# Supplementary material for: Deep mining reveals the diversity of endogenous viral elements in vertebrate genomes
Source: Nat Microbiol. 2024 Oct 22;9(11):3013–24. doi: 10.1038/s41564-024-01825-4 (PMC11521997; doi:10.1038/s41564-024-01825-4)
Supplement: Supplementary file 3 — Supplementary data, pages 1–25. [file 41564_2024_1825_MOESM3_ESM.xlsx]

## Sheet: Index page.
	Page	Contents
	1	Nairoviridae EVEs
	2	Paramyxoviridae EVEs
	3	Benyviridae EVEs
	4	Chuviridae EVEs
	5	Hepacivirus EVEs
	6	Pesti-/Dendroflavili virus EVEs
	7	Herpesviridae EVEs
	8	Arena- and filo-like ectodomains
	9	Bornaviridae EVEs
	10	Circoviridae EVEs
	11	Parvoviridae EVEs
	12	Filoviridae EVEs
	13	Exogenous viruses
	14	Bornaviridae EVE orthogroups
	15	Chuviridae EVE orthogroups
	16	Filoviridae EVE orthogroups
	17	Parvoviridae EVE orthogroups
	18	Hepacivirus EVE orthogroup
	19	Circoviridae EVE orthogroups
	20	Selection tests for orthogroups with 2 ORFs
	21	Selection tests for orthogroups with >2 ORFs
	22	Genomic coordinates for ORFs of at least 100 aa
	23	List of primate genomes used for benchmarking
	24	Metadata for parent assemblies analysed in this study
	25	LTR-dating and internal node calibration ages

## Sheet: Page 1. 
Supplementary Data file (Page 1 of 25). Nairovirus-like hits found in vertebrate and arthropod genomes.
	Phylum Vertebrata
N	Species	Chromosome	Accession	Start	End	Best reciprocal hit	Best reciprocal hit virus	Best reciprocal hit evalue	#ORF(s)	ORF size (aa)	Conserved domain	evalue	Described in
1	Suncus etruscus	chr8	NC_064855.1	1506078	1507553	QNH88013.1 nucleoprotein	Meram virus	1.36e-184	1	484	Nairo_nucleo super family (cl03610)	0	This work
	Phylum Arthropoda
N	Species	Chromosome	Accession	Start	End	Best reciprocal viral hit	Best reciprocal hit virus	Best reciprocal hit evalue	#ORF(s)	ORF size (aa)	Conserved domain	evalue	Described in
1	Rhipicephalus sanguineus	chr4	NC_051179.1	94972028	94973020	QUJ17999.1 nucleoprotein	Nayun tick nairovirus	0	2	219;103	Nairo_nucleo super family (cl03610)	2.06e-57;1.02e-14	This work
2	Dermacentor silvarum	chr6	NC_051159.1	25619292	25620351	AJM13633.1 nucleoprotein	Nayun tick nairovirus	4e-40	-	-	-	-	This work
3	Dermacentor silvarum	chr4	NC_051157.2	199516020	199516602	AJM13633.1 nucleoprotein	Nayun tick nairovirus	1e-28	-	-	-	-	This work
4	Dermacentor silvarum	chr6	JABSTS010001095.1	25628461	25628809	AJM13633.1 nucleoprotein	Nayun tick nairovirus	1e-09	1	142	Nairo_nucleo super family (cl03610)	1.13e-09	This work
5	Dermacentor andersoni	contig3C-assembly_contig_3189_33	NW_026085787.1	48273544	48274241	QUJ17999.1 nucleoprotein	Nayun tick nairovirus	9e-29	-	-	-	-	This work
6	Oedothorax gibossus	ctg931	JAFNEN010000918.1	31217	32740	YP_009300679.1 nucleocapsid protein	Shayang Spider Virus 1	4e-74	1	507	Nairovirus blast		This work
7	Centruroides sculpturatus	scaffold2277	NW_019386376.1	26752	28287	QPD01616.1 nucleocapsid protein	Gakugsa tick virus	9e-29	1	511			This work
8	Centruroides sculpturatus	scaffold768	NW_019386336.1	61076	62572	QPD01616.1 nucleocapsid protein	Gakugsa tick virus	5e-21	2	498;114			This work
9	Ixodes scapularis	1108462913732 genomic scaffold	DS923722.1	1162	2805	ANT80543.1 N protein	South Bay virus	0	1	547	Nairo_nucleo super family (cl03610)	2.79e-12	Katzourakis & Gifford, 2010
10	Ixodes scapularis	ptg001639l_1__unscaffolded	NW_024610181.1	519876	521306	ASY03229.1 nucleocapsid protein	Norway nairovirus 1	0	1	476			Katzourakis & Gifford, 2010
11	Ixodes scapularis	PGA_scaffold1__304_contigs__length_218370807	NW_024609846.1	141366150	141367223	ANT80543.1 N protein	South Bay virus	7e-139	1	357	Nairo_nucleo super family (cl03610)	4.36e-08	Katzourakis & Gifford, 2010
12	Ixodes scapularis	PGA_scaffold13__105_contigs__length_92229423	NW_024609839.1	23992023	23993126	ANT80543.1 N protein	South Bay virus	0	2	367;218	Nairovirus blast		Katzourakis & Gifford, 2010

## Sheet: Page 2.
Supplementary Data file (Page 2 of 25). Paramyxovirus-like hits found in vertebrate genomes.
	Phylum Vertebrata
N	Species	Chromosome	Accession	Start	End	Best reciprocal viral hit	Best reciprocal hit virus	Best reciprocal hit evalue	#ORF(s)	ORF size (aa)	Conserved domain	evalue	Described in
1	Nothobranchius furzeri	sgr17	NC_029665.1	4964182	4966457	AVM87362.1 L protein	Wenzhou pacific spadenose shark paramyxovirus	1.76e-75	3	522; 253; 134	Mononeg_RNA_pol super family (cl15638)	1.55e-82 – 9.57e-11	This work
2	Scophthalmus maximus	chr14	NC_061528.1	21973553	21974278	QRV59642.1 RNA-dependent RNA polymerase	Pygmy goby paramyoxyvirus FL17	1.26e-42	2	154; 142	Mononeg_RNA_pol super family (cl15638)	2.29e-27 – 1.83e-03	This work
3	Astyanax mexicanus	chr2	NC_064409.1	77053699	77054565	AWD84862.1 RNA-dependent RNA polymerase	Human respirovirus 1	3.7e-63	1	286	Mononeg_RNA_pol super family (cl15638)	1.25e-64	This work
4	Astyanax mexicanus	chr9	NC_064416.1	43035443	43039611	AVM87362.1 L protein	Wenzhou pacific spadenose shark paramyxovirus	1.84e-102	3	559; 254; 507	Mononeg_RNA_pol super family (cl15638); Mononeg_mRNAcap super family; paramyx_RNAcap super family	2.84e-132 – 2.96e-34	This work
5	Labrus bergylta	LaB_20160104_scaffold_50	NW_018114465.1	1918827	1919357	AET43357.1 RNA-dependent RNA polymerase	Bat Paramyxovirus Eid_hel/GH-M28/GHA/2009	5.86e-29	1	139	Mononeg_RNA_pol super family (cl15638)	1.77e-32	This work
6	Labrus bergylta	LaB_20160104_scaffold_280	NW_018114695.1	193232	195883	BAO04382.1 RNA-dependent RNA polymerase	Rodent Paramyxovirus LR11-146	6.96e-18	1	177	Mononeg_RNA_pol super family (cl15638)	2.94e-21 – 5.00e-14	This work
7	Labrus bergylta	LaB_20160104_scaffold_453	NW_018114868.1	128976	131338	AVM87362.1 L protein	Wenzhou pacific spadenose shark paramyxovirus	2.28e-49	2	318; 151	Mononeg_RNA_pol super family (cl15638); Mononeg_mRNAcap super family; paramyx_RNAcap super family	7.73e-34 – 7.47e-04	This work
8	Labrus bergylta	LaB_20160104_scaffold_3604	NW_018118019.1	8713	10164	AVM87362.1 L protein	Wenzhou pacific spadenose shark paramyxovirus	1.3e-49	1	318	Mononeg_RNA_pol super family (cl15638); Mononeg_mRNAcap super family; paramyx_RNAcap super family	2.69e-33 – 2.73e-20	This work
9	Plectropomus leopardus	unplaced_scaffold27964	NW_024630450.1	1001	2835	QEG03904.1 RNA-directed RNA polymerase	Human respirovirus 3	2.8e-11	1	102	Mononeg_RNA_pol super family (cl15638)	2.39e-12	This work
10	Notolabrus celidotus	chr21	NC_048292.1	21186740	21187810	AVM87362.1 L protein	Wenzhou pacific spadenose shark paramyxovirus	1.87e-50	2	143; 128	Mononeg_RNA_pol super family (cl15638)	2.55e-53	This work
11	Cheilinus undulatus	linkage group 2	NC_054866.1	8005298	8006768	AVM87362.1 L protein	Wenzhou pacific spadenose shark paramyxovirus	1.72e-45	2	188; 107	Mononeg_RNA_pol super family (cl15638); Mononeg_mRNAcap super family; paramyx_RNAcap super family	1.22e-30 – 2.31e-04	This work
12	Cheilinus undulatus	linkage group 3	NC_054867.1	26105786	26107343	AVM87362.1 L protein	Wenzhou pacific spadenose shark paramyxovirus	2.36e-34	2	140; 106	Mononeg_RNA_pol super family (cl15638); Mononeg_mRNAcap super family (cl16796)	2.64e-31 – 1.05e-06	This work
13	Cheilinus undulatus	linkage group 7	NC_054871.1	34136531	34137879	UBB42339.1 RNA polymerase	Wufeng Rattus nitidus jeilongvirus 1	8.34e-13	-	-	Mononeg_RNA_pol super family (cl15638)	1.46e-13 – 1.12e-12	This work
14	Cheilinus undulatus	linkage group 17	NC_054881.1	21911974	21912738	AXR70620.1 large protein	Bat paramyxovirus	7.81e-34	1	115	Mononeg_RNA_pol super family (cl15638)	2.34e-26	This work
15	Cheilinus undulatus	linkage group 20	NC_054884.1	5260078	5261019	QRV59642.1 RNA-dependent RNA polymerase	Pygmy goby paramyoxyvirus FL17	3.86e-64	-	-	Mononeg_RNA_pol super family (cl15638)	1.77e-54	This work
16	Cheilinus undulatus	linkage group 3	NC_054867.1	14882501	14882915	AVM87362.1 L protein	Wenzhou pacific spadenose shark paramyxovirus	9.42e-08	-	-	Mononeg_RNA_pol super family (cl15638)	1.16e-07	This work
17	Plectropomus leopardus	chr12	NC_056474.1	33225171	33225171	AVM87362.1 L protein	Wenzhou pacific spadenose shark paramyxovirus	1.25e-13	-	-	Mononeg_RNA_pol super family (cl15638)	2.99e-14 – 5.95e-06	This work
18	Astyanax mexicanus	chr9	NC_064416.1	45022101	45023129	YP_009094061.1 nucleocapsid protein	Tuhoko virus 2	7.31e-09	1	404	Ebola_NP super family (cl27955)	0.000129	This work
19	Astyanax mexicanus	chr22	NC_064429.1	5176505	5176505	YP_009094061.1 nucleocapsid protein	Tuhoko virus 2	1.28e-12	1	404	Ebola_NP super family (cl27955)	9.3e-05	This work

## Sheet: Page 3.
Supplementary Data file (Page 3 of 25). Benyvirus-like hits found in vertebrate genomes.
	Phylum Vertebrata
N	Species	Chromosome	Accession	Start	End	Best reciprocal viral hit	Best reciprocal hit virus	Best reciprocal hit evalue	#ORF(s)	ORF size (aa)	Conserved domain	evalue	Described in
1	Podarcis muralis	chr6	NC_041317.1	97360199	97360639	UHR49698.1 coat protein	Guiyang benyvirus 2	6.42e-22	3	349; 256; 146	ps-ssRNAv_RdRp-like super family (cl40470); TMV_coat super family (cl20208); Viral_helicase1 super family (cl26263)	4.62e-23 – 4.35e-04	This work
2	Podarcis muralis	chr17	NC_041328.1	26684612	26684827	UHK03085.1 coat protein	Guiyang benyvirus 1	2.66e-16	-	-	-	-	This work
3	Rhinatrema bivittatum	chr1	NC_042615.1	266071316	266072210	UHK03121.1 RNA-dependent RNA polymerase	Sanya benyvirus 1	1.37e-29	-	-	ps-ssRNAv_RdRp-like super family (cl40470); TMV_coat super family (cl20208)	7.07e-07 – 4.79e-03	This work
4	Rhinatrema bivittatum	chr1	NC_042615.1	430706739	430709128	QIT20101.1 non-structural polyprotein	Diabrotica undecimpunctata virus 2	4.18e-88	-	-	Viral_helicase1 super family (cl26263)	7.04e-06	This work
5	Rhinatrema bivittatum	chr2	NC_042616.1	816592606	816593355	UNY47210.1 hypothetical protein 2	Benyviridae sp.	4.83e-82	1	108	ps-ssRNAv_RdRp-like super family (cl40470); RdRP_2 super family (cl03049)	2.13e-21 – 2.21e-05	This work
6	Rhinatrema bivittatum	chr2	NC_042616.1	825476336	825477085	UNY47210.1 hypothetical protein 2	Benyviridae sp.	4.83e-82	1	108	ps-ssRNAv_RdRp-like super family (cl40470); RdRP_2 super family (cl03049)	2.13e-21 – 2.21e-05	This work
7	Rhinatrema bivittatum	chr5	NC_042619.1	111740842	111741920	UNY47210.1 hypothetical protein 2	Benyviridae sp.	6.3e-80	1	206	ps-ssRNAv_RdRp-like super family (cl40470)	2.66e-26	This work
8	Rhinatrema bivittatum	chr17	NC_042631.1	49037308	49040798	QIT20101.1 non-structural polyprotein	Diabrotica undecimpunctata virus 2	1.98e-56	-	-	Viral_helicase1 super family (cl26263)	0.00101	This work
9	Microcaecilia unicolor	chr2	NC_044032.1	353640117	353640436	UNY47209.1 ORF1	Benyviridae sp.	2.28e-13	-	-	-	-	This work
10	Microcaecilia unicolor	chr2	NC_044032.1	353644002	353645432	UHK03121.1 RNA-dependent RNA polymerase	Sanya benyvirus 1	9.15e-42	1	108	Viral_helicase1 super family (cl26263)	0.00226	This work
11	Lacerta agilis	chr5	NC_046316.1	61773729	61774175	QDH86483.1 hypothetical protein	Riboviria sp.	2.27e-31	1	152	TMV_coat super family (cl20208)	7.04e-05	This work
12	Geotrypetes seraphini	chr3	NC_047086.1	343751903	343752136	UHK03121.1 RNA-dependent RNA polymerase	Sanya benyvirus 1	4.6e-15	-	-	-	-	This work
13	Zootoca vivipara	LG12	NC_048616.1	6528567	6529019	UHR49698.1 coat protein	Guiyang benyvirus 2	2.89e-28	1	190	TMV_coat super family (cl20208)	0.00204	This work
14	Scyliorhinus canicula	chr3	NC_052148.1	198344506	198344778	UHR49698.1 coat protein	Guiyang benyvirus 2	3.68e-17	-	-	-	-	This work
15	Scyliorhinus canicula	chr19	NC_052164.1	80115157	80115639	QDH86483.1 hypothetical protein	Riboviria sp.	5.87e-24	-	-	-	-	This work
16	Carcharodon carcharias	chr7	NC_054473.1	77223148	77224580	UHK03084.1 RNA-dependent RNA polymerase	Guiyang benyvirus 1	2.44e-71	1	192	Viral_helicase1 super family (cl26263)	9.38e-06	This work
17	Carcharodon carcharias	chr7	NC_054473.1	77245102	77246709	UHK03121.1 RNA-dependent RNA polymerase	Sanya benyvirus 1	2.24e-132	1	123	ps-ssRNAv_RdRp-like super family (cl40470); Viral_helicase1 super family (cl26263) ORF	2.69E-031 / 1.77e-03	This work
18	Protopterus annectens	chr5.part1	NC_056736.1	591631102	591631803	QIT20101.1 non-structural polyprotein	Diabrotica undecimpunctata virus 2	3.31e-31	-	-	-	-	This work
19	Protopterus annectens	chr5.part1	NC_056736.1	695419219	695420452	UNY47210.1 hypothetical protein 2	Benyviridae sp.	2.08e-47			ps-ssRNAv_RdRp-like super family (cl40470)	7.29e-07	This work
20	Python bivittatus	Scaffold12170	NW_006544184.1	4406	4678	QED42955.1 hypothetical protein	Hubei Beny-like virus 1	2.24e-15	-	-	-	-	This work
21	Gekko japonicus	scaffold32	NW_015167527.1	2912155	2912673	QIT20101.1 non-structural polyprotein	Diabrotica undecimpunctata virus 2	1e-58	-	-	-	-	This work
22	Pogona vitticeps	pvi1.1.0 contig36146	NW_018152063.1	37628	39168	UHK03084.1 RNA-dependent RNA polymerase	Guiyang benyvirus 1	3.61e-41	-	-	-	-	This work

## Sheet: Page 4.
Supplementary Data file (Page 4 of 25). Chuvirus-like hits found in vertebrate genomes.
	Phylum Vertebrata
N	Species	Chromosome	Accession	Start	End	Best reciprocal viral hit	Best reciprocal hit virus	Best reciprocal hit evalue	#ORF(s)	ORF size (aa)	Conserved domain	evalue	Described in
1	Danio rerio	chr4	NC_007115.7	50636320	50639936	AVM87272.1 L protein	Guangdong red-banded snake chuvirus-like virus	4.06e-118	3	145; 174; 277	Mononeg_RNA_pol super family (cl15638)	7.22e-14	This work
2	Gadus morhua	chr10	NC_044057.1	6292364	6292735	AVM87274.1 putative nucleoprotein	Guangdong red-banded snake chuvirus-like virus	3.26e-20	1	102	-	-	This work
3	Danio rerio	chr8	NW_018394741.1	35487	38811	AVM87272.1 L protein	Guangdong red-banded snake chuvirus-like virus	1.15e-82	2	120; 144	Mononeg_RNA_pol super family (cl15638)	1.45e-04 – 2.65e-04	This work
4	Poecilia formosa	Scaffold184	NW_006800123.1	591049	593250	QUF61510.1 L protein	Hardyhead chuvirus	3.18e-161	2	511; 173	Mononeg_RNA_pol super family (cl15638)	1.49e-13 – 3.82e-20	This work
5	Poecilia mexicana	Scaffold458	NW_015094969.1	340574	342775	QUF61510.1 L protein	Hardyhead chuvirus	3.18e-161	2	511; 173	Mononeg_RNA_pol super family (cl15638)	1.49e-13 – 3.82e-20	This work
6	Poecilia latipinna	Scaffold1307	NW_015113923.1	105688	107889	QUF61510.1 L protein	Hardyhead chuvirus	3.18e-161	2	511; 173	Mononeg_RNA_pol super family (cl15638)	1.49e-13 – 3.82e-20	This work
7	Danio rerio	chr4	NW_018394560.1	19948	22378	AVM87272.1 L protein	Guangdong red-banded snake chuvirus-like virus	5.12e-183	1	278	Mononeg_RNA_pol super family (cl15638)	7.9e-17	This work
8	Paramormyrops kingsleyae	Scaffold22	NW_019712898.1	2176029	2177223	QHX39772.1 RNA-dependent RNA polymerase	Herr Frank virus 1	1.81e-120	1	155	Mononeg_RNA_pol super family (cl15638)	6.98e-14	This work
9	Danio rerio	chr25	NC_007136.7	22516812	22519787	QHX39772.1 RNA-dependent RNA polymerase	Herr Frank virus 1	0	2	761; 180	Mononeg_RNA_pol super family (cl15638)	2.59e-27	This work
10	Danio rerio	chr25	NW_018395203.1	346039	349013	QHX39772.1 RNA-dependent RNA polymerase	Herr Frank virus 1	0	3	107; 352; 393	Mononeg_RNA_pol super family (cl15638)	5.75e-27	This work
11	Danio rerio	chr17	NC_007128.7	41863296	41866558	QHX39772.1 RNA-dependent RNA polymerase	Herr Frank virus 1	2.23e-164	2	139; 649	Mononeg_mRNAcap super family (cl16796)	3.2e-13	This work
12	Paramormyrops kingsleyae	Scaffold12	NW_019711788.1	803695	806234	QHX39772.1 RNA-dependent RNA polymerase	Herr Frank virus 1	3.25e-158	2	122; 394	Mononeg_RNA_pol super family (cl15638)	1.01e-05 – 3.99e-24	This work
13	Gambusia affinis	LG22	NC_057889.1	18516092	18517096	QUF61510.1 L protein	Hardyhead chuvirus	3.55e-71	1	330	-	-	This work
14	Austrofundulus limnaeus	Scaffold87	NW_013952489.1	284487	288610	QHX39772.1 RNA-dependent RNA polymerase	Herr Frank virus 1	6.35e-144	3	106; 148; 166	Mononeg_RNA_pol super family (cl15638)	8.33e-11	This work
15	Danio rerio	chr3	NC_007114.7	57848688	57849941	QHX39758.1 nucleoprotein	Herr Frank virus 1	3.7e-80	1	713	-	-	This work
16	Danio rerio	chr4	NC_007115.7	29220597	29221130	QHX39758.1 nucleoprotein	Herr Frank virus 1	3.84e-47	2	173; 206	-	-	This work
17	Danio rerio	chr4	NC_007115.7	29325213	29326313	AVM87274.1 putative nucleoprotein	Guangdong red-banded snake chuvirus-like virus	4.82e-72	3	176; 190	-	-	This work
18	Danio rerio	chr4	NC_007115.7	38494321	38495562	QHX39758.1 nucleoprotein	Herr Frank virus 1	9.38e-90	1	903	-	-	This work
19	Danio rerio	chr4	NC_007115.7	73613772	73616202	AVM87272.1 L protein	Guangdong red-banded snake chuvirus-like virus	4.93e-181	1	278	Mononeg_RNA_pol super family (cl15638)	6.66e-17	This work
20	Danio rerio	chr5	NC_007116.7	52298740	52299297	AVM87274.1 putative nucleoprotein	Guangdong red-banded snake chuvirus-like virus	3.5e-14	-	-	-	-	This work
21	Danio rerio	chr8	NC_007119.7	44772557	44773120	AVM87274.1 putative nucleoprotein	Guangdong red-banded snake chuvirus-like virus	2.02e-44	1	130	-	-	This work
22	Danio rerio	chr8	NC_007119.7	45031977	45033218	QHX39758.1 nucleoprotein	Herr Frank virus 1	1.87e-89	1	900	-	-	This work
23	Danio rerio	chr8	NC_007119.7	45133601	45135745	QHX39772.1 RNA-dependent RNA polymerase	Herr Frank virus 1	9.09e-76	1	150	Mononeg_RNA_pol super family (cl15638); Mononeg_mRNAcap super family (cl16796)	6.54e-03 – 1.55e-07	This work
24	Danio rerio	chr14	NC_007125.7	11587004	11587663	QHX39758.1 nucleoprotein	Herr Frank virus 1	4.43e-38	-	-	-	-	This work
25	Danio rerio	chr14	NC_007125.7	47731864	47735587	QHX39772.1 RNA-dependent RNA polymerase	Herr Frank virus 1	9.99e-143	4	101; 105; 135; 249	Mononeg_RNA_pol super family (cl15638); Mononeg_mRNAcap super family (cl16796)	6.82e-06 – 6.79e-08	This work
26	Danio rerio	chr17	NC_007128.7	49549553	49550500	AVM87274.1 putative nucleoprotein	Guangdong red-banded snake chuvirus-like virus	3.1e-62	1	441	-	-	This work
27	Danio rerio	chr18	NC_007129.7	30742969	30743844	QHX39758.1 nucleoprotein	Herr Frank virus 1	3.75e-32	1	118	-	-	This work
28	Danio rerio	chr20	NC_007131.7	11819636	11825071	QHX39772.1 RNA-dependent RNA polymerase	Herr Frank virus 1	0	5	117; 213; 220; 445; 590	Mononeg_RNA_pol super family (cl15638)	3.17e-37	This work
29	Danio rerio	chr20	NC_007131.7	12290003	12290692	AVM87274.1 putative nucleoprotein	Guangdong red-banded snake chuvirus-like virus	1.06e-56	1	536	-	-	This work
30	Danio rerio	chr24	NC_007135.7	12266449	12267482	QHX39758.1 nucleoprotein	Herr Frank virus 1	5.54e-33	-	-	-	-	This work
31	Danio rerio	chr25	NC_007136.7	21520147	21521412	AVM87274.1 putative nucleoprotein	Guangdong red-banded snake chuvirus-like virus	8.39e-81	1	709	-	-	This work
32	Oryzias latipes	chr5	NC_019863.2	13665366	13666670	QUF61511.1 nucleoprotein	Hardyhead chuvirus	2.21e-89	-	-	-	-	This work
33	Oryzias latipes	chr16	NC_019874.2	11751207	11751821	QUF61511.1 nucleoprotein	Hardyhead chuvirus	1.59e-43	-	-	-	-	This work
34	Poecilia reticulata	LG2	NC_024332.1	21480911	21482102	QUF61511.1 nucleoprotein	Hardyhead chuvirus	2.59e-34	2	107; 185	-	-	This work
35	Poecilia reticulata	LG2	NC_024332.1	26591122	26592303	QHX39758.1 nucleoprotein	Herr Frank virus 1	9.16e-29	1	211	-	-	This work
36	Poecilia reticulata	LG8	NC_024338.1	9415283	9416591	QUF61511.1 nucleoprotein	Hardyhead chuvirus	5.67e-52	1	379	-	-	This work
37	Poecilia reticulata	LG17	NC_024347.1	27782336	27783783	QUF61510.1 L protein	Hardyhead chuvirus	9.68e-57	3	109; 151; 171	Mononeg_RNA_pol super family (cl15638)	1.95e-06	This work
38	Poecilia reticulata	LG19	NC_024349.1	4791328	4792616	QUF61511.1 nucleoprotein	Hardyhead chuvirus	5.14e-74	1	300	-	-	This work
39	Poecilia reticulata	LG21	NC_024351.1	21500104	21501327	QUF61511.1 nucleoprotein	Hardyhead chuvirus	1.69e-34	2	170; 206	-	-	This work
40	Poecilia reticulata	LG23	NC_024353.1	4966087	4967323	QUF61511.1 nucleoprotein	Hardyhead chuvirus	2.5e-21	2	101; 128	-	-	This work
41	Poecilia reticulata	LG23	NC_024353.1	4967640	4968323	AVM87273.1 putative glycoprotein	Guangdong red-banded snake chuvirus-like virus	1.14e-49	-	-	-	-	This work
42	Myripristis murdjan	chr12	NC_043991.1	2751365	2752588	QUF61511.1 nucleoprotein	Hardyhead chuvirus	7.81e-40	3	118; 129; 240	-	-	This work
43	Gadus morhua	chr1	NC_044048.1	5559910	5561059	AVM87277.1 putative nucleoprotein	Wenling fish chu-like virus	8.4e-52	2	197; 217	-	-	This work
44	Gadus morhua	chr5	NC_044052.1	7691794	7692408	AVM87274.1 putative nucleoprotein	Guangdong red-banded snake chuvirus-like virus	4.29e-22	-	-	-	-	This work
45	Gadus morhua	chr10	NC_044057.1	6291334	6292029	AVM87277.1 putative nucleoprotein	Wenling fish chu-like virus	6.54e-47	2	102; 229	-	-	This work
46	Gadus morhua	chr18	NC_044065.1	19191867	19192418	AVM87277.1 putative nucleoprotein	Wenling fish chu-like virus	1.86e-25	1	255	-	-	This work
47	Sarcophilus harrisii	chr2	NC_045427.1	375382	375861	AVM87274.1 putative nucleoprotein	Guangdong red-banded snake chuvirus-like virus	1.12e-09	-	-	-	-	This work
48	Thamnophis elegans	chrZ	NC_045558.1	86603144	86603707	AVM87274.1 putative nucleoprotein	Guangdong red-banded snake chuvirus-like virus	9.34e-14	-	-	-	-	This work
49	Cyclopterus lumpus	chr5	NC_046970.1	18267411	18268688	QHX39758.1 nucleoprotein	Herr Frank virus 1	8.61e-69	1	404	-	-	This work
50	Cyclopterus lumpus	chr15	NC_046980.1	14149546	14150313	QHX39758.1 nucleoprotein	Herr Frank virus 1	7.28e-36	1	253	-	-	This work
51	Oryzias melastigma	LG2	NC_050513.1	5912684	5913940	AVM87274.1 putative nucleoprotein	Guangdong red-banded snake chuvirus-like virus	1.67e-79	1	342	-	-	This work
52	Oryzias melastigma	LG8	NC_050519.1	21737686	21738533	QHX39772.1 RNA-dependent RNA polymerase	Herr Frank virus 1	1.25e-53	-	-	-	-	This work
53	Oryzias melastigma	LG10	NC_050521.1	5406893	5407273	AVM87276.1 putative glycoprotein	Wenling fish chu-like virus	1.23e-10	-	-	-	-	This work
54	Oryzias melastigma	LG14	NC_050525.1	3353413	3353700	QHX39758.1 nucleoprotein	Herr Frank virus 1	4.06e-24	1	100	-	-	This work
55	Oryzias melastigma	LG16	NC_050527.1	17614618	17616459	QHX39772.1 RNA-dependent RNA polymerase	Herr Frank virus 1	9.73e-96	2	112; 299	Mononeg_RNA_pol super family (cl15638)	1.63e-03 – 3.49e-03	This work
56	Oryzias melastigma	LG21	NC_050532.1	4154052	4154606	QHX39758.1 nucleoprotein	Herr Frank virus 1	3.76e-17	1	131	-	-	This work
57	Oryzias melastigma	LG21	NC_050532.1	6150788	6152754	AVM87272.1 L protein	Guangdong red-banded snake chuvirus-like virus	1.74e-24	1	167	-	-	This work
58	Trichosurus vulpecula	chr1	NC_050573.1	8282928	8283842	QUF61511.1 nucleoprotein	Hardyhead chuvirus	1.98e-28	-	-	-	-	This work
59	Trichosurus vulpecula	chr3	NC_050575.1	232192017	232192928	QHX39758.1 nucleoprotein	Herr Frank virus 1	1.08e-40	-	-	-	-	This work
60	Trichosurus vulpecula	chr5	NC_050577.1	277371695	277372075	QHX39758.1 nucleoprotein	Herr Frank virus 1	8.72e-11	-	-	-	-	This work
61	Trichosurus vulpecula	chr7	NC_050579.1	221564162	221564374	QHX39758.1 nucleoprotein	Herr Frank virus 1	5.49e-14	-	-	-	-	This work
62	Scyliorhinus canicula	chr16	NC_052161.1	130184790	130186091	QHX39758.1 nucleoprotein	Herr Frank virus 1	1.53e-100	1	465	-	-	This work
63	Toxotes jaculatrix	chr7	NC_054400.1	8329747	8330330	QHX39758.1 nucleoprotein	Herr Frank virus 1	1.29e-10	1	102	-	-	This work
64	Melanotaenia boesemani	chr4	NC_055685.1	7819787	7820980	QUF61511.1 nucleoprotein	Hardyhead chuvirus	2.2e-84	1	437	-	-	This work
65	Sceloporus undulatus	chr1	NC_056522.1	253942569	253943953	QHX39758.1 nucleoprotein	Herr Frank virus 1	4.56e-77	2	156; 164	-	-	This work
66	Dromiciops gliroides	chr3	NC_057863.1	519970666	519970908	QHX39758.1 nucleoprotein	Herr Frank virus 1	8.54e-09	-	-	-	-	This work
67	Gambusia affinis	LG04	NC_057871.1	23706293	23707558	QUF61511.1 nucleoprotein	Hardyhead chuvirus	6.61e-91	1	512	-	-	This work
68	Gambusia affinis	LG06	NC_057873.1	24280690	24281955	QUF61511.1 nucleoprotein	Hardyhead chuvirus	2.22e-98	1	524	-	-	This work
69	Gambusia affinis	LG09	NC_057876.1	3607850	3609099	QUF61511.1 nucleoprotein	Hardyhead chuvirus	1.89e-40	2	124; 333	-	-	This work
70	Gambusia affinis	LG09	NC_057876.1	5351856	5352944	QUF61511.1 nucleoprotein	Hardyhead chuvirus	6.22e-86	1	386	-	-	This work
71	Gambusia affinis	LG11	NC_057878.1	4247799	4248719	QUF61511.1 nucleoprotein	Hardyhead chuvirus	7.77e-75	1	240	-	-	This work
72	Gambusia affinis	LG12	NC_057879.1	8057042	8057635	QHX39758.1 nucleoprotein	Herr Frank virus 1	5.77e-31	-	-	-	-	This work
73	Gambusia affinis	LG12	NC_057879.1	8058798	8060048	QUF61511.1 nucleoprotein	Hardyhead chuvirus	4.65e-96	2	105; 388	-	-	This work
74	Gambusia affinis	LG12	NC_057879.1	8060702	8061954	QUF61511.1 nucleoprotein	Hardyhead chuvirus	7.1e-59	2	281; 435	-	-	This work
75	Gambusia affinis	LG13	NC_057880.1	7429593	7430813	QUF61511.1 nucleoprotein	Hardyhead chuvirus	3.27e-93	1	594	-	-	This work
76	Gambusia affinis	LG14	NC_057881.1	21425909	21427174	QUF61511.1 nucleoprotein	Hardyhead chuvirus	3.42e-94	1	559	-	-	This work
77	Gambusia affinis	LG21	NC_057888.1	23707926	23709161	QUF61511.1 nucleoprotein	Hardyhead chuvirus	7.85e-96	1	385	-	-	This work
78	Gambusia affinis	LG23	NC_057890.1	3152527	3153717	QUF61511.1 nucleoprotein	Hardyhead chuvirus	1.02e-81	1	483	-	-	This work
79	Gracilinanus agilis	chr1	NC_058130.1	151970305	151970612	QHX39758.1 nucleoprotein	Herr Frank virus 1	1.65e-07	-	-	-	-	This work
80	Gracilinanus agilis	chr3	NC_058132.1	455654570	455655283	QHX39758.1 nucleoprotein	Herr Frank virus 1	4.93e-28	-	-	-	-	This work
81	Brienomyrus brachyistius	chr1	NC_064533.1	23702888	23704143	QHX39758.1 nucleoprotein	Herr Frank virus 1	1.92e-63	2	198; 291	-	-	This work
82	Brienomyrus brachyistius	chr25	NC_064557.1	5484314	5484726	QHX39772.1 RNA-dependent RNA polymerase	Herr Frank virus 1	3.83e-13	-	-	-	-	This work
83	Danio rerio	CTG2784	NW_001884413.3	268495	269859	AVM87272.1 L protein	Guangdong red-banded snake chuvirus-like virus	1.01e-66	-	-	-	-	This work
84	Poecilia formosa	Scaffold86	NW_006800025.1	283926	284771	QUF61511.1 nucleoprotein	Hardyhead chuvirus	1.47e-65	1	309	-	-	This work
85	Poecilia formosa	Scaffold656	NW_006800595.1	29605	31101	QUF61510.1 L protein	Hardyhead chuvirus	1.22e-38	3	230; 251; 334	-	-	This work
86	Poecilia formosa	Scaffold656	NW_006800595.1	31442	35161	QUF61510.1 L protein	Hardyhead chuvirus	0	1	1032	Mononeg_RNA_pol super family (cl15638); Mononeg_mRNAcap super family (cl16796)	2.26e-08 – 3.53e-55	This work
87	Poecilia formosa	Scaffold749	NW_006800688.1	125519	126751	QUF61511.1 nucleoprotein	Hardyhead chuvirus	1.95e-86	1	534	-	-	This work
88	Poecilia formosa	Scaffold791	NW_006800730.1	18896	20083	QUF61511.1 nucleoprotein	Hardyhead chuvirus	3.53e-82	1	524	-	-	This work
89	Thamnophis sirtalis	Scaffold277	NW_013657957.1	321706	322023	AVM87274.1 putative nucleoprotein	Guangdong red-banded snake chuvirus-like virus	7.87e-11	-	-	-	-	This work
90	Poecilia mexicana	Scaffold295	NW_015094806.1	407019	407810	QUF61511.1 nucleoprotein	Hardyhead chuvirus	9.31e-64	1	281	-	-	This work
91	Poecilia mexicana	Scaffold299	NW_015094810.1	368350	369582	QUF61511.1 nucleoprotein	Hardyhead chuvirus	9.8e-87	1	534	-	-	This work
92	Poecilia mexicana	Scaffold427	NW_015094938.1	181800	183020	QUF61511.1 nucleoprotein	Hardyhead chuvirus	2.32e-93	1	535	-	-	This work
93	Poecilia latipinna	Scaffold308	NW_015112924.1	50525	51277	QUF61511.1 nucleoprotein	Hardyhead chuvirus	3.53e-66	1	249	-	-	This work
94	Poecilia latipinna	Scaffold680	NW_015113296.1	282190	288205	QUF61510.1 L protein	Hardyhead chuvirus	0	3	236; 251; 1186	Mononeg_RNA_pol super family (cl15638); Mononeg_mRNAcap super family (cl16796)	1.32e-07 – 6.42e-55	This work
95	Cyprinodon variegatus	Scaffold131	NW_015150584.1	1375582	1376385	QUF61511.1 nucleoprotein	Hardyhead chuvirus	7.75e-48	1	308	-	-	This work
96	Cyprinodon variegatus	Scaffold2766	NW_015153219.1	1183	2270	AVM87274.1 putative nucleoprotein	Guangdong red-banded snake chuvirus-like virus	2.3e-42	2	123, 233	-	-	This work
97	Cyprinodon variegatus	Scaffold3528	NW_015153981.1	4477	5829	QUF61511.1 nucleoprotein	Hardyhead chuvirus	6.21e-94	1	641	-	-	This work
98	Gekko japonicus	scaffold729	NW_015175378.1	484542	485723	QHX39758.1 nucleoprotein	Herr Frank virus 1	1.69e-111	1	370	-	-	This work
99	Gekko japonicus	scaffold50670	NW_015193178.1	298	795	QHX39758.1 nucleoprotein	Herr Frank virus 1	3.82e-12	1	124	-	-	This work
100	Gekko japonicus	scaffold163077	NW_015322787.1	3	236	AVM87277.1 putative nucleoprotein	Wenling fish chu-like virus	1.06e-11	-	-	-	-	This work
101	Nanorana parkeri	scaffold599	NW_017306867.1	119843	120829	QHX39758.1 nucleoprotein	Herr Frank virus 1	3.53e-68	1	198	-	-	This work
102	Paralichthys olivaceus	superscaffold33	NW_017859673.1	1380461	1381657	QHX39758.1 nucleoprotein	Herr Frank virus 1	4.49e-67	1	405	-	-	This work
103	Monopterus albus	Scaffold74.1	NW_018127954.1	435570	436016	QHX39758.1 nucleoprotein	Herr Frank virus 1	2.74e-29	-	-	-	-	This work
104	Phascolarctos cinereus	scaf00048	NW_018343999.1	6656959	6657981	QHX39758.1 nucleoprotein	Herr Frank virus 1	1.09e-42	-	-	-	-	This work
105	Phascolarctos cinereus	scaf00063	NW_018344014.1	2632632	2633138	YP_009337430.1 hypothetical protein	Sanxia atyid shrimp virus 4	6.96e-11	-	-	-	-	This work
106	Phascolarctos cinereus	scaf00285	NW_018344236.1	197455	197979	YP_009337430.1 hypothetical protein	Sanxia atyid shrimp virus 4	2.81e-10	-	-	-	-	This work
107	Danio rerio	ALT_DRER_TU_1 ALT_CTG25_1_16	NW_018395201.1	18177	19442	AVM87274.1 putative nucleoprotein	Guangdong red-banded snake chuvirus-like virus	8.39e-81	1	709	-	-	This work
108	Paramormyrops kingsleyae	Scaffold118	NW_019711766.1	206108	207286	QHX39758.1 nucleoprotein	Herr Frank virus 1	4.31e-97	1	474	-	-	This work
109	Paramormyrops kingsleyae	Scaffold211	NW_019712799.1	56480	57828	HX39758.1 nucleoprotein	Herr Frank virus 1	9.85e-54	2	246; 317	-	-	This work
110	Paramormyrops kingsleyae	Scaffold285	NW_019713620.1	827947	829063	AVM87275.1 L protein	Wenling fish chu-like virus	8.55e-51	1	187	-	-	This work
111	Paramormyrops kingsleyae	Scaffold47	NW_019715643.1	1497386	1498733	QHX39758.1 nucleoprotein	Herr Frank virus 1	4.28e-85	3	142; 178; 245	-	-	This work
112	Paramormyrops kingsleyae	Scaffold621	NW_019715812.1	37834	39022	QHX39758.1 nucleoprotein	Herr Frank virus 1	6.38e-74	1	263	-	-	This work
113	Paramormyrops kingsleyae	Scaffold77	NW_019715976.1	1931361	1932707	QHX39758.1 nucleoprotein	Herr Frank virus 1	8.19e-133	2	245; 500	-	-	This work
114	Vombatus ursinus	UNPS02007612.1	NW_020947390.1	2052397	2053087	QHX39758.1 nucleoprotein	Herr Frank virus 1	1.73e-16	-	-	-	-	This work
115	Vombatus ursinus	UNPS02009835.1	NW_020949613.1	6421574	6422779	QHX39758.1 nucleoprotein	Herr Frank virus 1	7.01e-62	-	-	-	-	This work
116	Vombatus ursinus	UNPS02010193.1	NW_020949971.1	5387869	5388605	QHX39758.1 nucleoprotein	Herr Frank virus 1	6.09e-14	-	-	-	-	This work
117	Vombatus ursinus	UNPS02014832.1	NW_020954610.1	21171878	21172159	YP_009337430.1 hypothetical protein	Sanxia atyid shrimp virus 4	2.03e-11	-	-	-	-	This work
118	Gymnodraco acuticeps	NW_022990779.1	NW_022990779.1	261622	262326	AVM87277.1 putative nucleoprotein	Wenling fish chu-like virus	6.87e-73	1	235	-	-	This work
119	Pantherophis guttatus	UNIGE_PanGut_3.0 Super-Scaffold_90	NW_023010717.1	19818676	19819245	QHX39758.1 nucleoprotein	Herr Frank virus 1	3.92e-22	-	-	-	-	This work
120	Morone saxatilis	NCSU_SB_2.0 Contig22	NW_023339785.1	445717	447060	QUF61511.1 nucleoprotein	Hardyhead chuvirus	3.03e-106	1	480	-	-	This work
121	Fundulus heteroclitus	MU-UCD_Fhet_4.1 scaffold_285	NW_023396695.1	20598	21416	QUF61510.1 L protein	Hardyhead chuvirus	9.04e-24	1	300	-	-	This work

## Sheet: Page 5.
Supplementary Data file (Page 5 of 25). Hepacivirus-like hits found in vertebrate genomes.
N	Species	Chromosome	Accession	Start	End	Query	Query species	evalue*	Distance - Tmem200c	Distance - Epb41l3	Described in
1	Mus musculus	chr17	NC_000083.7	69423801	69423989	QLM02864.1 polyprotein	Rodent hepacivirus ETH674/ETH/2012	2e-17	274469	90876	This work
2	Mus pahari	chr18	NC_034607.1	35631122	35631286	QLM02864.1 polyprotein	Rodent hepacivirus ETH674/ETH/2012	1e-15	260573	91572	This work
3	Mus caroli	chr17	NC_034586.1	65166953	65167141	QLM02864.1 polyprotein	Rodent hepacivirus ETH674/ETH/2012	4e-13	260727	10433	This work
4	Apodemus sylvaticus	chr9	NC_067480.1	4522069	4522224	QLM02864.1 polyprotein	Rodent hepacivirus ETH674/ETH/2012	1e-17	289312	93211	This work
5	Rattus norvegicus	chr9	NC_051344.1	109094299	109094472	QLM02864.1 polyprotein	Rodent hepacivirus ETH674/ETH/2012	8e-10	283181	8883	This work
6	Rattus rattus	chr4	NC_046157.1	178743625	178743797	QLM02864.1 polyprotein	Rodent hepacivirus ETH674/ETH/2012	6e-06	284521	81394	This work
7	Grammomys surdaster	NIH_TR_1.0 132	NW_021604590.1	3899034	3899229	QLM02864.1 polyprotein	Rodent hepacivirus ETH674/ETH/2012	2e-10	282900	88516	This work
8	Mastomys coucha	UCSF_Mcou_1 pScaffold14	NW_022196896.1	133813648	133813834	QLM02864.1 polyprotein	Rodent hepacivirus ETH674/ETH/2012	2e-21	303587	176194	This work
9	Tokudaia osimensis	scaffold5982_cov169	BPMZ01005982.1	1570868	1571035	QLM02864.1 polyprotein	Rodent hepacivirus ETH674/ETH/2012	2e-11	283339	94150	This work
10	Arvicanthis niloticus	chr21	NC_047678.1	48116557	48116742	QLM02864.1 polyprotein	Rodent hepacivirus ETH674/ETH/2012	2e-13	301493	89285	This work
11	Pseudomys desertor	-	HiC_scaffold_2	3936869	3937046	QLM02864.1 polyprotein	Rodent hepacivirus ETH674/ETH/2012	5e-11	215004	92802	This work
12	Mus spretus	chr17	OW971695.1	65099200	65099388	QLM02864.1 polyprotein	Rodent hepacivirus ETH674/ETH/2012	1e-16	265249	94292	This work
13	Uromys caudimaculatus	chr10	CM052709.1	95298394	95298574	QLM02864.1 polyprotein	Rodent hepacivirus ETH674/ETH/2012	4e-14	268622	130501	This work
14	Mus spicilegus	musp714_scaffold_00011b	QGOO02000011.1	25782322	25782510	QLM02864.1 polyprotein	Rodent hepacivirus ETH674/ETH/2012	4e-22	264203	93735	This work
15	Grammomys dolichurus	Mamm 221001 1288465	JADRCF010379962.1	129	324	QLM02864.1 polyprotein	Rodent hepacivirus ETH674/ETH/2012	2e-11	-	-	This work
16	Mus minutoides	scaffold: Sc0000189	LR749665.1	661435	661635	QLM02864.1 polyprotein	Rodent hepacivirus ETH674/ETH/2012	6e-15	254606	153427	This work
17	Mastomys natalensis	ctg24	JAJTUV010000024.1	1684823	1684992	QLM02864.1 polyprotein	Rodent hepacivirus ETH674/ETH/2012	6e-13	277371	88724	This work
18	Praomys delectorum	Mamm 221157 569048	JADRCD010220490.1	25064	25252	QLM02864.1 polyprotein	Rodent hepacivirus ETH674/ETH/2012	1e-37	-	-	This work
19	Hylomyscus alleni	Mamm 196246 1044611	JADRCC010233156.1	6042	6217	QLM02864.1 polyprotein	Rodent hepacivirus ETH674/ETH/2012	1e-18	-	-	This work
20	Rhyncomys soricoides	FMNH 198792 140	JADRCH010000066.1	2676490	2676658	QLM02864.1 polyprotein	Rodent hepacivirus ETH674/ETH/2012	4e-12	269302	91946	This work
21	Rhabdomys dilectus	FMNH 192475 81223	JADRCG010010293.1	1773918	1774093	QLM02864.1 polyprotein	Rodent hepacivirus ETH674/ETH/2012	9e-15	273131	89792	This work
	*evalue of Query against region comprised by Start-10,000 and End+10,000

## Sheet: Page 6.
Supplementary Data file (Page 6 of 25). Pesti- and Denroflavili virus-like hits found in vertebrate genomes.
	Phylum Vertebrata
N	Species	Chromosome	Accession	Start	End	Best reciprocal viral hit	Best reciprocal hit virus	Best reciprocal hit evalue	#ORF(s)	ORF size (aa)	Conserved domain	evalue	Described in
1	Suncus etruscus	chr9	NC_064856.1	47697014	47698199	APT70603.1 E1, partial	Bovine viral diarrhea virus 1	5.92e-17	1	1070	-	-	Li et al., 2022
2	Suncus etruscus	chr9	NC_064856.1	47699421	47700641	AHZ64225.1 polyprotein	Bovine viral diarrhea virus 1	5.73e-16	1	1070	-	-	Li et al., 2022
3	Austrofundulus limnaeus	Scaffold1299	NW_013953701.1	23498	23755	DAZ87867.1 hypothetical protein, partial	Dendroflavili virus	2.12e-11	1	177	DEAD-like_helicase_C super family (cl38915)	5.1e-06	Bamford et al., 2022

## Sheet: Page 7.
Supplementary Data file (Page 7 of 25). Parvovirus-like hit found inside an endogenous herpesvirus.
	Herpesviridae
N	Species	Accession	Contig length	Hit start	Hit end	Best reciprocal hit	Best reciprocal hit virus	Best reciprocal hit evalue	#ORF(s)	ORF size (aa)	Conserved domain	evalue	Described in
1	Carlito syrichta	NW_007233126.1	15583	10495	11385	NP_050269.1 Parvovirus rep homolog	Human betaherpesvirus 6B	2.56e-60	4	102; 108; 277; 573	HHV6-IE super family (cl25889); Parvo_NS1 super family (cl24009); Rep_N super family (cl07372)	6.27e-27 – 1.44e-06	Aswad & Katzourakis, 2014

## Sheet: Page 8.
Supplementary Data file (Page 8 of 25). Arenavirus and filovirus-like ectodomains found in vertebrate genomes.
	Infraorder Tarsiiformes
N	Species	Accession	Start	End	Best reciprocal viral hit	Best reciprocal hit virus	Best reciprocal hit evalue	Conserved domain	evalue	LTR start	LTR end
1	Carlito syrichta	NW_007084848.1	86139	86623	ATY68679.1 nucleoprotein, partial	Reptarenavirus sp.	1.09e-14	Ebola_HIV-1-like_HR1-HR2 super family (cl02885)	5.55e-11	-	-
2	Carlito syrichta	NW_007226756.1	167716	168051	ATY68679.1 nucleoprotein, partial	Reptarenavirus sp.	8.17e-16	-	-	159834	169337
3	Carlito syrichta	NW_007253911.1	506545	506877	ATY68679.1 nucleoprotein, partial	Reptarenavirus sp.	5.96e-13	Ebola_HIV-1-like_HR1-HR2 super family (cl02885)	1.01e-07	-	-
4	Carlito syrichta	NW_007008143.1	5186	5566	QHX39785.1 glycoprotein precursor	Porto Alegre virus-1	8.18e-11	-	-	-	-
5	Carlito syrichta	NW_007154706.1	56160	56432	ATY68679.1 nucleoprotein, partial	Reptarenavirus sp.	1.04e-08	Ebola_HIV-1-like_HR1-HR2 super family (cl02885)	4.2e-06	-	-
6	Carlito syrichta	NW_007231694.1	62680	63063	ATY68679.1 nucleoprotein, partial	Reptarenavirus sp.	4.23e-09	-	-	61947	71237
7	Carlito syrichta	NW_007232236.1	179406	179636	ATY68679.1 nucleoprotein, partial	Reptarenavirus sp.	4.71e-11	Ebola_HIV-1-like_HR1-HR2 super family (cl02885)	0.00023	-	-
8	Carlito syrichta	NW_007234400.1	3640	3972	ATY68679.1 nucleoprotein, partial	Reptarenavirus sp.	1.2e-12	Ebola_HIV-1-like_HR1-HR2 super family (cl02885)	4.1e-08	-	-
9	Carlito syrichta	NW_007249826.1	32113	32334	ATY68679.1 nucleoprotein, partial	Reptarenavirus sp.	1.7e-10	Ebola_HIV-1-like_HR1-HR2 super family (cl02885)	6.25e-05	31227	41060
10	Carlito syrichta	NW_007250741.1	30679	31014	AZI72611.1 glycoprotein precursor	S5-like reptarenavirus	5.57e-12	Ebola_HIV-1-like_HR1-HR2 super family (cl02885)	2.29e-06	19274	31932
11	Carlito syrichta	NW_007258460.1	491016	491321	ATY68679.1 nucleoprotein, partial	Reptarenavirus sp.	3.55e-12	Ebola_HIV-1-like_HR1-HR2 super family (cl02885)	3.56e-07	491489	500574
12	Carlito syrichta	NW_007247673.1	123071	123258	Carlito syrichta ectodomain consensus (this work)		1e-12	-	-	114156	124204
13	Carlito syrichta	NW_007232972.1	174038	174231	Carlito syrichta ectodomain consensus (this work)		8e-19	-	-	166053	175060
14	Carlito syrichta	NW_007090812.1	14081	14253	Carlito syrichta ectodomain consensus (this work)		6e-19	Ebola_HIV-1-like_HR1-HR2 super family (cl02885)	1.88e-06	5554	15110
15	Carlito syrichta	NW_007248081.1	1346666	1346977	QHX39785.1 glycoprotein precursor	Porto Alegre virus-1	0.0002	-	-	1337824	1347628
16	Carlito syrichta	NW_007259896.1	133346	133527	Carlito syrichta ectodomain consensus (this work)		5e-15	-	-	132177	144710
17	Carlito syrichta	NW_007253911.1	566622	566416	ATY68679.1 nucleoprotein, partial	Reptarenavirus sp.	6e-09	Ebola_HIV-1-like_HR1-HR2 super family (cl02885)	1.86e-07	565535	576596
18	Carlito syrichta	NW_007250959.1	411375	411233	Carlito syrichta ectodomain consensus (this work)		5e-10	-	-	410474	418386
19	Carlito syrichta	NW_007249309.1	285037	285239	Carlito syrichta ectodomain consensus (this work)		2e-23	-	-	279578	285331
20	Carlito syrichta	NW_007260263.1	298232	298405	ATY68679.1 nucleoprotein, partial	Reptarenavirus sp.	3e-11	Ebola_HIV-1-like_HR1-HR2 super family (cl02885)	5.48e-07	288609	299024
21	Carlito syrichta	NW_007234911.1	25775	25975	Carlito syrichta ectodomain consensus (this work)		6e-36	Ebola_HIV-1-like_HR1-HR2 super family (cl02885)	1.49e-06	17160	27631
22	Carlito syrichta	NW_007252248.1	70906	71109	Carlito syrichta ectodomain consensus (this work)		7e-29	Ebola_HIV-1-like_HR1-HR2 super family (cl02885)	1.33e-07	68922	80790
23	Carlito syrichta	NW_007253396.1	207146	207322	ATY68679.1 nucleoprotein, partial	Reptarenavirus sp.	1e-10	Ebola_HIV-1-like_HR1-HR2 super family (cl02885)	4.19e-09	205946	216943
24	Cephalopachus bancanus	JAPVLO010000246.1	1665837	1666118	AKN10671.1 GPC	University of Helsinki virus	2e-09	Ebola_HIV-1-like_HR1-HR2 super family (cl02885)	0.00238	1657733	1666861
25	Cephalopachus bancanus	JAPVLO010000492.1	847050	847237	Carlito syrichta ectodomain consensus (this work)		4e-17	-	-	846105	856450
26	Cephalopachus bancanus	JAPVLO010000498.1	2381	2488	ATY68676.1 nucleoprotein, partial	Reptarenavirus sp.	0.003	-	-	1291	10052
27	Cephalopachus bancanus	JAPVLO010000275.1	3681708	3681901	Carlito syrichta ectodomain consensus (this work)		7e-17	-	-	3680880	3689125
28	Cephalopachus bancanus	JAPVLO010000239.1	1586396	1586515	Carlito syrichta ectodomain consensus (this work)		4e-18	Ebola_HIV-1-like_HR1-HR2 super family (cl02885)	2.19e-06	1577798	1587372
29	Cephalopachus bancanus	JAPVLO010000250.1	2353454	2353765	QHX39785.1 glycoprotein precursor	Porto Alegre virus-1	9e-05	-	-	2344599	2354426
30	Cephalopachus bancanus	JAPVLO010000376.1	177930	178115	Carlito syrichta ectodomain consensus (this work)		2e-10	-	-	166824	179283
31	Cephalopachus bancanus	JAPVLO010000299.1	-	-	-	-	-	-	-	2240252	2250817
32	Cephalopachus bancanus	JAPVLO010001305.1	70079	70207	ATY68679.1 nucleoprotein, partial	Reptarenavirus sp.	2e-05	-	-	59104	71240
33	Cephalopachus bancanus	JAPVLO010000009.1	2877095	2877301	ATY68679.1 nucleoprotein, partial	Reptarenavirus sp.	2e-11	Ebola_HIV-1-like_HR1-HR2 super family (cl02885)	4.14e-05	2868457	2878175
34	Cephalopachus bancanus	JAPVLO010000426.1	1703819	1703947	ATY68679.1 nucleoprotein, partial	Reptarenavirus sp.	5e-10	Ebola_HIV-1-like_HR1-HR2 super family (cl02885)	7.31e-05	1689359	1707184
35	Cephalopachus bancanus	JAPVLO010000982.1	125074	124874	Carlito syrichta ectodomain consensus (this work)		2e-18	-	-	123436	141166
36	Cephalopachus bancanus	JAPVLO010000098.1	-	-	-	-	-	-	-	7034797	7043061
37	Cephalopachus bancanus	JAPVLO010000072.1	3131916	3132119	Carlito syrichta ectodomain consensus (this work)		6e-29	Ebola_HIV-1-like_HR1-HR2 super family (cl02885)	9.88e-07	3131031	3138107
38	Cephalopachus bancanus	JAPVLO010000001.1	2540082	2540281	Carlito syrichta ectodomain consensus (this work)		3e-12	-	-	2530860	2540971
39	Cephalopachus bancanus	JAPVLO010000398.1	881659	881822	Carlito syrichta ectodomain consensus (this work)		7e-11	-	-	880904	888839
40	Cephalopachus bancanus	JAPVLO010000060.1	8452837	8452980	ATY68679.1 nucleoprotein, partial	Reptarenavirus sp.	2e-05	Ebola_HIV-1-like_HR1-HR2 super family (cl02885)	0.00682	8447278	8453069
41	Cephalopachus bancanus	JAPVLO010000278.1	1703012	1703134	ATY68679.1 nucleoprotein, partial	Reptarenavirus sp.	3e-11	Ebola_HIV-1-like_HR1-HR2 super family (cl02885)	3.86e-06	1694503	1704683
42	Cephalopachus bancanus	JAPVLO010000045.1	14603695	14603904	ATY68679.1 nucleoprotein, partial	Reptarenavirus sp.	4e-16	Ebola_HIV-1-like_HR1-HR2 super family (cl02885)	2.97e-08	14593937	14604523
43	Cephalopachus bancanus	JAPVLO010001189.1	138707	138907	Carlito syrichta ectodomain consensus (this work)		5e-36	Ebola_HIV-1-like_HR1-HR2 super family (cl02885)	1.49e-06	130005	140557
44	Cephalopachus bancanus	JAPVLO010000340.1	1364284	1364376	ATY68679.1 nucleoprotein, partial	Reptarenavirus sp.	2e-07	-	-	1364177	1375197
45	Cephalopachus bancanus	JAPVLO010000406.1	443785	443976	Carlito syrichta ectodomain consensus (this work)		9e-26	Ebola_HIV-1-like_HR1-HR2 super family (cl02885)	1.22e-05	441789	453748
46	Cephalopachus bancanus	JAPVLO010003439.1	15694	15870	ATY68679.1 nucleoprotein, partial	Reptarenavirus sp.	8e-10	Ebola_HIV-1-like_HR1-HR2 super family (cl02885)	7.1e-08	7122	17066
47	Cephalopachus bancanus	JAPVLO010000848.1	117262	117420	ATY68677.1 nucleoprotein	Reptarenavirus sp.	3e-08	Ebola_HIV-1-like_HR1-HR2 super family (cl02885)	7.49e-06	108080	118800
	Class Chondrichthyes
N	Species	Accession	Start	End	Best reciprocal viral hit	Best reciprocal hit virus	Best reciprocal hit evalue	Conserved domain	evalue	LTR start	LTR end
1	Amblyraja radiata	NC_045956.1	158454933	158455556	YP_010798909.1 envelope glycoprotein	Tapajos virus	2e-14	Ebola_HIV-1-like_HR1-HR2 super family (cl02885)	2.01e-16	158450225	158456575
2	Amblyraja radiata	NC_045956.1	37419312	37419776	ALT19595.1 GP	Zaire ebolavirus	2e-14	Ebola_HIV-1-like_HR1-HR2 super family (cl02885)	2.58e-14	-	-
3	Scyliorhinus canicula	NC_052151.1	180728197	180728547	YP_010087186.1 envelope glycoprotein	Dianlovirus menglaense	2e-17	Ebola_HIV-1-like_HR1-HR2 super family (cl02885)	1.53e-13	-	-
4	Chiloscyllium plagiosum	NC_057710.1	113319129	113319479	YP_001531156.1 glycoprotein	Orthomarburgvirus marburgense	1e-11	Ebola_HIV-1-like_HR1-HR2 super family (cl02885)	1.12e-12	-	-
5	Chiloscyllium plagiosum	NC_057715.1	46048043	46048375	QYR85559.1 virion spike glycoprotein precursor	Zaire ebolavirus	6e-11	Ebola_HIV-1-like_HR1-HR2 super family (cl02885)	3.03e-09	-	-
6	Rhincodon typus	NC_063335.1	71929763	71930140	YP_010087186.1 envelope glycoprotein	Dianlovirus menglaense	7e-15	Ebola_HIV-1-like_HR1-HR2 super family (cl02885)	4.67e-10	-	-
7	Rhincodon typus	NC_063342.1	28643392	28643679	YP_010798909.1 envelope glycoprotein	Tapajos virus	7e-09	Ebola_HIV-1-like_HR1-HR2 super family (cl02885)	1.24e-08	28642722	28650486
8	Rhincodon typus	NC_063342.1	29995993	29996298	YP_010798909.1 envelope glycoprotein	Tapajos virus	2e-09	Ebola_HIV-1-like_HR1-HR2 super family (cl02885)	1.94e-09	29995313	30005637
9	Rhincodon typus	NC_063368.1	20215482	20215949	YP_004928139.1 GP2	Cuevavirus lloviuense	2e-13	Ebola_HIV-1-like_HR1-HR2 super family (cl02885)	4.9e-10	20210227	20219347
10	Leucoraja erinacea	NW_026576319.1	70443	70673	6BP2_B Chain B, Envelope glycoprotein GP2	Orthomarburgvirus marburgense	1e-09	Ebola_HIV-1-like_HR1-HR2 super family (cl02885)	7.73e-16	69558	75408
11	Leucoraja erinacea	NC_073388.1	31163196	31163426	6BP2_B Chain B, Envelope glycoprotein GP2	Orthomarburgvirus marburgense	1e-09	Ebola_HIV-1-like_HR1-HR2 super family (cl02885)	7.73e-16	31162259	31168043
12	Scyliorhinus canicula	NC_052149.1	24149348	24149620	YP_010087186.1 envelope glycoprotein	Dianlovirus menglaense	2e-12	Ebola_HIV-1-like_HR1-HR2 super family (cl02885)	3.36e-13	-	-
13	Scyliorhinus canicula	NC_052154.1	127647583	127647957	YP_006590086.1 glycoprotein	CAS virus	1e-09	Ebola_HIV-1-like_HR1-HR2 super family (cl02885)	3.01e-13	-	-
14	Scyliorhinus canicula	NC_052157.1	27108193	27108918	YP_010798909.1 envelope glycoprotein	Tapajos virus	2e-08	Ebola_HIV-1-like_HR1-HR2 super family (cl02885)	1.66e-10	-	-
	Class Sauropsida
N	Species	Accession	Start	End	Best reciprocal viral hit	Best reciprocal hit virus	Best reciprocal hit evalue	Conserved domain	evalue	LTR start	LTR end
1	Varanus komodoensis	NW_025335269.1	19019286	19019725	YP_010798909.1 envelope glycoprotein	Tapajos virus	2e-11	Ebola_HIV-1-like_HR1-HR2 super family (cl02885)	1.53e-07	-	-
2	Mabuya sp. NRPS-2014	MG254888.1	28/595	363/1230	YP_010798909.1 envelope glycoprotein	Tapajos virus	2e-05/3E-023	Ebola_HIV-1-like_HR1-HR2 super family (cl02885)	2.1e-08	-	-
3	Mabuya sp. NRPS-2014	ATY46612.1	23/185	100/400	YP_010798909.1 envelope glycoprotein	Tapajos virus	6e-04/4e-26	Ebola_HIV-1-like_HR1-HR2 super family (cl02885)	1.39e-08	-	-

## Sheet: Page 9.
Supplementary Data file (Page 9 of 25). Bornavirus-like hits found in vertebrate genomes.
N	Species	Accession	Start	End	Best reciprocal hit	Best reciprocal hit evalue
1	Myotis davidii	NW_006293003.1	1668467	1669223	BAV93682.1 endogenous bornavirus-like L-1 [Eptesicus nilssonii]	5.06e-36
2	Mus musculus	NC_000072.7	87921177	87922089	XP_021031624.1 LOW QUALITY PROTEIN: endogenous Bornavirus-like nucleoprotein 1 [Mus caroli]	2.58e-45
3	Mus musculus	NC_000077.7	103519725	103520492	XP_021031624.1 LOW QUALITY PROTEIN: endogenous Bornavirus-like nucleoprotein 1 [Mus caroli]	2.55e-106
4	Mus musculus	NC_000077.7	93880473	93881437	XP_021031624.1 LOW QUALITY PROTEIN: endogenous Bornavirus-like nucleoprotein 1 [Mus caroli]	2.26e-31
5	Mus musculus	NC_000084.7	67168608	67169597	XP_021069991.1 LOW QUALITY PROTEIN: endogenous Bornavirus-like nucleoprotein 1 [Mus pahari]	1.49e-60
6	Mus musculus	NC_000085.7	30511597	30513787	BAV60921.1 endogenous bornavirus-like L-1 [Eptesicus nilssonii]	1.64e-50
7	Monodelphis domestica	NC_008801.1	685483492	685484109	QGM12619.1 nucleoprotein [Parrot bornavirus 7]	9.38e-17
8	Monodelphis domestica	NC_008806.1	184035254	184038159	BAV93682.1 endogenous bornavirus-like L-1 [Eptesicus nilssonii]	1.31e-116
9	Monodelphis domestica	NC_008806.1	82456262	82456579	DAZ85319.1 TPA_asm: L polymerase [Mexican black-tailed rattlesnake bornavirus]	9.68e-12
10	Equus caballus	NC_009145.3	30068424	30069568	YP_009508482.1 G [Jungle carpet python virus] [Jungle carpet python virus]	7.68e-11
11	Oryzias latipes	NC_019861.2	35883933	35885230	QUF61505.1 L protein [Murray-Darling carp cultervirus]	5.87e-80
12	Oryzias latipes	NC_019876.2	23467399	23467937	YP_010085030.1 L protein [Wuhan sharpbelly bornavirus]	4.31e-26
13	Nothobranchius furzeri	NC_029651.1	69725322	69725978	EPQ11842.1 Nucleoprotein [Myotis brandtii]	2.15e-23
14	Bos indicus	NC_032651.1	131982392	131983093	YP_009508482.1 G [Jungle carpet python virus] [Jungle carpet python virus]	4.71e-35
15	Microcebus murinus	NC_033661.1	26331549	26332422	AIL01069.1 nucleoprotein, partial [Parrot bornavirus 4]	5.51e-20
16	Mus caroli	NC_034575.1	84045804	84046698	XP_021031624.1 LOW QUALITY PROTEIN: endogenous Bornavirus-like nucleoprotein 1 [Mus caroli]	9.09e-44
17	Mus caroli	NC_034580.1	89713015	89713375	DAZ85308.1 TPA_asm: nucleoprotein [Caribbean watersnake bornavirus]	9.84e-07
18	Mus caroli	NC_034580.1	99600884	99601953	XP_021031624.1 LOW QUALITY PROTEIN: endogenous Bornavirus-like nucleoprotein 1 [Mus caroli]	8.69e-93
19	Mus caroli	NC_034587.1	63729785	63730776	XP_021069991.1 LOW QUALITY PROTEIN: endogenous Bornavirus-like nucleoprotein 1 [Mus pahari]	8.7e-54
20	Mus caroli	NC_034588.1	27584490	27586661	BAV60925.1 endogenous bornavirus-like L-1 [Eptesicus serotinus]	2.35e-81
21	Mus pahari	NC_034590.1	142110941	142113622	BAV60921.1 endogenous bornavirus-like L-1 [Eptesicus nilssonii]	8.07e-125
22	Mus pahari	NC_034599.1	49203436	49203736	XP_021069991.1 LOW QUALITY PROTEIN: endogenous Bornavirus-like nucleoprotein 1 [Mus pahari]	8.96e-17
23	Mus pahari	NC_034603.1	61400120	61400762	XP_021031624.1 LOW QUALITY PROTEIN: endogenous Bornavirus-like nucleoprotein 1 [Mus caroli]	5.22e-28
24	Mus pahari	NC_034603.1	71030280	71031160	XP_021031624.1 LOW QUALITY PROTEIN: endogenous Bornavirus-like nucleoprotein 1 [Mus caroli]	2.63e-77
25	Mus pahari	NC_034604.1	60637445	60638294	XP_021069991.1 LOW QUALITY PROTEIN: endogenous Bornavirus-like nucleoprotein 1 [Mus pahari]	5.02e-71
26	Bos taurus	NC_037329.1	127699650	127700351	YP_009508482.1 G [Jungle carpet python virus] [Jungle carpet python virus]	1.76e-35
27	Theropithecus gelada	NC_037669.1	54677394	54677654	YP_009508485.1 N [Southwest carpet python virus] [Southwest carpet python virus]	1.75e-16
28	Theropithecus gelada	NC_037683.1	46753174	46754162	YP_010085028.1 glycoprotein [Wuhan sharpbelly bornavirus]	1.51e-28
29	Bos indicus	NC_040077.1	127337142	127337843	YP_009508482.1 G [Jungle carpet python virus] [Jungle carpet python virus]	1.76e-35
30	Phyllostomus discolor	NC_040904.2	209436259	209436447	AEO50549.1 matrix protein, partial [Aquatic bird bornavirus 1]	3.72e-09
31	Phyllostomus discolor	NC_040906.2	106941799	106942375	YP_009508485.1 N [Southwest carpet python virus] [Southwest carpet python virus]	3.39e-18
32	Phyllostomus discolor	NC_040911.2	15972785	15975738	YP_009508484.1 L [Jungle carpet python virus] [Jungle carpet python virus]	4.44e-93
33	Phyllostomus discolor	NC_040912.2	48702043	48702453	RMC12753.1 hypothetical protein DUI87_10278 [Hirundo rustica rustica]	6.03e-33
34	Phyllostomus discolor	NC_040916.2	38308860	38311590	YP_009508490.1 L [Southwest carpet python virus] [Southwest carpet python virus]	3.48e-87
35	Physeter catodon	NC_041216.1	15270648	15271794	YP_009508482.1 G [Jungle carpet python virus] [Jungle carpet python virus]	2.31e-43
36	Macaca mulatta	NC_041755.1	141508391	141508645	YP_009508485.1 N [Southwest carpet python virus] [Southwest carpet python virus]	2.3e-17
37	Macaca mulatta	NC_041768.1	48712961	48714177	XP_040275608.1 uncharacterized protein LOC120990771 [Bufo bufo]	1.4e-51
38	Takifugu rubripes	NC_042299.1	4922328	4924102	YP_010085030.1 L protein [Wuhan sharpbelly bornavirus]	4.36e-76
39	Suricata suricatta	NC_043707.1	123486429	123487600	YP_009508488.1 G [Southwest carpet python virus] [Southwest carpet python virus]	7.15e-16
40	Sphaeramia orbicularis	NC_043959.1	54929819	54932054	BAV60921.1 endogenous bornavirus-like L-1 [Eptesicus nilssonii]	9.96e-44
41	Sphaeramia orbicularis	NC_043961.1	50046338	50048418	BAV60925.1 endogenous bornavirus-like L-1 [Eptesicus serotinus]	5.46e-158
42	Sphaeramia orbicularis	NC_043972.1	49538545	49539895	BAV60925.1 endogenous bornavirus-like L-1 [Eptesicus serotinus]	1.74e-44
43	Calypte anna	NC_044274.1	6439329	6441220	YP_009055063.1 L polymerase [Loveridges garter snake virus 1]	2.75e-73
44	Calypte anna	NC_044274.1	6441507	6442024	XP_023079097.1 endogenous Bornavirus-like nucleoprotein 1 [Piliocolobus tephrosceles]	1.49e-12
45	Lynx canadensis	NC_044310.1	18587047	18588319	YP_009508488.1 G [Southwest carpet python virus] [Southwest carpet python virus]	9.94e-17
46	Nomascus leucogenys	NC_044396.1	91153411	91153908	YP_009508485.1 N [Southwest carpet python virus] [Southwest carpet python virus]	8.82e-14
47	Camelus dromedarius	NC_044523.1	18075287	18076608	YP_009508482.1 G [Jungle carpet python virus] [Jungle carpet python virus]	1.24e-11
48	Rhinopithecus roxellana	NC_044549.1	90785845	90786126	YP_009508485.1 N [Southwest carpet python virus] [Southwest carpet python virus]	4.62e-18
49	Rhinopithecus roxellana	NC_044560.1	14320667	14321368	YP_009508482.1 G [Jungle carpet python virus] [Jungle carpet python virus]	1.76e-38
50	Rhinopithecus roxellana	NC_044564.1	23413087	23414303	XP_040275608.1 uncharacterized protein LOC120990771 [Bufo bufo]	1.09e-49
51	Papio anubis	NC_044977.1	54617772	54618032	YP_009508485.1 N [Southwest carpet python virus] [Southwest carpet python virus]	1.8e-17
52	Papio anubis	NC_044988.1	63541493	63542481	YP_010085028.1 glycoprotein [Wuhan sharpbelly bornavirus]	4.21e-29
53	Sarcophilus harrisii	NC_045426.1	200129817	200133389	YP_009508490.1 L [Southwest carpet python virus] [Southwest carpet python virus]	2.48e-111
54	Sarcophilus harrisii	NC_045427.1	223522810	223523337	EPQ11842.1 Nucleoprotein [Myotis brandtii]	2.72e-34
55	Sarcophilus harrisii	NC_045428.1	496170035	496172480	YP_009508484.1 L [Jungle carpet python virus] [Jungle carpet python virus]	1.14e-40
56	Sarcophilus harrisii	NC_045429.1	439443208	439444333	ACJ71386.1 L, partial [Parrot bornavirus 3]	1.56e-05
57	Sarcophilus harrisii	NC_045429.1	50709711	50711575	YP_009508484.1 L [Jungle carpet python virus] [Jungle carpet python virus]	5.92e-32
58	Sarcophilus harrisii	NC_045430.1	222845757	222846065	YP_009508490.1 L [Southwest carpet python virus] [Southwest carpet python virus]	3e-11
59	Piliocolobus tephrosceles	NC_045439.1	18369227	18369739	YP_009508485.1 N [Southwest carpet python virus] [Southwest carpet python virus]	1.57e-06
60	Piliocolobus tephrosceles	NC_045447.1	44894835	44896055	XP_040275608.1 uncharacterized protein LOC120990771 [Bufo bufo]	6.09e-49
61	Zalophus californianus	NC_045611.1	51097404	51097769	YP_009508485.1 N [Southwest carpet python virus] [Southwest carpet python virus]	3.18e-15
62	Mustela erminea	NC_045623.1	91355823	91356937	YP_009508488.1 G [Southwest carpet python virus] [Southwest carpet python virus]	1.18e-12
63	Camelus ferus	NC_045708.1	17539876	17541197	YP_009508482.1 G [Jungle carpet python virus] [Jungle carpet python virus]	1.24e-11
64	Balaenoptera musculus	NC_045785.1	19738596	19739750	YP_009508482.1 G [Jungle carpet python virus] [Jungle carpet python virus]	3.37e-79
65	Rattus rattus	NC_046155.1	30653551	30656354	BAV93682.1 endogenous bornavirus-like L-1 [Eptesicus nilssonii]	1.12e-71
66	Rattus rattus	NC_046159.1	58360363	58360809	XP_006861276.1 PREDICTED: endogenous Bornavirus-like nucleoprotein 1-like [Chrysochloris asiatica]	7.27e-53
67	Rattus rattus	NC_046161.1	48312756	48313067	XP_021069991.1 LOW QUALITY PROTEIN: endogenous Bornavirus-like nucleoprotein 1 [Mus pahari]	1.05e-36
68	Rattus rattus	NC_046168.1	64257615	64258672	XP_006861276.1 PREDICTED: endogenous Bornavirus-like nucleoprotein 1-like [Chrysochloris asiatica]	4.93e-63
69	Tursiops truncatus	NC_047034.1	164238001	164239133	YP_009508488.1 G [Southwest carpet python virus] [Southwest carpet python virus]	1.23e-34
70	Arvicanthis niloticus	NC_047658.1	137930958	137932649	BAV93682.1 endogenous bornavirus-like L-1 [Eptesicus nilssonii]	2.26e-49
71	Arvicanthis niloticus	NC_047663.1	18658996	18659989	XP_021031624.1 LOW QUALITY PROTEIN: endogenous Bornavirus-like nucleoprotein 1 [Mus caroli]	3.75e-54
72	Arvicanthis niloticus	NC_047666.1	27469834	27470765	XP_006861276.1 PREDICTED: endogenous Bornavirus-like nucleoprotein 1-like [Chrysochloris asiatica]	7.32e-32
73	Arvicanthis niloticus	NC_047671.1	22086153	22087297	XP_021031624.1 LOW QUALITY PROTEIN: endogenous Bornavirus-like nucleoprotein 1 [Mus caroli]	6.23e-32
74	Ailuropoda melanoleuca	NC_048219.1	5172530	5173676	YP_009508488.1 G [Southwest carpet python virus] [Southwest carpet python virus]	2.62e-22
75	Ailuropoda melanoleuca	NC_048221.1	49907411	49907676	YP_009508485.1 N [Southwest carpet python virus] [Southwest carpet python virus]	1.94e-05
76	Trichosurus vulpecula	NC_050573.1	351076203	351078008	YP_009508484.1 L [Jungle carpet python virus] [Jungle carpet python virus]	1.17e-79
77	Trichosurus vulpecula	NC_050575.1	263384643	263385966	XP_040275608.1 uncharacterized protein LOC120990771 [Bufo bufo]	6.32e-34
78	Trichosurus vulpecula	NC_050576.1	326351394	326352826	XP_040275608.1 uncharacterized protein LOC120990771 [Bufo bufo]	1.66e-40
79	Trichosurus vulpecula	NC_050576.1	56030360	56032361	YP_009508484.1 L [Jungle carpet python virus] [Jungle carpet python virus]	5.44e-47
80	Trichosurus vulpecula	NC_050579.1	137097151	137097838	QJQ51062.1 polymerase protein [Borna disease virus 1]	1.34e-20
81	Trichosurus vulpecula	NC_050579.1	31665769	31667378	YP_009055063.1 L polymerase [Loveridges garter snake virus 1]	1.23e-49
82	Rattus norvegicus	NC_051336.1	228371066	228373515	BAV60921.1 endogenous bornavirus-like L-1 [Eptesicus nilssonii]	4.18e-119
83	Rattus norvegicus	NC_051339.1	120422005	120422455	XP_006861276.1 PREDICTED: endogenous Bornavirus-like nucleoprotein 1-like [Chrysochloris asiatica]	1e-25
84	Rattus norvegicus	NC_051343.1	54634221	54634535	XP_021069991.1 LOW QUALITY PROTEIN: endogenous Bornavirus-like nucleoprotein 1 [Mus pahari]	1.99e-31
85	Rattus norvegicus	NC_051345.1	78939519	78940504	XP_021031624.1 LOW QUALITY PROTEIN: endogenous Bornavirus-like nucleoprotein 1 [Mus caroli]	2.25e-47
86	Rattus norvegicus	NC_051345.1	88541667	88542655	XP_006861276.1 PREDICTED: endogenous Bornavirus-like nucleoprotein 1-like [Chrysochloris asiatica]	3.01e-67
87	Rattus norvegicus	NC_051353.1	60580019	60580896	XP_021069991.1 LOW QUALITY PROTEIN: endogenous Bornavirus-like nucleoprotein 1 [Mus pahari]	5.12e-42
88	Equus asinus	NC_052181.1	20379189	20380333	YP_009508482.1 G [Jungle carpet python virus] [Jungle carpet python virus]	3.26e-10
89	Macaca fascicularis	NC_052256.1	54558104	54558354	YP_009508485.1 N [Southwest carpet python virus] [Southwest carpet python virus]	0.000198
90	Macaca fascicularis	NC_052269.1	64713965	64714947	QUF61507.1 glycoprotein [Murray-Darling carp cultervirus]	8.25e-20
91	Bufo bufo	NC_053390.1	258784731	258785509	EPQ11842.1 Nucleoprotein [Myotis brandtii]	1.92e-58
92	Bufo bufo	NC_053390.1	258786082	258787563	XP_040275608.1 uncharacterized protein LOC120990771 [Bufo bufo]	0
93	Bufo bufo	NC_053391.1	40137514	40138945	XP_040275608.1 uncharacterized protein LOC120990771 [Bufo bufo]	1.49e-114
94	Bufo bufo	NC_053393.1	527373565	527374890	XP_040275608.1 uncharacterized protein LOC120990771 [Bufo bufo]	3.88e-291
95	Nematolebias whitei	NC_056503.1	43572854	43573812	BAV93682.1 endogenous bornavirus-like L-1 [Eptesicus nilssonii]	2.97e-43
96	Nematolebias whitei	NC_056505.1	37224452	37225160	YP_010085030.1 L protein [Wuhan sharpbelly bornavirus]	5.17e-66
97	Nematolebias whitei	NC_056505.1	37225954	37226745	BAV60925.1 endogenous bornavirus-like L-1 [Eptesicus serotinus]	7.94e-64
98	Nematolebias whitei	NC_056505.1	6898802	6901620	QUF61505.1 L protein [Murray-Darling carp cultervirus]	1.9e-74
99	Nematolebias whitei	NC_056507.1	11997915	12000190	QUF61505.1 L protein [Murray-Darling carp cultervirus]	1.31e-129
100	Nematolebias whitei	NC_056510.1	36960992	36962779	BAV60925.1 endogenous bornavirus-like L-1 [Eptesicus serotinus]	2.22e-65
101	Sceloporus undulatus	NC_056523.1	97381063	97383505	DAZ85312.1 TPA_asm: glycoprotein [Caribbean watersnake bornavirus]	2.54e-87
102	Panthera tigris	NC_056667.1	18740852	18742124	YP_009508488.1 G [Southwest carpet python virus] [Southwest carpet python virus]	4.31e-16
103	Panthera leo	NC_056686.1	18743868	18745140	YP_009508488.1 G [Southwest carpet python virus] [Southwest carpet python virus]	4.31e-16
104	Protopterus annectens	NC_056727.1	969330048	969331385	BAV60921.1 endogenous bornavirus-like L-1 [Eptesicus nilssonii]	1.75e-62
105	Protopterus annectens	NC_056734.1	96743108	96745486	BAV93682.1 endogenous bornavirus-like L-1 [Eptesicus nilssonii]	7.75e-260
106	Prionailurus bengalensis	NC_057345.1	18829858	18831130	YP_009508488.1 G [Southwest carpet python virus] [Southwest carpet python virus]	1.7e-17
107	Dromiciops gliroides	NC_057861.1	528006981	528007379	AFN70793.1 viral polymerase [Parrot bornavirus 1]	6.09e-20
108	Dromiciops gliroides	NC_057861.1	654081658	654082008	QTC09945.1 nucleoprotein [Variegated squirrel bornavirus 1]	1.84e-14
109	Dromiciops gliroides	NC_057862.1	520800858	520801232	DAZ85317.1 TPA_asm: matrix protein [Mexican black-tailed rattlesnake bornavirus]	1.07e-09
110	Dromiciops gliroides	NC_057864.1	359971138	359971645	ALL41443.1 L [Parrot bornavirus 5] [Parrot bornavirus 5]	6.5e-06
111	Dromiciops gliroides	NC_057864.1	466838258	466839665	DAZ85319.1 TPA_asm: L polymerase [Mexican black-tailed rattlesnake bornavirus]	8.9e-26
112	Dromiciops gliroides	NC_057864.1	54366315	54367656	YP_009508490.1 L [Southwest carpet python virus] [Southwest carpet python virus]	1.38e-12
113	Bufo gargarizans	NC_058080.1	535591767	535593081	XP_040275608.1 uncharacterized protein LOC120990771 [Bufo bufo]	1.31e-155
114	Bufo gargarizans	NC_058080.1	535599579	535600088	EPQ11842.1 Nucleoprotein [Myotis brandtii]	9.64e-58
115	Neovison vison	NC_058092.1	18705605	18706718	YP_009508482.1 G [Jungle carpet python virus] [Jungle carpet python virus]	1.59e-22
116	Gracilinanus agilis	NC_058130.1	112065578	112065895	AAB53716.1 p40, partial [Borna disease virus 1]	7.75e-09
117	Gracilinanus agilis	NC_058130.1	204973586	204973936	DAZ85313.1 TPA_asm: L polymerase [Caribbean watersnake bornavirus]	7.36e-14
118	Gracilinanus agilis	NC_058130.1	219067628	219068122	AZW33648.1 nucleoprotein, partial [Parrot bornavirus 4]	1.74e-15
119	Gracilinanus agilis	NC_058131.1	62097947	62098876	YP_009268899.1 nucleoprotein [Parrot bornavirus 7]	4.6e-25
120	Gracilinanus agilis	NC_058135.1	226961209	226961883	EPQ11842.1 Nucleoprotein [Myotis brandtii]	7.2e-69
121	Felis catus	NC_058375.1	18858378	18859671	YP_009508488.1 G [Southwest carpet python virus] [Southwest carpet python virus]	4.61e-16
122	Lemur catta	NC_059130.1	92878991	92879311	YP_009055061.1 matrix protein [Loveridges garter snake virus 1]	1.29e-15
123	Lemur catta	NC_059152.1	8849008	8849874	YP_009268893.1 nucleoprotein [Parrot bornavirus 4]	1.46e-26
124	Bubalus bubalis	NC_059158.1	179763123	179763824	YP_009508482.1 G [Jungle carpet python virus] [Jungle carpet python virus]	3.35e-34
125	Leopardus geoffroyi	NC_059328.1	18898272	18899544	YP_009508488.1 G [Southwest carpet python virus] [Southwest carpet python virus]	5.22e-18
126	Meles meles	NC_060066.1	198502506	198502748	YP_009508488.1 G [Southwest carpet python virus] [Southwest carpet python virus]	3.33e-17
127	Equus quagga	NC_060271.1	30010387	30011531	YP_009508482.1 G [Jungle carpet python virus] [Jungle carpet python virus]	3.26e-10
128	Lutra lutra	NC_062281.1	179157150	179158269	YP_009508482.1 G [Jungle carpet python virus] [Jungle carpet python virus]	3.5e-21
129	Prionailurus viverrinus	NC_062568.1	195729959	195731231	YP_009508488.1 G [Southwest carpet python virus] [Southwest carpet python virus]	3.21e-16
130	Lagopus muta	NC_064436.1	49620927	49621166	XP_025021651.1 protein FAM204A isoform X1 [Python bivittatus]	3.1e-11
131	Orcinus orca	NC_064559.1	193105005	193106137	YP_009508488.1 G [Southwest carpet python virus] [Southwest carpet python virus]	1.23e-34
132	Elephas maximus	NC_064825.1	101179772	101180521	BDC53228.1 endogenous bonravirus-N like element 1 protein [Miniopterus fuliginosus]	9.18e-33
133	Elephas maximus	NC_064833.1	18200673	18201167	AIL01069.1 nucleoprotein, partial [Parrot bornavirus 4]	2.33e-40
134	Elephas maximus	NC_064838.1	41664953	41665531	YP_009508485.1 N [Southwest carpet python virus] [Southwest carpet python virus]	6.53e-35
135	Suncus etruscus	NC_064868.1	9093262	9093795	XP_006861276.1 PREDICTED: endogenous Bornavirus-like nucleoprotein 1-like [Chrysochloris asiatica]	2.77e-50
136	Cavia porcellus	NT_176367.1	10801452	10802052	XP_040147274.1 endogenous Bornavirus-like nucleoprotein 2 [Ictidomys tridecemlineatus]	1.55e-09
137	Cavia porcellus	NT_176395.1	23357565	23357848	QUF61505.1 L protein [Murray-Darling carp cultervirus]	9.64e-08
138	Loxodonta africana	NW_003573421.1	55840906	55841609	AAB05243.1 p40, partial [Borna disease virus 1]	7.54e-24
139	Loxodonta africana	NW_003573428.1	45811880	45812233	YP_009505423.1 nucleoprotein [Estrildid finch bornavirus 1]	5.1e-10
140	Loxodonta africana	NW_003573428.1	70614000	70614494	AIL01069.1 nucleoprotein, partial [Parrot bornavirus 4]	2.33e-40
141	Loxodonta africana	NW_003573430.1	50445771	50446328	YP_009508479.1 N [Jungle carpet python virus] [Jungle carpet python virus]	4.66e-15
142	Loxodonta africana	NW_003573432.1	30190382	30190960	YP_009508485.1 N [Southwest carpet python virus] [Southwest carpet python virus]	6.53e-35
143	Loxodonta africana	NW_003573441.1	3757923	3758672	BDC53228.1 endogenous bonravirus-N like element 1 protein [Miniopterus fuliginosus]	9.18e-33
144	Otolemur garnettii	NW_003852415.1	14323390	14323868	YP_010085028.1 glycoprotein [Wuhan sharpbelly bornavirus]	6.59e-18
145	Otolemur garnettii	NW_003852469.1	5599167	5600006	EPQ11842.1 Nucleoprotein [Myotis brandtii]	1.04e-107
146	Trichechus manatus	NW_004443955.1	22289770	22290027	DAZ85313.1 TPA_asm: L polymerase [Caribbean watersnake bornavirus]	5.68e-14
147	Trichechus manatus	NW_004443984.1	10677027	10677551	BDC53228.1 endogenous bonravirus-N like element 1 protein [Miniopterus fuliginosus]	2.41e-14
148	Trichechus manatus	NW_004444016.1	5375704	5376234	AWD06670.1 phosphoprotein P40, partial [Borna disease virus]	5.93e-38
149	Trichechus manatus	NW_004444052.1	7153195	7154143	BDC53228.1 endogenous bonravirus-N like element 1 protein [Miniopterus fuliginosus]	4.7e-48
150	Trichechus manatus	NW_004444093.1	1916343	1916872	XP_006861276.1 PREDICTED: endogenous Bornavirus-like nucleoprotein 1-like [Chrysochloris asiatica]	6.57e-25
151	Trichechus manatus	NW_004444099.1	1787358	1788140	SCA77543.1 nucleoprotein [Aquatic bird bornavirus 1]	4.92e-60
152	Trichechus manatus	NW_004444127.1	1846902	1847874	AIL01057.1 nucleoprotein, partial [Parrot bornavirus 8]	1.5e-26
153	Trichechus manatus	NW_004445375.1	487	951	YP_009508484.1 L [Jungle carpet python virus] [Jungle carpet python virus]	4.73e-33
154	Odobenus rosmarus	NW_004450297.1	3738519	3739647	YP_009508488.1 G [Southwest carpet python virus] [Southwest carpet python virus]	5.49e-11
155	Ceratotherium simum	NW_004454179.1	9853406	9854047	YP_009508479.1 N [Jungle carpet python virus] [Jungle carpet python virus]	4.27e-13
156	Sorex araneus	NW_004545863.1	34395277	34396509	XP_040275608.1 uncharacterized protein LOC120990771 [Bufo bufo]	2.3e-67
157	Sorex araneus	NW_004545894.1	663449	663997	EPQ11842.1 Nucleoprotein [Myotis brandtii]	1.49e-48
158	Sorex araneus	NW_004545947.1	1884326	1884976	EPQ11842.1 Nucleoprotein [Myotis brandtii]	1.71e-67
159	Condylura cristata	NW_004567103.1	35767261	35767872	XP_006861276.1 PREDICTED: endogenous Bornavirus-like nucleoprotein 1-like [Chrysochloris asiatica]	2.8e-66
160	Condylura cristata	NW_004567115.1	18070752	18071703	XP_006861276.1 PREDICTED: endogenous Bornavirus-like nucleoprotein 1-like [Chrysochloris asiatica]	2.44e-56
161	Heterocephalus glaber	NW_004624747.1	18598131	18600481	BAV60925.1 endogenous bornavirus-like L-1 [Eptesicus serotinus]	1.46e-50
162	Chinchilla lanigera	NW_004955438.1	10846714	10847043	EPQ11842.1 Nucleoprotein [Myotis brandtii]	7.78e-26
163	Chinchilla lanigera	NW_004955549.1	2516809	2518154	QUF61505.1 L protein [Murray-Darling carp cultervirus]	2.6e-14
164	Zonotrichia albicollis	NW_005081812.1	16900	17250	YP_009508485.1 N [Southwest carpet python virus] [Southwest carpet python virus]	1.7e-09
165	Myotis brandtii	NW_005307441.1	358	636	DAZ85319.1 TPA_asm: L polymerase [Mexican black-tailed rattlesnake bornavirus]	1.5e-11
166	Myotis brandtii	NW_005354632.1	2802699	2802863	YP_009508490.1 L [Southwest carpet python virus] [Southwest carpet python virus]	1.36e-13
167	Myotis brandtii	NW_005354632.1	2803234	2804615	YP_009508490.1 L [Southwest carpet python virus] [Southwest carpet python virus]	2.31e-31
168	Myotis brandtii	NW_005357076.1	1087870	1089312	BAV93682.1 endogenous bornavirus-like L-1 [Eptesicus nilssonii]	2.69e-85
169	Myotis brandtii	NW_005357453.1	521551	521829	DAZ85319.1 TPA_asm: L polymerase [Mexican black-tailed rattlesnake bornavirus]	1.5e-11
170	Myotis brandtii	NW_005358369.1	698077	702611	XP_036196940.1 uncharacterized protein LOC118671920 [Myotis myotis]	2.64e-170
171	Myotis brandtii	NW_005358369.1	706130	707562	XP_036196940.1 uncharacterized protein LOC118671920 [Myotis myotis]	1.31e-157
172	Myotis brandtii	NW_005358369.1	709477	709833	KAF6355196.1 hypothetical protein mMyoMyo1_011386 [Myotis myotis]	6.05e-24
173	Myotis brandtii	NW_005358369.1	711691	713819	BAV60921.1 endogenous bornavirus-like L-1 [Eptesicus nilssonii]	2.6e-106
174	Myotis brandtii	NW_005358369.1	714809	716332	BAV93682.1 endogenous bornavirus-like L-1 [Eptesicus nilssonii]	5.74e-75
175	Myotis brandtii	NW_005358369.1	717866	718465	BAV93682.1 endogenous bornavirus-like L-1 [Eptesicus nilssonii]	1.82e-28
176	Myotis brandtii	NW_005358369.1	721068	721677	BAV60925.1 endogenous bornavirus-like L-1 [Eptesicus serotinus]	3.81e-26
177	Myotis brandtii	NW_005358369.1	729693	731263	BAV93682.1 endogenous bornavirus-like L-1 [Eptesicus nilssonii]	1.37e-73
178	Myotis brandtii	NW_005359498.1	113473	114160	EPQ11842.1 Nucleoprotein [Myotis brandtii]	1.27e-73
179	Myotis brandtii	NW_005359516.1	2400829	2403261	BAV93682.1 endogenous bornavirus-like L-1 [Eptesicus nilssonii]	0
180	Myotis brandtii	NW_005361955.1	1889745	1890194	EPQ11842.1 Nucleoprotein [Myotis brandtii]	3.81e-65
181	Myotis brandtii	NW_005361955.1	1890963	1893681	XP_036196940.1 uncharacterized protein LOC118671920 [Myotis myotis]	1.76e-106
182	Myotis brandtii	NW_005368860.1	2046582	2047367	EPQ11842.1 Nucleoprotein [Myotis brandtii]	2.81e-139
183	Myotis brandtii	NW_005370908.1	1501229	1501810	BAV60925.1 endogenous bornavirus-like L-1 [Eptesicus serotinus]	1.16e-44
184	Bos mutus	NW_005393708.1	347332	348090	YP_009508482.1 G [Jungle carpet python virus] [Jungle carpet python virus]	6.21e-37
185	Pelodiscus sinensis	NW_005851934.1	52330	52902	XP_025021651.1 protein FAM204A isoform X1 [Python bivittatus]	5.45e-20
186	Myotis lucifugus	NW_005871049.1	34243866	34244429	BAV60925.1 endogenous bornavirus-like L-1 [Eptesicus serotinus]	5.98e-44
187	Myotis lucifugus	NW_005871056.1	12348943	12349943	XP_036196940.1 uncharacterized protein LOC118671920 [Myotis myotis]	1.93e-65
188	Myotis lucifugus	NW_005871075.1	3683491	3684243	EPQ11842.1 Nucleoprotein [Myotis brandtii]	3.34e-142
189	Myotis lucifugus	NW_005871117.1	355049	356387	BAV93682.1 endogenous bornavirus-like L-1 [Eptesicus nilssonii]	1.7e-60
190	Myotis lucifugus	NW_005871149.1	1502714	1502878	YP_009508490.1 L [Southwest carpet python virus] [Southwest carpet python virus]	1.36e-13
191	Myotis lucifugus	NW_005871149.1	1503276	1504657	YP_009508490.1 L [Southwest carpet python virus] [Southwest carpet python virus]	1.47e-33
192	Myotis lucifugus	NW_005871156.1	331751	334090	BAV93682.1 endogenous bornavirus-like L-1 [Eptesicus nilssonii]	0
193	Myotis lucifugus	NW_005871160.1	1616671	1617517	XP_036196940.1 uncharacterized protein LOC118671920 [Myotis myotis]	1.33e-43
194	Myotis lucifugus	NW_005871173.1	1802452	1803179	EPQ11842.1 Nucleoprotein [Myotis brandtii]	1.03e-114
195	Myotis lucifugus	NW_005871615.1	107522	108653	XP_036196940.1 uncharacterized protein LOC118671920 [Myotis myotis]	6.9e-118
196	Myotis lucifugus	NW_005871615.1	116799	118424	BAV93682.1 endogenous bornavirus-like L-1 [Eptesicus nilssonii]	2.37e-102
197	Myotis lucifugus	NW_005871615.1	119698	121807	BAV93682.1 endogenous bornavirus-like L-1 [Eptesicus nilssonii]	9.89e-77
198	Myotis lucifugus	NW_005871615.1	91588	92179	XP_036196940.1 uncharacterized protein LOC118671920 [Myotis myotis]	1.82e-30
199	Myotis lucifugus	NW_005871903.1	88875	89562	EPQ11842.1 Nucleoprotein [Myotis brandtii]	3.95e-75
200	Myotis davidii	NW_006282669.1	19731	20207	YP_009268916.1 RNA-dependent RNA polymerase [Aquatic bird bornavirus 2]	9.47e-08
201	Myotis davidii	NW_006284436.1	1746345	1747791	BAV93682.1 endogenous bornavirus-like L-1 [Eptesicus nilssonii]	4.37e-67
202	Myotis davidii	NW_006284436.1	1748347	1748957	BAV93682.1 endogenous bornavirus-like L-1 [Eptesicus nilssonii]	2.12e-22
203	Myotis davidii	NW_006285786.1	22802	23620	BAV93682.1 endogenous bornavirus-like L-1 [Eptesicus nilssonii]	4.1e-55
204	Myotis davidii	NW_006286246.1	946714	947196	EPQ11842.1 Nucleoprotein [Myotis brandtii]	1.74e-95
205	Myotis davidii	NW_006286675.1	5883807	5885769	BAV93682.1 endogenous bornavirus-like L-1 [Eptesicus nilssonii]	2.47e-62
206	Myotis davidii	NW_006288182.1	428223	428945	EPQ11842.1 Nucleoprotein [Myotis brandtii]	3.77e-45
207	Myotis davidii	NW_006290034.1	7337451	7338834	YP_009508484.1 L [Jungle carpet python virus] [Jungle carpet python virus]	7.74e-38
208	Myotis davidii	NW_006290034.1	7339216	7339380	YP_009508490.1 L [Southwest carpet python virus] [Southwest carpet python virus]	1.36e-13
209	Myotis davidii	NW_006293003.1	1657552	1659613	BAV93682.1 endogenous bornavirus-like L-1 [Eptesicus nilssonii]	2.68e-139
210	Myotis davidii	NW_006293003.1	1661183	1661622	BAV93682.1 endogenous bornavirus-like L-1 [Eptesicus nilssonii]	4.21e-30
211	Myotis davidii	NW_006293003.1	1662583	1664782	BAV60921.1 endogenous bornavirus-like L-1 [Eptesicus nilssonii]	7.2e-153
212	Myotis davidii	NW_006293779.1	6475503	6476797	XP_036196940.1 uncharacterized protein LOC118671920 [Myotis myotis]	6.46e-103
213	Myotis davidii	NW_006296056.1	1552312	1553061	EPQ11842.1 Nucleoprotein [Myotis brandtii]	1.75e-139
214	Myotis davidii	NW_006296221.1	1776856	1779156	BAV93682.1 endogenous bornavirus-like L-1 [Eptesicus nilssonii]	3.23e-54
215	Myotis davidii	NW_006299593.1	2399118	2400003	BAV60925.1 endogenous bornavirus-like L-1 [Eptesicus serotinus]	4.84e-68
216	Myotis davidii	NW_006299593.1	2401501	2402442	BAV60921.1 endogenous bornavirus-like L-1 [Eptesicus nilssonii]	1.06e-70
217	Myotis davidii	NW_006360178.1	1	672	BAV60921.1 endogenous bornavirus-like L-1 [Eptesicus nilssonii]	1.53e-54
218	Myotis davidii	NW_006374863.1	52	753	EPQ11842.1 Nucleoprotein [Myotis brandtii]	2.88e-92
219	Chrysochloris asiatica	NW_006408543.1	9799364	9799807	XP_025021651.1 protein FAM204A isoform X1 [Python bivittatus]	1.75e-17
220	Chrysochloris asiatica	NW_006408555.1	17263366	17263806	AIV00664.1 P40, partial [Borna disease virus 1]	3.39e-08
221	Chrysochloris asiatica	NW_006408559.1	2207615	2208616	XP_006861276.1 PREDICTED: endogenous Bornavirus-like nucleoprotein 1-like [Chrysochloris asiatica]	2.62e-224
222	Balaenoptera acutorostrata	NW_006726554.1	1335854	1337104	YP_009508488.1 G [Southwest carpet python virus] [Southwest carpet python virus]	2.42e-54
223	Lipotes vexillifer	NW_006786690.1	2317949	2319096	YP_009508482.1 G [Jungle carpet python virus] [Jungle carpet python virus]	4.94e-34
224	Orycteropus afer	NW_006921608.1	14231320	14231862	YP_009041456.1 nucleoprotein [Canary bornavirus 3]	2.55e-13
225	Orycteropus afer	NW_006921627.1	7084462	7084863	YP_009508485.1 N [Southwest carpet python virus] [Southwest carpet python virus]	2.84e-19
226	Orycteropus afer	NW_006921848.1	1305768	1306356	XP_042638141.1 LOW QUALITY PROTEIN: endogenous Bornavirus-like nucleoprotein 1 [Orycteropus afer afer]	5.94e-49
227	Orycteropus afer	NW_006921870.1	4060917	4061453	YP_009508485.1 N [Southwest carpet python virus] [Southwest carpet python virus]	9.27e-14
228	Carlito syrichta	NW_007091685.1	10674	11907	XP_040275608.1 uncharacterized protein LOC120990771 [Bufo bufo]	1.22e-50
229	Carlito syrichta	NW_007259735.1	354973	355149	YP_009508482.1 G [Jungle carpet python virus] [Jungle carpet python virus]	4.69e-20
230	Eptesicus fuscus	NW_007370654.1	28800288	28801431	XP_040275608.1 uncharacterized protein LOC120990771 [Bufo bufo]	7.83e-66
231	Eptesicus fuscus	NW_007370655.1	27929027	27929728	EPQ11842.1 Nucleoprotein [Myotis brandtii]	2.51e-93
232	Eptesicus fuscus	NW_007370655.1	8632329	8637785	BAV60921.1 endogenous bornavirus-like L-1 [Eptesicus nilssonii]	0
233	Eptesicus fuscus	NW_007370659.1	29274071	29274397	EPQ14198.1 Zinc finger protein 572 [Myotis brandtii]	2.49e-42
234	Eptesicus fuscus	NW_007370662.1	5601243	5601590	YP_010085029.1 hypothetical protein KM513_gp5 [Wuhan sharpbelly bornavirus]	4.99e-19
235	Eptesicus fuscus	NW_007370662.1	5601894	5603043	BAV60925.1 endogenous bornavirus-like L-1 [Eptesicus serotinus]	3.76e-31
236	Eptesicus fuscus	NW_007370681.1	1662681	1662911	BAV93682.1 endogenous bornavirus-like L-1 [Eptesicus nilssonii]	8.63e-23
237	Eptesicus fuscus	NW_007370681.1	1663848	1665141	YP_010085030.1 L protein [Wuhan sharpbelly bornavirus]	2.1e-41
238	Eptesicus fuscus	NW_007370691.1	7457678	7459053	YP_009508490.1 L [Southwest carpet python virus] [Southwest carpet python virus]	4.97e-28
239	Eptesicus fuscus	NW_007370691.1	7459482	7459637	YP_009508490.1 L [Southwest carpet python virus] [Southwest carpet python virus]	4.15e-13
240	Eptesicus fuscus	NW_007370696.1	1359138	1359605	EPQ11842.1 Nucleoprotein [Myotis brandtii]	1.12e-54
241	Eptesicus fuscus	NW_007370696.1	3053500	3054039	YP_009508490.1 L [Southwest carpet python virus] [Southwest carpet python virus]	1.3e-35
242	Eptesicus fuscus	NW_007370696.1	3054769	3055062	YP_009508484.1 L [Jungle carpet python virus] [Jungle carpet python virus]	2.48e-11
243	Eptesicus fuscus	NW_007370697.1	9024595	9025398	EPQ11842.1 Nucleoprotein [Myotis brandtii]	1.28e-92
244	Eptesicus fuscus	NW_007370699.1	5892168	5893496	BAV60921.1 endogenous bornavirus-like L-1 [Eptesicus nilssonii]	1.15e-163
245	Eptesicus fuscus	NW_007370752.1	4473628	4473918	EPQ11842.1 Nucleoprotein [Myotis brandtii]	5.89e-34
246	Eptesicus fuscus	NW_007370765.1	2729381	2730846	BAV60925.1 endogenous bornavirus-like L-1 [Eptesicus serotinus]	9.53e-35
247	Eptesicus fuscus	NW_007370846.1	798972	799406	EPQ14198.1 Zinc finger protein 572 [Myotis brandtii]	3.97e-31
248	Eptesicus fuscus	NW_007370993.1	14627	15127	EPQ14198.1 Zinc finger protein 572 [Myotis brandtii]	2.05e-39
249	Eptesicus fuscus	NW_007373757.1	3837	4437	EPQ11842.1 Nucleoprotein [Myotis brandtii]	2.6e-45
250	Equus przewalskii	NW_007674833.1	333030	334174	YP_009508482.1 G [Jungle carpet python virus] [Jungle carpet python virus]	7.68e-11
251	Galeopterus variegatus	NW_007726872.1	25447	25907	YP_009508482.1 G [Jungle carpet python virus] [Jungle carpet python virus]	6.82e-28
252	Galeopterus variegatus	NW_007727365.1	107757	108521	YP_009508479.1 N [Jungle carpet python virus] [Jungle carpet python virus]	1.97e-15
253	Acanthisitta chloris	NW_008651200.1	9002	9397	YP_009508485.1 N [Southwest carpet python virus] [Southwest carpet python virus]	1.77e-16
254	Picoides pubescens	NW_009662923.1	2258891	2259187	XP_009895505.1 PREDICTED: endogenous Bornavirus-like nucleoprotein 1 [Dryobates pubescens]	9.83e-65
255	Bison bison	NW_011495069.1	7808525	7809226	YP_009508482.1 G [Jungle carpet python virus] [Jungle carpet python virus]	6.54e-35
256	Camelus bactrianus	NW_011511613.1	2976879	2978200	YP_009508482.1 G [Jungle carpet python virus] [Jungle carpet python virus]	1.24e-11
257	Pteropus vampyrus	NW_011889180.1	919849	920773	YP_009508485.1 N [Southwest carpet python virus] [Southwest carpet python virus]	9.83e-15
258	Cercocebus atys	NW_012000920.1	357997	358572	YP_009508485.1 N [Southwest carpet python virus] [Southwest carpet python virus]	4.66e-13
259	Cercocebus atys	NW_012002215.1	559133	560115	QUF61507.1 glycoprotein [Murray-Darling carp cultervirus]	5.25e-21
260	Cercocebus atys	NW_012009469.1	33420884	33421138	YP_009508485.1 N [Southwest carpet python virus] [Southwest carpet python virus]	2.3e-17
261	Macaca nemestrina	NW_012010878.1	6289277	6290493	XP_040275608.1 uncharacterized protein LOC120990771 [Bufo bufo]	5.35e-51
262	Mandrillus leucophaeus	NW_012102121.1	3257828	3258810	QUF61507.1 glycoprotein [Murray-Darling carp cultervirus]	7.13e-21
263	Colobus angolensis	NW_012116355.1	273570	274786	XP_040275608.1 uncharacterized protein LOC120990771 [Bufo bufo]	1.23e-45
264	Propithecus coquereli	NW_012147941.1	3645603	3646334	YP_009508488.1 G [Southwest carpet python virus] [Southwest carpet python virus]	2.23e-22
265	Propithecus coquereli	NW_012148607.1	2187621	2188373	XP_016072469.1 PREDICTED: endogenous Bornavirus-like nucleoprotein 1 [Miniopterus natalensis]	6.47e-34
266	Propithecus coquereli	NW_012153396.1	1761738	1762130	YP_009508479.1 N [Jungle carpet python virus] [Jungle carpet python virus]	4.87e-12
267	Dipodomys ordii	NW_012267341.1	2404093	2404803	EPQ14198.1 Zinc finger protein 572 [Myotis brandtii]	1.02e-46
268	Miniopterus natalensis	NW_015504215.1	8699537	8700436	YP_009508490.1 L [Southwest carpet python virus] [Southwest carpet python virus]	9.01e-44
269	Miniopterus natalensis	NW_015504215.1	8700640	8703104	YP_009508484.1 L [Jungle carpet python virus] [Jungle carpet python virus]	1.84e-81
270	Miniopterus natalensis	NW_015504642.1	757236	757650	XP_016072469.1 PREDICTED: endogenous Bornavirus-like nucleoprotein 1 [Miniopterus natalensis]	1.77e-24
271	Miniopterus natalensis	NW_015504992.1	2090466	2090657	YP_009508490.1 L [Southwest carpet python virus] [Southwest carpet python virus]	5.56e-11
272	Miniopterus natalensis	NW_015504992.1	2090890	2091826	YP_009508484.1 L [Jungle carpet python virus] [Jungle carpet python virus]	5.14e-29
273	Cebus imitator	NW_016107349.1	7932642	7933339	YP_009508479.1 N [Jungle carpet python virus] [Jungle carpet python virus]	2.56e-32
274	Cebus imitator	NW_016107596.1	2746706	2746999	YP_009508479.1 N [Jungle carpet python virus] [Jungle carpet python virus]	3.36e-14
275	Lepidothrix coronata	NW_016690399.1	896511	896918	YP_009508485.1 N [Southwest carpet python virus] [Southwest carpet python virus]	1.84e-10
276	Rhinopithecus bieti	NW_016808328.1	22191	22892	YP_009508482.1 G [Jungle carpet python virus] [Jungle carpet python virus]	1.76e-38
277	Rhinopithecus bieti	NW_016813019.1	891513	891794	YP_009508485.1 N [Southwest carpet python virus] [Southwest carpet python virus]	4.62e-18
278	Rhinopithecus bieti	NW_016818870.1	402149	403365	XP_040275608.1 uncharacterized protein LOC120990771 [Bufo bufo]	1.52e-49
279	Panthera pardus	NW_017619882.1	21728263	21729644	YP_009508488.1 G [Southwest carpet python virus] [Southwest carpet python virus]	5.55e-09
280	Castor canadensis	NW_017869653.1	153085	153306	DAZ85317.1 TPA_asm: matrix protein [Mexican black-tailed rattlesnake bornavirus]	6.47e-14
281	Odocoileus virginianus	NW_018336176.1	3790746	3791315	YP_009508488.1 G [Southwest carpet python virus] [Southwest carpet python virus]	2.07e-21
282	Phascolarctos cinereus	NW_018343979.1	6847917	6848675	QJQ51062.1 polymerase protein [Borna disease virus 1]	7.11e-32
283	Phascolarctos cinereus	NW_018343984.1	2416702	2418003	YP_009508484.1 L [Jungle carpet python virus] [Jungle carpet python virus]	5.34e-44
284	Phascolarctos cinereus	NW_018343984.1	2418522	2418941	SCA77548.1 L protein [Aquatic bird bornavirus 1]	2.12e-08
285	Phascolarctos cinereus	NW_018344047.1	269077	269571	AOF44321.1 nucleoprotein, partial [Canary bornavirus 1]	7.85e-17
286	Phascolarctos cinereus	NW_018344055.1	9089568	9090855	YP_009508484.1 L [Jungle carpet python virus] [Jungle carpet python virus]	1.54e-18
287	Phascolarctos cinereus	NW_018344069.1	2345183	2346717	YP_009165497.1 RNA-dependent RNA polymerase [Canary bornavirus 2]	6.03e-54
288	Phascolarctos cinereus	NW_018344082.1	1320433	1320787	DAZ85319.1 TPA_asm: L polymerase [Mexican black-tailed rattlesnake bornavirus]	1.62e-14
289	Aotus nancymaae	NW_018488329.1	4663499	4663756	YP_009508485.1 N [Southwest carpet python virus] [Southwest carpet python virus]	8.79e-17
290	Aotus nancymaae	NW_018503546.1	1054211	1055027	YP_009508485.1 N [Southwest carpet python virus] [Southwest carpet python virus]	1.47e-44
291	Enhydra lutris	NW_019154122.1	1252461	1253580	YP_009508488.1 G [Southwest carpet python virus] [Southwest carpet python virus]	1.33e-19
292	Cyanistes caeruleus	NW_019776550.1	5918346	5918828	RMC12753.1 hypothetical protein DUI87_10278 [Hirundo rustica rustica]	2.81e-15
293	Desmodus rotundus	NW_020091892.1	15846325	15846593	YP_009508485.1 N [Southwest carpet python virus] [Southwest carpet python virus]	4.23e-09
294	Desmodus rotundus	NW_020093387.1	14446986	14450092	YP_009508484.1 L [Jungle carpet python virus] [Jungle carpet python virus]	2.86e-78
295	Desmodus rotundus	NW_020093767.1	16082275	16082559	YP_009055061.1 matrix protein [Loveridges garter snake virus 1]	2.9e-24
296	Desmodus rotundus	NW_020093872.1	16121963	16125370	YP_009508484.1 L [Jungle carpet python virus] [Jungle carpet python virus]	3.97e-123
297	Callorhinus ursinus	NW_020313013.1	3829019	3829384	YP_009508485.1 N [Southwest carpet python virus] [Southwest carpet python virus]	1.59e-14
298	Callorhinus ursinus	NW_020313076.1	18735439	18735966	YP_009508488.1 G [Southwest carpet python virus] [Southwest carpet python virus]	4.38e-13
299	Puma concolor	NW_020338243.1	18751612	18752878	YP_009508488.1 G [Southwest carpet python virus] [Southwest carpet python virus]	1.66e-17
300	Acinonyx jubatus	NW_020834739.1	82551553	82552825	YP_009508488.1 G [Southwest carpet python virus] [Southwest carpet python virus]	1.33e-16
301	Lagenorhynchus obliquidens	NW_020837953.1	33192581	33193650	YP_009508482.1 G [Jungle carpet python virus] [Jungle carpet python virus]	2.71e-34
302	Vombatus ursinus	NW_020946557.1	17285865	17286614	SBT82900.1 L-polymerase [Variegated squirrel bornavirus 1]	1.63e-27
303	Vombatus ursinus	NW_020954546.1	22142059	22143635	YP_009268910.1 RNA-dependent RNA polymerase [Canary bornavirus 1]	7.06e-77
304	Vombatus ursinus	NW_020954567.1	1896155	1896943	YP_009508484.1 L [Jungle carpet python virus] [Jungle carpet python virus]	2.4e-18
305	Vombatus ursinus	NW_020954567.1	1897320	1898517	YP_009508484.1 L [Jungle carpet python virus] [Jungle carpet python virus]	3.19e-48
306	Vombatus ursinus	NW_020954569.1	38790825	38792016	YP_009508484.1 L [Jungle carpet python virus] [Jungle carpet python virus]	6.03e-16
307	Vombatus ursinus	NW_020954585.1	46015686	46016072	ALL41443.1 L [Parrot bornavirus 5] [Parrot bornavirus 5]	1.68e-16
308	Vombatus ursinus	NW_020954737.1	8426923	8427630	XP_040275608.1 uncharacterized protein LOC120990771 [Bufo bufo]	1.97e-32
309	Eumetopias jubatus	NW_020998757.1	2995344	2995709	YP_009508485.1 N [Southwest carpet python virus] [Southwest carpet python virus]	6.05e-15
310	Grammomys surdaster	NW_021604599.1	2094933	2096851	QUF61505.1 L protein [Murray-Darling carp cultervirus]	4.59e-41
311	Grammomys surdaster	NW_021604658.1	10359915	10360927	XP_006861276.1 PREDICTED: endogenous Bornavirus-like nucleoprotein 1-like [Chrysochloris asiatica]	2.98e-50
312	Grammomys surdaster	NW_021605367.1	194249	195128	XP_006861276.1 PREDICTED: endogenous Bornavirus-like nucleoprotein 1-like [Chrysochloris asiatica]	7.84e-35
313	Grammomys surdaster	NW_021605476.1	581761	581934	XP_021069991.1 LOW QUALITY PROTEIN: endogenous Bornavirus-like nucleoprotein 1 [Mus pahari]	1.28e-09
314	Monodon monoceros	NW_021703774.1	161415829	161416961	YP_009508482.1 G [Jungle carpet python virus] [Jungle carpet python virus]	8.39e-34
315	Vicugna pacos	NW_021964171.1	20986795	20987132	YP_009508485.1 N [Southwest carpet python virus] [Southwest carpet python virus]	7.59e-07
316	Vicugna pacos	NW_021964181.1	15885873	15887191	YP_009508482.1 G [Jungle carpet python virus] [Jungle carpet python virus]	6.41e-17
317	Delphinapterus leucas	NW_022098043.1	4041315	4042447	YP_009508488.1 G [Southwest carpet python virus] [Southwest carpet python virus]	1.1e-32
318	Globicephala melas	NW_022134856.1	16880489	16881827	YP_009508488.1 G [Southwest carpet python virus] [Southwest carpet python virus]	7.66e-35
319	Mastomys coucha	NW_022196895.1	62931846	62932826	XP_006861276.1 PREDICTED: endogenous Bornavirus-like nucleoprotein 1-like [Chrysochloris asiatica]	2.43e-56
320	Mastomys coucha	NW_022196903.1	81520225	81521109	XP_031239902.1 endogenous Bornavirus-like nucleoprotein 1 [Mastomys coucha]	1.72e-98
321	Mastomys coucha	NW_022196904.1	161912855	161915769	BAV93682.1 endogenous bornavirus-like L-1 [Eptesicus nilssonii]	2.16e-85
322	Mastomys coucha	NW_022196911.1	89872076	89872947	XP_038943788.1 LOW QUALITY PROTEIN: endogenous Bornavirus-like nucleoprotein 1 [Rattus norvegicus]	1.56e-48
323	Sapajus apella	NW_022436960.1	15112573	15113388	YP_009508479.1 N [Jungle carpet python virus] [Jungle carpet python virus]	8.25e-31
324	Sapajus apella	NW_022437153.1	204816	205106	YP_009508485.1 N [Southwest carpet python virus] [Southwest carpet python virus]	3.66e-17
325	Lontra canadensis	NW_022631019.1	18228404	18229523	YP_009508488.1 G [Southwest carpet python virus] [Southwest carpet python virus]	1.81e-19
326	Trachypithecus francoisi	NW_022681453.1	54083719	54084000	YP_009508485.1 N [Southwest carpet python virus] [Southwest carpet python virus]	4.62e-18
327	Trachypithecus francoisi	NW_022681457.1	99618509	99619231	YP_009508482.1 G [Jungle carpet python virus] [Jungle carpet python virus]	1.31e-21
328	Trachypithecus francoisi	NW_022681468.1	18863124	18863633	YP_009508479.1 N [Jungle carpet python virus] [Jungle carpet python virus]	9.65e-06
329	Fukomys damarensis	NW_022900947.1	39248891	39249837	BAV60925.1 endogenous bornavirus-like L-1 [Eptesicus serotinus]	2.23e-40
330	Arvicanthis niloticus	NW_023044993.1	19707738	19708746	XP_006861276.1 PREDICTED: endogenous Bornavirus-like nucleoprotein 1-like [Chrysochloris asiatica]	1.01e-109
331	Arvicanthis niloticus	NW_023044996.1	24811119	24811379	XP_021069991.1 LOW QUALITY PROTEIN: endogenous Bornavirus-like nucleoprotein 1 [Mus pahari]	3.68e-12
332	Rousettus aegyptiacus	NW_023416289.1	10189919	10190530	YP_009508479.1 N [Jungle carpet python virus] [Jungle carpet python virus]	3.56e-19
333	Myotis myotis	NW_023416313.1	14630538	14632715	BAV60925.1 endogenous bornavirus-like L-1 [Eptesicus serotinus]	6.97e-74
334	Myotis myotis	NW_023416313.1	190210625	190211263	BAV60925.1 endogenous bornavirus-like L-1 [Eptesicus serotinus]	2.95e-75
335	Myotis myotis	NW_023416313.1	4095744	4096115	XP_036196940.1 uncharacterized protein LOC118671920 [Myotis myotis]	1.62e-37
336	Myotis myotis	NW_023416313.1	4097078	4097542	BAV93682.1 endogenous bornavirus-like L-1 [Eptesicus nilssonii]	1.64e-39
337	Myotis myotis	NW_023416313.1	4115694	4117758	BAV60921.1 endogenous bornavirus-like L-1 [Eptesicus nilssonii]	2.63e-112
338	Myotis myotis	NW_023416313.1	4118786	4120850	BAV60921.1 endogenous bornavirus-like L-1 [Eptesicus nilssonii]	2.63e-112
339	Myotis myotis	NW_023416313.1	4121845	4122285	BAV93682.1 endogenous bornavirus-like L-1 [Eptesicus nilssonii]	6.5e-40
340	Myotis myotis	NW_023416313.1	4126334	4127579	XP_036196940.1 uncharacterized protein LOC118671920 [Myotis myotis]	8.3e-99
341	Myotis myotis	NW_023416313.1	4128569	4130241	BAV93682.1 endogenous bornavirus-like L-1 [Eptesicus nilssonii]	2.52e-94
342	Myotis myotis	NW_023416313.1	4131504	4131944	BAV93682.1 endogenous bornavirus-like L-1 [Eptesicus nilssonii]	4.18e-39
343	Myotis myotis	NW_023416313.1	4135995	4137237	XP_036196940.1 uncharacterized protein LOC118671920 [Myotis myotis]	1.28e-97
344	Myotis myotis	NW_023416313.1	4138231	4139903	BAV93682.1 endogenous bornavirus-like L-1 [Eptesicus nilssonii]	1.36e-94
345	Myotis myotis	NW_023416313.1	4141165	4141605	BAV93682.1 endogenous bornavirus-like L-1 [Eptesicus nilssonii]	6.5e-40
346	Myotis myotis	NW_023416313.1	71939836	71941108	BAV93682.1 endogenous bornavirus-like L-1 [Eptesicus nilssonii]	8.97e-114
347	Myotis myotis	NW_023416313.1	71941412	71941933	EPQ11842.1 Nucleoprotein [Myotis brandtii]	5.92e-69
348	Myotis myotis	NW_023416313.1	71942280	71945566	XP_036196940.1 uncharacterized protein LOC118671920 [Myotis myotis]	0
349	Myotis myotis	NW_023416317.1	25211063	25213363	BAV93682.1 endogenous bornavirus-like L-1 [Eptesicus nilssonii]	1.4e-144
350	Myotis myotis	NW_023416318.1	10482871	10483398	EPQ11842.1 Nucleoprotein [Myotis brandtii]	2.56e-68
351	Myotis myotis	NW_023416318.1	13258254	13260385	BAV93682.1 endogenous bornavirus-like L-1 [Eptesicus nilssonii]	5.22e-124
352	Myotis myotis	NW_023416318.1	13260704	13261006	XP_036196940.1 uncharacterized protein LOC118671920 [Myotis myotis]	8.01e-28
353	Myotis myotis	NW_023416318.1	45014254	45015039	YP_010085030.1 L protein [Wuhan sharpbelly bornavirus]	8.9e-24
354	Myotis myotis	NW_023416318.1	45015678	45016740	XP_036196940.1 uncharacterized protein LOC118671920 [Myotis myotis]	2.08e-64
355	Myotis myotis	NW_023416319.1	47129804	47130415	YP_010085030.1 L protein [Wuhan sharpbelly bornavirus]	1.35e-25
356	Myotis myotis	NW_023416320.1	44014130	44014906	EPQ11842.1 Nucleoprotein [Myotis brandtii]	4.84e-144
357	Myotis myotis	NW_023416322.1	36022656	36022820	YP_009508490.1 L [Southwest carpet python virus] [Southwest carpet python virus]	1.36e-13
358	Myotis myotis	NW_023416322.1	36023208	36024808	YP_009508490.1 L [Southwest carpet python virus] [Southwest carpet python virus]	7.64e-32
359	Myotis myotis	NW_023416368.1	71971790	71972569	BAV60925.1 endogenous bornavirus-like L-1 [Eptesicus serotinus]	2.28e-50
360	Molossus molossus	NW_023425399.1	100646340	100648700	YP_009508484.1 L [Jungle carpet python virus] [Jungle carpet python virus]	6.39e-51
361	Pipistrellus kuhlii	NW_023425404.1	186123581	186125708	BAV60925.1 endogenous bornavirus-like L-1 [Eptesicus serotinus]	1.7e-66
362	Pipistrellus kuhlii	NW_023425404.1	186126128	186126346	YP_010085029.1 hypothetical protein KM513_gp5 [Wuhan sharpbelly bornavirus]	2.46e-12
363	Pipistrellus kuhlii	NW_023425460.1	5107120	5108424	BAV60925.1 endogenous bornavirus-like L-1 [Eptesicus serotinus]	6.47e-50
364	Pipistrellus kuhlii	NW_023425460.1	5110119	5110382	BAV60925.1 endogenous bornavirus-like L-1 [Eptesicus serotinus]	2.24e-21
365	Pipistrellus kuhlii	NW_023425460.1	5113958	5114227	YP_010085030.1 L protein [Wuhan sharpbelly bornavirus]	1.02e-24
366	Pipistrellus kuhlii	NW_023425460.1	5122429	5123049	YP_010085030.1 L protein [Wuhan sharpbelly bornavirus]	2.4e-22
367	Pipistrellus kuhlii	NW_023425516.1	13193830	13195277	KAF6311906.1 hypothetical protein mPipKuh1_009097 [Pipistrellus kuhlii]	5.42e-108
368	Pipistrellus kuhlii	NW_023425529.1	52773631	52774256	BAV93682.1 endogenous bornavirus-like L-1 [Eptesicus nilssonii]	2.63e-44
369	Pipistrellus kuhlii	NW_023425562.1	17657714	17658223	YP_009508490.1 L [Southwest carpet python virus] [Southwest carpet python virus]	3.25e-33
370	Pipistrellus kuhlii	NW_023425562.1	17659087	17659299	YP_009508484.1 L [Jungle carpet python virus] [Jungle carpet python virus]	3.18e-09
371	Pipistrellus kuhlii	NW_023425584.1	64294029	64294544	BAV93682.1 endogenous bornavirus-like L-1 [Eptesicus nilssonii]	1.99e-38
372	Manis javanica	NW_023436022.1	2294403	2294618	YP_009508488.1 G [Southwest carpet python virus] [Southwest carpet python virus]	7e-13
373	Manis pentadactyla	NW_023455476.1	8752990	8754322	YP_009508488.1 G [Southwest carpet python virus] [Southwest carpet python virus]	5.33e-15
374	Sturnira hondurensis	NW_023507930.1	25363395	25366881	YP_009508484.1 L [Jungle carpet python virus] [Jungle carpet python virus]	1.83e-117
375	Sturnira hondurensis	NW_023514300.1	7147338	7147588	YP_009508479.1 N [Jungle carpet python virus] [Jungle carpet python virus]	1.62e-05
376	Sturnira hondurensis	NW_023532305.1	2217316	2219261	KAF6074953.1 hypothetical protein HJG60_009363 [Phyllostomus discolor]	3.02e-58
377	Artibeus jamaicensis	NW_023558186.1	4573574	4575404	YP_009508490.1 L [Southwest carpet python virus] [Southwest carpet python virus]	9.02e-120
378	Artibeus jamaicensis	NW_023568406.1	7856876	7857639	YP_009269416.1 matrix protein [Variegated squirrel bornavirus 1]	3.91e-18
379	Artibeus jamaicensis	NW_023572523.1	2004342	2007510	YP_009508484.1 L [Jungle carpet python virus] [Jungle carpet python virus]	2.49e-63
380	Talpa occidentalis	NW_023603184.1	70079709	70079990	YP_009055061.1 matrix protein [Loveridges garter snake virus 1]	2.3e-12
381	Chlorocebus sabaeus	NW_023666038.1	42213616	42214526	QUF61507.1 glycoprotein [Murray-Darling carp cultervirus]	2.25e-26
382	Crotalus tigris	NW_024096582.1	960943	961959	XP_039194581.1 LOW QUALITY PROTEIN: endogenous Bornavirus-like nucleoprotein 1 [Crotalus tigris]	2.63e-166
383	Saimiri boliviensis	NW_024100921.1	93027527	93028374	YP_009508479.1 N [Jungle carpet python virus] [Jungle carpet python virus]	3.35e-50
384	Saimiri boliviensis	NW_024100930.1	23400137	23400627	XP_009243446.1 LOW QUALITY PROTEIN: endogenous Bornavirus-like nucleoprotein 1 [Pongo abelii]	4.46e-15
385	Pipra filicauda	NW_024104404.1	478487	478657	YP_009508485.1 N [Southwest carpet python virus] [Southwest carpet python virus]	2.04e-08
386	Ictidomys tridecemlineatus	NW_024404942.1	5833651	5834655	XP_040147274.1 endogenous Bornavirus-like nucleoprotein 2 [Ictidomys tridecemlineatus]	1.79e-240
387	Puma yagouaroundi	NW_024412388.1	18950760	18952032	YP_009508488.1 G [Southwest carpet python virus] [Southwest carpet python virus]	1.7e-17
388	Ursus maritimus	NW_024423786.1	8171966	8172297	YP_009508485.1 N [Southwest carpet python virus] [Southwest carpet python virus]	1.61e-05
389	Ursus maritimus	NW_024425786.1	18666174	18667342	YP_009508488.1 G [Southwest carpet python virus] [Southwest carpet python virus]	1.84e-25
390	Dipodomys spectabilis	NW_024870759.1	4722782	4723642	YP_009508484.1 L [Jungle carpet python virus] [Jungle carpet python virus]	2.93e-08
391	Dipodomys spectabilis	NW_024870759.1	4726653	4727666	YP_009508484.1 L [Jungle carpet python virus] [Jungle carpet python virus]	1.34e-05
392	Phyllostomus hastatus	NW_025333513.1	1487925	1488504	YP_009508485.1 N [Southwest carpet python virus] [Southwest carpet python virus]	6.66e-18
393	Phyllostomus hastatus	NW_025333960.1	41766531	41770133	YP_009508484.1 L [Jungle carpet python virus] [Jungle carpet python virus]	4.24e-94
394	Phyllostomus hastatus	NW_025334018.1	13938115	13940851	KAF6074953.1 hypothetical protein HJG60_009363 [Phyllostomus discolor]	6.87e-66
395	Phyllostomus hastatus	NW_025334041.1	48600107	48600650	RMC12753.1 hypothetical protein DUI87_10278 [Hirundo rustica rustica]	6.01e-31
396	Mustela putorius	NW_025422005.1	18359026	18360169	YP_009508488.1 G [Southwest carpet python virus] [Southwest carpet python virus]	2.45e-17
397	Ursus americanus	NW_025577898.1	14832683	14833014	YP_009508485.1 N [Southwest carpet python virus] [Southwest carpet python virus]	1.61e-05
398	Ursus americanus	NW_025578495.1	10855312	10856514	YP_009508488.1 G [Southwest carpet python virus] [Southwest carpet python virus]	7.65e-25
399	Lynx rufus	NW_025814834.1	203703949	203705221	YP_009508488.1 G [Southwest carpet python virus] [Southwest carpet python virus]	3.21e-16
400	Ursus arctos	NW_025929639.1	12234120	12235288	YP_009508488.1 G [Southwest carpet python virus] [Southwest carpet python virus]	1.84e-25
401	Ursus arctos	NW_025929761.1	10536501	10536832	YP_009508485.1 N [Southwest carpet python virus] [Southwest carpet python virus]	1.61e-05
402	Panthera uncia	NW_026057585.1	86213890	86215162	YP_009508488.1 G [Southwest carpet python virus] [Southwest carpet python virus]	1.04e-15

[truncated: 16 more sheets: Page 10., Page 11., Page 12., Page 13., Page 14., Page 15., Page 16., Page 17., Page 18., Page 19., Page 20., Page 21., Page 22., Page 23., Page 24., Page 25.]
