# Supplementary material for: Deep mining reveals the diversity of endogenous viral elements in vertebrate genomes
Source: Nat Microbiol. 2024 Oct 22;9(11):3013–24. doi: 10.1038/s41564-024-01825-4 (PMC11521997; doi:10.1038/s41564-024-01825-4)
Supplement: Supplementary file 4 — RdRp tree run files (Fig. 1a), CLANS analysis data (Fig. 1b) and xlsx file with genomic annotations of sequences (Fig. 1c). [file 41564_2024_1825_MOESM4_ESM.zip]

Archive with 25 entries (22 files):
- Source_Data_Figure_1/
- Source_Data_Figure_1/Chuvirus_EVE_orthologues.xlsx
- Source_Data_Figure_1/clans/
- Source_Data_Figure_1/clans/Chuviridae_nucleoprotein-aa.clans
- Source_Data_Figure_1/clans/Chuviridae_nucleoprotein-aa.fasta
- Source_Data_Figure_1/clans/clans.tiff
- Source_Data_Figure_1/RdRp_tree/
- Source_Data_Figure_1/RdRp_tree/run2.t
- Source_Data_Figure_1/RdRp_tree/run1.t
- Source_Data_Figure_1/RdRp_tree/mrbayes-run.txt
- Source_Data_Figure_1/RdRp_tree/Chuviridae_RNApol-aa.linsi.manual-edit.fasta
- Source_Data_Figure_1/RdRp_tree/Chuviridae_rnapol.nex.vstat
- Source_Data_Figure_1/RdRp_tree/Chuviridae_rnapol.nex.tstat
- Source_Data_Figure_1/RdRp_tree/Chuviridae_rnapol.nex.trprobs
- Source_Data_Figure_1/RdRp_tree/Chuviridae_rnapol.nex.run2.t
- Source_Data_Figure_1/RdRp_tree/Chuviridae_rnapol.nex.run2.p
- Source_Data_Figure_1/RdRp_tree/Chuviridae_rnapol.nex.run1.t
- Source_Data_Figure_1/RdRp_tree/Chuviridae_rnapol.nex.run1.p
- Source_Data_Figure_1/RdRp_tree/Chuviridae_rnapol.nex.pstat
- Source_Data_Figure_1/RdRp_tree/Chuviridae_rnapol.nex.parts
- Source_Data_Figure_1/RdRp_tree/Chuviridae_rnapol.nex.mcmc
- Source_Data_Figure_1/RdRp_tree/Chuviridae_rnapol.nex.lstat
- Source_Data_Figure_1/RdRp_tree/Chuviridae_rnapol.nex.con.tre
- Source_Data_Figure_1/RdRp_tree/Chuviridae_rnapol.nex.ckp
- Source_Data_Figure_1/RdRp_tree/Chuviridae_rnapol.nex
