# Supplementary material for: Deep mining reveals the diversity of endogenous viral elements in vertebrate genomes
Source: Nat Microbiol. 2024 Oct 22;9(11):3013–24. doi: 10.1038/s41564-024-01825-4 (PMC11521997; doi:10.1038/s41564-024-01825-4)
Supplement: Supplementary file 4 — RdRp tree run files (Fig. 1a), CLANS analysis data (Fig. 1b) and xlsx file with genomic annotations of sequences (Fig. 1c). [file 41564_2024_1825_MOESM4_ESM.zip › Source_Data_Figure_1/Chuvirus_EVE_orthologues.xlsx]

## Sheet: Sheet1
Genomic coordinates of chuvirus EVEs and most-proximal genes shown in Figure 1C.
	Orthogroup	Species	Accession	EVE start	EVE end	5' proximal gene	5' gene location	3' proximal gene	3' gene location
	A	Poecilia formosa	NW_006800123.1	591049	593250	TMX3	NW_006800123.1 (533,711..578,143)	CDH7	NW_006800123.1 (938,058..1,068,222)
	A	Poecilia mexicana	NW_015094969.1	340574	342775	TMX3	NW_015094969.1 (281,813..324,457)	-	-
	B	Monodelphis domestica	NC_008806.1	137239677	137239961	NR4A3	NC_008806.1 (136,784,490..136,819,675)	TGFBR1	NC_008806.1 (138,107,389..138,179,096)
	B	Gracilinanus agilis	NC_058130.1	151970305	151970612	NR4A3	NC_058130.1 (151,561,620..151,589,930)	TGFBR1	NC_058130.1 (152,810,014..152,875,721)
	C	Vombatus ursinus	NW_020947390.1	2052397	2053087	CNTN5	NW_020947390.1 (1,256,240..1,798,214)	ARHGAP42	NW_020947390.1 (2,223,106..2,607,093)
	C	Phascolarctos cinereus	NW_018344014.1	2632632	2633138	CNTN5	NW_018344014.1 (835,119..2,372,556)	ARHGAP42	NW_018344014.1 (2,805,377..3,203,385)
