# Supplementary material for: Deep mining reveals the diversity of endogenous viral elements in vertebrate genomes
Source: Nat Microbiol. 2024 Oct 22;9(11):3013–24. doi: 10.1038/s41564-024-01825-4 (PMC11521997; doi:10.1038/s41564-024-01825-4)
Supplement: Supplementary file 4 — RdRp tree run files (Fig. 1a), CLANS analysis data (Fig. 1b) and xlsx file with genomic annotations of sequences (Fig. 1c). [file 41564_2024_1825_MOESM4_ESM.zip › Source_Data_Figure_1/clans/Chuviridae_nucleoprotein-aa.fasta]

>Herr_Frank_virus_1
MFHNLAGWFIGRPQQPPIQPGQPPQNDNNDQQPVQGPVQESIAERLRRIRRTQGQARVAQGAVSRWWAPN
VVQSPVQAPPLNVIERGPADNAIVIGGLGGAGIALHPSILRGINIAPFAQQDIAAHAVTLDGLLTASSLT
TLRLPQREARAQQLIHEMLAPYIPIDQVLTERQARDEAWQILDNINQLAGQDWFIDGLAELRRLGRVEIA
DRWQNGNWAQDALVVPAPNQPPIAGANIGVAQNRDAALAARLNTLEEIARVMNDRHRGRALYPILLTLVS
FAMRGEITQAKLSRIQRELGAVMPAAAEHLSREDIAMTWRNFGHYVNDGTIGGVIRRWLQYIPAPAVRLR
VILNQATGSGLTSLDTIARAIHLHPNFPWHMIQRLYPDDWARAIQALRIVGDNPYFGYRGNLGEVRAALY
KPIAWICGRLLIVGGDTTLGEYRGFQPDARYRDLIEELITGYYQSLDVPDIASDPTPEEYAAFEDLLTLV
ANHPANSGAEAV

>Salarius_guttatus_piscichuvirus
MGCCGLMFNRLMDAFGGPDEEDDAPAAPAPPQPAPPRPAAAAPRTFNDRMRELRREMREEGILPPQHQPP
DWAGVHQAPVTPRAPGLRMRIGPADNRMVFDQIGAAAGGLHPSMLRLLDVPPFDRDVMGGYALDVDGMVV
AYMLCVLRVPRGPAQRQQLMLEVLVPDVPEDLILGQQAAANIVQQCLLNYNGFRDCGWLRDLLGQAAAAI
PANAQDRDAHWTRHFHLEPFGWDPAAQLADQLDYLLQLARLADDRVRARAIGTVLTMLASFALRGAITHS
KLGKVVADLLPIIPYAADALNQADIALTWNNFGHLVDDRNMPRIMRRWLRQVPTAAIRLRVLLAQAAGSG
LTSLDVIARAVHAHPEFPWPLIRRLYPEEWEAAGRALGLVGNNPYFGYRRDLAHVRSVLFKRLSSFCGKL
LIACGDRTLENYRGFVEDRINRDALQRLIDGYLATHAGPDMEADITEDEMEAYRYMRDLARRSPVNMEGL
ANMDGHPDPDMGFGDGGDFRGFGRAPAPRVIVAPPPDDNNADEAEGAQGGQGDDQV

>Guangdong_red-banded_snake_chuvirus-like_virus
MFGWGQQAQNAQPDQPAAADPPAPQARRPVAPDGTYAARVQQMQDEIKAHRTRPGQNPLNNPPWVGVLPL
DPEPAPDNVIEQGPADNLQVMGALGGAGGGLLRSIIRNLDIEPFNQADIDNHNLSLEAYFIACEIVSLRV
AGSGQRRQQVILEMFAPWIPEAMIMPQAEARNELIRLIITQARELAQHRWFAEGIAALHLAHPPPGAVPV
INQQAHISHIWRDGNWIAGTTVELALELFRDIIRGLDEVQRQKLLYPVLLLLISFSMRGQISSQKLTKIM
TNLQPVMPHIVPLLHPGDIVAAWRNFGMYVNDRNAAAIFRRWINYIPQGAVALRVILAQAAGNGLTQIDT
IARAYQEHPNFPWPLFVRLYPEEWNHAMVAIRLIGDNPYFGFRHDLGEVRSTRFKRLAWACGQLLIRAGD
RALENYRGFQEDRANASQVKDLIDGYLRLVQGVNIDDPITAEEFWMVEANARALNEYAGGLAGRANMGGH
AGP

>Wenling_fish_chu-like_virus
MNIFRAGVNMVSPSSQQAYRDRQRQLRDRMQMLEPARHYFCTVEDAAAHRDNGRAAGATRQYGPCTNVGV
FGRLGTSSGLGASVLGKLDVAPFTAHAMAQRALDFTGLLTIAGLTGIMSTRSSVRRQIAILEALAPHVPE
ANIMPRDEARTELTRLLSGTNPNGLKTCSWFTNYCYAHAADTTIWTPATGEWADDTTLEEKLALVSRACE
ADSDNSKDKVLYLILLLMISFSMRGDISQNKMIKLQGELRSTVPCVNLLTREDVALTWQNFGHFVDERTI
GDVLRTWMEMLPGSMVRLRVALAQAAGSGMVGLDTVARAMRDHPDFPWHLVARCYPSEWQAMGTAFEVVD
GNVHYGFKNDLGVVKSSLYKSVSWFAGQLLMKTGDQTLKDYRGFREDPKHKTDLMNLIDEYIANSHQHLD
TATDATEEELILVAAMGNVCSRHMEAP

>Hardyhead_chuvirus
MAFVSSKISRRQSKRSLTLIALKIVWWTFLATNMYNFFNRAGGEGHRPANVTAERLRELANANRARGIVP
VRIARRDVAVPEADARGAPQAVIRQGAADNMGVFQAMVANAGLMKCMLRMCNVAPFVDDAMQNNRLGIME
VTLAAALCTIRAGMVEGGDGRVGALARQQLIAEVLAPNWPEANCLNQADSVAELERILANPANFARQAWF
LDIVNQLPAGGDGPNANNVIENVYNRATNAWVGEPDLVQKLAFIRTIATHANSRVMSRTPHVVLLLLVAF
ATRGQLSTQRLQRIKDELRPVMPILADMLDAADIATTFANFGECIDDTNAHVIFSRWLRHVPRAAIRLRV
LLSQAAGSGVTSLDIIAEAVATHADFPWHLIQRKYPEEWAAVSRGLEAVGGRIYAGYAGNLGAVRATLFR
HITWVAKEILVSHGNTSLANYRGGAVDSAFEKTLKEWIATHTEVSGGDPAHMEAERTDDEARCLSDLLVL
AQAHPNVAYHLANLDGHGAARVEPAAEGAED

>Sanxia_atyid_shrimp_virus_4
MNFFRSKPSGTGVRNRGHAFTGAVAPLVVTHRVHQRGICENAETFGVLGGGLSSLSQLVFRNIDVPPFTT
ARRDAEEFGLKEFYAIVLFCTSRAPSRPSRLLLSIAEGLMPNMPQDRFLITAESRRVFVQIMRDTWPEHK
ANARAWLADAKANRFAANDHIINGTYDLGARVTPDFLMEVLMVEASLIDEGERRKCSSIIVLLIVSMAWR
GNCTPARLNKFMGEMDVVAPGLGALIDRDNIRLVFSNFGPYLTDGNVEEVVNRWMTFIPGSAVRCRVILQ
QSAGSGMTSLDVIAKAIHEHPSFPWTNLGRLYPGEWINALTALEAVGANHWYGFRSDLGPVRSTQYRNIS
WVCKELLIRSGSDPHLQNKAGWITTPKNHIQVEGMIVDHLKKGDTLVDLVTPPTDEEDREITTLLQRVSI
YPVNAGWTHVPVAGRGRGRQMGGAGGGGGQGGGGGGGGNQGGGGGGGGNQGGGGGGQGGQGGPGGQGRGN
GGGGSGQGGSSGPGAGSQSGAGGSGSGSSGAGGRGRGSGRGRGRGRGAPYGGGEGDDDQVQVGAYGGRGD
DDDQGGDGDDNGEDDSDSSDGNGGGVSDADTIQEGGD

>Wuhan_Louse_Fly_Virus_7
MAQREQAQARQAPAAQPAAGPARMFHVQRGPAQDGLPNWYNDLDLPTNREYLFGGIDLFGKTYLCNVAEY
YDLRPATRCALVAVIAIAEAHLAPRSADAMMVMVSRMIAETIVVHRTAATPDETQQQLCTWARAIWRNQE
RQVEGMRLRLQDYVGDRANGGRLAGIPLPDPGAEFLDTHNCWAYLVWVAERGVSDEMRRFPILAYVYTYV
ALAKRGTITIEKMRKIAQAVTLECGIDVALDRSLIGHIWGALASRLTDEEYQAVFERWEQDMMNVSLRMR
ITLMQAACSGLTSLVTCRNALRTFPDFPWSRVAALLPGDTARVVAAAAEVDGNRYYGFKKDYGAAASSGY
RSFTWVAKELLLHYGGPDYVGLREYRGWTTNPLHKTQLQELIDNYTPQLEAEWTDEEMRPLLNAMTRVDN
LA

>Wenling_crustacean_virus_14
MYPHPVFNANLKHDDTPLKYLQTNLLLFSMMAAPAVLVDGILDKPGFWTQVLRKSDPYVKLCLRHCSARP
WTQTDNVVNYGKAMEVAWLLATRIVAKHRITSPASTTVWTMMETLAPKVHNTRYLAQQQADEQIIEAVYV
SRSLGEIMTNYTAQQYQDDLAALAIDQDFEVPQNNEGLPATVDDALDQVQNKAATAAMAILWIQARRAAN
LSTRPSQVLVTTLCALAKQGMATPGFVDKITNGFMQDTGKQIELDTEAISACWDLIVHHVDDGNVENVVR
KWLARLPHEALRLRITLQQIPGEGLTCITSIIKAVGDYPMFNWAWVTLNFPIEARAVATAVTEINGKPYY
GYKKDLSIVKAANYRTVGYIAQQLLVKVGGEGPLKAARCFTRTPKLKVVIDEMINDFMLNSITLEPAPGA
MAGDWFLGPIHGFVQFAAPLPAQQQQPNPQGGAGANPAPPPNPPQAGPGAGRGRGQPGGAPQAAPGPAGR
GAAAGRGQQAGQP

>Culex_mosquito_virus_5
MARRHMISKEDFECLRDCDNYTREFTKRLERQGVIFWTNKTVRIPHLKLVLTKHDLKEVTRSTYEQIFKG
HQIRVIWYFDYADLKEVYGTAATIGGKGKKKTGAVKKREKLEERRKSFSKLLDTTGQTDEAGPSGTQVVD
LSPIKSEPHKDSSDTDTDSEEEQLTLGLEQPGDDSDTDSSGSDPESSESVDSQEEATDRMXDGQGQAANV
PAVAGNLGANIRHMIGQDYVAATSHYVAATAIADLRDRSSMYWMQDLIDKNLTGSSVYRELIFKNNERVA
ALSQEDKNMYLPMLISVVSQSRMVATNEAGRVPLQVLIIAEMTGLYQEAKTADPDVSRIRLDAACLAILE
NPDTITCCEMTGARRLDPPVPNGNVPAPGALQENQISXXXXISRADAPGIFAEVMRKIRADRESKPLVSP
IAAYTCAVTAMAKKGMVSQNCLDKILEGVRADLGKQITLSIELVRRYHDRFPITLTRENVAARMKAIEDI
LPEENLRLKIIIRQAALSGLTCITTIKKAMDVQRDFFWGQACALFPNEATAAAAAFDLIGGNPYYGFTSN
MEGVASNRYKNLAFIAKEVLIRYHGETDLRNYAGFPKAPMYPDKVATPLHGLQ

>Mos8Chu0_chuvirus
MLSSSIFLKGFLEVILRYYQRIHPTYAALSRRYSRIMIDIDDLRRRFAAATLARADPGEVDEADEFIREP
APPVTLAQIRNCVLQPLTQEESVAKANFGPLSNQLLFNRVFSIEPVFKQFVVSSCNAGIFRNRPSHVNCI
KMIQLLCYGRLQLKNALSGQAVARQAAYQAMAMGEALGPFIPDAWKLPEAEAREEIVRAVRWLITVDGVT
ATGLDGNLWFDAEILGVPADTITAQRVPDVNVALILLEAMACLLPSTNVWLNGVSFVTTAILSLSRRGTV
SDELKARVEDGIRDATSAVSVNLGMSTIQRFYKMYCTGVTAANAEELFNHYQALIPDNVITLRNLVLQAA
GSGLTTYMVILRAFNDFEDFPWARLMHNAGPEFRNFANAVDLVGGNLYFGFNNQMAAAAAKNFPNLAYAS
FQLCIKAGGDNPLKRYGGMPRVVPQKALIDQLVIIYVEAHINADENVHVPAPVNDEWRGIWDAARVAYQA
MIGGAAPAAADDD

>Suffolk_virus
MGDPVVQPVVVEAGARAQLQAAPPGFWNPRDTEYQRRKAFGGIVATDQLTGANCDFLAGTSDDAIFPRIT
IMARGEAYLKAITDIEKATLTIAIANAIAPNMTALALPPAEASARGRTQVVEFLRQEVGKNVKDLCVITP
QLWASARAAEGPLHRIPWLCDFNGLPTLVRPADGTDTVGHYNSILAFLLTYPTPYISNIGTRLYAILYVS
LAKQGTISRGKLEKINQDLAVNMGFEVNMTEEVITYTYQQIGTKIPHNALEIMFNTMRDHMQNLSLRMQV
TLQQAAGTGLTGLQIIKRAILEHPAFPWGKLAQMLPAEGPKVIAAFEAVGNDPFYGFLPDLGPAKSTNYA
RYVWVCQRLLRKFNAEDERTLRNYKGGVRGIPNQPLFEELIDSYSPPAPEAAVSADFVALGVNITALARS
CRALQS

>Tacheng_Tick_Virus_4
MTEQAAIDLRDHPSVYRRTIIVGAEERAVRRFATQNPAPGSAPSPQQQYKDLHSGDLVNADTVTRLYVTD
TDNPERNKTIRVGPMMFERNIEHAFDFYSEGMKFAMPRASYPPYDRISSQHLEIVWAAAVAANMGQEVPD
DQFNWMVVGQAFAVGLPDHVFYETIRANEIVLAGARTMLQKMQEPARTWLLRRSGNADWAVLNSQVEMPP
EGIPMVLEANALHLSLGGRARMMEAYMGIFLAYTQQGNITVQKLDKIIKQIAEVQINVALTPANINTLWA
KFGPFFNEEAAAYFFPRWADLFADRHIRFRLIFVQAANAGLTGLTLVRDMLALYPKFPWHKLAAQYPAEW
QAFLKADATVGTNVYYGYTRDLGIVSVRNYVPIVYCAKQLREKVHGDQNMQRLMTISTFTVQHAPVIDNL
VDDFRRHITTRIGPGDRELACQYYTQKGEAIPEGFAMDPPAPQPGAGEADMVQRLVEAMRGVPQQ


>Blacklegged_tick_chuvirus-2
MADGIPPAVPAQAGAAPVPPVVAAPQPDPVPAAFQRWASHFSNMLTRIPQNSPPGLQRGVADHATNNARI
FGQSVFTSGLITRNLNVYPFGEGRPVNFSGIEMAYVISTAVLATHGRVTEGERIALTIGEVSAAGLPPEM
FADQELARTKFCRAVKVAMRTPRMFHRYFRVTPELYAIALTGPPAEDEEVPDTAENLYRSSLHGLGLPAA
LPWEDHTGDPSMDPLRITAEVAMKCLMWFVKVSPTNEAKNLPTTVQVNYFIAYSKMGNATEAWLARTYGS
METEGVTFDRLLPGDLANIFAYYGRKMVGQSVRALFVMWESELPEHLMRLKLVLNQAAGSGLTPYLLVVK
AMKTFPDFPWMRIRRLFSSEFAVFERALDTIGGNMYFAFENNLTEIAGTKYRNVTWVARHVLMEFGGEAT
LRGLRGYSTTCKSIDVVRTICEEYRTRLLPTDADAPITAQEQERLDNIIAALRNVEIA

>Hubei_odonate_virus_11
MQNPAMEVDNVRPGPSGAQRPVVPEHQILTLGVREPRYAEIAALAGKPDSGFRTSPSFSQQLFHNLVTPN
IMYRGFLLTHTSANFPRVMYQTGAYLAGAVVAIGFAKMKVPQSATVDDIKLRIIGEVTAINIAPELLLQT
QEADALFLEIMNFILRSDPAIFRGGLEYTSDEFVSAYSDPRNVDVYPIGAGFKIPLPWSNDVELRQNSMA
DATRICLWLTTKLANNYKNCKPELSFSYLIAICRRGSVTTQFLTKVSDDINTELGRTVSFDEDLIRKIYR
IYGIFINENNAENVLRNILTWIPEEGLRLRLMLQHAEGSGLTPHYTVKEALLKYPDFPWGRVDGLLSGEI
RSFIRAWALIKGNLYYGFKRDLKEASSQSFKGLAYVAKELLIKAAGKGGLKAYRGWTRTPPSKGLLDEII
ENYLASMGEEAAALDQTTLDQLRFIANSTR

>Beihai_barnacle_virus_9
MAGRPNVEVRDALLQLINEEGGGILQAAAAGVPVPAAPENRNPEVDAIIQSIQDHKLKSLDEVLETTITC
PAGAVFAAGIHFGPFPRMEYVGVSGDATKLKEETLIWTIRLATAYAHVRVAIPGQTPEVAMGLALAYYVM
RKGSSGMRGAYDTDEAEVKAQALNWLKANPDLPMGLGRVGYEAPAGAVGGEEPAEVAGFVIDPQVAGNIF
FLMALLSTHGQNITTDRIEKFLKAANSPLERVTAQITPDDIRKCWNGLDAGGAVNQTSFIRLAGIVYKYV
KHMPTFSMGVPQSQLRGLTAFQMVARLHVEYAGADLREFWTICGLAELEAMREVFEQMGEKTAFMAIFGS
LTVAASDRLKVSARMALEFLKVKDDLPRIDRYAGRWAKARMSPEMSAWVQKNRNVQKGGGQLQAYITVEQ
SAELAVAMSQSLQTVNFSGEQAR

>Hymenopteran_chu-related_virus_OKIAV147
MFLILMLLGSTPIATAILAYDCSKPSRNSTTISLVEIGPCAPPPEPMKVETVKIQLLQVKDYKSVPAYSC
RVKLTRIVAKCGYITDAVDLPTGSFASYYPDITASVCHDMVRYGTYVYNGYHRISDIKKNSLKVHAAILS
GSSNVDGDCSGSSFSDRFGSWDRVTVHATFEILVQEFEATTSTSSNDLSLPDKHRCALDDETCFTESYGH
AFWAKPVPSPCGQSEYTMLYAGYSLRAPINPMYNHSELNSVYTVSDQHYGFALAVKSSFRLCGFTIYHTE
QPTLYIVDTTISGELPTDTSKVTHDFDWSIYTNSKFVYLERHFSTEVTQMYNIVREQRCELERKMLEHST
MLAMLAPDEFAMTIMKRPGFIAYQAGEQLHIHECVPVDVTLWRTTECHKELSVNHSGVQNFRSPKTHILR
SVGTVIPCSHLAPSAFLLNDKWVEFSPEPRMIIGPVVLTPDEGVRWQYTNIEGLATVGIYTQKDLNDLRH
NIMFPLDRQAVSASFESKILNNYYEGKTLDFSSGFTEKSLESLGHKLWTTAWGKFIMVGNIMSGLIGVYT
FVVLIRYTIDTVVNMMILHDLYGFGSMLLCGLWNSLTSFAMHKYSTKERTKRDPEEDPTSGVTMSNLRTE
EDPRAIVHASTDHDGNKTNRNEQCLKVYPSMV

>Wuchang_Cockroach_Virus_3
MAAPLIHPLGVADQAGFYTEWLRRDKLYDQLILRNLTYFPFDGQWNHQAIPACAYFLGVGYALHLDENIV
INSDRFYTRSMAELLGPSLPHDLFLDQDPARERFVTCVTNLLEWDNLSNMTDWTPASTTRAQGDTDATLA
TLITKLQGIVEGEENIADLTFPEAVRVLLDIVENGQNRFKLSGLVLLTHVYVSVLKRGTVTARFLEKISQ
GMTADFGRGIDNWKEGSIQQFYNHFGTHITDVTIRDTTAHWSGLLPPQAIRLRNTVQQAANSGLTSLIII
GRAVRLFPTFSWARIQRLFDVEWENVIAAMNEVGNNQWYGFKKDLGNAKSTKFKSIAYVSKELLVKLNGE
GSLNQYRGWANTVANQGVVDTLIAQYETRRTQAMLDPNNHDMPEDDQNDRVDAAREIIMNNAILYA

>Hubei_myriapoda_virus_8-Myriaviridae
MAGAPPFVGLVWQTVLDCFKDLPDEQKLWFGHVYGGGTGATDLIARESCLLAMICLKYRVEVLRQELAIR
EEGGLAIKTVEVLMTENIDDAMCAPADMALHWITSALEHYCRTPFNVSGVWNNADWFEYDHIIVAEAGAV
PAHFGGLRENHGFPGVEGNIVRARLIRDLHSKADVKAILVFLLREAAVVDRAERGMHKLFAHFFCALSQR
GNATENWIAKRQEDFRNQLNDQTFVLNSLAMQIIWKNWLSKIVFPELKFVNSLAYLEANQLKTGQRMMLT
VEHSAYKGLAAYGFISSAFNQLPAESFAWAALDECIPQNEMDAYEIARDIILEGSHAMYGTREVQNRLKA
TRYPSLAYFGVQYATRVVRNIMANGYRGVGSNEKDVANRALIDEIITRLQQELGRRDYIAGIEQNAEGRN
LRYRMLALDNPNDGNDV

>Megalopteran_chu-related_virus_OKIAV119-Crepuscuviridae
MSSISSWKRMINERRKLEKKRLEEDLAAGRPVDYIVPLGWQIALQKESIPQYYYGFRHKYIGIHLDKQRD
AELFASRDIVLSYIFAHGLNSFFKSSQVTDPKILYVKELVTDIAGWTSTYNIEHHLYSILRAGITKLISI
NPQWIEESTVTEHFSIPAIQRVTQEHSYYTAQTIFGCIKKITDGLVESTSHEEVDSLILYYSYAALPNLG
CDLGFGVMIFVICFKKMGNIVSETVDKRITSFDANSRGRSTIWLSDFDASEFRELYEIINYHMVKGNTTV
DRIVAGLKSIMVYIDNVAVTPLVNHIAYSGLTALHAVTQALSHYTTFPWNAIWRKNPMLRAEMAKFKSMM
TLVSEDVYIGYRGSGAAANIAHMAYLSIQLLIVVGGQTSLNNYKGVGSKESPLVFNKEYYDGLIMRFKQD
IQSQAGTYEELVALEKSLKNVLEKTGVSSLIAGFLSQARDPDDDDTPGAAGAGDEFFADSASDNDSDHDD
KKPPKPRGKKSGAGHKPKPAPKRGRGPSDDDDPPPSPRRRFRITADVQDGTQTSKTDLHSLGESEPSAAD
QTPKDTGEASSQRDSAESESMDEDALIADINKKTQSDKMTEEQRLALNQEIFNTFVNEANKRKIRKDPAL
KLKNLKLGEMKHAGYVVFSIQIKGKKFEYAPGMPVSQLNKELNSLMRRQTSEGLAPETGNLYALLKTLKD
LRSITCEVADVNDPVN

>Gmorhua1_fish
AAGSGMTSLDTVARAFREHPDFPWQAIQRFYPEDFEGAFGALTAVAGNPHYGYKNELGAV
SSTKYSSLAWACRKLLVAGDSSLKEYKGFKEDTRNKTAVEAMVAGY

>Drerio7_fish
HDPLTLPQPHRIAIAPADNPRVFDAIGGTGRNLRSMLRYIDMAPFSLQVMDQNQMDVLTL
TTASFISYLKHNRADFRKQQLILETMVPQLPVRMVMRTEEAREEVNRLWDNVQALRDAFW
CADGLEAIRRAGQNAPRGSDLWDQQAATWQPRISLAGKLRFLHIMAFMLQEHRAREVAVG
AIILTVVAFSVRGNMSAAKVTRVATELTPTMPYAGEALTSGDIQLTWTNFGQYVDDNVMP
AIVRRWLAYIPQHALRVRVVLAQAAGSGLTSLNVIARAIHENPAFPWILIQRMYPEQRDN
AGLAMRRVGNNPYYGFRHNLEHVRANQFRHLAAFCGRLLIALGDEALGRYQGFQNDRLRI
DVWNKLIAGYVAARSREALDFERPMTDAEVRLQAAMADQVALYPANLGGLA

>Drerio8_fish
LLTFAGEALTAGDIQLTWSNFGQYVDDNVMPSIVRRWLAYIPQHALRVCVVLAQAAGSGL
TSLDVIARAIHKNPAFPWILIQRMYPEQWDNAGLAMRRVGNNPYYGFRHNLEHVRANQFR
YLAAFCGRLLIALGDEALGRYQGFQNDrlrvdvcr

>Drerio9_fish
hhdpltpPQPHRIAIAPADNPEIFDAMGGGGRNLRSMLRYVDIPPFNLHIMDNNLMDVLT
VTTASFICYLRYNRADLRKQQLILETMVPQLPEHIVIGTEEARN*LNRLLDNVQALRDAF
WFTDGLEAIRRADQNVPQGAELWDQQAATWRPQVNLVGKLRFLHIMAFMLQGHRARDVAV
GAIILTVVSFSVRGNMSAAKVTRVVTELAPTMPFTGEALTTGDIQLTWSNFGHYVDDRVM
PAIVRRWLAYIPQHALRVRVVLAQAAGSGLTSLDVIARAIHENPSFPWVLIQRMYPDQWD
NAGLAMRRVGNNTYYGFRHDLGHVRANQFRHLAAFCG

>Drerio10_fish
PLTPHQHGRVVIAPADNPMIFDAIGGAGRNLKSMLRHLDVAPFTLQVMAQHQMDVLTLTT
ASFICYLKHNRADLRKQQLVMETMVPHLPVRVIMRPAEAQAEVARLLDNVQALRDAFWFA
DGLEAIRRAGPNAPRGADLWDQQLSTWRNRVTLAGKLRFLHLMAFMLQEHRAKEVAVGAI
ILTLVSFSVRGNMSAAKVTRVVAELTPVMPYAGEALTAGDIQLTWTNFGQYVDDTVMPAI
IRRWLTYIPQHalrvrvvlaqaaGSGLTSLDVIARAIHENPAFPWILIQRMYPDQWDNAG
LAMRRVGNNPYYGFRHNLEHVRANQFRHLAAFCGRLLIALGDESLGRYQGFQNDRLRVDV
WNKLIAGYVTARGREALDVERPMSDAEVRMQAAMTDQVALYPANLGGLANMDGH

>Drerio12_fish
LFRSFAMRGTISTAKLTRIIADLMPTIPFIGDVLGVSDLQLIWLNYGHLVDHESMPRIMR
RWLCFIPAHAIHLRVVLAQAAGSGLTSLNVNTRAIYEHSHFPWVLIRWMCPKEWDDVGVG
NNPYYGYCRDLTDV*STQFHHLAAFCKRLLIALGDRTLERYQGFVEDRLRAVIWR*LIDA
Y

>Drerio13_fish
RGTLSTAKVTRMIVELMPTIPCIGEALNVTDIQLTRANFCYFVDDQAmprimrcwLEFMP
ARAIRVCVVLAQAAGSGLTSLDVIVRAINENPTFPWVLLQRMYPEQWNKASKAMRRVGKN
PYYGYCRDLTDVRAFQFRYLA*LCGRLFIALGDHSLDryqgfvedrvrsETWRQLIDSYE
A

>Drerio14_fish
PLTPHQHGRIMIAPADNPMIFDAIGGAGRNLKSMLRNLDMAPFTLQVMAQHQMDVLTLTT
ASFICYLKHNRADLRKQQLVMETMVPHLPVRVIMRSAEAQAEVARLLDNVQALRDAFWFA
DGLEAIRRAGPSAPRGADIWDQQLATWRDRVTLAGKLRFLHLMAFMLQEHRAKEVAVGAI
ILTLVSFSVRGNMSAAKVTRVVAELTPTMPYAGEALTAGDIQLTWTNFGQYVDDTVMPAI
IRRWLTYIPQHALRVRVVLAQAAGSGLTSLDVIARAIHENPAFPWILIQRMYPDQWDNAG
LAMRRVGNNPYYGFRHNLEHVRANQFRHLAAFCGRLLIALGDESLGRYQGFQNDRLRADV
WNKLITGYVTARGREALDVERPMSDAEIRMQAAMTDQVALYPANLGGLANMDGH

>Drerio16_fish
VSFAVWGTLSTAKVTRIIMELTPTSPLIGEALNVTDIYLTWANFGH*VDDRAMPRILRRW
LGFVPAHAVLIRVVlaqaagsgltslGVIAATIYENPNFPWVILQRMYPEQWDNAGRAMR
RVGNNPYYGYRRDLTDMRAVHFRnl

>Drerio18_fish
WIVGITLAGKLRFLHIISAMLQGHRACDVAVGAiiltvvsfSVRGNISAAKVTRVVTELN
PTMPFAGEALTSGDIHLTWANFGQYVDDRAMPGIVRRWLEYIPQHALRVRVVLAEAAGSG
LTSLDVIACAIHENPSFPWVLIQRMCPEQWDNAGRAIRRVGNNPYYGYRRDLSHLRASRH
LAAFCGQLLIALGDSALCRYQVFQEDLIRADVWNRLITTYVAARGREALDIDWPMTDDEI
RMQAAITDQAAIYPANLGGLANMEGH

>Drerio19_fish
WSGLKQDKLFVAQPGRLEFGPADNRGVLGGTQRALQSLLRAVNPELFTQKVMTNQGVDVH
GLRTTSFICYIRFSQTSLRKQQLTLEVFIPTLPLDKVLPEDAAQGELGILLINVEVLANA
FWFTDGIDQI*HAGAEAPQGADIWDVNNNRWAANAMLAGHIIARLQLNERCCDHAIRDII
LTIVSFAIRGNISTAKLPRIISNLQPTIPYIRDILGVADLRLKWLNYGHFVDVELIPRIM
QRGLGLVPAHAIRLRVDLQDLASHPLMS

>Drerio21_fish
SRVVTELNPTMTFAGEALTSGDIYLTWSNFGHYVDDRAMPAIIRKWLEYIPQHalrvrvv
laqaAGSGLTsldviaraihenPTFLWVLIQRMYPEQWDNAGCAMRRVGNNPYYGYRHDL
AHVRANQFRHLAAFCGRLLIALGDEALGRYQGFQDDRIRTEVWNRLISAYVAARGREALD
IDCPMsedeiriqaamadqvALYPANLGGLASMDGH

>Drerio22_fish
NHRARVVAVGSIFLTIVSFSVRGCMSAAKVTRVITELTPTVPYAGDALTATDIHLTWANF
GQYVDDRAMPRIIRQWLAFILAHAIRVRVVLAQAAGSGLTSLDVIARAIHENPTFPWVLI
KQM*PEEWDNAGRAMRRVGNNL*HG*SQGPS*CARKSQHLASFCDKLLVAFGDK

>Drerio23_fish
WTGVHPDRLTPRQPNRLGFGPADNREVFEALGGAQRVSRSILRLVDIEPFTLQVMENHGL
TDQGLMTASFICFLRFNHASLRKQLLILEVFIPRLPNDQILPRDEARnelllllnntnvl
rnTFWFVDGLNYIRRAGQNAPQGAEVWDLENHRWRQGTTLTERVRLLHIISGLLINGRCR
DIAIGTIILAKVAFAVRGTISATKLTRIIMELTPAIPFIGDVLNIPDLKLTWLNYGHLVD
DEDMPRIMQKWLGLIPAYALHLRVVLAQASESGLTSLNVITWAINEHPHFPWVLVRRMYA
EQWDNAQRAIRLVENNPYYGYRRDLTAVRSTQFRHLAALCGRLLIALGDRLLERYQGFVD
DKLRVHEWRRMIDAYVNAHGREGANIERPMSEEEIDHHADMMQSVSQYPANIEVLARIDG
H

>Olatipes1_fish
EKLQRIAERNRQHGIVSCPIVKQMTLVPPPRDLGKRIPFGRADNIGVYSHLFGGGGLNPC
ILRRCDMKPFTDQRMQNHELDIHHLALATGLRQICTFRVGVDYQRSVILAHQQVIAETLV
LHEDCMNQNYARAELLRITNEP*NFANLQWFADVIGLMPATPQGVILGT*NRNTREWVSS
VDLAARITFFMAVVTFPANCWAIRSVYVLLLLLVAIATKGTMSVGINKMLVAELRDSMPG
EVEMLQLPEISATYANFGHRIDYQNTHQGFGRFLGQVPKEAIRLRLLLGQGAGSEITSLD
IIAEAVVMHVDFPWYLVSWYLTPMSRSACLHAVGGRVYAGFAGDLVALQRSLFRRVACIA
CELLISNGNKTLRNVRGTREDPTMK*QVANWIALYTANRGNGPNLVREIKAEHTDLVYFA
TGARNHPNMAFHLAN

>Olatipes2_fish
GDQLSMNDIGMtysnfghlnddgYVQITFTRWLVLEGEIQLRVLLAQAAGLGLTSLDMIA
EAITSHDDFPWQYI*WISPMEWDAALEALWTVDGRVYFGFRWDLGAVWARLFRHMAWVCK
ELLIRAGNGTISNYRRAAKDLTRKVMVIQ*FETYINLRGDRPDLDEPRTEVETAILCVMi
nqvrahlnvalNLAKIEGHGGPRV

>Preticulata1_fish
GAADNPEEFGALIHGRGVLPCIFQNLNLxEFTQERMAGSHLHVGHLALIGVVSALRVDRD
QDVAARQQIIAEALAPNFPCCLGTEEARSELExILENGQRLRDSGWFLDAVNRMQNENGV
VGGIYNRNTGTWCTDSTLVQKLAFIYDIIMSPDSRERDRCLYSVFILLVSFATRGNLSRQ
KADRIMTELRPLAPVLTQMFRHEDVALTYQNFGHYFDDENAHIVMSRCLSQVPQGAIRLR
AAGSGLIALDLVARAIHEHPLFPWPIIARLYPAKWDNMWRALxxVDGRIYYGFRNDLGPV
KxTLFKxITWVAHMLLVAxGDKALGNY

>Preticulata2_fish
TGQWMPDTSTVQRLAFIFLIITSPECRERDRCMYGKFILLISFTTQGNLSWPKGNRIMND
LRALMPVLTQIYRHEDLALTCQNFGHFINDENAHIVMARWLAQVPQGAVRLRVLLAQAVL
DLIARAIHSHPHFPWPIVARLYPGEWDNMCRALEAVDGRIYYGFRNDLGPVRAMLFKPIA
WIVHTLLVSLGDAALAN*KGILLDPWNKDVVLWVIDEYVKSLGDHDDHLFDAFMEDELSF
YKHVQEAVVRHPSLA

>Preticulata3_fish
RWGAGDNPEVFATLVRGGGVLSCIFQYVDIGKFTLQRMRGDGIRVEHVATIGVISALRVD
HNQGPAARQEPIAEALAPNFPLQNCLGRDEARAELTKILExVQRLRDTGWFLDAVNRMQE
TQGVVKGVYNRFTGQWVESIDLTTRLAFILAIIAGPDCRERERSLYGVFVLLISFATRGN
LSRPKADWIMAELRPLMPVVTQMFRHEDVSLTFQNFGHYINDDNAHLVMARWLREVLQGA
IRLRILLAQAAGLDLIACAIHEHPGFPWPIIARLYPGEWANVRRAFIEVDGKIYYGFRND
LGPVRATLFKPITWIAHTLLVEPxDRALGNYRGNVPDA

>Preticulata5_fish
RGGAGDNVKVFAAMVRGGGVLPCIFQFLDLGEFTINRMRGNGFWVEHLAVIGIISALRMD
RDQGPAARQQLIAEALAPNFPFHNCRKRDAAREELDRILGNVHRLREAGWFLDAVNRMPE
KEGIVEGVYNRFTGQWVEDTTMEVRLDFVYRIIAGPECRERDRCLYGVFILLIAFATRGN
LSKQKVDRIMNELRPMMPIVTQMYRHEDVGLTYQNFGHYITDVNAYRVMARWLSEVPQGA
IRLRIVLAQAAGSGLTALDLVASAIHEHPKFPWPIIACLYPSEWYNVWRAFEAVDGRIYY
GFRNDPTCQSDTF*THHILWPTHSLLL


>Preticulata6_fish
GAADNPEVFGALIRRVGVMPCTFQNLNLGEFSRERMAGHRFHVGHLALIGVVSSLRMDKD
QDIAASQQIIAETLAPNIPMQLCLGTDEARKELDRILGNVNDSDCGWFIDAINRMQEVNG
VVGDIYNQNTGAWCNDSTLKQKLAFLLSIIMSPECREQDRCLYGVFILLISFATRGNLSR
QKANRIMNELRPLMPVLTQMFRHEDVALTYQNFGHYLNDENTHVVMARWLSQVPQGVIRL
RVLLAQAAGSRLTLVARAIHEYPNFPWPIIARLYPAEWDNMCRALDAVDGRIYYGFRNDL
GPVKATLFKPITWVAHALLVALGDKALNNYKGILPDPRNKDMVARIIEEYTKSLGAHDEH
LFDTFTVEEMKYYVEVQQAILRYPSIATELVRMDSHRGARVGEED

>Preticulata7_fish
KGAADNPEILSAIVRGGDVLPCIFQYLNLGEFTIERMRGQGFHVEHLALIGVVSALRMDQ
DQGAATRQQIIAEALAPNFPEQLCLGTEEPREELGRVLANV*RLLDAGWFLDGVNRMRDE
ERKVGQVYNRNTGMWVTETTTEQRLCFILIIIMSPECRERGRCCRVFILLIALVTRGNLN
LPKSDRIMNELRALMPVLTQMFRHEDVALTYHNFGHYINDKNPHIVMARWLAQVPQGAIR
LRVLLTQATGSGLTVLNLIVRAIHEHPLPWPIVAMLYPGEWDNMCRALDAVDGWIYYGFR
NDLGPVRATLFKPITWVAHRLLVTLGDTALANYKGIVSDPWNKKVVLRMINEYVETLGDH
DDQLFGTFTEDEVKFYEEVQQAVLRHPSVATELARMDGHSGA

>Mmurdjan1_fish
VLNWGPADSAGVFGHLAAAGGILPCIIRTCNVDPFTDDAIANNRLTIEALALAGLISAMR
FERNQSSLVRHQLIAECLAPRMPANRCMAADLARIEVDRLAGDLANFRDEAWFVDIIIRM
APQAENRLIAGVWHVQERQWAPNTLLPAHLQFFPNVIIHPACQERNHCLYSVFILLISFA
TRGQLIMDELRPIMPIAVCVFNAGDVSLTFMNFGQYIKDGDAHTILQKWLHQIPAAAIQL
HVLLSQAAGSGITSLDITAEAIHDHPRFPWHMIQRLYPQQWAAVREALEHVDGRIYYRFS
RDLGAVRATITWICSEILIQHGNEILRKYRGIVKDQQHEALIGDLICAYRNLHEGPDVEA
ERTDEEFISLQEMHARCARHPSVALNLANMEGHADACVPSHVQPDGE

>Gmorhua2_fish
LALNPFTHVAMTTGALDLPGLITASVIVSMRATSPVDRRQLLILETMAPGVLAASIVDRD
EARGDLLALMNNPMLLKTQTWWITFTASHPDVPWASATGVWTDVGDLHVMLRWVHLAANS
SAEVIRERVLYVVVLTMISFSMRRHIRGGRAARLQREMRQTMPYISNLSVEDVKCTWANF
GHFVDHRSMGDILRQWKECLPGGCIRLRVCLAQAAGSGLVSLDVFARALNEHRRFPWPHV
MRLYPGQWDAAVLALRTVAANPHYGFKTNLEHVNSSNYSSDAWLCGRLLIRAGDETLSGY
KGFRPDTPRTKVVEDMITQHLSEGVDNVDLSSPFTPAETGGLLALIDVAAIHCA

>Gmorhua3_fish
ltptttdlqavmphMSDTLTPAHLDDSWPHGW*SPPFQPSRADGFSRSLTRQYVCRTLLA
QAAYSGLTSLDAVARAIHEDPSLPWASARRIYPDEWVAAGTALRLAGSNPYFGYRRDLQQ
VRSTHFPRLAALCCKVLQSLGNYRGFIEDKINEESIA*MVDSFFHTHRGTDLWTPLHDEEI

>Gmorhua4_fish
LGNLDMDPFTDQAMNNNELTVEGMVTAACLISMRITSPDERRQAIIYETMVPCVPLQNIM
PQaaasaelellldnalQMRGQSWWVAYITGHANAPWDMATGVWVGGTTLADKLQHVHVA
TTRHAPPARDCVMYTDLLAIISFALRGDVSNTKLARIQTDLRTTMPFVSNLSREDIMRTW
ANYGHLVDENNAGPVIAHWMACLPGGCIRLRVCLAQAAVGLNDFKKKLK

>Gmorhua5_fish
APEVRRFGPGSNAGVIGALAGRGGASQCLLGNLNMDPFTDRAMMHNELTVKGIVTAACLI
SMRITSPDERRQAIIYETMVPCVPLQNIMPQITARAELELLLDNSLQMRGQTWWVQYINA
NPTPPWDMATGVWVGGTTLADRLQHVHVATTRYALPARDRVMYTVLLTIISFALRGDI

>Sharrisii1_mammal
LAQMQRSFGNLVDDTYFACVLRLWPEHLPAPAIRLRADPAKRPDRDSLALMRPIAWALFN
RPDFPWYLFQRIYSQEWENAVTAFCIVGDNPSY

>Telegans1_lepidosaur
isfamrntiiKFDRIITDLQPIMPQVAHLLDRLY*LGDISGISS**Wggffcffffvffc
f*kkadccTY*LLLKDSKRVVLEKIPYTGLTLLDVIRIIHGHPDFSWSLFIRLYQNE*D
SALrairnnhyilvileiyhnSL*NLAWMCERLLIMTVDKSLGNYQRVVGDKINKIKITD
LITAY

>Clumpus1_fish
gpldnvavfgslgqagGNIQPCMIRNLDMAPFtaahvgassvGVAGLYVTDVLCTLRTGS
AVAKVQQVIAVCLVPNWPNARALPTADARNELHRVLLNGGVLADQAWFGDVLMEMQRRRQ
MKAmaaqaagagggaggagggaggaGPPPLDLNMIQDAAGNVVWNMMVRDWHGNPGDQVK
INFLIFCMQGLRERQSARGMYPVFLMILAFITRGTISTDKLERLKKEMKDVMGPLLDMLK
PEDVRLTWDNFSVCVRDAEAVFQRWEGYFTGNALIRLRVMISQARGAGltsldiinraih
vhPHFAWFAIRRLYPEEWEAARAATLAVGGNRYYGYRPDLGAVKATLYKRLAWACHMLLV
ACGEDNLAKYRGFTRDEAKKETLNLLIAAY

>Clumpus2_fish
FSACVRDGDAEAVFQRWEGYFTGNALIRLRVMISQARGAGLTSLDIINRAIHVHPHFAWF
AIRRLYPEEWEAAQAATLAVGGNRYYGYRADLGAVKATLYKRLAWACHMLLVACGEDNLA
KYRGFTRDEAKKETLNILIAAYKSTDVECNLKEAVSDAENDAIGEYVELVAQYPGN

>Omelastigma1_fish
WQNVQQDAGTAPRANVQERGPADNQGVFKGLVGSTGLLRSVLRAVNQLPFTDQVMNNQEL
TIHGLVTASFI*YLRHGQAAqrkqqlLLEGFVPNLSNDMILPQAEERVELTRPLLNVVAL
GDAFWFVEGLECLRRLNPNPGELDHWDANARNWAANTTLAQMMEPLHLIAGQLLTHRCRD
QTVGSLILMLVSFGTRGTLTGAKVAKIIANLQPSVPFIGDALSAQDVRLTWVNFGHHVDD
GCIPAIMRRWLGFITAQAIRLHDLLKLPGLDSLHWIPSHKQEHPRFPWAFIIRMYPAQWE
AAAAGVirvgnnpyygyrrdLTEIRSTQFRDLAAFCGRLLIASGDRALENYRGFVDDSGR
VETWRRlidayiaararegvdftsdinteegesiaamvATVGAYPANIQKMARMEGH

>Omelastigma4_fish
TWNNFQHFVDDGNMADIICRWLGHISRVILGQAAGSGMTSLNVIARAYhhhphfpwpliw
RMYPSNWTNVVIVMGVVGNNLYFGF

>Omelastigma6_fish
RWLGLVPQQAVCLRSDVGPTCGVKNDLLKCYHQDISSASTFPVLLIQRMYPADGANTVQT
MRVVGGNPYFGFRRGFSEVCATQYRPLAAFCGQLLIAMGDKSFEN*SRFVEDRPREHIWF
QLIDAYVSAVA


>Tvulpecula1_mammal
LHGSLGGSRTTILSVLRRLIREPCPAEAVSPFSVDRGGMVLASGSGSL*ITSQDAPWQQL
IAEMLSPFFPLHQVLKMEDARKVVGELLPNGSVLKEHSWSYEPYGALKTSDGGKDLLAVW
NLESGEWMGKPALEKKLELTQPNLQREGSCIQLYSAFSRLLLEVKLSLQKLPQLQKGWRP
LIPNVANLLQRASSI*KHLSHLVGDVGSVIKQWLSYLPVPSTRLQVILAQAAGSGFTSLD
VIARslfehpdflwhrhqQMYPQEWANTLLDLQKIGQNPHYGHRGDGALVRAAQLDSLSW
SCGRL

>Tvulpecula2_mammal
AQETLEIMTPTQPVIRYGSLKH*QCAANQDDHTQTLN*RN*GSRVLGSHYHPGLEAGGSG
LYCTKLLRLSMG*ALYFVLLLGWERAQAKLTSLQQDLA*LIPNVVEQQLCTDTVFTWCNF
GHLMDDGNITFLSCQ*LEYIPAPANQLRVILSQGARSGLTSLDVVAYALFEYLDFPWHLL
QKMYPQEWENGATSLLIVGNSPYYGCHNNLSLV*SSHFKNLAWACGYLLIVLNSPAIKDL
*KIAITVLQ*ISFIRRYLQSQKGPDLDTEHTTAKYSSFLGHMDLIAVYPTNTG

>Tvulpecula3_mammal
RAFYTPLICLLAFALQGEISPQKLEKLKS*NDYF*F*LQYLMLMNSISLKKLNT*SMMA
SILLLIQRWTFYLPAPAIRLYVIIKAQATGPGLRSLDVSAKVIREHPQFHWHYYQRLYLQ
E*KNAV

>Tvulpecula4_mammal
IASMIHCWLEHIQTPAICLGIIPGEAARSGLASLNAVVHIIFEHPNFPWHLPQRMYPWDW
ENVVIALHL*G

>Scanicula1_fish
SILRRLNWEPFLQQVIDANDLTLNGLIVAGFICQLRIPQQSMRRQQVILEVMPPHLPTDM
MMDEAGARRelgqllgntelllyqGWFLDGVRDIHVAYPNAAIGDIAQRWNQANRAWEAG
VTAPQQLEFLALIAQHASERVRNRAMYPILLTITAFSVHGEMSHAKLARVIAKLQPVMPH
VADMLGQADVALTWRNFGHLVNDGTVPGIMRRWLRMIPAAAIRLRVLLAQATGSGLAALD
VIARALHEHPTFPWPRIRRIYPEEWNNAAVAMQLVGGNPYFGFRRDLQEVRATRFMRLAS
FCGRLLIAMGDKSLEYCKRFVEDRVHKELLTALLEAYMATAVQVDLATDITDDELNVHTQ
MMVLVGAYPVNA

>Tjaculatrix1_fish
LDPVLLTTLSFAMLGEVSPAKLSRIIVDLQPIMPHIAEVIGRIDVAMARRNFGCLVGDGN
IAGILLQWPQWPAESIPGLTSLNVIARAIYEHLDFRWPLIKHLSADNWNNAMHMYMLCNL
IMSSCMCTCTCTWRVRVHGDNPYFSFRLDLQEIQSANVKRLAWLCRCLLTPMGDETLGNY
QGFVGESTKRE

>Mboesmani1_fish
PPADQQVGGDVRVRFGPCDNAAVFAQLVPPSGVGLLPCIFRTCNMAPFCNDAVKRSEVDI
NALALAGIISAMRFERNKGNLVKQQLIAECLVPNYSIDKCMQPADAQAEVNRLTADPANF
QNERWFVEVITRMPTNNGVVAGVWNLQNHEWMDNVTGDARLEFFASIVAHPACRERDRYL
YCVFILLISFATIGLLSHAKQQRIMDKLRPLMPDLVGMYQADDVRLTFINFAEFLHDWDV
NVILQRMLTKVPVAATRLRELLSQATGSNVTALDIIVEAIHKHPDFPWIKIRRLYRYQWD
AVIKASRRIDSRIYYGFCYELGAPKATHFREFTWVGYELLTAFGNTKYQNYRGIAPDEKH
AQLIADMIKVYKE

>Sundulatus1_lepidosaur
LHQNMTERLRTVRATQQELLRRQDLPRSWWWTNRPQALVSAPRVGVQAYGPADNAEVFAA
LVSTGARLLPCILRSIDMAPFVQADVDNNRLGIEALLTASTICSMRLNSPEARRQQIIQE
LFALYLPNTMILTWDQATNVYTVLTTNTTNFQDQPWFQLGLEGMRTREVPRGIHERWAGG
AWRVDANGAIPPIDERMEFFHQMSQCIGERQHARSLYPILLCIISFSFRGEITQAKLTRI
QRDLSTVMPGITENRSEIATTWANFGVLVDDCNVAPLFRDLNYILAVAIRLRVCVA*AAG
SGLTSLDVIARALHTHPLFPWHMIIRMYPDEWANAVRALQAVGDNPYYRYRRDLSIVRST
RYKFLSWICGRLLIVSGDRTLGDCRGFVKDAQNRAFIEDLIRSYYESAPQPDLSSPPTRE
ELGSVSGLLELVANHPANTGAAVS

>Dgliroides1_mammal
PALLCLLTFALRGEISLLKMM*LQGELMPLILKVEDQLQRGDITGTQNFGHLVDEMNVAS
VIK*WLEFLLAPVV*LRYVID

>Gaffinis2_fish
DTRAEPEDQVPRRRWGPADNPEVFAALVQGGGVLPCLFPHLNVEPFTLEVMGGRGFAVEH
LAVIGVLCALRVDRDQPALVRQQIIAEAIAPNLPVRQFMAEARTELDRVLQDTLRLRDAG
WFSDGIARLSDQDLAGVYdkaagvwdskatleeKLQLIRRLVTHPECRERQRCLYGVFIM
LIAFATRGTISNRKADHIMGELRQLMPTVVQMFQYSDVALTYQNFGHLIHEENAHLIMAR
WLREVPQAAIRLRVLLAQAAGSGITALDLVARAVHLHPNFEWVAVRRLYPDQWDNVMLAF
REVDGRIYYGFRNDLGAVRATRFRSITWVAHRLLVQLGDRELSGYRGVTPDTQREGLIDR
LIAAYTARMEDDSHVHGPQTEEELSALQACQAAVANHPSIAIEVASLEGHQESRV

>Gaffinis3_fish
DAETEPEDQAPVRRWGPADNAEVFAALVQGGGVLPCMFPHLNVEPFSLEVMGGRGFVVEH
LAMIGVLCALRVDRDQPALVRQQIIAEAIAPNLPVRQFlaeaearaelervllDTQRLRD
AGWFSDGIARLADGDLAGVYDKATGAWDPKATLEAKLQLIRRLILHPECRERQRCLYGVF
IMLIAFATRGTISNRKADRIMGELRQLMPTVVQMFQYSDVALTYQNFGHLIHEENAHLIM
ARWLREVPQAAIRLRVLLAQAAGSGITALDLVARAIHIHPNFEWVAIRRLYPDQWDNVQQ
AFREVDGRIYYGFRNDLGAVRATRFRSITWVAHRLLVQLGDRDLAGYRGVTPNSRREGLI
DRLIAAYTAVMEDDSHVHGPRTEEEQAAFEECRTAVANHPSIAIEVASLEGHRESRV

>Gaffinis4_fish
RWGPADNPEVFAALVQGGGVLPCLFPYLNVEPFSLEVMGGRGFTVEHLAVIGVLCALRVD
RDQPALVRQQIIAEAIAPNLPIRQFMAQDEARVELERVLQDTLRLRDAGWFSDGIARLSD
KDLAGIYDKTAGTWATSASLEVKLKFIRRLISHPDCRERQRCLYGIFIMLISFATQGTIS
NRKADRIMGELRQLMPTVVQMFQHTDVALTLALATIHEENAHIILARWLKEVPQAAIRLR
VLLAQAAGSGITALDLVARAIHLHPNFGWVVVRRLYPDQWQNVMLAFQEVDGRIYYGFRN
DLGAVKATRLRAITWVAHKLLTQLGDRELSGYRGITPDKRREGVIDKLIAAYLAVMDDDS
QMHGPETEEEQEAFKECRIVVSNHPSIAIEVASLEGHQGSRV

>Gaffinis5_fish
RIRVEHLAMIGVLCALRVDRDQPALVRQQIIAEAIAPNLPVRQFlaeaeartelervlRD
TQRLRDAGWFSDGVARLADADLAGVYDKAAGAWDPKATLEEKLQLIRRLILHPECRERQR
CLYGIFIMLIAFATRGTISNRKADRIMGELRQLMPTVVQMFQYSDVALTYQNFGHLIHEE
NAHLIMARWLREIPQAAIRLRVLLAQAAGSGITALDLVARAIHIHPNFEWVAIRRLYPDQ
WDNVQQAFREVDGRIYYGFRNDLGAVRATRFRSITWVAHRLLVQLGDRDLAGYRGVTPDS
RREGLIDRLIAAYMAVMEDDSHVHGPMTEEEEAAFSECRSAVANHPSIAIEVASLEGHRE
SRV

>Gaffinis6_fish
VLLDTQRLRDAGwfsdgiarladgdlagvYDKATGAWDPKATLEGKLQLIRRLILHPECR
ERQRCLYGVFIMLIAFATRGTISNRKADRIMGELRQLMPTVVQMFQYSDVALTYQNFGHL
IHEENAHLIMARWLREVPQAAIRLRVLLAQaagsgitalDLVARAIHIHPNFEWVAIRRL
YPDQWDNVQQAFREVDGRIYYGFRNDLGAVRATRFRSITWVAHRLLVQLGDRDLAGYRGV
TPDSRREGLIDRLIAAYTAVMEDDSHVHGPRTEEEQAAFEECRTAVANHPSIAIEVASLE
GHRESRV

>Gaffinis7_fish
PDVPIFWRGLNISEFWTSDPRGKSHLIMARWLREVPRRPSG*VLLAQAAGSGItaldlva
raihvhPNFEWVAIRRLYPDQWDNVQQAFREVDGRIYYGFRNDLGAVRATRFRSITwvah
rllvqlgdRDLSGYRGITPDSRREGLIDRLIAAYIAV

>Gaffinis8_fish
VRRWGPADNAEVFAALVQGGGVLPCMFPYLNMEPFTLEVMGGQGFAVEHLAMIGVLCALR
VDRDQPALVRQqiiaeaiAPNLPVRQFLPEHEARAELERVLQDTQRLRDAGWFSDGIARM
ADQDLAGVYDKAAGAWDTKASLEEKLQLIRRLILHPECRERQRCLYGIFIMLIAFATRGT
ISNRKADRMMGELRQLMPTVVQMFQFSDVALTYQNFGHLIHEENAHLIMARWLREVPQAA
IRLRVLLAQAAGSGITALDLVARAIHVHPNFEWVAIRRLYPDQWDNVQQAFREVDGRIYY
GFRNDLGAVRATRFRSITWVAHRLLVQLGDRDLSGYRGITPDSRREGLIDRLIAAYIAVM
ENDGHVHGPMTEEEEAAFNEFRTAVANHPSIAIEVASLEGHQESRVPGYGTGV*D

>Gaffinis9_fish
VRRWGPADNAEVFAALVQGGGVLPCMFPYLNMEPFTLEVMGGQGFAVEHLAMIGVLCALR
VDRDQPALVRQQIIAEAIAPNLPVRQFLPEPEARAELERVLQDTQRLRDAGWFSDGIARM
ADQDLAGVYDKAAGAWDTKASLEEKLQLIRRLILHITYYNRERQRCLYGIFIMLIAFATR
GTISNRKADRMMGELRQLMPTVVQMFQFSDVALTYQNFGHLIHEENAHLIMARWLREVPQ
AAIRLRVLLAQAAGSGITALDLVARAIHVHPNFEWVAIRCLYPDQWDNVQQAFREVDGRI
YYGFRNDLGAMHGDRFRSITWVAHRLLVQLGDRDLSGYRGITPDSRREGLIDRLIAAYIA
VMENDGHVHGPMTEEEEAAFNEFRTAVANHPSIAIEVASLEGHQESRV

>Gaffinis10_fish
RWGPADNPDIFAALVQGGGVLPCLFPNLNIEPFSLDVMAGRGFAIEHLAVIGVLCALRVD
RDQPALVRQQIIAEAIAPNLPVRHFmeeeearaelerVLRDTVRLRDAGWFSDGVARMSD
GDLTGIYDKAAGTWAAGATLDAKLRLIQRLITHPDCRERQRCLYGVFILLISFATRGTLS
NRKADRIMGELRQLMPTVVQMFQHSDVALTYQNFghlihdenahliMSRWLKqvpqaair
lrvllaqaagsGITALDLVARAIHLHPGFGwvvvrrlypdqwQNVMLAFQEVGGRIYYGF
RNDLGAVRAPRFRSITWVAHKLLIKLGDQELSGYRGITPDKRREGLIDGLIDTYLAVMDD
DTQLNEAETeeereafeGCRRAVANHPSIAIEVASLEGHEGPRV

>Gaffinis11_fish
ANTRTGPEDHAPVRRWGQADNAEVFAALVQGGGVLPCMFPNLNMEPFTLEVMGGQGFAVE
HLAMIGVLCALRVDRDQPALVRQQIIAEAIAPNLPVRQFLPEPEARAELERVLQDTQRLR
DAGWFSDGIARMADQDLAGIYDKAAGAWDAkatleeklqliRRLILHPEcrerqrclygi
fimliAFATRGTISNRKADRMMGELRQLMPTVVQMFQFSDVALTYQNFGHLIHEENAHLI
MARWLREVPQAAIRLRVLLAQAAGSGITALDLVARAIHVHPNFEWVAIRRLYPDQWDNVQ
QAFREVDGRIYYGFRNDLGAVRATRFRSITWVAHRLLVQLGDRDLGGYRGITPDSRREGL
IDRLIAAYIAVMENDGHIHGPMTEEEEAAFTEFRTAVANHPSIAIEVASLEGHQESRV

>Gaffinis12_fish
VRR*GPADNAEVFAALVQGGGVLPCMFPYLNIEPFTLEVMGGQGFAVEHLAMIGVLCALR
VDrdqpalvrqqiiaeAiapnlpvrqflaEAEARTELERVLQDTQRLRDAGWFSDgvarm
adsdlmgVYDKAAGAWDTKATLEEKLQLIRRLILHPECRERQRCLYGIFIMLIAFATRGT
ISNRKADRMMGELRQLMPTVVQMFQFSDVALTYQNFGHLIHEENAHLIMARWLREVPQAA
IRLRVLLAQAAGSGITaldlvaraihihPNFEWVAVRRLYPDQWDNVQQAFREVDGRIYY
GFRNDLGAVRATRFRSITwvahrllvqlgdrDLAGYRGITPDSRREGLIDRLIAAYVAVM
ENDSHVHGPMTEEEEAAFNECRSVVANHPSIAIEVASLEGHQGSRV

>Gaffinis13_fish
RGSEQDHVLVRRWGPADNPDIFAALVQGGGVLPCLFPYLNIEPFSLEVMAGQGFLVEHLA
VIGVLCALRVDRDQPALVRQQIIAEAIAPNLPARQFMeqeearaelervlrDTVRLRDAG
WFSDGVARLSNEDLAGVYDKAAGTWAVDATLDAKLRLIQRLISHPECRERQRCLYGVFIL
LISFATRVTLSNRKADRIMGELRQLMPTVVQMFQHTDVALTYQNFGHLIHEENAHLIMAR
WLKQVPQAAIRLRVLLAQAAGSGITALDLVARAVHLHPGFGWVVVRRLYPDQWQNVMLAF
QEVDGRIYYGFRNDLGAVRAPRFRSITWVAHKLLTKLGDQELSGYRGITPDKKREGGVIL
LMSILSHLEANSSSPCDL

>Gagilis1_mammal
YIPAPAIPLRIILNSSCWIQTHVSQNDSCAVFEHLDFPWHLLQRLYPQEWKNAGALHIIG
DNLYYEYSGDLSLVSSPYFKSLAWPCG

>Gagilis2_mammal
DRM*E*VIYPALLCLLAFALRN*IPLAKIT*F*EFMSLIPDVADLLQGvdisntwknfgh
LVDDGNVASVIKR*PVYLPAPAICL*IIPG*AAGSGVTSLEVIARAIYECFDFSWHIIRA
YIHRNG*HNLSSAES*SKSLLWQQRRFSSC*TDLIQSLS*VCDYFLIECDD*SLNEYH*F
LEDKMNQDHVQTLIWCYIHLTDGPDFDTDPTEYE

>Bbrachyistius1_fish
QGPADNVMVFGSMFQQGGILPVMLRTVNIAPFDADTVGSCAVDQDGFILASCLTSLRVQD
QDLRKQQIVAEMLAPHFPLEMALSPEEARVEMARILDNTPALLEQTWFIDTLADKNRDGD
PDTAIIRARWVVADRTWAPGVTMIQKLELLDLIARSLSSRARARVMYTVLMCIIAFALRG
EISRQKLARIQQELTQIMPAVADQDAMTSNDIAATWANFGGYLNDNNVRNMFARWMSYLP
APAIQVCIILAQAAGSSLTSLDVIARAIHEHPRFPWHGFMRLCPEEWRNAVEALQRVGNN
PYYGYRGDLQHVRSTQYKSLSWACGKLLIAGGDRTLADYRGFVEDRKYRETVESTISEYF
KTADPINLKADPSAEEYANFGNLLHPANTGLLMD

>Bbrachyistius2_fish
DPYCLPIEKSLLPAGVLRRELLPALRPTVRNLELKDLMDAADDTWTDRFFSCTPKVMIEE
ILKRFETSASIQDVLVMRRGPTEFANTCLDGDLFRREIEL

>Pformosa2_fish
RKRERCLYGVFILLVAFAMHGNLSRQKADRIINELRPLMPVVTQMFRYEDIALTYQNFGR
YINDTNAHVVLARWLRQVPQAAIRLRILLAQAAGSGVTSLDLVARAIHAHPKFPWPVVAC
LYPVEWKIVLRALRAIDGRIYYGFRNDLGVVRATLFSSITWIAHSLLLALGDKPLTNYRG
IVPDQRNREFVDRIISEYIKSLSEYNEHLFDEFTEEELLVYARIQAAVAKHPSVATALAR
MDGHRRARVRLGDRYDED

>Pformosa5_fish
GPADNPEVFAALVQGGGVLPCVFPHLNLAPFTEEVMEGEGFAVNHLATIGVLCALRVDRD
QPALARQQIIAEAVAPNLPVRQFLKCDEARAELDRVLRDTVRLRDAGWFADGIAKLDDKD
LAGIYDRAAGAWAKDVTLEAKLQLIFRLISHPECRERQRCLYGIFILLISFATRGNLSNR
KADRIMGELRQIMPTVVQMFQHTDVALTYQNFGYLIHENNAHAIMARWLCEVPQAAIRLR
VLLAQAAGSGITALDLVARAVHLHPNFNWVSIRRIYPDQWLNVMVAFQEVDGRIYYGFRN
DLGAVKAPRFRAITWVAHKLLTKLGDHELTGYRGITPDKRREGVVDRLIAEYMAAMDDDA
DLRRDATPEEEDAVKACQTAAAYHPSIAIEVATLKGHEGPRV

>Pformosa6_fish
RWGPADNPEIFAALVQGGGVLACMFPNLNVAPFTAEVMDGQGFTMEHLAAIGVLCALRAD
RDQPALVRQQIIVEAIAPNLPVRQFLPQDEARAELERVLQDTVRLRDAGWFSDGVARLSE
TDLAGVYNKATGAWADNATLSAKLGLIYRLISHPECRERQRCLYGIFILLIAFATRGNLS
NRKADRIMGELRQLMPTVVQMFQHTDVALTYQNFGHLIHENNAHLIMARWLREVPQAAIR
LRVLLDLVARAIHLHPKFGWVIVRRLYPDQWQNVMLAFQEVDGRIYYGFRNDLGAVKapr
fwaitwiAHKLLTKLGDHELSGYRGITPDKRREGVIDKLIESYLAAMDDDTHIQGGEtee
eqeafvecqatvaNHPSIAIEVASLEGHQGPRV

>Tsirtalis1_lepidosaur
RVVLEKIPYTGLTLLDVIRIIHGHPDFSWSLFIRLYQNE*DSALRAIRNNHYILVILEIY
HNSL*NLAWMCERLLIMTVDKSLGNYQRVVGDkinkikiIDLITAY

>Pmexicana2_fish
RKRERCLYGVFILLVAFAMHGNLSRQKADRIINELRPLMPVVTQMFRYEDIALTYQKFGR
YINDTNAHVVLARWLRQVPQAAILLRILLAQAAGSGVTSLDLVARAIHAHPKFPWPVVAC
LYPVEWKIVLRALRAIDGRIYYGFRNDLGAVRSTLFRSITWIVHSLLLALGDKPLTNYRG
IVPDQRNREFVDRIISEYIKSLSEYNEHLFDEFTEEELLVYASIQAAMAQHPSVATALAR
MDGHRRARVRLGDRYDED

>Pmexicana3_fish
GPADNPEVFAALVQGGGVLPCVFPHLNLAPFTEEVMEGEGFAVNHLATIGVLCALRVDRD
QPALARQQIIAEAVAPNLPVRQFLKCDEARAELDRVLRDTVRLRDAGWFADGIAKLDDKD
LAGIYDRAAGAWAKDVTLEAKLQLIFRLISHPECRERQRCLYGIFILLISFATRGNLSNR
KADRIMGELRQIMPTVVQMFQHTDVALTYQNFGYLIHENNAHAIMARWLCEVPQAAIRLR
VLLAQAAGSGITALDLVARAVHLHPNFNWVSIRRIYPDQWLNVMVAFQEVDGRIYYGFRN
DLGAVKAPRFRAITWVAHKLLTKLGDHELTGYRGITPDKRREGVVDRLIAEYMAAMDDDA
DLRRDATPEEEDAVKACQTAAAYHPSIAIEVATLEGHEGPRV

>Pmexicana4_fish
RWGPADNPEIFAALVQGGGVLACMFPNLNVAPFTAEVMDGQGFTIEHLAAigvlcalrad
rdQPALVRQQIIAEAIAPNLPVRQFLPQDEARAELERVLQDTVRLRDAGWFSDGVARLSE
TDLAGVYNKATGAWADNATLSAKLGLIYRLISHPECRERQRCLYGIFILLIAFATRGNLS
NRKADRIMGELRQLMPTVVQMFQHTDVALTYQNFGHLIHENNAHLIMARWLREVPQAAir
lrvllaqaaGSGITALDLVARAIHLHPKFGWVIVRRLYPDQWQNVMLAFQEVDGRIYYGF
RNDLGAVKAPRFRAITWIAHKLLTKLGDHELSGYRGITPDKRREGVIDKLIESYLAAMDD
DTHIQGGETEEEQEAFVECQATVANHPSIAIEVASLEGHQGPRV

>Platipinna2_fish
RERERCLYGVFILLVAFATHGNLSRQKADRIINELRPLMPVVTQMFRYEDIALTYQNFGR
YINDTNAHVVLARWLRQVPQAAIRLRILLAQAAGSGVTSLDLVARAIHAHPKFPWPVVAC
LYPVEWKNVLRALRAIDGRIYYGFRNDLGVVRATLFSSITWIAHSLLLALGDKHLSNYRG
IVPDQRNREVVDRIISEYKKKSMSEYNEHLFDEFTEEELLVYARIQAAVAKHPSVATELA
RMDGHRRARV

>Cvariegatus1_fish
KGAADQPSVFSALIVGGGVRPCIFQNLGVAPFDKGVMDGDGFSVEHLALIGVISAARVER
GQESAARQQIIAETLAPNFPLQQCLSQPLAQEELSRILKNVSRFREAAWFADIVLRLEAD
NNIVCQVYNRADGAWVDGVTLTGQLHLLMTIIRHPDCRERERCLYGIFILLIAFATRGNL
SQQKADRIMGELRALMPVITQMFRQEDIALTYQNFGQYVDNDNANVVMQWWLSQIP

>Cvariegatus2_fish
KGAADQPSVFSALIVGGGVRPCIFQNLGVEPFDKGVMDGHGFSVEHLALIGVISAARVER
GQEAAVRQQIIAETLAPNFPLQQCLSQPLAQEELSRILRNVARFREAAWFADIVMRLEAE
DNVVCHVYNRVEGTWVDGETLNGQLLFLMTIIRHPDCRTERCLYGVFILLIAFATRGNLS
QQKADRIMSELRGLMPVITQMFRREDIALTYQNFGQYINNDNANAVMQRWLSQVPQGAVR
LRVLLAQAAGSGLTALDLVARALHEHPGFPWAVVCRMYPEAWNNTHEAFRAVGGRVYYGF
RQDLGNI

>Cvariegatus3_fish
EGAADQPSVFGALIAGGGVRPCIFQNLGIALFDKKVMDGEGISVEHLVLIGVISAARVER
GQEAAVRQQIIAETLAPNFPLQQCLSQPLAQEELDRILKNVARFREAAWFSDIVLRLDAR
DNIVGGVYDRVAGAWRDGATTAEQLALLMTIVRHPDCRERERCLYGVFILLIAFATRGNL
SQQKANRIMGELRGLMPVITQMFRLEDIALTYQNFGQYINDENANTVMQRWLAQVPQGav
rlrvllaqaaGSVLTALDLFARAIHEHPGFPWAVIGRMYPEAWINADEAFRAVGGRVYYG
FRQDLGPVRATRFKPLTWDAHKLLCAVGDQALRNYRGVVPIPADEAIITELINAYLETLA
AGRAGVNDQLTDGEYRSVLAMIKLARSHPSIVTDLANMAGHAEPSTVPG

>Gjaponicus1_lepidosaur
PSILRSIDIAPFSAQAIQNNAIDMDGYILASCICCLrhrqpsarhqqlileviipslpds
qilpraqAEQQLYDLLNNVQNLRDQAWFVEGMAETMRhaaaaaaagkgaappdPFPNWDT
TDPAHPGWTQGTTLTDQIEHLRTVVNHMEGRQRARALYPVLLCIVSLALRGEISQPKLTR
LQSDLQLTMPTIAGNLSREDIRLTWTNFGPYIDDENARAIFCRCLGFipapavrlrvala
qaAGSGLTSLDtiaraihehPDFPWFWVQKLYPQDWQNAVAAIQRVGDNPYYGFKGDLTH
VRSTLFKKLAWLCGQLLIKTGDTALKYYKGFQEDTRYKTQVEQIISDYIANLPQPDLSVN
PTPEEHGDFGELldavalypgatgtaA

>Gjaponicus2_lepidosaur
VSLLPRILRQVDVAPFTRAWVNDSAMDISDFVTAFCICSLHLRHPEGRRQQLIQKMLVPC
LPEDQIADTQESRTELQQILDDVNNLRDQVWFID

>Gjaponicus3_lepidosaur
ITSIRVSCLQQNLCTIMPGISEQLTRSDISLTWRNFRHLVDDENVARVFRKWLSFIPVPL
IRFRVCLAQAAGSGLTSL

>Nparkeri1_amphibian
LDSPKFTQVAMDGCALTISDLITASLICALRMDSAPWRRQQLLLEVLVPQLPMDMVLPTA
DAQRELEALLNDLPRLVDHGWFVDGVTAITSLPVGHRHHGLADTFVRGTGWADETTLPDK
VEYIATIVEYTTDRVENRAIGLILLMLVSFAVKGTISPSKLTQITTDLQTVMPYATEILT
IADIQLTWNMFGNYVDDASMPGIMARWI*FTPAPAIRLRVLLAQPAGSGLTSLDVIARAL
HECQDFPWVLLKRMYPDEWIAAGTAIKTVGNNPYFGYQRDLQHVRSTQFKHLASFCGKLL
IATGDKTLGNYR

>Polivaceus1_fish
ETPLTPPSPQGCKIRFGPACNADVFAELFSLLRVNIPTTPLQPSILHNLDIPPFSKDVMQ
QHKWSLDGLVVATYICNLRVQEPVMRRQQVILEIMAPSLPELQIFPHaeavaeldallad
tdvLRGQDWFINGVRDLIRLTPDGAGGDHVYRRWAQDAHSWCPEVTLAQKLEYLVAIAKN
AGDCQRNQCLYPVLSTTLSFALHGQIAQTSLDQIVTDLQRTTPHIAEAITSVDFTTTWHY
FGHLLDDGNIAAVMARLLSFTHGTYCRLRMLMAKTTGSLIGHLDFIAKAVHDHPDFPWHL
TMRLFPKEWDNAVHAFKMVGGNPFFGFVYEDKLLNCRIKRVAWLCGHLLFAMGDNSFGDF
RGMISEDRVYKKKVQGLIDTYRIT

>Malbus1_fish
AAIISKGNRMQCLYPMLLLTVVFAVPGENTPQKLAWVAAELEDTSSHLVCFLTFADVKRT
WNNFSHHVDDGCIVRIICR*LQCIPNQAICLCVILAQAAGSGLTSLDTVARVIH*HPTFL
WLIIQSLYPLRWSNTITTLQI

>Pcinereus1_mammal
VSVIQAPASAACQGVVELGPTDNHLVFGGLMGTGNSSVAPFTTEAVINHTIDINGLPSTS
CICNVCLQRQEPY**QLIAETLSPFFPEEQILLGSLRDT*NYP**HQHNP*NINLTVCSK
SG*PNSDL*LKESKLKGPGQPMSHWLRNGRFLIVHNLSDQA*VEAQGEHYTLCFCVCWHF
LLGWETTQAKLTYLQQDLV*LIPNVIEQLLCTDIVFTWHNFGYLMDNGNITSLGCR*LEH
IPAPAIQLRAIFSQAARSVLTNLDVIVHAVFEHLDFPWHLLQRMYPQEWENRVTAVLIVG
CSLYYGCHSNLSRV*STHFKSLVWTRGHFLI

>Pcinereus2_mammal
RSEISLPKMMQLQGKLMSLTLNAAD*RADVTSTLNFGQLVVDTNVISVLKRWLRVSTSI
RLILAQLSGSGLISLDMTARPIHEHPGFLWHYYQRLYL*EWVNAVSSLKSR**LMPRIQR
PLSEPLDLRVS*GLAEGNRALADYRGFAEDKMN

>Pcinereus3_mammal
SKYLTDKMQGRVLYSPSPFLHLSPREKISLPKLT*PQKEFMPLIPKVADQLQRADGIVVC
HKMIVSYLPAQAVCLQIIFAQIVGSDLTSLDVIARALFEHPDSPWHSYQTMYPQE*ANAV
LDLQKTVQYPYYSYRSDLALVR*TRFMSFLGICLSLHLI

>Drerio25_fish
WTGVHPDRLTPRQPNRLGFGPADNREVFEALGGAQRVSRSILRLVDIEPFTLQVMENHGL
TDQGLMTASFICFLRFNHASLRKQLLILEVFiprlpndqilprdearnellLLLNNTNVL
RNTFWFVDGLNYIRRAGQNAPQGAEVWDLENHRWRQGTTLTERVRLLHIISGLLINGRCR
DIAIGTIILAKVAFAVRGTISATKLTRIIMELTPAIPFIGDVLNIPDLKLTWLNYGHLVD
DEDMPRIMQKWLGLIPAYALHLRVVLAQASESGLTSLNVITWAINEHPHFPWVLVRRMYA
EQWDNAQRAIRLVENNPYYGYRRDLTAVRSTQFRHLAALCGRLLIALGDRLLERYQGFVD
DKLRVHEWRRMIDAYVNAHGREGANIERPMSEEEIDHHADMMQSVSQYPANIEVLARIDG
H

>Pkingsleyae3_fish
PTMLRTIDIPPFTAEAMESNQVDINGFVLASCLCSLRVQQQHQHRQQLIAEMLTLHFPQG
RSLAKDEARAVLQGILSDVRNLNnqiwfadtltelgtqeDGMDPKELAVLQYWNKSERTW
AANITLGQQMSVLEIISKHLSDRARGRCLCPILMCLMSFALRGMISRPKLLRVQQELIQI
MPNVADQLTHDDITLTWRNFGALLNNKNVASTFRRWLSYLPVPALLLRVVMARAAGSRLI
RLDVVARAIHEHPTFPWHIAMRLYPDEWANAVSALRHVGDNPYYGYRGIEYVRSIRYKSV
SWFCSRVLLIGGDKTLGTYAGFVVDRLQKDEHVENIIQSYFQGADLDTDPSPEEYASYRT
LLELVRIHPANTG

>Pkingsleyae4_fish
WWGELAPLPVRPPHAPHYGYGPADNEEVMGFAQFHMGLQPCILREIDLAPFLCSVVMAQA
VMRDGFIVASCICSLRIASREARQQQLVAEMLAPFLPLDQALPLAESQTLLADLLGNTRS
LNDQLWFTDTLADLRAREAQLHDDDIVILHCWNFDDRTWIGDVTLNRQMALIELLVRHLN
DRTRGRCMYPILLCVLTFALRGEITQQKLAKIQQELLQIMPIVSDQISRADVAQTWRNFS
NLVDDENVAGLFRRWLGYLPAPAIRIRVIITSTVAGSGLTSLDITARTLHEHPNFPWHFF
IRMYPAEWQKAVNGMRYVGDNPYYGYRGDLQHMRSTHFKNLSWACGRLLILGGDQNLGHY
GAFVVDRRRREIVENLIMAYYRGQEVADFDAPVDPEEYRGFPQLMELVRSCPANAGTAMS

>Pkingsleyae6_fish
EGFVLASCITSLRTSHRDLRKQQLVAEMLAPYFPQDRTVPEQEARKELRKALNNLHELTD
*TWFVDTLADLNRANNPATEVIRQRWLTATHQWAPDLTLDQQLELIELISVSLPERTKAR
SSYSILMCILSFALRGEISRSKLTKVMNELSLLMPGIGDQLTRGDIVATWQNFGSLVNDA
SVGDIFARWLGCLDTPAIRVRVIIAQAAGSGFTSLDVIARAIHEHPDFPWHMLMRLYPDQ
WENAVDVIRRVGNNPYYGNRGDLQHVRSSRYKFLSWVCGRLLIVGGDKTLGVEDKRNKDL
IDSLIHGYYRIQDQAELETEPKPDEYASFSQLLALVKQHPANTALLMN

>Pkingsleyae7_fish
RAPADNEEVMGRGKIQAGIQLCILREVDVPPFILAVVNATAVTRDRFVVASCICSLRIPS
REQRRQQLIAEMLASFLPHDQAYQREEACEHLSNLLDDTSALNDRLWFTDTLADLHAHIA
NLDPADTAILNHWDFNVRAWVGGVTLLQQMQFLDLIMSHLNPRTRSRCMYPILLCILSFT
LCGEITP*KLAKIQQELLQIMPTVADQIT*ADVALTWRNFGNLLDDQNVAGVFCRWLGYL
PAPAICIWVVIAQTAGSGLTSLDVIAHLYEHLKFPWHYFIRMYPTEWERAVNAMRHKGNS
PYYGHCGDLQHVRSNHFKNLSWACGRILIGGDQTLNNYAGCIPDRRRKEIVENLISAYYR
GLDVADFDAPVQPEEYRGFPQLMELVRVYPANSGS

>Pkingsleyae8_fish
SISERLRAIRMAQHRVRAQGEGESSWwrvvqpdapvprareVIERAPADNALVFESILQG
GGILPVILRTINVGPFRRNQINRNEITRDGFILASCITSLRTSHRDLRKQQLIAEILAPY
FPAERILPEADAREELGKILNNTTELSDQTWFVDTIvdlnranddatevvrARWVPATRQ
WAPNVTLEQQLELVQLVSESLPERTKARAGYSILMCIMPFALHGEISQSKLTKVMGELAQ
IMPGVGDQLTRSDIATTWRnfgglvddttvgDIFARWLGFLDTPAIRIRVILAQAAGSGL
TSLDVIARAIHEHPDFPWHMLMRLYPEERANAVNAIQRVGNNPYYGYRGDLQHVRSTRYK
SLSWACGRLLIIGGDKTLGDYRGFVEDKKNKDVVDQIVHGYYKIQDTADLDTDPTAEEYA
SFPQLLALVRDHPANTG

>Vursinus1_mammal
YPALLCLLTFALRGEISLPKMKLMPLSVADQRADVTSTLNSGHLVIDTNILSVIKRWLSI
STSIRLILAQAAGSGLTSLDMVARAIHEHPGFLRHYYKRVYPTTSELLALQKVGNNSYYG
YGGDLDVEVLVCATRFKSLSWACGRLLIKCGNRALANY

>Vursinus2_mammal
IEHAPEDNHLVfrglagtgssVLPVILRTVNVAPFTMEAITNNTVDINGLLLALYICSIW
LKSRVSATATNHKNAGAFLSRRTTEPQARETLENILNDTNMILDQLWFSETLAKLRVANQ
ADNIQTFNLWNQNQGSWTANVTLAQKLEVLELCIICLIMPRD*HYTLFFCVCWCFLIEGR
YLKLS*CVFSKT*YS**PNVAEQLLNLTVT*CTFGHLVGNRYIASMIHRWLEHI*ASTI*
LRiit*atgsglTSLNVKIHILFEHLDFPWHLPQRVYPQDWENVVTALQVVGLL*NNPYY
RYHGDLSQVCSTYFkslswacgclliesgdktSSNYRGFVEGHHNCDTVVAIIRGYFQSQ
ERPNLDADPTEVEYASFVAPMDLVAKhpant

>Vursinus3_mammal
LAQKLEVLDLIVHNLYYRAHEWASYTVLCLLLFSLRKKISQAKSTRLQ*DLVQLTPNAEQ
PLCTDVTLTRHNFSHLADDHNTASVIRHWLERTPAPAIRLTVILRQAAGVSLSSLDVLFV
HPFPMTVLQRMNPQDGKNVTTALCMMGDNPYYGNHDNLSHVHYTSLKSLSLACRCLLTEN
ADETLSHY*GFVEDHHNHNSVDATIRGYFQSQDALDLNADPTTEVYVSFVTLMDPISKHL
ANTG

>Vursinus4_mammal
VILAQIVGSDLTSLDVIATALFEHPDFPWHCYQTMCPQEWANAVLDLQKTVQNLHYGYRS
DLALIRQTWFMSFLGFCLSL

>Gacuticeps1_fish
LVYSILLCMVSFGLRGDISQKKLAKFQADLLSTMPCVANLTRDDVALTWHNFSHYIDNRS
IGAVLAHWSACLPGGCVRLRVCLAQAAGTGMVGLDTIAEAIRDHHLFPWPLVQRLYHTEW
TaalnalqvvaanPHYGYKGDTTAVKSANYRNLSWICGCLLISLGNDSLKDYRGFKEDPR
TRAVVEKMISDYITHGMGDGADLETDYTEDEIVGVQSALPLCLDHLR

>Pguttatus1_lepidosaur
KVRALYPVMLIVISFAMRGKIIKFDRIITFLQPIMSQVAHLLDRRDIVLTCGHLVddnff
cffkkd*LMYILTSAKMLKVVLEKTAYSGLTLLDIIIRAIHGHPDFSWSHYQIIPK*MRL
P*Sl*eiiiif*lf*rfNTSKINSLQNLAWMCGRLLIMTVDKSLGNYQRIVEDKINKIKI
TDLITAYTHS

>Msaxatilis1_fish
QRLRALRDENRALGIAPGvvkvkqqeipppqveipvvFRWGPADNAAVFAQLVATGGVLP
CLFQNCNIAPFTAIRMNGHKLGITDLALAGVLSAMRFEQNQASRARQQVIAEVLAPILPQ
TMCMEQAAAVVELERLVDNERRLINEAWFYNIIGRLPVGEGGVVEGCWHLQQRHWVPGTN
LAQKMALLLAIMEHPESRQRGRIVYCIVIMLISFATRGTLSEAKQRRILNELRPLMPAVV
EMYAVGDVRLTYINFGQYIHDGNVHEILQRWLNLVPVAAIRLRVLLAQATGSGLTSLDIA
AQALHEHPDFQWHIIRRMYPQQWEQYREAIRHIDGKVYYGFRRDLGVVRATLYRQITWVG
YELLIACGNQNLKGYRGIVPDPANKQIIKDLIKKYLDSIEADPDMVNREWGDEEEDAVHM
AIRETRGLPSVATNLARRDGHAGPRV
