# Supplementary material for: Deep mining reveals the diversity of endogenous viral elements in vertebrate genomes
Source: Nat Microbiol. 2024 Oct 22;9(11):3013–24. doi: 10.1038/s41564-024-01825-4 (PMC11521997; doi:10.1038/s41564-024-01825-4)
Supplement: Supplementary file 4 — RdRp tree run files (Fig. 1a), CLANS analysis data (Fig. 1b) and xlsx file with genomic annotations of sequences (Fig. 1c). [file 41564_2024_1825_MOESM4_ESM.zip › Source_Data_Figure_1/RdRp_tree/run2.t]

#NEXUS
[ID: 4492864119]
[Param: tree]
begin trees;
   translate
       1 Salarius_guttatus_piscichuvirus,
       2 Herr_Frank_virus_1,
       3 Hardyhead_chuvirus,
       4 Guangdong_red-banded_snake_chuvirus-like_virus,
       5 Wuhan_Louse_Fly_Virus_7,
       6 Wenling_crustacean_virus_14,
       7 Culex_mosquito_virus_5,
       8 Mos8Chu0_chuvirus,
       9 Suffolk_virus,
      10 Tacheng_Tick_Virus_4,
      11 Blacklegged_tick_chuvirus-2,
      12 Hubei_odonate_virus_11,
      13 Beihai_barnacle_virus_9,
      14 Hymenopteran_chu-related_virus_OKIAV147,
      15 Wuchang_Cockroach_Virus_3,
      16 Wenling_crustacean_virus_15,
      17 Hubei_myriapoda_virus_8-Myriaviridae,
      18 Megalopteran_chu-related_virus_OKIAV119-Crepuscuviridae,
      19 Drerio1,
      20 Drerio2,
      21 Pformosa1,
      22 Pmexicana1,
      23 Platipinna1,
      24 Drerio3,
      25 Pkingsleyae1,
      26 Drerio4,
      27 Drerio5,
      28 Drerio6,
      29 Pkingsleyae2,
      30 Gaffinis1,
      31 Alimnaeus1,
      32 Drerio11,
      33 Drerio15,
      34 Drerio17,
      35 Drerio20,
      36 Preticulata4,
      37 Omelastigma2,
      38 Omelastigma5,
      39 Omelastigma7,
      40 Drerio24,
      41 Pformosa3.1,
      42 Pformosa3.2,
      43 Pformosa4,
      44 Platipinna3,
      45 Pkingsleyae5,
      46 Fheteroclitus1;
   tree gen.0 = [&U] ((35:2.000000e-02,(20:2.000000e-02,(14:2.000000e-02,(17:2.000000e-02,11:2.000000e-02):2.000000e-02):2.000000e-02):2.000000e-02):2.000000e-02,(21:2.000000e-02,((42:2.000000e-02,25:2.000000e-02):2.000000e-02,(6:2.000000e-02,((((26:2.000000e-02,(39:2.000000e-02,(40:2.000000e-02,(29:2.000000e-02,(33:2.000000e-02,22:2.000000e-02):2.000000e-02):2.000000e-02):2.000000e-02):2.000000e-02):2.000000e-02,(23:2.000000e-02,(44:2.000000e-02,16:2.000000e-02):2.000000e-02):2.000000e-02):2.000000e-02,(28:2.000000e-02,(((43:2.000000e-02,34:2.000000e-02):2.000000e-02,12:2.000000e-02):2.000000e-02,7:2.000000e-02):2.000000e-02):2.000000e-02):2.000000e-02,(((18:2.000000e-02,8:2.000000e-02):2.000000e-02,(24:2.000000e-02,((45:2.000000e-02,(27:2.000000e-02,((37:2.000000e-02,13:2.000000e-02):2.000000e-02,9:2.000000e-02):2.000000e-02):2.000000e-02):2.000000e-02,2:2.000000e-02):2.000000e-02):2.000000e-02):2.000000e-02,(19:2.000000e-02,(32:2.000000e-02,(4:2.000000e-02,(30:2.000000e-02,(46:2.000000e-02,((31:2.000000e-02,15:2.000000e-02):2.000000e-02,((36:2.000000e-02,((41:2.000000e-02,38:2.000000e-02):2.000000e-02,(10:2.000000e-02,5:2.000000e-02):2.000000e-02):2.000000e-02):2.000000e-02,3:2.000000e-02):2.000000e-02):2.000000e-02):2.000000e-02):2.000000e-02):2.000000e-02):2.000000e-02):2.000000e-02):2.000000e-02):2.000000e-02):2.000000e-02):2.000000e-02):2.000000e-02,1:2.000000e-02);
   tree gen.500 = [&U] (35:8.192337e-01,((25:7.605053e-01,4:5.331344e-01):6.344947e-01,((((5:1.299096e+00,9:1.583151e+00):1.335625e+00,7:7.120930e-01):1.712567e+00,38:2.718336e+00):7.120930e-01,((21:7.268505e-01,(22:5.336933e-01,23:4.051909e-01):7.060978e-01):7.195228e-01,((((3:7.120930e-01,(14:2.325216e+00,(((39:5.501256e-01,13:1.189618e+00):1.003188e+00,15:1.664744e+00):6.854648e-01,((45:2.996050e-01,(18:1.641666e+00,46:5.710244e-01):9.576875e-01):9.777786e-01,29:1.595611e+00):4.930559e-01):6.873720e-01):4.651423e-02):6.698572e-01,(33:4.217695e-01,20:4.114029e-01):1.395125e+00):1.041661e-02,(2:7.120930e-01,(((24:7.120930e-01,32:6.687240e-01):3.529536e-01,26:3.890800e-01):9.143364e-01,(((((17:9.751349e-01,12:1.486037e+00):2.496014e+00,40:2.854462e-01):5.391540e-01,27:6.943460e-01):9.970743e-01,((((30:1.289380e+00,31:7.120930e-01):6.349395e-01,(11:1.168935e+00,(10:2.393455e+00,6:2.404769e+00):7.244541e-01):1.420187e+00):6.869568e-01,(34:6.990980e-01,19:6.500445e-01):1.068332e+00):1.148248e-01,28:7.336635e-01):2.143263e-01):1.075096e-01,(((37:7.891260e-01,8:1.213612e+00):9.117256e-01,(36:5.009157e-01,16:9.567382e-01):3.409173e+00):1.710321e-01,41:6.506489e-01):1.961926e-01):1.776795e-01):2.942661e-01):5.140072e-01):3.970096e-01,(42:6.082814e-01,(44:7.199325e-01,43:7.099531e-01):6.340605e-01):5.376671e-01):1.108598e-01):1.024200e+00):9.173582e-02):7.142803e-01,1:7.120930e-01);
   tree gen.1000 = [&U] (35:4.213985e-01,((25:3.527045e-01,4:3.315286e-01):3.001798e-01,((((((40:1.323832e-01,27:3.220213e-01):2.641843e-01,(((24:2.110274e-01,32:3.101384e-01):1.761126e-01,26:6.148798e-02):3.298368e-01,((30:5.979841e-01,31:4.283377e-01):2.944700e-01,(6:1.115275e+00,(10:1.110028e+00,11:6.768107e-01):2.224376e-01):6.586494e-01):1.932202e-01):2.427064e-02):8.132159e-02,((28:2.876012e-01,34:1.801378e-01):7.883311e-02,19:5.090505e-01):1.146072e-01):2.393006e-01,((8:2.263913e+00,(36:2.306774e-01,(16:4.437127e-01,37:4.293772e-01):1.514440e+00):6.502986e-02):1.588894e-01,((17:7.109602e-01,12:7.129517e-01):1.172759e+00,41:3.421333e-01):9.394637e-02):1.602548e-01):2.568094e-02,((42:2.595795e-01,(((23:8.480154e-02,22:1.303078e-01):3.210760e-01,21:2.158891e-01):3.195202e-01,(44:3.886676e-02,43:2.420573e-01):2.594764e-01):1.536869e-01):3.040977e-01,(((5:8.683070e-01,9:7.342281e-01):1.052783e+00,7:3.886560e-01):9.123904e-01,38:1.228341e+00):3.302520e-01):3.212933e-01):1.549979e-01,((((45:4.407413e-01,(18:1.471518e+00,46:2.648277e-01):1.463045e+00):6.244686e-02,14:2.109558e+00):2.264869e-01,(((39:2.551353e-01,13:1.038305e+00):4.652552e-01,15:7.720691e-01):4.231186e-01,29:7.400067e-01):3.023973e-01):1.078938e-01,((3:5.590536e-01,(33:1.919106e-01,20:1.223761e-01):6.616054e-01):2.818644e-01,2:3.302520e-01):9.857824e-03):1.027875e-01):3.065836e-02):3.312664e-01,1:3.302520e-01);
   tree gen.1500 = [&U] (38:5.228452e-01,((42:2.357316e-01,(((21:1.921445e-01,22:1.781640e-01):6.105156e-03,23:3.785432e-02):2.250935e-01,(44:1.533090e-02,43:7.019693e-02):4.280129e-02):4.344040e-01):2.066152e-01,(35:3.826840e-01,(((30:5.770163e-01,31:5.832900e-01):2.643488e-01,(((10:9.727886e-01,6:1.012813e+00):2.087182e-01,11:1.123398e+00):6.928565e-01,((((14:1.915750e+00,(45:4.989511e-01,(18:2.441933e+00,46:6.414783e-01):5.403848e-01):1.664714e-02):9.841389e-02,29:4.756227e-01):1.724346e-01,(36:2.116502e-01,((17:6.456432e-01,12:1.271747e+00):8.315256e-01,((((39:2.316956e-01,13:9.429142e-01):6.451656e-01,8:1.095298e+00):2.863097e-01,(15:1.246149e+00,41:3.098947e-01):5.237929e-01):8.158546e-02,(((5:1.013461e+00,9:8.612050e-01):9.560625e-01,7:3.529496e-01):9.599821e-01,(16:2.341158e+00,37:5.719181e-01):1.490313e-01):6.853501e-01):5.454774e-02):1.008801e-01):1.455320e-01):1.292741e-01,((3:5.076925e-01,(33:9.928414e-02,20:6.895046e-02):6.552346e-01):1.352275e-01,(2:6.415883e-01,(25:5.991907e-01,4:3.010706e-01):2.685723e-01):3.053619e-02):1.285475e-01):1.409012e-01):7.382213e-02):7.147098e-02,(((40:3.020897e-01,(26:3.394703e-02,27:2.109423e-02):9.983375e-02):6.149994e-02,((34:1.892385e-01,28:1.541177e-01):2.570399e-01,(24:1.875966e-01,32:1.233473e-01):1.044226e-01):2.750150e-02):2.562665e-02,19:2.662090e-01):1.444144e-01):3.863567e-02):2.137268e-01):1.409947e-01,1:3.519216e-01);
   tree gen.2000 = [&U] (((((19:2.972879e-01,(40:1.267299e-01,(26:1.937168e-02,27:2.421701e-02):9.079198e-02):3.393395e-02):3.760158e-03,(34:2.581770e-01,(35:4.847647e-01,28:1.389335e-01):2.067451e-02):2.845773e-01):1.552357e-01,(2:6.785248e-01,(3:5.827278e-01,((((37:4.224418e-01,(13:2.292908e+00,38:2.951282e-01):4.246487e-03):2.079398e-01,(((17:2.512226e+00,12:8.969183e-01):2.745938e-01,((46:5.026555e-01,5:1.025413e+00):1.546721e-02,9:6.821806e-01):5.839111e-01):2.031766e-01,((45:9.166725e-01,10:1.153911e+00):2.214319e-01,((6:1.122191e+00,((8:9.475185e-01,(14:1.400635e+00,15:1.193293e+00):2.565215e-01):2.012634e-01,11:1.102047e+00):8.826758e-02):2.459009e-02,((16:1.726708e+00,39:1.007994e+00):7.600836e-01,7:1.280586e+00):2.333474e-01):4.116580e-02):4.686212e-02):7.877798e-01):8.612797e-02,(((25:6.430565e-01,18:9.097660e-01):8.805098e-01,((30:8.737570e-02,((44:6.925799e-02,43:2.328642e-01):1.313298e-01,((21:2.162216e-03,23:2.280016e-02):4.937239e-03,22:6.356790e-02):1.797175e-01):1.281659e-02):2.711009e-01,41:2.082040e-01):4.185468e-02):3.266798e-01,36:4.669133e-01):7.930025e-02):6.658187e-02,((32:8.378917e-02,24:2.158435e-02):5.204419e-01,29:5.931011e-01):2.676236e-01):1.260309e-01):6.485065e-02):1.172703e-01):4.529484e-02,(20:7.408355e-02,33:1.774874e-01):2.623307e-01):1.236099e-01,(4:5.377939e-01,(31:2.789218e-01,42:2.317583e-01):3.871275e-01):1.296642e-01,1:3.204762e-01);
   tree gen.2500 = [&U] (((((42:6.300931e-03,29:4.667998e-01):5.214348e-01,(((46:1.472024e+00,((((((45:5.972076e-01,(13:2.045239e+00,18:2.543500e+00):4.113397e-01):1.434299e-01,14:1.241106e+00):1.773313e-01,(((5:9.485229e-01,9:8.446409e-01):9.765355e-01,(7:1.168325e+00,8:1.233018e+00):3.542248e-01):7.825996e-02,(15:8.054118e-01,41:1.727411e+00):2.671706e-01):1.159193e-01):2.151703e-01,(10:9.977205e-01,6:9.933332e-01):2.444106e-01):1.047757e-01,11:1.127294e+00):4.457025e-02,((17:9.093055e-01,16:2.590751e+00):7.079118e-01,12:1.169956e+00):3.491001e-02):3.307387e-01):3.896785e-01,(37:5.374055e-01,39:6.642725e-01):1.273048e-01):2.331345e-01,(36:1.996920e-01,(((23:9.233406e-03,22:5.048070e-03):4.103366e-02,21:9.055239e-02):2.503407e-01,((44:6.206550e-03,43:6.884679e-02):9.064336e-02,30:4.096812e-01):1.885657e-01):2.745523e-01):5.137401e-01):7.484744e-02):4.868165e-02,((2:3.932003e-01,25:4.626372e-01):1.284476e-01,4:7.029413e-01):1.345765e-01):2.610524e-02,3:8.931032e-01):1.677702e-01,(31:5.109936e-01,(((((40:1.058047e-01,(26:2.072417e-02,27:1.761076e-02):4.779152e-02):2.558666e-02,(24:5.948042e-02,32:1.612676e-02):1.434119e-01):7.839446e-02,(28:1.511535e-01,(34:1.350945e-01,35:2.058123e-01):6.296507e-03):1.399881e-01):1.156276e-02,19:2.610889e-01):9.512864e-02,(38:5.127890e-01,(33:9.738869e-02,20:5.264116e-02):4.490077e-01):7.226981e-02):2.035701e-01):3.747054e-02,1:3.450063e-01);
   tree gen.3000 = [&U] (((((((42:7.058658e-02,29:1.680984e-01):2.658589e-01,45:4.498683e-01):2.810374e-02,25:2.942245e-01):3.314977e-01,(2:5.205751e-01,4:5.038239e-01):8.969361e-02):4.077709e-02,((36:3.870893e-01,((((44:5.946674e-02,43:8.814874e-02):1.750614e-01,((21:2.899476e-03,22:7.501417e-03):3.204310e-02,23:1.850455e-04):3.109696e-02):1.932375e-01,30:1.803847e-02):6.949415e-02,(39:1.295815e+00,(((17:1.541617e+00,18:1.781462e+00):6.897850e-01,(46:1.003464e+00,((16:1.470649e+00,13:1.933495e+00):7.156785e-01,(6:1.006222e+00,(((11:8.348677e-01,12:1.245166e+00):2.492429e-01,(10:1.315496e+00,(9:7.272680e-01,5:1.030333e+00):6.371538e-01):1.745573e-01):5.000316e-02,((15:9.948616e-01,(7:1.108164e+00,8:8.910433e-01):2.925175e-01):2.521727e-01,14:1.161135e+00):9.764073e-02):7.802290e-02):1.704020e-01):3.618396e-01):1.013338e-01):3.032388e-01,41:5.566769e-02):1.775694e-01):1.471003e-01):1.495306e-01):4.039853e-02,3:7.340647e-01):2.421210e-01):8.991102e-02,31:7.366013e-01):1.106295e-01,(((24:2.095910e-02,32:8.453956e-02):1.372553e-01,((19:2.627316e-01,((34:1.633168e-01,28:1.521936e-01):1.072718e-02,35:2.938588e-01):1.118058e-01):2.290051e-02,((33:1.101796e-01,20:2.127326e-01):1.409206e-01,((40:2.964919e-02,37:4.871327e-01):9.167656e-02,(26:2.563092e-03,27:1.739098e-02):7.996572e-02):3.236534e-02):2.812754e-02):1.880807e-01):2.780364e-02,38:4.940613e-01):9.641958e-02,1:4.317951e-01);
   tree gen.3500 = [&U] (((((((45:4.665905e-01,(42:8.000784e-02,29:1.778958e-01):2.096969e-01):5.023712e-02,25:2.435790e-01):2.911937e-01,2:4.521596e-01):9.006636e-02,4:6.554953e-01):4.142982e-02,(39:1.314748e+00,(3:7.864566e-01,((46:1.040764e+00,((13:2.082723e+00,((17:1.524614e+00,18:1.847681e+00):6.940998e-01,16:2.465556e+00):2.365935e-01):3.482842e-01,(6:1.160681e+00,(((11:8.968997e-01,12:1.291450e+00):2.649125e-01,(10:1.364395e+00,(9:7.576538e-01,5:1.068632e+00):6.608376e-01):1.810458e-01):1.055603e-01,((15:1.031842e+00,(7:1.215495e+00,8:1.036534e+00):1.986659e-01):1.214458e-01,14:1.204296e+00):1.012702e-01):9.468359e-02):1.436424e-01):3.502905e-01):3.749739e-01,((30:1.993946e-02,(36:2.917034e-01,((44:4.076585e-02,43:9.142534e-02):2.073147e-01,((22:1.061011e-02,21:1.565946e-03):1.143877e-03,23:2.840940e-04):6.919010e-02):6.886553e-02):1.009061e-02):1.112721e-01,41:5.773692e-02):1.643120e-02):1.268180e-01):1.187238e-01):8.788698e-02):1.812049e-01,31:6.471245e-01):1.067080e-01,(((33:1.080505e-01,20:1.323015e-01):1.461588e-01,((((24:1.519479e-02,32:8.768200e-02):7.863765e-02,(((40:3.302923e-02,37:5.052400e-01):9.508429e-02,(26:4.417843e-03,27:1.742090e-02):7.466464e-02):1.007000e-01,34:1.675054e-01):2.944245e-02):1.407713e-02,19:2.634000e-01):1.991295e-01,(28:1.578509e-01,35:2.512492e-01):1.130840e-02):1.226652e-01):1.018749e-01,38:4.776008e-01):8.231690e-02,1:4.478454e-01);
   tree gen.4000 = [&U] (((39:6.742488e-01,(((3:7.162371e-01,(46:1.004045e+00,(36:2.814121e-01,(((44:1.760985e-02,43:8.044567e-03):2.377397e-01,(23:2.274651e-04,(22:6.133227e-03,21:2.093806e-03):1.451872e-03):1.317073e-02):5.875065e-02,(30:1.482588e-02,41:3.197034e-02):8.221744e-02):6.900456e-02):1.079709e-01):2.678167e-01):1.049482e-01,((((45:3.871674e-01,25:1.699652e-01):1.136680e-01,(42:9.408806e-02,29:1.914212e-01):1.181472e-01):2.809203e-01,2:4.555510e-01):9.058673e-02,4:6.323693e-01):5.525743e-02):7.794451e-02,(((17:1.462507e+00,18:1.782495e+00):8.189833e-01,(13:2.009244e+00,16:2.378571e+00):2.436197e-01):3.781992e-01,(6:1.210789e+00,(((11:8.652569e-01,12:1.245887e+00):2.555664e-01,(10:1.316259e+00,(9:7.735350e-01,5:1.030930e+00):6.375231e-01):1.746584e-01):1.018361e-01,((15:9.954382e-01,(7:1.139101e+00,8:1.022290e+00):1.916569e-01):1.814175e-01,14:1.306419e+00):1.156690e-01):1.473005e-01):1.561927e-01):5.003351e-01):8.173183e-02):9.489278e-02,31:6.242938e-01):9.442408e-02,(((33:1.480157e-01,20:1.128721e-01):2.074807e-01,(((34:1.114565e-01,19:2.721337e-01):2.061494e-02,(((40:2.934584e-02,37:4.874150e-01):1.113701e-01,(26:3.223809e-03,27:9.490994e-03):8.048127e-02):4.952395e-02,(24:6.307020e-03,32:1.984029e-02):1.996593e-01):3.060855e-02):9.404161e-02,(28:1.446906e-01,35:1.899913e-01):5.881093e-02):1.516593e-01):5.460471e-02,38:4.607509e-01):8.665597e-02,1:4.320454e-01);
   tree gen.4500 = [&U] (((39:7.001901e-01,((((36:2.922392e-01,(((44:1.828738e-02,43:3.992533e-03):2.373124e-01,(23:2.332376e-04,(22:1.395282e-03,21:2.659220e-03):2.581391e-03):2.697127e-02):2.991041e-02,(30:6.074572e-02,41:3.468817e-02):6.132382e-02):6.762148e-02):2.202100e-01,3:6.513072e-01):4.485237e-02,46:1.217267e+00):1.959831e-01,(((((45:4.668616e-01,25:2.108149e-01):1.265742e-01,(42:2.688922e-01,29:2.569162e-01):4.520616e-02):3.271867e-01,2:4.730781e-01):8.161718e-02,4:6.566993e-01):9.783133e-02,(((17:1.518776e+00,18:1.937699e+00):8.522471e-01,(13:2.057789e+00,16:2.470085e+00):1.833237e-01):3.927501e-01,(6:1.208759e+00,(((11:8.985471e-01,12:1.293822e+00):2.138515e-01,(10:1.366901e+00,(9:8.032963e-01,5:1.056110e+00):6.620514e-01):9.210013e-02):1.110792e-01,((15:1.033737e+00,(7:1.182927e+00,8:1.061622e+00):1.383408e-01):1.669968e-01,14:1.356682e+00):1.448055e-01):1.529678e-01):1.950496e-01):5.195852e-01):8.173732e-02):8.487641e-02):6.775901e-02,31:6.505907e-01):9.282573e-02,(((33:1.121815e-01,20:7.927012e-02):3.193463e-01,(((34:1.148258e-01,19:2.826038e-01):1.232471e-02,(((40:3.047490e-02,37:5.061680e-01):9.155374e-02,(26:3.690832e-03,27:1.098374e-02):8.357774e-02):5.142936e-02,(24:6.060220e-03,32:2.001402e-02):1.971609e-01):3.178619e-02):4.111866e-02,(28:1.502575e-01,35:2.798261e-01):6.107364e-02):1.574943e-01):8.371701e-02,38:4.784780e-01):7.299670e-02,1:4.486680e-01);
   tree gen.5000 = [&U] ((((((17:1.565078e+00,18:1.937699e+00):7.224252e-01,(13:2.057789e+00,16:2.461914e+00):2.462605e-01):2.476541e-01,(6:1.208759e+00,(((11:8.985471e-01,12:1.293822e+00):2.796213e-01,((15:1.033737e+00,(7:1.182927e+00,8:1.061622e+00):1.383408e-01):1.236117e-01,14:1.356682e+00):1.458711e-01):7.209551e-02,(10:1.339672e+00,(9:7.845824e-01,5:1.056110e+00):8.203747e-01):1.167171e-01):1.138686e-01):1.447475e-01):7.469412e-01,(((((45:3.762167e-01,25:1.764354e-01):1.181896e-01,(42:2.020692e-01,29:2.569162e-01):1.287971e-01):2.754821e-01,2:4.730781e-01):1.065618e-01,4:6.566993e-01):8.316255e-02,((3:6.513072e-01,46:1.217267e+00):3.077010e-02,(36:2.989026e-01,(((44:1.263414e-02,43:3.992533e-03):1.323379e-01,(21:1.441724e-03,(22:1.304044e-03,23:2.182217e-03):3.781018e-03):2.408397e-02):4.414471e-02,(30:4.111143e-02,41:4.695079e-02):4.447128e-02):6.840417e-02):3.024633e-01):2.970902e-01):8.102841e-02):9.005436e-02,31:6.505907e-01):1.303070e-01,((((33:1.121815e-01,20:7.396004e-02):3.269289e-01,((((40:3.047490e-02,37:5.061680e-01):9.155374e-02,(26:2.146088e-03,27:1.327299e-02):6.804433e-02):6.027342e-02,((19:2.826038e-01,(24:4.140853e-03,32:2.155125e-02):1.234459e-01):1.225099e-02,34:1.148258e-01):4.225432e-03):3.398668e-02,(28:1.502575e-01,35:2.798261e-01):6.107364e-02):1.574943e-01):6.419571e-02,38:4.397982e-01):3.449273e-02,39:6.885824e-01):1.680032e-01,1:4.486680e-01);
   tree gen.5500 = [&U] (((((((45:6.332961e-01,25:1.752799e-01):1.025612e-01,(42:4.443025e-01,29:2.302482e-01):1.199319e-01):2.164823e-01,2:4.699798e-01):1.058640e-01,4:6.340285e-01):5.300445e-02,(((3:6.470417e-01,(36:2.969450e-01,(((44:5.982162e-03,43:1.373743e-03):1.309567e-01,(23:1.523352e-03,(22:1.011860e-03,21:3.941493e-03):2.520759e-03):2.392624e-02):4.575337e-02,(30:4.084218e-02,41:3.149548e-02):3.221905e-02):5.412393e-02):3.004824e-01):3.078095e-02,46:1.156080e+00):1.742505e-01,(((17:1.554829e+00,18:2.146940e+00):1.008914e+00,(13:1.987484e+00,16:2.414041e+00):2.263484e-01):2.248105e-01,(6:1.200843e+00,(((11:8.926624e-01,12:1.492667e+00):2.777901e-01,((15:1.026967e+00,(7:1.175180e+00,8:1.054670e+00):1.335204e-01):1.435482e-01,14:1.330018e+00):1.902563e-01):7.440291e-02,(10:1.330898e+00,(9:7.794441e-01,5:1.053316e+00):7.780415e-01):1.587696e-01):6.153150e-02):2.287141e-01):7.420494e-01):6.985274e-02):1.510492e-01,31:6.463299e-01):1.290757e-01,((39:6.840728e-01,38:4.426739e-01):2.266192e-02,((33:1.114468e-01,20:5.935529e-02):3.967616e-01,(((((40:2.979816e-02,37:5.028530e-01):8.055797e-02,(26:1.705233e-03,27:5.905469e-03):9.618476e-02):8.594550e-03,(19:2.807530e-01,(24:2.509690e-03,32:2.141011e-02):1.226374e-01):1.786881e-02):2.718568e-02,34:1.140738e-01):5.457349e-02,(28:1.492734e-01,35:2.779935e-01):3.933180e-02):1.564629e-01):5.144721e-02):1.282581e-01,1:3.747237e-01);
   tree gen.6000 = [&U] (((((((45:6.332961e-01,25:1.465092e-01):1.202890e-01,(42:3.439122e-01,29:2.302482e-01):1.438101e-01):1.563094e-01,2:4.939716e-01):1.274640e-01,4:6.340285e-01):5.300445e-02,((46:1.159277e+00,((36:2.942401e-01,(((44:3.658989e-03,43:2.328678e-03):1.472549e-01,(23:2.540152e-03,(21:4.774578e-04,22:1.147470e-03):3.955441e-03):3.856847e-02):1.656667e-02,(30:3.682816e-02,41:1.935225e-02):2.552762e-02):1.050288e-01):3.076932e-01,3:6.470417e-01):2.871149e-02):1.761353e-01,(((17:1.554829e+00,18:2.146940e+00):9.752970e-01,(13:1.987484e+00,16:2.414041e+00):2.263484e-01):3.228920e-01,(6:1.164567e+00,(((11:8.926624e-01,12:1.492667e+00):2.777901e-01,((15:1.026967e+00,(7:1.164071e+00,8:1.054670e+00):1.332141e-01):9.693566e-02,14:1.330018e+00):1.466794e-01):7.440291e-02,(10:1.330898e+00,(9:7.794441e-01,5:1.053316e+00):7.780415e-01):1.412324e-01):9.402883e-02):1.860592e-01):7.420494e-01):6.934211e-02):1.041731e-01,31:6.463299e-01):1.290757e-01,((39:6.514839e-01,38:4.426739e-01):1.241112e-01,((33:9.975741e-02,20:5.935529e-02):3.849765e-01,(((40:2.474627e-02,37:4.290325e-01):1.020181e-01,((26:1.621354e-03,27:1.500584e-02):1.140326e-01,(19:2.861332e-01,(34:1.140738e-01,(24:2.822844e-03,32:2.141065e-02):1.239726e-01):9.401586e-03):2.048622e-02):5.139267e-03):4.999693e-02,(28:1.492734e-01,35:2.779935e-01):3.933180e-02):1.496259e-01):5.802554e-02):1.188069e-01,1:3.747237e-01);
   tree gen.6500 = [&U] ((((46:9.928243e-01,((36:2.910255e-01,((44:3.619013e-03,43:2.303237e-03):1.664439e-01,((23:4.135150e-03,(21:3.431289e-04,22:7.941542e-04):3.497524e-03):6.223662e-02,(30:3.532589e-02,41:3.166995e-02):7.371935e-02):1.366715e-02):1.555628e-01):2.819795e-01,3:6.399727e-01):2.839781e-02):1.715961e-01,((((17:1.537842e+00,18:2.449942e+00):9.646417e-01,(13:1.965770e+00,16:2.387667e+00):2.917117e-01):3.193644e-01,(6:1.151844e+00,(((11:8.829099e-01,12:1.476360e+00):2.220710e-01,(10:1.316358e+00,(9:7.709285e-01,5:1.041809e+00):7.695412e-01):1.635840e-01):7.359004e-02,((15:1.015747e+00,(7:1.151353e+00,8:9.506724e-01):1.471111e-01):1.045535e-01,14:1.315487e+00):1.450769e-01):8.906808e-02):1.674812e-01):7.609837e-01,((((45:6.263772e-01,25:2.962650e-01):6.751156e-02,(42:2.077271e-01,29:2.251694e-01):7.967500e-02):2.689938e-01,2:4.885749e-01):1.225311e-01,4:6.271016e-01):5.242536e-02):8.814315e-02):1.496018e-01,31:6.848550e-01):1.263629e-01,((39:6.443663e-01,38:4.378376e-01):5.696565e-02,((33:1.025215e-01,20:7.478226e-02):3.807706e-01,((((24:6.064822e-03,32:1.396458e-02):1.259049e-01,(34:1.128275e-01,19:2.830071e-01):3.124472e-03):2.303932e-02,((26:8.900428e-04,27:1.538510e-02):1.127868e-01,(40:2.447591e-02,37:6.620391e-01):1.009035e-01):1.377665e-03):4.047046e-02,(28:1.431830e-01,35:2.313598e-01):8.797621e-02):1.479912e-01):5.971251e-02):1.167409e-01,1:3.591114e-01);
   tree gen.7000 = [&U] ((((46:9.638779e-01,((36:2.825405e-01,(((23:4.194671e-03,22:2.011933e-03):2.838709e-03,21:1.336179e-03):2.847104e-02,((44:2.946432e-03,43:3.182174e-03):1.630212e-01,(30:4.359639e-02,41:3.074659e-02):6.668509e-02):3.295947e-02):1.081938e-01):2.737582e-01,3:6.213139e-01):2.578165e-02):2.179447e-01,(((((17:1.493005e+00,18:2.378513e+00):9.181681e-01,(13:1.937183e+00,16:2.318053e+00):2.943376e-01):3.769104e-01,(6:1.130092e+00,(((11:8.571681e-01,12:1.433316e+00):2.488243e-01,(10:1.277979e+00,(9:7.484516e-01,5:1.046627e+00):6.579890e-01):1.588146e-01):7.144448e-02,((15:1.085240e+00,(7:1.117785e+00,8:9.229551e-01):1.428220e-01):1.124524e-01,14:1.277133e+00):1.408471e-01):1.010574e-01):1.144214e-01):7.191917e-01,(2:4.743302e-01,(45:7.634407e-01,(25:2.715117e-01,(42:2.016707e-01,29:2.186045e-01):8.709737e-02):3.232271e-01):1.268357e-02):1.240413e-01):2.978046e-02,4:6.088181e-01):5.160211e-02):1.923845e-01,31:6.648877e-01):7.789828e-02,((39:7.183588e-01,38:4.250722e-01):1.080210e-01,((33:1.523728e-01,20:7.260194e-02):3.696690e-01,(((26:1.626436e-03,27:8.789376e-03):1.094985e-01,((34:1.095379e-01,((24:3.040083e-03,32:1.173066e-02):1.174501e-01,19:2.775002e-01):1.076060e-03):2.373413e-02,(40:3.570696e-02,37:4.875826e-01):1.069994e-01):1.755133e-03):4.730564e-02,(28:1.390084e-01,35:2.246143e-01):5.650783e-02):1.591646e-01):5.797156e-02):1.483044e-01,1:3.486413e-01);
   tree gen.7500 = [&U] ((((((36:2.750250e-01,(((23:4.197862e-03,21:6.958568e-04):2.596945e-04,22:2.183188e-03):1.852713e-02,((44:1.837201e-03,43:1.087203e-03):8.592356e-02,(30:6.781941e-02,41:3.210215e-02):2.131857e-02):4.447522e-02):1.736828e-01):2.369482e-01,3:6.047871e-01):5.175461e-03,46:9.382389e-01):2.312682e-01,(((((17:1.521747e+00,18:2.315245e+00):7.506932e-01,(13:1.885654e+00,16:2.256393e+00):1.412527e-01):2.668705e-01,(6:1.191164e+00,((10:1.243985e+00,(9:7.285430e-01,5:1.018787e+00):7.028519e-01):1.499818e-01,(((15:1.056373e+00,(7:1.088052e+00,8:8.984046e-01):1.687023e-01):1.496762e-01,14:1.243162e+00):1.371006e-01,(11:8.343676e-01,12:1.395190e+00):2.422057e-01):6.669481e-02):8.046354e-02):2.040753e-01):7.000614e-01,(45:7.431334e-01,((25:1.854645e-01,(42:1.665609e-01,29:2.127896e-01):1.354994e-01):3.378676e-01,2:4.617131e-01):3.903292e-02):9.859900e-02):9.232632e-03,4:5.848881e-01):4.637419e-02):1.877015e-01,31:6.472018e-01):7.172858e-02,((39:6.992506e-01,((33:9.531234e-02,20:8.022929e-02):3.438588e-01,(((19:2.701188e-01,(34:1.402374e-01,(24:2.058645e-03,32:8.277785e-03):1.798485e-01):1.245097e-03):2.027636e-02,((26:1.583173e-03,27:6.091841e-03):1.176846e-01,(40:1.275262e-02,37:6.348531e-01):7.629125e-02):1.257745e-03):4.368347e-02,(28:1.353108e-01,35:2.109258e-01):6.998221e-02):9.356176e-02):8.551674e-02):1.011391e-02,38:4.656857e-01):1.137481e-01,1:3.393675e-01);
   tree gen.8000 = [&U] ((((((36:2.983819e-01,((23:2.625616e-03,(21:7.549536e-04,22:5.669514e-04):1.386293e-03):2.141260e-02,((44:2.643413e-03,43:2.150790e-03):1.829962e-01,(30:3.221849e-02,41:3.560663e-02):5.216331e-02):3.472907e-02):1.944693e-01):2.283316e-01,3:6.561496e-01):1.058087e-02,46:1.359932e+00):2.509091e-01,((45:8.062452e-01,(((17:1.399519e+00,18:2.511871e+00):8.144471e-01,(13:2.045797e+00,16:2.175678e+00):2.862489e-01):3.307653e-01,(6:1.292325e+00,((10:1.349632e+00,(9:8.339480e-01,5:1.105310e+00):7.625427e-01):1.467729e-01,(((15:1.146087e+00,(7:1.180456e+00,8:9.747031e-01):1.830296e-01):9.043971e-02,14:1.348739e+00):1.487441e-01,(11:9.052277e-01,12:1.513678e+00):2.627754e-01):7.319227e-02):1.374244e-01):1.507792e-01):6.806623e-01):1.069727e-01,(((25:2.339404e-01,(42:1.271080e-01,29:1.463049e-01):2.419454e-01):3.492206e-01,2:5.009248e-01):9.357038e-02,4:6.345607e-01):3.286991e-02):8.706689e-02):1.688646e-01,31:7.021665e-01):9.788729e-02,((38:5.024441e-01,39:7.354642e-01):1.004907e-03,((33:1.120158e-01,20:8.704290e-02):3.940094e-01,(((40:1.383566e-02,37:6.887690e-01):9.045350e-02,(((19:2.930590e-01,34:9.398233e-02):1.396344e-03,(24:2.278170e-03,32:1.058083e-02):1.877176e-01):1.910275e-02,(26:8.095100e-04,27:1.074102e-02):1.220063e-01):1.576840e-03):4.739336e-02,(28:1.549635e-01,35:2.288390e-01):7.773591e-02):1.323330e-01):7.839024e-02):1.956256e-01,1:3.681889e-01);
   tree gen.8500 = [&U] ((((((36:2.292380e-01,(((23:4.145268e-04,22:1.881674e-03):1.810383e-03,21:9.159409e-04):4.020771e-02,((44:1.078665e-03,43:2.010625e-03):1.710704e-01,(30:4.379532e-02,41:1.236468e-02):3.534127e-02):3.246580e-02):1.459784e-01):2.208222e-01,3:6.397649e-01):2.178571e-01,46:1.271306e+00):4.335330e-02,(((45:7.432405e-01,(((17:1.308314e+00,18:2.353970e+00):7.613701e-01,(13:1.985050e+00,16:2.033890e+00):2.482997e-01):3.092096e-01,(6:1.209765e+00,(((10:1.261678e+00,(9:7.796001e-01,5:1.033277e+00):7.383674e-01):1.134660e-01,(11:8.132902e-01,12:1.415033e+00):2.768957e-01):6.566553e-02,((15:1.071397e+00,(7:1.103527e+00,8:1.103339e+00):1.711017e-01):8.454582e-02,14:1.260843e+00):1.390506e-01):1.144189e-01):1.425901e-01):6.363040e-01):1.277459e-01,((25:2.186947e-01,(42:2.582454e-01,29:1.188134e-01):2.261780e-01):2.033750e-01,2:4.274707e-01):1.126343e-01):2.552063e-02,4:5.932068e-01):7.909048e-02):1.578598e-01,31:6.564067e-01):7.843472e-02,(38:4.697002e-01,(39:6.875345e-01,((33:1.260548e-01,20:8.137037e-02):3.683321e-01,(((40:8.969372e-02,(37:7.059759e-01,(26:4.470992e-04,27:8.253350e-03):1.106911e-01):4.620709e-04):1.641935e-02,(19:2.739606e-01,(34:1.608583e-01,(24:1.132430e-03,32:9.891288e-03):1.446324e-01):2.342278e-03):1.888003e-02):5.231773e-02,(28:1.448646e-01,35:2.139257e-01):6.362241e-02):1.237090e-01):7.574680e-02):3.760173e-03):1.658266e-01,1:3.441943e-01);
   tree gen.9000 = [&U] ((((((36:4.465872e-01,((22:8.481706e-03,(21:9.307575e-04,23:1.478659e-03):8.087122e-04):3.421572e-02,((44:8.616151e-04,43:9.065966e-04):1.780902e-01,(30:3.665996e-02,41:1.466819e-02):3.871397e-02):3.078796e-02):9.940992e-02):2.298835e-01,3:6.660172e-01):1.632952e-03,46:1.323473e+00):2.659918e-01,(((45:8.336905e-01,(((17:1.361999e+00,18:2.450564e+00):9.005428e-01,(13:1.776216e+00,16:2.117350e+00):4.312213e-01):3.251263e-01,(6:1.259407e+00,(((11:8.854456e-01,12:1.473098e+00):2.882579e-01,((15:1.115361e+00,(7:1.192358e+00,8:1.148614e+00):1.299045e-01):8.801510e-02,14:1.312580e+00):1.755612e-01):7.234403e-02,(10:1.313450e+00,(9:8.206582e-01,5:1.075677e+00):7.455668e-01):1.463931e-01):5.722198e-02):1.978718e-01):6.085059e-01):1.329879e-01,((25:2.276687e-01,(42:2.522827e-01,29:1.096479e-01):2.125298e-01):2.368142e-01,2:4.450116e-01):1.276436e-01):2.763232e-02,4:6.175486e-01):6.570439e-02):1.638566e-01,31:6.712838e-01):1.066283e-01,((38:4.980045e-01,39:6.910351e-01):1.635330e-02,((33:1.043226e-01,20:5.796587e-02):4.272256e-01,(((40:7.725706e-02,(26:1.520213e-03,27:6.073556e-03):1.187362e-01):2.793590e-02,(37:5.202508e-01,(19:2.852024e-01,((24:1.661235e-03,32:6.228903e-03):1.411130e-01,34:1.642287e-01):3.159464e-03):6.362993e-03):2.849204e-02):2.347072e-02,(28:1.508090e-01,35:2.227040e-01):6.402820e-02):1.294711e-01):8.686336e-02):1.726312e-01,1:3.583180e-01);
   tree gen.9500 = [&U] ((31:6.300941e-01,(((((25:3.314872e-01,29:3.245923e-01):3.094663e-01,2:4.452142e-01):3.699477e-02,(((6:1.360011e+00,((((15:1.097684e+00,(7:1.109877e+00,8:9.038870e-01):2.786057e-01):8.954334e-02,14:1.245293e+00):1.865796e-01,(11:9.678775e-01,12:1.517283e+00):1.753310e-01):9.702196e-02,((5:9.233250e-01,9:8.719627e-01):7.530939e-01,10:1.335093e+00):1.079477e-01):7.940085e-02):1.470973e-01,((16:2.219183e+00,13:1.958855e+00):2.329938e-01,(18:2.144859e+00,17:1.945177e+00):3.351950e-01):4.401517e-01):6.335798e-01,(46:8.336208e-01,45:5.636266e-01):3.110773e-01):1.488510e-01):1.022901e-01,4:6.949201e-01):8.644234e-02,(3:6.050765e-01,((42:1.528557e-01,36:2.753589e-01):6.165284e-02,(((21:2.314573e-03,22:2.620262e-04):2.486009e-03,23:1.156555e-03):1.352136e-02,((41:4.481415e-02,30:4.880483e-02):6.450605e-02,(44:2.436009e-03,43:1.749359e-04):1.610607e-01):4.031219e-02):1.507486e-01):3.118998e-01):3.307075e-01):1.355443e-01):9.970831e-02,((39:4.941196e-01,(38:2.436495e-01,37:4.413824e-01):5.320468e-02):1.619746e-01,((33:1.410415e-01,20:5.825694e-02):4.619913e-01,((((24:3.519783e-03,32:1.078584e-02):1.196399e-01,19:2.470573e-01):2.761059e-02,(40:1.092601e-01,(26:1.881661e-03,27:1.112128e-02):9.226181e-02):1.333539e-02):4.055634e-02,(34:1.625721e-01,(35:2.306048e-01,28:1.716323e-01):4.237205e-02):5.780156e-02):8.749983e-02):8.150066e-02):1.441643e-01,1:3.995810e-01);
   tree gen.10000 = [&U] ((31:6.300941e-01,(((((25:2.130643e-01,29:3.576994e-01):3.293324e-01,2:4.452142e-01):1.018864e-01,(((6:1.299497e+00,((((5:9.190380e-01,9:8.719627e-01):8.217405e-01,(11:9.678775e-01,12:1.267090e+00):1.719826e-01):9.758523e-02,10:1.335093e+00):1.253681e-01,((15:1.097684e+00,(7:1.109877e+00,8:1.094604e+00):8.768683e-02):1.123650e-01,14:1.245293e+00):1.865796e-01):9.188653e-02):1.321771e-01,((13:1.881875e+00,(18:2.144859e+00,17:1.945177e+00):3.351950e-01):1.268596e-01,16:2.219183e+00):4.401517e-01):6.335798e-01,(46:8.648516e-01,45:2.623587e-01):5.455432e-01):8.758241e-02):2.967698e-02,4:6.949201e-01):5.742592e-02,(3:6.050765e-01,((42:9.608101e-02,36:1.617651e-01):1.583036e-01,(((21:1.125809e-03,22:3.804759e-04):2.647482e-03,23:2.327384e-03):1.210564e-02,((41:4.164913e-02,30:3.799259e-02):5.303064e-02,(44:4.637076e-03,43:3.518596e-04):1.610607e-01):4.031219e-02):1.507486e-01):3.118998e-01):3.040164e-01):1.355443e-01):9.970831e-02,(((39:4.836231e-01,38:2.436495e-01):4.093988e-02,37:4.413824e-01):2.988402e-01,((33:1.410415e-01,20:5.825694e-02):4.619913e-01,((((24:3.602231e-03,32:1.078584e-02):1.236999e-01,19:2.470573e-01):4.397887e-02,(40:1.129806e-01,(26:2.240149e-03,27:7.533161e-03):7.488690e-02):1.333539e-02):7.869671e-02,(34:1.625721e-01,(35:2.242138e-01,28:1.716323e-01):5.912865e-02):4.761465e-02):9.377227e-02):9.574371e-02):1.734597e-01,1:3.995810e-01);
   tree gen.10500 = [&U] ((((((36:3.493880e-01,((22:9.991648e-04,(21:2.667539e-03,23:2.723989e-03):1.284434e-03):3.918113e-02,((30:4.765520e-02,41:2.517510e-02):4.297867e-02,(44:2.722568e-03,43:9.071017e-04):1.219424e-01):1.818856e-02):1.692929e-01):2.989571e-01,3:6.663883e-01):1.593418e-01,46:1.043978e+00):1.319158e-01,((((25:2.586832e-01,(42:3.410549e-01,29:4.007213e-01):4.201815e-02):2.696072e-01,2:4.452596e-01):1.274569e-01,4:6.273324e-01):5.615075e-02,(45:8.135225e-01,(((17:1.486209e+00,18:2.451929e+00):8.709597e-01,(13:1.777205e+00,16:2.292214e+00):3.493980e-01):4.264439e-01,(6:1.260108e+00,(((15:1.221249e+00,(7:1.108813e+00,8:1.137277e+00):1.594376e-01):7.861224e-02,14:1.313312e+00):2.157266e-01,((11:9.933828e-01,12:1.522850e+00):2.313843e-01,(10:1.314182e+00,(9:8.933226e-01,5:1.076276e+00):6.710044e-01):1.946550e-01):9.754571e-02):1.328754e-01):1.501191e-01):6.088449e-01):1.412325e-01):7.195345e-02):1.224847e-01,31:6.716578e-01):1.091999e-01,((38:4.143720e-01,39:8.160282e-01):6.859991e-02,((33:1.362417e-01,20:5.799816e-02):3.726087e-01,((((19:2.853613e-01,(34:1.004590e-01,(37:7.141397e-01,(24:3.030946e-03,32:3.054026e-03):1.022767e-01):1.976786e-02):4.204084e-03):3.794532e-02,40:8.862816e-02):1.460978e-02,(26:3.399312e-03,27:9.058178e-03):1.188023e-01):5.333472e-02,(28:1.508930e-01,35:2.228281e-01):7.543698e-02):1.170998e-01):5.990044e-02):1.727274e-01,1:3.585177e-01);
   tree gen.11000 = [&U] ((31:6.706453e-01,(((((25:2.096748e-01,29:3.615261e-01):2.712073e-01,2:4.499771e-01):1.134757e-01,4:5.160540e-01):5.156714e-02,(((6:1.313399e+00,((((5:9.116290e-01,9:7.956695e-01):8.323501e-01,(12:1.280645e+00,11:9.553894e-01):1.358999e-01):9.862920e-02,10:1.349376e+00):7.445738e-02,((15:1.109427e+00,(7:1.132120e+00,8:9.886276e-01):8.862491e-02):1.187349e-01,14:1.258615e+00):1.885757e-01):8.556136e-02):9.319187e-02,((13:2.060426e+00,16:2.216544e+00):1.505800e-01,(18:2.109057e+00,17:1.239758e+00):6.565547e-01):5.434316e-01):6.873200e-01,(46:1.056865e+00,45:5.624689e-01):3.287163e-01):8.871169e-02):7.248263e-02,(3:5.927684e-01,((42:3.849756e-02,36:2.014745e-01):1.342012e-01,((44:2.102957e-03,43:2.991900e-03):1.265759e-01,((41:1.408069e-02,30:7.522736e-02):6.141574e-02,((23:3.163027e-04,21:4.581227e-03):4.701604e-03,22:6.714380e-05):4.521609e-02):1.918235e-02):1.408323e-01):2.579137e-01):3.072688e-01):1.353150e-01):1.007750e-01,(((39:3.275028e-01,38:2.125584e-01):1.000077e-01,37:3.507566e-01):1.947921e-01,((33:1.268528e-01,20:5.795470e-02):4.818649e-01,((((24:3.168442e-03,32:8.113677e-03):1.049919e-01,19:2.034924e-01):3.091004e-02,(40:1.107404e-01,(26:3.038588e-03,27:8.591213e-03):7.568804e-02):7.367752e-03):5.629495e-02,(34:1.643113e-01,(35:2.100562e-01,28:1.296236e-01):5.587271e-02):7.065828e-02):9.477545e-02):6.889595e-02):1.496197e-01,1:4.038557e-01);
   tree gen.11500 = [&U] ((31:6.569771e-01,(((((25:2.627889e-01,29:3.419307e-01):2.656799e-01,2:4.408063e-01):1.111630e-01,4:5.055366e-01):7.391673e-02,(((6:1.286631e+00,((((12:1.254545e+00,11:9.359180e-01):1.734562e-01,(5:8.507069e-01,9:7.794533e-01):8.149818e-01):9.922283e-02,((15:1.086816e+00,(7:1.109046e+00,8:9.684788e-01):1.405684e-01):1.268263e-01,14:1.232964e+00):1.636145e-01):5.437285e-02,10:1.321875e+00):7.924344e-02):9.129256e-02,(16:2.171370e+00,(13:1.968583e+00,(18:2.066073e+00,17:1.480960e+00):5.531643e-01):2.330218e-01):2.553402e-01):6.201108e-01,(46:1.035326e+00,45:5.510055e-01):1.574203e-01):8.690369e-02):7.511287e-02,(3:6.063430e-01,((42:6.206720e-02,36:1.128206e-01):1.779319e-01,((22:3.243921e-05,(23:3.237846e-04,21:9.134236e-03):4.763218e-04):4.375547e-02,((41:1.503259e-02,30:7.369418e-02):5.606314e-02,(44:1.649226e-03,43:2.271613e-03):1.239962e-01):1.541902e-02):1.843095e-01):1.939302e-01):2.980422e-01):1.347642e-01):9.872114e-02,(((39:3.208281e-01,38:9.656398e-02):2.862589e-01,37:3.294950e-01):1.723020e-01,((33:1.242675e-01,20:5.677355e-02):4.720442e-01,((((24:3.194821e-03,32:4.866978e-03):1.028521e-01,19:2.602625e-01):3.189487e-02,(40:1.084835e-01,(26:8.200500e-03,27:8.416119e-03):7.414548e-02):1.759531e-02):7.738957e-02,(34:1.693977e-01,(35:2.057752e-01,28:1.269818e-01):5.473399e-02):4.129939e-02):9.284387e-02):7.222879e-02):1.465704e-01,1:3.956249e-01);
   tree gen.12000 = [&U] ((31:6.569771e-01,(((((25:2.627889e-01,29:3.419307e-01):2.544778e-01,2:4.548695e-01):1.145565e-01,4:5.055366e-01):7.391673e-02,(((6:1.286631e+00,(((15:1.086816e+00,(7:1.109046e+00,8:9.684788e-01):1.405684e-01):1.150599e-01,14:1.232964e+00):1.618477e-01,(10:1.498189e+00,((12:1.254545e+00,11:9.359180e-01):1.734562e-01,(5:8.507069e-01,9:7.794533e-01):7.389434e-01):5.818986e-02):8.736677e-02):6.494085e-02):9.475414e-02,(16:2.171370e+00,(13:1.968583e+00,(18:2.066073e+00,17:1.480960e+00):5.531643e-01):1.237822e-01):4.534411e-01):5.970174e-01,(46:1.160771e+00,45:5.510055e-01):8.126702e-02):9.507014e-02):4.007801e-02,(3:6.063430e-01,((42:5.991196e-02,36:4.181650e-02):2.533949e-01,((22:8.161826e-05,(21:1.032487e-02,23:2.410673e-03):4.017774e-03):2.947360e-02,((41:3.565004e-02,30:4.670376e-02):4.043515e-02,(44:3.102727e-03,43:1.943531e-03):1.239962e-01):1.541902e-02):1.660925e-01):1.939302e-01):2.980422e-01):1.347642e-01):9.872114e-02,(((39:3.208281e-01,38:2.398642e-01):6.853408e-02,37:3.294950e-01):1.968702e-01,((33:1.094410e-01,20:5.677745e-02):4.720442e-01,((((24:8.002447e-03,32:7.865828e-03):1.454761e-01,19:2.602625e-01):3.290271e-02,(40:1.039788e-01,(26:2.743116e-03,27:8.416119e-03):8.715105e-02):1.259018e-02):4.508465e-02,(34:1.325478e-01,(35:2.057752e-01,28:1.269818e-01):5.473399e-02):7.804514e-02):9.284387e-02):5.185606e-02):1.746138e-01,1:3.956249e-01);
   tree gen.12500 = [&U] ((31:6.830654e-01,(((((25:2.732241e-01,29:2.640297e-01):2.416360e-01,2:4.729321e-01):1.314370e-01,4:5.578063e-01):5.971502e-02,(((6:1.337723e+00,(((15:1.129973e+00,(7:1.153086e+00,8:1.038025e+00):1.461504e-01):9.757882e-02,14:1.281924e+00):1.802769e-01,(10:1.557681e+00,((12:1.304362e+00,(5:8.844882e-01,9:8.104051e-01):6.256774e-01):2.032823e-01,11:9.906644e-01):1.021309e-01):9.083607e-02):6.989267e-02):9.851679e-02,(16:2.257594e+00,(13:2.046754e+00,(18:2.148116e+00,17:1.571924e+00):5.751302e-01):2.791685e-01):2.573608e-01):6.207247e-01,(46:1.145836e+00,45:4.616126e-01):2.566789e-01):1.672969e-01):6.380695e-02,(3:6.304206e-01,((42:6.229104e-02,36:1.048392e-01):2.069297e-01,((23:2.614834e-03,(22:8.485929e-05,21:1.771399e-04):4.199884e-03):3.030667e-02,((41:1.417285e-02,30:4.855835e-02):5.194768e-02,(44:5.838242e-03,43:9.451047e-04):1.041079e-01):6.553929e-02):1.910730e-01):2.624673e-01):2.984216e-01):1.102604e-01):1.026413e-01,(((39:3.335680e-01,38:2.886408e-01):3.171158e-02,37:5.217622e-01):1.922291e-01,((33:1.137869e-01,20:5.903206e-02):4.152530e-01,((((24:3.633306e-03,32:5.825913e-03):1.583507e-01,19:2.705974e-01):3.130174e-02,(40:1.081077e-01,(26:1.315620e-03,27:6.702780e-03):1.210087e-01):2.291634e-02):4.687494e-02,(34:1.330288e-01,(35:2.139464e-01,28:1.320242e-01):4.373290e-02):7.060371e-02):9.653066e-02):1.084757e-01):1.654426e-01,1:4.113350e-01);
   tree gen.13000 = [&U] ((31:6.656683e-01,(((((6:1.334129e+00,(((15:1.257351e+00,(7:1.149989e+00,8:1.035236e+00):1.457578e-01):9.731670e-02,14:1.278481e+00):1.797926e-01,(10:1.553497e+00,((12:1.300859e+00,(5:8.821122e-01,9:9.542721e-01):6.239967e-01):2.027362e-01,11:9.880032e-01):1.018565e-01):9.059206e-02):6.653533e-02):2.090576e-01,(16:2.251529e+00,(13:2.041256e+00,(18:2.207292e+00,17:1.654504e+00):5.735853e-01):1.829432e-01):3.738855e-01):6.190573e-01,(46:1.142758e+00,45:4.603726e-01):1.809189e-01):1.668475e-01,(3:6.287272e-01,((42:1.807327e-01,36:1.045576e-01):2.005827e-01,(((23:2.704162e-03,21:1.562388e-04):3.552745e-03,22:1.508862e-04):3.327502e-02,((41:2.378072e-02,30:4.842791e-02):3.405975e-02,(44:8.246143e-04,43:1.125417e-04):1.038282e-01):4.304342e-02):1.621383e-01):2.617622e-01):2.574825e-01):8.765845e-02,(((25:2.469226e-01,29:2.633205e-01):2.409869e-01,2:4.716617e-01):1.310839e-01,4:5.563079e-01):5.384775e-02):1.820203e-01):1.023656e-01,(((39:3.326720e-01,38:1.565603e-01):1.513063e-01,37:2.736743e-01):2.060260e-01,((33:1.134812e-01,20:5.887349e-02):4.343054e-01,((((24:3.159114e-03,32:1.115858e-02):1.579253e-01,19:2.505655e-01):3.079576e-02,(40:1.078173e-01,(26:1.892116e-03,27:9.517647e-03):5.641506e-02):4.052494e-02):4.687513e-02,(34:1.326715e-01,(35:2.133717e-01,28:1.316696e-01):3.111602e-02):9.314734e-02):9.627135e-02):6.556568e-02):1.563972e-01,1:4.102300e-01);
   tree gen.13500 = [&U] ((31:6.680633e-01,(((((6:1.338929e+00,(((15:1.261875e+00,(7:1.154126e+00,8:1.038961e+00):1.317011e-01):1.481089e-01,14:1.283080e+00):1.209743e-01,(10:1.559086e+00,((12:1.305539e+00,(5:8.852858e-01,9:8.656574e-01):6.262417e-01):2.034656e-01,11:1.130968e+00):1.082645e-01):7.093271e-02):1.070028e-01):1.475736e-01,((18:2.215233e+00,17:1.660456e+00):5.756489e-01,(13:2.048600e+00,16:2.259630e+00):1.238141e-01):3.752307e-01):6.212845e-01,(46:1.092058e+00,45:3.768163e-01):2.804866e-01):1.492655e-01,(3:6.309892e-01,((42:8.470718e-02,36:2.781967e-02):2.621989e-01,(((21:1.689834e-03,22:8.372649e-04):1.227947e-03,23:2.113034e-03):3.288460e-02,((41:2.386628e-02,30:6.465234e-02):2.969091e-02,(44:6.923970e-04,43:7.017771e-04):1.009283e-01):5.366493e-02):1.627216e-01):2.627040e-01):2.584088e-01):8.797383e-02,(((25:1.996822e-01,29:4.682755e-01):2.418539e-01,2:4.999283e-01):1.447397e-01,4:5.884824e-01):8.046657e-02):1.826752e-01):9.099159e-02,((37:3.999425e-01,(38:3.345230e-01,39:3.281238e-01):1.740841e-02):2.629172e-01,((33:1.335987e-01,20:5.908530e-02):3.834839e-01,((((24:3.927700e-03,32:1.119873e-02):1.584935e-01,(40:1.009754e-01,(26:1.709322e-03,27:9.551890e-03):5.697603e-02):5.223527e-02):2.995791e-02,19:2.514670e-01):5.296408e-02,(34:1.546294e-01,(35:2.141394e-01,28:1.288035e-01):3.122797e-02):1.119380e-01):7.242483e-02):8.978098e-02):1.996419e-01,1:4.257806e-01);
   tree gen.14000 = [&U] ((31:6.325410e-01,(((((6:1.193108e+00,(((15:1.233576e+00,(7:1.110903e+00,8:1.015661e+00):1.914205e-01):9.280139e-02,14:1.216931e+00):2.447184e-01,(10:1.524122e+00,((12:1.276261e+00,(5:8.668658e-01,9:8.462443e-01):6.121977e-01):1.777365e-01,11:1.148585e+00):1.434392e-01):4.144873e-02):1.170086e-01):1.442641e-01,((18:2.165554e+00,17:1.623219e+00):7.986935e-01,(13:2.002659e+00,16:2.208956e+00):1.679447e-01):3.670853e-01):6.073517e-01,(46:1.067568e+00,45:6.222848e-01):3.689673e-02):1.459181e-01,(3:6.168387e-01,((42:5.374221e-02,36:7.455173e-02):2.562005e-01,(((21:1.696761e-03,22:1.611699e-04):1.099182e-03,23:8.678073e-04):3.214714e-02,((41:1.981906e-02,30:7.626897e-02):3.536924e-02,(44:1.877637e-03,43:8.450606e-04):9.866492e-02):4.380103e-02):1.748515e-01):2.568126e-01):2.526138e-01):9.277635e-02,(((25:1.952042e-01,29:4.098585e-01):2.364302e-01,2:4.887170e-01):1.414938e-01,4:5.752851e-01):1.160386e-01):1.532870e-01):1.090555e-01,((37:3.909735e-01,(38:2.002148e-01,39:3.187653e-01):6.250893e-02):2.832381e-01,((33:1.306026e-01,20:7.767031e-02):4.499817e-01,((((24:4.297578e-03,32:1.094759e-02):1.204688e-01,(40:1.269222e-01,(26:1.311994e-03,27:9.371366e-03):5.569830e-02):2.815295e-02):3.763440e-02,19:2.458276e-01):4.405991e-02,(34:1.511617e-01,(35:2.093371e-01,28:1.259150e-01):5.091951e-02):1.142091e-01):6.449766e-02):7.990707e-02):1.556406e-01,1:4.162321e-01);
   tree gen.14500 = [&U] ((31:6.127174e-01,(((45:6.027826e-01,(46:1.081492e+00,((6:1.155717e+00,(10:1.476357e+00,(((12:1.236263e+00,(5:1.092814e+00,9:8.197233e-01):5.930116e-01):2.231443e-01,11:1.112589e+00):1.138231e-01,((15:1.194916e+00,(7:1.076087e+00,8:9.838308e-01):1.854215e-01):4.321020e-02,14:1.178793e+00):2.370490e-01):1.875182e-02):1.181741e-01):1.397429e-01,((18:2.097687e+00,17:1.572348e+00):7.440331e-01,(13:1.906475e+00,16:2.139728e+00):1.979375e-01):3.555809e-01):3.895596e-01):1.453926e-01):1.413450e-01,(3:5.705187e-01,((42:2.217534e-01,36:7.221531e-02):2.131219e-01,(((21:7.703677e-04,23:7.109597e-04):9.620007e-04,22:4.025681e-04):3.071746e-02,((41:2.078239e-02,30:4.541450e-02):5.895355e-02,(44:1.818793e-03,43:8.422020e-04):9.557280e-02):2.641930e-02):1.693717e-01):2.890391e-01):2.446970e-01):8.986876e-02,(((25:1.349980e-01,29:3.970137e-01):2.076261e-01,2:4.734007e-01):1.163265e-01,4:5.572559e-01):1.124019e-01):1.566521e-01):9.056934e-02,((37:4.859868e-01,(38:1.939402e-01,39:5.076441e-01):8.053404e-02):2.743615e-01,((33:1.338487e-01,20:7.493911e-02):3.565515e-01,(((40:1.229445e-01,(26:1.715833e-03,27:6.843770e-03):7.741052e-02):5.028683e-03,((24:4.230305e-03,32:5.376469e-03):1.222796e-01,19:2.381235e-01):3.383931e-02):4.254726e-02,(34:1.709169e-01,(35:2.312885e-01,28:1.219688e-01):4.932371e-02):8.014510e-02):1.093810e-01):4.575799e-02):1.507629e-01,1:3.794134e-01);
   tree gen.15000 = [&U] ((31:6.115822e-01,(((45:6.016659e-01,(46:1.079488e+00,((6:1.153575e+00,(10:1.473621e+00,(((12:1.233973e+00,(5:8.876573e-01,9:7.790920e-01):6.624722e-01):1.892815e-01,11:1.110528e+00):1.165910e-01,((15:1.192703e+00,(7:1.074094e+00,8:9.820081e-01):1.483879e-01):8.893580e-02,14:1.176609e+00):2.366098e-01):4.378898e-02):1.179552e-01):1.394841e-01,((18:2.093800e+00,17:1.627967e+00):5.627384e-01,(13:1.902943e+00,16:2.135764e+00):1.942413e-01):4.677512e-01):5.116966e-01):1.199734e-01):1.596985e-01,(3:5.694618e-01,((42:1.481611e-01,36:5.069818e-02):2.268043e-01,(((23:3.607622e-04,22:2.149749e-03):9.886372e-04,21:7.804339e-04):3.193626e-02,((41:2.087934e-02,30:4.533036e-02):7.689846e-02,(44:2.973122e-03,43:2.913156e-04):9.539573e-02):1.595400e-02):1.721763e-01):2.475916e-01):2.442436e-01):9.058026e-02,(((25:1.347479e-01,29:3.233499e-01):2.269959e-01,2:4.725237e-01):1.302374e-01,4:5.562235e-01):8.710722e-02):1.431095e-01):1.076706e-01,(((37:3.244496e-01,38:1.755084e-01):9.764802e-02,39:5.067036e-01):2.348421e-01,((33:1.336007e-01,20:7.480028e-02):3.558909e-01,(((35:2.421795e-01,28:1.217429e-01):3.805674e-02,34:1.483846e-01):5.868899e-02,((40:1.337345e-01,(26:1.065341e-03,27:6.831091e-03):7.726711e-02):2.035583e-03,((24:3.070600e-03,32:1.056600e-02):1.220530e-01,19:2.376823e-01):3.377662e-02):4.246844e-02):6.794978e-02):1.126360e-01):1.132145e-01,1:3.787105e-01);
   tree gen.15500 = [&U] ((31:6.884297e-01,(((45:6.016659e-01,(46:1.079488e+00,((6:1.189627e+00,((((12:1.233973e+00,(5:9.369396e-01,9:7.790920e-01):6.624722e-01):1.739474e-01,11:1.110528e+00):1.126997e-01,10:1.473621e+00):4.090111e-02,((15:1.192703e+00,(7:1.074094e+00,8:9.820081e-01):1.483879e-01):1.102089e-01,14:1.176609e+00):1.664919e-01):1.179552e-01):1.394841e-01,((18:2.093800e+00,17:1.616194e+00):5.627384e-01,(13:1.902943e+00,16:2.135764e+00):1.942413e-01):4.677512e-01):5.056902e-01):8.052571e-02):1.264681e-01,(3:5.694618e-01,((42:1.094610e-01,36:5.069818e-02):2.268043e-01,(((22:9.214375e-05,21:4.758409e-03):7.055354e-04,23:5.395770e-04):4.658059e-02,((41:2.087934e-02,30:6.976323e-02):2.050575e-02,(44:2.810580e-03,43:6.261784e-04):1.002605e-01):3.750959e-02):1.721763e-01):2.475916e-01):2.344558e-01):7.727666e-02,(((25:2.329376e-01,29:3.233499e-01):2.269959e-01,2:4.725237e-01):1.302374e-01,4:5.562235e-01):8.710722e-02):1.532570e-01):8.285995e-02,(((37:3.236280e-01,38:1.613070e-01):9.887785e-02,39:5.365871e-01):2.422270e-01,((33:8.929071e-02,20:8.736759e-02):3.284220e-01,(((35:2.421795e-01,28:1.217429e-01):5.458466e-02,34:1.483846e-01):4.387082e-02,(40:1.337345e-01,(((24:3.070600e-03,32:1.056600e-02):1.220530e-01,19:2.376823e-01):2.901820e-02,(26:2.960015e-03,27:1.688538e-02):7.617199e-02):3.138968e-03):8.542044e-02):1.354440e-01):1.092094e-01):1.132145e-01,1:3.787105e-01);
   tree gen.16000 = [&U] ((31:7.094666e-01,(((45:6.200515e-01,(46:1.112475e+00,((6:1.225980e+00,((((12:1.271680e+00,(5:9.655704e-01,9:8.880500e-01):5.822381e-01):1.792628e-01,11:1.144463e+00):1.161436e-01,((15:1.121359e+00,(7:1.106916e+00,8:1.012016e+00):1.529223e-01):1.135767e-01,14:1.212563e+00):1.715795e-01):6.844785e-02,10:1.518652e+00):7.408210e-02):1.058414e-01,((18:2.145989e+00,17:1.665581e+00):5.799345e-01,(13:1.961092e+00,16:2.201028e+00):1.488784e-01):3.728061e-01):5.211430e-01):1.418156e-01):1.126763e-01,(3:5.868632e-01,((42:3.034970e-01,36:2.331633e-01):1.278043e-01,((22:7.917909e-05,(21:8.449968e-04,23:8.124186e-04):1.579461e-03):4.711563e-02,((41:2.242085e-02,30:5.201714e-02):3.394376e-02,(44:5.049970e-03,43:1.173681e-03):9.592332e-02):1.971056e-02):1.803478e-01):2.551575e-01):2.255938e-01):7.058527e-02,(((25:2.400556e-01,29:3.332308e-01):1.904545e-01,2:4.869630e-01):1.342171e-01,4:5.732205e-01):8.976902e-02):1.601150e-01):8.539196e-02,(((37:3.335174e-01,38:2.437929e-01):5.766646e-02,39:5.529840e-01):2.206019e-01,((33:8.777350e-02,20:7.399210e-02):3.476749e-01,(((35:2.686601e-01,28:1.448148e-01):3.274951e-02,34:1.529189e-01):6.715863e-02,((40:1.105042e-01,(26:7.884219e-03,27:6.531363e-03):7.371863e-02):3.010875e-03,((24:1.166927e-03,32:7.216525e-03):1.280292e-01,19:2.444756e-01):7.454061e-02):3.607880e-02):1.279819e-01):1.120446e-01):1.166740e-01,1:3.729610e-01);
   tree gen.16500 = [&U] ((31:7.094666e-01,(((((10:1.423071e+00,((((12:1.271680e+00,(5:9.655704e-01,9:8.880500e-01):5.822381e-01):1.439875e-01,11:1.144463e+00):1.585909e-01,((15:1.121359e+00,(7:1.106916e+00,8:1.012016e+00):1.785228e-01):1.235654e-01,14:1.212563e+00):1.544630e-01):6.844785e-02,6:1.225980e+00):7.679710e-02):1.624926e-01,((18:2.145989e+00,17:1.665581e+00):7.316605e-01,(13:1.961092e+00,16:2.044702e+00):1.488784e-01):3.728061e-01):5.211430e-01,(46:1.112475e+00,45:6.200515e-01):1.372632e-01):1.126763e-01,(3:5.868632e-01,((42:2.765046e-01,36:2.331633e-01):1.303824e-01,((23:7.731039e-04,(21:1.779455e-03,22:7.507545e-05):2.434721e-03):2.892655e-02,((41:2.604159e-02,30:5.201714e-02):3.394376e-02,(44:2.875246e-03,43:1.908048e-03):9.954461e-02):4.208893e-02):1.803478e-01):2.551575e-01):2.255938e-01):8.516022e-02,(((25:1.509316e-01,29:3.174839e-01):1.904545e-01,2:4.869630e-01):1.057789e-01,4:5.732205e-01):8.523070e-02):1.581269e-01):8.539196e-02,(((39:5.151305e-01,37:3.928486e-01):5.493082e-03,38:2.546224e-01):1.680768e-01,((33:8.777350e-02,20:7.399210e-02):3.311450e-01,((35:2.686601e-01,28:1.448148e-01):7.038172e-02,(34:1.529189e-01,((26:3.088857e-03,27:6.531363e-03):1.013836e-01,(((24:2.619747e-03,32:5.403214e-03):1.221192e-01,19:2.286705e-01):2.551096e-02,40:1.105042e-01):3.086259e-03):6.303386e-02):3.179727e-02):1.485124e-01):4.528062e-02):1.325995e-01,1:3.729610e-01);
   tree gen.17000 = [&U] ((31:6.935348e-01,(((45:6.061275e-01,(((6:1.198449e+00,(10:1.377206e+00,((18:2.097799e+00,17:1.622289e+00):5.866809e-01,(13:1.917054e+00,16:1.998786e+00):2.683369e-01):3.644344e-01):1.646099e-01):5.934946e-02,(((12:1.243124e+00,(5:9.438875e-01,9:8.681079e-01):5.897984e-01):2.240936e-01,11:1.118763e+00):1.550296e-01,((15:1.096177e+00,(7:1.063711e+00,8:9.892902e-01):9.837179e-02):1.207906e-01,14:1.185334e+00):1.870144e-01):9.282179e-02):5.094402e-01,46:1.087493e+00):1.357808e-01):8.916218e-02,(3:5.736846e-01,((42:2.852351e-01,36:2.808145e-01):1.988347e-02,((21:1.663213e-03,(22:1.522232e-03,23:2.305799e-03):1.329944e-04):2.941804e-02,((41:2.545680e-02,30:5.084904e-02):1.673041e-02,(44:6.639423e-03,43:2.963760e-03):9.730923e-02):6.980437e-02):1.762979e-01):2.494277e-01):2.205278e-01):8.324786e-02,(((25:2.338995e-01,29:3.478252e-01):1.095122e-01,2:4.760277e-01):1.034035e-01,4:5.603482e-01):8.331675e-02):1.545760e-01):8.347440e-02,((38:2.110763e-01,(39:5.035627e-01,37:3.840268e-01):3.518483e-03):2.519709e-01,((33:1.038415e-01,20:7.233053e-02):3.237088e-01,(((40:1.080227e-01,(26:2.996007e-03,27:1.021321e-02):9.910691e-02):3.845077e-03,((24:3.036566e-03,32:5.281879e-03):9.262158e-02,19:2.235355e-01):4.318060e-02):4.747548e-02,(34:1.494850e-01,(35:2.626270e-01,28:1.415629e-01):3.124537e-02):7.298826e-02):1.331091e-01):4.317527e-02):1.296219e-01,1:3.645857e-01);
   tree gen.17500 = [&U] ((31:7.311021e-01,(((45:6.389602e-01,((((10:1.451806e+00,((18:2.211432e+00,17:1.710165e+00):8.416105e-01,(13:1.925820e+00,16:2.107056e+00):3.286962e-01):3.453273e-01):2.185245e-01,(((12:1.310461e+00,(5:9.950159e-01,9:8.935782e-01):6.697512e-01):1.457989e-01,11:1.017986e+00):1.634272e-01,((15:1.178474e+00,(7:1.121330e+00,8:1.042878e+00):1.916996e-01):5.592428e-02,14:1.214677e+00):1.971446e-01):9.784974e-02):6.256429e-02,6:1.263367e+00):5.370355e-01,46:1.146400e+00):1.205700e-01):1.261490e-01,(3:6.047599e-01,(42:3.008894e-01,(36:2.960256e-01,((21:6.643154e-03,(22:1.024537e-03,23:5.803892e-04):2.290552e-03):4.576917e-02,((41:2.208802e-02,30:5.811565e-02):5.912994e-02,(44:4.966158e-03,43:1.391328e-03):1.431155e-01):1.354393e-02):1.546922e-01):1.265730e-02):2.629386e-01):2.324733e-01):8.775722e-02,(((25:1.853516e-01,29:3.834065e-01):2.612408e-01,2:5.018131e-01):1.090047e-01,4:5.907010e-01):8.782984e-02):1.629491e-01):1.032380e-01,(((37:4.048287e-01,39:5.308396e-01):9.021647e-03,38:2.829358e-01):2.602061e-01,((33:1.094664e-01,20:4.995646e-02):3.412434e-01,(((40:1.138741e-01,(26:3.036590e-03,27:1.076644e-02):7.424565e-02):9.217807e-03,((24:5.832096e-03,32:1.576522e-02):9.763869e-02,19:2.397358e-01):3.662796e-02):6.708459e-02,(34:1.575823e-01,(35:2.768530e-01,28:1.492310e-01):2.615725e-02):7.694188e-02):1.403194e-01):5.942554e-02):1.430491e-01,1:3.843345e-01);
   tree gen.18000 = [&U] ((31:6.936005e-01,(((((((((12:1.243241e+00,(5:9.439770e-01,9:8.477425e-01):6.353966e-01):1.032537e-01,11:9.657689e-01):1.522084e-01,((15:1.118025e+00,(7:1.063812e+00,8:9.893840e-01):1.945667e-01):7.335976e-02,14:1.152371e+00):2.371803e-01):7.319334e-02,6:1.198563e+00):8.107070e-02,(10:1.377337e+00,((18:2.341639e+00,17:1.622442e+00):6.398685e-01,(13:1.827036e+00,16:1.998975e+00):1.593231e-01):3.276139e-01):2.052029e-01):5.791887e-01,46:1.087596e+00):5.106768e-02,45:6.978067e-01):1.196782e-01,(3:6.350906e-01,(42:2.854554e-01,(36:3.502048e-01,((41:3.119461e-02,30:3.946508e-02):5.669545e-02,((44:3.046103e-03,43:1.319960e-03):1.357458e-01,((23:7.158818e-04,21:6.302396e-03):8.033398e-04,22:6.038620e-03):3.806674e-02):1.363445e-02):1.448371e-01):4.239959e-02):2.157233e-01):1.925616e-01):6.303566e-02,(((25:1.904271e-01,29:3.637399e-01):1.331814e-01,2:4.760728e-01):9.078049e-02,4:5.604013e-01):8.332465e-02):1.545907e-01):1.088575e-01,((37:3.840632e-01,(39:5.036105e-01,38:2.016837e-01):2.468708e-02):2.081699e-01,((33:1.061577e-01,20:7.737088e-02):3.237394e-01,(((40:1.080330e-01,(26:2.880830e-03,27:1.021418e-02):9.623551e-02):1.333652e-02,((24:5.532941e-03,32:1.495655e-02):9.263036e-02,19:2.274386e-01):2.606967e-02):6.478651e-02,(34:1.494992e-01,(35:2.626519e-01,28:1.415763e-01):3.836768e-02):5.550605e-03):1.331217e-01):5.637733e-02):1.357115e-01,1:3.619544e-01);
   tree gen.18500 = [&U] ((31:6.997396e-01,(((((((((12:1.254245e+00,(5:9.523322e-01,9:8.552460e-01):6.410205e-01):1.041676e-01,11:9.743170e-01):1.466721e-01,((15:1.127921e+00,(7:1.073228e+00,8:9.222473e-01):1.962888e-01):7.400907e-02,14:1.162570e+00):1.794712e-01):1.038217e-01,6:1.207396e+00):4.129122e-02,(10:1.022771e+00,((18:2.362365e+00,17:1.636803e+00):6.455320e-01,(13:1.843208e+00,16:2.016668e+00):1.607333e-01):3.305137e-01):2.070192e-01):5.843152e-01,46:1.278487e+00):5.151968e-02,45:7.039831e-01):1.134303e-01,(3:6.407119e-01,(42:2.879820e-01,(36:3.533045e-01,((41:4.939812e-02,30:4.054913e-02):5.205039e-02,((22:1.869089e-03,(23:2.921179e-03,21:6.584152e-03):2.368776e-03):3.897338e-02,(44:2.988897e-03,43:9.686615e-04):1.349547e-01):3.241551e-02):1.217176e-01):5.718392e-02):2.176327e-01):1.942660e-01):9.957116e-02,(((25:3.365163e-01,29:4.280868e-01):1.343602e-01,2:4.802866e-01):9.158399e-02,4:5.653615e-01):5.824265e-02):1.559590e-01):1.098210e-01,((39:4.963401e-01,(38:1.961716e-01,37:3.874626e-01):6.211715e-02):1.721557e-01,((33:1.070974e-01,20:7.805569e-02):3.266049e-01,((((40:1.089892e-01,(26:5.335738e-03,27:1.361473e-02):9.708729e-02):8.679293e-03,((24:3.095395e-03,32:5.489509e-03):1.358043e-01,19:2.294517e-01):3.218655e-02):4.683088e-02,34:1.871339e-01):1.761026e-03,(35:2.595772e-01,28:1.428294e-01):6.808189e-02):1.343000e-01):1.021541e-01):1.369127e-01,1:3.764880e-01);
   tree gen.19000 = [&U] ((31:6.997396e-01,(((((((((12:1.254245e+00,(5:9.523322e-01,9:8.552460e-01):6.410205e-01):2.310203e-01,11:9.743170e-01):1.636068e-01,((15:1.127921e+00,(7:1.073228e+00,8:9.222473e-01):1.815752e-01):1.177885e-01,14:1.162570e+00):1.636865e-01):7.186245e-02,6:1.207396e+00):7.874717e-02,(10:1.022771e+00,((18:2.362365e+00,17:1.636803e+00):6.145138e-01,(13:1.843208e+00,16:2.016668e+00):2.467359e-01):3.647934e-01):2.070192e-01):6.125229e-01,46:1.278487e+00):1.589260e-01,45:7.232838e-01):5.031096e-02,(3:6.407119e-01,(42:2.539767e-01,(36:3.533045e-01,((41:1.677416e-02,30:4.054913e-02):5.506184e-02,((23:1.458146e-03,(22:4.466882e-03,21:1.397983e-03):2.682643e-03):5.033397e-02,(44:2.628389e-03,43:3.730231e-04):1.392754e-01):1.512868e-02):1.034339e-01):7.098212e-02):2.162642e-01):2.104264e-01):6.264249e-02,(((25:3.438854e-01,29:4.280868e-01):1.637672e-01,2:4.802866e-01):6.978298e-02,4:5.653615e-01):9.682863e-02):1.559590e-01):9.335656e-02,(((38:3.278242e-01,37:3.874626e-01):1.051031e-01,39:6.068031e-01):1.791482e-01,((33:1.049358e-01,20:7.805569e-02):3.351539e-01,(34:1.871339e-01,((35:2.468002e-01,28:1.428294e-01):5.014812e-02,((40:1.089892e-01,(26:5.787099e-03,27:9.343595e-03):7.306472e-02):4.325741e-02,((24:3.095395e-03,32:5.489509e-03):1.392234e-01,19:2.294517e-01):2.197768e-02):4.003101e-02):1.509385e-02):1.376150e-01):4.876221e-02):1.383320e-01,1:3.856335e-01);
   tree gen.19500 = [&U] ((31:6.687029e-01,(((((((((12:1.327127e+00,(5:1.007670e+00,9:9.049427e-01):6.515558e-01):2.444445e-01,11:1.030933e+00):1.686337e-01,((15:1.060293e+00,(7:1.135591e+00,8:9.758373e-01):1.921262e-01):1.246330e-01,14:1.230125e+00):1.731980e-01):7.603824e-02,6:1.277555e+00):7.200575e-02,(10:1.082203e+00,((18:2.499637e+00,17:1.731914e+00):7.769556e-01,(13:1.950313e+00,16:2.133853e+00):2.610732e-01):2.434500e-01):2.190487e-01):6.781432e-01,46:1.352777e+00):1.153262e-01,45:7.653124e-01):8.895429e-02,(3:6.568469e-01,(42:3.244921e-01,(36:3.513064e-01,(((23:3.331246e-04,22:3.662314e-03):1.064734e-03,21:1.277284e-03):2.556224e-02,((44:3.613991e-03,43:8.228964e-04):1.115493e-01,(41:1.432178e-02,30:5.477910e-02):3.329985e-02):2.406018e-02):1.176055e-01):2.180082e-01):5.177147e-02):2.007387e-01):8.206113e-02,(((25:1.800813e-01,29:4.529621e-01):2.067419e-01,2:3.850508e-01):1.987154e-01,4:5.982135e-01):1.024552e-01):1.312122e-01):9.110717e-02,(((38:2.491454e-01,37:4.099773e-01):1.212611e-01,39:5.145286e-01):1.017161e-01,((33:1.110334e-01,20:8.259136e-02):3.546290e-01,((35:2.611413e-01,28:1.511289e-01):5.306213e-02,((34:1.599651e-01,19:2.427847e-01):1.262137e-02,((40:1.153223e-01,(26:3.622145e-03,27:9.886533e-03):8.326562e-02):5.186130e-02,(24:5.336685e-03,32:5.808493e-03):1.509102e-01):1.163597e-02):4.251624e-02):7.447710e-02):8.178123e-02):1.877487e-01,1:4.080419e-01);
   tree gen.20000 = [&U] ((31:6.598478e-01,(((46:1.334864e+00,(45:7.098395e-01,(((((12:1.309553e+00,(5:9.943267e-01,9:8.929593e-01):6.429278e-01):2.412075e-01,11:1.017281e+00):1.020760e-01,((15:1.046253e+00,(7:1.120554e+00,8:9.629152e-01):2.442459e-01):6.859192e-02,14:1.213836e+00):1.851020e-01):1.247218e-01,(10:1.067872e+00,((18:2.466537e+00,17:1.708980e+00):7.834504e-01,(13:1.924487e+00,16:2.117804e+00):2.946807e-01):1.804276e-01):2.427812e-01):1.889679e-02,6:1.260638e+00):6.691632e-01):9.578941e-02):1.522765e-01,(3:6.481488e-01,(42:3.275094e-01,(36:3.466544e-01,(((23:1.602488e-04,21:9.381047e-04):5.555483e-03,22:1.466325e-03):2.747155e-02,((44:1.666970e-03,43:1.264336e-03):1.100722e-01,(41:4.044432e-02,30:5.405371e-02):3.360498e-02):6.290298e-02):1.160481e-01):1.179530e-01):1.458524e-01):2.076609e-01):7.942524e-02,(((25:1.841973e-01,29:4.469639e-01):2.040042e-01,2:3.551176e-01):2.161712e-01,4:5.881003e-01):1.010984e-01):1.278313e-01):1.138334e-01,((39:5.258952e-01,(38:2.548603e-01,37:4.045483e-01):1.659929e-01):1.003692e-01,((33:1.095631e-01,20:8.149767e-02):4.103444e-01,((35:2.576832e-01,28:1.491277e-01):5.235948e-02,(((19:2.395697e-01,(24:3.207955e-03,32:5.731577e-03):1.443859e-01):2.743571e-02,(40:1.137952e-01,(26:5.089588e-03,27:9.755615e-03):8.216301e-02):3.437859e-02):1.245423e-02,34:1.578468e-01):3.178005e-02):7.349087e-02):8.069828e-02):1.852625e-01,1:3.763191e-01);
   tree gen.20500 = [&U] ((31:6.598478e-01,(((46:1.334864e+00,(45:7.098395e-01,(((((12:1.309553e+00,(5:9.943267e-01,9:8.929593e-01):6.338273e-01):2.412075e-01,11:1.017281e+00):1.993058e-01,((15:1.046253e+00,(7:1.120554e+00,8:9.629152e-01):2.156721e-01):1.204518e-01,14:1.213836e+00):1.851020e-01):1.247218e-01,6:1.150094e+00):1.059394e-01,(10:1.067872e+00,((18:2.466537e+00,17:1.708980e+00):5.845013e-01,(13:1.924487e+00,16:2.117804e+00):1.608972e-01):3.843209e-01):2.347162e-01):5.529128e-01):8.330014e-02):1.811629e-01,(3:6.481488e-01,(42:3.586726e-01,(36:3.405416e-01,(((41:4.044432e-02,30:5.405371e-02):7.907126e-02,(44:7.077009e-03,43:1.777339e-03):1.225346e-01):7.043996e-03,(22:4.800122e-03,(23:2.428997e-03,21:1.314747e-03):8.145189e-04):3.991324e-02):1.253358e-01):1.899496e-01):1.377719e-01):2.076609e-01):7.942524e-02,(((25:1.841973e-01,29:4.469639e-01):2.040042e-01,2:3.551176e-01):2.161712e-01,4:5.881003e-01):1.010984e-01):1.188599e-01):1.064811e-01,((39:5.258952e-01,(38:2.779781e-01,37:3.780751e-01):1.659929e-01):1.431544e-01,((33:1.095631e-01,20:8.149767e-02):4.103444e-01,((35:2.576832e-01,28:1.557438e-01):6.322899e-02,(((19:2.395697e-01,(24:4.252495e-03,32:5.731577e-03):1.443859e-01):2.743571e-02,(40:1.262857e-01,(26:4.018825e-03,27:9.529866e-03):8.216301e-02):3.437859e-02):4.727861e-02,34:1.578468e-01):3.178005e-02):1.169442e-01):7.112864e-02):1.350863e-01,1:3.763191e-01);
   tree gen.21000 = [&U] ((31:6.405755e-01,(((45:7.790826e-01,(46:1.038707e+00,((((12:1.271305e+00,(5:9.825264e-01,9:8.668785e-01):6.468177e-01):2.205563e-01,11:9.875690e-01):1.887461e-01,((15:1.185384e+00,(7:1.087825e+00,8:9.331895e-01):1.739808e-01):9.438516e-02,14:1.178383e+00):1.796957e-01):1.210790e-01,(6:1.116503e+00,(10:1.046571e+00,((18:2.203939e+00,17:1.659065e+00):5.674296e-01,(13:1.828332e+00,16:2.055949e+00):1.561978e-01):2.449138e-01):2.278608e-01):1.007247e-01):5.495432e-01):1.750165e-01):1.028905e-01,(3:6.292182e-01,(42:3.481968e-01,(36:2.816553e-01,(((41:4.063967e-02,30:5.247495e-02):7.337912e-02,(44:6.870310e-03,43:4.982674e-04):1.189557e-01):4.873681e-03,(22:6.038570e-03,(23:2.422650e-04,21:1.463111e-03):2.347121e-04):3.874749e-02):1.216750e-01):1.615592e-01):1.337480e-01):2.015957e-01):6.884649e-02,(((25:1.143359e-01,29:4.339093e-01):1.980458e-01,2:3.829035e-01):2.098575e-01,4:5.709235e-01):9.814563e-02):1.153884e-01):1.033710e-01,((37:3.344983e-01,(39:5.105353e-01,38:2.698592e-01):1.402336e-01):1.389732e-01,((33:1.063631e-01,20:7.911735e-02):3.983594e-01,((34:1.532365e-01,(35:2.501570e-01,28:1.511950e-01):6.442286e-02):3.102929e-02,((19:2.325725e-01,(24:4.872339e-03,32:6.193630e-03):1.364293e-01):2.663439e-02,(40:1.225973e-01,(26:3.901446e-03,27:4.926540e-03):7.976326e-02):2.787422e-02):5.188061e-02):6.651366e-02):9.789251e-02):1.311408e-01,1:3.653279e-01);
   tree gen.21500 = [&U] ((31:6.724200e-01,(((45:8.178126e-01,(46:9.907098e-01,(((((12:1.334504e+00,(5:1.031370e+00,9:9.099729e-01):6.789725e-01):2.315207e-01,11:1.036663e+00):1.908672e-01,((15:1.244312e+00,(7:1.141904e+00,8:9.795805e-01):1.714371e-01):5.339041e-02,14:1.236963e+00):1.886288e-01):8.476334e-02,(10:1.098599e+00,((18:2.313502e+00,17:1.292731e+00):7.885207e-01,(13:1.919222e+00,16:2.158155e+00):1.044252e-01):3.113391e-01):2.391882e-01):3.372705e-02,6:1.172007e+00):5.768622e-01):1.886546e-01):5.946081e-02,(3:6.604981e-01,(42:3.655065e-01,(36:2.956570e-01,((44:4.053960e-03,43:5.230374e-04):1.465035e-01,((41:2.009807e-02,30:5.508360e-02):7.964695e-02,(21:2.580254e-03,(22:5.273563e-03,23:3.742086e-04):4.290785e-05):2.861591e-02):3.414985e-02):1.656404e-01):1.701358e-01):1.514194e-01):2.116175e-01):9.735706e-02,(((25:1.852628e-01,29:3.869060e-01):1.829439e-01,2:4.019385e-01):2.202900e-01,4:5.993054e-01):1.030247e-01):1.026532e-01):1.118454e-01,(((37:3.061519e-01,39:5.359152e-01):2.169302e-01,38:3.902165e-01):1.425438e-01,((33:1.116506e-01,20:8.305046e-02):4.181627e-01,((34:2.182801e-01,(35:2.625929e-01,28:1.349688e-01):2.230071e-02):8.410545e-02,((19:2.441342e-01,(24:2.754725e-03,32:5.345732e-03):1.432115e-01):2.531738e-02,(40:1.139720e-01,(26:6.927567e-03,27:5.171449e-03):8.372847e-02):3.173785e-02):5.692790e-02):9.554911e-02):8.027715e-02):1.376601e-01,1:3.852845e-01);
   tree gen.22000 = [&U] ((31:6.415715e-01,(((45:7.802940e-01,(46:9.452593e-01,((10:1.048199e+00,((18:2.207366e+00,17:1.233425e+00):7.523459e-01,(13:1.831175e+00,16:2.059146e+00):3.003808e-01):3.475626e-01):2.282150e-01,(6:1.145548e+00,(((12:1.241953e+00,(5:9.840541e-01,9:8.526489e-01):6.478234e-01):1.427800e-01,11:9.891045e-01):1.898813e-01,((15:1.187227e+00,(7:1.167913e+00,8:9.346405e-01):1.635721e-01):6.866367e-02,14:1.180215e+00):1.581045e-01):9.919271e-02):1.078821e-01):5.503976e-01):1.799997e-01):1.169472e-01,(3:6.423374e-01,(42:2.156942e-01,(36:3.457318e-01,((44:3.867977e-03,43:2.312388e-04):1.397824e-01,((41:1.917603e-02,30:4.511175e-02):6.736087e-02,(22:3.718520e-03,(21:1.929645e-03,23:1.514203e-03):3.906974e-05):3.560120e-02):3.258316e-02):1.325151e-01):1.444252e-01):1.444728e-01):2.323288e-01):4.447808e-02,(((25:1.767635e-01,29:3.691560e-01):2.257393e-01,2:3.735928e-01):2.101838e-01,4:5.656921e-01):9.829823e-02):1.531962e-01):1.067143e-01,(((37:4.530206e-01,38:2.979740e-01):2.616426e-02,39:5.113291e-01):1.796112e-01,((33:9.897568e-02,20:7.924037e-02):4.249449e-01,((34:1.634817e-01,(35:2.505459e-01,28:1.564689e-01):4.224556e-02):8.069886e-02,((19:2.329342e-01,(24:6.109040e-03,32:6.021215e-03):1.265416e-01):2.958613e-02,(40:9.175200e-02,(26:6.609753e-03,27:1.173176e-02):7.425605e-02):1.576753e-02):6.427239e-02):9.116563e-02):5.625687e-02):1.556118e-01,1:3.729685e-01);
   tree gen.22500 = [&U] ((31:6.415715e-01,(((45:7.802940e-01,(46:9.452593e-01,(6:1.145548e+00,((((12:1.392139e+00,(5:9.840541e-01,9:8.823276e-01):6.478234e-01):1.427800e-01,11:9.780490e-01):1.898813e-01,((15:1.051103e+00,(7:1.167913e+00,8:9.346405e-01):1.635721e-01):1.372660e-01,14:1.180215e+00):1.581045e-01):9.919271e-02,(10:1.048199e+00,((18:2.234557e+00,17:1.601746e+00):6.813353e-01,(13:1.831175e+00,16:2.115282e+00):1.300936e-01):2.804565e-01):2.554698e-01):9.288767e-02):5.503976e-01):1.081842e-01):1.169472e-01,(3:6.423374e-01,(42:2.237840e-01,(36:3.457318e-01,((44:5.841805e-03,43:5.058401e-04):1.211425e-01,(((21:5.382178e-04,22:4.090335e-04):3.649404e-03,23:5.330757e-04):3.323847e-02,(41:1.894050e-02,30:4.835324e-02):6.998538e-02):3.414872e-02):1.325151e-01):1.959465e-02):2.486029e-01):2.008547e-01):6.934171e-02,(((25:1.523909e-01,29:3.691560e-01):2.358065e-01,2:3.735928e-01):1.691047e-01,4:5.656921e-01):9.829823e-02):1.326952e-01):8.475237e-02,(((37:3.154098e-01,38:3.209916e-01):8.546010e-03,39:4.721370e-01):2.690185e-01,((33:9.897568e-02,20:5.506574e-02):3.434973e-01,((34:1.634817e-01,(35:2.505459e-01,28:1.564689e-01):4.351196e-02):3.833668e-02,((19:2.329342e-01,(24:5.431346e-03,32:6.021215e-03):1.127410e-01):3.098151e-02,(40:9.175200e-02,(26:2.866821e-03,27:1.173176e-02):6.605686e-02):2.946556e-02):4.754873e-02):1.121004e-01):5.796248e-02):1.556118e-01,1:3.729685e-01);
   tree gen.23000 = [&U] ((((3:6.054443e-01,(((21:5.113465e-04,(22:1.029182e-03,23:4.136776e-04):3.303838e-03):1.476050e-02,((44:7.891845e-03,43:1.827280e-03):1.386294e-01,(30:4.682602e-02,41:1.156549e-02):5.497109e-02):4.498992e-02):1.409156e-01,36:2.331476e-01):2.822188e-01):2.838052e-01,((4:5.897576e-01,(2:4.558472e-01,(29:4.120003e-01,25:2.475886e-01):1.672439e-01):1.571797e-01):6.505014e-02,((45:6.604522e-01,46:8.428883e-01):1.396207e-01,(6:1.202994e+00,((((15:1.083526e+00,(8:9.578655e-01,7:1.106519e+00):1.953907e-01):1.066692e-01,14:1.200598e+00):2.071925e-01,((12:1.254964e+00,(5:8.661477e-01,9:9.445733e-01):6.373561e-01):1.708728e-01,11:1.023701e+00):2.015545e-01):1.063700e-01,(10:1.194546e+00,((13:1.909934e+00,16:2.372974e+00):2.303639e-01,(17:1.585042e+00,18:2.192856e+00):5.706302e-01):3.400968e-01):2.870742e-01):5.456971e-02):7.075628e-01):1.671972e-01):5.404053e-02):1.313185e-01,(31:5.938274e-01,42:5.019250e-01):1.403048e-01):1.238043e-01,(((20:9.065289e-02,33:1.280283e-01):3.859228e-01,((((32:7.472888e-03,24:1.279812e-03):1.822728e-01,19:2.809959e-01):5.683738e-03,(40:1.020579e-01,(26:7.611136e-03,27:1.226112e-02):6.766323e-02):2.142305e-02):5.459771e-02,(34:1.937110e-01,(28:1.629639e-01,35:2.255729e-01):6.464052e-02):3.885508e-02):8.642986e-02):1.041630e-01,((37:2.177060e-01,39:3.003819e-01):1.959197e-01,38:3.237559e-01):2.424053e-01):1.236946e-01,1:4.253167e-01);
   tree gen.23500 = [&U] ((31:7.381233e-01,(((45:7.321549e-01,(46:1.052716e+00,(6:1.194612e+00,((((12:1.419831e+00,(5:1.003628e+00,9:8.492683e-01):5.829735e-01):2.051271e-01,11:9.975039e-01):1.327280e-01,((15:1.072011e+00,(7:1.191144e+00,8:1.077127e+00):1.558359e-01):1.398407e-01,14:1.222328e+00):1.623404e-01):6.987000e-02,(10:1.069049e+00,((18:2.392324e+00,17:1.633607e+00):7.119522e-01,(13:1.867600e+00,16:2.157358e+00):2.256496e-01):2.651669e-01):2.846603e-01):9.473535e-02):5.613459e-01):1.373393e-01):1.129050e-01,(3:6.551145e-01,(42:2.282354e-01,(36:3.324628e-01,((44:2.138338e-03,43:1.438272e-03):1.322430e-01,((22:1.177742e-04,(23:1.115534e-03,21:2.503974e-03):4.977546e-05):3.809358e-02,(41:1.549285e-02,30:4.931506e-02):6.948087e-02):2.528219e-03):1.503447e-01):7.909440e-02):2.243969e-01):2.908730e-01):1.095831e-01,(((25:2.567576e-01,29:3.764991e-01):2.924406e-01,2:3.810241e-01):1.589340e-01,4:5.769445e-01):7.452373e-02):1.353347e-01):8.786854e-02,((37:5.124899e-01,(38:2.048691e-01,39:3.958824e-01):6.041758e-03):2.640518e-01,((33:1.009445e-01,20:8.923845e-02):3.503300e-01,((34:1.496912e-01,(35:2.002738e-01,28:1.595813e-01):5.415097e-02):8.048213e-02,(19:2.750091e-01,(((26:2.923847e-03,27:1.196512e-02):7.949105e-02,40:1.075142e-01):3.631742e-02,(24:9.039073e-04,32:7.061685e-03):1.082219e-01):2.062052e-02):4.219253e-02):1.291887e-01):5.455145e-02):1.587072e-01,1:3.803874e-01);
   tree gen.24000 = [&U] (((((45:6.197801e-01,46:1.037991e+00):1.817884e-01,((6:1.202935e+00,(10:1.194488e+00,((13:1.872722e+00,16:2.372858e+00):1.456742e-01,(17:1.459394e+00,18:2.192749e+00):6.809100e-01):3.053696e-01):2.235410e-01):5.473409e-02,(((15:1.083473e+00,(8:1.046887e+00,7:1.106465e+00):9.745698e-02):1.218799e-01,14:1.200539e+00):2.071824e-01,((12:1.268849e+00,(5:9.600609e-01,9:7.420469e-01):6.609461e-01):1.708644e-01,11:1.023651e+00):2.015447e-01):5.875762e-02):7.075281e-01):2.086604e-01,((4:5.897287e-01,(2:4.558249e-01,(29:4.119802e-01,25:2.257649e-01):1.462787e-01):1.571720e-01):6.855767e-02,(3:6.054147e-01,(((22:1.540130e-03,(21:3.749141e-04,23:1.281328e-03):3.526330e-03):3.621205e-02,((44:7.481320e-03,43:3.942363e-04):1.347228e-01,(30:3.048121e-02,41:3.277184e-02):6.491060e-02):3.164321e-02):1.886411e-01,36:3.462169e-01):2.581703e-01):2.837913e-01):6.654576e-02):8.766552e-02,(31:5.937983e-01,42:5.433600e-01):8.663903e-02):1.287069e-01,(((20:9.064845e-02,33:1.280221e-01):3.859039e-01,((19:2.809821e-01,((32:7.277296e-03,24:3.060494e-03):1.461849e-01,(40:1.020529e-01,(26:3.183863e-03,27:6.393688e-03):5.724917e-02):2.339309e-02):4.082694e-02):4.822472e-02,(34:1.789771e-01,(28:1.629559e-01,35:2.255619e-01):8.950029e-02):1.492309e-02):1.006814e-01):7.702659e-02,((37:1.737288e-01,39:3.003671e-01):1.604214e-01,38:2.590605e-01):2.129743e-01):1.520800e-01,1:4.490635e-01);
   tree gen.24500 = [&U] ((31:7.352151e-01,(((45:7.292703e-01,(46:1.048568e+00,(6:1.189905e+00,((((12:1.346780e+00,(5:9.996742e-01,9:8.459223e-01):5.806766e-01):2.043189e-01,11:9.535791e-01):1.596197e-01,((15:1.067787e+00,(7:1.186451e+00,8:1.072884e+00):1.552219e-01):1.027282e-01,14:1.217512e+00):1.617008e-01):8.998053e-02,(10:1.064837e+00,((18:2.382898e+00,17:1.575410e+00):7.091471e-01,(13:1.860241e+00,16:2.195039e+00):2.247605e-01):2.763703e-01):2.835387e-01):6.625548e-02):5.591342e-01):4.945391e-02):1.166762e-01,(3:6.525334e-01,((((22:1.049827e-03,(21:9.886868e-05,23:6.997332e-04):1.159032e-03):3.387295e-02,(41:3.604607e-02,30:5.428184e-02):4.236705e-02):2.949193e-02,(44:4.880582e-03,43:5.808272e-04):1.223266e-01):1.497523e-01,(42:2.745457e-01,36:3.029328e-01):4.831761e-02):2.915560e-01):2.769365e-01):8.694428e-02,(((25:2.052633e-01,29:3.622837e-01):2.488478e-01,2:4.064171e-01):1.465947e-01,4:5.841273e-01):8.101329e-02):1.735742e-01):8.227631e-02,(((37:5.104708e-01,39:3.615461e-01):1.071075e-02,38:3.141622e-01):1.533369e-01,((33:1.230140e-01,20:7.233228e-02):3.435805e-01,((34:1.805784e-01,(35:2.169707e-01,28:1.400417e-01):5.437277e-02):4.689538e-02,(((26:1.833436e-03,27:1.191798e-02):7.919525e-02,40:1.333679e-01):2.054015e-02,((24:1.159510e-03,32:4.785251e-03):1.077955e-01,19:2.739255e-01):2.427358e-02):9.034897e-02):8.071335e-02):1.292492e-01):1.110703e-01,1:3.788887e-01);
   tree gen.25000 = [&U] ((31:7.444910e-01,(((45:7.378187e-01,(46:1.061798e+00,(6:1.204918e+00,((((12:1.363772e+00,(5:9.745286e-01,9:8.565949e-01):5.880027e-01):2.254579e-01,11:9.656100e-01):1.616335e-01,((15:1.081259e+00,(7:1.201420e+00,8:1.086420e+00):1.684962e-01):6.013439e-02,14:1.232873e+00):1.506831e-01):9.111577e-02,(10:1.078272e+00,((18:2.412962e+00,17:1.595286e+00):7.180941e-01,(13:1.883711e+00,16:2.222733e+00):2.275962e-01):2.925535e-01):2.871160e-01):6.709139e-02):5.661886e-01):2.263421e-02):2.537989e-01,(3:6.607661e-01,((((22:1.063072e-03,21:1.620900e-04):1.340950e-03,23:9.155045e-04):3.511692e-02,((44:6.965400e-03,43:1.706172e-03):1.264820e-01,(41:2.584867e-02,30:5.496669e-02):7.417125e-02):2.164678e-02):1.516417e-01,(42:1.234308e-01,36:2.677741e-01):7.438785e-02):2.742962e-01):1.869416e-01):1.095249e-01,(((25:2.290142e-01,29:4.449895e-01):2.096691e-01,2:4.115447e-01):1.484442e-01,4:5.914970e-01):8.203540e-02):1.776764e-01):8.406706e-02,((38:3.181259e-01,(37:1.117856e-01,39:3.085886e-01):4.193303e-01):1.350057e-01,((33:1.245660e-01,20:7.324486e-02):3.479153e-01,((34:1.828567e-01,(35:2.197081e-01,28:1.418085e-01):4.876597e-02):4.853023e-02,(((26:2.765942e-03,27:3.881854e-03):9.115206e-02,40:1.350505e-01):1.578256e-02,((24:8.661045e-04,32:3.968128e-03):1.091555e-01,19:2.590994e-01):2.348714e-02):8.486964e-02):8.173168e-02):7.605571e-02):1.773545e-01,1:3.885292e-01);
   tree gen.25500 = [&U] ((31:7.354609e-01,(((((6:1.190303e+00,((((12:1.347230e+00,(5:9.627083e-01,9:8.462051e-01):6.520589e-01):2.227232e-01,11:9.538978e-01):1.491575e-01,((15:1.068144e+00,(7:1.186848e+00,8:1.073242e+00):1.664525e-01):5.940500e-02,14:1.217919e+00):1.488554e-01):9.001061e-02,(10:1.065193e+00,((18:2.077531e+00,17:1.575936e+00):7.093842e-01,(13:1.860863e+00,16:2.195773e+00):2.248357e-01):2.890050e-01):2.836335e-01):8.459771e-02):5.593211e-01,46:1.048919e+00):2.371188e-02,45:6.700066e-01):1.800568e-01,(3:6.527515e-01,(((21:1.601240e-04,(22:2.725295e-04,23:3.249158e-04):8.024322e-04):2.997258e-02,((44:5.648538e-03,43:1.273722e-03):1.249478e-01,(41:3.934492e-02,30:4.064727e-02):3.276567e-02):2.226050e-02):9.488075e-02,(42:1.598577e-01,36:2.101159e-01):1.607019e-01):2.709692e-01):1.997816e-01):4.911096e-02,(((25:2.262364e-01,29:3.542621e-01):2.012636e-01,2:4.065530e-01):1.308112e-01,4:5.843226e-01):1.022901e-01):1.755214e-01):8.304739e-02,((38:3.142672e-01,(37:1.104297e-01,39:4.040584e-01):4.142442e-01):1.168863e-01,((33:1.230551e-01,20:7.235646e-02):3.436953e-01,((34:1.806388e-01,(35:2.170432e-01,28:1.443137e-01):5.064058e-02):6.086631e-02,(((26:1.504228e-03,27:4.654828e-03):5.911779e-02,40:1.334125e-01):4.434868e-02,((24:2.850725e-03,32:1.194462e-02):1.078315e-01,19:2.559567e-01):4.475094e-02):7.732654e-02):8.074033e-02):9.179059e-02):1.752033e-01,1:3.838166e-01);
   tree gen.26000 = [&U] ((31:7.692770e-01,(((((6:1.245032e+00,((((12:1.409175e+00,(5:1.006973e+00,9:8.851131e-01):5.521742e-01):2.650221e-01,11:9.977575e-01):1.423023e-01,((15:1.117256e+00,(7:1.241419e+00,8:1.122589e+00):1.077184e-01):1.178380e-01,14:1.273919e+00):1.556997e-01):9.414924e-02,(10:1.114170e+00,((18:2.173055e+00,17:1.477063e+00):7.420012e-01,(13:1.946425e+00,16:2.296733e+00):2.351735e-01):3.022933e-01):2.966748e-01):7.677029e-02):5.850384e-01,46:1.131751e+00):4.287670e-02,45:7.008131e-01):1.911903e-01,(3:6.827647e-01,((((21:3.693129e-04,23:2.218200e-04):7.630457e-05,22:1.140093e-03):2.341162e-02,((44:5.908254e-03,43:3.594653e-03):1.613864e-01,(41:4.115398e-02,30:4.449573e-02):3.056970e-02):2.358436e-02):1.592705e-01,(42:1.672079e-01,36:2.197769e-01):1.680909e-01):2.834282e-01):2.089674e-01):6.531270e-02,(((25:2.366386e-01,29:3.705508e-01):2.105176e-01,2:4.252460e-01):2.155375e-01,4:6.111894e-01):1.400713e-01):1.906770e-01):8.686586e-02,((38:3.287171e-01,(37:8.468052e-02,39:3.927404e-01):3.957892e-01):1.222607e-01,((33:1.218302e-01,20:7.568336e-02):4.488942e-01,((34:1.561195e-01,(35:2.270227e-01,28:1.666904e-01):5.296900e-02):6.090377e-03,(((26:2.272772e-03,27:4.868854e-03):5.537753e-02,40:1.395467e-01):4.686908e-02,((24:2.730299e-03,32:1.148946e-02):1.127896e-01,19:2.677255e-01):4.680856e-02):8.242280e-02):1.254607e-01):9.601107e-02):1.263094e-01,1:4.014642e-01);
   tree gen.26500 = [&U] ((31:7.466026e-01,(((((6:1.250484e+00,((((12:1.415346e+00,(5:1.011383e+00,9:8.091879e-01):5.545921e-01):2.661826e-01,11:1.002127e+00):1.569277e-01,((15:1.122149e+00,(7:1.246855e+00,8:1.127505e+00):1.081901e-01):1.183540e-01,14:1.279497e+00):1.563815e-01):6.929525e-02,(10:1.119049e+00,((18:2.182571e+00,17:1.467736e+00):7.452505e-01,(13:1.954948e+00,16:2.306790e+00):2.362033e-01):3.036171e-01):2.979739e-01):8.105322e-02):5.876003e-01,45:7.038820e-01):4.215380e-02,46:1.161598e+00):2.233082e-01,(3:6.857545e-01,(((41:4.602131e-02,30:5.495767e-02):4.338751e-02,((44:1.896121e-03,43:1.602954e-03):1.620931e-01,(22:1.634094e-03,(23:1.274544e-04,21:3.550301e-04):1.087632e-04):3.352199e-02):6.911978e-02):1.464173e-01,(42:1.310172e-01,36:2.207393e-01):7.931301e-02):2.846694e-01):2.009776e-01):6.559870e-02,(((25:2.785625e-01,29:3.721735e-01):2.530832e-01,2:4.271082e-01):2.164813e-01,4:6.138658e-01):4.471758e-02):1.415183e-01):1.067737e-01,((38:3.294945e-01,(37:3.345095e-01,39:3.685334e-01):1.959738e-01):1.408147e-01,((33:1.320639e-01,20:7.601478e-02):4.508599e-01,(((((26:2.578587e-03,27:4.890175e-03):5.562002e-02,40:1.368991e-01):5.210150e-02,((24:2.081511e-03,32:1.153977e-02):1.132835e-01,19:2.688978e-01):1.906039e-02):4.275595e-02,(35:2.280168e-01,28:1.674203e-01):5.194445e-02):1.395636e-02,34:1.568031e-01):1.045383e-01):1.090724e-01):1.728951e-01,1:4.032222e-01);
   tree gen.27000 = [&U] ((((3:6.062973e-01,((((22:7.435350e-05,(21:4.971151e-04,23:9.334908e-05):1.657278e-04):2.613798e-02,(30:5.580170e-02,41:1.242520e-02):6.330575e-02):4.613426e-02,(44:4.865731e-03,43:3.241882e-03):1.357958e-01):1.037494e-01,36:3.095069e-01):2.152919e-01):2.754904e-01,((45:6.756982e-01,((6:1.198059e+00,((((15:1.014278e+00,(8:1.034495e+00,7:1.108078e+00):1.495518e-01):7.056846e-02,14:1.202290e+00):1.786295e-01,((12:1.270698e+00,(5:9.614606e-01,9:9.210886e-01):6.125202e-01):2.434678e-01,11:1.031067e+00):1.084895e-01):8.331005e-02,(10:1.174274e+00,((13:1.863670e+00,16:2.101109e+00):2.342839e-01,(17:1.509917e+00,18:2.226193e+00):6.819027e-01):2.796273e-01):2.314209e-01):6.568666e-02):4.637604e-01,46:1.008587e+00):1.065916e-01):2.372287e-01,(4:5.963350e-01,(2:4.218453e-01,(29:3.118149e-01,25:1.875639e-01):3.082790e-01):1.424456e-01):8.690099e-02):6.922485e-02):1.052521e-01,(31:2.125916e-01,42:2.432098e-01):3.997849e-01):1.362933e-01,(((20:1.065115e-01,33:1.505538e-01):4.067600e-01,((34:1.638064e-01,(28:1.483990e-01,35:2.145196e-01):1.001883e-01):1.374105e-02,(((32:7.943252e-03,24:5.083867e-03):1.261976e-01,19:2.559150e-01):2.709499e-02,(40:1.014157e-01,(26:4.155560e-03,27:8.165333e-03):7.348912e-02):1.614349e-02):4.209858e-02):1.242066e-01):1.033223e-01,((37:2.653629e-02,39:1.754115e-01):3.001752e-01,38:2.633445e-01):2.215143e-01):1.017528e-01,1:3.963805e-01);
   tree gen.27500 = [&U] ((31:7.241995e-01,((((6:1.212961e+00,((((12:1.372876e+00,(5:9.810343e-01,9:7.849068e-01):5.379506e-01):2.581953e-01,11:9.720561e-01):1.938765e-01,((15:1.088477e+00,(7:1.209441e+00,8:1.093672e+00):1.177364e-01):1.195052e-01,14:1.334927e+00):1.776489e-01):1.153704e-01,(10:1.257686e+00,((18:2.156218e+00,17:1.423694e+00):8.969082e-01,(13:1.896286e+00,16:2.237571e+00):2.291156e-01):2.638775e-01):2.789972e-01):7.222517e-02):5.699683e-01,(46:1.126742e+00,45:7.066906e-01):1.781847e-01):1.763945e-01,(3:6.319784e-01,(((41:1.832732e-02,30:3.530562e-02):6.803754e-02,((44:1.760124e-03,43:2.014211e-03):1.582535e-01,((21:6.381617e-04,23:1.894493e-05):9.172692e-04,22:1.071552e-03):3.159340e-02):1.578245e-02):2.196206e-01,(42:2.430898e-01,36:2.921880e-01):7.592693e-02):2.524453e-01):1.949469e-01):9.845677e-02,(((25:2.702038e-01,29:3.276770e-01):3.453824e-01,2:4.462127e-01):1.121217e-01,4:5.954457e-01):7.825638e-02):1.276445e-01):1.112683e-01,((38:3.608273e-01,(37:1.526467e-01,39:3.093525e-02):5.123422e-01):8.997907e-02,((33:1.281011e-01,20:7.373382e-02):4.373311e-01,(((((26:2.959599e-03,27:8.053405e-03):8.100903e-02,40:1.012530e-01):3.261341e-02,((24:4.977829e-03,32:6.095816e-03):1.761330e-01,19:2.608291e-01):1.892327e-02):3.320441e-02,(35:2.622705e-01,28:1.623966e-01):6.404105e-02):1.508278e-02,34:1.520980e-01):8.847153e-02):1.183013e-01):1.635128e-01,1:3.911229e-01);
   tree gen.28000 = [&U] ((31:7.055028e-01,((((46:1.027059e+00,((10:1.225216e+00,((18:2.100551e+00,17:1.386939e+00):7.974360e-01,(13:1.847330e+00,16:2.179804e+00):2.232005e-01):3.051300e-01):2.060603e-01,((((12:1.337432e+00,(5:8.942784e-01,9:7.646428e-01):7.861230e-01):1.669285e-01,11:9.469605e-01):2.337057e-01,((15:1.060376e+00,(7:1.178216e+00,8:1.065437e+00):1.146968e-01):1.164199e-01,14:1.300463e+00):1.730625e-01):7.253312e-02,6:1.236558e+00):7.036053e-02):4.987793e-01):1.300508e-01,45:6.884460e-01):1.718405e-01,(3:6.156625e-01,(((44:3.593099e-03,43:1.760137e-03):1.599886e-01,((41:4.039475e-02,30:3.439413e-02):1.162814e-01,(21:9.691682e-04,(23:2.893367e-05,22:1.828580e-03):3.335540e-04):2.970654e-02):1.538011e-02):1.658355e-01,(42:1.881941e-01,36:1.967965e-01):1.451539e-01):2.459279e-01):1.899140e-01):9.591491e-02,(((25:4.392792e-01,29:3.192173e-01):2.356322e-01,2:4.346928e-01):1.545140e-01,4:5.800730e-01):9.288736e-02):1.766200e-01):1.065160e-01,((38:2.407339e-01,(37:1.346035e-01,39:5.957478e-03):4.288737e-01):2.947718e-01,((33:1.247939e-01,20:7.183023e-02):4.260405e-01,((((26:7.193698e-03,27:1.071798e-02):7.891762e-02,40:1.277864e-01):3.177143e-02,((24:4.849316e-03,32:6.426784e-03):1.314485e-01,19:2.267014e-01):2.622941e-02):3.729691e-02,(34:1.481712e-01,(35:2.548405e-01,28:1.582040e-01):5.474413e-02):2.372354e-02):8.717246e-02):1.063870e-01):1.592914e-01,1:3.810252e-01);
   tree gen.28500 = [&U] ((31:6.949701e-01,((((46:1.188028e+00,(6:1.218097e+00,((((12:1.317465e+00,(5:8.809274e-01,9:8.944375e-01):7.743866e-01):1.644363e-01,11:9.328230e-01):1.320523e-01,((15:1.044545e+00,(7:1.160626e+00,8:1.049531e+00):1.114430e-01):1.146818e-01,14:1.281048e+00):1.704788e-01):7.145024e-02,(10:1.206924e+00,((18:2.069191e+00,17:1.366233e+00):8.900060e-01,(13:1.819750e+00,16:2.147261e+00):2.186423e-01):2.474504e-01):2.078002e-01):6.931009e-02):3.243119e-01):3.440737e-01,45:6.330090e-01):1.476018e-01,(3:6.064711e-01,(((21:4.702970e-04,(22:8.946630e-05,23:1.042121e-03):8.770258e-04):2.537172e-02,((41:3.979168e-02,30:3.388065e-02):4.565100e-02,(44:3.539456e-03,43:5.081641e-03):1.305092e-01):3.307010e-02):1.924998e-01,(42:1.182251e-01,36:1.938584e-01):1.235378e-01):2.422563e-01):1.870787e-01):9.448296e-02,(((25:1.837018e-01,29:3.587240e-01):1.644963e-01,2:4.282031e-01):1.522072e-01,4:5.714129e-01):5.432139e-02):1.739831e-01):1.049258e-01,((38:2.371399e-01,(37:8.775803e-02,39:3.777575e-02):3.916666e-01):2.903710e-01,((33:1.229308e-01,20:7.128710e-02):3.933469e-01,(((((26:5.675453e-03,27:1.163921e-02):8.527597e-02,40:9.067073e-02):4.336140e-02,((24:3.499703e-03,32:9.101928e-03):1.294861e-01,19:2.233169e-01):2.583782e-02):4.121781e-02,34:1.459591e-01):3.364423e-02,(35:2.514509e-01,28:1.558421e-01):5.158393e-02):8.587103e-02):1.047987e-01):1.299603e-01,1:3.945537e-01);
   tree gen.29000 = [&U] (((((42:4.199038e-01,(((((44:2.667217e-03,43:1.949433e-03):1.104276e-01,(30:4.461810e-02,41:2.451049e-02):2.410895e-02):2.305534e-02,(22:4.591140e-05,(23:2.803398e-03,21:1.628843e-03):1.298126e-03):2.797504e-02):9.201271e-02,36:3.131804e-01):3.705056e-01,3:6.167644e-01):1.232059e-01):1.632746e-01,((2:4.504748e-01,(29:3.948874e-01,25:2.531707e-01):1.080040e-01):9.810713e-02,4:5.938686e-01):1.013987e-01):3.724313e-02,(((((17:1.458976e+00,18:2.187407e+00):6.564168e-01,(13:1.935455e+00,16:2.196719e+00):2.033550e-01):2.486274e-01,10:1.191019e+00):2.322632e-01,(6:1.260036e+00,((11:1.014810e+00,(12:1.296966e+00,(9:8.677820e-01,5:8.898682e-01):7.021025e-01):1.599583e-01):1.350427e-01,(14:1.287304e+00,(15:1.017886e+00,(7:1.028208e+00,8:8.757757e-01):1.705674e-01):9.469223e-02):1.523447e-01):1.042822e-01):9.762077e-02):5.751364e-01,(46:6.544291e-01,45:1.623091e-01):4.600997e-01):2.692625e-01):1.447632e-01,31:7.271204e-01):6.281931e-02,((39:5.925321e-01,(37:3.917490e-01,38:2.466574e-01):1.458209e-01):1.108687e-01,((20:4.731664e-02,33:1.308810e-01):4.010052e-01,((34:2.060457e-01,(35:2.067395e-01,28:1.541686e-01):4.704852e-02):5.094454e-02,(((24:6.341136e-03,32:4.299217e-03):1.186573e-01,19:2.326323e-01):2.463218e-02,(40:1.130606e-01,(27:1.147273e-02,26:1.383552e-03):9.719789e-02):2.671201e-02):7.049399e-02):7.936001e-02):9.987389e-02):1.555967e-01,1:3.570126e-01);
   tree gen.29500 = [&U] ((31:6.976005e-01,((((46:1.326434e+00,(6:1.257684e+00,((10:1.246149e+00,((18:2.534923e+00,17:1.410634e+00):9.824660e-01,(13:1.872238e+00,16:2.245266e+00):2.974090e-01):2.554923e-01):2.145535e-01,(((12:1.324371e+00,(5:9.095569e-01,9:9.235060e-01):7.995536e-01):1.901583e-01,11:9.631390e-01):1.380515e-01,((15:1.189684e+00,(7:1.011674e+00,8:1.083640e+00):1.562495e-01):1.102141e-01,14:1.322681e+00):1.760192e-01):7.080764e-02):1.009875e-01):4.408227e-01):2.831096e-01,45:6.535813e-01):1.523987e-01,(3:6.261809e-01,(((21:3.143179e-04,(22:8.917538e-05,23:2.653304e-03):1.257827e-03):3.008901e-02,((41:1.366499e-02,30:5.961704e-02):5.374139e-02,(44:3.563822e-03,43:2.477258e-03):1.347507e-01):4.679594e-02):1.673515e-01,(42:1.416460e-01,36:4.316440e-02):2.534024e-01):2.441185e-01):1.931586e-01):1.034841e-01,(((25:2.925199e-01,29:3.582023e-01):2.247132e-01,2:4.262533e-01):1.437066e-01,4:5.899834e-01):8.009455e-02):1.340057e-01):9.674911e-02,((38:3.405163e-01,(37:3.400338e-02,39:4.090453e-01):2.964994e-01):2.769701e-01,((33:9.546874e-02,20:7.360388e-02):4.061303e-01,((35:2.393823e-01,28:1.609068e-01):3.304972e-02,(34:1.507027e-01,(((26:1.721385e-03,27:1.220388e-02):9.757245e-02,40:1.193140e-01):7.605857e-03,((24:2.835793e-03,32:4.299363e-03):1.054120e-01,19:2.305746e-01):3.507086e-02):3.395779e-02):3.517433e-02):8.866178e-02):1.082046e-01):1.341839e-01,1:4.073764e-01);
   tree gen.30000 = [&U] (((((42:5.461335e-01,(((((44:7.562756e-03,43:8.509072e-04):1.657903e-01,(30:3.701428e-02,41:1.828557e-02):3.795027e-02):3.697487e-02,((21:1.477717e-04,22:2.272794e-03):3.548087e-03,23:1.990994e-03):1.871105e-02):8.325636e-02,36:3.454053e-01):3.005542e-01,3:6.299499e-01):6.215963e-02):1.948774e-01,(((((17:1.490167e+00,18:2.234170e+00):6.704500e-01,(13:1.976832e+00,16:2.243682e+00):2.077025e-01):2.539427e-01,10:1.216481e+00):2.372287e-01,(6:1.286974e+00,((11:1.036505e+00,(12:1.324693e+00,(9:8.863338e-01,5:9.088922e-01):7.171124e-01):1.932926e-01):1.520390e-01,(14:1.314824e+00,(15:1.039646e+00,(7:1.175953e+00,8:8.944985e-01):1.742138e-01):9.671661e-02):1.811779e-01):6.964920e-02):4.698900e-02):6.163694e-01,(46:6.079959e-01,45:1.657791e-01):6.369645e-01):1.805785e-01):6.438911e-02,((2:4.601052e-01,(29:4.475469e-01,25:2.179018e-01):2.425016e-01):1.414601e-01,4:6.065646e-01):1.035665e-01):1.478580e-01,31:7.426651e-01):9.563171e-02,(((38:2.519305e-01,37:4.343281e-01):3.990466e-02,39:4.421998e-01):1.905754e-01,((20:8.690595e-02,33:1.336791e-01):3.561709e-01,((34:1.970450e-01,(35:2.866018e-01,28:1.325850e-01):5.071035e-02):3.039267e-02,(((24:4.853835e-03,32:1.094351e-02):1.211940e-01,19:2.525092e-01):2.515878e-02,(40:1.008836e-01,(27:8.644758e-03,26:3.513448e-03):8.431378e-02):3.491147e-02):6.421470e-02):8.552345e-02):9.329740e-02):1.305811e-01,1:3.541598e-01);
   tree gen.30500 = [&U] (((((42:5.442922e-01,(((((44:3.797274e-03,43:7.747221e-04):1.709995e-01,(22:2.740558e-03,(21:6.620965e-05,23:3.762944e-04):2.062228e-03):2.913893e-02):3.474901e-02,(30:3.797992e-02,41:1.822392e-02):6.946386e-02):8.509924e-02,36:3.442408e-01):2.867161e-01,3:6.278261e-01):1.276534e-01):1.512245e-01,(((((17:1.485143e+00,18:2.226638e+00):7.216649e-01,(13:1.970167e+00,16:2.236117e+00):2.070022e-01):2.530865e-01,10:1.212380e+00):2.364289e-01,(6:1.282635e+00,((11:1.033010e+00,(12:1.320227e+00,(9:8.833457e-01,5:9.058280e-01):7.146947e-01):1.926409e-01):1.515264e-01,(14:1.239741e+00,(15:1.036141e+00,(7:1.171989e+00,8:8.914827e-01):1.638619e-01):1.034931e-01):1.855665e-01):8.922537e-02):4.132736e-02):6.142914e-01,(46:4.799906e-01,45:3.157905e-01):5.852907e-01):1.799697e-01):6.417203e-02,((2:4.585540e-01,(29:4.460380e-01,25:2.713947e-01):2.416840e-01):1.285571e-01,4:6.045196e-01):9.210810e-02):1.473595e-01,31:7.112960e-01):9.530929e-02,(((39:4.383305e-01,37:4.808568e-01):1.898381e-02,38:3.260779e-01):2.187018e-01,((20:8.335110e-02,33:1.002710e-01):3.549701e-01,((34:1.730203e-01,(35:2.856355e-01,28:1.321380e-01):3.921420e-02):4.284230e-02,(((24:7.276730e-04,32:1.207584e-02):1.207854e-01,19:2.516578e-01):8.513882e-03,(40:1.005435e-01,(27:9.793714e-03,26:2.252705e-03):8.427294e-02):3.479377e-02):5.331057e-02):1.111633e-01):9.298286e-02):1.301408e-01,1:3.529658e-01);
   tree gen.31000 = [&U] ((31:7.135780e-01,((((46:1.153464e+00,(6:1.161487e+00,((10:1.110934e+00,((18:2.256857e+00,17:1.442943e+00):7.505726e-01,(13:1.873523e+00,16:2.296691e+00):2.493645e-01):4.032224e-01):1.847348e-01,(((12:1.354704e+00,(5:9.303890e-01,9:9.446576e-01):6.789436e-01):2.054370e-01,11:9.851983e-01):2.268589e-01,((15:1.089327e+00,(7:1.228586e+00,8:1.070839e+00):1.434377e-01):1.065471e-01,14:1.352975e+00):1.770491e-01):1.108368e-01):6.185590e-02):5.847635e-01):5.201205e-02,45:6.685506e-01):1.851954e-01,(3:5.967193e-01,(((41:3.039847e-02,30:2.552816e-02):6.489332e-02,((44:5.500073e-03,43:1.555966e-03):1.378369e-01,(23:1.725068e-03,(21:2.255026e-03,22:2.268050e-03):2.131786e-04):3.452141e-02):3.163997e-02):1.711845e-01,(42:1.016174e-01,36:1.376822e-01):1.563268e-01):3.245774e-01):2.161261e-01):8.653528e-02,(((25:2.038012e-01,29:3.859626e-01):3.166313e-01,2:3.664848e-01):2.024619e-01,4:5.804859e-01):6.656888e-02):1.476507e-01):1.252894e-01,((38:2.139713e-01,(37:5.006594e-02,39:1.919025e-03):4.912336e-01):2.233598e-01,((33:1.103115e-01,20:7.526802e-02):4.154322e-01,(((40:1.220467e-01,(26:2.568393e-03,27:1.264771e-02):7.232914e-02):2.556617e-02,((24:5.388957e-03,32:6.482249e-03):1.548328e-01,19:2.358555e-01):1.943864e-02):4.858467e-02,(34:1.539560e-01,(35:2.448650e-01,28:1.620965e-01):6.712605e-02):1.940717e-02):9.069245e-02):8.616868e-02):1.688651e-01,1:4.269894e-01);
   tree gen.31500 = [&U] ((31:7.330522e-01,((((46:1.184943e+00,45:5.070208e-01):2.047447e-01,(((((12:1.428156e+00,(5:9.137818e-01,9:9.536940e-01):6.974726e-01):1.570273e-01,11:1.012085e+00):2.330501e-01,((15:1.119056e+00,(7:1.130082e+00,8:1.087531e+00):1.473523e-01):1.049249e-01,14:1.205599e+00):2.140537e-01):7.105191e-02,(10:1.141252e+00,((18:2.318448e+00,17:1.482322e+00):7.250096e-01,(13:1.924653e+00,16:2.359369e+00):1.965262e-01):3.206974e-01):3.318277e-01):6.474243e-02,6:1.193185e+00):5.995161e-01):2.554294e-01,(3:6.130043e-01,((((41:3.122807e-02,30:4.474662e-02):5.575166e-02,(44:1.800477e-03,43:6.647368e-04):1.415986e-01):4.185737e-02,((21:1.892944e-03,23:1.195551e-03):2.179120e-04,22:3.334396e-03):3.738014e-02):8.005122e-02,(42:1.360505e-01,36:1.105635e-01):2.283181e-01):3.334355e-01):2.220244e-01):8.889691e-02,(((25:1.888901e-01,29:3.964958e-01):3.252724e-01,2:3.764865e-01):2.079873e-01,4:5.963279e-01):1.301278e-01):1.004524e-01):1.177840e-01,((38:2.198108e-01,(37:1.535850e-01,39:1.887003e-01):2.995514e-01):2.294555e-01,((33:1.624542e-01,20:7.732215e-02):4.267697e-01,((19:2.422923e-01,((24:3.772381e-03,32:6.275266e-03):1.660619e-01,(40:1.253775e-01,(26:2.469577e-03,27:1.299288e-02):7.430307e-02):5.897304e-02):9.633956e-03):8.444614e-02,(34:1.581576e-01,(35:2.515476e-01,28:1.665202e-01):5.009648e-02):2.069003e-02):8.674599e-02):9.631548e-02):1.622657e-01,1:4.015162e-01);
   tree gen.32000 = [&U] ((31:6.973528e-01,((((46:1.127237e+00,45:4.621557e-01):2.141863e-01,(((((12:1.358605e+00,(5:8.692809e-01,9:9.072494e-01):6.635059e-01):1.493801e-01,11:9.627971e-01):1.598099e-01,((15:1.064558e+00,(7:1.105309e+00,8:1.034569e+00):1.401763e-01):1.397789e-01,14:1.146887e+00):1.878038e-01):6.759171e-02,(10:1.085674e+00,((18:2.205541e+00,17:1.395505e+00):8.962601e-01,(13:1.830923e+00,16:2.244469e+00):1.869554e-01):3.050795e-01):3.156678e-01):6.158949e-02,6:1.135077e+00):5.703198e-01):2.349523e-01,(3:5.831512e-01,(((41:2.409662e-02,30:4.256748e-02):4.726792e-02,((22:4.711649e-03,(23:1.907505e-03,21:5.719194e-03):2.663014e-04):3.642369e-02,(44:4.782080e-03,43:4.933388e-03):1.335607e-01):4.110397e-02):1.593623e-01,(42:3.266697e-01,36:2.935111e-01):7.676572e-04):2.283714e-01):2.256987e-01):9.268736e-02,(((25:1.796912e-01,29:3.771866e-01):2.638166e-01,2:3.581517e-01):2.357025e-01,4:5.672869e-01):1.021164e-01):1.394691e-01):9.807175e-02,((38:2.091061e-01,(37:8.034484e-02,39:1.795106e-01):3.625369e-01):1.873908e-01,((33:1.545428e-01,20:7.355659e-02):3.843584e-01,((34:1.504554e-01,(((24:3.579711e-03,32:1.206991e-02):1.520115e-01,19:2.974284e-01):2.620544e-02,(40:1.055862e-01,(26:2.029917e-03,27:9.971260e-03):7.340307e-02):2.854496e-02):2.290913e-02):4.495786e-02,(35:2.392973e-01,28:1.584108e-01):7.857947e-02):8.252148e-02):9.162495e-02):1.543634e-01,1:3.819625e-01);
   tree gen.32500 = [&U] ((31:6.968293e-01,((((46:9.801663e-01,45:4.618088e-01):2.140255e-01,(((((12:1.357586e+00,(5:8.686284e-01,9:9.122129e-01):6.630079e-01):1.490268e-01,11:9.620744e-01):1.596899e-01,((15:1.063759e+00,(7:1.104479e+00,8:9.649133e-01):2.105003e-01):1.396740e-01,14:1.112280e+00):1.484915e-01):6.472094e-02,(10:1.170685e+00,((18:2.203885e+00,17:1.394458e+00):8.955873e-01,(13:1.829549e+00,16:2.242784e+00):1.868151e-01):3.621801e-01):2.809350e-01):6.579429e-02,6:1.134225e+00):5.698917e-01):2.347759e-01,(3:5.972038e-01,((42:1.760654e-01,36:2.625719e-01):2.551313e-02,((((23:4.578529e-04,22:4.708113e-03):3.202631e-03,21:2.730654e-03):5.253633e-02,(44:5.443792e-03,43:9.218231e-04):1.383330e-01):3.201411e-03,(41:2.399373e-02,30:5.207640e-02):4.723244e-02):1.592427e-01):2.347172e-01):2.203744e-01):9.261778e-02,(((25:2.135575e-01,29:3.769035e-01):2.626100e-01,2:3.578829e-01):2.043455e-01,4:5.674461e-01):1.020398e-01):1.696138e-01):9.799814e-02,((38:2.039104e-01,(37:8.028453e-02,39:8.133538e-02):3.162462e-01):1.867603e-01,((33:1.544268e-01,20:7.350138e-02):3.840699e-01,((34:1.503425e-01,(19:2.972051e-01,((40:1.066423e-01,(26:5.065021e-03,27:9.963776e-03):6.196107e-02):1.907277e-02,(24:9.782239e-03,32:9.148915e-03):1.325728e-01):4.224240e-02):2.261986e-02):4.492412e-02,(35:2.391177e-01,28:1.582919e-01):3.112430e-02):8.245954e-02):8.467653e-02):1.542476e-01,1:3.816758e-01);
   tree gen.33000 = [&U] ((31:6.919529e-01,((((46:9.733071e-01,45:4.585770e-01):2.577771e-01,(((((12:1.348085e+00,(5:9.477798e-01,9:9.058292e-01):5.730657e-01):1.557836e-01,11:9.553417e-01):1.708228e-01,((15:1.056315e+00,(7:1.096750e+00,8:9.581608e-01):2.090272e-01):1.670821e-01,14:1.104496e+00):1.474523e-01):6.426802e-02,(10:1.162493e+00,((18:2.188462e+00,17:1.604419e+00):6.839032e-01,(13:1.816746e+00,16:2.227089e+00):1.855077e-01):3.596455e-01):2.789690e-01):1.199741e-01,6:1.126288e+00):7.226568e-01):1.019233e-01,(3:5.930246e-01,((42:3.381131e-02,36:2.308481e-02):3.235162e-01,(((23:4.546489e-04,(21:1.382887e-03,22:4.381833e-03):1.094890e-03):6.585442e-02,(41:2.398552e-02,30:5.171197e-02):7.432785e-02):3.179008e-03,(44:4.170293e-03,43:1.757352e-03):1.373649e-01):1.215105e-01):2.480322e-01):2.188322e-01):9.196964e-02,(((25:2.120631e-01,29:3.742659e-01):2.404543e-01,2:3.553784e-01):2.029155e-01,4:5.634751e-01):9.938823e-02):1.218420e-01):1.161375e-01,((38:3.359228e-01,(37:1.281193e-01,39:5.103406e-02):3.140331e-01):2.649336e-01,((33:1.308033e-01,20:6.649611e-02):3.813822e-01,((34:1.560803e-01,(35:2.374444e-01,28:1.457219e-01):3.535800e-02):4.421573e-02,(((24:9.545842e-03,32:8.695502e-03):1.316450e-01,19:2.375421e-01):3.266535e-02,(40:1.027573e-01,(26:2.737546e-03,27:1.175915e-02):6.152746e-02):2.078272e-02):8.308220e-02):6.563166e-02):8.408396e-02):1.530735e-01,1:3.790048e-01);
   tree gen.33500 = [&U] ((((4:5.813915e-01,((25:2.784145e-01,29:4.521159e-01):2.420348e-01,2:3.668535e-01):2.144413e-01):1.138232e-01,(((((22:2.693441e-04,(23:2.932782e-03,21:1.188680e-03):1.605896e-03):1.598182e-02,((44:1.359106e-03,43:2.721211e-03):1.583412e-01,(41:2.097899e-02,30:4.111284e-02):8.471644e-02):1.566083e-02):1.957144e-01,(42:1.526249e-02,36:1.504881e-01):1.763864e-01):2.787779e-01,3:6.125587e-01):2.444781e-01,((((((17:1.521554e+00,18:2.229547e+00):7.212185e-01,(13:1.986823e+00,16:2.199012e+00):2.521541e-01):2.811716e-01,10:1.298628e+00):2.750376e-01,(((12:1.317252e+00,(9:7.936446e-01,5:9.593060e-01):6.691731e-01):2.233405e-01,11:1.039101e+00):1.529457e-01,((15:1.117122e+00,(7:1.195979e+00,8:1.094966e+00):1.306950e-01):9.894059e-02,14:1.270200e+00):2.077022e-01):8.811473e-02):7.999236e-02,6:1.370014e+00):6.569253e-01,(46:8.331633e-01,45:3.921518e-01):4.746284e-01):1.504691e-01):7.116353e-02):1.651627e-01,31:6.414051e-01):4.236372e-02,(((38:3.493170e-01,39:4.717105e-01):3.234393e-02,37:5.990891e-01):1.690062e-01,(((34:1.458585e-01,(28:1.406389e-01,35:2.331073e-01):3.926275e-02):7.555107e-02,((40:1.098491e-01,(26:3.276299e-03,27:1.035973e-02):7.620050e-02):2.059068e-02,((24:3.163215e-03,32:7.532006e-03):1.814595e-01,19:2.398170e-01):3.050598e-02):5.820446e-02):9.167823e-02,(33:1.228257e-01,20:5.985533e-02):3.917198e-01):1.266596e-01):1.210625e-01,1:3.509387e-01);
   tree gen.34000 = [&U] ((31:7.207901e-01,((((46:1.013870e+00,45:5.649547e-01):5.056170e-02,((10:1.283671e+00,((13:2.052322e+00,16:1.990703e+00):2.890291e-01,(18:2.279667e+00,17:1.671283e+00):7.124049e-01):2.618358e-01):2.614632e-01,(6:1.233998e+00,(((12:1.404267e+00,(5:9.872787e-01,9:9.435797e-01):5.969483e-01):1.622759e-01,11:9.951557e-01):1.362975e-01,((15:1.084467e+00,(7:1.142457e+00,8:9.980922e-01):2.177384e-01):7.129977e-02,14:1.127785e+00):2.019286e-01):1.287136e-01):5.788610e-02):6.146919e-01):1.322668e-01,(3:6.177389e-01,((42:1.641947e-01,36:5.383466e-02):2.391659e-01,((((44:2.084431e-03,43:5.959857e-05):1.605140e-01,41:2.449214e-02):1.768035e-03,30:5.386707e-02):4.418038e-02,((23:1.139484e-03,21:7.938110e-04):6.346388e-05,22:2.844843e-03):3.656726e-02):1.177902e-01):2.337647e-01):2.279521e-01):9.580248e-02,(((25:2.356789e-01,29:3.898635e-01):1.666284e-01,2:3.701888e-01):1.610805e-01,4:6.155365e-01):1.035302e-01):1.269197e-01):9.849025e-02,((38:3.147892e-01,(37:1.334587e-01,39:1.208219e-01):2.509936e-01):3.148485e-01,((33:8.392021e-02,20:6.033129e-02):3.781984e-01,(34:1.625850e-01,((35:2.404950e-01,28:1.517949e-01):5.985192e-02,(((24:3.650732e-03,32:6.057676e-03):1.371314e-01,19:2.481975e-01):3.402668e-02,(40:1.644667e-01,(26:1.636340e-04,27:1.224921e-02):7.635037e-02):2.207649e-02):4.270210e-02):3.141228e-03):1.487427e-01):1.072759e-01):1.218996e-01,1:4.437032e-01);
   tree gen.34500 = [&U] ((((4:5.637681e-01,(2:4.223188e-01,(29:3.604185e-01,25:2.975097e-01):2.846602e-01):1.520015e-01):1.345866e-01,((3:6.127318e-01,(((44:2.873161e-03,43:1.416430e-03):1.236237e-01,(((22:3.728285e-04,21:1.045147e-03):5.174709e-04,23:1.711645e-03):2.790610e-02,(30:5.953680e-02,41:3.917538e-02):7.802593e-02):8.910969e-03):1.619276e-01,36:2.911815e-01):2.621831e-01):2.628441e-01,((45:5.176860e-01,46:8.628836e-01):1.752280e-01,(((((15:1.028663e+00,(8:1.056421e+00,7:1.113011e+00):1.399153e-01):7.762537e-02,14:1.227773e+00):1.647020e-01,((12:1.302061e+00,(5:1.040641e+00,9:8.297242e-01):5.443193e-01):1.723263e-01,11:1.119487e+00):1.596743e-01):1.085961e-01,6:1.223453e+00):6.777700e-02,(10:1.163057e+00,((13:1.783823e+00,16:2.181699e+00):2.329868e-01,(17:1.263009e+00,18:2.151141e+00):7.701984e-01):2.787330e-01):2.275981e-01):6.107893e-01):1.907026e-01):2.210054e-02):7.466305e-02,(31:1.256753e-01,42:7.211524e-02):5.339509e-01):1.438984e-01,(((20:6.589385e-02,33:1.095986e-01):3.601130e-01,(((40:9.268437e-02,(26:3.447088e-03,27:1.141071e-02):8.093333e-02):2.093936e-02,(34:1.525619e-01,((32:4.598419e-03,24:7.591383e-03):1.275733e-01,19:2.622856e-01):2.387908e-02):7.501465e-03):4.003580e-02,(28:1.347443e-01,35:2.671394e-01):5.442910e-02):9.836754e-02):9.614617e-02,((37:7.686388e-02,39:4.007239e-02):2.253094e-01,38:2.508164e-01):2.931060e-01):1.541269e-01,1:4.123719e-01);
   tree gen.35000 = [&U] ((((3:6.073449e-01,(((44:2.847901e-03,43:1.453011e-03):1.225368e-01,(((23:3.531885e-03,21:1.035958e-03):2.379411e-04,22:4.712709e-04):2.766076e-02,(30:5.901338e-02,41:3.141620e-02):7.737941e-02):5.435841e-02):1.605040e-01,36:2.886216e-01):2.315390e-01):2.508948e-01,((4:5.588117e-01,(2:4.186059e-01,(29:3.573863e-01,25:2.948941e-01):2.616827e-01):1.374325e-01):1.289535e-01,((45:6.359305e-01,(((((15:1.019620e+00,(8:1.047134e+00,7:1.103226e+00):1.248619e-01):1.109758e-01,14:1.216979e+00):1.632540e-01,((12:1.290614e+00,(5:1.031492e+00,9:8.348054e-01):5.395339e-01):1.708113e-01,11:1.109645e+00):1.582705e-01):1.076413e-01,(10:1.152831e+00,((13:1.768140e+00,16:2.162518e+00):2.309385e-01,(17:1.356599e+00,18:2.132229e+00):7.634271e-01):2.762824e-01):2.255972e-01):6.805342e-02,6:1.212697e+00):5.883005e-01):8.304841e-02,46:8.552974e-01):1.505147e-01):4.841594e-02):1.081894e-01,(31:1.013356e-01,42:7.187515e-02):5.205629e-01):1.426332e-01,(((20:7.616343e-02,33:1.086351e-01):3.569470e-01,(((40:9.186952e-02,(26:7.399117e-03,27:1.674767e-02):7.570808e-02):1.866168e-02,(34:1.512206e-01,((32:1.021427e-02,24:7.524642e-03):1.582208e-01,19:2.599797e-01):2.801930e-02):1.523733e-02):3.672096e-02,(28:1.335597e-01,35:2.747993e-01):5.395058e-02):9.750273e-02):9.530088e-02,((37:1.445821e-01,39:7.002543e-02):2.912738e-01,38:2.486113e-01):2.905291e-01):1.527719e-01,1:4.087465e-01);
   tree gen.35500 = [&U] ((((((2:3.512456e-01,(29:3.621715e-01,25:2.244726e-01):2.775046e-01):1.864824e-01,4:5.481183e-01):7.730327e-02,(46:1.317338e+00,(3:6.539126e-01,(42:2.640962e-01,(36:3.665589e-01,((23:7.510570e-04,(22:3.199959e-03,21:2.806965e-03):2.323907e-03):4.011338e-02,((30:5.088136e-02,41:2.801837e-02):9.152062e-02,(44:3.439095e-03,43:2.065250e-03):1.172275e-01):1.861712e-02):1.368937e-01):6.244228e-02):2.131162e-01):1.573616e-01):1.008219e-01):5.888144e-02,(((((11:1.012846e+00,(12:1.366942e+00,(9:9.007911e-01,5:9.334051e-01):6.724490e-01):2.157840e-01):1.674508e-01,(14:1.220138e+00,(15:1.015916e+00,(7:1.149112e+00,8:9.524151e-01):1.699512e-01):9.000618e-02):1.556850e-01):1.133768e-01,(((17:1.430489e+00,18:2.559949e+00):7.023112e-01,(13:1.802811e+00,16:1.985272e+00):1.465930e-01):3.443195e-01,10:1.157525e+00):2.329827e-01):9.337687e-02,6:1.256527e+00):7.757877e-01,45:8.513664e-01):6.329150e-02):1.118981e-01,31:6.890083e-01):1.396101e-01,((37:4.100031e-01,(38:2.889835e-01,39:6.930800e-01):3.221743e-03):1.662393e-01,((20:6.885953e-02,33:1.568568e-01):3.352263e-01,((((19:2.193914e-01,(24:7.672957e-03,32:1.137888e-02):1.476697e-01):2.533127e-02,(40:1.174483e-01,(27:1.238347e-02,26:7.065922e-03):9.415948e-02):2.207617e-02):4.118076e-02,34:1.577349e-01):2.275676e-02,(35:2.528074e-01,28:1.572555e-01):6.529468e-02):1.062371e-01):1.000026e-01):1.123476e-01,1:3.460759e-01);
   tree gen.36000 = [&U] ((((3:6.331963e-01,(((44:4.416926e-03,43:1.798680e-04):1.048696e-01,((23:2.450614e-03,(22:1.272792e-03,21:9.110276e-04):1.724471e-03):6.329908e-02,(30:7.579136e-02,41:3.275341e-02):4.487617e-02):2.524783e-02):9.682640e-02,36:3.123882e-01):2.961495e-01):2.611288e-01,((4:5.769592e-01,(2:4.364236e-01,(29:3.725983e-01,25:2.266417e-01):2.483405e-01):1.622944e-01):8.053795e-02,(45:6.629986e-01,(46:8.917028e-01,((10:1.201901e+00,((13:1.843400e+00,16:2.254565e+00):2.573346e-01,(17:1.327183e+00,18:2.222987e+00):8.159638e-01):2.982261e-01):2.431028e-01,(6:1.257151e+00,(((15:1.063019e+00,(8:1.091705e+00,7:1.150184e+00):1.814398e-01):7.696297e-02,14:1.268779e+00):1.877563e-01,((12:1.345548e+00,(5:1.075397e+00,9:8.703385e-01):5.668265e-01):1.554292e-01,11:1.156877e+00):1.705561e-01):7.264565e-02):3.954350e-02):7.358493e-01):5.098369e-02):1.569213e-01):7.485357e-02):1.325584e-01,(31:1.360530e-01,42:5.963304e-02):5.532574e-01):1.025660e-01,(((20:7.015439e-02,33:1.132591e-01):4.004336e-01,(((32:4.184528e-03,24:6.231706e-03):1.649554e-01,((19:2.710456e-01,34:1.242757e-01):2.116747e-02,(40:1.557666e-01,(26:3.986189e-03,27:1.581413e-02):7.941983e-02):2.605180e-02):5.734981e-04):4.867919e-02,(28:1.220708e-01,35:2.699396e-01):5.624696e-02):7.330508e-02):9.935732e-02,((37:4.977045e-02,39:5.516881e-02):4.067831e-01,38:3.484416e-01):2.251976e-01):1.416439e-01,1:4.261446e-01);
   tree gen.36500 = [&U] (((((4:5.461166e-01,((2:3.499629e-01,(29:3.489540e-01,25:2.943758e-01):3.494522e-01):1.858014e-01,((((11:9.523836e-01,(12:1.361950e+00,(9:8.975016e-01,5:9.299965e-01):6.699933e-01):2.009056e-01):1.156527e-01,(14:1.215683e+00,(15:1.012206e+00,(7:1.144915e+00,8:9.200765e-01):2.184212e-01):1.271266e-01):2.106373e-01):8.231247e-02,(((17:1.425265e+00,18:2.262816e+00):7.106439e-01,(13:1.796228e+00,16:1.978022e+00):1.321277e-01):3.540106e-01,10:1.153298e+00):2.422711e-01):8.723749e-02,6:1.157890e+00):7.236507e-01):8.755867e-02):9.031333e-02,(46:1.312527e+00,(3:6.515246e-01,((36:3.548760e-01,((((23:1.051649e-03,21:2.532231e-03):2.709582e-03,22:1.224335e-03):4.048723e-02,(30:4.986025e-02,41:7.150728e-03):8.536522e-02):2.785266e-02,(44:8.990528e-04,43:2.057708e-03):1.334577e-01):1.142941e-01):6.196765e-02,42:2.819531e-01):2.673462e-01):1.143118e-01):1.133336e-01):4.235742e-02,45:8.482573e-01):9.486452e-02,31:6.444365e-01):1.087966e-01,(((39:3.583253e-01,37:4.051959e-01):9.476254e-03,38:2.638252e-01):1.803811e-01,((20:6.860807e-02,33:1.562840e-01):3.340021e-01,(((40:1.240303e-01,((27:1.731358e-02,26:1.032500e-03):1.017186e-01,(19:2.185902e-01,(24:4.057472e-03,32:1.025315e-02):1.082665e-01):4.328871e-02):7.061262e-04):7.354185e-02,(35:2.518842e-01,28:1.566812e-01):6.025499e-02):3.892052e-03,34:1.894501e-01):9.807352e-02):9.441938e-02):1.571646e-01,1:3.448121e-01);
   tree gen.37000 = [&U] (((((4:5.561186e-01,((2:3.563723e-01,(29:3.553450e-01,25:2.997672e-01):3.558523e-01):7.081075e-02,((((11:9.698262e-01,(12:1.386894e+00,(9:9.139390e-01,5:9.470290e-01):6.822640e-01):2.045851e-01):1.177708e-01,(14:1.237947e+00,(15:1.030744e+00,(7:1.165884e+00,8:9.435844e-01):1.803329e-01):1.093403e-01):2.069295e-01):1.031320e-01,(((17:1.451369e+00,18:2.162030e+00):7.492421e-01,(13:1.829125e+00,16:2.014249e+00):1.345476e-01):3.161851e-01,10:1.174420e+00):2.467082e-01):8.883521e-02,6:1.179096e+00):7.369041e-01):8.916228e-02):9.196739e-02,(46:1.196299e+00,(3:6.634570e-01,((36:3.613754e-01,42:1.479802e-01):5.317150e-02,((44:5.325614e-03,43:3.446767e-04):1.129990e-01,((30:4.980956e-02,41:2.660888e-02):3.930578e-02,((21:2.720669e-03,22:1.112482e-03):3.951334e-04,23:8.177967e-04):4.129137e-02):3.773328e-02):1.381763e-01):2.722425e-01):8.805402e-02):1.649206e-01):7.222585e-02,45:8.241511e-01):6.962343e-02,31:6.562392e-01):1.083455e-01,(((37:4.126170e-01,39:3.830136e-01):1.118593e-01,38:2.686570e-01):1.168546e-01,((20:6.260180e-02,33:1.410810e-01):3.815595e-01,(((40:1.263019e-01,((27:1.347173e-02,26:3.415137e-03):7.243298e-02,(19:2.225936e-01,(24:7.306421e-03,32:1.044093e-02):1.102494e-01):5.694290e-02):3.340307e-03):7.488874e-02,(35:2.270872e-01,28:1.263243e-01):6.135854e-02):3.963333e-03,34:1.929198e-01):6.123449e-02):9.760172e-02):1.600430e-01,1:3.511273e-01);
   tree gen.37500 = [&U] ((31:7.034283e-01,((((46:7.980177e-01,45:1.540142e-01):5.541626e-01,(6:1.073825e+00,((((12:1.370442e+00,(5:8.555808e-01,9:7.902100e-01):5.675684e-01):1.938219e-01,11:9.693832e-01):1.546413e-01,((15:1.059117e+00,(7:1.128988e+00,8:1.033814e+00):1.429271e-01):7.664430e-02,14:1.100620e+00):1.955198e-01):5.764595e-02,(10:1.126345e+00,((13:1.842504e+00,16:2.104571e+00):2.894069e-01,(18:2.054500e+00,17:1.488202e+00):8.178390e-01):2.369251e-01):2.964087e-01):6.174108e-02):5.719883e-01):1.887051e-01,(3:6.028593e-01,((42:3.112183e-01,36:1.552273e-01):1.460732e-01,(((41:4.057187e-02,30:4.538996e-02):3.209733e-02,(44:4.437554e-03,43:1.323189e-06):1.444433e-01):2.981412e-02,(22:1.398024e-03,(21:8.626342e-04,23:2.492972e-03):1.140532e-04):1.884101e-02):1.837429e-01):2.173073e-01):2.215068e-01):6.242886e-02,(((25:2.547464e-01,29:4.722774e-01):1.313448e-01,2:4.322786e-01):1.531118e-01,4:5.395357e-01):1.010365e-01):1.622138e-01):7.703789e-02,((38:3.072068e-01,(37:2.652528e-01,39:2.699750e-01):1.867257e-01):2.005579e-01,((33:9.539773e-02,20:7.212889e-02):4.376036e-01,((((19:2.475455e-01,(24:3.755639e-03,32:1.050333e-02):1.200563e-01):3.649848e-02,(40:1.162212e-01,(26:3.417781e-03,27:1.800769e-02):8.409540e-02):1.791354e-02):1.695750e-02,34:1.412523e-01):3.523840e-02,(35:2.777648e-01,28:1.526407e-01):3.489192e-02):1.141584e-01):1.128529e-01):1.216654e-01,1:3.904905e-01);
   tree gen.38000 = [&U] ((31:7.267920e-01,(((45:6.613629e-01,((6:1.109491e+00,((((12:1.415960e+00,(5:8.839981e-01,9:8.164560e-01):5.864197e-01):2.002595e-01,11:1.093223e+00):1.314003e-01,((15:1.094294e+00,(7:1.166486e+00,8:1.068151e+00):1.476743e-01):1.274053e-01,14:1.137176e+00):1.447461e-01):1.203978e-01,(10:1.163755e+00,((13:1.903701e+00,16:2.174472e+00):1.940172e-01,(18:2.122738e+00,17:1.537631e+00):8.450027e-01):2.727918e-01):3.062536e-01):1.128931e-01):4.224207e-01,46:1.103185e+00):1.931692e-01):2.021492e-01,(3:6.228827e-01,((42:3.215551e-01,36:3.259175e-01):5.428186e-02,(((41:4.191943e-02,30:4.689754e-02):3.058619e-02,(44:4.584942e-03,43:1.367138e-06):1.492409e-01):1.800106e-02,(21:1.793329e-04,(23:3.290945e-04,22:1.199942e-03):1.301513e-03):5.521806e-02):1.318923e-01):3.186488e-01):2.288639e-01):6.450238e-02,(((25:2.632075e-01,29:4.879636e-01):1.357073e-01,2:4.466363e-01):1.581972e-01,4:5.574558e-01):1.220830e-01):1.676016e-01):7.782186e-02,((38:3.174104e-01,(37:1.543605e-01,39:1.511599e-01):3.593510e-01):2.072192e-01,((33:9.856627e-02,20:7.269333e-02):4.487330e-01,((34:1.459439e-01,((19:2.557674e-01,(24:3.435866e-03,32:6.732702e-03):1.241674e-01):2.377030e-02,(40:1.145821e-01,(26:3.531299e-03,27:1.860580e-02):8.688854e-02):1.850852e-02):3.141751e-02):8.123266e-03,(35:2.869905e-01,28:1.577105e-01):3.605082e-02):9.974175e-02):7.076824e-02):1.989165e-01,1:4.113332e-01);
   tree gen.38500 = [&U] (((((((((11:1.062515e+00,(12:1.488617e+00,(9:8.329899e-01,5:1.037539e+00):5.397590e-01):2.241379e-01):1.588288e-01,(14:1.356262e+00,(15:1.129256e+00,(7:1.277311e+00,8:1.033765e+00):1.480165e-01):9.024723e-02):1.528897e-01):8.872882e-02,6:1.291786e+00):7.590968e-02,(((17:1.590080e+00,18:2.368662e+00):8.208493e-01,(13:2.003940e+00,16:2.206757e+00):1.661628e-01):2.249869e-01,10:1.239342e+00):2.478285e-01):8.096048e-01,((2:4.482078e-01,(29:3.893064e-01,25:2.139187e-01):2.278377e-01):8.678153e-02,4:5.973495e-01):1.003593e-01):7.495449e-02,(46:1.310633e+00,(3:7.268655e-01,(((21:3.290982e-04,(23:5.250405e-03,22:6.119688e-04):1.636567e-03):4.894831e-02,((30:5.052507e-02,41:2.915197e-02):4.843537e-02,(44:2.933955e-03,43:7.368867e-04):1.623164e-01):2.141079e-02):1.427539e-01,(36:3.261778e-01,42:5.022132e-02):1.319123e-01):3.033110e-01):1.094370e-01):1.277500e-01):3.677497e-02,45:8.129214e-01):1.160948e-01,31:6.643360e-01):1.309657e-01,((38:2.943334e-01,(37:3.328022e-01,39:4.280740e-01):1.039651e-01):1.516320e-01,((20:8.285001e-02,33:1.545645e-01):5.290372e-01,(((35:2.487905e-01,28:1.264715e-01):5.183424e-02,34:1.508821e-01):2.380477e-02,((40:1.046098e-01,(27:4.113189e-03,26:5.318437e-03):1.080340e-01):2.887097e-02,(19:2.438675e-01,(24:4.748212e-03,32:1.018559e-02):1.066759e-01):2.518045e-02):6.212446e-02):1.358572e-01):8.005198e-02):1.018171e-01,1:3.846855e-01);
   tree gen.39000 = [&U] (((((((((17:1.512070e+00,18:2.458842e+00):6.150673e-01,(13:1.966267e+00,16:2.146877e+00):2.783586e-01):2.584766e-01,10:1.285193e+00):2.591100e-01,(((12:1.408041e+00,(9:8.765177e-01,5:1.011538e+00):6.506747e-01):1.582258e-01,11:9.912613e-01):1.354770e-01,((15:1.259217e+00,(7:1.214003e+00,8:1.080857e+00):1.511205e-01):5.664084e-02,14:1.190855e+00):1.735459e-01):1.153162e-01):8.798750e-02,6:1.268111e+00):7.089528e-01,(46:6.546811e-01,45:6.366528e-02):6.759666e-01):1.621382e-01,((((((21:9.541719e-04,22:2.311781e-04):1.902903e-03,23:8.563452e-04):1.585146e-02,((44:5.517322e-03,43:2.887379e-03):1.320128e-01,(41:3.758960e-02,30:4.964695e-02):5.670260e-02):6.006404e-02):1.270610e-01,(42:2.299047e-01,36:2.331587e-01):7.396795e-02):2.786945e-01,3:7.276100e-01):2.458988e-01,(4:5.993758e-01,((25:2.444858e-01,29:4.522183e-01):2.405233e-01,2:3.255652e-01):1.941922e-01):1.055546e-01):4.331325e-02):1.482116e-01,31:7.097159e-01):1.364383e-01,(((37:3.043165e-01,39:3.130000e-01):1.877383e-01,38:2.536012e-01):1.936709e-01,(((34:1.539772e-01,(28:1.391838e-01,35:2.049003e-01):6.507049e-02):5.279877e-02,((40:1.229274e-01,(26:6.466704e-03,27:6.611421e-03):7.124012e-02):3.929174e-02,((24:2.462674e-03,32:6.537441e-03):1.087858e-01,19:2.014851e-01):4.301773e-02):5.016804e-02):8.561805e-02,(33:1.896715e-01,20:6.613502e-02):4.064640e-01):8.915325e-02):1.241564e-01,1:4.103491e-01);
   tree gen.39500 = [&U] ((((4:5.993758e-01,((25:2.410840e-01,29:4.764980e-01):2.804426e-01,2:3.295122e-01):2.386024e-01):1.055546e-01,(((((((21:1.299736e-03,22:6.251764e-04):1.038725e-03,23:2.608399e-03):2.053025e-02,(41:3.460593e-02,30:4.964695e-02):8.871900e-02):2.536128e-02,(44:2.715935e-03,43:2.887379e-03):1.261155e-01):1.391351e-01,(42:1.152868e-01,36:2.331587e-01):1.137610e-01):2.786945e-01,3:7.276100e-01):2.458988e-01,((((((17:1.512070e+00,18:2.458842e+00):6.150673e-01,(13:1.966267e+00,16:2.146877e+00):2.203152e-01):3.823358e-01,10:1.285193e+00):2.591100e-01,(((12:1.408041e+00,(9:8.765177e-01,5:1.011538e+00):6.506747e-01):1.508914e-01,11:9.912613e-01):1.627748e-01,((15:1.225629e+00,(7:1.214003e+00,8:1.080857e+00):1.255749e-01):1.034265e-01,14:1.190855e+00):2.110870e-01):1.153162e-01):5.746873e-02,6:1.180983e+00):7.089528e-01,(46:6.546811e-01,45:6.366528e-02):6.759666e-01):2.074567e-01):8.796636e-02):1.045824e-01,31:7.097159e-01):1.306018e-01,(((37:3.043165e-01,39:3.130000e-01):1.229364e-01,38:2.682670e-01):2.424950e-01,(((34:1.539772e-01,(28:1.391838e-01,35:2.049003e-01):6.507049e-02):9.605233e-02,((40:1.229274e-01,(26:3.285238e-03,27:5.565067e-03):6.801059e-02):2.885326e-02,((24:2.462674e-03,32:8.324174e-03):1.087858e-01,19:2.116819e-01):4.301773e-02):5.016804e-02):8.572326e-02,(33:7.815436e-02,20:7.431015e-02):4.064640e-01):1.222191e-01):1.241564e-01,1:4.103491e-01);
   tree gen.40000 = [&U] ((31:6.823609e-01,(((45:7.947373e-01,((6:1.131833e+00,((((12:1.435925e+00,(5:9.515902e-01,9:1.013745e+00):6.156494e-01):2.082690e-01,11:1.115238e+00):1.521205e-01,((15:1.108770e+00,(7:1.189976e+00,8:1.089661e+00):1.797009e-01):1.448801e-01,14:1.303121e+00):1.657873e-01):8.669862e-02,(10:1.187190e+00,((13:1.942036e+00,16:2.218260e+00):2.886444e-01,(18:2.299951e+00,17:1.568595e+00):7.047122e-01):3.004172e-01):2.114861e-01):1.007288e-01):5.957168e-01,46:1.072169e+00):2.114419e-01):3.146944e-02,(3:7.313369e-01,((42:2.044226e-01,36:1.522519e-01):1.330691e-01,(((41:2.990800e-02,30:7.336997e-02):7.992695e-02,((23:8.368178e-05,22:1.669695e-04):1.906051e-03,21:2.175162e-03):3.812153e-02):1.596837e-02,(44:4.363264e-03,43:6.635855e-05):1.231637e-01):1.855706e-01):2.516959e-01):1.997036e-01):5.867721e-02,(((25:2.685078e-01,29:3.870092e-01):1.729319e-01,2:3.874359e-01):2.034503e-01,4:5.733756e-01):1.167194e-01):1.703432e-01):9.345658e-02,((38:3.175599e-01,(37:5.389163e-02,39:4.317738e-02):3.805251e-01):1.553111e-01,((33:1.076220e-01,20:6.784054e-02):4.223133e-01,((34:1.630645e-01,(35:2.669015e-01,28:1.432095e-01):4.516898e-02):3.986790e-02,((19:2.769889e-01,(24:7.623847e-03,32:2.413378e-03):1.052716e-01):4.666827e-02,(40:1.180476e-01,(26:2.836117e-03,27:1.320869e-02):9.385754e-02):1.572248e-02):7.749238e-02):1.006727e-01):1.376134e-01):1.487599e-01,1:3.650136e-01);
   tree gen.40500 = [&U] ((31:6.515989e-01,((((((10:1.133670e+00,((13:1.724975e+00,16:2.118257e+00):3.098313e-01,(18:2.196265e+00,17:1.497880e+00):6.729425e-01):3.169110e-01):2.071664e-01,((((12:1.371191e+00,(5:9.086908e-01,9:8.347491e-01):5.878949e-01):1.988799e-01,11:1.064961e+00):1.452627e-01,((15:1.058785e+00,(7:1.136330e+00,8:1.040537e+00):1.715997e-01):1.383486e-01,14:1.244374e+00):1.362278e-01):7.355962e-02,6:1.080808e+00):6.340313e-02):5.688608e-01,46:1.023834e+00):2.019097e-01,(3:6.983669e-01,((42:2.289575e-01,36:2.184270e-01):1.021430e-01,(((41:4.005641e-02,30:7.006232e-02):5.490620e-02,(44:4.166560e-03,43:6.336699e-05):1.176112e-01):3.360350e-02,(21:8.344992e-05,(22:4.197470e-05,23:9.079882e-05):3.582870e-03):3.778361e-02):1.479278e-01):2.841430e-01):2.322710e-01):1.166319e-02,45:9.117090e-01):4.840510e-02,(((25:2.564030e-01,29:3.695621e-01):1.651358e-01,2:3.699696e-01):1.942784e-01,4:5.475268e-01):1.036898e-01):1.626638e-01):1.100367e-01,((38:3.032437e-01,(37:8.912126e-03,39:5.833134e-02):5.326019e-01):1.483094e-01,((33:1.027702e-01,20:6.478217e-02):4.032746e-01,((34:1.557133e-01,(35:2.332848e-01,28:1.367533e-01):4.098766e-02):6.236888e-02,((19:2.645018e-01,(24:3.424398e-03,32:3.561044e-03):1.005258e-01):3.039557e-02,(40:1.209304e-01,(26:2.708260e-03,27:1.261321e-02):8.962627e-02):2.750134e-02):6.508052e-02):1.154864e-01):9.634443e-02):1.299278e-01,1:3.485582e-01);
   tree gen.41000 = [&U] ((31:6.515989e-01,((((((((12:1.371191e+00,(5:9.053746e-01,9:8.347491e-01):6.857542e-01):1.988799e-01,11:1.064961e+00):1.507900e-01,((15:1.058785e+00,(7:1.088438e+00,8:1.040537e+00):1.715997e-01):8.276052e-02,14:1.244374e+00):1.655165e-01):1.078780e-01,(6:1.080808e+00,(10:1.122156e+00,((13:1.908974e+00,16:1.972932e+00):2.647029e-01,(18:2.196265e+00,17:1.497880e+00):6.729425e-01):2.570997e-01):2.706195e-01):6.340313e-02):5.009021e-01,46:1.237588e+00):2.273281e-01,45:8.988048e-01):3.318784e-03,(3:6.983669e-01,((42:2.290013e-01,36:2.184270e-01):1.190974e-01,(((41:4.005641e-02,30:5.285725e-02):6.964291e-02,(22:8.228470e-05,(23:9.277015e-05,21:1.413197e-04):7.580949e-03):3.702364e-02):3.746673e-02,(44:4.166560e-03,43:6.336699e-05):1.176112e-01):1.479278e-01):2.746187e-01):2.289244e-01):4.840510e-02,(((25:2.564030e-01,29:3.695621e-01):1.651358e-01,2:3.699696e-01):1.942784e-01,4:5.475268e-01):1.036898e-01):1.626638e-01):1.100367e-01,((38:2.565754e-01,(37:6.321228e-02,39:3.086698e-02):4.593060e-01):1.655718e-01,((33:1.149632e-01,20:6.478217e-02):4.032746e-01,((34:1.557133e-01,(35:2.485747e-01,28:1.316755e-01):3.081341e-02):7.705569e-02,((19:2.645018e-01,(24:2.160172e-03,32:1.229975e-02):1.178041e-01):3.548627e-02,(40:1.116404e-01,(26:4.939438e-03,27:1.261321e-02):8.962627e-02):2.673701e-02):5.919027e-02):1.154864e-01):9.634443e-02):1.299278e-01,1:3.485582e-01);
   tree gen.41500 = [&U] ((31:6.791816e-01,(((((6:1.126560e+00,((10:1.169658e+00,((13:1.989783e+00,16:2.056448e+00):2.759080e-01,(18:2.289235e+00,17:1.561286e+00):6.922347e-01):3.361531e-01):3.169914e-01,(((12:1.429235e+00,(5:9.436999e-01,9:8.700848e-01):7.147828e-01):1.996870e-01,11:1.110041e+00):1.571731e-01,((15:1.103604e+00,(7:1.134512e+00,8:9.460979e-01):2.284374e-01):8.626385e-02,14:1.297049e+00):1.944776e-01):9.673878e-02):6.530049e-02):6.883102e-01,46:1.100566e+00):6.747108e-02,45:8.427116e-01):9.570162e-02,(3:7.279294e-01,((42:9.126038e-02,36:7.376256e-02):2.105317e-01,(((41:3.588216e-02,30:5.369390e-02):8.290691e-02,(44:1.215395e-03,43:2.638559e-05):1.225898e-01):2.285781e-02,(22:2.190248e-04,(21:4.465421e-05,23:5.627068e-03):3.384839e-03):4.064672e-02):1.541897e-01):2.862436e-01):2.386150e-01):8.947419e-02,(((25:2.018161e-01,29:3.852060e-01):2.238015e-01,2:3.856307e-01):2.441724e-01,4:5.707041e-01):1.023166e-01):1.695495e-01):4.558024e-02,((38:2.674364e-01,(37:8.157292e-02,39:1.736368e-01):4.181023e-01):1.725806e-01,((33:1.198296e-01,20:6.752445e-02):4.203456e-01,((34:1.597781e-01,(35:2.590971e-01,28:1.586430e-01):3.620334e-02):2.317675e-02,((19:2.756984e-01,(24:4.209470e-03,32:7.898761e-03):1.227908e-01):3.698843e-02,(40:1.163663e-01,(26:2.442912e-03,27:1.314714e-02):8.945902e-02):7.048849e-03):5.329544e-02):1.397211e-01):6.972917e-02):1.354278e-01,1:4.261240e-01);
   tree gen.42000 = [&U] ((((4:6.076751e-01,((25:3.061942e-01,29:4.639518e-01):2.033352e-01,2:4.059217e-01):1.697723e-01):7.576291e-02,(((((41:4.323876e-02,((44:4.314684e-03,43:2.536007e-03):9.813831e-02,30:3.554225e-02):1.464404e-02):6.806443e-02,(21:1.074967e-03,(23:5.262522e-04,22:2.930528e-03):2.502981e-03):3.139565e-02):1.486421e-01,(42:6.006484e-02,36:6.704740e-02):2.860400e-01):2.480535e-01,3:6.028758e-01):2.520008e-01,((((((17:1.625850e+00,18:2.519858e+00):7.901820e-01,(13:1.932203e+00,16:2.200152e+00):2.802682e-01):3.292747e-01,10:1.317085e+00):2.217237e-01,(((12:1.442982e+00,(9:8.982686e-01,5:1.025155e+00):6.954473e-01):1.646366e-01,11:1.094682e+00):1.541524e-01,(14:1.303019e+00,(15:1.299412e+00,(7:1.221731e+00,8:1.067780e+00):1.527728e-01):1.111173e-01):1.718003e-01):8.926391e-02):1.106821e-01,6:1.210290e+00):5.906629e-01,(46:1.000894e+00,45:5.732926e-01):3.537743e-01):2.041393e-01):5.897386e-02):1.547954e-01,31:7.043509e-01):1.324127e-01,(((37:1.637118e-01,39:1.828690e-01):3.831061e-01,38:2.985009e-01):1.943321e-01,(((34:1.599214e-01,((40:9.176266e-02,(26:3.095033e-03,27:7.576869e-03):1.043643e-01):2.748509e-02,((24:1.982571e-03,32:1.021383e-02):1.415447e-01,19:2.614531e-01):3.303425e-02):2.102824e-02):2.277503e-02,(28:1.481436e-01,35:2.240699e-01):9.170250e-02):1.482010e-01,(33:1.563694e-01,20:8.279242e-02):4.748673e-01):7.973083e-02):1.310513e-01,1:3.959506e-01);
   tree gen.42500 = [&U] ((31:6.558679e-01,(((((((10:1.129508e+00,((13:1.921481e+00,16:1.985858e+00):1.667737e-01,(18:2.250070e+00,17:1.507694e+00):6.684730e-01):2.587391e-01):2.439824e-01,(((12:1.380175e+00,(5:9.113063e-01,9:8.402182e-01):6.902471e-01):1.736011e-01,11:1.071938e+00):1.347149e-01,((15:1.065721e+00,(7:1.095569e+00,8:9.495310e-01):1.775086e-01):5.915882e-02,14:1.252526e+00):1.672744e-01):9.891685e-02):3.945134e-02,6:1.268153e+00):6.901320e-01,45:8.137846e-01):7.506624e-02,46:1.220165e+00):3.835121e-02,(3:5.864523e-01,((42:3.964046e-02,36:3.629988e-02):2.785053e-01,((21:8.301698e-04,(22:2.865359e-05,23:4.771029e-03):1.398322e-04):3.303518e-02,((44:2.902157e-03,43:5.574935e-06):1.639010e-01,(41:3.707814e-02,30:2.625823e-02):6.952802e-02):2.134680e-02):1.018932e-01):2.767719e-01):2.304243e-01):9.108164e-02,(((25:2.514236e-01,29:3.679013e-01):1.598987e-01,2:3.532933e-01):1.747947e-01,4:5.345316e-01):9.623059e-02):1.490362e-01):8.003071e-02,((38:3.315478e-01,(37:1.222589e-01,39:3.819586e-01):2.543081e-01):2.285425e-01,((33:1.157164e-01,20:5.244610e-02):3.817590e-01,((35:2.587245e-01,28:1.046163e-01):6.931241e-02,(((19:2.662347e-01,(24:1.806964e-03,32:9.658333e-03):1.185759e-01):3.310491e-02,(40:1.123719e-01,(26:2.983947e-03,27:7.177195e-03):8.638824e-02):8.429549e-03):4.508244e-02,34:1.681069e-01):7.676372e-03):1.144817e-01):6.903103e-02):1.501119e-01,1:4.114968e-01);
   tree gen.43000 = [&U] ((((4:5.934268e-01,((25:2.990148e-01,29:4.543366e-01):2.040891e-01,2:3.964039e-01):1.657916e-01):1.121316e-01,((((((30:4.004753e-02,41:2.728027e-02):5.013909e-02,((21:2.053771e-03,23:8.792520e-04):2.171347e-03,22:3.503959e-05):2.989267e-02):2.602322e-02,(44:5.513307e-03,43:2.175618e-03):1.177728e-01):1.451568e-01,(42:1.164852e-01,36:1.626208e-01):1.400868e-01):2.422373e-01,3:6.736025e-01):2.460921e-01,(45:5.874262e-01,((((((17:1.587728e+00,18:2.460774e+00):6.963467e-01,(13:2.056190e+00,16:2.148564e+00):2.956692e-01):3.214280e-01,10:1.225539e+00):2.681199e-01,(((12:1.409148e+00,(9:8.772066e-01,5:1.001118e+00):6.791410e-01):1.705159e-01,11:1.011251e+00):1.828269e-01,(14:1.272466e+00,(15:1.268944e+00,(7:1.193085e+00,8:1.042743e+00):1.743528e-01):1.045905e-01):1.999859e-01):9.673632e-02):1.056045e-01,6:1.181912e+00):5.768135e-01,46:1.269310e+00):9.674914e-02):1.467727e-01):1.129864e-01):1.207228e-01,31:6.878358e-01):1.293080e-01,(((37:1.791574e-01,39:1.158456e-01):2.244293e-01,38:2.700667e-01):3.132287e-01,(((34:1.377254e-01,(28:1.347807e-01,35:2.188161e-01):6.530304e-02):5.901583e-02,((40:8.551994e-02,((24:4.092636e-04,32:4.509161e-03):1.174630e-01,19:2.465282e-01):5.123448e-02):5.562507e-03,(26:5.754125e-03,27:9.951586e-03):8.507258e-02):4.258544e-02):1.402688e-01,(33:7.016047e-02,20:8.085116e-02):4.637330e-01):1.905537e-02):1.261486e-01,1:3.866667e-01);
   tree gen.43500 = [&U] ((31:6.565942e-01,(((45:7.863349e-01,(3:5.666707e-01,((42:8.404027e-02,36:8.438611e-02):2.087572e-01,((41:4.481626e-02,30:3.977853e-02):1.582748e-02,((22:7.099267e-05,(21:3.642998e-04,23:1.203509e-03):1.797884e-03):2.868534e-02,(44:6.523359e-03,43:5.984758e-06):1.296517e-01):4.801143e-02):1.182506e-01):2.405861e-01):2.243897e-01):7.744374e-03,(46:1.176434e+00,(((((12:1.333620e+00,(5:7.989870e-01,9:7.893745e-01):6.669644e-01):1.852624e-01,11:1.010717e+00):1.383095e-01,((15:1.029774e+00,(7:1.058614e+00,8:1.019013e+00):1.516361e-01):9.261042e-02,14:1.210277e+00):1.941111e-01):7.576019e-02,6:1.225377e+00):5.620686e-02,(10:1.163202e+00,((13:1.856668e+00,16:2.124892e+00):2.585314e-01,(18:2.174173e+00,17:1.456838e+00):6.459248e-01):2.510123e-01):2.479240e-01):6.541430e-01):1.537612e-01):6.108739e-02,(((25:2.429429e-01,29:3.554916e-01):1.545051e-01,2:3.413764e-01):1.709818e-01,4:5.165013e-01):1.069547e-01):1.453964e-01):7.272935e-02,((38:1.750273e-01,(37:1.942150e-01,39:3.256091e-01):1.646699e-01):2.208335e-01,((33:1.118131e-01,20:6.723710e-02):3.867456e-01,(((19:2.572544e-01,(24:4.363313e-03,32:8.428985e-03):1.067298e-01):1.605197e-02,(40:9.324215e-02,(26:3.200279e-03,27:6.860504e-03):1.114388e-01):2.873724e-02):6.605434e-02,(34:1.507528e-01,(35:2.326407e-01,28:1.197452e-01):6.697444e-02):2.330659e-02):1.145807e-01):5.754687e-02):1.739904e-01,1:3.481560e-01);
   tree gen.44000 = [&U] ((31:6.878421e-01,(((45:8.237571e-01,(3:5.936390e-01,((42:1.212453e-01,36:8.840211e-02):1.923483e-01,((41:4.182174e-02,30:4.167162e-02):2.911731e-02,(((21:3.816372e-04,23:9.407418e-05):1.019142e-03,22:8.100908e-04):4.087514e-02,(44:2.357858e-03,43:6.667238e-06):1.358220e-01):5.388026e-02):1.238782e-01):2.520358e-01):2.350686e-01):8.112934e-03,(46:1.232421e+00,(((((12:1.397088e+00,(5:8.370114e-01,9:9.029460e-01):7.040648e-01):1.940792e-01,11:1.058818e+00):1.448917e-01,((15:1.078781e+00,(7:1.108995e+00,8:1.067508e+00):1.670181e-01):1.085390e-01,14:1.267875e+00):2.033490e-01):8.185770e-02,6:1.225147e+00):5.888178e-02,(10:1.218560e+00,((13:2.027468e+00,16:2.197843e+00):2.370136e-01,(18:2.277644e+00,17:1.526170e+00):6.766648e-01):2.262952e-01):2.597229e-01):6.852742e-01):1.610788e-01):6.399459e-02,(((25:2.067387e-01,29:3.710539e-01):1.948844e-01,2:3.576228e-01):1.691862e-01,4:5.410820e-01):8.985228e-02):1.523159e-01):7.619059e-02,((38:2.533309e-01,(37:1.467466e-01,39:2.745241e-01):2.891353e-01):2.313431e-01,((33:1.171344e-01,20:7.330081e-02):4.051511e-01,(((19:2.694973e-01,(24:2.294094e-03,32:8.830127e-03):1.374913e-01):3.370519e-02,(40:1.061152e-01,(26:2.401157e-03,27:9.006127e-03):1.167423e-01):2.618760e-02):5.297063e-02,(34:1.579272e-01,(35:2.437123e-01,28:1.254440e-01):5.532127e-02):4.539420e-02):1.200337e-01):6.028557e-02):1.822708e-01,1:3.647250e-01);
   tree gen.44500 = [&U] ((31:6.785085e-01,(((3:5.855837e-01,((42:1.433766e-01,36:1.887033e-01):1.378915e-01,((44:3.295503e-03,43:6.576769e-06):1.339789e-01,((21:8.012911e-04,(22:1.375417e-03,23:1.972685e-04):9.077929e-05):5.642818e-02,(41:2.671188e-02,30:4.483418e-02):2.302252e-02):6.323592e-02):1.319309e-01):2.486158e-01):2.091002e-01,((46:1.488429e+00,(6:1.199489e+00,((10:1.214544e+00,((13:1.999957e+00,16:2.111318e+00):1.788442e-01,(18:2.246738e+00,17:1.505461e+00):5.871797e-01):3.550218e-01):2.713166e-01,(((12:1.436982e+00,(5:8.256537e-01,9:9.069859e-01):6.945112e-01):8.886604e-02,11:1.044451e+00):1.742315e-01,((15:1.064143e+00,(7:1.093946e+00,8:1.053023e+00):1.309206e-01):1.070662e-01,14:1.250671e+00):1.314702e-01):8.896882e-02):5.535006e-02):6.694099e-01):1.243999e-01,45:7.714151e-01):8.557480e-02):6.312623e-02,(((25:2.039334e-01,29:4.326987e-01):1.922400e-01,2:3.527701e-01):1.668905e-01,4:5.337399e-01):8.863305e-02):1.502491e-01):7.515674e-02,((38:2.498934e-01,(37:1.447554e-01,39:2.707990e-01):1.593661e-01):2.388059e-01,((33:1.155450e-01,20:6.275155e-02):4.102037e-01,((((19:2.692238e-01,(24:1.481112e-03,32:8.710308e-03):1.356256e-01):1.507978e-02,(40:1.046753e-01,(26:2.368575e-03,27:8.883920e-03):1.151582e-01):2.583225e-02):4.926715e-02,34:1.557842e-01):2.176086e-02,(35:2.867566e-01,28:1.353927e-01):2.173205e-02):1.184049e-01):5.946754e-02):1.797975e-01,1:3.597759e-01);
   tree gen.45000 = [&U] ((((4:6.015555e-01,((25:2.596847e-01,29:3.773286e-01):1.760868e-01,2:4.591912e-01):1.455515e-01):8.766821e-02,((((((44:5.732585e-03,43:8.865881e-04):1.200470e-01,(30:8.161322e-02,41:2.504631e-02):2.463540e-02):4.038325e-02,(23:6.839248e-04,(22:1.987074e-05,21:8.300098e-04):2.990068e-03):2.954815e-02):1.394871e-01,(42:3.336041e-02,36:9.803022e-02):2.431580e-01):2.617132e-01,3:6.130338e-01):2.380058e-01,(45:8.069116e-01,((((((17:1.535455e+00,18:2.139727e+00):8.193733e-01,(13:1.988494e+00,16:2.053744e+00):1.732726e-01):2.875914e-01,10:1.309704e+00):1.968456e-01,6:1.096800e+00):9.477183e-02,(((12:1.370240e+00,(9:8.483263e-01,5:9.681582e-01):6.567816e-01):1.649020e-01,11:1.152494e+00):1.576996e-01,(14:1.259025e+00,(15:9.769900e-01,(7:1.153805e+00,8:1.008413e+00):1.554405e-01):1.404145e-01):2.097311e-01):8.462026e-02):5.578230e-01,46:9.443412e-01):1.973244e-01):1.221416e-01):9.271102e-02):1.640365e-01,31:6.651901e-01):1.095494e-01,(((37:1.638714e-01,39:5.151175e-01):1.081599e-01,38:2.411184e-01):2.285372e-01,(((34:1.750746e-01,(28:1.415185e-01,35:2.179205e-01):5.059668e-02):5.553356e-02,((40:9.930535e-02,((24:3.590018e-03,32:3.789168e-03):1.575072e-01,19:2.878132e-01):3.593362e-02):3.914860e-04,(26:3.188691e-03,27:6.297721e-03):1.306265e-01):3.450212e-02):9.169750e-02,(33:1.516721e-01,20:9.179675e-02):3.797849e-01):7.669780e-02):1.437317e-01,1:3.739364e-01);
   tree gen.45500 = [&U] ((((4:6.006574e-01,((25:2.592970e-01,29:3.767653e-01):1.758239e-01,2:4.585057e-01):1.302755e-01):8.753733e-02,((((((44:4.471485e-03,43:1.092540e-03):1.198678e-01,(30:8.149139e-02,41:2.143719e-02):2.883767e-02):4.749421e-02,(22:7.340809e-05,(21:2.313015e-03,23:2.301336e-04):7.921961e-03):4.279793e-02):1.375697e-01,(42:3.829472e-02,36:9.788388e-02):2.427950e-01):2.771953e-01,3:6.121186e-01):2.376505e-01,(45:6.715365e-01,((((((17:1.533163e+00,18:2.136532e+00):8.181501e-01,(13:1.884968e+00,16:2.050678e+00):2.273004e-01):2.871621e-01,10:1.307749e+00):1.965517e-01,6:1.095162e+00):6.367369e-02,(((12:1.368194e+00,(9:8.470598e-01,5:9.667128e-01):6.558011e-01):1.646558e-01,11:1.150774e+00):1.574641e-01,(14:1.257145e+00,(15:1.024044e+00,(7:1.152082e+00,8:1.006908e+00):1.552084e-01):1.156395e-01):1.201805e-01):8.449393e-02):5.569902e-01,46:9.429314e-01):1.970298e-01):7.041806e-02):9.257262e-02):1.637916e-01,31:6.641971e-01):1.093859e-01,(((37:1.473288e-01,39:3.518417e-01):2.391842e-01,38:2.407584e-01):2.281961e-01,(((34:1.748133e-01,(28:1.413073e-01,35:2.175952e-01):2.504930e-02):8.367852e-02,((40:9.915710e-02,(26:6.657632e-03,27:1.525625e-02):1.104993e-01):1.497091e-02,((24:1.955598e-03,32:9.450988e-03):1.572720e-01,19:2.873835e-01):2.916880e-02):3.925671e-02):1.178721e-01,(33:1.280253e-01,20:9.165971e-02):3.792180e-01):9.518436e-02):1.435172e-01,1:3.733782e-01);
   tree gen.46000 = [&U] (((((3:6.563791e-01,(((42:3.486765e-01,36:2.962699e-01):6.552806e-03,((44:2.671897e-03,43:2.269749e-03):1.285140e-01,(((22:1.733599e-04,21:1.042888e-03):2.701736e-04,23:5.092264e-04):4.903840e-02,(30:8.129065e-02,41:2.218284e-02):3.796869e-02):2.059096e-02):1.407069e-01):1.889328e-01,46:1.293037e+00):2.901206e-02):1.753494e-01,45:9.514531e-01):1.341808e-01,(4:5.974652e-01,((2:4.302480e-01,(29:4.421635e-01,25:2.081612e-01):1.964781e-01):1.465795e-01,(((((17:1.533629e+00,18:2.371887e+00):7.799197e-01,(13:2.160027e+00,16:2.325516e+00):1.846426e-01):2.975145e-01,10:1.207624e+00):2.836946e-01,((11:1.029491e+00,(12:1.505772e+00,(9:8.202054e-01,5:9.113446e-01):7.306596e-01):1.736717e-01):1.978744e-01,(14:1.399306e+00,(15:1.094469e+00,(7:9.978453e-01,8:1.118911e+00):1.784515e-01):9.922351e-02):1.830433e-01):7.358411e-02):1.506761e-01,6:1.218551e+00):8.906522e-01):4.479142e-02):1.132396e-01):1.249921e-01,31:7.224080e-01):1.010656e-01,((38:2.990103e-01,(37:1.999206e-01,39:2.519413e-01):2.657832e-01):2.663410e-01,((20:7.734642e-02,33:1.413570e-01):3.783733e-01,(((35:2.314566e-01,28:1.687457e-01):5.651632e-02,34:1.648459e-01):5.737755e-02,(((27:7.816208e-03,26:4.483122e-03):7.744486e-02,40:1.221235e-01):2.088456e-02,((24:5.075595e-03,32:1.237422e-02):1.536455e-01,19:2.614927e-01):1.273790e-02):7.344064e-02):1.053116e-01):8.338227e-02):1.412803e-01,1:3.802660e-01);
   tree gen.46500 = [&U] (((((3:6.197081e-01,(((42:3.652219e-01,(((44:1.589491e-03,43:1.520395e-03):1.201632e-01,(30:6.457492e-02,41:1.040812e-02):4.131607e-02):9.570488e-03,(21:4.630996e-04,(22:5.960828e-04,23:1.142152e-03):2.756394e-03):4.106853e-02):1.536655e-01):6.186709e-03,36:2.797177e-01):1.954128e-01,46:1.220797e+00):2.173634e-02):1.655528e-01,45:8.982966e-01):4.502331e-02,(4:5.640856e-01,((2:4.062105e-01,(29:4.174604e-01,25:2.529911e-01):1.991412e-01):7.434069e-02,((((((17:1.447947e+00,18:2.239372e+00):6.922244e-01,13:2.039349e+00):1.435170e-01,16:2.195592e+00):2.604141e-01,10:1.140156e+00):2.607291e-01,((11:9.719751e-01,(12:1.421646e+00,(9:7.743815e-01,5:8.604289e-01):6.898386e-01):1.433144e-01):1.430037e-01,(14:1.321129e+00,(15:1.033322e+00,(7:9.420969e-01,8:1.056398e+00):1.665746e-01):7.250323e-02):1.735094e-01):1.127725e-01):6.840573e-02,6:1.150472e+00):8.408926e-01):9.828618e-02):7.880938e-02):1.925211e-01,31:6.820480e-01):6.691459e-02,((38:2.823050e-01,(37:2.232005e-01,39:2.379934e-01):1.644311e-01):2.514608e-01,((20:7.302517e-02,33:1.314580e-01):3.821654e-01,(((35:2.185254e-01,28:1.428913e-01):4.135106e-02,34:1.556362e-01):5.251478e-02,(((27:7.379526e-03,26:2.806618e-03):7.311811e-02,40:1.153006e-01):4.625204e-02,((24:4.792028e-03,32:5.563475e-03):1.450615e-01,19:2.468835e-01):1.244507e-02):6.933761e-02):9.485257e-02):7.872381e-02):1.333871e-01,1:3.590210e-01);
   tree gen.47000 = [&U] (((((3:6.095410e-01,(46:1.502595e+00,((36:3.334733e-01,(((21:6.161784e-04,23:5.524964e-04):2.679488e-04,22:2.600661e-03):4.283069e-02,((44:8.562269e-03,43:2.709466e-04):1.271631e-01,(30:3.712693e-02,41:3.469305e-02):6.240445e-02):9.566095e-03):1.146595e-01):5.303562e-02,42:2.472129e-01):1.797124e-01):7.802899e-02):2.202720e-01,45:8.922660e-01):4.472106e-02,(4:5.602987e-01,((2:4.034835e-01,(29:4.146578e-01,25:1.824079e-01):1.978043e-01):8.502609e-02,(((((13:2.025658e+00,16:2.055414e+00):1.236943e-01,(17:1.438226e+00,18:2.224339e+00):7.007681e-01):2.797376e-01,10:1.141043e+00):3.066341e-01,((11:9.654499e-01,(12:1.412102e+00,(9:8.208594e-01,5:8.546525e-01):6.289535e-01):1.850716e-01):1.220782e-01,(14:1.312260e+00,(15:1.034924e+00,(7:9.357723e-01,8:1.049307e+00):1.654564e-01):7.201649e-02):2.069691e-01):9.831830e-02):7.936957e-02,6:1.142749e+00):8.352474e-01):7.494023e-02):7.828031e-02):1.270326e-01,31:6.774692e-01):1.483234e-01,((38:2.804098e-01,(37:2.217021e-01,39:2.363956e-01):1.633272e-01):2.132634e-01,((20:7.253493e-02,33:1.305755e-01):3.795998e-01,(((35:2.170584e-01,28:1.501799e-01):1.709941e-02,34:1.545913e-01):5.163365e-02,(((27:1.147464e-02,26:1.351874e-03):9.366249e-02,40:1.145265e-01):4.630827e-02,((24:4.759858e-03,32:6.176674e-03):1.217202e-01,19:2.585641e-01):1.991987e-02):6.887212e-02):1.283539e-01):7.819531e-02):1.499644e-01,1:3.566108e-01);
   tree gen.47500 = [&U] ((((4:5.428457e-01,((25:2.049183e-01,29:4.073044e-01):2.212994e-01,2:4.563811e-01):1.549712e-01):1.229829e-01,((((((22:2.774195e-03,23:1.453491e-03):2.720988e-03,21:2.382700e-05):3.259103e-02,((44:2.075972e-03,43:1.353543e-03):1.189427e-01,(30:4.001205e-02,41:2.365287e-02):7.648459e-02):2.192171e-02):9.491990e-02,(42:8.515907e-02,36:4.220169e-02):3.097953e-01):2.925745e-01,3:6.687702e-01):1.628957e-01,((46:8.379832e-01,45:2.474956e-01):4.530101e-01,((((12:1.325462e+00,(9:9.466155e-01,5:9.365201e-01):6.353189e-01):1.416360e-01,11:9.983277e-01):1.506785e-01,(14:1.313472e+00,(15:9.920605e-01,(7:1.040999e+00,8:1.021434e+00):1.385901e-01):1.120279e-01):1.687046e-01):8.479539e-02,(6:1.084554e+00,(((17:1.448685e+00,18:2.180192e+00):5.919209e-01,(13:1.786404e+00,16:1.986630e+00):2.339320e-01):2.155519e-01,10:1.252220e+00):2.293618e-01):6.703239e-02):6.584551e-01):1.423735e-01):1.037425e-01):1.126829e-01,31:6.434527e-01):1.205086e-01,(((37:2.830859e-01,39:1.892682e-01):3.220899e-01,38:2.561166e-01):2.240162e-01,(((34:2.247292e-01,(28:1.533885e-01,35:2.339409e-01):1.512881e-02):4.756841e-02,(40:1.255716e-01,(((24:4.191611e-03,32:6.238389e-03):1.545074e-01,19:2.784078e-01):3.277402e-02,(26:1.334400e-03,27:9.687081e-03):1.183267e-01):5.699422e-04):6.881857e-02):1.098558e-01,(33:1.271832e-01,20:6.195214e-02):3.958557e-01):6.931145e-02):1.298551e-01,1:3.572735e-01);
   tree gen.48000 = [&U] (((45:9.131608e-01,((46:1.454070e+00,((36:2.700658e-01,((44:1.853093e-03,43:7.053487e-04):1.202373e-01,(((21:1.389577e-03,23:3.054595e-04):6.170267e-05,22:1.699445e-03):4.860299e-02,(30:2.582518e-02,41:3.436207e-02):7.591832e-02):2.256163e-02):1.262181e-01):2.481583e-01,(42:3.955743e-01,3:6.037258e-01):1.153669e-02):2.594182e-02):2.177276e-01,(4:5.549533e-01,((2:3.996342e-01,(29:4.107019e-01,25:2.626319e-01):1.959171e-01):1.524013e-01,(((((17:1.414156e+00,18:2.203118e+00):8.151986e-01,(13:1.987518e+00,16:2.035805e+00):1.667514e-01):2.770688e-01,10:1.130157e+00):3.613219e-01,((11:1.043224e+00,(12:1.398630e+00,(9:8.130282e-01,5:8.943234e-01):7.103255e-01):1.140219e-01):1.118544e-01,(14:1.299740e+00,(15:1.025051e+00,(7:9.638515e-01,8:9.565363e-01):1.637390e-01):7.334507e-02):1.684638e-01):8.703753e-02):9.368600e-02,6:1.131847e+00):8.272789e-01):5.921343e-02):9.522958e-02):4.388916e-02):9.790766e-02,31:6.710059e-01):9.247424e-02,((38:2.782653e-01,(37:3.114134e-01,39:5.906271e-01):6.471997e-02):1.752847e-01,((20:7.088645e-02,33:1.293298e-01):3.797769e-01,(((35:2.149876e-01,28:1.487471e-01):4.701910e-02,34:1.535034e-01):3.939023e-02,(((27:7.951890e-03,26:5.584856e-03):5.896769e-02,40:1.134339e-01):4.280796e-02,(19:2.560974e-01,(24:3.456785e-03,32:6.117747e-03):1.205590e-01):2.176451e-02):5.218968e-02):9.473939e-02):8.339404e-02):1.263524e-01,1:3.845373e-01);
   tree gen.48500 = [&U] ((((4:5.504761e-01,((25:2.174624e-01,29:3.307480e-01):3.795345e-01,2:3.703176e-01):1.950005e-01):8.484874e-02,((((((44:1.972910e-03,43:6.033690e-04):1.392709e-01,((21:2.389691e-03,22:1.557636e-03):7.390525e-04,23:1.083671e-03):1.959477e-02):3.164962e-02,(30:6.332877e-02,41:3.419181e-02):6.577597e-02):9.968160e-02,(42:1.874880e-01,36:2.894588e-01):7.744185e-02):2.966870e-01,3:6.148084e-01):2.063336e-01,((46:5.869321e-01,45:1.834607e-01):6.502829e-01,(((((17:1.469048e+00,18:2.303766e+00):6.802680e-01,(13:1.811514e+00,16:2.014555e+00):2.467458e-01):3.957196e-01,10:1.269822e+00):2.086989e-01,(((12:1.344093e+00,(9:9.599214e-01,5:9.496841e-01):7.355101e-01):1.436269e-01,11:1.012360e+00):1.527964e-01,(14:1.331934e+00,(15:1.006005e+00,(7:1.055631e+00,8:1.035792e+00):1.246171e-01):1.136025e-01):2.036363e-01):5.304194e-02):1.017636e-01,6:1.258667e+00):6.650418e-01):1.209666e-01):7.053441e-02):1.687027e-01,31:6.524972e-01):1.222025e-01,(((37:4.723941e-02,39:9.622375e-02):2.700679e-01,38:2.597166e-01):2.470016e-01,(((34:1.923242e-01,(28:1.555446e-01,35:2.577051e-01):2.965234e-02):2.574082e-02,(((24:4.683850e-03,32:9.856264e-03):1.370702e-01,19:2.451233e-01):8.129848e-03,(40:9.478112e-02,(26:2.160343e-03,27:9.823245e-03):9.279613e-02):1.865987e-02):4.473470e-02):9.490189e-02,(33:1.289709e-01,20:7.913065e-02):4.014200e-01):7.828915e-02):1.408208e-01,1:3.680829e-01);
   tree gen.49000 = [&U] (((((4:5.349017e-01,(2:4.941240e-01,(29:2.865779e-01,25:2.849177e-01):2.822340e-01):8.259616e-02):1.035118e-01,(3:5.680868e-01,((((44:2.665778e-03,43:7.364050e-04):1.108841e-01,(30:5.319857e-02,41:3.152928e-02):4.151755e-02):2.447529e-02,(21:5.140675e-04,(23:3.725076e-03,22:3.925509e-05):1.824593e-03):2.842696e-02):1.056763e-01,36:3.796929e-01):2.879311e-01):3.235284e-01):3.031955e-02,((45:1.698499e-02,46:3.629117e-01):7.396811e-01,(((10:1.241410e+00,((13:1.845142e+00,16:1.903821e+00):2.423060e-01,(17:1.563955e+00,18:2.455524e+00):6.638190e-01):3.192260e-01):2.542344e-01,6:1.231521e+00):9.300650e-02,(((15:1.173414e+00,(8:1.007548e+00,7:1.202405e+00):1.809517e-01):7.264716e-02,14:1.248591e+00):1.922431e-01,((12:1.287239e+00,(5:9.640926e-01,9:8.523518e-01):6.148169e-01):2.347297e-01,11:1.065203e+00):9.497221e-02):1.164667e-01):7.887057e-01):1.157600e-01):7.973587e-02,(31:2.636287e-01,42:3.681548e-01):4.093790e-01):1.123707e-01,(((20:5.716274e-02,33:1.227726e-01):4.483557e-01,((34:1.526131e-01,((19:2.656647e-01,(32:7.043704e-03,24:8.565465e-03):1.212835e-01):2.512215e-02,(40:1.057517e-01,(26:4.618653e-03,27:5.352393e-03):8.834081e-02):3.267198e-02):2.148162e-02):3.279903e-02,(28:1.681627e-01,35:2.393704e-01):3.901248e-02):1.188605e-01):9.979395e-02,(38:2.304280e-01,(39:2.048721e-01,37:1.904705e-02):3.407171e-01):1.711478e-01):1.723928e-01,1:4.087823e-01);
   tree gen.49500 = [&U] ((((45:7.827659e-01,(((36:3.380043e-01,((((23:5.007238e-04,22:3.201835e-03):1.452092e-03,21:2.430123e-03):3.038034e-02,(44:3.516245e-03,43:2.900603e-03):1.228843e-01):3.751501e-02,(30:4.569620e-02,41:2.879796e-02):2.962629e-02):9.584221e-02):3.303610e-01,3:6.431813e-01):6.574754e-02,(42:4.707197e-01,46:1.499264e+00):1.365667e-01):1.717508e-01):6.136466e-02,(4:5.722018e-01,((2:4.120552e-01,(29:4.234669e-01,25:2.773031e-01):2.531464e-01):8.128759e-02,(((11:1.075648e+00,(12:1.442101e+00,(9:8.382979e-01,5:9.295112e-01):7.324031e-01):1.175659e-01):1.817742e-01,(14:1.340137e+00,(15:1.056910e+00,(7:9.938090e-01,8:1.009198e+00):1.417781e-01):1.358797e-01):1.654883e-01):9.794491e-02,(6:1.167026e+00,(((17:1.458110e+00,18:2.271593e+00):7.632831e-01,(13:2.049292e+00,16:2.099080e+00):1.823246e-01):2.856804e-01,10:1.167031e+00):1.978588e-01):8.740296e-02):9.100832e-01):3.442288e-02):9.230840e-02):1.356342e-01,31:6.716834e-01):8.727279e-02,(((38:1.983943e-01,37:5.267433e-01):1.861682e-01,39:6.089844e-01):4.041514e-02,((20:7.432205e-02,33:1.099003e-01):3.707443e-01,(((35:2.216696e-01,28:1.533704e-01):6.354715e-02,34:1.582745e-01):6.465793e-02,(((27:7.385565e-03,26:5.700023e-03):1.012696e-01,40:1.169596e-01):2.133761e-02,(19:2.640571e-01,(24:6.832118e-04,32:8.201409e-03):1.208355e-01):1.928753e-02):4.220721e-02):8.570330e-02):1.016425e-01):1.514383e-01,1:3.990621e-01);
   tree gen.50000 = [&U] ((31:6.298190e-01,(((3:6.192806e-01,((42:1.467652e-03,36:8.522400e-02):3.551735e-01,((((22:3.072675e-04,23:5.552907e-04):4.478288e-04,21:1.293696e-03):1.744590e-02,(44:2.541499e-03,43:7.453851e-05):1.267523e-01):1.831226e-02,(41:3.090792e-02,30:3.998862e-02):5.571425e-02):6.246469e-02):3.397000e-01):2.259330e-01,((46:1.076887e+00,((((12:1.395657e+00,(5:8.813536e-01,9:8.424247e-01):7.362304e-01):1.694427e-01,11:9.689848e-01):1.870237e-01,(14:1.123924e+00,((7:1.134881e+00,8:1.002681e+00):1.353355e-01,15:1.060146e+00):1.011361e-01):1.923538e-01):5.863116e-02,((10:1.209982e+00,((13:1.874659e+00,(18:2.302230e+00,17:1.364604e+00):5.400967e-01):1.507832e-01,16:2.257958e+00):3.196015e-01):2.120510e-01,6:1.194983e+00):8.097761e-02):6.061889e-01):1.064818e-01,45:6.455312e-01):2.174364e-01):4.922157e-02,(((25:2.822144e-01,29:3.334010e-01):2.293184e-01,2:4.329758e-01):1.275237e-01,4:5.547319e-01):1.162998e-01):1.319945e-01):1.131423e-01,((38:2.850935e-01,(39:3.446757e-01,37:4.415900e-01):8.037694e-02):2.102037e-01,((33:1.373685e-01,20:6.109484e-02):3.760965e-01,(((35:2.591148e-01,28:1.244329e-01):5.068893e-02,34:1.486027e-01):2.353633e-02,((40:1.297347e-01,(26:2.442985e-03,27:1.880747e-02):8.773562e-02):2.147200e-02,((24:3.281115e-03,32:6.438471e-03):1.406314e-01,19:2.587089e-01):3.491027e-02):5.448599e-02):9.081126e-02):1.214858e-01):1.525504e-01,1:4.052169e-01);
   tree gen.50500 = [&U] ((((4:5.465048e-01,((25:1.750759e-01,29:3.650969e-01):2.246757e-01,2:3.676460e-01):1.792559e-01):9.201807e-02,((((((44:2.051081e-03,43:1.633575e-03):1.306531e-01,((22:8.853920e-04,21:2.829264e-04):3.160500e-03,23:4.642585e-04):4.833975e-02):2.039097e-02,(30:4.475235e-02,41:3.647204e-02):2.910852e-02):9.534020e-02,(36:3.124632e-01,42:2.142015e-01):3.592013e-02):2.861809e-01,3:5.929238e-01):2.280569e-01,((46:3.930591e-01,45:6.315627e-02):6.579027e-01,(((((17:1.399953e+00,18:2.423663e+00):8.161215e-01,(13:1.798446e+00,16:2.000022e+00):2.439266e-01):3.550115e-01,10:1.260661e+00):1.669367e-01,(((12:1.334397e+00,(9:9.529963e-01,5:8.298566e-01):6.114394e-01):2.351670e-01,11:1.005057e+00):1.443181e-01,(14:1.255758e+00,(15:9.987476e-01,(7:1.048016e+00,8:1.028320e+00):1.535427e-01):1.073132e-01):1.650839e-01):1.209821e-01):4.462485e-02,6:1.249587e+00):7.995919e-01):1.144388e-01):7.187965e-02):1.605948e-01,31:6.370045e-01):7.478959e-02,(((37:4.112992e-02,39:1.020770e-01):5.302910e-01,38:3.471982e-01):1.344518e-01,(((34:1.909368e-01,(28:1.544224e-01,35:2.066248e-01):4.685446e-02):4.309826e-02,((40:9.505506e-02,(26:2.024197e-03,27:4.484088e-03):8.421181e-02):7.335371e-03,((24:2.261292e-03,32:7.217971e-03):1.728209e-01,19:2.433549e-01):4.011751e-02):7.771815e-02):1.072386e-01,(33:1.305606e-01,20:6.020788e-02):4.002996e-01):9.142260e-02):1.196461e-01,1:3.993344e-01);
   tree gen.51000 = [&U] ((31:6.391802e-01,(((3:6.284851e-01,((42:5.539578e-04,36:5.715326e-02):2.589657e-01,(((21:1.695673e-03,(23:1.344451e-03,22:2.403664e-03):2.938260e-03):5.805941e-02,(41:2.732784e-02,30:3.987353e-02):8.856520e-02):8.103379e-03,(44:2.299672e-03,43:1.883095e-04):1.525117e-01):1.915344e-01):2.845599e-01):2.292911e-01,(45:7.065419e-01,((((10:1.264766e+00,((13:1.902522e+00,16:2.291519e+00):1.713619e-01,(18:2.287342e+00,17:1.384887e+00):6.662031e-01):3.306972e-01):1.965705e-01,(((12:1.416401e+00,(5:8.944534e-01,9:9.155436e-01):7.471732e-01):1.927822e-01,11:9.833872e-01):1.615460e-01,(14:1.140629e+00,((7:1.151749e+00,8:1.017584e+00):1.549502e-01,15:1.041137e+00):1.557376e-01):1.733146e-01):1.094130e-01):7.567236e-02,6:1.156921e+00):6.039790e-01,46:1.092893e+00):9.741854e-02):1.041269e-01):4.708687e-02,(((25:2.921370e-01,29:3.383565e-01):2.279236e-01,2:4.643726e-01):1.321779e-01,4:5.629771e-01):9.227791e-02):1.377641e-01):7.327246e-02,((38:2.893309e-01,(39:3.497987e-01,37:2.472267e-01):1.160233e-01):2.117868e-01,((33:1.288416e-01,20:6.986901e-02):4.753710e-01,((34:1.508114e-01,(35:2.629662e-01,28:1.262824e-01):3.322903e-02):6.511383e-02,((40:1.310988e-01,(26:4.479899e-03,27:1.085505e-02):9.525112e-02):8.142029e-03,((24:2.389477e-03,32:9.739530e-03):1.525727e-01,19:2.625542e-01):1.685051e-02):7.754079e-02):6.998569e-02):7.747403e-02):1.629390e-01,1:4.321461e-01);
   tree gen.51500 = [&U] ((31:6.006198e-01,(((3:6.074741e-01,((42:7.932636e-04,36:9.434809e-02):2.193687e-01,((((22:1.867724e-03,21:9.371950e-04):2.911255e-04,23:1.299505e-03):3.001424e-02,(44:2.298313e-03,43:3.628637e-05):1.277608e-01):1.114310e-02,(41:3.093134e-03,30:3.854050e-02):6.644062e-02):1.774398e-01):2.661392e-01):2.216256e-01,((((10:1.222483e+00,((13:1.838919e+00,16:2.214911e+00):1.656331e-01,(18:2.210873e+00,17:1.338588e+00):6.439311e-01):3.376540e-01):1.899989e-01,(((12:1.369049e+00,(5:8.645507e-01,9:8.849358e-01):7.221943e-01):1.863373e-01,11:9.505113e-01):1.609081e-01,(14:1.102497e+00,((7:1.113244e+00,8:9.835652e-01):2.098903e-01,15:1.006331e+00):1.499268e-01):1.958163e-01):9.854975e-02):4.750534e-02,6:1.184072e+00):6.564681e-01,(46:1.022012e+00,45:6.228142e-01):5.209897e-02):1.460867e-01):4.551270e-02,(((25:2.823705e-01,29:3.211654e-01):2.203039e-01,2:4.488481e-01):1.446079e-01,4:5.441561e-01):8.919294e-02):1.401066e-01):1.230431e-01,((38:2.537183e-01,(39:3.381045e-01,37:2.412255e-01):8.628600e-02):2.047065e-01,((33:8.070777e-02,20:6.286492e-02):4.594788e-01,((34:1.820755e-01,(35:2.541749e-01,28:1.220606e-01):1.949176e-02):6.293700e-02,((40:8.786551e-02,(26:1.226584e-03,27:5.690316e-03):9.206676e-02):3.197024e-02,((24:4.330839e-03,32:9.413925e-03):1.320548e-01,19:2.537767e-01):2.155435e-02):7.494851e-02):9.673421e-02):8.396341e-02):1.574918e-01,1:4.176989e-01);
   tree gen.52000 = [&U] ((31:6.119619e-01,(((3:6.189456e-01,((42:3.098214e-04,36:2.207249e-02):2.235113e-01,((21:9.548930e-04,(23:1.018962e-03,22:8.512935e-04):1.279453e-03):6.061888e-02,((41:5.003464e-02,30:5.646340e-02):5.853669e-02,(44:3.736278e-03,43:3.992997e-05):1.287974e-01):4.128760e-03):1.748946e-01):2.711650e-01):2.258108e-01,(45:8.301084e-01,(46:1.113521e+00,(((((12:1.394902e+00,(5:8.808769e-01,9:8.097424e-01):7.358322e-01):1.898561e-01,11:9.684608e-01):1.639467e-01,(14:1.123316e+00,((7:1.134267e+00,8:1.002139e+00):1.850582e-01,15:1.025334e+00):4.840372e-02):1.995141e-01):1.004108e-01,6:1.206432e+00):4.766987e-02,(10:1.128172e+00,((13:1.873645e+00,16:2.256737e+00):1.987117e-01,(18:2.252623e+00,17:1.363866e+00):7.806147e-01):3.440303e-01):1.935868e-01):6.477752e-01):1.971243e-01):1.021080e-01):1.162625e-01,(((25:2.483430e-01,29:3.272302e-01):2.129807e-01,2:3.669899e-01):2.137999e-01,4:5.544319e-01):9.087726e-02):1.916648e-01):8.005773e-02,((38:2.163061e-01,(39:3.444893e-01,37:2.457808e-01):1.257415e-01):2.694564e-01,((33:1.223306e-01,20:6.863471e-02):4.681556e-01,((34:1.855139e-01,(35:2.589747e-01,28:1.243656e-01):2.831490e-02):4.338084e-02,((40:1.425522e-01,(26:1.249747e-03,27:5.797772e-03):9.380535e-02):1.824246e-02,((24:5.046102e-03,32:6.236104e-03):1.459109e-01,19:2.585690e-01):1.654524e-02):6.639431e-02):7.638738e-02):9.037675e-02):1.604659e-01,1:4.255868e-01);
   tree gen.52500 = [&U] ((31:6.030954e-01,(((3:6.099779e-01,((42:1.074107e-03,36:9.755710e-02):2.202729e-01,((41:4.244768e-02,30:5.564532e-02):5.903171e-02,((44:4.512255e-03,43:3.935143e-05):1.269313e-01,(23:9.742791e-04,(21:2.517436e-03,22:8.231694e-04):1.539393e-03):4.769889e-02):4.134344e-03):2.246013e-01):1.884959e-01):2.225391e-01,(45:6.298135e-01,(((6:1.188952e+00,(10:1.111826e+00,((13:1.846498e+00,16:2.224040e+00):1.958326e-01,(18:2.194781e+00,17:1.344106e+00):8.025171e-01):3.277808e-01):1.907820e-01):2.151240e-02,(((12:1.374692e+00,(5:8.681142e-01,9:7.980103e-01):7.251710e-01):1.871053e-01,11:9.544290e-01):1.225538e-01,((7:1.068696e+00,8:9.876192e-01):1.745273e-01,(14:1.107041e+00,15:1.010479e+00):5.002269e-02):1.966234e-01):1.114052e-01):6.013913e-01,46:9.503813e-01):1.087441e-01):1.331728e-01):8.600058e-02,(((25:2.447449e-01,29:4.086670e-01):2.092591e-01,2:3.616726e-01):1.404171e-01,4:5.463989e-01):8.956057e-02):1.888878e-01):5.752783e-02,((38:2.131722e-01,(39:2.965727e-01,37:1.898301e-01):1.353686e-01):2.655523e-01,((33:1.205581e-01,20:5.300421e-02):3.439179e-01,((34:1.684230e-01,(35:2.552225e-01,28:1.225637e-01):4.254116e-02):1.979325e-02,((40:1.404868e-01,(26:6.051769e-03,27:5.713770e-03):9.244623e-02):1.797815e-02,((24:3.496964e-03,32:6.145751e-03):1.437968e-01,19:2.548227e-01):1.630552e-02):6.543235e-02):1.274864e-01):7.151479e-02):1.405254e-01,1:4.103946e-01);
   tree gen.53000 = [&U] ((((4:5.857843e-01,((2:4.218363e-01,(29:4.330177e-01,25:3.304556e-01):2.203570e-01):1.367941e-01,((((11:1.101181e+00,(12:1.293967e+00,(9:8.581968e-01,5:9.515753e-01):7.634214e-01):2.277271e-01):1.330859e-01,(14:1.189860e+00,(15:1.081999e+00,(7:1.017399e+00,8:1.033153e+00):2.372219e-01):7.079641e-02):1.386540e-01):1.240392e-01,(((17:1.492721e+00,18:2.354937e+00):8.216919e-01,(13:1.951315e+00,16:2.370863e+00):9.043868e-02):2.942098e-01,10:1.186984e+00):2.103684e-01):8.063662e-02,6:1.153691e+00):7.731377e-01):1.127607e-02):1.264799e-01,(45:8.208280e-01,((36:3.070503e-01,(((30:5.424841e-02,41:3.071702e-02):4.139458e-02,(44:3.101901e-03,43:1.337317e-04):1.429119e-01):2.652571e-02,(23:6.185491e-04,(21:2.599552e-04,22:5.355540e-05):3.425755e-04):5.108906e-02):1.546880e-01):2.578274e-01,(3:6.011905e-01,(46:1.236062e+00,42:2.356306e-01):1.720833e-01):5.612611e-02):2.615127e-01):1.741358e-02):1.372221e-01,31:7.323558e-01):8.531824e-02,(((39:2.813181e-01,38:1.974773e-01):1.878667e-01,37:4.263031e-01):1.726822e-01,((20:6.936231e-02,33:1.129461e-01):4.549621e-01,(((35:2.289459e-01,28:1.365896e-01):5.267989e-02,34:1.643544e-01):3.887278e-02,(((27:1.068546e-02,26:1.691362e-03):7.574798e-02,40:1.282573e-01):3.436047e-02,(19:2.703251e-01,(24:2.124847e-03,32:4.152917e-03):1.285147e-01):2.287097e-02):5.766853e-02):1.064799e-01):8.611443e-02):1.720857e-01,1:3.635543e-01);
   tree gen.53500 = [&U] ((((4:5.487075e-01,((25:2.058437e-01,29:3.687415e-01):1.747973e-01,2:4.533941e-01):1.221461e-01):1.374098e-01,((((((23:1.410639e-03,22:2.544295e-03):2.804454e-03,21:8.235836e-05):3.295095e-02,((44:3.954461e-03,43:3.005966e-04):1.113349e-01,(41:1.241248e-02,30:7.500703e-02):1.185506e-02):5.820508e-02):1.211647e-01,(36:2.106560e-01,42:1.052850e-01):1.135791e-01):3.145386e-01,3:6.257504e-01):2.229195e-01,((46:4.268478e-01,45:9.878759e-02):6.924573e-01,(((((12:1.333645e+00,(9:8.588386e-01,5:8.325180e-01):6.822255e-01):1.322621e-01,11:1.037462e+00):2.226668e-01,(14:1.162049e+00,(15:1.037226e+00,(7:9.735758e-01,8:1.038585e+00):2.459788e-01):1.248221e-01):1.728678e-01):1.110521e-01,(((17:1.586638e+00,18:2.152845e+00):8.512904e-01,(13:1.816399e+00,16:2.019987e+00):2.310041e-01):3.151463e-01,10:1.273245e+00):1.798793e-01):9.964425e-02,6:1.188303e+00):7.179600e-01):1.090944e-01):6.145972e-02):1.279217e-01,31:7.165400e-01):8.171456e-02,(((37:6.322669e-02,39:3.126748e-01):1.805285e-01,38:2.049248e-01):2.858900e-01,(((34:1.753407e-01,(28:1.559640e-01,35:2.349112e-01):4.569749e-02):8.274147e-02,((24:2.492563e-03,32:1.520611e-02):1.599095e-01,((40:1.063733e-01,(26:4.133978e-03,27:7.130246e-03):7.110384e-02):2.572988e-02,19:3.374712e-01):7.209940e-03):6.350530e-02):6.768984e-02,(33:1.045921e-01,20:5.293466e-02):4.372136e-01):6.769296e-02):1.744094e-01,1:3.781825e-01);
   tree gen.54000 = [&U] (((45:8.242311e-01,((((36:2.959878e-01,(((30:4.902125e-02,41:1.600866e-02):4.043942e-02,((22:2.328773e-04,21:1.404678e-04):2.249001e-03,23:6.289882e-04):3.706811e-02):1.868980e-02,(44:4.308049e-03,43:5.049133e-03):1.273765e-01):1.453757e-01):2.695784e-01,3:6.036831e-01):7.561343e-02,(46:1.122091e+00,42:3.477414e-01):2.829077e-01):2.448013e-01,(4:5.882130e-01,((2:4.235852e-01,(29:4.348130e-01,25:3.476652e-01):2.166598e-01):4.820996e-02,(6:1.158474e+00,((((17:1.521933e+00,18:2.349124e+00):7.861304e-01,(13:1.959405e+00,16:2.380692e+00):2.643828e-01):2.638530e-01,10:1.191905e+00):2.098034e-01,((11:1.105747e+00,(12:1.299332e+00,(9:8.617549e-01,5:9.555205e-01):7.665866e-01):1.408540e-01):1.865867e-01,(14:1.194793e+00,(15:1.109545e+00,(7:1.021617e+00,8:1.029942e+00):1.673189e-01):1.395208e-01):1.682239e-01):6.951193e-02):9.587753e-02):7.763432e-01):6.265204e-02):9.408289e-02):1.117507e-01):7.156259e-02,31:7.353922e-01):8.516817e-02,(((39:3.733443e-01,38:2.466232e-01):1.890587e-01,37:4.280706e-01):1.733981e-01,((20:8.975786e-02,33:1.388826e-01):3.817852e-01,(((35:2.298951e-01,28:1.330163e-01):6.646896e-02,34:1.938181e-01):4.540888e-02,(19:2.714459e-01,((24:1.032769e-03,32:1.028878e-02):1.728820e-01,((27:1.072976e-02,26:3.981611e-03):7.606204e-02,40:1.349596e-01):4.327909e-02):2.859056e-02):3.658308e-02):6.864009e-02):8.928772e-02):1.821941e-01,1:3.650616e-01);
   tree gen.54500 = [&U] ((31:6.358354e-01,(((3:6.529767e-01,((42:6.250809e-03,36:8.307801e-02):2.110571e-01,(((44:2.636586e-03,43:2.232171e-05):1.233671e-01,(41:3.870557e-02,30:5.355380e-02):3.432550e-02):3.534867e-02,((21:1.231247e-03,22:2.619236e-04):1.221562e-03,23:4.584170e-03):2.955437e-02):1.838584e-01):2.946317e-01):2.391861e-01,(45:7.417223e-01,((((10:1.172183e+00,((13:1.709385e+00,16:1.826001e+00):4.180382e-01,(18:2.313928e+00,17:1.537912e+00):8.067887e-01):3.036317e-01):1.890196e-01,(((12:1.449319e+00,(5:9.152413e-01,9:8.413317e-01):6.138500e-01):1.662716e-01,11:1.014423e+00):1.667079e-01,(14:1.167138e+00,(15:1.041453e+00,(7:1.126713e+00,8:1.041234e+00):2.021496e-01):4.656301e-02):1.374925e-01):1.342107e-01):6.301921e-02,6:1.253497e+00):5.705182e-01,46:1.242348e+00):1.272194e-01):6.652147e-02):9.537377e-02,(((25:2.302895e-01,29:3.894957e-01):2.392947e-01,2:3.984337e-01):1.480398e-01,4:5.478991e-01):8.341565e-02):1.178744e-01):8.825740e-02,((38:2.469262e-01,(39:1.112382e-01,37:8.757915e-02):2.733096e-01):2.879684e-01,((33:1.271029e-01,20:9.148665e-02):3.625881e-01,((34:1.498496e-01,(35:2.386957e-01,28:1.398486e-01):5.970805e-02):3.539520e-02,(((24:2.178156e-03,32:8.046452e-03):1.441570e-01,19:2.686562e-01):2.232503e-02,(40:1.347848e-01,(26:4.910085e-03,27:9.278410e-03):7.161610e-02):4.061301e-02):8.693124e-02):1.395453e-01):7.783398e-02):1.273352e-01,1:4.634673e-01);
   tree gen.55000 = [&U] ((31:6.414688e-01,(((3:6.587620e-01,((42:8.475339e-03,36:2.258733e-01):1.810978e-01,(((41:4.361207e-02,30:5.402827e-02):9.193502e-02,((22:2.573426e-04,23:2.502213e-03):3.908565e-04,21:1.762011e-04):2.981621e-02):2.013246e-02,(44:6.513702e-03,43:4.595509e-05):9.826275e-02):1.380129e-01):2.972421e-01):2.413052e-01,(45:7.482938e-01,(((10:1.182569e+00,((13:1.724530e+00,16:1.842179e+00):3.133015e-01,(18:2.456919e+00,17:1.709560e+00):5.668273e-01):3.488334e-01):1.906943e-01,(6:1.264602e+00,(((12:1.462160e+00,(5:9.233501e-01,9:8.487857e-01):6.192886e-01):1.677448e-01,11:1.125813e+00):1.470057e-01,(14:1.177479e+00,(15:1.050680e+00,(7:1.136695e+00,8:1.050459e+00):1.342471e-01):1.135473e-01):1.696511e-01):1.293906e-01):6.480244e-02):5.755728e-01,46:1.253355e+00):1.772925e-01):5.236398e-02):6.182342e-02,(((25:2.565372e-01,29:3.929465e-01):2.414148e-01,2:4.019638e-01):1.493514e-01,4:5.527534e-01):8.415470e-02):1.189187e-01):1.029210e-01,((38:2.934614e-01,(39:1.191769e-01,37:6.014914e-02):2.757310e-01):1.858645e-01,((33:1.282290e-01,20:9.229720e-02):3.658006e-01,((34:1.637383e-01,(35:2.408105e-01,28:1.786296e-01):4.455678e-02):2.098292e-02,(((24:1.037259e-02,32:7.069493e-03):1.334855e-01,19:2.710364e-01):4.841405e-02,(40:1.297344e-01,(26:7.882272e-03,27:9.360614e-03):7.225060e-02):3.057832e-02):6.839151e-02):1.294205e-01):8.662945e-02):1.119387e-01,1:4.675735e-01);
   tree gen.55500 = [&U] ((31:6.414688e-01,(((3:6.587620e-01,((42:3.324104e-02,36:1.278112e-01):1.710950e-01,(((41:4.361207e-02,30:5.402827e-02):8.385779e-02,((22:2.210006e-04,23:2.113342e-03):3.024611e-04,21:2.815421e-03):2.981621e-02):5.850550e-02,(44:3.332982e-03,43:2.519645e-05):9.826275e-02):1.622556e-01):2.626955e-01):1.936671e-01,(45:8.683647e-01,(((10:1.182569e+00,((13:1.724530e+00,16:1.842179e+00):2.734734e-01,(18:2.456919e+00,17:1.709560e+00):5.668273e-01):3.248140e-01):1.981108e-01,((((12:1.462160e+00,(5:9.233501e-01,9:8.487857e-01):6.192886e-01):1.677448e-01,11:9.985650e-01):1.470057e-01,(14:1.177479e+00,(15:1.050680e+00,(7:1.136695e+00,8:1.050459e+00):1.718359e-01):8.589690e-02):1.696511e-01):6.648615e-02,6:1.264602e+00):6.480244e-02):5.736911e-01,46:9.468029e-01):1.381007e-01):1.701338e-01):6.401104e-02,(((25:2.565372e-01,29:3.929465e-01):2.414148e-01,2:4.533145e-01):1.102868e-01,4:5.527534e-01):8.415470e-02):1.189187e-01):1.015583e-01,((38:2.934614e-01,(39:1.682845e-01,37:8.038517e-03):2.868571e-01):1.858645e-01,((33:1.018773e-01,20:9.229720e-02):3.658006e-01,((34:1.648093e-01,(((24:3.054144e-03,32:7.069493e-03):1.334855e-01,19:2.710364e-01):7.018284e-03,(40:1.048981e-01,(26:1.375959e-03,27:8.222840e-03):7.225060e-02):3.553748e-02):5.812647e-02):5.844289e-02,(35:2.408105e-01,28:1.786296e-01):4.067366e-02):1.001437e-01):8.158048e-02):1.119387e-01,1:4.675735e-01);
   tree gen.56000 = [&U] ((31:6.351834e-01,(((3:5.733576e-01,((42:1.269083e-01,36:9.776731e-02):2.414250e-01,(((41:3.581422e-02,30:2.320461e-02):8.385779e-02,(44:6.183932e-03,43:1.503331e-04):1.029648e-01):2.586683e-02,((21:2.815421e-03,23:5.075903e-03):8.252051e-04,22:2.126966e-04):2.981621e-02):1.622556e-01):2.512895e-01):1.966988e-01,(45:8.683647e-01,(((10:1.204700e+00,((13:1.724530e+00,16:2.176156e+00):3.091842e-01,(18:2.456919e+00,17:1.549137e+00):5.718636e-01):2.391760e-01):2.361789e-01,((((12:1.462160e+00,(5:9.233501e-01,9:8.487857e-01):6.192886e-01):1.677448e-01,11:9.985650e-01):1.937438e-01,(14:1.177479e+00,(15:1.050680e+00,(7:1.136695e+00,8:1.050459e+00):1.718359e-01):1.247492e-01):1.696511e-01):6.648615e-02,6:1.264602e+00):7.785954e-02):5.843220e-01,46:9.468029e-01):2.198514e-02):1.701338e-01):7.449875e-02,(((25:2.565372e-01,29:3.929465e-01):1.933767e-01,2:4.533145e-01):1.102868e-01,4:5.527534e-01):8.415470e-02):1.866147e-01):1.176383e-01,((38:2.934614e-01,(39:1.787100e-01,37:5.501716e-02):2.868571e-01):2.673932e-01,((33:1.071164e-01,20:9.229720e-02):3.658006e-01,((34:1.648093e-01,(35:2.408105e-01,28:1.786296e-01):4.067366e-02):1.516374e-02,(((24:3.054144e-03,32:7.080625e-03):1.297712e-01,19:2.710364e-01):7.018284e-03,(40:1.434077e-01,(26:1.540452e-03,27:8.222840e-03):7.225060e-02):5.640467e-02):7.979415e-02):1.001437e-01):8.158048e-02):1.281985e-01,1:4.675735e-01);
   tree gen.56500 = [&U] ((((4:5.383316e-01,((25:2.329380e-01,29:3.117851e-01):2.426635e-01,2:4.138424e-01):1.881838e-01):1.041636e-01,((((((44:3.230874e-03,43:4.078535e-03):1.362003e-01,((23:2.730137e-03,21:2.947531e-04):2.311304e-03,22:1.026056e-03):3.527261e-02):4.725780e-02,(41:2.492060e-02,30:6.674789e-02):5.152604e-02):1.096448e-01,(36:1.045922e-01,42:1.496197e-01):1.476227e-01):2.828792e-01,3:6.646529e-01):2.325481e-01,((46:7.938573e-01,45:9.238848e-02):4.722833e-01,(((((12:1.439022e+00,(9:8.507576e-01,5:8.518940e-01):6.986347e-01):1.860375e-01,11:9.844558e-01):1.687045e-01,(14:1.189094e+00,(15:1.061366e+00,(7:1.021042e+00,8:1.062757e+00):1.794004e-01):9.985696e-02):1.806572e-01):9.210731e-02,6:1.273536e+00):6.862044e-02,(((17:1.663648e+00,18:2.476360e+00):7.230846e-01,(13:1.817575e+00,16:2.067000e+00):2.021997e-01):3.696878e-01,10:1.298586e+00):1.932181e-01):7.346698e-01):7.244507e-02):7.190576e-02):1.441184e-01,31:7.332168e-01):8.543548e-02,(((37:3.420290e-03,39:2.268336e-01):3.915627e-01,38:3.230760e-01):2.373354e-01,(((34:1.593972e-01,(28:1.275634e-01,35:2.613035e-01):4.304405e-02):5.275454e-02,(((24:1.307098e-03,32:6.197709e-03):1.000295e-01,19:2.410862e-01):3.560899e-02,(40:1.217893e-01,(26:2.501653e-03,27:7.009243e-03):1.065874e-01):2.478778e-03):7.761324e-02):1.105220e-01,(33:1.159690e-01,20:7.980307e-02):4.100346e-01):9.220494e-02):9.113048e-02,1:3.940194e-01);
   tree gen.57000 = [&U] (((45:7.459142e-01,((3:6.016087e-01,(46:9.982807e-01,(42:3.049984e-01,(36:2.712759e-01,((22:2.401177e-03,(21:9.778693e-04,23:5.536918e-04):2.343648e-03):3.057972e-02,((30:4.104820e-02,41:5.011532e-02):2.330070e-02,(44:7.733756e-03,43:1.146824e-04):8.556990e-02):7.577403e-02):1.429016e-01):1.386973e-01):1.107892e-01):5.694773e-02):2.929512e-01,(4:5.846186e-01,((2:4.299706e-01,(29:3.921316e-01,25:3.119598e-01):2.755694e-01):1.545710e-01,(6:1.154493e+00,((((17:1.516704e+00,18:2.341052e+00):7.130349e-01,(13:1.905639e+00,16:2.264113e+00):2.369858e-01):2.488711e-01,10:1.204811e+00):2.723088e-01,((11:1.101947e+00,(12:1.307627e+00,(9:8.637075e-01,5:9.277197e-01):6.618513e-01):2.000075e-01):1.870369e-01,(14:1.267092e+00,(15:1.105732e+00,(7:1.093328e+00,8:1.100474e+00):2.481600e-01):8.727884e-02):1.365811e-01):1.317209e-01):5.836950e-02):7.990807e-01):4.283128e-02):9.204659e-02):1.117017e-01):6.895678e-02,31:6.184680e-01):6.834091e-02,(((38:2.714386e-01,37:4.265997e-01):3.537417e-02,39:5.738943e-01):1.833622e-01,((20:7.207627e-02,33:1.356520e-01):4.330142e-01,((34:1.318259e-01,(((27:1.658979e-02,26:1.569777e-03):6.579723e-02,40:1.344959e-01):3.503649e-02,((24:4.164362e-04,32:8.302157e-03):1.339116e-01,19:2.694121e-01):3.272646e-02):4.746005e-02):1.662499e-02,(35:2.363815e-01,28:1.979861e-01):4.432823e-02):8.970329e-02):9.096600e-02):1.383405e-01,1:3.692602e-01);
   tree gen.57500 = [&U] ((31:6.302669e-01,(((3:5.489165e-01,((42:2.356053e-01,36:1.251648e-01):1.214690e-01,((44:3.197137e-03,43:5.264501e-04):1.687668e-01,((41:1.130251e-02,30:3.868925e-02):4.474183e-02,((21:4.897602e-04,22:2.426795e-03):1.751960e-03,23:2.851927e-03):4.824221e-02):2.897845e-02):2.159752e-01):1.757934e-01):2.355843e-01,(((6:1.247334e+00,((10:1.195376e+00,((18:2.437902e+00,17:1.537147e+00):5.674373e-01,(13:1.949524e+00,16:2.048413e+00):3.396155e-01):3.163123e-01):2.397098e-01,(((12:1.450843e+00,(5:9.294041e-01,9:8.930048e-01):6.479630e-01):1.869765e-01,11:1.091892e+00):1.225554e-01,((15:1.094007e+00,(7:1.116801e+00,8:1.042328e+00):1.855835e-01):1.353678e-01,14:1.168365e+00):2.243982e-01):1.475114e-01):5.372057e-02):5.374317e-01,46:1.306402e+00):1.146262e-01,45:7.664443e-01):1.128035e-01):6.218089e-02,(((25:2.496684e-01,29:3.424974e-01):2.115162e-01,2:4.197904e-01):8.816321e-02,4:5.636801e-01):1.160725e-01):1.178440e-01):8.610619e-02,((38:2.900329e-01,(39:1.821570e-01,37:3.243920e-02):4.019770e-01):2.065406e-01,((33:8.132281e-02,20:7.498202e-02):4.389908e-01,((34:1.686151e-01,(35:2.389466e-01,28:1.489507e-01):2.716557e-02):3.035535e-02,(40:1.409398e-01,(((24:1.394851e-03,32:3.666143e-03):1.373319e-01,19:2.553892e-01):2.899716e-02,(26:9.795760e-04,27:1.207886e-02):1.060650e-01):1.485982e-03):8.458064e-02):7.684768e-02):8.417707e-02):1.357651e-01,1:4.213364e-01);
   tree gen.58000 = [&U] (((45:8.473134e-01,((((36:2.827445e-01,((22:9.523656e-05,(21:1.414637e-03,23:9.416372e-04):1.618411e-03):3.376632e-02,((30:4.988255e-02,41:1.824587e-02):4.513499e-02,(44:2.091692e-03,43:3.089605e-03):1.066212e-01):3.295934e-02):1.638317e-01):7.683552e-02,42:3.922687e-01):1.977818e-01,(46:1.280908e+00,3:6.073430e-01):7.892238e-02):2.543675e-01,(4:6.164076e-01,((2:4.457133e-01,(29:3.272226e-01,25:1.492241e-01):2.781960e-01):7.496873e-02,((6:1.165497e+00,(((17:1.531160e+00,18:2.363366e+00):7.198312e-01,(13:1.967611e+00,16:2.285694e+00):1.849335e-01):3.177034e-01,10:1.216295e+00):2.206263e-01):1.184048e-01,((11:1.112451e+00,(12:1.460356e+00,(9:8.719399e-01,5:9.956253e-01):6.681597e-01):2.019139e-01):1.363524e-01,(14:1.279169e+00,(15:1.116272e+00,(7:1.028294e+00,8:1.033426e+00):2.556492e-01):8.811074e-02):1.934023e-01):7.072690e-02):8.442749e-01):8.658558e-02):9.612212e-02):8.824205e-02):2.888220e-02,31:6.243629e-01):1.193097e-01,(((39:5.108007e-01,38:2.755824e-01):9.767694e-03,37:4.306658e-01):1.919953e-01,((20:5.998857e-02,33:1.178717e-01):3.598681e-01,((34:1.567005e-01,(((27:5.871059e-03,26:3.492062e-03):9.274730e-02,40:1.357778e-01):8.635784e-03,((24:4.204055e-04,32:8.381289e-03):1.264804e-01,19:2.719800e-01):4.036500e-02):5.585274e-02):1.214431e-02,(35:2.672908e-01,28:1.091212e-01):6.479720e-02):1.001743e-01):9.183304e-02):1.412128e-01,1:3.727798e-01);
   tree gen.58500 = [&U] ((31:6.302669e-01,(((3:5.489165e-01,((42:3.015397e-01,36:1.880316e-01):1.084715e-01,((44:1.773043e-03,43:3.233860e-05):1.150666e-01,((41:1.523758e-02,30:4.257977e-02):5.580243e-02,(23:2.583044e-03,(22:5.084616e-03,21:5.303130e-04):2.368853e-04):4.433762e-02):3.620895e-02):2.159752e-01):2.043733e-01):2.318159e-01,(((((10:1.195376e+00,((18:2.337177e+00,17:1.677404e+00):5.674373e-01,(13:1.949524e+00,16:2.048413e+00):2.339798e-01):3.163123e-01):1.832525e-01,6:1.163927e+00):1.158972e-01,(((15:1.094007e+00,(7:1.116801e+00,8:1.042328e+00):1.798337e-01):8.880873e-02,14:1.168365e+00):2.313218e-01,((12:1.450843e+00,(5:9.294041e-01,9:8.930048e-01):6.479630e-01):1.869765e-01,11:1.091892e+00):1.225554e-01):8.961300e-02):6.149606e-01,46:1.306402e+00):1.560322e-01,45:7.664443e-01):1.314543e-01):6.218089e-02,(((25:2.496684e-01,29:3.424974e-01):3.047405e-01,2:4.197904e-01):8.816321e-02,4:5.636801e-01):1.160725e-01):1.864431e-01):8.610619e-02,((38:4.089413e-01,(39:2.341482e-01,37:1.430326e-01):4.019770e-01):1.420097e-01,((33:1.237638e-01,20:6.310726e-02):4.389908e-01,((34:1.711079e-01,(35:2.389466e-01,28:1.489507e-01):3.659116e-02):3.040965e-02,(((24:3.508042e-03,32:4.009348e-03):1.287787e-01,19:2.553892e-01):3.103560e-02,(40:1.085432e-01,(26:4.255167e-04,27:1.207886e-02):1.060650e-01):3.792507e-03):6.922671e-02):1.040905e-01):8.898360e-02):9.724249e-02,1:4.213364e-01);
   tree gen.59000 = [&U] ((((4:5.433081e-01,((25:3.299135e-01,29:3.787372e-01):2.281665e-01,2:4.176682e-01):1.396595e-01):1.160838e-01,((((((21:1.643551e-03,23:2.930985e-04):3.187276e-06,22:2.006284e-03):3.144889e-02,((44:6.304271e-04,43:2.569047e-03):1.258682e-01,(41:2.937506e-02,30:5.653908e-02):4.969532e-02):2.857382e-02):9.692751e-02,(36:2.663038e-01,42:1.506531e-01):1.224323e-01):3.005106e-01,3:6.707973e-01):1.687395e-01,((46:3.965207e-01,45:9.947859e-03):7.918312e-01,(((((12:1.452325e+00,(9:8.318716e-01,5:9.351136e-01):7.380927e-01):1.776837e-01,11:9.935565e-01):1.720263e-01,(14:1.267380e+00,(15:1.071178e+00,(7:1.246804e+00,8:9.740151e-01):2.120730e-01):1.495298e-01):1.815242e-01):9.602200e-02,6:1.186305e+00):7.801996e-02,(((17:1.397033e+00,18:2.485356e+00):7.610296e-01,(13:1.903259e+00,16:2.020308e+00):2.120185e-01):4.355219e-01,10:1.293328e+00):2.119252e-01):5.894967e-01):1.648390e-01):9.603432e-02):1.616078e-01,31:7.057654e-01):8.513627e-02,(((37:1.709460e-01,39:1.414336e-01):4.326593e-01,38:3.523212e-01):1.970903e-01,(((19:2.502225e-01,((24:5.687740e-03,32:8.554228e-03):1.333012e-01,(40:1.301727e-01,(26:2.974459e-03,27:1.044207e-02):5.794761e-02):3.968983e-02):1.390553e-02):7.355608e-02,(34:1.730923e-01,(28:1.530000e-01,35:2.338287e-01):4.028519e-02):6.133101e-02):4.987051e-02,(33:1.084187e-01,20:5.524640e-02):4.792374e-01):9.671663e-02):1.173829e-01,1:3.976619e-01);
   tree gen.59500 = [&U] ((((4:5.823048e-01,((25:2.710623e-01,29:3.721664e-01):2.242080e-01,2:4.104220e-01):1.372365e-01):1.482012e-01,((((((21:1.432502e-03,23:1.439733e-04):1.736724e-04,22:1.439697e-03):3.090328e-02,((41:2.835172e-02,30:8.628102e-02):5.603139e-02,(44:6.194898e-04,43:2.524477e-03):1.236845e-01):2.213457e-02):1.375587e-01,(36:2.862328e-01,42:1.480394e-01):1.041092e-01):2.892429e-01,3:6.591596e-01):1.658120e-01,((46:3.896414e-01,45:2.924011e-02):7.780936e-01,(((((12:1.427129e+00,(9:8.174395e-01,5:9.188903e-01):6.940296e-01):1.166677e-01,11:1.110285e+00):1.549829e-01,(14:1.245392e+00,(15:1.052594e+00,(7:1.225173e+00,8:9.526724e-01):1.138381e-01):1.469356e-01):1.783750e-01):9.435611e-02,6:1.165724e+00):7.666639e-02,(((17:1.372796e+00,18:2.442238e+00):7.265036e-01,(13:1.870239e+00,16:1.985258e+00):2.063599e-01):3.251607e-01,10:1.315494e+00):2.082485e-01):5.792695e-01):1.619792e-01):7.474716e-02):9.516667e-02,31:6.935210e-01):1.170080e-01,(((37:1.154348e-01,39:7.415683e-02):3.865492e-01,38:3.462088e-01):2.461669e-01,((((40:1.081171e-01,(26:2.922855e-03,27:1.026091e-02):5.694228e-02):3.850990e-02,((24:4.332686e-03,32:7.961764e-03):1.309886e-01,19:2.414098e-01):2.850004e-02):2.240605e-02,(34:1.700894e-01,(28:1.503456e-01,35:2.297720e-01):4.272848e-02):6.026697e-02):1.063793e-01,(33:1.161111e-01,20:5.428793e-02):4.454847e-01):9.503869e-02):1.153464e-01,1:3.907628e-01);
   tree gen.60000 = [&U] ((31:6.388738e-01,(((3:7.199545e-01,((42:2.256444e-01,36:3.575692e-01):4.442734e-02,(((41:1.999769e-02,30:4.699866e-02):6.733226e-02,((22:1.002626e-04,21:9.594995e-04):7.926403e-04,23:5.609318e-04):4.237179e-02):3.201631e-02,(44:4.993992e-03,43:4.024061e-04):1.108285e-01):1.504493e-01):2.265420e-01):2.232778e-01,(((6:1.121058e+00,((10:1.176126e+00,((16:1.972967e+00,13:1.832669e+00):1.774273e-01,(18:2.251096e+00,17:1.501582e+00):6.434297e-01):3.466386e-01):2.737885e-01,(((15:1.053713e+00,(7:1.143848e+00,8:1.003938e+00):1.380720e-01):1.336181e-01,14:1.151283e+00):1.717564e-01,((12:1.428717e+00,(5:8.685803e-01,9:8.601143e-01):6.098621e-01):1.961320e-01,11:1.051676e+00):1.299239e-01):1.034671e-01):3.673589e-02):5.899050e-01,46:1.245731e+00):7.572339e-02,45:8.164188e-01):1.367244e-01):6.623502e-02,(((25:2.460693e-01,29:3.904330e-01):1.899503e-01,2:4.572596e-01):1.247443e-01,4:6.157914e-01):9.926069e-02):1.494164e-01):7.829912e-02,((38:3.512140e-01,(39:1.761413e-01,37:1.335118e-01):2.385153e-01):3.097831e-01,((33:1.192054e-01,20:6.674686e-02):4.228223e-01,(((35:2.388594e-01,28:1.585175e-01):3.786946e-02,34:1.673685e-01):5.280571e-02,(((24:3.650818e-03,32:1.056441e-02):1.298010e-01,19:2.459829e-01):3.174335e-02,(40:1.045454e-01,(26:5.001141e-03,27:1.072137e-02):1.062316e-01):1.156302e-02):7.387312e-02):9.821844e-02):8.755252e-02):1.559226e-01,1:3.830944e-01);
   tree gen.60500 = [&U] ((((4:5.925918e-01,((25:2.860542e-01,29:3.787411e-01):2.443877e-01,2:4.176725e-01):1.377561e-01):9.168663e-02,((((((22:1.458427e-03,21:1.452552e-03):4.191188e-04,23:1.473442e-04):2.479277e-02,((41:2.983244e-02,30:2.867631e-02):6.063822e-02,(44:4.805903e-03,43:4.678951e-04):6.441935e-02):4.431129e-02):1.399888e-01,(36:2.605321e-01,42:1.437809e-01):1.142511e-01):2.801424e-01,3:5.783059e-01):2.678220e-01,((46:5.120018e-01,45:7.500154e-02):7.501686e-01,(((((17:1.397047e+00,18:2.485382e+00):7.393379e-01,(13:1.776319e+00,16:2.307001e+00):2.005230e-01):2.817860e-01,10:1.254903e+00):1.936051e-01,6:1.186317e+00):7.526788e-02,(((12:1.452340e+00,(9:8.318803e-01,5:9.354973e-01):7.062903e-01):1.373240e-01,11:1.003484e+00):1.489737e-01,(14:1.267393e+00,(15:1.190499e+00,(7:1.140227e+00,8:9.695022e-01):1.982396e-01):6.600909e-02):1.608067e-01):1.307707e-01):7.057240e-01):2.201111e-01):9.258193e-02):1.640307e-01,31:7.057727e-01):7.041793e-02,(((37:7.664469e-02,39:8.116654e-02):3.215168e-01,38:3.523249e-01):2.664735e-01,(((((24:4.949042e-03,32:9.244084e-03):1.390168e-01,19:3.022661e-01):6.522464e-03,(40:1.200287e-01,(26:2.252792e-04,27:1.677049e-02):1.002536e-01):2.195332e-02):2.225150e-02,(34:1.910721e-01,(28:1.440045e-01,35:2.338312e-01):8.410282e-02):6.100785e-02):1.293910e-01,(33:1.181623e-01,20:5.524698e-02):3.801487e-01):8.097308e-02):1.153380e-01,1:3.976660e-01);
   tree gen.61000 = [&U] ((31:6.280562e-01,(((3:7.211125e-01,((36:3.748023e-01,(((41:3.481858e-02,30:6.108635e-02):4.047636e-02,(44:5.002024e-03,43:5.919755e-04):1.110068e-01):2.476982e-02,(21:3.775734e-03,(23:2.360465e-03,22:4.589820e-04):1.399727e-03):2.990228e-02):1.138823e-01):3.608406e-02,42:3.355583e-01):2.553695e-01):1.954530e-01,((((((15:1.055408e+00,(7:1.145688e+00,8:1.005553e+00):1.518455e-01):9.488092e-02,14:1.279154e+00):1.683981e-01,((12:1.414581e+00,(5:9.213473e-01,9:8.614977e-01):6.715083e-01):1.704242e-01,11:1.053368e+00):1.691611e-01):5.556324e-02,((10:1.178017e+00,((16:1.976140e+00,13:1.835616e+00):1.153973e-01,(18:2.318375e+00,17:1.462453e+00):7.497878e-01):3.743477e-01):2.317846e-01,6:1.122861e+00):6.753132e-02):5.908537e-01,46:1.024332e+00):2.313861e-01,45:6.568386e-01):1.018696e-01):6.634155e-02,(((25:3.328729e-01,29:3.910610e-01):2.100922e-01,2:4.579950e-01):1.501611e-01,4:5.777776e-01):9.942034e-02):1.496567e-01):7.265583e-02,((38:2.812124e-01,(39:5.573971e-02,37:1.167914e-01):2.892640e-01):2.437787e-01,((33:1.035861e-01,20:4.542460e-02):4.161473e-01,(((35:2.392436e-01,28:1.278552e-01):3.793037e-02,34:1.705169e-01):5.796351e-02,(((24:6.284113e-03,32:1.108023e-02):1.287925e-01,19:2.463786e-01):3.983227e-02,(40:1.059708e-01,(26:6.456196e-03,27:1.350850e-02):1.064025e-01):6.343535e-03):6.820149e-02):1.000580e-01):5.777133e-02):1.753931e-01,1:3.837106e-01);
   tree gen.61500 = [&U] ((31:6.602004e-01,(((3:6.372397e-01,(((((41:2.611035e-02,30:3.672269e-02):6.769961e-02,(44:4.980819e-03,43:2.139924e-04):1.105362e-01):5.023136e-02,(21:3.726337e-03,(22:2.972807e-03,23:2.704735e-03):1.975028e-03):3.075650e-02):1.096695e-01,42:3.341358e-01):3.573574e-02,36:3.732135e-01):3.107049e-01):1.901523e-01,(((6:1.118101e+00,((((15:1.050934e+00,(7:1.224598e+00,8:1.018458e+00):1.758026e-01):9.447870e-02,14:1.185113e+00):1.676842e-01,((12:1.408585e+00,(5:9.174415e-01,9:8.578456e-01):6.686616e-01):1.697017e-01,11:1.048902e+00):1.150948e-01):1.058927e-01,(10:1.173023e+00,((16:1.967763e+00,13:1.827835e+00):3.243663e-01,(18:2.308547e+00,17:1.456253e+00):7.466092e-01):3.805240e-01):2.259495e-01):2.220841e-02):7.800562e-01,46:1.019718e+00):5.277283e-02,45:6.923327e-01):4.201006e-02):8.237826e-02,(((25:3.156837e-01,29:2.982397e-01):2.092016e-01,2:4.560535e-01):1.495246e-01,4:5.753282e-01):9.899887e-02):1.490223e-01):9.954544e-02,((38:2.800203e-01,(39:5.550342e-02,37:1.162963e-01):3.584632e-01):2.765382e-01,((33:1.122707e-01,20:1.047096e-01):4.143832e-01,((34:1.854808e-01,(((24:6.218896e-03,32:1.103326e-02):1.282465e-01,19:2.453341e-01):3.966341e-02,(40:1.055216e-01,(26:2.546428e-03,27:1.345123e-02):9.751867e-02):2.539845e-02):4.386057e-02):1.909207e-02,(35:2.382294e-01,28:1.273132e-01):6.912571e-02):1.009744e-01):5.727215e-02):1.861670e-01,1:3.820839e-01);
   tree gen.62000 = [&U] ((31:6.577744e-01,(((3:6.348981e-01,(((((41:3.615700e-02,30:2.611415e-02):6.994473e-02,(44:6.557486e-03,43:2.681094e-04):1.101300e-01):1.289424e-02,(22:2.632222e-03,(21:7.416292e-04,23:1.050517e-03):4.557831e-03):1.913845e-02):1.665551e-01,36:3.819238e-01):3.935791e-03,42:2.050065e-01):3.095632e-01):1.894536e-01,((45:7.181347e-01,46:1.384510e+00):3.050540e-02,(6:1.104075e+00,((((15:1.047072e+00,(7:1.220099e+00,8:1.014716e+00):1.341587e-01):9.844854e-02,14:1.180758e+00):2.011296e-01,((12:1.403409e+00,(5:9.140703e-01,9:7.830284e-01):6.662045e-01):1.437756e-01,11:1.045048e+00):1.146719e-01):1.164816e-01,(10:1.168713e+00,((16:1.960532e+00,13:1.821118e+00):3.231744e-01,(18:2.300064e+00,17:1.385394e+00):7.438658e-01):2.263748e-01):2.825257e-01):5.453302e-02):8.059737e-01):4.968545e-02):7.021034e-02,(((25:3.145237e-01,29:2.971438e-01):3.204361e-01,2:4.543777e-01):1.452357e-01,4:5.732141e-01):1.152048e-01):1.347756e-01):9.917965e-02,((38:2.789913e-01,(39:5.052049e-02,37:9.497036e-02):3.571460e-01):2.545478e-01,((33:1.118581e-01,20:7.245179e-02):4.128605e-01,(((((24:1.854639e-03,32:8.826506e-03):1.412618e-01,19:2.444326e-01):2.190234e-02,(40:1.051338e-01,(26:6.682673e-03,27:1.624621e-02):8.651271e-02):1.896859e-02):4.369940e-02,34:1.703948e-01):1.804296e-02,(35:2.317177e-01,28:1.529782e-01):6.664140e-02):9.478191e-02):5.706170e-02):1.854829e-01,1:3.806799e-01);
   tree gen.62500 = [&U] ((31:6.467365e-01,(((3:6.242441e-01,(((((41:4.788114e-02,30:7.777149e-02):2.526442e-02,(44:6.447447e-03,43:5.035127e-04):1.564842e-01):4.832032e-02,((21:3.090322e-03,22:1.755029e-03):3.027057e-04,23:1.136640e-03):1.837547e-02):1.106460e-01,36:3.755148e-01):1.125636e-02,42:2.005562e-01):3.043685e-01):1.836072e-01,((45:7.060839e-01,((((15:1.058753e+00,(7:1.199625e+00,8:9.976883e-01):1.319074e-01):9.679651e-02,14:1.160944e+00):1.977545e-01,((12:1.379859e+00,(5:9.071302e-01,9:7.698887e-01):6.551275e-01):2.133022e-01,11:1.027511e+00):1.745655e-01):1.097089e-01,(6:1.085548e+00,(10:1.093352e+00,((16:1.927633e+00,13:1.790559e+00):3.594081e-01,(18:2.261468e+00,17:1.362147e+00):6.948051e-01):2.534237e-01):2.225903e-01):5.484799e-02):7.924489e-01):1.017501e-01,46:1.361277e+00):6.500476e-02):8.983448e-02,(((25:3.092458e-01,29:2.921576e-01):2.435950e-01,2:4.467529e-01):1.427985e-01,4:5.635952e-01):8.122726e-02):1.493629e-01):9.163009e-02,((38:2.743097e-01,(39:1.489779e-01,37:1.278113e-01):2.994776e-01):2.556066e-01,((33:1.214859e-01,20:5.767077e-02):4.192413e-01,((((24:1.116686e-03,32:3.402205e-03):1.406874e-01,19:2.403309e-01):4.048444e-02,(40:1.033696e-01,(26:3.802227e-03,27:1.938655e-02):8.506097e-02):1.140916e-02):5.715987e-02,(34:1.675354e-01,(35:2.522740e-01,28:1.504111e-01):1.927322e-02):5.589945e-02):9.319141e-02):5.610416e-02):1.199489e-01,1:3.742919e-01);
   tree gen.63000 = [&U] (((45:6.350947e-01,(((46:1.271602e+00,(((22:3.985683e-04,(23:5.123041e-03,21:3.533322e-03):1.418389e-03):4.128528e-02,((44:3.295807e-03,43:5.075507e-04):1.579014e-01,(30:3.200772e-02,41:3.524803e-02):4.821501e-02):2.612322e-02):1.308839e-01,(36:3.363196e-01,42:2.122150e-01):3.048978e-02):1.606907e-01):9.102648e-02,3:6.974832e-01):2.816930e-01,(((2:4.448315e-01,(29:4.344135e-01,25:3.508146e-01):1.931559e-01):8.216585e-02,(6:1.193810e+00,(((11:9.443463e-01,(12:1.209231e+00,(9:9.363849e-01,5:9.369869e-01):6.692998e-01):2.832133e-01):1.235554e-01,((15:1.078216e+00,(7:1.085712e+00,8:8.998906e-01):2.031420e-01):1.183438e-01,14:1.133601e+00):1.927578e-01):9.188904e-02,(((13:1.941631e+00,16:2.213765e+00):2.022789e-01,(17:1.666326e+00,18:2.489041e+00):6.466389e-01):3.507798e-01,10:1.340106e+00):1.893944e-01):4.928980e-02):8.364106e-01):3.519074e-02,4:5.953934e-01):7.599933e-02):4.467607e-02):1.025524e-01,31:7.099069e-01):1.040682e-01,(((39:2.810061e-01,37:1.741243e-01):2.367854e-01,38:3.044371e-01):1.379830e-01,((20:5.894979e-02,33:1.323592e-01):4.350770e-01,(((((27:3.747106e-03,26:5.268901e-03):9.246850e-02,40:1.498510e-01):2.593146e-02,(19:2.704341e-01,(24:1.054664e-02,32:9.507618e-03):1.381138e-01):4.511789e-02):3.332514e-02,34:1.409992e-01):1.871669e-02,(35:2.312201e-01,28:1.551081e-01):4.073226e-02):1.566363e-01):5.873611e-02):1.847741e-01,1:3.762414e-01);
   tree gen.63500 = [&U] ((31:6.597183e-01,(((3:6.111229e-01,((42:1.614513e-01,36:3.208481e-01):4.286884e-02,(((41:5.110943e-02,30:6.329057e-02):6.847767e-02,(44:1.477831e-03,43:2.240330e-04):1.400096e-01):2.299485e-02,((23:5.970578e-04,21:1.295768e-03):6.719559e-04,22:9.341651e-04):3.425797e-02):2.189052e-01):2.289893e-01):2.223952e-01,(((((10:1.070371e+00,((16:1.887116e+00,13:1.752922e+00):3.518536e-01,(18:2.213933e+00,17:1.545345e+00):6.491492e-01):2.506736e-01):2.550189e-01,(((15:1.036498e+00,(7:1.150138e+00,8:9.767177e-01):1.583936e-01):9.198220e-02,14:1.136542e+00):1.970485e-01,((12:1.343883e+00,(5:8.880630e-01,9:8.790304e-01):6.885772e-01):1.918377e-01,11:1.005914e+00):1.290247e-01):1.250920e-01):7.979359e-02,6:1.156334e+00):7.738533e-01,46:1.309872e+00):3.668764e-02,45:6.912426e-01):4.227276e-02):8.503954e-02,(((25:3.027457e-01,29:2.860166e-01):1.967301e-01,2:3.631082e-01):1.937400e-01,4:5.690216e-01):8.482094e-02):1.462235e-01):1.142346e-01,((38:2.728390e-01,(39:1.458465e-01,37:2.461255e-01):2.172230e-01):2.025503e-01,((33:1.189324e-01,20:9.224885e-02):4.104292e-01,((((24:3.023067e-03,32:5.310817e-03):1.136832e-01,19:2.352793e-01):5.681938e-02,(40:8.962185e-02,(26:2.516215e-03,27:1.021031e-02):7.550911e-02):4.084790e-02):6.736461e-02,(34:1.640140e-01,(35:2.469714e-01,28:1.472496e-01):2.725107e-02):4.658391e-02):7.563579e-02):1.222667e-01):1.174277e-01,1:3.664245e-01);
   tree gen.64000 = [&U] ((31:6.589506e-01,((4:5.472452e-01,(2:4.056831e-01,(29:4.198668e-01,25:3.216326e-01):2.379132e-01):1.568510e-01):1.071967e-01,(((3:6.544455e-01,(((44:1.189166e-03,43:3.574923e-03):9.244224e-02,((30:4.807985e-02,41:3.414951e-02):1.017048e-01,(21:1.924967e-03,(22:1.750448e-03,23:2.059027e-03):6.914272e-03):3.348564e-02):5.640391e-02):1.959142e-01,36:3.243838e-01):2.430679e-01):1.664873e-01,42:5.738689e-01):7.967336e-02,(45:7.217676e-01,(((((14:1.119895e+00,(15:1.075772e+00,(8:1.067697e+00,7:9.876600e-01):1.964544e-01):5.608049e-02):2.119900e-01,((12:1.436344e+00,(5:9.767732e-01,9:8.096944e-01):6.616823e-01):1.145038e-01,11:1.025927e+00):1.305200e-01):1.015350e-01,6:1.184132e+00):3.493798e-02,(10:1.224806e+00,((16:2.172510e+00,13:1.996141e+00):2.005276e-01,(17:1.545311e+00,18:2.345324e+00):7.497959e-01):3.222071e-01):2.367220e-01):6.618050e-01,46:1.238892e+00):1.188638e-01):1.129239e-01):8.911882e-02):1.709246e-01):7.816871e-02,(((20:6.293551e-02,33:1.241914e-01):3.810801e-01,(((28:1.342843e-01,35:2.080439e-01):5.615777e-02,34:1.651555e-01):7.077976e-02,(((32:1.430861e-02,24:6.550552e-03):1.303317e-01,19:2.475648e-01):2.267789e-02,(40:1.403000e-01,(26:2.320434e-03,27:1.488092e-02):6.744543e-02):1.700813e-02):5.275189e-02):1.167530e-01):8.997623e-02,((37:1.318818e-01,39:3.222909e-01):1.597221e-01,38:2.587126e-01):2.468443e-01):1.161089e-01,1:3.942965e-01);
   tree gen.64500 = [&U] ((31:6.729533e-01,((((((((15:1.057292e+00,14:1.159343e+00):8.570018e-02,(7:1.173211e+00,8:1.065575e+00):1.615713e-01):2.106509e-01,((12:1.233204e+00,(5:9.058790e-01,9:8.966652e-01):6.319858e-01):1.632067e-01,11:1.026094e+00):1.833939e-01):9.745380e-02,(10:1.091844e+00,((16:2.097387e+00,13:1.788089e+00):3.589124e-01,(18:2.258348e+00,17:1.576347e+00):6.621721e-01):2.557025e-01):2.601350e-01):8.447509e-02,6:1.217792e+00):7.302158e-01,(46:9.607936e-01,45:7.119191e-01):4.975832e-02):6.610744e-02,(3:6.637235e-01,(42:3.596076e-01,(36:3.272848e-01,((22:5.529684e-04,(23:2.066680e-04,21:1.257715e-04):1.063056e-03):2.217427e-02,((41:5.119900e-02,30:3.732955e-02):1.630371e-02,(44:3.199981e-03,43:2.138263e-04):1.428184e-01):6.186969e-02):9.258179e-02):2.081835e-01):1.769503e-01):1.382155e-01):7.326940e-02,(((25:2.403019e-01,29:3.181270e-01):3.061618e-01,2:3.703927e-01):1.976268e-01,4:5.914482e-01):8.051156e-02):1.564120e-01):8.931992e-02,((38:2.783126e-01,(39:3.994732e-01,37:2.510632e-01):1.377105e-01):1.718474e-01,((33:1.213184e-01,20:7.042646e-02):4.186630e-01,((34:1.650442e-01,(((24:3.083715e-03,32:8.720902e-03):9.526762e-02,19:2.399994e-01):3.598485e-02,(40:9.141981e-02,(26:9.381303e-04,27:7.107158e-03):7.702394e-02):1.437811e-02):4.143862e-02):1.774528e-02,(35:2.519261e-01,28:1.427236e-01):7.690101e-02):1.114397e-01):1.301620e-01):1.237540e-01,1:3.849951e-01);
   tree gen.65000 = [&U] ((31:6.559750e-01,((4:5.634864e-01,(2:4.873209e-01,(29:2.958443e-01,25:2.413883e-01):2.526297e-01):1.305948e-01):9.399092e-02,(((((((44:4.899565e-03,43:2.933444e-03):9.543697e-02,(30:7.035160e-02,41:7.955914e-03):4.834804e-02):4.595853e-02,(23:5.155438e-04,(22:3.495522e-03,21:4.661780e-04):3.719218e-03):4.313863e-02):1.950295e-01,36:2.616558e-01):2.794087e-01,3:6.641226e-01):3.358887e-02,42:5.508423e-01):1.922689e-01,(45:9.921039e-01,((6:1.178785e+00,(((14:1.140039e+00,(15:1.070914e+00,(8:1.062875e+00,7:9.832001e-01):1.632629e-01):7.954788e-02):1.940302e-01,((12:1.429858e+00,(5:9.485487e-01,9:8.060381e-01):6.586943e-01):1.502466e-01,11:1.021294e+00):1.605346e-01):6.833322e-02,(10:1.219275e+00,((16:2.162700e+00,13:1.890701e+00):2.293142e-01,(17:1.538333e+00,18:2.334733e+00):7.464101e-01):3.123529e-01):2.117209e-01):5.823365e-02):6.006274e-01,46:1.215749e+00):1.481207e-01):1.097634e-01):7.500562e-02):1.261821e-01):8.260342e-02,(((20:6.265131e-02,33:9.147096e-02):3.793592e-01,(((28:1.336780e-01,35:2.192654e-01):3.498631e-02,34:1.763226e-01):5.536296e-02,(((32:8.915989e-03,24:2.105457e-03):1.297432e-01,19:2.646883e-01):1.079781e-02,(40:1.396664e-01,(26:6.772737e-03,27:1.041668e-02):7.606587e-02):2.355575e-02):5.662250e-02):8.870145e-02):7.264961e-02,((37:7.150646e-02,39:3.208356e-01):3.348720e-01,38:2.575443e-01):1.740035e-01):1.596578e-01,1:3.925159e-01);
   tree gen.65500 = [&U] ((31:6.559750e-01,((4:5.634864e-01,(2:4.873209e-01,(29:2.958443e-01,25:2.031000e-01):2.526297e-01):1.305948e-01):6.266836e-02,((((((44:4.899565e-03,43:1.388080e-03):9.543697e-02,(30:5.543092e-02,41:4.223001e-02):3.153273e-02):7.445510e-02,(23:2.205520e-03,(22:3.836937e-04,21:7.943588e-04):1.820759e-03):1.757331e-02):1.443083e-01,36:2.616558e-01):2.872566e-01,(42:5.508423e-01,3:6.641226e-01):3.196352e-03):2.125509e-01,(45:9.921039e-01,(((6:1.178785e+00,((14:1.140039e+00,(15:1.070914e+00,(8:1.062875e+00,7:9.832001e-01):1.729623e-01):7.954788e-02):1.940302e-01,((12:1.429858e+00,(5:9.485487e-01,9:8.060381e-01):6.586943e-01):1.502466e-01,11:1.021294e+00):1.162224e-01):9.032172e-02):5.659819e-02,(10:1.219275e+00,((16:2.162700e+00,13:1.890701e+00):2.293142e-01,(17:1.538333e+00,18:2.334733e+00):7.687680e-01):3.123529e-01):2.146099e-01):6.006274e-01,46:1.215749e+00):1.481207e-01):5.807648e-02):7.500562e-02):1.660764e-01):8.942942e-02,(((20:6.265131e-02,33:9.147096e-02):4.236846e-01,(((28:1.336780e-01,35:2.192654e-01):4.635498e-02,34:1.514854e-01):4.098461e-02,(((32:8.915989e-03,24:2.105457e-03):1.240353e-01,19:2.646883e-01):1.078873e-02,(40:1.396664e-01,(26:1.914943e-03,27:1.041668e-02):7.825135e-02):7.334524e-03):5.662250e-02):7.930452e-02):7.264961e-02,((37:7.150646e-02,39:3.924307e-01):3.087725e-01,38:2.575443e-01):1.740035e-01):1.575841e-01,1:3.925159e-01);
   tree gen.66000 = [&U] ((31:6.484298e-01,((4:5.570050e-01,(2:3.398174e-01,(29:2.924414e-01,25:2.007639e-01):2.748202e-01):2.348352e-01):6.194753e-02,((3:6.564836e-01,(42:5.445063e-01,((((44:4.843209e-03,43:1.557081e-03):1.034300e-01,(30:5.479333e-02,41:1.899392e-02):3.736143e-02):3.619764e-02,((23:2.584324e-03,21:3.866305e-04):2.485017e-03,22:8.531270e-04):2.985139e-02):1.426484e-01,36:3.100700e-01):2.839525e-01):1.199108e-03):2.101061e-01,(45:6.549558e-01,(((6:1.165226e+00,((14:1.126926e+00,(15:1.058596e+00,(8:1.050650e+00,7:9.718910e-01):1.709728e-01):1.365351e-01):1.557329e-01,((12:1.413411e+00,(5:9.376381e-01,9:7.967667e-01):6.511178e-01):1.831657e-01,11:1.009547e+00):1.148855e-01):8.928280e-02):9.045639e-02,(10:1.205251e+00,((16:2.137824e+00,13:1.868954e+00):1.420266e-01,(17:1.520638e+00,18:2.307878e+00):7.599253e-01):3.215181e-01):2.416071e-01):4.777687e-01,46:1.201765e+00):1.464170e-01):6.492817e-02):8.922436e-02):1.527658e-01):8.840077e-02,(((20:6.193068e-02,33:1.404172e-01):4.188112e-01,(((28:1.321403e-01,35:2.200244e-01):4.582179e-02,34:1.446043e-01):4.051319e-02,(((32:1.198093e-02,24:1.916422e-03):1.726305e-01,19:2.548181e-01):1.066463e-02,(40:1.380599e-01,(26:3.986015e-03,27:1.029686e-02):7.735127e-02):1.102721e-02):6.210939e-02):7.839233e-02):7.181397e-02,((37:1.617424e-01,39:2.817030e-01):2.439030e-01,38:2.545819e-01):1.720021e-01):1.564084e-01,1:3.880011e-01);
   tree gen.66500 = [&U] ((31:6.455836e-01,((4:5.545601e-01,(2:3.383258e-01,(29:3.505426e-01,25:2.319819e-01):2.678306e-01):2.338044e-01):6.871079e-02,((3:6.536021e-01,(42:4.163334e-01,((((44:4.821950e-03,43:1.550246e-03):1.029760e-01,(30:5.571098e-02,41:3.603933e-02):3.240507e-02):5.466198e-02,(23:2.614054e-03,(21:1.790230e-03,22:2.004380e-03):1.342960e-03):2.118645e-02):1.365225e-01,36:3.224267e-01):2.827061e-01):2.862496e-03):2.091838e-01,((((6:1.242551e+00,((14:1.151329e+00,(15:1.053949e+00,(8:1.046038e+00,7:1.090337e+00):1.986130e-01):8.913500e-02):2.031717e-01,((12:1.407207e+00,(5:9.335225e-01,9:9.557795e-01):6.482598e-01):1.565594e-01,11:1.005116e+00):9.870718e-02):8.889091e-02):8.694569e-02,(10:1.199960e+00,((16:2.128440e+00,13:1.860750e+00):1.969900e-01,(17:1.507607e+00,18:2.297748e+00):5.687119e-01):3.387184e-01):2.395476e-01):4.730518e-01,45:6.520810e-01):1.151242e-01,46:1.095390e+00):1.019620e-01):4.163936e-02):1.475045e-01):1.227501e-01,(((20:6.165884e-02,33:1.398009e-01):4.625907e-01,(((28:1.360777e-01,35:2.190586e-01):4.562066e-02,34:1.594471e-01):4.767427e-02,(((32:1.348085e-02,24:1.155112e-03):1.612061e-01,19:2.536996e-01):2.158937e-02,(40:1.275542e-01,(26:3.119765e-03,27:1.025166e-02):7.701175e-02):2.524054e-02):5.106941e-02):7.531803e-02):6.435135e-02,((37:1.491909e-01,39:3.020306e-01):2.428324e-01,38:2.534645e-01):1.712471e-01):1.611095e-01,1:3.862980e-01);
   tree gen.67000 = [&U] ((31:6.597801e-01,(((46:1.284768e+00,(45:7.823745e-01,(((10:1.295591e+00,((16:2.056330e+00,13:2.037706e+00):2.287142e-01,(18:2.214141e+00,17:1.498459e+00):7.283404e-01):1.927784e-01):2.172456e-01,6:1.016952e+00):5.080022e-02,(((15:1.104974e+00,(7:1.150245e+00,8:1.051567e+00):1.085751e-01):9.667516e-02,14:1.136648e+00):1.394434e-01,((12:1.342129e+00,(5:8.881461e-01,9:8.791127e-01):6.119177e-01):1.931184e-01,11:9.433703e-01):1.667371e-01):9.232453e-02):6.986044e-01):1.962286e-02):9.400090e-02,(3:5.454551e-01,((((41:1.747232e-02,30:5.391712e-02):6.460845e-02,((44:5.910613e-03,43:5.102398e-04):1.187867e-01,(22:3.671626e-03,(21:1.691389e-04,23:4.067777e-04):1.713297e-03):2.705375e-02):2.259310e-02):8.290299e-02,36:2.610708e-01):2.014028e-02,42:1.225609e-01):3.404158e-01):2.589622e-01):9.529478e-02,(((25:2.256124e-01,29:3.996400e-01):1.970289e-01,2:4.258997e-01):1.206612e-01,4:5.465489e-01):9.906248e-02):1.391064e-01):9.152424e-02,((38:2.728645e-01,(39:2.671115e-01,37:1.760136e-01):2.245085e-01):1.827711e-01,((33:1.217839e-01,20:6.904784e-02):3.887985e-01,(((19:2.593851e-01,((24:5.682407e-03,32:8.728395e-03):1.379226e-01,34:1.321194e-01):2.030335e-02):3.375785e-02,(40:1.627622e-01,(26:2.290430e-03,27:1.524081e-02):5.077931e-02):5.107249e-02):3.265642e-02,(35:2.771682e-01,28:1.485865e-01):6.065239e-02):7.742218e-02):1.578610e-01):1.221861e-01,1:3.774587e-01);
   tree gen.67500 = [&U] ((31:6.495616e-01,((4:5.311979e-01,(2:3.404105e-01,(29:3.520638e-01,25:1.988592e-01):2.251435e-01):1.795221e-01):1.289091e-01,(((3:6.362279e-01,((((44:2.420948e-03,43:2.697156e-03):1.564264e-01,(22:3.898910e-03,(23:1.730964e-03,21:4.269168e-03):3.111248e-04):2.131700e-02):4.101999e-02,(30:3.718965e-02,41:2.950646e-02):5.386603e-02):7.713079e-02,36:3.244135e-01):2.844481e-01):6.855000e-02,42:5.391566e-01):1.576414e-01,(((((10:1.117431e+00,((16:2.141555e+00,13:1.872216e+00):2.609002e-01,(17:1.516897e+00,18:2.311906e+00):5.736188e-01):3.152482e-01):2.762358e-01,((14:1.158423e+00,(15:1.060443e+00,(8:1.052483e+00,7:1.087020e+00):2.002670e-01):8.968424e-02):2.000014e-01,((12:1.415879e+00,(5:9.392748e-01,9:8.574371e-01):6.921986e-01):1.684232e-01,11:1.011309e+00):1.502399e-01):7.384081e-02):4.663721e-02,6:1.268033e+00):5.279513e-01,46:1.167578e+00):1.632512e-01,45:6.584195e-01):6.051225e-02):9.609473e-02):1.448570e-01):1.054758e-01,(((20:7.554374e-02,33:1.271101e-01):3.722448e-01,(((28:1.369162e-01,35:2.186927e-01):4.590177e-02,34:1.601885e-01):2.480739e-02,(((32:3.582359e-03,24:4.487141e-04):1.114944e-01,19:2.552629e-01):3.677190e-02,(40:1.207258e-01,(26:3.138988e-03,27:9.560377e-03):6.678235e-02):1.739788e-02):6.586548e-02):1.009153e-01):9.744907e-02,((37:1.311270e-01,39:1.101756e-01):3.913713e-01,38:3.460953e-01):1.035979e-01):1.186935e-01,1:3.886783e-01);
   tree gen.68000 = [&U] (((45:8.114295e-01,((46:1.281136e+00,((42:2.974692e-01,(36:3.501714e-01,(((44:4.865072e-03,43:2.313822e-03):1.311124e-01,(30:4.356193e-02,41:1.821699e-02):7.080605e-02):1.650141e-02,(21:6.538978e-04,(23:1.093012e-03,22:1.673528e-03):1.597594e-03):5.100969e-02):1.104524e-01):8.534251e-02):2.594607e-01,3:7.441718e-01):5.905437e-02):2.514813e-01,(((2:4.015523e-01,(29:3.563076e-01,25:2.173429e-01):3.035891e-01):1.200862e-01,((((11:1.088359e+00,(12:1.290175e+00,(9:9.296510e-01,5:9.214008e-01):6.178179e-01):2.037138e-01):9.858372e-02,((15:1.150391e+00,(7:1.134328e+00,8:9.391391e-01):2.256868e-01):1.045004e-01,14:1.209483e+00):1.500559e-01):1.123272e-01,(((17:1.489372e+00,18:1.997415e+00):8.105295e-01,(16:2.305334e+00,13:2.071601e+00):1.532442e-01):2.311620e-01,10:1.279346e+00):2.431057e-01):2.521158e-02,6:1.184634e+00):8.636164e-01):5.927095e-02,4:6.283493e-01):1.000719e-01):3.573722e-02):1.047070e-01,31:6.897059e-01):9.302945e-02,(((39:3.609972e-01,37:4.219384e-01):3.295514e-02,38:2.614084e-01):2.413268e-01,((20:1.032388e-01,33:1.538626e-01):4.367635e-01,(((19:2.454958e-01,(24:2.693403e-03,32:8.505841e-03):1.354037e-01):3.684268e-02,((27:1.366498e-02,26:2.838708e-03):8.084580e-02,40:1.234594e-01):4.046756e-02):4.736691e-02,(34:1.621748e-01,(35:2.629716e-01,28:1.440451e-01):3.679919e-02):3.840404e-02):1.279546e-01):6.763909e-02):1.411332e-01,1:4.333611e-01);
   tree gen.68500 = [&U] ((31:6.909494e-01,(((((((10:1.178849e+00,((18:2.312312e+00,17:1.569249e+00):5.511356e-01,(13:2.133971e+00,16:2.153475e+00):1.975703e-01):2.819065e-01):2.359156e-01,(((15:1.157175e+00,(7:1.204585e+00,8:1.023897e+00):1.646943e-01):6.644549e-02,14:1.190346e+00):1.895214e-01,((12:1.405534e+00,(5:9.301039e-01,9:9.206438e-01):7.056612e-01):1.611963e-01,11:9.547726e-01):2.167971e-01):6.550369e-02):5.923695e-02,6:1.339696e+00):4.167870e-01,46:1.311170e+00):3.865921e-01,45:8.193355e-01):4.558206e-02,(3:6.450938e-01,((42:2.305055e-01,36:2.775935e-02):2.703466e-01,((44:6.026968e-03,43:1.282253e-04):1.448638e-01,(((22:2.127408e-03,23:6.553469e-05):6.470702e-03,21:1.232349e-03):2.051170e-02,(41:2.545461e-02,30:4.189246e-02):8.468720e-02):3.615779e-02):1.953042e-01):1.981404e-01):2.556750e-01):9.669312e-02,(((25:2.662773e-01,29:3.968768e-01):3.082250e-01,2:4.460201e-01):1.263614e-01,4:5.763256e-01):1.532390e-01):1.452927e-01):7.170379e-02,((38:3.589409e-01,(39:4.192332e-01,37:1.680846e-01):2.106805e-01):1.802850e-01,((33:1.275372e-01,20:8.080360e-02):4.071662e-01,(((19:2.616880e-01,((24:4.161067e-03,32:5.373596e-03):1.449232e-01,(40:1.260528e-01,(26:3.331947e-03,27:1.230225e-02):8.067719e-02):4.594516e-02):4.518083e-02):1.623680e-02,34:1.286127e-01):3.882170e-02,(35:2.902622e-01,28:1.229190e-01):4.377175e-02):1.267559e-01):7.375137e-02):2.041378e-01,1:3.952906e-01);
   tree gen.69000 = [&U] ((((4:5.546880e-01,((2:4.397320e-01,(25:1.876931e-01,29:3.747616e-01):2.043335e-01):6.999471e-02,((((13:1.914148e+00,16:1.946680e+00):2.377967e-01,(17:1.409112e+00,18:2.316771e+00):6.776942e-01):3.746162e-01,10:1.159145e+00):2.305885e-01,((((12:1.362310e+00,(9:7.957815e-01,5:9.336415e-01):6.576493e-01):2.010177e-01,11:1.019657e+00):1.384467e-01,(14:1.220990e+00,(15:1.110271e+00,(7:1.171811e+00,8:1.032784e+00):1.080425e-01):1.036053e-01):1.803058e-01):5.257833e-02,6:1.204842e+00):8.311864e-02):8.023728e-01):9.070897e-02):1.033009e-01,((((((41:3.375445e-02,30:5.095206e-02):7.652164e-02,(44:8.851345e-03,43:2.295179e-03):1.177650e-01):2.156551e-02,((21:1.167027e-04,23:7.630865e-05):2.087069e-03,22:2.596608e-03):2.389725e-02):1.534425e-01,(42:2.516674e-01,36:2.629268e-01):5.440953e-02):2.295609e-01,3:6.012661e-01):2.610936e-01,(46:8.213244e-01,45:3.305986e-01):5.254520e-01):2.858856e-02):1.006582e-01,31:6.717161e-01):9.992526e-02,(((39:2.299317e-01,37:1.384884e-01):2.749280e-01,38:2.344627e-01):2.184950e-01,(((((24:3.613792e-03,32:1.285468e-02):1.262821e-01,19:2.520732e-01):2.326483e-02,((26:3.889714e-03,27:1.053000e-02):4.810417e-02,40:1.222079e-01):3.729909e-02):5.442046e-02,((28:1.506795e-01,35:2.553423e-01):5.690818e-02,34:1.732568e-01):2.810198e-02):6.266496e-02,(33:1.521541e-01,20:9.048704e-02):4.271425e-01):1.057490e-01):1.779112e-01,1:3.475631e-01);
   tree gen.69500 = [&U] ((31:6.419037e-01,((((((((15:1.075035e+00,(7:1.119080e+00,8:9.512179e-01):1.530038e-01):9.425713e-02,14:1.215459e+00):1.760686e-01,((12:1.305764e+00,(5:9.786754e-01,9:8.552936e-01):6.555711e-01):1.859676e-01,11:9.408551e-01):6.526112e-02):9.303235e-02,(10:1.095170e+00,((18:2.148177e+00,17:1.457859e+00):7.614938e-01,(13:1.982495e+00,16:2.000614e+00):1.835462e-01):3.627663e-01):2.384039e-01):5.503213e-02,6:1.217515e+00):6.791934e-01,(45:7.611765e-01,46:1.218099e+00):1.295346e-02):8.545776e-02,(3:5.993030e-01,((42:1.784381e-01,36:1.370097e-01):1.642594e-01,((23:7.566715e-04,(22:4.734246e-03,21:6.230267e-04):2.374095e-04):2.964312e-02,((30:6.571256e-02,41:3.697832e-02):1.749652e-02,(44:2.733418e-03,43:1.783625e-04):1.275064e-01):6.684829e-02):1.531946e-01):2.134459e-01):2.375264e-01):8.982953e-02,(((25:3.088833e-01,29:3.687053e-01):3.251923e-01,2:4.143602e-01):1.106711e-01,4:5.580765e-01):1.423616e-01):9.760487e-02):1.069419e-01,((38:2.591887e-01,(39:2.639952e-01,37:1.318571e-01):2.056138e-01):1.865558e-01,((33:1.184842e-01,20:7.506791e-02):4.442727e-01,((((24:2.023980e-03,32:8.407487e-03):1.393837e-01,(40:1.403975e-01,(26:1.899205e-03,27:8.550430e-03):7.631484e-02):2.883780e-02):7.075556e-03,(19:2.679619e-01,34:1.194834e-01):8.352809e-03):7.151879e-02,(35:2.696585e-01,28:1.141938e-01):4.561377e-02):1.218782e-01):4.981225e-02):1.896475e-01,1:3.672316e-01);
   tree gen.70000 = [&U] ((31:6.416899e-01,(((45:7.609230e-01,(46:1.217694e+00,(((((15:1.074677e+00,(7:1.118707e+00,8:9.509011e-01):1.488973e-01):9.422574e-02,14:1.215054e+00):1.773308e-01,((12:1.305330e+00,(5:9.783494e-01,9:8.550087e-01):6.553528e-01):1.859057e-01,11:9.405417e-01):1.507804e-01):9.300137e-02,(10:1.236448e+00,((18:2.147462e+00,17:1.457373e+00):7.612402e-01,(13:1.981835e+00,16:1.999948e+00):1.834850e-01):3.626455e-01):2.383245e-01):5.501380e-02,6:1.217109e+00):6.789672e-01):9.321882e-02):1.157185e-01,(3:6.167863e-01,((42:1.783787e-01,36:1.369640e-01):1.642047e-01,(((21:1.189122e-03,23:1.297676e-03):9.266105e-04,22:4.732669e-03):1.887484e-02,((30:6.569067e-02,41:2.494362e-02):4.997686e-02,(44:2.732508e-03,43:7.187722e-04):1.274639e-01):4.316049e-02):1.599688e-01):2.133748e-01):2.631872e-01):6.539401e-02,(((25:2.519690e-01,29:3.685825e-01):3.011032e-01,2:4.142222e-01):1.569341e-01,4:5.578906e-01):7.255287e-02):1.638710e-01):1.069063e-01,((38:2.698278e-01,(39:2.639073e-01,37:2.450147e-01):2.180435e-01):1.626860e-01,((33:1.184448e-01,20:4.957312e-02):4.441248e-01,((((19:2.775314e-01,(24:2.024143e-03,32:7.562516e-03):1.431229e-01):8.448924e-03,34:1.194436e-01):2.323946e-02,(40:9.378628e-02,(26:5.313450e-03,27:8.547583e-03):7.628942e-02):4.831603e-02):7.830670e-02,(35:2.695687e-01,28:1.141558e-01):4.559858e-02):1.218376e-01):4.979566e-02):1.895843e-01,1:3.671093e-01);
   tree gen.70500 = [&U] ((31:6.413922e-01,(((45:7.605699e-01,(46:1.265100e+00,(((((15:1.074179e+00,(7:1.118188e+00,8:1.111470e+00):1.144104e-01):9.418202e-02,14:1.102135e+00):1.772486e-01,((12:1.304724e+00,(5:9.778955e-01,9:8.546120e-01):6.550487e-01):1.858195e-01,11:1.029524e+00):1.419716e-01):1.172991e-01,(10:1.235874e+00,((18:2.146465e+00,17:1.456697e+00):7.608870e-01,(13:1.980915e+00,16:1.999020e+00):1.833999e-01):3.624773e-01):2.382139e-01):5.829559e-02,6:1.216545e+00):5.283578e-01):2.126613e-01):4.013883e-02,(3:6.165001e-01,((42:1.782959e-01,36:1.610093e-01):1.210886e-01,((23:5.824810e-04,(22:4.730474e-03,21:2.991842e-03):1.039370e-03):1.639423e-02,((30:5.228073e-02,41:4.944074e-02):7.348766e-02,(44:2.640372e-03,43:7.184387e-04):1.536293e-01):3.944383e-02):1.531112e-01):2.331003e-01):2.630651e-01):5.503007e-02,(((25:2.518521e-01,29:3.043008e-01):2.436651e-01,2:4.260000e-01):9.664483e-02,4:5.576318e-01):7.265314e-02):1.637949e-01):8.013740e-02,((38:2.697026e-01,(39:2.637848e-01,37:7.011027e-02):2.571735e-01):2.292801e-01,((33:1.235142e-01,20:7.185082e-02):4.439187e-01,(((((24:1.858087e-03,32:1.365639e-02):1.395406e-01,34:1.193882e-01):5.671470e-03,19:2.499831e-01):1.722005e-02,(40:9.374276e-02,(26:6.696037e-03,27:8.543617e-03):8.634611e-02):4.445314e-02):4.243692e-02,(35:2.694436e-01,28:1.141028e-01):4.557743e-02):1.315464e-01):6.940846e-02):1.364470e-01,1:4.175390e-01);
   tree gen.71000 = [&U] ((((((4:5.265973e-01,(2:4.373005e-01,(25:2.931704e-01,29:3.569302e-01):1.426843e-01):1.636109e-01):7.910809e-02,(((42:1.317725e-01,(((41:3.030147e-02,30:4.976516e-02):4.577637e-02,(44:7.763085e-03,43:1.970840e-03):1.225861e-01):3.771951e-02,(23:7.164462e-03,(22:2.709259e-03,21:2.307924e-03):1.678289e-03):2.399593e-02):2.821196e-02):1.555193e-01,36:3.100876e-01):2.227069e-01,3:6.419573e-01):2.597001e-01):6.178628e-02,(6:1.214800e+00,((((13:1.929968e+00,16:2.092543e+00):2.007347e-01,(17:1.397174e+00,18:2.364372e+00):6.195198e-01):3.234034e-01,10:1.168725e+00):1.991016e-01,(((12:1.292227e+00,(9:8.023583e-01,5:1.033420e+00):7.282582e-01):1.912859e-01,11:1.038468e+00):2.251090e-01,(14:1.231081e+00,(15:1.114225e+00,(7:1.181495e+00,8:1.041320e+00):1.560858e-01):1.002460e-01):1.468026e-01):9.865273e-02):7.284412e-02):8.090041e-01):5.177718e-02,(46:5.503760e-01,45:3.446294e-01):6.292503e-01):4.852927e-02,31:6.772676e-01):1.007511e-01,(((39:1.333473e-01,37:4.365841e-01):1.742570e-01,38:2.123573e-01):2.843072e-01,((((19:2.545261e-01,(24:3.960704e-03,32:7.715224e-03):1.316485e-01):1.367628e-02,((26:5.729572e-04,27:8.038041e-03):7.205409e-02,40:9.324200e-02):3.712069e-02):5.676862e-02,((28:1.596257e-01,35:2.574526e-01):3.467832e-02,34:1.314965e-01):5.428210e-02):7.315848e-02,(33:1.292796e-01,20:6.137862e-02):4.110128e-01):8.232447e-02):1.463687e-01,1:3.504356e-01);
   tree gen.71500 = [&U] ((31:6.892003e-01,(((46:1.265260e+00,(((((15:1.074314e+00,(7:1.118329e+00,8:1.111611e+00):1.468124e-01):7.962405e-02,14:1.102274e+00):1.592112e-01,((12:1.304889e+00,(5:9.780189e-01,9:8.547198e-01):6.551313e-01):1.780654e-01,11:1.029654e+00):1.370737e-01):9.341295e-02,(10:1.090222e+00,((18:2.146736e+00,17:1.456881e+00):7.814054e-01,(13:1.981165e+00,16:1.999272e+00):1.834230e-01):3.381106e-01):2.617504e-01):5.969989e-02,6:1.216698e+00):5.108363e-01):3.523988e-01,(((25:1.862655e-01,29:3.319170e-01):2.167029e-01,2:4.260538e-01):1.690051e-01,4:5.577021e-01):9.298905e-02):5.083200e-02,(45:8.430939e-01,(3:6.302303e-01,((42:4.041037e-02,36:1.380753e-01):2.179082e-01,(((30:2.616961e-02,41:3.136592e-02):7.462876e-02,((21:2.788197e-03,22:3.863828e-03):6.915328e-05,23:9.224768e-04):2.846654e-02):2.950181e-02,(44:3.681529e-03,43:2.695858e-04):1.652254e-01):1.315497e-01):2.462703e-01):2.630982e-01):2.960839e-03):1.638156e-01):1.329132e-01,((38:2.694326e-01,(39:1.846945e-01,37:8.075456e-02):3.187615e-01):2.235419e-01,((33:1.235298e-01,20:9.031454e-02):4.439747e-01,((((34:1.036309e-01,(24:5.137863e-03,32:1.357787e-02):1.381455e-01):7.118150e-03,19:2.500146e-01):5.011627e-03,(40:9.375459e-02,(26:2.453667e-03,27:8.544695e-03):6.885327e-02):6.308633e-02):5.961812e-02,(35:2.694776e-01,28:1.471073e-01):4.558318e-02):1.146211e-01):6.329681e-02):1.434969e-01,1:3.869284e-01);
   tree gen.72000 = [&U] ((((((4:5.598816e-01,(2:4.446657e-01,(25:2.270639e-01,29:3.312263e-01):2.819692e-01):1.563500e-01):6.922325e-02,((((13:1.962473e+00,16:2.127786e+00):1.975010e-01,(17:1.420706e+00,18:2.285293e+00):5.675824e-01):4.213570e-01,10:1.143327e+00):2.580422e-01,((((12:1.313991e+00,(9:8.158719e-01,5:9.504501e-01):6.326925e-01):2.328546e-01,11:1.055958e+00):1.367858e-01,(14:1.251815e+00,(15:1.132991e+00,(7:1.201395e+00,8:1.058858e+00):1.403198e-01):1.609321e-01):1.690992e-01):5.774724e-02,6:1.309261e+00):6.023274e-02):8.569282e-01):7.024040e-02,((((((41:2.460752e-02,30:5.060332e-02):5.856011e-02,(44:4.140950e-04,43:2.519895e-03):1.150962e-01):3.440271e-02,(21:2.840997e-04,(22:4.029575e-03,23:6.396546e-04):2.767655e-03):1.805500e-02):2.222362e-01,36:3.153102e-01):8.676493e-02,42:2.314070e-01):1.770063e-01,3:6.082173e-01):2.640741e-01):7.102161e-02,(46:6.565487e-01,45:1.233081e-01):7.402340e-01):4.590704e-02,31:6.742680e-01):1.073456e-01,(((39:4.633003e-01,38:2.115820e-01):1.502112e-01,37:4.579668e-01):2.002652e-01,(((((24:4.027411e-03,32:7.375563e-03):1.338658e-01,((26:1.506548e-03,27:2.240134e-02):6.431001e-02,40:9.481242e-02):3.404353e-02):3.934634e-02,19:2.588130e-01):5.735054e-02,((28:1.722388e-01,35:2.617887e-01):2.575322e-02,34:1.440377e-01):8.383232e-02):7.439064e-02,(33:1.314570e-01,20:6.241238e-02):4.179352e-01):8.005868e-02):1.488339e-01,1:3.563377e-01);
   tree gen.72500 = [&U] ((((((4:5.341526e-01,(2:4.242313e-01,(25:2.166293e-01,29:3.160050e-01):2.690114e-01):1.491651e-01):5.012094e-02,((((13:1.872289e+00,16:2.030005e+00):2.504622e-01,(17:1.355419e+00,18:2.180273e+00):5.414995e-01):4.019938e-01,10:1.254928e+00):2.461840e-01,((((12:1.503386e+00,(9:7.783790e-01,5:9.067728e-01):6.036175e-01):1.406989e-01,11:1.007432e+00):1.320217e-01,(14:1.194289e+00,(15:1.080925e+00,(7:1.146185e+00,8:1.010199e+00):1.338715e-01):1.437384e-01):1.585419e-01):5.509350e-02,6:1.249095e+00):6.494230e-02):8.175487e-01):6.701255e-02,((((((41:2.347670e-02,30:4.827787e-02):8.178367e-02,(44:1.657021e-03,43:1.182868e-03):1.128080e-01):3.282176e-02,(22:1.220940e-03,(21:3.420016e-03,23:5.026603e-04):2.126826e-04):1.268458e-02):1.805485e-01,36:3.008203e-01):1.082758e-01,42:3.426619e-01):1.606682e-01,3:5.802671e-01):2.519387e-01):6.775786e-02,(46:5.390364e-01,45:5.656756e-02):7.062170e-01):7.090232e-02,31:6.432824e-01):8.854244e-02,(((39:4.420097e-01,38:2.018588e-01):1.093883e-01,37:4.369213e-01):1.910621e-01,(((((24:1.641219e-03,32:7.036624e-03):1.425456e-01,19:2.469194e-01):2.156982e-02,((26:1.437316e-03,27:2.137190e-02):1.025898e-01,40:8.577843e-02):3.023449e-02):4.238119e-02,((28:1.643237e-01,35:2.497584e-01):2.600730e-02,34:1.374186e-01):7.997986e-02):1.014443e-01,(33:1.142922e-01,20:5.954426e-02):4.347618e-01):9.953831e-02):1.419944e-01,1:3.399625e-01);
   tree gen.73000 = [&U] ((31:6.925425e-01,((4:5.402810e-01,(2:3.968454e-01,(29:3.187603e-01,25:2.149873e-01):2.329790e-01):1.412223e-01):1.073529e-01,(((3:6.547004e-01,(((22:5.435309e-03,(23:2.212876e-03,21:5.280714e-03):3.540282e-04):3.608499e-02,((30:4.247424e-02,41:4.392652e-02):6.410055e-02,(44:1.845281e-03,43:3.441286e-03):1.522803e-01):1.410442e-02):1.304149e-01,36:3.060111e-01):2.969866e-01):1.400774e-01,42:3.906807e-01):1.291672e-01,((((((14:1.217176e+00,15:1.069988e+00):7.357439e-02,(8:9.766626e-01,7:1.122403e+00):2.116141e-01):1.938750e-01,((12:1.360896e+00,(5:9.665460e-01,9:8.272443e-01):7.507189e-01):1.985194e-01,11:1.034091e+00):2.000084e-01):1.003535e-01,(10:1.170753e+00,((16:2.189504e+00,13:1.926575e+00):1.526745e-01,(17:1.434532e+00,18:2.379031e+00):7.385033e-01):2.588873e-01):2.895998e-01):8.559848e-02,6:1.163751e+00):6.791204e-01,(45:6.684187e-01,46:1.256123e+00):2.077159e-02):1.748276e-01):5.212268e-02):1.667252e-01):6.487910e-02,(((20:6.054836e-02,33:1.117349e-01):4.462055e-01,((34:1.413353e-01,((40:1.290274e-01,(26:7.505773e-03,27:7.690033e-03):8.451243e-02):1.954404e-02,((32:5.909213e-03,24:9.653190e-03):1.455059e-01,19:2.518274e-01):1.126815e-02):1.387254e-02):3.276147e-02,(28:1.685642e-01,35:1.994048e-01):7.214807e-02):1.067906e-01):7.023588e-02,((37:1.141583e-01,39:2.086162e-01):3.371647e-01,38:4.010055e-01):1.541007e-01):1.577022e-01,1:4.135708e-01);
   tree gen.73500 = [&U] ((31:6.925425e-01,((4:5.402810e-01,(2:3.968454e-01,(29:3.145990e-01,25:2.149873e-01):2.488588e-01):1.412223e-01):1.073529e-01,(((3:6.134496e-01,((((21:5.280714e-03,(22:3.052052e-03,23:5.048300e-03):1.372713e-04):5.024647e-02,(44:3.045439e-03,43:1.407815e-03):1.217037e-01):5.438107e-03,(30:5.958670e-02,41:4.392652e-02):3.268496e-02):1.457649e-01,36:3.060111e-01):2.395547e-01):1.348644e-01,42:4.669049e-01):1.291672e-01,((46:1.256123e+00,(6:1.163751e+00,(((14:1.217176e+00,(15:1.069988e+00,(8:9.766626e-01,7:1.122403e+00):1.762448e-01):1.079072e-01):2.077434e-01,((12:1.360896e+00,(5:9.665460e-01,9:8.272443e-01):7.507189e-01):1.064903e-01,11:1.034091e+00):1.488928e-01):1.163814e-01,(10:1.170753e+00,((16:2.189504e+00,13:1.926575e+00):2.527530e-01,(17:1.434532e+00,18:2.379031e+00):7.732466e-01):3.107483e-01):2.439508e-01):6.184892e-02):6.461348e-01):1.135479e-01,45:6.684187e-01):5.892326e-02):5.212268e-02):1.667252e-01):6.839721e-02,(((20:9.316323e-02,33:1.117349e-01):4.645688e-01,((34:1.413353e-01,((40:1.290274e-01,(26:7.604218e-03,27:7.690033e-03):8.451243e-02):1.400976e-02,((32:5.657449e-03,24:1.112405e-02):1.455059e-01,19:2.518274e-01):2.379897e-02):1.387254e-02):3.276147e-02,(28:1.685642e-01,35:1.994048e-01):7.214807e-02):1.067906e-01):7.023588e-02,((37:5.977475e-02,39:2.086162e-01):3.613298e-01,38:4.010055e-01):1.541007e-01):1.879547e-01,1:3.424225e-01);
   tree gen.74000 = [&U] ((((((2:4.294767e-01,(29:3.361561e-01,25:2.222125e-01):2.404339e-01):1.058074e-01,(6:1.135624e+00,((((17:1.477549e+00,18:2.258911e+00):6.265158e-01,(16:2.025186e+00,13:1.890531e+00):2.972642e-01):2.594071e-01,10:1.178118e+00):1.749615e-01,((11:1.051583e+00,(12:1.333965e+00,(9:8.218281e-01,5:8.026782e-01):6.731385e-01):2.003026e-01):1.523644e-01,((15:1.004783e+00,(7:1.096275e+00,8:9.034893e-01):2.349311e-01):1.112107e-01,14:1.128555e+00):1.552349e-01):8.106708e-02):7.879371e-02):8.174225e-01):7.274509e-02,4:6.410711e-01):6.077703e-02,((((((30:4.251160e-02,41:3.208573e-02):7.515698e-02,((21:1.710968e-04,22:6.821138e-04):2.032434e-04,23:1.310918e-03):3.210703e-02):4.212980e-02,(44:3.539461e-03,43:3.623145e-03):1.501354e-01):1.143177e-01,(36:1.204296e-01,42:6.090750e-02):2.318211e-01):2.321498e-01,(46:1.145045e+00,3:6.731295e-01):2.129241e-03):2.303792e-01,45:9.275364e-01):4.979655e-02):1.299440e-01,31:6.634441e-01):1.092765e-01,(((37:3.294787e-01,38:2.747987e-01):2.739558e-02,39:5.926523e-01):1.547979e-01,((20:6.947226e-02,33:9.572307e-02):3.783629e-01,(((((27:9.775952e-03,26:2.003739e-03):7.418100e-02,40:1.079080e-01):1.789847e-02,(19:2.290695e-01,(24:5.137554e-03,32:1.264858e-02):1.064111e-01):2.781559e-02):5.984887e-02,34:1.372390e-01):1.335704e-02,(35:2.758388e-01,28:1.639350e-01):8.638834e-02):9.780428e-02):1.002245e-01):1.525748e-01,1:4.251491e-01);
   tree gen.74500 = [&U] ((31:6.906600e-01,((4:5.493728e-01,(2:4.035236e-01,(29:3.373442e-01,25:1.865486e-01):2.393781e-01):1.475322e-01):1.086800e-01,(((3:6.237728e-01,((((44:2.646232e-03,43:3.331202e-03):1.237517e-01,(30:3.560480e-02,41:2.350833e-02):6.658083e-02):3.853101e-02,(21:1.119239e-03,(22:1.850188e-03,23:1.363946e-03):2.539884e-03):1.921892e-02):1.978344e-01,36:3.517548e-01):1.926515e-01):1.046162e-01,42:4.747620e-01):1.313408e-01,(((10:1.190454e+00,((16:2.226349e+00,13:1.958995e+00):2.434693e-01,(17:1.458672e+00,18:2.419066e+00):7.390576e-01):3.577287e-01):1.966531e-01,(6:1.183335e+00,((14:1.237659e+00,(15:1.087994e+00,(8:9.930979e-01,7:1.141291e+00):1.792106e-01):6.223990e-02):2.211637e-01,((12:1.536543e+00,(5:9.828112e-01,9:8.411653e-01):7.633520e-01):1.082823e-01,11:1.051492e+00):9.137267e-02):9.584471e-02):6.516668e-02):6.441748e-01,(45:7.065351e-01,46:1.277262e+00):5.855247e-03):1.718352e-01):5.560294e-02):1.695309e-01):8.647389e-02,(((20:7.607758e-02,33:1.224934e-01):3.314313e-01,((34:1.476115e-01,(((32:1.318037e-02,24:4.477864e-03):1.523752e-01,(40:1.146307e-01,(26:5.467785e-03,27:1.189561e-02):8.593461e-02):4.155540e-02):2.748985e-02,19:2.560652e-01):3.968182e-03):3.331278e-02,(28:1.714009e-01,35:2.334448e-01):5.829265e-02):1.365390e-01):6.770252e-02,((37:8.393502e-02,39:7.104198e-02):3.765600e-01,38:4.079191e-01):2.238865e-01):1.911176e-01,1:3.526366e-01);
   tree gen.75000 = [&U] ((((((2:4.296256e-01,(29:3.949693e-01,25:1.583149e-01):1.502446e-01):8.811445e-02,(((((17:1.478061e+00,18:2.259694e+00):5.614570e-01,(16:2.079555e+00,13:1.891186e+00):1.183735e-01):2.594970e-01,10:1.178527e+00):1.750222e-01,((11:1.051947e+00,(12:1.334427e+00,(9:8.815630e-01,5:8.029564e-01):6.733718e-01):1.954838e-01):1.153557e-01,((15:1.005131e+00,(7:1.096655e+00,8:9.038024e-01):2.350125e-01):7.754647e-02,14:1.139037e+00):1.552887e-01):4.770585e-02):1.026103e-01,6:1.138642e+00):8.177058e-01):7.277030e-02,4:6.412933e-01):1.054945e-01,(((((((23:6.599449e-04,22:3.952262e-03):1.839191e-04,21:3.353629e-04):2.456501e-02,((44:6.222923e-03,43:1.115421e-03):1.150039e-01,(30:5.663948e-02,41:2.096561e-02):8.498760e-02):1.608966e-02):1.432374e-01,(36:1.605977e-01,42:1.134964e-01):1.406936e-01):2.750576e-01,46:1.145441e+00):1.439790e-02,3:6.578869e-01):1.898995e-01,45:9.072003e-01):6.423989e-02):1.299890e-01,31:5.932399e-01):9.245097e-02,(((38:2.848882e-01,37:4.663728e-01):1.019804e-01,39:5.928576e-01):3.384339e-02,((20:6.949634e-02,33:1.019283e-01):4.136718e-01,((((27:1.467430e-02,26:3.047786e-03):1.018355e-01,40:1.107246e-01):1.614770e-02,(19:2.291489e-01,(24:2.357564e-03,32:9.326227e-03):1.341123e-01):1.460814e-02):5.059999e-02,(34:1.372866e-01,(35:2.018420e-01,28:1.639918e-01):3.439066e-02):8.257893e-02):8.775957e-02):9.855002e-02):1.526276e-01,1:4.086961e-01);
   tree gen.75500 = [&U] ((31:6.261856e-01,((4:5.706402e-01,(2:3.951597e-01,(29:3.341017e-01,25:1.862934e-01):2.073251e-01):1.359908e-01):9.792277e-02,(((3:5.749753e-01,((((44:4.691857e-03,43:7.505737e-04):1.106870e-01,(30:5.306642e-02,41:3.762031e-02):4.224192e-02):4.458007e-02,(21:3.408671e-03,(23:3.206660e-03,22:1.951531e-03):4.311859e-03):1.836249e-02):1.944444e-01,36:3.242371e-01):1.903903e-01):9.625670e-02,42:4.376215e-01):1.556951e-01,(46:1.131576e+00,(45:6.512631e-01,((10:1.097325e+00,((16:2.052182e+00,13:1.805744e+00):2.244227e-01,(17:1.344561e+00,18:2.229823e+00):7.814119e-01):2.550381e-01):1.812689e-01,(6:1.247040e+00,((14:1.140838e+00,(15:1.002881e+00,(8:9.154082e-01,7:1.052008e+00):1.883046e-01):1.124932e-01):1.371758e-01,((12:1.416339e+00,(5:9.072291e-01,9:7.753612e-01):6.051865e-01):1.997655e-01,11:9.692344e-01):1.134054e-01):8.733649e-02):5.567406e-02):6.989456e-01):8.187150e-03):1.260430e-01):6.627341e-02):1.330814e-01):9.625466e-02,(((20:7.012605e-02,33:1.129108e-01):3.055035e-01,((((32:7.399900e-03,24:6.548161e-03):1.404549e-01,(40:1.056632e-01,(26:2.431603e-03,27:9.548263e-03):7.921197e-02):2.203821e-02):2.792826e-02,(34:1.043380e-01,19:2.429887e-01):2.171545e-02):5.688056e-02,(28:1.579922e-01,35:2.151825e-01):4.785165e-02):9.541485e-02):1.406378e-01,((37:2.019519e-01,39:3.790908e-01):1.820021e-01,38:3.753687e-01):1.156897e-01):1.111898e-01,1:3.802646e-01);
   tree gen.76000 = [&U] ((31:6.505163e-01,((4:5.928127e-01,(2:4.259839e-01,(29:3.470833e-01,25:1.935319e-01):2.153808e-01):1.412748e-01):1.017276e-01,(((3:5.973161e-01,((((44:4.629452e-03,43:1.407308e-03):1.149878e-01,(30:5.512834e-02,41:5.038803e-02):5.741303e-02):4.631224e-02,(21:3.541116e-03,(23:2.499572e-03,22:1.864481e-03):5.841288e-04):2.126565e-02):1.725747e-01,36:3.282890e-01):2.304644e-01):9.999679e-02,42:4.546255e-01):1.617447e-01,((46:1.175543e+00,((10:1.139962e+00,((16:2.131921e+00,13:1.875906e+00):2.331428e-01,(17:1.396804e+00,18:2.316463e+00):8.117740e-01):2.469256e-01):1.883122e-01,(6:1.295494e+00,((14:1.185165e+00,(15:1.041848e+00,(8:9.509767e-01,7:1.092884e+00):1.956212e-01):1.460234e-01):1.425058e-01,((12:1.471372e+00,(5:9.424798e-01,9:8.054881e-01):6.287012e-01):2.075275e-01,11:1.006894e+00):1.178118e-01):7.737162e-02):1.346548e-01):7.109746e-01):9.952244e-03,45:6.765682e-01):1.309405e-01):4.285085e-02):1.749254e-01):9.999467e-02,(((20:7.285083e-02,33:1.172980e-01):3.173740e-01,((((32:7.426947e-03,24:3.287140e-03):1.322910e-01,(34:1.083921e-01,19:2.524301e-01):1.256605e-02):1.146630e-02,(40:1.217534e-01,(26:2.526084e-03,27:9.919264e-03):8.228978e-02):2.552267e-02):5.909068e-02,(28:1.228233e-01,35:2.235435e-01):4.971094e-02):9.912223e-02):1.461023e-01,((37:2.620275e-01,39:1.795865e-01):2.390617e-01,38:3.974605e-01):1.603508e-01):1.155101e-01,1:3.950399e-01);
   tree gen.76500 = [&U] ((((((2:4.618868e-01,(25:3.538737e-01,29:1.978540e-01):3.909439e-01):1.268237e-01,(((((12:1.178607e+00,(9:8.871956e-01,5:8.952894e-01):6.233040e-01):2.362638e-01,11:1.035401e+00):1.609960e-01,(14:1.221118e+00,(15:1.110934e+00,(7:1.181997e+00,8:1.038245e+00):1.938912e-01):9.424291e-02):1.514108e-01):8.644781e-02,6:1.249536e+00):5.202158e-02,(((13:1.733504e+00,16:2.011835e+00):3.703163e-01,(17:1.338019e+00,18:2.240803e+00):9.000445e-01):2.651455e-01,10:1.289768e+00):1.744682e-01):8.044887e-01):2.900949e-02,4:5.489820e-01):1.436682e-01,(((42:1.610850e-01,(36:4.018164e-01,((22:1.357081e-03,(23:7.229502e-03,21:2.462094e-03):1.039613e-03):4.884258e-02,((41:3.822034e-02,30:5.305236e-02):8.162040e-02,(44:4.745752e-03,43:5.501963e-03):1.304759e-01):4.241753e-03):1.338587e-01):6.010094e-02):2.767063e-01,3:5.930887e-01):2.254135e-01,(46:5.781223e-01,45:1.930578e-01):4.437891e-01):6.573853e-02):1.449326e-01,31:6.214739e-01):1.130321e-01,(((39:3.673060e-01,37:3.052876e-01):9.473879e-02,38:3.183913e-01):2.048694e-01,(((((24:2.409374e-03,32:1.261503e-02):1.281545e-01,19:2.272049e-01):1.657704e-02,((26:6.279881e-03,27:9.832930e-03):8.975433e-02,40:9.059101e-02):1.598771e-02):7.741541e-02,((28:1.292159e-01,35:2.350923e-01):4.551696e-02,34:1.521509e-01):5.955748e-02):8.465780e-02,(33:1.199258e-01,20:8.134969e-02):3.581735e-01):9.420066e-02):1.288311e-01,1:3.719030e-01);
   tree gen.77000 = [&U] ((31:6.356250e-01,(((3:5.863405e-01,((36:1.408042e-01,42:8.434967e-02):1.556730e-01,(((30:3.432695e-02,41:4.769725e-02):7.958538e-02,(23:1.877692e-03,(21:8.454980e-03,22:7.605367e-04):1.100650e-03):3.345397e-02):4.249530e-02,(44:1.949303e-03,43:2.251853e-03):8.860792e-02):1.836851e-01):2.672815e-01):2.264971e-01,45:6.887336e-01):6.729127e-02,(4:5.711936e-01,(((25:2.642681e-01,29:4.249136e-01):3.028535e-01,2:3.848769e-01):1.128928e-01,(46:1.346497e+00,(((((15:1.014306e+00,(7:1.109441e+00,8:1.000750e+00):1.980583e-01):6.464286e-02,14:1.258246e+00):2.122397e-01,((12:1.292658e+00,(5:9.318308e-01,9:7.731619e-01):6.573524e-01):2.005283e-01,11:1.020003e+00):9.340157e-02):1.165383e-01,(10:1.290284e+00,((18:2.026527e+00,17:1.360425e+00):7.097153e-01,(13:1.962597e+00,16:1.936877e+00):2.248736e-01):3.217921e-01):2.328872e-01):4.077610e-02,6:1.163031e+00):5.750135e-01):2.691577e-01):5.797384e-02):1.080435e-01):1.386445e-01):7.979407e-02,(((39:1.329810e-01,37:1.315701e-01):2.909001e-01,38:2.793338e-01):1.806081e-01,((33:1.129930e-01,20:9.478914e-02):3.743511e-01,((34:1.633145e-01,((40:9.360293e-02,(26:8.837450e-04,27:5.470920e-03):7.696507e-02):2.374188e-02,((24:1.090537e-03,32:6.100081e-03):1.285480e-01,19:2.759171e-01):2.258692e-02):2.481617e-02):3.206673e-02,(35:2.319615e-01,28:1.252268e-01):6.646341e-02):1.045392e-01):6.529855e-02):1.272691e-01,1:3.926270e-01);
   tree gen.77500 = [&U] ((31:6.240395e-01,((4:5.892198e-01,(2:4.134479e-01,(29:3.449797e-01,25:1.358579e-01):2.034209e-01):1.402590e-01):1.319176e-01,(((3:5.772078e-01,(((44:5.626815e-03,43:2.970577e-04):1.517551e-01,((30:5.039690e-02,41:3.522578e-02):1.179054e-01,(23:6.494753e-04,(22:2.574296e-03,21:8.076295e-04):2.278338e-03):4.902313e-02):1.110335e-02):1.400918e-01,36:2.765100e-01):2.170818e-01):1.004292e-01,42:5.297679e-01):1.275828e-01,((45:6.759107e-01,46:1.230776e+00):1.020066e-01,((10:1.133053e+00,((16:2.119000e+00,13:1.882406e+00):2.030807e-01,(17:1.388338e+00,18:2.302424e+00):6.707770e-01):3.531348e-01):1.871709e-01,(6:1.287642e+00,((14:1.138626e+00,(15:1.035534e+00,(8:9.771487e-01,7:1.086260e+00):1.584404e-01):1.314509e-01):1.453472e-01,((12:1.462454e+00,(5:9.367677e-01,9:8.006063e-01):6.248909e-01):2.062697e-01,11:9.746234e-01):1.517992e-01):9.493504e-02):8.408397e-02):6.465352e-01):1.301469e-01):4.958229e-02):1.137669e-01):1.072611e-01,(((20:7.422706e-02,33:1.097786e-01):3.053107e-01,(((34:1.182238e-01,((32:1.043821e-02,24:1.681831e-03):1.567443e-01,19:2.640972e-01):3.870104e-02):2.564834e-03,(40:1.274577e-01,(26:2.605514e-03,27:6.791327e-03):1.017041e-01):1.614352e-02):4.643888e-02,(28:1.375369e-01,35:3.029598e-01):3.962891e-02):1.365552e-01):6.298129e-02,((37:1.060709e-01,39:4.645377e-02):4.267278e-01,38:1.672476e-01):2.652027e-01):1.249214e-01,1:3.926457e-01);
   tree gen.78000 = [&U] ((31:6.505751e-01,((4:5.771377e-01,(2:3.915045e-01,(29:3.596491e-01,25:1.416349e-01):2.120709e-01):1.462231e-01):1.375270e-01,(((3:6.017520e-01,(((44:5.519224e-03,43:6.580627e-04):1.582081e-01,((30:5.253990e-02,41:3.672366e-02):9.355022e-02,(23:1.396908e-04,(21:2.502715e-03,22:3.807879e-03):1.250371e-03):1.932260e-02):1.157549e-02):1.460488e-01,36:2.882679e-01):2.263126e-01):1.046997e-01,42:5.522949e-01):1.330079e-01,((45:7.046520e-01,46:1.283112e+00):1.736353e-01,((10:1.181234e+00,((16:2.209104e+00,13:1.962450e+00):2.668495e-01,(17:1.447374e+00,18:2.400328e+00):6.993000e-01):3.014033e-01):2.119767e-01,(6:1.342396e+00,((14:1.187043e+00,(15:1.079567e+00,(8:1.018699e+00,7:1.062212e+00):1.651777e-01):5.878483e-02):1.515277e-01,((12:1.524641e+00,(5:9.766013e-01,9:8.346499e-01):6.514627e-01):2.270362e-01,11:1.016067e+00):1.582541e-01):9.981894e-02):4.751133e-02):7.173179e-01):1.560516e-01):5.169064e-02):1.186045e-01):9.130051e-02,(((20:9.037894e-02,33:1.212405e-01):3.182932e-01,(((40:1.328775e-01,(((32:4.198367e-03,24:3.202218e-03):1.634094e-01,19:2.753272e-01):3.067680e-02,34:1.590117e-01):1.287585e-04):1.097438e-02,(26:2.716307e-03,27:7.054428e-03):1.058174e-01):4.361433e-02,(28:1.413867e-01,35:2.412854e-01):4.920989e-02):1.423619e-01):6.565940e-02,((37:2.548952e-02,39:4.936565e-02):4.570915e-01,38:1.743593e-01):2.380710e-01):1.302334e-01,1:4.093419e-01);
   tree gen.78500 = [&U] ((31:6.406697e-01,((4:5.683504e-01,(2:3.866623e-01,(29:3.541732e-01,25:1.394784e-01):2.088420e-01):1.732004e-01):1.354331e-01,(((3:5.925899e-01,(((30:4.019746e-02,41:3.616452e-02):5.488784e-02,(((23:8.218236e-05,21:3.009810e-04):4.106157e-03,22:2.932637e-03):2.959681e-02,(44:7.091675e-03,43:3.091871e-04):1.557993e-01):2.882982e-02):1.699203e-01,36:2.535289e-01):2.300606e-01):1.031056e-01,42:5.825673e-01):8.784882e-02,((45:4.766237e-01,46:1.263576e+00):1.709916e-01,((10:1.163248e+00,((16:2.175469e+00,13:2.044235e+00):1.987386e-01,(17:1.425337e+00,18:2.363782e+00):6.886527e-01):2.968143e-01):2.087492e-01,(6:1.321957e+00,((14:1.168969e+00,(15:1.063130e+00,(8:1.003189e+00,7:1.046039e+00):1.626627e-01):7.100789e-02):1.515869e-01,((12:1.501427e+00,(5:9.617319e-01,9:8.219418e-01):6.027116e-01):2.026215e-01,11:1.000596e+00):1.558445e-01):9.829913e-02):4.678794e-02):7.063963e-01):1.498495e-01):9.533226e-02):1.167987e-01):1.305559e-01,(((20:8.084798e-02,33:1.193945e-01):3.134470e-01,(((26:1.681614e-03,27:6.947020e-03):1.031961e-01,((40:8.735294e-02,34:1.565906e-01):2.740825e-03,((32:6.615383e-03,24:4.085859e-03):1.577142e-01,19:2.826898e-01):2.546921e-02):4.361008e-03):3.108037e-02,(28:1.392340e-01,35:2.376117e-01):8.368465e-02):1.401943e-01):6.465969e-02,((37:9.053116e-02,39:3.263995e-01):3.438793e-01,38:1.732870e-01):2.344462e-01):1.702813e-01,1:4.031094e-01);
   tree gen.79000 = [&U] ((31:6.257399e-01,(((3:5.644023e-01,((36:1.148737e-01,42:4.460066e-02):2.223970e-01,((30:4.503187e-02,41:3.377930e-02):4.953329e-02,(((22:2.924452e-04,23:3.519267e-03):1.609895e-03,21:4.184185e-04):4.555443e-02,(44:2.958291e-03,43:3.207437e-03):1.229441e-01):2.761149e-02):6.927094e-02):3.400650e-01):2.284778e-01,45:8.542397e-01):6.127779e-02,(4:6.132042e-01,(((25:2.683324e-01,29:4.055834e-01):2.346817e-01,2:3.808163e-01):8.493165e-02,(46:1.197260e+00,(((((15:1.049900e+00,(7:1.092187e+00,8:9.851864e-01):1.949781e-01):1.305466e-01,14:1.210139e+00):2.007089e-01,((12:1.272555e+00,(5:9.173392e-01,9:8.563000e-01):5.834495e-01):2.283346e-01,11:1.136566e+00):1.887457e-01):8.134000e-02,(10:1.270217e+00,((18:2.545352e+00,17:1.493053e+00):7.717766e-01,(13:1.932075e+00,16:2.255235e+00):2.552478e-01):3.340729e-01):2.272948e-01):1.448865e-01,6:1.127144e+00):5.263946e-01):2.360469e-01):7.916204e-02):8.688715e-02):1.671707e-01):1.357908e-01,(((39:1.503161e-01,37:7.301847e-02):1.850453e-01,38:2.749897e-01):3.111313e-01,((33:1.371309e-01,20:6.127582e-02):4.029051e-01,((34:2.129272e-01,(35:2.361498e-01,28:1.304230e-01):4.616802e-02):4.624875e-02,((40:1.160721e-01,(26:2.214433e-03,27:1.038862e-02):7.576813e-02):2.005456e-02,((24:8.187667e-03,32:7.586831e-03):1.021923e-01,19:2.716261e-01):2.328184e-02):3.392649e-02):1.112484e-01):1.060954e-01):1.153379e-01,1:3.778302e-01);
   tree gen.79500 = [&U] ((31:6.431415e-01,((((45:5.318824e-01,46:1.268450e+00):1.924212e-01,(((10:1.171646e+00,((16:2.183863e+00,13:1.990904e+00):1.995054e-01,(17:1.430836e+00,18:2.279803e+00):7.094424e-01):2.979594e-01):2.095546e-01,((14:1.173479e+00,(15:1.067232e+00,(8:1.007059e+00,7:1.082247e+00):1.963298e-01):1.216408e-01):1.270303e-01,((12:1.507220e+00,(5:9.654423e-01,9:8.251129e-01):6.050369e-01):2.082442e-01,11:1.004457e+00):1.856127e-01):7.124064e-02):3.627676e-02,6:1.327057e+00):7.264361e-01):1.553235e-01,((3:5.925738e-01,(((44:7.119035e-03,43:2.804203e-04):1.423360e-01,((30:3.641118e-02,41:3.960899e-02):7.139534e-02,((23:6.936673e-05,22:2.908496e-03):3.788957e-04,21:1.026846e-03):2.774594e-02):1.228375e-02):1.762093e-01,36:2.795653e-01):1.950209e-01):1.859571e-01,42:5.848149e-01):6.401488e-02):9.140089e-02,(4:5.705431e-01,(2:3.881541e-01,(29:3.583178e-01,25:2.139127e-01):2.805338e-01):1.521389e-01):9.545229e-02):1.172493e-01):1.111373e-01,(((20:4.808762e-02,33:1.015800e-01):3.706795e-01,((((26:6.895624e-03,27:5.200804e-03):1.035943e-01,40:1.495765e-01):1.079291e-02,((32:6.640905e-03,24:3.284709e-03):1.573211e-01,(34:1.234200e-01,19:2.722826e-01):8.454140e-03):7.834501e-03):6.262597e-02,(28:1.397712e-01,35:2.385284e-01):7.630571e-02):1.121159e-01):6.292635e-02,((37:2.509728e-01,39:4.273146e-01):1.871950e-01,38:2.661991e-01):2.353507e-01):1.388839e-01,1:3.784854e-01);
   tree gen.80000 = [&U] (((((((((16:2.169788e+00,13:1.928651e+00):1.870336e-01,(17:1.507434e+00,18:2.390565e+00):7.532403e-01):3.067729e-01,10:1.210967e+00):1.680434e-01,6:1.098853e+00):3.909490e-02,((11:1.107556e+00,(12:1.368373e+00,(9:8.399974e-01,5:8.823797e-01):6.725309e-01):1.906151e-01):1.183971e-01,((15:1.031180e+00,(7:1.121847e+00,8:9.811177e-01):1.395643e-01):9.267679e-02,14:1.146557e+00):1.599598e-01):1.613143e-01):7.970050e-01,((2:4.548427e-01,(29:3.346508e-01,25:2.591481e-01):1.537309e-01):1.298913e-01,4:6.081199e-01):8.198148e-02):7.709146e-02,((46:1.018578e+00,45:6.133337e-01):2.643203e-01,(((((44:3.675089e-03,43:1.209173e-04):1.211659e-01,(30:6.817286e-02,41:1.178983e-02):9.425506e-02):2.623042e-02,((21:3.452847e-03,23:1.555629e-03):2.520850e-03,22:5.996161e-04):2.923266e-02):1.561075e-01,(36:2.794371e-01,42:1.830894e-01):8.773574e-02):3.095677e-01,3:5.958784e-01):1.660129e-01):7.544497e-02):1.441252e-01,31:6.383369e-01):9.509310e-02,((39:4.506492e-01,(38:1.920376e-01,37:3.261655e-01):5.844639e-02):2.264139e-01,((20:6.400503e-02,33:1.171064e-01):3.924424e-01,((((27:5.508454e-03,26:3.829076e-03):1.033765e-01,40:1.334858e-01):3.089621e-02,(19:2.154217e-01,(24:3.266498e-03,32:5.032644e-03):1.355490e-01):2.225663e-02):6.417578e-02,(34:1.604511e-01,(35:2.343023e-01,28:1.498637e-01):4.768963e-02):8.177634e-02):7.091358e-02):8.896434e-02):1.079174e-01,1:3.617219e-01);
   tree gen.80500 = [&U] ((((((((13:1.768770e+00,16:1.931973e+00):2.059106e-01,(17:1.352981e+00,18:2.035523e+00):6.766522e-01):3.424965e-01,10:1.238569e+00):2.809496e-01,((((12:1.401127e+00,(9:8.519773e-01,5:9.535809e-01):5.814742e-01):1.743888e-01,11:9.916441e-01):2.104258e-01,(14:1.176039e+00,(15:1.158546e+00,(7:1.064886e+00,8:1.057145e+00):1.564685e-01):8.762073e-02):1.666636e-01):7.993117e-02,6:1.207801e+00):8.565708e-02):7.946338e-01,((2:4.751244e-01,(25:3.335967e-01,29:4.035361e-01):1.709555e-01):1.117154e-01,4:5.977056e-01):9.562728e-02):4.993821e-02,(((((41:5.698877e-02,30:1.993275e-02):5.566354e-02,((44:1.025473e-02,43:2.717781e-03):1.479473e-01,((23:1.030530e-03,21:5.115383e-03):4.011495e-04,22:5.307250e-04):3.927983e-02):2.475073e-02):1.559404e-01,36:3.769980e-01):2.636308e-01,3:6.306431e-01):1.876832e-01,(45:3.348464e-01,(42:2.126793e-01,46:6.573582e-01):3.445893e-02):5.305412e-01):8.284114e-02):1.239664e-01,31:6.597980e-01):8.311140e-02,(((39:2.390322e-01,37:4.944661e-03):4.164869e-01,38:3.237517e-01):1.226131e-01,(((((24:5.470310e-03,32:5.880504e-03):1.324624e-01,19:2.547122e-01):3.381866e-02,((26:2.454293e-03,27:1.190813e-02):1.056671e-01,40:1.162045e-01):1.099156e-02):6.624776e-02,((28:1.358910e-01,35:2.011028e-01):4.297491e-02,34:1.808709e-01):7.926232e-02):1.370684e-01,(33:1.277875e-01,20:6.015444e-02):4.302992e-01):5.901444e-02):1.298818e-01,1:3.542779e-01);
   tree gen.81000 = [&U] ((31:5.859415e-01,(((3:5.667016e-01,((36:1.060509e-01,42:4.099860e-02):1.197525e-01,(((30:4.886356e-02,41:2.159218e-02):7.209509e-02,((22:1.847869e-03,21:7.832102e-04):3.228047e-03,23:5.224760e-04):4.912116e-02):4.164555e-02,(44:2.828433e-03,43:4.077001e-04):1.147647e-01):1.541848e-01):3.129476e-01):2.524798e-01,(4:6.040275e-01,(((25:2.717053e-01,29:3.995138e-01):2.029848e-01,2:3.956527e-01):9.604305e-02,(46:1.497014e+00,(((10:1.248301e+00,((18:2.439691e+00,17:1.470710e+00):8.059673e-01,(13:1.903161e+00,16:2.220060e+00):1.773644e-01):4.347167e-01):2.240640e-01,(((15:1.034188e+00,(7:1.075843e+00,8:9.704429e-01):1.851662e-01):1.564532e-01,14:1.192029e+00):1.485124e-01,((12:1.401834e+00,(5:9.036110e-01,9:8.434853e-01):6.682578e-01):2.075481e-01,11:1.119557e+00):1.288497e-01):8.271486e-02):5.040980e-02,6:1.170884e+00):6.756139e-01):2.218693e-01):6.495267e-02):8.156420e-02):5.990033e-02,45:7.338376e-01):9.922387e-02):1.101953e-01,((38:2.801349e-01,(39:4.811418e-01,37:1.636038e-01):2.539514e-01):1.333619e-01,((33:8.965071e-02,20:8.628991e-02):3.968755e-01,((34:1.484739e-01,(35:2.326158e-01,28:1.600364e-01):5.968568e-02):2.529611e-02,(((24:2.645372e-03,32:1.565082e-02):1.595040e-01,19:2.517561e-01):2.154757e-02,(40:1.046443e-01,(26:1.334960e-03,27:1.903588e-02):1.000415e-01):1.042314e-02):4.703809e-02):1.280477e-01):9.324257e-02):1.241528e-01,1:4.038793e-01);
   tree gen.81500 = [&U] ((31:5.770352e-01,(((3:7.302834e-01,((36:9.935851e-02,42:4.099860e-02):1.197525e-01,((22:2.473590e-03,(21:5.862624e-04,23:5.467173e-04):2.587065e-03):1.913696e-02,((30:4.886356e-02,41:2.177085e-02):3.998188e-02,(44:1.206616e-02,43:2.640226e-04):1.328414e-01):3.815965e-02):1.541848e-01):3.129476e-01):2.524798e-01,(4:6.040275e-01,(((25:2.717053e-01,29:3.995138e-01):1.443385e-01,2:3.956527e-01):1.059304e-01,(46:1.497014e+00,((10:1.121921e+00,((18:2.395655e+00,17:1.470710e+00):7.012519e-01,(13:1.903161e+00,16:2.220060e+00):2.265407e-01):3.038415e-01):2.240640e-01,((((15:1.034188e+00,(7:1.075843e+00,8:9.704429e-01):1.851662e-01):1.332960e-01,14:1.192029e+00):1.485124e-01,((12:1.401834e+00,(5:9.036110e-01,9:8.434853e-01):6.682578e-01):2.075481e-01,11:1.119557e+00):1.288497e-01):7.977702e-02,6:1.251069e+00):4.970608e-02):7.158261e-01):2.218693e-01):6.669048e-02):1.183366e-01):5.990033e-02,45:7.338376e-01):9.922387e-02):1.101953e-01,((38:2.801349e-01,(39:3.378367e-01,37:3.480568e-01):2.539514e-01):1.333619e-01,((33:1.172273e-01,20:8.628991e-02):3.968755e-01,((34:1.824101e-01,(35:2.326158e-01,28:1.600364e-01):8.857749e-02):4.211143e-02,(((24:2.039936e-03,32:1.234110e-02):1.595040e-01,19:2.895529e-01):2.229308e-02,(40:1.046443e-01,(26:1.418699e-03,27:1.163231e-02):1.147552e-01):3.348083e-02):3.046132e-02):9.859711e-02):8.531221e-02):1.390187e-01,1:3.760178e-01);
   tree gen.82000 = [&U] ((31:6.556686e-01,((((45:6.252632e-01,46:1.254090e+00):1.737214e-01,((10:1.194468e+00,((16:2.362037e+00,13:2.029683e+00):2.240159e-01,(17:1.458706e+00,18:2.015827e+00):7.232610e-01):2.327920e-01):2.276737e-01,(((14:1.309355e+00,(15:1.088019e+00,(8:1.026675e+00,7:1.103327e+00):1.497694e-01):1.240102e-01):1.387197e-01,((12:1.536578e+00,(5:9.842473e-01,9:9.077037e-01):5.849513e-01):2.443880e-01,11:1.096966e+00):1.013726e-01):6.029183e-02,6:1.263038e+00):7.698287e-02):7.378703e-01):1.376584e-01,((3:6.277929e-01,(((30:5.378897e-02,41:2.261941e-02):8.657310e-02,((44:4.103965e-03,43:1.011268e-04):1.560429e-01,((21:3.719541e-03,23:8.628704e-04):7.587438e-04,22:1.868232e-03):1.853155e-02):7.357384e-03):1.618879e-01,36:2.781062e-01):2.520399e-01):8.164654e-02,42:4.755442e-01):1.693146e-01):6.119705e-02,(4:5.225528e-01,(2:5.042003e-01,(29:4.853699e-01,25:2.823291e-01):2.091845e-01):5.523194e-02):1.529768e-01):1.370388e-01):1.193542e-01,(((20:5.033713e-02,33:9.368201e-02):4.771434e-01,((((26:4.825365e-03,27:8.188112e-03):1.101304e-01,40:1.001245e-01):2.763146e-02,((19:2.919693e-01,34:1.189439e-01):8.454924e-04,(32:4.142482e-03,24:7.607992e-03):1.397142e-01):1.411887e-02):4.272878e-02,(28:1.533699e-01,35:2.717800e-01):4.436069e-02):1.099589e-01):8.484951e-02,((39:4.797119e-01,37:3.475601e-01):7.196894e-02,38:2.939811e-01):2.142395e-01):1.849985e-01,1:3.844869e-01);
   tree gen.82500 = [&U] ((((((((((16:2.254442e+00,13:1.982915e+00):1.756442e-01,(17:1.503698e+00,18:1.935681e+00):9.271976e-01):2.181253e-01,10:1.265316e+00):2.632292e-01,((11:1.150767e+00,(12:1.273947e+00,(9:7.872132e-01,5:9.384166e-01):5.776633e-01):1.737744e-01):1.615537e-01,((15:1.075241e+00,(7:1.202310e+00,8:1.019396e+00):1.687777e-01):1.335245e-01,14:1.144177e+00):1.508306e-01):9.467183e-02):4.605038e-02,6:1.141226e+00):8.292554e-01,(2:3.997495e-01,(29:3.575552e-01,25:3.028556e-01):2.633144e-01):1.254030e-01):5.087633e-02,4:6.126232e-01):8.697862e-02,((46:9.451580e-01,45:5.207331e-01):2.701517e-01,((((30:5.697144e-02,41:2.402539e-02):6.260403e-02,((44:3.077705e-03,43:1.708279e-04):1.419582e-01,((22:2.689610e-04,21:1.719464e-04):7.684151e-04,23:3.950235e-03):3.136417e-02):3.766927e-02):4.729689e-02,(36:1.494033e-01,42:7.506522e-02):1.599218e-01):3.205477e-01,3:6.266195e-01):2.678211e-01):3.633451e-02):1.522572e-01,31:7.045038e-01):8.930139e-02,((37:3.912196e-01,(38:9.789716e-02,39:4.891242e-01):1.244100e-01):1.904064e-01,((20:4.301715e-02,33:1.341212e-01):4.174964e-01,((35:2.434435e-01,28:9.866562e-02):6.685007e-02,(34:1.370917e-01,((27:1.153954e-02,26:5.143808e-03):1.074097e-01,(40:1.104854e-01,((24:3.118982e-03,32:7.706008e-03):1.170142e-01,19:2.238263e-01):3.152434e-02):1.267320e-02):5.525102e-02):3.858098e-02):1.433024e-01):5.322629e-02):1.259538e-01,1:4.132797e-01);
   tree gen.83000 = [&U] (((((4:5.817338e-01,(2:4.640899e-01,(25:3.311565e-01,29:4.535746e-01):2.162357e-01):9.626057e-02):8.340021e-02,(6:1.233319e+00,((((12:1.376334e+00,(9:8.292109e-01,5:9.300714e-01):6.047529e-01):1.258021e-01,11:1.039788e+00):1.131566e-01,(14:1.223859e+00,(15:1.038145e+00,(7:1.022951e+00,8:8.445693e-01):2.164104e-01):1.191407e-01):1.757858e-01):7.314892e-02,(((13:1.790102e+00,16:2.134209e+00):3.653542e-01,(17:1.576648e+00,18:2.190796e+00):7.258373e-01):2.750216e-01,10:1.205472e+00):2.236078e-01):1.009058e-01):7.373489e-01):3.481637e-02,((((((44:4.438134e-03,43:7.858600e-04):1.308392e-01,(22:2.196691e-03,(23:4.824247e-05,21:1.611686e-03):1.257015e-04):5.922846e-02):3.884563e-02,(41:3.388089e-02,30:4.827933e-02):2.526470e-02):1.564022e-01,36:2.588117e-01):2.062996e-01,3:6.109398e-01):2.250879e-01,(42:5.103962e-01,(46:5.080467e-01,45:2.363793e-01):5.514070e-01):1.160215e-01):9.598996e-02):1.457374e-01,31:6.562745e-01):7.574546e-02,(((39:3.267760e-01,37:1.833908e-01):2.409063e-01,38:2.786247e-01):2.099406e-01,(((((26:6.268123e-03,27:1.609835e-02):7.280293e-02,40:1.139325e-01):1.766764e-02,((24:2.973883e-03,32:5.625983e-03):1.272138e-01,19:2.637532e-01):2.399812e-02):5.811603e-02,((28:1.388415e-01,35:1.957290e-01):5.396321e-02,34:1.807647e-01):8.214142e-02):1.018036e-01,(33:1.212480e-01,20:6.664132e-02):4.188009e-01):1.042278e-01):1.015288e-01,1:3.636791e-01);
   tree gen.83500 = [&U] ((31:6.977580e-01,(((3:6.494993e-01,((36:7.408339e-02,42:4.627592e-02):2.080080e-01,(((23:6.952368e-04,22:2.786141e-03):3.650522e-03,21:3.632886e-03):4.079307e-02,((30:4.758353e-02,41:4.387798e-02):4.415997e-02,(44:5.110993e-03,43:4.075370e-04):1.281547e-01):3.029172e-02):8.191431e-02):3.105265e-01):1.870221e-01,(((46:1.517974e+00,(((((15:9.977019e-01,(7:1.091034e+00,8:1.038598e+00):1.297283e-01):1.326585e-01,14:1.265278e+00):1.552975e-01,((12:1.352377e+00,(5:8.717315e-01,9:8.137270e-01):6.501811e-01):1.824912e-01,11:1.080059e+00):1.803360e-01):1.127249e-01,(10:1.043775e+00,((18:2.311136e+00,17:1.341036e+00):7.768742e-01,(13:1.836017e+00,16:1.997149e+00):2.187467e-01):2.436540e-01):3.080596e-01):4.676771e-02,6:1.185039e+00):6.252407e-01):1.998581e-01,((25:1.802096e-01,29:3.322777e-01):2.045308e-01,2:3.816940e-01):1.556595e-01):4.183515e-02,4:5.809129e-01):1.317363e-01):3.148760e-02,45:6.875396e-01):7.650211e-02):1.297577e-01,((38:2.747783e-01,(39:1.045452e-01,37:6.798561e-02):3.956761e-01):1.834164e-01,((33:1.130915e-01,20:6.796557e-02):4.284724e-01,(((40:1.227156e-01,(26:2.115113e-03,27:1.110066e-02):1.025664e-01):1.942044e-02,((19:2.789322e-01,(24:4.608731e-03,32:8.480291e-03):1.552901e-01):2.721353e-03,34:1.060028e-01):3.005911e-02):3.480577e-02,(35:2.612871e-01,28:1.517946e-01):4.712541e-02):1.012813e-01):1.031107e-01):1.471515e-01,1:3.627519e-01);
   tree gen.84000 = [&U] (((((4:5.646779e-01,(2:4.633027e-01,(25:2.492190e-01,29:2.856695e-01):2.158689e-01):1.080110e-01):8.463871e-02,((((12:1.374000e+00,(9:8.278045e-01,5:9.525018e-01):5.985787e-01):1.805848e-01,11:1.008673e+00):1.330764e-01,(14:1.221783e+00,(15:1.036384e+00,(7:1.129467e+00,8:8.431368e-01):2.305094e-01):1.229450e-01):1.821360e-01):7.302485e-02,(6:1.216447e+00,(((13:1.787065e+00,16:2.250299e+00):2.781979e-01,(17:1.573973e+00,18:2.187080e+00):6.577739e-01):3.878851e-01,10:1.196650e+00):1.835562e-01):7.759758e-02):9.187637e-01):5.032158e-02,((((((44:3.411544e-03,43:6.396937e-04):1.306172e-01,(41:2.447405e-02,30:4.819744e-02):2.843010e-02):4.667372e-02,(21:1.522975e-03,(22:3.366049e-03,23:5.743985e-05):2.669465e-03):3.870683e-02):1.561369e-01,36:2.466525e-01):2.052000e-01,3:6.099035e-01):2.247061e-01,(42:5.095305e-01,(46:6.195665e-01,45:1.588353e-01):6.366603e-01):1.661870e-02):1.047524e-01):1.529611e-01,31:6.551613e-01):7.561698e-02,(((39:4.925972e-01,37:2.905259e-01):1.634066e-01,38:2.781521e-01):2.257058e-01,(((((26:1.423594e-02,27:1.607105e-02):7.417696e-02,40:1.116496e-01):1.865890e-02,((24:3.689238e-03,32:7.141406e-03):1.207610e-01,19:2.633059e-01):4.349028e-02):5.713402e-02,((28:1.386060e-01,35:2.385343e-01):4.598765e-02,34:1.523917e-01):6.593488e-02):1.121523e-01,(33:1.210424e-01,20:7.201591e-02):4.180905e-01):1.040510e-01):8.287903e-02,1:3.630623e-01);
   tree gen.84500 = [&U] ((((((((44:4.356975e-03,43:1.352917e-03):1.164401e-01,((23:4.422057e-03,(21:3.524297e-04,22:6.494343e-04):8.321285e-04):6.918524e-02,(30:4.784910e-02,41:1.903219e-02):1.973632e-02):2.035937e-02):1.193455e-01,(36:3.238840e-01,42:3.642584e-02):1.411581e-02):3.175911e-01,3:6.394269e-01):2.877497e-01,(46:6.187675e-01,45:1.513950e-01):7.766931e-01):1.765285e-02,(((((((17:1.627833e+00,18:1.975245e+00):7.241110e-01,(13:1.970303e+00,16:2.300520e+00):2.060549e-01):2.658116e-01,10:1.291178e+00):2.182068e-01,((11:9.856202e-01,(12:1.299986e+00,(9:8.692788e-01,5:9.837241e-01):5.844794e-01):1.785346e-01):1.201964e-01,((15:1.097218e+00,(7:1.126106e+00,8:1.040231e+00):1.907376e-01):6.241761e-02,14:1.167563e+00):1.671460e-01):1.050662e-01):1.136551e-01,6:1.164551e+00):7.580686e-01,(2:4.079200e-01,(29:3.941435e-01,25:3.090457e-01):3.102632e-01):7.793300e-02):6.352036e-02,4:6.019854e-01):9.835914e-02):1.484512e-01,31:7.189031e-01):8.371907e-02,(((37:4.009648e-01,39:3.646562e-01):1.322810e-01,38:2.926939e-01):1.946230e-01,((20:7.675092e-02,33:1.167324e-01):4.474059e-01,(((((27:1.007791e-02,26:1.633356e-03):7.997731e-02,40:1.191901e-01):2.037604e-02,((24:1.913743e-03,32:9.354924e-03):1.247150e-01,19:2.366768e-01):2.704845e-02):5.743082e-02,(35:2.484108e-01,28:1.479350e-01):5.528829e-02):1.506304e-02,34:1.976843e-01):8.624725e-02):1.287595e-01):1.137687e-01,1:3.990715e-01);
   tree gen.85000 = [&U] ((31:6.624896e-01,((((6:1.265454e+00,((10:1.206894e+00,((17:1.473881e+00,18:2.172242e+00):7.673619e-01,(13:2.087131e+00,16:1.938837e+00):2.296805e-01):2.645135e-01):1.725679e-01,((14:1.199281e+00,(15:1.099338e+00,(8:1.016346e+00,7:1.114805e+00):1.025844e-01):1.466976e-01):1.844769e-01,((12:1.529827e+00,(5:8.932372e-01,9:9.171466e-01):6.085514e-01):1.695800e-01,11:9.926158e-01):1.312090e-01):6.405481e-02):8.266838e-02):7.455465e-01,(45:3.867614e-01,46:8.793980e-01):1.616115e-01):5.906014e-02,((3:6.086918e-01,(((44:1.279562e-03,43:1.283242e-03):1.463441e-01,((21:1.939657e-03,(23:1.382195e-03,22:1.187464e-03):5.763090e-04):3.554092e-02,(41:3.285335e-02,30:5.988948e-02):6.884555e-02):1.221672e-02):1.207548e-01,36:3.275859e-01):3.351845e-01):1.353130e-01,42:5.548460e-01):8.556225e-02):1.217910e-01,(4:5.441363e-01,(2:4.227866e-01,(29:4.435306e-01,25:2.338253e-01):2.569341e-01):1.734623e-01):1.210398e-01):1.009336e-01):8.910814e-02,(((20:1.142575e-01,33:1.039170e-01):3.195318e-01,((34:1.521974e-01,(((32:1.024098e-02,24:8.244494e-03):1.336804e-01,19:2.287172e-01):1.720132e-02,((26:3.062202e-03,27:3.816543e-03):6.966985e-02,40:1.070431e-01):3.323442e-02):9.593964e-05):5.230908e-02,(28:1.363598e-01,35:2.217190e-01):6.109235e-02):9.862900e-02):1.198622e-01,((39:4.847024e-01,38:3.086424e-01):1.589345e-01,37:4.184010e-01):1.169317e-01):1.414430e-01,1:4.002403e-01);
   tree gen.85500 = [&U] ((31:6.720148e-01,(((((((14:1.216524e+00,(15:1.115144e+00,(8:1.030959e+00,7:1.219393e+00):9.298453e-02):1.024323e-01):1.871293e-01,((12:1.447599e+00,(5:9.060800e-01,9:9.303332e-01):6.173010e-01):1.720181e-01,11:1.006887e+00):1.330955e-01):8.721919e-02,6:1.283648e+00):8.284614e-02,(10:1.305303e+00,((17:1.495072e+00,18:2.203474e+00):7.783949e-01,(13:2.117139e+00,16:1.966713e+00):2.329828e-01):2.349462e-01):1.956417e-01):7.583589e-01,(45:3.923222e-01,46:3.348628e-01):5.417576e-01):1.154337e-01,((3:6.174435e-01,((((44:2.193991e-03,43:1.301692e-03):1.484483e-01,(41:1.315067e-02,30:6.075056e-02):6.983540e-02):1.398958e-02,(22:4.668375e-03,(23:1.286843e-03,21:1.132779e-03):5.845951e-04):3.652445e-02):1.593959e-01,36:3.556342e-01):3.265084e-01):8.284375e-02,42:5.628235e-01):1.560011e-01):9.129360e-02,(4:5.519598e-01,(2:4.288653e-01,(29:4.499076e-01,25:2.371872e-01):1.762068e-01):1.759564e-01):1.227800e-01):1.280818e-01):9.137276e-02,(((20:8.042608e-02,33:1.054111e-01):3.241259e-01,((34:1.543857e-01,(((32:1.144181e-02,24:2.284512e-03):1.356025e-01,19:2.320057e-01):1.296091e-02,((26:7.106605e-03,27:1.043762e-02):7.103091e-02,40:9.229467e-02):3.371226e-02):1.320446e-03):5.294774e-02,(28:1.383203e-01,35:2.249069e-01):5.689695e-02):1.104729e-01):5.461563e-02,(37:4.244167e-01,(38:3.130800e-01,39:4.776461e-01):9.693999e-02):1.590802e-01):1.724615e-01,1:3.763636e-01);
   tree gen.86000 = [&U] ((31:6.407763e-01,(((((((14:1.159974e+00,(15:1.063307e+00,(8:9.798873e-01,7:1.162709e+00):1.579243e-01):1.478562e-01):1.343382e-01,((12:1.311001e+00,(5:9.383658e-01,9:8.870868e-01):5.886059e-01):1.640219e-01,11:9.600825e-01):1.269085e-01):1.017614e-01,6:1.223978e+00):4.888371e-02,(10:1.244626e+00,((17:1.425574e+00,18:2.101046e+00):7.422113e-01,(13:2.018724e+00,16:1.875291e+00):1.223473e-01):2.886510e-01):1.865473e-01):7.340256e-01,(45:5.123670e-01,46:8.065309e-01):4.344556e-01):5.198809e-02,((3:5.887417e-01,((((44:1.598240e-03,43:1.117140e-03):1.590718e-01,(41:3.499421e-02,30:2.857941e-02):6.658911e-02):1.879625e-02,((23:2.736129e-04,21:1.329023e-03):1.491754e-04,22:4.316415e-03):2.246113e-02):1.285746e-01,36:3.391026e-01):2.607218e-01):7.370261e-02,42:4.281792e-01):1.487494e-01):8.704982e-02,(4:5.263020e-01,(2:4.089296e-01,(29:3.339748e-01,25:2.723874e-01):2.433713e-01):1.142752e-01):9.134871e-02):1.221280e-01):8.712531e-02,(((20:5.302577e-02,33:1.005110e-01):3.314481e-01,((((32:1.699015e-02,24:2.178317e-03):1.279118e-01,19:2.212209e-01):2.065089e-02,(((26:6.776255e-03,27:9.952426e-03):6.772905e-02,40:1.420007e-01):2.702558e-02,34:1.472091e-01):3.997352e-03):5.048647e-02,(28:1.318905e-01,35:2.144521e-01):6.684653e-02):1.053376e-01):9.484861e-02,(37:4.321037e-01,(38:2.985265e-01,39:5.089240e-01):5.235626e-02):1.397466e-01):1.334788e-01,1:3.588684e-01);
   tree gen.86500 = [&U] ((31:6.465818e-01,(((((((14:1.233489e+00,(15:1.130696e+00,(8:1.041989e+00,7:1.163417e+00):1.506233e-01):1.572268e-01):1.428521e-01,((12:1.394088e+00,(5:9.978362e-01,9:9.433072e-01):6.259097e-01):1.744170e-01,11:1.020929e+00):1.828207e-01):1.082107e-01,(10:1.323506e+00,((17:1.515922e+00,18:2.234203e+00):7.892501e-01,(13:2.146664e+00,16:1.994140e+00):2.352852e-01):3.069446e-01):1.890237e-01):5.903825e-02,6:1.301550e+00):7.805456e-01,(45:6.725099e-01,46:9.328052e-01):3.240782e-01):7.379649e-02,((3:6.260541e-01,((((44:4.277291e-03,43:1.187941e-03):1.691532e-01,(41:2.568772e-02,30:6.027013e-02):8.728166e-02):1.998750e-02,((21:5.244640e-04,22:1.783834e-03):4.951941e-05,23:6.250632e-04):2.322371e-02):1.306559e-01,36:3.605938e-01):3.463101e-01):9.046047e-04,42:4.553157e-01):2.473954e-01):9.256674e-02,(4:5.917134e-01,(2:4.348461e-01,(29:3.551410e-01,25:2.553086e-01):2.587953e-01):1.215176e-01):1.248042e-01):1.479588e-01):1.035034e-01,(((20:5.638636e-02,33:1.068811e-01):3.524541e-01,(((((32:1.806693e-02,24:2.316371e-03):1.089732e-01,19:2.352411e-01):4.665426e-02,((26:1.516732e-03,27:1.058318e-02):1.042909e-01,40:1.510002e-01):2.873837e-02):9.599568e-03,34:1.565387e-01):2.630099e-02,(28:1.639097e-01,35:2.538650e-01):4.212299e-02):1.424685e-01):1.014154e-01,(37:4.594890e-01,(38:2.386654e-01,39:5.411778e-01):5.567442e-02):1.773538e-01):1.127564e-01,1:3.816122e-01);
   tree gen.87000 = [&U] ((31:6.327631e-01,(((((((14:1.207127e+00,(15:1.106530e+00,(8:1.010828e+00,7:1.138552e+00):1.536526e-01):1.405170e-01):1.397990e-01,((12:1.364294e+00,(5:9.765105e-01,9:9.053562e-01):6.125328e-01):1.706894e-01,11:9.991099e-01):1.420443e-01):9.726248e-02,6:1.149032e+00):5.553300e-02,(10:1.295220e+00,((17:1.621765e+00,18:2.186453e+00):7.788931e-01,(13:1.948806e+00,16:1.951522e+00):2.471015e-01):3.607456e-01):1.859891e-01):7.638638e-01,(45:7.257982e-01,46:8.255562e-01):1.526979e-01):7.221932e-02,((3:6.126741e-01,((((44:4.760418e-03,43:9.828708e-04):1.787002e-01,(41:2.296920e-02,30:4.991932e-02):4.438876e-02):1.956032e-02,((21:5.707701e-04,23:4.881164e-04):4.692794e-05,22:8.830843e-04):2.272737e-02):1.278635e-01,36:3.528872e-01):3.389088e-01):4.285795e-02,42:4.908386e-01):1.489055e-01):7.225270e-02,(4:5.790673e-01,(2:4.255526e-01,(29:3.475509e-01,25:2.487615e-01):2.639563e-01):2.155110e-01):1.221369e-01):1.447966e-01):1.012913e-01,(((20:4.641606e-02,33:1.066990e-01):3.449215e-01,(((((32:5.119695e-03,24:2.266866e-03):1.297496e-01,19:2.302136e-01):4.589833e-02,((26:1.920896e-03,27:1.035699e-02):6.394315e-02,40:9.123401e-02):2.330471e-02):1.228328e-02,34:1.531931e-01):2.448620e-02,(28:1.460876e-01,35:2.193083e-01):1.092029e-01):1.394236e-01):8.379185e-02,(37:4.496688e-01,(38:1.459430e-01,39:4.764350e-01):1.840959e-01):1.879535e-01):1.013431e-01,1:3.734564e-01);
   tree gen.87500 = [&U] ((((((36:3.418472e-01,(((44:2.255678e-03,43:7.996259e-04):1.285106e-01,(23:3.392580e-04,(22:1.112620e-03,21:2.768525e-04):4.741994e-04):3.093075e-02):3.609334e-02,(30:5.646769e-02,(41:6.006248e-03,42:3.471791e-03):2.097083e-02):3.074636e-02):3.583820e-02):3.506035e-01,3:6.399668e-01):1.111271e-01,(46:7.235191e-01,45:1.051008e-01):7.383648e-01):1.741918e-01,((((((11:1.017789e+00,(12:1.436463e+00,(9:8.434358e-01,5:9.544788e-01):6.919126e-01):1.789575e-01):1.929746e-01,((15:1.086535e+00,(7:1.114214e+00,8:9.626850e-01):1.398002e-01):1.327854e-01,14:1.094783e+00):1.873221e-01):6.577181e-02,(((17:1.427307e+00,18:2.052965e+00):7.153717e-01,(16:2.232128e+00,13:1.972619e+00):1.654668e-01):3.546673e-01,10:1.151601e+00):1.987979e-01):5.080900e-02,6:1.129930e+00):8.650026e-01,(2:4.333883e-01,(29:3.161967e-01,25:1.819064e-01):2.030916e-01):7.861603e-02):6.722717e-02,4:6.068932e-01):1.022014e-01):1.584589e-01,31:6.975307e-01):1.126056e-01,(((38:3.166192e-01,37:4.743768e-01):7.675755e-03,39:6.362016e-01):1.935687e-01,((20:5.458246e-02,33:1.198001e-01):3.951069e-01,((35:2.650816e-01,28:1.375866e-01):4.671146e-02,((((24:3.335155e-03,32:5.112218e-03):1.014443e-01,34:1.302780e-01):1.372410e-02,19:2.871551e-01):9.718668e-03,((27:8.983348e-03,26:3.831705e-03):9.810460e-02,40:1.005664e-01):3.165278e-02):4.245253e-02):8.218486e-02):1.103738e-01):1.583557e-01,1:3.299501e-01);
   tree gen.88000 = [&U] ((((((2:3.391352e-01,(25:2.216818e-01,29:3.575995e-01):2.060771e-01):1.649829e-01,4:5.699844e-01):7.217149e-02,(((((12:1.383691e+00,(9:9.255512e-01,5:9.276335e-01):6.315580e-01):2.079142e-01,11:1.146826e+00):1.124652e-01,(((7:1.122455e+00,8:9.807314e-01):2.275719e-01,15:1.048868e+00):1.176099e-01,14:1.260400e+00):1.338897e-01):1.092943e-01,6:1.173771e+00):8.450048e-02,(((13:1.797290e+00,16:2.236328e+00):1.419693e-01,(17:1.564201e+00,18:2.460668e+00):8.978519e-01):3.089034e-01,10:1.203546e+00):1.937830e-01):7.936025e-01):8.070068e-02,((((((23:1.106141e-03,(22:1.405085e-03,21:7.107463e-04):4.494592e-05):2.965032e-02,(41:3.148849e-02,30:3.972131e-02):4.757740e-02):2.905966e-02,(44:6.339830e-03,43:9.173150e-04):1.326229e-01):1.867420e-01,36:2.437377e-01):2.407648e-01,3:6.061170e-01):1.683081e-01,(42:3.177541e-01,(46:6.464740e-01,45:1.893168e-01):2.793118e-01):2.117251e-01):9.926949e-02):1.360971e-01,31:6.589904e-01):8.183495e-02,((38:3.617267e-01,(39:1.477022e-01,37:6.167862e-02):2.261007e-01):2.185517e-01,(((((24:3.845639e-03,32:7.614057e-03):1.545196e-01,19:2.773687e-01):1.387573e-02,((26:5.964283e-03,27:9.748158e-03):6.297220e-02,40:1.306072e-01):6.469685e-02):6.993248e-02,(34:1.644360e-01,(28:1.336997e-01,35:2.527131e-01):2.928173e-02):4.070010e-02):8.191110e-02,(33:1.146979e-01,20:6.181608e-02):3.857594e-01):8.748757e-02):1.584955e-01,1:3.785575e-01);
   tree gen.88500 = [&U] ((31:6.895803e-01,((((((10:1.202279e+00,((17:1.555678e+00,18:2.430286e+00):6.271128e-01,(13:1.954360e+00,16:1.957084e+00):2.159534e-01):3.200401e-01):1.948913e-01,((14:1.210568e+00,(15:1.109684e+00,(8:9.014048e-01,7:1.141797e+00):1.964802e-01):1.059507e-01):2.369613e-01,((12:1.368182e+00,(5:9.792938e-01,9:9.583344e-01):5.901724e-01):2.641628e-01,11:1.001958e+00):1.461467e-01):1.116972e-01):5.122984e-02,6:1.106221e+00):8.054590e-01,(45:1.997150e-01,46:3.904191e-01):5.196258e-01):7.851184e-02,((3:5.792878e-01,((((44:8.535339e-03,43:9.357757e-04):1.299434e-01,(41:3.411593e-02,30:5.321007e-02):4.385760e-02):3.715359e-02,(22:2.879467e-04,(23:4.905556e-03,21:1.247345e-03):2.175759e-03):2.981349e-02):1.151913e-01,36:3.538930e-01):2.486143e-01):1.154681e-01,42:4.922376e-01):1.122071e-01):6.033700e-02,(4:5.807178e-01,(2:4.267655e-01,(29:3.962913e-01,25:2.494705e-01):1.702873e-01):1.458018e-01):8.461355e-02):1.418542e-01):1.033323e-01,(((20:6.404877e-02,33:1.105792e-01):4.030305e-01,(((((32:8.766427e-03,24:3.454184e-03):1.301194e-01,19:2.749063e-01):2.096749e-02,((26:3.601387e-03,27:9.451888e-03):7.472329e-02,40:1.224332e-01):2.648982e-02):8.961872e-02,34:1.524843e-01):7.972245e-03,(28:1.518885e-01,35:2.458295e-01):1.210729e-01):1.207480e-01):1.219317e-01,(37:3.611005e-01,(39:4.404129e-01,38:1.896961e-01):1.159540e-01):2.488529e-01):1.243829e-01,1:3.745208e-01);
   tree gen.89000 = [&U] ((((((2:3.346111e-01,(25:2.187245e-01,29:3.184121e-01):3.072542e-01):1.627820e-01,4:5.623806e-01):5.516182e-02,((((13:1.965820e+00,(17:1.457192e+00,18:2.085683e+00):4.858924e-01):1.530182e-01,16:2.206495e+00):3.047825e-01,10:1.187490e+00):1.911979e-01,((((12:1.365232e+00,(9:9.042259e-01,5:8.594434e-01):6.362150e-01):2.051405e-01,11:1.030100e+00):1.265485e-01,(((7:1.107481e+00,8:9.676481e-01):1.661929e-01,15:1.034875e+00):1.783427e-01,14:1.243586e+00):1.243675e-01):1.212617e-01,6:1.158113e+00):8.890064e-02):7.333571e-01):9.413958e-02,((((((23:1.407038e-03,(21:1.047733e-03,22:2.062975e-04):1.374922e-04):3.624859e-02,(41:2.049673e-02,30:6.719040e-02):4.847775e-02):2.850517e-02,(44:2.953185e-03,43:4.197346e-04):9.316724e-02):2.175440e-01,36:2.687489e-01):2.404757e-01,3:5.980312e-01):1.510958e-01,(42:3.135152e-01,(46:8.513670e-01,45:2.598895e-01):1.554734e-01):2.794726e-01):9.698394e-02):1.759741e-01,31:6.327967e-01):8.074324e-02,((38:3.569011e-01,(39:1.759914e-01,37:1.126950e-01):3.520107e-01):8.483450e-02,((((19:2.736685e-01,((24:7.045936e-03,32:3.810946e-03):1.570079e-01,((26:3.325522e-03,27:9.618114e-03):6.472609e-02,40:8.129390e-02):3.990060e-02):5.724842e-02):2.396944e-02,(28:1.319161e-01,35:2.752498e-01):4.789965e-02):2.067994e-03,34:1.622424e-01):9.351132e-02,(33:1.131678e-01,20:6.099143e-02):3.723239e-01):8.632046e-02):1.531511e-01,1:3.900547e-01);
   tree gen.89500 = [&U] ((31:6.332150e-01,(((3:6.610638e-01,((36:3.250154e-02,42:1.107281e-01):2.375765e-01,(((44:3.873407e-03,43:1.275553e-03):9.528897e-02,(30:1.007701e-01,41:2.129315e-02):1.556764e-02):3.473792e-02,((22:1.128372e-03,21:1.006762e-03):1.125331e-03,23:1.455955e-03):3.606476e-02):1.624170e-01):2.163339e-01):2.560492e-01,(((46:1.188816e+00,((6:1.120899e+00,(10:1.104708e+00,((18:2.251184e+00,17:1.451238e+00):7.895945e-01,(13:1.783574e+00,16:2.375670e+00):2.169655e-01):2.833676e-01):2.326986e-01):9.128409e-02,((14:1.095700e+00,((7:1.110460e+00,8:1.033162e+00):1.619551e-01,15:1.015466e+00):1.313434e-01):1.723406e-01,((12:1.298695e+00,(5:9.366963e-01,9:8.682493e-01):5.781495e-01):2.823840e-01,11:1.045533e+00):1.417754e-01):8.083389e-02):5.304036e-01):2.379605e-01,((25:2.845575e-01,29:3.810459e-01):1.507709e-01,2:4.733814e-01):8.388081e-02):6.455639e-02,4:5.912561e-01):1.013118e-01):5.079588e-02,45:9.328681e-01):8.375863e-02):1.564586e-01,((38:3.604613e-01,(39:5.144583e-01,37:2.421460e-01):8.507633e-02):2.209857e-01,((33:1.095235e-01,20:9.826782e-02):3.572908e-01,(((40:1.080972e-01,(26:2.736189e-03,27:1.003775e-02):8.814450e-02):1.524664e-02,(19:2.787275e-01,(34:8.135111e-02,(24:3.437343e-03,32:8.734547e-03):1.061114e-01):4.102450e-02):1.523379e-02):4.248309e-02,(35:2.626958e-01,28:1.481822e-01):5.488620e-02):1.275286e-01):9.893538e-02):9.815628e-02,1:4.171210e-01);
   tree gen.90000 = [&U] ((((((2:3.349336e-01,(25:2.189353e-01,29:3.236852e-01):1.905388e-01):1.629389e-01,(6:1.159229e+00,((((12:1.366548e+00,(9:9.050976e-01,5:8.602719e-01):6.165991e-01):2.053383e-01,11:1.031093e+00):1.344149e-01,(((7:1.108549e+00,8:9.685809e-01):1.663531e-01,15:1.028346e+00):8.743808e-02,14:1.244785e+00):2.251652e-01):5.283364e-02,((16:2.208622e+00,((17:1.481581e+00,18:2.325835e+00):4.859151e-01,13:1.967715e+00):7.526182e-02):3.777601e-01,10:1.188635e+00):1.939233e-01):1.145017e-01):7.467398e-01):5.521500e-02,4:5.629228e-01):6.863523e-02,((((((21:3.030199e-04,(23:2.172372e-04,22:6.053703e-04):1.205931e-03):3.941415e-02,(41:4.504240e-02,30:3.016608e-02):9.382383e-02):5.651120e-02,(44:6.624848e-03,43:1.270957e-04):1.401882e-01):1.979716e-01,36:3.340648e-01):2.071754e-01,3:5.986077e-01):1.592702e-01,(42:2.523364e-01,(46:7.871192e-01,45:3.112140e-01):1.831569e-01):3.255667e-01):1.155327e-01):1.470665e-01,31:6.855823e-01):1.088423e-01,((38:3.572452e-01,(39:1.937923e-01,37:3.281964e-01):3.000778e-01):1.091849e-01,(((((((26:7.729850e-03,27:2.186661e-02):6.478848e-02,40:8.137227e-02):2.921465e-02,(24:6.230068e-03,32:6.171890e-03):1.569802e-01):2.917473e-02,19:2.864668e-01):2.395899e-02,34:1.623988e-01):2.955138e-02,(28:1.316198e-01,35:2.661671e-01):7.443358e-02):1.293823e-01,(33:1.132769e-01,20:7.078983e-02):3.719800e-01):8.710839e-02):1.308737e-01,1:3.904307e-01);
   tree gen.90500 = [&U] ((31:6.897384e-01,((((3:6.734567e-01,((((41:2.057712e-02,30:5.372102e-02):3.211501e-02,(44:6.343522e-03,43:1.839119e-03):8.458901e-02):4.742497e-02,(23:9.055747e-04,(21:2.863765e-03,22:2.899878e-03):4.044541e-04):3.271461e-02):9.440106e-02,36:4.159900e-01):2.934815e-01):1.932725e-01,42:6.060984e-01):5.096282e-02,((6:1.208605e+00,((10:1.119713e+00,((17:1.556034e+00,18:2.259693e+00):6.694629e-01,(13:1.927930e+00,16:2.149958e+00):2.448081e-01):2.343767e-01):2.225083e-01,((14:1.227751e+00,(15:1.124238e+00,(8:9.016114e-01,7:1.186053e+00):1.894272e-01):8.390090e-02):1.226352e-01,((12:1.368496e+00,(5:9.795182e-01,9:9.585541e-01):5.903076e-01):1.736869e-01,11:1.002187e+00):1.610669e-01):8.053099e-02):4.855304e-02):6.334282e-01,(45:2.767330e-02,46:5.307606e-01):6.430445e-01):2.002973e-01):8.698162e-02,(4:5.489659e-01,(2:4.268634e-01,(29:3.036918e-01,25:2.635404e-01):2.307291e-01):1.263715e-01):8.992440e-02):1.378206e-01):1.088488e-01,(((20:7.205779e-02,33:1.106045e-01):3.688382e-01,((((32:1.620434e-02,24:9.159557e-03):1.407755e-01,19:2.749693e-01):1.938723e-02,(34:1.411651e-01,((26:3.656136e-03,27:1.008131e-02):8.286904e-02,40:1.259553e-01):2.181111e-02):6.047523e-04):7.117238e-02,(28:1.153689e-01,35:2.461106e-01):3.382022e-02):9.830972e-02):1.030299e-01,((37:3.224600e-01,38:2.262899e-01):9.430755e-02,39:4.014223e-01):2.019099e-01):1.298047e-01,1:3.746067e-01);
   tree gen.91000 = [&U] ((((((2:4.182519e-01,(25:2.236059e-01,29:3.683245e-01):2.306192e-01):8.419697e-02,(6:1.130804e+00,((((12:1.383903e+00,(9:8.095207e-01,5:8.391776e-01):6.014798e-01):2.003033e-01,11:1.005810e+00):1.311190e-01,(((7:1.085497e+00,8:9.448308e-01):1.804363e-01,15:1.003130e+00):1.034533e-01,14:1.214262e+00):1.534351e-01):6.356101e-02,(((17:1.483510e+00,18:2.268804e+00):6.631005e-01,(16:2.154466e+00,13:1.777062e+00):2.873435e-01):3.045688e-01,10:1.204511e+00):2.455541e-01):1.327261e-01):8.293546e-01):6.243696e-02,4:5.491197e-01):6.695226e-02,((((((21:2.593054e-03,(22:9.820666e-04,23:2.408808e-04):4.773486e-03):2.569410e-02,(41:1.983326e-02,30:5.126491e-02):8.160324e-02):3.609543e-02,(44:4.919479e-03,43:2.739904e-04):1.155770e-01):1.435534e-01,36:3.279259e-01):2.126926e-01,3:5.839295e-01):1.553648e-01,((46:1.000388e+00,42:2.163000e-01):4.896114e-02,45:1.996229e-01):3.818594e-01):1.512622e-01):1.434604e-01,31:6.687716e-01):6.815919e-02,((38:3.620617e-01,(39:3.846007e-01,37:2.647992e-01):1.939214e-01):1.085597e-01,(((((24:5.263672e-03,32:4.338435e-03):1.531310e-01,19:2.794425e-01):2.197896e-02,((26:9.435962e-03,27:9.967439e-03):9.446671e-02,(40:1.147895e-01,34:1.554287e-01):3.237499e-03):1.347196e-02):4.130011e-02,(28:1.283924e-01,35:2.596405e-01):5.042955e-02):8.640849e-02,(33:1.104993e-01,20:8.425575e-02):3.628589e-01):8.497245e-02):1.380421e-01,1:3.626962e-01);
   tree gen.91500 = [&U] ((((((2:4.292635e-01,(25:2.294929e-01,29:3.780216e-01):2.366908e-01):7.147054e-02,((((12:1.420338e+00,(9:8.308335e-01,5:8.612712e-01):6.173153e-01):1.723405e-01,11:1.032291e+00):1.549738e-01,(((7:1.114076e+00,8:9.697060e-01):1.851867e-01,15:1.029540e+00):1.061770e-01,14:1.246231e+00):1.556762e-01):7.503011e-02,(6:1.134294e+00,(((17:1.522568e+00,18:2.328536e+00):6.805584e-01,(16:2.211188e+00,13:1.823848e+00):2.949086e-01):3.125873e-01,10:1.236223e+00):1.966383e-01):4.785112e-02):9.157028e-01):7.139615e-02,4:5.635767e-01):7.251888e-02,((((((41:5.002903e-02,30:3.003120e-02):4.905756e-02,(44:7.763885e-03,43:3.638469e-04):1.167711e-01):2.344534e-02,(23:5.885905e-05,(21:4.550468e-03,22:3.307320e-03):4.445555e-03):2.637057e-02):1.473328e-01,36:3.365594e-01):2.871139e-01,3:5.993030e-01):2.232593e-01,((46:8.966663e-01,42:5.912166e-02):4.395252e-02,45:3.036117e-01):3.919129e-01):9.934842e-02):1.552934e-01,31:6.863787e-01):6.995366e-02,((38:3.715940e-01,(39:3.947263e-01,37:2.717708e-01):1.740191e-01):1.261241e-01,(((((19:2.867995e-01,(34:1.522773e-01,(24:6.749052e-03,32:4.452656e-03):1.376166e-01):6.042700e-03):1.962053e-02,(26:3.011874e-03,27:1.022986e-02):9.730950e-02):7.929376e-03,40:1.267835e-01):5.625314e-02,(28:1.392240e-01,35:2.664763e-01):5.080288e-02):1.036507e-01,(33:1.134085e-01,20:7.557975e-02):4.103768e-01):9.720025e-02):1.416764e-01,1:3.722451e-01);
   tree gen.92000 = [&U] ((31:6.887079e-01,((((3:5.683452e-01,((((21:7.266344e-04,22:5.739826e-03):2.203590e-03,23:1.641792e-03):5.111734e-02,((41:1.337520e-02,30:9.594562e-02):9.408779e-03,(44:5.466754e-03,43:6.441373e-04):9.718367e-02):4.755945e-02):6.723608e-02,36:3.434036e-01):3.299065e-01):8.720845e-02,42:6.051928e-01):1.327257e-01,((6:1.140206e+00,((10:1.118040e+00,((17:1.480916e+00,18:2.256317e+00):7.776792e-01,(13:1.925050e+00,16:2.146746e+00):2.344203e-01):3.791320e-01):3.052920e-01,((14:1.225917e+00,(15:1.122558e+00,(8:9.002644e-01,7:1.184281e+00):1.619715e-01):1.126806e-01):1.897618e-01,((12:1.366451e+00,(5:9.526344e-01,9:9.571220e-01):6.838835e-01):2.061014e-01,11:1.000690e+00):1.463426e-01):7.939020e-02):1.284017e-01):7.226049e-01,(45:1.124638e-01,46:5.631397e-01):4.956214e-01):1.720495e-01):5.599218e-02,(4:5.481457e-01,(2:4.262256e-01,(29:3.499992e-01,25:1.700544e-01):3.101521e-01):1.462950e-01):1.076109e-01):1.868183e-01):1.283029e-01,(((20:7.195013e-02,33:1.104393e-01):3.840181e-01,(((19:2.745585e-01,34:1.282739e-01):7.180033e-03,((32:7.561459e-03,24:3.800784e-03):1.560551e-01,((26:5.065434e-03,27:8.322688e-03):8.362772e-02,40:1.411597e-01):3.498701e-02):1.100769e-02):4.487673e-02,(28:1.151966e-01,35:2.765550e-01):3.332452e-02):1.024445e-01):7.954445e-02,(37:4.940455e-01,(39:4.536522e-01,38:2.795052e-01):7.286855e-02):2.312634e-01):1.480028e-01,1:3.740470e-01);
   tree gen.92500 = [&U] ((((((2:4.465922e-01,(25:2.353669e-01,29:3.876973e-01):2.111112e-01):8.313384e-02,((((12:1.333127e+00,(9:8.520991e-01,5:8.833159e-01):6.331158e-01):1.506946e-01,11:1.055909e+00):1.589405e-01,(((7:1.113598e+00,8:9.945261e-01):2.065081e-01,15:1.055892e+00):1.142095e-01,14:1.278129e+00):1.885023e-01):7.874472e-02,((((17:1.749922e+00,18:2.388136e+00):6.979776e-01,(13:1.953012e+00,16:2.267784e+00):2.213005e-01):1.733916e-01,10:1.267865e+00):2.458482e-01,6:1.163327e+00):1.130200e-01):9.148803e-01):2.894241e-02,4:5.780017e-01):1.152025e-01,(((((41:2.539238e-02,30:5.968586e-02):4.162428e-02,((44:7.962606e-03,43:2.386262e-03):1.197599e-01,(21:1.259431e-03,(22:4.739430e-03,23:7.441038e-04):1.093627e-04):3.648496e-02):3.460672e-02):1.138551e-01,36:3.451738e-01):2.944627e-01,3:6.146425e-01):2.289738e-01,(45:3.308917e-01,(46:7.292817e-01,42:1.233815e-02):6.606808e-02):5.833956e-01):7.127350e-02):1.582291e-01,31:7.238391e-01):1.142068e-01,((38:3.811051e-01,(39:4.080670e-01,37:3.019758e-01):1.410682e-01):1.372895e-01,(((((24:4.272899e-03,32:3.731367e-03):1.515972e-01,(19:2.419527e-01,34:1.087624e-01):2.369573e-03):2.667380e-02,(40:1.161069e-01,(26:3.093598e-03,27:1.049170e-02):9.977766e-02):1.088692e-02):4.879840e-02,(28:1.427875e-01,35:2.732969e-01):6.490308e-02):8.356492e-02,(33:1.163112e-01,20:5.252018e-02):4.208806e-01):9.968814e-02):1.453027e-01,1:3.817729e-01);
   tree gen.93000 = [&U] ((((((2:4.464320e-01,(25:2.352825e-01,29:3.875582e-01):2.172443e-01):1.095225e-01,((((12:1.332649e+00,(9:8.517935e-01,5:8.829990e-01):5.609753e-01):2.027323e-01,11:1.055530e+00):1.370705e-01,(((7:1.060453e+00,8:9.941694e-01):2.066045e-01,15:1.064030e+00):3.516975e-02,14:1.277670e+00):1.884347e-01):5.976963e-02,((((13:1.952311e+00,16:2.266971e+00):1.353496e-01,(17:1.525423e+00,18:2.093505e+00):7.025887e-01):2.638355e-01,10:1.147864e+00):2.457601e-01,6:1.162909e+00):1.180803e-01):9.145521e-01):4.446108e-02,4:5.777944e-01):1.120466e-01,(((((22:1.828474e-03,(21:2.932218e-04,23:1.286526e-03):3.359875e-03):3.518563e-02,((44:2.987307e-03,43:9.351786e-04):1.470853e-01,(41:2.163546e-02,30:5.064264e-02):2.132853e-02):3.459431e-02):1.218928e-01,36:4.378577e-01):2.750412e-01,3:6.144220e-01):2.288916e-01,((42:1.233372e-02,45:1.419651e-01):1.307276e-01,46:7.290202e-01):5.831863e-01):5.953188e-02):1.575739e-01,31:7.235795e-01):8.256109e-02,((38:3.809684e-01,(39:4.079207e-01,37:3.018674e-01):1.410176e-01):1.372402e-01,((((((24:2.739061e-03,32:1.147646e-02):1.490168e-01,19:2.418659e-01):6.474684e-03,34:1.087234e-01):2.666424e-02,(40:1.160652e-01,(26:3.687906e-03,27:1.048793e-02):1.096499e-01):1.735819e-02):5.801687e-02,(28:1.345147e-01,35:2.845937e-01):5.791637e-02):8.353495e-02,(33:1.162695e-01,20:5.250135e-02):4.354805e-01):9.827563e-02):1.889824e-01,1:3.816360e-01);
   tree gen.93500 = [&U] ((((((2:4.514401e-01,(25:2.628103e-01,29:3.875582e-01):1.589646e-01):1.092308e-01,((((12:1.332649e+00,(9:8.517935e-01,5:8.829990e-01):6.543371e-01):2.027323e-01,11:1.055530e+00):1.370705e-01,(((7:1.060453e+00,8:9.941694e-01):2.109314e-01,15:1.064030e+00):5.920100e-02,14:1.277670e+00):1.884347e-01):5.976963e-02,((((13:1.952311e+00,16:2.266971e+00):1.657059e-01,(17:1.525423e+00,18:2.093505e+00):7.025887e-01):2.780992e-01,10:1.147864e+00):2.457601e-01,6:1.162909e+00):9.840302e-02):9.145521e-01):5.565058e-02,4:5.777944e-01):8.998312e-02,((((((23:7.065657e-04,(22:1.715879e-03,21:1.748863e-04):1.576057e-03):3.518563e-02,(41:2.192730e-02,30:3.704631e-02):6.441591e-02):1.495367e-02,(44:5.313275e-03,43:9.279699e-04):1.470853e-01):1.218928e-01,36:3.328367e-01):3.295922e-01,3:6.144220e-01):2.288916e-01,((45:8.061983e-02,46:7.290202e-01):5.298786e-02,42:8.808857e-02):5.831863e-01):1.026281e-01):1.575739e-01,31:7.235795e-01):7.260255e-02,((38:3.864907e-01,(39:4.079207e-01,37:3.018674e-01):1.968635e-01):1.612759e-01,(((((24:3.309101e-03,32:9.992421e-03):1.524151e-01,19:2.168390e-01):2.666424e-02,((40:1.335585e-01,(26:4.872688e-03,27:1.048793e-02):1.096499e-01):5.820630e-03,34:1.042854e-01):9.230029e-03):5.801687e-02,(28:1.345147e-01,35:2.845937e-01):4.124654e-02):8.353495e-02,(33:1.043266e-01,20:5.140553e-02):4.354805e-01):9.827563e-02):1.854059e-01,1:3.816360e-01);
   tree gen.94000 = [&U] ((((((((((12:1.344070e+00,(9:8.590935e-01,5:8.905665e-01):6.599448e-01):2.044698e-01,11:1.064576e+00):1.252172e-01,(((7:1.119191e+00,8:1.002690e+00):2.184662e-01,15:1.073149e+00):1.333411e-01,14:1.288620e+00):2.020895e-01):4.612919e-02,(((17:1.538496e+00,18:2.111446e+00):7.086100e-01,(13:1.969043e+00,16:2.286399e+00):1.513854e-01):2.604116e-01,10:1.157701e+00):2.109301e-01):9.768183e-02,6:1.172876e+00):8.965603e-01,(2:4.553090e-01,(25:3.296353e-01,29:3.908797e-01):1.535878e-01):1.118037e-01):5.294605e-02,4:5.827462e-01):9.047086e-02,((((((44:1.487827e-03,43:3.633728e-04):1.420841e-01,(41:2.289397e-02,30:3.736380e-02):4.592194e-02):1.601510e-02,((22:1.947100e-03,21:2.589731e-04):7.253813e-04,23:1.484882e-03):3.124436e-02):1.302104e-01,36:3.356892e-01):3.324168e-01,3:6.196877e-01):2.308533e-01,((45:1.853467e-01,42:8.151282e-02):1.113060e-02,46:7.373231e-01):5.734400e-01):1.034391e-01):1.636220e-01,31:7.297807e-01):7.322477e-02,((38:3.312776e-01,(39:4.114166e-01,37:3.044545e-01):1.985506e-01):1.090727e-01,((((((24:5.525511e-03,32:1.007806e-02):1.537213e-01,19:2.186974e-01):1.708069e-02,34:1.525394e-01):9.332483e-03,(40:1.347031e-01,(26:4.914448e-03,27:1.546458e-02):6.611249e-02):1.111904e-02):4.708602e-02,(28:1.356675e-01,35:2.870327e-01):4.160003e-02):7.398788e-02,(33:1.052207e-01,20:5.785235e-02):4.392127e-01):6.938428e-02):1.992804e-01,1:3.849067e-01);
   tree gen.94500 = [&U] ((31:7.087641e-01,((((46:1.105278e+00,((((14:1.219582e+00,(15:1.249283e+00,(7:1.048939e+00,8:1.140278e+00):1.574495e-01):9.304647e-02):2.229467e-01,((12:1.387161e+00,(5:8.931169e-01,9:9.273934e-01):6.773256e-01):1.808685e-01,11:1.099881e+00):1.471167e-01):6.566707e-02,(10:1.172500e+00,((18:2.304454e+00,17:1.491400e+00):6.613337e-01,(13:1.800479e+00,16:2.417476e+00):4.128440e-01):2.500726e-01):2.746550e-01):7.629928e-02,6:1.287952e+00):3.828981e-01):3.669577e-01,((25:2.345941e-01,29:3.650889e-01):2.116996e-01,2:4.127217e-01):7.941370e-02):5.729310e-02,4:6.766531e-01):7.704305e-02,((3:6.977231e-01,((36:2.003668e-01,42:2.298423e-01):1.418157e-01,(((44:2.910582e-03,43:3.619687e-04):1.701450e-01,(23:2.462823e-03,(21:1.548280e-03,22:8.636592e-04):1.054243e-04):3.864959e-02):5.904701e-03,(30:5.262913e-02,41:4.177086e-02):5.014956e-02):1.383427e-01):2.681915e-01):2.339715e-01,45:7.523239e-01):9.469041e-02):1.037049e-01):8.602489e-02,((38:2.147226e-01,(39:1.700368e-01,37:1.865379e-01):3.324778e-01):2.394110e-01,((33:1.478170e-01,20:5.621339e-02):3.987243e-01,(((40:8.369593e-02,(26:5.668969e-03,27:8.531623e-03):8.855744e-02):1.947498e-02,(19:2.826189e-01,(34:1.057159e-01,(24:8.372277e-03,32:1.199377e-02):1.234017e-01):7.079363e-02):7.392555e-03):3.093113e-02,(35:2.525383e-01,28:1.284075e-01):4.025191e-02):1.103588e-01):9.981091e-02):1.301545e-01,1:3.811599e-01);
   tree gen.95000 = [&U] ((31:6.314680e-01,((((3:6.605671e-01,(((30:3.136829e-02,41:3.308919e-02):3.781416e-02,(((23:7.225341e-04,22:2.347630e-04):4.633207e-03,21:3.805749e-03):2.397510e-02,(44:2.517518e-03,43:1.887732e-03):1.845572e-01):2.673057e-02):7.753873e-02,36:3.050542e-01):3.157751e-01):9.412268e-02,42:5.029273e-01):1.340669e-01,((((10:1.115787e+00,((17:1.457690e+00,18:2.166515e+00):6.400977e-01,(13:1.861872e+00,16:2.113079e+00):2.401819e-01):3.247982e-01):2.792151e-01,((14:1.206691e+00,(15:1.104953e+00,(8:9.668634e-01,7:1.154768e+00):2.254224e-01):9.456688e-02):1.452900e-01,((12:1.324236e+00,(5:8.839908e-01,9:8.455681e-01):5.570674e-01):2.098266e-01,11:9.513049e-01):1.583201e-01):1.115196e-01):5.632918e-02,6:1.176685e+00):7.392877e-01,(45:2.632643e-01,46:9.252445e-01):3.169015e-01):9.561697e-02):1.002965e-01,(4:5.395492e-01,(2:4.195411e-01,(29:2.828666e-01,25:2.109649e-01):2.853680e-01):1.130208e-01):8.256163e-02):1.837205e-01):5.537287e-02,(((20:6.944120e-02,33:1.104854e-01):3.398234e-01,(((19:2.702526e-01,((32:8.396173e-03,24:3.492017e-03):1.301622e-01,34:1.106104e-01):5.061484e-03):1.845840e-02,((26:2.427933e-03,27:1.590185e-02):8.774152e-02,40:1.012375e-01):3.987978e-02):4.219686e-02,(28:1.445896e-01,35:2.609085e-01):5.853347e-02):1.152178e-01):8.797727e-02,(38:2.488913e-01,(37:3.911361e-01,39:4.272738e-01):5.245105e-03):2.010731e-01):1.957854e-01,1:3.557316e-01);
   tree gen.95500 = [&U] ((31:6.762442e-01,(45:9.492533e-01,((3:6.657097e-01,((36:1.911734e-01,42:2.192965e-01):9.573537e-02,(((44:4.562348e-03,43:6.719595e-04):1.664705e-01,((23:3.866336e-03,22:4.621720e-04):1.463442e-03,21:2.427983e-03):3.213910e-02):3.375695e-02,(30:5.021437e-02,41:6.236470e-02):3.827267e-02):1.049584e-01):2.389496e-01):2.470257e-01,((((25:2.556549e-01,29:4.356046e-01):1.634754e-01,2:3.937850e-01):1.617247e-01,4:6.010621e-01):7.067497e-02,(46:1.054565e+00,(6:1.124927e+00,((10:1.157973e+00,((18:2.382499e+00,17:1.422971e+00):6.309899e-01,(13:1.717868e+00,16:2.306556e+00):3.200631e-01):2.308822e-01):2.545267e-01,((14:1.161186e+00,(15:1.089967e+00,(7:1.208855e+00,8:1.087959e+00):1.050780e-01):1.749771e-01):1.266231e-01,((12:1.323514e+00,(5:8.521384e-01,9:8.758572e-01):6.064509e-01):1.975155e-01,11:1.049415e+00):1.403666e-01):8.212725e-02):7.116972e-02):3.653297e-01):4.617069e-01):6.466964e-02):2.898085e-02):1.493219e-01):8.207784e-02,((38:2.139162e-01,(39:2.315949e-01,37:1.779790e-01):2.239868e-01):2.644709e-01,((33:1.244010e-01,20:5.363417e-02):3.804297e-01,(((19:2.681781e-01,((24:8.466868e-04,32:8.083666e-03):1.076408e-01,34:1.008654e-01):8.287498e-03):3.391932e-02,(40:1.109970e-01,(26:2.774036e-03,27:7.861644e-03):9.042538e-02):1.512845e-02):3.547444e-02,(35:2.409512e-01,28:1.225158e-01):3.402961e-02):9.637580e-02):7.808652e-02):1.800440e-01,1:3.636712e-01);
   tree gen.96000 = [&U] (((((6:1.153949e+00,((((17:1.569391e+00,18:2.449953e+00):6.661750e-01,(13:1.937269e+00,16:2.249504e+00):2.274533e-01):3.888345e-01,10:1.139020e+00):2.059264e-01,(((12:1.322381e+00,(9:8.452307e-01,5:9.857860e-01):6.492956e-01):2.011703e-01,11:1.049914e+00):1.268897e-01,(((7:1.109858e+00,8:9.865096e-01):1.872145e-01,15:1.098883e+00):8.605151e-02,14:1.267826e+00):1.771593e-01):1.127943e-01):6.743034e-02):8.335048e-01,((2:4.479619e-01,(25:2.249139e-01,29:2.911357e-01):3.267216e-01):1.221586e-01,4:5.733427e-01):5.067260e-02):8.342590e-02,(((((23:7.128660e-04,(22:7.182093e-04,21:1.718790e-03):7.830197e-03):3.188501e-02,((41:1.151221e-02,30:6.612396e-02):1.394427e-02,(44:3.867232e-03,43:8.539414e-04):1.326691e-01):3.396744e-02):2.428783e-01,36:2.470040e-01):1.769799e-01,3:6.096881e-01):1.778842e-01,(45:4.991554e-01,(42:1.034202e-01,46:5.844193e-01):2.258401e-01):2.448564e-01):7.150793e-02):1.551052e-01,31:6.765047e-01):1.450010e-01,((37:3.720695e-01,(39:4.058397e-01,38:1.195427e-01):2.342162e-01):1.356195e-01,((34:1.572471e-01,((28:1.193588e-01,35:2.824010e-01):6.482716e-02,(((24:5.436348e-03,32:3.599109e-03):1.342692e-01,19:2.307113e-01):2.216206e-02,(40:8.139714e-02,(26:4.867163e-03,27:5.487573e-03):8.155179e-02):2.149191e-02):6.460817e-02):9.790842e-03):9.163788e-02,(33:1.230376e-01,20:6.356828e-02):4.321253e-01):1.100234e-01):1.656973e-01,1:3.944192e-01);
   tree gen.96500 = [&U] (((((((29:3.597053e-01,25:2.342983e-01):1.882315e-01,2:4.162631e-01):1.016854e-01,4:5.936006e-01):1.140894e-01,((6:1.262428e+00,(((11:1.014112e+00,(12:1.513651e+00,(9:9.229401e-01,5:9.168151e-01):7.163034e-01):1.192174e-01):2.362692e-01,((15:1.102802e+00,(7:1.188444e+00,8:1.026539e+00):1.677100e-01):1.118561e-01,14:1.331282e+00):1.327585e-01):1.041682e-01,(((16:2.258521e+00,13:2.071914e+00):1.725853e-01,(17:1.496642e+00,18:2.325344e+00):6.990783e-01):2.637500e-01,10:1.185584e+00):2.355626e-01):7.482389e-02):8.195044e-01,((36:2.749096e-01,((23:3.619106e-04,(21:1.636664e-03,22:4.605569e-03):9.981966e-04):4.838923e-02,((44:4.343494e-03,43:3.829563e-05):1.234786e-01,((41:1.932476e-02,42:3.541873e-02):9.555612e-03,30:4.716746e-02):3.281654e-02):1.051087e-02):1.586043e-01):3.563872e-01,3:6.722221e-01):2.469648e-01):4.596456e-02):6.759964e-02,(46:1.001472e+00,45:3.896869e-01):5.686465e-01):1.178578e-01,31:6.573302e-01):7.454037e-02,((38:2.522471e-01,(39:1.639292e-01,37:9.528649e-02):2.802380e-01):2.684202e-01,((20:6.613949e-02,33:1.039556e-01):3.586652e-01,((35:2.808865e-01,28:1.518070e-01):3.655740e-02,((19:2.900740e-01,((34:1.174768e-02,32:1.555743e-03):7.783418e-03,24:4.504758e-04):1.095210e-01):1.338902e-02,((27:1.012999e-02,26:5.812359e-03):9.665185e-02,40:9.810805e-02):5.108340e-02):3.359487e-02):1.699121e-01):7.479878e-02):1.537096e-01,1:3.595596e-01);
   tree gen.97000 = [&U] ((31:6.838032e-01,(((3:6.519609e-01,((36:1.518883e-01,42:1.074257e-01):2.115390e-01,(((23:2.913455e-04,21:9.376104e-03):5.868258e-03,22:3.998681e-04):3.872638e-02,((44:6.691071e-03,43:2.235059e-03):1.742425e-01,(30:4.773543e-02,41:5.494566e-02):3.805317e-02):1.721437e-02):1.320188e-01):2.601088e-01):2.581758e-01,45:9.598641e-01):2.059962e-02,((((25:1.799856e-01,29:3.492261e-01):2.402185e-01,2:4.091671e-01):1.344069e-01,(46:1.128328e+00,(6:1.131232e+00,((10:1.170917e+00,((18:2.207109e+00,17:1.581136e+00):6.683918e-01,(13:1.737071e+00,16:2.332339e+00):3.222010e-01):2.334630e-01):2.573718e-01,((14:1.174165e+00,(15:1.102150e+00,(7:1.169908e+00,8:1.100120e+00):1.309356e-01):1.061180e-01):1.564298e-01,((12:1.338308e+00,(5:8.616636e-01,9:9.759342e-01):6.328501e-01):1.479318e-01,11:1.061146e+00):1.720802e-01):7.503472e-02):7.196526e-02):4.268825e-01):4.430982e-01):5.806404e-02,4:5.235750e-01):1.092143e-01):1.597702e-01):7.023690e-02,((38:2.521028e-01,(39:5.451461e-02,37:6.063406e-02):3.434147e-01):2.598915e-01,((33:1.164116e-01,20:5.752797e-02):3.846822e-01,(((19:2.906775e-01,((24:3.955914e-03,32:7.744232e-03):1.000667e-01,34:1.019928e-01):4.442401e-02):1.780399e-02,(40:1.111229e-01,(26:4.682966e-03,27:9.977749e-03):9.285877e-02):3.799386e-02):4.842018e-02,(35:2.394726e-01,28:1.280801e-01):4.099960e-02):1.079869e-01):8.273377e-02):1.458021e-01,1:3.669063e-01);
   tree gen.97500 = [&U] ((31:5.944836e-01,((((((21:3.293737e-04,(22:4.221724e-04,23:3.342675e-03):2.774732e-04):5.509954e-02,((44:2.180316e-03,43:8.466181e-04):1.557815e-01,(30:1.001336e-01,41:9.876859e-03):1.407305e-02):2.609193e-02):1.543549e-01,36:3.087156e-01):3.023233e-01,(3:6.804697e-01,42:5.490090e-01):1.293874e-02):2.361582e-01,(((10:1.127708e+00,((17:1.483098e+00,18:2.204278e+00):7.173948e-01,(13:1.899218e+00,16:2.149910e+00):2.340177e-01):1.670746e-01):2.397865e-01,(((14:1.227724e+00,(15:1.068497e+00,(8:9.466987e-01,7:1.174896e+00):1.477588e-01):1.145236e-01):1.397138e-01,((12:1.465494e+00,(5:8.993990e-01,9:9.433823e-01):7.031878e-01):1.488625e-01,11:9.382241e-01):1.922668e-01):9.974115e-02,6:1.184169e+00):8.070616e-02):6.429379e-01,(45:4.303536e-01,46:8.387533e-01):2.152983e-01):1.780048e-01):6.753840e-02,(4:5.489536e-01,(2:4.626630e-01,(29:3.537977e-01,25:2.517463e-01):2.665765e-01):1.136952e-01):1.446331e-01):1.221904e-01):1.450729e-01,(((20:7.365664e-02,33:1.388353e-01):3.080497e-01,((((26:3.756860e-03,27:9.022598e-03):7.711221e-02,40:1.239955e-01):3.456939e-02,(((32:1.016332e-02,24:2.181615e-03):8.014894e-02,34:5.353475e-02):5.315153e-02,19:2.865610e-01):2.524026e-02):4.791130e-02,(28:1.172738e-01,35:2.361341e-01):5.119477e-02):1.318814e-01):8.477817e-02,(38:3.628338e-01,(39:1.988340e-01,37:5.684404e-02):4.786689e-01):1.514713e-01):1.262901e-01,1:4.235551e-01);
   tree gen.98000 = [&U] ((((4:5.836073e-01,((2:4.608498e-01,(25:2.807247e-01,29:4.767866e-01):1.805486e-01):1.322423e-01,(6:1.223011e+00,((((12:1.312370e+00,(9:8.263694e-01,5:9.637883e-01):6.779312e-01):1.975028e-01,11:1.136677e+00):1.339300e-01,(14:1.239535e+00,((7:1.050242e+00,8:9.644958e-01):1.956632e-01,15:1.074362e+00):1.030805e-01):1.120193e-01):1.340142e-01,(((17:1.556735e+00,18:2.098315e+00):6.688240e-01,(13:1.842544e+00,16:2.199307e+00):1.511636e-01):2.887195e-01,10:1.113603e+00):2.303973e-01):8.583623e-02):7.652874e-01):5.647452e-02):6.965774e-02,((((((41:4.402604e-02,30:4.636882e-02):4.749160e-02,(44:3.426592e-03,43:4.590638e-04):1.343497e-01):3.685395e-02,(21:9.044649e-06,(22:2.320116e-03,23:2.860622e-04):3.334439e-03):3.289837e-02):1.626758e-01,36:2.749442e-01):2.247993e-01,3:5.960830e-01):1.360862e-01,(45:3.787965e-01,(42:8.387610e-02,46:6.257364e-01):2.064851e-01):2.782025e-01):1.364496e-01):1.516440e-01,31:6.835450e-01):9.222584e-02,(((39:3.967834e-01,37:4.527615e-01):3.577813e-02,38:2.288358e-01):3.002249e-01,(((((24:6.691920e-03,32:8.566332e-03):1.295051e-01,19:2.333873e-01):2.033539e-02,(40:1.388580e-01,(26:3.851935e-04,27:1.398776e-02):9.383740e-02):4.504079e-02):7.424950e-02,(34:1.539680e-01,(28:1.521497e-01,35:2.617126e-01):5.210266e-02):3.267998e-02):7.876275e-02,(33:1.238754e-01,20:6.846187e-02):4.477276e-01):1.058338e-01):1.620301e-01,1:3.790630e-01);
   tree gen.98500 = [&U] (((((4:5.770271e-01,(2:4.556537e-01,(25:3.128085e-01,29:4.714108e-01):1.125701e-01):1.191400e-01):6.181821e-02,(6:1.209221e+00,((((12:1.297573e+00,(9:8.170521e-01,5:9.529215e-01):6.702875e-01):1.952760e-01,11:1.123861e+00):1.324200e-01,(14:1.225559e+00,((7:1.038401e+00,8:9.536210e-01):1.628855e-01,15:1.038519e+00):1.264184e-01):1.764326e-01):8.999803e-02,(((17:1.539182e+00,18:2.074656e+00):8.044476e-01,(13:1.821769e+00,16:2.174510e+00):1.494592e-01):2.854642e-01,10:1.101047e+00):2.277995e-01):7.346538e-02):7.670773e-01):6.601798e-02,((((((22:2.293956e-03,(21:9.251120e-06,23:2.826978e-04):8.153612e-04):5.148774e-02,(44:3.387957e-03,43:1.386844e-04):1.328349e-01):1.371024e-02,(41:4.352964e-02,30:4.584601e-02):4.057029e-02):1.310951e-01,36:2.981464e-01):2.885332e-01,3:6.174909e-01):1.576228e-01,(45:3.745255e-01,(42:2.914034e-02,46:6.186812e-01):2.041570e-01):3.946759e-01):1.374076e-01):1.499342e-01,31:6.758379e-01):9.118599e-02,(((38:2.262557e-01,37:4.476566e-01):9.369469e-02,39:3.188636e-01):2.977760e-01,((((34:1.538262e-01,19:2.748851e-01):1.565613e-03,((24:6.616468e-03,32:1.292114e-02):1.317096e-01,(40:1.372923e-01,(26:4.956780e-04,27:9.437101e-03):6.534460e-02):4.453295e-02):3.555169e-02):2.459348e-02,(28:1.504342e-01,35:2.587618e-01):4.993888e-02):9.279636e-02,(33:1.224787e-01,20:6.768996e-02):4.426795e-01):7.512189e-02):2.115385e-01,1:3.747891e-01);
   tree gen.99000 = [&U] ((31:6.464516e-01,(((((25:1.797781e-01,29:4.411969e-01):1.577873e-01,2:4.086954e-01):8.402721e-02,(46:1.481172e+00,((10:1.169567e+00,((18:2.204565e+00,17:1.579313e+00):6.527257e-01,(13:1.735068e+00,16:2.166704e+00):3.371138e-01):3.079211e-01):2.840593e-01,(6:1.179385e+00,((14:1.172812e+00,(15:1.100880e+00,(7:1.168560e+00,8:1.098852e+00):1.365602e-01):7.507085e-02):1.672691e-01,((12:1.336765e+00,(5:9.472607e-01,9:9.724275e-01):5.496895e-01):2.168923e-01,11:1.059922e+00):1.736255e-01):1.276590e-01):5.754478e-02):7.461812e-01):1.420383e-01):5.095473e-02,4:5.229714e-01):8.019103e-02,(45:9.176341e-01,(3:6.806187e-01,(42:1.916006e-01,(36:2.849882e-01,(((22:3.108159e-04,(21:4.248531e-03,23:1.679907e-03):1.639603e-03):2.906996e-02,(44:3.387376e-03,43:2.196969e-03):1.564876e-01):4.122296e-02,(30:4.644678e-02,41:2.814118e-02):2.407988e-02):1.026685e-01):6.214986e-02):2.490539e-01):2.495562e-01):4.665060e-02):1.800359e-01):6.167929e-02,((38:3.217749e-01,(39:2.025195e-01,37:2.277054e-01):1.801509e-01):3.306565e-01,((33:1.193928e-01,20:8.197441e-02):4.109607e-01,(((19:2.903424e-01,((24:7.815364e-03,32:1.085725e-02):9.437289e-02,34:5.622216e-02):5.668123e-02):1.801241e-02,(40:1.041189e-01,(26:3.789756e-03,27:7.431205e-03):9.430486e-02):3.191000e-02):5.675271e-02,(35:2.366651e-01,28:1.552948e-01):8.143803e-02):1.074210e-01):9.094190e-02):1.400981e-01,1:3.303456e-01);
   tree gen.99500 = [&U] (((((4:5.941286e-01,(2:4.254782e-01,(25:3.220794e-01,29:5.225896e-01):1.819841e-01):9.387065e-02):1.106931e-01,(6:1.168216e+00,((((17:1.584800e+00,18:2.136143e+00):6.902085e-01,(13:1.875762e+00,16:2.238956e+00):1.538888e-01):2.827782e-01,10:1.133679e+00):2.583258e-01,(((12:1.336030e+00,(9:8.412674e-01,5:8.876479e-01):6.233292e-01):1.677402e-01,11:1.087974e+00):1.662842e-01,(14:1.180265e+00,((7:1.069176e+00,8:9.818839e-01):1.606291e-01,15:1.069298e+00):1.301651e-01):1.292268e-01):1.154857e-01):7.109798e-02):7.855635e-01):3.036355e-02,((((((41:3.929013e-02,30:9.120844e-02):6.219167e-02,(44:2.690423e-03,43:2.318132e-04):1.367718e-01):1.258912e-02,((21:3.099291e-03,22:1.598768e-03):2.607763e-03,23:1.291667e-03):2.427027e-02):1.669415e-01,36:2.557623e-01):2.970845e-01,3:6.357917e-01):1.719494e-01,((46:6.330686e-01,42:8.487348e-02):1.451486e-01,45:4.647089e-01):4.063730e-01):1.153604e-01):1.543779e-01,31:6.087130e-01):1.179698e-01,((38:2.724076e-01,(39:3.283139e-01,37:3.084904e-01):1.530349e-01):2.014567e-01,(((34:1.583853e-01,(((24:2.292808e-03,32:4.517916e-03):1.343015e-01,(40:1.252216e-01,(26:4.103538e-03,27:7.258165e-03):6.728125e-02):3.601771e-02):2.817183e-02,19:2.530120e-01):1.413542e-02):2.057260e-02,(28:1.548927e-01,35:2.664308e-01):5.328719e-02):9.554661e-02,(33:1.261087e-01,20:6.969611e-02):3.428516e-01):1.263941e-01):1.215907e-01,1:3.858968e-01);
   tree gen.100000 = [&U] (((((4:5.518521e-01,(2:4.429700e-01,(25:1.957169e-01,29:3.314994e-01):2.947886e-01):1.400963e-01):9.077582e-02,(6:1.216242e+00,((((17:1.649952e+00,18:2.476543e+00):7.185836e-01,(13:1.952876e+00,16:2.331002e+00):1.430724e-01):3.689491e-01,10:1.180286e+00):2.689458e-01,(((12:1.390955e+00,(9:8.758526e-01,5:9.241398e-01):6.489548e-01):1.746362e-01,11:1.132701e+00):1.731202e-01,(14:1.228787e+00,((7:1.113131e+00,8:1.022250e+00):1.662741e-01,15:1.113258e+00):1.280272e-01):2.123683e-01):5.513250e-02):6.458653e-02):8.178587e-01):6.958227e-02,((((((22:1.893700e-04,23:2.862147e-03):1.839676e-03,21:1.070575e-03):2.468049e-02,((41:2.530921e-02,30:2.664468e-02):5.619708e-02,(44:8.339351e-03,43:4.487832e-04):1.453779e-01):1.377506e-02):1.738046e-01,36:2.662769e-01):3.092979e-01,3:6.619296e-01):1.790184e-01,(42:1.375282e-01,(46:8.204702e-01,45:4.838135e-01):7.486470e-02):4.230794e-01):1.323965e-01):1.692942e-01,31:6.337377e-01):1.072250e-01,((38:2.836065e-01,(39:2.394789e-01,37:3.211727e-01):1.749327e-01):2.097388e-01,((((19:2.622316e-01,((24:4.243840e-03,32:7.015664e-03):1.398227e-01,(40:1.303696e-01,(26:4.272238e-03,27:1.467050e-02):6.170853e-02):1.666061e-02):3.527190e-02):1.541565e-02,34:1.910498e-01):1.687717e-02,(28:1.612605e-01,35:2.773840e-01):5.849538e-02):1.081421e-01,(33:1.312931e-01,20:7.256138e-02):3.577713e-01):7.371375e-02):1.623104e-01,1:3.597502e-01);
   tree gen.100500 = [&U] (((((4:5.444803e-01,(2:4.370527e-01,(25:2.036048e-01,29:3.721078e-01):2.155756e-01):1.548958e-01):8.956321e-02,(((((12:1.372375e+00,(9:8.274671e-01,5:9.117950e-01):5.736085e-01):2.395576e-01,11:1.117570e+00):1.708077e-01,(14:1.212373e+00,((7:1.098261e+00,8:1.008594e+00):1.640530e-01,15:1.098387e+00):1.263170e-01):2.095315e-01):5.924656e-02,(((17:1.627912e+00,18:2.443461e+00):7.089846e-01,(13:1.926789e+00,16:2.299864e+00):1.085341e-01):3.489534e-01,10:1.164519e+00):2.453584e-01):6.498287e-02,6:1.199995e+00):8.069336e-01):6.865277e-02,(((((44:8.004148e-03,43:1.506933e-04):1.255475e-01,((41:2.497112e-02,30:2.838134e-02):7.552962e-02,(21:1.217362e-03,(23:2.590715e-03,22:1.120336e-04):3.582489e-03):2.848850e-02):1.487237e-02):1.714829e-01,36:2.627199e-01):3.051662e-01,3:6.530874e-01):1.766270e-01,(45:3.593742e-01,(42:3.638892e-02,46:8.095101e-01):2.965642e-01):2.697501e-01):1.259438e-01):1.164554e-01,31:6.252721e-01):1.218470e-01,((38:2.798180e-01,(39:2.698615e-01,37:3.168824e-01):1.118956e-01):2.069370e-01,(((((24:1.191837e-02,32:6.921948e-03):1.367565e-01,19:2.587286e-01):3.610658e-02,(40:9.412107e-02,(26:4.324018e-03,27:1.447453e-02):6.088421e-02):3.851838e-02):1.582488e-02,(34:1.884977e-01,(28:1.634020e-01,35:2.736786e-01):1.908811e-02):2.129798e-02):9.217288e-02,(33:1.295393e-01,20:7.159209e-02):3.686464e-01):7.733181e-02):1.601423e-01,1:3.549446e-01);
   tree gen.101000 = [&U] (((((4:5.444803e-01,(2:4.370527e-01,(25:1.949013e-01,29:3.721078e-01):2.155756e-01):9.111149e-02):8.956321e-02,(((((12:1.372375e+00,(9:8.274671e-01,5:9.117950e-01):5.736085e-01):2.395576e-01,11:1.117570e+00):1.708077e-01,((7:1.098261e+00,8:1.008594e+00):1.640530e-01,(15:1.098387e+00,14:1.212373e+00):8.362394e-02):2.095315e-01):5.924656e-02,((16:2.299864e+00,(13:1.926789e+00,(17:1.627912e+00,18:2.443461e+00):6.009363e-01):1.085341e-01):2.385926e-01,10:1.164519e+00):2.874791e-01):8.831690e-02,6:1.159728e+00):8.132725e-01):6.865277e-02,(((((41:1.649250e-02,30:3.641794e-02):5.498637e-02,(((23:5.897528e-04,22:3.090729e-04):2.834590e-03,21:7.323057e-04):2.755509e-02,(44:2.915351e-03,43:1.506933e-04):1.255475e-01):1.326970e-02):1.118319e-01,36:2.943045e-01):3.051662e-01,3:6.530874e-01):1.766270e-01,(45:3.451642e-01,(42:6.481464e-02,46:8.095101e-01):3.163630e-01):3.299241e-01):8.759372e-02):1.164554e-01,31:6.252721e-01):1.148040e-01,((38:2.798180e-01,(39:2.698615e-01,37:1.349694e-01):2.742035e-01):2.069370e-01,(((((24:3.085397e-03,32:6.921948e-03):1.367565e-01,(40:9.412107e-02,(26:3.327990e-03,27:6.184500e-03):6.088421e-02):1.722099e-02):4.020426e-02,19:3.046665e-01):1.854848e-02,(34:1.623591e-01,(28:1.303307e-01,35:2.439973e-01):1.908811e-02):5.746839e-02):9.217288e-02,(33:1.036318e-01,20:7.159209e-02):4.272442e-01):7.105659e-02):1.381447e-01,1:3.549446e-01);
   tree gen.101500 = [&U] (((((4:5.559580e-01,(2:4.462658e-01,(25:1.990099e-01,29:3.989537e-01):2.125803e-01):1.307539e-01):9.145121e-02,(((((12:1.401304e+00,(9:9.213201e-01,5:9.310157e-01):6.367158e-01):2.446075e-01,11:9.651689e-01):1.659912e-01,(14:1.237929e+00,(15:1.121541e+00,(7:1.121413e+00,8:1.029856e+00):1.907089e-01):8.223294e-02):2.297555e-01):8.947248e-02,((16:2.348345e+00,(13:1.967406e+00,(17:1.380024e+00,18:2.411971e+00):6.168637e-01):1.003062e-01):2.516825e-01,10:1.189067e+00):3.273748e-01):9.017863e-02,6:1.184175e+00):8.170626e-01):7.009998e-02,((((((41:1.608984e-02,30:6.057801e-02):5.415476e-02,(44:2.962628e-03,43:8.536194e-05):1.598653e-01):1.260495e-02,((21:1.671255e-04,23:1.029206e-03):2.020757e-03,22:2.024079e-03):2.899385e-02):1.184097e-01,36:3.239372e-01):3.115992e-01,3:6.668545e-01):1.576968e-01,(45:6.538412e-01,(42:2.994346e-02,46:6.597887e-01):3.257845e-01):3.368789e-01):1.128134e-01):1.584234e-01,31:6.384529e-01):1.172241e-01,((38:3.351893e-01,(39:2.302160e-01,37:1.378145e-01):2.799838e-01):2.112993e-01,(((((24:3.150438e-03,32:1.153431e-02):1.396393e-01,(40:9.610516e-02,(26:6.472215e-03,27:8.529752e-03):6.216765e-02):2.260519e-02):3.111460e-02,19:2.880969e-01):3.606050e-02,(34:1.657816e-01,(28:1.330781e-01,35:2.491408e-01):5.244266e-02):3.452159e-02):7.295805e-02,(33:1.417042e-01,20:7.310125e-02):4.362506e-01):7.255447e-02):1.743065e-01,1:3.624268e-01);
   tree gen.102000 = [&U] ((31:5.734173e-01,((((3:6.442892e-01,((((44:1.058439e-03,43:4.806481e-04):1.420219e-01,(30:3.971489e-02,41:1.622078e-02):4.575280e-02):5.289958e-04,((22:6.010478e-03,23:6.852964e-03):4.021872e-04,21:4.243916e-04):6.597959e-02):7.727793e-02,36:3.091881e-01):3.028598e-01):8.321366e-02,42:4.798803e-01):1.027213e-01,((((10:1.233677e+00,((13:1.831917e+00,16:2.073725e+00):2.445753e-01,(17:1.393407e+00,18:2.126166e+00):6.522841e-01):3.356173e-01):1.945657e-01,((14:1.231583e+00,(15:1.041930e+00,(8:9.692095e-01,7:1.123817e+00):1.064421e-01):1.226542e-01):1.059587e-01,((12:1.327843e+00,(5:9.291723e-01,9:8.624433e-01):6.212183e-01):1.741146e-01,11:9.800221e-01):1.692085e-01):8.372829e-02):1.049516e-01,6:1.063379e+00):5.916530e-01,(45:2.539213e-01,46:5.007680e-01):4.645383e-01):1.302680e-01):6.282415e-02,(4:5.662268e-01,(2:3.593887e-01,(29:3.240044e-01,25:2.229487e-01):2.087015e-01):1.938313e-01):1.010918e-01):1.246708e-01):1.008076e-01,(((20:5.729071e-02,33:1.193024e-01):4.167935e-01,((((26:2.735859e-03,27:4.522227e-03):6.276210e-02,40:1.160332e-01):2.347712e-02,(((32:8.719513e-03,24:3.790112e-03):4.985626e-02,34:3.153737e-02):6.313516e-02,19:2.764063e-01):1.420547e-02):5.726367e-02,(28:1.191284e-01,35:2.353264e-01):4.986369e-02):9.797831e-02):7.505436e-02,(38:2.494791e-01,(39:2.406807e-01,37:1.705368e-02):2.911304e-01):2.843547e-01):1.358051e-01,1:3.610038e-01);
   tree gen.102500 = [&U] ((31:6.064464e-01,((((3:6.326394e-01,(((22:6.355815e-03,(23:3.179021e-03,21:2.184100e-03):1.744894e-03):6.040184e-02,((44:1.119253e-03,43:1.156657e-03):1.457727e-01,(30:7.545059e-02,41:1.715276e-02):3.987335e-02):1.480236e-03):8.171799e-02,36:3.269528e-01):3.202608e-01):1.182438e-01,42:5.074522e-01):1.086232e-01,((((10:1.304559e+00,((13:2.000658e+00,16:2.192873e+00):2.436128e-01,(17:1.473467e+00,18:2.248327e+00):7.631798e-01):3.325615e-01):2.057447e-01,((14:1.162876e+00,(15:1.101795e+00,(8:1.024896e+00,7:1.188387e+00):1.125578e-01):1.297014e-01):1.120467e-01,((12:1.404135e+00,(5:8.609013e-01,9:9.119957e-01):6.569109e-01):1.841184e-01,11:1.036330e+00):1.789305e-01):1.292305e-01):1.071971e-01,6:1.124476e+00):6.256469e-01,(45:4.978872e-01,46:5.295400e-01):3.351181e-01):2.121292e-01):9.265332e-02,(4:5.987599e-01,(2:4.247786e-01,(29:3.426203e-01,25:2.357584e-01):2.206926e-01):1.613451e-01):1.069001e-01):1.318339e-01):1.065996e-01,(((20:6.058240e-02,33:1.013083e-01):4.407407e-01,((((26:2.600585e-03,27:9.238490e-03):6.907692e-02,40:1.227000e-01):2.408654e-02,(((32:4.661300e-03,24:5.498850e-03):4.724773e-02,34:3.334938e-02):7.505458e-02,19:2.922874e-01):1.511973e-02):5.232082e-02,(28:1.259730e-01,35:2.488473e-01):5.272864e-02):1.097032e-01):9.219113e-02,(38:2.850111e-01,(39:1.970371e-01,37:1.803352e-02):2.517841e-01):3.116501e-01):1.281582e-01,1:3.817455e-01);
   tree gen.103000 = [&U] (((((4:5.653128e-01,(2:4.542804e-01,(25:2.483770e-01,29:4.056667e-01):2.212423e-01):1.244543e-01):7.026489e-02,(((((13:2.000510e+00,(17:1.615125e+00,18:2.604260e+00):7.459918e-01):1.059709e-01,16:2.387859e+00):2.803885e-01,10:1.212629e+00):3.261713e-01,(((12:1.424883e+00,(9:9.368226e-01,5:8.498747e-01):8.143105e-01):1.337417e-01,11:1.034109e+00):1.694353e-01,(14:1.258759e+00,(15:1.055077e+00,(7:1.140282e+00,8:1.047185e+00):1.292022e-01):1.033664e-01):1.323396e-01):7.396653e-02):9.698849e-02,6:1.192711e+00):9.249196e-01):5.772811e-02,((((((22:4.342163e-04,23:2.181904e-04):1.024574e-03,21:7.685080e-04):4.845614e-02,((41:2.661059e-02,30:6.121453e-02):4.707615e-02,(44:8.231924e-03,43:1.012087e-04):1.300768e-01):3.952225e-02):9.344750e-02,36:3.293879e-01):3.242257e-01,3:6.780753e-01):1.078842e-01,((45:5.230994e-01,42:1.629636e-01):5.647730e-02,46:6.761489e-01):3.621256e-01):1.221310e-01):1.449021e-01,31:7.045949e-01):1.046204e-01,((38:4.132367e-01,(39:2.582244e-01,37:1.547555e-01):2.519053e-01):1.784214e-01,((((28:1.353173e-01,35:2.537495e-01):5.419773e-02,34:1.217237e-01):5.014213e-02,(((24:6.012265e-03,32:1.405373e-02):1.304807e-01,19:2.872354e-01):3.096938e-02,(40:1.246103e-01,(26:5.432825e-03,27:1.775435e-02):8.650144e-02):1.473230e-02):5.670493e-02):7.418567e-02,(33:9.343960e-02,20:7.433128e-02):4.026518e-01):1.076529e-01):1.355822e-01,1:3.528692e-01);
   tree gen.103500 = [&U] ((31:6.214325e-01,((((3:6.707303e-01,((((44:2.987151e-03,43:1.082270e-03):1.633539e-01,(22:5.235614e-03,(23:3.766834e-04,21:1.668873e-03):4.228018e-03):3.550712e-02):1.785659e-02,(30:3.138042e-02,41:5.850744e-02):5.839463e-02):1.321399e-01,36:3.346285e-01):2.251009e-01):1.964952e-01,42:5.199920e-01):1.214501e-01,(4:6.135560e-01,(2:3.932525e-01,(29:4.534427e-01,25:2.399743e-01):1.594667e-01):1.695112e-01):1.095417e-01):2.648473e-02,((6:1.152263e+00,(((14:1.191612e+00,(15:1.182196e+00,(8:1.050223e+00,7:1.137389e+00):2.376002e-01):9.945165e-02):1.156408e-01,((12:1.317105e+00,(5:8.821753e-01,9:9.345323e-01):6.731440e-01):1.886682e-01,11:1.061939e+00):1.075128e-01):9.514537e-02,(10:1.336797e+00,((13:1.994970e+00,16:2.247061e+00):1.870823e-01,(17:1.509878e+00,18:2.303886e+00):7.820389e-01):3.089224e-01):2.092329e-01):9.349893e-02):6.411074e-01,(45:1.869624e-01,46:4.703924e-01):5.947901e-01):1.340356e-01):9.332258e-02):9.873173e-02,(((20:7.890533e-02,33:1.038117e-01):4.018856e-01,((((26:6.753479e-03,27:1.179029e-02):9.783802e-02,40:9.995783e-02):2.034587e-02,(((32:4.776486e-03,24:2.926327e-03):5.260754e-02,34:6.593154e-02):8.476390e-02,19:2.995102e-01):1.436593e-02):4.242750e-02,(28:1.290860e-01,35:2.549966e-01):7.114121e-02):1.269531e-01):9.446929e-02,(38:2.936758e-01,(39:2.019062e-01,37:6.130007e-02):2.706423e-01):2.080488e-01):1.010537e-01,1:3.967191e-01);
   tree gen.104000 = [&U] ((31:6.732605e-01,((4:5.981369e-01,((25:2.739575e-01,29:4.817404e-01):2.167358e-01,2:4.309156e-01):9.944011e-02):8.256772e-02,((3:6.471310e-01,((((44:2.905305e-03,43:4.816564e-04):1.282782e-01,(21:3.256489e-03,(22:2.317118e-03,23:5.967133e-03):1.306071e-03):3.110256e-02):1.814211e-02,(30:5.274786e-02,41:2.372317e-02):5.087384e-02):1.467194e-01,(36:1.757542e-01,42:1.580576e-01):1.597611e-01):2.217983e-01):1.686415e-01,((46:9.796159e-01,(6:1.155617e+00,((10:1.222612e+00,((18:2.319566e+00,17:1.458443e+00):7.600826e-01,(13:2.003243e+00,16:2.163304e+00):2.379877e-01):2.601590e-01):1.664202e-01,(((15:1.090910e+00,(7:1.191245e+00,8:1.054219e+00):1.519656e-01):7.309542e-02,14:1.195579e+00):1.470124e-01,((12:1.504530e+00,(5:8.799906e-01,9:9.150193e-01):6.256263e-01):1.966388e-01,11:1.160268e+00):1.441829e-01):1.161528e-01):1.454443e-01):2.666606e-01):4.568456e-01,45:6.552566e-01):7.421082e-02):1.038106e-01):1.205734e-01):1.017962e-01,(((37:3.639221e-01,38:3.357228e-01):8.848617e-02,39:6.063416e-01):1.022631e-01,((33:1.162345e-01,20:7.590975e-02):3.684266e-01,(((19:2.854857e-01,((24:6.087192e-03,32:4.478680e-03):1.178984e-01,34:1.164858e-01):2.848818e-02):1.097775e-02,(40:1.304757e-01,(26:2.261276e-03,27:8.010625e-03):7.265551e-02):3.232262e-02):6.064506e-02,(35:2.623475e-01,28:1.456741e-01):5.668801e-02):9.881916e-02):9.436511e-02):1.711697e-01,1:3.808766e-01);
   tree gen.104500 = [&U] ((31:7.184715e-01,((((3:6.491984e-01,((((21:1.498611e-04,22:1.574971e-04):2.299191e-03,23:1.389157e-03):5.077809e-02,((30:5.098371e-02,41:3.857932e-02):2.021262e-02,(44:4.019155e-03,43:2.173442e-03):1.179971e-01):1.233854e-02):1.144862e-01,36:3.360623e-01):3.336759e-01):1.197999e-01,42:7.645750e-01):1.194780e-01,(4:5.938595e-01,(2:3.806283e-01,(29:3.435341e-01,25:2.322706e-01):2.603302e-01):1.879265e-01):1.057996e-01):5.449828e-02,((6:1.118059e+00,(((14:1.342329e+00,(15:1.144245e+00,(8:1.016508e+00,7:1.100876e+00):2.264082e-01):1.092298e-01):1.876396e-01,((12:1.274824e+00,(5:8.538556e-01,9:9.045318e-01):6.515347e-01):1.826116e-01,11:1.027849e+00):1.815970e-01):9.903805e-02,(10:1.292397e+00,((13:1.930927e+00,16:2.174926e+00):1.810765e-01,(17:1.577204e+00,18:2.229926e+00):7.558362e-01):2.990053e-01):2.025161e-01):1.343836e-01):6.205265e-01,(45:4.018880e-02,46:4.552918e-01):7.747830e-01):1.299324e-01):1.235299e-01):8.102930e-02,(((20:7.637230e-02,33:1.216343e-01):3.889842e-01,((((26:4.512872e-03,27:1.046795e-02):9.469721e-02,40:9.316686e-02):3.031229e-02,(((32:2.712285e-03,24:5.107678e-03):6.091205e-02,34:3.452041e-02):1.045544e-01,19:2.898953e-01):1.390476e-02):5.763699e-02,(28:1.486732e-01,35:2.020728e-01):5.679710e-02):9.843806e-02):8.911189e-02,(38:2.445072e-01,(39:9.921629e-03,37:1.109577e-01):4.365161e-01):2.083364e-01):1.507447e-01,1:3.839836e-01);
   tree gen.105000 = [&U] ((31:6.582566e-01,((4:5.848072e-01,((25:2.396612e-01,29:4.231449e-01):2.173625e-01,2:4.213125e-01):1.276893e-01):8.497151e-02,((3:6.327095e-01,(((((21:2.698873e-03,23:8.992257e-04):7.996975e-04,22:2.972039e-03):4.625042e-02,(44:3.700302e-03,43:1.094620e-03):1.326729e-01):9.346101e-03,(30:3.659837e-02,41:6.259507e-03):8.568676e-02):1.403685e-01,(36:1.866839e-01,42:9.631457e-02):1.900200e-01):3.412022e-01):1.835560e-01,((46:1.125466e+00,(6:1.199523e+00,((10:1.195366e+00,((18:2.267874e+00,17:1.425941e+00):7.431438e-01,(13:1.958600e+00,16:2.020107e+00):1.689117e-01):2.361306e-01):2.647576e-01,(((15:1.104174e+00,(7:1.164697e+00,8:1.021391e+00):1.290347e-01):5.920930e-02,14:1.264457e+00):1.522941e-01,((12:1.471001e+00,(5:8.603797e-01,9:8.946277e-01):5.868902e-01):2.190119e-01,11:1.134411e+00):1.860975e-01):1.218790e-01):7.532385e-02):2.607180e-01):4.466647e-01,45:9.366612e-01):1.241263e-01):7.199081e-02):1.435610e-01):9.952763e-02,(((37:3.558120e-01,38:2.355416e-01):1.461760e-01,39:6.854116e-01):2.252852e-02,((33:1.136442e-01,20:8.827579e-02):4.016720e-01,(((((24:1.896074e-03,32:5.366642e-03):1.631937e-01,19:2.811547e-01):4.906638e-04,34:1.413208e-01):1.072896e-02,(40:1.044349e-01,(26:2.210882e-03,27:7.222482e-03):1.090229e-01):2.527332e-02):2.822621e-02,(35:2.565010e-01,28:1.749973e-01):5.330561e-02):9.676521e-02):7.907473e-02):1.673551e-01,1:3.723886e-01);
   tree gen.105500 = [&U] ((31:6.652309e-01,((((3:6.426557e-01,(((21:9.011627e-04,(22:1.076776e-04,23:1.560207e-03):1.124839e-03):4.404735e-02,((30:5.406382e-02,41:8.914450e-03):4.330018e-02,(44:4.009695e-03,43:4.301699e-03):1.168079e-01):1.859967e-02):1.899987e-01,36:3.229208e-01):2.208611e-01):1.190893e-01,42:4.906762e-01):1.135134e-01,((6:1.106791e+00,(((14:1.300153e+00,(15:1.132713e+00,(8:1.006264e+00,7:1.089781e+00):2.241264e-01):9.096971e-02):1.857485e-01,((12:1.261976e+00,(5:8.977993e-01,9:8.954157e-01):6.574511e-01):1.667657e-01,11:1.017490e+00):1.154153e-01):8.739578e-02,(10:1.279372e+00,((13:1.777987e+00,16:2.153006e+00):3.213887e-01,(17:1.561309e+00,18:2.207453e+00):6.089829e-01):2.478007e-01):2.004751e-01):1.074800e-01):6.142727e-01,(45:2.865760e-02,46:3.249211e-01):7.669745e-01):2.290723e-01):8.279726e-02,(4:5.363239e-01,(2:3.767922e-01,(29:3.296840e-01,25:2.299297e-01):2.577065e-01):1.860325e-01):8.157982e-02):1.538439e-01):7.319335e-02,(((20:8.472329e-02,33:1.170702e-01):3.647102e-01,((((26:1.960921e-03,27:7.654954e-03):8.705018e-02,40:1.154479e-01):2.718338e-02,(((32:6.419668e-03,24:4.486974e-03):3.090798e-02,34:3.015234e-02):1.035007e-01,19:2.634424e-01):1.670184e-02):2.261439e-02,(28:1.471748e-01,35:2.670204e-01):6.518074e-02):9.744597e-02):1.259510e-01,(38:2.420430e-01,(39:1.914525e-02,37:6.101989e-02):3.726698e-01):2.130378e-01):1.054768e-01,1:4.081521e-01);
   tree gen.106000 = [&U] ((31:6.652309e-01,((((3:6.081485e-01,(((44:1.826824e-03,43:1.204129e-03):1.182342e-01,((30:7.030274e-02,41:2.142247e-02):6.068108e-02,(21:1.411330e-03,(22:4.475185e-04,23:7.961895e-04):1.794431e-03):4.677450e-02):2.510005e-02):2.056760e-01,36:3.229208e-01):2.366573e-01):1.046337e-01,42:4.906762e-01):1.396255e-01,(((6:1.106791e+00,(10:1.279372e+00,((13:1.777987e+00,16:2.153006e+00):2.130960e-01,(17:1.561309e+00,18:2.207453e+00):6.608714e-01):2.478007e-01):2.475896e-01):8.627571e-02,((14:1.300153e+00,(15:1.132713e+00,(8:1.006264e+00,7:1.089781e+00):2.241264e-01):7.843228e-02):1.898456e-01,((12:1.261976e+00,(5:8.977993e-01,9:8.954157e-01):6.272075e-01):1.722634e-01,11:1.017490e+00):1.315058e-01):8.541879e-02):6.019497e-01,(45:2.866006e-02,46:4.206642e-01):6.729156e-01):2.290723e-01):8.279726e-02,(4:5.363239e-01,(2:3.767922e-01,(29:3.296840e-01,25:2.477253e-01):2.577065e-01):1.985454e-01):8.157982e-02):1.538439e-01):9.870186e-02,(((20:6.409939e-02,33:1.170702e-01):3.647102e-01,((((26:1.550522e-03,27:4.622959e-03):8.705018e-02,40:1.154479e-01):2.064343e-02,(((32:4.665295e-03,24:4.844300e-03):2.789319e-02,34:3.015234e-02):1.080621e-01,19:2.634424e-01):1.670184e-02):4.095238e-02,(28:1.471748e-01,35:2.583918e-01):6.465377e-02):9.744597e-02):1.259510e-01,(38:2.420430e-01,(39:8.048453e-02,37:7.688037e-02):3.726698e-01):3.074147e-01):1.441938e-01,1:3.730907e-01);
   tree gen.106500 = [&U] ((31:6.890493e-01,((((3:6.299231e-01,((((30:4.079281e-02,41:2.390171e-02):6.285375e-02,(21:3.426121e-03,(22:5.951252e-04,23:1.573384e-03):1.127059e-03):3.441430e-02):1.834551e-02,(44:3.238553e-03,43:5.273881e-03):1.160117e-01):1.356324e-01,36:3.344829e-01):3.322206e-01):1.177071e-01,42:6.192550e-01):1.740087e-01,((((10:1.244714e+00,((13:1.841647e+00,16:2.230094e+00):2.207258e-01,(17:1.617211e+00,18:2.286490e+00):6.845337e-01):3.013045e-01):2.410203e-01,6:1.178742e+00):3.535203e-02,((14:1.346705e+00,(15:1.173269e+00,(8:1.042293e+00,7:1.128800e+00):2.098826e-01):1.081971e-01):1.966429e-01,((12:1.349837e+00,(5:9.299447e-01,9:9.274758e-01):6.496645e-01):2.441131e-01,11:1.053921e+00):1.362144e-01):1.214488e-01):6.235023e-01,(45:1.599409e-02,46:4.357259e-01):6.970091e-01):2.372741e-01):5.687462e-02,(4:5.555268e-01,(2:4.462307e-01,(29:3.414882e-01,25:2.565950e-01):2.669336e-01):1.128070e-01):8.450076e-02):1.593522e-01):8.213864e-02,(((20:7.093088e-02,33:1.212619e-01):3.989797e-01,((((26:5.892448e-03,27:4.788483e-03):9.016699e-02,40:9.528597e-02):3.176011e-02,(((32:3.272969e-03,24:4.067321e-03):3.447355e-02,34:1.411472e-02):1.119312e-01,19:2.728748e-01):1.729985e-02):6.630111e-02,(28:1.524444e-01,35:2.676435e-01):3.509258e-02):1.390870e-01):5.835453e-02,(38:3.132997e-01,(39:4.544404e-02,37:1.056328e-01):4.327086e-01):3.184216e-01):1.493566e-01,1:3.864491e-01);
   tree gen.107000 = [&U] ((31:6.607438e-01,(((3:6.040464e-01,((((30:4.289789e-02,41:2.291985e-02):7.615946e-03,(44:3.105516e-03,43:2.033453e-03):1.112460e-01):4.048234e-02,((23:1.233907e-03,21:3.285379e-03):1.124664e-03,22:5.706780e-04):3.374847e-02):1.300607e-01,36:3.207426e-01):3.079292e-01):1.550786e-01,42:5.938166e-01):1.484608e-01,(((6:1.146454e+00,((10:1.223290e+00,((13:1.827957e+00,16:2.138484e+00):2.610909e-01,(17:1.550778e+00,18:2.065836e+00):7.265252e-01):2.762415e-01):2.708031e-01,((14:1.291384e+00,(15:1.125072e+00,(8:9.994762e-01,7:1.082430e+00):1.939755e-01):3.493439e-02):1.885650e-01,((12:1.294387e+00,(5:8.763617e-01,9:8.893759e-01):6.229768e-01):2.340852e-01,11:1.010626e+00):1.306188e-01):1.095131e-01):3.426551e-02):5.983778e-01,(45:1.096554e-02,46:4.178267e-01):6.464824e-01):1.694499e-01,(4:5.327063e-01,(2:4.279000e-01,(29:3.770808e-01,25:2.460543e-01):2.559682e-01):1.081730e-01):8.102954e-02):5.636738e-02):1.528062e-01):7.876446e-02,(((20:6.801711e-02,33:1.162805e-01):3.825899e-01,((((26:4.190709e-03,27:8.686297e-03):7.883256e-02,40:9.491467e-02):1.288817e-02,(((32:3.138518e-03,24:8.540553e-03):4.716996e-02,34:4.036386e-02):9.800742e-02,19:2.729004e-01):1.658919e-02):6.805805e-02,(28:1.395310e-01,35:2.566489e-01):3.365101e-02):1.243960e-01):5.042855e-02,(38:3.004297e-01,(39:5.639964e-02,37:2.057613e-02):3.659145e-01):3.053411e-01):1.432212e-01,1:3.705741e-01);
   tree gen.107500 = [&U] ((31:6.754931e-01,((4:5.445975e-01,(2:4.264544e-01,(29:3.854981e-01,25:2.515468e-01):1.899416e-01):1.105877e-01):8.247580e-02,(((3:6.175301e-01,((((44:1.038358e-03,43:1.619665e-03):1.137293e-01,(23:3.419568e-03,(22:9.928690e-04,21:6.859889e-04):2.004517e-03):3.450181e-02):6.626401e-03,(30:4.385547e-02,41:3.749007e-02):5.167530e-02):1.329640e-01,36:3.279023e-01):3.148029e-01):1.585403e-01,42:6.070719e-01):1.517748e-01,((6:1.172045e+00,((10:1.250596e+00,((13:1.868761e+00,16:2.186220e+00):1.455133e-01,(17:1.585394e+00,18:2.111950e+00):7.427429e-01):3.092728e-01):2.928989e-01,((14:1.320210e+00,(15:1.150187e+00,(8:1.021787e+00,7:1.106593e+00):1.758734e-01):8.984184e-02):1.927742e-01,((12:1.323281e+00,(5:8.959241e-01,9:9.092288e-01):6.368831e-01):1.739041e-01,11:9.756227e-01):1.602317e-01):5.391133e-02):8.988040e-02):6.117350e-01,(45:5.480319e-03,46:4.271535e-01):6.609133e-01):1.732324e-01):1.075972e-01):1.550507e-01):8.327933e-02,(((20:6.953540e-02,33:1.188762e-01):3.911302e-01,((((26:8.215097e-03,27:5.728397e-03):7.891910e-02,40:9.703338e-02):2.998594e-02,(((32:5.184133e-03,24:2.240186e-03):4.367562e-02,34:2.008614e-02):1.001952e-01,19:2.789921e-01):1.695949e-02):8.259692e-02,(28:1.646179e-01,35:2.623779e-01):3.440217e-02):7.147228e-02):1.150919e-01,(38:3.071359e-01,(39:4.454394e-02,37:6.087205e-02):3.498897e-01):2.544144e-01):1.464182e-01,1:3.788462e-01);
   tree gen.108000 = [&U] ((31:7.271944e-01,((4:5.340484e-01,(2:4.181938e-01,(29:3.805870e-01,25:2.466742e-01):2.265539e-01):1.084455e-01):8.087821e-02,((((((44:2.204606e-03,43:1.530460e-03):1.115263e-01,(30:3.403665e-02,41:4.154676e-02):5.207668e-02):6.498045e-03,(22:9.736367e-04,(21:1.189556e-03,23:9.637672e-04):8.849068e-04):2.157574e-02):8.926360e-02,36:3.215507e-01):3.306161e-01,(42:4.808162e-01,3:6.055683e-01):4.792325e-02):2.379475e-01,((6:1.149342e+00,((10:1.226372e+00,((13:1.832562e+00,16:2.143872e+00):2.258809e-01,(17:1.554685e+00,18:2.101581e+00):7.283557e-01):3.090748e-01):2.355296e-01,((14:1.150518e+00,(15:1.127907e+00,(8:1.001994e+00,7:1.085157e+00):1.724667e-01):1.219168e-01):2.027060e-01,((12:1.297648e+00,(5:8.785697e-01,9:8.916167e-01):6.245464e-01):1.705355e-01,11:9.567245e-01):1.807592e-01):4.719471e-02):8.813937e-02):5.998854e-01,(45:5.184819e-03,46:3.174311e-01):6.801824e-01):1.771329e-01):1.075043e-01):1.520473e-01):9.114583e-02,(((20:6.818847e-02,33:1.165735e-01):3.835539e-01,((((26:4.613171e-03,27:1.032484e-02):9.503689e-02,40:9.515380e-02):2.839187e-02,(((32:6.059593e-03,24:4.142300e-03):3.712814e-02,34:4.816597e-02):7.316671e-02,19:2.735879e-01):1.663098e-02):7.803262e-02,(28:1.614292e-01,35:2.572955e-01):4.160440e-02):9.824219e-02):9.221538e-02,(38:3.522689e-01,(39:1.375898e-01,37:9.433048e-02):2.987603e-01):2.494863e-01):1.435820e-01,1:3.715077e-01);
   tree gen.108500 = [&U] ((31:7.295826e-01,((4:5.358023e-01,(2:4.195672e-01,(29:4.086580e-01,25:2.474844e-01):2.272980e-01):1.088017e-01):1.235043e-01,((3:6.075571e-01,(42:6.224611e-01,((((44:5.571215e-03,43:3.679465e-03):1.451365e-01,(30:5.868264e-02,41:3.401873e-02):6.544025e-02):3.693881e-02,(23:3.351567e-03,(21:1.135390e-03,22:7.494701e-03):2.359603e-03):2.131599e-02):1.343121e-01,36:3.226067e-01):2.768131e-01):4.026367e-02):2.201228e-01,(((10:1.230399e+00,((13:1.838581e+00,16:2.150913e+00):2.266227e-01,(17:1.559790e+00,18:2.108483e+00):8.058883e-01):2.338198e-01):2.363031e-01,(6:1.210346e+00,((14:1.154296e+00,(15:1.131611e+00,(8:1.005285e+00,7:1.088721e+00):1.730331e-01):1.353303e-01):2.033717e-01,((12:1.301910e+00,(5:8.814550e-01,9:8.945449e-01):6.623719e-01):1.526264e-01,11:9.598665e-01):1.813529e-01):5.589893e-02):8.466460e-02):7.499093e-01,(45:1.049368e-02,46:3.184736e-01):6.824162e-01):1.172471e-01):8.618509e-02):1.304211e-01):1.006432e-01,(((20:8.087301e-02,33:1.169564e-01):3.848135e-01,((((26:4.628321e-03,27:9.474973e-03):1.049719e-01,40:9.546630e-02):1.628533e-02,(((32:3.600420e-03,24:1.450300e-03):7.120730e-02,34:6.151865e-02):5.910768e-02,19:2.744864e-01):1.895340e-02):7.205460e-02,(28:1.619593e-01,35:2.581405e-01):4.174104e-02):1.024563e-01):9.660732e-02,(38:3.534258e-01,(39:1.380417e-01,37:1.251197e-01):2.856799e-01):2.102208e-01):1.767984e-01,1:3.727278e-01);
   tree gen.109000 = [&U] ((31:6.468976e-01,((4:5.747157e-01,((25:2.132285e-01,29:4.027046e-01):1.914895e-01,2:5.057262e-01):1.179302e-01):8.123790e-02,((3:6.217913e-01,(((44:1.568158e-03,43:6.479346e-06):1.425202e-01,((23:6.893921e-03,(22:7.691124e-03,21:1.647966e-03):4.206147e-03):3.592205e-02,(30:6.211700e-02,41:4.068445e-02):5.724395e-02):3.398118e-02):1.723259e-01,(36:2.686941e-01,42:2.109336e-01):2.988217e-02):2.574085e-01):2.018846e-01,((46:9.810632e-01,(6:1.157052e+00,((((15:1.085120e+00,(7:1.118062e+00,8:9.671489e-01):2.036569e-01):8.977043e-02,14:1.242638e+00):1.523847e-01,((12:1.445617e+00,(5:9.111355e-01,9:8.240709e-01):7.829846e-01):1.320272e-01,11:1.106546e+00):1.383321e-01):1.261265e-01,(10:1.250094e+00,((18:2.188471e+00,17:1.563128e+00):7.501100e-01,(13:1.924802e+00,16:2.147000e+00):2.848683e-01):2.467818e-01):2.258918e-01):5.782273e-02):4.783112e-01):1.925791e-01,45:6.247679e-01):9.926495e-02):1.270595e-01):1.448329e-01):1.198725e-01,(((33:1.173170e-01,20:7.981485e-02):4.069121e-01,((((34:9.976491e-02,(24:6.875582e-03,32:1.051114e-02):1.150361e-01):1.915277e-02,19:2.688707e-01):2.507339e-02,(40:1.282432e-01,(26:2.383733e-03,27:6.270836e-03):7.813206e-02):4.065444e-02):6.290811e-02,(35:2.520748e-01,28:1.355095e-01):4.901652e-02):1.148264e-01):6.422453e-02,(37:3.908065e-01,(39:5.489770e-01,38:2.283235e-01):4.189917e-02):2.800946e-01):1.599899e-01,1:3.659626e-01);
   tree gen.109500 = [&U] ((31:6.453666e-01,((4:5.733555e-01,((25:2.027487e-01,29:4.017516e-01):2.007041e-01,2:5.045293e-01):8.376400e-02):8.367573e-02,((3:6.708435e-01,(((22:2.648975e-03,(21:1.346110e-03,23:2.169432e-03):3.060199e-03):1.894393e-02,((30:6.196999e-02,41:3.612203e-02):3.855103e-02,(44:5.742166e-03,43:4.254967e-06):1.485420e-01):2.733708e-02):1.885339e-01,(36:2.680582e-01,42:3.186652e-01):8.160198e-02):2.567857e-01):2.014068e-01,((46:9.787414e-01,(6:1.154314e+00,((((15:1.082552e+00,(7:1.115416e+00,8:9.648600e-01):1.343916e-01):1.391919e-01,14:1.239697e+00):1.598369e-01,((12:1.442196e+00,(5:9.089791e-01,9:9.155789e-01):7.950765e-01):1.300410e-01,11:1.103927e+00):1.242160e-01):1.167009e-01,(10:1.247135e+00,((18:2.183292e+00,17:1.559429e+00):7.483348e-01,(13:1.835565e+00,16:2.141919e+00):2.841942e-01):2.461978e-01):2.253572e-01):5.768588e-02):4.771792e-01):1.921234e-01,45:6.232893e-01):9.903002e-02):5.415686e-02):1.444901e-01):1.195889e-01,(((33:1.276776e-01,20:7.962595e-02):3.875182e-01,(((((24:6.810658e-03,32:6.124471e-03):9.644624e-02,34:9.280291e-02):2.551052e-02,19:2.554564e-01):3.001796e-02,(40:1.222022e-01,(26:6.173206e-03,27:6.255995e-03):9.044132e-02):8.467764e-03):4.787654e-02,(35:2.514782e-01,28:1.240010e-01):6.982246e-02):1.145546e-01):8.186603e-02,((38:2.277831e-01,37:3.898816e-01):1.063818e-01,39:5.476778e-01):9.043048e-02):1.521306e-01,1:3.650965e-01);
   tree gen.110000 = [&U] ((31:5.994007e-01,((4:5.467063e-01,(2:4.281057e-01,(29:3.452328e-01,25:2.233014e-01):2.322724e-01):1.647841e-01):8.692275e-02,((42:6.336478e-01,((((22:4.281371e-03,(21:1.772888e-03,23:2.324763e-03):2.318080e-03):5.353258e-02,((44:2.539218e-03,43:1.817668e-03):1.515787e-01,(30:5.416620e-02,41:4.280337e-02):2.428969e-02):2.912374e-02):1.238561e-01,36:3.210113e-01):3.185507e-01,3:6.662907e-01):1.863492e-02):2.153339e-01,((6:1.234978e+00,((10:1.255439e+00,((13:1.962589e+00,16:2.194685e+00):1.461270e-01,(17:1.591533e+00,18:2.151393e+00):7.197082e-01):2.637937e-01):2.356440e-01,((14:1.256540e+00,(15:1.131654e+00,(8:1.081635e+00,7:1.152963e+00):1.536501e-01):1.205517e-01):1.928769e-01,((12:1.321349e+00,(5:8.993933e-01,9:9.127495e-01):6.506609e-01):2.541032e-01,11:9.794005e-01):1.850436e-01):8.065619e-02):7.897092e-02):8.029296e-01,(45:1.815714e-01,46:7.334471e-01):6.745999e-01):7.027480e-02):4.077447e-02):1.330753e-01):1.026914e-01,(((20:6.480948e-02,33:1.248985e-01):3.926448e-01,((((26:1.225088e-03,27:1.541281e-02):9.899912e-02,40:9.740911e-02):3.460732e-02,(((32:3.670458e-03,24:2.902393e-03):7.654525e-02,34:5.333968e-02):8.153974e-02,19:2.800724e-01):1.581882e-02):5.716102e-02,(28:1.396194e-01,35:2.633939e-01):2.801232e-02):9.162784e-02):9.857335e-02,(38:3.495254e-01,(39:1.893278e-01,37:6.964561e-02):3.363881e-01):1.505128e-01):1.323078e-01,1:4.028978e-01);
   tree gen.110500 = [&U] ((((4:5.443781e-01,((2:5.152188e-01,(29:3.737136e-01,25:2.214696e-01):2.805719e-01):6.799693e-02,(6:1.011133e+00,(((11:1.049573e+00,(12:1.277244e+00,(9:8.755539e-01,5:8.903969e-01):6.320459e-01):1.836176e-01):1.044561e-01,((15:1.181910e+00,(7:1.110298e+00,8:1.035514e+00):1.152362e-01):8.841530e-02,14:1.081424e+00):1.529055e-01):8.169221e-02,(((13:2.010143e+00,16:2.255077e+00):1.936718e-01,(17:1.488505e+00,18:2.382550e+00):6.043182e-01):2.760388e-01,10:1.330479e+00):1.978117e-01):1.349216e-01):7.474981e-01):2.395776e-02):1.115241e-01,(((((23:7.278982e-06,(22:1.537372e-03,21:8.042785e-04):6.856475e-04):2.511225e-02,((44:2.812139e-03,43:2.576725e-03):1.512641e-01,(41:1.093986e-02,30:1.098638e-01):4.666741e-02):2.598476e-02):1.181770e-01,(42:6.237679e-02,36:2.076436e-01):1.625054e-01):2.659601e-01,3:6.302547e-01):1.923737e-01,(46:5.508104e-01,45:2.112185e-02):6.015555e-01):7.790247e-02):1.599282e-01,31:6.123241e-01):7.180370e-02,(((38:1.856910e-01,37:3.823708e-01):5.525929e-02,39:5.746616e-01):1.895209e-01,((20:8.583207e-02,33:1.269078e-01):3.649883e-01,((35:2.083200e-01,28:1.406144e-01):6.738710e-02,(((19:3.144121e-01,((32:4.618511e-03,24:8.884729e-03):8.584767e-02,34:5.904397e-02):5.625744e-02):2.686623e-02,(27:1.179129e-02,26:7.925361e-04):9.064906e-02):8.984743e-03,40:9.925232e-02):4.767392e-02):8.988525e-02):9.524391e-02):1.240713e-01,1:3.654778e-01);
   tree gen.111000 = [&U] ((31:6.013078e-01,((4:5.227869e-01,(2:3.982598e-01,(29:3.211645e-01,25:1.726363e-01):1.727615e-01):1.289837e-01):9.011292e-02,(((42:6.466885e-01,3:6.198395e-01):4.354027e-03,((((30:7.662161e-02,41:5.630847e-02):3.742475e-02,(44:1.747275e-03,43:8.966612e-04):1.410112e-01):2.397494e-02,((22:5.945105e-03,23:1.818091e-03):5.286660e-03,21:1.484225e-03):3.573636e-02):1.539613e-01,36:2.986316e-01):2.282424e-01):1.931097e-01,((((14:1.168939e+00,(15:1.057760e+00,(8:1.006228e+00,7:1.064651e+00):1.429382e-01):6.648440e-02):1.968730e-01,((12:1.249339e+00,(5:8.366911e-01,9:8.491162e-01):6.052993e-01):1.283264e-01,11:1.037510e+00):1.886047e-01):9.435793e-02,(6:1.212559e+00,(10:1.167914e+00,((13:1.825765e+00,16:2.041680e+00):1.989501e-01,(17:1.478694e+00,18:2.001406e+00):6.741762e-01):2.880535e-01):1.526271e-01):6.612888e-02):7.243492e-01,(45:1.689129e-01,46:6.368707e-01):6.389719e-01):7.796263e-02):7.724849e-02):1.701665e-01):8.968263e-02,(((20:7.336087e-02,33:1.425899e-01):3.659643e-01,((((26:1.139680e-03,27:1.231046e-02):6.434971e-02,40:9.392118e-02):2.530268e-02,(((32:6.346213e-03,24:4.201151e-03):4.205689e-02,34:4.962104e-02):7.420057e-02,19:2.472557e-01):1.461076e-02):6.032189e-02,(28:1.298857e-01,35:2.450311e-01):2.605941e-02):8.988385e-02):9.170120e-02,(38:2.056643e-01,(39:1.588330e-01,37:2.015354e-01):3.341407e-01):2.046014e-01):1.540324e-01,1:3.748093e-01);
   tree gen.111500 = [&U] ((31:6.305082e-01,((4:5.555506e-01,(2:4.175999e-01,(29:3.367607e-01,25:1.625589e-01):2.001479e-01):1.209063e-01):1.066035e-01,((42:7.015061e-01,(3:6.499398e-01,((((30:5.639671e-02,41:2.603461e-02):7.680322e-02,(21:2.974339e-04,(22:4.067383e-03,23:1.906380e-03):1.920243e-03):3.747177e-02):3.603120e-02,(44:2.418847e-03,43:1.397324e-03):1.167916e-01):1.564437e-01,36:3.131336e-01):2.632533e-01):2.817451e-02):1.901417e-01,(((10:1.224630e+00,((13:1.914427e+00,16:2.140827e+00):2.381668e-01,(17:1.550501e+00,18:2.098597e+00):7.069152e-01):3.020418e-01):1.600388e-01,(6:1.271442e+00,((14:1.225704e+00,(15:1.109127e+00,(8:1.055092e+00,7:1.116352e+00):1.358719e-01):9.222724e-02):2.117208e-01,((12:1.310009e+00,(5:8.773220e-01,9:8.903505e-01):6.346935e-01):1.345581e-01,11:1.087893e+00):1.785906e-01):9.976458e-02):4.928186e-02):7.595246e-01,(45:2.958394e-01,46:4.587312e-01):5.977405e-01):4.809212e-02):8.474123e-02):9.100157e-02):1.434611e-01,(((20:7.127140e-02,33:1.495143e-01):3.837360e-01,((((26:2.112954e-03,27:1.290828e-02):8.679232e-02,40:9.848213e-02):2.653142e-02,(((32:1.198159e-02,24:2.907262e-03):4.409923e-02,34:5.203071e-02):7.780386e-02,19:2.691068e-01):1.532028e-02):6.325120e-02,(28:1.361932e-01,35:2.569301e-01):5.291706e-02):1.003808e-01):8.274920e-02,(38:3.025555e-01,(39:2.712697e-01,37:2.113222e-01):1.229704e-01):2.469423e-01):1.615125e-01,1:3.930106e-01);
   tree gen.112000 = [&U] ((((46:5.617641e-01,45:1.165201e-01):5.989516e-01,((((((21:6.115466e-04,22:3.779321e-04):6.158180e-04,23:3.518754e-05):1.405165e-02,((44:5.266799e-03,43:1.527884e-03):1.242125e-01,(30:4.920513e-02,41:3.304398e-02):1.176470e-01):4.801717e-02):1.273612e-01,(42:2.518949e-02,36:1.034448e-01):1.748187e-01):2.902331e-01,3:6.427882e-01):2.500755e-01,(4:5.552038e-01,((2:4.433654e-01,(29:3.368578e-01,25:2.298017e-01):2.880077e-01):8.639788e-02,(6:1.084166e+00,(((11:9.879939e-01,(12:1.302644e+00,(9:8.929656e-01,5:9.797777e-01):6.813145e-01):1.303740e-01):1.451444e-01,((15:1.166012e+00,(7:1.172615e+00,8:9.992635e-01):1.217784e-01):1.319499e-01,14:1.102930e+00):1.574458e-01):1.007733e-01,(((13:2.050118e+00,16:2.299923e+00):1.319838e-01,(17:1.598969e+00,18:2.241145e+00):6.452591e-01):2.949753e-01,10:1.356938e+00):2.485573e-01):1.059821e-01):7.973123e-01):6.597274e-02):9.990352e-02):4.287432e-02):1.716773e-01,31:6.245011e-01):8.370345e-02,(((38:2.278814e-01,39:4.501072e-01):4.762802e-02,37:3.175238e-01):2.203818e-01,((20:4.934281e-02,33:1.294316e-01):4.433658e-01,((35:2.628053e-01,28:1.706199e-01):3.527405e-02,((19:3.217461e-01,((32:1.444345e-02,24:5.756025e-03):1.410519e-01,34:1.424364e-01):5.645704e-03):1.805733e-02,((27:1.151883e-02,26:5.924952e-03):8.701139e-02,40:8.739271e-02):2.241099e-02):5.114174e-02):1.150155e-01):1.169355e-01):1.227225e-01,1:4.129651e-01);
   tree gen.112500 = [&U] ((((((2:4.613694e-01,(25:2.185241e-01,29:4.742830e-01):2.615357e-01):8.650851e-02,((6:1.145405e+00,(((17:1.430023e+00,18:2.066264e+00):7.551875e-01,(16:2.011054e+00,13:1.939993e+00):1.728274e-01):2.817119e-01,10:1.189001e+00):2.361603e-01):6.562612e-02,(((12:1.298182e+00,(9:7.729204e-01,5:1.002118e+00):6.110153e-01):2.188787e-01,11:1.062330e+00):1.135538e-01,(14:1.105984e+00,(15:1.060396e+00,(7:1.125525e+00,8:9.838275e-01):1.378113e-01):7.807409e-02):1.905557e-01):1.011718e-01):8.131332e-01):4.517410e-02,4:5.979724e-01):1.008999e-01,((((((23:4.630031e-04,22:2.228128e-03):1.081628e-03,21:7.900147e-04):4.017306e-02,((41:2.338229e-02,30:6.910584e-02):1.660405e-02,(44:1.610195e-03,43:1.989351e-03):1.549202e-01):2.323985e-02):1.113297e-01,36:3.580474e-01):2.645700e-01,3:6.442088e-01):1.282851e-01,((46:7.684062e-01,42:2.505686e-01):2.054732e-01,45:6.106782e-01):1.020932e-01):1.474764e-01):1.421941e-01,31:6.441951e-01):1.088783e-01,((38:2.433196e-01,(37:2.682246e-01,39:2.569553e-01):1.533768e-01):2.508735e-01,((((34:1.600140e-01,(19:2.522521e-01,(24:8.703307e-04,32:3.937408e-03):1.457459e-01):8.335180e-03):2.073577e-02,(40:8.719590e-02,(26:2.727853e-03,27:1.932779e-02):8.304180e-02):2.069580e-02):4.395403e-02,(28:1.301293e-01,35:2.792394e-01):3.629616e-02):1.073473e-01,(33:1.204046e-01,20:5.273003e-02):4.257520e-01):9.744956e-02):1.733745e-01,1:3.453017e-01);
   tree gen.113000 = [&U] ((((((2:4.771425e-01,(25:3.172700e-01,29:4.904977e-01):2.704770e-01):6.537645e-02,((((17:1.478912e+00,18:2.136905e+00):7.810057e-01,(16:2.079807e+00,13:2.006317e+00):2.617460e-01):2.913430e-01,10:1.229650e+00):2.442341e-01,((((12:1.342564e+00,(9:7.993448e-01,5:1.036378e+00):6.319046e-01):2.263616e-01,11:1.098648e+00):1.174359e-01,(14:1.143796e+00,(15:1.096649e+00,(7:1.164004e+00,8:1.017462e+00):1.945218e-01):1.681392e-01):1.970704e-01):1.046306e-01,6:1.166582e+00):1.239441e-01):7.803130e-01):7.017676e-02,4:6.184157e-01):8.727966e-02,((((((22:2.304303e-03,21:8.170235e-04):6.465847e-04,23:2.945311e-04):3.493860e-02,((41:2.418168e-02,30:7.146841e-02):4.615017e-02,(44:4.416142e-03,43:1.291850e-03):1.602166e-01):2.405625e-02):1.163268e-01,36:3.702882e-01):2.736151e-01,3:6.662329e-01):1.079482e-01,((46:7.946762e-01,42:4.135967e-01):1.392685e-02,45:8.168720e-01):2.014119e-01):1.525183e-01):1.470554e-01,31:6.662187e-01):1.126006e-01,((38:2.516382e-01,(37:1.540306e-01,39:1.064400e-01):2.878364e-01):2.594502e-01,((((34:1.438166e-01,(19:2.685790e-01,(24:9.382750e-04,32:1.035090e-02):1.655532e-01):4.506505e-03):1.127498e-02,(40:9.017693e-02,(26:2.317979e-03,27:1.998856e-02):8.588081e-02):2.140335e-02):4.794671e-02,(28:1.345781e-01,35:2.767628e-01):4.363699e-02):1.146861e-01,(33:1.118647e-01,20:5.453276e-02):4.403075e-01):1.007811e-01):1.793018e-01,1:3.571068e-01);
   tree gen.113500 = [&U] ((31:6.202732e-01,((4:5.439997e-01,((25:2.150624e-01,29:3.460980e-01):2.090895e-01,2:3.907886e-01):1.215152e-01):1.130449e-01,((3:5.789879e-01,((((21:5.843570e-03,22:2.815522e-03):6.549002e-05,23:1.671598e-04):1.904424e-02,((44:1.142967e-03,43:3.517736e-03):1.330941e-01,(30:6.637731e-02,41:2.844145e-02):3.039495e-02):3.982491e-02):1.127828e-01,(36:2.804894e-01,42:2.542838e-01):6.096098e-02):2.173633e-01):2.490451e-01,((6:1.169420e+00,((((15:1.114937e+00,(7:1.103604e+00,8:9.059228e-01):2.042166e-01):9.376563e-02,14:1.191494e+00):1.713422e-01,((12:1.285584e+00,(5:8.736358e-01,9:7.697918e-01):7.334184e-01):1.981082e-01,11:1.061004e+00):8.229798e-02):8.131216e-02,(10:1.247375e+00,((13:2.006269e+00,(18:2.098400e+00,17:1.498794e+00):5.509810e-01):1.935107e-01,16:2.148646e+00):3.659638e-01):1.832358e-01):9.186051e-02):6.500620e-01,(46:2.363653e-01,45:1.271063e-02):8.301376e-01):1.940093e-01):4.576943e-02):1.480799e-01):8.749868e-02,(((33:1.227132e-01,20:7.708363e-02):3.412237e-01,(((19:2.548805e-01,((24:1.004734e-02,32:4.968983e-03):8.938088e-02,34:6.770270e-02):3.604344e-02):3.193360e-02,((26:3.071946e-03,27:1.333715e-02):8.016513e-02,40:1.296615e-01):1.075085e-02):4.808325e-02,(35:2.401390e-01,28:1.127112e-01):5.271952e-02):9.878975e-02):8.191786e-02,((38:1.335140e-01,39:3.462127e-01):1.536092e-02,37:5.056494e-01):3.145321e-01):1.623472e-01,1:3.594821e-01);
   tree gen.114000 = [&U] ((31:6.722832e-01,((4:5.564512e-01,(2:4.182769e-01,(29:4.250557e-01,25:2.553548e-01):1.625714e-01):1.602923e-01):1.222070e-01,(((((14:1.308632e+00,(15:1.110925e+00,(8:1.123058e+00,7:1.118162e+00):1.125514e-01):1.137883e-01):1.461295e-01,((12:1.325227e+00,(5:8.787443e-01,9:8.917939e-01):7.534531e-01):1.994468e-01,11:1.089657e+00):2.094449e-01):1.239445e-01,((10:1.333159e+00,((13:1.917531e+00,16:2.180022e+00):3.154381e-01,(17:1.553015e+00,18:2.281753e+00):7.731847e-01):3.110025e-01):1.736761e-01,6:1.207790e+00):6.000200e-02):8.873878e-01,((45:1.306103e-01,46:4.910056e-01):6.525453e-01,42:7.059106e-01):1.537961e-02):7.670141e-02,(3:6.480603e-01,(((((21:1.565501e-03,23:1.513073e-03):1.108330e-04,22:3.972463e-04):1.983782e-02,(30:6.494487e-02,41:1.741724e-02):7.302689e-02):9.524862e-03,(44:5.197605e-03,43:1.009010e-03):1.275927e-01):1.162957e-01,36:3.451804e-01):3.483457e-01):2.286672e-01):7.837415e-02):1.459979e-01):1.500737e-01,(((20:7.138695e-02,33:1.130762e-01):4.745664e-01,((((26:2.298457e-03,27:8.157802e-03):6.632697e-02,40:1.233315e-01):4.610477e-02,(((32:1.580000e-02,24:1.514216e-03):4.353337e-02,34:3.627825e-02):1.044231e-01,19:2.695431e-01):1.892907e-02):4.863658e-02,(28:1.424670e-01,35:2.516514e-01):5.283577e-02):1.105315e-01):1.050940e-01,(38:3.875939e-01,(39:2.749772e-01,37:7.461036e-02):3.008701e-01):2.590727e-01):1.601716e-01,1:3.936478e-01);
   tree gen.114500 = [&U] ((31:6.529595e-01,((4:5.404570e-01,(2:4.062542e-01,(29:2.900422e-01,25:2.480150e-01):1.578986e-01):1.556849e-01):1.186944e-01,((42:6.856203e-01,((45:9.365706e-02,46:3.354308e-01):7.053552e-01,((10:1.294840e+00,((13:1.862414e+00,16:2.117361e+00):3.063714e-01,(17:1.508376e+00,18:2.216168e+00):7.509608e-01):2.434837e-01):2.202319e-01,(6:1.173074e+00,((14:1.271018e+00,(15:1.124534e+00,(8:9.486357e-01,7:1.086022e+00):1.712158e-01):1.105176e-01):1.419293e-01,((12:1.287135e+00,(5:8.534863e-01,9:8.661608e-01):7.149888e-01):1.937140e-01,11:1.058336e+00):2.034248e-01):1.203819e-01):5.827734e-02):6.979183e-01):3.887285e-02):7.667753e-02,(3:6.294329e-01,((((30:6.307814e-02,41:3.139339e-03):7.195910e-02,(44:5.048208e-03,43:7.430802e-04):1.239253e-01):1.095505e-02,(23:7.041580e-04,(21:5.910295e-05,22:1.363039e-03):2.488627e-03):2.631101e-02):1.062561e-01,36:3.352588e-01):3.383331e-01):2.220945e-01):6.000246e-02):1.856446e-01):1.197689e-01,(((20:5.626105e-02,33:1.111056e-01):4.609258e-01,((((26:3.523028e-03,27:7.923320e-03):6.442051e-02,40:1.435847e-01):4.477957e-02,(((32:1.534586e-02,24:1.470692e-03):6.821562e-02,34:8.359121e-02):4.583246e-02,19:2.268969e-01):1.838498e-02):4.723860e-02,(28:1.383720e-01,35:2.444181e-01):5.131710e-02):1.073545e-01):1.020733e-01,(38:3.764532e-01,(39:6.067744e-02,37:7.246581e-02):4.405083e-01):1.230932e-01):1.555677e-01,1:3.823330e-01);
   tree gen.115000 = [&U] ((31:6.642094e-01,((4:5.825332e-01,((25:2.386724e-01,29:3.306059e-01):2.641601e-01,2:3.993187e-01):1.301225e-01):1.056947e-01,((3:6.269382e-01,((((22:4.844211e-03,23:1.117027e-03):3.189416e-04,21:1.574354e-03):4.267896e-02,((44:1.789449e-03,43:1.372739e-03):1.683810e-01,(30:5.000054e-02,41:1.813078e-02):3.262932e-02):2.127235e-02):1.760188e-01,(36:1.384499e-01,42:4.090810e-01):1.668375e-01):2.568217e-01):2.459192e-01,(((10:1.080990e+00,((18:2.247038e+00,17:1.604960e+00):9.072436e-01,(13:1.948032e+00,16:2.335781e+00):2.069553e-01):3.240696e-01):2.792498e-01,((((15:1.193913e+00,(7:1.181776e+00,8:9.700927e-01):1.639213e-01):7.281478e-02,14:1.243519e+00):2.019821e-01,((12:1.376647e+00,(5:9.355187e-01,9:8.243189e-01):6.398483e-01):2.263007e-01,11:1.136159e+00):1.332713e-01):9.983591e-02,6:1.252255e+00):3.175490e-02):8.171692e-01,(46:4.080996e-01,45:7.839251e-02):8.564517e-01):7.154192e-02):7.853422e-02):1.453585e-01):1.316226e-01,(((33:1.134385e-01,20:5.733624e-02):4.110902e-01,(((19:2.844387e-01,((24:4.673096e-03,32:2.238773e-03):8.857253e-02,34:6.791126e-02):2.862576e-02):2.468860e-02,((26:5.307003e-03,27:1.308163e-02):9.105998e-02,40:1.280610e-01):3.282210e-02):4.855699e-02,(35:2.503145e-01,28:1.669296e-01):7.368380e-02):9.753857e-02):8.746815e-02,((38:1.162521e-01,39:3.707363e-01):1.421456e-01,37:4.159195e-01):1.922453e-01):1.869434e-01,1:3.603761e-01);
   tree gen.115500 = [&U] ((31:6.456886e-01,((4:5.344388e-01,(2:4.363040e-01,(29:2.868125e-01,25:2.503410e-01):1.758042e-01):1.931734e-01):1.173727e-01,((42:5.471683e-01,(3:5.498001e-01,((((23:6.918208e-04,22:4.231766e-03):4.093908e-04,21:2.401980e-05):4.750009e-02,((30:5.855252e-02,41:3.615945e-02):6.945293e-02,(44:1.104501e-02,43:3.171164e-04):1.264850e-01):1.616018e-02):1.246516e-01,36:3.348758e-01):3.345657e-01):1.913365e-01):6.394879e-02,((45:3.941692e-02,46:4.406880e-01):6.975009e-01,(((14:1.256865e+00,(15:1.187292e+00,(8:9.380724e-01,7:1.073929e+00):1.693093e-01):9.656965e-02):1.207639e-01,((12:1.424739e+00,(5:8.667904e-01,9:8.389948e-01):6.819199e-01):2.154224e-01,11:1.040484e+00):1.410930e-01):9.923690e-02,((10:1.227045e+00,((13:1.977735e+00,16:2.093784e+00):1.590448e-01,(17:1.469029e+00,18:2.191490e+00):7.425986e-01):2.968551e-01):2.359442e-01,6:1.150095e+00):8.900174e-02):7.058465e-01):1.798582e-01):8.101995e-02):1.393426e-01):1.298184e-01,(((20:5.586629e-02,33:1.168030e-01):4.557932e-01,((((26:1.098588e-02,27:8.869802e-03):8.800900e-02,40:1.419858e-01):2.707287e-02,(((32:5.453564e-03,24:3.805262e-03):9.338060e-02,34:8.266040e-02):2.535758e-02,19:2.221819e-01):2.630551e-02):7.071679e-02,(28:1.368312e-01,35:2.416964e-01):3.470390e-02):9.860205e-02):1.184481e-01,(38:3.722613e-01,(39:8.797934e-02,37:5.005285e-02):4.573403e-01):1.096406e-01):1.201440e-01,1:4.214067e-01);
   tree gen.116000 = [&U] ((31:6.525290e-01,((4:5.401006e-01,(2:4.409262e-01,(29:4.678179e-01,25:2.529931e-01):1.776666e-01):1.895854e-01):1.186161e-01,((42:5.727070e-01,(3:6.241794e-01,((((23:7.581064e-04,21:1.171604e-04):4.483349e-04,22:1.624836e-03):3.473835e-02,((44:1.116202e-02,43:4.010086e-03):1.509271e-01,(30:5.780242e-02,41:3.402278e-02):3.507609e-02):2.172771e-02):9.239338e-02,36:3.384235e-01):2.797627e-01):1.933635e-01):6.462625e-02,((45:3.605661e-02,46:4.453566e-01):7.048902e-01,(6:1.209117e+00,((10:1.240044e+00,((13:1.998687e+00,16:2.115965e+00):2.099103e-01,(17:1.484592e+00,18:2.371707e+00):7.717162e-01):2.775323e-01):2.153849e-01,((14:1.270180e+00,(15:1.013164e+00,(8:9.480103e-01,7:1.085306e+00):2.609708e-01):1.180086e-01):2.252100e-01,((12:1.439832e+00,(5:8.759731e-01,9:8.478830e-01):6.708580e-01):1.718531e-01,11:1.051506e+00):1.567229e-01):8.400082e-02):8.994462e-02):7.133242e-01):9.305911e-02):4.546785e-02):1.408188e-01):1.311937e-01,(((20:5.645813e-02,33:1.180404e-01):4.606219e-01,((((26:2.387681e-03,27:8.963768e-03):7.783297e-02,40:1.390510e-01):2.925306e-02,(((32:6.249761e-03,24:3.234965e-03):9.110383e-02,34:1.040071e-01):3.688443e-02,19:2.775484e-01):2.658419e-02):3.559289e-02,(28:1.397128e-01,35:2.442569e-01):6.464693e-02):1.164456e-01):1.166852e-01,(38:2.975805e-01,(39:8.891138e-02,37:5.870683e-02):3.700210e-01):1.360336e-01):1.214168e-01,1:3.885203e-01);
   tree gen.116500 = [&U] ((31:7.018526e-01,((4:5.747600e-01,((25:2.439692e-01,29:3.753925e-01):2.754177e-01,2:4.530147e-01):1.022159e-01):1.042843e-01,((3:6.822251e-01,(((22:2.662839e-03,(21:9.071469e-04,23:3.769640e-04):7.795124e-03):3.229121e-02,((44:5.361909e-03,43:1.337591e-03):1.276188e-01,(30:4.825659e-02,41:1.891243e-02):6.617517e-02):2.732000e-02):1.922278e-01,(36:1.537168e-01,42:1.465468e-01):1.850309e-01):2.067580e-01):2.310335e-01,((((10:1.059450e+00,((18:2.217054e+00,17:1.583543e+00):8.951375e-01,(13:1.794616e+00,16:2.304613e+00):2.383045e-01):2.915916e-01):2.218386e-01,(((15:1.177981e+00,(7:1.166007e+00,8:9.571479e-01):2.169492e-01):4.509422e-02,14:1.226925e+00):2.340748e-01,((12:1.358277e+00,(5:9.230353e-01,9:8.133193e-01):5.788992e-01):2.192847e-01,11:1.152834e+00):1.209370e-01):1.104483e-01):9.137481e-02,6:1.235545e+00):7.707106e-01,(46:6.104637e-01,45:1.519907e-02):8.402273e-01):8.673845e-02):5.366396e-02):1.434188e-01):1.038342e-01,(((33:1.033710e-01,20:7.127217e-02):4.056047e-01,(((19:2.688163e-01,((24:4.486272e-03,32:5.819575e-03):7.598499e-02,34:7.488314e-02):6.156099e-02):1.122032e-02,((26:2.341584e-03,27:1.071508e-02):7.153337e-02,40:1.263522e-01):4.182148e-02):5.151013e-02,(35:2.639220e-01,28:1.501463e-01):5.622037e-02):1.316324e-01):6.358568e-02,((39:4.692914e-02,37:4.772950e-02):4.623447e-01,38:2.868014e-01):2.356808e-01):1.582393e-01,1:3.596573e-01);
   tree gen.117000 = [&U] ((31:6.705847e-01,((4:5.550454e-01,(2:3.888125e-01,(29:4.664277e-01,25:2.493230e-01):2.133896e-01):1.745345e-01):9.997288e-02,((42:4.870732e-01,(3:5.915739e-01,(((30:6.783834e-02,41:1.333908e-02):3.809864e-02,(((22:3.100244e-04,23:1.527057e-03):4.675974e-04,21:1.179263e-04):3.569957e-02,(44:2.817599e-03,43:8.427341e-04):1.388756e-01):4.712075e-02):1.198059e-01,36:3.213365e-01):2.488381e-01):1.059447e-01):1.793150e-01,((45:1.917594e-01,46:1.474118e-01):9.099947e-01,((6:1.303584e+00,(10:1.274356e+00,((13:2.032452e+00,16:2.174515e+00):1.954218e-01,(17:1.525671e+00,18:2.280743e+00):7.930699e-01):1.933185e-01):2.614170e-01):5.199273e-02,((14:1.168738e+00,(15:1.041199e+00,(8:9.742421e-01,7:1.115337e+00):1.452688e-01):6.833836e-02):1.808806e-01,((12:1.388774e+00,(5:1.017867e+00,9:8.713443e-01):6.593890e-01):1.429770e-01,11:1.080602e+00):1.535618e-01):1.040384e-01):5.799357e-01):1.697066e-01):6.562749e-02):1.410721e-01):1.103387e-01,(((20:5.654420e-02,33:1.213066e-01):5.155719e-01,((((26:3.229111e-03,27:9.211799e-03):6.957792e-02,40:1.057893e-01):4.873745e-02,(((32:6.852412e-03,24:8.045164e-03):9.362471e-02,34:1.068850e-01):3.226859e-02,19:2.942946e-01):6.728683e-03):8.019321e-02,(28:1.435787e-01,35:2.510156e-01):7.793975e-02):1.227949e-01):8.803065e-02,(38:3.157752e-01,(39:1.152364e-01,37:5.767885e-02):4.481409e-01):1.166977e-01):1.547539e-01,1:4.019441e-01);
   tree gen.117500 = [&U] ((31:6.705847e-01,((4:5.550454e-01,(2:4.298192e-01,(29:3.403643e-01,25:2.493230e-01):2.133896e-01):1.745345e-01):9.997288e-02,((42:4.870732e-01,(3:5.915739e-01,(((30:6.783834e-02,41:4.366253e-02):3.686313e-02,((44:3.440139e-03,43:8.427341e-04):1.388756e-01,((22:1.753332e-03,23:2.354973e-03):2.341142e-04,21:2.381119e-04):2.363818e-02):3.010957e-02):1.134644e-01,36:3.213365e-01):2.488381e-01):1.242731e-01):1.482138e-01,((45:8.565923e-02,46:1.072248e-01):8.284144e-01,(6:1.155097e+00,((10:1.274356e+00,((13:2.029637e+00,16:2.174515e+00):2.691218e-01,(17:1.525671e+00,18:2.280743e+00):7.930699e-01):1.818584e-01):2.181272e-01,((14:1.168738e+00,(15:1.041199e+00,(8:9.742421e-01,7:1.115337e+00):1.452688e-01):6.833836e-02):1.808806e-01,((12:1.388774e+00,(5:1.017867e+00,9:8.713443e-01):6.593890e-01):1.839115e-01,11:1.080602e+00):1.535618e-01):1.019208e-01):1.117594e-01):5.799357e-01):1.697066e-01):7.957165e-02):1.410721e-01):1.103387e-01,(((20:5.654420e-02,33:1.213066e-01):5.155719e-01,((((26:5.577881e-03,27:9.254254e-03):1.056759e-01,40:1.057893e-01):4.873745e-02,(((32:7.805096e-03,24:7.005170e-03):1.135905e-01,34:8.448016e-02):3.339958e-02,19:2.741634e-01):7.174617e-03):8.280783e-02,(28:1.435787e-01,35:2.510156e-01):2.826265e-02):8.759611e-02):8.803065e-02,(38:3.089100e-01,(39:2.046852e-01,37:5.279362e-03):4.481409e-01):1.166977e-01):1.547539e-01,1:4.019441e-01);
   tree gen.118000 = [&U] ((31:6.717310e-01,((4:5.559942e-01,(2:4.305540e-01,(29:3.409461e-01,25:2.497492e-01):2.994991e-01):1.230721e-01):1.001438e-01,((42:4.505625e-01,(3:5.925851e-01,((((21:4.677339e-04,22:1.650426e-03):6.967666e-04,23:8.727037e-04):2.168507e-02,((44:3.446019e-03,43:3.876598e-03):1.391130e-01,(30:6.795431e-02,41:4.756740e-02):2.379600e-02):6.111971e-02):1.136584e-01,36:3.218858e-01):2.492634e-01):1.247393e-01):1.086818e-01,((45:6.678867e-02,46:1.074081e-01):8.298305e-01,(6:1.157072e+00,((10:1.276535e+00,((13:2.033106e+00,16:2.085961e+00):1.602419e-01,(17:1.528279e+00,18:2.284641e+00):7.277327e-01):2.955075e-01):1.392496e-01,((14:1.170736e+00,(15:1.042978e+00,(8:9.759075e-01,7:1.117243e+00):1.258197e-01):1.741899e-01):1.811898e-01,((12:1.391148e+00,(5:9.089278e-01,9:8.728337e-01):7.790656e-01):2.560545e-01,11:1.082449e+00):1.538243e-01):1.020950e-01):1.056981e-01):5.809271e-01):2.254789e-01):7.970766e-02):1.413133e-01):1.048801e-01,(((20:5.664085e-02,33:1.343265e-01):4.402862e-01,((((26:1.618061e-03,27:9.270073e-03):1.058565e-01,40:1.489542e-01):4.882076e-02,(((32:7.818438e-03,24:1.699850e-03):1.137847e-01,34:8.272566e-02):3.500950e-02,19:2.746320e-01):7.186882e-03):7.319303e-02,(28:1.444462e-01,35:2.514447e-01):4.858448e-02):1.186716e-01):5.955992e-02,(38:3.094380e-01,(39:1.393649e-01,37:8.226921e-03):4.208180e-01):1.168971e-01):1.550184e-01,1:4.026312e-01);
   tree gen.118500 = [&U] ((((4:5.945276e-01,(((((17:1.496310e+00,18:2.458712e+00):8.405210e-01,(16:2.352368e+00,13:2.075055e+00):1.896238e-01):2.467021e-01,10:1.131103e+00):2.323235e-01,(6:1.381347e+00,(((12:1.333826e+00,(9:7.941419e-01,5:9.705214e-01):6.182476e-01):1.868954e-01,11:1.065930e+00):1.786776e-01,(14:1.248184e+00,((7:1.127774e+00,8:1.010840e+00):1.460597e-01,15:1.105180e+00):1.481393e-01):1.799929e-01):6.531144e-02):4.875958e-02):8.506569e-01,(2:4.156117e-01,(25:2.708177e-01,29:4.344254e-01):1.632500e-01):1.212287e-01):7.035354e-02):1.012576e-01,(((46:8.918262e-01,42:3.742460e-01):2.224568e-01,45:8.126944e-01):5.685191e-02,(((((44:3.998689e-03,43:9.051191e-04):1.446371e-01,(41:2.020352e-02,30:8.146427e-02):1.036131e-02):3.151497e-02,(22:1.069472e-03,(23:6.700000e-04,21:1.776738e-03):2.889707e-04):4.052067e-02):9.123735e-02,36:4.195192e-01):3.496322e-01,3:6.979380e-01):1.729964e-01):1.153166e-01):1.646857e-01,31:6.371886e-01):8.439940e-02,((38:2.928251e-01,(39:3.198656e-01,37:2.834300e-01):2.218246e-02):2.041109e-01,(((34:1.409674e-01,((40:1.642977e-01,(26:9.395933e-03,27:1.098405e-02):9.992965e-02):2.162158e-02,(19:2.663691e-01,(24:2.217047e-03,32:4.456431e-03):1.362138e-01):2.574001e-02):4.070995e-02):1.933109e-02,(28:1.656492e-01,35:2.344252e-01):5.153133e-02):9.823838e-02,(33:1.409655e-01,20:7.266062e-02):3.612864e-01):7.723996e-02):1.547596e-01,1:3.779157e-01);
   tree gen.119000 = [&U] ((31:6.763726e-01,((4:5.598361e-01,(2:4.451724e-01,(29:3.334702e-01,25:2.856139e-01):1.396208e-01):9.741087e-02):9.753185e-02,((42:5.280362e-01,(3:6.639951e-01,((((21:3.199092e-03,23:5.178949e-03):2.485919e-03,22:1.940061e-03):2.810828e-02,((44:2.169010e-03,43:4.047972e-03):1.650639e-01,(30:4.288900e-02,41:2.065311e-02):6.855639e-02):3.231895e-02):1.312027e-01,36:2.677331e-01):2.532907e-01):3.430917e-02):2.234825e-01,((45:3.232019e-02,46:2.796177e-01):7.463288e-01,(6:1.165067e+00,((10:1.293677e+00,((13:2.047155e+00,16:2.100375e+00):2.831677e-01,(17:1.468616e+00,18:2.300428e+00):6.922627e-01):3.172773e-01):2.781391e-01,((14:1.198313e+00,(15:1.040635e+00,(8:9.826509e-01,7:1.124963e+00):1.645384e-01):1.486730e-01):1.844389e-01,((12:1.400760e+00,(5:9.152084e-01,9:8.153132e-01):7.844488e-01):1.693984e-01,11:1.089929e+00):1.321340e-01):9.356084e-02):1.087053e-01):5.849412e-01):1.639956e-01):6.343314e-02):1.422897e-01):1.056049e-01,(((20:7.604111e-02,33:1.383210e-01):3.931891e-01,((((26:1.531475e-03,27:1.466872e-02):7.983655e-02,40:1.190344e-01):2.045208e-02,(((32:8.720866e-03,24:2.937526e-03):3.076287e-02,34:5.667540e-02):7.046911e-02,19:2.765297e-01):4.715335e-02):5.332775e-02,(28:1.323916e-01,35:2.531822e-01):6.321817e-02):1.031110e-01):9.885955e-02,(38:3.115762e-01,(39:7.430335e-02,37:9.100717e-03):3.971091e-01):2.824594e-01):1.591523e-01,1:3.612617e-01);
   tree gen.119500 = [&U] ((31:6.763726e-01,((4:5.598361e-01,(2:4.451724e-01,(29:3.752475e-01,25:2.759938e-01):2.408386e-01):1.087603e-01):8.983793e-02,((42:5.280362e-01,(3:6.639951e-01,((((23:1.378261e-03,(22:3.102852e-03,21:1.472706e-03):9.066876e-04):2.300123e-02,(44:7.211970e-04,43:2.201121e-03):1.677792e-01):1.111397e-02,(30:2.189671e-02,41:1.958416e-02):7.895715e-02):1.369768e-01,36:2.677331e-01):2.518548e-01):5.165860e-03):2.192635e-01,((45:3.232019e-02,46:5.475072e-01):6.629962e-01,((((14:1.198313e+00,(15:1.137159e+00,(8:9.826509e-01,7:1.124963e+00):1.645384e-01):1.486730e-01):1.259018e-01,((12:1.400760e+00,(5:9.152084e-01,9:8.153132e-01):7.844488e-01):1.693984e-01,11:1.089929e+00):1.499569e-01):1.381198e-01,(10:1.293677e+00,((13:1.723064e+00,16:2.100375e+00):2.505961e-01,(17:1.468616e+00,18:2.300428e+00):6.922627e-01):3.394351e-01):1.609271e-01):6.419504e-02,6:1.207157e+00):5.849412e-01):1.639956e-01):6.219256e-02):1.776017e-01):9.408530e-02,(((20:5.750247e-02,33:1.383210e-01):3.931891e-01,((((26:3.995891e-03,27:1.466872e-02):7.983655e-02,40:1.190344e-01):1.809268e-02,(((32:7.046198e-03,24:1.243414e-03):2.583028e-02,34:5.667540e-02):1.359890e-01,19:2.765297e-01):9.214018e-03):3.007674e-02,(28:1.576761e-01,35:2.531822e-01):4.935488e-02):1.155916e-01):9.885955e-02,(38:3.115762e-01,(39:3.079854e-02,37:9.100717e-03):3.971091e-01):2.824594e-01):1.591523e-01,1:3.612617e-01);
   tree gen.120000 = [&U] ((((4:5.593928e-01,((2:4.100218e-01,(25:2.782188e-01,29:4.285825e-01):1.539629e-01):1.304994e-01,((6:1.362768e+00,(((12:1.315886e+00,(9:7.834608e-01,5:8.871129e-01):6.403672e-01):2.089433e-01,11:1.051593e+00):9.073410e-02,(14:1.176057e+00,((7:1.077304e+00,8:9.972441e-01):1.428963e-01,15:1.090315e+00):9.988213e-02):1.614503e-01):6.683170e-02):5.500715e-02,(((17:1.476184e+00,18:2.425642e+00):7.072876e-01,(16:2.217437e+00,13:2.047146e+00):1.376036e-01):2.950584e-01,10:1.131757e+00):2.118698e-01):7.835485e-01):7.657753e-02):7.326068e-02,(((46:9.016086e-01,42:8.886031e-02):4.451163e-01,((((((22:4.837659e-03,21:1.278498e-04):2.425401e-03,23:3.651075e-04):4.485167e-02,(41:3.109720e-02,30:2.407018e-02):5.383059e-02):1.687661e-02,(44:2.262168e-03,43:3.466081e-04):9.558348e-02):1.162937e-01,36:3.241276e-01):3.211782e-01,3:6.540721e-01):9.602718e-02):3.616185e-02,45:8.017638e-01):1.653450e-01):1.899154e-01,31:6.876374e-01):1.050279e-01,(((38:2.414884e-01,39:4.150646e-01):3.870462e-02,37:3.779577e-01):2.154900e-01,(((((40:9.450916e-02,(26:1.295769e-02,27:1.056492e-02):9.565948e-02):3.736256e-02,(24:8.584656e-03,32:3.575672e-03):1.473447e-01):2.579064e-02,(19:2.627865e-01,34:1.167395e-01):1.430218e-02):5.277255e-02,(28:1.740794e-01,35:2.565153e-01):3.620850e-02):9.563467e-02,(33:1.049969e-01,20:4.842377e-02):3.849451e-01):9.668152e-02):1.526781e-01,1:3.728328e-01);
   tree gen.120500 = [&U] ((((4:5.607257e-01,((2:4.109988e-01,(25:1.793918e-01,29:4.296037e-01):1.543297e-01):1.103363e-01,((6:1.316669e+00,(((12:1.299767e+00,(9:8.510892e-01,5:1.013769e+00):6.487820e-01):2.094411e-01,11:1.054099e+00):1.034206e-01,(14:1.178860e+00,((7:1.079871e+00,8:9.996204e-01):2.175698e-01,15:1.092913e+00):1.001201e-01):1.752447e-01):1.029948e-01):5.513822e-02,(((17:1.498494e+00,18:2.431422e+00):6.824459e-01,(13:2.052024e+00,16:2.222721e+00):3.191528e-01):2.957615e-01,10:1.134454e+00):1.941205e-01):7.620211e-01):8.709934e-02):8.996550e-02,(((46:1.132124e+00,42:7.914138e-02):3.563155e-01,45:8.036743e-01):1.098878e-01,(((((44:2.267558e-03,43:1.354349e-03):1.000108e-01,(41:2.172247e-02,30:4.813675e-02):2.922942e-02):1.689927e-02,(21:1.867105e-04,(23:2.743396e-04,22:8.192236e-04):1.384517e-03):4.036558e-02):1.165708e-01,36:3.248999e-01):2.951508e-01,3:6.365064e-01):1.348966e-01):1.657390e-01):1.598941e-01,31:6.147174e-01):1.052781e-01,(((39:3.311492e-01,37:3.498935e-01):3.610430e-02,38:2.420638e-01):2.160035e-01,(((((40:9.473437e-02,(26:9.244236e-03,27:8.442594e-03):1.037223e-01):1.979718e-02,34:1.170177e-01):2.380978e-02,((24:8.605112e-03,32:3.584192e-03):1.431396e-01,19:2.634127e-01):1.437161e-02):5.396540e-02,(28:1.158261e-01,35:2.571265e-01):5.156949e-02):1.184874e-01,(33:1.238238e-01,20:4.853916e-02):4.145996e-01):7.768808e-02):1.530419e-01,1:3.737212e-01);
   tree gen.121000 = [&U] ((31:6.540141e-01,((4:5.848706e-01,(2:4.304566e-01,(29:2.824833e-01,25:4.056523e-01):2.556640e-01):1.157270e-01):1.219422e-01,((42:5.105812e-01,(((((30:3.670564e-02,41:3.859717e-02):7.569530e-02,(22:1.259586e-03,(23:1.341080e-03,21:1.693221e-03):1.842338e-03):4.104760e-02):1.750658e-02,(44:6.550280e-03,43:6.533932e-04):1.241992e-01):2.230401e-01,36:3.037818e-01):2.409449e-01,3:5.973459e-01):5.414901e-02):1.970704e-01,((45:1.537635e-03,46:5.294086e-01):6.265601e-01,(6:1.182684e+00,((10:1.250913e+00,((13:2.042795e+00,16:2.030944e+00):2.447685e-01,(17:1.365225e+00,18:2.224384e+00):7.614798e-01):2.672412e-01):3.087110e-01,((14:1.158701e+00,(15:1.099569e+00,(8:9.501679e-01,7:1.089318e+00):1.590994e-01):7.409861e-02):1.809607e-01,((12:1.358329e+00,(5:9.556308e-01,9:7.883618e-01):7.585177e-01):1.550194e-01,11:1.023645e+00):1.582664e-01):9.484423e-02):5.106845e-02):6.891866e-01):1.319939e-01):5.295563e-02):1.655765e-01):7.296014e-02,(((20:7.855418e-02,33:1.337486e-01):4.214791e-01,((((26:4.039242e-03,27:1.091802e-02):8.280948e-02,40:1.066402e-01):3.351751e-02,(((32:7.715044e-03,24:1.536884e-03):5.474795e-02,34:2.726622e-02):8.795964e-02,19:2.673886e-01):1.610600e-02):6.529519e-02,(28:1.338752e-01,35:2.600477e-01):5.507733e-02):1.169823e-01):8.151850e-02,(38:2.880360e-01,(39:5.490490e-02,37:1.031289e-01):3.561122e-01):2.628284e-01):1.627008e-01,1:3.657895e-01);
   tree gen.121500 = [&U] ((31:6.540141e-01,((4:5.848706e-01,(2:4.304566e-01,(29:3.173710e-01,25:3.204628e-01):3.639277e-01):1.157270e-01):9.677368e-02,((42:5.105812e-01,(((((30:3.670564e-02,41:1.709908e-02):7.421601e-02,(44:5.941965e-03,43:3.358593e-04):1.241992e-01):8.958685e-03,(23:1.382414e-03,(22:7.741529e-04,21:2.289172e-04):3.374282e-03):4.847588e-02):2.230401e-01,36:3.037818e-01):2.409449e-01,3:5.973459e-01):9.357624e-02):1.565059e-01,((45:2.091192e-03,46:5.294086e-01):6.265601e-01,(6:1.182684e+00,((10:1.250913e+00,((13:2.042795e+00,16:2.030944e+00):2.699683e-01,(17:1.365225e+00,18:2.224384e+00):7.258311e-01):2.934297e-01):3.087110e-01,(((15:1.099569e+00,(8:9.842380e-01,7:1.089318e+00):1.816605e-01):1.147172e-01,14:1.158701e+00):1.599570e-01,((12:1.379543e+00,(5:9.556308e-01,9:7.562149e-01):7.585177e-01):1.550194e-01,11:1.023645e+00):9.668060e-02):1.358148e-01):4.917453e-02):6.891866e-01):1.319939e-01):5.295563e-02):1.655765e-01):7.296014e-02,(((20:6.817343e-02,33:1.337486e-01):4.214791e-01,((((26:4.039242e-03,27:1.091802e-02):5.615925e-02,40:1.207844e-01):3.351751e-02,(((32:7.715044e-03,24:5.980956e-03):8.408759e-02,34:2.726622e-02):6.472299e-02,19:2.673886e-01):1.610600e-02):6.529519e-02,(28:1.338752e-01,35:2.600477e-01):5.507733e-02):1.107897e-01):8.052043e-02,(38:2.106386e-01,(39:1.511255e-01,37:2.404627e-01):2.303047e-01):2.602484e-01):1.627008e-01,1:3.657895e-01);
   tree gen.122000 = [&U] ((31:6.369811e-01,((4:5.696384e-01,(2:4.192458e-01,(29:3.822899e-01,25:3.399964e-01):2.212338e-01):1.127130e-01):9.425333e-02,((42:5.894585e-01,(((((30:3.574969e-02,41:1.665376e-02):4.585010e-02,(44:2.891783e-03,43:3.271122e-04):1.209646e-01):3.478996e-02,((22:1.692353e-05,23:2.568118e-03):4.059653e-03,21:9.583113e-05):3.648217e-02):2.055776e-01,36:2.958702e-01):2.346697e-01,3:6.114779e-01):1.133887e-01):1.379651e-01,((45:4.998712e-03,46:5.632975e-01):6.102421e-01,(6:1.151883e+00,((10:1.218334e+00,((13:1.934017e+00,16:1.978050e+00):3.048284e-01,(17:1.329669e+00,18:2.166452e+00):7.069277e-01):2.857876e-01):3.006710e-01,(((15:1.122807e+00,(8:9.586047e-01,7:1.060948e+00):2.225261e-01):1.117295e-01,14:1.128524e+00):1.235688e-01,((12:1.343615e+00,(5:9.307426e-01,9:7.365202e-01):7.387630e-01):1.721705e-01,11:9.969851e-01):2.053847e-01):8.377296e-02):4.789383e-02):6.712376e-01):1.814041e-01):5.157647e-02):1.612642e-01):7.105998e-02,(((20:6.639793e-02,33:9.848472e-02):4.105022e-01,((((26:3.934045e-03,27:1.063368e-02):1.261218e-01,40:9.247054e-02):2.521906e-02,(((32:7.514115e-03,24:3.608314e-03):8.697287e-02,34:4.786172e-02):5.954080e-02,19:2.604248e-01):1.568654e-02):6.359466e-02,(28:1.303885e-01,35:2.532751e-01):6.463557e-02):1.079043e-01):7.842337e-02,(38:3.089015e-01,(39:1.437520e-01,37:8.163181e-02):2.243067e-01):2.534705e-01):1.584634e-01,1:3.562629e-01);
   tree gen.122500 = [&U] ((31:6.373576e-01,((4:5.699751e-01,(2:4.194937e-01,(29:3.528841e-01,25:3.401974e-01):2.213646e-01):1.127796e-01):8.822359e-02,((42:3.925827e-01,(((((30:4.122400e-02,41:2.185278e-02):4.175951e-02,(44:2.893492e-03,43:3.273056e-04):1.127439e-01):1.027480e-02,((22:1.625102e-04,21:9.542957e-05):2.576498e-03,23:2.561987e-03):3.650374e-02):2.056991e-01,36:3.377893e-01):2.589745e-01,3:5.722623e-01):1.233092e-01):1.380467e-01,((45:2.840123e-03,46:4.446157e-01):6.106028e-01,(6:1.152564e+00,((10:1.219055e+00,((13:1.935161e+00,16:1.979220e+00):2.226969e-01,(17:1.330455e+00,18:2.167733e+00):6.259526e-01):2.859566e-01):2.753013e-01,(((15:1.123470e+00,(8:9.591714e-01,7:1.061575e+00):2.226577e-01):1.117955e-01,14:1.129191e+00):1.236418e-01,((12:1.344409e+00,(5:9.312928e-01,9:7.583396e-01):6.930964e-01):2.055931e-01,11:9.975744e-01):1.292186e-01):3.973922e-02):9.723433e-02):6.716344e-01):1.145663e-01):7.236050e-02):1.799956e-01):7.110199e-02,(((20:6.989864e-02,33:9.854294e-02):4.107448e-01,((((26:2.132676e-03,27:4.244317e-03):1.255292e-01,40:1.388969e-01):2.523397e-02,(((32:6.558527e-03,24:5.308322e-03):1.068945e-01,34:6.014159e-02):5.009218e-02,19:2.605787e-01):1.156041e-02):5.947013e-02,(28:1.304656e-01,35:2.534248e-01):6.467378e-02):1.079681e-01):4.723838e-02,(38:3.090841e-01,(39:1.441571e-01,37:8.168006e-02):2.919847e-01):2.536204e-01):1.585571e-01,1:3.564735e-01);
   tree gen.123000 = [&U] ((31:6.239635e-01,(((((10:1.313665e+00,((18:2.007620e+00,17:1.480520e+00):7.402367e-01,(13:1.738509e+00,16:1.823986e+00):2.135811e-01):3.287224e-01):1.873578e-01,((((15:1.004932e+00,(7:1.149081e+00,8:9.623780e-01):1.296871e-01):1.172197e-01,14:1.215399e+00):1.943304e-01,((12:1.355660e+00,(5:8.941773e-01,9:7.878916e-01):6.565647e-01):1.705151e-01,11:1.075010e+00):1.144720e-01):1.270289e-01,6:1.155741e+00):6.396621e-02):7.211439e-01,(46:4.803808e-01,45:1.458795e-01):7.876960e-01):6.493309e-02,(3:6.830477e-01,(((44:4.730380e-03,43:3.243502e-03):1.635032e-01,(((23:2.112151e-03,22:7.028359e-04):7.238489e-04,21:5.745125e-03):4.088437e-02,(30:6.387001e-02,41:2.439773e-02):3.870982e-02):2.191387e-02):1.407326e-01,(36:1.656819e-01,42:1.095023e-01):1.740432e-01):2.135350e-01):2.428595e-01):6.328308e-02,(4:5.356542e-01,((25:1.609085e-01,29:4.260910e-01):2.238551e-01,2:3.433437e-01):1.755860e-01):1.347082e-01):1.475412e-01):6.690234e-02,(((33:8.486260e-02,20:6.928020e-02):3.816261e-01,((((26:9.382904e-04,27:1.082871e-02):9.441325e-02,40:1.105713e-01):1.939863e-02,(((24:1.806010e-03,32:6.093584e-03):1.355538e-01,34:1.368404e-01):3.404241e-02,19:2.541235e-01):1.336830e-02):4.971726e-02,(35:2.272957e-01,28:1.653717e-01):2.268106e-02):1.120184e-01):9.169142e-02,((37:4.174771e-01,38:2.970623e-01):8.271119e-02,39:5.435102e-01):1.018771e-01):1.078467e-01,1:3.614272e-01);
   tree gen.123500 = [&U] ((31:6.321281e-01,((((6:1.163208e+00,((((15:1.066139e+00,(7:1.156506e+00,8:9.685963e-01):1.690973e-01):7.170020e-02,14:1.223252e+00):1.384125e-01,((12:1.364419e+00,(5:8.999549e-01,9:8.709491e-01):6.608070e-01):1.809071e-01,11:1.081956e+00):1.605629e-01):1.278497e-01,(10:1.322153e+00,((18:2.020592e+00,17:1.490086e+00):7.450196e-01,(13:1.749742e+00,16:1.835772e+00):2.100304e-01):3.032992e-01):1.885684e-01):6.437952e-02):7.258035e-01,(46:4.834848e-01,45:1.343059e-01):7.810368e-01):1.100543e-01,(3:5.399935e-01,((((21:1.720472e-03,(23:2.401196e-03,22:1.468887e-04):3.023797e-03):3.990761e-02,(30:6.428270e-02,41:2.721818e-02):3.554544e-02):2.194760e-02,(44:7.512942e-03,43:2.169907e-03):1.981453e-01):1.416419e-01,(36:1.558133e-01,42:2.305852e-01):2.193649e-01):2.149148e-01):2.444287e-01):9.449906e-02,(4:5.391153e-01,((25:2.676921e-01,29:3.881726e-01):2.105441e-01,2:3.455621e-01):2.172024e-01):1.355786e-01):1.883215e-01):6.733463e-02,(((33:8.541092e-02,20:6.972785e-02):3.840919e-01,((((26:6.051870e-04,27:1.089868e-02):9.502329e-02,40:1.237070e-01):2.836627e-02,(((24:1.817679e-03,32:1.067117e-02):1.364297e-01,34:7.736449e-02):3.194240e-02,19:2.557654e-01):2.354470e-02):5.003851e-02,(35:2.338447e-01,28:1.664402e-01):2.282761e-02):1.396999e-01):9.228387e-02,((37:4.201745e-01,38:1.979597e-01):1.658058e-01,39:5.470220e-01):8.342731e-02):1.651456e-01,1:3.637626e-01);
   tree gen.124000 = [&U] ((31:5.764689e-01,((4:5.635557e-01,(2:4.601900e-01,(29:3.756201e-01,25:3.560494e-01):2.128231e-01):1.222304e-01):1.058079e-01,(((42:5.244796e-01,(((23:2.694896e-03,(22:6.509372e-03,21:5.734687e-04):9.253786e-04):2.706083e-02,((30:4.242900e-02,41:2.274151e-02):4.880209e-02,(44:2.460146e-03,43:1.811660e-03):1.250235e-01):2.329035e-02):1.510137e-01,36:3.141776e-01):2.170321e-01):7.920487e-02,3:5.403433e-01):2.172014e-01,((45:1.431111e-02,46:5.491570e-01):7.058709e-01,(((((15:1.062057e+00,(8:9.788022e-01,7:1.083153e+00):1.796116e-01):1.099117e-01,14:1.232700e+00):1.544521e-01,((12:1.407054e+00,(5:9.746879e-01,9:7.936756e-01):7.253923e-01):1.652196e-01,11:1.044058e+00):1.651872e-01):7.404599e-02,(10:1.208008e+00,((13:2.025333e+00,16:1.981827e+00):2.687028e-01,(17:1.392450e+00,18:2.391440e+00):6.551198e-01):2.816855e-01):2.647445e-01):1.245743e-01,6:1.206269e+00):7.029303e-01):1.199047e-01):6.946862e-02):1.316697e-01):8.589827e-02,(((20:5.667697e-02,33:1.031347e-01):4.298842e-01,((((26:1.693947e-03,27:1.092662e-02):6.188075e-02,40:9.154264e-02):2.874507e-02,(((32:9.007258e-03,24:4.058073e-03):7.280211e-02,34:1.211185e-01):5.242631e-02,19:2.663218e-01):2.228827e-02):5.204173e-02,(28:1.365449e-01,35:2.652335e-01):5.219510e-02):1.044109e-01):9.303628e-02,(38:3.234864e-01,(39:2.606752e-01,37:1.912355e-01):3.139470e-01):1.534100e-01):1.492559e-01,1:3.779909e-01);
   tree gen.124500 = [&U] ((((((2:4.542288e-01,(25:2.277033e-01,29:3.923136e-01):2.007586e-01):1.267011e-01,4:5.317355e-01):8.141994e-02,((((13:1.739700e+00,16:2.071643e+00):3.373127e-01,(17:1.761434e+00,18:2.052288e+00):5.747911e-01):3.586269e-01,10:1.164191e+00):2.421052e-01,((((12:1.358881e+00,(9:7.571823e-01,5:9.148077e-01):6.763710e-01):1.606939e-01,11:9.245451e-01):1.671022e-01,(14:1.276280e+00,(15:1.083835e+00,(7:1.024040e+00,8:1.050360e+00):1.745202e-01):9.560052e-02):9.473691e-02):1.318362e-01,6:1.294379e+00):4.405136e-02):8.815381e-01):3.979430e-02,((46:1.114624e+00,(45:5.597631e-01,42:3.994501e-01):9.333410e-02):7.933921e-02,(((((44:4.290763e-03,43:2.309818e-03):1.240097e-01,(41:2.450055e-02,30:5.298097e-02):1.848600e-02):2.050169e-02,(23:1.749833e-03,(21:6.619230e-04,22:6.890075e-04):2.191288e-04):3.282257e-02):1.189121e-01,36:3.649119e-01):2.766406e-01,3:6.158054e-01):1.459763e-01):1.353589e-01):1.650249e-01,31:5.773275e-01):9.442822e-02,((38:2.677475e-01,(39:2.642626e-02,37:1.427000e-01):4.287193e-01):2.174064e-01,((((40:1.147303e-01,(26:1.139778e-03,27:7.199741e-03):6.651642e-02):2.140274e-02,(19:2.497939e-01,((24:9.293586e-04,32:1.028717e-02):1.337757e-01,34:1.037959e-01):1.884516e-02):1.347917e-02):8.025936e-02,(28:1.554327e-01,35:2.923983e-01):5.060534e-02):9.194791e-02,(33:1.143585e-01,20:7.167682e-02):4.514234e-01):9.052672e-02):1.250010e-01,1:3.947261e-01);
   tree gen.125000 = [&U] (((((46:4.575406e-01,45:1.006546e-01):8.756300e-01,((((30:5.974311e-02,41:1.169451e-02):4.252358e-02,((44:5.966324e-03,43:2.118133e-03):1.851927e-01,((23:2.373622e-03,21:1.062287e-03):2.900183e-03,22:1.773400e-03):2.443097e-02):4.977989e-02):1.287764e-01,(42:1.384665e-01,36:2.241504e-01):2.080655e-01):2.753494e-01,3:6.808151e-01):2.436195e-01):3.090072e-02,(((29:3.997926e-01,25:2.553065e-01):1.746434e-01,(2:5.510115e-01,(((((13:1.699020e+00,16:2.178240e+00):1.991006e-01,(17:1.488665e+00,18:2.302339e+00):7.323133e-01):3.597607e-01,10:1.317504e+00):2.407022e-01,((11:9.975260e-01,(12:1.509311e+00,(9:8.603761e-01,5:1.017785e+00):6.136324e-01):2.069708e-01):1.518020e-01,((15:1.187461e+00,(7:1.155692e+00,8:1.160946e+00):1.502031e-01):1.039502e-01,14:1.243792e+00):1.487064e-01):8.365605e-02):5.863105e-02,6:1.251839e+00):9.204829e-01):6.171932e-02):4.348889e-02,4:6.054500e-01):7.745258e-02):1.832041e-01,31:6.558381e-01):7.346015e-02,((38:2.572445e-01,(37:9.927567e-02,39:2.873659e-01):2.292741e-01):2.343707e-01,((20:6.601163e-02,33:1.090672e-01):4.550581e-01,(((((32:7.075844e-03,24:3.086306e-03):1.586719e-01,19:2.695530e-01):2.720342e-02,(40:1.095602e-01,(27:8.693043e-03,26:7.390004e-03):7.019303e-02):2.552723e-02):4.062393e-02,34:1.477155e-01):1.601838e-02,(35:2.943929e-01,28:1.372552e-01):6.114417e-02):1.188546e-01):1.024208e-01):1.416683e-01,1:4.175633e-01);
   tree gen.125500 = [&U] ((31:6.658878e-01,((((6:1.257929e+00,((((15:1.123078e+00,(7:1.149835e+00,8:1.017870e+00):1.936009e-01):1.072091e-01,14:1.206449e+00):1.324910e-01,((12:1.312224e+00,(5:1.044366e+00,9:9.455803e-01):6.283236e-01):1.083827e-01,11:1.015539e+00):1.510116e-01):8.793515e-02,(10:1.220092e+00,((18:2.250647e+00,17:1.569666e+00):7.848084e-01,(13:1.843189e+00,16:1.933814e+00):3.221151e-01):3.142529e-01):2.269515e-01):9.496716e-02):7.355714e-01,(46:7.178958e-01,45:6.183335e-02):7.152007e-01):8.882194e-02,(3:6.830428e-01,(((21:9.691282e-04,(23:2.803791e-04,22:9.939220e-04):1.327759e-03):2.467149e-02,((30:5.754008e-02,41:6.266134e-02):5.841989e-02,(44:5.866012e-03,43:2.290761e-03):1.696912e-01):2.190696e-02):1.915505e-01,(36:8.875030e-02,42:1.251906e-01):2.490387e-01):3.290878e-01):1.712187e-01):7.074440e-02,(4:5.679075e-01,((25:2.448534e-01,29:3.881234e-01):3.265798e-01,2:3.563469e-01):2.029929e-01):1.428194e-01):1.377591e-01):1.134379e-01,(((33:1.106091e-01,20:1.056539e-01):4.848275e-01,((((26:2.292712e-04,27:8.549922e-03):1.000981e-01,40:1.286350e-01):2.869098e-02,(((24:2.640857e-03,32:7.123809e-03):7.187798e-02,34:6.224828e-02):8.460031e-02,19:2.694249e-01):1.560105e-02):4.645937e-02,(35:2.674024e-01,28:1.426646e-01):5.537142e-02):1.213565e-01):8.146147e-02,((38:3.479395e-01,39:5.589073e-01):1.145729e-02,37:4.579104e-01):1.936673e-01):1.470027e-01,1:3.986956e-01);
   tree gen.126000 = [&U] ((31:5.452043e-01,((4:5.329914e-01,(2:3.716455e-01,(29:3.211463e-01,25:2.168515e-01):2.862443e-01):1.775378e-01):6.779303e-02,((42:4.418188e-01,((45:4.026852e-02,46:4.975124e-01):7.035797e-01,(((10:1.142492e+00,((13:1.723553e+00,16:2.022058e+00):1.746973e-01,(17:1.316931e+00,18:2.283466e+00):6.195896e-01):2.732366e-01):2.397224e-01,(((15:1.004456e+00,(8:1.011504e+00,7:1.024409e+00):1.678000e-01):1.399449e-01,14:1.109154e+00):1.288119e-01,((12:1.330743e+00,(5:9.223827e-01,9:7.780003e-01):6.406094e-01):1.562590e-01,11:9.874339e-01):1.508835e-01):4.159779e-02):1.086543e-01,6:1.150079e+00):7.247174e-01):8.519520e-02):5.735277e-02,(((((30:7.271816e-02,41:3.677097e-02):6.992849e-02,((22:1.943713e-03,21:1.020424e-03):4.590197e-04,23:5.102673e-04):3.229544e-02):4.227568e-02,(44:5.804162e-03,43:2.624197e-04):1.075876e-01):1.638856e-01,36:3.545963e-01):2.820334e-01,3:6.109711e-01):1.638360e-01):8.180919e-02):1.638484e-01):7.936602e-02,(((20:6.224934e-02,33:9.754124e-02):4.365666e-01,((((26:3.243293e-03,27:6.236527e-03):8.630720e-02,40:1.088585e-01):3.773651e-02,(((32:9.314703e-03,24:3.244797e-03):6.967037e-02,34:3.992407e-02):6.183886e-02,19:2.772164e-01):2.579424e-02):5.855370e-02,(28:1.396299e-01,35:2.500442e-01):5.861074e-02):1.277432e-01):5.119220e-02,(38:2.497713e-01,(39:3.180967e-01,37:2.789366e-01):1.779318e-01):1.279767e-01):1.193121e-01,1:3.574907e-01);
   tree gen.126500 = [&U] ((31:5.819262e-01,((4:5.744784e-01,(2:3.966775e-01,(29:3.427769e-01,25:2.314574e-01):3.055241e-01):1.950167e-01):1.005280e-01,(((42:4.932109e-01,(((10:1.219444e+00,((13:1.839642e+00,16:2.158252e+00):1.864639e-01,(17:1.405632e+00,18:2.437267e+00):6.613217e-01):2.916403e-01):2.558688e-01,(((15:1.072111e+00,(8:1.018226e+00,7:1.139269e+00):1.791021e-01):1.004315e-01,14:1.183860e+00):1.786972e-01,((12:1.420374e+00,(5:9.845092e-01,9:8.304020e-01):6.837573e-01):1.661084e-01,11:1.053942e+00):1.610461e-01):6.818470e-02):2.103127e-02,6:1.227542e+00):7.867958e-01):5.591791e-02,(45:1.268171e-02,46:5.310221e-01):7.509689e-01):9.039347e-02,(((((30:7.761605e-02,41:4.206564e-02):4.309250e-02,(44:6.195098e-03,43:8.938652e-05):1.378387e-01):3.873595e-02,((21:3.158864e-04,22:3.194512e-03):6.568851e-04,23:5.446360e-04):3.403459e-02):1.274715e-01,36:3.784799e-01):3.010296e-01,3:6.521227e-01):1.748711e-01):7.210212e-02):1.606043e-01):6.420827e-02,(((20:8.395002e-02,33:1.507370e-01):4.659713e-01,((((26:3.461743e-03,27:1.145415e-02):7.930156e-02,40:1.161906e-01):3.275859e-02,(((32:9.942089e-03,24:7.276482e-03):7.282560e-02,34:3.382261e-02):8.262742e-02,19:2.958882e-01):2.753160e-02):7.071170e-02,(28:1.490346e-01,35:2.965511e-01):4.786847e-02):8.096196e-02):1.536926e-01,(38:4.059407e-01,(39:3.395219e-01,37:1.399122e-01):1.899163e-01):1.365965e-01):1.273483e-01,1:3.692319e-01);
   tree gen.127000 = [&U] ((31:5.664368e-01,((4:5.591872e-01,(2:3.861189e-01,(29:2.759539e-01,25:2.252966e-01):2.047724e-01):1.486444e-01):8.677535e-02,((42:4.800829e-01,((45:1.177372e-02,46:9.089588e-01):7.309800e-01,(((10:1.186985e+00,((13:1.925782e+00,16:2.100805e+00):2.111963e-01,(17:1.368217e+00,18:2.372393e+00):6.437190e-01):3.008636e-01):2.490582e-01,(((15:1.043574e+00,(8:9.911230e-01,7:1.108945e+00):1.743348e-01):9.775824e-02,14:1.152349e+00):1.739407e-01,((12:1.382567e+00,(5:9.583040e-01,9:8.348139e-01):5.015407e-01):2.428777e-01,11:1.045192e+00):1.567595e-01):6.336954e-02):3.133698e-02,6:1.194868e+00):8.029045e-01):3.045309e-02):1.342508e-01,(((((30:4.018082e-02,41:5.150734e-02):7.971133e-02,(44:2.903264e-03,43:1.005216e-04):1.169048e-01):5.304628e-03,((22:1.688733e-03,23:1.948199e-04):6.266582e-04,21:2.449631e-03):3.692598e-02):1.190602e-01,36:3.684057e-01):2.930169e-01,3:6.416322e-01):2.265760e-01):5.741604e-02):1.241435e-01):1.325889e-01,(((20:5.810686e-02,33:9.121903e-02):4.535683e-01,((((26:1.871900e-03,27:1.114927e-02):7.719076e-02,40:1.130979e-01):3.188664e-02,(((32:7.431153e-03,24:4.626639e-03):2.738507e-02,34:4.788236e-02):8.196974e-02,19:2.880124e-01):2.679877e-02):5.116981e-02,(28:1.450677e-01,35:2.886576e-01):4.659433e-02):8.635828e-02):1.235577e-01,(38:3.391370e-01,(39:3.304847e-01,37:1.964355e-01):1.601777e-01):1.414845e-01):1.302509e-01,1:3.594039e-01);
   tree gen.127500 = [&U] ((31:5.478883e-01,((4:5.408761e-01,(2:3.734751e-01,(29:4.028160e-01,25:3.089174e-01):1.795945e-01):1.864530e-01):8.393381e-02,((((45:3.750565e-03,46:1.464882e-01):7.043276e-01,42:4.643621e-01):2.818908e-02,(((10:1.148116e+00,((13:1.862720e+00,16:2.032012e+00):2.042805e-01,(17:1.323414e+00,18:2.294707e+00):6.226398e-01):2.910115e-01):2.542098e-01,(((15:1.009401e+00,(8:8.881396e-01,7:1.072631e+00):1.686261e-01):9.455705e-02,14:1.114614e+00):1.682449e-01,((12:1.337294e+00,(5:8.944937e-01,9:8.074771e-01):6.093705e-01):1.769183e-01,11:1.010966e+00):1.284911e-01):6.373910e-02):5.879957e-02,6:1.155741e+00):8.123687e-01):4.670781e-02,(((((30:3.886506e-02,41:1.560308e-02):4.947954e-02,(44:2.808194e-03,43:1.840089e-04):1.130766e-01):1.956920e-03,(23:3.857806e-04,(22:1.635555e-03,21:5.693523e-05):1.840027e-03):3.343611e-02):1.151615e-01,36:3.563419e-01):2.834218e-01,3:6.206214e-01):2.386778e-01):5.553590e-02):1.200783e-01):1.354635e-01,(((20:5.620410e-02,33:1.080055e-01):4.324532e-01,((((26:2.938972e-03,27:1.078418e-02):9.268150e-02,40:1.093944e-01):2.492451e-02,(((32:5.948792e-03,24:2.061339e-03):4.975282e-02,34:4.819096e-02):6.882009e-02,19:2.785811e-01):2.919086e-02):5.147151e-02,(28:1.403173e-01,35:2.294666e-01):6.630644e-02):5.314244e-02):1.195117e-01,(38:2.781697e-01,(39:3.196627e-01,37:1.126909e-01):2.710711e-01):1.682160e-01):1.460260e-01,1:3.476349e-01);
   tree gen.128000 = [&U] ((31:6.179307e-01,((4:6.098820e-01,(2:3.879896e-01,(29:4.184708e-01,25:3.209229e-01):1.597752e-01):1.612736e-01):1.143815e-01,((((45:6.106137e-03,46:2.417000e-01):9.126304e-01,42:4.824088e-01):1.627305e-02,(6:1.146259e+00,((10:1.192736e+00,((13:1.992713e+00,16:2.110983e+00):2.122195e-01,(17:1.374846e+00,18:2.383887e+00):6.468377e-01):3.424707e-01):2.138114e-01,(((15:1.048630e+00,(8:9.365711e-01,7:1.114317e+00):1.814107e-01):9.823186e-02,14:1.157932e+00):1.747834e-01,((12:1.389266e+00,(5:9.292568e-01,9:8.388584e-01):7.415961e-01):1.837939e-01,11:1.050255e+00):1.400841e-01):7.844679e-02):8.581228e-02):8.439400e-01):3.607077e-02,((((44:2.917330e-03,43:1.911601e-04):1.174712e-01,(((22:2.512265e-03,21:2.665636e-04):4.313789e-03,23:2.138491e-04):2.993730e-02,(30:6.085902e-02,41:2.311209e-02):7.060983e-02):3.139089e-02):1.292969e-01,36:3.701906e-01):2.738171e-01,3:6.414490e-01):2.532962e-01):9.604561e-02):1.180127e-01):1.571160e-01,(((20:5.821677e-02,33:1.354981e-01):4.492598e-01,((((26:8.146436e-03,27:1.810754e-02):9.628341e-02,40:1.136458e-01):2.589316e-02,(((32:1.359834e-03,24:2.141450e-03):5.168638e-02,34:5.006382e-02):7.149467e-02,19:2.894077e-01):3.032532e-02):5.347187e-02,(28:1.717232e-01,35:2.383845e-01):6.888333e-02):5.520774e-02):1.241563e-01,(38:3.122386e-01,(39:3.320859e-01,37:2.329993e-01):2.816058e-01):1.747535e-01):1.517010e-01,1:3.611452e-01);
   tree gen.128500 = [&U] ((31:6.709381e-01,(((((10:1.177420e+00,((18:2.192528e+00,17:1.441917e+00):6.494669e-01,(13:1.795592e+00,16:2.035113e+00):3.343218e-01):2.623666e-01):2.033677e-01,((((15:1.150626e+00,(7:1.120142e+00,8:9.915852e-01):1.833547e-01):1.020729e-01,14:1.175295e+00):2.380667e-01,((12:1.187517e+00,(5:1.017397e+00,9:8.378564e-01):6.270517e-01):2.021021e-01,11:9.893150e-01):1.111308e-01):9.697166e-02,6:1.202631e+00):5.494722e-02):7.165766e-01,(46:6.833621e-01,45:3.196549e-01):4.357759e-01):1.259875e-01,(3:6.654044e-01,(42:2.711070e-01,((((44:6.348911e-03,43:2.420196e-03):1.494566e-01,(30:5.855469e-02,41:2.990876e-02):5.120728e-02):8.680434e-03,((23:2.246601e-03,21:2.942246e-04):2.848919e-05,22:4.979281e-03):4.538313e-02):1.043473e-01,36:3.322587e-01):2.168974e-01):8.774043e-02):2.032630e-01):7.181036e-02,(4:5.675705e-01,((25:2.447503e-01,29:3.078909e-01):2.986439e-01,2:3.868899e-01):1.350359e-01):9.579250e-02):1.358017e-01):7.061750e-02,(((33:1.118821e-01,20:6.421017e-02):3.943887e-01,((((26:1.471621e-03,27:1.285319e-02):9.646455e-02,40:1.447192e-01):1.877343e-02,(((24:2.893953e-03,32:3.289852e-03):6.807704e-02,34:5.508482e-02):7.505691e-02,19:2.970737e-01):1.480050e-02):3.990644e-02,(35:2.645055e-01,28:1.170107e-01):5.310972e-02):7.667978e-02):1.636288e-01,(39:5.521105e-01,(38:2.728865e-01,37:3.216308e-01):1.450981e-01):1.350043e-01):1.375198e-01,1:3.751558e-01);
   tree gen.129000 = [&U] ((31:6.454209e-01,((((((((15:1.106865e+00,(7:1.077541e+00,8:9.538730e-01):1.763813e-01):1.033373e-01,14:1.119424e+00):2.569035e-01,((12:1.142353e+00,(5:9.787034e-01,9:8.059909e-01):6.032035e-01):1.945036e-01,11:9.516892e-01):1.069042e-01):9.328361e-02,6:1.156892e+00):5.134721e-02,(10:1.231095e+00,((18:2.109142e+00,17:1.387078e+00):6.834649e-01,(13:1.727302e+00,16:1.957714e+00):2.680989e-01):2.523882e-01):1.913326e-01):7.011913e-01,(46:7.458207e-01,45:1.327657e-01):5.815449e-01):1.211959e-01,(3:6.400976e-01,(42:2.607962e-01,((((44:3.665969e-03,43:1.268875e-03):1.544940e-01,(23:4.125936e-04,(21:6.610725e-04,22:1.645340e-03):5.216611e-03):5.804713e-02):2.774469e-02,(30:6.566861e-02,41:3.187609e-02):2.201112e-02):1.003788e-01,36:3.196221e-01):1.001346e-01):2.116685e-01):1.955324e-01):6.907926e-02,(4:5.459846e-01,((25:2.145470e-01,29:3.444724e-01):2.805454e-01,2:3.721757e-01):1.950149e-01):9.214931e-02):1.306369e-01):1.422414e-01,(((33:1.076270e-01,20:6.176812e-02):3.793893e-01,((((26:1.415652e-03,27:1.236435e-02):9.279579e-02,40:1.145695e-01):1.591680e-02,(((24:2.783889e-03,32:4.589400e-03):6.548792e-02,34:5.298983e-02):7.220233e-02,19:2.682932e-01):1.191168e-02):4.735753e-02,(35:2.544458e-01,28:1.125606e-01):5.108984e-02):7.376348e-02):1.574057e-01,((38:2.753450e-01,39:5.311125e-01):3.971898e-02,37:4.120721e-01):1.298698e-01):1.322896e-01,1:3.608878e-01);
   tree gen.129500 = [&U] ((31:6.929408e-01,(((((((15:1.188359e+00,(7:1.156876e+00,8:1.024103e+00):1.893676e-01):7.917847e-02,14:1.201843e+00):1.231703e-01,((12:1.226461e+00,(5:1.050762e+00,9:8.603641e-01):5.578479e-01):2.749439e-01,11:1.021758e+00):1.512137e-01):1.028870e-01,(6:1.242070e+00,(10:1.176269e+00,((18:2.264430e+00,17:1.489203e+00):7.337859e-01,(13:1.854477e+00,16:2.101853e+00):2.878380e-01):2.690250e-01):2.054197e-01):5.527422e-02):7.645498e-01,(46:5.902497e-01,45:1.681533e-01):6.243618e-01):1.301191e-01,(3:6.872256e-01,(42:2.377701e-01,((((44:6.799633e-03,43:8.697710e-04):1.656241e-01,(30:4.335664e-02,41:2.178707e-02):3.187954e-02):3.085623e-02,((23:1.225266e-03,21:2.017109e-05):4.975087e-03,22:3.119581e-03):6.350515e-02):1.077693e-01,36:3.431547e-01):1.075071e-01):2.272529e-01):2.099287e-01):7.463480e-02,(4:5.861833e-01,((25:3.091605e-01,29:3.408760e-01):2.478707e-01,2:3.995776e-01):1.750183e-01):1.202560e-01):1.144495e-01):1.527141e-01,(((33:1.155511e-01,20:6.631587e-02):4.073223e-01,((((26:2.863618e-03,27:7.770201e-03):8.433183e-02,40:1.230048e-01):4.056807e-02,(((24:4.931149e-03,32:1.003866e-02):5.063713e-02,34:8.176886e-02):7.381133e-02,19:2.880466e-01):1.741266e-02):4.300599e-02,(35:2.731797e-01,28:1.208480e-01):5.485139e-02):7.919441e-02):5.608753e-02,((38:2.289207e-01,39:5.206541e-01):5.470157e-02,37:4.476283e-01):1.394316e-01):1.688343e-01,1:3.874586e-01);
   tree gen.130000 = [&U] ((31:7.052933e-01,(((((((15:1.209543e+00,(7:1.230989e+00,8:1.042359e+00):1.749323e-01):8.058993e-02,14:1.223267e+00):1.253660e-01,((12:1.248324e+00,(5:8.970220e-01,9:8.757012e-01):7.713530e-01):1.394834e-01,11:1.039973e+00):1.539093e-01):1.047211e-01,(6:1.264211e+00,(10:1.197238e+00,((18:2.304796e+00,17:1.515750e+00):7.468665e-01,(13:1.887535e+00,16:2.252919e+00):1.953803e-01):2.738207e-01):2.076082e-01):5.625955e-02):7.781789e-01,(46:7.658314e-01,45:3.036523e-01):3.391805e-01):1.308230e-01,(3:6.994763e-01,((((44:4.149968e-03,43:1.829047e-03):1.685766e-01,((21:3.081752e-03,23:4.877110e-03):2.650681e-03,22:8.880906e-05):6.475290e-02):4.235960e-03,(30:4.369947e-02,41:1.400089e-02):4.564506e-02):1.241619e-01,(42:2.368085e-01,36:3.492719e-01):4.363626e-02):3.037953e-01):2.237673e-01):7.954623e-02,(4:5.966328e-01,((25:2.714704e-01,29:3.469525e-01):3.000702e-01,2:4.067005e-01):1.117014e-01):1.223997e-01):1.032010e-01):1.554364e-01,(((33:1.176110e-01,20:6.749804e-02):4.145833e-01,((((26:4.187252e-03,27:7.908715e-03):8.583516e-02,40:1.458340e-01):3.320724e-02,(((24:2.739307e-03,32:1.021762e-02):5.883585e-02,34:4.880330e-02):7.512711e-02,19:2.931814e-01):1.273717e-02):4.996362e-02,(35:2.780494e-01,28:1.230022e-01):7.949581e-02):8.060615e-02):5.708736e-02,(38:2.330015e-01,(37:2.412742e-01,39:5.161776e-01):4.485353e-02):2.776182e-01):1.560414e-01,1:4.013038e-01);
   tree gen.130500 = [&U] ((31:6.913524e-01,((((((((15:1.185635e+00,(7:1.206657e+00,8:9.857402e-01):1.714746e-01):1.000123e-01,14:1.199088e+00):1.912009e-01,((12:1.223649e+00,(5:8.792914e-01,9:8.275510e-01):7.561064e-01):1.987080e-01,11:1.019416e+00):1.088509e-01):8.732061e-02,6:1.239223e+00):5.773606e-02,(10:1.173573e+00,((18:2.259239e+00,17:1.485789e+00):7.321039e-01,(13:1.850226e+00,16:2.208387e+00):3.037182e-01):2.734324e-01):1.898285e-01):7.626669e-01,(46:7.506939e-01,45:3.020330e-01):3.324762e-01):7.297943e-02,(3:6.856504e-01,(36:3.284410e-01,(42:1.861108e-01,(((44:4.634042e-03,43:1.792894e-03):1.652445e-01,(21:3.098392e-03,(23:1.054295e-03,22:5.904768e-04):1.668208e-03):4.181779e-02):9.323034e-03,(30:4.283570e-02,41:2.298180e-02):4.474284e-02):9.376613e-02):4.054171e-02):2.950983e-01):2.193443e-01):6.155384e-02,(4:5.848397e-01,((25:2.661045e-01,29:3.400946e-01):2.328431e-01,2:3.986617e-01):1.367338e-01):9.550497e-02):1.303650e-01):1.164900e-01,(((33:1.030205e-01,20:6.616387e-02):3.923081e-01,((((26:1.395458e-03,27:1.200489e-02):8.413853e-02,40:1.429514e-01):5.069423e-02,(((24:2.685162e-03,32:3.609794e-03):5.767289e-02,34:6.217643e-02):6.765130e-02,19:2.873864e-01):1.248541e-02):5.179065e-02,(35:2.725535e-01,28:1.205710e-01):2.895131e-02):9.651096e-02):8.230917e-02,((39:5.097624e-01,37:3.762364e-01):3.706163e-02,38:2.283960e-01):2.660047e-01):1.489771e-01,1:3.933716e-01);
   tree gen.131000 = [&U] ((31:6.894221e-01,(((((6:1.235763e+00,(((15:1.182325e+00,(7:1.203288e+00,8:9.829880e-01):1.756609e-01):9.973307e-02,14:1.195740e+00):1.906671e-01,((12:1.220233e+00,(5:8.768364e-01,9:8.743243e-01):7.539953e-01):1.981532e-01,11:1.016570e+00):1.145752e-01):8.102435e-02):5.757485e-02,(10:1.170296e+00,((18:2.252931e+00,17:1.481641e+00):7.300598e-01,(13:1.845060e+00,16:2.202221e+00):3.028702e-01):3.086411e-01):1.892985e-01):6.944254e-01,(46:8.279582e-01,45:5.207454e-01):3.007719e-01):1.529354e-01,(3:6.837360e-01,((((21:9.749605e-04,23:2.732304e-03):1.041676e-03,22:8.002572e-04):6.295135e-02,((44:4.815624e-03,43:1.787888e-03):1.883349e-01,(30:3.362559e-02,41:2.291763e-02):3.521309e-02):1.506540e-02):1.251129e-01,(42:3.286598e-02,36:3.275240e-01):9.979394e-02):2.942744e-01):2.218717e-01):7.265329e-02,(4:5.832068e-01,((25:2.653615e-01,29:2.796502e-01):2.652589e-01,2:3.975486e-01):1.518422e-01):1.426349e-01):1.300010e-01):1.161647e-01,(((33:1.027328e-01,20:6.597913e-02):3.912127e-01,((((26:3.007281e-03,27:1.197138e-02):8.390361e-02,40:1.425523e-01):4.736248e-03,(((24:2.677665e-03,32:9.249088e-03):9.736567e-02,34:2.532624e-02):5.137385e-02,19:2.784213e-01):1.508860e-02):7.316849e-02,(35:2.717925e-01,28:1.202343e-01):3.641439e-02):9.670466e-02):8.207936e-02,((39:5.083391e-01,37:3.559261e-01):7.149937e-02,38:2.277583e-01):2.320592e-01):1.485612e-01,1:3.922733e-01);
   tree gen.131500 = [&U] ((31:7.195005e-01,((((((((15:1.233908e+00,(7:1.255786e+00,8:1.043131e+00):1.833247e-01):5.900538e-02,14:1.313589e+00):2.192403e-01,((12:1.273470e+00,(5:9.150914e-01,9:9.124697e-01):7.868909e-01):2.382977e-01,11:1.060921e+00):1.033737e-01):7.973784e-02,(10:1.221354e+00,((18:2.247264e+00,17:1.332733e+00):9.790793e-01,(13:1.925557e+00,16:2.298301e+00):3.160839e-01):2.412370e-01):2.078787e-01):6.008675e-02,6:1.289677e+00):7.611732e-01,(46:9.550416e-01,45:5.434647e-01):3.146864e-01):7.949095e-02,(3:7.135663e-01,((((21:1.025989e-03,23:1.179776e-03):5.279072e-04,22:1.236044e-03):5.076849e-02,((44:3.409071e-03,43:2.044668e-03):1.164691e-01,(30:6.895638e-02,41:2.391749e-02):2.404608e-02):1.572268e-02):1.015720e-01,(42:3.429987e-02,36:2.043816e-01):2.061291e-01):3.071131e-01):2.315516e-01):4.846011e-02,(4:6.086512e-01,((25:1.894868e-01,29:2.918509e-01):2.768317e-01,2:4.148930e-01):1.584668e-01):1.329139e-01):1.431667e-01):1.212328e-01,(((33:1.106562e-01,20:6.885770e-02):4.082807e-01,((((26:3.138484e-03,27:7.980262e-03):8.756419e-02,40:1.487716e-01):1.192539e-02,(((24:2.794487e-03,32:5.106557e-03):4.910313e-02,34:3.915427e-02):9.565151e-02,19:2.905684e-01):1.574689e-02):7.636072e-02,(35:2.574657e-01,28:1.796862e-01):3.495364e-02):9.631312e-02):1.054562e-01,((38:2.844572e-01,37:3.673050e-01):1.383205e-02,39:5.119784e-01):2.915175e-01):1.550427e-01,1:4.093876e-01);
   tree gen.132000 = [&U] ((31:6.349573e-01,((((45:3.688927e-01,46:7.654332e-01):3.769617e-01,42:5.052394e-01):1.433116e-01,((6:1.167551e+00,((((15:1.088280e+00,(8:9.719839e-01,7:1.108446e+00):2.013012e-01):7.335313e-02,14:1.201714e+00):1.346879e-01,((12:1.308275e+00,(5:9.988749e-01,9:8.143625e-01):6.288501e-01):2.312127e-01,11:9.888860e-01):1.671151e-01):7.113881e-02,(10:1.269470e+00,((16:2.190802e+00,13:2.174995e+00):2.407465e-01,(17:1.355585e+00,18:2.226888e+00):8.217001e-01):2.471246e-01):2.848505e-01):5.525189e-02):8.133802e-01,((2:3.928560e-01,(29:4.385508e-01,25:2.321446e-01):2.530137e-01):1.540021e-01,4:6.164477e-01):2.828985e-02):7.902709e-02):1.850362e-02,((((((22:5.153059e-04,23:1.526271e-03):3.384693e-03,21:6.684234e-04):5.430160e-02,(44:1.824216e-03,43:1.461441e-03):1.803154e-01):8.514191e-03,(30:4.256304e-02,41:2.818515e-02):6.281796e-02):1.389454e-01,36:2.641161e-01):2.704294e-01,3:6.664928e-01):2.516497e-01):1.260843e-01):1.490107e-01,(((20:5.582305e-02,33:1.846989e-01):4.499006e-01,((((26:5.356895e-03,27:5.302301e-03):7.859049e-02,40:1.153937e-01):2.833783e-02,(((32:5.552055e-03,24:4.105859e-03):7.602839e-02,34:3.392550e-02):7.640634e-02,19:2.473982e-01):2.891974e-02):5.069939e-02,(28:1.565480e-01,35:2.741898e-01):3.760750e-02):1.053972e-01):1.148422e-01,(38:2.596517e-01,(39:1.346344e-01,37:1.133711e-01):2.838193e-01):2.121503e-01):1.551519e-01,1:3.748005e-01);
   tree gen.132500 = [&U] ((31:7.002899e-01,(((3:6.945141e-01,(((30:4.429915e-02,41:3.804564e-02):4.850715e-02,((44:1.907881e-03,43:5.630810e-04):1.256810e-01,((21:1.849490e-03,22:3.744694e-03):3.565175e-03,23:2.107997e-03):4.384849e-02):1.573666e-02):1.249299e-01,(42:2.162874e-01,36:1.693675e-01):9.692265e-02):2.432725e-01):2.253692e-01,((((((15:1.032993e+00,(7:1.222256e+00,8:1.015280e+00):1.503486e-01):1.185165e-01,14:1.278517e+00):1.966856e-01,((12:1.239468e+00,(5:8.906584e-01,9:8.881068e-01):5.215697e-01):2.319352e-01,11:1.032595e+00):1.683871e-01):7.760884e-02,6:1.127557e+00):5.648040e-02,(10:1.188744e+00,((18:2.187262e+00,17:1.297149e+00):9.529379e-01,(13:1.709132e+00,16:2.236936e+00):3.076445e-01):3.340015e-01):2.078483e-01):7.517294e-01,(46:1.043773e+00,45:9.741367e-01):3.897810e-02):1.371507e-01):4.489111e-02,(4:5.375105e-01,((25:2.777031e-01,29:4.431965e-01):1.567241e-01,2:4.038153e-01):1.351405e-01):6.776659e-02):1.413083e-01):1.024896e-01,(((33:1.077017e-01,20:6.701920e-02):3.973796e-01,((((26:3.453725e-03,27:7.767189e-03):6.138723e-02,40:1.094588e-01):5.103638e-02,(((24:1.895286e-03,32:5.819669e-03):1.153608e-02,34:3.718437e-02):1.076232e-01,19:2.828102e-01):9.862987e-03):3.479767e-02,(35:2.505913e-01,28:1.748886e-01):4.094069e-02):8.267859e-02):1.158005e-01,((37:3.638898e-01,38:2.768622e-01):2.898187e-02,39:4.983086e-01):1.911306e-01):1.278073e-01,1:3.984569e-01);
   tree gen.133000 = [&U] ((31:7.141360e-01,(((3:6.331507e-01,(((30:4.517503e-02,41:3.024317e-02):3.036934e-02,((44:2.762526e-03,43:4.827247e-04):1.281659e-01,((22:2.542835e-03,21:1.886058e-03):3.247206e-03,23:1.944672e-03):1.594750e-02):3.579894e-02):1.641485e-01,(42:1.386181e-01,36:2.423294e-01):9.883900e-02):3.278433e-01):2.035208e-01,((46:1.081899e+00,45:9.933972e-01):3.872251e-02,(6:1.149851e+00,((10:1.212248e+00,((18:2.230509e+00,17:1.330842e+00):9.717793e-01,(13:1.864792e+00,16:2.281165e+00):2.128291e-01):3.406054e-01):2.223979e-01,(((15:1.114941e+00,(7:1.246423e+00,8:1.014639e+00):1.917650e-01):1.208598e-01,14:1.322418e+00):1.232842e-01,((12:1.263975e+00,(5:9.082685e-01,9:9.056664e-01):6.387980e-01):2.365210e-01,11:1.053011e+00):1.717164e-01):7.914331e-02):5.983531e-02):7.665926e-01):1.375232e-01):1.085130e-01,(4:5.481381e-01,((25:2.831938e-01,29:4.440066e-01):1.598229e-01,2:4.117996e-01):1.106358e-01):9.481938e-02):1.845896e-01):1.045160e-01,(((33:1.516899e-01,20:6.834430e-02):3.656400e-01,((((26:3.522012e-03,27:1.011610e-02):6.686026e-02,40:1.197239e-01):5.204547e-02,(((24:3.280653e-03,32:9.160294e-03):3.103658e-02,34:3.791957e-02):1.097511e-01,19:2.884019e-01):1.211188e-02):3.548569e-02,(35:2.555460e-01,28:1.783465e-01):5.042878e-02):8.753882e-02):1.238861e-01,((37:3.710846e-01,38:1.286771e-01):1.846177e-01,39:5.081611e-01):1.949096e-01):1.473113e-01,1:4.063352e-01);
   tree gen.133500 = [&U] ((31:7.173732e-01,(((3:6.360208e-01,((((30:4.537981e-02,41:2.585900e-02):4.607797e-02,(44:1.926878e-03,43:6.732221e-04):1.287469e-01):2.222852e-02,((23:1.897952e-03,22:1.928591e-03):9.062335e-04,21:4.521055e-03):1.468520e-02):1.648926e-01,(42:2.305136e-01,36:1.917349e-01):1.227730e-01):3.293294e-01):2.044434e-01,(46:1.339247e+00,(45:1.000229e+00,(6:1.155063e+00,((10:1.217743e+00,((18:2.240619e+00,17:1.336875e+00):9.761844e-01,(13:1.873245e+00,16:2.291505e+00):1.923359e-01):3.421494e-01):2.234060e-01,(((15:1.119995e+00,(7:1.252073e+00,8:1.019239e+00):1.926343e-01):7.753741e-02,14:1.328413e+00):1.238430e-01,((12:1.398899e+00,(5:8.922305e-01,9:9.097718e-01):8.213463e-01):1.808500e-01,11:1.057785e+00):1.724948e-01):8.234050e-02):6.274632e-02):7.384201e-01):6.897302e-03):1.468472e-01):5.999895e-02,(4:6.158897e-01,((25:2.217611e-01,29:3.802319e-01):3.157521e-01,2:4.136663e-01):1.251468e-01):1.254531e-01):1.854263e-01):5.983425e-02,(((33:1.523775e-01,20:7.814420e-02):3.672974e-01,((((26:3.537978e-03,27:9.484651e-03):6.380641e-02,40:1.398956e-01):4.805117e-02,(((24:1.561171e-03,32:9.201818e-03):7.333624e-02,34:7.876544e-02):7.095638e-02,19:2.897093e-01):1.216678e-02):3.564655e-02,(35:2.567044e-01,28:1.253342e-01):5.527152e-02):8.793563e-02):1.024223e-01,((37:3.727668e-01,38:2.781289e-01):1.854546e-01,39:5.104646e-01):5.965817e-02):1.602913e-01,1:3.707483e-01);
   tree gen.134000 = [&U] ((31:6.996413e-01,(((3:6.202998e-01,((((30:6.709669e-02,41:2.521983e-02):4.582298e-02,(44:5.069664e-03,43:2.238138e-03):1.208634e-01):1.967541e-02,(23:1.377305e-03,(22:3.595576e-03,21:7.535980e-04):2.999212e-03):1.432221e-02):1.608168e-01,(42:1.826943e-01,36:1.869957e-01):1.197383e-01):2.769222e-01):2.012268e-01,((46:1.306144e+00,((6:1.126512e+00,(10:1.187643e+00,((18:2.227323e+00,17:1.303830e+00):9.520553e-01,(13:1.826943e+00,16:2.234864e+00):2.288403e-01):2.837206e-01):2.196712e-01):5.826288e-02,(((15:1.092311e+00,(7:1.160983e+00,8:9.940453e-01):1.270912e-01):1.207786e-01,14:1.295577e+00):1.683260e-01,((12:1.364321e+00,(5:8.701765e-01,9:8.872842e-01):6.047239e-01):1.763798e-01,11:1.031639e+00):1.682311e-01):8.030522e-02):6.967207e-01):1.845444e-02,45:1.002916e+00):5.993427e-02):8.579753e-02,(4:6.006663e-01,((25:2.162797e-01,29:4.047063e-01):2.650570e-01,2:4.034413e-01):1.378129e-01):1.223522e-01):2.001133e-01):8.755771e-02,(((33:1.486110e-01,20:7.621265e-02):3.582187e-01,((((26:2.055275e-03,27:9.250211e-03):9.246411e-02,40:1.155904e-01):2.822932e-02,(((24:3.799452e-03,32:8.974369e-03):7.152353e-02,34:7.681853e-02):3.999590e-02,19:2.825483e-01):3.047577e-02):3.201103e-02,(35:2.503592e-01,28:1.478338e-01):5.390533e-02):8.576205e-02):9.946960e-02,((38:2.712542e-01,37:4.056356e-01):3.426088e-02,39:4.978471e-01):1.849228e-01):1.473236e-01,1:3.615842e-01);
   tree gen.134500 = [&U] ((((4:5.959410e-01,((2:4.219295e-01,(25:1.783671e-01,29:4.365680e-01):2.272374e-01):8.365437e-02,(((((12:1.432343e+00,(9:7.484708e-01,5:9.020811e-01):7.850699e-01):1.324337e-01,11:1.090577e+00):1.389126e-01,(14:1.295606e+00,(15:1.149104e+00,(7:1.129453e+00,8:1.107686e+00):1.868204e-01):1.075409e-01):1.683670e-01):1.031885e-01,(((13:1.844123e+00,16:2.286268e+00):3.092820e-01,(17:1.431028e+00,18:2.150083e+00):7.619046e-01):3.650925e-01,10:1.109071e+00):1.989541e-01):1.420373e-01,6:1.120924e+00):8.854185e-01):6.153621e-02):1.215396e-01,((46:1.062406e+00,45:6.330390e-01):3.667392e-01,(42:6.829800e-01,((((21:1.882363e-03,(22:1.354519e-03,23:2.862798e-03):3.582515e-04):3.485788e-02,((41:4.234651e-02,30:4.824277e-02):3.435213e-02,(44:4.338959e-03,43:2.197826e-05):1.220667e-01):2.169428e-02):1.236552e-01,36:2.837732e-01):3.195359e-01,3:6.377986e-01):1.300230e-01):9.336877e-02):8.998021e-02):9.774085e-02,31:5.954153e-01):1.092943e-01,((38:2.104987e-01,(39:1.018061e-01,37:1.014496e-01):4.086308e-01):2.526066e-01,(((((24:2.468751e-03,32:5.119113e-03):1.467427e-01,19:2.547467e-01):2.029671e-02,(40:1.142481e-01,(26:4.583482e-03,27:5.720349e-03):9.557761e-02):1.734183e-02):5.350750e-02,((28:1.342861e-01,35:2.449309e-01):4.809475e-02,34:2.019373e-01):3.417209e-02):1.106245e-01,(33:1.011167e-01,20:8.561336e-02):3.620467e-01):9.547024e-02):1.211871e-01,1:4.324770e-01);
   tree gen.135000 = [&U] ((31:6.988085e-01,(((3:6.195614e-01,((((22:2.792423e-03,21:6.417004e-04):1.898522e-04,23:8.061873e-03):2.704341e-02,(30:7.807901e-02,((44:3.212502e-03,43:2.829662e-03):1.193494e-01,41:2.704335e-02):1.588005e-03):6.413598e-02):1.993341e-01,(42:1.585209e-01,36:1.867731e-01):1.596308e-01):1.647641e-01):2.196818e-01,(((6:1.126879e+00,((10:1.186229e+00,((18:2.224672e+00,17:1.336576e+00):6.889246e-01,(13:1.824768e+00,16:2.232204e+00):2.598151e-01):2.339159e-01):2.631584e-01,(((15:1.091011e+00,(7:1.159601e+00,8:1.041477e+00):1.531193e-01):6.424595e-02,14:1.294035e+00):1.595400e-01,((12:1.374814e+00,(5:8.691407e-01,9:8.862281e-01):6.040041e-01):2.455623e-01,11:1.030411e+00):9.746788e-02):1.257040e-01):1.016462e-01):7.139825e-01,46:1.304589e+00):5.512539e-02,45:9.193241e-01):9.813257e-02):8.569540e-02,(4:5.999513e-01,((25:2.160222e-01,29:4.042246e-01):1.012976e-01,2:4.489982e-01):1.384327e-01):8.941017e-02):1.998751e-01):4.244028e-02,(((33:1.484341e-01,20:7.612193e-02):3.543060e-01,((((26:9.106599e-03,27:8.412292e-03):9.235405e-02,40:1.154528e-01):3.718890e-02,(((24:5.303163e-03,32:1.036416e-02):7.017121e-02,34:8.437099e-02):4.566833e-02,19:2.822120e-01):1.629101e-02):4.473302e-02,(35:2.500612e-01,28:1.493846e-01):4.452090e-02):9.389787e-02):9.935120e-02,(39:5.726903e-01,(38:2.258145e-01,37:3.910913e-01):1.471761e-02):2.300922e-01):1.471482e-01,1:3.659067e-01);
   tree gen.135500 = [&U] ((((4:5.947252e-01,((2:4.915097e-01,(29:2.990520e-01,25:2.369622e-01):3.869747e-01):7.734272e-02,(6:1.170052e+00,((((13:1.836260e+00,16:2.135579e+00):3.651593e-01,(17:1.329375e+00,18:2.167073e+00):8.450933e-01):3.067840e-01,10:1.232753e+00):2.103987e-01,((11:1.046078e+00,(12:1.356177e+00,(9:8.620443e-01,5:8.768811e-01):6.678432e-01):1.921829e-01):1.548961e-01,((15:1.025268e+00,(7:1.181382e+00,8:8.854628e-01):1.511228e-01):1.475801e-01,14:1.309787e+00):1.612225e-01):9.980173e-02):8.678406e-02):7.696755e-01):3.520939e-02):7.952242e-02,((46:7.296691e-01,45:1.269210e-01):6.699312e-01,(((36:1.100217e-01,42:1.433723e-01):1.532161e-01,(((30:6.109136e-02,41:2.518108e-02):6.811564e-02,((21:1.913177e-03,23:1.176690e-03):2.744042e-03,22:1.603970e-03):5.496806e-02):3.222671e-02,(44:3.360148e-03,43:1.529417e-04):9.877198e-02):1.332486e-01):3.276205e-01,3:6.326852e-01):2.226943e-01):9.165236e-02):1.524474e-01,31:6.506200e-01):9.003173e-02,((38:2.790881e-01,(37:5.069848e-03,39:2.137070e-01):3.902272e-01):1.795733e-01,((20:6.575787e-02,33:1.150912e-01):3.909912e-01,(((35:2.161388e-01,28:1.634865e-01):6.405080e-02,34:1.713194e-01):4.738883e-02,(((32:9.023423e-03,24:5.356739e-03):1.147993e-01,((27:9.852427e-03,26:5.293533e-03):9.190006e-02,40:1.118439e-01):4.771347e-02):6.616113e-03,19:2.147454e-01):7.179767e-02):9.193685e-02):9.057165e-02):1.659416e-01,1:3.746027e-01);
   tree gen.136000 = [&U] (((((4:5.767677e-01,(2:3.952930e-01,(25:2.758106e-01,29:3.867465e-01):1.896017e-01):1.609464e-01):5.191488e-02,(((((13:1.784792e+00,16:2.212712e+00):3.320815e-01,(17:1.384988e+00,18:2.457550e+00):7.373918e-01):2.902422e-01,10:1.073389e+00):2.139875e-01,6:1.084860e+00):9.902875e-02,(((12:1.386260e+00,(9:8.675355e-01,5:8.730584e-01):6.310148e-01):1.332609e-01,11:1.062121e+00):1.975487e-01,(14:1.177094e+00,(15:1.112134e+00,(7:1.058682e+00,8:1.072048e+00):1.495520e-01):1.508169e-01):1.420449e-01):8.615749e-02):8.323716e-01):6.530882e-02,(46:1.140163e+00,((45:6.490718e-01,42:3.335992e-01):2.040772e-01,(((((41:3.474866e-02,30:5.067547e-02):4.086928e-02,(44:2.639792e-03,43:1.149891e-04):1.313374e-01):2.210462e-02,((22:3.138493e-03,21:1.221746e-03):4.380182e-03,23:3.374699e-03):3.176537e-02):1.563334e-01,36:2.892106e-01):2.643771e-01,3:6.172787e-01):1.574660e-01):3.025093e-02):9.648145e-02):1.115035e-01,31:6.139278e-01):1.023299e-01,((38:3.677116e-01,(39:5.820100e-01,37:2.406054e-01):7.302465e-02):1.712953e-01,((((19:2.551910e-01,(24:6.295049e-03,32:1.293403e-02):1.478052e-01):5.243543e-03,(40:1.032379e-01,(26:3.363730e-03,27:8.558186e-03):1.032804e-01):3.973348e-02):4.579371e-02,((28:1.304834e-01,35:2.370507e-01):4.837842e-02,34:1.801628e-01):6.071615e-02):1.233073e-01,(33:8.979934e-02,20:7.357545e-02):4.356788e-01):9.938163e-02):1.172882e-01,1:3.534856e-01);
   tree gen.136500 = [&U] ((((4:5.946434e-01,((2:4.914422e-01,(29:3.543935e-01,25:1.596751e-01):1.669813e-01):7.733208e-02,(((((13:1.836007e+00,16:2.135286e+00):1.776304e-01,(17:1.329192e+00,18:2.166775e+00):7.347023e-01):3.035998e-01,10:1.232583e+00):1.684290e-01,((11:1.045935e+00,(12:1.311966e+00,(9:8.619258e-01,5:8.767605e-01):6.677514e-01):2.082383e-01):1.309170e-01,((15:1.025127e+00,(7:1.181219e+00,8:8.853411e-01):1.745108e-01):1.081298e-01,14:1.309607e+00):1.444570e-01):8.902637e-02):1.168094e-01,6:1.169891e+00):7.618138e-01):5.855874e-02):7.951148e-02,((46:8.111272e-01,45:8.880824e-02):7.419886e-01,(((36:1.633638e-01,42:1.433526e-01):1.409030e-01,(((30:4.577584e-02,41:6.307754e-02):4.274007e-02,(44:3.755702e-03,43:2.098769e-05):1.023778e-01):2.941251e-02,((21:9.023329e-04,22:3.322840e-03):1.294158e-04,23:1.427600e-04):1.589914e-02):1.240339e-01):3.275755e-01,3:6.325982e-01):2.226637e-01):7.347166e-02):1.524265e-01,31:6.505305e-01):9.001935e-02,((38:2.999126e-01,(37:1.011222e-01,39:2.136776e-01):3.662811e-01):1.867467e-01,((20:6.574883e-02,33:1.150754e-01):3.909374e-01,(((35:2.161091e-01,28:1.177675e-01):4.972475e-02,34:1.615068e-01):6.068942e-02,(((27:1.665203e-02,26:3.258065e-03):1.103597e-01,40:9.727068e-02):3.059680e-03,(19:2.647249e-01,(32:9.022183e-03,24:7.542873e-03):1.267134e-01):3.741130e-02):5.690827e-02):1.168416e-01):7.686172e-02):1.446738e-01,1:3.745512e-01);
   tree gen.137000 = [&U] ((31:6.474098e-01,((4:6.004847e-01,((((((15:1.084827e+00,(8:1.030687e+00,7:1.188901e+00):1.638495e-01):1.151551e-01,14:1.197902e+00):1.593887e-01,((12:1.304124e+00,(5:9.404297e-01,9:9.344297e-01):6.751241e-01):1.727247e-01,11:1.091520e+00):1.476984e-01):9.580519e-02,(10:1.189176e+00,((17:1.504219e+00,18:2.297988e+00):7.145996e-01,(13:2.325487e+00,16:2.069946e+00):1.909117e-01):3.380110e-01):2.060228e-01):5.546477e-02,6:1.163846e+00):7.572979e-01,((29:4.396523e-01,25:2.171471e-01):1.633620e-01,2:4.428505e-01):1.106985e-01):3.554585e-02):1.164213e-01,(((45:2.874170e-01,42:2.460270e-02):3.063466e-01,46:7.657505e-01):3.137204e-01,((((44:3.759884e-03,43:7.423692e-05):1.189463e-01,((22:3.431654e-04,(21:1.856495e-03,23:2.788927e-03):1.928240e-03):3.284519e-02,(30:5.356090e-02,41:2.746265e-02):4.961383e-02):2.872877e-02):1.265159e-01,36:3.058494e-01):2.862443e-01,3:6.408773e-01):1.603275e-01):1.190036e-01):1.431131e-01):9.515370e-02,(((20:5.806925e-02,33:1.305132e-01):3.816340e-01,((19:2.466133e-01,((32:1.051108e-02,24:7.642396e-03):1.602859e-01,((26:4.071608e-03,27:1.372592e-02):8.705011e-02,40:1.094065e-01):3.715527e-02):1.541051e-02):4.588707e-02,(34:1.429428e-01,(28:1.545627e-01,35:2.252713e-01):7.489207e-02):4.739547e-02):7.493380e-02):1.257359e-01,(38:2.361778e-01,(39:1.622297e-01,37:1.069687e-01):2.085043e-01):2.260833e-01):1.400962e-01,1:4.029030e-01);
   tree gen.137500 = [&U] ((31:6.159440e-01,((4:5.699489e-01,((((((15:1.029661e+00,(8:9.782743e-01,7:1.128443e+00):2.056667e-01):8.100731e-02,14:1.119369e+00):1.512835e-01,((12:1.527026e+00,(5:8.926069e-01,9:8.869121e-01):6.407927e-01):1.639413e-01,11:1.036014e+00):1.401877e-01):1.023232e-01,(10:1.128704e+00,(((17:1.434110e+00,18:2.181130e+00):6.163151e-01,13:2.062513e+00):1.807015e-01,16:1.964685e+00):3.208224e-01):1.985695e-01):8.900272e-02,6:1.104662e+00):7.187878e-01,((29:4.172950e-01,25:2.380310e-01):2.668096e-01,2:4.381032e-01):6.657193e-02):5.519100e-02):7.820646e-02,(((45:2.728013e-01,42:4.292537e-02):1.282792e-01,46:7.268105e-01):2.977671e-01,(((((44:5.319238e-03,43:1.985247e-04):1.075590e-01,((22:1.416112e-03,21:1.719502e-03):2.755915e-04,23:3.326310e-03):4.936031e-02):4.284552e-02,(30:3.142335e-02,41:3.694856e-02):4.709087e-02):8.092295e-02,36:3.254674e-01):3.267060e-01,3:6.009092e-01):1.521746e-01):9.115559e-02):1.478163e-01):9.031494e-02,(((20:5.511631e-02,33:1.238763e-01):3.970843e-01,((((26:4.913107e-03,27:6.607879e-03):8.262343e-02,40:1.123139e-01):1.255425e-02,((32:9.976571e-03,24:8.380954e-03):1.298824e-01,19:2.340725e-01):3.639383e-02):6.107950e-02,(34:1.356739e-01,(28:1.460927e-01,35:2.268892e-01):8.544227e-02):2.686584e-02):7.112327e-02):1.110998e-01,(38:2.939913e-01,(39:5.801559e-02,37:1.093108e-01):2.941780e-01):2.595066e-01):1.308677e-01,1:3.824146e-01);
   tree gen.138000 = [&U] ((((46:3.313238e-01,45:3.928377e-02):8.179885e-01,((((36:1.936577e-01,42:3.570202e-02):1.295852e-01,(((30:5.564178e-02,41:3.850783e-02):3.444519e-02,(44:3.783828e-03,43:3.379852e-04):1.094332e-01):2.389242e-02,(21:3.732263e-04,(23:6.464416e-03,22:1.247675e-03):6.176168e-04):4.596770e-02):1.180777e-01):2.892669e-01,3:6.274966e-01):2.243312e-01,(4:5.990966e-01,((2:4.711180e-01,(29:3.274776e-01,25:2.173233e-01):1.737248e-01):9.922641e-02,(((((13:1.849757e+00,16:2.151276e+00):1.450452e-01,(17:1.339146e+00,18:2.183002e+00):7.409239e-01):3.149922e-01,10:1.241814e+00):1.885586e-01,((11:1.087785e+00,(12:1.321791e+00,(9:8.879188e-01,5:8.833265e-01):6.727521e-01):2.090895e-01):1.318975e-01,((15:9.898639e-01,(7:1.190065e+00,8:8.919713e-01):1.646278e-01):1.089395e-01,14:1.257752e+00):1.455388e-01):1.041639e-01):7.917382e-02,6:1.201947e+00):8.230655e-01):4.401268e-02):9.139793e-02):7.515529e-02):8.303780e-02,31:6.388146e-01):7.363240e-02,(((39:3.371180e-01,37:3.648016e-01):1.222003e-01,38:2.457017e-01):1.662341e-01,((20:5.137482e-02,33:9.986390e-02):3.908894e-01,(((35:2.177275e-01,28:1.687557e-01):6.581401e-02,34:1.627163e-01):5.619129e-02,(((27:4.442662e-03,26:4.734397e-03):8.483231e-02,40:1.073794e-01):9.013718e-03,(19:2.401644e-01,(32:5.516631e-03,24:3.717119e-03):1.330123e-01):3.107283e-02):7.033096e-02):1.059843e-01):7.743733e-02):1.228178e-01,1:3.883549e-01);
   tree gen.138500 = [&U] (((((((((13:1.737862e+00,16:2.208615e+00):3.022526e-01,(17:1.382423e+00,18:2.223727e+00):7.190043e-01):2.827127e-01,10:1.114574e+00):2.514315e-01,(((12:1.383693e+00,(9:8.659291e-01,5:8.714418e-01):6.298464e-01):1.030493e-01,11:1.060154e+00):1.832578e-01,(14:1.174914e+00,(15:1.044348e+00,(7:1.056722e+00,8:1.019565e+00):1.466937e-01):8.546881e-02):1.730624e-01):7.517271e-02):5.436280e-02,6:1.092952e+00):8.146711e-01,((2:3.859447e-01,(25:2.148484e-01,29:3.351029e-01):2.373680e-01):1.416613e-01,4:5.756997e-01):3.634245e-02):7.901176e-02,(((((((41:4.126576e-02,30:5.522602e-02):9.082868e-02,((21:4.049913e-03,23:2.768739e-04):1.600061e-04,22:8.192857e-04):1.836877e-02):2.556005e-02,(44:4.405878e-03,43:2.266265e-03):1.119590e-01):2.010521e-01,36:2.928599e-01):2.529536e-01,3:6.709829e-01):1.958478e-02,46:1.138052e+00):1.480640e-01,(45:5.397862e-01,42:4.099376e-01):2.377936e-01):5.726775e-02):1.445304e-01,31:6.127910e-01):7.677805e-02,((39:4.882097e-01,(37:3.858988e-01,38:2.467050e-01):9.763336e-02):1.205596e-01,(((((19:2.488081e-01,(24:2.686181e-03,32:6.632026e-03):1.274472e-01):1.891156e-02,(40:1.243539e-01,(26:3.693785e-03,27:7.263567e-03):6.727728e-02):2.942823e-02):2.436060e-02,34:1.599256e-01):2.521977e-02,(28:1.251446e-01,35:2.426522e-01):5.112291e-02):1.067910e-01,(33:1.284076e-01,20:7.219614e-02):3.868124e-01):9.562192e-02):1.559376e-01,1:3.576120e-01);
   tree gen.139000 = [&U] ((31:6.523575e-01,(((((29:3.641449e-01,25:2.521029e-01):2.021157e-01,2:5.140610e-01):5.715575e-02,((6:1.313766e+00,(((15:1.090533e+00,(8:1.043695e+00,7:1.195154e+00):1.975763e-01):1.327747e-01,14:1.185544e+00):1.318319e-01,((12:1.557047e+00,(5:9.453761e-01,9:8.532515e-01):6.501756e-01):1.736332e-01,11:1.097261e+00):1.636070e-01):8.380753e-02):4.468969e-02,(10:1.174733e+00,((13:2.081903e+00,16:2.080833e+00):1.869274e-01,(17:1.518892e+00,18:2.310074e+00):6.357978e-01):3.557771e-01):3.443293e-01):8.039796e-01):7.143104e-02,4:6.036432e-01):8.722102e-02,((42:2.788919e-02,(46:7.697782e-01,45:2.395183e-01):1.867307e-01):3.658443e-01,((((23:8.423162e-04,(22:7.878411e-03,21:1.269824e-03):4.266325e-04):2.472582e-02,((30:3.328104e-02,41:4.140461e-02):6.300860e-02,(44:1.114066e-03,43:5.954996e-04):1.139177e-01):9.172867e-03):1.575866e-01,36:3.134402e-01):3.060487e-01,3:6.364338e-01):9.907779e-02):1.753072e-01):1.378693e-01):1.232445e-01,(((20:8.093867e-02,33:1.374110e-01):4.590904e-01,((((26:7.483522e-03,27:9.158900e-03):9.406820e-02,40:1.189537e-01):2.226810e-02,(19:2.479104e-01,(32:4.008075e-03,24:3.453389e-03):1.440978e-01):2.496141e-02):3.987897e-02,(34:1.436947e-01,(28:1.765603e-01,35:2.403024e-01):4.612380e-02):6.053592e-02):9.533245e-02):1.001938e-01,(38:2.485448e-01,(39:2.417146e-01,37:2.036135e-01):2.895208e-01):2.728307e-01):1.447674e-01,1:3.843586e-01);
   tree gen.139500 = [&U] ((((((((((13:1.917515e+00,16:2.301261e+00):2.305251e-01,(17:1.440413e+00,18:2.317007e+00):7.863099e-01):2.945718e-01,10:1.161327e+00):2.619785e-01,(((12:1.441735e+00,(9:9.309452e-01,5:9.079966e-01):6.471614e-01):1.818009e-01,11:1.104625e+00):1.909450e-01,(14:1.288677e+00,(15:1.088156e+00,(7:1.101049e+00,8:9.365860e-01):1.528471e-01):5.919258e-02):1.741712e-01):1.330219e-01):8.486925e-02,6:1.138799e+00):8.527309e-01,(2:4.021341e-01,(25:2.407625e-01,29:3.491596e-01):2.490472e-01):1.609948e-01):6.464280e-02,4:6.291761e-01):8.299393e-02,(((3:6.201632e-01,46:1.185791e+00):2.214673e-02,((((41:4.536320e-02,30:4.538919e-02):9.463871e-02,(21:2.402580e-03,(22:1.714336e-03,23:2.464069e-03):4.312196e-04):2.036543e-02):2.318320e-02,(44:2.672395e-03,43:1.182131e-03):1.316557e-01):1.083833e-01,36:3.051447e-01):3.583198e-01):1.521802e-01,(45:5.624288e-01,42:4.060746e-01):1.306022e-01):1.503633e-01):2.116015e-01,31:6.384960e-01):7.999870e-02,(((38:1.423556e-01,39:4.950518e-01):1.067798e-01,37:4.020863e-01):2.161454e-01,(((34:1.439512e-01,((19:2.561699e-01,(24:5.526122e-03,32:7.141800e-03):1.296374e-01):3.184789e-02,(40:1.370786e-01,(26:2.244678e-03,27:9.239888e-03):7.789711e-02):2.087844e-02):2.209138e-02):3.726017e-02,(28:1.705012e-01,35:2.343486e-01):8.487428e-02):1.112706e-01,(33:1.252167e-01,20:6.043315e-02):3.643078e-01):9.063702e-02):1.159078e-01,1:3.850327e-01);
   tree gen.140000 = [&U] ((((((((14:1.279817e+00,(15:1.080674e+00,(7:1.093478e+00,8:9.253174e-01):1.517962e-01):1.362253e-01):1.757103e-01,(((12:1.431823e+00,(9:8.394620e-01,5:9.017535e-01):6.427117e-01):1.805509e-01,11:1.097030e+00):1.896322e-01,(((13:2.030011e+00,16:2.285438e+00):1.184823e-01,(17:1.430509e+00,18:2.383351e+00):7.393111e-01):3.478248e-01,10:1.153342e+00):2.601772e-01):4.192639e-02):1.520280e-01,6:1.130969e+00):8.468678e-01,(2:4.676144e-01,(25:2.391071e-01,29:3.467589e-01):2.473348e-01):9.203790e-02):4.734447e-02,4:5.774090e-01):1.355924e-01,((3:6.158992e-01,(46:1.177638e+00,((((22:1.010283e-03,21:2.386060e-03):4.977991e-04,23:4.351948e-03):1.403578e-02,((44:2.193712e-03,43:8.661278e-04):1.784667e-01,(41:4.354030e-02,30:4.348696e-02):8.018531e-02):2.760960e-02):9.660705e-02,36:4.178918e-01):2.492850e-01):2.105495e-02):2.192805e-01,(45:6.170783e-01,42:2.594631e-01):2.395494e-01):9.029284e-02):1.552139e-01,31:7.245373e-01):1.217381e-01,(((38:1.797659e-01,37:3.843462e-01):1.100140e-01,39:4.916480e-01):1.431441e-01,(((((19:2.544086e-01,(24:5.488126e-03,32:6.966823e-03):9.985120e-02):3.259485e-02,(40:1.251313e-01,(26:2.229245e-03,27:9.176357e-03):7.736151e-02):4.046443e-02):3.976897e-04,34:1.429614e-01):3.787736e-02,(28:1.466529e-01,35:2.518905e-01):8.625908e-02):1.105055e-01,(33:1.243557e-01,20:6.001763e-02):3.618030e-01):9.741718e-02):1.530496e-01,1:3.853367e-01);
   tree gen.140500 = [&U] ((((((((14:1.251235e+00,(15:9.915039e-01,(7:1.069058e+00,8:9.046526e-01):2.025146e-01):1.017459e-01):1.353421e-01,(((12:1.290169e+00,(9:8.207146e-01,5:8.816150e-01):6.283582e-01):1.765187e-01,11:1.072530e+00):1.552343e-01,((((17:1.398562e+00,18:2.330125e+00):7.228003e-01,13:2.075775e+00):1.365832e-01,16:2.234398e+00):3.474410e-01,10:1.052169e+00):2.532456e-01):3.338404e-02):1.486328e-01,6:1.105711e+00):8.279550e-01,(2:4.571713e-01,(25:2.337672e-01,29:3.295485e-01):2.418112e-01):1.319217e-01):4.459219e-02,4:5.645139e-01):7.103335e-02,(((((23:1.598968e-03,(22:8.933732e-04,21:7.311837e-04):2.627474e-03):1.311569e-02,((44:8.108643e-03,43:2.889705e-04):1.211035e-01,(41:2.265358e-02,30:7.197913e-02):7.839456e-02):9.473135e-03):9.444956e-02,36:3.552360e-01):2.686273e-01,(46:1.151338e+00,3:6.021445e-01):5.468261e-02):1.193881e-01,(45:5.539936e-01,42:2.536686e-01):1.750335e-01):1.724109e-01):1.517476e-01,31:7.083564e-01):8.307885e-02,((37:3.757628e-01,(39:4.806682e-01,38:1.757512e-01):1.099111e-01):1.918472e-01,(((((19:2.487270e-01,(24:3.305507e-03,32:3.226284e-03):9.762126e-02):3.186692e-02,(40:1.352667e-01,(26:2.179460e-03,27:5.782348e-03):1.094910e-01):3.516794e-02):1.643727e-02,34:1.397687e-01):3.703146e-02,(28:1.433778e-01,35:2.372533e-01):5.103878e-02):1.080376e-01,(33:1.215786e-01,20:7.730487e-02):3.537230e-01):9.524160e-02):1.507839e-01,1:3.767311e-01);
   tree gen.141000 = [&U] ((((46:3.635200e-01,45:3.411864e-03):7.658104e-01,((((36:2.838234e-01,42:2.630146e-01):1.070140e-01,(((30:2.927579e-02,41:2.524027e-02):6.123874e-02,(44:4.574430e-03,43:2.493283e-03):1.316551e-01):7.351843e-03,(21:2.483693e-03,(23:1.480331e-04,22:7.410908e-04):3.075935e-03):3.306476e-02):1.661004e-01):2.782352e-01,3:6.348596e-01):3.003337e-01,(4:6.061264e-01,((2:4.446689e-01,(29:3.343108e-01,25:2.415326e-01):2.182635e-01):9.481679e-02,((6:1.216050e+00,(((13:2.014792e+00,16:2.176519e+00):2.291423e-01,(17:1.325569e+00,18:2.292686e+00):8.100949e-01):3.156024e-01,10:1.167567e+00):1.537566e-01):1.048744e-01,((11:1.097232e+00,(12:1.337301e+00,(9:8.983375e-01,5:9.545554e-01):5.627999e-01):2.552027e-01):1.585657e-01,((15:1.001479e+00,(7:1.143771e+00,8:9.024376e-01):1.869632e-01):1.107860e-01,14:1.162035e+00):1.100977e-01):9.426861e-02):9.777331e-01):9.332809e-02):9.893950e-02):5.905709e-02):1.140084e-01,31:6.523299e-01):9.754819e-02,(((39:3.293327e-01,37:3.110737e-01):1.180421e-01,38:3.512199e-01):2.757024e-01,((20:8.433640e-02,33:1.165374e-01):4.122982e-01,(((35:2.227784e-01,28:1.279883e-01):6.378328e-02,34:1.784252e-01):4.062370e-02,(((32:5.694622e-03,24:5.318341e-03):1.539202e-01,19:2.336995e-01):3.489871e-02,((27:6.015144e-03,26:3.060992e-03):1.000639e-01,40:9.027053e-02):3.363236e-02):7.363438e-02):1.124290e-01):7.939842e-02):1.519391e-01,1:3.929118e-01);
   tree gen.141500 = [&U] ((31:7.074526e-01,(((3:6.783724e-01,(36:3.409128e-01,((44:9.156820e-04,43:7.324798e-04):1.048218e-01,((42:1.673283e-02,(22:3.766980e-04,(21:1.495953e-03,23:1.249639e-03):3.009352e-03):2.813526e-03):4.378705e-02,(30:5.896648e-02,41:2.572485e-02):5.997179e-02):6.581270e-02):1.026912e-01):2.679807e-01):2.570416e-01,((((((15:1.103303e+00,(7:1.091857e+00,8:1.053853e+00):2.416107e-01):1.035858e-01,14:1.304253e+00):1.591038e-01,((12:1.376483e+00,(5:9.929134e-01,9:8.657312e-01):6.123462e-01):1.964743e-01,11:1.085231e+00):1.166515e-01):1.381580e-01,6:1.250860e+00):5.934970e-02,(10:1.276805e+00,((18:2.086270e+00,17:1.448117e+00):7.718416e-01,(13:2.150391e+00,16:2.264459e+00):2.377171e-01):3.023687e-01):2.397157e-01):7.807311e-01,(46:6.151883e-01,45:1.504107e-01):5.765265e-01):9.903776e-02):6.836701e-02,(4:6.035066e-01,((25:1.976573e-01,29:4.045513e-01):2.753359e-01,2:4.418763e-01):1.163307e-01):1.243911e-01):1.532101e-01):8.378828e-02,(((33:1.176213e-01,20:5.930222e-02):4.095945e-01,((((26:2.503517e-03,27:8.073947e-03):9.127979e-02,40:9.547873e-02):3.762720e-02,(((24:4.431249e-03,32:5.491295e-03):1.249058e-01,34:1.222299e-01):2.702980e-02,19:2.636937e-01):1.871931e-02):2.283487e-02,(35:2.597182e-01,28:1.341596e-01):6.180388e-02):1.138678e-01):1.086727e-01,(37:4.014211e-01,(39:3.143710e-01,38:8.035403e-02):1.875167e-01):2.204640e-01):1.574484e-01,1:3.709786e-01);
[truncated: 12,892,487 more chars]
