# Supplementary material for: Deep mining reveals the diversity of endogenous viral elements in vertebrate genomes
Source: Nat Microbiol. 2024 Oct 22;9(11):3013–24. doi: 10.1038/s41564-024-01825-4 (PMC11521997; doi:10.1038/s41564-024-01825-4)
Supplement: Supplementary file 4 — RdRp tree run files (Fig. 1a), CLANS analysis data (Fig. 1b) and xlsx file with genomic annotations of sequences (Fig. 1c). [file 41564_2024_1825_MOESM4_ESM.zip › Source_Data_Figure_1/RdRp_tree/run1.t]

#NEXUS
[ID: 4492864119]
[Param: tree]
begin trees;
   translate
       1 Salarius_guttatus_piscichuvirus,
       2 Herr_Frank_virus_1,
       3 Hardyhead_chuvirus,
       4 Guangdong_red-banded_snake_chuvirus-like_virus,
       5 Wuhan_Louse_Fly_Virus_7,
       6 Wenling_crustacean_virus_14,
       7 Culex_mosquito_virus_5,
       8 Mos8Chu0_chuvirus,
       9 Suffolk_virus,
      10 Tacheng_Tick_Virus_4,
      11 Blacklegged_tick_chuvirus-2,
      12 Hubei_odonate_virus_11,
      13 Beihai_barnacle_virus_9,
      14 Hymenopteran_chu-related_virus_OKIAV147,
      15 Wuchang_Cockroach_Virus_3,
      16 Wenling_crustacean_virus_15,
      17 Hubei_myriapoda_virus_8-Myriaviridae,
      18 Megalopteran_chu-related_virus_OKIAV119-Crepuscuviridae,
      19 Drerio1,
      20 Drerio2,
      21 Pformosa1,
      22 Pmexicana1,
      23 Platipinna1,
      24 Drerio3,
      25 Pkingsleyae1,
      26 Drerio4,
      27 Drerio5,
      28 Drerio6,
      29 Pkingsleyae2,
      30 Gaffinis1,
      31 Alimnaeus1,
      32 Drerio11,
      33 Drerio15,
      34 Drerio17,
      35 Drerio20,
      36 Preticulata4,
      37 Omelastigma2,
      38 Omelastigma5,
      39 Omelastigma7,
      40 Drerio24,
      41 Pformosa3.1,
      42 Pformosa3.2,
      43 Pformosa4,
      44 Platipinna3,
      45 Pkingsleyae5,
      46 Fheteroclitus1;
   tree gen.0 = [&U] (((41:2.000000e-02,(45:2.000000e-02,40:2.000000e-02):2.000000e-02):2.000000e-02,((25:2.000000e-02,20:2.000000e-02):2.000000e-02,(43:2.000000e-02,(37:2.000000e-02,(38:2.000000e-02,(28:2.000000e-02,((42:2.000000e-02,7:2.000000e-02):2.000000e-02,(24:2.000000e-02,4:2.000000e-02):2.000000e-02):2.000000e-02):2.000000e-02):2.000000e-02):2.000000e-02):2.000000e-02):2.000000e-02):2.000000e-02,((39:2.000000e-02,((36:2.000000e-02,(34:2.000000e-02,(35:2.000000e-02,(32:2.000000e-02,(31:2.000000e-02,5:2.000000e-02):2.000000e-02):2.000000e-02):2.000000e-02):2.000000e-02):2.000000e-02,(30:2.000000e-02,(11:2.000000e-02,2:2.000000e-02):2.000000e-02):2.000000e-02):2.000000e-02):2.000000e-02,(12:2.000000e-02,(17:2.000000e-02,((33:2.000000e-02,((14:2.000000e-02,(44:2.000000e-02,(23:2.000000e-02,(16:2.000000e-02,10:2.000000e-02):2.000000e-02):2.000000e-02):2.000000e-02):2.000000e-02,(((29:2.000000e-02,27:2.000000e-02):2.000000e-02,18:2.000000e-02):2.000000e-02,((26:2.000000e-02,21:2.000000e-02):2.000000e-02,(((((46:2.000000e-02,19:2.000000e-02):2.000000e-02,15:2.000000e-02):2.000000e-02,9:2.000000e-02):2.000000e-02,8:2.000000e-02):2.000000e-02,(22:2.000000e-02,(13:2.000000e-02,6:2.000000e-02):2.000000e-02):2.000000e-02):2.000000e-02):2.000000e-02):2.000000e-02):2.000000e-02):2.000000e-02,3:2.000000e-02):2.000000e-02):2.000000e-02):2.000000e-02):2.000000e-02,1:2.000000e-02);
   tree gen.500 = [&U] (((((((18:1.566601e+00,25:2.232326e-01):2.553492e-01,(29:6.325267e-01,16:9.591489e-01):5.223269e-01):5.412956e-01,33:5.991062e-01):2.315627e-01,((23:4.310901e-01,(44:7.792616e-01,43:1.920835e-01):3.645190e-01):2.240231e-01,((26:4.268199e-01,27:6.738192e-02):6.450742e-01,(21:4.014906e-01,22:4.506983e-01):4.142121e-01):3.162443e-01):3.253149e-01):1.643635e-01,3:5.225842e-01):4.013190e-01,(((((11:4.310901e-01,45:5.505906e-01):4.981968e-01,30:4.310901e-01):8.766062e-01,(35:4.194577e-01,((28:2.240560e-01,19:4.504019e-01):2.798937e-01,(((32:2.489798e-01,24:3.224713e-01):5.867116e-01,(6:1.770723e+00,2:5.518484e-01):4.083212e-01):2.109569e-01,(38:4.310901e-01,15:4.310901e-01):7.010120e-01):6.726156e-01):4.310901e-01):2.486471e-01):1.432365e-01,((20:5.751076e-01,39:7.446556e-01):4.794922e-02,(34:4.173082e-01,13:5.633278e-01):7.236272e-01):1.804197e-01):1.923122e-02,(((8:1.219903e+00,(10:6.867618e-01,42:4.680434e-01):2.237301e-01):3.372073e-01,((40:4.869705e-01,((46:6.203932e-01,17:8.114989e-01):7.973103e-02,41:6.963561e-01):1.013918e+00):2.699472e-02,(9:8.281421e-01,36:1.086915e+00):7.011052e-01):1.326381e-01):5.996286e-02,(((7:4.310901e-01,5:6.350405e-01):1.286112e+00,(14:4.310901e-01,37:8.914445e-01):7.477771e-01):9.252125e-02,12:1.479517e+00):6.814944e-01):5.212611e-01):2.489396e-01):4.275458e-01,(4:4.399525e-01,31:6.077086e-01):2.816452e-01,1:3.994257e-01);
   tree gen.1000 = [&U] (((38:4.343897e-01,((15:1.621431e+00,5:5.141181e-01):8.470100e-02,9:1.681577e+00):8.624082e-02):8.926636e-02,(36:5.062186e-01,(41:2.751961e-01,((((7:1.119367e+00,8:8.404871e-01):3.664141e-01,6:3.088796e-01):3.496366e-01,((12:1.188379e+00,((13:1.291089e+00,37:5.587116e-01):7.673250e-01,(16:1.940288e+00,18:1.291823e+00):2.963646e-01):4.081628e-01):3.345213e-01,11:8.069807e-01):2.986715e-01):1.923443e-02,(14:6.086466e-01,10:1.200686e+00):1.609713e-01):4.718915e-01):1.975632e-01):3.727988e-01):6.808737e-01,(((4:4.793125e-01,2:4.893858e-01):1.970965e-01,(25:5.822852e-01,3:4.743764e-01):3.592304e-01):1.355262e-01,(((((30:1.404560e-01,(23:5.299801e-02,(43:4.485499e-01,44:3.282980e-01):5.904356e-02):1.489967e-02):1.960713e-01,46:6.600007e-01):1.287965e-01,((22:2.113919e-02,21:3.133699e-01):4.144345e-01,(17:3.202785e-01,42:1.056927e+00):5.094668e-01):4.258477e-01):2.132362e-01,31:3.920670e-01):3.551998e-01,(((32:1.691003e-01,((((45:3.874028e-01,39:5.458638e-01):4.306572e-02,29:3.250334e-01):3.953283e-01,((27:9.837218e-02,26:9.512263e-02):2.345810e-01,28:1.329790e-01):1.305949e-02):1.119129e-01,24:1.962944e-01):1.240287e-02):3.874080e-01,((35:5.246381e-01,(33:3.126564e-01,20:1.696406e-01):8.060430e-02):3.048612e-01,(34:8.492473e-02,40:1.922573e-01):9.433004e-02):9.329496e-02):2.050072e-01,19:5.285026e-01):3.518979e-02):2.859479e-02):2.836133e-01,1:5.159534e-01);
   tree gen.1500 = [&U] (38:5.818946e-01,(((46:1.256580e+00,(((30:1.322671e-01,23:3.967157e-02):7.775139e-03,((22:1.990673e-02,21:1.565513e-01):2.292511e-01,42:4.219304e-02):1.165369e-01):2.655448e-01,(43:4.223985e-01,44:7.732155e-03):8.957097e-02):1.161630e-01):3.161264e-01,31:5.625550e-01):7.324450e-02,((35:2.268856e-01,((33:8.872590e-02,20:6.132930e-02):5.283779e-01,(((34:7.997343e-02,40:1.411205e-01):6.195112e-02,19:4.568663e-01):7.840697e-02,((27:9.497834e-02,26:2.258594e-03):2.576949e-01,(24:1.848500e-01,((((45:3.648163e-01,29:3.014326e-01):1.687708e-01,39:4.143686e-01):6.623953e-01,28:1.252260e-01):5.567496e-03,32:3.115038e-02):6.491681e-03):1.104934e-01):1.537231e-01):3.294989e-02):1.080836e-01):2.310031e-01,((4:4.513675e-01,2:4.608536e-01):1.338838e-01,(((36:4.767049e-01,((((14:1.575221e+00,10:1.435517e+00):1.676546e-01,(((12:1.119093e+00,((17:2.922921e-01,37:5.060537e-01):2.231613e+00,((16:1.827165e+00,18:1.518748e+00):5.449671e-01,13:1.888990e+00):2.786371e-01):2.429782e-01):3.356037e-01,11:7.599320e-01):1.672015e-01,(7:1.114129e+00,8:9.391371e-01):3.450513e-01):2.083839e-02):2.590151e-01,(41:8.139211e-01,6:5.643253e-01):2.851822e-01):1.280802e-02,((5:9.497369e-01,9:1.138251e+00):1.923398e-01,15:1.526898e+00):2.993978e-01):1.633674e-01):4.690156e-02,25:5.347279e-01):6.699118e-01,3:4.467192e-01):1.797606e-01):2.182176e-01):2.191935e-02):1.173267e-01,1:3.904059e-01);
   tree gen.2000 = [&U] (38:4.267753e-01,(((35:2.211782e-01,(((34:7.393648e-02,40:1.085385e-01):5.727462e-02,19:2.783432e-01):6.192734e-02,((27:4.562175e-02,26:1.860528e-03):1.381068e-01,(28:1.193880e-01,((45:7.934983e-01,39:6.115668e-01):3.259605e-01,(24:1.707130e-01,32:7.027167e-03):8.662927e-02):6.001644e-03):2.122635e-02):1.717444e-02):1.570131e-01):3.082885e-02,(33:1.371155e-01,20:6.085780e-02):4.962392e-01):2.135654e-01,(31:6.028965e-01,(46:1.064982e+00,(((4:6.130840e-01,2:5.523579e-01):2.268104e-02,29:2.289637e-01):2.052614e-01,(((41:6.074215e-01,(30:1.420603e-01,(((22:5.722769e-03,23:2.728294e-02):5.241548e-03,(42:4.313993e-02,21:4.871583e-02):2.052127e-01):3.553217e-02,(43:1.672147e-01,44:5.728180e-03):2.322874e-01):8.087722e-02):3.916229e-02):3.014639e-01,(((((12:1.267477e+00,((17:1.319437e+00,37:9.584455e-01):3.858424e-01,((13:1.720590e+00,16:1.689238e+00):4.556675e-01,18:1.789625e+00):1.292270e-01):3.181608e-01):3.116652e-01,11:7.472495e-01):1.603471e-01,((7:1.030027e+00,8:9.533356e-01):3.243727e-01,14:1.225858e+00):1.325004e-02):1.002680e-01,(10:1.455297e+00,15:1.410447e+00):2.605673e-03):5.503788e-02,((5:1.079060e+00,9:1.052327e+00):1.802315e-01,6:5.217261e-01):2.890011e-01):3.662983e-01):1.484453e-01,(3:4.366630e-01,(36:4.407199e-01,25:5.532219e-01):5.104198e-02):1.510353e-01):1.052916e-01):1.537898e-01):9.347608e-02):1.734026e-02):1.508155e-01,1:2.586577e-01);
   tree gen.2500 = [&U] (38:5.015396e-01,(((35:2.211782e-01,(((34:1.306116e-01,40:1.085385e-01):6.808311e-03,19:2.783432e-01):4.752627e-02,(28:1.449656e-01,(((24:8.885609e-02,32:1.152251e-02):1.307997e-01,(27:4.433651e-02,26:6.824350e-04):1.393859e-01):7.910360e-03,(45:7.934983e-01,39:6.115668e-01):3.238385e-01):4.262302e-03):9.026609e-03):8.446236e-02):4.417895e-02,(33:1.551142e-01,20:9.315472e-02):4.758149e-01):1.964281e-01,(31:6.028965e-01,((4:6.130840e-01,(2:4.728599e-01,29:2.288435e-01):1.271812e-01):1.008058e-01,(((25:6.480622e-01,3:4.722640e-01):1.042340e-01,(36:2.035641e-01,((((((22:7.498728e-03,23:1.920009e-02):4.644281e-03,21:3.661001e-02):1.073082e-01,(43:2.383389e-02,44:5.728180e-03):3.912813e-01):3.021725e-02,42:1.011773e-01):6.445364e-03,41:3.898019e-01):3.927907e-02,30:1.424753e-01):1.342144e-01):2.340127e-01):2.932931e-01,(46:1.064982e+00,((6:6.332845e-01,(5:8.029265e-01,9:1.052327e+00):7.916786e-01):1.093800e-01,((((37:1.052775e+00,((17:1.487390e+00,18:1.789625e+00):5.529022e-01,(13:1.805753e+00,16:1.930852e+00):4.504614e-01):2.095950e-01):2.878275e-01,(11:9.040806e-01,12:1.267477e+00):2.399424e-01):8.202566e-02,(10:1.412283e+00,((7:1.030027e+00,8:9.533356e-01):3.284439e-01,14:1.225858e+00):2.665541e-02):1.880607e-02):1.473452e-03,15:1.410447e+00):1.525585e-01):3.943226e-01):1.308933e-01):7.916492e-02):1.013342e-01):6.983053e-02):1.147129e-01,1:2.586577e-01);
   tree gen.3000 = [&U] (38:4.624723e-01,(((((28:1.696465e-01,35:2.338962e-01):1.769198e-02,(((((24:3.804549e-02,32:1.218507e-02):1.383209e-01,19:2.989027e-01):1.938468e-02,34:1.381220e-01):1.646834e-02,(27:1.068161e-02,26:1.323528e-03):9.234300e-02):5.769110e-03,(37:1.060650e+00,40:5.812410e-02):1.724065e-01):6.864825e-02):1.080910e-03,(45:1.079643e+00,39:6.467327e-01):1.944359e-01):4.671930e-02,(33:1.640334e-01,20:4.964744e-02):4.331765e-01):2.508772e-01,(31:6.375638e-01,(((25:6.174302e-01,3:4.994197e-01):2.022141e-01,(36:2.582916e-01,(42:1.343747e-01,((30:8.169867e-02,41:3.007277e-01):7.749666e-03,((43:1.583413e-02,44:5.924405e-03):2.833652e-01,(22:6.421419e-03,(23:7.410940e-03,21:1.415124e-04):4.488389e-02):6.513639e-02):3.199361e-02):1.047134e-01):1.754277e-01):2.474687e-01):1.944383e-01,(4:6.296246e-01,((29:3.791754e-01,2:5.000499e-01):1.695962e-03,(46:1.836290e+00,((((17:1.572917e+00,18:1.892531e+00):5.846948e-01,(13:1.909586e+00,16:2.041879e+00):2.786334e-01):3.908931e-01,((11:9.560664e-01,12:1.340359e+00):2.537394e-01,(10:1.493491e+00,(((7:1.089255e+00,8:1.008154e+00):2.389673e-01,14:1.296346e+00):1.537236e-01,15:1.414235e+00):1.735339e-02):1.194028e-02):1.044780e-01):1.613484e-01,((5:9.242679e-01,9:1.112838e+00):6.099818e-01,6:6.696992e-01):2.168448e-01):7.449826e-01):1.314685e-01):1.019875e-01):8.371700e-02):1.647986e-01):1.273208e-01):1.213091e-01,1:2.909990e-01);
   tree gen.3500 = [&U] (38:4.539875e-01,(((((28:1.696465e-01,35:2.443797e-01):6.780866e-03,(34:1.465505e-01,(((37:6.918173e-01,40:6.495912e-02):5.976242e-02,(27:8.217433e-03,26:1.363564e-03):1.111735e-01):1.432781e-02,((24:1.192649e-02,32:1.683348e-02):1.264685e-01,19:2.980452e-01):2.059165e-02):9.014114e-03):5.487838e-02):3.897086e-02,(45:1.025686e+00,39:6.751751e-01):1.844462e-01):3.659241e-02,(33:1.640334e-01,20:5.261209e-02):4.331765e-01):2.508772e-01,(31:6.375638e-01,(((25:4.200652e-01,3:4.787259e-01):2.081051e-01,(36:3.007866e-01,(((43:1.363034e-02,44:5.924405e-03):1.660403e-01,(42:1.324632e-01,(41:2.935583e-01,30:5.181626e-02):5.586846e-03):1.002839e-01):7.683973e-03,(23:4.646893e-03,(21:3.310556e-03,22:2.842377e-02):1.019284e-02):3.939502e-02):1.754277e-01):1.980939e-01):2.405243e-01,(4:6.296246e-01,(29:3.539351e-01,((46:1.275956e+00,((((14:1.296346e+00,(15:1.228316e+00,(7:1.089255e+00,8:1.008154e+00):1.855059e-01):1.370320e-01):1.410841e-01,(11:9.560664e-01,12:1.340359e+00):2.436037e-01):6.729761e-02,((10:1.499470e+00,(5:9.397853e-01,9:1.036518e+00):9.207688e-01):1.037139e-01,((17:1.572917e+00,18:2.534900e+00):5.846948e-01,(13:1.909586e+00,16:2.041879e+00):1.734767e-01):6.971379e-01):8.420591e-02):2.491527e-01,6:7.579732e-01):7.449826e-01):8.686150e-02,2:5.000499e-01):4.651923e-02):9.735227e-02):9.940473e-02):1.453285e-01):8.292787e-02):1.213091e-01,1:2.909990e-01);
   tree gen.4000 = [&U] ((38:4.539875e-01,(((28:9.921598e-02,35:2.443797e-01):8.332806e-02,(((34:1.249101e-01,((37:6.839723e-01,40:6.856812e-02):4.901544e-02,(27:1.481901e-02,26:1.262735e-03):1.123098e-01):2.286815e-02):1.332617e-02,(24:1.089051e-02,32:2.220776e-03):1.331105e-01):1.313048e-02,19:2.369761e-01):6.567040e-02):6.519463e-02,(33:1.640334e-01,20:9.311034e-02):4.331765e-01):1.657282e-01):8.331458e-02,((31:6.375638e-01,(((25:4.324847e-01,3:4.787259e-01):1.606409e-01,(36:3.007866e-01,(((30:5.366227e-02,(42:1.416074e-01,41:1.881729e-01):8.271568e-03):4.118020e-02,(43:8.328244e-03,44:7.454535e-03):1.660403e-01):8.031856e-03,((23:4.646893e-03,21:3.469091e-03):1.066332e-03,22:1.345375e-02):2.767963e-02):8.223622e-02):3.020272e-01):2.405243e-01,(4:6.296246e-01,(29:5.700667e-01,((46:1.386920e+00,(((17:1.572917e+00,18:2.191096e+00):6.950898e-01,(13:1.909586e+00,16:1.910598e+00):1.734767e-01):3.716799e-01,(6:1.243944e+00,((10:1.499470e+00,(5:9.397853e-01,9:7.262004e-01):7.631056e-01):7.182291e-02,((14:1.296346e+00,(15:1.228316e+00,(7:1.089255e+00,8:1.008154e+00):1.906607e-01):8.854899e-02):1.106915e-01,(11:9.560664e-01,12:1.340359e+00):2.111048e-01):1.437858e-01):1.610183e-02):2.390927e-01):7.666957e-01):8.890637e-02,2:5.000499e-01):4.905106e-02):2.824183e-02):8.146460e-02):1.453285e-01):6.435053e-02,(45:1.015734e+00,39:6.751751e-01):1.117760e-01):2.327644e-02,1:4.497313e-01);
   tree gen.4500 = [&U] ((31:6.480579e-01,(((25:4.637915e-01,3:4.558927e-01):1.529790e-01,(36:2.864404e-01,(42:1.955858e-01,(((43:4.189353e-03,44:7.098985e-03):1.581209e-01,(30:5.110280e-02,41:1.000794e-01):4.771829e-02):3.970702e-02,((22:1.013841e-02,21:1.304583e-03):2.867228e-03,23:2.547496e-03):1.557927e-02):8.094215e-03):8.037397e-02):2.876217e-01):2.290523e-01,(((46:1.296833e+00,(2:4.767411e-01,29:5.040092e-01):4.261184e-02):1.057683e-02,(((17:1.461788e+00,18:2.086590e+00):6.619369e-01,(13:1.818507e+00,16:1.935187e+00):2.457888e-01):2.753195e-01,(6:1.184613e+00,((10:1.186117e+00,(5:8.949615e-01,9:6.915637e-01):8.238719e-01):7.156786e-02,((14:1.156537e+00,(15:1.120596e+00,(7:1.037302e+00,8:9.600688e-01):1.815669e-01):5.874828e-02):1.634115e-01,(11:9.104660e-01,12:1.276429e+00):2.305035e-01):7.236238e-02):1.533384e-02):1.288829e-01):8.252757e-01):3.262032e-02,4:5.995942e-01):8.191478e-02):1.567171e-01):7.123123e-02,((45:9.672873e-01,39:6.885433e-01):1.224787e-01,(38:4.323342e-01,(((28:1.505901e-01,35:2.321634e-01):6.078101e-02,(((34:1.189524e-01,(24:5.970248e-03,32:2.114854e-03):1.267617e-01):7.084533e-03,((37:6.188830e-01,40:6.529771e-02):6.055785e-02,(27:1.411221e-02,26:7.128428e-04):1.069531e-01):2.177744e-02):2.590000e-02,19:2.256733e-01):5.266807e-02):6.208512e-02,(33:1.209593e-01,20:6.204577e-02):4.125158e-01):1.137672e-01):1.046618e-01):4.492480e-03,1:4.146234e-01);
   tree gen.5000 = [&U] ((31:6.480579e-01,(((25:4.637915e-01,3:4.558927e-01):1.184976e-01,(36:2.864404e-01,(42:1.283616e-01,(((43:1.820745e-03,44:7.098985e-03):1.581209e-01,((23:2.001990e-03,21:1.160638e-03):1.733439e-03,22:7.830853e-03):3.748413e-02):2.608424e-02,(30:7.753669e-02,41:5.878896e-02):3.590593e-02):4.500229e-02):2.269697e-02):2.876217e-01):2.133228e-01,((46:1.296833e+00,((((17:1.431016e+00,18:2.086590e+00):7.103115e-01,(13:1.818507e+00,16:1.935187e+00):1.949777e-01):5.171110e-01,(6:1.184613e+00,((10:1.186117e+00,(5:9.301132e-01,9:6.915637e-01):8.238719e-01):1.749985e-01,((14:1.184536e+00,(15:1.120596e+00,(7:1.037302e+00,8:9.600688e-01):1.815669e-01):8.030848e-02):1.473797e-01,(11:9.104660e-01,12:1.276429e+00):2.305035e-01):6.557790e-02):2.926803e-02):1.019530e-01):8.252757e-01,(2:4.767411e-01,29:5.596259e-01):6.070602e-02):1.179755e-02):3.262032e-02,4:5.995942e-01):8.191478e-02):1.567171e-01):1.057006e-01,((45:9.672873e-01,39:5.314721e-01):1.224787e-01,(38:4.323342e-01,(((28:1.505901e-01,35:2.321634e-01):3.198810e-02,(((27:1.969217e-02,26:6.834279e-04):1.021399e-01,((37:5.237831e-01,40:9.794765e-02):2.735026e-02,34:1.189524e-01):3.232782e-03):9.946269e-03,((24:1.071150e-02,32:2.718871e-03):1.207770e-01,19:2.256733e-01):2.926865e-02):6.620219e-02):1.105995e-01,(33:1.209593e-01,20:6.037395e-02):3.570586e-01):1.137672e-01):3.199007e-02):8.955451e-02,1:4.146234e-01);
   tree gen.5500 = [&U] ((31:6.663343e-01,(((25:4.816540e-01,3:4.560916e-01):1.354609e-01,(42:2.182973e-01,(36:2.968372e-01,(((43:3.080105e-03,44:4.412979e-03):1.581898e-01,(30:2.110780e-02,41:4.418182e-02):8.522389e-02):1.524961e-02,((23:3.507020e-03,21:5.143886e-04):2.301652e-03,22:5.781021e-03):2.591220e-02):8.562987e-02):2.167769e-02):2.877472e-01):2.098089e-01,(((((17:1.431640e+00,18:2.087500e+00):7.106213e-01,(13:1.819300e+00,16:1.936031e+00):2.050374e-01):5.173366e-01,(6:1.185130e+00,((14:1.185053e+00,(15:1.121085e+00,(7:1.037755e+00,8:9.604876e-01):1.816461e-01):7.487334e-02):1.690506e-01,((11:9.108631e-01,12:1.276986e+00):2.306040e-01,(10:1.287120e+00,(5:9.305189e-01,9:6.918653e-01):8.242313e-01):1.750748e-01):5.143198e-02):9.576593e-02):1.076239e-01):8.256357e-01,(46:1.209134e+00,(2:4.769491e-01,29:5.598700e-01):6.457285e-02):3.968768e-02):3.052448e-02,4:5.998557e-01):8.195051e-02):1.358337e-01):1.057467e-01,((((28:1.506558e-01,35:2.698189e-01):6.884987e-02,((40:1.291221e-01,((27:1.970075e-02,26:1.216060e-03):9.932354e-02,(37:5.034210e-01,34:7.717317e-02):6.101396e-02):3.433449e-03):1.834918e-02,((24:1.071617e-02,32:3.642429e-03):1.924581e-01,19:2.748007e-01):1.838320e-02):3.573338e-02):8.670262e-02,(33:1.003167e-01,20:6.040029e-02):3.843495e-01):1.276781e-01,(38:4.325228e-01,(45:7.516750e-01,39:4.795539e-01):2.113620e-01):9.675112e-03):1.227885e-01,1:3.783937e-01);
   tree gen.6000 = [&U] (((39:2.758280e-01,45:6.703532e-01):6.062914e-01,(((((29:2.991861e-01,25:2.687722e-01):2.650323e-01,2:3.839005e-01):1.204371e-01,4:5.760741e-01):7.509706e-02,((42:6.115647e-01,(3:6.179821e-01,((((30:4.649329e-02,41:1.662113e-02):5.503930e-02,(44:9.574052e-03,43:1.757175e-04):1.115270e-01):1.820935e-02,((23:2.034631e-03,22:2.333478e-04):2.403966e-03,21:1.636776e-03):3.287454e-02):2.222853e-01,36:2.547311e-01):2.512075e-01):2.976708e-02):2.719981e-01,((((((18:2.202763e+00,17:1.433644e+00):7.078346e-01,(13:2.048055e+00,16:1.987809e+00):2.213823e-01):3.813986e-01,10:1.270996e+00):2.503788e-01,((((9:8.225408e-01,5:8.399259e-01):5.997073e-01,12:1.519456e+00):2.486196e-01,11:9.752391e-01):1.405155e-01,(14:1.204799e+00,(15:1.074345e+00,(7:1.147710e+00,8:1.159793e+00):1.222910e-01):1.072594e-01):2.166148e-01):8.840222e-02):1.869277e-01,6:1.083380e+00):3.786510e-01,46:7.970327e-01):3.379054e-01):5.543133e-02):1.802780e-01,31:6.387328e-01):4.798409e-02):2.074184e-02,((((((32:8.314575e-03,24:1.056110e-02):1.096848e-01,(19:2.519932e-01,34:1.152632e-01):2.898600e-02):8.613621e-03,((26:4.224805e-03,27:5.753027e-03):7.633150e-02,(37:5.140196e-01,40:5.704830e-02):5.784543e-02):2.999767e-02):4.926855e-02,(28:1.381366e-01,35:2.612758e-01):3.011670e-02):1.078376e-01,(33:1.139278e-01,20:7.856859e-02):3.470306e-01):1.054097e-01,38:5.594965e-01):1.298278e-01,1:3.904175e-01);
   tree gen.6500 = [&U] (((39:1.762629e-01,45:2.921381e-01):6.062914e-01,(((((29:2.991861e-01,25:2.687722e-01):2.376819e-01,2:3.839005e-01):1.400200e-01,4:5.753511e-01):7.509706e-02,((42:6.115647e-01,(3:6.179821e-01,((((30:4.649329e-02,41:2.946501e-02):6.837807e-02,(44:7.204149e-03,43:1.757175e-04):1.115270e-01):1.893059e-03,((21:1.875308e-03,23:2.986701e-04):2.361753e-04,22:1.260687e-03):4.079781e-02):2.222853e-01,36:2.547311e-01):2.382487e-01):2.748019e-02):1.956756e-01,((((((18:2.202763e+00,17:1.433644e+00):7.332437e-01,(13:2.221475e+00,16:1.987809e+00):1.531415e-01):3.653998e-01,10:1.270996e+00):2.503788e-01,((((9:8.225408e-01,5:8.399259e-01):5.997073e-01,12:1.519456e+00):2.172071e-01,11:1.074626e+00):1.405155e-01,(14:1.204799e+00,(15:1.074345e+00,(7:1.147710e+00,8:1.159793e+00):1.222910e-01):1.048066e-01):2.192675e-01):4.455322e-02):1.112516e-01,6:1.083380e+00):3.786510e-01,46:1.341849e+00):3.550606e-01):6.029354e-02):2.269297e-01,31:6.387328e-01):3.394697e-02):3.709640e-02,(((((19:2.490298e-01,34:1.161250e-01):5.350558e-03,((32:6.509124e-03,24:4.643013e-03):1.618742e-01,((26:5.605164e-03,27:5.753027e-03):9.409650e-02,(37:5.140196e-01,40:5.150193e-02):5.784543e-02):1.366956e-02):2.183207e-02):6.107025e-02,(28:1.749957e-01,35:2.612758e-01):3.011670e-02):8.641641e-02,(33:1.139278e-01,20:7.856859e-02):4.587847e-01):6.289711e-02,38:4.854075e-01):1.486901e-01,1:3.904175e-01);
   tree gen.7000 = [&U] (((39:9.649819e-02,45:3.709939e-01):6.704817e-01,(((((29:2.997402e-01,25:2.692700e-01):2.663139e-01,2:3.846116e-01):1.402793e-01,4:5.764167e-01):1.014569e-01,((42:6.126975e-01,(3:6.191267e-01,(((44:5.191449e-03,43:8.830265e-04):1.173031e-01,(((23:1.688141e-04,22:9.896566e-04):1.226023e-04,21:3.100173e-03):3.569782e-02,(30:4.657941e-02,41:1.687472e-02):5.961052e-02):1.938509e-03):2.046953e-01,36:2.552029e-01):2.283459e-01):2.753109e-02):1.960381e-01,((((((18:2.206843e+00,17:1.436299e+00):7.660458e-01,(13:2.225590e+00,16:1.991490e+00):2.838359e-01):3.660766e-01,10:1.273350e+00):1.561536e-01,((((9:8.240643e-01,5:8.414816e-01):6.385324e-01,12:1.522270e+00):1.820759e-01,11:1.076616e+00):1.246431e-01,(14:1.207030e+00,(15:1.076335e+00,(7:1.160192e+00,8:1.161941e+00):1.444241e-01):1.050007e-01):2.196736e-01):5.147111e-02):9.500323e-02,6:1.085386e+00):4.636924e-01,46:9.610603e-01):3.187015e-01):6.040522e-02):2.273500e-01,31:6.077909e-01):4.792746e-02):1.455498e-02,(((((19:2.663105e-01,34:1.163401e-01):4.855782e-03,((32:4.527924e-03,24:1.349498e-03):1.404902e-01,((26:4.758730e-03,27:8.930462e-03):9.427078e-02,(37:5.149717e-01,40:2.566602e-02):9.334418e-02):2.610004e-02):2.623674e-02):3.332638e-02,(28:1.753199e-01,35:2.617598e-01):3.547583e-02):8.849943e-02,(33:1.319230e-01,20:7.871412e-02):4.318291e-01):6.301361e-02,38:4.863066e-01):1.489655e-01,1:3.981769e-01);
   tree gen.7500 = [&U] (((39:8.886996e-02,45:1.357226e-01):6.704817e-01,(((((29:3.703430e-01,25:2.001517e-01):2.663139e-01,2:3.846116e-01):1.402793e-01,4:5.764167e-01):1.118936e-01,((42:6.126975e-01,(3:6.191267e-01,(((23:1.577136e-04,(22:2.810144e-04,21:5.659323e-03):8.490014e-04):2.525160e-02,((44:5.423646e-03,43:4.027095e-04):1.588321e-01,(30:6.475165e-02,41:1.687472e-02):6.371673e-02):1.721002e-02):1.472409e-01,36:2.552029e-01):2.283459e-01):4.394258e-02):1.960381e-01,((((((18:2.206843e+00,17:1.476976e+00):7.660458e-01,(13:1.740819e+00,16:1.991490e+00):1.879340e-01):3.660766e-01,10:1.273350e+00):2.663749e-01,((((9:8.240643e-01,5:9.616124e-01):6.385324e-01,12:1.522270e+00):1.199594e-01,11:1.076616e+00):1.540123e-01,(14:1.207030e+00,(15:1.076335e+00,(7:1.160192e+00,8:1.161941e+00):1.708140e-01):1.050007e-01):2.196736e-01):4.340748e-02):9.500323e-02,6:1.085386e+00):4.636924e-01,46:9.610603e-01):3.179012e-01):5.947392e-02):1.983074e-01,31:6.077909e-01):4.593652e-02):2.369693e-02,(((((19:2.663105e-01,34:1.163401e-01):8.762780e-03,(((26:4.758730e-03,27:1.471113e-02):9.707640e-02,(32:1.052560e-02,24:1.817080e-03):1.404902e-01):3.150243e-03,(37:5.981203e-01,40:4.738454e-02):7.549342e-02):4.374062e-02):3.587908e-02,(28:1.496616e-01,35:2.543454e-01):5.211663e-02):1.050854e-01,(33:1.319230e-01,20:5.045078e-02):4.318291e-01):8.671225e-02,38:4.863066e-01):1.489655e-01,1:3.981769e-01);
   tree gen.8000 = [&U] (((39:8.763207e-02,45:1.338320e-01):6.611424e-01,(((((26:3.694536e-03,27:7.679201e-03):1.042209e-01,(((19:2.514294e-01,(32:6.395650e-03,24:1.211187e-03):1.263005e-01):5.683034e-02,34:1.570830e-01):1.949918e-03,(37:5.897889e-01,40:2.960069e-02):8.446347e-02):3.342825e-03):6.297432e-02,(28:1.475769e-01,35:2.508025e-01):6.800040e-02):8.757440e-02,(33:1.233794e-01,20:7.106966e-02):4.258140e-01):9.213069e-02,38:4.795326e-01):1.230576e-01):6.225472e-02,(((((29:4.059386e-01,25:1.973637e-01):2.485634e-01,2:4.349659e-01):1.713988e-01,4:5.683877e-01):1.103350e-01,((42:6.041630e-01,(3:6.105027e-01,(((30:4.379760e-02,41:2.308049e-02):6.282920e-02,((21:5.790108e-03,(22:2.660936e-03,23:9.500133e-05):7.516943e-04):6.560104e-02,(44:2.223337e-03,43:7.604266e-04):1.566197e-01):1.535541e-02):9.370215e-02,36:3.326600e-01):2.682658e-01):1.092941e-01):1.080711e-01,((((((18:2.176104e+00,17:1.456403e+00):7.553753e-01,(13:2.004258e+00,16:1.963750e+00):1.853162e-01):2.537348e-01,10:1.255613e+00):2.626645e-01,((((9:8.125857e-01,5:9.482178e-01):5.674230e-01,12:1.501066e+00):1.944456e-01,11:1.061620e+00):1.064302e-01,(14:1.190217e+00,(15:1.061342e+00,(7:1.144032e+00,8:1.145756e+00):1.850654e-01):9.804327e-02):1.258996e-01):1.010028e-01):4.292563e-02,6:1.190857e+00):4.376450e-01,46:9.476734e-01):3.891318e-01):6.331244e-02):1.955451e-01,31:5.993248e-01):4.529665e-02,1:3.926306e-01);
   tree gen.8500 = [&U] ((((((29:3.222952e-01,25:1.973637e-01):2.485634e-01,2:4.349659e-01):1.713988e-01,4:5.683877e-01):1.103350e-01,(((3:6.105027e-01,(((30:2.470889e-02,41:6.344775e-02):4.992653e-02,(((22:1.177448e-03,21:5.790108e-03):2.205752e-03,23:8.035748e-04):3.799928e-02,(44:1.448274e-03,43:8.543275e-04):1.587696e-01):1.535541e-02):7.365531e-02,36:3.735809e-01):3.465803e-01):4.920716e-03,42:6.041630e-01):2.078056e-01,((((((18:2.176104e+00,17:1.456403e+00):7.553753e-01,(13:1.637826e+00,16:1.963750e+00):2.920482e-01):3.053343e-01,10:1.255613e+00):2.547916e-01,((((9:8.125857e-01,5:9.482178e-01):5.674230e-01,12:1.501066e+00):1.875021e-01,11:1.061620e+00):1.204179e-01,(14:1.190217e+00,(15:1.061342e+00,(7:1.144032e+00,8:1.072830e+00):1.850654e-01):9.804327e-02):1.258996e-01):1.010028e-01):1.060567e-01,6:1.190857e+00):3.248613e-01,46:9.987864e-01):4.068140e-01):9.729481e-02):1.414715e-01,31:5.993248e-01):9.642418e-02,((39:1.515408e-01,45:1.338320e-01):6.788415e-01,(((((34:1.279446e-01,((37:5.897889e-01,40:2.108085e-02):8.538226e-02,(26:2.132898e-03,27:1.521573e-02):1.092419e-01):6.186428e-03):9.687633e-03,(19:2.514294e-01,(32:2.929285e-03,24:2.392328e-03):1.263005e-01):3.633671e-02):6.297432e-02,(28:1.475769e-01,35:2.508025e-01):6.800040e-02):9.498538e-02,(33:1.233794e-01,20:5.366674e-02):4.258140e-01):9.638038e-02,38:4.795326e-01):8.989197e-02):5.824104e-02,1:3.926306e-01);
   tree gen.9000 = [&U] ((31:6.782259e-01,(((((42:1.089679e-01,((23:2.640097e-03,(21:1.661513e-03,22:3.755969e-03):1.169493e-02):2.981944e-02,((43:8.434042e-04,44:1.207103e-03):1.313475e-01,(41:4.432164e-03,30:7.245057e-02):8.193134e-02):1.805346e-02):8.709384e-02):5.322055e-02,36:3.991929e-01):2.637107e-01,3:6.857583e-01):2.027150e-01,(45:6.674104e-01,((((15:1.071241e+00,(8:9.627961e-01,7:1.143368e+00):2.107062e-01):1.179930e-01,14:1.179155e+00):1.552690e-01,((11:1.017596e+00,(12:1.441919e+00,(5:9.208536e-01,9:1.036260e+00):6.211036e-01):1.990304e-01):1.617548e-01,((16:2.329599e+00,(13:2.328684e+00,(18:2.824372e+00,17:1.840907e+00):4.496531e-01):1.485175e-01):2.623858e-01,10:1.344209e+00):1.750825e-01):4.481952e-02):8.921597e-02,6:1.208986e+00):9.013355e-01):4.837581e-02):7.974224e-02,(((29:3.622130e-01,25:3.361822e-01):2.180069e-01,2:4.587313e-01):1.286091e-01,4:5.788155e-01):1.173494e-01):1.878641e-01):7.987035e-02,(((38:1.497514e-01,37:4.474761e-01):3.597908e-01,39:7.241959e-01):5.435551e-03,((20:9.267965e-02,33:1.195714e-01):3.514795e-01,(((28:1.293204e-01,35:2.307095e-01):3.243401e-02,34:1.606151e-01):1.093237e-01,(((46:1.315338e+00,(32:5.444441e-03,24:2.566959e-03):1.167026e-01):4.377985e-03,19:2.824912e-01):2.833430e-02,(40:1.367136e-01,(27:1.068318e-02,26:1.911968e-04):9.540246e-02):2.314901e-02):4.676710e-02):9.639312e-02):9.446415e-02):1.302414e-01,1:3.982087e-01);
   tree gen.9500 = [&U] ((((((29:3.470132e-01,25:2.694695e-01):2.774552e-01,2:4.378964e-01):1.251995e-01,4:5.838730e-01):1.110784e-01,(((((30:3.698540e-02,41:1.970747e-02):4.447236e-02,((44:6.630140e-03,43:2.319816e-04):1.337153e-01,(21:1.985031e-03,(23:8.967591e-04,22:1.257784e-03):8.567405e-04):3.511727e-02):2.235264e-02):5.366215e-02,36:4.167075e-01):3.489153e-01,(42:5.141723e-01,3:5.762758e-01):3.935616e-03):1.890821e-01,(((((((9:8.964070e-01,5:9.546063e-01):6.513700e-01,12:1.511179e+00):2.222687e-01,11:1.068772e+00):1.531469e-01,(14:1.269879e+00,(15:1.098440e+00,(7:1.151739e+00,8:9.414489e-01):2.099582e-01):1.543763e-01):1.131431e-01):1.151343e-01,(((18:2.190765e+00,17:1.466215e+00):8.106168e-01,(13:1.681664e+00,16:1.976981e+00):4.201468e-01):2.313643e-01,10:1.264073e+00):2.302813e-01):5.813940e-02,6:1.240999e+00):3.853378e-01,46:9.462141e-01):4.180623e-01):1.115717e-01):1.427438e-01,31:6.033626e-01):6.823685e-02,((39:1.907134e-01,45:3.753400e-01):6.834150e-01,(((((19:2.895727e-01,(32:2.949020e-03,24:1.188331e-03):1.271514e-01):2.796190e-02,((34:1.118896e-01,(26:2.423884e-03,27:1.531825e-02):1.003904e-01):7.660551e-04,(37:9.535588e-01,40:1.419881e-01):1.048204e-03):7.309114e-03):6.447668e-02,(28:1.601918e-01,35:2.664710e-01):6.766270e-02):1.207990e-01,(33:1.283994e-01,20:5.039265e-02):3.805767e-01):7.343789e-02,38:4.232242e-01):4.227644e-02):5.634373e-02,1:3.952758e-01);
   tree gen.10000 = [&U] (((((45:7.474649e-01,(46:1.158537e+00,((10:1.200178e+00,((13:1.904054e+00,16:2.329913e+00):3.373981e-01,(17:1.652524e+00,18:2.297484e+00):7.863018e-01):3.360625e-01):2.161061e-01,(((14:1.310565e+00,(15:1.030647e+00,(7:1.198063e+00,8:1.096547e+00):1.353925e-01):1.735781e-01):1.408713e-01,((12:1.274902e+00,(9:8.479086e-01,5:9.312940e-01):6.417453e-01):2.145861e-01,11:9.919016e-01):1.546885e-01):8.206489e-02,6:1.212085e+00):4.520369e-02):6.027218e-01):1.631383e-01):8.229946e-02,(4:5.521795e-01,((25:2.281863e-01,29:3.838664e-01):1.532528e-01,2:5.273246e-01):9.735708e-02):7.870740e-02):7.482481e-02,((36:3.237060e-01,((23:1.823916e-03,(22:1.761799e-03,21:6.112146e-03):1.311607e-03):4.429730e-02,((30:4.360453e-02,41:3.756600e-02):5.427760e-02,(44:2.644013e-03,43:3.764141e-03):1.320993e-01):2.224662e-02):1.448407e-01):2.589807e-01,3:6.304415e-01):2.858010e-01):1.425389e-01,31:7.149433e-01):7.360087e-02,(((33:8.843316e-02,20:5.535866e-02):4.549057e-01,((((26:8.939688e-03,27:8.551438e-03):7.572904e-02,40:1.099786e-01):1.707080e-02,((19:1.488964e-01,42:4.528992e-01):9.456922e-02,(24:5.516135e-03,32:9.046626e-03):1.424996e-01):3.733255e-02):6.697936e-02,(34:1.853910e-01,(35:2.143720e-01,28:1.549037e-01):2.781661e-02):8.991138e-02):6.390180e-02):7.331666e-02,(37:3.649539e-01,(38:2.139399e-01,39:4.459129e-01):4.610688e-03):1.557932e-01):1.042207e-01,1:4.316986e-01);
   tree gen.10500 = [&U] ((31:6.713778e-01,(((45:8.178123e-01,((((16:2.559575e+00,(13:2.262026e+00,(18:2.866841e+00,17:1.468102e+00):7.526497e-01):1.978804e-01):2.782226e-01,10:1.289706e+00):2.562402e-01,((11:1.034842e+00,(12:1.494939e+00,(5:7.542264e-01,9:1.020865e+00):8.043872e-01):2.048890e-01):1.193675e-01,((15:1.089396e+00,(8:1.065273e+00,7:1.162746e+00):1.890050e-01):1.814693e-01,14:1.294583e+00):1.742880e-01):1.241548e-01):5.845489e-02,6:1.363222e+00):6.427674e-01):2.697948e-01,(((36:4.059582e-01,(((43:1.520317e-03,44:6.854384e-04):8.819892e-02,(41:3.753613e-02,30:6.735855e-02):5.399609e-02):3.208698e-02,((22:5.083920e-03,23:8.364830e-03):1.138028e-03,21:1.276263e-03):2.012844e-02):1.278713e-01):3.374194e-02,42:3.112708e-01):2.719444e-01,3:7.064921e-01):2.114028e-01):7.079422e-02,(((29:3.595226e-01,25:3.090173e-01):2.217016e-01,2:4.133772e-01):1.823378e-01,4:5.597285e-01):1.289326e-01):1.169738e-01):1.003267e-01,(((20:9.425034e-02,33:1.295528e-01):3.574362e-01,(((28:1.315121e-01,35:2.284581e-01):3.042986e-02,34:1.743680e-01):6.230311e-02,((((32:8.099425e-03,24:7.606195e-03):5.469389e-02,46:1.865076e+00):8.025900e-02,19:2.577294e-01):3.020184e-02,(40:1.146535e-01,(27:5.914650e-03,26:6.812257e-04):9.004754e-02):9.928652e-03):8.438518e-02):1.198628e-01):8.822666e-02,(39:6.601486e-01,(38:3.034067e-01,37:3.658571e-01):2.064998e-01):4.017341e-03):1.491621e-01,1:4.049573e-01);
   tree gen.11000 = [&U] ((31:6.350531e-01,(((45:6.588387e-01,((((11:1.029596e+00,(12:1.431643e+00,(5:9.772626e-01,9:9.656311e-01):7.608660e-01):9.384869e-02):1.022607e-01,((15:1.122023e+00,(8:1.007637e+00,7:1.099836e+00):1.370168e-01):1.204361e-01,14:1.224540e+00):1.766240e-01):1.174375e-01,6:1.289466e+00):5.529220e-02,((((18:2.185381e+00,17:1.388671e+00):6.132050e-01,13:1.938778e+00):2.069129e-01,16:2.421090e+00):2.631694e-01,10:1.219927e+00):2.533533e-01):6.079906e-01):2.551976e-01,((42:2.944296e-01,(((43:1.567697e-03,44:6.483529e-04):1.270181e-01,((22:6.880275e-04,(23:1.115849e-03,21:7.754144e-04):2.106175e-03):4.407631e-02,(41:2.951607e-02,30:6.371414e-02):6.545202e-02):2.901562e-02):1.153305e-01,36:3.839939e-01):1.113448e-01):1.710928e-01,3:6.682676e-01):1.999649e-01):6.696392e-02,(((29:3.365117e-01,25:2.705042e-01):2.687078e-01,2:3.910116e-01):1.540792e-01,4:5.883167e-01):1.106153e-01):1.106449e-01):9.489854e-02,(((20:7.629199e-02,33:1.225434e-01):3.380973e-01,(((28:1.243967e-01,35:2.160974e-01):1.925598e-02,34:1.649339e-01):5.893222e-02,((((32:5.819522e-03,24:5.942320e-03):9.801068e-02,46:1.764166e+00):4.083670e-02,19:2.437850e-01):3.922031e-02,(40:1.084503e-01,(27:5.057308e-03,26:9.518174e-04):8.517554e-02):9.391465e-03):7.981954e-02):1.133776e-01):8.345318e-02,(39:6.244314e-01,(38:2.919791e-01,37:4.733209e-01):1.080563e-01):1.404704e-01):1.258086e-01,1:4.131768e-01);
   tree gen.11500 = [&U] ((31:6.350531e-01,(((45:6.782464e-01,((6:1.210950e+00,(((18:2.185381e+00,17:1.479498e+00):6.132050e-01,(16:2.313831e+00,13:1.876530e+00):1.847423e-01):3.069770e-01,10:1.219927e+00):2.533533e-01):5.366332e-02,((11:1.029596e+00,(12:1.431643e+00,(5:9.772626e-01,9:8.550677e-01):7.608660e-01):1.096883e-01):1.713909e-01,((15:1.117799e+00,(8:1.007637e+00,7:1.169075e+00):1.370168e-01):1.415112e-01,14:1.207453e+00):2.148753e-01):6.081559e-02):6.079906e-01):2.672085e-01,((42:4.149791e-01,((((43:1.567697e-03,44:6.483529e-04):1.270181e-01,(22:7.312857e-04,(23:9.917810e-04,21:4.355462e-04):6.034859e-03):4.407631e-02):1.594369e-02,(41:1.593212e-02,30:5.577533e-02):5.522959e-02):1.270166e-01,36:3.440738e-01):1.680207e-01):1.747647e-01,3:6.682676e-01):2.370199e-01):6.696392e-02,(((29:3.365117e-01,25:2.705042e-01):2.687078e-01,2:3.910116e-01):1.613932e-01,4:5.721370e-01):1.225905e-01):1.106449e-01):1.203818e-01,(((20:7.629199e-02,33:1.225434e-01):3.380973e-01,(((28:1.359257e-01,35:2.160974e-01):4.293138e-02,34:1.649339e-01):9.059795e-02,((((32:1.098794e-02,24:1.183526e-02):9.801068e-02,46:1.613577e+00):4.083670e-02,19:2.437850e-01):3.922031e-02,((27:6.839642e-03,26:9.518174e-04):8.517554e-02,40:1.084503e-01):6.744807e-03):5.097621e-02):1.012618e-01):9.680838e-02,(39:6.526082e-01,(37:4.212658e-01,38:3.577100e-01):6.406338e-02):5.678764e-02):1.258086e-01,1:4.131768e-01);
   tree gen.12000 = [&U] ((31:6.285239e-01,(((45:6.481146e-01,((6:1.198500e+00,((11:1.019011e+00,(12:1.416924e+00,(5:9.672150e-01,9:8.462765e-01):7.534851e-01):1.054763e-01):2.316949e-01,((15:1.106307e+00,(8:9.972769e-01,7:1.157055e+00):2.105252e-01):1.562492e-01,14:1.195039e+00):1.312039e-01):7.469860e-02):9.248756e-02,(((18:2.162912e+00,17:1.464286e+00):6.069004e-01,(16:2.290042e+00,13:1.857237e+00):1.828429e-01):3.038208e-01,10:1.207384e+00):2.507485e-01):6.017397e-01):9.716015e-02,((42:2.708783e-01,((((43:9.830970e-04,44:7.844590e-04):1.257122e-01,((23:1.127400e-03,21:1.314854e-03):3.106096e-03,22:7.813897e-04):3.366688e-02):2.291468e-02,(41:1.576831e-02,30:6.347326e-02):5.766013e-02):1.103118e-01,36:3.405363e-01):1.068259e-01):1.729679e-01,3:6.613969e-01):2.217910e-01):7.735720e-02,(((29:4.061598e-01,25:2.677231e-01):1.408726e-01,2:3.869915e-01):1.597339e-01,4:5.662547e-01):1.213302e-01):1.095074e-01):1.118885e-01,(((20:7.550761e-02,33:1.212835e-01):3.346212e-01,(((28:1.373012e-01,35:2.138756e-01):3.031169e-02,34:1.707522e-01):8.966648e-02,(((46:1.596987e+00,(32:5.753180e-03,24:1.162642e-02):9.700300e-02):4.041684e-02,19:2.412786e-01):3.006529e-02,(40:1.103978e-01,(27:6.923540e-03,26:1.101160e-03):8.328103e-02):2.364462e-03):6.339117e-02):1.002206e-01):5.605618e-02,(39:6.458986e-01,(37:3.670542e-01,38:2.081074e-01):2.008277e-01):3.691083e-02):1.284471e-01,1:4.089288e-01);
   tree gen.12500 = [&U] ((31:7.059146e-01,(((45:6.481146e-01,((((11:1.019011e+00,(12:1.416924e+00,(5:9.672150e-01,9:8.462765e-01):7.181636e-01):1.559662e-01):1.644356e-01,((15:1.106307e+00,(8:9.972769e-01,7:1.157055e+00):2.105252e-01):6.026136e-02,14:1.195039e+00):1.908417e-01):8.446811e-02,(((18:2.214205e+00,17:1.609030e+00):6.650430e-01,(16:2.104641e+00,13:1.857237e+00):2.949282e-01):2.872285e-01,10:1.207384e+00):1.805926e-01):7.203011e-02,6:1.198500e+00):6.017397e-01):1.133831e-01,((42:2.701799e-01,(((41:1.540797e-02,30:6.347326e-02):7.167921e-02,(((23:3.033243e-04,21:3.408881e-03):1.723314e-03,22:7.813897e-04):3.366688e-02,(43:2.683472e-03,44:7.844590e-04):1.208777e-01):2.778457e-02):1.088329e-01,36:3.405363e-01):1.296887e-01):1.407975e-01,3:6.613969e-01):2.217910e-01):7.735720e-02,(((29:2.816839e-01,25:2.162463e-01):2.406329e-01,2:3.869915e-01):1.597339e-01,4:5.662547e-01):9.725959e-02):1.388205e-01):1.182460e-01,(((20:5.297966e-02,33:1.212835e-01):4.195867e-01,(((28:1.379393e-01,35:2.138756e-01):3.973600e-02,34:1.707522e-01):4.485485e-02,(((27:1.377587e-02,26:2.218507e-03):8.328103e-02,((46:1.596987e+00,(32:1.190767e-02,24:4.200270e-03):6.992698e-02):3.804873e-02,19:2.412786e-01):3.006529e-02):1.003612e-03,40:1.163713e-01):5.833748e-02):1.193171e-01):8.249775e-02,(39:5.761169e-01,(37:3.729264e-01,38:2.081074e-01):2.176405e-01):6.164022e-02):1.284471e-01,1:3.908780e-01);
   tree gen.13000 = [&U] ((31:7.376685e-01,(((45:6.772684e-01,((((11:1.064848e+00,(12:1.480661e+00,(5:1.010723e+00,9:8.843441e-01):6.694406e-01):1.629819e-01):1.503885e-01,((15:1.156071e+00,(8:9.906890e-01,7:1.209102e+00):1.509489e-01):8.972446e-02,14:1.248795e+00):1.982415e-01):8.826770e-02,6:1.252411e+00):6.686639e-02,(((18:2.313806e+00,17:1.603878e+00):6.949583e-01,(16:2.199313e+00,13:1.940780e+00):1.839248e-01):3.001487e-01,10:1.261695e+00):2.029470e-01):5.674622e-01):2.300536e-01,((42:4.405568e-01,((((43:1.140816e-03,44:1.491358e-03):1.296573e-01,(21:1.413011e-03,(22:9.126046e-04,23:3.169686e-04):2.860080e-03):3.518131e-02):1.031943e-02,(41:4.425725e-02,30:5.103662e-02):5.306225e-02):1.112201e-01,36:3.558545e-01):2.964026e-01):4.046197e-02,3:6.911482e-01):2.317677e-01):4.816823e-02,(((29:3.039632e-01,25:2.259736e-01):2.514571e-01,2:4.043993e-01):1.669191e-01,4:5.917263e-01):8.882171e-02):1.224768e-01):1.235650e-01,(((20:5.536282e-02,33:1.267391e-01):3.658625e-01,(((28:1.441442e-01,35:2.234963e-01):4.152343e-02,34:1.784331e-01):4.687253e-02,(((46:1.668824e+00,(32:1.244331e-02,24:5.859953e-03):1.239371e-01):5.230775e-02,19:2.521319e-01):1.815008e-02,((27:7.638205e-03,26:2.547746e-03):8.684014e-02,40:1.216060e-01):4.436555e-02):6.576267e-02):1.246843e-01):8.620871e-02,((38:2.174686e-01,37:3.979823e-01):1.814171e-01,39:6.020321e-01):7.126228e-02):1.342250e-01,1:4.084607e-01);
   tree gen.13500 = [&U] ((31:7.077012e-01,(((45:8.193317e-01,((((11:1.021590e+00,(12:1.420510e+00,(5:9.144607e-01,9:8.484182e-01):5.713427e-01):2.259091e-01):1.481465e-01,((15:1.109106e+00,(8:9.504429e-01,7:1.159983e+00):1.448167e-01):8.607947e-02,14:1.198064e+00):1.901881e-01):8.691463e-02,6:1.201533e+00):5.767412e-02,(((18:2.219809e+00,17:1.538721e+00):6.619706e-01,(16:2.109967e+00,13:1.861937e+00):3.070776e-01):2.847983e-01,10:1.210440e+00):2.474902e-01):6.011097e-01):2.207079e-01,((42:3.946368e-01,(((41:2.472362e-02,30:5.443766e-02):8.110471e-03,((43:2.483448e-03,44:1.430773e-03):1.064034e-01,(22:1.613286e-03,(23:3.318920e-04,21:1.008880e-03):4.765725e-04):3.399184e-02):3.826664e-02):1.005049e-01,36:3.357481e-01):2.213862e-01):1.054121e-01,3:6.630708e-01):2.510864e-01):3.697931e-02,(((29:3.427401e-01,25:2.347131e-01):2.412419e-01,2:3.416474e-01):1.601382e-01,4:5.676878e-01):1.058867e-01):1.681297e-01):1.185453e-01,(((20:8.015064e-02,33:1.215904e-01):3.465408e-01,(((28:1.382884e-01,35:2.144169e-01):5.421828e-02,34:1.711844e-01):4.496837e-02,(((46:1.601029e+00,(32:1.161990e-02,24:4.473925e-03):1.013625e-01):1.507960e-02,19:2.842241e-01):2.179215e-02,((27:2.837952e-03,26:5.170766e-03):8.331232e-02,40:1.049750e-01):4.256323e-02):6.309111e-02):1.196191e-01):1.104668e-01,((38:2.086341e-01,37:3.818146e-01):1.740472e-01,39:6.978764e-01):5.849010e-02):1.287722e-01,1:3.918673e-01);
   tree gen.14000 = [&U] ((31:7.178237e-01,(((45:5.412564e-01,((((11:1.091494e+00,(12:1.346847e+00,(5:9.011424e-01,9:8.360618e-01):5.630217e-01):2.226189e-01):1.459889e-01,((15:1.092953e+00,(8:9.366006e-01,7:1.108665e+00):2.358953e-01):1.007711e-01,14:1.180615e+00):1.874182e-01):8.198238e-02,6:1.224908e+00):5.027074e-02,(((18:2.187480e+00,17:1.516311e+00):6.523296e-01,(16:2.079237e+00,13:1.834820e+00):1.832534e-01):2.806504e-01,10:1.192811e+00):2.766485e-01):6.715561e-01):1.951373e-01,((42:3.888893e-01,(((43:1.688983e-03,44:2.180888e-03):9.535388e-02,(((23:7.288666e-04,22:1.710638e-03):1.226328e-04,21:6.640104e-04):3.349678e-02,(41:2.315009e-02,30:5.508125e-02):4.879727e-02):3.770933e-02):1.210387e-01,36:3.308583e-01):2.181619e-01):1.038769e-01,3:6.712103e-01):2.240241e-01):1.686933e-02,(((29:3.377484e-01,25:2.312947e-01):2.377284e-01,2:3.858653e-01):1.578059e-01,4:5.904859e-01):9.266745e-02):1.683216e-01):7.321474e-02,(((20:7.898333e-02,33:9.317836e-02):3.414938e-01,(((28:1.362744e-01,35:2.192224e-01):6.233517e-02,34:1.686912e-01):4.034576e-02,(((46:1.577712e+00,(32:8.294832e-03,24:5.998658e-03):2.370688e-02):9.594434e-02,19:2.792272e-01):1.097484e-02,((27:2.796620e-03,26:2.678723e-03):6.673691e-02,40:1.034461e-01):4.194333e-02):4.417331e-02):6.797653e-02):1.382464e-01,((38:2.055955e-01,37:3.325409e-01):3.019332e-01,39:4.884602e-01):8.530218e-02):1.268967e-01,1:3.861601e-01);
   tree gen.14500 = [&U] ((31:7.073493e-01,((((42:3.832147e-01,(((43:1.922955e-03,44:2.529530e-03):9.396250e-02,((22:2.336751e-03,(23:2.015142e-03,21:2.102487e-03):1.250194e-04):1.497782e-02,(41:3.074092e-02,30:5.427752e-02):4.808523e-02):3.730665e-02):1.570706e-01,36:3.260305e-01):1.603659e-01):1.023612e-01,3:6.628629e-01):2.459185e-01,(45:7.257335e-01,((((11:1.075568e+00,(12:1.327194e+00,(5:8.467344e-01,9:8.238622e-01):5.846570e-01):2.193705e-01):1.438587e-01,(14:1.163388e+00,((8:9.229340e-01,7:1.092488e+00):2.597017e-01,15:1.077005e+00):8.526695e-02):1.912210e-01):8.078611e-02,6:1.260807e+00):4.953720e-02,(((18:2.155560e+00,17:1.494186e+00):7.476568e-01,(16:2.048898e+00,13:1.808047e+00):1.805794e-01):2.762202e-01,10:1.175406e+00):3.030071e-01):6.806310e-01):1.213591e-01):3.658013e-02,(((29:3.611473e-01,25:2.279197e-01):2.342595e-01,2:3.802349e-01):1.898697e-01,4:5.818697e-01):9.131527e-02):1.658655e-01):5.647441e-02,(((20:1.130709e-01,33:9.181872e-02):3.576842e-01,(((28:1.342859e-01,35:2.160235e-01):4.793322e-02,34:1.662297e-01):3.975704e-02,(((46:1.511341e+00,(32:9.119692e-03,24:3.139665e-03):2.113869e-02):9.454434e-02,19:2.751528e-01):2.024519e-02,((27:2.755812e-03,26:2.340648e-03):6.576310e-02,40:1.019367e-01):2.501865e-02):6.069921e-02):6.698464e-02):1.207439e-01,((38:2.579371e-01,37:3.276886e-01):8.904547e-02,39:4.660935e-01):1.329279e-01):1.171792e-01,1:4.310068e-01);
   tree gen.15000 = [&U] ((31:6.937283e-01,((((42:3.758354e-01,((((41:1.582593e-02,30:5.454763e-02):8.428044e-02,(43:1.885926e-03,44:2.424909e-03):9.318433e-02):5.127558e-02,((22:2.291753e-03,23:3.751922e-03):1.930073e-03,21:4.170397e-04):1.434228e-02):1.560648e-01,36:3.197523e-01):1.626071e-01):1.311565e-01,3:6.500984e-01):2.070891e-01,(45:7.117584e-01,((((11:1.054856e+00,(12:1.418762e+00,(5:8.304292e-01,9:8.052978e-01):5.733985e-01):2.151462e-01):1.503695e-01,(14:1.140985e+00,((8:9.051615e-01,7:1.071450e+00):2.196692e-01,15:1.056266e+00):3.477970e-02):2.386916e-01):7.923046e-02,6:1.236528e+00):7.514566e-02,(((18:2.114052e+00,17:1.465413e+00):7.332595e-01,(16:2.009443e+00,13:1.773230e+00):3.049448e-01):3.731589e-01,10:1.152771e+00):2.149461e-01):6.675244e-01):1.190221e-01):7.772129e-02,(((29:4.696876e-01,25:2.540787e-01):1.365617e-01,2:3.729129e-01):1.733829e-01,4:5.706649e-01):9.591557e-02):1.367151e-01):1.380516e-01,(((20:1.108935e-01,33:9.005062e-02):4.688207e-01,(((28:1.749354e-01,35:2.118637e-01):6.813547e-02,34:1.630287e-01):8.276641e-02,(((46:1.482238e+00,(32:8.944078e-03,24:1.101587e-02):3.350846e-02):9.272375e-02,19:2.562307e-01):2.125655e-02,((27:7.979753e-03,26:3.775188e-03):6.449674e-02,40:9.997372e-02):3.751404e-02):6.517980e-02):6.936284e-02):1.184188e-01,((38:2.529701e-01,37:3.213784e-01):3.878270e-02,39:7.974190e-01):1.341952e-01):1.149227e-01,1:4.237286e-01);
   tree gen.15500 = [&U] (((((36:2.621836e-01,((22:2.212597e-03,(23:5.346248e-04,21:2.059874e-04):6.996320e-04):2.765625e-02,((44:7.988388e-04,43:5.336970e-03):1.491926e-01,(30:5.046835e-02,41:3.616245e-02):2.889471e-02):4.358186e-02):1.223282e-01):3.133582e-01,3:5.995940e-01):2.569106e-01,(((46:1.378980e+00,45:6.122341e-01):1.226165e-02,((10:1.121970e+00,((13:1.988640e+00,16:2.329620e+00):1.771059e-01,(17:1.567850e+00,18:2.189230e+00):8.956077e-01):3.010257e-01):2.618739e-01,(6:1.367466e+00,((14:1.274494e+00,(15:1.072752e+00,(7:1.173140e+00,8:1.093347e+00):1.345341e-01):1.040986e-01):1.736328e-01,((12:1.297109e+00,(9:8.536458e-01,5:9.736570e-01):7.433095e-01):2.354557e-01,11:1.097659e+00):1.324848e-01):1.129318e-01):3.374683e-02):6.706430e-01):1.142838e-01,(4:5.835457e-01,((25:3.161827e-01,29:3.800121e-01):1.872769e-01,2:4.502915e-01):1.043193e-01):8.680024e-02):5.653268e-02):1.173666e-01,31:5.671306e-01):9.724281e-02,(((33:1.051455e-01,20:8.552946e-02):3.605871e-01,((((26:3.619806e-03,27:8.578497e-03):6.956459e-02,40:1.382440e-01):5.591220e-02,((24:1.286295e-02,32:6.705204e-03):1.253461e-01,19:2.410742e-01):1.383269e-02):8.186457e-02,(34:1.788336e-01,(35:1.808338e-01,28:1.388736e-01):5.475685e-02):7.205890e-02):8.521498e-02):1.020084e-01,(((37:4.136729e-01,39:3.222371e-01):1.604743e-04,38:1.810484e-01):6.623860e-02,42:5.750121e-01):3.160286e-01):1.405816e-01,1:3.905481e-01);
   tree gen.16000 = [&U] ((31:7.102926e-01,((((42:3.802949e-01,((((41:1.255303e-02,30:3.789809e-02):4.076091e-02,(43:1.733346e-03,44:7.114855e-03):9.301233e-02):5.706586e-02,((21:3.811463e-05,23:1.873767e-03):2.771794e-03,22:1.020962e-03):3.037805e-02):1.543199e-01,36:3.191621e-01):2.741670e-01):3.661896e-02,3:6.147385e-01):1.988870e-01,(45:7.104446e-01,((((18:2.110150e+00,17:1.462708e+00):5.813728e-01,(16:2.145311e+00,13:1.769957e+00):2.133195e-01):3.189633e-01,10:1.150644e+00):2.145493e-01,(((11:1.052909e+00,(12:1.227331e+00,(5:8.288964e-01,9:8.038113e-01):6.093718e-01):1.899365e-01):1.152840e-01,(14:1.138879e+00,((8:9.524328e-01,7:1.069473e+00):2.202316e-01,15:1.054316e+00):5.537338e-02):2.189306e-01):1.004809e-01,6:1.234246e+00):5.911072e-02):6.662922e-01):1.015179e-01):1.095124e-01,(((29:4.688206e-01,25:2.162531e-01):1.578936e-01,2:3.722245e-01):1.730629e-01,4:5.696116e-01):8.576610e-02):1.615836e-01):7.196505e-02,(((20:6.306558e-02,33:9.978230e-02):4.523435e-01,(((28:1.212821e-01,35:2.209762e-01):3.061182e-02,34:1.593801e-01):6.532216e-02,(19:2.557577e-01,((46:1.367855e+00,(32:8.466890e-03,24:2.599178e-03):4.685994e-02):1.121339e-01,((27:1.016098e-02,26:5.253890e-03):8.610699e-02,40:1.328057e-01):1.562048e-02):2.533346e-02):5.529614e-02):1.050584e-01):8.517552e-02,((37:3.548755e-01,38:2.043067e-01):5.451748e-02,39:4.206902e-01):2.197433e-01):1.147106e-01,1:4.229465e-01);
   tree gen.16500 = [&U] ((31:7.315172e-01,(((((((43:3.832992e-04,44:4.202201e-03):1.034775e-01,((41:3.429991e-02,30:5.598853e-02):7.495442e-02,((23:4.582499e-03,21:1.555133e-03):1.939560e-03,22:1.239459e-03):3.289482e-02):2.342704e-02):1.668571e-01,36:3.286991e-01):2.588322e-01,42:3.563763e-01):4.420801e-02,3:6.331078e-01):2.048300e-01,(45:7.316738e-01,((((18:2.173204e+00,17:1.506416e+00):5.987451e-01,(16:2.159642e+00,13:1.822846e+00):2.831676e-01):3.285845e-01,10:1.185027e+00):2.209604e-01,(((11:1.084371e+00,(12:1.264005e+00,(5:8.536651e-01,9:9.326496e-01):6.275807e-01):1.956120e-01):1.187288e-01,(14:1.172910e+00,((8:9.808930e-01,7:1.101430e+00):2.268125e-01,15:1.085821e+00):1.099102e-01):1.797118e-01):6.772648e-02,6:1.271127e+00):2.957041e-02):7.194318e-01):1.045515e-01):1.127848e-01,(((29:4.828297e-01,25:2.227151e-01):2.837850e-01,2:3.833472e-01):1.692756e-01,4:5.848234e-01):8.832892e-02):1.664120e-01):8.161378e-02,(((20:6.495008e-02,33:1.027639e-01):3.982168e-01,(((28:1.451595e-01,35:2.275793e-01):5.267906e-02,34:1.641426e-01):4.442829e-02,((19:2.634002e-01,(46:1.408728e+00,(32:7.714758e-03,24:1.494494e-03):1.854376e-02):9.547995e-02):3.353681e-02,((27:9.829981e-03,26:2.354164e-03):1.023804e-01,40:1.367742e-01):6.642869e-03):5.883431e-02):1.132636e-01):1.053010e-01,(38:2.591968e-01,(37:2.048249e-01,39:4.332610e-01):2.121791e-01):2.378360e-01):1.185783e-01,1:4.355848e-01);
   tree gen.17000 = [&U] ((31:7.315172e-01,((((((((21:1.557840e-03,23:7.495380e-04):3.962774e-04,22:1.166659e-03):3.081305e-02,((41:3.429991e-02,30:5.598853e-02):7.495442e-02,(43:3.832992e-04,44:5.565271e-03):1.391164e-01):1.494756e-02):1.472570e-01,36:3.286991e-01):3.814535e-02,42:3.563763e-01):2.503065e-01,3:6.331078e-01):2.048300e-01,(45:5.339730e-01,((((18:2.173204e+00,17:1.506416e+00):5.987451e-01,(16:2.159642e+00,13:1.822846e+00):2.831676e-01):3.285845e-01,10:1.185027e+00):2.209604e-01,(((11:1.084371e+00,(12:1.264005e+00,(5:8.536651e-01,9:9.326496e-01):6.275807e-01):1.956120e-01):1.187288e-01,(14:1.276513e+00,((8:9.808930e-01,7:1.101430e+00):1.260838e-01,15:1.085821e+00):1.099102e-01):1.648776e-01):6.330752e-02,6:1.271127e+00):3.811223e-02):7.194318e-01):1.510120e-01):6.291504e-02,(((29:4.828297e-01,25:2.227151e-01):2.621741e-01,2:3.833472e-01):1.608776e-01,4:5.848234e-01):8.047387e-02):1.238531e-01):8.161378e-02,(((20:5.203792e-02,33:1.027639e-01):4.557516e-01,(((28:1.293525e-01,35:2.275793e-01):5.267906e-02,34:1.641426e-01):4.119164e-02,((19:2.634002e-01,(46:1.408728e+00,(32:7.714758e-03,24:8.229104e-03):3.666231e-02):8.881804e-02):3.353681e-02,((27:7.294291e-03,26:2.354164e-03):1.024163e-01,40:1.367742e-01):4.102658e-03):8.047954e-02):1.132636e-01):5.256260e-02,(38:3.769506e-01,(37:2.048249e-01,39:2.049253e-01):2.121791e-01):2.378360e-01):1.185783e-01,1:4.218717e-01);
   tree gen.17500 = [&U] ((31:7.315172e-01,((((((((21:7.314148e-04,23:2.311599e-05):9.760042e-04,22:1.211711e-03):3.157463e-02,((41:3.429991e-02,30:5.598853e-02):7.495442e-02,(43:2.734202e-03,44:1.328050e-03):1.513513e-01):1.494756e-02):1.732940e-01,36:3.276948e-01):1.449149e-02,42:3.563763e-01):2.669096e-01,3:6.331078e-01):2.048300e-01,(45:5.280387e-01,((((18:2.173204e+00,17:1.506416e+00):7.563738e-01,(16:2.159642e+00,13:1.822846e+00):2.215169e-01):2.432426e-01,10:1.213830e+00):2.258879e-01,(((11:1.084371e+00,(12:1.274691e+00,(5:8.536651e-01,9:8.790524e-01):6.054420e-01):1.586122e-01):1.999323e-01,(14:1.276513e+00,((8:9.808930e-01,7:1.101430e+00):1.653265e-01,15:1.085821e+00):1.099102e-01):1.648776e-01):8.760612e-02,6:1.271127e+00):5.743474e-02):7.194318e-01):1.510120e-01):6.291504e-02,(((29:3.304884e-01,25:2.795716e-01):2.404917e-01,2:4.428951e-01):1.608776e-01,4:5.848234e-01):5.709390e-02):1.739202e-01):8.161378e-02,(((20:5.203792e-02,33:1.001502e-01):3.867313e-01,(((28:1.293525e-01,35:2.073338e-01):5.267906e-02,34:1.641426e-01):4.119164e-02,((19:2.643438e-01,(46:1.408728e+00,(32:8.378667e-03,24:3.529257e-03):3.666231e-02):8.881804e-02):1.872647e-02,((27:7.294291e-03,26:2.472538e-03):9.522322e-02,40:1.367742e-01):1.217397e-02):8.047954e-02):1.132636e-01):6.152977e-02,(38:3.271022e-01,(37:6.200560e-02,39:3.994308e-01):2.121791e-01):1.816188e-01):1.252469e-01,1:3.994621e-01);
   tree gen.18000 = [&U] ((31:7.308461e-01,((((((((21:9.334935e-04,23:2.309479e-05):4.672315e-04,22:1.210599e-03):5.006952e-02,((41:3.426845e-02,30:6.777288e-02):5.071232e-02,(43:2.373965e-03,44:2.606497e-03):1.647116e-01):9.829125e-03):1.481656e-01,36:3.273941e-01):9.888151e-02,42:3.560493e-01):1.448977e-01,3:6.325270e-01):2.046421e-01,(45:7.057931e-01,((((18:2.171211e+00,17:1.505034e+00):7.556799e-01,(16:2.170490e+00,13:1.689255e+00):2.213137e-01):2.917686e-01,10:1.212716e+00):1.733806e-01,(((11:1.083377e+00,(12:1.230158e+00,(5:8.528819e-01,9:8.782460e-01):6.048866e-01):2.313415e-01):1.240701e-01,(14:1.275342e+00,((8:9.799931e-01,7:1.100420e+00):1.617460e-01,15:1.084825e+00):1.041746e-01):1.647263e-01):8.752575e-02,6:1.269961e+00):5.005481e-02):7.187719e-01):1.508735e-01):8.898774e-02,(((29:3.301852e-01,25:2.793151e-01):2.402711e-01,2:4.380465e-01):9.764351e-02,4:5.842869e-01):1.080380e-01):1.105779e-01):8.990368e-02,(((20:5.199018e-02,33:1.293769e-01):3.863765e-01,(((34:1.639920e-01,(28:1.174501e-01,35:2.071436e-01):4.803595e-02):8.779696e-03,46:1.508417e+00):5.034916e-02,((27:7.287599e-03,26:3.293032e-03):9.513586e-02,((19:2.715909e-01,(32:9.583261e-03,24:3.143516e-03):1.287892e-01):2.413497e-02,40:1.366487e-01):1.119406e-02):3.835120e-02):1.052376e-01):6.147332e-02,(38:3.268021e-01,(37:2.481403e-01,39:3.990644e-01):2.119844e-01):1.814522e-01):1.251320e-01,1:3.990957e-01);
   tree gen.18500 = [&U] ((31:7.445263e-01,(((((((41:2.882891e-02,30:6.904147e-02):2.678178e-02,((43:1.422511e-03,44:3.478490e-03):1.620039e-01,(21:2.958527e-03,(22:3.785076e-03,23:3.416226e-04):2.191573e-04):5.524227e-02):1.557807e-03):1.062704e-01,36:3.335224e-01):1.918860e-01,42:3.462144e-01):1.476099e-01,3:6.443668e-01):2.084727e-01,(45:7.190043e-01,(((11:1.103656e+00,(12:1.253185e+00,(5:8.688464e-01,9:8.946853e-01):6.162090e-01):2.127183e-01):1.810570e-01,(14:1.299214e+00,((8:9.621207e-01,7:1.121018e+00):1.925309e-01,15:1.105131e+00):1.061246e-01):1.492143e-01):8.916408e-02,((((18:2.211852e+00,17:1.533205e+00):7.698249e-01,(16:2.211118e+00,13:1.720875e+00):1.924867e-01):3.363682e-01,10:1.235416e+00):2.021923e-01,6:1.293732e+00):5.099174e-02):7.322260e-01):1.536975e-01):9.065343e-02,(((29:3.363657e-01,25:3.313891e-01):2.917388e-01,2:4.462459e-01):9.947122e-02,4:5.952237e-01):9.665258e-02):1.129671e-01):1.202339e-01,(((20:5.296334e-02,33:1.320590e-01):3.936088e-01,((46:1.536652e+00,((28:1.310637e-01,35:2.110209e-01):5.398579e-02,34:1.670616e-01):2.031199e-02):2.910221e-02,((40:1.392065e-01,(27:1.804672e-02,26:3.354671e-03):8.105146e-02):2.583589e-03,(19:2.532064e-01,(32:9.762643e-03,24:3.202357e-03):1.311999e-01):2.476119e-02):5.394247e-02):1.245284e-01):4.846678e-02,(38:3.329193e-01,(37:3.019999e-01,39:4.065342e-01):1.288769e-01):1.848487e-01):1.349087e-01,1:3.995743e-01);
   tree gen.19000 = [&U] ((31:7.423647e-01,(((((((43:1.418381e-03,44:3.468390e-03):1.615336e-01,((41:2.335051e-02,30:7.516956e-02):5.573551e-02,((21:3.035491e-03,23:9.854873e-04):1.052859e-03,22:3.172448e-04):5.599745e-02):4.936023e-04):1.805449e-01,36:3.325540e-01):8.144466e-02,42:3.452093e-01):1.786746e-01,3:6.424960e-01):1.995863e-01,(45:7.169168e-01,((((11:1.100451e+00,(12:1.249546e+00,(5:8.663238e-01,9:8.920877e-01):5.737448e-01):2.121007e-01):1.526916e-01,(14:1.295442e+00,((8:9.593273e-01,7:1.107054e+00):1.919720e-01,15:1.101922e+00):1.480144e-01):1.487811e-01):8.042452e-02,(((18:2.205430e+00,17:1.487528e+00):7.675898e-01,(16:2.204698e+00,13:1.715878e+00):2.843959e-01):2.717966e-01,10:1.231829e+00):2.375539e-01):4.354873e-02,6:1.230729e+00):8.269180e-01):2.015213e-02):1.382384e-01,(((29:4.971748e-01,25:1.961489e-01):1.350868e-01,2:4.266777e-01):9.918242e-02,4:5.934955e-01):9.637196e-02):1.390765e-01):8.375668e-02,(((20:5.280957e-02,33:1.292401e-01):3.924660e-01,(((34:1.665766e-01,(28:1.210026e-01,35:2.104082e-01):4.523364e-02):3.445395e-02,((40:1.013263e-01,(27:1.799433e-02,26:3.344932e-03):8.081614e-02):1.806922e-02,(19:2.614706e-01,(32:7.791403e-03,24:7.557127e-03):1.218728e-01):2.468930e-02):7.992020e-02):7.022582e-02,46:1.660789e+00):1.007903e-01):4.451547e-02,(38:3.319527e-01,(37:2.790697e-01,39:4.053539e-01):1.285027e-01):1.567070e-01):1.238959e-01,1:4.242128e-01);
   tree gen.19500 = [&U] ((31:6.897167e-01,((4:5.814338e-01,(2:3.213329e-01,(29:4.018947e-01,25:2.929428e-01):2.339346e-01):1.925756e-01):1.073255e-01,((((((43:2.918047e-03,44:2.979469e-03):1.156948e-01,(30:8.335201e-02,41:2.324742e-02):1.368907e-02):2.535802e-02,((21:5.289700e-04,23:6.818232e-03):7.976181e-04,22:2.759562e-03):3.844939e-02):1.120557e-01,(36:3.559176e-01,42:1.291521e-01):8.295055e-03):2.873648e-01,3:6.733094e-01):1.520426e-01,((((13:1.907172e+00,16:2.193914e+00):2.028553e-01,(17:1.556992e+00,18:2.234248e+00):5.811102e-01):4.420640e-01,((((11:1.110012e+00,((5:9.029326e-01,9:8.322621e-01):6.726528e-01,12:1.407624e+00):2.006421e-01):7.748986e-02,10:1.456377e+00):9.265094e-02,(((7:1.084646e+00,8:1.024246e+00):1.738769e-01,15:1.066196e+00):1.301220e-01,14:1.356527e+00):1.649878e-01):9.422407e-02,6:1.253174e+00):1.535345e-01):3.176742e-01,46:9.991782e-01):4.545157e-01):9.149613e-02):1.127047e-01):1.277332e-01,((38:2.167229e-01,(45:6.268451e-01,(39:1.161180e-01,37:7.788002e-02):1.491340e-01):1.577642e-01):3.027686e-01,(((((27:7.712977e-03,26:3.668449e-03):8.159876e-02,40:1.392309e-01):3.697975e-02,((24:6.615750e-03,32:3.443399e-03):1.387839e-01,19:2.530425e-01):2.835747e-02):7.584836e-02,(34:1.718931e-01,(28:1.354952e-01,35:2.093411e-01):3.570656e-02):5.566560e-02):9.781778e-02,(33:1.287571e-01,20:8.154805e-02):4.600019e-01):9.901454e-02):1.448289e-01,1:3.978280e-01);
   tree gen.20000 = [&U] ((31:6.675354e-01,(((((((43:2.466949e-03,44:3.511119e-03):1.623027e-01,((22:1.310346e-03,(23:1.040084e-03,21:2.647474e-03):8.558739e-05):5.454610e-02,(41:2.352938e-02,30:3.873654e-02):8.340805e-02):1.891508e-04):1.865977e-01,36:3.366509e-01):1.929815e-01,42:6.141590e-01):5.458601e-02,3:6.649997e-01):2.020451e-01,(45:8.127899e-01,((((11:1.114008e+00,(12:1.264940e+00,(5:8.769965e-01,9:8.675649e-01):5.808130e-01):2.147136e-01):1.545727e-01,(14:1.159545e+00,((8:9.711458e-01,7:1.120692e+00):1.622094e-01,15:1.051200e+00):1.104247e-01):1.506140e-01):8.524490e-02,(((18:2.232600e+00,17:1.505854e+00):7.226423e-01,(16:2.089722e+00,13:1.737017e+00):2.878996e-01):2.690059e-01,10:1.247005e+00):2.587561e-01):3.235318e-02,6:1.253013e+00):6.516198e-01):1.733611e-01):7.650539e-02,(((29:3.555686e-01,25:1.870552e-01):2.370786e-01,2:4.319342e-01):1.496889e-01,4:5.759110e-01):7.926580e-02):1.587263e-01):7.892296e-02,((((20:8.984546e-02,33:1.308323e-01):3.973010e-01,46:1.681249e+00):5.343058e-03,((34:1.625366e-01,(28:1.224932e-01,35:2.775675e-01):5.709451e-02):2.494873e-02,((40:1.237744e-01,(27:8.577864e-03,26:4.927062e-03):9.521377e-02):3.779944e-02,(19:2.646917e-01,(32:7.887390e-03,24:5.054519e-03):1.233742e-01):2.240850e-02):7.133399e-02):1.159606e-01):8.138841e-02,((37:3.961097e-01,38:3.360422e-01):1.480035e-01,39:7.235979e-01):5.204588e-02):1.245511e-01,1:4.140646e-01);
   tree gen.20500 = [&U] ((31:6.675354e-01,(((((((23:3.127618e-04,(21:2.546589e-03,22:8.155610e-04):1.733322e-03):2.815740e-02,((41:3.321618e-02,30:3.890004e-02):7.438551e-02,(43:1.179595e-03,44:3.948450e-03):1.623027e-01):1.647871e-04):9.134670e-02,36:3.366509e-01):1.363227e-01,42:6.141590e-01):1.306059e-01,3:6.649997e-01):2.023184e-01,(45:8.127899e-01,(((11:1.114008e+00,(12:1.264940e+00,(5:8.769965e-01,9:8.675649e-01):5.808130e-01):2.147136e-01):1.545727e-01,(14:1.159545e+00,((8:9.711458e-01,7:1.120692e+00):2.100341e-01,15:1.051200e+00):8.136614e-02):1.644603e-01):4.649021e-02,(6:1.253013e+00,(((18:2.232600e+00,17:1.505854e+00):7.226423e-01,(16:2.089722e+00,13:1.737017e+00):2.878996e-01):3.299485e-01,10:1.247005e+00):1.705695e-01):7.078100e-02):6.946203e-01):1.733611e-01):7.650539e-02,(((29:3.555686e-01,25:2.550349e-01):2.515836e-01,2:3.635496e-01):1.548246e-01,4:5.759110e-01):7.926580e-02):1.827882e-01):7.892296e-02,((((20:5.295891e-02,33:1.381165e-01):3.973010e-01,46:1.246368e+00):2.624218e-03,(((28:1.134061e-01,35:3.212838e-01):4.481856e-02,((40:1.296146e-01,(27:3.253103e-03,26:2.681217e-03):8.144642e-02):3.161560e-02,(19:2.646917e-01,(32:3.559211e-03,24:5.960305e-03):1.228083e-01):2.886808e-02):3.052004e-02):1.436495e-02,34:1.642179e-01):1.159606e-01):8.138841e-02,((37:3.961097e-01,38:2.928254e-01):4.355764e-02,39:7.235979e-01):1.205043e-01):1.245511e-01,1:4.140646e-01);
   tree gen.21000 = [&U] ((31:6.404710e-01,((4:5.861122e-01,(2:3.097828e-01,(29:3.944497e-01,25:2.341752e-01):2.296010e-01):1.890082e-01):1.063966e-01,((((((43:2.108430e-03,44:5.357081e-03):1.262612e-01,(41:2.863904e-02,30:4.481552e-02):3.431152e-02):3.549527e-02,((22:1.983754e-03,21:1.617249e-03):5.477703e-03,23:3.311400e-03):1.925382e-02):1.152324e-01,(42:1.924997e-01,36:1.815133e-01):1.385407e-01):2.394422e-01,3:6.608364e-01):1.825237e-01,((((13:2.067505e+00,16:2.018524e+00):1.642531e-01,(17:1.673799e+00,18:2.069946e+00):6.249054e-01):4.641816e-01,(((10:1.429397e+00,(11:1.087652e+00,((5:9.500136e-01,9:8.809813e-01):6.914287e-01,12:1.354829e+00):1.757280e-01):9.079144e-02):9.093460e-02,(((7:1.122288e+00,8:1.034815e+00):1.862775e-01,15:1.046445e+00):1.348013e-01,14:1.178690e+00):1.516197e-01):1.235514e-01,6:1.229959e+00):1.132867e-01):5.007697e-01,46:9.806686e-01):2.604747e-01):6.671424e-02):1.357193e-01):1.287919e-01,(((39:1.288641e-01,37:1.744792e-01):1.804377e-01,(45:6.533338e-01,38:2.127081e-01):4.439776e-02):2.971599e-01,(((19:2.549237e-01,((24:4.902884e-03,32:1.717719e-02):1.306488e-01,((27:7.772857e-03,26:3.991311e-03):9.631622e-02,40:9.427901e-02):3.744797e-02):6.740884e-03):9.806223e-02,(34:1.687088e-01,(28:1.348277e-01,35:2.054631e-01):3.504510e-02):5.384485e-02):9.600572e-02,(33:1.263718e-01,20:7.081514e-02):3.927118e-01):1.060394e-01):9.382920e-02,1:4.003662e-01);
   tree gen.21500 = [&U] ((((4:5.711585e-01,(((10:1.234310e+00,((16:2.139124e+00,13:1.777098e+00):2.129560e-01,(17:1.566080e+00,18:2.178128e+00):5.969329e-01):2.627605e-01):2.237609e-01,(6:1.278784e+00,((14:1.270762e+00,(15:1.019307e+00,(7:1.045325e+00,8:1.014174e+00):1.855847e-01):1.487540e-01):1.208339e-01,((12:1.386301e+00,(9:7.964021e-01,5:9.703068e-01):6.678416e-01):1.359391e-01,11:1.114632e+00):1.090123e-01):1.340528e-01):4.119563e-02):7.611408e-01,((25:2.008697e-01,29:3.896298e-01):2.136402e-01,2:4.392346e-01):1.121482e-01):3.102431e-02):8.974106e-02,((46:1.348102e+00,((36:2.300513e-01,((22:2.639035e-05,(23:5.577247e-03,21:4.144873e-04):2.886801e-06):1.990882e-02,((44:5.530883e-03,43:7.405864e-04):1.346364e-01,(30:3.930174e-02,41:1.707368e-02):3.378142e-02):3.015229e-02):1.680912e-01):2.320762e-01,3:6.374580e-01):1.580570e-01):7.860526e-02,(45:5.980989e-01,42:4.200107e-01):2.425197e-01):6.723569e-02):1.555637e-01,31:6.246917e-01):6.672838e-02,(((33:1.223136e-01,20:8.593767e-02):3.876476e-01,(((40:9.021002e-02,(26:1.246650e-03,27:3.363220e-03):7.841437e-02):1.649053e-02,((24:3.411349e-03,32:3.076700e-03):1.859537e-01,19:2.301284e-01):2.732115e-02):5.418046e-02,(34:1.578595e-01,(35:2.023302e-01,28:1.355184e-01):5.183351e-02):5.568697e-02):6.337233e-02):1.229051e-01,((39:2.075126e-01,37:1.446109e-01):2.326510e-01,38:1.940381e-01):1.995807e-01):1.107066e-01,1:3.885311e-01);
   tree gen.22000 = [&U] ((31:6.526953e-01,(((42:5.726026e-01,(3:6.612121e-01,((((21:5.114523e-04,(23:1.004919e-03,22:4.213409e-04):5.307627e-03):3.870871e-02,(41:1.173095e-02,30:6.486090e-02):9.191976e-02):1.762958e-02,(43:4.424030e-03,44:4.951424e-03):1.442422e-01):1.218597e-01,36:3.454959e-01):3.099432e-01):3.532779e-02):2.011661e-01,(45:7.821434e-01,((((11:1.040073e+00,(12:1.315569e+00,(5:8.720015e-01,9:8.171975e-01):6.445716e-01):2.134907e-01):1.208628e-01,(14:1.167541e+00,(15:1.137890e+00,(8:9.281364e-01,7:1.114309e+00):2.800220e-01):8.372232e-02):2.043961e-01):1.270994e-01,6:1.245877e+00):4.229155e-02,(((18:2.219884e+00,17:1.567970e+00):7.185264e-01,(16:2.070898e+00,13:1.749548e+00):2.646861e-01):2.323443e-01,10:1.307595e+00):1.874690e-01):8.330662e-01):4.392358e-02):8.373305e-02,(((29:3.535435e-01,25:2.037927e-01):1.920206e-01,2:3.614790e-01):1.815916e-01,4:5.726309e-01):7.719517e-02):1.391077e-01):1.472340e-01,((((37:3.329872e-01,38:2.469375e-01):1.099708e-01,39:5.924223e-01):9.971654e-02,(((((19:2.631842e-01,(32:3.028762e-03,24:2.286475e-03):1.221088e-01):3.903462e-02,34:1.632826e-01):3.079545e-03,(40:1.288764e-01,(27:1.256651e-02,26:6.142319e-03):7.699893e-02):1.629068e-02):2.186324e-02,(28:1.807856e-01,35:3.194539e-01):3.978447e-02):1.430173e-01,(20:7.707946e-02,33:9.166649e-02):4.218952e-01):1.005058e-01):4.547379e-02,46:1.217927e+00):8.888099e-02,1:4.092466e-01);
   tree gen.22500 = [&U] ((31:6.505283e-01,(((42:5.707015e-01,(3:6.590169e-01,(((((21:1.218484e-03,23:2.182090e-03):7.018636e-04,22:1.189065e-03):3.400368e-02,(41:1.169200e-02,30:6.464556e-02):9.611084e-02):6.110491e-03,(43:4.486087e-03,44:4.934985e-03):1.437633e-01):1.214551e-01,36:3.443489e-01):3.089142e-01):4.042886e-02):2.004982e-01,(45:7.795466e-01,((((11:1.036620e+00,(12:1.311201e+00,(5:8.691064e-01,9:8.144843e-01):6.424316e-01):2.127819e-01):1.358735e-01,((14:1.163665e+00,15:1.134112e+00):5.496670e-02,(8:9.250549e-01,7:1.110609e+00):2.812684e-01):2.037175e-01):9.831512e-02,6:1.241740e+00):4.534046e-02,(((18:2.212514e+00,17:1.562764e+00):7.161409e-01,(16:2.064022e+00,13:1.743739e+00):2.812744e-01):2.315729e-01,10:1.286238e+00):2.124209e-01):8.303003e-01):4.377776e-02):4.649882e-02,(((29:4.453941e-01,25:2.031161e-01):1.913831e-01,2:4.200343e-01):1.653336e-01,4:5.707297e-01):1.146546e-01):1.386459e-01):1.467452e-01,(((39:4.276432e-01,(38:2.412361e-01,37:3.318817e-01):8.327361e-03):2.814591e-01,(((((19:2.468281e-01,(32:1.003237e-02,24:2.052551e-03):1.331020e-01):5.897881e-03,34:1.598366e-01):4.875318e-03,(40:1.284485e-01,(27:1.252479e-02,26:2.516281e-03):7.674329e-02):4.742869e-02):1.590643e-02,(28:1.801854e-01,35:3.038849e-01):3.965239e-02):1.425424e-01,(20:7.682355e-02,33:1.048329e-01):4.274607e-01):6.504347e-02):6.093322e-02,46:1.639938e+00):8.858590e-02,1:4.078879e-01);
   tree gen.23000 = [&U] ((31:7.449245e-01,((45:7.905618e-01,(((((11:1.077530e+00,(12:1.362947e+00,(5:9.034056e-01,9:8.466278e-01):6.677851e-01):1.465004e-01):1.412357e-01,(14:1.209588e+00,(15:1.178870e+00,(8:9.615621e-01,7:1.213629e+00):2.923686e-01):8.411690e-02):2.286980e-01):9.767429e-02,6:1.290746e+00):8.783117e-02,(((18:2.299830e+00,17:1.624438e+00):7.444033e-01,(16:2.207200e+00,13:1.812555e+00):2.832173e-01):2.407119e-01,10:1.337000e+00):2.393294e-01):8.630680e-01,(42:5.932241e-01,(3:6.528948e-01,((((22:5.123835e-04,21:1.908207e-03):2.752159e-04,23:2.340597e-03):3.623346e-02,((43:2.956739e-03,44:5.129743e-03):1.494369e-01,(41:1.215342e-02,30:6.719679e-02):4.769458e-02):2.014509e-02):1.262483e-01,36:3.399839e-01):3.211054e-01):4.202438e-02):2.084108e-01):3.009498e-02):5.172408e-02,(((29:4.629715e-01,25:2.111321e-01):1.989360e-01,2:4.366109e-01):1.718584e-01,4:5.932535e-01):1.191794e-01):1.657505e-01):1.065258e-01,((((38:2.892322e-01,39:4.445201e-01):1.593134e-02,37:3.449793e-01):2.688229e-01,(((34:1.661445e-01,((40:1.335177e-01,(27:2.495116e-02,26:2.178143e-03):9.508323e-02):1.884552e-02,(19:3.041976e-01,(32:1.042829e-02,24:2.690687e-03):1.181500e-01):3.099968e-02):4.393805e-02):1.137760e-02,(28:1.320318e-01,35:3.158777e-01):5.164342e-02):1.260059e-01,(20:7.985538e-02,33:1.133495e-01):4.624590e-01):8.321227e-02):6.824024e-02,46:1.704658e+00):8.039513e-02,1:3.846554e-01);
   tree gen.23500 = [&U] ((31:6.415700e-01,((45:7.369715e-01,(((((11:1.004487e+00,(12:1.270556e+00,(5:8.421659e-01,9:8.936620e-01):6.225176e-01):1.863354e-01):1.813950e-01,((15:1.098957e+00,(8:1.151964e+00,7:1.103943e+00):2.191113e-01):7.065147e-02,14:1.127593e+00):1.169637e-01):1.178601e-01,(((18:2.262723e+00,17:1.514322e+00):6.714887e-01,(16:2.057579e+00,13:1.689687e+00):2.382464e-01):3.510167e-01,10:1.246368e+00):2.231058e-01):2.669849e-02,6:1.203249e+00):8.045627e-01,((3:6.181449e-01,(((23:3.068580e-03,(21:9.404515e-04,22:4.449916e-04):1.552149e-03):3.287691e-02,((43:2.756308e-03,44:7.266479e-03):1.393069e-01,(41:2.204892e-02,30:6.264168e-02):2.841271e-02):1.239374e-02):1.425069e-01,36:3.169372e-01):2.993385e-01):1.882997e-02,42:5.530109e-01):1.928753e-01):1.568228e-02):3.652626e-02,(((29:4.779537e-01,25:1.968200e-01):1.494428e-01,2:4.070141e-01):1.587227e-01,4:5.530383e-01):1.111005e-01):1.545146e-01):9.930470e-02,(((38:2.696258e-01,(37:9.704222e-02,39:4.143872e-01):2.773804e-01):2.585133e-01,(((34:1.548820e-01,(28:1.526158e-01,35:2.195127e-01):4.827887e-02):4.182562e-02,((40:1.242474e-01,(27:1.458050e-02,26:5.700505e-03):7.452011e-02):2.601354e-02,(19:2.835768e-01,(32:4.222522e-03,24:2.508292e-03):1.043341e-01):2.007050e-02):5.059253e-02):1.174643e-01,(20:7.444217e-02,33:1.056658e-01):4.076386e-01):8.129170e-02):1.242068e-02,46:1.589104e+00):1.367040e-01,1:3.585805e-01);
   tree gen.24000 = [&U] ((31:7.371510e-01,((4:5.856316e-01,(2:4.034384e-01,(29:4.091100e-01,25:2.225240e-01):2.010591e-01):1.768087e-01):7.781945e-02,((((((41:5.291891e-02,30:3.642184e-02):8.106329e-02,(43:1.901658e-03,44:6.771420e-03):1.219534e-01):2.738680e-02,(21:9.667538e-04,(22:2.470264e-03,23:3.859681e-04):1.173458e-03):2.539155e-02):1.491554e-01,(42:1.237721e-01,36:1.183334e-01):2.243041e-01):2.526025e-01,3:6.140232e-01):2.277554e-01,((((13:1.826211e+00,16:2.064104e+00):3.553383e-01,(17:1.412116e+00,18:2.151865e+00):6.384807e-01):4.159156e-01,(((((7:1.198766e+00,8:9.529220e-01):2.434253e-01,15:1.157569e+00):3.333260e-02,14:1.284260e+00):1.848568e-01,((11:1.112212e+00,((5:1.035749e+00,9:7.436054e-01):6.105268e-01,12:1.418093e+00):1.980520e-01):7.026195e-02,10:1.530977e+00):1.268698e-01):1.486536e-01,6:1.310860e+00):1.354445e-01):6.090247e-01,46:1.240120e+00):1.784900e-01):6.231578e-02):1.576785e-01):7.886206e-02,(((39:1.956616e-01,37:9.856702e-02):2.643065e-01,(45:3.715904e-01,38:2.449843e-02):2.945012e-01):2.700052e-01,(((((27:8.120051e-03,26:2.937300e-03):7.006723e-02,40:1.136578e-01):3.832274e-02,((24:4.026011e-03,32:9.314244e-03):1.393436e-01,19:2.620199e-01):1.628750e-02):6.711661e-02,(34:1.888640e-01,(28:1.447246e-01,35:2.408542e-01):6.903298e-02):1.725730e-02):1.066888e-01,(33:1.207675e-01,20:6.091848e-02):4.136274e-01):1.416835e-01):9.080031e-02,1:4.094068e-01);
   tree gen.24500 = [&U] (((45:9.205345e-01,((((36:2.404787e-01,(((30:6.820788e-02,41:3.802068e-02):8.719262e-02,(44:2.118387e-03,43:1.976416e-03):1.335314e-01):4.138945e-02,((22:3.100686e-03,23:1.226714e-03):2.238240e-04,21:3.277911e-03):2.312875e-02):1.873216e-01):2.311104e-01,3:6.325251e-01):7.081448e-02,(42:4.870321e-01,46:1.018992e+00):2.285097e-01):2.287046e-01,((((25:3.021444e-01,29:3.031415e-01):3.211463e-01,2:4.484106e-01):8.226119e-02,(6:1.284046e+00,(((14:1.273335e+00,(15:1.120827e+00,(7:1.172239e+00,8:1.016228e+00):2.727100e-01):7.891053e-02):1.755220e-01,((12:1.215694e+00,(9:8.521622e-01,5:9.123002e-01):6.335953e-01):1.979757e-01,11:1.098864e+00):1.243845e-01):1.068592e-01,(10:1.236809e+00,((16:2.301368e+00,13:1.780696e+00):2.232070e-01,(17:1.587569e+00,18:2.182538e+00):7.992398e-01):2.608754e-01):2.175789e-01):5.477756e-02):7.961654e-01):5.122895e-02,4:5.747068e-01):9.343474e-02):1.142539e-01):3.744703e-02,31:6.259566e-01):1.125053e-01,(((33:1.317886e-01,20:7.385179e-02):3.829697e-01,(((19:2.697390e-01,(24:2.757249e-03,32:5.125262e-03):1.440547e-01):3.285900e-02,((26:6.234217e-03,27:1.945661e-02):8.225625e-02,40:1.037692e-01):2.378131e-02):4.010816e-02,(34:1.694048e-01,(35:2.740147e-01,28:1.292096e-01):3.313030e-02):4.856722e-02):1.144703e-01):1.047780e-01,((39:3.929260e-01,37:1.486901e-01):2.168024e-01,38:3.403754e-01):1.616552e-01):1.157439e-01,1:3.961209e-01);
   tree gen.25000 = [&U] (((45:9.315355e-01,((((36:2.333388e-01,(((30:4.374873e-02,41:3.280842e-02):5.605737e-02,(44:3.707972e-03,43:1.252927e-03):9.910540e-02):3.819751e-02,(23:6.326091e-03,(22:3.410056e-04,21:1.250711e-03):3.556292e-03):2.617197e-02):1.817600e-01):2.242487e-01,3:6.433290e-01):4.967707e-02,(42:2.434047e-01,46:9.887378e-01):2.217252e-01):2.219143e-01,((((25:2.931737e-01,29:2.941412e-01):9.813884e-02,2:4.350972e-01):8.550094e-02,(6:1.301786e+00,(((14:1.235529e+00,(15:1.087549e+00,(7:1.137435e+00,8:9.243820e-01):2.646132e-01):7.656766e-02):1.839184e-01,((12:1.338044e+00,(9:8.268613e-01,5:8.852138e-01):6.147837e-01):1.660028e-01,11:1.019522e+00):1.206915e-01):4.907941e-02,(10:1.200088e+00,((16:2.233040e+00,13:1.727827e+00):2.165799e-01,(17:1.540433e+00,18:2.117738e+00):7.755102e-01):2.531299e-01):2.195785e-01):1.165223e-01):7.725271e-01):5.850534e-02,4:5.576436e-01):8.604831e-02):1.097179e-01):2.695173e-02,31:6.073718e-01):1.336507e-01,(((33:1.278758e-01,20:7.165912e-02):3.715993e-01,((((26:4.997947e-03,27:1.887894e-02):6.969431e-02,40:1.149312e-01):2.307524e-02,((24:2.630014e-03,32:8.565086e-03):1.031330e-01,19:2.630442e-01):3.064429e-02):3.891734e-02,(34:1.736514e-01,(35:2.158867e-01,28:1.253733e-01):3.214666e-02):5.014248e-02):7.706043e-02):1.049952e-01,((39:3.201021e-01,37:2.952265e-01):2.264498e-01,38:3.302696e-01):1.568556e-01):1.450340e-01,1:3.721900e-01);
   tree gen.25500 = [&U] ((31:6.410813e-01,((4:5.879329e-01,(2:3.882969e-01,(29:3.423286e-01,25:2.465216e-01):3.065140e-01):1.686656e-01):7.669942e-02,(((((((13:1.928377e+00,16:1.969041e+00):2.013926e-01,(17:1.532107e+00,18:2.108983e+00):8.481911e-01):2.820373e-01,10:1.287556e+00):2.946373e-01,((11:1.060989e+00,((5:9.880470e-01,9:7.093582e-01):6.635394e-01,12:1.352782e+00):1.350103e-01):1.625500e-01,(((7:1.237358e+00,8:9.734405e-01):1.866808e-01,15:1.104256e+00):5.634736e-02,14:1.225113e+00):1.670493e-01):5.555026e-02):4.122755e-02,6:1.250488e+00):4.104337e-01,46:1.110303e+00):3.636728e-01,(((((41:1.978859e-02,30:4.831778e-02):4.278471e-02,(43:2.142661e-03,44:2.718494e-03):1.292134e-01):4.546771e-02,(22:4.319764e-04,(23:5.327681e-04,21:2.769429e-03):1.696640e-03):2.606095e-02):1.622139e-01,(42:2.148436e-01,36:1.569886e-01):1.216818e-01):2.409688e-01,3:5.857440e-01):2.463776e-01):9.048129e-02):1.435052e-01):6.474151e-02,(((39:4.383374e-01,37:3.814207e-01):5.791083e-02,(45:4.965860e-01,38:1.049148e-02):2.683857e-01):2.876683e-01,(((((24:3.598908e-03,32:1.701670e-02):1.637874e-01,19:2.809331e-01):9.129851e-03,((27:6.857336e-03,26:2.966624e-03):8.349213e-02,40:9.326757e-02):1.930499e-02):7.414148e-02,(34:1.636917e-01,(28:1.380592e-01,35:2.297615e-01):2.908008e-02):5.127049e-02):5.284497e-02,(33:1.098215e-01,20:7.194921e-02):3.945775e-01):1.810513e-01):9.957448e-02,1:3.905513e-01);
   tree gen.26000 = [&U] (((45:8.252790e-01,((((36:2.304560e-01,(((30:6.480741e-02,41:2.040721e-02):2.978562e-02,(44:4.209058e-03,43:2.066235e-03):1.065467e-01):3.209058e-02,((21:4.809325e-04,23:2.517681e-03):1.981432e-03,22:2.035653e-03):1.962764e-02):1.795144e-01):2.214782e-01,3:6.651153e-01):2.841246e-02,(42:9.071839e-02,46:9.103542e-01):4.514262e-01):2.076476e-01,((((25:2.763197e-01,29:2.905072e-01):1.779606e-01,2:4.297218e-01):5.795839e-02,(6:1.285703e+00,(((14:1.220265e+00,(15:1.074113e+00,(7:1.106164e+00,8:1.038586e+00):9.031691e-02):1.167651e-01):1.816462e-01,((12:1.321513e+00,(9:7.823339e-01,5:8.742774e-01):6.071883e-01):1.839534e-01,11:1.006926e+00):1.593432e-01):6.435925e-02,(10:1.185262e+00,((16:1.904269e+00,13:1.706481e+00):3.464789e-01,(17:1.521402e+00,18:2.091574e+00):6.005258e-01):4.199268e-01):1.842839e-01):6.566078e-02):8.153029e-01):5.778253e-02,4:5.507542e-01):9.691052e-02):2.687878e-02):1.363095e-01,31:5.998680e-01):7.219461e-02,(((33:1.262959e-01,20:6.340872e-02):3.670083e-01,((((26:2.581350e-03,27:1.864570e-02):9.241371e-02,40:9.039495e-02):3.163879e-02,((24:2.550945e-03,32:9.630423e-03):1.164074e-01,19:2.597944e-01):3.090465e-02):4.965488e-02,(34:1.464040e-01,(35:2.132195e-01,28:1.238244e-01):3.908827e-02):4.484171e-02):8.845984e-02):8.067363e-02,((39:3.068599e-01,37:1.784097e-01):1.725183e-01,38:2.207979e-01):3.654983e-01):1.590176e-01,1:4.093563e-01);
   tree gen.26500 = [&U] (((((((25:2.888827e-01,29:3.576465e-01):1.870451e-01,2:4.516581e-01):6.091703e-02,((10:1.194196e+00,((16:2.001478e+00,13:1.793593e+00):2.310992e-01,(17:1.599066e+00,18:2.198344e+00):6.311813e-01):4.413632e-01):1.936912e-01,(6:1.301083e+00,((14:1.282556e+00,(15:1.128944e+00,(7:1.162631e+00,8:1.091604e+00):9.492739e-02):1.227257e-01):1.909188e-01,((12:1.388974e+00,(9:8.222703e-01,5:9.189073e-01):6.654119e-01):1.393263e-01,11:1.058327e+00):1.544465e-01):6.764464e-02):6.901262e-02):8.569223e-01):6.073220e-02,4:5.788689e-01):1.018576e-01,(45:8.674076e-01,(((36:2.422203e-01,(((30:5.448820e-02,41:3.308368e-02):6.038875e-02,(44:2.337483e-03,43:2.171712e-03):1.119857e-01):3.635938e-02,((23:2.386084e-03,22:2.145739e-03):4.929654e-04,21:2.322166e-03):2.007464e-02):1.593335e-01):2.327842e-01,3:6.990679e-01):2.853820e-02,(42:1.159683e-01,46:9.568258e-01):4.659158e-01):2.351455e-01):2.402579e-02):1.432678e-01,31:6.304899e-01):7.913010e-02,(((33:1.327431e-01,20:6.664559e-02):4.477184e-01,((((26:7.570961e-03,27:1.284480e-02):8.282694e-02,40:1.348944e-01):3.038990e-02,((24:1.124108e-03,32:7.721556e-03):1.080301e-01,19:2.478161e-01):3.528678e-02):5.635197e-02,(34:1.412749e-01,(35:2.241039e-01,28:1.301454e-01):4.108364e-02):8.434234e-02):1.035622e-01):8.479184e-02,((39:3.225244e-01,37:2.008006e-01):7.621517e-02,38:2.320691e-01):1.835776e-01):1.184447e-01,1:3.855530e-01);
   tree gen.27000 = [&U] (((((((25:2.783446e-01,29:3.598328e-01):2.600258e-01,2:4.544192e-01):8.724979e-02,((10:1.201496e+00,((16:1.945907e+00,13:1.804557e+00):2.325119e-01,(17:1.577741e+00,18:2.211783e+00):6.350399e-01):3.290113e-01):1.933070e-01,(6:1.309037e+00,((14:1.290397e+00,(15:1.135845e+00,(7:1.169739e+00,8:1.098277e+00):1.214264e-01):1.011913e-01):1.920859e-01,((12:1.397465e+00,(9:8.272970e-01,5:9.245247e-01):6.914875e-01):1.457782e-01,11:1.064797e+00):1.951241e-01):6.805817e-02):6.943451e-02):9.304908e-01):6.110347e-02,4:6.070294e-01):1.015820e-01,((((36:2.437010e-01,(((30:5.482130e-02,41:1.011091e-02):5.530593e-02,(44:3.039479e-03,43:1.556575e-03):1.126703e-01):4.917755e-02,(21:1.656461e-03,(23:2.400670e-03,22:1.217238e-04):1.665735e-04):3.176460e-02):1.603076e-01):2.342072e-01,(42:4.911752e-02,46:9.923236e-01):3.802499e-01):2.348654e-02,3:6.379931e-01):2.873575e-01,45:8.727102e-01):1.743632e-02):1.576142e-01,31:6.343442e-01):7.961383e-02,(((33:1.335546e-01,20:6.705301e-02):4.090077e-01,((((26:3.523377e-03,27:7.280180e-03):8.333328e-02,40:1.379701e-01):3.235718e-02,((24:1.130979e-03,32:1.094922e-02):1.086905e-01,19:2.493310e-01):2.526827e-02):6.086011e-02,(34:1.599652e-01,(35:2.254738e-01,28:1.309410e-01):4.133479e-02):4.828030e-02):1.204522e-01):9.764325e-02,((39:4.345931e-01,37:1.382443e-01):1.840024e-01,38:3.708461e-01):1.395832e-01):1.721576e-01,1:3.465657e-01);
   tree gen.27500 = [&U] (((((4:5.811666e-01,(((6:1.239133e+00,((14:1.269684e+00,(15:1.027870e+00,(7:1.069234e+00,8:1.080648e+00):1.587527e-01):1.506864e-01):1.761559e-01,((12:1.375033e+00,(9:8.140175e-01,5:9.096845e-01):6.747747e-01):1.434382e-01,11:1.058589e+00):1.919921e-01):7.895218e-02):1.121252e-01,(10:1.208495e+00,((16:1.914672e+00,13:1.775591e+00):3.942166e-01,(17:1.552415e+00,18:2.176280e+00):6.248464e-01):2.492029e-01):1.633188e-01):9.497161e-01,((25:1.619507e-01,29:3.540569e-01):2.558519e-01,2:4.471250e-01):8.584928e-02):5.882357e-02):1.013031e-01,(((36:2.397892e-01,(((30:6.328810e-02,41:1.503665e-02):5.262314e-02,(23:2.840657e-03,(21:1.053036e-03,22:7.614644e-04):1.292561e-03):4.961119e-02):1.277519e-02,(44:4.921971e-03,43:5.336539e-04):1.116427e-01):1.467629e-01):2.304478e-01,(42:3.835165e-02,46:9.763951e-01):3.669462e-01):9.548643e-03,3:6.277522e-01):2.806648e-01):1.454451e-02,45:8.205414e-01):1.550842e-01,31:6.241619e-01):1.076419e-01,(((33:1.314108e-01,20:9.335172e-02):4.024424e-01,((((26:1.960594e-03,27:6.753267e-03):9.037588e-02,40:1.463950e-01):1.801571e-02,((24:2.847959e-03,32:1.077347e-02):1.675758e-01,19:2.453288e-01):2.486267e-02):7.089338e-02,(34:1.674229e-01,(35:2.218546e-01,28:1.159976e-01):4.067130e-02):6.166917e-02):1.093695e-01):5.840615e-02,((39:4.276171e-01,37:1.360252e-01):2.145214e-01,38:3.226909e-01):1.895021e-01):1.693941e-01,1:3.410027e-01);
   tree gen.28000 = [&U] ((31:6.791609e-01,((4:5.998807e-01,(2:4.912122e-01,(29:3.492853e-01,25:1.906885e-01):2.925322e-01):1.270684e-01):8.943999e-02,((((((11:1.020399e+00,((5:1.008126e+00,9:8.663055e-01):6.482266e-01,12:1.380273e+00):2.377440e-01):1.255862e-01,(((7:1.262504e+00,8:9.932224e-01):1.733061e-01,15:1.112501e+00):1.130922e-01,14:1.250009e+00):1.929085e-01):1.122368e-01,(((13:1.828507e+00,16:2.113663e+00):3.679875e-01,(17:1.563242e+00,18:2.209057e+00):6.601884e-01):2.744071e-01,10:1.313721e+00):1.715810e-01):6.374977e-02,6:1.234334e+00):4.159363e-01,46:1.029224e+00):3.742333e-01,(((((43:2.903654e-04,44:2.564982e-03):1.598220e-01,(41:3.752597e-02,30:4.050189e-02):2.654528e-02):7.076531e-02,((22:1.081910e-03,21:3.945325e-04):1.822072e-03,23:2.588224e-03):3.060994e-02):1.734231e-01,(42:1.455815e-01,36:1.527329e-01):1.450813e-01):2.150777e-01,3:5.976472e-01):2.437031e-01):5.823531e-02):1.585444e-01):1.338235e-01,(((39:3.417118e-01,(45:5.158725e-01,37:7.230493e-02):8.865058e-02):1.853362e-01,38:3.116727e-01):1.982972e-01,(((((27:8.254980e-03,26:5.936867e-03):7.835525e-02,40:1.061987e-01):3.621477e-02,(19:2.829484e-01,(24:6.291673e-03,32:3.028231e-03):1.451340e-01):1.695339e-02):6.458294e-02,(34:1.599812e-01,(28:1.450364e-01,35:2.344306e-01):5.568345e-02):1.132478e-01):1.267074e-01,(33:1.246434e-01,20:8.607099e-02):3.565347e-01):6.402673e-02):8.544458e-02,1:4.023943e-01);
   tree gen.28500 = [&U] (((((4:5.734259e-01,(((((14:1.252772e+00,(15:1.022842e+00,(7:1.061165e+00,8:1.066254e+00):2.006984e-01):1.094352e-01):1.738096e-01,((12:1.369373e+00,(9:8.579518e-01,5:8.975682e-01):6.021755e-01):1.389765e-01,11:1.044490e+00):1.281498e-01):9.805603e-02,(10:1.146964e+00,((16:1.973029e+00,13:1.917572e+00):2.777705e-01,(17:1.531738e+00,18:2.304269e+00):6.402012e-01):2.463328e-01):2.078256e-01):4.738974e-02,6:1.222629e+00):9.322982e-01,((25:1.681075e-01,29:3.493411e-01):1.680491e-01,2:4.411696e-01):5.919548e-02):5.342716e-02):1.100056e-01,((42:6.734715e-02,46:7.367352e-01):5.112981e-01,(3:6.193910e-01,(36:2.365954e-01,(((23:3.897164e-04,22:2.023695e-03):2.497958e-04,21:3.498488e-03):2.522749e-02,((44:3.983000e-03,43:1.203704e-03):1.048204e-01,(30:6.244515e-02,41:3.008092e-02):4.256731e-02):2.350763e-02):1.842547e-01):2.380609e-01):4.767215e-02):2.570542e-01):8.166840e-02,45:8.309331e-01):6.208665e-02,31:6.543218e-01):1.062082e-01,(((33:1.296605e-01,20:1.033391e-01):3.864779e-01,((((26:1.456423e-03,27:8.851332e-03):8.124799e-02,40:1.353572e-01):2.356205e-02,((24:1.486047e-03,32:8.766846e-03):1.358363e-01,19:2.420612e-01):1.363835e-02):7.994211e-02,(34:1.651929e-01,(35:2.188997e-01,28:1.144526e-01):6.810644e-02):2.996126e-02):1.079127e-01):1.084052e-01,((39:4.219215e-01,37:3.773678e-01):2.821551e-02,38:3.122682e-01):2.004872e-01):1.044402e-01,1:3.898351e-01);
   tree gen.29000 = [&U] ((31:7.096666e-01,((((((43:3.317303e-04,44:2.524459e-03):1.338350e-01,(41:1.759506e-02,30:5.712651e-02):2.400295e-02):5.199267e-02,((21:9.916591e-04,23:2.838903e-03):1.400673e-02,22:1.532826e-03):2.565330e-02):2.020250e-01,(42:1.050253e-01,36:1.595931e-01):1.461894e-01):2.051863e-01,3:6.244916e-01):2.886599e-01,((4:6.268253e-01,(2:5.132759e-01,(29:3.649741e-01,25:2.533275e-01):3.056718e-01):4.164755e-02):3.832224e-02,(((((13:1.910638e+00,16:2.208602e+00):2.443190e-01,(17:1.633458e+00,18:2.308281e+00):6.898420e-01):3.337909e-01,10:1.318912e+00):1.792878e-01,(6:1.289777e+00,((11:1.066232e+00,((5:1.053407e+00,9:9.052171e-01):6.773429e-01,12:1.442270e+00):1.381806e-01):1.312272e-01,(((7:1.172840e+00,8:1.037835e+00):1.792548e-01,15:1.162471e+00):1.181719e-01,14:1.306155e+00):1.582514e-01):8.172853e-02):6.473911e-02):4.482676e-01,46:1.071695e+00):3.910426e-01):7.040558e-02):1.685031e-01):9.285400e-02,(((39:3.637564e-01,(45:4.317200e-01,37:3.401149e-01):1.129091e-01):1.795166e-01,38:4.371539e-01):1.449173e-01,(((((24:4.138933e-04,32:5.008389e-03):1.466178e-01,19:2.791640e-01):2.025068e-02,((27:8.625767e-03,26:4.054333e-03):7.023929e-02,40:1.237855e-01):3.130876e-02):5.493574e-02,(34:1.671670e-01,(28:1.415383e-01,35:2.578019e-01):5.241221e-02):5.529829e-02):8.035879e-02,(33:1.302420e-01,20:6.168778e-02):4.065651e-01):1.054584e-01):1.552145e-01,1:3.685214e-01);
   tree gen.29500 = [&U] (((((4:5.602513e-01,((((10:1.140491e+00,((16:1.927698e+00,13:1.873516e+00):3.244421e-01,(17:1.496546e+00,18:2.251328e+00):6.254925e-01):3.385347e-01):2.795096e-01,6:1.194539e+00):2.971216e-02,((14:1.223990e+00,(15:1.061184e+00,(7:1.178531e+00,8:1.041757e+00):1.168024e-01):4.289220e-02):1.906185e-01,((12:1.337912e+00,(9:8.382402e-01,5:8.543265e-01):6.595045e-01):2.644160e-01,11:1.020492e+00):1.302216e-01):7.385385e-02):8.712693e-01,((25:1.642452e-01,29:3.413149e-01):3.637969e-01,2:4.310336e-01):6.840471e-02):6.462890e-02):9.295982e-02,(((36:3.223694e-01,((22:1.768465e-03,(21:3.157657e-03,23:4.478484e-04):2.700940e-03):2.389339e-02,((44:1.509923e-03,43:5.341011e-03):1.024122e-01,(30:4.852903e-02,41:5.817464e-02):4.271663e-02):4.483051e-02):1.480398e-01):2.881597e-01,3:6.051604e-01):9.079410e-02,(42:3.681158e-02,46:6.289871e-01):5.419360e-01):1.871301e-01):8.248152e-02,45:8.224778e-01):5.192845e-02,31:6.392886e-01):8.665930e-02,(((33:1.266815e-01,20:5.409555e-02):3.775985e-01,((((26:3.053438e-03,27:7.582805e-03):8.731020e-02,40:1.228179e-01):1.961474e-02,((24:5.121501e-03,32:9.837321e-03):1.677332e-01,19:2.364998e-01):1.083479e-02):4.305264e-02,(34:1.613976e-01,(35:2.319619e-01,28:1.118230e-01):3.506077e-02):4.936476e-02):1.146885e-01):9.083381e-02,((39:3.869395e-01,37:3.241160e-01):7.715340e-02,38:2.350640e-01):2.188186e-01):1.371985e-01,1:3.974212e-01);
   tree gen.30000 = [&U] (((((4:5.602513e-01,((((10:1.140491e+00,((16:1.927698e+00,13:1.873516e+00):1.991655e-01,(17:1.383260e+00,18:2.251328e+00):6.254925e-01):3.385347e-01):2.795096e-01,6:1.194539e+00):2.971216e-02,((14:1.223990e+00,(15:1.090739e+00,(7:1.178531e+00,8:9.208850e-01):1.168024e-01):3.940585e-02):1.906185e-01,((12:1.337912e+00,(9:8.382402e-01,5:8.543265e-01):5.461154e-01):2.246970e-01,11:1.020492e+00):1.874998e-01):7.385385e-02):8.712693e-01,((25:3.083965e-01,29:3.413149e-01):2.040774e-01,2:4.310336e-01):9.784042e-02):8.382689e-02):1.214449e-01,(((36:3.223694e-01,((21:4.226453e-03,(22:1.247593e-03,23:4.621423e-03):1.917299e-03):3.075330e-02,((44:1.091890e-03,43:5.341011e-03):1.024122e-01,(30:5.607900e-02,41:1.590977e-02):4.271663e-02):2.666833e-02):1.480398e-01):2.881597e-01,3:6.332242e-01):8.955351e-02,(42:7.086834e-02,46:6.289871e-01):6.485932e-01):1.871301e-01):7.236846e-02,45:8.224778e-01):7.698235e-02,31:6.392886e-01):8.665930e-02,(((33:1.266815e-01,20:5.409555e-02):3.775985e-01,((19:2.644898e-01,((24:4.687267e-03,32:1.447905e-02):1.605144e-01,((26:2.635090e-03,27:7.582805e-03):8.731020e-02,40:1.280021e-01):2.415879e-02):1.960358e-02):4.431204e-02,(34:1.613976e-01,(35:2.319619e-01,28:1.652661e-01):6.166622e-02):1.097601e-02):1.038777e-01):9.083381e-02,((39:3.869395e-01,37:2.644940e-01):1.769832e-01,38:3.059668e-01):1.398798e-01):1.371985e-01,1:3.974212e-01);
   tree gen.30500 = [&U] ((31:6.687545e-01,((((3:5.778410e-01,((((23:9.776634e-04,22:3.438540e-04):1.491381e-05,21:2.846492e-04):3.726438e-02,((43:9.546457e-04,44:4.494204e-03):1.425455e-01,(41:1.772617e-02,30:9.851054e-02):4.781908e-02):1.407023e-02):1.250191e-01,36:4.019682e-01):2.775531e-01):1.556185e-01,42:7.580812e-01):7.619989e-02,(45:1.112295e+00,((6:1.156977e+00,(((18:2.314917e+00,17:1.534986e+00):7.469213e-01,(16:2.028914e+00,13:2.010678e+00):2.356946e-01):2.868956e-01,10:1.322635e+00):1.635169e-01):8.862065e-02,((11:1.067793e+00,(12:1.336521e+00,(5:8.098991e-01,9:9.063132e-01):6.755917e-01):2.302300e-01):1.406443e-01,((15:1.157075e+00,(8:9.885865e-01,7:1.207012e+00):1.538491e-01):1.575207e-01,14:1.250572e+00):1.718627e-01):7.124554e-02):8.074385e-01):3.633749e-02):6.908227e-02,(((29:4.664083e-01,25:2.381796e-01):2.126622e-01,2:4.676433e-01):9.876881e-02,4:5.661007e-01):7.542621e-02):1.742876e-01):7.487868e-02,((((34:1.632368e-01,(28:1.478739e-01,35:2.190476e-01):5.953928e-02):5.400874e-02,((19:2.589436e-01,(32:1.240574e-02,24:7.359964e-03):1.355713e-01):1.982649e-02,(40:1.031169e-01,(27:5.134580e-03,26:4.542328e-03):8.764060e-02):2.812104e-02):6.945738e-02):7.569927e-02,(20:8.881466e-02,33:1.173882e-01):3.797265e-01):8.805057e-02,((46:1.215828e+00,38:2.858066e-01):3.366807e-02,(37:9.100373e-02,39:2.512076e-01):3.686822e-01):1.397837e-01):1.203804e-01,1:3.155876e-01);
   tree gen.31000 = [&U] ((31:6.687545e-01,(((45:1.112295e+00,(((11:1.067793e+00,(12:1.336521e+00,(5:8.098991e-01,9:9.063132e-01):6.755917e-01):2.661328e-01):1.196150e-01,((15:1.157075e+00,(8:9.481624e-01,7:1.207012e+00):1.583065e-01):1.497445e-01,14:1.250572e+00):1.364900e-01):9.756137e-02,(6:1.156977e+00,(((18:2.314917e+00,17:1.534986e+00):7.469213e-01,(16:2.028914e+00,13:2.010678e+00):2.356946e-01):1.726685e-01,10:1.322635e+00):1.635169e-01):8.073212e-02):8.774850e-01):1.321699e-02,((3:5.778410e-01,((((23:3.937734e-04,21:2.409453e-04):1.193763e-03,22:1.221488e-03):3.726438e-02,((43:1.011389e-03,44:4.494204e-03):1.456482e-01,(41:1.365324e-02,30:5.776353e-02):4.781908e-02):1.615371e-02):1.250191e-01,36:4.019682e-01):3.516241e-01):1.705114e-01,42:7.580812e-01):7.619989e-02):4.872362e-02,(((29:3.779224e-01,25:2.381796e-01):2.126622e-01,2:4.676433e-01):9.876881e-02,4:5.661007e-01):1.262773e-01):1.710573e-01):7.487868e-02,((((34:1.632368e-01,(28:1.677393e-01,35:2.190476e-01):2.413185e-02):5.848888e-02,((19:2.589436e-01,(32:1.456019e-02,24:5.976151e-03):1.263116e-01):3.173563e-02,(40:1.031169e-01,(27:5.134580e-03,26:2.976016e-03):1.017158e-01):4.029530e-02):8.535270e-02):6.337545e-02,(20:8.881466e-02,33:1.439278e-01):3.797265e-01):9.462033e-02,((38:2.858066e-01,(37:1.369424e-01,39:2.512076e-01):3.686822e-01):2.884988e-02,46:1.215828e+00):1.067236e-01):1.304163e-01,1:4.472444e-01);
   tree gen.31500 = [&U] ((31:6.909749e-01,((((((43:3.397508e-04,44:5.086061e-03):1.185071e-01,((22:1.135185e-03,23:1.283049e-03):4.555424e-03,21:8.425810e-04):3.678265e-02):4.371729e-02,(41:3.956457e-02,30:4.621955e-02):4.601041e-02):1.322379e-01,(42:2.830774e-02,36:8.705785e-02):2.542032e-01):3.064004e-01,3:6.080433e-01):2.845799e-01,(4:5.794715e-01,((2:4.148125e-01,(29:3.156985e-01,25:2.776553e-01):2.762617e-01):1.154535e-01,((6:1.255806e+00,(((11:1.099802e+00,((5:1.030594e+00,9:8.517281e-01):5.797067e-01,12:1.410130e+00):1.942454e-01):1.988673e-01,(((7:1.141949e+00,8:9.938421e-01):1.506185e-01,15:1.131853e+00):7.499619e-02,14:1.271753e+00):1.606277e-01):1.254881e-01,(((13:1.857219e+00,16:2.185660e+00):2.650783e-01,(17:1.590435e+00,18:2.341216e+00):6.433578e-01):2.922639e-01,10:1.074971e+00):2.644911e-01):4.023119e-02):4.286640e-01,46:1.022808e+00):3.698487e-01):6.338876e-02):7.261148e-02):1.818323e-01):8.299246e-02,(((37:4.044391e-01,(45:5.967464e-01,39:4.735952e-01):6.986204e-02):5.596321e-02,38:3.039232e-01):2.117307e-01,(((((24:2.442361e-03,32:9.958484e-03):1.384159e-01,((27:5.020251e-03,26:8.765577e-04):8.575503e-02,40:1.255855e-01):3.742438e-02):2.495040e-02,19:2.660873e-01):1.005878e-01,(34:1.981418e-01,(28:1.573258e-01,35:2.175723e-01):7.352850e-02):3.376784e-02):7.643470e-02,(33:1.068896e-01,20:7.454650e-02):4.051314e-01):1.320757e-01):6.140370e-02,1:3.738006e-01);
   tree gen.32000 = [&U] (((((4:5.694415e-01,((((10:1.282250e+00,((16:2.189929e+00,13:1.679831e+00):2.692449e-01,(17:1.393027e+00,18:2.155276e+00):6.712839e-01):3.134999e-01):2.546959e-01,(((7:1.149236e+00,8:9.171763e-01):2.388468e-01,(14:1.137678e+00,15:1.073576e+00):1.206882e-01):2.097152e-01,((12:1.332523e+00,(9:8.348643e-01,5:1.106559e+00):5.439160e-01):1.850358e-01,11:1.016382e+00):1.641565e-01):1.530185e-01):7.453628e-02,6:1.207349e+00):7.706617e-01,((25:2.105524e-01,29:4.382014e-01):1.342786e-01,2:4.199451e-01):1.201295e-01):5.349175e-02):1.330813e-01,(((36:3.659674e-01,(((30:6.038295e-02,41:1.361257e-02):5.587899e-02,(44:1.820324e-03,43:2.137935e-03):1.789697e-01):3.841521e-02,((22:3.534305e-04,23:2.357361e-04):2.151427e-03,21:2.320102e-03):1.430943e-02):1.467291e-01):2.118971e-01,3:5.804326e-01):8.020036e-02,(42:9.638642e-02,46:1.017581e+00):4.450913e-01):1.850892e-01):9.959529e-02,45:8.191654e-01):7.148895e-02,31:7.119043e-01):8.619483e-02,(((33:1.153842e-01,20:5.474680e-02):3.920471e-01,((34:1.533344e-01,(((24:7.175188e-03,32:2.925650e-03):1.084819e-01,19:2.634246e-01):2.925847e-02,((26:7.487233e-03,27:1.494137e-02):5.939787e-02,40:1.274866e-01):3.604108e-02):6.707082e-02):7.276869e-03,(35:2.566021e-01,28:1.646005e-01):5.623107e-02):1.195759e-01):1.221804e-01,((39:3.587449e-01,37:2.804164e-01):2.053915e-02,38:1.977079e-01):2.343591e-01):1.293500e-01,1:3.958206e-01);
   tree gen.32500 = [&U] ((31:6.311080e-01,(((45:8.347529e-01,((3:5.453123e-01,(((41:1.288465e-02,30:6.288598e-02):2.642756e-02,((43:1.910783e-03,44:3.106995e-03):1.415210e-01,(23:5.507436e-04,(22:1.105037e-03,21:1.211383e-03):3.657782e-04):5.813115e-02):4.163852e-02):1.026954e-01,36:3.351683e-01):2.860557e-01):1.427021e-01,42:4.506416e-01):9.762687e-02):1.260145e-02,(6:1.202293e+00,(((16:2.325005e+00,(13:1.897490e+00,(18:2.184602e+00,17:1.448576e+00):7.048745e-01):1.962741e-01):3.003858e-01,10:1.248180e+00):2.206333e-01,((11:1.007684e+00,(12:1.261284e+00,(5:7.643070e-01,9:8.478340e-01):6.375603e-01):1.680746e-01):2.169979e-01,((15:1.091939e+00,(8:9.931394e-01,7:1.136590e+00):1.493949e-01):1.009465e-01,14:1.180173e+00):1.604004e-01):1.011568e-01):9.140741e-02):8.687945e-01):1.018978e-01,(((29:4.376753e-01,25:2.546398e-01):1.608646e-01,2:4.413181e-01):1.464150e-01,4:5.342329e-01):1.029335e-01):1.349798e-01):1.075647e-01,((((34:1.540476e-01,(28:1.563765e-01,35:1.937710e-01):5.980772e-02):7.254624e-02,(((32:9.390783e-03,24:6.730458e-03):1.652572e-01,19:2.443667e-01):2.614698e-02,(40:1.208195e-01,(27:7.618442e-03,26:3.494664e-03):8.372702e-02):2.254026e-02):4.585590e-02):9.371699e-02,(20:8.524741e-02,33:1.290968e-01):3.631755e-01):9.736312e-02,((38:3.254983e-01,(37:2.024416e-01,39:2.066280e-01):2.900599e-01):1.586092e-01,46:1.147385e+00):6.937482e-02):1.230747e-01,1:3.402884e-01);
   tree gen.33000 = [&U] ((31:6.505845e-01,(((45:8.605141e-01,((3:5.621411e-01,(((41:3.674057e-02,30:6.482669e-02):2.724314e-02,((43:1.437073e-03,44:4.012499e-03):1.458885e-01,(22:1.132366e-03,(21:3.736454e-04,23:5.677400e-04):8.396236e-04):5.992513e-02):3.689345e-02):1.058647e-01,36:3.455118e-01):2.948836e-01):1.471060e-01,42:4.645487e-01):8.814979e-02):3.854706e-02,(6:1.239396e+00,(((11:9.139176e-01,(12:1.300208e+00,(5:7.850230e-01,9:8.739988e-01):7.094970e-01):1.732615e-01):2.234909e-01,((15:1.125637e+00,(8:1.023788e+00,7:1.171667e+00):1.540054e-01):8.522770e-02,14:1.216594e+00):1.632754e-01):1.021652e-01,((16:2.396757e+00,(13:1.956048e+00,(18:2.252021e+00,17:1.493281e+00):5.608093e-01):2.023312e-01):3.074028e-01,10:1.286699e+00):2.310190e-01):2.714013e-02):8.956062e-01):6.315813e-02,(((29:4.511823e-01,25:2.624982e-01):1.970435e-01,2:4.549375e-01):1.509335e-01,4:5.507198e-01):1.272511e-01):1.535762e-01):1.076337e-01,((((34:1.651686e-01,(28:1.612024e-01,35:1.997510e-01):6.165343e-02):7.478507e-02,(((32:6.611425e-03,24:4.066916e-03):1.703571e-01,(40:9.620146e-02,(27:1.293996e-02,26:3.602512e-03):8.631090e-02):5.418959e-02):2.695390e-02,19:2.519081e-01):6.768074e-02):9.660917e-02,(20:8.787821e-02,33:1.330808e-01):3.657029e-01):9.974411e-02,((38:3.355435e-01,(37:2.086892e-01,39:3.280368e-01):1.933349e-01):2.724007e-02,46:1.224058e+00):1.076570e-01):1.343454e-01,1:4.109627e-01);
   tree gen.33500 = [&U] ((31:6.505845e-01,(45:8.003067e-01,(((((29:4.511823e-01,25:2.322032e-01):1.608194e-01,2:4.549375e-01):1.282614e-01,4:5.507198e-01):5.339641e-02,(6:1.135210e+00,(((11:9.139176e-01,(12:1.300208e+00,(5:7.850230e-01,9:8.739988e-01):7.094970e-01):1.375994e-01):2.234909e-01,((15:1.125637e+00,14:1.216594e+00):8.698768e-02,(8:1.023788e+00,7:1.132239e+00):1.589493e-01):1.632754e-01):9.275402e-02,((16:2.396757e+00,(13:2.022011e+00,(18:2.252021e+00,17:1.493281e+00):5.608093e-01):2.614375e-01):3.167846e-01,10:1.286699e+00):1.648177e-01):4.861568e-02):8.956062e-01):6.422248e-02,((3:5.663604e-01,((((21:4.661336e-03,22:1.769707e-03):1.041110e-03,23:4.063205e-03):6.119441e-02,((43:8.116543e-04,44:1.435439e-03):1.350433e-01,(41:3.613320e-02,30:6.375948e-02):5.008396e-02):1.167216e-02):1.496261e-01,36:3.455118e-01):2.948836e-01):3.289601e-03,42:4.645487e-01):2.440396e-01):4.606525e-02):1.290292e-01):6.761055e-02,((((34:1.651686e-01,(28:1.612024e-01,35:2.020323e-01):4.534849e-02):7.478507e-02,((40:1.410601e-01,(27:1.293996e-02,26:4.697215e-03):1.161655e-01):4.162699e-02,((32:6.803375e-03,24:4.066916e-03):1.283880e-01,19:2.519081e-01):1.270365e-02):7.995588e-02):9.660917e-02,(20:8.135818e-02,33:1.330808e-01):3.773197e-01):6.702642e-02,(38:2.077932e-01,((37:2.018876e-01,39:1.922704e-01):2.058832e-01,46:1.224058e+00):2.823016e-02):2.316930e-01):1.343454e-01,1:4.068260e-01);
   tree gen.34000 = [&U] ((31:6.622209e-01,(45:9.265137e-01,(((((29:4.592522e-01,25:2.122003e-01):1.636958e-01,2:4.890006e-01):1.180887e-01,4:5.605700e-01):3.043504e-02,(((11:9.302640e-01,(12:1.323463e+00,(5:7.990640e-01,9:8.896313e-01):7.221872e-01):1.400606e-01):2.274883e-01,((15:1.201350e+00,(8:9.928653e-01,7:1.152490e+00):2.018458e-01):6.921573e-02,14:1.238354e+00):1.661958e-01):6.800291e-02,(((16:2.439626e+00,(13:2.051259e+00,(18:2.292301e+00,17:1.519990e+00):5.708400e-01):1.999579e-01):2.357890e-01,10:1.203656e+00):1.984724e-01,6:1.155515e+00):3.741984e-02):9.116252e-01):1.051383e-01,((((41:2.136568e-02,30:6.489989e-02):5.097977e-02,(((21:3.592168e-04,22:3.531522e-04):1.802404e-03,23:5.521496e-03):4.306496e-02,(43:6.678832e-04,44:5.653828e-03):1.399680e-01):2.819218e-02):1.523023e-01,36:3.516917e-01):2.730569e-01,(42:4.728577e-01,3:6.042105e-01):3.251085e-03):2.122012e-01):1.224916e-02):1.313370e-01):6.015710e-02,((((34:1.681228e-01,(28:1.640857e-01,35:2.056459e-01):4.615960e-02):3.657263e-02,(((32:6.925061e-03,24:4.139657e-03):1.724835e-01,19:2.686803e-01):1.664156e-02,(40:1.435831e-01,(27:6.155771e-03,26:4.781230e-03):8.895149e-02):4.073752e-02):8.138598e-02):9.833714e-02,(20:4.718032e-02,33:1.354611e-01):3.987435e-01):3.689409e-02,(((37:1.912029e-01,39:2.116559e-01):3.557611e-01,38:2.911916e-01):2.968479e-02,46:1.288661e+00):2.358370e-01):1.491723e-01,1:4.141025e-01);
   tree gen.34500 = [&U] (((((4:6.103340e-01,(((25:2.339667e-01,29:4.331437e-01):2.091585e-01,2:4.337621e-01):1.104867e-01,(((((15:1.098659e+00,(7:1.166827e+00,8:9.620812e-01):2.017579e-01):4.860660e-02,14:1.136807e+00):1.875477e-01,((12:1.435929e+00,(9:8.610913e-01,5:1.086845e+00):5.571017e-01):2.139225e-01,11:1.073454e+00):8.541687e-02):1.209027e-01,6:1.164476e+00):8.980673e-02,(10:1.263110e+00,((17:1.447459e+00,18:2.226189e+00):7.343518e-01,(13:1.844561e+00,16:2.261982e+00):3.289144e-01):2.506877e-01):1.643758e-01):7.868270e-01):4.713053e-02):7.099807e-02,(((36:2.587877e-01,(((23:1.843485e-03,(21:1.005656e-03,22:5.182089e-03):3.910832e-03):2.539309e-02,(44:6.552120e-03,43:8.499314e-04):1.095133e-01):3.106758e-02,(30:4.987269e-02,41:2.635578e-02):4.148573e-02):1.329857e-01):2.927494e-01,3:5.995300e-01):1.036638e-01,(42:1.202483e-01,46:6.274247e-01):4.004578e-01):1.803121e-01):4.784045e-02,45:8.461176e-01):1.293512e-01,31:5.929728e-01):9.687221e-02,(((33:1.135285e-01,20:7.268010e-02):3.944313e-01,((35:2.225229e-01,28:1.618647e-01):7.296773e-02,(34:1.583794e-01,(((24:2.923075e-03,32:6.157495e-03):1.397325e-01,19:2.530993e-01):2.577317e-02,((26:7.688267e-03,27:6.177032e-03):8.599131e-02,40:1.068871e-01):1.796208e-02):3.313251e-02):1.656435e-02):1.296562e-01):9.921417e-02,(37:4.719011e-01,(38:3.705454e-01,39:5.521024e-01):1.397690e-02):1.035515e-01):1.424497e-01,1:3.688937e-01);
   tree gen.35000 = [&U] ((31:6.475304e-01,(45:8.949504e-01,(((((11:8.985730e-01,(12:1.296771e+00,(5:8.444333e-01,9:8.837029e-01):7.739266e-01):1.420029e-01):1.435548e-01,((15:1.160424e+00,(8:8.974927e-01,7:1.119996e+00):1.762839e-01):8.398566e-02,14:1.196167e+00):1.867544e-01):1.053464e-01,(6:1.196876e+00,((16:2.380288e+00,(13:1.981379e+00,(18:2.214209e+00,17:1.328911e+00):5.712377e-01):1.453810e-01):3.287523e-01,10:1.264443e+00):1.352300e-01):6.327090e-02):8.805691e-01,(3:5.836270e-01,((((41:2.744612e-02,30:3.571114e-02):3.531004e-02,((43:1.669091e-04,44:4.683170e-03):1.661668e-01,(21:6.668696e-05,(23:2.096322e-03,22:5.794910e-05):1.055134e-03):2.849932e-02):6.709669e-02):1.313742e-01,36:3.000891e-01):2.773258e-01,42:4.567490e-01):2.307191e-03):2.122991e-01):5.130048e-02,(((29:3.457565e-01,25:2.836710e-01):2.228008e-01,2:4.723419e-01):5.732614e-02,4:5.414732e-01):8.764408e-02):8.152054e-02):6.160672e-02):1.053928e-01,((((34:1.623954e-01,(28:1.584958e-01,35:2.334868e-01):4.458709e-02):6.089122e-02,((40:1.386917e-01,(27:1.720799e-02,26:6.261155e-03):7.063976e-02):3.167797e-02,((32:6.474956e-03,24:4.449041e-03):1.602562e-01,19:2.595272e-01):1.355225e-02):7.865600e-02):7.682767e-02,(20:8.526920e-02,33:9.783922e-02):3.851596e-01):1.131361e-01,(((37:1.188390e-01,39:2.151080e-01):2.722822e-01,46:1.249920e+00):9.260070e-02,38:3.817880e-01):1.654360e-01):1.464101e-01,1:4.115256e-01);
   tree gen.35500 = [&U] (((((4:6.255890e-01,(((25:2.398146e-01,29:4.110031e-01):2.143863e-01,2:4.446038e-01):7.280085e-02,((((15:1.126120e+00,(7:1.195991e+00,8:9.861279e-01):2.068008e-01):9.930433e-02,14:1.159628e+00):2.011906e-01,((12:1.471820e+00,(9:8.487079e-01,5:1.114010e+00):5.710262e-01):2.109774e-01,11:1.100284e+00):1.730571e-01):1.505037e-01,(6:1.193581e+00,(10:1.294681e+00,((17:1.483638e+00,18:2.105887e+00):7.471699e-01,(13:1.890664e+00,16:2.318519e+00):2.062443e-01):2.569536e-01):2.097866e-01):6.052203e-02):9.670363e-01):4.830854e-02):7.575756e-02,(((36:2.807765e-01,((44:4.127590e-03,43:7.272454e-05):1.117733e-01,(((23:3.985927e-04,21:2.441182e-03):1.298692e-03,22:2.794300e-03):4.068757e-02,(30:5.111924e-02,41:3.726057e-02):5.841284e-02):4.499472e-02):1.928738e-01):2.355883e-01,3:6.216610e-01):1.064753e-01,(42:1.472730e-01,46:9.471344e-01):3.690144e-01):1.697827e-01):7.305560e-02,45:8.672659e-01):1.066299e-01,31:6.077939e-01):9.929349e-02,(((33:1.838134e-01,20:5.761352e-02):4.042899e-01,((35:2.797845e-01,28:1.659104e-01):4.808877e-02,(34:1.623380e-01,(((24:7.050848e-04,32:7.385094e-03):1.259602e-01,19:2.525182e-01):1.762494e-02,((26:7.880432e-03,27:1.090788e-02):8.814062e-02,40:1.391572e-01):2.443939e-02):4.746078e-02):3.537412e-02):1.201292e-01):7.884855e-02,(39:5.989120e-01,(38:2.968276e-01,37:4.527565e-01):3.753146e-02):1.109621e-01):1.470247e-01,1:3.781141e-01);
   tree gen.36000 = [&U] ((((((6:1.188448e+00,(((((9:8.068985e-01,5:9.829106e-01):6.282061e-01,12:1.294747e+00):1.782239e-01,11:9.584070e-01):1.787590e-01,((15:1.100495e+00,(7:9.449426e-01,8:1.002208e+00):1.687353e-01):1.084767e-01,14:1.172378e+00):1.468056e-01):7.933023e-02,(((16:2.152512e+00,13:1.837408e+00):1.802395e-01,(18:2.387992e+00,17:1.257791e+00):8.441397e-01):2.853262e-01,10:1.226971e+00):1.889106e-01):1.059475e-01):5.171246e-01,46:1.272331e+00):2.603197e-01,((3:5.743634e-01,42:4.487052e-01):1.716161e-02,((((44:5.718714e-03,43:1.546986e-04):1.275640e-01,(30:5.184383e-02,41:2.272307e-02):1.671440e-02):5.026078e-02,((21:9.753625e-04,22:1.910549e-03):3.929458e-04,23:9.230664e-04):2.529589e-02):1.184394e-01,36:3.281681e-01):2.684141e-01):2.669166e-01):5.892043e-02,(((29:5.247831e-01,25:1.950331e-01):1.511802e-01,2:3.359656e-01):2.463817e-01,4:5.623264e-01):1.102480e-01):1.194471e-01,31:6.521070e-01):1.193805e-01,((((28:1.276876e-01,35:2.487031e-01):5.306630e-02,((34:1.178177e-01,(40:1.271499e-01,(26:1.769759e-03,27:1.001339e-02):7.436749e-02):2.061451e-02):5.352445e-03,((24:1.817893e-03,32:9.986504e-03):1.117257e-01,19:2.728159e-01):1.549206e-02):6.134776e-02):1.130295e-01,(33:1.089869e-01,20:7.512415e-02):3.284069e-01):1.058282e-01,((38:6.766482e-03,45:4.560091e-01):2.381769e-01,(37:5.454929e-02,39:1.863575e-01):3.343156e-01):1.468681e-01):1.093243e-01,1:3.921057e-01);
   tree gen.36500 = [&U] ((31:5.696769e-01,(((42:5.281050e-01,(36:3.001458e-01,(((21:2.724706e-05,22:7.367150e-05):1.648618e-03,23:3.921907e-03):2.059469e-02,((43:7.358472e-04,44:2.467975e-03):1.133227e-01,(41:2.001115e-02,30:5.733375e-02):6.275040e-02):1.923056e-02):1.748589e-01):6.075178e-02):1.860997e-01,3:6.353754e-01):2.746446e-01,(4:5.268199e-01,((2:4.025018e-01,(29:4.080192e-01,25:1.778840e-01):2.325924e-01):1.170894e-01,(((((11:1.047064e+00,((5:8.217635e-01,9:7.754327e-01):7.374140e-01,12:1.300765e+00):1.377550e-01):1.205655e-01,(((7:1.108268e+00,8:9.141892e-01):1.904139e-01,15:1.073185e+00):9.015977e-02,14:1.261821e+00):1.652105e-01):7.136143e-02,(((17:1.365774e+00,18:2.032365e+00):7.822925e-01,(13:1.919526e+00,16:2.072369e+00):1.402198e-01):3.338048e-01,10:1.051321e+00):2.236131e-01):9.778492e-02,6:1.194788e+00):5.544449e-01,46:1.193207e+00):1.848037e-01):6.369928e-02):1.064003e-01):1.465467e-01):8.595780e-02,(((37:4.457825e-01,(39:2.566884e-01,45:5.725686e-01):1.558462e-01):5.708650e-02,38:2.665026e-01):1.297652e-01,(((((24:1.068433e-03,32:1.143964e-02):1.507171e-01,((27:4.710255e-03,26:9.720553e-04):8.462763e-02,40:1.173809e-01):2.422370e-02):2.836263e-02,19:2.293331e-01):5.291970e-02,(34:1.257925e-01,(28:1.480587e-01,35:2.259296e-01):5.110784e-02):7.068408e-02):1.044427e-01,(33:9.573024e-02,20:4.422064e-02):3.560772e-01):1.144224e-01):1.201101e-01,1:3.526420e-01);
   tree gen.37000 = [&U] ((((((6:1.252149e+00,(((((9:8.501479e-01,5:1.035594e+00):6.618777e-01,12:1.364145e+00):1.491068e-01,11:1.009777e+00):1.883405e-01,((15:1.159481e+00,(7:1.243615e+00,8:1.018233e+00):1.528380e-01):1.355243e-01,14:1.235217e+00):1.546744e-01):1.069515e-01,(((16:1.908037e+00,13:1.841081e+00):2.568235e-01,(18:2.600251e+00,17:1.325208e+00):7.626860e-01):2.657458e-01,10:1.252295e+00):1.990362e-01):3.766176e-02):5.448423e-01,46:1.340527e+00):2.742728e-01,(42:4.872903e-01,(((((44:5.666029e-03,43:5.648679e-05):1.355225e-01,(30:5.690191e-02,41:2.394102e-02):6.749489e-02):3.980839e-02,((23:3.865069e-03,22:1.482370e-03):8.487899e-06,21:5.486162e-04):1.494502e-02):1.247877e-01,36:3.626414e-01):3.122974e-01,3:6.051491e-01):2.657971e-02):2.519432e-01):6.207854e-02,(((29:5.529113e-01,25:2.076840e-01):1.842838e-01,2:3.539732e-01):2.595877e-01,4:5.811546e-01):1.157134e-01):1.816397e-01,31:6.870597e-01):8.822882e-02,((((28:1.303426e-01,35:2.620335e-01):5.591063e-02,((40:1.124670e-01,(26:1.644354e-03,27:5.186065e-03):8.948878e-02):1.358519e-02,((19:2.874387e-01,34:1.241327e-01):7.475765e-03,(24:9.476888e-03,32:3.835478e-03):1.198077e-01):2.517424e-02):6.618143e-02):1.190879e-01,(33:1.148286e-01,20:5.573878e-02):3.460094e-01):8.709194e-02,((38:4.781949e-03,45:4.636696e-01):2.697255e-01,(37:2.687152e-01,39:2.944098e-01):1.461625e-01):2.265551e-01):1.597381e-01,1:4.131224e-01);
   tree gen.37500 = [&U] ((31:6.510847e-01,(((42:3.377206e-01,(36:2.706835e-01,((43:1.610638e-03,44:6.114188e-03):1.094979e-01,(((21:4.843604e-05,23:4.516345e-04):2.325299e-03,22:2.402236e-04):4.156550e-02,(41:3.157961e-02,30:5.361495e-02):7.131199e-02):1.662598e-03):1.924302e-01):1.488356e-01):1.617931e-01,3:6.510540e-01):2.544922e-01,(4:5.398198e-01,((2:4.124340e-01,(29:5.051847e-01,25:2.175317e-01):8.893937e-02):1.199787e-01,(((((11:1.072901e+00,((5:9.077534e-01,9:7.945673e-01):7.409088e-01,12:1.332863e+00):1.591608e-01):1.235406e-01,(((7:1.105310e+00,8:9.367478e-01):1.880941e-01,15:1.099667e+00):1.216005e-01,14:1.292958e+00):1.356417e-01):9.112876e-02,(((17:1.394857e+00,18:2.082516e+00):6.264168e-01,(13:1.966893e+00,16:2.123507e+00):1.641421e-01):2.669923e-01,10:1.143866e+00):2.477248e-01):7.888248e-02,6:1.224270e+00):5.681264e-01,46:1.222651e+00):1.893639e-01):6.527112e-02):8.716817e-02):1.501629e-01):9.841197e-02,(((37:3.154273e-01,38:2.293372e-01):1.487333e-01,(39:3.420211e-01,45:5.351374e-01):4.302853e-01):1.325569e-01,(((((24:1.732679e-03,32:1.308524e-02):1.448669e-01,19:2.604372e-01):2.274163e-02,((27:1.637358e-02,26:1.521045e-03):7.491653e-02,40:1.202774e-01):3.050855e-02):5.612096e-02,(34:1.919216e-01,(28:1.311630e-01,35:2.118408e-01):2.353696e-02):7.004343e-02):8.997628e-02,(33:1.209956e-01,20:4.531183e-02):3.648638e-01):1.192635e-01):1.143830e-01,1:3.613438e-01);
   tree gen.38000 = [&U] ((31:6.510847e-01,((((36:2.706835e-01,((43:1.796425e-03,44:6.114188e-03):1.072430e-01,((41:3.391171e-02,30:3.587923e-02):5.326657e-02,(21:1.179088e-04,(23:2.904179e-04,22:2.304484e-04):4.134783e-04):4.797831e-02):2.344534e-02):1.924302e-01):2.508424e-01,3:6.510540e-01):1.674339e-02,42:3.307096e-01):2.544922e-01,(((2:4.124340e-01,(29:5.051847e-01,25:2.175317e-01):2.463219e-01):1.207461e-01,4:5.152856e-01):5.242163e-02,(((((11:1.072901e+00,((5:9.077534e-01,9:7.945673e-01):7.409088e-01,12:1.332863e+00):1.347020e-01):1.057591e-01,(((7:1.105310e+00,8:9.367478e-01):1.880941e-01,15:1.057875e+00):1.139101e-01,14:1.292958e+00):1.413660e-01):7.173958e-02,6:1.202136e+00):4.975257e-02,((16:2.123507e+00,(13:1.966893e+00,(17:1.394857e+00,18:2.082516e+00):6.264168e-01):1.641421e-01):2.909787e-01,10:1.143866e+00):2.477248e-01):6.265830e-01,46:1.222651e+00):1.893639e-01):8.539128e-02):1.215879e-01):6.348932e-02,(((37:3.168094e-01,38:2.293372e-01):9.775727e-02,(39:2.037061e-01,45:3.678861e-01):4.302853e-01):9.320381e-02,(((19:2.604372e-01,((24:1.752250e-03,32:5.648125e-03):1.713967e-01,((27:2.005752e-02,26:3.660949e-03):9.650754e-02,40:1.260906e-01):3.050855e-02):2.221685e-02):3.704779e-02,(34:1.919216e-01,(28:1.311630e-01,35:2.118408e-01):2.353696e-02):7.004343e-02):8.997628e-02,(33:1.209956e-01,20:6.095794e-02):3.648638e-01):1.277410e-01):1.143830e-01,1:3.613438e-01);
   tree gen.38500 = [&U] ((((4:6.016226e-01,(((25:3.221080e-01,29:3.858008e-01):1.343651e-01,2:3.776978e-01):1.742777e-01,((6:1.302480e+00,((((7:1.152299e+00,8:9.150465e-01):1.596315e-01,15:1.062333e+00):1.307718e-01,14:1.139472e+00):1.764996e-01,((12:1.418052e+00,(9:8.197676e-01,5:9.565639e-01):5.678414e-01):1.757364e-01,11:1.060089e+00):1.439354e-01):7.151208e-02):8.955054e-02,(10:1.247384e+00,((13:1.920977e+00,16:2.307636e+00):1.875615e-01,(17:1.602460e+00,18:2.402940e+00):6.905628e-01):3.843696e-01):2.387018e-01):8.485897e-01):3.816748e-02):1.016477e-01,(45:8.159298e-01,((36:4.321198e-01,(((44:2.645447e-03,43:1.626481e-03):1.018002e-01,(30:8.587778e-02,41:2.537119e-02):6.986758e-02):5.607466e-02,(22:3.427539e-03,(23:5.641308e-04,21:1.928292e-03):1.148131e-03):3.053487e-02):9.141394e-02):3.702457e-01,(3:6.486283e-01,(42:3.940644e-02,46:5.513747e-01):5.552992e-01):2.429598e-02):1.497575e-01):7.585013e-02):1.350652e-01,31:5.855901e-01):9.566613e-02,(((33:1.052699e-01,20:8.719844e-02):4.239454e-01,(((((24:1.207664e-03,32:1.778674e-02):1.303812e-01,19:2.328584e-01):2.961436e-02,((26:3.257678e-03,27:5.595713e-03):8.178008e-02,40:8.587188e-02):1.713699e-02):6.350567e-02,(35:2.452717e-01,28:1.679010e-01):6.696805e-02):1.411114e-02,34:1.927996e-01):1.248621e-01):1.066442e-01,((38:1.836744e-01,37:3.815250e-01):1.931623e-01,39:6.288125e-01):4.408823e-02):1.548709e-01,1:3.599947e-01);
   tree gen.39000 = [&U] ((((4:6.016226e-01,(((25:2.576951e-01,29:3.858008e-01):1.890536e-01,2:3.776978e-01):1.742777e-01,((((((7:1.111442e+00,8:9.150465e-01):1.596315e-01,15:1.062333e+00):1.307718e-01,14:1.139472e+00):1.893809e-01,((12:1.418052e+00,(9:8.197676e-01,5:9.565639e-01):5.678414e-01):1.757364e-01,11:1.060089e+00):1.645707e-01):7.151208e-02,(10:1.247384e+00,((13:1.920977e+00,16:2.307636e+00):2.475015e-01,(17:1.602460e+00,18:2.402940e+00):6.905628e-01):3.843696e-01):2.387018e-01):4.054204e-02,6:1.302480e+00):8.485897e-01):6.927624e-02):9.803313e-02,(45:8.909016e-01,((42:4.263703e-03,46:5.513747e-01):6.350622e-01,(3:6.486283e-01,(36:4.321198e-01,(((44:2.246075e-03,43:6.802820e-03):1.224911e-01,(30:6.130172e-02,41:1.248630e-02):4.641551e-02):2.999268e-02,(21:1.478474e-03,(23:8.686022e-04,22:1.985515e-03):3.841510e-03):1.236851e-02):1.748858e-01):2.686502e-01):1.200735e-01):4.792813e-02):9.531170e-02):1.350652e-01,31:5.855901e-01):9.566613e-02,(((33:1.052699e-01,20:8.797041e-02):4.239454e-01,((35:2.429599e-01,28:1.459745e-01):6.641362e-02,(34:1.745829e-01,(((24:2.304704e-03,32:6.872808e-03):1.303812e-01,19:2.328584e-01):3.282507e-02,((26:3.257678e-03,27:5.595713e-03):8.178008e-02,40:8.587188e-02):1.713699e-02):4.580584e-02):1.059524e-02):1.248621e-01):1.066442e-01,((38:1.836744e-01,37:4.159329e-01):2.065095e-01,39:6.288125e-01):3.235718e-02):1.678675e-01,1:3.599947e-01);
   tree gen.39500 = [&U] ((31:6.062011e-01,((45:8.461254e-01,((46:1.297954e+00,42:6.333858e-01):5.516214e-03,(3:6.454160e-01,((((43:4.435566e-03,44:7.718466e-03):1.306825e-01,(23:1.617232e-03,(22:2.130253e-03,21:6.202445e-04):6.487613e-03):2.076844e-02):3.040471e-02,(41:4.742506e-02,30:7.926014e-02):9.224822e-02):9.712789e-02,36:2.257089e-01):3.510264e-01):2.677318e-01):2.112121e-02):3.527927e-02,(((6:1.174266e+00,((((18:2.259620e+00,17:1.531423e+00):6.883002e-01,(13:1.775813e+00,16:1.957579e+00):2.692129e-01):3.180617e-01,10:1.157118e+00):2.576687e-01,((11:9.209846e-01,(12:1.336569e+00,(5:8.284816e-01,9:8.233192e-01):6.607982e-01):1.949126e-01):1.057130e-01,((15:1.120180e+00,(8:8.728400e-01,7:1.102181e+00):1.346756e-01):1.131638e-01,14:1.173571e+00):1.955175e-01):5.283462e-02):8.124549e-02):7.623468e-01,((29:3.357454e-01,25:3.828857e-01):2.653751e-01,2:4.634192e-01):1.118819e-01):4.034850e-02,4:5.177949e-01):1.084043e-01):1.544274e-01):7.668037e-02,(((((40:1.110927e-01,(27:8.158639e-03,26:2.209417e-03):9.956082e-02):4.346524e-03,(19:2.493323e-01,(32:9.091032e-03,24:1.443222e-02):1.288635e-01):3.259869e-02):5.250421e-02,(34:1.359286e-01,(28:1.644211e-01,35:2.382472e-01):3.282290e-02):4.336941e-02):6.620739e-02,(20:4.881373e-02,33:1.166155e-01):4.588593e-01):1.516420e-01,(37:3.121598e-01,(39:4.315227e-01,38:2.374720e-01):8.087514e-02):1.753618e-01):1.191222e-01,1:3.901495e-01);
   tree gen.40000 = [&U] ((((4:5.632314e-01,(((25:2.412509e-01,29:3.502553e-01):2.108541e-01,2:3.298186e-01):1.556064e-01,((((((7:1.105846e+00,8:8.566550e-01):1.494450e-01,15:1.082455e+00):1.231542e-01,14:1.242991e+00):1.772960e-01,((12:1.327562e+00,(9:7.674560e-01,5:8.955230e-01):5.316059e-01):1.645222e-01,11:1.024611e+00):1.540690e-01):7.511196e-02,(10:1.167785e+00,((13:1.798395e+00,16:2.160379e+00):1.550483e-01,(17:1.500203e+00,18:2.249602e+00):6.464962e-01):3.598419e-01):2.234696e-01):9.152848e-02,6:1.219365e+00):7.797726e-01):7.035016e-02):7.258523e-02,((42:5.500205e-03,46:8.512104e-01):5.741232e-01,((3:6.072376e-01,(36:4.045451e-01,(((44:2.147348e-03,43:6.368714e-03):1.214128e-01,(30:4.379777e-02,41:3.427187e-02):8.945816e-02):1.786074e-02,((22:1.976486e-04,23:1.570862e-03):9.743744e-03,21:4.322639e-04):1.734770e-02):9.694466e-02):3.448895e-01):1.338910e-01,45:6.886115e-01):1.852391e-02):9.270862e-02):1.446900e-01,31:5.482221e-01):1.037975e-01,(((33:1.052418e-01,20:6.551750e-02):3.968923e-01,((((24:4.556150e-03,32:1.445227e-02):1.220612e-01,19:2.487380e-01):3.845120e-02,((26:3.040751e-03,27:1.856977e-02):7.656148e-02,40:1.164266e-01):4.286021e-03):6.704757e-02,((35:1.961820e-01,28:1.462179e-01):4.832706e-02,34:1.546574e-01):9.852933e-02):1.217670e-01):3.546133e-02,(39:6.567455e-01,(37:3.089178e-01,38:3.063125e-01):4.487474e-02):1.247967e-01):1.301898e-01,1:3.370224e-01);
   tree gen.40500 = [&U] ((((4:6.050700e-01,(((25:2.591717e-01,29:5.072501e-01):2.265170e-01,2:3.543185e-01):1.353372e-01,((((((7:1.187992e+00,8:9.202899e-01):2.255477e-01,15:1.162863e+00):4.804240e-02,14:1.118123e+00):2.288517e-01,((12:1.426177e+00,(9:8.244650e-01,5:9.620452e-01):5.710952e-01):1.958388e-01,11:1.100723e+00):1.349616e-01):1.178575e-01,(10:1.254531e+00,((13:1.931985e+00,16:2.320859e+00):1.665657e-01,(17:1.611642e+00,18:2.416709e+00):6.945199e-01):3.865721e-01):2.400696e-01):4.645553e-02,6:1.309943e+00):8.376965e-01):7.557598e-02):7.797708e-02,(45:7.397636e-01,((3:6.523451e-01,(36:2.752400e-01,(((30:3.067264e-02,41:2.099185e-02):5.946315e-02,(44:2.306859e-03,43:1.908657e-03):1.304317e-01):1.152170e-02,((22:2.021527e-03,21:5.218016e-05):6.501711e-04,23:3.456809e-03):3.050779e-02):8.925904e-02):3.705089e-01):1.438368e-01,(42:3.389898e-01,46:7.572063e-01):4.487668e-01):3.039984e-02):1.325366e-01):1.554381e-01,31:5.889457e-01):1.115079e-01,(((33:1.224035e-01,20:1.048677e-01):4.263746e-01,((((24:2.636382e-03,32:1.653899e-02):1.311283e-01,19:2.360073e-01):2.542250e-02,((26:1.096671e-02,27:7.336291e-03):8.224869e-02,40:1.371613e-01):4.307602e-02):9.137628e-02,((35:2.107550e-01,28:1.570794e-01):5.191694e-02,34:1.661458e-01):7.155734e-02):3.811842e-02):1.263346e-01,(39:5.245583e-01,(37:3.318652e-01,38:2.727790e-01):3.688547e-02):1.509917e-01):1.527535e-01,1:3.620575e-01);
   tree gen.41000 = [&U] ((31:6.099679e-01,(((45:8.152465e-01,42:5.201023e-01):4.444283e-02,(46:1.089501e+00,(3:5.795658e-01,((((43:6.666434e-04,44:1.266847e-03):1.314945e-01,(41:3.074193e-02,30:2.730352e-02):6.763602e-02):3.393426e-02,(21:3.722407e-03,(22:1.983746e-04,23:8.439835e-04):1.132391e-03):1.276724e-02):1.623245e-01,36:4.286825e-01):2.177091e-01):1.115431e-01):5.169566e-02):1.179425e-01,(((6:1.181563e+00,((((18:2.272983e+00,17:1.524737e+00):6.925772e-01,(13:1.786848e+00,16:1.922926e+00):2.398749e-01):2.753353e-01,10:1.164308e+00):2.473201e-01,((11:1.046451e+00,(12:1.342623e+00,(5:9.553186e-01,9:8.318034e-01):6.544942e-01):1.498725e-01):1.133012e-01,((15:1.127141e+00,(8:9.394038e-01,7:1.109030e+00):1.713842e-01):7.415787e-02,14:1.185896e+00):1.552670e-01):5.573793e-02):7.214810e-02):7.547057e-01,((29:3.478758e-01,25:1.848000e-01):2.772496e-01,2:3.755842e-01):1.270614e-01):9.308875e-02,4:5.210124e-01):1.245514e-01):1.504811e-01):8.301035e-02,(((((40:1.117830e-01,(27:7.255176e-03,26:3.394874e-03):9.643115e-02):5.465024e-03,(19:3.143404e-01,(32:9.237152e-03,24:3.162997e-03):1.280331e-01):1.839111e-02):4.545169e-02,(34:1.618475e-01,(28:1.345277e-01,35:2.397276e-01):5.376189e-02):3.808057e-02):1.048835e-01,(20:6.499927e-02,33:1.173401e-01):4.447641e-01):9.362404e-02,((39:4.135353e-01,37:3.104103e-01):4.791853e-02,38:1.577114e-01):2.291206e-01):1.375852e-01,1:3.684291e-01);
   tree gen.41500 = [&U] ((31:6.385796e-01,(((45:8.534871e-01,42:3.910240e-01):1.922711e-01,(46:9.749737e-01,(3:6.067514e-01,((((43:1.331468e-03,44:3.067733e-03):1.376625e-01,(41:4.708216e-02,30:5.216692e-02):7.817483e-02):3.552600e-02,(23:1.380863e-03,(22:1.498658e-05,21:2.940064e-04):3.918974e-03):1.294770e-02):1.699386e-01,36:4.487907e-01):2.279211e-01):1.339033e-01):5.412054e-02):1.349305e-01,(((6:1.236986e+00,((((18:2.379601e+00,17:1.596258e+00):7.306583e-01,(13:1.870663e+00,16:2.239980e+00):2.272691e-01):3.146919e-01,10:1.218922e+00):2.589211e-01,((11:1.095536e+00,(12:1.405601e+00,(5:1.000130e+00,9:8.708206e-01):5.749511e-01):1.569026e-01):1.939763e-01,((15:1.180012e+00,(8:9.834682e-01,7:1.161051e+00):1.794233e-01):7.763638e-02,14:1.203053e+00):2.267369e-01):5.804476e-02):7.553234e-02):7.901065e-01,((29:3.641936e-01,25:2.306605e-01):2.101711e-01,2:3.932016e-01):1.330215e-01):9.745525e-02,4:6.661423e-01):8.467525e-02):1.575397e-01):8.820393e-02,(((((40:1.170264e-01,(27:7.595493e-03,26:2.550259e-03):1.009544e-01):2.966784e-03,(19:3.290851e-01,(32:7.021467e-03,24:3.311363e-03):1.340388e-01):3.362388e-02):5.157197e-02,(34:1.694392e-01,(28:1.408380e-01,35:2.509725e-01):4.884467e-02):4.771141e-02):1.098032e-01,(20:7.955846e-02,33:1.228441e-01):5.074468e-01):6.495835e-02,(37:3.141540e-01,(39:5.391329e-01,38:1.032319e-01):7.913430e-02):2.504462e-01):1.869963e-01,1:3.799927e-01);
   tree gen.42000 = [&U] ((((4:6.071688e-01,((2:3.966892e-01,(25:2.600707e-01,29:3.467585e-01):2.504936e-01):1.080910e-01,(((10:1.258883e+00,((13:1.938687e+00,16:2.328909e+00):3.561053e-01,(17:1.617233e+00,18:2.301123e+00):6.969290e-01):3.365544e-01):1.677060e-01,((14:1.345769e+00,(15:1.122744e+00,(7:1.192113e+00,8:9.234822e-01):1.397406e-01):7.173487e-02):2.346914e-01,((12:1.282926e+00,(9:7.593711e-01,5:9.860363e-01):5.329541e-01):1.965182e-01,11:1.084424e+00):1.433228e-01):8.108681e-02):5.771224e-02,6:1.314487e+00):8.671000e-01):7.319037e-02):7.412679e-02,(45:1.109243e+00,((42:1.819993e-01,46:1.210868e+00):2.766866e-01,((36:2.668383e-01,(((22:3.557470e-05,21:2.013364e-03):4.908265e-04,23:1.120146e-03):3.831419e-02,((44:3.415609e-03,43:1.605078e-03):1.613781e-01,(30:5.737534e-02,41:3.704714e-02):6.382156e-02):2.136636e-03):1.497454e-01):2.340170e-01,3:6.901627e-01):2.130111e-02):1.605836e-01):8.267493e-02):1.527122e-01,31:5.909886e-01):1.156774e-01,(((33:1.228281e-01,20:5.549274e-02):4.278536e-01,(((19:2.368260e-01,(24:6.742531e-03,32:4.522221e-03):1.537481e-01):3.379157e-02,((26:7.973463e-04,27:1.218883e-02):7.194164e-02,40:1.187225e-01):3.335125e-02):3.794509e-02,((35:2.243006e-01,28:1.176246e-01):2.999004e-02,34:1.667221e-01):7.372191e-02):1.165945e-01):8.095064e-02,((38:2.815040e-01,37:3.419118e-01):1.576033e-02,39:5.045058e-01):1.960845e-01):1.169057e-01,1:3.731572e-01);
   tree gen.42500 = [&U] ((31:6.412519e-01,(((3:6.092906e-01,((((43:4.541727e-04,44:2.031082e-03):1.382386e-01,(41:5.994136e-02,30:5.238524e-02):4.712579e-02):2.811856e-02,((21:1.921132e-03,22:4.299368e-05):1.557040e-03,23:4.719337e-03):1.475984e-02):1.706498e-01,36:2.952923e-01):2.288749e-01):1.344636e-01,(42:3.628377e-01,(46:9.790538e-01,45:3.506494e-01):1.830629e-01):1.715239e-01):1.701293e-01,(((6:1.242163e+00,((((18:2.389559e+00,17:1.533932e+00):7.252530e-01,(13:1.878491e+00,16:2.249354e+00):2.282202e-01):3.160089e-01,10:1.224023e+00):2.650449e-01,((11:1.100121e+00,(12:1.411484e+00,(5:1.004315e+00,9:8.744649e-01):5.773572e-01):1.575592e-01):1.738630e-01,((15:1.024255e+00,(8:1.090149e+00,7:1.181174e+00):1.481398e-01):9.880264e-02,14:1.208088e+00):1.796707e-01):7.522538e-02):7.228924e-02):7.934130e-01,((29:3.657177e-01,25:2.316258e-01):2.440964e-01,2:3.948471e-01):1.067180e-01):9.319551e-02,4:6.689300e-01):8.339235e-02):1.581990e-01):8.681855e-02,(((((19:2.505691e-01,(32:4.993856e-03,24:7.037651e-03):1.481023e-01):3.376459e-02,((27:1.072473e-02,26:2.659757e-03):1.098315e-01,40:1.175161e-01):3.154750e-03):4.945287e-02,(34:1.701483e-01,(28:1.414274e-01,35:2.520227e-01):4.380526e-02):4.865523e-02):1.185435e-01,(20:6.686077e-02,33:1.497746e-01):5.095704e-01):5.732035e-02,(37:3.154687e-01,(39:3.052414e-01,38:9.566807e-02):1.407843e-01):2.476134e-01):1.759435e-01,1:3.815829e-01);
   tree gen.43000 = [&U] ((31:6.485376e-01,(((2:4.081394e-01,(29:3.303152e-01,25:2.454843e-01):2.146182e-01):1.659447e-01,4:5.326476e-01):1.051505e-01,(((6:1.188228e+00,(((11:1.039424e+00,((5:9.391256e-01,9:8.186152e-01):6.310215e-01,12:1.405153e+00):1.758848e-01):1.056175e-01,(((7:1.190358e+00,8:9.650989e-01):1.263786e-01,15:9.886178e-01):1.886963e-01,14:1.206236e+00):1.528954e-01):1.193596e-01,(((16:2.048592e+00,13:1.755297e+00):2.813911e-01,(17:1.425750e+00,18:2.295745e+00):5.639502e-01):3.207720e-01,10:1.101523e+00):3.133492e-01):1.028164e-01):5.551827e-01,46:1.424644e+00):2.667653e-01,(3:6.355315e-01,((42:1.713104e-01,36:2.530353e-01):9.698828e-02,(((43:3.654046e-04,44:3.204070e-03):1.219019e-01,(41:2.773817e-02,30:3.751941e-02):2.989336e-02):4.230353e-02,((22:4.631272e-04,23:2.315189e-03):1.919740e-03,21:2.220888e-04):2.396677e-02):9.139418e-02):3.177945e-01):2.224687e-01):5.982683e-02):1.514063e-01):9.596875e-02,((((39:5.652044e-02,45:4.067073e-01):2.297583e-01,37:2.255307e-01):1.358865e-01,38:2.755704e-01):2.432462e-01,((((((27:1.462844e-02,26:4.977108e-03):6.029903e-02,40:1.283782e-01):2.729914e-02,(24:4.101396e-03,32:6.235434e-03):1.353353e-01):4.306990e-02,19:2.768366e-01):3.812756e-02,(34:1.927175e-01,(28:1.792295e-01,35:2.497727e-01):5.182276e-02):4.130500e-02):9.225954e-02,(33:1.251027e-01,20:6.850143e-02):4.342425e-01):4.982332e-02):1.737185e-01,1:4.165294e-01);
   tree gen.43500 = [&U] ((31:6.504119e-01,(((3:6.179940e-01,((((43:2.398383e-03,44:5.994697e-03):1.402132e-01,(41:1.827809e-02,30:5.620869e-02):3.882945e-02):2.288303e-02,(23:5.477032e-03,(21:1.910118e-04,22:5.085618e-05):4.561997e-03):4.559411e-02):1.659576e-01,36:3.157881e-01):2.144665e-01):1.363844e-01,((45:3.542893e-01,46:9.930391e-01):2.545365e-01,42:2.868136e-01):1.565481e-01):1.201700e-01,(((6:1.259907e+00,((((18:2.423693e+00,17:1.467240e+00):6.335869e-01,(13:1.905325e+00,16:2.281485e+00):2.314802e-01):3.205229e-01,10:1.241508e+00):2.688310e-01,((11:1.115836e+00,(12:1.431646e+00,(5:1.018661e+00,9:8.869562e-01):6.116881e-01):1.686812e-01):1.763466e-01,((15:1.040966e+00,(8:1.005270e+00,7:1.198047e+00):2.492492e-01):1.002140e-01,14:1.225345e+00):1.219091e-01):1.041398e-01):7.332186e-02):8.047465e-01,((29:3.161367e-01,25:2.786582e-01):1.740263e-01,2:4.004873e-01):1.094689e-01):5.724724e-02,4:5.619628e-01):1.245003e-01):1.485874e-01):8.805871e-02,((((((27:1.087793e-02,26:1.077340e-03):1.116508e-01,40:1.126176e-01):1.301152e-03,(19:2.541484e-01,(32:5.065191e-03,24:4.385126e-03):1.502178e-01):4.131754e-02):5.128965e-02,(34:1.725788e-01,(28:1.848080e-01,35:2.487006e-01):6.718525e-02):1.518719e-02):9.684442e-02,(20:7.261622e-02,33:1.014553e-01):3.191428e-01):1.325569e-01,(37:4.533712e-01,(39:3.680541e-01,38:6.128294e-02):2.415201e-01):2.197556e-01):1.424924e-01,1:3.870336e-01);
   tree gen.44000 = [&U] (((((4:5.714724e-01,((2:3.631063e-01,(25:2.447808e-01,29:3.861766e-01):1.555750e-01):1.177443e-01,(((10:1.216809e+00,((13:1.869647e+00,16:2.135674e+00):1.411352e-01,(17:1.522153e+00,18:2.317649e+00):6.897384e-01):3.585089e-01):1.887648e-01,6:1.197227e+00):6.719741e-02,((14:1.266649e+00,(15:1.228065e+00,(7:1.050077e+00,8:9.218718e-01):1.497119e-01):1.779533e-01):1.605150e-01,((12:1.423865e+00,(9:8.932108e-01,5:8.980337e-01):6.064100e-01):2.310273e-01,11:1.020669e+00):1.412668e-01):9.235818e-02):8.134154e-01):5.266288e-02):6.566457e-02,45:9.831585e-01):2.720244e-02,((3:6.525206e-01,(36:3.818032e-01,((30:6.037198e-02,41:1.600325e-02):3.086126e-02,(((22:3.869528e-04,23:1.487017e-03):3.140086e-04,21:6.672045e-03):2.880043e-02,(44:1.305894e-03,43:4.739206e-04):1.581103e-01):1.233628e-02):1.460079e-01):2.656524e-01):6.576616e-02,(42:2.555797e-01,46:6.011663e-01):3.658748e-01):2.218065e-01):1.955050e-01,31:7.201026e-01):7.279869e-02,(((33:1.123540e-01,20:5.759511e-02):3.886376e-01,(34:1.829511e-01,((35:2.114602e-01,28:1.333098e-01):6.948615e-02,((19:3.064027e-01,(24:1.147599e-03,32:9.578003e-03):1.232432e-01):2.541738e-02,((26:5.427051e-03,27:1.409727e-02):8.062182e-02,40:1.117426e-01):7.666857e-03):6.101850e-02):2.475970e-03):9.936054e-02):1.032406e-01,(37:4.771959e-01,(39:3.773520e-01,38:1.535858e-01):1.226082e-01):1.867814e-01):1.315141e-01,1:4.147349e-01);
   tree gen.44500 = [&U] ((((45:8.875340e-01,((36:3.818032e-01,((30:6.037198e-02,41:1.600325e-02):2.942152e-02,((44:6.457625e-03,43:4.739206e-04):1.600230e-01,((21:2.803264e-03,23:3.592503e-04):3.031083e-04,22:2.657613e-04):3.225598e-02):2.636596e-02):1.043103e-01):2.671552e-01,(3:6.525206e-01,(42:1.272236e-01,46:6.011663e-01):3.738395e-01):6.397414e-02):2.346184e-01):9.407388e-03,(4:5.714724e-01,((2:4.826946e-01,(25:2.447808e-01,29:3.989849e-01):1.555750e-01):7.810964e-02,((6:1.197227e+00,((14:1.266649e+00,(15:1.228065e+00,(7:1.052208e+00,8:9.218718e-01):1.497119e-01):1.779533e-01):1.605150e-01,((12:1.423865e+00,(9:8.932108e-01,5:8.980337e-01):6.342102e-01):1.785883e-01,11:1.020669e+00):1.235758e-01):9.235818e-02):6.719741e-02,(10:1.237965e+00,((13:1.843536e+00,16:2.135674e+00):1.411352e-01,(17:1.523198e+00,18:2.317649e+00):6.897384e-01):3.585089e-01):1.887648e-01):8.134154e-01):8.803847e-02):7.075213e-02):1.951946e-01,31:7.201026e-01):5.951390e-02,(((33:1.123540e-01,20:5.759511e-02):3.886376e-01,((34:1.829511e-01,(35:2.114602e-01,28:1.333098e-01):6.948615e-02):2.507599e-03,((19:2.691645e-01,(24:1.650838e-03,32:9.578003e-03):1.232432e-01):3.145271e-02,((26:3.252726e-03,27:1.498031e-02):9.033991e-02,40:1.117426e-01):1.219859e-02):6.039032e-02):9.802046e-02):1.032406e-01,(37:4.771959e-01,(39:3.773520e-01,38:1.390394e-01):1.226082e-01):1.867814e-01):1.537187e-01,1:4.147349e-01);
   tree gen.45000 = [&U] ((((45:8.906066e-01,((42:1.505291e-01,46:6.819736e-01):3.576051e-01,(3:6.547796e-01,(36:3.223564e-01,((23:1.842926e-04,(22:8.563419e-04,21:2.218771e-03):1.349356e-04):3.100594e-02,((44:6.479981e-03,43:1.624805e-04):1.605770e-01,(30:3.302752e-02,41:1.605866e-02):5.643907e-02):7.869231e-03):1.128209e-01):2.680800e-01):6.419562e-02):2.319407e-01):8.051484e-03,(4:5.734509e-01,((2:4.427161e-01,(25:1.876279e-01,29:4.003662e-01):1.960472e-01):7.838005e-02,((6:1.201372e+00,((14:1.271034e+00,(15:1.232316e+00,(7:1.089327e+00,8:8.990976e-01):1.716604e-01):1.162701e-01):2.000801e-01,((12:1.386686e+00,(9:8.963030e-01,5:9.011426e-01):6.364058e-01):1.792065e-01,11:1.024202e+00):1.471093e-01):9.209165e-02):7.815305e-02,(10:1.242250e+00,((13:1.849918e+00,16:2.143067e+00):1.840870e-01,(17:1.528471e+00,18:2.325673e+00):6.921262e-01):2.807814e-01):1.894183e-01):8.162314e-01):5.253301e-02):9.608675e-02):1.133772e-01,31:7.225956e-01):1.261755e-01,(((33:1.127430e-01,20:5.779450e-02):3.899830e-01,(((35:2.163191e-01,28:1.337713e-01):7.023512e-02,((19:2.700963e-01,(24:1.883458e-03,32:9.611161e-03):1.236698e-01):3.156160e-02,((26:4.585585e-03,27:9.432922e-03):9.065266e-02,40:8.616469e-02):4.313979e-02):6.954976e-02):2.414702e-03,34:1.596040e-01):9.835980e-02):7.655388e-02,(37:4.788479e-01,(39:2.962361e-01,38:2.242681e-01):1.753062e-01):1.874281e-01):1.542509e-01,1:4.161707e-01);
   tree gen.45500 = [&U] ((((45:8.899752e-01,(4:5.730443e-01,((2:4.424022e-01,(25:2.719322e-01,29:4.000823e-01):1.959082e-01):7.832447e-02,((6:1.200520e+00,((14:1.270133e+00,(15:9.818276e-01,(7:1.088555e+00,8:8.998243e-01):2.229146e-01):6.668952e-02):1.404715e-01,((12:1.385702e+00,(9:8.956675e-01,5:9.005037e-01):6.359545e-01):2.148269e-01,11:1.023476e+00):1.841407e-01):9.202636e-02):7.809764e-02,(10:1.241370e+00,((13:1.848606e+00,16:2.141548e+00):2.295425e-01,(17:1.527388e+00,18:2.324024e+00):6.253823e-01):3.298788e-01):1.892840e-01):8.156527e-01):5.370372e-02):1.080940e-01):7.798047e-04,((42:8.599870e-02,46:6.161123e-01):4.820476e-01,(3:6.543153e-01,(36:3.221278e-01,((30:3.300411e-02,41:1.951715e-02):3.452181e-02,((44:2.895605e-03,43:4.771102e-04):1.368828e-01,(21:9.026988e-04,(22:4.261601e-03,23:5.710807e-04):1.029253e-04):2.702371e-02):7.863652e-03):1.205382e-01):2.678900e-01):1.218726e-01):1.507310e-01):1.224399e-01,31:7.220833e-01):1.135834e-01,(((33:1.126630e-01,20:5.775352e-02):3.897065e-01,((35:2.297774e-01,28:1.336765e-01):7.241566e-02,(((19:2.699048e-01,(24:1.617267e-03,32:5.203589e-03):1.235822e-01):3.153922e-02,((26:3.668234e-03,27:1.106533e-02):9.058838e-02,40:8.610360e-02):1.369538e-02):3.607066e-02,34:1.594909e-01):2.037991e-02):1.140712e-01):7.723226e-02,(38:2.241091e-01,(39:3.242254e-01,37:3.777104e-01):1.239074e-01):1.872952e-01):1.140012e-01,1:4.183798e-01);
   tree gen.46000 = [&U] ((31:6.383005e-01,(((3:5.996414e-01,((((41:2.257282e-02,30:5.529281e-02):5.797377e-03,(43:4.613008e-04,44:3.999506e-03):1.037963e-01):5.555580e-02,(23:8.893600e-04,(21:6.760437e-04,22:8.979482e-03):4.401537e-04):4.014437e-02):2.508378e-01,36:2.907611e-01):2.253515e-01):1.586202e-01,(46:7.349412e-01,(45:2.841447e-01,42:1.407234e-01):1.852914e-01):2.766655e-01):1.137205e-01,(((((((13:1.896686e+00,16:2.232578e+00):2.060484e-01,(18:2.473858e+00,17:1.460588e+00):6.362866e-01):3.143783e-01,10:1.140718e+00):2.656860e-01,((11:1.110776e+00,(12:1.332891e+00,(5:1.014042e+00,9:8.944473e-01):6.089145e-01):1.802827e-01):1.589504e-01,((15:1.019974e+00,(8:9.318633e-01,7:1.035054e+00):1.224501e-01):1.234938e-01,14:1.219789e+00):2.070648e-01):1.024812e-01):5.966953e-02,6:1.191600e+00):7.397722e-01,((29:3.600408e-01,25:1.902830e-01):1.750425e-01,2:4.460806e-01):1.207633e-01):5.754794e-02,4:5.553431e-01):1.250565e-01):1.089093e-01):1.096078e-01,(((((19:2.451140e-01,(32:5.760573e-03,24:5.550566e-03):1.393285e-01):2.220643e-02,((27:1.410329e-02,26:1.497590e-03):7.978671e-02,40:1.008724e-01):2.688769e-02):1.012403e-01,(34:1.765673e-01,(28:1.624341e-01,35:2.352105e-01):4.152932e-02):1.600010e-02):9.588591e-02,(20:4.900859e-02,33:1.180205e-01):4.548546e-01):8.447903e-02,((39:3.881125e-01,38:1.029707e-01):1.946963e-01,37:4.218577e-01):1.712710e-01):1.749077e-01,1:3.852787e-01);
   tree gen.46500 = [&U] ((((45:8.230733e-01,((42:1.753283e-01,46:7.532188e-01):4.624931e-01,(3:6.474418e-01,(36:2.752434e-01,((30:4.587860e-02,41:3.093900e-02):3.732293e-02,((44:9.521482e-03,43:5.658497e-04):1.177788e-01,((21:2.240981e-03,23:1.041114e-04):2.094681e-03,22:4.444435e-04):3.411265e-02):1.394096e-02):1.215959e-01):2.746965e-01):1.039053e-01):8.487982e-02):7.597865e-02,(4:5.670245e-01,((2:4.377548e-01,(25:2.581642e-01,29:3.958795e-01):2.017155e-01):1.055693e-01,((((14:1.256791e+00,(15:1.017070e+00,(7:1.077120e+00,8:1.009315e+00):1.473712e-01):9.357003e-02):1.650960e-01,((12:1.371146e+00,(9:8.772585e-01,5:8.322149e-01):6.737981e-01):2.268392e-01,11:1.012725e+00):1.471871e-01):1.097422e-01,6:1.187909e+00):8.142509e-02,(10:1.098176e+00,((13:1.829187e+00,16:2.119051e+00):1.886072e-01,(17:1.511343e+00,18:2.299610e+00):6.188127e-01):3.264134e-01):1.960425e-01):8.521025e-01):5.827832e-02):1.194664e-01):1.513923e-01,31:7.144978e-01):1.123902e-01,(((33:1.114795e-01,20:6.556873e-02):3.856127e-01,((35:2.504547e-01,28:1.322722e-01):7.714945e-02,((((24:4.063565e-03,32:1.050683e-02):1.260872e-01,19:2.670695e-01):1.147011e-02,((26:3.866497e-03,27:1.173473e-02):8.963676e-02,40:7.565066e-02):3.031024e-02):1.787635e-02,34:1.578154e-01):2.753638e-02):1.114797e-01):9.894493e-02,(38:2.217548e-01,(39:1.562327e-01,37:5.491158e-02):3.168977e-01):1.976790e-01):1.202704e-01,1:4.139848e-01);
   tree gen.47000 = [&U] ((((45:8.293433e-01,((42:1.595740e-01,46:9.999353e-01):2.660721e-01,(3:6.523739e-01,(36:2.640385e-01,(((44:9.594016e-03,43:1.984625e-03):1.186761e-01,((23:7.058904e-04,22:4.615764e-04):8.582550e-04,21:8.993663e-04):2.264413e-02):1.373366e-02,(30:4.793863e-02,41:3.117469e-02):3.788159e-02):1.225222e-01):3.222878e-01):6.979553e-02):8.552642e-02):1.206684e-01,(4:5.713440e-01,((2:4.410895e-01,(25:2.601309e-01,29:3.869704e-01):1.174780e-01):1.676138e-01,((((14:1.266365e+00,(15:1.024818e+00,(7:1.085325e+00,8:8.980903e-01):1.662322e-01):1.333225e-01):2.024606e-01,((12:1.381040e+00,(9:8.839413e-01,5:8.385546e-01):6.789310e-01):1.223459e-01,11:1.020439e+00):1.672334e-01):5.972169e-02,6:1.195113e+00):1.126031e-01,(10:1.106541e+00,((13:1.843121e+00,16:2.135194e+00):1.900440e-01,(17:1.535838e+00,18:2.317128e+00):6.781607e-01):3.289000e-01):2.083669e-01):7.847997e-01):3.039556e-02):8.023203e-02):1.264729e-01,31:7.199408e-01):1.132463e-01,(((33:1.123288e-01,20:5.355076e-02):3.885502e-01,((35:2.523627e-01,28:1.332798e-01):3.105574e-02,((((24:2.563951e-03,32:1.058687e-02):1.233269e-01,19:2.691039e-01):1.688416e-02,((26:2.686090e-03,27:8.255781e-03):6.414692e-02,40:9.691674e-02):3.054114e-02):2.244204e-02,34:1.590177e-01):2.576643e-02):1.123290e-01):1.282488e-01,(38:2.234441e-01,(39:2.153004e-01,37:1.921602e-01):2.142947e-01):1.991849e-01):1.400127e-01,1:4.171384e-01);
   tree gen.47500 = [&U] ((((45:6.750985e-01,((42:1.649182e-01,46:1.033424e+00):4.098978e-01,(3:6.742223e-01,(36:2.728813e-01,(((44:3.720344e-03,43:2.765924e-03):1.187638e-01,(30:4.954412e-02,41:3.951685e-02):5.130292e-02):4.277286e-02,(21:9.858774e-04,(23:1.108551e-03,22:4.175548e-04):8.680740e-04):2.396518e-02):1.226279e-01):3.330814e-01):1.223854e-01):7.274690e-02):1.247096e-01,(4:5.904786e-01,((((14:1.341613e+00,(15:1.135260e+00,(7:1.121673e+00,8:1.013418e+00):1.717994e-01):6.376506e-02):2.092412e-01,((12:1.427292e+00,(9:9.135450e-01,5:8.536674e-01):7.016687e-01):1.733856e-01,11:1.054615e+00):1.728341e-01):8.143015e-02,(6:1.226567e+00,(10:1.143600e+00,((13:1.937101e+00,16:2.206703e+00):2.201836e-01,(17:1.587274e+00,18:2.394730e+00):7.008727e-01):2.491505e-01):2.130535e-01):1.138627e-01):8.151154e-01,(2:4.558619e-01,(25:2.203309e-01,29:3.999303e-01):1.830562e-01):1.586995e-01):3.176857e-02):8.291904e-02):1.307086e-01,31:7.440520e-01):1.170390e-01,(((33:1.160907e-01,20:5.745555e-02):4.015630e-01,(34:1.643432e-01,((19:2.888420e-01,((24:2.717757e-03,32:1.140405e-02):1.319463e-01,((26:3.691922e-03,27:8.532271e-03):6.629523e-02,40:1.001625e-01):3.156398e-02):2.176447e-02):3.063417e-02,(35:2.608144e-01,28:1.377435e-01):4.270468e-02):6.881526e-03):1.203476e-01):7.481876e-02,(38:3.367891e-01,(39:2.383822e-01,37:2.369980e-01):2.499171e-01):2.058557e-01):1.447018e-01,1:4.311086e-01);
   tree gen.48000 = [&U] ((((45:6.631662e-01,((42:4.173401e-01,46:1.207909e+00):9.268473e-02,(3:6.623054e-01,(36:2.421788e-01,((22:7.045649e-04,(23:8.353732e-04,21:9.684521e-04):1.115729e-03):2.132690e-02,((30:5.097482e-02,41:3.881839e-02):4.948010e-02,(44:3.654587e-03,43:3.808054e-03):9.363965e-02):4.088004e-02):1.229246e-01):3.333539e-01):3.070009e-02):9.004123e-02):1.225054e-01,((((14:1.317901e+00,(15:1.115195e+00,(7:1.204395e+00,8:9.955060e-01):1.687629e-01):6.263802e-02):1.258412e-01,((12:1.402064e+00,(9:8.314399e-01,5:8.385789e-01):6.532171e-01):2.369777e-01,11:1.035974e+00):1.697793e-01):1.096130e-01,(6:1.204888e+00,(10:1.123387e+00,((13:1.902863e+00,16:2.167699e+00):2.483940e-01,(17:1.559219e+00,18:2.352403e+00):7.103049e-01):2.497218e-01):2.092878e-01):1.118502e-01):8.007082e-01,((2:4.478045e-01,(25:2.164366e-01,29:3.928615e-01):1.798207e-01):9.187049e-02,4:5.806780e-01):3.120706e-02):8.145345e-02):1.283983e-01,31:7.309009e-01):1.149704e-01,(((33:1.140388e-01,20:5.644002e-02):3.944654e-01,((((26:3.626667e-03,27:8.381464e-03):6.455637e-02,40:9.839217e-02):4.204171e-02,((24:8.933959e-03,32:7.037582e-03):1.029753e-01,19:2.837367e-01):2.380197e-02):5.264285e-02,((35:2.562046e-01,28:1.353089e-01):5.323922e-02,34:1.614385e-01):2.798696e-02):1.229203e-01):8.508335e-02,(38:3.308363e-01,(39:2.341688e-01,37:2.328091e-01):1.714135e-01):2.362345e-01):1.212020e-01,1:4.234888e-01);
   tree gen.48500 = [&U] ((31:6.505562e-01,(((3:6.111549e-01,((((41:3.315525e-02,30:5.094865e-02):3.727585e-02,(43:5.966127e-04,44:6.777293e-03):1.084336e-01):2.581215e-02,((23:3.771114e-03,21:1.467626e-04):1.403549e-03,22:1.171456e-03):2.158678e-02):1.499197e-01,36:3.535615e-01):2.517835e-01):1.549431e-01,((42:5.429152e-02,45:5.247571e-02):3.099237e-01,46:9.749403e-01):2.818649e-01):1.486058e-01,((((29:4.066910e-01,25:2.231189e-01):2.987718e-01,2:4.546456e-01):1.044481e-01,4:5.660060e-01):6.352805e-02,(((((13:1.917752e+00,16:2.006703e+00):3.315654e-01,(18:2.340192e+00,17:1.582176e+00):7.045338e-01):2.829131e-01,10:1.164043e+00):2.133523e-01,((11:1.132104e+00,(12:1.438157e+00,(5:1.027928e+00,9:9.116211e-01):6.317802e-01):1.409488e-01):9.622594e-02,((15:1.039558e+00,(8:8.997899e-01,7:1.054928e+00):1.956988e-01):1.227116e-01,14:1.289613e+00):1.452757e-01):7.158137e-02):5.336362e-02,6:1.099715e+00):9.081750e-01):4.746303e-02):1.347607e-01):1.299001e-01,((((((19:2.446909e-01,(32:1.490844e-02,24:3.096564e-03):1.553676e-01):2.656818e-02,((27:7.643675e-03,26:1.051371e-02):8.131865e-02,40:8.946467e-02):4.082813e-02):7.528398e-02,34:1.738572e-01):7.230987e-03,(28:1.393814e-01,35:2.566523e-01):8.643494e-02):8.424857e-02,(20:4.772927e-02,33:9.464198e-02):4.615252e-01):6.237038e-02,((39:4.376156e-01,38:2.476099e-01):1.841271e-01,37:5.434349e-01):1.519203e-01):1.706886e-01,1:3.588196e-01);
   tree gen.49000 = [&U] ((((45:8.274677e-01,((42:2.560456e-01,46:1.156382e+00):2.228823e-01,(3:6.340529e-01,(36:2.880421e-01,(((21:6.085191e-04,23:5.367993e-04):5.843917e-04,22:2.584517e-03):2.976457e-02,((30:4.704417e-02,41:4.568736e-02):2.295218e-02,(44:3.794832e-03,43:1.187659e-03):1.399531e-01):3.861412e-02):1.248056e-01):2.498315e-01):6.881720e-02):8.333942e-02):1.420397e-01,(4:5.559075e-01,((2:4.287022e-01,(25:2.713863e-01,29:3.761029e-01):2.339279e-01):1.095599e-01,((((14:1.261682e+00,(15:1.067623e+00,(7:1.153018e+00,8:1.026327e+00):2.089698e-01):5.996601e-02):1.962057e-01,((12:1.342255e+00,(9:7.959725e-01,5:8.028069e-01):6.253523e-01):2.268687e-01,11:9.917819e-01):1.410755e-01):9.554505e-02,6:1.109984e+00):7.484828e-02,(10:1.140962e+00,((13:1.821691e+00,16:1.950508e+00):1.536721e-01,(17:1.492706e+00,18:2.252055e+00):6.825371e-01):2.866243e-01):1.741068e-01):7.665517e-01):3.718695e-02):7.797882e-02):1.576346e-01,31:6.997222e-01):8.613918e-02,(((33:1.091742e-01,20:8.515677e-02):3.884248e-01,((((26:4.710362e-03,27:3.362034e-03):9.226849e-02,40:1.243316e-01):5.244871e-02,((24:4.391798e-04,32:6.817277e-03):1.126948e-01,19:2.716331e-01):1.586478e-02):5.718959e-02,((35:2.452754e-01,28:1.295369e-01):4.168527e-02,34:1.545519e-01):7.097931e-02):7.968027e-02):9.342304e-02,(38:3.167236e-01,(39:4.350768e-01,37:2.279686e-01):2.610220e-01):1.219112e-01):1.353827e-01,1:4.054237e-01);
   tree gen.49500 = [&U] ((((45:8.644043e-01,((42:3.094251e-01,46:1.208001e+00):1.513040e-01,(3:6.623558e-01,(36:3.008998e-01,(((22:1.023780e-03,23:1.080739e-03):1.870960e-04,21:1.198439e-03):3.109320e-02,((44:3.964226e-03,43:7.265683e-04):1.462004e-01,(30:4.914414e-02,41:2.769776e-02):2.397672e-02):1.574827e-02):1.333089e-01):2.507191e-01):4.999614e-02):8.705954e-02):1.483801e-01,(4:5.807222e-01,((2:4.789551e-01,(25:2.835005e-01,29:4.346311e-01):1.940275e-01):1.144504e-01,((((14:1.318001e+00,(15:1.115280e+00,(7:1.204487e+00,8:1.072140e+00):2.182978e-01):6.264279e-02):1.550846e-01,((12:1.402171e+00,(9:8.315032e-01,5:8.386427e-01):6.532668e-01):2.109786e-01,11:1.036053e+00):1.519816e-01):1.205625e-01,(10:1.191893e+00,((13:1.903008e+00,16:2.037575e+00):3.092865e-01,(17:1.559338e+00,18:2.184837e+00):7.130043e-01):2.994186e-01):1.818786e-01):7.818937e-02,6:1.159532e+00):8.007692e-01):7.098594e-02):8.145965e-02):1.646711e-01,31:7.309566e-01):8.998427e-02,(((33:1.140475e-01,20:6.741018e-02):4.309182e-01,(((((26:4.920624e-03,27:4.551936e-03):8.066228e-02,40:1.298815e-01):2.647683e-02,((24:7.077234e-04,32:7.121588e-03):1.177253e-01,19:2.837583e-01):1.544837e-02):7.024360e-02,(35:2.562241e-01,28:1.353192e-01):4.354603e-02):2.066687e-02,34:1.802941e-01):9.642333e-02):1.107445e-01,(38:3.308615e-01,(39:1.244563e-01,37:4.404232e-02):4.473444e-01):1.647602e-01):1.414260e-01,1:4.235211e-01);
   tree gen.50000 = [&U] (((45:8.644043e-01,((((((14:1.318001e+00,(15:1.115280e+00,(7:1.084722e+00,8:1.072140e+00):2.027857e-01):6.264279e-02):2.077350e-01,((12:1.402171e+00,(9:8.315032e-01,5:8.386427e-01):6.532668e-01):1.614259e-01,11:1.053069e+00):1.519816e-01):7.352045e-02,(10:1.191893e+00,((13:1.903008e+00,16:2.132908e+00):1.983487e-01,(17:1.559338e+00,18:2.184837e+00):5.271979e-01):2.674551e-01):2.539790e-01):7.864703e-02,6:1.159532e+00):8.007692e-01,((2:4.789551e-01,(25:2.835005e-01,29:3.405365e-01):2.093767e-01):1.144504e-01,4:5.807222e-01):2.631003e-02):8.926845e-02,((42:3.094251e-01,46:1.208001e+00):3.052243e-01,(3:6.623558e-01,(36:3.025827e-01,(((44:5.290688e-03,43:7.265683e-04):1.520183e-01,((21:1.341936e-03,23:2.302124e-03):2.611379e-04,22:2.113226e-03):2.354901e-02):1.626019e-02,(30:5.251789e-02,41:1.747306e-02):6.942177e-02):1.333089e-01):2.507191e-01):1.784523e-02):2.249480e-01):3.361748e-02):1.141023e-01,31:7.309566e-01):8.998427e-02,(((33:1.046933e-01,20:6.015951e-02):4.309182e-01,(((35:2.562241e-01,28:1.353192e-01):4.429784e-02,34:1.802941e-01):7.084282e-03,(((26:3.690999e-03,27:1.042892e-02):8.066228e-02,40:1.394933e-01):4.367707e-02,((24:1.103800e-03,32:7.121588e-03):1.166459e-01,19:2.837583e-01):1.544837e-02):7.688037e-02):8.492644e-02):9.950638e-02,(38:3.308615e-01,(39:1.244563e-01,37:1.654720e-01):4.473444e-01):1.647602e-01):1.523084e-01,1:4.235211e-01);
   tree gen.50500 = [&U] (((45:8.474167e-01,(((((((14:1.292099e+00,(15:1.093362e+00,(7:1.063405e+00,8:1.051070e+00):1.785633e-01):6.486119e-02):2.036525e-01,((12:1.374615e+00,(9:8.151622e-01,5:8.221614e-01):6.404286e-01):1.501450e-01,11:1.032374e+00):1.017806e-01):7.150324e-02,(10:1.168469e+00,((13:1.984814e+00,16:2.090992e+00):2.028783e-01,(17:1.528693e+00,18:2.141900e+00):4.340508e-01):2.621990e-01):2.127624e-01):7.582803e-02,6:1.136744e+00):7.729947e-01,(2:4.244230e-01,(25:1.510106e-01,29:3.338441e-01):1.818427e-01):1.077847e-01):8.720874e-02,4:5.693096e-01):8.751411e-02,(((42:3.033442e-01,46:7.379953e-01):2.031417e-01,(36:2.594693e-01,(((30:5.044056e-02,41:3.807012e-02):6.918947e-02,((21:1.232214e-03,23:1.451976e-03):1.343425e-04,22:2.347384e-03):3.779631e-02):3.236858e-02,(44:3.470552e-03,43:2.096908e-04):1.430065e-01):2.006971e-01):1.817315e-01):2.738120e-02,3:6.476048e-01):2.903822e-01):5.668551e-02):1.118599e-01,31:6.095163e-01):8.821587e-02,(((33:1.026358e-01,20:5.897723e-02):3.616192e-01,(((35:2.563193e-01,28:1.326598e-01):5.317173e-02,34:1.767509e-01):8.280558e-03,(((26:4.541952e-03,27:1.022397e-02):7.907708e-02,40:1.367519e-01):4.514812e-02,((24:1.082107e-03,32:6.981632e-03):1.143536e-01,19:2.781818e-01):1.929169e-02):5.760242e-02):7.407084e-02):9.486006e-02,(38:3.604297e-01,(39:1.046343e-01,37:4.236707e-02):2.358533e-01):2.628742e-01):1.493152e-01,1:4.151979e-01);
   tree gen.51000 = [&U] (((38:2.137029e-01,(37:2.170032e-01,39:1.273942e-01):2.165047e-01):3.064664e-01,(((((24:1.188198e-02,32:8.080123e-03):1.309016e-01,19:2.598565e-01):2.547744e-02,(40:1.076398e-01,(26:3.251895e-03,27:6.731011e-03):9.351717e-02):3.213364e-02):5.201557e-02,((28:1.482593e-01,35:2.389327e-01):7.044482e-02,34:1.649217e-01):3.405457e-02):9.283959e-02,(33:1.067897e-01,20:8.700477e-02):3.675481e-01):7.950586e-02):1.641681e-01,((((3:6.616172e-01,((42:4.015247e-01,36:3.477077e-01):1.893415e-02,(((23:7.914273e-04,22:5.422439e-04):4.504474e-03,21:9.264796e-04):2.617828e-02,((44:5.693512e-04,43:1.348806e-03):1.202349e-01,(30:6.409578e-02,41:2.621518e-02):6.095822e-02):3.849828e-02):1.122739e-01):2.894864e-01):2.326438e-01,45:7.583947e-01):5.390321e-02,((((29:4.064383e-01,25:1.966689e-01):1.931739e-01,2:3.904243e-01):1.285552e-01,((6:1.118336e+00,((((16:2.186318e+00,13:1.730954e+00):1.448102e-01,(18:2.153175e+00,17:1.398082e+00):6.906159e-01):3.331248e-01,10:1.180465e+00):2.616315e-01,((((9:8.806482e-01,5:9.877145e-01):5.710128e-01,12:1.268379e+00):2.423916e-01,11:1.073224e+00):1.533487e-01,((15:1.108112e+00,(7:1.163659e+00,8:9.071681e-01):2.528968e-01):1.051143e-01,14:1.232293e+00):1.864481e-01):9.190164e-02):7.656996e-02):4.803568e-01,46:1.461893e+00):3.305719e-01):5.656891e-02,4:6.173341e-01):7.869937e-02):1.731048e-01,31:7.084863e-01):8.158619e-02,1:4.102803e-01);
   tree gen.51500 = [&U] (((((((((14:1.139474e+00,(15:1.142052e+00,(7:1.110761e+00,8:9.419909e-01):1.865152e-01):1.076474e-01):2.127216e-01,((12:1.435830e+00,(9:8.514634e-01,5:9.449265e-01):6.689485e-01):1.568313e-01,11:1.050141e+00):1.806309e-01):7.275694e-02,(10:1.220504e+00,((17:1.397313e+00,18:2.237284e+00):7.327955e-01,(16:2.184109e+00,13:2.073203e+00):1.479650e-01):2.889412e-01):2.379301e-01):8.536467e-02,6:1.187366e+00):7.722675e-01,(2:3.893040e-01,(25:1.814080e-01,29:4.834095e-01):1.899407e-01):1.237163e-01):5.815219e-02,4:6.441383e-01):8.916581e-02,(((3:6.889681e-01,(36:3.002036e-01,(((30:5.778451e-02,41:2.879548e-02):8.570953e-02,(21:1.045123e-03,(23:2.046841e-03,22:9.715541e-04):2.710391e-03):2.892878e-02):3.143362e-02,(44:6.035115e-03,43:2.649262e-04):1.493749e-01):1.754139e-01):2.349635e-01):1.327764e-02,(42:1.857907e-01,46:1.118239e+00):2.637629e-01):1.738562e-01,45:8.851543e-01):2.725727e-02):1.547458e-01,31:6.644975e-01):9.027201e-02,(((33:9.755712e-02,20:1.044644e-01):3.815887e-01,(((35:2.677338e-01,28:1.385675e-01):5.049529e-02,34:1.346044e-01):3.040760e-02,(((26:4.844384e-03,27:1.363491e-02):9.050482e-02,40:1.258327e-01):1.956111e-02,((24:1.682718e-03,32:8.529806e-03):1.197470e-01,19:2.905699e-01):2.447684e-02):6.016760e-02):7.521252e-02):8.417416e-02,(38:3.776130e-01,(39:1.310185e-01,37:3.053671e-02):4.102370e-01):1.794262e-01):1.559646e-01,1:4.336877e-01);
   tree gen.52000 = [&U] (((((((((14:1.210231e+00,(15:1.132239e+00,(7:1.101217e+00,8:9.355492e-01):1.868198e-01):6.550172e-02):2.108939e-01,((12:1.423494e+00,(9:9.509354e-01,5:9.368076e-01):6.703040e-01):1.554838e-01,11:1.041118e+00):1.790790e-01):7.213181e-02,(10:1.210018e+00,((17:1.385307e+00,18:2.218062e+00):8.553412e-01,(16:2.165343e+00,13:2.055390e+00):1.489314e-01):2.797386e-01):2.358858e-01):8.463121e-02,6:1.175783e+00):7.656322e-01,(2:3.859591e-01,(25:1.710182e-01,29:3.413474e-01):3.171646e-01):1.226534e-01):5.346109e-02,4:6.386039e-01):1.182652e-01,(((3:6.830485e-01,(36:2.976243e-01,(((30:3.539130e-02,41:2.321406e-02):7.742508e-02,(21:3.327157e-03,(23:7.454321e-04,22:3.074453e-04):2.694446e-03):2.740390e-02):1.221688e-02,(44:2.487319e-03,43:2.586895e-04):1.448872e-01):1.739067e-01):2.329447e-01):5.788254e-02,(42:1.841944e-01,46:1.108631e+00):2.709643e-01):1.565927e-01,45:8.775491e-01):3.912395e-02):1.259962e-01,31:6.587881e-01):5.834547e-02,(((33:9.671891e-02,20:1.035668e-01):3.783100e-01,((35:2.672205e-01,28:1.373769e-01):4.864638e-02,(34:1.719761e-01,(((26:4.802761e-03,27:4.716395e-03):8.954078e-02,40:1.443752e-01):2.892653e-02,((24:7.463762e-03,32:8.456518e-03):1.187181e-01,19:2.541399e-01):3.049469e-02):4.182681e-02):1.433040e-02):7.456629e-02):1.137275e-01,(38:1.936570e-01,(39:4.852734e-02,37:1.165994e-01):4.149688e-01):2.706998e-01):1.546245e-01,1:4.158324e-01);
   tree gen.52500 = [&U] (((((((((14:1.187144e+00,(15:1.110640e+00,(7:1.080209e+00,8:9.177016e-01):1.824480e-01):6.900067e-02):2.068707e-01,((12:1.396337e+00,(9:9.327943e-01,5:9.189360e-01):6.497552e-01):1.525177e-01,11:1.021256e+00):1.756627e-01):7.075574e-02,(10:1.186934e+00,((17:1.358880e+00,18:2.175747e+00):7.717983e-01,(16:2.124034e+00,13:2.016179e+00):3.119815e-01):2.555715e-01):2.313858e-01):1.648172e-01,6:1.153352e+00):7.510261e-01,(2:3.785961e-01,(25:1.677557e-01,29:3.348355e-01):3.111140e-01):1.310455e-01):6.237064e-02,4:6.440949e-01):9.997761e-02,(((3:6.700179e-01,(36:2.919465e-01,(((30:2.881749e-02,41:2.277120e-02):4.721177e-02,(21:2.953070e-03,(22:3.871846e-04,23:6.044751e-04):8.954972e-05):4.127528e-02):3.425720e-02,(44:3.299169e-03,43:5.848893e-04):1.051563e-01):1.705891e-01):2.292730e-01):7.677074e-02,(42:1.806805e-01,46:7.919547e-01):2.657951e-01):1.536054e-01,45:8.608080e-01):7.860818e-02):1.235926e-01,31:6.462204e-01):1.356587e-01,(((33:9.487379e-02,20:4.825210e-02):3.915081e-01,((34:1.674256e-01,(35:2.621227e-01,28:1.347562e-01):4.771835e-02):2.881422e-02,(((26:4.138024e-03,27:7.017819e-03):8.783260e-02,40:1.416209e-01):2.529599e-02,((24:4.353190e-03,32:1.061061e-02):1.329295e-01,19:2.492916e-01):1.675324e-02):5.469381e-02):7.314378e-02):8.887780e-02,(38:1.899626e-01,(39:1.032074e-01,37:3.145264e-02):4.070524e-01):2.189626e-01):1.516747e-01,1:4.078995e-01);
   tree gen.53000 = [&U] (((38:2.099738e-01,(37:2.227864e-01,39:2.821882e-01):2.127266e-01):1.926300e-01,(((((24:7.997791e-03,32:1.238902e-02):1.364882e-01,(40:1.281574e-01,(26:7.311885e-03,27:1.137139e-02):7.573790e-02):3.589992e-02):1.374027e-02,19:2.667162e-01):4.140043e-02,((28:1.320531e-01,35:2.287028e-01):3.757974e-02,34:1.756434e-01):6.769328e-02):7.677866e-02,(33:1.047146e-01,20:5.101766e-02):3.611343e-01):5.265462e-02):1.271183e-01,((((3:6.041750e-01,((((44:2.635642e-03,43:6.988300e-04):1.337097e-01,((30:6.221243e-02,41:2.500848e-02):3.568164e-02,42:8.470755e-02):1.131869e-02):2.308893e-02,(23:5.385746e-03,(22:6.170113e-04,21:1.655029e-04):3.278364e-04):2.736250e-02):1.741563e-01,36:3.828607e-01):2.399352e-01):2.188785e-01,45:7.114248e-01):6.935206e-02,((((29:3.993459e-01,25:2.962525e-01):2.311273e-01,2:3.830358e-01):1.294012e-01,(((6:1.120312e+00,(((16:2.148166e+00,13:1.654586e+00):2.272683e-01,(18:2.115602e+00,17:1.373685e+00):6.622486e-01):3.372699e-01,10:1.129075e+00):2.472360e-01):6.457067e-02,((((9:7.992268e-01,5:9.704788e-01):7.270051e-01,12:1.353604e+00):1.835567e-01,11:1.054496e+00):1.018561e-01,((15:1.088776e+00,(7:1.143353e+00,8:8.631699e-01):1.993582e-01):1.226553e-01,14:1.217487e+00):1.511994e-01):1.353905e-01):7.570144e-01,46:1.436383e+00):2.139739e-01):5.317738e-02,4:6.065616e-01):9.261779e-02):1.665858e-01,31:6.961231e-01):8.016251e-02,1:4.031209e-01);
   tree gen.53500 = [&U] (((38:1.795114e-01,(37:6.919270e-02,39:2.757673e-01):3.103903e-01):2.535056e-01,((((40:1.281574e-01,(26:4.816024e-03,27:1.159903e-02):7.929055e-02):3.589992e-02,((24:1.927284e-03,32:4.499228e-03):1.273887e-01,19:2.667162e-01):2.272625e-02):6.099942e-02,((28:1.050872e-01,35:2.287028e-01):7.830745e-02,34:1.756434e-01):4.900856e-02):7.677866e-02,(33:1.084441e-01,20:6.543368e-02):3.611343e-01):8.373741e-02):1.575418e-01,((((3:6.041750e-01,(((((30:6.510956e-02,41:1.200778e-02):3.453344e-02,(44:2.635642e-03,43:1.364916e-03):1.558786e-01):1.566332e-02,42:3.509247e-02):4.886268e-03,(22:2.642445e-04,(23:2.123003e-03,21:2.817202e-04):1.669721e-03):3.069670e-02):1.741563e-01,36:2.674501e-01):2.611274e-01):2.188785e-01,45:7.114248e-01):6.935206e-02,((((29:3.928164e-01,25:3.439070e-01):3.335249e-01,2:3.830358e-01):9.267008e-02,(((6:1.120312e+00,(((16:2.148166e+00,13:1.675031e+00):2.272683e-01,(18:2.254351e+00,17:1.373685e+00):6.513221e-01):2.559567e-01,10:1.129075e+00):2.472360e-01):6.013498e-02,((((9:7.992268e-01,5:9.704788e-01):7.270051e-01,12:1.353604e+00):1.835567e-01,11:1.054496e+00):1.018561e-01,((15:1.088776e+00,(7:1.184119e+00,8:8.631699e-01):1.993582e-01):1.226553e-01,14:1.217487e+00):1.675865e-01):1.101746e-01):7.356156e-01,46:1.436383e+00):1.095695e-01):5.317738e-02,4:6.065616e-01):9.261779e-02):1.665858e-01,31:6.961231e-01):8.016251e-02,1:4.031209e-01);
   tree gen.54000 = [&U] ((((((6:1.214824e+00,(((14:1.229236e+00,(15:1.160681e+00,(7:1.178645e+00,8:1.029033e+00):1.875915e-01):6.993602e-02):1.886772e-01,((12:1.319680e+00,(9:9.863723e-01,5:9.679143e-01):6.843865e-01):1.762760e-01,11:1.075688e+00):1.507481e-01):8.652918e-02,(10:1.268821e+00,((17:1.479052e+00,18:2.291712e+00):7.225118e-01,(16:2.172898e+00,13:1.789482e+00):2.310449e-01):3.477665e-01):1.760106e-01):1.042087e-01):7.873168e-01,(2:3.987749e-01,(25:1.840980e-01,29:3.182274e-01):2.078660e-01):1.269974e-01):8.280268e-02,4:6.784244e-01):7.643817e-02,(((3:6.104448e-01,(36:3.384119e-01,(((21:1.266862e-03,22:5.722005e-04):1.400939e-05,23:2.109830e-03):3.834192e-02,((44:5.269520e-03,43:1.275604e-04):1.167070e-01,(30:7.597660e-02,41:4.600809e-02):3.819431e-02):1.991848e-02):1.696495e-01):2.999699e-01):7.878211e-02,(42:1.905523e-01,46:9.503928e-01):4.016215e-01):1.268495e-01,45:9.066881e-01):5.685202e-02):1.288738e-01,31:6.806632e-01):1.428891e-01,(((33:1.334281e-01,20:5.907231e-02):4.123751e-01,((34:1.763492e-01,(35:2.760935e-01,28:1.107350e-01):4.675425e-02):2.260544e-02,(((26:2.473479e-03,27:1.274915e-02):9.256678e-02,40:1.412479e-01):1.761869e-02,(19:2.528688e-01,(24:3.823660e-03,32:1.312762e-02):1.315616e-01):3.059977e-02):7.253119e-02):1.083465e-01):8.505397e-02,(38:3.626495e-01,(39:5.754264e-02,37:2.445701e-02):4.354407e-01):2.006177e-01):1.544317e-01,1:4.296401e-01);
   tree gen.54500 = [&U] ((((((2:3.773955e-01,(25:1.773024e-01,29:3.911977e-01):3.166903e-01):1.201887e-01,4:6.420522e-01):6.890988e-02,((((14:1.163333e+00,(15:1.098454e+00,(7:1.115455e+00,8:9.738637e-01):1.550358e-01):6.618655e-02):1.785617e-01,((12:1.271611e+00,(9:9.334901e-01,5:9.160218e-01):6.476946e-01):1.668254e-01,11:1.018018e+00):1.407792e-01):6.444166e-02,(10:1.200796e+00,((17:1.392492e+00,18:2.198524e+00):6.218932e-01,(16:2.056403e+00,13:1.693543e+00):2.186579e-01):3.291218e-01):2.083694e-01):1.152611e-01,6:1.149694e+00):7.451066e-01):4.067462e-02,(((3:5.777172e-01,(36:3.668522e-01,((21:2.615357e-03,(22:3.369287e-04,23:2.949219e-03):1.946211e-03):3.765840e-02,((44:4.987007e-03,43:1.207215e-04):1.104500e-01,(30:7.190329e-02,41:4.847071e-02):3.614661e-02):1.885059e-02):1.636456e-01):2.474870e-01):8.718918e-02,(42:2.543204e-01,46:8.994396e-01):2.888312e-01):1.077450e-01,45:1.044337e+00):1.125000e-01):1.471830e-01,31:6.441710e-01):1.253064e-01,(((33:1.070939e-01,20:5.590528e-02):4.133208e-01,((34:1.347734e-01,(((26:4.581819e-03,27:1.154850e-02):8.760402e-02,40:1.269074e-01):2.858844e-02,(19:2.393118e-01,(24:4.460408e-03,32:1.491668e-02):1.214035e-01):2.586110e-02):6.864259e-02):2.803260e-02,(35:2.546704e-01,28:1.047982e-01):4.577455e-02):1.025377e-01):8.049400e-02,(38:3.432068e-01,(39:6.337781e-02,37:6.180648e-02):4.120956e-01):1.898621e-01):1.461522e-01,1:4.066059e-01);
   tree gen.55000 = [&U] ((((((2:3.791581e-01,(25:2.291196e-01,29:3.930248e-01):2.334590e-01):1.207500e-01,4:6.450509e-01):4.584355e-02,((((14:1.168767e+00,(15:1.152700e+00,(7:1.120665e+00,8:1.092837e+00):2.014670e-01):7.826853e-02):1.701423e-01,((12:1.277550e+00,(9:9.016556e-01,5:9.203000e-01):5.832264e-01):1.885752e-01,11:1.022772e+00):1.414368e-01):6.474264e-02,(10:1.206404e+00,((17:1.398995e+00,18:2.226324e+00):6.975889e-01,(16:2.066008e+00,13:1.701452e+00):2.196792e-01):3.306590e-01):2.093426e-01):1.157994e-01,6:1.155064e+00):7.485866e-01):9.511842e-02,(((3:5.804154e-01,(36:3.685656e-01,(((22:3.501268e-04,21:5.672122e-04):3.000583e-03,23:1.152197e-03):3.564242e-02,((44:5.010299e-03,43:3.581474e-05):1.109658e-01,(30:5.792480e-02,41:2.230860e-02):4.034752e-02):3.162816e-02):9.886861e-02):2.589871e-01):1.068268e-01,(42:3.540461e-03,46:9.036405e-01):5.000748e-01):1.082483e-01,45:6.617136e-01):5.619045e-02):1.505752e-01,31:6.471796e-01):1.042421e-01,(((33:1.075941e-01,20:5.527798e-02):4.152512e-01,((34:1.265125e-01,(35:2.558598e-01,28:1.572314e-01):4.598834e-02):2.816352e-02,(((26:4.603218e-03,27:1.160244e-02):8.801318e-02,40:1.157630e-01):1.298308e-02,(19:2.404295e-01,(24:3.726010e-03,32:7.546540e-03):1.272674e-01):2.623049e-02):6.236044e-02):1.357865e-01):8.086994e-02,(38:3.448098e-01,(39:1.500744e-01,37:3.637855e-02):4.074695e-01):1.458034e-01):1.135450e-01,1:3.943447e-01);
   tree gen.55500 = [&U] ((31:6.222063e-01,(((3:6.727189e-01,((((43:5.448696e-04,44:3.017277e-03):1.437958e-01,(41:4.057750e-02,30:5.696084e-02):4.111598e-02):2.276040e-02,((21:1.531740e-03,23:5.598632e-04):5.211003e-04,22:9.214958e-04):3.741156e-02):1.019432e-01,36:3.025136e-01):3.175207e-01):2.187324e-01,((46:4.078570e-01,45:1.878617e-01):2.831961e-01,42:8.551865e-02):4.736146e-01):1.058539e-01,(4:5.394959e-01,(((29:3.677849e-01,25:2.477828e-01):2.565633e-01,2:3.190795e-01):1.766320e-01,(((11:1.129803e+00,(12:1.286497e+00,(5:9.568358e-01,9:8.265512e-01):6.421314e-01):2.022927e-01):1.467861e-01,((15:1.187903e+00,(8:9.120819e-01,7:1.224795e+00):2.104959e-01):1.003774e-01,14:1.245176e+00):1.371860e-01):1.031806e-01,((((13:1.753591e+00,16:2.147248e+00):3.896504e-01,(18:2.067268e+00,17:1.638394e+00):7.664027e-01):2.725474e-01,10:1.219786e+00):1.991235e-01,6:1.124465e+00):8.939012e-02):8.537152e-01):5.135204e-02):1.111102e-01):1.340038e-01):1.117404e-01,((((28:1.439193e-01,35:2.669102e-01):3.975645e-02,(34:1.302120e-01,(((32:7.113262e-03,24:2.683101e-03):1.388124e-01,19:2.580718e-01):2.287876e-02,(40:1.148083e-01,(27:8.623015e-03,26:2.867935e-03):8.166775e-02):1.103959e-02):3.446589e-02):3.015492e-02):1.128854e-01,(20:9.742753e-02,33:9.214106e-02):3.791108e-01):4.967464e-02,(38:2.165913e-01,(37:1.190208e-01,39:8.952348e-02):3.850884e-01):2.995213e-01):1.802504e-01,1:4.100906e-01);
   tree gen.56000 = [&U] ((((((2:4.699703e-01,(25:2.269215e-01,29:3.762699e-01):1.824390e-01):6.241950e-02,4:5.134280e-01):1.240809e-01,((10:1.194831e+00,((17:1.385574e+00,18:2.204965e+00):6.908965e-01,(16:1.972029e+00,13:1.685129e+00):2.175717e-01):3.298484e-01):2.068706e-01,(6:1.143983e+00,((14:1.157554e+00,(15:1.059180e+00,(7:1.109914e+00,8:1.082352e+00):1.995342e-01):7.751766e-02):1.233719e-01,((12:1.265294e+00,(9:8.143179e-01,5:9.306616e-01):7.185267e-01):1.867661e-01,11:1.012960e+00):1.400799e-01):1.382902e-01):6.956392e-02):7.414050e-01):7.484000e-02,(((3:5.748471e-01,(36:3.650298e-01,(((22:4.822731e-04,23:3.899047e-03):1.462992e-03,21:2.175932e-03):3.096834e-02,((44:4.962232e-03,43:5.709444e-05):1.099013e-01,(30:6.266695e-02,41:4.656008e-02):2.878039e-02):3.581075e-02):1.549290e-01):2.367979e-01):1.412467e-01,(42:4.271118e-02,46:7.482147e-01):4.716383e-01):1.048075e-01,45:6.899437e-01):2.386535e-02):1.491307e-01,31:6.409708e-01):1.032420e-01,(((33:1.065619e-01,20:5.474766e-02):3.909135e-01,((((26:3.846127e-03,27:3.482128e-03):9.335215e-02,40:1.146524e-01):2.743746e-02,((19:2.381229e-01,(24:3.336393e-03,32:1.288955e-02):1.260465e-01):2.597885e-02,34:1.702518e-01):9.103668e-03):4.118407e-02,(35:2.458258e-01,28:1.557230e-01):4.430290e-02):1.222104e-01):7.221342e-02,(38:2.040060e-01,(39:3.959723e-02,37:3.912777e-02):4.035605e-01):2.628331e-01):1.375323e-01,1:3.905615e-01);
   tree gen.56500 = [&U] (((38:2.217502e-01,(37:6.883531e-02,39:2.531212e-01):2.082784e-01):2.650894e-01,(((((24:2.383073e-03,32:9.073051e-03):1.284370e-01,(40:1.207837e-01,(26:4.807689e-03,27:8.471845e-03):9.641695e-02):2.180675e-02):2.773892e-02,19:2.645887e-01):6.445446e-02,(34:1.515022e-01,(28:1.016273e-01,35:2.297093e-01):4.917452e-02):3.715307e-02):5.817188e-02,(33:1.140404e-01,20:6.768717e-02):4.523917e-01):1.253123e-01):1.538750e-01,((((3:6.068340e-01,((42:4.948599e-02,36:2.134418e-02):2.361098e-01,(((44:1.796577e-03,43:1.225117e-03):1.253449e-01,((22:2.528475e-03,21:7.628827e-04):7.387117e-04,23:2.386952e-04):8.558543e-02):2.675791e-02,(30:4.347936e-02,41:3.670531e-02):4.009544e-02):9.209302e-02):3.004174e-01):2.657042e-01,((((29:4.411691e-01,25:2.400427e-01):1.820667e-01,2:3.793095e-01):1.549034e-01,(((6:1.210501e+00,(((16:2.157621e+00,13:1.903834e+00):2.137393e-01,(18:2.237564e+00,17:1.441877e+00):5.495873e-01):3.978956e-01,10:1.134044e+00):2.492652e-01):8.055995e-02,((((9:8.153725e-01,5:8.640423e-01):5.974160e-01,12:1.359561e+00):1.980833e-01,11:1.059137e+00):1.232546e-01,((15:1.216327e+00,(7:1.083046e+00,8:9.493060e-01):1.984747e-01):7.014888e-02,14:1.222845e+00):1.494736e-01):9.363916e-02):7.579160e-01,46:1.553665e+00):8.196367e-02):4.412741e-02,4:6.092312e-01):1.031810e-01):3.165650e-02,45:8.118668e-01):9.667370e-02,31:7.005893e-01):8.795528e-02,1:3.628315e-01);
   tree gen.57000 = [&U] (((38:2.476039e-01,(37:1.249295e-01,39:2.485723e-01):2.808692e-01):2.469362e-01,((((40:1.219587e-01,(26:4.202405e-03,27:8.554256e-03):9.114954e-02):2.953125e-02,((24:2.406254e-03,32:9.161311e-03):1.474351e-01,19:2.671625e-01):2.930711e-02):6.508145e-02,(34:1.529759e-01,(28:1.141620e-01,35:2.319439e-01):4.822123e-02):3.894320e-02):3.363746e-02,(33:1.151497e-01,20:7.905242e-02):4.567924e-01):1.225781e-01):1.507947e-01,((((3:6.127371e-01,((42:1.512418e-02,36:3.395975e-02):2.495891e-01,(((23:7.401191e-04,(22:1.751292e-03,21:1.127321e-03):8.155310e-04):4.162820e-02,(44:2.035355e-03,43:1.237034e-03):1.263193e-01):3.235426e-02,(30:4.390231e-02,41:1.318875e-02):4.154017e-02):9.298887e-02):2.456479e-01):2.327609e-01,((((29:4.454607e-01,25:2.423777e-01):2.582182e-01,2:3.829992e-01):1.624307e-01,(((6:1.222277e+00,(((16:2.178609e+00,13:1.922354e+00):2.158184e-01,(18:2.258183e+00,17:1.455903e+00):6.164727e-01):3.613348e-01,10:1.145076e+00):1.689053e-01):8.584418e-02,((((9:8.233041e-01,5:8.724474e-01):6.032275e-01,12:1.369815e+00):1.971794e-01,11:1.069440e+00):1.497583e-01,((15:1.228159e+00,(7:1.093581e+00,8:9.585405e-01):2.074494e-01):6.107819e-02,14:1.234740e+00):1.422675e-01):5.239421e-02):7.652887e-01,46:1.568778e+00):2.152672e-01):6.829230e-02,4:6.151575e-01):9.659041e-02):3.196444e-02,45:8.197644e-01):1.126792e-01,31:7.074044e-01):8.852146e-02,1:3.663610e-01);
   tree gen.57500 = [&U] ((((((3:6.153323e-01,(36:3.907380e-01,(((23:4.453688e-04,21:3.003873e-03):8.554514e-04,22:2.012031e-03):3.183031e-02,(((44:4.482464e-03,43:2.612984e-04):9.181999e-02,30:6.708044e-02):7.341344e-03,41:1.043511e-02):6.842284e-02):9.517236e-02):3.030913e-01):3.803754e-02,(42:3.796257e-02,46:5.875540e-01):5.048547e-01):1.396974e-01,45:7.385348e-01):9.390924e-02,(((2:4.619591e-01,(25:3.493171e-01,29:4.027697e-01):2.482711e-01):1.173649e-01,4:5.400323e-01):4.699008e-02,((10:1.222388e+00,((17:1.638255e+00,18:2.360256e+00):7.280631e-01,(16:2.110915e+00,13:2.125754e+00):1.475383e-01):2.812432e-01):1.705880e-01,(((14:1.239078e+00,(15:1.069063e+00,(7:1.188082e+00,8:1.158580e+00):1.442210e-01):9.200460e-02):1.787854e-01,((12:1.445576e+00,(9:8.716684e-01,5:9.387513e-01):6.552074e-01):1.691146e-01,11:1.084301e+00):1.222504e-01):8.714668e-02,6:1.256009e+00):1.053001e-01):7.621808e-01):1.108746e-01):1.424752e-01,31:6.285896e-01):9.515778e-02,(((33:1.140668e-01,20:6.912019e-02):4.184447e-01,((((26:1.547103e-03,27:7.357049e-03):8.916831e-02,40:1.254499e-01):2.059244e-02,((19:2.469672e-01,34:9.266477e-02):8.415085e-03,(24:2.442822e-03,32:2.620323e-03):1.528163e-01):1.574239e-02):3.152072e-02,(35:2.754543e-01,28:1.403645e-01):5.699893e-02):1.256754e-01):7.285918e-02,(38:2.183737e-01,(39:3.926871e-02,37:3.632298e-02):4.319823e-01):2.435047e-01):1.550562e-01,1:4.180679e-01);
   tree gen.58000 = [&U] (((38:1.990548e-01,(37:8.398921e-02,39:3.484261e-01):2.822835e-01):2.481796e-01,((((40:1.129756e-01,(26:4.767909e-03,27:1.365684e-02):9.584910e-02):2.774090e-02,((24:4.022392e-03,32:5.856901e-03):1.330671e-01,19:2.685078e-01):2.593610e-02):5.025793e-02,(34:1.537462e-01,(28:1.161940e-01,35:2.331118e-01):6.528695e-02):5.837853e-02):8.499789e-02,(33:1.157295e-01,20:9.238824e-02):4.590925e-01):1.101597e-01):1.719563e-01,((((3:6.158225e-01,((42:6.967821e-03,36:3.404571e-02):2.529925e-01,(((22:1.903607e-03,21:6.321200e-03):7.770828e-04,23:5.549734e-05):4.048835e-02,((44:6.354995e-03,43:1.198283e-03):1.295906e-01,(30:8.556827e-02,41:1.325516e-02):1.827196e-02):5.368144e-02):1.252995e-01):2.282344e-01):2.885817e-01,((((29:3.966813e-01,25:2.137425e-01):2.595184e-01,2:3.686410e-01):1.465188e-01,((6:1.228431e+00,(((((9:8.274498e-01,5:8.768405e-01):6.842424e-01,12:1.328070e+00):1.981723e-01,11:9.903502e-01):1.528471e-01,(14:1.240958e+00,((7:1.099088e+00,8:9.633671e-01):1.938212e-01,15:1.115518e+00):6.339538e-02):1.429839e-01):8.689041e-02,(((16:1.804921e+00,13:2.010407e+00):2.169052e-01,(18:2.216493e+00,17:1.463234e+00):5.580068e-01):3.474443e-01,10:1.150842e+00):2.414157e-01):4.233777e-02):7.233199e-01,46:1.539608e+00):1.009230e-01):5.078121e-02,4:6.182551e-01):9.707678e-02):4.957926e-02,45:8.238922e-01):8.642830e-02,31:7.109664e-01):8.896720e-02,1:3.682058e-01);
   tree gen.58500 = [&U] ((31:7.131944e-01,(((3:5.957470e-01,(((41:1.162111e-02,30:5.828720e-02):3.977846e-02,((23:1.266771e-03,(21:4.409574e-04,22:1.124497e-03):4.962201e-04):2.905393e-02,(43:5.267873e-04,44:4.593739e-03):1.274165e-01):3.636203e-02):9.297587e-02,36:3.769988e-01):3.114570e-01):1.884239e-01,((46:5.400787e-01,45:6.952537e-02):2.082857e-01,42:4.501180e-02):4.939589e-01):1.118489e-01,(4:5.536188e-01,(((29:4.265253e-01,25:2.510346e-01):2.484113e-01,2:3.365616e-01):1.514544e-01,(((11:9.693803e-01,(12:1.321222e+00,(5:9.003661e-01,9:8.705000e-01):5.628335e-01):2.911865e-01):1.424566e-01,((15:1.111392e+00,(8:1.042639e+00,7:1.201762e+00):1.398867e-01):1.234962e-01,14:1.204018e+00):1.303929e-01):1.329657e-01,((((13:2.022813e+00,16:2.133475e+00):2.255294e-01,(18:2.028392e+00,17:1.712279e+00):8.765476e-01):2.083803e-01,10:1.155646e+00):1.572089e-01,6:1.099705e+00):7.979734e-02):8.376606e-01):7.057595e-02):7.479639e-02):1.331252e-01):1.059308e-01,(((((40:1.558778e-01,(27:1.122569e-02,26:7.494793e-03):8.792330e-02):3.399194e-02,((32:2.703156e-03,24:4.105926e-03):1.171132e-01,19:2.753382e-01):3.964419e-02):5.689329e-02,((28:1.354789e-01,35:2.119468e-01):7.786041e-02,34:1.957510e-01):1.591825e-02):1.010576e-01,(20:6.591482e-02,33:9.711691e-02):4.936556e-01):8.853785e-02,(38:1.977926e-01,(37:4.252649e-02,39:1.656323e-02):4.990956e-01):2.816646e-01):1.334532e-01,1:4.673683e-01);
   tree gen.59000 = [&U] (((38:3.535491e-01,(37:1.958385e-02,39:8.588083e-02):4.410223e-01):1.876510e-01,((((40:1.141120e-01,(26:4.904766e-03,27:1.404884e-02):9.860033e-02):2.217829e-02,((24:5.239059e-03,32:6.717606e-03):1.368866e-01,19:2.762150e-01):2.668057e-02):5.170053e-02,(34:1.406013e-01,(28:1.522843e-01,35:2.398030e-01):6.792577e-02):3.534993e-02):9.088884e-02,(33:1.228594e-01,20:8.085335e-02):4.722702e-01):1.133217e-01):1.171821e-01,((((3:6.447776e-01,((42:1.044133e-01,36:2.802922e-01):1.396199e-01,((44:4.309383e-03,43:1.232678e-03):1.386603e-01,((30:5.290551e-02,41:3.076248e-02):7.841911e-02,((23:1.135149e-03,22:3.889168e-03):6.994720e-04,21:6.499237e-03):2.970204e-02):1.898263e-02):1.378320e-01):2.505213e-01):2.999193e-01,((((((16:1.856729e+00,13:2.068113e+00):2.553220e-01,(18:2.280115e+00,17:1.505235e+00):5.740238e-01):3.831918e-01,10:1.183875e+00):2.483453e-01,(((((9:8.512008e-01,5:9.020092e-01):7.038828e-01,12:1.366190e+00):2.038606e-01,11:1.018777e+00):1.694289e-01,(14:1.276578e+00,((7:1.160149e+00,8:9.910194e-01):1.627682e-01,15:1.147538e+00):8.341499e-02):1.755395e-01):4.652882e-02,6:1.263692e+00):9.798374e-02):5.941378e-01,46:1.052739e+00):3.105677e-01,(4:6.360014e-01,((29:4.357553e-01,25:2.198777e-01):2.242520e-01,2:3.080234e-01):2.107805e-01):5.332687e-02):6.949003e-02):5.939764e-02,45:8.475411e-01):8.890912e-02,31:7.313739e-01):9.152090e-02,1:3.767772e-01);
   tree gen.59500 = [&U] ((((((3:6.075428e-01,(36:3.550080e-01,((22:5.548231e-04,(21:1.933075e-03,23:2.501033e-05):7.075223e-04):3.448245e-02,((41:3.643861e-02,30:6.258632e-02):6.371896e-02,(44:2.744922e-03,43:1.368876e-03):1.489529e-01):9.467168e-03):1.079803e-01):2.872307e-01):9.923051e-02,(42:3.085571e-02,46:5.558212e-01):6.382020e-01):1.773841e-01,45:7.291857e-01):1.336478e-04,((((((14:1.111340e+00,15:1.128209e+00):6.561258e-02,(7:1.128783e+00,8:1.143913e+00):1.935503e-01):2.119386e-01,((12:1.427276e+00,(9:8.606339e-01,5:9.040898e-01):6.318262e-01):1.479610e-01,11:1.140980e+00):1.291385e-01):1.252286e-01,(10:1.206914e+00,((17:1.617517e+00,18:2.330377e+00):7.758701e-01,(16:2.084193e+00,13:2.098844e+00):1.932921e-01):2.658684e-01):1.797607e-01):7.496273e-02,6:1.240109e+00):7.335000e-01,((2:5.062052e-01,(25:2.854365e-01,29:3.330119e-01):2.275657e-01):1.040939e-01,4:5.331960e-01):7.500892e-02):9.018610e-02):1.926078e-01,31:6.206322e-01):7.768769e-02,(((33:1.253667e-01,20:4.852253e-02):4.131476e-01,((((24:4.177147e-03,32:5.201481e-03):1.594633e-01,(34:1.439712e-01,19:2.438409e-01):6.528518e-03):2.775165e-02,((26:3.359452e-03,27:8.517810e-03):8.803952e-02,40:1.101941e-01):1.911025e-02):2.841381e-02,(35:2.518437e-01,28:1.244549e-01):1.017604e-01):1.555368e-01):8.022150e-02,(37:4.663570e-01,(38:2.278469e-01,39:3.715896e-01):3.107509e-02):2.358312e-01):1.174682e-01,1:4.203427e-01);
   tree gen.60000 = [&U] ((31:7.076307e-01,(((3:5.910995e-01,((((41:1.811869e-02,30:4.865137e-02):5.943790e-02,(43:7.093247e-04,44:7.160255e-03):1.283059e-01):2.271540e-03,((21:3.781783e-03,22:4.304509e-04):3.528156e-03,23:1.245612e-03):3.845282e-02):1.235491e-01,36:3.391327e-01):3.113100e-01):1.869540e-01,((46:6.889309e-01,45:2.073957e-01):1.873313e-01,42:4.097895e-02):4.881543e-01):9.317866e-02,((4:5.493000e-01,((29:4.231979e-01,25:2.490762e-01):2.464734e-01,2:4.173645e-01):1.379102e-01):5.103639e-02,((((11:9.618181e-01,(12:1.310915e+00,(5:8.933422e-01,9:9.025026e-01):6.573906e-01):1.572106e-01):1.577001e-01,((15:1.128243e+00,(8:1.034505e+00,7:1.223580e+00):1.599312e-01):9.218718e-02,14:1.130560e+00):2.025689e-01):6.607061e-02,(((13:2.007033e+00,16:2.116832e+00):2.500878e-01,(18:2.012568e+00,17:1.698921e+00):7.513677e-01):3.591373e-01,10:1.252128e+00):2.727686e-01):9.100994e-02,6:1.177378e+00):8.503245e-01):9.172909e-02):1.198667e-01):8.778201e-02,(((((28:1.536026e-01,35:2.408542e-01):7.993426e-02,34:1.525014e-01):1.717628e-02,((40:1.463213e-01,(27:9.154953e-03,26:1.320414e-03):8.723740e-02):2.286602e-02,((32:2.490270e-03,24:4.624277e-03):1.497815e-01,19:2.471658e-01):1.500492e-02):4.024562e-02):7.344976e-02,(20:6.509018e-02,33:1.177996e-01):4.016602e-01):7.875843e-02,(38:2.779170e-01,(37:7.360204e-02,39:7.640222e-04):4.628009e-01):2.489182e-01):1.612466e-01,1:4.385092e-01);
   tree gen.60500 = [&U] ((((((42:3.604234e-02,46:5.439150e-01):5.613504e-01,((36:2.753363e-01,((44:3.798077e-03,43:1.061351e-03):1.388479e-01,((41:1.970302e-02,30:6.594946e-02):4.874505e-02,((21:2.499203e-03,22:2.009419e-04):1.286751e-03,23:1.144272e-03):3.891840e-02):2.428018e-02):1.401297e-01):2.731801e-01,3:6.146956e-01):2.027979e-02):2.610980e-01,(((((14:1.263943e+00,(15:1.104041e+00,(7:1.104604e+00,8:1.003916e+00):1.335217e-01):1.114849e-01):2.006810e-01,((12:1.396703e+00,(9:8.421984e-01,5:8.847234e-01):6.182920e-01):1.447915e-01,11:1.116539e+00):1.053766e-01):1.050682e-01,(10:1.181061e+00,((13:2.056460e+00,16:2.039547e+00):1.090682e-01,(17:1.582868e+00,18:2.057446e+00):7.592503e-01):3.443021e-01):1.636009e-01):8.529444e-02,6:1.213545e+00):8.291099e-01,((2:5.281198e-01,(25:2.793222e-01,29:3.160147e-01):2.420241e-01):9.400344e-02,4:5.923157e-01):3.670154e-02):7.391683e-02):9.467116e-02,45:1.046956e+00):5.023507e-02,31:6.073377e-01):1.070771e-01,(((33:1.221458e-01,20:4.635133e-02):4.042976e-01,((((24:8.558188e-03,32:5.090060e-03):1.560475e-01,((26:3.535596e-03,27:8.985542e-03):8.199249e-02,40:1.426133e-01):3.848322e-02):2.828219e-02,(19:2.278084e-01,34:1.543764e-01):1.516480e-02):3.463327e-02,(35:2.464490e-01,28:1.279362e-01):6.469988e-02):1.096322e-01):1.097409e-01,((38:2.416908e-01,39:4.830691e-01):1.215021e-01,37:4.563673e-01):1.366845e-01):1.288202e-01,1:3.311666e-01);
   tree gen.61000 = [&U] ((((((42:7.843149e-02,46:5.402039e-01):4.969615e-01,(3:6.105016e-01,(36:2.734577e-01,((44:3.772163e-03,43:2.687093e-03):1.379005e-01,((41:1.956859e-02,30:7.347759e-02):6.642980e-02,(22:1.995709e-04,(23:1.251481e-03,21:3.788123e-04):7.643651e-04):3.716107e-02):2.634639e-02):1.395599e-01):2.713163e-01):2.255983e-02):2.593165e-01,(((((14:1.255320e+00,(15:1.096509e+00,(7:1.097067e+00,8:9.970663e-01):1.945536e-01):8.557362e-02):1.946330e-01,((12:1.258161e+00,(9:8.364521e-01,5:8.786870e-01):6.140734e-01):1.931512e-01,11:1.108921e+00):1.046823e-01):1.043514e-01,(10:1.173002e+00,((13:2.042429e+00,16:2.025632e+00):2.959579e-01,(17:1.572068e+00,18:2.167505e+00):6.622109e-01):3.419530e-01):2.449258e-01):4.641563e-02,6:1.205265e+00):8.703951e-01,((2:4.043864e-01,(25:2.774164e-01,29:4.132979e-01):1.398519e-01):1.674371e-01,4:5.882744e-01):3.645113e-02):4.917513e-02):9.930875e-02,45:1.039813e+00):6.129918e-02,31:6.031939e-01):1.063465e-01,(((33:1.213124e-01,20:4.603508e-02):4.015391e-01,((((24:2.304104e-03,32:5.055331e-03):1.549828e-01,((26:2.250297e-03,27:1.400555e-02):1.051203e-01,40:1.416403e-01):2.624523e-02):4.633452e-02,(19:2.262541e-01,34:1.533231e-01):1.702336e-02):5.574206e-02,(35:2.447675e-01,28:1.365358e-01):5.802055e-02):1.003924e-01):1.089922e-01,((38:2.400418e-01,37:4.532535e-01):1.254167e-01,39:4.797731e-01):1.357519e-01):1.279413e-01,1:3.289071e-01);
   tree gen.61500 = [&U] ((31:7.202604e-01,(((2:4.996572e-01,(29:2.760521e-01,25:2.371266e-01):2.630056e-01):1.335040e-01,4:5.609122e-01):1.082471e-01,((3:6.261903e-01,(36:3.400186e-01,(((30:6.606883e-02,41:3.098226e-02):6.407532e-02,(((22:7.360867e-04,21:5.890303e-03):6.309980e-04,23:1.837307e-03):1.327742e-03,42:1.114702e-01):3.027750e-02):1.730977e-02,(43:3.659584e-04,44:5.812961e-03):1.672626e-01):1.190886e-01):3.134635e-01):2.326703e-01,((6:1.309191e+00,((((13:1.894971e+00,16:2.328637e+00):1.568249e-01,(17:1.625433e+00,18:2.381254e+00):7.479760e-01):3.350092e-01,10:1.239156e+00):3.094785e-01,((11:1.014659e+00,((5:8.181090e-01,9:9.969024e-01):6.885213e-01,12:1.422905e+00):1.610274e-01):1.449307e-01,((15:1.166149e+00,(7:1.173062e+00,8:1.048244e+00):1.103086e-01):9.256485e-02,14:1.286240e+00):1.753006e-01):8.894380e-02):7.610952e-02):7.116445e-01,(46:1.087000e-01,45:3.373171e-02):7.076955e-01):1.195440e-01):8.680811e-02):2.035380e-01):7.796919e-02,(((39:4.917284e-02,37:6.521169e-02):4.778825e-01,38:2.817598e-01):2.252580e-01,(((28:1.368071e-01,35:2.604413e-01):4.914549e-02,((40:1.361241e-01,(27:9.798810e-03,26:3.236133e-03):8.099340e-02):9.209812e-03,(((24:4.505879e-03,32:6.745369e-03):1.426955e-01,19:2.661174e-01):2.250944e-02,34:1.318938e-01):1.586172e-02):4.641082e-02):1.120160e-01,(33:1.274380e-01,20:7.098115e-02):4.568282e-01):8.255363e-02):1.798498e-01,1:3.847583e-01);
   tree gen.62000 = [&U] (((((3:6.211698e-01,((42:1.491424e-01,46:1.222321e+00):3.744566e-01,(36:3.447308e-01,((23:4.450831e-03,(21:1.697639e-03,22:7.104731e-04):3.240658e-04):2.159250e-02,((44:3.838079e-03,43:7.290250e-04):1.403103e-01,(41:2.400466e-02,30:2.416158e-02):7.864322e-02):8.416780e-03):1.114854e-01):2.639953e-01):2.646661e-02):2.792042e-01,((4:5.679028e-01,(2:4.114527e-01,(25:2.822641e-01,29:3.000991e-01):2.309773e-01):1.466933e-01):4.691657e-02,(((((7:1.116237e+00,8:1.014489e+00):1.979532e-01,(15:1.091146e+00,14:1.277256e+00):7.233044e-02):1.980341e-01,((12:1.410083e+00,(9:8.510686e-01,5:9.012312e-01):6.081813e-01):1.845753e-01,11:1.013382e+00):1.666521e-01):8.543921e-02,6:1.226326e+00):2.582103e-02,(10:1.193500e+00,((13:2.025851e+00,16:2.061028e+00):1.901614e-01,(17:1.467695e+00,18:2.205381e+00):6.737826e-01):3.298224e-01):2.492057e-01):8.856047e-01):6.803812e-02):6.939033e-02,45:9.972698e-01):8.315457e-02,31:6.810617e-01):8.996553e-02,(((33:1.142871e-01,20:4.713946e-02):4.085558e-01,((((24:3.523559e-03,32:1.555652e-02):1.444838e-01,(19:2.302078e-01,34:1.541509e-01):2.721448e-02):1.391119e-02,((26:3.421427e-03,27:1.337794e-02):1.147954e-01,40:1.269699e-01):4.624632e-03):2.248711e-02,(35:2.847537e-01,28:1.553614e-01):4.642847e-02):1.021467e-01):1.057231e-01,(38:2.472175e-01,(39:5.150467e-01,37:3.452686e-01):1.478306e-01):2.267845e-01):1.290051e-01,1:3.346545e-01);
   tree gen.62500 = [&U] (((38:2.181379e-01,(37:5.553261e-04,39:2.470761e-02):4.472259e-01):2.196443e-01,(((28:1.510320e-01,35:2.739404e-01):4.696884e-02,((((24:3.911253e-03,32:9.204033e-03):1.366669e-01,19:2.500628e-01):2.372413e-02,(40:1.046672e-01,(26:1.664125e-03,27:7.384725e-03):8.367372e-02):1.013031e-02):4.489002e-02,34:1.387182e-01):2.438512e-02):9.676779e-02,(33:1.483216e-01,20:7.210854e-02):3.904914e-01):9.142545e-02):1.461023e-01,((((3:6.132496e-01,((42:1.257296e-01,36:7.071473e-02):2.340648e-01,(((44:3.381696e-03,43:6.537278e-04):1.493095e-01,(30:5.814182e-02,41:3.799356e-02):4.461257e-02):3.299154e-02,((21:2.386033e-04,23:4.327275e-04):1.583403e-03,22:1.235087e-03):4.974843e-02):2.139124e-01):1.966677e-01):2.625114e-01,(4:6.049025e-01,(((29:3.148576e-01,25:1.681408e-01):2.776652e-01,2:3.921533e-01):8.465546e-02,(((((((9:8.002132e-01,5:8.172222e-01):6.679842e-01,12:1.311654e+00):1.993159e-01,11:9.689614e-01):1.384090e-01,(14:1.214157e+00,((7:1.103421e+00,8:1.005629e+00):9.679580e-02,15:1.146788e+00):9.773041e-02):1.875860e-01):1.297970e-01,6:1.190421e+00):3.927247e-02,(((16:1.861463e+00,13:2.059759e+00):1.375921e-01,(18:2.168623e+00,17:1.488237e+00):6.664481e-01):3.804924e-01,10:1.202257e+00):2.073011e-01):7.019305e-01,46:1.050971e+00):7.018419e-02):6.979496e-02):1.064618e-01):6.918364e-02,45:8.751168e-01):1.082726e-01,31:6.567994e-01):8.874885e-02,1:3.583537e-01);
   tree gen.63000 = [&U] ((((((36:3.476064e-01,(((41:5.118286e-02,30:4.766275e-02):6.007873e-02,((23:8.132247e-04,22:7.163997e-04):1.883671e-04,21:2.205341e-03):6.083093e-02):4.473981e-04,(44:2.949720e-03,43:1.927587e-03):1.412190e-01):1.661185e-01):2.661974e-01,(3:5.737736e-01,(42:1.464307e-01,46:5.280457e-01):3.901992e-01):4.201619e-02):2.815333e-01,((4:5.602283e-01,(2:4.430023e-01,(25:2.444162e-01,29:3.026025e-01):2.329040e-01):1.433835e-01):6.171201e-02,((((((7:1.125549e+00,8:1.022952e+00):1.271972e-01,15:1.088649e+00):7.775813e-02,14:1.287910e+00):2.057926e-01,((12:1.421846e+00,(9:8.581680e-01,5:8.975277e-01):7.179540e-01):1.223476e-01,11:1.114864e+00):1.805744e-01):1.246694e-01,6:1.236556e+00):6.440801e-02,(10:1.203456e+00,((13:2.042750e+00,16:2.084851e+00):8.569534e-02,(17:1.539453e+00,18:2.223778e+00):6.794031e-01):3.279312e-01):2.512845e-01):9.041581e-01):6.800291e-02):6.996916e-02,45:1.005589e+00):8.750911e-02,31:6.867429e-01):1.136983e-01,(((33:9.593038e-02,20:6.648420e-02):4.119638e-01,((((24:2.681548e-03,32:4.978846e-03):1.456891e-01,(19:2.321281e-01,34:1.554367e-01):5.237362e-03):4.725874e-02,((26:3.449967e-03,27:1.348954e-02):9.798832e-02,40:1.280290e-01):1.518499e-02):5.465396e-02,(35:2.472156e-01,28:1.663540e-01):2.682689e-02):1.117246e-01):1.066050e-01,((37:3.568257e-01,39:2.322911e-01):8.055730e-02,38:3.079372e-01):2.289824e-01):1.741291e-01,1:3.374461e-01);
   tree gen.63500 = [&U] (((((((42:1.531593e-01,46:9.914392e-01):4.677952e-01,3:5.779456e-01):5.988368e-02,(36:3.055829e-01,(((41:1.886501e-02,30:4.481926e-02):7.810977e-02,(23:1.117300e-03,(21:2.850630e-04,22:3.786655e-04):3.516853e-04):3.861604e-02):1.240791e-02,(44:2.971168e-03,43:5.305956e-04):1.422458e-01):1.633162e-01):2.755457e-01):2.460154e-01,((4:5.643018e-01,(2:4.462235e-01,(25:1.699488e-01,29:3.906262e-01):3.257889e-01):1.219419e-01):8.244507e-02,(((((7:1.133733e+00,8:1.030390e+00):1.281220e-01,15:1.096565e+00):9.675910e-02,14:1.217411e+00):1.756283e-01,((12:1.432184e+00,(9:8.644078e-01,5:9.040538e-01):5.414572e-01):2.252661e-01,11:1.122971e+00):1.454455e-01):1.255759e-01,((10:1.212206e+00,((13:2.057603e+00,16:2.100010e+00):8.631844e-02,(17:1.550647e+00,18:2.239947e+00):6.843431e-01):3.303156e-01):2.531116e-01,6:1.203830e+00):6.394781e-02):9.440983e-01):3.365858e-02):5.905874e-02,45:1.012900e+00):8.814540e-02,31:6.917363e-01):1.145250e-01,(((33:9.662790e-02,20:6.696762e-02):4.149592e-01,(((34:8.727876e-02,(19:2.316011e-01,(24:4.853771e-03,32:5.015048e-03):1.272708e-01):1.605880e-02):1.701156e-02,((26:4.441610e-03,27:5.881235e-03):1.002980e-01,40:1.414863e-01):1.529540e-02):7.777627e-02,(35:2.490131e-01,28:1.634593e-01):3.604440e-02):1.077881e-01):7.503879e-02,((37:1.381805e-01,39:2.339801e-01):3.680098e-01,38:2.664115e-01):2.306473e-01):1.753952e-01,1:3.398997e-01);
   tree gen.64000 = [&U] (((38:2.474111e-01,(37:1.859843e-03,39:1.112486e-01):4.495637e-01):1.758134e-01,(((28:1.433302e-01,35:2.844835e-01):3.909191e-02,((((24:1.337145e-02,32:1.489907e-02):1.419268e-01,19:2.734885e-01):2.109667e-02,34:1.440570e-01):5.399511e-03,(40:1.086955e-01,(26:2.206676e-03,27:8.078181e-03):9.501182e-02):1.532383e-02):6.273106e-02):9.555459e-02,(33:1.188148e-01,20:5.211810e-02):3.633285e-01):9.747777e-02):1.848180e-01,((45:8.681030e-01,((3:6.368518e-01,((42:6.083172e-02,36:3.618724e-02):2.532618e-01,((23:6.481897e-04,(22:5.563630e-03,21:4.386293e-03):2.172326e-03):3.913661e-02,((44:1.636633e-03,43:1.396942e-03):1.387347e-01,(41:1.816233e-02,30:6.484500e-02):3.099415e-02):3.213838e-02):1.906068e-01):2.042369e-01):2.726147e-01,(4:6.281834e-01,(((29:4.840317e-01,25:3.106966e-01):1.855781e-01,2:4.072461e-01):7.048180e-02,(((6:1.244116e+00,(((13:2.139033e+00,(18:2.252087e+00,17:1.399816e+00):8.023536e-01):1.393426e-01,16:2.350308e+00):1.790204e-01,10:1.248528e+00):2.168327e-01):6.588615e-02,((((9:9.886163e-01,5:8.486747e-01):6.936929e-01,12:1.377242e+00):1.952617e-01,11:1.101735e+00):8.416477e-02,(14:1.209791e+00,((7:1.162664e+00,8:1.062120e+00):1.651309e-01,15:1.099497e+00):8.124477e-02):1.729794e-01):9.901890e-02):7.289458e-01,46:1.091420e+00):1.370158e-01):8.482081e-02):8.624329e-02):8.823626e-03):1.409910e-01,31:7.117144e-01):1.172410e-01,1:3.721457e-01);
   tree gen.64500 = [&U] ((31:6.693573e-01,(((3:6.360936e-01,(((41:1.744085e-02,30:5.471613e-02):4.173497e-02,((43:1.305736e-03,44:5.293677e-03):1.802922e-01,(22:4.647674e-04,(21:4.163921e-03,23:4.011207e-03):1.643606e-03):5.670981e-02):4.482327e-02):1.772116e-01,36:3.108632e-01):2.449710e-01):1.964196e-01,(42:3.337122e-02,(45:1.319495e-01,46:3.772240e-01):1.262482e-03):5.929175e-01):7.479617e-02,(((6:1.146397e+00,((11:9.441591e-01,(12:1.478645e+00,(5:8.688730e-01,9:8.777825e-01):6.771516e-01):1.604831e-01):1.677830e-01,((15:1.097340e+00,(8:1.006170e+00,7:1.196318e+00):1.548913e-01):9.549546e-02,14:1.330904e+00):1.357317e-01):1.376004e-01):3.755974e-02,(((13:1.933921e+00,16:2.058850e+00):2.091794e-01,(18:2.022754e+00,17:1.655769e+00):6.222291e-01):2.374296e-01,10:1.217831e+00):2.127006e-01):8.770941e-01,(((29:3.232267e-01,25:1.895501e-01):2.354734e-01,2:4.143864e-01):1.659928e-01,4:6.107248e-01):6.819404e-02):5.715471e-02):1.285265e-01):1.211869e-01,(((((28:1.034069e-01,35:2.068190e-01):5.092821e-02,34:1.772873e-01):7.020989e-02,((40:1.265392e-01,((32:8.206194e-03,24:2.665841e-03):1.438795e-01,19:2.769029e-01):2.239922e-02):1.440492e-03,(27:8.655649e-03,26:6.168833e-03):1.038043e-01):3.394729e-02):1.039023e-01,(20:8.749645e-02,33:1.169929e-01):3.650686e-01):9.142486e-02,(38:2.914247e-01,(37:5.508685e-02,39:1.168543e-01):4.098840e-01):1.551916e-01):1.147493e-01,1:4.107804e-01);
   tree gen.65000 = [&U] ((31:6.614401e-01,(((3:6.285699e-01,((((22:7.963185e-04,(23:1.101726e-03,21:3.972073e-03):1.310719e-03):5.448054e-02,(41:5.325787e-02,30:5.406895e-02):4.124133e-02):1.800207e-02,(43:1.290291e-03,44:5.078011e-03):1.781597e-01):1.696061e-01,36:3.071863e-01):2.420735e-01):1.940963e-01,((45:2.346435e-01,46:8.000016e-01):1.339625e-02,42:1.459091e-02):5.859045e-01):7.196579e-02,(((6:1.209256e+00,((11:1.088996e+00,(12:1.461156e+00,(5:8.585960e-01,9:8.674002e-01):5.436071e-01):1.585849e-01):1.121331e-01,((15:1.084360e+00,(8:1.015006e+00,7:1.182168e+00):1.664996e-01):9.539867e-02,14:1.315162e+00):1.526710e-01):1.300719e-01):8.826479e-02,(((13:1.911046e+00,16:2.034498e+00):3.817488e-01,(18:1.998829e+00,17:1.636185e+00):6.148694e-01):2.346213e-01,10:1.203427e+00):2.101847e-01):8.667199e-01,(((29:3.194036e-01,25:1.659291e-01):2.430000e-01,2:4.802882e-01):9.533987e-02,4:6.035012e-01):7.789228e-02):6.806651e-02):1.273063e-01):1.267942e-01,(((((28:1.659550e-01,35:2.162069e-01):5.032584e-02,34:1.751904e-01):6.955388e-02,(40:1.250425e-01,((27:9.927594e-03,26:3.737829e-03):1.026723e-01,((32:8.395033e-03,24:1.406465e-03):1.421777e-01,19:2.736277e-01):2.213429e-02):1.355148e-03):3.515094e-02):1.026733e-01,(20:8.646155e-02,33:1.100926e-01):3.607506e-01):9.034349e-02,(38:3.841117e-01,(37:5.443529e-02,39:1.306060e-01):3.593930e-01):1.878318e-01):1.227013e-01,1:4.059217e-01);
   tree gen.65500 = [&U] ((31:6.722872e-01,(((3:6.388780e-01,((((21:1.413730e-03,23:1.119794e-03):1.151607e-03,22:5.255583e-04):5.247847e-02,((41:3.715007e-02,30:5.495564e-02):6.096902e-02,(43:1.311451e-03,44:4.550149e-03):1.454891e-01):1.788415e-02):1.400504e-01,36:3.122239e-01):2.460433e-01):1.972794e-01,(42:1.353026e-01,(46:7.802131e-01,45:1.166934e-01):1.292656e-01):5.955129e-01):7.314597e-02,(((((11:1.106855e+00,(12:1.485118e+00,(5:8.726763e-01,9:8.816248e-01):5.525218e-01):1.861203e-01):1.139720e-01,((15:1.102143e+00,(8:1.022847e+00,7:1.201555e+00):1.381844e-01):9.008932e-02,14:1.326117e+00):1.980822e-01):1.174536e-01,(((13:1.942386e+00,16:2.067862e+00):1.964234e-01,(18:2.031608e+00,17:1.663017e+00):6.249527e-01):4.666516e-01,10:1.223162e+00):2.136316e-01):9.941638e-02,6:1.229087e+00):8.809334e-01,(((29:3.246415e-01,25:1.686502e-01):2.265717e-01,2:4.413708e-01):1.484964e-01,4:5.657389e-01):7.916965e-02):6.918274e-02):1.475418e-01):1.288735e-01,(((((28:1.686765e-01,35:2.158809e-01):5.115114e-02,34:1.780633e-01):7.069450e-02,(40:1.022368e-01,((27:1.652567e-02,26:3.799126e-03):1.043561e-01,((32:8.135939e-03,24:1.938533e-03):1.540499e-01,19:2.792344e-01):2.450581e-02):9.619666e-04):6.604106e-02):1.043571e-01,(20:8.787945e-02,33:1.043318e-01):3.771658e-01):7.898018e-02,(38:3.904108e-01,(37:1.055805e-02,39:1.327478e-01):4.400681e-01):1.909121e-01):1.340720e-01,1:4.125785e-01);
   tree gen.66000 = [&U] ((31:6.542748e-01,(((3:6.217607e-01,((((23:2.194055e-03,22:1.326835e-03):8.106130e-05,21:3.269844e-03):3.928345e-02,((41:3.370480e-02,30:5.348322e-02):5.164983e-02,(43:1.276314e-03,44:2.616942e-03):1.415911e-01):1.555093e-02):1.659358e-01,36:3.038586e-01):2.394511e-01):1.919937e-01,(46:7.593090e-01,(45:1.964264e-01,42:1.045865e-01):1.405625e-01):2.877109e-01):1.399810e-01,(((((11:1.077199e+00,(12:1.445327e+00,(5:8.492949e-01,9:8.580036e-01):5.377182e-01):1.811336e-01):9.723020e-02,(((13:1.890344e+00,16:2.009547e+00):1.911607e-01,(18:2.310094e+00,17:1.460833e+00):6.082085e-01):3.914660e-01,10:1.190390e+00):2.026946e-01):7.734222e-02,((15:1.072614e+00,(8:9.954420e-01,7:1.169362e+00):2.269206e-01):1.089508e-01,14:1.290586e+00):1.845315e-01):8.483339e-02,6:1.196156e+00):8.573307e-01,(((29:3.480693e-01,25:1.641316e-01):1.784487e-01,2:4.295453e-01):1.445178e-01,4:5.505812e-01):1.083341e-01):3.458356e-02):1.333861e-01):1.254206e-01,(((((28:1.641572e-01,35:2.100969e-01):4.978066e-02,34:1.693018e-01):6.880040e-02,(((27:4.068321e-03,26:4.020422e-03):9.939262e-02,40:9.266218e-02):2.737243e-03,((32:7.917955e-03,24:5.908675e-03):1.408066e-01,19:2.717530e-01):2.368905e-02):6.427164e-02):9.914741e-02,(20:8.552491e-02,33:1.318571e-01):3.908342e-01):4.653649e-02,(38:3.213360e-01,(37:1.027517e-02,39:4.711648e-02):4.282775e-01):1.911630e-01):1.218622e-01,1:4.015244e-01);
   tree gen.66500 = [&U] (((38:2.854481e-01,(37:1.559641e-01,39:1.314062e-01):4.009577e-01):1.792564e-01,((((28:1.405126e-01,35:2.608950e-01):5.595943e-02,34:1.404760e-01):2.998718e-02,(((24:2.919391e-03,32:4.425438e-03):1.354257e-01,19:2.508116e-01):2.791393e-02,(40:1.116787e-01,(26:1.219676e-03,27:8.482668e-03):8.713371e-02):3.709345e-02):3.839561e-02):8.228989e-02,(33:1.089630e-01,20:7.944281e-02):4.222088e-01):1.161766e-01):1.430205e-01,(((45:8.022498e-01,(3:6.797358e-01,((42:5.809310e-02,36:2.760795e-01):1.066340e-01,(((23:9.170912e-04,22:1.862388e-04):5.734353e-03,21:4.454899e-03):3.521435e-02,((41:3.286883e-02,30:5.993974e-02):3.422524e-02,(44:3.210833e-03,43:2.312961e-03):1.576895e-01):6.798599e-04):1.700436e-01):2.709470e-01):2.019867e-01):7.106497e-02,(4:5.760963e-01,(((29:3.230261e-01,25:1.516705e-01):2.444248e-01,2:3.480551e-01):1.815687e-01,((6:1.140958e+00,(((((9:9.172219e-01,5:7.783051e-01):6.032439e-01,12:1.462937e+00):1.827777e-01,11:1.010382e+00):1.485627e-01,(14:1.191067e+00,((7:1.066260e+00,8:9.740518e-01):2.098169e-01,15:1.008330e+00):1.016166e-01):1.640588e-01):8.246101e-02,(((13:1.698653e+00,16:2.155427e+00):2.023691e-01,(18:2.151422e+00,17:1.283747e+00):7.358248e-01):2.848072e-01,10:1.132795e+00):1.912212e-01):1.075953e-01):4.790872e-01,46:1.467150e+00):3.311077e-01):4.371771e-02):9.945521e-02):1.157836e-01,31:6.527011e-01):1.114586e-01,1:3.832008e-01);
   tree gen.67000 = [&U] ((31:6.484436e-01,(((3:6.162193e-01,((((41:3.460026e-02,30:5.300656e-02):7.407077e-02,(23:7.582686e-04,(21:4.322362e-03,22:1.330254e-03):6.369138e-04):3.058013e-02):1.535121e-02,(43:1.545102e-03,44:2.693619e-03):1.556969e-01):1.217296e-01,36:3.050944e-01):2.646386e-01):1.951806e-01,(46:8.407587e-01,(45:4.232614e-01,42:1.802403e-01):2.838491e-02):2.851467e-01):1.000555e-01,(((((11:1.027008e+00,(12:1.432446e+00,(5:8.417256e-01,9:7.497550e-01):6.684776e-01):1.318175e-01):1.173688e-01,((15:1.058780e+00,(8:9.865702e-01,7:1.158940e+00):1.226327e-01):1.129238e-01,14:1.279084e+00):1.623660e-01):6.360793e-02,(((13:1.873497e+00,16:1.991637e+00):3.052141e-01,(18:2.411222e+00,17:1.447814e+00):6.027879e-01):3.539292e-01,10:1.179781e+00):2.427578e-01):5.961450e-02,6:1.154155e+00):8.496899e-01,(((29:3.449672e-01,25:1.626688e-01):2.290726e-01,2:4.257170e-01):1.432298e-01,4:5.456742e-01):1.073686e-01):3.427533e-02):1.482831e-01):9.974706e-02,(((((28:1.635991e-01,35:1.756228e-01):6.711758e-02,34:1.677929e-01):8.938791e-02,(((27:1.197443e-02,26:4.197244e-03):7.018610e-02,40:9.183634e-02):4.643294e-02,((32:3.545413e-03,24:1.247194e-02):1.395517e-01,19:2.189435e-01):2.347792e-02):7.939838e-02):9.826377e-02,(20:6.695185e-02,33:1.253606e-01):3.719004e-01):5.267555e-02,(38:1.880562e-01,(37:3.142311e-03,39:8.360539e-02):4.727833e-01):2.297223e-01):1.207761e-01,1:3.979458e-01);
   tree gen.67500 = [&U] ((31:6.464962e-01,(((3:6.143687e-01,(((((21:3.760143e-03,22:3.257587e-04):7.559321e-04,23:8.384655e-04):3.048829e-02,(43:1.540461e-03,44:2.685529e-03):1.552294e-01):4.161950e-02,(41:1.768125e-02,30:5.284737e-02):7.384833e-02):1.437263e-01,36:3.041782e-01):2.180856e-01):1.320942e-01,((42:9.203720e-02,45:3.911156e-01):1.670104e-01,46:8.382338e-01):2.775126e-01):1.608465e-01,(((((11:1.023924e+00,(12:1.428144e+00,(5:8.391977e-01,9:8.604486e-01):6.664701e-01):1.314216e-01):1.170163e-01,((15:1.055600e+00,(8:9.836073e-01,7:1.122648e+00):1.698187e-01):8.768796e-02,14:1.275243e+00):1.618783e-01):8.018725e-02,6:1.150793e+00):3.937370e-02,(((13:1.867870e+00,16:1.985656e+00):3.042975e-01,(18:2.403981e+00,17:1.443466e+00):6.009776e-01):3.528663e-01,10:1.176238e+00):2.420287e-01):8.471381e-01,(((29:3.439312e-01,25:1.621802e-01):2.546448e-01,2:4.244385e-01):1.053296e-01,4:5.693513e-01):1.041313e-01):3.902924e-02):1.226403e-01):9.944750e-02,(((((28:1.631078e-01,35:1.750954e-01):5.560798e-02,34:1.672890e-01):8.673918e-02,(((27:1.116640e-02,26:1.841272e-03):7.231029e-02,40:9.156054e-02):4.488754e-02,((32:4.046659e-03,24:1.243448e-02):1.391326e-01,19:2.970701e-01):2.609030e-02):4.247495e-02):8.378893e-02,(20:6.675078e-02,33:1.249841e-01):4.144948e-01):8.827028e-02,(38:2.946725e-01,(37:6.219955e-03,39:2.695063e-02):3.550191e-01):2.290324e-01):1.204134e-01,1:3.967507e-01);
   tree gen.68000 = [&U] ((31:6.499315e-01,(((3:6.176332e-01,((((41:1.552181e-02,30:3.542263e-02):8.106266e-02,((21:2.484697e-03,23:9.459359e-04):3.671680e-03,22:3.230966e-04):3.065029e-02):4.184065e-02,(43:7.094051e-04,44:4.006084e-03):1.291171e-01):1.444901e-01,36:3.057944e-01):2.115538e-01):1.327961e-01,(46:8.426878e-01,(42:9.181325e-02,45:3.931939e-01):1.196062e-01):2.789872e-01):1.617011e-01,(((((11:1.092301e+00,(12:1.435733e+00,(5:8.436569e-01,9:8.650207e-01):6.700114e-01):1.321199e-01):1.344729e-01,((15:1.061209e+00,(8:9.888338e-01,7:1.128613e+00):1.707211e-01):8.815390e-02,14:1.282019e+00):1.627385e-01):6.862695e-02,(((13:1.877795e+00,16:1.996207e+00):3.059144e-01,(18:2.416755e+00,17:1.451136e+00):5.720645e-01):3.606478e-01,10:1.182488e+00):1.970751e-01):9.145164e-02,6:1.156908e+00):8.516395e-01,(((29:3.457587e-01,25:1.630420e-01):1.650084e-01,2:4.266938e-01):1.058893e-01,4:5.723767e-01):6.428114e-02):7.510955e-02):1.232920e-01):9.562460e-02,(((((28:1.639745e-01,35:1.760258e-01):5.590345e-02,34:1.681779e-01):8.720008e-02,(((27:1.122573e-02,26:6.232803e-03):8.612970e-02,40:1.081249e-01):2.037534e-02,((32:4.068162e-03,24:8.870339e-03):1.398719e-01,19:2.709775e-01):2.622893e-02):4.270065e-02):8.423416e-02,(20:6.710547e-02,33:1.039028e-01):4.166972e-01):8.873931e-02,(38:2.962383e-01,(37:6.253006e-03,39:1.772975e-02):3.569055e-01):2.302494e-01):1.210532e-01,1:3.988589e-01);
   tree gen.68500 = [&U] ((31:6.499315e-01,(((3:6.176332e-01,((((41:1.552181e-02,30:5.177483e-02):6.774795e-02,(43:7.094051e-04,44:4.006084e-03):1.291171e-01):2.512399e-02,(23:3.697341e-04,(22:6.466008e-04,21:3.518518e-04):4.591921e-03):2.445133e-02):1.444901e-01,36:3.057944e-01):2.938876e-01):1.041916e-01,(42:1.375288e-01,(46:8.426878e-01,45:3.931939e-01):9.571666e-02):2.977299e-01):1.284635e-01,(4:5.960231e-01,(((29:3.211542e-01,25:1.630420e-01):1.650084e-01,2:4.266938e-01):1.058893e-01,((((11:1.036647e+00,(12:1.435733e+00,(5:8.436569e-01,9:8.650207e-01):6.657875e-01):1.761396e-01):1.344729e-01,((15:1.061209e+00,(8:9.888338e-01,7:1.128613e+00):1.707211e-01):8.240827e-02,14:1.282019e+00):1.627385e-01):6.862695e-02,(((13:1.877795e+00,16:1.996207e+00):2.194061e-01,(18:2.064755e+00,17:1.401744e+00):5.700147e-01):3.259704e-01,10:1.182488e+00):3.201929e-01):1.027376e-01,6:1.173629e+00):7.840912e-01):6.428114e-02):7.510955e-02):1.232920e-01):1.066178e-01,(((((28:1.639745e-01,35:1.760258e-01):5.590345e-02,34:1.681779e-01):4.069781e-02,(((27:1.122573e-02,26:4.109972e-03):8.612970e-02,40:1.081249e-01):2.037534e-02,((32:4.265894e-03,24:9.139890e-03):1.398719e-01,19:2.709775e-01):2.622893e-02):7.847409e-02):8.403022e-02,(20:6.710547e-02,33:1.039028e-01):4.166972e-01):1.157033e-01,(38:3.785777e-01,(37:2.738790e-03,39:3.016342e-02):2.963314e-01):2.302494e-01):1.210532e-01,1:3.988589e-01);
   tree gen.69000 = [&U] (((45:7.954034e-01,(((((((15:1.154633e+00,(7:1.142618e+00,8:1.077550e+00):1.239127e-01):5.698903e-02,14:1.158834e+00):2.201252e-01,((12:1.457887e+00,(9:7.586992e-01,5:1.026853e+00):6.847477e-01):1.706126e-01,11:9.630219e-01):1.575262e-01):8.141188e-02,6:1.286420e+00):6.750011e-02,(10:1.212487e+00,((16:2.137697e+00,13:1.831787e+00):3.362194e-01,(17:1.578475e+00,18:2.141662e+00):6.835790e-01):2.856168e-01):2.559117e-01):7.972982e-01,((3:6.191909e-01,(36:2.833067e-01,((21:1.324114e-03,(22:2.845885e-03,23:2.214112e-03):3.492553e-04):2.341339e-02,((41:3.212733e-02,30:3.341101e-02):8.623593e-02,(44:3.063244e-03,43:1.405059e-03):1.416505e-01):1.695711e-03):2.731430e-01):1.961221e-01):1.016847e-01,(42:3.894981e-01,46:6.300301e-01):3.781558e-01):1.099544e-01):5.473911e-02,(4:5.457557e-01,(2:3.925627e-01,(25:3.267437e-01,29:3.696343e-01):2.838158e-01):1.428184e-01):1.184406e-01):6.777053e-02):1.059148e-01,31:7.041505e-01):1.045214e-01,(((33:1.084884e-01,20:4.766593e-02):4.240291e-01,((((24:3.706739e-03,32:7.203938e-03):1.220851e-01,(19:2.797545e-01,34:1.149537e-01):3.002250e-03):1.610136e-02,((26:7.350221e-03,27:1.110185e-02):1.049629e-01,40:1.520409e-01):1.458066e-02):6.501395e-02,(35:2.534820e-01,28:1.590390e-01):7.133993e-02):1.203683e-01):8.429033e-02,((37:1.339344e-01,39:1.930086e-01):3.613114e-01,38:3.484592e-01):1.607133e-01):1.287113e-01,1:3.985223e-01);
   tree gen.69500 = [&U] ((31:6.144766e-01,(((3:6.448704e-01,((((41:2.605594e-02,30:4.354321e-02):4.502777e-02,(43:1.600041e-03,44:3.050631e-03):1.382371e-01):2.989528e-02,(23:2.992324e-06,(21:7.419485e-04,22:5.273568e-04):1.389872e-03):2.233438e-02):1.508620e-01,36:3.882337e-01):2.312339e-01):1.700280e-01,(46:1.149570e+00,(45:4.497942e-01,42:2.914014e-01):2.308130e-02):2.705274e-01):9.505295e-02,(4:6.006822e-01,(((29:3.778913e-01,25:1.884751e-01):1.230389e-01,2:4.176969e-01):9.275315e-02,((((13:1.960605e+00,16:2.077338e+00):2.674805e-01,(18:2.384541e+00,17:1.463560e+00):7.552009e-01):2.273616e-01,10:1.234635e+00):1.774150e-01,(((11:1.104084e+00,(12:1.499047e+00,(5:8.808616e-01,9:9.031674e-01):6.661932e-01):1.839073e-01):9.870972e-02,((15:1.108008e+00,(8:1.037844e+00,7:1.116461e+00):1.975978e-01):5.288242e-02,14:1.338555e+00):1.699152e-01):1.011587e-01,6:1.225385e+00):5.557213e-02):7.923779e-01):6.321878e-02):9.098023e-02):1.477353e-01):9.940707e-02,(((((28:1.654575e-01,35:1.837884e-01):4.640336e-02,34:1.755945e-01):4.249255e-02,(((27:5.369388e-03,26:1.311652e-03):7.467443e-02,40:1.234748e-01):4.281972e-02,((32:7.760269e-03,24:1.016482e-02):1.326673e-01,19:2.417983e-01):2.193867e-02):7.732351e-02):6.362260e-02,(20:7.006477e-02,33:1.362859e-01):4.451018e-01):1.144758e-01,(38:2.510297e-01,(37:3.863107e-02,39:8.803328e-02):3.607645e-01):2.563420e-01):1.421924e-01,1:4.164483e-01);
   tree gen.70000 = [&U] ((31:6.828566e-01,(((2:4.823950e-01,(29:3.796341e-01,25:1.583772e-01):1.812110e-01):1.249691e-01,4:5.569705e-01):1.158651e-01,((3:6.304940e-01,(36:3.817324e-01,((43:1.007725e-03,44:2.650130e-03):1.113360e-01,(((42:1.674154e-02,41:1.420218e-02):1.815591e-02,30:6.210170e-02):6.764619e-02,(23:3.864927e-04,(21:3.574658e-04,22:2.974566e-03):1.634824e-03):4.469775e-02):9.457688e-03):1.624504e-01):2.191252e-01):2.356936e-01,((6:1.154120e+00,((((13:1.741728e+00,16:1.924011e+00):2.524346e-01,(17:1.547426e+00,18:2.248772e+00):7.441145e-01):3.523306e-01,10:1.229760e+00):2.313173e-01,((11:1.151447e+00,((5:9.380234e-01,9:9.260865e-01):6.130291e-01,12:1.382514e+00):2.555911e-01):1.294380e-01,((15:1.178159e+00,(7:1.192287e+00,8:9.817675e-01):1.478561e-01):8.857028e-02,14:1.171217e+00):2.336053e-01):1.048245e-01):5.251705e-02):7.699625e-01,(46:5.311356e-01,45:7.775928e-02):6.741740e-01):1.188549e-01):7.676367e-02):1.450143e-01):6.250606e-02,(((39:5.524213e-02,37:7.722841e-03):4.672114e-01,38:2.768795e-01):1.534961e-01,(((28:1.449640e-01,35:2.625502e-01):7.978382e-02,(((34:3.332963e-02,(24:3.206821e-03,32:2.214280e-02):6.960824e-02):8.426723e-02,19:2.795288e-01):6.176573e-03,((27:1.531037e-02,26:2.621310e-03):9.250340e-02,40:9.637820e-02):2.500724e-02):4.980690e-02):1.519997e-01,(33:1.379188e-01,20:6.641649e-02):3.816468e-01):9.301983e-02):1.619897e-01,1:3.956596e-01);
   tree gen.70500 = [&U] (((45:7.909916e-01,((((10:1.111952e+00,((16:1.977692e+00,13:1.816980e+00):2.867280e-01,(17:1.565716e+00,18:2.124351e+00):6.780533e-01):3.378297e-01):2.934635e-01,((((15:1.145300e+00,(7:1.190172e+00,8:1.068840e+00):2.038412e-01):1.352579e-01,14:1.149467e+00):1.623180e-01,((12:1.446102e+00,(9:7.525664e-01,5:1.018553e+00):6.792126e-01):1.954712e-01,11:1.105412e+00):1.210217e-01):8.034091e-02,6:1.276022e+00):1.085811e-01):8.179848e-01,(4:5.413441e-01,(2:4.482180e-01,(25:4.219708e-01,29:5.194002e-01):1.779837e-01):1.006087e-01):8.253983e-02):7.712666e-02,((3:5.776346e-01,(42:1.584675e-01,46:6.249374e-01):5.024140e-01):9.948133e-03,(36:2.503194e-01,(((41:4.257398e-02,30:2.958842e-02):5.974598e-02,(44:1.885207e-03,43:1.499164e-03):1.341885e-01):2.098144e-02,((21:3.804748e-04,22:2.441753e-03):6.010309e-04,23:1.849405e-04):4.568797e-02):1.588147e-01):3.326228e-01):2.207632e-01):8.887811e-02):5.226580e-02,31:6.984586e-01):1.229410e-01,(((33:1.260920e-01,20:7.881384e-02):4.206016e-01,(((19:2.774932e-01,((24:5.478354e-03,32:1.238762e-02):1.384120e-01,34:1.550060e-01):1.728938e-03):1.539449e-02,((26:5.612952e-03,27:1.092368e-02):7.980564e-02,40:9.545757e-02):1.166233e-02):2.490708e-02,(35:2.514330e-01,28:1.229352e-01):5.299435e-02):6.740330e-02):8.894252e-02,((37:1.358407e-01,39:2.729007e-01):2.659268e-01,38:3.559204e-01):2.852713e-01):1.640438e-01,1:3.953009e-01);
   tree gen.71000 = [&U] (((45:7.945963e-01,((((10:1.117019e+00,((16:1.986705e+00,13:1.846703e+00):2.589451e-01,(17:1.572851e+00,18:2.134032e+00):7.888255e-01):3.393693e-01):2.948008e-01,((((15:1.150519e+00,(7:1.195596e+00,8:1.073710e+00):2.047701e-01):1.552456e-01,14:1.154705e+00):1.630578e-01,((12:1.452692e+00,(9:7.559960e-01,5:1.023195e+00):6.823079e-01):1.963620e-01,11:1.110450e+00):1.055238e-01):9.751733e-02,6:1.281837e+00):1.090760e-01):8.217125e-01,(4:6.232255e-01,(2:4.502606e-01,(25:4.238938e-01,29:5.217672e-01):1.787948e-01):1.010672e-01):4.679576e-02):5.495444e-02,(((42:1.604424e-01,46:6.277854e-01):5.121601e-01,3:5.802670e-01):5.462801e-02,(36:2.514602e-01,(((41:4.276800e-02,30:3.380095e-02):6.001825e-02,(44:2.129591e-03,43:8.858126e-04):1.348000e-01):2.107706e-02,((21:3.904649e-04,23:1.085608e-04):2.710748e-03,22:3.112420e-04):3.381677e-02):1.764862e-01):2.297874e-01):2.474081e-01):1.016708e-01):8.608828e-02,31:7.016416e-01):1.095804e-01,(((33:1.266667e-01,20:7.285290e-02):4.225183e-01,(((19:2.656019e-01,((24:5.503320e-03,32:1.244407e-02):1.106925e-01,34:1.557124e-01):2.636395e-03):2.666215e-02,((26:5.638532e-03,27:7.045931e-03):8.016934e-02,40:9.589260e-02):2.427630e-02):3.065008e-02,(35:2.525789e-01,28:1.234954e-01):5.323586e-02):6.771047e-02):1.084902e-01,((37:2.015486e-01,39:1.352284e-01):2.671387e-01,38:2.233964e-01):2.361100e-01):1.493271e-01,1:4.059219e-01);
   tree gen.71500 = [&U] ((31:6.247584e-01,(((((29:3.552532e-01,25:1.915830e-01):2.496103e-01,2:3.926742e-01):9.927292e-02,(((11:1.037942e+00,(12:1.437157e+00,(5:8.280924e-01,9:8.490620e-01):6.262841e-01):1.165407e-01):1.468649e-01,((15:1.041631e+00,(8:1.056652e+00,7:1.049578e+00):1.743056e-01):1.139087e-01,14:1.249378e+00):1.597362e-01):6.239537e-02,(6:1.185649e+00,(((13:1.930209e+00,16:1.952893e+00):2.771078e-01,(18:2.241692e+00,17:1.410468e+00):6.690536e-01):2.799326e-01,10:1.078078e+00):2.551098e-01):1.039865e-01):8.399141e-01):5.427561e-02,4:5.653755e-01):8.033965e-02,((3:6.062386e-01,(((43:1.335895e-03,44:5.039597e-03):9.740339e-02,((41:2.829231e-02,30:3.780860e-02):4.582666e-02,((21:4.604711e-04,23:2.000125e-03):1.038721e-03,22:3.928555e-04):4.406281e-02):2.360193e-02):9.845248e-02,36:2.982895e-01):2.963273e-01):1.136284e-01,(45:5.275630e-01,(42:1.735435e-01,46:8.829268e-01):1.066309e-01):1.799389e-01):1.632536e-01):1.553645e-01):7.342393e-02,(((((28:1.307816e-01,35:2.341612e-01):4.273867e-02,34:1.567326e-01):7.434053e-02,(((27:5.268421e-03,26:2.057406e-03):7.625002e-02,40:9.914274e-02):2.279698e-02,((32:1.150691e-02,24:2.234535e-03):1.102476e-01,19:2.687919e-01):2.659653e-02):6.700739e-02):7.683854e-02,(20:6.520238e-02,33:1.031315e-01):4.229938e-01):1.028179e-01,(38:3.438144e-01,(37:2.259452e-01,39:3.128756e-01):1.555090e-01):1.545546e-01):1.412956e-01,1:3.915004e-01);
   tree gen.72000 = [&U] ((31:6.302331e-01,(((((29:3.149412e-01,25:2.024311e-01):3.090770e-01,2:3.961152e-01):7.246893e-02,(((((13:1.947124e+00,16:1.970006e+00):1.603483e-01,(18:2.261335e+00,17:1.422828e+00):6.749164e-01):3.445607e-01,10:1.087525e+00):2.573453e-01,((11:1.047038e+00,(12:1.449751e+00,(5:8.413328e-01,9:8.565023e-01):6.383828e-01):1.854437e-01):1.924126e-01,((15:1.050759e+00,(8:1.065911e+00,7:1.058775e+00):1.758330e-01):9.591448e-02,14:1.260326e+00):1.433852e-01):8.743603e-02):1.268661e-01,6:1.065926e+00):8.788852e-01):6.429629e-02,4:5.703298e-01):1.417122e-01,((3:6.115510e-01,(((43:1.872995e-03,44:5.083758e-03):1.025906e-01,((41:2.857878e-02,30:3.813991e-02):4.827970e-02,(21:3.042454e-04,(22:1.185786e-03,23:9.866396e-04):1.316886e-03):4.269532e-02):3.383574e-02):9.931521e-02,36:3.009033e-01):2.989240e-01):1.146241e-01,(45:5.321860e-01,(42:1.750643e-01,46:9.350560e-01):1.054084e-01):1.936936e-01):1.646841e-01):1.503193e-01):7.396442e-02,(((((28:1.319277e-01,35:2.362131e-01):4.593611e-02,34:1.581060e-01):3.657005e-02,(((27:4.188582e-03,26:1.697031e-03):9.375739e-02,40:1.000115e-01):1.533798e-02,((32:6.978739e-03,24:1.948588e-03):1.112137e-01,19:2.642573e-01):2.682959e-02):6.589609e-02):7.803746e-02,(20:8.009244e-02,33:1.040353e-01):4.267004e-01):8.792646e-02,(38:3.468273e-01,(37:2.279251e-01,39:3.203254e-01):1.820840e-01):1.943276e-01):1.447683e-01,1:3.949311e-01);
   tree gen.72500 = [&U] (((45:8.131548e-01,(((42:2.090615e-01,46:5.931172e-01):5.211421e-01,(3:5.482229e-01,(36:4.881377e-01,(((41:1.769570e-02,30:4.743735e-02):3.885762e-02,(44:5.830993e-03,43:1.937648e-03):1.273559e-01):2.269993e-02,(21:1.514051e-03,(22:6.108972e-03,23:1.684304e-03):3.948784e-05):3.194930e-02):1.384842e-01):2.409917e-01):2.880492e-03):2.620446e-01,(4:5.888092e-01,((2:4.253959e-01,(25:2.968163e-01,29:3.433015e-01):1.777186e-01):7.072071e-02,(((((15:1.086984e+00,(7:1.111479e+00,8:1.014417e+00):8.669542e-02):1.523473e-01,14:1.090939e+00):1.498814e-01,((12:1.297470e+00,(9:7.142476e-01,5:9.666908e-01):6.770940e-01):1.872362e-01,11:1.049128e+00):1.227956e-01):6.059182e-02,6:1.241657e+00):9.873415e-02,(10:1.084596e+00,((16:1.876993e+00,13:1.914166e+00):1.706797e-01,(17:1.485994e+00,18:2.016184e+00):7.452642e-01):3.227357e-01):1.975894e-01):7.690348e-01):4.008225e-02):9.586204e-02):4.485957e-02):7.839287e-02,31:6.628949e-01):1.081753e-01,(((33:1.180988e-01,20:4.785424e-02):3.991856e-01,((((26:4.224174e-03,27:9.303830e-03):8.232997e-02,40:8.048845e-02):2.599596e-02,(34:1.510058e-01,((24:1.072747e-02,32:1.396451e-02):1.463378e-01,19:2.443675e-01):1.623068e-03):1.908281e-02):4.015843e-02,(35:2.386307e-01,28:1.166756e-01):6.131680e-02):8.017347e-02):7.262786e-02,((37:2.405277e-01,39:4.012811e-01):1.079871e-01,38:3.020523e-01):2.366034e-01):1.577496e-01,1:3.933478e-01);
   tree gen.73000 = [&U] ((31:6.382114e-01,(((((29:4.984738e-01,25:2.512920e-01):2.544123e-01,2:4.011298e-01):1.482577e-01,4:5.767487e-01):6.433948e-02,(((((13:1.971773e+00,16:1.793497e+00):2.069042e-01,(18:2.289962e+00,17:1.440840e+00):6.838201e-01):3.489226e-01,10:1.254378e+00):2.606031e-01,((11:1.060293e+00,(12:1.468104e+00,(5:1.026216e+00,9:8.673450e-01):6.464643e-01):1.146550e-01):1.677769e-01,((15:1.064061e+00,(8:1.079405e+00,7:1.072178e+00):1.012023e-01):1.246935e-01,14:1.276281e+00):1.772464e-01):7.885714e-02):9.366343e-02,6:1.205352e+00):7.685112e-01):5.650638e-02,((3:6.163298e-01,((((43:1.332363e-03,44:2.302248e-03):1.504115e-01,(41:5.316111e-02,30:3.410646e-02):5.923802e-02):3.468923e-02,((21:1.223191e-03,22:2.656479e-03):1.869809e-03,23:5.232867e-03):8.429729e-03):1.005725e-01,36:3.082465e-01):3.235810e-01):1.218063e-01,(46:9.943744e-01,(42:3.011520e-01,45:4.435320e-01):1.637322e-01):1.965898e-01):1.667689e-01):1.522223e-01):9.162738e-02,((((28:1.306378e-01,35:2.392034e-01):8.386475e-02,((((27:1.218760e-02,26:5.038645e-03):9.494429e-02,40:9.227820e-02):1.772068e-02,((32:3.667508e-03,24:1.048608e-02):1.549716e-01,19:2.676026e-01):2.905203e-02):5.766079e-02,34:1.601075e-01):9.011527e-05):9.930491e-02,(20:6.031319e-02,33:1.053523e-01):4.321022e-01):1.164650e-01,(38:2.774956e-01,(37:2.817934e-01,39:2.757837e-01):1.720728e-01):2.052279e-01):1.466010e-01,1:3.999307e-01);
   tree gen.73500 = [&U] ((31:6.511673e-01,(((2:3.192401e-01,(29:3.375773e-01,25:1.996607e-01):1.234773e-01):1.987362e-01,4:5.182041e-01):1.164877e-01,((3:6.205143e-01,(36:2.886181e-01,(((23:1.597135e-03,22:2.118979e-03):8.852679e-04,21:1.947131e-03):1.939759e-02,((41:2.529687e-02,(30:1.528142e-02,42:8.354800e-03):4.089829e-02):3.069973e-02,(43:1.791419e-03,44:4.377779e-03):9.458919e-02):5.231100e-02):1.299455e-01):3.186701e-01):2.172552e-01,(((6:1.322684e+00,((11:1.035660e+00,((5:9.231759e-01,9:9.114280e-01):6.636003e-01,12:1.360631e+00):2.032564e-01):1.113794e-01,((15:1.170030e+00,(7:1.200550e+00,8:9.662277e-01):1.876446e-01):6.313467e-02,14:1.152678e+00):1.389350e-01):7.551308e-02):8.844375e-02,(((13:1.705469e+00,16:2.292672e+00):1.736668e-01,(17:1.522932e+00,18:2.292810e+00):6.387632e-01):3.640378e-01,10:1.210295e+00):1.613263e-01):6.934238e-01,(46:8.986171e-01,45:6.134371e-02):5.114633e-01):2.054414e-01):5.719459e-02):1.593206e-01):1.826873e-01,(((39:1.829764e-01,37:1.458649e-01):4.623648e-01,38:3.753106e-01):1.444720e-01,(((28:1.426694e-01,35:2.469095e-01):6.859938e-02,((19:2.751043e-01,(34:7.781144e-02,(24:6.259074e-03,32:4.905842e-03):8.670319e-02):2.478324e-02):1.751167e-02,((27:7.782198e-03,26:3.450344e-03):8.069623e-02,40:8.111470e-02):4.188574e-02):7.305969e-02):8.298792e-02,(33:1.162064e-01,20:6.536522e-02):3.825506e-01):9.761699e-02):1.498470e-01,1:3.238158e-01);
   tree gen.74000 = [&U] (((45:8.716906e-01,(((42:2.294003e-01,46:1.007951e+00):3.432926e-01,(3:5.695599e-01,(36:2.034058e-01,(((41:1.709026e-02,30:7.152909e-02):6.353781e-02,(21:1.976531e-03,(23:3.688788e-03,22:2.688695e-03):1.153375e-03):4.409943e-02):2.228343e-02,(44:4.733501e-03,43:3.012476e-03):1.207004e-01):1.635375e-01):2.969752e-01):7.631422e-02):2.079062e-01,(4:5.931271e-01,((2:4.383821e-01,(25:3.097830e-01,29:3.955966e-01):1.949761e-01):1.404738e-01,(((((15:1.120167e+00,(7:1.145409e+00,8:1.045384e+00):9.794652e-02):1.201025e-01,14:1.315271e+00):1.924600e-01,((12:1.337078e+00,(9:7.360517e-01,5:9.962013e-01):5.781612e-01):1.929520e-01,11:1.043506e+00):1.573675e-01):7.803330e-02,6:1.193968e+00):7.776181e-02,(10:1.117706e+00,((16:1.934292e+00,13:1.972600e+00):1.982500e-01,(17:1.571127e+00,18:2.423258e+00):6.083237e-01):3.784493e-01):2.036213e-01):7.925113e-01):5.619019e-02):7.406749e-02):7.349809e-02):1.171786e-01,31:6.831313e-01):7.941330e-02,(((33:1.217041e-01,20:9.111985e-02):4.113717e-01,((((26:2.981267e-03,27:9.905835e-03):7.890484e-02,40:1.115584e-01):2.284323e-02,((24:2.088041e-03,32:1.178521e-02):1.344897e-01,(34:1.458276e-01,19:2.475712e-01):2.604137e-02):1.034010e-02):3.603175e-02,(35:2.459155e-01,28:1.330696e-01):5.536563e-02):8.522008e-02):1.290592e-01,((39:4.074370e-01,38:1.536593e-01):1.400458e-01,37:4.951320e-01):1.691586e-01):1.170785e-01,1:4.053556e-01);
   tree gen.74500 = [&U] ((((((42:2.291038e-01,46:1.006649e+00):3.360576e-01,(3:6.326920e-01,(36:2.984008e-01,((((23:1.866596e-03,21:1.637545e-03):2.792264e-04,22:1.025182e-03):4.314443e-02,(41:4.235526e-02,30:4.441315e-02):8.282088e-02):1.734190e-02,(44:2.468264e-03,43:2.905445e-04):1.095710e-01):1.713502e-01):2.946204e-01):8.990799e-02):1.418031e-01,45:8.705642e-01):8.123909e-02,(4:5.923607e-01,((2:4.788533e-01,(25:2.873902e-01,29:3.950854e-01):1.947242e-01):6.602673e-02,(((((15:1.118720e+00,(7:1.089584e+00,8:1.044034e+00):2.506903e-01):1.323945e-01,14:1.313571e+00):1.178472e-01,((12:1.335351e+00,(9:7.351006e-01,5:9.608066e-01):6.514503e-01):1.927027e-01,11:1.042157e+00):1.571642e-01):1.211770e-01,6:1.218936e+00):6.586805e-02,(10:1.116262e+00,((16:1.931793e+00,13:2.022385e+00):1.979938e-01,(17:1.569097e+00,18:2.420127e+00):6.075376e-01):3.779603e-01):2.033582e-01):7.914872e-01):5.370545e-02):1.113552e-01):1.170272e-01,31:6.831644e-01):7.931069e-02,(((33:1.016077e-01,20:6.616306e-02):4.078749e-01,((((26:2.065672e-03,27:9.893035e-03):7.880288e-02,40:1.114143e-01):2.057883e-02,(34:1.456392e-01,((24:1.982545e-03,32:1.176998e-02):1.974719e-01,19:2.488304e-01):6.954831e-03):1.578237e-02):4.741050e-02,(35:2.455977e-01,28:1.356310e-01):5.136415e-02):1.019288e-01):1.117291e-01,((39:4.069105e-01,38:1.962432e-01):1.398649e-01,37:4.944922e-01):1.305796e-01):9.811635e-02,1:4.048318e-01);
   tree gen.75000 = [&U] ((((((42:2.301615e-01,46:1.011296e+00):3.706573e-01,(3:6.356128e-01,(36:2.997784e-01,((44:2.479659e-03,43:1.816732e-04):1.100768e-01,((41:5.351523e-02,30:5.501731e-02):4.265000e-02,(22:9.512184e-05,(23:1.912245e-03,21:1.534997e-03):1.061004e-03):2.365731e-02):4.131199e-02):1.519561e-01):2.959806e-01):4.681994e-02):1.920238e-01,(4:5.950954e-01,((2:4.815011e-01,(25:2.887169e-01,29:3.969093e-01):2.666652e-01):8.910979e-02,((10:1.121415e+00,((16:1.940711e+00,13:2.031722e+00):1.989079e-01,(17:1.580796e+00,18:2.431300e+00):5.766765e-01):2.827342e-01):2.366166e-01,(6:1.224564e+00,(((15:1.123884e+00,(7:1.094614e+00,8:1.048853e+00):2.518476e-01):7.051382e-02,14:1.319636e+00):1.183912e-01,((12:1.394292e+00,(9:7.384942e-01,5:9.652423e-01):6.544578e-01):1.778380e-01,11:1.046968e+00):1.578897e-01):1.653000e-01):1.004517e-01):7.871935e-01):8.569409e-02):1.118693e-01):4.182002e-02,45:7.239956e-01):1.175675e-01,31:6.863183e-01):1.334270e-01,(((33:1.020768e-01,20:5.691247e-02):4.097579e-01,((((26:3.987298e-03,27:9.938707e-03):8.196714e-02,40:1.119286e-01):2.637972e-02,(34:1.797264e-01,((24:7.072271e-03,32:1.182431e-02):1.492357e-01,19:2.499791e-01):1.643568e-02):9.302136e-03):5.590048e-02,(35:2.467315e-01,28:1.362572e-01):3.366873e-02):1.134146e-01):6.057797e-02,((39:4.087891e-01,38:3.047224e-01):1.326156e-02,37:4.967750e-01):1.845498e-01):1.567262e-01,1:4.067008e-01);
   tree gen.75500 = [&U] ((31:6.019792e-01,(((2:3.768342e-01,(29:4.977892e-01,25:2.057071e-01):1.847020e-01):1.927289e-01,4:5.082309e-01):1.026297e-01,((3:6.488783e-01,(36:3.818267e-01,(((23:3.007285e-05,(22:1.249216e-03,21:6.317797e-04):1.545032e-03):3.674458e-02,(43:9.574670e-05,44:6.028846e-03):1.347784e-01):2.095347e-02,((42:7.094594e-02,41:1.344138e-02):1.708004e-03,30:6.150928e-02):4.129982e-02):1.628522e-01):2.649586e-01):1.947525e-01,(((((13:1.694563e+00,16:2.237589e+00):2.900198e-01,(17:1.446101e+00,18:2.139969e+00):8.030502e-01):2.482451e-01,10:1.187002e+00):2.011680e-01,(((11:1.015728e+00,((5:9.054088e-01,9:8.938870e-01):6.319056e-01,12:1.334444e+00):2.092895e-01):1.095633e-01,(14:1.130494e+00,((7:1.127951e+00,8:9.476319e-01):1.678423e-01,15:1.147511e+00):7.265856e-02):1.316945e-01):7.079026e-02,6:1.297228e+00):2.847986e-02):6.943953e-01,(46:3.510137e-01,45:4.017459e-01):5.347179e-01):1.460864e-01):9.240855e-02):1.240985e-01):1.292502e-01,(((39:1.597739e-01,37:2.044536e-01):2.009852e-01,38:2.659982e-01):2.625364e-01,(((28:1.389230e-01,35:2.240604e-01):5.719308e-02,((40:1.305720e-01,(27:1.065507e-02,26:9.619869e-04):1.244613e-01):1.857177e-03,(19:2.698097e-01,(34:7.784735e-02,(24:5.346797e-03,32:5.210150e-03):1.088304e-01):5.538392e-02):2.454382e-02):6.148017e-02):8.478996e-02,(33:1.122010e-01,20:6.479059e-02):4.194839e-01):1.012496e-01):1.675152e-01,1:3.758114e-01);
   tree gen.76000 = [&U] ((31:6.014306e-01,(((2:3.764908e-01,(29:4.973355e-01,25:1.835504e-01):1.845337e-01):1.925532e-01,4:5.077677e-01):1.025361e-01,((3:6.482869e-01,(36:3.064385e-01,(((41:6.328431e-03,42:5.495906e-02):9.754368e-03,30:6.022993e-02):6.141819e-02,((43:2.915478e-04,44:6.023351e-03):1.372088e-01,((23:3.857306e-05,22:1.832141e-03):1.483808e-03,21:3.136541e-04):4.071489e-02):6.062743e-03):1.627038e-01):2.647171e-01):1.945750e-01,(((((13:1.693019e+00,16:2.235549e+00):2.897555e-01,(17:1.444783e+00,18:2.138019e+00):8.023183e-01):2.480189e-01,10:1.185920e+00):2.639645e-01,(((11:1.014802e+00,((5:9.045836e-01,9:8.745533e-01):6.313297e-01,12:1.333228e+00):2.090987e-01):1.000733e-01,(14:1.129464e+00,((7:1.126923e+00,8:9.467683e-01):1.676894e-01,15:1.146466e+00):9.188026e-02):2.370483e-01):4.814420e-02,6:1.296965e+00):6.506999e-02):6.937625e-01,(46:1.008655e+00,45:2.683004e-01):5.342306e-01):7.706162e-02):9.232433e-02):1.239854e-01):1.019474e-01,(((39:2.017631e-01,37:2.042672e-01):2.477409e-01,38:2.657558e-01):2.539368e-01,(((28:1.387964e-01,35:2.238562e-01):5.714095e-02,((40:1.304530e-01,(27:1.064536e-02,26:6.725521e-03):1.243479e-01):1.855485e-03,(19:2.695638e-01,(34:6.870930e-02,(24:4.197316e-03,32:9.515255e-03):9.769399e-02):5.413247e-02):1.792326e-02):6.200005e-02):9.075888e-02,(33:1.062462e-01,20:6.009758e-02):4.191015e-01):1.011573e-01):1.562749e-01,1:3.754689e-01);
   tree gen.76500 = [&U] ((((38:2.365480e-01,37:3.173103e-01):2.459849e-02,39:3.815370e-01):2.147600e-01,(((((24:4.908051e-03,32:5.529163e-03):1.408654e-01,19:2.415499e-01):1.554980e-02,(40:1.160644e-01,(26:4.568295e-03,27:8.249636e-03):9.055659e-02):2.102257e-02):5.156892e-02,(34:1.677904e-01,(28:1.494775e-01,35:2.205207e-01):7.379806e-02):7.795531e-02):1.015130e-01,(33:1.313315e-01,20:5.852733e-02):3.769822e-01):8.955393e-02):1.146641e-01,((((3:6.406125e-01,(((30:4.235273e-02,41:3.194540e-02):4.808043e-02,((44:3.738404e-03,43:5.036431e-04):1.449429e-01,((21:7.769669e-04,23:4.085005e-04):2.899227e-04,22:1.850492e-03):4.656669e-02):2.889267e-02):1.077809e-01,(42:1.625555e-01,36:1.835913e-01):9.294798e-02):2.667145e-01):3.252963e-01,(4:6.063983e-01,(((29:3.198127e-01,25:1.990774e-01):1.982718e-01,2:4.415719e-01):8.501816e-02,((6:1.195425e+00,(((((9:8.115086e-01,5:9.502304e-01):7.421107e-01,12:1.372785e+00):1.179807e-01,11:1.023235e+00):1.204660e-01,((15:1.183614e+00,(7:1.053354e+00,8:9.841769e-01):1.753989e-01):1.152488e-01,14:1.271771e+00):1.346647e-01):1.094089e-01,(((13:1.998088e+00,16:2.034707e+00):1.337499e-01,(18:2.408819e+00,17:1.234801e+00):8.593098e-01):3.992063e-01,10:1.066765e+00):2.415427e-01):1.438716e-01):5.397485e-01,46:1.106689e+00):2.521638e-01):5.375348e-02):7.505225e-02):1.371375e-01,45:7.157264e-01):5.083717e-02,31:6.309227e-01):7.468109e-02,1:4.030804e-01);
   tree gen.77000 = [&U] (((38:2.421071e-01,(37:3.274077e-01,39:3.994387e-01):2.472655e-02):2.198070e-01,(((((24:5.023393e-03,32:2.142444e-02):1.441758e-01,19:2.472265e-01):2.053855e-02,(40:1.258571e-01,(26:3.365491e-03,27:8.443508e-03):1.153237e-01):9.215330e-03):4.783030e-02,(34:1.717336e-01,(28:1.529903e-01,35:2.257031e-01):2.858118e-02):7.688998e-02):1.257126e-01,(33:1.344179e-01,20:5.990276e-02):3.858416e-01):9.165851e-02):1.173588e-01,((((3:6.556674e-01,(((44:5.073114e-03,43:5.515546e-04):1.268854e-01,(((23:7.509765e-04,22:8.922091e-04):6.996447e-05,21:7.816651e-04):1.166139e-02,(30:4.334805e-02,41:3.269614e-02):8.635871e-02):2.525304e-02):1.132904e-01,(42:5.942627e-02,36:1.150940e-01):1.676227e-01):2.594307e-01):3.329410e-01,(4:6.206491e-01,(((29:3.273285e-01,25:3.237318e-01):2.029313e-01,2:3.688924e-01):1.240576e-01,((6:1.223518e+00,(((((9:8.990768e-01,5:9.725615e-01):5.702596e-01,12:1.376912e+00):2.040357e-01,11:1.047281e+00):2.106263e-01,((15:1.211430e+00,(7:1.078108e+00,8:1.007306e+00):1.795209e-01):1.179572e-01,14:1.301658e+00):1.378294e-01):7.166371e-02,(((13:2.045044e+00,16:2.238519e+00):2.584633e-01,(18:2.465428e+00,17:1.263820e+00):8.795042e-01):2.398347e-01,10:1.129046e+00):2.472192e-01):4.809142e-02):5.524329e-01,46:1.132697e+00):2.580898e-01):9.761284e-02):5.202679e-02):3.986999e-02,45:7.325464e-01):1.627320e-01,31:6.457498e-01):7.133674e-02,1:4.125531e-01);
   tree gen.77500 = [&U] ((((((36:3.224789e-01,((41:4.750850e-02,30:3.529287e-02):2.714497e-02,((23:1.657011e-03,(21:4.584034e-04,22:2.336368e-03):6.468878e-04):2.853259e-02,(44:4.322926e-03,43:3.844548e-04):1.422265e-01):5.812468e-02):9.019683e-02):2.647608e-01,((42:9.771570e-02,46:6.228649e-01):4.325501e-01,3:6.246478e-01):4.784165e-03):2.049688e-01,45:7.696480e-01):1.004490e-01,(4:5.848293e-01,((2:4.298216e-01,(25:2.502291e-01,29:4.202941e-01):2.620649e-01):8.951578e-02,(((((15:1.104496e+00,(7:1.075731e+00,8:1.030759e+00):2.150782e-01):7.954050e-02,14:1.296870e+00):1.687354e-01,((12:1.370239e+00,(9:9.115377e-01,5:9.972085e-01):6.431676e-01):2.140906e-01,11:1.028907e+00):1.990736e-01):9.157138e-02,6:1.203438e+00):6.898553e-02,(10:1.230814e+00,((16:2.169261e+00,13:1.996672e+00):2.550640e-01,(17:1.600226e+00,18:2.389357e+00):7.228977e-01):2.760505e-01):2.031224e-01):8.575998e-01):4.751312e-02):9.460333e-02):1.349581e-01,31:6.744785e-01):1.224850e-01,(((33:1.003158e-01,20:4.840717e-02):4.248491e-01,(((40:1.233983e-01,(26:1.663886e-03,27:2.222812e-02):9.181371e-02):1.186716e-02,(34:1.209247e-01,((24:3.474951e-03,32:7.039415e-03):1.354958e-01,19:2.369420e-01):2.669854e-02):4.750615e-03):6.341862e-02,(35:2.472592e-01,28:1.226913e-01):4.167185e-02):1.201124e-01):9.933921e-02,((39:3.835198e-01,37:3.213833e-01):1.139585e-01,38:2.808561e-01):2.230602e-01):1.295566e-01,1:3.898235e-01);
   tree gen.78000 = [&U] ((31:5.718885e-01,(((2:4.629421e-01,(29:3.225179e-01,25:4.088196e-01):1.669209e-01):1.399265e-01,4:5.335356e-01):1.086324e-01,((3:6.286417e-01,(36:3.059748e-01,((((30:2.271119e-02,42:4.584219e-02):3.412127e-02,41:3.054007e-02):5.481748e-02,(43:9.406982e-04,44:4.170797e-03):1.246208e-01):2.398550e-02,((23:2.822311e-03,22:1.571068e-03):8.665797e-03,21:3.654147e-03):3.552616e-02):1.226419e-01):2.700238e-01):1.731022e-01,(((((13:1.928396e+00,16:2.167805e+00):2.820212e-01,(17:1.407863e+00,18:2.111772e+00):5.640268e-01):3.427292e-01,10:1.166540e+00):2.188766e-01,(((11:9.840505e-01,((5:8.771718e-01,9:8.541425e-01):5.663789e-01,12:1.192935e+00):1.699733e-01):1.778541e-01,(14:1.264993e+00,((7:1.118832e+00,8:1.008255e+00):1.449658e-01,15:1.111724e+00):9.488907e-02):1.708745e-01):9.427821e-02,6:1.257663e+00):6.586130e-02):7.832817e-01,(46:5.446655e-01,45:9.911773e-02):6.614381e-01):5.526508e-02):1.294343e-01):1.724711e-01):1.054297e-01,(((39:2.839444e-01,37:1.498665e-01):1.441751e-01,38:2.179190e-01):2.617480e-01,(((28:1.345904e-01,35:1.857293e-01):7.946043e-02,((34:1.556038e-01,((24:4.408679e-03,32:4.705966e-03):1.142546e-01,19:2.791773e-01):4.480115e-03):2.136735e-02,(40:1.264999e-01,(27:6.827542e-03,26:4.168956e-03):7.687342e-02):1.519302e-02):5.450645e-02):1.507480e-01,(33:7.847409e-02,20:4.930490e-02):3.853874e-01):9.899252e-02):1.473992e-01,1:3.640910e-01);
   tree gen.78500 = [&U] ((31:6.521318e-01,(((((29:4.159534e-01,25:4.414570e-01):1.942953e-01,2:4.513423e-01):1.647564e-01,4:6.549017e-01):4.540148e-02,(6:1.192879e+00,((((13:1.959753e+00,16:1.973592e+00):2.668505e-01,(18:2.220304e+00,17:1.379474e+00):7.958020e-01):2.973841e-01,10:1.200954e+00):2.818388e-01,((11:1.078696e+00,(12:1.417793e+00,(5:8.298802e-01,9:9.412786e-01):6.513209e-01):2.031704e-01):9.062419e-02,((15:1.116912e+00,(8:9.851623e-01,7:1.169898e+00):1.594320e-01):1.193837e-01,14:1.221923e+00):1.285563e-01):1.026819e-01):5.824194e-02):7.869666e-01):8.194884e-02,(((46:6.064184e-01,45:1.103601e-01):5.433828e-01,42:2.561101e-01):2.385537e-01,(3:5.981130e-01,((((41:3.727764e-02,30:6.362403e-02):6.817236e-02,((22:2.042601e-04,23:1.772358e-03):1.763812e-03,21:9.045161e-04):4.323314e-02):2.367701e-02,(43:7.010067e-05,44:4.093134e-03):1.586512e-01):1.008882e-01,36:3.839581e-01):2.753776e-01):2.233005e-01):9.390507e-02):1.834795e-01):6.982481e-02,((((34:1.737960e-01,(28:1.635301e-01,35:2.290156e-01):4.277494e-02):5.367982e-02,(((32:3.589681e-03,24:2.919234e-03):1.056846e-01,19:2.771787e-01):2.213200e-02,((27:1.020882e-02,26:4.456681e-03):7.474767e-02,40:1.254733e-01):3.126517e-02):8.636328e-02):7.431178e-02,(20:5.433218e-02,33:1.245347e-01):4.706067e-01):1.097874e-01,(39:4.239634e-01,(37:4.176565e-01,38:2.371216e-01):6.741620e-03):2.078257e-01):1.268951e-01,1:3.948859e-01);
   tree gen.79000 = [&U] ((31:6.414117e-01,(((((29:4.091157e-01,25:3.233810e-01):2.438648e-01,2:4.439228e-01):8.695588e-02,4:6.441361e-01):4.465514e-02,(6:1.173270e+00,((((13:1.927538e+00,16:1.941149e+00):2.624639e-01,(18:2.183805e+00,17:1.356797e+00):7.827202e-01):2.879705e-01,10:1.181212e+00):2.152411e-01,((11:1.060964e+00,(12:1.394486e+00,(5:8.162381e-01,9:9.258053e-01):6.335177e-01):1.461267e-01):8.913446e-02,((15:1.098551e+00,(8:9.689676e-01,7:1.150667e+00):1.568112e-01):1.077052e-01,14:1.201837e+00):1.264430e-01):1.009939e-01):5.728453e-02):7.740300e-01):8.060172e-02,(((46:3.199205e-01,45:1.085459e-01):5.344504e-01,42:2.519000e-01):2.887569e-01,(3:5.965827e-01,(((41:3.519809e-02,30:3.653594e-02):8.824900e-02,(((22:2.982069e-03,23:8.307129e-04):1.487521e-04,21:8.630882e-04):2.091143e-02,(43:6.894832e-05,44:5.179420e-03):1.560432e-01):3.875642e-02):7.407200e-02,36:3.750497e-01):2.708508e-01):1.871549e-01):9.236141e-02):1.406495e-01):1.045852e-01,((((34:1.709390e-01,(28:1.608419e-01,35:2.108977e-01):4.977290e-02):5.279740e-02,(((32:8.654236e-03,24:8.285578e-04):1.039473e-01,19:2.462948e-01):2.454501e-02,((27:7.588138e-03,26:1.157135e-03):7.351892e-02,40:1.234107e-01):2.091348e-02):4.629158e-02):9.057358e-02,(20:5.343904e-02,33:1.224875e-01):4.628706e-01):1.238467e-01,((37:4.107909e-01,38:2.332236e-01):7.176908e-03,39:4.041462e-01):2.044094e-01):1.248092e-01,1:3.618786e-01);
   tree gen.79500 = [&U] ((31:6.629930e-01,(((((29:4.228811e-01,25:3.579237e-01):1.957134e-01,2:4.588594e-01):1.095086e-01,((((13:1.856570e+00,16:2.006462e+00):3.384993e-01,(18:2.257283e+00,17:1.402449e+00):8.090560e-01):2.976597e-01,10:1.220956e+00):2.224832e-01,(((11:1.096662e+00,(12:1.441406e+00,(5:8.437018e-01,9:9.569556e-01):6.548334e-01):1.802745e-01):9.213354e-02,((15:1.029054e+00,(8:1.001570e+00,7:1.189383e+00):1.620874e-01):1.254180e-01,14:1.242274e+00):1.306974e-01):1.139025e-01,6:1.212747e+00):5.921196e-02):1.026979e+00):1.987973e-02,4:6.965430e-01):7.285599e-02,(((46:4.359269e-01,45:1.699422e-01):4.864640e-01,42:2.603756e-01):2.984726e-01,(3:6.166557e-01,(((41:3.100228e-02,30:8.168253e-02):2.792782e-02,((22:1.088740e-03,(21:8.906265e-04,23:6.901380e-04):3.200675e-03):3.400720e-02,(43:7.126820e-05,44:5.353690e-03):1.431920e-01):4.006044e-02):7.656427e-02,36:3.876689e-01):2.799640e-01):1.934520e-01):9.546906e-02):1.453818e-01):1.081042e-01,((((34:1.691032e-01,(28:1.662537e-01,35:2.179937e-01):5.144759e-02):6.031192e-02,(((32:8.945422e-03,24:8.564360e-04):1.567635e-01,19:2.437826e-01):2.537087e-02,((27:1.124659e-02,26:6.189588e-03):8.650416e-02,40:1.275631e-01):3.860879e-02):4.784914e-02):9.362107e-02,(20:7.169958e-02,33:1.266088e-01):4.784447e-01):1.312463e-01,(37:4.246126e-01,(39:4.249261e-01,38:2.410708e-01):5.512012e-02):2.700455e-01):1.290086e-01,1:3.849187e-01);
   tree gen.80000 = [&U] (((45:7.342378e-01,((4:5.579223e-01,((2:5.097058e-01,(25:1.741013e-01,29:4.115605e-01):2.579694e-01):8.573323e-02,(((((15:1.050996e+00,(7:1.040714e+00,8:1.061944e+00):2.271581e-01):8.674021e-02,14:1.237204e+00):1.403666e-01,((12:1.393863e+00,(9:7.851873e-01,5:9.513287e-01):5.947716e-01):2.284520e-01,11:9.815688e-01):1.580879e-01):1.029602e-01,(10:1.174186e+00,((16:2.027479e+00,13:1.821910e+00):2.165820e-01,(17:1.526602e+00,18:2.193198e+00):7.415514e-01):3.157881e-01):2.176000e-01):1.243900e-01,6:1.148070e+00):8.181431e-01):3.661005e-02):1.113168e-01,((3:6.279042e-01,(36:3.076422e-01,((44:3.467581e-03,43:3.455307e-04):1.562698e-01,((22:1.046069e-04,(23:1.729888e-03,21:5.842433e-03):2.186986e-03):4.712765e-02,(41:5.185245e-03,30:5.697374e-02):7.355254e-02):8.739062e-03):1.423218e-01):2.667661e-01):3.276487e-02,(42:2.697036e-01,46:5.611287e-01):4.037391e-01):2.466510e-01):1.264540e-02):1.212386e-01,31:6.434469e-01):9.213389e-02,(((33:1.276963e-01,20:3.860235e-02):3.971703e-01,(((40:1.075927e-01,(26:5.306992e-03,27:1.093459e-02):8.335442e-02):1.760572e-02,(((24:4.119960e-03,32:1.823640e-02):1.273797e-01,19:2.686556e-01):5.667698e-03,34:1.153611e-01):2.882887e-02):5.334438e-02,(35:2.358832e-01,28:1.375515e-01):5.963251e-02):1.079162e-01):8.149650e-02,(37:3.362514e-01,(39:3.647791e-01,38:1.704884e-01):1.548587e-01):1.490330e-01):1.481018e-01,1:3.785401e-01);
   tree gen.80500 = [&U] (((45:7.334787e-01,((4:5.573454e-01,((2:5.091788e-01,(25:1.739213e-01,29:4.111350e-01):2.271228e-01):4.554247e-02,(((((15:1.038716e+00,(7:1.039638e+00,8:1.052903e+00):2.269232e-01):1.055277e-01,14:1.235924e+00):1.522365e-01,((12:1.392421e+00,(9:9.384486e-01,5:9.503451e-01):5.941566e-01):2.282158e-01,11:9.805539e-01):1.579244e-01):1.028537e-01,6:1.146883e+00):4.859252e-02,(10:1.172972e+00,((16:2.025382e+00,13:1.820026e+00):2.085158e-01,(17:1.525024e+00,18:2.190930e+00):7.407846e-01):3.261538e-01):2.106277e-01):8.172972e-01):4.011109e-02):1.112017e-01,((3:6.272550e-01,(36:3.073241e-01,(((44:3.463996e-03,43:3.868911e-04):1.561082e-01,(41:4.720743e-03,30:5.942003e-02):7.233335e-02):1.372678e-02,(22:2.096703e-03,(21:9.171238e-04,23:1.977798e-03):4.195657e-04):2.819792e-02):1.421747e-01):2.664903e-01):3.273099e-02,(42:2.694248e-01,46:5.789355e-01):4.033216e-01):2.009744e-01):5.771839e-02):1.211132e-01,31:6.418356e-01):9.203863e-02,(((33:9.900143e-02,20:9.768133e-02):3.941736e-01,(((40:1.117903e-01,(26:2.498376e-03,27:1.092328e-02):8.326824e-02):1.277215e-02,(((24:2.607820e-03,32:7.785314e-03):1.313164e-01,19:2.771757e-01):8.288366e-03,34:1.292566e-01):2.879906e-02):5.328923e-02,(35:2.356393e-01,28:1.374093e-01):6.881487e-02):8.767889e-02):8.257217e-02,(37:3.566552e-01,(39:4.502499e-01,38:7.132789e-02):1.546986e-01):2.211407e-01):1.479487e-01,1:3.781487e-01);
   tree gen.81000 = [&U] ((((4:5.808650e-01,((2:5.664130e-01,(25:1.812606e-01,29:3.094348e-01):2.570095e-01):6.248161e-02,((10:1.222471e+00,((16:2.110852e+00,13:1.896830e+00):2.173151e-01,(17:1.589379e+00,18:2.132904e+00):5.953562e-01):4.097762e-01):2.195160e-01,((((15:1.049984e+00,(7:1.067743e+00,8:1.097334e+00):2.364992e-01):1.159954e-01,14:1.288080e+00):1.414401e-01,((12:1.451181e+00,(9:9.780505e-01,5:9.904490e-01):6.192296e-01):1.773104e-01,11:1.021933e+00):1.202107e-01):1.431650e-01,6:1.195281e+00):9.982167e-02):8.517866e-01):5.640492e-02):6.767474e-02,(((3:6.537247e-01,(36:3.202930e-01,(((44:3.610174e-03,43:6.401494e-04):1.765791e-01,(41:5.959502e-03,30:6.192752e-02):7.538577e-02):1.071033e-02,((22:1.470404e-03,21:3.335800e-04):1.499030e-03,23:1.779963e-03):3.337096e-02):1.481743e-01):2.777360e-01):1.783915e-01,(42:2.992127e-01,46:6.033662e-01):3.912227e-01):8.973849e-02,45:7.644309e-01):6.015407e-02):1.262241e-01,31:6.689206e-01):9.592259e-02,(((33:1.031792e-01,20:1.018034e-01):4.108074e-01,(((40:1.165078e-01,(26:5.074131e-03,27:1.138424e-02):6.869148e-02):3.513832e-02,(((24:2.293707e-03,32:6.970640e-03):1.505769e-01,19:2.888723e-01):1.945410e-02,34:1.347111e-01):1.750939e-02):5.833653e-02,(35:2.455831e-01,28:1.432079e-01):7.171881e-02):1.127277e-01):7.750239e-02,(37:3.558469e-01,(39:4.692501e-01,38:7.433787e-02):1.532841e-01):2.304727e-01):1.399999e-01,1:4.584437e-01);
   tree gen.81500 = [&U] ((((4:5.523453e-01,((2:4.480730e-01,(25:2.944037e-01,29:2.942419e-01):2.443907e-01):5.001470e-02,(6:1.136594e+00,((((15:1.180345e+00,(7:1.115070e+00,8:1.043457e+00):2.363716e-01):6.596752e-02,14:1.224837e+00):1.932685e-01,((12:1.379930e+00,(9:9.300295e-01,5:9.418193e-01):5.888263e-01):1.686047e-01,11:9.717571e-01):1.143085e-01):9.464820e-02,(10:1.162449e+00,((16:2.127072e+00,13:1.803698e+00):3.083730e-01,(17:1.511342e+00,18:2.086629e+00):7.571622e-01):3.412648e-01):2.087381e-01):9.492056e-02):8.099650e-01):1.033284e-01):7.183765e-02,(((3:6.216277e-01,(36:3.448661e-01,((44:1.591573e-03,43:9.699372e-04):1.280735e-01,((41:5.687569e-03,30:5.888696e-02):5.419201e-02,(21:1.012369e-03,(23:8.202301e-04,22:5.645599e-05):1.685784e-03):2.823059e-02):2.440203e-03):1.476283e-01):2.286468e-01):1.696327e-01,(42:4.876571e-01,46:1.238643e+00):1.379273e-01):8.533245e-02,45:9.007416e-01):5.720058e-02):1.209998e-01,31:6.360775e-01):9.787665e-02,(((33:9.497149e-02,20:8.695656e-02):3.491614e-01,((34:1.280970e-01,(((24:7.663053e-03,32:6.628390e-03):1.314939e-01,19:2.746891e-01):1.465479e-02,(40:1.107874e-01,(26:2.714953e-03,27:1.082529e-02):9.159800e-02):2.951617e-02):8.957674e-03):3.445629e-02,(35:2.335253e-01,28:1.361766e-01):6.819751e-02):1.205435e-01):7.369712e-02,(37:3.383753e-01,(39:4.462106e-01,38:1.134288e-01):1.154612e-01):2.022474e-01):1.404225e-01,1:3.639797e-01);
   tree gen.82000 = [&U] (((38:3.560614e-01,(37:2.481386e-01,39:5.079233e-01):1.503270e-01):1.500552e-01,(((((24:1.036883e-02,32:9.571191e-03):1.357470e-01,19:2.318018e-01):1.955989e-02,(40:9.512200e-02,(26:2.870739e-03,27:8.751788e-03):7.071655e-02):4.458500e-02):7.345592e-02,(34:1.482600e-01,(28:1.298309e-01,35:2.069793e-01):7.131155e-02):3.685636e-02):1.006972e-01,(33:1.370819e-01,20:7.969254e-02):4.127930e-01):9.228944e-02):1.599979e-01,(((((29:2.995418e-01,25:2.883333e-01):2.502940e-01,2:4.160954e-01):1.291785e-01,4:5.650678e-01):9.605951e-02,(((((6:1.254790e+00,(((18:2.444721e+00,17:1.333650e+00):6.262658e-01,(13:1.769097e+00,16:2.283249e+00):1.950014e-01):3.085326e-01,10:1.258302e+00):1.937202e-01):6.289181e-02,((((9:7.825350e-01,5:1.008315e+00):6.626147e-01,12:1.344376e+00):2.144511e-01,11:1.096832e+00):1.146708e-01,((15:1.101272e+00,(7:1.082230e+00,8:1.011157e+00):1.942516e-01):1.160332e-01,14:1.251788e+00):1.628441e-01):1.037074e-01):4.615302e-01,46:1.019736e+00):2.323312e-01,45:7.353468e-01):1.473830e-01,(3:6.126516e-01,(((44:2.911679e-03,43:1.207092e-04):1.667606e-01,(((23:4.380308e-03,21:4.589764e-03):1.482738e-04,22:1.652192e-04):4.702099e-02,(30:5.542930e-02,41:2.040808e-02):6.599782e-02):1.513504e-02):1.989605e-01,(42:6.282280e-02,36:1.463950e-01):1.936602e-01):2.085671e-01):2.341739e-01):7.339058e-02):1.670892e-01,31:6.806447e-01):4.399208e-02,1:3.799883e-01);
   tree gen.82500 = [&U] (((38:2.813094e-01,(37:3.746469e-01,39:4.117685e-01):1.678527e-01):2.326188e-01,((((((24:3.957884e-03,32:6.484763e-03):1.434808e-01,19:2.379781e-01):3.673969e-02,(26:2.670001e-03,27:9.054013e-03):1.025129e-01):1.427261e-03,40:1.194292e-01):7.599257e-02,(34:1.533798e-01,(28:1.513177e-01,35:2.141269e-01):5.452029e-02):9.178192e-02):9.240744e-02,(33:1.418157e-01,20:6.649788e-02):4.270479e-01):7.905306e-02):1.606029e-01,(((((29:4.206017e-01,25:2.982903e-01):2.027745e-01,2:4.304644e-01):1.336394e-01,4:5.845812e-01):9.937673e-02,(((((6:1.298122e+00,(((18:2.529144e+00,17:1.379705e+00):6.478926e-01,(13:1.830189e+00,16:2.362097e+00):2.528017e-01):3.124892e-01,10:1.301755e+00):1.910162e-01):6.475208e-02,((((9:8.095582e-01,5:1.043135e+00):6.854967e-01,12:1.390801e+00):2.218567e-01,11:1.170689e+00):1.186307e-01,((15:1.287661e+00,(7:1.119602e+00,8:1.046075e+00):2.009597e-01):9.060042e-02,14:1.295016e+00):1.957931e-01):1.255968e-01):4.918319e-01,46:1.054951e+00):1.206413e-01,45:7.607405e-01):2.185848e-01,(3:6.338082e-01,(((44:3.012228e-03,43:1.248776e-04):1.725193e-01,((21:3.765818e-04,(23:1.702820e-03,22:4.595172e-04):5.984383e-04):4.864476e-02,(30:5.734344e-02,41:2.631051e-02):6.345901e-02):7.139791e-03):2.058311e-01,(42:1.880605e-01,36:1.434028e-01):1.364215e-01):1.868575e-01):2.422606e-01):7.592497e-02):2.159929e-01,31:7.041494e-01):5.145310e-02,1:3.931104e-01);
   tree gen.83000 = [&U] (((((((42:4.195625e-01,46:1.136349e+00):6.579221e-02,(36:3.518061e-01,(((41:4.976965e-02,30:1.876025e-02):5.670982e-02,(44:1.348109e-03,43:7.505635e-04):1.393500e-01):3.821359e-02,(21:9.887851e-04,(23:3.556304e-03,22:2.099860e-05):1.443633e-03):2.646396e-02):1.861740e-01):2.094931e-01):3.626642e-02,3:6.341373e-01):1.685742e-01,45:7.175031e-01):1.154459e-01,(((2:4.570899e-01,(25:3.003282e-01,29:3.001632e-01):2.851759e-01):1.101908e-01,(6:1.159467e+00,((((15:1.112039e+00,(7:1.137510e+00,8:1.064455e+00):1.520339e-01):1.200101e-01,14:1.249485e+00):1.804309e-01,((12:1.407699e+00,(9:9.487454e-01,5:9.391323e-01):6.111962e-01):2.397505e-01,11:1.091290e+00):1.579144e-01):1.011288e-01,(10:1.185842e+00,(16:2.169877e+00,(13:2.166169e+00,(17:1.441947e+00,18:2.128620e+00):6.052256e-01):1.464223e-01):2.965134e-01):2.222077e-01):9.683073e-02):8.262647e-01):5.072874e-02,4:5.634607e-01):9.410187e-02):1.725318e-01,31:6.883851e-01):5.723212e-02,(((33:9.688269e-02,20:8.870647e-02):3.539597e-01,((((40:1.130169e-01,(26:6.402348e-03,27:6.245893e-03):9.287610e-02):2.726475e-02,34:1.250741e-01):3.504260e-03,((24:4.885053e-03,32:9.996061e-03):1.402331e-01,19:2.540059e-01):3.107141e-02):6.832197e-02,(35:2.386384e-01,28:1.509973e-01):6.644466e-02):1.229693e-01):7.194099e-02,((39:3.623446e-01,37:4.591088e-01):5.156928e-02,38:2.275024e-01):3.364033e-01):1.549390e-01,1:3.669220e-01);
   tree gen.83500 = [&U] ((((45:9.549733e-01,(((2:3.874225e-01,(25:3.011360e-01,29:4.144893e-01):1.611041e-01):1.110185e-01,(6:1.162586e+00,((((15:1.115030e+00,(7:1.140569e+00,8:1.067318e+00):1.175600e-01):1.571273e-01,14:1.252846e+00):1.809162e-01,((12:1.411485e+00,(9:9.512971e-01,5:9.416582e-01):6.128401e-01):2.403953e-01,11:1.094225e+00):1.056596e-01):9.318185e-02,(10:1.261562e+00,(16:2.175713e+00,(13:2.117203e+00,(17:1.445825e+00,18:2.366633e+00):6.068534e-01):1.274829e-01):2.885719e-01):2.228054e-01):7.596200e-02):8.513965e-01):6.313021e-02,4:5.649762e-01):9.435496e-02):3.363500e-02,(((36:3.527524e-01,(((41:1.930234e-02,30:5.183739e-02):6.332236e-02,(44:1.637272e-03,43:9.240885e-04):1.397248e-01):2.851302e-02,(23:1.374400e-03,(21:6.739496e-04,22:1.428858e-04):5.108506e-04):1.852667e-02):1.888353e-01):2.494125e-01,3:6.566655e-01):7.635152e-02,(42:3.301833e-01,46:1.245447e+00):1.788632e-01):1.753948e-01):1.337299e-01,31:6.902366e-01):6.178681e-02,(((33:1.328634e-01,20:9.359252e-02):3.549117e-01,((((40:1.133209e-01,(26:5.177826e-03,27:1.188856e-02):9.312590e-02):4.551038e-03,34:1.256907e-01):2.621259e-03,((24:4.898192e-03,32:1.002295e-02):1.406103e-01,19:2.546891e-01):4.224066e-02):5.817288e-02,(35:2.392803e-01,28:1.514034e-01):4.820395e-02):1.189504e-01):7.213448e-02,((39:2.741652e-01,38:1.374410e-01):8.844398e-02,37:2.707517e-01):3.207485e-01):1.553557e-01,1:3.679089e-01);
   tree gen.84000 = [&U] ((((45:9.517913e-01,(((36:3.515770e-01,(((41:1.824619e-02,30:5.166466e-02):6.822845e-02,(44:7.649675e-04,43:9.210093e-04):1.261667e-01):2.841802e-02,((21:1.297310e-03,23:2.462419e-03):4.485635e-04,22:1.098951e-04):1.434841e-02):1.882061e-01):2.485814e-01,3:6.544774e-01):7.609711e-02,(42:9.604780e-02,46:9.627610e-01):3.548943e-01):1.963458e-01):4.572754e-02,(((2:3.861316e-01,(25:2.989739e-01,29:4.131082e-01):1.922782e-01):1.047916e-01,(6:1.158712e+00,((10:1.257358e+00,(16:2.168464e+00,(13:1.931726e+00,(17:1.502162e+00,18:2.358747e+00):5.868258e-01):1.425285e-01):3.162092e-01):2.220629e-01,(((15:1.111315e+00,(7:1.136769e+00,8:1.063762e+00):1.171683e-01):9.408081e-02,14:1.248671e+00):1.803134e-01,((12:1.406782e+00,(9:9.481273e-01,5:9.385205e-01):6.107981e-01):2.393913e-01,11:1.090579e+00):1.145722e-01):9.656740e-02):9.735922e-02):8.367401e-01):6.401761e-02,4:5.630936e-01):9.404056e-02):1.332843e-01,31:6.879366e-01):6.158093e-02,(((33:1.324207e-01,20:9.328066e-02):3.537291e-01,(((34:1.252719e-01,((24:4.881871e-03,32:6.518657e-03):1.490061e-01,19:2.625676e-01):3.003689e-02):1.871272e-03,(40:1.129433e-01,(26:3.077383e-03,27:8.109149e-03):9.281559e-02):4.106883e-03):5.797904e-02,(35:2.139089e-01,28:1.508989e-01):9.114547e-02):1.221950e-01):7.870514e-02,((39:2.250474e-01,37:9.340241e-02):2.405317e-01,38:1.945597e-01):3.196797e-01):1.548381e-01,1:3.666830e-01);
   tree gen.84500 = [&U] (((38:2.723473e-01,(39:3.979677e-01,37:2.014930e-01):2.078836e-01):1.835991e-01,(((34:1.755568e-01,(28:1.603467e-01,35:2.550713e-01):3.297927e-02):2.697934e-02,(((24:4.164623e-03,32:6.543022e-03):1.386719e-01,19:2.449116e-01):3.550832e-02,((26:5.150649e-03,27:1.156646e-02):6.287013e-02,40:1.286930e-01):2.907923e-02):6.816125e-02):1.482159e-01,(33:1.490476e-01,20:7.792767e-02):4.337565e-01):7.054195e-02):1.552201e-01,(((((29:3.410234e-01,25:3.145337e-01):1.925885e-01,2:4.426618e-01):1.249334e-01,4:5.921366e-01):1.077876e-01,((45:7.296436e-01,(3:6.125655e-01,((((44:3.075129e-03,43:1.239243e-03):1.009733e-01,(30:8.362134e-02,41:1.157176e-02):3.256442e-02):1.403395e-02,(21:4.133801e-04,(22:2.486804e-03,23:2.477669e-04):6.458541e-04):4.598711e-02):1.545328e-01,(42:1.608239e-01,36:1.750432e-01):2.046765e-01):2.743450e-01):1.991127e-01):6.162141e-02,(((6:1.160384e+00,(((18:2.444378e+00,17:1.333463e+00):9.819934e-01,(13:1.768848e+00,16:2.225790e+00):3.913142e-01):2.369418e-01,10:1.188403e+00):2.199392e-01):7.413393e-02,((((9:7.824252e-01,5:1.008173e+00):6.625216e-01,12:1.344187e+00):2.314844e-01,11:1.040144e+00):1.191890e-01,((15:1.233787e+00,(7:1.129584e+00,8:1.011015e+00):1.647934e-01):1.247315e-01,14:1.251613e+00):2.398350e-01):1.028696e-01):4.753477e-01,46:1.207998e+00):3.151223e-01):8.167664e-02):1.707709e-01,31:6.805492e-01):1.152246e-01,1:3.474003e-01);
   tree gen.85000 = [&U] (((38:2.629759e-01,(39:2.264081e-01,37:3.028723e-01):2.007303e-01):1.811390e-01,(((34:1.695159e-01,(28:1.548292e-01,35:2.462943e-01):4.881296e-02):4.124297e-02,(((24:3.515638e-03,32:6.317877e-03):1.369620e-01,19:2.754687e-01):4.796210e-02,((26:4.973415e-03,27:1.116846e-02):6.070677e-02,40:1.031183e-01):1.917446e-02):8.295817e-02):1.431158e-01,(33:1.439189e-01,20:7.524618e-02):4.188310e-01):6.811461e-02):1.375054e-01,(((((29:3.292888e-01,25:3.037106e-01):1.859616e-01,2:4.274298e-01):1.206344e-01,4:5.717612e-01):1.040787e-01,((45:6.454147e-01,((((((9:7.555019e-01,5:9.734819e-01):6.397243e-01,12:1.297934e+00):2.199362e-01,11:1.042868e+00):1.748632e-01,((15:1.191332e+00,(7:1.090715e+00,8:9.762256e-01):1.591229e-01):1.201561e-01,14:1.208545e+00):1.266722e-01):8.143379e-02,(6:1.120455e+00,(((18:2.360267e+00,17:1.614594e+00):6.552775e-01,(13:2.030714e+00,16:2.149200e+00):2.197938e-01):2.812123e-01,10:1.147510e+00):2.123711e-01):1.469547e-01):5.365447e-01,46:1.166430e+00):2.856386e-01):1.261062e-02,(3:6.544674e-01,((((44:2.558795e-03,43:3.623875e-03):1.571210e-01,(30:8.074393e-02,41:3.941031e-02):3.144388e-02):1.814097e-02,((22:2.276682e-03,21:3.424012e-03):6.282145e-04,23:2.392413e-04):3.987558e-02):1.516667e-01,(42:2.510651e-01,36:2.825697e-01):9.936772e-02):2.412739e-01):1.828017e-01):6.487032e-02):1.848390e-01,31:6.571315e-01):8.514560e-02,1:4.188589e-01);
   tree gen.85500 = [&U] ((((45:8.991257e-01,((36:3.422100e-01,(((23:1.471464e-03,21:6.052377e-04):3.144320e-04,22:1.425717e-03):1.601670e-02,((41:5.932271e-02,30:4.623328e-02):3.125935e-02,(44:4.045430e-03,43:1.337420e-03):1.189212e-01):5.476430e-02):1.814937e-01):2.434583e-01,(3:6.311356e-01,(42:3.848051e-01,46:8.462876e-01):8.778929e-02):9.043862e-03):1.549036e-01):9.139782e-02,((((10:1.121806e+00,((13:1.921098e+00,(17:1.440388e+00,18:2.258358e+00):7.126409e-01):2.229747e-01,16:2.091126e+00):2.184188e-01):2.192105e-01,6:1.120759e+00):1.202102e-01,(((15:1.130002e+00,(7:1.096226e+00,8:1.003887e+00):2.163704e-01):1.063735e-01,14:1.204137e+00):1.675474e-01,((12:1.356609e+00,(9:9.143125e-01,5:9.050483e-01):5.950183e-01):2.484020e-01,11:1.051684e+00):1.073491e-01):7.647116e-02):8.438589e-01,((2:3.914784e-01,(25:1.726565e-01,29:3.719003e-01):1.816848e-01):1.323584e-01,4:6.075642e-01):7.270063e-02):8.135224e-02):1.285307e-01,31:6.634015e-01):1.093518e-01,(((33:9.614296e-02,20:6.498055e-02):3.571020e-01,(((((26:2.934808e-03,27:7.266667e-03):9.939117e-02,34:1.284960e-01):5.202312e-03,40:1.346259e-01):9.536855e-03,((24:4.535779e-03,32:6.204555e-03):1.155563e-01,19:2.724692e-01):2.700988e-02):3.196546e-02,(35:2.501942e-01,28:1.687006e-01):8.215166e-02):9.430224e-02):1.084984e-01,(37:2.875444e-01,(38:1.993620e-01,39:2.990049e-01):5.905899e-02):2.862628e-01):1.570164e-01,1:3.536053e-01);
   tree gen.86000 = [&U] (((38:2.538177e-01,(39:3.459035e-01,37:2.210602e-01):1.640885e-01):2.119674e-01,(((34:1.673627e-01,(28:1.528625e-01,35:2.116498e-01):9.400730e-02):7.283925e-03,(((26:5.408623e-03,27:1.108381e-02):8.096453e-02,40:9.073475e-02):1.411508e-02,((24:9.443204e-03,32:9.821965e-03):1.620227e-01,19:2.719698e-01):3.092017e-02):6.809086e-02):6.051463e-02,(33:1.420909e-01,20:7.429041e-02):4.549660e-01):1.224651e-01):1.357588e-01,(((((29:3.257268e-01,25:1.562915e-01):1.868151e-01,2:4.220007e-01):1.191021e-01,4:5.644988e-01):1.027567e-01,(45:9.366418e-01,(((6:1.106223e+00,(((((9:7.459056e-01,5:9.611168e-01):6.790253e-01,12:1.311717e+00):2.372627e-01,11:1.029622e+00):1.380685e-01,((15:1.057589e+00,(7:1.076860e+00,8:9.638257e-01):1.571017e-01):1.097475e-01,14:1.193194e+00):1.306200e-01):1.361489e-01,(((13:2.079380e+00,(18:1.971605e+00,17:1.594085e+00):6.171287e-01):1.464320e-01,16:2.121901e+00):2.776403e-01,10:1.132934e+00):2.137606e-01):1.020287e-01):4.462192e-01,46:1.146043e+00):3.352073e-01,(3:6.461544e-01,((((44:2.006731e-03,43:1.055567e-03):1.369098e-01,(30:5.909253e-02,41:2.900879e-02):3.422313e-02):2.068553e-02,(23:7.658206e-05,(21:1.303290e-03,22:6.889888e-04):1.833522e-03):4.002186e-02):1.792326e-01,(42:1.195339e-01,36:1.328065e-01):1.739622e-01):2.265519e-01):1.831336e-01):4.631884e-02):4.387620e-02):1.906735e-01,31:6.487847e-01):3.642261e-02,1:4.135386e-01);
   tree gen.86500 = [&U] ((((45:8.877633e-01,(((36:3.378855e-01,((41:6.106448e-02,30:4.564902e-02):8.989974e-02,((44:2.686209e-03,43:6.027075e-04):1.186108e-01,(22:1.924553e-04,(23:1.180513e-03,21:1.382117e-04):5.713476e-04):2.422775e-02):3.718713e-02):8.686430e-02):3.221566e-01,3:6.231599e-01):3.067222e-02,(42:1.202328e-01,46:8.355930e-01):4.221653e-01):2.013276e-01):7.186283e-02,((((((15:1.115722e+00,(7:1.082373e+00,8:9.912009e-01):2.136361e-01):3.517109e-02,14:1.202672e+00):1.654301e-01,((12:1.271601e+00,(9:9.027582e-01,5:8.936111e-01):5.874990e-01):2.490277e-01,11:1.038394e+00):1.388843e-01):1.098042e-01,((10:1.107630e+00,((13:1.896821e+00,16:2.536937e+00):9.841129e-02,(17:1.422186e+00,18:2.229819e+00):7.917842e-01):3.085941e-01):2.129041e-01,6:1.106595e+00):8.389599e-02):8.235374e-01,(2:3.865313e-01,(25:2.528465e-01,29:3.672006e-01):3.132845e-01):1.539523e-01):6.878366e-02,4:5.998864e-01):4.651292e-02):1.539449e-01,31:6.273647e-01):1.022585e-01,(((33:9.492799e-02,20:6.415938e-02):4.499660e-01,(((40:1.444802e-01,(26:2.727950e-03,27:8.460387e-03):9.770167e-02):2.595733e-03,(((24:8.567830e-03,32:3.672524e-03):1.272528e-01,19:2.587846e-01):1.995920e-02,34:1.306095e-01):8.421308e-03):3.812108e-02,(35:2.470324e-01,28:1.665687e-01):6.586951e-02):9.645328e-02):8.166493e-02,((39:4.766276e-01,37:2.958239e-01):6.962575e-02,38:2.936571e-01):2.632640e-01):1.464058e-01,1:3.422787e-01);
   tree gen.87000 = [&U] ((((45:8.877633e-01,(((36:3.378855e-01,((44:2.686209e-03,43:1.854861e-03):1.186108e-01,((41:3.760307e-02,30:4.564902e-02):6.025388e-02,(21:4.265857e-04,(22:9.526775e-05,23:2.490629e-03):7.396057e-04):3.432828e-02):3.772957e-02):1.181917e-01):3.221566e-01,3:6.144398e-01):1.101575e-02,(42:3.639840e-03,46:8.355930e-01):5.493209e-01):1.394089e-01):7.487301e-02,(((2:4.434716e-01,(25:2.082683e-01,29:3.672006e-01):1.748042e-01):1.278402e-01,4:6.257469e-01):4.080023e-02,(((10:1.212439e+00,((17:1.422186e+00,18:2.229819e+00):7.917842e-01,(16:2.509802e+00,13:1.896821e+00):1.626161e-01):2.476322e-01):2.148499e-01,(((15:1.115722e+00,(7:1.082373e+00,8:1.034674e+00):2.136361e-01):3.517109e-02,14:1.202672e+00):1.654301e-01,((12:1.271601e+00,(9:9.027582e-01,5:8.936111e-01):5.874990e-01):2.490277e-01,11:1.038394e+00):1.388843e-01):9.119205e-02):8.394557e-02,6:1.106595e+00):8.235374e-01):5.723492e-02):1.539449e-01,31:6.856447e-01):7.956586e-02,(((33:9.492799e-02,20:6.415938e-02):4.499660e-01,(((40:9.363783e-02,(26:7.478442e-03,27:8.460387e-03):9.770167e-02):1.432701e-02,(((24:3.434867e-03,32:3.672524e-03):1.272528e-01,19:2.932729e-01):2.062917e-02,34:1.306095e-01):1.734655e-02):4.325139e-02,(35:2.661110e-01,28:1.665687e-01):5.999878e-02):9.645328e-02):1.082216e-01,((39:4.110523e-01,37:2.958239e-01):1.049267e-01,38:2.936571e-01):2.857572e-01):1.513220e-01,1:3.927612e-01);
   tree gen.87500 = [&U] ((((45:8.877633e-01,((3:6.144398e-01,(36:3.378855e-01,(((44:4.863657e-03,43:1.854861e-03):1.186108e-01,(41:3.760307e-02,30:4.564902e-02):6.577456e-02):3.481176e-02,((22:1.836211e-04,21:9.492779e-04):1.396576e-04,23:2.541684e-03):1.018509e-02):1.181917e-01):3.221566e-01):2.583224e-02,(42:5.185132e-01,46:8.355930e-01):3.591926e-02):2.142202e-01):3.274121e-02,(((2:4.434716e-01,(25:2.082683e-01,29:2.568897e-01):2.264106e-01):1.278402e-01,4:6.257469e-01):4.528161e-02,(((10:1.212439e+00,((17:1.422186e+00,18:2.229819e+00):7.917842e-01,(16:2.171979e+00,13:1.896821e+00):2.166556e-01):2.476322e-01):2.285024e-01,(((15:1.115722e+00,(7:1.082373e+00,8:1.034674e+00):2.136361e-01):7.593602e-02,14:1.202672e+00):1.913401e-01,((12:1.271601e+00,(9:9.027582e-01,5:8.936111e-01):5.987351e-01):1.961413e-01,11:1.038394e+00):1.388843e-01):9.119205e-02):7.592438e-02,6:1.106595e+00):9.155877e-01):7.347562e-02):1.539449e-01,31:6.856447e-01):7.956586e-02,(((33:1.469810e-01,20:6.415938e-02):4.499660e-01,(((40:1.293661e-01,(26:2.099447e-03,27:6.779000e-03):9.770167e-02):2.530562e-02,(((24:2.269245e-03,32:3.672524e-03):1.419583e-01,34:1.135845e-01):8.654724e-03,19:2.932729e-01):7.640647e-03):6.294439e-02,(35:2.661110e-01,28:1.665687e-01):5.999878e-02):9.645328e-02):8.292664e-02,((39:4.414864e-01,37:2.958239e-01):1.031830e-01,38:2.640656e-01):2.266126e-01):1.307059e-01,1:3.927612e-01);
   tree gen.88000 = [&U] ((((((3:6.235062e-01,(36:3.428712e-01,(((44:4.188936e-03,43:1.882231e-03):1.188487e-01,(41:3.405555e-02,30:4.632260e-02):6.674510e-02):3.532542e-02,(21:2.111122e-03,(23:2.006483e-03,22:5.483684e-04):6.318967e-04):2.573195e-02):1.211932e-01):3.269102e-01):8.721779e-02,(42:5.261642e-01,46:8.479226e-01):8.989019e-02):1.531898e-01,45:8.902581e-01):3.173462e-02,(((2:4.500153e-01,(25:2.113414e-01,29:5.814555e-01):2.297514e-01):1.297266e-01,((((15:1.132185e+00,(7:1.098344e+00,8:1.049942e+00):2.167884e-01):1.219896e-01,14:1.334246e+00):1.287371e-01,((12:1.290364e+00,(9:9.160789e-01,5:9.067969e-01):6.075698e-01):1.990355e-01,11:1.053716e+00):1.409336e-01):8.788945e-02,(6:1.122924e+00,(10:1.230329e+00,((17:1.443171e+00,18:2.262721e+00):8.034674e-01,(16:2.204028e+00,13:1.924809e+00):2.529749e-01):2.512861e-01):2.318740e-01):6.772317e-02):9.198001e-01):4.939077e-02,4:6.349802e-01):9.130746e-02):1.528864e-01,31:6.957617e-01):8.213521e-02,(((33:1.491498e-01,20:6.510609e-02):4.802416e-01,(((40:1.312750e-01,(26:3.043723e-03,27:2.452413e-02):9.914331e-02):2.614931e-02,((34:1.152605e-01,(24:5.289623e-03,32:3.406113e-03):1.413933e-01):1.340621e-02,19:2.986411e-01):7.753389e-03):4.626730e-02,(35:2.700376e-01,28:1.690265e-01):6.641247e-02):1.460708e-01):8.415027e-02,((39:4.480008e-01,37:3.001890e-01):4.272280e-02,38:2.679620e-01):2.299564e-01):1.312483e-01,1:3.985566e-01);
   tree gen.88500 = [&U] ((31:6.290448e-01,(((3:6.547046e-01,(36:2.421165e-01,((((42:7.733633e-02,30:2.899584e-02):2.020034e-02,41:1.603550e-02):5.965785e-02,(43:1.592332e-03,44:1.097255e-03):1.370667e-01):9.666854e-03,(22:8.000017e-04,(23:1.593377e-03,21:3.203148e-05):1.305616e-04):4.550864e-02):1.034494e-01):3.084057e-01):2.202247e-01,(((((11:1.019429e+00,((5:8.650080e-01,9:8.810423e-01):7.444235e-01,12:1.254497e+00):1.785278e-01):1.112559e-01,(14:1.149148e+00,((7:1.084781e+00,8:1.019994e+00):1.712431e-01,15:1.104265e+00):7.519216e-02):1.684255e-01):1.098234e-01,(((17:1.660109e+00,18:2.146489e+00):5.259145e-01,(16:1.943857e+00,13:1.600411e+00):4.067536e-01):3.462169e-01,10:1.097301e+00):2.248706e-01):5.601439e-02,6:1.211706e+00):7.440993e-01,(46:2.083214e-01,45:1.051533e-01):8.316630e-01):9.807871e-02):9.197053e-02,((2:3.706683e-01,(29:2.913139e-01,25:2.090655e-01):1.747799e-01):1.533929e-01,4:5.755996e-01):8.625097e-02):1.420052e-01):7.946388e-02,((38:2.805670e-01,(37:6.805846e-03,39:2.291623e-01):3.115300e-01):2.082139e-01,(((19:2.750468e-01,((24:2.402426e-03,32:8.534347e-03):1.686889e-01,(40:1.240636e-01,(27:9.640910e-03,26:2.150131e-03):7.603637e-02):1.814375e-02):2.719625e-02):7.184224e-02,((28:1.719073e-01,35:2.062677e-01):2.936066e-02,34:1.714024e-01):6.927291e-02):9.600129e-02,(33:1.415940e-01,20:4.623662e-02):3.112402e-01):7.324770e-02):1.491293e-01,1:4.280493e-01);
   tree gen.89000 = [&U] ((((((3:5.864744e-01,(36:3.225070e-01,(((44:4.497082e-03,43:2.129725e-03):1.481027e-01,(41:4.310211e-02,30:7.469193e-02):5.740668e-02):1.194590e-02,((22:1.678967e-04,21:2.785636e-03):1.337013e-03,23:3.687538e-04):2.229225e-02):1.451957e-01):3.074941e-01):6.388156e-02,(42:3.043546e-01,46:7.975620e-01):3.529211e-01):1.520680e-01,45:7.925751e-01):7.754175e-02,(((2:4.297379e-01,(25:3.666689e-01,29:5.469212e-01):2.237545e-01):9.852371e-02,((((15:1.064941e+00,(7:1.033110e+00,8:9.875825e-01):1.584180e-01):1.077181e-01,14:1.255002e+00):1.267747e-01,((12:1.214895e+00,(9:8.616704e-01,5:8.529396e-01):6.480690e-01):1.872142e-01,11:8.909498e-01):2.187946e-01):7.234188e-02,((10:1.157256e+00,((17:1.228394e+00,18:2.128331e+00):7.554216e-01,(16:2.073124e+00,13:1.810489e+00):2.440388e-01):2.363615e-01):2.181024e-01,6:1.235293e+00):6.180723e-02):8.708491e-01):8.590140e-02,4:5.972669e-01):7.970364e-02):1.102214e-01,31:6.544384e-01):9.911104e-02,(((33:1.402913e-01,20:6.166075e-02):4.517186e-01,(((40:1.234782e-01,(26:4.926748e-03,27:1.048751e-02):9.325490e-02):2.782984e-02,((24:8.279988e-03,32:3.613532e-03):1.225240e-01,(34:1.249783e-01,19:2.620443e-01):4.441241e-03):2.670716e-02):4.680799e-02,(35:2.475829e-01,28:1.589876e-01):8.043476e-02):1.000227e-01):6.289481e-02,((39:3.521938e-01,37:1.689115e-01):1.993222e-01,38:2.469526e-01):1.388832e-01):1.769746e-01,1:3.748852e-01);
   tree gen.89500 = [&U] ((((((3:6.143974e-01,(36:3.378621e-01,((44:2.960651e-03,43:2.884733e-03):1.347807e-01,((41:4.515428e-02,30:7.824814e-02):3.362954e-02,(21:2.918264e-03,(23:1.259843e-03,22:3.028825e-04):1.725284e-03):4.607585e-02):3.845163e-02):1.766451e-01):2.346969e-01):1.215846e-01,(42:2.043260e-01,46:5.475168e-01):4.555872e-01):7.716156e-02,45:8.303110e-01):8.123364e-02,(((2:4.501984e-01,(25:3.841267e-01,29:5.729610e-01):1.442879e-01):6.981298e-02,(6:1.294107e+00,((((15:1.166926e+00,(7:1.082298e+00,8:1.034603e+00):1.884436e-01):1.128468e-01,14:1.314754e+00):1.328107e-01,((12:1.272738e+00,(9:8.530937e-01,5:1.035521e+00):6.114622e-01):1.961278e-01,11:9.333694e-01):2.292118e-01):7.578620e-02,(10:1.212355e+00,((17:1.286880e+00,18:2.229665e+00):7.913885e-01,(16:2.171829e+00,13:1.896690e+00):2.556579e-01):2.476151e-01):2.284866e-01):6.474997e-02):9.123117e-01):8.999131e-02,4:6.257037e-01):8.349846e-02):1.154693e-01,31:6.855973e-01):1.038299e-01,(((33:1.034459e-01,20:6.459652e-02):4.732257e-01,(((40:1.293572e-01,(26:5.161319e-03,27:1.098684e-02):9.595984e-02):2.113263e-02,(((24:8.532182e-03,32:6.549650e-03):1.348575e-01,34:1.252183e-01):2.705966e-02,19:2.745207e-01):1.606835e-02):2.572129e-02,(35:2.593708e-01,28:1.665572e-01):8.426439e-02):8.130359e-02):7.829597e-02,((39:3.689623e-01,37:3.783304e-01):2.043659e-01,38:2.587104e-01):1.707204e-01):1.854006e-01,1:3.927341e-01);
   tree gen.90000 = [&U] ((31:7.030012e-01,((3:6.630026e-01,(36:3.562761e-01,(((43:2.733721e-03,44:3.709298e-03):8.001714e-02,(41:4.661510e-02,(30:6.274289e-02,42:1.679540e-01):1.244824e-02):2.010433e-02):4.005742e-02,(21:1.428470e-03,(23:1.772504e-06,22:2.367332e-04):1.138452e-04):4.471763e-02):1.192429e-01):3.116632e-01):2.230159e-01,((((((17:1.316190e+00,18:2.173695e+00):6.666862e-01,(16:1.968494e+00,13:1.576379e+00):3.349328e-01):3.683171e-01,10:1.110282e+00):1.913089e-01,(6:1.205261e+00,((11:1.032350e+00,((5:8.759716e-01,9:8.922091e-01):6.668983e-01,12:1.370126e+00):1.807906e-01):1.351120e-01,(14:1.163713e+00,((7:1.098530e+00,8:1.032922e+00):1.734135e-01,15:1.003849e+00):7.627362e-02):2.062901e-01):1.091590e-01):8.471625e-02):7.390841e-01,(46:3.946440e-01,45:1.352800e-01):7.586507e-01):1.096367e-01,((2:4.271049e-01,(29:3.440914e-01,25:2.932114e-01):2.385931e-01):1.069610e-01,4:5.828950e-01):1.108038e-01):4.138255e-02):1.416466e-01):9.494546e-02,((38:2.244491e-01,(37:8.367541e-02,39:1.220775e-01):3.496269e-01):2.012668e-01,((((40:1.008454e-01,(27:8.411131e-03,26:6.199008e-03):7.700009e-02):2.640912e-02,((24:5.955922e-03,32:1.080694e-02):1.072641e-01,19:2.360587e-01):2.384447e-02):7.229153e-02,((28:1.740861e-01,35:2.125265e-01):3.165240e-02,34:1.735748e-01):7.015090e-02):1.037598e-01,(33:8.156515e-02,20:1.172726e-01):3.151850e-01):5.967955e-02):1.365907e-01,1:4.334746e-01);
   tree gen.90500 = [&U] ((31:7.023258e-01,(((3:6.623656e-01,(36:3.221732e-01,((43:1.060898e-03,44:3.705734e-03):9.983548e-02,((41:4.657032e-02,(30:4.453494e-02,42:1.504595e-01):1.883311e-03):9.204124e-02,((23:5.109134e-04,22:2.638998e-04):2.425568e-05,21:6.564470e-04):5.602265e-02):3.985168e-02):1.191283e-01):3.174347e-01):2.166324e-01,((((((17:1.314926e+00,18:2.171606e+00):6.660457e-01,(16:1.966603e+00,13:1.574864e+00):2.883159e-01):3.032187e-01,10:1.109216e+00):1.931983e-01,((11:1.031358e+00,((5:8.751300e-01,9:8.913519e-01):6.251053e-01,12:1.368810e+00):1.639072e-01):1.439549e-01,(14:1.162595e+00,((7:1.097475e+00,8:1.026543e+00):1.732469e-01,15:1.069665e+00):5.200280e-02):2.060919e-01):6.609392e-02):8.946714e-02,6:1.156918e+00):6.969398e-01,(46:3.942648e-01,45:2.017705e-01):7.579218e-01):6.762768e-02):4.261308e-02,((2:4.266945e-01,(29:3.437608e-01,25:2.929297e-01):2.383638e-01):1.068582e-01,4:5.823350e-01):1.106973e-01):1.872953e-01):9.485424e-02,((38:2.242334e-01,(37:1.404063e-01,39:2.896926e-01):2.429374e-01):2.759985e-01,((((40:1.002391e-01,(27:7.583290e-03,26:6.193052e-03):7.692611e-02):6.235548e-03,((24:5.950200e-03,32:1.079656e-02):1.120738e-01,19:2.653697e-01):3.117234e-02):6.003422e-02,((28:1.452267e-01,35:2.123223e-01):6.196874e-02,34:1.375641e-01):7.008351e-02):1.036601e-01,(33:8.148679e-02,20:4.784011e-02):4.087970e-01):6.637458e-02):1.421633e-01,1:3.464501e-01);
   tree gen.91000 = [&U] ((31:6.700806e-01,(((3:6.806542e-01,(36:3.310687e-01,((43:5.192279e-04,44:5.000984e-03):1.350468e-01,((41:4.785617e-02,(30:1.311076e-02,42:5.087574e-02):5.509925e-02):4.793358e-02,((22:5.840617e-04,23:6.302256e-04):2.236423e-04,21:4.121390e-04):3.828933e-02):1.320694e-02):1.224176e-01):3.768482e-01):2.226138e-01,((6:1.188862e+00,((((17:1.351232e+00,18:2.231567e+00):6.844359e-01,(16:2.020903e+00,13:1.825359e+00):3.976780e-01):3.115909e-01,10:1.183338e+00):2.252031e-01,((11:1.059835e+00,((5:9.916321e-01,9:9.159630e-01):6.821902e-01,12:1.406604e+00):2.136897e-01):1.695155e-01,(14:1.194695e+00,((7:1.127777e+00,8:1.054887e+00):1.780304e-01,15:1.099200e+00):7.209443e-02):2.117823e-01):6.791884e-02):8.941760e-02):7.452833e-01,(46:6.440499e-01,45:1.061570e-01):5.782756e-01):1.230577e-01):8.159820e-02,((2:4.384760e-01,(29:3.532524e-01,25:3.010178e-01):2.449453e-01):1.098087e-01,4:5.984139e-01):1.137538e-01):1.924667e-01):8.684193e-02,((38:2.304247e-01,(37:1.442830e-01,39:2.976913e-01):2.496452e-01):2.040654e-01,((((40:1.120148e-01,(27:7.792673e-03,26:4.684467e-03):7.905012e-02):2.807595e-02,((24:9.529380e-03,32:1.083718e-02):1.151682e-01,19:2.726968e-01):3.203304e-02):3.959003e-02,((28:1.492366e-01,35:2.567319e-01):4.315256e-02,34:1.562853e-01):1.331812e-02):1.065222e-01,(33:1.000221e-01,20:4.916102e-02):4.046106e-01):9.586345e-02):1.215801e-01,1:3.839686e-01);
   tree gen.91500 = [&U] ((31:5.700159e-01,(((3:6.806542e-01,(36:3.915921e-01,(((43:1.486153e-03,44:7.765829e-03):1.309756e-01,((42:6.539530e-02,30:1.427624e-02):5.103217e-02,41:5.046910e-02):3.947640e-02):3.977091e-02,((22:3.661790e-03,21:2.404164e-04):9.452779e-04,23:2.538920e-03):3.359033e-02):1.224176e-01):2.716395e-01):2.226138e-01,(((((17:1.351232e+00,18:2.231567e+00):6.844359e-01,(16:2.196114e+00,13:2.000019e+00):2.072631e-01):3.115909e-01,10:1.183338e+00):2.252031e-01,(((11:1.059835e+00,((5:9.916321e-01,9:9.159630e-01):6.821902e-01,12:1.406604e+00):2.140384e-01):1.750299e-01,(14:1.194695e+00,((7:1.127777e+00,8:1.054887e+00):1.643269e-01,15:1.099200e+00):9.112658e-02):2.002355e-01):9.675914e-02,6:1.188862e+00):8.190574e-02):7.452833e-01,(46:6.440499e-01,45:1.061570e-01):5.782756e-01):1.374011e-01):8.159820e-02,((2:4.384760e-01,(29:3.532524e-01,25:2.605872e-01):2.994498e-01):1.156154e-01,4:5.984139e-01):1.137538e-01):1.924667e-01):1.218114e-01,((38:2.701826e-01,(37:2.576455e-01,39:2.976913e-01):2.401298e-01):2.040654e-01,((((40:1.120148e-01,(27:6.422927e-03,26:2.252314e-03):7.905012e-02):1.974727e-02,((24:6.370109e-03,32:1.445659e-02):1.284715e-01,19:2.726968e-01):2.371697e-02):7.109707e-02,((28:1.331388e-01,35:2.409259e-01):6.186720e-02,34:1.562853e-01):1.331812e-02):1.019039e-01,(33:1.000221e-01,20:4.916102e-02):4.046106e-01):9.586345e-02):9.772160e-02,1:3.839686e-01);
   tree gen.92000 = [&U] ((((((3:6.351140e-01,(36:3.225211e-01,((44:2.957056e-03,43:1.075251e-03):9.391017e-02,((41:1.789546e-02,30:5.728243e-02):5.914049e-02,((23:7.545815e-04,21:1.925842e-03):1.152350e-03,22:4.667034e-03):3.933733e-02):1.498676e-02):1.709568e-01):2.285415e-01):1.107610e-01,(42:3.973442e-02,46:8.414825e-01):4.736296e-01):1.298175e-01,45:7.774517e-01):3.225579e-02,(((2:4.014533e-01,(25:2.292207e-01,29:2.961177e-01):3.115810e-01):1.387825e-01,((6:1.143525e+00,(10:1.157306e+00,((17:1.505084e+00,18:2.128424e+00):7.351422e-01,(16:2.073214e+00,13:1.810568e+00):2.144508e-01):2.677235e-01):1.747364e-01):8.546852e-02,(((15:1.113940e+00,(7:1.014746e+00,8:1.003414e+00):1.574764e-01):7.947705e-02,14:1.255056e+00):2.107047e-01,((12:1.214948e+00,(9:8.143579e-01,5:9.885014e-01):5.836979e-01):1.872223e-01,11:1.022100e+00):1.435629e-01):9.174377e-02):8.757082e-01):3.724089e-02,4:5.586397e-01):1.325392e-01):1.175869e-01,31:6.544669e-01):1.171791e-01,(((33:1.151065e-01,20:6.084358e-02):4.143602e-01,(((40:1.204004e-01,(26:2.510096e-03,27:1.305366e-02):8.228821e-02):1.394486e-02,(19:2.726204e-01,((24:4.252058e-03,32:6.987536e-03):1.136278e-01,34:1.056494e-01):1.952088e-02):2.197044e-02):6.774903e-02,(35:2.268651e-01,28:1.508901e-01):5.982800e-02):8.938941e-02):6.793876e-02,((37:1.330038e-01,39:3.125299e-01):1.847625e-01,38:3.147176e-01):2.225271e-01):1.698405e-01,1:3.749015e-01);
   tree gen.92500 = [&U] ((31:5.643130e-01,(((3:6.589825e-01,(36:2.098810e-01,(((43:7.657632e-04,44:6.728370e-03):1.296652e-01,((30:3.856837e-03,42:1.098913e-01):2.099590e-02,41:2.444506e-02):2.549011e-02):4.927743e-02,((23:6.848512e-04,22:1.987076e-03):7.107097e-04,21:4.454458e-04):3.102139e-02):1.728409e-01):2.212455e-01):2.274520e-01,(((((17:1.539492e+00,18:2.209240e+00):8.778984e-01,(16:2.174143e+00,13:1.921349e+00):2.579843e-01):1.721570e-01,10:1.171499e+00):2.629235e-01,(((11:9.779566e-01,((5:9.817111e-01,9:9.067990e-01):5.839230e-01,12:1.392532e+00):1.422533e-01):1.309556e-01,(14:1.179721e+00,((7:1.116494e+00,8:1.044333e+00):1.626829e-01,15:1.088202e+00):1.385569e-01):1.511771e-01):9.080843e-02,6:1.176967e+00):8.109045e-02):7.111284e-01,(46:3.736121e-01,45:4.139526e-02):6.256376e-01):1.319421e-01):6.747565e-02,((2:4.340892e-01,(29:3.497182e-01,25:3.247063e-01):2.212542e-01):1.540141e-01,4:5.924269e-01):1.126157e-01):1.085150e-01):1.278096e-01,((38:3.399843e-01,(37:6.989269e-02,39:3.372301e-01):3.543969e-01):1.347181e-01,((((28:1.318068e-01,35:2.385155e-01):5.306849e-02,34:1.547217e-01):1.348866e-02,((40:1.033370e-01,(27:9.505542e-03,26:2.358341e-03):7.825924e-02):1.912110e-02,((24:4.738002e-03,32:1.066949e-02):1.378004e-01,19:2.699685e-01):2.752723e-02):6.539349e-02):1.008843e-01,(33:9.902145e-02,20:4.619197e-02):4.005626e-01):9.490436e-02):1.397702e-01,1:3.801271e-01);
   tree gen.93000 = [&U] ((31:5.643130e-01,(((3:6.589825e-01,(36:2.098810e-01,(((43:1.889365e-03,44:4.454997e-03):1.296652e-01,(41:2.444506e-02,(30:2.795752e-02,42:1.098913e-01):3.213406e-03):4.685009e-02):3.134955e-02,((23:1.577954e-03,21:3.303716e-04):4.003166e-03,22:3.033934e-03):2.867959e-02):1.880932e-01):2.649086e-01):2.274520e-01,((((((17:1.539492e+00,18:2.394704e+00):8.112034e-01,(16:2.174143e+00,13:1.921349e+00):1.787730e-01):2.570644e-01,10:1.171499e+00):2.629235e-01,((11:9.779566e-01,((5:9.817111e-01,9:9.067990e-01):5.839230e-01,12:1.392532e+00):2.647604e-01):1.008371e-01,(14:1.179721e+00,((7:1.116494e+00,8:9.533022e-01):1.626829e-01,15:1.088202e+00):1.385569e-01):1.870207e-01):1.023069e-01):8.095414e-02,6:1.176967e+00):7.268218e-01,(46:3.736121e-01,45:1.418702e-03):5.925880e-01):1.466868e-01):8.411542e-02,((2:4.340892e-01,(29:4.326199e-01,25:2.416987e-01):2.212542e-01):1.561677e-01,4:5.681370e-01):1.326567e-01):8.833729e-02):1.278096e-01,((38:3.399843e-01,(37:4.975521e-02,39:3.372301e-01):3.731345e-01):1.347181e-01,((((28:1.318068e-01,35:2.385155e-01):5.938577e-02,34:1.547217e-01):4.663232e-02,((40:1.033370e-01,(27:9.399346e-03,26:4.435606e-04):7.825924e-02):1.912110e-02,((24:2.961750e-03,32:6.096543e-03):1.372401e-01,19:2.474102e-01):3.476268e-02):6.539349e-02):9.404407e-02,(33:1.364580e-01,20:7.018541e-02):4.005626e-01):7.440662e-02):1.397702e-01,1:3.801271e-01);
   tree gen.93500 = [&U] (((38:2.323161e-01,(39:1.016220e-01,37:8.456028e-02):3.075798e-01):2.610863e-01,(((((26:3.714020e-03,27:1.661336e-02):8.302041e-02,40:1.185443e-01):1.595658e-02,(19:2.504980e-01,(24:1.056156e-03,32:1.343404e-02):1.668826e-01):3.667954e-02):6.299044e-02,(34:1.644725e-01,(28:1.391235e-01,35:2.174042e-01):6.255682e-02):6.016772e-02):7.487391e-02,(33:1.273858e-01,20:8.986131e-02):4.061441e-01):7.549901e-02):1.358864e-01,(((((3:5.546763e-01,((((23:4.549399e-03,22:8.325818e-06):4.013534e-04,21:9.158393e-04):3.040289e-02,((30:6.161547e-02,41:5.311183e-02):7.963942e-02,(44:5.785800e-03,43:2.575918e-04):9.927345e-02):2.605313e-02):1.221260e-01,(42:5.757047e-02,36:1.495054e-01):1.501798e-01):3.106267e-01):2.587902e-01,(((((((9:8.558417e-01,5:9.353453e-01):6.013570e-01,12:1.342730e+00):1.789008e-01,11:1.042743e+00):1.774203e-01,((15:1.120952e+00,(7:1.052856e+00,8:1.027932e+00):1.730579e-01):8.211490e-02,14:1.156646e+00):1.699491e-01):5.883114e-02,6:1.266199e+00):6.912304e-02,(((13:2.040127e+00,16:2.094947e+00):2.257200e-01,(18:2.466424e+00,17:1.470792e+00):7.884577e-01):2.848087e-01,10:1.191466e+00):2.551118e-01):6.863713e-01,46:1.031616e+00):1.729034e-01):3.837545e-02,(((29:4.709953e-01,25:3.053703e-01):1.851957e-01,2:4.104673e-01):1.233918e-01,4:5.558827e-01):1.093282e-01):2.998259e-02,45:8.072756e-01):1.628516e-01,31:5.992926e-01):1.180795e-01,1:4.077042e-01);
   tree gen.94000 = [&U] (((38:2.328927e-01,(39:4.658766e-02,37:9.300729e-03):3.363658e-01):2.617344e-01,(((19:2.669853e-01,(((26:3.723238e-03,27:1.270930e-02):8.234636e-02,40:8.799171e-02):1.558880e-02,(24:4.030628e-03,32:1.420480e-02):1.667367e-01):3.264088e-02):4.526456e-02,(34:1.648807e-01,(28:1.374296e-01,35:2.179438e-01):5.979030e-02):6.031706e-02):7.505975e-02,(33:1.277020e-01,20:9.008435e-02):4.071521e-01):1.122709e-01):1.362237e-01,((((((6:1.166953e+00,(((((9:8.579659e-01,5:9.376670e-01):6.401887e-01,12:1.346063e+00):2.294008e-01,11:1.045331e+00):1.598462e-01,((15:1.123734e+00,(7:1.055469e+00,8:1.030483e+00):1.347722e-01):1.204140e-01,14:1.159517e+00):1.703710e-01):5.900016e-02,(((13:2.045191e+00,16:2.100146e+00):2.639963e-01,(18:2.472546e+00,17:1.474442e+00):8.266326e-01):2.855156e-01,10:1.194423e+00):3.324123e-01):6.623137e-02):6.647420e-01,46:1.034176e+00):1.176194e-01,(3:6.816511e-01,(((44:5.800161e-03,43:5.850651e-04):9.951986e-02,((30:6.176841e-02,41:1.609504e-02):7.983709e-02,((22:2.881455e-04,21:5.193092e-04):1.245602e-03,23:3.346434e-03):3.119688e-02):2.740915e-02):1.250409e-01,(42:1.384080e-02,36:1.498765e-01):1.719263e-01):3.330153e-01):2.594326e-01):7.110275e-02,(((29:4.721643e-01,25:3.061283e-01):1.164172e-01,2:4.114861e-01):1.679483e-01,4:5.572625e-01):8.348319e-02):3.120946e-02,45:8.092793e-01):1.603674e-01,31:6.007801e-01):7.155758e-02,1:4.087161e-01);
   tree gen.94500 = [&U] ((((((42:1.128737e-01,46:8.329439e-01):4.840428e-01,(3:6.573070e-01,(36:2.877250e-01,((22:2.242705e-03,(23:8.437352e-04,21:3.268212e-03):5.568847e-03):3.158702e-02,((44:2.416491e-03,43:1.882164e-03):1.296418e-01,(41:3.172934e-02,30:8.227673e-02):3.570023e-02):1.837365e-02):1.970717e-01):2.391151e-01):3.035882e-02):2.334936e-01,(4:5.839717e-01,((2:4.178225e-01,(25:3.170453e-01,29:2.687748e-01):2.705535e-01):1.281897e-01,(((10:1.197746e+00,((17:1.557676e+00,18:2.066632e+00):7.055229e-01,(16:2.145659e+00,13:1.873835e+00):3.240210e-01):3.324772e-01):2.362253e-01,(((15:1.152865e+00,(7:1.067146e+00,8:1.014935e+00):1.696574e-01):6.245079e-02,14:1.300231e+00):1.767767e-01,((12:1.308978e+00,(9:8.943065e-01,5:1.003164e+00):6.548049e-01):1.501991e-01,11:1.057816e+00):1.600831e-01):7.449637e-02):7.174405e-02,6:1.205079e+00):9.063084e-01):6.886030e-02):6.594760e-02):1.073186e-01,45:8.046184e-01):6.866188e-02,31:6.773361e-01):6.689933e-02,(((33:1.036262e-01,20:3.721359e-02):4.288393e-01,(((40:1.080654e-01,(26:3.483804e-03,27:1.478044e-02):7.970182e-02):2.208792e-02,(34:1.233756e-01,((24:6.544577e-04,32:1.332517e-02):1.133949e-01,19:2.929558e-01):8.349875e-03):1.173292e-02):5.589853e-02,(35:2.588502e-01,28:1.643147e-01):4.397634e-02):7.984330e-02):7.319413e-02,((37:6.868459e-02,39:7.974774e-02):5.775583e-01,38:3.545910e-01):1.309454e-01):1.480585e-01,1:4.239670e-01);
   tree gen.95000 = [&U] (((38:2.289449e-01,(39:6.796934e-02,37:3.271459e-02):4.261228e-01):3.063836e-01,(((((19:2.549089e-01,(24:5.820041e-03,32:7.204221e-03):1.685984e-01):2.667873e-02,((26:3.546903e-03,27:1.012486e-02):8.095050e-02,40:1.409961e-01):2.110719e-02):4.148914e-02,34:1.512542e-01):4.525476e-02,(28:1.320187e-01,35:2.359905e-01):9.017503e-02):8.843683e-02,(33:1.255373e-01,20:8.233092e-02):4.002505e-01):1.025621e-01):1.668255e-01,((((((6:1.147172e+00,(((((9:8.434225e-01,5:9.387745e-01):6.077276e-01,12:1.323246e+00):1.691043e-01,11:1.027611e+00):1.562521e-01,((15:1.104686e+00,(7:1.141517e+00,8:1.013015e+00):1.636680e-01):1.183728e-01,14:1.139862e+00):1.674830e-01):5.885774e-02,(((13:2.010523e+00,16:2.206836e+00):2.595212e-01,(18:1.981168e+00,17:1.449449e+00):7.126928e-01):3.073131e-01,10:1.174177e+00):1.956339e-01):1.089957e-01):6.456757e-01,46:1.038782e+00):1.244040e-01,(3:6.670171e-01,((((30:7.816173e-02,41:2.742676e-02):9.060276e-02,(44:4.479182e-03,43:5.751476e-04):9.805206e-02):1.482021e-02,(21:1.854626e-03,(22:3.941982e-04,23:4.019040e-04):3.195726e-03):1.280942e-02):1.229213e-01,(42:6.685535e-03,36:1.584254e-01):1.690119e-01):3.219874e-01):2.274946e-01):8.476153e-02,(((29:4.099124e-01,25:3.373856e-01):1.230265e-01,2:4.045109e-01):1.629919e-01,4:5.478162e-01):9.641206e-02):4.360795e-02,45:7.955611e-01):1.297522e-01,31:5.905963e-01):8.614941e-02,1:3.858321e-01);
   tree gen.95500 = [&U] ((31:7.145568e-01,(((46:4.510823e-01,45:2.035355e-01):5.688289e-01,(42:5.812184e-01,(3:5.393497e-01,((((30:3.985893e-02,41:3.217701e-02):5.908005e-02,(43:1.689264e-03,44:6.074587e-03):1.314101e-01):1.854237e-02,(22:2.709679e-04,(21:1.714777e-03,23:9.910155e-04):2.453880e-03):1.182297e-02):1.848639e-01,36:2.908873e-01):2.416432e-01):1.806453e-02):1.643637e-01):9.930493e-02,((((29:3.496328e-01,25:2.222296e-01):2.882789e-01,2:4.211271e-01):6.334897e-02,(((11:1.070926e+00,(12:1.294526e+00,(5:9.592350e-01,9:7.975706e-01):6.018159e-01):2.089589e-01):1.279383e-01,((15:9.726339e-01,(8:9.880093e-01,7:1.111575e+00):1.368941e-01):1.446568e-01,14:1.118711e+00):1.398328e-01):8.220206e-02,(6:1.089192e+00,(((16:1.948012e+00,13:2.032570e+00):2.247474e-01,(18:2.113209e+00,17:1.362923e+00):9.329057e-01):2.886958e-01,10:1.147345e+00):2.186585e-01):4.441468e-02):9.178013e-01):8.493300e-02,4:5.780863e-01):9.598813e-02):1.743725e-01):6.494193e-02,((((28:1.536507e-01,35:2.618438e-01):4.875579e-02,(34:1.377274e-01,(((32:8.469022e-03,24:5.525388e-03):1.367377e-01,19:2.733757e-01):2.373112e-02,(40:1.290817e-01,(27:7.762013e-03,26:2.934762e-03):5.698049e-02):3.558617e-02):3.779748e-02):2.985492e-02):1.185404e-01,(20:4.125343e-02,33:1.728164e-01):4.081225e-01):7.415142e-02,((37:2.737304e-01,39:3.804169e-01):1.507927e-01,38:2.913663e-01):1.878249e-01):1.080215e-01,1:3.870136e-01);
   tree gen.96000 = [&U] ((31:7.184206e-01,(((46:9.010617e-01,45:3.108847e-01):5.256951e-01,(42:5.843612e-01,(3:5.422661e-01,((((30:8.068600e-02,41:1.369074e-02):3.480363e-02,(43:3.222429e-03,44:3.141886e-03):1.321206e-01):4.782105e-02,(21:3.149507e-03,(23:2.004145e-03,22:5.567954e-04):4.452997e-03):1.109324e-02):1.755582e-01,36:2.924602e-01):2.299257e-01):1.816221e-02):1.652525e-01):7.339089e-02,((((29:3.515234e-01,25:1.935269e-01):2.898376e-01,2:4.712223e-01):6.369152e-02,(((11:1.076716e+00,(12:1.301526e+00,(5:9.644218e-01,9:7.851083e-01):6.121931e-01):1.974479e-01):1.286301e-01,((15:1.038783e+00,(8:9.933517e-01,7:1.117585e+00):1.376344e-01):1.454390e-01,14:1.278031e+00):1.405889e-01):9.222053e-02,(6:1.095081e+00,(((16:2.197547e+00,13:2.043560e+00):2.561642e-01,(18:2.124636e+00,17:1.370292e+00):9.379501e-01):2.756489e-01,10:1.153549e+00):2.198408e-01):3.914333e-02):9.227641e-01):8.539225e-02,4:5.812121e-01):7.048315e-02):1.431132e-01):1.053652e-01,((((28:1.544815e-01,35:2.632596e-01):3.654435e-02,((34:1.494509e-01,((32:8.514816e-03,24:1.133152e-02):1.374770e-01,19:2.748539e-01):9.026321e-03):2.497109e-02,(40:1.297796e-01,(27:1.100748e-02,26:2.950631e-03):5.728860e-02):3.577859e-02):2.434111e-02):1.366525e-01,(20:4.147650e-02,33:1.211851e-01):4.103293e-01):7.455237e-02,((37:2.366143e-01,39:2.326151e-01):2.474794e-01,38:2.445179e-01):2.283592e-01):1.086056e-01,1:3.891062e-01);
   tree gen.96500 = [&U] ((31:6.260606e-01,(((3:6.306078e-01,(42:1.301795e-01,(36:3.292859e-01,(((43:3.189084e-04,44:3.853022e-03):1.311650e-01,((21:3.610021e-03,22:1.264416e-03):9.726728e-04,23:1.144512e-03):3.164086e-02):4.878547e-02,(30:4.242720e-02,41:3.187309e-02):3.827412e-02):9.187071e-02):8.396910e-02):2.255552e-01):2.080924e-01,((6:1.126289e+00,((((17:1.473204e+00,18:2.207604e+00):6.991630e-01,(16:1.998119e+00,13:1.838619e+00):1.913826e-01):3.040694e-01,10:1.077561e+00):2.293873e-01,((11:1.032496e+00,((5:8.599849e-01,9:7.970853e-01):4.799560e-01,12:1.332571e+00):2.159123e-01):1.743736e-01,(14:1.128924e+00,(15:1.020713e+00,(7:1.113412e+00,8:9.122546e-01):2.039866e-01):7.019467e-02):1.695106e-01):8.084725e-02):4.770225e-02):8.170752e-01,(46:4.737406e-01,45:2.089219e-01):4.797963e-01):8.958344e-02):4.596807e-02,((2:3.932231e-01,(29:3.327939e-01,25:1.749463e-01):1.376371e-01):1.259832e-01,4:5.436740e-01):9.653969e-02):1.471204e-01):9.257561e-02,((38:2.108548e-01,(37:2.221428e-01,39:1.314273e-01):2.635917e-01):2.088475e-01,(((28:1.313336e-01,35:2.079058e-01):5.114736e-02,(34:1.860049e-01,((40:1.112894e-01,(27:1.063048e-02,26:4.003010e-03):1.001168e-01):1.747501e-02,((24:3.779958e-03,32:2.707701e-03):1.166656e-01,19:2.659597e-01):1.767813e-02):7.446268e-02):6.656275e-03):9.987414e-02,(33:1.253513e-01,20:5.612922e-02):3.623534e-01):1.163886e-01):1.096119e-01,1:3.812664e-01);
   tree gen.97000 = [&U] ((31:6.055982e-01,(((3:5.952302e-01,(42:3.049480e-01,(36:3.440406e-01,((30:4.250629e-02,41:3.330127e-02):3.713273e-02,((43:3.308496e-04,44:4.025669e-03):1.299632e-01,((23:1.653434e-05,22:9.952177e-04):1.936330e-03,21:3.799099e-03):3.418520e-02):2.275239e-02):6.921187e-02):1.524011e-01):2.160096e-01):2.635589e-01,((((((17:1.539216e+00,18:2.306524e+00):7.304913e-01,(16:2.087652e+00,13:1.921004e+00):1.999581e-01):3.976546e-01,10:1.125845e+00):2.043287e-01,6:1.157248e+00):4.973439e-02,((11:1.078761e+00,((5:8.985194e-01,9:8.328014e-01):5.014620e-01,12:1.392282e+00):1.923451e-01):1.168889e-01,(14:1.179510e+00,(15:1.066449e+00,(7:1.163302e+00,8:9.531312e-01):2.131269e-01):7.333997e-02):1.771061e-01):8.872910e-02):8.536870e-01,(46:5.826805e-01,45:2.182834e-01):5.012952e-01):1.136836e-01):4.651436e-02,((2:4.108428e-01,(29:3.477059e-01,25:1.827853e-01):1.754529e-01):1.344755e-01,4:5.680351e-01):1.138461e-01):1.537126e-01):9.672377e-02,((38:2.203029e-01,(37:7.028324e-02,39:1.373164e-01):2.945346e-01):2.182056e-01,((((40:1.162761e-01,(27:8.107262e-03,26:1.568981e-03):7.657784e-02):1.825804e-02,((24:3.949331e-03,32:5.035918e-03):1.086280e-01,19:2.778769e-01):1.983952e-02):6.132085e-02,(34:1.311350e-01,(28:1.372184e-01,35:2.115811e-01):5.343919e-02):4.844165e-03):1.043493e-01,(33:1.309681e-01,20:5.864428e-02):3.785899e-01):9.808535e-02):1.772451e-01,1:3.983504e-01);
   tree gen.97500 = [&U] (((38:2.251459e-01,(39:6.986783e-02,37:1.710316e-01):2.135631e-01):2.981769e-01,((((19:2.735957e-01,34:1.350985e-01):4.762444e-03,(((26:9.889006e-03,27:6.248479e-03):7.416296e-02,40:1.322786e-01):3.544812e-02,(24:1.412956e-02,32:1.308965e-02):1.351288e-01):2.015023e-02):4.528333e-02,(28:1.337599e-01,35:2.391029e-01):7.257298e-02):1.314409e-01,(33:1.272706e-01,20:8.639920e-02):3.714272e-01):7.516272e-02):1.533693e-01,((((((6:1.201779e+00,(((((9:8.545461e-01,5:9.511557e-01):6.157427e-01,12:1.340697e+00):2.197340e-01,11:1.041164e+00):1.526361e-01,((15:1.119255e+00,(7:1.106551e+00,8:1.033223e+00):1.838963e-01):5.102417e-02,14:1.154895e+00):1.216599e-01):8.178997e-02,(((13:2.037039e+00,16:2.313176e+00):1.419770e-01,(18:2.272313e+00,17:1.596301e+00):8.192938e-01):3.252420e-01,10:1.236081e+00):2.944684e-01):1.528558e-01):2.132107e-01,46:1.041643e+00):4.892647e-01,(3:6.194040e-01,((((44:3.923004e-03,43:7.375798e-04):1.363154e-01,(30:6.480258e-02,41:3.251496e-02):4.239028e-02):3.200834e-02,(23:1.458215e-03,(21:1.440856e-03,22:3.678514e-03):3.878952e-04):2.798389e-02):1.478031e-01,(42:8.831641e-02,36:1.195219e-01):1.722927e-01):2.851557e-01):2.048962e-01):1.135409e-01,(((29:3.814442e-01,25:2.260470e-01):2.107458e-01,2:4.098459e-01):1.750382e-01,4:5.550412e-01):7.444315e-02):1.881843e-02,45:8.060535e-01):1.418379e-01,31:6.005359e-01):8.302914e-02,1:3.723026e-01);
   tree gen.98000 = [&U] ((31:6.489781e-01,(((3:6.378674e-01,(42:3.481672e-01,(((22:1.746251e-03,(21:2.789217e-03,23:2.628325e-04):6.325741e-04):1.707914e-02,((43:1.313018e-03,44:4.681036e-03):1.277755e-01,(30:4.555108e-02,41:2.725089e-02):3.085362e-02):4.785896e-02):1.353487e-01,36:3.686848e-01):4.714934e-02):2.314827e-01):2.824380e-01,(((6:1.240143e+00,((11:1.156034e+00,((5:8.967620e-01,9:8.924562e-01):5.373825e-01,12:1.265918e+00):2.743587e-01):1.468111e-01,(14:1.301982e+00,(15:1.142840e+00,(7:1.058697e+00,8:1.021405e+00):1.935548e-01):1.329539e-01):1.851218e-01):7.653740e-02):7.660084e-02,(((17:1.649473e+00,18:2.471743e+00):5.796428e-01,(16:2.237193e+00,13:2.058609e+00):2.617823e-01):3.846115e-01,10:1.239199e+00):1.907478e-01):6.721985e-01,(46:6.129018e-01,45:2.806869e-01):4.106457e-01):1.621186e-01):8.477428e-02,((2:4.066184e-01,(29:3.726126e-01,25:1.958785e-01):1.880208e-01):1.374893e-01,4:6.709081e-01):1.253271e-01):1.229791e-01):1.036522e-01,((38:1.976249e-01,(37:1.509964e-01,39:1.471525e-01):1.962941e-01):2.057476e-01,((34:1.881003e-01,(((40:9.931261e-02,(27:1.419881e-02,26:1.860399e-03):9.723852e-02):2.997843e-02,((24:6.861513e-03,32:8.977004e-03):1.164091e-01,19:2.943093e-01):2.336944e-02):6.476489e-02,(28:1.452008e-01,35:2.267370e-01):8.481851e-02):1.750282e-02):1.025160e-01,(33:1.403495e-01,20:1.020662e-01):3.836819e-01):1.090343e-01):1.541547e-01,1:4.268848e-01);
   tree gen.98500 = [&U] ((31:6.596608e-01,(((46:7.936028e-01,45:4.931921e-01):2.884388e-01,((3:6.186682e-01,42:5.347005e-01):6.514764e-04,((((30:5.582268e-02,41:4.602753e-02):5.456002e-02,(43:1.704876e-03,44:2.448784e-03):1.089092e-01):1.789889e-02,(23:3.569364e-05,(21:6.347519e-04,22:3.271823e-03):7.760641e-04):2.781755e-02):9.242092e-02,36:2.630853e-01):3.675844e-01):1.859773e-01):1.122395e-01,(4:6.150154e-01,(((29:3.088701e-01,25:2.195594e-01):1.739713e-01,2:3.964114e-01):1.193101e-01,((((11:1.068591e+00,(12:1.501435e+00,(5:8.527188e-01,9:7.791832e-01):6.367548e-01):1.092088e-01):1.462410e-01,((15:1.030943e+00,(8:1.085301e+00,7:1.109151e+00):1.565062e-01):1.484322e-01,14:1.268386e+00):1.446456e-01):8.599588e-02,(((13:1.886028e+00,(18:2.108601e+00,17:1.386350e+00):7.007299e-01):1.826936e-01,16:2.369245e+00):2.950554e-01,10:1.180432e+00):1.861901e-01):6.020455e-02,6:1.269739e+00):8.080440e-01):6.402586e-02):9.039470e-02):1.502240e-01):9.778402e-02,((((28:1.432167e-01,35:2.612728e-01):4.605674e-02,(((19:2.530399e-01,(32:4.547074e-03,24:7.639917e-03):1.305446e-01):1.583987e-02,34:1.275156e-01):2.244803e-02,(40:1.127693e-01,(27:8.319469e-03,26:3.052863e-03):8.726952e-02):3.692329e-02):4.886057e-02):1.083495e-01,(20:8.332791e-02,33:8.227708e-02):3.816946e-01):9.419434e-02,((37:2.647657e-02,39:3.880314e-01):3.055896e-01,38:4.125169e-01):1.609575e-01):1.319442e-01,1:3.861697e-01);
   tree gen.99000 = [&U] (((38:2.643261e-01,(39:2.596246e-01,37:1.235911e-01):4.021238e-01):1.851302e-01,(((34:1.568573e-01,(28:1.275678e-01,35:2.275092e-01):6.437525e-02):6.546496e-02,(((26:2.423897e-03,27:1.137924e-02):8.194214e-02,40:1.530907e-01):4.248561e-02,(19:2.984547e-01,(24:4.310296e-03,32:6.738677e-03):1.400044e-01):1.482423e-02):5.252793e-02):8.596624e-02,(33:1.180016e-01,20:7.532979e-02):3.711721e-01):5.643637e-02):1.532639e-01,((45:8.569953e-01,((((29:3.278709e-01,25:3.111731e-01):2.367602e-01,2:4.095644e-01):1.559740e-01,4:5.546600e-01):1.259393e-01,(((6:1.200954e+00,(((((9:8.198022e-01,5:9.181209e-01):7.452192e-01,12:1.339777e+00):1.465363e-01,11:1.040449e+00):1.115094e-01,(((13:2.035640e+00,16:1.958633e+00):2.749747e-01,(18:2.440288e+00,17:1.515190e+00):7.088990e-01):2.475274e-01,10:1.235233e+00):2.950288e-01):6.501952e-02,((15:1.113240e+00,(7:1.141519e+00,8:1.053219e+00):1.744924e-01):9.961360e-02,14:1.154102e+00):2.400759e-01):8.298724e-02):2.228017e-01,46:1.273903e+00):6.245934e-01,(3:6.147094e-01,(((41:9.619836e-03,(30:9.181636e-02,(44:2.591959e-03,43:3.357553e-04):1.206039e-01):1.594278e-03):4.330895e-02,((21:1.483720e-03,23:7.101213e-04):2.558798e-03,22:2.290012e-03):3.790222e-02):1.797369e-01,(42:1.590737e-01,36:1.886659e-01):1.030147e-01):2.449403e-01):2.264591e-01):5.781510e-02):3.670080e-02):1.186475e-01,31:6.001234e-01):1.286397e-01,1:3.720469e-01);
   tree gen.99500 = [&U] (((38:2.264859e-01,(39:1.331121e-01,37:1.221650e-01):3.974839e-01):1.829941e-01,(((34:1.550474e-01,(28:1.260959e-01,35:2.248841e-01):4.225950e-02):6.326049e-02,(((26:2.607283e-03,27:1.124794e-02):8.099666e-02,40:1.513243e-01):1.892250e-02,(19:2.618858e-01,(24:1.050234e-03,32:6.660924e-03):1.383890e-01):2.865743e-02):5.192184e-02):1.335193e-01,(33:9.742689e-02,20:7.446061e-02):3.668894e-01):6.942825e-02):1.054731e-01,((45:8.428761e-01,((((29:3.160937e-01,25:2.040389e-01):2.340284e-01,2:4.048387e-01):1.541744e-01,4:5.482602e-01):1.244862e-01,(((6:1.187097e+00,(((((9:8.103431e-01,5:9.075273e-01):7.366206e-01,12:1.324318e+00):1.488207e-01,11:1.028444e+00):1.980137e-01,((15:1.100395e+00,(7:1.128348e+00,8:1.041067e+00):1.724791e-01):9.846423e-02,14:1.208632e+00):2.116143e-01):4.012433e-02,(((13:2.012152e+00,16:1.936033e+00):2.718020e-01,(18:2.119727e+00,17:1.497707e+00):7.007195e-01):3.100521e-01,10:1.220980e+00):2.050390e-01):8.202971e-02):2.202309e-01,46:1.121952e+00):6.173867e-01,(3:6.076167e-01,(((41:3.423005e-02,((44:1.185563e-03,43:3.318813e-04):1.202620e-01,30:5.905830e-02):1.139043e-02):4.022671e-02,(21:4.932341e-04,(23:2.580119e-03,22:5.696769e-04):1.372268e-03):3.682133e-02):1.931255e-01,(42:1.561911e-01,36:1.585828e-01):1.036541e-01):2.661558e-01):2.238461e-01):5.714801e-02):3.627734e-02):1.095575e-01,31:5.931990e-01):1.271554e-01,1:3.677541e-01);
   tree gen.100000 = [&U] (((38:2.252880e-01,(39:1.366171e-01,37:1.130324e-01):4.607957e-01):1.820262e-01,(((34:1.780087e-01,(28:1.254289e-01,35:2.165827e-01):4.091811e-02):6.292590e-02,(((26:2.593493e-03,27:1.202963e-02):8.056826e-02,40:1.295471e-01):3.075253e-02,(19:2.605007e-01,(24:1.044679e-03,32:7.008610e-03):1.376570e-01):2.439011e-02):2.778531e-02):1.011289e-01,(33:9.691159e-02,20:7.406678e-02):3.649489e-01):9.970999e-02):1.356561e-01,(((45:8.384181e-01,(((6:1.180818e+00,(((((9:8.060571e-01,5:9.027273e-01):7.327246e-01,12:1.317313e+00):1.480335e-01,11:1.023005e+00):1.969664e-01,((15:1.094575e+00,(7:1.141624e+00,8:1.031396e+00):1.307751e-01):9.794344e-02,14:1.202240e+00):2.104951e-01):1.136669e-01,(((13:2.001510e+00,16:1.925793e+00):2.341681e-01,(18:2.108516e+00,17:1.489786e+00):6.970134e-01):2.432549e-01,10:1.210180e+00):2.272057e-01):4.204066e-02):6.780571e-01,46:1.116018e+00):1.753417e-01,(3:6.044029e-01,((((41:4.901987e-03,30:4.199444e-02):1.591354e-02,(44:3.590625e-03,43:9.679649e-04):1.158776e-01):5.003778e-02,(22:3.555561e-03,(23:1.081895e-03,21:3.452998e-04):3.915740e-03):3.662657e-02):1.921040e-01,(42:1.793761e-01,36:1.638460e-01):1.499298e-01):2.647481e-01):2.226622e-01):4.493099e-02):2.084671e-02,(((29:3.144219e-01,25:2.029597e-01):2.327906e-01,2:4.026975e-01):1.596457e-01,4:5.453604e-01):1.238278e-01):1.179648e-01,31:5.900615e-01):1.339721e-01,1:3.409656e-01);
   tree gen.100500 = [&U] ((31:6.538471e-01,(((46:1.099297e+00,45:5.063472e-01):3.124873e-01,((42:4.446501e-01,((((30:6.621422e-02,41:2.136483e-02):9.129405e-02,(23:7.715728e-05,(21:5.766752e-04,22:3.815136e-04):3.019004e-04):2.403527e-02):3.115928e-02,(43:8.516786e-04,44:3.077714e-03):1.307205e-01):1.058842e-01,36:3.486482e-01):2.733436e-01):3.744571e-02,3:6.371385e-01):1.733557e-01):1.266816e-01,(4:5.532838e-01,(((29:4.705075e-01,25:3.761484e-01):1.504445e-01,2:4.515741e-01):8.819547e-02,((((11:1.059173e+00,(12:1.488203e+00,(5:9.754784e-01,9:8.678615e-01):5.781425e-01):1.912133e-01):1.235650e-01,((15:1.112424e+00,(8:1.075736e+00,7:1.099376e+00):1.359969e-01):8.705867e-02,14:1.257208e+00):1.605953e-01):6.804140e-02,(((13:1.916168e+00,16:2.348364e+00):2.033831e-01,(18:2.217833e+00,17:1.495689e+00):7.994988e-01):3.447087e-01,10:1.224331e+00):1.931708e-01):9.042409e-02,6:1.213261e+00):7.440815e-01):4.344972e-02):9.343486e-02):1.932408e-01):8.639914e-02,((((28:1.688282e-01,35:2.469417e-01):3.314359e-02,((34:1.263918e-01,(19:2.711859e-01,(32:2.545947e-03,24:1.159870e-02):1.687401e-01):3.011041e-03):1.909591e-02,(40:1.492989e-01,(27:9.266749e-03,26:9.468068e-04):7.673190e-02):3.496777e-02):6.162222e-02):1.115002e-01,(20:6.788990e-02,33:1.224468e-01):4.147588e-01):7.279514e-02,((37:6.124374e-02,39:1.909987e-01):2.562270e-01,38:2.308455e-01):2.555499e-01):1.307813e-01,1:4.137231e-01);
   tree gen.101000 = [&U] ((31:6.665972e-01,(((46:1.120734e+00,45:4.590876e-01):3.185809e-01,((42:4.533209e-01,((((30:6.750541e-02,41:2.432862e-02):3.462716e-02,(43:2.502250e-03,44:3.137730e-03):1.334794e-01):2.042540e-02,(23:3.827765e-04,(22:7.610499e-05,21:1.615775e-04):2.078226e-03):2.433831e-02):1.079490e-01,36:4.141496e-01):1.170865e-01):9.203878e-02,3:6.495628e-01):1.603369e-01):1.456370e-01,(4:5.640729e-01,(((29:3.953016e-01,25:3.834834e-01):1.533782e-01,2:4.603799e-01):8.991529e-02,((((11:1.079827e+00,(12:1.517223e+00,(5:9.945004e-01,9:8.847849e-01):5.894164e-01):1.705013e-01):1.259745e-01,((15:1.134116e+00,(8:1.096713e+00,7:1.120814e+00):1.293776e-01):1.070115e-01,14:1.297702e+00):1.904253e-01):1.041239e-01,6:1.236919e+00):4.613511e-02,(((13:1.953533e+00,16:2.394158e+00):2.595374e-01,(18:2.261081e+00,17:1.524855e+00):7.362549e-01):2.850952e-01,10:1.248206e+00):2.260830e-01):7.585912e-01):5.084771e-02):9.907936e-02):1.555894e-01):8.808394e-02,((((28:1.721204e-01,35:2.517571e-01):4.211953e-02,((19:2.764741e-01,((32:6.865830e-03,24:1.182488e-02):1.518181e-01,34:1.288565e-01):2.652489e-02):2.430655e-02,(40:1.183116e-01,(27:1.547224e-02,26:1.272684e-03):7.822818e-02):3.077395e-02):6.282386e-02):1.050738e-01,(20:6.921376e-02,33:1.248345e-01):4.228466e-01):7.421466e-02,((37:1.606287e-01,39:1.947232e-01):2.612235e-01,38:2.353470e-01):2.605332e-01):1.463747e-01,1:3.824129e-01);
   tree gen.101500 = [&U] ((31:6.767119e-01,(((46:1.137739e+00,45:4.239213e-01):3.452853e-01,((42:4.601994e-01,((((30:6.852970e-02,41:2.469777e-02):3.809478e-02,(43:2.540218e-03,44:3.185340e-03):1.355047e-01):1.712931e-02,(22:7.170464e-04,(21:9.975453e-05,23:2.525224e-03):1.710442e-04):2.064131e-02):1.994022e-01,36:4.204338e-01):1.711474e-02):2.428468e-01,3:6.594190e-01):1.692733e-01):8.084692e-02,(4:5.726319e-01,(((29:3.691919e-01,25:2.493716e-01):3.299790e-01,2:4.560156e-01):9.468006e-02,((((11:1.096212e+00,(12:1.540245e+00,(5:1.009591e+00,9:8.982103e-01):5.983600e-01):1.730885e-01):1.869057e-01,((15:1.151325e+00,(8:1.113354e+00,7:1.137821e+00):1.313407e-01):1.086353e-01,14:1.317393e+00):1.929801e-01):1.202139e-01,6:1.255688e+00):5.742639e-02,(((13:1.983175e+00,16:2.430486e+00):1.450693e-01,(18:2.295389e+00,17:1.547992e+00):7.474266e-01):2.894211e-01,10:1.267146e+00):1.997430e-01):9.030918e-01):5.161925e-02):9.328370e-02):1.943252e-01):8.942048e-02,((((28:1.168430e-01,35:2.555772e-01):7.963624e-02,((((32:6.970009e-03,24:6.459823e-03):1.283283e-01,19:2.806692e-01):4.031090e-02,(40:1.201068e-01,(27:9.378430e-03,26:1.222476e-03):7.734608e-02):3.124090e-02):4.296715e-02,34:1.308117e-01):2.864618e-02):1.160336e-01,(20:5.794026e-02,33:1.267287e-01):4.292627e-01):8.172950e-02,((37:3.880464e-01,39:3.551151e-01):4.369236e-02,38:3.309807e-01):2.644864e-01):1.485957e-01,1:3.882154e-01);
   tree gen.102000 = [&U] ((31:6.664322e-01,(((46:9.052283e-01,45:2.054982e-01):6.081694e-01,(((42:4.532087e-01,(((30:4.046560e-02,41:2.432260e-02):5.173416e-02,(43:2.501630e-03,44:1.978829e-03):1.334463e-01):2.629068e-02,(22:7.496421e-04,(23:1.082648e-03,21:2.685063e-04):3.630834e-04):3.004308e-02):1.599108e-01):1.621915e-02,36:3.782365e-01):2.438251e-01,3:6.494021e-01):1.654350e-01):7.961880e-02,(4:5.639333e-01,(((29:3.635837e-01,25:2.609729e-01):2.035543e-01,2:4.490884e-01):9.324181e-02,((((11:1.079560e+00,(12:1.516848e+00,(5:9.942543e-01,9:8.845659e-01):5.892705e-01):2.053629e-01):1.373771e-01,((15:1.144699e+00,(8:1.096442e+00,7:1.120537e+00):1.293456e-01):8.317104e-02,14:1.297381e+00):2.143036e-01):5.415720e-02,(((13:1.953050e+00,16:2.260707e+00):1.100735e-01,(18:2.133460e+00,17:1.524478e+00):7.869481e-01):3.040419e-01,10:1.267062e+00):2.288958e-01):9.855918e-02,6:1.236613e+00):8.571488e-01):5.083513e-02):9.186667e-02):1.913733e-01):8.920155e-02,((((28:1.682519e-01,35:2.516948e-01):5.438497e-02,((((32:6.864130e-03,24:2.403706e-03):1.263789e-01,19:2.764056e-01):3.969855e-02,(40:1.469436e-01,(27:9.235966e-03,26:1.469617e-03):7.617115e-02):3.076633e-02):5.475977e-02,34:1.288246e-01):1.862013e-02):1.467222e-01,(20:5.706011e-02,33:1.248036e-01):4.227420e-01):6.034282e-02,((37:3.634072e-01,39:3.192770e-01):8.596722e-02,38:3.259529e-01):2.321391e-01):1.809204e-01,1:4.131824e-01);
   tree gen.102500 = [&U] ((31:6.481070e-01,(((46:8.679203e-01,45:1.565346e-01):6.658811e-01,(4:5.406914e-01,(((29:3.485990e-01,25:2.502172e-01):2.308634e-01,2:4.305797e-01):8.939895e-02,((((11:9.967587e-01,(12:1.454333e+00,(5:9.532772e-01,9:8.481095e-01):5.649844e-01):2.122136e-01):1.317153e-01,((15:1.097522e+00,(8:1.051253e+00,7:1.074355e+00):2.266186e-01):4.189788e-02,14:1.243911e+00):2.022029e-01):9.499732e-02,(((13:1.872557e+00,16:2.167534e+00):2.138675e-01,(18:2.045531e+00,17:1.461648e+00):7.545149e-01):2.915112e-01,10:1.214841e+00):2.194621e-01):5.403518e-02,6:1.185648e+00):8.218224e-01):7.376235e-02):8.837287e-02):2.051225e-03,(((36:3.626479e-01,(((30:3.879786e-02,41:2.332017e-02):4.960200e-02,(43:2.205273e-03,44:1.773075e-03):1.241193e-01):2.293812e-02,((22:1.487492e-03,21:6.512735e-04):1.277241e-03,23:3.157625e-04):3.343476e-02):1.464694e-01):6.408728e-02,42:3.326134e-01):2.288455e-01,3:6.226377e-01):2.562372e-01):1.546166e-01):6.600361e-02,((((((32:8.643129e-03,24:5.343856e-03):1.173551e-01,19:2.650139e-01):2.034411e-02,(40:1.408875e-01,(27:8.855316e-03,26:9.375097e-04):8.991912e-02):2.446547e-02):6.846139e-02,(34:1.235152e-01,(28:1.613176e-01,35:2.204539e-01):6.534223e-02):1.527065e-02):1.115185e-01,(20:8.340202e-02,33:1.044492e-01):3.401630e-01):6.081819e-02,((37:3.484298e-01,39:5.071085e-01):4.946600e-02,38:3.125191e-01):2.225718e-01):1.734640e-01,1:3.961535e-01);
   tree gen.103000 = [&U] ((31:6.481070e-01,(((46:7.064766e-01,45:3.638471e-01):6.658811e-01,((36:3.029130e-01,((((30:5.861342e-02,41:2.332017e-02):4.960200e-02,(43:3.462613e-03,44:1.773075e-03):1.359748e-01):2.262916e-02,(23:9.809003e-04,(22:1.487492e-03,21:2.058533e-04):1.253308e-03):3.477190e-02):1.464694e-01,42:3.735669e-01):2.394459e-02):2.394496e-01,3:6.226377e-01):2.442107e-01):4.894410e-04,(4:5.406914e-01,(((29:3.733161e-01,25:2.347221e-01):2.179309e-01,2:4.305797e-01):8.939895e-02,((((11:9.967587e-01,(12:1.454333e+00,(5:9.532772e-01,9:8.481095e-01):5.649844e-01):2.122136e-01):1.374697e-01,((15:1.097522e+00,(8:1.051253e+00,7:1.074355e+00):2.144762e-01):9.605582e-02,14:1.243911e+00):2.020496e-01):7.187138e-02,(((18:2.045531e+00,17:1.461648e+00):7.545149e-01,(16:1.907290e+00,13:1.872557e+00):2.090136e-01):2.935631e-01,10:1.214841e+00):2.194621e-01):6.315826e-02,6:1.185648e+00):8.218224e-01):6.059356e-02):8.837287e-02):1.546166e-01):8.175033e-02,(((((27:5.900527e-03,26:9.375097e-04):9.062705e-02,(40:1.523056e-01,((32:1.140774e-02,24:6.648421e-03):1.205211e-01,19:2.650139e-01):3.467699e-02):1.319951e-02):6.720611e-02,(34:1.766727e-01,(28:1.613176e-01,35:2.463982e-01):3.287841e-02):5.000208e-02):1.139027e-01,(20:8.501996e-02,33:1.044492e-01):3.401630e-01):5.925121e-02,((37:4.813362e-01,39:3.894385e-01):3.192307e-02,38:2.260191e-01):2.225718e-01):1.289642e-01,1:3.901356e-01);
   tree gen.103500 = [&U] (((38:2.627397e-01,(39:1.537417e-01,37:3.097273e-02):2.999159e-01):2.169146e-01,(((34:1.556062e-01,(28:1.329611e-01,35:2.229460e-01):4.055283e-02):4.437744e-02,(((24:6.480460e-03,32:9.653061e-03):1.425398e-01,19:2.481682e-01):2.866373e-02,((26:2.656813e-03,27:1.396628e-02):7.202598e-02,40:1.181191e-01):2.063450e-02):8.702857e-02):6.010069e-02,(33:1.392239e-01,20:5.969018e-02):4.202313e-01):1.045416e-01):1.240154e-01,(((((3:6.600157e-01,((36:2.962392e-01,42:2.193087e-01):2.390146e-02,(((21:1.690670e-04,22:3.261058e-03):1.095521e-03,23:5.337778e-04):3.065218e-02,((44:3.110882e-03,43:1.238829e-04):1.305197e-01,(30:4.470954e-02,41:1.333888e-02):2.933448e-02):3.511821e-02):2.035366e-01):2.641654e-01):1.402473e-01,45:8.223806e-01):6.730747e-02,(((6:1.330049e+00,((((9:8.563030e-01,5:9.689796e-01):7.396357e-01,12:1.396849e+00):1.918434e-01,11:9.661120e-01):1.392753e-01,((15:1.109789e+00,(7:1.120933e+00,8:9.860976e-01):1.667380e-01):7.963782e-02,14:1.274435e+00):1.992081e-01):6.886770e-02):5.865282e-02,(((18:2.244016e+00,17:1.496393e+00):5.976999e-01,(13:2.121702e+00,16:2.268587e+00):2.353828e-01):3.497158e-01,10:1.136212e+00):2.645846e-01):5.914468e-01,46:1.183036e+00):2.246819e-01):8.208219e-02,(((29:3.575688e-01,25:3.549149e-01):1.330609e-01,2:3.630230e-01):1.456846e-01,4:6.260905e-01):9.655199e-02):1.334254e-01,31:6.254953e-01):9.857568e-02,1:3.614410e-01);
   tree gen.104000 = [&U] (((38:2.588661e-01,(39:1.549391e-01,37:1.877449e-01):3.302202e-01):2.137167e-01,(((34:1.600412e-01,(28:1.310008e-01,35:2.196591e-01):3.995496e-02):2.535411e-02,(((24:2.381976e-03,32:1.342935e-02):1.404383e-01,19:2.966111e-01):2.824114e-02,((26:7.487792e-03,27:1.100896e-02):7.096410e-02,40:1.163776e-01):2.033029e-02):6.342192e-02):9.054341e-02,(33:1.371713e-01,20:5.881017e-02):4.140358e-01):1.030004e-01):1.221870e-01,(((((3:6.502851e-01,((36:2.918717e-01,42:2.923722e-01):1.767527e-02,((23:5.259083e-04,(22:4.005121e-03,21:6.381692e-04):5.730124e-04):3.012153e-02,((44:5.439044e-03,43:2.013793e-04):1.358349e-01,(30:5.860935e-02,41:1.314222e-02):3.080434e-02):1.824315e-02):2.063711e-01):1.776294e-01):1.381796e-01,45:8.102562e-01):4.398223e-02,(((6:1.310441e+00,((((9:8.436786e-01,5:9.546940e-01):7.287312e-01,12:1.376256e+00):1.890151e-01,11:9.518687e-01):1.191146e-01,((15:1.093427e+00,(7:1.104407e+00,8:9.715596e-01):1.642798e-01):7.846372e-02,14:1.255646e+00):1.888332e-01):7.033246e-02):4.486888e-02,(((18:2.210932e+00,17:1.474332e+00):5.888880e-01,(13:1.813814e+00,16:2.235141e+00):2.319125e-01):2.445453e-01,10:1.167276e+00):2.606838e-01):6.298902e-01,46:1.165595e+00):2.213695e-01):8.087206e-02,(((29:3.522972e-01,25:2.447526e-01):1.578432e-01,2:3.576709e-01):2.053889e-01,4:6.168600e-01):8.547582e-02):1.314583e-01,31:6.162736e-01):1.178066e-01,1:3.561122e-01);
   tree gen.104500 = [&U] ((31:6.256674e-01,(((42:6.134484e-01,(((((43:1.688281e-05,44:2.004457e-03):1.055327e-01,(30:5.490674e-02,41:3.880681e-02):5.582677e-02):1.416126e-02,((23:3.521047e-04,21:1.259366e-04):9.306093e-04,22:7.141131e-04):3.293856e-02):1.383278e-01,36:3.449647e-01):3.061215e-01,3:6.570716e-01):8.840388e-02):1.863108e-01,((2:3.385935e-01,(29:4.156873e-01,25:2.592062e-01):2.137561e-01):2.274255e-01,4:5.664476e-01):8.817207e-02):6.833334e-02,(((((17:1.627394e+00,18:2.379952e+00):5.888324e-01,(13:1.906066e+00,16:2.139488e+00):2.624881e-01):2.677692e-01,10:1.376955e+00):1.536439e-01,(6:1.149874e+00,((11:1.175427e+00,((5:9.589241e-01,9:8.378664e-01):6.691851e-01,12:1.406291e+00):1.450240e-01):1.342933e-01,(14:1.253632e+00,((7:1.092285e+00,8:1.111223e+00):1.687573e-01,15:1.140041e+00):5.560021e-02):1.938146e-01):9.821439e-02):8.780611e-02):5.868041e-01,(46:4.835231e-01,45:6.526959e-02):6.153581e-01):2.532631e-01):1.274387e-01):1.402301e-01,(((38:2.730430e-01,39:6.287446e-01):1.360197e-01,37:4.481079e-01):8.816055e-02,(((28:1.357871e-01,35:2.356224e-01):5.074948e-02,((34:1.265944e-01,(40:1.054397e-01,(27:1.192100e-02,26:4.351883e-03):1.015950e-01):3.373056e-02):9.145323e-04,(19:2.759606e-01,(24:3.709336e-03,32:1.068925e-02):1.048879e-01):1.598052e-02):8.533871e-02):1.061034e-01,(33:9.109353e-02,20:6.767074e-02):3.783313e-01):1.093474e-01):1.016435e-01,1:3.870232e-01);
   tree gen.105000 = [&U] ((31:6.970193e-01,(((46:5.996671e-01,45:3.742122e-01):4.127398e-01,(((((21:3.686862e-03,23:1.866868e-03):2.211134e-03,22:1.712228e-03):2.893886e-02,((43:1.573022e-03,44:3.527267e-03):1.243385e-01,(41:2.014317e-02,30:6.009312e-02):3.759578e-02):2.570820e-02):2.064198e-01,(36:2.960142e-01,42:3.336412e-01):3.362921e-02):2.290475e-01,3:6.707757e-01):1.715947e-01):8.503641e-02,((((((11:1.135312e+00,(12:1.454104e+00,(5:9.104677e-01,9:8.196232e-01):5.902118e-01):1.054466e-01):9.096415e-02,((15:1.072526e+00,(8:1.027311e+00,7:1.049887e+00):1.789364e-01):6.451307e-02,14:1.215581e+00):1.513869e-01):7.043754e-02,(((18:2.293245e+00,17:1.395249e+00):7.373309e-01,(16:2.027469e+00,13:1.829910e+00):2.519519e-01):2.937584e-01,10:1.236844e+00):2.466100e-01):1.389606e-01,6:1.158645e+00):7.131003e-01,((29:2.962452e-01,25:2.134576e-01):2.119444e-01,2:3.916192e-01):1.046339e-01):4.725252e-02,4:5.860864e-01):1.120245e-01):1.223994e-01):1.030596e-01,(((((40:1.737835e-01,(27:9.458714e-03,26:3.301871e-03):8.869693e-02):1.512522e-02,((32:1.532524e-02,24:9.835358e-03):1.366076e-01,19:2.161866e-01):3.441662e-02):6.182950e-02,(34:1.726490e-01,(28:1.220116e-01,35:2.344308e-01):4.460296e-02):7.460793e-02):9.578551e-02,(20:1.016111e-01,33:1.020704e-01):4.460996e-01):6.962191e-02,((38:1.407356e-01,39:2.662067e-01):2.073023e-01,37:4.421025e-01):1.679459e-01):1.438975e-01,1:4.055276e-01);
   tree gen.105500 = [&U] ((31:6.811112e-01,(((((((11:1.148193e+00,((5:9.367064e-01,9:8.184535e-01):6.536804e-01,12:1.373708e+00):1.353566e-01):1.311818e-01,(14:1.224586e+00,((7:9.995591e-01,8:1.085477e+00):1.407047e-01,15:1.070503e+00):1.631267e-01):1.375499e-01):1.316859e-01,6:1.123232e+00):6.733342e-02,(((17:1.589688e+00,18:2.324810e+00):5.751895e-01,(13:1.861904e+00,16:2.107991e+00):3.099831e-01):3.797121e-01,10:1.258965e+00):1.571712e-01):5.732081e-01,(46:3.712718e-01,45:6.741437e-02):8.232615e-01):2.473952e-01,(((((43:3.170130e-05,44:1.958015e-03):1.248909e-01,(30:5.042334e-02,41:2.639662e-02):1.056264e-01):1.473202e-02,((23:1.317797e-03,21:5.466633e-04):2.091064e-03,22:1.663602e-03):3.025333e-02):1.465332e-01,36:3.369721e-01):2.661911e-01,(3:5.815302e-01,42:5.709640e-01):2.626777e-02):2.455133e-01):6.675010e-02,((2:3.874532e-01,(29:4.060561e-01,25:3.160273e-01):2.520316e-01):1.175986e-01,4:5.533234e-01):1.126696e-01):1.715747e-01):7.944351e-02,(((38:2.667168e-01,37:4.377255e-01):7.421665e-02,39:4.410124e-01):9.013818e-02,(((28:1.109298e-01,35:2.301632e-01):4.524425e-02,((34:1.638065e-01,(19:2.695668e-01,(24:6.743236e-03,32:5.669936e-03):1.357991e-01):4.343111e-02):1.377939e-03,(40:1.029967e-01,(27:1.164480e-02,26:6.187652e-03):9.087060e-02):1.277028e-02):4.966826e-02):1.228248e-01,(33:8.659152e-02,20:6.610284e-02):4.330497e-01):8.186415e-02):1.118939e-01,1:3.854025e-01);
   tree gen.106000 = [&U] ((31:6.629620e-01,(((46:9.890349e-01,45:2.866822e-01):3.703264e-01,((((((22:1.212359e-03,23:2.578865e-03):3.673272e-03,21:1.140437e-03):3.653289e-02,((43:3.286595e-03,44:7.898632e-04):1.336751e-01,(41:1.665875e-02,30:4.591167e-02):4.182265e-02):2.445207e-02):1.918067e-01,36:3.162140e-01):1.275920e-01,42:4.530492e-01):1.344904e-01,3:6.380007e-01):1.632104e-01):1.071204e-01,((((((11:1.079840e+00,(12:1.383055e+00,(5:8.659811e-01,9:7.795753e-01):5.613733e-01):1.190607e-01):1.303550e-01,((15:1.020121e+00,(8:9.203834e-01,7:9.985877e-01):1.701934e-01):1.071444e-01,14:1.156186e+00):1.431723e-01):7.205132e-02,(((18:2.255006e+00,17:1.327075e+00):6.029566e-01,(16:1.928404e+00,13:1.740498e+00):3.773980e-01):3.685593e-01,10:1.176410e+00):2.345603e-01):3.110744e-02,6:1.102032e+00):8.092589e-01,((29:4.922537e-01,25:2.022905e-01):1.879493e-01,2:4.283491e-01):8.945872e-02):5.170671e-02,4:5.448137e-01):1.065508e-01):1.101110e-01):9.802395e-02,((((34:1.875540e-01,(28:1.515280e-01,35:2.319324e-01):6.134707e-02):4.198066e-02,((40:1.341197e-01,(27:1.018776e-02,26:3.254374e-03):8.436308e-02):2.774475e-02,((32:8.697723e-03,24:4.478594e-03):1.299327e-01,19:2.935407e-01):3.197572e-02):6.776626e-02):9.168264e-02,(20:4.994552e-02,33:9.708313e-02):4.000740e-01):6.634620e-02,((38:1.782892e-01,39:2.704479e-01):1.895382e-01,37:4.205008e-01):1.597399e-01):1.231487e-01,1:3.897920e-01);
   tree gen.106500 = [&U] (((45:8.456824e-01,((((2:4.228094e-01,(25:2.603421e-01,29:3.531594e-01):2.492272e-01):1.299276e-01,4:6.147374e-01):6.074507e-02,((10:1.281547e+00,((17:1.626319e+00,18:2.309662e+00):7.343034e-01,(13:1.970448e+00,16:2.210839e+00):3.135709e-01):2.528386e-01):1.608425e-01,((((15:1.036487e+00,(7:1.155053e+00,8:9.375803e-01):1.892513e-01):8.466367e-02,14:1.229082e+00):2.285713e-01,((12:1.392830e+00,(9:9.084219e-01,5:1.034954e+00):5.771996e-01):1.714628e-01,11:1.143070e+00):1.301517e-01):1.227539e-01,6:1.157740e+00):8.278967e-02):7.874946e-01):5.216198e-02,(((46:6.177326e-01,42:3.349220e-02):5.504079e-01,(36:3.274726e-01,((44:9.878588e-04,43:2.923057e-03):1.122810e-01,((21:4.300567e-03,(23:1.081423e-04,22:1.037014e-03):1.522592e-03):1.450795e-02,(41:3.035226e-02,30:5.221114e-02):9.429021e-02):6.213084e-02):1.717583e-01):2.421788e-01):1.517548e-02,3:6.426968e-01):2.294540e-01):6.291312e-02):1.078316e-01,31:6.808420e-01):1.019945e-01,(((33:1.378945e-01,20:6.066724e-02):4.099616e-01,((((19:2.717757e-01,34:1.231744e-01):1.479530e-02,(24:3.012939e-03,32:8.258551e-03):1.616215e-01):1.472525e-02,((26:6.098220e-03,27:1.036378e-02):7.560060e-02,40:1.053271e-01):4.333601e-02):3.098607e-02,(35:2.595352e-01,28:1.429059e-01):5.873408e-02):1.113652e-01):7.909753e-02,((39:4.511266e-01,37:3.618592e-01):5.946691e-02,38:3.050789e-01):2.095237e-01):1.330347e-01,1:3.850710e-01);
   tree gen.107000 = [&U] ((31:6.967129e-01,(((46:6.667718e-01,45:1.645687e-01):5.785918e-01,((((((43:5.320964e-05,44:8.300745e-04):1.361900e-01,(41:3.076229e-02,30:3.977207e-02):5.691717e-02):1.876515e-02,((22:4.088402e-03,21:1.993474e-03):2.666885e-03,23:1.398316e-03):5.528391e-02):8.932394e-02,36:3.323122e-01):1.227407e-01,42:4.761135e-01):1.413372e-01,3:7.066741e-01):2.558843e-01):3.358387e-02,((((29:5.173139e-01,25:2.089368e-01):1.670195e-01,2:4.501560e-01):8.036475e-02,((((11:1.081664e+00,(12:1.453465e+00,(5:9.581460e-01,9:8.192628e-01):5.899523e-01):1.694531e-01):1.055060e-01,((15:1.072054e+00,(8:9.672393e-01,7:1.049425e+00):1.788578e-01):1.125990e-01,14:1.215046e+00):1.504611e-01):8.202423e-02,6:1.158135e+00):3.539404e-02,(((18:2.369806e+00,17:1.355203e+00):6.336526e-01,(16:2.026578e+00,13:1.872159e+00):2.569491e-01):3.506537e-01,10:1.236300e+00):2.589325e-01):7.687042e-01):8.465750e-02,4:5.787728e-01):9.611976e-02):1.380276e-01):7.131784e-02,((((34:1.971022e-01,(28:1.592422e-01,35:2.395460e-01):4.895052e-02):2.636954e-02,(((32:8.877567e-03,24:4.706595e-03):1.394238e-01,(40:1.254645e-01,(27:1.014824e-02,26:3.003659e-03):9.639197e-02):2.856452e-02):5.510504e-03,19:3.084847e-01):6.876291e-02):1.162215e-01,(20:9.439048e-02,33:1.020255e-01):4.204414e-01):6.972383e-02,((38:2.109010e-01,39:2.606696e-01):2.141979e-01,37:4.419081e-01):1.678721e-01):1.294181e-01,1:3.744839e-01);
   tree gen.107500 = [&U] (((37:4.366828e-01,(39:2.759435e-01,38:3.141213e-01):8.654565e-02):2.243385e-01,(((34:1.758285e-01,(28:1.443293e-01,35:2.493605e-01):4.132017e-02):2.223321e-02,(((26:7.224444e-03,27:8.699191e-03):1.051776e-01,40:1.403300e-01):6.397305e-03,((24:1.163451e-02,32:1.484316e-02):1.520840e-01,19:2.720060e-01):2.122629e-02):6.846987e-02):1.017634e-01,(33:1.201593e-01,20:6.296682e-02):4.154157e-01):7.549858e-02):1.834019e-01,((((3:6.432921e-01,((42:1.091138e-01,36:1.558157e-01):2.176290e-01,(((30:1.004788e-01,41:2.238119e-02):3.707287e-02,((22:3.084589e-03,21:1.435444e-03):4.538576e-04,23:5.482770e-03):4.153185e-02):4.515666e-02,(44:3.699301e-03,43:3.492507e-03):1.254170e-01):2.119665e-01):2.175439e-01):1.907980e-01,((6:1.192008e+00,(((((9:8.346058e-01,5:9.117238e-01):5.843683e-01,12:1.361456e+00):1.306946e-01,11:1.057081e+00):1.650749e-01,((15:1.188098e+00,(7:1.071443e+00,8:9.611116e-01):1.880998e-01):5.759770e-02,14:1.242143e+00):2.045091e-01):1.194491e-01,(((18:2.298165e+00,17:1.702785e+00):6.247408e-01,(13:1.761442e+00,16:1.784517e+00):3.114392e-01):2.962639e-01,10:1.219632e+00):2.398769e-01):6.016258e-02):7.317716e-01,(45:5.353680e-01,46:1.198877e+00):1.196346e-01):5.658948e-02):8.220047e-02,(((29:2.778162e-01,25:1.583484e-01):3.564105e-01,2:4.224323e-01):1.317351e-01,4:6.102265e-01):9.058052e-02):1.288476e-01,31:6.149462e-01):1.060295e-01,1:3.501677e-01);
   tree gen.108000 = [&U] (((45:8.558038e-01,((((2:4.391917e-01,(25:2.712866e-01,29:3.357554e-01):2.266166e-01):1.088512e-01,(6:1.230322e+00,((((15:1.048892e+00,(7:1.104818e+00,8:9.488017e-01):1.524817e-01):1.101456e-01,14:1.243792e+00):1.551112e-01,((12:1.409500e+00,(9:9.192943e-01,5:8.582030e-01):5.728374e-01):1.209787e-01,11:1.156751e+00):1.531089e-01):8.451095e-02,(10:1.296885e+00,((17:1.645784e+00,18:2.337305e+00):5.789787e-01,(13:2.115694e+00,16:2.237300e+00):1.540343e-01):2.425980e-01):2.309920e-01):1.141887e-01):8.165791e-01):5.179854e-02,4:5.878932e-01):8.547241e-02,((46:6.232149e-01,42:6.732991e-03):6.096330e-01,((36:3.313919e-01,((22:2.403140e-03,(23:7.142340e-04,21:2.696350e-03):1.511722e-03):4.281580e-02,((44:3.027374e-03,43:6.141195e-04):1.249958e-01,(41:3.640092e-02,30:7.425404e-02):4.423410e-02):9.416121e-03):1.552521e-01):2.478608e-01,3:6.503889e-01):4.911912e-02):2.550899e-01):5.640102e-02):7.865488e-02,31:6.889906e-01):1.044274e-01,(((33:1.230203e-01,20:5.875538e-02):4.148681e-01,((((19:2.750284e-01,(24:4.370133e-03,32:4.964395e-03):1.178921e-01):1.421200e-02,34:1.187806e-01):6.137208e-03,((26:4.555668e-03,27:1.028076e-02):8.364118e-02,40:1.088315e-01):2.226123e-02):5.668158e-02,(35:2.626415e-01,28:1.422593e-01):6.293620e-02):7.195899e-02):1.016269e-01,((39:6.073078e-01,37:4.046091e-01):3.217596e-02,38:2.549782e-01):2.109270e-01):1.469053e-01,1:3.896797e-01);
   tree gen.108500 = [&U] (((45:8.654737e-01,((((2:4.441542e-01,(25:3.836308e-01,29:3.510258e-01):1.242193e-01):8.643301e-02,((((15:1.060744e+00,(7:1.117302e+00,8:9.595224e-01):2.182449e-01):8.371929e-02,14:1.257846e+00):1.568638e-01,((12:1.425427e+00,(9:9.296816e-01,5:8.679000e-01):6.468402e-01):1.591760e-01,11:1.169821e+00):1.084872e-01):8.546586e-02,(6:1.229491e+00,(10:1.311539e+00,((17:1.664380e+00,18:2.363714e+00):5.855207e-01,(13:2.003564e+00,16:2.262579e+00):2.112331e-01):2.577996e-01):2.336020e-01):1.154790e-01):8.961824e-01):5.323027e-02,4:5.945359e-01):8.643818e-02,((46:7.507578e-01,42:2.710309e-01):3.836969e-01,((36:3.351364e-01,(((22:1.844699e-03,21:2.784523e-03):7.581494e-04,23:8.470570e-04):1.418517e-02,((41:3.223843e-02,30:4.048627e-02):4.473391e-02,(44:3.061581e-03,43:6.808892e-04):1.264082e-01):3.991206e-02):1.570063e-01):2.386609e-01,3:6.577377e-01):2.731650e-02):2.698178e-01):8.272213e-02):7.954362e-02,31:6.638314e-01):1.056073e-01,(((33:1.244103e-01,20:8.074259e-02):4.195558e-01,(((19:2.860362e-01,((24:3.612838e-03,32:9.003409e-03):1.192241e-01,34:1.201227e-01):3.207380e-03):1.717993e-02,((26:4.607143e-03,27:1.170348e-02):8.561029e-02,40:9.551678e-02):3.135756e-02):5.732203e-02,(35:3.110765e-01,28:1.438667e-01):6.040434e-02):9.779554e-02):1.308735e-01,(37:3.985610e-01,(39:5.637229e-01,38:2.731897e-01):5.765685e-02):1.761438e-01):1.085537e-01,1:3.940827e-01);
   tree gen.109000 = [&U] (((45:8.459622e-01,((((2:4.084312e-01,(25:3.749821e-01,29:3.431122e-01):1.708689e-01):9.054919e-02,(((((15:1.036830e+00,(7:1.092113e+00,8:9.378906e-01):2.401734e-01):1.264633e-01,14:1.229488e+00):1.533274e-01,((12:1.413446e+00,(9:9.087225e-01,5:8.483338e-01):6.322576e-01):1.555875e-01,11:9.527626e-01):2.331085e-01):8.986303e-02,6:1.201773e+00):8.509054e-02,(10:1.281971e+00,((17:1.626857e+00,18:2.310426e+00):5.723205e-01,(13:1.958395e+00,16:2.211571e+00):1.865697e-01):3.746131e-01):2.283357e-01):8.759786e-01):5.482129e-02,4:5.811325e-01):8.013899e-02,(((46:7.293943e-01,42:1.676081e-01):5.182175e-01,3:6.429095e-01):9.807424e-03,(36:3.275809e-01,((21:1.978284e-04,(22:1.803111e-03,23:3.500739e-03):2.738137e-04):1.326882e-02,((41:3.151164e-02,30:5.487544e-02):5.940687e-02,(44:2.992560e-03,43:5.685960e-04):1.235584e-01):1.835056e-02):2.075458e-01):2.332805e-01):2.637349e-01):1.008198e-01):8.211473e-02,31:6.488657e-01):1.032265e-01,(((33:1.216056e-01,20:7.892230e-02):4.100972e-01,(((34:1.174146e-01,(19:2.795877e-01,(24:4.914415e-03,32:1.339538e-02):1.514523e-01):1.590233e-02):1.154497e-02,((26:2.700289e-03,27:1.645095e-02):1.085979e-01,40:1.160336e-01):1.192378e-02):5.602975e-02,(35:3.040635e-01,28:1.406234e-01):5.939510e-02):9.559081e-02):1.268481e-01,(38:2.670308e-01,(39:3.781225e-01,37:3.172548e-01):1.113383e-01):1.721728e-01):1.430445e-01,1:3.851984e-01);
   tree gen.109500 = [&U] (((45:8.283455e-01,((((2:3.999258e-01,(25:1.706478e-01,29:3.359670e-01):1.764635e-01):7.791168e-02,(((((15:1.015238e+00,(7:1.069370e+00,8:9.183595e-01):2.351719e-01):1.238298e-01,14:1.203885e+00):1.501345e-01,((12:1.384012e+00,(9:8.897989e-01,5:9.103393e-01):5.468894e-01):1.856464e-01,11:1.005899e+00):1.151537e-01):1.221961e-01,(10:1.255275e+00,((17:1.592979e+00,18:2.262313e+00):5.716785e-01,(13:1.917613e+00,16:2.165516e+00):2.025353e-01):3.959731e-01):2.235807e-01):1.311488e-01,6:1.176746e+00):8.577368e-01):5.274835e-02,4:5.690307e-01):7.847013e-02,(((46:8.480909e-01,42:1.732854e-01):3.453588e-01,3:6.269170e-01):1.078143e-02,(36:2.394959e-01,((21:1.695592e-03,(22:9.200145e-04,23:1.751012e-03):2.139348e-03):8.303902e-03,((41:1.940147e-02,30:5.794982e-02):5.573864e-02,(44:3.447647e-03,43:1.136919e-04):1.209854e-01):5.389050e-02):2.032238e-01):2.135130e-01):2.582428e-01):5.259370e-02):1.287982e-01,31:6.353534e-01):7.604652e-02,(((33:1.190732e-01,20:7.727879e-02):4.015572e-01,((((34:1.110790e-01,(19:2.737654e-01,(24:4.997991e-03,32:3.315984e-03):1.482984e-01):1.326279e-02):1.158680e-02,(26:2.644057e-03,27:5.471189e-03):1.063364e-01):8.232212e-03,40:1.136173e-01):5.486296e-02,(35:2.977316e-01,28:1.376950e-01):5.815823e-02):9.360018e-02):1.242066e-01,(38:2.614700e-01,(37:3.106481e-01,39:4.421465e-01):1.090197e-01):1.908588e-01):1.306796e-01,1:3.771768e-01);
   tree gen.110000 = [&U] (((((36:2.394959e-01,(((23:6.112432e-04,22:6.886800e-04):1.566530e-03,21:3.815947e-04):4.014595e-02,((41:4.369242e-02,30:3.579023e-02):5.573864e-02,(44:1.871148e-03,43:4.511836e-04):1.165040e-01):4.439452e-02):2.032238e-01):2.135130e-01,((46:8.893627e-01,42:1.732854e-01):3.542685e-01,3:6.269170e-01):1.083364e-02):2.459547e-01,(45:7.980433e-01,(((2:3.595388e-01,(25:2.120705e-01,29:4.195214e-01):2.250790e-01):1.623855e-01,((10:1.239512e+00,((17:1.501635e+00,18:2.262313e+00):6.494422e-01,(13:1.917613e+00,16:2.165516e+00):2.276111e-01):2.979310e-01):1.434273e-01,(6:1.176746e+00,(((15:1.015238e+00,(7:1.069370e+00,8:9.183595e-01):2.351719e-01):1.297373e-01,14:1.203885e+00):1.665331e-01,((12:1.384012e+00,(9:8.897989e-01,5:9.103393e-01):5.468894e-01):2.257383e-01,11:1.005899e+00):1.392593e-01):6.417072e-02):1.357919e-01):8.577368e-01):5.558641e-02,4:5.690307e-01):1.201041e-01):1.342478e-02):1.500542e-01,31:6.292575e-01):8.053835e-02,(((33:1.134171e-01,20:1.147377e-01):4.015572e-01,((((26:6.726373e-03,27:1.396773e-02):1.063364e-01,40:1.310824e-01):1.037856e-02,(34:1.110790e-01,(19:2.737654e-01,(24:1.605053e-03,32:2.293533e-03):1.482984e-01):2.813972e-02):1.158680e-02):6.931876e-02,(35:2.977316e-01,28:1.630550e-01):4.250606e-02):1.245002e-01):8.417826e-02,(37:3.106481e-01,(38:2.614700e-01,39:4.238935e-01):4.785454e-02):1.908588e-01):1.306796e-01,1:3.771768e-01);
   tree gen.110500 = [&U] ((31:6.641724e-01,((((3:6.293418e-01,((((23:1.264056e-03,21:7.010477e-04):2.335889e-04,22:5.102034e-04):2.066917e-02,((43:1.225208e-05,44:1.890228e-03):1.838959e-01,(30:5.270986e-02,41:3.727919e-02):5.510768e-02):2.063579e-02):2.021205e-01,36:2.921619e-01):2.172340e-01):1.193012e-01,42:5.352279e-01):1.070518e-01,(((((11:1.028628e+00,((5:9.709420e-01,9:8.540552e-01):6.927510e-01,12:1.387423e+00):1.950699e-01):1.173429e-01,(14:1.344947e+00,((7:1.050365e+00,8:1.096314e+00):1.470545e-01,15:1.055023e+00):1.092072e-01):1.471849e-01):1.116267e-01,6:1.109436e+00):8.996906e-02,(((17:1.435654e+00,18:2.392904e+00):6.847206e-01,(13:1.850450e+00,16:2.097811e+00):2.479487e-01):2.111712e-01,10:1.316620e+00):2.221511e-01):7.588883e-01,(46:7.764082e-01,45:1.107928e-01):5.553209e-01):1.265433e-01):5.382349e-02,((2:4.522086e-01,(29:4.018448e-01,25:2.512132e-01):2.034345e-01):1.188255e-01,4:5.588474e-01):1.153807e-01):1.693611e-01):1.006512e-01,(((39:4.890331e-01,37:4.768111e-01):2.527441e-01,38:3.878207e-01):9.152002e-02,(((28:1.850858e-01,35:2.410904e-01):4.558707e-02,((19:2.743593e-01,((24:1.183284e-02,32:9.106718e-03):1.011171e-01,34:1.039226e-01):4.950577e-02):2.373284e-02,(40:1.337695e-01,(27:5.403535e-03,26:3.769189e-03):8.004353e-02):2.707488e-02):5.146518e-02):1.298987e-01,(33:1.002919e-01,20:8.248046e-02):4.191980e-01):8.459180e-02):1.497156e-01,1:3.697237e-01);
   tree gen.111000 = [&U] ((31:6.618778e-01,((((3:6.271676e-01,(((43:1.220975e-05,44:5.135398e-03):1.114545e-01,((22:2.676945e-04,(23:8.896094e-03,21:2.927064e-03):8.270332e-04):1.648248e-02,(30:5.252776e-02,41:3.229063e-02):1.151233e-01):3.052668e-02):1.673111e-01,36:2.911526e-01):2.686041e-01):1.076763e-01,42:5.333788e-01):1.243536e-01,(((((11:1.025074e+00,((5:9.675876e-01,9:8.511046e-01):6.903577e-01,12:1.382629e+00):1.943959e-01):1.169375e-01,(14:1.340300e+00,((7:1.046736e+00,8:1.092526e+00):1.465464e-01,15:1.051378e+00):1.139130e-01):1.009610e-01):1.213760e-01,(((17:1.430694e+00,18:2.384637e+00):7.038877e-01,(13:1.844057e+00,16:2.090563e+00):2.380794e-01):2.104417e-01,10:1.312071e+00):2.213836e-01):6.587635e-02,6:1.105603e+00):7.562665e-01,(46:7.737258e-01,45:2.998800e-01):4.447436e-01):6.110025e-02):1.118882e-01,((2:4.506463e-01,(29:4.004565e-01,25:2.988032e-01):2.027317e-01):1.184150e-01,4:5.446860e-01):1.106831e-01):1.687760e-01):1.003035e-01,(((39:4.873436e-01,38:3.714477e-01):9.392929e-02,37:4.751638e-01):1.171216e-01,(((28:1.494450e-01,35:2.346292e-01):6.339611e-02,((19:2.830901e-01,((24:1.179196e-02,32:7.046976e-03):1.434116e-01,34:1.035636e-01):4.288571e-03):2.365085e-02,(40:1.201474e-01,(27:7.638098e-03,26:3.756167e-03):7.478345e-02):1.406335e-02):5.128738e-02):9.484101e-02,(33:1.061544e-01,20:8.219551e-02):4.513543e-01):8.630260e-02):1.491984e-01,1:3.684463e-01);
   tree gen.111500 = [&U] ((31:6.258725e-01,((((3:6.265672e-01,(((43:4.678594e-05,44:5.130481e-03):1.113478e-01,((22:2.684000e-04,(21:2.106335e-03,23:1.048850e-03):4.374239e-04):4.190676e-02,(30:4.507890e-02,41:3.225972e-02):9.701027e-02):1.363384e-02):1.671509e-01,36:2.921867e-01):2.683470e-01):1.087782e-01,42:5.328681e-01):1.531591e-01,((((((17:1.429325e+00,18:2.382354e+00):8.301740e-01,(13:1.842291e+00,16:2.088562e+00):2.466645e-01):2.235167e-01,10:1.310815e+00):1.751270e-01,6:1.248733e+00):6.581329e-02,((11:1.024092e+00,((5:9.666613e-01,9:8.502898e-01):5.996100e-01,12:1.381306e+00):1.635171e-01):1.584040e-01,(14:1.339017e+00,((7:1.099029e+00,8:9.418139e-01):2.212996e-01,15:1.050372e+00):7.830749e-02):1.751976e-01):7.965178e-02):7.555425e-01,(46:7.729851e-01,45:2.541613e-01):4.443179e-01):6.104176e-02):4.911318e-02,((2:4.502149e-01,(29:4.000732e-01,25:2.491196e-01):2.025376e-01):1.068985e-01,4:5.441646e-01):9.021455e-02):1.686144e-01):1.002074e-01,((39:4.868770e-01,(38:4.003558e-01,37:4.585231e-01):3.019718e-03):2.000775e-01,(((28:1.381807e-01,35:2.407290e-01):6.333542e-02,(((24:3.078606e-03,32:7.528769e-03):1.160365e-01,(34:1.034645e-01,19:2.554042e-01):3.674353e-03):2.507348e-02,(40:1.200324e-01,(27:7.590531e-03,26:3.752571e-03):7.471186e-02):1.109872e-02):4.937821e-02):9.391414e-02,(33:1.060527e-01,20:8.211682e-02):4.509222e-01):8.621998e-02):1.490556e-01,1:3.680936e-01);
   tree gen.112000 = [&U] ((31:6.055705e-01,((((3:6.062427e-01,(((43:4.526831e-05,44:3.729591e-03):1.077360e-01,((22:3.519472e-04,(21:6.367199e-04,23:1.014827e-03):1.053891e-03):3.989811e-02,(30:4.361664e-02,41:3.121328e-02):5.893744e-02):1.677187e-02):1.617289e-01,36:2.827088e-01):2.681955e-01):1.226941e-01,42:5.155830e-01):1.203169e-01,((((((17:1.382961e+00,18:2.241562e+00):5.789313e-01,(13:1.782531e+00,16:2.020813e+00):2.386632e-01):2.023591e-01,10:1.268295e+00):2.946111e-01,6:1.208227e+00):7.804524e-02,((11:9.908731e-01,((5:9.353048e-01,9:8.227082e-01):5.801599e-01,12:1.336499e+00):1.531042e-01):1.525457e-01,(14:1.295582e+00,((7:1.063379e+00,8:9.112634e-01):2.141211e-01,15:1.016300e+00):7.576736e-02):1.695146e-01):7.706805e-02):7.310343e-01,(46:7.214303e-01,45:1.952489e-01):4.482408e-01):1.416018e-01):6.958032e-02,((2:4.318867e-01,(29:4.104552e-01,25:2.410387e-01):1.803577e-01):1.615692e-01,4:5.265130e-01):8.728819e-02):1.432400e-01):9.695691e-02,(((39:4.710838e-01,38:3.873691e-01):8.882079e-02,37:5.111233e-01):1.005018e-01,(((28:1.514202e-01,35:2.329203e-01):7.378954e-02,((((24:2.978743e-03,32:6.704639e-03):1.087678e-01,34:9.242352e-02):2.235346e-02,19:2.471195e-01):2.426015e-02,(40:7.521871e-02,(27:7.396227e-03,26:1.423842e-03):7.228836e-02):1.073870e-02):7.593079e-02):9.086777e-02,(33:1.026126e-01,20:8.186275e-02):4.362952e-01):8.342319e-02):1.442205e-01,1:3.561535e-01);
   tree gen.112500 = [&U] ((31:6.404251e-01,((((3:6.119350e-01,((((23:3.232256e-04,22:1.120489e-03):1.347792e-03,21:4.207992e-04):4.151852e-02,((30:4.612706e-02,41:3.300981e-02):4.699220e-02,(43:1.014610e-04,44:4.925291e-03):1.267915e-01):1.194155e-02):1.710374e-01,36:2.989805e-01):2.836319e-01):1.297560e-01,42:5.452582e-01):1.272420e-01,(((((17:1.462559e+00,18:2.370579e+00):6.122526e-01,(13:1.885128e+00,16:2.137124e+00):2.523998e-01):2.282485e-01,10:1.289307e+00):2.510076e-01,(6:1.277768e+00,((11:1.047904e+00,((5:9.891378e-01,9:8.700604e-01):6.135519e-01,12:1.413423e+00):1.841933e-01):1.335387e-01,(14:1.370151e+00,((7:1.124583e+00,8:1.107127e+00):1.254068e-01,15:1.074795e+00):1.178413e-01):1.792712e-01):8.150382e-02):8.308059e-02):7.809734e-01,(46:7.629534e-01,45:3.445563e-01):3.498006e-01):1.038614e-01):6.788476e-02,((2:4.567446e-01,(29:4.340795e-01,25:2.108194e-01):2.299314e-01):1.055406e-01,4:5.568173e-01):9.231219e-02):1.514844e-01):1.025374e-01,((37:5.405418e-01,(38:3.360661e-01,39:4.501881e-01):1.897157e-01):9.432665e-02,(((28:1.339179e-01,35:2.463264e-01):7.803661e-02,((34:1.311711e-01,((24:3.150189e-03,32:7.090534e-03):1.266954e-01,19:2.613428e-01):4.786268e-02):5.066722e-03,(40:1.508958e-01,(27:7.821928e-03,26:1.505794e-03):7.644903e-02):1.135678e-02):7.739901e-02):9.609780e-02,(33:1.181278e-01,20:8.657448e-02):4.614069e-01):8.822474e-02):1.297750e-01,1:3.766524e-01);
   tree gen.113000 = [&U] (((((3:7.229061e-01,(36:4.116489e-01,((41:2.592262e-02,30:4.470227e-02):5.447854e-02,(((22:2.751580e-03,23:4.983342e-03):4.816749e-04,21:1.899308e-03):4.112914e-02,(44:4.437107e-03,43:1.542582e-03):1.559860e-01):3.411647e-02):9.013193e-02):2.762508e-01):1.824539e-01,(45:5.848123e-01,(46:8.286784e-01,42:1.202906e-02):4.341102e-01):1.713554e-01):1.036910e-01,(((2:3.949320e-01,(25:2.062616e-01,29:3.332036e-01):3.486035e-01):7.296550e-02,((6:1.184591e+00,(((15:1.118343e+00,(7:1.076500e+00,8:1.094824e+00):1.402519e-01):1.300345e-01,14:1.235798e+00):1.716837e-01,((12:1.450613e+00,(9:8.523661e-01,5:9.739212e-01):6.022135e-01):1.887444e-01,11:1.012605e+00):1.562995e-01):7.642358e-02):5.955902e-02,(10:1.247776e+00,((17:1.616674e+00,18:2.386351e+00):6.997659e-01,(13:1.858589e+00,16:2.306768e+00):1.522163e-01):2.698581e-01):1.873099e-01):8.976794e-01):9.557750e-02,4:5.609779e-01):9.858295e-02):1.683739e-01,31:6.444363e-01):7.800824e-02,(((33:1.466307e-01,20:5.218327e-02):4.147231e-01,((((26:1.258301e-03,27:6.359364e-03):9.480142e-02,40:1.060797e-01):3.424566e-02,((19:2.775991e-01,(24:8.215408e-03,32:7.693406e-03):1.382859e-01):6.015592e-03,34:1.588716e-01):1.197170e-02):3.400376e-02,(35:2.740120e-01,28:1.545057e-01):6.803396e-02):1.252816e-01):8.473945e-02,((38:4.012232e-01,37:4.319536e-01):4.363013e-02,39:5.416808e-01):1.525400e-01):1.982157e-01,1:3.821124e-01);
   tree gen.113500 = [&U] ((31:7.238786e-01,((((3:6.072384e-01,(((23:7.048530e-04,(22:3.072411e-03,21:3.300673e-04):3.247086e-03):4.128190e-02,((43:4.891033e-04,44:4.140484e-03):1.283036e-01,(30:4.659078e-02,41:2.272675e-02):7.428412e-02):6.036138e-03):1.091644e-01,36:2.694479e-01):2.951575e-01):8.788019e-02,42:5.410733e-01):1.578214e-01,(45:6.180385e-01,(46:1.330918e+00,(6:1.246471e+00,((((17:1.451334e+00,18:2.276288e+00):7.347087e-01,(13:1.956847e+00,16:2.126620e+00):2.331358e-01):2.893694e-01,10:1.279412e+00):2.308069e-01,((11:1.039862e+00,((5:9.815460e-01,9:8.633826e-01):7.042775e-01,12:1.402575e+00):1.827796e-01):2.025549e-01,(14:1.359635e+00,((7:1.115952e+00,8:1.098630e+00):9.247923e-02,15:1.066545e+00):9.396521e-02):1.354144e-01):8.080752e-02):6.209870e-02):4.695551e-01):1.731845e-01):1.153216e-01):8.975447e-02,((2:4.532390e-01,(29:3.849156e-01,25:2.253417e-01):1.837477e-01):1.155465e-01,4:5.525436e-01):9.277005e-02):1.640229e-01):9.074571e-02,((38:3.334868e-01,(37:2.451724e-01,39:4.324818e-01):2.010458e-01):1.316093e-01,(((28:1.587386e-01,35:2.444358e-01):4.177508e-02,((40:6.943010e-02,(27:1.164452e-02,26:3.265818e-03):7.091463e-02):2.251931e-02,(((24:2.310477e-03,32:3.633043e-03):1.352942e-01,19:2.593369e-01):1.431550e-02,34:1.301644e-01):1.446880e-02):3.649885e-02):1.331161e-01,(33:1.222471e-01,20:6.345767e-02):4.002366e-01):9.023016e-02):1.462138e-01,1:3.737616e-01);
   tree gen.114000 = [&U] (((38:2.844768e-01,(39:4.304405e-01,37:1.003540e-01):2.584276e-01):2.223880e-01,(((34:1.353896e-01,(28:1.521177e-01,35:2.129834e-01):4.360841e-02):8.054174e-02,((40:1.246670e-01,(26:3.137283e-03,27:1.234626e-02):8.266060e-02):9.921728e-03,((24:5.907179e-03,32:8.995806e-03):1.216553e-01,19:2.688568e-01):3.100196e-02):5.448613e-02):1.306188e-01,(33:1.179366e-01,20:6.882918e-02):3.796428e-01):1.175048e-01):1.254379e-01,((((3:6.528195e-01,((42:5.131035e-02,36:1.168001e-01):2.121598e-01,(((44:4.791850e-03,43:2.849924e-03):1.205227e-01,(30:6.807293e-02,41:2.334717e-02):5.917133e-02):1.277327e-02,(23:1.085695e-03,(21:1.982142e-03,22:5.727209e-04):1.196751e-03):1.953394e-02):9.776131e-02):3.131867e-01):2.252289e-01,((((((16:2.033923e+00,13:1.845172e+00):2.050400e-01,(18:2.429239e+00,17:1.450993e+00):7.072661e-01):3.617757e-01,10:1.174032e+00):2.381064e-01,((((9:9.930159e-01,5:8.776358e-01):6.198121e-01,12:1.383080e+00):1.794807e-01,11:9.966073e-01):1.912111e-01,((15:1.100112e+00,(7:1.080335e+00,8:9.957726e-01):2.085611e-01):8.733394e-02,14:1.182325e+00):1.328173e-01):8.087520e-02):1.314495e-01,6:1.147441e+00):7.235022e-01,(45:7.027355e-01,46:8.704900e-01):2.890801e-01):9.955551e-02):7.295605e-02,(((29:3.734287e-01,25:2.813774e-01):1.890571e-01,2:3.636278e-01):1.299626e-01,4:5.633317e-01):7.470019e-02):1.749046e-01,31:6.010752e-01):1.136765e-01,1:3.722829e-01);
   tree gen.114500 = [&U] ((31:6.536557e-01,((((3:5.991351e-01,(((23:9.192907e-04,(21:4.550386e-04,22:6.927164e-04):2.626007e-03):3.181235e-02,((43:4.280355e-04,44:6.874887e-03):1.403254e-01,(30:7.207028e-02,41:2.365185e-02):5.407816e-02):2.570089e-02):9.448849e-02,36:3.361015e-01):3.071720e-01):1.733084e-01,42:5.100817e-01):1.110598e-01,(45:6.255932e-01,(46:1.385093e+00,(6:1.297208e+00,((((17:1.557615e+00,18:2.368945e+00):7.646153e-01,(13:1.983647e+00,16:2.213185e+00):1.808194e-01):2.906701e-01,10:1.268537e+00):2.196569e-01,((11:1.082189e+00,((5:1.021500e+00,9:8.985269e-01):6.432506e-01,12:1.459667e+00):1.398857e-01):1.638990e-01,(14:1.380958e+00,((7:1.223905e+00,8:1.143350e+00):9.624362e-02,15:1.109959e+00):1.253599e-01):2.331996e-01):1.069646e-01):1.055179e-01):5.827372e-01):4.564144e-02):1.453086e-01):9.340795e-02,((2:4.529427e-01,(29:4.005837e-01,25:2.423263e-01):2.364482e-01):1.202499e-01,4:5.750351e-01):9.889727e-02):1.704430e-01):9.443954e-02,((38:3.470615e-01,(37:2.551522e-01,39:6.564401e-01):9.097955e-02):1.870412e-01,(((28:1.652002e-01,35:2.496821e-01):4.272469e-02,((40:1.578216e-01,(27:9.317029e-03,26:3.398754e-03):7.380124e-02):2.365010e-02,((19:2.698933e-01,(24:1.299839e-03,32:4.265548e-03):1.450069e-01):5.869674e-03,34:1.422651e-01):2.186018e-02):5.223955e-02):1.385346e-01,(33:1.071558e-01,20:7.572035e-02):4.165284e-01):9.390301e-02):1.521655e-01,1:3.848210e-01);
   tree gen.115000 = [&U] (((38:3.046704e-01,(39:3.003446e-01,37:2.750786e-01):2.446535e-01):1.329085e-01,(((34:1.940467e-01,(28:1.632482e-01,35:2.338236e-01):4.944437e-02):8.044895e-02,((40:1.319008e-01,(26:2.121678e-03,27:9.904897e-03):6.010233e-02):2.955383e-02,((24:8.110535e-03,32:1.099467e-02):1.215151e-01,19:2.485620e-01):3.327758e-02):3.281551e-02):8.224341e-02,(33:1.179901e-01,20:5.426537e-02):3.548350e-01):1.173694e-01):1.252934e-01,((((3:6.520675e-01,((42:1.418972e-01,36:1.735595e-01):2.094822e-01,(((44:5.453462e-03,43:2.944252e-03):1.280081e-01,(30:5.596378e-02,41:3.761232e-02):3.712056e-02):2.017332e-02,((23:3.596482e-04,22:1.308510e-03):1.107094e-04,21:1.406664e-03):2.168462e-02):9.396500e-02):3.334234e-01):2.346028e-01,(45:6.678193e-01,(((((16:2.031579e+00,13:1.891215e+00):2.265139e-01,(18:2.270882e+00,17:1.449322e+00):7.282068e-01):4.788387e-01,10:1.172679e+00):2.378321e-01,(6:1.146119e+00,((((9:8.325479e-01,5:8.766248e-01):6.190981e-01,12:1.381487e+00):1.792739e-01,11:9.954592e-01):1.609725e-01,((15:1.080407e+00,(7:1.079090e+00,8:9.946254e-01):2.083209e-01):7.268149e-02,14:1.180963e+00):1.567504e-01):1.064275e-01):6.621831e-02):6.325726e-01,46:9.985437e-01):1.119683e-01):8.897404e-02):6.739439e-02,(((29:3.718087e-01,25:1.627518e-01):1.891619e-01,2:3.838695e-01):1.603797e-01,4:5.626827e-01):9.284283e-02):1.747031e-01,31:6.003828e-01):1.135455e-01,1:3.718540e-01);
   tree gen.115500 = [&U] ((31:6.439297e-01,((((3:5.902203e-01,((((43:9.626093e-04,44:9.650290e-03):1.340407e-01,(30:6.654738e-02,41:2.627674e-02):6.851546e-02):2.961339e-02,((21:3.779073e-04,23:2.542608e-03):4.848310e-03,22:9.798429e-04):2.656972e-02):1.273382e-01,36:3.556075e-01):2.797174e-01):6.703483e-02,42:5.024920e-01):2.065065e-01,(((6:1.277907e+00,((((17:1.597202e+00,18:2.333697e+00):7.532383e-01,(13:1.954132e+00,16:2.362582e+00):1.998676e-01):2.863451e-01,10:1.249662e+00):2.107565e-01,((11:1.073634e+00,((5:1.006301e+00,9:8.851574e-01):6.336795e-01,12:1.472693e+00):1.724713e-01):1.492018e-01,(14:1.360410e+00,((7:1.205694e+00,8:1.126337e+00):1.099724e-01,15:1.093444e+00):1.093547e-01):1.815393e-01):1.053731e-01):1.145329e-01):5.740664e-01,45:7.602283e-01):6.837687e-02,46:1.364484e+00):1.517577e-01):4.612832e-02,((2:4.496339e-01,(29:3.670563e-01,25:2.182430e-01):2.733573e-01):1.729573e-01,4:5.725237e-01):9.749424e-02):1.231253e-01):1.161044e-01,((38:2.550200e-01,(37:1.093069e-01,39:6.411707e-02):2.940877e-01):3.027356e-01,(((28:1.179611e-01,35:2.459670e-01):4.542380e-02,((40:1.554733e-01,(27:1.079685e-02,26:3.215002e-03):7.270312e-02):2.329820e-02,((34:1.037030e-01,(24:7.427879e-04,32:1.429186e-02):1.422086e-01):1.618753e-02,19:2.685540e-01):3.954200e-02):5.505687e-02):8.333086e-02,(33:1.188147e-01,20:7.335084e-02):4.296989e-01):1.287667e-01):1.499013e-01,1:3.790951e-01);
   tree gen.116000 = [&U] (((38:2.606232e-01,(39:3.075099e-01,37:2.816411e-01):2.043507e-01):1.699106e-01,(((34:1.295944e-01,(28:1.494933e-01,35:2.394019e-01):3.596510e-02):8.236823e-02,((40:1.514566e-01,(26:3.255840e-03,27:1.403260e-02):7.023305e-02):1.102931e-02,((24:3.257341e-03,32:5.257111e-03):1.244141e-01,19:2.544919e-01):2.869388e-02):5.082489e-02):6.451238e-02,(33:1.208050e-01,20:6.313190e-02):3.633003e-01):1.365313e-01):1.547129e-01,((((3:6.676239e-01,((42:9.680900e-02,36:1.610162e-01):1.813617e-01,(((30:5.582851e-02,41:2.983415e-02):5.495977e-02,(44:5.658830e-03,43:5.251554e-04):1.081794e-01):3.261933e-02,((21:2.543741e-04,23:1.003422e-04):3.039512e-05,22:8.480221e-04):3.304793e-02):1.013997e-01):3.348290e-01):1.825540e-01,(45:6.837515e-01,(46:1.022366e+00,((((((9:8.524101e-01,5:8.975385e-01):6.338680e-01,12:1.414445e+00):1.835509e-01,11:1.019208e+00):1.255676e-01,((15:1.106182e+00,(7:1.104834e+00,8:1.018354e+00):1.457193e-01):1.193891e-01,14:1.209138e+00):1.859453e-01):9.182972e-02,(((16:2.082289e+00,13:1.936334e+00):1.616834e-01,(18:2.233622e+00,17:1.483898e+00):7.455797e-01):2.569680e-01,10:1.200656e+00):2.298053e-01):7.096012e-02,6:1.173462e+00):6.696520e-01):8.873984e-02):8.664929e-02):7.650405e-02,(((29:3.806790e-01,25:1.666346e-01):1.936747e-01,2:3.930275e-01):1.642059e-01,4:5.761067e-01):9.698170e-02):1.870325e-01,31:6.147062e-01):8.211422e-02,1:3.710570e-01);
   tree gen.116500 = [&U] ((31:6.373656e-01,(((2:4.887148e-01,(29:3.633146e-01,25:2.008141e-01):2.009924e-01):1.334004e-01,4:5.470464e-01):1.207247e-01,((3:5.842037e-01,(42:4.973697e-01,(((30:4.518295e-02,41:7.423388e-03):6.874688e-02,(((23:1.066834e-02,22:3.277810e-03):2.033825e-03,21:3.592642e-04):2.785157e-02,(43:2.143335e-03,44:2.747964e-03):1.326743e-01):2.143615e-02):8.552519e-02,36:3.519825e-01):2.945996e-01):7.812522e-02):2.324393e-01,((6:1.264880e+00,(((11:1.062690e+00,((5:9.960428e-01,9:8.761342e-01):6.272198e-01,12:1.457681e+00):1.865267e-01):1.565741e-01,(14:1.239538e+00,((7:1.193403e+00,8:1.114856e+00):1.373061e-01,15:1.082298e+00):7.132544e-02):2.283763e-01):8.067020e-02,(((17:1.580920e+00,18:2.309908e+00):8.794553e-01,(13:2.099425e+00,16:2.338498e+00):1.733358e-01):2.159154e-01,10:1.177854e+00):3.185180e-01):8.112977e-02):5.682145e-01,(45:7.591074e-01,46:1.350575e+00):2.438128e-02):2.339720e-01):5.786010e-02):1.631689e-01):1.070782e-01,((38:2.524204e-01,(37:6.047187e-02,39:1.401639e-01):3.418211e-01):2.406211e-01,(((28:1.397002e-01,35:2.811232e-01):5.303749e-02,((40:1.538885e-01,(27:6.967232e-03,26:5.001900e-03):7.840392e-02):1.796566e-02,(34:1.094592e-01,(19:2.799483e-01,(24:4.817627e-03,32:5.344804e-03):1.202977e-01):5.287300e-03):2.560856e-02):6.018045e-02):8.969827e-02,(33:1.176035e-01,20:7.260311e-02):4.286847e-01):9.149277e-02):1.483733e-01,1:3.776127e-01);
   tree gen.117000 = [&U] ((((39:6.363017e-01,37:2.896720e-01):2.764913e-02,38:2.807690e-01):1.669152e-01,(((34:1.238102e-01,(28:1.223383e-01,35:2.351814e-01):3.533106e-02):4.684720e-02,((40:1.487865e-01,(26:2.487777e-03,27:8.535953e-03):9.187014e-02):1.686981e-02,((24:1.289233e-03,32:7.871371e-03):1.222208e-01,19:2.500054e-01):1.638000e-02):5.076893e-02):7.896806e-02,(33:1.234622e-01,20:6.201892e-02):3.751974e-01):8.988619e-02):1.271753e-01,((((3:6.412505e-01,((42:1.904803e-01,36:1.581776e-01):1.147211e-01,(((30:5.027450e-02,41:4.322456e-02):1.155155e-01,(22:2.524927e-04,(23:1.948327e-04,21:1.947421e-03):3.061530e-04):3.179477e-02):4.756380e-02,(44:5.559068e-03,43:9.567026e-04):1.062722e-01):1.417536e-01):2.336517e-01):2.642416e-01,(45:7.186658e-01,(46:9.455563e-01,(6:1.121459e+00,(((((9:8.373826e-01,5:8.817155e-01):6.226933e-01,12:1.389509e+00):2.080984e-01,11:1.059779e+00):1.429495e-01,((15:1.086681e+00,(7:1.139056e+00,8:1.000401e+00):1.431504e-01):6.889932e-02,14:1.187821e+00):1.420202e-01):1.088740e-01,(((16:2.045579e+00,13:1.902197e+00):1.946907e-01,(18:2.057624e+00,17:1.457738e+00):7.324357e-01):2.524379e-01,10:1.179489e+00):2.257539e-01):2.600661e-02):6.578465e-01):1.598930e-01):6.473036e-02):3.992863e-02,(((29:3.739679e-01,25:1.918729e-01):2.047575e-01,2:3.860987e-01):1.545672e-01,4:5.659503e-01):9.527198e-02):1.837352e-01,31:6.502271e-01):1.145813e-01,1:3.645155e-01);
   tree gen.117500 = [&U] ((((39:6.444274e-01,37:4.324852e-01):5.394542e-02,38:2.843544e-01):8.921746e-02,(((34:1.253913e-01,(28:1.239006e-01,35:2.381847e-01):4.191241e-02):4.009081e-02,((40:1.345546e-01,(26:3.210063e-03,27:8.617279e-03):7.594071e-02):1.006535e-02,((24:1.426012e-03,32:5.516528e-03):1.217072e-01,19:2.531980e-01):1.658918e-02):6.083454e-02):7.997650e-02,(33:1.083266e-01,20:5.737937e-02):3.799887e-01):9.103405e-02):1.664873e-01,((((45:7.278433e-01,(46:9.576312e-01,((6:1.135780e+00,((((9:8.480762e-01,5:9.092330e-01):6.306452e-01,12:1.407253e+00):2.107558e-01,11:1.073313e+00):1.447750e-01,((15:1.219906e+00,(7:1.153602e+00,8:1.013177e+00):1.449784e-01):6.311010e-02,14:1.202990e+00):1.168671e-01):1.102644e-01):2.551038e-02,(((16:2.071702e+00,13:1.963312e+00):1.744544e-01,(18:2.083900e+00,17:1.533092e+00):7.820610e-01):2.556709e-01,10:1.194663e+00):2.326896e-01):7.687206e-01):5.641749e-02):1.094454e-01,(((29:3.787435e-01,25:1.943232e-01):2.073723e-01,2:3.910292e-01):1.549294e-01,4:5.731776e-01):9.648862e-02):3.854813e-02,(3:6.494394e-01,((42:2.859586e-01,36:2.095321e-01):6.289058e-02,((((22:7.952370e-04,23:2.054798e-03):1.570581e-04,21:1.394735e-03):3.181996e-02,(44:5.884372e-03,43:2.160720e-03):1.088640e-01):3.062148e-02,(30:2.901066e-02,41:4.377655e-02):4.786730e-02):1.435638e-01):2.366354e-01):2.676160e-01):1.317400e-01,31:6.585306e-01):1.160445e-01,1:3.691705e-01);
   tree gen.118000 = [&U] ((31:6.013904e-01,((((2:4.611299e-01,(29:4.500524e-01,25:3.922490e-01):1.553634e-01):1.252142e-01,4:5.161692e-01):9.864663e-02,(42:4.692963e-01,((((43:6.436210e-04,44:1.873158e-03):1.203681e-01,(((21:2.940951e-03,23:4.427576e-03):5.185897e-03,22:1.090318e-03):4.674959e-02,(30:4.686457e-02,41:1.703093e-02):7.206642e-02):1.939261e-02):9.537986e-02,36:3.622769e-01):3.155153e-01,3:6.942818e-01):4.654669e-02):2.209159e-01):3.168294e-02,(45:8.170021e-01,((6:1.203244e+00,(((11:1.002708e+00,((5:8.230067e-01,9:9.213087e-01):5.905178e-01,12:1.375404e+00):2.170373e-01):1.959707e-01,(14:1.214213e+00,((7:9.978021e-01,8:1.041332e+00):1.977040e-01,15:1.021209e+00):9.127765e-02):1.193546e-01):8.720991e-02,(((17:1.491688e+00,18:2.179528e+00):7.115075e-01,(13:1.980926e+00,16:2.206505e+00):1.579382e-01):2.342268e-01,10:1.195869e+00):2.668170e-01):6.263149e-02):4.794976e-01,46:9.480440e-01):1.616219e-01):1.729485e-01):1.261561e-01):1.080865e-01,((38:2.380246e-01,(37:4.714936e-02,39:1.674371e-01):4.310762e-01):2.142378e-01,(((28:1.411094e-01,35:2.652556e-01):5.908803e-02,((40:1.313191e-01,(27:6.495554e-03,26:1.504813e-02):8.328604e-02):4.624568e-02,((34:1.032810e-01,19:2.641470e-01):1.498356e-03,(24:9.724056e-03,32:3.845931e-03):1.135076e-01):2.715824e-02):4.768899e-02):1.193554e-01,(33:1.096643e-01,20:7.128109e-02):4.044881e-01):1.102990e-01):1.156149e-01,1:3.627074e-01);
   tree gen.118500 = [&U] ((((39:4.819475e-01,38:2.851942e-01):9.071016e-02,37:4.114947e-01):1.232406e-01,(((34:1.855881e-01,(28:1.456560e-01,35:2.388882e-01):3.826922e-02):4.020922e-02,((40:1.349520e-01,(26:3.731291e-03,27:7.891686e-03):7.616498e-02):4.441049e-02,((24:2.540517e-03,32:6.215287e-03):1.220667e-01,19:2.362960e-01):3.050318e-02):7.264012e-02):8.913488e-02,(33:1.291197e-01,20:7.689186e-02):4.284993e-01):8.307471e-02):1.669790e-01,((((3:6.513574e-01,((42:2.020017e-01,36:1.690256e-01):1.198493e-01,(((21:7.926886e-04,(23:1.239574e-04,22:9.590133e-04):9.198911e-05):3.123462e-02,(44:2.086966e-03,43:1.758040e-03):1.345598e-01):4.564924e-02,(30:4.277629e-02,41:3.434965e-02):2.603357e-02):1.439878e-01):2.292213e-01):2.250284e-01,((46:1.308741e+00,((((((9:8.253934e-01,5:8.195579e-01):5.513607e-01,12:1.411409e+00):1.595708e-01,11:1.061809e+00):1.449317e-01,((15:1.132977e+00,(7:1.157008e+00,8:1.016169e+00):1.454066e-01):5.708956e-02,14:1.206543e+00):1.588996e-01):5.432367e-02,(((16:2.077820e+00,13:1.969110e+00):1.966520e-01,(18:2.124813e+00,17:1.537620e+00):6.291495e-01):2.484100e-01,10:1.198191e+00):2.684835e-01):7.282104e-02,6:1.115711e+00):7.461491e-01):2.531060e-02,45:7.299929e-01):1.628236e-01):7.113451e-02,(((29:3.600553e-01,25:2.187609e-01):2.202202e-01,2:3.921840e-01):1.599173e-01,4:5.763070e-01):9.626623e-02):1.222066e-01,31:6.604755e-01):1.238807e-01,1:3.539930e-01);
   tree gen.119000 = [&U] ((((39:4.849580e-01,38:2.869757e-01):9.127679e-02,37:4.140652e-01):8.447413e-02,(((34:1.867474e-01,(28:1.465658e-01,35:2.370308e-01):3.766498e-02):4.700565e-02,((40:1.357950e-01,(26:3.391562e-03,27:1.596925e-02):7.664075e-02):3.258235e-02,((24:3.657540e-03,32:6.254112e-03):1.228292e-01,19:2.377721e-01):2.480149e-02):5.993574e-02):1.017330e-01,(33:1.299262e-01,20:6.720078e-02):4.311760e-01):1.201992e-01):1.492968e-01,((((3:6.554262e-01,((42:4.866075e-02,36:4.296380e-02):3.346051e-01,((((22:1.227218e-03,21:1.270188e-03):5.520498e-05,23:9.405863e-05):3.142973e-02,(44:5.412242e-03,43:3.151445e-04):1.354004e-01):7.589487e-03,(30:4.304349e-02,41:2.633596e-02):5.324059e-02):1.494054e-01):2.306531e-01):2.264341e-01,((46:1.316916e+00,(((((9:8.305493e-01,5:8.246773e-01):5.548048e-01,12:1.420226e+00):2.345145e-01,11:1.068442e+00):1.474535e-01,((15:1.140054e+00,(7:1.164236e+00,8:1.022517e+00):1.463149e-01):5.744617e-02,14:1.214080e+00):2.052390e-01):8.631584e-02,((((16:2.090799e+00,13:1.981410e+00):1.978804e-01,(18:2.138086e+00,17:1.547224e+00):7.739391e-01):2.499617e-01,10:1.205675e+00):2.082827e-01,6:1.122680e+00):7.078789e-02):7.301513e-01):3.623503e-02,45:7.345528e-01):8.259092e-02):1.064626e-01,(((29:3.623044e-01,25:2.189149e-01):2.757081e-01,2:3.946338e-01):1.684418e-01,4:5.799069e-01):9.723925e-02):1.175166e-01,31:6.646012e-01):1.161907e-01,1:3.562043e-01);
   tree gen.119500 = [&U] ((((38:2.898462e-01,39:5.089286e-01):7.689249e-02,37:4.282179e-01):8.221754e-02,(((34:1.886154e-01,(28:1.480319e-01,35:2.394017e-01):3.804173e-02):8.162270e-02,((40:1.371533e-01,(26:3.425486e-03,27:1.612898e-02):7.552305e-02):3.920274e-02,((24:2.947223e-03,32:8.153712e-03):1.240578e-01,19:2.534155e-01):2.997546e-02):4.052257e-02):8.355926e-02,(33:1.312258e-01,20:6.740015e-02):4.354889e-01):1.214015e-01):1.213649e-01,((((3:6.619822e-01,((42:4.335820e-02,36:6.703289e-04):2.938143e-01,(((44:5.466379e-03,43:1.559534e-04):1.367547e-01,(30:8.193899e-02,41:1.469734e-02):5.798007e-02):4.451374e-03,((22:1.254727e-03,23:7.338343e-05):2.188484e-05,21:1.411478e-03):4.173505e-02):2.345754e-01):1.918534e-01):2.286990e-01,((46:1.330088e+00,(((((9:8.388570e-01,5:8.329263e-01):5.603544e-01,12:1.519690e+00):2.421137e-01,11:1.079129e+00):1.489284e-01,((15:1.151457e+00,(7:1.175881e+00,8:1.032744e+00):1.667351e-01):1.279199e-01,14:1.226224e+00):2.072919e-01):1.372291e-01,(6:1.133910e+00,(((16:2.111713e+00,13:2.001229e+00):1.763201e-01,(18:2.159472e+00,17:1.562701e+00):7.816805e-01):3.175202e-01,10:1.217735e+00):2.452479e-01):7.149596e-02):7.374548e-01):3.497537e-02,45:7.919113e-01):7.281119e-02):1.230901e-01,(((29:3.659284e-01,25:2.211047e-01):2.091383e-01,2:3.985812e-01):1.701267e-01,4:5.857075e-01):9.821190e-02):1.186921e-01,31:6.712489e-01):1.173529e-01,1:3.597673e-01);
   tree gen.120000 = [&U] ((((38:2.008817e-01,37:4.237625e-01):1.068402e-01,39:5.036335e-01):1.673281e-01,(((34:1.866529e-01,(28:1.464917e-01,35:2.369109e-01):3.764593e-02):5.430658e-02,(((24:1.714930e-03,32:4.943693e-03):1.269664e-01,19:2.507788e-01):2.829579e-02,(40:1.357263e-01,(26:2.210971e-03,27:8.057164e-03):7.473727e-02):3.807216e-02):4.010096e-02):8.268987e-02,(33:1.298605e-01,20:6.669889e-02):4.309578e-01):1.201384e-01):1.318156e-01,((((3:6.550946e-01,((42:1.307424e-01,36:6.633545e-04):3.635492e-01,((44:5.393658e-03,43:2.071287e-04):1.353319e-01,((23:3.430659e-04,(21:1.644351e-03,22:1.874685e-03):3.902125e-05):4.130082e-02,(30:2.590478e-02,41:9.862788e-02):5.725995e-02):5.076149e-02):1.888221e-01):2.413013e-01):1.592374e-01,(((((((9:8.301291e-01,5:8.242602e-01):5.545242e-01,12:1.503879e+00):2.395946e-01,11:1.067901e+00):1.201640e-01,((15:1.139477e+00,(7:1.163647e+00,8:1.021999e+00):1.650003e-01):8.587629e-02,14:1.213466e+00):2.051351e-01):1.061857e-01,(6:1.122112e+00,(((16:2.089742e+00,13:1.980408e+00):1.744856e-01,(18:2.137004e+00,17:1.546442e+00):7.735476e-01):3.142166e-01,10:1.205065e+00):2.426962e-01):8.200008e-02):7.052702e-01,46:1.316250e+00):3.541082e-02,45:8.123444e-01):1.206257e-01):1.218094e-01,(((29:3.621211e-01,25:2.574083e-01):2.069624e-01,2:3.944342e-01):1.876542e-01,4:5.796135e-01):9.189244e-02):1.606551e-01,31:6.642650e-01):1.124229e-01,1:3.560241e-01);
   tree gen.120500 = [&U] ((((((3:6.203880e-01,(46:1.161841e+00,42:4.127325e-01):5.707799e-02):1.988816e-02,(36:3.659638e-01,(((41:4.054791e-02,30:5.687343e-02):4.813726e-02,(22:1.573471e-03,(23:3.274394e-03,21:3.387643e-05):1.306675e-03):2.269467e-02):1.808360e-02,(43:1.316891e-04,44:2.996115e-03):9.773267e-02):1.533639e-01):2.754716e-01):1.804822e-01,45:9.002023e-01):9.536253e-02,(4:5.438214e-01,(((29:3.912613e-01,25:2.175125e-01):1.835264e-01,2:4.052887e-01):1.199743e-01,(6:1.132362e+00,((((18:2.213535e+00,17:1.560288e+00):6.895614e-01,(16:2.145927e+00,13:1.697353e+00):1.855015e-01):3.369239e-01,10:1.221400e+00):1.943866e-01,((11:1.037355e+00,(12:1.319091e+00,(5:9.722260e-01,9:9.112536e-01):6.350393e-01):1.529827e-01):2.020996e-01,((15:1.025852e+00,(8:9.811610e-01,7:1.219496e+00):1.468491e-01):7.083027e-02,14:1.063093e+00):1.677098e-01):9.351573e-02):6.872632e-02):8.364736e-01):4.673551e-02):1.030791e-01):1.317752e-01,31:6.088071e-01):7.481350e-02,(((((19:2.374235e-01,(32:8.828356e-03,24:4.977532e-03):1.564617e-01):1.461104e-02,(40:1.074883e-01,(27:1.766795e-02,26:2.888350e-03):7.992662e-02):1.259349e-02):6.244944e-02,(34:1.748726e-01,(28:1.231130e-01,35:2.500055e-01):3.330523e-02):4.837666e-02):8.572115e-02,(20:4.373765e-02,33:1.339919e-01):3.621761e-01):1.048116e-01,((39:2.050686e-01,37:3.163761e-01):1.341125e-01,38:1.427463e-01):3.044474e-01):1.314823e-01,1:3.605461e-01);
   tree gen.121000 = [&U] ((((((3:6.386025e-01,(46:1.164644e+00,42:3.971432e-01):1.354575e-01):1.993615e-02,(36:3.155382e-01,(((22:1.967749e-03,23:3.282295e-03):5.392123e-04,21:4.586689e-04):2.274943e-02,((41:4.898432e-02,30:5.701066e-02):4.618995e-02,(43:1.943742e-04,44:1.398348e-03):9.796849e-02):1.758896e-02):1.537340e-01):2.753343e-01):1.809177e-01,45:9.023745e-01):4.737491e-02,((((29:3.922054e-01,25:2.315474e-01):1.662743e-01,2:4.062667e-01):1.315823e-01,4:5.451336e-01):4.346850e-02,(6:1.135094e+00,((((18:2.218876e+00,17:1.564053e+00):6.912252e-01,(16:2.151105e+00,13:1.701448e+00):2.290359e-01):3.377368e-01,10:1.156559e+00):1.948556e-01,((11:1.039858e+00,(12:1.322274e+00,(5:9.745720e-01,9:9.134524e-01):6.365716e-01):1.533518e-01):1.169436e-01,((15:1.028328e+00,(8:9.835285e-01,7:1.222438e+00):1.072132e-01):9.457508e-02,14:1.065658e+00):1.681145e-01):9.362003e-02):8.612340e-02):8.384920e-01):8.927938e-02):1.320932e-01,31:6.102761e-01):7.499402e-02,(((((19:2.379964e-01,(32:1.455702e-02,24:4.989542e-03):1.145308e-01):1.464630e-02,(40:9.098069e-02,(27:1.771058e-02,26:4.583577e-03):8.011948e-02):2.977776e-02):5.057000e-02,(34:1.752946e-01,(28:1.234101e-01,35:2.506088e-01):5.261395e-02):1.490243e-02):1.151762e-01,(20:7.336435e-02,33:1.343152e-01):3.630500e-01):1.050645e-01,((39:2.224460e-01,37:2.825561e-01):2.204405e-01,38:2.033986e-01):2.333456e-01):1.317996e-01,1:3.614161e-01);
   tree gen.121500 = [&U] ((((((46:1.247311e+00,42:4.293800e-01):3.110749e-02,((36:2.843377e-01,((43:5.570946e-04,44:4.345982e-03):1.387112e-01,((41:5.296046e-02,30:5.374900e-02):6.493509e-02,((23:9.924926e-04,22:4.407430e-03):9.876652e-04,21:3.603128e-04):5.358079e-02):2.554042e-02):1.441081e-01):2.976836e-01,3:6.904388e-01):2.300946e-02):1.956031e-01,45:9.756216e-01):4.402448e-02,((((29:4.240413e-01,25:2.503425e-01):1.797711e-01,2:4.392439e-01):1.422630e-01,4:5.893829e-01):4.699691e-02,((((11:1.124265e+00,(12:1.429605e+00,(5:9.876515e-01,9:9.875988e-01):6.882431e-01):1.657996e-01):1.264361e-01,((15:1.111798e+00,(8:1.063363e+00,7:1.321666e+00):1.085770e-01):1.022519e-01,14:1.366819e+00):1.817606e-01):7.854523e-02,(((18:2.235513e+00,17:1.691009e+00):7.473330e-01,(16:2.194163e+00,13:1.839557e+00):1.932413e-01):3.651515e-01,10:1.250439e+00):2.106723e-01):8.505801e-02,6:1.227232e+00):9.294171e-01):9.652632e-02):9.021763e-02,31:6.598131e-01):1.223894e-01,(((((19:2.573149e-01,(32:1.116797e-02,24:3.744305e-03):1.198137e-01):2.559411e-02,(40:9.836573e-02,(27:1.157380e-02,26:2.617832e-03):8.662290e-02):2.706654e-02):5.467484e-02,(34:1.615383e-01,(28:1.608964e-01,35:2.644726e-01):5.688471e-02):6.798044e-03):1.245252e-01,(20:7.330226e-02,33:1.452178e-01):3.925193e-01):8.233525e-02,((39:1.066785e-01,37:3.054916e-01):1.751534e-01,38:2.199088e-01):2.522866e-01):1.589789e-01,1:4.197888e-01);
   tree gen.122000 = [&U] ((((((46:1.251060e+00,42:4.815881e-01):6.092990e-02,(3:6.904388e-01,(36:2.843377e-01,((43:1.930897e-03,44:6.062306e-03):1.387112e-01,((41:7.101374e-02,30:2.242800e-02):5.229629e-02,(21:1.136756e-03,(22:1.598626e-04,23:5.143335e-03):1.357482e-03):4.735782e-02):2.456773e-02):1.113317e-01):3.141123e-01):1.632743e-02):1.956031e-01,45:9.120050e-01):7.633918e-02,((((29:4.461820e-01,25:2.300378e-01):1.570671e-01,2:4.392439e-01):1.422630e-01,4:5.893829e-01):4.699691e-02,(((((18:2.235513e+00,17:1.691009e+00):8.043991e-01,(16:2.194163e+00,13:1.839557e+00):1.932413e-01):3.183681e-01,10:1.250439e+00):2.106723e-01,6:1.227232e+00):8.505801e-02,((11:1.124265e+00,(12:1.429605e+00,(5:9.876515e-01,9:9.875988e-01):6.923358e-01):2.097504e-01):1.085915e-01,((15:1.111798e+00,(8:1.039251e+00,7:1.321666e+00):9.337501e-02):1.115005e-01,14:1.366819e+00):2.087951e-01):1.004157e-01):9.294171e-01):7.360946e-02):1.423300e-01,31:6.598131e-01):1.379034e-01,((((28:1.587472e-01,35:2.644726e-01):5.688471e-02,(((19:2.573149e-01,(32:1.116797e-02,24:2.134196e-03):1.068328e-01):2.841527e-02,(40:9.836573e-02,(27:1.157380e-02,26:1.803950e-03):6.636482e-02):5.198427e-02):4.199197e-02,34:1.678459e-01):7.063023e-03):1.303422e-01,(20:7.330226e-02,33:1.250315e-01):4.516773e-01):8.233525e-02,((39:2.650086e-01,37:1.575051e-01):2.693653e-01,38:2.199088e-01):2.798664e-01):1.374682e-01,1:4.197888e-01);
   tree gen.122500 = [&U] (((39:6.341200e-01,(37:4.047845e-01,38:3.077096e-01):8.819640e-02):8.429526e-02,(((34:1.281594e-01,(40:9.482424e-02,(((24:8.707497e-03,32:8.916204e-03):1.418727e-01,19:2.716216e-01):4.423197e-02,(26:5.319401e-03,27:7.477770e-03):7.526637e-02):7.093452e-03):7.561779e-02):3.563152e-02,(28:1.485226e-01,35:2.401954e-01):3.836987e-02):9.603940e-02,(33:1.326410e-01,20:6.759094e-02):4.537015e-01):9.803457e-02):1.532713e-01,((((45:6.784538e-01,(46:1.240339e+00,((((16:2.118714e+00,13:1.927914e+00):2.432647e-01,(18:2.281950e+00,17:1.567881e+00):7.224647e-01):2.914981e-01,10:1.308587e+00):1.838891e-01,(((((9:8.416379e-01,5:9.363353e-01):7.990213e-01,12:1.551852e+00):1.224441e-01,11:1.082707e+00):1.343090e-01,((15:1.155275e+00,(7:1.070322e+00,8:1.036168e+00):2.030901e-01):9.418789e-02,14:1.187603e+00):1.666391e-01):1.129709e-01,6:1.138460e+00):5.662329e-02):6.968233e-01):1.647027e-06):2.408233e-01,(((29:4.346626e-01,25:3.093617e-01):2.670700e-01,2:4.993170e-01):7.746280e-02,4:5.876493e-01):7.489360e-02):4.953771e-02,(3:6.641768e-01,((42:8.393149e-02,36:2.201828e-01):1.866788e-01,((30:7.598779e-02,41:2.870110e-02):7.443740e-02,(((22:1.721358e-03,21:8.951466e-04):5.356804e-04,23:2.164955e-03):3.254966e-02,(44:2.034909e-03,43:7.667755e-04):1.599253e-01):4.829019e-03):1.528877e-01):2.645056e-01):2.647677e-01):1.739530e-01,31:6.734743e-01):1.102227e-01,1:3.996130e-01);
   tree gen.123000 = [&U] ((((((3:5.722748e-01,42:5.011289e-01):4.402708e-02,(36:3.575517e-01,((30:3.802851e-02,41:5.155371e-02):4.922111e-02,((44:4.013855e-03,43:7.030221e-04):1.193856e-01,((21:7.172806e-04,23:3.804512e-03):2.462183e-04,22:6.477117e-04):4.306243e-02):5.501826e-02):4.996456e-02):3.487507e-01):2.266375e-01,(45:1.065377e+00,46:1.220164e+00):1.596318e-03):3.592121e-02,(((2:4.354485e-01,(25:3.643163e-01,29:3.919691e-01):2.577276e-01):1.100216e-01,4:5.976811e-01):7.296556e-02,((((15:1.119444e+00,(7:1.156556e+00,8:1.053521e+00):1.747092e-01):1.602389e-01,14:1.250750e+00):1.686046e-01,((12:1.332624e+00,(9:9.916963e-01,5:9.151827e-01):6.467922e-01):1.699291e-01,11:1.065770e+00):1.989252e-01):8.837401e-02,(6:1.250842e+00,(10:1.161011e+00,((13:1.983174e+00,16:2.228990e+00):3.025522e-01,(17:1.395332e+00,18:2.355935e+00):7.845003e-01):2.709445e-01):2.400039e-01):3.718894e-02):9.149013e-01):1.068217e-01):1.532644e-01,31:6.703984e-01):1.215501e-01,(((33:1.300326e-01,20:8.971196e-02):4.349758e-01,(((35:2.662945e-01,28:1.823618e-01):3.331528e-02,34:1.677141e-01):2.064023e-02,(((26:4.493383e-03,27:7.045432e-03):9.646381e-02,40:1.279070e-01):1.754794e-02,((24:3.828622e-03,32:5.165763e-03):1.450441e-01,19:3.187518e-01):2.200805e-02):5.726927e-02):1.008794e-01):9.311995e-02,((39:1.141556e-01,37:1.004694e-01):2.874581e-01,38:2.696743e-01):3.155374e-01):1.360237e-01,1:4.042488e-01);
   tree gen.123500 = [&U] ((((((3:5.504401e-01,42:4.820087e-01):1.018423e-01,(36:3.439096e-01,((30:3.657756e-02,41:4.655770e-02):1.331059e-02,((44:3.860709e-03,43:9.799952e-04):1.148305e-01,(22:1.524890e-03,(23:1.535791e-03,21:1.632913e-04):2.819410e-04):4.141941e-02):5.289579e-02):5.814668e-02):3.354443e-01):2.179903e-01,(46:9.088842e-01,45:4.367731e-01):5.599042e-01):5.923007e-02,(((2:5.048923e-01,((6:1.200112e+00,(((15:1.076733e+00,(7:1.112428e+00,8:1.013325e+00):1.680433e-01):1.541251e-01,14:1.203029e+00):1.621716e-01,((12:1.395287e+00,(9:9.538588e-01,5:8.802646e-01):6.221143e-01):1.634455e-01,11:1.025106e+00):8.549994e-02):7.964580e-02):4.791947e-02,(10:1.116714e+00,((13:1.907507e+00,16:2.143944e+00):2.910085e-01,(17:1.342094e+00,18:2.266046e+00):7.545683e-01):2.606068e-01):3.541352e-01):9.051019e-01):5.844819e-02,(25:3.504161e-01,29:3.770138e-01):2.478942e-01):5.506182e-02,4:5.748770e-01):1.027460e-01):1.122447e-01,31:6.448198e-01):1.169125e-01,(((33:1.250713e-01,20:8.628907e-02):4.183796e-01,(((35:2.561342e-01,28:1.754040e-01):3.656466e-02,34:1.496117e-01):3.817736e-02,(((26:2.640557e-03,27:6.776618e-03):9.278331e-02,40:1.054872e-01):1.687841e-02,((24:3.529581e-03,32:1.227676e-02):1.395101e-01,19:3.065900e-01):1.995004e-02):6.356978e-02):1.042473e-01):8.956702e-02,((39:2.200766e-01,37:9.663607e-02):2.764904e-01,38:3.034158e-01):2.276053e-01):1.308338e-01,1:3.888250e-01);
   tree gen.124000 = [&U] ((((((3:5.328839e-01,42:5.298800e-01):5.025095e-02,(36:2.673245e-01,(((44:3.737572e-03,43:1.216948e-03):1.165258e-01,((21:1.280408e-04,23:2.610995e-03):2.537147e-04,22:2.424077e-03):4.030919e-02):5.362238e-02,(41:1.048914e-02,30:3.113648e-02):6.575812e-02):5.601383e-02):3.247454e-01):2.110375e-01,(46:8.798954e-01,45:3.879097e-01):3.824841e-01):5.767825e-02,(((2:4.887888e-01,(6:1.161835e+00,((((15:1.042390e+00,(7:1.076947e+00,8:9.810051e-01):1.353079e-01):1.344564e-01,14:1.164658e+00):1.569992e-01,((12:1.350784e+00,(9:9.234355e-01,5:8.521886e-01):6.370692e-01):2.249134e-01,11:9.924104e-01):8.277292e-02):8.836118e-02,(10:1.081096e+00,((13:1.846668e+00,16:2.075563e+00):2.817268e-01,(17:1.299288e+00,18:2.193770e+00):7.305014e-01):2.940531e-01):3.364086e-01):1.311121e-01):7.751708e-01):3.389238e-02,(25:2.469284e-01,29:3.649890e-01):2.246744e-01):6.259204e-02,4:5.454390e-01):1.329832e-01):1.418845e-01,31:6.242533e-01):8.498018e-02,(((33:1.124529e-01,20:8.353688e-02):4.050354e-01,((34:1.448399e-01,(((26:7.628090e-04,27:9.723554e-03):7.991008e-02,40:1.021227e-01):1.634007e-02,((24:3.417005e-03,32:1.188519e-02):1.350604e-01,19:2.968114e-01):1.931374e-02):5.613561e-02):3.243308e-02,(35:2.479648e-01,28:1.195311e-01):8.031758e-02):8.669755e-02):8.686109e-02,((39:2.130573e-01,37:1.921603e-01):2.676717e-01,38:2.567598e-01):1.589737e-01):1.266609e-01,1:3.764234e-01);
   tree gen.124500 = [&U] (((((3:6.778066e-01,(36:3.484676e-01,((22:9.912259e-04,(21:2.735139e-04,23:1.161848e-03):3.530718e-04):3.291910e-02,((41:6.102372e-02,30:4.328264e-02):7.902546e-02,(43:2.800926e-04,44:4.997058e-03):1.222447e-01):2.097075e-02):1.406215e-01):2.628639e-01):1.978913e-01,(46:1.169114e+00,(45:4.462427e-01,42:1.810258e-01):3.777520e-01):6.292891e-02):9.065990e-02,(4:5.785996e-01,(((29:2.696928e-01,25:2.265407e-01):3.107961e-01,2:4.312075e-01):9.382757e-02,((((11:1.022205e+00,(12:1.403449e+00,(5:9.695814e-01,9:8.911703e-01):6.368054e-01):1.725682e-01):1.666929e-01,((15:1.091457e+00,(8:1.020237e+00,7:1.165921e+00):1.644346e-01):1.554091e-01,14:1.341812e+00):1.770824e-01):8.382897e-02,6:1.192067e+00):7.206921e-02,(((18:2.194612e+00,17:1.462907e+00):7.141571e-01,(16:2.101304e+00,13:1.607243e+00):4.021578e-01):3.081038e-01,10:1.142423e+00):2.447330e-01):9.134294e-01):7.876959e-02):1.216107e-01):1.283203e-01,31:7.083010e-01):8.832332e-02,(((34:1.709051e-01,(((19:2.553507e-01,(32:1.113299e-02,24:7.626104e-03):1.064613e-01):1.034595e-02,(40:7.810655e-02,(27:1.295977e-02,26:1.705553e-03):8.469781e-02):3.662364e-02):8.180222e-02,(28:1.558427e-01,35:2.133887e-01):7.621010e-02):1.973093e-03):9.389289e-02,(20:1.024124e-01,33:1.031464e-01):4.523508e-01):6.801031e-02,((39:2.377746e-01,37:6.526013e-02):2.911802e-01,38:4.016371e-01):1.954948e-01):1.854510e-01,1:3.914815e-01);
   tree gen.125000 = [&U] ((((((3:5.504237e-01,42:4.717127e-01):4.314561e-02,(36:2.910554e-01,(((44:1.410916e-03,43:4.112367e-03):1.156875e-01,(41:2.629925e-02,30:5.209413e-02):5.082123e-02):3.134776e-02,((22:1.316397e-03,23:8.296141e-04):2.007858e-03,21:8.109427e-05):2.364198e-02):1.326968e-01):2.175593e-01):2.171275e-01,(46:6.991470e-01,45:6.299537e-01):3.481983e-01):5.570801e-02,(((2:4.500108e-01,(25:2.414707e-01,29:2.913215e-01):2.653421e-01):9.427148e-02,((6:1.195362e+00,(((15:1.051820e+00,(7:1.108025e+00,8:1.009314e+00):1.454542e-01):1.258247e-01,14:1.198267e+00):1.402523e-01,((12:1.235206e+00,(9:9.500834e-01,5:8.767805e-01):6.211758e-01):1.481532e-01,11:1.034157e+00):1.525471e-01):1.403629e-01):4.577957e-02,(10:1.112294e+00,((13:1.810056e+00,16:2.135458e+00):1.996598e-01,(17:1.336782e+00,18:2.257077e+00):7.397540e-01):3.005474e-01):2.666479e-01):8.154995e-01):4.235651e-02,4:5.611789e-01):1.080071e-01):1.436316e-01,31:6.422676e-01):8.743248e-02,(((33:1.156980e-01,20:5.320844e-02):4.167237e-01,(((((26:4.646489e-04,27:1.844316e-02):8.743368e-02,40:1.447148e-01):1.231115e-02,(19:2.922447e-01,(24:4.203488e-03,32:1.222816e-02):1.147521e-01):1.074365e-02):4.944058e-02,34:1.334923e-01):3.561034e-02,(35:2.783082e-01,28:1.824817e-01):4.787602e-02):7.130798e-02):1.119507e-01,((39:2.291641e-01,37:7.101600e-02):2.232220e-01,38:2.690126e-01):2.154126e-01):1.480318e-01,1:3.870011e-01);
   tree gen.125500 = [&U] (((((3:6.889134e-01,(36:3.409331e-01,(((41:1.232253e-02,30:5.783953e-02):6.090359e-02,(43:1.792411e-04,44:1.253046e-03):1.141737e-01):3.568880e-02,(21:4.600019e-04,(23:2.459119e-03,22:1.458241e-03):5.553371e-04):3.757041e-02):1.429258e-01):2.671712e-01):2.011340e-01,(46:1.056224e+00,(45:7.848042e-02,42:2.724131e-02):4.995967e-01):1.814860e-01):1.119432e-01,((4:5.880807e-01,((29:2.741121e-01,25:2.740619e-01):2.681158e-01,2:4.382735e-01):9.536506e-02):5.771911e-02,((((11:1.038955e+00,(12:1.426447e+00,(5:9.854693e-01,9:9.057733e-01):6.006465e-01):2.128055e-01):1.694244e-01,((15:1.109342e+00,(8:1.036955e+00,7:1.185026e+00):1.654606e-01):7.167676e-02,14:1.204557e+00):1.914481e-01):1.039291e-01,(((18:2.230574e+00,17:1.513659e+00):7.258595e-01,(16:2.209706e+00,13:1.811831e+00):2.581947e-01):3.142752e-01,10:1.161143e+00):2.595676e-01):8.071236e-02,6:1.211600e+00):8.783673e-01):8.754980e-02):1.304230e-01,31:6.552923e-01):8.977062e-02,((((34:1.737056e-01,(28:1.542014e-01,35:2.168854e-01):7.671634e-02):4.082530e-02,((19:2.534825e-01,(32:3.580144e-03,24:2.994064e-03):1.316487e-01):1.526290e-02,(40:1.241975e-01,(27:7.864366e-03,26:5.505721e-03):8.608570e-02):3.722377e-02):5.851960e-02):1.038137e-01,(20:7.520604e-02,33:1.004902e-01):4.597632e-01):6.147454e-02,((39:1.476471e-01,37:1.315242e-01):2.169754e-01,38:3.410841e-01):1.986983e-01):1.884899e-01,1:3.566850e-01);
   tree gen.126000 = [&U] (((((3:6.777893e-01,(36:3.276681e-01,(((41:6.958242e-03,30:5.558911e-02):5.853396e-02,(43:1.031198e-03,44:1.204293e-03):1.097314e-01):1.908865e-02,(22:1.341995e-03,(23:1.989398e-03,21:4.421042e-04):3.011771e-03):1.876582e-02):1.410544e-01):2.567762e-01):1.453006e-01,(46:1.015129e+00,(45:2.512512e-01,42:4.476061e-02):3.335336e-01):1.830145e-01):1.117786e-01,((((29:2.634469e-01,25:2.633987e-01):1.891914e-01,2:4.304152e-01):9.165460e-02,((((11:9.985317e-01,(12:1.370947e+00,(5:9.471268e-01,9:8.705316e-01):5.772766e-01):2.539952e-01):1.381730e-01,((15:1.166274e+00,(8:9.966094e-01,7:1.138919e+00):1.567929e-01):1.051250e-01,14:1.157690e+00):1.839992e-01):9.988539e-02,(((18:2.143787e+00,17:1.454766e+00):6.976178e-01,(16:2.123731e+00,13:1.741336e+00):2.481489e-01):3.003602e-01,10:1.217482e+00):2.166791e-01):6.236953e-02,6:1.164460e+00):8.441919e-01):5.547338e-02,4:5.651997e-01):8.414342e-02):1.825678e-01,31:6.297962e-01):8.627783e-02,((((34:1.669470e-01,(28:1.258189e-01,35:2.084469e-01):6.610418e-02):7.480246e-02,((19:2.436200e-01,(32:3.369902e-03,24:1.167444e-02):1.468165e-01):1.466905e-02,(40:9.941914e-02,(27:9.749824e-03,26:2.219965e-03):8.273628e-02):2.399780e-02):5.640611e-02):4.609966e-02,(20:7.227993e-02,33:9.658033e-02):4.418747e-01):1.120974e-01,((39:1.419024e-01,37:9.231967e-02):4.525254e-01,38:3.093531e-01):1.909673e-01):1.668701e-01,1:3.428072e-01);
   tree gen.126500 = [&U] ((((((3:5.477345e-01,42:5.133458e-01):5.647026e-02,(36:2.964159e-01,(((44:7.020268e-03,43:1.355679e-03):9.643031e-02,(41:2.747048e-02,30:4.008597e-02):4.095344e-02):1.608756e-02,((22:2.050421e-03,21:1.120369e-03):3.753006e-03,23:6.232059e-04):4.117720e-02):2.020642e-01):2.215662e-01):1.935105e-01,(46:7.120236e-01,45:3.222196e-01):6.815651e-01):4.829488e-02,(((2:4.089249e-01,(25:2.459180e-01,29:3.144794e-01):2.223295e-01):1.106954e-01,4:5.748419e-01):4.316422e-02,((10:1.132779e+00,((13:1.843393e+00,16:2.174788e+00):2.670768e-01,(17:1.361402e+00,18:2.076283e+00):7.360661e-01):1.814701e-01):2.527779e-01,(6:1.217378e+00,(((15:1.071192e+00,(7:1.150271e+00,8:1.027903e+00):1.891840e-01):7.884759e-02,14:1.217426e+00):1.654202e-01,((12:1.257955e+00,(9:8.400291e-01,5:8.929287e-01):6.321002e-01):1.909165e-01,11:9.532509e-01):1.553567e-01):7.697361e-02):5.031105e-02):8.467467e-01):8.406128e-02):1.573993e-01,31:6.540966e-01):7.883315e-02,(((33:1.178289e-01,20:6.691099e-02):4.243987e-01,((((26:3.753337e-03,27:1.878284e-02):8.431166e-02,40:1.261989e-01):1.275372e-02,((19:2.951534e-01,(24:3.008403e-03,32:7.325764e-03):1.257247e-01):5.458383e-02,34:1.295342e-01):1.041131e-02):4.511939e-02,(35:2.635537e-01,28:1.781241e-01):4.875779e-02):7.262130e-02):1.170273e-01,((39:6.729628e-02,37:8.454639e-02):3.826824e-01,38:2.739671e-01):1.924999e-01):1.464264e-01,1:3.980379e-01);
   tree gen.127000 = [&U] ((31:7.504931e-01,(45:8.360315e-01,((((((36:2.134380e-01,42:7.559243e-02):3.850531e-02,((21:2.595791e-04,(23:1.272469e-03,22:2.659807e-03):1.508615e-03):2.947604e-02,((30:2.324050e-02,41:1.972274e-02):9.259448e-02,(43:4.909954e-04,44:7.058025e-04):1.350669e-01):1.284024e-02):1.512350e-01):3.062848e-01,3:5.945253e-01):2.223223e-01,46:1.271241e+00):4.573147e-03,(((((17:1.332955e+00,18:2.504679e+00):9.497403e-01,(13:1.904069e+00,16:2.023049e+00):2.804078e-01):3.035996e-01,10:1.178840e+00):1.866996e-01,6:1.076636e+00):9.489058e-02,((11:1.065036e+00,((5:9.912493e-01,9:9.722738e-01):5.935005e-01,12:1.474560e+00):1.896053e-01):1.277033e-01,(14:1.247387e+00,((7:1.161616e+00,8:1.067862e+00):1.895499e-01,15:1.045392e+00):9.851167e-02):1.722271e-01):1.217561e-01):8.288507e-01):9.100779e-02,((2:4.028762e-01,(29:3.148997e-01,25:2.509415e-01):2.316566e-01):1.572542e-01,4:5.741912e-01):1.065754e-01):5.658161e-02):7.710388e-02):1.037716e-01,((38:2.916558e-01,(37:3.275751e-03,39:1.524151e-02):5.153259e-01):1.518790e-01,(((28:1.567794e-01,35:2.629783e-01):3.162424e-02,((40:1.115830e-01,(27:1.476230e-02,26:6.494508e-04):9.315231e-02):1.863361e-02,((34:2.887296e-02,(24:5.827084e-03,32:8.212180e-03):4.295582e-02):8.113071e-02,19:2.756344e-01):2.793397e-02):3.230935e-02):1.090227e-01,(33:9.879851e-02,20:8.035923e-02):4.329247e-01):8.018531e-02):1.461765e-01,1:3.984359e-01);
   tree gen.127500 = [&U] (((((42:5.786682e-01,(3:5.591075e-01,(36:2.267221e-01,(((44:2.515178e-03,43:1.375407e-03):1.149570e-01,(30:3.590682e-02,41:2.926219e-02):3.243811e-02):2.270061e-02,(21:1.264769e-03,(22:3.987599e-04,23:6.058705e-04):6.234509e-04):3.187855e-02):1.656726e-01):2.367325e-01):1.636422e-01):8.315092e-02,(46:4.856928e-01,45:4.200220e-01):4.840943e-01):4.639870e-02,(((2:4.364336e-01,(25:2.506778e-01,29:3.186304e-01):2.666681e-01):1.057201e-01,4:5.459391e-01):5.231618e-02,((((15:1.091925e+00,(7:1.172535e+00,8:1.047799e+00):1.798407e-01):1.168511e-01,14:1.240990e+00):1.651334e-01,((12:1.282304e+00,(9:8.562883e-01,5:9.102118e-01):6.268605e-01):2.083288e-01,11:9.717016e-01):1.694818e-01):8.919332e-02,(6:1.240941e+00,(10:1.154705e+00,((13:1.879073e+00,16:2.216882e+00):2.195571e-01,(17:1.387753e+00,18:2.116471e+00):7.503131e-01):2.638294e-01):2.406068e-01):7.996445e-02):8.430168e-01):8.568833e-02):1.504461e-01,31:6.667570e-01):1.228652e-01,(((33:1.178365e-01,20:7.445894e-02):4.137682e-01,((34:1.422363e-01,((19:3.008662e-01,(24:1.639011e-03,32:1.047719e-02):1.328861e-01):1.850191e-02,((26:7.810064e-03,27:5.806728e-03):8.594356e-02,40:1.286415e-01):2.578705e-02):1.060225e-02):4.599270e-02,(35:2.686550e-01,28:1.244004e-01):4.438602e-02):1.034307e-01):1.077719e-01,((39:8.196006e-02,37:7.869785e-02):3.418750e-01,38:2.792699e-01):2.417227e-01):9.568878e-02,1:4.057421e-01);
   tree gen.128000 = [&U] (((((42:6.302172e-01,(3:5.591075e-01,(36:2.267221e-01,(((44:5.503938e-03,43:1.375407e-03):1.149570e-01,(30:3.590682e-02,41:2.926219e-02):7.069368e-02):3.116855e-02,(21:1.264769e-03,(22:2.332732e-04,23:1.842006e-03):3.657879e-05):1.095931e-02):1.656726e-01):2.367325e-01):1.498248e-01):7.277330e-02,(46:6.205848e-01,45:4.116668e-01):7.728913e-01):9.237061e-02,(4:5.459391e-01,((((((15:1.091925e+00,(7:1.172535e+00,8:9.980193e-01):1.785333e-01):1.168511e-01,14:1.240990e+00):1.651334e-01,((12:1.282304e+00,(9:8.562883e-01,5:9.102118e-01):6.268605e-01):1.459793e-01,11:1.021194e+00):1.668393e-01):7.971934e-02,(10:1.154705e+00,((13:1.879073e+00,16:2.216882e+00):2.195571e-01,(17:1.387753e+00,18:2.116471e+00):6.518357e-01):2.638294e-01):2.793306e-01):6.297284e-02,6:1.211131e+00):8.978436e-01,(2:4.147546e-01,(25:2.463292e-01,29:3.186304e-01):2.153122e-01):8.584559e-02):4.834909e-02):8.388660e-02):1.504461e-01,31:6.667570e-01):1.228652e-01,(((33:1.178365e-01,20:7.445894e-02):4.137682e-01,((34:1.398599e-01,((19:2.997457e-01,(24:1.639011e-03,32:1.047719e-02):1.273318e-01):1.467700e-02,((26:6.948581e-03,27:5.806728e-03):8.130347e-02,40:1.090659e-01):2.548215e-02):3.058985e-02):5.511035e-02,(35:2.686550e-01,28:1.244004e-01):4.438602e-02):1.034307e-01):8.933276e-02,((39:1.718186e-01,37:8.517912e-02):3.432788e-01,38:2.801398e-01):2.471624e-01):1.306234e-01,1:4.057421e-01);
   tree gen.128500 = [&U] (((((3:6.894142e-01,(36:2.484678e-01,((21:3.340930e-05,(22:6.385712e-04,23:1.381454e-03):2.817489e-03):5.200881e-02,((41:4.452102e-02,30:5.249976e-02):7.002317e-02,(43:6.150039e-04,44:3.053563e-03):1.015184e-01):1.912378e-02):2.130579e-01):2.532295e-01):1.503434e-01,((45:2.829871e-01,46:6.818501e-01):1.362396e-01,42:5.356390e-02):4.342448e-01):9.920586e-02,((((29:4.063863e-01,25:2.368572e-01):2.209693e-01,2:4.539764e-01):1.125748e-01,((((11:1.080627e+00,(12:1.391381e+00,(5:9.633710e-01,9:8.854621e-01):5.871775e-01):1.881520e-01):1.267721e-01,((15:9.897419e-01,(8:1.013702e+00,7:1.060769e+00):2.007453e-01):1.293702e-01,14:1.177546e+00):2.185535e-01):1.196153e-01,(((18:2.180555e+00,17:1.479717e+00):6.505199e-01,(16:1.998807e+00,13:1.918796e+00):2.182320e-01):3.007296e-01,10:1.250282e+00):2.028961e-01):7.539451e-02,6:1.184431e+00):8.036631e-01):3.144481e-02,4:5.889031e-01):6.681699e-02):1.594414e-01,31:6.405979e-01):9.942665e-02,((((34:1.524113e-01,(28:1.428971e-01,35:2.151432e-01):3.829265e-02):5.317314e-02,(19:2.477984e-01,((32:7.287123e-03,24:8.557259e-03):1.812488e-01,(40:1.359867e-01,(27:1.671490e-02,26:5.244474e-03):7.289675e-02):3.120027e-02):2.615964e-02):6.568892e-02):8.050567e-02,(20:8.711994e-02,33:9.725872e-02):3.832577e-01):1.267939e-01,((39:3.014373e-01,37:2.594374e-01):1.785245e-01,38:3.951678e-01):1.587762e-01):9.674791e-02,1:3.767408e-01);
   tree gen.129000 = [&U] (((((42:5.226017e-01,(3:5.392773e-01,(36:2.227583e-01,(((44:3.982470e-03,43:9.859941e-04):1.129472e-01,(30:4.766591e-02,41:5.099953e-02):4.143708e-02):4.698872e-02,(23:9.537985e-04,(22:1.926251e-03,21:5.783994e-04):1.885452e-03):1.366759e-02):1.817349e-01):2.327659e-01):6.620047e-02):7.150097e-02,(46:5.845039e-01,45:2.000315e-01):6.733558e-01):1.277916e-01,(4:5.947832e-01,((2:4.075033e-01,(25:2.420225e-01,29:3.061704e-01):2.129450e-01):1.100275e-01,((6:1.189956e+00,(10:1.134517e+00,((13:1.846220e+00,16:2.178124e+00):1.714075e-01,(17:1.361531e+00,18:2.154923e+00):8.058525e-01):3.299764e-01):2.744470e-01):4.161691e-02,(((15:1.076026e+00,(7:1.152035e+00,8:9.805705e-01):1.754119e-01):1.144159e-01,14:1.219293e+00):1.622463e-01,((12:1.389621e+00,(9:8.413175e-01,5:8.942982e-01):6.965670e-01):1.319976e-01,11:1.003340e+00):1.538252e-01):8.602747e-02):8.821463e-01):8.297817e-02):8.241997e-02):9.739448e-02,31:6.550999e-01):1.207171e-01,(((33:1.157763e-01,20:7.315715e-02):4.065341e-01,((34:1.374147e-01,((19:2.945051e-01,(24:5.911018e-03,32:1.045399e-02):1.251056e-01):2.677402e-02,((26:1.416592e-03,27:3.602228e-03):8.838656e-02,40:1.059105e-01):2.805608e-02):6.301856e-02):3.167439e-02,(35:2.757849e-01,28:1.329573e-01):2.881221e-02):1.183687e-01):9.459510e-02,((39:2.019319e-01,37:6.330315e-02):2.783597e-01,38:3.694329e-01):1.568647e-01):1.368727e-01,1:3.986484e-01);
   tree gen.129500 = [&U] (((((3:5.576807e-01,(36:3.356801e-01,((21:3.369640e-05,(23:3.690880e-03,22:3.883908e-03):6.687694e-04):1.608330e-02,((41:3.311210e-02,30:3.586633e-02):9.705279e-02,(43:6.018008e-04,44:3.411303e-03):1.034475e-01):3.344662e-02):2.319070e-01):1.613826e-01):1.895079e-01,(46:6.609731e-01,(42:2.478474e-01,45:4.246505e-01):1.611617e-02):3.984361e-01):6.047822e-02,((((29:4.098785e-01,25:2.582017e-01):2.228682e-01,2:4.578777e-01):1.373650e-01,4:5.939639e-01):6.190374e-02,((((11:1.089914e+00,(12:1.403338e+00,(5:9.716498e-01,9:8.930714e-01):5.922234e-01):1.919940e-01):1.319727e-01,((15:1.112600e+00,(8:1.088046e+00,7:1.175375e+00):1.286190e-01):6.464292e-02,14:1.187665e+00):2.204316e-01):5.430206e-02,6:1.194610e+00):7.825985e-02,(((18:2.199294e+00,17:1.424766e+00):7.779148e-01,(16:2.015984e+00,13:1.935286e+00):2.722425e-01):3.380627e-01,10:1.261026e+00):1.961568e-01):8.105694e-01):7.087450e-02):1.577669e-01,31:6.461029e-01):1.002811e-01,((((34:1.537210e-01,(28:1.334239e-01,35:2.169921e-01):4.316041e-02):4.652603e-02,((19:2.499279e-01,(32:1.100059e-02,24:3.184212e-03):1.619609e-01):1.840741e-02,(40:1.349936e-01,(27:7.131432e-03,26:4.810828e-03):7.352319e-02):2.282913e-02):6.897936e-02):8.831303e-02,(20:8.786861e-02,33:9.809452e-02):3.618633e-01):1.173966e-01,((39:2.287112e-01,37:1.002021e-01):2.944664e-01,38:2.865785e-01):1.776693e-01):9.650784e-02,1:3.799784e-01);
   tree gen.130000 = [&U] (((((42:5.096635e-01,(3:6.435891e-01,(36:3.329832e-01,(((30:5.023910e-02,41:3.084660e-02):4.919830e-02,(44:2.734860e-03,43:1.430065e-03):1.125340e-01):4.623568e-02,((22:7.883749e-04,21:1.663217e-03):2.035697e-03,23:4.813269e-03):2.625035e-02):1.767583e-01):2.108911e-01):1.381655e-01):1.037385e-01,(46:4.199085e-01,45:2.853933e-01):7.185092e-01):7.396865e-02,(((6:1.200731e+00,(10:1.118009e+00,((13:1.862938e+00,16:2.197847e+00):2.678481e-01,(17:1.373859e+00,18:2.174436e+00):8.131495e-01):2.309425e-01):2.802335e-01):9.317081e-02,(((15:1.085769e+00,(7:1.162467e+00,8:9.894496e-01):1.669980e-01):1.419330e-01,14:1.230334e+00):1.939865e-01,((12:1.402204e+00,(9:8.489356e-01,5:9.023961e-01):7.028744e-01):1.683648e-01,11:1.012425e+00):1.468679e-01):6.768284e-02):8.901341e-01,((2:4.111932e-01,(25:1.864309e-01,29:3.089428e-01):2.088428e-01):1.583514e-01,4:6.001690e-01):7.438333e-02):8.316629e-02):1.902695e-01,31:6.610318e-01):1.218102e-01,(((33:1.168247e-01,20:9.706472e-02):4.102153e-01,((34:1.718272e-01,(35:2.305397e-01,28:1.341613e-01):6.133243e-02):4.397146e-02,((19:2.971718e-01,(24:6.053424e-03,32:3.873466e-03):1.262384e-01):1.378858e-02,((26:4.226495e-03,27:6.668117e-03):7.857273e-02,40:1.068695e-01):1.972456e-02):8.164567e-02):7.777394e-02):1.371117e-01,((39:1.743510e-02,37:2.898413e-02):5.172548e-01,38:3.408279e-01):1.533678e-01):1.462962e-01,1:4.022581e-01);
   tree gen.130500 = [&U] (((((3:6.227839e-01,(36:3.336241e-01,((43:2.428552e-03,44:8.997842e-04):9.299930e-02,((41:3.689391e-02,30:3.564666e-02):7.374460e-02,((22:7.761434e-04,21:3.568209e-03):9.454021e-04,23:1.828194e-03):2.923085e-02):3.517409e-02):2.304866e-01):2.203938e-01):1.919474e-01,(45:2.220220e-01,(46:6.435271e-01,42:1.125690e-01):3.035874e-02):5.071784e-01):8.559034e-02,((((29:4.073682e-01,25:2.261889e-01):1.773188e-01,2:4.550734e-01):1.259369e-01,4:5.903261e-01):6.551794e-02,(((((18:2.185824e+00,17:1.519915e+00):7.772842e-01,(16:2.003637e+00,13:1.923433e+00):3.819223e-01):2.803602e-01,10:1.253303e+00):2.418819e-01,((11:1.083238e+00,(12:1.430030e+00,(5:9.656988e-01,9:8.876016e-01):5.885963e-01):1.908181e-01):1.753529e-01,((15:1.106830e+00,(8:1.081382e+00,7:1.168176e+00):1.680775e-01):6.864233e-02,14:1.180391e+00):1.763705e-01):7.365888e-02):6.222520e-02,6:1.187293e+00):9.419259e-01):6.204635e-02):1.794925e-01,31:6.920839e-01):7.572867e-02,((((34:2.094565e-01,(28:1.326067e-01,35:2.466799e-01):3.521656e-02):6.214409e-02,((19:2.706839e-01,(32:8.696831e-03,24:2.941634e-03):9.968062e-02):3.114722e-02,(40:1.439168e-01,(27:4.356579e-03,26:4.781364e-03):7.307289e-02):3.290939e-02):6.855688e-02):6.218805e-02,(20:7.731135e-02,33:9.749372e-02):3.813442e-01):1.357277e-01,((39:2.463200e-01,37:2.069592e-01):2.504240e-01,38:2.835509e-01):1.765812e-01):9.846560e-02,1:3.769143e-01);
   tree gen.131000 = [&U] (((((42:5.093312e-01,(3:6.431694e-01,(36:3.327660e-01,(((22:7.476542e-03,21:1.893254e-03):1.063313e-03,23:4.729362e-03):3.531730e-02,((44:2.710709e-03,43:3.433254e-04):8.154716e-02,(30:5.020634e-02,41:3.806576e-02):2.056668e-02):3.715804e-02):2.079214e-01):2.167331e-01):9.657469e-02):8.087941e-02,(46:7.873798e-01,45:3.637896e-01):4.541449e-01):9.214863e-02,(((2:4.109251e-01,(25:1.863093e-01,29:3.998280e-01):2.872243e-01):1.346572e-01,(((10:1.117280e+00,((13:1.861723e+00,16:2.274974e+00):2.676734e-01,(17:1.694676e+00,18:2.173018e+00):8.436402e-01):2.307919e-01):2.528259e-01,6:1.199948e+00):8.196911e-02,(((15:1.085061e+00,(7:1.161709e+00,8:1.017888e+00):1.760951e-01):9.531688e-02,14:1.229532e+00):1.938600e-01,((12:1.401289e+00,(9:9.022813e-01,5:9.018076e-01):7.024160e-01):1.426047e-01,11:1.061711e+00):9.631888e-02):7.027511e-02):9.162210e-01):8.114860e-02,4:5.997776e-01):8.948557e-02):1.051966e-01,31:6.714535e-01):1.124129e-01,(((33:1.227536e-01,20:5.055072e-02):4.099478e-01,((34:1.509344e-01,(35:2.541802e-01,28:1.575946e-01):6.015405e-02):4.287359e-02,((19:2.794864e-01,(24:4.491586e-03,32:8.549990e-03):1.227089e-01):7.851196e-03,((26:2.792714e-03,27:7.566342e-03):8.496867e-02,40:1.088721e-01):1.535673e-02):6.433029e-02):1.796759e-01):8.191413e-02,((39:1.357155e-01,37:7.885167e-02):4.272286e-01,38:2.794624e-01):1.865662e-01):1.464247e-01,1:4.019958e-01);
   tree gen.131500 = [&U] ((((39:4.286576e-01,38:2.481062e-01):5.982903e-02,37:2.651750e-01):1.705233e-01,(((34:1.621033e-01,(28:1.494796e-01,35:2.330891e-01):7.324560e-02):3.685641e-02,(((24:2.517513e-03,32:1.221491e-02):1.208189e-01,19:2.314881e-01):2.708220e-02,(40:1.120023e-01,(26:1.355264e-03,27:1.179139e-02):1.037514e-01):8.225607e-03):5.117379e-02):1.241061e-01,(33:1.272415e-01,20:9.819192e-02):4.183747e-01):1.090057e-01):1.436435e-01,((((46:1.073207e+00,(((((14:1.231529e+00,(15:1.043326e+00,(7:1.167737e+00,8:1.029575e+00):1.166823e-01):1.114566e-01):1.703561e-01,(((9:8.816215e-01,5:8.932622e-01):6.085379e-01,12:1.343804e+00):1.813833e-01,11:1.144529e+00):1.818093e-01):1.843570e-02,(((16:1.922588e+00,13:1.931623e+00):2.561388e-01,(18:2.396441e+00,17:1.602330e+00):6.475241e-01):2.772243e-01,10:1.191227e+00):3.774439e-01):1.028273e-01,6:1.179757e+00):6.699819e-01,45:7.152755e-01):1.696166e-01):2.048282e-02,(3:7.045620e-01,((((21:1.439588e-03,(22:1.034663e-03,23:3.433233e-03):6.633272e-04):3.428108e-02,(44:2.734852e-03,43:2.270240e-03):1.610629e-01):1.420237e-03,(30:4.928325e-02,41:1.502792e-02):7.865048e-02):1.689003e-01,(36:1.062311e-01,42:4.952592e-02):2.609931e-01):2.511816e-01):2.144623e-01):6.157124e-02,(((29:4.771696e-01,25:2.493767e-01):1.538767e-01,2:4.122388e-01):1.646619e-01,4:5.955666e-01):9.595576e-02):1.202274e-01,31:6.937191e-01):9.795562e-02,1:3.300258e-01);
   tree gen.132000 = [&U] (((((3:5.932793e-01,(36:3.144455e-01,((43:1.909230e-03,44:2.458475e-03):1.516574e-01,((41:1.630894e-02,30:3.046784e-02):7.905301e-02,(21:4.216693e-03,(22:1.339208e-03,23:3.788236e-03):4.114920e-03):6.466051e-02):1.706608e-02):1.558817e-01):2.744473e-01):1.755643e-01,(45:4.874636e-01,(46:6.254927e-01,42:1.357616e-01):1.048129e-01):3.932644e-01):1.422777e-01,((((29:3.880690e-01,25:1.689572e-01):2.529251e-01,2:4.438526e-01):1.235321e-01,4:5.623592e-01):8.164184e-02,((6:1.131045e+00,(((18:2.108959e+00,17:1.557144e+00):5.682351e-01,(16:1.908714e+00,13:1.855991e+00):3.638286e-01):3.388704e-01,10:1.193927e+00):1.590398e-01):9.167996e-02,((11:1.031920e+00,(12:1.362282e+00,(5:9.199486e-01,9:8.455513e-01):5.607114e-01):1.928094e-01):1.627844e-01,((15:1.054393e+00,(8:1.030151e+00,7:1.112834e+00):1.652016e-01):1.092504e-01,14:1.124470e+00):1.689268e-01):7.016927e-02):8.973019e-01):8.508975e-02):1.692587e-01,31:6.592962e-01):7.214100e-02,((((34:1.458781e-01,(28:1.350193e-01,35:2.133544e-01):5.344447e-02):3.492025e-02,((19:2.578602e-01,(32:4.186891e-03,24:3.660388e-03):1.145460e-01):3.326419e-02,(40:1.252891e-01,(27:1.312563e-02,26:6.552499e-03):6.929381e-02):3.078400e-02):5.234210e-02):5.342771e-02,(20:5.897477e-02,33:9.025397e-02):3.532597e-01):1.190030e-01,((39:4.237237e-01,37:2.475396e-01):8.133878e-02,38:3.269985e-01):1.753402e-01):1.473652e-01,1:4.103077e-01);
   tree gen.132500 = [&U] (((((3:5.775660e-01,(36:3.061172e-01,(((43:1.453535e-03,44:2.766641e-03):8.813815e-02,(41:1.587699e-02,30:2.568235e-02):5.949325e-02):5.004930e-02,((23:1.447467e-03,22:3.685258e-04):6.601089e-03,21:1.114456e-03):1.801282e-02):1.517531e-01):2.671784e-01):1.709144e-01,(45:3.185073e-01,(46:6.089262e-01,42:9.595113e-02):2.194921e-01):4.221381e-01):6.839642e-02,(4:5.474648e-01,((((((18:2.102965e+00,17:1.515902e+00):5.531851e-01,(16:1.858160e+00,13:1.806834e+00):2.911843e-01):3.298952e-01,10:1.162305e+00):1.548275e-01,((11:1.004589e+00,(12:1.326202e+00,(5:8.934637e-01,9:8.231564e-01):6.215853e-01):1.877027e-01):9.968738e-02,((15:1.026467e+00,(8:1.002867e+00,7:1.083360e+00):1.608261e-01):1.063569e-01,14:1.094688e+00):1.644526e-01):1.190609e-01):8.925176e-02,6:1.101088e+00):8.735364e-01,((29:3.714194e-01,25:2.363816e-01):2.514922e-01,2:4.320969e-01):1.014849e-01):7.590049e-02):6.913483e-02):1.647758e-01,31:6.418344e-01):8.786839e-02,((((34:1.867854e-01,(28:1.304852e-01,35:2.077036e-01):2.920121e-02):8.936136e-02,((19:2.510306e-01,(32:5.778769e-03,24:8.690338e-03):1.165284e-01):3.056968e-02,(40:1.219707e-01,(27:1.277799e-02,26:6.869804e-03):6.745852e-02):2.802484e-02):5.005389e-02):7.773886e-02,(20:5.891559e-02,33:9.994166e-02):3.845171e-01):1.158512e-01,((39:4.125011e-01,37:2.409834e-01):1.842458e-01,38:1.715881e-01):2.558606e-01):1.434622e-01,1:3.994405e-01);
   tree gen.133000 = [&U] (((((42:4.943369e-01,((36:2.646672e-01,((23:5.319973e-03,(22:2.368887e-04,21:3.521838e-03):3.363716e-03):4.105819e-02,((44:1.199904e-02,43:1.695651e-03):1.454359e-01,(30:7.483884e-02,41:2.669465e-02):5.783426e-02):2.835057e-02):1.424605e-01):2.770303e-01,3:6.598057e-01):4.132553e-02):1.837553e-01,(46:4.944702e-01,45:1.921684e-01):7.275739e-01):5.883791e-02,(((2:3.988278e-01,(25:3.733745e-01,29:3.880574e-01):2.215865e-01):1.906271e-01,4:5.821206e-01):8.322666e-02,((6:1.164623e+00,(10:1.084388e+00,((13:1.806915e+00,16:2.208001e+00):2.908756e-01,(17:1.644786e+00,18:2.245025e+00):6.059784e-01):3.478587e-01):2.536387e-01):1.151332e-01,(((15:1.128414e+00,(7:1.197025e+00,8:9.879226e-01):1.329155e-01):8.966115e-02,14:1.193335e+00):1.545784e-01,((12:1.360036e+00,(9:8.757188e-01,5:8.752591e-01):5.629652e-01):2.069929e-01,11:1.030455e+00):1.552749e-01):7.066198e-02):8.654659e-01):4.412031e-02):1.721468e-01,31:6.516865e-01):6.715781e-02,(((33:1.165208e-01,20:5.824251e-02):4.525457e-01,((34:1.446486e-01,(35:2.458992e-01,28:1.103891e-01):3.660391e-02):4.238690e-02,((19:2.712585e-01,(24:6.339674e-03,32:8.791611e-03):1.501138e-01):1.445762e-02,((26:9.717942e-03,27:1.266122e-02):7.848321e-02,40:1.154523e-01):2.391155e-02):6.432722e-02):1.320113e-01):4.567474e-02,((39:1.317202e-01,37:2.405909e-01):2.935485e-01,38:3.297138e-01):2.203227e-01):1.829647e-01,1:3.757856e-01);
   tree gen.133500 = [&U] (((((3:6.050770e-01,(36:3.206984e-01,(((43:5.786865e-04,44:1.005680e-02):1.183667e-01,(41:2.186567e-02,30:4.826458e-02):5.349154e-02):3.753722e-02,(23:5.394292e-04,(21:3.011286e-03,22:2.850879e-03):1.504482e-04):3.479169e-02):1.138678e-01):3.349028e-01):1.661068e-01,(46:8.839004e-01,(42:9.908988e-02,45:3.417238e-01):2.350484e-02):5.208418e-01):1.181671e-01,(4:5.735420e-01,((((((18:2.203134e+00,17:1.588108e+00):6.859793e-01,(16:1.946670e+00,13:1.892899e+00):3.050541e-01):3.064236e-01,10:1.217669e+00):2.464361e-01,6:1.121797e+00):1.014987e-01,((11:1.032958e+00,(12:1.389372e+00,(5:9.360217e-01,9:7.974528e-01):6.511931e-01):1.966435e-01):2.157790e-01,((15:1.075361e+00,(8:1.050636e+00,7:1.134963e+00):1.597839e-01):1.114229e-01,14:1.170211e+00):2.028531e-01):3.205018e-02):8.912095e-01,((29:3.673585e-01,25:2.506177e-01):2.980195e-01,2:4.344872e-01):1.147513e-01):6.419022e-02):7.717415e-02):1.722972e-01,31:6.724067e-01):9.205379e-02,((((34:1.924750e-01,(28:1.367005e-01,35:2.175971e-01):4.928452e-02):6.294309e-02,((19:2.397101e-01,(32:2.304460e-03,24:4.788355e-03):1.411894e-01):2.174327e-02,(40:1.277805e-01,(27:1.170756e-02,26:1.849031e-03):9.763308e-02):1.395801e-02):4.314094e-02):8.265490e-02,(20:7.435197e-02,33:1.500428e-01):4.028327e-01):7.756962e-02,((39:4.384722e-01,37:3.093997e-01):5.108759e-02,38:2.125642e-01):2.552781e-01):1.266265e-01,1:4.184669e-01);
   tree gen.134000 = [&U] (((((3:6.246791e-01,(36:3.362795e-01,(((43:1.293774e-03,44:8.481844e-03):1.250581e-01,(41:3.793780e-02,30:3.019956e-02):6.831666e-02):4.153371e-03,((23:2.326094e-04,22:3.137844e-05):1.411565e-03,21:2.327158e-03):2.782391e-02):1.362370e-01):3.337269e-01):1.714879e-01,((42:2.832047e-02,45:2.217180e-01):2.526971e-02,46:7.995971e-01):5.997941e-01):1.219953e-01,(4:5.516050e-01,((((((18:2.274507e+00,17:1.639557e+00):7.082023e-01,(16:2.009734e+00,13:1.954221e+00):2.946090e-01):2.422450e-01,10:1.257116e+00):2.116809e-01,6:1.158138e+00):9.698193e-02,((11:1.066422e+00,(12:1.434382e+00,(5:9.663451e-01,9:8.232870e-01):6.722891e-01):2.030140e-01):9.493709e-02,((15:1.110198e+00,(8:1.084673e+00,7:1.171731e+00):1.649603e-01):7.543082e-02,14:1.271783e+00):1.693942e-01):1.270223e-01):9.200811e-01,((29:3.792594e-01,25:2.991487e-01):3.076741e-01,2:4.485628e-01):1.045500e-01):6.626972e-02):1.062631e-01):1.456595e-01,31:6.941899e-01):1.067749e-01,((((34:1.987105e-01,(28:1.411291e-01,35:2.246463e-01):5.088114e-02):6.944617e-02,((19:2.474757e-01,(32:3.655921e-03,24:4.824816e-03):1.457634e-01):4.796485e-02,(40:1.319201e-01,(27:1.079909e-02,26:4.248197e-03):1.007960e-01):2.214949e-02):7.651430e-02):8.533258e-02,(20:7.676067e-02,33:1.549036e-01):4.158828e-01):8.008257e-02,((37:2.220449e-01,39:4.441659e-01):2.222767e-01,38:2.673808e-01):2.664825e-01):1.307287e-01,1:4.320235e-01);
   tree gen.134500 = [&U] (((38:1.986154e-01,(39:3.905200e-01,37:2.019853e-01):1.540714e-01):1.803868e-01,(((28:1.268739e-01,35:2.385673e-01):6.458098e-02,((((24:2.246515e-03,32:5.735469e-03):1.063091e-01,19:2.982440e-01):1.862744e-02,(40:1.146732e-01,(26:1.862490e-03,27:6.645858e-03):7.592847e-02):6.484130e-02):3.308752e-02,34:1.660011e-01):2.211987e-02):8.244759e-02,(33:1.226620e-01,20:5.033541e-02):4.088801e-01):1.095776e-01):1.467314e-01,((((((29:4.049952e-01,25:1.426229e-01):1.817591e-01,2:4.139857e-01):1.566463e-01,4:5.741318e-01):9.688070e-02,(3:6.792044e-01,(((22:1.738526e-03,(23:1.745555e-03,21:2.136088e-03):1.624615e-03):3.139082e-02,((30:8.895816e-02,41:1.472186e-02):2.451435e-02,(44:6.035296e-03,43:6.699932e-04):1.494706e-01):2.222804e-02):1.532197e-01,(36:4.425744e-02,42:1.576285e-01):1.685772e-01):2.346001e-01):2.354016e-01):5.481380e-02,((6:1.137297e+00,(((14:1.250731e+00,(15:1.024778e+00,(7:1.102107e+00,8:9.925196e-01):1.588396e-01):9.436385e-02):1.877647e-01,(((9:8.498914e-01,5:8.606592e-01):6.506515e-01,12:1.295440e+00):1.235505e-01,11:1.039828e+00):1.604217e-01):7.492093e-02,(((16:1.853393e+00,13:1.946612e+00):3.080751e-01,(18:2.310192e+00,17:1.442770e+00):6.447232e-01):2.494225e-01,10:1.051551e+00):2.486279e-01):1.105432e-01):6.584435e-01,(46:9.639312e-01,45:6.558765e-01):2.307288e-01):1.558560e-01):1.536308e-01,31:6.687517e-01):1.197420e-01,1:3.181480e-01);
   tree gen.135000 = [&U] (((((3:5.921903e-01,(36:3.187901e-01,(((21:1.765989e-03,23:4.910809e-04):1.619653e-03,22:6.386254e-04):3.674673e-02,((41:1.599290e-02,30:4.571732e-02):6.298234e-02,(43:1.226486e-03,44:1.740362e-03):1.016801e-01):2.390300e-02):1.074017e-01):2.752569e-01):1.712326e-01,((42:6.665445e-02,45:5.155769e-01):1.502063e-01,46:7.500517e-01):3.243858e-01):1.213053e-01,(4:6.103387e-01,((((((18:2.150520e+00,17:1.528206e+00):7.691370e-01,(16:1.905210e+00,13:1.891006e+00):2.792868e-01):2.092382e-01,10:1.191735e+00):2.006717e-01,6:1.097905e+00):9.193803e-02,((11:1.010958e+00,(12:1.315258e+00,(5:9.086674e-01,9:7.804689e-01):5.708641e-01):2.371615e-01):1.416985e-01,((15:1.052458e+00,(8:1.028260e+00,7:1.143686e+00):1.563809e-01):7.562270e-02,14:1.205639e+00):1.605842e-01):9.993145e-02):8.040211e-01,((29:3.595347e-01,25:2.835903e-01):1.329242e-01,2:4.598641e-01):4.624056e-02):6.455501e-02):9.448902e-02):1.108550e-01,31:6.580860e-01):9.057915e-02,((((34:1.883758e-01,(28:1.366270e-01,35:2.441680e-01):3.372575e-02):5.688675e-02,((40:1.250591e-01,(27:9.655443e-03,26:6.369153e-03):9.555373e-02):1.013165e-02,((32:2.703041e-03,24:6.775358e-03):1.674557e-01,19:2.346048e-01):2.398701e-02):4.395797e-02):7.257594e-02,(20:8.802822e-02,33:1.468473e-01):4.353388e-01):1.032374e-01,((37:7.576689e-02,39:1.899713e-01):3.249078e-01,38:3.175387e-01):2.385936e-01):1.332725e-01,1:3.874385e-01);
   tree gen.135500 = [&U] (((((3:6.218887e-01,(36:3.347774e-01,(((41:1.836080e-02,30:4.801005e-02):4.304215e-02,((21:1.744462e-03,22:1.816117e-03):2.298745e-04,23:4.004691e-04):5.291792e-02):5.154667e-02,(43:2.343290e-03,44:1.583028e-03):1.114822e-01):1.127879e-01):3.852491e-01):1.798200e-01,((42:6.314885e-02,46:7.876669e-01):1.472292e-01,45:3.927299e-01):2.659393e-01):1.273888e-01,(4:6.409472e-01,(((6:1.152965e+00,((11:1.061658e+00,(12:1.381218e+00,(5:9.542372e-01,9:8.196095e-01):5.994930e-01):1.770529e-01):1.488047e-01,((15:1.105239e+00,(8:1.079828e+00,7:1.201042e+00):1.477407e-01):1.408410e-01,14:1.266102e+00):1.061964e-01):1.049430e-01):4.581514e-02,(((18:2.258369e+00,17:1.409610e+00):8.077093e-01,(16:2.000757e+00,13:1.985840e+00):2.932931e-01):2.197315e-01,10:1.251501e+00):2.114489e-01):8.935135e-01,((29:3.144030e-01,25:3.453537e-01):2.299225e-01,2:4.829263e-01):1.413116e-01):1.839837e-02):9.922765e-02):1.147313e-01,31:6.910891e-01):9.512171e-02,((((34:1.508392e-01,(28:1.434788e-01,35:2.389222e-01):6.042102e-02):9.350345e-02,((40:1.007327e-01,(27:9.581203e-03,26:3.798338e-03):7.655952e-02):2.571087e-02,((32:8.357933e-03,24:6.255539e-03):1.581479e-01,19:2.463703e-01):4.088853e-02):2.959383e-02):1.008311e-01,(20:9.244285e-02,33:1.042245e-01):3.929102e-01):5.084962e-02,((37:8.452470e-02,39:1.994984e-01):3.075197e-01,38:3.094813e-01):2.399891e-01):1.523900e-01,1:4.097471e-01);
   tree gen.136000 = [&U] (((((3:5.959041e-01,(36:3.207893e-01,(((41:1.759362e-02,30:4.600403e-02):6.657739e-02,(43:1.096124e-03,44:3.953184e-03):1.068241e-01):1.879397e-02,(22:1.778888e-03,(21:1.762314e-03,23:2.056746e-04):8.651709e-05):2.983205e-02):1.080752e-01):3.691520e-01):1.545929e-01,(46:7.487300e-01,(45:3.763203e-01,42:1.978244e-02):1.747122e-01):3.436704e-01):1.265752e-01,(4:6.141662e-01,(((6:1.104425e+00,((11:1.017298e+00,(12:1.323506e+00,(5:9.130777e-01,9:7.853634e-01):5.744441e-01):1.637289e-01):1.604946e-01,((15:1.059058e+00,(8:1.034709e+00,7:1.200269e+00):1.415676e-01):1.349562e-01,14:1.078675e+00):1.812156e-01):9.451437e-02):4.390082e-02,(((18:2.164006e+00,17:1.350712e+00):6.938196e-01,(16:1.917158e+00,13:1.902864e+00):2.810383e-01):3.436428e-01,10:1.199209e+00):1.713258e-01):8.561795e-01,((29:3.012662e-01,25:3.191378e-01):2.203156e-01,2:4.627480e-01):9.748849e-02):3.392689e-02):7.547474e-02):1.198650e-01,31:6.657253e-01):9.114720e-02,((((34:1.445366e-01,(28:1.374838e-01,35:2.289392e-01):3.324515e-02):7.707345e-02,(19:2.360761e-01,((32:8.008710e-03,24:2.955638e-03):1.485783e-01,(40:1.359098e-01,(27:8.486460e-03,26:3.639630e-03):7.336059e-02):2.463658e-02):1.631982e-02):2.792153e-02):9.499111e-02,(20:8.858027e-02,33:9.986959e-02):3.511584e-01):9.711577e-02,((37:6.812312e-02,39:1.458883e-01):3.445439e-01,38:2.965501e-01):2.623949e-01):1.621537e-01,1:3.926264e-01);
   tree gen.136500 = [&U] ((((((2:3.882018e-01,(25:1.883535e-01,29:4.154834e-01):1.893846e-01):8.035177e-02,((6:1.133594e+00,(10:1.073814e+00,((17:1.528552e+00,18:2.289051e+00):7.735122e-01,(13:2.028466e+00,16:2.109825e+00):2.296100e-01):2.090588e-01):2.822501e-01):8.817698e-02,((14:1.161726e+00,((7:1.120763e+00,8:9.616013e-01):1.851142e-01,15:1.061742e+00):8.746391e-02):2.270820e-01,((12:1.228341e+00,(9:8.249532e-01,5:9.442452e-01):6.032095e-01):2.065806e-01,11:1.126132e+00):9.567096e-02):9.255294e-02):8.183548e-01):4.690597e-02,4:5.666111e-01):9.402189e-02,(42:5.530733e-01,(((36:3.609622e-01,(((21:5.984309e-03,(22:9.858227e-04,23:5.304920e-04):1.539203e-03):5.515639e-02,(44:1.423343e-03,43:1.951783e-03):1.092200e-01):1.636101e-02,(30:2.389599e-02,41:2.956674e-02):6.187770e-02):9.222194e-02):3.342783e-01,3:6.422264e-01):1.655011e-01,(46:4.050202e-01,45:1.626017e-02):8.737804e-01):5.622974e-03):8.113834e-02):1.472597e-01,31:6.703939e-01):1.265931e-01,(((33:1.586575e-01,20:7.961158e-02):3.686005e-01,((34:1.932244e-01,(35:2.271671e-01,28:1.199863e-01):5.392981e-02):2.787409e-02,((((24:3.570612e-03,32:8.652877e-03):1.419763e-01,19:2.692432e-01):5.148289e-02,40:1.015599e-01):1.555536e-03,(26:3.679179e-03,27:1.161984e-02):9.567399e-02):7.726625e-02):1.133955e-01):8.194736e-02,((39:3.889684e-01,37:2.078996e-01):2.102808e-01,38:3.548480e-01):1.350885e-01):1.158757e-01,1:3.743220e-01);
   tree gen.137000 = [&U] (((((3:5.981379e-01,(36:3.219918e-01,(((41:6.324932e-02,30:3.228947e-02):6.513758e-02,(43:1.482740e-03,44:3.312359e-03):1.441969e-01):1.082963e-02,((22:2.420952e-03,23:1.264709e-03):1.409784e-03,21:8.950667e-04):4.107076e-02):7.831601e-02):3.654396e-01):2.234108e-01,((42:8.903709e-02,45:5.102869e-01):1.522653e-02,46:5.731371e-01):3.180151e-01):1.270497e-01,(((((11:1.021112e+00,(12:1.328468e+00,(5:9.165006e-01,9:7.883075e-01):5.765975e-01):1.468003e-01):2.110160e-01,(14:1.195338e+00,((8:1.062063e+00,7:1.204769e+00):1.665044e-01,15:1.049939e+00):1.268000e-01):1.874281e-01):8.680970e-02,6:1.108565e+00):4.496016e-02,(((18:2.172118e+00,17:1.559974e+00):6.964205e-01,(16:1.924345e+00,13:1.909998e+00):1.754098e-01):3.047672e-01,10:1.203705e+00):2.311560e-01):8.347453e-01,(((29:4.157790e-01,25:2.201256e-01):2.806277e-01,2:4.644827e-01):1.405599e-01,4:6.006476e-01):3.260835e-02):7.575767e-02):1.267265e-01,31:6.551445e-01):1.089410e-01,((((34:1.450784e-01,((40:1.083156e-01,(27:6.882269e-03,26:9.020063e-04):8.455071e-02):1.332655e-02,((32:6.933896e-03,24:5.255181e-03):1.271102e-01,19:2.543742e-01):2.761341e-02):1.947669e-02):3.581372e-02,(28:1.235943e-01,35:2.297974e-01):4.171395e-02):9.580178e-02,(20:8.891233e-02,33:1.458853e-01):4.825996e-01):1.181292e-01,((37:7.655204e-02,39:1.946442e-01):2.646870e-01,38:2.976618e-01):1.525231e-01):1.498384e-01,1:4.058677e-01);
   tree gen.137500 = [&U] (((((3:6.169459e-01,(36:3.010716e-01,(((43:7.610681e-04,44:3.416513e-03):1.487311e-01,(41:4.213143e-02,30:2.701205e-02):5.912954e-02):1.188081e-02,(21:1.539910e-03,(22:2.098872e-03,23:7.805490e-04):1.893747e-03):4.399749e-02):1.072558e-01):3.254145e-01):1.523433e-01,((45:5.263325e-01,46:5.911590e-01):2.888551e-02,42:2.206480e-01):3.046787e-01):1.310447e-01,((6:1.195293e+00,(((16:2.162557e+00,((18:2.183850e+00,17:1.599523e+00):7.523845e-01,13:1.843058e+00):2.348775e-01):3.143504e-01,10:1.241554e+00):2.384246e-01,((11:1.134785e+00,(12:1.370240e+00,(5:9.453192e-01,9:8.130952e-01):5.947282e-01):2.535209e-01):1.055044e-01,(14:1.232925e+00,((8:1.095459e+00,7:1.242652e+00):1.717400e-01,15:1.082953e+00):8.647603e-02):1.818467e-01):6.537931e-02):6.069761e-02):8.775482e-01,(((29:4.495866e-01,25:2.298979e-01):2.554657e-01,2:4.128323e-01):1.449797e-01,4:6.195345e-01):5.577987e-02):9.874494e-02):1.307114e-01,31:6.757450e-01):1.123666e-01,((((34:1.496403e-01,((40:1.117215e-01,(27:1.535402e-02,26:9.303692e-04):8.720934e-02):1.374559e-02,((32:5.915357e-03,24:6.095451e-03):1.311071e-01,19:2.623728e-01):2.848169e-02):5.994186e-02):7.807001e-03,(28:1.274806e-01,35:2.370232e-01):7.366323e-02):1.138212e-01,(20:9.170811e-02,33:1.504725e-01):4.977746e-01):1.152701e-01,((37:7.588314e-02,39:2.359352e-01):2.730099e-01,38:3.070215e-01):1.573191e-01):1.553199e-01,1:4.186299e-01);
   tree gen.138000 = [&U] ((31:6.466656e-01,((((2:4.260080e-01,(29:5.201477e-01,25:2.633110e-01):1.638505e-01):1.029949e-01,4:5.857685e-01):6.412793e-02,(((((16:2.124164e+00,13:1.879747e+00):3.408400e-01,(17:1.522765e+00,18:2.319371e+00):7.233804e-01):2.961641e-01,10:1.266848e+00):1.984999e-01,((11:1.148511e+00,((5:9.137768e-01,9:8.766102e-01):6.042164e-01,12:1.286432e+00):1.429105e-01):1.489544e-01,(14:1.225345e+00,((7:1.308139e+00,8:1.084819e+00):1.007238e-01,15:1.075531e+00):1.038886e-01):1.827871e-01):1.104617e-01):7.203465e-02,6:1.144409e+00):8.096044e-01):5.032986e-02,((3:6.430937e-01,(((22:5.680398e-04,(23:6.102416e-03,21:4.835119e-03):1.900835e-03):1.212630e-02,((43:6.532935e-04,44:5.384009e-03):1.327017e-01,(30:7.283565e-02,41:4.231953e-02):5.895499e-02):2.595779e-02):1.728819e-01,(36:2.440428e-01,42:2.133738e-01):2.456266e-02):2.757724e-01):1.534592e-01,(46:7.197928e-02,45:5.835591e-04):9.118754e-01):1.455176e-01):1.184436e-01):1.149081e-01,((38:2.564058e-01,(37:1.107483e-01,39:8.754090e-02):3.696423e-01):3.025635e-01,(((28:1.564325e-01,35:2.449436e-01):5.017075e-02,(((34:7.222168e-02,(24:4.345297e-03,32:4.277674e-03):5.432674e-02):5.016077e-02,19:2.749504e-01):3.778756e-02,(40:1.129073e-01,(27:1.510290e-02,26:6.752462e-03):8.741710e-02):1.854989e-02):7.006144e-02):1.315682e-01,(33:8.611486e-02,20:7.983246e-02):3.444018e-01):8.707990e-02):1.218427e-01,1:4.104774e-01);
   tree gen.138500 = [&U] (((38:4.073124e-01,(37:2.211733e-01,39:4.829261e-01):1.698143e-01):1.476670e-01,(((28:1.668349e-01,35:2.426460e-01):4.868669e-02,(34:1.284577e-01,((40:1.418415e-01,(26:2.465283e-03,27:9.785897e-03):7.733761e-02):3.363166e-02,((24:4.309381e-03,32:4.586771e-03):1.457571e-01,19:2.540812e-01):7.511812e-03):6.509062e-02):1.903384e-02):7.711463e-02,(33:1.069372e-01,20:6.071715e-02):4.149380e-01):6.735301e-02):1.635529e-01,(((((6:1.136672e+00,(((14:1.269262e+00,(15:1.152742e+00,(7:1.125770e+00,8:9.641741e-01):2.107595e-01):1.311870e-01):1.472401e-01,(((9:8.624833e-01,5:9.642518e-01):4.962736e-01,12:1.314633e+00):2.055201e-01,11:9.518533e-01):1.239521e-01):8.189526e-02,(((16:1.880853e+00,13:1.975453e+00):1.845362e-01,(18:2.344420e+00,17:1.464146e+00):5.386464e-01):2.982687e-01,10:1.240296e+00):2.155498e-01):1.043108e-01):6.414502e-01,(45:1.565354e-01,46:7.721124e-01):4.396530e-01):1.672947e-01,(3:6.200814e-01,(((((22:1.045855e-03,(21:2.853491e-05,23:7.877036e-04):5.245433e-04):6.066011e-02,(44:4.201777e-03,43:3.717726e-03):1.528178e-01):2.054302e-02,(30:4.812104e-02,41:2.948212e-02):3.605221e-02):6.496320e-02,36:2.827280e-01):2.099937e-01,42:3.840782e-01):1.118060e-01):2.079901e-01):8.845704e-02,(((29:3.629488e-01,25:1.377986e-01):2.536113e-01,2:4.201193e-01):1.154427e-01,4:5.967136e-01):1.088519e-01):1.398735e-01,31:6.053686e-01):1.152483e-01,1:3.329209e-01);
   tree gen.139000 = [&U] (((((3:6.294676e-01,(36:2.989976e-01,((41:3.377531e-02,30:3.887837e-02):5.360353e-02,((43:5.540436e-04,44:6.010993e-03):1.317814e-01,(23:2.841249e-03,(21:2.132720e-04,22:2.025806e-03):1.920905e-03):3.243143e-02):2.540038e-02):9.139726e-02):2.844652e-01):1.385557e-01,((45:2.804887e-01,46:8.831463e-01):3.457222e-01,42:3.138918e-01):1.322927e-01):1.891197e-01,((((29:3.017413e-01,25:2.256796e-01):2.873977e-01,2:4.159926e-01):1.368352e-01,((((18:2.228173e+00,17:1.631988e+00):7.676550e-01,(13:1.880465e+00,16:2.206448e+00):2.811390e-01):3.396399e-01,10:1.266753e+00):1.826657e-01,(((11:1.180409e+00,(12:1.353277e+00,(5:9.645056e-01,9:8.295979e-01):6.067989e-01):1.936325e-01):1.127337e-01,(14:1.257948e+00,((8:1.053175e+00,7:1.268348e+00):1.094920e-01,15:1.104933e+00):1.059770e-01):2.115150e-01):5.849110e-02,6:1.219553e+00):5.889967e-02):8.092662e-01):6.160384e-02,4:5.922718e-01):5.871372e-02):1.263267e-01,31:6.894600e-01):1.033427e-01,((((34:1.413734e-01,(((32:8.157007e-03,24:4.256985e-03):1.254689e-01,19:3.006747e-01):1.179467e-02,(40:1.139890e-01,(27:1.306613e-02,26:2.207812e-04):1.005739e-01):1.849364e-02):9.680873e-03):3.531562e-02,(28:1.564966e-01,35:2.318533e-01):7.720580e-02):5.637049e-02,(20:8.807509e-02,33:1.467344e-01):5.018827e-01):1.411739e-01,((37:5.177398e-02,39:1.456473e-01):5.161436e-01,38:3.132529e-01):1.318734e-01):1.729133e-01,1:3.983038e-01);
   tree gen.139500 = [&U] ((((((2:3.892036e-01,(25:1.455055e-01,29:3.199117e-01):2.682562e-01):1.151590e-01,(((14:1.176876e+00,((7:1.123655e+00,8:9.938662e-01):1.390924e-01,15:1.044066e+00):8.897781e-02):1.403648e-01,((12:1.219602e+00,(9:8.502418e-01,5:8.915267e-01):6.908741e-01):1.704293e-01,11:1.066780e+00):1.187414e-01):4.627050e-02,((10:1.272307e+00,((17:1.317026e+00,18:2.270242e+00):8.727259e-01,(13:1.939162e+00,16:2.132771e+00):2.551260e-01):2.285423e-01):2.432374e-01,6:1.193907e+00):8.506178e-02):8.204667e-01):9.546416e-02,4:5.637219e-01):1.079075e-01,((46:3.585642e-01,45:2.049685e-01):6.664199e-01,((3:6.372083e-01,(36:3.008242e-01,(((21:4.635477e-04,22:2.023598e-04):1.873828e-03,23:1.382301e-03):2.923890e-02,((30:5.607071e-02,41:2.036681e-02):8.704652e-02,(44:8.290459e-03,43:3.983630e-05):1.216151e-01):3.074034e-02):1.164624e-01):2.815318e-01):1.164966e-02,42:4.290450e-01):2.245359e-01):8.273409e-02):1.156761e-01,31:6.721239e-01):1.323554e-01,(((33:1.097373e-01,20:8.793560e-02):4.215516e-01,((35:2.427034e-01,28:1.453975e-01):9.208079e-02,(34:1.390482e-01,(((24:8.080601e-03,32:6.782635e-03):1.334420e-01,19:2.699380e-01):1.414866e-02,(40:9.950928e-02,(26:6.670783e-03,27:8.041101e-03):9.696294e-02):9.147412e-03):3.209729e-02):1.732185e-02):9.483100e-02):1.053903e-01,((39:2.011769e-01,37:2.785402e-01):1.726741e-01,38:2.728612e-01):3.155217e-01):1.494830e-01,1:4.129297e-01);
   tree gen.140000 = [&U] ((31:6.322650e-01,(((46:1.659136e-01,45:2.749399e-02):9.891720e-01,(3:6.287726e-01,((((43:6.864832e-04,44:1.916646e-03):1.378517e-01,(30:9.065345e-02,41:3.581339e-02):5.681551e-02):5.806127e-02,(23:7.569977e-04,(22:1.242425e-04,21:6.981092e-04):1.613181e-03):1.265131e-02):1.580973e-01,(36:1.704198e-01,42:1.731418e-01):9.879324e-02):2.216690e-01):2.830400e-01):4.732924e-02,(((2:4.165212e-01,(29:3.438811e-01,25:2.258056e-01):1.553300e-01):1.547096e-01,(6:1.169174e+00,(((11:1.126278e+00,((5:8.934278e-01,9:8.570889e-01):6.196283e-01,12:1.379918e+00):1.549633e-01):2.069581e-01,(((7:1.195350e+00,8:1.127765e+00):1.395449e-01,15:1.072663e+00):1.061479e-01,14:1.198058e+00):1.558812e-01):7.103489e-02,(((16:2.076861e+00,13:1.879689e+00):2.185533e-01,(17:1.488854e+00,18:2.267720e+00):7.072714e-01):3.316369e-01,10:1.238636e+00):2.401908e-01):1.008513e-01):7.733477e-01):4.480697e-02,4:5.475469e-01):1.200419e-01):1.304792e-01):7.522079e-02,((38:2.204300e-01,(37:1.051884e-01,39:9.670618e-02):4.119902e-01):2.463482e-01,(((28:1.565710e-01,35:2.554502e-01):5.912453e-02,(((34:9.542213e-02,(24:3.816920e-03,32:6.398223e-03):7.800204e-02):4.729146e-02,19:2.458340e-01):2.761111e-02,(40:1.513075e-01,(27:7.510865e-03,26:2.937782e-03):7.210644e-02):8.122245e-03):3.926768e-02):8.781875e-02,(33:1.125758e-01,20:7.739860e-02):3.743748e-01):1.023990e-01):1.262966e-01,1:4.111907e-01);
   tree gen.140500 = [&U] (((38:3.785786e-01,(37:3.479608e-02,39:1.596997e-01):2.461539e-01):2.566092e-01,(((28:1.273465e-01,35:2.524917e-01):6.954306e-02,((((24:2.080102e-03,32:1.122439e-02):1.555606e-01,19:2.643909e-01):1.496341e-02,34:1.298199e-01):3.283451e-03,(40:1.480599e-01,(26:3.341246e-03,27:1.018297e-02):1.013949e-01):3.895019e-02):6.951584e-02):1.119478e-01,(33:1.081742e-01,20:5.686417e-02):4.091484e-01):7.515810e-02):1.967890e-01,(((((((((23:5.546992e-04,(22:2.008641e-03,21:1.207345e-03):1.678230e-04):3.458844e-02,(44:3.166404e-03,43:5.002083e-03):1.238397e-01):2.184237e-02,(30:4.231507e-02,41:4.238220e-02):3.353036e-02):1.421387e-01,36:3.084316e-01):2.698091e-01,3:6.535536e-01):4.204960e-02,42:4.069114e-01):2.471356e-01,((6:1.137637e+00,((((16:2.204157e+00,13:2.055609e+00):2.377778e-01,(18:2.156696e+00,17:1.523556e+00):7.496963e-01):1.825439e-01,10:1.290623e+00):2.193617e-01,((14:1.320763e+00,(15:1.165707e+00,(7:1.282833e+00,8:1.107300e+00):1.285042e-01):1.069043e-01):1.154821e-01,(((9:9.440944e-01,5:9.282955e-01):5.222835e-01,12:1.457373e+00):1.743279e-01,11:9.904759e-01):1.634875e-01):1.162077e-01):1.181869e-01):5.692088e-01,(45:5.875278e-02,46:7.470027e-01):4.942656e-01):3.253479e-01):5.872941e-02,(((29:3.568215e-01,25:2.618445e-01):3.027481e-01,2:3.674325e-01):2.233925e-01,4:6.209260e-01):4.941265e-02):8.667267e-02,31:6.377304e-01):1.054722e-01,1:3.464296e-01);
   tree gen.141000 = [&U] (((((3:6.180430e-01,(36:3.399845e-01,((22:4.880139e-03,(23:1.089564e-03,21:8.436579e-03):3.326010e-03):2.425193e-02,((43:5.989693e-04,44:1.111716e-02):1.520218e-01,(41:3.212595e-02,30:3.910562e-02):1.056734e-01):1.512429e-02):1.159832e-01):2.709383e-01):1.497921e-01,(42:3.442131e-01,(45:1.184888e-01,46:9.191371e-02):6.166463e-01):2.484686e-01):1.824479e-01,((((29:3.904683e-01,25:2.597694e-01):1.798480e-01,2:4.084426e-01):1.297389e-01,((((14:1.235117e+00,((8:9.794853e-01,7:1.245328e+00):1.898136e-01,15:1.084879e+00):7.374909e-02):1.942453e-01,(11:1.011541e+00,(12:1.328716e+00,(5:9.205542e-01,9:8.145412e-01):5.957858e-01):1.901182e-01):1.660049e-01):1.540361e-01,(((18:2.187733e+00,17:1.517884e+00):7.123900e-01,(13:1.846336e+00,16:2.166402e+00):2.593755e-01):2.921365e-01,10:1.315463e+00):2.576277e-01):1.122802e-01,6:1.197419e+00):8.798118e-01):6.829718e-02,4:5.815223e-01):7.997667e-02):8.073100e-02,31:6.769467e-01):1.417756e-01,(((((40:1.119202e-01,(27:7.721057e-03,26:2.108140e-03):8.992545e-02):3.255962e-02,(19:2.952176e-01,((32:7.617758e-03,24:5.127241e-03):9.723331e-02,34:1.388076e-01):2.026346e-02):1.457132e-02):4.845604e-02,(28:1.481809e-01,35:2.732597e-01):2.137396e-02):1.047010e-01,(20:8.781516e-02,33:1.116519e-01):3.930502e-01):6.803544e-02,((37:1.423654e-01,39:2.691878e-01):3.741120e-01,38:3.075675e-01):1.514660e-01):1.629382e-01,1:3.910747e-01);
   tree gen.141500 = [&U] (((38:3.730532e-01,(37:4.086606e-02,39:6.266078e-02):4.040412e-01):1.304160e-01,(((28:1.219662e-01,35:2.488065e-01):6.852806e-02,((((24:5.934153e-03,32:3.179866e-03):1.304588e-01,19:2.605320e-01):1.236119e-02,34:1.315363e-01):1.173547e-02,(40:1.458989e-01,(26:2.483729e-03,27:1.232070e-02):1.077951e-01):7.688941e-03):6.013861e-02):1.103139e-01,(33:9.569570e-02,20:5.603422e-02):4.031768e-01):6.866438e-02):1.768082e-01,((((42:4.722880e-01,(((((30:5.390684e-02,41:2.515146e-02):4.416061e-02,(44:5.535055e-03,43:2.949228e-04):1.445912e-01):1.978055e-02,(21:1.374739e-03,(22:3.697562e-03,23:1.573034e-04):4.835687e-04):3.356175e-02):1.400642e-01,36:3.039300e-01):2.658712e-01,3:6.440149e-01):4.210609e-02):2.275923e-01,((6:1.246447e+00,((((16:2.171987e+00,13:2.025607e+00):1.997168e-01,(18:2.125219e+00,17:1.642758e+00):7.387544e-01):2.801179e-01,10:1.271786e+00):2.322653e-01,((14:1.301487e+00,(15:1.148693e+00,(7:1.135528e+00,8:1.091139e+00):1.159652e-01):1.087749e-01):1.379698e-01,(((9:8.160259e-01,5:9.973966e-01):7.206274e-01,12:1.375750e+00):2.285706e-01,11:9.760197e-01):1.716496e-01):1.145116e-01):4.899608e-02):8.089137e-01,(45:5.917239e-02,46:1.765380e-01):9.317916e-01):9.476836e-02):4.778982e-02,(((29:4.079270e-01,25:2.804324e-01):1.908786e-01,2:3.430989e-01):2.198770e-01,4:6.131060e-01):8.563174e-02):1.486104e-01,31:6.284226e-01):1.136200e-01,1:3.413734e-01);
[truncated: 12,892,487 more chars]
