# Supplementary material for: Deep mining reveals the diversity of endogenous viral elements in vertebrate genomes
Source: Nat Microbiol. 2024 Oct 22;9(11):3013–24. doi: 10.1038/s41564-024-01825-4 (PMC11521997; doi:10.1038/s41564-024-01825-4)
Supplement: Supplementary file 4 — RdRp tree run files (Fig. 1a), CLANS analysis data (Fig. 1b) and xlsx file with genomic annotations of sequences (Fig. 1c). [file 41564_2024_1825_MOESM4_ESM.zip › Source_Data_Figure_1/RdRp_tree/Chuviridae_rnapol.nex.trprobs]

#NEXUS
[This file contains the trees that were found during the MCMC
search, sorted by posterior probability. "p" indicates the
posterior probability of the tree whereas "P" indicates the
cumulative posterior probability.]

begin trees;
   translate
    1 Salarius_guttatus_piscichuvirus,
    2 Herr_Frank_virus_1,
    3 Hardyhead_chuvirus,
    4 Guangdong_red-banded_snake_chuvirus-like_virus,
    5 Wuhan_Louse_Fly_Virus_7,
    6 Wenling_crustacean_virus_14,
    7 Culex_mosquito_virus_5,
    8 Mos8Chu0_chuvirus,
    9 Suffolk_virus,
   10 Tacheng_Tick_Virus_4,
   11 Blacklegged_tick_chuvirus-2,
   12 Hubei_odonate_virus_11,
   13 Beihai_barnacle_virus_9,
   14 Hymenopteran_chu-related_virus_OKIAV147,
   15 Wuchang_Cockroach_Virus_3,
   16 Wenling_crustacean_virus_15,
   17 Hubei_myriapoda_virus_8-Myriaviridae,
   18 Megalopteran_chu-related_virus_OKIAV119-Crepuscuviridae,
   19 Drerio1,
   20 Drerio2,
   21 Pformosa1,
   22 Pmexicana1,
   23 Platipinna1,
   24 Drerio3,
   25 Pkingsleyae1,
   26 Drerio4,
   27 Drerio5,
   28 Drerio6,
   29 Pkingsleyae2,
   30 Gaffinis1,
   31 Alimnaeus1,
   32 Drerio11,
   33 Drerio15,
   34 Drerio17,
   35 Drerio20,
   36 Preticulata4,
   37 Omelastigma2,
   38 Omelastigma5,
   39 Omelastigma7,
   40 Drerio24,
   41 Pformosa3.1,
   42 Pformosa3.2,
   43 Pformosa4,
   44 Platipinna3,
   45 Pkingsleyae5,
   46 Fheteroclitus1;
   tree tree_1 [p = 0.005, P = 0.005] = [&W 0.005133] (((38,(39,37)),((33,20),((34,(35,28)),((40,(27,26)),((32,24),19))))),(31,((4,((29,25),2)),(((46,45),(6,((((18,17),(16,13)),10),((14,(15,(8,7))),(11,(12,(9,5))))))),(42,((36,(((44,43),(41,30)),((23,22),21))),3))))),1);
   tree tree_2 [p = 0.004, P = 0.010] = [&W 0.004430] (((38,(39,37)),((33,20),((34,(35,28)),((40,(27,26)),((32,24),19))))),(31,((4,((29,25),2)),(((46,45),(6,((((18,17),(16,13)),10),((14,(15,(8,7))),(11,(12,(9,5))))))),(42,((36,(((44,43),(41,30)),(22,(23,21)))),3))))),1);
   tree tree_3 [p = 0.004, P = 0.013] = [&W 0.003867] (((38,(39,37)),((33,20),((34,(35,28)),((40,(27,26)),((32,24),19))))),(31,((4,((29,25),2)),(((46,45),(6,((((18,17),(16,13)),10),((14,(15,(8,7))),(11,(12,(9,5))))))),(42,((36,(((44,43),(41,30)),(23,(22,21)))),3))))),1);
   tree tree_4 [p = 0.004, P = 0.017] = [&W 0.003867] (((38,(39,37)),((33,20),((35,28),((40,(27,26)),((34,(32,24)),19))))),(31,((4,((29,25),2)),(((46,45),(6,((((18,17),(16,13)),10),((14,(15,(8,7))),(11,(12,(9,5))))))),(42,((36,(((44,43),(41,30)),(23,(22,21)))),3))))),1);
   tree tree_5 [p = 0.004, P = 0.021] = [&W 0.003727] (((38,(39,37)),((33,20),((35,28),((40,(27,26)),((34,(32,24)),19))))),(31,((4,((29,25),2)),(((46,45),(6,((((18,17),(16,13)),10),((14,(15,(8,7))),(11,(12,(9,5))))))),(42,((36,(((44,43),(41,30)),((23,22),21))),3))))),1);
   tree tree_6 [p = 0.004, P = 0.025] = [&W 0.003586] (((38,(39,37)),((33,20),((35,28),((40,(27,26)),((34,(32,24)),19))))),(31,((4,((29,25),2)),(((46,45),(6,((((18,17),(16,13)),10),((14,(15,(8,7))),(11,(12,(9,5))))))),(42,((36,(((44,43),(41,30)),(22,(23,21)))),3))))),1);
   tree tree_7 [p = 0.002, P = 0.027] = [&W 0.002250] (((38,(39,37)),((33,20),((34,(35,28)),((40,(27,26)),((32,24),19))))),(31,((4,((29,25),2)),(((46,45),(6,((((18,17),(16,13)),10),((14,(15,(8,7))),(11,(12,(9,5))))))),((42,(36,(((44,43),(41,30)),((23,22),21)))),3)))),1);
   tree tree_8 [p = 0.002, P = 0.029] = [&W 0.002250] (((38,(39,37)),((33,20),((35,28),(34,((40,(27,26)),((32,24),19)))))),(31,((4,((29,25),2)),(((46,45),(6,((((18,17),(16,13)),10),((14,(15,(8,7))),(11,(12,(9,5))))))),(42,((36,(((44,43),(41,30)),(23,(22,21)))),3))))),1);
   tree tree_9 [p = 0.002, P = 0.031] = [&W 0.002180] (((38,(39,37)),((33,20),((34,(35,28)),((40,(27,26)),((32,24),19))))),(31,((4,((29,25),2)),(((46,45),(6,((((18,17),(16,13)),10),((14,(15,(8,7))),(11,(12,(9,5))))))),((42,(36,(((44,43),(41,30)),(23,(22,21))))),3)))),1);
   tree tree_10 [p = 0.002, P = 0.033] = [&W 0.002109] (((38,(39,37)),((33,20),((34,(35,28)),((40,(27,26)),((32,24),19))))),(31,((4,((29,25),2)),(((46,45),((((18,17),(16,13)),10),(6,((14,(15,(8,7))),(11,(12,(9,5))))))),(42,((36,(((44,43),(41,30)),(22,(23,21)))),3))))),1);
   tree tree_11 [p = 0.002, P = 0.036] = [&W 0.002109] (((38,(39,37)),((33,20),((35,28),(34,((40,(27,26)),((32,24),19)))))),(31,((4,((29,25),2)),(((46,45),(6,((((18,17),(16,13)),10),((14,(15,(8,7))),(11,(12,(9,5))))))),(42,((36,(((44,43),(41,30)),((23,22),21))),3))))),1);
   tree tree_12 [p = 0.002, P = 0.038] = [&W 0.002039] (((38,(39,37)),((33,20),((35,28),((40,(27,26)),((34,(32,24)),19))))),(31,((4,((29,25),2)),(((46,45),((((18,17),(16,13)),10),(6,((14,(15,(8,7))),(11,(12,(9,5))))))),(42,((36,(((44,43),(41,30)),(22,(23,21)))),3))))),1);
   tree tree_13 [p = 0.002, P = 0.040] = [&W 0.002039] (((38,(39,37)),((33,20),((35,28),((40,(27,26)),((34,(32,24)),19))))),(31,((4,((29,25),2)),(((46,45),(6,((((18,17),(16,13)),10),((14,(15,(8,7))),(11,(12,(9,5))))))),(42,((36,((44,43),((41,30),(22,(23,21))))),3))))),1);
   tree tree_14 [p = 0.002, P = 0.041] = [&W 0.001898] (((38,(39,37)),((33,20),((35,28),((40,(27,26)),((34,(32,24)),19))))),(31,((4,((29,25),2)),(((46,45),(6,((((18,17),(16,13)),10),((14,(15,(8,7))),(11,(12,(9,5))))))),((42,(36,(((44,43),(41,30)),((23,22),21)))),3)))),1);
   tree tree_15 [p = 0.002, P = 0.043] = [&W 0.001898] (((38,(39,37)),((33,20),((35,28),((40,(27,26)),((34,(32,24)),19))))),(31,((4,((29,25),2)),(((46,45),((((18,17),(16,13)),10),(6,((14,(15,(8,7))),(11,(12,(9,5))))))),(42,((36,(((44,43),(41,30)),((23,22),21))),3))))),1);
   tree tree_16 [p = 0.002, P = 0.045] = [&W 0.001898] (((38,(39,37)),((33,20),((35,28),((40,(27,26)),((34,(32,24)),19))))),(31,((4,((29,25),2)),(((46,45),(((((18,17),(16,13)),10),6),((14,(15,(8,7))),(11,(12,(9,5)))))),(42,((36,(((44,43),(41,30)),(22,(23,21)))),3))))),1);
   tree tree_17 [p = 0.002, P = 0.047] = [&W 0.001828] (((38,(39,37)),((33,20),((35,28),(34,((40,(27,26)),((32,24),19)))))),(31,((4,((29,25),2)),(((46,45),(6,((((18,17),(16,13)),10),((14,(15,(8,7))),(11,(12,(9,5))))))),(42,((36,(((44,43),(41,30)),(22,(23,21)))),3))))),1);
   tree tree_18 [p = 0.002, P = 0.049] = [&W 0.001758] (((38,(39,37)),((33,20),((35,28),((40,(27,26)),((34,(32,24)),19))))),(31,((4,((29,25),2)),(((46,45),(6,((((18,17),(16,13)),10),((14,(15,(8,7))),(11,(12,(9,5))))))),(42,((36,((44,43),((41,30),((23,22),21)))),3))))),1);
   tree tree_19 [p = 0.002, P = 0.051] = [&W 0.001688] (((38,(39,37)),((33,20),((34,(35,28)),((40,(27,26)),((32,24),19))))),(31,((4,((29,25),2)),(((46,45),(6,((((18,17),(16,13)),10),((14,(15,(8,7))),(11,(12,(9,5))))))),(42,((36,((44,43),((41,30),((23,22),21)))),3))))),1);
   tree tree_20 [p = 0.002, P = 0.052] = [&W 0.001688] (((38,(39,37)),((33,20),((34,(35,28)),((40,(27,26)),((32,24),19))))),(31,((4,((29,25),2)),(((46,45),((((18,17),(16,13)),10),(6,((14,(15,(8,7))),(11,(12,(9,5))))))),(42,((36,(((44,43),(41,30)),(23,(22,21)))),3))))),1);
   tree tree_21 [p = 0.002, P = 0.054] = [&W 0.001688] (((38,(39,37)),((33,20),((35,28),((40,(27,26)),((34,(32,24)),19))))),(31,((4,((29,25),2)),(((46,45),(6,((((18,17),(16,13)),10),((14,(15,(8,7))),(11,(12,(9,5))))))),(42,((36,((41,30),((44,43),((23,22),21)))),3))))),1);
   tree tree_22 [p = 0.002, P = 0.056] = [&W 0.001688] (((38,(39,37)),((33,20),((34,(35,28)),((40,(27,26)),((32,24),19))))),(31,((4,((29,25),2)),(((46,45),(((((18,17),(16,13)),10),6),((14,(15,(8,7))),(11,(12,(9,5)))))),(42,((36,(((44,43),(41,30)),(23,(22,21)))),3))))),1);
   tree tree_23 [p = 0.002, P = 0.057] = [&W 0.001688] (((38,(39,37)),((33,20),((34,(35,28)),((40,(27,26)),((32,24),19))))),(31,((4,((29,25),2)),(((46,45),(6,((((18,17),(16,13)),10),((14,(15,(8,7))),(11,(12,(9,5))))))),(42,((36,((41,30),((44,43),(22,(23,21))))),3))))),1);
   tree tree_24 [p = 0.002, P = 0.059] = [&W 0.001688] (((38,(39,37)),((33,20),((35,28),((40,(27,26)),((34,(32,24)),19))))),(31,((4,((29,25),2)),(((46,45),(6,((((18,17),(16,13)),10),((14,(15,(8,7))),(11,(12,(9,5))))))),((42,(36,(((44,43),(41,30)),(23,(22,21))))),3)))),1);
   tree tree_25 [p = 0.002, P = 0.061] = [&W 0.001688] (((38,(39,37)),((33,20),((34,(35,28)),((40,(27,26)),((32,24),19))))),(31,((4,((29,25),2)),(((46,45),((((18,17),(16,13)),10),(6,((14,(15,(8,7))),(11,(12,(9,5))))))),(42,((36,(((44,43),(41,30)),((23,22),21))),3))))),1);
   tree tree_26 [p = 0.002, P = 0.062] = [&W 0.001688] (((38,(39,37)),((33,20),((35,28),((40,(27,26)),((34,(32,24)),19))))),(31,((4,((29,25),2)),(((46,45),(6,((((18,17),(16,13)),10),((14,(15,(8,7))),(11,(12,(9,5))))))),(42,((36,((41,30),((44,43),(23,(22,21))))),3))))),1);
   tree tree_27 [p = 0.002, P = 0.064] = [&W 0.001688] (((38,(39,37)),((33,20),((34,(35,28)),((40,(27,26)),((32,24),19))))),(31,((4,((29,25),2)),(((46,45),(6,((((18,17),(16,13)),10),((14,(15,(8,7))),(11,(12,(9,5))))))),(42,((36,((44,43),((41,30),(23,(22,21))))),3))))),1);
   tree tree_28 [p = 0.002, P = 0.066] = [&W 0.001688] (((38,(39,37)),((33,20),((35,28),((40,(27,26)),((34,(32,24)),19))))),(31,((4,((29,25),2)),(((46,45),((((18,17),(16,13)),10),(6,((14,(15,(8,7))),(11,(12,(9,5))))))),(42,((36,(((44,43),(41,30)),(23,(22,21)))),3))))),1);
   tree tree_29 [p = 0.002, P = 0.067] = [&W 0.001688] (((38,(39,37)),((33,20),((34,(35,28)),((40,(27,26)),((32,24),19))))),(31,((4,((29,25),2)),(((46,45),(6,((((18,17),(16,13)),10),((14,(15,(8,7))),(11,(12,(9,5))))))),(42,((36,((44,43),((41,30),(22,(23,21))))),3))))),1);
   tree tree_30 [p = 0.002, P = 0.069] = [&W 0.001617] (((38,(39,37)),((33,20),((35,28),((40,(27,26)),((34,(32,24)),19))))),(31,((4,((29,25),2)),(((46,45),(6,((((18,17),(16,13)),10),((14,(15,(8,7))),(11,(12,(9,5))))))),((42,(36,(((44,43),(41,30)),(22,(23,21))))),3)))),1);
   tree tree_31 [p = 0.002, P = 0.071] = [&W 0.001617] (((38,(39,37)),((33,20),((34,(35,28)),((40,(27,26)),((32,24),19))))),(31,((4,((29,25),2)),(((46,45),(6,((((18,17),(16,13)),10),((14,(15,(8,7))),(11,(12,(9,5))))))),(((42,36),(((44,43),(41,30)),((23,22),21))),3)))),1);
   tree tree_32 [p = 0.002, P = 0.072] = [&W 0.001617] (((38,(39,37)),((33,20),((34,(35,28)),((40,(27,26)),((32,24),19))))),(31,((4,((29,25),2)),(((46,45),(6,((((18,17),(16,13)),10),((14,(15,(8,7))),(11,(12,(9,5))))))),(42,((36,((41,30),((44,43),((23,22),21)))),3))))),1);
   tree tree_33 [p = 0.002, P = 0.074] = [&W 0.001547] (((38,(39,37)),((33,20),((34,(35,28)),((40,(27,26)),((32,24),19))))),(31,((4,((29,25),2)),(((46,45),(6,((((18,17),(16,13)),10),((14,(15,(8,7))),(11,(12,(9,5))))))),((42,(36,(((44,43),(41,30)),(22,(23,21))))),3)))),1);
   tree tree_34 [p = 0.002, P = 0.075] = [&W 0.001547] (((38,(39,37)),((33,20),((34,(35,28)),((40,(27,26)),((32,24),19))))),(31,((4,((29,25),2)),(((46,45),(((((18,17),(16,13)),10),6),((14,(15,(8,7))),(11,(12,(9,5)))))),(42,((36,(((44,43),(41,30)),(22,(23,21)))),3))))),1);
   tree tree_35 [p = 0.002, P = 0.077] = [&W 0.001547] (((38,(39,37)),((33,20),((35,28),((40,(27,26)),((34,(32,24)),19))))),(31,((4,((29,25),2)),(((46,45),(6,((((18,17),(16,13)),10),((14,(15,(8,7))),(11,(12,(9,5))))))),(42,((36,((44,43),((41,30),(23,(22,21))))),3))))),1);
   tree tree_36 [p = 0.001, P = 0.078] = [&W 0.001477] (((38,(39,37)),((33,20),((35,28),((40,(27,26)),((34,(32,24)),19))))),(31,((4,((29,25),2)),(((46,45),(6,((((18,17),(16,13)),10),((14,(15,(8,7))),(11,(12,(9,5))))))),(((42,36),(((44,43),(41,30)),((23,22),21))),3)))),1);
   tree tree_37 [p = 0.001, P = 0.080] = [&W 0.001477] (((38,(39,37)),((33,20),((35,28),((40,(27,26)),((34,(32,24)),19))))),(31,((4,((29,25),2)),(((46,45),(6,((((18,17),(16,13)),10),((14,(15,(8,7))),(11,(12,(9,5))))))),(((42,36),(((44,43),(41,30)),(23,(22,21)))),3)))),1);
   tree tree_38 [p = 0.001, P = 0.081] = [&W 0.001336] (((38,(39,37)),((33,20),((34,(35,28)),((40,(27,26)),((32,24),19))))),(31,((4,((29,25),2)),(((46,45),(6,((((18,17),(16,13)),10),((14,(15,(8,7))),(11,(12,(9,5))))))),(((42,36),(((44,43),(41,30)),(22,(23,21)))),3)))),1);
   tree tree_39 [p = 0.001, P = 0.083] = [&W 0.001336] (((38,(39,37)),((33,20),((34,(35,28)),((40,(27,26)),((32,24),19))))),(31,((4,((29,25),2)),(((46,45),(6,((((18,17),(16,13)),10),((14,(15,(8,7))),(11,(12,(9,5))))))),(42,((36,((41,30),((44,43),(23,(22,21))))),3))))),1);
   tree tree_40 [p = 0.001, P = 0.084] = [&W 0.001266] (((38,(39,37)),((33,20),((35,28),(34,((40,(27,26)),((32,24),19)))))),(31,((4,((29,25),2)),(((46,45),((((18,17),(16,13)),10),(6,((14,(15,(8,7))),(11,(12,(9,5))))))),(42,((36,(((44,43),(41,30)),(23,(22,21)))),3))))),1);
   tree tree_41 [p = 0.001, P = 0.085] = [&W 0.001266] (((38,(39,37)),((33,20),((35,28),((40,(27,26)),((34,(32,24)),19))))),(31,((4,((29,25),2)),(((46,45),(((((18,17),(16,13)),10),6),((14,(15,(8,7))),(11,(12,(9,5)))))),(42,((36,(((44,43),(41,30)),((23,22),21))),3))))),1);
   tree tree_42 [p = 0.001, P = 0.086] = [&W 0.001266] (((38,(39,37)),((33,20),((35,28),((40,(27,26)),((34,(32,24)),19))))),(31,((4,((29,25),2)),(((46,45),(((((18,17),(16,13)),10),6),((14,(15,(8,7))),(11,(12,(9,5)))))),(42,((36,(((44,43),(41,30)),(23,(22,21)))),3))))),1);
   tree tree_43 [p = 0.001, P = 0.088] = [&W 0.001266] (((38,(39,37)),((33,20),((34,(35,28)),((40,(27,26)),((32,24),19))))),(31,((4,((29,25),2)),(((46,45),(((((18,17),(16,13)),10),6),((14,(15,(8,7))),(11,(12,(9,5)))))),(42,((36,((41,30),((44,43),((23,22),21)))),3))))),1);
   tree tree_44 [p = 0.001, P = 0.089] = [&W 0.001195] (((38,(39,37)),((33,20),((35,28),((40,(27,26)),(34,((32,24),19)))))),(31,((4,((29,25),2)),(((46,45),(6,((((18,17),(16,13)),10),((14,(15,(8,7))),(11,(12,(9,5))))))),(42,((36,(((44,43),(41,30)),(22,(23,21)))),3))))),1);
   tree tree_45 [p = 0.001, P = 0.090] = [&W 0.001195] (((38,(39,37)),((33,20),((35,28),((40,(27,26)),((34,(32,24)),19))))),(31,((4,((29,25),2)),(((46,45),((((18,17),(16,13)),10),(6,((14,(15,(8,7))),(11,(12,(9,5))))))),((42,(36,(((44,43),(41,30)),(22,(23,21))))),3)))),1);
   tree tree_46 [p = 0.001, P = 0.091] = [&W 0.001195] (((38,(39,37)),((33,20),((35,28),((40,(27,26)),((34,(32,24)),19))))),(31,((4,((29,25),2)),(((46,45),(6,((((18,17),(16,13)),10),((14,(15,(8,7))),(11,(12,(9,5))))))),(((42,36),(((44,43),(41,30)),(22,(23,21)))),3)))),1);
   tree tree_47 [p = 0.001, P = 0.092] = [&W 0.001125] (((38,(39,37)),((33,20),((35,28),((40,(27,26)),((34,(32,24)),19))))),(31,((4,((29,25),2)),(((46,45),(6,((((18,17),(16,13)),10),((14,(15,(8,7))),(11,(12,(9,5))))))),((42,(36,((41,30),((44,43),(22,(23,21)))))),3)))),1);
   tree tree_48 [p = 0.001, P = 0.093] = [&W 0.001125] (((38,(39,37)),((33,20),((34,(35,28)),((40,(27,26)),((32,24),19))))),(31,((4,((29,25),2)),(((46,45),((((18,17),(16,13)),10),(6,((14,(15,(8,7))),(11,(12,(9,5))))))),(42,((36,((41,30),((44,43),(22,(23,21))))),3))))),1);
   tree tree_49 [p = 0.001, P = 0.095] = [&W 0.001125] (((38,(39,37)),((33,20),((35,28),((40,(27,26)),((34,(32,24)),19))))),(31,((4,((29,25),2)),(((46,45),((((18,17),(16,13)),10),(6,((14,(15,(8,7))),(11,(12,(9,5))))))),(42,((36,((41,30),((44,43),((23,22),21)))),3))))),1);
   tree tree_50 [p = 0.001, P = 0.096] = [&W 0.001125] (((38,(39,37)),((33,20),((34,(35,28)),((40,(27,26)),((32,24),19))))),(31,((4,((29,25),2)),(((46,45),((((18,17),(16,13)),10),(6,((14,(15,(8,7))),(11,(12,(9,5))))))),(42,((36,((41,30),((44,43),((23,22),21)))),3))))),1);
   tree tree_51 [p = 0.001, P = 0.097] = [&W 0.001055] (((38,(39,37)),((33,20),((35,28),(34,((40,(27,26)),((32,24),19)))))),(31,((4,((29,25),2)),(((46,45),((((18,17),(16,13)),10),(6,((14,(15,(8,7))),(11,(12,(9,5))))))),(42,((36,(((44,43),(41,30)),(22,(23,21)))),3))))),1);
   tree tree_52 [p = 0.001, P = 0.098] = [&W 0.001055] (((38,(39,37)),((33,20),((35,28),((40,(27,26)),(34,((32,24),19)))))),(31,((4,((29,25),2)),(((46,45),(6,((((18,17),(16,13)),10),((14,(15,(8,7))),(11,(12,(9,5))))))),(42,((36,(((44,43),(41,30)),((23,22),21))),3))))),1);
   tree tree_53 [p = 0.001, P = 0.099] = [&W 0.001055] (((38,(39,37)),((33,20),((35,28),(34,((40,(27,26)),((32,24),19)))))),(31,((4,((29,25),2)),(((46,45),(((((18,17),(16,13)),10),6),((14,(15,(8,7))),(11,(12,(9,5)))))),(42,((36,(((44,43),(41,30)),((23,22),21))),3))))),1);
   tree tree_54 [p = 0.001, P = 0.100] = [&W 0.001055] (((38,(39,37)),((33,20),((34,(35,28)),((40,(27,26)),((32,24),19))))),(31,((4,((29,25),2)),(((46,45),((((18,17),(16,13)),10),(6,((14,(15,(8,7))),(11,(12,(9,5))))))),(42,((36,((41,30),((44,43),(23,(22,21))))),3))))),1);
   tree tree_55 [p = 0.001, P = 0.101] = [&W 0.000984] (((38,(39,37)),((33,20),((35,28),((40,(27,26)),((34,(32,24)),19))))),(31,((4,((29,25),2)),(((46,45),(6,((((18,17),(16,13)),10),((14,(15,(8,7))),(11,(12,(9,5))))))),(((42,36),((44,43),((41,30),((23,22),21)))),3)))),1);
   tree tree_56 [p = 0.001, P = 0.102] = [&W 0.000984] ((((39,38),37),((33,20),((34,(35,28)),((40,(27,26)),((32,24),19))))),(31,((4,((29,25),2)),(((46,45),(6,((((18,17),(16,13)),10),((14,(15,(8,7))),(11,(12,(9,5))))))),(42,((36,(((44,43),(41,30)),(22,(23,21)))),3))))),1);
   tree tree_57 [p = 0.001, P = 0.103] = [&W 0.000984] (((38,(39,37)),((33,20),((34,(35,28)),((40,(27,26)),((32,24),19))))),(31,((4,((29,25),2)),(((46,45),(6,((((18,17),(16,13)),10),((14,(15,(8,7))),(11,(12,(9,5))))))),(((42,36),(((44,43),(41,30)),(23,(22,21)))),3)))),1);
   tree tree_58 [p = 0.001, P = 0.104] = [&W 0.000984] (((38,(39,37)),((33,20),((34,(35,28)),((40,(27,26)),((32,24),19))))),(31,((4,((29,25),2)),((45,(46,(6,((((18,17),(16,13)),10),((14,(15,(8,7))),(11,(12,(9,5)))))))),(42,((36,(((44,43),(41,30)),((23,22),21))),3))))),1);
   tree tree_59 [p = 0.001, P = 0.105] = [&W 0.000984] (((38,(39,37)),((33,20),((35,28),((40,(27,26)),((34,(32,24)),19))))),(31,((4,((29,25),2)),((45,(46,(6,((((18,17),(16,13)),10),((14,(15,(8,7))),(11,(12,(9,5)))))))),(42,((36,(((44,43),(41,30)),(22,(23,21)))),3))))),1);
   tree tree_60 [p = 0.001, P = 0.106] = [&W 0.000984] (((38,(39,37)),((33,20),((35,28),((40,(27,26)),((34,(32,24)),19))))),(31,((4,((29,25),2)),(((46,45),((((18,17),(16,13)),10),(6,((14,(15,(8,7))),(11,(12,(9,5))))))),((42,(36,(((44,43),(41,30)),((23,22),21)))),3)))),1);
   tree tree_61 [p = 0.001, P = 0.107] = [&W 0.000914] (((38,(39,37)),((33,20),((34,(35,28)),((40,(27,26)),((32,24),19))))),(31,((4,((29,25),2)),(((46,45),((((18,17),(16,13)),10),(6,((14,(15,(8,7))),(11,(12,(9,5))))))),(42,((36,((44,43),((41,30),((23,22),21)))),3))))),1);
   tree tree_62 [p = 0.001, P = 0.108] = [&W 0.000914] (((38,(39,37)),((33,20),((35,28),((40,(27,26)),((34,(32,24)),19))))),(31,((4,((29,25),2)),(((46,45),((((18,17),(16,13)),10),(6,((14,(15,(8,7))),(11,(12,(9,5))))))),(42,((36,((44,43),((41,30),(23,(22,21))))),3))))),1);
   tree tree_63 [p = 0.001, P = 0.109] = [&W 0.000914] (((38,(39,37)),((33,20),((35,28),(34,((40,(27,26)),((32,24),19)))))),(31,((4,((29,25),2)),(((46,45),((((18,17),(16,13)),10),(6,((14,(15,(8,7))),(11,(12,(9,5))))))),(42,((36,(((44,43),(41,30)),((23,22),21))),3))))),1);
   tree tree_64 [p = 0.001, P = 0.109] = [&W 0.000914] (((39,(38,37)),((33,20),((34,(35,28)),((40,(27,26)),((32,24),19))))),(31,((4,((29,25),2)),(((46,45),(6,((((18,17),(16,13)),10),((14,(15,(8,7))),(11,(12,(9,5))))))),(42,((36,(((44,43),(41,30)),(23,(22,21)))),3))))),1);
   tree tree_65 [p = 0.001, P = 0.110] = [&W 0.000914] (((38,(39,37)),((33,20),((35,28),((40,(27,26)),((34,(32,24)),19))))),(31,((4,((29,25),2)),(((46,45),(6,((((18,17),(16,13)),10),((14,(15,(8,7))),(11,(12,(9,5))))))),(42,((36,((41,30),((44,43),(22,(23,21))))),3))))),1);
   tree tree_66 [p = 0.001, P = 0.111] = [&W 0.000914] (((38,(39,37)),((33,20),((34,(35,28)),((40,(27,26)),((32,24),19))))),(31,((4,((29,25),2)),(((46,45),((((18,17),(16,13)),10),(6,((14,(15,(8,7))),(11,(12,(9,5))))))),((42,(36,(((44,43),(41,30)),((23,22),21)))),3)))),1);
   tree tree_67 [p = 0.001, P = 0.112] = [&W 0.000844] (((38,(39,37)),((33,20),((35,28),((40,(27,26)),((34,(32,24)),19))))),(31,((4,((29,25),2)),(((46,45),((((18,17),(16,13)),10),(6,((14,(15,(8,7))),(11,(12,(9,5))))))),(42,((36,((41,30),((44,43),(22,(23,21))))),3))))),1);
   tree tree_68 [p = 0.001, P = 0.113] = [&W 0.000844] (((38,(39,37)),((33,20),((35,28),((40,(27,26)),((34,(32,24)),19))))),(31,((4,((29,25),2)),(((46,45),((((18,17),(16,13)),10),(6,((14,(15,(8,7))),(11,(12,(9,5))))))),(42,((36,((41,30),((44,43),(23,(22,21))))),3))))),1);
   tree tree_69 [p = 0.001, P = 0.114] = [&W 0.000844] ((((39,38),37),((33,20),((34,(35,28)),((40,(27,26)),((32,24),19))))),(31,((4,((29,25),2)),(((46,45),((((18,17),(16,13)),10),(6,((14,(15,(8,7))),(11,(12,(9,5))))))),(42,((36,(((44,43),(41,30)),((23,22),21))),3))))),1);
   tree tree_70 [p = 0.001, P = 0.115] = [&W 0.000844] (((39,(38,37)),((33,20),((34,(35,28)),((40,(27,26)),((32,24),19))))),(31,((4,((29,25),2)),(((46,45),(6,((((18,17),(16,13)),10),((14,(15,(8,7))),(11,(12,(9,5))))))),(42,((36,(((44,43),(41,30)),(22,(23,21)))),3))))),1);
   tree tree_71 [p = 0.001, P = 0.116] = [&W 0.000844] ((((39,38),37),((33,20),((34,(35,28)),((40,(27,26)),((32,24),19))))),(31,((4,((29,25),2)),(((46,45),(6,((((18,17),(16,13)),10),((14,(15,(8,7))),(11,(12,(9,5))))))),(42,((36,(((44,43),(41,30)),((23,22),21))),3))))),1);
   tree tree_72 [p = 0.001, P = 0.116] = [&W 0.000844] (((38,(39,37)),((33,20),((35,28),(34,((40,(27,26)),((32,24),19)))))),(31,((4,((29,25),2)),(((46,45),(6,((((18,17),(16,13)),10),((14,(15,(8,7))),(11,(12,(9,5))))))),((42,(36,(((44,43),(41,30)),((23,22),21)))),3)))),1);
   tree tree_73 [p = 0.001, P = 0.117] = [&W 0.000844] (((38,(39,37)),((33,20),((35,28),(34,((40,(27,26)),((32,24),19)))))),(31,((4,((29,25),2)),(((46,45),(6,((((18,17),(16,13)),10),((14,(15,(8,7))),(11,(12,(9,5))))))),((42,(36,(((44,43),(41,30)),(22,(23,21))))),3)))),1);
   tree tree_74 [p = 0.001, P = 0.118] = [&W 0.000844] (((38,(39,37)),((33,20),((35,28),((40,(27,26)),((34,(32,24)),19))))),(31,((4,((29,25),2)),((45,(46,(6,((((18,17),(16,13)),10),((14,(15,(8,7))),(11,(12,(9,5)))))))),(42,((36,(((44,43),(41,30)),((23,22),21))),3))))),1);
   tree tree_75 [p = 0.001, P = 0.119] = [&W 0.000844] (((38,(39,37)),((33,20),((34,(35,28)),((40,(27,26)),((32,24),19))))),(31,((4,((29,25),2)),(((46,45),(6,((((18,17),(16,13)),10),((14,(15,(8,7))),(11,(12,(9,5))))))),((42,(36,((41,30),((44,43),((23,22),21))))),3)))),1);
   tree tree_76 [p = 0.001, P = 0.120] = [&W 0.000773] (((38,(39,37)),((33,20),((35,28),((40,(27,26)),((34,(32,24)),19))))),(31,((4,((29,25),2)),(((46,45),((((18,17),(16,13)),10),(6,((14,(15,(8,7))),(11,(12,(9,5))))))),(((42,36),(((44,43),(41,30)),(22,(23,21)))),3)))),1);
   tree tree_77 [p = 0.001, P = 0.120] = [&W 0.000773] (((38,(39,37)),((33,20),((34,(35,28)),((40,(27,26)),((32,24),19))))),(31,((4,((29,25),2)),((45,(46,(6,((((18,17),(16,13)),10),((14,(15,(8,7))),(11,(12,(9,5)))))))),(42,((36,((44,43),((41,30),((23,22),21)))),3))))),1);
   tree tree_78 [p = 0.001, P = 0.121] = [&W 0.000773] (((38,(39,37)),((33,20),((35,28),((40,(27,26)),((34,(32,24)),19))))),(31,((4,((29,25),2)),(((46,45),(6,((((18,17),(16,13)),10),((14,(15,(8,7))),(11,(12,(9,5))))))),((42,(36,((44,43),((41,30),(23,(22,21)))))),3)))),1);
   tree tree_79 [p = 0.001, P = 0.122] = [&W 0.000773] (((38,(39,37)),((33,20),((35,28),((40,(27,26)),((34,(32,24)),19))))),(31,((4,((29,25),2)),((45,(46,(6,((((18,17),(16,13)),10),((14,(15,(8,7))),(11,(12,(9,5)))))))),(42,((36,(((44,43),(41,30)),(23,(22,21)))),3))))),1);
   tree tree_80 [p = 0.001, P = 0.123] = [&W 0.000773] (((38,(39,37)),((33,20),((34,(35,28)),((40,(27,26)),((32,24),19))))),(31,((4,((29,25),2)),(((46,45),(6,((((18,17),(16,13)),10),((14,(15,(8,7))),(11,(12,(9,5))))))),((42,(36,((44,43),((41,30),((23,22),21))))),3)))),1);
   tree tree_81 [p = 0.001, P = 0.124] = [&W 0.000773] (((38,(39,37)),((33,20),((34,(35,28)),((40,(27,26)),((32,24),19))))),(31,((4,((29,25),2)),(((46,45),(6,((((18,17),(16,13)),10),((14,(15,(8,7))),(11,(12,(9,5))))))),((42,(36,((41,30),((44,43),(22,(23,21)))))),3)))),1);
   tree tree_82 [p = 0.001, P = 0.124] = [&W 0.000773] (((38,(39,37)),((33,20),((35,28),(34,((40,(27,26)),((32,24),19)))))),(31,((4,((29,25),2)),(((46,45),(6,((((18,17),(16,13)),10),((14,(15,(8,7))),(11,(12,(9,5))))))),(42,((36,((44,43),((41,30),(23,(22,21))))),3))))),1);
   tree tree_83 [p = 0.001, P = 0.125] = [&W 0.000773] (((38,(39,37)),((33,20),((35,28),(34,((40,(27,26)),((32,24),19)))))),(31,((4,((29,25),2)),(((46,45),(6,((((18,17),(16,13)),10),((14,(15,(8,7))),(11,(12,(9,5))))))),((42,(36,(((44,43),(41,30)),(23,(22,21))))),3)))),1);
   tree tree_84 [p = 0.001, P = 0.126] = [&W 0.000773] (((38,(39,37)),((33,20),((35,28),(34,((40,(27,26)),((32,24),19)))))),(31,((4,((29,25),2)),(((46,45),(6,((((18,17),(16,13)),10),((14,(15,(8,7))),(11,(12,(9,5))))))),(42,((36,((41,30),((44,43),(22,(23,21))))),3))))),1);
   tree tree_85 [p = 0.001, P = 0.127] = [&W 0.000773] (((38,(39,37)),((33,20),((34,(35,28)),((40,(27,26)),((32,24),19))))),(31,((4,((6,((((18,17),(16,13)),10),((14,(15,(8,7))),(11,(12,(9,5)))))),((29,25),2))),((46,45),(((42,36),(((44,43),(41,30)),(22,(23,21)))),3)))),1);
   tree tree_86 [p = 0.001, P = 0.127] = [&W 0.000773] (((38,(39,37)),((33,20),((34,(35,28)),((40,(27,26)),((32,24),19))))),(31,((4,((29,25),2)),(((46,45),(((((18,17),(16,13)),10),6),((14,(15,(8,7))),(11,(12,(9,5)))))),(42,((36,(((44,43),(41,30)),((23,22),21))),3))))),1);
   tree tree_87 [p = 0.001, P = 0.128] = [&W 0.000773] (((38,(39,37)),((33,20),((35,28),(34,((40,(27,26)),((32,24),19)))))),(31,((4,((29,25),2)),(((46,45),(((((18,17),(16,13)),10),6),((14,(15,(8,7))),(11,(12,(9,5)))))),(42,((36,(((44,43),(41,30)),(23,(22,21)))),3))))),1);
   tree tree_88 [p = 0.001, P = 0.129] = [&W 0.000773] (((38,(39,37)),((33,20),((35,28),((40,(27,26)),((34,(32,24)),19))))),(31,((4,((29,25),2)),(((46,45),(6,((((18,17),(16,13)),10),((14,(15,(8,7))),(11,(12,(9,5))))))),(((42,36),((41,30),((44,43),(22,(23,21))))),3)))),1);
   tree tree_89 [p = 0.001, P = 0.130] = [&W 0.000773] (((38,(39,37)),((33,20),((35,28),((40,(27,26)),((34,(32,24)),19))))),(31,((4,((29,25),2)),(((46,45),((((18,17),(16,13)),10),(6,((14,(15,(8,7))),(11,(12,(9,5))))))),((42,(36,((41,30),((44,43),(22,(23,21)))))),3)))),1);
   tree tree_90 [p = 0.001, P = 0.131] = [&W 0.000773] (((38,(39,37)),((33,20),((34,(35,28)),((40,(27,26)),((32,24),19))))),(31,((4,((29,25),2)),(((46,45),(((((18,17),(16,13)),10),6),((14,(15,(8,7))),(11,(12,(9,5)))))),(42,((36,((44,43),((41,30),(23,(22,21))))),3))))),1);
   tree tree_91 [p = 0.001, P = 0.131] = [&W 0.000773] (((38,(39,37)),((33,20),((35,28),((40,(27,26)),((34,(32,24)),19))))),(31,((4,((29,25),2)),(((46,45),(((((18,17),(16,13)),10),6),((14,(15,(8,7))),(11,(12,(9,5)))))),((42,(36,(((44,43),(41,30)),((23,22),21)))),3)))),1);
   tree tree_92 [p = 0.001, P = 0.132] = [&W 0.000773] (((38,(39,37)),((33,20),((34,(35,28)),((40,(27,26)),((32,24),19))))),(31,((4,((29,25),2)),(((46,45),((((18,17),(16,13)),10),(6,((14,(15,(8,7))),(11,(12,(9,5))))))),((42,(36,(((44,43),(41,30)),(22,(23,21))))),3)))),1);
   tree tree_93 [p = 0.001, P = 0.133] = [&W 0.000703] (((38,(39,37)),((33,20),((34,(35,28)),((40,(27,26)),((32,24),19))))),(31,((4,((29,25),2)),(((46,45),(((((18,17),(16,13)),10),6),((14,(15,(8,7))),(11,(12,(9,5)))))),((42,(36,(((44,43),(41,30)),((23,22),21)))),3)))),1);
   tree tree_94 [p = 0.001, P = 0.133] = [&W 0.000703] (((38,(39,37)),((33,20),((34,(35,28)),((40,(27,26)),((32,24),19))))),(31,((4,((29,25),2)),(((46,45),(6,((((18,17),(16,13)),10),((14,(15,(8,7))),(11,(12,(9,5))))))),((42,(36,((44,43),((41,30),(22,(23,21)))))),3)))),1);
   tree tree_95 [p = 0.001, P = 0.134] = [&W 0.000703] ((((39,38),37),((33,20),((34,(35,28)),((40,(27,26)),((32,24),19))))),(31,((4,((29,25),2)),(((46,45),(6,((((18,17),(16,13)),10),((14,(15,(8,7))),(11,(12,(9,5))))))),((42,(36,(((44,43),(41,30)),(22,(23,21))))),3)))),1);
   tree tree_96 [p = 0.001, P = 0.135] = [&W 0.000703] ((((39,38),37),((33,20),((35,28),((40,(27,26)),((34,(32,24)),19))))),(31,((4,((29,25),2)),(((46,45),(6,((((18,17),(16,13)),10),((14,(15,(8,7))),(11,(12,(9,5))))))),(42,((36,(((44,43),(41,30)),(23,(22,21)))),3))))),1);
   tree tree_97 [p = 0.001, P = 0.136] = [&W 0.000703] (((38,(39,37)),((33,20),((34,(35,28)),((40,(27,26)),((32,24),19))))),(31,((4,((29,25),2)),(((46,45),((((18,17),(16,13)),10),(6,((14,(15,(8,7))),(11,(12,(9,5))))))),(((42,36),(((44,43),(41,30)),(22,(23,21)))),3)))),1);
   tree tree_98 [p = 0.001, P = 0.136] = [&W 0.000703] (((38,(39,37)),((33,20),((34,(35,28)),((40,(27,26)),((32,24),19))))),(31,((4,((29,25),2)),((45,(46,(6,((((18,17),(16,13)),10),((14,(15,(8,7))),(11,(12,(9,5)))))))),(42,((36,(((44,43),(41,30)),(23,(22,21)))),3))))),1);
   tree tree_99 [p = 0.001, P = 0.137] = [&W 0.000703] ((((39,38),37),((33,20),((34,(35,28)),((40,(27,26)),((32,24),19))))),(31,((4,((29,25),2)),(((46,45),(6,((((18,17),(16,13)),10),((14,(15,(8,7))),(11,(12,(9,5))))))),(42,((36,(((44,43),(41,30)),(23,(22,21)))),3))))),1);
   tree tree_100 [p = 0.001, P = 0.138] = [&W 0.000703] (((38,(39,37)),((33,20),((35,28),((40,(27,26)),((34,(32,24)),19))))),(31,((4,((29,25),2)),(((46,45),((((18,17),(16,13)),10),(6,((14,(15,(8,7))),(11,(12,(9,5))))))),(((42,36),(((44,43),(41,30)),(23,(22,21)))),3)))),1);
   tree tree_101 [p = 0.001, P = 0.138] = [&W 0.000703] (((38,(39,37)),((33,20),((34,(35,28)),((40,(27,26)),((32,24),19))))),(31,((4,((29,25),2)),(((46,45),(6,((((18,17),(16,13)),10),((14,(15,(8,7))),(11,(12,(9,5))))))),(((42,36),((41,30),((44,43),(23,(22,21))))),3)))),1);
   tree tree_102 [p = 0.001, P = 0.139] = [&W 0.000703] (((38,(39,37)),((33,20),((35,28),((40,(27,26)),((34,(32,24)),19))))),(31,((4,((29,25),2)),(((46,45),((((18,17),(16,13)),10),(6,((14,(15,(8,7))),(11,(12,(9,5))))))),((42,(36,(((44,43),(41,30)),(23,(22,21))))),3)))),1);
   tree tree_103 [p = 0.001, P = 0.140] = [&W 0.000703] (((38,(39,37)),((33,20),((34,(35,28)),((40,(27,26)),((32,24),19))))),(31,((4,((29,25),2)),(((46,45),(6,((((18,17),(16,13)),10),((14,(15,(8,7))),(11,(12,(9,5))))))),((36,(((44,43),(41,30)),(22,(23,21)))),(42,3))))),1);
   tree tree_104 [p = 0.001, P = 0.140] = [&W 0.000703] (((38,(39,37)),((33,20),((34,(35,28)),((40,(27,26)),((32,24),19))))),(31,((4,((29,25),2)),(((46,45),(6,((((18,17),(16,13)),10),((14,(15,(8,7))),(11,(12,(9,5))))))),(((42,36),((44,43),((41,30),(22,(23,21))))),3)))),1);
   tree tree_105 [p = 0.001, P = 0.141] = [&W 0.000703] (((38,(39,37)),((33,20),((35,28),((40,(27,26)),(34,((32,24),19)))))),(31,((4,((29,25),2)),(((46,45),(6,((((18,17),(16,13)),10),((14,(15,(8,7))),(11,(12,(9,5))))))),(42,((36,((44,43),((41,30),(23,(22,21))))),3))))),1);
   tree tree_106 [p = 0.001, P = 0.142] = [&W 0.000703] (((38,(39,37)),((33,20),((35,28),((40,(27,26)),((34,(32,24)),19))))),(31,((4,((29,25),2)),(((46,45),(6,((((18,17),(16,13)),10),((14,(15,(8,7))),(11,(12,(9,5))))))),((36,(((44,43),(41,30)),(23,(22,21)))),(42,3))))),1);
   tree tree_107 [p = 0.001, P = 0.143] = [&W 0.000703] (((38,(39,37)),((33,20),((35,28),((40,(27,26)),(34,((32,24),19)))))),(31,((4,((29,25),2)),(((46,45),(6,((((18,17),(16,13)),10),((14,(15,(8,7))),(11,(12,(9,5))))))),(42,((36,(((44,43),(41,30)),(23,(22,21)))),3))))),1);
   tree tree_108 [p = 0.001, P = 0.143] = [&W 0.000703] (((38,(39,37)),((33,20),((34,(35,28)),((40,(27,26)),((32,24),19))))),(31,((4,((29,25),2)),(((46,45),((((18,17),(16,13)),10),(6,((14,(15,(8,7))),(11,(12,(9,5))))))),((42,(36,(((44,43),(41,30)),(23,(22,21))))),3)))),1);
   tree tree_109 [p = 0.001, P = 0.144] = [&W 0.000703] (((38,(39,37)),((33,20),((34,(35,28)),((40,(27,26)),((32,24),19))))),(31,((4,((29,25),2)),(((46,45),((((18,17),(16,13)),10),(6,((14,(15,(8,7))),(11,(12,(9,5))))))),(42,((36,((44,43),((41,30),(23,(22,21))))),3))))),1);
   tree tree_110 [p = 0.001, P = 0.145] = [&W 0.000703] (((38,(39,37)),((33,20),((34,(35,28)),((40,(27,26)),((32,24),19))))),(31,((4,((29,25),2)),(((46,45),((((18,17),(16,13)),10),(6,((14,(15,(8,7))),(11,(12,(9,5))))))),(((42,36),(((44,43),(41,30)),((23,22),21))),3)))),1);
   tree tree_111 [p = 0.001, P = 0.145] = [&W 0.000633] (((38,(39,37)),((33,20),((34,(35,28)),((40,(27,26)),((32,24),19))))),(31,(((46,45),(6,((((18,17),(16,13)),10),((14,(15,(8,7))),(11,(12,(9,5))))))),((4,((29,25),2)),(42,((36,(((44,43),(41,30)),((23,22),21))),3))))),1);
   tree tree_112 [p = 0.001, P = 0.146] = [&W 0.000633] (((38,(39,37)),((33,20),((34,(35,28)),((40,(27,26)),((32,24),19))))),(31,((4,((29,25),2)),(((46,45),((((18,17),(16,13)),10),(6,((14,(15,(8,7))),(11,(12,(9,5))))))),(42,((36,((44,43),((41,30),(22,(23,21))))),3))))),1);
   tree tree_113 [p = 0.001, P = 0.147] = [&W 0.000633] (((38,(39,37)),((33,20),((35,28),((40,(27,26)),((34,(32,24)),19))))),(31,((4,((29,25),2)),((45,(46,((((18,17),(16,13)),10),(6,((14,(15,(8,7))),(11,(12,(9,5)))))))),(42,((36,(((44,43),(41,30)),((23,22),21))),3))))),1);
   tree tree_114 [p = 0.001, P = 0.147] = [&W 0.000633] (((38,(39,37)),((33,20),((34,(35,28)),((40,(27,26)),((32,24),19))))),(31,((4,((29,25),2)),(((46,45),((((18,17),(16,13)),10),(6,((14,(15,(8,7))),(11,(12,(9,5))))))),((42,(36,((44,43),((41,30),(22,(23,21)))))),3)))),1);
   tree tree_115 [p = 0.001, P = 0.148] = [&W 0.000633] (((38,(39,37)),((33,20),((34,(35,28)),((40,(27,26)),((32,24),19))))),(31,((4,((29,25),2)),((45,(46,(6,((((18,17),(16,13)),10),((14,(15,(8,7))),(11,(12,(9,5)))))))),(42,((36,(((44,43),(41,30)),(22,(23,21)))),3))))),1);
   tree tree_116 [p = 0.001, P = 0.149] = [&W 0.000633] (((38,(39,37)),((33,20),((35,28),((40,(27,26)),((34,(32,24)),19))))),(31,((4,((29,25),2)),(((46,45),(6,((((18,17),(16,13)),10),((14,(15,(8,7))),(11,(12,(9,5))))))),((42,(36,((41,30),((44,43),(23,(22,21)))))),3)))),1);
   tree tree_117 [p = 0.001, P = 0.149] = [&W 0.000633] (((38,(39,37)),((33,20),((35,28),((40,(27,26)),(34,((32,24),19)))))),(31,((4,((29,25),2)),(((46,45),((((18,17),(16,13)),10),(6,((14,(15,(8,7))),(11,(12,(9,5))))))),(42,((36,(((44,43),(41,30)),((23,22),21))),3))))),1);
   tree tree_118 [p = 0.001, P = 0.150] = [&W 0.000633] (((38,(39,37)),((33,20),((35,28),((40,(27,26)),((34,(32,24)),19))))),(31,((4,((29,25),2)),(((46,45),(((((18,17),(16,13)),10),6),((14,(15,(8,7))),(11,(12,(9,5)))))),(((42,36),(((44,43),(41,30)),(23,(22,21)))),3)))),1);
   tree tree_119 [p = 0.001, P = 0.150] = [&W 0.000633] (((38,(39,37)),((33,20),((35,28),((40,(27,26)),((34,(32,24)),19))))),(31,((4,((29,25),2)),(((46,45),(((((18,17),(16,13)),10),6),((14,(15,(8,7))),(11,(12,(9,5)))))),((42,(36,(((44,43),(41,30)),(23,(22,21))))),3)))),1);
   tree tree_120 [p = 0.001, P = 0.151] = [&W 0.000633] (((38,(39,37)),((33,20),((35,28),((40,(27,26)),((34,(32,24)),19))))),(31,((4,((29,25),2)),(((46,45),((((18,17),(16,13)),10),(6,((14,(15,(8,7))),(11,(12,(9,5))))))),((42,(36,((44,43),((41,30),(23,(22,21)))))),3)))),1);
   tree tree_121 [p = 0.001, P = 0.152] = [&W 0.000633] (((38,(39,37)),((33,20),((35,28),((40,(27,26)),((34,(32,24)),19))))),(31,((4,((29,25),2)),(((46,45),(6,((((18,17),(16,13)),10),((14,(15,(8,7))),(11,(12,(9,5))))))),((36,((44,43),((41,30),((23,22),21)))),(42,3))))),1);
   tree tree_122 [p = 0.001, P = 0.152] = [&W 0.000633] (((38,(39,37)),((33,20),((35,28),((40,(27,26)),((34,(32,24)),19))))),(31,((4,((29,25),2)),(((46,45),(6,((((18,17),(16,13)),10),((14,(15,(8,7))),(11,(12,(9,5))))))),((36,(((44,43),(41,30)),((23,22),21))),(42,3))))),1);
   tree tree_123 [p = 0.001, P = 0.153] = [&W 0.000633] (((38,(39,37)),((33,20),((35,28),((40,(27,26)),((34,(32,24)),19))))),(31,((4,((29,25),2)),(((46,45),(6,((((18,17),(16,13)),10),((14,(15,(8,7))),(11,(12,(9,5))))))),(((42,36),((44,43),((41,30),(22,(23,21))))),3)))),1);
   tree tree_124 [p = 0.001, P = 0.154] = [&W 0.000633] ((((39,38),37),((33,20),((35,28),((40,(27,26)),((34,(32,24)),19))))),(31,((4,((29,25),2)),(((46,45),(6,((((18,17),(16,13)),10),((14,(15,(8,7))),(11,(12,(9,5))))))),(42,((36,(((44,43),(41,30)),(22,(23,21)))),3))))),1);
   tree tree_125 [p = 0.001, P = 0.154] = [&W 0.000633] ((((39,38),37),((33,20),((35,28),((40,(27,26)),((34,(32,24)),19))))),(31,((4,((29,25),2)),((45,(46,(6,((((18,17),(16,13)),10),((14,(15,(8,7))),(11,(12,(9,5)))))))),(42,((36,(((44,43),(41,30)),(22,(23,21)))),3))))),1);
   tree tree_126 [p = 0.001, P = 0.155] = [&W 0.000633] (((38,(39,37)),((33,20),((35,28),((40,(27,26)),((34,(32,24)),19))))),(31,((4,((29,25),2)),(((46,45),(6,((((18,17),(16,13)),10),((14,(15,(8,7))),(11,(12,(9,5))))))),((36,(((44,43),(41,30)),(22,(23,21)))),(42,3))))),1);
   tree tree_127 [p = 0.001, P = 0.155] = [&W 0.000633] ((((39,38),37),((33,20),((34,(35,28)),((40,(27,26)),((32,24),19))))),(31,((4,((29,25),2)),(((46,45),((((18,17),(16,13)),10),(6,((14,(15,(8,7))),(11,(12,(9,5))))))),(42,((36,(((44,43),(41,30)),(22,(23,21)))),3))))),1);
   tree tree_128 [p = 0.001, P = 0.156] = [&W 0.000633] (((38,(39,37)),((33,20),((34,(35,28)),((40,(27,26)),((32,24),19))))),(31,((4,((29,25),2)),(((46,45),((((18,17),(16,13)),10),(6,((14,(15,(8,7))),(11,(12,(9,5))))))),((42,(36,((44,43),((41,30),(23,(22,21)))))),3)))),1);
   tree tree_129 [p = 0.001, P = 0.157] = [&W 0.000633] (((38,(39,37)),((33,20),((34,(35,28)),((40,(27,26)),((32,24),19))))),(31,((4,((29,25),2)),(((46,45),(((((18,17),(16,13)),10),6),((14,(15,(8,7))),(11,(12,(9,5)))))),(42,((36,((44,43),((41,30),(22,(23,21))))),3))))),1);
   tree tree_130 [p = 0.001, P = 0.157] = [&W 0.000563] (((38,(39,37)),((33,20),((34,(35,28)),((40,(27,26)),((32,24),19))))),(31,((4,((6,((((18,17),(16,13)),10),((14,(15,(8,7))),(11,(12,(9,5)))))),((29,25),2))),((46,45),(((42,36),(((44,43),(41,30)),((23,22),21))),3)))),1);
   tree tree_131 [p = 0.001, P = 0.158] = [&W 0.000563] ((((39,38),37),((33,20),((35,28),((40,(27,26)),((34,(32,24)),19))))),(31,((4,((29,25),2)),(((46,45),(6,((((18,17),(16,13)),10),((14,(15,(8,7))),(11,(12,(9,5))))))),(42,((36,((41,30),((44,43),((23,22),21)))),3))))),1);
   tree tree_132 [p = 0.001, P = 0.158] = [&W 0.000563] (((38,(39,37)),((33,20),((35,28),((40,(27,26)),((34,(32,24)),19))))),(31,((4,((6,((((18,17),(16,13)),10),((14,(15,(8,7))),(11,(12,(9,5)))))),((29,25),2))),(((46,45),42),((36,(((44,43),(41,30)),((23,22),21))),3)))),1);
   tree tree_133 [p = 0.001, P = 0.159] = [&W 0.000563] (((38,(39,37)),((33,20),((34,(35,28)),((40,(27,26)),((32,24),19))))),(31,((4,((29,25),2)),(((46,45),(6,((((18,17),(16,13)),10),((14,(15,(8,7))),(11,(12,(9,5))))))),(((42,36),((44,43),((41,30),(23,(22,21))))),3)))),1);
   tree tree_134 [p = 0.001, P = 0.160] = [&W 0.000563] (((38,(39,37)),((33,20),((34,(35,28)),((40,(27,26)),((32,24),19))))),(31,((4,((29,25),2)),(((46,45),((((18,17),(16,13)),10),(6,((14,(15,(8,7))),(11,(12,(9,5))))))),((36,(((44,43),(41,30)),(23,(22,21)))),(42,3))))),1);
   tree tree_135 [p = 0.001, P = 0.160] = [&W 0.000563] (((38,(39,37)),((33,20),((34,(35,28)),((40,(27,26)),((32,24),19))))),(31,((4,((6,((((18,17),(16,13)),10),((14,(15,(8,7))),(11,(12,(9,5)))))),((29,25),2))),((46,45),(((42,36),(((44,43),(41,30)),(23,(22,21)))),3)))),1);
   tree tree_136 [p = 0.001, P = 0.161] = [&W 0.000563] (((38,(39,37)),((33,20),((35,28),((40,(27,26)),((34,(32,24)),19))))),(31,((4,((6,((((18,17),(16,13)),10),((14,(15,(8,7))),(11,(12,(9,5)))))),((29,25),2))),((46,45),(42,((36,(((44,43),(41,30)),((23,22),21))),3))))),1);
   tree tree_137 [p = 0.001, P = 0.161] = [&W 0.000563] (((38,(39,37)),((33,20),((34,(35,28)),((40,(27,26)),((32,24),19))))),(31,((4,((29,25),2)),(((46,45),((((18,17),(16,13)),10),(6,((14,(15,(8,7))),(11,(12,(9,5))))))),(((42,36),((44,43),((41,30),(23,(22,21))))),3)))),1);
   tree tree_138 [p = 0.001, P = 0.162] = [&W 0.000563] (((38,(39,37)),((33,20),((35,28),(34,((40,(27,26)),((32,24),19)))))),(31,((4,((29,25),2)),(((46,45),((((18,17),(16,13)),10),(6,((14,(15,(8,7))),(11,(12,(9,5))))))),((42,(36,(((44,43),(41,30)),(23,(22,21))))),3)))),1);
   tree tree_139 [p = 0.001, P = 0.162] = [&W 0.000563] (((38,(39,37)),((33,20),((34,(35,28)),((40,(27,26)),((32,24),19))))),(31,((4,((29,25),2)),(((46,45),(6,((((18,17),(16,13)),10),((14,(15,(8,7))),(11,(12,(9,5))))))),((36,(42,(((44,43),(41,30)),(23,(22,21))))),3)))),1);
   tree tree_140 [p = 0.001, P = 0.163] = [&W 0.000563] (((38,(39,37)),((33,20),((34,(35,28)),((40,(27,26)),((32,24),19))))),(31,((4,((6,((((18,17),(16,13)),10),((14,(15,(8,7))),(11,(12,(9,5)))))),((29,25),2))),((46,45),(42,((36,(((44,43),(41,30)),(23,(22,21)))),3))))),1);
   tree tree_141 [p = 0.001, P = 0.163] = [&W 0.000563] (((38,(39,37)),((33,20),((35,28),((40,(27,26)),((34,(32,24)),19))))),(31,((4,((29,25),2)),(((46,45),(6,((((18,17),(16,13)),10),((14,(15,(8,7))),(11,(12,(9,5))))))),((42,(36,((41,30),((44,43),((23,22),21))))),3)))),1);
   tree tree_142 [p = 0.001, P = 0.164] = [&W 0.000563] (((38,(39,37)),((33,20),((34,(35,28)),((40,(27,26)),((32,24),19))))),(31,((4,((29,25),2)),(((46,45),(6,((((18,17),(16,13)),10),((14,(15,(8,7))),(11,(12,(9,5))))))),(((42,36),((41,30),((44,43),((23,22),21)))),3)))),1);
   tree tree_143 [p = 0.001, P = 0.165] = [&W 0.000563] (((38,(39,37)),((33,20),((34,(35,28)),((40,(27,26)),((32,24),19))))),(31,((4,((29,25),2)),(((46,45),(6,((((18,17),(16,13)),10),((14,(15,(8,7))),(11,(12,(9,5))))))),((36,((44,43),((41,30),((23,22),21)))),(42,3))))),1);
   tree tree_144 [p = 0.001, P = 0.165] = [&W 0.000563] (((38,(39,37)),((33,20),((34,(35,28)),((40,(27,26)),((32,24),19))))),(31,((4,((29,25),2)),((45,(46,(6,((((18,17),(16,13)),10),((14,(15,(8,7))),(11,(12,(9,5)))))))),(42,((36,((44,43),((41,30),(22,(23,21))))),3))))),1);
   tree tree_145 [p = 0.001, P = 0.166] = [&W 0.000563] (((38,(39,37)),((33,20),((34,(35,28)),((40,(27,26)),((32,24),19))))),(31,((4,((29,25),2)),(((46,45),(6,((((18,17),(16,13)),10),((14,(15,(8,7))),(11,(12,(9,5))))))),(((42,36),((41,30),((44,43),(22,(23,21))))),3)))),1);
   tree tree_146 [p = 0.001, P = 0.166] = [&W 0.000563] (((39,(38,37)),((33,20),((34,(35,28)),((40,(27,26)),((32,24),19))))),(31,((4,((29,25),2)),(((46,45),(6,((((18,17),(16,13)),10),((14,(15,(8,7))),(11,(12,(9,5))))))),((42,(36,(((44,43),(41,30)),(22,(23,21))))),3)))),1);
   tree tree_147 [p = 0.001, P = 0.167] = [&W 0.000563] (((38,(39,37)),((33,20),((35,28),((40,(27,26)),((34,(32,24)),19))))),(31,((4,((29,25),2)),((45,(46,(6,((((18,17),(16,13)),10),((14,(15,(8,7))),(11,(12,(9,5)))))))),((42,(36,(((44,43),(41,30)),(22,(23,21))))),3)))),1);
   tree tree_148 [p = 0.001, P = 0.167] = [&W 0.000563] (((38,(39,37)),((33,20),((34,(35,28)),((40,(27,26)),((32,24),19))))),(31,((4,((29,25),2)),((45,(46,(((((18,17),(16,13)),10),6),((14,(15,(8,7))),(11,(12,(9,5))))))),(42,((36,(((44,43),(41,30)),((23,22),21))),3))))),1);
   tree tree_149 [p = 0.001, P = 0.168] = [&W 0.000563] (((38,(39,37)),((33,20),((35,28),((40,(27,26)),((34,(32,24)),19))))),(31,((4,((29,25),2)),(((46,45),(((((18,17),(16,13)),10),6),((14,(15,(8,7))),(11,(12,(9,5)))))),((42,(36,(((44,43),(41,30)),(22,(23,21))))),3)))),1);
   tree tree_150 [p = 0.001, P = 0.169] = [&W 0.000563] (((39,(38,37)),((33,20),((34,(35,28)),((40,(27,26)),((32,24),19))))),(31,((4,((29,25),2)),(((46,45),(((((18,17),(16,13)),10),6),((14,(15,(8,7))),(11,(12,(9,5)))))),(42,((36,(((44,43),(41,30)),((23,22),21))),3))))),1);
   tree tree_151 [p = 0.001, P = 0.169] = [&W 0.000563] (((38,(39,37)),((33,20),((34,(35,28)),((40,(27,26)),((32,24),19))))),(31,(((46,45),(6,((((18,17),(16,13)),10),((14,(15,(8,7))),(11,(12,(9,5))))))),((4,((29,25),2)),(42,((36,((41,30),((44,43),(22,(23,21))))),3))))),1);
   tree tree_152 [p = 0.001, P = 0.170] = [&W 0.000563] (((38,(39,37)),((33,20),((35,28),(34,((40,(27,26)),((32,24),19)))))),(31,((4,((29,25),2)),(((46,45),(6,((((18,17),(16,13)),10),((14,(15,(8,7))),(11,(12,(9,5))))))),(42,((36,((44,43),((41,30),((23,22),21)))),3))))),1);
   tree tree_153 [p = 0.001, P = 0.170] = [&W 0.000563] (((38,(39,37)),((33,20),((35,28),((40,(27,26)),((34,(32,24)),19))))),(31,((4,((29,25),2)),(((46,45),(((((18,17),(16,13)),10),6),((14,(15,(8,7))),(11,(12,(9,5)))))),(42,((36,((44,43),((41,30),(23,(22,21))))),3))))),1);
   tree tree_154 [p = 0.001, P = 0.171] = [&W 0.000563] (((38,(39,37)),((33,20),((35,28),((40,(27,26)),((34,(32,24)),19))))),(31,((4,((29,25),2)),(((46,45),(((((18,17),(16,13)),10),6),((14,(15,(8,7))),(11,(12,(9,5)))))),(42,((36,((41,30),((44,43),(23,(22,21))))),3))))),1);
   tree tree_155 [p = 0.001, P = 0.171] = [&W 0.000563] (((38,(39,37)),((33,20),((35,28),(34,((40,(27,26)),((32,24),19)))))),(31,((4,((29,25),2)),(((46,45),(6,((((18,17),(16,13)),10),((14,(15,(8,7))),(11,(12,(9,5))))))),(((42,36),(((44,43),(41,30)),((23,22),21))),3)))),1);
   tree tree_156 [p = 0.001, P = 0.172] = [&W 0.000563] (((39,(38,37)),((33,20),((34,(35,28)),((40,(27,26)),((32,24),19))))),(31,((4,((29,25),2)),(((46,45),((((18,17),(16,13)),10),(6,((14,(15,(8,7))),(11,(12,(9,5))))))),(42,((36,(((44,43),(41,30)),((23,22),21))),3))))),1);
   tree tree_157 [p = 0.001, P = 0.172] = [&W 0.000563] (((38,(39,37)),((33,20),((35,28),((40,(27,26)),((34,(32,24)),19))))),(31,((4,((29,25),2)),(((46,45),(((((18,17),(16,13)),10),6),((14,(15,(8,7))),(11,(12,(9,5)))))),(42,((36,((44,43),((41,30),((23,22),21)))),3))))),1);
   tree tree_158 [p = 0.001, P = 0.173] = [&W 0.000563] (((38,(39,37)),((33,20),((34,(35,28)),((40,(27,26)),((32,24),19))))),(31,((4,((29,25),2)),(((46,45),(((((18,17),(16,13)),10),6),((14,(15,(8,7))),(11,(12,(9,5)))))),(((42,36),(((44,43),(41,30)),(23,(22,21)))),3)))),1);
   tree tree_159 [p = 0.001, P = 0.174] = [&W 0.000563] (((38,(39,37)),((33,20),((35,28),((40,(27,26)),(34,((32,24),19)))))),(31,((4,((29,25),2)),(((46,45),(6,((((18,17),(16,13)),10),((14,(15,(8,7))),(11,(12,(9,5))))))),(((42,36),(((44,43),(41,30)),((23,22),21))),3)))),1);
   tree tree_160 [p = 0.001, P = 0.174] = [&W 0.000563] (((38,(39,37)),((33,20),((35,28),((40,(27,26)),((34,(32,24)),19))))),(31,((4,((29,25),2)),((45,(46,(6,((((18,17),(16,13)),10),((14,(15,(8,7))),(11,(12,(9,5)))))))),((42,(36,(((44,43),(41,30)),(23,(22,21))))),3)))),1);
   tree tree_161 [p = 0.001, P = 0.175] = [&W 0.000563] (((38,(39,37)),((33,20),((35,28),((40,(27,26)),((34,(32,24)),19))))),(31,((4,((29,25),2)),(((46,45),((((18,17),(16,13)),10),(6,((14,(15,(8,7))),(11,(12,(9,5))))))),(((42,36),(((44,43),(41,30)),((23,22),21))),3)))),1);
   tree tree_162 [p = 0.001, P = 0.175] = [&W 0.000563] (((38,(39,37)),((33,20),((35,28),((40,(27,26)),((34,(32,24)),19))))),(31,((4,((29,25),2)),(((46,45),(6,((((18,17),(16,13)),10),((14,(15,(8,7))),(11,(12,(9,5))))))),(((42,36),((41,30),((44,43),(23,(22,21))))),3)))),1);
   tree tree_163 [p = 0.001, P = 0.176] = [&W 0.000563] (((38,(39,37)),((33,20),((34,(35,28)),((40,(27,26)),((32,24),19))))),(31,((4,((6,((((18,17),(16,13)),10),((14,(15,(8,7))),(11,(12,(9,5)))))),((29,25),2))),(((46,45),42),((36,(((44,43),(41,30)),((23,22),21))),3)))),1);
   tree tree_164 [p = 0.001, P = 0.176] = [&W 0.000563] (((38,(39,37)),((33,20),((35,28),((40,(27,26)),((34,(32,24)),19))))),(31,((4,((29,25),2)),(((46,45),((((18,17),(16,13)),10),(6,((14,(15,(8,7))),(11,(12,(9,5))))))),((42,(36,((41,30),((44,43),((23,22),21))))),3)))),1);
   tree tree_165 [p = 0.000, P = 0.177] = [&W 0.000492] (((38,(39,37)),((33,20),((34,(35,28)),((40,(27,26)),((32,24),19))))),(31,((4,((29,25),2)),((45,(46,(6,((((18,17),(16,13)),10),((14,(15,(8,7))),(11,(12,(9,5)))))))),(((42,36),(((44,43),(41,30)),((23,22),21))),3)))),1);
   tree tree_166 [p = 0.000, P = 0.177] = [&W 0.000492] (((38,(39,37)),((33,20),((34,(35,28)),((40,(27,26)),((32,24),19))))),(31,((4,((29,25),2)),((45,(46,(6,((((18,17),(16,13)),10),((14,(15,(8,7))),(11,(12,(9,5)))))))),((42,(36,(((44,43),(41,30)),(22,(23,21))))),3)))),1);
   tree tree_167 [p = 0.000, P = 0.178] = [&W 0.000492] (((38,(39,37)),((33,20),((34,(35,28)),((40,(27,26)),((32,24),19))))),(31,((4,((29,25),2)),(((46,45),((((18,17),(16,13)),10),(6,((14,(15,(8,7))),(11,(12,(9,5))))))),((42,(36,((44,43),((41,30),((23,22),21))))),3)))),1);
   tree tree_168 [p = 0.000, P = 0.178] = [&W 0.000492] ((((39,38),37),((33,20),((35,28),(34,((40,(27,26)),((32,24),19)))))),(31,((4,((29,25),2)),(((46,45),(6,((((18,17),(16,13)),10),((14,(15,(8,7))),(11,(12,(9,5))))))),(42,((36,(((44,43),(41,30)),((23,22),21))),3))))),1);
   tree tree_169 [p = 0.000, P = 0.179] = [&W 0.000492] (((38,(39,37)),((33,20),((35,28),(34,((40,(27,26)),((32,24),19)))))),(31,((4,((29,25),2)),(((46,45),(6,((((18,17),(16,13)),10),((14,(15,(8,7))),(11,(12,(9,5))))))),(42,((36,((41,30),((44,43),(23,(22,21))))),3))))),1);
   tree tree_170 [p = 0.000, P = 0.179] = [&W 0.000492] (((38,(39,37)),((33,20),((34,(35,28)),((40,(27,26)),((32,24),19))))),(31,((4,((29,25),2)),(((46,45),(6,((((18,17),(16,13)),10),((14,(15,(8,7))),(11,(12,(9,5))))))),(((42,36),((44,43),((41,30),((23,22),21)))),3)))),1);
   tree tree_171 [p = 0.000, P = 0.180] = [&W 0.000492] (((38,(39,37)),((33,20),((35,28),((40,(27,26)),((34,(32,24)),19))))),(31,((4,((29,25),2)),(((46,45),((((18,17),(16,13)),10),(6,((14,(15,(8,7))),(11,(12,(9,5))))))),((42,(36,((44,43),((41,30),((23,22),21))))),3)))),1);
   tree tree_172 [p = 0.000, P = 0.180] = [&W 0.000492] (((38,(39,37)),((33,20),((35,28),(34,((40,(27,26)),((32,24),19)))))),(31,((4,((29,25),2)),(((46,45),(6,((((18,17),(16,13)),10),((14,(15,(8,7))),(11,(12,(9,5))))))),(42,((36,((41,30),((44,43),((23,22),21)))),3))))),1);
   tree tree_173 [p = 0.000, P = 0.181] = [&W 0.000492] (((38,(39,37)),((33,20),((35,28),((40,(27,26)),((34,(32,24)),19))))),(31,((4,((29,25),2)),(((46,45),((((18,17),(16,13)),10),(6,((14,(15,(8,7))),(11,(12,(9,5))))))),(42,((36,((44,43),((41,30),((23,22),21)))),3))))),1);
   tree tree_174 [p = 0.000, P = 0.181] = [&W 0.000492] (((38,(39,37)),((33,20),((34,(35,28)),((40,(27,26)),((32,24),19))))),(31,((4,((29,25),2)),((45,(46,(6,((((18,17),(16,13)),10),((14,(15,(8,7))),(11,(12,(9,5)))))))),((42,(36,(((44,43),(41,30)),((23,22),21)))),3)))),1);
   tree tree_175 [p = 0.000, P = 0.182] = [&W 0.000492] (((38,(39,37)),((33,20),((35,28),((40,(27,26)),((34,(32,24)),19))))),(31,((4,((29,25),2)),(((46,45),(6,((((18,17),(16,13)),10),((14,(15,(8,7))),(11,(12,(9,5))))))),(((42,36),((44,43),((41,30),(23,(22,21))))),3)))),1);
   tree tree_176 [p = 0.000, P = 0.182] = [&W 0.000492] (((38,(39,37)),((33,20),((34,(35,28)),((40,(27,26)),((32,24),19))))),(31,((4,((29,25),2)),((45,(46,(6,((((18,17),(16,13)),10),((14,(15,(8,7))),(11,(12,(9,5)))))))),(42,((36,((41,30),((44,43),(23,(22,21))))),3))))),1);
   tree tree_177 [p = 0.000, P = 0.183] = [&W 0.000492] (((38,(39,37)),((33,20),((34,(35,28)),((40,(27,26)),((32,24),19))))),(31,((4,((29,25),2)),(((46,45),(6,((((18,17),(16,13)),10),((14,(15,(8,7))),(11,(12,(9,5))))))),((36,(42,(((44,43),(41,30)),(22,(23,21))))),3)))),1);
   tree tree_178 [p = 0.000, P = 0.183] = [&W 0.000492] (((38,(39,37)),((33,20),((35,28),((40,(27,26)),((34,(32,24)),19))))),(31,((4,((29,25),2)),(((46,45),(6,((((18,17),(16,13)),10),((14,(15,(8,7))),(11,(12,(9,5))))))),(((42,36),((41,30),((44,43),((23,22),21)))),3)))),1);
   tree tree_179 [p = 0.000, P = 0.184] = [&W 0.000492] (((39,(38,37)),((33,20),((34,(35,28)),((40,(27,26)),((32,24),19))))),(31,((4,((29,25),2)),(((46,45),(6,((((18,17),(16,13)),10),((14,(15,(8,7))),(11,(12,(9,5))))))),((42,(36,(((44,43),(41,30)),(23,(22,21))))),3)))),1);
   tree tree_180 [p = 0.000, P = 0.184] = [&W 0.000492] ((((39,38),37),((33,20),((34,(35,28)),((40,(27,26)),((32,24),19))))),(31,((4,((29,25),2)),(((46,45),((((18,17),(16,13)),10),(6,((14,(15,(8,7))),(11,(12,(9,5))))))),((42,(36,(((44,43),(41,30)),(23,(22,21))))),3)))),1);
   tree tree_181 [p = 0.000, P = 0.185] = [&W 0.000492] (((38,(39,37)),((33,20),((35,28),((40,(27,26)),((34,(32,24)),19))))),(31,((4,((29,25),2)),(((46,45),(6,((((18,17),(16,13)),10),((14,(15,(8,7))),(11,(12,(9,5))))))),((42,(36,((44,43),((41,30),(22,(23,21)))))),3)))),1);
   tree tree_182 [p = 0.000, P = 0.185] = [&W 0.000492] (((38,(39,37)),((33,20),((34,(35,28)),((40,(27,26)),((32,24),19))))),(31,((4,((29,25),2)),(((46,45),(((((18,17),(16,13)),10),6),((14,(15,(8,7))),(11,(12,(9,5)))))),(42,((36,((44,43),((41,30),((23,22),21)))),3))))),1);
   tree tree_183 [p = 0.000, P = 0.186] = [&W 0.000492] (((38,(39,37)),((33,20),((35,28),((40,(27,26)),((34,(32,24)),19))))),(31,((4,((29,25),2)),(((46,45),(((((18,17),(16,13)),10),6),((14,(15,(8,7))),(11,(12,(9,5)))))),(42,((36,((44,43),((41,30),(22,(23,21))))),3))))),1);
   tree tree_184 [p = 0.000, P = 0.186] = [&W 0.000492] (((38,(39,37)),((33,20),((35,28),(34,((40,(27,26)),((32,24),19)))))),(31,((4,((29,25),2)),(((46,45),(6,((((18,17),(16,13)),10),((14,(15,(8,7))),(11,(12,(9,5))))))),((42,(36,((44,43),((41,30),(22,(23,21)))))),3)))),1);
   tree tree_185 [p = 0.000, P = 0.187] = [&W 0.000492] ((((39,38),37),((33,20),((34,(35,28)),((40,(27,26)),((32,24),19))))),(31,((4,((29,25),2)),(((46,45),(6,((((18,17),(16,13)),10),((14,(15,(8,7))),(11,(12,(9,5))))))),(((42,36),(((44,43),(41,30)),(23,(22,21)))),3)))),1);
   tree tree_186 [p = 0.000, P = 0.187] = [&W 0.000492] ((((39,38),37),((33,20),((34,(35,28)),((40,(27,26)),((32,24),19))))),(31,((4,((29,25),2)),((45,(46,(6,((((18,17),(16,13)),10),((14,(15,(8,7))),(11,(12,(9,5)))))))),(42,((36,(((44,43),(41,30)),(23,(22,21)))),3))))),1);
   tree tree_187 [p = 0.000, P = 0.188] = [&W 0.000492] ((((39,38),37),((33,20),((34,(35,28)),((40,(27,26)),((32,24),19))))),(31,((4,((29,25),2)),(((46,45),(6,((((18,17),(16,13)),10),((14,(15,(8,7))),(11,(12,(9,5))))))),(42,((36,((44,43),((41,30),(23,(22,21))))),3))))),1);
   tree tree_188 [p = 0.000, P = 0.188] = [&W 0.000492] (((38,(39,37)),((33,20),((35,28),(34,((40,(27,26)),((32,24),19)))))),(31,((4,((29,25),2)),(((46,45),((((18,17),(16,13)),10),(6,((14,(15,(8,7))),(11,(12,(9,5))))))),(((42,36),(((44,43),(41,30)),(23,(22,21)))),3)))),1);
   tree tree_189 [p = 0.000, P = 0.189] = [&W 0.000492] (((38,(39,37)),((33,20),((34,(35,28)),((40,(27,26)),((32,24),19))))),(31,((4,((29,25),2)),(((46,45),(6,((((18,17),(16,13)),10),((14,(15,(8,7))),(11,(12,(9,5))))))),((36,(((44,43),(41,30)),((23,22),21))),(42,3))))),1);
   tree tree_190 [p = 0.000, P = 0.189] = [&W 0.000492] (((38,(39,37)),((33,20),((34,(35,28)),((40,(27,26)),((32,24),19))))),(31,((4,((29,25),2)),(((46,45),(((((18,17),(16,13)),10),6),((14,(15,(8,7))),(11,(12,(9,5)))))),((42,(36,((44,43),((41,30),(22,(23,21)))))),3)))),1);
   tree tree_191 [p = 0.000, P = 0.190] = [&W 0.000492] (((38,(39,37)),((33,20),((35,28),(34,((40,(27,26)),((32,24),19)))))),(31,((4,((29,25),2)),(((46,45),((((18,17),(16,13)),10),(6,((14,(15,(8,7))),(11,(12,(9,5))))))),(42,((36,((41,30),((44,43),((23,22),21)))),3))))),1);
   tree tree_192 [p = 0.000, P = 0.190] = [&W 0.000492] (((38,(39,37)),((33,20),((35,28),(34,((40,(27,26)),((32,24),19)))))),(31,((4,((29,25),2)),((45,(46,(6,((((18,17),(16,13)),10),((14,(15,(8,7))),(11,(12,(9,5)))))))),((42,(36,(((44,43),(41,30)),(22,(23,21))))),3)))),1);
   tree tree_193 [p = 0.000, P = 0.191] = [&W 0.000492] (((38,(39,37)),((33,20),((34,(35,28)),((40,(27,26)),((32,24),19))))),(31,((4,((29,25),2)),(((46,45),((((18,17),(16,13)),10),(6,((14,(15,(8,7))),(11,(12,(9,5))))))),((36,(((44,43),(41,30)),(22,(23,21)))),(42,3))))),1);
   tree tree_194 [p = 0.000, P = 0.191] = [&W 0.000492] (((39,(38,37)),((33,20),((34,(35,28)),((40,(27,26)),((32,24),19))))),(31,((4,((29,25),2)),(((46,45),((((18,17),(16,13)),10),(6,((14,(15,(8,7))),(11,(12,(9,5))))))),(42,((36,(((44,43),(41,30)),(22,(23,21)))),3))))),1);
   tree tree_195 [p = 0.000, P = 0.192] = [&W 0.000422] (((38,(39,37)),((33,20),((35,28),((40,(27,26)),((34,(32,24)),19))))),(31,(45,((4,((6,((((18,17),(16,13)),10),((14,(15,(8,7))),(11,(12,(9,5)))))),((29,25),2))),((46,42),((36,(((44,43),(41,30)),(22,(23,21)))),3))))),1);
   tree tree_196 [p = 0.000, P = 0.192] = [&W 0.000422] (((38,(39,37)),((33,20),((35,28),((40,(27,26)),((34,(32,24)),19))))),(31,((4,((29,25),2)),(((46,45),(6,((((18,17),(16,13)),10),((14,(15,(8,7))),(11,(12,(9,5))))))),((42,(36,((44,43),((41,30),((23,22),21))))),3)))),1);
   tree tree_197 [p = 0.000, P = 0.192] = [&W 0.000422] (((38,(39,37)),((33,20),((35,28),((40,(27,26)),((34,(32,24)),19))))),(31,((4,((29,25),2)),(((46,45),(((((18,17),(16,13)),10),6),((14,(15,(8,7))),(11,(12,(9,5)))))),((36,(((44,43),(41,30)),(23,(22,21)))),(42,3))))),1);
   tree tree_198 [p = 0.000, P = 0.193] = [&W 0.000422] (((38,(39,37)),((33,20),((35,28),((40,(27,26)),((34,(32,24)),19))))),(31,(45,((4,((46,(6,((((18,17),(16,13)),10),((14,(15,(8,7))),(11,(12,(9,5))))))),((29,25),2))),(((42,36),(((44,43),(41,30)),(23,(22,21)))),3)))),1);
   tree tree_199 [p = 0.000, P = 0.193] = [&W 0.000422] (((38,(39,37)),((33,20),((35,28),(34,((40,(27,26)),((32,24),19)))))),(31,((4,((29,25),2)),(((46,45),((((18,17),(16,13)),10),(6,((14,(15,(8,7))),(11,(12,(9,5))))))),(42,((36,((41,30),((44,43),(23,(22,21))))),3))))),1);
   tree tree_200 [p = 0.000, P = 0.194] = [&W 0.000422] (((38,(39,37)),((33,20),((35,28),(34,((40,(27,26)),((32,24),19)))))),(31,((4,((29,25),2)),(((46,45),((((18,17),(16,13)),10),(6,((14,(15,(8,7))),(11,(12,(9,5))))))),((42,(36,((44,43),((41,30),(23,(22,21)))))),3)))),1);
   tree tree_201 [p = 0.000, P = 0.194] = [&W 0.000422] (((38,(39,37)),((33,20),((34,(35,28)),((40,(27,26)),((32,24),19))))),(31,((4,((29,25),2)),(((46,45),((((18,17),(16,13)),10),(6,((14,(15,(8,7))),(11,(12,(9,5))))))),(((42,36),((44,43),((41,30),(22,(23,21))))),3)))),1);
   tree tree_202 [p = 0.000, P = 0.195] = [&W 0.000422] (((38,(39,37)),((33,20),((35,28),((40,(27,26)),((34,(32,24)),19))))),(31,((4,((29,25),2)),((45,(46,(6,((((18,17),(16,13)),10),((14,(15,(8,7))),(11,(12,(9,5)))))))),(((42,36),(((44,43),(41,30)),(23,(22,21)))),3)))),1);
   tree tree_203 [p = 0.000, P = 0.195] = [&W 0.000422] ((((39,38),37),((33,20),((34,(35,28)),((40,(27,26)),((32,24),19))))),(31,((4,((29,25),2)),(((46,45),(6,((((18,17),(16,13)),10),((14,(15,(8,7))),(11,(12,(9,5))))))),((42,(36,(((44,43),(41,30)),(23,(22,21))))),3)))),1);
   tree tree_204 [p = 0.000, P = 0.195] = [&W 0.000422] (((38,(39,37)),((33,20),((35,28),(34,((40,(27,26)),((32,24),19)))))),(31,((4,((29,25),2)),(((46,45),((((18,17),(16,13)),10),(6,((14,(15,(8,7))),(11,(12,(9,5))))))),(42,((36,((44,43),((41,30),((23,22),21)))),3))))),1);
   tree tree_205 [p = 0.000, P = 0.196] = [&W 0.000422] ((((39,38),37),((33,20),((35,28),((40,(27,26)),((34,(32,24)),19))))),(31,((4,((29,25),2)),(((46,45),((((18,17),(16,13)),10),(6,((14,(15,(8,7))),(11,(12,(9,5))))))),(42,((36,(((44,43),(41,30)),(23,(22,21)))),3))))),1);
   tree tree_206 [p = 0.000, P = 0.196] = [&W 0.000422] (((39,(38,37)),((33,20),((35,28),((40,(27,26)),((34,(32,24)),19))))),(31,((4,((29,25),2)),(((46,45),(6,((((18,17),(16,13)),10),((14,(15,(8,7))),(11,(12,(9,5))))))),(((42,36),(((44,43),(41,30)),((23,22),21))),3)))),1);
   tree tree_207 [p = 0.000, P = 0.197] = [&W 0.000422] ((((39,38),37),((33,20),((35,28),((40,(27,26)),((34,(32,24)),19))))),(31,((4,((29,25),2)),(((46,45),(6,((((18,17),(16,13)),10),((14,(15,(8,7))),(11,(12,(9,5))))))),(42,((36,(((44,43),(41,30)),((23,22),21))),3))))),1);
   tree tree_208 [p = 0.000, P = 0.197] = [&W 0.000422] (((38,(39,37)),((33,20),((35,28),((40,(27,26)),((34,(32,24)),19))))),(31,((4,((29,25),2)),((45,(46,((((18,17),(16,13)),10),(6,((14,(15,(8,7))),(11,(12,(9,5)))))))),(42,((36,(((44,43),(41,30)),(23,(22,21)))),3))))),1);
   tree tree_209 [p = 0.000, P = 0.198] = [&W 0.000422] (((38,(39,37)),((33,20),((34,(35,28)),((40,(27,26)),((32,24),19))))),(31,((4,((29,25),2)),(((46,45),(6,((((18,17),(16,13)),10),((14,(15,(8,7))),(11,(12,(9,5))))))),((36,(((44,43),(41,30)),(23,(22,21)))),(42,3))))),1);
   tree tree_210 [p = 0.000, P = 0.198] = [&W 0.000422] (((38,(39,37)),((33,20),((35,28),((40,(27,26)),((34,(32,24)),19))))),(31,((4,((29,25),2)),(((46,45),(6,((((18,17),(16,13)),10),((14,(15,(8,7))),(11,(12,(9,5))))))),((36,(42,(((44,43),(41,30)),(23,(22,21))))),3)))),1);
   tree tree_211 [p = 0.000, P = 0.198] = [&W 0.000422] (((38,(39,37)),((33,20),((35,28),((40,(27,26)),(34,((32,24),19)))))),(31,((4,((29,25),2)),(((46,45),(6,((((18,17),(16,13)),10),((14,(15,(8,7))),(11,(12,(9,5))))))),(((42,36),(((44,43),(41,30)),(22,(23,21)))),3)))),1);
   tree tree_212 [p = 0.000, P = 0.199] = [&W 0.000422] (((38,(39,37)),((33,20),((35,28),((40,(27,26)),(34,((32,24),19)))))),(31,((4,((29,25),2)),(((46,45),(((((18,17),(16,13)),10),6),((14,(15,(8,7))),(11,(12,(9,5)))))),(42,((36,(((44,43),(41,30)),((23,22),21))),3))))),1);
   tree tree_213 [p = 0.000, P = 0.199] = [&W 0.000422] (((38,(39,37)),((33,20),((34,(35,28)),(((40,(27,26)),(32,24)),19)))),(31,((4,((29,25),2)),(((46,45),(6,((((18,17),(16,13)),10),((14,(15,(8,7))),(11,(12,(9,5))))))),(42,((36,(((44,43),(41,30)),((23,22),21))),3))))),1);
   tree tree_214 [p = 0.000, P = 0.200] = [&W 0.000422] (((38,(39,37)),((33,20),((34,(35,28)),(((40,(27,26)),(32,24)),19)))),(31,((4,((29,25),2)),(((46,45),((((18,17),(16,13)),10),(6,((14,(15,(8,7))),(11,(12,(9,5))))))),(((42,36),(((44,43),(41,30)),((23,22),21))),3)))),1);
   tree tree_215 [p = 0.000, P = 0.200] = [&W 0.000422] (((38,(39,37)),((33,20),((34,(35,28)),((40,(27,26)),((32,24),19))))),(31,((4,((29,25),2)),(((46,45),(6,((((18,17),(16,13)),10),((14,(15,(8,7))),(11,(12,(9,5))))))),((36,(42,(((44,43),(41,30)),((23,22),21)))),3)))),1);
   tree tree_216 [p = 0.000, P = 0.200] = [&W 0.000422] ((((39,38),37),((33,20),((35,28),((40,(27,26)),((34,(32,24)),19))))),(31,((4,((29,25),2)),(((46,45),(6,((((18,17),(16,13)),10),((14,(15,(8,7))),(11,(12,(9,5))))))),((42,(36,(((44,43),(41,30)),(23,(22,21))))),3)))),1);
   tree tree_217 [p = 0.000, P = 0.201] = [&W 0.000422] (((38,(39,37)),((33,20),((34,(35,28)),((40,(27,26)),((32,24),19))))),(31,((4,((29,25),2)),(((46,45),(((((18,17),(16,13)),10),6),((14,(15,(8,7))),(11,(12,(9,5)))))),(42,((36,((41,30),((44,43),(22,(23,21))))),3))))),1);
   tree tree_218 [p = 0.000, P = 0.201] = [&W 0.000422] (((38,(39,37)),((33,20),((35,28),(34,((40,(27,26)),((32,24),19)))))),(31,((4,((29,25),2)),(((46,45),(((((18,17),(16,13)),10),6),((14,(15,(8,7))),(11,(12,(9,5)))))),(42,((36,(((44,43),(41,30)),(22,(23,21)))),3))))),1);
   tree tree_219 [p = 0.000, P = 0.202] = [&W 0.000422] (((38,(39,37)),((33,20),((35,28),((40,(27,26)),((34,(32,24)),19))))),(31,((4,((29,25),2)),(((46,45),(((((18,17),(16,13)),10),6),((14,(15,(8,7))),(11,(12,(9,5)))))),((36,(((44,43),(41,30)),(22,(23,21)))),(42,3))))),1);
   tree tree_220 [p = 0.000, P = 0.202] = [&W 0.000422] (((38,(39,37)),((33,20),((34,(35,28)),((40,(27,26)),((32,24),19))))),(31,((4,((29,25),2)),(((46,45),((((18,17),(16,13)),10),(6,((14,(15,(8,7))),(11,(12,(9,5))))))),(((42,36),((41,30),((44,43),((23,22),21)))),3)))),1);
   tree tree_221 [p = 0.000, P = 0.203] = [&W 0.000422] (((39,(38,37)),((33,20),((35,28),(34,((40,(27,26)),((32,24),19)))))),(31,((4,((29,25),2)),(((46,45),(6,((((18,17),(16,13)),10),((14,(15,(8,7))),(11,(12,(9,5))))))),(42,((36,(((44,43),(41,30)),(22,(23,21)))),3))))),1);
   tree tree_222 [p = 0.000, P = 0.203] = [&W 0.000422] (((38,(39,37)),((33,20),((35,28),(34,((40,(27,26)),((32,24),19)))))),(31,((4,((29,25),2)),(((46,45),(6,((((18,17),(16,13)),10),((14,(15,(8,7))),(11,(12,(9,5))))))),(42,((36,((44,43),((41,30),(22,(23,21))))),3))))),1);
   tree tree_223 [p = 0.000, P = 0.203] = [&W 0.000422] ((((39,38),37),((33,20),((35,28),((40,(27,26)),((34,(32,24)),19))))),(31,((4,((29,25),2)),(((46,45),(6,((((18,17),(16,13)),10),((14,(15,(8,7))),(11,(12,(9,5))))))),(42,((36,((41,30),((44,43),(22,(23,21))))),3))))),1);
   tree tree_224 [p = 0.000, P = 0.204] = [&W 0.000422] (((38,(39,37)),((33,20),((35,28),((40,(27,26)),((34,(32,24)),19))))),(31,(((46,45),(6,((((18,17),(16,13)),10),((14,(15,(8,7))),(11,(12,(9,5))))))),((4,((29,25),2)),(42,((36,(((44,43),(41,30)),((23,22),21))),3))))),1);
   tree tree_225 [p = 0.000, P = 0.204] = [&W 0.000422] (((38,(39,37)),((33,20),((35,28),(34,((40,(27,26)),((32,24),19)))))),(31,((4,((29,25),2)),((45,(46,(6,((((18,17),(16,13)),10),((14,(15,(8,7))),(11,(12,(9,5)))))))),(42,((36,(((44,43),(41,30)),(22,(23,21)))),3))))),1);
   tree tree_226 [p = 0.000, P = 0.205] = [&W 0.000422] (((38,(39,37)),((33,20),((34,(35,28)),((40,(27,26)),((32,24),19))))),(31,((4,((29,25),2)),((45,(46,(6,((((18,17),(16,13)),10),((14,(15,(8,7))),(11,(12,(9,5)))))))),((42,(36,((44,43),((41,30),((23,22),21))))),3)))),1);
   tree tree_227 [p = 0.000, P = 0.205] = [&W 0.000422] (((38,(39,37)),((33,20),((34,(35,28)),(((40,(27,26)),(32,24)),19)))),(31,((4,((29,25),2)),(((46,45),(6,((((18,17),(16,13)),10),((14,(15,(8,7))),(11,(12,(9,5))))))),(42,((36,((44,43),((41,30),(22,(23,21))))),3))))),1);
   tree tree_228 [p = 0.000, P = 0.206] = [&W 0.000422] (((38,(39,37)),((33,20),((35,28),((40,(27,26)),((34,(32,24)),19))))),(31,((4,((29,25),2)),(((46,45),((((18,17),(16,13)),10),(6,((14,(15,(8,7))),(11,(12,(9,5))))))),(42,((36,((44,43),((41,30),(22,(23,21))))),3))))),1);
   tree tree_229 [p = 0.000, P = 0.206] = [&W 0.000422] (((38,(39,37)),((33,20),((35,28),(34,((40,(27,26)),((32,24),19)))))),(31,((4,((29,25),2)),(((46,45),(6,((((18,17),(16,13)),10),((14,(15,(8,7))),(11,(12,(9,5))))))),((36,((44,43),((41,30),((23,22),21)))),(42,3))))),1);
   tree tree_230 [p = 0.000, P = 0.206] = [&W 0.000422] (((38,(39,37)),((33,20),((34,(35,28)),((40,(27,26)),((32,24),19))))),(31,((4,((29,25),2)),(((46,45),(((((18,17),(16,13)),10),6),((14,(15,(8,7))),(11,(12,(9,5)))))),((42,(36,(((44,43),(41,30)),(23,(22,21))))),3)))),1);
   tree tree_231 [p = 0.000, P = 0.207] = [&W 0.000422] (((38,(39,37)),((33,20),((35,28),((40,(27,26)),((34,(32,24)),19))))),(31,((4,((29,25),2)),(((46,45),(((((18,17),(16,13)),10),6),((14,(15,(8,7))),(11,(12,(9,5)))))),(((42,36),(((44,43),(41,30)),((23,22),21))),3)))),1);
   tree tree_232 [p = 0.000, P = 0.207] = [&W 0.000422] (((38,(39,37)),((33,20),(34,((35,28),((40,(27,26)),((32,24),19)))))),(31,((4,((29,25),2)),(((46,45),(6,((((18,17),(16,13)),10),((14,(15,(8,7))),(11,(12,(9,5))))))),(42,((36,(((44,43),(41,30)),((23,22),21))),3))))),1);
   tree tree_233 [p = 0.000, P = 0.208] = [&W 0.000422] (((38,(39,37)),((33,20),((34,(35,28)),(((40,(27,26)),(32,24)),19)))),(31,((4,((29,25),2)),(((46,45),(6,((((18,17),(16,13)),10),((14,(15,(8,7))),(11,(12,(9,5))))))),(((42,36),(((44,43),(41,30)),(22,(23,21)))),3)))),1);
   tree tree_234 [p = 0.000, P = 0.208] = [&W 0.000422] (((38,(39,37)),((33,20),((35,28),((40,(27,26)),((34,(32,24)),19))))),(31,((4,((6,((((18,17),(16,13)),10),((14,(15,(8,7))),(11,(12,(9,5)))))),((29,25),2))),(((46,45),42),((36,(((44,43),(41,30)),(23,(22,21)))),3)))),1);
   tree tree_235 [p = 0.000, P = 0.208] = [&W 0.000422] ((((39,38),37),((33,20),((34,(35,28)),((40,(27,26)),((32,24),19))))),(31,((4,((29,25),2)),((45,(46,(6,((((18,17),(16,13)),10),((14,(15,(8,7))),(11,(12,(9,5)))))))),(42,((36,(((44,43),(41,30)),((23,22),21))),3))))),1);
   tree tree_236 [p = 0.000, P = 0.209] = [&W 0.000422] ((((39,38),37),((33,20),((34,(35,28)),((40,(27,26)),((32,24),19))))),(31,((4,((29,25),2)),(((46,45),(6,((((18,17),(16,13)),10),((14,(15,(8,7))),(11,(12,(9,5))))))),(42,((36,((44,43),((41,30),((23,22),21)))),3))))),1);
   tree tree_237 [p = 0.000, P = 0.209] = [&W 0.000422] (((38,(39,37)),((33,20),((34,(35,28)),((40,(27,26)),((32,24),19))))),(31,((4,((29,25),2)),((45,(46,(6,((((18,17),(16,13)),10),((14,(15,(8,7))),(11,(12,(9,5)))))))),((42,(36,((44,43),((41,30),(22,(23,21)))))),3)))),1);
   tree tree_238 [p = 0.000, P = 0.210] = [&W 0.000422] ((((39,38),37),((33,20),((34,(35,28)),((40,(27,26)),((32,24),19))))),(31,((4,((29,25),2)),(((46,45),(6,((((18,17),(16,13)),10),((14,(15,(8,7))),(11,(12,(9,5))))))),((42,(36,(((44,43),(41,30)),((23,22),21)))),3)))),1);
   tree tree_239 [p = 0.000, P = 0.210] = [&W 0.000422] ((((39,38),37),((33,20),((35,28),((40,(27,26)),((34,(32,24)),19))))),(31,((4,((29,25),2)),(((46,45),(6,((((18,17),(16,13)),10),((14,(15,(8,7))),(11,(12,(9,5))))))),(42,((36,((41,30),((44,43),(23,(22,21))))),3))))),1);
   tree tree_240 [p = 0.000, P = 0.211] = [&W 0.000422] (((39,(38,37)),((33,20),((34,(35,28)),((40,(27,26)),((32,24),19))))),(31,((4,((29,25),2)),(((46,45),(6,((((18,17),(16,13)),10),((14,(15,(8,7))),(11,(12,(9,5))))))),((42,(36,(((44,43),(41,30)),((23,22),21)))),3)))),1);
   tree tree_241 [p = 0.000, P = 0.211] = [&W 0.000422] (((38,(39,37)),((33,20),((34,(35,28)),((40,(27,26)),((32,24),19))))),(31,((4,((29,25),2)),(((46,45),(6,((((18,17),(16,13)),10),((14,(15,(8,7))),(11,(12,(9,5))))))),((36,((44,43),((41,30),(22,(23,21))))),(42,3))))),1);
   tree tree_242 [p = 0.000, P = 0.211] = [&W 0.000422] ((((39,38),37),((33,20),((34,(35,28)),((40,(27,26)),((32,24),19))))),(31,((4,((29,25),2)),(((46,45),((((18,17),(16,13)),10),(6,((14,(15,(8,7))),(11,(12,(9,5))))))),(42,((36,(((44,43),(41,30)),(23,(22,21)))),3))))),1);
   tree tree_243 [p = 0.000, P = 0.212] = [&W 0.000422] (((38,(39,37)),((33,20),((35,28),(34,((40,(27,26)),((32,24),19)))))),(31,((4,((29,25),2)),((45,(46,(6,((((18,17),(16,13)),10),((14,(15,(8,7))),(11,(12,(9,5)))))))),(42,((36,(((44,43),(41,30)),(23,(22,21)))),3))))),1);
   tree tree_244 [p = 0.000, P = 0.212] = [&W 0.000422] (((38,(39,37)),((33,20),((34,(35,28)),((40,(27,26)),((32,24),19))))),(31,((4,((6,((((18,17),(16,13)),10),((14,(15,(8,7))),(11,(12,(9,5)))))),((29,25),2))),((46,45),((36,(((44,43),(41,30)),(22,(23,21)))),(42,3))))),1);
   tree tree_245 [p = 0.000, P = 0.213] = [&W 0.000422] (((38,(39,37)),((33,20),((35,28),((40,(27,26)),((34,(32,24)),19))))),(31,((4,((29,25),2)),(((46,45),((((18,17),(16,13)),10),(6,((14,(15,(8,7))),(11,(12,(9,5))))))),(((42,36),((41,30),((44,43),((23,22),21)))),3)))),1);
   tree tree_246 [p = 0.000, P = 0.213] = [&W 0.000422] (((38,(39,37)),((33,20),((35,28),(34,((40,(27,26)),((32,24),19)))))),(31,((4,((29,25),2)),(((46,45),(6,((((18,17),(16,13)),10),((14,(15,(8,7))),(11,(12,(9,5))))))),((42,(36,((41,30),((44,43),(23,(22,21)))))),3)))),1);
   tree tree_247 [p = 0.000, P = 0.214] = [&W 0.000422] (((39,(38,37)),((33,20),((34,(35,28)),((40,(27,26)),((32,24),19))))),(31,((4,((29,25),2)),(((46,45),((((18,17),(16,13)),10),(6,((14,(15,(8,7))),(11,(12,(9,5))))))),(42,((36,((41,30),((44,43),(22,(23,21))))),3))))),1);
   tree tree_248 [p = 0.000, P = 0.214] = [&W 0.000422] (((38,(39,37)),((33,20),((34,(35,28)),((40,(27,26)),((32,24),19))))),(31,((4,((29,25),2)),(((46,45),((((18,17),(16,13)),10),(6,((14,(15,(8,7))),(11,(12,(9,5))))))),(((42,36),(((44,43),(41,30)),(23,(22,21)))),3)))),1);
   tree tree_249 [p = 0.000, P = 0.214] = [&W 0.000422] (((38,(39,37)),((33,20),((35,28),((40,(27,26)),(34,((32,24),19)))))),(31,((4,((29,25),2)),(((46,45),((((18,17),(16,13)),10),(6,((14,(15,(8,7))),(11,(12,(9,5))))))),(42,((36,(((44,43),(41,30)),(22,(23,21)))),3))))),1);
   tree tree_250 [p = 0.000, P = 0.215] = [&W 0.000422] (((39,(38,37)),((33,20),((34,(35,28)),((40,(27,26)),((32,24),19))))),(31,((4,((29,25),2)),(((46,45),((((18,17),(16,13)),10),(6,((14,(15,(8,7))),(11,(12,(9,5))))))),(42,((36,(((44,43),(41,30)),(23,(22,21)))),3))))),1);
   tree tree_251 [p = 0.000, P = 0.215] = [&W 0.000352] ((((39,38),37),((33,20),((35,28),((40,(27,26)),((34,(32,24)),19))))),(31,((4,((29,25),2)),(((46,45),(6,((((18,17),(16,13)),10),((14,(15,(8,7))),(11,(12,(9,5))))))),(((42,36),(((44,43),(41,30)),(23,(22,21)))),3)))),1);
   tree tree_252 [p = 0.000, P = 0.216] = [&W 0.000352] (((38,(39,37)),((33,20),((34,(35,28)),((40,(27,26)),((32,24),19))))),(31,((4,((29,25),2)),(((46,45),((((18,17),(16,13)),10),(6,((14,(15,(8,7))),(11,(12,(9,5))))))),((42,(36,((41,30),((44,43),(23,(22,21)))))),3)))),1);
   tree tree_253 [p = 0.000, P = 0.216] = [&W 0.000352] (((38,(39,37)),((33,20),((35,28),((40,(27,26)),((34,(32,24)),19))))),(31,((4,((29,25),2)),(((46,45),((((18,17),(16,13)),10),(6,((14,(15,(8,7))),(11,(12,(9,5))))))),(((42,36),((44,43),((41,30),(22,(23,21))))),3)))),1);
   tree tree_254 [p = 0.000, P = 0.216] = [&W 0.000352] (((39,(38,37)),((33,20),((35,28),(34,((40,(27,26)),((32,24),19)))))),(31,((4,((29,25),2)),(((46,45),(6,((((18,17),(16,13)),10),((14,(15,(8,7))),(11,(12,(9,5))))))),(42,((36,((44,43),((41,30),((23,22),21)))),3))))),1);
   tree tree_255 [p = 0.000, P = 0.217] = [&W 0.000352] ((((39,38),37),((33,20),((34,(35,28)),((40,(27,26)),((32,24),19))))),(31,((4,((29,25),2)),(((46,45),(((((18,17),(16,13)),10),6),((14,(15,(8,7))),(11,(12,(9,5)))))),(42,((36,(((44,43),(41,30)),(23,(22,21)))),3))))),1);
   tree tree_256 [p = 0.000, P = 0.217] = [&W 0.000352] (((39,(38,37)),((33,20),((35,28),((40,(27,26)),((34,(32,24)),19))))),(31,((4,((29,25),2)),(((46,45),(((((18,17),(16,13)),10),6),((14,(15,(8,7))),(11,(12,(9,5)))))),(42,((36,(((44,43),(41,30)),((23,22),21))),3))))),1);
   tree tree_257 [p = 0.000, P = 0.217] = [&W 0.000352] (((38,(39,37)),((33,20),((34,(35,28)),((40,(27,26)),((32,24),19))))),(31,((4,(((((18,17),(16,13)),10),(6,((14,(15,(8,7))),(11,(12,(9,5)))))),((29,25),2))),((46,45),((42,(36,(((44,43),(41,30)),((23,22),21)))),3)))),1);
   tree tree_258 [p = 0.000, P = 0.218] = [&W 0.000352] (((38,(39,37)),((33,20),((34,(35,28)),((40,(27,26)),((32,24),19))))),(31,((4,((29,25),2)),((45,(46,(6,((((18,17),(16,13)),10),((14,(15,(8,7))),(11,(12,(9,5)))))))),(((42,36),(((44,43),(41,30)),(22,(23,21)))),3)))),1);
   tree tree_259 [p = 0.000, P = 0.218] = [&W 0.000352] (((38,(39,37)),((33,20),((35,28),((40,(27,26)),((34,(32,24)),19))))),(31,((4,((29,25),2)),(((46,45),(((((18,17),(16,13)),10),6),((14,(15,(8,7))),(11,(12,(9,5)))))),(42,((36,((41,30),((44,43),((23,22),21)))),3))))),1);
   tree tree_260 [p = 0.000, P = 0.218] = [&W 0.000352] (((39,(38,37)),((33,20),((34,(35,28)),((40,(27,26)),((32,24),19))))),(31,(((46,45),(6,((((18,17),(16,13)),10),((14,(15,(8,7))),(11,(12,(9,5))))))),((4,((29,25),2)),(42,((36,(((44,43),(41,30)),(22,(23,21)))),3))))),1);
   tree tree_261 [p = 0.000, P = 0.219] = [&W 0.000352] (((38,(39,37)),((33,20),((35,28),((40,(27,26)),((34,(32,24)),19))))),(31,((4,((29,25),2)),((45,(46,((((18,17),(16,13)),10),(6,((14,(15,(8,7))),(11,(12,(9,5)))))))),(42,((36,(((44,43),(41,30)),(22,(23,21)))),3))))),1);
   tree tree_262 [p = 0.000, P = 0.219] = [&W 0.000352] (((38,(39,37)),((33,20),((34,(35,28)),(((40,(27,26)),(32,24)),19)))),(31,((4,((29,25),2)),(((46,45),(6,((((18,17),(16,13)),10),((14,(15,(8,7))),(11,(12,(9,5))))))),((42,(36,(((44,43),(41,30)),(22,(23,21))))),3)))),1);
   tree tree_263 [p = 0.000, P = 0.219] = [&W 0.000352] (((38,(39,37)),((33,20),((35,28),(34,((40,(27,26)),((32,24),19)))))),(31,((4,((29,25),2)),((45,(46,(6,((((18,17),(16,13)),10),((14,(15,(8,7))),(11,(12,(9,5)))))))),(42,((36,(((44,43),(41,30)),((23,22),21))),3))))),1);
   tree tree_264 [p = 0.000, P = 0.220] = [&W 0.000352] (((38,(39,37)),((33,20),((35,28),((40,(27,26)),((34,(32,24)),19))))),(31,((4,((6,((((18,17),(16,13)),10),((14,(15,(8,7))),(11,(12,(9,5)))))),((29,25),2))),((46,45),(((42,36),(((44,43),(41,30)),(22,(23,21)))),3)))),1);
   tree tree_265 [p = 0.000, P = 0.220] = [&W 0.000352] (((38,(39,37)),((33,20),((35,28),((40,(27,26)),(34,((32,24),19)))))),(31,((4,((29,25),2)),(((46,45),((((18,17),(16,13)),10),(6,((14,(15,(8,7))),(11,(12,(9,5))))))),(((42,36),(((44,43),(41,30)),((23,22),21))),3)))),1);
   tree tree_266 [p = 0.000, P = 0.220] = [&W 0.000352] (((38,(39,37)),((33,20),((34,(35,28)),(((40,(27,26)),(32,24)),19)))),(31,((4,((29,25),2)),(((46,45),(6,((((18,17),(16,13)),10),((14,(15,(8,7))),(11,(12,(9,5))))))),((42,(36,(((44,43),(41,30)),(23,(22,21))))),3)))),1);
   tree tree_267 [p = 0.000, P = 0.221] = [&W 0.000352] (((38,(39,37)),((33,20),((35,28),((40,(27,26)),((34,(32,24)),19))))),(31,((4,((6,((((18,17),(16,13)),10),((14,(15,(8,7))),(11,(12,(9,5)))))),((29,25),2))),(((46,45),42),((36,(((44,43),(41,30)),(22,(23,21)))),3)))),1);
   tree tree_268 [p = 0.000, P = 0.221] = [&W 0.000352] (((38,(39,37)),((33,20),((35,28),((40,(27,26)),((32,24),(34,19)))))),(31,((4,((29,25),2)),(((46,45),(6,((((18,17),(16,13)),10),((14,(15,(8,7))),(11,(12,(9,5))))))),(42,((36,(((44,43),(41,30)),(23,(22,21)))),3))))),1);
   tree tree_269 [p = 0.000, P = 0.221] = [&W 0.000352] (((39,(38,37)),((33,20),((35,28),((40,(27,26)),((34,(32,24)),19))))),(31,((4,((29,25),2)),(((46,45),((((18,17),(16,13)),10),(6,((14,(15,(8,7))),(11,(12,(9,5))))))),(42,((36,(((44,43),(41,30)),(23,(22,21)))),3))))),1);
   tree tree_270 [p = 0.000, P = 0.222] = [&W 0.000352] (((38,(39,37)),((33,20),((34,(35,28)),((40,(27,26)),((32,24),19))))),(31,((4,((46,(6,((((18,17),(16,13)),10),((14,(15,(8,7))),(11,(12,(9,5))))))),((29,25),2))),(45,(42,((36,(((44,43),(41,30)),(22,(23,21)))),3))))),1);
   tree tree_271 [p = 0.000, P = 0.222] = [&W 0.000352] (((38,(39,37)),((33,20),((34,(35,28)),((40,(27,26)),((32,24),19))))),(31,((4,((46,(6,((((18,17),(16,13)),10),((14,(15,(8,7))),(11,(12,(9,5))))))),((29,25),2))),((45,42),((36,(((44,43),(41,30)),((23,22),21))),3)))),1);
   tree tree_272 [p = 0.000, P = 0.223] = [&W 0.000352] (((38,(39,37)),((33,20),((34,(35,28)),((40,(27,26)),((32,24),19))))),(31,((4,((46,(6,((((18,17),(16,13)),10),((14,(15,(8,7))),(11,(12,(9,5))))))),((29,25),2))),((45,42),((36,(((44,43),(41,30)),(23,(22,21)))),3)))),1);
   tree tree_273 [p = 0.000, P = 0.223] = [&W 0.000352] (((38,(39,37)),((33,20),((34,(35,28)),(40,((27,26),((32,24),19)))))),(31,((4,((29,25),2)),(((46,45),(6,((((18,17),(16,13)),10),((14,(15,(8,7))),(11,(12,(9,5))))))),(42,((36,(((44,43),(41,30)),(23,(22,21)))),3))))),1);
   tree tree_274 [p = 0.000, P = 0.223] = [&W 0.000352] (((38,(39,37)),((33,20),((34,(35,28)),(((40,(27,26)),(32,24)),19)))),(31,((4,((29,25),2)),(((46,45),(6,((((18,17),(16,13)),10),((14,(15,(8,7))),(11,(12,(9,5))))))),(42,((36,(((44,43),(41,30)),(23,(22,21)))),3))))),1);
   tree tree_275 [p = 0.000, P = 0.224] = [&W 0.000352] ((((39,38),37),((33,20),((34,(35,28)),((40,(27,26)),((32,24),19))))),(31,((4,((29,25),2)),(((46,45),((((18,17),(16,13)),10),(6,((14,(15,(8,7))),(11,(12,(9,5))))))),((42,(36,((44,43),((41,30),(22,(23,21)))))),3)))),1);
   tree tree_276 [p = 0.000, P = 0.224] = [&W 0.000352] (((38,(39,37)),((33,20),((34,(35,28)),((40,(27,26)),((32,24),19))))),(31,((4,((6,((((18,17),(16,13)),10),((14,(15,(8,7))),(11,(12,(9,5)))))),((29,25),2))),((46,45),(42,((36,((44,43),((41,30),((23,22),21)))),3))))),1);
   tree tree_277 [p = 0.000, P = 0.224] = [&W 0.000352] (((38,(39,37)),((33,20),((35,28),(34,((40,(27,26)),((32,24),19)))))),(31,((4,((29,25),2)),(((46,45),((((18,17),(16,13)),10),(6,((14,(15,(8,7))),(11,(12,(9,5))))))),(42,((36,((44,43),((41,30),(22,(23,21))))),3))))),1);
   tree tree_278 [p = 0.000, P = 0.225] = [&W 0.000352] (((38,(39,37)),((33,20),((35,28),((40,(27,26)),((34,(32,24)),19))))),(31,((4,((29,25),2)),((45,(46,(6,((((18,17),(16,13)),10),((14,(15,(8,7))),(11,(12,(9,5)))))))),(42,((36,((41,30),((44,43),((23,22),21)))),3))))),1);
   tree tree_279 [p = 0.000, P = 0.225] = [&W 0.000352] (((39,(38,37)),((33,20),((34,(35,28)),((40,(27,26)),((32,24),19))))),(31,((4,((29,25),2)),(((46,45),((((18,17),(16,13)),10),(6,((14,(15,(8,7))),(11,(12,(9,5))))))),((42,(36,(((44,43),(41,30)),(22,(23,21))))),3)))),1);
   tree tree_280 [p = 0.000, P = 0.225] = [&W 0.000352] (((38,(39,37)),((33,20),((34,(35,28)),((40,(27,26)),((32,24),19))))),(31,((4,((6,((((18,17),(16,13)),10),((14,(15,(8,7))),(11,(12,(9,5)))))),((29,25),2))),((46,45),(((42,36),((44,43),((41,30),(22,(23,21))))),3)))),1);
   tree tree_281 [p = 0.000, P = 0.226] = [&W 0.000352] (((38,(39,37)),((33,20),((35,28),((40,(27,26)),((34,(32,24)),19))))),(31,((4,((29,25),2)),((45,(46,(6,((((18,17),(16,13)),10),((14,(15,(8,7))),(11,(12,(9,5)))))))),((42,(36,(((44,43),(41,30)),((23,22),21)))),3)))),1);
   tree tree_282 [p = 0.000, P = 0.226] = [&W 0.000352] (((38,(39,37)),((33,20),((35,28),((40,(27,26)),((34,(32,24)),19))))),(31,((4,((29,25),2)),(((46,45),(((((18,17),(16,13)),10),6),((14,(15,(8,7))),(11,(12,(9,5)))))),((42,(36,((44,43),((41,30),(23,(22,21)))))),3)))),1);
   tree tree_283 [p = 0.000, P = 0.226] = [&W 0.000352] ((((39,38),37),((33,20),((34,(35,28)),((40,(27,26)),((32,24),19))))),(31,((4,((29,25),2)),(((46,45),((((18,17),(16,13)),10),(6,((14,(15,(8,7))),(11,(12,(9,5))))))),((42,(36,(((44,43),(41,30)),((23,22),21)))),3)))),1);
   tree tree_284 [p = 0.000, P = 0.227] = [&W 0.000352] (((38,(39,37)),((33,20),((35,28),((40,(27,26)),(34,((32,24),19)))))),(31,((4,((29,25),2)),(((46,45),(6,((((18,17),(16,13)),10),((14,(15,(8,7))),(11,(12,(9,5))))))),((42,(36,((41,30),((44,43),(22,(23,21)))))),3)))),1);
   tree tree_285 [p = 0.000, P = 0.227] = [&W 0.000352] (((38,(39,37)),((33,20),((34,(35,28)),((40,(27,26)),((32,24),19))))),(31,((4,((29,25),2)),(((46,45),(((((18,17),(16,13)),10),6),((14,(15,(8,7))),(11,(12,(9,5)))))),((42,(36,((44,43),((41,30),((23,22),21))))),3)))),1);
   tree tree_286 [p = 0.000, P = 0.227] = [&W 0.000352] (((39,(38,37)),((33,20),((35,28),((40,(27,26)),((34,(32,24)),19))))),(31,((4,((29,25),2)),(((46,45),(6,((((18,17),(16,13)),10),((14,(15,(8,7))),(11,(12,(9,5))))))),(42,((36,((44,43),((41,30),(22,(23,21))))),3))))),1);
   tree tree_287 [p = 0.000, P = 0.228] = [&W 0.000352] (((38,(39,37)),((33,20),((35,28),((40,(27,26)),((34,(32,24)),19))))),(31,((4,((29,25),2)),(((46,45),((((18,17),(16,13)),10),(6,((14,(15,(8,7))),(11,(12,(9,5))))))),((36,(42,(((44,43),(41,30)),(22,(23,21))))),3)))),1);
   tree tree_288 [p = 0.000, P = 0.228] = [&W 0.000352] (((38,(39,37)),((33,20),((34,(35,28)),(((40,(27,26)),(32,24)),19)))),(31,((4,((29,25),2)),(((46,45),(6,((((18,17),(16,13)),10),((14,(15,(8,7))),(11,(12,(9,5))))))),(42,((36,((44,43),((41,30),((23,22),21)))),3))))),1);
   tree tree_289 [p = 0.000, P = 0.229] = [&W 0.000352] (((38,(39,37)),((33,20),((35,28),((40,(27,26)),((32,24),(34,19)))))),(31,((4,((29,25),2)),(((46,45),(6,((((18,17),(16,13)),10),((14,(15,(8,7))),(11,(12,(9,5))))))),(42,((36,(((44,43),(41,30)),((23,22),21))),3))))),1);
   tree tree_290 [p = 0.000, P = 0.229] = [&W 0.000352] (((38,(39,37)),((33,20),((34,(35,28)),((40,(27,26)),((32,24),19))))),(31,((4,((29,25),2)),((45,(46,(((((18,17),(16,13)),10),6),((14,(15,(8,7))),(11,(12,(9,5))))))),(42,((36,(((44,43),(41,30)),(22,(23,21)))),3))))),1);
   tree tree_291 [p = 0.000, P = 0.229] = [&W 0.000352] (((38,(39,37)),((33,20),((35,28),(34,((40,(27,26)),((32,24),19)))))),(31,((4,((29,25),2)),(((46,45),((((18,17),(16,13)),10),(6,((14,(15,(8,7))),(11,(12,(9,5))))))),(42,((36,((41,30),((44,43),(22,(23,21))))),3))))),1);
   tree tree_292 [p = 0.000, P = 0.230] = [&W 0.000352] (((38,(39,37)),((33,20),((35,28),((40,(27,26)),(34,((32,24),19)))))),(31,((4,((29,25),2)),(((46,45),(6,((((18,17),(16,13)),10),((14,(15,(8,7))),(11,(12,(9,5))))))),(42,((36,((44,43),((41,30),(22,(23,21))))),3))))),1);
   tree tree_293 [p = 0.000, P = 0.230] = [&W 0.000352] (((38,(39,37)),((33,20),((35,28),((40,(27,26)),((34,(32,24)),19))))),(31,((4,((29,25),2)),(((46,45),(((((18,17),(16,13)),10),6),((14,(15,(8,7))),(11,(12,(9,5)))))),(((42,36),(((44,43),(41,30)),(22,(23,21)))),3)))),1);
   tree tree_294 [p = 0.000, P = 0.230] = [&W 0.000352] (((38,(39,37)),((33,20),((34,(35,28)),((40,(27,26)),((32,24),19))))),(31,((4,((29,25),2)),(((46,45),(((((18,17),(16,13)),10),6),((14,(15,(8,7))),(11,(12,(9,5)))))),(((42,36),(((44,43),(41,30)),((23,22),21))),3)))),1);
   tree tree_295 [p = 0.000, P = 0.231] = [&W 0.000352] (((38,(39,37)),((33,20),((35,28),((40,(27,26)),((34,(32,24)),19))))),(31,((4,((6,((((18,17),(16,13)),10),((14,(15,(8,7))),(11,(12,(9,5)))))),((29,25),2))),((46,45),(((42,36),(((44,43),(41,30)),((23,22),21))),3)))),1);
   tree tree_296 [p = 0.000, P = 0.231] = [&W 0.000352] (((38,(39,37)),((33,20),((35,28),((40,(27,26)),((34,(32,24)),19))))),(31,((4,((29,25),2)),(((46,45),(((((18,17),(16,13)),10),6),((14,(15,(8,7))),(11,(12,(9,5)))))),(42,((36,((41,30),((44,43),(22,(23,21))))),3))))),1);
   tree tree_297 [p = 0.000, P = 0.231] = [&W 0.000352] (((38,(39,37)),((33,20),((35,28),(34,((40,(27,26)),((32,24),19)))))),(31,((4,((29,25),2)),(((46,45),(6,((((18,17),(16,13)),10),((14,(15,(8,7))),(11,(12,(9,5))))))),(((42,36),(((44,43),(41,30)),(22,(23,21)))),3)))),1);
   tree tree_298 [p = 0.000, P = 0.232] = [&W 0.000352] (((38,(39,37)),((33,20),((35,28),((40,(27,26)),((34,(32,24)),19))))),(31,((4,((29,25),2)),(((46,45),(6,((((18,17),(16,13)),10),((14,(15,(8,7))),(11,(12,(9,5))))))),((36,(42,((44,43),((41,30),(22,(23,21)))))),3)))),1);
   tree tree_299 [p = 0.000, P = 0.232] = [&W 0.000352] (((38,(39,37)),((33,20),((35,28),((40,(27,26)),(34,((32,24),19)))))),(31,((4,((29,25),2)),(((46,45),((((18,17),(16,13)),10),(6,((14,(15,(8,7))),(11,(12,(9,5))))))),(42,((36,(((44,43),(41,30)),(23,(22,21)))),3))))),1);
   tree tree_300 [p = 0.000, P = 0.232] = [&W 0.000352] (((39,(38,37)),((33,20),((35,28),((40,(27,26)),(34,((32,24),19)))))),(31,((4,((29,25),2)),(((46,45),(6,((((18,17),(16,13)),10),((14,(15,(8,7))),(11,(12,(9,5))))))),(42,((36,(((44,43),(41,30)),(22,(23,21)))),3))))),1);
   tree tree_301 [p = 0.000, P = 0.233] = [&W 0.000352] ((((39,38),37),((33,20),((35,28),((40,(27,26)),((34,(32,24)),19))))),(31,((4,((29,25),2)),(((46,45),(6,((((18,17),(16,13)),10),((14,(15,(8,7))),(11,(12,(9,5))))))),((42,(36,(((44,43),(41,30)),(22,(23,21))))),3)))),1);
   tree tree_302 [p = 0.000, P = 0.233] = [&W 0.000352] (((39,(38,37)),((33,20),((35,28),((40,(27,26)),((34,(32,24)),19))))),(31,((4,((29,25),2)),(((46,45),((((18,17),(16,13)),10),(6,((14,(15,(8,7))),(11,(12,(9,5))))))),(42,((36,(((44,43),(41,30)),((23,22),21))),3))))),1);
   tree tree_303 [p = 0.000, P = 0.233] = [&W 0.000352] ((((39,38),37),((33,20),((34,(35,28)),((40,(27,26)),((32,24),19))))),(31,((4,((29,25),2)),(((46,45),(6,((((18,17),(16,13)),10),((14,(15,(8,7))),(11,(12,(9,5))))))),((36,(42,(((44,43),(41,30)),(22,(23,21))))),3)))),1);
   tree tree_304 [p = 0.000, P = 0.234] = [&W 0.000352] (((38,(39,37)),((33,20),((34,(35,28)),((40,(27,26)),((32,24),19))))),(31,((4,((29,25),2)),((45,(46,(6,((((18,17),(16,13)),10),((14,(15,(8,7))),(11,(12,(9,5)))))))),(((42,36),((41,30),((44,43),((23,22),21)))),3)))),1);
   tree tree_305 [p = 0.000, P = 0.234] = [&W 0.000352] ((((39,38),37),((33,20),((34,(35,28)),((40,(27,26)),((32,24),19))))),(31,((4,((29,25),2)),(((46,45),(6,((((18,17),(16,13)),10),((14,(15,(8,7))),(11,(12,(9,5))))))),((42,(36,((41,30),((44,43),(22,(23,21)))))),3)))),1);
   tree tree_306 [p = 0.000, P = 0.234] = [&W 0.000352] (((39,(38,37)),((33,20),((35,28),((40,(27,26)),((34,(32,24)),19))))),(31,((4,((29,25),2)),(((46,45),(6,((((18,17),(16,13)),10),((14,(15,(8,7))),(11,(12,(9,5))))))),(((42,36),(((44,43),(41,30)),(22,(23,21)))),3)))),1);
   tree tree_307 [p = 0.000, P = 0.235] = [&W 0.000352] (((38,(39,37)),((33,20),((35,28),((40,(27,26)),(34,((32,24),19)))))),(31,((4,((29,25),2)),(((46,45),(6,((((18,17),(16,13)),10),((14,(15,(8,7))),(11,(12,(9,5))))))),((36,(42,(((44,43),(41,30)),(23,(22,21))))),3)))),1);
   tree tree_308 [p = 0.000, P = 0.235] = [&W 0.000352] (((38,(39,37)),((33,20),((34,(35,28)),(((40,(27,26)),(32,24)),19)))),(31,((4,((29,25),2)),(((46,45),(((((18,17),(16,13)),10),6),((14,(15,(8,7))),(11,(12,(9,5)))))),(42,((36,(((44,43),(41,30)),(22,(23,21)))),3))))),1);
   tree tree_309 [p = 0.000, P = 0.236] = [&W 0.000352] (((38,(39,37)),((33,20),((35,28),(34,((40,(27,26)),((32,24),19)))))),(31,((4,((29,25),2)),(((46,45),((((18,17),(16,13)),10),(6,((14,(15,(8,7))),(11,(12,(9,5))))))),((42,(36,(((44,43),(41,30)),((23,22),21)))),3)))),1);
   tree tree_310 [p = 0.000, P = 0.236] = [&W 0.000352] (((38,(39,37)),((33,20),((35,28),(34,((40,(27,26)),((32,24),19)))))),(31,((4,((46,(6,((((18,17),(16,13)),10),((14,(15,(8,7))),(11,(12,(9,5))))))),((29,25),2))),(45,((42,(36,(((44,43),(41,30)),(22,(23,21))))),3)))),1);
   tree tree_311 [p = 0.000, P = 0.236] = [&W 0.000352] (((38,(39,37)),((33,20),((35,28),((40,(27,26)),((34,(32,24)),19))))),(31,(((46,45),(6,((((18,17),(16,13)),10),((14,(15,(8,7))),(11,(12,(9,5))))))),((4,((29,25),2)),(42,((36,(((44,43),(41,30)),(23,(22,21)))),3))))),1);
   tree tree_312 [p = 0.000, P = 0.237] = [&W 0.000352] (((39,(38,37)),((33,20),((35,28),((40,(27,26)),((34,(32,24)),19))))),(31,((4,((29,25),2)),(((46,45),(6,((((18,17),(16,13)),10),((14,(15,(8,7))),(11,(12,(9,5))))))),(42,((36,(((44,43),(41,30)),(23,(22,21)))),3))))),1);
   tree tree_313 [p = 0.000, P = 0.237] = [&W 0.000352] (((38,(39,37)),((33,20),((34,(35,28)),((40,(27,26)),((32,24),19))))),(31,((4,((29,25),2)),(((46,45),(((((18,17),(16,13)),10),6),((14,(15,(8,7))),(11,(12,(9,5)))))),((42,(36,(((44,43),(41,30)),(22,(23,21))))),3)))),1);
   tree tree_314 [p = 0.000, P = 0.237] = [&W 0.000352] (((38,(39,37)),((33,20),((35,28),((27,26),((40,34),((32,24),19)))))),(31,((4,((29,25),2)),(((46,45),(6,((((18,17),(16,13)),10),((14,(15,(8,7))),(11,(12,(9,5))))))),(42,((36,(((44,43),(41,30)),(22,(23,21)))),3))))),1);
   tree tree_315 [p = 0.000, P = 0.238] = [&W 0.000352] (((38,(39,37)),((33,20),((34,(35,28)),((27,26),(40,((32,24),19)))))),(31,((4,((29,25),2)),(((46,45),(6,((((18,17),(16,13)),10),((14,(15,(8,7))),(11,(12,(9,5))))))),(42,((36,(((44,43),(41,30)),((23,22),21))),3))))),1);
   tree tree_316 [p = 0.000, P = 0.238] = [&W 0.000352] (((38,(39,37)),((33,20),((34,(35,28)),((40,(27,26)),((32,24),19))))),(31,((4,((29,25),2)),(((46,45),(((((18,17),(16,13)),10),6),((14,(15,(8,7))),(11,(12,(9,5)))))),(((42,36),(((44,43),(41,30)),(22,(23,21)))),3)))),1);
   tree tree_317 [p = 0.000, P = 0.238] = [&W 0.000352] (((39,(38,37)),((33,20),((34,(35,28)),((40,(27,26)),((32,24),19))))),(31,((4,((29,25),2)),(((46,45),(6,((((18,17),(16,13)),10),((14,(15,(8,7))),(11,(12,(9,5))))))),(42,((36,((44,43),((41,30),(22,(23,21))))),3))))),1);
   tree tree_318 [p = 0.000, P = 0.239] = [&W 0.000352] (((38,(39,37)),((33,20),((35,28),((40,(27,26)),((34,(32,24)),19))))),(31,((((((18,17),(16,13)),10),(6,((14,(15,(8,7))),(11,(12,(9,5)))))),(4,((29,25),2))),(((46,45),42),((36,(((44,43),(41,30)),(23,(22,21)))),3)))),1);
   tree tree_319 [p = 0.000, P = 0.239] = [&W 0.000352] (((39,(38,37)),((33,20),((35,28),((40,(27,26)),((34,(32,24)),19))))),(31,((4,((29,25),2)),(((46,45),(6,((((18,17),(16,13)),10),((14,(15,(8,7))),(11,(12,(9,5))))))),(42,((36,((41,30),((44,43),(23,(22,21))))),3))))),1);
   tree tree_320 [p = 0.000, P = 0.239] = [&W 0.000352] (((38,(39,37)),((33,20),((35,28),(34,((40,(27,26)),((32,24),19)))))),(31,((4,((29,25),2)),(((46,45),(6,((((18,17),(16,13)),10),((14,(15,(8,7))),(11,(12,(9,5))))))),(((42,36),(((44,43),(41,30)),(23,(22,21)))),3)))),1);
   tree tree_321 [p = 0.000, P = 0.240] = [&W 0.000352] (((38,(39,37)),((33,20),((34,(35,28)),((40,(27,26)),((32,24),19))))),(31,((4,((29,25),2)),((45,(46,(6,((((18,17),(16,13)),10),((14,(15,(8,7))),(11,(12,(9,5)))))))),(42,((36,((44,43),((41,30),(23,(22,21))))),3))))),1);
   tree tree_322 [p = 0.000, P = 0.240] = [&W 0.000352] (((39,(38,37)),((33,20),((35,28),((40,(27,26)),((34,(32,24)),19))))),(31,((4,((29,25),2)),(((46,45),((((18,17),(16,13)),10),(6,((14,(15,(8,7))),(11,(12,(9,5))))))),(((42,36),(((44,43),(41,30)),(22,(23,21)))),3)))),1);
   tree tree_323 [p = 0.000, P = 0.240] = [&W 0.000352] (((38,(39,37)),((33,20),((34,(35,28)),((40,(27,26)),((32,24),19))))),(31,((4,((29,25),2)),((45,(46,((((18,17),(16,13)),10),(6,((14,(15,(8,7))),(11,(12,(9,5)))))))),(((42,36),(((44,43),(41,30)),(22,(23,21)))),3)))),1);
   tree tree_324 [p = 0.000, P = 0.241] = [&W 0.000352] (((38,(39,37)),((33,20),((35,28),((40,(27,26)),((34,(32,24)),19))))),(31,((4,((29,25),2)),(((46,45),((((18,17),(16,13)),10),(6,((14,(15,(8,7))),(11,(12,(9,5))))))),(((42,36),((44,43),((41,30),(23,(22,21))))),3)))),1);
   tree tree_325 [p = 0.000, P = 0.241] = [&W 0.000352] (((38,(39,37)),((33,20),((34,(35,28)),((40,(27,26)),((32,24),19))))),(31,((4,((29,25),2)),(((46,45),((((18,17),(16,13)),10),(6,((14,(15,(8,7))),(11,(12,(9,5))))))),((42,(36,((41,30),((44,43),(22,(23,21)))))),3)))),1);
   tree tree_326 [p = 0.000, P = 0.242] = [&W 0.000352] (((38,(39,37)),((33,20),((35,28),((40,(27,26)),(34,((32,24),19)))))),(31,((4,((29,25),2)),(((46,45),((((18,17),(16,13)),10),(6,((14,(15,(8,7))),(11,(12,(9,5))))))),((42,(36,(((44,43),(41,30)),(23,(22,21))))),3)))),1);
   tree tree_327 [p = 0.000, P = 0.242] = [&W 0.000352] (((38,(39,37)),((33,20),((34,(35,28)),((40,(27,26)),((32,24),19))))),(31,(45,((4,((29,25),2)),((46,(6,((((18,17),(16,13)),10),((14,(15,(8,7))),(11,(12,(9,5))))))),(42,((36,(((44,43),(41,30)),(23,(22,21)))),3)))))),1);
   tree tree_328 [p = 0.000, P = 0.242] = [&W 0.000352] (((38,(39,37)),((33,20),((35,28),((40,(27,26)),(34,((32,24),19)))))),(31,((4,((29,25),2)),(((46,45),(6,((((18,17),(16,13)),10),((14,(15,(8,7))),(11,(12,(9,5))))))),(((42,36),(((44,43),(41,30)),(23,(22,21)))),3)))),1);
   tree tree_329 [p = 0.000, P = 0.243] = [&W 0.000352] (((39,(38,37)),((33,20),((35,28),(34,((40,(27,26)),((32,24),19)))))),(31,((4,((29,25),2)),(((46,45),((((18,17),(16,13)),10),(6,((14,(15,(8,7))),(11,(12,(9,5))))))),(42,((36,(((44,43),(41,30)),(22,(23,21)))),3))))),1);
   tree tree_330 [p = 0.000, P = 0.243] = [&W 0.000352] (((38,(39,37)),((33,20),((34,(35,28)),((40,(27,26)),((32,24),19))))),(31,((4,((29,25),2)),(((46,45),((((18,17),(16,13)),10),(6,((14,(15,(8,7))),(11,(12,(9,5))))))),(((42,36),((41,30),((44,43),(22,(23,21))))),3)))),1);
   tree tree_331 [p = 0.000, P = 0.243] = [&W 0.000352] (((38,(39,37)),((33,20),((34,(35,28)),((40,(27,26)),((32,24),19))))),(31,((4,((29,25),2)),((45,(46,(6,((((18,17),(16,13)),10),((14,(15,(8,7))),(11,(12,(9,5)))))))),(((42,36),(((44,43),(41,30)),(23,(22,21)))),3)))),1);
   tree tree_332 [p = 0.000, P = 0.244] = [&W 0.000352] (((38,(39,37)),((33,20),((34,(35,28)),((40,(27,26)),((32,24),19))))),(31,((4,((((((18,17),(16,13)),10),6),((14,(15,(8,7))),(11,(12,(9,5))))),((29,25),2))),((46,45),(42,((36,(((44,43),(41,30)),((23,22),21))),3))))),1);
   tree tree_333 [p = 0.000, P = 0.244] = [&W 0.000281] ((((39,38),37),((33,20),((35,28),((40,(27,26)),(34,((32,24),19)))))),(31,((4,((29,25),2)),(((46,45),((((18,17),(16,13)),10),(6,((14,(15,(8,7))),(11,(12,(9,5))))))),(((42,36),(((44,43),(41,30)),(22,(23,21)))),3)))),1);
   tree tree_334 [p = 0.000, P = 0.244] = [&W 0.000281] (((39,(38,37)),((33,20),((35,28),(34,((40,(27,26)),((32,24),19)))))),(31,((4,((29,25),2)),(((46,45),(6,((((18,17),(16,13)),10),((14,(15,(8,7))),(11,(12,(9,5))))))),(42,((36,(((44,43),(41,30)),((23,22),21))),3))))),1);
   tree tree_335 [p = 0.000, P = 0.244] = [&W 0.000281] (((38,(39,37)),((33,20),((35,28),(34,((40,(27,26)),((32,24),19)))))),(31,((4,((29,25),2)),((45,(46,(6,((((18,17),(16,13)),10),((14,(15,(8,7))),(11,(12,(9,5)))))))),((42,(36,(((44,43),(41,30)),(23,(22,21))))),3)))),1);
   tree tree_336 [p = 0.000, P = 0.245] = [&W 0.000281] (((38,(39,37)),((33,20),((34,(35,28)),((40,(27,26)),((32,24),19))))),(31,((4,((46,(((((18,17),(16,13)),10),6),((14,(15,(8,7))),(11,(12,(9,5)))))),((29,25),2))),((45,42),((36,((44,43),((41,30),(23,(22,21))))),3)))),1);
   tree tree_337 [p = 0.000, P = 0.245] = [&W 0.000281] ((((39,38),37),((33,20),((35,28),(34,((40,(27,26)),((32,24),19)))))),(31,((4,((29,25),2)),(((46,45),(6,((((18,17),(16,13)),10),((14,(15,(8,7))),(11,(12,(9,5))))))),((42,(36,(((44,43),(41,30)),((23,22),21)))),3)))),1);
   tree tree_338 [p = 0.000, P = 0.245] = [&W 0.000281] ((((39,38),37),((33,20),((34,(35,28)),((40,(27,26)),((32,24),19))))),(31,((4,((29,25),2)),(((46,45),((((18,17),(16,13)),10),(6,((14,(15,(8,7))),(11,(12,(9,5))))))),((42,(36,((41,30),((44,43),((23,22),21))))),3)))),1);
   tree tree_339 [p = 0.000, P = 0.246] = [&W 0.000281] ((((39,38),37),((33,20),((34,(35,28)),((40,(27,26)),((32,24),19))))),(31,((4,((29,25),2)),(((46,45),((((18,17),(16,13)),10),(6,((14,(15,(8,7))),(11,(12,(9,5))))))),(((42,36),((44,43),((41,30),(22,(23,21))))),3)))),1);
   tree tree_340 [p = 0.000, P = 0.246] = [&W 0.000281] (((38,(39,37)),((33,20),((34,(35,28)),((40,(27,26)),((32,24),19))))),(31,((4,((((((18,17),(16,13)),10),6),((14,(15,(8,7))),(11,(12,(9,5))))),((29,25),2))),((46,45),(42,((36,(((44,43),(41,30)),(23,(22,21)))),3))))),1);
   tree tree_341 [p = 0.000, P = 0.246] = [&W 0.000281] ((((39,38),37),((33,20),((34,(35,28)),((40,(27,26)),((32,24),19))))),(31,((4,((29,25),2)),(((46,45),(((((18,17),(16,13)),10),6),((14,(15,(8,7))),(11,(12,(9,5)))))),(42,((36,(((44,43),(41,30)),((23,22),21))),3))))),1);
   tree tree_342 [p = 0.000, P = 0.246] = [&W 0.000281] (((39,(38,37)),((33,20),((35,28),((40,(27,26)),((34,(32,24)),19))))),(31,((4,((29,25),2)),(((46,45),(6,((((18,17),(16,13)),10),((14,(15,(8,7))),(11,(12,(9,5))))))),((36,(((44,43),(41,30)),(22,(23,21)))),(42,3))))),1);
   tree tree_343 [p = 0.000, P = 0.247] = [&W 0.000281] (((38,(39,37)),((33,20),((35,28),(34,((40,(27,26)),((32,24),19)))))),(31,((4,((29,25),2)),((45,(46,(6,((((18,17),(16,13)),10),((14,(15,(8,7))),(11,(12,(9,5)))))))),(42,((36,((41,30),((44,43),((23,22),21)))),3))))),1);
   tree tree_344 [p = 0.000, P = 0.247] = [&W 0.000281] (((39,(38,37)),((33,20),((35,28),((40,(27,26)),((34,(32,24)),19))))),(31,((4,((29,25),2)),(((46,45),(6,((((18,17),(16,13)),10),((14,(15,(8,7))),(11,(12,(9,5))))))),((42,(36,(((44,43),(41,30)),(23,(22,21))))),3)))),1);
   tree tree_345 [p = 0.000, P = 0.247] = [&W 0.000281] (((38,(39,37)),((33,20),((35,28),((40,(27,26)),((34,(32,24)),19))))),(31,((4,((29,25),2)),(((46,45),((((18,17),(16,13)),10),(6,((14,(15,(8,7))),(11,(12,(9,5))))))),((36,(((44,43),(41,30)),(22,(23,21)))),(42,3))))),1);
   tree tree_346 [p = 0.000, P = 0.248] = [&W 0.000281] (((38,(39,37)),((33,20),((34,(35,28)),(((40,(27,26)),(32,24)),19)))),(31,((4,((29,25),2)),(((46,45),(6,((((18,17),(16,13)),10),((14,(15,(8,7))),(11,(12,(9,5))))))),(42,((36,(((44,43),(41,30)),(22,(23,21)))),3))))),1);
   tree tree_347 [p = 0.000, P = 0.248] = [&W 0.000281] (((38,(39,37)),((33,20),((35,28),((40,(27,26)),((34,(32,24)),19))))),(31,((((((18,17),(16,13)),10),(6,((14,(15,(8,7))),(11,(12,(9,5)))))),(4,((29,25),2))),((46,45),(42,((36,((41,30),((44,43),((23,22),21)))),3))))),1);
   tree tree_348 [p = 0.000, P = 0.248] = [&W 0.000281] (((38,(39,37)),((33,20),((34,(35,28)),(((40,(27,26)),(32,24)),19)))),(31,((4,((29,25),2)),((45,(46,(6,((((18,17),(16,13)),10),((14,(15,(8,7))),(11,(12,(9,5)))))))),(42,((36,((41,30),((44,43),(22,(23,21))))),3))))),1);
   tree tree_349 [p = 0.000, P = 0.248] = [&W 0.000281] ((((39,38),37),((33,20),((34,(35,28)),((40,(27,26)),((32,24),19))))),(31,((4,((29,25),2)),(((46,45),(6,((((18,17),(16,13)),10),((14,(15,(8,7))),(11,(12,(9,5))))))),(((42,36),(((44,43),(41,30)),((23,22),21))),3)))),1);
   tree tree_350 [p = 0.000, P = 0.249] = [&W 0.000281] (((39,(38,37)),((33,20),((34,(35,28)),((40,(27,26)),((32,24),19))))),(31,((4,((29,25),2)),(((46,45),(((((18,17),(16,13)),10),6),((14,(15,(8,7))),(11,(12,(9,5)))))),(42,((36,((44,43),((41,30),(23,(22,21))))),3))))),1);
   tree tree_351 [p = 0.000, P = 0.249] = [&W 0.000281] (((39,(38,37)),((33,20),((34,(35,28)),((40,(27,26)),((32,24),19))))),(31,((4,((29,25),2)),(((46,45),(((((18,17),(16,13)),10),6),((14,(15,(8,7))),(11,(12,(9,5)))))),(42,((36,((41,30),((44,43),(23,(22,21))))),3))))),1);
   tree tree_352 [p = 0.000, P = 0.249] = [&W 0.000281] (((38,(39,37)),((33,20),((35,28),(34,((40,(27,26)),((32,24),19)))))),(31,((4,((29,25),2)),((45,(46,((((18,17),(16,13)),10),(6,((14,(15,(8,7))),(11,(12,(9,5)))))))),(42,((36,(((44,43),(41,30)),((23,22),21))),3))))),1);
   tree tree_353 [p = 0.000, P = 0.250] = [&W 0.000281] (((38,(39,37)),((33,20),((35,28),((40,(27,26)),((34,(32,24)),19))))),(31,((4,((6,((((18,17),(16,13)),10),((14,(15,(8,7))),(11,(12,(9,5)))))),((29,25),2))),((46,45),(42,((36,((41,30),((44,43),(23,(22,21))))),3))))),1);
   tree tree_354 [p = 0.000, P = 0.250] = [&W 0.000281] (((38,(39,37)),((33,20),((35,28),((40,(27,26)),(34,((32,24),19)))))),(31,((4,((29,25),2)),(((46,45),(((((18,17),(16,13)),10),6),((14,(15,(8,7))),(11,(12,(9,5)))))),(42,((36,(((44,43),(41,30)),(23,(22,21)))),3))))),1);
   tree tree_355 [p = 0.000, P = 0.250] = [&W 0.000281] (((38,(39,37)),((33,20),((34,(35,28)),((40,(27,26)),((32,24),19))))),(31,((4,((29,25),2)),((45,(46,((((18,17),(16,13)),10),(6,((14,(15,(8,7))),(11,(12,(9,5)))))))),(42,((36,(((44,43),(41,30)),(23,(22,21)))),3))))),1);
   tree tree_356 [p = 0.000, P = 0.250] = [&W 0.000281] (((38,(39,37)),((33,20),((34,(35,28)),((40,(27,26)),((32,24),19))))),(31,(45,((4,((46,(6,((((18,17),(16,13)),10),((14,(15,(8,7))),(11,(12,(9,5))))))),((29,25),2))),(((42,36),(((44,43),(41,30)),((23,22),21))),3)))),1);
   tree tree_357 [p = 0.000, P = 0.251] = [&W 0.000281] (((38,(39,37)),((33,20),((35,28),(34,((40,(27,26)),((32,24),19)))))),(31,((4,((29,25),2)),((45,(46,(6,((((18,17),(16,13)),10),((14,(15,(8,7))),(11,(12,(9,5)))))))),(42,((36,((44,43),((41,30),(22,(23,21))))),3))))),1);
   tree tree_358 [p = 0.000, P = 0.251] = [&W 0.000281] (((38,(39,37)),((33,20),((34,(35,28)),((40,(27,26)),((32,24),19))))),(31,((4,((29,25),2)),(((46,45),(6,((((18,17),(16,13)),10),((14,(15,(8,7))),(11,(12,(9,5))))))),((42,(36,((44,43),((41,30),(23,(22,21)))))),3)))),1);
   tree tree_359 [p = 0.000, P = 0.251] = [&W 0.000281] (((38,(39,37)),((33,20),((35,28),((40,(27,26)),((34,(32,24)),19))))),(31,(((46,45),(6,((((18,17),(16,13)),10),((14,(15,(8,7))),(11,(12,(9,5))))))),((4,((29,25),2)),(42,((36,(((44,43),(41,30)),(22,(23,21)))),3))))),1);
   tree tree_360 [p = 0.000, P = 0.252] = [&W 0.000281] (((38,(39,37)),((33,20),((35,28),((40,(27,26)),((34,(32,24)),19))))),(31,((4,((6,((((18,17),(16,13)),10),((14,(15,(8,7))),(11,(12,(9,5)))))),((29,25),2))),(((46,45),42),((36,((44,43),((41,30),((23,22),21)))),3)))),1);
   tree tree_361 [p = 0.000, P = 0.252] = [&W 0.000281] (((38,(39,37)),((33,20),((35,28),(34,((40,(27,26)),((32,24),19)))))),(31,((4,((29,25),2)),(((46,45),((((18,17),(16,13)),10),(6,((14,(15,(8,7))),(11,(12,(9,5))))))),(((42,36),(((44,43),(41,30)),(22,(23,21)))),3)))),1);
   tree tree_362 [p = 0.000, P = 0.252] = [&W 0.000281] (((38,(39,37)),((33,20),((35,28),(34,((40,(27,26)),((32,24),19)))))),(31,((4,((29,25),2)),(((46,45),(6,((((18,17),(16,13)),10),((14,(15,(8,7))),(11,(12,(9,5))))))),((36,(((44,43),(41,30)),(22,(23,21)))),(42,3))))),1);
   tree tree_363 [p = 0.000, P = 0.252] = [&W 0.000281] (((39,(38,37)),((33,20),((35,28),(34,((40,(27,26)),((32,24),19)))))),(31,((4,((29,25),2)),(((46,45),(6,((((18,17),(16,13)),10),((14,(15,(8,7))),(11,(12,(9,5))))))),(((42,36),(((44,43),(41,30)),((23,22),21))),3)))),1);
   tree tree_364 [p = 0.000, P = 0.253] = [&W 0.000281] ((((39,38),37),((33,20),((34,(35,28)),((40,(27,26)),((32,24),19))))),(31,((4,((29,25),2)),(((46,45),(((((18,17),(16,13)),10),6),((14,(15,(8,7))),(11,(12,(9,5)))))),(42,((36,((41,30),((44,43),(23,(22,21))))),3))))),1);
   tree tree_365 [p = 0.000, P = 0.253] = [&W 0.000281] ((((39,38),37),((33,20),((34,(35,28)),((40,(27,26)),((32,24),19))))),(31,((4,((29,25),2)),(((46,45),((((18,17),(16,13)),10),(6,((14,(15,(8,7))),(11,(12,(9,5))))))),((42,(36,((41,30),((44,43),(22,(23,21)))))),3)))),1);
   tree tree_366 [p = 0.000, P = 0.253] = [&W 0.000281] (((38,(39,37)),((33,20),((35,28),(((40,34),(27,26)),((32,24),19))))),(31,((4,((29,25),2)),(((46,45),(6,((((18,17),(16,13)),10),((14,(15,(8,7))),(11,(12,(9,5))))))),(42,((36,(((44,43),(41,30)),((23,22),21))),3))))),1);
   tree tree_367 [p = 0.000, P = 0.253] = [&W 0.000281] (((38,(39,37)),((33,20),((35,28),((40,(27,26)),((34,(32,24)),19))))),(31,(45,((4,((46,(6,((((18,17),(16,13)),10),((14,(15,(8,7))),(11,(12,(9,5))))))),((29,25),2))),(42,((36,(((44,43),(41,30)),(23,(22,21)))),3))))),1);
   tree tree_368 [p = 0.000, P = 0.254] = [&W 0.000281] (((38,(39,37)),((33,20),((34,(35,28)),((40,(27,26)),((32,24),19))))),(31,(((46,45),(6,((((18,17),(16,13)),10),((14,(15,(8,7))),(11,(12,(9,5))))))),((4,((29,25),2)),((42,(36,((44,43),((41,30),(23,(22,21)))))),3)))),1);
   tree tree_369 [p = 0.000, P = 0.254] = [&W 0.000281] (((38,(39,37)),((33,20),((35,28),(34,((40,(27,26)),((32,24),19)))))),(31,((4,((29,25),2)),(((46,45),(6,((((18,17),(16,13)),10),((14,(15,(8,7))),(11,(12,(9,5))))))),((42,(36,((44,43),((41,30),(23,(22,21)))))),3)))),1);
   tree tree_370 [p = 0.000, P = 0.254] = [&W 0.000281] (((39,(38,37)),((33,20),((34,(35,28)),((40,(27,26)),((32,24),19))))),(31,((4,((29,25),2)),(((46,45),(6,((((18,17),(16,13)),10),((14,(15,(8,7))),(11,(12,(9,5))))))),((42,(36,((44,43),((41,30),((23,22),21))))),3)))),1);
   tree tree_371 [p = 0.000, P = 0.255] = [&W 0.000281] (((39,(38,37)),((33,20),((34,(35,28)),((40,(27,26)),((32,24),19))))),(31,((4,((29,25),2)),(((46,45),((((18,17),(16,13)),10),(6,((14,(15,(8,7))),(11,(12,(9,5))))))),(42,((36,((44,43),((41,30),((23,22),21)))),3))))),1);
   tree tree_372 [p = 0.000, P = 0.255] = [&W 0.000281] (((38,(39,37)),((33,20),((34,(35,28)),((40,(27,26)),((32,24),19))))),(31,((4,((29,25),2)),((45,(46,((((18,17),(16,13)),10),(6,((14,(15,(8,7))),(11,(12,(9,5)))))))),(42,((36,(((44,43),(41,30)),((23,22),21))),3))))),1);
   tree tree_373 [p = 0.000, P = 0.255] = [&W 0.000281] (((39,(38,37)),((33,20),((34,(35,28)),((40,(27,26)),((32,24),19))))),(31,((4,((29,25),2)),(((46,45),(6,((((18,17),(16,13)),10),((14,(15,(8,7))),(11,(12,(9,5))))))),(42,((36,(((44,43),(41,30)),((23,22),21))),3))))),1);
   tree tree_374 [p = 0.000, P = 0.255] = [&W 0.000281] (((38,(39,37)),((33,20),((34,(35,28)),(((40,(27,26)),(32,24)),19)))),(31,((4,((29,25),2)),(((46,45),(6,((((18,17),(16,13)),10),((14,(15,(8,7))),(11,(12,(9,5))))))),(42,((36,((41,30),((44,43),((23,22),21)))),3))))),1);
   tree tree_375 [p = 0.000, P = 0.256] = [&W 0.000281] ((((39,38),37),((33,20),((34,(35,28)),((40,(27,26)),((32,24),19))))),(31,((4,((29,25),2)),(((46,45),(6,((((18,17),(16,13)),10),((14,(15,(8,7))),(11,(12,(9,5))))))),(42,((36,((41,30),((44,43),((23,22),21)))),3))))),1);
   tree tree_376 [p = 0.000, P = 0.256] = [&W 0.000281] ((((39,38),37),((33,20),((34,(35,28)),((40,(27,26)),((32,24),19))))),(31,((4,((29,25),2)),(((46,45),(6,((((18,17),(16,13)),10),((14,(15,(8,7))),(11,(12,(9,5))))))),((42,(36,((44,43),((41,30),(23,(22,21)))))),3)))),1);
   tree tree_377 [p = 0.000, P = 0.256] = [&W 0.000281] (((38,(39,37)),((33,20),((35,28),(34,((40,(27,26)),((32,24),19)))))),(31,((4,((29,25),2)),(((46,45),(((((18,17),(16,13)),10),6),((14,(15,(8,7))),(11,(12,(9,5)))))),(42,((36,((44,43),((41,30),(22,(23,21))))),3))))),1);
   tree tree_378 [p = 0.000, P = 0.257] = [&W 0.000281] (((39,(38,37)),((33,20),((35,28),((40,(27,26)),((34,(32,24)),19))))),(31,((4,((29,25),2)),(((46,45),(6,((((18,17),(16,13)),10),((14,(15,(8,7))),(11,(12,(9,5))))))),((42,(36,(((44,43),(41,30)),(22,(23,21))))),3)))),1);
   tree tree_379 [p = 0.000, P = 0.257] = [&W 0.000281] (((38,(39,37)),((33,20),((34,(35,28)),((40,(27,26)),((32,24),19))))),(31,((4,((6,((((18,17),(16,13)),10),((14,(15,(8,7))),(11,(12,(9,5)))))),((29,25),2))),(45,((46,42),((36,(((44,43),(41,30)),(23,(22,21)))),3))))),1);
   tree tree_380 [p = 0.000, P = 0.257] = [&W 0.000281] (((38,(39,37)),((33,20),((35,28),(34,((40,(27,26)),((32,24),19)))))),(31,((4,((29,25),2)),((45,(46,((((18,17),(16,13)),10),(6,((14,(15,(8,7))),(11,(12,(9,5)))))))),(42,((36,(((44,43),(41,30)),(22,(23,21)))),3))))),1);
   tree tree_381 [p = 0.000, P = 0.257] = [&W 0.000281] (((39,(38,37)),((33,20),((34,(35,28)),((40,(27,26)),((32,24),19))))),(31,((4,((29,25),2)),(((46,45),(((((18,17),(16,13)),10),6),((14,(15,(8,7))),(11,(12,(9,5)))))),((42,(36,(((44,43),(41,30)),(22,(23,21))))),3)))),1);
   tree tree_382 [p = 0.000, P = 0.258] = [&W 0.000281] (((38,(39,37)),((33,20),((35,28),((40,(27,26)),((34,(32,24)),19))))),(31,((4,((29,25),2)),(((46,45),((((18,17),(16,13)),10),(6,((14,(15,(8,7))),(11,(12,(9,5))))))),((36,(42,((41,30),((44,43),(22,(23,21)))))),3)))),1);
   tree tree_383 [p = 0.000, P = 0.258] = [&W 0.000281] (((38,(39,37)),((33,20),((34,(35,28)),((40,(27,26)),((32,24),19))))),(31,((46,45),((4,((6,((((18,17),(16,13)),10),((14,(15,(8,7))),(11,(12,(9,5)))))),((29,25),2))),(42,((36,(((44,43),(41,30)),(23,(22,21)))),3))))),1);
   tree tree_384 [p = 0.000, P = 0.258] = [&W 0.000281] (((38,(39,37)),((33,20),((35,28),((40,(27,26)),(34,((32,24),19)))))),(31,((4,((29,25),2)),(((46,45),(((((18,17),(16,13)),10),6),((14,(15,(8,7))),(11,(12,(9,5)))))),(42,((36,(((44,43),(41,30)),(22,(23,21)))),3))))),1);
   tree tree_385 [p = 0.000, P = 0.259] = [&W 0.000281] (((38,(39,37)),((33,20),((35,28),((40,(27,26)),(34,((32,24),19)))))),(31,((4,((29,25),2)),(((46,45),(((((18,17),(16,13)),10),6),((14,(15,(8,7))),(11,(12,(9,5)))))),(42,((36,((44,43),((41,30),(22,(23,21))))),3))))),1);
   tree tree_386 [p = 0.000, P = 0.259] = [&W 0.000281] (((39,(38,37)),((33,20),((34,(35,28)),((40,(27,26)),((32,24),19))))),(31,((4,((29,25),2)),(((46,45),(6,((((18,17),(16,13)),10),((14,(15,(8,7))),(11,(12,(9,5))))))),((36,(((44,43),(41,30)),((23,22),21))),(42,3))))),1);
   tree tree_387 [p = 0.000, P = 0.259] = [&W 0.000281] (((39,(38,37)),((33,20),((34,(35,28)),((40,(27,26)),((32,24),19))))),(31,((4,((29,25),2)),(((46,45),((((18,17),(16,13)),10),(6,((14,(15,(8,7))),(11,(12,(9,5))))))),(42,((36,((44,43),((41,30),(22,(23,21))))),3))))),1);
   tree tree_388 [p = 0.000, P = 0.259] = [&W 0.000281] (((38,(39,37)),((33,20),((34,(35,28)),((40,(27,26)),((32,24),19))))),(31,((4,((29,25),2)),(((46,45),((((18,17),(16,13)),10),(6,((14,(15,(8,7))),(11,(12,(9,5))))))),((36,((41,30),((44,43),(23,(22,21))))),(42,3))))),1);
   tree tree_389 [p = 0.000, P = 0.260] = [&W 0.000281] (((38,(39,37)),((33,20),((35,28),((40,(27,26)),((34,(32,24)),19))))),(31,((4,((46,(6,((((18,17),(16,13)),10),((14,(15,(8,7))),(11,(12,(9,5))))))),((29,25),2))),(45,((42,(36,(((44,43),(41,30)),(22,(23,21))))),3)))),1);
   tree tree_390 [p = 0.000, P = 0.260] = [&W 0.000281] (((39,(38,37)),((33,20),((34,(35,28)),((40,(27,26)),((32,24),19))))),(31,((4,((29,25),2)),(((46,45),(6,((((18,17),(16,13)),10),((14,(15,(8,7))),(11,(12,(9,5))))))),(42,((36,((41,30),((44,43),((23,22),21)))),3))))),1);
   tree tree_391 [p = 0.000, P = 0.260] = [&W 0.000281] (((38,(39,37)),((33,20),((35,28),((40,(27,26)),(34,((32,24),19)))))),(31,((4,((29,25),2)),(((46,45),(6,((((18,17),(16,13)),10),((14,(15,(8,7))),(11,(12,(9,5))))))),((42,(36,(((44,43),(41,30)),(22,(23,21))))),3)))),1);
   tree tree_392 [p = 0.000, P = 0.261] = [&W 0.000281] (((38,(39,37)),((33,20),((34,(35,28)),((40,(27,26)),((32,24),19))))),(31,((4,((29,25),2)),((45,(46,(6,((((18,17),(16,13)),10),((14,(15,(8,7))),(11,(12,(9,5)))))))),(42,((36,((41,30),((44,43),(22,(23,21))))),3))))),1);
   tree tree_393 [p = 0.000, P = 0.261] = [&W 0.000281] (((38,(39,37)),((33,20),((34,(35,28)),((40,(27,26)),((32,24),19))))),(31,((4,((29,25),2)),(((46,45),(((((18,17),(16,13)),10),6),((14,(15,(8,7))),(11,(12,(9,5)))))),((42,(36,((41,30),((44,43),(22,(23,21)))))),3)))),1);
   tree tree_394 [p = 0.000, P = 0.261] = [&W 0.000281] (((38,(39,37)),((33,20),((34,(35,28)),((40,(27,26)),((32,24),19))))),(31,((((46,45),(6,((((18,17),(16,13)),10),((14,(15,(8,7))),(11,(12,(9,5))))))),(4,((29,25),2))),(42,((36,((44,43),((41,30),(23,(22,21))))),3)))),1);
   tree tree_395 [p = 0.000, P = 0.261] = [&W 0.000281] (((38,(39,37)),((33,20),((34,(35,28)),((40,(27,26)),((32,24),19))))),(31,((4,((46,(((((18,17),(16,13)),10),6),((14,(15,(8,7))),(11,(12,(9,5)))))),((29,25),2))),((45,42),((36,(((44,43),(41,30)),(23,(22,21)))),3)))),1);
   tree tree_396 [p = 0.000, P = 0.262] = [&W 0.000281] (((39,(38,37)),((33,20),((34,(35,28)),((40,(27,26)),((32,24),19))))),(31,((4,((29,25),2)),(((46,45),(6,((((18,17),(16,13)),10),((14,(15,(8,7))),(11,(12,(9,5))))))),(42,((36,((44,43),((41,30),(23,(22,21))))),3))))),1);
   tree tree_397 [p = 0.000, P = 0.262] = [&W 0.000281] (((38,(39,37)),((33,20),((35,28),((40,(27,26)),((34,(32,24)),19))))),(31,((4,((29,25),2)),((45,(46,((((18,17),(16,13)),10),(6,((14,(15,(8,7))),(11,(12,(9,5)))))))),(42,((36,((41,30),((44,43),(22,(23,21))))),3))))),1);
   tree tree_398 [p = 0.000, P = 0.262] = [&W 0.000281] (((38,(39,37)),((33,20),((35,28),((40,(27,26)),((34,(32,24)),19))))),(31,(((6,((((18,17),(16,13)),10),((14,(15,(8,7))),(11,(12,(9,5)))))),(4,((29,25),2))),(((46,45),42),((36,(((44,43),(41,30)),(22,(23,21)))),3)))),1);
   tree tree_399 [p = 0.000, P = 0.262] = [&W 0.000281] (((38,(39,37)),((33,20),((34,(35,28)),((40,(27,26)),((32,24),19))))),(31,((4,((29,25),2)),((45,((((18,17),(16,13)),10),(6,((14,(15,(8,7))),(11,(12,(9,5))))))),((46,42),((36,((44,43),((41,30),(22,(23,21))))),3))))),1);
   tree tree_400 [p = 0.000, P = 0.263] = [&W 0.000281] (((38,(39,37)),((33,20),((34,(35,28)),((40,(27,26)),((32,24),19))))),(31,((4,((46,(6,((((18,17),(16,13)),10),((14,(15,(8,7))),(11,(12,(9,5))))))),((29,25),2))),(45,(((42,36),(((44,43),(41,30)),(23,(22,21)))),3)))),1);
   tree tree_401 [p = 0.000, P = 0.263] = [&W 0.000281] (((38,(39,37)),((33,20),((35,28),((40,(27,26)),(34,((32,24),19)))))),(31,((4,((29,25),2)),(((46,45),(6,((((18,17),(16,13)),10),((14,(15,(8,7))),(11,(12,(9,5))))))),((36,(((44,43),(41,30)),(23,(22,21)))),(42,3))))),1);
   tree tree_402 [p = 0.000, P = 0.263] = [&W 0.000281] (((38,(39,37)),((33,20),((35,28),(34,((40,(27,26)),((32,24),19)))))),(31,((4,((29,25),2)),(((46,45),(6,((((18,17),(16,13)),10),((14,(15,(8,7))),(11,(12,(9,5))))))),(((42,36),((41,30),((44,43),((23,22),21)))),3)))),1);
   tree tree_403 [p = 0.000, P = 0.264] = [&W 0.000281] (((39,(38,37)),((33,20),((34,(35,28)),((40,(27,26)),((32,24),19))))),(31,((4,((29,25),2)),(((46,45),(6,((((18,17),(16,13)),10),((14,(15,(8,7))),(11,(12,(9,5))))))),((42,(36,((41,30),((44,43),(23,(22,21)))))),3)))),1);
   tree tree_404 [p = 0.000, P = 0.264] = [&W 0.000281] (((38,(39,37)),((33,20),((35,28),((40,(27,26)),(34,((32,24),19)))))),(31,((4,((29,25),2)),((45,(46,(6,((((18,17),(16,13)),10),((14,(15,(8,7))),(11,(12,(9,5)))))))),((42,(36,((44,43),((41,30),((23,22),21))))),3)))),1);
   tree tree_405 [p = 0.000, P = 0.264] = [&W 0.000281] (((38,(39,37)),((33,20),((34,(35,28)),(((40,(27,26)),(32,24)),19)))),(31,((4,((29,25),2)),(((46,45),(((((18,17),(16,13)),10),6),((14,(15,(8,7))),(11,(12,(9,5)))))),(42,((36,(((44,43),(41,30)),(23,(22,21)))),3))))),1);
   tree tree_406 [p = 0.000, P = 0.264] = [&W 0.000281] (((38,(39,37)),((33,20),((35,28),((40,(27,26)),(34,((32,24),19)))))),(31,((4,((29,25),2)),(((46,45),(6,((((18,17),(16,13)),10),((14,(15,(8,7))),(11,(12,(9,5))))))),(((42,36),((44,43),((41,30),((23,22),21)))),3)))),1);
   tree tree_407 [p = 0.000, P = 0.265] = [&W 0.000281] ((((39,38),37),((33,20),((35,28),((40,(27,26)),((34,(32,24)),19))))),(31,((4,((29,25),2)),((45,(46,(6,((((18,17),(16,13)),10),((14,(15,(8,7))),(11,(12,(9,5)))))))),(((42,36),(((44,43),(41,30)),(23,(22,21)))),3)))),1);
   tree tree_408 [p = 0.000, P = 0.265] = [&W 0.000281] (((38,(39,37)),((33,20),((35,28),((40,(27,26)),(34,((32,24),19)))))),(31,((4,((29,25),2)),(((46,45),(6,((((18,17),(16,13)),10),((14,(15,(8,7))),(11,(12,(9,5))))))),((42,(36,(((44,43),(41,30)),((23,22),21)))),3)))),1);
   tree tree_409 [p = 0.000, P = 0.265] = [&W 0.000281] (((39,(38,37)),((33,20),((35,28),((40,(27,26)),((34,(32,24)),19))))),(31,((4,((29,25),2)),(((46,45),(6,((((18,17),(16,13)),10),((14,(15,(8,7))),(11,(12,(9,5))))))),(42,((36,(((44,43),(41,30)),(22,(23,21)))),3))))),1);
   tree tree_410 [p = 0.000, P = 0.266] = [&W 0.000281] (((38,(39,37)),((33,20),((34,(35,28)),((40,(27,26)),((32,24),19))))),(31,(((46,45),(((((18,17),(16,13)),10),6),((14,(15,(8,7))),(11,(12,(9,5)))))),((4,((29,25),2)),(42,((36,(((44,43),(41,30)),(23,(22,21)))),3))))),1);
   tree tree_411 [p = 0.000, P = 0.266] = [&W 0.000281] (((39,(38,37)),((33,20),((35,28),((40,(27,26)),(34,((32,24),19)))))),(31,((4,((29,25),2)),(((46,45),(6,((((18,17),(16,13)),10),((14,(15,(8,7))),(11,(12,(9,5))))))),(42,((36,(((44,43),(41,30)),((23,22),21))),3))))),1);
   tree tree_412 [p = 0.000, P = 0.266] = [&W 0.000281] (((38,(39,37)),((33,20),((35,28),((40,(27,26)),(34,((32,24),19)))))),(31,((4,((29,25),2)),(((46,45),(6,((((18,17),(16,13)),10),((14,(15,(8,7))),(11,(12,(9,5))))))),(42,((36,((44,43),((41,30),((23,22),21)))),3))))),1);
   tree tree_413 [p = 0.000, P = 0.266] = [&W 0.000281] (((39,(38,37)),((33,20),((35,28),((40,(27,26)),((34,(32,24)),19))))),(31,((4,((29,25),2)),(((46,45),(6,((((18,17),(16,13)),10),((14,(15,(8,7))),(11,(12,(9,5))))))),((42,(36,((41,30),((44,43),(22,(23,21)))))),3)))),1);
   tree tree_414 [p = 0.000, P = 0.267] = [&W 0.000281] (((38,(39,37)),((33,20),((34,(35,28)),((40,(27,26)),((32,24),19))))),(31,((4,((6,((((18,17),(16,13)),10),((14,(15,(8,7))),(11,(12,(9,5)))))),((29,25),2))),((46,45),((42,(36,(((44,43),(41,30)),((23,22),21)))),3)))),1);
   tree tree_415 [p = 0.000, P = 0.267] = [&W 0.000281] ((((39,38),37),((33,20),((34,(35,28)),((40,(27,26)),((32,24),19))))),(31,((4,((29,25),2)),(((46,45),(6,((((18,17),(16,13)),10),((14,(15,(8,7))),(11,(12,(9,5))))))),(42,((36,((44,43),((41,30),(22,(23,21))))),3))))),1);
   tree tree_416 [p = 0.000, P = 0.267] = [&W 0.000281] (((38,(39,37)),((33,20),((35,28),((40,(27,26)),((34,(32,24)),19))))),(31,(45,((4,((6,((((18,17),(16,13)),10),((14,(15,(8,7))),(11,(12,(9,5)))))),((29,25),2))),((46,42),((36,(((44,43),(41,30)),((23,22),21))),3))))),1);
   tree tree_417 [p = 0.000, P = 0.268] = [&W 0.000281] (((38,(39,37)),((33,20),((35,28),((40,(27,26)),((34,(32,24)),19))))),(31,((4,((29,25),2)),(((46,45),((((18,17),(16,13)),10),(6,((14,(15,(8,7))),(11,(12,(9,5))))))),((36,(((44,43),(41,30)),((23,22),21))),(42,3))))),1);
   tree tree_418 [p = 0.000, P = 0.268] = [&W 0.000281] (((38,(39,37)),((33,20),((34,(35,28)),((40,(27,26)),((32,24),19))))),(31,(((6,((((18,17),(16,13)),10),((14,(15,(8,7))),(11,(12,(9,5)))))),(4,((29,25),2))),((46,45),(((42,36),(((44,43),(41,30)),(22,(23,21)))),3)))),1);
   tree tree_419 [p = 0.000, P = 0.268] = [&W 0.000281] (((38,(39,37)),((33,20),((35,28),((40,(27,26)),((32,24),(34,19)))))),(31,((4,((29,25),2)),(((46,45),(6,((((18,17),(16,13)),10),((14,(15,(8,7))),(11,(12,(9,5))))))),((36,(((44,43),(41,30)),(23,(22,21)))),(42,3))))),1);
   tree tree_420 [p = 0.000, P = 0.268] = [&W 0.000281] (((38,(39,37)),((33,20),((34,(35,28)),((40,(27,26)),((32,24),19))))),(31,((4,((29,25),2)),(((46,45),((((18,17),(16,13)),10),(6,((14,(15,(8,7))),(11,(12,(9,5))))))),((36,(42,(((44,43),(41,30)),(22,(23,21))))),3)))),1);
   tree tree_421 [p = 0.000, P = 0.269] = [&W 0.000281] (((38,(39,37)),((33,20),((34,(35,28)),((40,(27,26)),((32,24),19))))),(31,((((((18,17),(16,13)),10),(6,((14,(15,(8,7))),(11,(12,(9,5)))))),(4,((29,25),2))),((46,45),(((42,36),(((44,43),(41,30)),(22,(23,21)))),3)))),1);
   tree tree_422 [p = 0.000, P = 0.269] = [&W 0.000281] (((38,(39,37)),((33,20),((34,(35,28)),((40,(27,26)),((32,24),19))))),(31,((((((18,17),(16,13)),10),(6,((14,(15,(8,7))),(11,(12,(9,5)))))),(4,((29,25),2))),((46,45),(((42,36),(((44,43),(41,30)),(23,(22,21)))),3)))),1);
   tree tree_423 [p = 0.000, P = 0.269] = [&W 0.000281] (((38,(39,37)),((33,20),((34,(35,28)),((40,(27,26)),((32,24),19))))),(31,((((((18,17),(16,13)),10),(6,((14,(15,(8,7))),(11,(12,(9,5)))))),(4,((29,25),2))),((46,45),(((42,36),(((44,43),(41,30)),((23,22),21))),3)))),1);
   tree tree_424 [p = 0.000, P = 0.270] = [&W 0.000281] (((38,(39,37)),((33,20),((34,(35,28)),((40,(27,26)),((32,24),19))))),(31,((4,((29,25),2)),(((46,45),(6,(((16,((18,17),13)),10),((14,(15,(8,7))),(11,(12,(9,5))))))),(((42,36),(((44,43),(41,30)),(22,(23,21)))),3)))),1);
   tree tree_425 [p = 0.000, P = 0.270] = [&W 0.000281] ((((39,38),37),((33,20),((35,28),(34,((40,(27,26)),((32,24),19)))))),(31,((4,((29,25),2)),(((46,45),(6,((((18,17),(16,13)),10),((14,(15,(8,7))),(11,(12,(9,5))))))),((42,(36,(((44,43),(41,30)),(22,(23,21))))),3)))),1);
   tree tree_426 [p = 0.000, P = 0.270] = [&W 0.000281] (((39,(38,37)),((33,20),((35,28),((40,(27,26)),((34,(32,24)),19))))),(31,((4,((29,25),2)),((45,(46,(6,((((18,17),(16,13)),10),((14,(15,(8,7))),(11,(12,(9,5)))))))),((42,(36,(((44,43),(41,30)),((23,22),21)))),3)))),1);
   tree tree_427 [p = 0.000, P = 0.270] = [&W 0.000281] ((((39,38),37),((33,20),((35,28),((40,(27,26)),((34,(32,24)),19))))),(31,((4,((29,25),2)),(((46,45),((((18,17),(16,13)),10),(6,((14,(15,(8,7))),(11,(12,(9,5))))))),((42,(36,((44,43),((41,30),(22,(23,21)))))),3)))),1);
   tree tree_428 [p = 0.000, P = 0.271] = [&W 0.000281] (((39,(38,37)),((33,20),((34,(35,28)),((40,(27,26)),((32,24),19))))),(31,((4,((29,25),2)),(((46,45),((((18,17),(16,13)),10),(6,((14,(15,(8,7))),(11,(12,(9,5))))))),((42,(36,(((44,43),(41,30)),(23,(22,21))))),3)))),1);
   tree tree_429 [p = 0.000, P = 0.271] = [&W 0.000281] ((((39,38),37),((33,20),((35,28),((40,(27,26)),((34,(32,24)),19))))),(31,((4,((29,25),2)),(((46,45),((((18,17),(16,13)),10),(6,((14,(15,(8,7))),(11,(12,(9,5))))))),(((42,36),(((44,43),(41,30)),(23,(22,21)))),3)))),1);
   tree tree_430 [p = 0.000, P = 0.271] = [&W 0.000281] (((38,(39,37)),((33,20),((34,(35,28)),(((40,(27,26)),(32,24)),19)))),(31,((4,((29,25),2)),(((46,45),(6,((((18,17),(16,13)),10),((14,(15,(8,7))),(11,(12,(9,5))))))),(42,((36,((44,43),((41,30),(23,(22,21))))),3))))),1);
   tree tree_431 [p = 0.000, P = 0.271] = [&W 0.000281] (((38,(39,37)),((33,20),((35,28),(34,((40,(27,26)),((32,24),19)))))),(31,((4,((46,(6,((((18,17),(16,13)),10),((14,(15,(8,7))),(11,(12,(9,5))))))),((29,25),2))),((45,42),((36,(((44,43),(41,30)),(23,(22,21)))),3)))),1);
   tree tree_432 [p = 0.000, P = 0.272] = [&W 0.000281] ((((39,38),37),((33,20),((34,(35,28)),((40,(27,26)),((32,24),19))))),(31,(((46,45),(6,((((18,17),(16,13)),10),((14,(15,(8,7))),(11,(12,(9,5))))))),((4,((29,25),2)),(42,((36,((44,43),((41,30),(23,(22,21))))),3))))),1);
   tree tree_433 [p = 0.000, P = 0.272] = [&W 0.000281] (((38,(39,37)),((33,20),((34,(35,28)),((40,(27,26)),((32,24),19))))),(31,((4,((29,25),2)),(((46,45),(6,(((16,((18,17),13)),10),((14,(15,(8,7))),(11,(12,(9,5))))))),((42,(36,(((44,43),(41,30)),(22,(23,21))))),3)))),1);
   tree tree_434 [p = 0.000, P = 0.272] = [&W 0.000281] (((39,(38,37)),((33,20),((35,28),((40,(27,26)),((34,(32,24)),19))))),(31,((4,((29,25),2)),(((46,45),(6,((((18,17),(16,13)),10),((14,(15,(8,7))),(11,(12,(9,5))))))),((42,(36,(((44,43),(41,30)),((23,22),21)))),3)))),1);
   tree tree_435 [p = 0.000, P = 0.273] = [&W 0.000281] (((38,(39,37)),((33,20),((34,(35,28)),((40,(27,26)),((32,24),19))))),(31,(45,((4,((46,(6,((((18,17),(16,13)),10),((14,(15,(8,7))),(11,(12,(9,5))))))),((29,25),2))),((42,(36,(((44,43),(41,30)),((23,22),21)))),3)))),1);
   tree tree_436 [p = 0.000, P = 0.273] = [&W 0.000281] (((38,(39,37)),((33,20),((35,28),((40,(27,26)),((34,(32,24)),19))))),(31,((4,((29,25),2)),(((46,45),((((18,17),(16,13)),10),(6,((14,(15,(8,7))),(11,(12,(9,5))))))),((36,(42,((44,43),((41,30),(23,(22,21)))))),3)))),1);
   tree tree_437 [p = 0.000, P = 0.273] = [&W 0.000281] (((38,(39,37)),((33,20),((34,(35,28)),((40,(27,26)),((32,24),19))))),(31,((4,((29,25),2)),(((46,45),(6,((((18,17),(16,13)),10),((14,(15,(8,7))),(11,(12,(9,5))))))),((36,((44,43),((41,30),(23,(22,21))))),(42,3))))),1);
   tree tree_438 [p = 0.000, P = 0.273] = [&W 0.000281] (((38,(39,37)),((33,20),((34,(35,28)),(((40,(27,26)),(32,24)),19)))),(31,((4,((29,25),2)),(((46,45),((((18,17),(16,13)),10),(6,((14,(15,(8,7))),(11,(12,(9,5))))))),(42,((36,((41,30),((44,43),(22,(23,21))))),3))))),1);
   tree tree_439 [p = 0.000, P = 0.274] = [&W 0.000281] (((38,(39,37)),((33,20),((34,(35,28)),((40,(27,26)),((32,24),19))))),(31,((4,((29,25),2)),(((46,45),(6,((((18,17),(16,13)),10),((14,(15,(8,7))),(11,(12,(9,5))))))),((36,((41,30),((44,43),(23,(22,21))))),(42,3))))),1);
   tree tree_440 [p = 0.000, P = 0.274] = [&W 0.000281] (((38,(39,37)),((33,20),((35,28),((40,(27,26)),((34,(32,24)),19))))),(31,((4,((6,((((18,17),(16,13)),10),((14,(15,(8,7))),(11,(12,(9,5)))))),((29,25),2))),((46,45),(42,((36,(((44,43),(41,30)),(22,(23,21)))),3))))),1);
   tree tree_441 [p = 0.000, P = 0.274] = [&W 0.000281] ((((39,38),37),((33,20),((35,28),(34,((40,(27,26)),((32,24),19)))))),(31,((4,((29,25),2)),(((46,45),(((((18,17),(16,13)),10),6),((14,(15,(8,7))),(11,(12,(9,5)))))),(42,((36,(((44,43),(41,30)),((23,22),21))),3))))),1);
   tree tree_442 [p = 0.000, P = 0.275] = [&W 0.000281] (((38,(39,37)),((33,20),((34,(35,28)),((40,(27,26)),((32,24),19))))),(31,(45,((4,((29,25),2)),((46,(6,((((18,17),(16,13)),10),((14,(15,(8,7))),(11,(12,(9,5))))))),(((42,36),(((44,43),(41,30)),(23,(22,21)))),3))))),1);
   tree tree_443 [p = 0.000, P = 0.275] = [&W 0.000281] ((((39,38),37),((33,20),((34,(35,28)),((40,(27,26)),((32,24),19))))),(31,((4,((29,25),2)),(((46,45),((((18,17),(16,13)),10),(6,((14,(15,(8,7))),(11,(12,(9,5))))))),(((42,36),(((44,43),(41,30)),(23,(22,21)))),3)))),1);
   tree tree_444 [p = 0.000, P = 0.275] = [&W 0.000281] (((38,(39,37)),((33,20),((35,28),((40,(27,26)),((32,24),(34,19)))))),(31,((4,((29,25),2)),(((46,45),((((18,17),(16,13)),10),(6,((14,(15,(8,7))),(11,(12,(9,5))))))),(42,((36,(((44,43),(41,30)),((23,22),21))),3))))),1);
   tree tree_445 [p = 0.000, P = 0.275] = [&W 0.000281] (((38,(39,37)),((33,20),((34,(35,28)),((40,(27,26)),((32,24),19))))),(31,(45,((4,((29,25),2)),((46,(6,((((18,17),(16,13)),10),((14,(15,(8,7))),(11,(12,(9,5))))))),(((42,36),(((44,43),(41,30)),((23,22),21))),3))))),1);
   tree tree_446 [p = 0.000, P = 0.276] = [&W 0.000281] (((39,(38,37)),((33,20),((35,28),((40,(27,26)),((34,(32,24)),19))))),(31,((4,((29,25),2)),(((46,45),((((18,17),(16,13)),10),(6,((14,(15,(8,7))),(11,(12,(9,5))))))),((42,(36,(((44,43),(41,30)),((23,22),21)))),3)))),1);
   tree tree_447 [p = 0.000, P = 0.276] = [&W 0.000281] (((38,(39,37)),((33,20),((34,(35,28)),((40,(27,26)),((32,24),19))))),(31,(45,((4,((46,(6,((((18,17),(16,13)),10),((14,(15,(8,7))),(11,(12,(9,5))))))),((29,25),2))),(42,((36,(((44,43),(41,30)),(22,(23,21)))),3))))),1);
   tree tree_448 [p = 0.000, P = 0.276] = [&W 0.000281] ((((39,38),37),((33,20),((35,28),((40,(27,26)),((34,(32,24)),19))))),(31,((4,((29,25),2)),(((46,45),((((18,17),(16,13)),10),(6,((14,(15,(8,7))),(11,(12,(9,5))))))),(42,((36,((44,43),((41,30),(23,(22,21))))),3))))),1);
   tree tree_449 [p = 0.000, P = 0.277] = [&W 0.000281] (((38,(39,37)),((33,20),((35,28),((40,(27,26)),(34,((32,24),19)))))),(31,((4,((29,25),2)),(((46,45),((((18,17),(16,13)),10),(6,((14,(15,(8,7))),(11,(12,(9,5))))))),(((42,36),(((44,43),(41,30)),(22,(23,21)))),3)))),1);
   tree tree_450 [p = 0.000, P = 0.277] = [&W 0.000281] (((39,(38,37)),((33,20),((34,(35,28)),((40,(27,26)),((32,24),19))))),(31,((4,((29,25),2)),(((46,45),(6,((((18,17),(16,13)),10),((14,(15,(8,7))),(11,(12,(9,5))))))),(42,((36,((41,30),((44,43),(22,(23,21))))),3))))),1);
   tree tree_451 [p = 0.000, P = 0.277] = [&W 0.000281] (((38,(39,37)),((33,20),((35,28),(34,((40,(27,26)),((32,24),19)))))),(31,((4,((29,25),2)),(((46,45),(((((18,17),(16,13)),10),6),((14,(15,(8,7))),(11,(12,(9,5)))))),((42,(36,(((44,43),(41,30)),((23,22),21)))),3)))),1);
   tree tree_452 [p = 0.000, P = 0.277] = [&W 0.000281] (((38,(39,37)),((33,20),((35,28),(34,((40,(27,26)),((32,24),19)))))),(31,(((46,(6,((((18,17),(16,13)),10),((14,(15,(8,7))),(11,(12,(9,5))))))),(4,((29,25),2))),(45,(42,((36,(((44,43),(41,30)),((23,22),21))),3))))),1);
   tree tree_453 [p = 0.000, P = 0.278] = [&W 0.000281] ((((39,38),37),((33,20),((35,28),((40,(27,26)),((34,(32,24)),19))))),(31,((4,((29,25),2)),(((46,45),((((18,17),(16,13)),10),(6,((14,(15,(8,7))),(11,(12,(9,5))))))),(((42,36),((44,43),((41,30),(23,(22,21))))),3)))),1);
   tree tree_454 [p = 0.000, P = 0.278] = [&W 0.000281] (((38,(39,37)),((33,20),((35,28),((40,(27,26)),((34,(32,24)),19))))),(31,(45,((4,((29,25),2)),((46,(6,((((18,17),(16,13)),10),((14,(15,(8,7))),(11,(12,(9,5))))))),(42,((36,((41,30),((44,43),(23,(22,21))))),3)))))),1);
   tree tree_455 [p = 0.000, P = 0.278] = [&W 0.000281] (((38,(39,37)),((33,20),((35,28),(((40,34),(27,26)),((32,24),19))))),(31,((4,((29,25),2)),(((46,45),((((18,17),(16,13)),10),(6,((14,(15,(8,7))),(11,(12,(9,5))))))),(42,((36,(((44,43),(41,30)),(23,(22,21)))),3))))),1);
   tree tree_456 [p = 0.000, P = 0.279] = [&W 0.000281] (((38,(39,37)),((33,20),((35,28),((40,(27,26)),((34,(32,24)),19))))),(31,((4,((46,(6,((((18,17),(16,13)),10),((14,(15,(8,7))),(11,(12,(9,5))))))),((29,25),2))),(45,(42,((36,((41,30),((44,43),((23,22),21)))),3))))),1);
   tree tree_457 [p = 0.000, P = 0.279] = [&W 0.000281] (((38,(39,37)),((33,20),((34,(35,28)),((40,(27,26)),((32,24),19))))),(31,((4,((29,25),2)),(((46,45),(6,((((18,17),(16,13)),10),((14,(15,(8,7))),(11,(12,(9,5))))))),((36,(42,((41,30),((44,43),((23,22),21))))),3)))),1);
   tree tree_458 [p = 0.000, P = 0.279] = [&W 0.000281] (((38,(39,37)),((33,20),((35,28),((40,(27,26)),((34,(32,24)),19))))),(31,((4,((29,25),2)),(((46,45),(6,((((18,17),(16,13)),10),((14,(15,(8,7))),(11,(12,(9,5))))))),((36,(42,((44,43),((41,30),((23,22),21))))),3)))),1);
   tree tree_459 [p = 0.000, P = 0.279] = [&W 0.000281] (((38,(39,37)),((33,20),((35,28),((40,(27,26)),((34,(32,24)),19))))),(31,((4,((29,25),2)),(((46,45),((((18,17),(16,13)),10),(6,((14,(15,(8,7))),(11,(12,(9,5))))))),((36,((44,43),((41,30),(22,(23,21))))),(42,3))))),1);
   tree tree_460 [p = 0.000, P = 0.280] = [&W 0.000281] (((38,(39,37)),((33,20),((35,28),((40,(27,26)),((34,(32,24)),19))))),(31,((4,((29,25),2)),(((46,45),(6,((((18,17),(16,13)),10),((14,(15,(8,7))),(11,(12,(9,5))))))),((36,(42,(((44,43),(41,30)),((23,22),21)))),3)))),1);
   tree tree_461 [p = 0.000, P = 0.280] = [&W 0.000281] (((38,(39,37)),((33,20),((35,28),(34,((40,(27,26)),((32,24),19)))))),(31,((4,((29,25),2)),(((46,45),((((18,17),(16,13)),10),(6,((14,(15,(8,7))),(11,(12,(9,5))))))),((42,(36,((41,30),((44,43),(22,(23,21)))))),3)))),1);
   tree tree_462 [p = 0.000, P = 0.280] = [&W 0.000281] (((38,(39,37)),((33,20),((35,28),(34,((40,(27,26)),((32,24),19)))))),(31,((4,((29,25),2)),(((46,45),(6,((((18,17),(16,13)),10),((14,(15,(8,7))),(11,(12,(9,5))))))),((36,(((44,43),(41,30)),(23,(22,21)))),(42,3))))),1);
   tree tree_463 [p = 0.000, P = 0.280] = [&W 0.000281] (((38,(39,37)),((33,20),((34,(35,28)),((40,(27,26)),((32,24),19))))),(31,((46,45),(((6,((((18,17),(16,13)),10),((14,(15,(8,7))),(11,(12,(9,5)))))),(4,((29,25),2))),(((42,36),(((44,43),(41,30)),(23,(22,21)))),3)))),1);
   tree tree_464 [p = 0.000, P = 0.281] = [&W 0.000281] (((38,(39,37)),((33,20),((35,28),((40,(27,26)),((34,(32,24)),19))))),(31,((4,((29,25),2)),(((46,45),(((((18,17),(16,13)),10),6),((14,(15,(8,7))),(11,(12,(9,5)))))),(((42,36),((44,43),((41,30),(23,(22,21))))),3)))),1);
   tree tree_465 [p = 0.000, P = 0.281] = [&W 0.000281] (((38,(39,37)),((33,20),((35,28),((40,(27,26)),(34,((32,24),19)))))),(31,((4,((29,25),2)),(((46,45),(6,((((18,17),(16,13)),10),((14,(15,(8,7))),(11,(12,(9,5))))))),((42,(36,(((44,43),(41,30)),(23,(22,21))))),3)))),1);
   tree tree_466 [p = 0.000, P = 0.281] = [&W 0.000281] (((38,(39,37)),((33,20),((35,28),((40,(27,26)),((34,(32,24)),19))))),(31,((4,((29,25),2)),(((46,45),(6,((((18,17),(16,13)),10),((14,(15,(8,7))),(11,(12,(9,5))))))),((36,(42,(((44,43),(41,30)),(22,(23,21))))),3)))),1);
   tree tree_467 [p = 0.000, P = 0.282] = [&W 0.000281] (((38,(39,37)),((33,20),((35,28),(34,((40,(27,26)),((32,24),19)))))),(31,((4,((29,25),2)),(((46,45),(((((18,17),(16,13)),10),6),((14,(15,(8,7))),(11,(12,(9,5)))))),(42,((36,((41,30),((44,43),(23,(22,21))))),3))))),1);
   tree tree_468 [p = 0.000, P = 0.282] = [&W 0.000281] (((38,(39,37)),((33,20),((35,28),((40,(27,26)),((34,(32,24)),19))))),(31,(45,((4,((46,(6,((((18,17),(16,13)),10),((14,(15,(8,7))),(11,(12,(9,5))))))),((29,25),2))),(((42,36),((44,43),((41,30),(23,(22,21))))),3)))),1);
   tree tree_469 [p = 0.000, P = 0.282] = [&W 0.000281] (((38,(39,37)),((33,20),((35,28),((40,(27,26)),((34,(32,24)),19))))),(31,((4,((29,25),2)),((45,(46,(6,((((18,17),(16,13)),10),((14,(15,(8,7))),(11,(12,(9,5)))))))),(((42,36),((41,30),((44,43),((23,22),21)))),3)))),1);
   tree tree_470 [p = 0.000, P = 0.282] = [&W 0.000281] (((38,(39,37)),((33,20),((34,(35,28)),((40,(27,26)),((32,24),19))))),(31,((4,((6,((((18,17),(16,13)),10),((14,(15,(8,7))),(11,(12,(9,5)))))),((29,25),2))),(((46,45),42),((36,((44,43),((41,30),(22,(23,21))))),3)))),1);
   tree tree_471 [p = 0.000, P = 0.283] = [&W 0.000281] (((38,(39,37)),((33,20),((35,28),((40,(27,26)),((34,(32,24)),19))))),(31,((4,((29,25),2)),((45,(6,((((18,17),(16,13)),10),((14,(15,(8,7))),(11,(12,(9,5))))))),((46,42),((36,(((44,43),(41,30)),(23,(22,21)))),3))))),1);
   tree tree_472 [p = 0.000, P = 0.283] = [&W 0.000281] (((38,(39,37)),((33,20),((34,(35,28)),((40,(27,26)),((32,24),19))))),(31,((4,((29,25),2)),((45,(((((18,17),(16,13)),10),6),((14,(15,(8,7))),(11,(12,(9,5)))))),((46,42),((36,(((44,43),(41,30)),(22,(23,21)))),3))))),1);
   tree tree_473 [p = 0.000, P = 0.283] = [&W 0.000281] (((38,(39,37)),((33,20),((34,(35,28)),((40,(27,26)),((32,24),19))))),(31,(45,((4,((46,(6,((((18,17),(16,13)),10),((14,(15,(8,7))),(11,(12,(9,5))))))),((29,25),2))),(((42,36),((41,30),((44,43),(22,(23,21))))),3)))),1);
   tree tree_474 [p = 0.000, P = 0.284] = [&W 0.000281] (((38,(39,37)),((33,20),((34,(35,28)),((40,(27,26)),((32,24),19))))),(31,((4,((29,25),2)),(((46,45),(6,(((16,((18,17),13)),10),((14,(15,(8,7))),(11,(12,(9,5))))))),(42,((36,((41,30),((44,43),(23,(22,21))))),3))))),1);
   tree tree_475 [p = 0.000, P = 0.284] = [&W 0.000281] (((38,(39,37)),((33,20),((35,28),((40,(27,26)),((34,(32,24)),19))))),(31,((4,((29,25),2)),((45,(46,(6,((((18,17),(16,13)),10),((14,(15,(8,7))),(11,(12,(9,5)))))))),(((42,36),((44,43),((41,30),((23,22),21)))),3)))),1);
   tree tree_476 [p = 0.000, P = 0.284] = [&W 0.000281] (((38,(39,37)),((33,20),((34,(35,28)),((40,(27,26)),((32,24),19))))),(31,((4,((29,25),2)),((45,(46,(((((18,17),(16,13)),10),6),((14,(15,(8,7))),(11,(12,(9,5))))))),(42,((36,((44,43),((41,30),((23,22),21)))),3))))),1);
   tree tree_477 [p = 0.000, P = 0.284] = [&W 0.000281] (((39,(38,37)),((33,20),((35,28),((40,(27,26)),((34,(32,24)),19))))),(31,((4,((29,25),2)),(((46,45),(6,((((18,17),(16,13)),10),((14,(15,(8,7))),(11,(12,(9,5))))))),(42,((36,(((44,43),(41,30)),((23,22),21))),3))))),1);
   tree tree_478 [p = 0.000, P = 0.285] = [&W 0.000281] (((38,(39,37)),((33,20),((35,28),((40,(27,26)),(34,((32,24),19)))))),(31,((4,((29,25),2)),(((46,45),((((18,17),(16,13)),10),(6,((14,(15,(8,7))),(11,(12,(9,5))))))),(42,((36,((44,43),((41,30),(22,(23,21))))),3))))),1);
   tree tree_479 [p = 0.000, P = 0.285] = [&W 0.000281] (((38,(39,37)),((33,20),((35,28),(34,((40,(27,26)),((32,24),19)))))),(31,((4,((29,25),2)),((45,(46,((((18,17),(16,13)),10),(6,((14,(15,(8,7))),(11,(12,(9,5)))))))),((42,(36,((41,30),((44,43),(22,(23,21)))))),3)))),1);
   tree tree_480 [p = 0.000, P = 0.285] = [&W 0.000281] (((39,(38,37)),((33,20),((35,28),((40,(27,26)),((34,(32,24)),19))))),(31,((4,((29,25),2)),(((46,45),(6,((((18,17),(16,13)),10),((14,(15,(8,7))),(11,(12,(9,5))))))),(42,((36,((44,43),((41,30),((23,22),21)))),3))))),1);
   tree tree_481 [p = 0.000, P = 0.286] = [&W 0.000281] (((38,(39,37)),((33,20),((35,28),((40,(27,26)),((34,(32,24)),19))))),(31,((4,((29,25),2)),(((46,45),(6,(((16,((18,17),13)),10),((14,(15,(8,7))),(11,(12,(9,5))))))),(42,((36,(((44,43),(41,30)),(22,(23,21)))),3))))),1);
   tree tree_482 [p = 0.000, P = 0.286] = [&W 0.000281] ((((39,38),37),((33,20),((35,28),((40,(27,26)),((34,(32,24)),19))))),(31,((4,((29,25),2)),(((46,45),(6,((((18,17),(16,13)),10),((14,(15,(8,7))),(11,(12,(9,5))))))),((42,(36,(((44,43),(41,30)),((23,22),21)))),3)))),1);
   tree tree_483 [p = 0.000, P = 0.286] = [&W 0.000281] (((38,(39,37)),((33,20),((34,(35,28)),((40,(27,26)),((32,24),19))))),(31,((4,((29,25),2)),((45,(6,((((18,17),(16,13)),10),((14,(15,(8,7))),(11,(12,(9,5))))))),((46,42),((36,(((44,43),(41,30)),((23,22),21))),3))))),1);
   tree tree_484 [p = 0.000, P = 0.286] = [&W 0.000281] (((38,(39,37)),((33,20),((35,28),((40,(27,26)),((34,(32,24)),19))))),(31,(45,((4,((29,25),2)),((46,(6,((((18,17),(16,13)),10),((14,(15,(8,7))),(11,(12,(9,5))))))),(42,((36,((44,43),((41,30),(22,(23,21))))),3)))))),1);
   tree tree_485 [p = 0.000, P = 0.287] = [&W 0.000281] (((38,(39,37)),((33,20),((35,28),(34,((40,(27,26)),((32,24),19)))))),(31,((4,((29,25),2)),(((46,45),((((18,17),(16,13)),10),(6,((14,(15,(8,7))),(11,(12,(9,5))))))),(((42,36),(((44,43),(41,30)),((23,22),21))),3)))),1);
   tree tree_486 [p = 0.000, P = 0.287] = [&W 0.000281] (((38,(39,37)),((33,20),((35,28),((40,(27,26)),((34,(32,24)),19))))),(31,((4,((29,25),2)),((45,(46,(((((18,17),(16,13)),10),6),((14,(15,(8,7))),(11,(12,(9,5))))))),(42,((36,(((44,43),(41,30)),(23,(22,21)))),3))))),1);
   tree tree_487 [p = 0.000, P = 0.287] = [&W 0.000281] (((38,(39,37)),((33,20),((34,(35,28)),((40,(27,26)),((32,24),19))))),(31,((4,((6,((((18,17),(16,13)),10),((14,(15,(8,7))),(11,(12,(9,5)))))),((29,25),2))),((46,45),((42,(36,((41,30),((44,43),(23,(22,21)))))),3)))),1);
   tree tree_488 [p = 0.000, P = 0.288] = [&W 0.000281] (((38,(39,37)),((33,20),((34,(35,28)),((40,(27,26)),((32,24),19))))),(31,((4,((29,25),2)),(((46,45),(6,((14,(15,(8,7))),((((18,17),(16,13)),10),(11,(12,(9,5))))))),(42,((36,(((44,43),(41,30)),((23,22),21))),3))))),1);
   tree tree_489 [p = 0.000, P = 0.288] = [&W 0.000281] ((((39,38),37),((33,20),((35,28),(34,((40,(27,26)),((32,24),19)))))),(31,((4,((29,25),2)),(((46,45),((((18,17),(16,13)),10),(6,((14,(15,(8,7))),(11,(12,(9,5))))))),(((42,36),(((44,43),(41,30)),(22,(23,21)))),3)))),1);
   tree tree_490 [p = 0.000, P = 0.288] = [&W 0.000281] (((38,(39,37)),((33,20),((34,(35,28)),((40,(27,26)),((32,24),19))))),(31,((4,((29,25),2)),(((46,45),((((18,17),(16,13)),10),(6,((14,(15,(8,7))),(11,(12,(9,5))))))),((36,(((44,43),(41,30)),((23,22),21))),(42,3))))),1);
   tree tree_491 [p = 0.000, P = 0.288] = [&W 0.000281] (((38,(39,37)),((33,20),((34,(35,28)),((40,(27,26)),((32,24),19))))),(31,(45,((4,((6,((((18,17),(16,13)),10),((14,(15,(8,7))),(11,(12,(9,5)))))),((29,25),2))),((46,42),((36,(((44,43),(41,30)),(22,(23,21)))),3))))),1);
   tree tree_492 [p = 0.000, P = 0.289] = [&W 0.000211] (((38,(39,37)),((33,20),((34,(35,28)),((40,(27,26)),((32,24),19))))),(31,((46,45),((((((18,17),(16,13)),10),(6,((14,(15,(8,7))),(11,(12,(9,5)))))),(4,((29,25),2))),((42,(36,(((44,43),(41,30)),(22,(23,21))))),3)))),1);
   tree tree_493 [p = 0.000, P = 0.289] = [&W 0.000211] (((38,(39,37)),((33,20),((35,28),((40,(27,26)),((34,(32,24)),19))))),(31,((4,((6,((((18,17),(16,13)),10),((14,(15,(8,7))),(11,(12,(9,5)))))),((29,25),2))),((46,45),(42,((36,((44,43),((41,30),((23,22),21)))),3))))),1);
   tree tree_494 [p = 0.000, P = 0.289] = [&W 0.000211] (((38,(39,37)),((33,20),((35,28),((40,(27,26)),((34,(32,24)),19))))),(31,((4,(((((18,17),(16,13)),10),(6,((14,(15,(8,7))),(11,(12,(9,5)))))),((29,25),2))),((46,45),(42,((36,(((44,43),(41,30)),(22,(23,21)))),3))))),1);
   tree tree_495 [p = 0.000, P = 0.289] = [&W 0.000211] (((38,(39,37)),((33,20),((35,28),((40,(27,26)),((32,24),(34,19)))))),(31,((4,((29,25),2)),(((46,45),(6,((((18,17),(16,13)),10),((14,(15,(8,7))),(11,(12,(9,5))))))),(((42,36),(((44,43),(41,30)),((23,22),21))),3)))),1);
   tree tree_496 [p = 0.000, P = 0.289] = [&W 0.000211] (((38,(39,37)),((33,20),((35,28),((40,(27,26)),((34,(32,24)),19))))),(31,((((((18,17),(16,13)),10),(6,((14,(15,(8,7))),(11,(12,(9,5)))))),(4,((29,25),2))),((46,45),(42,((36,((44,43),((41,30),(23,(22,21))))),3))))),1);
   tree tree_497 [p = 0.000, P = 0.290] = [&W 0.000211] (((38,(39,37)),((33,20),((34,(35,28)),((40,(27,26)),((32,24),19))))),(31,((4,((6,((((18,17),(16,13)),10),((14,(15,(8,7))),(11,(12,(9,5)))))),((29,25),2))),((46,45),(42,((36,((41,30),((44,43),(23,(22,21))))),3))))),1);
   tree tree_498 [p = 0.000, P = 0.290] = [&W 0.000211] (((39,(38,37)),((33,20),((35,28),((40,(27,26)),((34,(32,24)),19))))),(31,((4,((29,25),2)),(((46,45),(6,((((18,17),(16,13)),10),((14,(15,(8,7))),(11,(12,(9,5))))))),(42,((36,((44,43),((41,30),(23,(22,21))))),3))))),1);
   tree tree_499 [p = 0.000, P = 0.290] = [&W 0.000211] (((38,(39,37)),((33,20),((35,28),((40,(27,26)),((34,(32,24)),19))))),(31,(45,((4,((29,25),2)),((46,(6,((((18,17),(16,13)),10),((14,(15,(8,7))),(11,(12,(9,5))))))),(42,((36,((44,43),((41,30),(23,(22,21))))),3)))))),1);
   tree tree_500 [p = 0.000, P = 0.290] = [&W 0.000211] (((38,(39,37)),((33,20),((35,28),((40,(27,26)),((34,(32,24)),19))))),(31,((4,((6,((((18,17),(16,13)),10),((14,(15,(8,7))),(11,(12,(9,5)))))),((29,25),2))),((45,(46,42)),((36,(((44,43),(41,30)),((23,22),21))),3)))),1);
   tree tree_501 [p = 0.000, P = 0.290] = [&W 0.000211] ((((39,38),37),((33,20),((34,(35,28)),((40,(27,26)),((32,24),19))))),(31,((4,((29,25),2)),(((46,45),(6,((((18,17),(16,13)),10),((14,(15,(8,7))),(11,(12,(9,5))))))),((42,(36,((41,30),((44,43),(23,(22,21)))))),3)))),1);
   tree tree_502 [p = 0.000, P = 0.291] = [&W 0.000211] (((38,(39,37)),((33,20),((35,28),((40,(27,26)),(34,((32,24),19)))))),(31,(((((((18,17),(16,13)),10),6),((14,(15,(8,7))),(11,(12,(9,5))))),(4,((29,25),2))),((46,45),(42,((36,((44,43),((41,30),(23,(22,21))))),3))))),1);
   tree tree_503 [p = 0.000, P = 0.291] = [&W 0.000211] (((38,(39,37)),((33,20),((35,28),((40,(27,26)),((34,(32,24)),19))))),(31,(45,((4,((29,25),2)),((46,(6,((((18,17),(16,13)),10),((14,(15,(8,7))),(11,(12,(9,5))))))),(42,((36,(((44,43),(41,30)),(22,(23,21)))),3)))))),1);
   tree tree_504 [p = 0.000, P = 0.291] = [&W 0.000211] (((38,(39,37)),((33,20),((35,28),((40,(27,26)),(34,((32,24),19)))))),(31,((4,((29,25),2)),(((46,45),(6,((((18,17),(16,13)),10),((14,(15,(8,7))),(11,(12,(9,5))))))),((36,((44,43),((41,30),(23,(22,21))))),(42,3))))),1);
   tree tree_505 [p = 0.000, P = 0.291] = [&W 0.000211] (((38,(39,37)),((33,20),(34,((35,28),((40,(27,26)),((32,24),19)))))),(31,((4,((29,25),2)),(((46,45),(6,((((18,17),(16,13)),10),((14,(15,(8,7))),(11,(12,(9,5))))))),((42,(36,(((44,43),(41,30)),(23,(22,21))))),3)))),1);
   tree tree_506 [p = 0.000, P = 0.292] = [&W 0.000211] (((38,(39,37)),((33,20),((35,28),((27,26),((40,34),((32,24),19)))))),(31,((4,((29,25),2)),(((46,45),(6,((((18,17),(16,13)),10),((14,(15,(8,7))),(11,(12,(9,5))))))),(42,((36,(((44,43),(41,30)),(23,(22,21)))),3))))),1);
   tree tree_507 [p = 0.000, P = 0.292] = [&W 0.000211] (((38,(39,37)),((33,20),((34,(35,28)),((40,(27,26)),((32,24),19))))),(31,(((46,45),(6,((((18,17),(16,13)),10),((14,(15,(8,7))),(11,(12,(9,5))))))),((4,((29,25),2)),(((42,36),(((44,43),(41,30)),(23,(22,21)))),3)))),1);
   tree tree_508 [p = 0.000, P = 0.292] = [&W 0.000211] (((38,(39,37)),((33,20),((35,28),((40,(27,26)),((34,(32,24)),19))))),(31,((4,((29,25),2)),((45,(46,(6,((((18,17),(16,13)),10),((14,(15,(8,7))),(11,(12,(9,5)))))))),(42,((36,((44,43),((41,30),(22,(23,21))))),3))))),1);
   tree tree_509 [p = 0.000, P = 0.292] = [&W 0.000211] (((38,(39,37)),((33,20),((35,28),((40,(27,26)),(34,((32,24),19)))))),(31,((4,((46,(6,((((18,17),(16,13)),10),((14,(15,(8,7))),(11,(12,(9,5))))))),((29,25),2))),((45,42),((36,(((44,43),(41,30)),(22,(23,21)))),3)))),1);
   tree tree_510 [p = 0.000, P = 0.292] = [&W 0.000211] (((38,(39,37)),((33,20),(34,((35,28),((40,(27,26)),((32,24),19)))))),(31,((4,((29,25),2)),(((46,45),(6,((((18,17),(16,13)),10),((14,(15,(8,7))),(11,(12,(9,5))))))),(42,((36,(((44,43),(41,30)),(23,(22,21)))),3))))),1);
   tree tree_511 [p = 0.000, P = 0.293] = [&W 0.000211] (((38,(39,37)),((33,20),((35,28),((40,(27,26)),(34,((32,24),19)))))),(31,((4,((46,(6,((((18,17),(16,13)),10),((14,(15,(8,7))),(11,(12,(9,5))))))),((29,25),2))),(45,(42,((36,(((44,43),(41,30)),(22,(23,21)))),3))))),1);
   tree tree_512 [p = 0.000, P = 0.293] = [&W 0.000211] (((38,(39,37)),((33,20),((34,(35,28)),((40,(27,26)),((32,24),19))))),(31,(((46,45),(6,((((18,17),(16,13)),10),((14,(15,(8,7))),(11,(12,(9,5))))))),((4,((29,25),2)),(42,((36,((44,43),((41,30),(23,(22,21))))),3))))),1);
   tree tree_513 [p = 0.000, P = 0.293] = [&W 0.000211] (((38,(39,37)),((33,20),((34,(35,28)),((40,(27,26)),((32,24),19))))),(31,(((46,45),(6,((((18,17),(16,13)),10),((14,(15,(8,7))),(11,(12,(9,5))))))),((4,((29,25),2)),(42,((36,(((44,43),(41,30)),(23,(22,21)))),3))))),1);
   tree tree_514 [p = 0.000, P = 0.293] = [&W 0.000211] (((38,(39,37)),((33,20),((35,28),((40,(27,26)),((34,(32,24)),19))))),(31,((4,((29,25),2)),(((46,45),(6,((((18,17),(16,13)),10),((14,(15,(8,7))),(11,(12,(9,5))))))),((36,((44,43),((41,30),(22,(23,21))))),(42,3))))),1);
   tree tree_515 [p = 0.000, P = 0.293] = [&W 0.000211] (((38,(39,37)),((33,20),((35,28),((40,(27,26)),(34,((32,24),19)))))),(31,((4,((29,25),2)),(((46,45),(6,((((18,17),(16,13)),10),((14,(15,(8,7))),(11,(12,(9,5))))))),((36,(42,((44,43),((41,30),(23,(22,21)))))),3)))),1);
   tree tree_516 [p = 0.000, P = 0.294] = [&W 0.000211] (((39,(38,37)),((33,20),((35,28),((40,(27,26)),((34,(32,24)),19))))),(31,((4,((29,25),2)),(((46,45),(((((18,17),(16,13)),10),6),((14,(15,(8,7))),(11,(12,(9,5)))))),(((42,36),(((44,43),(41,30)),(22,(23,21)))),3)))),1);
   tree tree_517 [p = 0.000, P = 0.294] = [&W 0.000211] (((38,(39,37)),((33,20),((35,28),((40,(27,26)),((34,(32,24)),19))))),(31,((4,((29,25),2)),((45,(46,(((((18,17),(16,13)),10),6),((14,(15,(8,7))),(11,(12,(9,5))))))),((42,(36,(((44,43),(41,30)),(22,(23,21))))),3)))),1);
   tree tree_518 [p = 0.000, P = 0.294] = [&W 0.000211] (((39,(38,37)),((33,20),((34,(35,28)),((40,(27,26)),((32,24),19))))),(31,(((46,45),(6,((((18,17),(16,13)),10),((14,(15,(8,7))),(11,(12,(9,5))))))),((4,((29,25),2)),(42,((36,(((44,43),(41,30)),(23,(22,21)))),3))))),1);
   tree tree_519 [p = 0.000, P = 0.294] = [&W 0.000211] (((38,(39,37)),((33,20),((34,(35,28)),((40,(27,26)),((32,24),19))))),(31,((4,(((((18,17),(16,13)),10),(6,((14,(15,(8,7))),(11,(12,(9,5)))))),((29,25),2))),((46,45),(42,((36,(((44,43),(41,30)),(22,(23,21)))),3))))),1);
   tree tree_520 [p = 0.000, P = 0.294] = [&W 0.000211] (((38,(39,37)),((33,20),(34,((35,28),((40,(27,26)),((32,24),19)))))),(31,((4,((29,25),2)),(((46,45),(6,((((18,17),(16,13)),10),((14,(15,(8,7))),(11,(12,(9,5))))))),(((42,36),(((44,43),(41,30)),(22,(23,21)))),3)))),1);
   tree tree_521 [p = 0.000, P = 0.295] = [&W 0.000211] (((38,(39,37)),((33,20),(34,((35,28),((40,(27,26)),((32,24),19)))))),(31,((4,((29,25),2)),(((46,45),(6,((((18,17),(16,13)),10),((14,(15,(8,7))),(11,(12,(9,5))))))),(42,((36,((41,30),((44,43),(22,(23,21))))),3))))),1);
   tree tree_522 [p = 0.000, P = 0.295] = [&W 0.000211] (((38,(39,37)),((33,20),((35,28),((40,(27,26)),((34,(32,24)),19))))),(31,((4,((29,25),2)),(((46,45),(((((18,17),(16,13)),10),6),((14,(15,(8,7))),(11,(12,(9,5)))))),((42,(36,((44,43),((41,30),(22,(23,21)))))),3)))),1);
   tree tree_523 [p = 0.000, P = 0.295] = [&W 0.000211] (((38,(39,37)),((33,20),((34,(35,28)),((40,(27,26)),((32,24),19))))),(31,((4,((46,(6,((((18,17),(16,13)),10),((14,(15,(8,7))),(11,(12,(9,5))))))),((29,25),2))),(45,((42,(36,((44,43),((41,30),((23,22),21))))),3)))),1);
   tree tree_524 [p = 0.000, P = 0.295] = [&W 0.000211] (((38,(39,37)),((33,20),((35,28),((40,(27,26)),((34,(32,24)),19))))),(31,((4,((29,25),2)),((45,(46,(6,((((18,17),(16,13)),10),((14,(15,(8,7))),(11,(12,(9,5)))))))),(((42,36),((44,43),((41,30),(22,(23,21))))),3)))),1);
   tree tree_525 [p = 0.000, P = 0.296] = [&W 0.000211] (((38,(39,37)),((33,20),((35,28),((40,(27,26)),((34,(32,24)),19))))),(31,((4,((29,25),2)),(((46,45),(((((18,17),(16,13)),10),6),((14,(15,(8,7))),(11,(12,(9,5)))))),((36,(42,(((44,43),(41,30)),(22,(23,21))))),3)))),1);
   tree tree_526 [p = 0.000, P = 0.296] = [&W 0.000211] (((38,(39,37)),((33,20),((35,28),((40,(27,26)),((34,(32,24)),19))))),(31,((4,((29,25),2)),(((46,45),(((((18,17),(16,13)),10),6),((14,(15,(8,7))),(11,(12,(9,5)))))),((42,(36,((41,30),((44,43),(22,(23,21)))))),3)))),1);
   tree tree_527 [p = 0.000, P = 0.296] = [&W 0.000211] (((38,(39,37)),((33,20),((35,28),((40,(27,26)),((34,(32,24)),19))))),(31,((4,((29,25),2)),(((46,45),(6,((((18,17),(16,13)),10),((14,(15,(8,7))),(11,(12,(9,5))))))),((36,((44,43),((41,30),(23,(22,21))))),(42,3))))),1);
   tree tree_528 [p = 0.000, P = 0.296] = [&W 0.000211] (((38,(39,37)),((33,20),((34,(35,28)),((40,(27,26)),((32,24),19))))),(31,(((((((18,17),(16,13)),10),6),((14,(15,(8,7))),(11,(12,(9,5))))),(4,((29,25),2))),((46,45),(42,((36,(((44,43),(41,30)),(23,(22,21)))),3))))),1);
   tree tree_529 [p = 0.000, P = 0.296] = [&W 0.000211] (((38,(39,37)),((33,20),((35,28),(((40,(27,26)),(32,24)),(34,19))))),(31,((4,((29,25),2)),(((46,45),(6,((((18,17),(16,13)),10),((14,(15,(8,7))),(11,(12,(9,5))))))),(42,((36,(((44,43),(41,30)),((23,22),21))),3))))),1);
   tree tree_530 [p = 0.000, P = 0.297] = [&W 0.000211] (((38,(39,37)),((33,20),((34,(35,28)),((40,(27,26)),((32,24),19))))),(31,(((6,((((18,17),(16,13)),10),(((15,14),(8,7)),(11,(12,(9,5)))))),(4,((29,25),2))),(((46,45),42),((36,((44,43),((41,30),(23,(22,21))))),3)))),1);
   tree tree_531 [p = 0.000, P = 0.297] = [&W 0.000211] (((38,(39,37)),((33,20),((34,(35,28)),((40,(27,26)),((32,24),19))))),(31,(45,((4,((46,(6,((((18,17),(16,13)),10),((14,(15,(8,7))),(11,(12,(9,5))))))),((29,25),2))),(((42,36),(((44,43),(41,30)),(22,(23,21)))),3)))),1);
   tree tree_532 [p = 0.000, P = 0.297] = [&W 0.000211] (((39,(38,37)),((33,20),((35,28),((40,(27,26)),((34,(32,24)),19))))),(31,((4,((29,25),2)),(((46,45),(6,((((18,17),(16,13)),10),((14,(15,(8,7))),(11,(12,(9,5))))))),(42,((36,((41,30),((44,43),(22,(23,21))))),3))))),1);
   tree tree_533 [p = 0.000, P = 0.297] = [&W 0.000211] (((38,(39,37)),((33,20),((34,(35,28)),((40,(27,26)),((32,24),19))))),(31,(((46,45),((((18,17),(16,13)),10),(6,((14,(15,(8,7))),(11,(12,(9,5))))))),((4,((29,25),2)),(42,((36,((41,30),((44,43),((23,22),21)))),3))))),1);
   tree tree_534 [p = 0.000, P = 0.297] = [&W 0.000211] (((39,(38,37)),((33,20),((34,(35,28)),((40,(27,26)),((32,24),19))))),(31,((4,((29,25),2)),(((46,45),(((((18,17),(16,13)),10),6),((14,(15,(8,7))),(11,(12,(9,5)))))),(42,((36,(((44,43),(41,30)),(22,(23,21)))),3))))),1);
   tree tree_535 [p = 0.000, P = 0.298] = [&W 0.000211] (((38,(39,37)),((33,20),((35,28),((40,(27,26)),(34,((32,24),19)))))),(31,((4,((29,25),2)),(((46,45),(((((18,17),(16,13)),10),6),((14,(15,(8,7))),(11,(12,(9,5)))))),(((42,36),(((44,43),(41,30)),(22,(23,21)))),3)))),1);
   tree tree_536 [p = 0.000, P = 0.298] = [&W 0.000211] (((38,(39,37)),((33,20),((35,28),((40,(27,26)),(34,((32,24),19)))))),(31,((4,((29,25),2)),(((46,45),(((((18,17),(16,13)),10),6),((14,(15,(8,7))),(11,(12,(9,5)))))),(42,((36,((41,30),((44,43),(22,(23,21))))),3))))),1);
   tree tree_537 [p = 0.000, P = 0.298] = [&W 0.000211] (((38,(39,37)),((33,20),(34,((35,28),((40,(27,26)),((32,24),19)))))),(31,((4,((29,25),2)),(((46,45),(6,((((18,17),(16,13)),10),((14,(15,(8,7))),(11,(12,(9,5))))))),(((42,36),((44,43),((41,30),(23,(22,21))))),3)))),1);
   tree tree_538 [p = 0.000, P = 0.298] = [&W 0.000211] (((38,(39,37)),((33,20),((34,(35,28)),(((40,(27,26)),(32,24)),19)))),(31,((4,((29,25),2)),(((46,45),(6,((((18,17),(16,13)),10),((14,(15,(8,7))),(11,(12,(9,5))))))),((42,(36,((44,43),((41,30),((23,22),21))))),3)))),1);
   tree tree_539 [p = 0.000, P = 0.298] = [&W 0.000211] ((((39,38),37),((33,20),((34,(35,28)),(((40,(27,26)),(32,24)),19)))),(31,((4,((29,25),2)),(((46,45),(6,((((18,17),(16,13)),10),((14,(15,(8,7))),(11,(12,(9,5))))))),((42,(36,(((44,43),(41,30)),((23,22),21)))),3)))),1);
   tree tree_540 [p = 0.000, P = 0.299] = [&W 0.000211] (((38,(39,37)),((33,20),((35,28),((40,(27,26)),((34,(32,24)),19))))),(31,(((46,45),(6,((((18,17),(16,13)),10),((14,(15,(8,7))),(11,(12,(9,5))))))),((4,((29,25),2)),(42,((36,((44,43),((41,30),(23,(22,21))))),3))))),1);
   tree tree_541 [p = 0.000, P = 0.299] = [&W 0.000211] (((38,(39,37)),((33,20),((35,28),((40,(27,26)),(34,((32,24),19)))))),(31,((4,((6,((((18,17),(16,13)),10),((14,(15,(8,7))),(11,(12,(9,5)))))),((29,25),2))),(((46,45),42),((36,(((44,43),(41,30)),((23,22),21))),3)))),1);
   tree tree_542 [p = 0.000, P = 0.299] = [&W 0.000211] (((38,(39,37)),((33,20),((35,28),((40,(27,26)),(34,((32,24),19)))))),(31,((4,((6,((((18,17),(16,13)),10),((14,(15,(8,7))),(11,(12,(9,5)))))),((29,25),2))),((46,45),((36,(((44,43),(41,30)),(22,(23,21)))),(42,3))))),1);
   tree tree_543 [p = 0.000, P = 0.299] = [&W 0.000211] (((38,(39,37)),((33,20),((35,28),(34,((40,(27,26)),((32,24),19)))))),(31,(((46,45),(6,((((18,17),(16,13)),10),((14,(15,(8,7))),(11,(12,(9,5))))))),((4,((29,25),2)),((42,(36,((41,30),((44,43),((23,22),21))))),3)))),1);
   tree tree_544 [p = 0.000, P = 0.300] = [&W 0.000211] (((38,(39,37)),((33,20),((35,28),((40,(27,26)),((34,(32,24)),19))))),(31,((4,((6,((((18,17),(16,13)),10),((14,(15,(8,7))),(11,(12,(9,5)))))),((29,25),2))),((46,45),(42,((36,((41,30),((44,43),((23,22),21)))),3))))),1);
   tree tree_545 [p = 0.000, P = 0.300] = [&W 0.000211] (((38,(39,37)),((33,20),((35,28),((40,(27,26)),(34,((32,24),19)))))),(31,((4,((6,((((18,17),(16,13)),10),((14,(15,(8,7))),(11,(12,(9,5)))))),((29,25),2))),(45,((46,42),((36,(((44,43),(41,30)),(22,(23,21)))),3))))),1);
   tree tree_546 [p = 0.000, P = 0.300] = [&W 0.000211] (((38,(39,37)),((33,20),((34,(35,28)),(((40,(27,26)),(32,24)),19)))),(31,(((46,45),(6,((((18,17),(16,13)),10),((14,(15,(8,7))),(11,(12,(9,5))))))),((4,((29,25),2)),((42,(36,(((44,43),(41,30)),(23,(22,21))))),3)))),1);
   tree tree_547 [p = 0.000, P = 0.300] = [&W 0.000211] (((38,(39,37)),((33,20),((35,28),((40,(27,26)),(34,((32,24),19)))))),(31,((4,((29,25),2)),(((46,45),(6,((((18,17),(16,13)),10),((14,(15,(8,7))),(11,(12,(9,5))))))),(((42,36),((41,30),((44,43),(23,(22,21))))),3)))),1);
   tree tree_548 [p = 0.000, P = 0.300] = [&W 0.000211] (((38,(39,37)),((33,20),((35,28),((40,(27,26)),((34,(32,24)),19))))),(31,((4,((29,25),2)),((45,(46,(6,((((18,17),(16,13)),10),((14,(15,(8,7))),(11,(12,(9,5)))))))),((42,(36,((44,43),((41,30),(22,(23,21)))))),3)))),1);
   tree tree_549 [p = 0.000, P = 0.301] = [&W 0.000211] (((38,(39,37)),((33,20),((35,28),(34,((40,(27,26)),((32,24),19)))))),(31,((4,((46,(6,((((18,17),(16,13)),10),((14,(15,(8,7))),(11,(12,(9,5))))))),((29,25),2))),(45,(((42,36),((44,43),((41,30),((23,22),21)))),3)))),1);
   tree tree_550 [p = 0.000, P = 0.301] = [&W 0.000211] ((((39,38),37),((33,20),((35,28),((40,(27,26)),((34,(32,24)),19))))),(31,((4,((29,25),2)),((45,(46,(6,((((18,17),(16,13)),10),((14,(15,(8,7))),(11,(12,(9,5)))))))),(((42,36),(((44,43),(41,30)),(22,(23,21)))),3)))),1);
   tree tree_551 [p = 0.000, P = 0.301] = [&W 0.000211] (((38,(39,37)),((33,20),((35,28),((40,(27,26)),(34,((32,24),19)))))),(31,((4,((29,25),2)),((45,(46,(6,((((18,17),(16,13)),10),((14,(15,(8,7))),(11,(12,(9,5)))))))),(((42,36),(((44,43),(41,30)),(23,(22,21)))),3)))),1);
   tree tree_552 [p = 0.000, P = 0.301] = [&W 0.000211] ((((39,38),37),((33,20),((35,28),((40,(27,26)),((34,(32,24)),19))))),(31,((4,((29,25),2)),(((46,45),(6,((((18,17),(16,13)),10),((14,(15,(8,7))),(11,(12,(9,5))))))),((36,(42,(((44,43),(41,30)),(22,(23,21))))),3)))),1);
   tree tree_553 [p = 0.000, P = 0.301] = [&W 0.000211] (((38,(39,37)),((33,20),((34,(35,28)),(((40,(27,26)),(32,24)),19)))),(31,((4,((46,(6,((((18,17),(16,13)),10),((14,(15,(8,7))),(11,(12,(9,5))))))),((29,25),2))),(45,(42,((36,(((44,43),(41,30)),(22,(23,21)))),3))))),1);
   tree tree_554 [p = 0.000, P = 0.302] = [&W 0.000211] (((38,(39,37)),((33,20),((35,28),((40,(27,26)),((34,(32,24)),19))))),(31,((4,((29,25),2)),((45,(46,(6,((((18,17),(16,13)),10),((14,(15,(8,7))),(11,(12,(9,5)))))))),(42,((36,((44,43),((41,30),((23,22),21)))),3))))),1);
   tree tree_555 [p = 0.000, P = 0.302] = [&W 0.000211] (((38,(39,37)),((33,20),((34,(35,28)),((40,(27,26)),((32,24),19))))),(31,(((46,45),(6,((((18,17),(16,13)),10),((14,(15,(8,7))),(11,(12,(9,5))))))),((4,((29,25),2)),(42,((36,(((44,43),(41,30)),(22,(23,21)))),3))))),1);
   tree tree_556 [p = 0.000, P = 0.302] = [&W 0.000211] (((38,(39,37)),((33,20),((34,(35,28)),((40,(27,26)),((32,24),19))))),(31,(45,((4,((46,(6,((((18,17),(16,13)),10),((14,(15,(8,7))),(11,(12,(9,5))))))),((29,25),2))),(42,((36,(((44,43),(41,30)),((23,22),21))),3))))),1);
   tree tree_557 [p = 0.000, P = 0.302] = [&W 0.000211] (((38,(39,37)),((33,20),((34,(35,28)),((40,(27,26)),((32,24),19))))),(31,((4,((6,((((18,17),(16,13)),10),((14,(15,(8,7))),(11,(12,(9,5)))))),((29,25),2))),((46,45),(42,((36,((41,30),((44,43),(22,(23,21))))),3))))),1);
   tree tree_558 [p = 0.000, P = 0.302] = [&W 0.000211] (((38,(39,37)),((33,20),((34,(35,28)),((40,(27,26)),((32,24),19))))),(31,((46,45),((4,((6,((((18,17),(16,13)),10),((14,(15,(8,7))),(11,(12,(9,5)))))),((29,25),2))),((42,(36,((41,30),((44,43),(22,(23,21)))))),3)))),1);
   tree tree_559 [p = 0.000, P = 0.303] = [&W 0.000211] (((38,(39,37)),((33,20),((34,(35,28)),((40,(27,26)),((32,24),19))))),(31,((46,45),((4,((6,((((18,17),(16,13)),10),((14,(15,(8,7))),(11,(12,(9,5)))))),((29,25),2))),(((42,36),(((44,43),(41,30)),((23,22),21))),3)))),1);
   tree tree_560 [p = 0.000, P = 0.303] = [&W 0.000211] (((38,(39,37)),((33,20),((34,(35,28)),((40,(27,26)),((32,24),19))))),(31,((4,((6,((((18,17),(16,13)),10),((14,(15,(8,7))),(11,(12,(9,5)))))),((29,25),2))),((46,45),(((42,36),((41,30),((44,43),(22,(23,21))))),3)))),1);
   tree tree_561 [p = 0.000, P = 0.303] = [&W 0.000211] (((38,(39,37)),((33,20),((34,(35,28)),((40,(27,26)),((32,24),19))))),(31,((4,((29,25),2)),(((46,45),(6,((((18,17),(16,13)),10),((14,(15,(8,7))),(11,(12,(9,5))))))),((42,(36,((41,30),((44,43),(23,(22,21)))))),3)))),1);
   tree tree_562 [p = 0.000, P = 0.303] = [&W 0.000211] (((38,(39,37)),((33,20),((35,28),((40,(27,26)),((34,(32,24)),19))))),(31,(45,((4,((29,25),2)),((46,(6,((((18,17),(16,13)),10),((14,(15,(8,7))),(11,(12,(9,5))))))),((42,(36,(((44,43),(41,30)),(23,(22,21))))),3))))),1);
   tree tree_563 [p = 0.000, P = 0.304] = [&W 0.000211] (((38,(39,37)),((33,20),((34,(35,28)),((40,(27,26)),((32,24),19))))),(31,((46,45),((((((18,17),(16,13)),10),(6,((14,(15,(8,7))),(11,(12,(9,5)))))),(4,((29,25),2))),((42,(36,(((44,43),(41,30)),((23,22),21)))),3)))),1);
   tree tree_564 [p = 0.000, P = 0.304] = [&W 0.000211] (((38,(39,37)),((33,20),((35,28),((40,(27,26)),((34,(32,24)),19))))),(31,((4,((29,25),2)),((45,(46,(6,((((18,17),(16,13)),10),((14,(15,(8,7))),(11,(12,(9,5)))))))),((42,(36,((41,30),((44,43),((23,22),21))))),3)))),1);
   tree tree_565 [p = 0.000, P = 0.304] = [&W 0.000211] (((38,(39,37)),((33,20),((35,28),((40,(27,26)),((34,(32,24)),19))))),(31,(45,((4,((6,((((18,17),(16,13)),10),((14,(15,(8,7))),(11,(12,(9,5)))))),((29,25),2))),((46,42),((36,((44,43),((41,30),(22,(23,21))))),3))))),1);
   tree tree_566 [p = 0.000, P = 0.304] = [&W 0.000211] (((38,(39,37)),((33,20),((34,(35,28)),((40,(27,26)),((32,24),19))))),(31,((4,((6,((((18,17),(16,13)),10),((14,(15,(8,7))),(11,(12,(9,5)))))),((29,25),2))),((46,45),((42,(36,((44,43),((41,30),(22,(23,21)))))),3)))),1);
   tree tree_567 [p = 0.000, P = 0.304] = [&W 0.000211] (((38,(39,37)),((33,20),((34,(35,28)),((40,(27,26)),((32,24),19))))),(31,((((((18,17),(16,13)),10),(6,((14,(15,(8,7))),(11,(12,(9,5)))))),(4,((29,25),2))),((46,45),((42,(36,(((44,43),(41,30)),((23,22),21)))),3)))),1);
   tree tree_568 [p = 0.000, P = 0.305] = [&W 0.000211] (((38,(39,37)),((33,20),((35,28),((40,(27,26)),((34,(32,24)),19))))),(31,(45,((4,((6,((((18,17),(16,13)),10),((14,(15,(8,7))),(11,(12,(9,5)))))),((29,25),2))),((46,42),((36,((44,43),((41,30),(23,(22,21))))),3))))),1);
   tree tree_569 [p = 0.000, P = 0.305] = [&W 0.000211] (((38,(39,37)),((33,20),((35,28),((40,(27,26)),((34,(32,24)),19))))),(31,((4,((46,(6,((((18,17),(16,13)),10),((14,(15,(8,7))),(11,(12,(9,5))))))),((29,25),2))),((45,42),((36,(((44,43),(41,30)),(23,(22,21)))),3)))),1);
   tree tree_570 [p = 0.000, P = 0.305] = [&W 0.000211] (((38,(39,37)),((33,20),((34,(35,28)),((40,(27,26)),((32,24),19))))),(31,((4,((29,25),2)),((45,(46,(6,((((18,17),(16,13)),10),((14,(15,(8,7))),(11,(12,(9,5)))))))),((42,(36,(((44,43),(41,30)),(23,(22,21))))),3)))),1);
   tree tree_571 [p = 0.000, P = 0.305] = [&W 0.000211] ((((39,38),37),((33,20),((35,28),((40,(27,26)),((34,(32,24)),19))))),(31,(45,((4,((46,(6,((((18,17),(16,13)),10),((14,(15,(8,7))),(11,(12,(9,5))))))),((29,25),2))),(((42,36),(((44,43),(41,30)),(23,(22,21)))),3)))),1);
   tree tree_572 [p = 0.000, P = 0.305] = [&W 0.000211] (((38,(39,37)),((33,20),((34,(35,28)),((40,(27,26)),((32,24),19))))),(31,(((46,45),(((((18,17),(16,13)),10),6),((14,(15,(8,7))),(11,(12,(9,5)))))),((4,((29,25),2)),(42,((36,((44,43),((41,30),((23,22),21)))),3))))),1);
   tree tree_573 [p = 0.000, P = 0.306] = [&W 0.000211] (((38,(39,37)),((33,20),((35,28),(34,((40,(27,26)),((32,24),19)))))),(31,((4,((29,25),2)),(((46,45),(6,((((18,17),(16,13)),10),((14,(15,(8,7))),(11,(12,(9,5))))))),(((42,36),((44,43),((41,30),(23,(22,21))))),3)))),1);
   tree tree_574 [p = 0.000, P = 0.306] = [&W 0.000211] (((38,(39,37)),((33,20),((35,28),(34,((40,(27,26)),((32,24),19)))))),(31,((4,((29,25),2)),((46,(6,((((18,17),(16,13)),10),((14,(15,(8,7))),(11,(12,(9,5))))))),(45,((42,(36,((44,43),((41,30),((23,22),21))))),3))))),1);
   tree tree_575 [p = 0.000, P = 0.306] = [&W 0.000211] ((((39,38),37),((33,20),((35,28),(34,((40,(27,26)),((32,24),19)))))),(31,((4,((29,25),2)),(((46,45),(6,((((18,17),(16,13)),10),((14,(15,(8,7))),(11,(12,(9,5))))))),(42,((36,(((44,43),(41,30)),(23,(22,21)))),3))))),1);
   tree tree_576 [p = 0.000, P = 0.306] = [&W 0.000211] (((38,(39,37)),((33,20),((35,28),((40,(27,26)),((34,(32,24)),19))))),(31,((4,((46,(6,((((18,17),(16,13)),10),((14,(15,(8,7))),(11,(12,(9,5))))))),((29,25),2))),(45,(42,((36,(((44,43),(41,30)),(23,(22,21)))),3))))),1);
   tree tree_577 [p = 0.000, P = 0.306] = [&W 0.000211] (((38,(39,37)),((33,20),((34,(35,28)),((40,(27,26)),((32,24),19))))),(31,((46,45),((4,((6,((((18,17),(16,13)),10),((14,(15,(8,7))),(11,(12,(9,5)))))),((29,25),2))),(((42,36),((41,30),((44,43),((23,22),21)))),3)))),1);
   tree tree_578 [p = 0.000, P = 0.307] = [&W 0.000211] (((38,(39,37)),((33,20),((35,28),((40,(27,26)),((34,(32,24)),19))))),(31,((4,((6,((((18,17),(16,13)),10),((14,(15,(8,7))),(11,(12,(9,5)))))),((29,25),2))),(45,((46,42),((36,((44,43),((41,30),(23,(22,21))))),3))))),1);
   tree tree_579 [p = 0.000, P = 0.307] = [&W 0.000211] (((38,(39,37)),((33,20),((35,28),((40,(27,26)),((34,(32,24)),19))))),(31,((4,((6,((((18,17),(16,13)),10),((14,(15,(8,7))),(11,(12,(9,5)))))),((29,25),2))),((46,45),(42,((36,(((44,43),(41,30)),(23,(22,21)))),3))))),1);
   tree tree_580 [p = 0.000, P = 0.307] = [&W 0.000211] (((38,(39,37)),((33,20),((35,28),((40,(27,26)),((34,(32,24)),19))))),(31,((4,((6,((((18,17),(16,13)),10),((14,(15,(8,7))),(11,(12,(9,5)))))),((29,25),2))),((46,45),((42,(36,((41,30),((44,43),(23,(22,21)))))),3)))),1);
   tree tree_581 [p = 0.000, P = 0.307] = [&W 0.000211] (((38,(39,37)),((33,20),((35,28),((40,(27,26)),((34,(32,24)),19))))),(31,(45,((4,((46,(6,((((18,17),(16,13)),10),((14,(15,(8,7))),(11,(12,(9,5))))))),((29,25),2))),((42,(36,((44,43),((41,30),(23,(22,21)))))),3)))),1);
   tree tree_582 [p = 0.000, P = 0.308] = [&W 0.000211] (((38,(39,37)),((33,20),((35,28),((40,(27,26)),((34,(32,24)),19))))),(31,((4,((46,(6,((((18,17),(16,13)),10),((14,(15,(8,7))),(11,(12,(9,5))))))),((29,25),2))),(45,((36,(42,(((44,43),(41,30)),(23,(22,21))))),3)))),1);
   tree tree_583 [p = 0.000, P = 0.308] = [&W 0.000211] (((38,(39,37)),((33,20),((35,28),((40,(27,26)),((34,(32,24)),19))))),(31,((4,((46,(6,((((18,17),(16,13)),10),((14,(15,(8,7))),(11,(12,(9,5))))))),((29,25),2))),((45,42),((36,((41,30),((44,43),(22,(23,21))))),3)))),1);
   tree tree_584 [p = 0.000, P = 0.308] = [&W 0.000211] (((38,(39,37)),((33,20),((34,(35,28)),((40,(27,26)),((32,24),19))))),(31,((4,((6,((((18,17),(16,13)),10),((14,(15,(8,7))),(11,(12,(9,5)))))),((29,25),2))),((46,45),((42,(36,(((44,43),(41,30)),(23,(22,21))))),3)))),1);
   tree tree_585 [p = 0.000, P = 0.308] = [&W 0.000211] (((39,(38,37)),((33,20),((35,28),((40,(27,26)),((34,(32,24)),19))))),(31,((4,((29,25),2)),(((46,45),(6,((((18,17),(16,13)),10),((14,(15,(8,7))),(11,(12,(9,5))))))),((42,(36,((41,30),((44,43),((23,22),21))))),3)))),1);
   tree tree_586 [p = 0.000, P = 0.308] = [&W 0.000211] (((38,(39,37)),((33,20),((35,28),((40,(27,26)),(34,((32,24),19)))))),(31,((4,((6,((((18,17),(16,13)),10),((14,(15,(8,7))),(11,(12,(9,5)))))),((29,25),2))),((46,45),(42,((36,(((44,43),(41,30)),(23,(22,21)))),3))))),1);
   tree tree_587 [p = 0.000, P = 0.309] = [&W 0.000211] (((38,(39,37)),((33,20),((35,28),((40,(27,26)),((34,(32,24)),19))))),(31,((((((18,17),(16,13)),10),(6,((14,(15,(8,7))),(11,(12,(9,5)))))),(4,((29,25),2))),(45,((46,42),((36,(((44,43),(41,30)),(22,(23,21)))),3))))),1);
   tree tree_588 [p = 0.000, P = 0.309] = [&W 0.000211] (((38,(39,37)),((33,20),((35,28),((40,(27,26)),(34,((32,24),19)))))),(31,((4,((6,((((18,17),(16,13)),10),((14,(15,(8,7))),(11,(12,(9,5)))))),((29,25),2))),(((46,45),42),((36,(((44,43),(41,30)),(23,(22,21)))),3)))),1);
   tree tree_589 [p = 0.000, P = 0.309] = [&W 0.000211] (((38,(39,37)),((33,20),((35,28),((40,(27,26)),(34,((32,24),19)))))),(31,(45,((4,((46,(6,((((18,17),(16,13)),10),((14,(15,(8,7))),(11,(12,(9,5))))))),((29,25),2))),(42,((36,(((44,43),(41,30)),(23,(22,21)))),3))))),1);
   tree tree_590 [p = 0.000, P = 0.309] = [&W 0.000211] (((38,(39,37)),((33,20),((35,28),(34,((40,(27,26)),((32,24),19)))))),(31,((4,(((((18,17),(16,13)),10),(6,((14,(15,(8,7))),(11,(12,(9,5)))))),((29,25),2))),((46,45),(42,((36,(((44,43),(41,30)),(23,(22,21)))),3))))),1);
   tree tree_591 [p = 0.000, P = 0.309] = [&W 0.000211] (((38,(39,37)),((33,20),((35,28),((40,(27,26)),((34,(32,24)),19))))),(31,(45,((4,((29,25),2)),((46,(6,((((18,17),(16,13)),10),((14,(15,(8,7))),(11,(12,(9,5))))))),(42,((36,(((44,43),(41,30)),(23,(22,21)))),3)))))),1);
   tree tree_592 [p = 0.000, P = 0.310] = [&W 0.000211] (((38,(39,37)),((33,20),((35,28),((40,(27,26)),((34,(32,24)),19))))),(31,((4,((6,((((18,17),(16,13)),10),((14,(15,(8,7))),(11,(12,(9,5)))))),((29,25),2))),(45,((46,42),((36,(((44,43),(41,30)),(22,(23,21)))),3))))),1);
   tree tree_593 [p = 0.000, P = 0.310] = [&W 0.000211] (((38,(39,37)),((33,20),((34,(35,28)),((27,26),(40,((32,24),19)))))),(31,((4,((29,25),2)),(((46,45),(6,((((18,17),(16,13)),10),((14,(15,(8,7))),(11,(12,(9,5))))))),(42,((36,(((44,43),(41,30)),(23,(22,21)))),3))))),1);
   tree tree_594 [p = 0.000, P = 0.310] = [&W 0.000211] (((38,(39,37)),((33,20),((34,(35,28)),((40,(27,26)),((32,24),19))))),(31,((4,((46,(6,((((18,17),(16,13)),10),((14,(15,(8,7))),(11,(12,(9,5))))))),((29,25),2))),((45,42),((36,((41,30),((44,43),(23,(22,21))))),3)))),1);
   tree tree_595 [p = 0.000, P = 0.310] = [&W 0.000211] (((38,(39,37)),((33,20),((35,28),((40,(27,26)),((34,(32,24)),19))))),(31,(45,((4,((6,((((18,17),(16,13)),10),((14,(15,(8,7))),(11,(12,(9,5)))))),((29,25),2))),(46,(42,((36,(((44,43),(41,30)),(22,(23,21)))),3)))))),1);
   tree tree_596 [p = 0.000, P = 0.311] = [&W 0.000211] (((38,(39,37)),((33,20),((34,(35,28)),((40,(27,26)),((32,24),19))))),(31,(((((((18,17),(16,13)),10),6),((14,(15,(8,7))),(11,(12,(9,5))))),(4,((29,25),2))),((46,45),((42,(36,(((44,43),(41,30)),(22,(23,21))))),3)))),1);
   tree tree_597 [p = 0.000, P = 0.311] = [&W 0.000211] ((((39,38),37),((33,20),((34,(35,28)),((40,(27,26)),((32,24),19))))),(31,((4,(((((18,17),(16,13)),10),(6,((14,(15,(8,7))),(11,(12,(9,5)))))),((29,25),2))),((46,45),(((42,36),(((44,43),(41,30)),(23,(22,21)))),3)))),1);
   tree tree_598 [p = 0.000, P = 0.311] = [&W 0.000211] (((38,(39,37)),((33,20),((35,28),(34,((40,(27,26)),((32,24),19)))))),(31,((4,((29,25),2)),(45,((46,(6,((((18,17),(16,13)),10),((14,(15,(8,7))),(11,(12,(9,5))))))),(42,((36,(((44,43),(41,30)),(23,(22,21)))),3)))))),1);
   tree tree_599 [p = 0.000, P = 0.311] = [&W 0.000211] ((((39,38),37),((33,20),((35,28),((40,(27,26)),((34,(32,24)),19))))),(31,((4,((29,25),2)),((45,(46,(6,((((18,17),(16,13)),10),((14,(15,(8,7))),(11,(12,(9,5)))))))),((42,(36,((41,30),((44,43),((23,22),21))))),3)))),1);
   tree tree_600 [p = 0.000, P = 0.311] = [&W 0.000211] ((((39,38),37),((33,20),((35,28),((40,(27,26)),((34,(32,24)),19))))),(31,(45,((4,((29,25),2)),((46,(6,((((18,17),(16,13)),10),((14,(15,(8,7))),(11,(12,(9,5))))))),((42,(36,(((44,43),(41,30)),((23,22),21)))),3))))),1);
   tree tree_601 [p = 0.000, P = 0.312] = [&W 0.000211] (((38,(39,37)),((33,20),((35,28),((40,(27,26)),(34,((32,24),19)))))),(31,((((((18,17),(16,13)),10),(6,((14,(15,(8,7))),(11,(12,(9,5)))))),(4,((29,25),2))),(((46,45),42),((36,(((44,43),(41,30)),(22,(23,21)))),3)))),1);
   tree tree_602 [p = 0.000, P = 0.312] = [&W 0.000211] (((38,(39,37)),((33,20),((35,28),((40,(27,26)),((34,(32,24)),19))))),(31,(45,((4,((29,25),2)),((46,(6,((((18,17),(16,13)),10),((14,(15,(8,7))),(11,(12,(9,5))))))),((42,(36,(((44,43),(41,30)),((23,22),21)))),3))))),1);
   tree tree_603 [p = 0.000, P = 0.312] = [&W 0.000211] (((38,(39,37)),((33,20),((34,(35,28)),((40,(27,26)),((32,24),19))))),(31,((4,((29,25),2)),((45,(46,(6,((((18,17),(16,13)),10),((14,(15,(8,7))),(11,(12,(9,5)))))))),((36,(42,((44,43),((41,30),(23,(22,21)))))),3)))),1);
   tree tree_604 [p = 0.000, P = 0.312] = [&W 0.000211] ((((39,38),37),((33,20),((35,28),((40,(27,26)),((34,(32,24)),19))))),(31,((4,((29,25),2)),((45,(46,(6,((((18,17),(16,13)),10),((14,(15,(8,7))),(11,(12,(9,5)))))))),(42,((36,((44,43),((41,30),((23,22),21)))),3))))),1);
   tree tree_605 [p = 0.000, P = 0.312] = [&W 0.000211] (((38,(39,37)),((33,20),((35,28),(34,((40,(27,26)),((32,24),19)))))),(31,((4,((6,((((18,17),(16,13)),10),((14,(15,(8,7))),(11,(12,(9,5)))))),((29,25),2))),((46,45),((42,(36,(((44,43),(41,30)),(23,(22,21))))),3)))),1);
   tree tree_606 [p = 0.000, P = 0.313] = [&W 0.000211] (((38,(39,37)),((33,20),((34,(35,28)),(((40,(27,26)),(32,24)),19)))),(31,((4,((29,25),2)),(((46,45),(6,((((18,17),(16,13)),10),((14,(15,(8,7))),(11,(12,(9,5))))))),((42,(36,((41,30),((44,43),(23,(22,21)))))),3)))),1);
   tree tree_607 [p = 0.000, P = 0.313] = [&W 0.000211] (((38,(39,37)),((33,20),((34,(35,28)),(((40,(27,26)),(32,24)),19)))),(31,((4,((29,25),2)),(((46,45),(6,((((18,17),(16,13)),10),((14,(15,(8,7))),(11,(12,(9,5))))))),((42,(36,((44,43),((41,30),(23,(22,21)))))),3)))),1);
   tree tree_608 [p = 0.000, P = 0.313] = [&W 0.000211] (((39,(38,37)),((33,20),((35,28),((40,(27,26)),((34,(32,24)),19))))),(31,((4,((29,25),2)),(((46,45),(6,((((18,17),(16,13)),10),((14,(15,(8,7))),(11,(12,(9,5))))))),((42,(36,((44,43),((41,30),((23,22),21))))),3)))),1);
   tree tree_609 [p = 0.000, P = 0.313] = [&W 0.000211] (((38,(39,37)),((33,20),((34,(35,28)),((40,(27,26)),((32,24),19))))),(31,((4,((46,(6,((((18,17),(16,13)),10),((14,(15,(8,7))),(11,(12,(9,5))))))),((29,25),2))),(45,((42,(36,(((44,43),(41,30)),(23,(22,21))))),3)))),1);
   tree tree_610 [p = 0.000, P = 0.313] = [&W 0.000211] (((38,(39,37)),((33,20),((34,(35,28)),((40,(27,26)),((32,24),19))))),(31,(45,((4,(((((18,17),(16,13)),10),(6,((14,(15,(8,7))),(11,(12,(9,5)))))),((29,25),2))),((46,42),((36,(((44,43),(41,30)),(23,(22,21)))),3))))),1);
   tree tree_611 [p = 0.000, P = 0.314] = [&W 0.000211] (((39,(38,37)),((33,20),((35,28),((40,(27,26)),((34,(32,24)),19))))),(31,((4,((29,25),2)),(((46,45),(6,((((18,17),(16,13)),10),((14,(15,(8,7))),(11,(12,(9,5))))))),(42,((36,((41,30),((44,43),((23,22),21)))),3))))),1);
   tree tree_612 [p = 0.000, P = 0.314] = [&W 0.000211] (((38,(39,37)),((33,20),((35,28),((40,(27,26)),((34,(32,24)),19))))),(31,((4,((29,25),2)),((45,(46,(6,((((18,17),(16,13)),10),((14,(15,(8,7))),(11,(12,(9,5)))))))),(42,((36,((41,30),((44,43),(23,(22,21))))),3))))),1);
   tree tree_613 [p = 0.000, P = 0.314] = [&W 0.000211] (((38,(39,37)),((33,20),((35,28),(((40,34),(27,26)),((32,24),19))))),(31,((4,((29,25),2)),(((46,45),(6,((((18,17),(16,13)),10),((14,(15,(8,7))),(11,(12,(9,5))))))),((42,(36,(((44,43),(41,30)),(23,(22,21))))),3)))),1);
   tree tree_614 [p = 0.000, P = 0.314] = [&W 0.000211] ((((39,38),37),((33,20),((34,(35,28)),((40,(27,26)),((32,24),19))))),(31,((4,((29,25),2)),(((46,45),(6,((((18,17),(16,13)),10),((14,(15,(8,7))),(11,(12,(9,5))))))),(42,((36,((41,30),((44,43),(23,(22,21))))),3))))),1);
   tree tree_615 [p = 0.000, P = 0.315] = [&W 0.000211] (((38,(39,37)),((33,20),((35,28),(34,((40,(27,26)),((32,24),19)))))),(31,(((46,45),(6,((((18,17),(16,13)),10),((14,(15,(8,7))),(11,(12,(9,5))))))),((4,((29,25),2)),(42,((36,((41,30),((44,43),(22,(23,21))))),3))))),1);
   tree tree_616 [p = 0.000, P = 0.315] = [&W 0.000211] (((38,(39,37)),((33,20),((35,28),(34,((40,(27,26)),((32,24),19)))))),(31,((4,((29,25),2)),(((46,45),(6,((((18,17),(16,13)),10),((14,(15,(8,7))),(11,(12,(9,5))))))),((36,((41,30),((44,43),(23,(22,21))))),(42,3))))),1);
   tree tree_617 [p = 0.000, P = 0.315] = [&W 0.000211] (((39,(38,37)),((33,20),((35,28),((40,(27,26)),((34,(32,24)),19))))),(31,((4,((6,((((18,17),(16,13)),10),((14,(15,(8,7))),(11,(12,(9,5)))))),((29,25),2))),((46,45),((42,(36,(((44,43),(41,30)),((23,22),21)))),3)))),1);
   tree tree_618 [p = 0.000, P = 0.315] = [&W 0.000211] (((38,(39,37)),((33,20),((34,(35,28)),((40,(27,26)),((32,24),19))))),(31,((4,((29,25),2)),(((46,45),(6,((((18,17),(16,13)),10),((14,(15,(8,7))),(11,(12,(9,5))))))),((36,(((44,43),(41,30)),(42,((23,22),21)))),3)))),1);
   tree tree_619 [p = 0.000, P = 0.315] = [&W 0.000211] (((39,(38,37)),((33,20),((35,28),(34,((40,(27,26)),((32,24),19)))))),(31,((4,((29,25),2)),(((46,45),(6,((((18,17),(16,13)),10),((14,(15,(8,7))),(11,(12,(9,5))))))),(((42,36),(((44,43),(41,30)),(23,(22,21)))),3)))),1);
   tree tree_620 [p = 0.000, P = 0.316] = [&W 0.000211] (((39,(38,37)),((33,20),((34,(35,28)),((40,(27,26)),((32,24),19))))),(31,(((46,45),(6,((((18,17),(16,13)),10),((14,(15,(8,7))),(11,(12,(9,5))))))),((4,((29,25),2)),((36,(42,(((44,43),(41,30)),(22,(23,21))))),3)))),1);
   tree tree_621 [p = 0.000, P = 0.316] = [&W 0.000211] ((((39,38),37),((33,20),((34,(35,28)),((40,(27,26)),((32,24),19))))),(31,((4,((29,25),2)),((45,(46,(6,((((18,17),(16,13)),10),((14,(15,(8,7))),(11,(12,(9,5)))))))),((42,(36,(((44,43),(41,30)),((23,22),21)))),3)))),1);
   tree tree_622 [p = 0.000, P = 0.316] = [&W 0.000211] (((38,(39,37)),((33,20),((35,28),((40,(27,26)),((34,(32,24)),19))))),(31,((4,((6,((((18,17),(16,13)),10),((14,(15,(8,7))),(11,(12,(9,5)))))),((29,25),2))),((46,45),((36,(((44,43),((42,41),30)),(22,(23,21)))),3)))),1);
   tree tree_623 [p = 0.000, P = 0.316] = [&W 0.000211] (((38,(39,37)),((33,20),((34,(35,28)),((40,(27,26)),((32,24),19))))),(31,(45,((4,((46,(6,((((18,17),(16,13)),10),((14,(15,(8,7))),(11,(12,(9,5))))))),((29,25),2))),(42,((36,(((44,43),(41,30)),(23,(22,21)))),3))))),1);
   tree tree_624 [p = 0.000, P = 0.316] = [&W 0.000211] (((38,(39,37)),((33,20),((35,28),((40,(27,26)),((34,(32,24)),19))))),(31,((4,((6,((((18,17),(16,13)),10),((14,(15,(8,7))),(11,(12,(9,5)))))),((29,25),2))),((46,45),((36,(((44,43),(41,(42,30))),(22,(23,21)))),3)))),1);
   tree tree_625 [p = 0.000, P = 0.317] = [&W 0.000211] (((38,(39,37)),((33,20),((34,(35,28)),((40,(27,26)),((32,24),19))))),(31,(45,((4,((46,(6,((((18,17),(16,13)),10),((14,(15,(8,7))),(11,(12,(9,5))))))),((29,25),2))),((42,(36,((44,43),((41,30),((23,22),21))))),3)))),1);
   tree tree_626 [p = 0.000, P = 0.317] = [&W 0.000211] ((((39,38),37),((33,20),((34,(35,28)),((40,(27,26)),((32,24),19))))),(31,((4,((29,25),2)),(((46,45),(6,((((18,17),(16,13)),10),((14,(15,(8,7))),(11,(12,(9,5))))))),((42,(36,((44,43),((41,30),((23,22),21))))),3)))),1);
   tree tree_627 [p = 0.000, P = 0.317] = [&W 0.000211] (((38,(39,37)),((33,20),((34,(35,28)),((40,(27,26)),((32,24),19))))),(31,(((46,45),(6,((((18,17),(16,13)),10),((14,(15,(8,7))),(11,(12,(9,5))))))),((4,((29,25),2)),(42,((36,((41,30),((44,43),((23,22),21)))),3))))),1);
   tree tree_628 [p = 0.000, P = 0.317] = [&W 0.000211] (((38,(39,37)),((33,20),((34,(35,28)),((40,(27,26)),((32,24),19))))),(31,(45,((4,((46,(6,((((18,17),(16,13)),10),((14,(15,(8,7))),(11,(12,(9,5))))))),((29,25),2))),(42,((36,((41,30),((44,43),(22,(23,21))))),3))))),1);
   tree tree_629 [p = 0.000, P = 0.317] = [&W 0.000211] (((38,(39,37)),((33,20),((34,(35,28)),((40,(27,26)),((32,24),19))))),(31,(45,((4,((6,((((18,17),(16,13)),10),((14,(15,(8,7))),(11,(12,(9,5)))))),((29,25),2))),((46,42),((36,(((44,43),(41,30)),(23,(22,21)))),3))))),1);
   tree tree_630 [p = 0.000, P = 0.318] = [&W 0.000211] (((38,(39,37)),((33,20),((35,28),(34,((40,(27,26)),((32,24),19)))))),(31,(((46,45),(6,((((18,17),(16,13)),10),((14,(15,(8,7))),(11,(12,(9,5))))))),((4,((29,25),2)),((42,(36,((44,43),((41,30),((23,22),21))))),3)))),1);
   tree tree_631 [p = 0.000, P = 0.318] = [&W 0.000211] (((38,(39,37)),((33,20),((35,28),((40,(27,26)),(34,((32,24),19)))))),(31,((4,((29,25),2)),((45,(46,(6,((((18,17),(16,13)),10),((14,(15,(8,7))),(11,(12,(9,5)))))))),((42,(36,(((44,43),(41,30)),(23,(22,21))))),3)))),1);
   tree tree_632 [p = 0.000, P = 0.318] = [&W 0.000211] (((38,(39,37)),((33,20),((35,28),((40,(27,26)),(34,((32,24),19)))))),(31,(((46,45),((((18,17),(16,13)),10),(6,((14,(15,(8,7))),(11,(12,(9,5))))))),((4,((29,25),2)),(42,((36,(((44,43),(41,30)),(23,(22,21)))),3))))),1);
   tree tree_633 [p = 0.000, P = 0.318] = [&W 0.000211] (((38,(39,37)),((33,20),((35,28),((40,(27,26)),(34,((32,24),19)))))),(31,((4,((29,25),2)),(((46,45),(6,((((18,17),(16,13)),10),((14,(15,(8,7))),(11,(12,(9,5))))))),((42,(36,((41,30),((44,43),(23,(22,21)))))),3)))),1);
   tree tree_634 [p = 0.000, P = 0.319] = [&W 0.000211] (((38,(39,37)),((33,20),((34,(35,28)),((40,(27,26)),((32,24),19))))),(31,((4,((6,((((18,17),(16,13)),10),((14,(15,(8,7))),(11,(12,(9,5)))))),((29,25),2))),((46,45),(42,((36,((44,43),((41,30),(23,(22,21))))),3))))),1);
   tree tree_635 [p = 0.000, P = 0.319] = [&W 0.000211] (((38,(39,37)),((33,20),((35,28),((40,(27,26)),((34,(32,24)),19))))),(31,((4,((46,(6,((((18,17),(16,13)),10),((14,(15,(8,7))),(11,(12,(9,5))))))),((29,25),2))),((45,42),((36,(((44,43),(41,30)),((23,22),21))),3)))),1);
   tree tree_636 [p = 0.000, P = 0.319] = [&W 0.000211] (((38,(39,37)),((33,20),((35,28),((40,(27,26)),((34,(32,24)),19))))),(31,((4,((29,25),2)),((45,(6,((((18,17),(16,13)),10),((14,(15,(8,7))),(11,(12,(9,5))))))),(46,((36,(((44,43),(41,30)),(23,(22,21)))),(42,3)))))),1);
   tree tree_637 [p = 0.000, P = 0.319] = [&W 0.000211] ((((39,38),37),((33,20),((35,28),((40,(27,26)),((34,(32,24)),19))))),(31,((4,((29,25),2)),((45,(46,(6,((((18,17),(16,13)),10),((14,(15,(8,7))),(11,(12,(9,5)))))))),(42,((36,(((44,43),(41,30)),(23,(22,21)))),3))))),1);
   tree tree_638 [p = 0.000, P = 0.319] = [&W 0.000211] (((38,(39,37)),((33,20),((34,(35,28)),(((40,(27,26)),(32,24)),19)))),(31,((4,((46,(6,((((18,17),(16,13)),10),((14,(15,(8,7))),(11,(12,(9,5))))))),((29,25),2))),(45,(42,((36,(((44,43),(41,30)),(23,(22,21)))),3))))),1);
   tree tree_639 [p = 0.000, P = 0.320] = [&W 0.000211] (((38,(39,37)),((33,20),((35,28),((40,(27,26)),((34,(32,24)),19))))),(31,((4,((6,((((18,17),(16,13)),10),((14,(15,(8,7))),(11,(12,(9,5)))))),((29,25),2))),(45,((46,42),((36,(((44,43),(41,30)),((23,22),21))),3))))),1);
   tree tree_640 [p = 0.000, P = 0.320] = [&W 0.000211] (((38,(39,37)),((33,20),((35,28),(34,((40,(27,26)),((32,24),19)))))),(31,((4,((46,(6,((((18,17),(16,13)),10),((14,(15,(8,7))),(11,(12,(9,5))))))),((29,25),2))),(45,(((42,36),(((44,43),(41,30)),(22,(23,21)))),3)))),1);
   tree tree_641 [p = 0.000, P = 0.320] = [&W 0.000211] ((((39,38),37),((33,20),((35,28),((40,(27,26)),((34,(32,24)),19))))),(31,((4,((29,25),2)),(((46,45),(6,((((18,17),(16,13)),10),((14,(15,(8,7))),(11,(12,(9,5))))))),((36,(((44,43),(42,(41,30))),(23,(22,21)))),3)))),1);
   tree tree_642 [p = 0.000, P = 0.320] = [&W 0.000211] (((39,(38,37)),((33,20),((35,28),((40,(27,26)),(34,((32,24),19)))))),(31,((4,((29,25),2)),(((46,45),(6,((((18,17),(16,13)),10),((14,(15,(8,7))),(11,(12,(9,5))))))),(((42,36),(((44,43),(41,30)),((23,22),21))),3)))),1);
   tree tree_643 [p = 0.000, P = 0.320] = [&W 0.000211] (((38,(39,37)),((33,20),((35,28),(((40,34),(27,26)),((32,24),19))))),(31,((4,((29,25),2)),(((46,45),(6,((((18,17),(16,13)),10),((14,(15,(8,7))),(11,(12,(9,5))))))),(42,((36,((41,30),((44,43),(23,(22,21))))),3))))),1);
   tree tree_644 [p = 0.000, P = 0.321] = [&W 0.000211] (((38,(39,37)),((33,20),((35,28),(34,((27,26),(40,((32,24),19))))))),(31,((4,((29,25),2)),(((46,45),(6,((((18,17),(16,13)),10),((14,(15,(8,7))),(11,(12,(9,5))))))),(42,((36,(((44,43),(41,30)),((23,22),21))),3))))),1);
   tree tree_645 [p = 0.000, P = 0.321] = [&W 0.000211] ((((39,38),37),((33,20),((35,28),((40,(27,26)),(34,((32,24),19)))))),(31,((4,((29,25),2)),(((46,45),(6,((((18,17),(16,13)),10),((14,(15,(8,7))),(11,(12,(9,5))))))),((42,(36,(((44,43),(41,30)),((23,22),21)))),3)))),1);
   tree tree_646 [p = 0.000, P = 0.321] = [&W 0.000211] (((39,(38,37)),((33,20),((35,28),(34,((40,(27,26)),((32,24),19)))))),(31,((4,((29,25),2)),(((46,45),(6,((((18,17),(16,13)),10),((14,(15,(8,7))),(11,(12,(9,5))))))),((42,(36,(((44,43),(41,30)),(23,(22,21))))),3)))),1);
   tree tree_647 [p = 0.000, P = 0.321] = [&W 0.000211] (((38,(39,37)),((33,20),((35,28),((40,(27,26)),(34,((32,24),19)))))),(31,((4,((29,25),2)),(((46,45),(6,((((18,17),(16,13)),10),((14,(15,(8,7))),(11,(12,(9,5))))))),((36,(((44,43),(41,30)),((23,22),21))),(42,3))))),1);
   tree tree_648 [p = 0.000, P = 0.321] = [&W 0.000211] (((38,(39,37)),((33,20),((34,(35,28)),((40,(27,26)),((32,24),19))))),(31,((4,((6,((((18,17),(16,13)),10),((14,(15,(8,7))),(11,(12,(9,5)))))),((29,25),2))),((46,45),((42,(36,(((44,43),(41,30)),(22,(23,21))))),3)))),1);
   tree tree_649 [p = 0.000, P = 0.322] = [&W 0.000211] ((((39,38),37),((33,20),((34,(35,28)),((40,(27,26)),((32,24),19))))),(31,((4,((29,25),2)),(((46,45),(6,((((18,17),(16,13)),10),((14,(15,(8,7))),(11,(12,(9,5))))))),((36,((44,43),((41,30),(23,(22,21))))),(42,3))))),1);
   tree tree_650 [p = 0.000, P = 0.322] = [&W 0.000211] (((38,(39,37)),((33,20),((35,28),((40,(27,26)),((34,(32,24)),19))))),(31,(((46,45),(((((18,17),(16,13)),10),6),((14,(15,(8,7))),(11,(12,(9,5)))))),((4,((29,25),2)),(42,((36,(((44,43),(41,30)),(22,(23,21)))),3))))),1);
   tree tree_651 [p = 0.000, P = 0.322] = [&W 0.000211] ((((39,38),37),((33,20),((35,28),(34,((40,(27,26)),((32,24),19)))))),(31,((4,((29,25),2)),(((46,45),(6,((((18,17),(16,13)),10),((14,(15,(8,7))),(11,(12,(9,5))))))),(((42,36),(((44,43),(41,30)),(23,(22,21)))),3)))),1);
   tree tree_652 [p = 0.000, P = 0.322] = [&W 0.000211] (((38,(39,37)),((33,20),((35,28),(34,((40,(27,26)),((32,24),19)))))),(31,((4,((29,25),2)),(((46,45),(6,((((18,17),(16,13)),10),((14,(15,(8,7))),(11,(12,(9,5))))))),(((42,36),((44,43),((41,30),((23,22),21)))),3)))),1);
   tree tree_653 [p = 0.000, P = 0.323] = [&W 0.000211] (((38,(39,37)),((33,20),((35,28),(34,((27,26),(40,((32,24),19))))))),(31,((4,((29,25),2)),(((46,45),(6,((((18,17),(16,13)),10),((14,(15,(8,7))),(11,(12,(9,5))))))),(((42,36),(((44,43),(41,30)),((23,22),21))),3)))),1);
   tree tree_654 [p = 0.000, P = 0.323] = [&W 0.000211] (((38,(39,37)),((33,20),((35,28),((40,(27,26)),((34,(32,24)),19))))),(31,((4,((46,(6,((((18,17),(16,13)),10),((14,(15,(8,7))),(11,(12,(9,5))))))),((29,25),2))),(45,((42,(36,(((44,43),(41,30)),((23,22),21)))),3)))),1);
   tree tree_655 [p = 0.000, P = 0.323] = [&W 0.000211] (((38,(39,37)),((33,20),((34,(35,28)),((40,(27,26)),((32,24),19))))),(31,((4,((46,(6,((((18,17),(16,13)),10),((14,(15,(8,7))),(11,(12,(9,5))))))),((29,25),2))),(45,((42,(36,(((44,43),(41,30)),(22,(23,21))))),3)))),1);
   tree tree_656 [p = 0.000, P = 0.323] = [&W 0.000211] (((38,(39,37)),((33,20),((35,28),((40,(27,26)),(34,((32,24),19)))))),(31,((4,((29,25),2)),(((46,45),(6,((((18,17),(16,13)),10),((14,(15,(8,7))),(11,(12,(9,5))))))),(42,((36,((41,30),((44,43),((23,22),21)))),3))))),1);
   tree tree_657 [p = 0.000, P = 0.323] = [&W 0.000211] (((38,(39,37)),((33,20),((35,28),((40,(27,26)),((34,(32,24)),19))))),(31,((4,((46,(6,((((18,17),(16,13)),10),((14,(15,(8,7))),(11,(12,(9,5))))))),((29,25),2))),(45,(((42,36),(((44,43),(41,30)),(22,(23,21)))),3)))),1);
   tree tree_658 [p = 0.000, P = 0.324] = [&W 0.000211] (((38,(39,37)),((33,20),((34,(35,28)),((40,(27,26)),((32,24),19))))),(31,((46,45),((((((18,17),(16,13)),10),(6,((14,(15,(8,7))),(11,(12,(9,5)))))),(4,((29,25),2))),((42,(36,(((44,43),(41,30)),(23,(22,21))))),3)))),1);
   tree tree_659 [p = 0.000, P = 0.324] = [&W 0.000211] (((39,(38,37)),((33,20),((34,(35,28)),((40,(27,26)),((32,24),19))))),(31,((4,((29,25),2)),(((46,45),(6,((((18,17),(16,13)),10),((14,(15,(8,7))),(11,(12,(9,5))))))),(42,((36,((44,43),((41,30),((23,22),21)))),3))))),1);
   tree tree_660 [p = 0.000, P = 0.324] = [&W 0.000211] (((38,(39,37)),((33,20),((34,(35,28)),(((40,(27,26)),(32,24)),19)))),(31,((4,((29,25),2)),(((46,45),(((((18,17),(16,13)),10),6),((14,(15,(8,7))),(11,(12,(9,5)))))),(((42,36),((44,43),((41,30),(22,(23,21))))),3)))),1);
   tree tree_661 [p = 0.000, P = 0.324] = [&W 0.000211] (((38,(39,37)),((33,20),((35,28),((40,(27,26)),((34,(32,24)),19))))),(31,(45,((4,((46,(6,((((18,17),(16,13)),10),((14,(15,(8,7))),(11,(12,(9,5))))))),((29,25),2))),((42,(36,(((44,43),(41,30)),((23,22),21)))),3)))),1);
   tree tree_662 [p = 0.000, P = 0.324] = [&W 0.000211] (((38,(39,37)),((33,20),((34,(35,28)),((40,(27,26)),((32,24),19))))),(31,((4,((6,((((18,17),(16,13)),10),((14,(15,(8,7))),(11,(12,(9,5)))))),((29,25),2))),((46,(45,42)),((36,(((44,43),(41,30)),(23,(22,21)))),3)))),1);
   tree tree_663 [p = 0.000, P = 0.325] = [&W 0.000211] (((38,(39,37)),((33,20),((34,(35,28)),((40,(27,26)),((32,24),19))))),(31,((((46,45),(((((18,17),(16,13)),10),6),((14,(15,(8,7))),(11,(12,(9,5)))))),(4,((29,25),2))),(((42,36),(((44,43),(41,30)),(23,(22,21)))),3))),1);
   tree tree_664 [p = 0.000, P = 0.325] = [&W 0.000211] (((38,(39,37)),((33,20),((34,(35,28)),((40,(27,26)),((32,24),19))))),(31,((46,45),((((((18,17),(16,13)),10),(6,((14,(15,(8,7))),(11,(12,(9,5)))))),(4,((29,25),2))),(42,((36,(((44,43),(41,30)),(23,(22,21)))),3))))),1);
   tree tree_665 [p = 0.000, P = 0.325] = [&W 0.000211] (((38,(39,37)),((33,20),((34,(35,28)),((40,(27,26)),((32,24),19))))),(31,((4,((46,(6,((((18,17),(16,13)),10),((14,(15,(8,7))),(11,(12,(9,5))))))),((29,25),2))),(45,(42,((36,(((44,43),(41,30)),(23,(22,21)))),3))))),1);
   tree tree_666 [p = 0.000, P = 0.325] = [&W 0.000211] (((38,(39,37)),((33,20),((34,(35,28)),((40,(27,26)),((32,24),19))))),(31,((4,((46,(6,((((18,17),(16,13)),10),((14,(15,(8,7))),(11,(12,(9,5))))))),((29,25),2))),((45,42),((36,(((44,43),(41,30)),(22,(23,21)))),3)))),1);
   tree tree_667 [p = 0.000, P = 0.325] = [&W 0.000211] (((38,(39,37)),((33,20),((35,28),((40,(27,26)),(((34,32),24),19))))),(31,((4,((29,25),2)),(((46,45),(6,((((18,17),(16,13)),10),((14,(15,(8,7))),(11,(12,(9,5))))))),(42,((36,((44,43),((41,30),((23,22),21)))),3))))),1);
   tree tree_668 [p = 0.000, P = 0.326] = [&W 0.000211] (((39,(38,37)),((33,20),((34,(35,28)),((40,(27,26)),((32,24),19))))),(31,((4,((29,25),2)),(((46,45),(6,((((18,17),(16,13)),10),((14,(15,(8,7))),(11,(12,(9,5))))))),((36,(42,((41,30),((44,43),((23,22),21))))),3)))),1);
   tree tree_669 [p = 0.000, P = 0.326] = [&W 0.000211] (((39,(38,37)),((33,20),((34,(35,28)),((40,(27,26)),((32,24),19))))),(31,((4,((29,25),2)),((45,(46,(6,((((18,17),(16,13)),10),((14,(15,(8,7))),(11,(12,(9,5)))))))),(42,((36,(((44,43),(41,30)),((23,22),21))),3))))),1);
   tree tree_670 [p = 0.000, P = 0.326] = [&W 0.000211] (((38,(39,37)),((33,20),((35,28),((40,(27,26)),((34,(32,24)),19))))),(31,((4,((6,((((18,17),(16,13)),10),((14,(15,(8,7))),(11,(12,(9,5)))))),((29,25),2))),((46,45),((42,(36,((44,43),((41,30),((23,22),21))))),3)))),1);
   tree tree_671 [p = 0.000, P = 0.326] = [&W 0.000211] (((38,(39,37)),((33,20),((35,28),(((40,34),(27,26)),((32,24),19))))),(31,((4,((29,25),2)),(((46,45),((((18,17),(16,13)),10),(6,((14,(15,(8,7))),(11,(12,(9,5))))))),((42,(36,(((44,43),(41,30)),(22,(23,21))))),3)))),1);
   tree tree_672 [p = 0.000, P = 0.327] = [&W 0.000211] (((38,(39,37)),((33,20),((34,(35,28)),((40,(27,26)),((32,24),19))))),(31,((4,((29,25),2)),(((46,45),(((((18,17),(16,13)),10),6),((14,(15,(8,7))),(11,(12,(9,5)))))),(42,((36,((41,30),((44,43),(23,(22,21))))),3))))),1);
   tree tree_673 [p = 0.000, P = 0.327] = [&W 0.000211] (((38,(39,37)),((33,20),((34,(35,28)),((40,(27,26)),((32,24),19))))),(31,((4,((29,25),2)),((45,(46,(((((18,17),(16,13)),10),6),((14,(15,(8,7))),(11,(12,(9,5))))))),(((42,36),(((44,43),(41,30)),(23,(22,21)))),3)))),1);
   tree tree_674 [p = 0.000, P = 0.327] = [&W 0.000211] (((38,(39,37)),((33,20),((34,(35,28)),((40,(27,26)),((32,24),19))))),(31,((4,((29,25),2)),((45,(((((18,17),(16,13)),10),6),((14,(15,(8,7))),(11,(12,(9,5)))))),((46,42),((36,(((44,43),(41,30)),(23,(22,21)))),3))))),1);
   tree tree_675 [p = 0.000, P = 0.327] = [&W 0.000211] (((38,(39,37)),((33,20),((34,(35,28)),((40,(27,26)),((32,24),19))))),(31,((4,((29,25),2)),(((46,45),(((((18,17),(16,13)),10),6),((14,(15,(8,7))),(11,(12,(9,5)))))),((42,(36,((44,43),((41,30),(23,(22,21)))))),3)))),1);
   tree tree_676 [p = 0.000, P = 0.327] = [&W 0.000211] (((38,(39,37)),((33,20),((34,(35,28)),((40,(27,26)),((32,24),19))))),(31,((4,((29,25),2)),(((46,45),(((((18,17),(16,13)),10),6),((14,(15,(8,7))),(11,(12,(9,5)))))),((42,(36,((41,30),((44,43),(23,(22,21)))))),3)))),1);
   tree tree_677 [p = 0.000, P = 0.328] = [&W 0.000211] (((38,(39,37)),((33,20),((34,(35,28)),((40,(27,26)),((32,24),19))))),(31,((4,((29,25),2)),((45,(46,(((((18,17),(16,13)),10),6),((14,(15,(8,7))),(11,(12,(9,5))))))),(42,((36,((44,43),((41,30),(23,(22,21))))),3))))),1);
   tree tree_678 [p = 0.000, P = 0.328] = [&W 0.000211] (((38,(39,37)),((33,20),((35,28),((40,(27,26)),((32,24),(34,19)))))),(31,((4,((29,25),2)),(((46,45),(6,((((18,17),(16,13)),10),((14,(15,(8,7))),(11,(12,(9,5))))))),(42,((36,(((44,43),(41,30)),(22,(23,21)))),3))))),1);
   tree tree_679 [p = 0.000, P = 0.328] = [&W 0.000211] (((38,(39,37)),((33,20),((34,(35,28)),(((40,(27,26)),(32,24)),19)))),(31,((4,((29,25),2)),(((46,45),(((((18,17),(16,13)),10),6),((14,(15,(8,7))),(11,(12,(9,5)))))),(42,((36,((41,30),((44,43),(23,(22,21))))),3))))),1);
   tree tree_680 [p = 0.000, P = 0.328] = [&W 0.000211] (((38,(39,37)),((33,20),((34,(35,28)),((40,(27,26)),((32,24),19))))),(31,((4,((29,25),2)),(((46,45),(6,((((18,17),(16,13)),10),((14,(15,(8,7))),(11,(12,(9,5))))))),((36,((41,30),((44,43),(22,(23,21))))),(42,3))))),1);
   tree tree_681 [p = 0.000, P = 0.328] = [&W 0.000211] (((38,(39,37)),((33,20),((35,28),((40,(27,26)),((34,(32,24)),19))))),(31,((4,((29,25),2)),(((46,45),((((18,17),(16,13)),10),(6,((14,(15,(8,7))),(11,(12,(9,5))))))),(((42,36),((41,30),((44,43),(22,(23,21))))),3)))),1);
   tree tree_682 [p = 0.000, P = 0.329] = [&W 0.000211] ((((39,38),37),((33,20),((34,(35,28)),(((40,(27,26)),(32,24)),19)))),(31,((4,((29,25),2)),(((46,45),(6,((((18,17),(16,13)),10),((14,(15,(8,7))),(11,(12,(9,5))))))),((42,(36,(((44,43),(41,30)),(22,(23,21))))),3)))),1);
   tree tree_683 [p = 0.000, P = 0.329] = [&W 0.000211] (((38,(39,37)),((33,20),((35,28),((40,(27,26)),((32,24),(34,19)))))),(31,((4,((29,25),2)),(((46,45),(((((18,17),(16,13)),10),6),((14,(15,(8,7))),(11,(12,(9,5)))))),(42,((36,(((44,43),(41,30)),(23,(22,21)))),3))))),1);
   tree tree_684 [p = 0.000, P = 0.329] = [&W 0.000211] (((38,(39,37)),((33,20),((35,28),(34,(((40,(27,26)),(32,24)),19))))),(31,((4,((29,25),2)),(((46,45),(6,((((18,17),(16,13)),10),((14,(15,(8,7))),(11,(12,(9,5))))))),(42,((36,(((44,43),(41,30)),(22,(23,21)))),3))))),1);
   tree tree_685 [p = 0.000, P = 0.329] = [&W 0.000211] ((((39,38),37),((33,20),((35,28),((40,(27,26)),((34,(32,24)),19))))),(31,((4,((29,25),2)),(((46,45),((((18,17),(16,13)),10),(6,((14,(15,(8,7))),(11,(12,(9,5))))))),((42,(36,(((44,43),(41,30)),((23,22),21)))),3)))),1);
   tree tree_686 [p = 0.000, P = 0.329] = [&W 0.000211] (((38,(39,37)),((33,20),((34,(35,28)),((40,(27,26)),((32,24),19))))),(31,(45,(((46,(6,((((18,17),(16,13)),10),((14,(15,(8,7))),(11,(12,(9,5))))))),(4,((29,25),2))),(((42,36),(((44,43),(41,30)),((23,22),21))),3)))),1);
   tree tree_687 [p = 0.000, P = 0.330] = [&W 0.000211] ((((39,38),37),((33,20),((35,28),((40,(27,26)),((34,(32,24)),19))))),(31,((4,((29,25),2)),(((46,45),((((18,17),(16,13)),10),(6,((14,(15,(8,7))),(11,(12,(9,5))))))),(42,((36,((41,30),((44,43),((23,22),21)))),3))))),1);
   tree tree_688 [p = 0.000, P = 0.330] = [&W 0.000211] (((38,(39,37)),((33,20),((35,28),((40,(27,26)),((34,(32,24)),19))))),(31,((4,((29,25),2)),(((46,45),(6,(((16,((18,17),13)),10),((14,(15,(8,7))),(11,(12,(9,5))))))),((42,(36,(((44,43),(41,30)),(23,(22,21))))),3)))),1);
   tree tree_689 [p = 0.000, P = 0.330] = [&W 0.000211] (((38,(39,37)),((33,20),((35,28),(34,((40,(27,26)),((32,24),19)))))),(31,((4,((29,25),2)),(((46,45),(((((18,17),(16,13)),10),6),((14,(15,(8,7))),(11,(12,(9,5)))))),(42,((36,((44,43),((41,30),(23,(22,21))))),3))))),1);
   tree tree_690 [p = 0.000, P = 0.330] = [&W 0.000211] (((38,(39,37)),((33,20),((35,28),(34,((40,(27,26)),((32,24),19)))))),(31,((4,((29,25),2)),(((46,45),((((18,17),(16,13)),10),(6,((14,(15,(8,7))),(11,(12,(9,5))))))),((42,(36,(((44,43),(41,30)),(22,(23,21))))),3)))),1);
   tree tree_691 [p = 0.000, P = 0.331] = [&W 0.000211] (((38,(39,37)),((33,20),((34,(35,28)),((40,(27,26)),((32,24),19))))),(31,((4,((29,25),2)),(((46,45),(6,(((16,((18,17),13)),10),((14,(15,(8,7))),(11,(12,(9,5))))))),(42,((36,(((44,43),(41,30)),(23,(22,21)))),3))))),1);
   tree tree_692 [p = 0.000, P = 0.331] = [&W 0.000211] (((38,(39,37)),((33,20),((34,(35,28)),((40,(27,26)),((32,24),19))))),(31,((4,((29,25),2)),(((46,45),(((((18,17),(16,13)),10),6),((14,(15,(8,7))),(11,(12,(9,5)))))),((36,(42,(((44,43),(41,30)),(23,(22,21))))),3)))),1);
   tree tree_693 [p = 0.000, P = 0.331] = [&W 0.000211] (((38,(39,37)),((33,20),((34,(35,28)),((40,(27,26)),((32,24),19))))),(31,((4,((29,25),2)),((45,(46,(((((18,17),(16,13)),10),6),((14,(15,(8,7))),(11,(12,(9,5))))))),((42,(36,(((44,43),(41,30)),(23,(22,21))))),3)))),1);
   tree tree_694 [p = 0.000, P = 0.331] = [&W 0.000211] (((38,(39,37)),((33,20),((34,(35,28)),(((40,(27,26)),(32,24)),19)))),(31,((4,((29,25),2)),((45,(46,(6,((((18,17),(16,13)),10),((14,(15,(8,7))),(11,(12,(9,5)))))))),(42,((36,(((44,43),(41,30)),(22,(23,21)))),3))))),1);
   tree tree_695 [p = 0.000, P = 0.331] = [&W 0.000211] (((38,(39,37)),((33,20),((34,(35,28)),(((40,(27,26)),(32,24)),19)))),(31,((4,((29,25),2)),(((46,45),(6,((((18,17),(16,13)),10),((14,(15,(8,7))),(11,(12,(9,5))))))),((36,((44,43),((41,30),(22,(23,21))))),(42,3))))),1);
   tree tree_696 [p = 0.000, P = 0.332] = [&W 0.000211] (((38,(39,37)),((33,20),((35,28),(((40,34),(27,26)),((32,24),19))))),(31,((4,((29,25),2)),(((46,45),((((18,17),(16,13)),10),(6,((14,(15,(8,7))),(11,(12,(9,5))))))),(((42,36),(((44,43),(41,30)),(22,(23,21)))),3)))),1);
   tree tree_697 [p = 0.000, P = 0.332] = [&W 0.000211] (((38,(39,37)),((33,20),((35,28),((40,(27,26)),((34,(32,24)),19))))),(31,((4,((29,25),2)),((45,(46,((((18,17),(16,13)),10),(6,((14,(15,(8,7))),(11,(12,(9,5)))))))),((42,(36,((41,30),((44,43),((23,22),21))))),3)))),1);
   tree tree_698 [p = 0.000, P = 0.332] = [&W 0.000211] (((38,(39,37)),((33,20),((35,28),((40,(27,26)),((34,(32,24)),19))))),(31,((4,((29,25),2)),(((46,45),((((18,17),(16,13)),10),(6,((14,(15,(8,7))),(11,(12,(9,5))))))),((36,(42,(((44,43),(41,30)),((23,22),21)))),3)))),1);
   tree tree_699 [p = 0.000, P = 0.332] = [&W 0.000211] ((((39,38),37),((33,20),((35,28),((40,(27,26)),((34,(32,24)),19))))),(31,((4,((29,25),2)),(((45,42),(46,((((18,17),(16,13)),10),(6,((14,(15,(8,7))),(11,(12,(9,5)))))))),((36,(((44,43),(41,30)),(22,(23,21)))),3)))),1);
   tree tree_700 [p = 0.000, P = 0.332] = [&W 0.000211] (((38,(39,37)),((33,20),((35,28),((40,(27,26)),((34,(32,24)),19))))),(31,((4,((29,25),2)),((45,(46,((((18,17),(16,13)),10),(6,((14,(15,(8,7))),(11,(12,(9,5)))))))),((42,(36,((44,43),((41,30),(22,(23,21)))))),3)))),1);
   tree tree_701 [p = 0.000, P = 0.333] = [&W 0.000211] ((((39,38),37),((33,20),((35,28),((40,(27,26)),((34,(32,24)),19))))),(31,((4,((29,25),2)),(((46,45),((((18,17),(16,13)),10),(6,((14,(15,(8,7))),(11,(12,(9,5))))))),(42,((36,(((44,43),(41,30)),(22,(23,21)))),3))))),1);
   tree tree_702 [p = 0.000, P = 0.333] = [&W 0.000211] ((((39,38),37),((33,20),((34,(35,28)),((40,(27,26)),((32,24),19))))),(31,((4,((29,25),2)),(((46,45),(6,((((18,17),(16,13)),10),((14,(15,(8,7))),(11,(12,(9,5))))))),(42,((36,((41,30),((44,43),(22,(23,21))))),3))))),1);
   tree tree_703 [p = 0.000, P = 0.333] = [&W 0.000211] (((39,(38,37)),((33,20),((35,28),(34,((40,(27,26)),((32,24),19)))))),(31,((4,((29,25),2)),(((46,45),(((((18,17),(16,13)),10),6),((14,(15,(8,7))),(11,(12,(9,5)))))),((42,(36,((44,43),((41,30),((23,22),21))))),3)))),1);
   tree tree_704 [p = 0.000, P = 0.333] = [&W 0.000211] (((38,(39,37)),((33,20),((35,28),(34,((40,(27,26)),((32,24),19)))))),(31,((4,((29,25),2)),(((46,45),((((18,17),(16,13)),10),(6,((14,(15,(8,7))),(11,(12,(9,5))))))),((42,(36,((41,30),((44,43),((23,22),21))))),3)))),1);
   tree tree_705 [p = 0.000, P = 0.333] = [&W 0.000211] (((38,(39,37)),((33,20),((35,28),(34,((40,(27,26)),((32,24),19)))))),(31,((4,((29,25),2)),((46,(45,((((18,17),(16,13)),10),(6,((14,(15,(8,7))),(11,(12,(9,5)))))))),(42,((36,(((44,43),(41,30)),((23,22),21))),3))))),1);
   tree tree_706 [p = 0.000, P = 0.334] = [&W 0.000211] (((38,(39,37)),((33,20),((35,28),(34,((40,(27,26)),((32,24),19)))))),(31,((4,((29,25),2)),(((46,45),(((((18,17),(16,13)),10),6),((14,(15,(8,7))),(11,(12,(9,5)))))),((36,(((44,43),(41,30)),((23,22),21))),(42,3))))),1);
   tree tree_707 [p = 0.000, P = 0.334] = [&W 0.000211] (((39,(38,37)),((33,20),((35,28),((40,(27,26)),((34,(32,24)),19))))),(31,((4,((29,25),2)),(((46,45),((((18,17),(16,13)),10),(6,((14,(15,(8,7))),(11,(12,(9,5))))))),(42,((36,(((44,43),(41,30)),(22,(23,21)))),3))))),1);
   tree tree_708 [p = 0.000, P = 0.334] = [&W 0.000211] (((38,(39,37)),((33,20),((35,28),((40,(27,26)),(34,((32,24),19)))))),(31,((4,((29,25),2)),(((46,45),(6,((((18,17),(16,13)),10),((14,(15,(8,7))),(11,(12,(9,5))))))),(((42,36),((41,30),((44,43),(22,(23,21))))),3)))),1);
   tree tree_709 [p = 0.000, P = 0.334] = [&W 0.000211] (((38,(39,37)),((33,20),((35,28),(34,((40,(27,26)),((32,24),19)))))),(31,((4,((29,25),2)),(((46,45),(((((18,17),(16,13)),10),6),((14,(15,(8,7))),(11,(12,(9,5)))))),(((42,36),(((44,43),(41,30)),((23,22),21))),3)))),1);
   tree tree_710 [p = 0.000, P = 0.335] = [&W 0.000211] (((38,(39,37)),((33,20),((35,28),(34,((40,(27,26)),((32,24),19)))))),(31,((4,((29,25),2)),(((46,45),((((18,17),(16,13)),10),(6,((14,(15,(8,7))),(11,(12,(9,5))))))),(((42,36),((44,43),((41,30),((23,22),21)))),3)))),1);
   tree tree_711 [p = 0.000, P = 0.335] = [&W 0.000211] (((38,(39,37)),((33,20),((35,28),((40,(27,26)),(((34,32),24),19))))),(31,((4,((29,25),2)),(((46,45),(6,((((18,17),(16,13)),10),((14,(15,(8,7))),(11,(12,(9,5))))))),(42,((36,(((44,43),(41,30)),(22,(23,21)))),3))))),1);
   tree tree_712 [p = 0.000, P = 0.335] = [&W 0.000211] (((38,(39,37)),((33,20),((35,28),((27,26),((40,34),((32,24),19)))))),(31,((4,((29,25),2)),(((46,45),(6,((((18,17),(16,13)),10),((14,(15,(8,7))),(11,(12,(9,5))))))),(((42,36),((44,43),((41,30),(22,(23,21))))),3)))),1);
   tree tree_713 [p = 0.000, P = 0.335] = [&W 0.000211] (((38,(39,37)),((33,20),((35,28),((40,(27,26)),((34,(32,24)),19))))),(31,((4,((29,25),2)),((45,(46,(((((18,17),(16,13)),10),6),((14,(15,(8,7))),(11,(12,(9,5))))))),(((42,36),(((44,43),(41,30)),((23,22),21))),3)))),1);
   tree tree_714 [p = 0.000, P = 0.335] = [&W 0.000211] (((38,(39,37)),((33,20),((34,(35,28)),((40,(27,26)),((32,24),19))))),(31,((4,((29,25),2)),(((46,45),(6,((((18,17),(16,13)),10),((14,(15,(8,7))),(11,(12,(9,5))))))),((36,(42,((41,30),((44,43),(22,(23,21)))))),3)))),1);
   tree tree_715 [p = 0.000, P = 0.336] = [&W 0.000211] (((38,(39,37)),((33,20),((35,28),((40,(27,26)),((34,(32,24)),19))))),(31,((4,((29,25),2)),(((46,45),((((18,17),(16,13)),10),(6,((14,(15,(8,7))),(11,(12,(9,5))))))),((42,(36,((44,43),((41,30),(22,(23,21)))))),3)))),1);
   tree tree_716 [p = 0.000, P = 0.336] = [&W 0.000211] (((38,(39,37)),((33,20),((34,(35,28)),((40,(27,26)),((32,24),19))))),(31,(45,((4,((29,25),2)),((46,(6,((((18,17),(16,13)),10),((14,(15,(8,7))),(11,(12,(9,5))))))),(42,((36,(((44,43),(41,30)),(22,(23,21)))),3)))))),1);
   tree tree_717 [p = 0.000, P = 0.336] = [&W 0.000211] (((38,(39,37)),((33,20),((35,28),((40,(27,26)),((34,(32,24)),19))))),(31,((4,((29,25),2)),(((46,45),((((18,17),(16,13)),10),(6,((14,(15,(8,7))),(11,(12,(9,5))))))),((36,(42,((44,43),((41,30),(22,(23,21)))))),3)))),1);
   tree tree_718 [p = 0.000, P = 0.336] = [&W 0.000211] (((38,(39,37)),((33,20),((34,(35,28)),((40,(27,26)),((32,24),19))))),(31,(45,((4,((29,25),2)),((46,(6,((((18,17),(16,13)),10),((14,(15,(8,7))),(11,(12,(9,5))))))),(42,((36,((44,43),((41,30),(22,(23,21))))),3)))))),1);
   tree tree_719 [p = 0.000, P = 0.336] = [&W 0.000211] (((38,(39,37)),((33,20),((35,28),((40,(27,26)),((34,(32,24)),19))))),(31,(((46,(6,((((18,17),(16,13)),10),((14,(15,(8,7))),(11,(12,(9,5))))))),(4,((29,25),2))),((45,42),((36,(((44,43),(41,30)),(22,(23,21)))),3)))),1);
   tree tree_720 [p = 0.000, P = 0.337] = [&W 0.000211] (((38,(39,37)),((33,20),((34,(35,28)),((40,(27,26)),((32,24),19))))),(31,((4,((29,25),2)),((45,(46,(6,((((18,17),(16,13)),10),((14,(15,(8,7))),(11,(12,(9,5)))))))),((42,(36,((41,30),((44,43),(22,(23,21)))))),3)))),1);
   tree tree_721 [p = 0.000, P = 0.337] = [&W 0.000211] (((38,(39,37)),((33,20),((35,28),(34,((40,(27,26)),((32,24),19)))))),(31,((4,((29,25),2)),(((46,45),((((18,17),(16,13)),10),(6,((14,(15,(8,7))),(11,(12,(9,5))))))),((42,(36,((44,43),((41,30),((23,22),21))))),3)))),1);
   tree tree_722 [p = 0.000, P = 0.337] = [&W 0.000211] (((38,(39,37)),((33,20),((35,28),((40,(27,26)),((34,(32,24)),19))))),(31,(45,(((46,(6,((((18,17),(16,13)),10),((14,(15,(8,7))),(11,(12,(9,5))))))),(4,((29,25),2))),(((42,36),(((44,43),(41,30)),(22,(23,21)))),3)))),1);
   tree tree_723 [p = 0.000, P = 0.337] = [&W 0.000211] (((38,(39,37)),((33,20),((34,(35,28)),((40,(27,26)),((32,24),19))))),(31,((4,((29,25),2)),(((46,45),(6,((((18,17),(16,13)),10),((14,(15,(8,7))),(11,(12,(9,5))))))),((36,((42,((44,43),(41,30))),(22,(23,21)))),3)))),1);
   tree tree_724 [p = 0.000, P = 0.338] = [&W 0.000211] (((38,(39,37)),((33,20),((35,28),((40,(27,26)),((34,(32,24)),19))))),(31,((4,((29,25),2)),((45,(46,((((18,17),(16,13)),10),(6,((14,(15,(8,7))),(11,(12,(9,5)))))))),((42,(36,(((44,43),(41,30)),(22,(23,21))))),3)))),1);
   tree tree_725 [p = 0.000, P = 0.338] = [&W 0.000211] (((38,(39,37)),((33,20),((35,28),((40,(27,26)),((34,(32,24)),19))))),(31,(((6,((((18,17),(16,13)),10),((14,(15,(8,7))),(11,(12,(9,5)))))),(4,((29,25),2))),((46,45),(((42,36),(((44,43),(41,30)),(22,(23,21)))),3)))),1);
   tree tree_726 [p = 0.000, P = 0.338] = [&W 0.000211] (((38,(39,37)),((33,20),((35,28),((40,(27,26)),((34,(32,24)),19))))),(31,((4,((29,25),2)),(((46,45),(((((18,17),(16,13)),10),6),((14,(15,(8,7))),(11,(12,(9,5)))))),((36,(((44,43),(41,30)),((23,22),21))),(42,3))))),1);
   tree tree_727 [p = 0.000, P = 0.338] = [&W 0.000211] (((38,(39,37)),((33,20),((35,28),(34,((40,(27,26)),((32,24),19)))))),(31,((4,((29,25),2)),((46,(45,((((18,17),(16,13)),10),(6,((14,(15,(8,7))),(11,(12,(9,5)))))))),((42,(36,(((44,43),(41,30)),(23,(22,21))))),3)))),1);
   tree tree_728 [p = 0.000, P = 0.338] = [&W 0.000211] (((38,(39,37)),((33,20),((34,(35,28)),((40,(27,26)),((32,24),19))))),(31,((4,((29,25),2)),(((46,45),((((18,17),(16,13)),10),(6,((14,(15,(8,7))),(11,(12,(9,5))))))),((36,((44,43),((41,30),(22,(23,21))))),(42,3))))),1);
   tree tree_729 [p = 0.000, P = 0.339] = [&W 0.000211] (((39,(38,37)),((33,20),((34,(35,28)),((40,(27,26)),((32,24),19))))),(31,((4,((29,25),2)),(((46,45),((((18,17),(16,13)),10),(6,((14,(15,(8,7))),(11,(12,(9,5))))))),(42,((36,((41,30),((44,43),(23,(22,21))))),3))))),1);
   tree tree_730 [p = 0.000, P = 0.339] = [&W 0.000211] (((39,(38,37)),((33,20),((34,(35,28)),((40,(27,26)),((32,24),19))))),(31,((4,((29,25),2)),((45,(46,((((18,17),(16,13)),10),(6,((14,(15,(8,7))),(11,(12,(9,5)))))))),(42,((36,(((44,43),(41,30)),(23,(22,21)))),3))))),1);
   tree tree_731 [p = 0.000, P = 0.339] = [&W 0.000211] (((39,(38,37)),((33,20),((34,(35,28)),((40,(27,26)),((32,24),19))))),(31,((4,((29,25),2)),(((46,45),((((18,17),(16,13)),10),(6,((14,(15,(8,7))),(11,(12,(9,5))))))),(((42,36),(((44,43),(41,30)),(22,(23,21)))),3)))),1);
   tree tree_732 [p = 0.000, P = 0.339] = [&W 0.000211] (((38,(39,37)),((33,20),((34,(35,28)),((40,(27,26)),((32,24),19))))),(31,((4,((((((18,17),(16,13)),10),6),((14,(15,(8,7))),(11,(12,(9,5))))),((29,25),2))),((46,45),(((42,36),(((44,43),(41,30)),((23,22),21))),3)))),1);
   tree tree_733 [p = 0.000, P = 0.339] = [&W 0.000211] (((39,(38,37)),((33,20),((35,28),(34,((40,(27,26)),((32,24),19)))))),(31,((4,((29,25),2)),(((46,45),((((18,17),(16,13)),10),(6,((14,(15,(8,7))),(11,(12,(9,5))))))),(42,((36,((44,43),((41,30),(23,(22,21))))),3))))),1);
   tree tree_734 [p = 0.000, P = 0.340] = [&W 0.000211] (((38,(39,37)),((33,20),((35,28),((40,(27,26)),((34,(32,24)),19))))),(31,((4,((29,25),2)),(((46,45),((((18,17),(16,13)),10),(6,((14,(15,(8,7))),(11,(12,(9,5))))))),((36,(42,(((44,43),(41,30)),(23,(22,21))))),3)))),1);
   tree tree_735 [p = 0.000, P = 0.340] = [&W 0.000211] (((38,(39,37)),((33,20),((35,28),((40,(27,26)),((34,(32,24)),19))))),(31,((4,((29,25),2)),(((46,45),((((18,17),(16,13)),10),(6,((14,(15,(8,7))),(11,(12,(9,5))))))),((42,(36,((41,30),((44,43),(23,(22,21)))))),3)))),1);
   tree tree_736 [p = 0.000, P = 0.340] = [&W 0.000211] ((((39,38),37),((33,20),((34,(35,28)),((40,(27,26)),((32,24),19))))),(31,((4,((29,25),2)),(((46,45),((((18,17),(16,13)),10),(6,((14,(15,(8,7))),(11,(12,(9,5))))))),((36,(42,(((44,43),(41,30)),(23,(22,21))))),3)))),1);
   tree tree_737 [p = 0.000, P = 0.340] = [&W 0.000211] (((38,(39,37)),((33,20),((35,28),((40,(27,26)),((34,(32,24)),19))))),(31,((4,((29,25),2)),((45,((((18,17),(16,13)),10),(6,((14,(15,(8,7))),(11,(12,(9,5))))))),((46,42),((36,(((44,43),(41,30)),(23,(22,21)))),3))))),1);
   tree tree_738 [p = 0.000, P = 0.340] = [&W 0.000211] (((38,(39,37)),((33,20),((35,28),((40,(27,26)),((34,(32,24)),19))))),(31,((4,((29,25),2)),(((46,45),((((18,17),(16,13)),10),(6,((14,(15,(8,7))),(11,(12,(9,5))))))),((36,(((44,43),(41,30)),(23,(22,21)))),(42,3))))),1);
   tree tree_739 [p = 0.000, P = 0.341] = [&W 0.000211] (((38,(39,37)),((33,20),((34,(35,28)),(((40,(27,26)),(32,24)),19)))),(31,((4,((29,25),2)),(((46,45),((((18,17),(16,13)),10),(6,((14,(15,(8,7))),(11,(12,(9,5))))))),((42,(36,((44,43),((41,30),(22,(23,21)))))),3)))),1);
   tree tree_740 [p = 0.000, P = 0.341] = [&W 0.000211] (((38,(39,37)),((33,20),((35,28),(34,((40,(27,26)),((32,24),19)))))),(31,((4,((29,25),2)),(((46,45),((((18,17),(16,13)),10),(6,((14,(15,(8,7))),(11,(12,(9,5))))))),(42,((36,((44,43),((41,30),(23,(22,21))))),3))))),1);
   tree tree_741 [p = 0.000, P = 0.341] = [&W 0.000211] (((38,(39,37)),((33,20),((34,(35,28)),((40,(27,26)),((32,24),19))))),(31,((4,((((((18,17),(16,13)),10),6),((14,(15,(8,7))),(11,(12,(9,5))))),((29,25),2))),((46,45),((42,(36,(((44,43),(41,30)),((23,22),21)))),3)))),1);
   tree tree_742 [p = 0.000, P = 0.341] = [&W 0.000211] (((38,(39,37)),((33,20),((34,(35,28)),((40,(27,26)),((32,24),19))))),(31,((4,((29,25),2)),((45,(46,((((18,17),(16,13)),10),(6,((14,(15,(8,7))),(11,(12,(9,5)))))))),(42,((36,((44,43),((41,30),(22,(23,21))))),3))))),1);
   tree tree_743 [p = 0.000, P = 0.342] = [&W 0.000211] (((38,(39,37)),((33,20),((35,28),((40,(27,26)),((34,(32,24)),19))))),(31,(((6,((((18,17),(16,13)),10),((14,(15,(8,7))),(11,(12,(9,5)))))),(4,((29,25),2))),(((46,45),42),((36,(((44,43),(41,30)),((23,22),21))),3)))),1);
   tree tree_744 [p = 0.000, P = 0.342] = [&W 0.000211] (((38,(39,37)),((33,20),((35,28),(34,((40,(27,26)),((32,24),19)))))),(31,((4,((29,25),2)),(((46,45),((((18,17),(16,13)),10),(6,((14,(15,(8,7))),(11,(12,(9,5))))))),(((42,36),((44,43),((41,30),(23,(22,21))))),3)))),1);
   tree tree_745 [p = 0.000, P = 0.342] = [&W 0.000211] ((((39,38),37),((33,20),((34,(35,28)),((40,(27,26)),((32,24),19))))),(31,((4,((29,25),2)),(((46,45),((((18,17),(16,13)),10),(6,((14,(15,(8,7))),(11,(12,(9,5))))))),((36,((44,43),((41,30),(22,(23,21))))),(42,3))))),1);
   tree tree_746 [p = 0.000, P = 0.342] = [&W 0.000211] (((38,(39,37)),((33,20),((34,(35,28)),((40,(27,26)),((32,24),19))))),(31,((4,((29,25),2)),((45,(46,((((18,17),(16,13)),10),(6,((14,(15,(8,7))),(11,(12,(9,5)))))))),((36,(42,(((44,43),(41,30)),(22,(23,21))))),3)))),1);
   tree tree_747 [p = 0.000, P = 0.342] = [&W 0.000211] (((38,(39,37)),((33,20),((35,28),((40,(27,26)),(34,((32,24),19)))))),(31,((4,((29,25),2)),(((46,45),((((18,17),(16,13)),10),(6,((14,(15,(8,7))),(11,(12,(9,5))))))),(42,((36,((41,30),((44,43),(23,(22,21))))),3))))),1);
   tree tree_748 [p = 0.000, P = 0.343] = [&W 0.000211] ((((39,38),37),((33,20),((34,(35,28)),((40,(27,26)),((32,24),19))))),(31,((4,((29,25),2)),(((46,45),((((18,17),(16,13)),10),(6,((14,(15,(8,7))),(11,(12,(9,5))))))),(42,((36,((44,43),((41,30),(22,(23,21))))),3))))),1);
   tree tree_749 [p = 0.000, P = 0.343] = [&W 0.000211] ((((39,38),37),((33,20),((35,28),(34,((40,(27,26)),((32,24),19)))))),(31,((4,((29,25),2)),(((46,45),((((18,17),(16,13)),10),(6,((14,(15,(8,7))),(11,(12,(9,5))))))),((42,(36,(((44,43),(41,30)),(23,(22,21))))),3)))),1);
   tree tree_750 [p = 0.000, P = 0.343] = [&W 0.000211] (((39,(38,37)),((33,20),((35,28),(34,((40,(27,26)),((32,24),19)))))),(31,((4,((29,25),2)),(((46,45),((((18,17),(16,13)),10),(6,((14,(15,(8,7))),(11,(12,(9,5))))))),(42,((36,(((44,43),(41,30)),(23,(22,21)))),3))))),1);
   tree tree_751 [p = 0.000, P = 0.343] = [&W 0.000211] (((38,(39,37)),((33,20),((35,28),(34,((40,(27,26)),((32,24),19)))))),(31,((4,((29,25),2)),(((46,45),((((18,17),(16,13)),10),(6,((14,(15,(8,7))),(11,(12,(9,5))))))),((36,(42,(((44,43),(41,30)),(23,(22,21))))),3)))),1);
   tree tree_752 [p = 0.000, P = 0.343] = [&W 0.000211] (((38,(39,37)),((33,20),((34,(35,28)),((40,(27,26)),((32,24),19))))),(31,((4,((46,(((((18,17),(16,13)),10),6),((14,(15,(8,7))),(11,(12,(9,5)))))),((29,25),2))),((45,42),((36,(((44,43),(41,30)),((23,22),21))),3)))),1);
   tree tree_753 [p = 0.000, P = 0.344] = [&W 0.000211] (((38,(39,37)),((33,20),((35,28),((40,(27,26)),(34,((32,24),19)))))),(31,((4,((29,25),2)),(((46,45),((((18,17),(16,13)),10),(6,((14,(15,(8,7))),(11,(12,(9,5))))))),(42,((36,((44,43),((41,30),(23,(22,21))))),3))))),1);
   tree tree_754 [p = 0.000, P = 0.344] = [&W 0.000211] (((38,(39,37)),((33,20),((34,(35,28)),((40,(27,26)),((32,24),19))))),(31,((4,((29,25),2)),((45,(46,((((18,17),(16,13)),10),(6,((14,(15,(8,7))),(11,(12,(9,5)))))))),(42,((36,((41,30),((44,43),(22,(23,21))))),3))))),1);
   tree tree_755 [p = 0.000, P = 0.344] = [&W 0.000211] (((38,(39,37)),((33,20),((35,28),((40,(27,26)),((34,(32,24)),19))))),(31,((4,((29,25),2)),(((46,45),(((((18,17),(16,13)),10),6),((14,(15,(8,7))),(11,(12,(9,5)))))),((36,(42,(((44,43),(41,30)),(23,(22,21))))),3)))),1);
   tree tree_756 [p = 0.000, P = 0.344] = [&W 0.000211] (((38,(39,37)),((33,20),((35,28),((40,(27,26)),((34,(32,24)),19))))),(31,((4,((29,25),2)),(((46,45),(((((18,17),(16,13)),10),6),((14,(15,(8,7))),(11,(12,(9,5)))))),((42,(36,((41,30),((44,43),(23,(22,21)))))),3)))),1);
   tree tree_757 [p = 0.000, P = 0.344] = [&W 0.000211] (((39,(38,37)),((33,20),((34,(35,28)),((40,(27,26)),((32,24),19))))),(31,(((6,((((18,17),(16,13)),10),((14,(15,(8,7))),(11,(12,(9,5)))))),(4,((29,25),2))),((46,45),(((42,36),(((44,43),(41,30)),((23,22),21))),3)))),1);
   tree tree_758 [p = 0.000, P = 0.345] = [&W 0.000211] (((38,(39,37)),((33,20),((34,(35,28)),((40,(27,26)),((32,24),19))))),(31,((4,((29,25),2)),(((46,45),((((18,17),(16,13)),10),(6,((14,(15,(8,7))),(11,(12,(9,5))))))),((36,((44,43),((41,30),(23,(22,21))))),(42,3))))),1);
   tree tree_759 [p = 0.000, P = 0.345] = [&W 0.000211] (((38,(39,37)),((33,20),((35,28),((40,(27,26)),((34,(32,24)),19))))),(31,((4,((((((18,17),(16,13)),10),6),((14,(15,(8,7))),(11,(12,(9,5))))),((29,25),2))),((46,45),(42,((36,(((44,43),(41,30)),((23,22),21))),3))))),1);
   tree tree_760 [p = 0.000, P = 0.345] = [&W 0.000211] ((((39,38),37),((33,20),((35,28),((40,(27,26)),((34,(32,24)),19))))),(31,((4,((29,25),2)),(((46,45),(((((18,17),(16,13)),10),6),((14,(15,(8,7))),(11,(12,(9,5)))))),(42,((36,(((44,43),(41,30)),(23,(22,21)))),3))))),1);
   tree tree_761 [p = 0.000, P = 0.345] = [&W 0.000211] (((38,(39,37)),((33,20),((34,(35,28)),((40,(27,26)),((32,24),19))))),(31,((4,((29,25),2)),(((46,45),(6,(((16,((18,17),13)),10),((14,(15,(8,7))),(11,(12,(9,5))))))),(42,((36,(((44,43),(41,30)),((23,22),21))),3))))),1);
   tree tree_762 [p = 0.000, P = 0.346] = [&W 0.000211] (((38,(39,37)),((33,20),((34,(35,28)),(((40,(27,26)),(32,24)),19)))),(31,((4,((29,25),2)),(((46,45),((((18,17),(16,13)),10),(6,((14,(15,(8,7))),(11,(12,(9,5))))))),(42,((36,((44,43),((41,30),(23,(22,21))))),3))))),1);
   tree tree_763 [p = 0.000, P = 0.346] = [&W 0.000211] (((38,(39,37)),((33,20),((35,28),(34,((40,(27,26)),((32,24),19)))))),(31,((4,((29,25),2)),(((46,45),(((((18,17),(16,13)),10),6),((14,(15,(8,7))),(11,(12,(9,5)))))),((42,(36,(((44,43),(41,30)),(23,(22,21))))),3)))),1);
   tree tree_764 [p = 0.000, P = 0.346] = [&W 0.000211] (((38,(39,37)),((33,20),((34,(35,28)),((40,(27,26)),((32,24),19))))),(31,(((46,(6,((((18,17),(16,13)),10),((14,(15,(8,7))),(11,(12,(9,5))))))),(4,((29,25),2))),((45,42),((36,(((44,43),(41,30)),((23,22),21))),3)))),1);
   tree tree_765 [p = 0.000, P = 0.346] = [&W 0.000211] (((39,(38,37)),((33,20),((34,(35,28)),((40,(27,26)),((32,24),19))))),(31,((((46,45),(6,((((18,17),(16,13)),10),((14,(15,(8,7))),(11,(12,(9,5))))))),(4,((29,25),2))),(42,((36,(((44,43),(41,30)),(23,(22,21)))),3)))),1);
   tree tree_766 [p = 0.000, P = 0.346] = [&W 0.000211] (((38,(39,37)),((33,20),((35,28),((40,(27,26)),((32,24),(34,19)))))),(31,((4,((29,25),2)),((45,(46,((((18,17),(16,13)),10),(6,((14,(15,(8,7))),(11,(12,(9,5)))))))),(42,((36,(((44,43),(41,30)),(23,(22,21)))),3))))),1);
   tree tree_767 [p = 0.000, P = 0.347] = [&W 0.000211] (((38,(39,37)),((33,20),((35,28),((40,(27,26)),((34,(32,24)),19))))),(31,((4,((29,25),2)),(((46,45),(6,(((16,((18,17),13)),10),((14,(15,(8,7))),(11,(12,(9,5))))))),(42,((36,(((44,43),(41,30)),((23,22),21))),3))))),1);
   tree tree_768 [p = 0.000, P = 0.347] = [&W 0.000211] (((38,(39,37)),((33,20),((35,28),((40,(27,26)),(34,((32,24),19)))))),(31,((4,((29,25),2)),(((46,45),((((18,17),(16,13)),10),(6,((14,(15,(8,7))),(11,(12,(9,5))))))),((36,(42,(((44,43),(41,30)),(22,(23,21))))),3)))),1);
   tree tree_769 [p = 0.000, P = 0.347] = [&W 0.000211] (((38,(39,37)),((33,20),((34,(35,28)),((40,(27,26)),((32,24),19))))),(31,((4,((29,25),2)),((45,(46,((((18,17),(16,13)),10),(6,((14,(15,(8,7))),(11,(12,(9,5)))))))),((42,(36,(((44,43),(41,30)),(23,(22,21))))),3)))),1);
   tree tree_770 [p = 0.000, P = 0.347] = [&W 0.000211] (((38,(39,37)),((33,20),((34,(35,28)),((40,(27,26)),((32,24),19))))),(31,((4,((29,25),2)),((45,(46,((((18,17),(16,13)),10),(6,((14,(15,(8,7))),(11,(12,(9,5)))))))),(42,((36,((41,30),((44,43),(23,(22,21))))),3))))),1);
   tree tree_771 [p = 0.000, P = 0.347] = [&W 0.000211] (((38,(39,37)),((33,20),((34,(35,28)),((40,(27,26)),((32,24),19))))),(31,((4,((29,25),2)),(((46,45),(((16,((18,17),13)),10),(6,((14,(15,(8,7))),(11,(12,(9,5))))))),(((42,36),(((44,43),(41,30)),((23,22),21))),3)))),1);
   tree tree_772 [p = 0.000, P = 0.348] = [&W 0.000211] (((38,(39,37)),((33,20),((35,28),((40,(27,26)),((34,(32,24)),19))))),(31,((4,((((((18,17),(16,13)),10),6),((14,(15,(8,7))),(11,(12,(9,5))))),((29,25),2))),(((46,45),42),((36,((44,43),((41,30),(22,(23,21))))),3)))),1);
   tree tree_773 [p = 0.000, P = 0.348] = [&W 0.000211] (((38,(39,37)),((33,20),((35,28),(34,((40,(27,26)),((32,24),19)))))),(31,(((6,((((18,17),(16,13)),10),((14,(15,(8,7))),(11,(12,(9,5)))))),(4,((29,25),2))),((46,45),((42,(36,(((44,43),(41,30)),((23,22),21)))),3)))),1);
   tree tree_774 [p = 0.000, P = 0.348] = [&W 0.000211] (((38,(39,37)),((33,20),((35,28),((40,(27,26)),((34,(32,24)),19))))),(31,((4,((29,25),2)),((45,(46,((((18,17),(16,13)),10),(6,((14,(15,(8,7))),(11,(12,(9,5)))))))),((42,(36,((44,43),((41,30),(23,(22,21)))))),3)))),1);
   tree tree_775 [p = 0.000, P = 0.348] = [&W 0.000211] (((38,(39,37)),((33,20),((35,28),((40,(27,26)),((34,(32,24)),19))))),(31,((4,((29,25),2)),((45,(46,((((18,17),(16,13)),10),(6,((14,(15,(8,7))),(11,(12,(9,5)))))))),((42,(36,(((44,43),(41,30)),(23,(22,21))))),3)))),1);
   tree tree_776 [p = 0.000, P = 0.348] = [&W 0.000211] (((38,(39,37)),((33,20),((34,(35,28)),((40,(27,26)),((32,24),19))))),(31,((4,((29,25),2)),((45,(46,((((18,17),(16,13)),10),(6,((14,(15,(8,7))),(11,(12,(9,5)))))))),((36,(((44,43),(41,30)),(23,(22,21)))),(42,3))))),1);
   tree tree_777 [p = 0.000, P = 0.349] = [&W 0.000211] (((39,(38,37)),((33,20),((35,28),((40,(27,26)),((34,(32,24)),19))))),(31,((4,((29,25),2)),(((46,45),(((((18,17),(16,13)),10),6),((14,(15,(8,7))),(11,(12,(9,5)))))),(42,((36,((44,43),((41,30),(23,(22,21))))),3))))),1);
   tree tree_778 [p = 0.000, P = 0.349] = [&W 0.000211] (((38,(39,37)),((33,20),((35,28),((40,(27,26)),((34,(32,24)),19))))),(31,((4,((29,25),2)),(((46,45),(6,(((16,((18,17),13)),10),((14,(15,(8,7))),(11,(12,(9,5))))))),(42,((36,((41,30),((44,43),(22,(23,21))))),3))))),1);
   tree tree_779 [p = 0.000, P = 0.349] = [&W 0.000211] (((38,(39,37)),((33,20),((34,(35,28)),((40,(27,26)),((32,24),19))))),(31,((4,((29,25),2)),(((46,45),((((18,17),(16,13)),10),(6,(((15,14),(8,7)),(11,(12,(9,5))))))),(42,((36,(((44,43),(41,30)),((23,22),21))),3))))),1);
   tree tree_780 [p = 0.000, P = 0.349] = [&W 0.000211] (((38,(39,37)),((33,20),((34,(35,28)),((40,(27,26)),((32,24),19))))),(31,((4,((29,25),2)),(((46,45),((((18,17),(16,13)),10),(6,((14,(15,(8,7))),(11,(12,(9,5))))))),((36,(42,(((44,43),(41,30)),(23,(22,21))))),3)))),1);
   tree tree_781 [p = 0.000, P = 0.350] = [&W 0.000211] (((38,(39,37)),((33,20),((35,28),((40,(27,26)),(34,((32,24),19)))))),(31,((4,((29,25),2)),(((46,45),((((18,17),(16,13)),10),(6,((14,(15,(8,7))),(11,(12,(9,5))))))),((42,(36,((41,30),((44,43),(22,(23,21)))))),3)))),1);
   tree tree_782 [p = 0.000, P = 0.350] = [&W 0.000211] (((38,(39,37)),((33,20),((35,28),((40,(27,26)),(34,((32,24),19)))))),(31,((4,((29,25),2)),(((46,45),((((18,17),(16,13)),10),(6,((14,(15,(8,7))),(11,(12,(9,5))))))),((42,(36,(((44,43),(41,30)),(22,(23,21))))),3)))),1);
   tree tree_783 [p = 0.000, P = 0.350] = [&W 0.000211] (((38,(39,37)),((33,20),((34,(35,28)),((40,(27,26)),((32,24),19))))),(31,((4,((29,25),2)),(((46,45),(((((18,17),(16,13)),10),6),((14,(15,(8,7))),(11,(12,(9,5)))))),((36,(42,(((44,43),(41,30)),((23,22),21)))),3)))),1);
   tree tree_784 [p = 0.000, P = 0.350] = [&W 0.000211] (((38,(39,37)),((33,20),((35,28),((40,(27,26)),(34,((32,24),19)))))),(31,((4,((29,25),2)),(((46,45),(((((18,17),(16,13)),10),6),((14,(15,(8,7))),(11,(12,(9,5)))))),(42,((36,((44,43),((41,30),((23,22),21)))),3))))),1);
   tree tree_785 [p = 0.000, P = 0.350] = [&W 0.000211] (((38,(39,37)),((33,20),((34,(35,28)),((27,26),(40,((32,24),19)))))),(31,((4,((29,25),2)),(((46,45),(((((18,17),(16,13)),10),6),((14,(15,(8,7))),(11,(12,(9,5)))))),(42,((36,(((44,43),(41,30)),((23,22),21))),3))))),1);
   tree tree_786 [p = 0.000, P = 0.351] = [&W 0.000211] (((38,(39,37)),((33,20),((35,28),(34,((40,(27,26)),((32,24),19)))))),(31,((4,((29,25),2)),(((46,45),(6,((((18,17),(16,13)),10),((14,(15,(8,7))),(11,(12,(9,5))))))),(((42,36),((44,43),((41,30),(22,(23,21))))),3)))),1);
   tree tree_787 [p = 0.000, P = 0.351] = [&W 0.000211] (((38,(39,37)),((33,20),((35,28),((40,(27,26)),(34,((32,24),19)))))),(31,((4,((29,25),2)),((45,(46,(6,((((18,17),(16,13)),10),((14,(15,(8,7))),(11,(12,(9,5)))))))),((42,(36,(((44,43),(41,30)),(22,(23,21))))),3)))),1);
   tree tree_788 [p = 0.000, P = 0.351] = [&W 0.000211] (((38,(39,37)),((33,20),((35,28),((40,(27,26)),(34,((32,24),19)))))),(31,((4,((29,25),2)),(((46,45),(6,((((18,17),(16,13)),10),((14,(15,(8,7))),(11,(12,(9,5))))))),((42,(36,((44,43),((41,30),(22,(23,21)))))),3)))),1);
   tree tree_789 [p = 0.000, P = 0.351] = [&W 0.000211] (((38,(39,37)),((33,20),((35,28),(34,((27,26),(40,((32,24),19))))))),(31,((4,((29,25),2)),(((46,45),(6,((((18,17),(16,13)),10),((14,(15,(8,7))),(11,(12,(9,5))))))),(42,((36,(((44,43),(41,30)),(22,(23,21)))),3))))),1);
   tree tree_790 [p = 0.000, P = 0.351] = [&W 0.000211] (((38,(39,37)),((33,20),((34,(35,28)),((40,(27,26)),((32,24),19))))),(31,((46,45),(((6,((((18,17),(16,13)),10),((14,(15,(8,7))),(11,(12,(9,5)))))),(4,((29,25),2))),((36,(((44,43),(41,30)),(22,(23,21)))),(42,3))))),1);
   tree tree_791 [p = 0.000, P = 0.352] = [&W 0.000211] ((((39,38),37),((33,20),((34,(35,28)),((40,(27,26)),((32,24),19))))),(31,((4,((29,25),2)),(((46,45),((((18,17),(16,13)),10),(6,((14,(15,(8,7))),(11,(12,(9,5))))))),(((42,36),(((44,43),(41,30)),((23,22),21))),3)))),1);
   tree tree_792 [p = 0.000, P = 0.352] = [&W 0.000211] (((38,(39,37)),((33,20),((35,28),((40,(27,26)),(34,((32,24),19)))))),(31,((4,((29,25),2)),(((46,45),(6,((((18,17),(16,13)),10),((14,(15,(8,7))),(11,(12,(9,5))))))),(42,((36,((41,30),((44,43),(22,(23,21))))),3))))),1);
   tree tree_793 [p = 0.000, P = 0.352] = [&W 0.000211] (((38,(39,37)),((33,20),((35,28),(34,((40,(27,26)),((32,24),19)))))),(31,(45,((4,((29,25),2)),((46,(6,((((18,17),(16,13)),10),((14,(15,(8,7))),(11,(12,(9,5))))))),(42,((36,((41,30),((44,43),(22,(23,21))))),3)))))),1);
   tree tree_794 [p = 0.000, P = 0.352] = [&W 0.000211] (((38,(39,37)),((33,20),((35,28),((40,(27,26)),(34,((32,24),19)))))),(31,((4,((29,25),2)),((45,(46,(6,((((18,17),(16,13)),10),((14,(15,(8,7))),(11,(12,(9,5)))))))),(42,((36,((44,43),((41,30),(22,(23,21))))),3))))),1);
   tree tree_795 [p = 0.000, P = 0.352] = [&W 0.000211] (((38,(39,37)),((33,20),((34,(35,28)),((40,(27,26)),((32,24),19))))),(31,((4,((29,25),2)),(((46,45),((((18,17),(16,13)),10),(6,((14,(15,(8,7))),(11,(12,(9,5))))))),((36,((41,30),((44,43),((23,22),21)))),(42,3))))),1);
   tree tree_796 [p = 0.000, P = 0.353] = [&W 0.000211] ((((39,38),37),((33,20),((35,28),(34,((40,(27,26)),((32,24),19)))))),(31,((4,((29,25),2)),(((46,45),(6,((((18,17),(16,13)),10),((14,(15,(8,7))),(11,(12,(9,5))))))),(42,((36,(((44,43),(41,30)),(22,(23,21)))),3))))),1);
   tree tree_797 [p = 0.000, P = 0.353] = [&W 0.000211] ((((39,38),37),((33,20),((34,(35,28)),((40,(27,26)),((32,24),19))))),(31,((4,((29,25),2)),(((46,45),(((((18,17),(16,13)),10),6),((14,(15,(8,7))),(11,(12,(9,5)))))),(((42,36),((44,43),((41,30),((23,22),21)))),3)))),1);
   tree tree_798 [p = 0.000, P = 0.353] = [&W 0.000211] (((39,(38,37)),((33,20),((34,(35,28)),((40,(27,26)),((32,24),19))))),(31,((4,((29,25),2)),(((46,45),(((((18,17),(16,13)),10),6),((14,(15,(8,7))),(11,(12,(9,5)))))),((42,(36,(((44,43),(41,30)),((23,22),21)))),3)))),1);
   tree tree_799 [p = 0.000, P = 0.353] = [&W 0.000211] (((38,(39,37)),((33,20),((34,(35,28)),((40,(27,26)),((32,24),19))))),(31,((4,((29,25),2)),((45,(((((18,17),(16,13)),10),6),((14,(15,(8,7))),(11,(12,(9,5)))))),((46,42),((36,((44,43),((41,30),((23,22),21)))),3))))),1);
   tree tree_800 [p = 0.000, P = 0.354] = [&W 0.000211] (((38,(39,37)),((33,20),((35,28),(34,((40,(27,26)),((32,24),19)))))),(31,((4,((29,25),2)),(((46,45),(6,((((18,17),(16,13)),10),((14,(15,(8,7))),(11,(12,(9,5))))))),((36,(42,((44,43),((41,30),(22,(23,21)))))),3)))),1);
   tree tree_801 [p = 0.000, P = 0.354] = [&W 0.000211] (((38,(39,37)),((33,20),((34,(35,28)),((40,(27,26)),((32,24),19))))),(31,((4,((29,25),2)),(((46,45),((((18,17),(16,13)),10),(6,((14,(15,(8,7))),(11,(12,(9,5))))))),((36,(((44,43),(42,(41,30))),((23,22),21))),3)))),1);
   tree tree_802 [p = 0.000, P = 0.354] = [&W 0.000211] (((38,(39,37)),((33,20),((35,28),(34,((40,(27,26)),((32,24),19)))))),(31,((4,((29,25),2)),(((46,45),(6,((((18,17),(16,13)),10),((14,(15,(8,7))),(11,(12,(9,5))))))),((42,(36,((41,30),((44,43),(22,(23,21)))))),3)))),1);
   tree tree_803 [p = 0.000, P = 0.354] = [&W 0.000211] (((39,(38,37)),((33,20),((35,28),(34,((40,(27,26)),((32,24),19)))))),(31,((4,((29,25),2)),(((46,45),(6,((((18,17),(16,13)),10),((14,(15,(8,7))),(11,(12,(9,5))))))),(((42,36),(((44,43),(41,30)),(22,(23,21)))),3)))),1);
   tree tree_804 [p = 0.000, P = 0.354] = [&W 0.000211] (((38,(39,37)),((33,20),((34,(35,28)),((40,(27,26)),((32,24),19))))),(31,(45,((4,((29,25),2)),((46,((((18,17),(16,13)),10),(6,((14,(15,(8,7))),(11,(12,(9,5))))))),(42,((36,(((44,43),(41,30)),((23,22),21))),3)))))),1);
   tree tree_805 [p = 0.000, P = 0.355] = [&W 0.000211] (((38,(39,37)),((33,20),((34,(35,28)),((40,(27,26)),((32,24),19))))),(31,((4,((29,25),2)),((46,(45,(((((18,17),(16,13)),10),6),((14,(15,(8,7))),(11,(12,(9,5))))))),(42,((36,(((44,43),(41,30)),((23,22),21))),3))))),1);
   tree tree_806 [p = 0.000, P = 0.355] = [&W 0.000211] (((38,(39,37)),((33,20),((35,28),((40,(27,26)),(34,((32,24),19)))))),(31,(((46,(6,((((18,17),(16,13)),10),((14,(15,(8,7))),(11,(12,(9,5))))))),(4,((29,25),2))),((45,42),((36,((41,30),((44,43),(22,(23,21))))),3)))),1);
   tree tree_807 [p = 0.000, P = 0.355] = [&W 0.000211] (((38,(39,37)),((33,20),((34,(35,28)),(((40,(27,26)),(32,24)),19)))),(31,((4,((29,25),2)),(((46,45),((((18,17),(16,13)),10),(6,((14,(15,(8,7))),(11,(12,(9,5))))))),(42,((36,(((44,43),(41,30)),((23,22),21))),3))))),1);
   tree tree_808 [p = 0.000, P = 0.355] = [&W 0.000211] (((38,(39,37)),((33,20),((34,(35,28)),((40,(27,26)),((32,24),19))))),(31,((4,((29,25),2)),(((46,45),((((18,17),(16,13)),10),(6,((14,(15,(8,7))),(11,(12,(9,5))))))),((36,(42,(((44,43),(41,30)),((23,22),21)))),3)))),1);
   tree tree_809 [p = 0.000, P = 0.355] = [&W 0.000211] (((38,(39,37)),((33,20),((35,28),(34,(((40,(27,26)),(32,24)),19))))),(31,((4,((29,25),2)),((45,(46,(((((18,17),(16,13)),10),6),((14,(15,(8,7))),(11,(12,(9,5))))))),((42,(36,(((44,43),(41,30)),((23,22),21)))),3)))),1);
   tree tree_810 [p = 0.000, P = 0.356] = [&W 0.000211] ((((39,38),37),((33,20),((34,(35,28)),((40,(27,26)),((32,24),19))))),(31,((4,((29,25),2)),(((46,45),((((18,17),(16,13)),10),(6,((14,(15,(8,7))),(11,(12,(9,5))))))),(42,((36,((44,43),((41,30),((23,22),21)))),3))))),1);
   tree tree_811 [p = 0.000, P = 0.356] = [&W 0.000211] (((38,(39,37)),((33,20),((35,28),((40,(27,26)),(34,((32,24),19)))))),(31,((4,((29,25),2)),(((46,45),(((((18,17),(16,13)),10),6),((14,(15,(8,7))),(11,(12,(9,5)))))),((42,(36,(((44,43),(41,30)),((23,22),21)))),3)))),1);
   tree tree_812 [p = 0.000, P = 0.356] = [&W 0.000211] (((38,(39,37)),((33,20),((35,28),(34,((40,(27,26)),((32,24),19)))))),(31,((4,((29,25),2)),(((46,45),(6,((((18,17),(16,13)),10),((14,(15,(8,7))),(11,(12,(9,5))))))),(((42,36),((41,30),((44,43),(22,(23,21))))),3)))),1);
   tree tree_813 [p = 0.000, P = 0.356] = [&W 0.000211] (((38,(39,37)),((33,20),((35,28),(((40,34),(27,26)),((32,24),19))))),(31,((4,((29,25),2)),(((46,45),(6,((((18,17),(16,13)),10),((14,(15,(8,7))),(11,(12,(9,5))))))),(42,((36,((41,30),((44,43),(22,(23,21))))),3))))),1);
   tree tree_814 [p = 0.000, P = 0.356] = [&W 0.000211] (((38,(39,37)),((33,20),((34,(35,28)),((40,(27,26)),((32,24),19))))),(31,((4,((29,25),2)),(((46,45),((((18,17),(16,13)),10),(6,((14,(15,(8,7))),(11,(12,(9,5))))))),(((42,36),((44,43),((41,30),((23,22),21)))),3)))),1);
   tree tree_815 [p = 0.000, P = 0.357] = [&W 0.000211] (((39,(38,37)),((33,20),((35,28),(((40,34),(27,26)),((32,24),19))))),(31,((4,((29,25),2)),(((46,45),(6,((((18,17),(16,13)),10),((14,(15,(8,7))),(11,(12,(9,5))))))),(42,((36,((41,30),((44,43),(22,(23,21))))),3))))),1);
   tree tree_816 [p = 0.000, P = 0.357] = [&W 0.000141] (((38,(39,37)),((33,20),((35,28),(34,((40,(27,26)),((32,24),19)))))),(31,((4,((6,((((18,17),(16,13)),10),((14,(15,(8,7))),(11,(12,(9,5)))))),((29,25),2))),((46,45),(42,((36,((44,43),((41,30),(22,(23,21))))),3))))),1);
   tree tree_817 [p = 0.000, P = 0.357] = [&W 0.000141] (((38,(39,37)),((33,20),((35,28),((40,(27,26)),((34,(32,24)),19))))),(31,((4,((46,(6,((((18,17),(16,13)),10),((14,(15,(8,7))),(11,(12,(9,5))))))),((29,25),2))),(45,((42,(36,((44,43),((41,30),((23,22),21))))),3)))),1);
   tree tree_818 [p = 0.000, P = 0.357] = [&W 0.000141] (((38,(39,37)),((33,20),((34,(35,28)),((40,(27,26)),((32,24),19))))),(31,(45,((4,((29,25),2)),((46,((((18,17),(16,13)),10),(6,((14,(15,(8,7))),(11,(12,(9,5))))))),(((42,36),(((44,43),(41,30)),(23,(22,21)))),3))))),1);
   tree tree_819 [p = 0.000, P = 0.357] = [&W 0.000141] (((38,(39,37)),((33,20),((35,28),((40,(27,26)),((32,24),(34,19)))))),(31,((4,((29,25),2)),(((46,45),((((18,17),(16,13)),10),(6,((14,(15,(8,7))),(11,(12,(9,5))))))),((42,(36,(((44,43),(41,30)),((23,22),21)))),3)))),1);
   tree tree_820 [p = 0.000, P = 0.357] = [&W 0.000141] (((38,(39,37)),((33,20),((34,(35,28)),((40,(27,26)),((32,24),19))))),(31,((4,((29,25),2)),((45,(46,((((18,17),(16,13)),10),(6,((14,(15,(8,7))),(11,(12,(9,5)))))))),((36,((((44,43),42),(41,30)),((23,22),21))),3)))),1);
   tree tree_821 [p = 0.000, P = 0.358] = [&W 0.000141] (((39,(38,37)),((33,20),((35,28),((40,(27,26)),((34,(32,24)),19))))),(31,((4,((29,25),2)),(((46,45),((((18,17),(16,13)),10),(6,((14,(15,(8,7))),(11,(12,(9,5))))))),((42,(36,((44,43),((41,30),((23,22),21))))),3)))),1);
   tree tree_822 [p = 0.000, P = 0.358] = [&W 0.000141] (((38,(39,37)),((33,20),((35,28),((40,(27,26)),((34,(32,24)),19))))),(31,((46,45),((4,((6,((((18,17),(16,13)),10),((14,(15,(8,7))),(11,(12,(9,5)))))),((29,25),2))),(((42,36),(((44,43),(41,30)),((23,22),21))),3)))),1);
   tree tree_823 [p = 0.000, P = 0.358] = [&W 0.000141] (((38,(39,37)),((33,20),((35,28),((40,(27,26)),((34,(32,24)),19))))),(31,(45,((4,((46,(6,((((18,17),(16,13)),10),((14,(15,(8,7))),(11,(12,(9,5))))))),((29,25),2))),((36,(42,(((44,43),(41,30)),((23,22),21)))),3)))),1);
   tree tree_824 [p = 0.000, P = 0.358] = [&W 0.000141] (((38,(39,37)),((33,20),((35,28),((40,(27,26)),((34,(32,24)),19))))),(31,(45,((4,((46,(6,((((18,17),(16,13)),10),((14,(15,(8,7))),(11,(12,(9,5))))))),((29,25),2))),((42,(36,((44,43),((41,30),((23,22),21))))),3)))),1);
   tree tree_825 [p = 0.000, P = 0.358] = [&W 0.000141] (((38,(39,37)),((33,20),((35,28),((40,(27,26)),((34,(32,24)),19))))),(31,((4,((46,(6,((((18,17),(16,13)),10),((14,(15,(8,7))),(11,(12,(9,5))))))),((29,25),2))),(45,((42,(36,((41,30),((44,43),((23,22),21))))),3)))),1);
   tree tree_826 [p = 0.000, P = 0.358] = [&W 0.000141] (((38,(39,37)),((33,20),((35,28),((40,(27,26)),((34,(32,24)),19))))),(31,((4,((46,(6,((((18,17),(16,13)),10),((14,(15,(8,7))),(11,(12,(9,5))))))),((29,25),2))),(45,(((42,36),(((44,43),(41,30)),((23,22),21))),3)))),1);
   tree tree_827 [p = 0.000, P = 0.358] = [&W 0.000141] (((38,(39,37)),((33,20),((35,28),((40,(27,26)),((34,(32,24)),19))))),(31,(45,((4,((46,(6,((((18,17),(16,13)),10),((14,(15,(8,7))),(11,(12,(9,5))))))),((29,25),2))),((36,(((44,43),(41,30)),((23,22),21))),(42,3))))),1);
   tree tree_828 [p = 0.000, P = 0.359] = [&W 0.000141] (((38,(39,37)),((33,20),((35,28),((40,(27,26)),((34,(32,24)),19))))),(31,(45,((4,((46,(6,((((18,17),(16,13)),10),((14,(15,(8,7))),(11,(12,(9,5))))))),((29,25),2))),(((42,36),((44,43),((41,30),((23,22),21)))),3)))),1);
   tree tree_829 [p = 0.000, P = 0.359] = [&W 0.000141] (((38,(39,37)),((33,20),((35,28),((40,(27,26)),((34,(32,24)),19))))),(31,((4,((29,25),2)),((45,(46,(6,((((18,17),(16,13)),10),((14,(15,(8,7))),(11,(12,(9,5)))))))),((36,((41,30),((44,43),(23,(22,21))))),(42,3))))),1);
   tree tree_830 [p = 0.000, P = 0.359] = [&W 0.000141] (((38,(39,37)),((33,20),((35,28),(34,((40,(27,26)),((32,24),19)))))),(31,((4,((46,(6,((((18,17),(16,13)),10),((14,(15,(8,7))),(11,(12,(9,5))))))),((29,25),2))),((45,42),((36,(((44,43),(41,30)),(22,(23,21)))),3)))),1);
   tree tree_831 [p = 0.000, P = 0.359] = [&W 0.000141] (((38,(39,37)),((33,20),((34,(35,28)),((40,(27,26)),((32,24),19))))),(31,((4,((29,25),2)),(((46,45),((((18,17),(16,13)),10),(6,((14,(15,(8,7))),(11,(12,(9,5))))))),(((42,36),((41,30),((44,43),(23,(22,21))))),3)))),1);
   tree tree_832 [p = 0.000, P = 0.359] = [&W 0.000141] (((38,(39,37)),((33,20),((35,28),(34,((40,(27,26)),((32,24),19)))))),(31,(45,((4,((29,25),2)),((46,(6,((((18,17),(16,13)),10),((14,(15,(8,7))),(11,(12,(9,5))))))),((42,(36,(((44,43),(41,30)),(23,(22,21))))),3))))),1);
   tree tree_833 [p = 0.000, P = 0.359] = [&W 0.000141] ((((39,38),37),((33,20),((35,28),((40,(27,26)),((34,(32,24)),19))))),(31,((4,((6,((((18,17),(16,13)),10),((14,(15,(8,7))),(11,(12,(9,5)))))),((29,25),2))),((46,45),(((42,36),(((44,43),(41,30)),((23,22),21))),3)))),1);
   tree tree_834 [p = 0.000, P = 0.359] = [&W 0.000141] (((39,(38,37)),((33,20),((35,28),(34,((40,(27,26)),((32,24),19)))))),(31,((4,((29,25),2)),((45,(46,(6,((((18,17),(16,13)),10),((14,(15,(8,7))),(11,(12,(9,5)))))))),(42,((36,(((44,43),(41,30)),(23,(22,21)))),3))))),1);
   tree tree_835 [p = 0.000, P = 0.360] = [&W 0.000141] ((((39,38),37),((33,20),((35,28),((40,(27,26)),((34,(32,24)),19))))),(31,((4,((29,25),2)),(((46,45),((((18,17),(16,13)),10),(6,((14,(15,(8,7))),(11,(12,(9,5))))))),(42,((36,((44,43),((41,30),((23,22),21)))),3))))),1);
   tree tree_836 [p = 0.000, P = 0.360] = [&W 0.000141] ((39,((38,37),((33,20),((35,28),(34,((40,(27,26)),((32,24),19))))))),(31,((4,((29,25),2)),(((46,45),(6,((((18,17),(16,13)),10),((14,(15,(8,7))),(11,(12,(9,5))))))),(42,((36,(((44,43),(41,30)),(23,(22,21)))),3))))),1);
   tree tree_837 [p = 0.000, P = 0.360] = [&W 0.000141] ((((39,38),37),((33,20),((35,28),(34,((40,(27,26)),((32,24),19)))))),(31,((4,((29,25),2)),((45,(46,(6,((((18,17),(16,13)),10),((14,(15,(8,7))),(11,(12,(9,5)))))))),(42,((36,(((44,43),(41,30)),(23,(22,21)))),3))))),1);
   tree tree_838 [p = 0.000, P = 0.360] = [&W 0.000141] ((((39,38),37),((33,20),((35,28),((40,(27,26)),((34,(32,24)),19))))),(31,((4,((46,(6,((((18,17),(16,13)),10),((14,(15,(8,7))),(11,(12,(9,5))))))),((29,25),2))),((45,42),((36,((44,43),((41,30),((23,22),21)))),3)))),1);
   tree tree_839 [p = 0.000, P = 0.360] = [&W 0.000141] (((38,(39,37)),((33,20),((35,28),(((40,34),(27,26)),((32,24),19))))),(31,((4,((6,((((18,17),(16,13)),10),((14,(15,(8,7))),(11,(12,(9,5)))))),((29,25),2))),((46,45),(42,((36,((44,43),((41,30),(22,(23,21))))),3))))),1);
   tree tree_840 [p = 0.000, P = 0.360] = [&W 0.000141] ((((39,38),37),((33,20),((35,28),((40,(27,26)),((34,(32,24)),19))))),(31,((4,((6,((((18,17),(16,13)),10),((14,(15,(8,7))),(11,(12,(9,5)))))),((29,25),2))),((46,45),(42,((36,(((44,43),(41,30)),((23,22),21))),3))))),1);
   tree tree_841 [p = 0.000, P = 0.360] = [&W 0.000141] (((38,(39,37)),((33,20),((35,28),((27,26),(40,((34,(32,24)),19)))))),(31,((4,((29,25),2)),(((46,45),(6,((((18,17),(16,13)),10),((14,(15,(8,7))),(11,(12,(9,5))))))),(42,((36,(((44,43),(41,30)),(23,(22,21)))),3))))),1);
   tree tree_842 [p = 0.000, P = 0.360] = [&W 0.000141] (((38,(39,37)),((33,20),((35,28),(34,((40,(27,26)),((32,24),19)))))),(31,((46,45),((4,((6,((((18,17),(16,13)),10),((14,(15,(8,7))),(11,(12,(9,5)))))),((29,25),2))),(((42,36),(((44,43),(41,30)),(22,(23,21)))),3)))),1);
   tree tree_843 [p = 0.000, P = 0.361] = [&W 0.000141] (((38,(39,37)),((33,20),((35,28),((40,(27,26)),(34,((32,24),19)))))),(31,((4,((29,25),2)),(((46,45),((((18,17),(16,13)),10),(6,((14,(15,(8,7))),(11,(12,(9,5))))))),((42,(36,((44,43),((41,30),(22,(23,21)))))),3)))),1);
   tree tree_844 [p = 0.000, P = 0.361] = [&W 0.000141] (((38,(39,37)),((33,20),((34,(35,28)),((40,(27,26)),((32,24),19))))),(31,((4,((29,25),2)),((((46,45),42),((((18,17),(16,13)),10),(6,((14,(15,(8,7))),(11,(12,(9,5))))))),((36,((44,43),((41,30),(23,(22,21))))),3)))),1);
   tree tree_845 [p = 0.000, P = 0.361] = [&W 0.000141] (((38,(39,37)),((33,20),((35,28),((40,(27,26)),((34,(32,24)),19))))),(31,((4,((46,(6,((((18,17),(16,13)),10),((14,(15,(8,7))),(11,(12,(9,5))))))),((29,25),2))),(45,((36,((42,((44,43),(41,30))),((23,22),21))),3)))),1);
   tree tree_846 [p = 0.000, P = 0.361] = [&W 0.000141] (((38,(39,37)),((33,20),((35,28),(((40,34),(27,26)),((32,24),19))))),(31,((4,((29,25),2)),(((46,45),(6,((((18,17),(16,13)),10),((14,(15,(8,7))),(11,(12,(9,5))))))),(42,((36,((44,43),((41,30),(23,(22,21))))),3))))),1);
   tree tree_847 [p = 0.000, P = 0.361] = [&W 0.000141] (((38,(39,37)),((33,20),((35,28),((40,(27,26)),((34,(32,24)),19))))),(31,((4,((29,25),2)),(((46,45),(6,((((18,17),(16,13)),10),((14,(15,(8,7))),(11,(12,(9,5))))))),((36,((41,30),((44,43),(23,(22,21))))),(42,3))))),1);
   tree tree_848 [p = 0.000, P = 0.361] = [&W 0.000141] (((39,(38,37)),((33,20),((35,28),(34,((40,(27,26)),((32,24),19)))))),(31,((4,((29,25),2)),(((46,45),(6,((((18,17),(16,13)),10),((14,(15,(8,7))),(11,(12,(9,5))))))),(42,((36,(((44,43),(41,30)),(23,(22,21)))),3))))),1);
   tree tree_849 [p = 0.000, P = 0.361] = [&W 0.000141] (((38,(39,37)),((33,20),((34,(35,28)),((40,(27,26)),((32,24),19))))),(31,((4,((29,25),2)),((((46,45),42),((((18,17),(16,13)),10),(6,((14,(15,(8,7))),(11,(12,(9,5))))))),((36,(((44,43),(41,30)),(23,(22,21)))),3)))),1);
   tree tree_850 [p = 0.000, P = 0.362] = [&W 0.000141] (((38,(39,37)),((33,20),((35,28),((40,(27,26)),((34,(32,24)),19))))),(31,((4,((6,((((18,17),(16,13)),10),((14,(15,(8,7))),(11,(12,(9,5)))))),((29,25),2))),((46,45),((42,(36,(((44,43),(41,30)),((23,22),21)))),3)))),1);
   tree tree_851 [p = 0.000, P = 0.362] = [&W 0.000141] (((38,(39,37)),((33,20),((35,28),((34,(40,(27,26))),((32,24),19))))),(31,((4,((29,25),2)),(((46,45),(6,((((18,17),(16,13)),10),((14,(15,(8,7))),(11,(12,(9,5))))))),((42,(36,(((44,43),(41,30)),(23,(22,21))))),3)))),1);
   tree tree_852 [p = 0.000, P = 0.362] = [&W 0.000141] (((38,(39,37)),((33,20),(34,((35,28),((40,(27,26)),((32,24),19)))))),(31,((4,((29,25),2)),(((46,45),(6,((((18,17),(16,13)),10),((14,(15,(8,7))),(11,(12,(9,5))))))),(((42,36),(((44,43),(41,30)),(23,(22,21)))),3)))),1);
   tree tree_853 [p = 0.000, P = 0.362] = [&W 0.000141] (((38,(39,37)),((33,20),((35,28),((40,(27,26)),((32,24),(34,19)))))),(31,((4,((29,25),2)),(((46,45),((((18,17),(16,13)),10),(6,((14,(15,(8,7))),(11,(12,(9,5))))))),((36,(((44,43),(41,30)),(23,(22,21)))),(42,3))))),1);
   tree tree_854 [p = 0.000, P = 0.362] = [&W 0.000141] (((38,(39,37)),((33,20),(34,((35,28),((40,(27,26)),((32,24),19)))))),(31,((4,((29,25),2)),((45,(6,((((18,17),(16,13)),10),((14,(15,(8,7))),(11,(12,(9,5))))))),((46,42),((36,((44,43),((41,30),(23,(22,21))))),3))))),1);
   tree tree_855 [p = 0.000, P = 0.362] = [&W 0.000141] (((38,(39,37)),((33,20),((35,28),(34,((40,(27,26)),((32,24),19)))))),(31,((4,((29,25),2)),((45,(46,((((18,17),(16,13)),10),(6,((14,(15,(8,7))),(11,(12,(9,5)))))))),(42,((36,((41,30),((44,43),(22,(23,21))))),3))))),1);
   tree tree_856 [p = 0.000, P = 0.362] = [&W 0.000141] (((38,(39,37)),((33,20),(34,((35,28),((40,(27,26)),((32,24),19)))))),(31,((4,((29,25),2)),((45,(46,(6,((((18,17),(16,13)),10),((14,(15,(8,7))),(11,(12,(9,5)))))))),((42,(36,(((44,43),(41,30)),(23,(22,21))))),3)))),1);
   tree tree_857 [p = 0.000, P = 0.363] = [&W 0.000141] (((38,(39,37)),((33,20),((35,28),((40,(27,26)),((34,(32,24)),19))))),(31,((4,((6,((((18,17),(16,13)),10),((14,(15,(8,7))),(11,(12,(9,5)))))),((29,25),2))),(45,((46,42),((36,((44,43),((41,30),((23,22),21)))),3))))),1);
   tree tree_858 [p = 0.000, P = 0.363] = [&W 0.000141] (((38,(39,37)),((33,20),((35,28),(((40,(27,26)),(34,(32,24))),19)))),(31,((4,((29,25),2)),(((46,45),((((18,17),(16,13)),10),(6,((14,(15,(8,7))),(11,(12,(9,5))))))),(((42,36),(((44,43),(41,30)),(23,(22,21)))),3)))),1);
   tree tree_859 [p = 0.000, P = 0.363] = [&W 0.000141] (((38,(39,37)),((33,20),((35,28),((40,(27,26)),((34,(32,24)),19))))),(31,((4,((6,((((18,17),(16,13)),10),((14,(15,(8,7))),(11,(12,(9,5)))))),((29,25),2))),(45,((46,42),((36,((41,30),((44,43),((23,22),21)))),3))))),1);
   tree tree_860 [p = 0.000, P = 0.363] = [&W 0.000141] (((38,(39,37)),((33,20),(34,((35,28),((40,(27,26)),((32,24),19)))))),(31,((4,((29,25),2)),(((46,45),(6,((((18,17),(16,13)),10),((14,(15,(8,7))),(11,(12,(9,5))))))),(42,((36,((41,30),((44,43),(23,(22,21))))),3))))),1);
   tree tree_861 [p = 0.000, P = 0.363] = [&W 0.000141] (((38,(39,37)),((33,20),((34,(35,28)),((40,(27,26)),((32,24),19))))),(31,(((46,45),(6,((((18,17),(16,13)),10),((14,(15,(8,7))),(11,(12,(9,5))))))),((4,((29,25),2)),(((42,36),(((44,43),(41,30)),((23,22),21))),3)))),1);
   tree tree_862 [p = 0.000, P = 0.363] = [&W 0.000141] (((38,(39,37)),((33,20),((35,28),((40,(27,26)),((34,(32,24)),19))))),(31,(45,((4,((46,(6,((((18,17),(16,13)),10),((14,(15,(8,7))),(11,(12,(9,5))))))),((29,25),2))),(42,((36,((41,30),((44,43),((23,22),21)))),3))))),1);
   tree tree_863 [p = 0.000, P = 0.363] = [&W 0.000141] ((((39,38),37),((33,20),((35,28),(34,((40,(27,26)),((32,24),19)))))),(31,((4,((6,((((18,17),(16,13)),10),((14,(15,(8,7))),(11,(12,(9,5)))))),((29,25),2))),((46,45),(42,((36,((41,30),((44,43),(22,(23,21))))),3))))),1);
   tree tree_864 [p = 0.000, P = 0.364] = [&W 0.000141] (((38,(39,37)),((33,20),((34,(35,28)),(((40,(27,26)),(32,24)),19)))),(31,((4,((29,25),2)),(((46,45),((((18,17),(16,13)),10),(6,((14,(15,(8,7))),(11,(12,(9,5))))))),((42,(36,(((44,43),(41,30)),(23,(22,21))))),3)))),1);
   tree tree_865 [p = 0.000, P = 0.364] = [&W 0.000141] (((38,(39,37)),((33,20),(34,((35,28),((40,(27,26)),((32,24),19)))))),(31,((4,((29,25),2)),((45,(46,(6,((((18,17),(16,13)),10),((14,(15,(8,7))),(11,(12,(9,5)))))))),(42,((36,((44,43),((41,30),(23,(22,21))))),3))))),1);
   tree tree_866 [p = 0.000, P = 0.364] = [&W 0.000141] (((38,(39,37)),((33,20),((35,28),(34,((40,(27,26)),((32,24),19)))))),(31,((4,((29,25),2)),((45,(46,((((18,17),(16,13)),10),(6,((14,(15,(8,7))),(11,(12,(9,5)))))))),(((42,36),(((44,43),(41,30)),(22,(23,21)))),3)))),1);
   tree tree_867 [p = 0.000, P = 0.364] = [&W 0.000141] (((38,(39,37)),((33,20),((35,28),(34,((40,(27,26)),((32,24),19)))))),(31,((4,((29,25),2)),(((46,45),((((18,17),(16,13)),10),(6,((14,(15,(8,7))),(11,(12,(9,5))))))),(((42,36),((44,43),((41,30),(22,(23,21))))),3)))),1);
   tree tree_868 [p = 0.000, P = 0.364] = [&W 0.000141] (((38,(39,37)),((33,20),((35,28),((40,(27,26)),((34,(32,24)),19))))),(31,((4,((46,(6,((((18,17),(16,13)),10),((14,(15,(8,7))),(11,(12,(9,5))))))),((29,25),2))),((45,42),((36,((41,30),((44,43),((23,22),21)))),3)))),1);
   tree tree_869 [p = 0.000, P = 0.364] = [&W 0.000141] (((38,(39,37)),((33,20),((35,28),(34,((40,(27,26)),((32,24),19)))))),(31,((4,((29,25),2)),((45,(46,((((18,17),(16,13)),10),(6,((14,(15,(8,7))),(11,(12,(9,5)))))))),((36,(((44,43),(41,30)),(22,(23,21)))),(42,3))))),1);
   tree tree_870 [p = 0.000, P = 0.364] = [&W 0.000141] (((39,(38,37)),((33,20),((35,28),((40,(27,26)),(34,((32,24),19)))))),(31,((4,((29,25),2)),(((46,45),((((18,17),(16,13)),10),(6,((14,(15,(8,7))),(11,(12,(9,5))))))),(42,((36,((41,30),((44,43),(22,(23,21))))),3))))),1);
   tree tree_871 [p = 0.000, P = 0.365] = [&W 0.000141] ((((39,38),37),((33,20),((35,28),((40,(27,26)),(34,((32,24),19)))))),(31,(45,((4,((29,25),2)),((46,((((18,17),(16,13)),10),(6,((14,(15,(8,7))),(11,(12,(9,5))))))),(42,((36,(((44,43),(41,30)),(22,(23,21)))),3)))))),1);
   tree tree_872 [p = 0.000, P = 0.365] = [&W 0.000141] (((38,(39,37)),((33,20),((35,28),((40,(27,26)),((32,24),(34,19)))))),(31,((4,((29,25),2)),(((46,45),((((18,17),(16,13)),10),(6,((14,(15,(8,7))),(11,(12,(9,5))))))),((42,(36,((44,43),((41,30),(23,(22,21)))))),3)))),1);
   tree tree_873 [p = 0.000, P = 0.365] = [&W 0.000141] ((((39,38),37),((33,20),((34,(35,28)),((40,(27,26)),((32,24),19))))),(31,((4,((29,25),2)),(((((18,17),(16,13)),10),(6,((14,(15,(8,7))),(11,(12,(9,5)))))),(((46,45),42),((36,((41,30),((44,43),((23,22),21)))),3))))),1);
   tree tree_874 [p = 0.000, P = 0.365] = [&W 0.000141] ((((39,38),37),((33,20),((35,28),(((40,34),(27,26)),((32,24),19))))),(31,((4,((29,25),2)),(((46,45),(6,((((18,17),(16,13)),10),((14,(15,(8,7))),(11,(12,(9,5))))))),(((42,36),((44,43),((41,30),(23,(22,21))))),3)))),1);
   tree tree_875 [p = 0.000, P = 0.365] = [&W 0.000141] (((38,(39,37)),((33,20),((35,28),(34,((40,(27,26)),((32,24),19)))))),(31,((4,((6,((((18,17),(16,13)),10),((14,(15,(8,7))),(11,(12,(9,5)))))),((29,25),2))),((46,45),(42,((36,(((44,43),(41,30)),(22,(23,21)))),3))))),1);
   tree tree_876 [p = 0.000, P = 0.365] = [&W 0.000141] (((38,(39,37)),((33,20),((35,28),(((40,34),(27,26)),((32,24),19))))),(31,((4,((29,25),2)),(((46,45),(6,((((18,17),(16,13)),10),((14,(15,(8,7))),(11,(12,(9,5))))))),(42,((36,(((44,43),(41,30)),(23,(22,21)))),3))))),1);
   tree tree_877 [p = 0.000, P = 0.365] = [&W 0.000141] (((38,(39,37)),((33,20),((35,28),(34,((40,(27,26)),((32,24),19)))))),(31,(45,((4,((46,(6,((((18,17),(16,13)),10),((14,(15,(8,7))),(11,(12,(9,5))))))),((29,25),2))),((42,(36,(((44,43),(41,30)),(22,(23,21))))),3)))),1);
   tree tree_878 [p = 0.000, P = 0.366] = [&W 0.000141] (((38,(39,37)),((33,20),((34,(35,28)),((40,(27,26)),((32,24),19))))),(31,(((46,45),(6,((((18,17),(16,13)),10),((14,(15,(8,7))),(11,(12,(9,5))))))),((4,((29,25),2)),(((42,36),((41,30),((44,43),((23,22),21)))),3)))),1);
   tree tree_879 [p = 0.000, P = 0.366] = [&W 0.000141] (((38,(39,37)),((33,20),((34,(35,28)),(((40,(27,26)),(32,24)),19)))),(31,((4,((29,25),2)),(((46,45),((((18,17),(16,13)),10),(6,((14,(15,(8,7))),(11,(12,(9,5))))))),(42,((36,(((44,43),(41,30)),(23,(22,21)))),3))))),1);
   tree tree_880 [p = 0.000, P = 0.366] = [&W 0.000141] (((38,(39,37)),((33,20),(34,((35,28),((40,(27,26)),((32,24),19)))))),(31,((4,((29,25),2)),(((46,45),(6,((((18,17),(16,13)),10),((14,(15,(8,7))),(11,(12,(9,5))))))),(((42,36),((41,30),((44,43),(23,(22,21))))),3)))),1);
   tree tree_881 [p = 0.000, P = 0.366] = [&W 0.000141] (((38,(39,37)),((33,20),((35,28),((40,(27,26)),(34,((32,24),19)))))),(31,((4,((29,25),2)),((45,(46,((((18,17),(16,13)),10),(6,((14,(15,(8,7))),(11,(12,(9,5)))))))),(42,((36,((44,43),((41,30),((23,22),21)))),3))))),1);
   tree tree_882 [p = 0.000, P = 0.366] = [&W 0.000141] (((38,(39,37)),((33,20),((35,28),(34,((40,(27,26)),((32,24),19)))))),(31,((4,((29,25),2)),(((46,45),((((18,17),(16,13)),10),(6,((14,(15,(8,7))),(11,(12,(9,5))))))),((36,((41,30),((44,43),(22,(23,21))))),(42,3))))),1);
   tree tree_883 [p = 0.000, P = 0.366] = [&W 0.000141] (((38,(39,37)),((33,20),((35,28),(34,((40,(27,26)),((32,24),19)))))),(31,((4,((29,25),2)),(((46,45),((((18,17),(16,13)),10),(6,((14,(15,(8,7))),(11,(12,(9,5))))))),((36,((44,43),((41,30),(22,(23,21))))),(42,3))))),1);
   tree tree_884 [p = 0.000, P = 0.366] = [&W 0.000141] (((38,(39,37)),((33,20),((34,(35,28)),((40,(27,26)),((32,24),19))))),(31,(((46,45),(6,((((18,17),(16,13)),10),((14,(15,(8,7))),(11,(12,(9,5))))))),((4,((29,25),2)),(42,((36,((44,43),((41,30),((23,22),21)))),3))))),1);
   tree tree_885 [p = 0.000, P = 0.367] = [&W 0.000141] ((((39,38),37),((33,20),((35,28),((34,(40,(27,26))),((32,24),19))))),(31,((4,((29,25),2)),(((46,45),(6,((((18,17),(16,13)),10),((14,(15,(8,7))),(11,(12,(9,5))))))),(42,((36,((44,43),((41,30),(23,(22,21))))),3))))),1);
   tree tree_886 [p = 0.000, P = 0.367] = [&W 0.000141] (((38,(39,37)),((33,20),((35,28),((40,(27,26)),((34,(32,24)),19))))),(31,((4,((46,(6,((((18,17),(16,13)),10),((14,(15,(8,7))),(11,(12,(9,5))))))),((29,25),2))),((45,42),((36,((44,43),((41,30),((23,22),21)))),3)))),1);
   tree tree_887 [p = 0.000, P = 0.367] = [&W 0.000141] (((38,(39,37)),((33,20),((34,(35,28)),((40,(27,26)),((32,24),19))))),(31,((4,((29,25),2)),(((46,45),((((18,17),(16,13)),10),(6,((14,(15,(8,7))),(11,(12,(9,5))))))),((36,((42,(41,30)),((44,43),((23,22),21)))),3)))),1);
   tree tree_888 [p = 0.000, P = 0.367] = [&W 0.000141] ((((39,38),37),((33,20),((34,(35,28)),((40,(27,26)),((32,24),19))))),(31,((4,((29,25),2)),((45,((((18,17),(16,13)),10),(6,((14,(15,(8,7))),(11,(12,(9,5))))))),((46,42),((36,((41,30),((44,43),(22,(23,21))))),3))))),1);
   tree tree_889 [p = 0.000, P = 0.367] = [&W 0.000141] (((38,(39,37)),((33,20),((35,28),((40,(27,26)),(34,((32,24),19)))))),(31,((4,((29,25),2)),((45,(46,((((18,17),(16,13)),10),(6,((14,(15,(8,7))),(11,(12,(9,5)))))))),(((42,36),(((44,43),(41,30)),(23,(22,21)))),3)))),1);
   tree tree_890 [p = 0.000, P = 0.367] = [&W 0.000141] ((((39,38),37),((33,20),((34,(35,28)),((40,(27,26)),((32,24),19))))),(31,((4,((29,25),2)),(((46,45),((((18,17),(16,13)),10),(6,((14,(15,(8,7))),(11,(12,(9,5))))))),((36,(42,(((44,43),(41,30)),(22,(23,21))))),3)))),1);
   tree tree_891 [p = 0.000, P = 0.367] = [&W 0.000141] (((38,(39,37)),((33,20),((34,(35,28)),((40,(27,26)),((32,24),19))))),(31,((45,(46,(6,((((18,17),(16,13)),10),((14,(15,(8,7))),(11,(12,(9,5)))))))),((4,((29,25),2)),(42,((36,(((44,43),(41,30)),(23,(22,21)))),3))))),1);
   tree tree_892 [p = 0.000, P = 0.368] = [&W 0.000141] (((38,(39,37)),((33,20),((35,28),((40,(27,26)),(34,((32,24),19)))))),(31,((4,((29,25),2)),(((46,45),(6,((((18,17),(16,13)),10),((14,(15,(8,7))),(11,(12,(9,5))))))),(42,((36,((41,30),((44,43),(23,(22,21))))),3))))),1);
   tree tree_893 [p = 0.000, P = 0.368] = [&W 0.000141] (((38,(39,37)),((33,20),((34,(35,28)),((40,(27,26)),((32,24),19))))),(31,(45,((4,((46,(6,((((18,17),(16,13)),10),((14,(15,(8,7))),(11,(12,(9,5))))))),((29,25),2))),(((42,36),((41,30),((44,43),(23,(22,21))))),3)))),1);
   tree tree_894 [p = 0.000, P = 0.368] = [&W 0.000141] ((((39,38),37),((33,20),((34,(35,28)),((40,(27,26)),((32,24),19))))),(31,(45,((4,((29,25),2)),((46,((((18,17),(16,13)),10),(6,((14,(15,(8,7))),(11,(12,(9,5))))))),(42,((36,(((44,43),(41,30)),(22,(23,21)))),3)))))),1);
   tree tree_895 [p = 0.000, P = 0.368] = [&W 0.000141] (((38,(39,37)),((33,20),((35,28),((27,26),((40,34),((32,24),19)))))),(31,((4,((29,25),2)),(((46,45),(6,((((18,17),(16,13)),10),((14,(15,(8,7))),(11,(12,(9,5))))))),((42,(36,(((44,43),(41,30)),(23,(22,21))))),3)))),1);
   tree tree_896 [p = 0.000, P = 0.368] = [&W 0.000141] (((38,(39,37)),((33,20),((35,28),((40,(27,26)),(34,((32,24),19)))))),(31,((4,((29,25),2)),(((46,45),(6,((((18,17),(16,13)),10),((14,(15,(8,7))),(11,(12,(9,5))))))),(((42,36),((44,43),((41,30),(23,(22,21))))),3)))),1);
   tree tree_897 [p = 0.000, P = 0.368] = [&W 0.000141] (((38,(39,37)),((33,20),((34,(35,28)),((40,(27,26)),((32,24),19))))),(31,((4,((29,25),2)),(((46,45),((((18,17),(16,13)),10),(6,((14,(15,(8,7))),(11,(12,(9,5))))))),((36,((44,43),((41,30),((23,22),21)))),(42,3))))),1);
   tree tree_898 [p = 0.000, P = 0.368] = [&W 0.000141] (((38,(39,37)),((33,20),((35,28),((40,(27,26)),(34,((32,24),19)))))),(31,(45,((4,((6,((((18,17),(16,13)),10),((14,(15,(8,7))),(11,(12,(9,5)))))),((29,25),2))),((46,42),((36,(((44,43),(41,30)),(22,(23,21)))),3))))),1);
   tree tree_899 [p = 0.000, P = 0.369] = [&W 0.000141] (((38,(39,37)),((33,20),((34,(35,28)),((40,(27,26)),((32,24),19))))),(31,((4,((29,25),2)),((45,(46,((((18,17),(16,13)),10),(6,((14,(15,(8,7))),(11,(12,(9,5)))))))),(42,((36,((44,43),((41,30),((23,22),21)))),3))))),1);
   tree tree_900 [p = 0.000, P = 0.369] = [&W 0.000141] (((38,(39,37)),((33,20),((34,(35,28)),((40,(27,26)),((32,24),19))))),(31,((4,((29,25),2)),((45,((((18,17),(16,13)),10),(6,((14,(15,(8,7))),(11,(12,(9,5))))))),((46,42),((36,(((44,43),(41,30)),((23,22),21))),3))))),1);
   tree tree_901 [p = 0.000, P = 0.369] = [&W 0.000141] (((39,(38,37)),((33,20),((34,(35,28)),((40,(27,26)),((32,24),19))))),(31,((4,((29,25),2)),(((46,45),((((18,17),(16,13)),10),(6,((14,(15,(8,7))),(11,(12,(9,5))))))),(42,((36,((44,43),((41,30),(23,(22,21))))),3))))),1);
   tree tree_902 [p = 0.000, P = 0.369] = [&W 0.000141] (((38,(39,37)),((33,20),((35,28),((40,(27,26)),(34,((32,24),19)))))),(31,((4,((29,25),2)),(((46,45),(6,((((18,17),(16,13)),10),((14,(15,(8,7))),(11,(12,(9,5))))))),((42,(36,((44,43),((41,30),(23,(22,21)))))),3)))),1);
   tree tree_903 [p = 0.000, P = 0.369] = [&W 0.000141] (((38,(39,37)),((33,20),((34,(35,28)),((40,(27,26)),((32,24),19))))),(31,((4,((29,25),2)),((45,(46,((((18,17),(16,13)),10),(6,((14,(15,(8,7))),(11,(12,(9,5)))))))),(42,((36,((41,30),((44,43),((23,22),21)))),3))))),1);
   tree tree_904 [p = 0.000, P = 0.369] = [&W 0.000141] (((38,(39,37)),((33,20),((35,28),((27,26),((40,34),((32,24),19)))))),(31,((4,((29,25),2)),(((46,45),((((18,17),(16,13)),10),(6,((14,(15,(8,7))),(11,(12,(9,5))))))),(42,((36,((44,43),((41,30),(23,(22,21))))),3))))),1);
   tree tree_905 [p = 0.000, P = 0.369] = [&W 0.000141] (((38,(39,37)),((33,20),((35,28),((40,(27,26)),(34,((32,24),19)))))),(31,((4,((29,25),2)),((45,(46,(6,((((18,17),(16,13)),10),((14,(15,(8,7))),(11,(12,(9,5)))))))),(42,((36,(((44,43),(41,30)),(23,(22,21)))),3))))),1);
   tree tree_906 [p = 0.000, P = 0.369] = [&W 0.000141] (((38,(39,37)),((33,20),((34,(35,28)),((40,(27,26)),((32,24),19))))),(31,((4,((29,25),2)),((45,((((18,17),(16,13)),10),(6,((14,(15,(8,7))),(11,(12,(9,5))))))),((46,42),((36,((44,43),((41,30),((23,22),21)))),3))))),1);
   tree tree_907 [p = 0.000, P = 0.370] = [&W 0.000141] (((38,(39,37)),((33,20),((35,28),((40,(27,26)),(34,((32,24),19)))))),(31,((4,((46,(6,((((18,17),(16,13)),10),((14,(15,(8,7))),(11,(12,(9,5))))))),((29,25),2))),(45,(42,((36,((41,30),((44,43),(22,(23,21))))),3))))),1);
   tree tree_908 [p = 0.000, P = 0.370] = [&W 0.000141] ((((39,38),37),((33,20),((34,(35,28)),((40,(27,26)),((32,24),19))))),(31,((4,((29,25),2)),(((46,45),((((18,17),(16,13)),10),(6,((14,(15,(8,7))),(11,(12,(9,5))))))),(42,((36,((41,30),((44,43),(22,(23,21))))),3))))),1);
   tree tree_909 [p = 0.000, P = 0.370] = [&W 0.000141] (((38,(39,37)),((33,20),((35,28),((40,(27,26)),((32,24),(34,19)))))),(31,((4,((29,25),2)),(((46,45),((((18,17),(16,13)),10),(6,((14,(15,(8,7))),(11,(12,(9,5))))))),(42,((36,((44,43),((41,30),(23,(22,21))))),3))))),1);
   tree tree_910 [p = 0.000, P = 0.370] = [&W 0.000141] (((38,(39,37)),((33,20),((35,28),((27,26),((40,34),((32,24),19)))))),(31,(45,((4,((46,(6,((((18,17),(16,13)),10),((14,(15,(8,7))),(11,(12,(9,5))))))),((29,25),2))),(42,((36,((44,43),((41,30),(22,(23,21))))),3))))),1);
   tree tree_911 [p = 0.000, P = 0.370] = [&W 0.000141] (((38,(39,37)),((33,20),((34,(35,28)),((40,(27,26)),((32,24),19))))),(31,((4,((29,25),2)),((45,(46,((((18,17),(16,13)),10),(6,((14,(15,(8,7))),(11,(12,(9,5)))))))),(42,((36,(((44,43),(41,30)),(22,(23,21)))),3))))),1);
   tree tree_912 [p = 0.000, P = 0.370] = [&W 0.000141] (((39,(38,37)),((33,20),((34,(35,28)),((40,(27,26)),((32,24),19))))),(31,((4,((29,25),2)),(((46,45),((((18,17),(16,13)),10),(6,((14,(15,(8,7))),(11,(12,(9,5))))))),((42,(36,((41,30),((44,43),(23,(22,21)))))),3)))),1);
   tree tree_913 [p = 0.000, P = 0.370] = [&W 0.000141] (((39,(38,37)),((33,20),((34,(35,28)),((40,(27,26)),((32,24),19))))),(31,((4,((29,25),2)),(((46,45),(6,((((18,17),(16,13)),10),((14,(15,(8,7))),(11,(12,(9,5))))))),(42,((36,((41,30),((44,43),(23,(22,21))))),3))))),1);
   tree tree_914 [p = 0.000, P = 0.371] = [&W 0.000141] (((39,(38,37)),((33,20),((34,(35,28)),((40,(27,26)),((32,24),19))))),(31,((4,((29,25),2)),(((46,45),(6,((((18,17),(16,13)),10),((14,(15,(8,7))),(11,(12,(9,5))))))),((36,(((44,43),(41,30)),(23,(22,21)))),(42,3))))),1);
   tree tree_915 [p = 0.000, P = 0.371] = [&W 0.000141] (((39,(38,37)),((33,20),((35,28),((40,(27,26)),(34,((32,24),19)))))),(31,(((46,45),(6,((((18,17),(16,13)),10),((14,(15,(8,7))),(11,(12,(9,5))))))),((4,((29,25),2)),((42,(36,(((44,43),(41,30)),(23,(22,21))))),3)))),1);
   tree tree_916 [p = 0.000, P = 0.371] = [&W 0.000141] (((38,(39,37)),((33,20),((34,(35,28)),((40,(27,26)),((32,24),19))))),(31,((4,((6,((((18,17),(16,13)),10),((14,(15,(8,7))),(11,(12,(9,5)))))),((29,25),2))),(45,((46,42),((36,((41,30),((44,43),(23,(22,21))))),3))))),1);
   tree tree_917 [p = 0.000, P = 0.371] = [&W 0.000141] (((38,(39,37)),((33,20),((35,28),((40,(27,26)),(34,((32,24),19)))))),(31,((4,((29,25),2)),((45,(46,((((18,17),(16,13)),10),(6,((14,(15,(8,7))),(11,(12,(9,5)))))))),((42,(36,((44,43),((41,30),(23,(22,21)))))),3)))),1);
   tree tree_918 [p = 0.000, P = 0.371] = [&W 0.000141] (((39,(38,37)),((33,20),((34,(35,28)),((40,(27,26)),((32,24),19))))),(31,(45,((4,((29,25),2)),((46,(6,((((18,17),(16,13)),10),((14,(15,(8,7))),(11,(12,(9,5))))))),(((42,36),((44,43),((41,30),(23,(22,21))))),3))))),1);
   tree tree_919 [p = 0.000, P = 0.371] = [&W 0.000141] (((39,(38,37)),((33,20),((34,(35,28)),((40,(27,26)),((32,24),19))))),(31,((4,((29,25),2)),((45,(46,(6,((((18,17),(16,13)),10),((14,(15,(8,7))),(11,(12,(9,5)))))))),((42,(36,(((44,43),(41,30)),(23,(22,21))))),3)))),1);
   tree tree_920 [p = 0.000, P = 0.371] = [&W 0.000141] (((38,(39,37)),((33,20),((35,28),((40,(27,26)),(34,((32,24),19)))))),(31,(45,((4,((46,(6,((((18,17),(16,13)),10),((14,(15,(8,7))),(11,(12,(9,5))))))),((29,25),2))),(((42,36),(((44,43),(41,30)),(22,(23,21)))),3)))),1);
   tree tree_921 [p = 0.000, P = 0.372] = [&W 0.000141] (((38,(39,37)),((33,20),((34,(35,28)),((40,(27,26)),((32,24),19))))),(31,((46,45),((4,((6,((((18,17),(16,13)),10),((14,(15,(8,7))),(11,(12,(9,5)))))),((29,25),2))),(((42,36),((44,43),((41,30),(23,(22,21))))),3)))),1);
   tree tree_922 [p = 0.000, P = 0.372] = [&W 0.000141] ((((39,38),37),((33,20),((34,(35,28)),((40,(27,26)),((32,24),19))))),(31,((4,((29,25),2)),(((46,45),(6,((((18,17),(16,13)),10),((14,(15,(8,7))),(11,(12,(9,5))))))),((36,(42,((44,43),((41,30),(23,(22,21)))))),3)))),1);
   tree tree_923 [p = 0.000, P = 0.372] = [&W 0.000141] (((38,(39,37)),((33,20),((34,(35,28)),((40,(27,26)),((32,24),19))))),(31,((4,((46,(6,((((18,17),(16,13)),10),((14,(15,(8,7))),(11,(12,(9,5))))))),((29,25),2))),(45,(((42,36),((41,30),((44,43),(23,(22,21))))),3)))),1);
   tree tree_924 [p = 0.000, P = 0.372] = [&W 0.000141] (((38,(39,37)),((33,20),((35,28),((40,(27,26)),(34,((32,24),19)))))),(31,((4,((29,25),2)),((45,(46,((((18,17),(16,13)),10),(6,((14,(15,(8,7))),(11,(12,(9,5)))))))),(42,((36,((44,43),((41,30),(23,(22,21))))),3))))),1);
   tree tree_925 [p = 0.000, P = 0.372] = [&W 0.000141] (((38,(39,37)),((33,20),((34,(35,28)),((40,(27,26)),((32,24),19))))),(31,(45,((4,((46,(6,((((18,17),(16,13)),10),((14,(15,(8,7))),(11,(12,(9,5))))))),((29,25),2))),(((42,36),(((44,43),(41,30)),(23,(22,21)))),3)))),1);
   tree tree_926 [p = 0.000, P = 0.372] = [&W 0.000141] (((38,(39,37)),((33,20),((35,28),((40,(27,26)),(34,((32,24),19)))))),(31,(((46,45),(6,((((18,17),(16,13)),10),((14,(15,(8,7))),(11,(12,(9,5))))))),((4,((29,25),2)),(42,((36,((44,43),((41,30),(23,(22,21))))),3))))),1);
   tree tree_927 [p = 0.000, P = 0.372] = [&W 0.000141] (((38,(39,37)),((33,20),((34,(35,28)),((40,(27,26)),((32,24),19))))),(31,((4,((29,25),2)),((45,(46,((((18,17),(16,13)),10),(6,((14,(15,(8,7))),(11,(12,(9,5)))))))),(((42,36),((41,30),((44,43),((23,22),21)))),3)))),1);
   tree tree_928 [p = 0.000, P = 0.373] = [&W 0.000141] (((38,(39,37)),((33,20),((34,(35,28)),((40,(27,26)),((32,24),19))))),(31,((4,((29,25),2)),((45,(46,((((18,17),(16,13)),10),(6,((14,(15,(8,7))),(11,(12,(9,5)))))))),(((42,36),((44,43),((41,30),((23,22),21)))),3)))),1);
   tree tree_929 [p = 0.000, P = 0.373] = [&W 0.000141] (((39,(38,37)),((33,20),((34,(35,28)),((40,(27,26)),((32,24),19))))),(31,((4,((29,25),2)),(((46,45),((((18,17),(16,13)),10),(6,((14,(15,(8,7))),(11,(12,(9,5))))))),(((42,36),(((44,43),(41,30)),(23,(22,21)))),3)))),1);
   tree tree_930 [p = 0.000, P = 0.373] = [&W 0.000141] ((((39,38),37),((33,20),((34,(35,28)),((40,(27,26)),((32,24),19))))),(31,((4,((29,25),2)),(((46,45),((((18,17),(16,13)),10),(6,((14,(15,(8,7))),(11,(12,(9,5))))))),((36,((41,30),((44,43),(23,(22,21))))),(42,3))))),1);
   tree tree_931 [p = 0.000, P = 0.373] = [&W 0.000141] (((38,(39,37)),((33,20),((35,28),((40,(27,26)),(34,((32,24),19)))))),(31,((4,((29,25),2)),(((46,45),((((18,17),(16,13)),10),(6,((14,(15,(8,7))),(11,(12,(9,5))))))),(((42,36),((44,43),((41,30),(22,(23,21))))),3)))),1);
   tree tree_932 [p = 0.000, P = 0.373] = [&W 0.000141] (((38,(39,37)),((33,20),((35,28),((40,(27,26)),((34,(32,24)),19))))),(31,(45,((4,((46,(6,((((18,17),(16,13)),10),((14,(15,(8,7))),(11,(12,(9,5))))))),((29,25),2))),((36,((44,43),((41,30),(42,((23,22),21))))),3)))),1);
   tree tree_933 [p = 0.000, P = 0.373] = [&W 0.000141] (((38,(39,37)),((33,20),((35,28),(34,((40,(27,26)),((32,24),19)))))),(31,((4,((29,25),2)),(((46,45),(6,((((18,17),(16,13)),10),((14,(15,(8,7))),(11,(12,(9,5))))))),((36,(42,((41,30),((44,43),(23,(22,21)))))),3)))),1);
   tree tree_934 [p = 0.000, P = 0.373] = [&W 0.000141] (((38,(39,37)),((33,20),((35,28),((40,(27,26)),((34,(32,24)),19))))),(31,(((46,45),(6,((((18,17),(16,13)),10),((14,(15,(8,7))),(11,(12,(9,5))))))),((4,((29,25),2)),(42,((36,((41,30),((44,43),((23,22),21)))),3))))),1);
   tree tree_935 [p = 0.000, P = 0.374] = [&W 0.000141] ((((39,38),37),((33,20),((34,(35,28)),((40,(27,26)),((32,24),19))))),(31,((4,((29,25),2)),(((46,45),((((18,17),(16,13)),10),(6,((14,(15,(8,7))),(11,(12,(9,5))))))),(42,((36,((44,43),((41,30),(23,(22,21))))),3))))),1);
   tree tree_936 [p = 0.000, P = 0.374] = [&W 0.000141] (((38,(39,37)),((33,20),((35,28),(34,((40,(27,26)),((32,24),19)))))),(31,(45,((4,((29,25),2)),((46,(6,((((18,17),(16,13)),10),((14,(15,(8,7))),(11,(12,(9,5))))))),(((42,36),(((44,43),(41,30)),(23,(22,21)))),3))))),1);
   tree tree_937 [p = 0.000, P = 0.374] = [&W 0.000141] (((38,(39,37)),((33,20),((35,28),((40,(27,26)),(34,((32,24),19)))))),(31,((4,((29,25),2)),(((46,45),((((18,17),(16,13)),10),(6,((14,(15,(8,7))),(11,(12,(9,5))))))),((36,(((44,43),(41,30)),(22,(23,21)))),(42,3))))),1);
   tree tree_938 [p = 0.000, P = 0.374] = [&W 0.000141] (((38,(39,37)),((33,20),((34,(35,28)),((40,(27,26)),((32,24),19))))),(31,((4,((6,((((18,17),(16,13)),10),((14,(15,(8,7))),(11,(12,(9,5)))))),((29,25),2))),((46,45),((36,(42,(((44,43),(41,30)),((23,22),21)))),3)))),1);
   tree tree_939 [p = 0.000, P = 0.374] = [&W 0.000141] (((39,(38,37)),((33,20),((34,(35,28)),((40,(27,26)),((32,24),19))))),(31,((4,((46,(6,((((18,17),(16,13)),10),((14,(15,(8,7))),(11,(12,(9,5))))))),((29,25),2))),((45,42),((36,((41,30),((44,43),(22,(23,21))))),3)))),1);
   tree tree_940 [p = 0.000, P = 0.374] = [&W 0.000141] ((((39,38),37),((33,20),((35,28),(34,((40,(27,26)),((32,24),19)))))),(31,((4,((29,25),2)),(((46,45),(6,((((18,17),(16,13)),10),((14,(15,(8,7))),(11,(12,(9,5))))))),(((42,36),((41,30),((44,43),(23,(22,21))))),3)))),1);
   tree tree_941 [p = 0.000, P = 0.374] = [&W 0.000141] (((38,(39,37)),((33,20),((34,(35,28)),((40,(27,26)),((32,24),19))))),(31,((4,((29,25),2)),((45,((((18,17),(16,13)),10),(6,((14,(15,(8,7))),(11,(12,(9,5))))))),((46,42),((36,(((44,43),(41,30)),(23,(22,21)))),3))))),1);
   tree tree_942 [p = 0.000, P = 0.375] = [&W 0.000141] ((((39,38),37),((33,20),((35,28),(34,((40,(27,26)),((32,24),19)))))),(31,((4,((29,25),2)),(((46,45),(6,((((18,17),(16,13)),10),((14,(15,(8,7))),(11,(12,(9,5))))))),(((42,36),((44,43),((41,30),(23,(22,21))))),3)))),1);
   tree tree_943 [p = 0.000, P = 0.375] = [&W 0.000141] ((((39,38),37),((33,20),((35,28),(34,((40,(27,26)),((32,24),19)))))),(31,((4,((29,25),2)),(((46,45),(6,((((18,17),(16,13)),10),((14,(15,(8,7))),(11,(12,(9,5))))))),(42,((36,((44,43),((41,30),(23,(22,21))))),3))))),1);
   tree tree_944 [p = 0.000, P = 0.375] = [&W 0.000141] ((((39,38),37),((33,20),((35,28),(34,((40,(27,26)),((32,24),19)))))),(31,((4,((29,25),2)),(((46,45),(6,((((18,17),(16,13)),10),((14,(15,(8,7))),(11,(12,(9,5))))))),((36,(((44,43),(41,30)),(23,(22,21)))),(42,3))))),1);
   tree tree_945 [p = 0.000, P = 0.375] = [&W 0.000141] ((((39,38),37),((33,20),((35,28),((40,(27,26)),((32,24),(34,19)))))),(31,((4,((29,25),2)),((45,(46,((((18,17),(16,13)),10),(6,((14,(15,(8,7))),(11,(12,(9,5)))))))),(42,((36,(((44,43),(41,30)),((23,22),21))),3))))),1);
   tree tree_946 [p = 0.000, P = 0.375] = [&W 0.000141] (((38,(39,37)),((33,20),((35,28),(34,((40,(27,26)),((32,24),19)))))),(31,((4,((29,25),2)),(((46,45),(6,((((18,17),(16,13)),10),((14,(15,(8,7))),(11,(12,(9,5))))))),((36,(42,(((44,43),(41,30)),(23,(22,21))))),3)))),1);
   tree tree_947 [p = 0.000, P = 0.375] = [&W 0.000141] (((38,(39,37)),((33,20),((34,(35,28)),((40,(27,26)),((32,24),19))))),(31,(45,((4,((29,25),2)),((46,((((18,17),(16,13)),10),(6,((14,(15,(8,7))),(11,(12,(9,5))))))),((42,(36,((44,43),((41,30),(23,(22,21)))))),3))))),1);
   tree tree_948 [p = 0.000, P = 0.375] = [&W 0.000141] (((38,(39,37)),((33,20),((34,(35,28)),((40,(27,26)),((32,24),19))))),(31,((4,((29,25),2)),(((46,45),((((18,17),(16,13)),10),(6,((14,(15,(8,7))),(11,(12,(9,5))))))),((36,(42,((44,43),((41,30),(23,(22,21)))))),3)))),1);
   tree tree_949 [p = 0.000, P = 0.376] = [&W 0.000141] (((38,(39,37)),((33,20),((34,(35,28)),((40,(27,26)),((32,24),19))))),(31,((4,((29,25),2)),((45,(46,((((18,17),(16,13)),10),(6,((14,(15,(8,7))),(11,(12,(9,5)))))))),((36,(42,(((44,43),(41,30)),(23,(22,21))))),3)))),1);
   tree tree_950 [p = 0.000, P = 0.376] = [&W 0.000141] ((((39,38),37),((33,20),((34,(35,28)),((40,(27,26)),((32,24),19))))),(31,((4,((29,25),2)),((45,(46,((((18,17),(16,13)),10),(6,((14,(15,(8,7))),(11,(12,(9,5)))))))),((36,(42,(((44,43),(41,30)),(23,(22,21))))),3)))),1);
   tree tree_951 [p = 0.000, P = 0.376] = [&W 0.000141] (((39,(38,37)),((33,20),((34,(35,28)),((40,(27,26)),((32,24),19))))),(31,((4,((29,25),2)),((45,(46,((((18,17),(16,13)),10),(6,((14,(15,(8,7))),(11,(12,(9,5)))))))),(42,((36,((44,43),((41,30),(22,(23,21))))),3))))),1);
   tree tree_952 [p = 0.000, P = 0.376] = [&W 0.000141] (((38,(39,37)),((33,20),((35,28),((40,(27,26)),(34,((32,24),19)))))),(31,((4,((46,(6,((((18,17),(16,13)),10),((14,(15,(8,7))),(11,(12,(9,5))))))),((29,25),2))),(45,((42,(36,(((44,43),(41,30)),(22,(23,21))))),3)))),1);
   tree tree_953 [p = 0.000, P = 0.376] = [&W 0.000141] (((38,(39,37)),((33,20),((34,(35,28)),((40,(27,26)),((32,24),19))))),(31,(((46,45),(6,((((18,17),(16,13)),10),((14,(15,(8,7))),(11,(12,(9,5))))))),((4,((29,25),2)),((42,(36,(((44,43),(41,30)),((23,22),21)))),3)))),1);
   tree tree_954 [p = 0.000, P = 0.376] = [&W 0.000141] (((38,(39,37)),((33,20),((35,28),((40,(27,26)),((34,(32,24)),19))))),(31,(((46,45),(6,((((18,17),(16,13)),10),((14,(15,(8,7))),(11,(12,(9,5))))))),((4,((29,25),2)),((42,(36,(((44,43),(41,30)),((23,22),21)))),3)))),1);
   tree tree_955 [p = 0.000, P = 0.376] = [&W 0.000141] (((38,(39,37)),((33,20),((35,28),((40,(27,26)),(((34,32),24),19))))),(31,((4,((29,25),2)),(((46,45),((((18,17),(16,13)),10),(6,((14,(15,(8,7))),(11,(12,(9,5))))))),((36,(((44,43),(41,30)),(22,(23,21)))),(42,3))))),1);
   tree tree_956 [p = 0.000, P = 0.377] = [&W 0.000141] ((((39,38),37),((33,20),((35,28),((27,26),((40,34),((32,24),19)))))),(31,((4,((29,25),2)),(((46,45),(6,((((18,17),(16,13)),10),((14,(15,(8,7))),(11,(12,(9,5))))))),((42,(36,((41,30),((44,43),(23,(22,21)))))),3)))),1);
   tree tree_957 [p = 0.000, P = 0.377] = [&W 0.000141] (((38,(39,37)),((33,20),((35,28),((40,(27,26)),((32,24),(34,19)))))),(31,(45,((4,((46,(6,((((18,17),(16,13)),10),((14,(15,(8,7))),(11,(12,(9,5))))))),((29,25),2))),(((42,36),(((44,43),(41,30)),(23,(22,21)))),3)))),1);
   tree tree_958 [p = 0.000, P = 0.377] = [&W 0.000141] ((((39,38),37),((33,20),((35,28),((40,(27,26)),(34,((32,24),19)))))),(31,((4,((29,25),2)),(((46,45),(6,((((18,17),(16,13)),10),((14,(15,(8,7))),(11,(12,(9,5))))))),(42,((36,((41,30),((44,43),(23,(22,21))))),3))))),1);
   tree tree_959 [p = 0.000, P = 0.377] = [&W 0.000141] ((((39,38),37),((33,20),((35,28),((40,(27,26)),(34,((32,24),19)))))),(31,((4,((29,25),2)),(((46,45),(6,((((18,17),(16,13)),10),((14,(15,(8,7))),(11,(12,(9,5))))))),(42,((36,((44,43),((41,30),(23,(22,21))))),3))))),1);
   tree tree_960 [p = 0.000, P = 0.377] = [&W 0.000141] ((((39,38),37),((33,20),((35,28),((40,(27,26)),(34,((32,24),19)))))),(31,((4,((29,25),2)),(((46,45),(6,((((18,17),(16,13)),10),((14,(15,(8,7))),(11,(12,(9,5))))))),(42,((36,(((44,43),(41,30)),(23,(22,21)))),3))))),1);
   tree tree_961 [p = 0.000, P = 0.377] = [&W 0.000141] (((38,(39,37)),((33,20),((34,(35,28)),((40,(27,26)),((32,24),19))))),(31,((4,((29,25),2)),((45,(46,((((18,17),(16,13)),10),(6,((14,(15,(8,7))),(11,(12,(9,5)))))))),((36,(42,(((44,43),(41,30)),((23,22),21)))),3)))),1);
   tree tree_962 [p = 0.000, P = 0.377] = [&W 0.000141] (((38,(39,37)),((33,20),((34,(35,28)),((40,(27,26)),((32,24),19))))),(31,((4,((29,25),2)),(((46,45),((((18,17),(16,13)),10),(6,((14,(15,(8,7))),(11,(12,(9,5))))))),((42,(36,((41,30),((44,43),((23,22),21))))),3)))),1);
   tree tree_963 [p = 0.000, P = 0.378] = [&W 0.000141] (((38,(39,37)),((33,20),((35,28),(34,((27,26),(40,((32,24),19))))))),(31,((4,((29,25),2)),(((46,45),(6,((((18,17),(16,13)),10),((14,(15,(8,7))),(11,(12,(9,5))))))),(42,((36,((41,30),((44,43),(23,(22,21))))),3))))),1);
   tree tree_964 [p = 0.000, P = 0.378] = [&W 0.000141] (((38,(39,37)),((33,20),((35,28),(34,((40,(27,26)),((32,24),19)))))),(31,((4,((29,25),2)),(((46,45),(6,((((18,17),(16,13)),10),((14,(15,(8,7))),(11,(12,(9,5))))))),(((42,36),((41,30),((44,43),(23,(22,21))))),3)))),1);
   tree tree_965 [p = 0.000, P = 0.378] = [&W 0.000141] (((38,(39,37)),((33,20),((35,28),(34,((40,(27,26)),((32,24),19)))))),(31,((4,((29,25),2)),(((46,45),(6,((((18,17),(16,13)),10),((14,(15,(8,7))),(11,(12,(9,5))))))),((36,((44,43),((41,30),(23,(22,21))))),(42,3))))),1);
   tree tree_966 [p = 0.000, P = 0.378] = [&W 0.000141] (((38,(39,37)),((33,20),((35,28),(((40,(27,26)),(32,24)),(34,19))))),(31,((4,((6,((((18,17),(16,13)),10),((14,(15,(8,7))),(11,(12,(9,5)))))),((29,25),2))),((46,45),(42,((36,(((44,43),(41,30)),(23,(22,21)))),3))))),1);
   tree tree_967 [p = 0.000, P = 0.378] = [&W 0.000141] (((39,(38,37)),((33,20),((35,28),((40,(27,26)),(34,((32,24),19)))))),(31,((4,((29,25),2)),(((46,45),(6,((((18,17),(16,13)),10),((14,(15,(8,7))),(11,(12,(9,5))))))),(((42,36),(((44,43),(41,30)),(23,(22,21)))),3)))),1);
   tree tree_968 [p = 0.000, P = 0.378] = [&W 0.000141] (((38,(39,37)),((33,20),((34,(35,28)),(40,((27,26),((32,24),19)))))),(31,((4,((29,25),2)),(((46,45),((((18,17),(16,13)),10),(6,((14,(15,(8,7))),(11,(12,(9,5))))))),(42,((36,(((44,43),(41,30)),((23,22),21))),3))))),1);
   tree tree_969 [p = 0.000, P = 0.378] = [&W 0.000141] (((38,(39,37)),((33,20),((35,28),((40,(27,26)),((34,(32,24)),19))))),(31,(((46,45),(6,((((18,17),(16,13)),10),((14,(15,(8,7))),(11,(12,(9,5))))))),((4,((29,25),2)),(42,((36,((44,43),((41,30),((23,22),21)))),3))))),1);
   tree tree_970 [p = 0.000, P = 0.378] = [&W 0.000141] (((38,(39,37)),((33,20),((35,28),(34,((27,26),(40,((32,24),19))))))),(31,((4,((29,25),2)),(((46,45),(6,((((18,17),(16,13)),10),((14,(15,(8,7))),(11,(12,(9,5))))))),(42,((36,(((44,43),(41,30)),(23,(22,21)))),3))))),1);
   tree tree_971 [p = 0.000, P = 0.379] = [&W 0.000141] (((38,(39,37)),((33,20),((35,28),((40,(27,26)),((34,(32,24)),19))))),(31,((4,((6,((((18,17),(16,13)),10),((14,(15,(8,7))),(11,(12,(9,5)))))),((29,25),2))),((46,45),((42,(36,((44,43),((41,30),(22,(23,21)))))),3)))),1);
   tree tree_972 [p = 0.000, P = 0.379] = [&W 0.000141] (((38,(39,37)),((33,20),((34,(35,28)),((40,(27,26)),((32,24),19))))),(31,((45,(4,((46,(6,((((18,17),(16,13)),10),((14,(15,(8,7))),(11,(12,(9,5))))))),((29,25),2)))),(((42,36),(((44,43),(41,30)),((23,22),21))),3))),1);
   tree tree_973 [p = 0.000, P = 0.379] = [&W 0.000141] (((38,(39,37)),((33,20),((34,(35,28)),((40,(27,26)),((32,24),19))))),(31,((4,((6,((((18,17),(16,13)),10),((14,(15,(8,7))),(11,(12,(9,5)))))),((29,25),2))),((46,45),(((42,36),((44,43),((41,30),((23,22),21)))),3)))),1);
   tree tree_974 [p = 0.000, P = 0.379] = [&W 0.000141] (((38,(39,37)),((33,20),((34,(35,28)),((40,(27,26)),((32,24),19))))),(31,((4,((6,((((18,17),(16,13)),10),((14,(15,(8,7))),(11,(12,(9,5)))))),((29,25),2))),((46,45),(((42,36),((41,30),((44,43),((23,22),21)))),3)))),1);
   tree tree_975 [p = 0.000, P = 0.379] = [&W 0.000141] (((38,(39,37)),((33,20),((34,(35,28)),((40,(27,26)),((32,24),19))))),(31,((4,((46,(6,((((18,17),(16,13)),10),((14,(15,(8,7))),(11,(12,(9,5))))))),((29,25),2))),(45,(((42,36),((44,43),((41,30),((23,22),21)))),3)))),1);
   tree tree_976 [p = 0.000, P = 0.379] = [&W 0.000141] (((38,(39,37)),((33,20),((35,28),((27,26),((40,34),((32,24),19)))))),(31,((4,((29,25),2)),(((46,45),((((18,17),(16,13)),10),(6,((14,(15,(8,7))),(11,(12,(9,5))))))),(42,((36,(((44,43),(41,30)),((23,22),21))),3))))),1);
   tree tree_977 [p = 0.000, P = 0.379] = [&W 0.000141] (((38,(39,37)),((33,20),((34,(35,28)),((40,(27,26)),((32,24),19))))),(31,(((46,45),(((((18,17),(16,13)),10),6),((14,(15,(8,7))),(11,(12,(9,5)))))),((4,((29,25),2)),(42,((36,(((44,43),(41,30)),((23,22),21))),3))))),1);
   tree tree_978 [p = 0.000, P = 0.380] = [&W 0.000141] (((39,(38,37)),((33,20),((34,(35,28)),((40,(27,26)),((32,24),19))))),(31,(((46,45),(6,((((18,17),(16,13)),10),((14,(15,(8,7))),(11,(12,(9,5))))))),((4,((29,25),2)),(((42,36),(((44,43),(41,30)),(22,(23,21)))),3)))),1);
   tree tree_979 [p = 0.000, P = 0.380] = [&W 0.000141] (((38,(39,37)),((33,20),((35,28),((40,(27,26)),(34,((32,24),19)))))),(31,((4,((29,25),2)),(((46,45),((((18,17),(16,13)),10),(6,((14,(15,(8,7))),(11,(12,(9,5))))))),((36,(((44,43),(41,30)),((23,22),21))),(42,3))))),1);
   tree tree_980 [p = 0.000, P = 0.380] = [&W 0.000141] (((38,(39,37)),((33,20),((34,(35,28)),((40,(27,26)),((32,24),19))))),(31,(45,((4,((6,((((18,17),(16,13)),10),((14,(15,(8,7))),(11,(12,(9,5)))))),((29,25),2))),(46,(((42,36),(((44,43),(41,30)),((23,22),21))),3))))),1);
   tree tree_981 [p = 0.000, P = 0.380] = [&W 0.000141] (((38,(39,37)),((33,20),((35,28),((40,(27,26)),((34,(32,24)),19))))),(31,(45,((4,((6,((((18,17),(16,13)),10),((14,(15,(8,7))),(11,(12,(9,5)))))),((29,25),2))),((36,(((44,43),(41,30)),(22,(23,21)))),((46,42),3))))),1);
   tree tree_982 [p = 0.000, P = 0.380] = [&W 0.000141] (((38,(39,37)),((33,20),((35,28),(34,((40,(27,26)),((32,24),19)))))),(31,((4,((29,25),2)),((45,(46,((((18,17),(16,13)),10),(6,((14,(15,(8,7))),(11,(12,(9,5)))))))),((42,(36,((41,30),((44,43),((23,22),21))))),3)))),1);
   tree tree_983 [p = 0.000, P = 0.380] = [&W 0.000141] (((38,(39,37)),((33,20),((34,(35,28)),((40,(27,26)),((32,24),19))))),(31,(45,((4,((46,(6,((((18,17),(16,13)),10),((14,(15,(8,7))),(11,(12,(9,5))))))),((29,25),2))),((36,(((44,43),(41,30)),((23,22),21))),(42,3))))),1);
   tree tree_984 [p = 0.000, P = 0.380] = [&W 0.000141] (((38,(39,37)),((33,20),((34,(35,28)),((40,(27,26)),((32,24),19))))),(31,(((46,45),(((((18,17),(16,13)),10),6),((14,(15,(8,7))),(11,(12,(9,5)))))),((4,((29,25),2)),(((42,36),(((44,43),(41,30)),(23,(22,21)))),3)))),1);
   tree tree_985 [p = 0.000, P = 0.381] = [&W 0.000141] (((38,(39,37)),((33,20),((35,28),((40,(27,26)),(34,((32,24),19)))))),(31,((4,((29,25),2)),(((46,45),((((18,17),(16,13)),10),(6,((14,(15,(8,7))),(11,(12,(9,5))))))),(((42,36),((41,30),((44,43),((23,22),21)))),3)))),1);
   tree tree_986 [p = 0.000, P = 0.381] = [&W 0.000141] ((((39,38),37),((33,20),((34,(35,28)),((40,(27,26)),((32,24),19))))),(31,(((46,45),(6,((((18,17),(16,13)),10),((14,(15,(8,7))),(11,(12,(9,5))))))),((4,((29,25),2)),((36,(((44,43),(41,30)),(22,(23,21)))),(42,3))))),1);
   tree tree_987 [p = 0.000, P = 0.381] = [&W 0.000141] (((38,(39,37)),((33,20),((34,(35,28)),((40,(27,26)),((32,24),19))))),(31,(((46,45),(6,((((18,17),(16,13)),10),((14,(15,(8,7))),(11,(12,(9,5))))))),((4,((29,25),2)),((42,(36,(((44,43),(41,30)),(22,(23,21))))),3)))),1);
   tree tree_988 [p = 0.000, P = 0.381] = [&W 0.000141] ((((39,38),37),((33,20),((34,(35,28)),((40,(27,26)),((32,24),19))))),(31,(((46,45),(6,((((18,17),(16,13)),10),((14,(15,(8,7))),(11,(12,(9,5))))))),((4,((29,25),2)),(42,((36,(((44,43),(41,30)),(22,(23,21)))),3))))),1);
   tree tree_989 [p = 0.000, P = 0.381] = [&W 0.000141] (((38,(39,37)),((33,20),((35,28),(34,((40,(27,26)),((32,24),19)))))),(31,(((46,45),(((((18,17),(16,13)),10),6),((14,(15,(8,7))),(11,(12,(9,5)))))),((4,((29,25),2)),(((42,36),(((44,43),(41,30)),((23,22),21))),3)))),1);
   tree tree_990 [p = 0.000, P = 0.381] = [&W 0.000141] (((38,(39,37)),((33,20),((34,(35,28)),((40,(27,26)),((32,24),19))))),(31,(45,((4,((46,(6,((((18,17),(16,13)),10),((14,(15,(8,7))),(11,(12,(9,5))))))),((29,25),2))),(((42,36),((41,30),((44,43),((23,22),21)))),3)))),1);
   tree tree_991 [p = 0.000, P = 0.381] = [&W 0.000141] (((38,(39,37)),((33,20),((35,28),((40,(27,26)),(34,((32,24),19)))))),(31,((4,((29,25),2)),(((46,45),((((18,17),(16,13)),10),(6,((14,(15,(8,7))),(11,(12,(9,5))))))),(42,((36,((41,30),((44,43),((23,22),21)))),3))))),1);
   tree tree_992 [p = 0.000, P = 0.382] = [&W 0.000141] (((38,(39,37)),((33,20),((34,(35,28)),((40,(27,26)),((32,24),19))))),(31,((4,((46,(6,((((18,17),(16,13)),10),((14,(15,(8,7))),(11,(12,(9,5))))))),((29,25),2))),(45,((36,(((44,43),(41,30)),((23,22),21))),(42,3))))),1);
   tree tree_993 [p = 0.000, P = 0.382] = [&W 0.000141] (((39,(38,37)),((33,20),((34,(35,28)),((40,(27,26)),((32,24),19))))),(31,((4,((29,25),2)),(((46,45),((((18,17),(16,13)),10),(6,((14,(15,(8,7))),(11,(12,(9,5))))))),((42,(36,((41,30),((44,43),((23,22),21))))),3)))),1);
   tree tree_994 [p = 0.000, P = 0.382] = [&W 0.000141] (((38,(39,37)),((33,20),((34,(35,28)),((40,(27,26)),((32,24),19))))),(31,(45,((4,((6,((((18,17),(16,13)),10),((14,(15,(8,7))),(11,(12,(9,5)))))),((29,25),2))),((46,42),((36,(((44,43),(41,30)),((23,22),21))),3))))),1);
   tree tree_995 [p = 0.000, P = 0.382] = [&W 0.000141] (((38,(39,37)),((33,20),((35,28),((40,(27,26)),((34,(32,24)),19))))),(31,((4,((29,25),2)),((45,((((18,17),(16,13)),10),(6,((14,(15,(8,7))),(11,(12,(9,5))))))),((46,42),((36,(((44,43),(41,30)),(22,(23,21)))),3))))),1);
   tree tree_996 [p = 0.000, P = 0.382] = [&W 0.000141] (((38,(39,37)),((33,20),((35,28),((40,(27,26)),((34,(32,24)),19))))),(31,(45,((4,((29,25),2)),((46,((((18,17),(16,13)),10),(6,((14,(15,(8,7))),(11,(12,(9,5))))))),(42,((36,(((44,43),(41,30)),(22,(23,21)))),3)))))),1);
   tree tree_997 [p = 0.000, P = 0.382] = [&W 0.000141] (((38,(39,37)),((33,20),((34,(35,28)),((40,(27,26)),((32,24),19))))),(31,((4,((6,((((18,17),(16,13)),10),((14,(15,(8,7))),(11,(12,(9,5)))))),((29,25),2))),(45,((46,42),((36,(((44,43),(41,30)),((23,22),21))),3))))),1);
   tree tree_998 [p = 0.000, P = 0.382] = [&W 0.000141] (((38,(39,37)),((33,20),((34,(35,28)),((40,(27,26)),((32,24),19))))),(31,((4,((46,(6,((((18,17),(16,13)),10),((14,(15,(8,7))),(11,(12,(9,5))))))),((29,25),2))),(45,(42,((36,(((44,43),(41,30)),((23,22),21))),3))))),1);
   tree tree_999 [p = 0.000, P = 0.383] = [&W 0.000141] (((38,(39,37)),((33,20),((35,28),((40,(27,26)),((34,(32,24)),19))))),(31,((4,((29,25),2)),((45,((((18,17),(16,13)),10),(6,((14,(15,(8,7))),(11,(12,(9,5))))))),((46,42),((36,((41,30),((44,43),(22,(23,21))))),3))))),1);
   tree tree_1000 [p = 0.000, P = 0.383] = [&W 0.000141] ((((39,38),37),((33,20),((35,28),(34,((40,(27,26)),((32,24),19)))))),(31,((4,((29,25),2)),(((46,45),((((18,17),(16,13)),10),(6,((14,(15,(8,7))),(11,(12,(9,5))))))),((42,(36,(((44,43),(41,30)),((23,22),21)))),3)))),1);
   tree tree_1001 [p = 0.000, P = 0.383] = [&W 0.000141] (((38,(39,37)),((33,20),((34,(35,28)),((40,(27,26)),((32,24),19))))),(31,(((46,45),(((((18,17),(16,13)),10),6),((14,(15,(8,7))),(11,(12,(9,5)))))),((4,((29,25),2)),((42,(36,(((44,43),(41,30)),(22,(23,21))))),3)))),1);
   tree tree_1002 [p = 0.000, P = 0.383] = [&W 0.000141] (((38,(39,37)),((33,20),((34,(35,28)),((40,(27,26)),((32,24),19))))),(31,((4,((6,((((18,17),(16,13)),10),((14,(15,(8,7))),(11,(12,(9,5)))))),((29,25),2))),((46,45),(42,((36,(((44,43),(41,30)),((23,22),21))),3))))),1);
   tree tree_1003 [p = 0.000, P = 0.383] = [&W 0.000141] (((38,(39,37)),((33,20),((34,(35,28)),((40,(27,26)),((32,24),19))))),(31,((46,45),((4,((6,((((18,17),(16,13)),10),((14,(15,(8,7))),(11,(12,(9,5)))))),((29,25),2))),((36,(42,(((44,43),(41,30)),((23,22),21)))),3)))),1);
   tree tree_1004 [p = 0.000, P = 0.383] = [&W 0.000141] (((38,(39,37)),((33,20),((34,(35,28)),((40,(27,26)),((32,24),19))))),(31,((4,((6,((((18,17),(16,13)),10),((14,(15,(8,7))),(11,(12,(9,5)))))),((29,25),2))),((45,(46,42)),((36,((44,43),((41,30),((23,22),21)))),3)))),1);
   tree tree_1005 [p = 0.000, P = 0.383] = [&W 0.000141] (((38,(39,37)),((33,20),((34,(35,28)),((40,(27,26)),((32,24),19))))),(31,(45,((4,((6,((((18,17),(16,13)),10),((14,(15,(8,7))),(11,(12,(9,5)))))),((29,25),2))),((46,42),((36,((44,43),((41,30),((23,22),21)))),3))))),1);
   tree tree_1006 [p = 0.000, P = 0.384] = [&W 0.000141] (((38,(39,37)),((33,20),((34,(35,28)),((40,(27,26)),((32,24),19))))),(31,(((46,45),(((((18,17),(16,13)),10),6),((14,(15,(8,7))),(11,(12,(9,5)))))),((4,((29,25),2)),(42,((36,((41,30),((44,43),((23,22),21)))),3))))),1);
   tree tree_1007 [p = 0.000, P = 0.384] = [&W 0.000141] (((38,(39,37)),((33,20),((35,28),(34,((40,(27,26)),((32,24),19)))))),(31,((4,((29,25),2)),((45,(46,((((18,17),(16,13)),10),(6,((14,(15,(8,7))),(11,(12,(9,5)))))))),((42,(36,(((44,43),(41,30)),((23,22),21)))),3)))),1);
   tree tree_1008 [p = 0.000, P = 0.384] = [&W 0.000141] ((((39,38),37),((33,20),((35,28),(34,((40,(27,26)),((32,24),19)))))),(31,((4,((29,25),2)),((45,(46,((((18,17),(16,13)),10),(6,((14,(15,(8,7))),(11,(12,(9,5)))))))),((36,(((44,43),42),((41,30),((23,22),21)))),3)))),1);
   tree tree_1009 [p = 0.000, P = 0.384] = [&W 0.000141] (((38,(39,37)),((33,20),((35,28),((40,(27,26)),((34,(32,24)),19))))),(31,(((46,45),(((((18,17),(16,13)),10),6),((14,(15,(8,7))),(11,(12,(9,5)))))),((4,((29,25),2)),(((42,36),(((44,43),(41,30)),(22,(23,21)))),3)))),1);
   tree tree_1010 [p = 0.000, P = 0.384] = [&W 0.000141] (((39,(38,37)),((33,20),((35,28),(34,((40,(27,26)),((32,24),19)))))),(31,((4,((29,25),2)),((45,(46,((((18,17),(16,13)),10),(6,((14,(15,(8,7))),(11,(12,(9,5)))))))),(42,((36,((41,30),((44,43),((23,22),21)))),3))))),1);
   tree tree_1011 [p = 0.000, P = 0.384] = [&W 0.000141] (((38,(39,37)),((33,20),((35,28),((40,(27,26)),((34,(32,24)),19))))),(31,((4,((29,25),2)),(((46,45),((((18,17),(16,13)),10),(6,((14,(15,(8,7))),(11,(12,(9,5))))))),((36,(((44,43),(41,30)),(42,(22,(23,21))))),3)))),1);
   tree tree_1012 [p = 0.000, P = 0.384] = [&W 0.000141] (((38,(39,37)),((33,20),((34,(35,28)),((40,(27,26)),((32,24),19))))),(31,((4,((6,((((18,17),(16,13)),10),((14,(15,(8,7))),(11,(12,(9,5)))))),((29,25),2))),(((46,45),42),((36,((41,30),((44,43),((23,22),21)))),3)))),1);
   tree tree_1013 [p = 0.000, P = 0.385] = [&W 0.000141] ((((39,38),37),((33,20),((34,(35,28)),((40,(27,26)),((32,24),19))))),(31,((4,((29,25),2)),(((46,45),((((18,17),(16,13)),10),(6,((14,(15,(8,7))),(11,(12,(9,5))))))),(((42,36),((41,30),((44,43),((23,22),21)))),3)))),1);
   tree tree_1014 [p = 0.000, P = 0.385] = [&W 0.000141] (((38,(39,37)),((33,20),((35,28),((40,(27,26)),((34,(32,24)),19))))),(31,((45,(46,(((((18,17),(16,13)),10),6),((14,(15,(8,7))),(11,(12,(9,5))))))),((4,((29,25),2)),(42,((36,(((44,43),(41,30)),(22,(23,21)))),3))))),1);
   tree tree_1015 [p = 0.000, P = 0.385] = [&W 0.000141] (((38,(39,37)),((33,20),((35,28),((40,(27,26)),((34,(32,24)),19))))),(31,((4,((6,((((18,17),(16,13)),10),((14,(15,(8,7))),(11,(12,(9,5)))))),((29,25),2))),((46,45),(42,((36,((44,43),((41,30),(22,(23,21))))),3))))),1);
   tree tree_1016 [p = 0.000, P = 0.385] = [&W 0.000141] ((((39,38),37),((33,20),((34,(35,28)),((40,(27,26)),((32,24),19))))),(31,((45,(46,(6,(((16,((18,17),13)),10),((14,(15,(8,7))),(11,(12,(9,5)))))))),((4,((29,25),2)),(((42,36),(((44,43),(41,30)),((23,22),21))),3)))),1);
   tree tree_1017 [p = 0.000, P = 0.385] = [&W 0.000141] (((38,(39,37)),((33,20),((35,28),((40,(27,26)),((34,(32,24)),19))))),(31,(45,((4,((46,(6,((((18,17),(16,13)),10),((14,(15,(8,7))),(11,(12,(9,5))))))),((29,25),2))),((36,(42,(((44,43),(41,30)),(22,(23,21))))),3)))),1);
   tree tree_1018 [p = 0.000, P = 0.385] = [&W 0.000141] (((38,(39,37)),((33,20),((35,28),((40,(27,26)),((34,(32,24)),19))))),(31,(45,((4,((6,((((18,17),(16,13)),10),((14,(15,(8,7))),(11,(12,(9,5)))))),((29,25),2))),(46,((36,(42,(((44,43),(41,30)),(22,(23,21))))),3))))),1);
   tree tree_1019 [p = 0.000, P = 0.385] = [&W 0.000141] (((38,(39,37)),((33,20),((34,(35,28)),((40,(27,26)),((32,24),19))))),(31,(((46,45),(6,((((18,17),(16,13)),10),((14,(15,(8,7))),(11,(12,(9,5))))))),((4,((29,25),2)),(((42,36),(((44,43),(41,30)),(22,(23,21)))),3)))),1);
   tree tree_1020 [p = 0.000, P = 0.386] = [&W 0.000141] (((38,(39,37)),((33,20),((35,28),(34,((40,(27,26)),((32,24),19)))))),(31,((4,((29,25),2)),(((46,45),((((18,17),(16,13)),10),(6,((14,(15,(8,7))),(11,(12,(9,5))))))),(((42,36),((41,30),((44,43),((23,22),21)))),3)))),1);
   tree tree_1021 [p = 0.000, P = 0.386] = [&W 0.000141] (((38,(39,37)),((33,20),((35,28),((40,(27,26)),((34,(32,24)),19))))),(31,(45,((4,((6,((((18,17),(16,13)),10),((14,(15,(8,7))),(11,(12,(9,5)))))),((29,25),2))),(46,((42,(36,(((44,43),(41,30)),(22,(23,21))))),3))))),1);
   tree tree_1022 [p = 0.000, P = 0.386] = [&W 0.000141] (((38,(39,37)),((33,20),((35,28),((27,26),(40,(34,((32,24),19))))))),(31,((4,((29,25),2)),(((46,45),((((18,17),(16,13)),10),(6,((14,(15,(8,7))),(11,(12,(9,5))))))),(42,((36,((44,43),((41,30),((23,22),21)))),3))))),1);
   tree tree_1023 [p = 0.000, P = 0.386] = [&W 0.000141] (((38,(39,37)),((33,20),((35,28),((40,(27,26)),((34,(32,24)),19))))),(31,(45,((4,((46,(6,((((18,17),(16,13)),10),((14,(15,(8,7))),(11,(12,(9,5))))))),((29,25),2))),((42,(36,(((44,43),(41,30)),(22,(23,21))))),3)))),1);
   tree tree_1024 [p = 0.000, P = 0.386] = [&W 0.000141] (((38,(39,37)),((33,20),((34,(35,28)),((40,(27,26)),((32,24),19))))),(31,(((46,45),(6,((((18,17),(16,13)),10),((14,(15,(8,7))),(11,(12,(9,5))))))),((4,((29,25),2)),((36,(((44,43),(41,30)),(22,(23,21)))),(42,3))))),1);
   tree tree_1025 [p = 0.000, P = 0.386] = [&W 0.000141] (((38,(39,37)),((33,20),((35,28),((40,(27,26)),((34,(32,24)),19))))),(31,((46,45),((4,((6,((((18,17),(16,13)),10),((14,(15,(8,7))),(11,(12,(9,5)))))),((29,25),2))),((42,(36,(((44,43),(41,30)),(22,(23,21))))),3)))),1);
   tree tree_1026 [p = 0.000, P = 0.386] = [&W 0.000141] (((38,(39,37)),((33,20),((35,28),((40,(27,26)),((34,(32,24)),19))))),(31,(45,((4,((46,(6,((((18,17),(16,13)),10),((14,(15,(8,7))),(11,(12,(9,5))))))),((29,25),2))),((36,(((44,43),(41,30)),(42,(22,(23,21))))),3)))),1);
   tree tree_1027 [p = 0.000, P = 0.387] = [&W 0.000141] (((38,(39,37)),((33,20),((35,28),((40,(27,26)),((34,(32,24)),19))))),(31,((4,((46,(6,((((18,17),(16,13)),10),((14,(15,(8,7))),(11,(12,(9,5))))))),((29,25),2))),(45,(42,((36,(((44,43),(41,30)),(22,(23,21)))),3))))),1);
   tree tree_1028 [p = 0.000, P = 0.387] = [&W 0.000141] (((38,(39,37)),((33,20),((35,28),((40,(27,26)),(34,((32,24),19)))))),(31,((4,((29,25),2)),((45,(46,((((18,17),(16,13)),10),(6,((14,(15,(8,7))),(11,(12,(9,5)))))))),((42,(36,(((44,43),(41,30)),((23,22),21)))),3)))),1);
   tree tree_1029 [p = 0.000, P = 0.387] = [&W 0.000141] (((39,(38,37)),((33,20),((35,28),((40,(27,26)),((34,(32,24)),19))))),(31,((4,((29,25),2)),((45,(46,((((18,17),(16,13)),10),(6,((14,(15,(8,7))),(11,(12,(9,5)))))))),((42,(36,(((44,43),(41,30)),(22,(23,21))))),3)))),1);
   tree tree_1030 [p = 0.000, P = 0.387] = [&W 0.000141] ((((39,38),37),((33,20),((35,28),((27,26),(40,(34,((32,24),19))))))),(31,((4,((29,25),2)),(((46,45),((((18,17),(16,13)),10),(6,((14,(15,(8,7))),(11,(12,(9,5))))))),(42,((36,(((44,43),(41,30)),((23,22),21))),3))))),1);
   tree tree_1031 [p = 0.000, P = 0.387] = [&W 0.000141] (((38,(39,37)),((33,20),((35,28),((40,(27,26)),((34,(32,24)),19))))),(31,((4,((46,(6,((((18,17),(16,13)),10),((14,(15,(8,7))),(11,(12,(9,5))))))),((29,25),2))),(45,((36,(42,((41,30),((44,43),(22,(23,21)))))),3)))),1);
   tree tree_1032 [p = 0.000, P = 0.387] = [&W 0.000141] (((39,(38,37)),((33,20),((35,28),((40,(27,26)),(34,((32,24),19)))))),(31,((4,((29,25),2)),(((46,45),((((18,17),(16,13)),10),(6,((14,(15,(8,7))),(11,(12,(9,5))))))),(((42,36),(((44,43),(41,30)),((23,22),21))),3)))),1);
   tree tree_1033 [p = 0.000, P = 0.387] = [&W 0.000141] (((39,(38,37)),((33,20),((35,28),((40,(27,26)),((34,(32,24)),19))))),(31,((4,((29,25),2)),(((46,45),((((18,17),(16,13)),10),(6,((14,(15,(8,7))),(11,(12,(9,5))))))),((42,(36,((44,43),((41,30),(22,(23,21)))))),3)))),1);
   tree tree_1034 [p = 0.000, P = 0.387] = [&W 0.000141] (((39,(38,37)),((33,20),((35,28),((40,(27,26)),((34,(32,24)),19))))),(31,((4,((29,25),2)),(((46,45),((((18,17),(16,13)),10),(6,((14,(15,(8,7))),(11,(12,(9,5))))))),((42,(36,(((44,43),(41,30)),(22,(23,21))))),3)))),1);
   tree tree_1035 [p = 0.000, P = 0.388] = [&W 0.000141] (((38,(39,37)),((33,20),((35,28),((40,(27,26)),(34,((32,24),19)))))),(31,((4,((29,25),2)),(((46,45),((((18,17),(16,13)),10),(6,((14,(15,(8,7))),(11,(12,(9,5))))))),((42,(36,((44,43),((41,30),((23,22),21))))),3)))),1);
   tree tree_1036 [p = 0.000, P = 0.388] = [&W 0.000141] (((38,(39,37)),((33,20),((35,28),((40,(27,26)),((34,(32,24)),19))))),(31,((4,((46,(6,((((18,17),(16,13)),10),((14,(15,(8,7))),(11,(12,(9,5))))))),((29,25),2))),(45,(42,((36,((44,43),((41,30),(22,(23,21))))),3))))),1);
   tree tree_1037 [p = 0.000, P = 0.388] = [&W 0.000141] ((((39,38),37),((33,20),((35,28),((40,(27,26)),((34,(32,24)),19))))),(31,((4,((29,25),2)),(((46,45),((((18,17),(16,13)),10),(6,((14,(15,(8,7))),(11,(12,(9,5))))))),(((42,36),((44,43),((41,30),(22,(23,21))))),3)))),1);
   tree tree_1038 [p = 0.000, P = 0.388] = [&W 0.000141] ((((39,38),37),((33,20),((34,(35,28)),(((40,(27,26)),(32,24)),19)))),(31,(45,((4,((46,(6,((((18,17),(16,13)),10),((14,(15,(8,7))),(11,(12,(9,5))))))),((29,25),2))),((42,(36,((44,43),((41,30),((23,22),21))))),3)))),1);
   tree tree_1039 [p = 0.000, P = 0.388] = [&W 0.000141] (((38,(39,37)),((33,20),((34,(35,28)),(((40,(27,26)),(32,24)),19)))),(31,((4,((6,((((18,17),(16,13)),10),((14,(15,(8,7))),(11,(12,(9,5)))))),((29,25),2))),((46,45),(42,((36,((44,43),((41,30),((23,22),21)))),3))))),1);
   tree tree_1040 [p = 0.000, P = 0.388] = [&W 0.000141] ((((39,38),37),((33,20),((35,28),((40,(27,26)),((34,(32,24)),19))))),(31,((4,((29,25),2)),(((46,45),((((18,17),(16,13)),10),(6,((14,(15,(8,7))),(11,(12,(9,5))))))),(42,((36,((41,30),((44,43),(22,(23,21))))),3))))),1);
   tree tree_1041 [p = 0.000, P = 0.388] = [&W 0.000141] (((38,(39,37)),((33,20),((35,28),(((40,(27,26)),(32,24)),(34,19))))),(31,(45,((4,((46,(6,((((18,17),(16,13)),10),((14,(15,(8,7))),(11,(12,(9,5))))))),((29,25),2))),((36,(42,(((44,43),(41,30)),((23,22),21)))),3)))),1);
   tree tree_1042 [p = 0.000, P = 0.389] = [&W 0.000141] (((38,(39,37)),((33,20),((35,28),(34,((40,(27,26)),((32,24),19)))))),(31,(((46,45),(((((18,17),(16,13)),10),6),((14,(15,(8,7))),(11,(12,(9,5)))))),((4,((29,25),2)),(42,((36,(((44,43),(41,30)),(23,(22,21)))),3))))),1);
   tree tree_1043 [p = 0.000, P = 0.389] = [&W 0.000141] (((39,(38,37)),((33,20),((35,28),((40,(27,26)),((34,(32,24)),19))))),(31,((4,((29,25),2)),(((46,45),(((((18,17),(16,13)),10),6),((14,(15,(8,7))),(11,(12,(9,5)))))),(((42,36),(((44,43),(41,30)),(23,(22,21)))),3)))),1);
   tree tree_1044 [p = 0.000, P = 0.389] = [&W 0.000141] (((38,(39,37)),((33,20),((34,(35,28)),(((40,(27,26)),(32,24)),19)))),(31,((4,((29,25),2)),(((46,45),((((18,17),(16,13)),10),(6,((14,(15,(8,7))),(11,(12,(9,5))))))),(((42,36),((44,43),((41,30),((23,22),21)))),3)))),1);
   tree tree_1045 [p = 0.000, P = 0.389] = [&W 0.000141] (((38,(39,37)),((33,20),((34,(35,28)),(((40,(27,26)),(32,24)),19)))),(31,((4,((46,(6,((((18,17),(16,13)),10),((14,(15,(8,7))),(11,(12,(9,5))))))),((29,25),2))),((45,42),((36,(((44,43),(41,30)),((23,22),21))),3)))),1);
   tree tree_1046 [p = 0.000, P = 0.389] = [&W 0.000141] (((39,(38,37)),((33,20),((35,28),((40,(27,26)),((34,(32,24)),19))))),(31,(((46,45),(((((18,17),(16,13)),10),6),((14,(15,(8,7))),(11,(12,(9,5)))))),((4,((29,25),2)),((42,(36,(((44,43),(41,30)),(23,(22,21))))),3)))),1);
   tree tree_1047 [p = 0.000, P = 0.389] = [&W 0.000141] ((((39,38),37),((33,20),((35,28),((40,(27,26)),((34,(32,24)),19))))),(31,((4,((29,25),2)),(((46,45),((((18,17),(16,13)),10),(6,((14,(15,(8,7))),(11,(12,(9,5))))))),(((42,36),((41,30),((44,43),(22,(23,21))))),3)))),1);
   tree tree_1048 [p = 0.000, P = 0.389] = [&W 0.000141] (((38,(39,37)),((33,20),((35,28),((40,(27,26)),((34,(32,24)),19))))),(31,((4,((6,((((18,17),(16,13)),10),((14,(15,(8,7))),(11,(12,(9,5)))))),((29,25),2))),((46,45),((42,(36,(((44,43),(41,30)),(22,(23,21))))),3)))),1);
   tree tree_1049 [p = 0.000, P = 0.390] = [&W 0.000141] (((38,(39,37)),((33,20),((35,28),((40,(27,26)),((34,(32,24)),19))))),(31,(((46,45),((((18,17),(16,13)),10),(6,((14,(15,(8,7))),(11,(12,(9,5))))))),((4,((29,25),2)),(42,((36,(((44,43),(41,30)),(23,(22,21)))),3))))),1);
   tree tree_1050 [p = 0.000, P = 0.390] = [&W 0.000141] (((38,(39,37)),((33,20),((35,28),((40,(27,26)),((34,(32,24)),19))))),(31,((4,((6,((((18,17),(16,13)),10),((14,(15,(8,7))),(11,(12,(9,5)))))),((29,25),2))),((46,45),((36,((44,43),((42,(41,30)),(22,(23,21))))),3)))),1);
   tree tree_1051 [p = 0.000, P = 0.390] = [&W 0.000141] ((((39,38),37),((33,20),((35,28),((40,(27,26)),((34,(32,24)),19))))),(31,((4,((29,25),2)),(((46,45),((((18,17),(16,13)),10),(6,((14,(15,(8,7))),(11,(12,(9,5))))))),((36,(42,(((44,43),(41,30)),(22,(23,21))))),3)))),1);
   tree tree_1052 [p = 0.000, P = 0.390] = [&W 0.000141] (((38,(39,37)),((33,20),((35,28),((40,(27,26)),(34,((32,24),19)))))),(31,((4,((29,25),2)),(((46,45),((((18,17),(16,13)),10),(6,((14,(15,(8,7))),(11,(12,(9,5))))))),((42,(36,(((44,43),(41,30)),((23,22),21)))),3)))),1);
   tree tree_1053 [p = 0.000, P = 0.390] = [&W 0.000141] (((38,(39,37)),((33,20),((35,28),(34,((40,(27,26)),((32,24),19)))))),(31,((45,(46,((((18,17),(16,13)),10),(6,((14,(15,(8,7))),(11,(12,(9,5)))))))),((4,((29,25),2)),(42,((36,(((44,43),(41,30)),(23,(22,21)))),3))))),1);
   tree tree_1054 [p = 0.000, P = 0.390] = [&W 0.000141] (((38,(39,37)),((33,20),((35,28),((40,(27,26)),((34,(32,24)),19))))),(31,(((46,45),((((18,17),(16,13)),10),(6,((14,(15,(8,7))),(11,(12,(9,5))))))),((4,((29,25),2)),(42,((36,(((44,43),(41,30)),((23,22),21))),3))))),1);
   tree tree_1055 [p = 0.000, P = 0.390] = [&W 0.000141] (((39,(38,37)),((33,20),((35,28),((40,(27,26)),((34,(32,24)),19))))),(31,((4,((6,((((18,17),(16,13)),10),((14,(15,(8,7))),(11,(12,(9,5)))))),((29,25),2))),(((46,45),42),((36,(((44,43),(41,30)),(22,(23,21)))),3)))),1);
   tree tree_1056 [p = 0.000, P = 0.391] = [&W 0.000141] ((((39,38),37),((33,20),((35,28),((40,(27,26)),((34,(32,24)),19))))),(31,(45,((4,((46,(6,((((18,17),(16,13)),10),((14,(15,(8,7))),(11,(12,(9,5))))))),((29,25),2))),(42,((36,(((44,43),(41,30)),(22,(23,21)))),3))))),1);
   tree tree_1057 [p = 0.000, P = 0.391] = [&W 0.000141] (((38,(39,37)),((33,20),((34,(35,28)),((40,(27,26)),((32,24),19))))),(31,(((46,45),((((18,17),(16,13)),10),(6,((14,(15,(8,7))),(11,(12,(9,5))))))),((4,((29,25),2)),((42,(36,(((44,43),(41,30)),(23,(22,21))))),3)))),1);
   tree tree_1058 [p = 0.000, P = 0.391] = [&W 0.000141] (((38,(39,37)),((33,20),((34,(35,28)),((40,(27,26)),((32,24),19))))),(31,(((46,45),((((18,17),(16,13)),10),(6,((14,(15,(8,7))),(11,(12,(9,5))))))),((4,((29,25),2)),((42,(36,((41,30),((44,43),(23,(22,21)))))),3)))),1);
   tree tree_1059 [p = 0.000, P = 0.391] = [&W 0.000141] (((38,(39,37)),((33,20),((34,(35,28)),((40,(27,26)),((32,24),19))))),(31,((4,((6,((((18,17),(16,13)),10),((14,(15,(8,7))),(11,(12,(9,5)))))),((29,25),2))),((46,45),((42,(36,((44,43),((41,30),((23,22),21))))),3)))),1);
   tree tree_1060 [p = 0.000, P = 0.391] = [&W 0.000141] (((38,(39,37)),((33,20),((35,28),((40,(27,26)),((34,(32,24)),19))))),(31,((4,((29,25),2)),(((46,45),((((18,17),(16,13)),10),(6,((14,(15,(8,7))),(11,(12,(9,5))))))),((36,(42,((44,43),((41,30),((23,22),21))))),3)))),1);
   tree tree_1061 [p = 0.000, P = 0.391] = [&W 0.000141] (((38,(39,37)),((33,20),((35,28),((40,(27,26)),((34,(32,24)),19))))),(31,(((46,45),(6,((((18,17),(16,13)),10),((14,(15,(8,7))),(11,(12,(9,5))))))),((4,((29,25),2)),((42,(36,(((44,43),(41,30)),(22,(23,21))))),3)))),1);
   tree tree_1062 [p = 0.000, P = 0.391] = [&W 0.000141] (((38,(39,37)),((33,20),((35,28),((40,(27,26)),((34,(32,24)),19))))),(31,((4,((29,25),2)),((45,(46,(6,((((18,17),(16,13)),10),((14,(15,(8,7))),(11,(12,(9,5)))))))),((42,(36,((44,43),((41,30),(23,(22,21)))))),3)))),1);
   tree tree_1063 [p = 0.000, P = 0.392] = [&W 0.000141] (((38,(39,37)),((33,20),((35,28),((40,(27,26)),((34,(32,24)),19))))),(31,(((46,45),(6,((((18,17),(16,13)),10),((14,(15,(8,7))),(11,(12,(9,5))))))),((4,((29,25),2)),(42,((36,((44,43),((41,30),(22,(23,21))))),3))))),1);
   tree tree_1064 [p = 0.000, P = 0.392] = [&W 0.000141] (((38,(39,37)),((33,20),((35,28),((40,(27,26)),((34,(32,24)),19))))),(31,(((46,45),(6,((((18,17),(16,13)),10),((14,(15,(8,7))),(11,(12,(9,5))))))),((4,((29,25),2)),(((42,36),(((44,43),(41,30)),(22,(23,21)))),3)))),1);
   tree tree_1065 [p = 0.000, P = 0.392] = [&W 0.000141] (((39,(38,37)),((33,20),((35,28),(34,((40,(27,26)),((32,24),19)))))),(31,((4,((29,25),2)),(((46,45),((((18,17),(16,13)),10),(6,((14,(15,(8,7))),(11,(12,(9,5))))))),(42,((36,((41,30),((44,43),(22,(23,21))))),3))))),1);
   tree tree_1066 [p = 0.000, P = 0.392] = [&W 0.000141] (((38,(39,37)),((33,20),((35,28),((40,(27,26)),((34,(32,24)),19))))),(31,((45,(46,(6,((((18,17),(16,13)),10),((14,(15,(8,7))),(11,(12,(9,5)))))))),((4,((29,25),2)),((42,(36,((41,30),((44,43),(22,(23,21)))))),3)))),1);
   tree tree_1067 [p = 0.000, P = 0.392] = [&W 0.000141] ((((39,38),37),((33,20),((35,28),((40,(27,26)),((34,(32,24)),19))))),(31,(((46,45),(6,((((18,17),(16,13)),10),((14,(15,(8,7))),(11,(12,(9,5))))))),((4,((29,25),2)),(42,((36,((44,43),((41,30),(22,(23,21))))),3))))),1);
   tree tree_1068 [p = 0.000, P = 0.392] = [&W 0.000141] (((38,(39,37)),((33,20),((35,28),((40,(27,26)),((34,(32,24)),19))))),(31,((4,((29,25),2)),(((46,45),(6,((((18,17),(16,13)),10),((14,(15,(8,7))),(11,(12,(9,5))))))),((36,((41,30),(((44,43),42),(23,(22,21))))),3)))),1);
   tree tree_1069 [p = 0.000, P = 0.392] = [&W 0.000141] (((38,(39,37)),((33,20),((35,28),((40,(27,26)),((34,(32,24)),19))))),(31,((4,((29,25),2)),((45,(46,((((18,17),(16,13)),10),(6,((14,(15,(8,7))),(11,(12,(9,5)))))))),((42,(36,(((44,43),(41,30)),((23,22),21)))),3)))),1);
   tree tree_1070 [p = 0.000, P = 0.393] = [&W 0.000141] (((38,(39,37)),((33,20),((35,28),((40,(27,26)),((34,(32,24)),19))))),(31,((4,((29,25),2)),(((46,45),(6,((((18,17),(16,13)),10),((14,(15,(8,7))),(11,(12,(9,5))))))),((36,(42,((44,43),((41,30),(23,(22,21)))))),3)))),1);
   tree tree_1071 [p = 0.000, P = 0.393] = [&W 0.000141] (((38,(39,37)),((33,20),((35,28),((40,(27,26)),((34,(32,24)),19))))),(31,((4,((29,25),2)),(((46,45),((((18,17),(16,13)),10),(6,((14,(15,(8,7))),(11,(12,(9,5))))))),((36,(42,((41,30),((44,43),((23,22),21))))),3)))),1);
   tree tree_1072 [p = 0.000, P = 0.393] = [&W 0.000141] ((((39,38),37),((33,20),((35,28),((40,(27,26)),((34,(32,24)),19))))),(31,((4,((29,25),2)),((45,(46,(6,((((18,17),(16,13)),10),((14,(15,(8,7))),(11,(12,(9,5)))))))),(((42,36),((44,43),((41,30),(23,(22,21))))),3)))),1);
   tree tree_1073 [p = 0.000, P = 0.393] = [&W 0.000141] (((38,(39,37)),((33,20),((35,28),(((40,34),(27,26)),((32,24),19))))),(31,(((46,45),(6,((((18,17),(16,13)),10),((14,(15,(8,7))),(11,(12,(9,5))))))),((4,((29,25),2)),(((42,36),(((44,43),(41,30)),(22,(23,21)))),3)))),1);
   tree tree_1074 [p = 0.000, P = 0.393] = [&W 0.000141] ((((39,38),37),((33,20),((35,28),((40,(27,26)),((34,(32,24)),19))))),(31,((4,((29,25),2)),((45,(46,(6,((((18,17),(16,13)),10),((14,(15,(8,7))),(11,(12,(9,5)))))))),(42,((36,((41,30),((44,43),(23,(22,21))))),3))))),1);
   tree tree_1075 [p = 0.000, P = 0.393] = [&W 0.000141] (((38,(39,37)),((33,20),((35,28),(34,((40,(27,26)),((32,24),19)))))),(31,(((46,45),(6,((((18,17),(16,13)),10),((14,(15,(8,7))),(11,(12,(9,5))))))),((4,((29,25),2)),(((42,36),(((44,43),(41,30)),(22,(23,21)))),3)))),1);
   tree tree_1076 [p = 0.000, P = 0.393] = [&W 0.000141] (((38,(39,37)),((33,20),((35,28),((40,(27,26)),((34,(32,24)),19))))),(31,((4,((29,25),2)),(((46,45),((((18,17),(16,13)),10),(6,((14,(15,(8,7))),(11,(12,(9,5))))))),((36,((41,30),(42,((44,43),((23,22),21))))),3)))),1);
   tree tree_1077 [p = 0.000, P = 0.394] = [&W 0.000141] (((38,(39,37)),((33,20),((35,28),((40,(27,26)),((34,(32,24)),19))))),(31,((4,((29,25),2)),(((46,45),(6,((((18,17),(16,13)),10),((14,(15,(8,7))),(11,(12,(9,5))))))),((36,((42,(41,30)),((44,43),(23,(22,21))))),3)))),1);
   tree tree_1078 [p = 0.000, P = 0.394] = [&W 0.000141] (((38,(39,37)),((33,20),((35,28),((40,(27,26)),((34,(32,24)),19))))),(31,((4,((29,25),2)),((45,(6,((((18,17),(16,13)),10),((14,(15,(8,7))),(11,(12,(9,5))))))),(46,((42,(36,(((44,43),(41,30)),(23,(22,21))))),3))))),1);
   tree tree_1079 [p = 0.000, P = 0.394] = [&W 0.000141] (((38,(39,37)),((33,20),((35,28),((40,(27,26)),((34,(32,24)),19))))),(31,((4,((29,25),2)),((46,(45,((((18,17),(16,13)),10),(6,((14,(15,(8,7))),(11,(12,(9,5)))))))),(42,((36,(((44,43),(41,30)),((23,22),21))),3))))),1);
   tree tree_1080 [p = 0.000, P = 0.394] = [&W 0.000141] (((38,(39,37)),((33,20),(34,((35,28),((40,(27,26)),((32,24),19)))))),(31,(45,((4,((46,(6,((((18,17),(16,13)),10),((14,(15,(8,7))),(11,(12,(9,5))))))),((29,25),2))),(42,((36,(((44,43),(41,30)),(22,(23,21)))),3))))),1);
   tree tree_1081 [p = 0.000, P = 0.394] = [&W 0.000141] ((((39,38),37),((33,20),((34,(35,28)),((40,(27,26)),((32,24),19))))),(31,((4,((29,25),2)),(((46,45),((((18,17),(16,13)),10),(6,((14,(15,(8,7))),(11,(12,(9,5))))))),(42,((36,((41,30),((44,43),((23,22),21)))),3))))),1);
   tree tree_1082 [p = 0.000, P = 0.394] = [&W 0.000141] (((39,(38,37)),((33,20),((35,28),((40,(27,26)),((34,(32,24)),19))))),(31,((4,((29,25),2)),(((46,45),((((18,17),(16,13)),10),(6,((14,(15,(8,7))),(11,(12,(9,5))))))),(((42,36),(((44,43),(41,30)),((23,22),21))),3)))),1);
   tree tree_1083 [p = 0.000, P = 0.394] = [&W 0.000141] (((38,(39,37)),((33,20),((35,28),((40,(27,26)),((34,(32,24)),19))))),(31,(45,((4,((29,25),2)),((46,(6,((((18,17),(16,13)),10),((14,(15,(8,7))),(11,(12,(9,5))))))),(((42,36),(((44,43),(41,30)),(23,(22,21)))),3))))),1);
   tree tree_1084 [p = 0.000, P = 0.395] = [&W 0.000141] (((38,(39,37)),((33,20),((35,28),(34,(((40,(27,26)),(32,24)),19))))),(31,(((46,45),(6,((((18,17),(16,13)),10),((14,(15,(8,7))),(11,(12,(9,5))))))),((4,((29,25),2)),(42,((36,(((44,43),(41,30)),((23,22),21))),3))))),1);
   tree tree_1085 [p = 0.000, P = 0.395] = [&W 0.000141] (((38,(39,37)),((33,20),((35,28),((40,(27,26)),((34,(32,24)),19))))),(31,((4,((6,((((18,17),(16,13)),10),((14,(15,(8,7))),(11,(12,(9,5)))))),((29,25),2))),((46,45),((36,(((44,43),(41,30)),((23,22),21))),(42,3))))),1);
   tree tree_1086 [p = 0.000, P = 0.395] = [&W 0.000141] (((38,(39,37)),((33,20),((35,28),((40,(27,26)),((34,(32,24)),19))))),(31,((4,((29,25),2)),(45,((46,(6,((((18,17),(16,13)),10),((14,(15,(8,7))),(11,(12,(9,5))))))),((36,(((44,43),(41,30)),(23,(22,21)))),(42,3)))))),1);
   tree tree_1087 [p = 0.000, P = 0.395] = [&W 0.000141] (((39,(38,37)),((33,20),((35,28),(34,((40,(27,26)),((32,24),19)))))),(31,((4,((29,25),2)),(((46,45),((((18,17),(16,13)),10),(6,((14,(15,(8,7))),(11,(12,(9,5))))))),((36,(((44,43),(41,30)),(22,(23,21)))),(42,3))))),1);
   tree tree_1088 [p = 0.000, P = 0.395] = [&W 0.000141] (((38,(39,37)),((33,20),((35,28),((40,(27,26)),((34,(32,24)),19))))),(31,((4,((6,((((18,17),(16,13)),10),((14,(15,(8,7))),(11,(12,(9,5)))))),((29,25),2))),((46,45),(((42,36),((44,43),((41,30),((23,22),21)))),3)))),1);
   tree tree_1089 [p = 0.000, P = 0.395] = [&W 0.000141] (((38,(39,37)),((33,20),((35,28),((40,(27,26)),((34,(32,24)),19))))),(31,(45,((4,((46,(6,((((18,17),(16,13)),10),((14,(15,(8,7))),(11,(12,(9,5))))))),((29,25),2))),(((42,36),(((44,43),(41,30)),((23,22),21))),3)))),1);
   tree tree_1090 [p = 0.000, P = 0.395] = [&W 0.000141] (((38,(39,37)),((33,20),((35,28),((40,(27,26)),((34,(32,24)),19))))),(31,((4,((29,25),2)),((45,(46,(6,((((18,17),(16,13)),10),((14,(15,(8,7))),(11,(12,(9,5)))))))),((36,(((44,43),(41,30)),(23,(22,21)))),(42,3))))),1);
   tree tree_1091 [p = 0.000, P = 0.396] = [&W 0.000141] (((39,(38,37)),((33,20),((35,28),((40,(27,26)),((34,(32,24)),19))))),(31,((4,((29,25),2)),(((46,45),((((18,17),(16,13)),10),(6,((14,(15,(8,7))),(11,(12,(9,5))))))),(42,((36,((44,43),((41,30),((23,22),21)))),3))))),1);
   tree tree_1092 [p = 0.000, P = 0.396] = [&W 0.000141] (((38,(39,37)),((33,20),((35,28),((40,(27,26)),((34,(32,24)),19))))),(31,(45,((4,((29,25),2)),((46,(6,((((18,17),(16,13)),10),((14,(15,(8,7))),(11,(12,(9,5))))))),(((42,36),((44,43),((41,30),(23,(22,21))))),3))))),1);
   tree tree_1093 [p = 0.000, P = 0.396] = [&W 0.000141] (((39,(38,37)),((33,20),((35,28),(34,((40,(27,26)),((32,24),19)))))),(31,((4,((29,25),2)),(((46,45),((((18,17),(16,13)),10),(6,((14,(15,(8,7))),(11,(12,(9,5))))))),(42,((36,((44,43),((41,30),(22,(23,21))))),3))))),1);
   tree tree_1094 [p = 0.000, P = 0.396] = [&W 0.000141] (((38,(39,37)),((33,20),((34,(35,28)),(((40,(27,26)),(32,24)),19)))),(31,(((46,45),(6,((((18,17),(16,13)),10),((14,(15,(8,7))),(11,(12,(9,5))))))),((4,((29,25),2)),(((42,36),(((44,43),(41,30)),((23,22),21))),3)))),1);
   tree tree_1095 [p = 0.000, P = 0.396] = [&W 0.000141] (((38,(39,37)),((33,20),((35,28),((40,(27,26)),((34,(32,24)),19))))),(31,((4,((29,25),2)),(((46,45),((((18,17),(16,13)),10),(6,((14,(15,(8,7))),(11,(12,(9,5))))))),((36,(((44,43),(42,(41,30))),((23,22),21))),3)))),1);
   tree tree_1096 [p = 0.000, P = 0.396] = [&W 0.000141] ((((39,38),37),((33,20),((35,28),((40,(27,26)),((34,(32,24)),19))))),(31,((4,((29,25),2)),(((46,45),((((18,17),(16,13)),10),(6,((14,(15,(8,7))),(11,(12,(9,5))))))),(((42,36),(((44,43),(41,30)),((23,22),21))),3)))),1);
   tree tree_1097 [p = 0.000, P = 0.396] = [&W 0.000141] (((38,(39,37)),((33,20),((35,28),((40,(27,26)),((34,(32,24)),19))))),(31,((4,((29,25),2)),((45,(46,(6,((((18,17),(16,13)),10),((14,(15,(8,7))),(11,(12,(9,5)))))))),(42,((36,((44,43),((41,30),(23,(22,21))))),3))))),1);
   tree tree_1098 [p = 0.000, P = 0.396] = [&W 0.000141] ((((39,38),37),((33,20),((35,28),((40,(27,26)),((34,(32,24)),19))))),(31,((4,((29,25),2)),(((46,45),((((18,17),(16,13)),10),(6,((14,(15,(8,7))),(11,(12,(9,5))))))),(42,((36,(((44,43),(41,30)),((23,22),21))),3))))),1);
   tree tree_1099 [p = 0.000, P = 0.397] = [&W 0.000141] (((38,(39,37)),((33,20),((35,28),((40,(27,26)),((34,(32,24)),19))))),(31,((4,((29,25),2)),(((46,45),(6,((((18,17),(16,13)),10),((14,(15,(8,7))),(11,(12,(9,5))))))),((36,(((42,41),30),((44,43),(23,(22,21))))),3)))),1);
   tree tree_1100 [p = 0.000, P = 0.397] = [&W 0.000141] (((38,(39,37)),((33,20),((35,28),((40,(27,26)),((34,(32,24)),19))))),(31,((4,((46,(6,((((18,17),(16,13)),10),((14,(15,(8,7))),(11,(12,(9,5))))))),((29,25),2))),(45,((36,(((44,43),(41,30)),((23,22),21))),(42,3))))),1);
   tree tree_1101 [p = 0.000, P = 0.397] = [&W 0.000141] (((38,(39,37)),((33,20),((35,28),((40,(27,26)),((34,(32,24)),19))))),(31,(45,((4,((29,25),2)),((46,(6,((((18,17),(16,13)),10),((14,(15,(8,7))),(11,(12,(9,5))))))),((36,(((42,41),30),((44,43),(23,(22,21))))),3))))),1);
   tree tree_1102 [p = 0.000, P = 0.397] = [&W 0.000141] (((38,(39,37)),((33,20),((35,28),((40,(27,26)),((32,24),(34,19)))))),(31,((4,((29,25),2)),(((46,45),((((18,17),(16,13)),10),(6,((14,(15,(8,7))),(11,(12,(9,5))))))),(((42,36),((41,30),((44,43),((23,22),21)))),3)))),1);
   tree tree_1103 [p = 0.000, P = 0.397] = [&W 0.000141] (((39,(38,37)),((33,20),((35,28),((40,(27,26)),((34,(32,24)),19))))),(31,((4,((29,25),2)),(((46,45),((((18,17),(16,13)),10),(6,((14,(15,(8,7))),(11,(12,(9,5))))))),((36,((41,30),((44,43),((23,22),21)))),(42,3))))),1);
   tree tree_1104 [p = 0.000, P = 0.397] = [&W 0.000141] (((38,(39,37)),((33,20),((35,28),((40,(27,26)),((34,(32,24)),19))))),(31,((46,45),((4,((6,((((18,17),(16,13)),10),((14,(15,(8,7))),(11,(12,(9,5)))))),((29,25),2))),(((42,36),(((44,43),(41,30)),(22,(23,21)))),3)))),1);
   tree tree_1105 [p = 0.000, P = 0.397] = [&W 0.000141] (((38,(39,37)),((33,20),((35,28),((34,(40,(27,26))),((32,24),19))))),(31,((4,((29,25),2)),(((46,45),((((18,17),(16,13)),10),(6,((14,(15,(8,7))),(11,(12,(9,5))))))),((42,(36,(((44,43),(41,30)),((23,22),21)))),3)))),1);
   tree tree_1106 [p = 0.000, P = 0.398] = [&W 0.000141] (((38,(39,37)),((33,20),((35,28),((40,(27,26)),(34,((32,24),19)))))),(31,((4,((6,((((18,17),(16,13)),10),((14,(15,(8,7))),(11,(12,(9,5)))))),((29,25),2))),((46,45),(42,((36,((44,43),((41,30),((23,22),21)))),3))))),1);
   tree tree_1107 [p = 0.000, P = 0.398] = [&W 0.000141] (((38,(39,37)),((33,20),((35,28),((40,(27,26)),(34,((32,24),19)))))),(31,((4,((46,(6,((((18,17),(16,13)),10),((14,(15,(8,7))),(11,(12,(9,5))))))),((29,25),2))),(45,(42,((36,((41,30),((44,43),((23,22),21)))),3))))),1);
   tree tree_1108 [p = 0.000, P = 0.398] = [&W 0.000141] (((38,(39,37)),((33,20),((34,(35,28)),((40,(27,26)),((32,24),19))))),(31,((4,((29,25),2)),(((46,45),(6,((14,(15,(8,7))),((((18,17),(16,13)),10),(11,(12,(9,5))))))),((36,((44,43),((41,30),((23,22),21)))),(42,3))))),1);
   tree tree_1109 [p = 0.000, P = 0.398] = [&W 0.000141] (((39,(38,37)),((33,20),((35,28),((40,(27,26)),((34,(32,24)),19))))),(31,(45,((4,((29,25),2)),((46,(6,((((18,17),(16,13)),10),((14,(15,(8,7))),(11,(12,(9,5))))))),((42,(36,(((44,43),(41,30)),(23,(22,21))))),3))))),1);
   tree tree_1110 [p = 0.000, P = 0.398] = [&W 0.000141] (((38,(39,37)),((33,20),((35,28),((40,(27,26)),((34,(32,24)),19))))),(31,((4,((29,25),2)),((45,(46,((((18,17),(16,13)),10),(6,((14,(15,(8,7))),(11,(12,(9,5)))))))),((36,(((44,43),(41,30)),(22,(23,21)))),(42,3))))),1);
   tree tree_1111 [p = 0.000, P = 0.398] = [&W 0.000141] (((38,(39,37)),((33,20),((35,28),(34,((40,(27,26)),((32,24),19)))))),(31,((4,((46,(6,((((18,17),(16,13)),10),((14,(15,(8,7))),(11,(12,(9,5))))))),((29,25),2))),((45,42),((36,((41,30),((44,43),((23,22),21)))),3)))),1);
   tree tree_1112 [p = 0.000, P = 0.398] = [&W 0.000141] (((38,(39,37)),((33,20),((35,28),(34,((40,(27,26)),((32,24),19)))))),(31,((4,((6,((((18,17),(16,13)),10),((14,(15,(8,7))),(11,(12,(9,5)))))),((29,25),2))),((46,45),(((42,36),(((44,43),(41,30)),((23,22),21))),3)))),1);
   tree tree_1113 [p = 0.000, P = 0.399] = [&W 0.000141] (((38,(39,37)),((33,20),((34,(35,28)),((40,(27,26)),((32,24),19))))),(31,((4,((29,25),2)),(((46,45),(6,((14,(15,(8,7))),((((18,17),(16,13)),10),(11,(12,(9,5))))))),(42,((36,(((44,43),(41,30)),(22,(23,21)))),3))))),1);
   tree tree_1114 [p = 0.000, P = 0.399] = [&W 0.000141] (((38,(39,37)),((33,20),((35,28),((40,(27,26)),((34,(32,24)),19))))),(31,((4,((46,(6,((((18,17),(16,13)),10),((14,(15,(8,7))),(11,(12,(9,5))))))),((29,25),2))),(45,(((42,36),((44,43),((41,30),(22,(23,21))))),3)))),1);
   tree tree_1115 [p = 0.000, P = 0.399] = [&W 0.000141] (((38,(39,37)),((33,20),((34,(35,28)),((40,(27,26)),((32,24),19))))),(31,((4,((29,25),2)),(((46,45),(6,((14,(15,(8,7))),((((18,17),(16,13)),10),(11,(12,(9,5))))))),(42,((36,(((44,43),(41,30)),(23,(22,21)))),3))))),1);
   tree tree_1116 [p = 0.000, P = 0.399] = [&W 0.000141] (((38,(39,37)),((33,20),((35,28),((40,(27,26)),((34,(32,24)),19))))),(31,((4,((29,25),2)),(((46,45),(6,((14,(15,(8,7))),((((18,17),(16,13)),10),(11,(12,(9,5))))))),(42,((36,((44,43),((41,30),((23,22),21)))),3))))),1);
   tree tree_1117 [p = 0.000, P = 0.399] = [&W 0.000141] (((38,(39,37)),((33,20),((34,(35,28)),((40,(27,26)),((32,24),19))))),(31,((4,((46,(6,((((18,17),(16,13)),10),((14,(15,(8,7))),(11,(12,(9,5))))))),((29,25),2))),(45,((42,(36,(((44,43),(41,30)),((23,22),21)))),3)))),1);
   tree tree_1118 [p = 0.000, P = 0.399] = [&W 0.000141] (((38,(39,37)),((33,20),((35,28),((40,(27,26)),((34,(32,24)),19))))),(31,((4,((29,25),2)),(((46,45),((((18,17),(16,13)),10),(6,((14,(15,(8,7))),(11,(12,(9,5))))))),(42,((36,((((44,43),41),30),(22,(23,21)))),3))))),1);
   tree tree_1119 [p = 0.000, P = 0.399] = [&W 0.000141] (((38,(39,37)),((33,20),((35,28),((40,(27,26)),((34,(32,24)),19))))),(31,((4,((29,25),2)),(((46,45),((((18,17),(16,13)),10),(6,((14,(15,(8,7))),(11,(12,(9,5))))))),((36,(((44,43),((42,41),30)),(22,(23,21)))),3)))),1);
   tree tree_1120 [p = 0.000, P = 0.400] = [&W 0.000141] (((39,(38,37)),((33,20),((34,(35,28)),((40,(27,26)),((32,24),19))))),(31,((4,((6,((((18,17),(16,13)),10),((14,(15,(8,7))),(11,(12,(9,5)))))),((29,25),2))),((46,(45,42)),((36,((44,43),((41,30),((23,22),21)))),3)))),1);
   tree tree_1121 [p = 0.000, P = 0.400] = [&W 0.000141] (((39,(38,37)),((33,20),((34,(35,28)),((40,(27,26)),((32,24),19))))),(31,((4,((6,((((18,17),(16,13)),10),((14,(15,(8,7))),(11,(12,(9,5)))))),((29,25),2))),((46,45),((42,(36,(((44,43),(41,30)),((23,22),21)))),3)))),1);
   tree tree_1122 [p = 0.000, P = 0.400] = [&W 0.000141] (((38,(39,37)),((33,20),((35,28),((40,(27,26)),(34,((32,24),19)))))),(31,((4,((6,((((18,17),(16,13)),10),((14,(15,(8,7))),(11,(12,(9,5)))))),((29,25),2))),((46,45),(((42,36),(((44,43),(41,30)),((23,22),21))),3)))),1);
   tree tree_1123 [p = 0.000, P = 0.400] = [&W 0.000141] (((38,(39,37)),((33,20),((35,28),((40,(27,26)),((34,(32,24)),19))))),(31,(45,((4,((46,(6,((((18,17),(16,13)),10),((14,(15,(8,7))),(11,(12,(9,5))))))),((29,25),2))),(((42,36),((44,43),((41,30),(22,(23,21))))),3)))),1);
   tree tree_1124 [p = 0.000, P = 0.400] = [&W 0.000141] (((38,(39,37)),((33,20),((35,28),(34,((40,(27,26)),((32,24),19)))))),(31,((4,((29,25),2)),(((46,45),(6,((14,(15,(8,7))),((((18,17),(16,13)),10),(11,(12,(9,5))))))),(42,((36,(((44,43),(41,30)),((23,22),21))),3))))),1);
   tree tree_1125 [p = 0.000, P = 0.400] = [&W 0.000141] (((38,(39,37)),((33,20),((35,28),((40,(27,26)),((34,(32,24)),19))))),(31,((4,((29,25),2)),((45,(46,((((18,17),(16,13)),10),(6,((14,(15,(8,7))),(11,(12,(9,5)))))))),(((42,36),((44,43),((41,30),(22,(23,21))))),3)))),1);
   tree tree_1126 [p = 0.000, P = 0.400] = [&W 0.000141] (((38,(39,37)),((33,20),((35,28),((40,(27,26)),((34,(32,24)),19))))),(31,((4,((29,25),2)),(((46,45),((((18,17),(16,13)),10),(6,((14,(15,(8,7))),(11,(12,(9,5))))))),(((42,36),((44,43),((41,30),((23,22),21)))),3)))),1);
   tree tree_1127 [p = 0.000, P = 0.401] = [&W 0.000141] (((38,(39,37)),((33,20),((35,28),(34,((40,(27,26)),((32,24),19)))))),(31,(((46,45),(6,((((18,17),(16,13)),10),((14,(15,(8,7))),(11,(12,(9,5))))))),((4,((29,25),2)),(42,((36,(((44,43),(41,30)),(22,(23,21)))),3))))),1);
   tree tree_1128 [p = 0.000, P = 0.401] = [&W 0.000141] (((38,(39,37)),((33,20),((35,28),(34,((40,(27,26)),((32,24),19)))))),(31,(((46,45),(6,((((18,17),(16,13)),10),((14,(15,(8,7))),(11,(12,(9,5))))))),((4,((29,25),2)),((42,(36,(((44,43),(41,30)),(22,(23,21))))),3)))),1);
   tree tree_1129 [p = 0.000, P = 0.401] = [&W 0.000141] (((38,(39,37)),((33,20),((35,28),((40,(27,26)),((34,(32,24)),19))))),(31,((4,((29,25),2)),((45,(46,((((18,17),(16,13)),10),(6,((14,(15,(8,7))),(11,(12,(9,5)))))))),((36,(((44,43),(41,30)),((23,22),21))),(42,3))))),1);
   tree tree_1130 [p = 0.000, P = 0.401] = [&W 0.000141] (((38,(39,37)),((33,20),((35,28),(34,(((40,(27,26)),(32,24)),19))))),(31,((4,((29,25),2)),(((46,45),((((18,17),(16,13)),10),(6,((14,(15,(8,7))),(11,(12,(9,5))))))),((42,(36,(((44,43),(41,30)),((23,22),21)))),3)))),1);
   tree tree_1131 [p = 0.000, P = 0.401] = [&W 0.000141] ((((39,38),37),((33,20),((35,28),((40,(27,26)),((34,(32,24)),19))))),(31,((4,((29,25),2)),(((46,45),(6,((((18,17),(16,13)),10),((14,(15,(8,7))),(11,(12,(9,5))))))),((36,((44,43),((41,30),(23,(22,21))))),(42,3))))),1);
   tree tree_1132 [p = 0.000, P = 0.401] = [&W 0.000141] (((38,(39,37)),((33,20),((35,28),((40,(27,26)),((34,(32,24)),19))))),(31,((4,((29,25),2)),((45,(46,((((18,17),(16,13)),10),(6,((14,(15,(8,7))),(11,(12,(9,5)))))))),(((42,36),(((44,43),(41,30)),((23,22),21))),3)))),1);
   tree tree_1133 [p = 0.000, P = 0.401] = [&W 0.000141] (((38,(39,37)),((33,20),((35,28),((40,(27,26)),((34,(32,24)),19))))),(31,((4,((29,25),2)),((45,(46,((((18,17),(16,13)),10),(6,((14,(15,(8,7))),(11,(12,(9,5)))))))),(42,((36,((44,43),((41,30),((23,22),21)))),3))))),1);
   tree tree_1134 [p = 0.000, P = 0.402] = [&W 0.000141] (((38,(39,37)),((33,20),((35,28),((40,(27,26)),((34,(32,24)),19))))),(31,((4,((29,25),2)),(((46,45),((((18,17),(16,13)),10),(6,((14,(15,(8,7))),(11,(12,(9,5))))))),(42,((36,((41,((44,43),30)),((23,22),21))),3))))),1);
   tree tree_1135 [p = 0.000, P = 0.402] = [&W 0.000141] (((38,(39,37)),((33,20),(34,((35,28),((40,(27,26)),((32,24),19)))))),(31,((4,((29,25),2)),(((46,45),((((18,17),(16,13)),10),(6,((14,(15,(8,7))),(11,(12,(9,5))))))),(42,((36,((44,43),((41,30),(22,(23,21))))),3))))),1);
   tree tree_1136 [p = 0.000, P = 0.402] = [&W 0.000141] ((((39,38),37),((33,20),((35,28),((40,(27,26)),((34,(32,24)),19))))),(31,((4,((29,25),2)),(((46,45),(6,((((18,17),(16,13)),10),((14,(15,(8,7))),(11,(12,(9,5))))))),((42,(36,((41,30),((44,43),(23,(22,21)))))),3)))),1);
   tree tree_1137 [p = 0.000, P = 0.402] = [&W 0.000141] (((38,(39,37)),((33,20),((35,28),(34,((40,(27,26)),((32,24),19)))))),(31,((4,((6,((((18,17),(16,13)),10),((14,(15,(8,7))),(11,(12,(9,5)))))),((29,25),2))),((46,45),(42,((36,((44,43),((41,30),((23,22),21)))),3))))),1);
   tree tree_1138 [p = 0.000, P = 0.402] = [&W 0.000141] (((39,(38,37)),((33,20),((34,(35,28)),((40,(27,26)),((32,24),19))))),(31,((4,((29,25),2)),(((46,45),((((18,17),(16,13)),10),(6,((14,(15,(8,7))),(11,(12,(9,5))))))),((42,(36,((44,43),((41,30),((23,22),21))))),3)))),1);
   tree tree_1139 [p = 0.000, P = 0.402] = [&W 0.000141] (((38,(39,37)),((33,20),(34,((35,28),((40,(27,26)),((32,24),19)))))),(31,((4,((29,25),2)),(((46,45),((((18,17),(16,13)),10),(6,((14,(15,(8,7))),(11,(12,(9,5))))))),(((42,36),(((44,43),(41,30)),((23,22),21))),3)))),1);
   tree tree_1140 [p = 0.000, P = 0.402] = [&W 0.000141] ((((39,38),37),((33,20),(34,((35,28),((40,(27,26)),((32,24),19)))))),(31,((4,((29,25),2)),(((46,45),((((18,17),(16,13)),10),(6,((14,(15,(8,7))),(11,(12,(9,5))))))),(42,((36,((44,43),((41,30),(22,(23,21))))),3))))),1);
   tree tree_1141 [p = 0.000, P = 0.403] = [&W 0.000141] (((38,(39,37)),((33,20),(34,((35,28),((40,(27,26)),((32,24),19)))))),(31,((4,((29,25),2)),(((46,45),((((18,17),(16,13)),10),(6,((14,(15,(8,7))),(11,(12,(9,5))))))),(42,((36,((41,30),((44,43),((23,22),21)))),3))))),1);
   tree tree_1142 [p = 0.000, P = 0.403] = [&W 0.000141] (((39,(38,37)),((33,20),((35,28),((40,(27,26)),((34,(32,24)),19))))),(31,((4,((29,25),2)),(((46,45),(6,((((18,17),(16,13)),10),((14,(15,(8,7))),(11,(12,(9,5))))))),(((42,36),(((44,43),(41,30)),(23,(22,21)))),3)))),1);
   tree tree_1143 [p = 0.000, P = 0.403] = [&W 0.000141] (((38,(39,37)),((33,20),((35,28),(34,((40,(27,26)),((32,24),19)))))),(31,(45,((4,((46,(6,((((18,17),(16,13)),10),((14,(15,(8,7))),(11,(12,(9,5))))))),((29,25),2))),((42,(36,((44,43),((41,30),((23,22),21))))),3)))),1);
   tree tree_1144 [p = 0.000, P = 0.403] = [&W 0.000141] (((38,(39,37)),((33,20),((35,28),(((40,34),(27,26)),((32,24),19))))),(31,((4,((29,25),2)),(((46,45),((((18,17),(16,13)),10),(6,((14,(15,(8,7))),(11,(12,(9,5))))))),(42,((36,(((44,43),(41,30)),(22,(23,21)))),3))))),1);
   tree tree_1145 [p = 0.000, P = 0.403] = [&W 0.000141] (((39,(38,37)),((33,20),((34,(35,28)),((40,(27,26)),((32,24),19))))),(31,((4,((29,25),2)),(((46,45),((((18,17),(16,13)),10),(6,((14,(15,(8,7))),(11,(12,(9,5))))))),(42,((36,((41,30),((44,43),((23,22),21)))),3))))),1);
   tree tree_1146 [p = 0.000, P = 0.403] = [&W 0.000141] (((39,(38,37)),((33,20),((34,(35,28)),((40,(27,26)),((32,24),19))))),(31,((4,((29,25),2)),(((46,45),((((18,17),(16,13)),10),(6,((14,(15,(8,7))),(11,(12,(9,5))))))),((42,(36,(((44,43),(41,30)),((23,22),21)))),3)))),1);
   tree tree_1147 [p = 0.000, P = 0.403] = [&W 0.000141] (((39,(38,37)),((33,20),((35,28),((40,(27,26)),((34,(32,24)),19))))),(31,((4,((29,25),2)),(((46,45),(6,((((18,17),(16,13)),10),((14,(15,(8,7))),(11,(12,(9,5))))))),(((42,36),((44,43),((41,30),(23,(22,21))))),3)))),1);
   tree tree_1148 [p = 0.000, P = 0.404] = [&W 0.000141] ((((39,38),37),((33,20),((34,(35,28)),((40,(27,26)),((32,24),19))))),(31,((4,((29,25),2)),(((46,45),(6,((((18,17),(16,13)),10),((14,(15,(8,7))),(11,(12,(9,5))))))),((36,(((44,43),(41,30)),(22,(23,21)))),(42,3))))),1);
   tree tree_1149 [p = 0.000, P = 0.404] = [&W 0.000141] ((((39,38),37),((33,20),((34,(35,28)),((40,(27,26)),((32,24),19))))),(31,((4,((29,25),2)),(((46,45),(6,((((18,17),(16,13)),10),((14,(15,(8,7))),(11,(12,(9,5))))))),(((42,36),(((44,43),(41,30)),(22,(23,21)))),3)))),1);
   tree tree_1150 [p = 0.000, P = 0.404] = [&W 0.000141] (((38,(39,37)),((33,20),(34,((35,28),((40,(27,26)),((32,24),19)))))),(31,((4,((29,25),2)),(((46,45),(((((18,17),(16,13)),10),6),((14,(15,(8,7))),(11,(12,(9,5)))))),((36,(((44,43),(41,30)),((23,22),21))),(42,3))))),1);
   tree tree_1151 [p = 0.000, P = 0.404] = [&W 0.000141] (((38,(39,37)),((33,20),((34,(35,28)),((40,(27,26)),((32,24),19))))),(31,((4,((29,25),2)),(((46,45),(6,((((18,17),(16,13)),10),((14,(15,(8,7))),(11,(12,(9,5))))))),((36,((44,43),((41,30),(42,((23,22),21))))),3)))),1);
   tree tree_1152 [p = 0.000, P = 0.404] = [&W 0.000141] (((38,(39,37)),((33,20),((34,(35,28)),((40,(27,26)),((32,24),19))))),(31,((4,((29,25),2)),((45,(6,((((18,17),(16,13)),10),((14,(15,(8,7))),(11,(12,(9,5))))))),(46,(42,((36,(((44,43),(41,30)),((23,22),21))),3)))))),1);
   tree tree_1153 [p = 0.000, P = 0.404] = [&W 0.000141] (((38,(39,37)),((33,20),((34,(35,28)),((40,(27,26)),((32,24),19))))),(31,((4,((29,25),2)),((45,(46,(6,((((18,17),(16,13)),10),((14,(15,(8,7))),(11,(12,(9,5)))))))),(42,((36,((41,30),((44,43),((23,22),21)))),3))))),1);
   tree tree_1154 [p = 0.000, P = 0.404] = [&W 0.000141] (((38,(39,37)),((33,20),((34,(35,28)),((40,(27,26)),((32,24),19))))),(31,((4,((29,25),2)),(((46,45),(((((18,17),(16,13)),10),6),((14,(15,(8,7))),(11,(12,(9,5)))))),(((42,36),((44,43),((41,30),(22,(23,21))))),3)))),1);
   tree tree_1155 [p = 0.000, P = 0.405] = [&W 0.000141] (((38,(39,37)),((33,20),((34,(35,28)),((40,(27,26)),((32,24),19))))),(31,((4,((29,25),2)),(((46,45),(6,((((18,17),(16,13)),10),((14,(15,(8,7))),(11,(12,(9,5))))))),(42,((36,((((44,43),41),30),((23,22),21))),3))))),1);
   tree tree_1156 [p = 0.000, P = 0.405] = [&W 0.000141] (((38,(39,37)),((33,20),((34,(35,28)),((40,(27,26)),((32,24),19))))),(31,((4,((29,25),2)),((45,(46,(6,((((18,17),(16,13)),10),((14,(15,(8,7))),(11,(12,(9,5)))))))),(42,((36,((((44,43),41),30),((23,22),21))),3))))),1);
   tree tree_1157 [p = 0.000, P = 0.405] = [&W 0.000141] (((38,(39,37)),((33,20),((34,(35,28)),((40,(27,26)),((32,24),19))))),(31,((4,((29,25),2)),(((46,45),(((((18,17),(16,13)),10),6),((14,(15,(8,7))),(11,(12,(9,5)))))),((36,((44,43),((41,30),(22,(23,21))))),(42,3))))),1);
   tree tree_1158 [p = 0.000, P = 0.405] = [&W 0.000141] (((38,(39,37)),((33,20),((35,28),((34,(40,(27,26))),((32,24),19))))),(31,((4,((29,25),2)),(((46,45),(((((18,17),(16,13)),10),6),((14,(15,(8,7))),(11,(12,(9,5)))))),((36,(((44,43),(41,30)),((23,22),21))),(42,3))))),1);
   tree tree_1159 [p = 0.000, P = 0.405] = [&W 0.000141] (((38,(39,37)),((33,20),((35,28),((40,(27,26)),((32,24),(34,19)))))),(31,((4,((29,25),2)),(((46,45),(((((18,17),(16,13)),10),6),((14,(15,(8,7))),(11,(12,(9,5)))))),((42,(36,(((44,43),(41,30)),(22,(23,21))))),3)))),1);
   tree tree_1160 [p = 0.000, P = 0.405] = [&W 0.000141] ((((39,38),37),((33,20),((34,(35,28)),((40,(27,26)),((32,24),19))))),(31,((4,((29,25),2)),(((46,45),(6,((((18,17),(16,13)),10),((14,(15,(8,7))),(11,(12,(9,5))))))),(((42,36),((44,43),((41,30),((23,22),21)))),3)))),1);
   tree tree_1161 [p = 0.000, P = 0.405] = [&W 0.000141] (((38,(39,37)),((33,20),((34,(35,28)),((40,(27,26)),((32,24),19))))),(31,((4,((29,25),2)),(((46,45),(6,((((18,17),(16,13)),10),((14,(15,(8,7))),(11,(12,(9,5))))))),((36,((44,43),((42,(41,30)),((23,22),21)))),3)))),1);
   tree tree_1162 [p = 0.000, P = 0.405] = [&W 0.000141] (((38,(39,37)),((33,20),((34,(35,28)),((40,(27,26)),((32,24),19))))),(31,(45,((4,((29,25),2)),((46,(6,((((18,17),(16,13)),10),((14,(15,(8,7))),(11,(12,(9,5))))))),((42,(36,((41,30),((44,43),(22,(23,21)))))),3))))),1);
   tree tree_1163 [p = 0.000, P = 0.406] = [&W 0.000141] (((38,(39,37)),((33,20),((34,(35,28)),(((40,(27,26)),(32,24)),19)))),(31,((4,((29,25),2)),(((46,45),(((((18,17),(16,13)),10),6),((14,(15,(8,7))),(11,(12,(9,5)))))),(((42,36),(((44,43),(41,30)),(22,(23,21)))),3)))),1);
   tree tree_1164 [p = 0.000, P = 0.406] = [&W 0.000141] (((38,(39,37)),((33,20),((35,28),((40,(27,26)),((34,(32,24)),19))))),(31,((4,((29,25),2)),(((46,45),(((((18,17),(16,13)),10),6),((14,(15,(8,7))),(11,(12,(9,5)))))),(((42,36),((44,43),((41,30),((23,22),21)))),3)))),1);
   tree tree_1165 [p = 0.000, P = 0.406] = [&W 0.000141] (((38,(39,37)),((33,20),((34,(35,28)),((40,(27,26)),((32,24),19))))),(31,((4,((29,25),2)),(((46,45),(6,((((18,17),(16,13)),10),((14,(15,(8,7))),(11,(12,(9,5))))))),((36,((42,((44,43),(41,30))),((23,22),21))),3)))),1);
   tree tree_1166 [p = 0.000, P = 0.406] = [&W 0.000141] (((38,(39,37)),((33,20),((34,(35,28)),((40,(27,26)),((32,24),19))))),(31,(45,((4,((29,25),2)),((46,(6,((((18,17),(16,13)),10),((14,(15,(8,7))),(11,(12,(9,5))))))),((42,(36,(((44,43),(41,30)),(22,(23,21))))),3))))),1);
   tree tree_1167 [p = 0.000, P = 0.406] = [&W 0.000141] (((38,(39,37)),((33,20),((35,28),((40,(27,26)),((32,24),(34,19)))))),(31,((4,((29,25),2)),(((46,45),(((((18,17),(16,13)),10),6),((14,(15,(8,7))),(11,(12,(9,5)))))),(42,((36,((41,30),((44,43),(22,(23,21))))),3))))),1);
   tree tree_1168 [p = 0.000, P = 0.406] = [&W 0.000141] (((38,(39,37)),((33,20),((34,(35,28)),((40,(27,26)),((32,24),19))))),(31,((4,((29,25),2)),(45,((46,(6,((((18,17),(16,13)),10),((14,(15,(8,7))),(11,(12,(9,5))))))),((42,(36,(((44,43),(41,30)),(22,(23,21))))),3))))),1);
   tree tree_1169 [p = 0.000, P = 0.406] = [&W 0.000141] (((38,(39,37)),((33,20),((34,(35,28)),((40,(27,26)),((32,24),19))))),(31,((4,((29,25),2)),(((46,45),(6,((((18,17),(16,13)),10),((14,(15,(8,7))),(11,(12,(9,5))))))),((36,(((44,43),(42,(41,30))),((23,22),21))),3)))),1);
   tree tree_1170 [p = 0.000, P = 0.407] = [&W 0.000141] ((((39,38),37),((33,20),((34,(35,28)),((27,26),(40,((32,24),19)))))),(31,((4,((29,25),2)),(((46,45),(6,((((18,17),(16,13)),10),((14,(15,(8,7))),(11,(12,(9,5))))))),((42,(36,(((44,43),(41,30)),((23,22),21)))),3)))),1);
   tree tree_1171 [p = 0.000, P = 0.407] = [&W 0.000141] (((38,(39,37)),((33,20),((34,(35,28)),((40,(27,26)),((32,24),19))))),(31,((4,((29,25),2)),(((46,45),(((((18,17),(16,13)),10),6),((14,(15,(8,7))),(11,(12,(9,5)))))),((36,(((44,43),(41,30)),(22,(23,21)))),(42,3))))),1);
   tree tree_1172 [p = 0.000, P = 0.407] = [&W 0.000141] (((39,(38,37)),((33,20),((34,(35,28)),((40,(27,26)),((32,24),19))))),(31,((4,((29,25),2)),((45,(46,(6,((((18,17),(16,13)),10),((14,(15,(8,7))),(11,(12,(9,5)))))))),((42,(36,(((44,43),(41,30)),(22,(23,21))))),3)))),1);
   tree tree_1173 [p = 0.000, P = 0.407] = [&W 0.000141] (((38,(39,37)),((33,20),((35,28),(34,((40,(27,26)),((32,24),19)))))),(31,((4,((29,25),2)),(((46,45),(((((18,17),(16,13)),10),6),((14,(15,(8,7))),(11,(12,(9,5)))))),((36,(((44,43),((42,41),30)),((23,22),21))),3)))),1);
   tree tree_1174 [p = 0.000, P = 0.407] = [&W 0.000141] (((39,(38,37)),((33,20),((34,(35,28)),((40,(27,26)),((32,24),19))))),(31,((4,((29,25),2)),((45,(46,(6,((((18,17),(16,13)),10),((14,(15,(8,7))),(11,(12,(9,5)))))))),(42,((36,(((44,43),(41,30)),(22,(23,21)))),3))))),1);
   tree tree_1175 [p = 0.000, P = 0.407] = [&W 0.000141] (((38,(39,37)),((33,20),((34,(35,28)),((40,(27,26)),((32,24),19))))),(31,((4,((29,25),2)),((46,(6,((((18,17),(16,13)),10),((14,(15,(8,7))),(11,(12,(9,5))))))),(45,((36,(((44,43),(41,30)),((23,22),21))),(42,3)))))),1);
   tree tree_1176 [p = 0.000, P = 0.407] = [&W 0.000141] (((39,(38,37)),((33,20),((34,(35,28)),((40,(27,26)),((32,24),19))))),(31,((4,((29,25),2)),((45,(46,(6,((((18,17),(16,13)),10),((14,(15,(8,7))),(11,(12,(9,5)))))))),(((42,36),((44,43),((41,30),(22,(23,21))))),3)))),1);
   tree tree_1177 [p = 0.000, P = 0.408] = [&W 0.000141] (((38,(39,37)),((33,20),((35,28),(34,((40,(27,26)),((32,24),19)))))),(31,((4,((29,25),2)),(((46,45),(((((18,17),(16,13)),10),6),((14,(15,(8,7))),(11,(12,(9,5)))))),(42,((36,((44,43),((41,30),((23,22),21)))),3))))),1);
   tree tree_1178 [p = 0.000, P = 0.408] = [&W 0.000141] (((38,(39,37)),((33,20),((34,(35,28)),(40,((27,26),((32,24),19)))))),(31,((4,((29,25),2)),((45,(46,(6,((((18,17),(16,13)),10),((14,(15,(8,7))),(11,(12,(9,5)))))))),((42,(36,(((44,43),(41,30)),((23,22),21)))),3)))),1);
   tree tree_1179 [p = 0.000, P = 0.408] = [&W 0.000141] (((38,(39,37)),((33,20),((34,(35,28)),(40,((27,26),((32,24),19)))))),(31,((4,((29,25),2)),(((46,45),(6,((((18,17),(16,13)),10),((14,(15,(8,7))),(11,(12,(9,5))))))),((42,(36,((44,43),((41,30),((23,22),21))))),3)))),1);
   tree tree_1180 [p = 0.000, P = 0.408] = [&W 0.000141] (((38,(39,37)),((33,20),((35,28),((27,26),((40,34),((32,24),19)))))),(31,((4,((29,25),2)),(((46,45),(6,((((18,17),(16,13)),10),((14,(15,(8,7))),(11,(12,(9,5))))))),(((42,36),(((44,43),(41,30)),(22,(23,21)))),3)))),1);
   tree tree_1181 [p = 0.000, P = 0.408] = [&W 0.000141] (((38,(39,37)),((33,20),((34,(35,28)),((40,(27,26)),((32,24),19))))),(31,((4,((29,25),2)),((45,(46,(6,((((18,17),(16,13)),10),((14,(15,(8,7))),(11,(12,(9,5)))))))),((36,((44,43),((41,30),((23,22),21)))),(42,3))))),1);
   tree tree_1182 [p = 0.000, P = 0.408] = [&W 0.000141] (((38,(39,37)),((33,20),((34,(35,28)),((40,(27,26)),((32,24),19))))),(31,((4,((29,25),2)),(((46,45),(6,((((18,17),(16,13)),10),((14,(15,(8,7))),(11,(12,(9,5))))))),((36,((41,30),((44,43),((23,22),21)))),(42,3))))),1);
   tree tree_1183 [p = 0.000, P = 0.408] = [&W 0.000141] (((38,(39,37)),((33,20),((34,(35,28)),((40,(27,26)),((32,24),19))))),(31,(45,((4,((29,25),2)),((46,(6,((((18,17),(16,13)),10),((14,(15,(8,7))),(11,(12,(9,5))))))),(((42,36),((41,30),((44,43),((23,22),21)))),3))))),1);
   tree tree_1184 [p = 0.000, P = 0.409] = [&W 0.000141] (((38,(39,37)),((33,20),((34,(35,28)),((40,(27,26)),((32,24),19))))),(31,((4,((29,25),2)),((46,(45,(6,((((18,17),(16,13)),10),((14,(15,(8,7))),(11,(12,(9,5)))))))),((36,(((44,43),(41,30)),((23,22),21))),(42,3))))),1);
   tree tree_1185 [p = 0.000, P = 0.409] = [&W 0.000141] ((((39,38),37),((33,20),((34,(35,28)),((40,(27,26)),((32,24),19))))),(31,((4,((29,25),2)),(((46,45),(6,((((18,17),(16,13)),10),((14,(15,(8,7))),(11,(12,(9,5))))))),(((42,36),((41,30),((44,43),(22,(23,21))))),3)))),1);
   tree tree_1186 [p = 0.000, P = 0.409] = [&W 0.000141] (((38,(39,37)),((33,20),((34,(35,28)),((40,(27,26)),((32,24),19))))),(31,((4,((29,25),2)),((45,(46,(6,((((18,17),(16,13)),10),((14,(15,(8,7))),(11,(12,(9,5)))))))),((36,(((44,43),(41,30)),((23,22),21))),(42,3))))),1);
   tree tree_1187 [p = 0.000, P = 0.409] = [&W 0.000141] (((38,(39,37)),((33,20),((34,(35,28)),((40,(27,26)),((32,24),19))))),(31,((4,((29,25),2)),((45,(46,(((((18,17),(16,13)),10),6),((14,(15,(8,7))),(11,(12,(9,5))))))),(((42,36),(((44,43),(41,30)),(22,(23,21)))),3)))),1);
   tree tree_1188 [p = 0.000, P = 0.409] = [&W 0.000141] ((((39,38),37),((33,20),((34,(35,28)),((40,(27,26)),((32,24),19))))),(31,((4,((29,25),2)),((45,(46,(6,((((18,17),(16,13)),10),((14,(15,(8,7))),(11,(12,(9,5)))))))),(((42,36),(((44,43),(41,30)),(22,(23,21)))),3)))),1);
   tree tree_1189 [p = 0.000, P = 0.409] = [&W 0.000141] (((38,(39,37)),((33,20),((35,28),(((40,34),(27,26)),((32,24),19))))),(31,((4,((29,25),2)),(((46,45),(((((18,17),(16,13)),10),6),((14,(15,(8,7))),(11,(12,(9,5)))))),((42,(36,(((44,43),(41,30)),((23,22),21)))),3)))),1);
   tree tree_1190 [p = 0.000, P = 0.409] = [&W 0.000141] (((38,(39,37)),((33,20),((34,(35,28)),((40,(27,26)),((32,24),19))))),(31,((4,((29,25),2)),((45,(46,(6,((((18,17),(16,13)),10),((14,(15,(8,7))),(11,(12,(9,5)))))))),(((42,36),((44,43),((41,30),((23,22),21)))),3)))),1);
   tree tree_1191 [p = 0.000, P = 0.410] = [&W 0.000141] (((39,(38,37)),((33,20),((34,(35,28)),((40,(27,26)),((32,24),19))))),(31,((4,((29,25),2)),(((46,45),(6,((((18,17),(16,13)),10),((14,(15,(8,7))),(11,(12,(9,5))))))),((36,((41,30),((44,43),(22,(23,21))))),(42,3))))),1);
   tree tree_1192 [p = 0.000, P = 0.410] = [&W 0.000141] ((((39,38),37),((33,20),((34,(35,28)),((40,(27,26)),((32,24),19))))),(31,((4,((29,25),2)),(((46,45),(6,((((18,17),(16,13)),10),((14,(15,(8,7))),(11,(12,(9,5))))))),((42,(36,((44,43),((41,30),(22,(23,21)))))),3)))),1);
   tree tree_1193 [p = 0.000, P = 0.410] = [&W 0.000141] (((38,(39,37)),((33,20),((35,28),(34,((40,(27,26)),((32,24),19)))))),(31,((4,((29,25),2)),(((46,45),(((((18,17),(16,13)),10),6),((14,(15,(8,7))),(11,(12,(9,5)))))),(((42,36),((44,43),((41,30),((23,22),21)))),3)))),1);
   tree tree_1194 [p = 0.000, P = 0.410] = [&W 0.000141] ((((39,38),37),((33,20),((35,28),(34,((40,(27,26)),((32,24),19)))))),(31,((4,((29,25),2)),(((46,45),(((((18,17),(16,13)),10),6),((14,(15,(8,7))),(11,(12,(9,5)))))),((42,(36,(((44,43),(41,30)),((23,22),21)))),3)))),1);
   tree tree_1195 [p = 0.000, P = 0.410] = [&W 0.000141] (((38,(39,37)),((33,20),((34,(35,28)),(((40,(27,26)),(32,24)),19)))),(31,((4,((29,25),2)),(((46,45),(((((18,17),(16,13)),10),6),((14,(15,(8,7))),(11,(12,(9,5)))))),(42,((36,((41,30),((44,43),(22,(23,21))))),3))))),1);
   tree tree_1196 [p = 0.000, P = 0.410] = [&W 0.000141] (((38,(39,37)),((33,20),((35,28),((40,(27,26)),(34,((32,24),19)))))),(31,((4,((29,25),2)),(((46,45),(6,((((18,17),(16,13)),10),((14,(15,(8,7))),(11,(12,(9,5))))))),(((42,36),((41,30),((44,43),((23,22),21)))),3)))),1);
   tree tree_1197 [p = 0.000, P = 0.410] = [&W 0.000141] (((38,(39,37)),((33,20),((35,28),((40,(27,26)),(((34,32),24),19))))),(31,((4,((29,25),2)),(((46,45),(6,((((18,17),(16,13)),10),((14,(15,(8,7))),(11,(12,(9,5))))))),(42,((36,(((44,43),(41,30)),((23,22),21))),3))))),1);
   tree tree_1198 [p = 0.000, P = 0.411] = [&W 0.000141] (((38,(39,37)),((33,20),((35,28),((40,(27,26)),((32,24),(34,19)))))),(31,((4,((29,25),2)),((45,(46,(6,((((18,17),(16,13)),10),((14,(15,(8,7))),(11,(12,(9,5)))))))),((42,(36,((44,43),((41,30),(22,(23,21)))))),3)))),1);
   tree tree_1199 [p = 0.000, P = 0.411] = [&W 0.000141] ((((39,38),37),((33,20),((34,(35,28)),(((40,(27,26)),(32,24)),19)))),(31,((4,((29,25),2)),(((46,45),(((((18,17),(16,13)),10),6),((14,(15,(8,7))),(11,(12,(9,5)))))),((42,(36,(((44,43),(41,30)),(23,(22,21))))),3)))),1);
   tree tree_1200 [p = 0.000, P = 0.411] = [&W 0.000141] (((38,(39,37)),((33,20),((34,(35,28)),(((40,(27,26)),(32,24)),19)))),(31,((4,((29,25),2)),((45,(46,(((((18,17),(16,13)),10),6),((14,(15,(8,7))),(11,(12,(9,5))))))),((42,(36,((44,43),((41,30),(23,(22,21)))))),3)))),1);
   tree tree_1201 [p = 0.000, P = 0.411] = [&W 0.000141] (((38,(39,37)),((33,20),((35,28),((27,26),((40,34),((32,24),19)))))),(31,((4,((29,25),2)),(((46,45),(6,((((18,17),(16,13)),10),((14,(15,(8,7))),(11,(12,(9,5))))))),(42,((36,(((44,43),(41,30)),((23,22),21))),3))))),1);
   tree tree_1202 [p = 0.000, P = 0.411] = [&W 0.000141] (((38,(39,37)),((33,20),((35,28),((40,(27,26)),((32,24),(34,19)))))),(31,((4,((29,25),2)),(((46,45),(6,((((18,17),(16,13)),10),((14,(15,(8,7))),(11,(12,(9,5))))))),(42,((36,((41,30),((44,43),(22,(23,21))))),3))))),1);
   tree tree_1203 [p = 0.000, P = 0.411] = [&W 0.000141] ((((39,38),37),((33,20),((34,(35,28)),((40,(27,26)),((32,24),19))))),(31,((4,((29,25),2)),(((46,45),(6,((((18,17),(16,13)),10),((14,(15,(8,7))),(11,(12,(9,5))))))),((42,(36,((41,30),((44,43),((23,22),21))))),3)))),1);
   tree tree_1204 [p = 0.000, P = 0.411] = [&W 0.000141] (((38,(39,37)),((33,20),((34,(35,28)),((40,(27,26)),((32,24),19))))),(31,((4,((29,25),2)),(((46,45),((((16,((18,17),13)),10),6),((14,(15,(8,7))),(11,(12,(9,5)))))),((42,(36,((41,30),((44,43),((23,22),21))))),3)))),1);
   tree tree_1205 [p = 0.000, P = 0.412] = [&W 0.000141] (((38,(39,37)),((33,20),((35,28),((27,26),((40,34),((32,24),19)))))),(31,((4,((29,25),2)),(((46,45),(6,((((18,17),(16,13)),10),((14,(15,(8,7))),(11,(12,(9,5))))))),(42,((36,((44,43),((41,30),((23,22),21)))),3))))),1);
   tree tree_1206 [p = 0.000, P = 0.412] = [&W 0.000141] (((38,(39,37)),((33,20),((35,28),((27,26),((40,34),((32,24),19)))))),(31,((4,((29,25),2)),(((46,45),(6,((((18,17),(16,13)),10),((14,(15,(8,7))),(11,(12,(9,5))))))),(42,((36,((41,30),((44,43),((23,22),21)))),3))))),1);
   tree tree_1207 [p = 0.000, P = 0.412] = [&W 0.000141] (((38,(39,37)),((33,20),((34,(35,28)),(((40,(27,26)),(32,24)),19)))),(31,((4,((29,25),2)),(((46,45),(((((18,17),(16,13)),10),6),((14,(15,(8,7))),(11,(12,(9,5)))))),((42,(36,(((44,43),(41,30)),(23,(22,21))))),3)))),1);
   tree tree_1208 [p = 0.000, P = 0.412] = [&W 0.000141] (((39,(38,37)),((33,20),((35,28),((27,26),((40,34),((32,24),19)))))),(31,((4,((29,25),2)),(((46,45),(6,((((18,17),(16,13)),10),((14,(15,(8,7))),(11,(12,(9,5))))))),(((42,36),((41,30),((44,43),((23,22),21)))),3)))),1);
   tree tree_1209 [p = 0.000, P = 0.412] = [&W 0.000141] (((38,(39,37)),((33,20),((35,28),(34,(((40,(27,26)),(32,24)),19))))),(31,((4,((29,25),2)),((45,(46,(6,((((18,17),(16,13)),10),((14,(15,(8,7))),(11,(12,(9,5)))))))),(42,((36,((41,30),((44,43),(22,(23,21))))),3))))),1);
   tree tree_1210 [p = 0.000, P = 0.412] = [&W 0.000141] (((39,(38,37)),((33,20),((35,28),((40,(27,26)),(34,((32,24),19)))))),(31,((4,((29,25),2)),(((46,45),(6,((((18,17),(16,13)),10),((14,(15,(8,7))),(11,(12,(9,5))))))),(((42,36),((41,30),((44,43),((23,22),21)))),3)))),1);
   tree tree_1211 [p = 0.000, P = 0.412] = [&W 0.000141] (((39,(38,37)),((33,20),((35,28),((40,(27,26)),(34,((32,24),19)))))),(31,((4,((29,25),2)),((45,(46,(6,((((18,17),(16,13)),10),((14,(15,(8,7))),(11,(12,(9,5)))))))),(42,((36,(((44,43),(41,30)),((23,22),21))),3))))),1);
   tree tree_1212 [p = 0.000, P = 0.413] = [&W 0.000141] (((39,(38,37)),((33,20),((35,28),((40,(27,26)),(34,((32,24),19)))))),(31,((4,((29,25),2)),(((46,45),(6,((((18,17),(16,13)),10),((14,(15,(8,7))),(11,(12,(9,5))))))),(42,((36,((41,30),((44,43),((23,22),21)))),3))))),1);
   tree tree_1213 [p = 0.000, P = 0.413] = [&W 0.000141] ((((39,38),37),((33,20),((35,28),((40,(27,26)),(34,((32,24),19)))))),(31,((4,((29,25),2)),(((46,45),(6,((((18,17),(16,13)),10),((14,(15,(8,7))),(11,(12,(9,5))))))),((42,(36,((41,30),((44,43),((23,22),21))))),3)))),1);
   tree tree_1214 [p = 0.000, P = 0.413] = [&W 0.000141] (((38,(39,37)),((33,20),((35,28),((40,(27,26)),((32,24),(34,19)))))),(31,((4,((29,25),2)),(((46,45),(6,((((18,17),(16,13)),10),((14,(15,(8,7))),(11,(12,(9,5))))))),(((42,36),(((44,43),(41,30)),(22,(23,21)))),3)))),1);
   tree tree_1215 [p = 0.000, P = 0.413] = [&W 0.000141] (((38,(39,37)),((33,20),((35,28),((40,(27,26)),((32,24),(34,19)))))),(31,((4,((29,25),2)),(((46,45),(6,((((18,17),(16,13)),10),((14,(15,(8,7))),(11,(12,(9,5))))))),(42,((36,((44,43),((41,30),(22,(23,21))))),3))))),1);
   tree tree_1216 [p = 0.000, P = 0.413] = [&W 0.000141] (((38,(39,37)),((33,20),((34,(35,28)),((27,26),(40,((32,24),19)))))),(31,((4,((29,25),2)),(((46,45),(((((18,17),(16,13)),10),6),((14,(15,(8,7))),(11,(12,(9,5)))))),(42,((36,(((44,43),(41,30)),(23,(22,21)))),3))))),1);
   tree tree_1217 [p = 0.000, P = 0.413] = [&W 0.000141] ((((39,38),37),((33,20),((35,28),((40,(27,26)),(34,((32,24),19)))))),(31,((4,((29,25),2)),((45,(46,(6,((((18,17),(16,13)),10),((14,(15,(8,7))),(11,(12,(9,5)))))))),(42,((36,(((44,43),(41,30)),((23,22),21))),3))))),1);
   tree tree_1218 [p = 0.000, P = 0.413] = [&W 0.000141] ((((39,38),37),((33,20),((35,28),((40,(27,26)),(34,((32,24),19)))))),(31,((4,((29,25),2)),(((46,45),(6,((((18,17),(16,13)),10),((14,(15,(8,7))),(11,(12,(9,5))))))),(((42,36),(((44,43),(41,30)),((23,22),21))),3)))),1);
   tree tree_1219 [p = 0.000, P = 0.414] = [&W 0.000141] (((39,(38,37)),((33,20),((34,(35,28)),((40,(27,26)),((32,24),19))))),(31,((4,((29,25),2)),(((46,45),(6,((((18,17),(16,13)),10),((14,(15,(8,7))),(11,(12,(9,5))))))),(((42,36),((41,30),((44,43),((23,22),21)))),3)))),1);
   tree tree_1220 [p = 0.000, P = 0.414] = [&W 0.000141] (((38,(39,37)),((33,20),((34,(35,28)),(((40,(27,26)),(32,24)),19)))),(31,((4,((29,25),2)),(((46,45),(((((18,17),(16,13)),10),6),((14,(15,(8,7))),(11,(12,(9,5)))))),((36,(((44,43),(41,30)),(22,(23,21)))),(42,3))))),1);
   tree tree_1221 [p = 0.000, P = 0.414] = [&W 0.000141] (((38,(39,37)),((33,20),((35,28),((40,(27,26)),((34,(32,24)),19))))),(31,((4,((29,25),2)),(((46,45),(((((18,17),(16,13)),10),6),((14,(15,(8,7))),(11,(12,(9,5)))))),((42,(36,((44,43),((41,30),((23,22),21))))),3)))),1);
   tree tree_1222 [p = 0.000, P = 0.414] = [&W 0.000141] (((38,(39,37)),((33,20),((34,(35,28)),((40,(27,26)),((32,24),19))))),(31,(45,((4,((29,25),2)),((46,(6,((((18,17),(16,13)),10),((14,(15,(8,7))),(11,(12,(9,5))))))),(((42,36),(((44,43),(41,30)),(22,(23,21)))),3))))),1);
   tree tree_1223 [p = 0.000, P = 0.414] = [&W 0.000141] (((38,(39,37)),((33,20),((35,28),((40,(27,26)),((32,24),(34,19)))))),(31,((4,((29,25),2)),(((46,45),(6,((((18,17),(16,13)),10),((14,(15,(8,7))),(11,(12,(9,5))))))),(((42,36),((44,43),((41,30),(22,(23,21))))),3)))),1);
   tree tree_1224 [p = 0.000, P = 0.414] = [&W 0.000141] (((38,(39,37)),((33,20),((34,(35,28)),((40,(27,26)),((32,24),19))))),(31,((4,((29,25),2)),((45,(46,(6,((((18,17),(16,13)),10),((14,(15,(8,7))),(11,(12,(9,5)))))))),(((42,36),((41,30),((44,43),(22,(23,21))))),3)))),1);
   tree tree_1225 [p = 0.000, P = 0.414] = [&W 0.000141] (((38,(39,37)),((33,20),((35,28),((40,(27,26)),((34,(32,24)),19))))),(31,((4,((29,25),2)),(((46,45),(((((18,17),(16,13)),10),6),((14,(15,(8,7))),(11,(12,(9,5)))))),((42,(36,((41,30),((44,43),((23,22),21))))),3)))),1);
   tree tree_1226 [p = 0.000, P = 0.414] = [&W 0.000141] (((38,(39,37)),((33,20),((34,(35,28)),((40,(27,26)),((32,24),19))))),(31,((4,((29,25),2)),((46,(45,(6,((((18,17),(16,13)),10),((14,(15,(8,7))),(11,(12,(9,5)))))))),(42,((36,(((44,43),(41,30)),((23,22),21))),3))))),1);
   tree tree_1227 [p = 0.000, P = 0.415] = [&W 0.000141] (((38,(39,37)),((33,20),((34,(35,28)),((40,(27,26)),((32,24),19))))),(31,((4,((29,25),2)),((45,(6,((((18,17),(16,13)),10),((14,(15,(8,7))),(11,(12,(9,5))))))),((46,42),((36,(((44,43),(41,30)),(22,(23,21)))),3))))),1);
   tree tree_1228 [p = 0.000, P = 0.415] = [&W 0.000141] (((38,(39,37)),((33,20),((35,28),((40,(27,26)),((34,(32,24)),19))))),(31,((4,((29,25),2)),((45,(46,(((((18,17),(16,13)),10),6),((14,(15,(8,7))),(11,(12,(9,5))))))),(42,((36,((44,43),((41,30),((23,22),21)))),3))))),1);
   tree tree_1229 [p = 0.000, P = 0.415] = [&W 0.000141] (((38,(39,37)),((33,20),((35,28),((40,(27,26)),((34,(32,24)),19))))),(31,((4,((29,25),2)),((45,(46,(((((18,17),(16,13)),10),6),((14,(15,(8,7))),(11,(12,(9,5))))))),(42,((36,(((44,43),(41,30)),((23,22),21))),3))))),1);
   tree tree_1230 [p = 0.000, P = 0.415] = [&W 0.000141] ((((39,38),37),((33,20),((34,(35,28)),((40,(27,26)),((32,24),19))))),(31,((4,((29,25),2)),((45,(46,(6,((((18,17),(16,13)),10),((14,(15,(8,7))),(11,(12,(9,5)))))))),((42,(36,((41,30),((44,43),((23,22),21))))),3)))),1);
   tree tree_1231 [p = 0.000, P = 0.415] = [&W 0.000141] (((39,(38,37)),((33,20),((35,28),((40,(27,26)),((34,(32,24)),19))))),(31,((4,((29,25),2)),(((46,45),(((((18,17),(16,13)),10),6),((14,(15,(8,7))),(11,(12,(9,5)))))),(((42,36),(((44,43),(41,30)),((23,22),21))),3)))),1);
   tree tree_1232 [p = 0.000, P = 0.415] = [&W 0.000141] (((38,(39,37)),((33,20),((34,(35,28)),((27,26),(40,((32,24),19)))))),(31,((4,((29,25),2)),(((46,45),(6,((((18,17),(16,13)),10),((14,(15,(8,7))),(11,(12,(9,5))))))),((42,(36,((44,43),((41,30),(22,(23,21)))))),3)))),1);
   tree tree_1233 [p = 0.000, P = 0.415] = [&W 0.000141] (((39,(38,37)),((33,20),((34,(35,28)),((40,(27,26)),((32,24),19))))),(31,((4,((29,25),2)),(((46,45),(6,((((18,17),(16,13)),10),((14,(15,(8,7))),(11,(12,(9,5))))))),((36,((42,((44,43),(41,30))),((23,22),21))),3)))),1);
   tree tree_1234 [p = 0.000, P = 0.416] = [&W 0.000141] (((38,(39,37)),((33,20),((35,28),((40,(27,26)),(((34,32),24),19))))),(31,((4,((29,25),2)),(((46,45),(6,((((18,17),(16,13)),10),((14,(15,(8,7))),(11,(12,(9,5))))))),(42,((36,((41,30),((44,43),((23,22),21)))),3))))),1);
   tree tree_1235 [p = 0.000, P = 0.416] = [&W 0.000141] (((38,(39,37)),((33,20),((34,(35,28)),(40,((27,26),((32,24),19)))))),(31,((4,((29,25),2)),(((46,45),(6,((((18,17),(16,13)),10),((14,(15,(8,7))),(11,(12,(9,5))))))),(42,((36,((44,43),((41,30),(22,(23,21))))),3))))),1);
   tree tree_1236 [p = 0.000, P = 0.416] = [&W 0.000141] (((38,(39,37)),((33,20),((34,(35,28)),(40,((27,26),((32,24),19)))))),(31,((4,((29,25),2)),(((46,45),(6,((((18,17),(16,13)),10),((14,(15,(8,7))),(11,(12,(9,5))))))),((36,(((44,43),(41,30)),(22,(23,21)))),(42,3))))),1);
   tree tree_1237 [p = 0.000, P = 0.416] = [&W 0.000141] (((39,(38,37)),((33,20),((34,(35,28)),((40,(27,26)),((32,24),19))))),(31,((4,((29,25),2)),(((46,45),(6,((((18,17),(16,13)),10),((14,(15,(8,7))),(11,(12,(9,5))))))),((36,(42,(((44,43),(41,30)),((23,22),21)))),3)))),1);
   tree tree_1238 [p = 0.000, P = 0.416] = [&W 0.000141] (((39,(38,37)),((33,20),((35,28),((40,(27,26)),((34,(32,24)),19))))),(31,((4,((29,25),2)),(((46,45),(((((18,17),(16,13)),10),6),((14,(15,(8,7))),(11,(12,(9,5)))))),(42,((36,((44,43),((41,30),((23,22),21)))),3))))),1);
   tree tree_1239 [p = 0.000, P = 0.416] = [&W 0.000141] (((39,(38,37)),((33,20),((35,28),((40,(27,26)),((34,(32,24)),19))))),(31,((4,((29,25),2)),(((46,45),(((((18,17),(16,13)),10),6),((14,(15,(8,7))),(11,(12,(9,5)))))),((36,((41,30),((44,43),((23,22),21)))),(42,3))))),1);
   tree tree_1240 [p = 0.000, P = 0.416] = [&W 0.000141] (((38,(39,37)),((33,20),((34,(35,28)),(40,((27,26),((32,24),19)))))),(31,((4,((29,25),2)),((45,(46,(6,((((18,17),(16,13)),10),((14,(15,(8,7))),(11,(12,(9,5)))))))),(42,((36,((44,43),((41,30),(22,(23,21))))),3))))),1);
   tree tree_1241 [p = 0.000, P = 0.417] = [&W 0.000141] (((39,(38,37)),((33,20),((34,(35,28)),((40,(27,26)),((32,24),19))))),(31,((4,((29,25),2)),(((46,45),(6,((((18,17),(16,13)),10),((14,(15,(8,7))),(11,(12,(9,5))))))),((42,(36,((41,30),((44,43),((23,22),21))))),3)))),1);
   tree tree_1242 [p = 0.000, P = 0.417] = [&W 0.000141] (((38,(39,37)),((33,20),((34,(35,28)),(40,((27,26),((32,24),19)))))),(31,((4,((29,25),2)),(((46,45),(6,((((18,17),(16,13)),10),((14,(15,(8,7))),(11,(12,(9,5))))))),(42,((36,(((44,43),(41,30)),(22,(23,21)))),3))))),1);
   tree tree_1243 [p = 0.000, P = 0.417] = [&W 0.000141] (((38,(39,37)),((33,20),((35,28),((40,(27,26)),((34,(32,24)),19))))),(31,((4,((29,25),2)),(((46,45),(6,((((18,17),(16,13)),10),((14,(15,(8,7))),(11,(12,(9,5))))))),((36,(42,((41,30),((44,43),(22,(23,21)))))),3)))),1);
   tree tree_1244 [p = 0.000, P = 0.417] = [&W 0.000141] (((38,(39,37)),((33,20),((35,28),((40,(27,26)),((34,(32,24)),19))))),(31,((4,((29,25),2)),(((46,45),(((((18,17),(16,13)),10),6),((14,(15,(8,7))),(11,(12,(9,5)))))),((36,((41,30),((44,43),(22,(23,21))))),(42,3))))),1);
   tree tree_1245 [p = 0.000, P = 0.417] = [&W 0.000141] (((38,(39,37)),((33,20),((35,28),((40,(27,26)),((34,(32,24)),19))))),(31,((4,((29,25),2)),((45,(46,(((((18,17),(16,13)),10),6),((14,(15,(8,7))),(11,(12,(9,5))))))),(((42,36),((41,30),((44,43),(22,(23,21))))),3)))),1);
   tree tree_1246 [p = 0.000, P = 0.417] = [&W 0.000141] (((38,(39,37)),((33,20),((35,28),(34,((40,(27,26)),((32,24),19)))))),(31,((4,((29,25),2)),(((46,45),(6,((((18,17),(16,13)),10),((14,(15,(8,7))),(11,(12,(9,5))))))),((36,(42,(((44,43),(41,30)),(22,(23,21))))),3)))),1);
   tree tree_1247 [p = 0.000, P = 0.417] = [&W 0.000141] (((38,(39,37)),((33,20),((34,(35,28)),((40,(27,26)),((32,24),19))))),(31,((4,((29,25),2)),((45,(((((18,17),(16,13)),10),6),((14,(15,(8,7))),(11,(12,(9,5)))))),((46,42),((36,(((44,43),(41,30)),((23,22),21))),3))))),1);
   tree tree_1248 [p = 0.000, P = 0.418] = [&W 0.000141] (((38,(39,37)),((33,20),((35,28),((40,(27,26)),((34,(32,24)),19))))),(31,((4,((29,25),2)),((45,(46,(6,((((18,17),(16,13)),10),((14,(15,(8,7))),(11,(12,(9,5)))))))),((36,(((44,43),(41,30)),(22,(23,21)))),(42,3))))),1);
   tree tree_1249 [p = 0.000, P = 0.418] = [&W 0.000141] (((38,(39,37)),((33,20),((35,28),((40,(27,26)),(34,((32,24),19)))))),(31,((4,((29,25),2)),(((46,45),(((((18,17),(16,13)),10),6),((14,(15,(8,7))),(11,(12,(9,5)))))),((36,(42,(((44,43),(41,30)),(22,(23,21))))),3)))),1);
   tree tree_1250 [p = 0.000, P = 0.418] = [&W 0.000141] (((38,(39,37)),((33,20),((34,(35,28)),((40,(27,26)),((32,24),19))))),(31,((4,((29,25),2)),(((46,45),(((((18,17),(16,13)),10),6),((14,(15,(8,7))),(11,(12,(9,5)))))),(((42,36),((44,43),((41,30),((23,22),21)))),3)))),1);
   tree tree_1251 [p = 0.000, P = 0.418] = [&W 0.000141] ((((39,38),37),((33,20),((35,28),(34,((40,(27,26)),((32,24),19)))))),(31,((4,((29,25),2)),((45,(46,(6,((((18,17),(16,13)),10),((14,(15,(8,7))),(11,(12,(9,5)))))))),(42,((36,(((44,43),(41,30)),(22,(23,21)))),3))))),1);
   tree tree_1252 [p = 0.000, P = 0.418] = [&W 0.000141] (((38,(39,37)),((33,20),((35,28),((40,(27,26)),((34,(32,24)),19))))),(31,((4,((29,25),2)),((45,(6,((((18,17),(16,13)),10),((14,(15,(8,7))),(11,(12,(9,5))))))),((46,42),((36,(((44,43),(41,30)),(22,(23,21)))),3))))),1);
   tree tree_1253 [p = 0.000, P = 0.418] = [&W 0.000141] (((38,(39,37)),((33,20),((34,(35,28)),((40,(27,26)),((32,24),19))))),(31,((4,((29,25),2)),((((((18,17),(16,13)),10),6),((14,(15,(8,7))),(11,(12,(9,5))))),(((46,45),42),((36,(((44,43),(41,30)),((23,22),21))),3))))),1);
   tree tree_1254 [p = 0.000, P = 0.418] = [&W 0.000141] (((38,(39,37)),((33,20),((34,(35,28)),((40,(27,26)),((32,24),19))))),(31,((4,((29,25),2)),(((46,45),(((((18,17),(16,13)),10),6),((14,(15,(8,7))),(11,(12,(9,5)))))),((36,(42,((41,30),((44,43),((23,22),21))))),3)))),1);
   tree tree_1255 [p = 0.000, P = 0.419] = [&W 0.000141] ((((39,38),37),((33,20),((35,28),((40,(27,26)),((34,(32,24)),19))))),(31,((4,((29,25),2)),(((46,45),(6,((((18,17),(16,13)),10),((14,(15,(8,7))),(11,(12,(9,5))))))),((42,(36,((44,43),((41,30),(22,(23,21)))))),3)))),1);
   tree tree_1256 [p = 0.000, P = 0.419] = [&W 0.000141] (((38,(39,37)),((33,20),((35,28),(34,((40,(27,26)),((32,24),19)))))),(31,((4,((29,25),2)),(((46,45),(6,((((18,17),(16,13)),10),((14,(15,(8,7))),(11,(12,(9,5))))))),((36,((44,43),((41,30),(22,(23,21))))),(42,3))))),1);
   tree tree_1257 [p = 0.000, P = 0.419] = [&W 0.000141] ((((39,38),37),((33,20),((35,28),((40,(27,26)),((34,(32,24)),19))))),(31,((4,((29,25),2)),(((46,45),(6,((((18,17),(16,13)),10),((14,(15,(8,7))),(11,(12,(9,5))))))),((36,((44,43),((42,(41,30)),(22,(23,21))))),3)))),1);
   tree tree_1258 [p = 0.000, P = 0.419] = [&W 0.000141] (((39,(38,37)),((33,20),((35,28),((40,(27,26)),((34,(32,24)),19))))),(31,((4,((29,25),2)),(((46,45),(6,((((18,17),(16,13)),10),((14,(15,(8,7))),(11,(12,(9,5))))))),((36,((41,30),((44,43),(22,(23,21))))),(42,3))))),1);
   tree tree_1259 [p = 0.000, P = 0.419] = [&W 0.000141] ((((39,38),37),((33,20),((35,28),((40,(27,26)),((34,(32,24)),19))))),(31,((4,((29,25),2)),((45,(46,(6,((((18,17),(16,13)),10),((14,(15,(8,7))),(11,(12,(9,5)))))))),((42,(36,(((44,43),(41,30)),(22,(23,21))))),3)))),1);
   tree tree_1260 [p = 0.000, P = 0.419] = [&W 0.000141] (((38,(39,37)),((33,20),((35,28),(34,((40,(27,26)),((32,24),19)))))),(31,((4,((29,25),2)),(((46,45),(6,((((18,17),(16,13)),10),((14,(15,(8,7))),(11,(12,(9,5))))))),((36,((41,30),((44,43),(22,(23,21))))),(42,3))))),1);
   tree tree_1261 [p = 0.000, P = 0.419] = [&W 0.000141] (((38,(39,37)),((33,20),((35,28),(((40,34),(27,26)),((32,24),19))))),(31,((4,((29,25),2)),((45,(46,(((((18,17),(16,13)),10),6),((14,(15,(8,7))),(11,(12,(9,5))))))),(((42,36),(((44,43),(41,30)),(22,(23,21)))),3)))),1);
   tree tree_1262 [p = 0.000, P = 0.420] = [&W 0.000141] (((38,(39,37)),((33,20),((35,28),((40,(27,26)),((34,(32,24)),19))))),(31,((4,((29,25),2)),((45,(46,(6,((((18,17),(16,13)),10),((14,(15,(8,7))),(11,(12,(9,5)))))))),((42,(36,((41,30),((44,43),(22,(23,21)))))),3)))),1);
   tree tree_1263 [p = 0.000, P = 0.420] = [&W 0.000141] ((((39,38),37),((33,20),((35,28),((40,(27,26)),((34,(32,24)),19))))),(31,((4,((29,25),2)),(((46,45),(6,((((18,17),(16,13)),10),((14,(15,(8,7))),(11,(12,(9,5))))))),(42,((36,((44,43),((41,30),(22,(23,21))))),3))))),1);
   tree tree_1264 [p = 0.000, P = 0.420] = [&W 0.000141] (((38,(39,37)),((33,20),((35,28),(34,((40,(27,26)),((32,24),19)))))),(31,(45,((4,((29,25),2)),((46,(6,((((18,17),(16,13)),10),((14,(15,(8,7))),(11,(12,(9,5))))))),(((42,36),(((44,43),(41,30)),(22,(23,21)))),3))))),1);
   tree tree_1265 [p = 0.000, P = 0.420] = [&W 0.000141] ((((39,38),37),((33,20),((35,28),((40,(27,26)),((34,(32,24)),19))))),(31,(45,((4,((29,25),2)),((46,(6,((((18,17),(16,13)),10),((14,(15,(8,7))),(11,(12,(9,5))))))),(42,((36,(((44,43),(41,30)),(22,(23,21)))),3)))))),1);
   tree tree_1266 [p = 0.000, P = 0.420] = [&W 0.000141] (((38,(39,37)),((33,20),((35,28),((40,(27,26)),((34,(32,24)),19))))),(31,((46,45),((4,((29,25),2)),((((((18,17),(16,13)),10),6),((14,(15,(8,7))),(11,(12,(9,5))))),(((42,36),(((44,43),(41,30)),(22,(23,21)))),3))))),1);
   tree tree_1267 [p = 0.000, P = 0.420] = [&W 0.000141] (((39,(38,37)),((33,20),((35,28),(34,((40,(27,26)),((32,24),19)))))),(31,((4,((29,25),2)),(((46,45),(6,((((18,17),(16,13)),10),((14,(15,(8,7))),(11,(12,(9,5))))))),((42,(36,(((44,43),(41,30)),(22,(23,21))))),3)))),1);
   tree tree_1268 [p = 0.000, P = 0.420] = [&W 0.000141] ((((39,38),37),((33,20),((35,28),((40,(27,26)),((34,(32,24)),19))))),(31,((4,((29,25),2)),((45,(((((18,17),(16,13)),10),6),((14,(15,(8,7))),(11,(12,(9,5)))))),((46,42),((36,(((44,43),(41,30)),(22,(23,21)))),3))))),1);
   tree tree_1269 [p = 0.000, P = 0.421] = [&W 0.000141] (((38,(39,37)),((33,20),((35,28),((40,(27,26)),((32,24),(34,19)))))),(31,((4,((29,25),2)),(((46,45),(((((18,17),(16,13)),10),6),((14,(15,(8,7))),(11,(12,(9,5)))))),(((42,36),(((44,43),(41,30)),((23,22),21))),3)))),1);
   tree tree_1270 [p = 0.000, P = 0.421] = [&W 0.000141] (((38,(39,37)),((33,20),((35,28),((40,(27,26)),((34,(32,24)),19))))),(31,((4,((29,25),2)),(((46,45),(6,((((18,17),(16,13)),10),((14,(15,(8,7))),(11,(12,(9,5))))))),((36,((41,(42,30)),((44,43),(22,(23,21))))),3)))),1);
   tree tree_1271 [p = 0.000, P = 0.421] = [&W 0.000141] (((39,(38,37)),((33,20),((35,28),(34,((40,(27,26)),((32,24),19)))))),(31,((4,((29,25),2)),(((46,45),(6,((((18,17),(16,13)),10),((14,(15,(8,7))),(11,(12,(9,5))))))),((36,(42,(((44,43),(41,30)),(22,(23,21))))),3)))),1);
   tree tree_1272 [p = 0.000, P = 0.421] = [&W 0.000141] ((((39,38),37),((33,20),((35,28),((40,(27,26)),((34,(32,24)),19))))),(31,((4,((29,25),2)),(((46,45),(((((18,17),(16,13)),10),6),((14,(15,(8,7))),(11,(12,(9,5)))))),(42,((36,(((44,43),(41,30)),(22,(23,21)))),3))))),1);
   tree tree_1273 [p = 0.000, P = 0.421] = [&W 0.000141] (((38,(39,37)),((33,20),((35,28),(((40,(27,26)),(32,24)),(34,19))))),(31,((4,((29,25),2)),(((46,45),(((((18,17),(16,13)),10),6),((14,(15,(8,7))),(11,(12,(9,5)))))),((42,(36,(((44,43),(41,30)),((23,22),21)))),3)))),1);
   tree tree_1274 [p = 0.000, P = 0.421] = [&W 0.000141] (((38,(39,37)),((33,20),((34,(35,28)),(((40,(27,26)),(32,24)),19)))),(31,((4,((29,25),2)),(((46,45),(((((18,17),(16,13)),10),6),((14,(15,(8,7))),(11,(12,(9,5)))))),(((42,36),((44,43),((41,30),((23,22),21)))),3)))),1);
   tree tree_1275 [p = 0.000, P = 0.421] = [&W 0.000141] (((38,(39,37)),((33,20),((35,28),((34,(40,(27,26))),((32,24),19))))),(31,((4,((29,25),2)),((45,(46,(6,((((18,17),(16,13)),10),((14,(15,(8,7))),(11,(12,(9,5)))))))),((42,(36,((44,43),((41,30),(22,(23,21)))))),3)))),1);
   tree tree_1276 [p = 0.000, P = 0.422] = [&W 0.000141] ((((39,38),37),((33,20),((35,28),((40,(27,26)),((34,(32,24)),19))))),(31,((4,((29,25),2)),((45,(46,(((((18,17),(16,13)),10),6),((14,(15,(8,7))),(11,(12,(9,5))))))),((42,(36,(((44,43),(41,30)),(22,(23,21))))),3)))),1);
   tree tree_1277 [p = 0.000, P = 0.422] = [&W 0.000141] (((38,(39,37)),((33,20),((35,28),((34,(40,(27,26))),((32,24),19))))),(31,((4,((29,25),2)),(((46,45),(6,((((18,17),(16,13)),10),((14,(15,(8,7))),(11,(12,(9,5))))))),(((42,36),(((44,43),(41,30)),(22,(23,21)))),3)))),1);
   tree tree_1278 [p = 0.000, P = 0.422] = [&W 0.000141] (((38,(39,37)),((33,20),((34,(35,28)),((40,(27,26)),((32,24),19))))),(31,((4,((29,25),2)),(((46,45),(((((18,17),(16,13)),10),6),((14,(15,(8,7))),(11,(12,(9,5)))))),((36,((41,30),((44,43),((23,22),21)))),(42,3))))),1);
   tree tree_1279 [p = 0.000, P = 0.422] = [&W 0.000141] (((38,(39,37)),((33,20),((35,28),((40,(27,26)),((34,(32,24)),19))))),(31,((4,((29,25),2)),((46,(6,((((18,17),(16,13)),10),((14,(15,(8,7))),(11,(12,(9,5))))))),(45,(((42,36),(((44,43),(41,30)),(22,(23,21)))),3))))),1);
   tree tree_1280 [p = 0.000, P = 0.422] = [&W 0.000141] (((38,(39,37)),((33,20),((35,28),((40,(27,26)),((34,(32,24)),19))))),(31,((4,((29,25),2)),(((46,(45,42)),(((((18,17),(16,13)),10),6),((14,(15,(8,7))),(11,(12,(9,5)))))),((36,((41,30),((44,43),(22,(23,21))))),3)))),1);
   tree tree_1281 [p = 0.000, P = 0.422] = [&W 0.000141] (((38,(39,37)),((33,20),((35,28),((40,(27,26)),((34,(32,24)),19))))),(31,((4,((29,25),2)),((45,(46,(6,((((18,17),(16,13)),10),((14,(15,(8,7))),(11,(12,(9,5)))))))),(42,((36,((41,30),((44,43),(22,(23,21))))),3))))),1);
   tree tree_1282 [p = 0.000, P = 0.422] = [&W 0.000141] (((38,(39,37)),((33,20),((34,(35,28)),((40,(27,26)),((32,24),19))))),(31,((4,((29,25),2)),(((46,45),(((((18,17),(16,13)),10),6),((14,(15,(8,7))),(11,(12,(9,5)))))),((36,((44,43),((41,30),((23,22),21)))),(42,3))))),1);
   tree tree_1283 [p = 0.000, P = 0.423] = [&W 0.000141] (((38,(39,37)),((33,20),((34,(35,28)),((40,(27,26)),((32,24),19))))),(31,((4,((29,25),2)),(((46,45),(((((18,17),(16,13)),10),6),((14,(15,(8,7))),(11,(12,(9,5)))))),((36,(((44,43),(41,30)),((23,22),21))),(42,3))))),1);
   tree tree_1284 [p = 0.000, P = 0.423] = [&W 0.000141] (((38,(39,37)),((33,20),((35,28),((40,(27,26)),((34,(32,24)),19))))),(31,((4,((29,25),2)),((42,((46,45),(6,((((18,17),(16,13)),10),((14,(15,(8,7))),(11,(12,(9,5)))))))),((36,(((44,43),(41,30)),(22,(23,21)))),3)))),1);
   tree tree_1285 [p = 0.000, P = 0.423] = [&W 0.000141] (((38,(39,37)),((33,20),((35,28),((40,(27,26)),((34,(32,24)),19))))),(31,((4,((29,25),2)),((45,(46,(6,((((18,17),(16,13)),10),((14,(15,(8,7))),(11,(12,(9,5)))))))),(((42,36),(((44,43),(41,30)),(22,(23,21)))),3)))),1);
   tree tree_1286 [p = 0.000, P = 0.423] = [&W 0.000141] (((39,(38,37)),((33,20),((35,28),(34,((40,(27,26)),((32,24),19)))))),(31,((4,((29,25),2)),(((46,45),(6,((((18,17),(16,13)),10),((14,(15,(8,7))),(11,(12,(9,5))))))),(42,((36,((44,43),((41,30),(22,(23,21))))),3))))),1);
   tree tree_1287 [p = 0.000, P = 0.423] = [&W 0.000141] (((39,(38,37)),((33,20),((35,28),(34,((40,(27,26)),((32,24),19)))))),(31,((4,((29,25),2)),(((46,45),(6,((((18,17),(16,13)),10),((14,(15,(8,7))),(11,(12,(9,5))))))),(((42,36),((41,30),((44,43),(22,(23,21))))),3)))),1);
   tree tree_1288 [p = 0.000, P = 0.423] = [&W 0.000141] (((38,(39,37)),((33,20),((35,28),((40,(27,26)),((34,(32,24)),19))))),(31,((4,((29,25),2)),((45,(46,(((((18,17),(16,13)),10),6),((14,(15,(8,7))),(11,(12,(9,5))))))),(42,((36,((41,30),((44,43),(22,(23,21))))),3))))),1);
   tree tree_1289 [p = 0.000, P = 0.423] = [&W 0.000141] (((38,(39,37)),((33,20),((35,28),((40,(27,26)),((34,(32,24)),19))))),(31,((4,((29,25),2)),((45,(((((18,17),(16,13)),10),6),((14,(15,(8,7))),(11,(12,(9,5)))))),((46,42),((36,(((44,43),(41,30)),(22,(23,21)))),3))))),1);
   tree tree_1290 [p = 0.000, P = 0.423] = [&W 0.000141] (((39,(38,37)),((33,20),((35,28),((40,(27,26)),((34,(32,24)),19))))),(31,((4,((29,25),2)),(((46,45),(6,((((18,17),(16,13)),10),((14,(15,(8,7))),(11,(12,(9,5))))))),((36,((44,43),((41,30),(22,(23,21))))),(42,3))))),1);
   tree tree_1291 [p = 0.000, P = 0.424] = [&W 0.000141] ((((39,38),37),((33,20),((34,(35,28)),((40,(27,26)),((32,24),19))))),(31,((4,((29,25),2)),(((46,45),(((((18,17),(16,13)),10),6),((14,(15,(8,7))),(11,(12,(9,5)))))),((42,(36,(((44,43),(41,30)),(22,(23,21))))),3)))),1);
   tree tree_1292 [p = 0.000, P = 0.424] = [&W 0.000141] (((38,(39,37)),((33,20),((35,28),((40,(27,26)),(34,((32,24),19)))))),(31,((4,((29,25),2)),((45,(46,(((((18,17),(16,13)),10),6),((14,(15,(8,7))),(11,(12,(9,5))))))),((42,(36,(((44,43),(41,30)),((23,22),21)))),3)))),1);
   tree tree_1293 [p = 0.000, P = 0.424] = [&W 0.000141] ((((39,38),37),((33,20),((34,(35,28)),((40,(27,26)),((32,24),19))))),(31,((4,((29,25),2)),(((46,45),(((((18,17),(16,13)),10),6),((14,(15,(8,7))),(11,(12,(9,5)))))),(42,((36,((41,30),((44,43),(22,(23,21))))),3))))),1);
   tree tree_1294 [p = 0.000, P = 0.424] = [&W 0.000141] ((((39,38),37),((33,20),((35,28),((40,(27,26)),(34,((32,24),19)))))),(31,((4,((29,25),2)),((45,(46,(((((18,17),(16,13)),10),6),((14,(15,(8,7))),(11,(12,(9,5))))))),(42,((36,(((44,43),(41,30)),((23,22),21))),3))))),1);
   tree tree_1295 [p = 0.000, P = 0.424] = [&W 0.000141] ((((39,38),37),((33,20),((34,(35,28)),((40,(27,26)),((32,24),19))))),(31,((4,((29,25),2)),(((46,45),(((((18,17),(16,13)),10),6),((14,(15,(8,7))),(11,(12,(9,5)))))),(42,((36,((44,43),((41,30),(22,(23,21))))),3))))),1);
   tree tree_1296 [p = 0.000, P = 0.424] = [&W 0.000141] (((38,(39,37)),((33,20),((35,28),((40,(27,26)),(34,((32,24),19)))))),(31,((4,((29,25),2)),(((46,45),(((((18,17),(16,13)),10),6),((14,(15,(8,7))),(11,(12,(9,5)))))),((42,(36,((44,43),((41,30),((23,22),21))))),3)))),1);
   tree tree_1297 [p = 0.000, P = 0.424] = [&W 0.000141] (((38,(39,37)),((33,20),((34,(35,28)),(((40,(27,26)),(32,24)),19)))),(31,((4,((29,25),2)),(((46,45),(6,((((18,17),(16,13)),10),((14,(15,(8,7))),(11,(12,(9,5))))))),((42,(36,((41,30),((44,43),((23,22),21))))),3)))),1);
   tree tree_1298 [p = 0.000, P = 0.425] = [&W 0.000141] (((38,(39,37)),((33,20),((35,28),((40,(27,26)),(34,((32,24),19)))))),(31,((4,((29,25),2)),(((46,45),(((((18,17),(16,13)),10),6),((14,(15,(8,7))),(11,(12,(9,5)))))),(((42,36),(((44,43),(41,30)),((23,22),21))),3)))),1);
   tree tree_1299 [p = 0.000, P = 0.425] = [&W 0.000141] (((38,(39,37)),((33,20),((35,28),((40,(27,26)),(34,((32,24),19)))))),(31,(45,((4,((29,25),2)),((46,(((((18,17),(16,13)),10),6),((14,(15,(8,7))),(11,(12,(9,5)))))),(((42,36),(((44,43),(41,30)),((23,22),21))),3))))),1);
   tree tree_1300 [p = 0.000, P = 0.425] = [&W 0.000141] (((38,(39,37)),((33,20),((35,28),((40,(27,26)),(34,((32,24),19)))))),(31,((4,((29,25),2)),(((46,45),(((((18,17),(16,13)),10),6),((14,(15,(8,7))),(11,(12,(9,5)))))),(42,((36,((41,30),((44,43),((23,22),21)))),3))))),1);
   tree tree_1301 [p = 0.000, P = 0.425] = [&W 0.000141] ((((39,38),37),((33,20),((34,(35,28)),(((40,(27,26)),(32,24)),19)))),(31,((4,((29,25),2)),(((46,45),(6,((((18,17),(16,13)),10),((14,(15,(8,7))),(11,(12,(9,5))))))),((42,(36,((41,30),((44,43),((23,22),21))))),3)))),1);
   tree tree_1302 [p = 0.000, P = 0.425] = [&W 0.000141] (((38,(39,37)),((33,20),((35,28),((40,(27,26)),((32,24),(34,19)))))),(31,((4,((29,25),2)),(((46,45),(6,((((18,17),(16,13)),10),((14,(15,(8,7))),(11,(12,(9,5))))))),(42,((36,((41,30),((44,43),((23,22),21)))),3))))),1);
   tree tree_1303 [p = 0.000, P = 0.425] = [&W 0.000141] (((38,(39,37)),((33,20),((34,(35,28)),((40,(27,26)),((32,24),19))))),(31,((4,((29,25),2)),(((46,45),(((((18,17),(16,13)),10),6),((14,(15,(8,7))),(11,(12,(9,5)))))),((36,(42,(((44,43),(41,30)),(22,(23,21))))),3)))),1);
   tree tree_1304 [p = 0.000, P = 0.425] = [&W 0.000141] (((38,(39,37)),((33,20),((34,(35,28)),((40,(27,26)),((32,24),19))))),(31,((4,((29,25),2)),((45,(46,(6,((((18,17),(16,13)),10),((14,(15,(8,7))),(11,(12,(9,5)))))))),((36,((42,((44,43),(41,30))),(22,(23,21)))),3)))),1);
   tree tree_1305 [p = 0.000, P = 0.426] = [&W 0.000141] (((38,(39,37)),((33,20),((34,(35,28)),((40,(27,26)),((32,24),19))))),(31,((4,((29,25),2)),((45,(46,(((((18,17),(16,13)),10),6),((14,(15,(8,7))),(11,(12,(9,5))))))),(42,((36,((41,30),((44,43),(22,(23,21))))),3))))),1);
   tree tree_1306 [p = 0.000, P = 0.426] = [&W 0.000141] (((38,(39,37)),((33,20),((34,(35,28)),(40,((27,26),((32,24),19)))))),(31,((4,((29,25),2)),(((46,45),(6,((((18,17),(16,13)),10),((14,(15,(8,7))),(11,(12,(9,5))))))),(42,((36,((41,30),((44,43),((23,22),21)))),3))))),1);
   tree tree_1307 [p = 0.000, P = 0.426] = [&W 0.000141] (((38,(39,37)),((33,20),((34,(35,28)),(40,((27,26),((32,24),19)))))),(31,((4,((29,25),2)),(((46,45),(6,((((18,17),(16,13)),10),((14,(15,(8,7))),(11,(12,(9,5))))))),(42,((36,(((44,43),(41,30)),((23,22),21))),3))))),1);
   tree tree_1308 [p = 0.000, P = 0.426] = [&W 0.000141] (((38,(39,37)),((33,20),((34,(35,28)),(((40,(27,26)),(32,24)),19)))),(31,((4,((29,25),2)),(((46,45),(6,((((18,17),(16,13)),10),((14,(15,(8,7))),(11,(12,(9,5))))))),((42,(36,(((44,43),(41,30)),((23,22),21)))),3)))),1);
   tree tree_1309 [p = 0.000, P = 0.426] = [&W 0.000141] (((38,(39,37)),((33,20),((35,28),((40,(27,26)),(34,((32,24),19)))))),(31,(45,((4,((29,25),2)),((46,(6,((((18,17),(16,13)),10),((14,(15,(8,7))),(11,(12,(9,5))))))),(((42,36),(((44,43),(41,30)),(22,(23,21)))),3))))),1);
   tree tree_1310 [p = 0.000, P = 0.426] = [&W 0.000141] ((((39,38),37),((33,20),((34,(35,28)),((40,(27,26)),((32,24),19))))),(31,((4,((29,25),2)),((45,(46,(((((18,17),(16,13)),10),6),((14,(15,(8,7))),(11,(12,(9,5))))))),(((42,36),(((44,43),(41,30)),(22,(23,21)))),3)))),1);
   tree tree_1311 [p = 0.000, P = 0.426] = [&W 0.000141] (((39,(38,37)),((33,20),((35,28),((40,(27,26)),((32,24),(34,19)))))),(31,((4,((29,25),2)),(((46,45),(6,((((18,17),(16,13)),10),((14,(15,(8,7))),(11,(12,(9,5))))))),(42,((36,((41,30),((44,43),((23,22),21)))),3))))),1);
   tree tree_1312 [p = 0.000, P = 0.427] = [&W 0.000141] (((38,(39,37)),((33,20),((35,28),((40,(27,26)),(34,((32,24),19)))))),(31,((4,((29,25),2)),(((46,45),(6,((((18,17),(16,13)),10),((14,(15,(8,7))),(11,(12,(9,5))))))),((36,(((44,43),(41,30)),(22,(23,21)))),(42,3))))),1);
   tree tree_1313 [p = 0.000, P = 0.427] = [&W 0.000141] (((38,(39,37)),((33,20),((35,28),((40,(27,26)),(34,((32,24),19)))))),(31,((4,((29,25),2)),(((46,45),(6,((((18,17),(16,13)),10),((14,(15,(8,7))),(11,(12,(9,5))))))),(((42,36),((44,43),((41,30),(22,(23,21))))),3)))),1);
   tree tree_1314 [p = 0.000, P = 0.427] = [&W 0.000141] (((38,(39,37)),((33,20),((34,(35,28)),(((40,(27,26)),(32,24)),19)))),(31,((4,((29,25),2)),(((46,45),(6,((((18,17),(16,13)),10),((14,(15,(8,7))),(11,(12,(9,5))))))),((36,(42,((44,43),((41,30),((23,22),21))))),3)))),1);
   tree tree_1315 [p = 0.000, P = 0.427] = [&W 0.000141] (((39,(38,37)),((33,20),((35,28),((40,(27,26)),((34,(32,24)),19))))),(31,((4,((29,25),2)),((45,(46,(6,((((18,17),(16,13)),10),((14,(15,(8,7))),(11,(12,(9,5)))))))),(42,((36,((41,30),((44,43),(22,(23,21))))),3))))),1);
   tree tree_1316 [p = 0.000, P = 0.427] = [&W 0.000141] (((38,(39,37)),((33,20),((35,28),(34,((40,(27,26)),((32,24),19)))))),(31,((4,((29,25),2)),(((46,45),(((((18,17),(16,13)),10),6),((14,(15,(8,7))),(11,(12,(9,5)))))),((42,(36,((44,43),((41,30),(22,(23,21)))))),3)))),1);
   tree tree_1317 [p = 0.000, P = 0.427] = [&W 0.000141] (((38,(39,37)),((33,20),((35,28),(34,((40,(27,26)),((32,24),19)))))),(31,((4,((29,25),2)),(((46,45),(6,(((16,((18,17),13)),10),((14,(15,(8,7))),(11,(12,(9,5))))))),((36,(((44,43),(41,30)),(23,(22,21)))),(42,3))))),1);
   tree tree_1318 [p = 0.000, P = 0.427] = [&W 0.000141] (((38,(39,37)),((33,20),((35,28),((27,26),((40,34),((32,24),19)))))),(31,((4,((29,25),2)),(((46,45),(((((18,17),(16,13)),10),6),((14,(15,(8,7))),(11,(12,(9,5)))))),(42,((36,(((44,43),(41,30)),((23,22),21))),3))))),1);
   tree tree_1319 [p = 0.000, P = 0.428] = [&W 0.000141] (((38,(39,37)),((33,20),((35,28),(34,((40,(27,26)),((32,24),19)))))),(31,((4,((29,25),2)),(((46,45),(((((18,17),(16,13)),10),6),((14,(15,(8,7))),(11,(12,(9,5)))))),((42,(36,(((44,43),(41,30)),(22,(23,21))))),3)))),1);
   tree tree_1320 [p = 0.000, P = 0.428] = [&W 0.000141] ((((39,38),37),((33,20),((34,(35,28)),((40,(27,26)),((32,24),19))))),(31,((4,((29,25),2)),(((46,45),(((((18,17),(16,13)),10),6),((14,(15,(8,7))),(11,(12,(9,5)))))),((42,(36,((44,43),((41,30),((23,22),21))))),3)))),1);
   tree tree_1321 [p = 0.000, P = 0.428] = [&W 0.000141] (((39,(38,37)),((33,20),((35,28),((40,(27,26)),((34,(32,24)),19))))),(31,((4,((29,25),2)),(((46,45),(6,((((18,17),(16,13)),10),((14,(15,(8,7))),(11,(12,(9,5))))))),(((42,36),((41,30),((44,43),(22,(23,21))))),3)))),1);
   tree tree_1322 [p = 0.000, P = 0.428] = [&W 0.000141] ((((39,38),37),((33,20),((34,(35,28)),((40,(27,26)),((32,24),19))))),(31,((4,((29,25),2)),((45,(46,(((((18,17),(16,13)),10),6),((14,(15,(8,7))),(11,(12,(9,5))))))),(((42,36),(((44,43),(41,30)),((23,22),21))),3)))),1);
   tree tree_1323 [p = 0.000, P = 0.428] = [&W 0.000141] ((((39,38),37),((33,20),((34,(35,28)),((40,(27,26)),((32,24),19))))),(31,((4,((29,25),2)),(((46,45),(((((18,17),(16,13)),10),6),((14,(15,(8,7))),(11,(12,(9,5)))))),(42,((36,((44,43),((41,30),((23,22),21)))),3))))),1);
   tree tree_1324 [p = 0.000, P = 0.428] = [&W 0.000141] (((39,(38,37)),((33,20),((35,28),((27,26),((40,34),((32,24),19)))))),(31,((4,((29,25),2)),(((46,45),(6,((((18,17),(16,13)),10),((14,(15,(8,7))),(11,(12,(9,5))))))),(42,((36,((44,43),((41,30),(22,(23,21))))),3))))),1);
   tree tree_1325 [p = 0.000, P = 0.428] = [&W 0.000141] ((((39,38),37),((33,20),((35,28),((40,(27,26)),((34,(32,24)),19))))),(31,((4,((29,25),2)),(((46,45),(6,((((18,17),(16,13)),10),((14,(15,(8,7))),(11,(12,(9,5))))))),((42,(36,((41,30),((44,43),(22,(23,21)))))),3)))),1);
   tree tree_1326 [p = 0.000, P = 0.429] = [&W 0.000141] (((38,(39,37)),((33,20),((35,28),((40,(27,26)),(34,((32,24),19)))))),(31,((4,((29,25),2)),(((46,45),(6,((((18,17),(16,13)),10),((14,(15,(8,7))),(11,(12,(9,5))))))),((36,((41,30),((44,43),(22,(23,21))))),(42,3))))),1);
   tree tree_1327 [p = 0.000, P = 0.429] = [&W 0.000141] (((38,(39,37)),((33,20),((34,(35,28)),(((40,(27,26)),(32,24)),19)))),(31,((4,((29,25),2)),(((46,45),(6,((((18,17),(16,13)),10),((14,(15,(8,7))),(11,(12,(9,5))))))),(((42,36),(((44,43),(41,30)),((23,22),21))),3)))),1);
   tree tree_1328 [p = 0.000, P = 0.429] = [&W 0.000141] (((38,(39,37)),((33,20),((35,28),(34,((40,(27,26)),((32,24),19)))))),(31,((4,((29,25),2)),(((46,45),(((((18,17),(16,13)),10),6),((14,(15,(8,7))),(11,(12,(9,5)))))),((36,((44,43),((41,30),(22,(23,21))))),(42,3))))),1);
   tree tree_1329 [p = 0.000, P = 0.429] = [&W 0.000141] (((38,(39,37)),((33,20),((34,(35,28)),(((40,(27,26)),(32,24)),19)))),(31,((4,((29,25),2)),((45,(46,(6,((((18,17),(16,13)),10),((14,(15,(8,7))),(11,(12,(9,5)))))))),(((42,36),(((44,43),(41,30)),((23,22),21))),3)))),1);
   tree tree_1330 [p = 0.000, P = 0.429] = [&W 0.000141] (((38,(39,37)),((33,20),((34,(35,28)),(((40,(27,26)),(32,24)),19)))),(31,((4,((29,25),2)),((45,(46,(6,((((18,17),(16,13)),10),((14,(15,(8,7))),(11,(12,(9,5)))))))),(42,((36,(((44,43),(41,30)),((23,22),21))),3))))),1);
   tree tree_1331 [p = 0.000, P = 0.429] = [&W 0.000141] ((((39,38),37),((33,20),((35,28),((27,26),((40,34),((32,24),19)))))),(31,((4,((29,25),2)),(((46,45),(6,((((18,17),(16,13)),10),((14,(15,(8,7))),(11,(12,(9,5))))))),((42,(36,(((44,43),(41,30)),(22,(23,21))))),3)))),1);
   tree tree_1332 [p = 0.000, P = 0.429] = [&W 0.000141] (((38,(39,37)),((33,20),((35,28),(34,((40,(27,26)),((32,24),19)))))),(31,((4,((29,25),2)),(((46,45),(((((18,17),(16,13)),10),6),((14,(15,(8,7))),(11,(12,(9,5)))))),(((42,36),(((44,43),(41,30)),(22,(23,21)))),3)))),1);
   tree tree_1333 [p = 0.000, P = 0.430] = [&W 0.000141] (((38,(39,37)),((33,20),((35,28),(34,((40,(27,26)),((32,24),19)))))),(31,((4,((29,25),2)),((45,(46,(((((18,17),(16,13)),10),6),((14,(15,(8,7))),(11,(12,(9,5))))))),(42,((36,(((44,43),(41,30)),(22,(23,21)))),3))))),1);
   tree tree_1334 [p = 0.000, P = 0.430] = [&W 0.000141] (((38,(39,37)),((33,20),((35,28),((27,26),(40,(34,((32,24),19))))))),(31,((4,((29,25),2)),(((46,45),(6,((((18,17),(16,13)),10),((14,(15,(8,7))),(11,(12,(9,5))))))),((36,(42,(((44,43),(41,30)),(22,(23,21))))),3)))),1);
   tree tree_1335 [p = 0.000, P = 0.430] = [&W 0.000141] (((39,(38,37)),((33,20),((35,28),((40,(27,26)),((34,(32,24)),19))))),(31,((4,((29,25),2)),((45,(46,(6,((((18,17),(16,13)),10),((14,(15,(8,7))),(11,(12,(9,5)))))))),((42,(36,(((44,43),(41,30)),(22,(23,21))))),3)))),1);
   tree tree_1336 [p = 0.000, P = 0.430] = [&W 0.000141] (((38,(39,37)),((33,20),((35,28),((40,(27,26)),((34,(32,24)),19))))),(31,((4,((29,25),2)),(((46,45),(((((18,17),(16,13)),10),6),((14,(15,(8,7))),(11,(12,(9,5)))))),(((42,36),((44,43),((41,30),(22,(23,21))))),3)))),1);
   tree tree_1337 [p = 0.000, P = 0.430] = [&W 0.000141] ((((39,38),37),((33,20),((35,28),((40,(27,26)),(34,((32,24),19)))))),(31,((4,((29,25),2)),(((46,45),(6,((((18,17),(16,13)),10),((14,(15,(8,7))),(11,(12,(9,5))))))),(42,((36,((44,43),((41,30),(22,(23,21))))),3))))),1);
   tree tree_1338 [p = 0.000, P = 0.430] = [&W 0.000141] (((38,(39,37)),((33,20),((34,(35,28)),((40,(27,26)),((32,24),19))))),(31,((4,((29,25),2)),(((46,45),(((((18,17),(16,13)),10),6),((14,(15,(8,7))),(11,(12,(9,5)))))),(((42,36),((44,43),((41,30),(23,(22,21))))),3)))),1);
   tree tree_1339 [p = 0.000, P = 0.430] = [&W 0.000141] (((38,(39,37)),((33,20),((35,28),((40,(27,26)),((34,(32,24)),19))))),(31,((4,((29,25),2)),(((46,45),(6,((((18,17),(16,13)),10),(((15,14),(8,7)),(11,(12,(9,5))))))),(42,((36,(((44,43),(41,30)),((23,22),21))),3))))),1);
   tree tree_1340 [p = 0.000, P = 0.431] = [&W 0.000141] (((38,(39,37)),((33,20),((35,28),((40,(27,26)),(34,((32,24),19)))))),(31,((4,((6,((((18,17),(16,13)),10),((14,(15,(8,7))),(11,(12,(9,5)))))),((29,25),2))),(45,((46,42),((36,((41,30),((44,43),(23,(22,21))))),3))))),1);
   tree tree_1341 [p = 0.000, P = 0.431] = [&W 0.000141] (((38,(39,37)),((33,20),((35,28),((40,(27,26)),((34,(32,24)),19))))),(31,((4,((29,25),2)),(((46,45),(((16,((18,17),13)),10),(6,((14,(15,(8,7))),(11,(12,(9,5))))))),(42,((36,(((44,43),(41,30)),((23,22),21))),3))))),1);
   tree tree_1342 [p = 0.000, P = 0.431] = [&W 0.000141] (((38,(39,37)),((33,20),((35,28),((40,(27,26)),((34,(32,24)),19))))),(31,((4,((29,25),2)),(((46,45),(((16,((18,17),13)),10),(6,((14,(15,(8,7))),(11,(12,(9,5))))))),(42,((36,((44,43),((41,30),((23,22),21)))),3))))),1);
   tree tree_1343 [p = 0.000, P = 0.431] = [&W 0.000141] (((38,(39,37)),((33,20),((35,28),((40,(27,26)),((32,24),(34,19)))))),(31,((4,((29,25),2)),(((46,45),(6,((((18,17),(16,13)),10),((14,(15,(8,7))),(11,(12,(9,5))))))),(42,((36,((44,43),((41,30),(23,(22,21))))),3))))),1);
   tree tree_1344 [p = 0.000, P = 0.431] = [&W 0.000141] (((38,(39,37)),((33,20),((35,28),(((40,(27,26)),(34,(32,24))),19)))),(31,((4,((29,25),2)),(((46,45),(6,((((18,17),(16,13)),10),((14,(15,(8,7))),(11,(12,(9,5))))))),(((42,36),(((44,43),(41,30)),(23,(22,21)))),3)))),1);
   tree tree_1345 [p = 0.000, P = 0.431] = [&W 0.000141] (((38,(39,37)),((33,20),((35,28),(34,(((40,(27,26)),(32,24)),19))))),(31,((4,((29,25),2)),(((46,45),(6,((((18,17),(16,13)),10),((14,(15,(8,7))),(11,(12,(9,5))))))),(42,((36,(((44,43),(41,30)),(23,(22,21)))),3))))),1);
   tree tree_1346 [p = 0.000, P = 0.431] = [&W 0.000141] (((38,(39,37)),((33,20),((35,28),((40,(27,26)),(34,((32,24),19)))))),(31,((4,((29,25),2)),(((46,45),(6,((((18,17),(16,13)),10),(((15,14),(8,7)),(11,(12,(9,5))))))),((42,(36,(((44,43),(41,30)),(22,(23,21))))),3)))),1);
   tree tree_1347 [p = 0.000, P = 0.432] = [&W 0.000141] (((38,(39,37)),((33,20),((35,28),((40,(27,26)),(34,((32,24),19)))))),(31,((4,((6,((((18,17),(16,13)),10),((14,(15,(8,7))),(11,(12,(9,5)))))),((29,25),2))),((46,45),((42,(36,((41,30),((44,43),(23,(22,21)))))),3)))),1);
   tree tree_1348 [p = 0.000, P = 0.432] = [&W 0.000141] ((((39,38),37),((33,20),((34,(35,28)),(((40,(27,26)),(32,24)),19)))),(31,((4,((29,25),2)),(((46,45),(6,((((18,17),(16,13)),10),((14,(15,(8,7))),(11,(12,(9,5))))))),(((42,36),((44,43),((41,30),(23,(22,21))))),3)))),1);
   tree tree_1349 [p = 0.000, P = 0.432] = [&W 0.000141] (((38,(39,37)),((33,20),((35,28),(34,(((40,(27,26)),(32,24)),19))))),(31,((4,((29,25),2)),(((46,45),(6,((((18,17),(16,13)),10),((14,(15,(8,7))),(11,(12,(9,5))))))),(((42,36),(((44,43),(41,30)),(23,(22,21)))),3)))),1);
   tree tree_1350 [p = 0.000, P = 0.432] = [&W 0.000141] (((38,(39,37)),((33,20),((34,(35,28)),((40,(27,26)),((32,24),19))))),(31,((4,((29,25),2)),(((46,45),(((16,((18,17),13)),10),(6,((14,(15,(8,7))),(11,(12,(9,5))))))),((42,(36,(((44,43),(41,30)),(23,(22,21))))),3)))),1);
   tree tree_1351 [p = 0.000, P = 0.432] = [&W 0.000141] ((((39,38),37),((33,20),((35,28),((40,(27,26)),((34,(32,24)),19))))),(31,((4,((29,25),2)),(((46,45),((((18,17),(16,13)),10),(6,((14,(15,(8,7))),(11,(12,(9,5))))))),(42,((36,((41,30),((44,43),(23,(22,21))))),3))))),1);
   tree tree_1352 [p = 0.000, P = 0.432] = [&W 0.000141] (((38,(39,37)),((33,20),((34,(35,28)),((27,26),(40,((32,24),19)))))),(31,((4,((29,25),2)),(((46,45),(6,((((18,17),(16,13)),10),((14,(15,(8,7))),(11,(12,(9,5))))))),(((42,36),((41,30),((44,43),(23,(22,21))))),3)))),1);
   tree tree_1353 [p = 0.000, P = 0.432] = [&W 0.000141] (((38,(39,37)),((33,20),((34,(35,28)),(((40,(27,26)),(32,24)),19)))),(31,((4,((29,25),2)),(((46,45),((((18,17),(16,13)),10),(6,((14,(15,(8,7))),(11,(12,(9,5))))))),((36,(((44,43),(41,(42,30))),(22,(23,21)))),3)))),1);
   tree tree_1354 [p = 0.000, P = 0.432] = [&W 0.000141] (((38,(39,37)),((33,20),((34,(35,28)),(((40,(27,26)),(32,24)),19)))),(31,((4,((29,25),2)),(((46,45),((((18,17),(16,13)),10),(6,((14,(15,(8,7))),(11,(12,(9,5))))))),(((42,36),(((44,43),(41,30)),(22,(23,21)))),3)))),1);
   tree tree_1355 [p = 0.000, P = 0.433] = [&W 0.000141] ((((39,38),37),((33,20),((34,(35,28)),((40,(27,26)),((32,24),19))))),(31,((4,((6,((((18,17),(16,13)),10),((14,(15,(8,7))),(11,(12,(9,5)))))),((29,25),2))),((46,45),(((42,36),(((44,43),(41,30)),(23,(22,21)))),3)))),1);
   tree tree_1356 [p = 0.000, P = 0.433] = [&W 0.000141] (((39,(38,37)),((33,20),((34,(35,28)),((40,(27,26)),((32,24),19))))),(31,((4,((6,((((18,17),(16,13)),10),((14,(15,(8,7))),(11,(12,(9,5)))))),((29,25),2))),((46,45),(42,((36,(((44,43),(41,30)),(23,(22,21)))),3))))),1);
   tree tree_1357 [p = 0.000, P = 0.433] = [&W 0.000141] (((38,(39,37)),((33,20),((35,28),((40,(27,26)),((34,(32,24)),19))))),(31,((4,((29,25),2)),(((46,45),(((16,((18,17),13)),10),(6,((14,(15,(8,7))),(11,(12,(9,5))))))),(42,((36,(((44,43),(41,30)),(23,(22,21)))),3))))),1);
   tree tree_1358 [p = 0.000, P = 0.433] = [&W 0.000141] (((38,(39,37)),((33,20),((35,28),(34,(40,((27,26),((32,24),19))))))),(31,((4,((29,25),2)),(((46,45),(((16,((18,17),13)),10),(6,((14,(15,(8,7))),(11,(12,(9,5))))))),(42,((36,((41,30),((44,43),(23,(22,21))))),3))))),1);
   tree tree_1359 [p = 0.000, P = 0.433] = [&W 0.000141] ((((39,38),37),((33,20),((35,28),((40,(27,26)),((34,(32,24)),19))))),(31,((4,((29,25),2)),(((46,45),((((18,17),(16,13)),10),(6,((14,(15,(8,7))),(11,(12,(9,5))))))),((42,(36,(((44,43),(41,30)),(23,(22,21))))),3)))),1);
   tree tree_1360 [p = 0.000, P = 0.433] = [&W 0.000141] (((39,(38,37)),((33,20),((34,(35,28)),((40,(27,26)),((32,24),19))))),(31,(45,((4,((46,(6,((((18,17),(16,13)),10),((14,(15,(8,7))),(11,(12,(9,5))))))),((29,25),2))),((42,(36,(((44,43),(41,30)),(23,(22,21))))),3)))),1);
   tree tree_1361 [p = 0.000, P = 0.433] = [&W 0.000141] ((((39,38),37),((33,20),((35,28),((40,(27,26)),((34,(32,24)),19))))),(31,((4,((29,25),2)),(((46,45),(6,((((18,17),(16,13)),10),((14,(15,(8,7))),(11,(12,(9,5))))))),((36,(((44,43),(41,30)),((23,22),21))),(42,3))))),1);
   tree tree_1362 [p = 0.000, P = 0.434] = [&W 0.000141] ((((39,38),37),((33,20),((34,(35,28)),(((40,(27,26)),(32,24)),19)))),(31,((4,((29,25),2)),(((46,45),(6,((((18,17),(16,13)),10),((14,(15,(8,7))),(11,(12,(9,5))))))),(42,((36,((41,30),((44,43),(23,(22,21))))),3))))),1);
   tree tree_1363 [p = 0.000, P = 0.434] = [&W 0.000141] (((38,(39,37)),((33,20),((35,28),((40,(27,26)),(34,((32,24),19)))))),(31,((4,((29,25),2)),((45,(46,(6,(((16,((18,17),13)),10),((14,(15,(8,7))),(11,(12,(9,5)))))))),(42,((36,((44,43),((41,30),(22,(23,21))))),3))))),1);
   tree tree_1364 [p = 0.000, P = 0.434] = [&W 0.000141] (((39,(38,37)),((33,20),((35,28),((40,(27,26)),((34,(32,24)),19))))),(31,((4,((29,25),2)),((45,(46,(6,((((18,17),(16,13)),10),((14,(15,(8,7))),(11,(12,(9,5)))))))),((36,(((44,43),(41,30)),((23,22),21))),(42,3))))),1);
   tree tree_1365 [p = 0.000, P = 0.434] = [&W 0.000141] (((38,(39,37)),((33,20),((34,(35,28)),(((40,(27,26)),(32,24)),19)))),(31,((4,((29,25),2)),(((46,45),(((16,((18,17),13)),10),(6,((14,(15,(8,7))),(11,(12,(9,5))))))),(42,((36,((44,43),((41,30),(22,(23,21))))),3))))),1);
   tree tree_1366 [p = 0.000, P = 0.434] = [&W 0.000141] (((38,(39,37)),((33,20),((35,28),(((40,(27,26)),(32,24)),(34,19))))),(31,((4,((29,25),2)),(((46,45),(6,((((18,17),(16,13)),10),((14,(15,(8,7))),(11,(12,(9,5))))))),(42,((36,((44,43),((41,30),(23,(22,21))))),3))))),1);
   tree tree_1367 [p = 0.000, P = 0.434] = [&W 0.000141] (((38,(39,37)),((33,20),((34,(35,28)),((40,(27,26)),((32,24),19))))),(31,((4,((29,25),2)),(((46,45),(((16,((18,17),13)),10),(6,((14,(15,(8,7))),(11,(12,(9,5))))))),((42,(36,(((44,43),(41,30)),(22,(23,21))))),3)))),1);
   tree tree_1368 [p = 0.000, P = 0.434] = [&W 0.000141] (((38,(39,37)),((33,20),((35,28),(34,((40,(27,26)),((32,24),19)))))),(31,((4,((29,25),2)),(((46,45),(6,(((16,((18,17),13)),10),((14,(15,(8,7))),(11,(12,(9,5))))))),(42,((36,(((44,43),(41,30)),(22,(23,21)))),3))))),1);
   tree tree_1369 [p = 0.000, P = 0.435] = [&W 0.000141] (((38,(39,37)),((33,20),((35,28),((40,(27,26)),((34,(32,24)),19))))),(31,((4,((29,25),2)),(((46,45),(6,(((16,((18,17),13)),10),((14,(15,(8,7))),(11,(12,(9,5))))))),(42,((36,((44,43),((41,30),(22,(23,21))))),3))))),1);
   tree tree_1370 [p = 0.000, P = 0.435] = [&W 0.000141] ((((39,38),37),((33,20),((35,28),((40,(27,26)),((34,(32,24)),19))))),(31,((4,((29,25),2)),((46,(45,(6,((((18,17),(16,13)),10),((14,(15,(8,7))),(11,(12,(9,5)))))))),((42,(36,(((44,43),(41,30)),((23,22),21)))),3)))),1);
   tree tree_1371 [p = 0.000, P = 0.435] = [&W 0.000141] (((39,(38,37)),((33,20),((35,28),((40,(27,26)),((34,(32,24)),19))))),(31,((4,((29,25),2)),((45,(46,(6,((((18,17),(16,13)),10),((14,(15,(8,7))),(11,(12,(9,5)))))))),(42,((36,((44,43),((41,30),((23,22),21)))),3))))),1);
   tree tree_1372 [p = 0.000, P = 0.435] = [&W 0.000141] (((39,(38,37)),((33,20),((35,28),((40,(27,26)),((34,(32,24)),19))))),(31,((4,((29,25),2)),(((46,45),(((((18,17),(16,13)),10),6),((14,(15,(8,7))),(11,(12,(9,5)))))),((36,(42,(((44,43),(41,30)),(23,(22,21))))),3)))),1);
   tree tree_1373 [p = 0.000, P = 0.435] = [&W 0.000141] (((39,(38,37)),((33,20),((35,28),((40,(27,26)),((34,(32,24)),19))))),(31,((4,((29,25),2)),((45,(46,(6,((((18,17),(16,13)),10),((14,(15,(8,7))),(11,(12,(9,5)))))))),(42,((36,(((44,43),(41,30)),((23,22),21))),3))))),1);
   tree tree_1374 [p = 0.000, P = 0.435] = [&W 0.000141] (((38,(39,37)),((33,20),((34,(35,28)),(((40,(27,26)),(32,24)),19)))),(31,((4,((29,25),2)),(((46,45),(6,((((18,17),(16,13)),10),((14,(15,(8,7))),(11,(12,(9,5))))))),((36,((41,30),((44,43),(23,(22,21))))),(42,3))))),1);
   tree tree_1375 [p = 0.000, P = 0.435] = [&W 0.000141] (((38,(39,37)),((33,20),((34,(35,28)),((40,(27,26)),((32,24),19))))),(31,((4,((29,25),2)),(((46,45),((((18,17),(16,13)),10),(6,(((15,14),(8,7)),(11,(12,(9,5))))))),(42,((36,(((44,43),(41,30)),(23,(22,21)))),3))))),1);
   tree tree_1376 [p = 0.000, P = 0.436] = [&W 0.000141] (((38,(39,37)),((33,20),((34,(35,28)),((40,(27,26)),((32,24),19))))),(31,((4,((29,25),2)),(((46,45),(6,(((16,((18,17),13)),10),((14,(15,(8,7))),(11,(12,(9,5))))))),(42,((36,((44,43),((41,30),(22,(23,21))))),3))))),1);
   tree tree_1377 [p = 0.000, P = 0.436] = [&W 0.000141] (((38,(39,37)),((33,20),((34,(35,28)),(((40,(27,26)),(32,24)),19)))),(31,((4,((29,25),2)),(((46,45),(6,((((18,17),(16,13)),10),((14,(15,(8,7))),(11,(12,(9,5))))))),((36,(42,((44,43),((41,30),(23,(22,21)))))),3)))),1);
   tree tree_1378 [p = 0.000, P = 0.436] = [&W 0.000141] (((38,(39,37)),((33,20),((34,(35,28)),(((40,(27,26)),(32,24)),19)))),(31,((4,((29,25),2)),((45,(46,(6,((((18,17),(16,13)),10),((14,(15,(8,7))),(11,(12,(9,5)))))))),((42,(36,(((44,43),(41,30)),(23,(22,21))))),3)))),1);
   tree tree_1379 [p = 0.000, P = 0.436] = [&W 0.000141] (((38,(39,37)),((33,20),((35,28),(34,((40,(27,26)),((32,24),19)))))),(31,((4,((6,((((18,17),(16,13)),10),((14,(15,(8,7))),(11,(12,(9,5)))))),((29,25),2))),(((46,45),42),((36,((44,43),((41,30),(23,(22,21))))),3)))),1);
   tree tree_1380 [p = 0.000, P = 0.436] = [&W 0.000141] (((38,(39,37)),((33,20),((34,(35,28)),((40,(27,26)),((32,24),19))))),(31,((4,((29,25),2)),(((46,45),(6,(((16,((18,17),13)),10),((14,(15,(8,7))),(11,(12,(9,5))))))),((36,(42,((44,43),((41,30),(22,(23,21)))))),3)))),1);
   tree tree_1381 [p = 0.000, P = 0.436] = [&W 0.000141] (((38,(39,37)),((33,20),((34,(35,28)),(((40,(27,26)),(32,24)),19)))),(31,((4,((29,25),2)),(((46,45),(6,((((18,17),(16,13)),10),((14,(15,(8,7))),(11,(12,(9,5))))))),(42,((36,((41,30),((44,43),(23,(22,21))))),3))))),1);
   tree tree_1382 [p = 0.000, P = 0.436] = [&W 0.000141] (((38,(39,37)),((33,20),((34,(35,28)),(((40,(27,26)),(32,24)),19)))),(31,((4,((29,25),2)),(((46,45),(6,((((18,17),(16,13)),10),((14,(15,(8,7))),(11,(12,(9,5))))))),(((42,36),((41,30),((44,43),(23,(22,21))))),3)))),1);
   tree tree_1383 [p = 0.000, P = 0.437] = [&W 0.000141] (((38,(39,37)),((33,20),((34,(35,28)),((40,(27,26)),((32,24),19))))),(31,((4,((29,25),2)),(((46,45),(6,(((16,((18,17),13)),10),((14,(15,(8,7))),(11,(12,(9,5))))))),((42,(36,((41,30),((44,43),(22,(23,21)))))),3)))),1);
   tree tree_1384 [p = 0.000, P = 0.437] = [&W 0.000141] (((38,(39,37)),((33,20),((35,28),(34,((40,(27,26)),((32,24),19)))))),(31,((4,((6,((((18,17),(16,13)),10),((14,(15,(8,7))),(11,(12,(9,5)))))),((29,25),2))),((46,(45,42)),((36,(((44,43),(41,30)),(23,(22,21)))),3)))),1);
   tree tree_1385 [p = 0.000, P = 0.437] = [&W 0.000141] (((38,(39,37)),((33,20),((34,(35,28)),((40,(27,26)),((32,24),19))))),(31,((4,((29,25),2)),(((46,45),(6,(((16,((18,17),13)),10),((14,(15,(8,7))),(11,(12,(9,5))))))),((42,(36,((44,43),((41,30),(22,(23,21)))))),3)))),1);
   tree tree_1386 [p = 0.000, P = 0.437] = [&W 0.000141] (((38,(39,37)),((33,20),((34,(35,28)),((40,(27,26)),((32,24),19))))),(31,((4,((29,25),2)),((45,(46,(6,((((18,17),(16,13)),10),((14,(15,(8,7))),(11,(12,(9,5)))))))),((36,(((44,43),(41,30)),(23,(22,21)))),(42,3))))),1);
   tree tree_1387 [p = 0.000, P = 0.437] = [&W 0.000141] (((38,(39,37)),((33,20),((35,28),(34,((40,(27,26)),((32,24),19)))))),(31,((4,((29,25),2)),((45,(46,((((18,17),(16,13)),10),(6,((14,(15,(8,7))),(11,(12,(9,5)))))))),(42,((36,((44,43),((41,30),(23,(22,21))))),3))))),1);
   tree tree_1388 [p = 0.000, P = 0.437] = [&W 0.000141] (((38,(39,37)),((33,20),((35,28),(34,((40,(27,26)),((32,24),19)))))),(31,((4,((29,25),2)),((45,((((18,17),(16,13)),10),(6,((14,(15,(8,7))),(11,(12,(9,5))))))),((46,42),((36,(((44,43),(41,30)),(23,(22,21)))),3))))),1);
   tree tree_1389 [p = 0.000, P = 0.437] = [&W 0.000141] ((((39,38),37),((33,20),((34,(35,28)),((40,(27,26)),((32,24),19))))),(31,((4,((29,25),2)),(((46,45),(6,((((18,17),(16,13)),10),((14,(15,(8,7))),(11,(12,(9,5))))))),(((42,36),((41,30),((44,43),(23,(22,21))))),3)))),1);
   tree tree_1390 [p = 0.000, P = 0.438] = [&W 0.000141] (((38,(39,37)),((33,20),((35,28),(34,((40,(27,26)),((32,24),19)))))),(31,((4,((29,25),2)),((45,(46,((((18,17),(16,13)),10),(6,((14,(15,(8,7))),(11,(12,(9,5)))))))),(((42,36),(((44,43),(41,30)),(23,(22,21)))),3)))),1);
   tree tree_1391 [p = 0.000, P = 0.438] = [&W 0.000141] (((38,(39,37)),((33,20),((35,28),(34,((40,(27,26)),((32,24),19)))))),(31,((4,((29,25),2)),(((46,45),((((18,17),(16,13)),10),(6,((14,(15,(8,7))),(11,(12,(9,5))))))),(((42,36),((41,30),((44,43),(23,(22,21))))),3)))),1);
   tree tree_1392 [p = 0.000, P = 0.438] = [&W 0.000141] (((38,(39,37)),((33,20),((35,28),(34,((40,(27,26)),((32,24),19)))))),(31,((4,((29,25),2)),((45,(46,((((18,17),(16,13)),10),(6,((14,(15,(8,7))),(11,(12,(9,5)))))))),(42,((36,(((44,43),(41,30)),(23,(22,21)))),3))))),1);
   tree tree_1393 [p = 0.000, P = 0.438] = [&W 0.000141] (((38,(39,37)),((33,20),((34,(35,28)),((40,(27,26)),((32,24),19))))),(31,(45,((4,((29,25),2)),((46,(6,((((18,17),(16,13)),10),((14,(15,(8,7))),(11,(12,(9,5))))))),((42,(36,(((44,43),(41,30)),(23,(22,21))))),3))))),1);
   tree tree_1394 [p = 0.000, P = 0.438] = [&W 0.000141] (((38,(39,37)),((33,20),((35,28),(34,((40,(27,26)),((32,24),19)))))),(31,((46,45),((4,((29,25),2)),(((((18,17),(16,13)),10),(6,((14,(15,(8,7))),(11,(12,(9,5)))))),((42,(36,(((44,43),(41,30)),(23,(22,21))))),3))))),1);
   tree tree_1395 [p = 0.000, P = 0.438] = [&W 0.000141] (((38,(39,37)),((33,20),((34,(35,28)),((40,(27,26)),((32,24),19))))),(31,(45,((4,((46,(6,((((18,17),(16,13)),10),((14,(15,(8,7))),(11,(12,(9,5))))))),((29,25),2))),((42,(36,((41,30),((44,43),(23,(22,21)))))),3)))),1);
   tree tree_1396 [p = 0.000, P = 0.438] = [&W 0.000141] (((38,(39,37)),((33,20),((34,(35,28)),((40,(27,26)),((32,24),19))))),(31,((4,((29,25),2)),((45,(46,(6,((((18,17),(16,13)),10),((14,(15,(8,7))),(11,(12,(9,5)))))))),((36,((((44,43),42),(41,30)),(23,(22,21)))),3)))),1);
   tree tree_1397 [p = 0.000, P = 0.439] = [&W 0.000141] (((38,(39,37)),((33,20),((35,28),(34,((40,(27,26)),((32,24),19)))))),(31,((4,((29,25),2)),((45,(46,((((18,17),(16,13)),10),(6,((14,(15,(8,7))),(11,(12,(9,5)))))))),((36,(42,(((44,43),(41,30)),(23,(22,21))))),3)))),1);
   tree tree_1398 [p = 0.000, P = 0.439] = [&W 0.000141] (((39,(38,37)),((33,20),((35,28),((40,(27,26)),(34,((32,24),19)))))),(31,((4,((29,25),2)),(((46,45),((((18,17),(16,13)),10),(6,((14,(15,(8,7))),(11,(12,(9,5))))))),(42,((36,(((44,43),(41,30)),(23,(22,21)))),3))))),1);
   tree tree_1399 [p = 0.000, P = 0.439] = [&W 0.000141] (((38,(39,37)),((33,20),((34,(35,28)),((40,(27,26)),((32,24),19))))),(31,((4,((6,((((18,17),(16,13)),10),((14,(15,(8,7))),(11,(12,(9,5)))))),((29,25),2))),((46,(45,42)),((36,((41,30),((44,43),(23,(22,21))))),3)))),1);
   tree tree_1400 [p = 0.000, P = 0.439] = [&W 0.000141] (((38,(39,37)),((33,20),((34,(35,28)),((40,(27,26)),((32,24),19))))),(31,((4,((29,25),2)),((45,(46,((((18,17),(16,13)),10),(6,((14,(15,(8,7))),(11,(12,(9,5)))))))),((42,(36,((41,30),((44,43),(22,(23,21)))))),3)))),1);
   tree tree_1401 [p = 0.000, P = 0.439] = [&W 0.000141] (((38,(39,37)),((33,20),((34,(35,28)),((40,(27,26)),((32,24),19))))),(31,((4,((6,((((18,17),(16,13)),10),((14,(15,(8,7))),(11,(12,(9,5)))))),((29,25),2))),((45,(46,42)),((36,((44,43),((41,30),(23,(22,21))))),3)))),1);
   tree tree_1402 [p = 0.000, P = 0.439] = [&W 0.000141] (((38,(39,37)),((33,20),((34,(35,28)),((40,(27,26)),((32,24),19))))),(31,((4,((46,(6,((((18,17),(16,13)),10),((14,(15,(8,7))),(11,(12,(9,5))))))),((29,25),2))),((45,42),((36,((44,43),((41,30),(23,(22,21))))),3)))),1);
   tree tree_1403 [p = 0.000, P = 0.439] = [&W 0.000141] (((38,(39,37)),((33,20),((34,(35,28)),((40,(27,26)),((32,24),19))))),(31,((4,((6,((((18,17),(16,13)),10),((14,(15,(8,7))),(11,(12,(9,5)))))),((29,25),2))),(((46,45),42),((36,((44,43),((41,30),(23,(22,21))))),3)))),1);
   tree tree_1404 [p = 0.000, P = 0.440] = [&W 0.000141] (((38,(39,37)),((33,20),((34,(35,28)),((40,(27,26)),((32,24),19))))),(31,((4,((6,((((18,17),(16,13)),10),((14,(15,(8,7))),(11,(12,(9,5)))))),((29,25),2))),(((46,45),42),((36,(((44,43),(41,30)),(23,(22,21)))),3)))),1);
   tree tree_1405 [p = 0.000, P = 0.440] = [&W 0.000141] (((38,(39,37)),((33,20),((35,28),(34,((27,26),(40,((32,24),19))))))),(31,((4,((29,25),2)),(((46,45),((((18,17),(16,13)),10),(6,((14,(15,(8,7))),(11,(12,(9,5))))))),(42,((36,(((44,43),(41,30)),(23,(22,21)))),3))))),1);
   tree tree_1406 [p = 0.000, P = 0.440] = [&W 0.000141] ((((39,38),37),((33,20),((34,(35,28)),((40,(27,26)),((32,24),19))))),(31,((4,((29,25),2)),((46,(45,(6,((((18,17),(16,13)),10),((14,(15,(8,7))),(11,(12,(9,5)))))))),(42,((36,(((44,43),(41,30)),(23,(22,21)))),3))))),1);
   tree tree_1407 [p = 0.000, P = 0.440] = [&W 0.000141] (((38,(39,37)),((33,20),((34,(35,28)),((40,(27,26)),((32,24),19))))),(31,((4,((46,(6,((((18,17),(16,13)),10),((14,(15,(8,7))),(11,(12,(9,5))))))),((29,25),2))),(45,(42,((36,((44,43),((41,30),(23,(22,21))))),3))))),1);
   tree tree_1408 [p = 0.000, P = 0.440] = [&W 0.000141] (((38,(39,37)),((33,20),((35,28),(34,((40,(27,26)),((32,24),19)))))),(31,((4,((29,25),2)),(((46,45),((((18,17),(16,13)),10),(6,((14,(15,(8,7))),(11,(12,(9,5))))))),((36,(((44,43),(41,30)),(23,(22,21)))),(42,3))))),1);
   tree tree_1409 [p = 0.000, P = 0.440] = [&W 0.000141] ((((39,38),37),((33,20),((34,(35,28)),((40,(27,26)),((32,24),19))))),(31,((4,((29,25),2)),(((46,45),(6,((((18,17),(16,13)),10),((14,(15,(8,7))),(11,(12,(9,5))))))),((36,(((44,43),42),((41,30),(23,(22,21))))),3)))),1);
   tree tree_1410 [p = 0.000, P = 0.440] = [&W 0.000141] (((38,(39,37)),((33,20),((34,(35,28)),((40,(27,26)),((32,24),19))))),(31,((4,((29,25),2)),((45,(46,(6,((((18,17),(16,13)),10),((14,(15,(8,7))),(11,(12,(9,5)))))))),((36,(42,(((44,43),(41,30)),(23,(22,21))))),3)))),1);
   tree tree_1411 [p = 0.000, P = 0.441] = [&W 0.000141] (((38,(39,37)),((33,20),((34,(35,28)),((40,(27,26)),((32,24),19))))),(31,((46,45),((4,((6,((((18,17),(16,13)),10),((14,(15,(8,7))),(11,(12,(9,5)))))),((29,25),2))),((42,(36,(((44,43),(41,30)),(23,(22,21))))),3)))),1);
   tree tree_1412 [p = 0.000, P = 0.441] = [&W 0.000141] (((38,(39,37)),((33,20),((35,28),(34,(((40,(27,26)),(32,24)),19))))),(31,((4,((29,25),2)),(((46,45),((((18,17),(16,13)),10),(6,((14,(15,(8,7))),(11,(12,(9,5))))))),((36,((44,43),((41,30),(22,(23,21))))),(42,3))))),1);
   tree tree_1413 [p = 0.000, P = 0.441] = [&W 0.000141] (((38,(39,37)),((33,20),(34,((35,28),(((40,(27,26)),(32,24)),19))))),(31,((4,((29,25),2)),(((46,45),((((18,17),(16,13)),10),(6,((14,(15,(8,7))),(11,(12,(9,5))))))),(42,((36,((44,43),((41,30),(22,(23,21))))),3))))),1);
   tree tree_1414 [p = 0.000, P = 0.441] = [&W 0.000141] (((38,(39,37)),((33,20),((35,28),((40,(27,26)),((32,24),(34,19)))))),(31,((4,((29,25),2)),(((46,45),((((18,17),(16,13)),10),(6,((14,(15,(8,7))),(11,(12,(9,5))))))),(42,((36,(((44,43),(41,30)),(22,(23,21)))),3))))),1);
   tree tree_1415 [p = 0.000, P = 0.441] = [&W 0.000141] (((38,(39,37)),((33,20),(34,((35,28),((40,(27,26)),((32,24),19)))))),(31,((4,((29,25),2)),(((46,45),((((18,17),(16,13)),10),(6,((14,(15,(8,7))),(11,(12,(9,5))))))),(42,((36,((41,30),((44,43),(23,(22,21))))),3))))),1);
   tree tree_1416 [p = 0.000, P = 0.441] = [&W 0.000141] (((38,(39,37)),((33,20),((34,(35,28)),((40,(27,26)),((32,24),19))))),(31,((4,((29,25),2)),((42,((46,45),(6,((((18,17),(16,13)),10),((14,(15,(8,7))),(11,(12,(9,5)))))))),((36,((44,43),((41,30),(23,(22,21))))),3)))),1);
   tree tree_1417 [p = 0.000, P = 0.441] = [&W 0.000141] (((38,(39,37)),((33,20),((34,(35,28)),(((40,(27,26)),(32,24)),19)))),(31,((4,((29,25),2)),(((46,45),((((18,17),(16,13)),10),(6,((14,(15,(8,7))),(11,(12,(9,5))))))),(42,((36,(((44,43),(41,30)),(22,(23,21)))),3))))),1);
   tree tree_1418 [p = 0.000, P = 0.441] = [&W 0.000141] (((38,(39,37)),((33,20),((34,(35,28)),((40,(27,26)),((32,24),19))))),(31,((4,((29,25),2)),(((46,45),(6,((((18,17),(16,13)),10),((14,(15,(8,7))),(11,(12,(9,5))))))),((36,(((44,43),(41,(42,30))),(23,(22,21)))),3)))),1);
   tree tree_1419 [p = 0.000, P = 0.442] = [&W 0.000141] (((38,(39,37)),((33,20),((34,(35,28)),((40,(27,26)),((32,24),19))))),(31,(45,((4,((29,25),2)),((46,(6,((((18,17),(16,13)),10),((14,(15,(8,7))),(11,(12,(9,5))))))),(((42,36),((44,43),((41,30),(23,(22,21))))),3))))),1);
   tree tree_1420 [p = 0.000, P = 0.442] = [&W 0.000141] (((38,(39,37)),((33,20),((34,(35,28)),((40,(27,26)),((32,24),19))))),(31,((4,((29,25),2)),((45,(46,(6,((((18,17),(16,13)),10),((14,(15,(8,7))),(11,(12,(9,5)))))))),(((42,36),((44,43),((41,30),(23,(22,21))))),3)))),1);
   tree tree_1421 [p = 0.000, P = 0.442] = [&W 0.000141] ((((39,38),37),((33,20),((34,(35,28)),((40,(27,26)),((32,24),19))))),(31,((4,((6,((((18,17),(16,13)),10),((14,(15,(8,7))),(11,(12,(9,5)))))),((29,25),2))),(45,((46,42),((36,(((44,43),(41,30)),(23,(22,21)))),3))))),1);
   tree tree_1422 [p = 0.000, P = 0.442] = [&W 0.000141] (((38,(39,37)),((33,20),((34,(35,28)),((27,26),(40,((32,24),19)))))),(31,((4,((29,25),2)),(((46,45),((((18,17),(16,13)),10),(6,((14,(15,(8,7))),(11,(12,(9,5))))))),(42,((36,(((44,43),(41,30)),(22,(23,21)))),3))))),1);
   tree tree_1423 [p = 0.000, P = 0.442] = [&W 0.000141] (((38,(39,37)),((33,20),((34,(35,28)),((40,(27,26)),((32,24),19))))),(31,((4,((29,25),2)),(((46,45),(6,((((18,17),(16,13)),10),((14,(15,(8,7))),(11,(12,(9,5))))))),((36,(42,((44,43),((41,30),(23,(22,21)))))),3)))),1);
   tree tree_1424 [p = 0.000, P = 0.442] = [&W 0.000141] (((38,(39,37)),((33,20),((34,(35,28)),((40,(27,26)),((32,24),19))))),(31,((4,((29,25),2)),(((46,45),(6,((((18,17),(16,13)),10),((14,(15,(8,7))),(11,(12,(9,5))))))),((36,(42,((41,30),((44,43),(23,(22,21)))))),3)))),1);
   tree tree_1425 [p = 0.000, P = 0.442] = [&W 0.000141] (((38,(39,37)),((33,20),((34,(35,28)),((40,(27,26)),((32,24),19))))),(31,(45,((4,((29,25),2)),((46,(6,((((18,17),(16,13)),10),((14,(15,(8,7))),(11,(12,(9,5))))))),((36,(42,(((44,43),(41,30)),(23,(22,21))))),3))))),1);
   tree tree_1426 [p = 0.000, P = 0.443] = [&W 0.000141] (((38,(39,37)),((33,20),((34,(35,28)),((40,(27,26)),((32,24),19))))),(31,((4,((29,25),2)),((45,(46,((((18,17),(16,13)),10),(6,((14,(15,(8,7))),(11,(12,(9,5)))))))),(((42,36),((44,43),((41,30),(22,(23,21))))),3)))),1);
   tree tree_1427 [p = 0.000, P = 0.443] = [&W 0.000141] (((38,(39,37)),((33,20),((34,(35,28)),((40,(27,26)),((32,24),19))))),(31,((4,((29,25),2)),((45,(46,((((18,17),(16,13)),10),(6,((14,(15,(8,7))),(11,(12,(9,5)))))))),(((42,36),((41,30),((44,43),(22,(23,21))))),3)))),1);
   tree tree_1428 [p = 0.000, P = 0.443] = [&W 0.000141] (((38,(39,37)),((33,20),((34,(35,28)),((40,(27,26)),((32,24),19))))),(31,((4,((29,25),2)),((46,(45,(6,((((18,17),(16,13)),10),((14,(15,(8,7))),(11,(12,(9,5)))))))),(42,((36,(((44,43),(41,30)),(23,(22,21)))),3))))),1);
   tree tree_1429 [p = 0.000, P = 0.443] = [&W 0.000141] (((38,(39,37)),((33,20),((34,(35,28)),((40,(27,26)),((32,24),19))))),(31,(45,((4,((46,(6,((((18,17),(16,13)),10),((14,(15,(8,7))),(11,(12,(9,5))))))),((29,25),2))),((42,(36,(((44,43),(41,30)),(23,(22,21))))),3)))),1);
   tree tree_1430 [p = 0.000, P = 0.443] = [&W 0.000141] (((38,(39,37)),((33,20),((35,28),((34,(40,(27,26))),((32,24),19))))),(31,((4,((29,25),2)),(((46,45),((((18,17),(16,13)),10),(6,((14,(15,(8,7))),(11,(12,(9,5))))))),(42,((36,(((44,43),(41,30)),(23,(22,21)))),3))))),1);
   tree tree_1431 [p = 0.000, P = 0.443] = [&W 0.000141] (((38,(39,37)),((33,20),((34,(35,28)),((40,(27,26)),((32,24),19))))),(31,((4,((29,25),2)),((45,(6,((((18,17),(16,13)),10),((14,(15,(8,7))),(11,(12,(9,5))))))),((46,42),((36,(((44,43),(41,30)),(23,(22,21)))),3))))),1);
   tree tree_1432 [p = 0.000, P = 0.443] = [&W 0.000141] (((38,(39,37)),((33,20),((34,(35,28)),((40,(27,26)),((32,24),19))))),(31,((4,((29,25),2)),((45,(46,(6,((((18,17),(16,13)),10),((14,(15,(8,7))),(11,(12,(9,5)))))))),((36,(((44,43),(41,30)),(42,(23,(22,21))))),3)))),1);
   tree tree_1433 [p = 0.000, P = 0.444] = [&W 0.000141] (((38,(39,37)),((33,20),((34,(35,28)),((40,(27,26)),((32,24),19))))),(31,((46,45),((4,((6,((((18,17),(16,13)),10),((14,(15,(8,7))),(11,(12,(9,5)))))),((29,25),2))),((42,(36,((44,43),((41,30),(23,(22,21)))))),3)))),1);
   tree tree_1434 [p = 0.000, P = 0.444] = [&W 0.000141] (((38,(39,37)),((33,20),((35,28),((40,(27,26)),((34,(32,24)),19))))),(31,(45,((4,((6,((((18,17),(16,13)),10),((14,(15,(8,7))),(11,(12,(9,5)))))),((29,25),2))),(46,(42,((36,(((44,43),(41,30)),(23,(22,21)))),3)))))),1);
   tree tree_1435 [p = 0.000, P = 0.444] = [&W 0.000141] (((38,(39,37)),((33,20),(34,((35,28),((40,(27,26)),((32,24),19)))))),(31,((4,((29,25),2)),(((46,45),(6,((((18,17),(16,13)),10),((14,(15,(8,7))),(11,(12,(9,5))))))),((36,(((44,43),(41,30)),((23,22),21))),(42,3))))),1);
   tree tree_1436 [p = 0.000, P = 0.444] = [&W 0.000141] (((39,(38,37)),((33,20),((34,(35,28)),((40,(27,26)),((32,24),19))))),(31,((4,((29,25),2)),((45,(46,(((((18,17),(16,13)),10),6),((14,(15,(8,7))),(11,(12,(9,5))))))),(42,((36,(((44,43),(41,30)),(23,(22,21)))),3))))),1);
   tree tree_1437 [p = 0.000, P = 0.444] = [&W 0.000141] ((((39,38),37),((33,20),((35,28),((40,(27,26)),((34,(32,24)),19))))),(31,((4,((29,25),2)),(((46,45),(6,(((16,((18,17),13)),10),((14,(15,(8,7))),(11,(12,(9,5))))))),(42,((36,(((44,43),(41,30)),(23,(22,21)))),3))))),1);
   tree tree_1438 [p = 0.000, P = 0.444] = [&W 0.000141] (((38,(39,37)),((33,20),(34,((35,28),((40,(27,26)),((32,24),19)))))),(31,((4,((29,25),2)),(((46,45),(6,((((18,17),(16,13)),10),((14,(15,(8,7))),(11,(12,(9,5))))))),(42,((36,((41,30),((44,43),((23,22),21)))),3))))),1);
   tree tree_1439 [p = 0.000, P = 0.444] = [&W 0.000141] (((39,(38,37)),((33,20),((34,(35,28)),((40,(27,26)),((32,24),19))))),(31,((4,((29,25),2)),(((46,45),(((((18,17),(16,13)),10),6),((14,(15,(8,7))),(11,(12,(9,5)))))),(42,((36,(((44,43),(41,30)),(23,(22,21)))),3))))),1);
   tree tree_1440 [p = 0.000, P = 0.445] = [&W 0.000141] (((38,(39,37)),((33,20),((35,28),((40,(27,26)),((34,(32,24)),19))))),(31,((4,((6,((((18,17),(16,13)),10),((14,(15,(8,7))),(11,(12,(9,5)))))),((29,25),2))),((46,45),((42,(36,(((44,43),(41,30)),(23,(22,21))))),3)))),1);
   tree tree_1441 [p = 0.000, P = 0.445] = [&W 0.000141] ((((39,38),37),((33,20),((34,(35,28)),((40,(27,26)),((32,24),19))))),(31,((4,((29,25),2)),(((46,45),(((((18,17),(16,13)),10),6),((14,(15,(8,7))),(11,(12,(9,5)))))),((42,(36,((41,30),((44,43),(23,(22,21)))))),3)))),1);
   tree tree_1442 [p = 0.000, P = 0.445] = [&W 0.000141] (((38,(39,37)),((33,20),((35,28),((40,(27,26)),((34,(32,24)),19))))),(31,((4,((46,(6,((((18,17),(16,13)),10),((14,(15,(8,7))),(11,(12,(9,5))))))),((29,25),2))),(45,((42,(36,(((44,43),(41,30)),(23,(22,21))))),3)))),1);
   tree tree_1443 [p = 0.000, P = 0.445] = [&W 0.000141] (((38,(39,37)),((33,20),((35,28),((40,(27,26)),((34,(32,24)),19))))),(31,((4,((6,((((18,17),(16,13)),10),((14,(15,(8,7))),(11,(12,(9,5)))))),((29,25),2))),((46,45),((42,(36,((44,43),((41,30),(23,(22,21)))))),3)))),1);
   tree tree_1444 [p = 0.000, P = 0.445] = [&W 0.000141] ((((39,38),37),((33,20),((34,(35,28)),((40,(27,26)),((32,24),19))))),(31,((4,((29,25),2)),(((46,45),(((((18,17),(16,13)),10),6),((14,(15,(8,7))),(11,(12,(9,5)))))),((42,(36,(((44,43),(41,30)),(23,(22,21))))),3)))),1);
   tree tree_1445 [p = 0.000, P = 0.445] = [&W 0.000141] (((38,(39,37)),((33,20),(34,((35,28),((40,(27,26)),((32,24),19)))))),(31,((4,((29,25),2)),(((46,45),(6,((((18,17),(16,13)),10),((14,(15,(8,7))),(11,(12,(9,5))))))),((42,(36,((41,30),((44,43),((23,22),21))))),3)))),1);
   tree tree_1446 [p = 0.000, P = 0.445] = [&W 0.000141] (((38,(39,37)),((33,20),((35,28),((40,(27,26)),(34,((32,24),19)))))),(31,((4,((29,25),2)),(((46,45),(((((18,17),(16,13)),10),6),((14,(15,(8,7))),(11,(12,(9,5)))))),((42,(36,(((44,43),(41,30)),(23,(22,21))))),3)))),1);
   tree tree_1447 [p = 0.000, P = 0.446] = [&W 0.000141] (((38,(39,37)),((33,20),((35,28),((40,(27,26)),(34,((32,24),19)))))),(31,((4,((29,25),2)),(((46,45),(((((18,17),(16,13)),10),6),((14,(15,(8,7))),(11,(12,(9,5)))))),(((42,36),(((44,43),(41,30)),(23,(22,21)))),3)))),1);
   tree tree_1448 [p = 0.000, P = 0.446] = [&W 0.000141] (((38,(39,37)),((33,20),((35,28),((40,(27,26)),((34,(32,24)),19))))),(31,((46,45),((4,((6,((((18,17),(16,13)),10),((14,(15,(8,7))),(11,(12,(9,5)))))),((29,25),2))),(42,((36,((44,43),((41,30),(23,(22,21))))),3))))),1);
   tree tree_1449 [p = 0.000, P = 0.446] = [&W 0.000141] (((38,(39,37)),((33,20),((35,28),((40,(27,26)),((34,(32,24)),19))))),(31,((46,45),((4,((6,((((18,17),(16,13)),10),((14,(15,(8,7))),(11,(12,(9,5)))))),((29,25),2))),(42,((36,((41,30),((44,43),(23,(22,21))))),3))))),1);
   tree tree_1450 [p = 0.000, P = 0.446] = [&W 0.000141] (((38,(39,37)),((33,20),((35,28),((40,(27,26)),((34,(32,24)),19))))),(31,((4,((6,((((18,17),(16,13)),10),((14,(15,(8,7))),(11,(12,(9,5)))))),((29,25),2))),(45,((46,42),((36,((41,30),((44,43),(23,(22,21))))),3))))),1);
   tree tree_1451 [p = 0.000, P = 0.446] = [&W 0.000141] (((38,(39,37)),((33,20),((35,28),((40,(27,26)),((34,(32,24)),19))))),(31,((4,((29,25),2)),(((46,45),(6,(((16,((18,17),13)),10),((14,(15,(8,7))),(11,(12,(9,5))))))),(42,((36,(((44,43),(41,30)),(23,(22,21)))),3))))),1);
   tree tree_1452 [p = 0.000, P = 0.446] = [&W 0.000141] (((38,(39,37)),((33,20),(34,((35,28),((40,(27,26)),((32,24),19)))))),(31,((4,((29,25),2)),((45,(46,(6,((((18,17),(16,13)),10),((14,(15,(8,7))),(11,(12,(9,5)))))))),(42,((36,(((44,43),(41,30)),((23,22),21))),3))))),1);
   tree tree_1453 [p = 0.000, P = 0.446] = [&W 0.000141] (((38,(39,37)),((33,20),(34,((35,28),((40,(27,26)),((32,24),19)))))),(31,((4,((29,25),2)),(((46,45),(6,((((18,17),(16,13)),10),((14,(15,(8,7))),(11,(12,(9,5))))))),((42,(36,(((44,43),(41,30)),((23,22),21)))),3)))),1);
[truncated: 2,086,431 more chars]
