# Supplementary material for: Deep mining reveals the diversity of endogenous viral elements in vertebrate genomes
Source: Nat Microbiol. 2024 Oct 22;9(11):3013–24. doi: 10.1038/s41564-024-01825-4 (PMC11521997; doi:10.1038/s41564-024-01825-4)
Supplement: Supplementary file 4 — RdRp tree run files (Fig. 1a), CLANS analysis data (Fig. 1b) and xlsx file with genomic annotations of sequences (Fig. 1c). [file 41564_2024_1825_MOESM4_ESM.zip › Source_Data_Figure_1/RdRp_tree/Chuviridae_rnapol.nex.run2.p]

[ID: 4492864119]
Gen	LnL	LnPr	TL	alpha	pinvar
0	-1.677923e+05	1.015932e+02	1.780000e+00	1.000000e+00	0.000000e+00
500	-1.174593e+05	-2.364261e+02	7.651166e+01	5.931065e-01	1.566321e-02
1000	-1.136004e+05	-1.760308e+02	3.976536e+01	1.463742e+00	1.566321e-02
1500	-1.104354e+05	-1.716383e+02	3.789689e+01	1.493302e+00	4.052966e-03
2000	-1.081750e+05	-1.688398e+02	3.678195e+01	1.434127e+00	8.091708e-03
2500	-1.067774e+05	-1.732333e+02	3.855044e+01	1.518289e+00	5.087693e-03
3000	-1.060507e+05	-1.604917e+02	3.355676e+01	1.484184e+00	7.516976e-03
3500	-1.055316e+05	-1.635524e+02	3.471673e+01	1.438400e+00	3.903424e-03
4000	-1.051573e+05	-1.596815e+02	3.327712e+01	1.438400e+00	5.654614e-03
4500	-1.050663e+05	-1.633838e+02	3.465822e+01	1.424106e+00	8.090004e-03
5000	-1.050292e+05	-1.631676e+02	3.456213e+01	1.461791e+00	8.456755e-03
5500	-1.049934e+05	-1.645677e+02	3.511227e+01	1.417230e+00	8.456755e-03
6000	-1.049914e+05	-1.639985e+02	3.488568e+01	1.440359e+00	2.641330e-03
6500	-1.049915e+05	-1.644591e+02	3.507348e+01	1.409786e+00	9.288533e-03
7000	-1.049825e+05	-1.626866e+02	3.438180e+01	1.459209e+00	7.219285e-03
7500	-1.049909e+05	-1.599367e+02	3.337016e+01	1.438630e+00	5.468779e-03
8000	-1.049710e+05	-1.673543e+02	3.620021e+01	1.409761e+00	8.836411e-03
8500	-1.049717e+05	-1.620835e+02	3.413745e+01	1.508133e+00	8.836411e-03
9000	-1.049862e+05	-1.655897e+02	3.547127e+01	1.508133e+00	8.836411e-03
9500	-1.049610e+05	-1.632876e+02	3.459137e+01	1.504437e+00	9.149272e-03
10000	-1.049619e+05	-1.619969e+02	3.407892e+01	1.578459e+00	4.765833e-03
10500	-1.049726e+05	-1.675421e+02	3.624068e+01	1.495126e+00	4.111856e-03
11000	-1.049470e+05	-1.598336e+02	3.330583e+01	1.511756e+00	7.085750e-03
11500	-1.049458e+05	-1.577528e+02	3.255527e+01	1.511756e+00	7.085750e-03
12000	-1.049454e+05	-1.579716e+02	3.263344e+01	1.511756e+00	7.085750e-03
12500	-1.049359e+05	-1.617698e+02	3.404410e+01	1.444745e+00	6.855698e-03
13000	-1.049334e+05	-1.621067e+02	3.417225e+01	1.438184e+00	6.855698e-03
13500	-1.049321e+05	-1.632955e+02	3.459883e+01	1.492573e+00	5.370135e-03
14000	-1.049224e+05	-1.620394e+02	3.412681e+01	1.492573e+00	5.814919e-03
14500	-1.049286e+05	-1.603061e+02	3.349380e+01	1.470156e+00	1.058875e-02
15000	-1.049266e+05	-1.588330e+02	3.295785e+01	1.470156e+00	7.077324e-03
15500	-1.049270e+05	-1.591716e+02	3.307164e+01	1.494116e+00	7.077324e-03
16000	-1.049255e+05	-1.613588e+02	3.388851e+01	1.452466e+00	7.077324e-03
16500	-1.049266e+05	-1.605577e+02	3.359268e+01	1.452466e+00	7.077324e-03
17000	-1.049265e+05	-1.587129e+02	3.292090e+01	1.452466e+00	7.077324e-03
17500	-1.049194e+05	-1.639673e+02	3.483519e+01	1.541676e+00	7.077324e-03
18000	-1.049216e+05	-1.590256e+02	3.300161e+01	1.541676e+00	7.077324e-03
18500	-1.049209e+05	-1.598208e+02	3.329377e+01	1.531965e+00	7.077324e-03
19000	-1.049124e+05	-1.611361e+02	3.381269e+01	1.434385e+00	7.077324e-03
19500	-1.049045e+05	-1.640350e+02	3.490189e+01	1.434385e+00	7.593390e-03
20000	-1.049126e+05	-1.633237e+02	3.461666e+01	1.473749e+00	5.305157e-03
20500	-1.049106e+05	-1.634386e+02	3.465911e+01	1.476522e+00	5.305157e-03
21000	-1.049123e+05	-1.592762e+02	3.311592e+01	1.476522e+00	5.305157e-03
21500	-1.049165e+05	-1.627141e+02	3.438600e+01	1.475543e+00	8.565595e-03
22000	-1.049095e+05	-1.592920e+02	3.312201e+01	1.475543e+00	5.559226e-03
22500	-1.049009e+05	-1.589087e+02	3.294216e+01	1.589333e+00	7.580229e-03
23000	-1.049276e+05	-1.618800e+02	3.408768e+01	1.438042e+00	6.369488e-03
23500	-1.049096e+05	-1.623177e+02	3.422089e+01	1.519228e+00	5.127711e-03
24000	-1.049251e+05	-1.613935e+02	3.388205e+01	1.504554e+00	6.369488e-03
24500	-1.049059e+05	-1.613524e+02	3.388941e+01	1.443613e+00	9.558803e-03
25000	-1.049039e+05	-1.619597e+02	3.409713e+01	1.492363e+00	6.805726e-03
25500	-1.049098e+05	-1.598587e+02	3.330803e+01	1.530782e+00	7.655496e-03
26000	-1.049189e+05	-1.635111e+02	3.469510e+01	1.454059e+00	1.003126e-02
26500	-1.049207e+05	-1.634880e+02	3.468423e+01	1.459619e+00	9.003050e-03
27000	-1.049201e+05	-1.584555e+02	3.281324e+01	1.494080e+00	7.541978e-03
27500	-1.049188e+05	-1.628991e+02	3.445122e+01	1.487249e+00	1.041349e-02
28000	-1.049119e+05	-1.605839e+02	3.358953e+01	1.487249e+00	5.154049e-03
28500	-1.049124e+05	-1.584697e+02	3.281777e+01	1.495651e+00	2.953082e-03
29000	-1.049145e+05	-1.591332e+02	3.305302e+01	1.507146e+00	3.666399e-03
29500	-1.049177e+05	-1.635997e+02	3.474925e+01	1.400000e+00	2.990747e-03
30000	-1.049055e+05	-1.617149e+02	3.400921e+01	1.483579e+00	9.868375e-03
30500	-1.049000e+05	-1.616688e+02	3.398949e+01	1.490454e+00	9.868375e-03
31000	-1.049158e+05	-1.615751e+02	3.398744e+01	1.402330e+00	3.826068e-03
31500	-1.049142e+05	-1.631279e+02	3.456960e+01	1.402330e+00	7.937010e-03
32000	-1.049174e+05	-1.595780e+02	3.325256e+01	1.402330e+00	7.937010e-03
32500	-1.049186e+05	-1.583585e+02	3.278465e+01	1.476685e+00	7.230546e-03
33000	-1.049096e+05	-1.584485e+02	3.280540e+01	1.508931e+00	6.738448e-03
33500	-1.049110e+05	-1.630624e+02	3.453226e+01	1.435627e+00	5.814528e-03
34000	-1.049205e+05	-1.605979e+02	3.358014e+01	1.526786e+00	6.766080e-03
34500	-1.049211e+05	-1.572729e+02	3.238390e+01	1.513450e+00	5.303560e-03
35000	-1.049267e+05	-1.574248e+02	3.244382e+01	1.496685e+00	5.303560e-03
35500	-1.049197e+05	-1.626328e+02	3.434781e+01	1.495789e+00	5.832137e-03
36000	-1.049291e+05	-1.606364e+02	3.359355e+01	1.528860e+00	4.768960e-03
36500	-1.049234e+05	-1.604489e+02	3.353678e+01	1.495789e+00	8.107739e-03
37000	-1.049215e+05	-1.601672e+02	3.345432e+01	1.439023e+00	6.902420e-03
37500	-1.049066e+05	-1.575961e+02	3.249470e+01	1.525067e+00	5.578010e-03
38000	-1.049068e+05	-1.614805e+02	3.393303e+01	1.454084e+00	5.578010e-03
38500	-1.049210e+05	-1.650289e+02	3.525311e+01	1.512036e+00	4.896234e-03
39000	-1.049204e+05	-1.623787e+02	3.425396e+01	1.491924e+00	4.757333e-03
39500	-1.049156e+05	-1.623677e+02	3.429199e+01	1.379440e+00	8.439719e-03
40000	-1.049033e+05	-1.629104e+02	3.448070e+01	1.420338e+00	7.291751e-03
40500	-1.049013e+05	-1.592445e+02	3.306755e+01	1.578262e+00	7.291751e-03
41000	-1.049047e+05	-1.595907e+02	3.323943e+01	1.451066e+00	7.291751e-03
41500	-1.049063e+05	-1.624435e+02	3.429354e+01	1.451066e+00	8.090903e-03
42000	-1.049207e+05	-1.653254e+02	3.544697e+01	1.306571e+00	1.101095e-02
42500	-1.049022e+05	-1.592346e+02	3.308390e+01	1.523246e+00	7.441871e-03
43000	-1.049228e+05	-1.633979e+02	3.467521e+01	1.393359e+00	8.963562e-03
43500	-1.049074e+05	-1.569570e+02	3.229878e+01	1.437732e+00	9.775091e-03
44000	-1.048969e+05	-1.614859e+02	3.394114e+01	1.437732e+00	8.920852e-03
44500	-1.049128e+05	-1.606190e+02	3.362076e+01	1.437449e+00	1.351980e-02
45000	-1.049093e+05	-1.608715e+02	3.369883e+01	1.477985e+00	7.991563e-03
45500	-1.049083e+05	-1.598750e+02	3.333634e+01	1.469466e+00	7.769117e-03
46000	-1.049102e+05	-1.659428e+02	3.563362e+01	1.443067e+00	9.238717e-03
46500	-1.049086e+05	-1.600588e+02	3.341314e+01	1.443067e+00	5.369869e-03
47000	-1.049131e+05	-1.604444e+02	3.351780e+01	1.543081e+00	5.552713e-03
47500	-1.049212e+05	-1.576664e+02	3.249490e+01	1.594763e+00	7.239871e-03
48000	-1.049074e+05	-1.614307e+02	3.388464e+01	1.534731e+00	1.317773e-02
48500	-1.049101e+05	-1.589906e+02	3.300654e+01	1.492997e+00	7.637593e-03
49000	-1.049255e+05	-1.593170e+02	3.315477e+01	1.410307e+00	9.016311e-03
49500	-1.049091e+05	-1.645786e+02	3.506543e+01	1.550258e+00	8.912326e-03
50000	-1.049063e+05	-1.595964e+02	3.320647e+01	1.547346e+00	7.273578e-03
50500	-1.049075e+05	-1.578243e+02	3.259831e+01	1.462667e+00	5.749225e-03
51000	-1.049087e+05	-1.609017e+02	3.367327e+01	1.577504e+00	1.032157e-02
51500	-1.049133e+05	-1.577767e+02	3.256181e+01	1.517332e+00	6.217631e-03
52000	-1.049107e+05	-1.601823e+02	3.343117e+01	1.517332e+00	6.217631e-03
52500	-1.049193e+05	-1.567350e+02	3.218478e+01	1.538213e+00	1.301388e-02
53000	-1.049060e+05	-1.634414e+02	3.468497e+01	1.411084e+00	7.021458e-03
53500	-1.049241e+05	-1.577783e+02	3.257561e+01	1.480277e+00	5.962622e-03
54000	-1.049142e+05	-1.645233e+02	3.509230e+01	1.424796e+00	5.496609e-03
54500	-1.049159e+05	-1.595357e+02	3.318927e+01	1.534045e+00	4.337802e-03
55000	-1.049205e+05	-1.605598e+02	3.358425e+01	1.477442e+00	1.061890e-02
55500	-1.049211e+05	-1.590524e+02	3.303451e+01	1.477442e+00	1.133781e-02
56000	-1.049179e+05	-1.601808e+02	3.343120e+01	1.515797e+00	5.511673e-03
56500	-1.049131e+05	-1.598606e+02	3.334087e+01	1.442720e+00	8.810425e-03
57000	-1.049204e+05	-1.629152e+02	3.446432e+01	1.468564e+00	7.764594e-03
57500	-1.049243e+05	-1.613202e+02	3.391897e+01	1.331701e+00	6.668660e-03
58000	-1.049049e+05	-1.640169e+02	3.488326e+01	1.465114e+00	7.764594e-03
58500	-1.049091e+05	-1.624165e+02	3.428240e+01	1.453822e+00	5.318070e-03
59000	-1.049115e+05	-1.609450e+02	3.373000e+01	1.467004e+00	5.634667e-03
59500	-1.049125e+05	-1.587409e+02	3.294907e+01	1.402379e+00	5.634667e-03
60000	-1.048985e+05	-1.603535e+02	3.350610e+01	1.484028e+00	9.920705e-03
60500	-1.049183e+05	-1.604365e+02	3.356022e+01	1.419620e+00	5.634667e-03
61000	-1.049046e+05	-1.600056e+02	3.338161e+01	1.476141e+00	5.217033e-03
61500	-1.049125e+05	-1.605296e+02	3.357364e+01	1.476141e+00	5.217033e-03
62000	-1.049082e+05	-1.603642e+02	3.349250e+01	1.531839e+00	7.176185e-03
62500	-1.049143e+05	-1.594770e+02	3.316709e+01	1.536368e+00	6.871797e-03
63000	-1.049331e+05	-1.625026e+02	3.430996e+01	1.466426e+00	1.044848e-02
63500	-1.049104e+05	-1.589431e+02	3.297871e+01	1.522533e+00	6.871797e-03
64000	-1.049128e+05	-1.627200e+02	3.440962e+01	1.418649e+00	7.563101e-03
64500	-1.049152e+05	-1.603985e+02	3.349022e+01	1.572375e+00	6.871797e-03
65000	-1.049070e+05	-1.621240e+02	3.415023e+01	1.514438e+00	8.287901e-03
65500	-1.049071e+05	-1.618697e+02	3.406048e+01	1.500734e+00	4.271277e-03
66000	-1.049054e+05	-1.598742e+02	3.332466e+01	1.500734e+00	4.271277e-03
66500	-1.049113e+05	-1.600701e+02	3.339932e+01	1.492244e+00	8.965526e-03
67000	-1.049244e+05	-1.592573e+02	3.310683e+01	1.482749e+00	8.338781e-03
67500	-1.049023e+05	-1.602361e+02	3.347017e+01	1.464598e+00	8.965526e-03
68000	-1.049157e+05	-1.634778e+02	3.469807e+01	1.412957e+00	7.477220e-03
68500	-1.049202e+05	-1.642034e+02	3.494300e+01	1.495111e+00	9.531153e-03
69000	-1.049076e+05	-1.590497e+02	3.302291e+01	1.506860e+00	7.550879e-03
69500	-1.049156e+05	-1.591496e+02	3.304893e+01	1.534830e+00	4.844574e-03
70000	-1.049035e+05	-1.601786e+02	3.344836e+01	1.466714e+00	8.873967e-03
70500	-1.049085e+05	-1.596736e+02	3.326391e+01	1.466714e+00	8.691695e-03
71000	-1.049253e+05	-1.593452e+02	3.313236e+01	1.500186e+00	9.165801e-03
71500	-1.049110e+05	-1.597667e+02	3.328941e+01	1.489862e+00	4.880395e-03
72000	-1.049198e+05	-1.612852e+02	3.385875e+01	1.459052e+00	3.395895e-03
72500	-1.049144e+05	-1.582601e+02	3.273743e+01	1.509864e+00	4.763766e-03
73000	-1.049143e+05	-1.619380e+02	3.412298e+01	1.401406e+00	5.799529e-03
73500	-1.049132e+05	-1.616643e+02	3.402098e+01	1.401406e+00	4.965858e-03
74000	-1.049133e+05	-1.595159e+02	3.318222e+01	1.533619e+00	7.256593e-03
74500	-1.049125e+05	-1.627149e+02	3.441200e+01	1.407237e+00	5.801651e-03
75000	-1.049181e+05	-1.587349e+02	3.289434e+01	1.548144e+00	6.938245e-03
75500	-1.049088e+05	-1.572289e+02	3.237952e+01	1.481774e+00	7.774235e-03
76000	-1.049080e+05	-1.606772e+02	3.360595e+01	1.535865e+00	6.633743e-03
76500	-1.049376e+05	-1.590414e+02	3.299733e+01	1.569258e+00	4.830312e-03
77000	-1.049132e+05	-1.583983e+02	3.279393e+01	1.490618e+00	4.556479e-03
77500	-1.049187e+05	-1.595067e+02	3.316355e+01	1.575773e+00	3.458360e-03
78000	-1.049142e+05	-1.622971e+02	3.422511e+01	1.487306e+00	8.126543e-03
78500	-1.049157e+05	-1.612370e+02	3.383392e+01	1.477989e+00	8.126543e-03
79000	-1.049192e+05	-1.617328e+02	3.401224e+01	1.493312e+00	1.144845e-02
79500	-1.049063e+05	-1.623616e+02	3.425277e+01	1.477989e+00	9.279902e-03
80000	-1.049143e+05	-1.604212e+02	3.351447e+01	1.528867e+00	3.339703e-03
80500	-1.049227e+05	-1.582771e+02	3.276238e+01	1.457315e+00	6.803344e-03
81000	-1.049168e+05	-1.623130e+02	3.426874e+01	1.386699e+00	1.137462e-02
81500	-1.049225e+05	-1.623676e+02	3.425131e+01	1.487831e+00	2.852508e-03
82000	-1.049129e+05	-1.641240e+02	3.491463e+01	1.489976e+00	4.768063e-03
82500	-1.049261e+05	-1.600291e+02	3.341629e+01	1.404778e+00	7.452241e-03
83000	-1.049147e+05	-1.592738e+02	3.312956e+01	1.436563e+00	5.998503e-03
83500	-1.049163e+05	-1.589114e+02	3.293488e+01	1.612267e+00	7.458674e-03
84000	-1.049159e+05	-1.602022e+02	3.344812e+01	1.490897e+00	8.007690e-03
84500	-1.049137e+05	-1.603657e+02	3.352243e+01	1.451681e+00	9.611156e-03
85000	-1.049239e+05	-1.611659e+02	3.378885e+01	1.528705e+00	8.558871e-03
85500	-1.049143e+05	-1.615535e+02	3.397684e+01	1.409273e+00	8.558871e-03
86000	-1.049115e+05	-1.584537e+02	3.280229e+01	1.522833e+00	8.608985e-03
86500	-1.049096e+05	-1.646337e+02	3.512714e+01	1.444458e+00	8.608985e-03
87000	-1.049141e+05	-1.616645e+02	3.400929e+01	1.432962e+00	7.209350e-03
87500	-1.049104e+05	-1.592064e+02	3.307824e+01	1.510675e+00	7.333125e-03
88000	-1.049118e+05	-1.597296e+02	3.329876e+01	1.427161e+00	6.136570e-03
88500	-1.049173e+05	-1.602671e+02	3.346283e+01	1.515632e+00	4.998046e-03
89000	-1.049211e+05	-1.575057e+02	3.245738e+01	1.539464e+00	5.293684e-03
89500	-1.049150e+05	-1.604946e+02	3.358630e+01	1.406711e+00	5.827072e-03
90000	-1.049215e+05	-1.590740e+02	3.303314e+01	1.502875e+00	5.894384e-03
90500	-1.049098e+05	-1.597422e+02	3.327110e+01	1.515632e+00	6.145912e-03
91000	-1.049103e+05	-1.582779e+02	3.273973e+01	1.521267e+00	5.894384e-03
91500	-1.049068e+05	-1.600398e+02	3.336827e+01	1.546859e+00	6.677927e-03
92000	-1.049174e+05	-1.615488e+02	3.396480e+01	1.436937e+00	4.991213e-03
92500	-1.049071e+05	-1.617613e+02	3.404026e+01	1.446570e+00	4.779108e-03
93000	-1.049089e+05	-1.596269e+02	3.325423e+01	1.446570e+00	4.779108e-03
93500	-1.049068e+05	-1.598433e+02	3.332822e+01	1.460025e+00	5.418850e-03
94000	-1.049123e+05	-1.605093e+02	3.356529e+01	1.478559e+00	6.003670e-03
94500	-1.049292e+05	-1.626523e+02	3.438820e+01	1.407867e+00	6.515879e-03
95000	-1.049060e+05	-1.587455e+02	3.290700e+01	1.523673e+00	6.950684e-03
95500	-1.049140e+05	-1.599311e+02	3.335268e+01	1.480893e+00	3.739010e-03
96000	-1.049164e+05	-1.606085e+02	3.361876e+01	1.432375e+00	7.613392e-03
96500	-1.049174e+05	-1.616302e+02	3.399532e+01	1.436241e+00	6.025532e-03
97000	-1.049105e+05	-1.603322e+02	3.349619e+01	1.489748e+00	6.609786e-03
97500	-1.049170e+05	-1.602076e+02	3.343450e+01	1.533577e+00	7.806119e-03
98000	-1.049097e+05	-1.594389e+02	3.316758e+01	1.496832e+00	7.450363e-03
98500	-1.049124e+05	-1.590534e+02	3.303836e+01	1.467805e+00	6.738204e-03
99000	-1.049210e+05	-1.620172e+02	3.413516e+01	1.447969e+00	8.553653e-03
99500	-1.049124e+05	-1.592119e+02	3.310464e+01	1.443343e+00	4.708952e-03
100000	-1.049152e+05	-1.628160e+02	3.443646e+01	1.443343e+00	1.069354e-02
100500	-1.049253e+05	-1.607046e+02	3.365011e+01	1.443343e+00	1.142261e-02
101000	-1.049157e+05	-1.597617e+02	3.328256e+01	1.503618e+00	9.555802e-03
101500	-1.049096e+05	-1.615755e+02	3.397903e+01	1.425283e+00	9.902251e-03
102000	-1.049163e+05	-1.551685e+02	3.167224e+01	1.435648e+00	2.972930e-03
102500	-1.049101e+05	-1.602088e+02	3.343068e+01	1.545215e+00	8.921554e-03
103000	-1.049205e+05	-1.631548e+02	3.458490e+01	1.388752e+00	3.325300e-03
103500	-1.049138e+05	-1.605879e+02	3.358568e+01	1.501729e+00	4.376700e-03
104000	-1.049144e+05	-1.618401e+02	3.409732e+01	1.372312e+00	8.129033e-03
104500	-1.049081e+05	-1.604931e+02	3.356974e+01	1.450314e+00	5.268362e-03
105000	-1.049167e+05	-1.619634e+02	3.412098e+01	1.432167e+00	8.129033e-03
105500	-1.049024e+05	-1.574809e+02	3.244432e+01	1.551406e+00	6.353993e-03
106000	-1.048985e+05	-1.580821e+02	3.265477e+01	1.562571e+00	5.051871e-03
106500	-1.049041e+05	-1.616079e+02	3.396337e+01	1.499828e+00	6.008658e-03
107000	-1.049053e+05	-1.574094e+02	3.244488e+01	1.478324e+00	6.008658e-03
107500	-1.049046e+05	-1.589031e+02	3.298023e+01	1.478324e+00	6.276336e-03
108000	-1.049019e+05	-1.572802e+02	3.238450e+01	1.519054e+00	7.497092e-03
108500	-1.049115e+05	-1.587987e+02	3.297200e+01	1.396738e+00	4.671245e-03
109000	-1.049087e+05	-1.614010e+02	3.388035e+01	1.516655e+00	5.007725e-03
109500	-1.049038e+05	-1.608378e+02	3.368342e+01	1.486153e+00	6.546442e-03
110000	-1.049053e+05	-1.614632e+02	3.389494e+01	1.539468e+00	4.296565e-03
110500	-1.049302e+05	-1.579325e+02	3.261556e+01	1.522603e+00	7.701798e-03
111000	-1.049143e+05	-1.556915e+02	3.182006e+01	1.534132e+00	8.099744e-03
111500	-1.049035e+05	-1.595561e+02	3.319664e+01	1.534132e+00	3.773009e-03
112000	-1.049230e+05	-1.596440e+02	3.327887e+01	1.396098e+00	6.229980e-03
112500	-1.049073e+05	-1.584855e+02	3.282660e+01	1.486936e+00	6.038820e-03
113000	-1.049135e+05	-1.624594e+02	3.428606e+01	1.486936e+00	5.314422e-03
113500	-1.049183e+05	-1.562618e+02	3.201846e+01	1.537602e+00	7.382539e-03
114000	-1.049105e+05	-1.635032e+02	3.468413e+01	1.475171e+00	7.836722e-03
114500	-1.049137e+05	-1.591122e+02	3.306730e+01	1.446743e+00	7.836722e-03
115000	-1.049115e+05	-1.620400e+02	3.414737e+01	1.438153e+00	5.150969e-03
115500	-1.049145e+05	-1.590947e+02	3.303926e+01	1.506647e+00	6.050125e-03
116000	-1.049037e+05	-1.603298e+02	3.348910e+01	1.506647e+00	6.050125e-03
116500	-1.049082e+05	-1.603304e+02	3.347618e+01	1.542537e+00	6.796051e-03
117000	-1.049159e+05	-1.605949e+02	3.358642e+01	1.506647e+00	7.928103e-03
117500	-1.049090e+05	-1.595453e+02	3.320269e+01	1.506647e+00	4.987121e-03
118000	-1.049152e+05	-1.592267e+02	3.308706e+01	1.506647e+00	7.918217e-03
118500	-1.049150e+05	-1.639674e+02	3.488239e+01	1.417906e+00	3.119534e-03
119000	-1.049113e+05	-1.594132e+02	3.316743e+01	1.471628e+00	5.866104e-03
119500	-1.049108e+05	-1.590368e+02	3.304228e+01	1.440408e+00	5.866104e-03
120000	-1.049181e+05	-1.613020e+02	3.385637e+01	1.482315e+00	8.550049e-03
120500	-1.049125e+05	-1.621732e+02	3.418537e+01	1.469578e+00	6.570926e-03
121000	-1.049005e+05	-1.589240e+02	3.297046e+01	1.526215e+00	8.510821e-03
121500	-1.049066e+05	-1.590709e+02	3.304405e+01	1.469613e+00	8.059392e-03
122000	-1.049062e+05	-1.575550e+02	3.248185e+01	1.519972e+00	5.058723e-03
122500	-1.049115e+05	-1.561361e+02	3.196888e+01	1.553222e+00	1.033977e-02
123000	-1.049272e+05	-1.565964e+02	3.214449e+01	1.513909e+00	1.223185e-02
123500	-1.049337e+05	-1.582162e+02	3.268936e+01	1.600073e+00	7.741471e-03
124000	-1.049062e+05	-1.597380e+02	3.325586e+01	1.553222e+00	6.348563e-03
124500	-1.049211e+05	-1.595346e+02	3.323488e+01	1.407512e+00	6.598803e-03
125000	-1.049198e+05	-1.618270e+02	3.407758e+01	1.412086e+00	8.474717e-03
125500	-1.049181e+05	-1.620106e+02	3.413471e+01	1.442584e+00	8.698578e-03
126000	-1.049190e+05	-1.550944e+02	3.163128e+01	1.479535e+00	5.936324e-03
126500	-1.049182e+05	-1.607932e+02	3.368980e+01	1.424235e+00	6.859366e-03
127000	-1.049142e+05	-1.591976e+02	3.308758e+01	1.476057e+00	4.734596e-03
127500	-1.049094e+05	-1.544984e+02	3.143101e+01	1.462482e+00	6.210799e-03
128000	-1.049158e+05	-1.601102e+02	3.343867e+01	1.424749e+00	5.879082e-03
128500	-1.049107e+05	-1.587114e+02	3.290307e+01	1.500497e+00	7.782925e-03
129000	-1.049125e+05	-1.562851e+02	3.204456e+01	1.486591e+00	7.782925e-03
129500	-1.049134e+05	-1.606935e+02	3.362369e+01	1.503973e+00	9.209462e-03
130000	-1.049165e+05	-1.616381e+02	3.399227e+01	1.452281e+00	4.980007e-03
130500	-1.049031e+05	-1.598594e+02	3.333693e+01	1.452281e+00	4.424535e-03
131000	-1.049147e+05	-1.605497e+02	3.359090e+01	1.449351e+00	4.424535e-03
131500	-1.049143e+05	-1.637661e+02	3.479377e+01	1.449351e+00	4.424535e-03
132000	-1.049247e+05	-1.609748e+02	3.376587e+01	1.399726e+00	8.429680e-03
132500	-1.049220e+05	-1.605064e+02	3.357481e+01	1.449766e+00	8.343962e-03
133000	-1.049245e+05	-1.631644e+02	3.455954e+01	1.465427e+00	8.343962e-03
133500	-1.049212e+05	-1.648321e+02	3.516716e+01	1.538646e+00	5.681430e-03
134000	-1.049074e+05	-1.619065e+02	3.407410e+01	1.500998e+00	5.681430e-03
134500	-1.049137e+05	-1.630551e+02	3.451604e+01	1.471315e+00	3.457468e-03
135000	-1.049207e+05	-1.612309e+02	3.381986e+01	1.509830e+00	5.681430e-03
135500	-1.049168e+05	-1.591731e+02	3.307334e+01	1.490936e+00	6.974934e-03
136000	-1.049127e+05	-1.614468e+02	3.391294e+01	1.474534e+00	4.512257e-03
136500	-1.049074e+05	-1.578556e+02	3.259774e+01	1.495647e+00	7.685328e-03
137000	-1.049061e+05	-1.601039e+02	3.342261e+01	1.462324e+00	7.572111e-03
137500	-1.049174e+05	-1.562498e+02	3.204749e+01	1.442980e+00	7.572111e-03
138000	-1.049053e+05	-1.566201e+02	3.216583e+01	1.477024e+00	6.175783e-03
138500	-1.049040e+05	-1.593493e+02	3.312882e+01	1.514019e+00	5.823011e-03
139000	-1.049145e+05	-1.618113e+02	3.403539e+01	1.509683e+00	8.536171e-03
139500	-1.049104e+05	-1.633013e+02	3.459420e+01	1.510706e+00	5.823011e-03
140000	-1.049191e+05	-1.631832e+02	3.452469e+01	1.576507e+00	5.618695e-03
140500	-1.049209e+05	-1.601079e+02	3.341234e+01	1.494432e+00	8.339164e-03
141000	-1.049190e+05	-1.600873e+02	3.339165e+01	1.530401e+00	5.231874e-03
141500	-1.049072e+05	-1.611237e+02	3.378281e+01	1.502829e+00	6.101755e-03
142000	-1.049056e+05	-1.572410e+02	3.239259e+01	1.457118e+00	6.101755e-03
142500	-1.049038e+05	-1.610311e+02	3.375193e+01	1.493803e+00	6.511314e-03
143000	-1.049150e+05	-1.581660e+02	3.266892e+01	1.606913e+00	6.511314e-03
143500	-1.049215e+05	-1.596828e+02	3.327934e+01	1.433555e+00	6.700969e-03
144000	-1.049260e+05	-1.619439e+02	3.411668e+01	1.424199e+00	6.511314e-03
144500	-1.049302e+05	-1.610317e+02	3.378161e+01	1.414095e+00	5.688709e-03
145000	-1.049117e+05	-1.590795e+02	3.304050e+01	1.488027e+00	4.429891e-03
145500	-1.049123e+05	-1.581968e+02	3.271893e+01	1.498101e+00	5.067057e-03
146000	-1.049078e+05	-1.577072e+02	3.255892e+01	1.455903e+00	4.667861e-03
146500	-1.049163e+05	-1.612258e+02	3.384736e+01	1.430498e+00	1.096614e-02
147000	-1.049159e+05	-1.589360e+02	3.300938e+01	1.430498e+00	5.263432e-03
147500	-1.049126e+05	-1.610997e+02	3.377394e+01	1.502795e+00	4.216182e-03
148000	-1.049136e+05	-1.616293e+02	3.397023e+01	1.502795e+00	9.661372e-03
148500	-1.049305e+05	-1.577082e+02	3.254201e+01	1.504363e+00	8.899462e-03
149000	-1.049338e+05	-1.593762e+02	3.316571e+01	1.439321e+00	8.899462e-03
149500	-1.049106e+05	-1.627032e+02	3.441384e+01	1.390581e+00	7.833737e-03
150000	-1.049276e+05	-1.595099e+02	3.316888e+01	1.564339e+00	5.077029e-03
150500	-1.049221e+05	-1.573858e+02	3.244542e+01	1.453228e+00	5.791090e-03
151000	-1.049232e+05	-1.611781e+02	3.382373e+01	1.446640e+00	8.396995e-03
151500	-1.049203e+05	-1.629552e+02	3.449724e+01	1.421289e+00	7.723246e-03
152000	-1.049069e+05	-1.574582e+02	3.245075e+01	1.510649e+00	5.768189e-03
152500	-1.049165e+05	-1.612039e+02	3.384952e+01	1.402715e+00	7.111888e-03
153000	-1.049075e+05	-1.589917e+02	3.302045e+01	1.455617e+00	7.813209e-03
153500	-1.049191e+05	-1.639746e+02	3.487249e+01	1.451060e+00	8.006978e-03
154000	-1.049073e+05	-1.615123e+02	3.395019e+01	1.439743e+00	4.825260e-03
154500	-1.049054e+05	-1.626132e+02	3.435330e+01	1.461555e+00	5.028586e-03
155000	-1.049205e+05	-1.604413e+02	3.355103e+01	1.449400e+00	6.087733e-03
155500	-1.049092e+05	-1.622584e+02	3.421093e+01	1.486447e+00	4.222480e-03
156000	-1.049052e+05	-1.609741e+02	3.373358e+01	1.486447e+00	9.344763e-03
156500	-1.049132e+05	-1.585687e+02	3.283835e+01	1.537497e+00	5.756197e-03
157000	-1.048968e+05	-1.645654e+02	3.508764e+01	1.479063e+00	7.587259e-03
157500	-1.049175e+05	-1.599960e+02	3.335175e+01	1.548299e+00	7.824696e-03
158000	-1.049118e+05	-1.594809e+02	3.319074e+01	1.475147e+00	5.080023e-03
158500	-1.049126e+05	-1.595674e+02	3.322218e+01	1.475147e+00	5.617533e-03
159000	-1.049098e+05	-1.626886e+02	3.440605e+01	1.396703e+00	6.932702e-03
159500	-1.049081e+05	-1.577085e+02	3.253610e+01	1.521237e+00	6.932702e-03
160000	-1.049002e+05	-1.590340e+02	3.302576e+01	1.483261e+00	6.932702e-03
160500	-1.049053e+05	-1.620855e+02	3.415325e+01	1.467834e+00	6.932702e-03
161000	-1.049168e+05	-1.606152e+02	3.361976e+01	1.436395e+00	5.770867e-03
161500	-1.049185e+05	-1.585119e+02	3.286201e+01	1.414904e+00	9.032847e-03
162000	-1.049092e+05	-1.600056e+02	3.336317e+01	1.526592e+00	7.189452e-03
162500	-1.049263e+05	-1.603531e+02	3.350236e+01	1.493791e+00	5.320323e-03
163000	-1.049174e+05	-1.593598e+02	3.312678e+01	1.530192e+00	5.602830e-03
163500	-1.049282e+05	-1.599606e+02	3.340483e+01	1.367643e+00	6.269219e-03
164000	-1.049182e+05	-1.553053e+02	3.167754e+01	1.557169e+00	6.269219e-03
164500	-1.049193e+05	-1.582936e+02	3.273176e+01	1.559146e+00	3.667049e-03
165000	-1.049102e+05	-1.604202e+02	3.354750e+01	1.437942e+00	5.375967e-03
165500	-1.049147e+05	-1.603042e+02	3.350491e+01	1.437942e+00	5.375967e-03
166000	-1.049094e+05	-1.612104e+02	3.382468e+01	1.476319e+00	5.050141e-03
166500	-1.049135e+05	-1.602896e+02	3.346717e+01	1.526339e+00	8.141955e-03
167000	-1.049046e+05	-1.601061e+02	3.341125e+01	1.495576e+00	7.694309e-03
167500	-1.049039e+05	-1.619944e+02	3.410889e+01	1.495576e+00	7.694309e-03
168000	-1.049095e+05	-1.575149e+02	3.247628e+01	1.495576e+00	5.736570e-03
168500	-1.049043e+05	-1.574327e+02	3.244702e+01	1.495576e+00	5.253978e-03
169000	-1.049072e+05	-1.580269e+02	3.265898e+01	1.495576e+00	7.412293e-03
169500	-1.049103e+05	-1.593292e+02	3.313543e+01	1.475765e+00	4.898392e-03
170000	-1.049140e+05	-1.609800e+02	3.373491e+01	1.488793e+00	5.502279e-03
170500	-1.049138e+05	-1.611352e+02	3.379025e+01	1.494157e+00	5.466858e-03
171000	-1.049049e+05	-1.602379e+02	3.344131e+01	1.545226e+00	5.466858e-03
171500	-1.049084e+05	-1.590195e+02	3.302383e+01	1.474091e+00	1.079672e-02
172000	-1.049026e+05	-1.604654e+02	3.355650e+01	1.458581e+00	6.007448e-03
172500	-1.049174e+05	-1.572721e+02	3.239742e+01	1.474623e+00	9.075737e-03
173000	-1.049202e+05	-1.619618e+02	3.409802e+01	1.492128e+00	6.894652e-03
173500	-1.049208e+05	-1.640185e+02	3.490240e+01	1.416544e+00	7.828198e-03
174000	-1.049104e+05	-1.618256e+02	3.403937e+01	1.513242e+00	5.321371e-03
174500	-1.049130e+05	-1.606257e+02	3.359535e+01	1.513242e+00	7.121976e-03
175000	-1.049038e+05	-1.602980e+02	3.347504e+01	1.513242e+00	7.121976e-03
175500	-1.049059e+05	-1.579834e+02	3.263710e+01	1.513242e+00	3.402653e-03
176000	-1.049082e+05	-1.590520e+02	3.304145e+01	1.457937e+00	7.506571e-03
176500	-1.049012e+05	-1.578460e+02	3.258598e+01	1.518938e+00	8.627856e-03
177000	-1.049114e+05	-1.577536e+02	3.255301e+01	1.518938e+00	8.627856e-03
177500	-1.049087e+05	-1.582230e+02	3.272977e+01	1.494079e+00	9.216852e-03
178000	-1.049023e+05	-1.610975e+02	3.380950e+01	1.404459e+00	4.052942e-03
178500	-1.049170e+05	-1.613857e+02	3.387371e+01	1.519268e+00	6.553516e-03
179000	-1.049176e+05	-1.621254e+02	3.416369e+01	1.479832e+00	9.397105e-03
179500	-1.049172e+05	-1.628271e+02	3.442028e+01	1.497388e+00	4.618335e-03
180000	-1.049225e+05	-1.580883e+02	3.269542e+01	1.455230e+00	4.618335e-03
180500	-1.049126e+05	-1.582149e+02	3.271779e+01	1.519438e+00	5.643375e-03
181000	-1.049164e+05	-1.597636e+02	3.327445e+01	1.527833e+00	8.191374e-03
181500	-1.049185e+05	-1.602359e+02	3.344339e+01	1.537533e+00	7.936952e-03
182000	-1.049166e+05	-1.565616e+02	3.214603e+01	1.474701e+00	4.706941e-03
182500	-1.049098e+05	-1.584327e+02	3.282135e+01	1.448737e+00	5.957699e-03
183000	-1.049039e+05	-1.624248e+02	3.429370e+01	1.431967e+00	5.367647e-03
183500	-1.049238e+05	-1.628739e+02	3.445147e+01	1.461327e+00	7.529052e-03
184000	-1.049241e+05	-1.608807e+02	3.367570e+01	1.549935e+00	8.629803e-03
184500	-1.049177e+05	-1.602160e+02	3.347251e+01	1.438192e+00	8.460244e-03
185000	-1.049121e+05	-1.594166e+02	3.315327e+01	1.513946e+00	1.007827e-02
185500	-1.049131e+05	-1.582058e+02	3.271667e+01	1.513421e+00	4.857588e-03
186000	-1.049090e+05	-1.589616e+02	3.298638e+01	1.519780e+00	7.447433e-03
186500	-1.049111e+05	-1.571786e+02	3.236406e+01	1.475105e+00	9.455690e-03
187000	-1.049230e+05	-1.626605e+02	3.437262e+01	1.457512e+00	1.065634e-02
187500	-1.049100e+05	-1.608367e+02	3.368707e+01	1.475105e+00	3.889453e-03
188000	-1.049155e+05	-1.596927e+02	3.324895e+01	1.526923e+00	5.689372e-03
188500	-1.049123e+05	-1.576174e+02	3.250160e+01	1.526923e+00	6.768379e-03
189000	-1.049192e+05	-1.575810e+02	3.251370e+01	1.456534e+00	5.424316e-03
189500	-1.049037e+05	-1.574535e+02	3.243646e+01	1.546047e+00	8.002073e-03
190000	-1.049172e+05	-1.574169e+02	3.245872e+01	1.446854e+00	7.019667e-03
190500	-1.049169e+05	-1.603372e+02	3.352503e+01	1.416122e+00	4.516296e-03
191000	-1.049276e+05	-1.647204e+02	3.515153e+01	1.467657e+00	7.004839e-03
191500	-1.049282e+05	-1.620767e+02	3.416306e+01	1.432792e+00	5.389728e-03
192000	-1.048984e+05	-1.619390e+02	3.408779e+01	1.496717e+00	5.841607e-03
192500	-1.049030e+05	-1.570729e+02	3.233442e+01	1.453010e+00	9.026029e-03
193000	-1.049210e+05	-1.593541e+02	3.314400e+01	1.477053e+00	5.140715e-03
193500	-1.049111e+05	-1.631226e+02	3.453629e+01	1.485225e+00	5.438449e-03
194000	-1.049058e+05	-1.588587e+02	3.296170e+01	1.485225e+00	8.339331e-03
194500	-1.049166e+05	-1.601086e+02	3.342895e+01	1.449723e+00	1.085595e-02
195000	-1.049182e+05	-1.645166e+02	3.507279e+01	1.469047e+00	3.998450e-03
195500	-1.049116e+05	-1.559200e+02	3.193952e+01	1.420890e+00	8.078774e-03
196000	-1.049287e+05	-1.620170e+02	3.412502e+01	1.474949e+00	1.077795e-02
196500	-1.049202e+05	-1.620019e+02	3.412267e+01	1.466120e+00	6.171029e-03
197000	-1.049116e+05	-1.623463e+02	3.427222e+01	1.410732e+00	4.742860e-03
197500	-1.049374e+05	-1.583627e+02	3.279466e+01	1.452997e+00	9.412589e-03
198000	-1.049097e+05	-1.600624e+02	3.341464e+01	1.442587e+00	5.675583e-03
198500	-1.049128e+05	-1.578955e+02	3.258565e+01	1.569354e+00	6.944014e-03
199000	-1.049095e+05	-1.600948e+02	3.342650e+01	1.442587e+00	7.542844e-03
199500	-1.049173e+05	-1.604576e+02	3.355094e+01	1.466008e+00	8.442230e-03
200000	-1.049173e+05	-1.636122e+02	3.472246e+01	1.483109e+00	6.837834e-03
200500	-1.049257e+05	-1.606573e+02	3.361138e+01	1.501240e+00	7.109106e-03
201000	-1.049126e+05	-1.610160e+02	3.372753e+01	1.544729e+00	7.680750e-03
201500	-1.049190e+05	-1.632487e+02	3.458715e+01	1.476692e+00	5.861581e-03
202000	-1.049165e+05	-1.579931e+02	3.264984e+01	1.487347e+00	4.867014e-03
202500	-1.049133e+05	-1.560448e+02	3.197137e+01	1.454872e+00	4.867014e-03
203000	-1.049099e+05	-1.628028e+02	3.439653e+01	1.536253e+00	6.851784e-03
203500	-1.049037e+05	-1.586055e+02	3.288436e+01	1.446442e+00	6.714222e-03
204000	-1.049110e+05	-1.591890e+02	3.307788e+01	1.494284e+00	6.714222e-03
204500	-1.049151e+05	-1.583720e+02	3.280345e+01	1.437835e+00	3.930537e-03
205000	-1.049184e+05	-1.617278e+02	3.403105e+01	1.437835e+00	3.354016e-03
205500	-1.049357e+05	-1.629453e+02	3.444701e+01	1.544581e+00	5.357948e-03
206000	-1.049149e+05	-1.603252e+02	3.349715e+01	1.480159e+00	4.684120e-03
206500	-1.049205e+05	-1.605349e+02	3.360395e+01	1.399012e+00	4.697064e-03
207000	-1.049168e+05	-1.632547e+02	3.460325e+01	1.440185e+00	6.526061e-03
207500	-1.049203e+05	-1.601131e+02	3.341475e+01	1.493017e+00	9.646807e-03
208000	-1.049033e+05	-1.608291e+02	3.365651e+01	1.550431e+00	5.567750e-03
208500	-1.049053e+05	-1.596973e+02	3.327818e+01	1.451294e+00	5.975174e-03
209000	-1.049004e+05	-1.607983e+02	3.367792e+01	1.461516e+00	5.975174e-03
209500	-1.049169e+05	-1.603935e+02	3.351976e+01	1.486835e+00	7.853630e-03
210000	-1.049149e+05	-1.610167e+02	3.375964e+01	1.458445e+00	7.853630e-03
210500	-1.049203e+05	-1.613110e+02	3.387533e+01	1.440150e+00	7.431404e-03
211000	-1.049205e+05	-1.616720e+02	3.400835e+01	1.442947e+00	8.947367e-03
211500	-1.049111e+05	-1.602532e+02	3.345706e+01	1.517511e+00	6.256479e-03
212000	-1.049221e+05	-1.575278e+02	3.244325e+01	1.601300e+00	7.600028e-03
212500	-1.049140e+05	-1.586916e+02	3.288527e+01	1.530029e+00	1.094342e-02
213000	-1.049219e+05	-1.611309e+02	3.376652e+01	1.554054e+00	3.523323e-03
213500	-1.049107e+05	-1.569921e+02	3.229885e+01	1.472602e+00	2.580606e-03
214000	-1.049263e+05	-1.600370e+02	3.338699e+01	1.492856e+00	3.694559e-03
214500	-1.048990e+05	-1.594535e+02	3.316870e+01	1.508436e+00	4.299687e-03
215000	-1.049038e+05	-1.586494e+02	3.287786e+01	1.508436e+00	4.299687e-03
215500	-1.049058e+05	-1.623562e+02	3.429352e+01	1.363803e+00	7.130788e-03
216000	-1.049126e+05	-1.599598e+02	3.340487e+01	1.366702e+00	6.064648e-03
216500	-1.049239e+05	-1.646765e+02	3.513027e+01	1.479075e+00	5.072673e-03
217000	-1.049181e+05	-1.602403e+02	3.344801e+01	1.529345e+00	5.688567e-03
217500	-1.049180e+05	-1.592403e+02	3.311810e+01	1.434595e+00	8.649846e-03
218000	-1.049122e+05	-1.584311e+02	3.280786e+01	1.484640e+00	7.601296e-03
218500	-1.049127e+05	-1.574476e+02	3.243475e+01	1.545037e+00	4.323640e-03
219000	-1.049080e+05	-1.608049e+02	3.365123e+01	1.540553e+00	4.323640e-03
219500	-1.049130e+05	-1.578091e+02	3.258612e+01	1.481659e+00	7.739691e-03
220000	-1.049169e+05	-1.605444e+02	3.355446e+01	1.543115e+00	5.971946e-03
220500	-1.049187e+05	-1.635805e+02	3.470366e+01	1.500907e+00	5.163725e-03
221000	-1.049190e+05	-1.596470e+02	3.322937e+01	1.534976e+00	5.076798e-03
221500	-1.049224e+05	-1.606429e+02	3.363824e+01	1.413833e+00	8.126359e-03
222000	-1.049109e+05	-1.593083e+02	3.314704e+01	1.422868e+00	1.048311e-02
222500	-1.049114e+05	-1.625476e+02	3.434319e+01	1.422868e+00	7.455958e-03
223000	-1.049174e+05	-1.622135e+02	3.419924e+01	1.472855e+00	4.511723e-03
223500	-1.049119e+05	-1.568167e+02	3.223332e+01	1.482475e+00	5.893426e-03
224000	-1.049056e+05	-1.643031e+02	3.498592e+01	1.482475e+00	5.893426e-03
224500	-1.048977e+05	-1.614554e+02	3.394923e+01	1.385399e+00	8.508023e-03
225000	-1.048990e+05	-1.612454e+02	3.382993e+01	1.497139e+00	6.346170e-03
225500	-1.049046e+05	-1.598776e+02	3.332502e+01	1.503104e+00	5.618455e-03
226000	-1.049108e+05	-1.577269e+02	3.257464e+01	1.431598e+00	7.913015e-03
226500	-1.049129e+05	-1.588875e+02	3.294701e+01	1.554688e+00	5.252312e-03
227000	-1.049109e+05	-1.607151e+02	3.363477e+01	1.495428e+00	8.806364e-03
227500	-1.049162e+05	-1.615108e+02	3.393791e+01	1.471285e+00	6.897390e-03
228000	-1.049102e+05	-1.605474e+02	3.356328e+01	1.522159e+00	5.186143e-03
228500	-1.049193e+05	-1.597856e+02	3.330578e+01	1.463905e+00	7.900863e-03
229000	-1.049054e+05	-1.628322e+02	3.441902e+01	1.505828e+00	8.479137e-03
229500	-1.049114e+05	-1.632196e+02	3.459015e+01	1.439665e+00	8.479137e-03
230000	-1.049259e+05	-1.609531e+02	3.375277e+01	1.413479e+00	4.747663e-03
230500	-1.049096e+05	-1.649611e+02	3.527543e+01	1.386258e+00	8.228652e-03
231000	-1.049264e+05	-1.611777e+02	3.383108e+01	1.426344e+00	6.055885e-03
231500	-1.049226e+05	-1.565636e+02	3.210176e+01	1.602441e+00	8.094992e-03
232000	-1.049063e+05	-1.628171e+02	3.441050e+01	1.513363e+00	3.387468e-03
232500	-1.049027e+05	-1.608165e+02	3.366393e+01	1.517691e+00	1.028456e-02
233000	-1.049121e+05	-1.663888e+02	3.582803e+01	1.390826e+00	1.025261e-02
233500	-1.049067e+05	-1.608889e+02	3.369062e+01	1.517691e+00	8.025528e-03
234000	-1.049077e+05	-1.602175e+02	3.343951e+01	1.529730e+00	7.541349e-03
234500	-1.049217e+05	-1.589472e+02	3.297758e+01	1.529730e+00	6.074967e-03
235000	-1.049154e+05	-1.596816e+02	3.325513e+01	1.498881e+00	7.549795e-03
235500	-1.049055e+05	-1.597053e+02	3.327462e+01	1.469033e+00	6.024048e-03
236000	-1.049064e+05	-1.584510e+02	3.282065e+01	1.469033e+00	6.024048e-03
236500	-1.049112e+05	-1.628150e+02	3.440445e+01	1.527317e+00	1.197101e-02
237000	-1.049036e+05	-1.635767e+02	3.472176e+01	1.449401e+00	8.077126e-03
237500	-1.049104e+05	-1.621735e+02	3.419093e+01	1.454996e+00	7.214685e-03
238000	-1.049166e+05	-1.626416e+02	3.437277e+01	1.438166e+00	4.136500e-03
238500	-1.049062e+05	-1.605534e+02	3.354862e+01	1.568051e+00	8.263626e-03
239000	-1.049098e+05	-1.609575e+02	3.374592e+01	1.436392e+00	5.614705e-03
239500	-1.049103e+05	-1.617496e+02	3.402859e+01	1.466171e+00	5.614705e-03
240000	-1.049090e+05	-1.609734e+02	3.373385e+01	1.484976e+00	7.327377e-03
240500	-1.049103e+05	-1.647353e+02	3.515058e+01	1.484976e+00	7.327377e-03
241000	-1.049174e+05	-1.619328e+02	3.409754e+01	1.464373e+00	7.327377e-03
241500	-1.049185e+05	-1.611159e+02	3.379222e+01	1.469550e+00	3.067762e-03
242000	-1.049174e+05	-1.606146e+02	3.359931e+01	1.491302e+00	9.447410e-03
242500	-1.049075e+05	-1.582958e+02	3.275031e+01	1.509638e+00	5.634822e-03
243000	-1.049134e+05	-1.610709e+02	3.377236e+01	1.478279e+00	6.937180e-03
243500	-1.049116e+05	-1.594337e+02	3.315820e+01	1.517525e+00	6.161930e-03
244000	-1.049290e+05	-1.626590e+02	3.434329e+01	1.534026e+00	4.219297e-03
244500	-1.049127e+05	-1.635994e+02	3.471673e+01	1.485389e+00	7.246167e-03
245000	-1.049098e+05	-1.577300e+02	3.256109e+01	1.472640e+00	1.069819e-02
245500	-1.049165e+05	-1.569432e+02	3.229330e+01	1.439367e+00	4.972611e-03
246000	-1.049067e+05	-1.597076e+02	3.330596e+01	1.385312e+00	1.126244e-02
246500	-1.049256e+05	-1.613348e+02	3.384859e+01	1.536125e+00	3.091913e-03
247000	-1.049021e+05	-1.617736e+02	3.402699e+01	1.494481e+00	5.743364e-03
247500	-1.048964e+05	-1.605487e+02	3.357394e+01	1.494481e+00	7.118025e-03
248000	-1.049045e+05	-1.600463e+02	3.336705e+01	1.556638e+00	7.118025e-03
248500	-1.049125e+05	-1.585087e+02	3.282722e+01	1.508471e+00	6.685136e-03
249000	-1.049212e+05	-1.592200e+02	3.308147e+01	1.515366e+00	4.132887e-03
249500	-1.049118e+05	-1.608204e+02	3.367416e+01	1.493825e+00	5.083002e-03
250000	-1.049059e+05	-1.589592e+02	3.299090e+01	1.504887e+00	6.621395e-03
250500	-1.049020e+05	-1.647032e+02	3.515261e+01	1.447636e+00	8.580485e-03
251000	-1.049105e+05	-1.617568e+02	3.403817e+01	1.447636e+00	4.878348e-03
251500	-1.049061e+05	-1.587804e+02	3.292056e+01	1.520926e+00	8.248806e-03
252000	-1.049148e+05	-1.600533e+02	3.338442e+01	1.516137e+00	6.033709e-03
252500	-1.049126e+05	-1.616212e+02	3.398073e+01	1.466412e+00	4.556290e-03
253000	-1.049099e+05	-1.596118e+02	3.324783e+01	1.449108e+00	4.564656e-03
253500	-1.049046e+05	-1.613716e+02	3.388859e+01	1.465017e+00	7.269547e-03
254000	-1.049021e+05	-1.610909e+02	3.378464e+01	1.465017e+00	6.157527e-03
254500	-1.049006e+05	-1.585013e+02	3.282919e+01	1.495520e+00	5.892132e-03
255000	-1.048972e+05	-1.621531e+02	3.415887e+01	1.520359e+00	6.056303e-03
255500	-1.049015e+05	-1.598790e+02	3.331924e+01	1.520359e+00	4.806484e-03
256000	-1.049088e+05	-1.624220e+02	3.425949e+01	1.520359e+00	6.210919e-03
256500	-1.049244e+05	-1.603568e+02	3.348025e+01	1.557803e+00	5.568093e-03
257000	-1.048977e+05	-1.615780e+02	3.397989e+01	1.425485e+00	4.326613e-03
257500	-1.048985e+05	-1.589484e+02	3.296867e+01	1.555578e+00	7.539025e-03
258000	-1.049122e+05	-1.625815e+02	3.434115e+01	1.462195e+00	4.648720e-03
258500	-1.049078e+05	-1.621159e+02	3.418243e+01	1.420175e+00	8.498349e-03
259000	-1.049126e+05	-1.610927e+02	3.375318e+01	1.551944e+00	4.140154e-03
259500	-1.049034e+05	-1.571259e+02	3.233331e+01	1.509153e+00	6.863613e-03
260000	-1.049017e+05	-1.666280e+02	3.591572e+01	1.406166e+00	8.816296e-03
260500	-1.048985e+05	-1.591323e+02	3.306162e+01	1.482472e+00	4.290117e-03
261000	-1.049032e+05	-1.598594e+02	3.332590e+01	1.482472e+00	6.321004e-03
261500	-1.049138e+05	-1.596030e+02	3.320805e+01	1.549662e+00	4.861430e-03
262000	-1.049108e+05	-1.606736e+02	3.361801e+01	1.499472e+00	1.105647e-02
262500	-1.049103e+05	-1.579201e+02	3.263278e+01	1.462042e+00	5.189877e-03
263000	-1.049089e+05	-1.624611e+02	3.428768e+01	1.484330e+00	9.707740e-03
263500	-1.049065e+05	-1.609331e+02	3.373786e+01	1.433886e+00	3.846836e-03
264000	-1.049106e+05	-1.608089e+02	3.367506e+01	1.479906e+00	6.788452e-03
264500	-1.049144e+05	-1.627484e+02	3.440110e+01	1.469621e+00	5.191528e-03
265000	-1.049143e+05	-1.597727e+02	3.330775e+01	1.445537e+00	9.186447e-03
265500	-1.049212e+05	-1.589103e+02	3.294479e+01	1.583633e+00	7.117385e-03
266000	-1.049173e+05	-1.619706e+02	3.412507e+01	1.428463e+00	5.465735e-03
266500	-1.049074e+05	-1.611244e+02	3.379960e+01	1.458092e+00	1.254917e-02
267000	-1.049269e+05	-1.593994e+02	3.318219e+01	1.417158e+00	7.182941e-03
267500	-1.049112e+05	-1.589882e+02	3.300705e+01	1.489177e+00	8.036655e-03
268000	-1.049047e+05	-1.611251e+02	3.380195e+01	1.452393e+00	6.381740e-03
268500	-1.049108e+05	-1.606116e+02	3.361523e+01	1.445034e+00	4.217424e-03
269000	-1.049169e+05	-1.614638e+02	3.394160e+01	1.414359e+00	7.461461e-03
269500	-1.049144e+05	-1.639982e+02	3.488379e+01	1.445034e+00	6.126548e-03
270000	-1.049192e+05	-1.606145e+02	3.361090e+01	1.459721e+00	7.510530e-03
270500	-1.049166e+05	-1.585961e+02	3.285436e+01	1.520442e+00	5.858428e-03
271000	-1.049174e+05	-1.587895e+02	3.292318e+01	1.522768e+00	7.342758e-03
271500	-1.049058e+05	-1.562523e+02	3.201480e+01	1.538507e+00	7.514449e-03
272000	-1.049175e+05	-1.643987e+02	3.500457e+01	1.529254e+00	8.370008e-03
272500	-1.049114e+05	-1.604151e+02	3.354076e+01	1.451169e+00	7.445622e-03
273000	-1.049113e+05	-1.605201e+02	3.355076e+01	1.528952e+00	9.109111e-03
273500	-1.049164e+05	-1.598465e+02	3.332486e+01	1.472465e+00	6.324964e-03
274000	-1.049098e+05	-1.616931e+02	3.400525e+01	1.472465e+00	6.512581e-03
274500	-1.049095e+05	-1.593593e+02	3.314229e+01	1.486912e+00	3.524827e-03
275000	-1.049105e+05	-1.611944e+02	3.382204e+01	1.467395e+00	7.153467e-03
275500	-1.049039e+05	-1.628906e+02	3.443230e+01	1.529012e+00	8.799951e-03
276000	-1.048963e+05	-1.609485e+02	3.373115e+01	1.467395e+00	4.546368e-03
276500	-1.049066e+05	-1.651225e+02	3.532816e+01	1.411009e+00	5.473464e-03
277000	-1.049049e+05	-1.624151e+02	3.427416e+01	1.474355e+00	5.321214e-03
277500	-1.049183e+05	-1.630170e+02	3.450050e+01	1.474355e+00	5.195729e-03
278000	-1.049226e+05	-1.608373e+02	3.367492e+01	1.508672e+00	8.123305e-03
278500	-1.049299e+05	-1.639954e+02	3.486037e+01	1.503655e+00	5.628631e-03
279000	-1.049123e+05	-1.632264e+02	3.457945e+01	1.474752e+00	7.859637e-03
279500	-1.049234e+05	-1.590274e+02	3.300747e+01	1.527215e+00	1.096619e-02
280000	-1.049138e+05	-1.640503e+02	3.490192e+01	1.449644e+00	6.244751e-03
280500	-1.049131e+05	-1.629883e+02	3.447422e+01	1.515431e+00	5.244533e-03
281000	-1.049094e+05	-1.614789e+02	3.389790e+01	1.547222e+00	7.561203e-03
281500	-1.049107e+05	-1.595193e+02	3.322081e+01	1.430834e+00	1.095740e-02
282000	-1.048988e+05	-1.584640e+02	3.280440e+01	1.527215e+00	7.702179e-03
282500	-1.048984e+05	-1.596404e+02	3.324778e+01	1.477847e+00	5.080376e-03
283000	-1.049000e+05	-1.603228e+02	3.349711e+01	1.477847e+00	8.957085e-03
283500	-1.048977e+05	-1.608628e+02	3.371529e+01	1.424673e+00	5.628142e-03
284000	-1.049095e+05	-1.612568e+02	3.386098e+01	1.424673e+00	4.528499e-03
284500	-1.049131e+05	-1.650918e+02	3.530603e+01	1.437608e+00	9.430462e-03
285000	-1.049039e+05	-1.624519e+02	3.428759e+01	1.475375e+00	6.197079e-03
285500	-1.049201e+05	-1.645136e+02	3.511118e+01	1.365936e+00	8.341595e-03
286000	-1.049113e+05	-1.623738e+02	3.427204e+01	1.438707e+00	6.322657e-03
286500	-1.049032e+05	-1.619745e+02	3.412268e+01	1.438707e+00	6.976505e-03
287000	-1.049249e+05	-1.604614e+02	3.353950e+01	1.500936e+00	7.205721e-03
287500	-1.048993e+05	-1.617746e+02	3.401038e+01	1.540160e+00	4.263983e-03
288000	-1.049195e+05	-1.613613e+02	3.387334e+01	1.495806e+00	1.283101e-02
288500	-1.049218e+05	-1.585206e+02	3.281332e+01	1.559006e+00	9.964009e-03
289000	-1.049316e+05	-1.596894e+02	3.324395e+01	1.537390e+00	7.270553e-03
289500	-1.049199e+05	-1.567530e+02	3.220475e+01	1.499656e+00	7.042384e-03
290000	-1.049269e+05	-1.591515e+02	3.306519e+01	1.491823e+00	9.531027e-03
290500	-1.049090e+05	-1.633026e+02	3.457792e+01	1.554987e+00	7.161770e-03
291000	-1.049073e+05	-1.596429e+02	3.326363e+01	1.436785e+00	7.469860e-03
291500	-1.049103e+05	-1.597987e+02	3.329421e+01	1.508660e+00	1.151535e-02
292000	-1.049185e+05	-1.631443e+02	3.454058e+01	1.495569e+00	8.422843e-03
292500	-1.049075e+05	-1.621601e+02	3.416933e+01	1.499444e+00	4.290378e-03
293000	-1.049135e+05	-1.573461e+02	3.242131e+01	1.481288e+00	4.509545e-03
293500	-1.049091e+05	-1.628855e+02	3.444833e+01	1.481288e+00	1.009391e-02
294000	-1.049026e+05	-1.585539e+02	3.284793e+01	1.496062e+00	8.865923e-03
294500	-1.049086e+05	-1.606770e+02	3.362054e+01	1.496062e+00	6.774562e-03
295000	-1.049132e+05	-1.628156e+02	3.440255e+01	1.532966e+00	6.012078e-03
295500	-1.049123e+05	-1.629159e+02	3.446662e+01	1.463159e+00	6.012078e-03
296000	-1.049175e+05	-1.586918e+02	3.290967e+01	1.462562e+00	1.367544e-02
296500	-1.049235e+05	-1.576462e+02	3.251928e+01	1.506134e+00	7.840265e-03
297000	-1.049143e+05	-1.545656e+02	3.144366e+01	1.493050e+00	7.124601e-03
297500	-1.049135e+05	-1.585420e+02	3.281644e+01	1.571751e+00	1.007609e-02
298000	-1.049155e+05	-1.602110e+02	3.345620e+01	1.477637e+00	1.124342e-02
298500	-1.049195e+05	-1.547798e+02	3.147116e+01	1.627519e+00	6.125099e-03
299000	-1.049127e+05	-1.587569e+02	3.289336e+01	1.572879e+00	6.125099e-03
299500	-1.049146e+05	-1.598616e+02	3.331681e+01	1.509640e+00	3.116607e-03
300000	-1.049090e+05	-1.610182e+02	3.373980e+01	1.513670e+00	9.550602e-03
300500	-1.049105e+05	-1.622807e+02	3.419556e+01	1.549907e+00	6.365867e-03
301000	-1.049131e+05	-1.640172e+02	3.489118e+01	1.444648e+00	7.615055e-03
301500	-1.049177e+05	-1.572747e+02	3.240775e+01	1.448073e+00	7.615055e-03
302000	-1.049184e+05	-1.573181e+02	3.242353e+01	1.447090e+00	5.114402e-03
302500	-1.049188e+05	-1.600582e+02	3.339342e+01	1.496406e+00	8.781343e-03
303000	-1.049111e+05	-1.577830e+02	3.257152e+01	1.496406e+00	7.313670e-03
303500	-1.049026e+05	-1.578738e+02	3.260098e+01	1.504734e+00	8.083818e-03
304000	-1.049053e+05	-1.566573e+02	3.216271e+01	1.523119e+00	5.352801e-03
304500	-1.049135e+05	-1.628593e+02	3.443099e+01	1.501181e+00	4.764745e-03
305000	-1.049240e+05	-1.577927e+02	3.258518e+01	1.467876e+00	1.144555e-02
305500	-1.049111e+05	-1.617448e+02	3.403619e+01	1.441016e+00	4.263180e-03
306000	-1.049011e+05	-1.625812e+02	3.434754e+01	1.444895e+00	5.598872e-03
306500	-1.049108e+05	-1.606939e+02	3.364164e+01	1.455606e+00	4.588885e-03
307000	-1.049176e+05	-1.569381e+02	3.230333e+01	1.405966e+00	6.655004e-03
307500	-1.049223e+05	-1.588977e+02	3.300618e+01	1.401061e+00	9.241391e-03
308000	-1.049164e+05	-1.561697e+02	3.202779e+01	1.418975e+00	1.015194e-02
308500	-1.049197e+05	-1.645874e+02	3.513543e+01	1.376579e+00	4.483975e-03
309000	-1.049077e+05	-1.581353e+02	3.270194e+01	1.484050e+00	4.432585e-03
309500	-1.049228e+05	-1.604620e+02	3.354872e+01	1.476401e+00	8.185118e-03
310000	-1.049199e+05	-1.557475e+02	3.184714e+01	1.512600e+00	6.781509e-03
310500	-1.049119e+05	-1.572454e+02	3.239243e+01	1.461933e+00	1.242482e-02
311000	-1.049266e+05	-1.607960e+02	3.367429e+01	1.469123e+00	3.888340e-03
311500	-1.049121e+05	-1.630819e+02	3.453488e+01	1.448222e+00	7.562290e-03
312000	-1.049073e+05	-1.610141e+02	3.374899e+01	1.484716e+00	6.342349e-03
312500	-1.049103e+05	-1.616799e+02	3.398427e+01	1.515615e+00	6.561629e-03
313000	-1.049093e+05	-1.620636e+02	3.415137e+01	1.451006e+00	5.305477e-03
313500	-1.049190e+05	-1.629320e+02	3.446902e+01	1.472940e+00	4.516424e-03
314000	-1.049105e+05	-1.605070e+02	3.357791e+01	1.441974e+00	8.573930e-03
314500	-1.049216e+05	-1.615677e+02	3.397564e+01	1.426648e+00	5.766009e-03
315000	-1.049101e+05	-1.649066e+02	3.521178e+01	1.497051e+00	6.163518e-03
315500	-1.049107e+05	-1.584463e+02	3.283510e+01	1.424116e+00	1.016725e-02
316000	-1.049070e+05	-1.599884e+02	3.339991e+01	1.408925e+00	6.093780e-03
316500	-1.049045e+05	-1.580053e+02	3.265629e+01	1.481536e+00	1.087948e-02
317000	-1.049125e+05	-1.610600e+02	3.376711e+01	1.481536e+00	5.028754e-03
317500	-1.049127e+05	-1.629195e+02	3.446248e+01	1.477715e+00	5.673310e-03
318000	-1.049002e+05	-1.588153e+02	3.292981e+01	1.530244e+00	9.311378e-03
318500	-1.049115e+05	-1.589434e+02	3.298308e+01	1.510685e+00	7.705714e-03
319000	-1.049147e+05	-1.610516e+02	3.374988e+01	1.519813e+00	4.448139e-03
319500	-1.049198e+05	-1.623631e+02	3.424963e+01	1.487852e+00	1.233561e-02
320000	-1.049137e+05	-1.617682e+02	3.403182e+01	1.476153e+00	9.280676e-03
320500	-1.049095e+05	-1.634034e+02	3.464644e+01	1.474818e+00	7.451888e-03
321000	-1.049071e+05	-1.620331e+02	3.412880e+01	1.480969e+00	6.914755e-03
321500	-1.049127e+05	-1.570088e+02	3.227342e+01	1.561134e+00	4.825303e-03
322000	-1.049071e+05	-1.618678e+02	3.405014e+01	1.526495e+00	9.562052e-03
322500	-1.049074e+05	-1.634857e+02	3.469542e+01	1.427838e+00	9.832972e-03
323000	-1.049115e+05	-1.630898e+02	3.454059e+01	1.440976e+00	7.183218e-03
323500	-1.049092e+05	-1.588926e+02	3.296989e+01	1.496394e+00	4.552614e-03
324000	-1.049124e+05	-1.621786e+02	3.417739e+01	1.496394e+00	4.603247e-03
324500	-1.049180e+05	-1.647516e+02	3.516777e+01	1.456500e+00	6.757940e-03
325000	-1.049205e+05	-1.618843e+02	3.406093e+01	1.514052e+00	6.504746e-03
325500	-1.049084e+05	-1.615116e+02	3.394132e+01	1.462929e+00	6.115847e-03
326000	-1.049144e+05	-1.616706e+02	3.400788e+01	1.442903e+00	5.814876e-03
326500	-1.049099e+05	-1.588237e+02	3.293942e+01	1.511953e+00	5.762520e-03
327000	-1.049154e+05	-1.630667e+02	3.453091e+01	1.443557e+00	6.980967e-03
327500	-1.049091e+05	-1.608911e+02	3.369275e+01	1.514099e+00	4.648985e-03
328000	-1.049077e+05	-1.609220e+02	3.373054e+01	1.442580e+00	5.614532e-03
328500	-1.049009e+05	-1.628061e+02	3.444152e+01	1.419961e+00	5.614532e-03
329000	-1.049143e+05	-1.611453e+02	3.382018e+01	1.423331e+00	4.846357e-03
329500	-1.049126e+05	-1.590684e+02	3.304265e+01	1.470968e+00	5.209377e-03
330000	-1.049108e+05	-1.641569e+02	3.496166e+01	1.399681e+00	7.083214e-03
330500	-1.049152e+05	-1.624267e+02	3.426461e+01	1.511416e+00	7.343067e-03
331000	-1.049062e+05	-1.630249e+02	3.452173e+01	1.426085e+00	8.314302e-03
331500	-1.049073e+05	-1.625064e+02	3.431527e+01	1.456029e+00	3.160353e-03
332000	-1.049160e+05	-1.632796e+02	3.459539e+01	1.485827e+00	1.228157e-02
332500	-1.049132e+05	-1.605818e+02	3.359789e+01	1.462405e+00	6.310807e-03
333000	-1.049139e+05	-1.580135e+02	3.264039e+01	1.534177e+00	6.811410e-03
333500	-1.049159e+05	-1.597247e+02	3.331200e+01	1.385849e+00	6.909789e-03
334000	-1.049054e+05	-1.588444e+02	3.295702e+01	1.483854e+00	5.582746e-03
334500	-1.049124e+05	-1.603761e+02	3.350374e+01	1.513086e+00	5.582746e-03
335000	-1.049223e+05	-1.584079e+02	3.277887e+01	1.542163e+00	8.636288e-03
335500	-1.049212e+05	-1.607678e+02	3.365429e+01	1.495181e+00	7.471309e-03
336000	-1.049087e+05	-1.596645e+02	3.324850e+01	1.499931e+00	5.551937e-03
336500	-1.049092e+05	-1.627756e+02	3.439995e+01	1.499931e+00	5.551937e-03
337000	-1.049055e+05	-1.596040e+02	3.322884e+01	1.493511e+00	6.812801e-03
337500	-1.049194e+05	-1.571219e+02	3.230936e+01	1.572775e+00	4.243434e-03
338000	-1.049134e+05	-1.586109e+02	3.288378e+01	1.453493e+00	7.410881e-03
338500	-1.049148e+05	-1.581116e+02	3.267672e+01	1.530785e+00	5.606331e-03
339000	-1.049231e+05	-1.603614e+02	3.348689e+01	1.544342e+00	4.659681e-03
339500	-1.049192e+05	-1.617524e+02	3.401265e+01	1.511789e+00	4.376325e-03
340000	-1.049158e+05	-1.630781e+02	3.450305e+01	1.528755e+00	7.869087e-03
340500	-1.049215e+05	-1.616695e+02	3.397553e+01	1.528755e+00	7.869087e-03
341000	-1.049219e+05	-1.578412e+02	3.259843e+01	1.479332e+00	5.070159e-03
341500	-1.049184e+05	-1.598579e+02	3.327606e+01	1.617656e+00	7.494303e-03
342000	-1.049017e+05	-1.593868e+02	3.315610e+01	1.476371e+00	6.956887e-03
342500	-1.048981e+05	-1.625640e+02	3.429989e+01	1.554616e+00	6.956887e-03
343000	-1.049182e+05	-1.593062e+02	3.311809e+01	1.500501e+00	6.248388e-03
343500	-1.049176e+05	-1.584767e+02	3.282591e+01	1.480113e+00	1.003147e-02
344000	-1.049132e+05	-1.589534e+02	3.300742e+01	1.453320e+00	6.248388e-03
344500	-1.049111e+05	-1.596524e+02	3.326234e+01	1.449835e+00	8.331600e-03
345000	-1.049101e+05	-1.589095e+02	3.297941e+01	1.486936e+00	5.564628e-03
345500	-1.049093e+05	-1.594137e+02	3.314752e+01	1.526943e+00	6.848605e-03
346000	-1.049111e+05	-1.603608e+02	3.347886e+01	1.565605e+00	9.616234e-03
346500	-1.049122e+05	-1.601143e+02	3.340083e+01	1.532242e+00	7.006966e-03
347000	-1.049230e+05	-1.638483e+02	3.484358e+01	1.400622e+00	6.413149e-03
347500	-1.049007e+05	-1.611870e+02	3.382199e+01	1.460192e+00	6.375623e-03
348000	-1.049028e+05	-1.603070e+02	3.350409e+01	1.443004e+00	7.519589e-03
348500	-1.049182e+05	-1.606986e+02	3.363722e+01	1.472351e+00	6.010164e-03
349000	-1.049251e+05	-1.643696e+02	3.503063e+01	1.432046e+00	5.148944e-03
349500	-1.049104e+05	-1.596767e+02	3.325394e+01	1.497232e+00	5.837715e-03
350000	-1.049209e+05	-1.572878e+02	3.238111e+01	1.536233e+00	7.746018e-03
350500	-1.049109e+05	-1.599008e+02	3.335477e+01	1.444766e+00	7.404951e-03
351000	-1.049044e+05	-1.654421e+02	3.542320e+01	1.484629e+00	5.672422e-03
351500	-1.049022e+05	-1.611977e+02	3.381692e+01	1.484629e+00	6.174559e-03
352000	-1.049145e+05	-1.623096e+02	3.425032e+01	1.432515e+00	6.014519e-03
352500	-1.049188e+05	-1.594927e+02	3.318376e+01	1.506091e+00	6.174559e-03
353000	-1.049173e+05	-1.577474e+02	3.254482e+01	1.535685e+00	9.293638e-03
353500	-1.049344e+05	-1.566610e+02	3.216757e+01	1.513015e+00	7.309509e-03
354000	-1.049329e+05	-1.602204e+02	3.343187e+01	1.553504e+00	3.307168e-03
354500	-1.049146e+05	-1.568455e+02	3.224574e+01	1.476114e+00	7.045118e-03
355000	-1.049180e+05	-1.609488e+02	3.372513e+01	1.484059e+00	6.095026e-03
355500	-1.049066e+05	-1.573402e+02	3.242704e+01	1.459344e+00	7.793861e-03
356000	-1.049135e+05	-1.604402e+02	3.354880e+01	1.454388e+00	6.796217e-03
356500	-1.049184e+05	-1.641283e+02	3.492984e+01	1.454388e+00	4.698362e-03
357000	-1.049176e+05	-1.592728e+02	3.309513e+01	1.530512e+00	8.783170e-03
357500	-1.049154e+05	-1.627740e+02	3.443969e+01	1.392735e+00	9.178240e-03
358000	-1.049102e+05	-1.570962e+02	3.232124e+01	1.513433e+00	5.202658e-03
358500	-1.049146e+05	-1.632498e+02	3.460430e+01	1.432427e+00	5.029561e-03
359000	-1.049050e+05	-1.613526e+02	3.389362e+01	1.432427e+00	6.529714e-03
359500	-1.049096e+05	-1.615185e+02	3.395701e+01	1.427603e+00	6.529714e-03
360000	-1.048994e+05	-1.619343e+02	3.411183e+01	1.427603e+00	7.733359e-03
360500	-1.049282e+05	-1.605728e+02	3.360005e+01	1.447505e+00	4.787943e-03
361000	-1.049005e+05	-1.643472e+02	3.502537e+01	1.423415e+00	4.753417e-03
361500	-1.049011e+05	-1.594002e+02	3.317536e+01	1.436732e+00	9.556789e-03
362000	-1.049127e+05	-1.571480e+02	3.235141e+01	1.480153e+00	5.340929e-03
362500	-1.049085e+05	-1.608275e+02	3.368147e+01	1.481164e+00	6.149934e-03
363000	-1.049141e+05	-1.572729e+02	3.239180e+01	1.491248e+00	5.306819e-03
363500	-1.049166e+05	-1.627320e+02	3.439240e+01	1.476426e+00	9.396532e-03
364000	-1.049116e+05	-1.595285e+02	3.318912e+01	1.527229e+00	4.488845e-03
364500	-1.049236e+05	-1.579939e+02	3.264806e+01	1.493110e+00	5.730786e-03
365000	-1.049076e+05	-1.603887e+02	3.350023e+01	1.535278e+00	8.834177e-03
365500	-1.049080e+05	-1.593222e+02	3.311130e+01	1.535278e+00	6.310060e-03
366000	-1.049069e+05	-1.595914e+02	3.323522e+01	1.463351e+00	7.561944e-03
366500	-1.049107e+05	-1.596733e+02	3.325870e+01	1.480704e+00	3.157683e-03
367000	-1.049118e+05	-1.623995e+02	3.428529e+01	1.429110e+00	5.813252e-03
367500	-1.049122e+05	-1.615688e+02	3.396604e+01	1.453559e+00	5.098306e-03
368000	-1.049060e+05	-1.641780e+02	3.493008e+01	1.503486e+00	7.563677e-03
368500	-1.049095e+05	-1.602320e+02	3.349401e+01	1.395533e+00	8.290067e-03
369000	-1.049148e+05	-1.612598e+02	3.386401e+01	1.419564e+00	6.880511e-03
369500	-1.049254e+05	-1.580034e+02	3.264804e+01	1.502671e+00	7.872109e-03
370000	-1.049061e+05	-1.605093e+02	3.356606e+01	1.476541e+00	5.147525e-03
370500	-1.049091e+05	-1.601648e+02	3.345231e+01	1.442074e+00	7.452428e-03
371000	-1.049148e+05	-1.602445e+02	3.348016e+01	1.445799e+00	7.367567e-03
371500	-1.049088e+05	-1.609153e+02	3.369371e+01	1.535737e+00	5.825543e-03
372000	-1.049088e+05	-1.615422e+02	3.395352e+01	1.460667e+00	8.783930e-03
372500	-1.049097e+05	-1.579061e+02	3.262398e+01	1.472647e+00	5.774956e-03
373000	-1.049050e+05	-1.599562e+02	3.336398e+01	1.474977e+00	6.724070e-03
373500	-1.049092e+05	-1.613383e+02	3.388285e+01	1.447178e+00	3.888247e-03
374000	-1.049047e+05	-1.607822e+02	3.365295e+01	1.513226e+00	8.413533e-03
374500	-1.049125e+05	-1.586434e+02	3.287429e+01	1.512337e+00	2.863818e-03
375000	-1.049098e+05	-1.592150e+02	3.310181e+01	1.454298e+00	1.034921e-02
375500	-1.049088e+05	-1.589230e+02	3.299235e+01	1.464632e+00	1.156843e-02
376000	-1.049197e+05	-1.554843e+02	3.176006e+01	1.499038e+00	1.138966e-02
376500	-1.049139e+05	-1.590901e+02	3.304033e+01	1.499038e+00	6.203070e-03
377000	-1.049187e+05	-1.569117e+02	3.222958e+01	1.588082e+00	8.894138e-03
377500	-1.049145e+05	-1.622178e+02	3.418547e+01	1.513967e+00	7.568752e-03
378000	-1.049047e+05	-1.620330e+02	3.415370e+01	1.414187e+00	3.876409e-03
378500	-1.049014e+05	-1.619606e+02	3.413018e+01	1.404704e+00	6.559949e-03
379000	-1.049244e+05	-1.595792e+02	3.323531e+01	1.450941e+00	8.186608e-03
379500	-1.049161e+05	-1.660166e+02	3.567186e+01	1.418738e+00	6.477661e-03
380000	-1.049178e+05	-1.621485e+02	3.419583e+01	1.416918e+00	8.051695e-03
380500	-1.049094e+05	-1.592133e+02	3.311665e+01	1.411652e+00	8.569100e-03
381000	-1.049074e+05	-1.593010e+02	3.309091e+01	1.570337e+00	8.569100e-03
381500	-1.049143e+05	-1.605479e+02	3.360097e+01	1.420121e+00	5.671362e-03
382000	-1.049074e+05	-1.598252e+02	3.330213e+01	1.513461e+00	5.680213e-03
382500	-1.049139e+05	-1.604114e+02	3.350223e+01	1.552468e+00	5.404738e-03
383000	-1.049162e+05	-1.604208e+02	3.351641e+01	1.523262e+00	4.345508e-03
383500	-1.049022e+05	-1.618989e+02	3.407699e+01	1.485562e+00	8.029544e-03
384000	-1.049099e+05	-1.634549e+02	3.468436e+01	1.426146e+00	9.755495e-03
384500	-1.049109e+05	-1.587367e+02	3.290481e+01	1.520901e+00	6.872985e-03
385000	-1.049169e+05	-1.618605e+02	3.407350e+01	1.456509e+00	3.355539e-03
385500	-1.049065e+05	-1.638065e+02	3.479034e+01	1.498704e+00	6.804802e-03
386000	-1.049082e+05	-1.636253e+02	3.471357e+01	1.519577e+00	7.889330e-03
386500	-1.049172e+05	-1.583333e+02	3.278322e+01	1.455423e+00	5.558728e-03
387000	-1.049071e+05	-1.608660e+02	3.367768e+01	1.529851e+00	9.791818e-03
387500	-1.049078e+05	-1.623159e+02	3.423766e+01	1.472586e+00	8.234782e-03
388000	-1.049226e+05	-1.652754e+02	3.537158e+01	1.451482e+00	6.776809e-03
388500	-1.049104e+05	-1.657697e+02	3.554650e+01	1.494157e+00	7.223216e-03
389000	-1.049084e+05	-1.623982e+02	3.425831e+01	1.499746e+00	3.744412e-03
389500	-1.049151e+05	-1.614432e+02	3.391149e+01	1.474910e+00	5.058515e-03
390000	-1.049262e+05	-1.644899e+02	3.508049e+01	1.422243e+00	6.088532e-03
390500	-1.049249e+05	-1.590480e+02	3.303746e+01	1.464925e+00	5.835185e-03
391000	-1.049187e+05	-1.643040e+02	3.499915e+01	1.448771e+00	6.585718e-03
391500	-1.049071e+05	-1.617178e+02	3.399563e+01	1.522976e+00	8.412843e-03
392000	-1.049204e+05	-1.584016e+02	3.278947e+01	1.506355e+00	7.251043e-03
392500	-1.049207e+05	-1.625384e+02	3.432224e+01	1.469461e+00	6.252865e-03
393000	-1.049181e+05	-1.598557e+02	3.330164e+01	1.545292e+00	6.252865e-03
393500	-1.049204e+05	-1.605204e+02	3.356716e+01	1.484576e+00	7.621610e-03
394000	-1.049168e+05	-1.566620e+02	3.216577e+01	1.519134e+00	1.286560e-02
394500	-1.049152e+05	-1.577452e+02	3.257123e+01	1.459491e+00	6.982636e-03
395000	-1.049049e+05	-1.615480e+02	3.394871e+01	1.479431e+00	6.474267e-03
395500	-1.049103e+05	-1.646739e+02	3.514663e+01	1.433878e+00	9.473779e-03
396000	-1.049028e+05	-1.562058e+02	3.200776e+01	1.512050e+00	6.943113e-03
396500	-1.049038e+05	-1.591044e+02	3.306852e+01	1.435562e+00	6.943113e-03
397000	-1.049227e+05	-1.619927e+02	3.409354e+01	1.535055e+00	7.029993e-03
397500	-1.049122e+05	-1.631034e+02	3.457431e+01	1.365347e+00	5.086203e-03
398000	-1.049181e+05	-1.622146e+02	3.421351e+01	1.435812e+00	6.073616e-03
398500	-1.049105e+05	-1.599564e+02	3.335133e+01	1.509849e+00	6.238293e-03
399000	-1.049228e+05	-1.564614e+02	3.210388e+01	1.494238e+00	6.941999e-03
399500	-1.049217e+05	-1.593399e+02	3.309650e+01	1.593794e+00	5.250699e-03
400000	-1.049189e+05	-1.604410e+02	3.352839e+01	1.510822e+00	6.773313e-03
400500	-1.049211e+05	-1.610449e+02	3.372414e+01	1.582829e+00	7.881913e-03
401000	-1.049229e+05	-1.557356e+02	3.182933e+01	1.551706e+00	7.592225e-03
401500	-1.049147e+05	-1.583087e+02	3.274876e+01	1.526880e+00	6.831021e-03
402000	-1.049164e+05	-1.601124e+02	3.341808e+01	1.483238e+00	9.810832e-03
402500	-1.049231e+05	-1.622253e+02	3.421230e+01	1.449702e+00	5.378529e-03
403000	-1.049217e+05	-1.605362e+02	3.354739e+01	1.554256e+00	6.757394e-03
403500	-1.049230e+05	-1.605845e+02	3.356066e+01	1.566392e+00	8.280736e-03
404000	-1.049171e+05	-1.600145e+02	3.338093e+01	1.486897e+00	5.935089e-03
404500	-1.049050e+05	-1.650189e+02	3.527564e+01	1.443560e+00	3.876407e-03
405000	-1.049010e+05	-1.633428e+02	3.464172e+01	1.426629e+00	4.750324e-03
405500	-1.049062e+05	-1.590588e+02	3.304549e+01	1.453540e+00	5.293768e-03
406000	-1.049050e+05	-1.622531e+02	3.423809e+01	1.408657e+00	6.635931e-03
406500	-1.049188e+05	-1.620136e+02	3.410921e+01	1.513901e+00	6.770154e-03
407000	-1.049230e+05	-1.613546e+02	3.387543e+01	1.483523e+00	5.745083e-03
407500	-1.049094e+05	-1.638533e+02	3.483430e+01	1.430047e+00	7.227077e-03
408000	-1.049193e+05	-1.589121e+02	3.298100e+01	1.485181e+00	6.409029e-03
408500	-1.049083e+05	-1.579757e+02	3.265993e+01	1.441784e+00	1.042509e-02
409000	-1.049036e+05	-1.626499e+02	3.433754e+01	1.540254e+00	5.819121e-03
409500	-1.049068e+05	-1.587333e+02	3.289662e+01	1.540254e+00	8.967443e-03
410000	-1.049077e+05	-1.610835e+02	3.376276e+01	1.516834e+00	6.394985e-03
410500	-1.049042e+05	-1.636848e+02	3.479142e+01	1.374205e+00	6.394985e-03
411000	-1.049109e+05	-1.610470e+02	3.373568e+01	1.553622e+00	6.394985e-03
411500	-1.049197e+05	-1.603667e+02	3.348620e+01	1.551500e+00	5.000855e-03
412000	-1.049056e+05	-1.635070e+02	3.467461e+01	1.504033e+00	6.781580e-03
412500	-1.049184e+05	-1.601409e+02	3.342886e+01	1.482303e+00	5.738370e-03
413000	-1.049131e+05	-1.593225e+02	3.313373e+01	1.473692e+00	6.247202e-03
413500	-1.049139e+05	-1.587060e+02	3.292946e+01	1.421802e+00	9.349977e-03
414000	-1.049101e+05	-1.597364e+02	3.327012e+01	1.512487e+00	5.822382e-03
414500	-1.049106e+05	-1.597816e+02	3.329404e+01	1.492028e+00	8.195779e-03
415000	-1.049048e+05	-1.646200e+02	3.511497e+01	1.462414e+00	5.698005e-03
415500	-1.049122e+05	-1.602402e+02	3.346355e+01	1.486783e+00	4.975852e-03
416000	-1.049148e+05	-1.590829e+02	3.303399e+01	1.509370e+00	1.136457e-02
416500	-1.049146e+05	-1.612438e+02	3.379887e+01	1.579445e+00	6.131743e-03
417000	-1.049148e+05	-1.617071e+02	3.399640e+01	1.510232e+00	7.440475e-03
417500	-1.049143e+05	-1.597242e+02	3.329265e+01	1.438513e+00	8.246517e-03
418000	-1.049116e+05	-1.630536e+02	3.447921e+01	1.567489e+00	6.951688e-03
418500	-1.049176e+05	-1.631143e+02	3.456088e+01	1.411853e+00	6.043949e-03
419000	-1.049197e+05	-1.598548e+02	3.330103e+01	1.546074e+00	8.639304e-03
419500	-1.049090e+05	-1.606996e+02	3.363019e+01	1.492469e+00	8.319773e-03
420000	-1.049132e+05	-1.588115e+02	3.297330e+01	1.405866e+00	6.333785e-03
420500	-1.049211e+05	-1.635306e+02	3.469077e+01	1.485052e+00	6.544450e-03
421000	-1.049094e+05	-1.605506e+02	3.356768e+01	1.513400e+00	5.642905e-03
421500	-1.049126e+05	-1.595111e+02	3.319814e+01	1.485001e+00	5.642905e-03
422000	-1.049104e+05	-1.600621e+02	3.338281e+01	1.529375e+00	7.836725e-03
422500	-1.049023e+05	-1.616282e+02	3.396062e+01	1.527604e+00	7.247997e-03
423000	-1.048964e+05	-1.614750e+02	3.393319e+01	1.448219e+00	5.483116e-03
423500	-1.049231e+05	-1.627375e+02	3.437634e+01	1.524594e+00	6.814002e-03
424000	-1.049005e+05	-1.588400e+02	3.292573e+01	1.566200e+00	5.272426e-03
424500	-1.049107e+05	-1.608961e+02	3.371390e+01	1.461824e+00	4.611609e-03
425000	-1.049044e+05	-1.596192e+02	3.323875e+01	1.481453e+00	6.510711e-03
425500	-1.049046e+05	-1.619982e+02	3.411557e+01	1.481453e+00	6.489503e-03
426000	-1.049220e+05	-1.610714e+02	3.375402e+01	1.528422e+00	7.249870e-03
426500	-1.049174e+05	-1.616951e+02	3.401092e+01	1.459159e+00	5.949215e-03
427000	-1.049196e+05	-1.628778e+02	3.446133e+01	1.439146e+00	7.165286e-03
427500	-1.049159e+05	-1.606681e+02	3.360280e+01	1.535322e+00	4.344343e-03
428000	-1.049210e+05	-1.655973e+02	3.548025e+01	1.492565e+00	4.931080e-03
428500	-1.049293e+05	-1.602893e+02	3.347284e+01	1.510516e+00	4.883223e-03
429000	-1.049275e+05	-1.654181e+02	3.541843e+01	1.472965e+00	7.727741e-03
429500	-1.049208e+05	-1.611977e+02	3.382366e+01	1.466338e+00	7.872366e-03
430000	-1.049180e+05	-1.601637e+02	3.342206e+01	1.523661e+00	7.932042e-03
430500	-1.049169e+05	-1.597132e+02	3.326845e+01	1.493851e+00	7.114767e-03
431000	-1.049114e+05	-1.603255e+02	3.352780e+01	1.396830e+00	6.204261e-03
431500	-1.049116e+05	-1.635035e+02	3.469594e+01	1.444225e+00	5.844742e-03
432000	-1.049070e+05	-1.585752e+02	3.286104e+01	1.480926e+00	1.104589e-02
432500	-1.049157e+05	-1.617810e+02	3.401518e+01	1.533683e+00	8.800782e-03
433000	-1.049248e+05	-1.584238e+02	3.281095e+01	1.468748e+00	9.481709e-03
433500	-1.049105e+05	-1.613103e+02	3.387393e+01	1.443268e+00	5.313876e-03
434000	-1.048999e+05	-1.640344e+02	3.490398e+01	1.428321e+00	6.938047e-03
434500	-1.049043e+05	-1.619456e+02	3.410310e+01	1.462319e+00	5.069407e-03
435000	-1.048982e+05	-1.634814e+02	3.470622e+01	1.395024e+00	3.750694e-03
435500	-1.049034e+05	-1.612208e+02	3.382531e+01	1.484984e+00	5.890484e-03
436000	-1.049223e+05	-1.597467e+02	3.327157e+01	1.518797e+00	9.385035e-03
436500	-1.049145e+05	-1.601921e+02	3.341711e+01	1.565545e+00	6.466192e-03
437000	-1.049169e+05	-1.590810e+02	3.302866e+01	1.522218e+00	7.350085e-03
437500	-1.049201e+05	-1.603435e+02	3.345767e+01	1.606148e+00	4.708034e-03
438000	-1.049176e+05	-1.591751e+02	3.306279e+01	1.521978e+00	9.372302e-03
438500	-1.049423e+05	-1.566778e+02	3.216809e+01	1.528324e+00	9.134104e-03
439000	-1.049235e+05	-1.639025e+02	3.485321e+01	1.429565e+00	4.291802e-03
439500	-1.049118e+05	-1.612856e+02	3.385127e+01	1.479714e+00	9.926605e-03
440000	-1.049125e+05	-1.606885e+02	3.362328e+01	1.500092e+00	3.176559e-03
440500	-1.049097e+05	-1.604844e+02	3.353944e+01	1.524027e+00	6.150562e-03
441000	-1.049239e+05	-1.579841e+02	3.263948e+01	1.507333e+00	8.206057e-03
441500	-1.049159e+05	-1.597833e+02	3.329654e+01	1.486874e+00	6.266514e-03
442000	-1.049148e+05	-1.569176e+02	3.224252e+01	1.557348e+00	9.282250e-03
442500	-1.049289e+05	-1.602573e+02	3.347259e+01	1.479230e+00	8.656712e-03
443000	-1.049252e+05	-1.602205e+02	3.342194e+01	1.580783e+00	9.937549e-03
443500	-1.049158e+05	-1.603346e+02	3.351354e+01	1.444844e+00	8.174981e-03
444000	-1.049216e+05	-1.575773e+02	3.251969e+01	1.436088e+00	5.719566e-03
444500	-1.049188e+05	-1.573102e+02	3.240044e+01	1.504172e+00	9.230182e-03
445000	-1.049255e+05	-1.584796e+02	3.282189e+01	1.494172e+00	5.428010e-03
445500	-1.049161e+05	-1.593143e+02	3.313273e+01	1.468248e+00	4.709576e-03
446000	-1.049119e+05	-1.594942e+02	3.319966e+01	1.463905e+00	5.741767e-03
446500	-1.049324e+05	-1.609858e+02	3.372745e+01	1.514766e+00	5.345183e-03
447000	-1.049165e+05	-1.572482e+02	3.238564e+01	1.483831e+00	6.169831e-03
447500	-1.049125e+05	-1.591844e+02	3.307552e+01	1.496233e+00	7.614405e-03
448000	-1.049185e+05	-1.617889e+02	3.405190e+01	1.442954e+00	5.708410e-03
448500	-1.049185e+05	-1.607043e+02	3.361565e+01	1.536643e+00	7.379885e-03
449000	-1.049008e+05	-1.598985e+02	3.334445e+01	1.470779e+00	7.265661e-03
449500	-1.049081e+05	-1.594720e+02	3.319371e+01	1.458065e+00	9.361958e-03
450000	-1.049190e+05	-1.564279e+02	3.211385e+01	1.432362e+00	1.080887e-02
450500	-1.049247e+05	-1.618645e+02	3.406419e+01	1.485507e+00	7.445578e-03
451000	-1.049264e+05	-1.590172e+02	3.301934e+01	1.484174e+00	5.054573e-03
451500	-1.049155e+05	-1.583512e+02	3.277604e+01	1.493375e+00	6.854159e-03
452000	-1.049203e+05	-1.613005e+02	3.385653e+01	1.480360e+00	6.854159e-03
452500	-1.049167e+05	-1.584165e+02	3.277593e+01	1.558914e+00	9.847338e-03
453000	-1.049090e+05	-1.587137e+02	3.290187e+01	1.506074e+00	8.237882e-03
453500	-1.049073e+05	-1.604351e+02	3.353705e+01	1.481276e+00	7.195111e-03
454000	-1.049095e+05	-1.591474e+02	3.304095e+01	1.554616e+00	6.349418e-03
454500	-1.049117e+05	-1.594350e+02	3.316987e+01	1.486653e+00	5.766904e-03
455000	-1.049078e+05	-1.555832e+02	3.180691e+01	1.463509e+00	7.215343e-03
455500	-1.049152e+05	-1.605183e+02	3.357399e+01	1.463971e+00	5.978386e-03
456000	-1.049219e+05	-1.579568e+02	3.264745e+01	1.457737e+00	8.660873e-03
456500	-1.049172e+05	-1.592468e+02	3.308272e+01	1.538767e+00	6.336584e-03
457000	-1.049131e+05	-1.589446e+02	3.298350e+01	1.510743e+00	7.262644e-03
457500	-1.049139e+05	-1.577470e+02	3.256348e+01	1.482937e+00	6.523510e-03
458000	-1.049034e+05	-1.617276e+02	3.401417e+01	1.482937e+00	6.749667e-03
458500	-1.049232e+05	-1.586442e+02	3.288285e+01	1.489360e+00	8.316191e-03
459000	-1.049237e+05	-1.577580e+02	3.258058e+01	1.446097e+00	6.194276e-03
459500	-1.049167e+05	-1.625370e+02	3.434975e+01	1.394797e+00	5.386460e-03
460000	-1.049113e+05	-1.592844e+02	3.309972e+01	1.529428e+00	7.955325e-03
460500	-1.049124e+05	-1.604479e+02	3.355043e+01	1.457675e+00	1.139530e-02
461000	-1.049015e+05	-1.583588e+02	3.279158e+01	1.457675e+00	1.139530e-02
461500	-1.049055e+05	-1.616227e+02	3.396503e+01	1.510151e+00	1.097633e-02
462000	-1.049052e+05	-1.609954e+02	3.373271e+01	1.510151e+00	8.092553e-03
462500	-1.049057e+05	-1.573701e+02	3.242550e+01	1.493531e+00	6.152350e-03
463000	-1.049044e+05	-1.599535e+02	3.333786e+01	1.543796e+00	8.815322e-03
463500	-1.049075e+05	-1.605332e+02	3.353795e+01	1.576905e+00	5.316494e-03
464000	-1.049028e+05	-1.607611e+02	3.366756e+01	1.452436e+00	5.316494e-03
464500	-1.049029e+05	-1.607338e+02	3.364746e+01	1.479681e+00	5.316494e-03
465000	-1.049121e+05	-1.596689e+02	3.326461e+01	1.460164e+00	7.213539e-03
465500	-1.049058e+05	-1.623310e+02	3.422827e+01	1.512767e+00	5.319118e-03
466000	-1.049108e+05	-1.603600e+02	3.350074e+01	1.505111e+00	9.467271e-03
466500	-1.049253e+05	-1.617502e+02	3.398581e+01	1.581802e+00	3.414900e-03
467000	-1.049265e+05	-1.560686e+02	3.197090e+01	1.480005e+00	6.909938e-03
467500	-1.049031e+05	-1.578706e+02	3.262078e+01	1.446166e+00	6.976908e-03
468000	-1.049222e+05	-1.574838e+02	3.246459e+01	1.497271e+00	5.243952e-03
468500	-1.049153e+05	-1.612445e+02	3.385565e+01	1.426821e+00	6.238080e-03
469000	-1.049090e+05	-1.612267e+02	3.383676e+01	1.460016e+00	6.441776e-03
469500	-1.049149e+05	-1.609663e+02	3.374683e+01	1.442791e+00	1.035641e-02
470000	-1.049153e+05	-1.607023e+02	3.365002e+01	1.441232e+00	4.953277e-03
470500	-1.049143e+05	-1.639486e+02	3.484311e+01	1.502196e+00	5.725848e-03
471000	-1.049186e+05	-1.599782e+02	3.335574e+01	1.519587e+00	7.136517e-03
471500	-1.049216e+05	-1.595597e+02	3.322320e+01	1.464715e+00	5.448811e-03
472000	-1.049147e+05	-1.594130e+02	3.315134e+01	1.515679e+00	6.569832e-03
472500	-1.049266e+05	-1.607801e+02	3.364525e+01	1.532051e+00	7.649603e-03
473000	-1.049028e+05	-1.620173e+02	3.413112e+01	1.458930e+00	4.895871e-03
473500	-1.049106e+05	-1.576575e+02	3.251804e+01	1.520864e+00	3.543850e-03
474000	-1.049135e+05	-1.572166e+02	3.233265e+01	1.601689e+00	8.746988e-03
474500	-1.049114e+05	-1.598391e+02	3.333987e+01	1.423973e+00	8.746988e-03
475000	-1.049079e+05	-1.575194e+02	3.248450e+01	1.476976e+00	5.329219e-03
475500	-1.049106e+05	-1.599249e+02	3.335742e+01	1.461670e+00	8.415531e-03
476000	-1.049220e+05	-1.622960e+02	3.422993e+01	1.473295e+00	4.813006e-03
476500	-1.049244e+05	-1.621134e+02	3.416657e+01	1.460077e+00	8.362770e-03
477000	-1.049315e+05	-1.620147e+02	3.414571e+01	1.417225e+00	7.258544e-03
477500	-1.049127e+05	-1.602734e+02	3.350006e+01	1.420424e+00	8.173452e-03
478000	-1.049080e+05	-1.619176e+02	3.410861e+01	1.419547e+00	9.316795e-03
478500	-1.049008e+05	-1.597112e+02	3.326590e+01	1.498927e+00	7.884369e-03
479000	-1.049165e+05	-1.600799e+02	3.341725e+01	1.452951e+00	6.895612e-03
479500	-1.049158e+05	-1.607434e+02	3.362945e+01	1.538241e+00	6.256768e-03
480000	-1.049181e+05	-1.566787e+02	3.217380e+01	1.513046e+00	9.019940e-03
480500	-1.049209e+05	-1.626941e+02	3.440480e+01	1.405519e+00	4.555696e-03
481000	-1.049062e+05	-1.592372e+02	3.307066e+01	1.562410e+00	8.589724e-03
481500	-1.049095e+05	-1.567237e+02	3.221892e+01	1.430241e+00	9.656414e-03
482000	-1.049058e+05	-1.618261e+02	3.407112e+01	1.428576e+00	8.558127e-03
482500	-1.049069e+05	-1.579165e+02	3.264885e+01	1.413543e+00	3.655414e-03
483000	-1.049095e+05	-1.614743e+02	3.392198e+01	1.477686e+00	7.393454e-03
483500	-1.049214e+05	-1.598452e+02	3.331265e+01	1.504590e+00	8.376924e-03
484000	-1.049093e+05	-1.602828e+02	3.347796e+01	1.490046e+00	7.801635e-03
484500	-1.049026e+05	-1.568811e+02	3.225423e+01	1.487742e+00	6.831065e-03
485000	-1.049015e+05	-1.560353e+02	3.196119e+01	1.474369e+00	6.597474e-03
485500	-1.049055e+05	-1.604078e+02	3.353903e+01	1.448627e+00	5.863491e-03
486000	-1.049037e+05	-1.618480e+02	3.406325e+01	1.471561e+00	4.314984e-03
486500	-1.049284e+05	-1.609880e+02	3.371103e+01	1.561441e+00	5.255507e-03
487000	-1.049208e+05	-1.572090e+02	3.236430e+01	1.504772e+00	3.666996e-03
487500	-1.049060e+05	-1.586219e+02	3.287054e+01	1.501243e+00	6.409876e-03
488000	-1.049051e+05	-1.591414e+02	3.305812e+01	1.501243e+00	4.797463e-03
488500	-1.049202e+05	-1.589978e+02	3.300742e+01	1.497752e+00	7.457826e-03
489000	-1.049202e+05	-1.601882e+02	3.345158e+01	1.467513e+00	7.457826e-03
489500	-1.049133e+05	-1.590231e+02	3.300832e+01	1.520586e+00	5.800795e-03
490000	-1.049127e+05	-1.625380e+02	3.431256e+01	1.494855e+00	4.617910e-03
490500	-1.049079e+05	-1.611427e+02	3.380747e+01	1.455151e+00	5.201413e-03
491000	-1.049088e+05	-1.599034e+02	3.332549e+01	1.527593e+00	5.201413e-03
491500	-1.049158e+05	-1.618492e+02	3.406031e+01	1.480641e+00	1.069654e-02
492000	-1.049172e+05	-1.624512e+02	3.430099e+01	1.438982e+00	7.170820e-03
492500	-1.049275e+05	-1.667593e+02	3.593545e+01	1.487164e+00	9.033885e-03
493000	-1.049068e+05	-1.584947e+02	3.283626e+01	1.469253e+00	6.218933e-03
493500	-1.049145e+05	-1.628414e+02	3.442567e+01	1.497362e+00	1.013365e-02
494000	-1.049195e+05	-1.657936e+02	3.559597e+01	1.390727e+00	1.090012e-02
494500	-1.049165e+05	-1.639402e+02	3.486820e+01	1.427953e+00	8.363001e-03
495000	-1.049056e+05	-1.594561e+02	3.319461e+01	1.439705e+00	9.522752e-03
495500	-1.049093e+05	-1.567542e+02	3.219163e+01	1.537994e+00	1.099312e-02
496000	-1.049128e+05	-1.612144e+02	3.382735e+01	1.473122e+00	3.662008e-03
496500	-1.049253e+05	-1.609332e+02	3.371925e+01	1.484402e+00	7.433482e-03
497000	-1.049129e+05	-1.603603e+02	3.353650e+01	1.408037e+00	5.059422e-03
497500	-1.049116e+05	-1.559240e+02	3.191572e+01	1.492930e+00	1.123343e-02
498000	-1.049292e+05	-1.590127e+02	3.302044e+01	1.476636e+00	7.756435e-03
498500	-1.049211e+05	-1.590642e+02	3.304425e+01	1.462368e+00	4.311148e-03
499000	-1.049114e+05	-1.613298e+02	3.385057e+01	1.525765e+00	3.895645e-03
499500	-1.049171e+05	-1.582670e+02	3.275719e+01	1.461665e+00	1.098005e-02
500000	-1.049127e+05	-1.590809e+02	3.302226e+01	1.539792e+00	5.725749e-03
500500	-1.049173e+05	-1.582146e+02	3.270866e+01	1.544628e+00	6.429425e-03
501000	-1.049234e+05	-1.580936e+02	3.267248e+01	1.524627e+00	4.842504e-03
501500	-1.049118e+05	-1.578308e+02	3.259420e+01	1.480721e+00	7.787466e-03
502000	-1.049150e+05	-1.589630e+02	3.301399e+01	1.444852e+00	5.195636e-03
502500	-1.049154e+05	-1.600372e+02	3.338969e+01	1.485632e+00	8.606075e-03
503000	-1.049108e+05	-1.606892e+02	3.365846e+01	1.405245e+00	7.489353e-03
503500	-1.049112e+05	-1.636026e+02	3.474330e+01	1.418627e+00	6.912756e-03
504000	-1.049203e+05	-1.600147e+02	3.336980e+01	1.517569e+00	3.882633e-03
504500	-1.049037e+05	-1.623401e+02	3.424807e+01	1.469018e+00	9.017640e-03
505000	-1.048998e+05	-1.603654e+02	3.349828e+01	1.517232e+00	6.884221e-03
505500	-1.049081e+05	-1.595038e+02	3.318773e+01	1.506305e+00	2.940916e-03
506000	-1.049093e+05	-1.602389e+02	3.349494e+01	1.399816e+00	8.611340e-03
506500	-1.049138e+05	-1.608032e+02	3.367559e+01	1.472794e+00	4.848173e-03
507000	-1.049114e+05	-1.568596e+02	3.225526e+01	1.463319e+00	4.197259e-03
507500	-1.049107e+05	-1.600323e+02	3.338016e+01	1.506776e+00	6.397656e-03
508000	-1.049069e+05	-1.592082e+02	3.309030e+01	1.479219e+00	5.248323e-03
508500	-1.049089e+05	-1.588295e+02	3.294519e+01	1.501784e+00	6.707148e-03
509000	-1.049061e+05	-1.623410e+02	3.425052e+01	1.463395e+00	6.776911e-03
509500	-1.049272e+05	-1.608938e+02	3.371981e+01	1.443494e+00	4.197985e-03
510000	-1.049192e+05	-1.573167e+02	3.237795e+01	1.574058e+00	5.917342e-03
510500	-1.049122e+05	-1.615345e+02	3.396948e+01	1.409981e+00	7.580921e-03
511000	-1.049121e+05	-1.629853e+02	3.449113e+01	1.467592e+00	7.580921e-03
511500	-1.049077e+05	-1.591722e+02	3.306803e+01	1.504687e+00	9.107924e-03
512000	-1.049163e+05	-1.631792e+02	3.459679e+01	1.381696e+00	6.899222e-03
512500	-1.049118e+05	-1.599150e+02	3.335179e+01	1.467211e+00	6.426301e-03
513000	-1.049332e+05	-1.622396e+02	3.422760e+01	1.423169e+00	3.621283e-03
513500	-1.049136e+05	-1.581676e+02	3.267881e+01	1.580945e+00	5.331069e-03
514000	-1.049105e+05	-1.607027e+02	3.363331e+01	1.487078e+00	1.024470e-02
514500	-1.049235e+05	-1.589807e+02	3.299252e+01	1.521860e+00	9.474308e-03
515000	-1.049141e+05	-1.620534e+02	3.414179e+01	1.466443e+00	5.910967e-03
515500	-1.049175e+05	-1.595162e+02	3.323286e+01	1.394659e+00	6.710954e-03
516000	-1.049153e+05	-1.626557e+02	3.433605e+01	1.550016e+00	7.120572e-03
516500	-1.049295e+05	-1.578458e+02	3.261198e+01	1.445927e+00	6.084803e-03
517000	-1.049133e+05	-1.598467e+02	3.334252e+01	1.424319e+00	7.099609e-03
517500	-1.049107e+05	-1.606529e+02	3.361006e+01	1.500367e+00	1.033180e-02
518000	-1.049090e+05	-1.619182e+02	3.410772e+01	1.422455e+00	5.081044e-03
518500	-1.049202e+05	-1.573157e+02	3.238994e+01	1.539217e+00	5.081044e-03
519000	-1.049053e+05	-1.570901e+02	3.233708e+01	1.462684e+00	6.628557e-03
519500	-1.048999e+05	-1.604288e+02	3.353419e+01	1.482765e+00	8.635256e-03
520000	-1.049014e+05	-1.588708e+02	3.298189e+01	1.441419e+00	6.338161e-03
520500	-1.049105e+05	-1.580630e+02	3.269914e+01	1.419594e+00	6.338161e-03
521000	-1.049133e+05	-1.609859e+02	3.374369e+01	1.470912e+00	2.602451e-03
521500	-1.049118e+05	-1.578350e+02	3.262325e+01	1.403625e+00	8.209651e-03
522000	-1.049114e+05	-1.589860e+02	3.302786e+01	1.429445e+00	9.955936e-03
522500	-1.049058e+05	-1.630947e+02	3.453957e+01	1.448572e+00	6.798219e-03
523000	-1.049093e+05	-1.571367e+02	3.233505e+01	1.514984e+00	4.712112e-03
523500	-1.049278e+05	-1.589885e+02	3.301902e+01	1.456363e+00	5.036714e-03
524000	-1.049223e+05	-1.633852e+02	3.463995e+01	1.473703e+00	7.155281e-03
524500	-1.048966e+05	-1.609845e+02	3.373477e+01	1.493684e+00	5.700303e-03
525000	-1.049188e+05	-1.618819e+02	3.409293e+01	1.425902e+00	6.463868e-03
525500	-1.049133e+05	-1.611088e+02	3.378001e+01	1.495515e+00	5.711592e-03
526000	-1.049082e+05	-1.581881e+02	3.271237e+01	1.507765e+00	4.812295e-03
526500	-1.049066e+05	-1.617532e+02	3.402354e+01	1.483392e+00	7.076454e-03
527000	-1.049054e+05	-1.589368e+02	3.301002e+01	1.429551e+00	9.608903e-03
527500	-1.049025e+05	-1.576247e+02	3.253893e+01	1.429551e+00	8.911452e-03
528000	-1.048977e+05	-1.615648e+02	3.396029e+01	1.465046e+00	9.810399e-03
528500	-1.049064e+05	-1.576222e+02	3.249573e+01	1.548210e+00	8.070934e-03
529000	-1.048997e+05	-1.626337e+02	3.437420e+01	1.426470e+00	8.176574e-03
529500	-1.049256e+05	-1.593492e+02	3.314421e+01	1.471555e+00	7.766946e-03
530000	-1.049100e+05	-1.576903e+02	3.253346e+01	1.510442e+00	5.740637e-03
530500	-1.049143e+05	-1.609681e+02	3.372637e+01	1.500008e+00	1.119187e-02
531000	-1.049186e+05	-1.605573e+02	3.358489e+01	1.473268e+00	4.704364e-03
531500	-1.049106e+05	-1.597743e+02	3.328621e+01	1.506242e+00	5.559461e-03
532000	-1.049075e+05	-1.582667e+02	3.275320e+01	1.472459e+00	7.441862e-03
532500	-1.049133e+05	-1.574493e+02	3.246117e+01	1.472459e+00	5.037715e-03
533000	-1.049235e+05	-1.586000e+02	3.286208e+01	1.502826e+00	5.254162e-03
533500	-1.049195e+05	-1.607552e+02	3.363667e+01	1.530400e+00	6.626787e-03
534000	-1.049176e+05	-1.566023e+02	3.213213e+01	1.554901e+00	3.319418e-03
534500	-1.049153e+05	-1.599054e+02	3.332708e+01	1.525268e+00	4.763701e-03
535000	-1.049205e+05	-1.611422e+02	3.381034e+01	1.446873e+00	5.410003e-03
535500	-1.049094e+05	-1.573702e+02	3.243087e+01	1.478541e+00	7.945557e-03
536000	-1.049180e+05	-1.547686e+02	3.148242e+01	1.583742e+00	7.270752e-03
536500	-1.049162e+05	-1.587145e+02	3.290800e+01	1.489834e+00	5.101974e-03
537000	-1.049115e+05	-1.584299e+02	3.279314e+01	1.524464e+00	6.055823e-03
537500	-1.049169e+05	-1.599718e+02	3.335888e+01	1.504522e+00	2.949610e-03
538000	-1.049199e+05	-1.544625e+02	3.139777e+01	1.523041e+00	5.340466e-03
538500	-1.049170e+05	-1.576656e+02	3.253763e+01	1.473985e+00	9.961716e-03
539000	-1.049138e+05	-1.576277e+02	3.249516e+01	1.555341e+00	6.770252e-03
539500	-1.049140e+05	-1.562274e+02	3.200311e+01	1.546972e+00	9.104305e-03
540000	-1.049129e+05	-1.599827e+02	3.339772e+01	1.409205e+00	4.812317e-03
540500	-1.049063e+05	-1.597366e+02	3.326928e+01	1.515030e+00	6.479733e-03
541000	-1.049113e+05	-1.614407e+02	3.392176e+01	1.444661e+00	6.602895e-03
541500	-1.049108e+05	-1.622128e+02	3.425235e+01	1.330315e+00	4.174336e-03
542000	-1.049209e+05	-1.622640e+02	3.420693e+01	1.502821e+00	5.374374e-03
542500	-1.049185e+05	-1.578244e+02	3.259133e+01	1.482309e+00	6.914694e-03
543000	-1.049074e+05	-1.622301e+02	3.423418e+01	1.396061e+00	6.520075e-03
543500	-1.049190e+05	-1.569594e+02	3.226148e+01	1.545541e+00	7.372548e-03
544000	-1.049195e+05	-1.608583e+02	3.368533e+01	1.501412e+00	6.150122e-03
544500	-1.049146e+05	-1.614138e+02	3.391244e+01	1.442933e+00	7.153308e-03
545000	-1.049231e+05	-1.625689e+02	3.436158e+01	1.395304e+00	8.808624e-03
545500	-1.049096e+05	-1.583168e+02	3.277817e+01	1.452981e+00	5.648851e-03
546000	-1.049035e+05	-1.561387e+02	3.199419e+01	1.483703e+00	7.681349e-03
546500	-1.049059e+05	-1.569240e+02	3.225374e+01	1.532001e+00	8.289706e-03
547000	-1.049048e+05	-1.590936e+02	3.305475e+01	1.462782e+00	7.783295e-03
547500	-1.049224e+05	-1.554110e+02	3.173120e+01	1.508579e+00	7.776930e-03
548000	-1.049093e+05	-1.589141e+02	3.298422e+01	1.478303e+00	7.196288e-03
548500	-1.049202e+05	-1.572185e+02	3.236511e+01	1.512018e+00	6.679715e-03
549000	-1.049341e+05	-1.609941e+02	3.374461e+01	1.476625e+00	8.678655e-03
549500	-1.049108e+05	-1.641989e+02	3.494475e+01	1.485965e+00	8.748828e-03
550000	-1.049096e+05	-1.619112e+02	3.409795e+01	1.441712e+00	8.037490e-03
550500	-1.049112e+05	-1.616031e+02	3.396490e+01	1.490902e+00	7.058259e-03
551000	-1.049130e+05	-1.556756e+02	3.181037e+01	1.546034e+00	5.696290e-03
551500	-1.049179e+05	-1.650566e+02	3.526788e+01	1.501371e+00	5.448836e-03
552000	-1.049217e+05	-1.587987e+02	3.294105e+01	1.482425e+00	1.057050e-02
552500	-1.049125e+05	-1.603548e+02	3.346365e+01	1.601165e+00	6.001678e-03
553000	-1.049128e+05	-1.603481e+02	3.350203e+01	1.489699e+00	7.055443e-03
553500	-1.049150e+05	-1.615322e+02	3.394454e+01	1.474801e+00	1.193245e-02
554000	-1.049211e+05	-1.617485e+02	3.402181e+01	1.483322e+00	4.238194e-03
554500	-1.049224e+05	-1.620981e+02	3.415155e+01	1.485001e+00	5.570240e-03
555000	-1.049125e+05	-1.632769e+02	3.460696e+01	1.452530e+00	8.544595e-03
555500	-1.049150e+05	-1.620571e+02	3.414838e+01	1.452485e+00	6.225256e-03
556000	-1.049058e+05	-1.618332e+02	3.405166e+01	1.487909e+00	5.589196e-03
556500	-1.049051e+05	-1.613440e+02	3.386970e+01	1.488371e+00	9.498811e-03
557000	-1.049110e+05	-1.634789e+02	3.468453e+01	1.449732e+00	6.351290e-03
557500	-1.049160e+05	-1.627301e+02	3.439190e+01	1.475787e+00	4.637019e-03
558000	-1.049043e+05	-1.602017e+02	3.344258e+01	1.505599e+00	3.959813e-03
558500	-1.049059e+05	-1.640740e+02	3.492310e+01	1.417804e+00	5.395221e-03
559000	-1.049102e+05	-1.596566e+02	3.326445e+01	1.448256e+00	5.395221e-03
559500	-1.049106e+05	-1.618651e+02	3.405608e+01	1.507897e+00	7.995765e-03
560000	-1.049054e+05	-1.618057e+02	3.404054e+01	1.490247e+00	3.954092e-03
560500	-1.049139e+05	-1.600375e+02	3.339295e+01	1.477050e+00	6.506818e-03
561000	-1.049143e+05	-1.605645e+02	3.355641e+01	1.557973e+00	8.910757e-03
561500	-1.049256e+05	-1.621542e+02	3.418009e+01	1.464756e+00	8.293905e-03
562000	-1.049160e+05	-1.583236e+02	3.277585e+01	1.466270e+00	8.831186e-03
562500	-1.049164e+05	-1.609054e+02	3.370717e+01	1.489295e+00	1.104496e-02
563000	-1.049233e+05	-1.617650e+02	3.404728e+01	1.431374e+00	6.303183e-03
563500	-1.049079e+05	-1.609301e+02	3.374101e+01	1.422376e+00	5.155635e-03
564000	-1.049165e+05	-1.605233e+02	3.360920e+01	1.373184e+00	3.250721e-03
564500	-1.049218e+05	-1.609029e+02	3.368770e+01	1.539573e+00	8.244270e-03
565000	-1.049185e+05	-1.636191e+02	3.471800e+01	1.501707e+00	8.263098e-03
565500	-1.049138e+05	-1.601435e+02	3.343988e+01	1.454752e+00	8.516118e-03
566000	-1.049129e+05	-1.582165e+02	3.274027e+01	1.458309e+00	6.332586e-03
566500	-1.049221e+05	-1.590662e+02	3.303150e+01	1.499634e+00	7.813590e-03
567000	-1.049172e+05	-1.614039e+02	3.390686e+01	1.448102e+00	5.656386e-03
567500	-1.049114e+05	-1.595409e+02	3.321153e+01	1.477993e+00	5.853117e-03
568000	-1.049105e+05	-1.645848e+02	3.513136e+01	1.384558e+00	6.932642e-03
568500	-1.049133e+05	-1.638636e+02	3.480860e+01	1.507858e+00	6.369064e-03
569000	-1.049192e+05	-1.595713e+02	3.320046e+01	1.538803e+00	4.685968e-03
569500	-1.049058e+05	-1.596358e+02	3.322041e+01	1.548427e+00	6.895934e-03
570000	-1.049030e+05	-1.597405e+02	3.327340e+01	1.507613e+00	4.148450e-03
570500	-1.049203e+05	-1.587700e+02	3.290333e+01	1.558381e+00	5.649333e-03
571000	-1.049090e+05	-1.575006e+02	3.244441e+01	1.570811e+00	4.043299e-03
571500	-1.049146e+05	-1.570879e+02	3.229967e+01	1.566095e+00	7.026981e-03
572000	-1.049142e+05	-1.609008e+02	3.368989e+01	1.531531e+00	5.787290e-03
572500	-1.049109e+05	-1.586068e+02	3.286940e+01	1.489303e+00	4.425560e-03
573000	-1.049070e+05	-1.629149e+02	3.448838e+01	1.404421e+00	6.255084e-03
573500	-1.049096e+05	-1.605872e+02	3.360634e+01	1.444842e+00	7.325601e-03
574000	-1.049178e+05	-1.626530e+02	3.436088e+01	1.481257e+00	7.207320e-03
574500	-1.049061e+05	-1.568846e+02	3.225776e+01	1.481257e+00	7.207320e-03
575000	-1.049076e+05	-1.587631e+02	3.294070e+01	1.447837e+00	8.076548e-03
575500	-1.049107e+05	-1.599133e+02	3.336462e+01	1.430339e+00	6.130039e-03
576000	-1.049104e+05	-1.579565e+02	3.263033e+01	1.505287e+00	6.324859e-03
576500	-1.049107e+05	-1.620651e+02	3.412690e+01	1.518022e+00	5.677355e-03
577000	-1.049180e+05	-1.582024e+02	3.271382e+01	1.518022e+00	1.046555e-02
577500	-1.049173e+05	-1.621935e+02	3.421668e+01	1.406242e+00	9.653910e-03
578000	-1.049287e+05	-1.576313e+02	3.251342e+01	1.507664e+00	4.837693e-03
578500	-1.049216e+05	-1.643453e+02	3.500134e+01	1.484324e+00	6.680717e-03
579000	-1.049087e+05	-1.630012e+02	3.448163e+01	1.508612e+00	5.326286e-03
579500	-1.049144e+05	-1.570376e+02	3.230882e+01	1.489954e+00	7.443384e-03
580000	-1.049044e+05	-1.625387e+02	3.429782e+01	1.534915e+00	5.502673e-03
580500	-1.049146e+05	-1.604538e+02	3.352871e+01	1.522729e+00	6.722457e-03
581000	-1.049112e+05	-1.605825e+02	3.357114e+01	1.535853e+00	6.435147e-03
581500	-1.049119e+05	-1.633394e+02	3.463405e+01	1.443453e+00	5.066027e-03
582000	-1.049150e+05	-1.634166e+02	3.466116e+01	1.449073e+00	9.225183e-03
582500	-1.049238e+05	-1.591511e+02	3.306401e+01	1.494669e+00	5.760589e-03
583000	-1.049161e+05	-1.598304e+02	3.331321e+01	1.488265e+00	6.738289e-03
583500	-1.049032e+05	-1.595485e+02	3.319068e+01	1.542954e+00	8.100627e-03
584000	-1.049044e+05	-1.612236e+02	3.382918e+01	1.477338e+00	8.868910e-03
584500	-1.049087e+05	-1.608324e+02	3.368739e+01	1.469918e+00	4.834163e-03
585000	-1.049080e+05	-1.643561e+02	3.503208e+01	1.414796e+00	8.745566e-03
585500	-1.049009e+05	-1.626376e+02	3.437560e+01	1.426654e+00	8.586206e-03
586000	-1.049204e+05	-1.591578e+02	3.307464e+01	1.471989e+00	1.182509e-02
586500	-1.049076e+05	-1.608666e+02	3.369174e+01	1.492310e+00	1.047222e-02
587000	-1.049165e+05	-1.596556e+02	3.323594e+01	1.525558e+00	6.122210e-03
587500	-1.049158e+05	-1.665749e+02	3.589241e+01	1.412564e+00	6.523529e-03
588000	-1.049168e+05	-1.586089e+02	3.286425e+01	1.505713e+00	6.461296e-03
588500	-1.049082e+05	-1.619144e+02	3.409893e+01	1.442223e+00	6.561951e-03
589000	-1.049181e+05	-1.572160e+02	3.237662e+01	1.477128e+00	7.238657e-03
589500	-1.049117e+05	-1.624611e+02	3.428944e+01	1.479638e+00	7.455410e-03
590000	-1.049113e+05	-1.629458e+02	3.448087e+01	1.455245e+00	5.592627e-03
590500	-1.049130e+05	-1.584277e+02	3.279111e+01	1.527919e+00	3.581012e-03
591000	-1.049221e+05	-1.644271e+02	3.500047e+01	1.568381e+00	2.457991e-03
591500	-1.049269e+05	-1.581471e+02	3.266760e+01	1.591696e+00	3.157335e-03
592000	-1.049133e+05	-1.584754e+02	3.283526e+01	1.452776e+00	6.779454e-03
592500	-1.049175e+05	-1.594950e+02	3.319034e+01	1.490366e+00	6.441345e-03
593000	-1.049150e+05	-1.637368e+02	3.477346e+01	1.473431e+00	9.386233e-03
593500	-1.049113e+05	-1.585910e+02	3.287493e+01	1.458152e+00	8.823593e-03
594000	-1.049215e+05	-1.586901e+02	3.288329e+01	1.534045e+00	5.927776e-03
594500	-1.049104e+05	-1.556229e+02	3.180811e+01	1.499737e+00	6.039967e-03
595000	-1.049065e+05	-1.632422e+02	3.460742e+01	1.416648e+00	6.355020e-03
595500	-1.049087e+05	-1.557764e+02	3.186079e+01	1.502370e+00	8.733415e-03
596000	-1.049022e+05	-1.580864e+02	3.267787e+01	1.502370e+00	8.733415e-03
596500	-1.049139e+05	-1.605360e+02	3.357496e+01	1.479011e+00	6.199090e-03
597000	-1.049201e+05	-1.596148e+02	3.323145e+01	1.497113e+00	7.366427e-03
597500	-1.049173e+05	-1.591108e+02	3.302604e+01	1.559290e+00	6.541667e-03
598000	-1.049025e+05	-1.595195e+02	3.318645e+01	1.525555e+00	6.144524e-03
598500	-1.049058e+05	-1.650896e+02	3.529112e+01	1.474119e+00	5.746487e-03
599000	-1.049121e+05	-1.595051e+02	3.319329e+01	1.492376e+00	8.412618e-03
599500	-1.049088e+05	-1.644458e+02	3.507602e+01	1.389807e+00	5.969989e-03
600000	-1.049102e+05	-1.594566e+02	3.316839e+01	1.512319e+00	7.234466e-03
600500	-1.049025e+05	-1.608992e+02	3.372987e+01	1.421605e+00	8.413662e-03
601000	-1.049202e+05	-1.613643e+02	3.386641e+01	1.517486e+00	8.408562e-03
601500	-1.049050e+05	-1.605293e+02	3.357337e+01	1.476660e+00	8.521378e-03
602000	-1.049170e+05	-1.585266e+02	3.283661e+01	1.500277e+00	4.563955e-03
602500	-1.049208e+05	-1.588733e+02	3.294586e+01	1.543680e+00	1.303790e-02
603000	-1.049236e+05	-1.601459e+02	3.342485e+01	1.498165e+00	8.116418e-03
603500	-1.049185e+05	-1.592644e+02	3.310481e+01	1.495357e+00	6.040026e-03
604000	-1.049211e+05	-1.610376e+02	3.376729e+01	1.458653e+00	6.562777e-03
604500	-1.049160e+05	-1.612273e+02	3.382579e+01	1.490232e+00	4.644996e-03
605000	-1.049214e+05	-1.606980e+02	3.363314e+01	1.482837e+00	1.091050e-02
605500	-1.049149e+05	-1.567326e+02	3.220088e+01	1.490232e+00	7.564579e-03
606000	-1.049155e+05	-1.574673e+02	3.243757e+01	1.556761e+00	6.082465e-03
606500	-1.049111e+05	-1.556137e+02	3.177610e+01	1.582400e+00	8.831554e-03
607000	-1.049119e+05	-1.625994e+02	3.435709e+01	1.437689e+00	4.725586e-03
607500	-1.049131e+05	-1.624598e+02	3.427011e+01	1.529925e+00	5.876812e-03
608000	-1.049121e+05	-1.566693e+02	3.216881e+01	1.517801e+00	7.630884e-03
608500	-1.049098e+05	-1.626135e+02	3.434070e+01	1.495436e+00	7.084344e-03
609000	-1.049124e+05	-1.617657e+02	3.406350e+01	1.388576e+00	8.510588e-03
609500	-1.049050e+05	-1.575580e+02	3.249344e+01	1.490422e+00	6.482605e-03
610000	-1.049087e+05	-1.588312e+02	3.296210e+01	1.456653e+00	8.855041e-03
610500	-1.049231e+05	-1.629612e+02	3.449168e+01	1.441998e+00	1.165317e-02
611000	-1.049259e+05	-1.591192e+02	3.301205e+01	1.606349e+00	7.231960e-03
611500	-1.049141e+05	-1.633742e+02	3.464274e+01	1.455384e+00	6.930466e-03
612000	-1.049259e+05	-1.585778e+02	3.286003e+01	1.486296e+00	5.668373e-03
612500	-1.049137e+05	-1.641465e+02	3.493724e+01	1.453241e+00	6.080471e-03
613000	-1.049122e+05	-1.626474e+02	3.437041e+01	1.450293e+00	6.080471e-03
613500	-1.049113e+05	-1.585325e+02	3.284607e+01	1.479807e+00	6.052345e-03
614000	-1.049134e+05	-1.608350e+02	3.367952e+01	1.493857e+00	4.559981e-03
614500	-1.049244e+05	-1.604140e+02	3.353362e+01	1.469568e+00	4.937101e-03
615000	-1.049267e+05	-1.575469e+02	3.251474e+01	1.419575e+00	5.310820e-03
615500	-1.049126e+05	-1.604025e+02	3.352821e+01	1.472731e+00	5.085629e-03
616000	-1.049122e+05	-1.597646e+02	3.327991e+01	1.513883e+00	9.422804e-03
616500	-1.049127e+05	-1.577079e+02	3.253280e+01	1.529890e+00	8.272623e-03
617000	-1.049089e+05	-1.610573e+02	3.376685e+01	1.479613e+00	7.799009e-03
617500	-1.049197e+05	-1.576322e+02	3.252393e+01	1.479019e+00	3.525056e-03
618000	-1.049196e+05	-1.619369e+02	3.409698e+01	1.470018e+00	3.779871e-03
618500	-1.049150e+05	-1.587310e+02	3.292959e+01	1.446443e+00	6.523522e-03
619000	-1.049098e+05	-1.636005e+02	3.473799e+01	1.430471e+00	5.735400e-03
619500	-1.049165e+05	-1.634484e+02	3.467282e+01	1.450196e+00	5.878319e-03
620000	-1.049130e+05	-1.599153e+02	3.334315e+01	1.491151e+00	4.434531e-03
620500	-1.049061e+05	-1.590561e+02	3.303477e+01	1.480482e+00	9.772667e-03
621000	-1.049004e+05	-1.622646e+02	3.423250e+01	1.435072e+00	8.404028e-03
621500	-1.049201e+05	-1.602274e+02	3.347646e+01	1.438738e+00	3.313034e-03
622000	-1.049143e+05	-1.579904e+02	3.266893e+01	1.431256e+00	9.105046e-03
622500	-1.049146e+05	-1.622196e+02	3.419455e+01	1.491463e+00	8.350631e-03
623000	-1.049138e+05	-1.610541e+02	3.374186e+01	1.544065e+00	7.327702e-03
623500	-1.049088e+05	-1.591169e+02	3.305159e+01	1.494799e+00	8.062825e-03
624000	-1.049130e+05	-1.577935e+02	3.257877e+01	1.486660e+00	8.656342e-03
624500	-1.049096e+05	-1.603806e+02	3.350657e+01	1.509837e+00	8.163630e-03
625000	-1.049143e+05	-1.641054e+02	3.489957e+01	1.510851e+00	7.412085e-03
625500	-1.049041e+05	-1.620595e+02	3.414689e+01	1.458870e+00	9.154374e-03
626000	-1.049110e+05	-1.625240e+02	3.431054e+01	1.486248e+00	5.453145e-03
626500	-1.049224e+05	-1.617688e+02	3.403538e+01	1.467180e+00	3.669669e-03
627000	-1.049130e+05	-1.615305e+02	3.397293e+01	1.396735e+00	8.938300e-03
627500	-1.049166e+05	-1.585322e+02	3.284159e+01	1.491942e+00	6.859159e-03
628000	-1.049102e+05	-1.638327e+02	3.479609e+01	1.509837e+00	5.906707e-03
628500	-1.049035e+05	-1.583639e+02	3.277860e+01	1.498970e+00	8.096959e-03
629000	-1.049075e+05	-1.637989e+02	3.478261e+01	1.511511e+00	7.617395e-03
629500	-1.049154e+05	-1.622288e+02	3.419051e+01	1.511511e+00	5.777693e-03
630000	-1.049093e+05	-1.637609e+02	3.478101e+01	1.477673e+00	6.658119e-03
630500	-1.049195e+05	-1.619710e+02	3.411604e+01	1.453004e+00	4.207338e-03
631000	-1.049090e+05	-1.590433e+02	3.299794e+01	1.569457e+00	7.215137e-03
631500	-1.049239e+05	-1.587377e+02	3.289211e+01	1.557148e+00	5.059831e-03
632000	-1.049127e+05	-1.603651e+02	3.353690e+01	1.411675e+00	1.214516e-02
632500	-1.049143e+05	-1.605365e+02	3.357840e+01	1.470094e+00	1.180698e-02
633000	-1.049071e+05	-1.585800e+02	3.285634e+01	1.498810e+00	7.366626e-03
633500	-1.049038e+05	-1.576601e+02	3.252547e+01	1.502592e+00	8.457115e-03
634000	-1.049049e+05	-1.588183e+02	3.293012e+01	1.532324e+00	6.805385e-03
634500	-1.049210e+05	-1.594913e+02	3.319776e+01	1.466286e+00	1.078618e-02
635000	-1.049141e+05	-1.615315e+02	3.392691e+01	1.521641e+00	6.378488e-03
635500	-1.049282e+05	-1.597209e+02	3.326894e+01	1.500233e+00	8.093668e-03
636000	-1.049009e+05	-1.618756e+02	3.405716e+01	1.515515e+00	5.696282e-03
636500	-1.049245e+05	-1.595663e+02	3.323092e+01	1.450029e+00	7.292409e-03
637000	-1.049095e+05	-1.609354e+02	3.368979e+01	1.566400e+00	9.484948e-03
637500	-1.049155e+05	-1.613513e+02	3.388768e+01	1.447176e+00	8.182478e-03
638000	-1.049186e+05	-1.607155e+02	3.365163e+01	1.450077e+00	3.300108e-03
638500	-1.049144e+05	-1.592561e+02	3.309216e+01	1.521990e+00	8.870555e-03
639000	-1.049212e+05	-1.581351e+02	3.264624e+01	1.639376e+00	5.873409e-03
639500	-1.049098e+05	-1.613978e+02	3.389912e+01	1.462793e+00	5.976781e-03
640000	-1.049216e+05	-1.658457e+02	3.559254e+01	1.451635e+00	5.308732e-03
640500	-1.049202e+05	-1.605061e+02	3.357209e+01	1.456888e+00	4.689611e-03
641000	-1.049067e+05	-1.634285e+02	3.469267e+01	1.377925e+00	6.525637e-03
641500	-1.049084e+05	-1.617127e+02	3.400319e+01	1.497543e+00	7.466881e-03
642000	-1.049117e+05	-1.625634e+02	3.435580e+01	1.405161e+00	7.466881e-03
642500	-1.049110e+05	-1.587810e+02	3.291107e+01	1.547875e+00	8.244889e-03
643000	-1.049229e+05	-1.600440e+02	3.339747e+01	1.471217e+00	7.892048e-03
643500	-1.049100e+05	-1.598947e+02	3.333408e+01	1.495396e+00	9.539597e-03
644000	-1.049190e+05	-1.584711e+02	3.285242e+01	1.400787e+00	8.391964e-03
644500	-1.049233e+05	-1.592394e+02	3.307542e+01	1.551432e+00	6.024650e-03
645000	-1.049187e+05	-1.590278e+02	3.306427e+01	1.370662e+00	8.223039e-03
645500	-1.049135e+05	-1.622513e+02	3.421314e+01	1.473496e+00	3.681834e-03
646000	-1.049052e+05	-1.621798e+02	3.419938e+01	1.438733e+00	6.036051e-03
646500	-1.049221e+05	-1.600938e+02	3.341032e+01	1.485843e+00	6.986022e-03
647000	-1.049268e+05	-1.597166e+02	3.328324e+01	1.456697e+00	5.976573e-03
647500	-1.049247e+05	-1.594843e+02	3.319537e+01	1.465788e+00	8.719547e-03
648000	-1.049067e+05	-1.619017e+02	3.408991e+01	1.453775e+00	7.461521e-03
648500	-1.049131e+05	-1.595522e+02	3.322169e+01	1.461302e+00	3.264468e-03
649000	-1.049131e+05	-1.611952e+02	3.380822e+01	1.505564e+00	5.046657e-03
649500	-1.049221e+05	-1.622535e+02	3.420707e+01	1.491875e+00	5.721509e-03
650000	-1.049102e+05	-1.641370e+02	3.491037e+01	1.514108e+00	8.397165e-03
650500	-1.049275e+05	-1.607724e+02	3.366441e+01	1.472273e+00	6.316338e-03
651000	-1.049115e+05	-1.615154e+02	3.391646e+01	1.533706e+00	4.375198e-03
651500	-1.049050e+05	-1.657579e+02	3.555717e+01	1.454848e+00	7.406642e-03
652000	-1.049175e+05	-1.639461e+02	3.481674e+01	1.568947e+00	7.212088e-03
652500	-1.049170e+05	-1.622201e+02	3.422981e+01	1.397723e+00	7.559278e-03
653000	-1.049192e+05	-1.651908e+02	3.534845e+01	1.426734e+00	8.179496e-03
653500	-1.049137e+05	-1.630149e+02	3.452133e+01	1.417148e+00	8.457046e-03
654000	-1.049135e+05	-1.621558e+02	3.415377e+01	1.536789e+00	4.911031e-03
654500	-1.049103e+05	-1.571168e+02	3.233511e+01	1.494905e+00	5.472722e-03
655000	-1.049213e+05	-1.630829e+02	3.453547e+01	1.447705e+00	2.877315e-03
655500	-1.049120e+05	-1.611034e+02	3.377523e+01	1.503057e+00	7.279320e-03
656000	-1.049074e+05	-1.614959e+02	3.394770e+01	1.430018e+00	4.637103e-03
656500	-1.049172e+05	-1.618363e+02	3.404911e+01	1.497859e+00	5.658501e-03
657000	-1.049066e+05	-1.567978e+02	3.220780e+01	1.535771e+00	4.444758e-03
657500	-1.049109e+05	-1.608046e+02	3.367203e+01	1.483770e+00	8.365542e-03
658000	-1.049121e+05	-1.639726e+02	3.485095e+01	1.505632e+00	4.613556e-03
658500	-1.049090e+05	-1.597616e+02	3.330039e+01	1.454610e+00	7.535030e-03
659000	-1.049058e+05	-1.582467e+02	3.271519e+01	1.558490e+00	9.155593e-03
659500	-1.049150e+05	-1.556269e+02	3.178903e+01	1.558490e+00	4.748134e-03
660000	-1.049106e+05	-1.634673e+02	3.468130e+01	1.446633e+00	7.928922e-03
660500	-1.049067e+05	-1.605540e+02	3.360348e+01	1.419404e+00	7.363400e-03
661000	-1.049123e+05	-1.646996e+02	3.516206e+01	1.419404e+00	4.773326e-03
661500	-1.049122e+05	-1.622541e+02	3.423530e+01	1.417061e+00	8.139080e-03
662000	-1.049147e+05	-1.597326e+02	3.325804e+01	1.541865e+00	8.139080e-03
662500	-1.049220e+05	-1.636902e+02	3.478194e+01	1.404488e+00	9.221064e-03
663000	-1.049081e+05	-1.585730e+02	3.283803e+01	1.542643e+00	8.936790e-03
663500	-1.049242e+05	-1.606507e+02	3.358379e+01	1.569662e+00	9.843203e-03
664000	-1.049116e+05	-1.589540e+02	3.296953e+01	1.558835e+00	6.065975e-03
664500	-1.049243e+05	-1.618185e+02	3.406811e+01	1.428964e+00	5.322515e-03
665000	-1.049089e+05	-1.592021e+02	3.312056e+01	1.389608e+00	1.027434e-02
665500	-1.049064e+05	-1.606410e+02	3.362299e+01	1.453372e+00	4.742875e-03
666000	-1.049346e+05	-1.621533e+02	3.419189e+01	1.432253e+00	1.180872e-02
666500	-1.049110e+05	-1.593477e+02	3.314012e+01	1.481331e+00	7.148828e-03
667000	-1.049163e+05	-1.596525e+02	3.323021e+01	1.538245e+00	7.748864e-03
667500	-1.049096e+05	-1.621775e+02	3.417086e+01	1.512738e+00	9.099068e-03
668000	-1.049093e+05	-1.579063e+02	3.260531e+01	1.525102e+00	1.036584e-02
668500	-1.049059e+05	-1.600306e+02	3.338826e+01	1.482999e+00	8.932714e-03
669000	-1.048986e+05	-1.610090e+02	3.375185e+01	1.471901e+00	6.192136e-03
669500	-1.049143e+05	-1.578025e+02	3.256719e+01	1.528038e+00	6.192136e-03
670000	-1.049151e+05	-1.611225e+02	3.378989e+01	1.482480e+00	9.889714e-03
670500	-1.049176e+05	-1.597509e+02	3.328692e+01	1.480889e+00	5.775932e-03
671000	-1.049068e+05	-1.619100e+02	3.405798e+01	1.547704e+00	4.984417e-03
671500	-1.049037e+05	-1.637375e+02	3.477430e+01	1.471871e+00	7.214117e-03
672000	-1.049063e+05	-1.645733e+02	3.509344e+01	1.471871e+00	7.829459e-03
672500	-1.049058e+05	-1.588638e+02	3.295232e+01	1.516311e+00	8.471809e-03
673000	-1.049008e+05	-1.615510e+02	3.395549e+01	1.464164e+00	4.222933e-03
673500	-1.048969e+05	-1.585313e+02	3.284007e+01	1.495292e+00	6.182394e-03
674000	-1.049020e+05	-1.636434e+02	3.471747e+01	1.527479e+00	1.064590e-02
674500	-1.048930e+05	-1.607750e+02	3.364643e+01	1.523702e+00	5.541421e-03
675000	-1.049150e+05	-1.596328e+02	3.326250e+01	1.429836e+00	7.889404e-03
675500	-1.049021e+05	-1.647094e+02	3.516978e+01	1.409163e+00	5.360332e-03
676000	-1.049026e+05	-1.605204e+02	3.356207e+01	1.498497e+00	6.486556e-03
676500	-1.049128e+05	-1.623509e+02	3.421233e+01	1.575284e+00	6.486556e-03
677000	-1.049052e+05	-1.606289e+02	3.363265e+01	1.415020e+00	7.501119e-03
677500	-1.049058e+05	-1.654720e+02	3.544810e+01	1.450182e+00	6.702386e-03
678000	-1.049046e+05	-1.580764e+02	3.268523e+01	1.471744e+00	6.225973e-03
678500	-1.049092e+05	-1.585176e+02	3.283800e+01	1.487348e+00	5.849287e-03
679000	-1.049047e+05	-1.577150e+02	3.254512e+01	1.502447e+00	8.268316e-03
679500	-1.049046e+05	-1.589842e+02	3.298058e+01	1.558465e+00	7.028652e-03
680000	-1.049092e+05	-1.613951e+02	3.391033e+01	1.429903e+00	7.797550e-03
680500	-1.049057e+05	-1.601387e+02	3.342409e+01	1.493113e+00	6.062954e-03
681000	-1.049104e+05	-1.627908e+02	3.440824e+01	1.493113e+00	8.532904e-03
681500	-1.049094e+05	-1.635699e+02	3.472506e+01	1.433952e+00	7.875761e-03
682000	-1.049124e+05	-1.603699e+02	3.351587e+01	1.473772e+00	1.206730e-02
682500	-1.049160e+05	-1.599990e+02	3.340340e+01	1.409964e+00	7.233106e-03
683000	-1.049085e+05	-1.607642e+02	3.365107e+01	1.500336e+00	5.570431e-03
683500	-1.049121e+05	-1.616211e+02	3.397012e+01	1.494872e+00	7.240089e-03
684000	-1.049077e+05	-1.636339e+02	3.471599e+01	1.521797e+00	4.254094e-03
684500	-1.049031e+05	-1.637025e+02	3.476837e+01	1.452542e+00	7.434532e-03
685000	-1.049121e+05	-1.635333e+02	3.470066e+01	1.461646e+00	5.021173e-03
685500	-1.049145e+05	-1.640815e+02	3.491188e+01	1.454701e+00	1.157761e-02
686000	-1.049107e+05	-1.560465e+02	3.195005e+01	1.517356e+00	5.964079e-03
686500	-1.049180e+05	-1.627568e+02	3.440921e+01	1.456473e+00	6.122753e-03
687000	-1.049037e+05	-1.596502e+02	3.327549e+01	1.411541e+00	4.865417e-03
687500	-1.049057e+05	-1.610572e+02	3.379831e+01	1.394426e+00	1.060579e-02
688000	-1.049170e+05	-1.602907e+02	3.348509e+01	1.478551e+00	8.307808e-03
688500	-1.049074e+05	-1.658379e+02	3.560555e+01	1.410361e+00	6.689391e-03
689000	-1.049146e+05	-1.620670e+02	3.413074e+01	1.509594e+00	4.590158e-03
689500	-1.049015e+05	-1.594475e+02	3.318568e+01	1.455728e+00	7.234001e-03
690000	-1.049118e+05	-1.638653e+02	3.482066e+01	1.477809e+00	6.579971e-03
690500	-1.049310e+05	-1.573528e+02	3.242103e+01	1.488840e+00	6.995795e-03
691000	-1.049086e+05	-1.598540e+02	3.330455e+01	1.535674e+00	5.767912e-03
691500	-1.049087e+05	-1.668357e+02	3.598783e+01	1.430177e+00	8.161290e-03
692000	-1.049129e+05	-1.587638e+02	3.293100e+01	1.475412e+00	8.902554e-03
692500	-1.048989e+05	-1.631371e+02	3.453634e+01	1.499531e+00	7.930425e-03
693000	-1.049038e+05	-1.598368e+02	3.331212e+01	1.497641e+00	7.930425e-03
693500	-1.049085e+05	-1.612737e+02	3.382637e+01	1.534999e+00	4.977294e-03
694000	-1.049091e+05	-1.626584e+02	3.436518e+01	1.475150e+00	8.054647e-03
694500	-1.049024e+05	-1.629949e+02	3.443936e+01	1.614488e+00	7.291375e-03
695000	-1.048966e+05	-1.617376e+02	3.401707e+01	1.485166e+00	5.838404e-03
695500	-1.049028e+05	-1.611562e+02	3.378264e+01	1.535812e+00	4.801124e-03
696000	-1.049053e+05	-1.591478e+02	3.309086e+01	1.417256e+00	9.475411e-03
696500	-1.049097e+05	-1.622686e+02	3.422333e+01	1.463565e+00	8.330495e-03
697000	-1.049014e+05	-1.634420e+02	3.468070e+01	1.422957e+00	4.578027e-03
697500	-1.049111e+05	-1.646650e+02	3.516196e+01	1.385099e+00	4.578027e-03
698000	-1.049108e+05	-1.611136e+02	3.376867e+01	1.530977e+00	7.575725e-03
698500	-1.049112e+05	-1.650674e+02	3.530844e+01	1.406980e+00	6.777012e-03
699000	-1.049119e+05	-1.627596e+02	3.443449e+01	1.392163e+00	6.482292e-03
699500	-1.049038e+05	-1.605816e+02	3.358821e+01	1.488564e+00	9.358377e-03
700000	-1.049022e+05	-1.618324e+02	3.408255e+01	1.404206e+00	9.358377e-03
700500	-1.049019e+05	-1.596277e+02	3.320800e+01	1.574454e+00	9.358377e-03
701000	-1.048989e+05	-1.640606e+02	3.490062e+01	1.463299e+00	6.841602e-03
701500	-1.049207e+05	-1.595328e+02	3.321987e+01	1.446968e+00	9.453554e-03
702000	-1.048990e+05	-1.605241e+02	3.358071e+01	1.451405e+00	6.515398e-03
702500	-1.049058e+05	-1.608671e+02	3.370097e+01	1.467829e+00	5.920317e-03
703000	-1.049029e+05	-1.612982e+02	3.385114e+01	1.492627e+00	7.216280e-03
703500	-1.049145e+05	-1.599328e+02	3.339162e+01	1.375975e+00	2.590758e-03
704000	-1.049115e+05	-1.629186e+02	3.448780e+01	1.409731e+00	5.781869e-03
704500	-1.048994e+05	-1.616275e+02	3.399999e+01	1.420965e+00	9.438318e-03
705000	-1.048986e+05	-1.603349e+02	3.348734e+01	1.516604e+00	7.830583e-03
705500	-1.049033e+05	-1.619715e+02	3.411331e+01	1.460863e+00	5.965791e-03
706000	-1.048993e+05	-1.585659e+02	3.286493e+01	1.460863e+00	9.812219e-03
706500	-1.049160e+05	-1.621677e+02	3.422419e+01	1.360306e+00	5.021571e-03
707000	-1.049107e+05	-1.596308e+02	3.326313e+01	1.426056e+00	8.068107e-03
707500	-1.049064e+05	-1.597669e+02	3.330946e+01	1.435026e+00	4.550416e-03
708000	-1.049019e+05	-1.598662e+02	3.334066e+01	1.448890e+00	5.648275e-03
708500	-1.049078e+05	-1.613014e+02	3.385985e+01	1.472317e+00	9.199108e-03
709000	-1.049275e+05	-1.615739e+02	3.395596e+01	1.485817e+00	4.184756e-03
709500	-1.049270e+05	-1.607086e+02	3.366068e+01	1.418613e+00	1.031650e-02
710000	-1.049122e+05	-1.572263e+02	3.238566e+01	1.461930e+00	5.694365e-03
710500	-1.049012e+05	-1.590804e+02	3.306757e+01	1.414103e+00	8.553554e-03
711000	-1.049045e+05	-1.620074e+02	3.412468e+01	1.466227e+00	3.969377e-03
711500	-1.049091e+05	-1.637121e+02	3.477583e+01	1.442512e+00	5.555838e-03
712000	-1.049115e+05	-1.609899e+02	3.373045e+01	1.510743e+00	4.017349e-03
712500	-1.049125e+05	-1.583444e+02	3.275163e+01	1.554580e+00	4.971712e-03
713000	-1.049289e+05	-1.618214e+02	3.404394e+01	1.496831e+00	1.791344e-03
713500	-1.049056e+05	-1.604338e+02	3.354160e+01	1.467625e+00	4.466889e-03
714000	-1.049009e+05	-1.610052e+02	3.373517e+01	1.513254e+00	4.438782e-03
714500	-1.049101e+05	-1.624637e+02	3.426669e+01	1.542908e+00	8.900549e-03
715000	-1.049037e+05	-1.625634e+02	3.433537e+01	1.459500e+00	4.023753e-03
715500	-1.049201e+05	-1.574765e+02	3.245189e+01	1.525733e+00	5.159682e-03
716000	-1.049129e+05	-1.623562e+02	3.421476e+01	1.574073e+00	5.029698e-03
716500	-1.049067e+05	-1.625724e+02	3.429950e+01	1.564111e+00	7.691405e-03
717000	-1.049103e+05	-1.613015e+02	3.387260e+01	1.438046e+00	6.493977e-03
717500	-1.049112e+05	-1.574665e+02	3.243589e+01	1.560694e+00	4.891875e-03
718000	-1.049101e+05	-1.565251e+02	3.211988e+01	1.512504e+00	6.023079e-03
718500	-1.049195e+05	-1.605920e+02	3.358745e+01	1.501016e+00	6.252034e-03
719000	-1.049121e+05	-1.628596e+02	3.445990e+01	1.424718e+00	5.297485e-03
719500	-1.049167e+05	-1.615958e+02	3.398481e+01	1.430084e+00	7.271509e-03
720000	-1.049179e+05	-1.606677e+02	3.363805e+01	1.439130e+00	9.049426e-03
720500	-1.049322e+05	-1.635772e+02	3.472333e+01	1.445750e+00	6.757822e-03
721000	-1.049244e+05	-1.581839e+02	3.272833e+01	1.459054e+00	4.919773e-03
721500	-1.049246e+05	-1.588652e+02	3.295862e+01	1.500298e+00	6.201272e-03
722000	-1.049278e+05	-1.594310e+02	3.315339e+01	1.528051e+00	4.771769e-03
722500	-1.049153e+05	-1.621829e+02	3.419662e+01	1.449280e+00	5.941223e-03
723000	-1.049143e+05	-1.564402e+02	3.207232e+01	1.562771e+00	6.349057e-03
723500	-1.049178e+05	-1.590179e+02	3.301050e+01	1.509317e+00	7.705015e-03
724000	-1.049228e+05	-1.594232e+02	3.315453e+01	1.517144e+00	9.113265e-03
724500	-1.049141e+05	-1.615952e+02	3.396705e+01	1.477233e+00	9.057953e-03
725000	-1.049152e+05	-1.614847e+02	3.390889e+01	1.523385e+00	1.182097e-02
725500	-1.049171e+05	-1.578690e+02	3.259192e+01	1.525298e+00	5.173924e-03
726000	-1.049105e+05	-1.610473e+02	3.377087e+01	1.458714e+00	5.414900e-03
726500	-1.049227e+05	-1.616937e+02	3.403039e+01	1.405457e+00	9.686266e-03
727000	-1.049179e+05	-1.612882e+02	3.382195e+01	1.561454e+00	7.581932e-03
727500	-1.049159e+05	-1.576304e+02	3.250073e+01	1.542372e+00	7.615772e-03
728000	-1.049170e+05	-1.608004e+02	3.368103e+01	1.455227e+00	7.522870e-03
728500	-1.049194e+05	-1.600360e+02	3.337746e+01	1.517867e+00	5.496509e-03
729000	-1.049140e+05	-1.604872e+02	3.353897e+01	1.528118e+00	4.364196e-03
729500	-1.049118e+05	-1.612888e+02	3.385256e+01	1.479407e+00	5.551947e-03
730000	-1.049196e+05	-1.599956e+02	3.335335e+01	1.543479e+00	9.027321e-03
730500	-1.049258e+05	-1.603199e+02	3.350452e+01	1.454715e+00	8.259587e-03
731000	-1.049142e+05	-1.597472e+02	3.326300e+01	1.542856e+00	6.008361e-03
731500	-1.049166e+05	-1.629576e+02	3.447476e+01	1.483281e+00	6.529140e-03
732000	-1.049104e+05	-1.621220e+02	3.416972e+01	1.460319e+00	5.590597e-03
732500	-1.049113e+05	-1.621949e+02	3.419695e+01	1.460319e+00	7.096906e-03
733000	-1.049120e+05	-1.604610e+02	3.354659e+01	1.481212e+00	4.279789e-03
733500	-1.049147e+05	-1.633676e+02	3.465386e+01	1.419372e+00	5.510069e-03
734000	-1.049207e+05	-1.619264e+02	3.407527e+01	1.517681e+00	7.574544e-03
734500	-1.049193e+05	-1.571811e+02	3.237197e+01	1.455333e+00	7.865088e-03
735000	-1.049138e+05	-1.580870e+02	3.265948e+01	1.554314e+00	7.297064e-03
735500	-1.049072e+05	-1.622265e+02	3.419555e+01	1.495676e+00	6.954974e-03
736000	-1.049155e+05	-1.610047e+02	3.372260e+01	1.546759e+00	8.607784e-03
736500	-1.049061e+05	-1.579303e+02	3.261267e+01	1.528545e+00	5.686613e-03
737000	-1.049056e+05	-1.606537e+02	3.361165e+01	1.496862e+00	5.686613e-03
737500	-1.049128e+05	-1.616735e+02	3.396629e+01	1.557615e+00	5.445344e-03
738000	-1.049161e+05	-1.604346e+02	3.358564e+01	1.348529e+00	6.615402e-03
738500	-1.049127e+05	-1.619859e+02	3.409402e+01	1.526917e+00	3.784866e-03
739000	-1.049194e+05	-1.620920e+02	3.414423e+01	1.498469e+00	6.093915e-03
739500	-1.049161e+05	-1.629577e+02	3.448253e+01	1.462747e+00	8.517629e-03
740000	-1.049196e+05	-1.612949e+02	3.382977e+01	1.547054e+00	8.545216e-03
740500	-1.049127e+05	-1.570397e+02	3.231420e+01	1.476819e+00	1.123502e-02
741000	-1.049144e+05	-1.589464e+02	3.297859e+01	1.526117e+00	1.081802e-02
741500	-1.049096e+05	-1.622911e+02	3.423049e+01	1.466953e+00	5.239971e-03
742000	-1.049121e+05	-1.592661e+02	3.311797e+01	1.460810e+00	5.744876e-03
742500	-1.049085e+05	-1.630654e+02	3.449918e+01	1.526284e+00	7.056432e-03
743000	-1.049072e+05	-1.620103e+02	3.410336e+01	1.526284e+00	5.222595e-03
743500	-1.049019e+05	-1.604448e+02	3.355135e+01	1.452057e+00	3.934075e-03
744000	-1.049134e+05	-1.596778e+02	3.325568e+01	1.493504e+00	1.229861e-02
744500	-1.049070e+05	-1.587147e+02	3.291294e+01	1.476326e+00	1.136972e-02
745000	-1.049119e+05	-1.628456e+02	3.445083e+01	1.434766e+00	8.343330e-03
745500	-1.049084e+05	-1.589325e+02	3.298889e+01	1.483730e+00	8.983558e-03
746000	-1.049123e+05	-1.588972e+02	3.299433e+01	1.433384e+00	1.100808e-02
746500	-1.049133e+05	-1.606256e+02	3.363249e+01	1.412179e+00	6.917696e-03
747000	-1.049201e+05	-1.584751e+02	3.284976e+01	1.412179e+00	6.917696e-03
747500	-1.049169e+05	-1.582101e+02	3.269543e+01	1.577028e+00	6.917696e-03
748000	-1.049021e+05	-1.595743e+02	3.322395e+01	1.477170e+00	6.917696e-03
748500	-1.048996e+05	-1.599820e+02	3.338368e+01	1.446924e+00	5.743601e-03
749000	-1.049152e+05	-1.608318e+02	3.369619e+01	1.445440e+00	4.710381e-03
749500	-1.049092e+05	-1.597003e+02	3.326353e+01	1.494502e+00	1.202438e-02
750000	-1.049082e+05	-1.615589e+02	3.393036e+01	1.539700e+00	9.889360e-03
750500	-1.049096e+05	-1.594199e+02	3.318180e+01	1.438750e+00	5.215767e-03
751000	-1.049082e+05	-1.617866e+02	3.400744e+01	1.560039e+00	6.809482e-03
751500	-1.049159e+05	-1.597710e+02	3.333360e+01	1.372983e+00	6.809482e-03
752000	-1.049180e+05	-1.621294e+02	3.418151e+01	1.436162e+00	7.620845e-03
752500	-1.049331e+05	-1.561328e+02	3.196792e+01	1.552694e+00	7.418546e-03
753000	-1.049213e+05	-1.598827e+02	3.333072e+01	1.492638e+00	3.361173e-03
753500	-1.049108e+05	-1.621980e+02	3.420262e+01	1.448331e+00	6.485391e-03
754000	-1.049081e+05	-1.626927e+02	3.438893e+01	1.446283e+00	5.465634e-03
754500	-1.049198e+05	-1.628875e+02	3.446226e+01	1.446283e+00	5.105109e-03
755000	-1.049133e+05	-1.604237e+02	3.355512e+01	1.420719e+00	8.411389e-03
755500	-1.049067e+05	-1.577067e+02	3.255330e+01	1.471183e+00	8.325285e-03
756000	-1.049076e+05	-1.617239e+02	3.400643e+01	1.500007e+00	8.439720e-03
756500	-1.049131e+05	-1.622683e+02	3.424316e+01	1.410331e+00	7.833107e-03
757000	-1.049143e+05	-1.560549e+02	3.193618e+01	1.565328e+00	8.305911e-03
757500	-1.049173e+05	-1.619732e+02	3.413656e+01	1.400228e+00	9.916014e-03
758000	-1.049128e+05	-1.574144e+02	3.244653e+01	1.478648e+00	8.529136e-03
758500	-1.049137e+05	-1.593528e+02	3.315232e+01	1.452783e+00	1.019849e-02
759000	-1.049193e+05	-1.562625e+02	3.200960e+01	1.563514e+00	8.190807e-03
759500	-1.049031e+05	-1.595892e+02	3.325147e+01	1.416469e+00	6.294004e-03
760000	-1.049199e+05	-1.606260e+02	3.362041e+01	1.445383e+00	7.170946e-03
760500	-1.049048e+05	-1.589567e+02	3.301096e+01	1.446879e+00	4.664355e-03
761000	-1.049113e+05	-1.600064e+02	3.341119e+01	1.396051e+00	7.206507e-03
761500	-1.049093e+05	-1.598800e+02	3.332372e+01	1.509110e+00	7.848656e-03
762000	-1.049225e+05	-1.615341e+02	3.396101e+01	1.432412e+00	5.173055e-03
762500	-1.049145e+05	-1.614855e+02	3.390317e+01	1.539580e+00	4.549146e-03
763000	-1.049133e+05	-1.577627e+02	3.258032e+01	1.451441e+00	4.344105e-03
763500	-1.049093e+05	-1.615236e+02	3.394910e+01	1.453926e+00	5.188481e-03
764000	-1.049138e+05	-1.602302e+02	3.346490e+01	1.473105e+00	4.565738e-03
764500	-1.049153e+05	-1.582205e+02	3.275021e+01	1.434633e+00	4.513523e-03
765000	-1.049405e+05	-1.597954e+02	3.330036e+01	1.488564e+00	4.412213e-03
765500	-1.049197e+05	-1.615498e+02	3.393711e+01	1.512464e+00	7.825039e-03
766000	-1.049176e+05	-1.574638e+02	3.246555e+01	1.474598e+00	8.308516e-03
766500	-1.049084e+05	-1.591578e+02	3.306047e+01	1.511111e+00	6.538872e-03
767000	-1.049105e+05	-1.592907e+02	3.310756e+01	1.514057e+00	4.390195e-03
767500	-1.049158e+05	-1.601995e+02	3.346784e+01	1.434365e+00	8.952190e-03
768000	-1.049189e+05	-1.581643e+02	3.271006e+01	1.490434e+00	6.925150e-03
768500	-1.049164e+05	-1.597137e+02	3.328264e+01	1.455467e+00	6.493179e-03
769000	-1.049151e+05	-1.606178e+02	3.360531e+01	1.478226e+00	7.477691e-03
769500	-1.049067e+05	-1.588614e+02	3.295459e+01	1.507585e+00	4.484914e-03
770000	-1.049009e+05	-1.618947e+02	3.409007e+01	1.446294e+00	7.160889e-03
770500	-1.049104e+05	-1.591516e+02	3.307513e+01	1.464417e+00	3.708475e-03
771000	-1.049134e+05	-1.601038e+02	3.340822e+01	1.501605e+00	7.815991e-03
771500	-1.049231e+05	-1.634359e+02	3.468534e+01	1.404643e+00	8.018669e-03
772000	-1.049135e+05	-1.581837e+02	3.271933e+01	1.483873e+00	7.303476e-03
772500	-1.049255e+05	-1.601038e+02	3.340253e+01	1.517118e+00	7.303476e-03
773000	-1.049070e+05	-1.599027e+02	3.332095e+01	1.539364e+00	7.560634e-03
773500	-1.049117e+05	-1.617895e+02	3.401622e+01	1.539364e+00	7.560634e-03
774000	-1.049137e+05	-1.596511e+02	3.326426e+01	1.443327e+00	8.740703e-03
774500	-1.049105e+05	-1.606242e+02	3.358219e+01	1.547554e+00	4.811252e-03
775000	-1.049011e+05	-1.612121e+02	3.382338e+01	1.481504e+00	6.554725e-03
775500	-1.049107e+05	-1.606875e+02	3.361658e+01	1.517301e+00	5.494407e-03
776000	-1.049057e+05	-1.631303e+02	3.454802e+01	1.461860e+00	5.642735e-03
776500	-1.049091e+05	-1.627891e+02	3.441934e+01	1.461860e+00	8.381347e-03
777000	-1.049002e+05	-1.627835e+02	3.441357e+01	1.471642e+00	4.983226e-03
777500	-1.048962e+05	-1.664161e+02	3.583510e+01	1.400065e+00	4.983226e-03
778000	-1.049086e+05	-1.632678e+02	3.460566e+01	1.446917e+00	4.376403e-03
778500	-1.049051e+05	-1.632766e+02	3.457189e+01	1.544957e+00	1.001389e-02
779000	-1.049034e+05	-1.630668e+02	3.448433e+01	1.567116e+00	5.159941e-03
779500	-1.049147e+05	-1.625039e+02	3.431798e+01	1.446317e+00	4.178062e-03
780000	-1.049062e+05	-1.665621e+02	3.584424e+01	1.522719e+00	6.693198e-03
780500	-1.049258e+05	-1.615338e+02	3.393608e+01	1.499191e+00	6.358294e-03
781000	-1.049105e+05	-1.623574e+02	3.422866e+01	1.538140e+00	9.031442e-03
781500	-1.049144e+05	-1.586043e+02	3.285091e+01	1.538140e+00	8.133840e-03
782000	-1.049260e+05	-1.654473e+02	3.543842e+01	1.450489e+00	6.125651e-03
782500	-1.049100e+05	-1.590483e+02	3.303290e+01	1.477853e+00	5.657037e-03
783000	-1.049121e+05	-1.595404e+02	3.322506e+01	1.440281e+00	4.185068e-03
783500	-1.049164e+05	-1.642314e+02	3.494683e+01	1.512985e+00	7.567609e-03
784000	-1.049242e+05	-1.634467e+02	3.464312e+01	1.526841e+00	1.030209e-02
784500	-1.049193e+05	-1.592743e+02	3.308399e+01	1.562697e+00	4.629686e-03
785000	-1.049186e+05	-1.621367e+02	3.414946e+01	1.529155e+00	7.411736e-03
785500	-1.049130e+05	-1.618017e+02	3.406090e+01	1.431585e+00	4.226149e-03
786000	-1.049073e+05	-1.641477e+02	3.496086e+01	1.392605e+00	5.932327e-03
786500	-1.049179e+05	-1.645380e+02	3.512150e+01	1.363400e+00	5.769846e-03
787000	-1.049101e+05	-1.569075e+02	3.226582e+01	1.481379e+00	5.295440e-03
787500	-1.049215e+05	-1.645484e+02	3.506810e+01	1.513056e+00	4.143796e-03
788000	-1.049020e+05	-1.625688e+02	3.433991e+01	1.452850e+00	5.166754e-03
788500	-1.049213e+05	-1.610295e+02	3.372325e+01	1.569810e+00	1.000515e-02
789000	-1.049332e+05	-1.553418e+02	3.170569e+01	1.512775e+00	5.254400e-03
789500	-1.049184e+05	-1.626059e+02	3.437471e+01	1.397332e+00	1.079594e-02
790000	-1.049127e+05	-1.580004e+02	3.262039e+01	1.576986e+00	7.100415e-03
790500	-1.049147e+05	-1.619812e+02	3.407163e+01	1.582274e+00	8.242187e-03
791000	-1.049085e+05	-1.598246e+02	3.333372e+01	1.426243e+00	7.364520e-03
791500	-1.049130e+05	-1.637546e+02	3.475029e+01	1.552178e+00	9.616342e-03
792000	-1.048982e+05	-1.604526e+02	3.353309e+01	1.509591e+00	7.723460e-03
792500	-1.049040e+05	-1.588990e+02	3.296429e+01	1.518384e+00	7.709279e-03
793000	-1.049180e+05	-1.593365e+02	3.310602e+01	1.564095e+00	7.709279e-03
793500	-1.049045e+05	-1.618688e+02	3.407763e+01	1.453801e+00	1.012702e-02
794000	-1.049062e+05	-1.609554e+02	3.369573e+01	1.570315e+00	7.919362e-03
794500	-1.049011e+05	-1.641467e+02	3.495329e+01	1.411443e+00	7.732324e-03
795000	-1.049054e+05	-1.639105e+02	3.484563e+01	1.457450e+00	4.070146e-03
795500	-1.049181e+05	-1.561090e+02	3.199298e+01	1.457450e+00	1.126144e-02
796000	-1.049085e+05	-1.592573e+02	3.313775e+01	1.397420e+00	8.405063e-03
796500	-1.049082e+05	-1.633022e+02	3.461989e+01	1.443632e+00	6.470061e-03
797000	-1.049199e+05	-1.593640e+02	3.314084e+01	1.495622e+00	1.241030e-02
797500	-1.049166e+05	-1.574943e+02	3.247504e+01	1.478407e+00	3.889134e-03
798000	-1.049021e+05	-1.624593e+02	3.429553e+01	1.461561e+00	4.640196e-03
798500	-1.049057e+05	-1.584127e+02	3.280956e+01	1.461561e+00	4.378316e-03
799000	-1.049075e+05	-1.617378e+02	3.402425e+01	1.466089e+00	8.330838e-03
799500	-1.049195e+05	-1.578454e+02	3.260641e+01	1.461180e+00	4.405466e-03
800000	-1.049204e+05	-1.576616e+02	3.252653e+01	1.501170e+00	5.790105e-03
800500	-1.049151e+05	-1.580606e+02	3.266147e+01	1.522384e+00	5.226666e-03
801000	-1.049167e+05	-1.600283e+02	3.338922e+01	1.478001e+00	6.266718e-03
801500	-1.049075e+05	-1.648550e+02	3.518633e+01	1.511687e+00	9.505840e-03
802000	-1.049083e+05	-1.649168e+02	3.520905e+01	1.514411e+00	6.814262e-03
802500	-1.049074e+05	-1.639872e+02	3.489915e+01	1.393719e+00	5.876397e-03
803000	-1.049137e+05	-1.635958e+02	3.471784e+01	1.478855e+00	7.235228e-03
803500	-1.049139e+05	-1.630117e+02	3.450679e+01	1.452464e+00	4.428511e-03
804000	-1.049130e+05	-1.632037e+02	3.457657e+01	1.459678e+00	4.874260e-03
804500	-1.049158e+05	-1.648118e+02	3.517439e+01	1.499489e+00	4.487156e-03
805000	-1.049136e+05	-1.587102e+02	3.291889e+01	1.455393e+00	5.614788e-03
805500	-1.049134e+05	-1.635549e+02	3.471144e+01	1.454825e+00	5.467471e-03
806000	-1.049226e+05	-1.575215e+02	3.247788e+01	1.497622e+00	6.445306e-03
806500	-1.049154e+05	-1.606127e+02	3.360103e+01	1.484812e+00	1.040878e-02
807000	-1.049092e+05	-1.594499e+02	3.317596e+01	1.484812e+00	3.671160e-03
807500	-1.049150e+05	-1.643684e+02	3.504546e+01	1.392216e+00	5.779453e-03
808000	-1.049122e+05	-1.653574e+02	3.538714e+01	1.493189e+00	6.017431e-03
808500	-1.049113e+05	-1.657104e+02	3.553154e+01	1.473391e+00	6.017431e-03
809000	-1.049200e+05	-1.632228e+02	3.456537e+01	1.508474e+00	8.820631e-03
809500	-1.049189e+05	-1.572925e+02	3.240127e+01	1.484144e+00	6.385546e-03
810000	-1.049159e+05	-1.609386e+02	3.373816e+01	1.438525e+00	6.028557e-03
810500	-1.049122e+05	-1.638397e+02	3.482067e+01	1.452267e+00	7.028725e-03
811000	-1.049024e+05	-1.589619e+02	3.299426e+01	1.498290e+00	1.034302e-02
811500	-1.048998e+05	-1.620446e+02	3.414118e+01	1.459248e+00	5.907816e-03
812000	-1.049253e+05	-1.600503e+02	3.339412e+01	1.486647e+00	6.787049e-03
812500	-1.049173e+05	-1.610778e+02	3.377000e+01	1.491524e+00	9.084154e-03
813000	-1.049179e+05	-1.602049e+02	3.347904e+01	1.409265e+00	6.993519e-03
813500	-1.049221e+05	-1.617271e+02	3.403304e+01	1.431801e+00	6.527056e-03
814000	-1.049131e+05	-1.594096e+02	3.317991e+01	1.433703e+00	8.622748e-03
814500	-1.049120e+05	-1.588262e+02	3.294262e+01	1.505552e+00	1.028099e-02
815000	-1.049131e+05	-1.596436e+02	3.325079e+01	1.472769e+00	7.134571e-03
815500	-1.049132e+05	-1.604823e+02	3.355368e+01	1.483251e+00	5.326526e-03
816000	-1.049020e+05	-1.618303e+02	3.405787e+01	1.468295e+00	6.575926e-03
816500	-1.049069e+05	-1.627516e+02	3.437748e+01	1.535647e+00	7.738442e-03
817000	-1.048954e+05	-1.611395e+02	3.381746e+01	1.424887e+00	7.876382e-03
817500	-1.049073e+05	-1.574499e+02	3.244284e+01	1.524522e+00	7.400297e-03
818000	-1.049053e+05	-1.595735e+02	3.323069e+01	1.457952e+00	8.061987e-03
818500	-1.049242e+05	-1.620172e+02	3.411559e+01	1.500455e+00	4.947358e-03
819000	-1.049212e+05	-1.599971e+02	3.337991e+01	1.472306e+00	9.689160e-03
819500	-1.049187e+05	-1.628681e+02	3.444162e+01	1.481758e+00	4.497148e-03
820000	-1.049246e+05	-1.589095e+02	3.301628e+01	1.384983e+00	6.946707e-03
820500	-1.049276e+05	-1.590532e+02	3.301386e+01	1.535410e+00	7.755822e-03
821000	-1.049107e+05	-1.606512e+02	3.361846e+01	1.475920e+00	7.551359e-03
821500	-1.049158e+05	-1.639379e+02	3.487637e+01	1.404160e+00	5.685180e-03
822000	-1.049055e+05	-1.576767e+02	3.253924e+01	1.480676e+00	8.224736e-03
822500	-1.049151e+05	-1.607809e+02	3.365940e+01	1.494341e+00	5.185270e-03
823000	-1.049271e+05	-1.591988e+02	3.308591e+01	1.481925e+00	7.273123e-03
823500	-1.049104e+05	-1.578255e+02	3.257755e+01	1.522079e+00	5.372222e-03
824000	-1.049099e+05	-1.653103e+02	3.540521e+01	1.399361e+00	7.387248e-03
824500	-1.049192e+05	-1.604679e+02	3.356067e+01	1.449778e+00	5.473331e-03
825000	-1.049194e+05	-1.612411e+02	3.382286e+01	1.511905e+00	4.779392e-03
825500	-1.049110e+05	-1.593281e+02	3.310175e+01	1.567543e+00	7.386884e-03
826000	-1.049103e+05	-1.590926e+02	3.304139e+01	1.498677e+00	7.074330e-03
826500	-1.049125e+05	-1.585818e+02	3.286953e+01	1.463933e+00	5.338427e-03
827000	-1.049104e+05	-1.581334e+02	3.269601e+01	1.498677e+00	1.023382e-02
827500	-1.049041e+05	-1.618798e+02	3.405403e+01	1.528056e+00	5.943460e-03
828000	-1.049070e+05	-1.578967e+02	3.262618e+01	1.457111e+00	1.048741e-02
828500	-1.049105e+05	-1.566400e+02	3.214229e+01	1.563749e+00	5.809487e-03
829000	-1.049122e+05	-1.618184e+02	3.405825e+01	1.455328e+00	6.555807e-03
829500	-1.048990e+05	-1.592303e+02	3.309969e+01	1.475415e+00	5.640784e-03
830000	-1.048999e+05	-1.594373e+02	3.319624e+01	1.416458e+00	7.833252e-03
830500	-1.049246e+05	-1.616673e+02	3.399360e+01	1.477894e+00	5.911311e-03
831000	-1.049164e+05	-1.617624e+02	3.403477e+01	1.462378e+00	8.145417e-03
831500	-1.049122e+05	-1.604129e+02	3.352427e+01	1.493872e+00	1.244530e-02
832000	-1.049037e+05	-1.606298e+02	3.359557e+01	1.516725e+00	5.444855e-03
832500	-1.048991e+05	-1.617112e+02	3.399552e+01	1.516725e+00	8.823673e-03
833000	-1.049098e+05	-1.644054e+02	3.505435e+01	1.405963e+00	1.048528e-02
833500	-1.049015e+05	-1.586523e+02	3.289080e+01	1.475387e+00	8.020142e-03
834000	-1.049059e+05	-1.604242e+02	3.353523e+01	1.475387e+00	8.831439e-03
834500	-1.049160e+05	-1.624883e+02	3.430659e+01	1.461153e+00	6.817374e-03
835000	-1.049108e+05	-1.603411e+02	3.347641e+01	1.552593e+00	7.557967e-03
835500	-1.049245e+05	-1.625678e+02	3.428385e+01	1.601225e+00	6.202557e-03
836000	-1.049063e+05	-1.620630e+02	3.413686e+01	1.489293e+00	5.070241e-03
836500	-1.049044e+05	-1.584173e+02	3.280123e+01	1.489293e+00	6.272964e-03
837000	-1.049069e+05	-1.605561e+02	3.356910e+01	1.515065e+00	6.240853e-03
837500	-1.049134e+05	-1.600154e+02	3.336654e+01	1.527148e+00	8.074904e-03
838000	-1.049100e+05	-1.623954e+02	3.427211e+01	1.460174e+00	5.558633e-03
838500	-1.049107e+05	-1.592422e+02	3.310632e+01	1.468993e+00	8.739948e-03
839000	-1.049152e+05	-1.621112e+02	3.414914e+01	1.504599e+00	7.780925e-03
839500	-1.049151e+05	-1.572671e+02	3.240609e+01	1.445171e+00	3.455456e-03
840000	-1.049157e+05	-1.559902e+02	3.195562e+01	1.445171e+00	7.257123e-03
840500	-1.049098e+05	-1.613661e+02	3.391795e+01	1.380390e+00	7.257123e-03
841000	-1.049170e+05	-1.620027e+02	3.414013e+01	1.420180e+00	7.199799e-03
841500	-1.049115e+05	-1.573950e+02	3.244098e+01	1.474848e+00	6.418831e-03
842000	-1.049115e+05	-1.572652e+02	3.235880e+01	1.576525e+00	8.968563e-03
842500	-1.049076e+05	-1.615018e+02	3.389548e+01	1.576667e+00	5.451374e-03
843000	-1.049221e+05	-1.621002e+02	3.412858e+01	1.548616e+00	6.827906e-03
843500	-1.049241e+05	-1.576327e+02	3.251160e+01	1.514161e+00	4.132107e-03
844000	-1.049172e+05	-1.626614e+02	3.437881e+01	1.441909e+00	4.889192e-03
844500	-1.049109e+05	-1.651057e+02	3.531813e+01	1.420156e+00	5.039005e-03
845000	-1.049118e+05	-1.623266e+02	3.423086e+01	1.501449e+00	6.736933e-03
845500	-1.049195e+05	-1.612937e+02	3.387313e+01	1.428850e+00	7.262005e-03
846000	-1.049034e+05	-1.576628e+02	3.251684e+01	1.529599e+00	7.566133e-03
846500	-1.049125e+05	-1.591639e+02	3.309182e+01	1.430683e+00	5.251796e-03
847000	-1.049175e+05	-1.643874e+02	3.503030e+01	1.450708e+00	4.785168e-03
847500	-1.049144e+05	-1.632630e+02	3.461429e+01	1.419305e+00	1.029598e-02
848000	-1.049184e+05	-1.612214e+02	3.385198e+01	1.413557e+00	5.009914e-03
848500	-1.049119e+05	-1.624237e+02	3.426259e+01	1.513801e+00	9.015240e-03
849000	-1.049101e+05	-1.604879e+02	3.355191e+01	1.493646e+00	8.223848e-03
849500	-1.049079e+05	-1.621298e+02	3.414938e+01	1.522525e+00	7.490458e-03
850000	-1.048991e+05	-1.623313e+02	3.423018e+01	1.507978e+00	7.022613e-03
850500	-1.049080e+05	-1.620693e+02	3.411542e+01	1.552925e+00	8.347084e-03
851000	-1.049165e+05	-1.578074e+02	3.256094e+01	1.550509e+00	7.517507e-03
851500	-1.049187e+05	-1.602928e+02	3.351006e+01	1.412567e+00	6.968880e-03
852000	-1.049273e+05	-1.586560e+02	3.284008e+01	1.619947e+00	1.281734e-02
852500	-1.049141e+05	-1.558131e+02	3.188535e+01	1.468795e+00	6.857315e-03
853000	-1.049125e+05	-1.605260e+02	3.356779e+01	1.488500e+00	6.936990e-03
853500	-1.049133e+05	-1.543446e+02	3.136532e+01	1.499346e+00	6.718732e-03
854000	-1.049067e+05	-1.594508e+02	3.316517e+01	1.515402e+00	5.906155e-03
854500	-1.049051e+05	-1.601585e+02	3.343574e+01	1.481016e+00	6.552498e-03
855000	-1.049290e+05	-1.627506e+02	3.439038e+01	1.500371e+00	3.209806e-03
855500	-1.049181e+05	-1.576009e+02	3.249347e+01	1.533227e+00	7.234023e-03
856000	-1.049138e+05	-1.591127e+02	3.305053e+01	1.493457e+00	7.234023e-03
856500	-1.049021e+05	-1.603726e+02	3.351709e+01	1.473200e+00	6.568592e-03
857000	-1.049109e+05	-1.601995e+02	3.342237e+01	1.558551e+00	8.190726e-03
857500	-1.049131e+05	-1.608014e+02	3.365138e+01	1.536636e+00	8.364392e-03
858000	-1.049067e+05	-1.586991e+02	3.293102e+01	1.410600e+00	5.124835e-03
858500	-1.049129e+05	-1.617014e+02	3.403280e+01	1.406743e+00	8.208880e-03
859000	-1.049119e+05	-1.607607e+02	3.365444e+01	1.487680e+00	5.750641e-03
859500	-1.049072e+05	-1.577553e+02	3.255598e+01	1.512336e+00	5.750641e-03
860000	-1.049156e+05	-1.588552e+02	3.295780e+01	1.492556e+00	7.362617e-03
860500	-1.049213e+05	-1.616757e+02	3.400776e+01	1.448261e+00	6.668333e-03
861000	-1.049093e+05	-1.581623e+02	3.271836e+01	1.465219e+00	6.695717e-03
861500	-1.049161e+05	-1.639376e+02	3.485968e+01	1.447647e+00	7.434720e-03
862000	-1.049137e+05	-1.584167e+02	3.279182e+01	1.514899e+00	9.026027e-03
862500	-1.049085e+05	-1.591500e+02	3.305186e+01	1.527125e+00	5.832903e-03
863000	-1.049198e+05	-1.645626e+02	3.513091e+01	1.363557e+00	7.492318e-03
863500	-1.049078e+05	-1.608643e+02	3.368819e+01	1.499647e+00	8.788167e-03
864000	-1.049103e+05	-1.620246e+02	3.413569e+01	1.454006e+00	6.809595e-03
864500	-1.049142e+05	-1.598001e+02	3.333655e+01	1.394048e+00	6.938455e-03
865000	-1.049080e+05	-1.611394e+02	3.380799e+01	1.450459e+00	4.272880e-03
865500	-1.049162e+05	-1.610153e+02	3.373898e+01	1.513012e+00	5.732866e-03
866000	-1.049133e+05	-1.600498e+02	3.338110e+01	1.521709e+00	5.732866e-03
866500	-1.049102e+05	-1.590746e+02	3.303955e+01	1.485732e+00	6.993221e-03
867000	-1.049135e+05	-1.594057e+02	3.316787e+01	1.462942e+00	6.757846e-03
867500	-1.049223e+05	-1.648468e+02	3.519973e+01	1.468639e+00	8.964364e-03
868000	-1.049172e+05	-1.617864e+02	3.403107e+01	1.496356e+00	9.235985e-03
868500	-1.049082e+05	-1.634919e+02	3.467711e+01	1.482365e+00	3.305691e-03
869000	-1.049192e+05	-1.653661e+02	3.541958e+01	1.418016e+00	3.860056e-03
869500	-1.049096e+05	-1.632756e+02	3.460976e+01	1.443850e+00	4.930248e-03
870000	-1.049223e+05	-1.621428e+02	3.418042e+01	1.452477e+00	6.437230e-03
870500	-1.049124e+05	-1.601988e+02	3.344759e+01	1.488951e+00	6.781328e-03
871000	-1.049188e+05	-1.631437e+02	3.454248e+01	1.489917e+00	9.252731e-03
871500	-1.049137e+05	-1.604734e+02	3.355821e+01	1.462007e+00	7.071999e-03
872000	-1.049122e+05	-1.623102e+02	3.422274e+01	1.506713e+00	6.179585e-03
872500	-1.049096e+05	-1.598134e+02	3.333315e+01	1.416612e+00	7.849623e-03
873000	-1.049194e+05	-1.630126e+02	3.451643e+01	1.427740e+00	4.817966e-03
873500	-1.049126e+05	-1.634802e+02	3.465572e+01	1.527077e+00	6.554328e-03
874000	-1.049175e+05	-1.568526e+02	3.225371e+01	1.460719e+00	6.563927e-03
874500	-1.049102e+05	-1.561586e+02	3.199443e+01	1.502883e+00	8.331792e-03
875000	-1.049067e+05	-1.614713e+02	3.388220e+01	1.581935e+00	8.331792e-03
875500	-1.049060e+05	-1.605165e+02	3.357417e+01	1.461635e+00	6.840764e-03
876000	-1.049196e+05	-1.601522e+02	3.343793e+01	1.468723e+00	6.840764e-03
876500	-1.049178e+05	-1.662836e+02	3.575649e+01	1.468723e+00	6.537751e-03
877000	-1.049103e+05	-1.608142e+02	3.369598e+01	1.428408e+00	5.922696e-03
877500	-1.049123e+05	-1.626746e+02	3.438568e+01	1.436859e+00	3.407359e-03
878000	-1.049101e+05	-1.642258e+02	3.501014e+01	1.341814e+00	8.050710e-03
878500	-1.049122e+05	-1.618625e+02	3.406887e+01	1.470966e+00	8.768596e-03
879000	-1.049189e+05	-1.596330e+02	3.322324e+01	1.537926e+00	6.274196e-03
879500	-1.049205e+05	-1.631614e+02	3.458312e+01	1.400069e+00	4.275820e-03
880000	-1.049061e+05	-1.619812e+02	3.411072e+01	1.477459e+00	4.426369e-03
880500	-1.049142e+05	-1.603374e+02	3.349278e+01	1.504213e+00	4.360250e-03
881000	-1.049077e+05	-1.612650e+02	3.384207e+01	1.483976e+00	4.556866e-03
881500	-1.049184e+05	-1.620339e+02	3.412864e+01	1.482146e+00	6.384460e-03
882000	-1.049205e+05	-1.619706e+02	3.414390e+01	1.377992e+00	5.818144e-03
882500	-1.049142e+05	-1.588834e+02	3.297440e+01	1.474784e+00	6.659296e-03
883000	-1.049178e+05	-1.609893e+02	3.372859e+01	1.515193e+00	8.222019e-03
883500	-1.049082e+05	-1.621609e+02	3.419235e+01	1.438604e+00	6.162284e-03
884000	-1.049121e+05	-1.594705e+02	3.319413e+01	1.455422e+00	5.681075e-03
884500	-1.049071e+05	-1.584589e+02	3.284569e+01	1.407255e+00	6.041015e-03
885000	-1.049066e+05	-1.613289e+02	3.388568e+01	1.430139e+00	4.901345e-03
885500	-1.048985e+05	-1.571689e+02	3.236619e+01	1.459343e+00	5.436572e-03
886000	-1.049048e+05	-1.584918e+02	3.282244e+01	1.504860e+00	5.508839e-03
886500	-1.049040e+05	-1.592300e+02	3.309147e+01	1.497795e+00	5.521820e-03
887000	-1.049153e+05	-1.603257e+02	3.350781e+01	1.451540e+00	9.514761e-03
887500	-1.049220e+05	-1.629395e+02	3.447558e+01	1.462941e+00	6.437392e-03
888000	-1.048968e+05	-1.621115e+02	3.417135e+01	1.445411e+00	4.990211e-03
888500	-1.049158e+05	-1.619460e+02	3.411557e+01	1.429285e+00	4.886926e-03
889000	-1.049140e+05	-1.614992e+02	3.393588e+01	1.465132e+00	6.498732e-03
889500	-1.049184e+05	-1.610208e+02	3.374781e+01	1.494617e+00	7.635307e-03
890000	-1.049284e+05	-1.569779e+02	3.226936e+01	1.541736e+00	1.042932e-02
890500	-1.049102e+05	-1.663227e+02	3.577501e+01	1.460369e+00	5.565068e-03
891000	-1.049121e+05	-1.618837e+02	3.406105e+01	1.513104e+00	7.111246e-03
891500	-1.049148e+05	-1.621192e+02	3.415573e+01	1.494922e+00	4.870120e-03
892000	-1.049131e+05	-1.631958e+02	3.453545e+01	1.560661e+00	8.590562e-03
892500	-1.049210e+05	-1.615942e+02	3.398546e+01	1.426715e+00	7.815279e-03
893000	-1.049132e+05	-1.636272e+02	3.472811e+01	1.483160e+00	7.070541e-03
893500	-1.049141e+05	-1.605490e+02	3.356934e+01	1.507262e+00	3.402992e-03
894000	-1.049174e+05	-1.604958e+02	3.356339e+01	1.470261e+00	5.226006e-03
894500	-1.049189e+05	-1.639949e+02	3.487290e+01	1.470261e+00	8.152893e-03
895000	-1.049103e+05	-1.605270e+02	3.355098e+01	1.535272e+00	6.282333e-03
895500	-1.049173e+05	-1.620110e+02	3.413985e+01	1.429261e+00	5.408646e-03
896000	-1.049131e+05	-1.619092e+02	3.406939e+01	1.516318e+00	6.296743e-03
896500	-1.049213e+05	-1.603228e+02	3.347609e+01	1.535233e+00	8.888448e-03
897000	-1.049228e+05	-1.563683e+02	3.205671e+01	1.535233e+00	5.259575e-03
897500	-1.049173e+05	-1.568497e+02	3.222565e+01	1.537202e+00	1.105762e-02
898000	-1.049087e+05	-1.567141e+02	3.218303e+01	1.522308e+00	4.045804e-03
898500	-1.049177e+05	-1.576776e+02	3.250620e+01	1.574202e+00	5.793808e-03
899000	-1.049145e+05	-1.613680e+02	3.389299e+01	1.449528e+00	8.337991e-03
899500	-1.049145e+05	-1.626619e+02	3.438976e+01	1.413336e+00	5.578822e-03
900000	-1.049122e+05	-1.624284e+02	3.427643e+01	1.481626e+00	8.923138e-03
900500	-1.049178e+05	-1.543018e+02	3.135750e+01	1.479252e+00	6.052227e-03
901000	-1.049183e+05	-1.565801e+02	3.213063e+01	1.536976e+00	4.497275e-03
901500	-1.049199e+05	-1.562803e+02	3.202658e+01	1.532931e+00	7.590839e-03
902000	-1.049210e+05	-1.605550e+02	3.359954e+01	1.431109e+00	8.933663e-03
902500	-1.049134e+05	-1.651731e+02	3.538214e+01	1.321774e+00	5.715603e-03
903000	-1.049003e+05	-1.617435e+02	3.403119e+01	1.453094e+00	9.270570e-03
903500	-1.049037e+05	-1.624840e+02	3.432258e+01	1.414227e+00	7.483520e-03
904000	-1.049137e+05	-1.598433e+02	3.333327e+01	1.446265e+00	6.131892e-03
904500	-1.049026e+05	-1.630340e+02	3.453067e+01	1.411497e+00	5.394457e-03
905000	-1.049066e+05	-1.624434e+02	3.428282e+01	1.479599e+00	4.735475e-03
905500	-1.049130e+05	-1.598812e+02	3.331339e+01	1.538632e+00	8.684494e-03
906000	-1.049136e+05	-1.642908e+02	3.500348e+01	1.424262e+00	8.234078e-03
906500	-1.049124e+05	-1.621270e+02	3.416998e+01	1.464600e+00	7.829067e-03
907000	-1.049004e+05	-1.594436e+02	3.319421e+01	1.428324e+00	7.212365e-03
907500	-1.049141e+05	-1.547109e+02	3.148705e+01	1.512619e+00	5.087172e-03
908000	-1.049135e+05	-1.633679e+02	3.464148e+01	1.452373e+00	5.633133e-03
908500	-1.049131e+05	-1.614827e+02	3.391603e+01	1.502120e+00	8.084427e-03
909000	-1.049316e+05	-1.627831e+02	3.441392e+01	1.470277e+00	4.470287e-03
909500	-1.049180e+05	-1.581556e+02	3.270395e+01	1.498678e+00	1.134517e-02
910000	-1.049084e+05	-1.603040e+02	3.351370e+01	1.413811e+00	6.747796e-03
910500	-1.049161e+05	-1.567975e+02	3.223489e+01	1.458788e+00	6.567887e-03
911000	-1.049069e+05	-1.629616e+02	3.447061e+01	1.498292e+00	6.567760e-03
911500	-1.049150e+05	-1.562734e+02	3.202429e+01	1.532623e+00	6.093300e-03
912000	-1.049118e+05	-1.601533e+02	3.344495e+01	1.450709e+00	5.191139e-03
912500	-1.049224e+05	-1.570626e+02	3.228293e+01	1.588093e+00	6.959486e-03
913000	-1.049065e+05	-1.606807e+02	3.362832e+01	1.478571e+00	7.950327e-03
913500	-1.049150e+05	-1.580046e+02	3.264723e+01	1.506165e+00	3.357078e-03
914000	-1.049119e+05	-1.625367e+02	3.432834e+01	1.451587e+00	3.469308e-03
914500	-1.049242e+05	-1.647411e+02	3.516243e+01	1.459977e+00	4.690657e-03
915000	-1.049116e+05	-1.609304e+02	3.372014e+01	1.479182e+00	1.481890e-02
915500	-1.049119e+05	-1.597281e+02	3.327584e+01	1.488467e+00	4.974018e-03
916000	-1.049172e+05	-1.602897e+02	3.349747e+01	1.443710e+00	1.028042e-02
916500	-1.049074e+05	-1.618379e+02	3.406441e+01	1.458358e+00	7.944576e-03
917000	-1.049090e+05	-1.611731e+02	3.381727e+01	1.459056e+00	1.027709e-02
917500	-1.049027e+05	-1.627508e+02	3.439022e+01	1.500968e+00	9.853373e-03
918000	-1.049037e+05	-1.626141e+02	3.436949e+01	1.419384e+00	5.965939e-03
918500	-1.049074e+05	-1.622647e+02	3.423053e+01	1.440482e+00	8.814691e-03
919000	-1.049180e+05	-1.590894e+02	3.304528e+01	1.484711e+00	7.836824e-03
919500	-1.049232e+05	-1.605197e+02	3.357755e+01	1.455580e+00	4.628267e-03
920000	-1.049144e+05	-1.577695e+02	3.255553e+01	1.527768e+00	5.214893e-03
920500	-1.049135e+05	-1.584885e+02	3.280646e+01	1.545998e+00	1.164394e-02
921000	-1.049209e+05	-1.547329e+02	3.148314e+01	1.545998e+00	4.314593e-03
921500	-1.049187e+05	-1.631601e+02	3.452273e+01	1.558592e+00	8.484350e-03
922000	-1.049143e+05	-1.636691e+02	3.474542e+01	1.479497e+00	6.155885e-03
922500	-1.049031e+05	-1.590218e+02	3.300750e+01	1.521523e+00	5.581746e-03
923000	-1.049171e+05	-1.588022e+02	3.298163e+01	1.373574e+00	4.930101e-03
923500	-1.049250e+05	-1.595880e+02	3.321824e+01	1.506602e+00	8.414091e-03
924000	-1.049120e+05	-1.589086e+02	3.298874e+01	1.460259e+00	6.189516e-03
924500	-1.049139e+05	-1.597652e+02	3.328250e+01	1.507339e+00	7.384363e-03
925000	-1.049255e+05	-1.614673e+02	3.392643e+01	1.458708e+00	7.553337e-03
925500	-1.049060e+05	-1.580742e+02	3.265014e+01	1.567631e+00	5.917984e-03
926000	-1.049168e+05	-1.609053e+02	3.369917e+01	1.510902e+00	4.782509e-03
926500	-1.049101e+05	-1.613459e+02	3.391938e+01	1.356324e+00	9.194853e-03
927000	-1.049176e+05	-1.549518e+02	3.158271e+01	1.477052e+00	8.273469e-03
927500	-1.049125e+05	-1.582482e+02	3.276061e+01	1.433285e+00	5.456334e-03
928000	-1.049166e+05	-1.587131e+02	3.288584e+01	1.550025e+00	7.404860e-03
928500	-1.049117e+05	-1.574473e+02	3.246116e+01	1.470414e+00	6.028343e-03
929000	-1.049023e+05	-1.631440e+02	3.457352e+01	1.408038e+00	6.760178e-03
929500	-1.049116e+05	-1.607625e+02	3.367376e+01	1.437017e+00	5.747215e-03
930000	-1.049008e+05	-1.603883e+02	3.353115e+01	1.450546e+00	1.108637e-02
930500	-1.049022e+05	-1.596221e+02	3.322809e+01	1.513699e+00	8.033498e-03
931000	-1.049231e+05	-1.580544e+02	3.269964e+01	1.409564e+00	4.188471e-03
931500	-1.049164e+05	-1.625293e+02	3.429382e+01	1.536178e+00	6.996994e-03
932000	-1.049147e+05	-1.633067e+02	3.459031e+01	1.526325e+00	6.996994e-03
932500	-1.049177e+05	-1.633510e+02	3.461202e+01	1.513293e+00	7.831201e-03
933000	-1.049084e+05	-1.615343e+02	3.393622e+01	1.499332e+00	7.872859e-03
933500	-1.049016e+05	-1.590863e+02	3.303519e+01	1.509528e+00	8.552783e-03
934000	-1.049116e+05	-1.596478e+02	3.326828e+01	1.428977e+00	8.074268e-03
934500	-1.049159e+05	-1.604519e+02	3.354679e+01	1.471526e+00	4.152211e-03
935000	-1.049161e+05	-1.645371e+02	3.507548e+01	1.482550e+00	6.987025e-03
935500	-1.049162e+05	-1.576849e+02	3.252409e+01	1.531330e+00	7.079163e-03
936000	-1.049159e+05	-1.588349e+02	3.293394e+01	1.538353e+00	5.597973e-03
936500	-1.049155e+05	-1.592951e+02	3.314336e+01	1.419746e+00	5.955523e-03
937000	-1.048989e+05	-1.608725e+02	3.370344e+01	1.466511e+00	3.611380e-03
937500	-1.049125e+05	-1.592299e+02	3.309344e+01	1.492180e+00	5.058942e-03
938000	-1.049010e+05	-1.627882e+02	3.441634e+01	1.468971e+00	9.501759e-03
938500	-1.049088e+05	-1.604747e+02	3.355695e+01	1.466637e+00	6.079112e-03
939000	-1.049048e+05	-1.598760e+02	3.334208e+01	1.454771e+00	6.772031e-03
939500	-1.049076e+05	-1.587031e+02	3.289280e+01	1.520673e+00	5.308332e-03
940000	-1.049022e+05	-1.612729e+02	3.384034e+01	1.496484e+00	6.019545e-03
940500	-1.049000e+05	-1.586331e+02	3.286429e+01	1.529832e+00	8.927957e-03
941000	-1.049133e+05	-1.613163e+02	3.386793e+01	1.465409e+00	5.230423e-03
941500	-1.049177e+05	-1.630946e+02	3.451267e+01	1.519759e+00	5.265244e-03
942000	-1.049160e+05	-1.628261e+02	3.447556e+01	1.349637e+00	8.618141e-03
942500	-1.049264e+05	-1.627600e+02	3.440921e+01	1.459700e+00	7.772696e-03
943000	-1.049181e+05	-1.577323e+02	3.250966e+01	1.619234e+00	8.274054e-03
943500	-1.049219e+05	-1.581734e+02	3.271752e+01	1.478633e+00	5.516860e-03
944000	-1.049103e+05	-1.595769e+02	3.324050e+01	1.434309e+00	5.075132e-03
944500	-1.049192e+05	-1.601768e+02	3.342765e+01	1.521422e+00	7.405775e-03
945000	-1.049150e+05	-1.609260e+02	3.370294e+01	1.521422e+00	9.418336e-03
945500	-1.049188e+05	-1.595577e+02	3.320127e+01	1.523001e+00	6.974273e-03
946000	-1.049118e+05	-1.594636e+02	3.315862e+01	1.546246e+00	8.308772e-03
946500	-1.049173e+05	-1.634657e+02	3.463874e+01	1.557362e+00	7.680311e-03
947000	-1.049179e+05	-1.619407e+02	3.411067e+01	1.437062e+00	8.448485e-03
947500	-1.049139e+05	-1.622350e+02	3.420779e+01	1.471494e+00	5.031295e-03
948000	-1.049136e+05	-1.613546e+02	3.387143e+01	1.494335e+00	2.802934e-03
948500	-1.049147e+05	-1.634534e+02	3.465797e+01	1.494335e+00	8.917506e-03
949000	-1.049090e+05	-1.640771e+02	3.491751e+01	1.435577e+00	5.980517e-03
949500	-1.049225e+05	-1.617844e+02	3.403687e+01	1.478747e+00	7.318496e-03
950000	-1.049187e+05	-1.658766e+02	3.561357e+01	1.428498e+00	6.817871e-03
950500	-1.049217e+05	-1.638895e+02	3.483532e+01	1.463477e+00	8.866744e-03
951000	-1.049215e+05	-1.592449e+02	3.306845e+01	1.576254e+00	6.653994e-03
951500	-1.049126e+05	-1.617430e+02	3.401996e+01	1.482796e+00	5.298597e-03
952000	-1.049103e+05	-1.593457e+02	3.313886e+01	1.482796e+00	7.409715e-03
952500	-1.049187e+05	-1.595963e+02	3.320581e+01	1.549112e+00	7.173911e-03
953000	-1.049131e+05	-1.613988e+02	3.392414e+01	1.396342e+00	7.173911e-03
953500	-1.049215e+05	-1.618334e+02	3.406975e+01	1.439536e+00	8.653362e-03
954000	-1.049196e+05	-1.616322e+02	3.395019e+01	1.559644e+00	9.048321e-03
954500	-1.049152e+05	-1.622848e+02	3.426761e+01	1.361528e+00	5.632114e-03
955000	-1.049210e+05	-1.615099e+02	3.391529e+01	1.531350e+00	7.298394e-03
955500	-1.049210e+05	-1.625070e+02	3.433734e+01	1.397915e+00	5.154212e-03
956000	-1.049174e+05	-1.627352e+02	3.439655e+01	1.468554e+00	9.705679e-03
956500	-1.049224e+05	-1.566423e+02	3.219794e+01	1.408274e+00	7.865179e-03
957000	-1.049110e+05	-1.629190e+02	3.444645e+01	1.519768e+00	6.813341e-03
957500	-1.049124e+05	-1.633410e+02	3.464647e+01	1.412313e+00	6.200601e-03
958000	-1.049071e+05	-1.613014e+02	3.386348e+01	1.462562e+00	6.772641e-03
958500	-1.049041e+05	-1.633565e+02	3.461019e+01	1.523606e+00	1.122619e-02
959000	-1.049193e+05	-1.627128e+02	3.440096e+01	1.434473e+00	3.624892e-03
959500	-1.049078e+05	-1.605932e+02	3.359450e+01	1.483035e+00	3.486147e-03
960000	-1.049103e+05	-1.635047e+02	3.468170e+01	1.483035e+00	3.059289e-03
960500	-1.049092e+05	-1.623734e+02	3.425238e+01	1.490759e+00	6.568008e-03
961000	-1.048993e+05	-1.628067e+02	3.441509e+01	1.490759e+00	8.058238e-03
961500	-1.049005e+05	-1.636775e+02	3.475143e+01	1.472094e+00	3.558335e-03
962000	-1.049188e+05	-1.635859e+02	3.471483e+01	1.476857e+00	2.960186e-03
962500	-1.049136e+05	-1.625277e+02	3.432028e+01	1.464046e+00	9.435203e-03
963000	-1.049140e+05	-1.651468e+02	3.530270e+01	1.501263e+00	4.041081e-03
963500	-1.049088e+05	-1.646377e+02	3.513928e+01	1.416853e+00	4.903335e-03
964000	-1.049136e+05	-1.573889e+02	3.243043e+01	1.498447e+00	5.687146e-03
964500	-1.049177e+05	-1.602180e+02	3.345475e+01	1.488603e+00	5.274098e-03
965000	-1.049149e+05	-1.609569e+02	3.371667e+01	1.515124e+00	7.219651e-03
965500	-1.049183e+05	-1.633562e+02	3.465133e+01	1.414601e+00	2.871148e-03
966000	-1.049201e+05	-1.639559e+02	3.485001e+01	1.491403e+00	6.183481e-03
966500	-1.049105e+05	-1.611641e+02	3.378734e+01	1.530970e+00	7.024459e-03
967000	-1.049076e+05	-1.615406e+02	3.393735e+01	1.502591e+00	4.330846e-03
967500	-1.049173e+05	-1.605108e+02	3.356165e+01	1.489949e+00	7.097625e-03
968000	-1.049260e+05	-1.641398e+02	3.495658e+01	1.395937e+00	7.384226e-03
968500	-1.049107e+05	-1.632702e+02	3.460120e+01	1.461106e+00	7.657165e-03
969000	-1.049196e+05	-1.630068e+02	3.446166e+01	1.567245e+00	8.022864e-03
969500	-1.049074e+05	-1.590085e+02	3.301774e+01	1.479894e+00	6.448696e-03
970000	-1.049024e+05	-1.631773e+02	3.456954e+01	1.451870e+00	9.329461e-03
970500	-1.049019e+05	-1.611045e+02	3.379454e+01	1.451870e+00	5.367692e-03
971000	-1.049023e+05	-1.597981e+02	3.331526e+01	1.450344e+00	5.381312e-03
971500	-1.049078e+05	-1.633226e+02	3.461606e+01	1.474151e+00	5.644145e-03
972000	-1.049095e+05	-1.579998e+02	3.263315e+01	1.540721e+00	4.501655e-03
972500	-1.049106e+05	-1.607880e+02	3.366495e+01	1.486439e+00	6.826741e-03
973000	-1.049125e+05	-1.652017e+02	3.533426e+01	1.474408e+00	8.544952e-03
973500	-1.049151e+05	-1.632924e+02	3.458947e+01	1.514286e+00	5.937760e-03
974000	-1.049114e+05	-1.606705e+02	3.361144e+01	1.514286e+00	6.418295e-03
974500	-1.049156e+05	-1.598961e+02	3.334773e+01	1.459347e+00	7.180654e-03
975000	-1.049023e+05	-1.626897e+02	3.437438e+01	1.481973e+00	7.172542e-03
975500	-1.049004e+05	-1.639087e+02	3.484592e+01	1.454891e+00	6.855490e-03
976000	-1.049086e+05	-1.602411e+02	3.345679e+01	1.506168e+00	3.750160e-03
976500	-1.048987e+05	-1.652170e+02	3.536020e+01	1.422446e+00	8.496942e-03
977000	-1.049070e+05	-1.655287e+02	3.546660e+01	1.459181e+00	6.136883e-03
977500	-1.049208e+05	-1.581274e+02	3.270303e+01	1.473104e+00	1.198214e-02
978000	-1.049267e+05	-1.599819e+02	3.335734e+01	1.518874e+00	5.300997e-03
978500	-1.049189e+05	-1.576664e+02	3.253297e+01	1.487950e+00	1.086170e-02
979000	-1.049146e+05	-1.636788e+02	3.473971e+01	1.504220e+00	5.994625e-03
979500	-1.049180e+05	-1.545871e+02	3.143745e+01	1.532495e+00	1.047800e-02
980000	-1.049140e+05	-1.535652e+02	3.110485e+01	1.479832e+00	7.044743e-03
980500	-1.049141e+05	-1.591467e+02	3.306778e+01	1.479832e+00	7.487447e-03
981000	-1.049089e+05	-1.619966e+02	3.411284e+01	1.487171e+00	4.766601e-03
981500	-1.049211e+05	-1.587421e+02	3.290660e+01	1.521364e+00	9.234012e-03
982000	-1.049177e+05	-1.620984e+02	3.413604e+01	1.526807e+00	6.303360e-03
982500	-1.049102e+05	-1.642764e+02	3.497523e+01	1.483669e+00	6.303360e-03
983000	-1.049184e+05	-1.603370e+02	3.349305e+01	1.503102e+00	1.030259e-02
983500	-1.049031e+05	-1.589200e+02	3.297739e+01	1.503102e+00	4.652050e-03
984000	-1.049221e+05	-1.614281e+02	3.390718e+01	1.471370e+00	5.486065e-03
984500	-1.049128e+05	-1.599311e+02	3.333621e+01	1.525962e+00	4.219246e-03
985000	-1.049014e+05	-1.630132e+02	3.448021e+01	1.524421e+00	7.405205e-03
985500	-1.049049e+05	-1.621614e+02	3.417072e+01	1.497043e+00	5.300163e-03
986000	-1.049034e+05	-1.601951e+02	3.347882e+01	1.400066e+00	7.569847e-03
986500	-1.049071e+05	-1.644242e+02	3.505834e+01	1.414344e+00	6.791996e-03
987000	-1.049013e+05	-1.645679e+02	3.510631e+01	1.432901e+00	6.321030e-03
987500	-1.049023e+05	-1.622149e+02	3.420172e+01	1.467627e+00	9.084372e-03
988000	-1.049032e+05	-1.638932e+02	3.480472e+01	1.547632e+00	8.003489e-03
988500	-1.049106e+05	-1.638414e+02	3.482596e+01	1.439999e+00	7.026644e-03
989000	-1.049164e+05	-1.643587e+02	3.503120e+01	1.419656e+00	5.011676e-03
989500	-1.049224e+05	-1.633464e+02	3.462970e+01	1.461924e+00	8.333558e-03
990000	-1.049136e+05	-1.608863e+02	3.370519e+01	1.475562e+00	7.864357e-03
990500	-1.049042e+05	-1.593295e+02	3.311200e+01	1.540663e+00	9.465362e-03
991000	-1.049123e+05	-1.641690e+02	3.495125e+01	1.439081e+00	7.123771e-03
991500	-1.049109e+05	-1.600491e+02	3.340113e+01	1.466240e+00	7.288538e-03
992000	-1.049141e+05	-1.644835e+02	3.507418e+01	1.432281e+00	4.929410e-03
992500	-1.049124e+05	-1.633872e+02	3.465370e+01	1.439424e+00	5.988795e-03
993000	-1.049035e+05	-1.616598e+02	3.397499e+01	1.520543e+00	7.691845e-03
993500	-1.049061e+05	-1.604301e+02	3.352399e+01	1.511819e+00	5.826133e-03
994000	-1.049095e+05	-1.596987e+02	3.325185e+01	1.524982e+00	7.155343e-03
994500	-1.049084e+05	-1.593865e+02	3.315071e+01	1.490961e+00	7.275258e-03
995000	-1.049094e+05	-1.628371e+02	3.442648e+01	1.490961e+00	4.596769e-03
995500	-1.049102e+05	-1.586063e+02	3.285140e+01	1.538876e+00	8.075615e-03
996000	-1.049078e+05	-1.596515e+02	3.325042e+01	1.481683e+00	6.308608e-03
996500	-1.049156e+05	-1.632105e+02	3.456536e+01	1.496137e+00	5.262919e-03
997000	-1.049080e+05	-1.603477e+02	3.352390e+01	1.429658e+00	6.270644e-03
997500	-1.049113e+05	-1.603285e+02	3.346552e+01	1.569762e+00	4.201963e-03
998000	-1.049172e+05	-1.615208e+02	3.395933e+01	1.423643e+00	4.201963e-03
998500	-1.049128e+05	-1.625905e+02	3.434276e+01	1.466911e+00	4.081414e-03
[truncated: 7,483 more rows]
