# Supplementary material for: Deep mining reveals the diversity of endogenous viral elements in vertebrate genomes
Source: Nat Microbiol. 2024 Oct 22;9(11):3013–24. doi: 10.1038/s41564-024-01825-4 (PMC11521997; doi:10.1038/s41564-024-01825-4)
Supplement: Supplementary file 4 — RdRp tree run files (Fig. 1a), CLANS analysis data (Fig. 1b) and xlsx file with genomic annotations of sequences (Fig. 1c). [file 41564_2024_1825_MOESM4_ESM.zip › Source_Data_Figure_1/RdRp_tree/Chuviridae_rnapol.nex.run1.p]

[ID: 4492864119]
Gen	LnL	LnPr	TL	alpha	pinvar
0	-1.689056e+05	1.015932e+02	1.780000e+00	1.000000e+00	0.000000e+00
500	-1.183801e+05	-1.880080e+02	4.533227e+01	1.354200e+00	2.942816e-03
1000	-1.123580e+05	-1.682328e+02	3.654319e+01	1.424052e+00	7.698109e-03
1500	-1.085856e+05	-1.697839e+02	3.708062e+01	1.636695e+00	7.046967e-03
2000	-1.068518e+05	-1.612453e+02	3.377827e+01	1.636695e+00	4.842857e-03
2500	-1.059317e+05	-1.629167e+02	3.441926e+01	1.589657e+00	5.868741e-03
3000	-1.054769e+05	-1.686206e+02	3.666170e+01	1.515109e+00	5.868741e-03
3500	-1.052902e+05	-1.673903e+02	3.616899e+01	1.524746e+00	6.429227e-03
4000	-1.051345e+05	-1.651676e+02	3.532022e+01	1.476671e+00	4.021771e-03
4500	-1.050887e+05	-1.601275e+02	3.339924e+01	1.549795e+00	8.728331e-03
5000	-1.050708e+05	-1.602116e+02	3.343003e+01	1.549795e+00	9.173707e-03
5500	-1.050643e+05	-1.607591e+02	3.364662e+01	1.507287e+00	9.173707e-03
6000	-1.049825e+05	-1.621687e+02	3.418583e+01	1.463874e+00	4.790226e-03
6500	-1.049685e+05	-1.627362e+02	3.437028e+01	1.539444e+00	5.373885e-03
7000	-1.049719e+05	-1.622632e+02	3.419293e+01	1.539444e+00	5.372167e-03
7500	-1.049630e+05	-1.610658e+02	3.374284e+01	1.553090e+00	8.118223e-03
8000	-1.049553e+05	-1.611486e+02	3.380465e+01	1.468606e+00	4.476694e-03
8500	-1.049516e+05	-1.605738e+02	3.356755e+01	1.536986e+00	5.078898e-03
9000	-1.049583e+05	-1.668882e+02	3.598896e+01	1.479781e+00	9.023171e-03
9500	-1.049630e+05	-1.632088e+02	3.458010e+01	1.455501e+00	9.025731e-03
10000	-1.049564e+05	-1.632694e+02	3.462574e+01	1.395412e+00	8.266185e-03
10500	-1.049549e+05	-1.704331e+02	3.743760e+01	1.407090e+00	6.222143e-03
11000	-1.049294e+05	-1.643759e+02	3.504261e+01	1.407090e+00	6.222143e-03
11500	-1.049237e+05	-1.642027e+02	3.495193e+01	1.470997e+00	6.222143e-03
12000	-1.049271e+05	-1.620697e+02	3.413732e+01	1.494749e+00	4.243581e-03
12500	-1.049193e+05	-1.621329e+02	3.417474e+01	1.457718e+00	6.499172e-03
13000	-1.049121e+05	-1.655709e+02	3.548353e+01	1.457718e+00	7.445836e-03
13500	-1.049212e+05	-1.631905e+02	3.457355e+01	1.454430e+00	7.165507e-03
14000	-1.049287e+05	-1.611883e+02	3.382459e+01	1.454430e+00	5.313759e-03
14500	-1.049310e+05	-1.607218e+02	3.365236e+01	1.454430e+00	5.313759e-03
15000	-1.049425e+05	-1.617865e+02	3.402038e+01	1.525148e+00	6.681072e-03
15500	-1.049536e+05	-1.639240e+02	3.486858e+01	1.410747e+00	4.998172e-03
16000	-1.049265e+05	-1.591613e+02	3.305668e+01	1.525148e+00	9.036592e-03
16500	-1.049213e+05	-1.623122e+02	3.424172e+01	1.458034e+00	9.362538e-03
17000	-1.049226e+05	-1.611862e+02	3.382250e+01	1.458034e+00	9.669597e-03
17500	-1.049179e+05	-1.610200e+02	3.375024e+01	1.487212e+00	3.911014e-03
18000	-1.049188e+05	-1.614383e+02	3.390510e+01	1.487212e+00	3.911014e-03
18500	-1.049256e+05	-1.632636e+02	3.462814e+01	1.383248e+00	3.911014e-03
19000	-1.049324e+05	-1.628949e+02	3.441855e+01	1.569781e+00	5.648815e-03
19500	-1.049450e+05	-1.610156e+02	3.377213e+01	1.423554e+00	5.661731e-03
20000	-1.049140e+05	-1.640445e+02	3.488833e+01	1.479432e+00	8.004671e-03
20500	-1.049305e+05	-1.623621e+02	3.428496e+01	1.392546e+00	7.113480e-03
21000	-1.049444e+05	-1.597063e+02	3.326663e+01	1.491936e+00	6.608112e-03
21500	-1.049154e+05	-1.598217e+02	3.331021e+01	1.487761e+00	6.577738e-03
22000	-1.049280e+05	-1.625771e+02	3.430794e+01	1.546265e+00	6.106594e-03
22500	-1.049248e+05	-1.633211e+02	3.462958e+01	1.436957e+00	8.522465e-03
23000	-1.049207e+05	-1.670886e+02	3.608464e+01	1.436957e+00	1.007045e-02
23500	-1.049229e+05	-1.617212e+02	3.401897e+01	1.463616e+00	4.874275e-03
24000	-1.049427e+05	-1.611887e+02	3.382422e+01	1.455871e+00	3.967087e-03
24500	-1.049148e+05	-1.634609e+02	3.465717e+01	1.503929e+00	1.086731e-02
25000	-1.049220e+05	-1.598595e+02	3.331812e+01	1.503929e+00	1.086731e-02
25500	-1.049322e+05	-1.600929e+02	3.342156e+01	1.454175e+00	5.970684e-03
26000	-1.049174e+05	-1.579371e+02	3.263504e+01	1.472690e+00	8.409506e-03
26500	-1.049104e+05	-1.611698e+02	3.379706e+01	1.510400e+00	8.409506e-03
27000	-1.049047e+05	-1.619778e+02	3.410704e+01	1.483915e+00	5.270354e-03
27500	-1.049147e+05	-1.604180e+02	3.352980e+01	1.483915e+00	5.270354e-03
28000	-1.049297e+05	-1.610375e+02	3.375585e+01	1.489579e+00	6.120109e-03
28500	-1.049024e+05	-1.598521e+02	3.332723e+01	1.471601e+00	5.067121e-03
29000	-1.049290e+05	-1.635383e+02	3.470907e+01	1.444475e+00	8.742964e-03
29500	-1.049130e+05	-1.595068e+02	3.318584e+01	1.514510e+00	1.051841e-02
30000	-1.049141e+05	-1.591751e+02	3.306551e+01	1.514510e+00	8.453292e-03
30500	-1.049223e+05	-1.642205e+02	3.496848e+01	1.445520e+00	4.723019e-03
31000	-1.049267e+05	-1.644295e+02	3.504843e+01	1.445520e+00	6.932878e-03
31500	-1.049260e+05	-1.616575e+02	3.398826e+01	1.482474e+00	6.694070e-03
32000	-1.049277e+05	-1.605866e+02	3.359500e+01	1.475118e+00	8.453292e-03
32500	-1.049192e+05	-1.609304e+02	3.372338e+01	1.470387e+00	4.710688e-03
33000	-1.049219e+05	-1.630731e+02	3.452320e+01	1.470387e+00	6.253109e-03
33500	-1.049334e+05	-1.618257e+02	3.404451e+01	1.499523e+00	5.302194e-03
34000	-1.049344e+05	-1.634226e+02	3.464112e+01	1.508007e+00	5.302194e-03
34500	-1.049127e+05	-1.612115e+02	3.383177e+01	1.458294e+00	5.843215e-03
35000	-1.049273e+05	-1.612828e+02	3.384480e+01	1.494334e+00	6.868985e-03
35500	-1.049127e+05	-1.641666e+02	3.494299e+01	1.458294e+00	6.143029e-03
36000	-1.049252e+05	-1.583393e+02	3.277498e+01	1.484381e+00	7.503987e-03
36500	-1.049285e+05	-1.579624e+02	3.266018e+01	1.427793e+00	4.963727e-03
37000	-1.049317e+05	-1.627667e+02	3.440520e+01	1.477089e+00	8.886271e-03
37500	-1.049254e+05	-1.600802e+02	3.339679e+01	1.509173e+00	7.306487e-03
38000	-1.049300e+05	-1.589362e+02	3.298104e+01	1.509173e+00	7.257018e-03
38500	-1.049248e+05	-1.627585e+02	3.441006e+01	1.455976e+00	5.875694e-03
39000	-1.049159e+05	-1.628558e+02	3.444667e+01	1.455976e+00	6.571407e-03
39500	-1.049453e+05	-1.610062e+02	3.369753e+01	1.616252e+00	6.227398e-03
40000	-1.049295e+05	-1.588430e+02	3.297549e+01	1.431298e+00	5.400236e-03
40500	-1.049324e+05	-1.639618e+02	3.490371e+01	1.356357e+00	8.411258e-03
41000	-1.049083e+05	-1.596270e+02	3.325357e+01	1.448565e+00	6.925507e-03
41500	-1.049164e+05	-1.646133e+02	3.511771e+01	1.448565e+00	6.925507e-03
42000	-1.049174e+05	-1.643650e+02	3.502367e+01	1.445717e+00	5.244278e-03
42500	-1.049079e+05	-1.623996e+02	3.426258e+01	1.489781e+00	8.667712e-03
43000	-1.049296e+05	-1.593089e+02	3.312240e+01	1.491321e+00	8.812321e-03
43500	-1.049207e+05	-1.624365e+02	3.426135e+01	1.529939e+00	7.010331e-03
44000	-1.049206e+05	-1.616290e+02	3.397986e+01	1.476617e+00	9.098861e-03
44500	-1.049122e+05	-1.611396e+02	3.379836e+01	1.476617e+00	9.098861e-03
45000	-1.049031e+05	-1.611985e+02	3.381243e+01	1.497503e+00	7.707690e-03
45500	-1.049028e+05	-1.601810e+02	3.342585e+01	1.530601e+00	6.135844e-03
46000	-1.049218e+05	-1.593311e+02	3.314206e+01	1.459423e+00	1.105385e-02
46500	-1.049022e+05	-1.592542e+02	3.308917e+01	1.528357e+00	4.137519e-03
47000	-1.049149e+05	-1.595387e+02	3.320371e+01	1.497252e+00	4.137519e-03
47500	-1.049069e+05	-1.634050e+02	3.462406e+01	1.535445e+00	5.063406e-03
48000	-1.049120e+05	-1.618084e+02	3.404973e+01	1.468247e+00	4.649942e-03
48500	-1.049251e+05	-1.611095e+02	3.377481e+01	1.510209e+00	7.816626e-03
49000	-1.049108e+05	-1.600637e+02	3.336612e+01	1.576638e+00	8.221549e-03
49500	-1.049052e+05	-1.627875e+02	3.437556e+01	1.576638e+00	6.321047e-03
50000	-1.049051e+05	-1.622285e+02	3.419173e+01	1.507933e+00	7.784110e-03
50500	-1.049189e+05	-1.576609e+02	3.249886e+01	1.578170e+00	6.972829e-03
51000	-1.049070e+05	-1.611687e+02	3.380091e+01	1.498843e+00	5.654692e-03
51500	-1.049062e+05	-1.621266e+02	3.414131e+01	1.540880e+00	8.464788e-03
52000	-1.049089e+05	-1.617079e+02	3.401110e+01	1.471539e+00	8.231144e-03
52500	-1.049073e+05	-1.596307e+02	3.324869e+01	1.465651e+00	6.142362e-03
53000	-1.049179e+05	-1.596338e+02	3.322282e+01	1.539811e+00	9.958742e-03
53500	-1.049195e+05	-1.596292e+02	3.320294e+01	1.589849e+00	1.104773e-02
54000	-1.049046e+05	-1.628648e+02	3.444458e+01	1.470562e+00	3.712384e-03
54500	-1.049181e+05	-1.590840e+02	3.306154e+01	1.434406e+00	5.661033e-03
55000	-1.049051e+05	-1.586617e+02	3.286202e+01	1.564735e+00	3.808530e-03
55500	-1.049118e+05	-1.589362e+02	3.300378e+01	1.446253e+00	4.910143e-03
56000	-1.049163e+05	-1.567087e+02	3.220386e+01	1.457898e+00	9.812760e-03
56500	-1.049163e+05	-1.601979e+02	3.345969e+01	1.455033e+00	6.435504e-03
57000	-1.049125e+05	-1.614307e+02	3.390027e+01	1.492562e+00	9.159633e-03
57500	-1.049101e+05	-1.615443e+02	3.394186e+01	1.494116e+00	6.773350e-03
58000	-1.049124e+05	-1.599510e+02	3.336256e+01	1.473693e+00	5.372858e-03
58500	-1.049268e+05	-1.589752e+02	3.300646e+01	1.477835e+00	4.978794e-03
59000	-1.049111e+05	-1.616870e+02	3.398887e+01	1.510349e+00	7.464691e-03
59500	-1.049193e+05	-1.621529e+02	3.416881e+01	1.493569e+00	6.551166e-03
60000	-1.049100e+05	-1.598946e+02	3.334035e+01	1.478134e+00	6.916917e-03
60500	-1.049100e+05	-1.610321e+02	3.373472e+01	1.541389e+00	6.457866e-03
61000	-1.049119e+05	-1.611396e+02	3.377442e+01	1.541389e+00	6.457866e-03
61500	-1.049094e+05	-1.605627e+02	3.361199e+01	1.404934e+00	5.575690e-03
62000	-1.049144e+05	-1.630080e+02	3.448420e+01	1.508589e+00	6.827879e-03
62500	-1.049085e+05	-1.577393e+02	3.254941e+01	1.514689e+00	7.607605e-03
63000	-1.049204e+05	-1.617377e+02	3.400687e+01	1.512655e+00	6.568206e-03
63500	-1.049081e+05	-1.629267e+02	3.444572e+01	1.529431e+00	6.568206e-03
64000	-1.049159e+05	-1.618601e+02	3.407844e+01	1.442891e+00	6.509566e-03
64500	-1.049247e+05	-1.573114e+02	3.239661e+01	1.516118e+00	8.946794e-03
65000	-1.049175e+05	-1.591709e+02	3.306340e+01	1.516118e+00	7.076996e-03
65500	-1.049117e+05	-1.608068e+02	3.366093e+01	1.516118e+00	7.076996e-03
66000	-1.049154e+05	-1.578233e+02	3.258843e+01	1.489384e+00	7.076996e-03
66500	-1.049160e+05	-1.587545e+02	3.290715e+01	1.532212e+00	1.072296e-02
67000	-1.049208e+05	-1.578565e+02	3.258707e+01	1.526399e+00	3.775822e-03
67500	-1.049132e+05	-1.579454e+02	3.260863e+01	1.554919e+00	7.195059e-03
68000	-1.049065e+05	-1.577575e+02	3.258139e+01	1.443332e+00	5.713508e-03
68500	-1.049108e+05	-1.567837e+02	3.221355e+01	1.505451e+00	5.713508e-03
69000	-1.049193e+05	-1.619516e+02	3.406839e+01	1.561362e+00	8.780628e-03
69500	-1.049053e+05	-1.611300e+02	3.380931e+01	1.437479e+00	5.713508e-03
70000	-1.049158e+05	-1.581728e+02	3.271063e+01	1.497335e+00	7.577522e-03
70500	-1.049263e+05	-1.618321e+02	3.406633e+01	1.447379e+00	6.042888e-03
71000	-1.049197e+05	-1.619499e+02	3.411025e+01	1.447379e+00	6.042888e-03
71500	-1.049012e+05	-1.577889e+02	3.257674e+01	1.487664e+00	6.579666e-03
72000	-1.049059e+05	-1.589630e+02	3.299789e+01	1.489303e+00	4.303990e-03
72500	-1.049260e+05	-1.577485e+02	3.254872e+01	1.525830e+00	8.960378e-03
73000	-1.049174e+05	-1.611605e+02	3.379952e+01	1.494439e+00	4.170639e-03
73500	-1.049327e+05	-1.584480e+02	3.281416e+01	1.484086e+00	8.643588e-03
74000	-1.049155e+05	-1.620082e+02	3.411137e+01	1.502742e+00	1.022498e-02
74500	-1.049094e+05	-1.626285e+02	3.433569e+01	1.523736e+00	9.851294e-03
75000	-1.049189e+05	-1.629144e+02	3.447238e+01	1.446367e+00	5.329273e-03
75500	-1.049154e+05	-1.572198e+02	3.237549e+01	1.484040e+00	7.200915e-03
76000	-1.049097e+05	-1.586308e+02	3.289540e+01	1.441087e+00	8.901578e-03
76500	-1.049107e+05	-1.599662e+02	3.333933e+01	1.552522e+00	6.974006e-03
77000	-1.049178e+05	-1.619880e+02	3.412045e+01	1.458225e+00	8.948540e-03
77500	-1.048987e+05	-1.624115e+02	3.429151e+01	1.424487e+00	4.669119e-03
78000	-1.049336e+05	-1.565057e+02	3.210543e+01	1.534078e+00	6.605176e-03
78500	-1.049142e+05	-1.614278e+02	3.387553e+01	1.556382e+00	1.012058e-02
79000	-1.049097e+05	-1.580722e+02	3.267247e+01	1.503189e+00	1.012058e-02
79500	-1.049179e+05	-1.620546e+02	3.414159e+01	1.468175e+00	5.354038e-03
80000	-1.049105e+05	-1.591300e+02	3.307000e+01	1.456987e+00	5.820918e-03
80500	-1.049062e+05	-1.594846e+02	3.316703e+01	1.544082e+00	5.820918e-03
81000	-1.049240e+05	-1.623355e+02	3.423590e+01	1.496860e+00	5.820918e-03
81500	-1.049077e+05	-1.615727e+02	3.395002e+01	1.500543e+00	7.812238e-03
82000	-1.049094e+05	-1.608579e+02	3.369445e+01	1.476359e+00	4.051494e-03
82500	-1.049098e+05	-1.647661e+02	3.518735e+01	1.420057e+00	8.300556e-03
83000	-1.049104e+05	-1.628606e+02	3.444830e+01	1.456447e+00	6.629686e-03
83500	-1.049067e+05	-1.633424e+02	3.463026e+01	1.456447e+00	8.748147e-03
84000	-1.049037e+05	-1.619427e+02	3.410534e+01	1.453352e+00	9.515779e-03
84500	-1.049153e+05	-1.630741e+02	3.453517e+01	1.439627e+00	5.642414e-03
85000	-1.049178e+05	-1.614141e+02	3.391379e+01	1.439627e+00	1.049641e-02
85500	-1.049158e+05	-1.597787e+02	3.329976e+01	1.473508e+00	5.783988e-03
86000	-1.049164e+05	-1.589623e+02	3.297479e+01	1.552580e+00	5.203425e-03
86500	-1.049146e+05	-1.617425e+02	3.401684e+01	1.490672e+00	5.459028e-03
87000	-1.049113e+05	-1.618736e+02	3.402873e+01	1.589798e+00	3.810422e-03
87500	-1.049025e+05	-1.612282e+02	3.383961e+01	1.453815e+00	3.810422e-03
88000	-1.049123e+05	-1.640217e+02	3.485211e+01	1.551672e+00	7.419949e-03
88500	-1.049224e+05	-1.549931e+02	3.158992e+01	1.497552e+00	6.459033e-03
89000	-1.049215e+05	-1.592494e+02	3.308463e+01	1.536038e+00	6.875260e-03
89500	-1.049264e+05	-1.627542e+02	3.437833e+01	1.536038e+00	6.875260e-03
90000	-1.049266e+05	-1.560978e+02	3.195758e+01	1.547141e+00	6.935179e-03
90500	-1.049178e+05	-1.559204e+02	3.188990e+01	1.563081e+00	6.935179e-03
91000	-1.049053e+05	-1.595055e+02	3.320331e+01	1.465210e+00	4.285306e-03
91500	-1.049081e+05	-1.602063e+02	3.346778e+01	1.441412e+00	7.039465e-03
92000	-1.048992e+05	-1.585889e+02	3.284654e+01	1.534907e+00	7.412919e-03
92500	-1.049093e+05	-1.578088e+02	3.258783e+01	1.476535e+00	9.672399e-03
93000	-1.049106e+05	-1.584866e+02	3.283073e+01	1.476535e+00	6.920567e-03
93500	-1.049107e+05	-1.606420e+02	3.362035e+01	1.461534e+00	4.832045e-03
94000	-1.049124e+05	-1.606561e+02	3.365351e+01	1.385627e+00	7.757443e-03
94500	-1.049138e+05	-1.615923e+02	3.395852e+01	1.497370e+00	9.183574e-03
95000	-1.049120e+05	-1.589162e+02	3.298477e+01	1.478808e+00	7.626546e-03
95500	-1.049175e+05	-1.581606e+02	3.272655e+01	1.440706e+00	6.666352e-03
96000	-1.049219e+05	-1.607913e+02	3.367795e+01	1.454417e+00	6.666352e-03
96500	-1.049143e+05	-1.539174e+02	3.120151e+01	1.549377e+00	6.702937e-03
97000	-1.049077e+05	-1.576985e+02	3.253161e+01	1.523800e+00	6.751430e-03
97500	-1.049184e+05	-1.605863e+02	3.358393e+01	1.504916e+00	5.478537e-03
98000	-1.049204e+05	-1.615466e+02	3.396343e+01	1.438392e+00	6.587938e-03
98500	-1.049144e+05	-1.600405e+02	3.339335e+01	1.478940e+00	8.545258e-03
99000	-1.049153e+05	-1.621128e+02	3.414860e+01	1.507599e+00	4.738398e-03
99500	-1.049099e+05	-1.591815e+02	3.307035e+01	1.507599e+00	4.738398e-03
100000	-1.049112e+05	-1.587905e+02	3.293191e+01	1.499564e+00	4.738398e-03
100500	-1.049086e+05	-1.625987e+02	3.437992e+01	1.376307e+00	5.308212e-03
101000	-1.049103e+05	-1.636477e+02	3.476819e+01	1.398171e+00	5.308212e-03
101500	-1.049052e+05	-1.659083e+02	3.563262e+01	1.411173e+00	5.308212e-03
102000	-1.049033e+05	-1.632961e+02	3.463578e+01	1.395585e+00	5.308212e-03
102500	-1.049034e+05	-1.601658e+02	3.347037e+01	1.393797e+00	5.308212e-03
103000	-1.049076e+05	-1.595786e+02	3.322062e+01	1.490672e+00	5.308212e-03
103500	-1.049077e+05	-1.615790e+02	3.395232e+01	1.500664e+00	7.579377e-03
104000	-1.049078e+05	-1.599645e+02	3.335751e+01	1.501071e+00	7.579377e-03
104500	-1.049122e+05	-1.622797e+02	3.421555e+01	1.495485e+00	5.202550e-03
105000	-1.049220e+05	-1.585841e+02	3.287147e+01	1.460813e+00	8.313131e-03
105500	-1.049193e+05	-1.604757e+02	3.355135e+01	1.482894e+00	5.704340e-03
106000	-1.049234e+05	-1.573183e+02	3.243107e+01	1.426070e+00	9.125341e-03
106500	-1.049078e+05	-1.627024e+02	3.441372e+01	1.390098e+00	8.223721e-03
107000	-1.049213e+05	-1.601016e+02	3.340645e+01	1.504169e+00	4.407878e-03
107500	-1.049336e+05	-1.601427e+02	3.341432e+01	1.523827e+00	3.133647e-03
108000	-1.049001e+05	-1.626146e+02	3.431508e+01	1.564808e+00	5.412963e-03
108500	-1.049051e+05	-1.640694e+02	3.488721e+01	1.507286e+00	5.412963e-03
109000	-1.049084e+05	-1.624105e+02	3.427694e+01	1.462370e+00	5.412963e-03
109500	-1.049106e+05	-1.602165e+02	3.344534e+01	1.512869e+00	8.010548e-03
110000	-1.049159e+05	-1.605679e+02	3.357185e+01	1.519368e+00	8.010548e-03
110500	-1.049108e+05	-1.623354e+02	3.424253e+01	1.479138e+00	6.340749e-03
111000	-1.049136e+05	-1.617272e+02	3.402970e+01	1.440811e+00	1.167973e-02
111500	-1.048978e+05	-1.613400e+02	3.385465e+01	1.524932e+00	6.442623e-03
112000	-1.049088e+05	-1.582413e+02	3.272575e+01	1.523603e+00	4.142218e-03
112500	-1.049015e+05	-1.630355e+02	3.448891e+01	1.523603e+00	5.654748e-03
113000	-1.049131e+05	-1.635375e+02	3.469705e+01	1.475393e+00	5.855545e-03
113500	-1.049016e+05	-1.627425e+02	3.438182e+01	1.514998e+00	5.076793e-03
114000	-1.049137e+05	-1.599802e+02	3.339866e+01	1.404089e+00	9.444372e-03
114500	-1.049011e+05	-1.662439e+02	3.576686e+01	1.402505e+00	6.208151e-03
115000	-1.049119e+05	-1.590323e+02	3.304606e+01	1.425421e+00	1.060940e-02
115500	-1.049104e+05	-1.648046e+02	3.522784e+01	1.353344e+00	5.258021e-03
116000	-1.048927e+05	-1.591572e+02	3.306540e+01	1.496926e+00	7.277535e-03
116500	-1.049096e+05	-1.645549e+02	3.506460e+01	1.528673e+00	7.145170e-03
117000	-1.049045e+05	-1.583713e+02	3.277336e+01	1.520977e+00	8.394382e-03
117500	-1.049129e+05	-1.602105e+02	3.344074e+01	1.519360e+00	8.394382e-03
118000	-1.049246e+05	-1.604153e+02	3.348507e+01	1.603151e+00	8.927291e-03
118500	-1.048989e+05	-1.603209e+02	3.348284e+01	1.514835e+00	8.509453e-03
119000	-1.048980e+05	-1.610838e+02	3.379165e+01	1.438996e+00	6.073883e-03
119500	-1.049078e+05	-1.627484e+02	3.440635e+01	1.455721e+00	6.073883e-03
120000	-1.049140e+05	-1.624399e+02	3.429044e+01	1.455721e+00	3.154747e-03
120500	-1.049143e+05	-1.598374e+02	3.330395e+01	1.520652e+00	6.064729e-03
121000	-1.049122e+05	-1.597483e+02	3.330128e+01	1.438906e+00	4.527766e-03
121500	-1.049080e+05	-1.653965e+02	3.542324e+01	1.438906e+00	5.529180e-03
122000	-1.049155e+05	-1.659416e+02	3.564812e+01	1.404717e+00	5.529180e-03
122500	-1.049147e+05	-1.640643e+02	3.492336e+01	1.407397e+00	4.007972e-03
123000	-1.049117e+05	-1.654499e+02	3.544259e+01	1.442347e+00	7.481454e-03
123500	-1.049129e+05	-1.618959e+02	3.409199e+01	1.442347e+00	9.851537e-03
124000	-1.049175e+05	-1.582669e+02	3.273347e+01	1.527638e+00	7.296207e-03
124500	-1.049164e+05	-1.618420e+02	3.406997e+01	1.447480e+00	6.089674e-03
125000	-1.049133e+05	-1.583602e+02	3.278251e+01	1.484362e+00	5.678011e-03
125500	-1.049002e+05	-1.609332e+02	3.371363e+01	1.499644e+00	5.555016e-03
126000	-1.049092e+05	-1.583223e+02	3.278659e+01	1.435054e+00	5.555016e-03
126500	-1.049128e+05	-1.582583e+02	3.275965e+01	1.446128e+00	7.505316e-03
127000	-1.049178e+05	-1.612959e+02	3.384991e+01	1.493694e+00	3.918062e-03
127500	-1.049023e+05	-1.588373e+02	3.294538e+01	1.509062e+00	7.072655e-03
128000	-1.049065e+05	-1.599814e+02	3.334390e+01	1.555210e+00	6.000057e-03
128500	-1.049139e+05	-1.587445e+02	3.294771e+01	1.409736e+00	7.285861e-03
129000	-1.049088e+05	-1.586619e+02	3.287994e+01	1.515109e+00	8.526452e-03
129500	-1.049128e+05	-1.596327e+02	3.321128e+01	1.570435e+00	7.190227e-03
130000	-1.049127e+05	-1.602566e+02	3.350499e+01	1.390165e+00	5.374110e-03
130500	-1.049126e+05	-1.602530e+02	3.349570e+01	1.411928e+00	6.953859e-03
131000	-1.049147e+05	-1.620949e+02	3.417104e+01	1.429686e+00	5.945382e-03
131500	-1.049216e+05	-1.609638e+02	3.374729e+01	1.439059e+00	6.608770e-03
132000	-1.049200e+05	-1.580332e+02	3.265405e+01	1.515679e+00	6.872366e-03
132500	-1.049189e+05	-1.559011e+02	3.189973e+01	1.515679e+00	7.100134e-03
133000	-1.049218e+05	-1.607965e+02	3.367870e+01	1.457611e+00	5.839219e-03
133500	-1.049054e+05	-1.605948e+02	3.360402e+01	1.458723e+00	5.494529e-03
134000	-1.049078e+05	-1.626352e+02	3.439826e+01	1.364055e+00	7.521890e-03
134500	-1.049212e+05	-1.577180e+02	3.253130e+01	1.544165e+00	7.460273e-03
135000	-1.049071e+05	-1.576345e+02	3.250468e+01	1.535355e+00	6.813935e-03
135500	-1.049149e+05	-1.605980e+02	3.358766e+01	1.506416e+00	6.289316e-03
136000	-1.049106e+05	-1.569097e+02	3.223640e+01	1.566798e+00	6.289316e-03
136500	-1.049178e+05	-1.596004e+02	3.322154e+01	1.509966e+00	6.577300e-03
137000	-1.049248e+05	-1.579138e+02	3.264747e+01	1.414684e+00	7.865218e-03
137500	-1.049169e+05	-1.612689e+02	3.382619e+01	1.530693e+00	7.865218e-03
138000	-1.049256e+05	-1.587687e+02	3.293760e+01	1.462044e+00	3.766607e-03
138500	-1.049156e+05	-1.582852e+02	3.275074e+01	1.497816e+00	7.314573e-03
139000	-1.049177e+05	-1.622285e+02	3.421259e+01	1.452187e+00	6.555288e-03
139500	-1.049165e+05	-1.587556e+02	3.293250e+01	1.462976e+00	7.070786e-03
140000	-1.049105e+05	-1.579586e+02	3.263508e+01	1.494182e+00	7.157893e-03
140500	-1.049356e+05	-1.612386e+02	3.382878e+01	1.493475e+00	3.888967e-03
141000	-1.049232e+05	-1.597540e+02	3.329927e+01	1.450102e+00	6.771839e-03
141500	-1.049022e+05	-1.605819e+02	3.359737e+01	1.463943e+00	7.382146e-03
142000	-1.049058e+05	-1.586832e+02	3.288678e+01	1.517470e+00	7.382146e-03
142500	-1.049028e+05	-1.615181e+02	3.393258e+01	1.492939e+00	4.932665e-03
143000	-1.049047e+05	-1.583996e+02	3.279356e+01	1.492939e+00	4.914748e-03
143500	-1.049125e+05	-1.569698e+02	3.228846e+01	1.479607e+00	3.101809e-03
144000	-1.049125e+05	-1.590656e+02	3.301722e+01	1.538500e+00	9.802017e-03
144500	-1.049164e+05	-1.589132e+02	3.295814e+01	1.549541e+00	7.467507e-03
145000	-1.049011e+05	-1.619463e+02	3.411974e+01	1.418339e+00	6.460378e-03
145500	-1.049165e+05	-1.565331e+02	3.214960e+01	1.436161e+00	7.247633e-03
146000	-1.049080e+05	-1.616326e+02	3.399524e+01	1.438860e+00	5.937980e-03
146500	-1.049117e+05	-1.585025e+02	3.285369e+01	1.428683e+00	7.065868e-03
147000	-1.049149e+05	-1.614333e+02	3.389415e+01	1.511695e+00	7.590663e-03
147500	-1.049136e+05	-1.612403e+02	3.384421e+01	1.453503e+00	9.319322e-03
148000	-1.049266e+05	-1.554389e+02	3.171129e+01	1.593706e+00	7.763311e-03
148500	-1.049121e+05	-1.608236e+02	3.367480e+01	1.495320e+00	9.187156e-03
149000	-1.049032e+05	-1.587469e+02	3.293431e+01	1.449304e+00	7.610759e-03
149500	-1.049088e+05	-1.587234e+02	3.288190e+01	1.571209e+00	7.828692e-03
150000	-1.049142e+05	-1.551743e+02	3.164793e+01	1.511430e+00	7.922246e-03
150500	-1.049126e+05	-1.577518e+02	3.257786e+01	1.447451e+00	7.286934e-03
151000	-1.049058e+05	-1.618169e+02	3.405551e+01	1.461176e+00	5.704366e-03
151500	-1.049236e+05	-1.564110e+02	3.208074e+01	1.509586e+00	1.063558e-02
152000	-1.049118e+05	-1.618862e+02	3.409964e+01	1.412148e+00	8.389758e-03
152500	-1.049011e+05	-1.586473e+02	3.289602e+01	1.455897e+00	5.859225e-03
153000	-1.049074e+05	-1.609623e+02	3.374475e+01	1.444434e+00	7.167204e-03
153500	-1.049263e+05	-1.643689e+02	3.503313e+01	1.424882e+00	5.409157e-03
154000	-1.049168e+05	-1.640252e+02	3.485492e+01	1.547742e+00	5.892785e-03
154500	-1.049161e+05	-1.629654e+02	3.447333e+01	1.494843e+00	4.652656e-03
155000	-1.049240e+05	-1.588937e+02	3.296804e+01	1.502706e+00	1.099348e-02
155500	-1.049177e+05	-1.644610e+02	3.506181e+01	1.442071e+00	4.235442e-03
156000	-1.049147e+05	-1.608764e+02	3.372852e+01	1.402426e+00	1.261887e-02
156500	-1.049144e+05	-1.604979e+02	3.356586e+01	1.465638e+00	5.255241e-03
157000	-1.049121e+05	-1.595040e+02	3.316672e+01	1.564349e+00	7.561462e-03
157500	-1.049228e+05	-1.605435e+02	3.358306e+01	1.464497e+00	9.063464e-03
158000	-1.049165e+05	-1.603370e+02	3.349302e+01	1.503229e+00	9.063464e-03
158500	-1.049196e+05	-1.600191e+02	3.340530e+01	1.424874e+00	3.987234e-03
159000	-1.049202e+05	-1.617112e+02	3.403142e+01	1.420195e+00	6.906852e-03
159500	-1.049118e+05	-1.578632e+02	3.261666e+01	1.450241e+00	9.411614e-03
160000	-1.049033e+05	-1.620007e+02	3.412274e+01	1.464761e+00	6.111484e-03
160500	-1.049044e+05	-1.609107e+02	3.371820e+01	1.464761e+00	8.217426e-03
161000	-1.049131e+05	-1.576731e+02	3.255112e+01	1.443672e+00	4.883371e-03
161500	-1.049137e+05	-1.595391e+02	3.318656e+01	1.544849e+00	4.831600e-03
162000	-1.049028e+05	-1.633265e+02	3.465133e+01	1.385013e+00	3.598946e-03
162500	-1.049138e+05	-1.600928e+02	3.340702e+01	1.493863e+00	5.396393e-03
163000	-1.048967e+05	-1.582969e+02	3.274246e+01	1.532588e+00	9.305209e-03
163500	-1.049072e+05	-1.571117e+02	3.234604e+01	1.459042e+00	6.058841e-03
164000	-1.049089e+05	-1.582096e+02	3.273893e+01	1.455153e+00	8.755363e-03
164500	-1.049053e+05	-1.613377e+02	3.387712e+01	1.462085e+00	4.395992e-03
165000	-1.049114e+05	-1.605601e+02	3.359003e+01	1.462085e+00	7.368010e-03
165500	-1.049081e+05	-1.618450e+02	3.406511e+01	1.463526e+00	1.151415e-02
166000	-1.049117e+05	-1.613095e+02	3.383720e+01	1.541623e+00	5.600542e-03
166500	-1.049150e+05	-1.630190e+02	3.451573e+01	1.436048e+00	3.058053e-03
167000	-1.049125e+05	-1.596330e+02	3.324924e+01	1.466440e+00	1.096149e-02
167500	-1.049050e+05	-1.607400e+02	3.366815e+01	1.429697e+00	4.933832e-03
168000	-1.049058e+05	-1.615362e+02	3.394085e+01	1.488831e+00	6.430702e-03
168500	-1.049149e+05	-1.583963e+02	3.281744e+01	1.423192e+00	7.485222e-03
169000	-1.049123e+05	-1.622936e+02	3.424824e+01	1.422033e+00	6.486576e-03
169500	-1.049066e+05	-1.611971e+02	3.381654e+01	1.484959e+00	7.161115e-03
170000	-1.049046e+05	-1.581690e+02	3.271666e+01	1.476636e+00	6.535403e-03
170500	-1.049174e+05	-1.596131e+02	3.323524e+01	1.484959e+00	7.042739e-03
171000	-1.049169e+05	-1.581659e+02	3.273033e+01	1.435482e+00	6.265649e-03
171500	-1.049136e+05	-1.576815e+02	3.251103e+01	1.564576e+00	6.265649e-03
172000	-1.049137e+05	-1.608782e+02	3.370723e+01	1.461935e+00	4.082807e-03
172500	-1.049092e+05	-1.597907e+02	3.328473e+01	1.526715e+00	7.244893e-03
173000	-1.049050e+05	-1.570335e+02	3.229750e+01	1.517850e+00	8.571633e-03
173500	-1.049219e+05	-1.608070e+02	3.368365e+01	1.454701e+00	5.601254e-03
174000	-1.049117e+05	-1.600727e+02	3.341808e+01	1.443554e+00	5.386753e-03
174500	-1.048996e+05	-1.603941e+02	3.352516e+01	1.472665e+00	7.408340e-03
175000	-1.049103e+05	-1.632453e+02	3.460957e+01	1.414017e+00	9.211479e-03
175500	-1.049171e+05	-1.622122e+02	3.421291e+01	1.435035e+00	6.750453e-03
176000	-1.049149e+05	-1.612876e+02	3.386718e+01	1.438749e+00	6.129056e-03
176500	-1.049057e+05	-1.619968e+02	3.411340e+01	1.485842e+00	5.083423e-03
177000	-1.049142e+05	-1.647001e+02	3.517905e+01	1.375647e+00	5.083423e-03
177500	-1.049188e+05	-1.625166e+02	3.429804e+01	1.512154e+00	7.846063e-03
178000	-1.049142e+05	-1.641275e+02	3.493647e+01	1.436266e+00	6.977929e-03
178500	-1.049159e+05	-1.597136e+02	3.326431e+01	1.505615e+00	6.977929e-03
179000	-1.049128e+05	-1.637334e+02	3.475491e+01	1.518795e+00	6.729875e-03
179500	-1.049107e+05	-1.663631e+02	3.580699e+01	1.418918e+00	6.231911e-03
180000	-1.049110e+05	-1.602372e+02	3.343994e+01	1.548234e+00	6.351331e-03
180500	-1.049069e+05	-1.602731e+02	3.348265e+01	1.467542e+00	8.224307e-03
181000	-1.049179e+05	-1.592482e+02	3.312552e+01	1.422073e+00	6.111898e-03
181500	-1.049097e+05	-1.622823e+02	3.422173e+01	1.481511e+00	5.244800e-03
182000	-1.049093e+05	-1.598090e+02	3.327136e+01	1.581740e+00	1.175002e-02
182500	-1.049155e+05	-1.639238e+02	3.483220e+01	1.506047e+00	2.092703e-03
183000	-1.049115e+05	-1.617270e+02	3.401451e+01	1.481397e+00	8.996797e-03
183500	-1.049089e+05	-1.610984e+02	3.376276e+01	1.531760e+00	6.427142e-03
184000	-1.049096e+05	-1.611765e+02	3.379162e+01	1.531760e+00	6.427142e-03
184500	-1.049070e+05	-1.586544e+02	3.288709e+01	1.487810e+00	7.617191e-03
185000	-1.049116e+05	-1.625815e+02	3.435664e+01	1.421032e+00	7.119295e-03
185500	-1.049043e+05	-1.608887e+02	3.368965e+01	1.520082e+00	1.052416e-02
186000	-1.049081e+05	-1.585230e+02	3.283348e+01	1.505382e+00	6.844392e-03
186500	-1.048972e+05	-1.592852e+02	3.311975e+01	1.475003e+00	6.844392e-03
187000	-1.049038e+05	-1.600228e+02	3.340142e+01	1.439139e+00	6.844392e-03
187500	-1.049193e+05	-1.611771e+02	3.379233e+01	1.530419e+00	5.057913e-03
188000	-1.049164e+05	-1.574817e+02	3.246854e+01	1.484107e+00	9.239984e-03
188500	-1.049196e+05	-1.633693e+02	3.462659e+01	1.493029e+00	6.931936e-03
189000	-1.049185e+05	-1.628600e+02	3.445629e+01	1.434697e+00	4.767512e-03
189500	-1.049123e+05	-1.612399e+02	3.383597e+01	1.475305e+00	7.493437e-03
190000	-1.049164e+05	-1.601506e+02	3.342485e+01	1.502869e+00	7.805179e-03
190500	-1.049182e+05	-1.600007e+02	3.336976e+01	1.503715e+00	8.348309e-03
191000	-1.049142e+05	-1.592092e+02	3.308178e+01	1.503715e+00	5.939955e-03
191500	-1.049115e+05	-1.592874e+02	3.315821e+01	1.371142e+00	1.012404e-02
192000	-1.049067e+05	-1.607371e+02	3.364173e+01	1.498613e+00	9.211203e-03
192500	-1.049119e+05	-1.621340e+02	3.417925e+01	1.446795e+00	4.779095e-03
193000	-1.049178e+05	-1.637872e+02	3.477561e+01	1.518144e+00	8.436436e-03
193500	-1.049180e+05	-1.611181e+02	3.378156e+01	1.500552e+00	1.228452e-02
194000	-1.049242e+05	-1.606314e+02	3.363088e+01	1.422316e+00	6.925079e-03
194500	-1.049095e+05	-1.664849e+02	3.586477e+01	1.393072e+00	5.494772e-03
195000	-1.049078e+05	-1.588950e+02	3.298612e+01	1.453937e+00	4.689196e-03
195500	-1.049052e+05	-1.580711e+02	3.268971e+01	1.453937e+00	9.043303e-03
196000	-1.049070e+05	-1.597666e+02	3.328954e+01	1.489405e+00	4.992937e-03
196500	-1.049089e+05	-1.551191e+02	3.163641e+01	1.489405e+00	7.040328e-03
197000	-1.049176e+05	-1.608507e+02	3.367392e+01	1.524810e+00	6.722401e-03
197500	-1.048992e+05	-1.590505e+02	3.302950e+01	1.489405e+00	6.641113e-03
198000	-1.049103e+05	-1.619103e+02	3.407874e+01	1.492252e+00	1.184580e-02
198500	-1.049035e+05	-1.601287e+02	3.341663e+01	1.503463e+00	9.439958e-03
199000	-1.049021e+05	-1.609546e+02	3.370785e+01	1.536670e+00	4.702977e-03
199500	-1.049076e+05	-1.550651e+02	3.160132e+01	1.536670e+00	5.047715e-03
200000	-1.049051e+05	-1.562035e+02	3.199813e+01	1.537286e+00	6.192345e-03
200500	-1.049181e+05	-1.618744e+02	3.403718e+01	1.567930e+00	5.479650e-03
201000	-1.049071e+05	-1.603332e+02	3.348812e+01	1.512706e+00	5.847912e-03
201500	-1.049116e+05	-1.619736e+02	3.413790e+01	1.397084e+00	6.295653e-03
202000	-1.049006e+05	-1.634383e+02	3.468496e+01	1.408043e+00	5.111943e-03
202500	-1.049098e+05	-1.657238e+02	3.554284e+01	1.457701e+00	4.494102e-03
203000	-1.049032e+05	-1.638895e+02	3.484301e+01	1.443311e+00	7.866073e-03
203500	-1.049189e+05	-1.608995e+02	3.369129e+01	1.526502e+00	7.906154e-03
204000	-1.049087e+05	-1.617042e+02	3.402316e+01	1.435351e+00	8.553610e-03
204500	-1.049069e+05	-1.620558e+02	3.413334e+01	1.491466e+00	7.256204e-03
205000	-1.049105e+05	-1.638280e+02	3.481010e+01	1.468328e+00	7.256204e-03
205500	-1.049125e+05	-1.582083e+02	3.272826e+01	1.483576e+00	4.850180e-03
206000	-1.049190e+05	-1.598129e+02	3.329057e+01	1.532838e+00	9.344223e-03
206500	-1.049249e+05	-1.616497e+02	3.400752e+01	1.422900e+00	1.374356e-02
207000	-1.049085e+05	-1.600350e+02	3.339620e+01	1.465695e+00	7.511954e-03
207500	-1.049078e+05	-1.607497e+02	3.363577e+01	1.527381e+00	1.003042e-02
208000	-1.049015e+05	-1.595330e+02	3.316120e+01	1.608603e+00	5.650793e-03
208500	-1.049093e+05	-1.572168e+02	3.234611e+01	1.563927e+00	1.099310e-02
209000	-1.049161e+05	-1.634890e+02	3.467946e+01	1.473262e+00	7.468099e-03
209500	-1.049139e+05	-1.625366e+02	3.431013e+01	1.499950e+00	5.752816e-03
210000	-1.049106e+05	-1.618285e+02	3.405198e+01	1.482266e+00	6.625836e-03
210500	-1.049120e+05	-1.629357e+02	3.446687e+01	1.482266e+00	7.530283e-03
211000	-1.049049e+05	-1.627826e+02	3.441918e+01	1.455820e+00	7.786396e-03
211500	-1.049045e+05	-1.590460e+02	3.302771e+01	1.489862e+00	7.863146e-03
212000	-1.049189e+05	-1.642480e+02	3.494371e+01	1.537815e+00	6.683800e-03
212500	-1.049117e+05	-1.586995e+02	3.289161e+01	1.520361e+00	6.820245e-03
213000	-1.049090e+05	-1.622432e+02	3.419100e+01	1.524583e+00	6.820245e-03
213500	-1.049146e+05	-1.625783e+02	3.433360e+01	1.479153e+00	7.372482e-03
214000	-1.049060e+05	-1.661835e+02	3.575029e+01	1.384535e+00	8.979852e-03
214500	-1.049204e+05	-1.610519e+02	3.374488e+01	1.533642e+00	7.372482e-03
215000	-1.049223e+05	-1.609910e+02	3.372240e+01	1.533642e+00	7.372482e-03
215500	-1.049151e+05	-1.638250e+02	3.482803e+01	1.418213e+00	6.437720e-03
216000	-1.049125e+05	-1.606877e+02	3.361188e+01	1.530300e+00	1.043763e-02
216500	-1.049251e+05	-1.648597e+02	3.523027e+01	1.402125e+00	1.100252e-02
217000	-1.049035e+05	-1.647710e+02	3.517877e+01	1.447302e+00	6.601435e-03
217500	-1.049167e+05	-1.607068e+02	3.363151e+01	1.496008e+00	6.346995e-03
218000	-1.049103e+05	-1.592655e+02	3.309641e+01	1.519654e+00	7.311782e-03
218500	-1.049283e+05	-1.646331e+02	3.512311e+01	1.454303e+00	6.533547e-03
219000	-1.049252e+05	-1.632872e+02	3.457543e+01	1.546234e+00	4.914159e-03
219500	-1.049139e+05	-1.591770e+02	3.306716e+01	1.511833e+00	5.944374e-03
220000	-1.049097e+05	-1.626392e+02	3.433079e+01	1.547532e+00	7.569527e-03
220500	-1.049087e+05	-1.643771e+02	3.498933e+01	1.547532e+00	9.098269e-03
221000	-1.049097e+05	-1.562073e+02	3.200619e+01	1.518063e+00	6.510307e-03
221500	-1.049111e+05	-1.612286e+02	3.385810e+01	1.404243e+00	6.147704e-03
222000	-1.049070e+05	-1.599023e+02	3.330342e+01	1.587024e+00	9.930191e-03
222500	-1.049097e+05	-1.598239e+02	3.329047e+01	1.544123e+00	4.395489e-03
223000	-1.049146e+05	-1.549501e+02	3.156509e+01	1.526187e+00	1.053568e-02
223500	-1.049206e+05	-1.637194e+02	3.478049e+01	1.437488e+00	4.656485e-03
224000	-1.049188e+05	-1.624718e+02	3.430177e+01	1.457463e+00	4.733393e-03
224500	-1.049122e+05	-1.623724e+02	3.426451e+01	1.457463e+00	4.733393e-03
225000	-1.049093e+05	-1.623589e+02	3.426206e+01	1.450479e+00	7.457262e-03
225500	-1.049061e+05	-1.591570e+02	3.304881e+01	1.542520e+00	7.978271e-03
226000	-1.048979e+05	-1.644481e+02	3.505693e+01	1.441947e+00	7.978271e-03
226500	-1.049261e+05	-1.602934e+02	3.347463e+01	1.509742e+00	6.531303e-03
227000	-1.049144e+05	-1.580195e+02	3.263338e+01	1.559787e+00	9.149231e-03
227500	-1.049059e+05	-1.599267e+02	3.335018e+01	1.483267e+00	6.634145e-03
228000	-1.049295e+05	-1.603113e+02	3.348111e+01	1.509960e+00	6.330044e-03
228500	-1.049154e+05	-1.626811e+02	3.437365e+01	1.475313e+00	3.388264e-03
229000	-1.049050e+05	-1.608733e+02	3.368602e+01	1.514595e+00	6.269196e-03
229500	-1.049064e+05	-1.607915e+02	3.364041e+01	1.556542e+00	6.269196e-03
230000	-1.049205e+05	-1.651222e+02	3.530586e+01	1.468464e+00	3.961368e-03
230500	-1.049159e+05	-1.608403e+02	3.368687e+01	1.479298e+00	7.969659e-03
231000	-1.049143e+05	-1.629876e+02	3.448425e+01	1.488087e+00	4.737926e-03
231500	-1.049127e+05	-1.595413e+02	3.319772e+01	1.516366e+00	9.133690e-03
232000	-1.049136e+05	-1.579847e+02	3.263644e+01	1.516366e+00	4.981578e-03
232500	-1.049082e+05	-1.611437e+02	3.379687e+01	1.484828e+00	5.971172e-03
233000	-1.049056e+05	-1.605537e+02	3.357930e+01	1.484828e+00	8.815491e-03
233500	-1.049104e+05	-1.586168e+02	3.286693e+01	1.506145e+00	5.187992e-03
234000	-1.049233e+05	-1.609372e+02	3.374966e+01	1.405973e+00	5.876757e-03
234500	-1.049133e+05	-1.596102e+02	3.324427e+01	1.457269e+00	6.858656e-03
235000	-1.049092e+05	-1.611719e+02	3.379690e+01	1.512867e+00	6.274384e-03
235500	-1.049056e+05	-1.623405e+02	3.424944e+01	1.465749e+00	6.605033e-03
236000	-1.049172e+05	-1.635465e+02	3.471279e+01	1.442817e+00	6.811845e-03
236500	-1.049199e+05	-1.569714e+02	3.226510e+01	1.547242e+00	9.670881e-03
237000	-1.049006e+05	-1.595844e+02	3.325411e+01	1.404470e+00	7.108958e-03
237500	-1.049177e+05	-1.622454e+02	3.417651e+01	1.565491e+00	1.027300e-02
238000	-1.049061e+05	-1.571446e+02	3.232869e+01	1.540885e+00	6.557786e-03
238500	-1.049221e+05	-1.623020e+02	3.421945e+01	1.507343e+00	7.828649e-03
239000	-1.049116e+05	-1.634108e+02	3.463691e+01	1.507343e+00	6.853536e-03
239500	-1.049223e+05	-1.612194e+02	3.382434e+01	1.486270e+00	9.269473e-03
240000	-1.049153e+05	-1.617264e+02	3.401724e+01	1.473518e+00	7.311540e-03
240500	-1.049196e+05	-1.578545e+02	3.260777e+01	1.466422e+00	6.672990e-03
241000	-1.049221e+05	-1.633829e+02	3.462976e+01	1.498292e+00	6.970804e-03
241500	-1.049100e+05	-1.630038e+02	3.449430e+01	1.477614e+00	4.697090e-03
242000	-1.049117e+05	-1.599955e+02	3.336604e+01	1.508658e+00	6.462991e-03
242500	-1.049083e+05	-1.613418e+02	3.385805e+01	1.517641e+00	4.865918e-03
243000	-1.049118e+05	-1.598828e+02	3.332816e+01	1.499718e+00	7.149605e-03
243500	-1.049222e+05	-1.657375e+02	3.555297e+01	1.445318e+00	6.318656e-03
244000	-1.049079e+05	-1.619531e+02	3.409818e+01	1.482948e+00	6.904113e-03
244500	-1.049245e+05	-1.626105e+02	3.434065e+01	1.492582e+00	5.189784e-03
245000	-1.049191e+05	-1.615948e+02	3.396478e+01	1.482948e+00	1.048412e-02
245500	-1.049104e+05	-1.626611e+02	3.434905e+01	1.520859e+00	4.932303e-03
246000	-1.049070e+05	-1.600298e+02	3.338682e+01	1.486071e+00	8.513321e-03
246500	-1.049099e+05	-1.611877e+02	3.379492e+01	1.534019e+00	5.994438e-03
247000	-1.049171e+05	-1.617818e+02	3.401202e+01	1.542960e+00	1.012324e-02
247500	-1.049093e+05	-1.590337e+02	3.301039e+01	1.525440e+00	7.253693e-03
248000	-1.049228e+05	-1.638228e+02	3.480699e+01	1.471278e+00	7.253693e-03
248500	-1.049257e+05	-1.614297e+02	3.390227e+01	1.486254e+00	6.228798e-03
249000	-1.049232e+05	-1.603888e+02	3.353036e+01	1.453272e+00	7.271231e-03
249500	-1.049199e+05	-1.634773e+02	3.468337e+01	1.451223e+00	8.440048e-03
250000	-1.049105e+05	-1.649222e+02	3.524162e+01	1.435157e+00	7.117457e-03
250500	-1.049098e+05	-1.606759e+02	3.366129e+01	1.384271e+00	8.011248e-03
251000	-1.049063e+05	-1.610371e+02	3.374351e+01	1.522553e+00	8.030043e-03
251500	-1.049131e+05	-1.614964e+02	3.392645e+01	1.487718e+00	6.820953e-03
252000	-1.049211e+05	-1.612892e+02	3.383625e+01	1.523861e+00	6.567791e-03
252500	-1.049180e+05	-1.614121e+02	3.389925e+01	1.476722e+00	7.242135e-03
253000	-1.049077e+05	-1.599976e+02	3.339290e+01	1.437270e+00	5.599496e-03
253500	-1.049291e+05	-1.540353e+02	3.125559e+01	1.509485e+00	6.744008e-03
254000	-1.049101e+05	-1.602542e+02	3.347905e+01	1.458507e+00	6.647901e-03
254500	-1.049138e+05	-1.574198e+02	3.244178e+01	1.497475e+00	5.473979e-03
255000	-1.049025e+05	-1.597396e+02	3.328855e+01	1.465079e+00	4.122008e-03
255500	-1.049252e+05	-1.648472e+02	3.517964e+01	1.521278e+00	9.756848e-03
256000	-1.049194e+05	-1.613025e+02	3.384055e+01	1.525530e+00	1.049471e-02
256500	-1.049182e+05	-1.601870e+02	3.345052e+01	1.469182e+00	3.434595e-03
257000	-1.049192e+05	-1.653585e+02	3.538152e+01	1.508851e+00	6.327722e-03
257500	-1.049103e+05	-1.615115e+02	3.392029e+01	1.519433e+00	6.293212e-03
258000	-1.049045e+05	-1.611147e+02	3.380046e+01	1.446071e+00	8.342831e-03
258500	-1.049094e+05	-1.591947e+02	3.308672e+01	1.475597e+00	8.342831e-03
259000	-1.049103e+05	-1.622692e+02	3.423024e+01	1.445684e+00	5.319773e-03
259500	-1.049143e+05	-1.618652e+02	3.407848e+01	1.447907e+00	5.861310e-03
260000	-1.049120e+05	-1.639972e+02	3.488735e+01	1.434715e+00	3.875885e-03
260500	-1.049260e+05	-1.564818e+02	3.210103e+01	1.522652e+00	6.348646e-03
261000	-1.049169e+05	-1.674348e+02	3.623002e+01	1.414834e+00	5.768496e-03
261500	-1.049145e+05	-1.602835e+02	3.348362e+01	1.475298e+00	6.131744e-03
262000	-1.049172e+05	-1.614653e+02	3.391997e+01	1.474159e+00	1.055351e-02
262500	-1.049206e+05	-1.603750e+02	3.354507e+01	1.399394e+00	5.301043e-03
263000	-1.049177e+05	-1.617911e+02	3.402609e+01	1.514372e+00	4.813953e-03
263500	-1.049227e+05	-1.627883e+02	3.443027e+01	1.432006e+00	4.659568e-03
264000	-1.049197e+05	-1.617839e+02	3.405371e+01	1.433040e+00	5.672970e-03
264500	-1.049212e+05	-1.610507e+02	3.377953e+01	1.438655e+00	7.844282e-03
265000	-1.049078e+05	-1.606683e+02	3.366189e+01	1.375023e+00	5.718170e-03
265500	-1.049084e+05	-1.617505e+02	3.404096e+01	1.433911e+00	3.248503e-03
266000	-1.049241e+05	-1.610166e+02	3.375106e+01	1.481581e+00	6.198265e-03
266500	-1.049273e+05	-1.609970e+02	3.377471e+01	1.397982e+00	8.963455e-03
267000	-1.049244e+05	-1.600674e+02	3.340897e+01	1.463135e+00	6.238372e-03
267500	-1.049366e+05	-1.597066e+02	3.326969e+01	1.483858e+00	7.755784e-03
268000	-1.049145e+05	-1.609593e+02	3.374068e+01	1.452431e+00	7.879186e-03
268500	-1.049180e+05	-1.611160e+02	3.379474e+01	1.462833e+00	6.601910e-03
269000	-1.049159e+05	-1.564218e+02	3.206519e+01	1.564611e+00	7.785175e-03
269500	-1.049091e+05	-1.618963e+02	3.407070e+01	1.499891e+00	7.620067e-03
270000	-1.049193e+05	-1.612448e+02	3.385683e+01	1.423897e+00	7.131358e-03
270500	-1.049080e+05	-1.594654e+02	3.316935e+01	1.518499e+00	6.148186e-03
271000	-1.049217e+05	-1.573557e+02	3.241719e+01	1.502484e+00	6.941360e-03
271500	-1.049189e+05	-1.595444e+02	3.322876e+01	1.434120e+00	8.361274e-03
272000	-1.049147e+05	-1.611077e+02	3.377362e+01	1.511620e+00	4.399053e-03
272500	-1.049249e+05	-1.627107e+02	3.439489e+01	1.448454e+00	7.476611e-03
273000	-1.049254e+05	-1.632207e+02	3.456245e+01	1.514071e+00	6.234083e-03
273500	-1.049071e+05	-1.584730e+02	3.279512e+01	1.562014e+00	7.028797e-03
274000	-1.049105e+05	-1.619696e+02	3.408616e+01	1.531713e+00	7.028797e-03
274500	-1.049198e+05	-1.612293e+02	3.382591e+01	1.491866e+00	1.081651e-02
275000	-1.049045e+05	-1.599056e+02	3.336067e+01	1.433463e+00	4.422198e-03
275500	-1.049127e+05	-1.620848e+02	3.414171e+01	1.498072e+00	5.872916e-03
276000	-1.049031e+05	-1.598718e+02	3.333806e+01	1.461623e+00	7.222810e-03
276500	-1.049108e+05	-1.599075e+02	3.335106e+01	1.461623e+00	7.222810e-03
277000	-1.049166e+05	-1.582457e+02	3.272361e+01	1.533978e+00	5.292926e-03
277500	-1.049286e+05	-1.610347e+02	3.375521e+01	1.488453e+00	1.541682e-03
278000	-1.049204e+05	-1.606963e+02	3.365910e+01	1.410606e+00	7.975058e-03
278500	-1.049149e+05	-1.611945e+02	3.382595e+01	1.456946e+00	7.574748e-03
279000	-1.049151e+05	-1.614354e+02	3.390408e+01	1.487033e+00	1.194294e-02
279500	-1.049171e+05	-1.607914e+02	3.366120e+01	1.499969e+00	6.459305e-03
280000	-1.049140e+05	-1.604623e+02	3.354311e+01	1.492016e+00	4.627204e-03
280500	-1.049363e+05	-1.581201e+02	3.270665e+01	1.455721e+00	1.184597e-02
281000	-1.049167e+05	-1.620872e+02	3.415393e+01	1.467721e+00	1.038309e-02
281500	-1.049073e+05	-1.623692e+02	3.427370e+01	1.429667e+00	6.463490e-03
282000	-1.049107e+05	-1.606988e+02	3.362406e+01	1.508258e+00	6.929784e-03
282500	-1.049010e+05	-1.605674e+02	3.359646e+01	1.451945e+00	5.475389e-03
283000	-1.049166e+05	-1.608940e+02	3.370720e+01	1.477852e+00	6.549999e-03
283500	-1.048976e+05	-1.602511e+02	3.346652e+01	1.489553e+00	7.843201e-03
284000	-1.049134e+05	-1.634381e+02	3.466318e+01	1.465273e+00	8.242860e-03
284500	-1.048977e+05	-1.636806e+02	3.474225e+01	1.499400e+00	7.032050e-03
285000	-1.049134e+05	-1.621123e+02	3.413587e+01	1.541214e+00	7.821828e-03
285500	-1.049115e+05	-1.628304e+02	3.444280e+01	1.440917e+00	1.121901e-02
286000	-1.049129e+05	-1.605182e+02	3.358094e+01	1.444878e+00	6.088810e-03
286500	-1.049188e+05	-1.577978e+02	3.258360e+01	1.477417e+00	6.276335e-03
287000	-1.049168e+05	-1.579671e+02	3.264656e+01	1.470586e+00	7.875660e-03
287500	-1.049068e+05	-1.614130e+02	3.391879e+01	1.424969e+00	4.238270e-03
288000	-1.049239e+05	-1.579800e+02	3.263616e+01	1.512477e+00	8.483412e-03
288500	-1.049082e+05	-1.638207e+02	3.480133e+01	1.484079e+00	7.716562e-03
289000	-1.049118e+05	-1.571707e+02	3.237887e+01	1.425465e+00	3.796868e-03
289500	-1.049198e+05	-1.579689e+02	3.263962e+01	1.491751e+00	5.721021e-03
290000	-1.049158e+05	-1.634550e+02	3.465512e+01	1.503428e+00	6.107661e-03
290500	-1.049155e+05	-1.600387e+02	3.339939e+01	1.460626e+00	3.946478e-03
291000	-1.049154e+05	-1.600731e+02	3.337978e+01	1.548658e+00	8.397575e-03
291500	-1.049184e+05	-1.630208e+02	3.452439e+01	1.414943e+00	8.362770e-03
292000	-1.049048e+05	-1.634463e+02	3.466258e+01	1.475098e+00	3.225210e-03
292500	-1.048968e+05	-1.631374e+02	3.454570e+01	1.475098e+00	5.330484e-03
293000	-1.049061e+05	-1.615984e+02	3.397885e+01	1.448704e+00	5.221069e-03
293500	-1.049080e+05	-1.593633e+02	3.312232e+01	1.546034e+00	8.582602e-03
294000	-1.049177e+05	-1.614714e+02	3.390593e+01	1.518049e+00	5.596890e-03
294500	-1.049170e+05	-1.622979e+02	3.421995e+01	1.501891e+00	7.951205e-03
295000	-1.049168e+05	-1.598153e+02	3.331034e+01	1.481069e+00	6.556557e-03
295500	-1.049182e+05	-1.616400e+02	3.398176e+01	1.482444e+00	9.511873e-03
296000	-1.049104e+05	-1.620636e+02	3.413219e+01	1.502356e+00	4.357674e-03
296500	-1.049140e+05	-1.632380e+02	3.459587e+01	1.442986e+00	4.099429e-03
297000	-1.049195e+05	-1.609019e+02	3.370488e+01	1.492014e+00	5.648387e-03
297500	-1.049196e+05	-1.629866e+02	3.449683e+01	1.453724e+00	5.060608e-03
298000	-1.049173e+05	-1.581077e+02	3.270293e+01	1.453724e+00	3.777232e-03
298500	-1.049200e+05	-1.628240e+02	3.443556e+01	1.453724e+00	7.247253e-03
299000	-1.049189e+05	-1.594363e+02	3.316249e+01	1.508286e+00	9.018834e-03
299500	-1.049182e+05	-1.588509e+02	3.293838e+01	1.542066e+00	4.801453e-03
300000	-1.049266e+05	-1.601491e+02	3.344673e+01	1.441633e+00	7.749204e-03
300500	-1.049135e+05	-1.635473e+02	3.470080e+01	1.475217e+00	6.781615e-03
301000	-1.049129e+05	-1.630822e+02	3.453586e+01	1.445892e+00	5.480911e-03
301500	-1.049221e+05	-1.598012e+02	3.329152e+01	1.518608e+00	5.237406e-03
302000	-1.049132e+05	-1.596185e+02	3.322004e+01	1.532111e+00	1.158782e-02
302500	-1.049167e+05	-1.607561e+02	3.366902e+01	1.443487e+00	4.535182e-03
303000	-1.049277e+05	-1.606931e+02	3.364845e+01	1.436359e+00	3.199045e-03
303500	-1.049096e+05	-1.616588e+02	3.399301e+01	1.470999e+00	2.819037e-03
304000	-1.049110e+05	-1.641804e+02	3.492960e+01	1.507145e+00	4.788693e-03
304500	-1.049030e+05	-1.629994e+02	3.449564e+01	1.469708e+00	8.027423e-03
305000	-1.049114e+05	-1.596713e+02	3.325343e+01	1.493187e+00	5.132002e-03
305500	-1.049073e+05	-1.644755e+02	3.506182e+01	1.456580e+00	4.838666e-03
306000	-1.049222e+05	-1.606116e+02	3.354747e+01	1.629394e+00	4.607682e-03
306500	-1.049162e+05	-1.627166e+02	3.438690e+01	1.475615e+00	7.304130e-03
307000	-1.049192e+05	-1.620787e+02	3.415131e+01	1.466248e+00	7.974404e-03
307500	-1.049233e+05	-1.626731e+02	3.438056e+01	1.449020e+00	1.069310e-02
308000	-1.049146e+05	-1.609392e+02	3.373086e+01	1.458877e+00	6.076205e-03
308500	-1.049160e+05	-1.648858e+02	3.520138e+01	1.503334e+00	3.687255e-03
309000	-1.049079e+05	-1.623624e+02	3.428771e+01	1.385575e+00	5.938803e-03
309500	-1.049319e+05	-1.579647e+02	3.256897e+01	1.685276e+00	4.528346e-03
310000	-1.049237e+05	-1.591350e+02	3.307762e+01	1.440947e+00	7.937954e-03
310500	-1.049318e+05	-1.624179e+02	3.428776e+01	1.440947e+00	6.214543e-03
311000	-1.049000e+05	-1.600540e+02	3.338366e+01	1.518914e+00	7.120275e-03
311500	-1.049165e+05	-1.617369e+02	3.400810e+01	1.508602e+00	5.061012e-03
312000	-1.049047e+05	-1.646359e+02	3.513531e+01	1.425301e+00	6.295008e-03
312500	-1.049065e+05	-1.594801e+02	3.319165e+01	1.471851e+00	6.295008e-03
313000	-1.049145e+05	-1.594413e+02	3.316958e+01	1.493742e+00	6.708549e-03
313500	-1.049160e+05	-1.611384e+02	3.380571e+01	1.455612e+00	7.517429e-03
314000	-1.049091e+05	-1.627624e+02	3.438921e+01	1.515267e+00	5.411289e-03
314500	-1.049129e+05	-1.639278e+02	3.485406e+01	1.452676e+00	5.411289e-03
315000	-1.049124e+05	-1.616880e+02	3.401090e+01	1.452141e+00	7.970019e-03
315500	-1.049092e+05	-1.625304e+02	3.429990e+01	1.521036e+00	6.550055e-03
316000	-1.049009e+05	-1.610792e+02	3.377139e+01	1.489211e+00	8.069518e-03
316500	-1.049000e+05	-1.619608e+02	3.410575e+01	1.470396e+00	8.069518e-03
317000	-1.049158e+05	-1.616716e+02	3.400486e+01	1.451946e+00	1.020874e-02
317500	-1.049266e+05	-1.611009e+02	3.379058e+01	1.458963e+00	9.054467e-03
318000	-1.049283e+05	-1.606851e+02	3.358463e+01	1.601736e+00	4.941805e-03
318500	-1.049216e+05	-1.589517e+02	3.299354e+01	1.490029e+00	6.978554e-03
319000	-1.049085e+05	-1.612091e+02	3.379854e+01	1.545611e+00	7.277579e-03
319500	-1.049131e+05	-1.610408e+02	3.378352e+01	1.417940e+00	9.184304e-03
320000	-1.049158e+05	-1.608602e+02	3.369945e+01	1.465011e+00	7.277579e-03
320500	-1.049289e+05	-1.620957e+02	3.416380e+01	1.449816e+00	7.277579e-03
321000	-1.049250e+05	-1.597918e+02	3.330280e+01	1.478258e+00	5.772636e-03
321500	-1.049202e+05	-1.633114e+02	3.462438e+01	1.440964e+00	6.650680e-03
322000	-1.049020e+05	-1.617858e+02	3.405797e+01	1.423587e+00	5.131415e-03
322500	-1.048991e+05	-1.614625e+02	3.390956e+01	1.499334e+00	8.634648e-03
323000	-1.049057e+05	-1.618044e+02	3.404274e+01	1.483037e+00	5.543135e-03
323500	-1.049091e+05	-1.636603e+02	3.474075e+01	1.483037e+00	4.517098e-03
324000	-1.049129e+05	-1.608071e+02	3.369914e+01	1.412827e+00	8.732112e-03
324500	-1.049041e+05	-1.614887e+02	3.394165e+01	1.439103e+00	7.071471e-03
325000	-1.049077e+05	-1.617790e+02	3.404953e+01	1.439328e+00	4.585512e-03
325500	-1.049121e+05	-1.600104e+02	3.336939e+01	1.514428e+00	5.772853e-03
326000	-1.049219e+05	-1.629308e+02	3.447968e+01	1.443430e+00	5.192327e-03
326500	-1.049140e+05	-1.600443e+02	3.343338e+01	1.373310e+00	7.389138e-03
327000	-1.049183e+05	-1.622086e+02	3.417176e+01	1.541424e+00	9.684684e-03
327500	-1.049129e+05	-1.604367e+02	3.354125e+01	1.471488e+00	4.495777e-03
328000	-1.049283e+05	-1.615304e+02	3.395766e+01	1.437685e+00	6.425365e-03
328500	-1.049123e+05	-1.591781e+02	3.304969e+01	1.561192e+00	7.625040e-03
329000	-1.049138e+05	-1.627722e+02	3.438349e+01	1.540279e+00	6.245384e-03
329500	-1.049184e+05	-1.573633e+02	3.242022e+01	1.501562e+00	6.661602e-03
330000	-1.049117e+05	-1.575966e+02	3.247982e+01	1.567347e+00	8.105481e-03
330500	-1.049047e+05	-1.602064e+02	3.343502e+01	1.530967e+00	8.451319e-03
331000	-1.049286e+05	-1.605744e+02	3.357308e+01	1.522507e+00	7.227945e-03
331500	-1.049102e+05	-1.595139e+02	3.320391e+01	1.471942e+00	6.193268e-03
332000	-1.049172e+05	-1.628196e+02	3.442440e+01	1.478909e+00	5.648151e-03
332500	-1.049118e+05	-1.594714e+02	3.319055e+01	1.466119e+00	4.639557e-03
333000	-1.049153e+05	-1.616266e+02	3.398285e+01	1.466119e+00	3.692505e-03
333500	-1.049184e+05	-1.649818e+02	3.526921e+01	1.423119e+00	3.830187e-03
334000	-1.049137e+05	-1.603093e+02	3.350515e+01	1.442401e+00	3.973986e-03
334500	-1.049096e+05	-1.606593e+02	3.361800e+01	1.485240e+00	3.782391e-03
335000	-1.049238e+05	-1.574322e+02	3.243933e+01	1.516681e+00	7.823833e-03
335500	-1.049123e+05	-1.630296e+02	3.451392e+01	1.451469e+00	1.701977e-03
336000	-1.049144e+05	-1.640192e+02	3.489054e+01	1.448329e+00	4.219240e-03
336500	-1.049123e+05	-1.598220e+02	3.333481e+01	1.420669e+00	6.173299e-03
337000	-1.049107e+05	-1.633058e+02	3.463111e+01	1.417621e+00	5.497533e-03
337500	-1.049201e+05	-1.639769e+02	3.486087e+01	1.483891e+00	6.552513e-03
338000	-1.049205e+05	-1.605595e+02	3.358511e+01	1.474855e+00	6.077219e-03
338500	-1.049204e+05	-1.586109e+02	3.285549e+01	1.532077e+00	5.944238e-03
339000	-1.049165e+05	-1.610977e+02	3.376237e+01	1.532077e+00	7.977943e-03
339500	-1.049107e+05	-1.643070e+02	3.501446e+01	1.411696e+00	8.385794e-03
340000	-1.049109e+05	-1.640582e+02	3.489377e+01	1.478885e+00	6.303868e-03
340500	-1.049092e+05	-1.581389e+02	3.267686e+01	1.557647e+00	8.555204e-03
341000	-1.049162e+05	-1.600213e+02	3.339327e+01	1.459962e+00	8.311530e-03
341500	-1.049094e+05	-1.607849e+02	3.364739e+01	1.531004e+00	5.493063e-03
342000	-1.049088e+05	-1.591215e+02	3.305921e+01	1.478281e+00	6.011506e-03
342500	-1.049243e+05	-1.603766e+02	3.350065e+01	1.521960e+00	9.500908e-03
343000	-1.049160e+05	-1.615864e+02	3.398314e+01	1.425161e+00	6.011506e-03
343500	-1.049036e+05	-1.609761e+02	3.377393e+01	1.379233e+00	6.772384e-03
344000	-1.049050e+05	-1.622379e+02	3.419068e+01	1.520084e+00	8.319814e-03
344500	-1.049135e+05	-1.593532e+02	3.312622e+01	1.525174e+00	7.633818e-03
345000	-1.049159e+05	-1.608354e+02	3.369544e+01	1.451159e+00	5.984534e-03
345500	-1.049097e+05	-1.615012e+02	3.391925e+01	1.511995e+00	6.293615e-03
346000	-1.049267e+05	-1.559824e+02	3.191104e+01	1.564697e+00	8.282160e-03
346500	-1.049026e+05	-1.608543e+02	3.367848e+01	1.515983e+00	3.920797e-03
347000	-1.049197e+05	-1.628562e+02	3.446176e+01	1.416404e+00	5.575110e-03
347500	-1.049037e+05	-1.587965e+02	3.293547e+01	1.495675e+00	7.090393e-03
348000	-1.049199e+05	-1.624599e+02	3.429129e+01	1.473498e+00	6.596472e-03
348500	-1.049072e+05	-1.624344e+02	3.429445e+01	1.439589e+00	5.802222e-03
349000	-1.049269e+05	-1.606654e+02	3.360445e+01	1.528150e+00	1.001729e-02
349500	-1.049184e+05	-1.628303e+02	3.441864e+01	1.504977e+00	6.241174e-03
350000	-1.049218e+05	-1.609871e+02	3.371780e+01	1.542223e+00	1.205873e-02
350500	-1.049140e+05	-1.604222e+02	3.353367e+01	1.477603e+00	7.100844e-03
351000	-1.049076e+05	-1.588891e+02	3.298510e+01	1.450865e+00	5.324027e-03
351500	-1.049050e+05	-1.622594e+02	3.422240e+01	1.456830e+00	6.737660e-03
352000	-1.049008e+05	-1.619811e+02	3.410059e+01	1.504494e+00	6.737660e-03
352500	-1.048994e+05	-1.601215e+02	3.340210e+01	1.535990e+00	1.063672e-02
353000	-1.049168e+05	-1.637184e+02	3.477882e+01	1.440923e+00	5.714076e-03
353500	-1.049220e+05	-1.620853e+02	3.416323e+01	1.440923e+00	8.526588e-03
354000	-1.049235e+05	-1.544259e+02	3.139650e+01	1.490112e+00	5.530896e-03
354500	-1.049138e+05	-1.598893e+02	3.333403e+01	1.490112e+00	5.173771e-03
355000	-1.049029e+05	-1.582212e+02	3.272964e+01	1.492678e+00	5.199894e-03
355500	-1.049002e+05	-1.597676e+02	3.329425e+01	1.477451e+00	7.846572e-03
356000	-1.049202e+05	-1.614565e+02	3.391545e+01	1.477497e+00	7.196176e-03
356500	-1.049228e+05	-1.587709e+02	3.292579e+01	1.496943e+00	4.843770e-03
357000	-1.049098e+05	-1.583746e+02	3.278927e+01	1.479958e+00	9.904922e-03
357500	-1.049162e+05	-1.608882e+02	3.371076e+01	1.462400e+00	6.035177e-03
358000	-1.049081e+05	-1.591906e+02	3.308151e+01	1.485824e+00	6.580920e-03
358500	-1.049070e+05	-1.597406e+02	3.326596e+01	1.528083e+00	8.946747e-03
359000	-1.049174e+05	-1.603186e+02	3.349353e+01	1.483438e+00	9.151733e-03
359500	-1.049052e+05	-1.598616e+02	3.332050e+01	1.499464e+00	8.534870e-03
360000	-1.049131e+05	-1.590323e+02	3.301841e+01	1.501925e+00	6.923097e-03
360500	-1.049145e+05	-1.624810e+02	3.430023e+01	1.470741e+00	6.148083e-03
361000	-1.049116e+05	-1.642815e+02	3.499054e+01	1.448731e+00	5.710554e-03
361500	-1.049106e+05	-1.607778e+02	3.367918e+01	1.437616e+00	6.762587e-03
362000	-1.049137e+05	-1.614219e+02	3.391741e+01	1.437616e+00	1.008861e-02
362500	-1.049154e+05	-1.600483e+02	3.341627e+01	1.424099e+00	5.372777e-03
363000	-1.049077e+05	-1.600629e+02	3.341344e+01	1.446358e+00	6.491520e-03
363500	-1.049166e+05	-1.593139e+02	3.309159e+01	1.581305e+00	7.971084e-03
364000	-1.049052e+05	-1.635937e+02	3.472490e+01	1.458135e+00	5.654876e-03
364500	-1.049144e+05	-1.595482e+02	3.319795e+01	1.522573e+00	8.364834e-03
365000	-1.049148e+05	-1.593117e+02	3.314057e+01	1.444121e+00	7.787109e-03
365500	-1.049087e+05	-1.581205e+02	3.265937e+01	1.588088e+00	7.787109e-03
366000	-1.049156e+05	-1.561946e+02	3.197461e+01	1.595412e+00	4.241550e-03
366500	-1.049119e+05	-1.590079e+02	3.302309e+01	1.464544e+00	6.463018e-03
367000	-1.049225e+05	-1.567212e+02	3.216622e+01	1.577033e+00	7.026997e-03
367500	-1.049091e+05	-1.593639e+02	3.314824e+01	1.475113e+00	7.855781e-03
368000	-1.049231e+05	-1.618602e+02	3.408046e+01	1.437549e+00	6.463018e-03
368500	-1.049190e+05	-1.559133e+02	3.189068e+01	1.553829e+00	5.691975e-03
369000	-1.049091e+05	-1.591611e+02	3.305592e+01	1.527008e+00	8.983734e-03
369500	-1.049083e+05	-1.563802e+02	3.207543e+01	1.493918e+00	4.647080e-03
370000	-1.049132e+05	-1.593246e+02	3.313039e+01	1.485005e+00	4.429152e-03
370500	-1.049265e+05	-1.589275e+02	3.298621e+01	1.486133e+00	5.289555e-03
371000	-1.049157e+05	-1.601005e+02	3.342230e+01	1.459734e+00	4.427803e-03
371500	-1.049221e+05	-1.561497e+02	3.199086e+01	1.504187e+00	8.317072e-03
372000	-1.049183e+05	-1.580028e+02	3.262250e+01	1.573510e+00	7.307381e-03
372500	-1.049193e+05	-1.589778e+02	3.300309e+01	1.489785e+00	7.581500e-03
373000	-1.049142e+05	-1.601792e+02	3.344160e+01	1.485793e+00	1.000855e-02
373500	-1.049198e+05	-1.613073e+02	3.386448e+01	1.465712e+00	4.895252e-03
374000	-1.049226e+05	-1.616651e+02	3.399093e+01	1.482925e+00	5.479904e-03
374500	-1.049214e+05	-1.593549e+02	3.315512e+01	1.447181e+00	1.145095e-02
375000	-1.049163e+05	-1.585592e+02	3.284579e+01	1.507332e+00	1.186230e-02
375500	-1.049193e+05	-1.576302e+02	3.251098e+01	1.513385e+00	6.982435e-03
376000	-1.049064e+05	-1.566372e+02	3.216805e+01	1.487838e+00	6.466768e-03
376500	-1.049146e+05	-1.612233e+02	3.384677e+01	1.429506e+00	8.157627e-03
377000	-1.049121e+05	-1.620449e+02	3.414696e+01	1.444104e+00	7.819293e-03
377500	-1.049285e+05	-1.628191e+02	3.440690e+01	1.524917e+00	4.182631e-03
378000	-1.049100e+05	-1.579087e+02	3.259494e+01	1.556577e+00	3.539826e-03
378500	-1.049117e+05	-1.591658e+02	3.309411e+01	1.426238e+00	4.986513e-03
379000	-1.049182e+05	-1.567426e+02	3.220703e+01	1.482856e+00	8.112135e-03
379500	-1.049098e+05	-1.566171e+02	3.213874e+01	1.550941e+00	4.402846e-03
380000	-1.049156e+05	-1.590693e+02	3.301951e+01	1.535869e+00	7.357654e-03
380500	-1.049230e+05	-1.641531e+02	3.493192e+01	1.473824e+00	7.363369e-03
381000	-1.049183e+05	-1.618333e+02	3.406023e+01	1.464973e+00	3.554769e-03
381500	-1.049179e+05	-1.590787e+02	3.302718e+01	1.524053e+00	7.542879e-03
382000	-1.049130e+05	-1.604626e+02	3.354227e+01	1.494570e+00	5.418173e-03
382500	-1.049049e+05	-1.567368e+02	3.218441e+01	1.541063e+00	5.595244e-03
383000	-1.049185e+05	-1.597676e+02	3.327921e+01	1.518729e+00	5.194430e-03
383500	-1.049289e+05	-1.613383e+02	3.389529e+01	1.413622e+00	8.001538e-03
384000	-1.049059e+05	-1.619310e+02	3.410518e+01	1.442065e+00	3.340641e-03
384500	-1.049126e+05	-1.614272e+02	3.391570e+01	1.447542e+00	4.988770e-03
385000	-1.049149e+05	-1.593462e+02	3.313781e+01	1.486173e+00	7.421070e-03
385500	-1.049304e+05	-1.618899e+02	3.408870e+01	1.445167e+00	6.866320e-03
386000	-1.049182e+05	-1.643471e+02	3.502197e+01	1.432225e+00	6.504662e-03
386500	-1.049140e+05	-1.576482e+02	3.252610e+01	1.488992e+00	6.675895e-03
387000	-1.049183e+05	-1.611328e+02	3.381009e+01	1.438161e+00	6.675895e-03
387500	-1.049050e+05	-1.620063e+02	3.411126e+01	1.501068e+00	7.485388e-03
388000	-1.049116e+05	-1.603106e+02	3.350300e+01	1.449579e+00	6.674461e-03
388500	-1.049146e+05	-1.603673e+02	3.350007e+01	1.514275e+00	7.368682e-03
389000	-1.049150e+05	-1.577150e+02	3.255140e+01	1.484873e+00	4.797601e-03
389500	-1.049199e+05	-1.600237e+02	3.339683e+01	1.452640e+00	4.748472e-03
390000	-1.049167e+05	-1.599116e+02	3.336710e+01	1.421814e+00	6.649190e-03
390500	-1.049076e+05	-1.590418e+02	3.301455e+01	1.522095e+00	4.622758e-03
391000	-1.049057e+05	-1.591795e+02	3.306435e+01	1.522095e+00	7.916467e-03
391500	-1.049005e+05	-1.585922e+02	3.289399e+01	1.406417e+00	5.596695e-03
392000	-1.049019e+05	-1.611404e+02	3.377084e+01	1.551858e+00	4.561835e-03
392500	-1.049066e+05	-1.615152e+02	3.394792e+01	1.448796e+00	5.943214e-03
393000	-1.049154e+05	-1.557235e+02	3.182274e+01	1.558439e+00	8.335613e-03
393500	-1.049144e+05	-1.623353e+02	3.426001e+01	1.432320e+00	7.577777e-03
394000	-1.049134e+05	-1.588933e+02	3.297340e+01	1.487382e+00	7.577777e-03
394500	-1.049146e+05	-1.585629e+02	3.285429e+01	1.487382e+00	7.577777e-03
395000	-1.049056e+05	-1.576008e+02	3.250979e+01	1.487382e+00	7.113639e-03
395500	-1.048996e+05	-1.577125e+02	3.254697e+01	1.494703e+00	9.293232e-03
396000	-1.049192e+05	-1.535880e+02	3.112209e+01	1.452158e+00	7.696392e-03
396500	-1.049038e+05	-1.611324e+02	3.382624e+01	1.394073e+00	4.121924e-03
397000	-1.049105e+05	-1.602144e+02	3.347825e+01	1.420885e+00	6.130023e-03
397500	-1.049181e+05	-1.590644e+02	3.302049e+01	1.528201e+00	1.198835e-02
398000	-1.049057e+05	-1.589731e+02	3.300039e+01	1.492466e+00	1.148940e-02
398500	-1.049086e+05	-1.566607e+02	3.217987e+01	1.477867e+00	8.069189e-03
399000	-1.049173e+05	-1.596061e+02	3.321987e+01	1.520223e+00	4.938578e-03
399500	-1.049254e+05	-1.637085e+02	3.476992e+01	1.454450e+00	6.671640e-03
400000	-1.049210e+05	-1.636503e+02	3.473962e+01	1.476029e+00	8.200638e-03
400500	-1.049267e+05	-1.623771e+02	3.423546e+01	1.539657e+00	6.714446e-03
401000	-1.049147e+05	-1.615719e+02	3.396224e+01	1.466922e+00	6.966141e-03
401500	-1.049142e+05	-1.610913e+02	3.377901e+01	1.480651e+00	6.202216e-03
402000	-1.049266e+05	-1.579436e+02	3.264824e+01	1.442306e+00	6.683506e-03
402500	-1.049209e+05	-1.566356e+02	3.214750e+01	1.544533e+00	6.683506e-03
403000	-1.049157e+05	-1.609071e+02	3.372044e+01	1.455054e+00	8.380545e-03
403500	-1.049112e+05	-1.594414e+02	3.319390e+01	1.426925e+00	4.231939e-03
404000	-1.049035e+05	-1.571303e+02	3.234126e+01	1.491068e+00	5.729588e-03
404500	-1.049106e+05	-1.598107e+02	3.329354e+01	1.522556e+00	3.152444e-03
405000	-1.049075e+05	-1.599675e+02	3.338811e+01	1.420216e+00	6.904690e-03
405500	-1.049160e+05	-1.617066e+02	3.401528e+01	1.458987e+00	6.101213e-03
406000	-1.049338e+05	-1.653268e+02	3.539461e+01	1.443224e+00	7.480259e-03
406500	-1.049059e+05	-1.617378e+02	3.402604e+01	1.461203e+00	6.054064e-03
407000	-1.049174e+05	-1.556459e+02	3.181798e+01	1.494457e+00	1.047565e-02
407500	-1.049135e+05	-1.570934e+02	3.231007e+01	1.542184e+00	6.782250e-03
408000	-1.049128e+05	-1.591360e+02	3.306887e+01	1.466122e+00	4.173160e-03
408500	-1.049037e+05	-1.569277e+02	3.227833e+01	1.466122e+00	4.173160e-03
409000	-1.049146e+05	-1.589940e+02	3.299041e+01	1.541068e+00	7.225531e-03
409500	-1.049141e+05	-1.593143e+02	3.309901e+01	1.561291e+00	4.967455e-03
410000	-1.049145e+05	-1.581895e+02	3.272052e+01	1.486385e+00	4.751850e-03
410500	-1.049121e+05	-1.591158e+02	3.305234e+01	1.491619e+00	8.379943e-03
411000	-1.049223e+05	-1.576638e+02	3.253299e+01	1.485217e+00	2.892337e-03
411500	-1.049136e+05	-1.595319e+02	3.321563e+01	1.457669e+00	3.711040e-03
412000	-1.049024e+05	-1.609482e+02	3.374353e+01	1.433603e+00	5.758218e-03
412500	-1.049113e+05	-1.626404e+02	3.435292e+01	1.489761e+00	5.758218e-03
413000	-1.049163e+05	-1.587956e+02	3.292893e+01	1.512933e+00	6.895493e-03
413500	-1.049125e+05	-1.590568e+02	3.301060e+01	1.547957e+00	4.820462e-03
414000	-1.049142e+05	-1.616848e+02	3.401646e+01	1.433979e+00	5.143359e-03
414500	-1.049150e+05	-1.614465e+02	3.393669e+01	1.410271e+00	7.920775e-03
415000	-1.049098e+05	-1.625926e+02	3.436992e+01	1.396772e+00	6.428270e-03
415500	-1.049227e+05	-1.584718e+02	3.282269e+01	1.484167e+00	5.499199e-03
416000	-1.049181e+05	-1.597728e+02	3.329181e+01	1.489409e+00	5.200338e-03
416500	-1.049203e+05	-1.584972e+02	3.282257e+01	1.509838e+00	6.877001e-03
417000	-1.049138e+05	-1.606015e+02	3.358750e+01	1.510399e+00	9.449814e-03
417500	-1.049101e+05	-1.586907e+02	3.290066e+01	1.486414e+00	7.399930e-03
418000	-1.049200e+05	-1.575216e+02	3.245146e+01	1.572055e+00	5.961772e-03
418500	-1.049086e+05	-1.562005e+02	3.200307e+01	1.520190e+00	5.815830e-03
419000	-1.049126e+05	-1.623681e+02	3.426525e+01	1.451107e+00	4.609393e-03
419500	-1.049057e+05	-1.591799e+02	3.307077e+01	1.504820e+00	6.769639e-03
420000	-1.049171e+05	-1.634691e+02	3.467418e+01	1.467223e+00	6.142858e-03
420500	-1.049126e+05	-1.559362e+02	3.189382e+01	1.567696e+00	8.775326e-03
421000	-1.049087e+05	-1.603498e+02	3.349277e+01	1.516696e+00	6.709532e-03
421500	-1.049191e+05	-1.572749e+02	3.241664e+01	1.423245e+00	4.066685e-03
422000	-1.049103e+05	-1.593836e+02	3.317055e+01	1.433443e+00	5.967728e-03
422500	-1.049139e+05	-1.590587e+02	3.304219e+01	1.462559e+00	6.937039e-03
423000	-1.049125e+05	-1.600385e+02	3.337640e+01	1.523341e+00	7.472584e-03
423500	-1.049188e+05	-1.591261e+02	3.308345e+01	1.415992e+00	3.735424e-03
424000	-1.049103e+05	-1.608677e+02	3.370283e+01	1.463400e+00	6.668020e-03
424500	-1.049151e+05	-1.613007e+02	3.386744e+01	1.451140e+00	6.867166e-03
425000	-1.049041e+05	-1.612261e+02	3.385967e+01	1.397562e+00	7.817251e-03
425500	-1.049042e+05	-1.592290e+02	3.310339e+01	1.463864e+00	8.132150e-03
426000	-1.049072e+05	-1.625454e+02	3.431012e+01	1.508739e+00	6.448845e-03
426500	-1.049221e+05	-1.658588e+02	3.558469e+01	1.484956e+00	5.485013e-03
427000	-1.049139e+05	-1.581918e+02	3.271453e+01	1.505369e+00	6.896473e-03
427500	-1.049131e+05	-1.601675e+02	3.340484e+01	1.574551e+00	8.167943e-03
428000	-1.049144e+05	-1.562085e+02	3.200678e+01	1.517548e+00	8.228929e-03
428500	-1.049024e+05	-1.614100e+02	3.389340e+01	1.490436e+00	4.711519e-03
429000	-1.049144e+05	-1.569403e+02	3.230747e+01	1.396399e+00	8.163258e-03
429500	-1.049132e+05	-1.567716e+02	3.222669e+01	1.456169e+00	5.895174e-03
430000	-1.049055e+05	-1.634918e+02	3.467426e+01	1.489701e+00	3.341654e-03
430500	-1.049082e+05	-1.566742e+02	3.218446e+01	1.478383e+00	6.224031e-03
431000	-1.049017e+05	-1.592789e+02	3.309188e+01	1.545541e+00	5.091404e-03
431500	-1.049038e+05	-1.601958e+02	3.343869e+01	1.510317e+00	5.091404e-03
432000	-1.049259e+05	-1.628896e+02	3.444397e+01	1.496939e+00	6.375517e-03
432500	-1.049061e+05	-1.634076e+02	3.467090e+01	1.414423e+00	6.788482e-03
433000	-1.049052e+05	-1.629023e+02	3.446271e+01	1.459976e+00	6.788482e-03
433500	-1.049073e+05	-1.618595e+02	3.407240e+01	1.458508e+00	8.747018e-03
434000	-1.049108e+05	-1.595418e+02	3.321850e+01	1.459675e+00	6.869057e-03
434500	-1.049181e+05	-1.595044e+02	3.319597e+01	1.484278e+00	4.664811e-03
435000	-1.049074e+05	-1.584940e+02	3.281806e+01	1.519177e+00	7.013235e-03
435500	-1.049185e+05	-1.620969e+02	3.417286e+01	1.426821e+00	7.062862e-03
436000	-1.049272e+05	-1.602745e+02	3.348976e+01	1.449611e+00	7.062862e-03
436500	-1.049132e+05	-1.608054e+02	3.370000e+01	1.408790e+00	8.749788e-03
437000	-1.049227e+05	-1.634466e+02	3.467891e+01	1.432247e+00	6.613179e-03
437500	-1.049159e+05	-1.564070e+02	3.206959e+01	1.537273e+00	6.882866e-03
438000	-1.049147e+05	-1.615036e+02	3.391443e+01	1.527334e+00	8.232144e-03
438500	-1.049245e+05	-1.594042e+02	3.317132e+01	1.451903e+00	7.814308e-03
439000	-1.049169e+05	-1.608257e+02	3.370031e+01	1.428219e+00	5.272238e-03
439500	-1.049171e+05	-1.593044e+02	3.312241e+01	1.486826e+00	9.455260e-03
440000	-1.049211e+05	-1.588261e+02	3.294192e+01	1.507415e+00	8.205400e-03
440500	-1.049262e+05	-1.599890e+02	3.340352e+01	1.399646e+00	6.799637e-03
441000	-1.049160e+05	-1.581461e+02	3.268597e+01	1.539432e+00	9.869262e-03
441500	-1.049201e+05	-1.600920e+02	3.342117e+01	1.454353e+00	8.409474e-03
442000	-1.049157e+05	-1.583134e+02	3.276862e+01	1.476212e+00	5.062034e-03
442500	-1.049136e+05	-1.596900e+02	3.325491e+01	1.507852e+00	5.442490e-03
443000	-1.049149e+05	-1.625211e+02	3.432402e+01	1.447446e+00	6.944069e-03
443500	-1.049114e+05	-1.589512e+02	3.298932e+01	1.501247e+00	5.938354e-03
444000	-1.049166e+05	-1.613421e+02	3.386654e+01	1.495026e+00	5.856173e-03
444500	-1.049155e+05	-1.623861e+02	3.429997e+01	1.376594e+00	6.281840e-03
445000	-1.049125e+05	-1.585080e+02	3.282344e+01	1.518229e+00	7.758472e-03
445500	-1.049123e+05	-1.588871e+02	3.299463e+01	1.422478e+00	8.282087e-03
446000	-1.049142e+05	-1.611424e+02	3.380577e+01	1.459400e+00	4.580756e-03
446500	-1.049204e+05	-1.602334e+02	3.346650e+01	1.471928e+00	4.405392e-03
447000	-1.049141e+05	-1.594030e+02	3.316881e+01	1.457656e+00	3.540859e-03
447500	-1.049057e+05	-1.585457e+02	3.285793e+01	1.460073e+00	5.390374e-03
448000	-1.049094e+05	-1.576452e+02	3.251171e+01	1.526377e+00	9.389404e-03
448500	-1.049005e+05	-1.612271e+02	3.383509e+01	1.464915e+00	4.365610e-03
449000	-1.049015e+05	-1.603112e+02	3.347727e+01	1.520365e+00	7.740951e-03
449500	-1.048996e+05	-1.616357e+02	3.398499e+01	1.469534e+00	5.237399e-03
450000	-1.049088e+05	-1.585375e+02	3.285158e+01	1.469534e+00	7.525485e-03
450500	-1.048980e+05	-1.614817e+02	3.391934e+01	1.492230e+00	4.900229e-03
451000	-1.049015e+05	-1.580257e+02	3.266764e+01	1.470259e+00	9.784284e-03
451500	-1.049150e+05	-1.619756e+02	3.409366e+01	1.517553e+00	1.088790e-02
452000	-1.049156e+05	-1.590921e+02	3.306681e+01	1.427981e+00	7.425089e-03
452500	-1.049145e+05	-1.585912e+02	3.285702e+01	1.508075e+00	8.279063e-03
453000	-1.049092e+05	-1.575987e+02	3.252350e+01	1.446805e+00	6.605159e-03
453500	-1.049062e+05	-1.583092e+02	3.277755e+01	1.447109e+00	6.605159e-03
454000	-1.049121e+05	-1.573541e+02	3.240430e+01	1.537232e+00	9.159681e-03
454500	-1.049142e+05	-1.564482e+02	3.208728e+01	1.528222e+00	6.693035e-03
455000	-1.049130e+05	-1.597258e+02	3.327693e+01	1.483176e+00	6.693035e-03
455500	-1.049125e+05	-1.556959e+02	3.184446e+01	1.468617e+00	1.099408e-02
456000	-1.049079e+05	-1.601918e+02	3.343195e+01	1.524763e+00	8.031485e-03
456500	-1.049097e+05	-1.611196e+02	3.379409e+01	1.468223e+00	8.406686e-03
457000	-1.048987e+05	-1.673333e+02	3.618941e+01	1.416073e+00	6.933145e-03
457500	-1.049191e+05	-1.589805e+02	3.299814e+01	1.506149e+00	5.136551e-03
458000	-1.049153e+05	-1.632941e+02	3.460523e+01	1.474262e+00	7.706302e-03
458500	-1.049073e+05	-1.652004e+02	3.533102e+01	1.481443e+00	6.497104e-03
459000	-1.049246e+05	-1.607821e+02	3.364534e+01	1.533778e+00	6.981040e-03
459500	-1.049075e+05	-1.613505e+02	3.387006e+01	1.493891e+00	8.596447e-03
460000	-1.049067e+05	-1.640117e+02	3.488260e+01	1.461644e+00	1.038893e-02
460500	-1.049046e+05	-1.637193e+02	3.474776e+01	1.523537e+00	5.924892e-03
461000	-1.049067e+05	-1.612269e+02	3.382055e+01	1.503979e+00	5.809284e-03
461500	-1.049138e+05	-1.631815e+02	3.454831e+01	1.512230e+00	6.953502e-03
462000	-1.049114e+05	-1.596939e+02	3.325472e+01	1.512230e+00	6.953502e-03
462500	-1.049020e+05	-1.648690e+02	3.520772e+01	1.470071e+00	7.172586e-03
463000	-1.049025e+05	-1.608714e+02	3.368729e+01	1.509258e+00	6.622092e-03
463500	-1.049101e+05	-1.583291e+02	3.277803e+01	1.465655e+00	4.007874e-03
464000	-1.049144e+05	-1.604129e+02	3.353934e+01	1.452818e+00	5.055938e-03
464500	-1.049128e+05	-1.612762e+02	3.381758e+01	1.561306e+00	9.306517e-03
465000	-1.048991e+05	-1.577168e+02	3.256637e+01	1.444681e+00	1.156982e-02
465500	-1.049021e+05	-1.612303e+02	3.382462e+01	1.496419e+00	2.244457e-03
466000	-1.049064e+05	-1.604799e+02	3.357073e+01	1.434415e+00	5.737910e-03
466500	-1.049114e+05	-1.646115e+02	3.510399e+01	1.482547e+00	7.167289e-03
467000	-1.049107e+05	-1.584959e+02	3.285068e+01	1.430400e+00	5.235520e-03
467500	-1.049021e+05	-1.614928e+02	3.391256e+01	1.521608e+00	3.745310e-03
468000	-1.049085e+05	-1.604144e+02	3.353288e+01	1.471953e+00	6.908404e-03
468500	-1.049138e+05	-1.637398e+02	3.476556e+01	1.497167e+00	6.095793e-03
469000	-1.049091e+05	-1.592550e+02	3.309428e+01	1.514998e+00	7.830622e-03
469500	-1.049102e+05	-1.575686e+02	3.249575e+01	1.494576e+00	4.157801e-03
470000	-1.049159e+05	-1.609123e+02	3.372170e+01	1.456835e+00	8.009787e-03
470500	-1.049032e+05	-1.580146e+02	3.266401e+01	1.469304e+00	7.036630e-03
471000	-1.049228e+05	-1.630698e+02	3.451082e+01	1.499902e+00	6.173757e-03
471500	-1.049114e+05	-1.569613e+02	3.225412e+01	1.568229e+00	6.086367e-03
472000	-1.049137e+05	-1.611816e+02	3.380256e+01	1.507280e+00	8.417425e-03
472500	-1.049069e+05	-1.594089e+02	3.315292e+01	1.507280e+00	7.528190e-03
473000	-1.049203e+05	-1.589475e+02	3.298514e+01	1.509091e+00	8.912659e-03
473500	-1.049145e+05	-1.636936e+02	3.477639e+01	1.422523e+00	6.035878e-03
474000	-1.049241e+05	-1.626672e+02	3.435236e+01	1.518098e+00	6.035878e-03
474500	-1.049083e+05	-1.616860e+02	3.400960e+01	1.453646e+00	6.035878e-03
475000	-1.049267e+05	-1.592661e+02	3.312969e+01	1.428416e+00	7.069106e-03
475500	-1.049287e+05	-1.639793e+02	3.485688e+01	1.496750e+00	6.939847e-03
476000	-1.049194e+05	-1.610643e+02	3.377961e+01	1.452051e+00	9.111523e-03
476500	-1.049106e+05	-1.628830e+02	3.441360e+01	1.571022e+00	9.111523e-03
477000	-1.048995e+05	-1.619410e+02	3.410499e+01	1.452573e+00	5.775001e-03
477500	-1.049156e+05	-1.589030e+02	3.297480e+01	1.493204e+00	5.057736e-03
478000	-1.049196e+05	-1.645174e+02	3.508550e+01	1.436666e+00	7.768350e-03
478500	-1.049091e+05	-1.609462e+02	3.373466e+01	1.455596e+00	7.851839e-03
479000	-1.049008e+05	-1.598767e+02	3.333153e+01	1.484385e+00	4.898521e-03
479500	-1.049112e+05	-1.573504e+02	3.243175e+01	1.456230e+00	7.088639e-03
480000	-1.049084e+05	-1.619259e+02	3.408752e+01	1.484385e+00	6.981425e-03
480500	-1.049076e+05	-1.609297e+02	3.372685e+01	1.460273e+00	6.160326e-03
481000	-1.049024e+05	-1.583688e+02	3.278666e+01	1.481361e+00	6.160326e-03
481500	-1.049116e+05	-1.620645e+02	3.414068e+01	1.480518e+00	9.830403e-03
482000	-1.049221e+05	-1.625622e+02	3.432869e+01	1.476095e+00	5.547350e-03
482500	-1.049230e+05	-1.601744e+02	3.345286e+01	1.450169e+00	8.385111e-03
483000	-1.049151e+05	-1.617541e+02	3.402323e+01	1.485116e+00	4.176204e-03
483500	-1.049133e+05	-1.623002e+02	3.422818e+01	1.482214e+00	6.177644e-03
484000	-1.049129e+05	-1.601402e+02	3.346207e+01	1.390793e+00	5.158379e-03
484500	-1.049261e+05	-1.598314e+02	3.332222e+01	1.464609e+00	7.550747e-03
485000	-1.049219e+05	-1.595019e+02	3.317938e+01	1.527364e+00	6.555658e-03
485500	-1.049199e+05	-1.580231e+02	3.264100e+01	1.542089e+00	9.950162e-03
486000	-1.049193e+05	-1.638601e+02	3.481932e+01	1.476210e+00	7.706487e-03
486500	-1.049152e+05	-1.570102e+02	3.227563e+01	1.556329e+00	9.295596e-03
487000	-1.049137e+05	-1.614520e+02	3.392437e+01	1.448972e+00	5.165762e-03
487500	-1.049201e+05	-1.618507e+02	3.407833e+01	1.433833e+00	6.443443e-03
488000	-1.049137e+05	-1.589749e+02	3.299385e+01	1.512390e+00	9.057510e-03
488500	-1.049225e+05	-1.619653e+02	3.410791e+01	1.469113e+00	1.047921e-02
489000	-1.049275e+05	-1.603265e+02	3.348747e+01	1.507883e+00	3.716409e-03
489500	-1.049273e+05	-1.586376e+02	3.285211e+01	1.568184e+00	5.213650e-03
490000	-1.049227e+05	-1.599761e+02	3.337336e+01	1.469217e+00	4.160782e-03
490500	-1.049230e+05	-1.633614e+02	3.463077e+01	1.474117e+00	5.357393e-03
491000	-1.049214e+05	-1.602957e+02	3.345946e+01	1.553426e+00	4.286303e-03
491500	-1.049126e+05	-1.593447e+02	3.315375e+01	1.440804e+00	5.410636e-03
492000	-1.049193e+05	-1.573619e+02	3.241007e+01	1.528797e+00	9.145296e-03
492500	-1.049043e+05	-1.611066e+02	3.377888e+01	1.496343e+00	8.235305e-03
493000	-1.049017e+05	-1.607969e+02	3.367376e+01	1.471390e+00	5.536668e-03
493500	-1.049123e+05	-1.650595e+02	3.530394e+01	1.410755e+00	7.683247e-03
494000	-1.049069e+05	-1.606807e+02	3.362010e+01	1.500965e+00	4.900379e-03
494500	-1.049207e+05	-1.600928e+02	3.342897e+01	1.433848e+00	1.144305e-02
495000	-1.049130e+05	-1.612418e+02	3.381903e+01	1.522960e+00	6.955221e-03
495500	-1.049129e+05	-1.600625e+02	3.337968e+01	1.538312e+00	8.277862e-03
496000	-1.049096e+05	-1.577128e+02	3.253941e+01	1.516232e+00	8.909394e-03
496500	-1.049085e+05	-1.607455e+02	3.365624e+01	1.467525e+00	8.849972e-03
497000	-1.049133e+05	-1.639816e+02	3.487927e+01	1.440334e+00	9.121690e-03
497500	-1.049109e+05	-1.599744e+02	3.335961e+01	1.505199e+00	2.791004e-03
498000	-1.049174e+05	-1.617933e+02	3.403849e+01	1.483349e+00	7.591436e-03
498500	-1.049154e+05	-1.597368e+02	3.328429e+01	1.473995e+00	5.320748e-03
499000	-1.049091e+05	-1.581887e+02	3.271181e+01	1.509916e+00	1.211047e-02
499500	-1.049182e+05	-1.583740e+02	3.275901e+01	1.563584e+00	5.320748e-03
500000	-1.049102e+05	-1.577595e+02	3.253215e+01	1.583266e+00	7.445395e-03
500500	-1.049065e+05	-1.607428e+02	3.365587e+01	1.465896e+00	5.211172e-03
501000	-1.049117e+05	-1.584936e+02	3.283488e+01	1.472081e+00	1.055234e-02
501500	-1.049147e+05	-1.623765e+02	3.424684e+01	1.508643e+00	9.762751e-03
502000	-1.049024e+05	-1.616217e+02	3.396700e+01	1.503842e+00	8.904426e-03
502500	-1.049103e+05	-1.608465e+02	3.368153e+01	1.499928e+00	5.607076e-03
503000	-1.049168e+05	-1.591899e+02	3.306698e+01	1.525241e+00	7.150196e-03
503500	-1.049089e+05	-1.635504e+02	3.469975e+01	1.481105e+00	9.581113e-03
504000	-1.049132e+05	-1.653189e+02	3.539312e+01	1.439242e+00	7.975094e-03
504500	-1.049164e+05	-1.651456e+02	3.531604e+01	1.465437e+00	5.250499e-03
505000	-1.049075e+05	-1.626155e+02	3.433571e+01	1.510750e+00	4.754588e-03
505500	-1.049126e+05	-1.584595e+02	3.283883e+01	1.426949e+00	5.656170e-03
506000	-1.049211e+05	-1.619677e+02	3.412997e+01	1.412411e+00	5.245418e-03
506500	-1.049175e+05	-1.638552e+02	3.482319e+01	1.461089e+00	8.890039e-03
507000	-1.049163e+05	-1.599562e+02	3.334219e+01	1.534632e+00	6.571774e-03
507500	-1.049109e+05	-1.615279e+02	3.393442e+01	1.497817e+00	8.106885e-03
508000	-1.049108e+05	-1.630783e+02	3.453120e+01	1.454343e+00	8.106885e-03
508500	-1.049137e+05	-1.607108e+02	3.364831e+01	1.454343e+00	9.145851e-03
509000	-1.049070e+05	-1.585826e+02	3.284770e+01	1.525366e+00	5.180309e-03
509500	-1.049068e+05	-1.604994e+02	3.354254e+01	1.530677e+00	5.966192e-03
510000	-1.049152e+05	-1.577254e+02	3.255629e+01	1.481497e+00	7.145942e-03
510500	-1.049095e+05	-1.613954e+02	3.391637e+01	1.413892e+00	5.505504e-03
511000	-1.049091e+05	-1.587175e+02	3.291307e+01	1.478798e+00	3.993106e-03
511500	-1.049095e+05	-1.645925e+02	3.512359e+01	1.412436e+00	4.893014e-03
512000	-1.049195e+05	-1.595061e+02	3.316235e+01	1.578527e+00	7.665995e-03
512500	-1.049147e+05	-1.635573e+02	3.471416e+01	1.450084e+00	5.672509e-03
513000	-1.049176e+05	-1.603564e+02	3.351358e+01	1.466574e+00	5.672509e-03
513500	-1.049133e+05	-1.609939e+02	3.375181e+01	1.456883e+00	1.034131e-02
514000	-1.049085e+05	-1.631266e+02	3.455475e+01	1.440294e+00	4.855751e-03
514500	-1.049152e+05	-1.576136e+02	3.249076e+01	1.553549e+00	8.637965e-03
515000	-1.049100e+05	-1.587065e+02	3.289466e+01	1.518843e+00	5.196504e-03
515500	-1.049094e+05	-1.571892e+02	3.235229e+01	1.518843e+00	3.785185e-03
516000	-1.049138e+05	-1.566877e+02	3.218056e+01	1.502870e+00	4.387821e-03
516500	-1.049165e+05	-1.622478e+02	3.417504e+01	1.571902e+00	4.791402e-03
517000	-1.049166e+05	-1.609771e+02	3.372718e+01	1.506786e+00	5.416112e-03
517500	-1.049187e+05	-1.603649e+02	3.350729e+01	1.492173e+00	3.304875e-03
518000	-1.049121e+05	-1.619492e+02	3.408682e+01	1.509511e+00	8.352917e-03
518500	-1.049121e+05	-1.600892e+02	3.340101e+01	1.506635e+00	5.551849e-03
519000	-1.049153e+05	-1.614902e+02	3.392167e+01	1.494400e+00	5.750971e-03
519500	-1.049091e+05	-1.607841e+02	3.366987e+01	1.469196e+00	8.350072e-03
520000	-1.049098e+05	-1.623696e+02	3.425903e+01	1.469196e+00	8.350072e-03
520500	-1.049217e+05	-1.616825e+02	3.402785e+01	1.401128e+00	5.026222e-03
521000	-1.049075e+05	-1.582761e+02	3.273395e+01	1.535539e+00	5.663060e-03
521500	-1.049111e+05	-1.590093e+02	3.302036e+01	1.473491e+00	5.663060e-03
522000	-1.049314e+05	-1.598308e+02	3.331266e+01	1.490184e+00	1.584266e-02
522500	-1.049129e+05	-1.621019e+02	3.416032e+01	1.465310e+00	8.927637e-03
523000	-1.049141e+05	-1.633437e+02	3.463952e+01	1.433357e+00	7.082301e-03
523500	-1.049092e+05	-1.635706e+02	3.471552e+01	1.459761e+00	7.381053e-03
524000	-1.049148e+05	-1.618877e+02	3.408673e+01	1.448255e+00	7.381053e-03
524500	-1.049218e+05	-1.646173e+02	3.512461e+01	1.434621e+00	6.698563e-03
525000	-1.049099e+05	-1.630415e+02	3.453110e+01	1.417870e+00	5.134501e-03
525500	-1.049100e+05	-1.597481e+02	3.329904e+01	1.444819e+00	1.080613e-02
526000	-1.049103e+05	-1.613013e+02	3.387902e+01	1.420468e+00	6.459735e-03
526500	-1.049228e+05	-1.618164e+02	3.406086e+01	1.446395e+00	6.713037e-03
527000	-1.049170e+05	-1.615585e+02	3.396258e+01	1.452571e+00	5.876053e-03
527500	-1.049055e+05	-1.623942e+02	3.425280e+01	1.510488e+00	5.876053e-03
528000	-1.049124e+05	-1.620155e+02	3.411635e+01	1.496715e+00	6.605719e-03
528500	-1.049083e+05	-1.596625e+02	3.326321e+01	1.457540e+00	5.594153e-03
529000	-1.049073e+05	-1.607311e+02	3.365320e+01	1.461401e+00	7.087879e-03
529500	-1.049174e+05	-1.618029e+02	3.402681e+01	1.524279e+00	6.948975e-03
530000	-1.049290e+05	-1.622900e+02	3.421150e+01	1.516558e+00	7.488677e-03
530500	-1.049140e+05	-1.590135e+02	3.304460e+01	1.410727e+00	8.466066e-03
531000	-1.049119e+05	-1.617925e+02	3.405429e+01	1.440103e+00	8.457173e-03
531500	-1.049124e+05	-1.600990e+02	3.340599e+01	1.502844e+00	1.141703e-02
532000	-1.049210e+05	-1.610757e+02	3.376805e+01	1.494749e+00	6.287824e-03
532500	-1.049189e+05	-1.598339e+02	3.332565e+01	1.457707e+00	5.063853e-03
533000	-1.049116e+05	-1.590884e+02	3.302802e+01	1.531368e+00	8.204436e-03
533500	-1.049139e+05	-1.583046e+02	3.274566e+01	1.531368e+00	4.496249e-03
534000	-1.049122e+05	-1.569272e+02	3.227128e+01	1.485637e+00	8.353978e-03
534500	-1.049093e+05	-1.636287e+02	3.474328e+01	1.444768e+00	5.265803e-03
535000	-1.049199e+05	-1.548874e+02	3.156398e+01	1.466676e+00	7.171073e-03
535500	-1.049074e+05	-1.595841e+02	3.321900e+01	1.500654e+00	5.809292e-03
536000	-1.049215e+05	-1.586845e+02	3.288787e+01	1.515719e+00	1.029583e-02
536500	-1.049087e+05	-1.628041e+02	3.442127e+01	1.471783e+00	5.185914e-03
537000	-1.049177e+05	-1.572674e+02	3.239047e+01	1.489449e+00	6.758435e-03
537500	-1.049062e+05	-1.628550e+02	3.446202e+01	1.414420e+00	6.619688e-03
538000	-1.049041e+05	-1.597796e+02	3.328932e+01	1.503045e+00	5.536314e-03
538500	-1.049049e+05	-1.605299e+02	3.359479e+01	1.418896e+00	6.052599e-03
539000	-1.049110e+05	-1.615556e+02	3.395525e+01	1.469390e+00	6.169414e-03
539500	-1.049117e+05	-1.630791e+02	3.453004e+01	1.458231e+00	9.310627e-03
540000	-1.049121e+05	-1.634476e+02	3.466191e+01	1.478141e+00	1.130262e-02
540500	-1.049066e+05	-1.567989e+02	3.224029e+01	1.444978e+00	5.042206e-03
541000	-1.049109e+05	-1.577534e+02	3.258096e+01	1.440412e+00	7.195943e-03
541500	-1.049196e+05	-1.623401e+02	3.426082e+01	1.434987e+00	6.789985e-03
542000	-1.049282e+05	-1.626064e+02	3.433832e+01	1.494659e+00	5.795145e-03
542500	-1.049093e+05	-1.611221e+02	3.378634e+01	1.491610e+00	7.080590e-03
543000	-1.049211e+05	-1.580795e+02	3.267437e+01	1.505251e+00	7.798126e-03
543500	-1.049208e+05	-1.541089e+02	3.126400e+01	1.558560e+00	8.456005e-03
544000	-1.049235e+05	-1.590331e+02	3.300079e+01	1.551370e+00	8.892460e-03
544500	-1.049236e+05	-1.601334e+02	3.340955e+01	1.527525e+00	8.002195e-03
545000	-1.049216e+05	-1.619830e+02	3.410567e+01	1.492784e+00	5.284012e-03
545500	-1.049254e+05	-1.600189e+02	3.336926e+01	1.523249e+00	6.879874e-03
546000	-1.049180e+05	-1.568857e+02	3.224816e+01	1.509490e+00	3.792562e-03
546500	-1.049028e+05	-1.582165e+02	3.272272e+01	1.507238e+00	3.842073e-03
547000	-1.049114e+05	-1.586001e+02	3.286052e+01	1.507238e+00	1.062511e-02
547500	-1.049214e+05	-1.625404e+02	3.434694e+01	1.405771e+00	6.009390e-03
548000	-1.049192e+05	-1.580770e+02	3.266070e+01	1.540897e+00	5.182382e-03
548500	-1.049184e+05	-1.607206e+02	3.364608e+01	1.470300e+00	7.037951e-03
549000	-1.049104e+05	-1.617370e+02	3.402277e+01	1.469291e+00	5.140532e-03
549500	-1.049259e+05	-1.566356e+02	3.216546e+01	1.493621e+00	6.304440e-03
550000	-1.049219e+05	-1.555985e+02	3.179065e+01	1.525472e+00	7.115161e-03
550500	-1.049219e+05	-1.616401e+02	3.399904e+01	1.436112e+00	9.208135e-03
551000	-1.049076e+05	-1.624027e+02	3.427608e+01	1.456844e+00	3.557991e-03
551500	-1.049209e+05	-1.619340e+02	3.413705e+01	1.359751e+00	6.539429e-03
552000	-1.049080e+05	-1.576878e+02	3.255007e+01	1.461395e+00	5.358954e-03
552500	-1.049364e+05	-1.625858e+02	3.433802e+01	1.474884e+00	5.342517e-03
553000	-1.049193e+05	-1.596621e+02	3.326088e+01	1.463552e+00	4.523432e-03
553500	-1.049202e+05	-1.612723e+02	3.384039e+01	1.495751e+00	6.592571e-03
554000	-1.049148e+05	-1.606553e+02	3.361920e+01	1.478019e+00	6.785584e-03
554500	-1.049224e+05	-1.652775e+02	3.536830e+01	1.462021e+00	5.993746e-03
555000	-1.049165e+05	-1.624351e+02	3.427510e+01	1.491871e+00	8.083019e-03
555500	-1.049123e+05	-1.638519e+02	3.483989e+01	1.413946e+00	7.307271e-03
556000	-1.049047e+05	-1.603882e+02	3.349192e+01	1.557390e+00	7.307271e-03
556500	-1.049127e+05	-1.636096e+02	3.471060e+01	1.511743e+00	8.530406e-03
557000	-1.049179e+05	-1.622800e+02	3.423179e+01	1.452368e+00	7.264468e-03
557500	-1.049138e+05	-1.649345e+02	3.523546e+01	1.463465e+00	5.614488e-03
558000	-1.049167e+05	-1.620080e+02	3.411653e+01	1.488733e+00	6.766993e-03
558500	-1.049086e+05	-1.642411e+02	3.496895e+01	1.464829e+00	5.232361e-03
559000	-1.049052e+05	-1.621582e+02	3.417227e+01	1.489636e+00	8.283007e-03
559500	-1.049139e+05	-1.594951e+02	3.321508e+01	1.422454e+00	8.787610e-03
560000	-1.049071e+05	-1.634756e+02	3.469358e+01	1.422597e+00	4.823506e-03
560500	-1.049101e+05	-1.577642e+02	3.254009e+01	1.565729e+00	8.620692e-03
561000	-1.049108e+05	-1.612715e+02	3.383936e+01	1.497750e+00	5.176242e-03
561500	-1.049090e+05	-1.660192e+02	3.568488e+01	1.387898e+00	4.872325e-03
562000	-1.049316e+05	-1.629574e+02	3.448853e+01	1.446534e+00	4.950152e-03
562500	-1.049166e+05	-1.576084e+02	3.252736e+01	1.445629e+00	8.063869e-03
563000	-1.049080e+05	-1.635578e+02	3.472968e+01	1.409702e+00	5.648507e-03
563500	-1.049148e+05	-1.602392e+02	3.346203e+01	1.489974e+00	4.960604e-03
564000	-1.049170e+05	-1.588881e+02	3.296493e+01	1.505703e+00	1.239621e-02
564500	-1.049094e+05	-1.591549e+02	3.307905e+01	1.456959e+00	6.239786e-03
565000	-1.049021e+05	-1.627663e+02	3.442305e+01	1.429264e+00	5.932715e-03
565500	-1.049044e+05	-1.604866e+02	3.354820e+01	1.502398e+00	7.382123e-03
566000	-1.049068e+05	-1.632008e+02	3.456384e+01	1.490464e+00	7.653573e-03
566500	-1.049102e+05	-1.632394e+02	3.459818e+01	1.438205e+00	9.730282e-03
567000	-1.049101e+05	-1.621238e+02	3.416807e+01	1.466476e+00	5.831853e-03
567500	-1.049035e+05	-1.646620e+02	3.515341e+01	1.404356e+00	7.232023e-03
568000	-1.049128e+05	-1.620754e+02	3.414862e+01	1.470134e+00	6.546100e-03
568500	-1.049086e+05	-1.598114e+02	3.329656e+01	1.514973e+00	7.426685e-03
569000	-1.049137e+05	-1.577180e+02	3.257453e+01	1.422979e+00	9.742413e-03
569500	-1.049198e+05	-1.637754e+02	3.479292e+01	1.460877e+00	7.731656e-03
570000	-1.049000e+05	-1.599787e+02	3.336546e+01	1.493476e+00	1.021112e-02
570500	-1.049167e+05	-1.622656e+02	3.420405e+01	1.512059e+00	8.436779e-03
571000	-1.049114e+05	-1.577231e+02	3.256657e+01	1.450442e+00	8.661932e-03
571500	-1.049077e+05	-1.643098e+02	3.499482e+01	1.465837e+00	6.169041e-03
572000	-1.049156e+05	-1.623527e+02	3.422890e+01	1.532809e+00	7.178019e-03
572500	-1.049204e+05	-1.621019e+02	3.416469e+01	1.453603e+00	6.878589e-03
573000	-1.049133e+05	-1.641151e+02	3.490691e+01	1.501324e+00	1.070032e-02
573500	-1.049131e+05	-1.610283e+02	3.376551e+01	1.454161e+00	5.395154e-03
574000	-1.049251e+05	-1.632276e+02	3.461600e+01	1.379369e+00	5.147394e-03
574500	-1.049200e+05	-1.611938e+02	3.382733e+01	1.452592e+00	7.776866e-03
575000	-1.049134e+05	-1.600359e+02	3.337708e+01	1.518817e+00	6.756653e-03
575500	-1.049230e+05	-1.657761e+02	3.553900e+01	1.519881e+00	6.756653e-03
576000	-1.049083e+05	-1.623849e+02	3.425582e+01	1.493146e+00	5.039875e-03
576500	-1.049128e+05	-1.619567e+02	3.407107e+01	1.559275e+00	7.584259e-03
577000	-1.049103e+05	-1.629788e+02	3.445261e+01	1.563281e+00	7.575171e-03
577500	-1.049054e+05	-1.629821e+02	3.447520e+01	1.506631e+00	6.376320e-03
578000	-1.049100e+05	-1.595976e+02	3.324483e+01	1.443161e+00	7.333769e-03
578500	-1.049066e+05	-1.635256e+02	3.470383e+01	1.445630e+00	9.873483e-03
579000	-1.049131e+05	-1.639463e+02	3.484999e+01	1.481861e+00	7.454501e-03
579500	-1.049107e+05	-1.597191e+02	3.329046e+01	1.439407e+00	4.951497e-03
580000	-1.049215e+05	-1.606661e+02	3.363890e+01	1.435275e+00	5.204738e-03
580500	-1.049170e+05	-1.627416e+02	3.437597e+01	1.529651e+00	9.064811e-03
581000	-1.049142e+05	-1.605522e+02	3.356457e+01	1.523431e+00	4.708594e-03
581500	-1.049108e+05	-1.623086e+02	3.425509e+01	1.418805e+00	4.438624e-03
582000	-1.049185e+05	-1.638081e+02	3.477198e+01	1.548636e+00	7.412906e-03
582500	-1.049135e+05	-1.598743e+02	3.330930e+01	1.542880e+00	4.788703e-03
583000	-1.049199e+05	-1.613080e+02	3.388152e+01	1.420442e+00	7.953424e-03
583500	-1.049104e+05	-1.601469e+02	3.343147e+01	1.481119e+00	7.260222e-03
584000	-1.049138e+05	-1.621760e+02	3.418933e+01	1.461808e+00	5.748259e-03
584500	-1.049123e+05	-1.618475e+02	3.408679e+01	1.407892e+00	9.732740e-03
585000	-1.049146e+05	-1.592530e+02	3.310765e+01	1.476148e+00	6.909381e-03
585500	-1.049065e+05	-1.616110e+02	3.398649e+01	1.440807e+00	4.320941e-03
586000	-1.049031e+05	-1.604290e+02	3.353366e+01	1.484400e+00	4.320941e-03
586500	-1.048966e+05	-1.600062e+02	3.339877e+01	1.429831e+00	8.218809e-03
587000	-1.048988e+05	-1.618065e+02	3.406288e+01	1.431024e+00	4.095247e-03
587500	-1.048997e+05	-1.618577e+02	3.408678e+01	1.418178e+00	4.576733e-03
588000	-1.049007e+05	-1.578422e+02	3.260156e+01	1.471544e+00	6.463405e-03
588500	-1.049138e+05	-1.621251e+02	3.415488e+01	1.503105e+00	4.789923e-03
589000	-1.049139e+05	-1.631419e+02	3.457224e+01	1.409386e+00	5.614904e-03
589500	-1.049162e+05	-1.602175e+02	3.345632e+01	1.483804e+00	7.078679e-03
590000	-1.049301e+05	-1.626770e+02	3.439063e+01	1.426130e+00	1.015109e-02
590500	-1.049211e+05	-1.606155e+02	3.361122e+01	1.459852e+00	7.169105e-03
591000	-1.049211e+05	-1.585392e+02	3.284708e+01	1.483776e+00	8.213275e-03
591500	-1.049125e+05	-1.595786e+02	3.322460e+01	1.479722e+00	6.273914e-03
592000	-1.049059e+05	-1.620947e+02	3.415224e+01	1.479722e+00	5.842887e-03
592500	-1.049097e+05	-1.612506e+02	3.383489e+01	1.488891e+00	6.481044e-03
593000	-1.049209e+05	-1.641226e+02	3.494474e+01	1.409720e+00	1.139464e-02
593500	-1.049157e+05	-1.629510e+02	3.449134e+01	1.432663e+00	7.093895e-03
594000	-1.049158e+05	-1.592509e+02	3.311234e+01	1.461069e+00	9.823733e-03
594500	-1.049069e+05	-1.607845e+02	3.366510e+01	1.482546e+00	4.039910e-03
595000	-1.049123e+05	-1.641317e+02	3.491431e+01	1.498492e+00	7.101707e-03
595500	-1.049115e+05	-1.579593e+02	3.265426e+01	1.441159e+00	5.815781e-03
596000	-1.049118e+05	-1.647323e+02	3.516353e+01	1.448322e+00	5.194024e-03
596500	-1.049195e+05	-1.595132e+02	3.320144e+01	1.478003e+00	6.918200e-03
597000	-1.049004e+05	-1.593616e+02	3.314702e+01	1.476246e+00	6.940585e-03
597500	-1.049077e+05	-1.590985e+02	3.307237e+01	1.419018e+00	7.257975e-03
598000	-1.049172e+05	-1.595236e+02	3.319240e+01	1.513295e+00	4.947367e-03
598500	-1.049145e+05	-1.644084e+02	3.501397e+01	1.514452e+00	8.302891e-03
599000	-1.049058e+05	-1.624637e+02	3.430807e+01	1.432564e+00	6.649813e-03
599500	-1.049115e+05	-1.598150e+02	3.330476e+01	1.496047e+00	1.165414e-02
600000	-1.049060e+05	-1.630132e+02	3.449840e+01	1.476205e+00	5.352581e-03
600500	-1.049061e+05	-1.591786e+02	3.306526e+01	1.518724e+00	6.249990e-03
601000	-1.049049e+05	-1.626917e+02	3.437350e+01	1.486355e+00	5.796239e-03
601500	-1.049036e+05	-1.599722e+02	3.336874e+01	1.477986e+00	5.796239e-03
602000	-1.049128e+05	-1.623530e+02	3.425581e+01	1.461187e+00	5.796239e-03
602500	-1.049116e+05	-1.595748e+02	3.324071e+01	1.431700e+00	5.796239e-03
603000	-1.049081e+05	-1.598247e+02	3.331277e+01	1.483745e+00	1.061197e-02
603500	-1.049159e+05	-1.624852e+02	3.430909e+01	1.451306e+00	7.618727e-03
604000	-1.049079e+05	-1.612160e+02	3.384798e+01	1.418984e+00	7.135363e-03
604500	-1.049162e+05	-1.594383e+02	3.318322e+01	1.453270e+00	9.747893e-03
605000	-1.049079e+05	-1.616937e+02	3.402612e+01	1.416966e+00	5.128818e-03
605500	-1.049078e+05	-1.595726e+02	3.322742e+01	1.465951e+00	6.654214e-03
606000	-1.049095e+05	-1.582214e+02	3.274249e+01	1.457031e+00	8.597714e-03
606500	-1.049114e+05	-1.588234e+02	3.293129e+01	1.534209e+00	5.901761e-03
607000	-1.049163e+05	-1.601322e+02	3.343925e+01	1.445181e+00	5.327388e-03
607500	-1.049149e+05	-1.612462e+02	3.383867e+01	1.474323e+00	5.327388e-03
608000	-1.049278e+05	-1.603713e+02	3.352663e+01	1.445841e+00	8.193307e-03
608500	-1.049192e+05	-1.589547e+02	3.296400e+01	1.574880e+00	8.385439e-03
609000	-1.049068e+05	-1.665312e+02	3.585466e+01	1.465186e+00	6.034332e-03
609500	-1.049068e+05	-1.613720e+02	3.391591e+01	1.391790e+00	7.843204e-03
610000	-1.049076e+05	-1.609657e+02	3.372217e+01	1.508915e+00	6.953737e-03
610500	-1.049075e+05	-1.619757e+02	3.411374e+01	1.463881e+00	7.469339e-03
611000	-1.049077e+05	-1.602128e+02	3.344289e+01	1.515827e+00	7.765407e-03
611500	-1.049057e+05	-1.615112e+02	3.393838e+01	1.470394e+00	7.694579e-03
612000	-1.049224e+05	-1.614275e+02	3.387814e+01	1.549064e+00	9.035794e-03
612500	-1.049134e+05	-1.626286e+02	3.435946e+01	1.460587e+00	4.767729e-03
613000	-1.049137e+05	-1.609058e+02	3.368528e+01	1.549064e+00	3.541141e-03
613500	-1.049131e+05	-1.599481e+02	3.334221e+01	1.526473e+00	8.665332e-03
614000	-1.049133e+05	-1.616386e+02	3.397525e+01	1.498627e+00	6.673917e-03
614500	-1.049138e+05	-1.621521e+02	3.416842e+01	1.493901e+00	4.679474e-03
615000	-1.049042e+05	-1.592453e+02	3.309408e+01	1.505862e+00	8.861188e-03
615500	-1.049133e+05	-1.620467e+02	3.417417e+01	1.373107e+00	7.083494e-03
616000	-1.049123e+05	-1.593272e+02	3.312727e+01	1.496216e+00	7.796916e-03
616500	-1.049120e+05	-1.659484e+02	3.563378e+01	1.448317e+00	5.079006e-03
617000	-1.049280e+05	-1.624433e+02	3.429242e+01	1.453896e+00	8.587235e-03
617500	-1.049051e+05	-1.582373e+02	3.272772e+01	1.514135e+00	3.755207e-03
618000	-1.049143e+05	-1.604955e+02	3.355350e+01	1.496866e+00	1.107142e-02
618500	-1.049139e+05	-1.599288e+02	3.335328e+01	1.476864e+00	4.757761e-03
619000	-1.049105e+05	-1.617965e+02	3.405713e+01	1.436458e+00	8.074151e-03
619500	-1.049149e+05	-1.620608e+02	3.414109e+01	1.475731e+00	4.538560e-03
620000	-1.049041e+05	-1.599329e+02	3.335131e+01	1.486443e+00	4.463829e-03
620500	-1.049166e+05	-1.637426e+02	3.478017e+01	1.461524e+00	7.105799e-03
621000	-1.049024e+05	-1.593547e+02	3.314080e+01	1.486443e+00	4.179184e-03
621500	-1.049047e+05	-1.603121e+02	3.348977e+01	1.487130e+00	7.802713e-03
622000	-1.049097e+05	-1.609331e+02	3.371700e+01	1.490331e+00	7.124216e-03
622500	-1.049133e+05	-1.599096e+02	3.333583e+01	1.505477e+00	9.384199e-03
623000	-1.049156e+05	-1.638897e+02	3.480507e+01	1.543235e+00	3.954067e-03
623500	-1.049165e+05	-1.601037e+02	3.338230e+01	1.572403e+00	1.045535e-02
624000	-1.049130e+05	-1.559066e+02	3.191458e+01	1.478712e+00	1.022903e-02
624500	-1.049199e+05	-1.641719e+02	3.494108e+01	1.468590e+00	5.963725e-03
625000	-1.049091e+05	-1.585384e+02	3.284444e+01	1.490303e+00	3.664517e-03
625500	-1.049133e+05	-1.602458e+02	3.344657e+01	1.538754e+00	6.382460e-03
626000	-1.049034e+05	-1.611939e+02	3.382738e+01	1.452495e+00	6.392839e-03
626500	-1.049071e+05	-1.605739e+02	3.356242e+01	1.551031e+00	4.489989e-03
627000	-1.049124e+05	-1.629301e+02	3.448813e+01	1.420320e+00	5.544771e-03
627500	-1.049175e+05	-1.588279e+02	3.294151e+01	1.510329e+00	8.173818e-03
628000	-1.049109e+05	-1.601323e+02	3.345471e+01	1.403073e+00	5.993374e-03
628500	-1.049184e+05	-1.652540e+02	3.538886e+01	1.385351e+00	1.212972e-02
629000	-1.049132e+05	-1.616657e+02	3.400401e+01	1.448323e+00	9.186303e-03
629500	-1.049073e+05	-1.594780e+02	3.319780e+01	1.452817e+00	7.797758e-03
630000	-1.049038e+05	-1.601957e+02	3.346759e+01	1.431329e+00	3.638102e-03
630500	-1.049067e+05	-1.572966e+02	3.238020e+01	1.547593e+00	6.880356e-03
631000	-1.049120e+05	-1.615293e+02	3.395133e+01	1.453621e+00	6.782044e-03
631500	-1.049246e+05	-1.589324e+02	3.296839e+01	1.540371e+00	6.233287e-03
632000	-1.049184e+05	-1.616715e+02	3.400715e+01	1.445757e+00	7.333317e-03
632500	-1.049081e+05	-1.577552e+02	3.257970e+01	1.445757e+00	7.721069e-03
633000	-1.049149e+05	-1.630030e+02	3.449199e+01	1.482935e+00	7.360263e-03
633500	-1.049157e+05	-1.625448e+02	3.431039e+01	1.507517e+00	7.360263e-03
634000	-1.049176e+05	-1.653239e+02	3.540952e+01	1.401775e+00	6.775715e-03
634500	-1.049232e+05	-1.651955e+02	3.536351e+01	1.392436e+00	7.424374e-03
635000	-1.049066e+05	-1.610239e+02	3.372461e+01	1.560581e+00	6.334372e-03
635500	-1.049112e+05	-1.637836e+02	3.482144e+01	1.394131e+00	7.703889e-03
636000	-1.049112e+05	-1.644545e+02	3.506230e+01	1.434284e+00	4.798182e-03
636500	-1.049102e+05	-1.628295e+02	3.442103e+01	1.497821e+00	4.798182e-03
637000	-1.049216e+05	-1.627163e+02	3.439190e+01	1.462046e+00	5.562931e-03
637500	-1.049176e+05	-1.632418e+02	3.459152e+01	1.458230e+00	4.443249e-03
638000	-1.049062e+05	-1.600847e+02	3.338481e+01	1.546495e+00	6.904446e-03
638500	-1.049069e+05	-1.630272e+02	3.451037e+01	1.458409e+00	7.146819e-03
639000	-1.049084e+05	-1.667334e+02	3.593656e+01	1.458409e+00	7.146819e-03
639500	-1.049099e+05	-1.601022e+02	3.340031e+01	1.521614e+00	5.696230e-03
640000	-1.049227e+05	-1.619690e+02	3.408608e+01	1.531337e+00	6.047154e-03
640500	-1.049366e+05	-1.571312e+02	3.235059e+01	1.465708e+00	4.911125e-03
641000	-1.049238e+05	-1.629353e+02	3.447845e+01	1.451204e+00	8.561364e-03
641500	-1.049139e+05	-1.583632e+02	3.276310e+01	1.541457e+00	4.493275e-03
642000	-1.049199e+05	-1.578350e+02	3.261200e+01	1.435059e+00	3.878819e-03
642500	-1.049116e+05	-1.573794e+02	3.244607e+01	1.444967e+00	6.969728e-03
643000	-1.049184e+05	-1.628236e+02	3.443998e+01	1.441587e+00	7.080609e-03
643500	-1.049124e+05	-1.543068e+02	3.136223e+01	1.470580e+00	5.802780e-03
644000	-1.049134e+05	-1.576105e+02	3.253175e+01	1.435445e+00	5.802780e-03
644500	-1.049237e+05	-1.595355e+02	3.318187e+01	1.554164e+00	8.706924e-03
645000	-1.049119e+05	-1.620724e+02	3.414756e+01	1.470048e+00	8.163877e-03
645500	-1.049102e+05	-1.650116e+02	3.527134e+01	1.447437e+00	6.692691e-03
646000	-1.049055e+05	-1.629538e+02	3.451464e+01	1.373777e+00	4.669878e-03
646500	-1.049054e+05	-1.620704e+02	3.416306e+01	1.426520e+00	8.805105e-03
647000	-1.049188e+05	-1.599166e+02	3.333759e+01	1.507689e+00	4.232337e-03
647500	-1.049322e+05	-1.611953e+02	3.383703e+01	1.427856e+00	8.291586e-03
648000	-1.049247e+05	-1.620509e+02	3.414420e+01	1.457450e+00	5.174838e-03
648500	-1.049170e+05	-1.596244e+02	3.322823e+01	1.515579e+00	4.130919e-03
649000	-1.049082e+05	-1.569576e+02	3.228635e+01	1.473373e+00	9.113756e-03
649500	-1.049098e+05	-1.589090e+02	3.300005e+01	1.429397e+00	5.362956e-03
650000	-1.049191e+05	-1.627793e+02	3.441047e+01	1.475687e+00	4.637133e-03
650500	-1.049133e+05	-1.599506e+02	3.335066e+01	1.505884e+00	7.733637e-03
651000	-1.049196e+05	-1.623807e+02	3.424748e+01	1.511139e+00	6.144762e-03
651500	-1.049145e+05	-1.593721e+02	3.315472e+01	1.465522e+00	4.967562e-03
652000	-1.049070e+05	-1.598892e+02	3.331710e+01	1.536408e+00	5.385312e-03
652500	-1.049103e+05	-1.587017e+02	3.291219e+01	1.465424e+00	9.205463e-03
653000	-1.049289e+05	-1.586517e+02	3.287941e+01	1.506409e+00	8.188367e-03
653500	-1.049257e+05	-1.610837e+02	3.373621e+01	1.588894e+00	4.051559e-03
654000	-1.049067e+05	-1.601674e+02	3.341445e+01	1.548121e+00	5.444392e-03
654500	-1.049149e+05	-1.576861e+02	3.251993e+01	1.544206e+00	4.326796e-03
655000	-1.049151e+05	-1.605083e+02	3.354083e+01	1.544206e+00	4.662800e-03
655500	-1.049043e+05	-1.599841e+02	3.335713e+01	1.521695e+00	6.648470e-03
656000	-1.049002e+05	-1.604840e+02	3.357058e+01	1.438896e+00	5.532565e-03
656500	-1.049152e+05	-1.567515e+02	3.219992e+01	1.511878e+00	7.597040e-03
657000	-1.049110e+05	-1.605337e+02	3.357790e+01	1.468635e+00	9.113053e-03
657500	-1.049125e+05	-1.607090e+02	3.360533e+01	1.569352e+00	3.733790e-03
658000	-1.049097e+05	-1.603804e+02	3.352694e+01	1.454125e+00	5.961676e-03
658500	-1.049135e+05	-1.560896e+02	3.196451e+01	1.519263e+00	5.961676e-03
659000	-1.049053e+05	-1.578273e+02	3.257914e+01	1.519430e+00	7.461277e-03
659500	-1.049008e+05	-1.606968e+02	3.364422e+01	1.451541e+00	5.597802e-03
660000	-1.049104e+05	-1.580541e+02	3.266962e+01	1.493065e+00	6.673703e-03
660500	-1.049118e+05	-1.590103e+02	3.301832e+01	1.480170e+00	4.754666e-03
661000	-1.049114e+05	-1.596532e+02	3.327862e+01	1.405970e+00	6.620294e-03
661500	-1.049172e+05	-1.608062e+02	3.368655e+01	1.446085e+00	9.300834e-03
662000	-1.049153e+05	-1.568753e+02	3.226324e+01	1.456429e+00	7.954366e-03
662500	-1.049228e+05	-1.594917e+02	3.317431e+01	1.531203e+00	2.071623e-03
663000	-1.049175e+05	-1.610478e+02	3.375350e+01	1.506169e+00	1.078317e-02
663500	-1.049114e+05	-1.613248e+02	3.385421e+01	1.510976e+00	5.903839e-03
664000	-1.049119e+05	-1.564403e+02	3.208452e+01	1.528092e+00	5.150384e-03
664500	-1.049038e+05	-1.586080e+02	3.290376e+01	1.395141e+00	8.455196e-03
665000	-1.049288e+05	-1.581487e+02	3.268000e+01	1.558716e+00	5.635529e-03
665500	-1.049138e+05	-1.592612e+02	3.309458e+01	1.520412e+00	5.789013e-03
666000	-1.049275e+05	-1.645078e+02	3.507699e+01	1.449251e+00	5.912050e-03
666500	-1.049223e+05	-1.601401e+02	3.343725e+01	1.458494e+00	9.815421e-03
667000	-1.049214e+05	-1.581424e+02	3.272873e+01	1.416367e+00	9.019586e-03
667500	-1.049113e+05	-1.635567e+02	3.473045e+01	1.406509e+00	6.421545e-03
668000	-1.049132e+05	-1.583463e+02	3.276105e+01	1.530219e+00	5.346036e-03
668500	-1.049162e+05	-1.630415e+02	3.451400e+01	1.463121e+00	5.201777e-03
669000	-1.049170e+05	-1.577825e+02	3.256543e+01	1.512976e+00	5.956646e-03
669500	-1.049141e+05	-1.606796e+02	3.366080e+01	1.389342e+00	6.214490e-03
670000	-1.049060e+05	-1.570162e+02	3.229476e+01	1.508213e+00	9.521819e-03
670500	-1.049110e+05	-1.576567e+02	3.252839e+01	1.491031e+00	9.028254e-03
671000	-1.049104e+05	-1.620256e+02	3.413481e+01	1.457366e+00	6.665096e-03
671500	-1.049146e+05	-1.575161e+02	3.248361e+01	1.476148e+00	8.607978e-03
672000	-1.049188e+05	-1.557333e+02	3.185376e+01	1.479355e+00	5.200467e-03
672500	-1.049104e+05	-1.646765e+02	3.516000e+01	1.401622e+00	6.094661e-03
673000	-1.049145e+05	-1.614692e+02	3.393754e+01	1.430718e+00	4.623994e-03
673500	-1.049167e+05	-1.609560e+02	3.371958e+01	1.506285e+00	9.429981e-03
674000	-1.049047e+05	-1.587060e+02	3.290241e+01	1.496870e+00	7.845873e-03
674500	-1.049085e+05	-1.608807e+02	3.370697e+01	1.465114e+00	1.075823e-02
675000	-1.049083e+05	-1.592378e+02	3.310614e+01	1.465114e+00	8.097019e-03
675500	-1.049194e+05	-1.606725e+02	3.362353e+01	1.483365e+00	6.355431e-03
676000	-1.049220e+05	-1.640669e+02	3.492123e+01	1.415583e+00	3.568869e-03
676500	-1.049114e+05	-1.634857e+02	3.468527e+01	1.454577e+00	6.632717e-03
677000	-1.049072e+05	-1.592576e+02	3.308732e+01	1.536829e+00	6.972064e-03
677500	-1.049184e+05	-1.620184e+02	3.412740e+01	1.469977e+00	6.972064e-03
678000	-1.049202e+05	-1.618018e+02	3.403829e+01	1.492418e+00	1.056797e-02
678500	-1.049193e+05	-1.617859e+02	3.402757e+01	1.505221e+00	9.401481e-03
679000	-1.049325e+05	-1.600987e+02	3.344079e+01	1.407480e+00	4.721658e-03
679500	-1.049143e+05	-1.622109e+02	3.422249e+01	1.408144e+00	8.307099e-03
680000	-1.049195e+05	-1.586917e+02	3.286753e+01	1.579419e+00	6.975199e-03
680500	-1.049166e+05	-1.628050e+02	3.441796e+01	1.481440e+00	5.597441e-03
681000	-1.049124e+05	-1.598275e+02	3.330672e+01	1.503236e+00	6.064789e-03
681500	-1.049070e+05	-1.631078e+02	3.453904e+01	1.463152e+00	8.290669e-03
682000	-1.049157e+05	-1.621824e+02	3.420901e+01	1.415602e+00	5.667396e-03
682500	-1.049120e+05	-1.619502e+02	3.409583e+01	1.486374e+00	7.299079e-03
683000	-1.049140e+05	-1.620955e+02	3.413646e+01	1.522752e+00	7.107445e-03
683500	-1.049159e+05	-1.618272e+02	3.402733e+01	1.547211e+00	7.070586e-03
684000	-1.049302e+05	-1.567530e+02	3.219149e+01	1.537256e+00	6.505755e-03
684500	-1.049193e+05	-1.591817e+02	3.305685e+01	1.545052e+00	5.548888e-03
685000	-1.049023e+05	-1.580257e+02	3.265675e+01	1.500694e+00	8.072250e-03
685500	-1.049133e+05	-1.593810e+02	3.317393e+01	1.421535e+00	7.623185e-03
686000	-1.049178e+05	-1.605440e+02	3.356104e+01	1.524903e+00	8.369654e-03
686500	-1.049082e+05	-1.585940e+02	3.287370e+01	1.464618e+00	8.333960e-03
687000	-1.049103e+05	-1.598295e+02	3.331027e+01	1.495424e+00	9.505923e-03
687500	-1.049193e+05	-1.598945e+02	3.334821e+01	1.456508e+00	7.907366e-03
688000	-1.049232e+05	-1.597995e+02	3.331255e+01	1.459161e+00	8.435878e-03
688500	-1.049200e+05	-1.613215e+02	3.385614e+01	1.502431e+00	5.203825e-03
689000	-1.049117e+05	-1.612462e+02	3.384514e+01	1.456824e+00	4.700064e-03
689500	-1.049169e+05	-1.628361e+02	3.444859e+01	1.431205e+00	6.937434e-03
690000	-1.048986e+05	-1.584091e+02	3.278095e+01	1.537547e+00	7.083349e-03
690500	-1.049099e+05	-1.604918e+02	3.356939e+01	1.449946e+00	5.484086e-03
691000	-1.049188e+05	-1.599809e+02	3.337400e+01	1.472254e+00	3.559308e-03
691500	-1.049122e+05	-1.617201e+02	3.400465e+01	1.501062e+00	4.930609e-03
692000	-1.049062e+05	-1.632716e+02	3.459567e+01	1.477089e+00	7.766511e-03
692500	-1.049114e+05	-1.621224e+02	3.416939e+01	1.461552e+00	4.886980e-03
693000	-1.049153e+05	-1.615409e+02	3.395507e+01	1.455159e+00	5.511667e-03
693500	-1.049188e+05	-1.588050e+02	3.294088e+01	1.489199e+00	5.246402e-03
694000	-1.049166e+05	-1.610409e+02	3.374400e+01	1.525031e+00	5.972796e-03
694500	-1.049037e+05	-1.581804e+02	3.272303e+01	1.470271e+00	7.978794e-03
695000	-1.049132e+05	-1.643493e+02	3.502445e+01	1.427904e+00	4.629558e-03
695500	-1.049146e+05	-1.603327e+02	3.352961e+01	1.399130e+00	6.802638e-03
696000	-1.049136e+05	-1.594385e+02	3.319806e+01	1.412613e+00	6.066419e-03
696500	-1.049109e+05	-1.643647e+02	3.500981e+01	1.481583e+00	6.220194e-03
697000	-1.049184e+05	-1.639402e+02	3.485794e+01	1.454894e+00	7.178366e-03
697500	-1.049065e+05	-1.629773e+02	3.450049e+01	1.434716e+00	4.150273e-03
698000	-1.049122e+05	-1.597195e+02	3.327607e+01	1.479285e+00	4.560821e-03
698500	-1.049141e+05	-1.589225e+02	3.297933e+01	1.500234e+00	6.486703e-03
699000	-1.049178e+05	-1.613701e+02	3.387437e+01	1.501895e+00	6.107947e-03
699500	-1.049193e+05	-1.628482e+02	3.445784e+01	1.418727e+00	5.617302e-03
700000	-1.049112e+05	-1.612872e+02	3.387849e+01	1.407798e+00	8.213465e-03
700500	-1.049245e+05	-1.602921e+02	3.348140e+01	1.489982e+00	6.807311e-03
701000	-1.049159e+05	-1.621320e+02	3.414950e+01	1.524428e+00	6.896896e-03
701500	-1.049096e+05	-1.626486e+02	3.434301e+01	1.524428e+00	6.896896e-03
702000	-1.049150e+05	-1.561178e+02	3.198138e+01	1.499314e+00	5.147306e-03
702500	-1.049139e+05	-1.600334e+02	3.340677e+01	1.435103e+00	4.805322e-03
703000	-1.049043e+05	-1.636489e+02	3.475480e+01	1.434593e+00	2.483875e-03
703500	-1.049027e+05	-1.637537e+02	3.478741e+01	1.453608e+00	4.852168e-03
704000	-1.049095e+05	-1.599673e+02	3.335343e+01	1.514955e+00	8.807096e-03
704500	-1.049027e+05	-1.577631e+02	3.255524e+01	1.522158e+00	6.397018e-03
705000	-1.049044e+05	-1.568362e+02	3.223256e+01	1.504146e+00	7.740885e-03
705500	-1.049101e+05	-1.589393e+02	3.296422e+01	1.558855e+00	9.490473e-03
706000	-1.049081e+05	-1.591024e+02	3.305899e+01	1.459851e+00	5.374680e-03
706500	-1.049138e+05	-1.634105e+02	3.466304e+01	1.438056e+00	6.097446e-03
707000	-1.048975e+05	-1.583696e+02	3.277759e+01	1.507479e+00	5.458669e-03
707500	-1.049055e+05	-1.569517e+02	3.224713e+01	1.578368e+00	7.841577e-03
708000	-1.049075e+05	-1.559035e+02	3.190126e+01	1.513756e+00	1.036324e-02
708500	-1.049073e+05	-1.595748e+02	3.323003e+01	1.461016e+00	8.372993e-03
709000	-1.049110e+05	-1.622396e+02	3.421430e+01	1.458670e+00	7.747269e-03
709500	-1.049173e+05	-1.626427e+02	3.438161e+01	1.415811e+00	6.843047e-03
710000	-1.049050e+05	-1.606954e+02	3.362327e+01	1.507046e+00	5.619822e-03
710500	-1.049160e+05	-1.636866e+02	3.471752e+01	1.570538e+00	1.286952e-02
711000	-1.049092e+05	-1.647593e+02	3.516829e+01	1.462858e+00	5.169523e-03
711500	-1.049131e+05	-1.615140e+02	3.394980e+01	1.442536e+00	5.502494e-03
712000	-1.049119e+05	-1.636068e+02	3.472472e+01	1.471758e+00	5.390959e-03
712500	-1.049164e+05	-1.585480e+02	3.282349e+01	1.558122e+00	6.658082e-03
713000	-1.049123e+05	-1.641007e+02	3.491665e+01	1.461422e+00	8.836245e-03
713500	-1.049100e+05	-1.594188e+02	3.316253e+01	1.490730e+00	3.995603e-03
714000	-1.049230e+05	-1.621314e+02	3.415904e+01	1.498253e+00	6.430755e-03
714500	-1.049208e+05	-1.603622e+02	3.353707e+01	1.408330e+00	3.690455e-03
715000	-1.049008e+05	-1.641410e+02	3.490224e+01	1.539458e+00	7.544859e-03
715500	-1.049144e+05	-1.638572e+02	3.482860e+01	1.448862e+00	5.632339e-03
716000	-1.049026e+05	-1.602897e+02	3.345682e+01	1.554723e+00	7.544859e-03
716500	-1.049070e+05	-1.637830e+02	3.478155e+01	1.498359e+00	7.987948e-03
717000	-1.049130e+05	-1.628819e+02	3.446151e+01	1.442669e+00	7.516319e-03
717500	-1.049084e+05	-1.649055e+02	3.522891e+01	1.451498e+00	4.525944e-03
718000	-1.049251e+05	-1.599150e+02	3.329741e+01	1.616215e+00	6.940687e-03
718500	-1.049136e+05	-1.619147e+02	3.410242e+01	1.433219e+00	6.300056e-03
719000	-1.049154e+05	-1.640775e+02	3.492833e+01	1.407625e+00	5.150637e-03
719500	-1.049171e+05	-1.624008e+02	3.427698e+01	1.452529e+00	5.613263e-03
720000	-1.049159e+05	-1.588994e+02	3.295845e+01	1.534877e+00	3.301300e-03
720500	-1.049146e+05	-1.616147e+02	3.399255e+01	1.428195e+00	6.949771e-03
721000	-1.049059e+05	-1.611074e+02	3.378008e+01	1.493911e+00	1.036128e-02
721500	-1.049124e+05	-1.639405e+02	3.481779e+01	1.560615e+00	3.348746e-03
722000	-1.049124e+05	-1.623415e+02	3.424122e+01	1.488694e+00	4.485770e-03
722500	-1.049180e+05	-1.601165e+02	3.339847e+01	1.540923e+00	9.637713e-03
723000	-1.049123e+05	-1.609903e+02	3.375750e+01	1.437926e+00	6.729939e-03
723500	-1.049105e+05	-1.654269e+02	3.544654e+01	1.409100e+00	5.861172e-03
724000	-1.049174e+05	-1.620785e+02	3.415897e+01	1.445559e+00	5.334225e-03
724500	-1.049103e+05	-1.601355e+02	3.344031e+01	1.445559e+00	9.299777e-03
725000	-1.049199e+05	-1.585208e+02	3.284682e+01	1.466060e+00	8.518094e-03
725500	-1.049116e+05	-1.624343e+02	3.428241e+01	1.471538e+00	5.115046e-03
726000	-1.049049e+05	-1.610590e+02	3.377043e+01	1.471538e+00	4.367560e-03
726500	-1.049137e+05	-1.597832e+02	3.328041e+01	1.531089e+00	9.542597e-03
727000	-1.049084e+05	-1.615717e+02	3.393793e+01	1.532161e+00	4.692347e-03
727500	-1.049119e+05	-1.612593e+02	3.384344e+01	1.474525e+00	6.621215e-03
728000	-1.049143e+05	-1.645873e+02	3.507545e+01	1.532757e+00	5.375661e-03
728500	-1.049110e+05	-1.636586e+02	3.475686e+01	1.438868e+00	6.445339e-03
729000	-1.049225e+05	-1.626640e+02	3.439229e+01	1.408715e+00	6.132630e-03
729500	-1.049227e+05	-1.622521e+02	3.419496e+01	1.522937e+00	4.107979e-03
730000	-1.049119e+05	-1.617264e+02	3.400551e+01	1.505033e+00	6.263483e-03
730500	-1.049207e+05	-1.650766e+02	3.528096e+01	1.487431e+00	6.655846e-03
731000	-1.049190e+05	-1.568882e+02	3.225977e+01	1.479105e+00	6.352336e-03
731500	-1.049055e+05	-1.574654e+02	3.244447e+01	1.535490e+00	7.163615e-03
732000	-1.049071e+05	-1.612170e+02	3.383103e+01	1.465743e+00	5.727972e-03
732500	-1.049010e+05	-1.576159e+02	3.250151e+01	1.525721e+00	5.727972e-03
733000	-1.049039e+05	-1.606778e+02	3.361647e+01	1.507885e+00	5.803417e-03
733500	-1.049036e+05	-1.622290e+02	3.419195e+01	1.507885e+00	7.515602e-03
734000	-1.049115e+05	-1.592776e+02	3.309009e+01	1.549201e+00	4.600721e-03
734500	-1.049193e+05	-1.590786e+02	3.304456e+01	1.475944e+00	5.128028e-03
735000	-1.049099e+05	-1.608773e+02	3.369039e+01	1.506719e+00	5.620386e-03
735500	-1.049148e+05	-1.612623e+02	3.385297e+01	1.451835e+00	5.620386e-03
736000	-1.049147e+05	-1.606803e+02	3.361863e+01	1.504544e+00	1.161538e-02
736500	-1.049290e+05	-1.612508e+02	3.384744e+01	1.455228e+00	7.982015e-03
737000	-1.049127e+05	-1.617139e+02	3.400491e+01	1.494162e+00	5.060208e-03
737500	-1.049081e+05	-1.628609e+02	3.445774e+01	1.431683e+00	6.145932e-03
738000	-1.049163e+05	-1.596282e+02	3.322916e+01	1.516808e+00	4.718711e-03
738500	-1.049105e+05	-1.595328e+02	3.319314e+01	1.520483e+00	7.258129e-03
739000	-1.049123e+05	-1.628558e+02	3.445084e+01	1.444960e+00	5.639789e-03
739500	-1.049357e+05	-1.572382e+02	3.237909e+01	1.492277e+00	7.528418e-03
740000	-1.049227e+05	-1.637731e+02	3.479777e+01	1.445769e+00	6.802290e-03
740500	-1.049257e+05	-1.598069e+02	3.329388e+01	1.517812e+00	6.625530e-03
741000	-1.049178e+05	-1.599994e+02	3.336877e+01	1.505095e+00	6.005959e-03
741500	-1.049186e+05	-1.573424e+02	3.239982e+01	1.538080e+00	8.095152e-03
742000	-1.049089e+05	-1.625373e+02	3.429609e+01	1.538080e+00	5.049390e-03
742500	-1.049080e+05	-1.598188e+02	3.330242e+01	1.506299e+00	7.468729e-03
743000	-1.049057e+05	-1.637463e+02	3.479991e+01	1.413416e+00	6.408122e-03
743500	-1.049075e+05	-1.594491e+02	3.317284e+01	1.492593e+00	5.815778e-03
744000	-1.049094e+05	-1.612269e+02	3.384037e+01	1.450456e+00	5.027251e-03
744500	-1.049088e+05	-1.608544e+02	3.370269e+01	1.450456e+00	6.612298e-03
745000	-1.049135e+05	-1.585600e+02	3.284854e+01	1.500482e+00	9.053869e-03
745500	-1.049133e+05	-1.627594e+02	3.443001e+01	1.403879e+00	4.283142e-03
746000	-1.049090e+05	-1.599253e+02	3.335850e+01	1.459041e+00	5.395648e-03
746500	-1.049081e+05	-1.642320e+02	3.496550e+01	1.464765e+00	9.038684e-03
747000	-1.049155e+05	-1.627301e+02	3.439673e+01	1.462935e+00	7.064614e-03
747500	-1.049155e+05	-1.598087e+02	3.330745e+01	1.482385e+00	8.759789e-03
748000	-1.049169e+05	-1.597806e+02	3.330660e+01	1.456604e+00	7.102045e-03
748500	-1.049148e+05	-1.614111e+02	3.387341e+01	1.545448e+00	3.668274e-03
749000	-1.049113e+05	-1.603644e+02	3.351800e+01	1.462480e+00	5.260840e-03
749500	-1.049216e+05	-1.638571e+02	3.482287e+01	1.463857e+00	6.135447e-03
750000	-1.049252e+05	-1.604461e+02	3.355956e+01	1.430969e+00	7.311981e-03
750500	-1.049124e+05	-1.602660e+02	3.349124e+01	1.437012e+00	9.364427e-03
751000	-1.049074e+05	-1.583080e+02	3.275826e+01	1.499667e+00	6.307352e-03
751500	-1.049099e+05	-1.576654e+02	3.252264e+01	1.515892e+00	2.879057e-03
752000	-1.049052e+05	-1.587557e+02	3.292699e+01	1.478387e+00	7.799171e-03
752500	-1.049287e+05	-1.612290e+02	3.385130e+01	1.423047e+00	5.868586e-03
753000	-1.049354e+05	-1.581781e+02	3.270487e+01	1.518641e+00	5.051966e-03
753500	-1.049125e+05	-1.620032e+02	3.412735e+01	1.454887e+00	7.340827e-03
754000	-1.049025e+05	-1.608280e+02	3.366725e+01	1.520172e+00	9.203639e-03
754500	-1.048981e+05	-1.620490e+02	3.414815e+01	1.445000e+00	6.004161e-03
755000	-1.049148e+05	-1.620803e+02	3.413794e+01	1.503652e+00	6.038012e-03
755500	-1.049184e+05	-1.618884e+02	3.410898e+01	1.389336e+00	4.686527e-03
756000	-1.049168e+05	-1.634529e+02	3.467688e+01	1.443919e+00	6.950058e-03
756500	-1.049105e+05	-1.642574e+02	3.497575e+01	1.463380e+00	8.886762e-03
757000	-1.048979e+05	-1.644092e+02	3.503383e+01	1.463380e+00	6.152006e-03
757500	-1.049133e+05	-1.593050e+02	3.308801e+01	1.582314e+00	8.532731e-03
758000	-1.048999e+05	-1.598899e+02	3.332869e+01	1.505363e+00	4.561308e-03
758500	-1.049093e+05	-1.607548e+02	3.364574e+01	1.505363e+00	3.248760e-03
759000	-1.049135e+05	-1.588042e+02	3.292698e+01	1.526951e+00	8.840639e-03
759500	-1.049139e+05	-1.605948e+02	3.357548e+01	1.536339e+00	8.223154e-03
760000	-1.049072e+05	-1.589272e+02	3.296799e+01	1.536339e+00	7.979837e-03
760500	-1.049030e+05	-1.627803e+02	3.441820e+01	1.456121e+00	7.979837e-03
761000	-1.049140e+05	-1.622815e+02	3.418996e+01	1.565602e+00	6.438246e-03
761500	-1.049198e+05	-1.602080e+02	3.345712e+01	1.472135e+00	5.570829e-03
762000	-1.049153e+05	-1.599202e+02	3.333466e+01	1.519307e+00	5.302591e-03
762500	-1.049235e+05	-1.612489e+02	3.382957e+01	1.501652e+00	8.449338e-03
763000	-1.049113e+05	-1.566934e+02	3.217807e+01	1.515689e+00	1.017119e-02
763500	-1.049224e+05	-1.616733e+02	3.397394e+01	1.536831e+00	7.351302e-03
764000	-1.049168e+05	-1.625281e+02	3.431355e+01	1.482369e+00	3.837099e-03
764500	-1.049170e+05	-1.607382e+02	3.367039e+01	1.421810e+00	1.415016e-02
765000	-1.049169e+05	-1.652326e+02	3.538421e+01	1.375950e+00	4.821559e-03
765500	-1.049134e+05	-1.618215e+02	3.403986e+01	1.507845e+00	4.931562e-03
766000	-1.049031e+05	-1.605555e+02	3.357151e+01	1.507845e+00	4.018959e-03
766500	-1.049011e+05	-1.606555e+02	3.361496e+01	1.489703e+00	3.796850e-03
767000	-1.049044e+05	-1.648007e+02	3.517360e+01	1.490418e+00	6.934428e-03
767500	-1.049203e+05	-1.637667e+02	3.479232e+01	1.453718e+00	4.010505e-03
768000	-1.049092e+05	-1.607536e+02	3.363163e+01	1.542482e+00	5.331315e-03
768500	-1.049298e+05	-1.629720e+02	3.449135e+01	1.453718e+00	7.244310e-03
769000	-1.049023e+05	-1.589836e+02	3.300520e+01	1.489675e+00	5.532714e-03
769500	-1.049150e+05	-1.611280e+02	3.378382e+01	1.504392e+00	5.405513e-03
770000	-1.049168e+05	-1.612126e+02	3.383710e+01	1.444977e+00	3.933906e-03
770500	-1.049122e+05	-1.611175e+02	3.378950e+01	1.478492e+00	6.416947e-03
771000	-1.049100e+05	-1.612650e+02	3.384238e+01	1.483129e+00	6.965051e-03
771500	-1.049103e+05	-1.627746e+02	3.440546e+01	1.484228e+00	4.830651e-03
772000	-1.049091e+05	-1.595995e+02	3.320014e+01	1.567879e+00	5.266718e-03
772500	-1.049200e+05	-1.560482e+02	3.193065e+01	1.574476e+00	7.332866e-03
773000	-1.049154e+05	-1.600064e+02	3.338013e+01	1.480952e+00	6.941275e-03
773500	-1.049184e+05	-1.619408e+02	3.409436e+01	1.480952e+00	5.790571e-03
774000	-1.049176e+05	-1.643741e+02	3.503865e+01	1.415625e+00	7.433733e-03
774500	-1.049110e+05	-1.606527e+02	3.360212e+01	1.521767e+00	5.899250e-03
775000	-1.049289e+05	-1.662737e+02	3.575330e+01	1.466955e+00	5.893089e-03
775500	-1.049165e+05	-1.617907e+02	3.405084e+01	1.447568e+00	4.026038e-03
776000	-1.049133e+05	-1.574722e+02	3.247132e+01	1.466851e+00	4.612334e-03
776500	-1.049014e+05	-1.584355e+02	3.280387e+01	1.500208e+00	1.023833e-02
777000	-1.048973e+05	-1.630833e+02	3.452851e+01	1.466516e+00	8.572301e-03
777500	-1.048959e+05	-1.608534e+02	3.369639e+01	1.466516e+00	6.294489e-03
778000	-1.048966e+05	-1.577305e+02	3.253845e+01	1.536624e+00	5.211428e-03
778500	-1.049162e+05	-1.618499e+02	3.406853e+01	1.459252e+00	5.684312e-03
779000	-1.049122e+05	-1.593065e+02	3.310855e+01	1.527162e+00	1.067562e-02
779500	-1.049218e+05	-1.653091e+02	3.540443e+01	1.400145e+00	6.141721e-03
780000	-1.049089e+05	-1.617798e+02	3.403339e+01	1.483539e+00	6.829626e-03
780500	-1.048991e+05	-1.599417e+02	3.337174e+01	1.439297e+00	4.304166e-03
781000	-1.049006e+05	-1.597241e+02	3.329670e+01	1.427281e+00	3.960301e-03
781500	-1.049081e+05	-1.596130e+02	3.322629e+01	1.509523e+00	9.566149e-03
782000	-1.049079e+05	-1.614529e+02	3.388021e+01	1.568877e+00	4.951253e-03
782500	-1.049006e+05	-1.591030e+02	3.303205e+01	1.534900e+00	6.309954e-03
783000	-1.049096e+05	-1.599304e+02	3.335631e+01	1.470195e+00	6.309954e-03
783500	-1.049124e+05	-1.583725e+02	3.280063e+01	1.446152e+00	7.729289e-03
784000	-1.049205e+05	-1.575476e+02	3.247452e+01	1.533224e+00	9.561185e-03
784500	-1.049129e+05	-1.626451e+02	3.434275e+01	1.521587e+00	7.786891e-03
785000	-1.049156e+05	-1.640133e+02	3.485881e+01	1.525636e+00	9.151838e-03
785500	-1.049058e+05	-1.605341e+02	3.357171e+01	1.485881e+00	5.357979e-03
786000	-1.049143e+05	-1.605320e+02	3.356119e+01	1.512428e+00	5.808428e-03
786500	-1.049063e+05	-1.602950e+02	3.347424e+01	1.512428e+00	6.223142e-03
787000	-1.049132e+05	-1.613382e+02	3.388394e+01	1.444138e+00	6.462029e-03
787500	-1.049264e+05	-1.648983e+02	3.523810e+01	1.420413e+00	6.976950e-03
788000	-1.049066e+05	-1.595967e+02	3.322247e+01	1.503717e+00	5.395498e-03
788500	-1.049124e+05	-1.589188e+02	3.297725e+01	1.502242e+00	1.130162e-02
789000	-1.049013e+05	-1.591783e+02	3.307930e+01	1.479615e+00	6.977822e-03
789500	-1.049214e+05	-1.608528e+02	3.370719e+01	1.436658e+00	6.646081e-03
790000	-1.049218e+05	-1.612427e+02	3.381474e+01	1.535511e+00	3.676932e-03
790500	-1.049146e+05	-1.586686e+02	3.288526e+01	1.507096e+00	6.358111e-03
791000	-1.049208e+05	-1.598049e+02	3.329104e+01	1.523551e+00	7.663655e-03
791500	-1.049175e+05	-1.621656e+02	3.415673e+01	1.538588e+00	5.182545e-03
792000	-1.049221e+05	-1.619107e+02	3.408189e+01	1.484238e+00	7.992897e-03
792500	-1.049152e+05	-1.616643e+02	3.400235e+01	1.451394e+00	8.369143e-03
793000	-1.049113e+05	-1.598168e+02	3.331088e+01	1.481030e+00	9.263587e-03
793500	-1.049085e+05	-1.617768e+02	3.403909e+01	1.465225e+00	8.369143e-03
794000	-1.049144e+05	-1.586614e+02	3.289473e+01	1.473593e+00	8.369143e-03
794500	-1.049036e+05	-1.587550e+02	3.293987e+01	1.442033e+00	5.707090e-03
795000	-1.049089e+05	-1.591066e+02	3.306513e+01	1.447124e+00	7.244999e-03
795500	-1.049035e+05	-1.608197e+02	3.369588e+01	1.434250e+00	7.055686e-03
796000	-1.049055e+05	-1.580597e+02	3.265028e+01	1.552775e+00	5.362269e-03
796500	-1.049118e+05	-1.643766e+02	3.501047e+01	1.491781e+00	6.200739e-03
797000	-1.049222e+05	-1.610862e+02	3.377863e+01	1.476602e+00	4.866548e-03
797500	-1.049028e+05	-1.609646e+02	3.370803e+01	1.546206e+00	4.950964e-03
798000	-1.049061e+05	-1.609956e+02	3.375012e+01	1.463183e+00	6.698640e-03
798500	-1.049096e+05	-1.659242e+02	3.564293e+01	1.400589e+00	8.084555e-03
799000	-1.049126e+05	-1.577294e+02	3.256237e+01	1.468426e+00	8.084555e-03
799500	-1.049078e+05	-1.593294e+02	3.313547e+01	1.475814e+00	8.530636e-03
800000	-1.049103e+05	-1.592144e+02	3.310029e+01	1.457824e+00	8.530636e-03
800500	-1.049112e+05	-1.618667e+02	3.407865e+01	1.448945e+00	5.121345e-03
801000	-1.049026e+05	-1.590547e+02	3.301004e+01	1.547422e+00	5.270565e-03
801500	-1.049121e+05	-1.634879e+02	3.466484e+01	1.510659e+00	8.899103e-03
802000	-1.049155e+05	-1.585614e+02	3.288209e+01	1.408647e+00	6.101046e-03
802500	-1.049106e+05	-1.638362e+02	3.483619e+01	1.407965e+00	6.091251e-03
803000	-1.049131e+05	-1.613566e+02	3.387300e+01	1.492009e+00	4.368563e-03
803500	-1.049061e+05	-1.638993e+02	3.484484e+01	1.448279e+00	8.343846e-03
804000	-1.049131e+05	-1.623466e+02	3.426127e+01	1.440281e+00	3.334829e-03
804500	-1.049011e+05	-1.593540e+02	3.312806e+01	1.520891e+00	6.370538e-03
805000	-1.049157e+05	-1.612842e+02	3.382317e+01	1.554217e+00	5.862591e-03
805500	-1.049002e+05	-1.621204e+02	3.416515e+01	1.470863e+00	6.247802e-03
806000	-1.049111e+05	-1.605916e+02	3.355294e+01	1.594459e+00	6.261580e-03
806500	-1.049108e+05	-1.616185e+02	3.400289e+01	1.404165e+00	6.004176e-03
807000	-1.049195e+05	-1.594139e+02	3.316818e+01	1.470237e+00	7.055047e-03
807500	-1.049009e+05	-1.594559e+02	3.317615e+01	1.490331e+00	4.789162e-03
808000	-1.049024e+05	-1.580525e+02	3.267002e+01	1.490331e+00	8.161463e-03
808500	-1.049181e+05	-1.577733e+02	3.260212e+01	1.400998e+00	9.568551e-03
809000	-1.049022e+05	-1.640554e+02	3.493716e+01	1.362403e+00	5.569242e-03
809500	-1.049177e+05	-1.625924e+02	3.434231e+01	1.470063e+00	7.157889e-03
810000	-1.049153e+05	-1.598672e+02	3.333489e+01	1.465717e+00	8.211938e-03
810500	-1.049231e+05	-1.608226e+02	3.366212e+01	1.528720e+00	7.608943e-03
811000	-1.049260e+05	-1.601161e+02	3.336693e+01	1.626832e+00	8.425230e-03
811500	-1.049112e+05	-1.605089e+02	3.355185e+01	1.514770e+00	1.281694e-02
812000	-1.049173e+05	-1.586893e+02	3.288915e+01	1.516988e+00	6.882734e-03
812500	-1.049263e+05	-1.577993e+02	3.257000e+01	1.516988e+00	9.260565e-03
813000	-1.049248e+05	-1.642224e+02	3.496485e+01	1.456862e+00	5.576926e-03
813500	-1.049167e+05	-1.578927e+02	3.260959e+01	1.499531e+00	5.931424e-03
814000	-1.049077e+05	-1.612319e+02	3.381910e+01	1.512925e+00	5.713194e-03
814500	-1.049149e+05	-1.600981e+02	3.340400e+01	1.507431e+00	7.279220e-03
815000	-1.049155e+05	-1.564282e+02	3.207826e+01	1.533809e+00	7.994598e-03
815500	-1.049146e+05	-1.616056e+02	3.398764e+01	1.432293e+00	8.164671e-03
816000	-1.049112e+05	-1.611928e+02	3.382163e+01	1.466981e+00	6.135297e-03
816500	-1.049129e+05	-1.604246e+02	3.354632e+01	1.445562e+00	5.750364e-03
817000	-1.049012e+05	-1.612376e+02	3.381930e+01	1.518102e+00	5.878656e-03
817500	-1.049075e+05	-1.624615e+02	3.428842e+01	1.482782e+00	8.113964e-03
818000	-1.049257e+05	-1.609649e+02	3.372449e+01	1.501829e+00	7.006633e-03
818500	-1.049102e+05	-1.619546e+02	3.410089e+01	1.477210e+00	6.306014e-03
819000	-1.049090e+05	-1.609473e+02	3.373042e+01	1.468257e+00	5.306440e-03
819500	-1.049094e+05	-1.614867e+02	3.395205e+01	1.409132e+00	7.746757e-03
820000	-1.049084e+05	-1.586113e+02	3.285870e+01	1.523535e+00	3.553262e-03
820500	-1.049038e+05	-1.609776e+02	3.374156e+01	1.468358e+00	3.437618e-03
821000	-1.049017e+05	-1.607141e+02	3.363489e+01	1.494192e+00	6.401525e-03
821500	-1.049004e+05	-1.600744e+02	3.340015e+01	1.494192e+00	6.173749e-03
822000	-1.049075e+05	-1.571060e+02	3.232319e+01	1.517731e+00	5.736662e-03
822500	-1.049124e+05	-1.607434e+02	3.365302e+01	1.474248e+00	6.039730e-03
823000	-1.049040e+05	-1.604708e+02	3.354069e+01	1.507051e+00	6.256087e-03
823500	-1.049124e+05	-1.564302e+02	3.209763e+01	1.480804e+00	6.279872e-03
824000	-1.049243e+05	-1.621130e+02	3.416711e+01	1.458297e+00	5.873796e-03
824500	-1.049156e+05	-1.597742e+02	3.326746e+01	1.557621e+00	3.982033e-03
825000	-1.049197e+05	-1.598363e+02	3.332699e+01	1.456407e+00	6.309043e-03
825500	-1.049114e+05	-1.571508e+02	3.233824e+01	1.520108e+00	6.483629e-03
826000	-1.049139e+05	-1.590899e+02	3.305347e+01	1.462622e+00	6.752976e-03
826500	-1.049189e+05	-1.573254e+02	3.238659e+01	1.558396e+00	6.882815e-03
827000	-1.049255e+05	-1.600189e+02	3.336275e+01	1.541074e+00	5.178351e-03
827500	-1.049129e+05	-1.626761e+02	3.437200e+01	1.474713e+00	7.090921e-03
828000	-1.049143e+05	-1.614534e+02	3.393303e+01	1.427056e+00	8.086668e-03
828500	-1.049132e+05	-1.586597e+02	3.288924e+01	1.487089e+00	7.172772e-03
829000	-1.049133e+05	-1.568871e+02	3.223607e+01	1.545062e+00	4.952614e-03
829500	-1.049185e+05	-1.579340e+02	3.262773e+01	1.490058e+00	1.072921e-02
830000	-1.049167e+05	-1.606987e+02	3.363375e+01	1.481898e+00	5.851499e-03
830500	-1.049030e+05	-1.631259e+02	3.452745e+01	1.511881e+00	8.572717e-03
831000	-1.048973e+05	-1.628246e+02	3.442807e+01	1.474194e+00	6.008474e-03
831500	-1.049025e+05	-1.612399e+02	3.382866e+01	1.495034e+00	6.008474e-03
832000	-1.049038e+05	-1.592592e+02	3.311018e+01	1.475312e+00	7.289294e-03
832500	-1.049052e+05	-1.610079e+02	3.375211e+01	1.470108e+00	7.708329e-03
833000	-1.049127e+05	-1.629194e+02	3.446073e+01	1.482322e+00	6.805143e-03
833500	-1.049126e+05	-1.621968e+02	3.420928e+01	1.429289e+00	7.273082e-03
834000	-1.049166e+05	-1.605137e+02	3.356564e+01	1.482077e+00	4.430988e-03
834500	-1.049175e+05	-1.610137e+02	3.375742e+01	1.461475e+00	1.348357e-02
835000	-1.049220e+05	-1.632841e+02	3.458087e+01	1.528695e+00	5.231088e-03
835500	-1.049279e+05	-1.618264e+02	3.405786e+01	1.464463e+00	7.257336e-03
836000	-1.049105e+05	-1.599222e+02	3.336865e+01	1.428253e+00	7.423830e-03
836500	-1.049259e+05	-1.612777e+02	3.382542e+01	1.541572e+00	7.067958e-03
837000	-1.049245e+05	-1.638637e+02	3.485214e+01	1.393573e+00	5.738490e-03
837500	-1.049110e+05	-1.571861e+02	3.237336e+01	1.456396e+00	9.308927e-03
838000	-1.049168e+05	-1.600943e+02	3.341755e+01	1.466544e+00	7.539967e-03
838500	-1.049122e+05	-1.619194e+02	3.407735e+01	1.505127e+00	3.635395e-03
839000	-1.049164e+05	-1.586687e+02	3.287420e+01	1.537932e+00	5.873239e-03
839500	-1.049061e+05	-1.605499e+02	3.359057e+01	1.450471e+00	5.873239e-03
840000	-1.049240e+05	-1.587476e+02	3.296299e+01	1.370592e+00	6.031307e-03
840500	-1.049137e+05	-1.613678e+02	3.387336e+01	1.502281e+00	5.270815e-03
841000	-1.049099e+05	-1.625546e+02	3.436225e+01	1.379171e+00	5.626930e-03
841500	-1.049112e+05	-1.570370e+02	3.231235e+01	1.479379e+00	5.361381e-03
842000	-1.049042e+05	-1.611993e+02	3.381059e+01	1.503313e+00	6.352117e-03
842500	-1.049016e+05	-1.589776e+02	3.300264e+01	1.490814e+00	5.192484e-03
843000	-1.049076e+05	-1.612902e+02	3.383960e+01	1.515818e+00	5.611804e-03
843500	-1.049142e+05	-1.595940e+02	3.320317e+01	1.554016e+00	5.367130e-03
844000	-1.049079e+05	-1.578469e+02	3.258825e+01	1.513432e+00	6.450012e-03
844500	-1.049091e+05	-1.613369e+02	3.383766e+01	1.567701e+00	7.941419e-03
845000	-1.049218e+05	-1.641602e+02	3.493267e+01	1.478933e+00	6.229537e-03
845500	-1.049094e+05	-1.583117e+02	3.272198e+01	1.604553e+00	9.647326e-03
846000	-1.049119e+05	-1.632273e+02	3.457379e+01	1.490597e+00	4.515986e-03
846500	-1.049314e+05	-1.570754e+02	3.231374e+01	1.513841e+00	1.420798e-02
847000	-1.049219e+05	-1.592417e+02	3.312544e+01	1.415762e+00	7.006451e-03
847500	-1.049115e+05	-1.636198e+02	3.472760e+01	1.477098e+00	5.891440e-03
848000	-1.049078e+05	-1.617594e+02	3.404754e+01	1.425143e+00	7.247439e-03
848500	-1.049167e+05	-1.600966e+02	3.340720e+01	1.497164e+00	5.733059e-03
849000	-1.049118e+05	-1.594190e+02	3.315665e+01	1.507048e+00	1.048729e-02
849500	-1.049191e+05	-1.618386e+02	3.406161e+01	1.466527e+00	5.432786e-03
850000	-1.049226e+05	-1.607956e+02	3.365669e+01	1.516432e+00	7.292606e-03
850500	-1.049228e+05	-1.592087e+02	3.309649e+01	1.462634e+00	8.318525e-03
851000	-1.049223e+05	-1.628970e+02	3.446586e+01	1.446280e+00	4.923438e-03
851500	-1.049193e+05	-1.616765e+02	3.400533e+01	1.455586e+00	8.470004e-03
852000	-1.049173e+05	-1.615700e+02	3.397191e+01	1.438952e+00	6.799367e-03
852500	-1.049349e+05	-1.609730e+02	3.372241e+01	1.515594e+00	9.491842e-03
853000	-1.049096e+05	-1.598144e+02	3.328723e+01	1.543582e+00	5.477064e-03
853500	-1.049337e+05	-1.568518e+02	3.223782e+01	1.504840e+00	1.117210e-02
854000	-1.049200e+05	-1.608295e+02	3.366717e+01	1.521850e+00	6.846155e-03
854500	-1.049181e+05	-1.618151e+02	3.405723e+01	1.454825e+00	8.123817e-03
855000	-1.049206e+05	-1.612431e+02	3.384191e+01	1.462495e+00	7.078774e-03
855500	-1.049118e+05	-1.587438e+02	3.290886e+01	1.516823e+00	6.929560e-03
856000	-1.049101e+05	-1.617627e+02	3.402821e+01	1.480323e+00	7.648787e-03
856500	-1.049253e+05	-1.608894e+02	3.369561e+01	1.504645e+00	6.605091e-03
857000	-1.049131e+05	-1.628035e+02	3.440866e+01	1.504645e+00	6.605091e-03
857500	-1.049107e+05	-1.604575e+02	3.354346e+01	1.486226e+00	8.003420e-03
858000	-1.049286e+05	-1.549423e+02	3.156744e+01	1.511651e+00	8.479895e-03
858500	-1.049214e+05	-1.605770e+02	3.358311e+01	1.497752e+00	1.001518e-02
859000	-1.049099e+05	-1.602084e+02	3.344788e+01	1.497752e+00	6.925981e-03
859500	-1.049127e+05	-1.598481e+02	3.331832e+01	1.492001e+00	7.920921e-03
860000	-1.049114e+05	-1.632247e+02	3.457902e+01	1.474223e+00	5.901070e-03
860500	-1.049161e+05	-1.588787e+02	3.297067e+01	1.480343e+00	8.950350e-03
861000	-1.049155e+05	-1.610091e+02	3.375648e+01	1.459408e+00	5.039752e-03
861500	-1.049059e+05	-1.579091e+02	3.260973e+01	1.515507e+00	7.223770e-03
862000	-1.049199e+05	-1.630297e+02	3.450747e+01	1.468685e+00	9.609949e-03
862500	-1.049165e+05	-1.618916e+02	3.411638e+01	1.372698e+00	7.996063e-03
863000	-1.049103e+05	-1.585320e+02	3.283627e+01	1.506599e+00	7.380415e-03
863500	-1.049117e+05	-1.614681e+02	3.390569e+01	1.515431e+00	4.243619e-03
864000	-1.049136e+05	-1.611653e+02	3.379474e+01	1.512146e+00	7.578179e-03
864500	-1.049097e+05	-1.608668e+02	3.367886e+01	1.527473e+00	8.185211e-03
865000	-1.049245e+05	-1.616175e+02	3.398987e+01	1.438113e+00	6.491202e-03
865500	-1.049096e+05	-1.600416e+02	3.337316e+01	1.535243e+00	9.401794e-03
866000	-1.049180e+05	-1.615937e+02	3.398154e+01	1.436781e+00	5.960180e-03
866500	-1.049001e+05	-1.606566e+02	3.361980e+01	1.477619e+00	5.367421e-03
867000	-1.049187e+05	-1.581532e+02	3.271934e+01	1.453350e+00	7.179814e-03
867500	-1.049079e+05	-1.566457e+02	3.217549e+01	1.475295e+00	9.005273e-03
868000	-1.049076e+05	-1.597215e+02	3.327823e+01	1.475295e+00	5.898611e-03
868500	-1.049038e+05	-1.607768e+02	3.365650e+01	1.498108e+00	7.296237e-03
869000	-1.049107e+05	-1.634187e+02	3.464340e+01	1.498108e+00	5.183495e-03
869500	-1.048997e+05	-1.653373e+02	3.539471e+01	1.453519e+00	7.811996e-03
870000	-1.049230e+05	-1.582000e+02	3.271584e+01	1.509951e+00	8.053460e-03
870500	-1.049190e+05	-1.612528e+02	3.382602e+01	1.515081e+00	1.057181e-02
871000	-1.049120e+05	-1.593873e+02	3.317839e+01	1.415512e+00	4.088224e-03
871500	-1.049157e+05	-1.589211e+02	3.298630e+01	1.479536e+00	6.054174e-03
872000	-1.049109e+05	-1.561838e+02	3.200241e+01	1.505322e+00	5.687343e-03
872500	-1.049118e+05	-1.564728e+02	3.210955e+01	1.489525e+00	1.025090e-02
873000	-1.049074e+05	-1.596571e+02	3.324307e+01	1.507533e+00	5.828377e-03
873500	-1.049104e+05	-1.625041e+02	3.429938e+01	1.496086e+00	5.143919e-03
874000	-1.049141e+05	-1.609268e+02	3.369689e+01	1.538553e+00	9.490686e-03
874500	-1.049154e+05	-1.601492e+02	3.341162e+01	1.537670e+00	5.051582e-03
875000	-1.049095e+05	-1.614851e+02	3.393166e+01	1.462413e+00	4.316432e-03
875500	-1.049111e+05	-1.627047e+02	3.437756e+01	1.488508e+00	8.023798e-03
876000	-1.049103e+05	-1.602280e+02	3.346555e+01	1.469156e+00	5.851470e-03
876500	-1.049104e+05	-1.608129e+02	3.368682e+01	1.451990e+00	5.624990e-03
877000	-1.049146e+05	-1.588712e+02	3.297236e+01	1.468164e+00	3.861328e-03
877500	-1.049165e+05	-1.559609e+02	3.193645e+01	1.470598e+00	5.583285e-03
878000	-1.049080e+05	-1.638990e+02	3.483626e+01	1.470598e+00	5.576910e-03
878500	-1.049027e+05	-1.608893e+02	3.373112e+01	1.408339e+00	7.441455e-03
879000	-1.049208e+05	-1.612982e+02	3.383575e+01	1.534156e+00	9.235278e-03
879500	-1.049230e+05	-1.618200e+02	3.403398e+01	1.522171e+00	5.258347e-03
880000	-1.049169e+05	-1.612543e+02	3.385830e+01	1.429437e+00	5.748340e-03
880500	-1.049179e+05	-1.558584e+02	3.191432e+01	1.431299e+00	5.748340e-03
881000	-1.049183e+05	-1.578667e+02	3.259925e+01	1.502480e+00	8.355670e-03
881500	-1.049078e+05	-1.582935e+02	3.274768e+01	1.514615e+00	5.976307e-03
882000	-1.049123e+05	-1.635602e+02	3.471003e+01	1.463857e+00	6.889198e-03
882500	-1.049168e+05	-1.601020e+02	3.343210e+01	1.434457e+00	5.462698e-03
883000	-1.049198e+05	-1.623905e+02	3.427568e+01	1.445701e+00	7.602832e-03
883500	-1.049021e+05	-1.621463e+02	3.417230e+01	1.477653e+00	3.982776e-03
884000	-1.049190e+05	-1.592049e+02	3.307622e+01	1.514749e+00	5.567949e-03
884500	-1.049264e+05	-1.607713e+02	3.366588e+01	1.467225e+00	4.888966e-03
885000	-1.049183e+05	-1.567810e+02	3.221330e+01	1.503418e+00	7.328338e-03
885500	-1.049217e+05	-1.630161e+02	3.449373e+01	1.491444e+00	9.216714e-03
886000	-1.049080e+05	-1.609305e+02	3.370802e+01	1.512090e+00	6.021658e-03
886500	-1.049070e+05	-1.606498e+02	3.362671e+01	1.452087e+00	3.762391e-03
887000	-1.049093e+05	-1.582496e+02	3.275291e+01	1.456176e+00	2.428280e-03
887500	-1.049092e+05	-1.594658e+02	3.316830e+01	1.521797e+00	8.706454e-03
888000	-1.049022e+05	-1.623924e+02	3.428636e+01	1.419152e+00	5.108129e-03
888500	-1.049137e+05	-1.608538e+02	3.370489e+01	1.443937e+00	8.226075e-03
889000	-1.049188e+05	-1.576551e+02	3.251768e+01	1.519491e+00	6.798583e-03
889500	-1.049042e+05	-1.610859e+02	3.376727e+01	1.506991e+00	6.952219e-03
890000	-1.049075e+05	-1.578849e+02	3.260657e+01	1.500169e+00	9.378951e-03
890500	-1.049201e+05	-1.559168e+02	3.188458e+01	1.574677e+00	5.594686e-03
891000	-1.049206e+05	-1.599002e+02	3.333881e+01	1.487957e+00	1.237206e-02
891500	-1.049170e+05	-1.631020e+02	3.450461e+01	1.548537e+00	4.454594e-03
892000	-1.049024e+05	-1.572551e+02	3.239028e+01	1.477744e+00	5.542178e-03
892500	-1.049105e+05	-1.577075e+02	3.250327e+01	1.612336e+00	5.587928e-03
893000	-1.049035e+05	-1.588136e+02	3.292413e+01	1.544210e+00	6.822809e-03
893500	-1.049312e+05	-1.580214e+02	3.264214e+01	1.537202e+00	9.346207e-03
894000	-1.049194e+05	-1.610250e+02	3.373542e+01	1.532346e+00	1.073938e-02
894500	-1.049127e+05	-1.592986e+02	3.310893e+01	1.518201e+00	8.761540e-03
895000	-1.049162e+05	-1.591976e+02	3.306950e+01	1.526024e+00	7.674287e-03
895500	-1.049113e+05	-1.598411e+02	3.331678e+01	1.489182e+00	1.006030e-02
896000	-1.049072e+05	-1.602994e+02	3.348599e+01	1.484751e+00	6.391033e-03
896500	-1.049127e+05	-1.619376e+02	3.408765e+01	1.495662e+00	2.853672e-03
897000	-1.049171e+05	-1.586487e+02	3.287502e+01	1.515632e+00	5.779723e-03
897500	-1.049089e+05	-1.598007e+02	3.330347e+01	1.485328e+00	5.779723e-03
898000	-1.049167e+05	-1.636715e+02	3.474412e+01	1.485328e+00	5.708981e-03
898500	-1.049243e+05	-1.610393e+02	3.377581e+01	1.437323e+00	1.163565e-02
899000	-1.049226e+05	-1.584072e+02	3.278737e+01	1.517843e+00	3.548377e-03
899500	-1.049207e+05	-1.644393e+02	3.502413e+01	1.518798e+00	3.279663e-03
900000	-1.049120e+05	-1.626163e+02	3.434734e+01	1.480595e+00	4.808452e-03
900500	-1.049152e+05	-1.606484e+02	3.362117e+01	1.465770e+00	9.918149e-03
901000	-1.049157e+05	-1.583208e+02	3.278608e+01	1.435034e+00	3.391500e-03
901500	-1.049057e+05	-1.596988e+02	3.326761e+01	1.481809e+00	5.278392e-03
902000	-1.049009e+05	-1.620582e+02	3.414025e+01	1.475340e+00	6.602189e-03
902500	-1.049035e+05	-1.585884e+02	3.285777e+01	1.503164e+00	6.368210e-03
903000	-1.049053e+05	-1.596708e+02	3.323297e+01	1.548913e+00	9.156526e-03
903500	-1.049119e+05	-1.586109e+02	3.288162e+01	1.459483e+00	6.012254e-03
904000	-1.049152e+05	-1.570499e+02	3.228733e+01	1.562906e+00	3.929452e-03
904500	-1.049114e+05	-1.564257e+02	3.208683e+01	1.506997e+00	7.095329e-03
905000	-1.049044e+05	-1.600961e+02	3.340947e+01	1.490481e+00	9.648681e-03
905500	-1.049167e+05	-1.579544e+02	3.264843e+01	1.452646e+00	9.103726e-03
906000	-1.049138e+05	-1.625816e+02	3.434785e+01	1.444475e+00	1.085882e-02
906500	-1.049209e+05	-1.595845e+02	3.320475e+01	1.540181e+00	1.041434e-02
907000	-1.049002e+05	-1.592966e+02	3.313525e+01	1.443612e+00	5.223826e-03
907500	-1.049061e+05	-1.644155e+02	3.505657e+01	1.410284e+00	7.801039e-03
908000	-1.049297e+05	-1.620834e+02	3.418191e+01	1.389033e+00	4.296323e-03
908500	-1.049246e+05	-1.562294e+02	3.201659e+01	1.510484e+00	3.423591e-03
909000	-1.049059e+05	-1.629035e+02	3.446941e+01	1.443415e+00	5.813145e-03
909500	-1.049183e+05	-1.600338e+02	3.339620e+01	1.464437e+00	6.815105e-03
910000	-1.049047e+05	-1.606914e+02	3.362441e+01	1.499933e+00	5.807776e-03
910500	-1.049138e+05	-1.595654e+02	3.320666e+01	1.515819e+00	6.501460e-03
911000	-1.049269e+05	-1.567811e+02	3.222670e+01	1.465637e+00	6.698402e-03
911500	-1.049167e+05	-1.579476e+02	3.264134e+01	1.465637e+00	6.038897e-03
912000	-1.049137e+05	-1.572964e+02	3.240037e+01	1.490588e+00	3.168884e-03
912500	-1.049211e+05	-1.573612e+02	3.242338e+01	1.490588e+00	8.682311e-03
913000	-1.049179e+05	-1.590188e+02	3.300930e+01	1.513546e+00	6.987195e-03
913500	-1.049165e+05	-1.599264e+02	3.337225e+01	1.422597e+00	4.358145e-03
914000	-1.049231e+05	-1.618194e+02	3.408510e+01	1.384382e+00	7.476742e-03
914500	-1.049221e+05	-1.614679e+02	3.394934e+01	1.397615e+00	9.535941e-03
915000	-1.049199e+05	-1.611094e+02	3.376232e+01	1.543971e+00	6.850369e-03
915500	-1.049132e+05	-1.599169e+02	3.336443e+01	1.434458e+00	4.817859e-03
916000	-1.049107e+05	-1.590242e+02	3.301783e+01	1.495389e+00	4.849206e-03
916500	-1.049179e+05	-1.603303e+02	3.351969e+01	1.423823e+00	7.637952e-03
917000	-1.049071e+05	-1.565358e+02	3.212914e+01	1.496850e+00	5.700740e-03
917500	-1.049157e+05	-1.580578e+02	3.267145e+01	1.491693e+00	8.243363e-03
918000	-1.049064e+05	-1.531725e+02	3.095902e+01	1.515254e+00	1.030421e-02
918500	-1.049035e+05	-1.578992e+02	3.262260e+01	1.469597e+00	5.643446e-03
919000	-1.049091e+05	-1.592925e+02	3.315081e+01	1.396655e+00	8.658580e-03
919500	-1.049128e+05	-1.536573e+02	3.111610e+01	1.539007e+00	7.998901e-03
920000	-1.049195e+05	-1.598236e+02	3.330826e+01	1.495068e+00	6.828663e-03
920500	-1.049122e+05	-1.554778e+02	3.176141e+01	1.488649e+00	6.430913e-03
921000	-1.049077e+05	-1.572913e+02	3.241385e+01	1.447515e+00	8.412701e-03
921500	-1.049065e+05	-1.594923e+02	3.317765e+01	1.522539e+00	7.453865e-03
922000	-1.049074e+05	-1.610138e+02	3.376419e+01	1.443277e+00	6.491413e-03
922500	-1.049233e+05	-1.583876e+02	3.277897e+01	1.521569e+00	8.895681e-03
923000	-1.049115e+05	-1.583377e+02	3.275030e+01	1.551590e+00	7.426080e-03
923500	-1.049082e+05	-1.554469e+02	3.174733e+01	1.498164e+00	5.584468e-03
924000	-1.049048e+05	-1.566203e+02	3.214857e+01	1.526226e+00	6.825604e-03
924500	-1.049111e+05	-1.608613e+02	3.365915e+01	1.575531e+00	6.825604e-03
925000	-1.049095e+05	-1.581960e+02	3.269090e+01	1.575531e+00	6.825604e-03
925500	-1.049112e+05	-1.589330e+02	3.298881e+01	1.484510e+00	9.061311e-03
926000	-1.049259e+05	-1.594607e+02	3.318979e+01	1.457532e+00	7.021294e-03
926500	-1.049218e+05	-1.598383e+02	3.332754e+01	1.456920e+00	5.762799e-03
927000	-1.049205e+05	-1.597265e+02	3.328636e+01	1.458019e+00	5.960898e-03
927500	-1.049266e+05	-1.576676e+02	3.250644e+01	1.563511e+00	5.762799e-03
928000	-1.049235e+05	-1.563281e+02	3.204695e+01	1.522801e+00	5.161404e-03
928500	-1.049220e+05	-1.590118e+02	3.302390e+01	1.466218e+00	7.991471e-03
929000	-1.049138e+05	-1.631078e+02	3.452160e+01	1.509337e+00	4.841766e-03
929500	-1.049134e+05	-1.569707e+02	3.227458e+01	1.519810e+00	6.620563e-03
930000	-1.049166e+05	-1.581547e+02	3.272949e+01	1.426568e+00	5.585833e-03
930500	-1.049134e+05	-1.610989e+02	3.380992e+01	1.404731e+00	4.055135e-03
931000	-1.049181e+05	-1.588065e+02	3.296432e+01	1.425780e+00	5.519316e-03
931500	-1.049169e+05	-1.607097e+02	3.366400e+01	1.410722e+00	6.580420e-03
932000	-1.049216e+05	-1.625749e+02	3.430540e+01	1.550882e+00	5.128868e-03
932500	-1.049127e+05	-1.597520e+02	3.325466e+01	1.570510e+00	5.128868e-03
933000	-1.049115e+05	-1.610885e+02	3.378690e+01	1.456571e+00	8.496112e-03
933500	-1.049086e+05	-1.572274e+02	3.235978e+01	1.535963e+00	8.975545e-03
934000	-1.049123e+05	-1.602187e+02	3.345607e+01	1.485704e+00	4.458882e-03
934500	-1.049128e+05	-1.583704e+02	3.277160e+01	1.524881e+00	7.296617e-03
935000	-1.049138e+05	-1.628797e+02	3.447180e+01	1.413160e+00	5.438256e-03
935500	-1.049260e+05	-1.620148e+02	3.409879e+01	1.543024e+00	3.996330e-03
936000	-1.049173e+05	-1.616320e+02	3.400812e+01	1.403615e+00	8.763088e-03
936500	-1.049159e+05	-1.644639e+02	3.505936e+01	1.451414e+00	8.889231e-03
937000	-1.049195e+05	-1.616488e+02	3.398619e+01	1.479352e+00	7.904030e-03
937500	-1.049133e+05	-1.602649e+02	3.346304e+01	1.512896e+00	3.372683e-03
938000	-1.049088e+05	-1.640402e+02	3.490324e+01	1.436056e+00	4.858932e-03
938500	-1.049133e+05	-1.566449e+02	3.218906e+01	1.436056e+00	4.897575e-03
939000	-1.049133e+05	-1.596965e+02	3.328342e+01	1.436056e+00	7.572677e-03
939500	-1.049190e+05	-1.562836e+02	3.204031e+01	1.497186e+00	5.198026e-03
940000	-1.049147e+05	-1.598359e+02	3.332066e+01	1.473373e+00	9.527469e-03
940500	-1.049294e+05	-1.598204e+02	3.332317e+01	1.451018e+00	1.449982e-02
941000	-1.049025e+05	-1.588874e+02	3.299842e+01	1.412246e+00	4.952904e-03
941500	-1.049005e+05	-1.595615e+02	3.322341e+01	1.465858e+00	6.688055e-03
942000	-1.049193e+05	-1.582497e+02	3.273333e+01	1.510875e+00	8.187333e-03
942500	-1.049176e+05	-1.593663e+02	3.316233e+01	1.438716e+00	5.235284e-03
943000	-1.049117e+05	-1.599170e+02	3.335191e+01	1.468809e+00	6.946853e-03
943500	-1.049121e+05	-1.573968e+02	3.244379e+01	1.468809e+00	6.946853e-03
944000	-1.049306e+05	-1.582407e+02	3.272953e+01	1.512477e+00	9.300839e-03
944500	-1.049227e+05	-1.551325e+02	3.163256e+01	1.513995e+00	4.162701e-03
945000	-1.049100e+05	-1.634865e+02	3.468573e+01	1.454193e+00	6.429552e-03
945500	-1.049122e+05	-1.617905e+02	3.406275e+01	1.415445e+00	6.693693e-03
946000	-1.049025e+05	-1.613318e+02	3.388033e+01	1.447439e+00	8.343464e-03
946500	-1.049121e+05	-1.604487e+02	3.353391e+01	1.503482e+00	3.283572e-03
947000	-1.049166e+05	-1.588026e+02	3.293893e+01	1.492240e+00	8.250439e-03
947500	-1.049108e+05	-1.606417e+02	3.364326e+01	1.398995e+00	3.225248e-03
948000	-1.049122e+05	-1.593959e+02	3.314066e+01	1.528031e+00	4.549730e-03
948500	-1.049116e+05	-1.588082e+02	3.294576e+01	1.478824e+00	6.448479e-03
949000	-1.049179e+05	-1.636626e+02	3.477939e+01	1.383600e+00	4.523219e-03
949500	-1.049232e+05	-1.603635e+02	3.352953e+01	1.430135e+00	6.315361e-03
950000	-1.049149e+05	-1.602011e+02	3.346961e+01	1.431145e+00	6.283975e-03
950500	-1.049145e+05	-1.566289e+02	3.217834e+01	1.450398e+00	3.953827e-03
951000	-1.049351e+05	-1.613975e+02	3.387108e+01	1.538152e+00	7.409384e-03
951500	-1.049214e+05	-1.572126e+02	3.236031e+01	1.519688e+00	6.926055e-03
952000	-1.049145e+05	-1.576301e+02	3.250486e+01	1.530440e+00	7.217137e-03
952500	-1.049083e+05	-1.616089e+02	3.396748e+01	1.489820e+00	6.737411e-03
953000	-1.049099e+05	-1.584929e+02	3.284955e+01	1.430580e+00	6.737411e-03
953500	-1.049114e+05	-1.589522e+02	3.297354e+01	1.545949e+00	6.934407e-03
954000	-1.049240e+05	-1.563528e+02	3.204748e+01	1.545949e+00	6.934407e-03
954500	-1.049220e+05	-1.609661e+02	3.375340e+01	1.424775e+00	6.934407e-03
955000	-1.049117e+05	-1.596273e+02	3.326116e+01	1.427977e+00	6.979991e-03
955500	-1.049110e+05	-1.630300e+02	3.452344e+01	1.426678e+00	5.273669e-03
956000	-1.048992e+05	-1.584208e+02	3.280588e+01	1.479873e+00	7.059595e-03
956500	-1.049135e+05	-1.603038e+02	3.348291e+01	1.497598e+00	7.059357e-03
957000	-1.049286e+05	-1.572730e+02	3.236368e+01	1.570597e+00	4.424110e-03
957500	-1.049069e+05	-1.582921e+02	3.275094e+01	1.504174e+00	5.518064e-03
958000	-1.049180e+05	-1.567593e+02	3.221455e+01	1.478237e+00	1.126815e-02
958500	-1.049196e+05	-1.571140e+02	3.235019e+01	1.449620e+00	5.832869e-03
959000	-1.049206e+05	-1.605211e+02	3.355657e+01	1.514182e+00	8.546473e-03
959500	-1.049128e+05	-1.595446e+02	3.320929e+01	1.487870e+00	5.981465e-03
960000	-1.049136e+05	-1.628232e+02	3.443545e+01	1.453185e+00	5.910831e-03
960500	-1.049289e+05	-1.588134e+02	3.296614e+01	1.427641e+00	5.710013e-03
961000	-1.049230e+05	-1.589362e+02	3.302537e+01	1.386504e+00	9.213808e-03
961500	-1.049212e+05	-1.604078e+02	3.353716e+01	1.453653e+00	5.575317e-03
962000	-1.049171e+05	-1.605032e+02	3.357412e+01	1.448402e+00	1.022645e-02
962500	-1.049197e+05	-1.579902e+02	3.264955e+01	1.485285e+00	8.359466e-03
963000	-1.049176e+05	-1.625044e+02	3.431010e+01	1.467836e+00	6.193690e-03
963500	-1.049199e+05	-1.630944e+02	3.452173e+01	1.495554e+00	5.176138e-03
964000	-1.049199e+05	-1.604514e+02	3.352729e+01	1.524214e+00	5.484458e-03
964500	-1.049173e+05	-1.604564e+02	3.353181e+01	1.516844e+00	5.496630e-03
965000	-1.049143e+05	-1.608290e+02	3.367898e+01	1.489387e+00	7.832519e-03
965500	-1.049232e+05	-1.610963e+02	3.377632e+01	1.492930e+00	1.060123e-02
966000	-1.049205e+05	-1.586363e+02	3.288704e+01	1.469835e+00	4.574907e-03
966500	-1.049139e+05	-1.587184e+02	3.290224e+01	1.509716e+00	9.483890e-03
967000	-1.049182e+05	-1.569694e+02	3.228094e+01	1.500468e+00	6.259972e-03
967500	-1.049048e+05	-1.606964e+02	3.362740e+01	1.496824e+00	4.551031e-03
968000	-1.049137e+05	-1.633247e+02	3.461947e+01	1.467331e+00	3.747535e-03
968500	-1.049178e+05	-1.615207e+02	3.394703e+01	1.456668e+00	6.158153e-03
969000	-1.049208e+05	-1.596183e+02	3.322742e+01	1.511673e+00	3.160825e-03
969500	-1.049116e+05	-1.609313e+02	3.371923e+01	1.482491e+00	3.699804e-03
970000	-1.049251e+05	-1.590268e+02	3.298985e+01	1.575326e+00	6.106308e-03
970500	-1.049097e+05	-1.598923e+02	3.335341e+01	1.440002e+00	3.595665e-03
971000	-1.049081e+05	-1.593493e+02	3.312836e+01	1.515324e+00	7.735600e-03
971500	-1.049116e+05	-1.627374e+02	3.438179e+01	1.509989e+00	7.271838e-03
972000	-1.049177e+05	-1.634201e+02	3.467134e+01	1.425775e+00	8.608438e-03
972500	-1.049070e+05	-1.588444e+02	3.292428e+01	1.574584e+00	8.325142e-03
973000	-1.049103e+05	-1.609247e+02	3.370785e+01	1.506822e+00	7.216859e-03
973500	-1.049022e+05	-1.594583e+02	3.317001e+01	1.509593e+00	5.253929e-03
974000	-1.049111e+05	-1.580470e+02	3.269214e+01	1.423056e+00	6.932564e-03
974500	-1.049057e+05	-1.584586e+02	3.283946e+01	1.424277e+00	6.344322e-03
975000	-1.049139e+05	-1.601530e+02	3.345183e+01	1.431556e+00	4.144925e-03
975500	-1.049028e+05	-1.618781e+02	3.407196e+01	1.478286e+00	4.392247e-03
976000	-1.049031e+05	-1.574645e+02	3.245178e+01	1.514056e+00	5.128814e-03
976500	-1.049003e+05	-1.613547e+02	3.387857e+01	1.475112e+00	8.152933e-03
977000	-1.048980e+05	-1.621337e+02	3.417388e+01	1.460845e+00	7.161445e-03
977500	-1.049065e+05	-1.565512e+02	3.213575e+01	1.493482e+00	5.445449e-03
978000	-1.049250e+05	-1.582582e+02	3.273672e+01	1.509883e+00	9.433407e-03
978500	-1.048997e+05	-1.601945e+02	3.345837e+01	1.455212e+00	4.652434e-03
979000	-1.049062e+05	-1.610557e+02	3.375515e+01	1.509637e+00	3.936047e-03
979500	-1.049100e+05	-1.582722e+02	3.274183e+01	1.509637e+00	6.489914e-03
980000	-1.049133e+05	-1.614908e+02	3.388972e+01	1.581190e+00	6.677172e-03
980500	-1.049071e+05	-1.614480e+02	3.392747e+01	1.436642e+00	5.462260e-03
981000	-1.049231e+05	-1.617790e+02	3.404392e+01	1.454442e+00	5.643126e-03
981500	-1.049035e+05	-1.592789e+02	3.309437e+01	1.538662e+00	8.472326e-03
982000	-1.049182e+05	-1.574431e+02	3.247238e+01	1.434693e+00	9.173263e-03
982500	-1.049116e+05	-1.632670e+02	3.457537e+01	1.526208e+00	7.821340e-03
983000	-1.049077e+05	-1.614561e+02	3.392232e+01	1.458606e+00	5.629259e-03
983500	-1.049151e+05	-1.618703e+02	3.408725e+01	1.429497e+00	5.910195e-03
984000	-1.049071e+05	-1.620748e+02	3.414716e+01	1.473469e+00	9.109937e-03
984500	-1.049079e+05	-1.631798e+02	3.457151e+01	1.449202e+00	7.156946e-03
985000	-1.049142e+05	-1.603954e+02	3.351196e+01	1.509954e+00	9.217522e-03
985500	-1.049096e+05	-1.572884e+02	3.240553e+01	1.468098e+00	9.836506e-03
986000	-1.049190e+05	-1.643987e+02	3.504880e+01	1.413793e+00	7.524217e-03
986500	-1.048967e+05	-1.604925e+02	3.356523e+01	1.461947e+00	6.465050e-03
987000	-1.049209e+05	-1.615764e+02	3.395573e+01	1.488898e+00	3.645872e-03
987500	-1.049141e+05	-1.571773e+02	3.233213e+01	1.563864e+00	5.964966e-03
988000	-1.048993e+05	-1.628591e+02	3.444089e+01	1.474615e+00	9.678704e-03
988500	-1.048993e+05	-1.623543e+02	3.427715e+01	1.405584e+00	7.143242e-03
989000	-1.049066e+05	-1.607462e+02	3.362619e+01	1.549915e+00	6.528176e-03
989500	-1.049078e+05	-1.630684e+02	3.450123e+01	1.523845e+00	9.096787e-03
990000	-1.049095e+05	-1.600103e+02	3.338707e+01	1.465970e+00	7.877701e-03
990500	-1.049050e+05	-1.605027e+02	3.358208e+01	1.426295e+00	6.403105e-03
991000	-1.049158e+05	-1.592634e+02	3.310046e+01	1.506326e+00	5.551528e-03
991500	-1.049083e+05	-1.601909e+02	3.346173e+01	1.442520e+00	5.327056e-03
992000	-1.049097e+05	-1.602027e+02	3.344220e+01	1.507566e+00	7.862142e-03
992500	-1.049052e+05	-1.596922e+02	3.326121e+01	1.492742e+00	7.987113e-03
993000	-1.049074e+05	-1.605507e+02	3.358830e+01	1.457363e+00	5.327506e-03
993500	-1.049276e+05	-1.657596e+02	3.554210e+01	1.495351e+00	7.182761e-03
994000	-1.049155e+05	-1.614735e+02	3.390489e+01	1.522910e+00	4.190124e-03
994500	-1.049187e+05	-1.633206e+02	3.460284e+01	1.507154e+00	8.050044e-03
995000	-1.049178e+05	-1.602254e+02	3.346393e+01	1.470955e+00	1.111215e-02
995500	-1.049144e+05	-1.585307e+02	3.284863e+01	1.470955e+00	7.064414e-03
996000	-1.049141e+05	-1.580844e+02	3.267700e+01	1.502723e+00	8.713444e-03
996500	-1.049351e+05	-1.637648e+02	3.475894e+01	1.539600e+00	8.592187e-03
997000	-1.049174e+05	-1.596554e+02	3.328452e+01	1.391950e+00	6.446416e-03
997500	-1.049151e+05	-1.604979e+02	3.355103e+01	1.505973e+00	6.836566e-03
998000	-1.049096e+05	-1.652962e+02	3.538863e+01	1.428109e+00	7.577481e-03
998500	-1.049077e+05	-1.596439e+02	3.323243e+01	1.523496e+00	8.199409e-03
[truncated: 8,683 more rows]
