# Supplementary material for: Deep mining reveals the diversity of endogenous viral elements in vertebrate genomes
Source: Nat Microbiol. 2024 Oct 22;9(11):3013–24. doi: 10.1038/s41564-024-01825-4 (PMC11521997; doi:10.1038/s41564-024-01825-4)
Supplement: Supplementary file 4 — RdRp tree run files (Fig. 1a), CLANS analysis data (Fig. 1b) and xlsx file with genomic annotations of sequences (Fig. 1c). [file 41564_2024_1825_MOESM4_ESM.zip › Source_Data_Figure_1/RdRp_tree/Chuviridae_rnapol.nex.con.tre]

#NEXUS
begin taxa;
	dimensions ntax=46;
	taxlabels
		Salarius_guttatus_piscichuvirus
		Herr_Frank_virus_1
		Hardyhead_chuvirus
		Guangdong_red-banded_snake_chuvirus-like_virus
		Wuhan_Louse_Fly_Virus_7
		Wenling_crustacean_virus_14
		Culex_mosquito_virus_5
		Mos8Chu0_chuvirus
		Suffolk_virus
		Tacheng_Tick_Virus_4
		Blacklegged_tick_chuvirus-2
		Hubei_odonate_virus_11
		Beihai_barnacle_virus_9
		Hymenopteran_chu-related_virus_OKIAV147
		Wuchang_Cockroach_Virus_3
		Wenling_crustacean_virus_15
		Hubei_myriapoda_virus_8-Myriaviridae
		Megalopteran_chu-related_virus_OKIAV119-Crepuscuviridae
		Drerio1
		Drerio2
		Pformosa1
		Pmexicana1
		Platipinna1
		Drerio3
		Pkingsleyae1
		Drerio4
		Drerio5
		Drerio6
		Pkingsleyae2
		Gaffinis1
		Alimnaeus1
		Drerio11
		Drerio15
		Drerio17
		Drerio20
		Preticulata4
		Omelastigma2
		Omelastigma5
		Omelastigma7
		Drerio24
		Pformosa3.1
		Pformosa3.2
		Pformosa4
		Platipinna3
		Pkingsleyae5
		Fheteroclitus1
		;
end;
begin trees;
	translate
		1	Salarius_guttatus_piscichuvirus,
		2	Herr_Frank_virus_1,
		3	Hardyhead_chuvirus,
		4	Guangdong_red-banded_snake_chuvirus-like_virus,
		5	Wuhan_Louse_Fly_Virus_7,
		6	Wenling_crustacean_virus_14,
		7	Culex_mosquito_virus_5,
		8	Mos8Chu0_chuvirus,
		9	Suffolk_virus,
		10	Tacheng_Tick_Virus_4,
		11	Blacklegged_tick_chuvirus-2,
		12	Hubei_odonate_virus_11,
		13	Beihai_barnacle_virus_9,
		14	Hymenopteran_chu-related_virus_OKIAV147,
		15	Wuchang_Cockroach_Virus_3,
		16	Wenling_crustacean_virus_15,
		17	Hubei_myriapoda_virus_8-Myriaviridae,
		18	Megalopteran_chu-related_virus_OKIAV119-Crepuscuviridae,
		19	Drerio1,
		20	Drerio2,
		21	Pformosa1,
		22	Pmexicana1,
		23	Platipinna1,
		24	Drerio3,
		25	Pkingsleyae1,
		26	Drerio4,
		27	Drerio5,
		28	Drerio6,
		29	Pkingsleyae2,
		30	Gaffinis1,
		31	Alimnaeus1,
		32	Drerio11,
		33	Drerio15,
		34	Drerio17,
		35	Drerio20,
		36	Preticulata4,
		37	Omelastigma2,
		38	Omelastigma5,
		39	Omelastigma7,
		40	Drerio24,
		41	Pformosa3.1,
		42	Pformosa3.2,
		43	Pformosa4,
		44	Platipinna3,
		45	Pkingsleyae5,
		46	Fheteroclitus1
		;
tree con_50_majrule = [&U] (1[&prob=1.00000000e+00,prob_stddev=0.00000000e+00,prob_range={1.00000000e+00,1.00000000e+00},prob(percent)="100",prob+-sd="100+-0"]:3.864259e-01[&length_mean=3.86820638e-01,length_median=3.86425900e-01,length_95%HPD={3.40548500e-01,4.34688500e-01}],((((((19[&prob=1.00000000e+00,prob_stddev=0.00000000e+00,prob_range={1.00000000e+00,1.00000000e+00},prob(percent)="100",pr…
end;
