# Supplementary material for: Deep mining reveals the diversity of endogenous viral elements in vertebrate genomes
Source: Nat Microbiol. 2024 Oct 22;9(11):3013–24. doi: 10.1038/s41564-024-01825-4 (PMC11521997; doi:10.1038/s41564-024-01825-4)
Supplement: Supplementary file 4 — RdRp tree run files (Fig. 1a), CLANS analysis data (Fig. 1b) and xlsx file with genomic annotations of sequences (Fig. 1c). [file 41564_2024_1825_MOESM4_ESM.zip › Source_Data_Figure_1/RdRp_tree/Chuviridae_rnapol.nex]

#NEXUS

BEGIN TAXA;
	DIMENSIONS ntax=46;
	TAXLABELS  Salarius_guttatus_piscichuvirus Herr_Frank_virus_1 Hardyhead_chuvirus Guangdong_red-banded_snake_chuvirus-like_virus Wuhan_Louse_Fly_Virus_7 Wenling_crustacean_virus_14 Culex_mosquito_virus_5 Mos8Chu0_chuvirus Suffolk_virus Tacheng_Tick_Virus_4 Blacklegged_tick_chuvirus-2 Hubei_odonate_virus_11 Beihai_barnacle_virus_9 Hymenopteran_chu-related_virus_OKIAV147 Wuchang_Cockroach_Virus_3 Wenling_crustacean_virus_15 Hubei_myriapoda_virus_8-Myriaviridae Megalopteran_chu-related_virus_OKIAV119-Crepuscuviridae Drerio1 Drerio2 Pformosa1 Pmexicana1 Platipinna1 Drerio3 Pkingsleyae1 Drerio4 Drerio5 Drerio6 Pkingsleyae2 Gaffinis1 Alimnaeus1 Drerio11 Drerio15 Drerio17 Drerio20 Preticulata4 Omelastigma2 Omelastigma5 Omelastigma7 Drerio24 Pformosa3.1 Pformosa3.2 Pformosa4 Platipinna3 Pkingsleyae5 Fheteroclitus1;
END;

BEGIN CHARACTERS;
	DIMENSIONS nchar=2174;
	FORMAT datatype=Protein gap=-;
	MATRIX
	Salarius_guttatus_piscichuvirus	MFSKTFFRLAEASPELLVNNRKFDLALRDTDVKLLRENLSSDPPSLNTRILLLNTTPEELRAARVDCRLWPIILGDILTQSKLGESIQPFRLDSSNRLFQLVRENLEFQHGHLMSCLLTDSNEKLYEKYGEWDKHVSEVPILIRNLIYLENELGVIVEQAGAL-VHKLRSRQQRADIHPLKGTTTYTCKLLDLRVCWTKTVTYIVYKGEGWLMPANYLLLLHNKICDALSALMLIHSSEGVCYERKAFDISVDLLCEICTLAVCR-DDYFEIAKALEGLIIAETLMTEEAWYNPTLRNSIAYELSKT-GYQYEASNLQHILQEASTPLRHELAGFIKIPGHPIINVPGTAKKAEERALKASEVNYYAIQMTRNLALEQLVRNHIIRHGVWPPVTVSEEAPSALKEAHRLNKDPKSPVIRRRYGEVTTEMFVHVDLHQILEFDKLDHYSQYLKDKAVTMLRQDATAYYITHELEKVDWKEGRLLLVHLLHHEDELDLPGYLRSYCQSSESMEDILNYLVIKLVPKEKELKIEARPFGCKTYQDRYRSCVQEENVKHMLDLYFEDQAMTLDNLSLVKRLYTFRNLATLYKGWRVLYINFDVSGWCGNFRHETVEPIAADVLDAAFGTDRFFSKTQQAYENGFFYLPDKLGTYHWEGQHGGIEGLNQYTWMTVYIPQMRYALNEFGLHYFVMAYGDDYKAALLIPPDQ-KDIDISVLREKVVAAVSNTARIEFGQNMKYFDSYGSETYISFCKHASVNACEMPQGVRKIQKCYGATNAFLPTLDDYISSAFSNAHAAAKTMPCTYPAYRVALFWGYLHLLTHAEWKGSTDIELHAAMLTPSCAGGLPVLFLSNFHTRAENDHLPMFIDLCFHIKRIHPELYLTLTNAFTFERLEPDQIETLLRDPYSLPIKKPPLPSGILRGEILPALAPIVRNSEIRALMEAAEEDWTERIISAMRTCQEYHARVFSSVYACTPKAMIEEIVKRFETSGSLRDILVMRRGPGQTLRILRRVLHGELTLQRWRRNRFRNCYISGEYW---RTDLCSTELANTLRQ-LWGKPVIGVTMPAMPHLISIVNDYLGAVDQFARKNHFTYTLHTHKPVLQKSPSDHWNLGGQKPFLGHKTKLGSEVPQLKIIESNPFLSKIKTLLDIVSWVEKGERLPDGTIRESNFSELIFALLSQYVRGDPRELLPFAAKRRSGTVQHHWRSPHYSEHIMPNTLANTYTWISGESNTHEKLRGTVDHHTLNFLQVYCFVVHMLQLELEVSCTLRTEKSYWAITNDCEACMKPIYEPPIVLDPLSIPTLPRGTLEGLQITYQSRQIIGMAYKDMI-DKRPRE-HVEHDLPTNLAVCGIVQALSEQSGAKAQRMCDRLNTVARTQEELETLGALIPGGYSVPIKEREIRHSPMELLASNVLTQVYRMSFALGRRSTARRQLMRLWQANPRSLPWAPMIDSIHKAGRLTDLIITVQKMSSFVPPMC-YDNVLTATRFIGEVALYSGLHGNPPLEYVWLTYYEDDDVEQSLHSLHTHLIHTAVWIRLKPLLLQSMRA---KTPDQEMCGSLILAIYSITCSQSITGDSARKQ----IDRSPAPVTYV--MLADYWVTEDIYTDALEEPDHMVHEVAEELNRIRAPFG----PHPPNLALLEQYSDN-------ADEIYAAYIEPINR-LLIYRTTLADCIMHIRGL--PDATPLEYKHGVPCAAPDLMYDDSQS-QRPHFGFLTVGDDLPDTDIVPV-KPGKRTVFECDELILDTQGLSRQYGHATNSLNKILEVMSIVGLREDGLNSTNIMCLGEGYGGIVDLFAQLTRCHFLYNTIPANLRTYVTPAVAIDHLRSRNHSWDEELVNTAVYDLRSPATVHAIITNDNLRYSIVTYDSEPNWADPAEYKSLLLNIVHLYLSKRTVNGALICRVFLEYSASVIAALSLLSHYCAKVGLIRCRASPPGGECYMVGMRTRRPYDRPGRVNISPKIDRLVTTTTNRLKEHWTRLLPPTDYTVTLTLPAHHAYLKKFRNILPCGPTHRLLGRHQLPLTLTDADRTTPRALLSGMLRELRTLDTMIRADIDHGVDTAAGMTHLVMRSLLVHSCHAHLTAICKKNQSEWRHGVVRRQYLEYASTLSHRVVLPDPPVCFLPK-IEINGITCSPFKMWLEGWEIAAAYWAYTR
	Herr_Frank_virus_1	MFTREFFSIAKSAPEVLTAPRKFDVALRPTPGNKCLDDLKNNRDLLSVKCLLEHLSKDTILQCNTNNLLWPIFLNDIILHSHSQRYNKSSSTDNYLKVMELVDKNLTIQHAHLSMHNVTHENLMNQDLFKTWIQKINTANPLLSNLLYVEEQLGQLVEKIGGF-TCKTRFKHVRNNPDKLRRLTKWSCKILKSEVVWNKDVIVFTYNNTSWLLPQNYCLMMHNKTCDMISSLLLIQGASGVCYEPEAYELAVRFVSHLTTLVQRYDENYYDIVKSLEGIVIGEVLRSEEEWSNTELINSIADELRSF-KYEYEGSPLEEIIRSATIPFRHELAGLIKIPGHPLIDVELTAQKVQERTKREMEINYDAIQTTRNLAVEAFIRNYIVKNGEWPPVETLKGCPQIFLEAIRLRKDPNSPTLLKRYPKPSIDDYVFIELGQIYELDRLQHYAQYLKDKSITVLRDKAIACYINREIQTIPWKETRLLLVHLFHTNDELDIFEYLRQYVRSDTSMEDILNYLTIKLVPKEKELKVTARPFGCKTYQDRYRGCVQEENVKHYLDEYANDQSMTLDNLGIIKRMYSFRNLKRAYPGWKILYINFDVSGWNSNFRHETVEPIASDVLDKLFGTEKFFSKTQLAYENGFFYLPDQSGTYHWSGQDGGIEGLNQYTWMAVYIPQMRYALREFNLHFHVMAYGDDYKAALLIPPEQ-ADIDIGTLKKRIVKIVANSARINFGQQMKYFDSYGSEVYISFCKNASVKGVEMPQGVRKIQKCYGSSNAFLPTLDEYIASAFSNAHSAAKTMPCTFPSYRVALFWSYHHLIRHHLYKGLSDTKLHGLMLTPSCVGGLPVLYLSSFHTRAENDHLPVYLDLLSFLQNYDHPVFLSASQGLTFEIIDDSNKETLLRDPYSLPVKKPPLPSSILRREILPALKPEIRNEEVSDLIAAAEDEWSNQFIKALTSSEILYPRILSSIYACTPKAMIEEIVRRFESSASVKDILIMRRGVRTTLRILGKVLRAEITLQEWRVKRVINDYAPGTYW---KNAFCPTELADKLRG-LWGKPIRGVTMPPLTHLLVICSKNTGALDLHSRDNHFSYYILEHKRHLSRGFSCHWDLGDRAPFLGIKTKLGVEMPQIRLIEDNPFLSKIKTLLDIISWVDKGGVNAHGQLIKSNMPELIMTLLSHYYKGDPQELLPFGARRKSGTIKHHWRSPHYREHIMPNTLYNTYTWVKGESNTHLNLRGTNEHYSINFLQIYCHVIHMLQMSLEYASICTTEGEYWCVTTECSYCMKPIFEEPIVLNSEYFPPPRPSPLEGLALTSLSRKLLAQALTDLT-GKPIRKAGDLSGLTTEMAVTGVVQKLIDQTHARTTRVCERLDAPRKAMHEQELLDAWIPGGHQELVREREIRCSPIKDLTEAILVHIYHWSFKLGPRSQVRTLLYRVWIANPRDLPWLRIIEMINQAGCLPDLILTCEKLVNLSPPVC-YDNPIAASRYIGEVAITAGDNQLLPFRIMWLTYFEDYHVEHLLEQISKRAQYQLIWRQLIPLLRDSLRY-----GIQDSVDIIMVSTLLVSVMQPISVDEATR-----ILDQNHGHGFVPTLQLVD-CSQEEYEDAIDDQQHLIHEVFEVLNRLHFRI------HTMTYDNIEPYIND-------AMNLILLEADKLKR-VEVYQGTLADCINYVREL--PPTSLILQSQSGSTTSGEISINRSLSIGNGLYGYRTRGLDMPVLESF--IESNPREVYQIPEYIVSHHYLYRVYGHGTTSLNKIIELFAIIGIDHTQFDNLNIMCLGEGYGGILDFFASLHNCHFVYNTLPPDTRFQVYPMLATDNIRKGNHTVDTRLVNTSIYDLTDSITAHALITNDELHYHLITCDAEAAWESGYSYIQMLRHVCHIYNTKKTHKGVLILKVMIEFDSAVKHIMSHLSHFCDELGLFKLNSSPPGGECYIYARGTRRVYTPNESPRIIPKIERSTETLLNKLKIYYKDRSPPREIQLSLELPKNISILKKLKHKLPPAFVQKITGTYSIPIAVLDDQQDQSRSLYREISKARDAVWNEYHS---LGSTDAATVVHLGIKCILTASLSYHGFLILVRHRTELSQQEIRTTFLDVVQELEPRIILPKIPDVFVSHDYQVNGVVCDPFGIWMIGLACILSFWSWLQ
	Hardyhead_chuvirus	MFSKPFVSIVTECPESLTNDRKFDLALRGTPARQLQQKLTEGEISLNVTLGLLHHSKDNLLSREVDPTLWPRILTKILSESAGLKDYSQRKTDKTVRVSDLIRENMKFQHSYLNLNNLTKTVN-DDQAFSNWLDKATETDPLIRNLVFLEEQFGLLVEKAMAL-EHRLRDKKSRQNPNLLKRHTVGEVKAVGLTVTWTKTTCAVDFEGKEYLLPLSYILMIHNKICDLLSSLMLIHASCGICYETGAYKMCVSFITQLADLAASH-PNYHDIAKSLEGIVIGEVLLAEEEWHNDELIRNINVELLGE-SYQYFHSRLEEIIREASTPLKHELAGFAKVCGHPLIDMKATAAAAEDRAITDKEVDYVAIMRTRNIALESFIRSYVVRNGSWPPVTLDDFCPAYLIDARDRGLDPRCTQIVGKHPPKTVDDYIFINLEKVETLDKLEHYSQYLKDKALSVLRDQAVGYYIDKTISHIPWEETRLLLVHLFTSEMTQDLEGYLSDY---SDSLDDVLNYLVVKLVPKEKELKTIGRPFGCKTYKDRFRSCLQEENVKSFLDKYNSDQAMTLDNLALIKRMHSFRNLSGLYKNWRILYINFDVSGWCGNFRHETVEPIATDLLDAVYGTKHFFGKTQLAYERSFFYLPDPSGTYHWEGQDGGIEGLNQYTWMTVYIPQMQYALRQFGLRFFVMCYGDDYKAALLIPPDQ-NELDVPSLKRTIVETVANTARIKFGQKMKYYDSYGSEAYVSFCKYASVRAVEMPQGVRKIQKCYGATNAFLPTLDDYIASAFSNAHSATRTMPCTYPAYTVALFWSYYHLVCHIEWSGVSNEGLLAAMLAPSSIGGFPTLHLGTFHTRAENDHLPVYMDMYYLAVKIRPRLADLMRNTINFEIVTPTKMEMLMRDPYAVPVARPPAPDAYLRSQILPAIRSRIANQELLCLMQAADEGWTSQLIECMVSGPELHPRLYSSIYACTPKALIDEMMKRFETAKTIKDLVLRSQGIVATIKMLRDVFKKELALQSWRVQHLTKPGQGHCRI---DHLSCPTAAAQLVRR-LWGGEVVGVTMPPVSHLVVLVQPEWAMLDPHSLTHHFHYATSQIRHPLKRGVGDHWGLGDHSPFLGHRTRLGAELPQVKILDNNPFLAKIRTLLDILSWIDQGDESAE----HTSLRSVIVLLIGHYYTGDVRDLLPFGAQKKSGTVQHHWRSPHYSEHIMPNTLYNTYTMIKGESNTHLGFRQSADHYTVNFLQVFCHVVHLIQHRLEYGPYLDHQPVYWAVTVECPTCMAPIREPAPVVRKTLLPAPSSCTLAGLTITPTSRRYLDVAAGDLL-ARGPRV-VEVGDPSVPGAVQGVIQRLMEQSSGYTRRVTEYFESPSLSSTAVDQLSLWTTQGTANLVGEREIRGCPTADLARALLSEIHTMVESSSTSEWPAVTQANNFMTNPRGLPWYPAVSELNKAGVLGEVIREVKDITNASYPIC-DTNPFSGARYLGLACQEGFREAGVCRRFTVLSYYEDDDTTSKLLRYTQLIKRHILWSEFKPHLLDVVRS-----ANEELITDIVSAMVLLATCP--------------MSDMPDPTEKGPWVCLDLFHSPETVLDEWESDIGVVRSLKGLFSRLSVSD-------YYSVQEIEENWDT-------FTGMLLQPVTDNAK-VMIEFTNLAACLRVVRAQPRPKKPPISRTHQGSTA--DVSLGESVC--DPEYCALSPEQDGGELVESLV-FPTTVQIFPEDLLLAIPYGLSRPYGAGTLSINKILEVCAIIGLDPSSCSGFNIMCLAEGYGGILDLFAKLMGCHFFFNTIPDDVRLGATPSLAIQAIQQNHHSLDDTLVNTSVFDLTDCVVAEAICRRDSHMYQIVTMDAETTWNEPDKYIRLVANTVRIFLEKRSPEGVLIMKVLLEQQRALISALSRLNQYCNKSGCLRLRSSPPGGEVYVFAYGTKRQFLR-KVVGAVPNVAARVVGLTETLKRYWASITPPNESALTISVPPQLPLLRKLAKNLETSFIAKVMSQLGIFIKLPDTPIEAGKAILKRADEHLKLVEREWR-----DSDTAAGIVVNSQKILGVRSFATYMRRLCVDRKRLLLQSEIREDYARALSRIALRLQIS--EDQMFDRTTVQLGYPCSAYSHWLDGFQYACQAYTYLY
	Guangdong_red-banded_snake_chuvirus-like_virus	MFSQTFFRIAMQTPDTLVNTRKLDVALRLTDVALLKEDLLLQRPTLRSRCLTIHHTPDELLRSTTSSSLLPLILSDILNTP---EHNNTSRGNILPQVFKLVNENMEVQHYHLSSSMFLNSDEYTHKHFRTWIQKCGSIPDIIQRLFIWEHELGEAVERHGSL-QYRLRDKRIRNSDKSLKNLTTHRCNDIDLTMAWSKTVILFIYKKNYWLLPAEYLLLLHNKICDFISSILLIQAAEGSCYEEGALSIVLELVDELSGLAYRY-RKFFDIVKALEGIVIGEVLMTEESWKNTDLITSISSELETI-GYIYNGSRLQEIIQSASTPLKHELAGLAKLCGHPFIDLPETAEAAKTRARIQPSVNYFAIQTTRNMAVESFIRNYIARHGKWPPVTIEADAPLYLRESNNLNRDPKSAFIIRRFGLGSHDDYVYVELGRVIELDKLEHYSQYLKDKALSVLRNTAEGYYINHTVERLEWKETRLLLVHMLHSEEELDVRNYLKQYCDSEMNMEDILNYLTIKLVPKEKELKEIGRPFGCKTYMDRFRSCLQEENVKHFLDLYSTDQSMTLDNLGLIKRLYSFRTLNKTYKNWRVLYINFDVSGWCANFRHETVEPIGTDVLDRVFGTSSLFGKTQRAYEKGFFYIPDSQGTYHWEGQDGGIEGLNQYTWMTVYIPQMRFALEAFKMHFFVMAYGDDYKAALLIPPEE-KNIDIEELKKKIVTSVADTARIEFGQKMKYFDSYGSEVYISFCKNASVSAVGMPQGIRKIQKCYGSTNAFLPTLDDYVASAFSNAHSAACAMTNTYPAYRVSLTWLYYHLKTHMNYCDLTDTELHATALTPSCVGGLPILFLANFHTRAENDHLPFYLDLIKFLKTYNPQLAGALSQGLTFELLGIHEIEALLRDPYSLPVKKPQLPSGVLRRELLPALKPIIRNQEILTLIEASDEEWTRNVISCLTSGDILYPRVFSSIYSCTPKAMMEEMMKRFETSASVKEILVMRQGVRRTTQVLRRVLKAEIALQEWRSKRVKLT-GYGEYW---RDMECPAQYADYLRG-LWGKPVSGVTMPPMTHLIILVDSYMGAIDPHARMNHFTYHLLNSNPVIKHYPSQHWELGDASPFLGHKTRLGSELPQIKIIEDNPFLSKIKTLLDIVTWVDKGGVDAVGNPYRSNLVDLILVIISLYYKGDPTDLLALGAKRKSGTMKHHWRSPHYSEHIMPNTLYNTYTWVVGESNTHRHLRGSVDHYSLNFLQVFCHVVHLLQLSLEVTKQNPKIVDTWAVTRDCPFCLTPIVEPPILVDKNRIPTVQSHPVDTLEITYYSRSILGAAATQLH-ARPLKQNLNMNSLPVDMAVMGVIQRLSEQTHIRANQMADRVGLLHKTYHDIQLMETWLPGGFGVTVREREIRHSPRRILCECVLQIIYSHIIQMGPRHQAQTMMARLFLENPKDLPWVSLVEMIHQAGRLTELILECKIMTGILPPVC-YQNPLSAARYLGDAALLSDTESLFPFRFAWLSYYEDEEKERYLLRITRIIKRRIIWKVLRPQIVALLRV-----KSPDHHIDLLLACLLLASAPTVPVQVVELA----LKDTKDNLVVLSPVQVEH-VTLDDIRDSLDDPESIATEVMTMVKRLNRYP-------TISRGNIEEQYDDHYD---GAYEHIMGELERMGK-CRILDATLADCINTIREQT-PEQVPYRSDKGTSLG--GISFLPGTPNFSPSHHVKIINERSPVVELMKL--PEINYLVPELVNVLSPHHLYRPYSRGISTTNKLLEIFAYSHIDTKSLTNINCMCLGEGFGGMLDTIATLRNSHFVYNTLPPSDRYDTLPGIALQTLNTRGHTLDESLVNTSVYDLSQPETAYALCTNDKWLYHLFTNDAEANWCDTHNYGNLLKNVGTIFLTKRSPTGILICKIMLDALRVTGEFISRICHYCNYVHIVKLDSSPPGGECYVIAHGVSRVYDG-SHSLLNPVVGRRLTVLAENLKKKYISMWPPRDTTLSFQKPQIFKYFSQFKRCFPAGWQHRIMGRHGIPIKLTDNDWSTSRALSSGVYRELRKVITCLYKDL-EDTVTAAGVTNAAMRLLLMSSLTHYFNTVLIHNHREITHSQIRRDYTQALEITRPRVTIDDRADKYHNQ-IIINGIECSPWGHWLEGLACVMIYLGWTW
	Wuhan_Louse_Fly_Virus_7	MAYREEEHGQKGQPVDLIFDRKFNVALRESHGARFLEGLNSGTLTPDDALVALHYTDDRPGQSGANVNLFPRLYLDLCDDSPAGRFVKS-------KVWSLVERVTNLQLAWLTHNWEYPVDPCLQRRTSKVLSVA-SRTSLINRLAAELSTLTPVIDRSGRRTPRISQAEQTEDYITRLTRTNTAKILTLKLRVVWSDHACAILYNGAWYYFAKPYLLLIHNKISDILSVLVYAALTPYETYRWNLYAITAEFIHSWAECAWELNQDFFRVSKLLEAVGIGLTLQETEGESNEQFLQTVMRSTRPAIGLTLRSFRFYRVLSRASIEVRHELMCLSKVMGHPFCDIEAGAADLHSKVTAEKELDPVFIRESVQRAKEDFVKHYYRRHGKWPLCKLHPGLPQRVTAMILRNRNPFDPAVIRQYGAIALEHYDLIELLPIKEFDWVENFLPHIKDRTISALRSSVIQHYIRKSASCVRWQDTRLLLFYMLNPREMTDHVHYLKDYMA--GRWEMLQDYLIIRIVPKEKEHKREARGFGCKTALDRARTIIQEHNTAGILAKYSSEHVMTLDELALAKKLLAFRHMCRAYHGYRMIIVSVDASAWNNAFRAEALHPMMEETLDALHGV-SVWSKTQTAYEQSFIYMPDIDKVYSWDGQAGGIEGLNQYTWVYAYIHQMKVCMREQPYPYYILCKGDDLRLAVLVAPELLEESSIDVIKQVLLESVSRIGK-KFGHTIKIEDSYASESYFAFSKDAYVQGVEQSQAMRKIQKCYGANNAFLNILDDYVSSAMSNAHSASRVAPSPVTTYMVGAWWAYYAITEAPQYKSLSDHQLAAYLLVPNMLGGFPIIYLHNMFVRAESDLLPPYLDLCRFTRDYDPQLHEYLMRAWCHKIVEEKCLAGLMVDIYSLPIARPRTAPSVLRREMTTFLSSYTKNEDLQRLFKATARGVGKSMLRTFATANVYNAKLMGALYSCTPEQITEELVRKFETGKSIYLALLRYRGYRRAIATMKRVSYADTLLHRFRCELLSPGVKHPPSVLPDALDRCSGEVCDQLRAELWGKPVIGVTQPSPQHQVFGGWIERVEPTPYNLRFHFELWHTHPSGELPH----LFSIGASTPFIGAETGRGLAKPKAELVTPSVFTDKIRVILEVYQWSKVAGIEGE----VGNLHLMCEQLLLDYTGREVQEFIPYAGETRHKTVQHHVRANSYRASIVPNTLLNIYTTMRGNIYAHQYFKTSIEHYRVNYLQVFCHMVSLTALPWWCGDGQKLTPRVWAVSTRCEWCLQPLFETPVIVQDESLPTSDLTG--ILRLSPHDLDNIRDELDSLEIPEMYAPPEEVDANILELSKQGLCEYLTTNMWSQKIAVQLATTQHHMSSRGADNAAAWLGTTIGSPVSIQEVRIIGAESLIRSIAPLVRYYILTAFPYRLDDRCLAAMMTAPAEQLPWHGFLEILGHAFLTYEVQRVIRELAPTTDAVT-VDTTRGLTHQFGHFCFHFAPQQPQHIRLIVLSYQQEVRITRSVQLRIDSLRWEVLDHTVG----AALREARI--------RELIIKLTESLLALAIMDEEEFKAQIP-AVGEHNIQASLFPPITDVTLAPDMFHRAECDHPSMNEPIVAEYTE-----------------NPSDFVQL----VVRRYNIGWVTMQVFIHRIELIHLDPVTCLNHIKSA--ADSEPMVETPLLQGAATSRRVANSLY------ARLPTGRVAGAHIPLPL-EPGTPQLLPEVNPIFVPTSCLRTSGVGNQSMSKIIWLFQVLHIHMI-PDESLVLCLGDGFGGLTSVVTAMRRSTIVFNTLPLNPGTTPLPLDCYPLAQAYANTIDTADMEVGIYDLTSPMLVDVYSERYKS-VDLVLCDAETPTLTGGRRTAIIRNVISLFVRCGKPGSLLILKVYGHEWTLWSSSLHALTQMADPVDLVHSMCSYQDGEMYIVAHLVAPTEGWSVPAGEYPLVATRARCQEDRDREGLLTIERKHSAAHSAI-----------VAQVPCWGWSKVSEVLKVDV----ALRKPAPDTLSFLDAVQQPIEEEVRTGPAYTYDTMTHAVLLIDRLCVIQALKWAIESTPLHHAPGVF------VVVEYLYTLPRKYGLRITEQNFTTT-THIQRVECNLYGSWRQAVRWGISILTHNL
	Wenling_crustacean_virus_14	MEESQ-KKAPYLTPNELVFERKFDTAIRRSTINGFFARQTDDDATFDDKILLAHVQEDDLQSISTKPDCYAHFLEHILRVSDQDLSLDNVKKSEFQHALDLAWKNLELQHLYSSSETRTPSKKEADAFLRSRIAGW-SCPQVLINLSVVAKRLDECVRKMSAIESSKAWKMRSAGDIDGLKKISSAKVPEVEWTISWSGRLAYISSPDSSWIMPRSYILMIHNKIHDLISTTLLSIYLSGVCYSQDFWKRQLLFVRHLVTLCIRYGDKFFQIAAALEGLTVGETLRRVDQWDNKDLLENLSVELNQDIGYDYENSILQSYLQRCSIPEMHEFSCLSKIVGHPLVDLNAGIDKVRKRANEDLDVDLESIRMCVNLAKKQTVKSYFFRHGKWPPCEVEPPRSDALMYAMLKNIEPDDPSLSYHGGPIQVDDWERVTFQPFLHFQEYENCIPFLKDKTISLLKTDVVRHYLRGTSERIPWRDTRLLLFYLLHNKHELCHTDYLHRYMEV-DDLEELQNYLVTRLVPKEKELKLEPRFFGACTFQERMRRLVQEKNAMHYLDLYSDEQALTLGELEISSRLYAFRKIRHAYADHAVVRIQLDASGWNHRFRHQTVAPVADAVLDKPFAT-SLYWRTMQAYEHTFHYVPDEEKVTVWEGQLGGIEGLNQDTWDIVYLNQIRAAMYNENLKYHMLVKGDDLRIAVMIPPNLLAINPVDWWSRRLMHSVSDTAK-KFGHNLKVKESYASEVYFSFSKAASVRTIELPQGNRKILKVYGANNAFLETLDDYIASTFSNAHSAARVLPNHYGPYWVALAWSYWYLLNDPAYRALADDQLVATLLVPGLLGGFPIIYLHNMSVRAESDLLSPFIHIWKWTQHNYPAIHLVLDSFFRHRIGGRIQYEQLYRDPYSLQLGVPATAKATLQRYVLPAVERITKNLDMKELIRATKSSTAKEIVACLNTAEPCDAKVLSVIFSCTPTGVLEEMLRKFETGRSVYDLIFLSGSSKRTERILMRVHRSDQRLQEWRRSRIQNRVRHIPHLLVDLSYDCPAQLAQELREKVWRRKVTGLTMPPMAHQVKLVLPTAAARDQHALRNHFLYEYSPPTEAIDTESSIHWASAGKRPFLGYTTRTGNIMPTMNFEEKDAILVRVKNSLDLLSWVTRSLNTPTG-IVLSNIEELIKRLIMIYSPITPAELAPFSAHRKSGTVQHHIRSRSFRESIVPNCLSNLYQNFTGHTDSHITLRSNAAHYTVNFLHILCHSISQLSVETQVSPTMTTSRTSWAITTDCKFCITPIVDYPIRIDTNYIPIEMENPLRVCAIDEQAKNTIMRSYTNFN-ERLFHTVDETQMLPHEIASYAIASEIVYKWERTRIKLQQRYGIPSVTSEAYSILSSMSIKTVTREVGRTELKCINLRAVFECIRDIVINYTLNNRETFSLEEMKASYITTPAAELPWYGLVDRVMEVGRLADLVRIVTSDQGITRTGL-YNNTAAATAWIGSACCTVPQRAMENIRIVFLTYMVDTDVSKIVRQRLDSIKWSILNSDVVPYMRAYNPEQHA----PEVREDIKTSLLVKFIAVCSMDEIVANLVAQYRNQHEFQECYLHNMLADWR---DNFAEVCEEGSVSYWALIVQWGNKTW----PRWPWGE---VIKKFIEA---VHPEPAFQQVIRLSRMI-KFQIAVTNLDTAIQAVRGMDDEDAESEETERIPEVARW------------RSVVFRRSASKRYNLKEGTIAGVLPRYDFTVGPIVLMEAHTHRICGTTTSAMSKLMEILSGYGITIPLPQGSYFSCLGDGFGGFVECLASLRACYFVYNTKPDREGITCYPDCAHESLEAGNHHVYNEEIESGVWDLRDRLTVTILAENHPL-SHIVTCDAEVPWDGSADAFSIWENVVLYASKVLEDNGLCVVKVHLGLPEDVARVSQLACKLFKRVCLTKPTSSLLGGEMYLVALDPRSPRAEAGYTWVRESIRCRRRAIEDQYRHYENSLRFPLTPQQMYM-----------VKELPLLADTVVQTRIGVAI-----LRRGLL------------LKIKDALEK-PGMETYMHKMQVAMRVLACEGILLWMKGLLSSWETEWVHEQVETGFVRAYERMPRRLKLPVGNNALD---WHLKDYPRNPYLRYMEGVRAGQSITGCIG
	Culex_mosquito_virus_5	MNISQ-RQVSYDVPSSLVYDRKFDTAIRQSQLDSFFERVDFPERTKDDNLL----VKVEEIVREPTPHLYTEILSKILASSEAGVINKSPNNVDIKKMMDLSEKVLSIQLQYIMEGVDPSVKKDVHKLFTRL--REQDVDPLVANLLNAAHSVSIMIEDSXXV--NKYKLDNTENAAEILKNCKSSLLEYLDYDVSWSRRLCAFTKENSTSIMPKSYMLLIHNKLCDLSSVVIMSQLQAGGAMPATIKETVVDFCKVMCEYARD--SRAFVISKNLYVLVTGETLKRVEKWRNDEFLKLVCEELIDATGFDYTDSDLCYILKNNPIEVISELSCLSKLFGHPLVNMVSWARAIHKKATETYKLDYKKIVECTCYIKEAYVQQYITRYNRWPPHSITSKAPLALRMAALYGEYHNSPAIQKRFGEVKIMDFVYVELKPDLKFSKLENAIPYLKDKTLSLLRSKVISMYINEEEDRTRWADTRLLLVYLLHPTSALDHVSYIERYCES-ATLDELMNYLVIRIVPKEKEHKIDFRGFGCKTYEDRLRCLAQEKAVMQYLDLYSDEQAMTLSELQIAKKLEGFRRMKDAFPGYVTITVNLDASAWCNHFRPETVDDTMAPTLDKIYNT-KIFSKTHLAYNKTLYYVPDESGTYYWYGQDGGIEGLNQDTWVVVYISQIKTAFSGMAIRYTVLCKGDDCRVVLSIPYREIEDGNVAGFKNKIVKKLSETAS-SLGHKIKILDSYGSERYFNFSKTASVGYVELPQTFRKIQKCYGANNAFIPTMDEYIASTFSNAHSASKVGMSPVSCYYTAVIXSAYYLATNTLYKDLSVSSHVALMLIPSIFGGFPIIYYHNFFVRAESDLMSPFIGLLQFCKTFYPSVHEEMAKFCNISPPPSLTCEGLCRDMYSVPISRPPLPSTVLRNMVADALPRITRNQNIRDLLEAARSDESEIVMEILTSASHYEAKVLSVIYSCLPVSLGSELVRKFESARSVNEMLILRFGKKSTFHRLRRIVRAEKKLQEWRVKTLKDGPQGDVVSVLHCYNICPGLAAYNIRRMAYGKPVTGITMPPLQHQIYITTQDASSHLEWAYKNHYQIVISEPTESLESRSPDHFRAGLIKPFPGHITSDKSMMPRLYLIEKDFLLSRVQKLIDIVTWTDSTYVDERGEPITSDVRELVTRILQLYREEPLETLSPFSRNKIRGSIQHHVRAANYRTSIVPNVLGNVYRRVVWKTHMHTTLSTTRKHLRFNVLHQMCYAVSVLSIPLDYQRTAAISGDYWIVTSNCEFCSGSINEEPIIFRRKNFRAIRFESLQVTMLDQNSKRILKESLAVAE-NTKYMKEAFNRDIPNDVALQAAMYVXTMAELKATSNLIAKHGFENATHAGIENLKSMT-NNRAKIIDKHYLSKIPTRELLVPIVTIVAYMISSMYPSFEEDELIGLLTTEQPSRLPWYFLLQELYGAQQLGPIMNYLSQALGIPTSLN-YHTADGVASLFGSFCYEIWSTRLIPVPLIIISDYQYIASLMNIKIYITDRVRREIEEGLR------------HIKSXMLTHDEIREAAALCMGYGFLRDIARYIVK--ETCEGSSDWIVSDLFIDDI--SDAFDPESQDAESLMETAPSFVRRIKK---VSRLSWTELY-----------DAFVTNYDLVTDTISGFLDEVKVYHISIAECTSTILEFETPEPKLDRSSDCRDGVLH----------YSTSVSMKNTGTNYVKMAEFNYKNDFPAFVPTPEPERYTGQAMCQPVGYCNASASSLSEIMKYLGVKPEVLRNLNIICLAEVIDSFTSRFAWNTGCTILFNSLPESDQVQ-LPYAAM--MRSAENTIVTEHMRQGVYDLQHVSTIDKYVEVMEV-CHIMTCDIDIMEANDVVVEKIWVNIIRGCLKLLTPNGLFICKVRFCNSVMSQKFISTVRAVFLDTYLMKLHSVSAQDTIYVVGQNPVRQAPLSRLMNAYRDVYSKTRILYPNTQDFNQQIKFPISYNWNLI------------KQITPMWVSKLEQLTKISVKLLKVADEKGS-----IADQRDRILEQLETNIAHFADFRSSRGRLVYEAFVFAGMVDAPRHI-KDGHYTVAAAAFSHHALRFKEDLPPALT--NRKILYSQNAQLEEGFRLPIWNSYCSGFSVFLWFLAWVT
	Mos8Chu0_chuvirus	PFASQ-TKVSFEAPSTVVYDKKFDTAIRASHVEQHYSRVKMKRKTLDDQLTELENYPERMVNHDISSAAHARIMRDLFEKYQTPKFRNPAVTKRTHRMIDLALANLELQTKHLNGKNHLPMKANVLSGLKQIAVRETMDHGYLNVLFDYADWLLGVINMSNAMYADYYRRLTPEEYVQDLRTRNRATYKMLGLTISWGHNFCVVSHSGRHVLLPKSYILLLHNKTSDLISILLYSKIAKYSSMPPDFEVKVVDTCINLWQTVIEYGQQGFTICKCLEALASAETLCITEKWDNRAFLEVVCRDLRDDTGFDYKTSELRQIWRGLGPAALHELACLSKIAGHPLVDMEGGAQTIHKYTTEQYILDYDKINECTCYVKQNYIRNYILRYGKWPSHTVISSAPDAIKYGSLLNLDPEGFMIKSKHGNISVLDYNFVELEADQKFNKLENVIPHLKDKTISALRSNVIKKYITHQDVKTGWADTRLLLYYLLHDNAETDHTEFLARYSEG-ELMDDFINYLVIRIVPKEKEMKIKFRGFGCTTFPNRMLFLAQEKTAMEYLDLFCDEQAMTLSELDLVKRLHAFRCLKDAYPLHEVLYIMVDASKWNNHFRRETTDKVLASTLDRIYDT-KVFGRTHEKYQKTLFYVPDGDVTYFWEGQDGGVEGLNQDSWVVVYIGQIKTALSGYDLKYHVLCKGDDLRIAVLIPHRDVRAQDMAETKNQLMVRISKVAA-DMGHDIKILDSYGSTRYFNFSKTASIDKIELTQVLRKIQKCYGATNAFLPTIDDFIGSTFSNAHSACRVTTNVIPCFFVALAWAYYYLLSDETYAELSDVELIALLLVPSSCGGFPIIHLHNMIARAESDMFPAFLDLITYVKSAGKELYQTLTNFLVFDSRRKTTWKPLYMDMYAMPILKPNTPSFILRQSIIDPLKSMTRSSELMQLFDLLDDESSASIIKCLDSCETIPAKVFSVIYAALPESILGEIIRKFETARSVMELLILRRGVRYSVRIIRKVLQADVEVNMWRLNRLQGNHSGFAVSGLRLLDICPAESAYIMRETFWGKPIEGITMPPMSHLIGFCTSAQGVESMHVRTNHFTLRVDRPTDFLEGAQGNHFGVGHKRPFLGHRTGTGTVNPLLHLVEKDKFLSNLRNLAELASWVQISGIDDQGQEIDSNIYLVIERIVTLYTSVGLQTFAPFLGSRKSGTVAHHIRTRHFRESIVPNSVSNIYQYVEGESNTHSKFFGDHGHYWINFLQILCHGVSLATFELNVLPFFTTPNVVWIYTENCDFCMRQVQEDPIVVDVGIIKNVKFPQLEMLQMGNEALSVLKESLSIAK-TRKYNVEGNSLELTIEQATQGTLKMVVEMSVDAAARLTDRFTQHPGSKSGAQVLKAFAPRTKRRVIGQRELSCMENDTLCKVVPYIIVQLMMKHLSRRALSDIPDSLHTIPPGHLPWFELLHELSRVGRLYHLSVGIAEIADKYPSYL-TFKPEQVAAYLGNVSLEAIGRMFEVPDLVLLSDYEITEIHKHLSEHLFIVSWARYIGRLASVIYAIIRDYIINVPLHTDDDDDLVSTGEYAIAQLYHADEVHAALEAQTDDIHEWRKLLSYRHILYLTEQEIFDLYCMDSETYHAEWESWVEE----------------------------------------------TISVVCTTAWACLSTLRESGMRDAHANQQEYVEPSYDL---------EWRPAHYILRYGSDIPAPTENPLSAVLVQPVVRENDCLVGSHHLYRPYGAHNASSNHLILIFSALGISDRLLSNRSVSCLGDGIGNGTLFFAQFRNMRIIFTTKPDNQMLHITPDVAMDQIRLRGHVLYTKHIQEGIWDLREGHTFESLEDLYGR-HDLYFCDAEPNPGDPD-IDEVYYNVVNHFVRSKKDASVLIMQVKASNSPVVGKCASFLAFHCAKVHIIQPPSISRITMHYLVAYGKRRTDPYSRLINITPVAQVLRRAQERSEERYTGTSKRPAIVRC----P-------RYRTSLPPLWVSMMNKDLGVAVAVSTMISSSSGNHLNRLFTTHRQIYLRRSLDDVFSLEYHANRLVRLHRLWSHVGFNWALTLF-TRGHTDISEDDIKAAFRAYYNSLNYRDRLDTRNDFYLYISHTTNGVPVRFWACFINGIQIVQEIAAWLH
	Suffolk_virus	------MESQHDVPHDLVYERKFNVALRMSHATAFCNRVDKGTPSIDDQFLGAHL---------PDDWAYNHVMGALFAHIEQGH----DTDPNAVRAIRVAGQVVNCQLLWNMMSKADGLTSSCEQYAVGWRHRW-ASCKLLRQLLAAKNHLDEWITALGRAGERKKMEESTEAWVERVGVKCWWRNKELDILAAWSQNSLVISHDDTIYFLPKTYALLIHNKVCDMLSVLVYTTACPPSLYGHDITKEAVAFMKLWATLARRYQQKFFNLSKLLEGLCIGETLYELEGEGNVMFLNTVVDTMRKTVGYNYNGSPLQMMLRRVPISVRHELSCLSKIMGHPFCDVKQGAIELNKKVNEERPIDPMMVQQCVRYAQEDFIRKYLAKEGKWPLVTFDPGASKSLVRACMTNTDPRSVPHTRRYGKIELVDYDKVRIQKCLDFDWVENFLPYVKDRTVSLLKSDALKKYIENDPDKTDWRKTRLLLFYLLWPETETSHMPYMKAYTA--GEWDQVANYLIIKICPKEKEHKLEARGFGCKSTLDRARGIIQELNVARFLNDYSDEHVMTLGEIALAKKLLAFRKLHNAYRGHKMIIVSVDASSWNNRFRAASVAPVMEAVLDAAYGV-PIFSKTHEAYQRSFIYVPDADEVYSWDGQLGGIEGLNQDTWVLTYIHQIKVCMEDHPYPYYILCKGDDLRIAVMVPPSALTNTSLDELKAKLLESVSSRGE-KLGHVIKVEDSYASECYFAYSKDAFVRDVEQPQTFRKIQKCYGANNAFTTVPDDYVASAYSNAHSASKTSPSPIPCYAVGVYWSCELLVRHDVYSSLSDVELTALLQVPNMLGGFPIIFLHNFFVRAESDLLPPFIDLWQKTRRLGPTVHKVLAKFLVQKVSDEKCLAGLFTDCYSLPIDRPTPASTVLRRQVTLLVQRRTRNKYIKQLFLLSKKGFERDFLRTLATANVYNVKLLAALFECTPDGIIRELVRKFESGKSIYTAILNCAGRGLAQRTLNACYKADKELHLYRKQVIRRGLTGAVSLVENDVSRCPYQVAKDMRDRLWGKPVEGITQPPLQHLIQLGRPEDFEVDDHATFNHFELWFDAPDE---NEVTPMFNLGTKEPFVGAVTGRGLSKPEAQLQSHNILSGKIRILMDVYKWSEMKEVPGTTEVIVSNLNVVARTLLEAYTGETIETIMPYTGQRLTRTTQHHVRVNNFRTSIVPNTLLNVYTRASGNSRAHITLDTSTDHFRVNYLHVYTHCVSLWALPMWTGQAGVCPPRVWAVTSDCSHCLSPIVEDPVVLACTYVPPIHLPS--GSELGSHALDEIREELSGFNPEEYYRPDNPDELVEVEEAQLAVVQGVTNAIWRNRAKHQTLYTPHNVSVSGLSALVGWSGREGSVVLTTKHIRGISMEVLVNDIAFMVYSEVTRRFNMTRIRDLSTALGNVPGEELPWLIILLELDRLGRFYELQVFMHKLFPDLRHTL-RDNPRSYAPIFGVACCRLVERGEVDVRIAHLSYRINPDISKDIMYRIWGLRWAVLDREFKSLLTTGVTELP---------EPLSREVVSMLCVGLVLDDSELEYGFQ-GIQEDRITTPLFPFPEDTK--ETLISYVITEEDTWDDELAEPIITKIL--------------CLPEFLEI----SLKRYHLTFDTLESILMMVTIFRTDLVTCLEKVAANAPHIRMPETQDPGASSLVIPKTLHHTLG------GFRTDQASSYDGTAGP--SSYDVATLEWPGTEFNRRWLLRPLGMGNISMSKAYNVLNVIGLPVL-PIGSQAACLGDGYGGYTSIVTAIVEGRVVYNTFPNRPDSDPLPAAAIAASQRTGTLLEFSDIRAGHYDLCLTTTYTRLEQHTMS-LDLVTLDAEMKTLICPQRLAMLHYVATFFVRVGKPRAVLIMKVYLTEFLQWCGVLGWLGPLCSTLMVMQADASATDGELFLIAQLETNQRTRYNVNVLYPIREMRSNLANDTFGCNMLPLTRPYPPQTIVL-----------ASYMPLYGWSKLQEVCHVFTRASAFPSQG--SLYTELRAAEDQCVLEMAGQLRHTYDTLRHTLVVLDRYMRIAGFTFVASQHLLEKQYLVL-DDYNLAFDRALERLPPRLGLSAQTEGIHDGPLEVGNIRTYPIRAWKLGVRWGVGALAISL
	Tacheng_Tick_Virus_4	MFQSQ-KAFLLSSSHSLLIDRKFDTAIRRSQIEAFLERLHRGQPTEDDDLLSYHH---------TNTTLLPNVLLTLIESSAHGAT---TREPLFPRLADLIGDNIDIQQAYNARTIPGYKLPSIRYLLN-------SIPTRIRNLLSINRQLSECIESLSKINTYDPSLNTRQGRVRARSKINTWYSPDLELKITWSNHMAVFEHKGTAYLQPRPVLLQLQNKIADFISVLTLVSLQAGVSFEPEAAHYTLEFVQKFHHLHATRPYKFFEIVKAFEGFIVSLIIKRQEEWCNDDLYKTIIHEVETSTGFSWGSGYFSELLEKCSTALLAELSCLVKLSGHPLIDIEAGNKKLYDRVQEEFPINIGAVAHCVTAIKKNYVRNFIVRHGRWPACSLDMRAHPALKYAYARFVDPYSLDVRKKHGDLEDYHWAAVDLEPEMRFIYAENILPLLKDKAISVVRSRAVEAYLQHEGKRITSKETRLLLYYLFTHPAETDHMKYIMKYMESEDDLDEVLDYLVIRIVPKEKELKEAYRGFGCKTYMDRARSIIQEINAMQYLDLTSDEQAMTLSELALTKKLYAYRNLKKLYPQHRIVMINFDASGWNNKFRRDTTDRVLASTLDPIFNV-HLYRKTQAAYERSMIYVPDPLHPTAWDGQLGGIEGLNQDSWVIIYLAQIKYAFRNIEYATHMLVKGDDLRVCVAIPSYMHTEDEITKVIRDLVARVADTAK-EFGHEIKITDSYASEAVFTFSKTIYVGNITLPFSFRKIQKTYGVNNAFLPVLDDYIASSFSNAHSACAATVTTVPCYAVALLWVFYYLILHPIYQNLSRREMVALSLTPSVVGGLPIIYLHNMFVRAESDLLAAYLGLLLYLNEIDSPLIVYMSRFLHLATAK-TSKVQLLQDPYSLPIWRPMTAGNFFKRVIRSILKGRIVNRDVKQLFTLYDHKARDRLVAALESNGEWPAKAFAALYANSPFQLLEELLTQFLTAKSIKDLLLTSRLSKRTHNVLRGALRRDKAYHEWRVKVLKGGCEHTRRDWI-LGMACAGEAADRLRQEMWGTKITTITYPPIQHQIMIVSKTAGARDPYCRTHHFALTYAADDTAGVGFESDHYREGPYKPFMGQQTRTGNIAPQLRIIDTDPVASKLCTLLMLRDWTHTEMYTPDG-MVVSNFPDLIDQVIQCYTATPVDQLAPITAVRKSGTMTHRMRAHGFRESIVPNTLQNVYTCMQGESNTHTHLRMDPKNITINFLHVFCYSIAMATYDLNYHPFTQCPPLSWIVTTPCPHCNQEILEPPIVLDPRLIRELSLFHLKLIKLSAPLETILGEALKDLTERTQHAVLPLLTEDDLPVASEAVIAEFLTQYWHSTRRWEQRYEMHHISPAHVETAAEVAGFHRAVRLSENDIRAVALDQLVHALAYAIRDFFEREMKAGDPSVITARLATMHDSDVPWFGVVAMIETCGFLYPFLLKVSEISGILPSGG-AMNRIGAASRYTGLALYNYTTTLTSRSFILTSSNLENP--ERLHKRFQTLILPILSCHLGQLKKNGEISEDV------DPESVIIQYLSLVCPEIDAN---------WATVQGNVRSEIEPLDIRRITAEDLLAITDDEHPRHRISQYWSYQFGTS---PEVLALTATL-QIEDIKEAYGD------------------TLVIYQVNMSQCIDLCRRYPR----YAEKKHVPEAVEYPRRIPRVNP----------TGGRGTAHRFNPVIDQAPGPALEQRAAAIQWTQAYRLLGSTTTSVSKFVDLLRIIQWPGPPPDFGPILCCGEGEGGIASACLSLPDSIVVYNSLITDLRLGQLPGIPL--LEQGFERLRYKMQEEGVSDLTEWNTCEALIESSPLPYSLIHCDADLPSDSRAIALQLWVNVAHMAQHYLEENGILIIKVFMDIPSVVAKISAKLIHAGMETWLLHTPVSHAGPEAYLVAINRRRPFLGTGRIRYHAYMRTVLQTMNTTIRCHNERRPRRFGFQCDAIY---------WQRRFLPWVFNQVEHVVHTSL-----LRHPGDSYNEYMAYVEKEAYTHLETLDTGRSRTLRHKVVLVERYLVVLTLVYCLEVRPHAWTDDVFEDDI---FTRACEDVPIRINLR----------LTMGAYTIDYAAIIRRTFKPILRLVGFQY
	Blacklegged_tick_chuvirus-2	MFASQ-RKLLHQNPLSLVYDRKFDTALRNTTCSNALKHLTSPEKALDKRLT----PHSEWEDFNTKVSCLGSLVLRTLTRPDT------REDAWVSRAIEKAAECIRAQLGYLGAQDGTGQR--WLPVSDDWLQLIQHAPTALRTLSKCTSSLTTMVEQTALLGSFRLSNRSLDKYLELALALNKWEDEDLDLKMYWTKTYCLISHHNKLYFYPRPYLLMIHNKFCDIMSVLLYAHFASAASEDTALYTTTLTFIRELAILETQFKQKYYDIAKNLEAIVIGMTLIDTDGEENKEFLDVVVYDLLASTGFYLYHSRIYNILSMCDISVRNELGCLSKILGHPFVDMASGAATLHKKTTEQYLIDTSLVQRCVMHAKKSFIKNHVVKHSRWPDVTFSSEAPAGLVYSKNHNLDPDSAIITQRYGVIPITDFAYVELGKVMEFEYLDNYLPHLKDKTISVLRSKVVNRYLQQEKTRIDWKETRLLLVYLMQDETLVDHRKFIDKYQDV-ESLETLHDYLVIRIVPKEKELKTDFRGFGCKPYMSRALSLAQEKNAMRFLDEYCDEQAMTLSELALAKKLQAFRNITKAYRGYQAIYINIDASSWNNHFRDETVRPVAKETLDRLFGT-NLFCKTHEAYQNTLIYVPDETHTWFWEGQEGGIEGLNQDTWVWVYINQIKVALEEVDVRYHLLCKGDDLRVVILVPPDRIREEGVHKIKDRAVEAISRVSE-LMGHTIKVNDSYGSAHYLAFSKAASVGTIELPQVFRKIQKVYGANNAFIPTLDEFIGSTFSNAHSACAVSTTPIPCYCTALTWSFFYLERSHYYSQLPRDALIALMMVPSMVGGFPIIFLHNMFTRAESDLLSPFIGLLQFCEQHFRHLAQYMLPFTDQKVADYTLFKGLLADPYTLPIRKPTSPAVVLRNMIGPILQGITVNKAVKQIMSTPYQTSSQAILDTLYDCNVYNAKIFSALYAATPDALFQELVRKFETSRSVHQLLIIKHGPHHAQAELRRVLRSEQTLQEYRVSVVMGRLTTPSFLPPQWRDWCPARIAQWVRDTLWGKRVEGVTMPPLQHQLILMTPEQGVVDEWARDNHFTYVTDTPTEVLRSTAPRGMATAGKTPFIGFTTRTGMVEPHVHFIEKDVMLQKVRALLDLSSWVHVSGPDINGAQLSSNFIDLIGKVLRLYIDLPATDLAPFSGKKRSGTIQHHVRSPQFRESIMPNVLSNQYQQTVGESNTHDTLRVSTGHFAINFLHVYCHAVSMIHIESNFRCQYLTEPVLWGVTTDCDTCNEPIRETPLVIPTRYLNRIEFHPIKTTAISRIAEHILGESIREANLSTISIPAEQTTDLSSDDACRALVQELCESTYHSEARVQERYSTTPMGQAGQQILSCLSVPTGSKIIGQTELARIPNALLFEGLAQCVLNAVHDLDPRITPKNIGTRLGTIPAPALPWYSFVNTIYSIGRLSDLIRHAASVTRTTPPAV-WDSAGGACLYLGVCAYQAFFMELPSCTLVRLRYQSSAQVMHRIRRLLRYVLYTYFFARYRDMKAAHLDDNG-DWPPEEDDTPRLLETIRLMLGATILADKVEAISIRECSRLERGETQLHFFDADDITEEDVYIIDADDPDTWPRKMRWVMEM------DDEFPLSLAI----------DD-LCGNLEASIARLSTMFRDLTVLTSSLAETIALVRDLD-PVAIYSETRVGAERPPRDRRILRTNH-VWSGPGYRAIAPDTRRDGTRP--KTKSEDPPRLELVTFRQESHGRIYGSGTTSVNKLIDILTFIGTGAELPDKGDYAILADGYGGFAEAVSSCKESWIYFNTLRKDYQAEVFPHNARDASERNHNTIYVRDVHQSMDNLAHEATATRLLSYERF-YHLVTMDAEPPTSRDAERLTLLLNTLYVFLTRSAVGGVLIMRLFLDEVDHIEELVTRAVGQVRHMGLYQPRSSYNTNECYFLAGSSLHLLYPVAFKRPHPAINHTRRRLTLSERTHSSVGDNP------------------WIRLMPPNYVSHAFTLVGLSLHEVGEWLETDRLALQISSIKKQFIEMERRTTR-WDINSHSSLVDKAHKLLTRVGMKWLLEHA--NYTTRLLESSVKTHYISVVKGLPRRLQYPVANDHYLYAGPERRVGPTHPYRYFTRGITLGCRMMTYYF
	Hubei_odonate_virus_11	YAQSQTKDYSNKNPFSILGDRKFDTALRASTCLNCKGRLVKNDLNPHDKLLSFKNFDDDLVDLLLNQNILPAILIKTLRTVWT------FSHGWERKTNQIVSNLLSIQSSYHLSNTSQTIKSGFYPQLKTWCDKT-TITKEVSRLCEAAWLFEQLITKINQLDLSKPETLND-------YKKCSFNIPQIEFKCIWNGRISVIEFNGTYVMVPQSYLILIHNKLCDIISVLVAAQSLNGSGLEDSCYESTVLFIVSLCKDAQRYKSKFIEYMKVLEGIGVGLTLIDVDGPTNDVFLRTLLFELQESYRINVEGTTAFEIMRSASIAFRHELMCLSKIFGHPFVDMQRGSFTIRDNAHKKSSLDSTMIKTCVMNAKRSLIKGHILRYGKWPIVHFKTGCHPALINSCFENADPESIKIRSRYGIVKLDDYDYITIGYNKELSKYDNFLPFLKDRTLSVLRSKVVGFYIEKINEKPQWEETRVLLHYLMSSKDMVDHVKYITKFENS-CDLNELLEYMIIRIVPKEKELKEVFRGFGCQSYFERARRIVQEKAVSEYLDLYYHNQAMTLDYLGLVKKLRSLATIKDAYPGYTPICLVVDSSKWCNMWRSDVVDEVCKETLGPYFGT-RLWDHTMHSYQKTLFYVPDEEETYYWYGQDGGIEGLNQYTWTFVYIEMLKTCLGKYQIPIQIMCKGDDVRIFLMIPPEILETTTIDEFRQEVLQTMIDNCA-KFGHKVNFEESYCSGVYFAFSKQAYCDGIELPQLFRKIQKSHGTSNTFVSSLDEQIGAGFSNCHGSSRVTHASLTPLRIAYFWALYHLKLHYQYRMLNENELTCLLLVPNLLGGFPVINLGNLFVSSESDLLPPFLDIVNHCTRLYPDIAIYLKKFLLVKTIDRSAFQGLLVDSYSLPISKPTAPGTILRKCLAERLPRLVRHQSVKEIFKLASKEVNEKIEECLFSCNVYNARIMSATFACSPLGYINSLVRRFESGRSVAEALVKVSGRASAERVLLKVISAERSLHEWRIKQLKSKNSFDTDLMT-YHDSCPTLWADRIRTTLWGKPVESVTMPPIKHVTFIAQPEEVESNSWAINNHFKFIYNRPIKVLDRYNLPGYQKGGFSPMVGSITRTNLASSSIKLETKNELTQNVQTLLDLTSWVNVTYNDDNGKECKSNYVELIKYILRMYLDVDPETLSVFASVKRSGTIMHHVRAPNYRVAIIPNTLSNIYQCFKGVSNSHDTFRTEGGHYKFNHLQCYCDVVSTLSSNYGYCNNLSNGQEFWVVTTDCAHCKTQIMETVLILDQSIIGQLPIGFVKTIAVCDSEAKTIYQAVDLEA-PKLQRKISDIRSLNKRLIEYCVLTEHFDEVYLRKVRHTSYIGTNAGNDAGYAHLSSLITHHDAQRVSLTELKKITTQAYVTFLTIYVGDYILSLKVGTTLFDVSAWLSTVKASSHPWYGVIQTIQSLGRLPQVLDALALASMSCDPSC-FNDLSKATIYIGQVCYKAYIEGRMYVPVVIFSAYQILNLSDKVNAQFRYAKHRFCTLSLV------------DKDLLRTDNDKYYRVLLMYIYCIYLG----------TPNEEQINMRLEKMALHSLIDQDLLLNLMENQSEIDDRVIKRIDE------YGTVPYDSVL----------GD-VLDQLEEIEESLTIEFNPVDFIYTTYPTCAHRIREEP-NIPILPLTSYIRRSHRASPVVQESPH--------LTWSMRMPKYRNCP-VPESSLQVPQVHKILLCESEQHRIFSYGSSACNKLLDILLSIGLNKL-PPNIKCYNLADGQGGFLALLMNLVRGEFVFNTLLQEDGIEVYASAALSSVSKQLATIHYGDLNKGFDDLTKSRTCEMLESLISS-CNIMTCDAHSSHQTTDQRLRLLSNVITLYLRKRTPMGCLIIKMYTDEVQALSLCAATLTQYCKTVFVCKPISSRTNSELYMVSFNAIADGSNVNYDLSHMYLPLRVHTLDAINKDECISVQIPRDV----------------KILLDPQYPKLLLNLLGYCCRIVTAVRERMMAGVQAISVSSLKIISDKGGQVLQDVNSRRSIQQVFEKWLIAQGFIAVVKKW-INRQMRLTLQDCKDNYKLVMENCPRRLKLPITESHFLKD-YTTGNFPCNPFGAYMKGVHCALCFLSYIN
	Beihai_barnacle_virus_9	MAYRIGGGLVCDGPVLFDEPRKFDGPLRKWATEKFIDRLKAGRPHWEDIPLLAHHPETELLASRLSTDFLPRMIQDILDHVVR------PQDLDVGDAAETLSRALRVQVERINSSLGPGAEHLIPSYSTAELSRVIGDKTVLCALGAL-EGLKEIPVAMASYGEKPSRKSNLLANIRHSAHSSRYYLRALSWSFTLSRGVCVVGRGGQTWVVQKSAILELENKLRDLISVLMLSKMMEGGPLPLNGLALTKNMVRVLCTSHCCYPDTFFSLVSCLEGLAVATIIAREEDWVNVRLLEKLRADIKEIKGGHWFLSNVERIFSSASTELIAELSCLSKITGHPLVSAIEGAQKIYGRSMEELPLDPDVISQVVNIVKHDYVVRYRERKGVWPPLIMGERAPQRLTTAHQRNRIVR--RFPREASEPRTEDFAHVTLARDKSFDIVNLDLEELKDKSLSPSMSALRSRYGTEIFRLETWRQCSLLLHFLYAPLSELDIDRTIRRFAYDSTDPDMAFEYFVMKLVEKEKELKEPPRIFGSQTYVNRSIRRSVERSIESYLRDYIPEQVLTSGDMEYARKIEAFKNWRTIKPGFRVAYVNFDASGWCYTFREGSTVPPCREVFDRVFGV-HAFSKIMQCFGQTHFYSSEGDSNLVYHGQLGGIQGLHQFTWDAVYIPQMARELRKQGLEFHILCKGDDFRAAVLVPESQCPTDEFAAKVEELKVEVCEAASRNFGYKIKATDSYASESVMVFSKKIYVKGVELSQVFRMGAKIHGTQDMTLDSLDSRVANIFANCHSACASSAAYIPQYATALFWAYYNMADSRVYRSISQAKKVSLLLAPSVIGGFPIIPLYSCFLRAESDLLSSALDLMMTALVVDPEVGALLKNLCGQPPSPRKQWTNLMRDPYALNRSSPPPPLTILRRHIRILLEKKAKNEMVKEFLSLYGNSSALGWDSCFSNCGVIRAKLLASWFENSPFTLVDTLIARFESSKTVSSFLSDARLPKRKQNEIKAGLQKDQDLDEWRVKALDPPREQSEAIRTALNLQCPAKAADSLREAHWGVKVETVTAPPPTHMLVLMSPHQAVSGPALERNHFGVEISLPG---DPRRSAHMTKGGAKAFLGETTALGISGPALELEEKSLVGRRVLNLLMLRSWARTPMISDESVSAQSSLVELIDLSLSAYGYPAEAALEPFSRPRVRGTESHHMRAHNFRESIAPNHPTHLTTIAATAASTHQVFSLREVNRPLNFLQMKGYIHQLLCLHLHKNRLIHDQESFWAVTTDCEWCNQELREHAMVFEIPPQIRKGFPQLQHLSLSVECKERIEAALAEYSTDRRLVPIIYEYSPDTRVFQHSICKTILRQA-DLQLAATVAYSSGEISEGTIENVSAYRSGTRSTSLKDDIMRYIDVRLVATILVKELLTHLIRLTAGSNVALAVARLNMTRSHRIPWMSLVDAAQRSGVYHTLARSLAELLGESVSSLEVSSNKEFARSLCTATCMSVANVGIPD----------------------------------------------PVPPGASEEDVVQAVERQCRGYFLLMKVWAKSVWEPLEPNEYREAAVFSYFADRW--------------TIPHQWGEFFEELRREGHDSPFPWNAVSATTVRLLELSGE-TVPNPEWIMLDMQEMCELVRIHTVNPVDAQDYLKTYVPPLRRDSDRDPAVLSRRG------------------------PSDLFLPSIDDFVRWAPLQDLPDLDRYEAYHLMQLSTIAPSRMAEFLYRSGANKA-ACCSPLLFTAEGRGGGMWAALAFTKLSACYNSYFGPSETSKAPDDCL-LMGVESYRICLGMVTTD-NDLSVPGCLDRQSFGDNE-YPLVWCDLDHLKGGS--LARVLANVCDYAVPRLSLGGRLVWRSTVQMVRHLYEGLICLKQYFESIQMMPLLCTGARVEILMICTSPHERKME-------------PNGLLEKLQHMTEDIRDP---------PSYELYFSQFCAWWGKHFQNKVASGLVLK-PLSPDLIRADRHLITLVAKHSANMVTILRGDCSAYYQIAQSAVTQTMRYIEDAGLTRWVFVPGAGRQESVFHDRIVAGLASSASAAPRFAR--RRTGQMGH-------------------------------
	Hymenopteran_chu-related_virus_OKIAV147	MFSSQ-KKQLFETPHSLVYPRKLDVALRKSTIDCFKERLRSGCTTLDDRMITFHHSKDHLLDMEPDPSAYAQILGTIISVTDQGLTLGEKELKKFDDISDCVNKLMLIQMRSLLRNYHLPNKDEVIGKFILQERKL-DMPRIVKNLLIVLESLTKVIEKSNVMYESLSKESTDEEKVAAACRTNRYSDPHDIYKMTWSSKMLVLNVQGTNYLLPRQYMLLIHNKIADIVSILLLHQTLSGNVFPANALERAYKFVKCLQKLCVKWKNEYFKIAKCLESLVIAETIAEIEDWDNTEFVDNISKELRQDPGFSYAGSELRRLLKSSSIAYRNELGCFSKIMGHPLVDMPGGAKKLHEKTNKVYDIDPKAIVDSTNLWKKSYIKNYILKNKKWPPTTLDGVCPRPLLMAYLYQRDPDSAYVRSKWGAVNDDDYIWITIQKNMQYDKLENAIPYLKDKTITLLKSDVFMQYLIQASKKTRWTDTRLLLYYMVRSSCDVTHQEFLRQYEKS-HTLEDLVEYLVIRIVPKEKELKDIFRGFGCQTYFNRMRCLVQEKACMKYLELFSDEQAMTIGELDLSKKLHAWRKLSLLFKGHTVLYLNLDASSWNNAFRNEVISPFMIETMDRLFGS-SIFSKTHKAYQKTLFYVPDEDTTYFWEGQAGGIEGLNQDTWVIAYISQIKVAMKGRGLKYMVLCKGDDFRLGLLIPRTLLTQLTIKEIKDQITQSISEVAD-KFGHTIKIIDSYASEHYFNFGKYPSIGVIELSQASRKIQKTYGANNAFLPTLDDYIGAAYSNAHSTARVLPHGVLTYRVASSWACWYLKIHPTYRRCTPTQLTALLLVPSMIGGFPIIYLSNFLVRAESDLLAPFLSLLRYCREHDNPLYSLMTRFCVYPVSKKRNIRMLCKDPYSIPNDRPVLPDSYLRQMLVLALRGIVRNEELVQLFKALDSRNTDKILAALESANVYNAKIFSAVYSCTPEGLVQELVKKFESARSVMEVIVLRRGGAFARKALMTTIDKESKLQDWRLDRLKGKKTVGTVSFLPILTECPAESAYNVRKHTWGKPIEGITNPPIEHQMKIIPAHSSLNRAWDLDNHFVLNHFPPTEFIPGENQNAWGAGTRDPFLGKTTSRGVDPPAVRFLEKDPLLNKLTNLLEIDSWTYLVDVDERGLPIYSNFREVIAAVLRLYTPKQLTELNIFAAVRQRGTSAHHLATRGYNQSIVPNCLANLSQFFDGNAATHGRIKRIRGHYFMNYLYVYTFCYMICCIELSVSPRLDIPSNMWLVTVECPFCTTVIKETPIIVNTNLLPSSQEMRLIKSKLAERAFRQLEESLMEYA-GKDYVPVNPDMLVTVELAELAIIQEYLQVSLDARGRYMDMYTQHNIDTRATHIARALAPNYHGSQIDESDFSVINLDRLFLVLCSYIYMHLSAKYSNLAEDEVILSVDHNNVQEFPWFHLMTQLSDQGRMAKFLKILHRYTEMRCSIA-SINISVMTVFLTKVAYKYYTEHHLHFPFVFLSYYNIANSVPRLRHHYAHHIIEAAQSDLRSLLLTSRSEQTI------ESVKLHTSAIAMACSVSVADDGVFTAY--LTAQEQIIDMVIPFLHMDQL--------EIEEHEVERRTLGYDFLRAMY----PTLPWPTKD-HISEF------EYNEERDRIARSLLEGF-TFEVVCATLTDCLTVVRNNPTEDDIFNPQEFDAEDDNADVRWNDRND-----LSLMINRIDVPTEIIYP--TSYPEFWFDDEYDLLNYSEAYKIYGDATSAMSRYADAFTHMGIIGQQRRSVQAFIVGDGLGGTSSFVCATPNSQLTICTLREEPGQAAIPPLTEEYALQTGCQVDASAYHYDRADVSDPNNLRAIELSRTL-YNLVISDIEPRGASDRVDPIYWIYIAQFFLRNRSHSSLLIIQLRLHHVRYLIKLVSLLYPYVTNIILYKSLTMTRHGGAFLIAYGFRRSYCDSYSLTDYPSVALQHRRFLSLGRIDGISINSP------------------WIMLLRKLCDADLDRKLHLSLSILDQIRRGDAYPHEGEIAYSRYMEVVRTGEDHVHAGSRAHATLMYSRAIRLQGFLYTYRFL-MKTQRRVIDQIVRGWYIQIVEQAPRRLQIPISNDHFKFALLSTDGYELRLYAHFISGVKRAIMVVSTVM
	Wuchang_Cockroach_Virus_3	MFMSQ-TQVSYEIPTSGIYERKFDTAIRNSFDRAMHDRHEANNESVDDKLLGSTKVQTDIYRAKTSPDYYPRILLGIFGTNFN------ETRKLLSRRKSIVRKTMEIQISYSLKQNYTYANHRIKRLFNSYISNR-EEPKDIDKLIAMSLWLSNVVEKMALMNAEKYRAMEEDEKLTSLYKINHASCPYLPLKFVWSYTKLHIDYDGEYYVLPRPCILLIHNKICDLISVLSLSKYNAGVIYPANVSDTVRDFVSELARLVIKYEDKSFQILRVLEGLGIGETLIEIEQWKNTEFLTSIASELLEELGFDYMSSNVRSILLDAPIALRHELMCLSKIMGHPLVYMLEGAKALHTNVTAPIEVNMYKVLEVENYIKENYIRNAIAKTGKWPPCTLNSITPKALQMAYIMNKDPTSSFITNKYGPTAINDYIYVDIEKNFEYTHLENAIPHLKDKTISLLRSKVMTSYLQSHHARKNWAETRCLLAYMLFPQMVHDHIKLQDRIAYD-GNLEGIMDYLVMRIVPKEKELKGIFRGFGCKTYEYRLATLAQEKNVMRFLDEFSDEQAMTVSELDILRKLRAFRVLDKAYKKHKVMYIVLDLSKWNNKFRPSTVDEVMDETLDKVFDY-PIFSKTHKLYKKTLIYVPDSEVTYWWDGQEGGIEGQNQDTWVVTYIAMIKTALAGITYPYHILVKGDDCRIAISIPEAQANEVELQTLKNLVVKQLAAGLK-EVGHDMKIEESYGSCRYFAFSKSASCDEIELPQTYRKIQKTFGASNAFIPTVDEYIAATFSNAHSACKVNPIVTHPYCVALEWCCYYLLQHPIYMKCTDSEIVALLLTPNMVGGFPIIYLHNMHVRAESDLLSPYLGLLQHTRRTESDVYFAMANFCCIPADPPRDKVAIFMDPYALPSDRPMLPSGKLRSYIKPALKKIARNEAIRELIKASETEVQAHLDLLLATARPFNSRIIANLYASTPKGVLNTLIRKFESSRSINELVILRYGRRKAARMIRGVVRAEHKLQTWRYQRCKGLNNHNTTSLIRFVRECPSFSAFNIRAHAWKTPIHGVTMPPMQHQVSFVPALGEHTSEWANTHHFTIHITPVHTKLSRRDTEHYATGQQKPFLGYTTTTGTIEPTVHFIERDPVLEQMKRLIDLASWLGTSSIDEQGNERVSNAPEVICLLLKSYTSTPLSKLSPFTAKRKAGTIHHHIRSPGYRESIVPNVLSNVYTRFRGESNSHIALRTSRDHFRVNFLHIYCYSCWMSFMELEFSPYTTTPEEVWVVTTDCAHCTQPIIEEPIRFDPKYIRDYGLEPLKLLQVGQIAERILKESLGKFY-DKKPNLAVREHAMTYQHACIGILQEEMDLTWHQRTALQDRYTHHHLTRDAQEVLTNFIPRGRNREVGLTEMKRISVNNLGNYLIMVIGFIYEQTFKPKNKLHLDVALMEIPGEELPWYGLVRYIYQVNKLAAILRWLQERTGVPPPAV-YYSPVTSCKYIGKMCFMLRDTYVVALPVVILSYYNAGQLENHLKYALHNAIWRIYTTHIHQLRRPLLDDQAT--------YQLVLQGIMLAYTLSNITQVANEIAQKVLEEPQIGVNPLAFLEYEAI---DLQEYVSAPSDVYIMNLILEILRKLR--------------IEEDFVDYIDDATVAQASVVTRQLGNIL-PLDVTYSTLSSCIACVRGNV-DDEEPDQDTPAERTYRN---------SVRVDLALPAPAVQFRHVPVFPMASPYRAGVMDLNDPIYDYTQVYRIIGSHTGSESYYVALLKMLHLEKHIPQQGNFACLADGLGGACNVLYELQRCTILYHTVPEDPNVEAHPESLYANYPNSHEDVLASHIHEGYYDFRYPGTFLRYERYHLR-YHIMTCDIEIEDGANDNSAIIYLNICNFYVRNAIEDSVLILRVNMVTSTPCDHAITFLTRHCHDVHLVYPPCLKRFKWAFIVARRVVVQSQFYGNIRITPPVICQRKIMHREGFERGMDFS----------------QYNTFCARLNYRVYDVLSTYMGYTLGILDALRRDPSMGINPWGIVERMLDILHETDVHWDPNNQAHRLHLLRHLVRHYGFIYAHTQL-VDWEHAYITQGYVSAFAQFLEDIPIRDR--DPHAYFIHG-YTYGNVEVALACPFVRGIHAFLCLYGSVR
	Wenling_crustacean_virus_15	RLQRQQSRLAWRHPIFLTRDEKFGRVLQRSDILQYRRRWAAYQATEDERILNYHR---------VDTTFVPTLLLDVLSSQHA------PGNTGIRTIGEVVARVMQFEDGYAREALDTELAVGPSSPVTQRVVAFLRTP-LAQNCLGAITWFESCIDRHPECSLFIAGAIDQDERIRSKARASTSHYLHLSLTAKWTPHHCILAIKDSKWTLPYEAFLECHAKLCDMFSLLVYCEASAGVYLPDDAMPTLQQAVRLICEYHVLDPGSFFQVVKALEGLGIGQLLSQVEEWSNDEFLETLAGFLPHSHGY-RFAQRWIALLRSQPVEFQTELSCLSKISGHPFVDTSGGVRKVQSRARAPAEFAPGTADRLADLAKAQFCRAYYAKRRRWPKISSLEGVPNHLKQMIEGNKRPDDAAIARIHGALVAEDYRNLVLAQEGVVACYENPIPLLKDRTISPRLEEMVRVHIIPLLARVSPRSTSLLCHFITSTMGQLGYDEFLQAYRREDFELPLVKSALLLKLVSKELELSDDPRQFAAQTVPDRHRRQVTEAAVGTFLKEFSNEHTMTSSEIKLQQQLSALRRWGKSHPDSTTLIVSLDVRAWNNGFRASLVDTVMSNTLAAYFGD-PLFEAVHAAYEHTHFYIEGSSFVDYWFGQGGGIEGLNQYTWVWVYLVMNHSIFERWEYKYTFLCHGDDFRAYISIPNSVVAARGMLAIKQEIIAVVKRGLA-DFNLEVKTYDSYGSSTFSSFKKIQSVDSIVLPTAFRKMMKCHSSMDMVLPLLDAYIGTCFSTAHGGCFTAPTMVPAYATALMWACKHLLSHGLYATLPLSVLAALLIVPANLGGFPTLCPENLAVRASADQTTDFINRYEFARRCAPDLALVFERFLFQPMGVKAPVLQLLDDPYAFPISRPTLPLTLLRSDLVPHIRSITRNELLREILQAADQPSDPAVADALSQSPVWSATLAAEIHSQSPQALLTDFLTKFESGRSVLQLLLAAGTRKVIAKTFRRCMRQEQKLHRWRIEVATGMKGLCDPLRRAPHRRCPVRIRDTLASTAWGRKIETAVTAPPRHLVYIRTARDVVASGPT-AGHFLVDVQS-TESHHALRSQMYERGPGEPYVAGATSSSTQPGSLIYPSEDPVARRLVNLVVLKSWADTPALDGNGDRTDSLSSLALYYLHALAPSSTVETLCQAGPSRLRGCRLHHIHTRAGRSDIAMNLSSSWFSKISVNTDANAVYARSAARHNINYLHVVCHIRTTLLTRLLWGYSGPEDGTYFASTDPCDHCHQPYVEHPMEFPTDRLLARPSCMVQNLAVVHRELLRLEDAIKSYH-LEHERVADDVDAQDQQRACAIKCHQFTATQNRHYAEVRDIFTTGVLTHREVGELALSLSGAPN--LSQRDLRKIPISAFATELVVLAGTLYARDGAPSIKDWFSYEASAISPSLLPWYPVISYIHESGFVSDFVAQLAAFCSQPVPPTGCRTPVDTVRLLGPALVEHPTR-----KATVLNVDANVSFMVRLREWLLYLVWKTVFRHLHSLVAPALRDLRG-------------------------------------------ATTLRLFPLEQHPDPDLSD-------------------------VGLLGTKSALQLVQDCESWCGD---SDSETLLHYVLTQIPTVQCESLSGAEVTAVIEEMPIPSREVTSSDWVRLSEAQWRSLQ--------------------------------------------PHKRLRSLQHPSLLEAEASEVFTGMGWAPS-SSPLSAVVIEDTGGAITRWLLQRPAMTVI-VVLWRQSASLELP-LTLRTRSDAAERVVTPLQATGLDRIGRPGYREAFLQTHPG-PHALFVVAQVPGTNGEDRHNALTSVLGLASQTGTSNCALWVRFPDSIPSSLLGVVTATSTVFRKVAVVCPECCPGSGHYGLVGHGLPTTAID----DILPTIAMRRDQLYRDHAHCADALPPPEQALCSFKA---------------------LLDAFGVTIAAIRGVRSG-------LSRSAHTLREAHRRTC----------MDLAQELLPHDGLTTLPSSS-VCRQCTYI--------RRTLEDRPEVTALP------MYPAHTLERSPA-----WTQMRHSAVCCSYWLT
	Hubei_myriapoda_virus_8-Myriaviridae	MFGRT---EGQRRPSGFLFDESFDTALNETRARRILAETRENN--------ITHNILKRLIETKPTVHIWPRMLYGSLTGRYH------MRDVKLIELIELAQTALNLQEDHYINHCSKHLKDAFQLARQRWKAHHLNIPKEILHAFSMVQDLTNVMDRIRLYYDNNKVTEESDDSRKTYQTEKISMKTITNATITFLGSLVILDIDGYIELHVVDYLKMMFNKAMDCASTLLLAWLLSGVCYTNEFFSKIIKLLKLVYQYFPKNGNDAYTVLKAFNGIADGLALEREEDWINTELIDDLWTSLLDLQGLSRENDQLIILLKTFETQELFEVGGLSKLYGHPDIQVSMGLNKLYQRSHKEIEISSDDAVTLANHLLLQYCHAHFLRNHRWPIMTLLPGTNPAFVECILKNMWITDPRITTRFGTIHLKDWSSVYMGQNDYFDYVDAIVPILADKAVALPRSRIYQKLAHPE--KISTVERRVLLNFLFNEELPISVRQYLKNVSEINDSTDDHLEYLVIKLTQKEKELKIEGRFFGQSPFIERTRRVILERNAAKLMKQYCPHQAMTLTELERIKRLWLFSQLHSVYPGHRIIQISIDFEAWNNYFRHQVMSPSWRAIIDGWYGV-TYYHSLMRGFENTFYIHPNDTEFHYWYGQRGGIEGLIQYSWELVFVGMITETMERLGYPYHMLSNGDDCRLAIAIPEFEMADNP-AGRVHELKVELERATS-KYGLKVKISETYSSEKLIAFGKIYQCNRAWMPSILKRGAKIHGFGNTIIPFQDQRIASCYSNSHSSCGVGTVHNLLWLCAGFWHLWFWEKRQGKYKLTKDELVIMLMWPSVLGGQPVIPLYHFYVRGESDHLSVYLALYQFIANEHPRYRKIIERILCHKHCPKQNIMMLLNDAYSLNLTPLGQPLLRLRKITGDKLKSKVKYKELKQVFNYTSESTEILFLEVLRSAKPYPARVMSEIYSCSPFALKSQIVRQFESARTIFQFLLVSGMRHRAIRLYSNLVKDDEQLASRRAAILKGCSSFITHNRLLDPLNCPTALAQKLRCESWGLDITEVTYPPVTELTYIKYPGLDGFTDYETDNHFKFVIESPTSALKGSINRHFCIGEHSPFLGHTTSEKIDSDFRLHDLSSPAAQKVINLLRIHAHTHT---------LGSNLKDVIEYVFRQISRLNFEEISKFVPPRQSGTITHRFSSRSFKRSIMPNEKPNRYTHVIGISDTCQKTRGQIGDWSINFLATMCQNICMVLCPMEYSGCLPDVGEAHSIVTACPACYYNVEDEVVTLTKADLIPSLSNVLRLITLSTEEEAKLVENITEYN-LKKIPFYVSLKQPDIRQSCNLVMQMYMSQSELHSNFLQENPKINAREQIKIQIIIQQLSNTPSILLGRTELFHLPITAIINNINEYLSGWLITHFTSNLKLRSGALISTLPPAVLPLTPLFSLLIKTHRWAEWVTQLQKILKVRASWDELTNPMHAQKWMESGYFRENSQFVIPKEKTFLTVHENVDFIKRLPVYVALLLMKYIRKEIRTKISQAITTLHKRDVELKNLEDQAKDYLSTEMYNRMKEDTVFASIEKNDDFNDSIAASVTPFYLDYFTSSYVLSLYNIQTLQLTDNLVEQMSNPERVFIAGTINLEDSVTGIMEFLERCDNLRHGNAQMMMFSNTDLIDAVTISRIEKSVAVDVVRHLENLIDLASMQRQVRASARENESLIELNQGLGFNFNLTINGAEISSHKDASFLITATERLEREHDIPAIAHNALRPLGSNTSSCSKIYSILWDYYMINPLLNQATILACGDGSGGNTRLCLELKQAIVIFNTLLEGNLENFITPVSLQTVANTSDRCLFDHNYRGLNDLTYPPTIDKLFDLLKENYNIILNDARSYDIGSNNQFRLTSQITFNIIKRRIGRTILISRFIYEITLECFHFLMNICLIFNKVSLTKPVNSPLNQEIYIICVDKIREVEEQEFLRPKINIQLRMRSYTSLLPEHFNNQQGPLS-----------------KIKLPLIMRNLLAHQVTVEGSCKERLLRQFTILFQYPRQAKMGLLRLRKAEP--RLTTAIHKIHEMINLIQLLHMAEFLNMVCPDSYYDLF---------TFFEYIPRCIALPLADNETIISAVDIAENPGSLNQAEAESIKKFWEIIMLLI
	Megalopteran_chu-related_virus_OKIAV119-Crepuscuviridae	MSQNK------ILPEVGLEDHKFDTALLLSRLQFYIDQYPEKKPDLKR---EIQGPQPIIKKFKIGVEIIALVFDQIFLISSF------KDSKRLQESLLFSYEYLQIQEEHLLQNASQVTCEKYLDDIKSVRFMKEKIPYSLQQVYEGMREMDLIVTAYRKV--SRAGFKYINENLEWYQKASMLTSRVLNLTFHFSQNSIVIKLTGTNWIITRDQLLMIHNKVHEMFNALFIGWTFSGTIWRSTFFRDQSTLVKFMIRKVRQLGNPAYTIFKNFDGIATGYIMTRDKTFRNSDPLNNVLEEMISTKYLKRSDISILNNVFNHSEHEALEMSAMAKLLGHPAIDTFAGIDKLRLRTLKRNEIKREEVSDLISSIKKNFIEQFLVEHHKWPPVTFKLHVSPTILYCHTMRYWITDSRIPKNKPPVTLRDFSQIEIEKIEEFDHIDSQFEILKDTALAEARSIVNSKTVHGIRD----NQRRTLVYFLTQNSPHTAVRQYFQAYG---NKSPQALEYCVIKLTQKEGELKEEGRLFGQSPYVERARRCILEFNISRLMEKYNKHQAMTLTELQRFQKLYVLSNLPKKYKDCYSFYISIDVEAWNNNFRNEVVGPVGREIFDKMFGISKYYENIMNVFHDSSFIITDGVHDFKWEGQLGGIEGLAQKPWTWIYEAAASRIAELTGYNYHMMVNGDDIRIILLIPKNEINKEELKAHLQGIANDFEANYK-KFGFNVKLQETYFSSELLGFGKVYTFDGHFCSQTIKKSLRITGLANLMGDYPLEYIKGVFSEGVSAMAYGCNHRFIYILMVIIAFRYLWDFNRFQNMTLFQRLCIFLIPNNFGGLPVLPYLRCLYKGDSDLETCWWSIYTFIEKYNKVLGERLFHLATSLLKKTNDFNGIATNPYSLPNHSPPEGISRIKMFIRKRIPIVTKNIEFKQLIRQASEGKKKAFLRAVYSSNVIAAKPLSVMYETSAAGIIDEFINRFDTSKSIGALITNRFISKQSIRIFKRARHDDLKKIQYLIDLVTEPDKIPKTFLFIKYTNCPTAFSDYVRYWCYSKRVVGITYPCIVDQVTFYRKHEFPVNKPGA----------WKEAISSEIDPNYSHGKGKIFFGTHTRMKLHAPELELRQTSPGMRRINKILKTYCMFRNSYLDNNIEKITGLSAQLFKSILYYYS---------------SGSFAHRVPANHWSPLVGPNEFSNRSSYIISTTRTDPSLKLKGGDYTINYSLLRAHVNMITMYSYEFFGNPSPKETGWVTISDCNTCTYEITDEPMVWREKP-PLLSFDLINYVSMSVPDKLNLKKKLIDYQQLKSLQVYQKLDRSDIMMSQSLVARNFV---YSQQDELRSHFHNRVETPIDEDDLSTLLAISKNELANLSDLKSLPCEALWNAITDFMTHWYYTHYASEVGSGEITNLTLLESFKLPLLKICESIIETSYWPVLREYLETIFKHAGPPNRCTNAKTIQYFLNRLIIKQLTSLSDMDSLLHLNYTLPISLSKVIKNWLLKKFWKFCRSNDFDQIRGELNGLM-SLKALRFVEDVPKDTLRIFTYNPLKNDVYF------------LETCMRLCGVNQV-------------------------------------------VIDKVLVYLADEPAIETDTIIQQFQSI--TVTLLLLPINETTQLVRDTGSEEYKAYHSRLMSETVIK---------DSNPEIPIISVNSKHSGLEIFPF-----------------------GVASDTISKNKIQSLDKKIQSIMESAGSGIAIVMNDGLGEMSLSILQHTGITLLFSYNYKSQR--DFPELSYCDQLTLGMRLSRTLLNVGIGDVSNPDHIEILKKSITEKASFIFLVITKLIGES--SAETLCNHLEMITTTLTSTAIMIVYYEFPFSYPLFSMISGFSSLFESTSYVHPHYMNQKPGIFLI--------------FQYPALRYTTNTLYNKLHQVIVNIEKPIELFLTDV----------------------FSEIVKLKKSVFQAILSNAGRHFKVLLARTRGMKKKSKEKE---IASIQHTSRLLIEALIILFYISSIKSS-LDIQSNIV--RIYNYYIETLEELASDLELP----------------------------HFSKMCLKYVV
	Drerio1	CLAKR-FSVLLRSPEFLVNTRKLDVALRTTTPRKFLSHLDDE-DLLSIRLTLKHHTKDDLRKACLEGTLWPYILHDTLTTH---TEWCPLKQDITPRIMRLIQENIGFQHNHLMSGTLLIHREIDEESFSK-------SSRVPLNINYIPNNSG--------------------QNLHCWVISTTWSFPALDLTVCWNKDVVCFSYQKHLWILPIAYILLIHNKICDLLSSLLLLKASGGVCYKSYAYEKALEFLRGLSHLGSTH-PKYFSIARTLEGLVVAET----EKWSNTALWNSISADLKAS-GYYYYGGGLESILKAASTPMRH-LTGLIKIPGH-----------------------YYAILMTRN--QEQLIRNHIIKYGKWPPVTFEEGAPWVLVEAHSLGRDPKTPLIARNNGFKSSYMYVFVNLGQIMELDYLSHYAQYLKDKAL-VLKMPAMAY-----ARTVDWQETRLLLVHL--SEEELNIRGYLQQYQQSSDDMEEVLNYLAVKLVPKEKKLKLEGRPFGCKTYQDRYRGCV-EENVKHLLDQFFEDQAMTLYNLSLIRRLYSFHHLTTLYKDGKVLYINYDVSGWCGNFRHKTVESLCSDILDAAFGVKNFFRKTQLAYERGFF-LLDSQGTYHWEGQQGGIEGLNQYTWMLAYIPQMRYALREFGLHHFVMAYGYDYKAALLIPPNQ--NTDMAEFQQRVVKTAANTENTHFGQIMKSVDSYVSEAYISLCKNASVHGIEMPQDVMRIQECYGATNAFHPTLNDFLSSAFSNAHSAARTMPCTYPTYFVALFWGYLHLLSHREWENALDDELHCAMLVSSCEGRLPILVLSNFHTRTENDQLLMFLDLVQHIMRLKRKLVVKLTQSLSFTVAE-DSFKMFLCDPYSLPIRKPPLPSGLLRREVMPALRPEVCNAEVKLLLEAADNDWTDRVVKCLC---QYHARIFSSIFACTPKALVEEIVKRF-TQSSIKDILIMRQRPGHMIRIIQKVLWGELELQKWRRLRFQLRGDTGD-W---RPLPCTTEMAHRLRR-L---PVVGVTMPALP-MVTVMDAILGGTDSYSRCNHFTYTLHDHIPALRRPSTG---SGSQRPFLGHCTKLGS----VKIVESNPFLSKIKMWLDIVSWVNQGEVNPDGTVTESNRQKLIFVMLSQYYREDPKELIPIGAKRKSGTIQHHWRSPHFSKHIMPNTLYNTYTWVTGESNTHETLRGTPDHHTLNFLQVYCFSVHIIQIGVEFSPRLSNHGEY-------------------------------------------------------------------------------------------------------------------------------------------------------------------------------------------------------------------------------------------------------------------------------------------------------------------------------------------------------------------------------------------------------------------------------------------------------------------------------------------------------------------------------------------------------------------------------------------------------------------------------------------------------------------------------------------------------------------------------------------------------------------------------------------------------------------------------------------------------------------------------------------------------------------------------------
	Drerio2	------------------------------------------------EMT----------------------------------------------------------------------------------------------------------------------------------------------------------------------------------------------------------------------------------------------------------------------------------------VAGLIKIPCHPLVDIQATAQKAESRATVATDVNYYAIQITWNIAIEQLIRNHIVKYGKWPPVTIEKNAPR-LLEAHHLNRIEITSNSEEIRS--SYKWYVYI----FFELDHLSHYAQYL-NKALSVLQQLVIT---SSESCYTTWKETRLLLVHLLHHEDESNIHEYLRSYQTTNDDMEDVLNYLTVNFVRKE-ELKVEGRPFGCKTYQNSYHSCVQEENEKHLLD-YYEDQAKTLDSLSLVKRLYSFRHLTSLYQGWRTLYINFDVSGWCGNFCQETVEPLCTDVLDAAFRIQNFFWKDQLAYERG-FYLPDCQGTHHWEGQHGGIKALNQYTWMSTYIPQMR---QEFGLHFFVMAYGDD--AALLILPN--RGVDMSDFSQCAVKVVANTAM-EFCQNM-VYDSYGSEVYISFA-----------QGVGKIQKCYGATNAFLPTLDDYISSAFSNAHSAAKTMPCTYSAYIVVLFWGYLHLLAHQEWEGATDDE---CNLVLSCVGALLILFLANFPMQAENDHLPMFLDMVHSIIRLRRGLRHMLTQCLSFTIAE-DIIEMVLRDPYSLPIKKP-LPRGFLQREVT-----------------------------------------------------------------------------------------------------------------------------------LRAKPVVGVTMPTLTHMISIVNESLASADTYAHCNHFTYTILSHKPVLKNPTSEHLDIGPKRPFLGHKTKLGSEMSQVKIIESNPVLS--KTLFDMISWANRGEVGPDGSEIESNLEELIFVLLSQYYWGDPKDVIPFGAKRRSGTKQNYWRSSHYTEHIMPNTLYNTYTWMLDESNTLE---------TLNCLQVYCFAIHAMQIGLEFRSSLINSGTYWVITNNCRHCMEPIHEHPISVSPVLLPLVCQHVLYGLEITALSLNILRSTTDSLH-DKWSRE-QQEIPMLVSLLFMGLKKSIAEQSSARSTRLYSRMETLARTQSDLSVFTEWVQGGCKDVVREQEIRHTPV-------------------------------------------------------------------------------------------------------------------------------------------------------------------------------------------------------------------------------------------------------------------------------------------------------------------------------------------------------------------------------------------------------------------------------------------------------------------------------------------------------------------------------------------------------------------------------------------------------------------------------------------------------------------------------------------------------------------------------------------------------------------------------------------------
	Pformosa1	--CSQFFKSVRQCPEMLSNSRKLDLALRPSNVTEMIREIDNKELSLNCQILLNNLGNTRLADCTRSPTLWPTLLSRILAKASQGQDLRSRKSDKLTTTFGLIRQNMELQHNCMTQNNLSLSED-MRSQFDEWNRRVNTSDPLLRNLAALEEELGELVEMAMSL-EHRLHDRKYRENISHMRQDTRHTLRTFDLRVIWCKTVSVWYYEGDTWALPLDYVLLMHNKTCDLLSSLLLLQGASGTCYEPDAYQLGVRFVTALAHLAVTH-PGFFDLAKSLEGLVIAEVLTEEDEWYNDTLKKNIASDLQTK-NYIYSGSEIEHILKSASTPLKHELGGLAKICGHPLIDIPETAAAAHTRAIQEKDVDYVAIMSTRNIAVESFIRSYILKEHKWPPVELDDETPEYIREAHRIGLDPNSRRITKKYGKGHHDDYIHVELTQVKSLDKLDHYSQYLKDRAISTLRDRSTAYYINKTIQSLPWEEGRLLLIHLFTSEAEHDLLGYLKDYMES---MEYVLNYLTIKLVPKEKELKVVGRPFGCKTYADRYRSCLQEENVKSYLHDFCSDQAMTLDNLTLIRRMHAFRNLRQVYTGWRVLYINFNVSGWCGNFRHETVEPIAHDVLDKVFGTSHFFDKTQKAFEKGFFYLPDREGVYHWEGQDGGIEGLNQYTWMTVYIPQMQLALRE-QLQFFVMCYGDDYKAAILIPPDQ-RDVDMEVLKSRIVSGVSERVRVSFGQKMK-----------------------------------------------------------------------------------------------------------------------------------------------------------------------------------------------------------------------------------------------------------------------------------------------------------------------------------------------------------------------------------------------------------------------------------------------------------------------------------------------------------------------------------------------------------------------------------------------------------------------------------------------------------------------------------------------------------------------------------------------------------------------------------------------------------------------------------------------------------------------------------------------------------------------------------------------------------------------------------------------------------------------------------------------------------------------------------------------------------------------------------------------------------------------------------------------------------------------------------------------------------------------------------------------------------------------------------------------------------------------------------------------------------------------------------------------------------------------------------------------
	Pmexicana1	--CSQFFKSVRQCPEMLSNSRKLDLALRPSNVTEMIREIDNKELSLNCQILLNNLGNTRLADCTRSPTLWPTLLSRILAKASQGQDLRSRKSDKLTTTFGLIRQNMELQHNCMTQNNLSLSED-MRSQFDEWNRRVNTSDPLLRNLAALEEELGELVEMAMSL-EHRLHDRKYRENISHMRQDTRHTLRTFDLRVIWCKTVSVWYYEGDTWALPLDYVLLMHNKTCDLLSSLLLLQGASGTCYEPDAYQLGVRFVTALAHLAVTH-PGFFDLAKSLEGLVIAEVLTEEDEWYNDTLKKNIASDLQTK-NYIYSGSEIEHILKSASTPLKHELGGLAKICGHPLIDIPETAAAAHTRAIQEKDVDYVAIMSTRNIAVESFIRSYILKEHKWPPVELDDETPEYIREAHRIGLDPNSRRITKKYGKGHHDDYIHVELTQVKSLDKLDHYSQYLKDRAISTLRDRSTAYYINKTIQSLPWEEGRLLLIHLFTSEAEHDLLGYLKDYMES---MEYVLNYLTIKLVPKEKELKVVGRPFGCKTYADRYRSCLQEENVKSYLHDFCSDQAMTLDNLTLIRRMHAFRNLRQVYTGWRVLYINFNVSGWCGNFRHETVEPIAHDVLDKVFGTSHFFDKTQKAFEKGFFYLPDREGVYHWEGQDGGIEGLNQYTWMTVYIPQMQLALRE-QLQFFVMCYGDDYKAAILIPPDQ-RDVDMEVLKSRIVSGVSERVRVSFGQKMK-----------------------------------------------------------------------------------------------------------------------------------------------------------------------------------------------------------------------------------------------------------------------------------------------------------------------------------------------------------------------------------------------------------------------------------------------------------------------------------------------------------------------------------------------------------------------------------------------------------------------------------------------------------------------------------------------------------------------------------------------------------------------------------------------------------------------------------------------------------------------------------------------------------------------------------------------------------------------------------------------------------------------------------------------------------------------------------------------------------------------------------------------------------------------------------------------------------------------------------------------------------------------------------------------------------------------------------------------------------------------------------------------------------------------------------------------------------------------------------------------
	Platipinna1	--CSQFFKSVRQCPEMLSNSRKLDLALRPSNVTEMIREIDNKELSLNCQILLNNLGNTRLADCTRSPTLWPTLLSRILAKASQGQDLRSRKSDKLTTTFGLIRQNMELQHNCMTQNNLSLSED-MRSQFDEWNRRVNTSDPLLRNLAALEEELGELVEMAMSL-EHRLHDRKYRENISHMRQDTRHTLRTFDLRVIWCKTVSVWYYEGDTWALPLDYVLLMHNKTCDLLSSLLLLQGASGTCYEPDAYQLGVRFVTALAHLAVTH-PGFFDLAKSLEGLVIAEVLTEEDEWYNDTLKKNIASDLQTK-NYIYSGSEIEHILKSASTPLKHELGGLAKICGHPLIDIPETAAAAHTRAIQEKDVDYVAIMSTRNIAVESFIRSYILKEHKWPPVELDDETPEYIREAHRIGLDPNSRRITKKYGKGHHDDYIHVELTQVKSLDKLDHYSQYLKDRAISTLRDRSTAYYINKTIQSLPWEEGRLLLIHLFTSEAEHDLLGYLKDYMES---MEYVLNYLTIKLVPKEKELKVVGRPFGCKTYADRYRSCLQEENVKSYLHDFCSDQAMTLDNLTLIRRMHAFRNLRQVYTGWRVLYINFNVSGWCGNFRHETVEPIAHDVLDKVFGTSHFFDKTQKAFEKGFFYLPDREGVYHWEGQDGGIEGLNQYTWMTVYIPQMQLALRE-QLQFFVMCYGDDYKAAILIPPDQ-RDVDMEVLKSRIVSGVSERVRVSFGQKMK-----------------------------------------------------------------------------------------------------------------------------------------------------------------------------------------------------------------------------------------------------------------------------------------------------------------------------------------------------------------------------------------------------------------------------------------------------------------------------------------------------------------------------------------------------------------------------------------------------------------------------------------------------------------------------------------------------------------------------------------------------------------------------------------------------------------------------------------------------------------------------------------------------------------------------------------------------------------------------------------------------------------------------------------------------------------------------------------------------------------------------------------------------------------------------------------------------------------------------------------------------------------------------------------------------------------------------------------------------------------------------------------------------------------------------------------------------------------------------------------------
	Drerio3	MFSKTFFRSAQASPELLVNSRKLDVALRTTTS-RFLARLDDE-DLLSVRLILQHHTKDDLRKACLEGTLWPFILQVMLTTY---KEK-PWKQDITPRILRLIQ-NIGFQHSHLMSGALLILREADETAFNK-VHDTCPSTILFWILVYLEAKFGVLVELSGAL-EHKLRSKRFRNDHNLLKESTTWSLPVLELSACWNKEVVCFSYQKALWILPTTYILLIHNKICDLLSSLLLLKASGGVC-EIEAYDIATEFLCAISHLASTH-TKYFNIARTLEGLVVAKTLAIEEKWQNTTLQNSISADLEAS-GYYNYGGSIESVLRASSTPLRHELAGLIKIPGHPLIDIEATAAKAKERSTVSTEFNYYAIQMTRNLALEQLIQNHIIKHSKWPPVTFEEGTPRILTEAYSLGRDPKTPAPTRKYRAVSSDMYVYINLERILEMDYLSHYTQYVKDKALSVMRNPAIAYYLENVARVVDWKETRLLLVHLLHSEEELNIRGYLQQYQQSSDNMEDVLNYLAVKLVPKEKELKVEGRPFGCKTYQDRYRGCVQEEIVKHLLNQYFEDQAMTLDNLSLVKRLYSFRHLTSLYKDWRVLYINFDVSGWCGNFIHETVEPLCQGILDSAYGVKNYFPQDTTC-EQGIFYLPLSQGTYHWEGQQGGIEGLNQYTWMLTYIPQMRYALREFGLHYFVMAYGDDYKVALLIPPNQ-QDIDMGHFRRRVVRTVANKAKTQ-----------------------------------------------------------------------------------------------------------------------------------------------------------------------------------------------------------------------------------------------------------------------------------------------------------------------------------------------------------------------------------------------------------------------------------------------------------------------------------------------------------------------------------------------------------------------------------------------------------------------------------------------------------------------------------------------------------------------------------------------------------------------------------------------------------------------------------------------------------------------------------------------------------------------------------------------------------------------------------------------------------------------------------------------------------------------------------------------------------------------------------------------------------------------------------------------------------------------------------------------------------------------------------------------------------------------------------------------------------------------------------------------------------------------------------------------------------------------------------------------------
	Pkingsleyae1	-----------------------------------------------------------------------------------------------------------------------------------------------------------------------------------------------------------------------------------------------------------------------------------------------------------------------------------------------------------------------------------------------------------------------------------------------------------------------------------------------------------------------------------------------------PFGCKTYQDRYRSCLQEENIKHLLDQYITDKSMT-DNLGIIRRMFSFRNITKLYHDWRVLYINFDVS-WCSNFRHETVEPISKEVADALFGV-KFFAKTQKAYEKSFFYLPDQSGTYHWEGQQGGIAGFNQYTWMLAYILQKRHALSEFHLHFHVMVYGDDYKAALLIPPDQ-GTVDIKELKRRVVRVVGETARYDFGQQLKYYDSYGSEAYISFCKNASVKGVEIPQGVRKIQKCHGATNAFLPTLDDYVGSAFSNAHSAARTLPVCFPPYMVALFWTYHHLV-------------------------------------------------------------------------------------------------------------------------------------------------------------------------------------------------------------------------------------------------------------------------------------------------------------------------------------------------------------------------------------------------------------------------------------------------------------------------------------------------------------------------------------------------------------------------------------------------------------------------------------------------------------------------------------------------------------------------------------------------------------------------------------------------------------------------------------------------------------------------------------------------------------------------------------------------------------------------------------------------------------------------------------------------------------------------------------------------------------------------------------------------------------------------------------------------------------------------------------------------------------------------------------------------------------------------------------------------------------------------------------------------------------
	Drerio4	--SKTIFRSAQTSPELLVNTKKLDVALCTTTARRFLARLDDD-DLLSVQRILQHHSKDDLRKACLEGTLWPFILQDVLTKH---KEKCPWKHDNTPCVMCLIQENLGYQHSHLLSGTLLIHREADEASFSRWIHETCTSTILFRNLVYLKAKFGVFVELSGAL-QPRLRSKQFRNNPTQLKEATTWSLPAIELTACWNKEVVCFTYQQALWILPIAYILLIHNKICDLLSSLLLITASSGVCYESDAYDLSTEFLRAISHLAATH-ADYFGIARTLEGLLVAETLAMEEKWQNTTLRNSISAELEAS-GYYYYGGSIESVLEAASTPLRNKLAGLIKIPGHSLIDIEATAAKARERATVSTEVNYYAIQMTRNLSLEQLIKNHIIKHGKWPPVTFEEGAPRILTEAHRLGWDPKAPTLARKFGAVSSDMYVYVTLEKILEMDYLSHYTQYLKDKTLSVMRNSTIAYYIENEARTLDWNETRLLLVHLLHSEEELNIRGYLQQYQHCSDEMEDVLNYLAVKLVPKEKELKVKGRPFGCKTYQDRYRGCVQEENVKHLLDQYYEDQAMTLDNLSLVKRLYSFWHLTSLYKDWKVLCINFDVSGWCGNFRHETVEPLCSDILDTAYGVKNFFRKTQLAYEQGFFYLPYSQGTYHWEGQQGGIEGLNQYTWMLTYIPQMRYALREFRLHYFVMAYGGDYKASLLIPPNQ-QDIDMADFRRRVVSTVAHAAKTQFGQNMKTLDSYGSEAYISFCKNASVCGIEMHQGV-KIQKCYGATNAFLPTLDDYISSAFSNAHSAAKTMPCTYPAYVVALFWGYLLLIAHQEWDDETDDELHCAILAPTCVGELPILFLANFHTRAENDHLPMFLDLVQHIMKLKRELGIKLTRSRSFSIAD-DSFEMLLRDLYSLPICKPPLPSGLLRREVMPALKPVVRNAEICALLDAAEDDWTDRVVRCLATADQYHARIFSSIFAC----------------------------------------------------------------------------------------------------------------------------------------------------------------------------------------------------------------------------------------------------------------------------------------------------------------------------------------------------------------------------------------------------------------------------------------------------------------------------------------------------------------------------------------------------------------------------------------------------------------------------------------------------------------------------------------------------------------------------------------------------------------------------------------------------------------------------------------------------------------------------------------------------------------------------------------------------------------------------------------------------------------------------------------------------------------------------------------------------------------------------------------------------------------------------------------------------------------------------------------------------
	Drerio5	--SKTFFRSAQTSPELLVNTKKLDVALCTTTARRFLARLDDD-DLLSVQRILQHHSKDDLRKACLEGTLWPFILQDVLTKH---KEKCPWKHDNTPCVMCLIQENLGYQHSHLLSGTLLIHREADEASFSRWIHETCTSTILFRNLVYLKAKFGVFVELSRAL-QPRLRSKQLKNNPTQLKEATTWSLPAIELTACWNKEVVCFTYQQALWILPIAYILLIHNKICDLLSSLLLITASSGVCYESDAYDLSTEFLRAISHLAATH-ADYFGIARTLEGLLVAETLAMEEKWQNTTLRNSISAELEAS-GYYYYGGSIESVLEAASTPLRNKLAGLIKIPGHSLIDIEATAAKA-ERATVSTEVNYYAIQMTRNLSLEQLIKNHIIKHGKWPPVTFEEGAPRILTEAHRLGRDPKAPTLARKFGAVSSDMYVYVTLEKILEMDYLSHYTQYLKDKTLSVMRNSTIAYYIENEARTLDWNETRLLLVHLLHSEEELNIRGYLQQYQHCSDEMEDVLNYLAVKLVPKEKELKVKGRPFGCKTYQDRYRGCVQEENVKHLLDQYYEDQAMTLDNLSLVKRLYSFWHLTSLYKDWKVLCINFDVSGWCGNFRHETVEPLCSDILDTAYGVKNFFRKTQLAYEQGFFYLPYSQGTYHWEGQQGGIEGLNQYTWMLTYIPQMRYALREFRLHYFVMAYGGDYKASLLIPPNQ-QDIDMADFRRRVVSTVAHAAKTQFGQNMKTLDSYGSEAYISFCKNASVCGIEMHQGV-KIQKCYGATNAFLPTLDDYISSAFSNAHSAAKTMPCTYPAYVVALFWGYLLLIAHQEWDDETDDELHCAILAPTCVGELPILFLANFHTRAENDHLPMFLDLY-NTLKLKRELGIKLTRSRSFSIAD-DSFEMLLRDLYSLPICKPPLPSGLLRREVMPALKPVVRNAEICALLDAAEDDWTDRVVRCLATADQYHARIFSSIFAC----------------------------------------------------------------------------------------------------------------------------------------------------------------------------------------------------------------------------------------------------------------------------------------------------------------------------------------------------------------------------------------------------------------------------------------------------------------------------------------------------------------------------------------------------------------------------------------------------------------------------------------------------------------------------------------------------------------------------------------------------------------------------------------------------------------------------------------------------------------------------------------------------------------------------------------------------------------------------------------------------------------------------------------------------------------------------------------------------------------------------------------------------------------------------------------------------------------------------------------------------
	Drerio6	---------------------------------------------------TVQSPSDNKQNAD------------------------------------------------------------------------------------------------------------------------------------------------------------------------------------------------------------------------------------------------------------------------------------HPIISYS------------------------------------------------------------------------------------------------LSH--------------------------------------------------------------------------------------------------------------LDQCFEDQTMTLDNLSLVKRLYSFRHLTSLYKDRRVLYINFDVSGWCGNFRHETVEPLCSDILDSAYGIENFFRKTQLAYEQGFFYLPDRQGTYH-EGQQGGIEELNQYTWMLTYISQMRYALREFGLHYFVMAYGDDYKAALLVPPNQ-QDIDMGNFHRRVIRTVANTAKTQFGQNMKSVDSYGSEA-IRFCKNASVCGVEMPQGVRKIQKYYGATNAFFPTLNDYLSSAFSNAHSAAKTMPCTYPANVVPLFWGYLHLVTHQEWEDSTDDEQHCAMLVPSCVGGLPMLFLANFHTRAENDHLPMFLDLVQHIMRLKKELGIKLTQSLSFTVTD-DSFEM-LRDLCSLPFRKPPLPSGLLRLEVMPALKPVVRNEEIRGLHEAAEDDWTEKVV-CLATADQYYARIFSLIFACTPKALVEE--KRFETSSSIKDVLIMRRGPGHTIRILRKVLRGELDLQRWRRMRFKLRVDLGDYW---NPSPCTTEMAHRLHC-LWGKPVVGVTMLALPHMVTVMDAVLGTVESYSQSNHFTYTLHEHLQMLKRPGPEHWEKGECRPFLGHRIKLGSEIPQVMIIESNPFLSKIKTLLDIISWVNRGEVAADGTIVESNLEVLIFALLSQYYREDPRELIPFGAKRKSGTIQHHWKSPHYIEHIMPNTLYNTYTWVTGESNTHKTLRGTPDHFTLNFLQVYCYSVHVLQIGLEFSPRLTNTGEYWVVTNKCDSCMRPIHKPPVRVSPLYILIARMCVLADLKITSLSRDILRAATDTLY-DKRPRE-QREQRVPMKAAVSGIVQALAELSSAWSAKLCTGMEALEQAPDNLSGFAARVPGGWNDSVREREIRHAPIRELTSAILVQVYHMTFRLGAKSSARRQMQRLWRNNPRRLLWSILVDRLYKAGCLTNVVIVIHRISGIYPPMC-YDTTLTTSRYI---ALQIGIDGVLPLNFTWLTYYEMDEVDVVLAYYRTHALYTVIWTQLKSLLLAALRT---RYQDKDLVRDLVVSAYCLATAIPYRAETLLAQ----LAATPSATCTIPLIEADY-IPEDLYDDAVEDRDHLIHEVA--------------------------------------------------------------------------------------------------------------------------------------------------------------------------------------------------------------------------------------------------------------------------------------------------------------------------------------------------------------------------------------------------------------------------------------------------------------------------------------------------------------------------------------------------------------------
	Pkingsleyae2	---------------------------------------------------------------------------------------------------------------------------------------------------------------------------------------------------------------------------------------------------------------------------------------------------------TNVGKQLKR--------------------------------------------------------------------------------------------LP--LIEAVQLQRDP-SHWITSKYGKITTDDFVHVELGQILELDQLQHYSQFLKDKAISVLHDQAIGYYIDRTTPHLDWKKTRLLLVHLLHSEEELDLHGYLQQYITQDDSMKDILNYLVIKLVPKEKEMKVAAQPFECKTYQDQYRSCLQEDNGKHLMDQYITD-SMTLDNLGLIRRMYSFRNITNMYKSW--MYFNFDVSSWCNNFRHATVEPIMKDVCDALFGMESFFAKTQKAYERSLFYLHDASRTYSWHGQDGGIEGLNQYSWMITYIPQMRYVMKEFHLHYHVMAYEDDYKAALLIPPDQ-KTVEIRELKQRIVRAVGDTVRCNFAQHMKYYDSYGSEIYISFCKNASVHGVEMPQGVHKIHKCHGATNAFLSTLDDYIGSAFSNVHCAARTLPVCFPAYVVALFWTYYHLTCQKYVLGCTDGVYHAMALIPSCVGGLPILYLA---TRAENDHLPTFLALLSFLRKYKPEVFVKASNGLSFTVPEPINYEALLRDSYSLPIEKPPLAASVLRNEMYPALKPMIKNVEMLDLIATSEDPWTDQFISALTSSDVLMPRVLCSIFSCTPTALIEEVMRRFET-------------------------------------------------------------------------------------------------------------------------------------------------------------------------------------------------------------------------------------------------------------------------------------------------------------------------------------------------------------------------------------------------------------------------------------------------------------------------------------------------------------------------------------------------------------------------------------------------------------------------------------------------------------------------------------------------------------------------------------------------------------------------------------------------------------------------------------------------------------------------------------------------------------------------------------------------------------------------------------------------------------------------------------------------------------------------------------------------------------------------------------------------------------------------------------------------------------------------------------
	Gaffinis1	MFSAGFFKSVRQCPEMLSNSRKLDLALRPSNVNEMIREIDSPGQSLNCQILLNNLGATQLASCNRNPTLWPTLLSRILVKSSQGQDLRSRKSDTLTTAFGLIRQNMELQHHCMTQNNLSVSES-MRSRFDDWNCKVNNSDPLLRNLAALEEELGELVEVAMSL-EHRLHDRRYRENVGHIRQDTRHTLRSFELRVVWCKTVSVWFYEGDTWALPLDYVLLLHNKTCDLISSLLLLQGASGTCYEISAYHLGVRFVTALAQLAVTH-PGFFDLAKSLEGLVIAEVLTEEDEWYNDTLKKNIAADLNVK-GYTYSNSQL---------------------------------------------------------------------------------------------------------------------------------------------------------------------------------------------------------------------------------------------------------------------------------------------------------------------------------------------------------------------------------------------------------------------------------------------------------------------------------------------------------------------------------------------------------------------------------------------------------------------------------------------------------------------------------------------------------------------------------------------------------------------------------------------------------------------------------------------------------------------------------------------------------------------------------------------------------------------------------------------------------------------------------------------------------------------------------------------------------------------------------------------------------------------------------------------------------------------------------------------------------------------------------------------------------------------------------------------------------------------------------------------------------------------------------------------------------------------------------------------------------------------------------------------------------------------------------------------------------------------------------------------------------------------------------------------------------------------------------------------------------------------------------------------------------------------------------------------------------------------------------------------------------------------------------
	Alimnaeus1	------------------------------------------------RALLFHTTEEALLKANQKETLWSRFLLDILNDLAQGQSHLSVRDDPLIRISRLMACALELQHSHLASC-LTVSNEPLFQEFSDWLCRTSTVPALIRNLIAVEAEMGIVVEKQGAY-AHKLQKRLFGENDAEIRRATSHSFK-LPITISWNKVVCVVTYKEKTWLLPWNYILMMHEKVCDLLSDLILLQGTDRVCYEKGALDLTVAFT-ELARMALEL-PNYFEVVRALEGLVITETLSFEEAWDNHGLRQSITSELDVL-GFWYPDSPLQNLLRRASTPLRHELAGLIKM--HPI-----------------------------------------------------------LHKVHRLGKTPRASSLTRQYGEDDSDVFVHVTLGKMADLDKLDHYSQYLEGKAVSTLRDTVQAFYINHILSKVDWKEQRLLLVHLFHSKNELDVQGYLHKYQTASFDMKDILYYL-IKLVPKEKELKVTSHPF-CKTYQDRYHSCMQEENVKHFLDQYYGDQLMTLDNLSLIRRMHSFQNLNLLYREWRVLFINFDISGWCAGFRYETVEPICHDVLDAVYGTNDFFGKTQLA-GNGFFYLADSSGTYYW--SDGSIEGLNQYTWMLTYIPQMRYVLKEFGLHYFVMAYSDDYKAALLIPPDQ-AELDM-ILRKQIVDVVSTSARTEFRQQMKYYDSYGFEAYISFCKNASVY-VEMPQGT-KIQKCYWATNAFLPTLDEYVSSAFSNAHAAA-VMTVTYVPYD-ALFLVFQHLDTHSVWNEATDVELLCTALVPSCARCLPNLLLMKFHTGTENDHLTTFIDLIKHIQLLDSGLFEALTLAVTFERLDLSNFEPLMRDPYSLPITKPPQPDGLLRHEVILALNPLWRNQEIKDLLEASEDDWTDHVLRVLSTCTPYNARVESSIFACTMKALIEDIVRRFESSSSIKDILIMRCGPGKMLRVLRHTLHAEL-ISEMEVCTMSGNLGLSEHW---RDGDCPTAIADELCL-LWGQEIVGVTMPLLLHLLTIAEDQMGALDPYLLQNHFTYYLTAHNPCLGLSP--NIGNSGEKPFLGHKTKLGSKMLQIKILDSNPFLTKIKTLFDVCSWVDG----VDRKVVENNLELLVHVLISQYCQGNPKDLLPFGAQKTGGAIQHH-RSPHYSEYIMPNNLYNMYT-ICRESNTHEKLRGAVDHNSLNFLQIYCFCTYMIKLFLEVAKALFALGVYWAITNDCHYCHKSILEAPL-INADLLPLPRLTSLEGLTITSFLREVMRNASQEAS-SKSPRK-PSQMSPPVPSAVAGIVQALTEQSASHTAHICEWLETPLQTQADVEMLGEWIPGGWSRAVREREIRHCPIGLLTDALLSQISWMTFRLGPRSSVRRQLLRVWETNVRDLPWTPILTS--------------------------------------------------------------------------------------------------------------------------------------------------------------------------------------------------------------------------------------------------------------------------------------------------------------------------------------------------------------------------------------------------------------------------------------------------------------------------------------------------------------------------------------------------------------------------------------------------------------------------------------------------------------------------------------------------------------------------------------------------
	Drerio11	MFSKTFFRSAQASPELLVNSRKLYVALRTTTS-RFLARLDDE-DLLSVCLILQHHTKDDLRKACLEGTLWPFILQVMLTTY---KEKCPWMQDITPRILRLIQ-NIGFQHSHLMSDALLILREADETAFNK-VHDTCPSTILFWNLVYLEAKFGVLVELSGAL-EHKLRSKRFRNDHNLLKESTTWSLPVLELSACWNKEVVCFSYQKALWILPTAYILLIHNKICDLLSSLLLLKASGGVC-EIEAYDIATEFLCAISHLASTH-TKYFNIARTLEGLVVAKTLAIEEKWQNTTLQNSISADLEAS-GYYNYGGSIESVLRASSTPLRHELAGLIKIPGHPLIDIEATAAKAKERSTVSTEFNYYAIQMTRNLALEQLIQNHIIKHSKWPPVTFEEGTPRILTEAYSLGRDPKTPAPTRKYRAVSSDMYVYINLERILEMDYLSHYTQYVKDKALSVMRNPAIAYYLENVARVVDWKETRLLLVHLLHSEEELNIRGYLQQYQQSSDNMEDVLNYLAVKLVPKEKELKVEGRPFGCKTYQDRYRGCVQEEIVKHLLNQYFEDQAMTLDNLSLVKRLYSFRHLTSLYKDWRVLYINFDVSGWCGNFIHETVEPLCQGILDSAYGVKNYFPQDTTC-EQGIFYLPLSQGTYHWEGQQGGIEGLNQYTWMLTYIPQMRYALREFGLHYFVMAYGDDYKVALLIPPNQ-QDIDMGHFRRRVVRTVANKAKTQ-----------------------------------------------------------------------------------------------------------------------------------------------------------------------------------------------------------------------------------------------------------------------------------------------------------------------------------------------------------------------------------------------------------------------------------------------------------------------------------------------------------------------------------------------------------------------------------------------------------------------------------------------------------------------------------------------------------------------------------------------------------------------------------------------------------------------------------------------------------------------------------------------------------------------------------------------------------------------------------------------------------------------------------------------------------------------------------------------------------------------------------------------------------------------------------------------------------------------------------------------------------------------------------------------------------------------------------------------------------------------------------------------------------------------------------------------------------------------------------------------------
	Drerio15	--------------------------------------------------------------------------------------------------------------------------------------------------------------------------------------------------------------------------------------------------------------------------------------------------------------------------------------------AGLIKIPCHPLIDIQATAQKAESRATVATDVNYYAIQITWNIAIEQLIRNHIVKYGKWPPVTIEKNAPL-LDEAHHLNRIEITSNSEEIWS--SYKWYVYI----FFELDNLSHYAQYL-DKALSVLQQLVIT---SSESCYTTWKETRLLLVHLLHHEDELNIHEYLRSYQTTNDDMEDVLNYLTVNFVRPEEELKVEGRPFGCKTYQNSYHSCVQEENEKHLLDQYYKDQAKTLDSLSLVKRLYSFRHLTSLCIKVGELY-NFDVSGWCGNFRQETVEPLCTEVLDAAFRIQNFFWKDQLAYERG-FYLPDCQGTYHCEGQHGGIEGLNQYTWMLTYIPQMRCALQEFGLHFFVMAYGDDYKATLLM--------------------------------------------VRFI-------LALLQGVQKIQKCYGATNAFLPTLDDYISSAFSNAHSAAKMMPCAYSAYIVALFWGYLHLLAHQEWKLQM---MMSAMLVSSCVGALLILFLANFPTQVENDHLPMFLDMVHPIIRQRRGLGHMLTQSLSFTIAE-DIIEMLMRDPYSPPIKKP-LPRGFLQREFE-----------------------------------------------------------------------------------------------------------------------------------HWAKLVVGVTTPTLTHMISIVNEWLASADTYAHCNHFTYTILSHKPDLRNPTSEHLDIGTH----SRVTKLGSEMSQVKIIESNPFLSKIKTLLDIISWANIGEVGPDGSEIESNLEELIFVLLSQYYRGDPKDVIPFGAKLRSGTKQHYWWSPHYTEHIMPNTLHKTYTWMLYESN--------------------------------------------------------------------------------------------------------------------------------------------------------------------------------------------------------------------------------------------------------------------------------------------------------------------------------------------------------------------------------------------------------------------------------------------------------------------------------------------------------------------------------------------------------------------------------------------------------------------------------------------------------------------------------------------------------------------------------------------------------------------------------------------------------------------------------------------------------------------------------------------------------------------------------------------------------------------------------
	Drerio17	----------------------------------------------------------------------------------------------------------------------------------------------------------------------------------------------------------------------------------------------------------------------------------------------------N---------------------------------------------------------------------------------------------------------------------------------------------------------------------------------------------------------------------------------------------------------------------------------------------------------------------------------------------------------------------------------------------------------------------------------------------------------------------------------------------------------------SNAHSAAKTMPCTYPAYVVALFWGYLHLITHQEWVDATDDELHCAMLVPSCVGGLPTLFLSNFQTRAENDHLPMFLDLVQHVMRLKRKLGTKLIQSLSFTVAD-DSFEMLIRDPYSLPIRKPPLPSRLLSREVMPALKPVVKNAEIRLLLDAAEDDWTDRVVRCLSMADQYHARIFSSIFACTPKALVEEIVKRFETSSSIKDILIMSRGTGHTIQILRKVLRGKIDLQKWRRLRFRLCADLGD----LLAPDCTTEMAHKLRR-LWGKPVVGVTMPALPHIVTVMDAVLGTVDAYSRCNHITYTLHEHKPVLKRPCYDHWEKGEYRPFLRHRTKLGSEMPQVKIIESNPFLSKIKTLLDIIS-VNQSEVALNGTVTKSNLKELIFVMLSQYYRGDPKDLIPFGAKRKSGTIQHHWRSPHYTEHKMPNTLYNAFTWVTGESNTHKMLRGTPDHHTLNFLQVYCFSVHVLQIGLEFSSRLTNCGEYWVVTNNCETSKRPIHEPPNRVSLLSIPMPHTRVLEGL-ITSLSRDILRAATETLH-DKRPPE-QREMQVPVKAAVSGKVQALAELSSARSDYVLVWK----HRNRHLLTLQVLQPGFQGD----GEIRHASIRDLAIAVLVQVYHMTFRLRGKTSAQRQMQQLWRNNPQGLPWSVLVDRLYKAGR---VFIVIHRISGICPPMC-YDNGLSASRYIGDVALQIGLDG-TPLNFTWLTYYETDEVDTVLSYYRTHALYTVIWTQIKPLMLAALRT---RYRDEALVCDQVVTAYCLTVAITYRPETLTAHS------QPNATFTIPLVEADYF-PEELYEDALEDEDHLIHEVAGLLSGITA---LQNYDHPPSY-LIAEHKNV-------VADMIRKRLTLQLN-LDVTQASLADCMHTIRDL--PDEKPLECLHGAPQT--GVREIRTTYSTYPTFGFLTTGKDPPATDIMP-SPPVVSEIFTTREIKVSPHGLSRPYG------NKIIEIFYVLGVLPDSVSNVNIMCLAEGYGGIMDFLACLRRSHFLYNTIPPNPGQYTTPCAVLESLQAGEHTWDEQLVNTSVYDLTKAATAMAIVSNDLK-YALVVCDAEADWGDHEKYEWLLLHTVHIYPSRRTCDGILICKVMLEHQLAICKCLTILSAYCARVGIVRAQASPPGGEMYMVAKVQRVYDLK-------------VHATVRKMTNYWEGLTPPMDYILRVKLPPHIYVLRHYTDILPHSGLARVTGHHMIPF-----------SIASAIVRESRLTHCAMLADL----------------------------------------------------------------------------------------------------
	Drerio20	AHSTTYNTSYDNSHEDVFLRRHF--------------------SCLHVRVLVVLS---------VNHNGLPLITASSLTMVSQGRGNQSVKGHSLTCCHVICPATTSSNHVHLTSRRRMRSHQT---NFPT---------------------------------VCRQKSKTLTNRQLMLQHNLAYQHPFL----CSFRQINVRAFNRRSYLVVSLQSASASQIVRAYLRSSLEMRAAAVVSFDKSYTDVFTNCSSQECSFLCRD-------SSAAHGVVYWPGLG--GIWQNTTLRNSISAELEAS-EYYYYGGALESILKASSTPLRHELAGLIKIPGHPLIDIA-TATKAHERATVSTEVNYYAIQMTHNLAVEQLIRNHIIKHGKWPPVTFEEGAPRILIEAHRLGRDPKSPVLTRKFGTVSSDMYVYVNLGKVLEFDYLSHYTQYLKDKALSLLKDSATAYYIENEARTLDWKETRLLLVHLLHSEDELNIRGYLQQYQQCTDDMESVLNYLAVKLVPKEKELKVVGRPFGCKTYQDRYRGCVQEENVKHLLDQYFEDQAMTLDNLSLVKRLYSFRHLMTLHKDWKVLYINFDVSGWCGNFRHETVEPLFADILDTAYGVKNFFRKTQLAYEKGFFYLPDSEGTYYWEGQHGGIEGLNQYTWMLTYIPQMRYSLREFGLHYFVMAYGDYYKAALLIPPNQ-QDIDMADFRRRVVSSVAGTAKTQFGQNMKTVDSYGSEAYISFCKNASVCSVEMPQGVRKIQKCYGATNAFLPTLDDYLSSAFSNAHSAAKTMPCTYPAYVVSLFWGYLHLVTHQEWDQATDDELHCALLVPSCVGGLPILFLANFHTRAENDHLPMFLDLIQHILRVKPDLGTKLTQSLSFTIAE-NSFEMLLRDPYSLPIKKPPLPSGLLRREVMPALRPVVKNTEILALLAAAEDDWTERVVRCLATSDLYHA-IFSSIFACTPKALVEEIVKRFETSSSIKDILIMRRGPGHTLRILRKVLKGELELQRWRR-RFQVRVDLGDYW---EPTGCTTEMAHKHQFQLWGKPIVGVTMPALPHMVTVMDAVLGATDSYARSNHFTYTIHERTQVLRRPSLDHWKKGGCRPFLGHSTKLGSELPQAKIIESNPYLSKIKTLLDVISWVNWGEVQPDGSIIESNLEELIFAMLSQY--------IPFEAKRKSGTIQHHWRSPHFTEHIMPNTLYNTYTWITGESNTHEVLRGTPDHHTLNFLQIYCYSVHVLQIGLEFSPFLEHSGDYWVVTNKCATCMKPIHEPPIRVSPLYIPSARTCVLEGLEITSLSRNILRAATETLQ-DKRPKE-HRDLSVPVKAAVSGIVQSLAELSSARSVWLCVGM------KPRLASFAAWVPGGWSDSVREREIRHAPIRELASAVLVQVYHMTFRLGPKSSARRQMQRLWRNNPRGLPWSVLVDRLYKAGRLTDVVIVIHRLSGICPPMC-YDNVLTATRYIGDVALQMGLDGQLPLNFTWLTYYETDEVDLVLAYYRAHALYTVIWTQIKPMLLTALRS---HIRDVDLIRDLVVAAYCLATAVPYQADILQQQ----LTASPTATCSVPQVSADY-VPEEMYDDAITDVNHIIHEVADMLRGLTA------------------------------------------------------------------------------------------------------------------------------------------------------------------------------------------------------------------------------------------------------------------------------------------------------------------------------------------------------------------------------------------------------------------------------------------------------------------------------------------------------------------------------------------------------------
	Preticulata4	----------------------------------------------------------------------------------------------------------------------------------------------------------------------------------------------------------------------------------------------------------------------------------SLEGIVVAEVLSEEDEW-NNTLKANICADLRGV-GYHYLGSALETILKKCSTPVKHELGGLAKVCGHPLIDMAATFESARDRAQEEKDIDNVAIISTRNIAVESFIRSHILRHAPLTPVTIDDYAPEYLREA-QLNLDPNAKKIVQKFGRGHH----------VDELDKLDHYSQYLKDRAISALRDRSAAYYINKTIDALPWEEGRLLLVHLFSREEEHDLKGFLQDYYHSSSEMEYVLNYLTIKLIPKEKELKTIGRPFGCKTYADRCRSCLQ-ENVKT------SDQAMTLDNLTLIRRMHAFRNL-RIYQGWRVLFINFDV-------------------------------------EHGLFCMPDKTSVYHWEDQEGGIKGLNQYTRMTVYNPQMQLALREYQLQFFVMCYGDDYKAAILIPPDQ-KNINMKTLKSRIVSGVSEKVRVSFGQKTEVFDSYRSEVYISFCKNASVRGVEMPQGVRKIQKCYEATNAFLPTLDDYIAS--------------------------------------------------------------------------------------------------------------------------------------------------------------------------------------------------------------------------------------------------------------------------------------------------------------------------------------------------------------------------------------------------------------------------------------------------------------------------------------------------------------------------------------------------------------------------------------------------------------------------------------------------------------------------------------------------------------------------------------------------------------------------------------------------------------------------------------------------------------------------------------------------------------------------------------------------------------------------------------------------------------------------------------------------------------------------------------------------------------------------------------------------------------------------------------------------------------------------------------------------------------------------------------------------------------------------------------------------------------------------------------------------------------------------------------------
	Omelastigma2	----------------------------------------------------------------------------------------------------------------------------------------------------------------------------------------------------------------------------------------------------------------------------------------------------------------------------------------------------------------------------------------------------------------------------------------------------------------------------------------------------------------------------------------------------------------------------------------------------------------------------------------------------------------------------------------------------------------------------------------------------------------------QAYFGFYKNASIRRIEMPQGVHKIQKYYGVKNALLPMLDDYISSAFSNAHAAARAMPCT---YTMALFWGYLHLSLHEIWETASDAELH-AMMVPSCVRGLPVLMLSNFHTRAENDHLPMFLDLVMHVMTT-------------------NCFKMLL-DPYSLSINQPPLPSGLLRRELIPAFGLVVLNSEVKALLEAATDDWSDRVV---STSEFFHARIFSLIFSFTPKAL-GEIVERFETSTSIKDILVMLKGPGYTLRIFRRVLKGKINLQIWGCLRYANC-------------------------------------------------------------------------------------------------------------------------------------------------------------------------------------------------------------------------------------------------------------------------------------------------------------------------------------------------------------------------------------------------------------------------------------------------------------------------------------------------------------------------------------------------------------------------------------------------------------------------------------------------------------------------------------------------------------------------------------------------------------------------------------------------------------------------------------------------------------------------------------------------------------------------------------------------------------------------------------------------------------------------------------------------------------------------------------------------------------------------------------------------------------------------------------------
	Omelastigma5	--------------------------------------------------------------------------------------------------------------------------------------------------------------------------------------------------------------------------------------------------------------------------------------------------------------------------------------------AGLIKMPGHPLIDTQ-SIERAERQATTSSDVNYYAMHMTRNIALEQLVRNHIVKHGKWPPVTIDDSAPFQLKKAHRLNRDPPSPVIARKFSTVMSERFLHVTLDKLLKF-HLDHYSQYLKDKAF-VFRPSAISHYIAQEAKWLDWKETRLLLVHLLHHGDELDLPHYLNSYIRTTDNMEDVLNYLTIKLVPKD-QLKVEGMPFGCKSYQDRHWGCVQ-ENVKHLLDQYYEDQTMTLDDMSLIKRLQSFPNLTRLYAGWKVLYINFDVTGWCGNFRHKTAEPLSADILDTGYGTQNFFRKTQLAYEH-FFYLPGNKGTYYWEGQHTGIKGLSQYTWMLTYIPQMRYALREFGLHYYVMAYGDDYKAPLSIPHAQ-CSVDMSVFKQCVVSAVADTARLKFAENMKHFDSYGSEVYISFCKSASVRGVEMPQGLRKIQKCYRATNKFLPKLDDYISSAFSNAHAAAKAMPYTYPAYTMALFWGYLHLCSHEVWEASSNAELHCAMMVPPCVDGQPILILVNFHTRAENDHLPMFLDLVLQVMKLDQELGNLLSHALSFEVAE-DCFEMLLRDPYT----------------------------------------------------------------------------------------------------------------------------------------------------------------------------------------------------------------------------------------------------------------------------------------------------------------------------------------------------------------------------------------------------------------------------------------------------------------------------------------------------------------------------------------------------------------------------------------------------------------------------------------------------------------------------------------------------------------------------------------------------------------------------------------------------------------------------------------------------------------------------------------------------------------------------------------------------------------------------------------------------------------------------------------------------------------------------------------------------------------------------------------------------------------------------------------------------------------------------------------------------------------------------------------------------------------------
	Omelastigma7	--SKGVFAEARSSPEILVNTRKLDTALHATTAKKLKQSLHRTP-----GMILVTRIRVHLLAADEAGTLWPCLVNDILTL---GKEWCNWKSDITPRVFRLVGENIHFQNTHLLSESMLVISLW-------------TKPVLRISLLALRLKFGLLVEKTSSL-IHTLRSKLLRENIEALQKHSAWFLTKVDFSACWNKYVLFVENKSHDWLLPLTYALLLHNKVCDFLSSLILIRSAAG-CYKSNPYGIALSRAGTLSHLASHS-ANYFEVAKAIEGLVVAETPLLEENWAYTTLCTSIAKELTAM-GFSYSGSDIDLILR---TPLRHELAGLIKIPGHPLIDTAATAKKAERRPTTASDMNY---------------------------------------------------------------------------------------------------------------------------------------------------------------------------------------------------------------------------------------------------------------------------------------------------------------------------------------------------------------------------------------------------------------------------------------------------------------------------------------------------------------------------------------------------------------------------------------------------------------------------------------------------------------------------------------------------------------------------------------------------------------------------------------------------------------------------------------------------------------------------------------------------------------------------------------------------------------------------------------------------------------------------------------------------------------------------------------------------------------------------------------------------------------------------------------------------------------------------------------------------------------------------------------------------------------------------------------------------------------------------------------------------------------------------------------------------------------------------------------------------------------------------------------------------------------------------------------------------------------------------------------------------------------------------------------------------------------------------------------------------------------------------------------------------------------------------------------------------------------------------------
	Drerio24	MFSKTFFRSATTSPELLVNTRKLDVALRTITARRFLAQLDED-DLLSVRLILQLHSKDALRRASLEGT--PTILQDVLTAP---KEKCPWKHDITPRIMRLIQENMGFQHSHLLSGTLIFHREADEASFSHWIHETCTSTVLLRNLVYLEAKFGVLVELSGAL-QHRLRSKRFRNDPVQLRNATTWSLPALELTAS-NKEVVCFTYQKAMWILPIAYILLIHNRSCDLASSLLLIKASSGVCYERDAYDLSTEFLRAMSHLAATH-PD-ISIAQTLEGLVVAETLAVEEKWQNTTLHNSISAELEAA-GYYYYGGSIESLLKTASTPLRHELAGLIKIPGHLLINIEATATKACERSTVSTAVNYYAIQMTRNLALEQLIRNHIIKHGKWPPVTFEEGAPRILVEAHWLGLDPKAPTLARKFGAVTSDMYVYVNLGKILEMDYLSHFTQYLKDKALSVIQVTA-------------------------------------------------------------------------------------------------------------------------------------------------------------------------------------------------------------------------------------------------------------------------------------------------------------------------------------------------------------------------------------------------------------------------------------------------------------------------------------------------------------------------------------------------------------------------------------------------------------------------------------------------------------------------------------------------------------------------------------------------------------------------------------------------------------------------------------------------------------------------------------------------------------------------------------------------------------------------------------------------------------------------------------------------------------------------------------------------------------------------------------------------------------------------------------------------------------------------------------------------------------------------------------------------------------------------------------------------------------------------------------------------------------------------------------------------------------------------------------------------------------------------------------------------------------------------------------------------------------------------------------------------------------------------------------------------------------------------------------------------------------------------------
	Pformosa3.1	MFSAGFFKSVRQCPEMLSNSRKLDLALRPSNVTEMIREIDTQGPSLNCQILLNNLGDTQLANCNRNPTLWPTLLSRILVKSSQGQDLRSHKSDKLTTAFGLIRQNMEMQHHCMTQNNLSVSEC-MRSKFDNWNSRVNNSDPLLRNLAALEEELGELVEKAMSL-DHRLHDRRYRENIGHIRQDTRHTLRSFELRVIWCKTVSVWYYEGDTWALPLDYVLLLHNKTCD---------------------------------------------------------------------------------------------------------------------------------------------------------------------------------------------------------------------------------------------------------------------------------------------------------------------------------------------------------------------------------------------------------------------------------------------------------------------------------------------------------------------------------------------------------------------------------------------------------------------------------------------------------------------------------------------------------------------------------------------------------------------------------------------------------------------------------------------------------------------------------------------------------------------------------------------------------------------------------------------------------------------------------------------------------------------------------------------------------------------------------------------------------------------------------------------------------------------------------------------------------------------------------------------------------------------------------------------------------------------------------------------------------------------------------------------------------------------------------------------------------------------------------------------------------------------------------------------------------------------------------------------------------------------------------------------------------------------------------------------------------------------------------------------------------------------------------------------------------------------------------------------------------------------------------------------------------------------------------------------------------------------------
	Pformosa3.2	-------------------------------------------------------------------------------------------------------------------------------------------------------------------------------------------------------------------------------------------------------------------------------------------------------------------------------------------------------------------------------------------------------------------------------------------------------------------------------------------------------------------------------------------------------------------------------------------------------------------------------------------------------------------------------------------------------------------------------------------------------------------------------------------------------------------------------------------------------------------------------------------------------------------------------------------------------------------------------------------------------------------------------------------------------------------------------------------------------------------------------------------------------------------------------------------------------------------------------------------------------------------------------------------------------------------------------------------------------------------------------------------------------------------------------------------------------------------------------------------------------------------------------------------------------------------------------------------------------------------------------------------------------------------------------------------------------------------------------------------------------------------------------------------------------------------------------------------------------------------------------------------------------------------------------------------------------------------------------------------QGILLLKVMLEHQQAIARTLSLLATHTHLTGICQLHSSPPGGECYVYAVGAACHYDPSTAISVHPEVSRKLTTLTNKISRSWVNMSPPAEIRLGIHS-DHTHYLRQLKPTLKAAYWTRLTGRHSICL-----------AAYQVLLRELMLVRDKVAEET-HVSRDAATIVHHCSKLLLLQSTCLYLKLICIERQRELMQSVVRQAFLNALEPYSHRLQLSDDVESLFYPTQTVLGYQAGLYSHWLEGLEIALQCYAW--
	Pformosa4	--------------------------------RTFLAELNCSS-----SLV------------------------------------------------------------------------------------------------------------AGGY--------------------------GLSIRVKWCKTVSVWYYEGDTWALPLDYVLLLHNKTCDLISSLLLLQGASGTCYELSAYHLGVRFVTALAHLAVTH-PGFFDLAKSLEGLVIAEVLTEEDEWYNNTLKKNISSDLQAK-GYIYPGSEIEHILKTASTPLKHELGGLAKICGHPLIDIPETASAAHTRAVQDKDVDYIAIISTRNIAIESFIRSYILKEHKWPPVELDDETPEYIREAHRLGLDPSSRRITQTYGKGHYDDYIHVELTQVKTLDKLDHYSQYLKDRAISTLRDRSTAYYINKTIQSLPWEESRLLLIHLFTSESEHDLLGYLKDYMDSSSEMEYVLNYLTIKLVPKEKELKVVGRPFGCKTYADRYRSCLQEENVKSYLHDFCSDQAMTLDNPTPIRRMHAPRNLRHAHTGWRALHINPDVSGWRGNPRHETVEPTAHDTPDKVFGTAHFFDKTQKAFERGFFFLPDREGVYHWEGQDGGIEGLSQYTWMTVYIPQMQLALREFQLQFFVMCYGDDYKAAILIPPDQ-RDVNMEVLKSRIVSGVSERVRVSFGQKMKVYDSYGSEVYISFCKNASVRGVEMPQGIRKIQKCYGATNAFLPTLDDYIASAFSNAHSAARCMTATYPAYRVALYWTYSHLLTHELWASKKEVDYHCAALTPSCAGGYPTLPLYAFHTRAENDHLPGFIELIKYVMSVNLPLCEALAGTLNFTVLTEARFETLLRDPYSLPIEKPPSPSAYLRAQILPALRHHLKNTEMLDLLDASEDAWTDQVIRCILTAPELSPRVMSSVYNCTPRALVEEVIRRFETAKSINQLVVSRQGPRAAIRMMREVLRREIEVQKWRISHLSRPVPA-------PKIECSTQEANRLRA-LWGKPVIGVTMPWTGHLMVIMPETLGMVDRHSQANHFHYEVLPSKPVLRKAPSQHWELGDKQPFLGHKTRLGAELPTAKIIDNNPFLVKIRTLLDILSWVSNEPRDP----TRAGLQDLILVLISQYYNGDPHDLIPFGAMRKSGTIQHHWRSPHYREHIMPNTLSNTYTWIKGDCNTHLGLRGTAEHHTVNFLEIMCHTIHMLQIELEFTAETSTLGVHWAVTTECATCMSPIREPAITVERSSLPAPRTSSLAHLRLTTQSRAHLRETVRELQ-ARGPRP-PTQTDPPLRFAVLGITYQVSDQISDQAAR--DRFGTGPHTMPQVDQIALWTPGGETTLIREREIRGC---------------------------------------------------------------------------------------------------------------------------------------------------------------------------------------------------------------------------------------------------------------------------------------------------------------------------------------------------------------------------------------------------------------------------------------------------------------------------------------------------------------------------------------------------------------------------------------------------------------------------------------------------------------------------------------------------------------------------------------------------------------------------------------------------
	Platipinna3	--------------------------------RTFLAELNCSS-----SLV------------------------------------------------------------------------------------------------------------AGGY--------------------------GLSIRVKWCKTVSVWYYEGDTWALPLDYVLLLHNKTCDLISSLLLLQGASGTCYELSAYHLGVRFVTALAHLAVTH-PGFFDLAKSLEGLVIAEVLTEEDEWYNNTLKKNISSDLQAK-GYIYPGSEIEHILKTASTPLKHELGGLAKICGHPLIDIPETASAAHTRAVQDKDVDYIAIISTRNIAIESFIRSYILKEHKWPPVELDDETPEYIREAHRLGLDPSSRRITQTYGKGHYDDYIHVELTQVKTLDKLDHYSQYLKDRAISTLRDRSTAYYINKTIQSLPWEESRLLLIHLFTSESEHDLLGYLKDYMDSSSEMEYVLNYLTIKLVPKEKELKVVGRPFGCKTYADRYRSCLQEENVKSYLHDFCSDQAMTLDNPTPIRRMHAPQNLRHAHTGWRALHINPDVSGWRGNPRHETVEPTAHDTPDKVFGTAHFFDKTQKAFERGFFFLPDREGVYHWEGQDGGIEGLSQYTWMTVYIPQMQLALREFQLQFFVMCYGDDYKAAILIPPDQ-RDVNMEVLKSRIVSGVSERVRVSFGQKMKVYDSYGSEVYISFCKNASVRGVEMPQGIRKIQKCYGATNAFLPTLDDYIASAFSNAHSAARCMTATYPAYRVALYWTYSHLLTHELWASKKEVDYHCAALTPSCAGGYPTLPLYAFHTRAENDHLPGFIELIKYVMSVNLPLCEALAGTLNFTVLTEARFETLLRDPYSLPIEKPPSPSAYLRAQILPALRHHLKNTEMLDLLDASEDAWTDQVIRCILTAPELSPRVMSSVYNCTPRALVEEVIRRFETAKSINQLVVSRQGPRAAIRMMREVLRREIEVQKWRISHLSRPVPA-------PKIECSTQEANRLRA-LWGKPVIGVTMPWTGHLMVIMPETLGMVDRHSQANHFHYEVLPSKPVLRKAPSQHWELGDKQPFLGHKTRLGAELPTAKIIDSNPFLVKIRTLLDILSWVSNEPRDP----TRAGLQDLILVLISQYYNGDPHDLIPFGAMRKSGTIQHHWRSPHYREHIMPNTLSNTYTWIKGDCNTHLGLRGTAEHHTVNFLEIMCHTIHMLQIELEFTAETSTLGVHWAVTTECATCMSPIREPAITVERSSLPAPRTSSLAHLRLTTQSRAHLRETVRELQ-ARGPRP-PTQTDPPLRFAVLGITYQVSDQISDQAAR--DRFGTGPHTMPQVDQIAPWTPGGETTLIREREIRGCPTKLLAEAMIRYVHHRLTWVGRRSSRRRQGVQTLLLNPRDAPWYPLINLMHQAGVLVDVLLEVQAITGLVPPVC-YNNPLVAARYVGVAVTQ--LERSLPSQFTWLSFYTDETILSNLRALQVRQIEDIIWRRIKPDILKLRRN---PTASGDLLEQLKCMMMFLACVHS-----------------------------------------------------------------------------------------------------------------------------PD-------------------------------------------------------------------------------------------------------------------------------------------------------------------------------------------------------------------------------------------------------------------------------------------------------------------------------------------------------------------------------------------------------------------------------------------------VP---------------------------------------
	Pkingsleyae5	-----------------------------------------------------------------------------------------------------------------------------------------------------------------------------------------------------------------------------------------------------------------------------------------------------------------------------------------------------------------------------------------------------------------------------------------------------------------------------------------------------------------------------------------------------------------------------------------------------------------------------------------------------------------------------------------------------------------------------------------------------------------------------------------------------------------------------------------------------------------------------------------------------------------------------------------------------------------------------------------------------------------------------------------------------------------------------------------------------------------------------------------------------------------------------------------------------------------------------------------------------------HIMPNSLYNTYLWISGDLNTHATLRSTTDYHTLNFLQV-CWAVLQMQLPTQVSGRAEVGGVMWVLITECKYCMRPIKEPPVLIDAARFPARRTGILACAKLSTASVRVLRQAAEEDF-KRQPTT-FSDRELSLEMAAAAIVQKLIDQCGAYSHRVQERMSAPPQNTETLQQMSSWIPAGGQVLVHEREIRHIPPQILAVCLLSYIQLKVTRIAPLSERHRLLHKLWLINPTELPYSE-VESIKRAGRLTELIIAIQDLTEYVPPLC-YDNAQVASRYLGEAAV--------------------------------------------------------------------------------------------------------------------------------------------------------------------------------------------------------------------------------------------------------------------------------------------------------------------------------------------------------------------------------------------------------------------------------------------------------------------------------------------------------------------------------------------------------------------------------------------------------------------------------------------------------------------------------------------------------
	Fheteroclitus1	------------------------------------------------------------------------------------------------------------------------------------------------------------------------------------------------------------------------------------------------------------------------------------------------------------------------------------------------------------------------------------------------------------------------------------------------------------------MEDEE----------------------------------------------------HHVQEALKWLRVCSLP-----------------------------------------------------------------------------------------------------------------------VP-------------GFEELAE-------------------------------------------------------------------------------------------------------------------LHDSIGDMAEN------------------------------LFKQASE-----------------------------------------------------------------------------------------------------------------------------------------------------------------------------------------------------------------------------------------------------------------------------------------------------------------------------------------------------------------------------------------------------------------------------------------------------------------------------------------------------------------------------------------------------------------------------------------------------------------------------------------------------------------------------------------------------------------------------------------------------------------------------------------------------------------------------------------------------------------------------------LHMYRTTLSDCIARVRDE--PITPLPFRTKRPEEGDADIRLTPTG--HTPLFGPRITAL----------LVPVVTVIFDCREMLLSPHTLSRSFGSGTMSFNKVLELFVILGVEVGSLSGGFVMCLAEGYGGIVDSLARLRRCHFLFNTKPDDVRFSAHPSLAYTSLSNGNHTVRISTRSSGTSCLSQNCMAH---------------------------------------------------------------------------------------------------------------------------------------------------------------------------------------------------------------------------------------------------------------------------------------------------------------
	;
END;
