# Supplementary material for: Deep mining reveals the diversity of endogenous viral elements in vertebrate genomes
Source: Nat Microbiol. 2024 Oct 22;9(11):3013–24. doi: 10.1038/s41564-024-01825-4 (PMC11521997; doi:10.1038/s41564-024-01825-4)
Supplement: Supplementary file 5 — RdRp tree files (Fig. 2a), Astyanax mexicanus structural modelling files (Fig. 2b) and NP tree files (Fig. 2c). [file 41564_2024_1825_MOESM5_ESM.zip]

Archive with 62 entries (57 files):
- Source_Data_Figure_2/
- Source_Data_Figure_2/Astyanax_mexicanus559_RNApol_24recycles_amber_9cab3/
- Source_Data_Figure_2/Astyanax_mexicanus559_RNApol_24recycles_amber_9cab3/Astyanax_mexicanus559_RNApol_24recycles_amber_9cab3_relaxed_rank_001_alphafold2_ptm_model_2_seed_000.pdb
- Source_Data_Figure_2/Astyanax_mexicanus559_RNApol_24recycles_amber_9cab3/Astyanax_mexicanus559_RNApol_24recycles_amber_9cab3_unrelaxed_rank_001_alphafold2_ptm_model_2_seed_000.pdb
- Source_Data_Figure_2/Astyanax_mexicanus559_RNApol_24recycles_amber_9cab3/log.txt
- Source_Data_Figure_2/Astyanax_mexicanus559_RNApol_24recycles_amber_9cab3/Astyanax_mexicanus559_RNApol_24recycles_amber_9cab3.a3m
- Source_Data_Figure_2/Astyanax_mexicanus559_RNApol_24recycles_amber_9cab3/Astyanax_mexicanus559_RNApol_24recycles_amber_9cab3_scores_rank_003_alphafold2_ptm_model_4_seed_000.json
- Source_Data_Figure_2/Astyanax_mexicanus559_RNApol_24recycles_amber_9cab3/Astyanax_mexicanus559_RNApol_24recycles_amber_9cab3_scores_rank_005_alphafold2_ptm_model_1_seed_000.json
- Source_Data_Figure_2/Astyanax_mexicanus559_RNApol_24recycles_amber_9cab3/Astyanax_mexicanus559_RNApol_24recycles_amber_9cab3_scores_rank_004_alphafold2_ptm_model_5_seed_000.json
- Source_Data_Figure_2/Astyanax_mexicanus559_RNApol_24recycles_amber_9cab3/cite.bibtex
- Source_Data_Figure_2/Astyanax_mexicanus559_RNApol_24recycles_amber_9cab3/Astyanax_mexicanus559_RNApol_24recycles_amber_9cab3_predicted_aligned_error_v1.json
- Source_Data_Figure_2/Astyanax_mexicanus559_RNApol_24recycles_amber_9cab3/Astyanax_mexicanus559_RNApol_24recycles_amber_9cab3_pae.png
- Source_Data_Figure_2/Astyanax_mexicanus559_RNApol_24recycles_amber_9cab3/Astyanax_mexicanus559_RNApol_24recycles_amber_9cab3.done.txt
- Source_Data_Figure_2/Astyanax_mexicanus559_RNApol_24recycles_amber_9cab3/config.json
- Source_Data_Figure_2/Astyanax_mexicanus559_RNApol_24recycles_amber_9cab3/Astyanax_mexicanus559_RNApol_24recycles_amber_9cab3_unrelaxed_rank_004_alphafold2_ptm_model_5_seed_000.pdb
- Source_Data_Figure_2/Astyanax_mexicanus559_RNApol_24recycles_amber_9cab3/Astyanax_mexicanus559_RNApol_24recycles_amber_9cab3.csv
- Source_Data_Figure_2/Astyanax_mexicanus559_RNApol_24recycles_amber_9cab3/Astyanax_mexicanus559_RNApol_24recycles_amber_9cab3_unrelaxed_rank_005_alphafold2_ptm_model_1_seed_000.pdb
- Source_Data_Figure_2/Astyanax_mexicanus559_RNApol_24recycles_amber_9cab3/Astyanax_mexicanus559_RNApol_24recycles_amber_9cab3_coverage.png
- Source_Data_Figure_2/Astyanax_mexicanus559_RNApol_24recycles_amber_9cab3/Astyanax_mexicanus559_RNApol_24recycles_amber_9cab3_plddt.png
- Source_Data_Figure_2/Astyanax_mexicanus559_RNApol_24recycles_amber_9cab3/Astyanax_mexicanus559_RNApol_24recycles_amber_9cab3_scores_rank_001_alphafold2_ptm_model_2_seed_000.json
- Source_Data_Figure_2/Astyanax_mexicanus559_RNApol_24recycles_amber_9cab3/Astyanax_mexicanus559_RNApol_24recycles_amber_9cab3_scores_rank_002_alphafold2_ptm_model_3_seed_000.json
- Source_Data_Figure_2/Astyanax_mexicanus559_RNApol_24recycles_amber_9cab3/Astyanax_mexicanus559_RNApol_24recycles_amber_9cab3_unrelaxed_rank_003_alphafold2_ptm_model_4_seed_000.pdb
- Source_Data_Figure_2/Astyanax_mexicanus559_RNApol_24recycles_amber_9cab3/Astyanax_mexicanus559_RNApol_24recycles_amber_9cab3_unrelaxed_rank_002_alphafold2_ptm_model_3_seed_000.pdb
- Source_Data_Figure_2/Astyanax_mexicanus559_RNApol_24recycles_amber_9cab3/Astyanax_mexicanus559_RNApol_24recycles_amber_9cab3_env/
- Source_Data_Figure_2/Astyanax_mexicanus559_RNApol_24recycles_amber_9cab3/Astyanax_mexicanus559_RNApol_24recycles_amber_9cab3_env/uniref.a3m
- Source_Data_Figure_2/Astyanax_mexicanus559_RNApol_24recycles_amber_9cab3/Astyanax_mexicanus559_RNApol_24recycles_amber_9cab3_env/out.tar.gz
- Source_Data_Figure_2/Astyanax_mexicanus559_RNApol_24recycles_amber_9cab3/Astyanax_mexicanus559_RNApol_24recycles_amber_9cab3_env/msa.sh
- Source_Data_Figure_2/Astyanax_mexicanus559_RNApol_24recycles_amber_9cab3/Astyanax_mexicanus559_RNApol_24recycles_amber_9cab3_env/bfd.mgnify30.metaeuk30.smag30.a3m
- Source_Data_Figure_2/Astyanax_mexicanus559_RNApol_24recycles_amber_9cab3/Astyanax_mexicanus559_RNApol_24recycles_amber_9cab3_env/pdb70.m8
- Source_Data_Figure_2/Astyanax_mexicanus559_RNApol_24recycles_amber_9cab3/plddt.csv
- Source_Data_Figure_2/Astyanax_mexicanus559_RNApol_24recycles_amber_9cab3/.Rhistory
- Source_Data_Figure_2/RdRp_tree/
- Source_Data_Figure_2/RdRp_tree/mrbayes-run.txt
- Source_Data_Figure_2/RdRp_tree/paramyxoviridae_rnapol.nex
- Source_Data_Figure_2/RdRp_tree/paramyxoviridae_rnapol.nex.con.tre
- Source_Data_Figure_2/RdRp_tree/paramyxoviridae_rnapol.nex.lstat
- Source_Data_Figure_2/RdRp_tree/paramyxoviridae_rnapol.nex.mcmc
- Source_Data_Figure_2/RdRp_tree/paramyxoviridae_rnapol.nex.parts
- Source_Data_Figure_2/RdRp_tree/paramyxoviridae_rnapol.nex.pstat
- Source_Data_Figure_2/RdRp_tree/paramyxoviridae_rnapol.nex.run1.p
- Source_Data_Figure_2/RdRp_tree/paramyxoviridae_rnapol.nex.run1.t
- Source_Data_Figure_2/RdRp_tree/paramyxoviridae_rnapol.nex.run2.p
- Source_Data_Figure_2/RdRp_tree/paramyxoviridae_rnapol.nex.run2.t
- Source_Data_Figure_2/RdRp_tree/paramyxoviridae_rnapol.nex.trprobs
- Source_Data_Figure_2/RdRp_tree/paramyxoviridae_rnapol.nex.tstat
- Source_Data_Figure_2/RdRp_tree/paramyxoviridae_rnapol.nex.vstat
- Source_Data_Figure_2/NP_tree/
- Source_Data_Figure_2/NP_tree/mrbayes-run.txt
- Source_Data_Figure_2/NP_tree/nucleoprotein.nex
- Source_Data_Figure_2/NP_tree/nucleoprotein.nex.ckp
- Source_Data_Figure_2/NP_tree/nucleoprotein.nex.con.tre
- Source_Data_Figure_2/NP_tree/nucleoprotein.nex.lstat
- Source_Data_Figure_2/NP_tree/nucleoprotein.nex.mcmc
- Source_Data_Figure_2/NP_tree/nucleoprotein.nex.parts
- Source_Data_Figure_2/NP_tree/nucleoprotein.nex.pstat
- Source_Data_Figure_2/NP_tree/nucleoprotein.nex.run1.p
- Source_Data_Figure_2/NP_tree/nucleoprotein.nex.run1.t
- Source_Data_Figure_2/NP_tree/nucleoprotein.nex.run2.p
- Source_Data_Figure_2/NP_tree/nucleoprotein.nex.run2.t
- Source_Data_Figure_2/NP_tree/nucleoprotein.nex.trprobs
- Source_Data_Figure_2/NP_tree/nucleoprotein.nex.tstat
- Source_Data_Figure_2/NP_tree/nucleoprotein.nex.vstat
