# Supplementary material for: Deep mining reveals the diversity of endogenous viral elements in vertebrate genomes
Source: Nat Microbiol. 2024 Oct 22;9(11):3013–24. doi: 10.1038/s41564-024-01825-4 (PMC11521997; doi:10.1038/s41564-024-01825-4)
Supplement: Supplementary file 5 — RdRp tree files (Fig. 2a), Astyanax mexicanus structural modelling files (Fig. 2b) and NP tree files (Fig. 2c). [file 41564_2024_1825_MOESM5_ESM.zip › Source_Data_Figure_2/Astyanax_mexicanus559_RNApol_24recycles_amber_9cab3/Astyanax_mexicanus559_RNApol_24recycles_amber_9cab3_relaxed_rank_001_alphafold2_ptm_model_2_seed_000.pdb]

ATOM      1  N   MET A   1      10.199   0.938 -33.361  1.00 82.12           N  
ATOM      2  H   MET A   1      10.329   1.174 -34.334  1.00 82.12           H  
ATOM      3  H2  MET A   1      10.816   0.182 -33.102  1.00 82.12           H  
ATOM      4  H3  MET A   1      10.439   1.748 -32.807  1.00 82.12           H  
ATOM      5  CA  MET A   1       8.789   0.575 -33.090  1.00 82.12           C  
ATOM      6  HA  MET A   1       8.701   0.362 -32.025  1.00 82.12           H  
ATOM      7  C   MET A   1       8.354  -0.713 -33.785  1.00 82.12           C  
ATOM      8  CB  MET A   1       7.853   1.751 -33.368  1.00 82.12           C  
ATOM      9  HB2 MET A   1       7.771   1.926 -34.441  1.00 82.12           H  
ATOM     10  HB3 MET A   1       8.262   2.639 -32.887  1.00 82.12           H  
ATOM     11  O   MET A   1       8.115  -1.687 -33.086  1.00 82.12           O  
ATOM     12  CG  MET A   1       6.476   1.470 -32.769  1.00 82.12           C  
ATOM     13  HG2 MET A   1       6.579   1.407 -31.686  1.00 82.12           H  
ATOM     14  HG3 MET A   1       6.135   0.496 -33.122  1.00 82.12           H  
ATOM     15  SD  MET A   1       5.183   2.687 -33.124  1.00 82.12           S  
ATOM     16  CE  MET A   1       4.908   2.479 -34.904  1.00 82.12           C  
ATOM     17  HE1 MET A   1       5.739   2.922 -35.453  1.00 82.12           H  
ATOM     18  HE2 MET A   1       4.835   1.425 -35.173  1.00 82.12           H  
ATOM     19  HE3 MET A   1       3.987   2.990 -35.185  1.00 82.12           H  
ATOM     20  N   HIS A   2       8.287  -0.764 -35.124  1.00 87.94           N  
ATOM     21  H   HIS A   2       8.380   0.085 -35.663  1.00 87.94           H  
ATOM     22  CA  HIS A   2       7.769  -1.938 -35.855  1.00 87.94           C  
ATOM     23  HA  HIS A   2       6.709  -2.050 -35.625  1.00 87.94           H  
ATOM     24  C   HIS A   2       8.435  -3.270 -35.481  1.00 87.94           C  
ATOM     25  CB  HIS A   2       7.909  -1.705 -37.365  1.00 87.94           C  
ATOM     26  HB2 HIS A   2       8.943  -1.467 -37.613  1.00 87.94           H  
ATOM     27  HB3 HIS A   2       7.643  -2.623 -37.890  1.00 87.94           H  
ATOM     28  O   HIS A   2       7.743  -4.273 -35.357  1.00 87.94           O  
ATOM     29  CG  HIS A   2       7.003  -0.615 -37.862  1.00 87.94           C  
ATOM     30  CD2 HIS A   2       7.370   0.639 -38.271  1.00 87.94           C  
ATOM     31  HD2 HIS A   2       8.376   1.030 -38.325  1.00 87.94           H  
ATOM     32  ND1 HIS A   2       5.632  -0.694 -37.966  1.00 87.94           N  
ATOM     33  HD1 HIS A   2       5.057  -1.505 -37.788  1.00 87.94           H  
ATOM     34  CE1 HIS A   2       5.183   0.488 -38.420  1.00 87.94           C  
ATOM     35  HE1 HIS A   2       4.149   0.730 -38.614  1.00 87.94           H  
ATOM     36  NE2 HIS A   2       6.207   1.335 -38.599  1.00 87.94           N  
ATOM     37  N   PHE A   3       9.751  -3.263 -35.242  1.00 90.81           N  
ATOM     38  H   PHE A   3      10.279  -2.425 -35.441  1.00 90.81           H  
ATOM     39  CA  PHE A   3      10.482  -4.441 -34.777  1.00 90.81           C  
ATOM     40  HA  PHE A   3      10.382  -5.233 -35.519  1.00 90.81           H  
ATOM     41  C   PHE A   3       9.915  -4.999 -33.461  1.00 90.81           C  
ATOM     42  CB  PHE A   3      11.968  -4.089 -34.647  1.00 90.81           C  
ATOM     43  HB2 PHE A   3      12.356  -3.818 -35.629  1.00 90.81           H  
ATOM     44  HB3 PHE A   3      12.080  -3.222 -33.995  1.00 90.81           H  
ATOM     45  O   PHE A   3       9.491  -6.145 -33.426  1.00 90.81           O  
ATOM     46  CG  PHE A   3      12.801  -5.227 -34.098  1.00 90.81           C  
ATOM     47  CD1 PHE A   3      13.274  -5.188 -32.772  1.00 90.81           C  
ATOM     48  HD1 PHE A   3      13.058  -4.347 -32.130  1.00 90.81           H  
ATOM     49  CD2 PHE A   3      13.071  -6.348 -34.907  1.00 90.81           C  
ATOM     50  HD2 PHE A   3      12.701  -6.394 -35.920  1.00 90.81           H  
ATOM     51  CE1 PHE A   3      14.035  -6.255 -32.265  1.00 90.81           C  
ATOM     52  HE1 PHE A   3      14.400  -6.225 -31.249  1.00 90.81           H  
ATOM     53  CE2 PHE A   3      13.828  -7.416 -34.397  1.00 90.81           C  
ATOM     54  HE2 PHE A   3      14.041  -8.274 -35.017  1.00 90.81           H  
ATOM     55  CZ  PHE A   3      14.320  -7.363 -33.081  1.00 90.81           C  
ATOM     56  HZ  PHE A   3      14.924  -8.171 -32.697  1.00 90.81           H  
ATOM     57  N   TRP A   4       9.830  -4.187 -32.404  1.00 92.62           N  
ATOM     58  H   TRP A   4      10.179  -3.242 -32.477  1.00 92.62           H  
ATOM     59  CA  TRP A   4       9.346  -4.636 -31.093  1.00 92.62           C  
ATOM     60  HA  TRP A   4       9.891  -5.539 -30.817  1.00 92.62           H  
ATOM     61  C   TRP A   4       7.868  -5.031 -31.091  1.00 92.62           C  
ATOM     62  CB  TRP A   4       9.655  -3.569 -30.038  1.00 92.62           C  
ATOM     63  HB2 TRP A   4       9.328  -2.589 -30.385  1.00 92.62           H  
ATOM     64  HB3 TRP A   4       9.099  -3.803 -29.131  1.00 92.62           H  
ATOM     65  O   TRP A   4       7.515  -6.034 -30.477  1.00 92.62           O  
ATOM     66  CG  TRP A   4      11.104  -3.535 -29.674  1.00 92.62           C  
ATOM     67  CD1 TRP A   4      11.979  -2.525 -29.886  1.00 92.62           C  
ATOM     68  HD1 TRP A   4      11.731  -1.568 -30.322  1.00 92.62           H  
ATOM     69  CD2 TRP A   4      11.857  -4.580 -28.986  1.00 92.62           C  
ATOM     70  CE2 TRP A   4      13.210  -4.148 -28.863  1.00 92.62           C  
ATOM     71  CE3 TRP A   4      11.521  -5.835 -28.432  1.00 92.62           C  
ATOM     72  HE3 TRP A   4      10.497  -6.176 -28.466  1.00 92.62           H  
ATOM     73  NE1 TRP A   4      13.226  -2.886 -29.413  1.00 92.62           N  
ATOM     74  HE1 TRP A   4      14.019  -2.263 -29.361  1.00 92.62           H  
ATOM     75  CH2 TRP A   4      13.829  -6.173 -27.712  1.00 92.62           C  
ATOM     76  HH2 TRP A   4      14.579  -6.777 -27.223  1.00 92.62           H  
ATOM     77  CZ2 TRP A   4      14.191  -4.925 -28.239  1.00 92.62           C  
ATOM     78  HZ2 TRP A   4      15.202  -4.561 -28.137  1.00 92.62           H  
ATOM     79  CZ3 TRP A   4      12.500  -6.625 -27.800  1.00 92.62           C  
ATOM     80  HZ3 TRP A   4      12.230  -7.575 -27.363  1.00 92.62           H  
ATOM     81  N   MET A   5       7.022  -4.340 -31.865  1.00 90.88           N  
ATOM     82  H   MET A   5       7.359  -3.518 -32.345  1.00 90.88           H  
ATOM     83  CA  MET A   5       5.640  -4.789 -32.077  1.00 90.88           C  
ATOM     84  HA  MET A   5       5.145  -4.882 -31.110  1.00 90.88           H  
ATOM     85  C   MET A   5       5.581  -6.170 -32.734  1.00 90.88           C  
ATOM     86  CB  MET A   5       4.863  -3.792 -32.939  1.00 90.88           C  
ATOM     87  HB2 MET A   5       3.971  -4.298 -33.307  1.00 90.88           H  
ATOM     88  HB3 MET A   5       5.456  -3.479 -33.799  1.00 90.88           H  
ATOM     89  O   MET A   5       4.845  -7.039 -32.274  1.00 90.88           O  
ATOM     90  CG  MET A   5       4.405  -2.572 -32.144  1.00 90.88           C  
ATOM     91  HG2 MET A   5       5.220  -1.858 -32.034  1.00 90.88           H  
ATOM     92  HG3 MET A   5       4.095  -2.896 -31.151  1.00 90.88           H  
ATOM     93  SD  MET A   5       2.971  -1.798 -32.932  1.00 90.88           S  
ATOM     94  CE  MET A   5       3.749  -0.395 -33.731  1.00 90.88           C  
ATOM     95  HE1 MET A   5       4.003   0.319 -32.947  1.00 90.88           H  
ATOM     96  HE2 MET A   5       3.036   0.069 -34.413  1.00 90.88           H  
ATOM     97  HE3 MET A   5       4.634  -0.720 -34.278  1.00 90.88           H  
ATOM     98  N   TRP A   6       6.399  -6.402 -33.765  1.00 93.50           N  
ATOM     99  H   TRP A   6       6.996  -5.659 -34.100  1.00 93.50           H  
ATOM    100  CA  TRP A   6       6.496  -7.710 -34.407  1.00 93.50           C  
ATOM    101  HA  TRP A   6       5.500  -8.010 -34.732  1.00 93.50           H  
ATOM    102  C   TRP A   6       6.982  -8.789 -33.428  1.00 93.50           C  
ATOM    103  CB  TRP A   6       7.392  -7.598 -35.648  1.00 93.50           C  
ATOM    104  HB2 TRP A   6       8.346  -7.148 -35.373  1.00 93.50           H  
ATOM    105  HB3 TRP A   6       6.913  -6.927 -36.362  1.00 93.50           H  
ATOM    106  O   TRP A   6       6.405  -9.877 -33.401  1.00 93.50           O  
ATOM    107  CG  TRP A   6       7.688  -8.894 -36.330  1.00 93.50           C  
ATOM    108  CD1 TRP A   6       6.936  -9.470 -37.294  1.00 93.50           C  
ATOM    109  HD1 TRP A   6       6.031  -9.044 -37.702  1.00 93.50           H  
ATOM    110  CD2 TRP A   6       8.802  -9.806 -36.087  1.00 93.50           C  
ATOM    111  CE2 TRP A   6       8.639 -10.946 -36.929  1.00 93.50           C  
ATOM    112  CE3 TRP A   6       9.923  -9.790 -35.230  1.00 93.50           C  
ATOM    113  HE3 TRP A   6      10.088  -8.934 -34.593  1.00 93.50           H  
ATOM    114  NE1 TRP A   6       7.508 -10.671 -37.670  1.00 93.50           N  
ATOM    115  HE1 TRP A   6       7.148 -11.254 -38.413  1.00 93.50           H  
ATOM    116  CH2 TRP A   6      10.598 -12.009 -35.994  1.00 93.50           C  
ATOM    117  HH2 TRP A   6      11.264 -12.855 -35.916  1.00 93.50           H  
ATOM    118  CZ2 TRP A   6       9.513 -12.041 -36.887  1.00 93.50           C  
ATOM    119  HZ2 TRP A   6       9.346 -12.902 -37.516  1.00 93.50           H  
ATOM    120  CZ3 TRP A   6      10.815 -10.878 -35.189  1.00 93.50           C  
ATOM    121  HZ3 TRP A   6      11.660 -10.852 -34.517  1.00 93.50           H  
ATOM    122  N   VAL A   7       7.978  -8.495 -32.583  1.00 93.94           N  
ATOM    123  H   VAL A   7       8.423  -7.593 -32.666  1.00 93.94           H  
ATOM    124  CA  VAL A   7       8.456  -9.430 -31.547  1.00 93.94           C  
ATOM    125  HA  VAL A   7       8.751 -10.355 -32.042  1.00 93.94           H  
ATOM    126  C   VAL A   7       7.331  -9.782 -30.571  1.00 93.94           C  
ATOM    127  CB  VAL A   7       9.686  -8.883 -30.791  1.00 93.94           C  
ATOM    128  HB  VAL A   7       9.448  -7.911 -30.357  1.00 93.94           H  
ATOM    129  O   VAL A   7       7.029 -10.963 -30.386  1.00 93.94           O  
ATOM    130  CG1 VAL A   7      10.140  -9.819 -29.664  1.00 93.94           C  
ATOM    131 HG11 VAL A   7       9.353  -9.945 -28.921  1.00 93.94           H  
ATOM    132 HG12 VAL A   7      11.006  -9.394 -29.157  1.00 93.94           H  
ATOM    133 HG13 VAL A   7      10.405 -10.798 -30.064  1.00 93.94           H  
ATOM    134  CG2 VAL A   7      10.887  -8.727 -31.728  1.00 93.94           C  
ATOM    135 HG21 VAL A   7      11.765  -8.414 -31.163  1.00 93.94           H  
ATOM    136 HG22 VAL A   7      10.696  -7.969 -32.487  1.00 93.94           H  
ATOM    137 HG23 VAL A   7      11.087  -9.675 -32.228  1.00 93.94           H  
ATOM    138  N   ARG A   8       6.662  -8.769 -30.008  1.00 94.12           N  
ATOM    139  H   ARG A   8       6.969  -7.830 -30.220  1.00 94.12           H  
ATOM    140  CA  ARG A   8       5.540  -8.921 -29.070  1.00 94.12           C  
ATOM    141  HA  ARG A   8       5.890  -9.424 -28.169  1.00 94.12           H  
ATOM    142  C   ARG A   8       4.409  -9.763 -29.657  1.00 94.12           C  
ATOM    143  CB  ARG A   8       5.037  -7.514 -28.708  1.00 94.12           C  
ATOM    144  HB2 ARG A   8       4.723  -7.011 -29.623  1.00 94.12           H  
ATOM    145  HB3 ARG A   8       5.859  -6.940 -28.280  1.00 94.12           H  
ATOM    146  O   ARG A   8       3.894 -10.661 -28.991  1.00 94.12           O  
ATOM    147  CG  ARG A   8       3.873  -7.526 -27.704  1.00 94.12           C  
ATOM    148  HG2 ARG A   8       3.111  -8.250 -27.992  1.00 94.12           H  
ATOM    149  HG3 ARG A   8       4.265  -7.808 -26.728  1.00 94.12           H  
ATOM    150  CD  ARG A   8       3.209  -6.146 -27.619  1.00 94.12           C  
ATOM    151  HD2 ARG A   8       2.536  -6.132 -26.762  1.00 94.12           H  
ATOM    152  HD3 ARG A   8       3.984  -5.396 -27.458  1.00 94.12           H  
ATOM    153  NE  ARG A   8       2.445  -5.838 -28.847  1.00 94.12           N  
ATOM    154  HE  ARG A   8       2.362  -6.557 -29.552  1.00 94.12           H  
ATOM    155  NH1 ARG A   8       2.025  -3.601 -28.421  1.00 94.12           N  
ATOM    156 HH11 ARG A   8       1.710  -2.688 -28.717  1.00 94.12           H  
ATOM    157 HH12 ARG A   8       2.518  -3.631 -27.540  1.00 94.12           H  
ATOM    158  NH2 ARG A   8       1.393  -4.560 -30.362  1.00 94.12           N  
ATOM    159 HH21 ARG A   8       1.079  -3.660 -30.693  1.00 94.12           H  
ATOM    160 HH22 ARG A   8       1.386  -5.366 -30.971  1.00 94.12           H  
ATOM    161  CZ  ARG A   8       1.959  -4.659 -29.194  1.00 94.12           C  
ATOM    162  N   ASP A   9       4.008  -9.482 -30.893  1.00 92.75           N  
ATOM    163  H   ASP A   9       4.428  -8.695 -31.365  1.00 92.75           H  
ATOM    164  CA  ASP A   9       2.873 -10.154 -31.527  1.00 92.75           C  
ATOM    165  HA  ASP A   9       2.029 -10.144 -30.837  1.00 92.75           H  
ATOM    166  C   ASP A   9       3.192 -11.626 -31.831  1.00 92.75           C  
ATOM    167  CB  ASP A   9       2.455  -9.384 -32.787  1.00 92.75           C  
ATOM    168  HB2 ASP A   9       1.700  -9.971 -33.310  1.00 92.75           H  
ATOM    169  HB3 ASP A   9       3.316  -9.286 -33.448  1.00 92.75           H  
ATOM    170  O   ASP A   9       2.360 -12.507 -31.583  1.00 92.75           O  
ATOM    171  CG  ASP A   9       1.862  -7.989 -32.509  1.00 92.75           C  
ATOM    172  OD1 ASP A   9       1.580  -7.640 -31.328  1.00 92.75           O  
ATOM    173  OD2 ASP A   9       1.649  -7.267 -33.504  1.00 92.75           O  
ATOM    174  N   ASN A  10       4.421 -11.920 -32.275  1.00 92.81           N  
ATOM    175  H   ASN A  10       5.069 -11.161 -32.433  1.00 92.81           H  
ATOM    176  CA  ASN A  10       4.887 -13.298 -32.436  1.00 92.81           C  
ATOM    177  HA  ASN A  10       4.163 -13.840 -33.045  1.00 92.81           H  
ATOM    178  C   ASN A  10       4.955 -14.027 -31.091  1.00 92.81           C  
ATOM    179  CB  ASN A  10       6.243 -13.334 -33.153  1.00 92.81           C  
ATOM    180  HB2 ASN A  10       6.727 -14.293 -32.968  1.00 92.81           H  
ATOM    181  HB3 ASN A  10       6.897 -12.548 -32.773  1.00 92.81           H  
ATOM    182  O   ASN A  10       4.474 -15.156 -30.996  1.00 92.81           O  
ATOM    183  CG  ASN A  10       6.076 -13.200 -34.650  1.00 92.81           C  
ATOM    184  ND2 ASN A  10       6.208 -12.013 -35.174  1.00 92.81           N  
ATOM    185 HD21 ASN A  10       6.407 -11.223 -34.577  1.00 92.81           H  
ATOM    186 HD22 ASN A  10       6.154 -11.915 -36.178  1.00 92.81           H  
ATOM    187  OD1 ASN A  10       5.789 -14.157 -35.351  1.00 92.81           O  
ATOM    188  N   GLN A  11       5.478 -13.388 -30.041  1.00 91.44           N  
ATOM    189  H   GLN A  11       5.878 -12.470 -30.173  1.00 91.44           H  
ATOM    190  CA  GLN A  11       5.546 -13.988 -28.709  1.00 91.44           C  
ATOM    191  HA  GLN A  11       6.093 -14.926 -28.791  1.00 91.44           H  
ATOM    192  C   GLN A  11       4.145 -14.314 -28.167  1.00 91.44           C  
ATOM    193  CB  GLN A  11       6.328 -13.061 -27.770  1.00 91.44           C  
ATOM    194  HB2 GLN A  11       7.238 -12.729 -28.271  1.00 91.44           H  
ATOM    195  HB3 GLN A  11       5.729 -12.184 -27.525  1.00 91.44           H  
ATOM    196  O   GLN A  11       3.899 -15.443 -27.745  1.00 91.44           O  
ATOM    197  CG  GLN A  11       6.732 -13.798 -26.487  1.00 91.44           C  
ATOM    198  HG2 GLN A  11       7.260 -14.711 -26.763  1.00 91.44           H  
ATOM    199  HG3 GLN A  11       5.847 -14.072 -25.912  1.00 91.44           H  
ATOM    200  CD  GLN A  11       7.641 -12.956 -25.604  1.00 91.44           C  
ATOM    201  NE2 GLN A  11       8.608 -13.551 -24.937  1.00 91.44           N  
ATOM    202 HE21 GLN A  11       8.712 -14.555 -24.981  1.00 91.44           H  
ATOM    203 HE22 GLN A  11       9.108 -12.976 -24.274  1.00 91.44           H  
ATOM    204  OE1 GLN A  11       7.487 -11.755 -25.496  1.00 91.44           O  
ATOM    205  N   ARG A  12       3.181 -13.390 -28.288  1.00 89.56           N  
ATOM    206  H   ARG A  12       3.455 -12.479 -28.627  1.00 89.56           H  
ATOM    207  CA  ARG A  12       1.774 -13.616 -27.901  1.00 89.56           C  
ATOM    208  HA  ARG A  12       1.743 -13.920 -26.854  1.00 89.56           H  
ATOM    209  C   ARG A  12       1.114 -14.736 -28.701  1.00 89.56           C  
ATOM    210  CB  ARG A  12       0.972 -12.319 -28.078  1.00 89.56           C  
ATOM    211  HB2 ARG A  12       1.206 -11.873 -29.045  1.00 89.56           H  
ATOM    212  HB3 ARG A  12      -0.091 -12.560 -28.060  1.00 89.56           H  
ATOM    213  O   ARG A  12       0.349 -15.527 -28.146  1.00 89.56           O  
ATOM    214  CG  ARG A  12       1.247 -11.308 -26.959  1.00 89.56           C  
ATOM    215  HG2 ARG A  12       2.307 -11.057 -26.926  1.00 89.56           H  
ATOM    216  HG3 ARG A  12       0.959 -11.747 -26.004  1.00 89.56           H  
ATOM    217  CD  ARG A  12       0.426 -10.036 -27.205  1.00 89.56           C  
ATOM    218  HD2 ARG A  12       0.799  -9.555 -28.109  1.00 89.56           H  
ATOM    219  HD3 ARG A  12      -0.618 -10.310 -27.353  1.00 89.56           H  
ATOM    220  NE  ARG A  12       0.522  -9.101 -26.070  1.00 89.56           N  
ATOM    221  HE  ARG A  12       1.102  -9.387 -25.294  1.00 89.56           H  
ATOM    222  NH1 ARG A  12      -0.812  -7.436 -26.925  1.00 89.56           N  
ATOM    223 HH11 ARG A  12      -1.210  -6.512 -26.831  1.00 89.56           H  
ATOM    224 HH12 ARG A  12      -0.844  -7.917 -27.812  1.00 89.56           H  
ATOM    225  NH2 ARG A  12       0.092  -7.194 -24.901  1.00 89.56           N  
ATOM    226 HH21 ARG A  12      -0.326  -6.278 -24.825  1.00 89.56           H  
ATOM    227 HH22 ARG A  12       0.690  -7.507 -24.150  1.00 89.56           H  
ATOM    228  CZ  ARG A  12      -0.068  -7.922 -25.969  1.00 89.56           C  
ATOM    229  N   MET A  13       1.383 -14.823 -30.004  1.00 89.81           N  
ATOM    230  H   MET A  13       1.978 -14.120 -30.419  1.00 89.81           H  
ATOM    231  CA  MET A  13       0.887 -15.924 -30.834  1.00 89.81           C  
ATOM    232  HA  MET A  13      -0.199 -15.965 -30.755  1.00 89.81           H  
ATOM    233  C   MET A  13       1.442 -17.270 -30.348  1.00 89.81           C  
ATOM    234  CB  MET A  13       1.263 -15.673 -32.302  1.00 89.81           C  
ATOM    235  HB2 MET A  13       2.346 -15.572 -32.370  1.00 89.81           H  
ATOM    236  HB3 MET A  13       0.812 -14.741 -32.643  1.00 89.81           H  
ATOM    237  O   MET A  13       0.688 -18.240 -30.240  1.00 89.81           O  
ATOM    238  CG  MET A  13       0.797 -16.822 -33.210  1.00 89.81           C  
ATOM    239  HG2 MET A  13      -0.292 -16.802 -33.258  1.00 89.81           H  
ATOM    240  HG3 MET A  13       1.091 -17.774 -32.768  1.00 89.81           H  
ATOM    241  SD  MET A  13       1.448 -16.838 -34.902  1.00 89.81           S  
ATOM    242  CE  MET A  13       3.242 -16.827 -34.596  1.00 89.81           C  
ATOM    243  HE1 MET A  13       3.549 -15.852 -34.217  1.00 89.81           H  
ATOM    244  HE2 MET A  13       3.774 -17.003 -35.531  1.00 89.81           H  
ATOM    245  HE3 MET A  13       3.512 -17.595 -33.872  1.00 89.81           H  
ATOM    246  N   LEU A  14       2.743 -17.334 -30.058  1.00 88.75           N  
ATOM    247  H   LEU A  14       3.305 -16.503 -30.173  1.00 88.75           H  
ATOM    248  CA  LEU A  14       3.401 -18.534 -29.546  1.00 88.75           C  
ATOM    249  HA  LEU A  14       3.185 -19.372 -30.209  1.00 88.75           H  
ATOM    250  C   LEU A  14       2.861 -18.929 -28.166  1.00 88.75           C  
ATOM    251  CB  LEU A  14       4.920 -18.306 -29.507  1.00 88.75           C  
ATOM    252  HB2 LEU A  14       5.125 -17.393 -28.948  1.00 88.75           H  
ATOM    253  HB3 LEU A  14       5.383 -19.128 -28.962  1.00 88.75           H  
ATOM    254  O   LEU A  14       2.589 -20.105 -27.957  1.00 88.75           O  
ATOM    255  CG  LEU A  14       5.609 -18.217 -30.879  1.00 88.75           C  
ATOM    256  HG  LEU A  14       5.147 -17.447 -31.497  1.00 88.75           H  
ATOM    257  CD1 LEU A  14       7.076 -17.869 -30.657  1.00 88.75           C  
ATOM    258 HD11 LEU A  14       7.585 -17.728 -31.611  1.00 88.75           H  
ATOM    259 HD12 LEU A  14       7.148 -16.938 -30.093  1.00 88.75           H  
ATOM    260 HD13 LEU A  14       7.571 -18.665 -30.102  1.00 88.75           H  
ATOM    261  CD2 LEU A  14       5.541 -19.532 -31.645  1.00 88.75           C  
ATOM    262 HD21 LEU A  14       6.138 -19.464 -32.554  1.00 88.75           H  
ATOM    263 HD22 LEU A  14       5.938 -20.331 -31.019  1.00 88.75           H  
ATOM    264 HD23 LEU A  14       4.509 -19.753 -31.918  1.00 88.75           H  
ATOM    265  N   GLN A  15       2.613 -17.970 -27.272  1.00 86.06           N  
ATOM    266  H   GLN A  15       2.926 -17.033 -27.483  1.00 86.06           H  
ATOM    267  CA  GLN A  15       1.988 -18.203 -25.963  1.00 86.06           C  
ATOM    268  HA  GLN A  15       2.575 -18.930 -25.401  1.00 86.06           H  
ATOM    269  C   GLN A  15       0.572 -18.772 -26.082  1.00 86.06           C  
ATOM    270  CB  GLN A  15       1.956 -16.892 -25.175  1.00 86.06           C  
ATOM    271  HB2 GLN A  15       1.572 -16.097 -25.815  1.00 86.06           H  
ATOM    272  HB3 GLN A  15       1.289 -16.999 -24.320  1.00 86.06           H  
ATOM    273  O   GLN A  15       0.260 -19.774 -25.447  1.00 86.06           O  
ATOM    274  CG  GLN A  15       3.347 -16.523 -24.651  1.00 86.06           C  
ATOM    275  HG2 GLN A  15       3.638 -17.258 -23.901  1.00 86.06           H  
ATOM    276  HG3 GLN A  15       4.083 -16.552 -25.454  1.00 86.06           H  
ATOM    277  CD  GLN A  15       3.392 -15.137 -24.024  1.00 86.06           C  
ATOM    278  NE2 GLN A  15       4.381 -14.891 -23.199  1.00 86.06           N  
ATOM    279 HE21 GLN A  15       4.401 -13.993 -22.738  1.00 86.06           H  
ATOM    280 HE22 GLN A  15       5.075 -15.605 -23.025  1.00 86.06           H  
ATOM    281  OE1 GLN A  15       2.567 -14.269 -24.283  1.00 86.06           O  
ATOM    282  N   LYS A  16      -0.274 -18.207 -26.956  1.00 84.19           N  
ATOM    283  H   LYS A  16       0.025 -17.364 -27.425  1.00 84.19           H  
ATOM    284  CA  LYS A  16      -1.626 -18.745 -27.206  1.00 84.19           C  
ATOM    285  HA  LYS A  16      -2.182 -18.763 -26.269  1.00 84.19           H  
ATOM    286  C   LYS A  16      -1.580 -20.189 -27.697  1.00 84.19           C  
ATOM    287  CB  LYS A  16      -2.366 -17.875 -28.228  1.00 84.19           C  
ATOM    288  HB2 LYS A  16      -1.716 -17.681 -29.081  1.00 84.19           H  
ATOM    289  HB3 LYS A  16      -3.241 -18.420 -28.582  1.00 84.19           H  
ATOM    290  O   LYS A  16      -2.342 -21.027 -27.220  1.00 84.19           O  
ATOM    291  CG  LYS A  16      -2.841 -16.551 -27.623  1.00 84.19           C  
ATOM    292  HG2 LYS A  16      -3.542 -16.759 -26.815  1.00 84.19           H  
ATOM    293  HG3 LYS A  16      -1.994 -15.999 -27.215  1.00 84.19           H  
ATOM    294  CD  LYS A  16      -3.536 -15.707 -28.696  1.00 84.19           C  
ATOM    295  HD2 LYS A  16      -2.835 -15.512 -29.508  1.00 84.19           H  
ATOM    296  HD3 LYS A  16      -4.394 -16.258 -29.082  1.00 84.19           H  
ATOM    297  CE  LYS A  16      -3.999 -14.382 -28.086  1.00 84.19           C  
ATOM    298  HE2 LYS A  16      -3.124 -13.847 -27.717  1.00 84.19           H  
ATOM    299  HE3 LYS A  16      -4.635 -14.602 -27.228  1.00 84.19           H  
ATOM    300  NZ  LYS A  16      -4.739 -13.553 -29.070  1.00 84.19           N  
ATOM    301  HZ1 LYS A  16      -5.044 -12.691 -28.641  1.00 84.19           H  
ATOM    302  HZ2 LYS A  16      -4.153 -13.328 -29.861  1.00 84.19           H  
ATOM    303  HZ3 LYS A  16      -5.559 -14.044 -29.399  1.00 84.19           H  
ATOM    304  N   LYS A  17      -0.667 -20.484 -28.629  1.00 80.12           N  
ATOM    305  H   LYS A  17      -0.075 -19.736 -28.960  1.00 80.12           H  
ATOM    306  CA  LYS A  17      -0.425 -21.853 -29.097  1.00 80.12           C  
ATOM    307  HA  LYS A  17      -1.365 -22.286 -29.437  1.00 80.12           H  
ATOM    308  C   LYS A  17       0.050 -22.731 -27.941  1.00 80.12           C  
ATOM    309  CB  LYS A  17       0.574 -21.848 -30.265  1.00 80.12           C  
ATOM    310  HB2 LYS A  17       0.924 -22.866 -30.437  1.00 80.12           H  
ATOM    311  HB3 LYS A  17       1.437 -21.235 -30.008  1.00 80.12           H  
ATOM    312  O   LYS A  17      -0.521 -23.793 -27.726  1.00 80.12           O  
ATOM    313  CG  LYS A  17      -0.066 -21.328 -31.560  1.00 80.12           C  
ATOM    314  HG2 LYS A  17      -0.466 -20.327 -31.398  1.00 80.12           H  
ATOM    315  HG3 LYS A  17      -0.884 -21.989 -31.846  1.00 80.12           H  
ATOM    316  CD  LYS A  17       0.969 -21.281 -32.691  1.00 80.12           C  
ATOM    317  HD2 LYS A  17       1.358 -22.283 -32.867  1.00 80.12           H  
ATOM    318  HD3 LYS A  17       1.790 -20.630 -32.388  1.00 80.12           H  
ATOM    319  CE  LYS A  17       0.326 -20.736 -33.971  1.00 80.12           C  
ATOM    320  HE2 LYS A  17      -0.104 -19.758 -33.751  1.00 80.12           H  
ATOM    321  HE3 LYS A  17      -0.487 -21.401 -34.263  1.00 80.12           H  
ATOM    322  NZ  LYS A  17       1.316 -20.615 -35.071  1.00 80.12           N  
ATOM    323  HZ1 LYS A  17       2.052 -19.975 -34.809  1.00 80.12           H  
ATOM    324  HZ2 LYS A  17       1.731 -21.510 -35.284  1.00 80.12           H  
ATOM    325  HZ3 LYS A  17       0.878 -20.249 -35.905  1.00 80.12           H  
ATOM    326  N   TYR A  18       1.024 -22.282 -27.161  1.00 74.88           N  
ATOM    327  H   TYR A  18       1.441 -21.388 -27.378  1.00 74.88           H  
ATOM    328  CA  TYR A  18       1.573 -23.021 -26.027  1.00 74.88           C  
ATOM    329  HA  TYR A  18       2.010 -23.948 -26.396  1.00 74.88           H  
ATOM    330  C   TYR A  18       0.502 -23.407 -24.995  1.00 74.88           C  
ATOM    331  CB  TYR A  18       2.691 -22.183 -25.406  1.00 74.88           C  
ATOM    332  HB2 TYR A  18       2.280 -21.259 -24.998  1.00 74.88           H  
ATOM    333  HB3 TYR A  18       3.407 -21.919 -26.185  1.00 74.88           H  
ATOM    334  O   TYR A  18       0.396 -24.580 -24.644  1.00 74.88           O  
ATOM    335  CG  TYR A  18       3.443 -22.906 -24.319  1.00 74.88           C  
ATOM    336  CD1 TYR A  18       3.300 -22.514 -22.974  1.00 74.88           C  
ATOM    337  HD1 TYR A  18       2.662 -21.687 -22.700  1.00 74.88           H  
ATOM    338  CD2 TYR A  18       4.287 -23.978 -24.664  1.00 74.88           C  
ATOM    339  HD2 TYR A  18       4.395 -24.285 -25.694  1.00 74.88           H  
ATOM    340  CE1 TYR A  18       4.023 -23.189 -21.970  1.00 74.88           C  
ATOM    341  HE1 TYR A  18       3.961 -22.880 -20.937  1.00 74.88           H  
ATOM    342  CE2 TYR A  18       4.987 -24.666 -23.658  1.00 74.88           C  
ATOM    343  HE2 TYR A  18       5.640 -25.493 -23.893  1.00 74.88           H  
ATOM    344  OH  TYR A  18       5.582 -24.919 -21.367  1.00 74.88           O  
ATOM    345  HH  TYR A  18       5.643 -24.402 -20.561  1.00 74.88           H  
ATOM    346  CZ  TYR A  18       4.863 -24.268 -22.312  1.00 74.88           C  
ATOM    347  N   CYS A  19      -0.383 -22.476 -24.621  1.00 65.75           N  
ATOM    348  H   CYS A  19      -0.222 -21.516 -24.891  1.00 65.75           H  
ATOM    349  CA  CYS A  19      -1.519 -22.759 -23.738  1.00 65.75           C  
ATOM    350  HA  CYS A  19      -1.139 -23.144 -22.791  1.00 65.75           H  
ATOM    351  C   CYS A  19      -2.471 -23.831 -24.304  1.00 65.75           C  
ATOM    352  CB  CYS A  19      -2.287 -21.457 -23.471  1.00 65.75           C  
ATOM    353  HB2 CYS A  19      -3.182 -21.684 -22.892  1.00 65.75           H  
ATOM    354  HB3 CYS A  19      -2.587 -21.006 -24.417  1.00 65.75           H  
ATOM    355  O   CYS A  19      -3.045 -24.597 -23.535  1.00 65.75           O  
ATOM    356  SG  CYS A  19      -1.273 -20.279 -22.533  1.00 65.75           S  
ATOM    357  HG  CYS A  19      -1.027 -21.043 -21.464  1.00 65.75           H  
ATOM    358  N   SER A  20      -2.619 -23.917 -25.632  1.00 59.81           N  
ATOM    359  H   SER A  20      -2.149 -23.232 -26.207  1.00 59.81           H  
ATOM    360  CA  SER A  20      -3.412 -24.967 -26.293  1.00 59.81           C  
ATOM    361  HA  SER A  20      -4.277 -25.179 -25.665  1.00 59.81           H  
ATOM    362  C   SER A  20      -2.673 -26.308 -26.462  1.00 59.81           C  
ATOM    363  CB  SER A  20      -3.960 -24.458 -27.634  1.00 59.81           C  
ATOM    364  HB2 SER A  20      -4.497 -23.525 -27.461  1.00 59.81           H  
ATOM    365  HB3 SER A  20      -4.668 -25.189 -28.024  1.00 59.81           H  
ATOM    366  O   SER A  20      -3.319 -27.350 -26.525  1.00 59.81           O  
ATOM    367  OG  SER A  20      -2.960 -24.233 -28.612  1.00 59.81           O  
ATOM    368  HG  SER A  20      -2.101 -24.187 -28.185  1.00 59.81           H  
ATOM    369  N   TYR A  21      -1.333 -26.305 -26.501  1.00 52.44           N  
ATOM    370  H   TYR A  21      -0.862 -25.418 -26.399  1.00 52.44           H  
ATOM    371  CA  TYR A  21      -0.490 -27.483 -26.775  1.00 52.44           C  
ATOM    372  HA  TYR A  21      -1.059 -28.153 -27.418  1.00 52.44           H  
ATOM    373  C   TYR A  21      -0.130 -28.325 -25.547  1.00 52.44           C  
ATOM    374  CB  TYR A  21       0.781 -27.081 -27.543  1.00 52.44           C  
ATOM    375  HB2 TYR A  21       1.135 -26.115 -27.184  1.00 52.44           H  
ATOM    376  HB3 TYR A  21       1.574 -27.800 -27.337  1.00 52.44           H  
ATOM    377  O   TYR A  21       0.423 -29.409 -25.716  1.00 52.44           O  
ATOM    378  CG  TYR A  21       0.602 -27.056 -29.048  1.00 52.44           C  
ATOM    379  CD1 TYR A  21       0.425 -28.259 -29.757  1.00 52.44           C  
ATOM    380  HD1 TYR A  21       0.434 -29.201 -29.229  1.00 52.44           H  
ATOM    381  CD2 TYR A  21       0.637 -25.838 -29.747  1.00 52.44           C  
ATOM    382  HD2 TYR A  21       0.873 -24.929 -29.214  1.00 52.44           H  
ATOM    383  CE1 TYR A  21       0.238 -28.233 -31.152  1.00 52.44           C  
ATOM    384  HE1 TYR A  21       0.102 -29.152 -31.704  1.00 52.44           H  
ATOM    385  CE2 TYR A  21       0.409 -25.798 -31.133  1.00 52.44           C  
ATOM    386  HE2 TYR A  21       0.414 -24.855 -31.659  1.00 52.44           H  
ATOM    387  OH  TYR A  21       0.004 -26.970 -33.179  1.00 52.44           O  
ATOM    388  HH  TYR A  21      -0.033 -26.072 -33.515  1.00 52.44           H  
ATOM    389  CZ  TYR A  21       0.207 -27.002 -31.837  1.00 52.44           C  
ATOM    390  N   LEU A  22      -0.525 -27.927 -24.335  1.00 52.94           N  
ATOM    391  H   LEU A  22      -0.937 -27.008 -24.253  1.00 52.94           H  
ATOM    392  CA  LEU A  22      -0.421 -28.761 -23.123  1.00 52.94           C  
ATOM    393  HA  LEU A  22       0.617 -29.079 -23.028  1.00 52.94           H  
ATOM    394  C   LEU A  22      -1.243 -30.082 -23.195  1.00 52.94           C  
ATOM    395  CB  LEU A  22      -0.779 -27.892 -21.894  1.00 52.94           C  
ATOM    396  HB2 LEU A  22      -0.985 -28.534 -21.038  1.00 52.94           H  
ATOM    397  HB3 LEU A  22      -1.695 -27.345 -22.120  1.00 52.94           H  
ATOM    398  O   LEU A  22      -1.389 -30.765 -22.185  1.00 52.94           O  
ATOM    399  CG  LEU A  22       0.326 -26.895 -21.483  1.00 52.94           C  
ATOM    400  HG  LEU A  22       0.733 -26.411 -22.370  1.00 52.94           H  
ATOM    401  CD1 LEU A  22      -0.257 -25.813 -20.571  1.00 52.94           C  
ATOM    402 HD11 LEU A  22      -0.651 -26.255 -19.656  1.00 52.94           H  
ATOM    403 HD12 LEU A  22      -1.048 -25.278 -21.096  1.00 52.94           H  
ATOM    404 HD13 LEU A  22       0.527 -25.100 -20.314  1.00 52.94           H  
ATOM    405  CD2 LEU A  22       1.458 -27.591 -20.721  1.00 52.94           C  
ATOM    406 HD21 LEU A  22       2.215 -26.857 -20.445  1.00 52.94           H  
ATOM    407 HD22 LEU A  22       1.080 -28.071 -19.819  1.00 52.94           H  
ATOM    408 HD23 LEU A  22       1.932 -28.340 -21.356  1.00 52.94           H  
ATOM    409  N   GLN A  23      -1.775 -30.453 -24.370  1.00 44.91           N  
ATOM    410  H   GLN A  23      -1.583 -29.845 -25.154  1.00 44.91           H  
ATOM    411  CA  GLN A  23      -2.521 -31.682 -24.668  1.00 44.91           C  
ATOM    412  HA  GLN A  23      -2.508 -32.318 -23.783  1.00 44.91           H  
ATOM    413  C   GLN A  23      -1.916 -32.545 -25.810  1.00 44.91           C  
ATOM    414  CB  GLN A  23      -3.993 -31.323 -24.965  1.00 44.91           C  
ATOM    415  HB2 GLN A  23      -4.034 -30.639 -25.813  1.00 44.91           H  
ATOM    416  HB3 GLN A  23      -4.527 -32.233 -25.236  1.00 44.91           H  
ATOM    417  O   GLN A  23      -2.533 -33.539 -26.187  1.00 44.91           O  
ATOM    418  CG  GLN A  23      -4.723 -30.694 -23.765  1.00 44.91           C  
ATOM    419  HG2 GLN A  23      -4.279 -29.726 -23.534  1.00 44.91           H  
ATOM    420  HG3 GLN A  23      -4.601 -31.343 -22.898  1.00 44.91           H  
ATOM    421  CD  GLN A  23      -6.220 -30.489 -24.006  1.00 44.91           C  
ATOM    422  NE2 GLN A  23      -6.959 -30.069 -23.003  1.00 44.91           N  
ATOM    423 HE21 GLN A  23      -6.554 -29.902 -22.093  1.00 44.91           H  
ATOM    424 HE22 GLN A  23      -7.943 -29.964 -23.207  1.00 44.91           H  
ATOM    425  OE1 GLN A  23      -6.767 -30.699 -25.073  1.00 44.91           O  
ATOM    426  N   GLY A  24      -0.739 -32.225 -26.378  1.00 43.72           N  
ATOM    427  H   GLY A  24      -0.207 -31.446 -26.015  1.00 43.72           H  
ATOM    428  CA  GLY A  24      -0.171 -32.971 -27.524  1.00 43.72           C  
ATOM    429  HA2 GLY A  24      -0.528 -32.515 -28.447  1.00 43.72           H  
ATOM    430  HA3 GLY A  24      -0.536 -33.998 -27.500  1.00 43.72           H  
ATOM    431  C   GLY A  24       1.368 -33.032 -27.586  1.00 43.72           C  
ATOM    432  O   GLY A  24       2.036 -32.367 -26.799  1.00 43.72           O  
ATOM    433  N   PRO A  25       1.957 -33.843 -28.495  1.00 38.72           N  
ATOM    434  CA  PRO A  25       3.403 -34.066 -28.551  1.00 38.72           C  
ATOM    435  HA  PRO A  25       3.751 -34.330 -27.553  1.00 38.72           H  
ATOM    436  C   PRO A  25       4.179 -32.821 -29.015  1.00 38.72           C  
ATOM    437  CB  PRO A  25       3.607 -35.278 -29.467  1.00 38.72           C  
ATOM    438  HB2 PRO A  25       3.581 -36.190 -28.871  1.00 38.72           H  
ATOM    439  HB3 PRO A  25       4.539 -35.220 -30.031  1.00 38.72           H  
ATOM    440  O   PRO A  25       3.810 -32.144 -29.973  1.00 38.72           O  
ATOM    441  CG  PRO A  25       2.385 -35.239 -30.384  1.00 38.72           C  
ATOM    442  HG2 PRO A  25       2.121 -36.232 -30.749  1.00 38.72           H  
ATOM    443  HG3 PRO A  25       2.581 -34.566 -31.218  1.00 38.72           H  
ATOM    444  CD  PRO A  25       1.283 -34.646 -29.504  1.00 38.72           C  
ATOM    445  HD2 PRO A  25       0.733 -35.451 -29.016  1.00 38.72           H  
ATOM    446  HD3 PRO A  25       0.608 -34.039 -30.106  1.00 38.72           H  
ATOM    447  N   SER A  26       5.281 -32.553 -28.313  1.00 48.22           N  
ATOM    448  H   SER A  26       5.455 -33.133 -27.505  1.00 48.22           H  
ATOM    449  CA  SER A  26       6.110 -31.346 -28.365  1.00 48.22           C  
ATOM    450  HA  SER A  26       5.478 -30.487 -28.140  1.00 48.22           H  
ATOM    451  C   SER A  26       6.802 -31.105 -29.713  1.00 48.22           C  
ATOM    452  CB  SER A  26       7.178 -31.450 -27.261  1.00 48.22           C  
ATOM    453  HB2 SER A  26       7.920 -32.201 -27.532  1.00 48.22           H  
ATOM    454  HB3 SER A  26       7.676 -30.486 -27.152  1.00 48.22           H  
ATOM    455  O   SER A  26       7.897 -31.605 -29.963  1.00 48.22           O  
ATOM    456  OG  SER A  26       6.594 -31.827 -26.027  1.00 48.22           O  
ATOM    457  HG  SER A  26       7.225 -31.682 -25.319  1.00 48.22           H  
ATOM    458  N   SER A  27       6.225 -30.255 -30.561  1.00 51.12           N  
ATOM    459  H   SER A  27       5.263 -29.996 -30.398  1.00 51.12           H  
ATOM    460  CA  SER A  27       6.979 -29.537 -31.597  1.00 51.12           C  
ATOM    461  HA  SER A  27       7.838 -30.135 -31.902  1.00 51.12           H  
ATOM    462  C   SER A  27       7.498 -28.213 -31.026  1.00 51.12           C  
ATOM    463  CB  SER A  27       6.117 -29.323 -32.846  1.00 51.12           C  
ATOM    464  HB2 SER A  27       6.644 -28.672 -33.543  1.00 51.12           H  
ATOM    465  HB3 SER A  27       5.942 -30.285 -33.328  1.00 51.12           H  
ATOM    466  O   SER A  27       6.708 -27.428 -30.500  1.00 51.12           O  
ATOM    467  OG  SER A  27       4.870 -28.750 -32.509  1.00 51.12           O  
ATOM    468  HG  SER A  27       5.013 -28.112 -31.807  1.00 51.12           H  
ATOM    469  N   SER A  28       8.805 -27.944 -31.124  1.00 55.00           N  
ATOM    470  H   SER A  28       9.410 -28.602 -31.595  1.00 55.00           H  
ATOM    471  CA  SER A  28       9.428 -26.701 -30.647  1.00 55.00           C  
ATOM    472  HA  SER A  28       9.167 -26.570 -29.597  1.00 55.00           H  
ATOM    473  C   SER A  28       8.894 -25.486 -31.417  1.00 55.00           C  
ATOM    474  CB  SER A  28      10.961 -26.799 -30.722  1.00 55.00           C  
ATOM    475  HB2 SER A  28      11.398 -25.830 -30.480  1.00 55.00           H  
ATOM    476  HB3 SER A  28      11.301 -27.526 -29.984  1.00 55.00           H  
ATOM    477  O   SER A  28       9.341 -25.156 -32.513  1.00 55.00           O  
ATOM    478  OG  SER A  28      11.400 -27.214 -32.002  1.00 55.00           O  
ATOM    479  HG  SER A  28      12.357 -27.288 -31.995  1.00 55.00           H  
ATOM    480  N   CYS A  29       7.904 -24.801 -30.844  1.00 71.69           N  
ATOM    481  H   CYS A  29       7.511 -25.158 -29.985  1.00 71.69           H  
ATOM    482  CA  CYS A  29       7.297 -23.624 -31.453  1.00 71.69           C  
ATOM    483  HA  CYS A  29       7.301 -23.754 -32.535  1.00 71.69           H  
ATOM    484  C   CYS A  29       8.147 -22.389 -31.124  1.00 71.69           C  
ATOM    485  CB  CYS A  29       5.831 -23.521 -30.995  1.00 71.69           C  
ATOM    486  HB2 CYS A  29       5.770 -22.991 -30.045  1.00 71.69           H  
ATOM    487  HB3 CYS A  29       5.424 -24.523 -30.857  1.00 71.69           H  
ATOM    488  O   CYS A  29       7.983 -21.775 -30.073  1.00 71.69           O  
ATOM    489  SG  CYS A  29       4.843 -22.669 -32.260  1.00 71.69           S  
ATOM    490  HG  CYS A  29       5.107 -23.538 -33.240  1.00 71.69           H  
ATOM    491  N   HIS A  30       9.080 -22.051 -32.009  1.00 84.31           N  
ATOM    492  H   HIS A  30       9.196 -22.608 -32.844  1.00 84.31           H  
ATOM    493  CA  HIS A  30       9.855 -20.817 -31.928  1.00 84.31           C  
ATOM    494  HA  HIS A  30       9.376 -20.153 -31.208  1.00 84.31           H  
ATOM    495  C   HIS A  30       9.839 -20.095 -33.274  1.00 84.31           C  
ATOM    496  CB  HIS A  30      11.277 -21.093 -31.417  1.00 84.31           C  
ATOM    497  HB2 HIS A  30      11.215 -21.648 -30.481  1.00 84.31           H  
ATOM    498  HB3 HIS A  30      11.756 -20.138 -31.200  1.00 84.31           H  
ATOM    499  O   HIS A  30       9.683 -20.716 -34.327  1.00 84.31           O  
ATOM    500  CG  HIS A  30      12.157 -21.856 -32.375  1.00 84.31           C  
ATOM    501  CD2 HIS A  30      13.186 -21.340 -33.115  1.00 84.31           C  
ATOM    502  HD2 HIS A  30      13.502 -20.307 -33.126  1.00 84.31           H  
ATOM    503  ND1 HIS A  30      12.084 -23.202 -32.664  1.00 84.31           N  
ATOM    504  HD1 HIS A  30      11.368 -23.847 -32.360  1.00 84.31           H  
ATOM    505  CE1 HIS A  30      13.054 -23.485 -33.548  1.00 84.31           C  
ATOM    506  HE1 HIS A  30      13.227 -24.457 -33.986  1.00 84.31           H  
ATOM    507  NE2 HIS A  30      13.755 -22.382 -33.853  1.00 84.31           N  
ATOM    508  N   VAL A  31       9.989 -18.775 -33.236  1.00 89.81           N  
ATOM    509  H   VAL A  31      10.113 -18.343 -32.331  1.00 89.81           H  
ATOM    510  CA  VAL A  31      10.183 -17.939 -34.422  1.00 89.81           C  
ATOM    511  HA  VAL A  31      10.009 -18.529 -35.321  1.00 89.81           H  
ATOM    512  C   VAL A  31      11.633 -17.489 -34.429  1.00 89.81           C  
ATOM    513  CB  VAL A  31       9.197 -16.757 -34.450  1.00 89.81           C  
ATOM    514  HB  VAL A  31       9.254 -16.211 -33.508  1.00 89.81           H  
ATOM    515  O   VAL A  31      12.100 -16.879 -33.472  1.00 89.81           O  
ATOM    516  CG1 VAL A  31       9.494 -15.778 -35.593  1.00 89.81           C  
ATOM    517 HG11 VAL A  31       9.495 -16.300 -36.550  1.00 89.81           H  
ATOM    518 HG12 VAL A  31      10.461 -15.301 -35.438  1.00 89.81           H  
ATOM    519 HG13 VAL A  31       8.735 -14.996 -35.612  1.00 89.81           H  
ATOM    520  CG2 VAL A  31       7.759 -17.263 -34.627  1.00 89.81           C  
ATOM    521 HG21 VAL A  31       7.507 -17.977 -33.843  1.00 89.81           H  
ATOM    522 HG22 VAL A  31       7.654 -17.752 -35.595  1.00 89.81           H  
ATOM    523 HG23 VAL A  31       7.066 -16.424 -34.572  1.00 89.81           H  
ATOM    524  N   TYR A  32      12.342 -17.799 -35.508  1.00 92.06           N  
ATOM    525  H   TYR A  32      11.892 -18.296 -36.263  1.00 92.06           H  
ATOM    526  CA  TYR A  32      13.703 -17.335 -35.736  1.00 92.06           C  
ATOM    527  HA  TYR A  32      14.098 -16.891 -34.821  1.00 92.06           H  
ATOM    528  C   TYR A  32      13.712 -16.267 -36.824  1.00 92.06           C  
ATOM    529  CB  TYR A  32      14.607 -18.513 -36.103  1.00 92.06           C  
ATOM    530  HB2 TYR A  32      14.662 -19.195 -35.255  1.00 92.06           H  
ATOM    531  HB3 TYR A  32      14.164 -19.054 -36.939  1.00 92.06           H  
ATOM    532  O   TYR A  32      13.080 -16.433 -37.870  1.00 92.06           O  
ATOM    533  CG  TYR A  32      16.011 -18.083 -36.474  1.00 92.06           C  
ATOM    534  CD1 TYR A  32      16.477 -18.222 -37.797  1.00 92.06           C  
ATOM    535  HD1 TYR A  32      15.835 -18.641 -38.557  1.00 92.06           H  
ATOM    536  CD2 TYR A  32      16.836 -17.502 -35.496  1.00 92.06           C  
ATOM    537  HD2 TYR A  32      16.468 -17.355 -34.492  1.00 92.06           H  
ATOM    538  CE1 TYR A  32      17.790 -17.830 -38.125  1.00 92.06           C  
ATOM    539  HE1 TYR A  32      18.173 -17.949 -39.128  1.00 92.06           H  
ATOM    540  CE2 TYR A  32      18.144 -17.109 -35.820  1.00 92.06           C  
ATOM    541  HE2 TYR A  32      18.768 -16.671 -35.056  1.00 92.06           H  
ATOM    542  OH  TYR A  32      19.917 -16.972 -37.406  1.00 92.06           O  
ATOM    543  HH  TYR A  32      20.358 -16.644 -36.619  1.00 92.06           H  
ATOM    544  CZ  TYR A  32      18.631 -17.296 -37.128  1.00 92.06           C  
ATOM    545  N   HIS A  33      14.450 -15.186 -36.592  1.00 91.62           N  
ATOM    546  H   HIS A  33      14.934 -15.106 -35.710  1.00 91.62           H  
ATOM    547  CA  HIS A  33      14.706 -14.178 -37.609  1.00 91.62           C  
ATOM    548  HA  HIS A  33      14.554 -14.628 -38.590  1.00 91.62           H  
ATOM    549  C   HIS A  33      16.160 -13.710 -37.556  1.00 91.62           C  
ATOM    550  CB  HIS A  33      13.693 -13.038 -37.464  1.00 91.62           C  
ATOM    551  HB2 HIS A  33      13.806 -12.556 -36.493  1.00 91.62           H  
ATOM    552  HB3 HIS A  33      12.692 -13.466 -37.517  1.00 91.62           H  
ATOM    553  O   HIS A  33      16.749 -13.568 -36.485  1.00 91.62           O  
ATOM    554  CG  HIS A  33      13.802 -12.002 -38.545  1.00 91.62           C  
ATOM    555  CD2 HIS A  33      14.417 -10.782 -38.459  1.00 91.62           C  
ATOM    556  HD2 HIS A  33      14.914 -10.379 -37.589  1.00 91.62           H  
ATOM    557  ND1 HIS A  33      13.307 -12.124 -39.822  1.00 91.62           N  
ATOM    558  HD1 HIS A  33      12.784 -12.907 -40.187  1.00 91.62           H  
ATOM    559  CE1 HIS A  33      13.618 -11.003 -40.493  1.00 91.62           C  
ATOM    560  HE1 HIS A  33      13.366 -10.802 -41.524  1.00 91.62           H  
ATOM    561  NE2 HIS A  33      14.295 -10.158 -39.703  1.00 91.62           N  
ATOM    562  N   GLN A  34      16.732 -13.460 -38.731  1.00 90.75           N  
ATOM    563  H   GLN A  34      16.178 -13.540 -39.571  1.00 90.75           H  
ATOM    564  CA  GLN A  34      18.087 -12.952 -38.891  1.00 90.75           C  
ATOM    565  HA  GLN A  34      18.449 -12.587 -37.929  1.00 90.75           H  
ATOM    566  C   GLN A  34      18.078 -11.781 -39.871  1.00 90.75           C  
ATOM    567  CB  GLN A  34      19.017 -14.084 -39.351  1.00 90.75           C  
ATOM    568  HB2 GLN A  34      18.651 -14.501 -40.289  1.00 90.75           H  
ATOM    569  HB3 GLN A  34      19.007 -14.865 -38.591  1.00 90.75           H  
ATOM    570  O   GLN A  34      17.560 -11.903 -40.980  1.00 90.75           O  
ATOM    571  CG  GLN A  34      20.460 -13.590 -39.546  1.00 90.75           C  
ATOM    572  HG2 GLN A  34      20.816 -13.123 -38.627  1.00 90.75           H  
ATOM    573  HG3 GLN A  34      20.476 -12.829 -40.327  1.00 90.75           H  
ATOM    574  CD  GLN A  34      21.445 -14.678 -39.958  1.00 90.75           C  
ATOM    575  NE2 GLN A  34      22.666 -14.306 -40.274  1.00 90.75           N  
ATOM    576 HE21 GLN A  34      23.232 -15.018 -40.714  1.00 90.75           H  
ATOM    577 HE22 GLN A  34      22.903 -13.324 -40.278  1.00 90.75           H  
ATOM    578  OE1 GLN A  34      21.172 -15.862 -40.010  1.00 90.75           O  
ATOM    579  N   SER A  35      18.702 -10.675 -39.471  1.00 86.06           N  
ATOM    580  H   SER A  35      19.113 -10.666 -38.548  1.00 86.06           H  
ATOM    581  CA  SER A  35      18.904  -9.494 -40.308  1.00 86.06           C  
ATOM    582  HA  SER A  35      18.841  -9.771 -41.361  1.00 86.06           H  
ATOM    583  C   SER A  35      20.292  -8.909 -40.041  1.00 86.06           C  
ATOM    584  CB  SER A  35      17.795  -8.473 -40.033  1.00 86.06           C  
ATOM    585  HB2 SER A  35      17.777  -8.216 -38.974  1.00 86.06           H  
ATOM    586  HB3 SER A  35      16.834  -8.907 -40.309  1.00 86.06           H  
ATOM    587  O   SER A  35      20.510  -8.235 -39.039  1.00 86.06           O  
ATOM    588  OG  SER A  35      18.019  -7.309 -40.803  1.00 86.06           O  
ATOM    589  HG  SER A  35      18.594  -6.729 -40.298  1.00 86.06           H  
ATOM    590  N   GLY A  36      21.256  -9.171 -40.927  1.00 87.00           N  
ATOM    591  H   GLY A  36      21.032  -9.735 -41.735  1.00 87.00           H  
ATOM    592  CA  GLY A  36      22.645  -8.745 -40.724  1.00 87.00           C  
ATOM    593  HA2 GLY A  36      23.237  -8.981 -41.609  1.00 87.00           H  
ATOM    594  HA3 GLY A  36      22.670  -7.665 -40.575  1.00 87.00           H  
ATOM    595  C   GLY A  36      23.291  -9.434 -39.515  1.00 87.00           C  
ATOM    596  O   GLY A  36      23.324 -10.668 -39.459  1.00 87.00           O  
ATOM    597  N   THR A  37      23.805  -8.644 -38.565  1.00 87.56           N  
ATOM    598  H   THR A  37      23.744  -7.640 -38.663  1.00 87.56           H  
ATOM    599  CA  THR A  37      24.395  -9.130 -37.301  1.00 87.56           C  
ATOM    600  HA  THR A  37      24.930 -10.059 -37.498  1.00 87.56           H  
ATOM    601  C   THR A  37      23.351  -9.456 -36.231  1.00 87.56           C  
ATOM    602  CB  THR A  37      25.414  -8.131 -36.724  1.00 87.56           C  
ATOM    603  HB  THR A  37      25.799  -8.525 -35.783  1.00 87.56           H  
ATOM    604  O   THR A  37      23.657 -10.184 -35.289  1.00 87.56           O  
ATOM    605  CG2 THR A  37      26.588  -7.905 -37.676  1.00 87.56           C  
ATOM    606 HG21 THR A  37      27.317  -7.259 -37.187  1.00 87.56           H  
ATOM    607 HG22 THR A  37      26.250  -7.421 -38.593  1.00 87.56           H  
ATOM    608 HG23 THR A  37      27.064  -8.857 -37.911  1.00 87.56           H  
ATOM    609  OG1 THR A  37      24.823  -6.880 -36.487  1.00 87.56           O  
ATOM    610  HG1 THR A  37      25.407  -6.440 -35.865  1.00 87.56           H  
ATOM    611  N   LEU A  38      22.109  -8.992 -36.405  1.00 89.19           N  
ATOM    612  H   LEU A  38      21.923  -8.422 -37.218  1.00 89.19           H  
ATOM    613  CA  LEU A  38      20.991  -9.271 -35.513  1.00 89.19           C  
ATOM    614  HA  LEU A  38      21.351  -9.219 -34.486  1.00 89.19           H  
ATOM    615  C   LEU A  38      20.432 -10.676 -35.769  1.00 89.19           C  
ATOM    616  CB  LEU A  38      19.934  -8.168 -35.706  1.00 89.19           C  
ATOM    617  HB2 LEU A  38      20.348  -7.218 -35.369  1.00 89.19           H  
ATOM    618  HB3 LEU A  38      19.715  -8.078 -36.770  1.00 89.19           H  
ATOM    619  O   LEU A  38      19.983 -10.992 -36.876  1.00 89.19           O  
ATOM    620  CG  LEU A  38      18.596  -8.417 -35.001  1.00 89.19           C  
ATOM    621  HG  LEU A  38      18.196  -9.388 -35.292  1.00 89.19           H  
ATOM    622  CD1 LEU A  38      18.724  -8.375 -33.492  1.00 89.19           C  
ATOM    623 HD11 LEU A  38      17.741  -8.624 -33.094  1.00 89.19           H  
ATOM    624 HD12 LEU A  38      19.449  -9.106 -33.135  1.00 89.19           H  
ATOM    625 HD13 LEU A  38      19.009  -7.373 -33.172  1.00 89.19           H  
ATOM    626  CD2 LEU A  38      17.576  -7.356 -35.410  1.00 89.19           C  
ATOM    627 HD21 LEU A  38      17.942  -6.365 -35.145  1.00 89.19           H  
ATOM    628 HD22 LEU A  38      17.410  -7.401 -36.486  1.00 89.19           H  
ATOM    629 HD23 LEU A  38      16.629  -7.535 -34.900  1.00 89.19           H  
ATOM    630  N   ARG A  39      20.388 -11.502 -34.723  1.00 93.56           N  
ATOM    631  H   ARG A  39      20.813 -11.177 -33.866  1.00 93.56           H  
ATOM    632  CA  ARG A  39      19.663 -12.780 -34.692  1.00 93.56           C  
ATOM    633  HA  ARG A  39      19.072 -12.893 -35.600  1.00 93.56           H  
ATOM    634  C   ARG A  39      18.704 -12.777 -33.512  1.00 93.56           C  
ATOM    635  CB  ARG A  39      20.637 -13.958 -34.582  1.00 93.56           C  
ATOM    636  HB2 ARG A  39      21.177 -13.877 -33.638  1.00 93.56           H  
ATOM    637  HB3 ARG A  39      20.058 -14.882 -34.560  1.00 93.56           H  
ATOM    638  O   ARG A  39      19.101 -12.428 -32.407  1.00 93.56           O  
ATOM    639  CG  ARG A  39      21.651 -14.040 -35.726  1.00 93.56           C  
ATOM    640  HG2 ARG A  39      22.193 -13.098 -35.811  1.00 93.56           H  
ATOM    641  HG3 ARG A  39      21.128 -14.243 -36.661  1.00 93.56           H  
ATOM    642  CD  ARG A  39      22.656 -15.159 -35.440  1.00 93.56           C  
ATOM    643  HD2 ARG A  39      23.075 -14.989 -34.448  1.00 93.56           H  
ATOM    644  HD3 ARG A  39      22.135 -16.116 -35.434  1.00 93.56           H  
ATOM    645  NE  ARG A  39      23.724 -15.190 -36.459  1.00 93.56           N  
ATOM    646  HE  ARG A  39      23.422 -15.135 -37.421  1.00 93.56           H  
ATOM    647  NH1 ARG A  39      25.542 -15.303 -35.042  1.00 93.56           N  
ATOM    648 HH11 ARG A  39      24.925 -15.253 -34.244  1.00 93.56           H  
ATOM    649 HH12 ARG A  39      26.541 -15.269 -34.898  1.00 93.56           H  
ATOM    650  NH2 ARG A  39      25.859 -15.199 -37.242  1.00 93.56           N  
ATOM    651 HH21 ARG A  39      25.507 -15.097 -38.184  1.00 93.56           H  
ATOM    652 HH22 ARG A  39      26.853 -15.190 -37.067  1.00 93.56           H  
ATOM    653  CZ  ARG A  39      25.028 -15.232 -36.240  1.00 93.56           C  
ATOM    654  N   ILE A  40      17.459 -13.179 -33.732  1.00 94.38           N  
ATOM    655  H   ILE A  40      17.189 -13.450 -34.666  1.00 94.38           H  
ATOM    656  CA  ILE A  40      16.448 -13.246 -32.676  1.00 94.38           C  
ATOM    657  HA  ILE A  40      16.975 -13.191 -31.724  1.00 94.38           H  
ATOM    658  C   ILE A  40      15.728 -14.591 -32.700  1.00 94.38           C  
ATOM    659  CB  ILE A  40      15.508 -12.021 -32.720  1.00 94.38           C  
ATOM    660  HB  ILE A  40      16.137 -11.132 -32.686  1.00 94.38           H  
ATOM    661  O   ILE A  40      15.306 -15.064 -33.757  1.00 94.38           O  
ATOM    662  CG1 ILE A  40      14.597 -11.988 -31.473  1.00 94.38           C  
ATOM    663 HG12 ILE A  40      15.220 -12.033 -30.580  1.00 94.38           H  
ATOM    664 HG13 ILE A  40      13.936 -12.854 -31.474  1.00 94.38           H  
ATOM    665  CG2 ILE A  40      14.697 -11.959 -34.025  1.00 94.38           C  
ATOM    666 HG21 ILE A  40      15.369 -12.038 -34.879  1.00 94.38           H  
ATOM    667 HG22 ILE A  40      14.182 -11.002 -34.106  1.00 94.38           H  
ATOM    668 HG23 ILE A  40      13.967 -12.768 -34.056  1.00 94.38           H  
ATOM    669  CD1 ILE A  40      13.743 -10.724 -31.363  1.00 94.38           C  
ATOM    670 HD11 ILE A  40      14.385  -9.845 -31.320  1.00 94.38           H  
ATOM    671 HD12 ILE A  40      13.069 -10.653 -32.217  1.00 94.38           H  
ATOM    672 HD13 ILE A  40      13.144 -10.766 -30.453  1.00 94.38           H  
ATOM    673  N   TRP A  41      15.576 -15.193 -31.522  1.00 94.56           N  
ATOM    674  H   TRP A  41      15.957 -14.728 -30.710  1.00 94.56           H  
ATOM    675  CA  TRP A  41      14.755 -16.377 -31.293  1.00 94.56           C  
ATOM    676  HA  TRP A  41      14.307 -16.703 -32.232  1.00 94.56           H  
ATOM    677  C   TRP A  41      13.642 -16.010 -30.326  1.00 94.56           C  
ATOM    678  CB  TRP A  41      15.576 -17.543 -30.735  1.00 94.56           C  
ATOM    679  HB2 TRP A  41      16.001 -17.260 -29.773  1.00 94.56           H  
ATOM    680  HB3 TRP A  41      14.894 -18.371 -30.542  1.00 94.56           H  
ATOM    681  O   TRP A  41      13.897 -15.670 -29.175  1.00 94.56           O  
ATOM    682  CG  TRP A  41      16.679 -18.044 -31.608  1.00 94.56           C  
ATOM    683  CD1 TRP A  41      16.636 -19.180 -32.340  1.00 94.56           C  
ATOM    684  HD1 TRP A  41      15.798 -19.860 -32.383  1.00 94.56           H  
ATOM    685  CD2 TRP A  41      18.003 -17.468 -31.833  1.00 94.56           C  
ATOM    686  CE2 TRP A  41      18.717 -18.328 -32.720  1.00 94.56           C  
ATOM    687  CE3 TRP A  41      18.681 -16.317 -31.374  1.00 94.56           C  
ATOM    688  HE3 TRP A  41      18.184 -15.644 -30.690  1.00 94.56           H  
ATOM    689  NE1 TRP A  41      17.833 -19.347 -33.004  1.00 94.56           N  
ATOM    690  HE1 TRP A  41      18.023 -20.129 -33.614  1.00 94.56           H  
ATOM    691  CH2 TRP A  41      20.681 -16.918 -32.643  1.00 94.56           C  
ATOM    692  HH2 TRP A  41      21.707 -16.715 -32.912  1.00 94.56           H  
ATOM    693  CZ2 TRP A  41      20.034 -18.067 -33.128  1.00 94.56           C  
ATOM    694  HZ2 TRP A  41      20.545 -18.757 -33.783  1.00 94.56           H  
ATOM    695  CZ3 TRP A  41      20.002 -16.043 -31.775  1.00 94.56           C  
ATOM    696  HZ3 TRP A  41      20.497 -15.164 -31.391  1.00 94.56           H  
ATOM    697  N   ILE A  42      12.405 -16.093 -30.790  1.00 93.56           N  
ATOM    698  H   ILE A  42      12.274 -16.370 -31.753  1.00 93.56           H  
ATOM    699  CA  ILE A  42      11.218 -15.812 -29.993  1.00 93.56           C  
ATOM    700  HA  ILE A  42      11.500 -15.295 -29.076  1.00 93.56           H  
ATOM    701  C   ILE A  42      10.591 -17.150 -29.632  1.00 93.56           C  
ATOM    702  CB  ILE A  42      10.234 -14.902 -30.754  1.00 93.56           C  
ATOM    703  HB  ILE A  42       9.811 -15.477 -31.578  1.00 93.56           H  
ATOM    704  O   ILE A  42      10.240 -17.938 -30.512  1.00 93.56           O  
ATOM    705  CG1 ILE A  42      10.937 -13.657 -31.342  1.00 93.56           C  
ATOM    706 HG12 ILE A  42      11.796 -13.955 -31.943  1.00 93.56           H  
ATOM    707 HG13 ILE A  42      11.293 -13.023 -30.530  1.00 93.56           H  
ATOM    708  CG2 ILE A  42       9.086 -14.490 -29.815  1.00 93.56           C  
ATOM    709 HG21 ILE A  42       8.646 -15.358 -29.324  1.00 93.56           H  
ATOM    710 HG22 ILE A  42       9.462 -13.816 -29.045  1.00 93.56           H  
ATOM    711 HG23 ILE A  42       8.298 -13.984 -30.373  1.00 93.56           H  
ATOM    712  CD1 ILE A  42      10.038 -12.837 -32.267  1.00 93.56           C  
ATOM    713 HD11 ILE A  42       9.700 -13.451 -33.102  1.00 93.56           H  
ATOM    714 HD12 ILE A  42      10.606 -11.990 -32.652  1.00 93.56           H  
ATOM    715 HD13 ILE A  42       9.175 -12.458 -31.720  1.00 93.56           H  
ATOM    716  N   THR A  43      10.440 -17.403 -28.340  1.00 89.56           N  
ATOM    717  H   THR A  43      10.760 -16.715 -27.674  1.00 89.56           H  
ATOM    718  CA  THR A  43       9.726 -18.565 -27.802  1.00 89.56           C  
ATOM    719  HA  THR A  43       9.327 -19.158 -28.625  1.00 89.56           H  
ATOM    720  C   THR A  43       8.541 -18.079 -26.954  1.00 89.56           C  
ATOM    721  CB  THR A  43      10.670 -19.482 -27.002  1.00 89.56           C  
ATOM    722  HB  THR A  43      10.189 -20.451 -26.874  1.00 89.56           H  
ATOM    723  O   THR A  43       8.451 -16.882 -26.672  1.00 89.56           O  
ATOM    724  CG2 THR A  43      12.025 -19.728 -27.666  1.00 89.56           C  
ATOM    725 HG21 THR A  43      12.574 -20.474 -27.092  1.00 89.56           H  
ATOM    726 HG22 THR A  43      11.875 -20.097 -28.681  1.00 89.56           H  
ATOM    727 HG23 THR A  43      12.612 -18.810 -27.697  1.00 89.56           H  
ATOM    728  OG1 THR A  43      10.906 -18.944 -25.732  1.00 89.56           O  
ATOM    729  HG1 THR A  43      11.354 -18.106 -25.869  1.00 89.56           H  
ATOM    730  N   PRO A  44       7.621 -18.959 -26.516  1.00 85.56           N  
ATOM    731  CA  PRO A  44       6.541 -18.560 -25.610  1.00 85.56           C  
ATOM    732  HA  PRO A  44       5.917 -17.823 -26.116  1.00 85.56           H  
ATOM    733  C   PRO A  44       7.031 -17.970 -24.275  1.00 85.56           C  
ATOM    734  CB  PRO A  44       5.728 -19.838 -25.360  1.00 85.56           C  
ATOM    735  HB2 PRO A  44       4.659 -19.628 -25.320  1.00 85.56           H  
ATOM    736  HB3 PRO A  44       6.043 -20.312 -24.431  1.00 85.56           H  
ATOM    737  O   PRO A  44       6.315 -17.184 -23.656  1.00 85.56           O  
ATOM    738  CG  PRO A  44       6.071 -20.763 -26.526  1.00 85.56           C  
ATOM    739  HG2 PRO A  44       6.018 -21.811 -26.231  1.00 85.56           H  
ATOM    740  HG3 PRO A  44       5.396 -20.575 -27.360  1.00 85.56           H  
ATOM    741  CD  PRO A  44       7.496 -20.359 -26.890  1.00 85.56           C  
ATOM    742  HD2 PRO A  44       7.666 -20.507 -27.956  1.00 85.56           H  
ATOM    743  HD3 PRO A  44       8.193 -20.957 -26.304  1.00 85.56           H  
ATOM    744  N   ILE A  45       8.236 -18.355 -23.843  1.00 83.00           N  
ATOM    745  H   ILE A  45       8.783 -18.954 -24.444  1.00 83.00           H  
ATOM    746  CA  ILE A  45       8.729 -18.162 -22.472  1.00 83.00           C  
ATOM    747  HA  ILE A  45       7.926 -17.771 -21.847  1.00 83.00           H  
ATOM    748  C   ILE A  45       9.871 -17.153 -22.426  1.00 83.00           C  
ATOM    749  CB  ILE A  45       9.180 -19.514 -21.873  1.00 83.00           C  
ATOM    750  HB  ILE A  45      10.092 -19.830 -22.379  1.00 83.00           H  
ATOM    751  O   ILE A  45       9.924 -16.327 -21.531  1.00 83.00           O  
ATOM    752  CG1 ILE A  45       8.099 -20.592 -22.126  1.00 83.00           C  
ATOM    753 HG12 ILE A  45       7.141 -20.255 -21.731  1.00 83.00           H  
ATOM    754 HG13 ILE A  45       7.996 -20.767 -23.197  1.00 83.00           H  
ATOM    755  CG2 ILE A  45       9.498 -19.350 -20.373  1.00 83.00           C  
ATOM    756 HG21 ILE A  45       9.943 -20.260 -19.970  1.00 83.00           H  
ATOM    757 HG22 ILE A  45      10.216 -18.548 -20.200  1.00 83.00           H  
ATOM    758 HG23 ILE A  45       8.587 -19.129 -19.816  1.00 83.00           H  
ATOM    759  CD1 ILE A  45       8.430 -21.941 -21.515  1.00 83.00           C  
ATOM    760 HD11 ILE A  45       7.675 -22.672 -21.803  1.00 83.00           H  
ATOM    761 HD12 ILE A  45       8.417 -21.814 -20.433  1.00 83.00           H  
ATOM    762 HD13 ILE A  45       9.414 -22.277 -21.842  1.00 83.00           H  
ATOM    763  N   ILE A  46      10.767 -17.185 -23.409  1.00 88.94           N  
ATOM    764  H   ILE A  46      10.674 -17.904 -24.111  1.00 88.94           H  
ATOM    765  CA  ILE A  46      11.920 -16.284 -23.498  1.00 88.94           C  
ATOM    766  HA  ILE A  46      11.729 -15.406 -22.880  1.00 88.94           H  
ATOM    767  C   ILE A  46      12.114 -15.780 -24.926  1.00 88.94           C  
ATOM    768  CB  ILE A  46      13.209 -16.951 -22.960  1.00 88.94           C  
ATOM    769  HB  ILE A  46      14.017 -16.229 -23.075  1.00 88.94           H  
ATOM    770  O   ILE A  46      11.788 -16.467 -25.900  1.00 88.94           O  
ATOM    771  CG1 ILE A  46      13.591 -18.223 -23.753  1.00 88.94           C  
ATOM    772 HG12 ILE A  46      12.829 -18.990 -23.615  1.00 88.94           H  
ATOM    773 HG13 ILE A  46      13.646 -17.984 -24.815  1.00 88.94           H  
ATOM    774  CG2 ILE A  46      13.075 -17.242 -21.455  1.00 88.94           C  
ATOM    775 HG21 ILE A  46      12.703 -16.359 -20.935  1.00 88.94           H  
ATOM    776 HG22 ILE A  46      12.389 -18.071 -21.279  1.00 88.94           H  
ATOM    777 HG23 ILE A  46      14.046 -17.492 -21.028  1.00 88.94           H  
ATOM    778  CD1 ILE A  46      14.949 -18.812 -23.357  1.00 88.94           C  
ATOM    779 HD11 ILE A  46      15.715 -18.037 -23.399  1.00 88.94           H  
ATOM    780 HD12 ILE A  46      14.904 -19.223 -22.348  1.00 88.94           H  
ATOM    781 HD13 ILE A  46      15.213 -19.612 -24.048  1.00 88.94           H  
ATOM    782  N   THR A  47      12.693 -14.594 -25.053  1.00 92.56           N  
ATOM    783  H   THR A  47      12.901 -14.073 -24.214  1.00 92.56           H  
ATOM    784  CA  THR A  47      13.199 -14.066 -26.318  1.00 92.56           C  
ATOM    785  HA  THR A  47      12.993 -14.776 -27.119  1.00 92.56           H  
ATOM    786  C   THR A  47      14.710 -13.901 -26.214  1.00 92.56           C  
ATOM    787  CB  THR A  47      12.488 -12.761 -26.688  1.00 92.56           C  
ATOM    788  HB  THR A  47      12.563 -12.044 -25.870  1.00 92.56           H  
ATOM    789  O   THR A  47      15.203 -13.238 -25.309  1.00 92.56           O  
ATOM    790  CG2 THR A  47      13.044 -12.134 -27.963  1.00 92.56           C  
ATOM    791 HG21 THR A  47      12.429 -11.275 -28.232  1.00 92.56           H  
ATOM    792 HG22 THR A  47      13.031 -12.863 -28.774  1.00 92.56           H  
ATOM    793 HG23 THR A  47      14.065 -11.788 -27.797  1.00 92.56           H  
ATOM    794  OG1 THR A  47      11.128 -13.037 -26.941  1.00 92.56           O  
ATOM    795  HG1 THR A  47      10.674 -13.064 -26.095  1.00 92.56           H  
ATOM    796  N   LEU A  48      15.453 -14.514 -27.131  1.00 94.06           N  
ATOM    797  H   LEU A  48      14.977 -15.017 -27.867  1.00 94.06           H  
ATOM    798  CA  LEU A  48      16.905 -14.392 -27.221  1.00 94.06           C  
ATOM    799  HA  LEU A  48      17.307 -13.995 -26.288  1.00 94.06           H  
ATOM    800  C   LEU A  48      17.252 -13.421 -28.339  1.00 94.06           C  
ATOM    801  CB  LEU A  48      17.546 -15.762 -27.487  1.00 94.06           C  
ATOM    802  HB2 LEU A  48      18.625 -15.625 -27.555  1.00 94.06           H  
ATOM    803  HB3 LEU A  48      17.205 -16.116 -28.459  1.00 94.06           H  
ATOM    804  O   LEU A  48      16.827 -13.624 -29.475  1.00 94.06           O  
ATOM    805  CG  LEU A  48      17.250 -16.841 -26.436  1.00 94.06           C  
ATOM    806  HG  LEU A  48      16.174 -16.983 -26.335  1.00 94.06           H  
ATOM    807  CD1 LEU A  48      17.867 -18.168 -26.878  1.00 94.06           C  
ATOM    808 HD11 LEU A  48      17.637 -18.939 -26.143  1.00 94.06           H  
ATOM    809 HD12 LEU A  48      18.949 -18.067 -26.964  1.00 94.06           H  
ATOM    810 HD13 LEU A  48      17.452 -18.465 -27.841  1.00 94.06           H  
ATOM    811  CD2 LEU A  48      17.837 -16.463 -25.083  1.00 94.06           C  
ATOM    812 HD21 LEU A  48      17.308 -15.599 -24.682  1.00 94.06           H  
ATOM    813 HD22 LEU A  48      17.723 -17.293 -24.385  1.00 94.06           H  
ATOM    814 HD23 LEU A  48      18.897 -16.230 -25.184  1.00 94.06           H  
ATOM    815  N   LEU A  49      18.043 -12.404 -28.029  1.00 94.19           N  
ATOM    816  H   LEU A  49      18.341 -12.315 -27.068  1.00 94.19           H  
ATOM    817  CA  LEU A  49      18.502 -11.377 -28.951  1.00 94.19           C  
ATOM    818  HA  LEU A  49      18.095 -11.556 -29.947  1.00 94.19           H  
ATOM    819  C   LEU A  49      20.028 -11.429 -29.015  1.00 94.19           C  
ATOM    820  CB  LEU A  49      17.991 -10.027 -28.418  1.00 94.19           C  
ATOM    821  HB2 LEU A  49      18.481  -9.829 -27.465  1.00 94.19           H  
ATOM    822  HB3 LEU A  49      16.922 -10.098 -28.219  1.00 94.19           H  
ATOM    823  O   LEU A  49      20.689 -11.158 -28.022  1.00 94.19           O  
ATOM    824  CG  LEU A  49      18.249  -8.842 -29.359  1.00 94.19           C  
ATOM    825  HG  LEU A  49      19.273  -8.867 -29.732  1.00 94.19           H  
ATOM    826  CD1 LEU A  49      17.271  -8.894 -30.527  1.00 94.19           C  
ATOM    827 HD11 LEU A  49      17.348  -7.963 -31.090  1.00 94.19           H  
ATOM    828 HD12 LEU A  49      17.505  -9.748 -31.163  1.00 94.19           H  
ATOM    829 HD13 LEU A  49      16.252  -8.982 -30.152  1.00 94.19           H  
ATOM    830  CD2 LEU A  49      18.022  -7.526 -28.619  1.00 94.19           C  
ATOM    831 HD21 LEU A  49      17.011  -7.490 -28.212  1.00 94.19           H  
ATOM    832 HD22 LEU A  49      18.737  -7.444 -27.800  1.00 94.19           H  
ATOM    833 HD23 LEU A  49      18.172  -6.680 -29.289  1.00 94.19           H  
ATOM    834  N   ALA A  50      20.594 -11.780 -30.164  1.00 93.19           N  
ATOM    835  H   ALA A  50      20.000 -11.982 -30.956  1.00 93.19           H  
ATOM    836  CA  ALA A  50      22.031 -11.729 -30.390  1.00 93.19           C  
ATOM    837  HA  ALA A  50      22.518 -11.537 -29.434  1.00 93.19           H  
ATOM    838  C   ALA A  50      22.379 -10.581 -31.342  1.00 93.19           C  
ATOM    839  CB  ALA A  50      22.545 -13.088 -30.868  1.00 93.19           C  
ATOM    840  HB1 ALA A  50      22.140 -13.305 -31.857  1.00 93.19           H  
ATOM    841  HB2 ALA A  50      22.242 -13.864 -30.166  1.00 93.19           H  
ATOM    842  HB3 ALA A  50      23.633 -13.060 -30.920  1.00 93.19           H  
ATOM    843  O   ALA A  50      21.906 -10.565 -32.481  1.00 93.19           O  
ATOM    844  N   ILE A  51      23.202  -9.641 -30.877  1.00 91.44           N  
ATOM    845  H   ILE A  51      23.562  -9.751 -29.940  1.00 91.44           H  
ATOM    846  CA  ILE A  51      23.698  -8.483 -31.635  1.00 91.44           C  
ATOM    847  HA  ILE A  51      23.566  -8.656 -32.703  1.00 91.44           H  
ATOM    848  C   ILE A  51      25.192  -8.350 -31.344  1.00 91.44           C  
ATOM    849  CB  ILE A  51      22.943  -7.186 -31.245  1.00 91.44           C  
ATOM    850  HB  ILE A  51      23.069  -7.023 -30.174  1.00 91.44           H  
ATOM    851  O   ILE A  51      25.585  -8.353 -30.184  1.00 91.44           O  
ATOM    852  CG1 ILE A  51      21.433  -7.305 -31.547  1.00 91.44           C  
ATOM    853 HG12 ILE A  51      21.299  -7.406 -32.624  1.00 91.44           H  
ATOM    854 HG13 ILE A  51      21.038  -8.201 -31.068  1.00 91.44           H  
ATOM    855  CG2 ILE A  51      23.533  -5.976 -31.995  1.00 91.44           C  
ATOM    856 HG21 ILE A  51      24.581  -5.832 -31.731  1.00 91.44           H  
ATOM    857 HG22 ILE A  51      23.026  -5.055 -31.710  1.00 91.44           H  
ATOM    858 HG23 ILE A  51      23.457  -6.112 -33.074  1.00 91.44           H  
ATOM    859  CD1 ILE A  51      20.592  -6.126 -31.041  1.00 91.44           C  
ATOM    860 HD11 ILE A  51      20.791  -5.954 -29.984  1.00 91.44           H  
ATOM    861 HD12 ILE A  51      20.813  -5.222 -31.609  1.00 91.44           H  
ATOM    862 HD13 ILE A  51      19.533  -6.355 -31.168  1.00 91.44           H  
ATOM    863  N   ASP A  52      26.024  -8.262 -32.384  1.00 83.62           N  
ATOM    864  H   ASP A  52      25.614  -8.140 -33.300  1.00 83.62           H  
ATOM    865  CA  ASP A  52      27.459  -7.945 -32.287  1.00 83.62           C  
ATOM    866  HA  ASP A  52      27.910  -8.266 -33.227  1.00 83.62           H  
ATOM    867  C   ASP A  52      28.224  -8.730 -31.193  1.00 83.62           C  
ATOM    868  CB  ASP A  52      27.649  -6.416 -32.237  1.00 83.62           C  
ATOM    869  HB2 ASP A  52      28.715  -6.192 -32.245  1.00 83.62           H  
ATOM    870  HB3 ASP A  52      27.225  -6.035 -31.307  1.00 83.62           H  
ATOM    871  O   ASP A  52      28.993  -8.173 -30.420  1.00 83.62           O  
ATOM    872  CG  ASP A  52      26.997  -5.697 -33.430  1.00 83.62           C  
ATOM    873  OD1 ASP A  52      26.828  -6.334 -34.505  1.00 83.62           O  
ATOM    874  OD2 ASP A  52      26.621  -4.520 -33.265  1.00 83.62           O  
ATOM    875  N   ASN A  53      28.014 -10.053 -31.144  1.00 81.62           N  
ATOM    876  H   ASN A  53      27.342 -10.411 -31.808  1.00 81.62           H  
ATOM    877  CA  ASN A  53      28.568 -11.011 -30.164  1.00 81.62           C  
ATOM    878  HA  ASN A  53      28.244 -11.998 -30.495  1.00 81.62           H  
ATOM    879  C   ASN A  53      28.035 -10.916 -28.724  1.00 81.62           C  
ATOM    880  CB  ASN A  53      30.107 -11.034 -30.199  1.00 81.62           C  
ATOM    881  HB2 ASN A  53      30.495 -10.069 -29.873  1.00 81.62           H  
ATOM    882  HB3 ASN A  53      30.472 -11.779 -29.491  1.00 81.62           H  
ATOM    883  O   ASN A  53      28.466 -11.692 -27.872  1.00 81.62           O  
ATOM    884  CG  ASN A  53      30.682 -11.389 -31.550  1.00 81.62           C  
ATOM    885  ND2 ASN A  53      31.850 -10.876 -31.855  1.00 81.62           N  
ATOM    886 HD21 ASN A  53      32.220 -11.083 -32.772  1.00 81.62           H  
ATOM    887 HD22 ASN A  53      32.265 -10.201 -31.228  1.00 81.62           H  
ATOM    888  OD1 ASN A  53      30.123 -12.146 -32.331  1.00 81.62           O  
ATOM    889  N   HIS A  54      27.054 -10.061 -28.457  1.00 88.19           N  
ATOM    890  H   HIS A  54      26.757  -9.411 -29.171  1.00 88.19           H  
ATOM    891  CA  HIS A  54      26.304 -10.061 -27.206  1.00 88.19           C  
ATOM    892  HA  HIS A  54      26.902 -10.533 -26.426  1.00 88.19           H  
ATOM    893  C   HIS A  54      25.017 -10.867 -27.366  1.00 88.19           C  
ATOM    894  CB  HIS A  54      26.043  -8.621 -26.764  1.00 88.19           C  
ATOM    895  HB2 HIS A  54      25.530  -8.073 -27.554  1.00 88.19           H  
ATOM    896  HB3 HIS A  54      25.400  -8.626 -25.884  1.00 88.19           H  
ATOM    897  O   HIS A  54      24.298 -10.702 -28.350  1.00 88.19           O  
ATOM    898  CG  HIS A  54      27.327  -7.918 -26.414  1.00 88.19           C  
ATOM    899  CD2 HIS A  54      28.114  -7.173 -27.253  1.00 88.19           C  
ATOM    900  HD2 HIS A  54      27.912  -6.958 -28.292  1.00 88.19           H  
ATOM    901  ND1 HIS A  54      27.970  -7.978 -25.199  1.00 88.19           N  
ATOM    902  HD1 HIS A  54      27.624  -8.416 -24.357  1.00 88.19           H  
ATOM    903  CE1 HIS A  54      29.109  -7.275 -25.298  1.00 88.19           C  
ATOM    904  HE1 HIS A  54      29.814  -7.115 -24.495  1.00 88.19           H  
ATOM    905  NE2 HIS A  54      29.243  -6.770 -26.531  1.00 88.19           N  
ATOM    906  N   LEU A  55      24.733 -11.747 -26.405  1.00 92.19           N  
ATOM    907  H   LEU A  55      25.361 -11.811 -25.616  1.00 92.19           H  
ATOM    908  CA  LEU A  55      23.475 -12.484 -26.308  1.00 92.19           C  
ATOM    909  HA  LEU A  55      22.888 -12.318 -27.212  1.00 92.19           H  
ATOM    910  C   LEU A  55      22.684 -11.945 -25.116  1.00 92.19           C  
ATOM    911  CB  LEU A  55      23.768 -13.992 -26.184  1.00 92.19           C  
ATOM    912  HB2 LEU A  55      24.361 -14.150 -25.283  1.00 92.19           H  
ATOM    913  HB3 LEU A  55      24.366 -14.310 -27.038  1.00 92.19           H  
ATOM    914  O   LEU A  55      23.113 -12.081 -23.974  1.00 92.19           O  
ATOM    915  CG  LEU A  55      22.503 -14.869 -26.097  1.00 92.19           C  
ATOM    916  HG  LEU A  55      21.846 -14.504 -25.307  1.00 92.19           H  
ATOM    917  CD1 LEU A  55      21.728 -14.885 -27.417  1.00 92.19           C  
ATOM    918 HD11 LEU A  55      21.338 -13.890 -27.631  1.00 92.19           H  
ATOM    919 HD12 LEU A  55      20.889 -15.576 -27.335  1.00 92.19           H  
ATOM    920 HD13 LEU A  55      22.382 -15.209 -28.227  1.00 92.19           H  
ATOM    921  CD2 LEU A  55      22.889 -16.311 -25.767  1.00 92.19           C  
ATOM    922 HD21 LEU A  55      23.412 -16.333 -24.811  1.00 92.19           H  
ATOM    923 HD22 LEU A  55      23.538 -16.716 -26.543  1.00 92.19           H  
ATOM    924 HD23 LEU A  55      21.991 -16.923 -25.680  1.00 92.19           H  
ATOM    925  N   THR A  56      21.524 -11.362 -25.386  1.00 91.44           N  
ATOM    926  H   THR A  56      21.275 -11.227 -26.356  1.00 91.44           H  
ATOM    927  CA  THR A  56      20.588 -10.850 -24.386  1.00 91.44           C  
ATOM    928  HA  THR A  56      21.075 -10.833 -23.411  1.00 91.44           H  
ATOM    929  C   THR A  56      19.375 -11.766 -24.306  1.00 91.44           C  
ATOM    930  CB  THR A  56      20.156  -9.416 -24.719  1.00 91.44           C  
ATOM    931  HB  THR A  56      19.584  -9.421 -25.647  1.00 91.44           H  
ATOM    932  O   THR A  56      18.768 -12.115 -25.319  1.00 91.44           O  
ATOM    933  CG2 THR A  56      19.306  -8.785 -23.618  1.00 91.44           C  
ATOM    934 HG21 THR A  56      18.365  -9.324 -23.511  1.00 91.44           H  
ATOM    935 HG22 THR A  56      19.082  -7.751 -23.879  1.00 91.44           H  
ATOM    936 HG23 THR A  56      19.838  -8.805 -22.667  1.00 91.44           H  
ATOM    937  OG1 THR A  56      21.281  -8.590 -24.900  1.00 91.44           O  
ATOM    938  HG1 THR A  56      21.677  -8.427 -24.041  1.00 91.44           H  
ATOM    939  N   THR A  57      19.004 -12.148 -23.092  1.00 90.50           N  
ATOM    940  H   THR A  57      19.555 -11.863 -22.295  1.00 90.50           H  
ATOM    941  CA  THR A  57      17.802 -12.931 -22.796  1.00 90.50           C  
ATOM    942  HA  THR A  57      17.419 -13.399 -23.702  1.00 90.50           H  
ATOM    943  C   THR A  57      16.727 -12.013 -22.231  1.00 90.50           C  
ATOM    944  CB  THR A  57      18.124 -14.035 -21.780  1.00 90.50           C  
ATOM    945  HB  THR A  57      17.198 -14.514 -21.462  1.00 90.50           H  
ATOM    946  O   THR A  57      16.984 -11.294 -21.272  1.00 90.50           O  
ATOM    947  CG2 THR A  57      19.068 -15.104 -22.343  1.00 90.50           C  
ATOM    948 HG21 THR A  57      19.884 -15.296 -21.646  1.00 90.50           H  
ATOM    949 HG22 THR A  57      18.514 -16.034 -22.469  1.00 90.50           H  
ATOM    950 HG23 THR A  57      19.496 -14.793 -23.296  1.00 90.50           H  
ATOM    951  OG1 THR A  57      18.756 -13.475 -20.654  1.00 90.50           O  
ATOM    952  HG1 THR A  57      18.203 -12.771 -20.308  1.00 90.50           H  
ATOM    953  N   LEU A  58      15.529 -12.047 -22.806  1.00 90.06           N  
ATOM    954  H   LEU A  58      15.400 -12.635 -23.617  1.00 90.06           H  
ATOM    955  CA  LEU A  58      14.401 -11.210 -22.406  1.00 90.06           C  
ATOM    956  HA  LEU A  58      14.681 -10.593 -21.552  1.00 90.06           H  
ATOM    957  C   LEU A  58      13.226 -12.086 -21.980  1.00 90.06           C  
ATOM    958  CB  LEU A  58      14.006 -10.282 -23.567  1.00 90.06           C  
ATOM    959  HB2 LEU A  58      13.680 -10.903 -24.401  1.00 90.06           H  
ATOM    960  HB3 LEU A  58      13.160  -9.670 -23.253  1.00 90.06           H  
ATOM    961  O   LEU A  58      12.818 -12.993 -22.716  1.00 90.06           O  
ATOM    962  CG  LEU A  58      15.134  -9.361 -24.060  1.00 90.06           C  
ATOM    963  HG  LEU A  58      16.008  -9.952 -24.332  1.00 90.06           H  
ATOM    964  CD1 LEU A  58      14.673  -8.622 -25.311  1.00 90.06           C  
ATOM    965 HD11 LEU A  58      15.502  -8.010 -25.667  1.00 90.06           H  
ATOM    966 HD12 LEU A  58      14.399  -9.339 -26.085  1.00 90.06           H  
ATOM    967 HD13 LEU A  58      13.821  -7.986 -25.073  1.00 90.06           H  
ATOM    968  CD2 LEU A  58      15.539  -8.324 -23.013  1.00 90.06           C  
ATOM    969 HD21 LEU A  58      16.299  -7.656 -23.420  1.00 90.06           H  
ATOM    970 HD22 LEU A  58      15.958  -8.817 -22.136  1.00 90.06           H  
ATOM    971 HD23 LEU A  58      14.675  -7.735 -22.707  1.00 90.06           H  
ATOM    972  N   SER A  59      12.657 -11.788 -20.814  1.00 85.81           N  
ATOM    973  H   SER A  59      13.026 -11.021 -20.270  1.00 85.81           H  
ATOM    974  CA  SER A  59      11.376 -12.355 -20.396  1.00 85.81           C  
ATOM    975  HA  SER A  59      11.421 -13.434 -20.540  1.00 85.81           H  
ATOM    976  C   SER A  59      10.230 -11.785 -21.256  1.00 85.81           C  
ATOM    977  CB  SER A  59      11.149 -12.089 -18.900  1.00 85.81           C  
ATOM    978  HB2 SER A  59      10.340 -12.719 -18.530  1.00 85.81           H  
ATOM    979  HB3 SER A  59      12.056 -12.325 -18.344  1.00 85.81           H  
ATOM    980  O   SER A  59      10.407 -10.775 -21.949  1.00 85.81           O  
ATOM    981  OG  SER A  59      10.804 -10.734 -18.710  1.00 85.81           O  
ATOM    982  HG  SER A  59      10.869 -10.511 -17.778  1.00 85.81           H  
ATOM    983  N   PRO A  60       9.031 -12.394 -21.248  1.00 86.12           N  
ATOM    984  CA  PRO A  60       7.883 -11.847 -21.967  1.00 86.12           C  
ATOM    985  HA  PRO A  60       8.142 -11.722 -23.019  1.00 86.12           H  
ATOM    986  C   PRO A  60       7.452 -10.488 -21.416  1.00 86.12           C  
ATOM    987  CB  PRO A  60       6.773 -12.893 -21.819  1.00 86.12           C  
ATOM    988  HB2 PRO A  60       6.096 -12.617 -21.011  1.00 86.12           H  
ATOM    989  HB3 PRO A  60       6.226 -13.005 -22.755  1.00 86.12           H  
ATOM    990  O   PRO A  60       6.982  -9.637 -22.164  1.00 86.12           O  
ATOM    991  CG  PRO A  60       7.513 -14.177 -21.437  1.00 86.12           C  
ATOM    992  HG2 PRO A  60       7.910 -14.660 -22.330  1.00 86.12           H  
ATOM    993  HG3 PRO A  60       6.881 -14.863 -20.873  1.00 86.12           H  
ATOM    994  CD  PRO A  60       8.654 -13.627 -20.585  1.00 86.12           C  
ATOM    995  HD2 PRO A  60       8.284 -13.401 -19.585  1.00 86.12           H  
ATOM    996  HD3 PRO A  60       9.486 -14.327 -20.508  1.00 86.12           H  
ATOM    997  N   GLU A  61       7.645 -10.284 -20.115  1.00 84.12           N  
ATOM    998  H   GLU A  61       8.091 -11.012 -19.576  1.00 84.12           H  
ATOM    999  CA  GLU A  61       7.434  -9.011 -19.437  1.00 84.12           C  
ATOM   1000  HA  GLU A  61       6.417  -8.663 -19.618  1.00 84.12           H  
ATOM   1001  C   GLU A  61       8.378  -7.941 -20.019  1.00 84.12           C  
ATOM   1002  CB  GLU A  61       7.574  -9.292 -17.929  1.00 84.12           C  
ATOM   1003  HB2 GLU A  61       8.568  -9.687 -17.722  1.00 84.12           H  
ATOM   1004  HB3 GLU A  61       6.861 -10.074 -17.669  1.00 84.12           H  
ATOM   1005  O   GLU A  61       7.899  -6.943 -20.551  1.00 84.12           O  
ATOM   1006  CG  GLU A  61       7.299  -8.101 -17.013  1.00 84.12           C  
ATOM   1007  HG2 GLU A  61       6.305  -7.711 -17.232  1.00 84.12           H  
ATOM   1008  HG3 GLU A  61       7.317  -8.441 -15.978  1.00 84.12           H  
ATOM   1009  CD  GLU A  61       8.364  -7.031 -17.216  1.00 84.12           C  
ATOM   1010  OE1 GLU A  61       7.959  -5.939 -17.648  1.00 84.12           O  
ATOM   1011  OE2 GLU A  61       9.566  -7.360 -17.090  1.00 84.12           O  
ATOM   1012  N   MET A  62       9.687  -8.208 -20.099  1.00 87.94           N  
ATOM   1013  H   MET A  62      10.041  -9.014 -19.604  1.00 87.94           H  
ATOM   1014  CA  MET A  62      10.657  -7.257 -20.660  1.00 87.94           C  
ATOM   1015  HA  MET A  62      10.629  -6.344 -20.065  1.00 87.94           H  
ATOM   1016  C   MET A  62      10.346  -6.881 -22.117  1.00 87.94           C  
ATOM   1017  CB  MET A  62      12.067  -7.852 -20.587  1.00 87.94           C  
ATOM   1018  HB2 MET A  62      12.746  -7.232 -21.173  1.00 87.94           H  
ATOM   1019  HB3 MET A  62      12.059  -8.853 -21.020  1.00 87.94           H  
ATOM   1020  O   MET A  62      10.500  -5.727 -22.512  1.00 87.94           O  
ATOM   1021  CG  MET A  62      12.613  -7.924 -19.161  1.00 87.94           C  
ATOM   1022  HG2 MET A  62      12.782  -6.909 -18.800  1.00 87.94           H  
ATOM   1023  HG3 MET A  62      11.880  -8.392 -18.504  1.00 87.94           H  
ATOM   1024  SD  MET A  62      14.167  -8.855 -19.070  1.00 87.94           S  
ATOM   1025  CE  MET A  62      14.588  -8.545 -17.331  1.00 87.94           C  
ATOM   1026  HE1 MET A  62      13.797  -8.924 -16.684  1.00 87.94           H  
ATOM   1027  HE2 MET A  62      15.523  -9.048 -17.084  1.00 87.94           H  
ATOM   1028  HE3 MET A  62      14.703  -7.474 -17.165  1.00 87.94           H  
ATOM   1029  N   VAL A  63       9.869  -7.830 -22.933  1.00 91.69           N  
ATOM   1030  H   VAL A  63       9.763  -8.761 -22.554  1.00 91.69           H  
ATOM   1031  CA  VAL A  63       9.422  -7.544 -24.310  1.00 91.69           C  
ATOM   1032  HA  VAL A  63      10.231  -7.041 -24.840  1.00 91.69           H  
ATOM   1033  C   VAL A  63       8.221  -6.589 -24.323  1.00 91.69           C  
ATOM   1034  CB  VAL A  63       9.085  -8.849 -25.060  1.00 91.69           C  
ATOM   1035  HB  VAL A  63       8.376  -9.425 -24.464  1.00 91.69           H  
ATOM   1036  O   VAL A  63       8.147  -5.709 -25.189  1.00 91.69           O  
ATOM   1037  CG1 VAL A  63       8.461  -8.599 -26.443  1.00 91.69           C  
ATOM   1038 HG11 VAL A  63       9.128  -7.990 -27.052  1.00 91.69           H  
ATOM   1039 HG12 VAL A  63       7.499  -8.098 -26.340  1.00 91.69           H  
ATOM   1040 HG13 VAL A  63       8.280  -9.557 -26.931  1.00 91.69           H  
ATOM   1041  CG2 VAL A  63      10.345  -9.699 -25.281  1.00 91.69           C  
ATOM   1042 HG21 VAL A  63      10.802  -9.949 -24.324  1.00 91.69           H  
ATOM   1043 HG22 VAL A  63      11.068  -9.150 -25.884  1.00 91.69           H  
ATOM   1044 HG23 VAL A  63      10.077 -10.626 -25.788  1.00 91.69           H  
ATOM   1045  N   LEU A  64       7.282  -6.741 -23.381  1.00 90.25           N  
ATOM   1046  H   LEU A  64       7.441  -7.423 -22.653  1.00 90.25           H  
ATOM   1047  CA  LEU A  64       6.153  -5.822 -23.219  1.00 90.25           C  
ATOM   1048  HA  LEU A  64       5.684  -5.667 -24.190  1.00 90.25           H  
ATOM   1049  C   LEU A  64       6.628  -4.445 -22.757  1.00 90.25           C  
ATOM   1050  CB  LEU A  64       5.110  -6.390 -22.236  1.00 90.25           C  
ATOM   1051  HB2 LEU A  64       4.380  -5.609 -22.020  1.00 90.25           H  
ATOM   1052  HB3 LEU A  64       5.601  -6.631 -21.293  1.00 90.25           H  
ATOM   1053  O   LEU A  64       6.243  -3.460 -23.377  1.00 90.25           O  
ATOM   1054  CG  LEU A  64       4.361  -7.632 -22.738  1.00 90.25           C  
ATOM   1055  HG  LEU A  64       5.063  -8.374 -23.118  1.00 90.25           H  
ATOM   1056  CD1 LEU A  64       3.549  -8.251 -21.598  1.00 90.25           C  
ATOM   1057 HD11 LEU A  64       4.230  -8.540 -20.798  1.00 90.25           H  
ATOM   1058 HD12 LEU A  64       3.034  -9.147 -21.944  1.00 90.25           H  
ATOM   1059 HD13 LEU A  64       2.833  -7.531 -21.202  1.00 90.25           H  
ATOM   1060  CD2 LEU A  64       3.383  -7.286 -23.865  1.00 90.25           C  
ATOM   1061 HD21 LEU A  64       2.653  -6.563 -23.501  1.00 90.25           H  
ATOM   1062 HD22 LEU A  64       2.901  -8.201 -24.209  1.00 90.25           H  
ATOM   1063 HD23 LEU A  64       3.938  -6.840 -24.691  1.00 90.25           H  
ATOM   1064  N   MET A  65       7.499  -4.377 -21.750  1.00 90.56           N  
ATOM   1065  H   MET A  65       7.744  -5.227 -21.263  1.00 90.56           H  
ATOM   1066  CA  MET A  65       8.059  -3.123 -21.245  1.00 90.56           C  
ATOM   1067  HA  MET A  65       7.240  -2.496 -20.894  1.00 90.56           H  
ATOM   1068  C   MET A  65       8.785  -2.344 -22.350  1.00 90.56           C  
ATOM   1069  CB  MET A  65       8.950  -3.443 -20.033  1.00 90.56           C  
ATOM   1070  HB2 MET A  65       9.706  -4.178 -20.309  1.00 90.56           H  
ATOM   1071  HB3 MET A  65       8.319  -3.889 -19.265  1.00 90.56           H  
ATOM   1072  O   MET A  65       8.468  -1.179 -22.588  1.00 90.56           O  
ATOM   1073  CG  MET A  65       9.627  -2.209 -19.424  1.00 90.56           C  
ATOM   1074  HG2 MET A  65       9.853  -2.430 -18.381  1.00 90.56           H  
ATOM   1075  HG3 MET A  65       8.923  -1.377 -19.436  1.00 90.56           H  
ATOM   1076  SD  MET A  65      11.173  -1.691 -20.228  1.00 90.56           S  
ATOM   1077  CE  MET A  65      12.268  -3.013 -19.637  1.00 90.56           C  
ATOM   1078  HE1 MET A  65      11.938  -3.977 -20.023  1.00 90.56           H  
ATOM   1079  HE2 MET A  65      13.286  -2.818 -19.975  1.00 90.56           H  
ATOM   1080  HE3 MET A  65      12.252  -3.035 -18.548  1.00 90.56           H  
ATOM   1081  N   ILE A  66       9.668  -2.992 -23.120  1.00 92.06           N  
ATOM   1082  H   ILE A  66       9.916  -3.937 -22.864  1.00 92.06           H  
ATOM   1083  CA  ILE A  66      10.376  -2.340 -24.235  1.00 92.06           C  
ATOM   1084  HA  ILE A  66      10.885  -1.458 -23.844  1.00 92.06           H  
ATOM   1085  C   ILE A  66       9.391  -1.860 -25.311  1.00 92.06           C  
ATOM   1086  CB  ILE A  66      11.437  -3.287 -24.841  1.00 92.06           C  
ATOM   1087  HB  ILE A  66      10.946  -4.212 -25.140  1.00 92.06           H  
ATOM   1088  O   ILE A  66       9.550  -0.769 -25.867  1.00 92.06           O  
ATOM   1089  CG1 ILE A  66      12.557  -3.618 -23.829  1.00 92.06           C  
ATOM   1090 HG12 ILE A  66      12.128  -3.820 -22.847  1.00 92.06           H  
ATOM   1091 HG13 ILE A  66      13.216  -2.757 -23.714  1.00 92.06           H  
ATOM   1092  CG2 ILE A  66      12.068  -2.634 -26.085  1.00 92.06           C  
ATOM   1093 HG21 ILE A  66      12.407  -1.627 -25.841  1.00 92.06           H  
ATOM   1094 HG22 ILE A  66      12.928  -3.215 -26.417  1.00 92.06           H  
ATOM   1095 HG23 ILE A  66      11.345  -2.588 -26.900  1.00 92.06           H  
ATOM   1096  CD1 ILE A  66      13.393  -4.845 -24.227  1.00 92.06           C  
ATOM   1097 HD11 ILE A  66      13.986  -4.642 -25.118  1.00 92.06           H  
ATOM   1098 HD12 ILE A  66      14.072  -5.093 -23.412  1.00 92.06           H  
ATOM   1099 HD13 ILE A  66      12.738  -5.698 -24.408  1.00 92.06           H  
ATOM   1100  N   SER A  67       8.364  -2.659 -25.614  1.00 92.88           N  
ATOM   1101  H   SER A  67       8.253  -3.512 -25.084  1.00 92.88           H  
ATOM   1102  CA  SER A  67       7.321  -2.265 -26.567  1.00 92.88           C  
ATOM   1103  HA  SER A  67       7.789  -2.017 -27.520  1.00 92.88           H  
ATOM   1104  C   SER A  67       6.570  -1.021 -26.088  1.00 92.88           C  
ATOM   1105  CB  SER A  67       6.324  -3.399 -26.806  1.00 92.88           C  
ATOM   1106  HB2 SER A  67       5.559  -3.054 -27.502  1.00 92.88           H  
ATOM   1107  HB3 SER A  67       5.838  -3.673 -25.869  1.00 92.88           H  
ATOM   1108  O   SER A  67       6.420  -0.078 -26.866  1.00 92.88           O  
ATOM   1109  OG  SER A  67       6.966  -4.534 -27.356  1.00 92.88           O  
ATOM   1110  HG  SER A  67       7.476  -4.934 -26.648  1.00 92.88           H  
ATOM   1111  N   ASP A  68       6.167  -0.998 -24.816  1.00 90.94           N  
ATOM   1112  H   ASP A  68       6.327  -1.814 -24.243  1.00 90.94           H  
ATOM   1113  CA  ASP A  68       5.434   0.104 -24.191  1.00 90.94           C  
ATOM   1114  HA  ASP A  68       4.550   0.321 -24.790  1.00 90.94           H  
ATOM   1115  C   ASP A  68       6.288   1.385 -24.152  1.00 90.94           C  
ATOM   1116  CB  ASP A  68       4.962  -0.308 -22.775  1.00 90.94           C  
ATOM   1117  HB2 ASP A  68       4.642   0.594 -22.253  1.00 90.94           H  
ATOM   1118  HB3 ASP A  68       5.803  -0.725 -22.220  1.00 90.94           H  
ATOM   1119  O   ASP A  68       5.780   2.466 -24.455  1.00 90.94           O  
ATOM   1120  CG  ASP A  68       3.784  -1.308 -22.731  1.00 90.94           C  
ATOM   1121  OD1 ASP A  68       3.318  -1.777 -23.793  1.00 90.94           O  
ATOM   1122  OD2 ASP A  68       3.279  -1.606 -21.615  1.00 90.94           O  
ATOM   1123  N   VAL A  69       7.594   1.286 -23.870  1.00 92.56           N  
ATOM   1124  H   VAL A  69       7.938   0.385 -23.567  1.00 92.56           H  
ATOM   1125  CA  VAL A  69       8.535   2.424 -23.902  1.00 92.56           C  
ATOM   1126  HA  VAL A  69       8.157   3.209 -23.246  1.00 92.56           H  
ATOM   1127  C   VAL A  69       8.641   3.021 -25.303  1.00 92.56           C  
ATOM   1128  CB  VAL A  69       9.929   1.996 -23.392  1.00 92.56           C  
ATOM   1129  HB  VAL A  69      10.219   1.058 -23.866  1.00 92.56           H  
ATOM   1130  O   VAL A  69       8.504   4.234 -25.487  1.00 92.56           O  
ATOM   1131  CG1 VAL A  69      11.019   3.038 -23.680  1.00 92.56           C  
ATOM   1132 HG11 VAL A  69      11.939   2.763 -23.164  1.00 92.56           H  
ATOM   1133 HG12 VAL A  69      10.692   4.016 -23.326  1.00 92.56           H  
ATOM   1134 HG13 VAL A  69      11.233   3.087 -24.748  1.00 92.56           H  
ATOM   1135  CG2 VAL A  69       9.881   1.794 -21.879  1.00 92.56           C  
ATOM   1136 HG21 VAL A  69       9.619   2.736 -21.397  1.00 92.56           H  
ATOM   1137 HG22 VAL A  69       9.136   1.045 -21.611  1.00 92.56           H  
ATOM   1138 HG23 VAL A  69      10.850   1.455 -21.513  1.00 92.56           H  
ATOM   1139  N   VAL A  70       8.870   2.177 -26.312  1.00 93.06           N  
ATOM   1140  H   VAL A  70       8.943   1.193 -26.097  1.00 93.06           H  
ATOM   1141  CA  VAL A  70       9.037   2.630 -27.699  1.00 93.06           C  
ATOM   1142  HA  VAL A  70       9.790   3.418 -27.717  1.00 93.06           H  
ATOM   1143  C   VAL A  70       7.742   3.243 -28.236  1.00 93.06           C  
ATOM   1144  CB  VAL A  70       9.525   1.469 -28.580  1.00 93.06           C  
ATOM   1145  HB  VAL A  70       8.867   0.609 -28.454  1.00 93.06           H  
ATOM   1146  O   VAL A  70       7.790   4.267 -28.919  1.00 93.06           O  
ATOM   1147  CG1 VAL A  70       9.562   1.835 -30.069  1.00 93.06           C  
ATOM   1148 HG11 VAL A  70      10.123   2.760 -30.201  1.00 93.06           H  
ATOM   1149 HG12 VAL A  70      10.048   1.021 -30.607  1.00 93.06           H  
ATOM   1150 HG13 VAL A  70       8.543   1.976 -30.429  1.00 93.06           H  
ATOM   1151  CG2 VAL A  70      10.957   1.060 -28.207  1.00 93.06           C  
ATOM   1152 HG21 VAL A  70      11.022   0.841 -27.142  1.00 93.06           H  
ATOM   1153 HG22 VAL A  70      11.655   1.868 -28.426  1.00 93.06           H  
ATOM   1154 HG23 VAL A  70      11.248   0.157 -28.745  1.00 93.06           H  
ATOM   1155  N   GLU A  71       6.597   2.640 -27.919  1.00 92.19           N  
ATOM   1156  H   GLU A  71       6.626   1.808 -27.348  1.00 92.19           H  
ATOM   1157  CA  GLU A  71       5.277   3.159 -28.274  1.00 92.19           C  
ATOM   1158  HA  GLU A  71       5.242   3.339 -29.349  1.00 92.19           H  
ATOM   1159  C   GLU A  71       4.999   4.501 -27.585  1.00 92.19           C  
ATOM   1160  CB  GLU A  71       4.224   2.089 -27.938  1.00 92.19           C  
ATOM   1161  HB2 GLU A  71       4.482   1.182 -28.484  1.00 92.19           H  
ATOM   1162  HB3 GLU A  71       4.243   1.874 -26.869  1.00 92.19           H  
ATOM   1163  O   GLU A  71       4.654   5.473 -28.256  1.00 92.19           O  
ATOM   1164  CG  GLU A  71       2.810   2.523 -28.341  1.00 92.19           C  
ATOM   1165  HG2 GLU A  71       2.524   3.373 -27.722  1.00 92.19           H  
ATOM   1166  HG3 GLU A  71       2.831   2.852 -29.380  1.00 92.19           H  
ATOM   1167  CD  GLU A  71       1.740   1.425 -28.195  1.00 92.19           C  
ATOM   1168  OE1 GLU A  71       0.551   1.803 -28.287  1.00 92.19           O  
ATOM   1169  OE2 GLU A  71       2.084   0.221 -28.091  1.00 92.19           O  
ATOM   1170  N   SER A  72       5.233   4.598 -26.273  1.00 91.38           N  
ATOM   1171  H   SER A  72       5.515   3.766 -25.776  1.00 91.38           H  
ATOM   1172  CA  SER A  72       4.991   5.818 -25.489  1.00 91.38           C  
ATOM   1173  HA  SER A  72       3.939   6.091 -25.577  1.00 91.38           H  
ATOM   1174  C   SER A  72       5.821   6.996 -25.989  1.00 91.38           C  
ATOM   1175  CB  SER A  72       5.294   5.583 -24.007  1.00 91.38           C  
ATOM   1176  HB2 SER A  72       6.330   5.268 -23.880  1.00 91.38           H  
ATOM   1177  HB3 SER A  72       5.135   6.510 -23.456  1.00 91.38           H  
ATOM   1178  O   SER A  72       5.287   8.083 -26.205  1.00 91.38           O  
ATOM   1179  OG  SER A  72       4.432   4.593 -23.492  1.00 91.38           O  
ATOM   1180  HG  SER A  72       4.802   3.740 -23.730  1.00 91.38           H  
ATOM   1181  N   ARG A  73       7.114   6.780 -26.253  1.00 92.69           N  
ATOM   1182  H   ARG A  73       7.490   5.863 -26.057  1.00 92.69           H  
ATOM   1183  CA  ARG A  73       8.003   7.822 -26.789  1.00 92.69           C  
ATOM   1184  HA  ARG A  73       7.951   8.708 -26.156  1.00 92.69           H  
ATOM   1185  C   ARG A  73       7.592   8.268 -28.185  1.00 92.69           C  
ATOM   1186  CB  ARG A  73       9.439   7.300 -26.815  1.00 92.69           C  
ATOM   1187  HB2 ARG A  73       9.460   6.329 -27.309  1.00 92.69           H  
ATOM   1188  HB3 ARG A  73      10.054   7.992 -27.390  1.00 92.69           H  
ATOM   1189  O   ARG A  73       7.614   9.462 -28.480  1.00 92.69           O  
ATOM   1190  CG  ARG A  73      10.037   7.182 -25.409  1.00 92.69           C  
ATOM   1191  HG2 ARG A  73      10.129   8.173 -24.966  1.00 92.69           H  
ATOM   1192  HG3 ARG A  73       9.420   6.552 -24.768  1.00 92.69           H  
ATOM   1193  CD  ARG A  73      11.422   6.564 -25.557  1.00 92.69           C  
ATOM   1194  HD2 ARG A  73      11.323   5.569 -25.990  1.00 92.69           H  
ATOM   1195  HD3 ARG A  73      12.005   7.191 -26.231  1.00 92.69           H  
ATOM   1196  NE  ARG A  73      12.113   6.453 -24.270  1.00 92.69           N  
ATOM   1197  HE  ARG A  73      11.565   6.390 -23.424  1.00 92.69           H  
ATOM   1198  NH1 ARG A  73      14.199   6.259 -25.129  1.00 92.69           N  
ATOM   1199 HH11 ARG A  73      13.858   6.427 -26.065  1.00 92.69           H  
ATOM   1200 HH12 ARG A  73      15.194   6.212 -24.962  1.00 92.69           H  
ATOM   1201  NH2 ARG A  73      13.938   6.159 -22.929  1.00 92.69           N  
ATOM   1202 HH21 ARG A  73      13.357   6.174 -22.103  1.00 92.69           H  
ATOM   1203 HH22 ARG A  73      14.944   6.081 -22.873  1.00 92.69           H  
ATOM   1204  CZ  ARG A  73      13.408   6.291 -24.104  1.00 92.69           C  
ATOM   1205  N   GLN A  74       7.198   7.329 -29.046  1.00 90.88           N  
ATOM   1206  H   GLN A  74       7.181   6.365 -28.748  1.00 90.88           H  
ATOM   1207  CA  GLN A  74       6.732   7.672 -30.383  1.00 90.88           C  
ATOM   1208  HA  GLN A  74       7.472   8.335 -30.832  1.00 90.88           H  
ATOM   1209  C   GLN A  74       5.412   8.448 -30.328  1.00 90.88           C  
ATOM   1210  CB  GLN A  74       6.649   6.407 -31.250  1.00 90.88           C  
ATOM   1211  HB2 GLN A  74       7.633   5.939 -31.267  1.00 90.88           H  
ATOM   1212  HB3 GLN A  74       5.929   5.703 -30.832  1.00 90.88           H  
ATOM   1213  O   GLN A  74       5.289   9.469 -31.004  1.00 90.88           O  
ATOM   1214  CG  GLN A  74       6.235   6.784 -32.679  1.00 90.88           C  
ATOM   1215  HG2 GLN A  74       6.801   7.664 -32.984  1.00 90.88           H  
ATOM   1216  HG3 GLN A  74       5.174   7.033 -32.682  1.00 90.88           H  
ATOM   1217  CD  GLN A  74       6.485   5.707 -33.726  1.00 90.88           C  
ATOM   1218  NE2 GLN A  74       5.826   5.795 -34.862  1.00 90.88           N  
ATOM   1219 HE21 GLN A  74       5.088   6.476 -34.973  1.00 90.88           H  
ATOM   1220 HE22 GLN A  74       6.012   5.085 -35.556  1.00 90.88           H  
ATOM   1221  OE1 GLN A  74       7.316   4.821 -33.602  1.00 90.88           O  
ATOM   1222  N   ASN A  75       4.452   8.013 -29.512  1.00 90.62           N  
ATOM   1223  H   ASN A  75       4.598   7.152 -29.005  1.00 90.62           H  
ATOM   1224  CA  ASN A  75       3.177   8.705 -29.329  1.00 90.62           C  
ATOM   1225  HA  ASN A  75       2.682   8.809 -30.294  1.00 90.62           H  
ATOM   1226  C   ASN A  75       3.387  10.121 -28.786  1.00 90.62           C  
ATOM   1227  CB  ASN A  75       2.282   7.867 -28.400  1.00 90.62           C  
ATOM   1228  HB2 ASN A  75       1.428   8.468 -28.087  1.00 90.62           H  
ATOM   1229  HB3 ASN A  75       2.839   7.578 -27.508  1.00 90.62           H  
ATOM   1230  O   ASN A  75       2.821  11.068 -29.330  1.00 90.62           O  
ATOM   1231  CG  ASN A  75       1.733   6.621 -29.074  1.00 90.62           C  
ATOM   1232  ND2 ASN A  75       1.210   5.695 -28.305  1.00 90.62           N  
ATOM   1233 HD21 ASN A  75       0.911   4.837 -28.747  1.00 90.62           H  
ATOM   1234 HD22 ASN A  75       1.260   5.766 -27.299  1.00 90.62           H  
ATOM   1235  OD1 ASN A  75       1.738   6.484 -30.287  1.00 90.62           O  
ATOM   1236  N   LEU A  76       4.264  10.276 -27.789  1.00 91.00           N  
ATOM   1237  H   LEU A  76       4.664   9.453 -27.362  1.00 91.00           H  
ATOM   1238  CA  LEU A  76       4.632  11.577 -27.241  1.00 91.00           C  
ATOM   1239  HA  LEU A  76       3.726  12.056 -26.873  1.00 91.00           H  
ATOM   1240  C   LEU A  76       5.238  12.489 -28.314  1.00 91.00           C  
ATOM   1241  CB  LEU A  76       5.597  11.358 -26.064  1.00 91.00           C  
ATOM   1242  HB2 LEU A  76       5.113  10.723 -25.322  1.00 91.00           H  
ATOM   1243  HB3 LEU A  76       6.487  10.840 -26.423  1.00 91.00           H  
ATOM   1244  O   LEU A  76       4.814  13.634 -28.455  1.00 91.00           O  
ATOM   1245  CG  LEU A  76       6.031  12.667 -25.386  1.00 91.00           C  
ATOM   1246  HG  LEU A  76       6.528  13.300 -26.122  1.00 91.00           H  
ATOM   1247  CD1 LEU A  76       4.844  13.411 -24.770  1.00 91.00           C  
ATOM   1248 HD11 LEU A  76       4.280  12.746 -24.118  1.00 91.00           H  
ATOM   1249 HD12 LEU A  76       4.189  13.799 -25.551  1.00 91.00           H  
ATOM   1250 HD13 LEU A  76       5.196  14.253 -24.174  1.00 91.00           H  
ATOM   1251  CD2 LEU A  76       7.032  12.375 -24.280  1.00 91.00           C  
ATOM   1252 HD21 LEU A  76       6.548  11.780 -23.506  1.00 91.00           H  
ATOM   1253 HD22 LEU A  76       7.359  13.310 -23.824  1.00 91.00           H  
ATOM   1254 HD23 LEU A  76       7.899  11.847 -24.677  1.00 91.00           H  
ATOM   1255  N   TYR A  77       6.175  11.979 -29.120  1.00 90.38           N  
ATOM   1256  H   TYR A  77       6.510  11.044 -28.938  1.00 90.38           H  
ATOM   1257  CA  TYR A  77       6.781  12.753 -30.205  1.00 90.38           C  
ATOM   1258  HA  TYR A  77       7.278  13.622 -29.774  1.00 90.38           H  
ATOM   1259  C   TYR A  77       5.733  13.269 -31.200  1.00 90.38           C  
ATOM   1260  CB  TYR A  77       7.831  11.899 -30.926  1.00 90.38           C  
ATOM   1261  HB2 TYR A  77       8.557  11.544 -30.195  1.00 90.38           H  
ATOM   1262  HB3 TYR A  77       7.354  11.022 -31.364  1.00 90.38           H  
ATOM   1263  O   TYR A  77       5.763  14.442 -31.575  1.00 90.38           O  
ATOM   1264  CG  TYR A  77       8.565  12.652 -32.019  1.00 90.38           C  
ATOM   1265  CD1 TYR A  77       8.053  12.697 -33.333  1.00 90.38           C  
ATOM   1266  HD1 TYR A  77       7.131  12.189 -33.572  1.00 90.38           H  
ATOM   1267  CD2 TYR A  77       9.757  13.332 -31.708  1.00 90.38           C  
ATOM   1268  HD2 TYR A  77      10.145  13.299 -30.700  1.00 90.38           H  
ATOM   1269  CE1 TYR A  77       8.725  13.435 -34.327  1.00 90.38           C  
ATOM   1270  HE1 TYR A  77       8.328  13.490 -35.330  1.00 90.38           H  
ATOM   1271  CE2 TYR A  77      10.456  14.031 -32.708  1.00 90.38           C  
ATOM   1272  HE2 TYR A  77      11.389  14.516 -32.465  1.00 90.38           H  
ATOM   1273  OH  TYR A  77      10.614  14.789 -34.968  1.00 90.38           O  
ATOM   1274  HH  TYR A  77      11.544  14.849 -34.737  1.00 90.38           H  
ATOM   1275  CZ  TYR A  77       9.934  14.093 -34.017  1.00 90.38           C  
ATOM   1276  N   HIS A  78       4.791  12.413 -31.614  1.00 90.69           N  
ATOM   1277  H   HIS A  78       4.786  11.479 -31.231  1.00 90.69           H  
ATOM   1278  CA  HIS A  78       3.723  12.812 -32.534  1.00 90.69           C  
ATOM   1279  HA  HIS A  78       4.170  13.299 -33.401  1.00 90.69           H  
ATOM   1280  C   HIS A  78       2.789  13.834 -31.886  1.00 90.69           C  
ATOM   1281  CB  HIS A  78       2.937  11.589 -33.024  1.00 90.69           C  
ATOM   1282  HB2 HIS A  78       2.631  10.982 -32.172  1.00 90.69           H  
ATOM   1283  HB3 HIS A  78       2.034  11.933 -33.528  1.00 90.69           H  
ATOM   1284  O   HIS A  78       2.503  14.857 -32.500  1.00 90.69           O  
ATOM   1285  CG  HIS A  78       3.714  10.735 -33.991  1.00 90.69           C  
ATOM   1286  CD2 HIS A  78       3.663  10.775 -35.358  1.00 90.69           C  
ATOM   1287  HD2 HIS A  78       3.032  11.421 -35.949  1.00 90.69           H  
ATOM   1288  ND1 HIS A  78       4.654   9.796 -33.656  1.00 90.69           N  
ATOM   1289  HD1 HIS A  78       4.938   9.578 -32.711  1.00 90.69           H  
ATOM   1290  CE1 HIS A  78       5.174   9.295 -34.784  1.00 90.69           C  
ATOM   1291  HE1 HIS A  78       5.983   8.582 -34.840  1.00 90.69           H  
ATOM   1292  NE2 HIS A  78       4.591   9.850 -35.854  1.00 90.69           N  
ATOM   1293  N   TYR A  79       2.364  13.596 -30.644  1.00 90.31           N  
ATOM   1294  H   TYR A  79       2.652  12.745 -30.182  1.00 90.31           H  
ATOM   1295  CA  TYR A  79       1.497  14.509 -29.902  1.00 90.31           C  
ATOM   1296  HA  TYR A  79       0.555  14.621 -30.439  1.00 90.31           H  
ATOM   1297  C   TYR A  79       2.111  15.910 -29.773  1.00 90.31           C  
ATOM   1298  CB  TYR A  79       1.200  13.902 -28.527  1.00 90.31           C  
ATOM   1299  HB2 TYR A  79       0.642  12.975 -28.660  1.00 90.31           H  
ATOM   1300  HB3 TYR A  79       2.138  13.652 -28.031  1.00 90.31           H  
ATOM   1301  O   TYR A  79       1.476  16.896 -30.144  1.00 90.31           O  
ATOM   1302  CG  TYR A  79       0.405  14.827 -27.632  1.00 90.31           C  
ATOM   1303  CD1 TYR A  79       1.045  15.518 -26.584  1.00 90.31           C  
ATOM   1304  HD1 TYR A  79       2.098  15.371 -26.394  1.00 90.31           H  
ATOM   1305  CD2 TYR A  79      -0.967  15.027 -27.875  1.00 90.31           C  
ATOM   1306  HD2 TYR A  79      -1.457  14.507 -28.685  1.00 90.31           H  
ATOM   1307  CE1 TYR A  79       0.311  16.399 -25.767  1.00 90.31           C  
ATOM   1308  HE1 TYR A  79       0.794  16.912 -24.949  1.00 90.31           H  
ATOM   1309  CE2 TYR A  79      -1.701  15.914 -27.065  1.00 90.31           C  
ATOM   1310  HE2 TYR A  79      -2.754  16.084 -27.238  1.00 90.31           H  
ATOM   1311  OH  TYR A  79      -1.785  17.432 -25.214  1.00 90.31           O  
ATOM   1312  HH  TYR A  79      -1.240  17.816 -24.523  1.00 90.31           H  
ATOM   1313  CZ  TYR A  79      -1.065  16.599 -26.008  1.00 90.31           C  
ATOM   1314  N   ILE A  80       3.378  15.996 -29.354  1.00 90.88           N  
ATOM   1315  H   ILE A  80       3.848  15.148 -29.070  1.00 90.88           H  
ATOM   1316  CA  ILE A  80       4.084  17.274 -29.186  1.00 90.88           C  
ATOM   1317  HA  ILE A  80       3.498  17.902 -28.514  1.00 90.88           H  
ATOM   1318  C   ILE A  80       4.211  18.035 -30.515  1.00 90.88           C  
ATOM   1319  CB  ILE A  80       5.466  17.030 -28.540  1.00 90.88           C  
ATOM   1320  HB  ILE A  80       5.987  16.267 -29.118  1.00 90.88           H  
ATOM   1321  O   ILE A  80       4.160  19.265 -30.538  1.00 90.88           O  
ATOM   1322  CG1 ILE A  80       5.323  16.549 -27.080  1.00 90.88           C  
ATOM   1323 HG12 ILE A  80       4.973  17.370 -26.454  1.00 90.88           H  
ATOM   1324 HG13 ILE A  80       4.583  15.752 -27.019  1.00 90.88           H  
ATOM   1325  CG2 ILE A  80       6.309  18.314 -28.561  1.00 90.88           C  
ATOM   1326 HG21 ILE A  80       7.265  18.161 -28.059  1.00 90.88           H  
ATOM   1327 HG22 ILE A  80       6.528  18.619 -29.585  1.00 90.88           H  
ATOM   1328 HG23 ILE A  80       5.774  19.112 -28.046  1.00 90.88           H  
ATOM   1329  CD1 ILE A  80       6.644  16.011 -26.517  1.00 90.88           C  
ATOM   1330 HD11 ILE A  80       7.031  15.226 -27.166  1.00 90.88           H  
ATOM   1331 HD12 ILE A  80       7.390  16.801 -26.437  1.00 90.88           H  
ATOM   1332 HD13 ILE A  80       6.472  15.613 -25.517  1.00 90.88           H  
ATOM   1333  N   CYS A  81       4.373  17.320 -31.632  1.00 90.12           N  
ATOM   1334  H   CYS A  81       4.405  16.313 -31.560  1.00 90.12           H  
ATOM   1335  CA  CYS A  81       4.447  17.940 -32.956  1.00 90.12           C  
ATOM   1336  HA  CYS A  81       5.083  18.823 -32.898  1.00 90.12           H  
ATOM   1337  C   CYS A  81       3.085  18.429 -33.476  1.00 90.12           C  
ATOM   1338  CB  CYS A  81       5.073  16.953 -33.953  1.00 90.12           C  
ATOM   1339  HB2 CYS A  81       5.010  17.385 -34.951  1.00 90.12           H  
ATOM   1340  HB3 CYS A  81       4.513  16.018 -33.942  1.00 90.12           H  
ATOM   1341  O   CYS A  81       3.058  19.272 -34.371  1.00 90.12           O  
ATOM   1342  SG  CYS A  81       6.821  16.635 -33.558  1.00 90.12           S  
ATOM   1343  HG  CYS A  81       6.564  15.826 -32.526  1.00 90.12           H  
ATOM   1344  N   LEU A  82       1.973  17.892 -32.965  1.00 92.94           N  
ATOM   1345  H   LEU A  82       2.066  17.210 -32.225  1.00 92.94           H  
ATOM   1346  CA  LEU A  82       0.621  18.229 -33.418  1.00 92.94           C  
ATOM   1347  HA  LEU A  82       0.663  18.585 -34.447  1.00 92.94           H  
ATOM   1348  C   LEU A  82      -0.011  19.368 -32.611  1.00 92.94           C  
ATOM   1349  CB  LEU A  82      -0.254  16.964 -33.362  1.00 92.94           C  
ATOM   1350  HB2 LEU A  82      -0.164  16.528 -32.367  1.00 92.94           H  
ATOM   1351  HB3 LEU A  82      -1.296  17.253 -33.501  1.00 92.94           H  
ATOM   1352  O   LEU A  82      -0.795  20.136 -33.167  1.00 92.94           O  
ATOM   1353  CG  LEU A  82       0.098  15.897 -34.416  1.00 92.94           C  
ATOM   1354  HG  LEU A  82       1.164  15.672 -34.387  1.00 92.94           H  
ATOM   1355  CD1 LEU A  82      -0.682  14.615 -34.121  1.00 92.94           C  
ATOM   1356 HD11 LEU A  82      -0.423  13.848 -34.851  1.00 92.94           H  
ATOM   1357 HD12 LEU A  82      -1.754  14.811 -34.158  1.00 92.94           H  
ATOM   1358 HD13 LEU A  82      -0.416  14.254 -33.127  1.00 92.94           H  
ATOM   1359  CD2 LEU A  82      -0.236  16.346 -35.840  1.00 92.94           C  
ATOM   1360 HD21 LEU A  82      -0.027  15.536 -36.539  1.00 92.94           H  
ATOM   1361 HD22 LEU A  82      -1.288  16.624 -35.906  1.00 92.94           H  
ATOM   1362 HD23 LEU A  82       0.381  17.202 -36.113  1.00 92.94           H  
ATOM   1363  N   ASP A  83       0.313  19.489 -31.324  1.00 91.69           N  
ATOM   1364  H   ASP A  83       0.932  18.807 -30.910  1.00 91.69           H  
ATOM   1365  CA  ASP A  83      -0.241  20.527 -30.455  1.00 91.69           C  
ATOM   1366  HA  ASP A  83      -1.124  20.953 -30.931  1.00 91.69           H  
ATOM   1367  C   ASP A  83       0.756  21.676 -30.244  1.00 91.69           C  
ATOM   1368  CB  ASP A  83      -0.741  19.897 -29.150  1.00 91.69           C  
ATOM   1369  HB2 ASP A  83       0.092  19.428 -28.628  1.00 91.69           H  
ATOM   1370  HB3 ASP A  83      -1.443  19.104 -29.407  1.00 91.69           H  
ATOM   1371  O   ASP A  83       1.737  21.560 -29.506  1.00 91.69           O  
ATOM   1372  CG  ASP A  83      -1.469  20.896 -28.236  1.00 91.69           C  
ATOM   1373  OD1 ASP A  83      -1.411  22.131 -28.446  1.00 91.69           O  
ATOM   1374  OD2 ASP A  83      -2.203  20.454 -27.331  1.00 91.69           O  
ATOM   1375  N   CYS A  84       0.453  22.826 -30.855  1.00 90.12           N  
ATOM   1376  H   CYS A  84      -0.399  22.859 -31.397  1.00 90.12           H  
ATOM   1377  CA  CYS A  84       1.279  24.033 -30.805  1.00 90.12           C  
ATOM   1378  HA  CYS A  84       2.257  23.791 -31.222  1.00 90.12           H  
ATOM   1379  C   CYS A  84       1.532  24.566 -29.386  1.00 90.12           C  
ATOM   1380  CB  CYS A  84       0.634  25.114 -31.686  1.00 90.12           C  
ATOM   1381  HB2 CYS A  84       1.285  25.988 -31.695  1.00 90.12           H  
ATOM   1382  HB3 CYS A  84       0.542  24.736 -32.704  1.00 90.12           H  
ATOM   1383  O   CYS A  84       2.493  25.309 -29.186  1.00 90.12           O  
ATOM   1384  SG  CYS A  84      -1.008  25.595 -31.059  1.00 90.12           S  
ATOM   1385  HG  CYS A  84      -1.267  26.525 -31.983  1.00 90.12           H  
ATOM   1386  N   ARG A  85       0.698  24.191 -28.405  1.00 89.56           N  
ATOM   1387  H   ARG A  85      -0.039  23.540 -28.635  1.00 89.56           H  
ATOM   1388  CA  ARG A  85       0.847  24.604 -27.002  1.00 89.56           C  
ATOM   1389  HA  ARG A  85       1.085  25.667 -26.957  1.00 89.56           H  
ATOM   1390  C   ARG A  85       2.003  23.887 -26.313  1.00 89.56           C  
ATOM   1391  CB  ARG A  85      -0.457  24.339 -26.238  1.00 89.56           C  
ATOM   1392  HB2 ARG A  85      -0.661  23.268 -26.254  1.00 89.56           H  
ATOM   1393  HB3 ARG A  85      -0.323  24.636 -25.198  1.00 89.56           H  
ATOM   1394  O   ARG A  85       2.625  24.467 -25.439  1.00 89.56           O  
ATOM   1395  CG  ARG A  85      -1.645  25.119 -26.824  1.00 89.56           C  
ATOM   1396  HG2 ARG A  85      -1.721  24.956 -27.899  1.00 89.56           H  
ATOM   1397  HG3 ARG A  85      -1.488  26.183 -26.647  1.00 89.56           H  
ATOM   1398  CD  ARG A  85      -2.967  24.692 -26.184  1.00 89.56           C  
ATOM   1399  HD2 ARG A  85      -2.878  24.772 -25.101  1.00 89.56           H  
ATOM   1400  HD3 ARG A  85      -3.744  25.374 -26.531  1.00 89.56           H  
ATOM   1401  NE  ARG A  85      -3.328  23.311 -26.558  1.00 89.56           N  
ATOM   1402  HE  ARG A  85      -2.653  22.784 -27.093  1.00 89.56           H  
ATOM   1403  NH1 ARG A  85      -5.412  23.255 -25.602  1.00 89.56           N  
ATOM   1404 HH11 ARG A  85      -5.317  24.239 -25.399  1.00 89.56           H  
ATOM   1405 HH12 ARG A  85      -6.264  22.740 -25.429  1.00 89.56           H  
ATOM   1406  NH2 ARG A  85      -4.588  21.428 -26.574  1.00 89.56           N  
ATOM   1407 HH21 ARG A  85      -3.763  20.965 -26.930  1.00 89.56           H  
ATOM   1408 HH22 ARG A  85      -5.361  20.856 -26.267  1.00 89.56           H  
ATOM   1409  CZ  ARG A  85      -4.436  22.672 -26.247  1.00 89.56           C  
ATOM   1410  N   VAL A  86       2.301  22.652 -26.713  1.00 90.31           N  
ATOM   1411  H   VAL A  86       1.752  22.251 -27.459  1.00 90.31           H  
ATOM   1412  CA  VAL A  86       3.366  21.830 -26.111  1.00 90.31           C  
ATOM   1413  HA  VAL A  86       3.756  22.341 -25.230  1.00 90.31           H  
ATOM   1414  C   VAL A  86       4.567  21.648 -27.034  1.00 90.31           C  
ATOM   1415  CB  VAL A  86       2.833  20.474 -25.622  1.00 90.31           C  
ATOM   1416  HB  VAL A  86       3.670  19.880 -25.257  1.00 90.31           H  
ATOM   1417  O   VAL A  86       5.629  21.246 -26.571  1.00 90.31           O  
ATOM   1418  CG1 VAL A  86       1.838  20.659 -24.470  1.00 90.31           C  
ATOM   1419 HG11 VAL A  86       2.305  21.236 -23.672  1.00 90.31           H  
ATOM   1420 HG12 VAL A  86       1.556  19.687 -24.067  1.00 90.31           H  
ATOM   1421 HG13 VAL A  86       0.941  21.179 -24.807  1.00 90.31           H  
ATOM   1422  CG2 VAL A  86       2.138  19.703 -26.742  1.00 90.31           C  
ATOM   1423 HG21 VAL A  86       1.176  20.173 -26.950  1.00 90.31           H  
ATOM   1424 HG22 VAL A  86       2.743  19.708 -27.649  1.00 90.31           H  
ATOM   1425 HG23 VAL A  86       1.966  18.674 -26.428  1.00 90.31           H  
ATOM   1426  N   THR A  87       4.456  22.010 -28.318  1.00 91.88           N  
ATOM   1427  H   THR A  87       3.536  22.227 -28.674  1.00 91.88           H  
ATOM   1428  CA  THR A  87       5.578  22.007 -29.273  1.00 91.88           C  
ATOM   1429  HA  THR A  87       5.827  20.968 -29.490  1.00 91.88           H  
ATOM   1430  C   THR A  87       6.865  22.661 -28.745  1.00 91.88           C  
ATOM   1431  CB  THR A  87       5.178  22.671 -30.599  1.00 91.88           C  
ATOM   1432  HB  THR A  87       4.929  23.718 -30.428  1.00 91.88           H  
ATOM   1433  O   THR A  87       7.931  22.098 -29.004  1.00 91.88           O  
ATOM   1434  CG2 THR A  87       6.270  22.599 -31.666  1.00 91.88           C  
ATOM   1435 HG21 THR A  87       5.877  22.971 -32.612  1.00 91.88           H  
ATOM   1436 HG22 THR A  87       6.594  21.566 -31.794  1.00 91.88           H  
ATOM   1437 HG23 THR A  87       7.122  23.216 -31.379  1.00 91.88           H  
ATOM   1438  OG1 THR A  87       4.057  22.039 -31.163  1.00 91.88           O  
ATOM   1439  HG1 THR A  87       3.990  21.144 -30.822  1.00 91.88           H  
ATOM   1440  N   PRO A  88       6.835  23.777 -27.979  1.00 91.19           N  
ATOM   1441  CA  PRO A  88       8.056  24.363 -27.418  1.00 91.19           C  
ATOM   1442  HA  PRO A  88       8.700  24.678 -28.239  1.00 91.19           H  
ATOM   1443  C   PRO A  88       8.856  23.411 -26.515  1.00 91.19           C  
ATOM   1444  CB  PRO A  88       7.596  25.599 -26.638  1.00 91.19           C  
ATOM   1445  HB2 PRO A  88       8.339  26.397 -26.673  1.00 91.19           H  
ATOM   1446  HB3 PRO A  88       7.377  25.332 -25.604  1.00 91.19           H  
ATOM   1447  O   PRO A  88      10.071  23.551 -26.420  1.00 91.19           O  
ATOM   1448  CG  PRO A  88       6.300  26.000 -27.337  1.00 91.19           C  
ATOM   1449  HG2 PRO A  88       6.524  26.554 -28.249  1.00 91.19           H  
ATOM   1450  HG3 PRO A  88       5.645  26.575 -26.683  1.00 91.19           H  
ATOM   1451  CD  PRO A  88       5.697  24.646 -27.690  1.00 91.19           C  
ATOM   1452  HD2 PRO A  88       5.025  24.749 -28.542  1.00 91.19           H  
ATOM   1453  HD3 PRO A  88       5.153  24.267 -26.825  1.00 91.19           H  
ATOM   1454  N   LEU A  89       8.194  22.421 -25.903  1.00 92.50           N  
ATOM   1455  H   LEU A  89       7.204  22.322 -26.076  1.00 92.50           H  
ATOM   1456  CA  LEU A  89       8.803  21.456 -24.982  1.00 92.50           C  
ATOM   1457  HA  LEU A  89       9.514  21.980 -24.342  1.00 92.50           H  
ATOM   1458  C   LEU A  89       9.582  20.349 -25.698  1.00 92.50           C  
ATOM   1459  CB  LEU A  89       7.710  20.824 -24.093  1.00 92.50           C  
ATOM   1460  HB2 LEU A  89       7.112  20.142 -24.697  1.00 92.50           H  
ATOM   1461  HB3 LEU A  89       8.207  20.227 -23.328  1.00 92.50           H  
ATOM   1462  O   LEU A  89      10.314  19.602 -25.056  1.00 92.50           O  
ATOM   1463  CG  LEU A  89       6.761  21.811 -23.394  1.00 92.50           C  
ATOM   1464  HG  LEU A  89       6.149  22.322 -24.138  1.00 92.50           H  
ATOM   1465  CD1 LEU A  89       5.822  21.068 -22.449  1.00 92.50           C  
ATOM   1466 HD11 LEU A  89       6.395  20.568 -21.668  1.00 92.50           H  
ATOM   1467 HD12 LEU A  89       5.128  21.765 -21.979  1.00 92.50           H  
ATOM   1468 HD13 LEU A  89       5.250  20.322 -23.000  1.00 92.50           H  
ATOM   1469  CD2 LEU A  89       7.539  22.862 -22.616  1.00 92.50           C  
ATOM   1470 HD21 LEU A  89       8.268  22.388 -21.959  1.00 92.50           H  
ATOM   1471 HD22 LEU A  89       6.854  23.474 -22.029  1.00 92.50           H  
ATOM   1472 HD23 LEU A  89       8.060  23.513 -23.317  1.00 92.50           H  
ATOM   1473  N   LYS A  90       9.423  20.215 -27.021  1.00 92.00           N  
ATOM   1474  H   LYS A  90       8.833  20.892 -27.483  1.00 92.00           H  
ATOM   1475  CA  LYS A  90       9.934  19.082 -27.803  1.00 92.00           C  
ATOM   1476  HA  LYS A  90       9.414  18.177 -27.489  1.00 92.00           H  
ATOM   1477  C   LYS A  90      11.419  18.815 -27.581  1.00 92.00           C  
ATOM   1478  CB  LYS A  90       9.663  19.353 -29.288  1.00 92.00           C  
ATOM   1479  HB2 LYS A  90       8.602  19.549 -29.440  1.00 92.00           H  
ATOM   1480  HB3 LYS A  90      10.208  20.245 -29.595  1.00 92.00           H  
ATOM   1481  O   LYS A  90      11.793  17.696 -27.242  1.00 92.00           O  
ATOM   1482  CG  LYS A  90      10.091  18.172 -30.165  1.00 92.00           C  
ATOM   1483  HG2 LYS A  90       9.506  17.290 -29.907  1.00 92.00           H  
ATOM   1484  HG3 LYS A  90      11.150  17.957 -30.016  1.00 92.00           H  
ATOM   1485  CD  LYS A  90       9.876  18.527 -31.633  1.00 92.00           C  
ATOM   1486  HD2 LYS A  90      10.397  19.458 -31.859  1.00 92.00           H  
ATOM   1487  HD3 LYS A  90       8.810  18.646 -31.823  1.00 92.00           H  
ATOM   1488  CE  LYS A  90      10.455  17.407 -32.490  1.00 92.00           C  
ATOM   1489  HE2 LYS A  90      10.005  16.468 -32.167  1.00 92.00           H  
ATOM   1490  HE3 LYS A  90      11.530  17.364 -32.313  1.00 92.00           H  
ATOM   1491  NZ  LYS A  90      10.166  17.648 -33.920  1.00 92.00           N  
ATOM   1492  HZ1 LYS A  90      10.427  16.846 -34.476  1.00 92.00           H  
ATOM   1493  HZ2 LYS A  90       9.173  17.792 -34.039  1.00 92.00           H  
ATOM   1494  HZ3 LYS A  90      10.668  18.468 -34.229  1.00 92.00           H  
ATOM   1495  N   GLU A  91      12.253  19.822 -27.820  1.00 93.25           N  
ATOM   1496  H   GLU A  91      11.870  20.723 -28.067  1.00 93.25           H  
ATOM   1497  CA  GLU A  91      13.707  19.650 -27.771  1.00 93.25           C  
ATOM   1498  HA  GLU A  91      13.984  18.765 -28.344  1.00 93.25           H  
ATOM   1499  C   GLU A  91      14.193  19.393 -26.344  1.00 93.25           C  
ATOM   1500  CB  GLU A  91      14.411  20.869 -28.389  1.00 93.25           C  
ATOM   1501  HB2 GLU A  91      15.488  20.753 -28.264  1.00 93.25           H  
ATOM   1502  HB3 GLU A  91      14.106  21.770 -27.856  1.00 93.25           H  
ATOM   1503  O   GLU A  91      15.090  18.577 -26.145  1.00 93.25           O  
ATOM   1504  CG  GLU A  91      14.107  21.047 -29.888  1.00 93.25           C  
ATOM   1505  HG2 GLU A  91      13.060  21.330 -29.999  1.00 93.25           H  
ATOM   1506  HG3 GLU A  91      14.709  21.871 -30.270  1.00 93.25           H  
ATOM   1507  CD  GLU A  91      14.391  19.781 -30.720  1.00 93.25           C  
ATOM   1508  OE1 GLU A  91      13.535  19.439 -31.576  1.00 93.25           O  
ATOM   1509  OE2 GLU A  91      15.434  19.130 -30.482  1.00 93.25           O  
ATOM   1510  N   ASP A  92      13.538  20.003 -25.357  1.00 94.00           N  
ATOM   1511  H   ASP A  92      12.782  20.631 -25.590  1.00 94.00           H  
ATOM   1512  CA  ASP A  92      13.865  19.828 -23.945  1.00 94.00           C  
ATOM   1513  HA  ASP A  92      14.942  19.933 -23.810  1.00 94.00           H  
ATOM   1514  C   ASP A  92      13.468  18.435 -23.444  1.00 94.00           C  
ATOM   1515  CB  ASP A  92      13.175  20.919 -23.126  1.00 94.00           C  
ATOM   1516  HB2 ASP A  92      13.290  20.687 -22.067  1.00 94.00           H  
ATOM   1517  HB3 ASP A  92      12.108  20.907 -23.348  1.00 94.00           H  
ATOM   1518  O   ASP A  92      14.260  17.780 -22.778  1.00 94.00           O  
ATOM   1519  CG  ASP A  92      13.723  22.325 -23.385  1.00 94.00           C  
ATOM   1520  OD1 ASP A  92      14.811  22.528 -23.954  1.00 94.00           O  
ATOM   1521  OD2 ASP A  92      12.991  23.286 -23.072  1.00 94.00           O  
ATOM   1522  N   ILE A  93      12.299  17.916 -23.835  1.00 92.44           N  
ATOM   1523  H   ILE A  93      11.670  18.502 -24.364  1.00 92.44           H  
ATOM   1524  CA  ILE A  93      11.893  16.536 -23.522  1.00 92.44           C  
ATOM   1525  HA  ILE A  93      11.948  16.394 -22.443  1.00 92.44           H  
ATOM   1526  C   ILE A  93      12.870  15.533 -24.144  1.00 92.44           C  
ATOM   1527  CB  ILE A  93      10.432  16.294 -23.972  1.00 92.44           C  
ATOM   1528  HB  ILE A  93      10.306  16.695 -24.977  1.00 92.44           H  
ATOM   1529  O   ILE A  93      13.302  14.593 -23.479  1.00 92.44           O  
ATOM   1530  CG1 ILE A  93       9.482  17.044 -23.009  1.00 92.44           C  
ATOM   1531 HG12 ILE A  93       9.535  16.581 -22.024  1.00 92.44           H  
ATOM   1532 HG13 ILE A  93       9.817  18.077 -22.907  1.00 92.44           H  
ATOM   1533  CG2 ILE A  93      10.077  14.795 -24.010  1.00 92.44           C  
ATOM   1534 HG21 ILE A  93      10.177  14.359 -23.016  1.00 92.44           H  
ATOM   1535 HG22 ILE A  93      10.719  14.257 -24.708  1.00 92.44           H  
ATOM   1536 HG23 ILE A  93       9.053  14.670 -24.361  1.00 92.44           H  
ATOM   1537  CD1 ILE A  93       8.014  17.092 -23.442  1.00 92.44           C  
ATOM   1538 HD11 ILE A  93       7.451  17.679 -22.717  1.00 92.44           H  
ATOM   1539 HD12 ILE A  93       7.585  16.091 -23.477  1.00 92.44           H  
ATOM   1540 HD13 ILE A  93       7.938  17.580 -24.414  1.00 92.44           H  
ATOM   1541  N   LEU A  94      13.263  15.730 -25.408  1.00 93.00           N  
ATOM   1542  H   LEU A  94      12.896  16.531 -25.902  1.00 93.00           H  
ATOM   1543  CA  LEU A  94      14.262  14.876 -26.059  1.00 93.00           C  
ATOM   1544  HA  LEU A  94      13.956  13.834 -25.959  1.00 93.00           H  
ATOM   1545  C   LEU A  94      15.639  14.982 -25.392  1.00 93.00           C  
ATOM   1546  CB  LEU A  94      14.368  15.245 -27.548  1.00 93.00           C  
ATOM   1547  HB2 LEU A  94      14.554  16.316 -27.624  1.00 93.00           H  
ATOM   1548  HB3 LEU A  94      15.231  14.729 -27.970  1.00 93.00           H  
ATOM   1549  O   LEU A  94      16.383  14.001 -25.364  1.00 93.00           O  
ATOM   1550  CG  LEU A  94      13.133  14.892 -28.392  1.00 93.00           C  
ATOM   1551  HG  LEU A  94      12.240  15.358 -27.975  1.00 93.00           H  
ATOM   1552  CD1 LEU A  94      13.333  15.408 -29.819  1.00 93.00           C  
ATOM   1553 HD11 LEU A  94      12.435  15.215 -30.405  1.00 93.00           H  
ATOM   1554 HD12 LEU A  94      13.505  16.484 -29.792  1.00 93.00           H  
ATOM   1555 HD13 LEU A  94      14.193  14.922 -30.279  1.00 93.00           H  
ATOM   1556  CD2 LEU A  94      12.883  13.384 -28.465  1.00 93.00           C  
ATOM   1557 HD21 LEU A  94      12.601  13.011 -27.481  1.00 93.00           H  
ATOM   1558 HD22 LEU A  94      13.783  12.869 -28.803  1.00 93.00           H  
ATOM   1559 HD23 LEU A  94      12.062  13.176 -29.151  1.00 93.00           H  
ATOM   1560  N   LEU A  95      15.992  16.157 -24.871  1.00 94.75           N  
ATOM   1561  H   LEU A  95      15.359  16.939 -24.960  1.00 94.75           H  
ATOM   1562  CA  LEU A  95      17.214  16.358 -24.104  1.00 94.75           C  
ATOM   1563  HA  LEU A  95      18.042  15.938 -24.675  1.00 94.75           H  
ATOM   1564  C   LEU A  95      17.166  15.591 -22.782  1.00 94.75           C  
ATOM   1565  CB  LEU A  95      17.456  17.865 -23.933  1.00 94.75           C  
ATOM   1566  HB2 LEU A  95      17.444  18.330 -24.919  1.00 94.75           H  
ATOM   1567  HB3 LEU A  95      16.640  18.296 -23.353  1.00 94.75           H  
ATOM   1568  O   LEU A  95      18.077  14.808 -22.542  1.00 94.75           O  
ATOM   1569  CG  LEU A  95      18.774  18.235 -23.237  1.00 94.75           C  
ATOM   1570  HG  LEU A  95      18.759  17.883 -22.205  1.00 94.75           H  
ATOM   1571  CD1 LEU A  95      19.994  17.650 -23.954  1.00 94.75           C  
ATOM   1572 HD11 LEU A  95      20.899  18.034 -23.483  1.00 94.75           H  
ATOM   1573 HD12 LEU A  95      20.010  16.567 -23.836  1.00 94.75           H  
ATOM   1574 HD13 LEU A  95      19.992  17.930 -25.007  1.00 94.75           H  
ATOM   1575  CD2 LEU A  95      18.900  19.757 -23.247  1.00 94.75           C  
ATOM   1576 HD21 LEU A  95      18.069  20.200 -22.699  1.00 94.75           H  
ATOM   1577 HD22 LEU A  95      18.890  20.135 -24.270  1.00 94.75           H  
ATOM   1578 HD23 LEU A  95      19.834  20.056 -22.772  1.00 94.75           H  
ATOM   1579  N   VAL A  96      16.080  15.700 -22.008  1.00 94.50           N  
ATOM   1580  H   VAL A  96      15.371  16.370 -22.269  1.00 94.50           H  
ATOM   1581  CA  VAL A  96      15.893  14.926 -20.767  1.00 94.50           C  
ATOM   1582  HA  VAL A  96      16.692  15.185 -20.072  1.00 94.50           H  
ATOM   1583  C   VAL A  96      15.999  13.423 -21.034  1.00 94.50           C  
ATOM   1584  CB  VAL A  96      14.546  15.253 -20.092  1.00 94.50           C  
ATOM   1585  HB  VAL A  96      13.735  15.071 -20.797  1.00 94.50           H  
ATOM   1586  O   VAL A  96      16.719  12.734 -20.315  1.00 94.50           O  
ATOM   1587  CG1 VAL A  96      14.306  14.406 -18.837  1.00 94.50           C  
ATOM   1588 HG11 VAL A  96      13.335  14.641 -18.402  1.00 94.50           H  
ATOM   1589 HG12 VAL A  96      14.335  13.344 -19.082  1.00 94.50           H  
ATOM   1590 HG13 VAL A  96      15.084  14.603 -18.099  1.00 94.50           H  
ATOM   1591  CG2 VAL A  96      14.477  16.705 -19.619  1.00 94.50           C  
ATOM   1592 HG21 VAL A  96      13.478  16.907 -19.234  1.00 94.50           H  
ATOM   1593 HG22 VAL A  96      14.684  17.396 -20.437  1.00 94.50           H  
ATOM   1594 HG23 VAL A  96      15.211  16.881 -18.833  1.00 94.50           H  
ATOM   1595  N   ILE A  97      15.344  12.913 -22.090  1.00 94.69           N  
ATOM   1596  H   ILE A  97      14.748  13.534 -22.618  1.00 94.69           H  
ATOM   1597  CA  ILE A  97      15.449  11.499 -22.498  1.00 94.69           C  
ATOM   1598  HA  ILE A  97      15.053  10.857 -21.711  1.00 94.69           H  
ATOM   1599  C   ILE A  97      16.914  11.091 -22.662  1.00 94.69           C  
ATOM   1600  CB  ILE A  97      14.592  11.186 -23.741  1.00 94.69           C  
ATOM   1601  HB  ILE A  97      14.831  11.907 -24.522  1.00 94.69           H  
ATOM   1602  O   ILE A  97      17.349  10.134 -22.027  1.00 94.69           O  
ATOM   1603  CG1 ILE A  97      13.089  11.291 -23.386  1.00 94.69           C  
ATOM   1604 HG12 ILE A  97      12.805  10.469 -22.728  1.00 94.69           H  
ATOM   1605 HG13 ILE A  97      12.901  12.215 -22.841  1.00 94.69           H  
ATOM   1606  CG2 ILE A  97      14.887   9.766 -24.268  1.00 94.69           C  
ATOM   1607 HG21 ILE A  97      15.920   9.685 -24.608  1.00 94.69           H  
ATOM   1608 HG22 ILE A  97      14.251   9.526 -25.121  1.00 94.69           H  
ATOM   1609 HG23 ILE A  97      14.727   9.033 -23.478  1.00 94.69           H  
ATOM   1610  CD1 ILE A  97      12.183  11.283 -24.624  1.00 94.69           C  
ATOM   1611 HD11 ILE A  97      12.115  10.279 -25.043  1.00 94.69           H  
ATOM   1612 HD12 ILE A  97      12.576  11.970 -25.373  1.00 94.69           H  
ATOM   1613 HD13 ILE A  97      11.184  11.621 -24.349  1.00 94.69           H  
ATOM   1614  N   ARG A  98      17.677  11.842 -23.464  1.00 95.44           N  
ATOM   1615  H   ARG A  98      17.259  12.663 -23.878  1.00 95.44           H  
ATOM   1616  CA  ARG A  98      19.085  11.535 -23.751  1.00 95.44           C  
ATOM   1617  HA  ARG A  98      19.168  10.493 -24.059  1.00 95.44           H  
ATOM   1618  C   ARG A  98      19.997  11.678 -22.537  1.00 95.44           C  
ATOM   1619  CB  ARG A  98      19.599  12.445 -24.870  1.00 95.44           C  
ATOM   1620  HB2 ARG A  98      19.355  13.480 -24.630  1.00 95.44           H  
ATOM   1621  HB3 ARG A  98      20.684  12.354 -24.925  1.00 95.44           H  
ATOM   1622  O   ARG A  98      20.951  10.917 -22.425  1.00 95.44           O  
ATOM   1623  CG  ARG A  98      19.017  12.055 -26.233  1.00 95.44           C  
ATOM   1624  HG2 ARG A  98      19.298  11.024 -26.450  1.00 95.44           H  
ATOM   1625  HG3 ARG A  98      17.929  12.115 -26.216  1.00 95.44           H  
ATOM   1626  CD  ARG A  98      19.567  12.958 -27.344  1.00 95.44           C  
ATOM   1627  HD2 ARG A  98      20.656  12.922 -27.322  1.00 95.44           H  
ATOM   1628  HD3 ARG A  98      19.227  12.550 -28.295  1.00 95.44           H  
ATOM   1629  NE  ARG A  98      19.113  14.357 -27.182  1.00 95.44           N  
ATOM   1630  HE  ARG A  98      19.024  14.675 -26.228  1.00 95.44           H  
ATOM   1631  NH1 ARG A  98      18.688  14.855 -29.381  1.00 95.44           N  
ATOM   1632 HH11 ARG A  98      18.364  15.521 -30.068  1.00 95.44           H  
ATOM   1633 HH12 ARG A  98      19.035  13.941 -29.636  1.00 95.44           H  
ATOM   1634  NH2 ARG A  98      18.273  16.380 -27.814  1.00 95.44           N  
ATOM   1635 HH21 ARG A  98      18.205  16.658 -26.846  1.00 95.44           H  
ATOM   1636 HH22 ARG A  98      17.893  17.005 -28.511  1.00 95.44           H  
ATOM   1637  CZ  ARG A  98      18.700  15.188 -28.121  1.00 95.44           C  
ATOM   1638  N   THR A  99      19.752  12.646 -21.657  1.00 96.25           N  
ATOM   1639  H   THR A  99      19.016  13.313 -21.845  1.00 96.25           H  
ATOM   1640  CA  THR A  99      20.569  12.840 -20.451  1.00 96.25           C  
ATOM   1641  HA  THR A  99      21.623  12.851 -20.727  1.00 96.25           H  
ATOM   1642  C   THR A  99      20.377  11.676 -19.489  1.00 96.25           C  
ATOM   1643  CB  THR A  99      20.271  14.183 -19.775  1.00 96.25           C  
ATOM   1644  HB  THR A  99      19.237  14.210 -19.431  1.00 96.25           H  
ATOM   1645  O   THR A  99      21.348  11.063 -19.068  1.00 96.25           O  
ATOM   1646  CG2 THR A  99      21.209  14.470 -18.605  1.00 96.25           C  
ATOM   1647 HG21 THR A  99      20.950  15.421 -18.138  1.00 96.25           H  
ATOM   1648 HG22 THR A  99      22.244  14.507 -18.945  1.00 96.25           H  
ATOM   1649 HG23 THR A  99      21.125  13.688 -17.851  1.00 96.25           H  
ATOM   1650  OG1 THR A  99      20.490  15.221 -20.701  1.00 96.25           O  
ATOM   1651  HG1 THR A  99      20.920  15.923 -20.207  1.00 96.25           H  
ATOM   1652  N   ILE A 100      19.132  11.284 -19.220  1.00 95.31           N  
ATOM   1653  H   ILE A 100      18.359  11.798 -19.618  1.00 95.31           H  
ATOM   1654  CA  ILE A 100      18.841  10.175 -18.301  1.00 95.31           C  
ATOM   1655  HA  ILE A 100      19.429  10.312 -17.393  1.00 95.31           H  
ATOM   1656  C   ILE A 100      19.270   8.827 -18.888  1.00 95.31           C  
ATOM   1657  CB  ILE A 100      17.352  10.221 -17.917  1.00 95.31           C  
ATOM   1658  HB  ILE A 100      16.772  10.239 -18.840  1.00 95.31           H  
ATOM   1659  O   ILE A 100      19.711   7.948 -18.155  1.00 95.31           O  
ATOM   1660  CG1 ILE A 100      17.113  11.537 -17.143  1.00 95.31           C  
ATOM   1661 HG12 ILE A 100      17.310  12.391 -17.791  1.00 95.31           H  
ATOM   1662 HG13 ILE A 100      17.814  11.586 -16.309  1.00 95.31           H  
ATOM   1663  CG2 ILE A 100      16.907   8.998 -17.099  1.00 95.31           C  
ATOM   1664 HG21 ILE A 100      17.428   8.972 -16.142  1.00 95.31           H  
ATOM   1665 HG22 ILE A 100      17.106   8.072 -17.638  1.00 95.31           H  
ATOM   1666 HG23 ILE A 100      15.833   9.045 -16.921  1.00 95.31           H  
ATOM   1667  CD1 ILE A 100      15.716  11.720 -16.574  1.00 95.31           C  
ATOM   1668 HD11 ILE A 100      14.961  11.525 -17.335  1.00 95.31           H  
ATOM   1669 HD12 ILE A 100      15.599  11.044 -15.727  1.00 95.31           H  
ATOM   1670 HD13 ILE A 100      15.609  12.749 -16.231  1.00 95.31           H  
ATOM   1671  N   GLU A 101      19.218   8.656 -20.212  1.00 94.69           N  
ATOM   1672  H   GLU A 101      18.839   9.395 -20.786  1.00 94.69           H  
ATOM   1673  CA  GLU A 101      19.735   7.450 -20.871  1.00 94.69           C  
ATOM   1674  HA  GLU A 101      19.205   6.584 -20.475  1.00 94.69           H  
ATOM   1675  C   GLU A 101      21.223   7.191 -20.615  1.00 94.69           C  
ATOM   1676  CB  GLU A 101      19.466   7.509 -22.378  1.00 94.69           C  
ATOM   1677  HB2 GLU A 101      19.629   8.522 -22.745  1.00 94.69           H  
ATOM   1678  HB3 GLU A 101      20.146   6.835 -22.898  1.00 94.69           H  
ATOM   1679  O   GLU A 101      21.639   6.035 -20.650  1.00 94.69           O  
ATOM   1680  CG  GLU A 101      18.036   7.048 -22.662  1.00 94.69           C  
ATOM   1681  HG2 GLU A 101      17.931   6.026 -22.299  1.00 94.69           H  
ATOM   1682  HG3 GLU A 101      17.319   7.653 -22.106  1.00 94.69           H  
ATOM   1683  CD  GLU A 101      17.678   7.075 -24.148  1.00 94.69           C  
ATOM   1684  OE1 GLU A 101      16.747   6.312 -24.489  1.00 94.69           O  
ATOM   1685  OE2 GLU A 101      18.244   7.859 -24.943  1.00 94.69           O  
ATOM   1686  N   GLN A 102      22.011   8.227 -20.309  1.00 95.69           N  
ATOM   1687  H   GLN A 102      21.605   9.149 -20.234  1.00 95.69           H  
ATOM   1688  CA  GLN A 102      23.425   8.068 -19.958  1.00 95.69           C  
ATOM   1689  HA  GLN A 102      23.904   7.442 -20.711  1.00 95.69           H  
ATOM   1690  C   GLN A 102      23.619   7.358 -18.612  1.00 95.69           C  
ATOM   1691  CB  GLN A 102      24.132   9.431 -19.951  1.00 95.69           C  
ATOM   1692  HB2 GLN A 102      25.158   9.298 -19.607  1.00 95.69           H  
ATOM   1693  HB3 GLN A 102      23.632  10.099 -19.250  1.00 95.69           H  
ATOM   1694  O   GLN A 102      24.673   6.769 -18.406  1.00 95.69           O  
ATOM   1695  CG  GLN A 102      24.169  10.072 -21.344  1.00 95.69           C  
ATOM   1696  HG2 GLN A 102      24.853   9.511 -21.981  1.00 95.69           H  
ATOM   1697  HG3 GLN A 102      23.178  10.028 -21.797  1.00 95.69           H  
ATOM   1698  CD  GLN A 102      24.628  11.521 -21.293  1.00 95.69           C  
ATOM   1699  NE2 GLN A 102      23.893  12.433 -21.890  1.00 95.69           N  
ATOM   1700 HE21 GLN A 102      22.980  12.166 -22.229  1.00 95.69           H  
ATOM   1701 HE22 GLN A 102      24.175  13.383 -21.694  1.00 95.69           H  
ATOM   1702  OE1 GLN A 102      25.658  11.863 -20.750  1.00 95.69           O  
ATOM   1703  N   LEU A 103      22.614   7.345 -17.727  1.00 94.62           N  
ATOM   1704  H   LEU A 103      21.754   7.823 -17.958  1.00 94.62           H  
ATOM   1705  CA  LEU A 103      22.699   6.664 -16.431  1.00 94.62           C  
ATOM   1706  HA  LEU A 103      23.655   6.903 -15.966  1.00 94.62           H  
ATOM   1707  C   LEU A 103      22.654   5.137 -16.566  1.00 94.62           C  
ATOM   1708  CB  LEU A 103      21.563   7.145 -15.509  1.00 94.62           C  
ATOM   1709  HB2 LEU A 103      21.591   6.557 -14.591  1.00 94.62           H  
ATOM   1710  HB3 LEU A 103      20.608   6.942 -15.993  1.00 94.62           H  
ATOM   1711  O   LEU A 103      23.366   4.437 -15.853  1.00 94.62           O  
ATOM   1712  CG  LEU A 103      21.634   8.631 -15.125  1.00 94.62           C  
ATOM   1713  HG  LEU A 103      21.712   9.236 -16.029  1.00 94.62           H  
ATOM   1714  CD1 LEU A 103      20.361   9.048 -14.397  1.00 94.62           C  
ATOM   1715 HD11 LEU A 103      20.253   8.473 -13.477  1.00 94.62           H  
ATOM   1716 HD12 LEU A 103      20.415  10.111 -14.160  1.00 94.62           H  
ATOM   1717 HD13 LEU A 103      19.497   8.869 -15.036  1.00 94.62           H  
ATOM   1718  CD2 LEU A 103      22.818   8.914 -14.201  1.00 94.62           C  
ATOM   1719 HD21 LEU A 103      22.810   9.962 -13.900  1.00 94.62           H  
ATOM   1720 HD22 LEU A 103      23.760   8.709 -14.709  1.00 94.62           H  
ATOM   1721 HD23 LEU A 103      22.745   8.296 -13.306  1.00 94.62           H  
ATOM   1722  N   PHE A 104      21.857   4.595 -17.493  1.00 92.62           N  
ATOM   1723  H   PHE A 104      21.326   5.216 -18.086  1.00 92.62           H  
ATOM   1724  CA  PHE A 104      21.639   3.144 -17.579  1.00 92.62           C  
ATOM   1725  HA  PHE A 104      21.300   2.807 -16.599  1.00 92.62           H  
ATOM   1726  C   PHE A 104      22.917   2.337 -17.874  1.00 92.62           C  
ATOM   1727  CB  PHE A 104      20.527   2.810 -18.582  1.00 92.62           C  
ATOM   1728  HB2 PHE A 104      20.515   1.731 -18.738  1.00 92.62           H  
ATOM   1729  HB3 PHE A 104      20.724   3.278 -19.546  1.00 92.62           H  
ATOM   1730  O   PHE A 104      23.105   1.299 -17.241  1.00 92.62           O  
ATOM   1731  CG  PHE A 104      19.154   3.232 -18.121  1.00 92.62           C  
ATOM   1732  CD1 PHE A 104      18.383   2.370 -17.323  1.00 92.62           C  
ATOM   1733  HD1 PHE A 104      18.775   1.411 -17.019  1.00 92.62           H  
ATOM   1734  CD2 PHE A 104      18.667   4.506 -18.448  1.00 92.62           C  
ATOM   1735  HD2 PHE A 104      19.299   5.189 -18.996  1.00 92.62           H  
ATOM   1736  CE1 PHE A 104      17.118   2.781 -16.876  1.00 92.62           C  
ATOM   1737  HE1 PHE A 104      16.545   2.139 -16.224  1.00 92.62           H  
ATOM   1738  CE2 PHE A 104      17.402   4.917 -17.999  1.00 92.62           C  
ATOM   1739  HE2 PHE A 104      17.059   5.921 -18.199  1.00 92.62           H  
ATOM   1740  CZ  PHE A 104      16.622   4.049 -17.217  1.00 92.62           C  
ATOM   1741  HZ  PHE A 104      15.668   4.372 -16.826  1.00 92.62           H  
ATOM   1742  N   PRO A 105      23.826   2.772 -18.769  1.00 91.25           N  
ATOM   1743  CA  PRO A 105      25.124   2.117 -18.931  1.00 91.25           C  
ATOM   1744  HA  PRO A 105      24.958   1.060 -19.136  1.00 91.25           H  
ATOM   1745  C   PRO A 105      26.054   2.237 -17.713  1.00 91.25           C  
ATOM   1746  CB  PRO A 105      25.766   2.775 -20.158  1.00 91.25           C  
ATOM   1747  HB2 PRO A 105      26.340   2.056 -20.744  1.00 91.25           H  
ATOM   1748  HB3 PRO A 105      26.403   3.603 -19.849  1.00 91.25           H  
ATOM   1749  O   PRO A 105      26.945   1.404 -17.572  1.00 91.25           O  
ATOM   1750  CG  PRO A 105      24.581   3.327 -20.944  1.00 91.25           C  
ATOM   1751  HG2 PRO A 105      24.129   2.534 -21.539  1.00 91.25           H  
ATOM   1752  HG3 PRO A 105      24.866   4.172 -21.571  1.00 91.25           H  
ATOM   1753  CD  PRO A 105      23.627   3.743 -19.834  1.00 91.25           C  
ATOM   1754  HD2 PRO A 105      23.890   4.739 -19.478  1.00 91.25           H  
ATOM   1755  HD3 PRO A 105      22.609   3.737 -20.222  1.00 91.25           H  
ATOM   1756  N   LEU A 106      25.874   3.259 -16.866  1.00 91.75           N  
ATOM   1757  H   LEU A 106      25.087   3.877 -17.010  1.00 91.75           H  
ATOM   1758  CA  LEU A 106      26.757   3.563 -15.733  1.00 91.75           C  
ATOM   1759  HA  LEU A 106      27.768   3.233 -15.971  1.00 91.75           H  
ATOM   1760  C   LEU A 106      26.359   2.822 -14.450  1.00 91.75           C  
ATOM   1761  CB  LEU A 106      26.780   5.086 -15.485  1.00 91.75           C  
ATOM   1762  HB2 LEU A 106      25.767   5.422 -15.264  1.00 91.75           H  
ATOM   1763  HB3 LEU A 106      27.384   5.278 -14.598  1.00 91.75           H  
ATOM   1764  O   LEU A 106      27.232   2.292 -13.765  1.00 91.75           O  
ATOM   1765  CG  LEU A 106      27.340   5.936 -16.640  1.00 91.75           C  
ATOM   1766  HG  LEU A 106      26.767   5.739 -17.546  1.00 91.75           H  
ATOM   1767  CD1 LEU A 106      27.220   7.419 -16.284  1.00 91.75           C  
ATOM   1768 HD11 LEU A 106      26.176   7.672 -16.099  1.00 91.75           H  
ATOM   1769 HD12 LEU A 106      27.807   7.641 -15.393  1.00 91.75           H  
ATOM   1770 HD13 LEU A 106      27.583   8.029 -17.112  1.00 91.75           H  
ATOM   1771  CD2 LEU A 106      28.805   5.622 -16.939  1.00 91.75           C  
ATOM   1772 HD21 LEU A 106      29.412   5.769 -16.045  1.00 91.75           H  
ATOM   1773 HD22 LEU A 106      29.178   6.291 -17.714  1.00 91.75           H  
ATOM   1774 HD23 LEU A 106      28.915   4.595 -17.286  1.00 91.75           H  
ATOM   1775  N   CYS A 107      25.063   2.776 -14.127  1.00 88.81           N  
ATOM   1776  H   CYS A 107      24.420   3.321 -14.683  1.00 88.81           H  
ATOM   1777  CA  CYS A 107      24.550   2.198 -12.875  1.00 88.81           C  
ATOM   1778  HA  CYS A 107      25.343   1.614 -12.407  1.00 88.81           H  
ATOM   1779  C   CYS A 107      23.388   1.199 -13.061  1.00 88.81           C  
ATOM   1780  CB  CYS A 107      24.217   3.336 -11.900  1.00 88.81           C  
ATOM   1781  HB2 CYS A 107      25.115   3.926 -11.710  1.00 88.81           H  
ATOM   1782  HB3 CYS A 107      23.893   2.902 -10.954  1.00 88.81           H  
ATOM   1783  O   CYS A 107      22.840   0.676 -12.092  1.00 88.81           O  
ATOM   1784  SG  CYS A 107      22.915   4.420 -12.554  1.00 88.81           S  
ATOM   1785  HG  CYS A 107      22.724   5.104 -11.422  1.00 88.81           H  
ATOM   1786  N   GLY A 108      23.009   0.869 -14.301  1.00 89.06           N  
ATOM   1787  H   GLY A 108      23.452   1.326 -15.086  1.00 89.06           H  
ATOM   1788  CA  GLY A 108      22.017  -0.172 -14.576  1.00 89.06           C  
ATOM   1789  HA2 GLY A 108      21.890  -0.279 -15.653  1.00 89.06           H  
ATOM   1790  HA3 GLY A 108      22.386  -1.118 -14.178  1.00 89.06           H  
ATOM   1791  C   GLY A 108      20.647   0.130 -13.965  1.00 89.06           C  
ATOM   1792  O   GLY A 108      20.031   1.146 -14.278  1.00 89.06           O  
ATOM   1793  N   THR A 109      20.149  -0.777 -13.120  1.00 87.38           N  
ATOM   1794  H   THR A 109      20.713  -1.582 -12.889  1.00 87.38           H  
ATOM   1795  CA  THR A 109      18.825  -0.675 -12.481  1.00 87.38           C  
ATOM   1796  HA  THR A 109      18.075  -0.526 -13.258  1.00 87.38           H  
ATOM   1797  C   THR A 109      18.723   0.504 -11.512  1.00 87.38           C  
ATOM   1798  CB  THR A 109      18.493  -1.977 -11.733  1.00 87.38           C  
ATOM   1799  HB  THR A 109      19.168  -2.088 -10.884  1.00 87.38           H  
ATOM   1800  O   THR A 109      17.648   1.081 -11.377  1.00 87.38           O  
ATOM   1801  CG2 THR A 109      17.049  -2.056 -11.248  1.00 87.38           C  
ATOM   1802 HG21 THR A 109      16.380  -1.985 -12.106  1.00 87.38           H  
ATOM   1803 HG22 THR A 109      16.840  -1.249 -10.546  1.00 87.38           H  
ATOM   1804 HG23 THR A 109      16.881  -3.002 -10.734  1.00 87.38           H  
ATOM   1805  OG1 THR A 109      18.652  -3.082 -12.598  1.00 87.38           O  
ATOM   1806  HG1 THR A 109      18.523  -3.864 -12.056  1.00 87.38           H  
ATOM   1807  N   GLU A 110      19.825   0.914 -10.884  1.00 87.62           N  
ATOM   1808  H   GLU A 110      20.709   0.463 -11.071  1.00 87.62           H  
ATOM   1809  CA  GLU A 110      19.837   2.021  -9.914  1.00 87.62           C  
ATOM   1810  HA  GLU A 110      19.093   1.841  -9.139  1.00 87.62           H  
ATOM   1811  C   GLU A 110      19.502   3.370 -10.568  1.00 87.62           C  
ATOM   1812  CB  GLU A 110      21.214   2.097  -9.253  1.00 87.62           C  
ATOM   1813  HB2 GLU A 110      21.945   2.272 -10.043  1.00 87.62           H  
ATOM   1814  HB3 GLU A 110      21.238   2.946  -8.570  1.00 87.62           H  
ATOM   1815  O   GLU A 110      19.021   4.283  -9.902  1.00 87.62           O  
ATOM   1816  CG  GLU A 110      21.574   0.823  -8.467  1.00 87.62           C  
ATOM   1817  HG2 GLU A 110      21.430  -0.055  -9.096  1.00 87.62           H  
ATOM   1818  HG3 GLU A 110      20.904   0.739  -7.611  1.00 87.62           H  
ATOM   1819  CD  GLU A 110      23.033   0.841  -8.003  1.00 87.62           C  
ATOM   1820  OE1 GLU A 110      23.320   0.301  -6.913  1.00 87.62           O  
ATOM   1821  OE2 GLU A 110      23.883   1.367  -8.762  1.00 87.62           O  
ATOM   1822  N   ALA A 111      19.642   3.484 -11.896  1.00 92.06           N  
ATOM   1823  H   ALA A 111      20.044   2.709 -12.404  1.00 92.06           H  
ATOM   1824  CA  ALA A 111      19.181   4.648 -12.651  1.00 92.06           C  
ATOM   1825  HA  ALA A 111      19.748   5.520 -12.328  1.00 92.06           H  
ATOM   1826  C   ALA A 111      17.686   4.945 -12.419  1.00 92.06           C  
ATOM   1827  CB  ALA A 111      19.453   4.397 -14.140  1.00 92.06           C  
ATOM   1828  HB1 ALA A 111      19.168   5.277 -14.717  1.00 92.06           H  
ATOM   1829  HB2 ALA A 111      20.511   4.191 -14.299  1.00 92.06           H  
ATOM   1830  HB3 ALA A 111      18.867   3.545 -14.487  1.00 92.06           H  
ATOM   1831  O   ALA A 111      17.258   6.097 -12.527  1.00 92.06           O  
ATOM   1832  N   TYR A 112      16.883   3.929 -12.075  1.00 92.31           N  
ATOM   1833  H   TYR A 112      17.288   3.016 -11.928  1.00 92.31           H  
ATOM   1834  CA  TYR A 112      15.463   4.110 -11.794  1.00 92.31           C  
ATOM   1835  HA  TYR A 112      15.059   4.716 -12.605  1.00 92.31           H  
ATOM   1836  C   TYR A 112      15.171   4.883 -10.500  1.00 92.31           C  
ATOM   1837  CB  TYR A 112      14.720   2.774 -11.828  1.00 92.31           C  
ATOM   1838  HB2 TYR A 112      13.745   2.910 -11.359  1.00 92.31           H  
ATOM   1839  HB3 TYR A 112      15.255   2.037 -11.230  1.00 92.31           H  
ATOM   1840  O   TYR A 112      14.087   5.455 -10.405  1.00 92.31           O  
ATOM   1841  CG  TYR A 112      14.473   2.249 -13.228  1.00 92.31           C  
ATOM   1842  CD1 TYR A 112      13.483   2.849 -14.032  1.00 92.31           C  
ATOM   1843  HD1 TYR A 112      12.931   3.696 -13.653  1.00 92.31           H  
ATOM   1844  CD2 TYR A 112      15.192   1.141 -13.710  1.00 92.31           C  
ATOM   1845  HD2 TYR A 112      15.949   0.686 -13.087  1.00 92.31           H  
ATOM   1846  CE1 TYR A 112      13.203   2.330 -15.310  1.00 92.31           C  
ATOM   1847  HE1 TYR A 112      12.440   2.775 -15.932  1.00 92.31           H  
ATOM   1848  CE2 TYR A 112      14.903   0.604 -14.977  1.00 92.31           C  
ATOM   1849  HE2 TYR A 112      15.445  -0.260 -15.332  1.00 92.31           H  
ATOM   1850  OH  TYR A 112      13.603   0.668 -16.984  1.00 92.31           O  
ATOM   1851  HH  TYR A 112      14.077  -0.152 -17.143  1.00 92.31           H  
ATOM   1852  CZ  TYR A 112      13.907   1.202 -15.777  1.00 92.31           C  
ATOM   1853  N   GLU A 113      16.115   4.998  -9.561  1.00 90.25           N  
ATOM   1854  H   GLU A 113      16.999   4.522  -9.673  1.00 90.25           H  
ATOM   1855  CA  GLU A 113      15.967   5.885  -8.392  1.00 90.25           C  
ATOM   1856  HA  GLU A 113      15.024   5.677  -7.887  1.00 90.25           H  
ATOM   1857  C   GLU A 113      15.927   7.364  -8.824  1.00 90.25           C  
ATOM   1858  CB  GLU A 113      17.115   5.637  -7.396  1.00 90.25           C  
ATOM   1859  HB2 GLU A 113      18.070   5.787  -7.901  1.00 90.25           H  
ATOM   1860  HB3 GLU A 113      17.046   6.378  -6.600  1.00 90.25           H  
ATOM   1861  O   GLU A 113      15.084   8.153  -8.383  1.00 90.25           O  
ATOM   1862  CG  GLU A 113      17.098   4.234  -6.758  1.00 90.25           C  
ATOM   1863  HG2 GLU A 113      17.953   4.149  -6.088  1.00 90.25           H  
ATOM   1864  HG3 GLU A 113      17.220   3.487  -7.543  1.00 90.25           H  
ATOM   1865  CD  GLU A 113      15.808   3.948  -5.963  1.00 90.25           C  
ATOM   1866  OE1 GLU A 113      15.376   2.773  -5.933  1.00 90.25           O  
ATOM   1867  OE2 GLU A 113      15.185   4.905  -5.449  1.00 90.25           O  
ATOM   1868  N   VAL A 114      16.760   7.723  -9.809  1.00 92.62           N  
ATOM   1869  H   VAL A 114      17.416   7.030 -10.140  1.00 92.62           H  
ATOM   1870  CA  VAL A 114      16.752   9.055 -10.433  1.00 92.62           C  
ATOM   1871  HA  VAL A 114      16.751   9.804  -9.641  1.00 92.62           H  
ATOM   1872  C   VAL A 114      15.478   9.253 -11.259  1.00 92.62           C  
ATOM   1873  CB  VAL A 114      18.010   9.273 -11.296  1.00 92.62           C  
ATOM   1874  HB  VAL A 114      17.998   8.579 -12.137  1.00 92.62           H  
ATOM   1875  O   VAL A 114      14.824  10.288 -11.141  1.00 92.62           O  
ATOM   1876  CG1 VAL A 114      18.073  10.699 -11.855  1.00 92.62           C  
ATOM   1877 HG11 VAL A 114      17.181  10.935 -12.436  1.00 92.62           H  
ATOM   1878 HG12 VAL A 114      18.946  10.804 -12.500  1.00 92.62           H  
ATOM   1879 HG13 VAL A 114      18.177  11.397 -11.025  1.00 92.62           H  
ATOM   1880  CG2 VAL A 114      19.296   9.044 -10.490  1.00 92.62           C  
ATOM   1881 HG21 VAL A 114      20.169   9.229 -11.117  1.00 92.62           H  
ATOM   1882 HG22 VAL A 114      19.327   9.708  -9.626  1.00 92.62           H  
ATOM   1883 HG23 VAL A 114      19.352   8.013 -10.141  1.00 92.62           H  
ATOM   1884  N   VAL A 115      15.077   8.252 -12.057  1.00 93.69           N  
ATOM   1885  H   VAL A 115      15.663   7.430 -12.104  1.00 93.69           H  
ATOM   1886  CA  VAL A 115      13.825   8.298 -12.843  1.00 93.69           C  
ATOM   1887  HA  VAL A 115      13.867   9.162 -13.505  1.00 93.69           H  
ATOM   1888  C   VAL A 115      12.606   8.479 -11.933  1.00 93.69           C  
ATOM   1889  CB  VAL A 115      13.650   7.038 -13.714  1.00 93.69           C  
ATOM   1890  HB  VAL A 115      13.679   6.158 -13.071  1.00 93.69           H  
ATOM   1891  O   VAL A 115      11.731   9.292 -12.238  1.00 93.69           O  
ATOM   1892  CG1 VAL A 115      12.312   7.009 -14.464  1.00 93.69           C  
ATOM   1893 HG11 VAL A 115      12.195   7.918 -15.054  1.00 93.69           H  
ATOM   1894 HG12 VAL A 115      11.487   6.922 -13.756  1.00 93.69           H  
ATOM   1895 HG13 VAL A 115      12.272   6.140 -15.121  1.00 93.69           H  
ATOM   1896  CG2 VAL A 115      14.745   6.929 -14.782  1.00 93.69           C  
ATOM   1897 HG21 VAL A 115      14.657   5.976 -15.304  1.00 93.69           H  
ATOM   1898 HG22 VAL A 115      15.734   6.980 -14.328  1.00 93.69           H  
ATOM   1899 HG23 VAL A 115      14.643   7.745 -15.498  1.00 93.69           H  
ATOM   1900  N   GLY A 116      12.553   7.765 -10.807  1.00 90.69           N  
ATOM   1901  H   GLY A 116      13.299   7.111 -10.615  1.00 90.69           H  
ATOM   1902  CA  GLY A 116      11.480   7.860  -9.817  1.00 90.69           C  
ATOM   1903  HA2 GLY A 116      10.525   7.639 -10.292  1.00 90.69           H  
ATOM   1904  HA3 GLY A 116      11.667   7.121  -9.037  1.00 90.69           H  
ATOM   1905  C   GLY A 116      11.382   9.233  -9.148  1.00 90.69           C  
ATOM   1906  O   GLY A 116      10.297   9.625  -8.720  1.00 90.69           O  
ATOM   1907  N   SER A 117      12.479   9.994  -9.125  1.00 91.94           N  
ATOM   1908  H   SER A 117      13.341   9.591  -9.463  1.00 91.94           H  
ATOM   1909  CA  SER A 117      12.545  11.332  -8.528  1.00 91.94           C  
ATOM   1910  HA  SER A 117      11.890  11.358  -7.656  1.00 91.94           H  
ATOM   1911  C   SER A 117      12.084  12.455  -9.467  1.00 91.94           C  
ATOM   1912  CB  SER A 117      13.967  11.594  -8.025  1.00 91.94           C  
ATOM   1913  HB2 SER A 117      14.010  12.586  -7.573  1.00 91.94           H  
ATOM   1914  HB3 SER A 117      14.673  11.555  -8.854  1.00 91.94           H  
ATOM   1915  O   SER A 117      11.799  13.560  -9.007  1.00 91.94           O  
ATOM   1916  OG  SER A 117      14.315  10.632  -7.047  1.00 91.94           O  
ATOM   1917  HG  SER A 117      14.606   9.816  -7.462  1.00 91.94           H  
ATOM   1918  N   LEU A 118      11.944  12.199 -10.775  1.00 93.19           N  
ATOM   1919  H   LEU A 118      12.188  11.275 -11.101  1.00 93.19           H  
ATOM   1920  CA  LEU A 118      11.601  13.236 -11.765  1.00 93.19           C  
ATOM   1921  HA  LEU A 118      12.336  14.039 -11.704  1.00 93.19           H  
ATOM   1922  C   LEU A 118      10.227  13.871 -11.539  1.00 93.19           C  
ATOM   1923  CB  LEU A 118      11.605  12.638 -13.176  1.00 93.19           C  
ATOM   1924  HB2 LEU A 118      10.861  11.841 -13.193  1.00 93.19           H  
ATOM   1925  HB3 LEU A 118      11.290  13.408 -13.880  1.00 93.19           H  
ATOM   1926  O   LEU A 118      10.044  15.056 -11.818  1.00 93.19           O  
ATOM   1927  CG  LEU A 118      12.943  12.068 -13.654  1.00 93.19           C  
ATOM   1928  HG  LEU A 118      13.277  11.300 -12.957  1.00 93.19           H  
ATOM   1929  CD1 LEU A 118      12.699  11.416 -15.017  1.00 93.19           C  
ATOM   1930 HD11 LEU A 118      12.549  12.176 -15.783  1.00 93.19           H  
ATOM   1931 HD12 LEU A 118      13.545  10.778 -15.273  1.00 93.19           H  
ATOM   1932 HD13 LEU A 118      11.826  10.767 -14.955  1.00 93.19           H  
ATOM   1933  CD2 LEU A 118      14.026  13.142 -13.756  1.00 93.19           C  
ATOM   1934 HD21 LEU A 118      14.186  13.609 -12.785  1.00 93.19           H  
ATOM   1935 HD22 LEU A 118      13.746  13.904 -14.484  1.00 93.19           H  
ATOM   1936 HD23 LEU A 118      14.968  12.675 -14.042  1.00 93.19           H  
ATOM   1937  N   GLU A 119       9.253  13.093 -11.060  1.00 91.38           N  
ATOM   1938  H   GLU A 119       9.473  12.134 -10.830  1.00 91.38           H  
ATOM   1939  CA  GLU A 119       7.921  13.615 -10.747  1.00 91.38           C  
ATOM   1940  HA  GLU A 119       7.543  14.156 -11.615  1.00 91.38           H  
ATOM   1941  C   GLU A 119       7.997  14.616  -9.587  1.00 91.38           C  
ATOM   1942  CB  GLU A 119       6.953  12.454 -10.456  1.00 91.38           C  
ATOM   1943  HB2 GLU A 119       6.940  11.797 -11.326  1.00 91.38           H  
ATOM   1944  HB3 GLU A 119       7.309  11.887  -9.596  1.00 91.38           H  
ATOM   1945  O   GLU A 119       7.492  15.732  -9.711  1.00 91.38           O  
ATOM   1946  CG  GLU A 119       5.523  12.953 -10.186  1.00 91.38           C  
ATOM   1947  HG2 GLU A 119       5.517  13.498  -9.242  1.00 91.38           H  
ATOM   1948  HG3 GLU A 119       5.247  13.651 -10.976  1.00 91.38           H  
ATOM   1949  CD  GLU A 119       4.461  11.837 -10.119  1.00 91.38           C  
ATOM   1950  OE1 GLU A 119       3.261  12.190 -10.165  1.00 91.38           O  
ATOM   1951  OE2 GLU A 119       4.807  10.633 -10.074  1.00 91.38           O  
ATOM   1952  N   ALA A 120       8.699  14.259  -8.507  1.00 89.94           N  
ATOM   1953  H   ALA A 120       9.155  13.358  -8.502  1.00 89.94           H  
ATOM   1954  CA  ALA A 120       8.917  15.136  -7.358  1.00 89.94           C  
ATOM   1955  HA  ALA A 120       7.951  15.472  -6.981  1.00 89.94           H  
ATOM   1956  C   ALA A 120       9.730  16.384  -7.738  1.00 89.94           C  
ATOM   1957  CB  ALA A 120       9.613  14.332  -6.254  1.00 89.94           C  
ATOM   1958  HB1 ALA A 120       9.767  14.969  -5.383  1.00 89.94           H  
ATOM   1959  HB2 ALA A 120      10.583  13.973  -6.598  1.00 89.94           H  
ATOM   1960  HB3 ALA A 120       8.994  13.482  -5.966  1.00 89.94           H  
ATOM   1961  O   ALA A 120       9.379  17.493  -7.340  1.00 89.94           O  
ATOM   1962  N   LEU A 121      10.756  16.229  -8.582  1.00 92.50           N  
ATOM   1963  H   LEU A 121      11.035  15.289  -8.823  1.00 92.50           H  
ATOM   1964  CA  LEU A 121      11.567  17.342  -9.080  1.00 92.50           C  
ATOM   1965  HA  LEU A 121      11.971  17.878  -8.221  1.00 92.50           H  
ATOM   1966  C   LEU A 121      10.717  18.326  -9.896  1.00 92.50           C  
ATOM   1967  CB  LEU A 121      12.721  16.755  -9.913  1.00 92.50           C  
ATOM   1968  HB2 LEU A 121      13.194  15.950  -9.350  1.00 92.50           H  
ATOM   1969  HB3 LEU A 121      12.307  16.324 -10.825  1.00 92.50           H  
ATOM   1970  O   LEU A 121      10.801  19.540  -9.721  1.00 92.50           O  
ATOM   1971  CG  LEU A 121      13.806  17.777 -10.294  1.00 92.50           C  
ATOM   1972  HG  LEU A 121      13.347  18.641 -10.773  1.00 92.50           H  
ATOM   1973  CD1 LEU A 121      14.601  18.235  -9.070  1.00 92.50           C  
ATOM   1974 HD11 LEU A 121      13.964  18.793  -8.383  1.00 92.50           H  
ATOM   1975 HD12 LEU A 121      15.415  18.890  -9.381  1.00 92.50           H  
ATOM   1976 HD13 LEU A 121      15.028  17.376  -8.553  1.00 92.50           H  
ATOM   1977  CD2 LEU A 121      14.774  17.135 -11.286  1.00 92.50           C  
ATOM   1978 HD21 LEU A 121      14.239  16.835 -12.187  1.00 92.50           H  
ATOM   1979 HD22 LEU A 121      15.557  17.845 -11.553  1.00 92.50           H  
ATOM   1980 HD23 LEU A 121      15.236  16.256 -10.837  1.00 92.50           H  
ATOM   1981  N   CYS A 122       9.831  17.801 -10.745  1.00 93.00           N  
ATOM   1982  H   CYS A 122       9.815  16.797 -10.851  1.00 93.00           H  
ATOM   1983  CA  CYS A 122       8.880  18.602 -11.503  1.00 93.00           C  
ATOM   1984  HA  CYS A 122       9.427  19.358 -12.067  1.00 93.00           H  
ATOM   1985  C   CYS A 122       7.872  19.327 -10.597  1.00 93.00           C  
ATOM   1986  CB  CYS A 122       8.151  17.672 -12.474  1.00 93.00           C  
ATOM   1987  HB2 CYS A 122       7.522  16.977 -11.918  1.00 93.00           H  
ATOM   1988  HB3 CYS A 122       8.868  17.094 -13.058  1.00 93.00           H  
ATOM   1989  O   CYS A 122       7.593  20.509 -10.809  1.00 93.00           O  
ATOM   1990  SG  CYS A 122       7.134  18.683 -13.568  1.00 93.00           S  
ATOM   1991  HG  CYS A 122       6.591  19.456 -12.622  1.00 93.00           H  
ATOM   1992  N   GLN A 123       7.325  18.634  -9.593  1.00 90.31           N  
ATOM   1993  H   GLN A 123       7.580  17.663  -9.481  1.00 90.31           H  
ATOM   1994  CA  GLN A 123       6.429  19.231  -8.599  1.00 90.31           C  
ATOM   1995  HA  GLN A 123       5.569  19.673  -9.103  1.00 90.31           H  
ATOM   1996  C   GLN A 123       7.134  20.352  -7.833  1.00 90.31           C  
ATOM   1997  CB  GLN A 123       5.932  18.158  -7.622  1.00 90.31           C  
ATOM   1998  HB2 GLN A 123       5.473  18.651  -6.765  1.00 90.31           H  
ATOM   1999  HB3 GLN A 123       6.779  17.574  -7.263  1.00 90.31           H  
ATOM   2000  O   GLN A 123       6.558  21.421  -7.656  1.00 90.31           O  
ATOM   2001  CG  GLN A 123       4.888  17.223  -8.249  1.00 90.31           C  
ATOM   2002  HG2 GLN A 123       5.269  16.801  -9.179  1.00 90.31           H  
ATOM   2003  HG3 GLN A 123       3.992  17.798  -8.486  1.00 90.31           H  
ATOM   2004  CD  GLN A 123       4.501  16.074  -7.323  1.00 90.31           C  
ATOM   2005  NE2 GLN A 123       3.696  15.142  -7.784  1.00 90.31           N  
ATOM   2006 HE21 GLN A 123       3.543  14.352  -7.174  1.00 90.31           H  
ATOM   2007 HE22 GLN A 123       3.411  15.128  -8.753  1.00 90.31           H  
ATOM   2008  OE1 GLN A 123       4.904  15.976  -6.177  1.00 90.31           O  
ATOM   2009  N   ALA A 124       8.401  20.158  -7.469  1.00 90.19           N  
ATOM   2010  H   ALA A 124       8.808  19.242  -7.596  1.00 90.19           H  
ATOM   2011  CA  ALA A 124       9.219  21.181  -6.838  1.00 90.19           C  
ATOM   2012  HA  ALA A 124       8.720  21.513  -5.928  1.00 90.19           H  
ATOM   2013  C   ALA A 124       9.404  22.415  -7.737  1.00 90.19           C  
ATOM   2014  CB  ALA A 124      10.557  20.553  -6.452  1.00 90.19           C  
ATOM   2015  HB1 ALA A 124      10.401  19.617  -5.916  1.00 90.19           H  
ATOM   2016  HB2 ALA A 124      11.156  20.343  -7.338  1.00 90.19           H  
ATOM   2017  HB3 ALA A 124      11.090  21.255  -5.811  1.00 90.19           H  
ATOM   2018  O   ALA A 124       9.234  23.537  -7.267  1.00 90.19           O  
ATOM   2019  N   CYS A 125       9.673  22.244  -9.039  1.00 91.00           N  
ATOM   2020  H   CYS A 125       9.879  21.314  -9.374  1.00 91.00           H  
ATOM   2021  CA  CYS A 125       9.728  23.370  -9.983  1.00 91.00           C  
ATOM   2022  HA  CYS A 125      10.505  24.066  -9.667  1.00 91.00           H  
ATOM   2023  C   CYS A 125       8.407  24.151 -10.043  1.00 91.00           C  
ATOM   2024  CB  CYS A 125      10.035  22.875 -11.403  1.00 91.00           C  
ATOM   2025  HB2 CYS A 125       9.307  22.118 -11.693  1.00 91.00           H  
ATOM   2026  HB3 CYS A 125       9.959  23.714 -12.094  1.00 91.00           H  
ATOM   2027  O   CYS A 125       8.420  25.376 -10.151  1.00 91.00           O  
ATOM   2028  SG  CYS A 125      11.693  22.183 -11.563  1.00 91.00           S  
ATOM   2029  HG  CYS A 125      12.412  23.251 -11.208  1.00 91.00           H  
ATOM   2030  N   ILE A 126       7.269  23.452 -10.014  1.00 90.38           N  
ATOM   2031  H   ILE A 126       7.328  22.447  -9.930  1.00 90.38           H  
ATOM   2032  CA  ILE A 126       5.944  24.082 -10.021  1.00 90.38           C  
ATOM   2033  HA  ILE A 126       5.910  24.820 -10.822  1.00 90.38           H  
ATOM   2034  C   ILE A 126       5.722  24.842  -8.713  1.00 90.38           C  
ATOM   2035  CB  ILE A 126       4.841  23.033 -10.284  1.00 90.38           C  
ATOM   2036  HB  ILE A 126       4.960  22.216  -9.573  1.00 90.38           H  
ATOM   2037  O   ILE A 126       5.351  26.010  -8.761  1.00 90.38           O  
ATOM   2038  CG1 ILE A 126       4.978  22.472 -11.717  1.00 90.38           C  
ATOM   2039 HG12 ILE A 126       4.653  23.224 -12.435  1.00 90.38           H  
ATOM   2040 HG13 ILE A 126       6.024  22.245 -11.926  1.00 90.38           H  
ATOM   2041  CG2 ILE A 126       3.438  23.639 -10.090  1.00 90.38           C  
ATOM   2042 HG21 ILE A 126       3.318  24.526 -10.711  1.00 90.38           H  
ATOM   2043 HG22 ILE A 126       3.288  23.919  -9.048  1.00 90.38           H  
ATOM   2044 HG23 ILE A 126       2.666  22.910 -10.336  1.00 90.38           H  
ATOM   2045  CD1 ILE A 126       4.185  21.182 -11.945  1.00 90.38           C  
ATOM   2046 HD11 ILE A 126       4.400  20.465 -11.152  1.00 90.38           H  
ATOM   2047 HD12 ILE A 126       3.115  21.387 -11.975  1.00 90.38           H  
ATOM   2048 HD13 ILE A 126       4.492  20.745 -12.895  1.00 90.38           H  
ATOM   2049  N   LEU A 127       6.022  24.222  -7.570  1.00 87.31           N  
ATOM   2050  H   LEU A 127       6.316  23.256  -7.609  1.00 87.31           H  
ATOM   2051  CA  LEU A 127       5.871  24.826  -6.247  1.00 87.31           C  
ATOM   2052  HA  LEU A 127       4.826  25.107  -6.118  1.00 87.31           H  
ATOM   2053  C   LEU A 127       6.720  26.094  -6.095  1.00 87.31           C  
ATOM   2054  CB  LEU A 127       6.260  23.776  -5.193  1.00 87.31           C  
ATOM   2055  HB2 LEU A 127       7.340  23.631  -5.226  1.00 87.31           H  
ATOM   2056  HB3 LEU A 127       5.788  22.825  -5.438  1.00 87.31           H  
ATOM   2057  O   LEU A 127       6.253  27.093  -5.562  1.00 87.31           O  
ATOM   2058  CG  LEU A 127       5.850  24.169  -3.765  1.00 87.31           C  
ATOM   2059  HG  LEU A 127       6.212  25.170  -3.530  1.00 87.31           H  
ATOM   2060  CD1 LEU A 127       4.333  24.135  -3.610  1.00 87.31           C  
ATOM   2061 HD11 LEU A 127       3.885  24.983  -4.127  1.00 87.31           H  
ATOM   2062 HD12 LEU A 127       3.925  23.211  -4.022  1.00 87.31           H  
ATOM   2063 HD13 LEU A 127       4.058  24.189  -2.557  1.00 87.31           H  
ATOM   2064  CD2 LEU A 127       6.462  23.185  -2.768  1.00 87.31           C  
ATOM   2065 HD21 LEU A 127       6.097  22.176  -2.963  1.00 87.31           H  
ATOM   2066 HD22 LEU A 127       7.548  23.205  -2.854  1.00 87.31           H  
ATOM   2067 HD23 LEU A 127       6.192  23.477  -1.753  1.00 87.31           H  
ATOM   2068  N   ARG A 128       7.938  26.107  -6.651  1.00 87.62           N  
ATOM   2069  H   ARG A 128       8.290  25.233  -7.015  1.00 87.62           H  
ATOM   2070  CA  ARG A 128       8.810  27.295  -6.683  1.00 87.62           C  
ATOM   2071  HA  ARG A 128       8.977  27.642  -5.663  1.00 87.62           H  
ATOM   2072  C   ARG A 128       8.192  28.497  -7.405  1.00 87.62           C  
ATOM   2073  CB  ARG A 128      10.180  26.924  -7.271  1.00 87.62           C  
ATOM   2074  HB2 ARG A 128      10.049  26.352  -8.190  1.00 87.62           H  
ATOM   2075  HB3 ARG A 128      10.728  27.837  -7.505  1.00 87.62           H  
ATOM   2076  O   ARG A 128       8.622  29.621  -7.163  1.00 87.62           O  
ATOM   2077  CG  ARG A 128      11.007  26.116  -6.262  1.00 87.62           C  
ATOM   2078  HG2 ARG A 128      10.441  25.242  -5.940  1.00 87.62           H  
ATOM   2079  HG3 ARG A 128      11.199  26.728  -5.380  1.00 87.62           H  
ATOM   2080  CD  ARG A 128      12.337  25.628  -6.841  1.00 87.62           C  
ATOM   2081  HD2 ARG A 128      12.788  24.965  -6.103  1.00 87.62           H  
ATOM   2082  HD3 ARG A 128      12.142  25.062  -7.751  1.00 87.62           H  
ATOM   2083  NE  ARG A 128      13.297  26.720  -7.079  1.00 87.62           N  
ATOM   2084  HE  ARG A 128      13.304  27.447  -6.379  1.00 87.62           H  
ATOM   2085  NH1 ARG A 128      14.511  25.686  -8.758  1.00 87.62           N  
ATOM   2086 HH11 ARG A 128      14.107  24.783  -8.551  1.00 87.62           H  
ATOM   2087 HH12 ARG A 128      15.278  25.740  -9.412  1.00 87.62           H  
ATOM   2088  NH2 ARG A 128      15.054  27.721  -8.163  1.00 87.62           N  
ATOM   2089 HH21 ARG A 128      15.027  28.493  -7.512  1.00 87.62           H  
ATOM   2090 HH22 ARG A 128      15.787  27.600  -8.847  1.00 87.62           H  
ATOM   2091  CZ  ARG A 128      14.263  26.707  -7.989  1.00 87.62           C  
ATOM   2092  N   LYS A 129       7.189  28.293  -8.272  1.00 86.12           N  
ATOM   2093  H   LYS A 129       6.843  27.349  -8.370  1.00 86.12           H  
ATOM   2094  CA  LYS A 129       6.435  29.384  -8.919  1.00 86.12           C  
ATOM   2095  HA  LYS A 129       7.125  30.194  -9.156  1.00 86.12           H  
ATOM   2096  C   LYS A 129       5.400  30.032  -7.996  1.00 86.12           C  
ATOM   2097  CB  LYS A 129       5.746  28.892 -10.208  1.00 86.12           C  
ATOM   2098  HB2 LYS A 129       5.062  28.079  -9.965  1.00 86.12           H  
ATOM   2099  HB3 LYS A 129       5.128  29.699 -10.603  1.00 86.12           H  
ATOM   2100  O   LYS A 129       4.900  31.099  -8.341  1.00 86.12           O  
ATOM   2101  CG  LYS A 129       6.702  28.435 -11.318  1.00 86.12           C  
ATOM   2102  HG2 LYS A 129       6.118  27.952 -12.102  1.00 86.12           H  
ATOM   2103  HG3 LYS A 129       7.418  27.713 -10.926  1.00 86.12           H  
ATOM   2104  CD  LYS A 129       7.438  29.638 -11.917  1.00 86.12           C  
ATOM   2105  HD2 LYS A 129       8.043  30.114 -11.145  1.00 86.12           H  
ATOM   2106  HD3 LYS A 129       6.713  30.362 -12.287  1.00 86.12           H  
ATOM   2107  CE  LYS A 129       8.345  29.189 -13.057  1.00 86.12           C  
ATOM   2108  HE2 LYS A 129       9.002  28.401 -12.691  1.00 86.12           H  
ATOM   2109  HE3 LYS A 129       7.748  28.772 -13.869  1.00 86.12           H  
ATOM   2110  NZ  LYS A 129       9.166  30.316 -13.547  1.00 86.12           N  
ATOM   2111  HZ1 LYS A 129       9.728  30.681 -12.791  1.00 86.12           H  
ATOM   2112  HZ2 LYS A 129       8.606  31.049 -13.959  1.00 86.12           H  
ATOM   2113  HZ3 LYS A 129       9.808  29.948 -14.234  1.00 86.12           H  
ATOM   2114  N   GLU A 130       5.071  29.417  -6.864  1.00 84.62           N  
ATOM   2115  H   GLU A 130       5.520  28.546  -6.619  1.00 84.62           H  
ATOM   2116  CA  GLU A 130       4.147  29.968  -5.873  1.00 84.62           C  
ATOM   2117  HA  GLU A 130       3.373  30.546  -6.378  1.00 84.62           H  
ATOM   2118  C   GLU A 130       4.908  30.914  -4.939  1.00 84.62           C  
ATOM   2119  CB  GLU A 130       3.441  28.844  -5.099  1.00 84.62           C  
ATOM   2120  HB2 GLU A 130       2.773  29.303  -4.370  1.00 84.62           H  
ATOM   2121  HB3 GLU A 130       4.177  28.246  -4.561  1.00 84.62           H  
ATOM   2122  O   GLU A 130       5.570  30.494  -3.990  1.00 84.62           O  
ATOM   2123  CG  GLU A 130       2.615  27.934  -6.024  1.00 84.62           C  
ATOM   2124  HG2 GLU A 130       1.905  28.553  -6.573  1.00 84.62           H  
ATOM   2125  HG3 GLU A 130       3.278  27.462  -6.749  1.00 84.62           H  
ATOM   2126  CD  GLU A 130       1.852  26.833  -5.272  1.00 84.62           C  
ATOM   2127  OE1 GLU A 130       1.105  26.106  -5.968  1.00 84.62           O  
ATOM   2128  OE2 GLU A 130       2.028  26.706  -4.035  1.00 84.62           O  
ATOM   2129  N   GLU A 131       4.859  32.216  -5.231  1.00 77.75           N  
ATOM   2130  H   GLU A 131       4.361  32.514  -6.059  1.00 77.75           H  
ATOM   2131  CA  GLU A 131       5.657  33.210  -4.503  1.00 77.75           C  
ATOM   2132  HA  GLU A 131       6.686  32.852  -4.514  1.00 77.75           H  
ATOM   2133  C   GLU A 131       5.294  33.338  -3.019  1.00 77.75           C  
ATOM   2134  CB  GLU A 131       5.619  34.578  -5.203  1.00 77.75           C  
ATOM   2135  HB2 GLU A 131       4.583  34.888  -5.341  1.00 77.75           H  
ATOM   2136  HB3 GLU A 131       6.123  35.302  -4.564  1.00 77.75           H  
ATOM   2137  O   GLU A 131       6.157  33.663  -2.207  1.00 77.75           O  
ATOM   2138  CG  GLU A 131       6.343  34.547  -6.562  1.00 77.75           C  
ATOM   2139  HG2 GLU A 131       7.349  34.158  -6.405  1.00 77.75           H  
ATOM   2140  HG3 GLU A 131       5.819  33.859  -7.225  1.00 77.75           H  
ATOM   2141  CD  GLU A 131       6.448  35.921  -7.250  1.00 77.75           C  
ATOM   2142  OE1 GLU A 131       7.075  35.964  -8.336  1.00 77.75           O  
ATOM   2143  OE2 GLU A 131       5.947  36.924  -6.697  1.00 77.75           O  
ATOM   2144  N   GLU A 132       4.048  33.026  -2.672  1.00 75.38           N  
ATOM   2145  H   GLU A 132       3.409  32.768  -3.410  1.00 75.38           H  
ATOM   2146  CA  GLU A 132       3.488  33.149  -1.323  1.00 75.38           C  
ATOM   2147  HA  GLU A 132       3.934  34.011  -0.827  1.00 75.38           H  
ATOM   2148  C   GLU A 132       3.778  31.929  -0.430  1.00 75.38           C  
ATOM   2149  CB  GLU A 132       1.974  33.401  -1.448  1.00 75.38           C  
ATOM   2150  HB2 GLU A 132       1.525  32.560  -1.976  1.00 75.38           H  
ATOM   2151  HB3 GLU A 132       1.540  33.459  -0.450  1.00 75.38           H  
ATOM   2152  O   GLU A 132       3.481  31.955   0.763  1.00 75.38           O  
ATOM   2153  CG  GLU A 132       1.655  34.710  -2.199  1.00 75.38           C  
ATOM   2154  HG2 GLU A 132       2.076  35.543  -1.635  1.00 75.38           H  
ATOM   2155  HG3 GLU A 132       2.138  34.693  -3.176  1.00 75.38           H  
ATOM   2156  CD  GLU A 132       0.152  34.956  -2.424  1.00 75.38           C  
ATOM   2157  OE1 GLU A 132      -0.168  36.016  -3.012  1.00 75.38           O  
ATOM   2158  OE2 GLU A 132      -0.666  34.077  -2.073  1.00 75.38           O  
ATOM   2159  N   ASN A 133       4.362  30.850  -0.969  1.00 70.38           N  
ATOM   2160  H   ASN A 133       4.654  30.885  -1.935  1.00 70.38           H  
ATOM   2161  CA  ASN A 133       4.610  29.631  -0.203  1.00 70.38           C  
ATOM   2162  HA  ASN A 133       3.835  29.568   0.560  1.00 70.38           H  
ATOM   2163  C   ASN A 133       5.996  29.668   0.484  1.00 70.38           C  
ATOM   2164  CB  ASN A 133       4.394  28.412  -1.112  1.00 70.38           C  
ATOM   2165  HB2 ASN A 133       3.434  28.518  -1.616  1.00 70.38           H  
ATOM   2166  HB3 ASN A 133       5.163  28.368  -1.884  1.00 70.38           H  
ATOM   2167  O   ASN A 133       7.021  29.581  -0.201  1.00 70.38           O  
ATOM   2168  CG  ASN A 133       4.383  27.103  -0.343  1.00 70.38           C  
ATOM   2169  ND2 ASN A 133       3.724  26.108  -0.881  1.00 70.38           N  
ATOM   2170 HD21 ASN A 133       3.252  26.239  -1.764  1.00 70.38           H  
ATOM   2171 HD22 ASN A 133       3.659  25.242  -0.365  1.00 70.38           H  
ATOM   2172  OD1 ASN A 133       4.926  26.961   0.748  1.00 70.38           O  
ATOM   2173  N   PRO A 134       6.075  29.732   1.830  1.00 67.25           N  
ATOM   2174  CA  PRO A 134       7.349  29.825   2.551  1.00 67.25           C  
ATOM   2175  HA  PRO A 134       7.918  30.677   2.178  1.00 67.25           H  
ATOM   2176  C   PRO A 134       8.224  28.569   2.403  1.00 67.25           C  
ATOM   2177  CB  PRO A 134       6.961  30.079   4.013  1.00 67.25           C  
ATOM   2178  HB2 PRO A 134       6.874  31.152   4.182  1.00 67.25           H  
ATOM   2179  HB3 PRO A 134       7.675  29.645   4.713  1.00 67.25           H  
ATOM   2180  O   PRO A 134       9.438  28.644   2.579  1.00 67.25           O  
ATOM   2181  CG  PRO A 134       5.583  29.434   4.136  1.00 67.25           C  
ATOM   2182  HG2 PRO A 134       5.689  28.358   4.273  1.00 67.25           H  
ATOM   2183  HG3 PRO A 134       5.007  29.870   4.953  1.00 67.25           H  
ATOM   2184  CD  PRO A 134       4.963  29.720   2.772  1.00 67.25           C  
ATOM   2185  HD2 PRO A 134       4.232  28.948   2.535  1.00 67.25           H  
ATOM   2186  HD3 PRO A 134       4.492  30.703   2.781  1.00 67.25           H  
ATOM   2187  N   GLY A 135       7.632  27.420   2.056  1.00 69.06           N  
ATOM   2188  H   GLY A 135       6.637  27.435   1.885  1.00 69.06           H  
ATOM   2189  CA  GLY A 135       8.327  26.146   1.846  1.00 69.06           C  
ATOM   2190  HA2 GLY A 135       7.680  25.339   2.187  1.00 69.06           H  
ATOM   2191  HA3 GLY A 135       9.239  26.125   2.442  1.00 69.06           H  
ATOM   2192  C   GLY A 135       8.703  25.859   0.390  1.00 69.06           C  
ATOM   2193  O   GLY A 135       9.154  24.751   0.094  1.00 69.06           O  
ATOM   2194  N   ARG A 136       8.520  26.818  -0.529  1.00 76.25           N  
ATOM   2195  H   ARG A 136       8.136  27.699  -0.219  1.00 76.25           H  
ATOM   2196  CA  ARG A 136       8.614  26.585  -1.982  1.00 76.25           C  
ATOM   2197  HA  ARG A 136       7.854  25.849  -2.246  1.00 76.25           H  
ATOM   2198  C   ARG A 136       9.943  25.984  -2.454  1.00 76.25           C  
ATOM   2199  CB  ARG A 136       8.279  27.885  -2.728  1.00 76.25           C  
ATOM   2200  HB2 ARG A 136       7.334  28.283  -2.359  1.00 76.25           H  
ATOM   2201  HB3 ARG A 136       8.130  27.650  -3.782  1.00 76.25           H  
ATOM   2202  O   ARG A 136       9.950  25.174  -3.374  1.00 76.25           O  
ATOM   2203  CG  ARG A 136       9.372  28.953  -2.596  1.00 76.25           C  
ATOM   2204  HG2 ARG A 136       9.568  29.154  -1.542  1.00 76.25           H  
ATOM   2205  HG3 ARG A 136      10.286  28.594  -3.068  1.00 76.25           H  
ATOM   2206  CD  ARG A 136       8.977  30.255  -3.280  1.00 76.25           C  
ATOM   2207  HD2 ARG A 136       8.733  30.051  -4.323  1.00 76.25           H  
ATOM   2208  HD3 ARG A 136       8.097  30.662  -2.781  1.00 76.25           H  
ATOM   2209  NE  ARG A 136      10.098  31.209  -3.201  1.00 76.25           N  
ATOM   2210  HE  ARG A 136      10.953  30.856  -2.794  1.00 76.25           H  
ATOM   2211  NH1 ARG A 136       9.061  32.925  -4.281  1.00 76.25           N  
ATOM   2212 HH11 ARG A 136       8.311  32.274  -4.464  1.00 76.25           H  
ATOM   2213 HH12 ARG A 136       8.967  33.902  -4.520  1.00 76.25           H  
ATOM   2214  NH2 ARG A 136      11.056  33.264  -3.350  1.00 76.25           N  
ATOM   2215 HH21 ARG A 136      10.992  34.236  -3.617  1.00 76.25           H  
ATOM   2216 HH22 ARG A 136      11.834  32.900  -2.818  1.00 76.25           H  
ATOM   2217  CZ  ARG A 136      10.067  32.459  -3.606  1.00 76.25           C  
ATOM   2218  N   ASP A 137      11.052  26.342  -1.806  1.00 85.50           N  
ATOM   2219  H   ASP A 137      10.966  27.041  -1.083  1.00 85.50           H  
ATOM   2220  CA  ASP A 137      12.392  25.852  -2.156  1.00 85.50           C  
ATOM   2221  HA  ASP A 137      12.406  25.572  -3.210  1.00 85.50           H  
ATOM   2222  C   ASP A 137      12.791  24.593  -1.365  1.00 85.50           C  
ATOM   2223  CB  ASP A 137      13.419  26.984  -1.978  1.00 85.50           C  
ATOM   2224  HB2 ASP A 137      14.418  26.585  -2.153  1.00 85.50           H  
ATOM   2225  HB3 ASP A 137      13.377  27.346  -0.951  1.00 85.50           H  
ATOM   2226  O   ASP A 137      13.719  23.886  -1.756  1.00 85.50           O  
ATOM   2227  CG  ASP A 137      13.193  28.151  -2.955  1.00 85.50           C  
ATOM   2228  OD1 ASP A 137      13.149  27.900  -4.185  1.00 85.50           O  
ATOM   2229  OD2 ASP A 137      13.046  29.301  -2.478  1.00 85.50           O  
ATOM   2230  N   MET A 138      12.083  24.266  -0.277  1.00 86.31           N  
ATOM   2231  H   MET A 138      11.253  24.800  -0.063  1.00 86.31           H  
ATOM   2232  CA  MET A 138      12.417  23.120   0.575  1.00 86.31           C  
ATOM   2233  HA  MET A 138      13.459  23.210   0.883  1.00 86.31           H  
ATOM   2234  C   MET A 138      12.278  21.803  -0.189  1.00 86.31           C  
ATOM   2235  CB  MET A 138      11.538  23.134   1.835  1.00 86.31           C  
ATOM   2236  HB2 MET A 138      11.653  24.093   2.339  1.00 86.31           H  
ATOM   2237  HB3 MET A 138      10.491  23.012   1.556  1.00 86.31           H  
ATOM   2238  O   MET A 138      13.207  21.000  -0.194  1.00 86.31           O  
ATOM   2239  CG  MET A 138      11.916  22.017   2.813  1.00 86.31           C  
ATOM   2240  HG2 MET A 138      11.770  21.052   2.327  1.00 86.31           H  
ATOM   2241  HG3 MET A 138      12.970  22.112   3.073  1.00 86.31           H  
ATOM   2242  SD  MET A 138      10.936  22.042   4.337  1.00 86.31           S  
ATOM   2243  CE  MET A 138      11.524  20.502   5.086  1.00 86.31           C  
ATOM   2244  HE1 MET A 138      11.022  20.349   6.042  1.00 86.31           H  
ATOM   2245  HE2 MET A 138      11.304  19.666   4.423  1.00 86.31           H  
ATOM   2246  HE3 MET A 138      12.600  20.561   5.246  1.00 86.31           H  
ATOM   2247  N   LEU A 139      11.156  21.608  -0.893  1.00 85.50           N  
ATOM   2248  H   LEU A 139      10.437  22.317  -0.857  1.00 85.50           H  
ATOM   2249  CA  LEU A 139      10.929  20.397  -1.686  1.00 85.50           C  
ATOM   2250  HA  LEU A 139      11.015  19.539  -1.019  1.00 85.50           H  
ATOM   2251  C   LEU A 139      11.989  20.232  -2.783  1.00 85.50           C  
ATOM   2252  CB  LEU A 139       9.510  20.438  -2.282  1.00 85.50           C  
ATOM   2253  HB2 LEU A 139       9.433  21.309  -2.934  1.00 85.50           H  
ATOM   2254  HB3 LEU A 139       8.790  20.559  -1.473  1.00 85.50           H  
ATOM   2255  O   LEU A 139      12.442  19.118  -3.037  1.00 85.50           O  
ATOM   2256  CG  LEU A 139       9.135  19.182  -3.096  1.00 85.50           C  
ATOM   2257  HG  LEU A 139       9.847  19.049  -3.911  1.00 85.50           H  
ATOM   2258  CD1 LEU A 139       9.140  17.909  -2.250  1.00 85.50           C  
ATOM   2259 HD11 LEU A 139      10.153  17.685  -1.916  1.00 85.50           H  
ATOM   2260 HD12 LEU A 139       8.484  18.026  -1.388  1.00 85.50           H  
ATOM   2261 HD13 LEU A 139       8.799  17.070  -2.855  1.00 85.50           H  
ATOM   2262  CD2 LEU A 139       7.744  19.356  -3.706  1.00 85.50           C  
ATOM   2263 HD21 LEU A 139       6.995  19.424  -2.917  1.00 85.50           H  
ATOM   2264 HD22 LEU A 139       7.517  18.504  -4.347  1.00 85.50           H  
ATOM   2265 HD23 LEU A 139       7.710  20.264  -4.308  1.00 85.50           H  
ATOM   2266  N   TRP A 140      12.405  21.334  -3.410  1.00 90.50           N  
ATOM   2267  H   TRP A 140      12.042  22.225  -3.102  1.00 90.50           H  
ATOM   2268  CA  TRP A 140      13.457  21.324  -4.425  1.00 90.50           C  
ATOM   2269  HA  TRP A 140      13.202  20.608  -5.206  1.00 90.50           H  
ATOM   2270  C   TRP A 140      14.789  20.865  -3.843  1.00 90.50           C  
ATOM   2271  CB  TRP A 140      13.568  22.713  -5.053  1.00 90.50           C  
ATOM   2272  HB2 TRP A 140      12.648  22.904  -5.605  1.00 90.50           H  
ATOM   2273  HB3 TRP A 140      13.649  23.466  -4.269  1.00 90.50           H  
ATOM   2274  O   TRP A 140      15.370  19.911  -4.359  1.00 90.50           O  
ATOM   2275  CG  TRP A 140      14.725  22.888  -5.983  1.00 90.50           C  
ATOM   2276  CD1 TRP A 140      15.933  23.395  -5.645  1.00 90.50           C  
ATOM   2277  HD1 TRP A 140      16.206  23.746  -4.660  1.00 90.50           H  
ATOM   2278  CD2 TRP A 140      14.833  22.497  -7.382  1.00 90.50           C  
ATOM   2279  CE2 TRP A 140      16.154  22.794  -7.831  1.00 90.50           C  
ATOM   2280  CE3 TRP A 140      13.956  21.898  -8.311  1.00 90.50           C  
ATOM   2281  HE3 TRP A 140      12.957  21.625  -8.004  1.00 90.50           H  
ATOM   2282  NE1 TRP A 140      16.777  23.343  -6.734  1.00 90.50           N  
ATOM   2283  HE1 TRP A 140      17.756  23.589  -6.690  1.00 90.50           H  
ATOM   2284  CH2 TRP A 140      15.701  21.889 -10.023  1.00 90.50           C  
ATOM   2285  HH2 TRP A 140      16.041  21.612 -11.010  1.00 90.50           H  
ATOM   2286  CZ2 TRP A 140      16.588  22.507  -9.129  1.00 90.50           C  
ATOM   2287  HZ2 TRP A 140      17.606  22.718  -9.422  1.00 90.50           H  
ATOM   2288  CZ3 TRP A 140      14.394  21.582  -9.610  1.00 90.50           C  
ATOM   2289  HZ3 TRP A 140      13.743  21.042 -10.281  1.00 90.50           H  
ATOM   2290  N   ASN A 141      15.231  21.488  -2.748  1.00 92.62           N  
ATOM   2291  H   ASN A 141      14.692  22.259  -2.380  1.00 92.62           H  
ATOM   2292  CA  ASN A 141      16.502  21.158  -2.105  1.00 92.62           C  
ATOM   2293  HA  ASN A 141      17.307  21.277  -2.830  1.00 92.62           H  
ATOM   2294  C   ASN A 141      16.531  19.697  -1.648  1.00 92.62           C  
ATOM   2295  CB  ASN A 141      16.746  22.122  -0.934  1.00 92.62           C  
ATOM   2296  HB2 ASN A 141      17.632  21.799  -0.388  1.00 92.62           H  
ATOM   2297  HB3 ASN A 141      15.897  22.088  -0.251  1.00 92.62           H  
ATOM   2298  O   ASN A 141      17.439  18.965  -2.028  1.00 92.62           O  
ATOM   2299  CG  ASN A 141      16.977  23.554  -1.380  1.00 92.62           C  
ATOM   2300  ND2 ASN A 141      16.733  24.508  -0.513  1.00 92.62           N  
ATOM   2301 HD21 ASN A 141      16.387  24.274   0.407  1.00 92.62           H  
ATOM   2302 HD22 ASN A 141      16.836  25.453  -0.855  1.00 92.62           H  
ATOM   2303  OD1 ASN A 141      17.378  23.852  -2.493  1.00 92.62           O  
ATOM   2304  N   THR A 142      15.495  19.244  -0.935  1.00 90.75           N  
ATOM   2305  H   THR A 142      14.772  19.889  -0.651  1.00 90.75           H  
ATOM   2306  CA  THR A 142      15.408  17.855  -0.462  1.00 90.75           C  
ATOM   2307  HA  THR A 142      16.299  17.629   0.124  1.00 90.75           H  
ATOM   2308  C   THR A 142      15.365  16.852  -1.618  1.00 90.75           C  
ATOM   2309  CB  THR A 142      14.172  17.680   0.433  1.00 90.75           C  
ATOM   2310  HB  THR A 142      13.270  17.862  -0.151  1.00 90.75           H  
ATOM   2311  O   THR A 142      15.967  15.787  -1.525  1.00 90.75           O  
ATOM   2312  CG2 THR A 142      14.084  16.296   1.072  1.00 90.75           C  
ATOM   2313 HG21 THR A 142      13.257  16.274   1.781  1.00 90.75           H  
ATOM   2314 HG22 THR A 142      15.015  16.067   1.591  1.00 90.75           H  
ATOM   2315 HG23 THR A 142      13.909  15.541   0.306  1.00 90.75           H  
ATOM   2316  OG1 THR A 142      14.217  18.603   1.497  1.00 90.75           O  
ATOM   2317  HG1 THR A 142      15.121  18.597   1.820  1.00 90.75           H  
ATOM   2318  N   THR A 143      14.698  17.180  -2.731  1.00 91.56           N  
ATOM   2319  H   THR A 143      14.225  18.071  -2.776  1.00 91.56           H  
ATOM   2320  CA  THR A 143      14.679  16.296  -3.910  1.00 91.56           C  
ATOM   2321  HA  THR A 143      14.452  15.283  -3.579  1.00 91.56           H  
ATOM   2322  C   THR A 143      16.046  16.244  -4.594  1.00 91.56           C  
ATOM   2323  CB  THR A 143      13.599  16.706  -4.922  1.00 91.56           C  
ATOM   2324  HB  THR A 143      13.836  17.684  -5.340  1.00 91.56           H  
ATOM   2325  O   THR A 143      16.493  15.166  -4.974  1.00 91.56           O  
ATOM   2326  CG2 THR A 143      13.463  15.693  -6.058  1.00 91.56           C  
ATOM   2327 HG21 THR A 143      12.608  15.960  -6.679  1.00 91.56           H  
ATOM   2328 HG22 THR A 143      14.360  15.695  -6.677  1.00 91.56           H  
ATOM   2329 HG23 THR A 143      13.308  14.694  -5.650  1.00 91.56           H  
ATOM   2330  OG1 THR A 143      12.334  16.771  -4.302  1.00 91.56           O  
ATOM   2331  HG1 THR A 143      12.327  17.575  -3.777  1.00 91.56           H  
ATOM   2332  N   CYS A 144      16.740  17.380  -4.725  1.00 94.44           N  
ATOM   2333  H   CYS A 144      16.348  18.240  -4.369  1.00 94.44           H  
ATOM   2334  CA  CYS A 144      18.086  17.423  -5.299  1.00 94.44           C  
ATOM   2335  HA  CYS A 144      18.075  16.954  -6.283  1.00 94.44           H  
ATOM   2336  C   CYS A 144      19.091  16.643  -4.445  1.00 94.44           C  
ATOM   2337  CB  CYS A 144      18.540  18.881  -5.445  1.00 94.44           C  
ATOM   2338  HB2 CYS A 144      18.474  19.394  -4.485  1.00 94.44           H  
ATOM   2339  HB3 CYS A 144      19.578  18.895  -5.776  1.00 94.44           H  
ATOM   2340  O   CYS A 144      19.883  15.878  -4.988  1.00 94.44           O  
ATOM   2341  SG  CYS A 144      17.520  19.741  -6.671  1.00 94.44           S  
ATOM   2342  HG  CYS A 144      16.396  19.708  -5.951  1.00 94.44           H  
ATOM   2343  N   GLU A 145      19.033  16.804  -3.121  1.00 94.12           N  
ATOM   2344  H   GLU A 145      18.374  17.469  -2.740  1.00 94.12           H  
ATOM   2345  CA  GLU A 145      19.854  16.051  -2.167  1.00 94.12           C  
ATOM   2346  HA  GLU A 145      20.910  16.230  -2.369  1.00 94.12           H  
ATOM   2347  C   GLU A 145      19.623  14.543  -2.319  1.00 94.12           C  
ATOM   2348  CB  GLU A 145      19.541  16.521  -0.735  1.00 94.12           C  
ATOM   2349  HB2 GLU A 145      18.459  16.548  -0.606  1.00 94.12           H  
ATOM   2350  HB3 GLU A 145      19.956  15.805  -0.025  1.00 94.12           H  
ATOM   2351  O   GLU A 145      20.579  13.805  -2.550  1.00 94.12           O  
ATOM   2352  CG  GLU A 145      20.140  17.907  -0.431  1.00 94.12           C  
ATOM   2353  HG2 GLU A 145      19.912  18.588  -1.252  1.00 94.12           H  
ATOM   2354  HG3 GLU A 145      21.225  17.809  -0.390  1.00 94.12           H  
ATOM   2355  CD  GLU A 145      19.636  18.539   0.882  1.00 94.12           C  
ATOM   2356  OE1 GLU A 145      20.104  19.662   1.190  1.00 94.12           O  
ATOM   2357  OE2 GLU A 145      18.767  17.947   1.564  1.00 94.12           O  
ATOM   2358  N   ALA A 146      18.361  14.099  -2.322  1.00 91.06           N  
ATOM   2359  H   ALA A 146      17.616  14.749  -2.118  1.00 91.06           H  
ATOM   2360  CA  ALA A 146      18.017  12.689  -2.509  1.00 91.06           C  
ATOM   2361  HA  ALA A 146      18.497  12.107  -1.723  1.00 91.06           H  
ATOM   2362  C   ALA A 146      18.506  12.130  -3.860  1.00 91.06           C  
ATOM   2363  CB  ALA A 146      16.497  12.545  -2.367  1.00 91.06           C  
ATOM   2364  HB1 ALA A 146      15.990  13.123  -3.139  1.00 91.06           H  
ATOM   2365  HB2 ALA A 146      16.224  11.494  -2.466  1.00 91.06           H  
ATOM   2366  HB3 ALA A 146      16.186  12.901  -1.384  1.00 91.06           H  
ATOM   2367  O   ALA A 146      18.997  11.006  -3.931  1.00 91.06           O  
ATOM   2368  N   MET A 147      18.422  12.914  -4.942  1.00 93.31           N  
ATOM   2369  H   MET A 147      17.989  13.821  -4.846  1.00 93.31           H  
ATOM   2370  CA  MET A 147      18.954  12.504  -6.247  1.00 93.31           C  
ATOM   2371  HA  MET A 147      18.555  11.521  -6.498  1.00 93.31           H  
ATOM   2372  C   MET A 147      20.479  12.372  -6.229  1.00 93.31           C  
ATOM   2373  CB  MET A 147      18.535  13.497  -7.338  1.00 93.31           C  
ATOM   2374  HB2 MET A 147      18.745  14.515  -7.010  1.00 93.31           H  
ATOM   2375  HB3 MET A 147      19.122  13.297  -8.234  1.00 93.31           H  
ATOM   2376  O   MET A 147      21.010  11.422  -6.795  1.00 93.31           O  
ATOM   2377  CG  MET A 147      17.054  13.372  -7.700  1.00 93.31           C  
ATOM   2378  HG2 MET A 147      16.457  13.505  -6.798  1.00 93.31           H  
ATOM   2379  HG3 MET A 147      16.863  12.368  -8.077  1.00 93.31           H  
ATOM   2380  SD  MET A 147      16.498  14.584  -8.931  1.00 93.31           S  
ATOM   2381  CE  MET A 147      17.192  13.876 -10.444  1.00 93.31           C  
ATOM   2382  HE1 MET A 147      17.026  14.566 -11.272  1.00 93.31           H  
ATOM   2383  HE2 MET A 147      18.264  13.713 -10.327  1.00 93.31           H  
ATOM   2384  HE3 MET A 147      16.684  12.935 -10.657  1.00 93.31           H  
ATOM   2385  N   VAL A 148      21.194  13.293  -5.578  1.00 93.88           N  
ATOM   2386  H   VAL A 148      20.699  14.040  -5.112  1.00 93.88           H  
ATOM   2387  CA  VAL A 148      22.661  13.240  -5.450  1.00 93.88           C  
ATOM   2388  HA  VAL A 148      23.095  13.108  -6.441  1.00 93.88           H  
ATOM   2389  C   VAL A 148      23.107  12.034  -4.619  1.00 93.88           C  
ATOM   2390  CB  VAL A 148      23.185  14.569  -4.869  1.00 93.88           C  
ATOM   2391  HB  VAL A 148      22.573  14.859  -4.014  1.00 93.88           H  
ATOM   2392  O   VAL A 148      24.100  11.390  -4.967  1.00 93.88           O  
ATOM   2393  CG1 VAL A 148      24.643  14.498  -4.398  1.00 93.88           C  
ATOM   2394 HG11 VAL A 148      24.994  15.493  -4.124  1.00 93.88           H  
ATOM   2395 HG12 VAL A 148      24.716  13.859  -3.518  1.00 93.88           H  
ATOM   2396 HG13 VAL A 148      25.275  14.090  -5.188  1.00 93.88           H  
ATOM   2397  CG2 VAL A 148      23.093  15.674  -5.931  1.00 93.88           C  
ATOM   2398 HG21 VAL A 148      22.072  15.756  -6.304  1.00 93.88           H  
ATOM   2399 HG22 VAL A 148      23.374  16.631  -5.492  1.00 93.88           H  
ATOM   2400 HG23 VAL A 148      23.755  15.448  -6.767  1.00 93.88           H  
ATOM   2401  N   GLU A 149      22.355  11.677  -3.576  1.00 91.88           N  
ATOM   2402  H   GLU A 149      21.582  12.271  -3.312  1.00 91.88           H  
ATOM   2403  CA  GLU A 149      22.595  10.478  -2.761  1.00 91.88           C  
ATOM   2404  HA  GLU A 149      23.609  10.512  -2.364  1.00 91.88           H  
ATOM   2405  C   GLU A 149      22.491   9.168  -3.560  1.00 91.88           C  
ATOM   2406  CB  GLU A 149      21.618  10.448  -1.574  1.00 91.88           C  
ATOM   2407  HB2 GLU A 149      21.655   9.459  -1.117  1.00 91.88           H  
ATOM   2408  HB3 GLU A 149      20.603  10.621  -1.933  1.00 91.88           H  
ATOM   2409  O   GLU A 149      23.091   8.171  -3.166  1.00 91.88           O  
ATOM   2410  CG  GLU A 149      21.970  11.480  -0.491  1.00 91.88           C  
ATOM   2411  HG2 GLU A 149      22.014  12.476  -0.933  1.00 91.88           H  
ATOM   2412  HG3 GLU A 149      22.968  11.250  -0.116  1.00 91.88           H  
ATOM   2413  CD  GLU A 149      20.984  11.492   0.692  1.00 91.88           C  
ATOM   2414  OE1 GLU A 149      21.243  12.274   1.636  1.00 91.88           O  
ATOM   2415  OE2 GLU A 149      20.011  10.701   0.694  1.00 91.88           O  
ATOM   2416  N   CYS A 150      21.812   9.169  -4.715  1.00 86.94           N  
ATOM   2417  H   CYS A 150      21.334  10.015  -4.988  1.00 86.94           H  
ATOM   2418  CA  CYS A 150      21.742   8.009  -5.611  1.00 86.94           C  
ATOM   2419  HA  CYS A 150      21.561   7.115  -5.015  1.00 86.94           H  
ATOM   2420  C   CYS A 150      23.041   7.768  -6.405  1.00 86.94           C  
ATOM   2421  CB  CYS A 150      20.573   8.189  -6.593  1.00 86.94           C  
ATOM   2422  HB2 CYS A 150      20.508   7.303  -7.224  1.00 86.94           H  
ATOM   2423  HB3 CYS A 150      20.763   9.049  -7.235  1.00 86.94           H  
ATOM   2424  O   CYS A 150      23.148   6.782  -7.135  1.00 86.94           O  
ATOM   2425  SG  CYS A 150      18.981   8.403  -5.747  1.00 86.94           S  
ATOM   2426  HG  CYS A 150      19.305   9.431  -4.957  1.00 86.94           H  
ATOM   2427  N   SER A 151      24.013   8.686  -6.351  1.00 88.44           N  
ATOM   2428  H   SER A 151      23.907   9.455  -5.704  1.00 88.44           H  
ATOM   2429  CA  SER A 151      25.244   8.570  -7.133  1.00 88.44           C  
ATOM   2430  HA  SER A 151      24.966   8.179  -8.112  1.00 88.44           H  
ATOM   2431  C   SER A 151      26.238   7.583  -6.511  1.00 88.44           C  
ATOM   2432  CB  SER A 151      25.881   9.939  -7.394  1.00 88.44           C  
ATOM   2433  HB2 SER A 151      25.140  10.601  -7.842  1.00 88.44           H  
ATOM   2434  HB3 SER A 151      26.700   9.808  -8.102  1.00 88.44           H  
ATOM   2435  O   SER A 151      26.663   7.726  -5.369  1.00 88.44           O  
ATOM   2436  OG  SER A 151      26.383  10.561  -6.231  1.00 88.44           O  
ATOM   2437  HG  SER A 151      25.642  10.753  -5.652  1.00 88.44           H  
ATOM   2438  N   ASN A 152      26.681   6.608  -7.309  1.00 84.69           N  
ATOM   2439  H   ASN A 152      26.176   6.448  -8.169  1.00 84.69           H  
ATOM   2440  CA  ASN A 152      27.659   5.601  -6.876  1.00 84.69           C  
ATOM   2441  HA  ASN A 152      27.687   5.572  -5.787  1.00 84.69           H  
ATOM   2442  C   ASN A 152      29.101   5.917  -7.302  1.00 84.69           C  
ATOM   2443  CB  ASN A 152      27.169   4.231  -7.379  1.00 84.69           C  
ATOM   2444  HB2 ASN A 152      26.856   4.291  -8.422  1.00 84.69           H  
ATOM   2445  HB3 ASN A 152      27.973   3.500  -7.297  1.00 84.69           H  
ATOM   2446  O   ASN A 152      30.058   5.323  -6.803  1.00 84.69           O  
ATOM   2447  CG  ASN A 152      26.016   3.715  -6.536  1.00 84.69           C  
ATOM   2448  ND2 ASN A 152      25.268   2.758  -6.996  1.00 84.69           N  
ATOM   2449 HD21 ASN A 152      24.542   2.396  -6.393  1.00 84.69           H  
ATOM   2450 HD22 ASN A 152      25.256   2.383  -7.933  1.00 84.69           H  
ATOM   2451  OD1 ASN A 152      25.809   4.124  -5.410  1.00 84.69           O  
ATOM   2452  N   ASN A 153      29.281   6.843  -8.244  1.00 89.81           N  
ATOM   2453  H   ASN A 153      28.467   7.348  -8.565  1.00 89.81           H  
ATOM   2454  CA  ASN A 153      30.582   7.286  -8.736  1.00 89.81           C  
ATOM   2455  HA  ASN A 153      31.267   7.331  -7.890  1.00 89.81           H  
ATOM   2456  C   ASN A 153      30.491   8.707  -9.321  1.00 89.81           C  
ATOM   2457  CB  ASN A 153      31.121   6.247  -9.745  1.00 89.81           C  
ATOM   2458  HB2 ASN A 153      31.222   5.288  -9.237  1.00 89.81           H  
ATOM   2459  HB3 ASN A 153      32.112   6.540 -10.091  1.00 89.81           H  
ATOM   2460  O   ASN A 153      29.403   9.259  -9.492  1.00 89.81           O  
ATOM   2461  CG  ASN A 153      30.238   6.065 -10.967  1.00 89.81           C  
ATOM   2462  ND2 ASN A 153      29.952   4.851 -11.369  1.00 89.81           N  
ATOM   2463 HD21 ASN A 153      29.348   4.756 -12.173  1.00 89.81           H  
ATOM   2464 HD22 ASN A 153      30.247   4.042 -10.840  1.00 89.81           H  
ATOM   2465  OD1 ASN A 153      29.796   7.018 -11.581  1.00 89.81           O  
ATOM   2466  N   ALA A 154      31.649   9.287  -9.649  1.00 92.06           N  
ATOM   2467  H   ALA A 154      32.508   8.779  -9.495  1.00 92.06           H  
ATOM   2468  CA  ALA A 154      31.739  10.651 -10.170  1.00 92.06           C  
ATOM   2469  HA  ALA A 154      31.257  11.324  -9.461  1.00 92.06           H  
ATOM   2470  C   ALA A 154      31.028  10.844 -11.524  1.00 92.06           C  
ATOM   2471  CB  ALA A 154      33.223  11.029 -10.266  1.00 92.06           C  
ATOM   2472  HB1 ALA A 154      33.692  10.949  -9.285  1.00 92.06           H  
ATOM   2473  HB2 ALA A 154      33.307  12.059 -10.612  1.00 92.06           H  
ATOM   2474  HB3 ALA A 154      33.732  10.376 -10.974  1.00 92.06           H  
ATOM   2475  O   ALA A 154      30.450  11.900 -11.751  1.00 92.06           O  
ATOM   2476  N   GLU A 155      31.038   9.838 -12.405  1.00 92.62           N  
ATOM   2477  H   GLU A 155      31.470   8.962 -12.151  1.00 92.62           H  
ATOM   2478  CA  GLU A 155      30.379   9.914 -13.720  1.00 92.62           C  
ATOM   2479  HA  GLU A 155      30.671  10.835 -14.225  1.00 92.62           H  
ATOM   2480  C   GLU A 155      28.852   9.947 -13.581  1.00 92.62           C  
ATOM   2481  CB  GLU A 155      30.804   8.717 -14.593  1.00 92.62           C  
ATOM   2482  HB2 GLU A 155      30.249   8.762 -15.531  1.00 92.62           H  
ATOM   2483  HB3 GLU A 155      30.543   7.790 -14.082  1.00 92.62           H  
ATOM   2484  O   GLU A 155      28.174  10.737 -14.230  1.00 92.62           O  
ATOM   2485  CG  GLU A 155      32.309   8.714 -14.914  1.00 92.62           C  
ATOM   2486  HG2 GLU A 155      32.868   8.696 -13.978  1.00 92.62           H  
ATOM   2487  HG3 GLU A 155      32.555   9.641 -15.431  1.00 92.62           H  
ATOM   2488  CD  GLU A 155      32.766   7.520 -15.773  1.00 92.62           C  
ATOM   2489  OE1 GLU A 155      33.995   7.426 -16.003  1.00 92.62           O  
ATOM   2490  OE2 GLU A 155      31.918   6.696 -16.179  1.00 92.62           O  
ATOM   2491  N   THR A 156      28.308   9.135 -12.674  1.00 92.94           N  
ATOM   2492  H   THR A 156      28.931   8.525 -12.164  1.00 92.94           H  
ATOM   2493  CA  THR A 156      26.871   9.102 -12.364  1.00 92.94           C  
ATOM   2494  HA  THR A 156      26.309   8.975 -13.289  1.00 92.94           H  
ATOM   2495  C   THR A 156      26.433  10.416 -11.722  1.00 92.94           C  
ATOM   2496  CB  THR A 156      26.544   7.932 -11.422  1.00 92.94           C  
ATOM   2497  HB  THR A 156      26.986   8.122 -10.444  1.00 92.94           H  
ATOM   2498  O   THR A 156      25.389  10.958 -12.080  1.00 92.94           O  
ATOM   2499  CG2 THR A 156      25.046   7.701 -11.254  1.00 92.94           C  
ATOM   2500 HG21 THR A 156      24.608   7.434 -12.216  1.00 92.94           H  
ATOM   2501 HG22 THR A 156      24.561   8.599 -10.870  1.00 92.94           H  
ATOM   2502 HG23 THR A 156      24.879   6.884 -10.552  1.00 92.94           H  
ATOM   2503  OG1 THR A 156      27.074   6.728 -11.928  1.00 92.94           O  
ATOM   2504  HG1 THR A 156      28.027   6.833 -11.964  1.00 92.94           H  
ATOM   2505  N   LEU A 157      27.247  10.955 -10.806  1.00 95.38           N  
ATOM   2506  H   LEU A 157      28.093  10.462 -10.557  1.00 95.38           H  
ATOM   2507  CA  LEU A 157      26.990  12.246 -10.171  1.00 95.38           C  
ATOM   2508  HA  LEU A 157      26.015  12.197  -9.688  1.00 95.38           H  
ATOM   2509  C   LEU A 157      26.936  13.383 -11.198  1.00 95.38           C  
ATOM   2510  CB  LEU A 157      28.065  12.505  -9.102  1.00 95.38           C  
ATOM   2511  HB2 LEU A 157      28.033  11.702  -8.365  1.00 95.38           H  
ATOM   2512  HB3 LEU A 157      29.045  12.484  -9.578  1.00 95.38           H  
ATOM   2513  O   LEU A 157      26.022  14.200 -11.138  1.00 95.38           O  
ATOM   2514  CG  LEU A 157      27.911  13.855  -8.376  1.00 95.38           C  
ATOM   2515  HG  LEU A 157      28.013  14.670  -9.092  1.00 95.38           H  
ATOM   2516  CD1 LEU A 157      26.567  13.989  -7.662  1.00 95.38           C  
ATOM   2517 HD11 LEU A 157      26.539  14.923  -7.101  1.00 95.38           H  
ATOM   2518 HD12 LEU A 157      26.423  13.149  -6.982  1.00 95.38           H  
ATOM   2519 HD13 LEU A 157      25.753  14.010  -8.387  1.00 95.38           H  
ATOM   2520  CD2 LEU A 157      29.026  14.001  -7.339  1.00 95.38           C  
ATOM   2521 HD21 LEU A 157      29.995  13.937  -7.834  1.00 95.38           H  
ATOM   2522 HD22 LEU A 157      28.941  14.971  -6.849  1.00 95.38           H  
ATOM   2523 HD23 LEU A 157      28.940  13.211  -6.594  1.00 95.38           H  
ATOM   2524  N   ASP A 158      27.868  13.421 -12.153  1.00 96.25           N  
ATOM   2525  H   ASP A 158      28.608  12.733 -12.146  1.00 96.25           H  
ATOM   2526  CA  ASP A 158      27.887  14.441 -13.208  1.00 96.25           C  
ATOM   2527  HA  ASP A 158      27.977  15.425 -12.749  1.00 96.25           H  
ATOM   2528  C   ASP A 158      26.587  14.429 -14.026  1.00 96.25           C  
ATOM   2529  CB  ASP A 158      29.111  14.218 -14.106  1.00 96.25           C  
ATOM   2530  HB2 ASP A 158      30.005  14.165 -13.484  1.00 96.25           H  
ATOM   2531  HB3 ASP A 158      29.013  13.272 -14.638  1.00 96.25           H  
ATOM   2532  O   ASP A 158      25.947  15.465 -14.202  1.00 96.25           O  
ATOM   2533  CG  ASP A 158      29.284  15.361 -15.109  1.00 96.25           C  
ATOM   2534  OD1 ASP A 158      29.667  16.464 -14.665  1.00 96.25           O  
ATOM   2535  OD2 ASP A 158      29.051  15.132 -16.317  1.00 96.25           O  
ATOM   2536  N   VAL A 159      26.121  13.244 -14.433  1.00 96.25           N  
ATOM   2537  H   VAL A 159      26.684  12.424 -14.261  1.00 96.25           H  
ATOM   2538  CA  VAL A 159      24.853  13.113 -15.165  1.00 96.25           C  
ATOM   2539  HA  VAL A 159      24.884  13.793 -16.016  1.00 96.25           H  
ATOM   2540  C   VAL A 159      23.654  13.531 -14.303  1.00 96.25           C  
ATOM   2541  CB  VAL A 159      24.678  11.685 -15.710  1.00 96.25           C  
ATOM   2542  HB  VAL A 159      24.695  10.980 -14.879  1.00 96.25           H  
ATOM   2543  O   VAL A 159      22.755  14.208 -14.801  1.00 96.25           O  
ATOM   2544  CG1 VAL A 159      23.357  11.538 -16.475  1.00 96.25           C  
ATOM   2545 HG11 VAL A 159      23.297  12.293 -17.260  1.00 96.25           H  
ATOM   2546 HG12 VAL A 159      23.306  10.551 -16.934  1.00 96.25           H  
ATOM   2547 HG13 VAL A 159      22.508  11.652 -15.801  1.00 96.25           H  
ATOM   2548  CG2 VAL A 159      25.793  11.302 -16.692  1.00 96.25           C  
ATOM   2549 HG21 VAL A 159      26.770  11.390 -16.217  1.00 96.25           H  
ATOM   2550 HG22 VAL A 159      25.772  11.962 -17.560  1.00 96.25           H  
ATOM   2551 HG23 VAL A 159      25.667  10.270 -17.017  1.00 96.25           H  
ATOM   2552  N   ILE A 160      23.626  13.182 -13.011  1.00 96.06           N  
ATOM   2553  H   ILE A 160      24.393  12.636 -12.647  1.00 96.06           H  
ATOM   2554  CA  ILE A 160      22.557  13.607 -12.087  1.00 96.06           C  
ATOM   2555  HA  ILE A 160      21.595  13.308 -12.505  1.00 96.06           H  
ATOM   2556  C   ILE A 160      22.519  15.134 -11.955  1.00 96.06           C  
ATOM   2557  CB  ILE A 160      22.720  12.916 -10.713  1.00 96.06           C  
ATOM   2558  HB  ILE A 160      23.762  12.992 -10.403  1.00 96.06           H  
ATOM   2559  O   ILE A 160      21.442  15.728 -12.041  1.00 96.06           O  
ATOM   2560  CG1 ILE A 160      22.338  11.425 -10.837  1.00 96.06           C  
ATOM   2561 HG12 ILE A 160      22.743  11.014 -11.762  1.00 96.06           H  
ATOM   2562 HG13 ILE A 160      21.253  11.338 -10.885  1.00 96.06           H  
ATOM   2563  CG2 ILE A 160      21.847  13.585  -9.632  1.00 96.06           C  
ATOM   2564 HG21 ILE A 160      20.806  13.616  -9.954  1.00 96.06           H  
ATOM   2565 HG22 ILE A 160      21.915  13.035  -8.694  1.00 96.06           H  
ATOM   2566 HG23 ILE A 160      22.194  14.598  -9.430  1.00 96.06           H  
ATOM   2567  CD1 ILE A 160      22.863  10.557  -9.689  1.00 96.06           C  
ATOM   2568 HD11 ILE A 160      22.493  10.907  -8.725  1.00 96.06           H  
ATOM   2569 HD12 ILE A 160      23.952  10.587  -9.687  1.00 96.06           H  
ATOM   2570 HD13 ILE A 160      22.535   9.528  -9.832  1.00 96.06           H  
ATOM   2571  N   LEU A 161      23.678  15.779 -11.802  1.00 97.00           N  
ATOM   2572  H   LEU A 161      24.529  15.238 -11.756  1.00 97.00           H  
ATOM   2573  CA  LEU A 161      23.773  17.237 -11.738  1.00 97.00           C  
ATOM   2574  HA  LEU A 161      23.108  17.599 -10.953  1.00 97.00           H  
ATOM   2575  C   LEU A 161      23.286  17.884 -13.039  1.00 97.00           C  
ATOM   2576  CB  LEU A 161      25.215  17.651 -11.407  1.00 97.00           C  
ATOM   2577  HB2 LEU A 161      25.888  17.172 -12.118  1.00 97.00           H  
ATOM   2578  HB3 LEU A 161      25.307  18.729 -11.543  1.00 97.00           H  
ATOM   2579  O   LEU A 161      22.507  18.833 -12.979  1.00 97.00           O  
ATOM   2580  CG  LEU A 161      25.665  17.301  -9.975  1.00 97.00           C  
ATOM   2581  HG  LEU A 161      25.522  16.238  -9.784  1.00 97.00           H  
ATOM   2582  CD1 LEU A 161      27.152  17.625  -9.819  1.00 97.00           C  
ATOM   2583 HD11 LEU A 161      27.322  18.688  -9.991  1.00 97.00           H  
ATOM   2584 HD12 LEU A 161      27.485  17.353  -8.817  1.00 97.00           H  
ATOM   2585 HD13 LEU A 161      27.722  17.047 -10.547  1.00 97.00           H  
ATOM   2586  CD2 LEU A 161      24.890  18.077  -8.907  1.00 97.00           C  
ATOM   2587 HD21 LEU A 161      25.302  17.857  -7.922  1.00 97.00           H  
ATOM   2588 HD22 LEU A 161      23.844  17.772  -8.909  1.00 97.00           H  
ATOM   2589 HD23 LEU A 161      24.957  19.147  -9.101  1.00 97.00           H  
ATOM   2590  N   GLN A 162      23.625  17.319 -14.203  1.00 96.81           N  
ATOM   2591  H   GLN A 162      24.302  16.569 -14.195  1.00 96.81           H  
ATOM   2592  CA  GLN A 162      23.083  17.779 -15.486  1.00 96.81           C  
ATOM   2593  HA  GLN A 162      23.351  18.827 -15.622  1.00 96.81           H  
ATOM   2594  C   GLN A 162      21.548  17.686 -15.534  1.00 96.81           C  
ATOM   2595  CB  GLN A 162      23.670  16.965 -16.649  1.00 96.81           C  
ATOM   2596  HB2 GLN A 162      23.515  15.902 -16.464  1.00 96.81           H  
ATOM   2597  HB3 GLN A 162      23.118  17.225 -17.553  1.00 96.81           H  
ATOM   2598  O   GLN A 162      20.893  18.587 -16.056  1.00 96.81           O  
ATOM   2599  CG  GLN A 162      25.161  17.208 -16.926  1.00 96.81           C  
ATOM   2600  HG2 GLN A 162      25.308  18.238 -17.249  1.00 96.81           H  
ATOM   2601  HG3 GLN A 162      25.748  17.063 -16.018  1.00 96.81           H  
ATOM   2602  CD  GLN A 162      25.672  16.273 -18.021  1.00 96.81           C  
ATOM   2603  NE2 GLN A 162      26.886  15.778 -17.951  1.00 96.81           N  
ATOM   2604 HE21 GLN A 162      27.486  15.892 -17.147  1.00 96.81           H  
ATOM   2605 HE22 GLN A 162      27.145  15.075 -18.629  1.00 96.81           H  
ATOM   2606  OE1 GLN A 162      24.978  15.971 -18.988  1.00 96.81           O  
ATOM   2607  N   VAL A 163      20.940  16.622 -14.991  1.00 95.88           N  
ATOM   2608  H   VAL A 163      21.519  15.903 -14.581  1.00 95.88           H  
ATOM   2609  CA  VAL A 163      19.470  16.505 -14.910  1.00 95.88           C  
ATOM   2610  HA  VAL A 163      19.057  16.657 -15.907  1.00 95.88           H  
ATOM   2611  C   VAL A 163      18.879  17.601 -14.020  1.00 95.88           C  
ATOM   2612  CB  VAL A 163      19.027  15.109 -14.421  1.00 95.88           C  
ATOM   2613  HB  VAL A 163      19.509  14.879 -13.471  1.00 95.88           H  
ATOM   2614  O   VAL A 163      17.896  18.233 -14.411  1.00 95.88           O  
ATOM   2615  CG1 VAL A 163      17.507  15.013 -14.222  1.00 95.88           C  
ATOM   2616 HG11 VAL A 163      17.235  13.995 -13.941  1.00 95.88           H  
ATOM   2617 HG12 VAL A 163      16.987  15.288 -15.140  1.00 95.88           H  
ATOM   2618 HG13 VAL A 163      17.187  15.675 -13.418  1.00 95.88           H  
ATOM   2619  CG2 VAL A 163      19.398  14.021 -15.435  1.00 95.88           C  
ATOM   2620 HG21 VAL A 163      19.158  13.041 -15.021  1.00 95.88           H  
ATOM   2621 HG22 VAL A 163      18.859  14.173 -16.370  1.00 95.88           H  
ATOM   2622 HG23 VAL A 163      20.469  14.045 -15.634  1.00 95.88           H  
ATOM   2623  N   ILE A 164      19.475  17.852 -12.853  1.00 96.31           N  
ATOM   2624  H   ILE A 164      20.287  17.306 -12.602  1.00 96.31           H  
ATOM   2625  CA  ILE A 164      19.028  18.903 -11.926  1.00 96.31           C  
ATOM   2626  HA  ILE A 164      17.977  18.737 -11.688  1.00 96.31           H  
ATOM   2627  C   ILE A 164      19.118  20.283 -12.594  1.00 96.31           C  
ATOM   2628  CB  ILE A 164      19.833  18.823 -10.606  1.00 96.31           C  
ATOM   2629  HB  ILE A 164      20.896  18.798 -10.846  1.00 96.31           H  
ATOM   2630  O   ILE A 164      18.147  21.042 -12.576  1.00 96.31           O  
ATOM   2631  CG1 ILE A 164      19.467  17.529  -9.837  1.00 96.31           C  
ATOM   2632 HG12 ILE A 164      18.451  17.613  -9.451  1.00 96.31           H  
ATOM   2633 HG13 ILE A 164      19.488  16.678 -10.518  1.00 96.31           H  
ATOM   2634  CG2 ILE A 164      19.572  20.058  -9.724  1.00 96.31           C  
ATOM   2635 HG21 ILE A 164      18.505  20.153  -9.520  1.00 96.31           H  
ATOM   2636 HG22 ILE A 164      19.928  20.964 -10.215  1.00 96.31           H  
ATOM   2637 HG23 ILE A 164      20.107  19.975  -8.778  1.00 96.31           H  
ATOM   2638  CD1 ILE A 164      20.415  17.201  -8.677  1.00 96.31           C  
ATOM   2639 HD11 ILE A 164      21.441  17.150  -9.040  1.00 96.31           H  
ATOM   2640 HD12 ILE A 164      20.341  17.951  -7.889  1.00 96.31           H  
ATOM   2641 HD13 ILE A 164      20.144  16.233  -8.255  1.00 96.31           H  
ATOM   2642  N   GLU A 165      20.240  20.587 -13.250  1.00 96.62           N  
ATOM   2643  H   GLU A 165      21.011  19.936 -13.210  1.00 96.62           H  
ATOM   2644  CA  GLU A 165      20.446  21.843 -13.982  1.00 96.62           C  
ATOM   2645  HA  GLU A 165      20.323  22.684 -13.301  1.00 96.62           H  
ATOM   2646  C   GLU A 165      19.435  22.027 -15.121  1.00 96.62           C  
ATOM   2647  CB  GLU A 165      21.867  21.881 -14.561  1.00 96.62           C  
ATOM   2648  HB2 GLU A 165      21.915  22.691 -15.289  1.00 96.62           H  
ATOM   2649  HB3 GLU A 165      22.070  20.943 -15.078  1.00 96.62           H  
ATOM   2650  O   GLU A 165      18.915  23.129 -15.319  1.00 96.62           O  
ATOM   2651  CG  GLU A 165      22.945  22.135 -13.496  1.00 96.62           C  
ATOM   2652  HG2 GLU A 165      22.889  21.366 -12.725  1.00 96.62           H  
ATOM   2653  HG3 GLU A 165      22.734  23.093 -13.021  1.00 96.62           H  
ATOM   2654  CD  GLU A 165      24.368  22.171 -14.083  1.00 96.62           C  
ATOM   2655  OE1 GLU A 165      25.309  22.373 -13.281  1.00 96.62           O  
ATOM   2656  OE2 GLU A 165      24.515  22.067 -15.325  1.00 96.62           O  
ATOM   2657  N   LEU A 166      19.096  20.954 -15.848  1.00 95.56           N  
ATOM   2658  H   LEU A 166      19.580  20.086 -15.669  1.00 95.56           H  
ATOM   2659  CA  LEU A 166      18.055  21.002 -16.876  1.00 95.56           C  
ATOM   2660  HA  LEU A 166      18.324  21.771 -17.599  1.00 95.56           H  
ATOM   2661  C   LEU A 166      16.712  21.427 -16.280  1.00 95.56           C  
ATOM   2662  CB  LEU A 166      17.923  19.643 -17.586  1.00 95.56           C  
ATOM   2663  HB2 LEU A 166      16.965  19.614 -18.105  1.00 95.56           H  
ATOM   2664  HB3 LEU A 166      17.911  18.851 -16.837  1.00 95.56           H  
ATOM   2665  O   LEU A 166      16.088  22.356 -16.796  1.00 95.56           O  
ATOM   2666  CG  LEU A 166      19.028  19.343 -18.608  1.00 95.56           C  
ATOM   2667  HG  LEU A 166      20.013  19.460 -18.156  1.00 95.56           H  
ATOM   2668  CD1 LEU A 166      18.874  17.906 -19.114  1.00 95.56           C  
ATOM   2669 HD11 LEU A 166      17.896  17.767 -19.574  1.00 95.56           H  
ATOM   2670 HD12 LEU A 166      18.984  17.220 -18.274  1.00 95.56           H  
ATOM   2671 HD13 LEU A 166      19.658  17.694 -19.841  1.00 95.56           H  
ATOM   2672  CD2 LEU A 166      18.958  20.276 -19.816  1.00 95.56           C  
ATOM   2673 HD21 LEU A 166      19.142  21.305 -19.507  1.00 95.56           H  
ATOM   2674 HD22 LEU A 166      17.979  20.205 -20.290  1.00 95.56           H  
ATOM   2675 HD23 LEU A 166      19.746  19.997 -20.516  1.00 95.56           H  
ATOM   2676  N   TYR A 167      16.283  20.804 -15.182  1.00 94.69           N  
ATOM   2677  H   TYR A 167      16.875  20.101 -14.763  1.00 94.69           H  
ATOM   2678  CA  TYR A 167      15.013  21.143 -14.538  1.00 94.69           C  
ATOM   2679  HA  TYR A 167      14.233  21.143 -15.300  1.00 94.69           H  
ATOM   2680  C   TYR A 167      15.006  22.555 -13.931  1.00 94.69           C  
ATOM   2681  CB  TYR A 167      14.648  20.066 -13.511  1.00 94.69           C  
ATOM   2682  HB2 TYR A 167      14.056  20.524 -12.719  1.00 94.69           H  
ATOM   2683  HB3 TYR A 167      15.555  19.679 -13.046  1.00 94.69           H  
ATOM   2684  O   TYR A 167      13.990  23.248 -14.029  1.00 94.69           O  
ATOM   2685  CG  TYR A 167      13.843  18.921 -14.101  1.00 94.69           C  
ATOM   2686  CD1 TYR A 167      12.452  18.862 -13.883  1.00 94.69           C  
ATOM   2687  HD1 TYR A 167      11.970  19.628 -13.294  1.00 94.69           H  
ATOM   2688  CD2 TYR A 167      14.473  17.916 -14.861  1.00 94.69           C  
ATOM   2689  HD2 TYR A 167      15.540  17.958 -15.022  1.00 94.69           H  
ATOM   2690  CE1 TYR A 167      11.698  17.794 -14.406  1.00 94.69           C  
ATOM   2691  HE1 TYR A 167      10.635  17.750 -14.225  1.00 94.69           H  
ATOM   2692  CE2 TYR A 167      13.723  16.846 -15.388  1.00 94.69           C  
ATOM   2693  HE2 TYR A 167      14.209  16.062 -15.950  1.00 94.69           H  
ATOM   2694  OH  TYR A 167      11.605  15.740 -15.642  1.00 94.69           O  
ATOM   2695  HH  TYR A 167      10.709  15.767 -15.296  1.00 94.69           H  
ATOM   2696  CZ  TYR A 167      12.334  16.779 -15.153  1.00 94.69           C  
ATOM   2697  N   ASP A 168      16.128  23.039 -13.393  1.00 94.50           N  
ATOM   2698  H   ASP A 168      16.929  22.432 -13.293  1.00 94.50           H  
ATOM   2699  CA  ASP A 168      16.235  24.432 -12.933  1.00 94.50           C  
ATOM   2700  HA  ASP A 168      15.398  24.635 -12.264  1.00 94.50           H  
ATOM   2701  C   ASP A 168      16.147  25.425 -14.109  1.00 94.50           C  
ATOM   2702  CB  ASP A 168      17.529  24.625 -12.131  1.00 94.50           C  
ATOM   2703  HB2 ASP A 168      17.643  23.802 -11.425  1.00 94.50           H  
ATOM   2704  HB3 ASP A 168      18.383  24.605 -12.808  1.00 94.50           H  
ATOM   2705  O   ASP A 168      15.440  26.437 -14.047  1.00 94.50           O  
ATOM   2706  CG  ASP A 168      17.501  25.943 -11.345  1.00 94.50           C  
ATOM   2707  OD1 ASP A 168      16.566  26.133 -10.522  1.00 94.50           O  
ATOM   2708  OD2 ASP A 168      18.395  26.783 -11.576  1.00 94.50           O  
ATOM   2709  N   SER A 169      16.756  25.086 -15.251  1.00 94.75           N  
ATOM   2710  H   SER A 169      17.362  24.278 -15.246  1.00 94.75           H  
ATOM   2711  CA  SER A 169      16.615  25.877 -16.479  1.00 94.75           C  
ATOM   2712  HA  SER A 169      16.900  26.902 -16.240  1.00 94.75           H  
ATOM   2713  C   SER A 169      15.165  25.909 -16.982  1.00 94.75           C  
ATOM   2714  CB  SER A 169      17.579  25.373 -17.562  1.00 94.75           C  
ATOM   2715  HB2 SER A 169      18.516  25.056 -17.105  1.00 94.75           H  
ATOM   2716  HB3 SER A 169      17.798  26.201 -18.236  1.00 94.75           H  
ATOM   2717  O   SER A 169      14.683  26.945 -17.452  1.00 94.75           O  
ATOM   2718  OG  SER A 169      17.039  24.317 -18.334  1.00 94.75           O  
ATOM   2719  HG  SER A 169      16.812  23.592 -17.747  1.00 94.75           H  
ATOM   2720  N   PHE A 170      14.428  24.802 -16.836  1.00 93.62           N  
ATOM   2721  H   PHE A 170      14.881  23.976 -16.472  1.00 93.62           H  
ATOM   2722  CA  PHE A 170      13.013  24.720 -17.195  1.00 93.62           C  
ATOM   2723  HA  PHE A 170      12.877  25.116 -18.202  1.00 93.62           H  
ATOM   2724  C   PHE A 170      12.153  25.563 -16.269  1.00 93.62           C  
ATOM   2725  CB  PHE A 170      12.536  23.265 -17.172  1.00 93.62           C  
ATOM   2726  HB2 PHE A 170      11.469  23.235 -17.393  1.00 93.62           H  
ATOM   2727  HB3 PHE A 170      12.652  22.878 -16.160  1.00 93.62           H  
ATOM   2728  O   PHE A 170      11.244  26.239 -16.752  1.00 93.62           O  
ATOM   2729  CG  PHE A 170      13.232  22.316 -18.123  1.00 93.62           C  
ATOM   2730  CD1 PHE A 170      14.005  22.769 -19.214  1.00 93.62           C  
ATOM   2731  HD1 PHE A 170      14.122  23.823 -19.423  1.00 93.62           H  
ATOM   2732  CD2 PHE A 170      13.128  20.939 -17.871  1.00 93.62           C  
ATOM   2733  HD2 PHE A 170      12.549  20.580 -17.033  1.00 93.62           H  
ATOM   2734  CE1 PHE A 170      14.698  21.851 -20.018  1.00 93.62           C  
ATOM   2735  HE1 PHE A 170      15.322  22.204 -20.826  1.00 93.62           H  
ATOM   2736  CE2 PHE A 170      13.816  20.024 -18.678  1.00 93.62           C  
ATOM   2737  HE2 PHE A 170      13.762  18.973 -18.437  1.00 93.62           H  
ATOM   2738  CZ  PHE A 170      14.607  20.476 -19.747  1.00 93.62           C  
ATOM   2739  HZ  PHE A 170      15.157  19.770 -20.351  1.00 93.62           H  
ATOM   2740  N   TYR A 171      12.462  25.585 -14.970  1.00 91.62           N  
ATOM   2741  H   TYR A 171      13.199  24.982 -14.635  1.00 91.62           H  
ATOM   2742  CA  TYR A 171      11.831  26.506 -14.034  1.00 91.62           C  
ATOM   2743  HA  TYR A 171      10.765  26.282 -13.996  1.00 91.62           H  
ATOM   2744  C   TYR A 171      11.969  27.954 -14.521  1.00 91.62           C  
ATOM   2745  CB  TYR A 171      12.401  26.310 -12.622  1.00 91.62           C  
ATOM   2746  HB2 TYR A 171      13.485  26.197 -12.660  1.00 91.62           H  
ATOM   2747  HB3 TYR A 171      12.002  25.386 -12.204  1.00 91.62           H  
ATOM   2748  O   TYR A 171      10.968  28.665 -14.590  1.00 91.62           O  
ATOM   2749  CG  TYR A 171      12.074  27.460 -11.696  1.00 91.62           C  
ATOM   2750  CD1 TYR A 171      13.034  28.459 -11.437  1.00 91.62           C  
ATOM   2751  HD1 TYR A 171      14.030  28.363 -11.844  1.00 91.62           H  
ATOM   2752  CD2 TYR A 171      10.787  27.557 -11.141  1.00 91.62           C  
ATOM   2753  HD2 TYR A 171      10.063  26.776 -11.320  1.00 91.62           H  
ATOM   2754  CE1 TYR A 171      12.702  29.562 -10.626  1.00 91.62           C  
ATOM   2755  HE1 TYR A 171      13.443  30.318 -10.417  1.00 91.62           H  
ATOM   2756  CE2 TYR A 171      10.452  28.657 -10.334  1.00 91.62           C  
ATOM   2757  HE2 TYR A 171       9.480  28.724  -9.868  1.00 91.62           H  
ATOM   2758  OH  TYR A 171      11.053  30.727  -9.318  1.00 91.62           O  
ATOM   2759  HH  TYR A 171      11.799  31.273  -9.062  1.00 91.62           H  
ATOM   2760  CZ  TYR A 171      11.406  29.659 -10.075  1.00 91.62           C  
ATOM   2761  N   ALA A 172      13.155  28.397 -14.944  1.00 90.31           N  
ATOM   2762  H   ALA A 172      13.960  27.795 -14.843  1.00 90.31           H  
ATOM   2763  CA  ALA A 172      13.334  29.753 -15.473  1.00 90.31           C  
ATOM   2764  HA  ALA A 172      12.944  30.463 -14.743  1.00 90.31           H  
ATOM   2765  C   ALA A 172      12.576  29.991 -16.797  1.00 90.31           C  
ATOM   2766  CB  ALA A 172      14.836  30.016 -15.624  1.00 90.31           C  
ATOM   2767  HB1 ALA A 172      15.268  29.329 -16.351  1.00 90.31           H  
ATOM   2768  HB2 ALA A 172      15.335  29.874 -14.666  1.00 90.31           H  
ATOM   2769  HB3 ALA A 172      14.998  31.040 -15.961  1.00 90.31           H  
ATOM   2770  O   ALA A 172      12.015  31.067 -17.012  1.00 90.31           O  
ATOM   2771  N   LYS A 173      12.540  28.982 -17.676  1.00 93.56           N  
ATOM   2772  H   LYS A 173      13.051  28.149 -17.423  1.00 93.56           H  
ATOM   2773  CA  LYS A 173      12.018  29.077 -19.050  1.00 93.56           C  
ATOM   2774  HA  LYS A 173      12.286  30.052 -19.457  1.00 93.56           H  
ATOM   2775  C   LYS A 173      10.494  28.964 -19.159  1.00 93.56           C  
ATOM   2776  CB  LYS A 173      12.729  27.985 -19.865  1.00 93.56           C  
ATOM   2777  HB2 LYS A 173      12.457  27.012 -19.457  1.00 93.56           H  
ATOM   2778  HB3 LYS A 173      13.804  28.115 -19.740  1.00 93.56           H  
ATOM   2779  O   LYS A 173       9.904  29.578 -20.049  1.00 93.56           O  
ATOM   2780  CG  LYS A 173      12.418  27.992 -21.368  1.00 93.56           C  
ATOM   2781  HG2 LYS A 173      12.661  28.968 -21.790  1.00 93.56           H  
ATOM   2782  HG3 LYS A 173      11.361  27.780 -21.529  1.00 93.56           H  
ATOM   2783  CD  LYS A 173      13.260  26.907 -22.052  1.00 93.56           C  
ATOM   2784  HD2 LYS A 173      14.317  27.132 -21.911  1.00 93.56           H  
ATOM   2785  HD3 LYS A 173      13.051  25.949 -21.576  1.00 93.56           H  
ATOM   2786  CE  LYS A 173      12.957  26.794 -23.549  1.00 93.56           C  
ATOM   2787  HE2 LYS A 173      11.886  26.630 -23.667  1.00 93.56           H  
ATOM   2788  HE3 LYS A 173      13.229  27.727 -24.042  1.00 93.56           H  
ATOM   2789  NZ  LYS A 173      13.700  25.651 -24.141  1.00 93.56           N  
ATOM   2790  HZ1 LYS A 173      14.703  25.727 -24.044  1.00 93.56           H  
ATOM   2791  HZ2 LYS A 173      13.477  24.801 -23.643  1.00 93.56           H  
ATOM   2792  HZ3 LYS A 173      13.439  25.460 -25.098  1.00 93.56           H  
ATOM   2793  N   TYR A 174       9.854  28.173 -18.301  1.00 93.81           N  
ATOM   2794  H   TYR A 174      10.404  27.705 -17.595  1.00 93.81           H  
ATOM   2795  CA  TYR A 174       8.474  27.729 -18.488  1.00 93.81           C  
ATOM   2796  HA  TYR A 174       8.095  28.161 -19.415  1.00 93.81           H  
ATOM   2797  C   TYR A 174       7.512  28.196 -17.393  1.00 93.81           C  
ATOM   2798  CB  TYR A 174       8.453  26.203 -18.654  1.00 93.81           C  
ATOM   2799  HB2 TYR A 174       8.947  25.743 -17.799  1.00 93.81           H  
ATOM   2800  HB3 TYR A 174       7.421  25.852 -18.637  1.00 93.81           H  
ATOM   2801  O   TYR A 174       7.863  28.401 -16.233  1.00 93.81           O  
ATOM   2802  CG  TYR A 174       9.091  25.713 -19.938  1.00 93.81           C  
ATOM   2803  CD1 TYR A 174       8.621  26.184 -21.181  1.00 93.81           C  
ATOM   2804  HD1 TYR A 174       7.797  26.880 -21.232  1.00 93.81           H  
ATOM   2805  CD2 TYR A 174      10.153  24.791 -19.891  1.00 93.81           C  
ATOM   2806  HD2 TYR A 174      10.507  24.422 -18.939  1.00 93.81           H  
ATOM   2807  CE1 TYR A 174       9.229  25.751 -22.369  1.00 93.81           C  
ATOM   2808  HE1 TYR A 174       8.880  26.101 -23.329  1.00 93.81           H  
ATOM   2809  CE2 TYR A 174      10.750  24.339 -21.081  1.00 93.81           C  
ATOM   2810  HE2 TYR A 174      11.554  23.619 -21.046  1.00 93.81           H  
ATOM   2811  OH  TYR A 174      10.822  24.426 -23.492  1.00 93.81           O  
ATOM   2812  HH  TYR A 174      11.571  23.847 -23.331  1.00 93.81           H  
ATOM   2813  CZ  TYR A 174      10.281  24.824 -22.320  1.00 93.81           C  
ATOM   2814  N   SER A 175       6.239  28.342 -17.772  1.00 92.00           N  
ATOM   2815  H   SER A 175       6.019  28.186 -18.746  1.00 92.00           H  
ATOM   2816  CA  SER A 175       5.136  28.535 -16.822  1.00 92.00           C  
ATOM   2817  HA  SER A 175       5.416  29.299 -16.095  1.00 92.00           H  
ATOM   2818  C   SER A 175       4.817  27.232 -16.080  1.00 92.00           C  
ATOM   2819  CB  SER A 175       3.882  28.995 -17.570  1.00 92.00           C  
ATOM   2820  HB2 SER A 175       3.103  29.251 -16.852  1.00 92.00           H  
ATOM   2821  HB3 SER A 175       4.106  29.872 -18.177  1.00 92.00           H  
ATOM   2822  O   SER A 175       4.998  26.162 -16.661  1.00 92.00           O  
ATOM   2823  OG  SER A 175       3.436  27.933 -18.391  1.00 92.00           O  
ATOM   2824  HG  SER A 175       3.876  27.143 -18.067  1.00 92.00           H  
ATOM   2825  N   ALA A 176       4.170  27.310 -14.912  1.00 90.06           N  
ATOM   2826  H   ALA A 176       4.068  28.210 -14.466  1.00 90.06           H  
ATOM   2827  CA  ALA A 176       3.680  26.143 -14.162  1.00 90.06           C  
ATOM   2828  HA  ALA A 176       4.529  25.611 -13.733  1.00 90.06           H  
ATOM   2829  C   ALA A 176       2.894  25.130 -15.022  1.00 90.06           C  
ATOM   2830  CB  ALA A 176       2.816  26.663 -13.008  1.00 90.06           C  
ATOM   2831  HB1 ALA A 176       2.415  25.821 -12.443  1.00 90.06           H  
ATOM   2832  HB2 ALA A 176       1.983  27.257 -13.383  1.00 90.06           H  
ATOM   2833  HB3 ALA A 176       3.418  27.270 -12.331  1.00 90.06           H  
ATOM   2834  O   ALA A 176       3.123  23.930 -14.930  1.00 90.06           O  
ATOM   2835  N   ARG A 177       2.039  25.603 -15.943  1.00 89.56           N  
ATOM   2836  H   ARG A 177       1.859  26.597 -15.944  1.00 89.56           H  
ATOM   2837  CA  ARG A 177       1.287  24.736 -16.871  1.00 89.56           C  
ATOM   2838  HA  ARG A 177       0.714  24.016 -16.288  1.00 89.56           H  
ATOM   2839  C   ARG A 177       2.179  23.902 -17.795  1.00 89.56           C  
ATOM   2840  CB  ARG A 177       0.327  25.601 -17.701  1.00 89.56           C  
ATOM   2841  HB2 ARG A 177       0.899  26.322 -18.285  1.00 89.56           H  
ATOM   2842  HB3 ARG A 177      -0.332  26.144 -17.023  1.00 89.56           H  
ATOM   2843  O   ARG A 177       1.863  22.759 -18.073  1.00 89.56           O  
ATOM   2844  CG  ARG A 177      -0.526  24.746 -18.648  1.00 89.56           C  
ATOM   2845  HG2 ARG A 177      -1.091  24.017 -18.067  1.00 89.56           H  
ATOM   2846  HG3 ARG A 177       0.112  24.215 -19.355  1.00 89.56           H  
ATOM   2847  CD  ARG A 177      -1.489  25.615 -19.451  1.00 89.56           C  
ATOM   2848  HD2 ARG A 177      -0.916  26.329 -20.042  1.00 89.56           H  
ATOM   2849  HD3 ARG A 177      -2.122  26.160 -18.751  1.00 89.56           H  
ATOM   2850  NE  ARG A 177      -2.290  24.766 -20.349  1.00 89.56           N  
ATOM   2851  HE  ARG A 177      -1.799  23.979 -20.748  1.00 89.56           H  
ATOM   2852  NH1 ARG A 177      -4.328  25.782 -20.047  1.00 89.56           N  
ATOM   2853 HH11 ARG A 177      -5.332  25.782 -20.158  1.00 89.56           H  
ATOM   2854 HH12 ARG A 177      -3.883  26.462 -19.448  1.00 89.56           H  
ATOM   2855  NH2 ARG A 177      -4.173  23.925 -21.284  1.00 89.56           N  
ATOM   2856 HH21 ARG A 177      -3.626  23.127 -21.573  1.00 89.56           H  
ATOM   2857 HH22 ARG A 177      -5.181  23.882 -21.324  1.00 89.56           H  
ATOM   2858  CZ  ARG A 177      -3.588  24.835 -20.558  1.00 89.56           C  
ATOM   2859  N   HIS A 178       3.261  24.486 -18.292  1.00 91.44           N  
ATOM   2860  H   HIS A 178       3.547  25.361 -17.875  1.00 91.44           H  
ATOM   2861  CA  HIS A 178       4.202  23.799 -19.175  1.00 91.44           C  
ATOM   2862  HA  HIS A 178       3.661  23.209 -19.914  1.00 91.44           H  
ATOM   2863  C   HIS A 178       5.080  22.831 -18.379  1.00 91.44           C  
ATOM   2864  CB  HIS A 178       5.058  24.842 -19.896  1.00 91.44           C  
ATOM   2865  HB2 HIS A 178       5.947  24.354 -20.295  1.00 91.44           H  
ATOM   2866  HB3 HIS A 178       5.391  25.585 -19.171  1.00 91.44           H  
ATOM   2867  O   HIS A 178       5.345  21.732 -18.848  1.00 91.44           O  
ATOM   2868  CG  HIS A 178       4.362  25.569 -21.016  1.00 91.44           C  
ATOM   2869  CD2 HIS A 178       4.194  25.134 -22.303  1.00 91.44           C  
ATOM   2870  HD2 HIS A 178       4.509  24.182 -22.705  1.00 91.44           H  
ATOM   2871  ND1 HIS A 178       3.833  26.838 -20.951  1.00 91.44           N  
ATOM   2872  HD1 HIS A 178       3.752  27.419 -20.129  1.00 91.44           H  
ATOM   2873  CE1 HIS A 178       3.363  27.164 -22.160  1.00 91.44           C  
ATOM   2874  HE1 HIS A 178       2.886  28.099 -22.415  1.00 91.44           H  
ATOM   2875  NE2 HIS A 178       3.561  26.159 -23.015  1.00 91.44           N  
ATOM   2876  N   LEU A 179       5.477  23.212 -17.159  1.00 91.94           N  
ATOM   2877  H   LEU A 179       5.241  24.138 -16.832  1.00 91.94           H  
ATOM   2878  CA  LEU A 179       6.171  22.315 -16.234  1.00 91.94           C  
ATOM   2879  HA  LEU A 179       7.074  21.935 -16.712  1.00 91.94           H  
ATOM   2880  C   LEU A 179       5.305  21.094 -15.901  1.00 91.94           C  
ATOM   2881  CB  LEU A 179       6.570  23.087 -14.965  1.00 91.94           C  
ATOM   2882  HB2 LEU A 179       6.940  22.376 -14.227  1.00 91.94           H  
ATOM   2883  HB3 LEU A 179       5.680  23.561 -14.552  1.00 91.94           H  
ATOM   2884  O   LEU A 179       5.807  19.981 -15.934  1.00 91.94           O  
ATOM   2885  CG  LEU A 179       7.650  24.159 -15.192  1.00 91.94           C  
ATOM   2886  HG  LEU A 179       7.362  24.803 -16.023  1.00 91.94           H  
ATOM   2887  CD1 LEU A 179       7.776  25.034 -13.945  1.00 91.94           C  
ATOM   2888 HD11 LEU A 179       8.044  24.422 -13.084  1.00 91.94           H  
ATOM   2889 HD12 LEU A 179       6.828  25.532 -13.740  1.00 91.94           H  
ATOM   2890 HD13 LEU A 179       8.540  25.794 -14.104  1.00 91.94           H  
ATOM   2891  CD2 LEU A 179       9.012  23.536 -15.498  1.00 91.94           C  
ATOM   2892 HD21 LEU A 179       8.981  22.989 -16.440  1.00 91.94           H  
ATOM   2893 HD22 LEU A 179       9.762  24.322 -15.581  1.00 91.94           H  
ATOM   2894 HD23 LEU A 179       9.306  22.855 -14.698  1.00 91.94           H  
ATOM   2895  N   ALA A 180       3.996  21.271 -15.696  1.00 90.94           N  
ATOM   2896  H   ALA A 180       3.642  22.214 -15.626  1.00 90.94           H  
ATOM   2897  CA  ALA A 180       3.066  20.173 -15.419  1.00 90.94           C  
ATOM   2898  HA  ALA A 180       3.350  19.711 -14.473  1.00 90.94           H  
ATOM   2899  C   ALA A 180       3.087  19.052 -16.479  1.00 90.94           C  
ATOM   2900  CB  ALA A 180       1.661  20.762 -15.252  1.00 90.94           C  
ATOM   2901  HB1 ALA A 180       1.338  21.236 -16.179  1.00 90.94           H  
ATOM   2902  HB2 ALA A 180       1.657  21.494 -14.444  1.00 90.94           H  
ATOM   2903  HB3 ALA A 180       0.952  19.968 -15.015  1.00 90.94           H  
ATOM   2904  O   ALA A 180       2.879  17.889 -16.134  1.00 90.94           O  
ATOM   2905  N   GLU A 181       3.400  19.362 -17.742  1.00 90.50           N  
ATOM   2906  H   GLU A 181       3.593  20.327 -17.970  1.00 90.50           H  
ATOM   2907  CA  GLU A 181       3.531  18.361 -18.813  1.00 90.50           C  
ATOM   2908  HA  GLU A 181       2.629  17.751 -18.848  1.00 90.50           H  
ATOM   2909  C   GLU A 181       4.715  17.398 -18.583  1.00 90.50           C  
ATOM   2910  CB  GLU A 181       3.680  19.063 -20.175  1.00 90.50           C  
ATOM   2911  HB2 GLU A 181       3.775  18.308 -20.955  1.00 90.50           H  
ATOM   2912  HB3 GLU A 181       4.610  19.631 -20.168  1.00 90.50           H  
ATOM   2913  O   GLU A 181       4.700  16.271 -19.079  1.00 90.50           O  
ATOM   2914  CG  GLU A 181       2.529  20.020 -20.548  1.00 90.50           C  
ATOM   2915  HG2 GLU A 181       2.440  20.792 -19.783  1.00 90.50           H  
ATOM   2916  HG3 GLU A 181       2.810  20.529 -21.470  1.00 90.50           H  
ATOM   2917  CD  GLU A 181       1.162  19.342 -20.765  1.00 90.50           C  
ATOM   2918  OE1 GLU A 181       0.136  20.063 -20.686  1.00 90.50           O  
ATOM   2919  OE2 GLU A 181       1.136  18.133 -21.089  1.00 90.50           O  
ATOM   2920  N   PHE A 182       5.722  17.789 -17.789  1.00 90.88           N  
ATOM   2921  H   PHE A 182       5.672  18.702 -17.361  1.00 90.88           H  
ATOM   2922  CA  PHE A 182       6.866  16.938 -17.442  1.00 90.88           C  
ATOM   2923  HA  PHE A 182       7.103  16.326 -18.313  1.00 90.88           H  
ATOM   2924  C   PHE A 182       6.583  15.958 -16.293  1.00 90.88           C  
ATOM   2925  CB  PHE A 182       8.111  17.787 -17.136  1.00 90.88           C  
ATOM   2926  HB2 PHE A 182       7.879  18.503 -16.348  1.00 90.88           H  
ATOM   2927  HB3 PHE A 182       8.889  17.132 -16.745  1.00 90.88           H  
ATOM   2928  O   PHE A 182       7.345  15.004 -16.130  1.00 90.88           O  
ATOM   2929  CG  PHE A 182       8.688  18.534 -18.322  1.00 90.88           C  
ATOM   2930  CD1 PHE A 182       9.751  17.982 -19.063  1.00 90.88           C  
ATOM   2931  HD1 PHE A 182      10.159  17.020 -18.789  1.00 90.88           H  
ATOM   2932  CD2 PHE A 182       8.193  19.804 -18.659  1.00 90.88           C  
ATOM   2933  HD2 PHE A 182       7.374  20.227 -18.096  1.00 90.88           H  
ATOM   2934  CE1 PHE A 182      10.317  18.704 -20.129  1.00 90.88           C  
ATOM   2935  HE1 PHE A 182      11.156  18.297 -20.674  1.00 90.88           H  
ATOM   2936  CE2 PHE A 182       8.761  20.529 -19.719  1.00 90.88           C  
ATOM   2937  HE2 PHE A 182       8.382  21.514 -19.947  1.00 90.88           H  
ATOM   2938  CZ  PHE A 182       9.822  19.978 -20.459  1.00 90.88           C  
ATOM   2939  HZ  PHE A 182      10.273  20.541 -21.263  1.00 90.88           H  
ATOM   2940  N   MET A 183       5.493  16.123 -15.526  1.00 88.06           N  
ATOM   2941  H   MET A 183       4.889  16.910 -15.716  1.00 88.06           H  
ATOM   2942  CA  MET A 183       5.219  15.293 -14.335  1.00 88.06           C  
ATOM   2943  HA  MET A 183       6.031  15.422 -13.619  1.00 88.06           H  
ATOM   2944  C   MET A 183       5.138  13.795 -14.649  1.00 88.06           C  
ATOM   2945  CB  MET A 183       3.902  15.709 -13.661  1.00 88.06           C  
ATOM   2946  HB2 MET A 183       3.631  14.939 -12.938  1.00 88.06           H  
ATOM   2947  HB3 MET A 183       3.109  15.768 -14.406  1.00 88.06           H  
ATOM   2948  O   MET A 183       5.549  12.970 -13.844  1.00 88.06           O  
ATOM   2949  CG  MET A 183       4.005  17.029 -12.895  1.00 88.06           C  
ATOM   2950  HG2 MET A 183       4.909  17.003 -12.287  1.00 88.06           H  
ATOM   2951  HG3 MET A 183       4.095  17.853 -13.603  1.00 88.06           H  
ATOM   2952  SD  MET A 183       2.610  17.337 -11.773  1.00 88.06           S  
ATOM   2953  CE  MET A 183       1.246  17.541 -12.944  1.00 88.06           C  
ATOM   2954  HE1 MET A 183       1.171  16.668 -13.594  1.00 88.06           H  
ATOM   2955  HE2 MET A 183       0.314  17.661 -12.392  1.00 88.06           H  
ATOM   2956  HE3 MET A 183       1.426  18.430 -13.548  1.00 88.06           H  
ATOM   2957  N   CYS A 184       4.635  13.427 -15.830  1.00 84.44           N  
ATOM   2958  H   CYS A 184       4.349  14.158 -16.465  1.00 84.44           H  
ATOM   2959  CA  CYS A 184       4.497  12.027 -16.243  1.00 84.44           C  
ATOM   2960  HA  CYS A 184       4.501  11.394 -15.356  1.00 84.44           H  
ATOM   2961  C   CYS A 184       5.658  11.517 -17.113  1.00 84.44           C  
ATOM   2962  CB  CYS A 184       3.139  11.849 -16.934  1.00 84.44           C  
ATOM   2963  HB2 CYS A 184       3.104  10.875 -17.423  1.00 84.44           H  
ATOM   2964  HB3 CYS A 184       3.008  12.625 -17.689  1.00 84.44           H  
ATOM   2965  O   CYS A 184       5.615  10.366 -17.560  1.00 84.44           O  
ATOM   2966  SG  CYS A 184       1.799  11.938 -15.711  1.00 84.44           S  
ATOM   2967  HG  CYS A 184       2.195  13.062 -15.109  1.00 84.44           H  
ATOM   2968  N   CYS A 185       6.689  12.333 -17.370  1.00 88.56           N  
ATOM   2969  H   CYS A 185       6.706  13.256 -16.960  1.00 88.56           H  
ATOM   2970  CA  CYS A 185       7.783  11.958 -18.268  1.00 88.56           C  
ATOM   2971  HA  CYS A 185       7.354  11.638 -19.218  1.00 88.56           H  
ATOM   2972  C   CYS A 185       8.592  10.765 -17.754  1.00 88.56           C  
ATOM   2973  CB  CYS A 185       8.690  13.164 -18.548  1.00 88.56           C  
ATOM   2974  HB2 CYS A 185       8.875  13.722 -17.630  1.00 88.56           H  
ATOM   2975  HB3 CYS A 185       9.646  12.817 -18.940  1.00 88.56           H  
ATOM   2976  O   CYS A 185       9.096  10.012 -18.578  1.00 88.56           O  
ATOM   2977  SG  CYS A 185       7.903  14.219 -19.798  1.00 88.56           S  
ATOM   2978  HG  CYS A 185       8.735  15.260 -19.695  1.00 88.56           H  
ATOM   2979  N   TYR A 186       8.659  10.513 -16.440  1.00 89.50           N  
ATOM   2980  H   TYR A 186       8.223  11.163 -15.801  1.00 89.50           H  
ATOM   2981  CA  TYR A 186       9.353   9.346 -15.864  1.00 89.50           C  
ATOM   2982  HA  TYR A 186      10.424   9.434 -16.051  1.00 89.50           H  
ATOM   2983  C   TYR A 186       8.907   7.996 -16.457  1.00 89.50           C  
ATOM   2984  CB  TYR A 186       9.178   9.348 -14.345  1.00 89.50           C  
ATOM   2985  HB2 TYR A 186       9.867   8.618 -13.919  1.00 89.50           H  
ATOM   2986  HB3 TYR A 186       9.457  10.324 -13.948  1.00 89.50           H  
ATOM   2987  O   TYR A 186       9.662   7.028 -16.468  1.00 89.50           O  
ATOM   2988  CG  TYR A 186       7.784   9.001 -13.881  1.00 89.50           C  
ATOM   2989  CD1 TYR A 186       6.872  10.020 -13.568  1.00 89.50           C  
ATOM   2990  HD1 TYR A 186       7.172  11.056 -13.622  1.00 89.50           H  
ATOM   2991  CD2 TYR A 186       7.412   7.652 -13.741  1.00 89.50           C  
ATOM   2992  HD2 TYR A 186       8.134   6.885 -13.977  1.00 89.50           H  
ATOM   2993  CE1 TYR A 186       5.597   9.692 -13.081  1.00 89.50           C  
ATOM   2994  HE1 TYR A 186       4.933  10.482 -12.761  1.00 89.50           H  
ATOM   2995  CE2 TYR A 186       6.126   7.316 -13.274  1.00 89.50           C  
ATOM   2996  HE2 TYR A 186       5.849   6.283 -13.119  1.00 89.50           H  
ATOM   2997  OH  TYR A 186       3.999   8.058 -12.405  1.00 89.50           O  
ATOM   2998  HH  TYR A 186       3.790   8.792 -11.822  1.00 89.50           H  
ATOM   2999  CZ  TYR A 186       5.225   8.343 -12.921  1.00 89.50           C  
ATOM   3000  N   ARG A 187       7.698   7.919 -17.029  1.00 88.38           N  
ATOM   3001  H   ARG A 187       7.120   8.747 -17.005  1.00 88.38           H  
ATOM   3002  CA  ARG A 187       7.190   6.708 -17.696  1.00 88.38           C  
ATOM   3003  HA  ARG A 187       7.383   5.850 -17.053  1.00 88.38           H  
ATOM   3004  C   ARG A 187       7.894   6.395 -19.015  1.00 88.38           C  
ATOM   3005  CB  ARG A 187       5.680   6.842 -17.912  1.00 88.38           C  
ATOM   3006  HB2 ARG A 187       5.473   7.724 -18.518  1.00 88.38           H  
ATOM   3007  HB3 ARG A 187       5.318   5.961 -18.442  1.00 88.38           H  
ATOM   3008  O   ARG A 187       7.745   5.297 -19.544  1.00 88.38           O  
ATOM   3009  CG  ARG A 187       4.948   6.947 -16.571  1.00 88.38           C  
ATOM   3010  HG2 ARG A 187       5.187   6.077 -15.960  1.00 88.38           H  
ATOM   3011  HG3 ARG A 187       5.263   7.850 -16.047  1.00 88.38           H  
ATOM   3012  CD  ARG A 187       3.441   7.015 -16.791  1.00 88.38           C  
ATOM   3013  HD2 ARG A 187       3.111   6.114 -17.308  1.00 88.38           H  
ATOM   3014  HD3 ARG A 187       3.226   7.888 -17.409  1.00 88.38           H  
ATOM   3015  NE  ARG A 187       2.755   7.127 -15.496  1.00 88.38           N  
ATOM   3016  HE  ARG A 187       3.310   6.918 -14.678  1.00 88.38           H  
ATOM   3017  NH1 ARG A 187       0.793   8.060 -16.235  1.00 88.38           N  
ATOM   3018 HH11 ARG A 187      -0.050   8.573 -16.018  1.00 88.38           H  
ATOM   3019 HH12 ARG A 187       1.152   8.032 -17.179  1.00 88.38           H  
ATOM   3020  NH2 ARG A 187       1.152   7.765 -14.045  1.00 88.38           N  
ATOM   3021 HH21 ARG A 187       0.310   8.282 -13.837  1.00 88.38           H  
ATOM   3022 HH22 ARG A 187       1.821   7.617 -13.303  1.00 88.38           H  
ATOM   3023  CZ  ARG A 187       1.566   7.642 -15.271  1.00 88.38           C  
ATOM   3024  N   LEU A 188       8.668   7.335 -19.557  1.00 92.25           N  
ATOM   3025  H   LEU A 188       8.776   8.208 -19.059  1.00 92.25           H  
ATOM   3026  CA  LEU A 188       9.378   7.179 -20.825  1.00 92.25           C  
ATOM   3027  HA  LEU A 188       8.701   6.714 -21.541  1.00 92.25           H  
ATOM   3028  C   LEU A 188      10.581   6.237 -20.732  1.00 92.25           C  
ATOM   3029  CB  LEU A 188       9.801   8.559 -21.357  1.00 92.25           C  
ATOM   3030  HB2 LEU A 188      10.472   9.013 -20.627  1.00 92.25           H  
ATOM   3031  HB3 LEU A 188      10.365   8.432 -22.281  1.00 92.25           H  
ATOM   3032  O   LEU A 188      11.174   5.944 -21.766  1.00 92.25           O  
ATOM   3033  CG  LEU A 188       8.629   9.517 -21.631  1.00 92.25           C  
ATOM   3034  HG  LEU A 188       7.997   9.610 -20.748  1.00 92.25           H  
ATOM   3035  CD1 LEU A 188       9.185  10.896 -21.972  1.00 92.25           C  
ATOM   3036 HD11 LEU A 188       9.890  11.208 -21.202  1.00 92.25           H  
ATOM   3037 HD12 LEU A 188       9.689  10.870 -22.939  1.00 92.25           H  
ATOM   3038 HD13 LEU A 188       8.374  11.624 -21.992  1.00 92.25           H  
ATOM   3039  CD2 LEU A 188       7.739   9.025 -22.777  1.00 92.25           C  
ATOM   3040 HD21 LEU A 188       8.304   8.993 -23.708  1.00 92.25           H  
ATOM   3041 HD22 LEU A 188       7.338   8.036 -22.550  1.00 92.25           H  
ATOM   3042 HD23 LEU A 188       6.890   9.700 -22.887  1.00 92.25           H  
ATOM   3043  N   TRP A 189      10.946   5.748 -19.549  1.00 92.94           N  
ATOM   3044  H   TRP A 189      10.483   6.083 -18.716  1.00 92.94           H  
ATOM   3045  CA  TRP A 189      12.034   4.780 -19.384  1.00 92.94           C  
ATOM   3046  HA  TRP A 189      12.552   4.644 -20.333  1.00 92.94           H  
ATOM   3047  C   TRP A 189      11.552   3.374 -19.023  1.00 92.94           C  
ATOM   3048  CB  TRP A 189      13.078   5.347 -18.422  1.00 92.94           C  
ATOM   3049  HB2 TRP A 189      13.848   4.592 -18.258  1.00 92.94           H  
ATOM   3050  HB3 TRP A 189      12.610   5.556 -17.460  1.00 92.94           H  
ATOM   3051  O   TRP A 189      12.362   2.460 -18.994  1.00 92.94           O  
ATOM   3052  CG  TRP A 189      13.737   6.593 -18.934  1.00 92.94           C  
ATOM   3053  CD1 TRP A 189      14.891   6.652 -19.639  1.00 92.94           C  
ATOM   3054  HD1 TRP A 189      15.497   5.795 -19.892  1.00 92.94           H  
ATOM   3055  CD2 TRP A 189      13.291   7.973 -18.797  1.00 92.94           C  
ATOM   3056  CE2 TRP A 189      14.236   8.827 -19.435  1.00 92.94           C  
ATOM   3057  CE3 TRP A 189      12.202   8.593 -18.156  1.00 92.94           C  
ATOM   3058  HE3 TRP A 189      11.511   7.974 -17.604  1.00 92.94           H  
ATOM   3059  NE1 TRP A 189      15.197   7.970 -19.930  1.00 92.94           N  
ATOM   3060  HE1 TRP A 189      16.055   8.265 -20.374  1.00 92.94           H  
ATOM   3061  CH2 TRP A 189      12.972  10.801 -18.833  1.00 92.94           C  
ATOM   3062  HH2 TRP A 189      12.848  11.873 -18.797  1.00 92.94           H  
ATOM   3063  CZ2 TRP A 189      14.097  10.221 -19.427  1.00 92.94           C  
ATOM   3064  HZ2 TRP A 189      14.889  10.862 -19.787  1.00 92.94           H  
ATOM   3065  CZ3 TRP A 189      12.051   9.990 -18.174  1.00 92.94           C  
ATOM   3066  HZ3 TRP A 189      11.254  10.476 -17.630  1.00 92.94           H  
ATOM   3067  N   GLY A 190      10.243   3.168 -18.851  1.00 90.88           N  
ATOM   3068  H   GLY A 190       9.613   3.956 -18.889  1.00 90.88           H  
ATOM   3069  CA  GLY A 190       9.694   1.868 -18.479  1.00 90.88           C  
ATOM   3070  HA2 GLY A 190       8.644   1.812 -18.766  1.00 90.88           H  
ATOM   3071  HA3 GLY A 190      10.236   1.074 -18.994  1.00 90.88           H  
ATOM   3072  C   GLY A 190       9.797   1.654 -16.977  1.00 90.88           C  
ATOM   3073  O   GLY A 190       9.398   2.527 -16.207  1.00 90.88           O  
ATOM   3074  N   HIS A 191      10.279   0.488 -16.565  1.00 88.81           N  
ATOM   3075  H   HIS A 191      10.683  -0.154 -17.232  1.00 88.81           H  
ATOM   3076  CA  HIS A 191      10.408   0.131 -15.158  1.00 88.81           C  
ATOM   3077  HA  HIS A 191      10.667   1.026 -14.592  1.00 88.81           H  
ATOM   3078  C   HIS A 191      11.522  -0.907 -14.944  1.00 88.81           C  
ATOM   3079  CB  HIS A 191       9.056  -0.385 -14.661  1.00 88.81           C  
ATOM   3080  HB2 HIS A 191       8.317   0.415 -14.713  1.00 88.81           H  
ATOM   3081  HB3 HIS A 191       9.154  -0.683 -13.617  1.00 88.81           H  
ATOM   3082  O   HIS A 191      11.862  -1.642 -15.881  1.00 88.81           O  
ATOM   3083  CG  HIS A 191       8.551  -1.582 -15.402  1.00 88.81           C  
ATOM   3084  CD2 HIS A 191       7.604  -1.596 -16.388  1.00 88.81           C  
ATOM   3085  HD2 HIS A 191       7.111  -0.730 -16.804  1.00 88.81           H  
ATOM   3086  ND1 HIS A 191       8.892  -2.879 -15.122  1.00 88.81           N  
ATOM   3087  HD1 HIS A 191       9.614  -3.188 -14.488  1.00 88.81           H  
ATOM   3088  CE1 HIS A 191       8.132  -3.663 -15.891  1.00 88.81           C  
ATOM   3089  HE1 HIS A 191       8.152  -4.741 -15.822  1.00 88.81           H  
ATOM   3090  NE2 HIS A 191       7.305  -2.929 -16.666  1.00 88.81           N  
ATOM   3091  N   PRO A 192      12.095  -0.984 -13.728  1.00 87.75           N  
ATOM   3092  CA  PRO A 192      13.078  -1.999 -13.386  1.00 87.75           C  
ATOM   3093  HA  PRO A 192      13.911  -1.957 -14.088  1.00 87.75           H  
ATOM   3094  C   PRO A 192      12.477  -3.409 -13.421  1.00 87.75           C  
ATOM   3095  CB  PRO A 192      13.583  -1.621 -11.987  1.00 87.75           C  
ATOM   3096  HB2 PRO A 192      13.870  -2.489 -11.392  1.00 87.75           H  
ATOM   3097  HB3 PRO A 192      14.418  -0.926 -12.073  1.00 87.75           H  
ATOM   3098  O   PRO A 192      11.257  -3.606 -13.369  1.00 87.75           O  
ATOM   3099  CG  PRO A 192      12.407  -0.880 -11.365  1.00 87.75           C  
ATOM   3100  HG2 PRO A 192      11.674  -1.591 -10.982  1.00 87.75           H  
ATOM   3101  HG3 PRO A 192      12.725  -0.189 -10.585  1.00 87.75           H  
ATOM   3102  CD  PRO A 192      11.831  -0.142 -12.566  1.00 87.75           C  
ATOM   3103  HD2 PRO A 192      10.766   0.039 -12.416  1.00 87.75           H  
ATOM   3104  HD3 PRO A 192      12.342   0.814 -12.680  1.00 87.75           H  
ATOM   3105  N   HIS A 193      13.365  -4.401 -13.491  1.00 81.06           N  
ATOM   3106  H   HIS A 193      14.345  -4.161 -13.463  1.00 81.06           H  
ATOM   3107  CA  HIS A 193      13.010  -5.768 -13.134  1.00 81.06           C  
ATOM   3108  HA  HIS A 193      12.056  -6.023 -13.595  1.00 81.06           H  
ATOM   3109  C   HIS A 193      12.861  -5.836 -11.613  1.00 81.06           C  
ATOM   3110  CB  HIS A 193      14.081  -6.735 -13.644  1.00 81.06           C  
ATOM   3111  HB2 HIS A 193      14.200  -6.598 -14.719  1.00 81.06           H  
ATOM   3112  HB3 HIS A 193      15.033  -6.508 -13.163  1.00 81.06           H  
ATOM   3113  O   HIS A 193      13.769  -5.421 -10.896  1.00 81.06           O  
ATOM   3114  CG  HIS A 193      13.730  -8.177 -13.387  1.00 81.06           C  
ATOM   3115  CD2 HIS A 193      14.424  -9.063 -12.607  1.00 81.06           C  
ATOM   3116  HD2 HIS A 193      15.328  -8.858 -12.052  1.00 81.06           H  
ATOM   3117  ND1 HIS A 193      12.624  -8.839 -13.874  1.00 81.06           N  
ATOM   3118  HD1 HIS A 193      11.860  -8.429 -14.393  1.00 81.06           H  
ATOM   3119  CE1 HIS A 193      12.650 -10.092 -13.388  1.00 81.06           C  
ATOM   3120  HE1 HIS A 193      11.881 -10.837 -13.532  1.00 81.06           H  
ATOM   3121  NE2 HIS A 193      13.751 -10.286 -12.654  1.00 81.06           N  
ATOM   3122  N   LEU A 194      11.713  -6.314 -11.140  1.00 83.12           N  
ATOM   3123  H   LEU A 194      11.040  -6.713 -11.778  1.00 83.12           H  
ATOM   3124  CA  LEU A 194      11.440  -6.424  -9.712  1.00 83.12           C  
ATOM   3125  HA  LEU A 194      12.028  -5.678  -9.176  1.00 83.12           H  
ATOM   3126  C   LEU A 194      11.871  -7.800  -9.214  1.00 83.12           C  
ATOM   3127  CB  LEU A 194       9.957  -6.159  -9.420  1.00 83.12           C  
ATOM   3128  HB2 LEU A 194       9.839  -6.153  -8.336  1.00 83.12           H  
ATOM   3129  HB3 LEU A 194       9.367  -6.976  -9.835  1.00 83.12           H  
ATOM   3130  O   LEU A 194      11.557  -8.809  -9.843  1.00 83.12           O  
ATOM   3131  CG  LEU A 194       9.407  -4.827  -9.945  1.00 83.12           C  
ATOM   3132  HG  LEU A 194       9.502  -4.784 -11.030  1.00 83.12           H  
ATOM   3133  CD1 LEU A 194       7.925  -4.735  -9.592  1.00 83.12           C  
ATOM   3134 HD11 LEU A 194       7.800  -4.725  -8.509  1.00 83.12           H  
ATOM   3135 HD12 LEU A 194       7.521  -3.814 -10.013  1.00 83.12           H  
ATOM   3136 HD13 LEU A 194       7.390  -5.583 -10.019  1.00 83.12           H  
ATOM   3137  CD2 LEU A 194      10.126  -3.630  -9.326  1.00 83.12           C  
ATOM   3138 HD21 LEU A 194      10.132  -3.702  -8.239  1.00 83.12           H  
ATOM   3139 HD22 LEU A 194      11.161  -3.603  -9.667  1.00 83.12           H  
ATOM   3140 HD23 LEU A 194       9.650  -2.698  -9.632  1.00 83.12           H  
ATOM   3141  N   ASP A 195      12.553  -7.821  -8.075  1.00 84.56           N  
ATOM   3142  H   ASP A 195      12.767  -6.948  -7.615  1.00 84.56           H  
ATOM   3143  CA  ASP A 195      13.070  -9.036  -7.456  1.00 84.56           C  
ATOM   3144  HA  ASP A 195      12.963  -9.874  -8.146  1.00 84.56           H  
ATOM   3145  C   ASP A 195      12.287  -9.380  -6.179  1.00 84.56           C  
ATOM   3146  CB  ASP A 195      14.571  -8.861  -7.200  1.00 84.56           C  
ATOM   3147  HB2 ASP A 195      15.095  -8.774  -8.152  1.00 84.56           H  
ATOM   3148  HB3 ASP A 195      14.732  -7.944  -6.633  1.00 84.56           H  
ATOM   3149  O   ASP A 195      12.161  -8.559  -5.263  1.00 84.56           O  
ATOM   3150  CG  ASP A 195      15.128 -10.048  -6.423  1.00 84.56           C  
ATOM   3151  OD1 ASP A 195      14.620 -11.167  -6.635  1.00 84.56           O  
ATOM   3152  OD2 ASP A 195      15.968  -9.813  -5.530  1.00 84.56           O  
ATOM   3153  N   ALA A 196      11.753 -10.604  -6.114  1.00 88.31           N  
ATOM   3154  H   ALA A 196      12.030 -11.279  -6.813  1.00 88.31           H  
ATOM   3155  CA  ALA A 196      10.982 -11.065  -4.964  1.00 88.31           C  
ATOM   3156  HA  ALA A 196      10.245 -10.303  -4.708  1.00 88.31           H  
ATOM   3157  C   ALA A 196      11.857 -11.247  -3.721  1.00 88.31           C  
ATOM   3158  CB  ALA A 196      10.234 -12.353  -5.326  1.00 88.31           C  
ATOM   3159  HB1 ALA A 196       9.592 -12.650  -4.496  1.00 88.31           H  
ATOM   3160  HB2 ALA A 196       9.624 -12.197  -6.216  1.00 88.31           H  
ATOM   3161  HB3 ALA A 196      10.945 -13.159  -5.507  1.00 88.31           H  
ATOM   3162  O   ALA A 196      11.372 -11.000  -2.615  1.00 88.31           O  
ATOM   3163  N   HIS A 197      13.130 -11.617  -3.890  1.00 89.81           N  
ATOM   3164  H   HIS A 197      13.487 -11.751  -4.825  1.00 89.81           H  
ATOM   3165  CA  HIS A 197      14.055 -11.830  -2.777  1.00 89.81           C  
ATOM   3166  HA  HIS A 197      13.582 -12.487  -2.048  1.00 89.81           H  
ATOM   3167  C   HIS A 197      14.380 -10.506  -2.076  1.00 89.81           C  
ATOM   3168  CB  HIS A 197      15.324 -12.525  -3.287  1.00 89.81           C  
ATOM   3169  HB2 HIS A 197      15.941 -12.804  -2.433  1.00 89.81           H  
ATOM   3170  HB3 HIS A 197      15.901 -11.828  -3.895  1.00 89.81           H  
ATOM   3171  O   HIS A 197      14.174 -10.385  -0.867  1.00 89.81           O  
ATOM   3172  CG  HIS A 197      15.056 -13.758  -4.112  1.00 89.81           C  
ATOM   3173  CD2 HIS A 197      15.331 -13.922  -5.442  1.00 89.81           C  
ATOM   3174  HD2 HIS A 197      15.777 -13.181  -6.089  1.00 89.81           H  
ATOM   3175  ND1 HIS A 197      14.544 -14.954  -3.672  1.00 89.81           N  
ATOM   3176  HD1 HIS A 197      14.338 -15.236  -2.724  1.00 89.81           H  
ATOM   3177  CE1 HIS A 197      14.553 -15.823  -4.693  1.00 89.81           C  
ATOM   3178  HE1 HIS A 197      14.266 -16.862  -4.622  1.00 89.81           H  
ATOM   3179  NE2 HIS A 197      15.012 -15.235  -5.805  1.00 89.81           N  
ATOM   3180  N   THR A 198      14.775  -9.483  -2.841  1.00 88.94           N  
ATOM   3181  H   THR A 198      15.011  -9.681  -3.803  1.00 88.94           H  
ATOM   3182  CA  THR A 198      15.048  -8.132  -2.321  1.00 88.94           C  
ATOM   3183  HA  THR A 198      15.859  -8.189  -1.594  1.00 88.94           H  
ATOM   3184  C   THR A 198      13.820  -7.534  -1.620  1.00 88.94           C  
ATOM   3185  CB  THR A 198      15.500  -7.205  -3.462  1.00 88.94           C  
ATOM   3186  HB  THR A 198      14.705  -7.124  -4.204  1.00 88.94           H  
ATOM   3187  O   THR A 198      13.910  -7.004  -0.509  1.00 88.94           O  
ATOM   3188  CG2 THR A 198      15.866  -5.809  -2.962  1.00 88.94           C  
ATOM   3189 HG21 THR A 198      16.282  -5.231  -3.787  1.00 88.94           H  
ATOM   3190 HG22 THR A 198      14.984  -5.292  -2.583  1.00 88.94           H  
ATOM   3191 HG23 THR A 198      16.617  -5.891  -2.176  1.00 88.94           H  
ATOM   3192  OG1 THR A 198      16.658  -7.705  -4.089  1.00 88.94           O  
ATOM   3193  HG1 THR A 198      16.437  -8.491  -4.594  1.00 88.94           H  
ATOM   3194  N   ALA A 199      12.632  -7.665  -2.222  1.00 88.81           N  
ATOM   3195  H   ALA A 199      12.591  -8.088  -3.138  1.00 88.81           H  
ATOM   3196  CA  ALA A 199      11.400  -7.163  -1.615  1.00 88.81           C  
ATOM   3197  HA  ALA A 199      11.547  -6.115  -1.356  1.00 88.81           H  
ATOM   3198  C   ALA A 199      11.022  -7.915  -0.324  1.00 88.81           C  
ATOM   3199  CB  ALA A 199      10.287  -7.245  -2.657  1.00 88.81           C  
ATOM   3200  HB1 ALA A 199       9.374  -6.816  -2.245  1.00 88.81           H  
ATOM   3201  HB2 ALA A 199      10.577  -6.679  -3.543  1.00 88.81           H  
ATOM   3202  HB3 ALA A 199      10.118  -8.285  -2.937  1.00 88.81           H  
ATOM   3203  O   ALA A 199      10.562  -7.294   0.642  1.00 88.81           O  
ATOM   3204  N   ALA A 200      11.224  -9.238  -0.290  1.00 91.31           N  
ATOM   3205  H   ALA A 200      11.597  -9.697  -1.108  1.00 91.31           H  
ATOM   3206  CA  ALA A 200      11.010 -10.054   0.901  1.00 91.31           C  
ATOM   3207  HA  ALA A 200       9.999  -9.883   1.271  1.00 91.31           H  
ATOM   3208  C   ALA A 200      11.978  -9.667   2.021  1.00 91.31           C  
ATOM   3209  CB  ALA A 200      11.152 -11.536   0.545  1.00 91.31           C  
ATOM   3210  HB1 ALA A 200      10.958 -12.147   1.426  1.00 91.31           H  
ATOM   3211  HB2 ALA A 200      10.444 -11.807  -0.239  1.00 91.31           H  
ATOM   3212  HB3 ALA A 200      12.161 -11.743   0.188  1.00 91.31           H  
ATOM   3213  O   ALA A 200      11.532  -9.455   3.145  1.00 91.31           O  
ATOM   3214  N   GLU A 201      13.268  -9.506   1.717  1.00 91.88           N  
ATOM   3215  H   GLU A 201      13.568  -9.702   0.773  1.00 91.88           H  
ATOM   3216  CA  GLU A 201      14.290  -9.075   2.675  1.00 91.88           C  
ATOM   3217  HA  GLU A 201      14.350  -9.805   3.482  1.00 91.88           H  
ATOM   3218  C   GLU A 201      13.936  -7.733   3.319  1.00 91.88           C  
ATOM   3219  CB  GLU A 201      15.653  -9.019   1.966  1.00 91.88           C  
ATOM   3220  HB2 GLU A 201      15.613  -8.285   1.161  1.00 91.88           H  
ATOM   3221  HB3 GLU A 201      15.862 -10.001   1.540  1.00 91.88           H  
ATOM   3222  O   GLU A 201      13.913  -7.613   4.549  1.00 91.88           O  
ATOM   3223  CG  GLU A 201      16.779  -8.651   2.943  1.00 91.88           C  
ATOM   3224  HG2 GLU A 201      16.762  -9.365   3.766  1.00 91.88           H  
ATOM   3225  HG3 GLU A 201      16.587  -7.660   3.356  1.00 91.88           H  
ATOM   3226  CD  GLU A 201      18.176  -8.646   2.305  1.00 91.88           C  
ATOM   3227  OE1 GLU A 201      19.146  -8.610   3.096  1.00 91.88           O  
ATOM   3228  OE2 GLU A 201      18.266  -8.681   1.060  1.00 91.88           O  
ATOM   3229  N   LYS A 202      13.564  -6.745   2.500  1.00 89.81           N  
ATOM   3230  H   LYS A 202      13.647  -6.906   1.506  1.00 89.81           H  
ATOM   3231  CA  LYS A 202      13.172  -5.418   2.978  1.00 89.81           C  
ATOM   3232  HA  LYS A 202      14.013  -4.990   3.523  1.00 89.81           H  
ATOM   3233  C   LYS A 202      11.994  -5.477   3.948  1.00 89.81           C  
ATOM   3234  CB  LYS A 202      12.867  -4.541   1.758  1.00 89.81           C  
ATOM   3235  HB2 LYS A 202      12.048  -4.976   1.185  1.00 89.81           H  
ATOM   3236  HB3 LYS A 202      13.750  -4.508   1.120  1.00 89.81           H  
ATOM   3237  O   LYS A 202      12.043  -4.880   5.024  1.00 89.81           O  
ATOM   3238  CG  LYS A 202      12.496  -3.114   2.177  1.00 89.81           C  
ATOM   3239  HG2 LYS A 202      13.299  -2.701   2.787  1.00 89.81           H  
ATOM   3240  HG3 LYS A 202      11.573  -3.126   2.756  1.00 89.81           H  
ATOM   3241  CD  LYS A 202      12.293  -2.235   0.944  1.00 89.81           C  
ATOM   3242  HD2 LYS A 202      13.216  -2.221   0.364  1.00 89.81           H  
ATOM   3243  HD3 LYS A 202      11.494  -2.645   0.326  1.00 89.81           H  
ATOM   3244  CE  LYS A 202      11.946  -0.813   1.387  1.00 89.81           C  
ATOM   3245  HE2 LYS A 202      12.722  -0.473   2.073  1.00 89.81           H  
ATOM   3246  HE3 LYS A 202      10.995  -0.824   1.919  1.00 89.81           H  
ATOM   3247  NZ  LYS A 202      11.889   0.090   0.219  1.00 89.81           N  
ATOM   3248  HZ1 LYS A 202      12.763   0.046  -0.286  1.00 89.81           H  
ATOM   3249  HZ2 LYS A 202      11.765   1.062   0.463  1.00 89.81           H  
ATOM   3250  HZ3 LYS A 202      11.223  -0.216  -0.477  1.00 89.81           H  
ATOM   3251  N   VAL A 203      10.922  -6.181   3.580  1.00 89.75           N  
ATOM   3252  H   VAL A 203      10.952  -6.668   2.696  1.00 89.75           H  
ATOM   3253  CA  VAL A 203       9.720  -6.258   4.423  1.00 89.75           C  
ATOM   3254  HA  VAL A 203       9.513  -5.260   4.808  1.00 89.75           H  
ATOM   3255  C   VAL A 203       9.941  -7.121   5.654  1.00 89.75           C  
ATOM   3256  CB  VAL A 203       8.505  -6.709   3.605  1.00 89.75           C  
ATOM   3257  HB  VAL A 203       8.735  -7.616   3.046  1.00 89.75           H  
ATOM   3258  O   VAL A 203       9.455  -6.755   6.727  1.00 89.75           O  
ATOM   3259  CG1 VAL A 203       7.264  -6.960   4.464  1.00 89.75           C  
ATOM   3260 HG11 VAL A 203       7.468  -7.775   5.158  1.00 89.75           H  
ATOM   3261 HG12 VAL A 203       6.428  -7.261   3.833  1.00 89.75           H  
ATOM   3262 HG13 VAL A 203       7.000  -6.062   5.022  1.00 89.75           H  
ATOM   3263  CG2 VAL A 203       8.149  -5.577   2.645  1.00 89.75           C  
ATOM   3264 HG21 VAL A 203       8.823  -5.589   1.788  1.00 89.75           H  
ATOM   3265 HG22 VAL A 203       8.219  -4.611   3.144  1.00 89.75           H  
ATOM   3266 HG23 VAL A 203       7.115  -5.701   2.324  1.00 89.75           H  
ATOM   3267  N   ARG A 204      10.721  -8.200   5.544  1.00 92.00           N  
ATOM   3268  H   ARG A 204      11.086  -8.439   4.633  1.00 92.00           H  
ATOM   3269  CA  ARG A 204      11.157  -9.016   6.682  1.00 92.00           C  
ATOM   3270  HA  ARG A 204      10.289  -9.484   7.146  1.00 92.00           H  
ATOM   3271  C   ARG A 204      11.826  -8.147   7.745  1.00 92.00           C  
ATOM   3272  CB  ARG A 204      12.105 -10.112   6.172  1.00 92.00           C  
ATOM   3273  HB2 ARG A 204      11.645 -10.613   5.320  1.00 92.00           H  
ATOM   3274  HB3 ARG A 204      13.054  -9.679   5.856  1.00 92.00           H  
ATOM   3275  O   ARG A 204      11.426  -8.196   8.906  1.00 92.00           O  
ATOM   3276  CG  ARG A 204      12.353 -11.169   7.244  1.00 92.00           C  
ATOM   3277  HG2 ARG A 204      11.401 -11.668   7.428  1.00 92.00           H  
ATOM   3278  HG3 ARG A 204      12.695 -10.690   8.161  1.00 92.00           H  
ATOM   3279  CD  ARG A 204      13.388 -12.223   6.840  1.00 92.00           C  
ATOM   3280  HD2 ARG A 204      14.356 -11.739   6.713  1.00 92.00           H  
ATOM   3281  HD3 ARG A 204      13.475 -12.934   7.661  1.00 92.00           H  
ATOM   3282  NE  ARG A 204      12.987 -12.948   5.620  1.00 92.00           N  
ATOM   3283  HE  ARG A 204      12.176 -13.546   5.694  1.00 92.00           H  
ATOM   3284  NH1 ARG A 204      14.649 -12.275   4.153  1.00 92.00           N  
ATOM   3285 HH11 ARG A 204      15.142 -11.790   4.890  1.00 92.00           H  
ATOM   3286 HH12 ARG A 204      15.019 -12.315   3.214  1.00 92.00           H  
ATOM   3287  NH2 ARG A 204      12.983 -13.580   3.473  1.00 92.00           N  
ATOM   3288 HH21 ARG A 204      13.358 -13.606   2.536  1.00 92.00           H  
ATOM   3289 HH22 ARG A 204      12.200 -14.173   3.707  1.00 92.00           H  
ATOM   3290  CZ  ARG A 204      13.551 -12.921   4.428  1.00 92.00           C  
ATOM   3291  N   GLY A 205      12.727  -7.255   7.322  1.00 91.62           N  
ATOM   3292  H   GLY A 205      13.003  -7.291   6.351  1.00 91.62           H  
ATOM   3293  CA  GLY A 205      13.410  -6.299   8.196  1.00 91.62           C  
ATOM   3294  HA2 GLY A 205      14.066  -5.683   7.581  1.00 91.62           H  
ATOM   3295  HA3 GLY A 205      14.023  -6.850   8.909  1.00 91.62           H  
ATOM   3296  C   GLY A 205      12.488  -5.360   8.987  1.00 91.62           C  
ATOM   3297  O   GLY A 205      12.914  -4.811   9.999  1.00 91.62           O  
ATOM   3298  N   TYR A 206      11.228  -5.175   8.574  1.00 92.06           N  
ATOM   3299  H   TYR A 206      10.942  -5.635   7.722  1.00 92.06           H  
ATOM   3300  CA  TYR A 206      10.238  -4.375   9.311  1.00 92.06           C  
ATOM   3301  HA  TYR A 206      10.743  -3.763  10.059  1.00 92.06           H  
ATOM   3302  C   TYR A 206       9.223  -5.242  10.063  1.00 92.06           C  
ATOM   3303  CB  TYR A 206       9.495  -3.437   8.344  1.00 92.06           C  
ATOM   3304  HB2 TYR A 206       8.797  -4.038   7.762  1.00 92.06           H  
ATOM   3305  HB3 TYR A 206       8.909  -2.736   8.937  1.00 92.06           H  
ATOM   3306  O   TYR A 206       8.813  -4.916  11.177  1.00 92.06           O  
ATOM   3307  CG  TYR A 206      10.343  -2.634   7.372  1.00 92.06           C  
ATOM   3308  CD1 TYR A 206      11.636  -2.191   7.723  1.00 92.06           C  
ATOM   3309  HD1 TYR A 206      12.047  -2.430   8.692  1.00 92.06           H  
ATOM   3310  CD2 TYR A 206       9.826  -2.343   6.094  1.00 92.06           C  
ATOM   3311  HD2 TYR A 206       8.839  -2.686   5.820  1.00 92.06           H  
ATOM   3312  CE1 TYR A 206      12.428  -1.505   6.783  1.00 92.06           C  
ATOM   3313  HE1 TYR A 206      13.442  -1.232   7.031  1.00 92.06           H  
ATOM   3314  CE2 TYR A 206      10.603  -1.629   5.164  1.00 92.06           C  
ATOM   3315  HE2 TYR A 206      10.220  -1.421   4.176  1.00 92.06           H  
ATOM   3316  OH  TYR A 206      12.666  -0.564   4.585  1.00 92.06           O  
ATOM   3317  HH  TYR A 206      13.594  -0.553   4.831  1.00 92.06           H  
ATOM   3318  CZ  TYR A 206      11.911  -1.228   5.499  1.00 92.06           C  
ATOM   3319  N   MET A 207       8.770  -6.332   9.447  1.00 91.75           N  
ATOM   3320  H   MET A 207       9.155  -6.573   8.545  1.00 91.75           H  
ATOM   3321  CA  MET A 207       7.721  -7.184  10.002  1.00 91.75           C  
ATOM   3322  HA  MET A 207       6.924  -6.553  10.395  1.00 91.75           H  
ATOM   3323  C   MET A 207       8.226  -8.027  11.172  1.00 91.75           C  
ATOM   3324  CB  MET A 207       7.126  -8.069   8.900  1.00 91.75           C  
ATOM   3325  HB2 MET A 207       6.508  -8.833   9.372  1.00 91.75           H  
ATOM   3326  HB3 MET A 207       7.922  -8.571   8.349  1.00 91.75           H  
ATOM   3327  O   MET A 207       7.484  -8.192  12.138  1.00 91.75           O  
ATOM   3328  CG  MET A 207       6.251  -7.263   7.933  1.00 91.75           C  
ATOM   3329  HG2 MET A 207       5.570  -6.636   8.507  1.00 91.75           H  
ATOM   3330  HG3 MET A 207       6.900  -6.605   7.354  1.00 91.75           H  
ATOM   3331  SD  MET A 207       5.270  -8.269   6.778  1.00 91.75           S  
ATOM   3332  CE  MET A 207       3.669  -8.227   7.606  1.00 91.75           C  
ATOM   3333  HE1 MET A 207       3.776  -8.617   8.619  1.00 91.75           H  
ATOM   3334  HE2 MET A 207       2.964  -8.859   7.065  1.00 91.75           H  
ATOM   3335  HE3 MET A 207       3.302  -7.202   7.648  1.00 91.75           H  
ATOM   3336  N   GLU A 208       9.473  -8.496  11.125  1.00 91.81           N  
ATOM   3337  H   GLU A 208      10.027  -8.341  10.295  1.00 91.81           H  
ATOM   3338  CA  GLU A 208      10.083  -9.335  12.169  1.00 91.81           C  
ATOM   3339  HA  GLU A 208       9.304  -9.876  12.706  1.00 91.81           H  
ATOM   3340  C   GLU A 208      10.844  -8.517  13.226  1.00 91.81           C  
ATOM   3341  CB  GLU A 208      11.000 -10.387  11.519  1.00 91.81           C  
ATOM   3342  HB2 GLU A 208      11.790  -9.880  10.966  1.00 91.81           H  
ATOM   3343  HB3 GLU A 208      11.460 -10.981  12.309  1.00 91.81           H  
ATOM   3344  O   GLU A 208      11.278  -9.059  14.237  1.00 91.81           O  
ATOM   3345  CG  GLU A 208      10.235 -11.340  10.578  1.00 91.81           C  
ATOM   3346  HG2 GLU A 208       9.432 -11.813  11.143  1.00 91.81           H  
ATOM   3347  HG3 GLU A 208       9.780 -10.758   9.777  1.00 91.81           H  
ATOM   3348  CD  GLU A 208      11.119 -12.429   9.940  1.00 91.81           C  
ATOM   3349  OE1 GLU A 208      10.565 -13.244   9.159  1.00 91.81           O  
ATOM   3350  OE2 GLU A 208      12.356 -12.397  10.130  1.00 91.81           O  
ATOM   3351  N   SER A 209      11.003  -7.203  13.029  1.00 91.69           N  
ATOM   3352  H   SER A 209      10.628  -6.786  12.189  1.00 91.69           H  
ATOM   3353  CA  SER A 209      11.754  -6.368  13.967  1.00 91.69           C  
ATOM   3354  HA  SER A 209      12.717  -6.847  14.146  1.00 91.69           H  
ATOM   3355  C   SER A 209      11.036  -6.213  15.308  1.00 91.69           C  
ATOM   3356  CB  SER A 209      12.021  -4.982  13.382  1.00 91.69           C  
ATOM   3357  HB2 SER A 209      12.471  -5.073  12.393  1.00 91.69           H  
ATOM   3358  HB3 SER A 209      12.707  -4.444  14.037  1.00 91.69           H  
ATOM   3359  O   SER A 209       9.849  -5.869  15.342  1.00 91.69           O  
ATOM   3360  OG  SER A 209      10.804  -4.273  13.308  1.00 91.69           O  
ATOM   3361  HG  SER A 209      10.262  -4.633  14.014  1.00 91.69           H  
ATOM   3362  N   GLU A 210      11.789  -6.307  16.397  1.00 90.06           N  
ATOM   3363  H   GLU A 210      12.737  -6.644  16.313  1.00 90.06           H  
ATOM   3364  CA  GLU A 210      11.327  -5.917  17.727  1.00 90.06           C  
ATOM   3365  HA  GLU A 210      10.318  -6.300  17.875  1.00 90.06           H  
ATOM   3366  C   GLU A 210      11.295  -4.387  17.856  1.00 90.06           C  
ATOM   3367  CB  GLU A 210      12.227  -6.535  18.804  1.00 90.06           C  
ATOM   3368  HB2 GLU A 210      11.883  -6.186  19.777  1.00 90.06           H  
ATOM   3369  HB3 GLU A 210      13.251  -6.194  18.650  1.00 90.06           H  
ATOM   3370  O   GLU A 210      12.258  -3.695  17.517  1.00 90.06           O  
ATOM   3371  CG  GLU A 210      12.189  -8.073  18.785  1.00 90.06           C  
ATOM   3372  HG2 GLU A 210      12.554  -8.428  17.821  1.00 90.06           H  
ATOM   3373  HG3 GLU A 210      11.153  -8.393  18.896  1.00 90.06           H  
ATOM   3374  CD  GLU A 210      13.039  -8.710  19.897  1.00 90.06           C  
ATOM   3375  OE1 GLU A 210      12.950  -9.947  20.053  1.00 90.06           O  
ATOM   3376  OE2 GLU A 210      13.776  -7.968  20.589  1.00 90.06           O  
ATOM   3377  N   VAL A 211      10.179  -3.844  18.351  1.00 88.88           N  
ATOM   3378  H   VAL A 211       9.430  -4.455  18.643  1.00 88.88           H  
ATOM   3379  CA  VAL A 211      10.000  -2.399  18.546  1.00 88.88           C  
ATOM   3380  HA  VAL A 211      10.937  -1.896  18.305  1.00 88.88           H  
ATOM   3381  C   VAL A 211       9.647  -2.137  20.010  1.00 88.88           C  
ATOM   3382  CB  VAL A 211       8.933  -1.819  17.597  1.00 88.88           C  
ATOM   3383  HB  VAL A 211       7.974  -2.301  17.785  1.00 88.88           H  
ATOM   3384  O   VAL A 211       8.633  -2.654  20.480  1.00 88.88           O  
ATOM   3385  CG1 VAL A 211       8.770  -0.305  17.790  1.00 88.88           C  
ATOM   3386 HG11 VAL A 211       8.034   0.078  17.083  1.00 88.88           H  
ATOM   3387 HG12 VAL A 211       8.408  -0.090  18.795  1.00 88.88           H  
ATOM   3388 HG13 VAL A 211       9.722   0.202  17.632  1.00 88.88           H  
ATOM   3389  CG2 VAL A 211       9.315  -2.054  16.129  1.00 88.88           C  
ATOM   3390 HG21 VAL A 211       9.351  -3.124  15.927  1.00 88.88           H  
ATOM   3391 HG22 VAL A 211      10.298  -1.627  15.929  1.00 88.88           H  
ATOM   3392 HG23 VAL A 211       8.574  -1.589  15.480  1.00 88.88           H  
ATOM   3393  N   PRO A 212      10.439  -1.339  20.751  1.00 88.50           N  
ATOM   3394  CA  PRO A 212      10.091  -0.970  22.115  1.00 88.50           C  
ATOM   3395  HA  PRO A 212       9.874  -1.866  22.696  1.00 88.50           H  
ATOM   3396  C   PRO A 212       8.862  -0.056  22.118  1.00 88.50           C  
ATOM   3397  CB  PRO A 212      11.333  -0.284  22.686  1.00 88.50           C  
ATOM   3398  HB2 PRO A 212      11.082   0.477  23.426  1.00 88.50           H  
ATOM   3399  HB3 PRO A 212      11.992  -1.035  23.122  1.00 88.50           H  
ATOM   3400  O   PRO A 212       8.769   0.886  21.330  1.00 88.50           O  
ATOM   3401  CG  PRO A 212      12.000   0.321  21.451  1.00 88.50           C  
ATOM   3402  HG2 PRO A 212      13.075   0.438  21.587  1.00 88.50           H  
ATOM   3403  HG3 PRO A 212      11.538   1.281  21.217  1.00 88.50           H  
ATOM   3404  CD  PRO A 212      11.677  -0.684  20.345  1.00 88.50           C  
ATOM   3405  HD2 PRO A 212      12.471  -1.427  20.273  1.00 88.50           H  
ATOM   3406  HD3 PRO A 212      11.561  -0.159  19.397  1.00 88.50           H  
ATOM   3407  N   ILE A 213       7.926  -0.321  23.029  1.00 88.25           N  
ATOM   3408  H   ILE A 213       8.059  -1.109  23.646  1.00 88.25           H  
ATOM   3409  CA  ILE A 213       6.670   0.425  23.128  1.00 88.25           C  
ATOM   3410  HA  ILE A 213       6.566   1.065  22.252  1.00 88.25           H  
ATOM   3411  C   ILE A 213       6.705   1.328  24.351  1.00 88.25           C  
ATOM   3412  CB  ILE A 213       5.454  -0.521  23.127  1.00 88.25           C  
ATOM   3413  HB  ILE A 213       5.561  -1.229  23.949  1.00 88.25           H  
ATOM   3414  O   ILE A 213       6.857   0.868  25.483  1.00 88.25           O  
ATOM   3415  CG1 ILE A 213       5.450  -1.296  21.792  1.00 88.25           C  
ATOM   3416 HG12 ILE A 213       5.291  -0.606  20.963  1.00 88.25           H  
ATOM   3417 HG13 ILE A 213       6.408  -1.793  21.641  1.00 88.25           H  
ATOM   3418  CG2 ILE A 213       4.138   0.266  23.322  1.00 88.25           C  
ATOM   3419 HG21 ILE A 213       4.006   0.984  22.513  1.00 88.25           H  
ATOM   3420 HG22 ILE A 213       4.144   0.794  24.276  1.00 88.25           H  
ATOM   3421 HG23 ILE A 213       3.287  -0.414  23.341  1.00 88.25           H  
ATOM   3422  CD1 ILE A 213       4.395  -2.385  21.742  1.00 88.25           C  
ATOM   3423 HD11 ILE A 213       4.509  -2.957  20.821  1.00 88.25           H  
ATOM   3424 HD12 ILE A 213       4.515  -3.055  22.594  1.00 88.25           H  
ATOM   3425 HD13 ILE A 213       3.403  -1.933  21.754  1.00 88.25           H  
ATOM   3426  N   ASP A 214       6.494   2.619  24.116  1.00 92.56           N  
ATOM   3427  H   ASP A 214       6.400   2.933  23.161  1.00 92.56           H  
ATOM   3428  CA  ASP A 214       6.222   3.575  25.178  1.00 92.56           C  
ATOM   3429  HA  ASP A 214       6.799   3.299  26.060  1.00 92.56           H  
ATOM   3430  C   ASP A 214       4.731   3.516  25.542  1.00 92.56           C  
ATOM   3431  CB  ASP A 214       6.709   4.967  24.761  1.00 92.56           C  
ATOM   3432  HB2 ASP A 214       6.134   5.318  23.904  1.00 92.56           H  
ATOM   3433  HB3 ASP A 214       7.752   4.891  24.455  1.00 92.56           H  
ATOM   3434  O   ASP A 214       3.858   4.018  24.828  1.00 92.56           O  
ATOM   3435  CG  ASP A 214       6.608   5.981  25.904  1.00 92.56           C  
ATOM   3436  OD1 ASP A 214       5.716   5.817  26.769  1.00 92.56           O  
ATOM   3437  OD2 ASP A 214       7.399   6.946  25.892  1.00 92.56           O  
ATOM   3438  N   ILE A 215       4.445   2.865  26.671  1.00 92.06           N  
ATOM   3439  H   ILE A 215       5.216   2.442  27.167  1.00 92.06           H  
ATOM   3440  CA  ILE A 215       3.085   2.697  27.200  1.00 92.06           C  
ATOM   3441  HA  ILE A 215       2.478   2.189  26.452  1.00 92.06           H  
ATOM   3442  C   ILE A 215       2.433   4.055  27.477  1.00 92.06           C  
ATOM   3443  CB  ILE A 215       3.126   1.835  28.487  1.00 92.06           C  
ATOM   3444  HB  ILE A 215       3.808   2.309  29.193  1.00 92.06           H  
ATOM   3445  O   ILE A 215       1.229   4.214  27.276  1.00 92.06           O  
ATOM   3446  CG1 ILE A 215       3.661   0.419  28.167  1.00 92.06           C  
ATOM   3447 HG12 ILE A 215       4.621   0.499  27.656  1.00 92.06           H  
ATOM   3448 HG13 ILE A 215       2.970  -0.088  27.494  1.00 92.06           H  
ATOM   3449  CG2 ILE A 215       1.736   1.751  29.155  1.00 92.06           C  
ATOM   3450 HG21 ILE A 215       1.398   2.741  29.460  1.00 92.06           H  
ATOM   3451 HG22 ILE A 215       1.015   1.324  28.457  1.00 92.06           H  
ATOM   3452 HG23 ILE A 215       1.779   1.137  30.054  1.00 92.06           H  
ATOM   3453  CD1 ILE A 215       3.890  -0.463  29.402  1.00 92.06           C  
ATOM   3454 HD11 ILE A 215       4.501   0.069  30.132  1.00 92.06           H  
ATOM   3455 HD12 ILE A 215       2.941  -0.750  29.853  1.00 92.06           H  
ATOM   3456 HD13 ILE A 215       4.413  -1.371  29.100  1.00 92.06           H  
ATOM   3457  N   GLU A 216       3.210   5.034  27.931  1.00 94.38           N  
ATOM   3458  H   GLU A 216       4.212   4.938  27.855  1.00 94.38           H  
ATOM   3459  CA  GLU A 216       2.700   6.347  28.301  1.00 94.38           C  
ATOM   3460  HA  GLU A 216       1.802   6.211  28.904  1.00 94.38           H  
ATOM   3461  C   GLU A 216       2.298   7.147  27.060  1.00 94.38           C  
ATOM   3462  CB  GLU A 216       3.770   7.050  29.152  1.00 94.38           C  
ATOM   3463  HB2 GLU A 216       4.686   7.178  28.575  1.00 94.38           H  
ATOM   3464  HB3 GLU A 216       4.001   6.422  30.012  1.00 94.38           H  
ATOM   3465  O   GLU A 216       1.217   7.738  27.019  1.00 94.38           O  
ATOM   3466  CG  GLU A 216       3.350   8.426  29.657  1.00 94.38           C  
ATOM   3467  HG2 GLU A 216       4.097   8.787  30.364  1.00 94.38           H  
ATOM   3468  HG3 GLU A 216       3.339   9.116  28.814  1.00 94.38           H  
ATOM   3469  CD  GLU A 216       1.981   8.412  30.333  1.00 94.38           C  
ATOM   3470  OE1 GLU A 216       1.258   9.407  30.100  1.00 94.38           O  
ATOM   3471  OE2 GLU A 216       1.650   7.458  31.071  1.00 94.38           O  
ATOM   3472  N   VAL A 217       3.110   7.094  26.003  1.00 94.00           N  
ATOM   3473  H   VAL A 217       3.981   6.594  26.104  1.00 94.00           H  
ATOM   3474  CA  VAL A 217       2.727   7.643  24.695  1.00 94.00           C  
ATOM   3475  HA  VAL A 217       2.452   8.690  24.821  1.00 94.00           H  
ATOM   3476  C   VAL A 217       1.489   6.924  24.157  1.00 94.00           C  
ATOM   3477  CB  VAL A 217       3.896   7.565  23.700  1.00 94.00           C  
ATOM   3478  HB  VAL A 217       4.254   6.537  23.652  1.00 94.00           H  
ATOM   3479  O   VAL A 217       0.549   7.592  23.731  1.00 94.00           O  
ATOM   3480  CG1 VAL A 217       3.486   8.003  22.288  1.00 94.00           C  
ATOM   3481 HG11 VAL A 217       4.363   8.034  21.642  1.00 94.00           H  
ATOM   3482 HG12 VAL A 217       3.015   8.985  22.311  1.00 94.00           H  
ATOM   3483 HG13 VAL A 217       2.789   7.280  21.864  1.00 94.00           H  
ATOM   3484  CG2 VAL A 217       5.046   8.482  24.134  1.00 94.00           C  
ATOM   3485 HG21 VAL A 217       5.937   8.237  23.557  1.00 94.00           H  
ATOM   3486 HG22 VAL A 217       5.282   8.336  25.188  1.00 94.00           H  
ATOM   3487 HG23 VAL A 217       4.784   9.526  23.958  1.00 94.00           H  
ATOM   3488  N   ASN A 218       1.434   5.591  24.230  1.00 95.00           N  
ATOM   3489  H   ASN A 218       2.237   5.089  24.583  1.00 95.00           H  
ATOM   3490  CA  ASN A 218       0.296   4.828  23.712  1.00 95.00           C  
ATOM   3491  HA  ASN A 218       0.176   5.086  22.660  1.00 95.00           H  
ATOM   3492  C   ASN A 218      -1.028   5.196  24.413  1.00 95.00           C  
ATOM   3493  CB  ASN A 218       0.602   3.322  23.816  1.00 95.00           C  
ATOM   3494  HB2 ASN A 218       0.568   3.008  24.859  1.00 95.00           H  
ATOM   3495  HB3 ASN A 218       1.599   3.121  23.423  1.00 95.00           H  
ATOM   3496  O   ASN A 218      -2.042   5.434  23.755  1.00 95.00           O  
ATOM   3497  CG  ASN A 218      -0.385   2.500  23.003  1.00 95.00           C  
ATOM   3498  ND2 ASN A 218      -0.579   1.242  23.318  1.00 95.00           N  
ATOM   3499 HD21 ASN A 218      -0.048   0.784  24.045  1.00 95.00           H  
ATOM   3500 HD22 ASN A 218      -1.203   0.734  22.708  1.00 95.00           H  
ATOM   3501  OD1 ASN A 218      -0.980   2.971  22.054  1.00 95.00           O  
ATOM   3502  N   LYS A 219      -1.012   5.340  25.747  1.00 95.69           N  
ATOM   3503  H   LYS A 219      -0.152   5.130  26.232  1.00 95.69           H  
ATOM   3504  CA  LYS A 219      -2.171   5.810  26.528  1.00 95.69           C  
ATOM   3505  HA  LYS A 219      -3.003   5.116  26.408  1.00 95.69           H  
ATOM   3506  C   LYS A 219      -2.666   7.185  26.085  1.00 95.69           C  
ATOM   3507  CB  LYS A 219      -1.789   5.914  28.005  1.00 95.69           C  
ATOM   3508  HB2 LYS A 219      -0.812   6.390  28.088  1.00 95.69           H  
ATOM   3509  HB3 LYS A 219      -2.512   6.565  28.496  1.00 95.69           H  
ATOM   3510  O   LYS A 219      -3.875   7.410  26.058  1.00 95.69           O  
ATOM   3511  CG  LYS A 219      -1.779   4.581  28.759  1.00 95.69           C  
ATOM   3512  HG2 LYS A 219      -1.094   3.869  28.299  1.00 95.69           H  
ATOM   3513  HG3 LYS A 219      -2.786   4.164  28.775  1.00 95.69           H  
ATOM   3514  CD  LYS A 219      -1.327   4.917  30.182  1.00 95.69           C  
ATOM   3515  HD2 LYS A 219      -0.281   5.224  30.162  1.00 95.69           H  
ATOM   3516  HD3 LYS A 219      -1.915   5.763  30.537  1.00 95.69           H  
ATOM   3517  CE  LYS A 219      -1.503   3.781  31.180  1.00 95.69           C  
ATOM   3518  HE2 LYS A 219      -2.507   3.370  31.072  1.00 95.69           H  
ATOM   3519  HE3 LYS A 219      -0.771   3.001  30.970  1.00 95.69           H  
ATOM   3520  NZ  LYS A 219      -1.324   4.347  32.543  1.00 95.69           N  
ATOM   3521  HZ1 LYS A 219      -1.966   5.108  32.711  1.00 95.69           H  
ATOM   3522  HZ2 LYS A 219      -1.460   3.664  33.275  1.00 95.69           H  
ATOM   3523  HZ3 LYS A 219      -0.415   4.778  32.632  1.00 95.69           H  
ATOM   3524  N   GLN A 220      -1.745   8.095  25.769  1.00 96.06           N  
ATOM   3525  H   GLN A 220      -0.772   7.830  25.833  1.00 96.06           H  
ATOM   3526  CA  GLN A 220      -2.071   9.447  25.318  1.00 96.06           C  
ATOM   3527  HA  GLN A 220      -2.848   9.862  25.960  1.00 96.06           H  
ATOM   3528  C   GLN A 220      -2.624   9.460  23.890  1.00 96.06           C  
ATOM   3529  CB  GLN A 220      -0.828  10.336  25.419  1.00 96.06           C  
ATOM   3530  HB2 GLN A 220       0.005   9.870  24.893  1.00 96.06           H  
ATOM   3531  HB3 GLN A 220      -1.049  11.291  24.942  1.00 96.06           H  
ATOM   3532  O   GLN A 220      -3.570  10.189  23.610  1.00 96.06           O  
ATOM   3533  CG  GLN A 220      -0.434  10.604  26.876  1.00 96.06           C  
ATOM   3534  HG2 GLN A 220      -0.301   9.662  27.409  1.00 96.06           H  
ATOM   3535  HG3 GLN A 220      -1.237  11.151  27.370  1.00 96.06           H  
ATOM   3536  CD  GLN A 220       0.841  11.423  26.982  1.00 96.06           C  
ATOM   3537  NE2 GLN A 220       1.649  11.217  27.995  1.00 96.06           N  
ATOM   3538 HE21 GLN A 220       1.470  10.441  28.615  1.00 96.06           H  
ATOM   3539 HE22 GLN A 220       2.508  11.747  28.045  1.00 96.06           H  
ATOM   3540  OE1 GLN A 220       1.150  12.270  26.156  1.00 96.06           O  
ATOM   3541  N   ILE A 221      -2.101   8.621  22.991  1.00 96.25           N  
ATOM   3542  H   ILE A 221      -1.299   8.063  23.247  1.00 96.25           H  
ATOM   3543  CA  ILE A 221      -2.687   8.467  21.650  1.00 96.25           C  
ATOM   3544  HA  ILE A 221      -2.761   9.451  21.186  1.00 96.25           H  
ATOM   3545  C   ILE A 221      -4.112   7.920  21.778  1.00 96.25           C  
ATOM   3546  CB  ILE A 221      -1.817   7.572  20.739  1.00 96.25           C  
ATOM   3547  HB  ILE A 221      -1.708   6.592  21.204  1.00 96.25           H  
ATOM   3548  O   ILE A 221      -5.031   8.428  21.135  1.00 96.25           O  
ATOM   3549  CG1 ILE A 221      -0.417   8.190  20.525  1.00 96.25           C  
ATOM   3550 HG12 ILE A 221      -0.513   9.108  19.944  1.00 96.25           H  
ATOM   3551 HG13 ILE A 221       0.020   8.456  21.487  1.00 96.25           H  
ATOM   3552  CG2 ILE A 221      -2.498   7.403  19.365  1.00 96.25           C  
ATOM   3553 HG21 ILE A 221      -3.495   6.971  19.455  1.00 96.25           H  
ATOM   3554 HG22 ILE A 221      -2.592   8.373  18.876  1.00 96.25           H  
ATOM   3555 HG23 ILE A 221      -1.919   6.740  18.723  1.00 96.25           H  
ATOM   3556  CD1 ILE A 221       0.580   7.260  19.825  1.00 96.25           C  
ATOM   3557 HD11 ILE A 221       0.660   6.320  20.371  1.00 96.25           H  
ATOM   3558 HD12 ILE A 221       0.271   7.062  18.798  1.00 96.25           H  
ATOM   3559 HD13 ILE A 221       1.558   7.741  19.796  1.00 96.25           H  
ATOM   3560  N   TYR A 222      -4.327   6.928  22.648  1.00 97.25           N  
ATOM   3561  H   TYR A 222      -3.540   6.504  23.119  1.00 97.25           H  
ATOM   3562  CA  TYR A 222      -5.667   6.399  22.890  1.00 97.25           C  
ATOM   3563  HA  TYR A 222      -6.083   6.084  21.934  1.00 97.25           H  
ATOM   3564  C   TYR A 222      -6.621   7.460  23.454  1.00 97.25           C  
ATOM   3565  CB  TYR A 222      -5.611   5.167  23.799  1.00 97.25           C  
ATOM   3566  HB2 TYR A 222      -5.170   5.438  24.758  1.00 97.25           H  
ATOM   3567  HB3 TYR A 222      -4.974   4.412  23.339  1.00 97.25           H  
ATOM   3568  O   TYR A 222      -7.782   7.496  23.049  1.00 97.25           O  
ATOM   3569  CG  TYR A 222      -6.990   4.573  24.024  1.00 97.25           C  
ATOM   3570  CD1 TYR A 222      -7.670   4.793  25.238  1.00 97.25           C  
ATOM   3571  HD1 TYR A 222      -7.185   5.340  26.033  1.00 97.25           H  
ATOM   3572  CD2 TYR A 222      -7.631   3.887  22.973  1.00 97.25           C  
ATOM   3573  HD2 TYR A 222      -7.119   3.747  22.032  1.00 97.25           H  
ATOM   3574  CE1 TYR A 222      -8.988   4.327  25.409  1.00 97.25           C  
ATOM   3575  HE1 TYR A 222      -9.514   4.512  26.334  1.00 97.25           H  
ATOM   3576  CE2 TYR A 222      -8.953   3.431  23.133  1.00 97.25           C  
ATOM   3577  HE2 TYR A 222      -9.466   2.932  22.324  1.00 97.25           H  
ATOM   3578  OH  TYR A 222     -10.902   3.197  24.504  1.00 97.25           O  
ATOM   3579  HH  TYR A 222     -11.287   3.461  25.343  1.00 97.25           H  
ATOM   3580  CZ  TYR A 222      -9.630   3.647  24.352  1.00 97.25           C  
ATOM   3581  N   SER A 223      -6.163   8.363  24.329  1.00 96.81           N  
ATOM   3582  H   SER A 223      -5.202   8.325  24.640  1.00 96.81           H  
ATOM   3583  CA  SER A 223      -7.032   9.433  24.833  1.00 96.81           C  
ATOM   3584  HA  SER A 223      -7.962   8.962  25.149  1.00 96.81           H  
ATOM   3585  C   SER A 223      -7.425  10.441  23.749  1.00 96.81           C  
ATOM   3586  CB  SER A 223      -6.457  10.117  26.074  1.00 96.81           C  
ATOM   3587  HB2 SER A 223      -7.244  10.732  26.509  1.00 96.81           H  
ATOM   3588  HB3 SER A 223      -6.174   9.357  26.803  1.00 96.81           H  
ATOM   3589  O   SER A 223      -8.572  10.889  23.743  1.00 96.81           O  
ATOM   3590  OG  SER A 223      -5.348  10.944  25.810  1.00 96.81           O  
ATOM   3591  HG  SER A 223      -5.399  11.677  26.427  1.00 96.81           H  
ATOM   3592  N   MET A 224      -6.544  10.724  22.781  1.00 96.12           N  
ATOM   3593  H   MET A 224      -5.599  10.379  22.874  1.00 96.12           H  
ATOM   3594  CA  MET A 224      -6.905  11.522  21.600  1.00 96.12           C  
ATOM   3595  HA  MET A 224      -7.382  12.446  21.926  1.00 96.12           H  
ATOM   3596  C   MET A 224      -7.915  10.791  20.714  1.00 96.12           C  
ATOM   3597  CB  MET A 224      -5.668  11.885  20.766  1.00 96.12           C  
ATOM   3598  HB2 MET A 224      -6.002  12.422  19.878  1.00 96.12           H  
ATOM   3599  HB3 MET A 224      -5.165  10.976  20.437  1.00 96.12           H  
ATOM   3600  O   MET A 224      -8.888  11.385  20.258  1.00 96.12           O  
ATOM   3601  CG  MET A 224      -4.646  12.767  21.483  1.00 96.12           C  
ATOM   3602  HG2 MET A 224      -3.905  13.056  20.738  1.00 96.12           H  
ATOM   3603  HG3 MET A 224      -4.132  12.185  22.248  1.00 96.12           H  
ATOM   3604  SD  MET A 224      -5.276  14.294  22.228  1.00 96.12           S  
ATOM   3605  CE  MET A 224      -5.552  13.729  23.922  1.00 96.12           C  
ATOM   3606  HE1 MET A 224      -4.679  13.184  24.280  1.00 96.12           H  
ATOM   3607  HE2 MET A 224      -5.732  14.591  24.563  1.00 96.12           H  
ATOM   3608  HE3 MET A 224      -6.427  13.080  23.960  1.00 96.12           H  
ATOM   3609  N   TRP A 225      -7.733   9.486  20.504  1.00 96.81           N  
ATOM   3610  H   TRP A 225      -6.907   9.047  20.886  1.00 96.81           H  
ATOM   3611  CA  TRP A 225      -8.687   8.675  19.746  1.00 96.81           C  
ATOM   3612  HA  TRP A 225      -8.830   9.123  18.763  1.00 96.81           H  
ATOM   3613  C   TRP A 225     -10.065   8.630  20.419  1.00 96.81           C  
ATOM   3614  CB  TRP A 225      -8.105   7.276  19.553  1.00 96.81           C  
ATOM   3615  HB2 TRP A 225      -7.954   6.806  20.525  1.00 96.81           H  
ATOM   3616  HB3 TRP A 225      -7.130   7.383  19.078  1.00 96.81           H  
ATOM   3617  O   TRP A 225     -11.081   8.827  19.756  1.00 96.81           O  
ATOM   3618  CG  TRP A 225      -8.937   6.362  18.716  1.00 96.81           C  
ATOM   3619  CD1 TRP A 225      -8.793   6.160  17.386  1.00 96.81           C  
ATOM   3620  HD1 TRP A 225      -8.050   6.641  16.767  1.00 96.81           H  
ATOM   3621  CD2 TRP A 225     -10.069   5.536  19.129  1.00 96.81           C  
ATOM   3622  CE2 TRP A 225     -10.578   4.864  17.978  1.00 96.81           C  
ATOM   3623  CE3 TRP A 225     -10.716   5.287  20.358  1.00 96.81           C  
ATOM   3624  HE3 TRP A 225     -10.350   5.763  21.256  1.00 96.81           H  
ATOM   3625  NE1 TRP A 225      -9.756   5.270  16.950  1.00 96.81           N  
ATOM   3626  HE1 TRP A 225      -9.870   5.000  15.983  1.00 96.81           H  
ATOM   3627  CH2 TRP A 225     -12.298   3.769  19.276  1.00 96.81           C  
ATOM   3628  HH2 TRP A 225     -13.139   3.096  19.347  1.00 96.81           H  
ATOM   3629  CZ2 TRP A 225     -11.676   3.995  18.037  1.00 96.81           C  
ATOM   3630  HZ2 TRP A 225     -12.031   3.499  17.146  1.00 96.81           H  
ATOM   3631  CZ3 TRP A 225     -11.821   4.420  20.428  1.00 96.81           C  
ATOM   3632  HZ3 TRP A 225     -12.304   4.245  21.379  1.00 96.81           H  
ATOM   3633  N   PHE A 226     -10.104   8.446  21.741  1.00 97.00           N  
ATOM   3634  H   PHE A 226      -9.233   8.273  22.222  1.00 97.00           H  
ATOM   3635  CA  PHE A 226     -11.334   8.476  22.533  1.00 97.00           C  
ATOM   3636  HA  PHE A 226     -12.015   7.709  22.165  1.00 97.00           H  
ATOM   3637  C   PHE A 226     -12.047   9.826  22.411  1.00 97.00           C  
ATOM   3638  CB  PHE A 226     -10.989   8.175  23.996  1.00 97.00           C  
ATOM   3639  HB2 PHE A 226     -10.268   8.913  24.347  1.00 97.00           H  
ATOM   3640  HB3 PHE A 226     -10.508   7.198  24.051  1.00 97.00           H  
ATOM   3641  O   PHE A 226     -13.254   9.859  22.176  1.00 97.00           O  
ATOM   3642  CG  PHE A 226     -12.184   8.190  24.931  1.00 97.00           C  
ATOM   3643  CD1 PHE A 226     -12.628   9.398  25.504  1.00 97.00           C  
ATOM   3644  HD1 PHE A 226     -12.121  10.325  25.281  1.00 97.00           H  
ATOM   3645  CD2 PHE A 226     -12.848   6.989  25.241  1.00 97.00           C  
ATOM   3646  HD2 PHE A 226     -12.507   6.058  24.813  1.00 97.00           H  
ATOM   3647  CE1 PHE A 226     -13.740   9.404  26.363  1.00 97.00           C  
ATOM   3648  HE1 PHE A 226     -14.086  10.335  26.788  1.00 97.00           H  
ATOM   3649  CE2 PHE A 226     -13.963   6.996  26.099  1.00 97.00           C  
ATOM   3650  HE2 PHE A 226     -14.478   6.074  26.323  1.00 97.00           H  
ATOM   3651  CZ  PHE A 226     -14.412   8.205  26.657  1.00 97.00           C  
ATOM   3652  HZ  PHE A 226     -15.270   8.210  27.313  1.00 97.00           H  
ATOM   3653  N   LEU A 227     -11.300  10.932  22.512  1.00 95.62           N  
ATOM   3654  H   LEU A 227     -10.318  10.833  22.726  1.00 95.62           H  
ATOM   3655  CA  LEU A 227     -11.820  12.283  22.299  1.00 95.62           C  
ATOM   3656  HA  LEU A 227     -12.604  12.477  23.031  1.00 95.62           H  
ATOM   3657  C   LEU A 227     -12.470  12.425  20.917  1.00 95.62           C  
ATOM   3658  CB  LEU A 227     -10.676  13.287  22.542  1.00 95.62           C  
ATOM   3659  HB2 LEU A 227     -10.483  13.286  23.614  1.00 95.62           H  
ATOM   3660  HB3 LEU A 227      -9.763  12.942  22.056  1.00 95.62           H  
ATOM   3661  O   LEU A 227     -13.581  12.943  20.819  1.00 95.62           O  
ATOM   3662  CG  LEU A 227     -10.962  14.731  22.081  1.00 95.62           C  
ATOM   3663  HG  LEU A 227     -12.031  14.937  22.149  1.00 95.62           H  
ATOM   3664  CD1 LEU A 227     -10.233  15.718  22.980  1.00 95.62           C  
ATOM   3665 HD11 LEU A 227     -10.603  15.641  24.002  1.00 95.62           H  
ATOM   3666 HD12 LEU A 227     -10.412  16.734  22.627  1.00 95.62           H  
ATOM   3667 HD13 LEU A 227      -9.164  15.508  22.965  1.00 95.62           H  
ATOM   3668  CD2 LEU A 227     -10.460  15.019  20.660  1.00 95.62           C  
ATOM   3669 HD21 LEU A 227      -9.401  14.776  20.577  1.00 95.62           H  
ATOM   3670 HD22 LEU A 227     -10.602  16.074  20.423  1.00 95.62           H  
ATOM   3671 HD23 LEU A 227     -11.019  14.439  19.926  1.00 95.62           H  
ATOM   3672  N   LEU A 228     -11.817  11.929  19.861  1.00 94.94           N  
ATOM   3673  H   LEU A 228     -10.901  11.532  20.012  1.00 94.94           H  
ATOM   3674  CA  LEU A 228     -12.335  12.008  18.492  1.00 94.94           C  
ATOM   3675  HA  LEU A 228     -12.589  13.045  18.272  1.00 94.94           H  
ATOM   3676  C   LEU A 228     -13.633  11.205  18.330  1.00 94.94           C  
ATOM   3677  CB  LEU A 228     -11.250  11.535  17.507  1.00 94.94           C  
ATOM   3678  HB2 LEU A 228     -10.890  10.558  17.831  1.00 94.94           H  
ATOM   3679  HB3 LEU A 228     -11.697  11.409  16.521  1.00 94.94           H  
ATOM   3680  O   LEU A 228     -14.583  11.691  17.716  1.00 94.94           O  
ATOM   3681  CG  LEU A 228     -10.055  12.501  17.388  1.00 94.94           C  
ATOM   3682  HG  LEU A 228      -9.721  12.810  18.378  1.00 94.94           H  
ATOM   3683  CD1 LEU A 228      -8.887  11.815  16.681  1.00 94.94           C  
ATOM   3684 HD11 LEU A 228      -8.032  12.491  16.657  1.00 94.94           H  
ATOM   3685 HD12 LEU A 228      -8.600  10.920  17.232  1.00 94.94           H  
ATOM   3686 HD13 LEU A 228      -9.170  11.553  15.662  1.00 94.94           H  
ATOM   3687  CD2 LEU A 228     -10.419  13.760  16.599  1.00 94.94           C  
ATOM   3688 HD21 LEU A 228     -11.195  14.320  17.121  1.00 94.94           H  
ATOM   3689 HD22 LEU A 228      -9.541  14.400  16.509  1.00 94.94           H  
ATOM   3690 HD23 LEU A 228     -10.771  13.493  15.603  1.00 94.94           H  
ATOM   3691  N   VAL A 229     -13.713  10.018  18.935  1.00 96.19           N  
ATOM   3692  H   VAL A 229     -12.891   9.673  19.410  1.00 96.19           H  
ATOM   3693  CA  VAL A 229     -14.938   9.204  18.945  1.00 96.19           C  
ATOM   3694  HA  VAL A 229     -15.282   9.087  17.918  1.00 96.19           H  
ATOM   3695  C   VAL A 229     -16.063   9.903  19.707  1.00 96.19           C  
ATOM   3696  CB  VAL A 229     -14.657   7.802  19.519  1.00 96.19           C  
ATOM   3697  HB  VAL A 229     -14.124   7.894  20.466  1.00 96.19           H  
ATOM   3698  O   VAL A 229     -17.161  10.047  19.172  1.00 96.19           O  
ATOM   3699  CG1 VAL A 229     -15.929   6.978  19.766  1.00 96.19           C  
ATOM   3700 HG11 VAL A 229     -16.509   6.887  18.848  1.00 96.19           H  
ATOM   3701 HG12 VAL A 229     -16.542   7.445  20.537  1.00 96.19           H  
ATOM   3702 HG13 VAL A 229     -15.658   5.983  20.120  1.00 96.19           H  
ATOM   3703  CG2 VAL A 229     -13.787   7.015  18.536  1.00 96.19           C  
ATOM   3704 HG21 VAL A 229     -14.290   6.932  17.572  1.00 96.19           H  
ATOM   3705 HG22 VAL A 229     -12.825   7.509  18.401  1.00 96.19           H  
ATOM   3706 HG23 VAL A 229     -13.606   6.017  18.933  1.00 96.19           H  
ATOM   3707  N   VAL A 230     -15.819  10.368  20.934  1.00 95.75           N  
ATOM   3708  H   VAL A 230     -14.891  10.259  21.319  1.00 95.75           H  
ATOM   3709  CA  VAL A 230     -16.856  11.012  21.754  1.00 95.75           C  
ATOM   3710  HA  VAL A 230     -17.709  10.337  21.828  1.00 95.75           H  
ATOM   3711  C   VAL A 230     -17.372  12.281  21.083  1.00 95.75           C  
ATOM   3712  CB  VAL A 230     -16.345  11.289  23.179  1.00 95.75           C  
ATOM   3713  HB  VAL A 230     -15.367  11.768  23.131  1.00 95.75           H  
ATOM   3714  O   VAL A 230     -18.575  12.395  20.849  1.00 95.75           O  
ATOM   3715  CG1 VAL A 230     -17.287  12.195  23.978  1.00 95.75           C  
ATOM   3716 HG11 VAL A 230     -17.308  13.198  23.553  1.00 95.75           H  
ATOM   3717 HG12 VAL A 230     -18.298  11.786  23.994  1.00 95.75           H  
ATOM   3718 HG13 VAL A 230     -16.919  12.290  25.000  1.00 95.75           H  
ATOM   3719  CG2 VAL A 230     -16.219   9.966  23.943  1.00 95.75           C  
ATOM   3720 HG21 VAL A 230     -17.179   9.450  23.966  1.00 95.75           H  
ATOM   3721 HG22 VAL A 230     -15.473   9.324  23.473  1.00 95.75           H  
ATOM   3722 HG23 VAL A 230     -15.905  10.170  24.967  1.00 95.75           H  
ATOM   3723  N   ASN A 231     -16.481  13.196  20.702  1.00 94.62           N  
ATOM   3724  H   ASN A 231     -15.503  13.041  20.900  1.00 94.62           H  
ATOM   3725  CA  ASN A 231     -16.875  14.471  20.107  1.00 94.62           C  
ATOM   3726  HA  ASN A 231     -17.593  14.965  20.762  1.00 94.62           H  
ATOM   3727  C   ASN A 231     -17.544  14.277  18.740  1.00 94.62           C  
ATOM   3728  CB  ASN A 231     -15.639  15.366  19.966  1.00 94.62           C  
ATOM   3729  HB2 ASN A 231     -14.867  14.839  19.406  1.00 94.62           H  
ATOM   3730  HB3 ASN A 231     -15.918  16.256  19.402  1.00 94.62           H  
ATOM   3731  O   ASN A 231     -18.555  14.918  18.440  1.00 94.62           O  
ATOM   3732  CG  ASN A 231     -15.049  15.841  21.279  1.00 94.62           C  
ATOM   3733  ND2 ASN A 231     -13.970  16.575  21.174  1.00 94.62           N  
ATOM   3734 HD21 ASN A 231     -13.565  16.771  20.269  1.00 94.62           H  
ATOM   3735 HD22 ASN A 231     -13.548  16.929  22.020  1.00 94.62           H  
ATOM   3736  OD1 ASN A 231     -15.534  15.601  22.375  1.00 94.62           O  
ATOM   3737  N   GLY A 232     -17.014  13.369  17.914  1.00 93.56           N  
ATOM   3738  H   GLY A 232     -16.177  12.875  18.189  1.00 93.56           H  
ATOM   3739  CA  GLY A 232     -17.600  13.050  16.617  1.00 93.56           C  
ATOM   3740  HA2 GLY A 232     -17.662  13.954  16.011  1.00 93.56           H  
ATOM   3741  HA3 GLY A 232     -16.948  12.339  16.110  1.00 93.56           H  
ATOM   3742  C   GLY A 232     -18.998  12.441  16.744  1.00 93.56           C  
ATOM   3743  O   GLY A 232     -19.890  12.778  15.960  1.00 93.56           O  
ATOM   3744  N   TYR A 233     -19.221  11.588  17.751  1.00 95.06           N  
ATOM   3745  H   TYR A 233     -18.452  11.333  18.353  1.00 95.06           H  
ATOM   3746  CA  TYR A 233     -20.541  11.029  18.047  1.00 95.06           C  
ATOM   3747  HA  TYR A 233     -20.972  10.634  17.127  1.00 95.06           H  
ATOM   3748  C   TYR A 233     -21.499  12.110  18.564  1.00 95.06           C  
ATOM   3749  CB  TYR A 233     -20.400   9.864  19.034  1.00 95.06           C  
ATOM   3750  HB2 TYR A 233     -19.689   9.143  18.631  1.00 95.06           H  
ATOM   3751  HB3 TYR A 233     -19.990  10.234  19.974  1.00 95.06           H  
ATOM   3752  O   TYR A 233     -22.595  12.265  18.029  1.00 95.06           O  
ATOM   3753  CG  TYR A 233     -21.705   9.146  19.304  1.00 95.06           C  
ATOM   3754  CD1 TYR A 233     -22.528   9.570  20.362  1.00 95.06           C  
ATOM   3755  HD1 TYR A 233     -22.217  10.401  20.976  1.00 95.06           H  
ATOM   3756  CD2 TYR A 233     -22.107   8.071  18.489  1.00 95.06           C  
ATOM   3757  HD2 TYR A 233     -21.480   7.746  17.672  1.00 95.06           H  
ATOM   3758  CE1 TYR A 233     -23.747   8.919  20.621  1.00 95.06           C  
ATOM   3759  HE1 TYR A 233     -24.363   9.250  21.444  1.00 95.06           H  
ATOM   3760  CE2 TYR A 233     -23.331   7.421  18.737  1.00 95.06           C  
ATOM   3761  HE2 TYR A 233     -23.650   6.594  18.120  1.00 95.06           H  
ATOM   3762  OH  TYR A 233     -25.314   7.193  20.068  1.00 95.06           O  
ATOM   3763  HH  TYR A 233     -25.717   7.521  20.876  1.00 95.06           H  
ATOM   3764  CZ  TYR A 233     -24.146   7.835  19.810  1.00 95.06           C  
ATOM   3765  N   MET A 234     -21.067  12.937  19.521  1.00 94.00           N  
ATOM   3766  H   MET A 234     -20.155  12.773  19.922  1.00 94.00           H  
ATOM   3767  CA  MET A 234     -21.864  14.055  20.043  1.00 94.00           C  
ATOM   3768  HA  MET A 234     -22.746  13.665  20.550  1.00 94.00           H  
ATOM   3769  C   MET A 234     -22.346  14.992  18.932  1.00 94.00           C  
ATOM   3770  CB  MET A 234     -21.034  14.872  21.037  1.00 94.00           C  
ATOM   3771  HB2 MET A 234     -20.059  15.093  20.603  1.00 94.00           H  
ATOM   3772  HB3 MET A 234     -21.541  15.820  21.214  1.00 94.00           H  
ATOM   3773  O   MET A 234     -23.526  15.345  18.894  1.00 94.00           O  
ATOM   3774  CG  MET A 234     -20.829  14.185  22.386  1.00 94.00           C  
ATOM   3775  HG2 MET A 234     -20.406  13.192  22.235  1.00 94.00           H  
ATOM   3776  HG3 MET A 234     -21.790  14.074  22.888  1.00 94.00           H  
ATOM   3777  SD  MET A 234     -19.719  15.136  23.447  1.00 94.00           S  
ATOM   3778  CE  MET A 234     -20.837  16.459  23.979  1.00 94.00           C  
ATOM   3779  HE1 MET A 234     -21.611  16.049  24.627  1.00 94.00           H  
ATOM   3780  HE2 MET A 234     -21.296  16.946  23.119  1.00 94.00           H  
ATOM   3781  HE3 MET A 234     -20.270  17.203  24.538  1.00 94.00           H  
ATOM   3782  N   LYS A 235     -21.464  15.351  17.990  1.00 90.75           N  
ATOM   3783  H   LYS A 235     -20.508  15.049  18.110  1.00 90.75           H  
ATOM   3784  CA  LYS A 235     -21.787  16.210  16.837  1.00 90.75           C  
ATOM   3785  HA  LYS A 235     -22.109  17.186  17.202  1.00 90.75           H  
ATOM   3786  C   LYS A 235     -22.934  15.647  15.990  1.00 90.75           C  
ATOM   3787  CB  LYS A 235     -20.502  16.378  16.010  1.00 90.75           C  
ATOM   3788  HB2 LYS A 235     -20.205  15.403  15.626  1.00 90.75           H  
ATOM   3789  HB3 LYS A 235     -19.712  16.725  16.676  1.00 90.75           H  
ATOM   3790  O   LYS A 235     -23.735  16.411  15.458  1.00 90.75           O  
ATOM   3791  CG  LYS A 235     -20.601  17.368  14.834  1.00 90.75           C  
ATOM   3792  HG2 LYS A 235     -21.382  17.052  14.142  1.00 90.75           H  
ATOM   3793  HG3 LYS A 235     -20.830  18.364  15.211  1.00 90.75           H  
ATOM   3794  CD  LYS A 235     -19.251  17.385  14.096  1.00 90.75           C  
ATOM   3795  HD2 LYS A 235     -18.467  17.662  14.800  1.00 90.75           H  
ATOM   3796  HD3 LYS A 235     -19.039  16.377  13.741  1.00 90.75           H  
ATOM   3797  CE  LYS A 235     -19.196  18.347  12.903  1.00 90.75           C  
ATOM   3798  HE2 LYS A 235     -19.285  19.368  13.275  1.00 90.75           H  
ATOM   3799  HE3 LYS A 235     -20.040  18.144  12.243  1.00 90.75           H  
ATOM   3800  NZ  LYS A 235     -17.912  18.182  12.156  1.00 90.75           N  
ATOM   3801  HZ1 LYS A 235     -17.774  17.255  11.779  1.00 90.75           H  
ATOM   3802  HZ2 LYS A 235     -17.088  18.245  12.736  1.00 90.75           H  
ATOM   3803  HZ3 LYS A 235     -17.791  18.841  11.401  1.00 90.75           H  
ATOM   3804  N   ARG A 236     -23.026  14.320  15.868  1.00 90.06           N  
ATOM   3805  H   ARG A 236     -22.356  13.764  16.379  1.00 90.06           H  
ATOM   3806  CA  ARG A 236     -24.046  13.620  15.067  1.00 90.06           C  
ATOM   3807  HA  ARG A 236     -24.361  14.249  14.234  1.00 90.06           H  
ATOM   3808  C   ARG A 236     -25.317  13.302  15.846  1.00 90.06           C  
ATOM   3809  CB  ARG A 236     -23.430  12.330  14.523  1.00 90.06           C  
ATOM   3810  HB2 ARG A 236     -24.212  11.724  14.064  1.00 90.06           H  
ATOM   3811  HB3 ARG A 236     -22.992  11.762  15.343  1.00 90.06           H  
ATOM   3812  O   ARG A 236     -26.386  13.207  15.250  1.00 90.06           O  
ATOM   3813  CG  ARG A 236     -22.360  12.636  13.474  1.00 90.06           C  
ATOM   3814  HG2 ARG A 236     -21.608  13.315  13.875  1.00 90.06           H  
ATOM   3815  HG3 ARG A 236     -22.832  13.097  12.606  1.00 90.06           H  
ATOM   3816  CD  ARG A 236     -21.682  11.336  13.065  1.00 90.06           C  
ATOM   3817  HD2 ARG A 236     -21.127  10.957  13.923  1.00 90.06           H  
ATOM   3818  HD3 ARG A 236     -22.455  10.613  12.804  1.00 90.06           H  
ATOM   3819  NE  ARG A 236     -20.767  11.572  11.938  1.00 90.06           N  
ATOM   3820  HE  ARG A 236     -20.142  12.360  12.026  1.00 90.06           H  
ATOM   3821  NH1 ARG A 236     -21.352   9.748  10.683  1.00 90.06           N  
ATOM   3822 HH11 ARG A 236     -21.795   9.341  11.494  1.00 90.06           H  
ATOM   3823 HH12 ARG A 236     -21.334   9.242   9.810  1.00 90.06           H  
ATOM   3824  NH2 ARG A 236     -20.122  11.392   9.780  1.00 90.06           N  
ATOM   3825 HH21 ARG A 236     -19.715  12.313   9.866  1.00 90.06           H  
ATOM   3826 HH22 ARG A 236     -20.123  10.892   8.903  1.00 90.06           H  
ATOM   3827  CZ  ARG A 236     -20.742  10.895  10.811  1.00 90.06           C  
ATOM   3828  N   ASN A 237     -25.209  13.173  17.164  1.00 91.81           N  
ATOM   3829  H   ASN A 237     -24.273  13.179  17.543  1.00 91.81           H  
ATOM   3830  CA  ASN A 237     -26.271  12.679  18.036  1.00 91.81           C  
ATOM   3831  HA  ASN A 237     -27.133  12.416  17.423  1.00 91.81           H  
ATOM   3832  C   ASN A 237     -26.788  13.759  19.003  1.00 91.81           C  
ATOM   3833  CB  ASN A 237     -25.785  11.381  18.706  1.00 91.81           C  
ATOM   3834  HB2 ASN A 237     -26.504  11.073  19.465  1.00 91.81           H  
ATOM   3835  HB3 ASN A 237     -24.830  11.547  19.205  1.00 91.81           H  
ATOM   3836  O   ASN A 237     -27.238  13.451  20.105  1.00 91.81           O  
ATOM   3837  CG  ASN A 237     -25.623  10.250  17.699  1.00 91.81           C  
ATOM   3838  ND2 ASN A 237     -26.482   9.259  17.746  1.00 91.81           N  
ATOM   3839 HD21 ASN A 237     -26.288   8.489  17.123  1.00 91.81           H  
ATOM   3840 HD22 ASN A 237     -27.157   9.197  18.495  1.00 91.81           H  
ATOM   3841  OD1 ASN A 237     -24.771  10.248  16.828  1.00 91.81           O  
ATOM   3842  N   GLY A 238     -26.734  15.033  18.597  1.00 87.50           N  
ATOM   3843  H   GLY A 238     -26.292  15.227  17.710  1.00 87.50           H  
ATOM   3844  CA  GLY A 238     -27.355  16.141  19.332  1.00 87.50           C  
ATOM   3845  HA2 GLY A 238     -28.410  15.918  19.494  1.00 87.50           H  
ATOM   3846  HA3 GLY A 238     -27.280  17.046  18.729  1.00 87.50           H  
ATOM   3847  C   GLY A 238     -26.718  16.433  20.693  1.00 87.50           C  
ATOM   3848  O   GLY A 238     -27.419  16.830  21.618  1.00 87.50           O  
ATOM   3849  N   GLY A 239     -25.408  16.213  20.828  1.00 88.94           N  
ATOM   3850  H   GLY A 239     -24.897  15.878  20.023  1.00 88.94           H  
ATOM   3851  CA  GLY A 239     -24.647  16.457  22.058  1.00 88.94           C  
ATOM   3852  HA2 GLY A 239     -25.078  17.306  22.588  1.00 88.94           H  
ATOM   3853  HA3 GLY A 239     -23.621  16.712  21.792  1.00 88.94           H  
ATOM   3854  C   GLY A 239     -24.601  15.277  23.032  1.00 88.94           C  
ATOM   3855  O   GLY A 239     -23.918  15.362  24.048  1.00 88.94           O  
ATOM   3856  N   ALA A 240     -25.275  14.162  22.740  1.00 92.38           N  
ATOM   3857  H   ALA A 240     -25.832  14.125  21.898  1.00 92.38           H  
ATOM   3858  CA  ALA A 240     -25.205  12.972  23.584  1.00 92.38           C  
ATOM   3859  HA  ALA A 240     -25.304  13.285  24.624  1.00 92.38           H  
ATOM   3860  C   ALA A 240     -23.859  12.249  23.428  1.00 92.38           C  
ATOM   3861  CB  ALA A 240     -26.383  12.050  23.256  1.00 92.38           C  
ATOM   3862  HB1 ALA A 240     -27.322  12.583  23.406  1.00 92.38           H  
ATOM   3863  HB2 ALA A 240     -26.318  11.724  22.219  1.00 92.38           H  
ATOM   3864  HB3 ALA A 240     -26.357  11.176  23.908  1.00 92.38           H  
ATOM   3865  O   ALA A 240     -23.386  12.038  22.312  1.00 92.38           O  
ATOM   3866  N   TRP A 241     -23.267  11.819  24.543  1.00 94.88           N  
ATOM   3867  H   TRP A 241     -23.687  12.049  25.432  1.00 94.88           H  
ATOM   3868  CA  TRP A 241     -22.104  10.928  24.536  1.00 94.88           C  
ATOM   3869  HA  TRP A 241     -21.361  11.333  23.849  1.00 94.88           H  
ATOM   3870  C   TRP A 241     -22.489   9.516  24.057  1.00 94.88           C  
ATOM   3871  CB  TRP A 241     -21.488  10.873  25.940  1.00 94.88           C  
ATOM   3872  HB2 TRP A 241     -20.892   9.964  26.019  1.00 94.88           H  
ATOM   3873  HB3 TRP A 241     -22.283  10.796  26.682  1.00 94.88           H  
ATOM   3874  O   TRP A 241     -23.638   9.099  24.253  1.00 94.88           O  
ATOM   3875  CG  TRP A 241     -20.594  12.020  26.303  1.00 94.88           C  
ATOM   3876  CD1 TRP A 241     -20.850  13.339  26.125  1.00 94.88           C  
ATOM   3877  HD1 TRP A 241     -21.742  13.756  25.682  1.00 94.88           H  
ATOM   3878  CD2 TRP A 241     -19.254  11.957  26.882  1.00 94.88           C  
ATOM   3879  CE2 TRP A 241     -18.753  13.283  27.018  1.00 94.88           C  
ATOM   3880  CE3 TRP A 241     -18.407  10.910  27.302  1.00 94.88           C  
ATOM   3881  HE3 TRP A 241     -18.760   9.891  27.230  1.00 94.88           H  
ATOM   3882  NE1 TRP A 241     -19.763  14.083  26.547  1.00 94.88           N  
ATOM   3883  HE1 TRP A 241     -19.652  15.078  26.412  1.00 94.88           H  
ATOM   3884  CH2 TRP A 241     -16.663  12.496  27.932  1.00 94.88           C  
ATOM   3885  HH2 TRP A 241     -15.684  12.700  28.339  1.00 94.88           H  
ATOM   3886  CZ2 TRP A 241     -17.481  13.561  27.530  1.00 94.88           C  
ATOM   3887  HZ2 TRP A 241     -17.140  14.583  27.610  1.00 94.88           H  
ATOM   3888  CZ3 TRP A 241     -17.123  11.172  27.817  1.00 94.88           C  
ATOM   3889  HZ3 TRP A 241     -16.492  10.356  28.135  1.00 94.88           H  
ATOM   3890  N   PRO A 242     -21.549   8.749  23.473  1.00 95.25           N  
ATOM   3891  CA  PRO A 242     -21.801   7.352  23.145  1.00 95.25           C  
ATOM   3892  HA  PRO A 242     -22.667   7.306  22.485  1.00 95.25           H  
ATOM   3893  C   PRO A 242     -22.068   6.525  24.420  1.00 95.25           C  
ATOM   3894  CB  PRO A 242     -20.577   6.871  22.362  1.00 95.25           C  
ATOM   3895  HB2 PRO A 242     -20.745   7.031  21.297  1.00 95.25           H  
ATOM   3896  HB3 PRO A 242     -20.348   5.823  22.554  1.00 95.25           H  
ATOM   3897  O   PRO A 242     -21.533   6.844  25.490  1.00 95.25           O  
ATOM   3898  CG  PRO A 242     -19.463   7.796  22.843  1.00 95.25           C  
ATOM   3899  HG2 PRO A 242     -18.687   7.924  22.088  1.00 95.25           H  
ATOM   3900  HG3 PRO A 242     -19.042   7.390  23.763  1.00 95.25           H  
ATOM   3901  CD  PRO A 242     -20.175   9.112  23.154  1.00 95.25           C  
ATOM   3902  HD2 PRO A 242     -20.163   9.756  22.275  1.00 95.25           H  
ATOM   3903  HD3 PRO A 242     -19.684   9.612  23.989  1.00 95.25           H  
ATOM   3904  N   PRO A 243     -22.900   5.471  24.338  1.00 94.88           N  
ATOM   3905  CA  PRO A 243     -23.080   4.502  25.417  1.00 94.88           C  
ATOM   3906  HA  PRO A 243     -23.615   4.986  26.235  1.00 94.88           H  
ATOM   3907  C   PRO A 243     -21.738   3.951  25.927  1.00 94.88           C  
ATOM   3908  CB  PRO A 243     -23.962   3.406  24.811  1.00 94.88           C  
ATOM   3909  HB2 PRO A 243     -23.341   2.676  24.292  1.00 94.88           H  
ATOM   3910  HB3 PRO A 243     -24.593   2.924  25.557  1.00 94.88           H  
ATOM   3911  O   PRO A 243     -20.881   3.556  25.137  1.00 94.88           O  
ATOM   3912  CG  PRO A 243     -24.774   4.137  23.750  1.00 94.88           C  
ATOM   3913  HG2 PRO A 243     -25.606   4.664  24.217  1.00 94.88           H  
ATOM   3914  HG3 PRO A 243     -25.127   3.461  22.971  1.00 94.88           H  
ATOM   3915  CD  PRO A 243     -23.761   5.139  23.210  1.00 94.88           C  
ATOM   3916  HD2 PRO A 243     -23.167   4.683  22.418  1.00 94.88           H  
ATOM   3917  HD3 PRO A 243     -24.286   6.016  22.831  1.00 94.88           H  
ATOM   3918  N   MET A 244     -21.534   3.962  27.247  1.00 95.12           N  
ATOM   3919  H   MET A 244     -22.316   4.154  27.856  1.00 95.12           H  
ATOM   3920  CA  MET A 244     -20.290   3.505  27.876  1.00 95.12           C  
ATOM   3921  HA  MET A 244     -19.991   2.573  27.397  1.00 95.12           H  
ATOM   3922  C   MET A 244     -20.456   3.205  29.368  1.00 95.12           C  
ATOM   3923  CB  MET A 244     -19.160   4.536  27.667  1.00 95.12           C  
ATOM   3924  HB2 MET A 244     -18.231   4.141  28.078  1.00 95.12           H  
ATOM   3925  HB3 MET A 244     -19.007   4.678  26.597  1.00 95.12           H  
ATOM   3926  O   MET A 244     -21.277   3.825  30.066  1.00 95.12           O  
ATOM   3927  CG  MET A 244     -19.430   5.893  28.324  1.00 95.12           C  
ATOM   3928  HG2 MET A 244     -19.554   5.733  29.395  1.00 95.12           H  
ATOM   3929  HG3 MET A 244     -20.356   6.307  27.925  1.00 95.12           H  
ATOM   3930  SD  MET A 244     -18.115   7.116  28.108  1.00 95.12           S  
ATOM   3931  CE  MET A 244     -18.289   7.454  26.342  1.00 95.12           C  
ATOM   3932  HE1 MET A 244     -19.290   7.831  26.135  1.00 95.12           H  
ATOM   3933  HE2 MET A 244     -18.119   6.540  25.774  1.00 95.12           H  
ATOM   3934  HE3 MET A 244     -17.550   8.197  26.041  1.00 95.12           H  
ATOM   3935  N   GLN A 245     -19.576   2.341  29.868  1.00 93.50           N  
ATOM   3936  H   GLN A 245     -18.915   1.931  29.224  1.00 93.50           H  
ATOM   3937  CA  GLN A 245     -19.463   1.938  31.263  1.00 93.50           C  
ATOM   3938  HA  GLN A 245     -20.408   2.137  31.769  1.00 93.50           H  
ATOM   3939  C   GLN A 245     -18.356   2.736  31.952  1.00 93.50           C  
ATOM   3940  CB  GLN A 245     -19.192   0.429  31.355  1.00 93.50           C  
ATOM   3941  HB2 GLN A 245     -19.148   0.144  32.406  1.00 93.50           H  
ATOM   3942  HB3 GLN A 245     -18.235   0.198  30.887  1.00 93.50           H  
ATOM   3943  O   GLN A 245     -17.173   2.578  31.652  1.00 93.50           O  
ATOM   3944  CG  GLN A 245     -20.296  -0.375  30.658  1.00 93.50           C  
ATOM   3945  HG2 GLN A 245     -20.284  -0.139  29.594  1.00 93.50           H  
ATOM   3946  HG3 GLN A 245     -21.269  -0.088  31.057  1.00 93.50           H  
ATOM   3947  CD  GLN A 245     -20.145  -1.881  30.793  1.00 93.50           C  
ATOM   3948  NE2 GLN A 245     -20.995  -2.617  30.121  1.00 93.50           N  
ATOM   3949 HE21 GLN A 245     -20.799  -3.607  30.081  1.00 93.50           H  
ATOM   3950 HE22 GLN A 245     -21.494  -2.151  29.376  1.00 93.50           H  
ATOM   3951  OE1 GLN A 245     -19.293  -2.415  31.491  1.00 93.50           O  
ATOM   3952  N   ILE A 246     -18.745   3.592  32.901  1.00 93.06           N  
ATOM   3953  H   ILE A 246     -19.727   3.639  33.133  1.00 93.06           H  
ATOM   3954  CA  ILE A 246     -17.819   4.401  33.700  1.00 93.06           C  
ATOM   3955  HA  ILE A 246     -16.794   4.163  33.416  1.00 93.06           H  
ATOM   3956  C   ILE A 246     -17.998   4.041  35.171  1.00 93.06           C  
ATOM   3957  CB  ILE A 246     -18.023   5.917  33.469  1.00 93.06           C  
ATOM   3958  HB  ILE A 246     -19.009   6.194  33.841  1.00 93.06           H  
ATOM   3959  O   ILE A 246     -19.100   4.136  35.710  1.00 93.06           O  
ATOM   3960  CG1 ILE A 246     -17.957   6.280  31.969  1.00 93.06           C  
ATOM   3961 HG12 ILE A 246     -17.016   5.933  31.544  1.00 93.06           H  
ATOM   3962 HG13 ILE A 246     -18.771   5.774  31.450  1.00 93.06           H  
ATOM   3963  CG2 ILE A 246     -16.968   6.710  34.264  1.00 93.06           C  
ATOM   3964 HG21 ILE A 246     -17.148   7.783  34.187  1.00 93.06           H  
ATOM   3965 HG22 ILE A 246     -15.973   6.491  33.876  1.00 93.06           H  
ATOM   3966 HG23 ILE A 246     -17.007   6.466  35.325  1.00 93.06           H  
ATOM   3967  CD1 ILE A 246     -18.097   7.785  31.707  1.00 93.06           C  
ATOM   3968 HD11 ILE A 246     -18.260   7.969  30.645  1.00 93.06           H  
ATOM   3969 HD12 ILE A 246     -17.185   8.307  31.997  1.00 93.06           H  
ATOM   3970 HD13 ILE A 246     -18.940   8.186  32.268  1.00 93.06           H  
ATOM   3971  N   ASN A 247     -16.906   3.674  35.839  1.00 93.94           N  
ATOM   3972  H   ASN A 247     -16.026   3.634  35.345  1.00 93.94           H  
ATOM   3973  CA  ASN A 247     -16.888   3.571  37.292  1.00 93.94           C  
ATOM   3974  HA  ASN A 247     -17.858   3.219  37.643  1.00 93.94           H  
ATOM   3975  C   ASN A 247     -16.644   4.963  37.893  1.00 93.94           C  
ATOM   3976  CB  ASN A 247     -15.834   2.531  37.706  1.00 93.94           C  
ATOM   3977  HB2 ASN A 247     -14.843   2.861  37.393  1.00 93.94           H  
ATOM   3978  HB3 ASN A 247     -16.057   1.590  37.203  1.00 93.94           H  
ATOM   3979  O   ASN A 247     -15.516   5.448  37.885  1.00 93.94           O  
ATOM   3980  CG  ASN A 247     -15.810   2.289  39.206  1.00 93.94           C  
ATOM   3981  ND2 ASN A 247     -15.370   1.129  39.627  1.00 93.94           N  
ATOM   3982 HD21 ASN A 247     -15.357   0.991  40.628  1.00 93.94           H  
ATOM   3983 HD22 ASN A 247     -15.047   0.436  38.967  1.00 93.94           H  
ATOM   3984  OD1 ASN A 247     -16.183   3.116  40.022  1.00 93.94           O  
ATOM   3985  N   GLU A 248     -17.689   5.598  38.429  1.00 92.38           N  
ATOM   3986  H   GLU A 248     -18.602   5.174  38.348  1.00 92.38           H  
ATOM   3987  CA  GLU A 248     -17.613   6.968  38.965  1.00 92.38           C  
ATOM   3988  HA  GLU A 248     -17.336   7.650  38.161  1.00 92.38           H  
ATOM   3989  C   GLU A 248     -16.567   7.145  40.076  1.00 92.38           C  
ATOM   3990  CB  GLU A 248     -18.974   7.405  39.533  1.00 92.38           C  
ATOM   3991  HB2 GLU A 248     -19.235   6.764  40.375  1.00 92.38           H  
ATOM   3992  HB3 GLU A 248     -18.860   8.426  39.898  1.00 92.38           H  
ATOM   3993  O   GLU A 248     -16.012   8.231  40.219  1.00 92.38           O  
ATOM   3994  CG  GLU A 248     -20.121   7.380  38.512  1.00 92.38           C  
ATOM   3995  HG2 GLU A 248     -19.776   7.861  37.597  1.00 92.38           H  
ATOM   3996  HG3 GLU A 248     -20.361   6.343  38.276  1.00 92.38           H  
ATOM   3997  CD  GLU A 248     -21.391   8.097  39.011  1.00 92.38           C  
ATOM   3998  OE1 GLU A 248     -22.294   8.302  38.173  1.00 92.38           O  
ATOM   3999  OE2 GLU A 248     -21.443   8.507  40.194  1.00 92.38           O  
ATOM   4000  N   ALA A 249     -16.273   6.091  40.846  1.00 91.88           N  
ATOM   4001  H   ALA A 249     -16.697   5.198  40.636  1.00 91.88           H  
ATOM   4002  CA  ALA A 249     -15.281   6.157  41.916  1.00 91.88           C  
ATOM   4003  HA  ALA A 249     -15.450   7.066  42.493  1.00 91.88           H  
ATOM   4004  C   ALA A 249     -13.842   6.221  41.380  1.00 91.88           C  
ATOM   4005  CB  ALA A 249     -15.476   4.949  42.841  1.00 91.88           C  
ATOM   4006  HB1 ALA A 249     -14.791   5.028  43.685  1.00 91.88           H  
ATOM   4007  HB2 ALA A 249     -16.500   4.930  43.214  1.00 91.88           H  
ATOM   4008  HB3 ALA A 249     -15.268   4.025  42.302  1.00 91.88           H  
ATOM   4009  O   ALA A 249     -12.980   6.822  42.016  1.00 91.88           O  
ATOM   4010  N   LEU A 250     -13.584   5.596  40.227  1.00 92.19           N  
ATOM   4011  H   LEU A 250     -14.363   5.188  39.730  1.00 92.19           H  
ATOM   4012  CA  LEU A 250     -12.262   5.561  39.593  1.00 92.19           C  
ATOM   4013  HA  LEU A 250     -11.491   5.744  40.341  1.00 92.19           H  
ATOM   4014  C   LEU A 250     -12.087   6.658  38.537  1.00 92.19           C  
ATOM   4015  CB  LEU A 250     -12.029   4.174  38.970  1.00 92.19           C  
ATOM   4016  HB2 LEU A 250     -11.071   4.192  38.449  1.00 92.19           H  
ATOM   4017  HB3 LEU A 250     -12.803   3.997  38.224  1.00 92.19           H  
ATOM   4018  O   LEU A 250     -10.962   7.082  38.289  1.00 92.19           O  
ATOM   4019  CG  LEU A 250     -12.017   3.003  39.969  1.00 92.19           C  
ATOM   4020  HG  LEU A 250     -12.978   2.948  40.481  1.00 92.19           H  
ATOM   4021  CD1 LEU A 250     -11.808   1.692  39.209  1.00 92.19           C  
ATOM   4022 HD11 LEU A 250     -11.847   0.852  39.902  1.00 92.19           H  
ATOM   4023 HD12 LEU A 250     -10.840   1.704  38.709  1.00 92.19           H  
ATOM   4024 HD13 LEU A 250     -12.590   1.573  38.459  1.00 92.19           H  
ATOM   4025  CD2 LEU A 250     -10.906   3.131  41.014  1.00 92.19           C  
ATOM   4026 HD21 LEU A 250     -10.883   2.240  41.642  1.00 92.19           H  
ATOM   4027 HD22 LEU A 250     -11.095   3.995  41.651  1.00 92.19           H  
ATOM   4028 HD23 LEU A 250      -9.942   3.252  40.520  1.00 92.19           H  
ATOM   4029  N   CYS A 251     -13.185   7.117  37.935  1.00 94.81           N  
ATOM   4030  H   CYS A 251     -14.064   6.670  38.156  1.00 94.81           H  
ATOM   4031  CA  CYS A 251     -13.196   8.100  36.854  1.00 94.81           C  
ATOM   4032  HA  CYS A 251     -12.189   8.497  36.723  1.00 94.81           H  
ATOM   4033  C   CYS A 251     -14.111   9.300  37.184  1.00 94.81           C  
ATOM   4034  CB  CYS A 251     -13.596   7.396  35.550  1.00 94.81           C  
ATOM   4035  HB2 CYS A 251     -13.504   8.102  34.726  1.00 94.81           H  
ATOM   4036  HB3 CYS A 251     -14.636   7.079  35.632  1.00 94.81           H  
ATOM   4037  O   CYS A 251     -15.104   9.535  36.480  1.00 94.81           O  
ATOM   4038  SG  CYS A 251     -12.563   5.938  35.215  1.00 94.81           S  
ATOM   4039  HG  CYS A 251     -11.386   6.568  35.273  1.00 94.81           H  
ATOM   4040  N   PRO A 252     -13.853  10.034  38.285  1.00 94.44           N  
ATOM   4041  CA  PRO A 252     -14.753  11.081  38.761  1.00 94.44           C  
ATOM   4042  HA  PRO A 252     -15.757  10.674  38.883  1.00 94.44           H  
ATOM   4043  C   PRO A 252     -14.830  12.276  37.805  1.00 94.44           C  
ATOM   4044  CB  PRO A 252     -14.204  11.486  40.134  1.00 94.44           C  
ATOM   4045  HB2 PRO A 252     -14.372  12.541  40.352  1.00 94.44           H  
ATOM   4046  HB3 PRO A 252     -14.666  10.864  40.901  1.00 94.44           H  
ATOM   4047  O   PRO A 252     -15.916  12.830  37.612  1.00 94.44           O  
ATOM   4048  CG  PRO A 252     -12.714  11.154  40.046  1.00 94.44           C  
ATOM   4049  HG2 PRO A 252     -12.281  10.964  41.028  1.00 94.44           H  
ATOM   4050  HG3 PRO A 252     -12.180  11.958  39.538  1.00 94.44           H  
ATOM   4051  CD  PRO A 252     -12.705   9.903  39.175  1.00 94.44           C  
ATOM   4052  HD2 PRO A 252     -12.835   9.027  39.811  1.00 94.44           H  
ATOM   4053  HD3 PRO A 252     -11.770   9.835  38.620  1.00 94.44           H  
ATOM   4054  N   ARG A 253     -13.707  12.666  37.186  1.00 94.62           N  
ATOM   4055  H   ARG A 253     -12.885  12.084  37.256  1.00 94.62           H  
ATOM   4056  CA  ARG A 253     -13.648  13.838  36.302  1.00 94.62           C  
ATOM   4057  HA  ARG A 253     -14.206  14.666  36.741  1.00 94.62           H  
ATOM   4058  C   ARG A 253     -14.309  13.537  34.962  1.00 94.62           C  
ATOM   4059  CB  ARG A 253     -12.191  14.261  36.094  1.00 94.62           C  
ATOM   4060  HB2 ARG A 253     -11.640  13.408  35.698  1.00 94.62           H  
ATOM   4061  HB3 ARG A 253     -12.175  15.064  35.357  1.00 94.62           H  
ATOM   4062  O   ARG A 253     -15.118  14.328  34.487  1.00 94.62           O  
ATOM   4063  CG  ARG A 253     -11.486  14.738  37.369  1.00 94.62           C  
ATOM   4064  HG2 ARG A 253     -11.995  15.617  37.766  1.00 94.62           H  
ATOM   4065  HG3 ARG A 253     -11.517  13.945  38.117  1.00 94.62           H  
ATOM   4066  CD  ARG A 253     -10.016  15.069  37.084  1.00 94.62           C  
ATOM   4067  HD2 ARG A 253      -9.525  15.288  38.032  1.00 94.62           H  
ATOM   4068  HD3 ARG A 253      -9.546  14.188  36.645  1.00 94.62           H  
ATOM   4069  NE  ARG A 253      -9.871  16.227  36.176  1.00 94.62           N  
ATOM   4070  HE  ARG A 253     -10.725  16.622  35.809  1.00 94.62           H  
ATOM   4071  NH1 ARG A 253      -7.582  16.262  36.092  1.00 94.62           N  
ATOM   4072 HH11 ARG A 253      -6.732  16.599  35.664  1.00 94.62           H  
ATOM   4073 HH12 ARG A 253      -7.576  15.416  36.644  1.00 94.62           H  
ATOM   4074  NH2 ARG A 253      -8.758  17.731  34.881  1.00 94.62           N  
ATOM   4075 HH21 ARG A 253      -7.903  18.089  34.482  1.00 94.62           H  
ATOM   4076 HH22 ARG A 253      -9.638  18.052  34.502  1.00 94.62           H  
ATOM   4077  CZ  ARG A 253      -8.741  16.738  35.726  1.00 94.62           C  
ATOM   4078  N   LEU A 254     -14.039  12.362  34.396  1.00 94.19           N  
ATOM   4079  H   LEU A 254     -13.344  11.769  34.826  1.00 94.19           H  
ATOM   4080  CA  LEU A 254     -14.660  11.924  33.150  1.00 94.19           C  
ATOM   4081  HA  LEU A 254     -14.521  12.714  32.411  1.00 94.19           H  
ATOM   4082  C   LEU A 254     -16.173  11.699  33.315  1.00 94.19           C  
ATOM   4083  CB  LEU A 254     -13.925  10.661  32.686  1.00 94.19           C  
ATOM   4084  HB2 LEU A 254     -12.854  10.862  32.675  1.00 94.19           H  
ATOM   4085  HB3 LEU A 254     -14.107   9.872  33.416  1.00 94.19           H  
ATOM   4086  O   LEU A 254     -16.956  12.070  32.441  1.00 94.19           O  
ATOM   4087  CG  LEU A 254     -14.340  10.160  31.294  1.00 94.19           C  
ATOM   4088  HG  LEU A 254     -15.408   9.942  31.280  1.00 94.19           H  
ATOM   4089  CD1 LEU A 254     -14.005  11.161  30.190  1.00 94.19           C  
ATOM   4090 HD11 LEU A 254     -14.236  10.725  29.218  1.00 94.19           H  
ATOM   4091 HD12 LEU A 254     -12.946  11.418  30.220  1.00 94.19           H  
ATOM   4092 HD13 LEU A 254     -14.600  12.066  30.313  1.00 94.19           H  
ATOM   4093  CD2 LEU A 254     -13.575   8.874  31.003  1.00 94.19           C  
ATOM   4094 HD21 LEU A 254     -13.937   8.424  30.079  1.00 94.19           H  
ATOM   4095 HD22 LEU A 254     -13.704   8.181  31.834  1.00 94.19           H  
ATOM   4096 HD23 LEU A 254     -12.511   9.089  30.907  1.00 94.19           H  
ATOM   4097  N   SER A 255     -16.606  11.154  34.459  1.00 93.31           N  
ATOM   4098  H   SER A 255     -15.921  10.834  35.129  1.00 93.31           H  
ATOM   4099  CA  SER A 255     -18.034  11.025  34.785  1.00 93.31           C  
ATOM   4100  HA  SER A 255     -18.525  10.466  33.988  1.00 93.31           H  
ATOM   4101  C   SER A 255     -18.727  12.389  34.882  1.00 93.31           C  
ATOM   4102  CB  SER A 255     -18.217  10.247  36.092  1.00 93.31           C  
ATOM   4103  HB2 SER A 255     -17.801   9.246  35.979  1.00 93.31           H  
ATOM   4104  HB3 SER A 255     -17.703  10.756  36.907  1.00 93.31           H  
ATOM   4105  O   SER A 255     -19.837  12.565  34.374  1.00 93.31           O  
ATOM   4106  OG  SER A 255     -19.599  10.157  36.382  1.00 93.31           O  
ATOM   4107  HG  SER A 255     -19.774   9.406  36.953  1.00 93.31           H  
ATOM   4108  N   GLN A 256     -18.070  13.386  35.484  1.00 92.94           N  
ATOM   4109  H   GLN A 256     -17.157  13.208  35.878  1.00 92.94           H  
ATOM   4110  CA  GLN A 256     -18.584  14.753  35.511  1.00 92.94           C  
ATOM   4111  HA  GLN A 256     -19.583  14.732  35.946  1.00 92.94           H  
ATOM   4112  C   GLN A 256     -18.741  15.331  34.097  1.00 92.94           C  
ATOM   4113  CB  GLN A 256     -17.699  15.622  36.410  1.00 92.94           C  
ATOM   4114  HB2 GLN A 256     -16.684  15.664  36.014  1.00 92.94           H  
ATOM   4115  HB3 GLN A 256     -17.670  15.186  37.409  1.00 92.94           H  
ATOM   4116  O   GLN A 256     -19.842  15.771  33.765  1.00 92.94           O  
ATOM   4117  CG  GLN A 256     -18.263  17.044  36.496  1.00 92.94           C  
ATOM   4118  HG2 GLN A 256     -19.305  17.006  36.814  1.00 92.94           H  
ATOM   4119  HG3 GLN A 256     -18.230  17.509  35.510  1.00 92.94           H  
ATOM   4120  CD  GLN A 256     -17.506  17.952  37.450  1.00 92.94           C  
ATOM   4121  NE2 GLN A 256     -17.954  19.179  37.563  1.00 92.94           N  
ATOM   4122 HE21 GLN A 256     -18.675  19.471  36.919  1.00 92.94           H  
ATOM   4123 HE22 GLN A 256     -17.395  19.845  38.078  1.00 92.94           H  
ATOM   4124  OE1 GLN A 256     -16.545  17.578  38.113  1.00 92.94           O  
ATOM   4125  N   ALA A 257     -17.706  15.242  33.256  1.00 91.94           N  
ATOM   4126  H   ALA A 257     -16.824  14.890  33.600  1.00 91.94           H  
ATOM   4127  CA  ALA A 257     -17.752  15.731  31.875  1.00 91.94           C  
ATOM   4128  HA  ALA A 257     -17.910  16.810  31.891  1.00 91.94           H  
ATOM   4129  C   ALA A 257     -18.908  15.103  31.074  1.00 91.94           C  
ATOM   4130  CB  ALA A 257     -16.395  15.450  31.217  1.00 91.94           C  
ATOM   4131  HB1 ALA A 257     -16.200  14.378  31.185  1.00 91.94           H  
ATOM   4132  HB2 ALA A 257     -16.395  15.841  30.200  1.00 91.94           H  
ATOM   4133  HB3 ALA A 257     -15.600  15.944  31.775  1.00 91.94           H  
ATOM   4134  O   ALA A 257     -19.637  15.803  30.368  1.00 91.94           O  
ATOM   4135  N   ARG A 258     -19.148  13.795  31.251  1.00 91.94           N  
ATOM   4136  H   ARG A 258     -18.477  13.268  31.792  1.00 91.94           H  
ATOM   4137  CA  ARG A 258     -20.284  13.096  30.633  1.00 91.94           C  
ATOM   4138  HA  ARG A 258     -20.265  13.304  29.563  1.00 91.94           H  
ATOM   4139  C   ARG A 258     -21.636  13.599  31.145  1.00 91.94           C  
ATOM   4140  CB  ARG A 258     -20.126  11.584  30.840  1.00 91.94           C  
ATOM   4141  HB2 ARG A 258     -20.103  11.366  31.908  1.00 91.94           H  
ATOM   4142  HB3 ARG A 258     -19.181  11.264  30.402  1.00 91.94           H  
ATOM   4143  O   ARG A 258     -22.542  13.800  30.340  1.00 91.94           O  
ATOM   4144  CG  ARG A 258     -21.275  10.799  30.186  1.00 91.94           C  
ATOM   4145  HG2 ARG A 258     -21.282  10.992  29.113  1.00 91.94           H  
ATOM   4146  HG3 ARG A 258     -22.229  11.108  30.612  1.00 91.94           H  
ATOM   4147  CD  ARG A 258     -21.108   9.301  30.436  1.00 91.94           C  
ATOM   4148  HD2 ARG A 258     -20.201   8.967  29.932  1.00 91.94           H  
ATOM   4149  HD3 ARG A 258     -21.001   9.140  31.509  1.00 91.94           H  
ATOM   4150  NE  ARG A 258     -22.261   8.531  29.935  1.00 91.94           N  
ATOM   4151  HE  ARG A 258     -22.915   9.023  29.343  1.00 91.94           H  
ATOM   4152  NH1 ARG A 258     -21.638   6.507  30.819  1.00 91.94           N  
ATOM   4153 HH11 ARG A 258     -20.820   6.948  31.214  1.00 91.94           H  
ATOM   4154 HH12 ARG A 258     -21.674   5.500  30.749  1.00 91.94           H  
ATOM   4155  NH2 ARG A 258     -23.458   6.620  29.559  1.00 91.94           N  
ATOM   4156 HH21 ARG A 258     -23.550   5.624  29.704  1.00 91.94           H  
ATOM   4157 HH22 ARG A 258     -24.069   7.110  28.921  1.00 91.94           H  
ATOM   4158  CZ  ARG A 258     -22.451   7.234  30.109  1.00 91.94           C  
ATOM   4159  N   ARG A 259     -21.807  13.788  32.461  1.00 90.69           N  
ATOM   4160  H   ARG A 259     -21.012  13.624  33.062  1.00 90.69           H  
ATOM   4161  CA  ARG A 259     -23.076  14.279  33.046  1.00 90.69           C  
ATOM   4162  HA  ARG A 259     -23.897  13.645  32.713  1.00 90.69           H  
ATOM   4163  C   ARG A 259     -23.430  15.679  32.557  1.00 90.69           C  
ATOM   4164  CB  ARG A 259     -23.011  14.277  34.580  1.00 90.69           C  
ATOM   4165  HB2 ARG A 259     -22.073  14.725  34.908  1.00 90.69           H  
ATOM   4166  HB3 ARG A 259     -23.831  14.883  34.965  1.00 90.69           H  
ATOM   4167  O   ARG A 259     -24.601  15.965  32.330  1.00 90.69           O  
ATOM   4168  CG  ARG A 259     -23.159  12.862  35.151  1.00 90.69           C  
ATOM   4169  HG2 ARG A 259     -22.324  12.237  34.833  1.00 90.69           H  
ATOM   4170  HG3 ARG A 259     -24.077  12.420  34.762  1.00 90.69           H  
ATOM   4171  CD  ARG A 259     -23.244  12.862  36.681  1.00 90.69           C  
ATOM   4172  HD2 ARG A 259     -24.079  13.490  36.993  1.00 90.69           H  
ATOM   4173  HD3 ARG A 259     -23.437  11.836  36.995  1.00 90.69           H  
ATOM   4174  NE  ARG A 259     -22.000  13.343  37.310  1.00 90.69           N  
ATOM   4175  HE  ARG A 259     -21.350  13.823  36.702  1.00 90.69           H  
ATOM   4176  NH1 ARG A 259     -22.327  12.386  39.370  1.00 90.69           N  
ATOM   4177 HH11 ARG A 259     -21.902  12.019  40.210  1.00 90.69           H  
ATOM   4178 HH12 ARG A 259     -23.083  11.851  38.969  1.00 90.69           H  
ATOM   4179  NH2 ARG A 259     -20.478  13.577  38.988  1.00 90.69           N  
ATOM   4180 HH21 ARG A 259     -19.866  14.080  38.362  1.00 90.69           H  
ATOM   4181 HH22 ARG A 259     -20.160  13.345  39.919  1.00 90.69           H  
ATOM   4182  CZ  ARG A 259     -21.612  13.108  38.550  1.00 90.69           C  
ATOM   4183  N   GLU A 260     -22.420  16.516  32.370  1.00 90.94           N  
ATOM   4184  H   GLU A 260     -21.492  16.222  32.639  1.00 90.94           H  
ATOM   4185  CA  GLU A 260     -22.566  17.869  31.836  1.00 90.94           C  
ATOM   4186  HA  GLU A 260     -23.478  18.317  32.231  1.00 90.94           H  
ATOM   4187  C   GLU A 260     -22.715  17.884  30.303  1.00 90.94           C  
ATOM   4188  CB  GLU A 260     -21.381  18.717  32.327  1.00 90.94           C  
ATOM   4189  HB2 GLU A 260     -20.453  18.228  32.029  1.00 90.94           H  
ATOM   4190  HB3 GLU A 260     -21.433  19.701  31.862  1.00 90.94           H  
ATOM   4191  O   GLU A 260     -23.027  18.923  29.730  1.00 90.94           O  
ATOM   4192  CG  GLU A 260     -21.402  18.905  33.859  1.00 90.94           C  
ATOM   4193  HG2 GLU A 260     -21.498  17.934  34.346  1.00 90.94           H  
ATOM   4194  HG3 GLU A 260     -22.284  19.488  34.123  1.00 90.94           H  
ATOM   4195  CD  GLU A 260     -20.150  19.598  34.425  1.00 90.94           C  
ATOM   4196  OE1 GLU A 260     -20.029  19.637  35.678  1.00 90.94           O  
ATOM   4197  OE2 GLU A 260     -19.303  20.065  33.636  1.00 90.94           O  
ATOM   4198  N   SER A 261     -22.561  16.729  29.636  1.00 88.19           N  
ATOM   4199  H   SER A 261     -22.307  15.910  30.169  1.00 88.19           H  
ATOM   4200  CA  SER A 261     -22.543  16.599  28.170  1.00 88.19           C  
ATOM   4201  HA  SER A 261     -22.194  15.591  27.945  1.00 88.19           H  
ATOM   4202  C   SER A 261     -21.528  17.542  27.514  1.00 88.19           C  
ATOM   4203  CB  SER A 261     -23.952  16.722  27.576  1.00 88.19           C  
ATOM   4204  HB2 SER A 261     -24.348  17.719  27.773  1.00 88.19           H  
ATOM   4205  HB3 SER A 261     -23.911  16.564  26.499  1.00 88.19           H  
ATOM   4206  O   SER A 261     -21.777  18.109  26.450  1.00 88.19           O  
ATOM   4207  OG  SER A 261     -24.796  15.746  28.161  1.00 88.19           O  
ATOM   4208  HG  SER A 261     -24.655  15.804  29.109  1.00 88.19           H  
ATOM   4209  N   CYS A 262     -20.372  17.711  28.160  1.00 88.88           N  
ATOM   4210  H   CYS A 262     -20.224  17.212  29.025  1.00 88.88           H  
ATOM   4211  CA  CYS A 262     -19.286  18.551  27.671  1.00 88.88           C  
ATOM   4212  HA  CYS A 262     -19.714  19.467  27.263  1.00 88.88           H  
ATOM   4213  C   CYS A 262     -18.523  17.845  26.545  1.00 88.88           C  
ATOM   4214  CB  CYS A 262     -18.375  18.937  28.845  1.00 88.88           C  
ATOM   4215  HB2 CYS A 262     -17.459  19.398  28.475  1.00 88.88           H  
ATOM   4216  HB3 CYS A 262     -18.113  18.047  29.417  1.00 88.88           H  
ATOM   4217  O   CYS A 262     -18.288  16.638  26.602  1.00 88.88           O  
ATOM   4218  SG  CYS A 262     -19.262  20.123  29.897  1.00 88.88           S  
ATOM   4219  HG  CYS A 262     -18.526  20.017  31.007  1.00 88.88           H  
ATOM   4220  N   SER A 263     -18.136  18.602  25.516  1.00 90.31           N  
ATOM   4221  H   SER A 263     -18.322  19.594  25.565  1.00 90.31           H  
ATOM   4222  CA  SER A 263     -17.174  18.139  24.510  1.00 90.31           C  
ATOM   4223  HA  SER A 263     -17.413  17.117  24.214  1.00 90.31           H  
ATOM   4224  C   SER A 263     -15.777  18.176  25.120  1.00 90.31           C  
ATOM   4225  CB  SER A 263     -17.232  19.039  23.273  1.00 90.31           C  
ATOM   4226  HB2 SER A 263     -18.263  19.096  22.926  1.00 90.31           H  
ATOM   4227  HB3 SER A 263     -16.898  20.042  23.540  1.00 90.31           H  
ATOM   4228  O   SER A 263     -15.447  19.136  25.813  1.00 90.31           O  
ATOM   4229  OG  SER A 263     -16.433  18.545  22.217  1.00 90.31           O  
ATOM   4230  HG  SER A 263     -15.526  18.447  22.516  1.00 90.31           H  
ATOM   4231  N   LEU A 264     -14.947  17.175  24.835  1.00 91.88           N  
ATOM   4232  H   LEU A 264     -15.255  16.445  24.209  1.00 91.88           H  
ATOM   4233  CA  LEU A 264     -13.572  17.141  25.337  1.00 91.88           C  
ATOM   4234  HA  LEU A 264     -13.544  17.575  26.337  1.00 91.88           H  
ATOM   4235  C   LEU A 264     -12.654  17.986  24.450  1.00 91.88           C  
ATOM   4236  CB  LEU A 264     -13.085  15.685  25.419  1.00 91.88           C  
ATOM   4237  HB2 LEU A 264     -12.042  15.695  25.736  1.00 91.88           H  
ATOM   4238  HB3 LEU A 264     -13.135  15.249  24.421  1.00 91.88           H  
ATOM   4239  O   LEU A 264     -12.779  17.953  23.225  1.00 91.88           O  
ATOM   4240  CG  LEU A 264     -13.867  14.786  26.392  1.00 91.88           C  
ATOM   4241  HG  LEU A 264     -14.925  14.782  26.131  1.00 91.88           H  
ATOM   4242  CD1 LEU A 264     -13.336  13.355  26.269  1.00 91.88           C  
ATOM   4243 HD11 LEU A 264     -13.515  12.987  25.259  1.00 91.88           H  
ATOM   4244 HD12 LEU A 264     -13.858  12.707  26.974  1.00 91.88           H  
ATOM   4245 HD13 LEU A 264     -12.268  13.332  26.484  1.00 91.88           H  
ATOM   4246  CD2 LEU A 264     -13.706  15.242  27.844  1.00 91.88           C  
ATOM   4247 HD21 LEU A 264     -14.206  14.547  28.519  1.00 91.88           H  
ATOM   4248 HD22 LEU A 264     -14.156  16.225  27.981  1.00 91.88           H  
ATOM   4249 HD23 LEU A 264     -12.650  15.306  28.109  1.00 91.88           H  
ATOM   4250  N   ILE A 265     -11.696  18.694  25.046  1.00 90.75           N  
ATOM   4251  H   ILE A 265     -11.672  18.705  26.055  1.00 90.75           H  
ATOM   4252  CA  ILE A 265     -10.597  19.347  24.312  1.00 90.75           C  
ATOM   4253  HA  ILE A 265     -10.852  19.344  23.253  1.00 90.75           H  
ATOM   4254  C   ILE A 265      -9.291  18.543  24.459  1.00 90.75           C  
ATOM   4255  CB  ILE A 265     -10.441  20.828  24.715  1.00 90.75           C  
ATOM   4256  HB  ILE A 265      -9.610  21.241  24.144  1.00 90.75           H  
ATOM   4257  O   ILE A 265      -9.151  17.813  25.445  1.00 90.75           O  
ATOM   4258  CG1 ILE A 265     -10.110  20.985  26.214  1.00 90.75           C  
ATOM   4259 HG12 ILE A 265      -9.254  20.355  26.457  1.00 90.75           H  
ATOM   4260 HG13 ILE A 265     -10.957  20.660  26.819  1.00 90.75           H  
ATOM   4261  CG2 ILE A 265     -11.707  21.606  24.312  1.00 90.75           C  
ATOM   4262 HG21 ILE A 265     -11.948  21.412  23.267  1.00 90.75           H  
ATOM   4263 HG22 ILE A 265     -12.550  21.304  24.933  1.00 90.75           H  
ATOM   4264 HG23 ILE A 265     -11.544  22.677  24.431  1.00 90.75           H  
ATOM   4265  CD1 ILE A 265      -9.741  22.417  26.611  1.00 90.75           C  
ATOM   4266 HD11 ILE A 265      -8.919  22.776  25.992  1.00 90.75           H  
ATOM   4267 HD12 ILE A 265     -10.600  23.078  26.499  1.00 90.75           H  
ATOM   4268 HD13 ILE A 265      -9.427  22.430  27.655  1.00 90.75           H  
ATOM   4269  N   PRO A 266      -8.330  18.641  23.516  1.00 90.31           N  
ATOM   4270  CA  PRO A 266      -7.120  17.811  23.535  1.00 90.31           C  
ATOM   4271  HA  PRO A 266      -7.408  16.774  23.364  1.00 90.31           H  
ATOM   4272  C   PRO A 266      -6.335  17.863  24.854  1.00 90.31           C  
ATOM   4273  CB  PRO A 266      -6.288  18.277  22.339  1.00 90.31           C  
ATOM   4274  HB2 PRO A 266      -5.707  17.454  21.923  1.00 90.31           H  
ATOM   4275  HB3 PRO A 266      -5.640  19.106  22.623  1.00 90.31           H  
ATOM   4276  O   PRO A 266      -6.001  16.816  25.409  1.00 90.31           O  
ATOM   4277  CG  PRO A 266      -7.343  18.769  21.352  1.00 90.31           C  
ATOM   4278  HG2 PRO A 266      -7.776  17.920  20.825  1.00 90.31           H  
ATOM   4279  HG3 PRO A 266      -6.932  19.493  20.648  1.00 90.31           H  
ATOM   4280  CD  PRO A 266      -8.392  19.398  22.267  1.00 90.31           C  
ATOM   4281  HD2 PRO A 266      -8.131  20.438  22.460  1.00 90.31           H  
ATOM   4282  HD3 PRO A 266      -9.371  19.334  21.792  1.00 90.31           H  
ATOM   4283  N   ASP A 267      -6.127  19.051  25.426  1.00 90.62           N  
ATOM   4284  H   ASP A 267      -6.339  19.891  24.908  1.00 90.62           H  
ATOM   4285  CA  ASP A 267      -5.421  19.198  26.708  1.00 90.62           C  
ATOM   4286  HA  ASP A 267      -4.430  18.754  26.624  1.00 90.62           H  
ATOM   4287  C   ASP A 267      -6.148  18.506  27.868  1.00 90.62           C  
ATOM   4288  CB  ASP A 267      -5.263  20.687  27.037  1.00 90.62           C  
ATOM   4289  HB2 ASP A 267      -4.842  20.785  28.038  1.00 90.62           H  
ATOM   4290  HB3 ASP A 267      -6.242  21.164  27.033  1.00 90.62           H  
ATOM   4291  O   ASP A 267      -5.533  17.853  28.714  1.00 90.62           O  
ATOM   4292  CG  ASP A 267      -4.331  21.389  26.057  1.00 90.62           C  
ATOM   4293  OD1 ASP A 267      -3.255  20.814  25.789  1.00 90.62           O  
ATOM   4294  OD2 ASP A 267      -4.728  22.474  25.587  1.00 90.62           O  
ATOM   4295  N   GLU A 268      -7.478  18.593  27.897  1.00 91.69           N  
ATOM   4296  H   GLU A 268      -7.942  19.057  27.129  1.00 91.69           H  
ATOM   4297  CA  GLU A 268      -8.289  17.924  28.910  1.00 91.69           C  
ATOM   4298  HA  GLU A 268      -7.894  18.174  29.894  1.00 91.69           H  
ATOM   4299  C   GLU A 268      -8.218  16.401  28.757  1.00 91.69           C  
ATOM   4300  CB  GLU A 268      -9.732  18.430  28.826  1.00 91.69           C  
ATOM   4301  HB2 GLU A 268     -10.161  18.141  27.866  1.00 91.69           H  
ATOM   4302  HB3 GLU A 268      -9.733  19.517  28.907  1.00 91.69           H  
ATOM   4303  O   GLU A 268      -8.012  15.688  29.741  1.00 91.69           O  
ATOM   4304  CG  GLU A 268     -10.578  17.848  29.965  1.00 91.69           C  
ATOM   4305  HG2 GLU A 268     -10.561  16.760  29.901  1.00 91.69           H  
ATOM   4306  HG3 GLU A 268     -10.130  18.137  30.916  1.00 91.69           H  
ATOM   4307  CD  GLU A 268     -12.039  18.301  29.924  1.00 91.69           C  
ATOM   4308  OE1 GLU A 268     -12.691  18.130  30.979  1.00 91.69           O  
ATOM   4309  OE2 GLU A 268     -12.481  18.778  28.855  1.00 91.69           O  
ATOM   4310  N   ALA A 269      -8.307  15.891  27.526  1.00 93.69           N  
ATOM   4311  H   ALA A 269      -8.451  16.525  26.754  1.00 93.69           H  
ATOM   4312  CA  ALA A 269      -8.169  14.464  27.253  1.00 93.69           C  
ATOM   4313  HA  ALA A 269      -8.886  13.926  27.872  1.00 93.69           H  
ATOM   4314  C   ALA A 269      -6.771  13.928  27.614  1.00 93.69           C  
ATOM   4315  CB  ALA A 269      -8.531  14.213  25.789  1.00 93.69           C  
ATOM   4316  HB1 ALA A 269      -8.367  13.165  25.538  1.00 93.69           H  
ATOM   4317  HB2 ALA A 269      -7.932  14.846  25.135  1.00 93.69           H  
ATOM   4318  HB3 ALA A 269      -9.585  14.447  25.643  1.00 93.69           H  
ATOM   4319  O   ALA A 269      -6.647  12.770  28.022  1.00 93.69           O  
ATOM   4320  N   LEU A 270      -5.715  14.747  27.533  1.00 94.06           N  
ATOM   4321  H   LEU A 270      -5.846  15.665  27.132  1.00 94.06           H  
ATOM   4322  CA  LEU A 270      -4.391  14.376  28.044  1.00 94.06           C  
ATOM   4323  HA  LEU A 270      -4.162  13.372  27.686  1.00 94.06           H  
ATOM   4324  C   LEU A 270      -4.358  14.288  29.569  1.00 94.06           C  
ATOM   4325  CB  LEU A 270      -3.318  15.369  27.559  1.00 94.06           C  
ATOM   4326  HB2 LEU A 270      -3.682  16.386  27.705  1.00 94.06           H  
ATOM   4327  HB3 LEU A 270      -2.421  15.250  28.167  1.00 94.06           H  
ATOM   4328  O   LEU A 270      -3.777  13.348  30.115  1.00 94.06           O  
ATOM   4329  CG  LEU A 270      -2.921  15.189  26.092  1.00 94.06           C  
ATOM   4330  HG  LEU A 270      -3.818  15.227  25.474  1.00 94.06           H  
ATOM   4331  CD1 LEU A 270      -1.989  16.318  25.663  1.00 94.06           C  
ATOM   4332 HD11 LEU A 270      -2.492  17.273  25.810  1.00 94.06           H  
ATOM   4333 HD12 LEU A 270      -1.073  16.313  26.254  1.00 94.06           H  
ATOM   4334 HD13 LEU A 270      -1.748  16.211  24.605  1.00 94.06           H  
ATOM   4335  CD2 LEU A 270      -2.201  13.856  25.850  1.00 94.06           C  
ATOM   4336 HD21 LEU A 270      -2.504  13.080  26.553  1.00 94.06           H  
ATOM   4337 HD22 LEU A 270      -2.474  13.519  24.850  1.00 94.06           H  
ATOM   4338 HD23 LEU A 270      -1.120  13.980  25.917  1.00 94.06           H  
ATOM   4339  N   LEU A 271      -5.001  15.229  30.263  1.00 94.00           N  
ATOM   4340  H   LEU A 271      -5.431  15.986  29.751  1.00 94.00           H  
ATOM   4341  CA  LEU A 271      -5.116  15.196  31.723  1.00 94.00           C  
ATOM   4342  HA  LEU A 271      -4.124  15.055  32.151  1.00 94.00           H  
ATOM   4343  C   LEU A 271      -5.968  14.018  32.214  1.00 94.00           C  
ATOM   4344  CB  LEU A 271      -5.703  16.529  32.218  1.00 94.00           C  
ATOM   4345  HB2 LEU A 271      -5.936  16.432  33.278  1.00 94.00           H  
ATOM   4346  HB3 LEU A 271      -6.638  16.713  31.690  1.00 94.00           H  
ATOM   4347  O   LEU A 271      -5.711  13.489  33.293  1.00 94.00           O  
ATOM   4348  CG  LEU A 271      -4.779  17.746  32.032  1.00 94.00           C  
ATOM   4349  HG  LEU A 271      -4.463  17.828  30.992  1.00 94.00           H  
ATOM   4350  CD1 LEU A 271      -5.544  19.013  32.418  1.00 94.00           C  
ATOM   4351 HD11 LEU A 271      -6.430  19.107  31.789  1.00 94.00           H  
ATOM   4352 HD12 LEU A 271      -4.914  19.882  32.229  1.00 94.00           H  
ATOM   4353 HD13 LEU A 271      -5.827  18.992  33.471  1.00 94.00           H  
ATOM   4354  CD2 LEU A 271      -3.529  17.657  32.911  1.00 94.00           C  
ATOM   4355 HD21 LEU A 271      -3.804  17.523  33.958  1.00 94.00           H  
ATOM   4356 HD22 LEU A 271      -2.948  18.572  32.801  1.00 94.00           H  
ATOM   4357 HD23 LEU A 271      -2.905  16.826  32.584  1.00 94.00           H  
ATOM   4358  N   LEU A 272      -6.962  13.601  31.426  1.00 95.06           N  
ATOM   4359  H   LEU A 272      -7.159  14.157  30.606  1.00 95.06           H  
ATOM   4360  CA  LEU A 272      -7.874  12.496  31.730  1.00 95.06           C  
ATOM   4361  HA  LEU A 272      -7.941  12.389  32.812  1.00 95.06           H  
ATOM   4362  C   LEU A 272      -7.398  11.135  31.206  1.00 95.06           C  
ATOM   4363  CB  LEU A 272      -9.273  12.832  31.180  1.00 95.06           C  
ATOM   4364  HB2 LEU A 272      -9.181  13.049  30.116  1.00 95.06           H  
ATOM   4365  HB3 LEU A 272      -9.921  11.960  31.282  1.00 95.06           H  
ATOM   4366  O   LEU A 272      -8.131  10.155  31.338  1.00 95.06           O  
ATOM   4367  CG  LEU A 272      -9.973  14.011  31.872  1.00 95.06           C  
ATOM   4368  HG  LEU A 272      -9.350  14.903  31.813  1.00 95.06           H  
ATOM   4369  CD1 LEU A 272     -11.293  14.295  31.156  1.00 95.06           C  
ATOM   4370 HD11 LEU A 272     -11.970  13.446  31.248  1.00 95.06           H  
ATOM   4371 HD12 LEU A 272     -11.104  14.487  30.100  1.00 95.06           H  
ATOM   4372 HD13 LEU A 272     -11.764  15.182  31.579  1.00 95.06           H  
ATOM   4373  CD2 LEU A 272     -10.261  13.720  33.347  1.00 95.06           C  
ATOM   4374 HD21 LEU A 272      -9.707  14.423  33.969  1.00 95.06           H  
ATOM   4375 HD22 LEU A 272      -9.984  12.701  33.618  1.00 95.06           H  
ATOM   4376 HD23 LEU A 272     -11.330  13.827  33.534  1.00 95.06           H  
ATOM   4377  N   LYS A 273      -6.196  11.037  30.622  1.00 95.19           N  
ATOM   4378  H   LYS A 273      -5.664  11.889  30.513  1.00 95.19           H  
ATOM   4379  CA  LYS A 273      -5.713   9.818  29.947  1.00 95.19           C  
ATOM   4380  HA  LYS A 273      -6.332   9.670  29.062  1.00 95.19           H  
ATOM   4381  C   LYS A 273      -5.867   8.551  30.793  1.00 95.19           C  
ATOM   4382  CB  LYS A 273      -4.258  10.015  29.480  1.00 95.19           C  
ATOM   4383  HB2 LYS A 273      -3.972   9.186  28.832  1.00 95.19           H  
ATOM   4384  HB3 LYS A 273      -4.199  10.934  28.896  1.00 95.19           H  
ATOM   4385  O   LYS A 273      -6.299   7.531  30.265  1.00 95.19           O  
ATOM   4386  CG  LYS A 273      -3.282  10.086  30.664  1.00 95.19           C  
ATOM   4387  HG2 LYS A 273      -3.676  10.778  31.408  1.00 95.19           H  
ATOM   4388  HG3 LYS A 273      -3.186   9.100  31.117  1.00 95.19           H  
ATOM   4389  CD  LYS A 273      -1.886  10.551  30.272  1.00 95.19           C  
ATOM   4390  HD2 LYS A 273      -1.953  11.490  29.723  1.00 95.19           H  
ATOM   4391  HD3 LYS A 273      -1.394   9.791  29.665  1.00 95.19           H  
ATOM   4392  CE  LYS A 273      -1.126  10.761  31.583  1.00 95.19           C  
ATOM   4393  HE2 LYS A 273      -1.747  11.352  32.256  1.00 95.19           H  
ATOM   4394  HE3 LYS A 273      -0.957   9.790  32.048  1.00 95.19           H  
ATOM   4395  NZ  LYS A 273       0.156  11.446  31.345  1.00 95.19           N  
ATOM   4396  HZ1 LYS A 273       0.023  12.310  30.839  1.00 95.19           H  
ATOM   4397  HZ2 LYS A 273       0.717  10.814  30.792  1.00 95.19           H  
ATOM   4398  HZ3 LYS A 273       0.644  11.592  32.217  1.00 95.19           H  
ATOM   4399  N   ASP A 274      -5.562   8.599  32.090  1.00 95.44           N  
ATOM   4400  H   ASP A 274      -5.214   9.466  32.475  1.00 95.44           H  
ATOM   4401  CA  ASP A 274      -5.640   7.419  32.953  1.00 95.44           C  
ATOM   4402  HA  ASP A 274      -5.188   6.575  32.432  1.00 95.44           H  
ATOM   4403  C   ASP A 274      -7.094   7.017  33.237  1.00 95.44           C  
ATOM   4404  CB  ASP A 274      -4.840   7.639  34.244  1.00 95.44           C  
ATOM   4405  HB2 ASP A 274      -5.164   8.566  34.716  1.00 95.44           H  
ATOM   4406  HB3 ASP A 274      -5.049   6.818  34.930  1.00 95.44           H  
ATOM   4407  O   ASP A 274      -7.398   5.830  33.204  1.00 95.44           O  
ATOM   4408  CG  ASP A 274      -3.327   7.673  33.987  1.00 95.44           C  
ATOM   4409  OD1 ASP A 274      -2.798   6.691  33.395  1.00 95.44           O  
ATOM   4410  OD2 ASP A 274      -2.705   8.684  34.378  1.00 95.44           O  
ATOM   4411  N   GLU A 275      -8.009   7.978  33.418  1.00 96.44           N  
ATOM   4412  H   GLU A 275      -7.721   8.943  33.339  1.00 96.44           H  
ATOM   4413  CA  GLU A 275      -9.446   7.692  33.553  1.00 96.44           C  
ATOM   4414  HA  GLU A 275      -9.581   6.927  34.317  1.00 96.44           H  
ATOM   4415  C   GLU A 275     -10.020   7.125  32.246  1.00 96.44           C  
ATOM   4416  CB  GLU A 275     -10.239   8.948  33.972  1.00 96.44           C  
ATOM   4417  HB2 GLU A 275     -10.084   9.742  33.240  1.00 96.44           H  
ATOM   4418  HB3 GLU A 275     -11.296   8.681  33.959  1.00 96.44           H  
ATOM   4419  O   GLU A 275     -10.710   6.108  32.257  1.00 96.44           O  
ATOM   4420  CG  GLU A 275      -9.884   9.481  35.373  1.00 96.44           C  
ATOM   4421  HG2 GLU A 275      -9.918   8.649  36.077  1.00 96.44           H  
ATOM   4422  HG3 GLU A 275      -8.862   9.860  35.351  1.00 96.44           H  
ATOM   4423  CD  GLU A 275     -10.830  10.595  35.876  1.00 96.44           C  
ATOM   4424  OE1 GLU A 275     -10.429  11.378  36.767  1.00 96.44           O  
ATOM   4425  OE2 GLU A 275     -12.000  10.665  35.430  1.00 96.44           O  
ATOM   4426  N   ILE A 276      -9.679   7.732  31.104  1.00 96.19           N  
ATOM   4427  H   ILE A 276      -9.098   8.556  31.171  1.00 96.19           H  
ATOM   4428  CA  ILE A 276     -10.138   7.309  29.773  1.00 96.19           C  
ATOM   4429  HA  ILE A 276     -11.228   7.323  29.753  1.00 96.19           H  
ATOM   4430  C   ILE A 276      -9.715   5.867  29.464  1.00 96.19           C  
ATOM   4431  CB  ILE A 276      -9.614   8.303  28.708  1.00 96.19           C  
ATOM   4432  HB  ILE A 276      -8.555   8.488  28.891  1.00 96.19           H  
ATOM   4433  O   ILE A 276     -10.492   5.090  28.909  1.00 96.19           O  
ATOM   4434  CG1 ILE A 276     -10.378   9.643  28.816  1.00 96.19           C  
ATOM   4435 HG12 ILE A 276     -11.406   9.500  28.483  1.00 96.19           H  
ATOM   4436 HG13 ILE A 276     -10.410   9.958  29.859  1.00 96.19           H  
ATOM   4437  CG2 ILE A 276      -9.755   7.717  27.294  1.00 96.19           C  
ATOM   4438 HG21 ILE A 276      -9.048   6.900  27.144  1.00 96.19           H  
ATOM   4439 HG22 ILE A 276      -9.544   8.475  26.540  1.00 96.19           H  
ATOM   4440 HG23 ILE A 276     -10.771   7.350  27.149  1.00 96.19           H  
ATOM   4441  CD1 ILE A 276      -9.753  10.795  28.016  1.00 96.19           C  
ATOM   4442 HD11 ILE A 276     -10.304  11.712  28.223  1.00 96.19           H  
ATOM   4443 HD12 ILE A 276      -9.801  10.605  26.944  1.00 96.19           H  
ATOM   4444 HD13 ILE A 276      -8.715  10.933  28.322  1.00 96.19           H  
ATOM   4445  N   ASN A 277      -8.498   5.476  29.847  1.00 94.56           N  
ATOM   4446  H   ASN A 277      -7.908   6.143  30.325  1.00 94.56           H  
ATOM   4447  CA  ASN A 277      -7.998   4.120  29.613  1.00 94.56           C  
ATOM   4448  HA  ASN A 277      -8.224   3.849  28.582  1.00 94.56           H  
ATOM   4449  C   ASN A 277      -8.703   3.045  30.473  1.00 94.56           C  
ATOM   4450  CB  ASN A 277      -6.466   4.110  29.771  1.00 94.56           C  
ATOM   4451  HB2 ASN A 277      -6.164   4.747  30.603  1.00 94.56           H  
ATOM   4452  HB3 ASN A 277      -6.140   3.094  29.991  1.00 94.56           H  
ATOM   4453  O   ASN A 277      -8.547   1.859  30.182  1.00 94.56           O  
ATOM   4454  CG  ASN A 277      -5.753   4.535  28.495  1.00 94.56           C  
ATOM   4455  ND2 ASN A 277      -5.484   5.802  28.300  1.00 94.56           N  
ATOM   4456 HD21 ASN A 277      -5.783   6.482  28.984  1.00 94.56           H  
ATOM   4457 HD22 ASN A 277      -5.045   6.078  27.433  1.00 94.56           H  
ATOM   4458  OD1 ASN A 277      -5.433   3.720  27.649  1.00 94.56           O  
ATOM   4459  N   LEU A 278      -9.493   3.431  31.484  1.00 94.81           N  
ATOM   4460  H   LEU A 278      -9.582   4.420  31.669  1.00 94.81           H  
ATOM   4461  CA  LEU A 278     -10.268   2.523  32.345  1.00 94.81           C  
ATOM   4462  HA  LEU A 278      -9.836   1.523  32.296  1.00 94.81           H  
ATOM   4463  C   LEU A 278     -11.737   2.363  31.920  1.00 94.81           C  
ATOM   4464  CB  LEU A 278     -10.195   3.026  33.798  1.00 94.81           C  
ATOM   4465  HB2 LEU A 278     -10.858   2.419  34.415  1.00 94.81           H  
ATOM   4466  HB3 LEU A 278     -10.572   4.048  33.826  1.00 94.81           H  
ATOM   4467  O   LEU A 278     -12.432   1.499  32.454  1.00 94.81           O  
ATOM   4468  CG  LEU A 278      -8.793   2.997  34.426  1.00 94.81           C  
ATOM   4469  HG  LEU A 278      -8.088   3.535  33.793  1.00 94.81           H  
ATOM   4470  CD1 LEU A 278      -8.842   3.671  35.798  1.00 94.81           C  
ATOM   4471 HD11 LEU A 278      -7.845   3.684  36.238  1.00 94.81           H  
ATOM   4472 HD12 LEU A 278      -9.176   4.702  35.681  1.00 94.81           H  
ATOM   4473 HD13 LEU A 278      -9.532   3.141  36.456  1.00 94.81           H  
ATOM   4474  CD2 LEU A 278      -8.269   1.570  34.604  1.00 94.81           C  
ATOM   4475 HD21 LEU A 278      -8.124   1.107  33.628  1.00 94.81           H  
ATOM   4476 HD22 LEU A 278      -7.308   1.598  35.117  1.00 94.81           H  
ATOM   4477 HD23 LEU A 278      -8.978   0.983  35.187  1.00 94.81           H  
ATOM   4478  N   VAL A 279     -12.218   3.183  30.985  1.00 94.44           N  
ATOM   4479  H   VAL A 279     -11.590   3.862  30.579  1.00 94.44           H  
ATOM   4480  CA  VAL A 279     -13.605   3.154  30.497  1.00 94.44           C  
ATOM   4481  HA  VAL A 279     -14.258   2.802  31.296  1.00 94.44           H  
ATOM   4482  C   VAL A 279     -13.745   2.179  29.339  1.00 94.44           C  
ATOM   4483  CB  VAL A 279     -14.055   4.572  30.104  1.00 94.44           C  
ATOM   4484  HB  VAL A 279     -13.310   5.024  29.449  1.00 94.44           H  
ATOM   4485  O   VAL A 279     -12.838   2.084  28.515  1.00 94.44           O  
ATOM   4486  CG1 VAL A 279     -15.409   4.629  29.383  1.00 94.44           C  
ATOM   4487 HG11 VAL A 279     -15.346   4.129  28.416  1.00 94.44           H  
ATOM   4488 HG12 VAL A 279     -16.186   4.158  29.984  1.00 94.44           H  
ATOM   4489 HG13 VAL A 279     -15.681   5.667  29.195  1.00 94.44           H  
ATOM   4490  CG2 VAL A 279     -14.172   5.414  31.377  1.00 94.44           C  
ATOM   4491 HG21 VAL A 279     -14.774   4.891  32.119  1.00 94.44           H  
ATOM   4492 HG22 VAL A 279     -13.183   5.611  31.792  1.00 94.44           H  
ATOM   4493 HG23 VAL A 279     -14.658   6.360  31.140  1.00 94.44           H  
ATOM   4494  N   ALA A 280     -14.889   1.497  29.254  1.00 94.81           N  
ATOM   4495  H   ALA A 280     -15.598   1.666  29.953  1.00 94.81           H  
ATOM   4496  CA  ALA A 280     -15.278   0.658  28.120  1.00 94.81           C  
ATOM   4497  HA  ALA A 280     -14.484   0.650  27.374  1.00 94.81           H  
ATOM   4498  C   ALA A 280     -16.538   1.220  27.448  1.00 94.81           C  
ATOM   4499  CB  ALA A 280     -15.481  -0.782  28.602  1.00 94.81           C  
ATOM   4500  HB1 ALA A 280     -14.555  -1.161  29.034  1.00 94.81           H  
ATOM   4501  HB2 ALA A 280     -15.759  -1.411  27.756  1.00 94.81           H  
ATOM   4502  HB3 ALA A 280     -16.276  -0.819  29.347  1.00 94.81           H  
ATOM   4503  O   ALA A 280     -17.445   1.699  28.132  1.00 94.81           O  
ATOM   4504  N   PHE A 281     -16.600   1.164  26.120  1.00 96.94           N  
ATOM   4505  H   PHE A 281     -15.864   0.684  25.622  1.00 96.94           H  
ATOM   4506  CA  PHE A 281     -17.811   1.510  25.381  1.00 96.94           C  
ATOM   4507  HA  PHE A 281     -18.251   2.405  25.821  1.00 96.94           H  
ATOM   4508  C   PHE A 281     -18.853   0.393  25.492  1.00 96.94           C  
ATOM   4509  CB  PHE A 281     -17.475   1.840  23.922  1.00 96.94           C  
ATOM   4510  HB2 PHE A 281     -16.946   1.001  23.469  1.00 96.94           H  
ATOM   4511  HB3 PHE A 281     -18.407   1.970  23.371  1.00 96.94           H  
ATOM   4512  O   PHE A 281     -18.522  -0.777  25.680  1.00 96.94           O  
ATOM   4513  CG  PHE A 281     -16.649   3.099  23.756  1.00 96.94           C  
ATOM   4514  CD1 PHE A 281     -17.276   4.359  23.779  1.00 96.94           C  
ATOM   4515  HD1 PHE A 281     -18.345   4.424  23.920  1.00 96.94           H  
ATOM   4516  CD2 PHE A 281     -15.256   3.011  23.579  1.00 96.94           C  
ATOM   4517  HD2 PHE A 281     -14.776   2.044  23.580  1.00 96.94           H  
ATOM   4518  CE1 PHE A 281     -16.512   5.526  23.594  1.00 96.94           C  
ATOM   4519  HE1 PHE A 281     -16.984   6.497  23.593  1.00 96.94           H  
ATOM   4520  CE2 PHE A 281     -14.494   4.180  23.405  1.00 96.94           C  
ATOM   4521  HE2 PHE A 281     -13.424   4.108  23.283  1.00 96.94           H  
ATOM   4522  CZ  PHE A 281     -15.126   5.436  23.391  1.00 96.94           C  
ATOM   4523  HZ  PHE A 281     -14.549   6.335  23.230  1.00 96.94           H  
ATOM   4524  N   ASP A 282     -20.122   0.761  25.352  1.00 96.75           N  
ATOM   4525  H   ASP A 282     -20.317   1.732  25.153  1.00 96.75           H  
ATOM   4526  CA  ASP A 282     -21.188  -0.193  25.063  1.00 96.75           C  
ATOM   4527  HA  ASP A 282     -20.870  -1.198  25.341  1.00 96.75           H  
ATOM   4528  C   ASP A 282     -21.468  -0.195  23.550  1.00 96.75           C  
ATOM   4529  CB  ASP A 282     -22.449   0.131  25.879  1.00 96.75           C  
ATOM   4530  HB2 ASP A 282     -22.755   1.154  25.660  1.00 96.75           H  
ATOM   4531  HB3 ASP A 282     -23.255  -0.532  25.564  1.00 96.75           H  
ATOM   4532  O   ASP A 282     -21.077   0.727  22.818  1.00 96.75           O  
ATOM   4533  CG  ASP A 282     -22.284  -0.013  27.395  1.00 96.75           C  
ATOM   4534  OD1 ASP A 282     -21.897  -1.114  27.855  1.00 96.75           O  
ATOM   4535  OD2 ASP A 282     -22.621   0.963  28.106  1.00 96.75           O  
ATOM   4536  N   LYS A 283     -22.190  -1.219  23.075  1.00 96.56           N  
ATOM   4537  H   LYS A 283     -22.469  -1.945  23.719  1.00 96.56           H  
ATOM   4538  CA  LYS A 283     -22.577  -1.319  21.664  1.00 96.56           C  
ATOM   4539  HA  LYS A 283     -21.659  -1.412  21.085  1.00 96.56           H  
ATOM   4540  C   LYS A 283     -23.289  -0.034  21.226  1.00 96.56           C  
ATOM   4541  CB  LYS A 283     -23.433  -2.568  21.406  1.00 96.56           C  
ATOM   4542  HB2 LYS A 283     -22.897  -3.453  21.748  1.00 96.56           H  
ATOM   4543  HB3 LYS A 283     -24.372  -2.484  21.953  1.00 96.56           H  
ATOM   4544  O   LYS A 283     -24.348   0.316  21.743  1.00 96.56           O  
ATOM   4545  CG  LYS A 283     -23.716  -2.702  19.901  1.00 96.56           C  
ATOM   4546  HG2 LYS A 283     -24.159  -1.776  19.537  1.00 96.56           H  
ATOM   4547  HG3 LYS A 283     -22.775  -2.857  19.374  1.00 96.56           H  
ATOM   4548  CD  LYS A 283     -24.685  -3.838  19.559  1.00 96.56           C  
ATOM   4549  HD2 LYS A 283     -25.603  -3.696  20.129  1.00 96.56           H  
ATOM   4550  HD3 LYS A 283     -24.241  -4.805  19.798  1.00 96.56           H  
ATOM   4551  CE  LYS A 283     -24.969  -3.733  18.054  1.00 96.56           C  
ATOM   4552  HE2 LYS A 283     -24.168  -4.216  17.493  1.00 96.56           H  
ATOM   4553  HE3 LYS A 283     -24.939  -2.677  17.785  1.00 96.56           H  
ATOM   4554  NZ  LYS A 283     -26.302  -4.256  17.674  1.00 96.56           N  
ATOM   4555  HZ1 LYS A 283     -26.267  -5.225  17.392  1.00 96.56           H  
ATOM   4556  HZ2 LYS A 283     -26.965  -4.114  18.422  1.00 96.56           H  
ATOM   4557  HZ3 LYS A 283     -26.668  -3.682  16.929  1.00 96.56           H  
ATOM   4558  N   THR A 284     -22.692   0.635  20.249  1.00 94.94           N  
ATOM   4559  H   THR A 284     -21.832   0.240  19.897  1.00 94.94           H  
ATOM   4560  CA  THR A 284     -23.099   1.950  19.742  1.00 94.94           C  
ATOM   4561  HA  THR A 284     -23.956   2.319  20.304  1.00 94.94           H  
ATOM   4562  C   THR A 284     -23.505   1.887  18.271  1.00 94.94           C  
ATOM   4563  CB  THR A 284     -21.942   2.940  19.937  1.00 94.94           C  
ATOM   4564  HB  THR A 284     -21.063   2.579  19.403  1.00 94.94           H  
ATOM   4565  O   THR A 284     -24.428   2.588  17.862  1.00 94.94           O  
ATOM   4566  CG2 THR A 284     -22.279   4.348  19.453  1.00 94.94           C  
ATOM   4567 HG21 THR A 284     -21.479   5.031  19.740  1.00 94.94           H  
ATOM   4568 HG22 THR A 284     -23.214   4.679  19.904  1.00 94.94           H  
ATOM   4569 HG23 THR A 284     -22.369   4.360  18.367  1.00 94.94           H  
ATOM   4570  OG1 THR A 284     -21.626   3.073  21.305  1.00 94.94           O  
ATOM   4571  HG1 THR A 284     -21.430   2.217  21.692  1.00 94.94           H  
ATOM   4572  N   PHE A 285     -22.850   1.041  17.472  1.00 94.06           N  
ATOM   4573  H   PHE A 285     -22.131   0.453  17.867  1.00 94.06           H  
ATOM   4574  CA  PHE A 285     -23.133   0.890  16.046  1.00 94.06           C  
ATOM   4575  HA  PHE A 285     -23.820   1.676  15.730  1.00 94.06           H  
ATOM   4576  C   PHE A 285     -23.802  -0.448  15.750  1.00 94.06           C  
ATOM   4577  CB  PHE A 285     -21.848   1.054  15.231  1.00 94.06           C  
ATOM   4578  HB2 PHE A 285     -22.077   0.906  14.175  1.00 94.06           H  
ATOM   4579  HB3 PHE A 285     -21.148   0.273  15.529  1.00 94.06           H  
ATOM   4580  O   PHE A 285     -23.404  -1.493  16.269  1.00 94.06           O  
ATOM   4581  CG  PHE A 285     -21.188   2.405  15.396  1.00 94.06           C  
ATOM   4582  CD1 PHE A 285     -21.718   3.538  14.754  1.00 94.06           C  
ATOM   4583  HD1 PHE A 285     -22.596   3.444  14.132  1.00 94.06           H  
ATOM   4584  CD2 PHE A 285     -20.052   2.529  16.213  1.00 94.06           C  
ATOM   4585  HD2 PHE A 285     -19.657   1.648  16.697  1.00 94.06           H  
ATOM   4586  CE1 PHE A 285     -21.106   4.790  14.923  1.00 94.06           C  
ATOM   4587  HE1 PHE A 285     -21.511   5.661  14.429  1.00 94.06           H  
ATOM   4588  CE2 PHE A 285     -19.442   3.781  16.392  1.00 94.06           C  
ATOM   4589  HE2 PHE A 285     -18.573   3.877  17.025  1.00 94.06           H  
ATOM   4590  CZ  PHE A 285     -19.969   4.906  15.738  1.00 94.06           C  
ATOM   4591  HZ  PHE A 285     -19.493   5.868  15.850  1.00 94.06           H  
ATOM   4592  N   ASP A 286     -24.803  -0.417  14.873  1.00 91.19           N  
ATOM   4593  H   ASP A 286     -25.085   0.468  14.477  1.00 91.19           H  
ATOM   4594  CA  ASP A 286     -25.418  -1.627  14.342  1.00 91.19           C  
ATOM   4595  HA  ASP A 286     -25.358  -2.402  15.105  1.00 91.19           H  
ATOM   4596  C   ASP A 286     -24.657  -2.163  13.131  1.00 91.19           C  
ATOM   4597  CB  ASP A 286     -26.901  -1.402  14.028  1.00 91.19           C  
ATOM   4598  HB2 ASP A 286     -27.259  -2.224  13.407  1.00 91.19           H  
ATOM   4599  HB3 ASP A 286     -27.021  -0.477  13.465  1.00 91.19           H  
ATOM   4600  O   ASP A 286     -24.152  -1.419  12.290  1.00 91.19           O  
ATOM   4601  CG  ASP A 286     -27.753  -1.372  15.299  1.00 91.19           C  
ATOM   4602  OD1 ASP A 286     -27.492  -2.223  16.194  1.00 91.19           O  
ATOM   4603  OD2 ASP A 286     -28.682  -0.539  15.336  1.00 91.19           O  
ATOM   4604  N   VAL A 287     -24.604  -3.489  13.047  1.00 90.38           N  
ATOM   4605  H   VAL A 287     -25.087  -4.029  13.751  1.00 90.38           H  
ATOM   4606  CA  VAL A 287     -23.937  -4.231  11.981  1.00 90.38           C  
ATOM   4607  HA  VAL A 287     -23.134  -3.629  11.556  1.00 90.38           H  
ATOM   4608  C   VAL A 287     -24.969  -4.519  10.899  1.00 90.38           C  
ATOM   4609  CB  VAL A 287     -23.321  -5.518  12.551  1.00 90.38           C  
ATOM   4610  HB  VAL A 287     -24.113  -6.109  13.012  1.00 90.38           H  
ATOM   4611  O   VAL A 287     -25.853  -5.354  11.085  1.00 90.38           O  
ATOM   4612  CG1 VAL A 287     -22.632  -6.366  11.479  1.00 90.38           C  
ATOM   4613 HG11 VAL A 287     -23.358  -6.687  10.731  1.00 90.38           H  
ATOM   4614 HG12 VAL A 287     -21.829  -5.804  11.002  1.00 90.38           H  
ATOM   4615 HG13 VAL A 287     -22.211  -7.260  11.938  1.00 90.38           H  
ATOM   4616  CG2 VAL A 287     -22.298  -5.197  13.645  1.00 90.38           C  
ATOM   4617 HG21 VAL A 287     -22.736  -4.588  14.435  1.00 90.38           H  
ATOM   4618 HG22 VAL A 287     -21.973  -6.131  14.105  1.00 90.38           H  
ATOM   4619 HG23 VAL A 287     -21.446  -4.666  13.220  1.00 90.38           H  
ATOM   4620  N   LYS A 288     -24.868  -3.799   9.782  1.00 85.94           N  
ATOM   4621  H   LYS A 288     -24.135  -3.106   9.732  1.00 85.94           H  
ATOM   4622  CA  LYS A 288     -25.781  -3.896   8.637  1.00 85.94           C  
ATOM   4623  HA  LYS A 288     -26.580  -4.612   8.829  1.00 85.94           H  
ATOM   4624  C   LYS A 288     -24.998  -4.367   7.419  1.00 85.94           C  
ATOM   4625  CB  LYS A 288     -26.414  -2.523   8.388  1.00 85.94           C  
ATOM   4626  HB2 LYS A 288     -26.980  -2.561   7.458  1.00 85.94           H  
ATOM   4627  HB3 LYS A 288     -25.619  -1.787   8.271  1.00 85.94           H  
ATOM   4628  O   LYS A 288     -24.216  -3.604   6.862  1.00 85.94           O  
ATOM   4629  CG  LYS A 288     -27.358  -2.081   9.516  1.00 85.94           C  
ATOM   4630  HG2 LYS A 288     -26.895  -2.208  10.495  1.00 85.94           H  
ATOM   4631  HG3 LYS A 288     -28.267  -2.680   9.466  1.00 85.94           H  
ATOM   4632  CD  LYS A 288     -27.678  -0.602   9.306  1.00 85.94           C  
ATOM   4633  HD2 LYS A 288     -27.790  -0.431   8.235  1.00 85.94           H  
ATOM   4634  HD3 LYS A 288     -26.836   0.001   9.646  1.00 85.94           H  
ATOM   4635  CE  LYS A 288     -28.947  -0.174  10.038  1.00 85.94           C  
ATOM   4636  HE2 LYS A 288     -29.489  -1.066  10.353  1.00 85.94           H  
ATOM   4637  HE3 LYS A 288     -28.679   0.406  10.921  1.00 85.94           H  
ATOM   4638  NZ  LYS A 288     -29.788   0.607   9.104  1.00 85.94           N  
ATOM   4639  HZ1 LYS A 288     -29.266   1.346   8.656  1.00 85.94           H  
ATOM   4640  HZ2 LYS A 288     -30.036   0.004   8.333  1.00 85.94           H  
ATOM   4641  HZ3 LYS A 288     -30.649   0.931   9.520  1.00 85.94           H  
ATOM   4642  N   LEU A 289     -25.160  -5.635   7.048  1.00 84.12           N  
ATOM   4643  H   LEU A 289     -25.843  -6.185   7.549  1.00 84.12           H  
ATOM   4644  CA  LEU A 289     -24.421  -6.265   5.937  1.00 84.12           C  
ATOM   4645  HA  LEU A 289     -23.664  -5.577   5.561  1.00 84.12           H  
ATOM   4646  C   LEU A 289     -25.309  -6.592   4.731  1.00 84.12           C  
ATOM   4647  CB  LEU A 289     -23.718  -7.539   6.435  1.00 84.12           C  
ATOM   4648  HB2 LEU A 289     -23.170  -7.968   5.596  1.00 84.12           H  
ATOM   4649  HB3 LEU A 289     -24.477  -8.258   6.741  1.00 84.12           H  
ATOM   4650  O   LEU A 289     -24.810  -6.942   3.667  1.00 84.12           O  
ATOM   4651  CG  LEU A 289     -22.739  -7.333   7.597  1.00 84.12           C  
ATOM   4652  HG  LEU A 289     -23.283  -6.954   8.462  1.00 84.12           H  
ATOM   4653  CD1 LEU A 289     -22.117  -8.675   7.971  1.00 84.12           C  
ATOM   4654 HD11 LEU A 289     -21.504  -9.061   7.156  1.00 84.12           H  
ATOM   4655 HD12 LEU A 289     -22.897  -9.395   8.219  1.00 84.12           H  
ATOM   4656 HD13 LEU A 289     -21.485  -8.536   8.849  1.00 84.12           H  
ATOM   4657  CD2 LEU A 289     -21.611  -6.356   7.260  1.00 84.12           C  
ATOM   4658 HD21 LEU A 289     -22.021  -5.369   7.048  1.00 84.12           H  
ATOM   4659 HD22 LEU A 289     -20.951  -6.267   8.123  1.00 84.12           H  
ATOM   4660 HD23 LEU A 289     -21.053  -6.711   6.393  1.00 84.12           H  
ATOM   4661  N   ASP A 290     -26.619  -6.495   4.913  1.00 78.00           N  
ATOM   4662  H   ASP A 290     -26.964  -6.162   5.803  1.00 78.00           H  
ATOM   4663  CA  ASP A 290     -27.670  -6.775   3.941  1.00 78.00           C  
ATOM   4664  HA  ASP A 290     -27.310  -7.518   3.229  1.00 78.00           H  
ATOM   4665  C   ASP A 290     -28.075  -5.538   3.125  1.00 78.00           C  
ATOM   4666  CB  ASP A 290     -28.869  -7.380   4.697  1.00 78.00           C  
ATOM   4667  HB2 ASP A 290     -28.560  -8.338   5.116  1.00 78.00           H  
ATOM   4668  HB3 ASP A 290     -29.662  -7.582   3.978  1.00 78.00           H  
ATOM   4669  O   ASP A 290     -28.560  -5.674   2.003  1.00 78.00           O  
ATOM   4670  CG  ASP A 290     -29.438  -6.520   5.845  1.00 78.00           C  
ATOM   4671  OD1 ASP A 290     -28.665  -5.742   6.461  1.00 78.00           O  
ATOM   4672  OD2 ASP A 290     -30.637  -6.705   6.143  1.00 78.00           O  
ATOM   4673  N   GLU A 291     -27.845  -4.333   3.655  1.00 75.94           N  
ATOM   4674  H   GLU A 291     -27.561  -4.306   4.624  1.00 75.94           H  
ATOM   4675  CA  GLU A 291     -28.220  -3.075   2.996  1.00 75.94           C  
ATOM   4676  HA  GLU A 291     -29.216  -3.193   2.569  1.00 75.94           H  
ATOM   4677  C   GLU A 291     -27.293  -2.701   1.820  1.00 75.94           C  
ATOM   4678  CB  GLU A 291     -28.288  -1.935   4.038  1.00 75.94           C  
ATOM   4679  HB2 GLU A 291     -27.330  -1.863   4.551  1.00 75.94           H  
ATOM   4680  HB3 GLU A 291     -28.465  -0.999   3.508  1.00 75.94           H  
ATOM   4681  O   GLU A 291     -27.755  -2.102   0.848  1.00 75.94           O  
ATOM   4682  CG  GLU A 291     -29.415  -2.122   5.079  1.00 75.94           C  
ATOM   4683  HG2 GLU A 291     -29.233  -3.044   5.630  1.00 75.94           H  
ATOM   4684  HG3 GLU A 291     -30.359  -2.229   4.545  1.00 75.94           H  
ATOM   4685  CD  GLU A 291     -29.549  -0.963   6.095  1.00 75.94           C  
ATOM   4686  OE1 GLU A 291     -30.408  -1.029   7.010  1.00 75.94           O  
ATOM   4687  OE2 GLU A 291     -28.803   0.039   6.039  1.00 75.94           O  
ATOM   4688  N   ASP A 292     -26.005  -3.072   1.864  1.00 78.25           N  
ATOM   4689  H   ASP A 292     -25.696  -3.601   2.667  1.00 78.25           H  
ATOM   4690  CA  ASP A 292     -25.011  -2.726   0.834  1.00 78.25           C  
ATOM   4691  HA  ASP A 292     -25.538  -2.329  -0.033  1.00 78.25           H  
ATOM   4692  C   ASP A 292     -24.221  -3.951   0.340  1.00 78.25           C  
ATOM   4693  CB  ASP A 292     -24.088  -1.594   1.325  1.00 78.25           C  
ATOM   4694  HB2 ASP A 292     -24.701  -0.753   1.650  1.00 78.25           H  
ATOM   4695  HB3 ASP A 292     -23.508  -1.939   2.181  1.00 78.25           H  
ATOM   4696  O   ASP A 292     -23.124  -4.262   0.800  1.00 78.25           O  
ATOM   4697  CG  ASP A 292     -23.133  -1.097   0.226  1.00 78.25           C  
ATOM   4698  OD1 ASP A 292     -23.269  -1.531  -0.948  1.00 78.25           O  
ATOM   4699  OD2 ASP A 292     -22.234  -0.286   0.540  1.00 78.25           O  
ATOM   4700  N   VAL A 293     -24.754  -4.634  -0.675  1.00 78.19           N  
ATOM   4701  H   VAL A 293     -25.688  -4.377  -0.961  1.00 78.19           H  
ATOM   4702  CA  VAL A 293     -24.094  -5.791  -1.311  1.00 78.19           C  
ATOM   4703  HA  VAL A 293     -23.725  -6.435  -0.512  1.00 78.19           H  
ATOM   4704  C   VAL A 293     -22.877  -5.370  -2.152  1.00 78.19           C  
ATOM   4705  CB  VAL A 293     -25.101  -6.608  -2.152  1.00 78.19           C  
ATOM   4706  HB  VAL A 293     -25.343  -6.048  -3.056  1.00 78.19           H  
ATOM   4707  O   VAL A 293     -22.019  -6.195  -2.479  1.00 78.19           O  
ATOM   4708  CG1 VAL A 293     -24.541  -7.980  -2.561  1.00 78.19           C  
ATOM   4709 HG11 VAL A 293     -23.695  -7.866  -3.239  1.00 78.19           H  
ATOM   4710 HG12 VAL A 293     -25.307  -8.555  -3.082  1.00 78.19           H  
ATOM   4711 HG13 VAL A 293     -24.224  -8.533  -1.677  1.00 78.19           H  
ATOM   4712  CG2 VAL A 293     -26.408  -6.871  -1.389  1.00 78.19           C  
ATOM   4713 HG21 VAL A 293     -26.195  -7.359  -0.438  1.00 78.19           H  
ATOM   4714 HG22 VAL A 293     -27.067  -7.512  -1.976  1.00 78.19           H  
ATOM   4715 HG23 VAL A 293     -26.942  -5.941  -1.193  1.00 78.19           H  
ATOM   4716  N   SER A 294     -22.741  -4.078  -2.486  1.00 82.50           N  
ATOM   4717  H   SER A 294     -23.342  -3.397  -2.043  1.00 82.50           H  
ATOM   4718  CA  SER A 294     -21.635  -3.585  -3.321  1.00 82.50           C  
ATOM   4719  HA  SER A 294     -21.638  -4.163  -4.245  1.00 82.50           H  
ATOM   4720  C   SER A 294     -20.266  -3.785  -2.665  1.00 82.50           C  
ATOM   4721  CB  SER A 294     -21.839  -2.112  -3.695  1.00 82.50           C  
ATOM   4722  HB2 SER A 294     -22.888  -1.926  -3.923  1.00 82.50           H  
ATOM   4723  HB3 SER A 294     -21.254  -1.899  -4.590  1.00 82.50           H  
ATOM   4724  O   SER A 294     -19.248  -3.851  -3.362  1.00 82.50           O  
ATOM   4725  OG  SER A 294     -21.416  -1.234  -2.675  1.00 82.50           O  
ATOM   4726  HG  SER A 294     -22.079  -1.246  -1.981  1.00 82.50           H  
ATOM   4727  N   ILE A 295     -20.239  -3.965  -1.339  1.00 83.75           N  
ATOM   4728  H   ILE A 295     -21.108  -3.865  -0.834  1.00 83.75           H  
ATOM   4729  CA  ILE A 295     -19.027  -4.241  -0.563  1.00 83.75           C  
ATOM   4730  HA  ILE A 295     -18.337  -3.415  -0.735  1.00 83.75           H  
ATOM   4731  C   ILE A 295     -18.327  -5.514  -1.046  1.00 83.75           C  
ATOM   4732  CB  ILE A 295     -19.336  -4.283   0.953  1.00 83.75           C  
ATOM   4733  HB  ILE A 295     -18.379  -4.266   1.473  1.00 83.75           H  
ATOM   4734  O   ILE A 295     -17.098  -5.551  -1.107  1.00 83.75           O  
ATOM   4735  CG1 ILE A 295     -20.074  -5.555   1.432  1.00 83.75           C  
ATOM   4736 HG12 ILE A 295     -19.437  -6.417   1.230  1.00 83.75           H  
ATOM   4737 HG13 ILE A 295     -21.007  -5.678   0.883  1.00 83.75           H  
ATOM   4738  CG2 ILE A 295     -20.080  -2.997   1.339  1.00 83.75           C  
ATOM   4739 HG21 ILE A 295     -20.298  -3.004   2.407  1.00 83.75           H  
ATOM   4740 HG22 ILE A 295     -19.489  -2.116   1.089  1.00 83.75           H  
ATOM   4741 HG23 ILE A 295     -21.044  -2.919   0.837  1.00 83.75           H  
ATOM   4742  CD1 ILE A 295     -20.364  -5.569   2.942  1.00 83.75           C  
ATOM   4743 HD11 ILE A 295     -20.705  -6.553   3.263  1.00 83.75           H  
ATOM   4744 HD12 ILE A 295     -21.156  -4.860   3.183  1.00 83.75           H  
ATOM   4745 HD13 ILE A 295     -19.461  -5.318   3.498  1.00 83.75           H  
ATOM   4746  N   PHE A 296     -19.106  -6.511  -1.469  1.00 81.56           N  
ATOM   4747  H   PHE A 296     -20.106  -6.383  -1.408  1.00 81.56           H  
ATOM   4748  CA  PHE A 296     -18.625  -7.803  -1.955  1.00 81.56           C  
ATOM   4749  HA  PHE A 296     -17.701  -8.056  -1.435  1.00 81.56           H  
ATOM   4750  C   PHE A 296     -18.305  -7.782  -3.455  1.00 81.56           C  
ATOM   4751  CB  PHE A 296     -19.681  -8.856  -1.596  1.00 81.56           C  
ATOM   4752  HB2 PHE A 296     -19.371  -9.832  -1.968  1.00 81.56           H  
ATOM   4753  HB3 PHE A 296     -20.617  -8.608  -2.098  1.00 81.56           H  
ATOM   4754  O   PHE A 296     -17.507  -8.574  -3.942  1.00 81.56           O  
ATOM   4755  CG  PHE A 296     -19.923  -8.970  -0.103  1.00 81.56           C  
ATOM   4756  CD1 PHE A 296     -18.912  -9.472   0.741  1.00 81.56           C  
ATOM   4757  HD1 PHE A 296     -17.973  -9.804   0.325  1.00 81.56           H  
ATOM   4758  CD2 PHE A 296     -21.148  -8.552   0.449  1.00 81.56           C  
ATOM   4759  HD2 PHE A 296     -21.931  -8.164  -0.187  1.00 81.56           H  
ATOM   4760  CE1 PHE A 296     -19.117  -9.549   2.128  1.00 81.56           C  
ATOM   4761  HE1 PHE A 296     -18.343  -9.940   2.773  1.00 81.56           H  
ATOM   4762  CE2 PHE A 296     -21.357  -8.634   1.836  1.00 81.56           C  
ATOM   4763  HE2 PHE A 296     -22.293  -8.302   2.260  1.00 81.56           H  
ATOM   4764  CZ  PHE A 296     -20.336  -9.120   2.675  1.00 81.56           C  
ATOM   4765  HZ  PHE A 296     -20.490  -9.161   3.743  1.00 81.56           H  
ATOM   4766  N   LEU A 297     -18.859  -6.829  -4.204  1.00 83.31           N  
ATOM   4767  H   LEU A 297     -19.486  -6.176  -3.757  1.00 83.31           H  
ATOM   4768  CA  LEU A 297     -18.643  -6.729  -5.651  1.00 83.31           C  
ATOM   4769  HA  LEU A 297     -18.536  -7.735  -6.055  1.00 83.31           H  
ATOM   4770  C   LEU A 297     -17.343  -6.007  -6.026  1.00 83.31           C  
ATOM   4771  CB  LEU A 297     -19.876  -6.086  -6.299  1.00 83.31           C  
ATOM   4772  HB2 LEU A 297     -19.699  -6.002  -7.372  1.00 83.31           H  
ATOM   4773  HB3 LEU A 297     -19.996  -5.080  -5.898  1.00 83.31           H  
ATOM   4774  O   LEU A 297     -16.960  -5.989  -7.198  1.00 83.31           O  
ATOM   4775  CG  LEU A 297     -21.180  -6.876  -6.078  1.00 83.31           C  
ATOM   4776  HG  LEU A 297     -21.400  -6.936  -5.012  1.00 83.31           H  
ATOM   4777  CD1 LEU A 297     -22.331  -6.133  -6.755  1.00 83.31           C  
ATOM   4778 HD11 LEU A 297     -22.164  -6.080  -7.831  1.00 83.31           H  
ATOM   4779 HD12 LEU A 297     -23.265  -6.659  -6.561  1.00 83.31           H  
ATOM   4780 HD13 LEU A 297     -22.411  -5.125  -6.348  1.00 83.31           H  
ATOM   4781  CD2 LEU A 297     -21.114  -8.296  -6.649  1.00 83.31           C  
ATOM   4782 HD21 LEU A 297     -20.405  -8.897  -6.080  1.00 83.31           H  
ATOM   4783 HD22 LEU A 297     -22.091  -8.771  -6.561  1.00 83.31           H  
ATOM   4784 HD23 LEU A 297     -20.817  -8.272  -7.697  1.00 83.31           H  
ATOM   4785  N   ARG A 298     -16.638  -5.421  -5.050  1.00 81.50           N  
ATOM   4786  H   ARG A 298     -16.999  -5.487  -4.109  1.00 81.50           H  
ATOM   4787  CA  ARG A 298     -15.318  -4.831  -5.288  1.00 81.50           C  
ATOM   4788  HA  ARG A 298     -15.381  -4.216  -6.186  1.00 81.50           H  
ATOM   4789  C   ARG A 298     -14.305  -5.930  -5.561  1.00 81.50           C  
ATOM   4790  CB  ARG A 298     -14.871  -3.944  -4.125  1.00 81.50           C  
ATOM   4791  HB2 ARG A 298     -13.842  -3.635  -4.308  1.00 81.50           H  
ATOM   4792  HB3 ARG A 298     -14.906  -4.509  -3.194  1.00 81.50           H  
ATOM   4793  O   ARG A 298     -13.987  -6.740  -4.692  1.00 81.50           O  
ATOM   4794  CG  ARG A 298     -15.753  -2.697  -4.007  1.00 81.50           C  
ATOM   4795  HG2 ARG A 298     -16.738  -2.985  -3.639  1.00 81.50           H  
ATOM   4796  HG3 ARG A 298     -15.861  -2.224  -4.983  1.00 81.50           H  
ATOM   4797  CD  ARG A 298     -15.114  -1.701  -3.038  1.00 81.50           C  
ATOM   4798  HD2 ARG A 298     -14.170  -1.362  -3.465  1.00 81.50           H  
ATOM   4799  HD3 ARG A 298     -14.919  -2.208  -2.094  1.00 81.50           H  
ATOM   4800  NE  ARG A 298     -16.005  -0.555  -2.785  1.00 81.50           N  
ATOM   4801  HE  ARG A 298     -16.994  -0.733  -2.880  1.00 81.50           H  
ATOM   4802  NH1 ARG A 298     -14.413   1.013  -2.228  1.00 81.50           N  
ATOM   4803 HH11 ARG A 298     -14.194   1.963  -1.966  1.00 81.50           H  
ATOM   4804 HH12 ARG A 298     -13.681   0.370  -2.496  1.00 81.50           H  
ATOM   4805  NH2 ARG A 298     -16.577   1.543  -2.132  1.00 81.50           N  
ATOM   4806 HH21 ARG A 298     -16.338   2.476  -1.826  1.00 81.50           H  
ATOM   4807 HH22 ARG A 298     -17.554   1.300  -2.213  1.00 81.50           H  
ATOM   4808  CZ  ARG A 298     -15.659   0.656  -2.386  1.00 81.50           C  
ATOM   4809  N   ASP A 299     -13.763  -5.912  -6.769  1.00 79.06           N  
ATOM   4810  H   ASP A 299     -14.131  -5.267  -7.454  1.00 79.06           H  
ATOM   4811  CA  ASP A 299     -12.817  -6.921  -7.205  1.00 79.06           C  
ATOM   4812  HA  ASP A 299     -13.268  -7.894  -7.009  1.00 79.06           H  
ATOM   4813  C   ASP A 299     -11.499  -6.827  -6.423  1.00 79.06           C  
ATOM   4814  CB  ASP A 299     -12.624  -6.796  -8.714  1.00 79.06           C  
ATOM   4815  HB2 ASP A 299     -12.009  -5.924  -8.935  1.00 79.06           H  
ATOM   4816  HB3 ASP A 299     -13.598  -6.655  -9.183  1.00 79.06           H  
ATOM   4817  O   ASP A 299     -10.839  -5.786  -6.376  1.00 79.06           O  
ATOM   4818  CG  ASP A 299     -11.991  -8.040  -9.322  1.00 79.06           C  
ATOM   4819  OD1 ASP A 299     -11.684  -9.019  -8.606  1.00 79.06           O  
ATOM   4820  OD2 ASP A 299     -11.794  -8.021 -10.553  1.00 79.06           O  
ATOM   4821  N   ARG A 300     -11.128  -7.935  -5.781  1.00 86.94           N  
ATOM   4822  H   ARG A 300     -11.690  -8.759  -5.939  1.00 86.94           H  
ATOM   4823  CA  ARG A 300      -9.902  -8.081  -4.994  1.00 86.94           C  
ATOM   4824  HA  ARG A 300      -9.232  -7.256  -5.234  1.00 86.94           H  
ATOM   4825  C   ARG A 300      -9.222  -9.380  -5.392  1.00 86.94           C  
ATOM   4826  CB  ARG A 300     -10.205  -8.058  -3.484  1.00 86.94           C  
ATOM   4827  HB2 ARG A 300      -9.282  -8.265  -2.943  1.00 86.94           H  
ATOM   4828  HB3 ARG A 300     -10.916  -8.851  -3.254  1.00 86.94           H  
ATOM   4829  O   ARG A 300      -9.874 -10.415  -5.528  1.00 86.94           O  
ATOM   4830  CG  ARG A 300     -10.774  -6.720  -2.983  1.00 86.94           C  
ATOM   4831  HG2 ARG A 300     -10.070  -5.918  -3.204  1.00 86.94           H  
ATOM   4832  HG3 ARG A 300     -11.714  -6.511  -3.494  1.00 86.94           H  
ATOM   4833  CD  ARG A 300     -11.032  -6.772  -1.469  1.00 86.94           C  
ATOM   4834  HD2 ARG A 300     -10.085  -6.916  -0.950  1.00 86.94           H  
ATOM   4835  HD3 ARG A 300     -11.673  -7.626  -1.250  1.00 86.94           H  
ATOM   4836  NE  ARG A 300     -11.715  -5.553  -0.998  1.00 86.94           N  
ATOM   4837  HE  ARG A 300     -12.632  -5.400  -1.392  1.00 86.94           H  
ATOM   4838  NH1 ARG A 300     -10.227  -4.881   0.634  1.00 86.94           N  
ATOM   4839 HH11 ARG A 300      -9.900  -4.159   1.259  1.00 86.94           H  
ATOM   4840 HH12 ARG A 300      -9.967  -5.837   0.831  1.00 86.94           H  
ATOM   4841  NH2 ARG A 300     -11.984  -3.610   0.146  1.00 86.94           N  
ATOM   4842 HH21 ARG A 300     -11.715  -3.007   0.910  1.00 86.94           H  
ATOM   4843 HH22 ARG A 300     -12.895  -3.519  -0.278  1.00 86.94           H  
ATOM   4844  CZ  ARG A 300     -11.300  -4.696  -0.083  1.00 86.94           C  
ATOM   4845  N   ALA A 301      -7.901  -9.337  -5.526  1.00 90.25           N  
ATOM   4846  H   ALA A 301      -7.423  -8.455  -5.407  1.00 90.25           H  
ATOM   4847  CA  ALA A 301      -7.111 -10.548  -5.686  1.00 90.25           C  
ATOM   4848  HA  ALA A 301      -7.573 -11.158  -6.462  1.00 90.25           H  
ATOM   4849  C   ALA A 301      -7.103 -11.364  -4.382  1.00 90.25           C  
ATOM   4850  CB  ALA A 301      -5.700 -10.179  -6.155  1.00 90.25           C  
ATOM   4851  HB1 ALA A 301      -5.128 -11.092  -6.318  1.00 90.25           H  
ATOM   4852  HB2 ALA A 301      -5.753  -9.622  -7.090  1.00 90.25           H  
ATOM   4853  HB3 ALA A 301      -5.201  -9.573  -5.398  1.00 90.25           H  
ATOM   4854  O   ALA A 301      -7.056 -10.798  -3.283  1.00 90.25           O  
ATOM   4855  N   ILE A 302      -7.127 -12.685  -4.534  1.00 93.25           N  
ATOM   4856  H   ILE A 302      -7.172 -13.056  -5.473  1.00 93.25           H  
ATOM   4857  CA  ILE A 302      -7.062 -13.677  -3.453  1.00 93.25           C  
ATOM   4858  HA  ILE A 302      -6.864 -13.164  -2.511  1.00 93.25           H  
ATOM   4859  C   ILE A 302      -5.882 -14.621  -3.674  1.00 93.25           C  
ATOM   4860  CB  ILE A 302      -8.398 -14.441  -3.290  1.00 93.25           C  
ATOM   4861  HB  ILE A 302      -8.236 -15.308  -2.649  1.00 93.25           H  
ATOM   4862  O   ILE A 302      -5.391 -14.767  -4.797  1.00 93.25           O  
ATOM   4863  CG1 ILE A 302      -8.951 -14.919  -4.645  1.00 93.25           C  
ATOM   4864 HG12 ILE A 302      -8.154 -15.417  -5.197  1.00 93.25           H  
ATOM   4865 HG13 ILE A 302      -9.279 -14.045  -5.206  1.00 93.25           H  
ATOM   4866  CG2 ILE A 302      -9.398 -13.508  -2.596  1.00 93.25           C  
ATOM   4867 HG21 ILE A 302      -9.556 -12.612  -3.197  1.00 93.25           H  
ATOM   4868 HG22 ILE A 302      -9.005 -13.228  -1.618  1.00 93.25           H  
ATOM   4869 HG23 ILE A 302     -10.347 -14.019  -2.437  1.00 93.25           H  
ATOM   4870  CD1 ILE A 302     -10.137 -15.878  -4.571  1.00 93.25           C  
ATOM   4871 HD11 ILE A 302     -10.618 -15.916  -5.549  1.00 93.25           H  
ATOM   4872 HD12 ILE A 302      -9.776 -16.874  -4.314  1.00 93.25           H  
ATOM   4873 HD13 ILE A 302     -10.888 -15.542  -3.856  1.00 93.25           H  
ATOM   4874  N   SER A 303      -5.399 -15.199  -2.579  1.00 93.00           N  
ATOM   4875  H   SER A 303      -5.923 -15.093  -1.722  1.00 93.00           H  
ATOM   4876  CA  SER A 303      -4.326 -16.194  -2.584  1.00 93.00           C  
ATOM   4877  HA  SER A 303      -3.592 -15.920  -3.342  1.00 93.00           H  
ATOM   4878  C   SER A 303      -4.907 -17.576  -2.899  1.00 93.00           C  
ATOM   4879  CB  SER A 303      -3.625 -16.233  -1.220  1.00 93.00           C  
ATOM   4880  HB2 SER A 303      -3.488 -15.218  -0.846  1.00 93.00           H  
ATOM   4881  HB3 SER A 303      -4.222 -16.802  -0.506  1.00 93.00           H  
ATOM   4882  O   SER A 303      -6.044 -17.834  -2.486  1.00 93.00           O  
ATOM   4883  OG  SER A 303      -2.358 -16.820  -1.373  1.00 93.00           O  
ATOM   4884  HG  SER A 303      -2.158 -17.412  -0.644  1.00 93.00           H  
ATOM   4885  N   PRO A 304      -4.173 -18.476  -3.583  1.00 92.94           N  
ATOM   4886  CA  PRO A 304      -4.525 -19.893  -3.566  1.00 92.94           C  
ATOM   4887  HA  PRO A 304      -5.515 -20.046  -3.994  1.00 92.94           H  
ATOM   4888  C   PRO A 304      -4.509 -20.434  -2.130  1.00 92.94           C  
ATOM   4889  CB  PRO A 304      -3.471 -20.587  -4.433  1.00 92.94           C  
ATOM   4890  HB2 PRO A 304      -3.788 -20.575  -5.476  1.00 92.94           H  
ATOM   4891  HB3 PRO A 304      -3.271 -21.609  -4.109  1.00 92.94           H  
ATOM   4892  O   PRO A 304      -3.890 -19.846  -1.239  1.00 92.94           O  
ATOM   4893  CG  PRO A 304      -2.245 -19.696  -4.260  1.00 92.94           C  
ATOM   4894  HG2 PRO A 304      -1.750 -19.924  -3.316  1.00 92.94           H  
ATOM   4895  HG3 PRO A 304      -1.553 -19.807  -5.095  1.00 92.94           H  
ATOM   4896  CD  PRO A 304      -2.860 -18.299  -4.201  1.00 92.94           C  
ATOM   4897  HD2 PRO A 304      -2.203 -17.634  -3.639  1.00 92.94           H  
ATOM   4898  HD3 PRO A 304      -2.991 -17.916  -5.213  1.00 92.94           H  
ATOM   4899  N   VAL A 305      -5.157 -21.577  -1.915  1.00 94.00           N  
ATOM   4900  H   VAL A 305      -5.615 -22.034  -2.691  1.00 94.00           H  
ATOM   4901  CA  VAL A 305      -5.068 -22.306  -0.641  1.00 94.00           C  
ATOM   4902  HA  VAL A 305      -5.385 -21.642   0.162  1.00 94.00           H  
ATOM   4903  C   VAL A 305      -3.626 -22.713  -0.345  1.00 94.00           C  
ATOM   4904  CB  VAL A 305      -5.983 -23.543  -0.617  1.00 94.00           C  
ATOM   4905  HB  VAL A 305      -5.843 -24.053   0.336  1.00 94.00           H  
ATOM   4906  O   VAL A 305      -2.812 -22.851  -1.260  1.00 94.00           O  
ATOM   4907  CG1 VAL A 305      -7.454 -23.122  -0.713  1.00 94.00           C  
ATOM   4908 HG11 VAL A 305      -7.660 -22.653  -1.675  1.00 94.00           H  
ATOM   4909 HG12 VAL A 305      -8.090 -23.999  -0.594  1.00 94.00           H  
ATOM   4910 HG13 VAL A 305      -7.683 -22.419   0.088  1.00 94.00           H  
ATOM   4911  CG2 VAL A 305      -5.673 -24.549  -1.734  1.00 94.00           C  
ATOM   4912 HG21 VAL A 305      -6.329 -25.415  -1.636  1.00 94.00           H  
ATOM   4913 HG22 VAL A 305      -4.641 -24.891  -1.658  1.00 94.00           H  
ATOM   4914 HG23 VAL A 305      -5.831 -24.102  -2.715  1.00 94.00           H  
ATOM   4915  N   LEU A 306      -3.310 -22.939   0.929  1.00 93.50           N  
ATOM   4916  H   LEU A 306      -4.010 -22.753   1.633  1.00 93.50           H  
ATOM   4917  CA  LEU A 306      -1.943 -23.206   1.384  1.00 93.50           C  
ATOM   4918  HA  LEU A 306      -1.337 -22.322   1.189  1.00 93.50           H  
ATOM   4919  C   LEU A 306      -1.294 -24.379   0.648  1.00 93.50           C  
ATOM   4920  CB  LEU A 306      -2.001 -23.461   2.894  1.00 93.50           C  
ATOM   4921  HB2 LEU A 306      -2.503 -22.617   3.367  1.00 93.50           H  
ATOM   4922  HB3 LEU A 306      -2.605 -24.348   3.087  1.00 93.50           H  
ATOM   4923  O   LEU A 306      -0.180 -24.268   0.152  1.00 93.50           O  
ATOM   4924  CG  LEU A 306      -0.628 -23.649   3.553  1.00 93.50           C  
ATOM   4925  HG  LEU A 306      -0.162 -24.533   3.119  1.00 93.50           H  
ATOM   4926  CD1 LEU A 306       0.301 -22.449   3.356  1.00 93.50           C  
ATOM   4927 HD11 LEU A 306       1.209 -22.584   3.944  1.00 93.50           H  
ATOM   4928 HD12 LEU A 306       0.585 -22.352   2.308  1.00 93.50           H  
ATOM   4929 HD13 LEU A 306      -0.197 -21.537   3.686  1.00 93.50           H  
ATOM   4930  CD2 LEU A 306      -0.822 -23.882   5.051  1.00 93.50           C  
ATOM   4931 HD21 LEU A 306      -1.437 -24.767   5.213  1.00 93.50           H  
ATOM   4932 HD22 LEU A 306      -1.325 -23.023   5.494  1.00 93.50           H  
ATOM   4933 HD23 LEU A 306       0.140 -24.016   5.545  1.00 93.50           H  
ATOM   4934  N   LYS A 307      -2.043 -25.471   0.466  1.00 92.81           N  
ATOM   4935  H   LYS A 307      -2.960 -25.468   0.889  1.00 92.81           H  
ATOM   4936  CA  LYS A 307      -1.592 -26.661  -0.270  1.00 92.81           C  
ATOM   4937  HA  LYS A 307      -0.650 -26.998   0.162  1.00 92.81           H  
ATOM   4938  C   LYS A 307      -1.306 -26.416  -1.748  1.00 92.81           C
[truncated: 325,467 more chars]
