# Supplementary material for: Deep mining reveals the diversity of endogenous viral elements in vertebrate genomes
Source: Nat Microbiol. 2024 Oct 22;9(11):3013–24. doi: 10.1038/s41564-024-01825-4 (PMC11521997; doi:10.1038/s41564-024-01825-4)
Supplement: Supplementary file 5 — RdRp tree files (Fig. 2a), Astyanax mexicanus structural modelling files (Fig. 2b) and NP tree files (Fig. 2c). [file 41564_2024_1825_MOESM5_ESM.zip › Source_Data_Figure_2/Astyanax_mexicanus559_RNApol_24recycles_amber_9cab3/Astyanax_mexicanus559_RNApol_24recycles_amber_9cab3_unrelaxed_rank_001_alphafold2_ptm_model_2_seed_000.pdb]

MODEL     1                                                                     
ATOM      1  N   MET A   1      10.266   0.654 -33.594  1.00 82.12           N  
ATOM      2  CA  MET A   1       8.906   0.409 -33.125  1.00 82.12           C  
ATOM      3  C   MET A   1       8.297  -0.811 -33.812  1.00 82.12           C  
ATOM      4  CB  MET A   1       8.023   1.636 -33.344  1.00 82.12           C  
ATOM      5  O   MET A   1       7.746  -1.692 -33.125  1.00 82.12           O  
ATOM      6  CG  MET A   1       6.586   1.458 -32.875  1.00 82.12           C  
ATOM      7  SD  MET A   1       5.523   2.893 -33.312  1.00 82.12           S  
ATOM      8  CE  MET A   1       4.504   2.156 -34.625  1.00 82.12           C  
ATOM      9  N   HIS A   2       8.414  -0.858 -35.094  1.00 87.94           N  
ATOM     10  CA  HIS A   2       7.828  -1.955 -35.844  1.00 87.94           C  
ATOM     11  C   HIS A   2       8.469  -3.287 -35.500  1.00 87.94           C  
ATOM     12  CB  HIS A   2       7.973  -1.701 -37.375  1.00 87.94           C  
ATOM     13  O   HIS A   2       7.789  -4.312 -35.406  1.00 87.94           O  
ATOM     14  CG  HIS A   2       7.090  -0.610 -37.875  1.00 87.94           C  
ATOM     15  CD2 HIS A   2       7.375   0.650 -38.281  1.00 87.94           C  
ATOM     16  ND1 HIS A   2       5.727  -0.760 -38.000  1.00 87.94           N  
ATOM     17  CE1 HIS A   2       5.211   0.364 -38.469  1.00 87.94           C  
ATOM     18  NE2 HIS A   2       6.191   1.235 -38.656  1.00 87.94           N  
ATOM     19  N   PHE A   3       9.727  -3.164 -35.188  1.00 90.81           N  
ATOM     20  CA  PHE A   3      10.469  -4.363 -34.812  1.00 90.81           C  
ATOM     21  C   PHE A   3       9.930  -4.953 -33.531  1.00 90.81           C  
ATOM     22  CB  PHE A   3      11.961  -4.051 -34.688  1.00 90.81           C  
ATOM     23  O   PHE A   3       9.609  -6.141 -33.469  1.00 90.81           O  
ATOM     24  CG  PHE A   3      12.773  -5.195 -34.125  1.00 90.81           C  
ATOM     25  CD1 PHE A   3      13.266  -5.152 -32.812  1.00 90.81           C  
ATOM     26  CD2 PHE A   3      13.031  -6.316 -34.906  1.00 90.81           C  
ATOM     27  CE1 PHE A   3      14.016  -6.211 -32.312  1.00 90.81           C  
ATOM     28  CE2 PHE A   3      13.781  -7.375 -34.406  1.00 90.81           C  
ATOM     29  CZ  PHE A   3      14.273  -7.320 -33.094  1.00 90.81           C  
ATOM     30  N   TRP A   4       9.789  -4.180 -32.469  1.00 92.62           N  
ATOM     31  CA  TRP A   4       9.383  -4.668 -31.156  1.00 92.62           C  
ATOM     32  C   TRP A   4       7.902  -5.023 -31.141  1.00 92.62           C  
ATOM     33  CB  TRP A   4       9.688  -3.623 -30.078  1.00 92.62           C  
ATOM     34  O   TRP A   4       7.480  -5.914 -30.406  1.00 92.62           O  
ATOM     35  CG  TRP A   4      11.125  -3.580 -29.656  1.00 92.62           C  
ATOM     36  CD1 TRP A   4      12.023  -2.580 -29.906  1.00 92.62           C  
ATOM     37  CD2 TRP A   4      11.828  -4.586 -28.922  1.00 92.62           C  
ATOM     38  CE2 TRP A   4      13.156  -4.125 -28.766  1.00 92.62           C  
ATOM     39  CE3 TRP A   4      11.469  -5.828 -28.391  1.00 92.62           C  
ATOM     40  NE1 TRP A   4      13.250  -2.902 -29.359  1.00 92.62           N  
ATOM     41  CH2 TRP A   4      13.742  -6.086 -27.562  1.00 92.62           C  
ATOM     42  CZ2 TRP A   4      14.125  -4.871 -28.078  1.00 92.62           C  
ATOM     43  CZ3 TRP A   4      12.438  -6.566 -27.719  1.00 92.62           C  
ATOM     44  N   MET A   5       7.082  -4.395 -31.969  1.00 90.88           N  
ATOM     45  CA  MET A   5       5.691  -4.797 -32.125  1.00 90.88           C  
ATOM     46  C   MET A   5       5.594  -6.176 -32.781  1.00 90.88           C  
ATOM     47  CB  MET A   5       4.934  -3.773 -32.969  1.00 90.88           C  
ATOM     48  O   MET A   5       4.758  -6.992 -32.375  1.00 90.88           O  
ATOM     49  CG  MET A   5       4.641  -2.471 -32.250  1.00 90.88           C  
ATOM     50  SD  MET A   5       3.338  -1.480 -33.094  1.00 90.88           S  
ATOM     51  CE  MET A   5       4.332  -0.099 -33.719  1.00 90.88           C  
ATOM     52  N   TRP A   6       6.441  -6.336 -33.719  1.00 93.50           N  
ATOM     53  CA  TRP A   6       6.527  -7.633 -34.375  1.00 93.50           C  
ATOM     54  C   TRP A   6       6.938  -8.719 -33.406  1.00 93.50           C  
ATOM     55  CB  TRP A   6       7.516  -7.574 -35.562  1.00 93.50           C  
ATOM     56  O   TRP A   6       6.336  -9.797 -33.375  1.00 93.50           O  
ATOM     57  CG  TRP A   6       7.727  -8.891 -36.250  1.00 93.50           C  
ATOM     58  CD1 TRP A   6       6.926  -9.461 -37.188  1.00 93.50           C  
ATOM     59  CD2 TRP A   6       8.812  -9.805 -36.031  1.00 93.50           C  
ATOM     60  CE2 TRP A   6       8.602 -10.906 -36.875  1.00 93.50           C  
ATOM     61  CE3 TRP A   6       9.938  -9.789 -35.188  1.00 93.50           C  
ATOM     62  NE1 TRP A   6       7.445 -10.680 -37.562  1.00 93.50           N  
ATOM     63  CH2 TRP A   6      10.578 -11.961 -36.094  1.00 93.50           C  
ATOM     64  CZ2 TRP A   6       9.477 -11.992 -36.906  1.00 93.50           C  
ATOM     65  CZ3 TRP A   6      10.812 -10.875 -35.219  1.00 93.50           C  
ATOM     66  N   VAL A   7       7.930  -8.477 -32.594  1.00 93.94           N  
ATOM     67  CA  VAL A   7       8.422  -9.422 -31.594  1.00 93.94           C  
ATOM     68  C   VAL A   7       7.305  -9.750 -30.609  1.00 93.94           C  
ATOM     69  CB  VAL A   7       9.648  -8.867 -30.844  1.00 93.94           C  
ATOM     70  O   VAL A   7       7.055 -10.922 -30.312  1.00 93.94           O  
ATOM     71  CG1 VAL A   7      10.039  -9.789 -29.688  1.00 93.94           C  
ATOM     72  CG2 VAL A   7      10.828  -8.695 -31.797  1.00 93.94           C  
ATOM     73  N   ARG A   8       6.648  -8.727 -30.094  1.00 94.12           N  
ATOM     74  CA  ARG A   8       5.562  -8.883 -29.125  1.00 94.12           C  
ATOM     75  C   ARG A   8       4.438  -9.734 -29.703  1.00 94.12           C  
ATOM     76  CB  ARG A   8       5.020  -7.520 -28.703  1.00 94.12           C  
ATOM     77  O   ARG A   8       3.947 -10.656 -29.047  1.00 94.12           O  
ATOM     78  CG  ARG A   8       3.850  -7.594 -27.734  1.00 94.12           C  
ATOM     79  CD  ARG A   8       3.137  -6.254 -27.609  1.00 94.12           C  
ATOM     80  NE  ARG A   8       2.432  -5.898 -28.844  1.00 94.12           N  
ATOM     81  NH1 ARG A   8       1.897  -3.758 -28.156  1.00 94.12           N  
ATOM     82  NH2 ARG A   8       1.244  -4.504 -30.219  1.00 94.12           N  
ATOM     83  CZ  ARG A   8       1.860  -4.723 -29.062  1.00 94.12           C  
ATOM     84  N   ASP A   9       4.004  -9.500 -30.922  1.00 92.75           N  
ATOM     85  CA  ASP A   9       2.912 -10.211 -31.578  1.00 92.75           C  
ATOM     86  C   ASP A   9       3.250 -11.688 -31.766  1.00 92.75           C  
ATOM     87  CB  ASP A   9       2.594  -9.570 -32.938  1.00 92.75           C  
ATOM     88  O   ASP A   9       2.412 -12.555 -31.516  1.00 92.75           O  
ATOM     89  CG  ASP A   9       1.885  -8.234 -32.812  1.00 92.75           C  
ATOM     90  OD1 ASP A   9       1.391  -7.906 -31.703  1.00 92.75           O  
ATOM     91  OD2 ASP A   9       1.816  -7.500 -33.812  1.00 92.75           O  
ATOM     92  N   ASN A  10       4.453 -11.867 -32.219  1.00 92.81           N  
ATOM     93  CA  ASN A  10       4.879 -13.250 -32.438  1.00 92.81           C  
ATOM     94  C   ASN A  10       4.965 -14.008 -31.109  1.00 92.81           C  
ATOM     95  CB  ASN A  10       6.223 -13.297 -33.156  1.00 92.81           C  
ATOM     96  O   ASN A  10       4.602 -15.188 -31.047  1.00 92.81           O  
ATOM     97  CG  ASN A  10       6.082 -13.156 -34.656  1.00 92.81           C  
ATOM     98  ND2 ASN A  10       6.363 -11.961 -35.188  1.00 92.81           N  
ATOM     99  OD1 ASN A  10       5.723 -14.109 -35.344  1.00 92.81           O  
ATOM    100  N   GLN A  11       5.492 -13.328 -30.094  1.00 91.44           N  
ATOM    101  CA  GLN A  11       5.578 -13.961 -28.781  1.00 91.44           C  
ATOM    102  C   GLN A  11       4.191 -14.289 -28.234  1.00 91.44           C  
ATOM    103  CB  GLN A  11       6.328 -13.062 -27.797  1.00 91.44           C  
ATOM    104  O   GLN A  11       3.971 -15.367 -27.688  1.00 91.44           O  
ATOM    105  CG  GLN A  11       6.676 -13.742 -26.484  1.00 91.44           C  
ATOM    106  CD  GLN A  11       7.594 -12.898 -25.609  1.00 91.44           C  
ATOM    107  NE2 GLN A  11       8.570 -13.547 -24.984  1.00 91.44           N  
ATOM    108  OE1 GLN A  11       7.426 -11.680 -25.500  1.00 91.44           O  
ATOM    109  N   ARG A  12       3.154 -13.469 -28.391  1.00 89.56           N  
ATOM    110  CA  ARG A  12       1.780 -13.680 -27.953  1.00 89.56           C  
ATOM    111  C   ARG A  12       1.136 -14.836 -28.703  1.00 89.56           C  
ATOM    112  CB  ARG A  12       0.952 -12.406 -28.141  1.00 89.56           C  
ATOM    113  O   ARG A  12       0.417 -15.648 -28.109  1.00 89.56           O  
ATOM    114  CG  ARG A  12       1.202 -11.344 -27.078  1.00 89.56           C  
ATOM    115  CD  ARG A  12       0.229 -10.180 -27.188  1.00 89.56           C  
ATOM    116  NE  ARG A  12       0.405  -9.219 -26.109  1.00 89.56           N  
ATOM    117  NH1 ARG A  12      -1.090  -7.676 -26.969  1.00 89.56           N  
ATOM    118  NH2 ARG A  12       0.009  -7.246 -25.000  1.00 89.56           N  
ATOM    119  CZ  ARG A  12      -0.225  -8.047 -26.031  1.00 89.56           C  
ATOM    120  N   MET A  13       1.410 -14.805 -29.922  1.00 89.81           N  
ATOM    121  CA  MET A  13       0.893 -15.891 -30.750  1.00 89.81           C  
ATOM    122  C   MET A  13       1.418 -17.234 -30.281  1.00 89.81           C  
ATOM    123  CB  MET A  13       1.270 -15.672 -32.219  1.00 89.81           C  
ATOM    124  O   MET A  13       0.654 -18.203 -30.156  1.00 89.81           O  
ATOM    125  CG  MET A  13       0.678 -16.703 -33.156  1.00 89.81           C  
ATOM    126  SD  MET A  13       1.406 -16.625 -34.844  1.00 89.81           S  
ATOM    127  CE  MET A  13       3.150 -16.938 -34.469  1.00 89.81           C  
ATOM    128  N   LEU A  14       2.670 -17.312 -30.047  1.00 88.75           N  
ATOM    129  CA  LEU A  14       3.307 -18.547 -29.578  1.00 88.75           C  
ATOM    130  C   LEU A  14       2.789 -18.938 -28.203  1.00 88.75           C  
ATOM    131  CB  LEU A  14       4.828 -18.375 -29.547  1.00 88.75           C  
ATOM    132  O   LEU A  14       2.605 -20.125 -27.922  1.00 88.75           O  
ATOM    133  CG  LEU A  14       5.539 -18.312 -30.891  1.00 88.75           C  
ATOM    134  CD1 LEU A  14       7.000 -17.922 -30.703  1.00 88.75           C  
ATOM    135  CD2 LEU A  14       5.430 -19.641 -31.625  1.00 88.75           C  
ATOM    136  N   GLN A  15       2.537 -17.969 -27.328  1.00 86.06           N  
ATOM    137  CA  GLN A  15       2.004 -18.219 -26.000  1.00 86.06           C  
ATOM    138  C   GLN A  15       0.601 -18.828 -26.062  1.00 86.06           C  
ATOM    139  CB  GLN A  15       1.986 -16.938 -25.172  1.00 86.06           C  
ATOM    140  O   GLN A  15       0.261 -19.719 -25.297  1.00 86.06           O  
ATOM    141  CG  GLN A  15       3.365 -16.484 -24.719  1.00 86.06           C  
ATOM    142  CD  GLN A  15       3.336 -15.133 -24.016  1.00 86.06           C  
ATOM    143  NE2 GLN A  15       4.305 -14.906 -23.125  1.00 86.06           N  
ATOM    144  OE1 GLN A  15       2.451 -14.312 -24.266  1.00 86.06           O  
ATOM    145  N   LYS A  16      -0.193 -18.297 -27.000  1.00 84.19           N  
ATOM    146  CA  LYS A  16      -1.546 -18.797 -27.188  1.00 84.19           C  
ATOM    147  C   LYS A  16      -1.522 -20.266 -27.656  1.00 84.19           C  
ATOM    148  CB  LYS A  16      -2.301 -17.953 -28.203  1.00 84.19           C  
ATOM    149  O   LYS A  16      -2.320 -21.078 -27.188  1.00 84.19           O  
ATOM    150  CG  LYS A  16      -2.773 -16.609 -27.656  1.00 84.19           C  
ATOM    151  CD  LYS A  16      -3.562 -15.820 -28.703  1.00 84.19           C  
ATOM    152  CE  LYS A  16      -3.955 -14.445 -28.188  1.00 84.19           C  
ATOM    153  NZ  LYS A  16      -4.688 -13.656 -29.219  1.00 84.19           N  
ATOM    154  N   LYS A  17      -0.617 -20.484 -28.547  1.00 80.12           N  
ATOM    155  CA  LYS A  17      -0.456 -21.844 -29.062  1.00 80.12           C  
ATOM    156  C   LYS A  17       0.056 -22.781 -27.984  1.00 80.12           C  
ATOM    157  CB  LYS A  17       0.497 -21.844 -30.266  1.00 80.12           C  
ATOM    158  O   LYS A  17      -0.370 -23.938 -27.906  1.00 80.12           O  
ATOM    159  CG  LYS A  17      -0.110 -21.297 -31.531  1.00 80.12           C  
ATOM    160  CD  LYS A  17       0.851 -21.406 -32.719  1.00 80.12           C  
ATOM    161  CE  LYS A  17       0.270 -20.797 -33.969  1.00 80.12           C  
ATOM    162  NZ  LYS A  17       1.219 -20.891 -35.125  1.00 80.12           N  
ATOM    163  N   TYR A  18       0.942 -22.250 -27.234  1.00 74.88           N  
ATOM    164  CA  TYR A  18       1.540 -22.984 -26.109  1.00 74.88           C  
ATOM    165  C   TYR A  18       0.487 -23.359 -25.078  1.00 74.88           C  
ATOM    166  CB  TYR A  18       2.648 -22.156 -25.469  1.00 74.88           C  
ATOM    167  O   TYR A  18       0.493 -24.469 -24.547  1.00 74.88           O  
ATOM    168  CG  TYR A  18       3.385 -22.891 -24.359  1.00 74.88           C  
ATOM    169  CD1 TYR A  18       3.145 -22.594 -23.031  1.00 74.88           C  
ATOM    170  CD2 TYR A  18       4.324 -23.859 -24.672  1.00 74.88           C  
ATOM    171  CE1 TYR A  18       3.822 -23.266 -22.016  1.00 74.88           C  
ATOM    172  CE2 TYR A  18       5.008 -24.531 -23.656  1.00 74.88           C  
ATOM    173  OH  TYR A  18       5.426 -24.891 -21.344  1.00 74.88           O  
ATOM    174  CZ  TYR A  18       4.750 -24.234 -22.344  1.00 74.88           C  
ATOM    175  N   CYS A  19      -0.434 -22.500 -24.750  1.00 65.75           N  
ATOM    176  CA  CYS A  19      -1.517 -22.719 -23.797  1.00 65.75           C  
ATOM    177  C   CYS A  19      -2.498 -23.766 -24.328  1.00 65.75           C  
ATOM    178  CB  CYS A  19      -2.252 -21.422 -23.516  1.00 65.75           C  
ATOM    179  O   CYS A  19      -3.045 -24.547 -23.547  1.00 65.75           O  
ATOM    180  SG  CYS A  19      -1.349 -20.297 -22.422  1.00 65.75           S  
ATOM    181  N   SER A  20      -2.584 -23.922 -25.641  1.00 59.81           N  
ATOM    182  CA  SER A  20      -3.475 -24.859 -26.312  1.00 59.81           C  
ATOM    183  C   SER A  20      -2.824 -26.234 -26.469  1.00 59.81           C  
ATOM    184  CB  SER A  20      -3.877 -24.328 -27.688  1.00 59.81           C  
ATOM    185  O   SER A  20      -3.508 -27.266 -26.422  1.00 59.81           O  
ATOM    186  OG  SER A  20      -2.738 -24.172 -28.516  1.00 59.81           O  
ATOM    187  N   TYR A  21      -1.438 -26.438 -26.453  1.00 52.44           N  
ATOM    188  CA  TYR A  21      -0.599 -27.609 -26.734  1.00 52.44           C  
ATOM    189  C   TYR A  21      -0.239 -28.344 -25.453  1.00 52.44           C  
ATOM    190  CB  TYR A  21       0.677 -27.172 -27.469  1.00 52.44           C  
ATOM    191  O   TYR A  21       0.385 -29.406 -25.500  1.00 52.44           O  
ATOM    192  CG  TYR A  21       0.515 -27.078 -28.969  1.00 52.44           C  
ATOM    193  CD1 TYR A  21       0.511 -28.234 -29.766  1.00 52.44           C  
ATOM    194  CD2 TYR A  21       0.365 -25.844 -29.594  1.00 52.44           C  
ATOM    195  CE1 TYR A  21       0.364 -28.141 -31.141  1.00 52.44           C  
ATOM    196  CE2 TYR A  21       0.217 -25.750 -30.969  1.00 52.44           C  
ATOM    197  OH  TYR A  21       0.071 -26.812 -33.094  1.00 52.44           O  
ATOM    198  CZ  TYR A  21       0.217 -26.906 -31.734  1.00 52.44           C  
ATOM    199  N   LEU A  22      -0.500 -27.859 -24.312  1.00 52.94           N  
ATOM    200  CA  LEU A  22      -0.336 -28.688 -23.109  1.00 52.94           C  
ATOM    201  C   LEU A  22      -1.207 -29.938 -23.172  1.00 52.94           C  
ATOM    202  CB  LEU A  22      -0.684 -27.875 -21.859  1.00 52.94           C  
ATOM    203  O   LEU A  22      -1.085 -30.828 -22.344  1.00 52.94           O  
ATOM    204  CG  LEU A  22       0.392 -26.906 -21.359  1.00 52.94           C  
ATOM    205  CD1 LEU A  22      -0.240 -25.781 -20.531  1.00 52.94           C  
ATOM    206  CD2 LEU A  22       1.436 -27.656 -20.531  1.00 52.94           C  
ATOM    207  N   GLN A  23      -1.781 -30.438 -24.469  1.00 44.91           N  
ATOM    208  CA  GLN A  23      -2.596 -31.609 -24.719  1.00 44.91           C  
ATOM    209  C   GLN A  23      -2.047 -32.406 -25.891  1.00 44.91           C  
ATOM    210  CB  GLN A  23      -4.051 -31.219 -24.984  1.00 44.91           C  
ATOM    211  O   GLN A  23      -2.441 -33.562 -26.094  1.00 44.91           O  
ATOM    212  CG  GLN A  23      -4.781 -30.703 -23.750  1.00 44.91           C  
ATOM    213  CD  GLN A  23      -6.266 -30.500 -24.000  1.00 44.91           C  
ATOM    214  NE2 GLN A  23      -6.977 -30.047 -22.969  1.00 44.91           N  
ATOM    215  OE1 GLN A  23      -6.770 -30.750 -25.094  1.00 44.91           O  
ATOM    216  N   GLY A  24      -0.685 -32.250 -26.422  1.00 43.72           N  
ATOM    217  CA  GLY A  24      -0.185 -33.125 -27.500  1.00 43.72           C  
ATOM    218  C   GLY A  24       1.320 -33.031 -27.672  1.00 43.72           C  
ATOM    219  O   GLY A  24       2.000 -32.344 -26.906  1.00 43.72           O  
ATOM    220  N   PRO A  25       2.068 -34.031 -28.531  1.00 38.72           N  
ATOM    221  CA  PRO A  25       3.523 -34.156 -28.625  1.00 38.72           C  
ATOM    222  C   PRO A  25       4.203 -32.906 -29.203  1.00 38.72           C  
ATOM    223  CB  PRO A  25       3.707 -35.375 -29.547  1.00 38.72           C  
ATOM    224  O   PRO A  25       3.615 -32.219 -30.031  1.00 38.72           O  
ATOM    225  CG  PRO A  25       2.391 -35.531 -30.234  1.00 38.72           C  
ATOM    226  CD  PRO A  25       1.433 -34.531 -29.672  1.00 38.72           C  
ATOM    227  N   SER A  26       5.152 -32.156 -28.453  1.00 48.22           N  
ATOM    228  CA  SER A  26       6.203 -31.172 -28.297  1.00 48.22           C  
ATOM    229  C   SER A  26       6.875 -30.875 -29.641  1.00 48.22           C  
ATOM    230  CB  SER A  26       7.250 -31.641 -27.297  1.00 48.22           C  
ATOM    231  O   SER A  26       7.629 -31.703 -30.156  1.00 48.22           O  
ATOM    232  OG  SER A  26       6.648 -31.906 -26.031  1.00 48.22           O  
ATOM    233  N   SER A  27       6.211 -30.141 -30.594  1.00 51.12           N  
ATOM    234  CA  SER A  27       6.996 -29.469 -31.609  1.00 51.12           C  
ATOM    235  C   SER A  27       7.492 -28.109 -31.125  1.00 51.12           C  
ATOM    236  CB  SER A  27       6.176 -29.297 -32.906  1.00 51.12           C  
ATOM    237  O   SER A  27       6.809 -27.438 -30.359  1.00 51.12           O  
ATOM    238  OG  SER A  27       4.793 -29.203 -32.594  1.00 51.12           O  
ATOM    239  N   SER A  28       8.852 -27.891 -30.828  1.00 55.00           N  
ATOM    240  CA  SER A  28       9.523 -26.625 -30.547  1.00 55.00           C  
ATOM    241  C   SER A  28       8.969 -25.516 -31.422  1.00 55.00           C  
ATOM    242  CB  SER A  28      11.031 -26.766 -30.781  1.00 55.00           C  
ATOM    243  O   SER A  28       8.859 -25.656 -32.625  1.00 55.00           O  
ATOM    244  OG  SER A  28      11.320 -26.922 -32.156  1.00 55.00           O  
ATOM    245  N   CYS A  29       7.965 -24.719 -30.844  1.00 71.69           N  
ATOM    246  CA  CYS A  29       7.363 -23.594 -31.531  1.00 71.69           C  
ATOM    247  C   CYS A  29       8.172 -22.312 -31.281  1.00 71.69           C  
ATOM    248  CB  CYS A  29       5.922 -23.375 -31.062  1.00 71.69           C  
ATOM    249  O   CYS A  29       8.234 -21.828 -30.156  1.00 71.69           O  
ATOM    250  SG  CYS A  29       4.996 -22.203 -32.062  1.00 71.69           S  
ATOM    251  N   HIS A  30       9.250 -22.109 -32.062  1.00 84.31           N  
ATOM    252  CA  HIS A  30       9.945 -20.828 -31.953  1.00 84.31           C  
ATOM    253  C   HIS A  30       9.984 -20.109 -33.281  1.00 84.31           C  
ATOM    254  CB  HIS A  30      11.359 -21.031 -31.422  1.00 84.31           C  
ATOM    255  O   HIS A  30       9.727 -20.719 -34.344  1.00 84.31           O  
ATOM    256  CG  HIS A  30      12.258 -21.766 -32.375  1.00 84.31           C  
ATOM    257  CD2 HIS A  30      13.203 -21.328 -33.219  1.00 84.31           C  
ATOM    258  ND1 HIS A  30      12.227 -23.141 -32.500  1.00 84.31           N  
ATOM    259  CE1 HIS A  30      13.117 -23.516 -33.406  1.00 84.31           C  
ATOM    260  NE2 HIS A  30      13.727 -22.422 -33.875  1.00 84.31           N  
ATOM    261  N   VAL A  31      10.055 -18.812 -33.188  1.00 89.81           N  
ATOM    262  CA  VAL A  31      10.258 -17.969 -34.375  1.00 89.81           C  
ATOM    263  C   VAL A  31      11.695 -17.453 -34.406  1.00 89.81           C  
ATOM    264  CB  VAL A  31       9.273 -16.781 -34.375  1.00 89.81           C  
ATOM    265  O   VAL A  31      12.203 -16.938 -33.406  1.00 89.81           O  
ATOM    266  CG1 VAL A  31       9.547 -15.859 -35.562  1.00 89.81           C  
ATOM    267  CG2 VAL A  31       7.828 -17.281 -34.406  1.00 89.81           C  
ATOM    268  N   TYR A  32      12.328 -17.703 -35.531  1.00 92.06           N  
ATOM    269  CA  TYR A  32      13.703 -17.250 -35.719  1.00 92.06           C  
ATOM    270  C   TYR A  32      13.781 -16.250 -36.875  1.00 92.06           C  
ATOM    271  CB  TYR A  32      14.625 -18.438 -36.031  1.00 92.06           C  
ATOM    272  O   TYR A  32      13.172 -16.438 -37.938  1.00 92.06           O  
ATOM    273  CG  TYR A  32      16.016 -18.031 -36.438  1.00 92.06           C  
ATOM    274  CD1 TYR A  32      16.422 -18.125 -37.781  1.00 92.06           C  
ATOM    275  CD2 TYR A  32      16.938 -17.562 -35.500  1.00 92.06           C  
ATOM    276  CE1 TYR A  32      17.703 -17.766 -38.156  1.00 92.06           C  
ATOM    277  CE2 TYR A  32      18.219 -17.188 -35.875  1.00 92.06           C  
ATOM    278  OH  TYR A  32      19.875 -16.938 -37.594  1.00 92.06           O  
ATOM    279  CZ  TYR A  32      18.594 -17.297 -37.219  1.00 92.06           C  
ATOM    280  N   HIS A  33      14.445 -15.164 -36.500  1.00 91.62           N  
ATOM    281  CA  HIS A  33      14.680 -14.164 -37.562  1.00 91.62           C  
ATOM    282  C   HIS A  33      16.125 -13.688 -37.531  1.00 91.62           C  
ATOM    283  CB  HIS A  33      13.734 -12.977 -37.375  1.00 91.62           C  
ATOM    284  O   HIS A  33      16.703 -13.477 -36.469  1.00 91.62           O  
ATOM    285  CG  HIS A  33      13.828 -11.969 -38.469  1.00 91.62           C  
ATOM    286  CD2 HIS A  33      14.430 -10.750 -38.500  1.00 91.62           C  
ATOM    287  ND1 HIS A  33      13.250 -12.156 -39.719  1.00 91.62           N  
ATOM    288  CE1 HIS A  33      13.500 -11.094 -40.469  1.00 91.62           C  
ATOM    289  NE2 HIS A  33      14.211 -10.234 -39.750  1.00 91.62           N  
ATOM    290  N   GLN A  34      16.672 -13.531 -38.750  1.00 90.75           N  
ATOM    291  CA  GLN A  34      18.031 -13.031 -38.906  1.00 90.75           C  
ATOM    292  C   GLN A  34      18.094 -11.875 -39.906  1.00 90.75           C  
ATOM    293  CB  GLN A  34      18.984 -14.148 -39.344  1.00 90.75           C  
ATOM    294  O   GLN A  34      17.516 -11.953 -41.000  1.00 90.75           O  
ATOM    295  CG  GLN A  34      20.422 -13.711 -39.500  1.00 90.75           C  
ATOM    296  CD  GLN A  34      21.344 -14.836 -39.969  1.00 90.75           C  
ATOM    297  NE2 GLN A  34      22.531 -14.484 -40.438  1.00 90.75           N  
ATOM    298  OE1 GLN A  34      20.969 -16.016 -39.906  1.00 90.75           O  
ATOM    299  N   SER A  35      18.578 -10.727 -39.375  1.00 86.06           N  
ATOM    300  CA  SER A  35      18.844  -9.570 -40.219  1.00 86.06           C  
ATOM    301  C   SER A  35      20.219  -8.992 -39.969  1.00 86.06           C  
ATOM    302  CB  SER A  35      17.781  -8.492 -40.000  1.00 86.06           C  
ATOM    303  O   SER A  35      20.453  -8.383 -38.906  1.00 86.06           O  
ATOM    304  OG  SER A  35      17.984  -7.391 -40.875  1.00 86.06           O  
ATOM    305  N   GLY A  36      21.219  -9.195 -40.938  1.00 87.00           N  
ATOM    306  CA  GLY A  36      22.594  -8.766 -40.719  1.00 87.00           C  
ATOM    307  C   GLY A  36      23.234  -9.430 -39.531  1.00 87.00           C  
ATOM    308  O   GLY A  36      23.312 -10.664 -39.469  1.00 87.00           O  
ATOM    309  N   THR A  37      23.656  -8.617 -38.500  1.00 87.56           N  
ATOM    310  CA  THR A  37      24.312  -9.102 -37.281  1.00 87.56           C  
ATOM    311  C   THR A  37      23.297  -9.398 -36.188  1.00 87.56           C  
ATOM    312  CB  THR A  37      25.344  -8.086 -36.781  1.00 87.56           C  
ATOM    313  O   THR A  37      23.656  -9.914 -35.125  1.00 87.56           O  
ATOM    314  CG2 THR A  37      26.484  -7.891 -37.781  1.00 87.56           C  
ATOM    315  OG1 THR A  37      24.703  -6.824 -36.562  1.00 87.56           O  
ATOM    316  N   LEU A  38      22.047  -9.141 -36.469  1.00 89.19           N  
ATOM    317  CA  LEU A  38      20.984  -9.336 -35.500  1.00 89.19           C  
ATOM    318  C   LEU A  38      20.328 -10.703 -35.656  1.00 89.19           C  
ATOM    319  CB  LEU A  38      19.922  -8.234 -35.625  1.00 89.19           C  
ATOM    320  O   LEU A  38      19.891 -11.055 -36.750  1.00 89.19           O  
ATOM    321  CG  LEU A  38      18.672  -8.391 -34.750  1.00 89.19           C  
ATOM    322  CD1 LEU A  38      19.016  -8.133 -33.281  1.00 89.19           C  
ATOM    323  CD2 LEU A  38      17.578  -7.453 -35.219  1.00 89.19           C  
ATOM    324  N   ARG A  39      20.438 -11.500 -34.625  1.00 93.56           N  
ATOM    325  CA  ARG A  39      19.734 -12.773 -34.562  1.00 93.56           C  
ATOM    326  C   ARG A  39      18.766 -12.797 -33.375  1.00 93.56           C  
ATOM    327  CB  ARG A  39      20.719 -13.938 -34.438  1.00 93.56           C  
ATOM    328  O   ARG A  39      19.156 -12.477 -32.250  1.00 93.56           O  
ATOM    329  CG  ARG A  39      21.641 -14.070 -35.656  1.00 93.56           C  
ATOM    330  CD  ARG A  39      22.672 -15.172 -35.438  1.00 93.56           C  
ATOM    331  NE  ARG A  39      23.703 -15.148 -36.469  1.00 93.56           N  
ATOM    332  NH1 ARG A  39      25.469 -15.500 -35.031  1.00 93.56           N  
ATOM    333  NH2 ARG A  39      25.844 -15.266 -37.281  1.00 93.56           N  
ATOM    334  CZ  ARG A  39      25.000 -15.305 -36.250  1.00 93.56           C  
ATOM    335  N   ILE A  40      17.453 -13.250 -33.719  1.00 94.38           N  
ATOM    336  CA  ILE A  40      16.469 -13.242 -32.625  1.00 94.38           C  
ATOM    337  C   ILE A  40      15.688 -14.555 -32.625  1.00 94.38           C  
ATOM    338  CB  ILE A  40      15.508 -12.039 -32.719  1.00 94.38           C  
ATOM    339  O   ILE A  40      15.305 -15.055 -33.688  1.00 94.38           O  
ATOM    340  CG1 ILE A  40      14.602 -11.969 -31.500  1.00 94.38           C  
ATOM    341  CG2 ILE A  40      14.680 -12.125 -34.031  1.00 94.38           C  
ATOM    342  CD1 ILE A  40      13.828 -10.664 -31.375  1.00 94.38           C  
ATOM    343  N   TRP A  41      15.625 -15.117 -31.484  1.00 94.56           N  
ATOM    344  CA  TRP A  41      14.805 -16.297 -31.234  1.00 94.56           C  
ATOM    345  C   TRP A  41      13.641 -15.961 -30.297  1.00 94.56           C  
ATOM    346  CB  TRP A  41      15.648 -17.422 -30.625  1.00 94.56           C  
ATOM    347  O   TRP A  41      13.844 -15.531 -29.172  1.00 94.56           O  
ATOM    348  CG  TRP A  41      16.688 -17.969 -31.547  1.00 94.56           C  
ATOM    349  CD1 TRP A  41      16.594 -19.094 -32.312  1.00 94.56           C  
ATOM    350  CD2 TRP A  41      17.984 -17.422 -31.797  1.00 94.56           C  
ATOM    351  CE2 TRP A  41      18.625 -18.281 -32.750  1.00 94.56           C  
ATOM    352  CE3 TRP A  41      18.672 -16.312 -31.312  1.00 94.56           C  
ATOM    353  NE1 TRP A  41      17.750 -19.281 -33.031  1.00 94.56           N  
ATOM    354  CH2 TRP A  41      20.562 -16.922 -32.719  1.00 94.56           C  
ATOM    355  CZ2 TRP A  41      19.922 -18.031 -33.219  1.00 94.56           C  
ATOM    356  CZ3 TRP A  41      19.969 -16.062 -31.781  1.00 94.56           C  
ATOM    357  N   ILE A  42      12.445 -16.203 -30.844  1.00 93.56           N  
ATOM    358  CA  ILE A  42      11.266 -15.906 -30.031  1.00 93.56           C  
ATOM    359  C   ILE A  42      10.578 -17.203 -29.641  1.00 93.56           C  
ATOM    360  CB  ILE A  42      10.289 -14.984 -30.797  1.00 93.56           C  
ATOM    361  O   ILE A  42      10.164 -17.984 -30.500  1.00 93.56           O  
ATOM    362  CG1 ILE A  42      11.008 -13.719 -31.281  1.00 93.56           C  
ATOM    363  CG2 ILE A  42       9.094 -14.617 -29.906  1.00 93.56           C  
ATOM    364  CD1 ILE A  42      10.180 -12.867 -32.250  1.00 93.56           C  
ATOM    365  N   THR A  43      10.516 -17.359 -28.359  1.00 89.56           N  
ATOM    366  CA  THR A  43       9.773 -18.484 -27.812  1.00 89.56           C  
ATOM    367  C   THR A  43       8.617 -18.000 -26.938  1.00 89.56           C  
ATOM    368  CB  THR A  43      10.688 -19.406 -26.984  1.00 89.56           C  
ATOM    369  O   THR A  43       8.477 -16.797 -26.703  1.00 89.56           O  
ATOM    370  CG2 THR A  43      11.961 -19.734 -27.750  1.00 89.56           C  
ATOM    371  OG1 THR A  43      11.039 -18.750 -25.750  1.00 89.56           O  
ATOM    372  N   PRO A  44       7.738 -18.969 -26.484  1.00 85.56           N  
ATOM    373  CA  PRO A  44       6.652 -18.531 -25.594  1.00 85.56           C  
ATOM    374  C   PRO A  44       7.152 -18.062 -24.234  1.00 85.56           C  
ATOM    375  CB  PRO A  44       5.793 -19.797 -25.453  1.00 85.56           C  
ATOM    376  O   PRO A  44       6.492 -17.250 -23.578  1.00 85.56           O  
ATOM    377  CG  PRO A  44       6.129 -20.625 -26.656  1.00 85.56           C  
ATOM    378  CD  PRO A  44       7.547 -20.328 -27.062  1.00 85.56           C  
ATOM    379  N   ILE A  45       8.312 -18.438 -23.891  1.00 83.00           N  
ATOM    380  CA  ILE A  45       8.766 -18.219 -22.516  1.00 83.00           C  
ATOM    381  C   ILE A  45       9.906 -17.203 -22.500  1.00 83.00           C  
ATOM    382  CB  ILE A  45       9.219 -19.531 -21.859  1.00 83.00           C  
ATOM    383  O   ILE A  45      10.016 -16.391 -21.578  1.00 83.00           O  
ATOM    384  CG1 ILE A  45       8.094 -20.578 -21.938  1.00 83.00           C  
ATOM    385  CG2 ILE A  45       9.648 -19.297 -20.406  1.00 83.00           C  
ATOM    386  CD1 ILE A  45       8.523 -21.984 -21.516  1.00 83.00           C  
ATOM    387  N   ILE A  46      10.750 -17.219 -23.500  1.00 88.94           N  
ATOM    388  CA  ILE A  46      11.891 -16.297 -23.516  1.00 88.94           C  
ATOM    389  C   ILE A  46      12.148 -15.828 -24.938  1.00 88.94           C  
ATOM    390  CB  ILE A  46      13.156 -16.969 -22.938  1.00 88.94           C  
ATOM    391  O   ILE A  46      11.781 -16.500 -25.906  1.00 88.94           O  
ATOM    392  CG1 ILE A  46      13.516 -18.219 -23.734  1.00 88.94           C  
ATOM    393  CG2 ILE A  46      12.961 -17.297 -21.453  1.00 88.94           C  
ATOM    394  CD1 ILE A  46      14.906 -18.766 -23.438  1.00 88.94           C  
ATOM    395  N   THR A  47      12.742 -14.656 -25.016  1.00 92.56           N  
ATOM    396  CA  THR A  47      13.242 -14.109 -26.266  1.00 92.56           C  
ATOM    397  C   THR A  47      14.750 -13.891 -26.203  1.00 92.56           C  
ATOM    398  CB  THR A  47      12.539 -12.781 -26.625  1.00 92.56           C  
ATOM    399  O   THR A  47      15.250 -13.250 -25.281  1.00 92.56           O  
ATOM    400  CG2 THR A  47      13.070 -12.203 -27.922  1.00 92.56           C  
ATOM    401  OG1 THR A  47      11.133 -13.008 -26.750  1.00 92.56           O  
ATOM    402  N   LEU A  48      15.422 -14.477 -27.203  1.00 94.06           N  
ATOM    403  CA  LEU A  48      16.875 -14.336 -27.266  1.00 94.06           C  
ATOM    404  C   LEU A  48      17.266 -13.383 -28.391  1.00 94.06           C  
ATOM    405  CB  LEU A  48      17.531 -15.703 -27.484  1.00 94.06           C  
ATOM    406  O   LEU A  48      16.797 -13.508 -29.516  1.00 94.06           O  
ATOM    407  CG  LEU A  48      17.281 -16.750 -26.406  1.00 94.06           C  
ATOM    408  CD1 LEU A  48      17.812 -18.109 -26.844  1.00 94.06           C  
ATOM    409  CD2 LEU A  48      17.922 -16.328 -25.078  1.00 94.06           C  
ATOM    410  N   LEU A  49      18.062 -12.398 -27.984  1.00 94.19           N  
ATOM    411  CA  LEU A  49      18.547 -11.406 -28.938  1.00 94.19           C  
ATOM    412  C   LEU A  49      20.062 -11.414 -29.016  1.00 94.19           C  
ATOM    413  CB  LEU A  49      18.047 -10.016 -28.578  1.00 94.19           C  
ATOM    414  O   LEU A  49      20.734 -11.188 -28.000  1.00 94.19           O  
ATOM    415  CG  LEU A  49      18.391  -8.883 -29.547  1.00 94.19           C  
ATOM    416  CD1 LEU A  49      17.562  -9.016 -30.828  1.00 94.19           C  
ATOM    417  CD2 LEU A  49      18.156  -7.527 -28.891  1.00 94.19           C  
ATOM    418  N   ALA A  50      20.547 -11.750 -30.172  1.00 93.19           N  
ATOM    419  CA  ALA A  50      21.984 -11.734 -30.391  1.00 93.19           C  
ATOM    420  C   ALA A  50      22.391 -10.609 -31.328  1.00 93.19           C  
ATOM    421  CB  ALA A  50      22.469 -13.086 -30.938  1.00 93.19           C  
ATOM    422  O   ALA A  50      21.984 -10.586 -32.500  1.00 93.19           O  
ATOM    423  N   ILE A  51      23.156  -9.617 -30.766  1.00 91.44           N  
ATOM    424  CA  ILE A  51      23.641  -8.500 -31.562  1.00 91.44           C  
ATOM    425  C   ILE A  51      25.141  -8.320 -31.344  1.00 91.44           C  
ATOM    426  CB  ILE A  51      22.891  -7.195 -31.234  1.00 91.44           C  
ATOM    427  O   ILE A  51      25.594  -8.188 -30.188  1.00 91.44           O  
ATOM    428  CG1 ILE A  51      21.391  -7.352 -31.531  1.00 91.44           C  
ATOM    429  CG2 ILE A  51      23.484  -6.016 -32.000  1.00 91.44           C  
ATOM    430  CD1 ILE A  51      20.547  -6.188 -31.047  1.00 91.44           C  
ATOM    431  N   ASP A  52      26.016  -8.258 -32.344  1.00 83.62           N  
ATOM    432  CA  ASP A  52      27.438  -7.938 -32.312  1.00 83.62           C  
ATOM    433  C   ASP A  52      28.156  -8.750 -31.219  1.00 83.62           C  
ATOM    434  CB  ASP A  52      27.641  -6.441 -32.062  1.00 83.62           C  
ATOM    435  O   ASP A  52      28.891  -8.195 -30.406  1.00 83.62           O  
ATOM    436  CG  ASP A  52      27.156  -5.578 -33.188  1.00 83.62           C  
ATOM    437  OD1 ASP A  52      27.203  -6.023 -34.375  1.00 83.62           O  
ATOM    438  OD2 ASP A  52      26.719  -4.434 -32.938  1.00 83.62           O  
ATOM    439  N   ASN A  53      27.875 -10.078 -31.000  1.00 81.62           N  
ATOM    440  CA  ASN A  53      28.500 -11.047 -30.125  1.00 81.62           C  
ATOM    441  C   ASN A  53      27.984 -10.945 -28.703  1.00 81.62           C  
ATOM    442  CB  ASN A  53      30.031 -10.875 -30.141  1.00 81.62           C  
ATOM    443  O   ASN A  53      28.656 -11.359 -27.750  1.00 81.62           O  
ATOM    444  CG  ASN A  53      30.656 -11.375 -31.422  1.00 81.62           C  
ATOM    445  ND2 ASN A  53      31.891 -10.953 -31.688  1.00 81.62           N  
ATOM    446  OD1 ASN A  53      30.047 -12.133 -32.188  1.00 81.62           O  
ATOM    447  N   HIS A  54      26.922 -10.219 -28.562  1.00 88.19           N  
ATOM    448  CA  HIS A  54      26.234 -10.156 -27.281  1.00 88.19           C  
ATOM    449  C   HIS A  54      24.891 -10.875 -27.344  1.00 88.19           C  
ATOM    450  CB  HIS A  54      26.047  -8.703 -26.844  1.00 88.19           C  
ATOM    451  O   HIS A  54      24.125 -10.688 -28.281  1.00 88.19           O  
ATOM    452  CG  HIS A  54      27.328  -7.992 -26.531  1.00 88.19           C  
ATOM    453  CD2 HIS A  54      28.062  -7.121 -27.250  1.00 88.19           C  
ATOM    454  ND1 HIS A  54      27.984  -8.156 -25.328  1.00 88.19           N  
ATOM    455  CE1 HIS A  54      29.078  -7.410 -25.328  1.00 88.19           C  
ATOM    456  NE2 HIS A  54      29.141  -6.770 -26.484  1.00 88.19           N  
ATOM    457  N   LEU A  55      24.750 -11.781 -26.453  1.00 92.19           N  
ATOM    458  CA  LEU A  55      23.484 -12.500 -26.344  1.00 92.19           C  
ATOM    459  C   LEU A  55      22.656 -11.984 -25.172  1.00 92.19           C  
ATOM    460  CB  LEU A  55      23.734 -14.000 -26.203  1.00 92.19           C  
ATOM    461  O   LEU A  55      23.141 -11.961 -24.031  1.00 92.19           O  
ATOM    462  CG  LEU A  55      22.484 -14.891 -26.125  1.00 92.19           C  
ATOM    463  CD1 LEU A  55      21.766 -14.891 -27.469  1.00 92.19           C  
ATOM    464  CD2 LEU A  55      22.859 -16.312 -25.719  1.00 92.19           C  
ATOM    465  N   THR A  56      21.469 -11.430 -25.484  1.00 91.44           N  
ATOM    466  CA  THR A  56      20.562 -10.914 -24.469  1.00 91.44           C  
ATOM    467  C   THR A  56      19.312 -11.781 -24.359  1.00 91.44           C  
ATOM    468  CB  THR A  56      20.156  -9.461 -24.766  1.00 91.44           C  
ATOM    469  O   THR A  56      18.703 -12.141 -25.375  1.00 91.44           O  
ATOM    470  CG2 THR A  56      19.266  -8.883 -23.656  1.00 91.44           C  
ATOM    471  OG1 THR A  56      21.328  -8.656 -24.891  1.00 91.44           O  
ATOM    472  N   THR A  57      19.000 -12.094 -23.172  1.00 90.50           N  
ATOM    473  CA  THR A  57      17.797 -12.859 -22.906  1.00 90.50           C  
ATOM    474  C   THR A  57      16.703 -11.977 -22.312  1.00 90.50           C  
ATOM    475  CB  THR A  57      18.078 -14.047 -21.969  1.00 90.50           C  
ATOM    476  O   THR A  57      16.953 -11.258 -21.328  1.00 90.50           O  
ATOM    477  CG2 THR A  57      19.031 -15.047 -22.609  1.00 90.50           C  
ATOM    478  OG1 THR A  57      18.672 -13.547 -20.750  1.00 90.50           O  
ATOM    479  N   LEU A  58      15.508 -12.102 -22.953  1.00 90.06           N  
ATOM    480  CA  LEU A  58      14.406 -11.258 -22.484  1.00 90.06           C  
ATOM    481  C   LEU A  58      13.219 -12.109 -22.062  1.00 90.06           C  
ATOM    482  CB  LEU A  58      13.992 -10.281 -23.594  1.00 90.06           C  
ATOM    483  O   LEU A  58      12.812 -13.023 -22.797  1.00 90.06           O  
ATOM    484  CG  LEU A  58      15.086  -9.375 -24.141  1.00 90.06           C  
ATOM    485  CD1 LEU A  58      14.586  -8.617 -25.359  1.00 90.06           C  
ATOM    486  CD2 LEU A  58      15.570  -8.398 -23.062  1.00 90.06           C  
ATOM    487  N   SER A  59      12.672 -11.766 -20.875  1.00 85.81           N  
ATOM    488  CA  SER A  59      11.398 -12.352 -20.484  1.00 85.81           C  
ATOM    489  C   SER A  59      10.234 -11.727 -21.250  1.00 85.81           C  
ATOM    490  CB  SER A  59      11.180 -12.188 -18.984  1.00 85.81           C  
ATOM    491  O   SER A  59      10.375 -10.641 -21.828  1.00 85.81           O  
ATOM    492  OG  SER A  59      10.883 -10.844 -18.656  1.00 85.81           O  
ATOM    493  N   PRO A  60       9.117 -12.414 -21.281  1.00 86.12           N  
ATOM    494  CA  PRO A  60       7.938 -11.812 -21.922  1.00 86.12           C  
ATOM    495  C   PRO A  60       7.590 -10.445 -21.344  1.00 86.12           C  
ATOM    496  CB  PRO A  60       6.824 -12.828 -21.625  1.00 86.12           C  
ATOM    497  O   PRO A  60       7.188  -9.547 -22.094  1.00 86.12           O  
ATOM    498  CG  PRO A  60       7.523 -14.148 -21.547  1.00 86.12           C  
ATOM    499  CD  PRO A  60       8.852 -13.945 -20.875  1.00 86.12           C  
ATOM    500  N   GLU A  61       7.727 -10.297 -20.125  1.00 84.12           N  
ATOM    501  CA  GLU A  61       7.461  -9.016 -19.500  1.00 84.12           C  
ATOM    502  C   GLU A  61       8.406  -7.934 -20.016  1.00 84.12           C  
ATOM    503  CB  GLU A  61       7.574  -9.133 -17.969  1.00 84.12           C  
ATOM    504  O   GLU A  61       7.992  -6.797 -20.250  1.00 84.12           O  
ATOM    505  CG  GLU A  61       7.152  -7.879 -17.219  1.00 84.12           C  
ATOM    506  CD  GLU A  61       8.273  -6.863 -17.062  1.00 84.12           C  
ATOM    507  OE1 GLU A  61       7.988  -5.691 -16.734  1.00 84.12           O  
ATOM    508  OE2 GLU A  61       9.445  -7.242 -17.281  1.00 84.12           O  
ATOM    509  N   MET A  62       9.625  -8.227 -20.188  1.00 87.94           N  
ATOM    510  CA  MET A  62      10.617  -7.270 -20.672  1.00 87.94           C  
ATOM    511  C   MET A  62      10.305  -6.859 -22.109  1.00 87.94           C  
ATOM    512  CB  MET A  62      12.023  -7.863 -20.594  1.00 87.94           C  
ATOM    513  O   MET A  62      10.461  -5.691 -22.469  1.00 87.94           O  
ATOM    514  CG  MET A  62      12.562  -7.961 -19.172  1.00 87.94           C  
ATOM    515  SD  MET A  62      14.211  -8.773 -19.109  1.00 87.94           S  
ATOM    516  CE  MET A  62      14.641  -8.477 -17.375  1.00 87.94           C  
ATOM    517  N   VAL A  63       9.883  -7.840 -22.922  1.00 91.69           N  
ATOM    518  CA  VAL A  63       9.469  -7.539 -24.281  1.00 91.69           C  
ATOM    519  C   VAL A  63       8.305  -6.555 -24.266  1.00 91.69           C  
ATOM    520  CB  VAL A  63       9.070  -8.820 -25.047  1.00 91.69           C  
ATOM    521  O   VAL A  63       8.297  -5.578 -25.031  1.00 91.69           O  
ATOM    522  CG1 VAL A  63       8.461  -8.469 -26.406  1.00 91.69           C  
ATOM    523  CG2 VAL A  63      10.281  -9.734 -25.234  1.00 91.69           C  
ATOM    524  N   LEU A  64       7.359  -6.738 -23.344  1.00 90.25           N  
ATOM    525  CA  LEU A  64       6.219  -5.840 -23.203  1.00 90.25           C  
ATOM    526  C   LEU A  64       6.672  -4.453 -22.766  1.00 90.25           C  
ATOM    527  CB  LEU A  64       5.207  -6.406 -22.203  1.00 90.25           C  
ATOM    528  O   LEU A  64       6.172  -3.443 -23.266  1.00 90.25           O  
ATOM    529  CG  LEU A  64       4.426  -7.641 -22.656  1.00 90.25           C  
ATOM    530  CD1 LEU A  64       3.566  -8.172 -21.516  1.00 90.25           C  
ATOM    531  CD2 LEU A  64       3.564  -7.316 -23.875  1.00 90.25           C  
ATOM    532  N   MET A  65       7.535  -4.473 -21.844  1.00 90.56           N  
ATOM    533  CA  MET A  65       8.047  -3.211 -21.312  1.00 90.56           C  
ATOM    534  C   MET A  65       8.727  -2.404 -22.422  1.00 90.56           C  
ATOM    535  CB  MET A  65       9.031  -3.461 -20.172  1.00 90.56           C  
ATOM    536  O   MET A  65       8.469  -1.208 -22.562  1.00 90.56           O  
ATOM    537  CG  MET A  65       9.578  -2.189 -19.547  1.00 90.56           C  
ATOM    538  SD  MET A  65      11.211  -1.715 -20.234  1.00 90.56           S  
ATOM    539  CE  MET A  65      12.203  -3.145 -19.719  1.00 90.56           C  
ATOM    540  N   ILE A  66       9.617  -3.029 -23.172  1.00 92.06           N  
ATOM    541  CA  ILE A  66      10.344  -2.369 -24.250  1.00 92.06           C  
ATOM    542  C   ILE A  66       9.359  -1.834 -25.297  1.00 92.06           C  
ATOM    543  CB  ILE A  66      11.359  -3.324 -24.922  1.00 92.06           C  
ATOM    544  O   ILE A  66       9.484  -0.698 -25.750  1.00 92.06           O  
ATOM    545  CG1 ILE A  66      12.484  -3.672 -23.953  1.00 92.06           C  
ATOM    546  CG2 ILE A  66      11.914  -2.707 -26.203  1.00 92.06           C  
ATOM    547  CD1 ILE A  66      13.383  -4.812 -24.422  1.00 92.06           C  
ATOM    548  N   SER A  67       8.398  -2.652 -25.625  1.00 92.88           N  
ATOM    549  CA  SER A  67       7.371  -2.234 -26.578  1.00 92.88           C  
ATOM    550  C   SER A  67       6.617  -1.008 -26.062  1.00 92.88           C  
ATOM    551  CB  SER A  67       6.387  -3.375 -26.828  1.00 92.88           C  
ATOM    552  O   SER A  67       6.371  -0.069 -26.828  1.00 92.88           O  
ATOM    553  OG  SER A  67       7.031  -4.461 -27.469  1.00 92.88           O  
ATOM    554  N   ASP A  68       6.297  -1.009 -24.812  1.00 90.94           N  
ATOM    555  CA  ASP A  68       5.582   0.107 -24.203  1.00 90.94           C  
ATOM    556  C   ASP A  68       6.418   1.385 -24.250  1.00 90.94           C  
ATOM    557  CB  ASP A  68       5.211  -0.227 -22.750  1.00 90.94           C  
ATOM    558  O   ASP A  68       5.898   2.459 -24.547  1.00 90.94           O  
ATOM    559  CG  ASP A  68       4.004  -1.142 -22.641  1.00 90.94           C  
ATOM    560  OD1 ASP A  68       3.340  -1.398 -23.672  1.00 90.94           O  
ATOM    561  OD2 ASP A  68       3.709  -1.608 -21.516  1.00 90.94           O  
ATOM    562  N   VAL A  69       7.652   1.255 -23.984  1.00 92.56           N  
ATOM    563  CA  VAL A  69       8.555   2.404 -23.953  1.00 92.56           C  
ATOM    564  C   VAL A  69       8.648   3.016 -25.344  1.00 92.56           C  
ATOM    565  CB  VAL A  69       9.961   2.016 -23.453  1.00 92.56           C  
ATOM    566  O   VAL A  69       8.500   4.230 -25.516  1.00 92.56           O  
ATOM    567  CG1 VAL A  69      10.961   3.127 -23.734  1.00 92.56           C  
ATOM    568  CG2 VAL A  69       9.922   1.706 -21.953  1.00 92.56           C  
ATOM    569  N   VAL A  70       8.867   2.164 -26.344  1.00 93.06           N  
ATOM    570  CA  VAL A  70       9.031   2.633 -27.719  1.00 93.06           C  
ATOM    571  C   VAL A  70       7.738   3.285 -28.203  1.00 93.06           C  
ATOM    572  CB  VAL A  70       9.430   1.481 -28.672  1.00 93.06           C  
ATOM    573  O   VAL A  70       7.766   4.363 -28.797  1.00 93.06           O  
ATOM    574  CG1 VAL A  70       9.375   1.938 -30.125  1.00 93.06           C  
ATOM    575  CG2 VAL A  70      10.828   0.965 -28.328  1.00 93.06           C  
ATOM    576  N   GLU A  71       6.668   2.670 -27.875  1.00 92.19           N  
ATOM    577  CA  GLU A  71       5.359   3.193 -28.250  1.00 92.19           C  
ATOM    578  C   GLU A  71       5.086   4.531 -27.578  1.00 92.19           C  
ATOM    579  CB  GLU A  71       4.258   2.189 -27.906  1.00 92.19           C  
ATOM    580  O   GLU A  71       4.625   5.477 -28.219  1.00 92.19           O  
ATOM    581  CG  GLU A  71       2.871   2.613 -28.359  1.00 92.19           C  
ATOM    582  CD  GLU A  71       1.786   1.613 -27.984  1.00 92.19           C  
ATOM    583  OE1 GLU A  71       0.590   1.905 -28.219  1.00 92.19           O  
ATOM    584  OE2 GLU A  71       2.137   0.529 -27.469  1.00 92.19           O  
ATOM    585  N   SER A  72       5.312   4.602 -26.328  1.00 91.38           N  
ATOM    586  CA  SER A  72       5.062   5.812 -25.547  1.00 91.38           C  
ATOM    587  C   SER A  72       5.902   6.980 -26.062  1.00 91.38           C  
ATOM    588  CB  SER A  72       5.359   5.574 -24.078  1.00 91.38           C  
ATOM    589  O   SER A  72       5.398   8.094 -26.219  1.00 91.38           O  
ATOM    590  OG  SER A  72       4.449   4.637 -23.516  1.00 91.38           O  
ATOM    591  N   ARG A  73       7.039   6.730 -26.391  1.00 92.69           N  
ATOM    592  CA  ARG A  73       7.938   7.785 -26.844  1.00 92.69           C  
ATOM    593  C   ARG A  73       7.535   8.281 -28.234  1.00 92.69           C  
ATOM    594  CB  ARG A  73       9.383   7.293 -26.859  1.00 92.69           C  
ATOM    595  O   ARG A  73       7.539   9.484 -28.484  1.00 92.69           O  
ATOM    596  CG  ARG A  73       9.984   7.082 -25.484  1.00 92.69           C  
ATOM    597  CD  ARG A  73      11.453   6.715 -25.547  1.00 92.69           C  
ATOM    598  NE  ARG A  73      12.023   6.496 -24.219  1.00 92.69           N  
ATOM    599  NH1 ARG A  73      14.195   6.227 -24.969  1.00 92.69           N  
ATOM    600  NH2 ARG A  73      13.719   6.086 -22.734  1.00 92.69           N  
ATOM    601  CZ  ARG A  73      13.312   6.270 -23.969  1.00 92.69           C  
ATOM    602  N   GLN A  74       7.203   7.379 -29.047  1.00 90.88           N  
ATOM    603  CA  GLN A  74       6.742   7.762 -30.375  1.00 90.88           C  
ATOM    604  C   GLN A  74       5.445   8.562 -30.297  1.00 90.88           C  
ATOM    605  CB  GLN A  74       6.543   6.523 -31.250  1.00 90.88           C  
ATOM    606  O   GLN A  74       5.289   9.570 -30.984  1.00 90.88           O  
ATOM    607  CG  GLN A  74       6.297   6.844 -32.719  1.00 90.88           C  
ATOM    608  CD  GLN A  74       6.363   5.613 -33.594  1.00 90.88           C  
ATOM    609  NE2 GLN A  74       6.012   5.777 -34.875  1.00 90.88           N  
ATOM    610  OE1 GLN A  74       6.730   4.523 -33.156  1.00 90.88           O  
ATOM    611  N   ASN A  75       4.539   8.039 -29.500  1.00 90.62           N  
ATOM    612  CA  ASN A  75       3.271   8.742 -29.328  1.00 90.62           C  
ATOM    613  C   ASN A  75       3.484  10.156 -28.797  1.00 90.62           C  
ATOM    614  CB  ASN A  75       2.354   7.961 -28.375  1.00 90.62           C  
ATOM    615  O   ASN A  75       2.846  11.102 -29.266  1.00 90.62           O  
ATOM    616  CG  ASN A  75       1.746   6.734 -29.031  1.00 90.62           C  
ATOM    617  ND2 ASN A  75       1.209   5.832 -28.219  1.00 90.62           N  
ATOM    618  OD1 ASN A  75       1.760   6.605 -30.266  1.00 90.62           O  
ATOM    619  N   LEU A  76       4.352  10.211 -27.875  1.00 91.00           N  
ATOM    620  CA  LEU A  76       4.656  11.523 -27.312  1.00 91.00           C  
ATOM    621  C   LEU A  76       5.227  12.453 -28.375  1.00 91.00           C  
ATOM    622  CB  LEU A  76       5.645  11.383 -26.156  1.00 91.00           C  
ATOM    623  O   LEU A  76       4.828  13.625 -28.453  1.00 91.00           O  
ATOM    624  CG  LEU A  76       6.113  12.688 -25.500  1.00 91.00           C  
ATOM    625  CD1 LEU A  76       4.938  13.406 -24.844  1.00 91.00           C  
ATOM    626  CD2 LEU A  76       7.211  12.406 -24.484  1.00 91.00           C  
ATOM    627  N   TYR A  77       6.133  11.906 -29.125  1.00 90.38           N  
ATOM    628  CA  TYR A  77       6.754  12.711 -30.172  1.00 90.38           C  
ATOM    629  C   TYR A  77       5.703  13.242 -31.141  1.00 90.38           C  
ATOM    630  CB  TYR A  77       7.797  11.883 -30.938  1.00 90.38           C  
ATOM    631  O   TYR A  77       5.703  14.430 -31.484  1.00 90.38           O  
ATOM    632  CG  TYR A  77       8.500  12.656 -32.031  1.00 90.38           C  
ATOM    633  CD1 TYR A  77       8.070  12.578 -33.344  1.00 90.38           C  
ATOM    634  CD2 TYR A  77       9.602  13.461 -31.734  1.00 90.38           C  
ATOM    635  CE1 TYR A  77       8.719  13.289 -34.344  1.00 90.38           C  
ATOM    636  CE2 TYR A  77      10.250  14.172 -32.750  1.00 90.38           C  
ATOM    637  OH  TYR A  77      10.445  14.781 -35.031  1.00 90.38           O  
ATOM    638  CZ  TYR A  77       9.805  14.078 -34.031  1.00 90.38           C  
ATOM    639  N   HIS A  78       4.781  12.422 -31.547  1.00 90.69           N  
ATOM    640  CA  HIS A  78       3.752  12.828 -32.500  1.00 90.69           C  
ATOM    641  C   HIS A  78       2.809  13.852 -31.875  1.00 90.69           C  
ATOM    642  CB  HIS A  78       2.961  11.617 -32.969  1.00 90.69           C  
ATOM    643  O   HIS A  78       2.473  14.859 -32.500  1.00 90.69           O  
ATOM    644  CG  HIS A  78       3.713  10.758 -33.938  1.00 90.69           C  
ATOM    645  CD2 HIS A  78       3.789  10.797 -35.312  1.00 90.69           C  
ATOM    646  ND1 HIS A  78       4.508   9.703 -33.531  1.00 90.69           N  
ATOM    647  CE1 HIS A  78       5.043   9.133 -34.625  1.00 90.69           C  
ATOM    648  NE2 HIS A  78       4.621   9.773 -35.688  1.00 90.69           N  
ATOM    649  N   TYR A  79       2.477  13.539 -30.656  1.00 90.31           N  
ATOM    650  CA  TYR A  79       1.568  14.438 -29.938  1.00 90.31           C  
ATOM    651  C   TYR A  79       2.174  15.828 -29.797  1.00 90.31           C  
ATOM    652  CB  TYR A  79       1.228  13.875 -28.562  1.00 90.31           C  
ATOM    653  O   TYR A  79       1.505  16.828 -30.062  1.00 90.31           O  
ATOM    654  CG  TYR A  79       0.432  14.820 -27.703  1.00 90.31           C  
ATOM    655  CD1 TYR A  79       1.047  15.555 -26.688  1.00 90.31           C  
ATOM    656  CD2 TYR A  79      -0.937  14.977 -27.891  1.00 90.31           C  
ATOM    657  CE1 TYR A  79       0.317  16.422 -25.891  1.00 90.31           C  
ATOM    658  CE2 TYR A  79      -1.677  15.852 -27.094  1.00 90.31           C  
ATOM    659  OH  TYR A  79      -1.770  17.438 -25.312  1.00 90.31           O  
ATOM    660  CZ  TYR A  79      -1.042  16.562 -26.094  1.00 90.31           C  
ATOM    661  N   ILE A  80       3.396  15.906 -29.469  1.00 90.88           N  
ATOM    662  CA  ILE A  80       4.051  17.172 -29.188  1.00 90.88           C  
ATOM    663  C   ILE A  80       4.191  17.984 -30.484  1.00 90.88           C  
ATOM    664  CB  ILE A  80       5.434  16.969 -28.531  1.00 90.88           C  
ATOM    665  O   ILE A  80       4.141  19.219 -30.453  1.00 90.88           O  
ATOM    666  CG1 ILE A  80       5.273  16.453 -27.094  1.00 90.88           C  
ATOM    667  CG2 ILE A  80       6.242  18.266 -28.547  1.00 90.88           C  
ATOM    668  CD1 ILE A  80       6.574  15.984 -26.453  1.00 90.88           C  
ATOM    669  N   CYS A  81       4.227  17.266 -31.594  1.00 90.12           N  
ATOM    670  CA  CYS A  81       4.371  17.922 -32.875  1.00 90.12           C  
ATOM    671  C   CYS A  81       3.031  18.453 -33.375  1.00 90.12           C  
ATOM    672  CB  CYS A  81       4.961  16.953 -33.906  1.00 90.12           C  
ATOM    673  O   CYS A  81       2.982  19.438 -34.125  1.00 90.12           O  
ATOM    674  SG  CYS A  81       6.699  16.547 -33.625  1.00 90.12           S  
ATOM    675  N   LEU A  82       2.008  17.891 -32.875  1.00 92.94           N  
ATOM    676  CA  LEU A  82       0.681  18.234 -33.375  1.00 92.94           C  
ATOM    677  C   LEU A  82       0.055  19.359 -32.594  1.00 92.94           C  
ATOM    678  CB  LEU A  82      -0.228  17.000 -33.344  1.00 92.94           C  
ATOM    679  O   LEU A  82      -0.760  20.125 -33.094  1.00 92.94           O  
ATOM    680  CG  LEU A  82       0.115  15.867 -34.344  1.00 92.94           C  
ATOM    681  CD1 LEU A  82      -0.747  14.641 -34.062  1.00 92.94           C  
ATOM    682  CD2 LEU A  82      -0.065  16.344 -35.781  1.00 92.94           C  
ATOM    683  N   ASP A  83       0.439  19.484 -31.391  1.00 91.69           N  
ATOM    684  CA  ASP A  83      -0.152  20.484 -30.500  1.00 91.69           C  
ATOM    685  C   ASP A  83       0.775  21.688 -30.328  1.00 91.69           C  
ATOM    686  CB  ASP A  83      -0.475  19.859 -29.141  1.00 91.69           C  
ATOM    687  O   ASP A  83       1.842  21.562 -29.719  1.00 91.69           O  
ATOM    688  CG  ASP A  83      -1.319  20.766 -28.266  1.00 91.69           C  
ATOM    689  OD1 ASP A  83      -1.347  22.000 -28.500  1.00 91.69           O  
ATOM    690  OD2 ASP A  83      -1.960  20.250 -27.328  1.00 91.69           O  
ATOM    691  N   CYS A  84       0.419  22.875 -30.797  1.00 90.12           N  
ATOM    692  CA  CYS A  84       1.249  24.062 -30.812  1.00 90.12           C  
ATOM    693  C   CYS A  84       1.541  24.547 -29.391  1.00 90.12           C  
ATOM    694  CB  CYS A  84       0.568  25.188 -31.609  1.00 90.12           C  
ATOM    695  O   CYS A  84       2.539  25.234 -29.156  1.00 90.12           O  
ATOM    696  SG  CYS A  84      -1.038  25.672 -30.938  1.00 90.12           S  
ATOM    697  N   ARG A  85       0.665  24.141 -28.438  1.00 89.56           N  
ATOM    698  CA  ARG A  85       0.811  24.578 -27.047  1.00 89.56           C  
ATOM    699  C   ARG A  85       1.979  23.859 -26.375  1.00 89.56           C  
ATOM    700  CB  ARG A  85      -0.480  24.312 -26.266  1.00 89.56           C  
ATOM    701  O   ARG A  85       2.617  24.406 -25.469  1.00 89.56           O  
ATOM    702  CG  ARG A  85      -1.660  25.156 -26.734  1.00 89.56           C  
ATOM    703  CD  ARG A  85      -2.961  24.703 -26.078  1.00 89.56           C  
ATOM    704  NE  ARG A  85      -3.385  23.391 -26.547  1.00 89.56           N  
ATOM    705  NH1 ARG A  85      -5.395  23.406 -25.406  1.00 89.56           N  
ATOM    706  NH2 ARG A  85      -4.816  21.609 -26.719  1.00 89.56           N  
ATOM    707  CZ  ARG A  85      -4.531  22.797 -26.234  1.00 89.56           C  
ATOM    708  N   VAL A  86       2.352  22.734 -26.781  1.00 90.31           N  
ATOM    709  CA  VAL A  86       3.357  21.922 -26.094  1.00 90.31           C  
ATOM    710  C   VAL A  86       4.582  21.750 -26.984  1.00 90.31           C  
ATOM    711  CB  VAL A  86       2.801  20.547 -25.688  1.00 90.31           C  
ATOM    712  O   VAL A  86       5.609  21.234 -26.547  1.00 90.31           O  
ATOM    713  CG1 VAL A  86       1.731  20.703 -24.609  1.00 90.31           C  
ATOM    714  CG2 VAL A  86       2.238  19.812 -26.891  1.00 90.31           C  
ATOM    715  N   THR A  87       4.531  22.234 -28.156  1.00 91.88           N  
ATOM    716  CA  THR A  87       5.574  22.078 -29.172  1.00 91.88           C  
ATOM    717  C   THR A  87       6.891  22.672 -28.688  1.00 91.88           C  
ATOM    718  CB  THR A  87       5.168  22.750 -30.500  1.00 91.88           C  
ATOM    719  O   THR A  87       7.961  22.094 -28.922  1.00 91.88           O  
ATOM    720  CG2 THR A  87       6.301  22.688 -31.516  1.00 91.88           C  
ATOM    721  OG1 THR A  87       4.020  22.078 -31.031  1.00 91.88           O  
ATOM    722  N   PRO A  88       6.801  23.719 -27.938  1.00 91.19           N  
ATOM    723  CA  PRO A  88       8.055  24.312 -27.469  1.00 91.19           C  
ATOM    724  C   PRO A  88       8.836  23.391 -26.531  1.00 91.19           C  
ATOM    725  CB  PRO A  88       7.602  25.578 -26.734  1.00 91.19           C  
ATOM    726  O   PRO A  88      10.031  23.594 -26.297  1.00 91.19           O  
ATOM    727  CG  PRO A  88       6.281  25.922 -27.359  1.00 91.19           C  
ATOM    728  CD  PRO A  88       5.574  24.641 -27.703  1.00 91.19           C  
ATOM    729  N   LEU A  89       8.148  22.344 -26.047  1.00 92.50           N  
ATOM    730  CA  LEU A  89       8.758  21.453 -25.062  1.00 92.50           C  
ATOM    731  C   LEU A  89       9.539  20.328 -25.750  1.00 92.50           C  
ATOM    732  CB  LEU A  89       7.688  20.844 -24.141  1.00 92.50           C  
ATOM    733  O   LEU A  89      10.289  19.609 -25.109  1.00 92.50           O  
ATOM    734  CG  LEU A  89       6.812  21.844 -23.375  1.00 92.50           C  
ATOM    735  CD1 LEU A  89       5.770  21.109 -22.547  1.00 92.50           C  
ATOM    736  CD2 LEU A  89       7.672  22.734 -22.500  1.00 92.50           C  
ATOM    737  N   LYS A  90       9.398  20.234 -26.984  1.00 92.00           N  
ATOM    738  CA  LYS A  90       9.875  19.094 -27.750  1.00 92.00           C  
ATOM    739  C   LYS A  90      11.367  18.875 -27.531  1.00 92.00           C  
ATOM    740  CB  LYS A  90       9.594  19.281 -29.234  1.00 92.00           C  
ATOM    741  O   LYS A  90      11.789  17.766 -27.172  1.00 92.00           O  
ATOM    742  CG  LYS A  90      10.078  18.141 -30.109  1.00 92.00           C  
ATOM    743  CD  LYS A  90       9.852  18.422 -31.594  1.00 92.00           C  
ATOM    744  CE  LYS A  90      10.547  17.391 -32.469  1.00 92.00           C  
ATOM    745  NZ  LYS A  90      10.359  17.688 -33.938  1.00 92.00           N  
ATOM    746  N   GLU A  91      12.164  19.859 -27.797  1.00 93.25           N  
ATOM    747  CA  GLU A  91      13.617  19.719 -27.734  1.00 93.25           C  
ATOM    748  C   GLU A  91      14.078  19.422 -26.297  1.00 93.25           C  
ATOM    749  CB  GLU A  91      14.312  20.969 -28.266  1.00 93.25           C  
ATOM    750  O   GLU A  91      14.984  18.625 -26.094  1.00 93.25           O  
ATOM    751  CG  GLU A  91      14.125  21.188 -29.766  1.00 93.25           C  
ATOM    752  CD  GLU A  91      14.570  19.984 -30.594  1.00 93.25           C  
ATOM    753  OE1 GLU A  91      13.891  19.672 -31.594  1.00 93.25           O  
ATOM    754  OE2 GLU A  91      15.602  19.375 -30.250  1.00 93.25           O  
ATOM    755  N   ASP A  92      13.391  19.984 -25.391  1.00 94.00           N  
ATOM    756  CA  ASP A  92      13.781  19.844 -24.000  1.00 94.00           C  
ATOM    757  C   ASP A  92      13.430  18.453 -23.469  1.00 94.00           C  
ATOM    758  CB  ASP A  92      13.117  20.922 -23.141  1.00 94.00           C  
ATOM    759  O   ASP A  92      14.195  17.859 -22.703  1.00 94.00           O  
ATOM    760  CG  ASP A  92      13.672  22.312 -23.391  1.00 94.00           C  
ATOM    761  OD1 ASP A  92      14.883  22.438 -23.672  1.00 94.00           O  
ATOM    762  OD2 ASP A  92      12.891  23.281 -23.297  1.00 94.00           O  
ATOM    763  N   ILE A  93      12.297  17.938 -23.938  1.00 92.44           N  
ATOM    764  CA  ILE A  93      11.906  16.594 -23.547  1.00 92.44           C  
ATOM    765  C   ILE A  93      12.891  15.570 -24.109  1.00 92.44           C  
ATOM    766  CB  ILE A  93      10.469  16.266 -24.000  1.00 92.44           C  
ATOM    767  O   ILE A  93      13.320  14.656 -23.422  1.00 92.44           O  
ATOM    768  CG1 ILE A  93       9.445  17.031 -23.156  1.00 92.44           C  
ATOM    769  CG2 ILE A  93      10.211  14.750 -23.938  1.00 92.44           C  
ATOM    770  CD1 ILE A  93       8.008  16.891 -23.641  1.00 92.44           C  
ATOM    771  N   LEU A  94      13.266  15.742 -25.344  1.00 93.00           N  
ATOM    772  CA  LEU A  94      14.234  14.852 -25.969  1.00 93.00           C  
ATOM    773  C   LEU A  94      15.586  14.930 -25.266  1.00 93.00           C  
ATOM    774  CB  LEU A  94      14.391  15.203 -27.453  1.00 93.00           C  
ATOM    775  O   LEU A  94      16.266  13.914 -25.109  1.00 93.00           O  
ATOM    776  CG  LEU A  94      13.188  14.922 -28.359  1.00 93.00           C  
ATOM    777  CD1 LEU A  94      13.469  15.383 -29.781  1.00 93.00           C  
ATOM    778  CD2 LEU A  94      12.836  13.445 -28.328  1.00 93.00           C  
ATOM    779  N   LEU A  95      15.891  16.109 -24.859  1.00 94.75           N  
ATOM    780  CA  LEU A  95      17.141  16.312 -24.125  1.00 94.75           C  
ATOM    781  C   LEU A  95      17.109  15.578 -22.797  1.00 94.75           C  
ATOM    782  CB  LEU A  95      17.391  17.797 -23.906  1.00 94.75           C  
ATOM    783  O   LEU A  95      18.094  14.953 -22.406  1.00 94.75           O  
ATOM    784  CG  LEU A  95      18.703  18.172 -23.219  1.00 94.75           C  
ATOM    785  CD1 LEU A  95      19.891  17.656 -24.031  1.00 94.75           C  
ATOM    786  CD2 LEU A  95      18.797  19.672 -23.000  1.00 94.75           C  
ATOM    787  N   VAL A  96      15.992  15.664 -22.141  1.00 94.50           N  
ATOM    788  CA  VAL A  96      15.844  14.969 -20.859  1.00 94.50           C  
ATOM    789  C   VAL A  96      16.016  13.469 -21.062  1.00 94.50           C  
ATOM    790  CB  VAL A  96      14.477  15.273 -20.203  1.00 94.50           C  
ATOM    791  O   VAL A  96      16.734  12.805 -20.312  1.00 94.50           O  
ATOM    792  CG1 VAL A  96      14.227  14.336 -19.031  1.00 94.50           C  
ATOM    793  CG2 VAL A  96      14.406  16.734 -19.766  1.00 94.50           C  
ATOM    794  N   ILE A  97      15.375  12.961 -22.094  1.00 94.69           N  
ATOM    795  CA  ILE A  97      15.445  11.539 -22.391  1.00 94.69           C  
ATOM    796  C   ILE A  97      16.891  11.125 -22.625  1.00 94.69           C  
ATOM    797  CB  ILE A  97      14.586  11.188 -23.641  1.00 94.69           C  
ATOM    798  O   ILE A  97      17.375  10.164 -22.016  1.00 94.69           O  
ATOM    799  CG1 ILE A  97      13.094  11.336 -23.312  1.00 94.69           C  
ATOM    800  CG2 ILE A  97      14.906   9.766 -24.125  1.00 94.69           C  
ATOM    801  CD1 ILE A  97      12.188  11.188 -24.531  1.00 94.69           C  
ATOM    802  N   ARG A  98      17.625  11.836 -23.375  1.00 95.44           N  
ATOM    803  CA  ARG A  98      19.000  11.508 -23.719  1.00 95.44           C  
ATOM    804  C   ARG A  98      19.906  11.594 -22.500  1.00 95.44           C  
ATOM    805  CB  ARG A  98      19.516  12.445 -24.812  1.00 95.44           C  
ATOM    806  O   ARG A  98      20.781  10.750 -22.312  1.00 95.44           O  
ATOM    807  CG  ARG A  98      18.938  12.164 -26.188  1.00 95.44           C  
ATOM    808  CD  ARG A  98      19.672  12.938 -27.281  1.00 95.44           C  
ATOM    809  NE  ARG A  98      19.359  14.367 -27.234  1.00 95.44           N  
ATOM    810  NH1 ARG A  98      18.672  14.508 -29.422  1.00 95.44           N  
ATOM    811  NH2 ARG A  98      18.641  16.375 -28.094  1.00 95.44           N  
ATOM    812  CZ  ARG A  98      18.891  15.078 -28.250  1.00 95.44           C  
ATOM    813  N   THR A  99      19.656  12.586 -21.703  1.00 96.25           N  
ATOM    814  CA  THR A  99      20.500  12.789 -20.531  1.00 96.25           C  
ATOM    815  C   THR A  99      20.312  11.656 -19.516  1.00 96.25           C  
ATOM    816  CB  THR A  99      20.188  14.141 -19.844  1.00 96.25           C  
ATOM    817  O   THR A  99      21.281  11.109 -19.000  1.00 96.25           O  
ATOM    818  CG2 THR A  99      21.125  14.383 -18.656  1.00 96.25           C  
ATOM    819  OG1 THR A  99      20.359  15.195 -20.797  1.00 96.25           O  
ATOM    820  N   ILE A 100      19.109  11.289 -19.297  1.00 95.31           N  
ATOM    821  CA  ILE A 100      18.812  10.242 -18.328  1.00 95.31           C  
ATOM    822  C   ILE A 100      19.328   8.898 -18.859  1.00 95.31           C  
ATOM    823  CB  ILE A 100      17.312  10.156 -18.031  1.00 95.31           C  
ATOM    824  O   ILE A 100      19.828   8.078 -18.078  1.00 95.31           O  
ATOM    825  CG1 ILE A 100      16.859  11.375 -17.219  1.00 95.31           C  
ATOM    826  CG2 ILE A 100      16.969   8.859 -17.297  1.00 95.31           C  
ATOM    827  CD1 ILE A 100      15.367  11.398 -16.891  1.00 95.31           C  
ATOM    828  N   GLU A 101      19.312   8.633 -20.141  1.00 94.69           N  
ATOM    829  CA  GLU A 101      19.750   7.383 -20.766  1.00 94.69           C  
ATOM    830  C   GLU A 101      21.234   7.137 -20.516  1.00 94.69           C  
ATOM    831  CB  GLU A 101      19.453   7.398 -22.266  1.00 94.69           C  
ATOM    832  O   GLU A 101      21.688   5.988 -20.484  1.00 94.69           O  
ATOM    833  CG  GLU A 101      18.000   7.129 -22.609  1.00 94.69           C  
ATOM    834  CD  GLU A 101      17.734   7.078 -24.094  1.00 94.69           C  
ATOM    835  OE1 GLU A 101      16.719   6.477 -24.516  1.00 94.69           O  
ATOM    836  OE2 GLU A 101      18.547   7.645 -24.859  1.00 94.69           O  
ATOM    837  N   GLN A 102      21.906   8.219 -20.281  1.00 95.69           N  
ATOM    838  CA  GLN A 102      23.344   8.086 -20.016  1.00 95.69           C  
ATOM    839  C   GLN A 102      23.578   7.359 -18.688  1.00 95.69           C  
ATOM    840  CB  GLN A 102      24.000   9.461 -19.984  1.00 95.69           C  
ATOM    841  O   GLN A 102      24.656   6.805 -18.484  1.00 95.69           O  
ATOM    842  CG  GLN A 102      24.016  10.164 -21.344  1.00 95.69           C  
ATOM    843  CD  GLN A 102      24.594  11.562 -21.266  1.00 95.69           C  
ATOM    844  NE2 GLN A 102      24.094  12.453 -22.109  1.00 95.69           N  
ATOM    845  OE1 GLN A 102      25.484  11.844 -20.453  1.00 95.69           O  
ATOM    846  N   LEU A 103      22.547   7.324 -17.875  1.00 94.62           N  
ATOM    847  CA  LEU A 103      22.672   6.742 -16.547  1.00 94.62           C  
ATOM    848  C   LEU A 103      22.641   5.219 -16.609  1.00 94.62           C  
ATOM    849  CB  LEU A 103      21.547   7.250 -15.633  1.00 94.62           C  
ATOM    850  O   LEU A 103      23.297   4.547 -15.820  1.00 94.62           O  
ATOM    851  CG  LEU A 103      21.672   8.695 -15.141  1.00 94.62           C  
ATOM    852  CD1 LEU A 103      20.406   9.109 -14.398  1.00 94.62           C  
ATOM    853  CD2 LEU A 103      22.906   8.852 -14.250  1.00 94.62           C  
ATOM    854  N   PHE A 104      21.969   4.633 -17.578  1.00 92.62           N  
ATOM    855  CA  PHE A 104      21.656   3.209 -17.578  1.00 92.62           C  
ATOM    856  C   PHE A 104      22.906   2.383 -17.844  1.00 92.62           C  
ATOM    857  CB  PHE A 104      20.578   2.889 -18.625  1.00 92.62           C  
ATOM    858  O   PHE A 104      23.156   1.388 -17.172  1.00 92.62           O  
ATOM    859  CG  PHE A 104      19.188   3.266 -18.188  1.00 92.62           C  
ATOM    860  CD1 PHE A 104      18.438   2.422 -17.375  1.00 92.62           C  
ATOM    861  CD2 PHE A 104      18.625   4.465 -18.594  1.00 92.62           C  
ATOM    862  CE1 PHE A 104      17.156   2.768 -16.969  1.00 92.62           C  
ATOM    863  CE2 PHE A 104      17.328   4.816 -18.203  1.00 92.62           C  
ATOM    864  CZ  PHE A 104      16.594   3.967 -17.391  1.00 92.62           C  
ATOM    865  N   PRO A 105      23.781   2.812 -18.734  1.00 91.25           N  
ATOM    866  CA  PRO A 105      25.031   2.068 -18.906  1.00 91.25           C  
ATOM    867  C   PRO A 105      25.969   2.207 -17.703  1.00 91.25           C  
ATOM    868  CB  PRO A 105      25.641   2.697 -20.156  1.00 91.25           C  
ATOM    869  O   PRO A 105      26.812   1.338 -17.469  1.00 91.25           O  
ATOM    870  CG  PRO A 105      24.500   3.322 -20.875  1.00 91.25           C  
ATOM    871  CD  PRO A 105      23.484   3.760 -19.859  1.00 91.25           C  
ATOM    872  N   LEU A 106      25.828   3.266 -16.906  1.00 91.75           N  
ATOM    873  CA  LEU A 106      26.734   3.566 -15.797  1.00 91.75           C  
ATOM    874  C   LEU A 106      26.297   2.828 -14.531  1.00 91.75           C  
ATOM    875  CB  LEU A 106      26.766   5.074 -15.531  1.00 91.75           C  
ATOM    876  O   LEU A 106      27.141   2.287 -13.812  1.00 91.75           O  
ATOM    877  CG  LEU A 106      27.281   5.949 -16.672  1.00 91.75           C  
ATOM    878  CD1 LEU A 106      27.172   7.422 -16.312  1.00 91.75           C  
ATOM    879  CD2 LEU A 106      28.734   5.582 -17.016  1.00 91.75           C  
ATOM    880  N   CYS A 107      25.016   2.748 -14.289  1.00 88.81           N  
ATOM    881  CA  CYS A 107      24.641   2.227 -12.977  1.00 88.81           C  
ATOM    882  C   CYS A 107      23.484   1.245 -13.086  1.00 88.81           C  
ATOM    883  CB  CYS A 107      24.266   3.369 -12.031  1.00 88.81           C  
ATOM    884  O   CYS A 107      22.969   0.772 -12.078  1.00 88.81           O  
ATOM    885  SG  CYS A 107      22.922   4.402 -12.641  1.00 88.81           S  
ATOM    886  N   GLY A 108      23.031   0.833 -14.312  1.00 89.06           N  
ATOM    887  CA  GLY A 108      22.031  -0.193 -14.539  1.00 89.06           C  
ATOM    888  C   GLY A 108      20.688   0.137 -13.914  1.00 89.06           C  
ATOM    889  O   GLY A 108      20.156   1.232 -14.109  1.00 89.06           O  
ATOM    890  N   THR A 109      20.125  -0.727 -13.070  1.00 87.38           N  
ATOM    891  CA  THR A 109      18.797  -0.648 -12.477  1.00 87.38           C  
ATOM    892  C   THR A 109      18.703   0.512 -11.492  1.00 87.38           C  
ATOM    893  CB  THR A 109      18.422  -1.961 -11.766  1.00 87.38           C  
ATOM    894  O   THR A 109      17.641   1.092 -11.297  1.00 87.38           O  
ATOM    895  CG2 THR A 109      17.016  -1.893 -11.195  1.00 87.38           C  
ATOM    896  OG1 THR A 109      18.500  -3.043 -12.703  1.00 87.38           O  
ATOM    897  N   GLU A 110      19.828   0.877 -10.953  1.00 87.62           N  
ATOM    898  CA  GLU A 110      19.844   1.945  -9.961  1.00 87.62           C  
ATOM    899  C   GLU A 110      19.484   3.289 -10.586  1.00 87.62           C  
ATOM    900  CB  GLU A 110      21.203   2.027  -9.273  1.00 87.62           C  
ATOM    901  O   GLU A 110      19.109   4.230  -9.883  1.00 87.62           O  
ATOM    902  CG  GLU A 110      21.516   0.847  -8.367  1.00 87.62           C  
ATOM    903  CD  GLU A 110      22.875   0.948  -7.688  1.00 87.62           C  
ATOM    904  OE1 GLU A 110      23.203   0.060  -6.871  1.00 87.62           O  
ATOM    905  OE2 GLU A 110      23.594   1.922  -7.973  1.00 87.62           O  
ATOM    906  N   ALA A 111      19.562   3.361 -11.867  1.00 92.06           N  
ATOM    907  CA  ALA A 111      19.172   4.562 -12.602  1.00 92.06           C  
ATOM    908  C   ALA A 111      17.719   4.922 -12.344  1.00 92.06           C  
ATOM    909  CB  ALA A 111      19.422   4.375 -14.102  1.00 92.06           C  
ATOM    910  O   ALA A 111      17.344   6.098 -12.367  1.00 92.06           O  
ATOM    911  N   TYR A 112      16.938   3.957 -12.047  1.00 92.31           N  
ATOM    912  CA  TYR A 112      15.500   4.152 -11.859  1.00 92.31           C  
ATOM    913  C   TYR A 112      15.219   4.906 -10.562  1.00 92.31           C  
ATOM    914  CB  TYR A 112      14.773   2.803 -11.844  1.00 92.31           C  
ATOM    915  O   TYR A 112      14.125   5.438 -10.375  1.00 92.31           O  
ATOM    916  CG  TYR A 112      14.477   2.256 -13.219  1.00 92.31           C  
ATOM    917  CD1 TYR A 112      13.445   2.785 -13.992  1.00 92.31           C  
ATOM    918  CD2 TYR A 112      15.227   1.208 -13.742  1.00 92.31           C  
ATOM    919  CE1 TYR A 112      13.172   2.283 -15.258  1.00 92.31           C  
ATOM    920  CE2 TYR A 112      14.961   0.698 -15.008  1.00 92.31           C  
ATOM    921  OH  TYR A 112      13.656   0.740 -17.016  1.00 92.31           O  
ATOM    922  CZ  TYR A 112      13.930   1.241 -15.758  1.00 92.31           C  
ATOM    923  N   GLU A 113      16.219   4.977  -9.656  1.00 90.25           N  
ATOM    924  CA  GLU A 113      16.078   5.824  -8.477  1.00 90.25           C  
ATOM    925  C   GLU A 113      16.000   7.297  -8.859  1.00 90.25           C  
ATOM    926  CB  GLU A 113      17.250   5.594  -7.516  1.00 90.25           C  
ATOM    927  O   GLU A 113      15.242   8.062  -8.258  1.00 90.25           O  
ATOM    928  CG  GLU A 113      17.281   4.203  -6.898  1.00 90.25           C  
ATOM    929  CD  GLU A 113      16.172   3.984  -5.875  1.00 90.25           C  
ATOM    930  OE1 GLU A 113      15.875   2.812  -5.547  1.00 90.25           O  
ATOM    931  OE2 GLU A 113      15.594   4.988  -5.402  1.00 90.25           O  
ATOM    932  N   VAL A 114      16.750   7.656  -9.883  1.00 92.62           N  
ATOM    933  CA  VAL A 114      16.703   9.016 -10.414  1.00 92.62           C  
ATOM    934  C   VAL A 114      15.430   9.234 -11.211  1.00 92.62           C  
ATOM    935  CB  VAL A 114      17.938   9.312 -11.289  1.00 92.62           C  
ATOM    936  O   VAL A 114      14.750  10.250 -11.047  1.00 92.62           O  
ATOM    937  CG1 VAL A 114      17.844  10.703 -11.922  1.00 92.62           C  
ATOM    938  CG2 VAL A 114      19.234   9.195 -10.469  1.00 92.62           C  
ATOM    939  N   VAL A 115      15.102   8.219 -12.039  1.00 93.69           N  
ATOM    940  CA  VAL A 115      13.875   8.289 -12.836  1.00 93.69           C  
ATOM    941  C   VAL A 115      12.672   8.484 -11.914  1.00 93.69           C  
ATOM    942  CB  VAL A 115      13.688   7.027 -13.695  1.00 93.69           C  
ATOM    943  O   VAL A 115      11.805   9.320 -12.188  1.00 93.69           O  
ATOM    944  CG1 VAL A 115      12.312   7.023 -14.359  1.00 93.69           C  
ATOM    945  CG2 VAL A 115      14.797   6.930 -14.750  1.00 93.69           C  
ATOM    946  N   GLY A 116      12.648   7.773 -10.797  1.00 90.69           N  
ATOM    947  CA  GLY A 116      11.547   7.836  -9.844  1.00 90.69           C  
ATOM    948  C   GLY A 116      11.422   9.188  -9.164  1.00 90.69           C  
ATOM    949  O   GLY A 116      10.359   9.531  -8.648  1.00 90.69           O  
ATOM    950  N   SER A 117      12.461  10.047  -9.258  1.00 91.94           N  
ATOM    951  CA  SER A 117      12.477  11.336  -8.578  1.00 91.94           C  
ATOM    952  C   SER A 117      12.047  12.461  -9.516  1.00 91.94           C  
ATOM    953  CB  SER A 117      13.875  11.625  -8.023  1.00 91.94           C  
ATOM    954  O   SER A 117      11.883  13.602  -9.078  1.00 91.94           O  
ATOM    955  OG  SER A 117      14.219  10.688  -7.023  1.00 91.94           O  
ATOM    956  N   LEU A 118      11.852  12.148 -10.766  1.00 93.19           N  
ATOM    957  CA  LEU A 118      11.586  13.172 -11.773  1.00 93.19           C  
ATOM    958  C   LEU A 118      10.258  13.867 -11.508  1.00 93.19           C  
ATOM    959  CB  LEU A 118      11.578  12.547 -13.172  1.00 93.19           C  
ATOM    960  O   LEU A 118      10.141  15.086 -11.672  1.00 93.19           O  
ATOM    961  CG  LEU A 118      12.930  12.086 -13.711  1.00 93.19           C  
ATOM    962  CD1 LEU A 118      12.766  11.469 -15.102  1.00 93.19           C  
ATOM    963  CD2 LEU A 118      13.922  13.242 -13.750  1.00 93.19           C  
ATOM    964  N   GLU A 119       9.336  13.055 -11.094  1.00 91.38           N  
ATOM    965  CA  GLU A 119       8.023  13.641 -10.812  1.00 91.38           C  
ATOM    966  C   GLU A 119       8.109  14.648  -9.672  1.00 91.38           C  
ATOM    967  CB  GLU A 119       7.016  12.539 -10.461  1.00 91.38           C  
ATOM    968  O   GLU A 119       7.578  15.758  -9.781  1.00 91.38           O  
ATOM    969  CG  GLU A 119       5.598  13.055 -10.242  1.00 91.38           C  
ATOM    970  CD  GLU A 119       4.602  11.953  -9.922  1.00 91.38           C  
ATOM    971  OE1 GLU A 119       3.379  12.203  -9.969  1.00 91.38           O  
ATOM    972  OE2 GLU A 119       5.051  10.820  -9.617  1.00 91.38           O  
ATOM    973  N   ALA A 120       8.758  14.234  -8.609  1.00 89.94           N  
ATOM    974  CA  ALA A 120       8.922  15.117  -7.453  1.00 89.94           C  
ATOM    975  C   ALA A 120       9.719  16.359  -7.824  1.00 89.94           C  
ATOM    976  CB  ALA A 120       9.609  14.375  -6.312  1.00 89.94           C  
ATOM    977  O   ALA A 120       9.430  17.469  -7.340  1.00 89.94           O  
ATOM    978  N   LEU A 121      10.672  16.172  -8.625  1.00 92.50           N  
ATOM    979  CA  LEU A 121      11.492  17.281  -9.086  1.00 92.50           C  
ATOM    980  C   LEU A 121      10.656  18.297  -9.859  1.00 92.50           C  
ATOM    981  CB  LEU A 121      12.641  16.781  -9.969  1.00 92.50           C  
ATOM    982  O   LEU A 121      10.781  19.500  -9.648  1.00 92.50           O  
ATOM    983  CG  LEU A 121      13.734  17.781 -10.305  1.00 92.50           C  
ATOM    984  CD1 LEU A 121      14.469  18.219  -9.039  1.00 92.50           C  
ATOM    985  CD2 LEU A 121      14.711  17.203 -11.312  1.00 92.50           C  
ATOM    986  N   CYS A 122       9.828  17.812 -10.711  1.00 93.00           N  
ATOM    987  CA  CYS A 122       8.930  18.672 -11.484  1.00 93.00           C  
ATOM    988  C   CYS A 122       7.945  19.391 -10.562  1.00 93.00           C  
ATOM    989  CB  CYS A 122       8.164  17.844 -12.516  1.00 93.00           C  
ATOM    990  O   CYS A 122       7.699  20.578 -10.727  1.00 93.00           O  
ATOM    991  SG  CYS A 122       7.137  18.828 -13.625  1.00 93.00           S  
ATOM    992  N   GLN A 123       7.402  18.656  -9.609  1.00 90.31           N  
ATOM    993  CA  GLN A 123       6.500  19.234  -8.625  1.00 90.31           C  
ATOM    994  C   GLN A 123       7.180  20.375  -7.859  1.00 90.31           C  
ATOM    995  CB  GLN A 123       6.004  18.172  -7.645  1.00 90.31           C  
ATOM    996  O   GLN A 123       6.570  21.422  -7.617  1.00 90.31           O  
ATOM    997  CG  GLN A 123       4.945  17.250  -8.227  1.00 90.31           C  
ATOM    998  CD  GLN A 123       4.527  16.156  -7.262  1.00 90.31           C  
ATOM    999  NE2 GLN A 123       3.592  15.312  -7.691  1.00 90.31           N  
ATOM   1000  OE1 GLN A 123       5.043  16.062  -6.145  1.00 90.31           O  
ATOM   1001  N   ALA A 124       8.359  20.078  -7.535  1.00 90.19           N  
ATOM   1002  CA  ALA A 124       9.133  21.094  -6.816  1.00 90.19           C  
ATOM   1003  C   ALA A 124       9.312  22.359  -7.656  1.00 90.19           C  
ATOM   1004  CB  ALA A 124      10.500  20.531  -6.414  1.00 90.19           C  
ATOM   1005  O   ALA A 124       9.203  23.469  -7.141  1.00 90.19           O  
ATOM   1006  N   CYS A 125       9.523  22.219  -8.961  1.00 91.00           N  
ATOM   1007  CA  CYS A 125       9.656  23.344  -9.867  1.00 91.00           C  
ATOM   1008  C   CYS A 125       8.375  24.172  -9.914  1.00 91.00           C  
ATOM   1009  CB  CYS A 125      10.016  22.875 -11.273  1.00 91.00           C  
ATOM   1010  O   CYS A 125       8.414  25.391  -9.875  1.00 91.00           O  
ATOM   1011  SG  CYS A 125      11.727  22.312 -11.445  1.00 91.00           S  
ATOM   1012  N   ILE A 126       7.320  23.500  -9.977  1.00 90.38           N  
ATOM   1013  CA  ILE A 126       6.008  24.125 -10.031  1.00 90.38           C  
ATOM   1014  C   ILE A 126       5.750  24.891  -8.742  1.00 90.38           C  
ATOM   1015  CB  ILE A 126       4.887  23.094 -10.281  1.00 90.38           C  
ATOM   1016  O   ILE A 126       5.301  26.047  -8.773  1.00 90.38           O  
ATOM   1017  CG1 ILE A 126       5.020  22.484 -11.680  1.00 90.38           C  
ATOM   1018  CG2 ILE A 126       3.510  23.734 -10.086  1.00 90.38           C  
ATOM   1019  CD1 ILE A 126       4.125  21.281 -11.922  1.00 90.38           C  
ATOM   1020  N   LEU A 127       6.059  24.203  -7.641  1.00 87.31           N  
ATOM   1021  CA  LEU A 127       5.848  24.812  -6.332  1.00 87.31           C  
ATOM   1022  C   LEU A 127       6.672  26.094  -6.176  1.00 87.31           C  
ATOM   1023  CB  LEU A 127       6.203  23.828  -5.219  1.00 87.31           C  
ATOM   1024  O   LEU A 127       6.215  27.062  -5.566  1.00 87.31           O  
ATOM   1025  CG  LEU A 127       5.875  24.266  -3.791  1.00 87.31           C  
ATOM   1026  CD1 LEU A 127       4.379  24.516  -3.646  1.00 87.31           C  
ATOM   1027  CD2 LEU A 127       6.344  23.203  -2.789  1.00 87.31           C  
ATOM   1028  N   ARG A 128       7.812  26.094  -6.688  1.00 87.62           N  
ATOM   1029  CA  ARG A 128       8.711  27.234  -6.609  1.00 87.62           C  
ATOM   1030  C   ARG A 128       8.125  28.453  -7.320  1.00 87.62           C  
ATOM   1031  CB  ARG A 128      10.078  26.891  -7.207  1.00 87.62           C  
ATOM   1032  O   ARG A 128       8.492  29.594  -7.027  1.00 87.62           O  
ATOM   1033  CG  ARG A 128      10.922  25.984  -6.328  1.00 87.62           C  
ATOM   1034  CD  ARG A 128      12.250  25.625  -6.992  1.00 87.62           C  
ATOM   1035  NE  ARG A 128      13.078  26.812  -7.207  1.00 87.62           N  
ATOM   1036  NH1 ARG A 128      14.586  25.766  -8.602  1.00 87.62           N  
ATOM   1037  NH2 ARG A 128      14.844  27.984  -8.094  1.00 87.62           N  
ATOM   1038  CZ  ARG A 128      14.164  26.844  -7.965  1.00 87.62           C  
ATOM   1039  N   LYS A 129       7.164  28.250  -8.203  1.00 86.12           N  
ATOM   1040  CA  LYS A 129       6.508  29.344  -8.930  1.00 86.12           C  
ATOM   1041  C   LYS A 129       5.473  30.031  -8.047  1.00 86.12           C  
ATOM   1042  CB  LYS A 129       5.848  28.812 -10.203  1.00 86.12           C  
ATOM   1043  O   LYS A 129       5.039  31.141  -8.359  1.00 86.12           O  
ATOM   1044  CG  LYS A 129       6.832  28.375 -11.281  1.00 86.12           C  
ATOM   1045  CD  LYS A 129       7.473  29.578 -11.969  1.00 86.12           C  
ATOM   1046  CE  LYS A 129       8.352  29.156 -13.133  1.00 86.12           C  
ATOM   1047  NZ  LYS A 129       9.039  30.328 -13.766  1.00 86.12           N  
ATOM   1048  N   GLU A 130       5.180  29.375  -6.906  1.00 84.62           N  
ATOM   1049  CA  GLU A 130       4.223  29.938  -5.957  1.00 84.62           C  
ATOM   1050  C   GLU A 130       4.914  30.875  -4.961  1.00 84.62           C  
ATOM   1051  CB  GLU A 130       3.482  28.828  -5.215  1.00 84.62           C  
ATOM   1052  O   GLU A 130       5.426  30.422  -3.934  1.00 84.62           O  
ATOM   1053  CG  GLU A 130       2.604  27.969  -6.113  1.00 84.62           C  
ATOM   1054  CD  GLU A 130       1.828  26.906  -5.355  1.00 84.62           C  
ATOM   1055  OE1 GLU A 130       1.063  26.141  -5.988  1.00 84.62           O  
ATOM   1056  OE2 GLU A 130       1.987  26.828  -4.117  1.00 84.62           O  
ATOM   1057  N   GLU A 131       4.949  32.156  -5.168  1.00 77.75           N  
ATOM   1058  CA  GLU A 131       5.742  33.156  -4.449  1.00 77.75           C  
ATOM   1059  C   GLU A 131       5.281  33.281  -3.000  1.00 77.75           C  
ATOM   1060  CB  GLU A 131       5.668  34.500  -5.148  1.00 77.75           C  
ATOM   1061  O   GLU A 131       6.090  33.531  -2.105  1.00 77.75           O  
ATOM   1062  CG  GLU A 131       6.391  34.562  -6.488  1.00 77.75           C  
ATOM   1063  CD  GLU A 131       6.367  35.938  -7.137  1.00 77.75           C  
ATOM   1064  OE1 GLU A 131       6.938  36.094  -8.242  1.00 77.75           O  
ATOM   1065  OE2 GLU A 131       5.770  36.844  -6.539  1.00 77.75           O  
ATOM   1066  N   GLU A 132       4.125  32.875  -2.693  1.00 75.38           N  
ATOM   1067  CA  GLU A 132       3.539  33.094  -1.373  1.00 75.38           C  
ATOM   1068  C   GLU A 132       3.768  31.875  -0.464  1.00 75.38           C  
ATOM   1069  CB  GLU A 132       2.041  33.375  -1.489  1.00 75.38           C  
ATOM   1070  O   GLU A 132       3.475  31.938   0.732  1.00 75.38           O  
ATOM   1071  CG  GLU A 132       1.725  34.656  -2.225  1.00 75.38           C  
ATOM   1072  CD  GLU A 132       0.234  34.938  -2.344  1.00 75.38           C  
ATOM   1073  OE1 GLU A 132      -0.147  36.000  -2.891  1.00 75.38           O  
ATOM   1074  OE2 GLU A 132      -0.560  34.094  -1.888  1.00 75.38           O  
ATOM   1075  N   ASN A 133       4.383  30.812  -0.938  1.00 70.38           N  
ATOM   1076  CA  ASN A 133       4.621  29.594  -0.164  1.00 70.38           C  
ATOM   1077  C   ASN A 133       6.004  29.609   0.484  1.00 70.38           C  
ATOM   1078  CB  ASN A 133       4.461  28.359  -1.046  1.00 70.38           C  
ATOM   1079  O   ASN A 133       7.020  29.594  -0.211  1.00 70.38           O  
ATOM   1080  CG  ASN A 133       4.484  27.078  -0.250  1.00 70.38           C  
ATOM   1081  ND2 ASN A 133       3.900  26.016  -0.809  1.00 70.38           N  
ATOM   1082  OD1 ASN A 133       5.023  27.016   0.859  1.00 70.38           O  
ATOM   1083  N   PRO A 134       6.078  29.766   1.862  1.00 67.25           N  
ATOM   1084  CA  PRO A 134       7.328  29.875   2.617  1.00 67.25           C  
ATOM   1085  C   PRO A 134       8.227  28.656   2.453  1.00 67.25           C  
ATOM   1086  CB  PRO A 134       6.855  30.016   4.066  1.00 67.25           C  
ATOM   1087  O   PRO A 134       9.453  28.750   2.596  1.00 67.25           O  
ATOM   1088  CG  PRO A 134       5.449  29.500   4.059  1.00 67.25           C  
ATOM   1089  CD  PRO A 134       4.887  29.672   2.674  1.00 67.25           C  
ATOM   1090  N   GLY A 135       7.734  27.469   1.937  1.00 69.06           N  
ATOM   1091  CA  GLY A 135       8.492  26.234   1.751  1.00 69.06           C  
ATOM   1092  C   GLY A 135       8.703  25.875   0.292  1.00 69.06           C  
ATOM   1093  O   GLY A 135       8.969  24.719  -0.039  1.00 69.06           O  
ATOM   1094  N   ARG A 136       8.648  26.859  -0.513  1.00 76.25           N  
ATOM   1095  CA  ARG A 136       8.633  26.641  -1.956  1.00 76.25           C  
ATOM   1096  C   ARG A 136       9.969  26.094  -2.436  1.00 76.25           C  
ATOM   1097  CB  ARG A 136       8.312  27.953  -2.693  1.00 76.25           C  
ATOM   1098  O   ARG A 136      10.023  25.344  -3.412  1.00 76.25           O  
ATOM   1099  CG  ARG A 136       9.367  29.031  -2.525  1.00 76.25           C  
ATOM   1100  CD  ARG A 136       8.984  30.312  -3.266  1.00 76.25           C  
ATOM   1101  NE  ARG A 136      10.008  31.344  -3.111  1.00 76.25           N  
ATOM   1102  NH1 ARG A 136       8.875  32.938  -4.352  1.00 76.25           N  
ATOM   1103  NH2 ARG A 136      10.914  33.438  -3.428  1.00 76.25           N  
ATOM   1104  CZ  ARG A 136       9.930  32.562  -3.631  1.00 76.25           C  
ATOM   1105  N   ASP A 137      11.047  26.266  -1.596  1.00 85.50           N  
ATOM   1106  CA  ASP A 137      12.359  25.797  -2.023  1.00 85.50           C  
ATOM   1107  C   ASP A 137      12.734  24.500  -1.301  1.00 85.50           C  
ATOM   1108  CB  ASP A 137      13.430  26.859  -1.781  1.00 85.50           C  
ATOM   1109  O   ASP A 137      13.656  23.797  -1.720  1.00 85.50           O  
ATOM   1110  CG  ASP A 137      13.305  28.047  -2.723  1.00 85.50           C  
ATOM   1111  OD1 ASP A 137      12.891  27.859  -3.889  1.00 85.50           O  
ATOM   1112  OD2 ASP A 137      13.625  29.172  -2.297  1.00 85.50           O  
ATOM   1113  N   MET A 138      12.055  24.266  -0.291  1.00 86.31           N  
ATOM   1114  CA  MET A 138      12.406  23.125   0.542  1.00 86.31           C  
ATOM   1115  C   MET A 138      12.281  21.828  -0.244  1.00 86.31           C  
ATOM   1116  CB  MET A 138      11.516  23.062   1.785  1.00 86.31           C  
ATOM   1117  O   MET A 138      13.172  20.969  -0.193  1.00 86.31           O  
ATOM   1118  CG  MET A 138      11.938  22.016   2.797  1.00 86.31           C  
ATOM   1119  SD  MET A 138      10.945  22.078   4.340  1.00 86.31           S  
ATOM   1120  CE  MET A 138      11.430  20.516   5.102  1.00 86.31           C  
ATOM   1121  N   LEU A 139      11.180  21.656  -0.925  1.00 85.50           N  
ATOM   1122  CA  LEU A 139      10.969  20.438  -1.698  1.00 85.50           C  
ATOM   1123  C   LEU A 139      12.039  20.281  -2.771  1.00 85.50           C  
ATOM   1124  CB  LEU A 139       9.578  20.438  -2.344  1.00 85.50           C  
ATOM   1125  O   LEU A 139      12.547  19.172  -2.992  1.00 85.50           O  
ATOM   1126  CG  LEU A 139       9.203  19.203  -3.150  1.00 85.50           C  
ATOM   1127  CD1 LEU A 139       9.242  17.969  -2.266  1.00 85.50           C  
ATOM   1128  CD2 LEU A 139       7.820  19.375  -3.773  1.00 85.50           C  
ATOM   1129  N   TRP A 140      12.383  21.328  -3.426  1.00 90.50           N  
ATOM   1130  CA  TRP A 140      13.430  21.312  -4.445  1.00 90.50           C  
ATOM   1131  C   TRP A 140      14.750  20.844  -3.855  1.00 90.50           C  
ATOM   1132  CB  TRP A 140      13.594  22.703  -5.070  1.00 90.50           C  
ATOM   1133  O   TRP A 140      15.375  19.922  -4.371  1.00 90.50           O  
ATOM   1134  CG  TRP A 140      14.781  22.828  -5.977  1.00 90.50           C  
ATOM   1135  CD1 TRP A 140      16.016  23.312  -5.656  1.00 90.50           C  
ATOM   1136  CD2 TRP A 140      14.836  22.453  -7.359  1.00 90.50           C  
ATOM   1137  CE2 TRP A 140      16.141  22.750  -7.812  1.00 90.50           C  
ATOM   1138  CE3 TRP A 140      13.914  21.906  -8.258  1.00 90.50           C  
ATOM   1139  NE1 TRP A 140      16.844  23.266  -6.754  1.00 90.50           N  
ATOM   1140  CH2 TRP A 140      15.625  21.969  -9.984  1.00 90.50           C  
ATOM   1141  CZ2 TRP A 140      16.547  22.516  -9.125  1.00 90.50           C  
ATOM   1142  CZ3 TRP A 140      14.320  21.672  -9.570  1.00 90.50           C  
ATOM   1143  N   ASN A 141      15.156  21.438  -2.752  1.00 92.62           N  
ATOM   1144  CA  ASN A 141      16.438  21.125  -2.119  1.00 92.62           C  
ATOM   1145  C   ASN A 141      16.484  19.688  -1.646  1.00 92.62           C  
ATOM   1146  CB  ASN A 141      16.703  22.078  -0.951  1.00 92.62           C  
ATOM   1147  O   ASN A 141      17.469  18.984  -1.877  1.00 92.62           O  
ATOM   1148  CG  ASN A 141      16.969  23.500  -1.404  1.00 92.62           C  
ATOM   1149  ND2 ASN A 141      16.672  24.469  -0.545  1.00 92.62           N  
ATOM   1150  OD1 ASN A 141      17.453  23.734  -2.516  1.00 92.62           O  
ATOM   1151  N   THR A 142      15.406  19.297  -1.039  1.00 90.75           N  
ATOM   1152  CA  THR A 142      15.352  17.938  -0.509  1.00 90.75           C  
ATOM   1153  C   THR A 142      15.391  16.922  -1.640  1.00 90.75           C  
ATOM   1154  CB  THR A 142      14.086  17.719   0.344  1.00 90.75           C  
ATOM   1155  O   THR A 142      16.062  15.883  -1.530  1.00 90.75           O  
ATOM   1156  CG2 THR A 142      14.094  16.344   0.993  1.00 90.75           C  
ATOM   1157  OG1 THR A 142      14.031  18.719   1.371  1.00 90.75           O  
ATOM   1158  N   THR A 143      14.695  17.203  -2.699  1.00 91.56           N  
ATOM   1159  CA  THR A 143      14.664  16.297  -3.838  1.00 91.56           C  
ATOM   1160  C   THR A 143      16.031  16.234  -4.516  1.00 91.56           C  
ATOM   1161  CB  THR A 143      13.594  16.734  -4.863  1.00 91.56           C  
ATOM   1162  O   THR A 143      16.484  15.141  -4.875  1.00 91.56           O  
ATOM   1163  CG2 THR A 143      13.500  15.727  -6.012  1.00 91.56           C  
ATOM   1164  OG1 THR A 143      12.320  16.812  -4.215  1.00 91.56           O  
ATOM   1165  N   CYS A 144      16.703  17.328  -4.691  1.00 94.44           N  
ATOM   1166  CA  CYS A 144      18.031  17.375  -5.285  1.00 94.44           C  
ATOM   1167  C   CYS A 144      19.031  16.594  -4.449  1.00 94.44           C  
ATOM   1168  CB  CYS A 144      18.500  18.828  -5.434  1.00 94.44           C  
ATOM   1169  O   CYS A 144      19.828  15.820  -4.984  1.00 94.44           O  
ATOM   1170  SG  CYS A 144      17.609  19.750  -6.699  1.00 94.44           S  
ATOM   1171  N   GLU A 145      18.922  16.797  -3.160  1.00 94.12           N  
ATOM   1172  CA  GLU A 145      19.797  16.062  -2.252  1.00 94.12           C  
ATOM   1173  C   GLU A 145      19.594  14.562  -2.363  1.00 94.12           C  
ATOM   1174  CB  GLU A 145      19.578  16.531  -0.807  1.00 94.12           C  
ATOM   1175  O   GLU A 145      20.562  13.797  -2.391  1.00 94.12           O  
ATOM   1176  CG  GLU A 145      20.141  17.906  -0.505  1.00 94.12           C  
ATOM   1177  CD  GLU A 145      19.766  18.422   0.876  1.00 94.12           C  
ATOM   1178  OE1 GLU A 145      20.125  19.578   1.213  1.00 94.12           O  
ATOM   1179  OE2 GLU A 145      19.109  17.656   1.627  1.00 94.12           O  
ATOM   1180  N   ALA A 146      18.344  14.211  -2.418  1.00 91.06           N  
ATOM   1181  CA  ALA A 146      18.000  12.789  -2.533  1.00 91.06           C  
ATOM   1182  C   ALA A 146      18.547  12.203  -3.832  1.00 91.06           C  
ATOM   1183  CB  ALA A 146      16.484  12.594  -2.457  1.00 91.06           C  
ATOM   1184  O   ALA A 146      19.047  11.070  -3.850  1.00 91.06           O  
ATOM   1185  N   MET A 147      18.484  12.945  -4.906  1.00 93.31           N  
ATOM   1186  CA  MET A 147      18.984  12.492  -6.203  1.00 93.31           C  
ATOM   1187  C   MET A 147      20.500  12.320  -6.180  1.00 93.31           C  
ATOM   1188  CB  MET A 147      18.578  13.469  -7.309  1.00 93.31           C  
ATOM   1189  O   MET A 147      21.016  11.320  -6.691  1.00 93.31           O  
ATOM   1190  CG  MET A 147      17.109  13.414  -7.672  1.00 93.31           C  
ATOM   1191  SD  MET A 147      16.672  14.555  -9.039  1.00 93.31           S  
ATOM   1192  CE  MET A 147      17.344  13.633 -10.453  1.00 93.31           C  
ATOM   1193  N   VAL A 148      21.156  13.227  -5.562  1.00 93.88           N  
ATOM   1194  CA  VAL A 148      22.609  13.195  -5.484  1.00 93.88           C  
ATOM   1195  C   VAL A 148      23.062  11.992  -4.664  1.00 93.88           C  
ATOM   1196  CB  VAL A 148      23.172  14.500  -4.871  1.00 93.88           C  
ATOM   1197  O   VAL A 148      24.078  11.359  -4.980  1.00 93.88           O  
ATOM   1198  CG1 VAL A 148      24.656  14.344  -4.535  1.00 93.88           C  
ATOM   1199  CG2 VAL A 148      22.953  15.672  -5.824  1.00 93.88           C  
ATOM   1200  N   GLU A 149      22.312  11.641  -3.723  1.00 91.88           N  
ATOM   1201  CA  GLU A 149      22.625  10.516  -2.850  1.00 91.88           C  
ATOM   1202  C   GLU A 149      22.562   9.188  -3.609  1.00 91.88           C  
ATOM   1203  CB  GLU A 149      21.672  10.477  -1.653  1.00 91.88           C  
ATOM   1204  O   GLU A 149      23.125   8.188  -3.162  1.00 91.88           O  
ATOM   1205  CG  GLU A 149      21.953  11.539  -0.606  1.00 91.88           C  
ATOM   1206  CD  GLU A 149      20.969  11.531   0.548  1.00 91.88           C  
ATOM   1207  OE1 GLU A 149      21.078  12.383   1.456  1.00 91.88           O  
ATOM   1208  OE2 GLU A 149      20.062  10.656   0.544  1.00 91.88           O  
ATOM   1209  N   CYS A 150      21.953   9.289  -4.777  1.00 86.94           N  
ATOM   1210  CA  CYS A 150      21.812   8.078  -5.574  1.00 86.94           C  
ATOM   1211  C   CYS A 150      23.094   7.770  -6.336  1.00 86.94           C  
ATOM   1212  CB  CYS A 150      20.656   8.219  -6.559  1.00 86.94           C  
ATOM   1213  O   CYS A 150      23.250   6.676  -6.879  1.00 86.94           O  
ATOM   1214  SG  CYS A 150      19.047   8.406  -5.762  1.00 86.94           S  
ATOM   1215  N   SER A 151      23.984   8.656  -6.426  1.00 88.44           N  
ATOM   1216  CA  SER A 151      25.203   8.492  -7.211  1.00 88.44           C  
ATOM   1217  C   SER A 151      26.156   7.504  -6.547  1.00 88.44           C  
ATOM   1218  CB  SER A 151      25.906   9.836  -7.410  1.00 88.44           C  
ATOM   1219  O   SER A 151      26.281   7.473  -5.320  1.00 88.44           O  
ATOM   1220  OG  SER A 151      26.391  10.336  -6.176  1.00 88.44           O  
ATOM   1221  N   ASN A 152      26.734   6.641  -7.395  1.00 84.69           N  
ATOM   1222  CA  ASN A 152      27.672   5.652  -6.887  1.00 84.69           C  
ATOM   1223  C   ASN A 152      29.109   6.000  -7.270  1.00 84.69           C  
ATOM   1224  CB  ASN A 152      27.312   4.254  -7.395  1.00 84.69           C  
ATOM   1225  O   ASN A 152      30.062   5.504  -6.652  1.00 84.69           O  
ATOM   1226  CG  ASN A 152      25.969   3.771  -6.879  1.00 84.69           C  
ATOM   1227  ND2 ASN A 152      25.328   2.889  -7.633  1.00 84.69           N  
ATOM   1228  OD1 ASN A 152      25.516   4.188  -5.809  1.00 84.69           O  
ATOM   1229  N   ASN A 153      29.297   6.844  -8.227  1.00 89.81           N  
ATOM   1230  CA  ASN A 153      30.594   7.301  -8.711  1.00 89.81           C  
ATOM   1231  C   ASN A 153      30.516   8.703  -9.297  1.00 89.81           C  
ATOM   1232  CB  ASN A 153      31.156   6.320  -9.742  1.00 89.81           C  
ATOM   1233  O   ASN A 153      29.438   9.297  -9.359  1.00 89.81           O  
ATOM   1234  CG  ASN A 153      30.250   6.156 -10.945  1.00 89.81           C  
ATOM   1235  ND2 ASN A 153      30.109   4.922 -11.414  1.00 89.81           N  
ATOM   1236  OD1 ASN A 153      29.688   7.125 -11.445  1.00 89.81           O  
ATOM   1237  N   ALA A 154      31.672   9.211  -9.664  1.00 92.06           N  
ATOM   1238  CA  ALA A 154      31.781  10.594 -10.133  1.00 92.06           C  
ATOM   1239  C   ALA A 154      31.031  10.789 -11.445  1.00 92.06           C  
ATOM   1240  CB  ALA A 154      33.250  10.992 -10.297  1.00 92.06           C  
ATOM   1241  O   ALA A 154      30.406  11.828 -11.664  1.00 92.06           O  
ATOM   1242  N   GLU A 155      31.062   9.805 -12.320  1.00 92.62           N  
ATOM   1243  CA  GLU A 155      30.406   9.883 -13.625  1.00 92.62           C  
ATOM   1244  C   GLU A 155      28.891   9.945 -13.484  1.00 92.62           C  
ATOM   1245  CB  GLU A 155      30.812   8.695 -14.500  1.00 92.62           C  
ATOM   1246  O   GLU A 155      28.234  10.734 -14.164  1.00 92.62           O  
ATOM   1247  CG  GLU A 155      32.250   8.711 -14.938  1.00 92.62           C  
ATOM   1248  CD  GLU A 155      32.656   7.512 -15.789  1.00 92.62           C  
ATOM   1249  OE1 GLU A 155      33.844   7.340 -16.078  1.00 92.62           O  
ATOM   1250  OE2 GLU A 155      31.734   6.738 -16.156  1.00 92.62           O  
ATOM   1251  N   THR A 156      28.375   9.141 -12.625  1.00 92.94           N  
ATOM   1252  CA  THR A 156      26.938   9.148 -12.359  1.00 92.94           C  
ATOM   1253  C   THR A 156      26.516  10.469 -11.734  1.00 92.94           C  
ATOM   1254  CB  THR A 156      26.547   7.984 -11.430  1.00 92.94           C  
ATOM   1255  O   THR A 156      25.469  11.023 -12.086  1.00 92.94           O  
ATOM   1256  CG2 THR A 156      25.031   7.934 -11.234  1.00 92.94           C  
ATOM   1257  OG1 THR A 156      26.984   6.750 -12.008  1.00 92.94           O  
ATOM   1258  N   LEU A 157      27.281  10.945 -10.859  1.00 95.38           N  
ATOM   1259  CA  LEU A 157      27.000  12.219 -10.203  1.00 95.38           C  
ATOM   1260  C   LEU A 157      26.922  13.352 -11.219  1.00 95.38           C  
ATOM   1261  CB  LEU A 157      28.062  12.523  -9.148  1.00 95.38           C  
ATOM   1262  O   LEU A 157      26.031  14.203 -11.148  1.00 95.38           O  
ATOM   1263  CG  LEU A 157      27.891  13.836  -8.375  1.00 95.38           C  
ATOM   1264  CD1 LEU A 157      26.562  13.859  -7.648  1.00 95.38           C  
ATOM   1265  CD2 LEU A 157      29.047  14.031  -7.395  1.00 95.38           C  
ATOM   1266  N   ASP A 158      27.797  13.336 -12.148  1.00 96.25           N  
ATOM   1267  CA  ASP A 158      27.828  14.359 -13.188  1.00 96.25           C  
ATOM   1268  C   ASP A 158      26.547  14.383 -13.992  1.00 96.25           C  
ATOM   1269  CB  ASP A 158      29.031  14.133 -14.117  1.00 96.25           C  
ATOM   1270  O   ASP A 158      25.984  15.445 -14.258  1.00 96.25           O  
ATOM   1271  CG  ASP A 158      29.250  15.281 -15.086  1.00 96.25           C  
ATOM   1272  OD1 ASP A 158      29.406  16.438 -14.641  1.00 96.25           O  
ATOM   1273  OD2 ASP A 158      29.281  15.023 -16.312  1.00 96.25           O  
ATOM   1274  N   VAL A 159      26.125  13.227 -14.336  1.00 96.25           N  
ATOM   1275  CA  VAL A 159      24.906  13.125 -15.117  1.00 96.25           C  
ATOM   1276  C   VAL A 159      23.719  13.617 -14.297  1.00 96.25           C  
ATOM   1277  CB  VAL A 159      24.656  11.680 -15.609  1.00 96.25           C  
ATOM   1278  O   VAL A 159      22.859  14.352 -14.797  1.00 96.25           O  
ATOM   1279  CG1 VAL A 159      23.328  11.586 -16.344  1.00 96.25           C  
ATOM   1280  CG2 VAL A 159      25.797  11.219 -16.500  1.00 96.25           C  
ATOM   1281  N   ILE A 160      23.641  13.219 -13.031  1.00 96.06           N  
ATOM   1282  CA  ILE A 160      22.562  13.609 -12.133  1.00 96.06           C  
ATOM   1283  C   ILE A 160      22.531  15.133 -12.000  1.00 96.06           C  
ATOM   1284  CB  ILE A 160      22.719  12.953 -10.742  1.00 96.06           C  
ATOM   1285  O   ILE A 160      21.453  15.742 -12.070  1.00 96.06           O  
ATOM   1286  CG1 ILE A 160      22.469  11.445 -10.836  1.00 96.06           C  
ATOM   1287  CG2 ILE A 160      21.781  13.609  -9.727  1.00 96.06           C  
ATOM   1288  CD1 ILE A 160      22.766  10.688  -9.547  1.00 96.06           C  
ATOM   1289  N   LEU A 161      23.641  15.727 -11.844  1.00 97.00           N  
ATOM   1290  CA  LEU A 161      23.719  17.172 -11.734  1.00 97.00           C  
ATOM   1291  C   LEU A 161      23.250  17.844 -13.016  1.00 97.00           C  
ATOM   1292  CB  LEU A 161      25.156  17.609 -11.422  1.00 97.00           C  
ATOM   1293  O   LEU A 161      22.625  18.922 -12.969  1.00 97.00           O  
ATOM   1294  CG  LEU A 161      25.672  17.281 -10.016  1.00 97.00           C  
ATOM   1295  CD1 LEU A 161      27.141  17.672  -9.891  1.00 97.00           C  
ATOM   1296  CD2 LEU A 161      24.828  18.000  -8.961  1.00 97.00           C  
ATOM   1297  N   GLN A 162      23.547  17.219 -14.125  1.00 96.81           N  
ATOM   1298  CA  GLN A 162      23.062  17.734 -15.406  1.00 96.81           C  
ATOM   1299  C   GLN A 162      21.547  17.719 -15.461  1.00 96.81           C  
ATOM   1300  CB  GLN A 162      23.641  16.906 -16.562  1.00 96.81           C  
ATOM   1301  O   GLN A 162      20.922  18.656 -15.961  1.00 96.81           O  
ATOM   1302  CG  GLN A 162      25.125  17.141 -16.812  1.00 96.81           C  
ATOM   1303  CD  GLN A 162      25.688  16.297 -17.938  1.00 96.81           C  
ATOM   1304  NE2 GLN A 162      26.969  15.992 -17.875  1.00 96.81           N  
ATOM   1305  OE1 GLN A 162      24.953  15.898 -18.859  1.00 96.81           O  
ATOM   1306  N   VAL A 163      21.000  16.656 -14.984  1.00 95.88           N  
ATOM   1307  CA  VAL A 163      19.547  16.547 -14.953  1.00 95.88           C  
ATOM   1308  C   VAL A 163      18.969  17.656 -14.086  1.00 95.88           C  
ATOM   1309  CB  VAL A 163      19.094  15.164 -14.422  1.00 95.88           C  
ATOM   1310  O   VAL A 163      18.016  18.328 -14.492  1.00 95.88           O  
ATOM   1311  CG1 VAL A 163      17.594  15.133 -14.195  1.00 95.88           C  
ATOM   1312  CG2 VAL A 163      19.516  14.055 -15.383  1.00 95.88           C  
ATOM   1313  N   ILE A 164      19.500  17.828 -12.930  1.00 96.31           N  
ATOM   1314  CA  ILE A 164      19.047  18.844 -11.984  1.00 96.31           C  
ATOM   1315  C   ILE A 164      19.141  20.219 -12.633  1.00 96.31           C  
ATOM   1316  CB  ILE A 164      19.859  18.797 -10.672  1.00 96.31           C  
ATOM   1317  O   ILE A 164      18.219  21.016 -12.547  1.00 96.31           O  
ATOM   1318  CG1 ILE A 164      19.547  17.531  -9.891  1.00 96.31           C  
ATOM   1319  CG2 ILE A 164      19.578  20.047  -9.828  1.00 96.31           C  
ATOM   1320  CD1 ILE A 164      20.438  17.312  -8.672  1.00 96.31           C  
ATOM   1321  N   GLU A 165      20.188  20.469 -13.289  1.00 96.62           N  
ATOM   1322  CA  GLU A 165      20.406  21.750 -13.953  1.00 96.62           C  
ATOM   1323  C   GLU A 165      19.391  21.984 -15.070  1.00 96.62           C  
ATOM   1324  CB  GLU A 165      21.828  21.828 -14.516  1.00 96.62           C  
ATOM   1325  O   GLU A 165      18.891  23.094 -15.258  1.00 96.62           O  
ATOM   1326  CG  GLU A 165      22.891  22.078 -13.461  1.00 96.62           C  
ATOM   1327  CD  GLU A 165      24.312  22.062 -14.023  1.00 96.62           C  
ATOM   1328  OE1 GLU A 165      25.266  22.188 -13.234  1.00 96.62           O  
ATOM   1329  OE2 GLU A 165      24.453  21.922 -15.258  1.00 96.62           O  
ATOM   1330  N   LEU A 166      19.094  20.906 -15.758  1.00 95.56           N  
ATOM   1331  CA  LEU A 166      18.109  21.000 -16.828  1.00 95.56           C  
ATOM   1332  C   LEU A 166      16.750  21.453 -16.266  1.00 95.56           C  
ATOM   1333  CB  LEU A 166      17.953  19.656 -17.531  1.00 95.56           C  
ATOM   1334  O   LEU A 166      16.156  22.391 -16.781  1.00 95.56           O  
ATOM   1335  CG  LEU A 166      19.016  19.297 -18.562  1.00 95.56           C  
ATOM   1336  CD1 LEU A 166      18.828  17.875 -19.062  1.00 95.56           C  
ATOM   1337  CD2 LEU A 166      18.984  20.281 -19.719  1.00 95.56           C  
ATOM   1338  N   TYR A 167      16.359  20.812 -15.211  1.00 94.69           N  
ATOM   1339  CA  TYR A 167      15.055  21.125 -14.633  1.00 94.69           C  
ATOM   1340  C   TYR A 167      15.055  22.516 -14.023  1.00 94.69           C  
ATOM   1341  CB  TYR A 167      14.664  20.094 -13.578  1.00 94.69           C  
ATOM   1342  O   TYR A 167      14.039  23.219 -14.047  1.00 94.69           O  
ATOM   1343  CG  TYR A 167      13.859  18.938 -14.125  1.00 94.69           C  
ATOM   1344  CD1 TYR A 167      12.484  18.875 -13.953  1.00 94.69           C  
ATOM   1345  CD2 TYR A 167      14.477  17.906 -14.820  1.00 94.69           C  
ATOM   1346  CE1 TYR A 167      11.734  17.812 -14.453  1.00 94.69           C  
ATOM   1347  CE2 TYR A 167      13.742  16.828 -15.328  1.00 94.69           C  
ATOM   1348  OH  TYR A 167      11.641  15.750 -15.633  1.00 94.69           O  
ATOM   1349  CZ  TYR A 167      12.375  16.797 -15.141  1.00 94.69           C  
ATOM   1350  N   ASP A 168      16.141  22.922 -13.484  1.00 94.50           N  
ATOM   1351  CA  ASP A 168      16.281  24.297 -12.984  1.00 94.50           C  
ATOM   1352  C   ASP A 168      16.109  25.312 -14.117  1.00 94.50           C  
ATOM   1353  CB  ASP A 168      17.625  24.484 -12.297  1.00 94.50           C  
ATOM   1354  O   ASP A 168      15.461  26.344 -13.938  1.00 94.50           O  
ATOM   1355  CG  ASP A 168      17.688  25.750 -11.461  1.00 94.50           C  
ATOM   1356  OD1 ASP A 168      16.750  26.016 -10.680  1.00 94.50           O  
ATOM   1357  OD2 ASP A 168      18.688  26.500 -11.586  1.00 94.50           O  
ATOM   1358  N   SER A 169      16.719  24.984 -15.234  1.00 94.75           N  
ATOM   1359  CA  SER A 169      16.594  25.844 -16.406  1.00 94.75           C  
ATOM   1360  C   SER A 169      15.141  25.906 -16.891  1.00 94.75           C  
ATOM   1361  CB  SER A 169      17.500  25.375 -17.531  1.00 94.75           C  
ATOM   1362  O   SER A 169      14.672  26.953 -17.344  1.00 94.75           O  
ATOM   1363  OG  SER A 169      16.969  24.219 -18.156  1.00 94.75           O  
ATOM   1364  N   PHE A 170      14.445  24.828 -16.797  1.00 93.62           N  
ATOM   1365  CA  PHE A 170      13.039  24.766 -17.188  1.00 93.62           C  
ATOM   1366  C   PHE A 170      12.195  25.688 -16.312  1.00 93.62           C  
ATOM   1367  CB  PHE A 170      12.516  23.328 -17.109  1.00 93.62           C  
ATOM   1368  O   PHE A 170      11.250  26.312 -16.781  1.00 93.62           O  
ATOM   1369  CG  PHE A 170      13.203  22.391 -18.047  1.00 93.62           C  
ATOM   1370  CD1 PHE A 170      13.977  22.859 -19.094  1.00 93.62           C  
ATOM   1371  CD2 PHE A 170      13.094  21.016 -17.875  1.00 93.62           C  
ATOM   1372  CE1 PHE A 170      14.617  21.984 -19.969  1.00 93.62           C  
ATOM   1373  CE2 PHE A 170      13.734  20.125 -18.734  1.00 93.62           C  
ATOM   1374  CZ  PHE A 170      14.492  20.609 -19.781  1.00 93.62           C  
ATOM   1375  N   TYR A 171      12.508  25.609 -15.039  1.00 91.62           N  
ATOM   1376  CA  TYR A 171      11.828  26.500 -14.109  1.00 91.62           C  
ATOM   1377  C   TYR A 171      11.867  27.938 -14.602  1.00 91.62           C  
ATOM   1378  CB  TYR A 171      12.469  26.406 -12.719  1.00 91.62           C  
ATOM   1379  O   TYR A 171      10.852  28.641 -14.570  1.00 91.62           O  
ATOM   1380  CG  TYR A 171      12.086  27.531 -11.797  1.00 91.62           C  
ATOM   1381  CD1 TYR A 171      12.984  28.562 -11.531  1.00 91.62           C  
ATOM   1382  CD2 TYR A 171      10.836  27.578 -11.195  1.00 91.62           C  
ATOM   1383  CE1 TYR A 171      12.641  29.609 -10.680  1.00 91.62           C  
ATOM   1384  CE2 TYR A 171      10.477  28.625 -10.352  1.00 91.62           C  
ATOM   1385  OH  TYR A 171      11.039  30.672  -9.258  1.00 91.62           O  
ATOM   1386  CZ  TYR A 171      11.391  29.641 -10.094  1.00 91.62           C  
ATOM   1387  N   ALA A 172      13.031  28.391 -15.094  1.00 90.31           N  
ATOM   1388  CA  ALA A 172      13.227  29.766 -15.539  1.00 90.31           C  
ATOM   1389  C   ALA A 172      12.508  30.016 -16.859  1.00 90.31           C  
ATOM   1390  CB  ALA A 172      14.719  30.078 -15.680  1.00 90.31           C  
ATOM   1391  O   ALA A 172      11.969  31.094 -17.094  1.00 90.31           O  
ATOM   1392  N   LYS A 173      12.375  28.984 -17.594  1.00 93.56           N  
ATOM   1393  CA  LYS A 173      11.969  29.078 -19.000  1.00 93.56           C  
ATOM   1394  C   LYS A 173      10.461  28.922 -19.141  1.00 93.56           C  
ATOM   1395  CB  LYS A 173      12.688  28.031 -19.844  1.00 93.56           C  
ATOM   1396  O   LYS A 173       9.828  29.625 -19.938  1.00 93.56           O  
ATOM   1397  CG  LYS A 173      12.359  28.094 -21.328  1.00 93.56           C  
ATOM   1398  CD  LYS A 173      13.125  27.047 -22.109  1.00 93.56           C  
ATOM   1399  CE  LYS A 173      12.758  27.062 -23.594  1.00 93.56           C  
ATOM   1400  NZ  LYS A 173      13.531  26.062 -24.375  1.00 93.56           N  
ATOM   1401  N   TYR A 174       9.820  28.094 -18.344  1.00 93.81           N  
ATOM   1402  CA  TYR A 174       8.453  27.672 -18.625  1.00 93.81           C  
ATOM   1403  C   TYR A 174       7.508  28.109 -17.516  1.00 93.81           C  
ATOM   1404  CB  TYR A 174       8.375  26.156 -18.812  1.00 93.81           C  
ATOM   1405  O   TYR A 174       7.938  28.359 -16.391  1.00 93.81           O  
ATOM   1406  CG  TYR A 174       9.125  25.641 -20.016  1.00 93.81           C  
ATOM   1407  CD1 TYR A 174       8.766  26.047 -21.297  1.00 93.81           C  
ATOM   1408  CD2 TYR A 174      10.188  24.750 -19.875  1.00 93.81           C  
ATOM   1409  CE1 TYR A 174       9.453  25.578 -22.422  1.00 93.81           C  
ATOM   1410  CE2 TYR A 174      10.875  24.281 -20.984  1.00 93.81           C  
ATOM   1411  OH  TYR A 174      11.180  24.234 -23.359  1.00 93.81           O  
ATOM   1412  CZ  TYR A 174      10.500  24.703 -22.250  1.00 93.81           C  
ATOM   1413  N   SER A 175       6.195  28.234 -17.969  1.00 92.00           N  
ATOM   1414  CA  SER A 175       5.113  28.453 -17.016  1.00 92.00           C  
ATOM   1415  C   SER A 175       4.828  27.188 -16.203  1.00 92.00           C  
ATOM   1416  CB  SER A 175       3.844  28.906 -17.734  1.00 92.00           C  
ATOM   1417  O   SER A 175       5.336  26.109 -16.531  1.00 92.00           O  
ATOM   1418  OG  SER A 175       3.291  27.844 -18.500  1.00 92.00           O  
ATOM   1419  N   ALA A 176       4.035  27.328 -15.086  1.00 90.06           N  
ATOM   1420  CA  ALA A 176       3.629  26.188 -14.273  1.00 90.06           C  
ATOM   1421  C   ALA A 176       2.873  25.156 -15.109  1.00 90.06           C  
ATOM   1422  CB  ALA A 176       2.770  26.656 -13.102  1.00 90.06           C  
ATOM   1423  O   ALA A 176       3.064  23.953 -14.945  1.00 90.06           O  
ATOM   1424  N   ARG A 177       2.107  25.594 -16.031  1.00 89.56           N  
ATOM   1425  CA  ARG A 177       1.332  24.734 -16.922  1.00 89.56           C  
ATOM   1426  C   ARG A 177       2.246  23.891 -17.797  1.00 89.56           C  
ATOM   1427  CB  ARG A 177       0.386  25.562 -17.797  1.00 89.56           C  
ATOM   1428  O   ARG A 177       2.029  22.688 -17.938  1.00 89.56           O  
ATOM   1429  CG  ARG A 177      -0.549  24.719 -18.656  1.00 89.56           C  
ATOM   1430  CD  ARG A 177      -1.506  25.594 -19.453  1.00 89.56           C  
ATOM   1431  NE  ARG A 177      -2.301  24.797 -20.391  1.00 89.56           N  
ATOM   1432  NH1 ARG A 177      -4.273  25.938 -19.984  1.00 89.56           N  
ATOM   1433  NH2 ARG A 177      -4.223  24.203 -21.484  1.00 89.56           N  
ATOM   1434  CZ  ARG A 177      -3.598  24.984 -20.625  1.00 89.56           C  
ATOM   1435  N   HIS A 178       3.209  24.516 -18.312  1.00 91.44           N  
ATOM   1436  CA  HIS A 178       4.148  23.781 -19.141  1.00 91.44           C  
ATOM   1437  C   HIS A 178       4.969  22.797 -18.328  1.00 91.44           C  
ATOM   1438  CB  HIS A 178       5.078  24.750 -19.875  1.00 91.44           C  
ATOM   1439  O   HIS A 178       5.207  21.672 -18.766  1.00 91.44           O  
ATOM   1440  CG  HIS A 178       4.418  25.469 -21.016  1.00 91.44           C  
ATOM   1441  CD2 HIS A 178       4.172  25.094 -22.297  1.00 91.44           C  
ATOM   1442  ND1 HIS A 178       3.926  26.750 -20.891  1.00 91.44           N  
ATOM   1443  CE1 HIS A 178       3.404  27.125 -22.047  1.00 91.44           C  
ATOM   1444  NE2 HIS A 178       3.539  26.141 -22.906  1.00 91.44           N  
ATOM   1445  N   LEU A 179       5.387  23.172 -17.188  1.00 91.94           N  
ATOM   1446  CA  LEU A 179       6.145  22.297 -16.297  1.00 91.94           C  
ATOM   1447  C   LEU A 179       5.332  21.078 -15.906  1.00 91.94           C  
ATOM   1448  CB  LEU A 179       6.562  23.078 -15.039  1.00 91.94           C  
ATOM   1449  O   LEU A 179       5.883  19.984 -15.750  1.00 91.94           O  
ATOM   1450  CG  LEU A 179       7.652  24.125 -15.219  1.00 91.94           C  
ATOM   1451  CD1 LEU A 179       7.789  24.969 -13.961  1.00 91.94           C  
ATOM   1452  CD2 LEU A 179       8.984  23.469 -15.570  1.00 91.94           C  
ATOM   1453  N   ALA A 180       4.023  21.312 -15.812  1.00 90.94           N  
ATOM   1454  CA  ALA A 180       3.135  20.219 -15.438  1.00 90.94           C  
ATOM   1455  C   ALA A 180       3.174  19.109 -16.484  1.00 90.94           C  
ATOM   1456  CB  ALA A 180       1.705  20.719 -15.258  1.00 90.94           C  
ATOM   1457  O   ALA A 180       2.938  17.938 -16.172  1.00 90.94           O  
ATOM   1458  N   GLU A 181       3.531  19.453 -17.719  1.00 90.50           N  
ATOM   1459  CA  GLU A 181       3.590  18.469 -18.781  1.00 90.50           C  
ATOM   1460  C   GLU A 181       4.742  17.484 -18.578  1.00 90.50           C  
ATOM   1461  CB  GLU A 181       3.734  19.156 -20.156  1.00 90.50           C  
ATOM   1462  O   GLU A 181       4.723  16.375 -19.109  1.00 90.50           O  
ATOM   1463  CG  GLU A 181       2.537  20.016 -20.531  1.00 90.50           C  
ATOM   1464  CD  GLU A 181       1.245  19.219 -20.656  1.00 90.50           C  
ATOM   1465  OE1 GLU A 181       0.154  19.812 -20.484  1.00 90.50           O  
ATOM   1466  OE2 GLU A 181       1.323  18.000 -20.906  1.00 90.50           O  
ATOM   1467  N   PHE A 182       5.707  17.781 -17.719  1.00 90.88           N  
ATOM   1468  CA  PHE A 182       6.879  16.953 -17.469  1.00 90.88           C  
ATOM   1469  C   PHE A 182       6.609  15.969 -16.328  1.00 90.88           C  
ATOM   1470  CB  PHE A 182       8.086  17.828 -17.125  1.00 90.88           C  
ATOM   1471  O   PHE A 182       7.418  15.078 -16.078  1.00 90.88           O  
ATOM   1472  CG  PHE A 182       8.672  18.562 -18.297  1.00 90.88           C  
ATOM   1473  CD1 PHE A 182       9.633  17.953 -19.109  1.00 90.88           C  
ATOM   1474  CD2 PHE A 182       8.258  19.844 -18.609  1.00 90.88           C  
ATOM   1475  CE1 PHE A 182      10.172  18.625 -20.203  1.00 90.88           C  
ATOM   1476  CE2 PHE A 182       8.789  20.516 -19.703  1.00 90.88           C  
ATOM   1477  CZ  PHE A 182       9.750  19.906 -20.500  1.00 90.88           C  
ATOM   1478  N   MET A 183       5.438  16.047 -15.602  1.00 88.06           N  
ATOM   1479  CA  MET A 183       5.137  15.297 -14.391  1.00 88.06           C  
ATOM   1480  C   MET A 183       5.086  13.797 -14.680  1.00 88.06           C  
ATOM   1481  CB  MET A 183       3.814  15.758 -13.781  1.00 88.06           C  
ATOM   1482  O   MET A 183       5.496  12.984 -13.852  1.00 88.06           O  
ATOM   1483  CG  MET A 183       3.934  17.016 -12.930  1.00 88.06           C  
ATOM   1484  SD  MET A 183       2.506  17.234 -11.805  1.00 88.06           S  
ATOM   1485  CE  MET A 183       1.177  17.484 -13.008  1.00 88.06           C  
ATOM   1486  N   CYS A 184       4.785  13.445 -15.914  1.00 84.44           N  
ATOM   1487  CA  CYS A 184       4.594  12.031 -16.188  1.00 84.44           C  
ATOM   1488  C   CYS A 184       5.676  11.500 -17.125  1.00 84.44           C  
ATOM   1489  CB  CYS A 184       3.215  11.781 -16.797  1.00 84.44           C  
ATOM   1490  O   CYS A 184       5.574  10.383 -17.625  1.00 84.44           O  
ATOM   1491  SG  CYS A 184       1.843  12.148 -15.688  1.00 84.44           S  
ATOM   1492  N   CYS A 185       6.707  12.297 -17.312  1.00 88.56           N  
ATOM   1493  CA  CYS A 185       7.734  11.922 -18.281  1.00 88.56           C  
ATOM   1494  C   CYS A 185       8.570  10.766 -17.766  1.00 88.56           C  
ATOM   1495  CB  CYS A 185       8.633  13.117 -18.594  1.00 88.56           C  
ATOM   1496  O   CYS A 185       9.219  10.062 -18.547  1.00 88.56           O  
ATOM   1497  SG  CYS A 185       7.891  14.320 -19.719  1.00 88.56           S  
ATOM   1498  N   TYR A 186       8.602  10.547 -16.453  1.00 89.50           N  
ATOM   1499  CA  TYR A 186       9.383   9.453 -15.891  1.00 89.50           C  
ATOM   1500  C   TYR A 186       8.938   8.109 -16.469  1.00 89.50           C  
ATOM   1501  CB  TYR A 186       9.250   9.422 -14.367  1.00 89.50           C  
ATOM   1502  O   TYR A 186       9.688   7.137 -16.453  1.00 89.50           O  
ATOM   1503  CG  TYR A 186       7.883   9.008 -13.883  1.00 89.50           C  
ATOM   1504  CD1 TYR A 186       6.863   9.938 -13.711  1.00 89.50           C  
ATOM   1505  CD2 TYR A 186       7.609   7.672 -13.594  1.00 89.50           C  
ATOM   1506  CE1 TYR A 186       5.605   9.555 -13.266  1.00 89.50           C  
ATOM   1507  CE2 TYR A 186       6.352   7.277 -13.141  1.00 89.50           C  
ATOM   1508  OH  TYR A 186       4.113   7.840 -12.539  1.00 89.50           O  
ATOM   1509  CZ  TYR A 186       5.359   8.227 -12.984  1.00 89.50           C  
ATOM   1510  N   ARG A 187       7.801   8.000 -17.125  1.00 88.38           N  
ATOM   1511  CA  ARG A 187       7.242   6.781 -17.688  1.00 88.38           C  
ATOM   1512  C   ARG A 187       7.926   6.438 -19.016  1.00 88.38           C  
ATOM   1513  CB  ARG A 187       5.734   6.922 -17.906  1.00 88.38           C  
ATOM   1514  O   ARG A 187       7.742   5.340 -19.547  1.00 88.38           O  
ATOM   1515  CG  ARG A 187       4.934   6.941 -16.609  1.00 88.38           C  
ATOM   1516  CD  ARG A 187       3.436   7.000 -16.875  1.00 88.38           C  
ATOM   1517  NE  ARG A 187       2.664   6.926 -15.641  1.00 88.38           N  
ATOM   1518  NH1 ARG A 187       0.808   8.008 -16.484  1.00 88.38           N  
ATOM   1519  NH2 ARG A 187       0.824   7.285 -14.312  1.00 88.38           N  
ATOM   1520  CZ  ARG A 187       1.434   7.406 -15.484  1.00 88.38           C  
ATOM   1521  N   LEU A 188       8.727   7.328 -19.469  1.00 92.25           N  
ATOM   1522  CA  LEU A 188       9.344   7.164 -20.766  1.00 92.25           C  
ATOM   1523  C   LEU A 188      10.516   6.188 -20.703  1.00 92.25           C  
ATOM   1524  CB  LEU A 188       9.828   8.516 -21.312  1.00 92.25           C  
ATOM   1525  O   LEU A 188      11.125   5.871 -21.719  1.00 92.25           O  
ATOM   1526  CG  LEU A 188       8.742   9.547 -21.609  1.00 92.25           C  
ATOM   1527  CD1 LEU A 188       9.367  10.852 -22.094  1.00 92.25           C  
ATOM   1528  CD2 LEU A 188       7.762   9.008 -22.656  1.00 92.25           C  
ATOM   1529  N   TRP A 189      10.766   5.664 -19.531  1.00 92.94           N  
ATOM   1530  CA  TRP A 189      11.938   4.805 -19.391  1.00 92.94           C  
ATOM   1531  C   TRP A 189      11.531   3.404 -18.938  1.00 92.94           C  
ATOM   1532  CB  TRP A 189      12.930   5.410 -18.391  1.00 92.94           C  
ATOM   1533  O   TRP A 189      12.383   2.535 -18.750  1.00 92.94           O  
ATOM   1534  CG  TRP A 189      13.633   6.629 -18.891  1.00 92.94           C  
ATOM   1535  CD1 TRP A 189      14.828   6.668 -19.562  1.00 92.94           C  
ATOM   1536  CD2 TRP A 189      13.203   7.984 -18.766  1.00 92.94           C  
ATOM   1537  CE2 TRP A 189      14.180   8.797 -19.375  1.00 92.94           C  
ATOM   1538  CE3 TRP A 189      12.086   8.594 -18.188  1.00 92.94           C  
ATOM   1539  NE1 TRP A 189      15.156   7.973 -19.859  1.00 92.94           N  
ATOM   1540  CH2 TRP A 189      12.961  10.758 -18.859  1.00 92.94           C  
ATOM   1541  CZ2 TRP A 189      14.070  10.188 -19.438  1.00 92.94           C  
ATOM   1542  CZ3 TRP A 189      11.977   9.977 -18.234  1.00 92.94           C  
ATOM   1543  N   GLY A 190      10.180   3.117 -18.844  1.00 90.88           N  
ATOM   1544  CA  GLY A 190       9.695   1.815 -18.422  1.00 90.88           C  
ATOM   1545  C   GLY A 190       9.859   1.581 -16.922  1.00 90.88           C  
ATOM   1546  O   GLY A 190       9.648   2.492 -16.125  1.00 90.88           O  
ATOM   1547  N   HIS A 191      10.180   0.337 -16.609  1.00 88.81           N  
ATOM   1548  CA  HIS A 191      10.312  -0.030 -15.203  1.00 88.81           C  
ATOM   1549  C   HIS A 191      11.414  -1.067 -15.008  1.00 88.81           C  
ATOM   1550  CB  HIS A 191       8.984  -0.562 -14.664  1.00 88.81           C  
ATOM   1551  O   HIS A 191      11.828  -1.729 -15.969  1.00 88.81           O  
ATOM   1552  CG  HIS A 191       8.438  -1.710 -15.445  1.00 88.81           C  
ATOM   1553  CD2 HIS A 191       7.438  -1.764 -16.359  1.00 88.81           C  
ATOM   1554  ND1 HIS A 191       8.914  -2.994 -15.328  1.00 88.81           N  
ATOM   1555  CE1 HIS A 191       8.242  -3.791 -16.141  1.00 88.81           C  
ATOM   1556  NE2 HIS A 191       7.336  -3.068 -16.781  1.00 88.81           N  
ATOM   1557  N   PRO A 192      12.008  -1.042 -13.742  1.00 87.75           N  
ATOM   1558  CA  PRO A 192      13.047  -2.041 -13.484  1.00 87.75           C  
ATOM   1559  C   PRO A 192      12.477  -3.447 -13.305  1.00 87.75           C  
ATOM   1560  CB  PRO A 192      13.695  -1.543 -12.188  1.00 87.75           C  
ATOM   1561  O   PRO A 192      11.266  -3.615 -13.156  1.00 87.75           O  
ATOM   1562  CG  PRO A 192      12.586  -0.890 -11.430  1.00 87.75           C  
ATOM   1563  CD  PRO A 192      11.664  -0.226 -12.406  1.00 87.75           C  
ATOM   1564  N   HIS A 193      13.391  -4.391 -13.445  1.00 81.06           N  
ATOM   1565  CA  HIS A 193      13.039  -5.758 -13.070  1.00 81.06           C  
ATOM   1566  C   HIS A 193      12.867  -5.891 -11.562  1.00 81.06           C  
ATOM   1567  CB  HIS A 193      14.102  -6.734 -13.570  1.00 81.06           C  
ATOM   1568  O   HIS A 193      13.734  -5.461 -10.797  1.00 81.06           O  
ATOM   1569  CG  HIS A 193      13.789  -8.164 -13.273  1.00 81.06           C  
ATOM   1570  CD2 HIS A 193      14.336  -9.039 -12.391  1.00 81.06           C  
ATOM   1571  ND1 HIS A 193      12.789  -8.859 -13.930  1.00 81.06           N  
ATOM   1572  CE1 HIS A 193      12.742 -10.094 -13.461  1.00 81.06           C  
ATOM   1573  NE2 HIS A 193      13.672 -10.227 -12.523  1.00 81.06           N  
ATOM   1574  N   LEU A 194      11.695  -6.352 -11.180  1.00 83.12           N  
ATOM   1575  CA  LEU A 194      11.438  -6.488  -9.750  1.00 83.12           C  
ATOM   1576  C   LEU A 194      11.883  -7.855  -9.242  1.00 83.12           C  
ATOM   1577  CB  LEU A 194       9.945  -6.285  -9.453  1.00 83.12           C  
ATOM   1578  O   LEU A 194      11.695  -8.867  -9.914  1.00 83.12           O  
ATOM   1579  CG  LEU A 194       9.344  -4.945  -9.883  1.00 83.12           C  
ATOM   1580  CD1 LEU A 194       7.848  -4.922  -9.602  1.00 83.12           C  
ATOM   1581  CD2 LEU A 194      10.047  -3.795  -9.172  1.00 83.12           C  
ATOM   1582  N   ASP A 195      12.523  -7.812  -8.078  1.00 84.56           N  
ATOM   1583  CA  ASP A 195      13.070  -9.023  -7.473  1.00 84.56           C  
ATOM   1584  C   ASP A 195      12.352  -9.359  -6.164  1.00 84.56           C  
ATOM   1585  CB  ASP A 195      14.570  -8.875  -7.227  1.00 84.56           C  
ATOM   1586  O   ASP A 195      12.406  -8.578  -5.207  1.00 84.56           O  
ATOM   1587  CG  ASP A 195      15.219 -10.148  -6.715  1.00 84.56           C  
ATOM   1588  OD1 ASP A 195      14.641 -11.234  -6.887  1.00 84.56           O  
ATOM   1589  OD2 ASP A 195      16.328 -10.055  -6.137  1.00 84.56           O  
ATOM   1590  N   ALA A 196      11.742 -10.586  -6.172  1.00 88.31           N  
ATOM   1591  CA  ALA A 196      10.961 -11.016  -5.016  1.00 88.31           C  
ATOM   1592  C   ALA A 196      11.852 -11.180  -3.785  1.00 88.31           C  
ATOM   1593  CB  ALA A 196      10.234 -12.320  -5.320  1.00 88.31           C  
ATOM   1594  O   ALA A 196      11.422 -10.906  -2.662  1.00 88.31           O  
ATOM   1595  N   HIS A 197      13.062 -11.531  -3.920  1.00 89.81           N  
ATOM   1596  CA  HIS A 197      13.984 -11.750  -2.814  1.00 89.81           C  
ATOM   1597  C   HIS A 197      14.305 -10.445  -2.090  1.00 89.81           C  
ATOM   1598  CB  HIS A 197      15.281 -12.398  -3.318  1.00 89.81           C  
ATOM   1599  O   HIS A 197      14.281 -10.398  -0.858  1.00 89.81           O  
ATOM   1600  CG  HIS A 197      15.055 -13.680  -4.055  1.00 89.81           C  
ATOM   1601  CD2 HIS A 197      15.008 -13.945  -5.383  1.00 89.81           C  
ATOM   1602  ND1 HIS A 197      14.859 -14.883  -3.414  1.00 89.81           N  
ATOM   1603  CE1 HIS A 197      14.688 -15.836  -4.316  1.00 89.81           C  
ATOM   1604  NE2 HIS A 197      14.781 -15.297  -5.520  1.00 89.81           N  
ATOM   1605  N   THR A 198      14.656  -9.461  -2.904  1.00 88.94           N  
ATOM   1606  CA  THR A 198      14.977  -8.156  -2.348  1.00 88.94           C  
ATOM   1607  C   THR A 198      13.773  -7.562  -1.622  1.00 88.94           C  
ATOM   1608  CB  THR A 198      15.445  -7.180  -3.443  1.00 88.94           C  
ATOM   1609  O   THR A 198      13.906  -7.012  -0.529  1.00 88.94           O  
ATOM   1610  CG2 THR A 198      15.836  -5.832  -2.850  1.00 88.94           C  
ATOM   1611  OG1 THR A 198      16.578  -7.742  -4.113  1.00 88.94           O  
ATOM   1612  N   ALA A 199      12.609  -7.672  -2.211  1.00 88.81           N  
ATOM   1613  CA  ALA A 199      11.375  -7.172  -1.606  1.00 88.81           C  
ATOM   1614  C   ALA A 199      11.086  -7.883  -0.288  1.00 88.81           C  
ATOM   1615  CB  ALA A 199      10.203  -7.336  -2.568  1.00 88.81           C  
ATOM   1616  O   ALA A 199      10.734  -7.238   0.705  1.00 88.81           O  
ATOM   1617  N   ALA A 200      11.250  -9.211  -0.310  1.00 91.31           N  
ATOM   1618  CA  ALA A 200      11.016 -10.008   0.892  1.00 91.31           C  
ATOM   1619  C   ALA A 200      11.992  -9.625   2.004  1.00 91.31           C  
ATOM   1620  CB  ALA A 200      11.141 -11.500   0.576  1.00 91.31           C  
ATOM   1621  O   ALA A 200      11.602  -9.523   3.170  1.00 91.31           O  
ATOM   1622  N   GLU A 201      13.219  -9.430   1.606  1.00 91.88           N  
ATOM   1623  CA  GLU A 201      14.242  -9.031   2.574  1.00 91.88           C  
ATOM   1624  C   GLU A 201      13.883  -7.711   3.242  1.00 91.88           C  
ATOM   1625  CB  GLU A 201      15.609  -8.930   1.898  1.00 91.88           C  
ATOM   1626  O   GLU A 201      14.023  -7.566   4.457  1.00 91.88           O  
ATOM   1627  CG  GLU A 201      16.750  -8.664   2.865  1.00 91.88           C  
ATOM   1628  CD  GLU A 201      18.109  -8.602   2.186  1.00 91.88           C  
ATOM   1629  OE1 GLU A 201      19.141  -8.516   2.893  1.00 91.88           O  
ATOM   1630  OE2 GLU A 201      18.141  -8.641   0.936  1.00 91.88           O  
ATOM   1631  N   LYS A 202      13.492  -6.844   2.527  1.00 89.81           N  
ATOM   1632  CA  LYS A 202      13.125  -5.520   3.021  1.00 89.81           C  
ATOM   1633  C   LYS A 202      11.953  -5.598   4.000  1.00 89.81           C  
ATOM   1634  CB  LYS A 202      12.773  -4.590   1.859  1.00 89.81           C  
ATOM   1635  O   LYS A 202      12.031  -5.074   5.113  1.00 89.81           O  
ATOM   1636  CG  LYS A 202      12.508  -3.150   2.277  1.00 89.81           C  
ATOM   1637  CD  LYS A 202      12.164  -2.275   1.078  1.00 89.81           C  
ATOM   1638  CE  LYS A 202      11.789  -0.862   1.504  1.00 89.81           C  
ATOM   1639  NZ  LYS A 202      11.453  -0.002   0.332  1.00 89.81           N  
ATOM   1640  N   VAL A 203      10.883  -6.188   3.598  1.00 89.75           N  
ATOM   1641  CA  VAL A 203       9.672  -6.242   4.414  1.00 89.75           C  
ATOM   1642  C   VAL A 203       9.938  -7.078   5.664  1.00 89.75           C  
ATOM   1643  CB  VAL A 203       8.477  -6.828   3.625  1.00 89.75           C  
ATOM   1644  O   VAL A 203       9.438  -6.758   6.750  1.00 89.75           O  
ATOM   1645  CG1 VAL A 203       7.262  -7.000   4.531  1.00 89.75           C  
ATOM   1646  CG2 VAL A 203       8.141  -5.934   2.436  1.00 89.75           C  
ATOM   1647  N   ARG A 204      10.742  -8.109   5.473  1.00 92.00           N  
ATOM   1648  CA  ARG A 204      11.133  -8.938   6.613  1.00 92.00           C  
ATOM   1649  C   ARG A 204      11.812  -8.094   7.691  1.00 92.00           C  
ATOM   1650  CB  ARG A 204      12.062 -10.062   6.172  1.00 92.00           C  
ATOM   1651  O   ARG A 204      11.570  -8.289   8.883  1.00 92.00           O  
ATOM   1652  CG  ARG A 204      12.312 -11.109   7.246  1.00 92.00           C  
ATOM   1653  CD  ARG A 204      13.305 -12.172   6.785  1.00 92.00           C  
ATOM   1654  NE  ARG A 204      12.875 -12.805   5.543  1.00 92.00           N  
ATOM   1655  NH1 ARG A 204      14.781 -12.250   4.359  1.00 92.00           N  
ATOM   1656  NH2 ARG A 204      13.102 -13.438   3.346  1.00 92.00           N  
ATOM   1657  CZ  ARG A 204      13.586 -12.828   4.418  1.00 92.00           C  
ATOM   1658  N   GLY A 205      12.672  -7.129   7.230  1.00 91.62           N  
ATOM   1659  CA  GLY A 205      13.359  -6.234   8.148  1.00 91.62           C  
ATOM   1660  C   GLY A 205      12.414  -5.418   9.008  1.00 91.62           C  
ATOM   1661  O   GLY A 205      12.711  -5.125  10.164  1.00 91.62           O  
ATOM   1662  N   TYR A 206      11.273  -5.195   8.547  1.00 92.06           N  
ATOM   1663  CA  TYR A 206      10.297  -4.395   9.266  1.00 92.06           C  
ATOM   1664  C   TYR A 206       9.359  -5.281  10.086  1.00 92.06           C  
ATOM   1665  CB  TYR A 206       9.484  -3.535   8.297  1.00 92.06           C  
ATOM   1666  O   TYR A 206       9.117  -5.016  11.266  1.00 92.06           O  
ATOM   1667  CG  TYR A 206      10.328  -2.732   7.340  1.00 92.06           C  
ATOM   1668  CD1 TYR A 206      11.562  -2.215   7.738  1.00 92.06           C  
ATOM   1669  CD2 TYR A 206       9.906  -2.488   6.039  1.00 92.06           C  
ATOM   1670  CE1 TYR A 206      12.344  -1.473   6.859  1.00 92.06           C  
ATOM   1671  CE2 TYR A 206      10.680  -1.748   5.156  1.00 92.06           C  
ATOM   1672  OH  TYR A 206      12.672  -0.512   4.699  1.00 92.06           O  
ATOM   1673  CZ  TYR A 206      11.898  -1.246   5.574  1.00 92.06           C  
ATOM   1674  N   MET A 207       8.844  -6.305   9.508  1.00 91.75           N  
ATOM   1675  CA  MET A 207       7.762  -7.125  10.047  1.00 91.75           C  
ATOM   1676  C   MET A 207       8.266  -8.000  11.188  1.00 91.75           C  
ATOM   1677  CB  MET A 207       7.145  -7.996   8.945  1.00 91.75           C  
ATOM   1678  O   MET A 207       7.492  -8.367  12.078  1.00 91.75           O  
ATOM   1679  CG  MET A 207       6.281  -7.223   7.965  1.00 91.75           C  
ATOM   1680  SD  MET A 207       5.340  -8.328   6.840  1.00 91.75           S  
ATOM   1681  CE  MET A 207       3.678  -8.156   7.547  1.00 91.75           C  
ATOM   1682  N   GLU A 208       9.562  -8.289  11.172  1.00 91.81           N  
ATOM   1683  CA  GLU A 208      10.117  -9.188  12.180  1.00 91.81           C  
ATOM   1684  C   GLU A 208      10.883  -8.414  13.250  1.00 91.81           C  
ATOM   1685  CB  GLU A 208      11.031 -10.227  11.531  1.00 91.81           C  
ATOM   1686  O   GLU A 208      11.312  -8.984  14.250  1.00 91.81           O  
ATOM   1687  CG  GLU A 208      10.297 -11.203  10.617  1.00 91.81           C  
ATOM   1688  CD  GLU A 208      11.211 -12.242   9.992  1.00 91.81           C  
ATOM   1689  OE1 GLU A 208      10.719 -13.141   9.273  1.00 91.81           O  
ATOM   1690  OE2 GLU A 208      12.445 -12.148  10.211  1.00 91.81           O  
ATOM   1691  N   SER A 209      10.867  -7.148  13.031  1.00 91.69           N  
ATOM   1692  CA  SER A 209      11.656  -6.336  13.953  1.00 91.69           C  
ATOM   1693  C   SER A 209      10.953  -6.195  15.305  1.00 91.69           C  
ATOM   1694  CB  SER A 209      11.922  -4.953  13.359  1.00 91.69           C  
ATOM   1695  O   SER A 209       9.727  -6.168  15.367  1.00 91.69           O  
ATOM   1696  OG  SER A 209      10.719  -4.203  13.273  1.00 91.69           O  
ATOM   1697  N   GLU A 210      11.852  -6.105  16.328  1.00 90.06           N  
ATOM   1698  CA  GLU A 210      11.352  -5.805  17.672  1.00 90.06           C  
ATOM   1699  C   GLU A 210      11.336  -4.301  17.922  1.00 90.06           C  
ATOM   1700  CB  GLU A 210      12.203  -6.508  18.734  1.00 90.06           C  
ATOM   1701  O   GLU A 210      12.328  -3.613  17.688  1.00 90.06           O  
ATOM   1702  CG  GLU A 210      12.133  -8.031  18.672  1.00 90.06           C  
ATOM   1703  CD  GLU A 210      12.961  -8.711  19.750  1.00 90.06           C  
ATOM   1704  OE1 GLU A 210      12.875  -9.953  19.875  1.00 90.06           O  
ATOM   1705  OE2 GLU A 210      13.695  -8.000  20.469  1.00 90.06           O  
ATOM   1706  N   VAL A 211      10.148  -3.842  18.344  1.00 88.88           N  
ATOM   1707  CA  VAL A 211      10.008  -2.406  18.578  1.00 88.88           C  
ATOM   1708  C   VAL A 211       9.586  -2.145  20.016  1.00 88.88           C  
ATOM   1709  CB  VAL A 211       8.992  -1.776  17.594  1.00 88.88           C  
ATOM   1710  O   VAL A 211       8.594  -2.701  20.484  1.00 88.88           O  
ATOM   1711  CG1 VAL A 211       8.852  -0.277  17.859  1.00 88.88           C  
ATOM   1712  CG2 VAL A 211       9.406  -2.037  16.156  1.00 88.88           C  
ATOM   1713  N   PRO A 212      10.445  -1.350  20.719  1.00 88.50           N  
ATOM   1714  CA  PRO A 212      10.016  -0.986  22.078  1.00 88.50           C  
ATOM   1715  C   PRO A 212       8.789  -0.073  22.078  1.00 88.50           C  
ATOM   1716  CB  PRO A 212      11.234  -0.264  22.656  1.00 88.50           C  
ATOM   1717  O   PRO A 212       8.672   0.806  21.219  1.00 88.50           O  
ATOM   1718  CG  PRO A 212      11.969   0.265  21.453  1.00 88.50           C  
ATOM   1719  CD  PRO A 212      11.703  -0.650  20.297  1.00 88.50           C  
ATOM   1720  N   ILE A 213       7.875  -0.411  23.047  1.00 88.25           N  
ATOM   1721  CA  ILE A 213       6.648   0.375  23.125  1.00 88.25           C  
ATOM   1722  C   ILE A 213       6.695   1.279  24.359  1.00 88.25           C  
ATOM   1723  CB  ILE A 213       5.398  -0.531  23.172  1.00 88.25           C  
ATOM   1724  O   ILE A 213       7.043   0.831  25.453  1.00 88.25           O  
ATOM   1725  CG1 ILE A 213       5.324  -1.405  21.922  1.00 88.25           C  
ATOM   1726  CG2 ILE A 213       4.129   0.309  23.328  1.00 88.25           C  
ATOM   1727  CD1 ILE A 213       4.250  -2.484  21.969  1.00 88.25           C  
ATOM   1728  N   ASP A 214       6.375   2.539  24.062  1.00 92.56           N  
ATOM   1729  CA  ASP A 214       6.176   3.482  25.156  1.00 92.56           C  
ATOM   1730  C   ASP A 214       4.715   3.508  25.609  1.00 92.56           C  
ATOM   1731  CB  ASP A 214       6.625   4.887  24.750  1.00 92.56           C  
ATOM   1732  O   ASP A 214       3.863   4.090  24.922  1.00 92.56           O  
ATOM   1733  CG  ASP A 214       6.652   5.867  25.906  1.00 92.56           C  
ATOM   1734  OD1 ASP A 214       5.863   5.703  26.859  1.00 92.56           O  
ATOM   1735  OD2 ASP A 214       7.473   6.809  25.859  1.00 92.56           O  
ATOM   1736  N   ILE A 215       4.531   2.980  26.734  1.00 92.06           N  
ATOM   1737  CA  ILE A 215       3.170   2.768  27.219  1.00 92.06           C  
ATOM   1738  C   ILE A 215       2.496   4.113  27.469  1.00 92.06           C  
ATOM   1739  CB  ILE A 215       3.154   1.907  28.500  1.00 92.06           C  
ATOM   1740  O   ILE A 215       1.308   4.285  27.188  1.00 92.06           O  
ATOM   1741  CG1 ILE A 215       3.639   0.485  28.188  1.00 92.06           C  
ATOM   1742  CG2 ILE A 215       1.752   1.888  29.109  1.00 92.06           C  
ATOM   1743  CD1 ILE A 215       3.852  -0.374  29.438  1.00 92.06           C  
ATOM   1744  N   GLU A 216       3.277   5.000  27.938  1.00 94.38           N  
ATOM   1745  CA  GLU A 216       2.725   6.316  28.250  1.00 94.38           C  
ATOM   1746  C   GLU A 216       2.270   7.027  26.969  1.00 94.38           C  
ATOM   1747  CB  GLU A 216       3.752   7.176  28.984  1.00 94.38           C  
ATOM   1748  O   GLU A 216       1.184   7.609  26.938  1.00 94.38           O  
ATOM   1749  CG  GLU A 216       3.199   8.508  29.484  1.00 94.38           C  
ATOM   1750  CD  GLU A 216       1.998   8.352  30.406  1.00 94.38           C  
ATOM   1751  OE1 GLU A 216       1.175   9.289  30.484  1.00 94.38           O  
ATOM   1752  OE2 GLU A 216       1.880   7.281  31.047  1.00 94.38           O  
ATOM   1753  N   VAL A 217       3.035   6.977  26.031  1.00 94.00           N  
ATOM   1754  CA  VAL A 217       2.689   7.609  24.766  1.00 94.00           C  
ATOM   1755  C   VAL A 217       1.458   6.934  24.172  1.00 94.00           C  
ATOM   1756  CB  VAL A 217       3.865   7.559  23.766  1.00 94.00           C  
ATOM   1757  O   VAL A 217       0.549   7.605  23.688  1.00 94.00           O  
ATOM   1758  CG1 VAL A 217       3.422   8.039  22.391  1.00 94.00           C  
ATOM   1759  CG2 VAL A 217       5.035   8.398  24.281  1.00 94.00           C  
ATOM   1760  N   ASN A 218       1.455   5.633  24.281  1.00 95.00           N  
ATOM   1761  CA  ASN A 218       0.332   4.863  23.750  1.00 95.00           C  
ATOM   1762  C   ASN A 218      -0.976   5.238  24.438  1.00 95.00           C  
ATOM   1763  CB  ASN A 218       0.596   3.363  23.891  1.00 95.00           C  
ATOM   1764  O   ASN A 218      -2.016   5.355  23.781  1.00 95.00           O  
ATOM   1765  CG  ASN A 218      -0.362   2.521  23.078  1.00 95.00           C  
ATOM   1766  ND2 ASN A 218      -0.490   1.250  23.438  1.00 95.00           N  
ATOM   1767  OD1 ASN A 218      -0.980   3.010  22.125  1.00 95.00           O  
ATOM   1768  N   LYS A 219      -0.958   5.438  25.734  1.00 95.69           N  
ATOM   1769  CA  LYS A 219      -2.129   5.863  26.500  1.00 95.69           C  
ATOM   1770  C   LYS A 219      -2.605   7.242  26.047  1.00 95.69           C  
ATOM   1771  CB  LYS A 219      -1.816   5.883  27.984  1.00 95.69           C  
ATOM   1772  O   LYS A 219      -3.811   7.480  25.938  1.00 95.69           O  
ATOM   1773  CG  LYS A 219      -1.727   4.500  28.625  1.00 95.69           C  
ATOM   1774  CD  LYS A 219      -1.411   4.586  30.109  1.00 95.69           C  
ATOM   1775  CE  LYS A 219      -1.381   3.205  30.750  1.00 95.69           C  
ATOM   1776  NZ  LYS A 219      -1.059   3.281  32.219  1.00 95.69           N  
ATOM   1777  N   GLN A 220      -1.706   8.031  25.797  1.00 96.06           N  
ATOM   1778  CA  GLN A 220      -2.031   9.391  25.375  1.00 96.06           C  
ATOM   1779  C   GLN A 220      -2.672   9.391  23.984  1.00 96.06           C  
ATOM   1780  CB  GLN A 220      -0.778  10.266  25.375  1.00 96.06           C  
ATOM   1781  O   GLN A 220      -3.641  10.117  23.750  1.00 96.06           O  
ATOM   1782  CG  GLN A 220      -0.226  10.555  26.766  1.00 96.06           C  
ATOM   1783  CD  GLN A 220       1.060  11.359  26.734  1.00 96.06           C  
ATOM   1784  NE2 GLN A 220       1.746  11.422  27.859  1.00 96.06           N  
ATOM   1785  OE1 GLN A 220       1.434  11.914  25.688  1.00 96.06           O  
ATOM   1786  N   ILE A 221      -2.096   8.594  23.172  1.00 96.25           N  
ATOM   1787  CA  ILE A 221      -2.662   8.508  21.828  1.00 96.25           C  
ATOM   1788  C   ILE A 221      -4.098   7.992  21.906  1.00 96.25           C  
ATOM   1789  CB  ILE A 221      -1.815   7.590  20.906  1.00 96.25           C  
ATOM   1790  O   ILE A 221      -4.992   8.523  21.250  1.00 96.25           O  
ATOM   1791  CG1 ILE A 221      -0.439   8.219  20.656  1.00 96.25           C  
ATOM   1792  CG2 ILE A 221      -2.545   7.320  19.594  1.00 96.25           C  
ATOM   1793  CD1 ILE A 221       0.532   7.301  19.922  1.00 96.25           C  
ATOM   1794  N   TYR A 222      -4.277   6.996  22.688  1.00 97.25           N  
ATOM   1795  CA  TYR A 222      -5.625   6.465  22.844  1.00 97.25           C  
ATOM   1796  C   TYR A 222      -6.578   7.535  23.359  1.00 97.25           C  
ATOM   1797  CB  TYR A 222      -5.625   5.266  23.797  1.00 97.25           C  
ATOM   1798  O   TYR A 222      -7.734   7.605  22.938  1.00 97.25           O  
ATOM   1799  CG  TYR A 222      -6.988   4.656  24.016  1.00 97.25           C  
ATOM   1800  CD1 TYR A 222      -7.703   4.879  25.188  1.00 97.25           C  
ATOM   1801  CD2 TYR A 222      -7.570   3.852  23.031  1.00 97.25           C  
ATOM   1802  CE1 TYR A 222      -8.961   4.316  25.375  1.00 97.25           C  
ATOM   1803  CE2 TYR A 222      -8.828   3.285  23.219  1.00 97.25           C  
ATOM   1804  OH  TYR A 222     -10.758   2.965  24.578  1.00 97.25           O  
ATOM   1805  CZ  TYR A 222      -9.516   3.523  24.391  1.00 97.25           C  
ATOM   1806  N   SER A 223      -6.168   8.336  24.266  1.00 96.81           N  
ATOM   1807  CA  SER A 223      -7.008   9.398  24.812  1.00 96.81           C  
ATOM   1808  C   SER A 223      -7.457  10.359  23.719  1.00 96.81           C  
ATOM   1809  CB  SER A 223      -6.258  10.172  25.891  1.00 96.81           C  
ATOM   1810  O   SER A 223      -8.594  10.836  23.734  1.00 96.81           O  
ATOM   1811  OG  SER A 223      -5.148  10.859  25.359  1.00 96.81           O  
ATOM   1812  N   MET A 224      -6.539  10.625  22.766  1.00 96.12           N  
ATOM   1813  CA  MET A 224      -6.918  11.453  21.625  1.00 96.12           C  
ATOM   1814  C   MET A 224      -7.945  10.742  20.750  1.00 96.12           C  
ATOM   1815  CB  MET A 224      -5.684  11.812  20.797  1.00 96.12           C  
ATOM   1816  O   MET A 224      -8.898  11.359  20.281  1.00 96.12           O  
ATOM   1817  CG  MET A 224      -4.668  12.664  21.531  1.00 96.12           C  
ATOM   1818  SD  MET A 224      -5.383  14.227  22.172  1.00 96.12           S  
ATOM   1819  CE  MET A 224      -5.371  13.891  23.953  1.00 96.12           C  
ATOM   1820  N   TRP A 225      -7.660   9.492  20.531  1.00 96.81           N  
ATOM   1821  CA  TRP A 225      -8.609   8.688  19.781  1.00 96.81           C  
ATOM   1822  C   TRP A 225      -9.984   8.703  20.438  1.00 96.81           C  
ATOM   1823  CB  TRP A 225      -8.109   7.242  19.656  1.00 96.81           C  
ATOM   1824  O   TRP A 225     -11.000   8.922  19.766  1.00 96.81           O  
ATOM   1825  CG  TRP A 225      -8.961   6.383  18.766  1.00 96.81           C  
ATOM   1826  CD1 TRP A 225      -8.805   6.164  17.422  1.00 96.81           C  
ATOM   1827  CD2 TRP A 225     -10.109   5.625  19.156  1.00 96.81           C  
ATOM   1828  CE2 TRP A 225     -10.602   4.973  18.000  1.00 96.81           C  
ATOM   1829  CE3 TRP A 225     -10.773   5.434  20.375  1.00 96.81           C  
ATOM   1830  NE1 TRP A 225      -9.781   5.316  16.969  1.00 96.81           N  
ATOM   1831  CH2 TRP A 225     -12.352   3.971  19.250  1.00 96.81           C  
ATOM   1832  CZ2 TRP A 225     -11.719   4.141  18.031  1.00 96.81           C  
ATOM   1833  CZ3 TRP A 225     -11.891   4.605  20.406  1.00 96.81           C  
ATOM   1834  N   PHE A 226     -10.070   8.453  21.734  1.00 97.00           N  
ATOM   1835  CA  PHE A 226     -11.289   8.484  22.531  1.00 97.00           C  
ATOM   1836  C   PHE A 226     -12.000   9.828  22.375  1.00 97.00           C  
ATOM   1837  CB  PHE A 226     -10.977   8.227  24.000  1.00 97.00           C  
ATOM   1838  O   PHE A 226     -13.211   9.867  22.156  1.00 97.00           O  
ATOM   1839  CG  PHE A 226     -12.195   8.234  24.891  1.00 97.00           C  
ATOM   1840  CD1 PHE A 226     -12.688   9.422  25.422  1.00 97.00           C  
ATOM   1841  CD2 PHE A 226     -12.852   7.043  25.203  1.00 97.00           C  
ATOM   1842  CE1 PHE A 226     -13.812   9.422  26.234  1.00 97.00           C  
ATOM   1843  CE2 PHE A 226     -13.977   7.043  26.016  1.00 97.00           C  
ATOM   1844  CZ  PHE A 226     -14.453   8.234  26.531  1.00 97.00           C  
ATOM   1845  N   LEU A 227     -11.234  10.844  22.500  1.00 95.62           N  
ATOM   1846  CA  LEU A 227     -11.750  12.195  22.328  1.00 95.62           C  
ATOM   1847  C   LEU A 227     -12.445  12.336  20.969  1.00 95.62           C  
ATOM   1848  CB  LEU A 227     -10.617  13.219  22.438  1.00 95.62           C  
ATOM   1849  O   LEU A 227     -13.562  12.859  20.891  1.00 95.62           O  
ATOM   1850  CG  LEU A 227     -10.961  14.656  22.031  1.00 95.62           C  
ATOM   1851  CD1 LEU A 227     -10.523  15.633  23.125  1.00 95.62           C  
ATOM   1852  CD2 LEU A 227     -10.305  15.000  20.703  1.00 95.62           C  
ATOM   1853  N   LEU A 228     -11.805  11.859  19.922  1.00 94.94           N  
ATOM   1854  CA  LEU A 228     -12.328  11.984  18.578  1.00 94.94           C  
ATOM   1855  C   LEU A 228     -13.617  11.188  18.406  1.00 94.94           C  
ATOM   1856  CB  LEU A 228     -11.289  11.516  17.547  1.00 94.94           C  
ATOM   1857  O   LEU A 228     -14.562  11.641  17.766  1.00 94.94           O  
ATOM   1858  CG  LEU A 228     -10.055  12.406  17.375  1.00 94.94           C  
ATOM   1859  CD1 LEU A 228      -8.984  11.672  16.562  1.00 94.94           C  
ATOM   1860  CD2 LEU A 228     -10.430  13.727  16.719  1.00 94.94           C  
ATOM   1861  N   VAL A 229     -13.695  10.094  18.984  1.00 96.19           N  
ATOM   1862  CA  VAL A 229     -14.891   9.250  18.906  1.00 96.19           C  
ATOM   1863  C   VAL A 229     -16.047   9.930  19.641  1.00 96.19           C  
ATOM   1864  CB  VAL A 229     -14.633   7.848  19.500  1.00 96.19           C  
ATOM   1865  O   VAL A 229     -17.141  10.062  19.094  1.00 96.19           O  
ATOM   1866  CG1 VAL A 229     -15.945   7.086  19.672  1.00 96.19           C  
ATOM   1867  CG2 VAL A 229     -13.664   7.062  18.609  1.00 96.19           C  
ATOM   1868  N   VAL A 230     -15.844  10.383  20.859  1.00 95.75           N  
ATOM   1869  CA  VAL A 230     -16.875  10.977  21.703  1.00 95.75           C  
ATOM   1870  C   VAL A 230     -17.391  12.266  21.047  1.00 95.75           C  
ATOM   1871  CB  VAL A 230     -16.359  11.273  23.125  1.00 95.75           C  
ATOM   1872  O   VAL A 230     -18.609  12.438  20.875  1.00 95.75           O  
ATOM   1873  CG1 VAL A 230     -17.328  12.195  23.875  1.00 95.75           C  
ATOM   1874  CG2 VAL A 230     -16.156   9.969  23.891  1.00 95.75           C  
ATOM   1875  N   ASN A 231     -16.438  13.094  20.688  1.00 94.62           N  
ATOM   1876  CA  ASN A 231     -16.828  14.375  20.109  1.00 94.62           C  
ATOM   1877  C   ASN A 231     -17.516  14.188  18.766  1.00 94.62           C  
ATOM   1878  CB  ASN A 231     -15.609  15.289  19.953  1.00 94.62           C  
ATOM   1879  O   ASN A 231     -18.484  14.898  18.438  1.00 94.62           O  
ATOM   1880  CG  ASN A 231     -15.133  15.844  21.281  1.00 94.62           C  
ATOM   1881  ND2 ASN A 231     -14.031  16.578  21.250  1.00 94.62           N  
ATOM   1882  OD1 ASN A 231     -15.758  15.617  22.328  1.00 94.62           O  
ATOM   1883  N   GLY A 232     -16.953  13.305  18.000  1.00 93.56           N  
ATOM   1884  CA  GLY A 232     -17.578  13.000  16.719  1.00 93.56           C  
ATOM   1885  C   GLY A 232     -19.000  12.469  16.875  1.00 93.56           C  
ATOM   1886  O   GLY A 232     -19.906  12.875  16.141  1.00 93.56           O  
ATOM   1887  N   TYR A 233     -19.203  11.602  17.797  1.00 95.06           N  
ATOM   1888  CA  TYR A 233     -20.516  11.039  18.062  1.00 95.06           C  
ATOM   1889  C   TYR A 233     -21.469  12.117  18.562  1.00 95.06           C  
ATOM   1890  CB  TYR A 233     -20.422   9.914  19.109  1.00 95.06           C  
ATOM   1891  O   TYR A 233     -22.625  12.164  18.156  1.00 95.06           O  
ATOM   1892  CG  TYR A 233     -21.719   9.180  19.328  1.00 95.06           C  
ATOM   1893  CD1 TYR A 233     -22.578   9.570  20.344  1.00 95.06           C  
ATOM   1894  CD2 TYR A 233     -22.078   8.102  18.531  1.00 95.06           C  
ATOM   1895  CE1 TYR A 233     -23.781   8.898  20.562  1.00 95.06           C  
ATOM   1896  CE2 TYR A 233     -23.266   7.418  18.750  1.00 95.06           C  
ATOM   1897  OH  TYR A 233     -25.297   7.152  19.969  1.00 95.06           O  
ATOM   1898  CZ  TYR A 233     -24.109   7.824  19.750  1.00 95.06           C  
ATOM   1899  N   MET A 234     -21.016  12.930  19.438  1.00 94.00           N  
ATOM   1900  CA  MET A 234     -21.828  14.008  19.984  1.00 94.00           C  
ATOM   1901  C   MET A 234     -22.344  14.922  18.875  1.00 94.00           C  
ATOM   1902  CB  MET A 234     -21.031  14.828  21.000  1.00 94.00           C  
ATOM   1903  O   MET A 234     -23.500  15.328  18.875  1.00 94.00           O  
ATOM   1904  CG  MET A 234     -20.781  14.094  22.312  1.00 94.00           C  
ATOM   1905  SD  MET A 234     -19.828  15.102  23.500  1.00 94.00           S  
ATOM   1906  CE  MET A 234     -21.047  16.375  23.922  1.00 94.00           C  
ATOM   1907  N   LYS A 235     -21.484  15.250  18.000  1.00 90.75           N  
ATOM   1908  CA  LYS A 235     -21.828  16.125  16.875  1.00 90.75           C  
ATOM   1909  C   LYS A 235     -22.969  15.531  16.062  1.00 90.75           C  
ATOM   1910  CB  LYS A 235     -20.609  16.359  15.984  1.00 90.75           C  
ATOM   1911  O   LYS A 235     -23.875  16.266  15.641  1.00 90.75           O  
ATOM   1912  CG  LYS A 235     -20.828  17.406  14.906  1.00 90.75           C  
ATOM   1913  CD  LYS A 235     -19.562  17.625  14.078  1.00 90.75           C  
ATOM   1914  CE  LYS A 235     -19.797  18.625  12.953  1.00 90.75           C  
ATOM   1915  NZ  LYS A 235     -18.562  18.844  12.141  1.00 90.75           N  
ATOM   1916  N   ARG A 236     -23.062  14.305  15.953  1.00 90.06           N  
ATOM   1917  CA  ARG A 236     -24.031  13.625  15.086  1.00 90.06           C  
ATOM   1918  C   ARG A 236     -25.297  13.273  15.852  1.00 90.06           C  
ATOM   1919  CB  ARG A 236     -23.406  12.367  14.477  1.00 90.06           C  
ATOM   1920  O   ARG A 236     -26.344  13.055  15.250  1.00 90.06           O  
ATOM   1921  CG  ARG A 236     -22.328  12.641  13.445  1.00 90.06           C  
ATOM   1922  CD  ARG A 236     -21.859  11.367  12.766  1.00 90.06           C  
ATOM   1923  NE  ARG A 236     -20.812  11.633  11.781  1.00 90.06           N  
ATOM   1924  NH1 ARG A 236     -20.859   9.516  10.852  1.00 90.06           N  
ATOM   1925  NH2 ARG A 236     -19.422  11.094  10.039  1.00 90.06           N  
ATOM   1926  CZ  ARG A 236     -20.375  10.750  10.891  1.00 90.06           C  
ATOM   1927  N   ASN A 237     -25.156  13.289  17.156  1.00 91.81           N  
ATOM   1928  CA  ASN A 237     -26.281  12.781  17.922  1.00 91.81           C  
ATOM   1929  C   ASN A 237     -26.781  13.812  18.922  1.00 91.81           C  
ATOM   1930  CB  ASN A 237     -25.906  11.477  18.641  1.00 91.81           C  
ATOM   1931  O   ASN A 237     -27.234  13.453  20.016  1.00 91.81           O  
ATOM   1932  CG  ASN A 237     -25.672  10.328  17.672  1.00 91.81           C  
ATOM   1933  ND2 ASN A 237     -26.578   9.359  17.688  1.00 91.81           N  
ATOM   1934  OD1 ASN A 237     -24.688  10.312  16.922  1.00 91.81           O  
ATOM   1935  N   GLY A 238     -26.703  15.078  18.562  1.00 87.50           N  
ATOM   1936  CA  GLY A 238     -27.344  16.156  19.312  1.00 87.50           C  
ATOM   1937  C   GLY A 238     -26.719  16.391  20.672  1.00 87.50           C  
ATOM   1938  O   GLY A 238     -27.422  16.719  21.625  1.00 87.50           O  
ATOM   1939  N   GLY A 239     -25.391  16.031  20.781  1.00 88.94           N  
ATOM   1940  CA  GLY A 239     -24.656  16.406  21.984  1.00 88.94           C  
ATOM   1941  C   GLY A 239     -24.578  15.289  23.016  1.00 88.94           C  
ATOM   1942  O   GLY A 239     -23.969  15.461  24.078  1.00 88.94           O  
ATOM   1943  N   ALA A 240     -25.141  14.109  22.672  1.00 92.38           N  
ATOM   1944  CA  ALA A 240     -25.094  12.969  23.594  1.00 92.38           C  
ATOM   1945  C   ALA A 240     -23.781  12.195  23.422  1.00 92.38           C  
ATOM   1946  CB  ALA A 240     -26.281  12.047  23.359  1.00 92.38           C  
ATOM   1947  O   ALA A 240     -23.281  12.055  22.297  1.00 92.38           O  
ATOM   1948  N   TRP A 241     -23.266  11.719  24.594  1.00 94.88           N  
ATOM   1949  CA  TRP A 241     -22.094  10.844  24.531  1.00 94.88           C  
ATOM   1950  C   TRP A 241     -22.500   9.445  24.078  1.00 94.88           C  
ATOM   1951  CB  TRP A 241     -21.406  10.766  25.906  1.00 94.88           C  
ATOM   1952  O   TRP A 241     -23.641   9.031  24.234  1.00 94.88           O  
ATOM   1953  CG  TRP A 241     -20.547  11.953  26.219  1.00 94.88           C  
ATOM   1954  CD1 TRP A 241     -20.859  13.266  26.047  1.00 94.88           C  
ATOM   1955  CD2 TRP A 241     -19.219  11.922  26.750  1.00 94.88           C  
ATOM   1956  CE2 TRP A 241     -18.797  13.266  26.891  1.00 94.88           C  
ATOM   1957  CE3 TRP A 241     -18.344  10.891  27.141  1.00 94.88           C  
ATOM   1958  NE1 TRP A 241     -19.812  14.062  26.453  1.00 94.88           N  
ATOM   1959  CH2 TRP A 241     -16.703  12.570  27.750  1.00 94.88           C  
ATOM   1960  CZ2 TRP A 241     -17.531  13.602  27.391  1.00 94.88           C  
ATOM   1961  CZ3 TRP A 241     -17.094  11.234  27.641  1.00 94.88           C  
ATOM   1962  N   PRO A 242     -21.516   8.727  23.469  1.00 95.25           N  
ATOM   1963  CA  PRO A 242     -21.797   7.312  23.203  1.00 95.25           C  
ATOM   1964  C   PRO A 242     -22.031   6.504  24.469  1.00 95.25           C  
ATOM   1965  CB  PRO A 242     -20.547   6.832  22.453  1.00 95.25           C  
ATOM   1966  O   PRO A 242     -21.484   6.844  25.531  1.00 95.25           O  
ATOM   1967  CG  PRO A 242     -19.469   7.781  22.875  1.00 95.25           C  
ATOM   1968  CD  PRO A 242     -20.109   9.102  23.219  1.00 95.25           C  
ATOM   1969  N   PRO A 243     -22.922   5.492  24.328  1.00 94.88           N  
ATOM   1970  CA  PRO A 243     -23.094   4.637  25.500  1.00 94.88           C  
ATOM   1971  C   PRO A 243     -21.781   4.004  25.969  1.00 94.88           C  
ATOM   1972  CB  PRO A 243     -24.062   3.568  25.016  1.00 94.88           C  
ATOM   1973  O   PRO A 243     -21.016   3.484  25.156  1.00 94.88           O  
ATOM   1974  CG  PRO A 243     -24.656   4.129  23.766  1.00 94.88           C  
ATOM   1975  CD  PRO A 243     -23.688   5.098  23.172  1.00 94.88           C  
ATOM   1976  N   MET A 244     -21.562   4.102  27.391  1.00 95.12           N  
ATOM   1977  CA  MET A 244     -20.312   3.564  27.922  1.00 95.12           C  
ATOM   1978  C   MET A 244     -20.469   3.184  29.391  1.00 95.12           C  
ATOM   1979  CB  MET A 244     -19.172   4.578  27.766  1.00 95.12           C  
ATOM   1980  O   MET A 244     -21.391   3.646  30.062  1.00 95.12           O  
ATOM   1981  CG  MET A 244     -19.375   5.852  28.578  1.00 95.12           C  
ATOM   1982  SD  MET A 244     -18.094   7.117  28.219  1.00 95.12           S  
ATOM   1983  CE  MET A 244     -18.578   7.590  26.531  1.00 95.12           C  
ATOM   1984  N   GLN A 245     -19.516   2.348  29.812  1.00 93.50           N  
ATOM   1985  CA  GLN A 245     -19.453   1.955  31.219  1.00 93.50           C  
ATOM   1986  C   GLN A 245     -18.344   2.723  31.938  1.00 93.50           C  
ATOM   1987  CB  GLN A 245     -19.203   0.450  31.344  1.00 93.50           C  
ATOM   1988  O   GLN A 245     -17.172   2.588  31.609  1.00 93.50           O  
ATOM   1989  CG  GLN A 245     -20.328  -0.401  30.750  1.00 93.50           C  
ATOM   1990  CD  GLN A 245     -20.094  -1.889  30.938  1.00 93.50           C  
ATOM   1991  NE2 GLN A 245     -21.156  -2.678  30.781  1.00 93.50           N  
ATOM   1992  OE1 GLN A 245     -18.969  -2.324  31.219  1.00 93.50           O  
ATOM   1993  N   ILE A 246     -18.844   3.551  32.938  1.00 93.06           N  
ATOM   1994  CA  ILE A 246     -17.875   4.348  33.688  1.00 93.06           C  
ATOM   1995  C   ILE A 246     -18.031   4.082  35.188  1.00 93.06           C  
ATOM   1996  CB  ILE A 246     -18.047   5.855  33.406  1.00 93.06           C  
ATOM   1997  O   ILE A 246     -19.141   4.148  35.719  1.00 93.06           O  
ATOM   1998  CG1 ILE A 246     -17.844   6.133  31.891  1.00 93.06           C  
ATOM   1999  CG2 ILE A 246     -17.062   6.680  34.219  1.00 93.06           C  
ATOM   2000  CD1 ILE A 246     -18.094   7.578  31.500  1.00 93.06           C  
ATOM   2001  N   ASN A 247     -16.922   3.639  35.781  1.00 93.94           N  
ATOM   2002  CA  ASN A 247     -16.875   3.562  37.219  1.00 93.94           C  
ATOM   2003  C   ASN A 247     -16.641   4.934  37.844  1.00 93.94           C  
ATOM   2004  CB  ASN A 247     -15.812   2.570  37.688  1.00 93.94           C  
ATOM   2005  O   ASN A 247     -15.523   5.457  37.812  1.00 93.94           O  
ATOM   2006  CG  ASN A 247     -15.852   2.324  39.188  1.00 93.94           C  
ATOM   2007  ND2 ASN A 247     -15.531   1.101  39.594  1.00 93.94           N  
ATOM   2008  OD1 ASN A 247     -16.156   3.227  39.969  1.00 93.94           O  
ATOM   2009  N   GLU A 248     -17.609   5.531  38.500  1.00 92.38           N  
ATOM   2010  CA  GLU A 248     -17.594   6.910  39.000  1.00 92.38           C  
ATOM   2011  C   GLU A 248     -16.531   7.102  40.062  1.00 92.38           C  
ATOM   2012  CB  GLU A 248     -18.969   7.305  39.531  1.00 92.38           C  
ATOM   2013  O   GLU A 248     -15.938   8.180  40.156  1.00 92.38           O  
ATOM   2014  CG  GLU A 248     -20.031   7.477  38.469  1.00 92.38           C  
ATOM   2015  CD  GLU A 248     -21.375   7.914  39.000  1.00 92.38           C  
ATOM   2016  OE1 GLU A 248     -22.375   7.949  38.250  1.00 92.38           O  
ATOM   2017  OE2 GLU A 248     -21.453   8.234  40.219  1.00 92.38           O  
ATOM   2018  N   ALA A 249     -16.297   6.016  40.781  1.00 91.88           N  
ATOM   2019  CA  ALA A 249     -15.305   6.105  41.844  1.00 91.88           C  
ATOM   2020  C   ALA A 249     -13.898   6.250  41.281  1.00 91.88           C  
ATOM   2021  CB  ALA A 249     -15.391   4.879  42.750  1.00 91.88           C  
ATOM   2022  O   ALA A 249     -13.102   7.051  41.781  1.00 91.88           O  
ATOM   2023  N   LEU A 250     -13.664   5.617  40.219  1.00 92.19           N  
ATOM   2024  CA  LEU A 250     -12.320   5.566  39.656  1.00 92.19           C  
ATOM   2025  C   LEU A 250     -12.125   6.660  38.625  1.00 92.19           C  
ATOM   2026  CB  LEU A 250     -12.055   4.195  39.031  1.00 92.19           C  
ATOM   2027  O   LEU A 250     -11.000   7.105  38.375  1.00 92.19           O  
ATOM   2028  CG  LEU A 250     -11.992   3.008  40.000  1.00 92.19           C  
ATOM   2029  CD1 LEU A 250     -11.828   1.704  39.219  1.00 92.19           C  
ATOM   2030  CD2 LEU A 250     -10.852   3.188  41.000  1.00 92.19           C  
ATOM   2031  N   CYS A 251     -13.250   7.133  38.031  1.00 94.81           N  
ATOM   2032  CA  CYS A 251     -13.172   8.125  36.969  1.00 94.81           C  
ATOM   2033  C   CYS A 251     -14.109   9.297  37.250  1.00 94.81           C  
ATOM   2034  CB  CYS A 251     -13.531   7.488  35.625  1.00 94.81           C  
ATOM   2035  O   CYS A 251     -15.047   9.539  36.469  1.00 94.81           O  
ATOM   2036  SG  CYS A 251     -12.531   6.035  35.219  1.00 94.81           S  
ATOM   2037  N   PRO A 252     -13.820  10.078  38.312  1.00 94.44           N  
ATOM   2038  CA  PRO A 252     -14.734  11.133  38.750  1.00 94.44           C  
ATOM   2039  C   PRO A 252     -14.805  12.305  37.781  1.00 94.44           C  
ATOM   2040  CB  PRO A 252     -14.148  11.562  40.094  1.00 94.44           C  
ATOM   2041  O   PRO A 252     -15.883  12.836  37.531  1.00 94.44           O  
ATOM   2042  CG  PRO A 252     -12.727  11.109  40.062  1.00 94.44           C  
ATOM   2043  CD  PRO A 252     -12.648   9.859  39.219  1.00 94.44           C  
ATOM   2044  N   ARG A 253     -13.656  12.625  37.188  1.00 94.62           N  
ATOM   2045  CA  ARG A 253     -13.594  13.789  36.312  1.00 94.62           C  
ATOM   2046  C   ARG A 253     -14.266  13.492  34.969  1.00 94.62           C  
ATOM   2047  CB  ARG A 253     -12.148  14.219  36.062  1.00 94.62           C  
ATOM   2048  O   ARG A 253     -14.992  14.336  34.438  1.00 94.62           O  
ATOM   2049  CG  ARG A 253     -11.461  14.750  37.312  1.00 94.62           C  
ATOM   2050  CD  ARG A 253      -9.992  15.070  37.062  1.00 94.62           C  
ATOM   2051  NE  ARG A 253      -9.836  16.234  36.188  1.00 94.62           N  
ATOM   2052  NH1 ARG A 253      -7.543  16.344  36.406  1.00 94.62           N  
ATOM   2053  NH2 ARG A 253      -8.656  17.859  35.094  1.00 94.62           N  
ATOM   2054  CZ  ARG A 253      -8.680  16.812  35.906  1.00 94.62           C  
ATOM   2055  N   LEU A 254     -14.016  12.320  34.500  1.00 94.19           N  
ATOM   2056  CA  LEU A 254     -14.625  11.930  33.250  1.00 94.19           C  
ATOM   2057  C   LEU A 254     -16.141  11.781  33.375  1.00 94.19           C  
ATOM   2058  CB  LEU A 254     -14.023  10.609  32.719  1.00 94.19           C  
ATOM   2059  O   LEU A 254     -16.891  12.203  32.500  1.00 94.19           O  
ATOM   2060  CG  LEU A 254     -14.438  10.164  31.328  1.00 94.19           C  
ATOM   2061  CD1 LEU A 254     -13.961  11.180  30.297  1.00 94.19           C  
ATOM   2062  CD2 LEU A 254     -13.891   8.781  31.016  1.00 94.19           C  
ATOM   2063  N   SER A 255     -16.562  11.258  34.469  1.00 93.31           N  
ATOM   2064  CA  SER A 255     -17.969  11.086  34.750  1.00 93.31           C  
ATOM   2065  C   SER A 255     -18.703  12.422  34.812  1.00 93.31           C  
ATOM   2066  CB  SER A 255     -18.172  10.328  36.094  1.00 93.31           C  
ATOM   2067  O   SER A 255     -19.812  12.562  34.312  1.00 93.31           O  
ATOM   2068  OG  SER A 255     -19.547  10.078  36.312  1.00 93.31           O  
ATOM   2069  N   GLN A 256     -18.062  13.336  35.438  1.00 92.94           N  
ATOM   2070  CA  GLN A 256     -18.609  14.680  35.500  1.00 92.94           C  
ATOM   2071  C   GLN A 256     -18.750  15.289  34.125  1.00 92.94           C  
ATOM   2072  CB  GLN A 256     -17.719  15.578  36.375  1.00 92.94           C  
ATOM   2073  O   GLN A 256     -19.766  15.906  33.812  1.00 92.94           O  
ATOM   2074  CG  GLN A 256     -18.266  16.984  36.562  1.00 92.94           C  
ATOM   2075  CD  GLN A 256     -17.422  17.812  37.500  1.00 92.94           C  
ATOM   2076  NE2 GLN A 256     -17.922  19.000  37.875  1.00 92.94           N  
ATOM   2077  OE1 GLN A 256     -16.328  17.406  37.906  1.00 92.94           O  
ATOM   2078  N   ALA A 257     -17.734  15.117  33.312  1.00 91.94           N  
ATOM   2079  CA  ALA A 257     -17.766  15.641  31.969  1.00 91.94           C  
ATOM   2080  C   ALA A 257     -18.922  15.031  31.172  1.00 91.94           C  
ATOM   2081  CB  ALA A 257     -16.438  15.359  31.250  1.00 91.94           C  
ATOM   2082  O   ALA A 257     -19.594  15.734  30.406  1.00 91.94           O  
ATOM   2083  N   ARG A 258     -19.172  13.828  31.375  1.00 91.94           N  
ATOM   2084  CA  ARG A 258     -20.266  13.148  30.688  1.00 91.94           C  
ATOM   2085  C   ARG A 258     -21.625  13.680  31.156  1.00 91.94           C  
ATOM   2086  CB  ARG A 258     -20.188  11.641  30.906  1.00 91.94           C  
ATOM   2087  O   ARG A 258     -22.516  13.938  30.344  1.00 91.94           O  
ATOM   2088  CG  ARG A 258     -21.297  10.852  30.219  1.00 91.94           C  
ATOM   2089  CD  ARG A 258     -21.203   9.367  30.516  1.00 91.94           C  
ATOM   2090  NE  ARG A 258     -22.375   8.648  30.031  1.00 91.94           N  
ATOM   2091  NH1 ARG A 258     -21.719   6.594  30.875  1.00 91.94           N  
ATOM   2092  NH2 ARG A 258     -23.688   6.789  29.719  1.00 91.94           N  
ATOM   2093  CZ  ARG A 258     -22.594   7.344  30.203  1.00 91.94           C  
ATOM   2094  N   ARG A 259     -21.844  13.859  32.438  1.00 90.69           N  
ATOM   2095  CA  ARG A 259     -23.109  14.336  33.031  1.00 90.69           C  
ATOM   2096  C   ARG A 259     -23.453  15.719  32.500  1.00 90.69           C  
ATOM   2097  CB  ARG A 259     -23.016  14.359  34.531  1.00 90.69           C  
ATOM   2098  O   ARG A 259     -24.625  16.000  32.219  1.00 90.69           O  
ATOM   2099  CG  ARG A 259     -23.156  12.992  35.188  1.00 90.69           C  
ATOM   2100  CD  ARG A 259     -23.297  13.102  36.719  1.00 90.69           C  
ATOM   2101  NE  ARG A 259     -22.031  13.445  37.344  1.00 90.69           N  
ATOM   2102  NH1 ARG A 259     -22.719  12.922  39.500  1.00 90.69           N  
ATOM   2103  NH2 ARG A 259     -20.594  13.688  39.125  1.00 90.69           N  
ATOM   2104  CZ  ARG A 259     -21.781  13.352  38.656  1.00 90.69           C  
ATOM   2105  N   GLU A 260     -22.391  16.391  32.219  1.00 90.94           N  
ATOM   2106  CA  GLU A 260     -22.594  17.766  31.766  1.00 90.94           C  
ATOM   2107  C   GLU A 260     -22.672  17.828  30.250  1.00 90.94           C  
ATOM   2108  CB  GLU A 260     -21.453  18.672  32.281  1.00 90.94           C  
ATOM   2109  O   GLU A 260     -22.859  18.906  29.672  1.00 90.94           O  
ATOM   2110  CG  GLU A 260     -21.438  18.844  33.781  1.00 90.94           C  
ATOM   2111  CD  GLU A 260     -20.234  19.656  34.281  1.00 90.94           C  
ATOM   2112  OE1 GLU A 260     -20.125  19.875  35.500  1.00 90.94           O  
ATOM   2113  OE2 GLU A 260     -19.406  20.047  33.406  1.00 90.94           O  
ATOM   2114  N   SER A 261     -22.500  16.672  29.625  1.00 88.19           N  
ATOM   2115  CA  SER A 261     -22.516  16.562  28.156  1.00 88.19           C  
ATOM   2116  C   SER A 261     -21.562  17.547  27.516  1.00 88.19           C  
ATOM   2117  CB  SER A 261     -23.938  16.797  27.641  1.00 88.19           C  
ATOM   2118  O   SER A 261     -21.906  18.203  26.531  1.00 88.19           O  
ATOM   2119  OG  SER A 261     -24.797  15.750  28.047  1.00 88.19           O  
ATOM   2120  N   CYS A 262     -20.328  17.578  28.156  1.00 88.88           N  
ATOM   2121  CA  CYS A 262     -19.312  18.500  27.656  1.00 88.88           C  
ATOM   2122  C   CYS A 262     -18.453  17.812  26.594  1.00 88.88           C  
ATOM   2123  CB  CYS A 262     -18.438  19.000  28.797  1.00 88.88           C  
ATOM   2124  O   CYS A 262     -18.094  16.641  26.734  1.00 88.88           O  
ATOM   2125  SG  CYS A 262     -19.281  20.094  29.953  1.00 88.88           S  
ATOM   2126  N   SER A 263     -18.156  18.625  25.516  1.00 90.31           N  
ATOM   2127  CA  SER A 263     -17.156  18.141  24.562  1.00 90.31           C  
ATOM   2128  C   SER A 263     -15.758  18.172  25.156  1.00 90.31           C  
ATOM   2129  CB  SER A 263     -17.203  18.984  23.281  1.00 90.31           C  
ATOM   2130  O   SER A 263     -15.445  19.031  25.984  1.00 90.31           O  
ATOM   2131  OG  SER A 263     -16.297  18.469  22.312  1.00 90.31           O  
ATOM   2132  N   LEU A 264     -14.922  17.219  24.734  1.00 91.88           N  
ATOM   2133  CA  LEU A 264     -13.562  17.156  25.250  1.00 91.88           C  
ATOM   2134  C   LEU A 264     -12.602  17.922  24.359  1.00 91.88           C  
ATOM   2135  CB  LEU A 264     -13.094  15.703  25.391  1.00 91.88           C  
ATOM   2136  O   LEU A 264     -12.734  17.906  23.125  1.00 91.88           O  
ATOM   2137  CG  LEU A 264     -13.891  14.820  26.344  1.00 91.88           C  
ATOM   2138  CD1 LEU A 264     -13.445  13.367  26.234  1.00 91.88           C  
ATOM   2139  CD2 LEU A 264     -13.734  15.312  27.781  1.00 91.88           C  
ATOM   2140  N   ILE A 265     -11.703  18.688  25.016  1.00 90.75           N  
ATOM   2141  CA  ILE A 265     -10.641  19.312  24.234  1.00 90.75           C  
ATOM   2142  C   ILE A 265      -9.328  18.562  24.453  1.00 90.75           C  
ATOM   2143  CB  ILE A 265     -10.469  20.797  24.609  1.00 90.75           C  
ATOM   2144  O   ILE A 265      -9.156  17.875  25.469  1.00 90.75           O  
ATOM   2145  CG1 ILE A 265     -10.148  20.938  26.109  1.00 90.75           C  
ATOM   2146  CG2 ILE A 265     -11.719  21.594  24.250  1.00 90.75           C  
ATOM   2147  CD1 ILE A 265      -9.758  22.344  26.531  1.00 90.75           C  
ATOM   2148  N   PRO A 266      -8.391  18.625  23.469  1.00 90.31           N  
ATOM   2149  CA  PRO A 266      -7.184  17.797  23.500  1.00 90.31           C  
ATOM   2150  C   PRO A 266      -6.414  17.906  24.812  1.00 90.31           C  
ATOM   2151  CB  PRO A 266      -6.355  18.359  22.328  1.00 90.31           C  
ATOM   2152  O   PRO A 266      -6.000  16.891  25.375  1.00 90.31           O  
ATOM   2153  CG  PRO A 266      -7.363  18.828  21.344  1.00 90.31           C  
ATOM   2154  CD  PRO A 266      -8.516  19.438  22.078  1.00 90.31           C  
ATOM   2155  N   ASP A 267      -6.250  19.047  25.375  1.00 90.62           N  
ATOM   2156  CA  ASP A 267      -5.500  19.234  26.609  1.00 90.62           C  
ATOM   2157  C   ASP A 267      -6.184  18.516  27.781  1.00 90.62           C  
ATOM   2158  CB  ASP A 267      -5.336  20.719  26.922  1.00 90.62           C  
ATOM   2159  O   ASP A 267      -5.520  17.891  28.609  1.00 90.62           O  
ATOM   2160  CG  ASP A 267      -4.348  21.406  26.000  1.00 90.62           C  
ATOM   2161  OD1 ASP A 267      -3.367  20.766  25.562  1.00 90.62           O  
ATOM   2162  OD2 ASP A 267      -4.547  22.609  25.719  1.00 90.62           O  
ATOM   2163  N   GLU A 268      -7.480  18.641  27.812  1.00 91.69           N  
ATOM   2164  CA  GLU A 268      -8.258  17.969  28.859  1.00 91.69           C  
ATOM   2165  C   GLU A 268      -8.141  16.453  28.734  1.00 91.69           C  
ATOM   2166  CB  GLU A 268      -9.727  18.391  28.781  1.00 91.69           C  
ATOM   2167  O   GLU A 268      -7.996  15.750  29.734  1.00 91.69           O  
ATOM   2168  CG  GLU A 268     -10.562  17.891  29.953  1.00 91.69           C  
ATOM   2169  CD  GLU A 268     -12.008  18.359  29.891  1.00 91.69           C  
ATOM   2170  OE1 GLU A 268     -12.773  18.078  30.844  1.00 91.69           O  
ATOM   2171  OE2 GLU A 268     -12.383  19.000  28.891  1.00 91.69           O  
ATOM   2172  N   ALA A 269      -8.289  15.992  27.516  1.00 93.69           N  
ATOM   2173  CA  ALA A 269      -8.188  14.562  27.250  1.00 93.69           C  
ATOM   2174  C   ALA A 269      -6.844  14.008  27.734  1.00 93.69           C  
ATOM   2175  CB  ALA A 269      -8.367  14.273  25.766  1.00 93.69           C  
ATOM   2176  O   ALA A 269      -6.777  12.914  28.281  1.00 93.69           O  
ATOM   2177  N   LEU A 270      -5.801  14.781  27.594  1.00 94.06           N  
ATOM   2178  CA  LEU A 270      -4.473  14.359  28.031  1.00 94.06           C  
ATOM   2179  C   LEU A 270      -4.414  14.250  29.547  1.00 94.06           C  
ATOM   2180  CB  LEU A 270      -3.410  15.344  27.531  1.00 94.06           C  
ATOM   2181  O   LEU A 270      -3.795  13.328  30.078  1.00 94.06           O  
ATOM   2182  CG  LEU A 270      -2.971  15.188  26.078  1.00 94.06           C  
ATOM   2183  CD1 LEU A 270      -2.061  16.344  25.672  1.00 94.06           C  
ATOM   2184  CD2 LEU A 270      -2.271  13.852  25.859  1.00 94.06           C  
ATOM   2185  N   LEU A 271      -5.078  15.164  30.172  1.00 94.00           N  
ATOM   2186  CA  LEU A 271      -5.098  15.148  31.625  1.00 94.00           C  
ATOM   2187  C   LEU A 271      -5.898  13.969  32.156  1.00 94.00           C  
ATOM   2188  CB  LEU A 271      -5.684  16.453  32.156  1.00 94.00           C  
ATOM   2189  O   LEU A 271      -5.578  13.414  33.219  1.00 94.00           O  
ATOM   2190  CG  LEU A 271      -4.816  17.703  32.000  1.00 94.00           C  
ATOM   2191  CD1 LEU A 271      -5.602  18.953  32.406  1.00 94.00           C  
ATOM   2192  CD2 LEU A 271      -3.545  17.578  32.844  1.00 94.00           C  
ATOM   2193  N   LEU A 272      -6.879  13.531  31.344  1.00 95.06           N  
ATOM   2194  CA  LEU A 272      -7.785  12.469  31.766  1.00 95.06           C  
ATOM   2195  C   LEU A 272      -7.332  11.125  31.203  1.00 95.06           C  
ATOM   2196  CB  LEU A 272      -9.219  12.766  31.312  1.00 95.06           C  
ATOM   2197  O   LEU A 272      -8.094  10.156  31.219  1.00 95.06           O  
ATOM   2198  CG  LEU A 272      -9.891  13.984  31.953  1.00 95.06           C  
ATOM   2199  CD1 LEU A 272     -11.211  14.289  31.266  1.00 95.06           C  
ATOM   2200  CD2 LEU A 272     -10.102  13.758  33.438  1.00 95.06           C  
ATOM   2201  N   LYS A 273      -6.176  11.008  30.719  1.00 95.19           N  
ATOM   2202  CA  LYS A 273      -5.711   9.844  29.969  1.00 95.19           C  
ATOM   2203  C   LYS A 273      -5.848   8.570  30.797  1.00 95.19           C  
ATOM   2204  CB  LYS A 273      -4.262  10.031  29.531  1.00 95.19           C  
ATOM   2205  O   LYS A 273      -6.227   7.520  30.266  1.00 95.19           O  
ATOM   2206  CG  LYS A 273      -3.268  10.102  30.672  1.00 95.19           C  
ATOM   2207  CD  LYS A 273      -1.863  10.430  30.188  1.00 95.19           C  
ATOM   2208  CE  LYS A 273      -0.893  10.617  31.344  1.00 95.19           C  
ATOM   2209  NZ  LYS A 273       0.341  11.344  30.922  1.00 95.19           N  
ATOM   2210  N   ASP A 274      -5.559   8.656  32.125  1.00 95.44           N  
ATOM   2211  CA  ASP A 274      -5.621   7.473  32.969  1.00 95.44           C  
ATOM   2212  C   ASP A 274      -7.066   7.016  33.156  1.00 95.44           C  
ATOM   2213  CB  ASP A 274      -4.965   7.742  34.312  1.00 95.44           C  
ATOM   2214  O   ASP A 274      -7.363   5.820  33.094  1.00 95.44           O  
ATOM   2215  CG  ASP A 274      -3.465   7.973  34.219  1.00 95.44           C  
ATOM   2216  OD1 ASP A 274      -2.807   7.320  33.375  1.00 95.44           O  
ATOM   2217  OD2 ASP A 274      -2.938   8.805  34.969  1.00 95.44           O  
ATOM   2218  N   GLU A 275      -7.988   8.000  33.344  1.00 96.44           N  
ATOM   2219  CA  GLU A 275      -9.398   7.656  33.500  1.00 96.44           C  
ATOM   2220  C   GLU A 275      -9.977   7.086  32.219  1.00 96.44           C  
ATOM   2221  CB  GLU A 275     -10.195   8.883  33.969  1.00 96.44           C  
ATOM   2222  O   GLU A 275     -10.703   6.090  32.250  1.00 96.44           O  
ATOM   2223  CG  GLU A 275      -9.852   9.367  35.344  1.00 96.44           C  
ATOM   2224  CD  GLU A 275     -10.781  10.469  35.844  1.00 96.44           C  
ATOM   2225  OE1 GLU A 275     -10.406  11.188  36.812  1.00 96.44           O  
ATOM   2226  OE2 GLU A 275     -11.883  10.617  35.281  1.00 96.44           O  
ATOM   2227  N   ILE A 276      -9.570   7.691  31.156  1.00 96.19           N  
ATOM   2228  CA  ILE A 276     -10.094   7.312  29.844  1.00 96.19           C  
ATOM   2229  C   ILE A 276      -9.695   5.871  29.531  1.00 96.19           C  
ATOM   2230  CB  ILE A 276      -9.578   8.258  28.734  1.00 96.19           C  
ATOM   2231  O   ILE A 276     -10.508   5.102  29.000  1.00 96.19           O  
ATOM   2232  CG1 ILE A 276     -10.281   9.617  28.828  1.00 96.19           C  
ATOM   2233  CG2 ILE A 276      -9.781   7.637  27.359  1.00 96.19           C  
ATOM   2234  CD1 ILE A 276      -9.695  10.688  27.922  1.00 96.19           C  
ATOM   2235  N   ASN A 277      -8.578   5.500  29.906  1.00 94.56           N  
ATOM   2236  CA  ASN A 277      -8.078   4.164  29.609  1.00 94.56           C  
ATOM   2237  C   ASN A 277      -8.758   3.102  30.469  1.00 94.56           C  
ATOM   2238  CB  ASN A 277      -6.559   4.102  29.797  1.00 94.56           C  
ATOM   2239  O   ASN A 277      -8.594   1.903  30.234  1.00 94.56           O  
ATOM   2240  CG  ASN A 277      -5.797   4.613  28.594  1.00 94.56           C  
ATOM   2241  ND2 ASN A 277      -5.473   5.902  28.594  1.00 94.56           N  
ATOM   2242  OD1 ASN A 277      -5.508   3.857  27.656  1.00 94.56           O  
ATOM   2243  N   LEU A 278      -9.594   3.457  31.391  1.00 94.81           N  
ATOM   2244  CA  LEU A 278     -10.289   2.531  32.281  1.00 94.81           C  
ATOM   2245  C   LEU A 278     -11.742   2.352  31.859  1.00 94.81           C  
ATOM   2246  CB  LEU A 278     -10.227   3.031  33.719  1.00 94.81           C  
ATOM   2247  O   LEU A 278     -12.469   1.556  32.469  1.00 94.81           O  
ATOM   2248  CG  LEU A 278      -8.844   3.059  34.375  1.00 94.81           C  
ATOM   2249  CD1 LEU A 278      -8.914   3.705  35.750  1.00 94.81           C  
ATOM   2250  CD2 LEU A 278      -8.266   1.648  34.469  1.00 94.81           C  
ATOM   2251  N   VAL A 279     -12.094   3.045  30.828  1.00 94.44           N  
ATOM   2252  CA  VAL A 279     -13.500   3.068  30.438  1.00 94.44           C  
ATOM   2253  C   VAL A 279     -13.719   2.133  29.250  1.00 94.44           C  
ATOM   2254  CB  VAL A 279     -13.969   4.496  30.078  1.00 94.44           C  
ATOM   2255  O   VAL A 279     -12.820   1.952  28.422  1.00 94.44           O  
ATOM   2256  CG1 VAL A 279     -15.414   4.484  29.578  1.00 94.44           C  
ATOM   2257  CG2 VAL A 279     -13.828   5.422  31.281  1.00 94.44           C  
ATOM   2258  N   ALA A 280     -14.953   1.570  29.219  1.00 94.81           N  
ATOM   2259  CA  ALA A 280     -15.328   0.703  28.109  1.00 94.81           C  
ATOM   2260  C   ALA A 280     -16.594   1.208  27.422  1.00 94.81           C  
ATOM   2261  CB  ALA A 280     -15.523  -0.731  28.594  1.00 94.81           C  
ATOM   2262  O   ALA A 280     -17.547   1.637  28.094  1.00 94.81           O  
ATOM   2263  N   PHE A 281     -16.609   1.124  26.141  1.00 96.94           N  
ATOM   2264  CA  PHE A 281     -17.781   1.502  25.375  1.00 96.94           C  
ATOM   2265  C   PHE A 281     -18.828   0.393  25.406  1.00 96.94           C  
ATOM   2266  CB  PHE A 281     -17.406   1.827  23.922  1.00 96.94           C  
ATOM   2267  O   PHE A 281     -18.500  -0.780  25.578  1.00 96.94           O  
ATOM   2268  CG  PHE A 281     -16.625   3.102  23.781  1.00 96.94           C  
ATOM   2269  CD1 PHE A 281     -17.250   4.336  23.875  1.00 96.94           C  
ATOM   2270  CD2 PHE A 281     -15.258   3.064  23.531  1.00 96.94           C  
ATOM   2271  CE1 PHE A 281     -16.531   5.520  23.734  1.00 96.94           C  
ATOM   2272  CE2 PHE A 281     -14.523   4.242  23.391  1.00 96.94           C  
ATOM   2273  CZ  PHE A 281     -15.164   5.469  23.500  1.00 96.94           C  
ATOM   2274  N   ASP A 282     -20.094   0.813  25.281  1.00 96.75           N  
ATOM   2275  CA  ASP A 282     -21.172  -0.119  24.969  1.00 96.75           C  
ATOM   2276  C   ASP A 282     -21.484  -0.132  23.469  1.00 96.75           C  
ATOM   2277  CB  ASP A 282     -22.438   0.241  25.766  1.00 96.75           C  
ATOM   2278  O   ASP A 282     -21.016   0.729  22.734  1.00 96.75           O  
ATOM   2279  CG  ASP A 282     -22.281   0.004  27.250  1.00 96.75           C  
ATOM   2280  OD1 ASP A 282     -21.547  -0.918  27.656  1.00 96.75           O  
ATOM   2281  OD2 ASP A 282     -22.922   0.745  28.047  1.00 96.75           O  
ATOM   2282  N   LYS A 283     -22.203  -1.205  23.109  1.00 96.56           N  
ATOM   2283  CA  LYS A 283     -22.547  -1.283  21.688  1.00 96.56           C  
ATOM   2284  C   LYS A 283     -23.234  -0.008  21.219  1.00 96.56           C  
ATOM   2285  CB  LYS A 283     -23.438  -2.496  21.422  1.00 96.56           C  
ATOM   2286  O   LYS A 283     -24.281   0.368  21.766  1.00 96.56           O  
ATOM   2287  CG  LYS A 283     -23.797  -2.688  19.953  1.00 96.56           C  
ATOM   2288  CD  LYS A 283     -24.719  -3.887  19.750  1.00 96.56           C  
ATOM   2289  CE  LYS A 283     -25.109  -4.055  18.297  1.00 96.56           C  
ATOM   2290  NZ  LYS A 283     -26.031  -5.207  18.094  1.00 96.56           N  
ATOM   2291  N   THR A 284     -22.609   0.590  20.188  1.00 94.94           N  
ATOM   2292  CA  THR A 284     -23.078   1.882  19.703  1.00 94.94           C  
ATOM   2293  C   THR A 284     -23.516   1.782  18.250  1.00 94.94           C  
ATOM   2294  CB  THR A 284     -21.984   2.959  19.844  1.00 94.94           C  
ATOM   2295  O   THR A 284     -24.500   2.414  17.844  1.00 94.94           O  
ATOM   2296  CG2 THR A 284     -22.500   4.328  19.422  1.00 94.94           C  
ATOM   2297  OG1 THR A 284     -21.562   3.027  21.203  1.00 94.94           O  
ATOM   2298  N   PHE A 285     -22.844   1.002  17.484  1.00 94.06           N  
ATOM   2299  CA  PHE A 285     -23.125   0.904  16.047  1.00 94.06           C  
ATOM   2300  C   PHE A 285     -23.734  -0.448  15.711  1.00 94.06           C  
ATOM   2301  CB  PHE A 285     -21.844   1.115  15.234  1.00 94.06           C  
ATOM   2302  O   PHE A 285     -23.281  -1.484  16.203  1.00 94.06           O  
ATOM   2303  CG  PHE A 285     -21.188   2.455  15.461  1.00 94.06           C  
ATOM   2304  CD1 PHE A 285     -21.688   3.594  14.836  1.00 94.06           C  
ATOM   2305  CD2 PHE A 285     -20.078   2.572  16.297  1.00 94.06           C  
ATOM   2306  CE1 PHE A 285     -21.094   4.836  15.047  1.00 94.06           C  
ATOM   2307  CE2 PHE A 285     -19.484   3.811  16.500  1.00 94.06           C  
ATOM   2308  CZ  PHE A 285     -19.984   4.941  15.875  1.00 94.06           C  
ATOM   2309  N   ASP A 286     -24.797  -0.351  14.828  1.00 91.19           N  
ATOM   2310  CA  ASP A 286     -25.406  -1.587  14.352  1.00 91.19           C  
ATOM   2311  C   ASP A 286     -24.641  -2.156  13.164  1.00 91.19           C  
ATOM   2312  CB  ASP A 286     -26.875  -1.350  13.969  1.00 91.19           C  
ATOM   2313  O   ASP A 286     -24.109  -1.403  12.344  1.00 91.19           O  
ATOM   2314  CG  ASP A 286     -27.766  -1.083  15.172  1.00 91.19           C  
ATOM   2315  OD1 ASP A 286     -27.516  -1.654  16.250  1.00 91.19           O  
ATOM   2316  OD2 ASP A 286     -28.734  -0.298  15.031  1.00 91.19           O  
ATOM   2317  N   VAL A 287     -24.609  -3.494  13.086  1.00 90.38           N  
ATOM   2318  CA  VAL A 287     -23.953  -4.168  11.969  1.00 90.38           C  
ATOM   2319  C   VAL A 287     -24.984  -4.465  10.883  1.00 90.38           C  
ATOM   2320  CB  VAL A 287     -23.266  -5.473  12.422  1.00 90.38           C  
ATOM   2321  O   VAL A 287     -25.891  -5.285  11.070  1.00 90.38           O  
ATOM   2322  CG1 VAL A 287     -22.578  -6.160  11.242  1.00 90.38           C  
ATOM   2323  CG2 VAL A 287     -22.250  -5.188  13.531  1.00 90.38           C  
ATOM   2324  N   LYS A 288     -24.859  -3.631   9.828  1.00 85.94           N  
ATOM   2325  CA  LYS A 288     -25.781  -3.836   8.727  1.00 85.94           C  
ATOM   2326  C   LYS A 288     -25.062  -4.348   7.484  1.00 85.94           C  
ATOM   2327  CB  LYS A 288     -26.531  -2.539   8.398  1.00 85.94           C  
ATOM   2328  O   LYS A 288     -24.453  -3.564   6.750  1.00 85.94           O  
ATOM   2329  CG  LYS A 288     -27.359  -2.000   9.555  1.00 85.94           C  
ATOM   2330  CD  LYS A 288     -28.062  -0.702   9.180  1.00 85.94           C  
ATOM   2331  CE  LYS A 288     -28.859  -0.135  10.344  1.00 85.94           C  
ATOM   2332  NZ  LYS A 288     -29.516   1.158   9.992  1.00 85.94           N  
ATOM   2333  N   LEU A 289     -25.188  -5.629   7.172  1.00 84.12           N  
ATOM   2334  CA  LEU A 289     -24.438  -6.211   6.066  1.00 84.12           C  
ATOM   2335  C   LEU A 289     -25.359  -6.512   4.883  1.00 84.12           C  
ATOM   2336  CB  LEU A 289     -23.734  -7.492   6.516  1.00 84.12           C  
ATOM   2337  O   LEU A 289     -24.875  -6.734   3.768  1.00 84.12           O  
ATOM   2338  CG  LEU A 289     -22.688  -7.332   7.617  1.00 84.12           C  
ATOM   2339  CD1 LEU A 289     -22.125  -8.695   8.023  1.00 84.12           C  
ATOM   2340  CD2 LEU A 289     -21.562  -6.410   7.152  1.00 84.12           C  
ATOM   2341  N   ASP A 290     -26.641  -6.352   5.066  1.00 78.00           N  
ATOM   2342  CA  ASP A 290     -27.609  -6.730   4.043  1.00 78.00           C  
ATOM   2343  C   ASP A 290     -28.031  -5.523   3.203  1.00 78.00           C  
ATOM   2344  CB  ASP A 290     -28.844  -7.371   4.680  1.00 78.00           C  
ATOM   2345  O   ASP A 290     -28.609  -5.676   2.123  1.00 78.00           O  
ATOM   2346  CG  ASP A 290     -29.438  -6.539   5.809  1.00 78.00           C  
ATOM   2347  OD1 ASP A 290     -28.734  -5.648   6.336  1.00 78.00           O  
ATOM   2348  OD2 ASP A 290     -30.594  -6.781   6.180  1.00 78.00           O  
ATOM   2349  N   GLU A 291     -27.625  -4.387   3.564  1.00 75.94           N  
ATOM   2350  CA  GLU A 291     -28.156  -3.184   2.928  1.00 75.94           C  
ATOM   2351  C   GLU A 291     -27.266  -2.744   1.764  1.00 75.94           C  
ATOM   2352  CB  GLU A 291     -28.281  -2.049   3.947  1.00 75.94           C  
ATOM   2353  O   GLU A 291     -27.766  -2.250   0.750  1.00 75.94           O  
ATOM   2354  CG  GLU A 291     -29.391  -2.270   4.973  1.00 75.94           C  
ATOM   2355  CD  GLU A 291     -29.516  -1.125   5.965  1.00 75.94           C  
ATOM   2356  OE1 GLU A 291     -30.406  -1.183   6.844  1.00 75.94           O  
ATOM   2357  OE2 GLU A 291     -28.734  -0.162   5.863  1.00 75.94           O  
ATOM   2358  N   ASP A 292     -25.953  -3.170   1.840  1.00 78.25           N  
ATOM   2359  CA  ASP A 292     -25.016  -2.746   0.807  1.00 78.25           C  
ATOM   2360  C   ASP A 292     -24.203  -3.928   0.285  1.00 78.25           C  
ATOM   2361  CB  ASP A 292     -24.078  -1.661   1.346  1.00 78.25           C  
ATOM   2362  O   ASP A 292     -23.156  -4.270   0.849  1.00 78.25           O  
ATOM   2363  CG  ASP A 292     -23.234  -1.013   0.262  1.00 78.25           C  
ATOM   2364  OD1 ASP A 292     -23.328  -1.423  -0.915  1.00 78.25           O  
ATOM   2365  OD2 ASP A 292     -22.469  -0.086   0.587  1.00 78.25           O  
ATOM   2366  N   VAL A 293     -24.641  -4.566  -0.794  1.00 78.19           N  
ATOM   2367  CA  VAL A 293     -24.031  -5.773  -1.338  1.00 78.19           C  
ATOM   2368  C   VAL A 293     -22.812  -5.398  -2.178  1.00 78.19           C  
ATOM   2369  CB  VAL A 293     -25.031  -6.590  -2.186  1.00 78.19           C  
ATOM   2370  O   VAL A 293     -21.969  -6.250  -2.475  1.00 78.19           O  
ATOM   2371  CG1 VAL A 293     -24.453  -7.961  -2.537  1.00 78.19           C  
ATOM   2372  CG2 VAL A 293     -26.359  -6.746  -1.442  1.00 78.19           C  
ATOM   2373  N   SER A 294     -22.750  -4.129  -2.484  1.00 82.50           N  
ATOM   2374  CA  SER A 294     -21.656  -3.643  -3.314  1.00 82.50           C  
ATOM   2375  C   SER A 294     -20.297  -3.857  -2.631  1.00 82.50           C  
ATOM   2376  CB  SER A 294     -21.828  -2.158  -3.635  1.00 82.50           C  
ATOM   2377  O   SER A 294     -19.266  -3.883  -3.293  1.00 82.50           O  
ATOM   2378  OG  SER A 294     -21.734  -1.372  -2.459  1.00 82.50           O  
ATOM   2379  N   ILE A 295     -20.422  -4.098  -1.330  1.00 83.75           N  
ATOM   2380  CA  ILE A 295     -19.188  -4.281  -0.577  1.00 83.75           C  
ATOM   2381  C   ILE A 295     -18.453  -5.539  -1.065  1.00 83.75           C  
ATOM   2382  CB  ILE A 295     -19.453  -4.375   0.941  1.00 83.75           C  
ATOM   2383  O   ILE A 295     -17.234  -5.637  -0.964  1.00 83.75           O  
ATOM   2384  CG1 ILE A 295     -20.281  -5.625   1.260  1.00 83.75           C  
ATOM   2385  CG2 ILE A 295     -20.156  -3.109   1.443  1.00 83.75           C  
ATOM   2386  CD1 ILE A 295     -20.344  -5.969   2.742  1.00 83.75           C  
ATOM   2387  N   PHE A 296     -19.203  -6.473  -1.617  1.00 81.56           N  
ATOM   2388  CA  PHE A 296     -18.656  -7.773  -1.983  1.00 81.56           C  
ATOM   2389  C   PHE A 296     -18.391  -7.848  -3.482  1.00 81.56           C  
ATOM   2390  CB  PHE A 296     -19.625  -8.891  -1.566  1.00 81.56           C  
ATOM   2391  O   PHE A 296     -17.891  -8.852  -3.979  1.00 81.56           O  
ATOM   2392  CG  PHE A 296     -19.875  -8.961  -0.084  1.00 81.56           C  
ATOM   2393  CD1 PHE A 296     -18.922  -9.500   0.771  1.00 81.56           C  
ATOM   2394  CD2 PHE A 296     -21.062  -8.477   0.455  1.00 81.56           C  
ATOM   2395  CE1 PHE A 296     -19.141  -9.562   2.145  1.00 81.56           C  
ATOM   2396  CE2 PHE A 296     -21.297  -8.539   1.825  1.00 81.56           C  
ATOM   2397  CZ  PHE A 296     -20.328  -9.078   2.668  1.00 81.56           C  
ATOM   2398  N   LEU A 297     -18.641  -6.781  -4.125  1.00 83.31           N  
ATOM   2399  CA  LEU A 297     -18.516  -6.797  -5.578  1.00 83.31           C  
ATOM   2400  C   LEU A 297     -17.250  -6.062  -6.016  1.00 83.31           C  
ATOM   2401  CB  LEU A 297     -19.734  -6.160  -6.234  1.00 83.31           C  
ATOM   2402  O   LEU A 297     -16.906  -6.059  -7.203  1.00 83.31           O  
ATOM   2403  CG  LEU A 297     -21.062  -6.895  -6.047  1.00 83.31           C  
ATOM   2404  CD1 LEU A 297     -22.203  -6.109  -6.691  1.00 83.31           C  
ATOM   2405  CD2 LEU A 297     -20.984  -8.305  -6.629  1.00 83.31           C  
ATOM   2406  N   ARG A 298     -16.562  -5.539  -5.016  1.00 81.50           N  
ATOM   2407  CA  ARG A 298     -15.289  -4.938  -5.359  1.00 81.50           C  
ATOM   2408  C   ARG A 298     -14.234  -6.008  -5.617  1.00 81.50           C  
ATOM   2409  CB  ARG A 298     -14.820  -4.000  -4.246  1.00 81.50           C  
ATOM   2410  O   ARG A 298     -14.102  -6.961  -4.848  1.00 81.50           O  
ATOM   2411  CG  ARG A 298     -15.625  -2.715  -4.141  1.00 81.50           C  
ATOM   2412  CD  ARG A 298     -14.984  -1.726  -3.176  1.00 81.50           C  
ATOM   2413  NE  ARG A 298     -15.867  -0.588  -2.912  1.00 81.50           N  
ATOM   2414  NH1 ARG A 298     -14.188   0.779  -2.098  1.00 81.50           N  
ATOM   2415  NH2 ARG A 298     -16.344   1.544  -2.207  1.00 81.50           N  
ATOM   2416  CZ  ARG A 298     -15.469   0.576  -2.406  1.00 81.50           C  
ATOM   2417  N   ASP A 299     -13.672  -5.855  -6.789  1.00 79.06           N  
ATOM   2418  CA  ASP A 299     -12.734  -6.891  -7.223  1.00 79.06           C  
ATOM   2419  C   ASP A 299     -11.430  -6.809  -6.438  1.00 79.06           C  
ATOM   2420  CB  ASP A 299     -12.461  -6.766  -8.719  1.00 79.06           C  
ATOM   2421  O   ASP A 299     -10.773  -5.762  -6.414  1.00 79.06           O  
ATOM   2422  CG  ASP A 299     -11.789  -8.000  -9.305  1.00 79.06           C  
ATOM   2423  OD1 ASP A 299     -11.930  -9.102  -8.727  1.00 79.06           O  
ATOM   2424  OD2 ASP A 299     -11.117  -7.871 -10.352  1.00 79.06           O  
ATOM   2425  N   ARG A 300     -11.188  -7.926  -5.742  1.00 86.94           N  
ATOM   2426  CA  ARG A 300      -9.930  -8.070  -5.016  1.00 86.94           C  
ATOM   2427  C   ARG A 300      -9.250  -9.398  -5.355  1.00 86.94           C  
ATOM   2428  CB  ARG A 300     -10.164  -7.973  -3.508  1.00 86.94           C  
ATOM   2429  O   ARG A 300      -9.930 -10.391  -5.621  1.00 86.94           O  
ATOM   2430  CG  ARG A 300     -10.750  -6.641  -3.062  1.00 86.94           C  
ATOM   2431  CD  ARG A 300     -10.906  -6.574  -1.551  1.00 86.94           C  
ATOM   2432  NE  ARG A 300     -11.594  -5.355  -1.136  1.00 86.94           N  
ATOM   2433  NH1 ARG A 300     -10.047  -4.789   0.486  1.00 86.94           N  
ATOM   2434  NH2 ARG A 300     -11.875  -3.451   0.120  1.00 86.94           N  
ATOM   2435  CZ  ARG A 300     -11.172  -4.535  -0.178  1.00 86.94           C  
ATOM   2436  N   ALA A 301      -7.930  -9.312  -5.402  1.00 90.25           N  
ATOM   2437  CA  ALA A 301      -7.176 -10.539  -5.680  1.00 90.25           C  
ATOM   2438  C   ALA A 301      -7.094 -11.422  -4.438  1.00 90.25           C  
ATOM   2439  CB  ALA A 301      -5.777 -10.195  -6.180  1.00 90.25           C  
ATOM   2440  O   ALA A 301      -7.012 -10.914  -3.314  1.00 90.25           O  
ATOM   2441  N   ILE A 302      -7.156 -12.742  -4.641  1.00 93.25           N  
ATOM   2442  CA  ILE A 302      -7.082 -13.672  -3.518  1.00 93.25           C  
ATOM   2443  C   ILE A 302      -5.930 -14.648  -3.730  1.00 93.25           C  
ATOM   2444  CB  ILE A 302      -8.406 -14.438  -3.334  1.00 93.25           C  
ATOM   2445  O   ILE A 302      -5.492 -14.867  -4.863  1.00 93.25           O  
ATOM   2446  CG1 ILE A 302      -8.773 -15.203  -4.617  1.00 93.25           C  
ATOM   2447  CG2 ILE A 302      -9.539 -13.484  -2.928  1.00 93.25           C  
ATOM   2448  CD1 ILE A 302     -10.000 -16.078  -4.484  1.00 93.25           C  
ATOM   2449  N   SER A 303      -5.473 -15.188  -2.641  1.00 93.00           N  
ATOM   2450  CA  SER A 303      -4.391 -16.156  -2.664  1.00 93.00           C  
ATOM   2451  C   SER A 303      -4.934 -17.578  -2.832  1.00 93.00           C  
ATOM   2452  CB  SER A 303      -3.561 -16.078  -1.383  1.00 93.00           C  
ATOM   2453  O   SER A 303      -6.055 -17.875  -2.414  1.00 93.00           O  
ATOM   2454  OG  SER A 303      -2.525 -17.047  -1.388  1.00 93.00           O  
ATOM   2455  N   PRO A 304      -4.117 -18.438  -3.490  1.00 92.94           N  
ATOM   2456  CA  PRO A 304      -4.504 -19.844  -3.467  1.00 92.94           C  
ATOM   2457  C   PRO A 304      -4.473 -20.453  -2.064  1.00 92.94           C  
ATOM   2458  CB  PRO A 304      -3.463 -20.516  -4.371  1.00 92.94           C  
ATOM   2459  O   PRO A 304      -3.965 -19.812  -1.132  1.00 92.94           O  
ATOM   2460  CG  PRO A 304      -2.260 -19.625  -4.277  1.00 92.94           C  
ATOM   2461  CD  PRO A 304      -2.717 -18.219  -4.062  1.00 92.94           C  
ATOM   2462  N   VAL A 305      -5.055 -21.609  -1.972  1.00 94.00           N  
ATOM   2463  CA  VAL A 305      -4.996 -22.266  -0.676  1.00 94.00           C  
ATOM   2464  C   VAL A 305      -3.559 -22.703  -0.380  1.00 94.00           C  
ATOM   2465  CB  VAL A 305      -5.934 -23.500  -0.626  1.00 94.00           C  
ATOM   2466  O   VAL A 305      -2.730 -22.781  -1.290  1.00 94.00           O  
ATOM   2467  CG1 VAL A 305      -7.391 -23.062  -0.764  1.00 94.00           C  
ATOM   2468  CG2 VAL A 305      -5.562 -24.500  -1.721  1.00 94.00           C  
ATOM   2469  N   LEU A 306      -3.297 -22.984   0.833  1.00 93.50           N  
ATOM   2470  CA  LEU A 306      -1.940 -23.203   1.320  1.00 93.50           C  
ATOM   2471  C   LEU A 306      -1.284 -24.375   0.584  1.00 93.50           C  
ATOM   2472  CB  LEU A 306      -1.950 -23.484   2.826  1.00 93.50           C  
ATOM   2473  O   LEU A 306      -0.129 -24.266   0.165  1.00 93.50           O  
ATOM   2474  CG  LEU A 306      -0.585 -23.688   3.486  1.00 93.50           C  
ATOM   2475  CD1 LEU A 306       0.290 -22.453   3.277  1.00 93.50           C  
ATOM   2476  CD2 LEU A 306      -0.749 -23.984   4.973  1.00 93.50           C  
ATOM   2477  N   LYS A 307      -1.984 -25.422   0.370  1.00 92.81           N  
ATOM   2478  CA  LYS A 307      -1.436 -26.609  -0.266  1.00 92.81           C  
ATOM   2479  C   LYS A 307      -1.039 -26.328  -1.713  1.00 92.81           C  
ATOM   2480  CB  LYS A 307      -2.443 -27.766  -0.213  1.00 92.81           C  
ATOM   2481  O   LYS A 307      -0.234 -27.062  -2.295  1.00 92.81           O  
ATOM   2482  CG  LYS A 307      -2.672 -28.328   1.184  1.00 92.81           C  
ATOM   2483  CD  LYS A 307      -3.666 -29.484   1.169  1.00 92.81           C  
ATOM   2484  CE  LYS A 307      -3.912 -30.016   2.568  1.00 92.81           C  
ATOM   2485  NZ  LYS A 307      -4.887 -31.156   2.559  1.00 92.81           N  
ATOM   2486  N   GLU A 308      -1.600 -25.266  -2.227  1.00 93.75           N  
ATOM   2487  CA  GLU A 308      -1.327 -24.891  -3.613  1.00 93.75           C  
ATOM   2488  C   GLU A 308      -0.512 -23.609  -3.693  1.00 93.75           C  
ATOM   2489  CB  GLU A 308      -2.635 -24.734  -4.395  1.00 93.75           C  
ATOM   2490  O   GLU A 308      -0.620 -22.859  -4.668  1.00 93.75           O  
ATOM   2491  CG  GLU A 308      -3.463 -26.016  -4.469  1.00 93.75           C  
ATOM   2492  CD  GLU A 308      -4.809 -25.812  -5.148  1.00 93.75           C  
ATOM   2493  OE1 GLU A 308      -5.551 -26.812  -5.324  1.00 93.75           O  
ATOM   2494  OE2 GLU A 308      -5.121 -24.656  -5.512  1.00 93.75           O  
ATOM   2495  N   TRP A 309       0.198 -23.297  -2.717  1.00 93.12           N  
ATOM   2496  CA  TRP A 309       0.915 -22.031  -2.619  1.00 93.12           C  
ATOM   2497  C   TRP A 309       1.844 -21.844  -3.812  1.00 93.12           C  
ATOM   2498  CB  TRP A 309       1.716 -21.969  -1.315  1.00 93.12           C  
ATOM   2499  O   TRP A 309       2.107 -20.703  -4.223  1.00 93.12           O  
ATOM   2500  CG  TRP A 309       2.904 -22.875  -1.286  1.00 93.12           C  
ATOM   2501  CD1 TRP A 309       2.939 -24.172  -0.850  1.00 93.12           C  
ATOM   2502  CD2 TRP A 309       4.234 -22.562  -1.707  1.00 93.12           C  
ATOM   2503  CE2 TRP A 309       5.023 -23.719  -1.498  1.00 93.12           C  
ATOM   2504  CE3 TRP A 309       4.836 -21.422  -2.242  1.00 93.12           C  
ATOM   2505  NE1 TRP A 309       4.211 -24.688  -0.975  1.00 93.12           N  
ATOM   2506  CH2 TRP A 309       6.949 -22.625  -2.330  1.00 93.12           C  
ATOM   2507  CZ2 TRP A 309       6.387 -23.750  -1.807  1.00 93.12           C  
ATOM   2508  CZ3 TRP A 309       6.191 -21.453  -2.549  1.00 93.12           C  
ATOM   2509  N   ASP A 310       2.361 -22.891  -4.383  1.00 92.94           N  
ATOM   2510  CA  ASP A 310       3.373 -22.828  -5.434  1.00 92.94           C  
ATOM   2511  C   ASP A 310       2.727 -22.781  -6.816  1.00 92.94           C  
ATOM   2512  CB  ASP A 310       4.309 -24.047  -5.340  1.00 92.94           C  
ATOM   2513  O   ASP A 310       3.424 -22.781  -7.832  1.00 92.94           O  
ATOM   2514  CG  ASP A 310       3.562 -25.359  -5.285  1.00 92.94           C  
ATOM   2515  OD1 ASP A 310       2.324 -25.359  -5.113  1.00 92.94           O  
ATOM   2516  OD2 ASP A 310       4.219 -26.422  -5.414  1.00 92.94           O  
ATOM   2517  N   SER A 311       1.391 -22.688  -6.859  1.00 92.00           N  
ATOM   2518  CA  SER A 311       0.675 -22.594  -8.125  1.00 92.00           C  
ATOM   2519  C   SER A 311       0.846 -21.219  -8.766  1.00 92.00           C  
ATOM   2520  CB  SER A 311      -0.812 -22.891  -7.926  1.00 92.00           C  
ATOM   2521  O   SER A 311       0.515 -21.031  -9.938  1.00 92.00           O  
ATOM   2522  OG  SER A 311      -1.427 -21.875  -7.152  1.00 92.00           O  
ATOM   2523  N   VAL A 312       1.413 -20.344  -8.062  1.00 89.81           N  
ATOM   2524  CA  VAL A 312       1.554 -18.969  -8.500  1.00 89.81           C  
ATOM   2525  C   VAL A 312       2.799 -18.812  -9.367  1.00 89.81           C  
ATOM   2526  CB  VAL A 312       1.627 -17.984  -7.297  1.00 89.81           C  
ATOM   2527  O   VAL A 312       2.951 -17.828 -10.086  1.00 89.81           O  
ATOM   2528  CG1 VAL A 312       0.323 -18.016  -6.500  1.00 89.81           C  
ATOM   2529  CG2 VAL A 312       2.812 -18.344  -6.398  1.00 89.81           C  
ATOM   2530  N   PHE A 313       3.676 -19.844  -9.336  1.00 90.06           N  
ATOM   2531  CA  PHE A 313       4.914 -19.812 -10.109  1.00 90.06           C  
ATOM   2532  C   PHE A 313       4.746 -20.531 -11.438  1.00 90.06           C  
ATOM   2533  CB  PHE A 313       6.066 -20.422  -9.312  1.00 90.06           C  
ATOM   2534  O   PHE A 313       3.953 -21.469 -11.539  1.00 90.06           O  
ATOM   2535  CG  PHE A 313       6.305 -19.766  -7.980  1.00 90.06           C  
ATOM   2536  CD1 PHE A 313       6.906 -18.516  -7.906  1.00 90.06           C  
ATOM   2537  CD2 PHE A 313       5.926 -20.391  -6.801  1.00 90.06           C  
ATOM   2538  CE1 PHE A 313       7.129 -17.906  -6.676  1.00 90.06           C  
ATOM   2539  CE2 PHE A 313       6.145 -19.781  -5.566  1.00 90.06           C  
ATOM   2540  CZ  PHE A 313       6.746 -18.547  -5.504  1.00 90.06           C  
ATOM   2541  N   ASN A 314       5.527 -20.047 -12.391  1.00 85.19           N  
ATOM   2542  CA  ASN A 314       5.523 -20.719 -13.688  1.00 85.19           C  
ATOM   2543  C   ASN A 314       6.246 -22.062 -13.617  1.00 85.19           C  
ATOM   2544  CB  ASN A 314       6.160 -19.828 -14.758  1.00 85.19           C  
ATOM   2545  O   ASN A 314       7.262 -22.188 -12.930  1.00 85.19           O  
ATOM   2546  CG  ASN A 314       5.266 -18.672 -15.156  1.00 85.19           C  
ATOM   2547  ND2 ASN A 314       5.859 -17.641 -15.750  1.00 85.19           N  
ATOM   2548  OD1 ASN A 314       4.051 -18.703 -14.945  1.00 85.19           O  
ATOM   2549  N   ARG A 315       5.699 -22.984 -14.383  1.00 85.81           N  
ATOM   2550  CA  ARG A 315       6.227 -24.344 -14.406  1.00 85.81           C  
ATOM   2551  C   ARG A 315       7.688 -24.359 -14.844  1.00 85.81           C  
ATOM   2552  CB  ARG A 315       5.391 -25.234 -15.328  1.00 85.81           C  
ATOM   2553  O   ARG A 315       8.492 -25.141 -14.312  1.00 85.81           O  
ATOM   2554  CG  ARG A 315       5.887 -26.672 -15.422  1.00 85.81           C  
ATOM   2555  CD  ARG A 315       5.059 -27.484 -16.406  1.00 85.81           C  
ATOM   2556  NE  ARG A 315       5.719 -28.734 -16.750  1.00 85.81           N  
ATOM   2557  NH1 ARG A 315       4.055 -29.453 -18.188  1.00 85.81           N  
ATOM   2558  NH2 ARG A 315       5.910 -30.766 -17.828  1.00 85.81           N  
ATOM   2559  CZ  ARG A 315       5.227 -29.656 -17.594  1.00 85.81           C  
ATOM   2560  N   GLU A 316       8.047 -23.484 -15.688  1.00 83.19           N  
ATOM   2561  CA  GLU A 316       9.344 -23.500 -16.359  1.00 83.19           C  
ATOM   2562  C   GLU A 316      10.461 -23.078 -15.398  1.00 83.19           C  
ATOM   2563  CB  GLU A 316       9.328 -22.578 -17.578  1.00 83.19           C  
ATOM   2564  O   GLU A 316      11.625 -23.422 -15.602  1.00 83.19           O  
ATOM   2565  CG  GLU A 316       8.438 -23.062 -18.703  1.00 83.19           C  
ATOM   2566  CD  GLU A 316       6.965 -22.766 -18.484  1.00 83.19           C  
ATOM   2567  OE1 GLU A 316       6.113 -23.297 -19.234  1.00 83.19           O  
ATOM   2568  OE2 GLU A 316       6.660 -21.984 -17.562  1.00 83.19           O  
ATOM   2569  N   VAL A 317      10.070 -22.375 -14.344  1.00 84.81           N  
ATOM   2570  CA  VAL A 317      11.094 -21.844 -13.453  1.00 84.81           C  
ATOM   2571  C   VAL A 317      11.094 -22.641 -12.148  1.00 84.81           C  
ATOM   2572  CB  VAL A 317      10.883 -20.344 -13.156  1.00 84.81           C  
ATOM   2573  O   VAL A 317      11.859 -22.344 -11.227  1.00 84.81           O  
ATOM   2574  CG1 VAL A 317      11.039 -19.516 -14.430  1.00 84.81           C  
ATOM   2575  CG2 VAL A 317       9.508 -20.109 -12.531  1.00 84.81           C  
ATOM   2576  N   MET A 318      10.281 -23.672 -12.086  1.00 89.38           N  
ATOM   2577  CA  MET A 318      10.172 -24.531 -10.906  1.00 89.38           C  
ATOM   2578  C   MET A 318      10.852 -25.875 -11.148  1.00 89.38           C  
ATOM   2579  CB  MET A 318       8.711 -24.750 -10.531  1.00 89.38           C  
ATOM   2580  O   MET A 318      10.867 -26.375 -12.273  1.00 89.38           O  
ATOM   2581  CG  MET A 318       7.988 -23.469 -10.125  1.00 89.38           C  
ATOM   2582  SD  MET A 318       8.562 -22.828  -8.508  1.00 89.38           S  
ATOM   2583  CE  MET A 318       7.867 -24.078  -7.391  1.00 89.38           C  
ATOM   2584  N   PRO A 319      11.477 -26.469 -10.188  1.00 90.00           N  
ATOM   2585  CA  PRO A 319      12.141 -27.766 -10.305  1.00 90.00           C  
ATOM   2586  C   PRO A 319      11.148 -28.938 -10.383  1.00 90.00           C  
ATOM   2587  CB  PRO A 319      12.984 -27.859  -9.039  1.00 90.00           C  
ATOM   2588  O   PRO A 319      11.547 -30.078 -10.594  1.00 90.00           O  
ATOM   2589  CG  PRO A 319      12.258 -27.031  -8.031  1.00 90.00           C  
ATOM   2590  CD  PRO A 319      11.570 -25.906  -8.750  1.00 90.00           C  
ATOM   2591  N   TYR A 320       9.906 -28.719 -10.211  1.00 90.75           N  
ATOM   2592  CA  TYR A 320       8.812 -29.672 -10.289  1.00 90.75           C  
ATOM   2593  C   TYR A 320       7.590 -29.062 -10.953  1.00 90.75           C  
ATOM   2594  CB  TYR A 320       8.445 -30.188  -8.898  1.00 90.75           C  
ATOM   2595  O   TYR A 320       7.594 -27.875 -11.305  1.00 90.75           O  
ATOM   2596  CG  TYR A 320       8.086 -29.094  -7.922  1.00 90.75           C  
ATOM   2597  CD1 TYR A 320       9.047 -28.547  -7.078  1.00 90.75           C  
ATOM   2598  CD2 TYR A 320       6.785 -28.609  -7.844  1.00 90.75           C  
ATOM   2599  CE1 TYR A 320       8.719 -27.531  -6.176  1.00 90.75           C  
ATOM   2600  CE2 TYR A 320       6.445 -27.609  -6.949  1.00 90.75           C  
ATOM   2601  OH  TYR A 320       7.086 -26.078  -5.230  1.00 90.75           O  
ATOM   2602  CZ  TYR A 320       7.414 -27.078  -6.121  1.00 90.75           C  
ATOM   2603  N   ASP A 321       6.559 -29.891 -11.148  1.00 88.62           N  
ATOM   2604  CA  ASP A 321       5.309 -29.422 -11.742  1.00 88.62           C  
ATOM   2605  C   ASP A 321       4.328 -28.969 -10.664  1.00 88.62           C  
ATOM   2606  CB  ASP A 321       4.676 -30.531 -12.594  1.00 88.62           C  
ATOM   2607  O   ASP A 321       3.795 -29.781  -9.914  1.00 88.62           O  
ATOM   2608  CG  ASP A 321       3.594 -30.000 -13.523  1.00 88.62           C  
ATOM   2609  OD1 ASP A 321       3.512 -28.766 -13.734  1.00 88.62           O  
ATOM   2610  OD2 ASP A 321       2.816 -30.828 -14.055  1.00 88.62           O  
ATOM   2611  N   PRO A 322       4.293 -27.562 -10.594  1.00 89.44           N  
ATOM   2612  CA  PRO A 322       3.367 -27.062  -9.570  1.00 89.44           C  
ATOM   2613  C   PRO A 322       1.908 -27.391  -9.883  1.00 89.44           C  
ATOM   2614  CB  PRO A 322       3.605 -25.547  -9.578  1.00 89.44           C  
ATOM   2615  O   PRO A 322       1.544 -27.531 -11.055  1.00 89.44           O  
ATOM   2616  CG  PRO A 322       4.102 -25.250 -10.953  1.00 89.44           C  
ATOM   2617  CD  PRO A 322       4.840 -26.453 -11.469  1.00 89.44           C  
ATOM   2618  N   PRO A 323       1.058 -27.516  -8.859  1.00 87.56           N  
ATOM   2619  CA  PRO A 323      -0.369 -27.766  -9.086  1.00 87.56           C  
ATOM   2620  C   PRO A 323      -1.074 -26.578  -9.734  1.00 87.56           C  
ATOM   2621  CB  PRO A 323      -0.912 -28.016  -7.676  1.00 87.56           C  
ATOM   2622  O   PRO A 323      -0.569 -25.453  -9.680  1.00 87.56           O  
ATOM   2623  CG  PRO A 323       0.026 -27.297  -6.766  1.00 87.56           C  
ATOM   2624  CD  PRO A 323       1.393 -27.297  -7.391  1.00 87.56           C  
ATOM   2625  N   ARG A 324      -2.174 -26.938 -10.375  1.00 82.69           N  
ATOM   2626  CA  ARG A 324      -3.051 -25.891 -10.867  1.00 82.69           C  
ATOM   2627  C   ARG A 324      -4.016 -25.422  -9.781  1.00 82.69           C  
ATOM   2628  CB  ARG A 324      -3.834 -26.359 -12.094  1.00 82.69           C  
ATOM   2629  O   ARG A 324      -4.430 -26.219  -8.938  1.00 82.69           O  
ATOM   2630  CG  ARG A 324      -2.967 -26.609 -13.320  1.00 82.69           C  
ATOM   2631  CD  ARG A 324      -3.807 -26.922 -14.547  1.00 82.69           C  
ATOM   2632  NE  ARG A 324      -2.973 -27.234 -15.711  1.00 82.69           N  
ATOM   2633  NH1 ARG A 324      -4.738 -27.484 -17.172  1.00 82.69           N  
ATOM   2634  NH2 ARG A 324      -2.586 -27.750 -17.906  1.00 82.69           N  
ATOM   2635  CZ  ARG A 324      -3.434 -27.484 -16.938  1.00 82.69           C  
ATOM   2636  N   SER A 325      -4.176 -24.078  -9.766  1.00 80.00           N  
ATOM   2637  CA  SER A 325      -5.105 -23.578  -8.766  1.00 80.00           C  
ATOM   2638  C   SER A 325      -6.539 -24.000  -9.078  1.00 80.00           C  
ATOM   2639  CB  SER A 325      -5.023 -22.062  -8.672  1.00 80.00           C  
ATOM   2640  O   SER A 325      -6.992 -23.875 -10.219  1.00 80.00           O  
ATOM   2641  OG  SER A 325      -5.965 -21.562  -7.734  1.00 80.00           O  
ATOM   2642  N   GLY A 326      -7.203 -24.672  -8.141  1.00 76.69           N  
ATOM   2643  CA  GLY A 326      -8.562 -25.156  -8.312  1.00 76.69           C  
ATOM   2644  C   GLY A 326      -9.609 -24.094  -8.031  1.00 76.69           C  
ATOM   2645  O   GLY A 326     -10.805 -24.312  -8.273  1.00 76.69           O  
ATOM   2646  N   GLN A 327      -9.148 -22.875  -7.625  1.00 81.31           N  
ATOM   2647  CA  GLN A 327     -10.078 -21.812  -7.238  1.00 81.31           C  
ATOM   2648  C   GLN A 327      -9.836 -20.547  -8.047  1.00 81.31           C  
ATOM   2649  CB  GLN A 327      -9.961 -21.516  -5.746  1.00 81.31           C  
ATOM   2650  O   GLN A 327      -8.781 -20.391  -8.672  1.00 81.31           O  
ATOM   2651  CG  GLN A 327     -10.367 -22.688  -4.852  1.00 81.31           C  
ATOM   2652  CD  GLN A 327     -10.297 -22.344  -3.375  1.00 81.31           C  
ATOM   2653  NE2 GLN A 327     -10.664 -23.297  -2.527  1.00 81.31           N  
ATOM   2654  OE1 GLN A 327      -9.898 -21.234  -2.998  1.00 81.31           O  
ATOM   2655  N   THR A 328     -10.906 -19.734  -8.102  1.00 86.06           N  
ATOM   2656  CA  THR A 328     -10.797 -18.422  -8.742  1.00 86.06           C  
ATOM   2657  C   THR A 328      -9.789 -17.547  -8.000  1.00 86.06           C  
ATOM   2658  CB  THR A 328     -12.164 -17.719  -8.789  1.00 86.06           C  
ATOM   2659  O   THR A 328      -9.578 -17.719  -6.797  1.00 86.06           O  
ATOM   2660  CG2 THR A 328     -12.797 -17.641  -7.406  1.00 86.06           C  
ATOM   2661  OG1 THR A 328     -11.977 -16.375  -9.289  1.00 86.06           O  
ATOM   2662  N   ARG A 329      -9.180 -16.641  -8.719  1.00 87.38           N  
ATOM   2663  CA  ARG A 329      -8.195 -15.742  -8.125  1.00 87.38           C  
ATOM   2664  C   ARG A 329      -8.828 -14.391  -7.785  1.00 87.38           C  
ATOM   2665  CB  ARG A 329      -7.008 -15.547  -9.062  1.00 87.38           C  
ATOM   2666  O   ARG A 329      -8.148 -13.484  -7.297  1.00 87.38           O  
ATOM   2667  CG  ARG A 329      -6.164 -16.797  -9.258  1.00 87.38           C  
ATOM   2668  CD  ARG A 329      -4.895 -16.500 -10.047  1.00 87.38           C  
ATOM   2669  NE  ARG A 329      -4.051 -17.688 -10.164  1.00 87.38           N  
ATOM   2670  NH1 ARG A 329      -2.469 -16.672 -11.516  1.00 87.38           N  
ATOM   2671  NH2 ARG A 329      -2.227 -18.875 -10.906  1.00 87.38           N  
ATOM   2672  CZ  ARG A 329      -2.916 -17.734 -10.859  1.00 87.38           C  
ATOM   2673  N   ARG A 330     -10.094 -14.367  -8.039  1.00 90.81           N  
ATOM   2674  CA  ARG A 330     -10.812 -13.117  -7.812  1.00 90.81           C  
ATOM   2675  C   ARG A 330     -11.906 -13.297  -6.762  1.00 90.81           C  
ATOM   2676  CB  ARG A 330     -11.422 -12.602  -9.117  1.00 90.81           C  
ATOM   2677  O   ARG A 330     -12.742 -14.195  -6.875  1.00 90.81           O  
ATOM   2678  CG  ARG A 330     -10.406 -12.406 -10.234  1.00 90.81           C  
ATOM   2679  CD  ARG A 330      -9.602 -11.125 -10.039  1.00 90.81           C  
ATOM   2680  NE  ARG A 330     -10.094 -10.047 -10.891  1.00 90.81           N  
ATOM   2681  NH1 ARG A 330      -8.102  -8.875 -10.914  1.00 90.81           N  
ATOM   2682  NH2 ARG A 330      -9.930  -8.070 -12.047  1.00 90.81           N  
ATOM   2683  CZ  ARG A 330      -9.375  -9.000 -11.281  1.00 90.81           C  
ATOM   2684  N   LEU A 331     -11.891 -12.438  -5.781  1.00 90.25           N  
ATOM   2685  CA  LEU A 331     -12.836 -12.531  -4.672  1.00 90.25           C  
ATOM   2686  C   LEU A 331     -14.273 -12.398  -5.168  1.00 90.25           C  
ATOM   2687  CB  LEU A 331     -12.539 -11.453  -3.627  1.00 90.25           C  
ATOM   2688  O   LEU A 331     -15.164 -13.117  -4.707  1.00 90.25           O  
ATOM   2689  CG  LEU A 331     -13.375 -11.500  -2.344  1.00 90.25           C  
ATOM   2690  CD1 LEU A 331     -13.172 -12.836  -1.635  1.00 90.25           C  
ATOM   2691  CD2 LEU A 331     -13.016 -10.344  -1.425  1.00 90.25           C  
ATOM   2692  N   VAL A 332     -14.477 -11.516  -6.109  1.00 90.50           N  
ATOM   2693  CA  VAL A 332     -15.828 -11.273  -6.613  1.00 90.50           C  
ATOM   2694  C   VAL A 332     -16.391 -12.547  -7.234  1.00 90.50           C  
ATOM   2695  CB  VAL A 332     -15.844 -10.125  -7.648  1.00 90.50           C  
ATOM   2696  O   VAL A 332     -17.562 -12.883  -7.031  1.00 90.50           O  
ATOM   2697  CG1 VAL A 332     -15.000 -10.484  -8.867  1.00 90.50           C  
ATOM   2698  CG2 VAL A 332     -17.281  -9.797  -8.062  1.00 90.50           C  
ATOM   2699  N   SER A 333     -15.586 -13.203  -7.953  1.00 89.69           N  
ATOM   2700  CA  SER A 333     -16.016 -14.461  -8.562  1.00 89.69           C  
ATOM   2701  C   SER A 333     -16.359 -15.492  -7.500  1.00 89.69           C  
ATOM   2702  CB  SER A 333     -14.914 -15.008  -9.477  1.00 89.69           C  
ATOM   2703  O   SER A 333     -17.312 -16.250  -7.664  1.00 89.69           O  
ATOM   2704  OG  SER A 333     -14.672 -14.117 -10.555  1.00 89.69           O  
ATOM   2705  N   TYR A 334     -15.586 -15.461  -6.488  1.00 87.81           N  
ATOM   2706  CA  TYR A 334     -15.828 -16.359  -5.371  1.00 87.81           C  
ATOM   2707  C   TYR A 334     -17.203 -16.109  -4.758  1.00 87.81           C  
ATOM   2708  CB  TYR A 334     -14.750 -16.203  -4.301  1.00 87.81           C  
ATOM   2709  O   TYR A 334     -17.953 -17.062  -4.484  1.00 87.81           O  
ATOM   2710  CG  TYR A 334     -14.930 -17.109  -3.109  1.00 87.81           C  
ATOM   2711  CD1 TYR A 334     -15.555 -16.656  -1.952  1.00 87.81           C  
ATOM   2712  CD2 TYR A 334     -14.477 -18.422  -3.135  1.00 87.81           C  
ATOM   2713  CE1 TYR A 334     -15.727 -17.484  -0.850  1.00 87.81           C  
ATOM   2714  CE2 TYR A 334     -14.641 -19.266  -2.039  1.00 87.81           C  
ATOM   2715  OH  TYR A 334     -15.430 -19.609   0.186  1.00 87.81           O  
ATOM   2716  CZ  TYR A 334     -15.266 -18.781  -0.903  1.00 87.81           C  
ATOM   2717  N   PHE A 335     -17.547 -14.922  -4.625  1.00 89.25           N  
ATOM   2718  CA  PHE A 335     -18.844 -14.547  -4.043  1.00 89.25           C  
ATOM   2719  C   PHE A 335     -19.984 -14.945  -4.961  1.00 89.25           C  
ATOM   2720  CB  PHE A 335     -18.891 -13.047  -3.756  1.00 89.25           C  
ATOM   2721  O   PHE A 335     -21.000 -15.477  -4.508  1.00 89.25           O  
ATOM   2722  CG  PHE A 335     -17.953 -12.602  -2.660  1.00 89.25           C  
ATOM   2723  CD1 PHE A 335     -17.562 -13.492  -1.666  1.00 89.25           C  
ATOM   2724  CD2 PHE A 335     -17.469 -11.305  -2.625  1.00 89.25           C  
ATOM   2725  CE1 PHE A 335     -16.703 -13.086  -0.651  1.00 89.25           C  
ATOM   2726  CE2 PHE A 335     -16.609 -10.891  -1.613  1.00 89.25           C  
ATOM   2727  CZ  PHE A 335     -16.219 -11.781  -0.627  1.00 89.25           C  
ATOM   2728  N   ILE A 336     -19.781 -14.672  -6.270  1.00 88.62           N  
ATOM   2729  CA  ILE A 336     -20.812 -14.891  -7.266  1.00 88.62           C  
ATOM   2730  C   ILE A 336     -21.078 -16.391  -7.422  1.00 88.62           C  
ATOM   2731  CB  ILE A 336     -20.438 -14.273  -8.633  1.00 88.62           C  
ATOM   2732  O   ILE A 336     -22.234 -16.812  -7.570  1.00 88.62           O  
ATOM   2733  CG1 ILE A 336     -20.438 -12.742  -8.547  1.00 88.62           C  
ATOM   2734  CG2 ILE A 336     -21.375 -14.766  -9.734  1.00 88.62           C  
ATOM   2735  CD1 ILE A 336     -19.906 -12.047  -9.789  1.00 88.62           C  
ATOM   2736  N   ASP A 337     -20.031 -17.141  -7.230  1.00 89.31           N  
ATOM   2737  CA  ASP A 337     -20.141 -18.578  -7.457  1.00 89.31           C  
ATOM   2738  C   ASP A 337     -20.703 -19.281  -6.234  1.00 89.31           C  
ATOM   2739  CB  ASP A 337     -18.766 -19.156  -7.816  1.00 89.31           C  
ATOM   2740  O   ASP A 337     -21.109 -20.453  -6.316  1.00 89.31           O  
ATOM   2741  CG  ASP A 337     -18.312 -18.781  -9.211  1.00 89.31           C  
ATOM   2742  OD1 ASP A 337     -19.141 -18.359 -10.039  1.00 89.31           O  
ATOM   2743  OD2 ASP A 337     -17.094 -18.922  -9.500  1.00 89.31           O  
ATOM   2744  N   ASP A 338     -20.797 -18.578  -5.105  1.00 88.88           N  
ATOM   2745  CA  ASP A 338     -21.297 -19.156  -3.855  1.00 88.88           C  
ATOM   2746  C   ASP A 338     -22.812 -19.109  -3.793  1.00 88.88           C  
ATOM   2747  CB  ASP A 338     -20.688 -18.422  -2.654  1.00 88.88           C  
ATOM   2748  O   ASP A 338     -23.406 -18.031  -3.617  1.00 88.88           O  
ATOM   2749  CG  ASP A 338     -21.016 -19.094  -1.329  1.00 88.88           C  
ATOM   2750  OD1 ASP A 338     -21.812 -20.062  -1.313  1.00 88.88           O  
ATOM   2751  OD2 ASP A 338     -20.484 -18.641  -0.292  1.00 88.88           O  
ATOM   2752  N   ARG A 339     -23.531 -20.312  -3.908  1.00 87.94           N  
ATOM   2753  CA  ARG A 339     -24.984 -20.422  -3.955  1.00 87.94           C  
ATOM   2754  C   ARG A 339     -25.594 -20.156  -2.586  1.00 87.94           C  
ATOM   2755  CB  ARG A 339     -25.406 -21.797  -4.457  1.00 87.94           C  
ATOM   2756  O   ARG A 339     -26.734 -19.719  -2.490  1.00 87.94           O  
ATOM   2757  CG  ARG A 339     -25.047 -22.062  -5.914  1.00 87.94           C  
ATOM   2758  CD  ARG A 339     -25.625 -23.391  -6.402  1.00 87.94           C  
ATOM   2759  NE  ARG A 339     -25.219 -23.672  -7.773  1.00 87.94           N  
ATOM   2760  NH1 ARG A 339     -26.531 -25.562  -7.984  1.00 87.94           N  
ATOM   2761  NH2 ARG A 339     -25.219 -24.875  -9.734  1.00 87.94           N  
ATOM   2762  CZ  ARG A 339     -25.656 -24.703  -8.492  1.00 87.94           C  
ATOM   2763  N   ASN A 340     -24.844 -20.266  -1.534  1.00 88.75           N  
ATOM   2764  CA  ASN A 340     -25.297 -20.078  -0.160  1.00 88.75           C  
ATOM   2765  C   ASN A 340     -24.578 -18.906   0.501  1.00 88.75           C  
ATOM   2766  CB  ASN A 340     -25.078 -21.359   0.660  1.00 88.75           C  
ATOM   2767  O   ASN A 340     -24.219 -18.969   1.678  1.00 88.75           O  
ATOM   2768  CG  ASN A 340     -25.891 -22.516   0.145  1.00 88.75           C  
ATOM   2769  ND2 ASN A 340     -25.297 -23.703   0.134  1.00 88.75           N  
ATOM   2770  OD1 ASN A 340     -27.047 -22.359  -0.242  1.00 88.75           O  
ATOM   2771  N   PHE A 341     -24.422 -17.906  -0.264  1.00 89.50           N  
ATOM   2772  CA  PHE A 341     -23.688 -16.734   0.215  1.00 89.50           C  
ATOM   2773  C   PHE A 341     -24.375 -16.125   1.432  1.00 89.50           C  
ATOM   2774  CB  PHE A 341     -23.562 -15.688  -0.895  1.00 89.50           C  
ATOM   2775  O   PHE A 341     -25.578 -15.844   1.399  1.00 89.50           O  
ATOM   2776  CG  PHE A 341     -22.859 -14.430  -0.459  1.00 89.50           C  
ATOM   2777  CD1 PHE A 341     -23.594 -13.281  -0.157  1.00 89.50           C  
ATOM   2778  CD2 PHE A 341     -21.469 -14.383  -0.351  1.00 89.50           C  
ATOM   2779  CE1 PHE A 341     -22.953 -12.117   0.247  1.00 89.50           C  
ATOM   2780  CE2 PHE A 341     -20.828 -13.219   0.052  1.00 89.50           C  
ATOM   2781  CZ  PHE A 341     -21.562 -12.086   0.349  1.00 89.50           C  
ATOM   2782  N   ASP A 342     -23.625 -15.969   2.561  1.00 90.12           N  
ATOM   2783  CA  ASP A 342     -24.031 -15.328   3.807  1.00 90.12           C  
ATOM   2784  C   ASP A 342     -22.891 -14.508   4.406  1.00 90.12           C  
ATOM   2785  CB  ASP A 342     -24.516 -16.375   4.812  1.00 90.12           C  
ATOM   2786  O   ASP A 342     -21.906 -15.070   4.879  1.00 90.12           O  
ATOM   2787  CG  ASP A 342     -25.016 -15.766   6.113  1.00 90.12           C  
ATOM   2788  OD1 ASP A 342     -25.172 -14.523   6.184  1.00 90.12           O  
ATOM   2789  OD2 ASP A 342     -25.234 -16.531   7.078  1.00 90.12           O  
ATOM   2790  N   PRO A 343     -23.125 -13.172   4.457  1.00 89.94           N  
ATOM   2791  CA  PRO A 343     -22.047 -12.289   4.922  1.00 89.94           C  
ATOM   2792  C   PRO A 343     -21.719 -12.492   6.398  1.00 89.94           C  
ATOM   2793  CB  PRO A 343     -22.625 -10.883   4.680  1.00 89.94           C  
ATOM   2794  O   PRO A 343     -20.578 -12.234   6.816  1.00 89.94           O  
ATOM   2795  CG  PRO A 343     -24.094 -11.094   4.555  1.00 89.94           C  
ATOM   2796  CD  PRO A 343     -24.344 -12.492   4.070  1.00 89.94           C  
ATOM   2797  N   TRP A 344     -22.641 -13.031   7.121  1.00 92.44           N  
ATOM   2798  CA  TRP A 344     -22.406 -13.227   8.547  1.00 92.44           C  
ATOM   2799  C   TRP A 344     -21.406 -14.344   8.797  1.00 92.44           C  
ATOM   2800  CB  TRP A 344     -23.734 -13.547   9.258  1.00 92.44           C  
ATOM   2801  O   TRP A 344     -20.766 -14.391   9.852  1.00 92.44           O  
ATOM   2802  CG  TRP A 344     -24.641 -12.359   9.422  1.00 92.44           C  
ATOM   2803  CD1 TRP A 344     -25.750 -12.070   8.680  1.00 92.44           C  
ATOM   2804  CD2 TRP A 344     -24.516 -11.312  10.383  1.00 92.44           C  
ATOM   2805  CE2 TRP A 344     -25.578 -10.414  10.164  1.00 92.44           C  
ATOM   2806  CE3 TRP A 344     -23.594 -11.039  11.406  1.00 92.44           C  
ATOM   2807  NE1 TRP A 344     -26.312 -10.898   9.117  1.00 92.44           N  
ATOM   2808  CH2 TRP A 344     -24.844  -9.016  11.930  1.00 92.44           C  
ATOM   2809  CZ2 TRP A 344     -25.750  -9.258  10.938  1.00 92.44           C  
ATOM   2810  CZ3 TRP A 344     -23.766  -9.891  12.172  1.00 92.44           C  
ATOM   2811  N   ARG A 345     -21.250 -15.211   7.828  1.00 93.88           N  
ATOM   2812  CA  ARG A 345     -20.266 -16.281   7.945  1.00 93.88           C  
ATOM   2813  C   ARG A 345     -18.859 -15.734   8.109  1.00 93.88           C  
ATOM   2814  CB  ARG A 345     -20.328 -17.203   6.723  1.00 93.88           C  
ATOM   2815  O   ARG A 345     -18.016 -16.344   8.766  1.00 93.88           O  
ATOM   2816  CG  ARG A 345     -21.562 -18.109   6.691  1.00 93.88           C  
ATOM   2817  CD  ARG A 345     -21.547 -19.031   5.484  1.00 93.88           C  
ATOM   2818  NE  ARG A 345     -22.672 -19.969   5.508  1.00 93.88           N  
ATOM   2819  NH1 ARG A 345     -22.109 -21.031   3.539  1.00 93.88           N  
ATOM   2820  NH2 ARG A 345     -23.969 -21.688   4.707  1.00 93.88           N  
ATOM   2821  CZ  ARG A 345     -22.906 -20.891   4.586  1.00 93.88           C  
ATOM   2822  N   PHE A 346     -18.625 -14.602   7.598  1.00 93.88           N  
ATOM   2823  CA  PHE A 346     -17.297 -13.984   7.660  1.00 93.88           C  
ATOM   2824  C   PHE A 346     -17.016 -13.469   9.062  1.00 93.88           C  
ATOM   2825  CB  PHE A 346     -17.188 -12.844   6.645  1.00 93.88           C  
ATOM   2826  O   PHE A 346     -15.898 -13.625   9.570  1.00 93.88           O  
ATOM   2827  CG  PHE A 346     -17.391 -13.273   5.219  1.00 93.88           C  
ATOM   2828  CD1 PHE A 346     -16.469 -14.109   4.598  1.00 93.88           C  
ATOM   2829  CD2 PHE A 346     -18.500 -12.852   4.496  1.00 93.88           C  
ATOM   2830  CE1 PHE A 346     -16.641 -14.516   3.275  1.00 93.88           C  
ATOM   2831  CE2 PHE A 346     -18.688 -13.250   3.176  1.00 93.88           C  
ATOM   2832  CZ  PHE A 346     -17.750 -14.078   2.566  1.00 93.88           C  
ATOM   2833  N   ILE A 347     -18.016 -12.891   9.656  1.00 95.38           N  
ATOM   2834  CA  ILE A 347     -17.875 -12.430  11.031  1.00 95.38           C  
ATOM   2835  C   ILE A 347     -17.703 -13.633  11.961  1.00 95.38           C  
ATOM   2836  CB  ILE A 347     -19.078 -11.570  11.477  1.00 95.38           C  
ATOM   2837  O   ILE A 347     -16.828 -13.641  12.828  1.00 95.38           O  
ATOM   2838  CG1 ILE A 347     -19.109 -10.250  10.703  1.00 95.38           C  
ATOM   2839  CG2 ILE A 347     -19.047 -11.320  12.984  1.00 95.38           C  
ATOM   2840  CD1 ILE A 347     -20.281  -9.352  11.039  1.00 95.38           C  
ATOM   2841  N   ASP A 348     -18.484 -14.664  11.703  1.00 96.38           N  
ATOM   2842  CA  ASP A 348     -18.453 -15.867  12.523  1.00 96.38           C  
ATOM   2843  C   ASP A 348     -17.094 -16.562  12.414  1.00 96.38           C  
ATOM   2844  CB  ASP A 348     -19.562 -16.828  12.125  1.00 96.38           C  
ATOM   2845  O   ASP A 348     -16.594 -17.109  13.398  1.00 96.38           O  
ATOM   2846  CG  ASP A 348     -20.953 -16.328  12.523  1.00 96.38           C  
ATOM   2847  OD1 ASP A 348     -21.047 -15.422  13.375  1.00 96.38           O  
ATOM   2848  OD2 ASP A 348     -21.953 -16.859  11.984  1.00 96.38           O  
ATOM   2849  N   TYR A 349     -16.625 -16.547  11.211  1.00 96.62           N  
ATOM   2850  CA  TYR A 349     -15.320 -17.141  10.930  1.00 96.62           C  
ATOM   2851  C   TYR A 349     -14.242 -16.562  11.828  1.00 96.62           C  
ATOM   2852  CB  TYR A 349     -14.938 -16.938   9.453  1.00 96.62           C  
ATOM   2853  O   TYR A 349     -13.414 -17.297  12.375  1.00 96.62           O  
ATOM   2854  CG  TYR A 349     -13.648 -17.609   9.062  1.00 96.62           C  
ATOM   2855  CD1 TYR A 349     -12.586 -16.875   8.531  1.00 96.62           C  
ATOM   2856  CD2 TYR A 349     -13.484 -18.984   9.211  1.00 96.62           C  
ATOM   2857  CE1 TYR A 349     -11.398 -17.500   8.164  1.00 96.62           C  
ATOM   2858  CE2 TYR A 349     -12.297 -19.609   8.852  1.00 96.62           C  
ATOM   2859  OH  TYR A 349     -10.086 -19.484   7.969  1.00 96.62           O  
ATOM   2860  CZ  TYR A 349     -11.258 -18.859   8.328  1.00 96.62           C  
ATOM   2861  N   VAL A 350     -14.281 -15.266  12.125  1.00 96.88           N  
ATOM   2862  CA  VAL A 350     -13.281 -14.586  12.930  1.00 96.88           C  
ATOM   2863  C   VAL A 350     -13.641 -14.711  14.414  1.00 96.88           C  
ATOM   2864  CB  VAL A 350     -13.148 -13.094  12.539  1.00 96.88           C  
ATOM   2865  O   VAL A 350     -12.797 -15.070  15.234  1.00 96.88           O  
ATOM   2866  CG1 VAL A 350     -12.172 -12.375  13.469  1.00 96.88           C  
ATOM   2867  CG2 VAL A 350     -12.711 -12.961  11.086  1.00 96.88           C  
ATOM   2868  N   THR A 351     -14.828 -14.508  14.781  1.00 96.50           N  
ATOM   2869  CA  THR A 351     -15.242 -14.477  16.172  1.00 96.50           C  
ATOM   2870  C   THR A 351     -15.195 -15.867  16.797  1.00 96.50           C  
ATOM   2871  CB  THR A 351     -16.656 -13.898  16.328  1.00 96.50           C  
ATOM   2872  O   THR A 351     -14.961 -16.016  18.000  1.00 96.50           O  
ATOM   2873  CG2 THR A 351     -16.703 -12.430  15.922  1.00 96.50           C  
ATOM   2874  OG1 THR A 351     -17.562 -14.633  15.492  1.00 96.50           O  
ATOM   2875  N   SER A 352     -15.391 -16.859  15.977  1.00 96.50           N  
ATOM   2876  CA  SER A 352     -15.336 -18.234  16.469  1.00 96.50           C  
ATOM   2877  C   SER A 352     -13.891 -18.688  16.641  1.00 96.50           C  
ATOM   2878  CB  SER A 352     -16.078 -19.172  15.508  1.00 96.50           C  
ATOM   2879  O   SER A 352     -13.633 -19.672  17.328  1.00 96.50           O  
ATOM   2880  OG  SER A 352     -15.375 -19.281  14.281  1.00 96.50           O  
ATOM   2881  N   GLY A 353     -12.945 -18.062  16.016  1.00 95.81           N  
ATOM   2882  CA  GLY A 353     -11.539 -18.438  16.047  1.00 95.81           C  
ATOM   2883  C   GLY A 353     -11.180 -19.484  15.000  1.00 95.81           C  
ATOM   2884  O   GLY A 353     -10.047 -19.969  14.977  1.00 95.81           O  
ATOM   2885  N   GLU A 354     -12.102 -19.844  14.125  1.00 96.62           N  
ATOM   2886  CA  GLU A 354     -11.914 -20.859  13.094  1.00 96.62           C  
ATOM   2887  C   GLU A 354     -10.766 -20.484  12.156  1.00 96.62           C  
ATOM   2888  CB  GLU A 354     -13.203 -21.062  12.297  1.00 96.62           C  
ATOM   2889  O   GLU A 354     -10.008 -21.359  11.719  1.00 96.62           O  
ATOM   2890  CG  GLU A 354     -13.133 -22.219  11.305  1.00 96.62           C  
ATOM   2891  CD  GLU A 354     -14.406 -22.375  10.484  1.00 96.62           C  
ATOM   2892  OE1 GLU A 354     -14.375 -23.078   9.445  1.00 96.62           O  
ATOM   2893  OE2 GLU A 354     -15.445 -21.797  10.883  1.00 96.62           O  
ATOM   2894  N   TYR A 355     -10.609 -19.281  11.891  1.00 95.50           N  
ATOM   2895  CA  TYR A 355      -9.586 -18.828  10.961  1.00 95.50           C  
ATOM   2896  C   TYR A 355      -8.188 -19.141  11.484  1.00 95.50           C  
ATOM   2897  CB  TYR A 355      -9.719 -17.312  10.703  1.00 95.50           C  
ATOM   2898  O   TYR A 355      -7.242 -19.281  10.703  1.00 95.50           O  
ATOM   2899  CG  TYR A 355      -9.203 -16.469  11.836  1.00 95.50           C  
ATOM   2900  CD1 TYR A 355      -9.953 -16.266  12.992  1.00 95.50           C  
ATOM   2901  CD2 TYR A 355      -7.953 -15.852  11.750  1.00 95.50           C  
ATOM   2902  CE1 TYR A 355      -9.484 -15.477  14.031  1.00 95.50           C  
ATOM   2903  CE2 TYR A 355      -7.473 -15.055  12.789  1.00 95.50           C  
ATOM   2904  OH  TYR A 355      -7.766 -14.094  14.953  1.00 95.50           O  
ATOM   2905  CZ  TYR A 355      -8.242 -14.883  13.922  1.00 95.50           C  
ATOM   2906  N   LEU A 356      -7.961 -19.250  12.719  1.00 95.81           N  
ATOM   2907  CA  LEU A 356      -6.668 -19.531  13.336  1.00 95.81           C  
ATOM   2908  C   LEU A 356      -6.281 -21.000  13.148  1.00 95.81           C  
ATOM   2909  CB  LEU A 356      -6.707 -19.188  14.836  1.00 95.81           C  
ATOM   2910  O   LEU A 356      -5.094 -21.328  13.156  1.00 95.81           O  
ATOM   2911  CG  LEU A 356      -6.895 -17.719  15.188  1.00 95.81           C  
ATOM   2912  CD1 LEU A 356      -7.098 -17.562  16.688  1.00 95.81           C  
ATOM   2913  CD2 LEU A 356      -5.703 -16.891  14.719  1.00 95.81           C  
ATOM   2914  N   ARG A 357      -7.273 -21.859  12.914  1.00 95.62           N  
ATOM   2915  CA  ARG A 357      -7.023 -23.281  12.789  1.00 95.62           C  
ATOM   2916  C   ARG A 357      -7.336 -23.781  11.383  1.00 95.62           C  
ATOM   2917  CB  ARG A 357      -7.855 -24.062  13.812  1.00 95.62           C  
ATOM   2918  O   ARG A 357      -7.391 -24.984  11.141  1.00 95.62           O  
ATOM   2919  CG  ARG A 357      -7.520 -23.734  15.258  1.00 95.62           C  
ATOM   2920  CD  ARG A 357      -8.398 -24.516  16.234  1.00 95.62           C  
ATOM   2921  NE  ARG A 357      -9.773 -24.000  16.234  1.00 95.62           N  
ATOM   2922  NH1 ARG A 357      -9.672 -23.156  18.391  1.00 95.62           N  
ATOM   2923  NH2 ARG A 357     -11.594 -22.953  17.156  1.00 95.62           N  
ATOM   2924  CZ  ARG A 357     -10.344 -23.375  17.266  1.00 95.62           C  
ATOM   2925  N   ASP A 358      -7.477 -22.859  10.461  1.00 95.38           N  
ATOM   2926  CA  ASP A 358      -7.805 -23.188   9.078  1.00 95.38           C  
ATOM   2927  C   ASP A 358      -6.582 -23.719   8.336  1.00 95.38           C  
ATOM   2928  CB  ASP A 358      -8.367 -21.953   8.359  1.00 95.38           C  
ATOM   2929  O   ASP A 358      -5.633 -22.969   8.078  1.00 95.38           O  
ATOM   2930  CG  ASP A 358      -8.828 -22.250   6.941  1.00 95.38           C  
ATOM   2931  OD1 ASP A 358      -8.570 -23.375   6.445  1.00 95.38           O  
ATOM   2932  OD2 ASP A 358      -9.445 -21.375   6.316  1.00 95.38           O  
ATOM   2933  N   PRO A 359      -6.645 -25.031   7.961  1.00 93.81           N  
ATOM   2934  CA  PRO A 359      -5.484 -25.641   7.305  1.00 93.81           C  
ATOM   2935  C   PRO A 359      -5.246 -25.094   5.898  1.00 93.81           C  
ATOM   2936  CB  PRO A 359      -5.844 -27.125   7.258  1.00 93.81           C  
ATOM   2937  O   PRO A 359      -4.141 -25.203   5.367  1.00 93.81           O  
ATOM   2938  CG  PRO A 359      -7.336 -27.156   7.332  1.00 93.81           C  
ATOM   2939  CD  PRO A 359      -7.801 -26.000   8.172  1.00 93.81           C  
ATOM   2940  N   ASP A 360      -6.238 -24.406   5.375  1.00 94.00           N  
ATOM   2941  CA  ASP A 360      -6.152 -23.906   4.004  1.00 94.00           C  
ATOM   2942  C   ASP A 360      -5.742 -22.438   3.977  1.00 94.00           C  
ATOM   2943  CB  ASP A 360      -7.488 -24.094   3.285  1.00 94.00           C  
ATOM   2944  O   ASP A 360      -5.480 -21.891   2.906  1.00 94.00           O  
ATOM   2945  CG  ASP A 360      -7.789 -25.547   2.957  1.00 94.00           C  
ATOM   2946  OD1 ASP A 360      -6.840 -26.359   2.811  1.00 94.00           O  
ATOM   2947  OD2 ASP A 360      -8.984 -25.906   2.842  1.00 94.00           O  
ATOM   2948  N   PHE A 361      -5.719 -21.859   5.090  1.00 95.38           N  
ATOM   2949  CA  PHE A 361      -5.391 -20.438   5.152  1.00 95.38           C  
ATOM   2950  C   PHE A 361      -4.008 -20.172   4.566  1.00 95.38           C  
ATOM   2951  CB  PHE A 361      -5.457 -19.938   6.598  1.00 95.38           C  
ATOM   2952  O   PHE A 361      -3.053 -20.891   4.875  1.00 95.38           O  
ATOM   2953  CG  PHE A 361      -5.074 -18.484   6.750  1.00 95.38           C  
ATOM   2954  CD1 PHE A 361      -3.795 -18.125   7.160  1.00 95.38           C  
ATOM   2955  CD2 PHE A 361      -5.996 -17.484   6.492  1.00 95.38           C  
ATOM   2956  CE1 PHE A 361      -3.438 -16.781   7.305  1.00 95.38           C  
ATOM   2957  CE2 PHE A 361      -5.648 -16.141   6.633  1.00 95.38           C  
ATOM   2958  CZ  PHE A 361      -4.367 -15.797   7.039  1.00 95.38           C  
ATOM   2959  N   ASN A 362      -3.953 -19.188   3.695  1.00 95.12           N  
ATOM   2960  CA  ASN A 362      -2.717 -18.781   3.033  1.00 95.12           C  
ATOM   2961  C   ASN A 362      -2.650 -17.266   2.832  1.00 95.12           C  
ATOM   2962  CB  ASN A 362      -2.568 -19.500   1.691  1.00 95.12           C  
ATOM   2963  O   ASN A 362      -3.666 -16.641   2.545  1.00 95.12           O  
ATOM   2964  CG  ASN A 362      -1.191 -19.328   1.081  1.00 95.12           C  
ATOM   2965  ND2 ASN A 362      -1.133 -19.281  -0.245  1.00 95.12           N  
ATOM   2966  OD1 ASN A 362      -0.190 -19.219   1.795  1.00 95.12           O  
ATOM   2967  N   ILE A 363      -1.391 -16.750   2.971  1.00 95.25           N  
ATOM   2968  CA  ILE A 363      -1.143 -15.336   2.717  1.00 95.25           C  
ATOM   2969  C   ILE A 363       0.097 -15.180   1.839  1.00 95.25           C  
ATOM   2970  CB  ILE A 363      -0.970 -14.547   4.035  1.00 95.25           C  
ATOM   2971  O   ILE A 363       1.108 -15.852   2.057  1.00 95.25           O  
ATOM   2972  CG1 ILE A 363      -2.201 -14.727   4.930  1.00 95.25           C  
ATOM   2973  CG2 ILE A 363      -0.717 -13.062   3.744  1.00 95.25           C  
ATOM   2974  CD1 ILE A 363      -2.006 -14.234   6.355  1.00 95.25           C  
ATOM   2975  N   SER A 364      -0.067 -14.281   0.860  1.00 94.06           N  
ATOM   2976  CA  SER A 364       1.079 -14.031  -0.009  1.00 94.06           C  
ATOM   2977  C   SER A 364       1.152 -12.562  -0.419  1.00 94.06           C  
ATOM   2978  CB  SER A 364       1.010 -14.914  -1.255  1.00 94.06           C  
ATOM   2979  O   SER A 364       0.154 -11.844  -0.350  1.00 94.06           O  
ATOM   2980  OG  SER A 364      -0.117 -14.578  -2.047  1.00 94.06           O  
ATOM   2981  N   TYR A 365       2.393 -12.133  -0.768  1.00 93.75           N  
ATOM   2982  CA  TYR A 365       2.609 -10.859  -1.431  1.00 93.75           C  
ATOM   2983  C   TYR A 365       2.852 -11.047  -2.924  1.00 93.75           C  
ATOM   2984  CB  TYR A 365       3.797 -10.117  -0.801  1.00 93.75           C  
ATOM   2985  O   TYR A 365       3.441 -12.047  -3.338  1.00 93.75           O  
ATOM   2986  CG  TYR A 365       3.465  -9.445   0.507  1.00 93.75           C  
ATOM   2987  CD1 TYR A 365       2.479  -8.461   0.575  1.00 93.75           C  
ATOM   2988  CD2 TYR A 365       4.137  -9.781   1.676  1.00 93.75           C  
ATOM   2989  CE1 TYR A 365       2.172  -7.832   1.777  1.00 93.75           C  
ATOM   2990  CE2 TYR A 365       3.838  -9.156   2.885  1.00 93.75           C  
ATOM   2991  OH  TYR A 365       2.555  -7.570   4.117  1.00 93.75           O  
ATOM   2992  CZ  TYR A 365       2.854  -8.188   2.924  1.00 93.75           C  
ATOM   2993  N   SER A 366       2.332 -10.062  -3.652  1.00 90.12           N  
ATOM   2994  CA  SER A 366       2.713  -9.961  -5.059  1.00 90.12           C  
ATOM   2995  C   SER A 366       3.346  -8.602  -5.363  1.00 90.12           C  
ATOM   2996  CB  SER A 366       1.498 -10.180  -5.961  1.00 90.12           C  
ATOM   2997  O   SER A 366       3.076  -7.617  -4.676  1.00 90.12           O  
ATOM   2998  OG  SER A 366       0.502  -9.203  -5.711  1.00 90.12           O  
ATOM   2999  N   LEU A 367       4.195  -8.656  -6.270  1.00 86.25           N  
ATOM   3000  CA  LEU A 367       4.820  -7.406  -6.680  1.00 86.25           C  
ATOM   3001  C   LEU A 367       3.986  -6.707  -7.750  1.00 86.25           C  
ATOM   3002  CB  LEU A 367       6.234  -7.660  -7.207  1.00 86.25           C  
ATOM   3003  O   LEU A 367       3.438  -7.359  -8.641  1.00 86.25           O  
ATOM   3004  CG  LEU A 367       7.254  -8.180  -6.191  1.00 86.25           C  
ATOM   3005  CD1 LEU A 367       8.531  -8.609  -6.898  1.00 86.25           C  
ATOM   3006  CD2 LEU A 367       7.551  -7.121  -5.137  1.00 86.25           C  
ATOM   3007  N   LYS A 368       3.814  -5.375  -7.453  1.00 82.94           N  
ATOM   3008  CA  LYS A 368       3.109  -4.594  -8.461  1.00 82.94           C  
ATOM   3009  C   LYS A 368       3.914  -4.512  -9.758  1.00 82.94           C  
ATOM   3010  CB  LYS A 368       2.811  -3.186  -7.945  1.00 82.94           C  
ATOM   3011  O   LYS A 368       5.055  -4.043  -9.758  1.00 82.94           O  
ATOM   3012  CG  LYS A 368       1.920  -2.361  -8.859  1.00 82.94           C  
ATOM   3013  CD  LYS A 368       1.566  -1.018  -8.242  1.00 82.94           C  
ATOM   3014  CE  LYS A 368       0.663  -0.198  -9.156  1.00 82.94           C  
ATOM   3015  NZ  LYS A 368       0.308   1.118  -8.539  1.00 82.94           N  
ATOM   3016  N   GLU A 369       3.225  -5.004 -10.750  1.00 74.12           N  
ATOM   3017  CA  GLU A 369       3.877  -4.945 -12.055  1.00 74.12           C  
ATOM   3018  C   GLU A 369       4.008  -3.504 -12.547  1.00 74.12           C  
ATOM   3019  CB  GLU A 369       3.105  -5.777 -13.086  1.00 74.12           C  
ATOM   3020  O   GLU A 369       3.297  -2.617 -12.070  1.00 74.12           O  
ATOM   3021  CG  GLU A 369       3.068  -7.266 -12.766  1.00 74.12           C  
ATOM   3022  CD  GLU A 369       2.309  -8.086 -13.797  1.00 74.12           C  
ATOM   3023  OE1 GLU A 369       2.305  -9.328 -13.703  1.00 74.12           O  
ATOM   3024  OE2 GLU A 369       1.716  -7.469 -14.711  1.00 74.12           O  
ATOM   3025  N   ARG A 370       5.035  -3.189 -13.297  1.00 74.38           N  
ATOM   3026  CA  ARG A 370       5.234  -1.897 -13.953  1.00 74.38           C  
ATOM   3027  C   ARG A 370       5.461  -0.795 -12.922  1.00 74.38           C  
ATOM   3028  CB  ARG A 370       4.035  -1.550 -14.836  1.00 74.38           C  
ATOM   3029  O   ARG A 370       4.898   0.294 -13.039  1.00 74.38           O  
ATOM   3030  CG  ARG A 370       3.793  -2.541 -15.961  1.00 74.38           C  
ATOM   3031  CD  ARG A 370       2.641  -2.105 -16.859  1.00 74.38           C  
ATOM   3032  NE  ARG A 370       2.375  -3.084 -17.906  1.00 74.38           N  
ATOM   3033  NH1 ARG A 370       0.826  -1.778 -19.016  1.00 74.38           N  
ATOM   3034  NH2 ARG A 370       1.355  -3.863 -19.812  1.00 74.38           N  
ATOM   3035  CZ  ARG A 370       1.520  -2.906 -18.906  1.00 74.38           C  
ATOM   3036  N   GLU A 371       6.199  -1.096 -11.938  1.00 81.25           N  
ATOM   3037  CA  GLU A 371       6.566  -0.150 -10.891  1.00 81.25           C  
ATOM   3038  C   GLU A 371       7.949   0.445 -11.148  1.00 81.25           C  
ATOM   3039  CB  GLU A 371       6.531  -0.828  -9.516  1.00 81.25           C  
ATOM   3040  O   GLU A 371       8.883  -0.271 -11.523  1.00 81.25           O  
ATOM   3041  CG  GLU A 371       6.820   0.114  -8.359  1.00 81.25           C  
ATOM   3042  CD  GLU A 371       5.777   1.209  -8.203  1.00 81.25           C  
ATOM   3043  OE1 GLU A 371       6.098   2.391  -8.461  1.00 81.25           O  
ATOM   3044  OE2 GLU A 371       4.637   0.882  -7.809  1.00 81.25           O  
ATOM   3045  N   VAL A 372       8.047   1.796 -10.883  1.00 78.56           N  
ATOM   3046  CA  VAL A 372       9.289   2.506 -11.172  1.00 78.56           C  
ATOM   3047  C   VAL A 372      10.250   2.361 -10.000  1.00 78.56           C  
ATOM   3048  CB  VAL A 372       9.031   4.000 -11.469  1.00 78.56           C  
ATOM   3049  O   VAL A 372      11.469   2.432 -10.172  1.00 78.56           O  
ATOM   3050  CG1 VAL A 372      10.352   4.766 -11.570  1.00 78.56           C  
ATOM   3051  CG2 VAL A 372       8.227   4.156 -12.758  1.00 78.56           C  
ATOM   3052  N   LYS A 373       9.648   1.982  -8.836  1.00 79.56           N  
ATOM   3053  CA  LYS A 373      10.477   1.811  -7.648  1.00 79.56           C  
ATOM   3054  C   LYS A 373      11.234   0.485  -7.691  1.00 79.56           C  
ATOM   3055  CB  LYS A 373       9.633   1.886  -6.379  1.00 79.56           C  
ATOM   3056  O   LYS A 373      10.648  -0.557  -8.000  1.00 79.56           O  
ATOM   3057  CG  LYS A 373       9.078   3.273  -6.082  1.00 79.56           C  
ATOM   3058  CD  LYS A 373       8.375   3.320  -4.734  1.00 79.56           C  
ATOM   3059  CE  LYS A 373       7.793   4.699  -4.453  1.00 79.56           C  
ATOM   3060  NZ  LYS A 373       7.113   4.754  -3.125  1.00 79.56           N  
ATOM   3061  N   VAL A 374      12.484   0.573  -7.387  1.00 74.88           N  
ATOM   3062  CA  VAL A 374      13.375  -0.575  -7.516  1.00 74.88           C  
ATOM   3063  C   VAL A 374      12.969  -1.655  -6.516  1.00 74.88           C  
ATOM   3064  CB  VAL A 374      14.852  -0.174  -7.305  1.00 74.88           C  
ATOM   3065  O   VAL A 374      13.039  -2.850  -6.816  1.00 74.88           O  
ATOM   3066  CG1 VAL A 374      15.758  -1.398  -7.387  1.00 74.88           C  
ATOM   3067  CG2 VAL A 374      15.266   0.877  -8.328  1.00 74.88           C  
ATOM   3068  N   ASP A 375      12.484  -1.252  -5.434  1.00 69.62           N  
ATOM   3069  CA  ASP A 375      12.125  -2.195  -4.379  1.00 69.62           C  
ATOM   3070  C   ASP A 375      10.703  -2.719  -4.582  1.00 69.62           C  
ATOM   3071  CB  ASP A 375      12.250  -1.541  -3.004  1.00 69.62           C  
ATOM   3072  O   ASP A 375      10.273  -3.639  -3.883  1.00 69.62           O  
ATOM   3073  CG  ASP A 375      13.680  -1.161  -2.660  1.00 69.62           C  
ATOM   3074  OD1 ASP A 375      14.617  -1.860  -3.096  1.00 69.62           O  
ATOM   3075  OD2 ASP A 375      13.867  -0.154  -1.942  1.00 69.62           O  
ATOM   3076  N   GLY A 376      10.102  -2.266  -5.578  1.00 75.62           N  
ATOM   3077  CA  GLY A 376       8.766  -2.711  -5.934  1.00 75.62           C  
ATOM   3078  C   GLY A 376       7.727  -2.377  -4.879  1.00 75.62           C  
ATOM   3079  O   GLY A 376       8.070  -1.962  -3.771  1.00 75.62           O  
ATOM   3080  N   ARG A 377       6.473  -2.299  -5.277  1.00 81.94           N  
ATOM   3081  CA  ARG A 377       5.316  -2.176  -4.398  1.00 81.94           C  
ATOM   3082  C   ARG A 377       4.641  -3.525  -4.188  1.00 81.94           C  
ATOM   3083  CB  ARG A 377       4.312  -1.169  -4.965  1.00 81.94           C  
ATOM   3084  O   ARG A 377       4.418  -4.270  -5.145  1.00 81.94           O  
ATOM   3085  CG  ARG A 377       3.168  -0.840  -4.020  1.00 81.94           C  
ATOM   3086  CD  ARG A 377       2.307   0.297  -4.547  1.00 81.94           C  
ATOM   3087  NE  ARG A 377       1.204   0.607  -3.643  1.00 81.94           N  
ATOM   3088  NH1 ARG A 377       0.321   2.289  -4.957  1.00 81.94           N  
ATOM   3089  NH2 ARG A 377      -0.673   1.744  -2.965  1.00 81.94           N  
ATOM   3090  CZ  ARG A 377       0.287   1.546  -3.857  1.00 81.94           C  
ATOM   3091  N   LEU A 378       4.312  -3.838  -2.879  1.00 86.81           N  
ATOM   3092  CA  LEU A 378       3.764  -5.141  -2.527  1.00 86.81           C  
ATOM   3093  C   LEU A 378       2.246  -5.070  -2.389  1.00 86.81           C  
ATOM   3094  CB  LEU A 378       4.383  -5.652  -1.224  1.00 86.81           C  
ATOM   3095  O   LEU A 378       1.708  -4.074  -1.901  1.00 86.81           O  
ATOM   3096  CG  LEU A 378       5.887  -5.930  -1.252  1.00 86.81           C  
ATOM   3097  CD1 LEU A 378       6.441  -5.992   0.167  1.00 86.81           C  
ATOM   3098  CD2 LEU A 378       6.176  -7.227  -2.002  1.00 86.81           C  
ATOM   3099  N   PHE A 379       1.607  -6.160  -2.945  1.00 88.50           N  
ATOM   3100  CA  PHE A 379       0.179  -6.359  -2.734  1.00 88.50           C  
ATOM   3101  C   PHE A 379      -0.084  -7.676  -2.018  1.00 88.50           C  
ATOM   3102  CB  PHE A 379      -0.572  -6.328  -4.070  1.00 88.50           C  
ATOM   3103  O   PHE A 379       0.348  -8.734  -2.477  1.00 88.50           O  
ATOM   3104  CG  PHE A 379      -0.647  -4.961  -4.695  1.00 88.50           C  
ATOM   3105  CD1 PHE A 379      -1.498  -3.992  -4.180  1.00 88.50           C  
ATOM   3106  CD2 PHE A 379       0.134  -4.648  -5.801  1.00 88.50           C  
ATOM   3107  CE1 PHE A 379      -1.569  -2.727  -4.754  1.00 88.50           C  
ATOM   3108  CE2 PHE A 379       0.069  -3.383  -6.379  1.00 88.50           C  
ATOM   3109  CZ  PHE A 379      -0.785  -2.426  -5.855  1.00 88.50           C  
ATOM   3110  N   ALA A 380      -0.713  -7.496  -0.944  1.00 91.50           N  
ATOM   3111  CA  ALA A 380      -0.963  -8.703  -0.162  1.00 91.50           C  
ATOM   3112  C   ALA A 380      -2.262  -9.375  -0.595  1.00 91.50           C  
ATOM   3113  CB  ALA A 380      -1.010  -8.375   1.327  1.00 91.50           C  
ATOM   3114  O   ALA A 380      -3.207  -8.703  -1.018  1.00 91.50           O  
ATOM   3115  N   LYS A 381      -2.215 -10.680  -0.558  1.00 93.75           N  
ATOM   3116  CA  LYS A 381      -3.367 -11.516  -0.872  1.00 93.75           C  
ATOM   3117  C   LYS A 381      -3.623 -12.539   0.236  1.00 93.75           C  
ATOM   3118  CB  LYS A 381      -3.158 -12.234  -2.205  1.00 93.75           C  
ATOM   3119  O   LYS A 381      -2.705 -12.906   0.972  1.00 93.75           O  
ATOM   3120  CG  LYS A 381      -2.865 -11.305  -3.373  1.00 93.75           C  
ATOM   3121  CD  LYS A 381      -2.504 -12.086  -4.633  1.00 93.75           C  
ATOM   3122  CE  LYS A 381      -2.115 -11.148  -5.773  1.00 93.75           C  
ATOM   3123  NZ  LYS A 381      -1.683 -11.914  -6.984  1.00 93.75           N  
ATOM   3124  N   MET A 382      -4.887 -12.922   0.438  1.00 94.31           N  
ATOM   3125  CA  MET A 382      -5.211 -13.992   1.385  1.00 94.31           C  
ATOM   3126  C   MET A 382      -6.355 -14.852   0.865  1.00 94.31           C  
ATOM   3127  CB  MET A 382      -5.574 -13.406   2.750  1.00 94.31           C  
ATOM   3128  O   MET A 382      -6.957 -14.539  -0.163  1.00 94.31           O  
ATOM   3129  CG  MET A 382      -6.824 -12.539   2.732  1.00 94.31           C  
ATOM   3130  SD  MET A 382      -7.113 -11.688   4.336  1.00 94.31           S  
ATOM   3131  CE  MET A 382      -5.805 -10.438   4.277  1.00 94.31           C  
ATOM   3132  N   THR A 383      -6.602 -15.875   1.530  1.00 94.69           N  
ATOM   3133  CA  THR A 383      -7.645 -16.812   1.108  1.00 94.69           C  
ATOM   3134  C   THR A 383      -9.016 -16.141   1.164  1.00 94.69           C  
ATOM   3135  CB  THR A 383      -7.648 -18.078   1.982  1.00 94.69           C  
ATOM   3136  O   THR A 383      -9.219 -15.188   1.917  1.00 94.69           O  
ATOM   3137  CG2 THR A 383      -6.387 -18.906   1.760  1.00 94.69           C  
ATOM   3138  OG1 THR A 383      -7.723 -17.688   3.363  1.00 94.69           O  
ATOM   3139  N   PRO A 384      -9.891 -16.625   0.332  1.00 92.81           N  
ATOM   3140  CA  PRO A 384     -11.180 -15.953   0.107  1.00 92.81           C  
ATOM   3141  C   PRO A 384     -11.953 -15.703   1.401  1.00 92.81           C  
ATOM   3142  CB  PRO A 384     -11.930 -16.922  -0.802  1.00 92.81           C  
ATOM   3143  O   PRO A 384     -12.508 -14.617   1.597  1.00 92.81           O  
ATOM   3144  CG  PRO A 384     -10.859 -17.688  -1.519  1.00 92.81           C  
ATOM   3145  CD  PRO A 384      -9.672 -17.797  -0.610  1.00 92.81           C  
ATOM   3146  N   MET A 385     -11.992 -16.688   2.309  1.00 93.19           N  
ATOM   3147  CA  MET A 385     -12.766 -16.531   3.537  1.00 93.19           C  
ATOM   3148  C   MET A 385     -12.219 -15.383   4.379  1.00 93.19           C  
ATOM   3149  CB  MET A 385     -12.750 -17.828   4.352  1.00 93.19           C  
ATOM   3150  O   MET A 385     -12.977 -14.531   4.840  1.00 93.19           O  
ATOM   3151  CG  MET A 385     -13.781 -17.859   5.469  1.00 93.19           C  
ATOM   3152  SD  MET A 385     -15.508 -17.812   4.832  1.00 93.19           S  
ATOM   3153  CE  MET A 385     -16.047 -19.500   5.277  1.00 93.19           C  
ATOM   3154  N   MET A 386     -10.984 -15.367   4.578  1.00 95.00           N  
ATOM   3155  CA  MET A 386     -10.375 -14.312   5.375  1.00 95.00           C  
ATOM   3156  C   MET A 386     -10.445 -12.969   4.652  1.00 95.00           C  
ATOM   3157  CB  MET A 386      -8.914 -14.656   5.695  1.00 95.00           C  
ATOM   3158  O   MET A 386     -10.672 -11.930   5.277  1.00 95.00           O  
ATOM   3159  CG  MET A 386      -8.289 -13.742   6.742  1.00 95.00           C  
ATOM   3160  SD  MET A 386      -9.188 -13.781   8.336  1.00 95.00           S  
ATOM   3161  CE  MET A 386      -8.602 -12.227   9.070  1.00 95.00           C  
ATOM   3162  N   ARG A 387     -10.203 -12.984   3.320  1.00 93.75           N  
ATOM   3163  CA  ARG A 387     -10.312 -11.758   2.539  1.00 93.75           C  
ATOM   3164  C   ARG A 387     -11.727 -11.180   2.623  1.00 93.75           C  
ATOM   3165  CB  ARG A 387      -9.938 -12.016   1.078  1.00 93.75           C  
ATOM   3166  O   ARG A 387     -11.898  -9.961   2.693  1.00 93.75           O  
ATOM   3167  CG  ARG A 387      -9.742 -10.742   0.261  1.00 93.75           C  
ATOM   3168  CD  ARG A 387      -8.562  -9.922   0.772  1.00 93.75           C  
ATOM   3169  NE  ARG A 387      -8.336  -8.734  -0.045  1.00 93.75           N  
ATOM   3170  NH1 ARG A 387      -6.590  -7.934   1.233  1.00 93.75           N  
ATOM   3171  NH2 ARG A 387      -7.289  -6.777  -0.617  1.00 93.75           N  
ATOM   3172  CZ  ARG A 387      -7.406  -7.820   0.192  1.00 93.75           C  
ATOM   3173  N   GLY A 388     -12.719 -11.977   2.615  1.00 93.38           N  
ATOM   3174  CA  GLY A 388     -14.086 -11.555   2.834  1.00 93.38           C  
ATOM   3175  C   GLY A 388     -14.305 -10.922   4.195  1.00 93.38           C  
ATOM   3176  O   GLY A 388     -14.961  -9.883   4.309  1.00 93.38           O  
ATOM   3177  N   ALA A 389     -13.797 -11.586   5.258  1.00 94.81           N  
ATOM   3178  CA  ALA A 389     -13.875 -11.031   6.605  1.00 94.81           C  
ATOM   3179  C   ALA A 389     -13.219  -9.656   6.672  1.00 94.81           C  
ATOM   3180  CB  ALA A 389     -13.227 -11.977   7.609  1.00 94.81           C  
ATOM   3181  O   ALA A 389     -13.742  -8.742   7.316  1.00 94.81           O  
ATOM   3182  N   GLN A 390     -12.070  -9.578   6.031  1.00 95.19           N  
ATOM   3183  CA  GLN A 390     -11.367  -8.305   5.957  1.00 95.19           C  
ATOM   3184  C   GLN A 390     -12.234  -7.238   5.293  1.00 95.19           C  
ATOM   3185  CB  GLN A 390     -10.055  -8.461   5.191  1.00 95.19           C  
ATOM   3186  O   GLN A 390     -12.258  -6.086   5.734  1.00 95.19           O  
ATOM   3187  CG  GLN A 390      -9.234  -7.184   5.109  1.00 95.19           C  
ATOM   3188  CD  GLN A 390      -9.570  -6.344   3.893  1.00 95.19           C  
ATOM   3189  NE2 GLN A 390      -9.406  -5.031   4.016  1.00 95.19           N  
ATOM   3190  OE1 GLN A 390      -9.969  -6.871   2.852  1.00 95.19           O  
ATOM   3191  N   THR A 391     -12.969  -7.578   4.211  1.00 92.50           N  
ATOM   3192  CA  THR A 391     -13.859  -6.660   3.514  1.00 92.50           C  
ATOM   3193  C   THR A 391     -14.961  -6.156   4.449  1.00 92.50           C  
ATOM   3194  CB  THR A 391     -14.500  -7.336   2.285  1.00 92.50           C  
ATOM   3195  O   THR A 391     -15.242  -4.957   4.484  1.00 92.50           O  
ATOM   3196  CG2 THR A 391     -15.477  -6.395   1.584  1.00 92.50           C  
ATOM   3197  OG1 THR A 391     -13.469  -7.715   1.364  1.00 92.50           O  
ATOM   3198  N   VAL A 392     -15.492  -7.047   5.215  1.00 93.44           N  
ATOM   3199  CA  VAL A 392     -16.531  -6.695   6.172  1.00 93.44           C  
ATOM   3200  C   VAL A 392     -15.961  -5.793   7.258  1.00 93.44           C  
ATOM   3201  CB  VAL A 392     -17.172  -7.957   6.801  1.00 93.44           C  
ATOM   3202  O   VAL A 392     -16.578  -4.785   7.625  1.00 93.44           O  
ATOM   3203  CG1 VAL A 392     -18.125  -7.570   7.938  1.00 93.44           C  
ATOM   3204  CG2 VAL A 392     -17.906  -8.773   5.742  1.00 93.44           C  
ATOM   3205  N   HIS A 393     -14.805  -6.223   7.684  1.00 94.19           N  
ATOM   3206  CA  HIS A 393     -14.086  -5.441   8.688  1.00 94.19           C  
ATOM   3207  C   HIS A 393     -13.922  -3.994   8.234  1.00 94.19           C  
ATOM   3208  CB  HIS A 393     -12.719  -6.062   8.969  1.00 94.19           C  
ATOM   3209  O   HIS A 393     -14.273  -3.068   8.977  1.00 94.19           O  
ATOM   3210  CG  HIS A 393     -11.867  -5.238   9.883  1.00 94.19           C  
ATOM   3211  CD2 HIS A 393     -11.602  -5.359  11.203  1.00 94.19           C  
ATOM   3212  ND1 HIS A 393     -11.164  -4.137   9.445  1.00 94.19           N  
ATOM   3213  CE1 HIS A 393     -10.508  -3.611  10.469  1.00 94.19           C  
ATOM   3214  NE2 HIS A 393     -10.758  -4.336  11.547  1.00 94.19           N  
ATOM   3215  N   GLU A 394     -13.414  -3.707   7.105  1.00 93.31           N  
ATOM   3216  CA  GLU A 394     -13.141  -2.371   6.582  1.00 93.31           C  
ATOM   3217  C   GLU A 394     -14.438  -1.609   6.312  1.00 93.31           C  
ATOM   3218  CB  GLU A 394     -12.312  -2.457   5.301  1.00 93.31           C  
ATOM   3219  O   GLU A 394     -14.508  -0.400   6.539  1.00 93.31           O  
ATOM   3220  CG  GLU A 394     -10.844  -2.787   5.543  1.00 93.31           C  
ATOM   3221  CD  GLU A 394     -10.078  -1.662   6.223  1.00 93.31           C  
ATOM   3222  OE1 GLU A 394      -9.594  -1.861   7.359  1.00 93.31           O  
ATOM   3223  OE2 GLU A 394      -9.969  -0.573   5.617  1.00 93.31           O  
ATOM   3224  N   HIS A 395     -15.406  -2.352   5.922  1.00 92.44           N  
ATOM   3225  CA  HIS A 395     -16.703  -1.732   5.664  1.00 92.44           C  
ATOM   3226  C   HIS A 395     -17.328  -1.205   6.953  1.00 92.44           C  
ATOM   3227  CB  HIS A 395     -17.641  -2.730   4.992  1.00 92.44           C  
ATOM   3228  O   HIS A 395     -17.859  -0.095   6.977  1.00 92.44           O  
ATOM   3229  CG  HIS A 395     -19.031  -2.195   4.777  1.00 92.44           C  
ATOM   3230  CD2 HIS A 395     -20.188  -2.469   5.406  1.00 92.44           C  
ATOM   3231  ND1 HIS A 395     -19.312  -1.261   3.809  1.00 92.44           N  
ATOM   3232  CE1 HIS A 395     -20.609  -0.981   3.852  1.00 92.44           C  
ATOM   3233  NE2 HIS A 395     -21.172  -1.701   4.812  1.00 92.44           N  
ATOM   3234  N   LEU A 396     -17.234  -1.975   8.016  1.00 93.94           N  
ATOM   3235  CA  LEU A 396     -17.812  -1.569   9.297  1.00 93.94           C  
ATOM   3236  C   LEU A 396     -17.141  -0.302   9.820  1.00 93.94           C  
ATOM   3237  CB  LEU A 396     -17.688  -2.693  10.328  1.00 93.94           C  
ATOM   3238  O   LEU A 396     -17.812   0.593  10.336  1.00 93.94           O  
ATOM   3239  CG  LEU A 396     -18.531  -3.943  10.078  1.00 93.94           C  
ATOM   3240  CD1 LEU A 396     -18.281  -4.977  11.172  1.00 93.94           C  
ATOM   3241  CD2 LEU A 396     -20.000  -3.582  10.000  1.00 93.94           C  
ATOM   3242  N   LEU A 397     -15.875  -0.221   9.625  1.00 94.25           N  
ATOM   3243  CA  LEU A 397     -15.156   0.966  10.070  1.00 94.25           C  
ATOM   3244  C   LEU A 397     -15.508   2.174   9.211  1.00 94.25           C  
ATOM   3245  CB  LEU A 397     -13.641   0.724  10.031  1.00 94.25           C  
ATOM   3246  O   LEU A 397     -15.680   3.281   9.727  1.00 94.25           O  
ATOM   3247  CG  LEU A 397     -13.094  -0.305  11.023  1.00 94.25           C  
ATOM   3248  CD1 LEU A 397     -11.586  -0.463  10.844  1.00 94.25           C  
ATOM   3249  CD2 LEU A 397     -13.430   0.098  12.453  1.00 94.25           C  
ATOM   3250  N   ALA A 398     -15.742   1.947   7.984  1.00 90.69           N  
ATOM   3251  CA  ALA A 398     -16.000   3.021   7.027  1.00 90.69           C  
ATOM   3252  C   ALA A 398     -17.391   3.623   7.242  1.00 90.69           C  
ATOM   3253  CB  ALA A 398     -15.859   2.506   5.598  1.00 90.69           C  
ATOM   3254  O   ALA A 398     -17.562   4.840   7.141  1.00 90.69           O  
ATOM   3255  N   THR A 399     -18.328   2.816   7.520  1.00 90.00           N  
ATOM   3256  CA  THR A 399     -19.703   3.279   7.625  1.00 90.00           C  
ATOM   3257  C   THR A 399     -20.062   3.582   9.078  1.00 90.00           C  
ATOM   3258  CB  THR A 399     -20.688   2.242   7.059  1.00 90.00           C  
ATOM   3259  O   THR A 399     -21.109   4.168   9.359  1.00 90.00           O  
ATOM   3260  CG2 THR A 399     -20.469   2.025   5.566  1.00 90.00           C  
ATOM   3261  OG1 THR A 399     -20.516   0.997   7.742  1.00 90.00           O  
ATOM   3262  N   GLY A 400     -19.172   3.205   9.961  1.00 91.88           N  
ATOM   3263  CA  GLY A 400     -19.438   3.377  11.383  1.00 91.88           C  
ATOM   3264  C   GLY A 400     -18.547   4.410  12.039  1.00 91.88           C  
ATOM   3265  O   GLY A 400     -18.625   5.602  11.727  1.00 91.88           O  
ATOM   3266  N   VAL A 401     -17.609   3.885  12.898  1.00 93.44           N  
ATOM   3267  CA  VAL A 401     -16.797   4.723  13.766  1.00 93.44           C  
ATOM   3268  C   VAL A 401     -15.906   5.641  12.922  1.00 93.44           C  
ATOM   3269  CB  VAL A 401     -15.922   3.875  14.727  1.00 93.44           C  
ATOM   3270  O   VAL A 401     -15.562   6.742  13.352  1.00 93.44           O  
ATOM   3271  CG1 VAL A 401     -14.883   3.072  13.938  1.00 93.44           C  
ATOM   3272  CG2 VAL A 401     -15.242   4.766  15.758  1.00 93.44           C  
ATOM   3273  N   GLY A 402     -15.492   5.211  11.789  1.00 90.94           N  
ATOM   3274  CA  GLY A 402     -14.633   6.000  10.922  1.00 90.94           C  
ATOM   3275  C   GLY A 402     -15.242   7.336  10.531  1.00 90.94           C  
ATOM   3276  O   GLY A 402     -14.516   8.312  10.312  1.00 90.94           O  
ATOM   3277  N   GLN A 403     -16.531   7.457  10.492  1.00 89.88           N  
ATOM   3278  CA  GLN A 403     -17.250   8.672  10.102  1.00 89.88           C  
ATOM   3279  C   GLN A 403     -17.125   9.750  11.172  1.00 89.88           C  
ATOM   3280  CB  GLN A 403     -18.734   8.359   9.836  1.00 89.88           C  
ATOM   3281  O   GLN A 403     -17.375  10.930  10.906  1.00 89.88           O  
ATOM   3282  CG  GLN A 403     -18.969   7.473   8.625  1.00 89.88           C  
ATOM   3283  CD  GLN A 403     -18.625   8.172   7.316  1.00 89.88           C  
ATOM   3284  NE2 GLN A 403     -18.094   7.410   6.359  1.00 89.88           N  
ATOM   3285  OE1 GLN A 403     -18.844   9.375   7.168  1.00 89.88           O  
ATOM   3286  N   LEU A 404     -16.719   9.328  12.320  1.00 89.94           N  
ATOM   3287  CA  LEU A 404     -16.656  10.258  13.445  1.00 89.94           C  
ATOM   3288  C   LEU A 404     -15.383  11.094  13.383  1.00 89.94           C  
ATOM   3289  CB  LEU A 404     -16.703   9.492  14.773  1.00 89.94           C  
ATOM   3290  O   LEU A 404     -15.242  12.070  14.125  1.00 89.94           O  
ATOM   3291  CG  LEU A 404     -17.953   8.641  15.016  1.00 89.94           C  
ATOM   3292  CD1 LEU A 404     -17.844   7.910  16.344  1.00 89.94           C  
ATOM   3293  CD2 LEU A 404     -19.203   9.516  14.977  1.00 89.94           C  
ATOM   3294  N   PHE A 405     -14.492  10.750  12.508  1.00 88.00           N  
ATOM   3295  CA  PHE A 405     -13.227  11.445  12.336  1.00 88.00           C  
ATOM   3296  C   PHE A 405     -13.273  12.375  11.133  1.00 88.00           C  
ATOM   3297  CB  PHE A 405     -12.078  10.445  12.195  1.00 88.00           C  
ATOM   3298  O   PHE A 405     -13.258  11.906   9.984  1.00 88.00           O  
ATOM   3299  CG  PHE A 405     -11.844   9.602  13.414  1.00 88.00           C  
ATOM   3300  CD1 PHE A 405     -10.656   9.695  14.125  1.00 88.00           C  
ATOM   3301  CD2 PHE A 405     -12.820   8.711  13.852  1.00 88.00           C  
ATOM   3302  CE1 PHE A 405     -10.438   8.914  15.266  1.00 88.00           C  
ATOM   3303  CE2 PHE A 405     -12.609   7.926  14.984  1.00 88.00           C  
ATOM   3304  CZ  PHE A 405     -11.422   8.031  15.688  1.00 88.00           C  
ATOM   3305  N   ASP A 406     -13.227  13.688  11.320  1.00 74.81           N  
ATOM   3306  CA  ASP A 406     -13.414  14.672  10.266  1.00 74.81           C  
ATOM   3307  C   ASP A 406     -12.242  14.664   9.289  1.00 74.81           C  
ATOM   3308  CB  ASP A 406     -13.594  16.078  10.859  1.00 74.81           C  
ATOM   3309  O   ASP A 406     -12.414  14.930   8.102  1.00 74.81           O  
ATOM   3310  CG  ASP A 406     -14.930  16.250  11.562  1.00 74.81           C  
ATOM   3311  OD1 ASP A 406     -15.898  15.531  11.227  1.00 74.81           O  
ATOM   3312  OD2 ASP A 406     -15.016  17.125  12.461  1.00 74.81           O  
ATOM   3313  N   ALA A 407     -11.094  14.266   9.781  1.00 63.22           N  
ATOM   3314  CA  ALA A 407      -9.883  14.312   8.969  1.00 63.22           C  
ATOM   3315  C   ALA A 407      -9.602  12.953   8.320  1.00 63.22           C  
ATOM   3316  CB  ALA A 407      -8.688  14.742   9.820  1.00 63.22           C  
ATOM   3317  O   ALA A 407      -8.516  12.727   7.797  1.00 63.22           O  
ATOM   3318  N   ASN A 408     -10.547  12.070   8.367  1.00 73.44           N  
ATOM   3319  CA  ASN A 408     -10.352  10.734   7.824  1.00 73.44           C  
ATOM   3320  C   ASN A 408     -10.484  10.727   6.305  1.00 73.44           C  
ATOM   3321  CB  ASN A 408     -11.336   9.750   8.453  1.00 73.44           C  
ATOM   3322  O   ASN A 408     -11.602  10.695   5.777  1.00 73.44           O  
ATOM   3323  CG  ASN A 408     -10.969   8.305   8.172  1.00 73.44           C  
ATOM   3324  ND2 ASN A 408     -11.328   7.410   9.094  1.00 73.44           N  
ATOM   3325  OD1 ASN A 408     -10.375   7.988   7.141  1.00 73.44           O  
ATOM   3326  N   GLY A 409      -9.398  10.820   5.613  1.00 60.50           N  
ATOM   3327  CA  GLY A 409      -9.344  10.930   4.164  1.00 60.50           C  
ATOM   3328  C   GLY A 409      -9.680   9.625   3.455  1.00 60.50           C  
ATOM   3329  O   GLY A 409      -9.945   9.617   2.252  1.00 60.50           O  
ATOM   3330  N   VAL A 410      -9.805   8.445   4.211  1.00 64.00           N  
ATOM   3331  CA  VAL A 410     -10.086   7.137   3.629  1.00 64.00           C  
ATOM   3332  C   VAL A 410     -11.578   6.855   3.676  1.00 64.00           C  
ATOM   3333  CB  VAL A 410      -9.305   6.020   4.355  1.00 64.00           C  
ATOM   3334  O   VAL A 410     -12.109   6.109   2.842  1.00 64.00           O  
ATOM   3335  CG1 VAL A 410      -9.695   4.645   3.811  1.00 64.00           C  
ATOM   3336  CG2 VAL A 410      -7.801   6.238   4.223  1.00 64.00           C  
ATOM   3337  N   VAL A 411     -12.336   7.535   4.539  1.00 66.62           N  
ATOM   3338  CA  VAL A 411     -13.758   7.301   4.738  1.00 66.62           C  
ATOM   3339  C   VAL A 411     -14.555   8.484   4.199  1.00 66.62           C  
ATOM   3340  CB  VAL A 411     -14.094   7.062   6.227  1.00 66.62           C  
ATOM   3341  O   VAL A 411     -15.578   8.305   3.535  1.00 66.62           O  
ATOM   3342  CG1 VAL A 411     -15.609   7.027   6.441  1.00 66.62           C  
ATOM   3343  CG2 VAL A 411     -13.453   5.770   6.719  1.00 66.62           C  
ATOM   3344  N   LYS A 412     -13.977   9.680   4.328  1.00 72.00           N  
ATOM   3345  CA  LYS A 412     -14.703  10.875   3.910  1.00 72.00           C  
ATOM   3346  C   LYS A 412     -14.547  11.125   2.412  1.00 72.00           C  
ATOM   3347  CB  LYS A 412     -14.227  12.102   4.695  1.00 72.00           C  
ATOM   3348  O   LYS A 412     -13.531  10.742   1.820  1.00 72.00           O  
ATOM   3349  CG  LYS A 412     -14.422  11.984   6.199  1.00 72.00           C  
ATOM   3350  CD  LYS A 412     -15.898  12.086   6.578  1.00 72.00           C  
ATOM   3351  CE  LYS A 412     -16.094  12.078   8.086  1.00 72.00           C  
ATOM   3352  NZ  LYS A 412     -17.531  12.086   8.461  1.00 72.00           N  
ATOM   3353  N   SER A 413     -15.617  11.625   1.817  1.00 63.34           N  
ATOM   3354  CA  SER A 413     -15.562  11.938   0.393  1.00 63.34           C  
ATOM   3355  C   SER A 413     -14.672  13.148   0.127  1.00 63.34           C  
ATOM   3356  CB  SER A 413     -16.969  12.203  -0.152  1.00 63.34           C  
ATOM   3357  O   SER A 413     -14.406  13.945   1.032  1.00 63.34           O  
ATOM   3358  OG  SER A 413     -17.469  13.430   0.338  1.00 63.34           O  
ATOM   3359  N   GLU A 414     -14.109  13.219  -1.072  1.00 61.75           N  
ATOM   3360  CA  GLU A 414     -13.273  14.344  -1.486  1.00 61.75           C  
ATOM   3361  C   GLU A 414     -13.992  15.672  -1.256  1.00 61.75           C  
ATOM   3362  CB  GLU A 414     -12.883  14.203  -2.959  1.00 61.75           C  
ATOM   3363  O   GLU A 414     -13.383  16.625  -0.773  1.00 61.75           O  
ATOM   3364  CG  GLU A 414     -11.852  15.234  -3.418  1.00 61.75           C  
ATOM   3365  CD  GLU A 414     -11.422  15.047  -4.863  1.00 61.75           C  
ATOM   3366  OE1 GLU A 414     -10.547  15.805  -5.340  1.00 61.75           O  
ATOM   3367  OE2 GLU A 414     -11.969  14.133  -5.527  1.00 61.75           O  
ATOM   3368  N   HIS A 415     -15.250  15.672  -1.639  1.00 58.44           N  
ATOM   3369  CA  HIS A 415     -16.047  16.875  -1.459  1.00 58.44           C  
ATOM   3370  C   HIS A 415     -16.094  17.297   0.007  1.00 58.44           C  
ATOM   3371  CB  HIS A 415     -17.469  16.672  -1.990  1.00 58.44           C  
ATOM   3372  O   HIS A 415     -15.914  18.469   0.328  1.00 58.44           O  
ATOM   3373  CG  HIS A 415     -18.344  17.875  -1.854  1.00 58.44           C  
ATOM   3374  CD2 HIS A 415     -18.609  18.875  -2.721  1.00 58.44           C  
ATOM   3375  ND1 HIS A 415     -19.062  18.141  -0.711  1.00 58.44           N  
ATOM   3376  CE1 HIS A 415     -19.734  19.266  -0.880  1.00 58.44           C  
ATOM   3377  NE2 HIS A 415     -19.484  19.734  -2.090  1.00 58.44           N  
ATOM   3378  N   GLU A 416     -16.328  16.375   0.847  1.00 63.50           N  
ATOM   3379  CA  GLU A 416     -16.391  16.625   2.285  1.00 63.50           C  
ATOM   3380  C   GLU A 416     -15.055  17.141   2.812  1.00 63.50           C  
ATOM   3381  CB  GLU A 416     -16.797  15.352   3.031  1.00 63.50           C  
ATOM   3382  O   GLU A 416     -15.023  18.078   3.619  1.00 63.50           O  
ATOM   3383  CG  GLU A 416     -18.250  14.961   2.854  1.00 63.50           C  
ATOM   3384  CD  GLU A 416     -18.609  13.656   3.541  1.00 63.50           C  
ATOM   3385  OE1 GLU A 416     -19.812  13.305   3.582  1.00 63.50           O  
ATOM   3386  OE2 GLU A 416     -17.688  12.977   4.047  1.00 63.50           O  
ATOM   3387  N   LEU A 417     -14.055  16.578   2.303  1.00 65.19           N  
ATOM   3388  CA  LEU A 417     -12.719  16.969   2.730  1.00 65.19           C  
ATOM   3389  C   LEU A 417     -12.383  18.375   2.248  1.00 65.19           C  
ATOM   3390  CB  LEU A 417     -11.680  15.969   2.207  1.00 65.19           C  
ATOM   3391  O   LEU A 417     -11.859  19.188   3.016  1.00 65.19           O  
ATOM   3392  CG  LEU A 417     -11.656  14.594   2.873  1.00 65.19           C  
ATOM   3393  CD1 LEU A 417     -10.773  13.633   2.088  1.00 65.19           C  
ATOM   3394  CD2 LEU A 417     -11.188  14.703   4.320  1.00 65.19           C  
ATOM   3395  N   LEU A 418     -12.750  18.625   1.031  1.00 63.91           N  
ATOM   3396  CA  LEU A 418     -12.469  19.922   0.427  1.00 63.91           C  
ATOM   3397  C   LEU A 418     -13.312  21.016   1.076  1.00 63.91           C  
ATOM   3398  CB  LEU A 418     -12.742  19.875  -1.079  1.00 63.91           C  
ATOM   3399  O   LEU A 418     -12.836  22.141   1.280  1.00 63.91           O  
ATOM   3400  CG  LEU A 418     -11.703  19.141  -1.933  1.00 63.91           C  
ATOM   3401  CD1 LEU A 418     -12.203  19.016  -3.369  1.00 63.91           C  
ATOM   3402  CD2 LEU A 418     -10.367  19.875  -1.888  1.00 63.91           C  
ATOM   3403  N   THR A 419     -14.547  20.641   1.336  1.00 65.62           N  
ATOM   3404  CA  THR A 419     -15.422  21.578   2.039  1.00 65.62           C  
ATOM   3405  C   THR A 419     -14.859  21.922   3.412  1.00 65.62           C  
ATOM   3406  CB  THR A 419     -16.844  20.984   2.195  1.00 65.62           C  
ATOM   3407  O   THR A 419     -14.859  23.078   3.814  1.00 65.62           O  
ATOM   3408  CG2 THR A 419     -17.766  21.969   2.906  1.00 65.62           C  
ATOM   3409  OG1 THR A 419     -17.375  20.703   0.899  1.00 65.62           O  
ATOM   3410  N   HIS A 420     -14.438  20.859   4.066  1.00 64.94           N  
ATOM   3411  CA  HIS A 420     -13.812  21.062   5.367  1.00 64.94           C  
ATOM   3412  C   HIS A 420     -12.594  21.969   5.254  1.00 64.94           C  
ATOM   3413  CB  HIS A 420     -13.414  19.719   5.992  1.00 64.94           C  
ATOM   3414  O   HIS A 420     -12.414  22.875   6.062  1.00 64.94           O  
ATOM   3415  CG  HIS A 420     -12.883  19.844   7.383  1.00 64.94           C  
ATOM   3416  CD2 HIS A 420     -11.633  19.688   7.875  1.00 64.94           C  
ATOM   3417  ND1 HIS A 420     -13.680  20.172   8.461  1.00 64.94           N  
ATOM   3418  CE1 HIS A 420     -12.938  20.203   9.555  1.00 64.94           C  
ATOM   3419  NE2 HIS A 420     -11.688  19.906   9.227  1.00 64.94           N  
ATOM   3420  N   ILE A 421     -11.797  21.688   4.309  1.00 64.88           N  
ATOM   3421  CA  ILE A 421     -10.602  22.484   4.070  1.00 64.88           C  
ATOM   3422  C   ILE A 421     -10.992  23.938   3.756  1.00 64.88           C  
ATOM   3423  CB  ILE A 421      -9.750  21.906   2.922  1.00 64.88           C  
ATOM   3424  O   ILE A 421     -10.367  24.875   4.250  1.00 64.88           O  
ATOM   3425  CG1 ILE A 421      -9.125  20.562   3.346  1.00 64.88           C  
ATOM   3426  CG2 ILE A 421      -8.672  22.906   2.486  1.00 64.88           C  
ATOM   3427  CD1 ILE A 421      -8.422  19.828   2.219  1.00 64.88           C  
ATOM   3428  N   HIS A 422     -12.008  24.094   2.873  1.00 62.50           N  
ATOM   3429  CA  HIS A 422     -12.516  25.406   2.506  1.00 62.50           C  
ATOM   3430  C   HIS A 422     -13.023  26.156   3.729  1.00 62.50           C  
ATOM   3431  CB  HIS A 422     -13.625  25.281   1.463  1.00 62.50           C  
ATOM   3432  O   HIS A 422     -12.742  27.344   3.889  1.00 62.50           O  
ATOM   3433  CG  HIS A 422     -14.148  26.594   0.982  1.00 62.50           C  
ATOM   3434  CD2 HIS A 422     -15.359  27.188   1.134  1.00 62.50           C  
ATOM   3435  ND1 HIS A 422     -13.391  27.484   0.244  1.00 62.50           N  
ATOM   3436  CE1 HIS A 422     -14.109  28.547  -0.038  1.00 62.50           C  
ATOM   3437  NE2 HIS A 422     -15.312  28.391   0.491  1.00 62.50           N  
ATOM   3438  N   CYS A 423     -13.812  25.516   4.562  1.00 60.31           N  
ATOM   3439  CA  CYS A 423     -14.359  26.125   5.773  1.00 60.31           C  
ATOM   3440  C   CYS A 423     -13.242  26.578   6.707  1.00 60.31           C  
ATOM   3441  CB  CYS A 423     -15.273  25.125   6.500  1.00 60.31           C  
ATOM   3442  O   CYS A 423     -13.320  27.656   7.297  1.00 60.31           O  
ATOM   3443  SG  CYS A 423     -16.859  24.875   5.672  1.00 60.31           S  
ATOM   3444  N   MET A 424     -12.180  25.719   6.828  1.00 58.56           N  
ATOM   3445  CA  MET A 424     -11.023  26.047   7.664  1.00 58.56           C  
ATOM   3446  C   MET A 424     -10.297  27.281   7.133  1.00 58.56           C  
ATOM   3447  CB  MET A 424     -10.062  24.859   7.734  1.00 58.56           C  
ATOM   3448  O   MET A 424      -9.812  28.094   7.910  1.00 58.56           O  
ATOM   3449  CG  MET A 424     -10.562  23.719   8.617  1.00 58.56           C  
ATOM   3450  SD  MET A 424      -9.344  22.359   8.742  1.00 58.56           S  
ATOM   3451  CE  MET A 424      -8.039  23.172   9.703  1.00 58.56           C  
ATOM   3452  N   SER A 425     -10.188  27.359   5.871  1.00 57.56           N  
ATOM   3453  CA  SER A 425      -9.508  28.469   5.215  1.00 57.56           C  
ATOM   3454  C   SER A 425     -10.281  29.766   5.391  1.00 57.56           C  
ATOM   3455  CB  SER A 425      -9.320  28.172   3.725  1.00 57.56           C  
ATOM   3456  O   SER A 425      -9.680  30.844   5.512  1.00 57.56           O  
ATOM   3457  OG  SER A 425      -8.789  29.297   3.053  1.00 57.56           O  
ATOM   3458  N   MET A 426     -11.617  29.719   5.496  1.00 53.38           N  
ATOM   3459  CA  MET A 426     -12.492  30.875   5.629  1.00 53.38           C  
ATOM   3460  C   MET A 426     -12.516  31.375   7.070  1.00 53.38           C  
ATOM   3461  CB  MET A 426     -13.906  30.547   5.160  1.00 53.38           C  
ATOM   3462  O   MET A 426     -12.711  32.562   7.320  1.00 53.38           O  
ATOM   3463  CG  MET A 426     -14.031  30.375   3.656  1.00 53.38           C  
ATOM   3464  SD  MET A 426     -15.570  31.094   2.986  1.00 53.38           S  
ATOM   3465  CE  MET A 426     -15.047  32.812   2.766  1.00 53.38           C  
ATOM   3466  N   GLN A 427     -12.328  30.469   8.070  1.00 50.47           N  
ATOM   3467  CA  GLN A 427     -12.336  30.781   9.500  1.00 50.47           C  
ATOM   3468  C   GLN A 427     -11.070  31.531   9.898  1.00 50.47           C  
ATOM   3469  CB  GLN A 427     -12.469  29.500  10.320  1.00 50.47           C  
ATOM   3470  O   GLN A 427     -11.070  32.250  10.891  1.00 50.47           O  
ATOM   3471  CG  GLN A 427     -13.875  28.922  10.336  1.00 50.47           C  
ATOM   3472  CD  GLN A 427     -13.961  27.609  11.102  1.00 50.47           C  
ATOM   3473  NE2 GLN A 427     -15.180  27.094  11.266  1.00 50.47           N  
ATOM   3474  OE1 GLN A 427     -12.945  27.062  11.539  1.00 50.47           O  
ATOM   3475  N   SER A 428      -9.977  31.516   9.133  1.00 47.31           N  
ATOM   3476  CA  SER A 428      -8.734  32.250   9.344  1.00 47.31           C  
ATOM   3477  C   SER A 428      -8.867  33.688   8.875  1.00 47.31           C  
ATOM   3478  CB  SER A 428      -7.574  31.578   8.609  1.00 47.31           C  
ATOM   3479  O   SER A 428      -8.016  34.531   9.180  1.00 47.31           O  
ATOM   3480  OG  SER A 428      -7.887  31.375   7.246  1.00 47.31           O  
ATOM   3481  N   THR A 429     -10.039  34.125   8.281  1.00 39.91           N  
ATOM   3482  CA  THR A 429     -10.203  35.500   7.777  1.00 39.91           C  
ATOM   3483  C   THR A 429     -11.172  36.281   8.664  1.00 39.91           C  
ATOM   3484  CB  THR A 429     -10.719  35.500   6.328  1.00 39.91           C  
ATOM   3485  O   THR A 429     -11.555  37.406   8.328  1.00 39.91           O  
ATOM   3486  CG2 THR A 429      -9.586  35.750   5.344  1.00 39.91           C  
ATOM   3487  OG1 THR A 429     -11.297  34.219   6.027  1.00 39.91           O  
ATOM   3488  N   GLN A 430     -11.375  35.969  10.016  1.00 38.91           N  
ATOM   3489  CA  GLN A 430     -12.133  36.938  10.789  1.00 38.91           C  
ATOM   3490  C   GLN A 430     -11.234  38.062  11.305  1.00 38.91           C  
ATOM   3491  CB  GLN A 430     -12.852  36.250  11.961  1.00 38.91           C  
ATOM   3492  O   GLN A 430     -10.141  37.781  11.820  1.00 38.91           O  
ATOM   3493  CG  GLN A 430     -14.000  35.344  11.539  1.00 38.91           C  
ATOM   3494  CD  GLN A 430     -15.359  35.938  11.859  1.00 38.91           C  
ATOM   3495  NE2 GLN A 430     -16.406  35.375  11.258  1.00 38.91           N  
ATOM   3496  OE1 GLN A 430     -15.469  36.875  12.641  1.00 38.91           O  
ATOM   3497  N   PRO A 431     -11.445  39.406  10.867  1.00 38.50           N  
ATOM   3498  CA  PRO A 431     -10.727  40.594  11.328  1.00 38.50           C  
ATOM   3499  C   PRO A 431     -11.086  40.969  12.766  1.00 38.50           C  
ATOM   3500  CB  PRO A 431     -11.172  41.688  10.352  1.00 38.50           C  
ATOM   3501  O   PRO A 431     -12.266  41.094  13.102  1.00 38.50           O  
ATOM   3502  CG  PRO A 431     -12.453  41.156   9.766  1.00 38.50           C  
ATOM   3503  CD  PRO A 431     -12.773  39.844  10.398  1.00 38.50           C  
ATOM   3504  N   GLY A 432     -10.539  40.281  13.766  1.00 39.06           N  
ATOM   3505  CA  GLY A 432     -10.688  40.969  15.031  1.00 39.06           C  
ATOM   3506  C   GLY A 432      -9.594  40.656  16.031  1.00 39.06           C  
ATOM   3507  O   GLY A 432      -9.141  39.500  16.109  1.00 39.06           O  
ATOM   3508  N   HIS A 433      -8.500  41.531  16.109  1.00 40.53           N  
ATOM   3509  CA  HIS A 433      -7.848  42.281  17.156  1.00 40.53           C  
ATOM   3510  C   HIS A 433      -6.480  41.719  17.500  1.00 40.53           C  
ATOM   3511  CB  HIS A 433      -8.727  42.344  18.406  1.00 40.53           C  
ATOM   3512  O   HIS A 433      -6.371  40.562  17.875  1.00 40.53           O  
ATOM   3513  CG  HIS A 433      -9.609  43.562  18.469  1.00 40.53           C  
ATOM   3514  CD2 HIS A 433     -10.953  43.656  18.578  1.00 40.53           C  
ATOM   3515  ND1 HIS A 433      -9.117  44.844  18.422  1.00 40.53           N  
ATOM   3516  CE1 HIS A 433     -10.125  45.688  18.500  1.00 40.53           C  
ATOM   3517  NE2 HIS A 433     -11.250  45.000  18.594  1.00 40.53           N  
ATOM   3518  N   SER A 434      -5.383  42.125  16.797  1.00 36.34           N  
ATOM   3519  CA  SER A 434      -4.102  42.500  17.406  1.00 36.34           C  
ATOM   3520  C   SER A 434      -2.984  42.500  16.359  1.00 36.34           C  
ATOM   3521  CB  SER A 434      -3.754  41.531  18.531  1.00 36.34           C  
ATOM   3522  O   SER A 434      -2.955  41.625  15.477  1.00 36.34           O  
ATOM   3523  OG  SER A 434      -3.648  40.188  18.047  1.00 36.34           O  
ATOM   3524  N   ASP A 435      -2.666  43.594  15.789  1.00 42.00           N  
ATOM   3525  CA  ASP A 435      -1.479  44.250  15.250  1.00 42.00           C  
ATOM   3526  C   ASP A 435      -0.204  43.656  15.820  1.00 42.00           C  
ATOM   3527  CB  ASP A 435      -1.518  45.750  15.547  1.00 42.00           C  
ATOM   3528  O   ASP A 435      -0.013  43.625  17.047  1.00 42.00           O  
ATOM   3529  CG  ASP A 435      -2.281  46.562  14.500  1.00 42.00           C  
ATOM   3530  OD1 ASP A 435      -2.529  46.031  13.398  1.00 42.00           O  
ATOM   3531  OD2 ASP A 435      -2.633  47.719  14.781  1.00 42.00           O  
ATOM   3532  N   GLN A 436       0.023  42.312  15.586  1.00 44.59           N  
ATOM   3533  CA  GLN A 436       1.353  41.688  15.523  1.00 44.59           C  
ATOM   3534  C   GLN A 436       1.279  40.188  15.680  1.00 44.59           C  
ATOM   3535  CB  GLN A 436       2.262  42.281  16.594  1.00 44.59           C  
ATOM   3536  O   GLN A 436       1.967  39.594  16.516  1.00 44.59           O  
ATOM   3537  CG  GLN A 436       2.975  43.562  16.172  1.00 44.59           C  
ATOM   3538  CD  GLN A 436       3.979  44.062  17.188  1.00 44.59           C  
ATOM   3539  NE2 GLN A 436       4.633  45.188  16.906  1.00 44.59           N  
ATOM   3540  OE1 GLN A 436       4.160  43.438  18.250  1.00 44.59           O  
ATOM   3541  N   VAL A 437       0.517  39.375  14.898  1.00 44.56           N  
ATOM   3542  CA  VAL A 437       0.595  37.938  15.102  1.00 44.56           C  
ATOM   3543  C   VAL A 437       0.931  37.250  13.773  1.00 44.56           C  
ATOM   3544  CB  VAL A 437      -0.724  37.375  15.672  1.00 44.56           C  
ATOM   3545  O   VAL A 437       0.401  37.625  12.727  1.00 44.56           O  
ATOM   3546  CG1 VAL A 437      -0.601  35.844  15.930  1.00 44.56           C  
ATOM   3547  CG2 VAL A 437      -1.104  38.094  16.953  1.00 44.56           C  
ATOM   3548  N   ASP A 438       2.209  37.000  13.422  1.00 44.28           N  
ATOM   3549  CA  ASP A 438       2.742  36.031  12.477  1.00 44.28           C  
ATOM   3550  C   ASP A 438       1.624  35.406  11.648  1.00 44.28           C  
ATOM   3551  CB  ASP A 438       3.518  34.938  13.219  1.00 44.28           C  
ATOM   3552  O   ASP A 438       0.616  34.969  12.188  1.00 44.28           O  
ATOM   3553  CG  ASP A 438       4.926  35.375  13.594  1.00 44.28           C  
ATOM   3554  OD1 ASP A 438       5.465  36.312  12.977  1.00 44.28           O  
ATOM   3555  OD2 ASP A 438       5.504  34.750  14.516  1.00 44.28           O  
ATOM   3556  N   GLU A 439       1.200  36.000  10.578  1.00 48.47           N  
ATOM   3557  CA  GLU A 439       0.288  35.500   9.547  1.00 48.47           C  
ATOM   3558  C   GLU A 439       0.407  33.969   9.391  1.00 48.47           C  
ATOM   3559  CB  GLU A 439       0.556  36.188   8.211  1.00 48.47           C  
ATOM   3560  O   GLU A 439       1.506  33.469   9.188  1.00 48.47           O  
ATOM   3561  CG  GLU A 439      -0.629  36.969   7.680  1.00 48.47           C  
ATOM   3562  CD  GLU A 439      -0.328  37.719   6.387  1.00 48.47           C  
ATOM   3563  OE1 GLU A 439      -1.234  38.406   5.844  1.00 48.47           O  
ATOM   3564  OE2 GLU A 439       0.824  37.625   5.906  1.00 48.47           O  
ATOM   3565  N   PHE A 440      -0.276  33.156  10.188  1.00 52.22           N  
ATOM   3566  CA  PHE A 440      -0.334  31.719  10.016  1.00 52.22           C  
ATOM   3567  C   PHE A 440      -1.017  31.359   8.703  1.00 52.22           C  
ATOM   3568  CB  PHE A 440      -1.073  31.078  11.195  1.00 52.22           C  
ATOM   3569  O   PHE A 440      -1.989  32.000   8.305  1.00 52.22           O  
ATOM   3570  CG  PHE A 440      -0.344  31.188  12.508  1.00 52.22           C  
ATOM   3571  CD1 PHE A 440       0.673  30.297  12.828  1.00 52.22           C  
ATOM   3572  CD2 PHE A 440      -0.674  32.188  13.414  1.00 52.22           C  
ATOM   3573  CE1 PHE A 440       1.351  30.391  14.039  1.00 52.22           C  
ATOM   3574  CE2 PHE A 440      -0.002  32.281  14.633  1.00 52.22           C  
ATOM   3575  CZ  PHE A 440       1.010  31.391  14.945  1.00 52.22           C  
ATOM   3576  N   ILE A 441      -0.261  30.750   7.812  1.00 52.75           N  
ATOM   3577  CA  ILE A 441      -0.755  30.188   6.559  1.00 52.75           C  
ATOM   3578  C   ILE A 441      -1.377  28.812   6.809  1.00 52.75           C  
ATOM   3579  CB  ILE A 441       0.370  30.078   5.504  1.00 52.75           C  
ATOM   3580  O   ILE A 441      -0.813  28.000   7.539  1.00 52.75           O  
ATOM   3581  CG1 ILE A 441       0.968  31.469   5.223  1.00 52.75           C  
ATOM   3582  CG2 ILE A 441      -0.153  29.438   4.219  1.00 52.75           C  
ATOM   3583  CD1 ILE A 441       2.225  31.438   4.363  1.00 52.75           C  
ATOM   3584  N   THR A 442      -2.703  28.719   6.594  1.00 53.97           N  
ATOM   3585  CA  THR A 442      -3.404  27.438   6.641  1.00 53.97           C  
ATOM   3586  C   THR A 442      -3.229  26.672   5.332  1.00 53.97           C  
ATOM   3587  CB  THR A 442      -4.906  27.641   6.926  1.00 53.97           C  
ATOM   3588  O   THR A 442      -3.510  27.203   4.258  1.00 53.97           O  
ATOM   3589  CG2 THR A 442      -5.613  26.297   7.090  1.00 53.97           C  
ATOM   3590  OG1 THR A 442      -5.062  28.391   8.133  1.00 53.97           O  
ATOM   3591  N   GLN A 443      -2.529  25.422   5.445  1.00 55.41           N  
ATOM   3592  CA  GLN A 443      -2.312  24.562   4.285  1.00 55.41           C  
ATOM   3593  C   GLN A 443      -2.936  23.188   4.496  1.00 55.41           C  
ATOM   3594  CB  GLN A 443      -0.817  24.422   3.994  1.00 55.41           C  
ATOM   3595  O   GLN A 443      -2.908  22.641   5.605  1.00 55.41           O  
ATOM   3596  CG  GLN A 443      -0.180  25.688   3.430  1.00 55.41           C  
ATOM   3597  CD  GLN A 443       1.291  25.500   3.105  1.00 55.41           C  
ATOM   3598  NE2 GLN A 443       1.937  26.578   2.664  1.00 55.41           N  
ATOM   3599  OE1 GLN A 443       1.844  24.406   3.252  1.00 55.41           O  
ATOM   3600  N   ALA A 444      -3.719  22.812   3.506  1.00 57.84           N  
ATOM   3601  CA  ALA A 444      -4.305  21.469   3.520  1.00 57.84           C  
ATOM   3602  C   ALA A 444      -3.453  20.500   2.715  1.00 57.84           C  
ATOM   3603  CB  ALA A 444      -5.727  21.516   2.975  1.00 57.84           C  
ATOM   3604  O   ALA A 444      -3.045  20.797   1.591  1.00 57.84           O  
ATOM   3605  N   ALA A 445      -3.078  19.359   3.441  1.00 61.28           N  
ATOM   3606  CA  ALA A 445      -2.285  18.359   2.748  1.00 61.28           C  
ATOM   3607  C   ALA A 445      -2.693  16.953   3.174  1.00 61.28           C  
ATOM   3608  CB  ALA A 445      -0.797  18.578   3.006  1.00 61.28           C  
ATOM   3609  O   ALA A 445      -3.396  16.781   4.172  1.00 61.28           O  
ATOM   3610  N   PHE A 446      -2.408  16.000   2.240  1.00 67.19           N  
ATOM   3611  CA  PHE A 446      -2.588  14.594   2.562  1.00 67.19           C  
ATOM   3612  C   PHE A 446      -1.283  13.977   3.061  1.00 67.19           C  
ATOM   3613  CB  PHE A 446      -3.096  13.820   1.342  1.00 67.19           C  
ATOM   3614  O   PHE A 446      -0.207  14.297   2.551  1.00 67.19           O  
ATOM   3615  CG  PHE A 446      -4.512  14.156   0.958  1.00 67.19           C  
ATOM   3616  CD1 PHE A 446      -5.586  13.594   1.640  1.00 67.19           C  
ATOM   3617  CD2 PHE A 446      -4.770  15.039  -0.086  1.00 67.19           C  
ATOM   3618  CE1 PHE A 446      -6.895  13.906   1.286  1.00 67.19           C  
ATOM   3619  CE2 PHE A 446      -6.078  15.352  -0.445  1.00 67.19           C  
ATOM   3620  CZ  PHE A 446      -7.141  14.781   0.242  1.00 67.19           C  
ATOM   3621  N   LEU A 447      -1.403  13.250   4.129  1.00 72.81           N  
ATOM   3622  CA  LEU A 447      -0.253  12.531   4.676  1.00 72.81           C  
ATOM   3623  C   LEU A 447      -0.362  11.039   4.406  1.00 72.81           C  
ATOM   3624  CB  LEU A 447      -0.133  12.789   6.184  1.00 72.81           C  
ATOM   3625  O   LEU A 447      -1.396  10.422   4.684  1.00 72.81           O  
ATOM   3626  CG  LEU A 447       1.097  12.195   6.871  1.00 72.81           C  
ATOM   3627  CD1 LEU A 447       1.796  13.258   7.715  1.00 72.81           C  
ATOM   3628  CD2 LEU A 447       0.705  11.000   7.730  1.00 72.81           C  
ATOM   3629  N   THR A 448       0.663  10.578   3.771  1.00 73.69           N  
ATOM   3630  CA  THR A 448       0.728   9.141   3.523  1.00 73.69           C  
ATOM   3631  C   THR A 448       1.941   8.523   4.215  1.00 73.69           C  
ATOM   3632  CB  THR A 448       0.783   8.836   2.016  1.00 73.69           C  
ATOM   3633  O   THR A 448       3.045   9.070   4.145  1.00 73.69           O  
ATOM   3634  CG2 THR A 448       0.673   7.336   1.752  1.00 73.69           C  
ATOM   3635  OG1 THR A 448      -0.301   9.508   1.358  1.00 73.69           O  
ATOM   3636  N   THR A 449       1.680   7.426   4.934  1.00 80.62           N  
ATOM   3637  CA  THR A 449       2.777   6.730   5.602  1.00 80.62           C  
ATOM   3638  C   THR A 449       3.271   5.562   4.754  1.00 80.62           C  
ATOM   3639  CB  THR A 449       2.355   6.219   6.988  1.00 80.62           C  
ATOM   3640  O   THR A 449       2.502   4.969   3.996  1.00 80.62           O  
ATOM   3641  CG2 THR A 449       1.995   7.379   7.914  1.00 80.62           C  
ATOM   3642  OG1 THR A 449       1.217   5.363   6.852  1.00 80.62           O  
ATOM   3643  N   ASP A 450       4.602   5.375   4.828  1.00 82.19           N  
ATOM   3644  CA  ASP A 450       5.176   4.270   4.070  1.00 82.19           C  
ATOM   3645  C   ASP A 450       5.055   2.955   4.840  1.00 82.19           C  
ATOM   3646  CB  ASP A 450       6.645   4.551   3.744  1.00 82.19           C  
ATOM   3647  O   ASP A 450       4.547   2.932   5.961  1.00 82.19           O  
ATOM   3648  CG  ASP A 450       7.539   4.535   4.973  1.00 82.19           C  
ATOM   3649  OD1 ASP A 450       7.047   4.238   6.082  1.00 82.19           O  
ATOM   3650  OD2 ASP A 450       8.750   4.820   4.828  1.00 82.19           O  
ATOM   3651  N   ILE A 451       5.340   1.835   4.188  1.00 83.31           N  
ATOM   3652  CA  ILE A 451       5.148   0.475   4.680  1.00 83.31           C  
ATOM   3653  C   ILE A 451       5.969   0.261   5.949  1.00 83.31           C  
ATOM   3654  CB  ILE A 451       5.527  -0.572   3.609  1.00 83.31           C  
ATOM   3655  O   ILE A 451       5.543  -0.452   6.859  1.00 83.31           O  
ATOM   3656  CG1 ILE A 451       5.082  -1.972   4.047  1.00 83.31           C  
ATOM   3657  CG2 ILE A 451       7.035  -0.539   3.334  1.00 83.31           C  
ATOM   3658  CD1 ILE A 451       5.160  -3.020   2.945  1.00 83.31           C  
ATOM   3659  N   LYS A 452       7.137   0.835   6.016  1.00 89.56           N  
ATOM   3660  CA  LYS A 452       7.984   0.731   7.203  1.00 89.56           C  
ATOM   3661  C   LYS A 452       7.273   1.290   8.438  1.00 89.56           C  
ATOM   3662  CB  LYS A 452       9.305   1.463   6.984  1.00 89.56           C  
ATOM   3663  O   LYS A 452       7.191   0.622   9.469  1.00 89.56           O  
ATOM   3664  CG  LYS A 452      10.242   1.419   8.188  1.00 89.56           C  
ATOM   3665  CD  LYS A 452      11.547   2.164   7.906  1.00 89.56           C  
ATOM   3666  CE  LYS A 452      12.453   2.176   9.125  1.00 89.56           C  
ATOM   3667  NZ  LYS A 452      13.734   2.889   8.852  1.00 89.56           N  
ATOM   3668  N   LYS A 453       6.770   2.484   8.258  1.00 89.12           N  
ATOM   3669  CA  LYS A 453       6.074   3.125   9.367  1.00 89.12           C  
ATOM   3670  C   LYS A 453       4.855   2.314   9.797  1.00 89.12           C  
ATOM   3671  CB  LYS A 453       5.656   4.547   8.992  1.00 89.12           C  
ATOM   3672  O   LYS A 453       4.598   2.152  10.992  1.00 89.12           O  
ATOM   3673  CG  LYS A 453       6.801   5.547   8.969  1.00 89.12           C  
ATOM   3674  CD  LYS A 453       6.309   6.957   8.680  1.00 89.12           C  
ATOM   3675  CE  LYS A 453       7.461   7.941   8.555  1.00 89.12           C  
ATOM   3676  NZ  LYS A 453       6.992   9.305   8.164  1.00 89.12           N  
ATOM   3677  N   TYR A 454       4.207   1.802   8.797  1.00 89.69           N  
ATOM   3678  CA  TYR A 454       3.029   0.993   9.094  1.00 89.69           C  
ATOM   3679  C   TYR A 454       3.404  -0.250   9.891  1.00 89.69           C  
ATOM   3680  CB  TYR A 454       2.320   0.589   7.793  1.00 89.69           C  
ATOM   3681  O   TYR A 454       2.840  -0.506  10.953  1.00 89.69           O  
ATOM   3682  CG  TYR A 454       1.029  -0.160   8.016  1.00 89.69           C  
ATOM   3683  CD1 TYR A 454       1.024  -1.541   8.203  1.00 89.69           C  
ATOM   3684  CD2 TYR A 454      -0.189   0.512   8.047  1.00 89.69           C  
ATOM   3685  CE1 TYR A 454      -0.164  -2.234   8.406  1.00 89.69           C  
ATOM   3686  CE2 TYR A 454      -1.383  -0.173   8.250  1.00 89.69           C  
ATOM   3687  OH  TYR A 454      -2.539  -2.227   8.625  1.00 89.69           O  
ATOM   3688  CZ  TYR A 454      -1.360  -1.543   8.430  1.00 89.69           C  
ATOM   3689  N   CYS A 455       4.383  -0.957   9.438  1.00 89.69           N  
ATOM   3690  CA  CYS A 455       4.770  -2.234  10.031  1.00 89.69           C  
ATOM   3691  C   CYS A 455       5.324  -2.039  11.438  1.00 89.69           C  
ATOM   3692  CB  CYS A 455       5.805  -2.938   9.156  1.00 89.69           C  
ATOM   3693  O   CYS A 455       4.996  -2.799  12.352  1.00 89.69           O  
ATOM   3694  SG  CYS A 455       5.129  -3.611   7.625  1.00 89.69           S  
ATOM   3695  N   LEU A 456       5.992  -1.018  11.625  1.00 90.94           N  
ATOM   3696  CA  LEU A 456       6.699  -0.836  12.891  1.00 90.94           C  
ATOM   3697  C   LEU A 456       5.781  -0.221  13.938  1.00 90.94           C  
ATOM   3698  CB  LEU A 456       7.934   0.047  12.688  1.00 90.94           C  
ATOM   3699  O   LEU A 456       6.008  -0.389  15.141  1.00 90.94           O  
ATOM   3700  CG  LEU A 456       9.070  -0.556  11.867  1.00 90.94           C  
ATOM   3701  CD1 LEU A 456      10.180   0.475  11.656  1.00 90.94           C  
ATOM   3702  CD2 LEU A 456       9.625  -1.805  12.547  1.00 90.94           C  
ATOM   3703  N   SER A 457       4.723   0.449  13.469  1.00 90.06           N  
ATOM   3704  CA  SER A 457       3.871   1.164  14.414  1.00 90.06           C  
ATOM   3705  C   SER A 457       2.576   0.401  14.672  1.00 90.06           C  
ATOM   3706  CB  SER A 457       3.551   2.564  13.891  1.00 90.06           C  
ATOM   3707  O   SER A 457       2.000   0.502  15.758  1.00 90.06           O  
ATOM   3708  OG  SER A 457       4.734   3.334  13.750  1.00 90.06           O  
ATOM   3709  N   PHE A 458       2.061  -0.259  13.688  1.00 92.00           N  
ATOM   3710  CA  PHE A 458       0.799  -0.984  13.797  1.00 92.00           C  
ATOM   3711  C   PHE A 458       1.020  -2.367  14.398  1.00 92.00           C  
ATOM   3712  CB  PHE A 458       0.131  -1.107  12.422  1.00 92.00           C  
ATOM   3713  O   PHE A 458       0.833  -3.381  13.719  1.00 92.00           O  
ATOM   3714  CG  PHE A 458      -1.366  -1.245  12.484  1.00 92.00           C  
ATOM   3715  CD1 PHE A 458      -1.979  -2.457  12.195  1.00 92.00           C  
ATOM   3716  CD2 PHE A 458      -2.160  -0.161  12.836  1.00 92.00           C  
ATOM   3717  CE1 PHE A 458      -3.365  -2.588  12.258  1.00 92.00           C  
ATOM   3718  CE2 PHE A 458      -3.547  -0.284  12.898  1.00 92.00           C  
ATOM   3719  CZ  PHE A 458      -4.148  -1.498  12.602  1.00 92.00           C  
ATOM   3720  N   ARG A 459       1.376  -2.367  15.750  1.00 92.25           N  
ATOM   3721  CA  ARG A 459       1.679  -3.584  16.500  1.00 92.25           C  
ATOM   3722  C   ARG A 459       0.513  -3.975  17.406  1.00 92.25           C  
ATOM   3723  CB  ARG A 459       2.949  -3.400  17.328  1.00 92.25           C  
ATOM   3724  O   ARG A 459      -0.299  -3.127  17.781  1.00 92.25           O  
ATOM   3725  CG  ARG A 459       4.156  -2.957  16.531  1.00 92.25           C  
ATOM   3726  CD  ARG A 459       4.668  -4.070  15.617  1.00 92.25           C  
ATOM   3727  NE  ARG A 459       5.922  -3.699  14.969  1.00 92.25           N  
ATOM   3728  NH1 ARG A 459       6.133  -5.680  13.789  1.00 92.25           N  
ATOM   3729  NH2 ARG A 459       7.715  -4.035  13.570  1.00 92.25           N  
ATOM   3730  CZ  ARG A 459       6.586  -4.473  14.109  1.00 92.25           C  
ATOM   3731  N   ARG A 460       0.539  -5.270  17.656  1.00 92.25           N  
ATOM   3732  CA  ARG A 460      -0.542  -5.789  18.484  1.00 92.25           C  
ATOM   3733  C   ARG A 460      -0.638  -5.031  19.812  1.00 92.25           C  
ATOM   3734  CB  ARG A 460      -0.340  -7.281  18.750  1.00 92.25           C  
ATOM   3735  O   ARG A 460      -1.725  -4.609  20.203  1.00 92.25           O  
ATOM   3736  CG  ARG A 460      -1.401  -7.895  19.656  1.00 92.25           C  
ATOM   3737  CD  ARG A 460      -1.144  -9.375  19.906  1.00 92.25           C  
ATOM   3738  NE  ARG A 460      -2.117  -9.945  20.828  1.00 92.25           N  
ATOM   3739  NH1 ARG A 460      -1.321 -12.109  20.672  1.00 92.25           N  
ATOM   3740  NH2 ARG A 460      -3.105 -11.641  22.031  1.00 92.25           N  
ATOM   3741  CZ  ARG A 460      -2.180 -11.227  21.172  1.00 92.25           C  
ATOM   3742  N   GLU A 461       0.472  -4.848  20.422  1.00 91.00           N  
ATOM   3743  CA  GLU A 461       0.520  -4.223  21.734  1.00 91.00           C  
ATOM   3744  C   GLU A 461       0.057  -2.770  21.672  1.00 91.00           C  
ATOM   3745  CB  GLU A 461       1.935  -4.301  22.312  1.00 91.00           C  
ATOM   3746  O   GLU A 461      -0.581  -2.277  22.609  1.00 91.00           O  
ATOM   3747  CG  GLU A 461       2.400  -5.719  22.609  1.00 91.00           C  
ATOM   3748  CD  GLU A 461       2.992  -6.422  21.406  1.00 91.00           C  
ATOM   3749  OE1 GLU A 461       3.529  -7.543  21.547  1.00 91.00           O  
ATOM   3750  OE2 GLU A 461       2.916  -5.848  20.297  1.00 91.00           O  
ATOM   3751  N   VAL A 462       0.337  -2.162  20.562  1.00 93.19           N  
ATOM   3752  CA  VAL A 462      -0.020  -0.760  20.375  1.00 93.19           C  
ATOM   3753  C   VAL A 462      -1.511  -0.642  20.062  1.00 93.19           C  
ATOM   3754  CB  VAL A 462       0.809  -0.110  19.250  1.00 93.19           C  
ATOM   3755  O   VAL A 462      -2.197   0.225  20.609  1.00 93.19           O  
ATOM   3756  CG1 VAL A 462       0.321   1.311  18.969  1.00 93.19           C  
ATOM   3757  CG2 VAL A 462       2.293  -0.107  19.609  1.00 93.19           C  
ATOM   3758  N   MET A 463      -2.037  -1.605  19.359  1.00 94.31           N  
ATOM   3759  CA  MET A 463      -3.381  -1.476  18.812  1.00 94.31           C  
ATOM   3760  C   MET A 463      -4.406  -2.186  19.688  1.00 94.31           C  
ATOM   3761  CB  MET A 463      -3.430  -2.039  17.391  1.00 94.31           C  
ATOM   3762  O   MET A 463      -5.609  -2.076  19.453  1.00 94.31           O  
ATOM   3763  CG  MET A 463      -2.623  -1.233  16.375  1.00 94.31           C  
ATOM   3764  SD  MET A 463      -3.109   0.535  16.344  1.00 94.31           S  
ATOM   3765  CE  MET A 463      -4.816   0.386  15.742  1.00 94.31           C  
ATOM   3766  N   ALA A 464      -3.988  -2.895  20.672  1.00 93.75           N  
ATOM   3767  CA  ALA A 464      -4.852  -3.764  21.469  1.00 93.75           C  
ATOM   3768  C   ALA A 464      -6.027  -2.984  22.047  1.00 93.75           C  
ATOM   3769  CB  ALA A 464      -4.051  -4.422  22.594  1.00 93.75           C  
ATOM   3770  O   ALA A 464      -7.184  -3.400  21.922  1.00 93.75           O  
ATOM   3771  N   ARG A 465      -5.723  -1.879  22.656  1.00 94.50           N  
ATOM   3772  CA  ARG A 465      -6.777  -1.089  23.281  1.00 94.50           C  
ATOM   3773  C   ARG A 465      -7.715  -0.494  22.234  1.00 94.50           C  
ATOM   3774  CB  ARG A 465      -6.176   0.027  24.141  1.00 94.50           C  
ATOM   3775  O   ARG A 465      -8.930  -0.450  22.438  1.00 94.50           O  
ATOM   3776  CG  ARG A 465      -7.211   0.895  24.844  1.00 94.50           C  
ATOM   3777  CD  ARG A 465      -8.070   0.087  25.797  1.00 94.50           C  
ATOM   3778  NE  ARG A 465      -9.117   0.907  26.406  1.00 94.50           N  
ATOM   3779  NH1 ARG A 465     -10.867  -0.245  25.453  1.00 94.50           N  
ATOM   3780  NH2 ARG A 465     -11.281   1.534  26.828  1.00 94.50           N  
ATOM   3781  CZ  ARG A 465     -10.422   0.730  26.234  1.00 94.50           C  
ATOM   3782  N   PHE A 466      -7.199  -0.019  21.109  1.00 95.44           N  
ATOM   3783  CA  PHE A 466      -7.984   0.544  20.016  1.00 95.44           C  
ATOM   3784  C   PHE A 466      -8.938  -0.498  19.438  1.00 95.44           C  
ATOM   3785  CB  PHE A 466      -7.070   1.086  18.906  1.00 95.44           C  
ATOM   3786  O   PHE A 466     -10.117  -0.222  19.234  1.00 95.44           O  
ATOM   3787  CG  PHE A 466      -6.203   2.234  19.359  1.00 95.44           C  
ATOM   3788  CD1 PHE A 466      -6.578   3.547  19.094  1.00 95.44           C  
ATOM   3789  CD2 PHE A 466      -5.012   2.002  20.031  1.00 95.44           C  
ATOM   3790  CE1 PHE A 466      -5.781   4.613  19.500  1.00 95.44           C  
ATOM   3791  CE2 PHE A 466      -4.207   3.061  20.438  1.00 95.44           C  
ATOM   3792  CZ  PHE A 466      -4.594   4.367  20.172  1.00 95.44           C  
ATOM   3793  N   SER A 467      -8.391  -1.680  19.188  1.00 95.69           N  
ATOM   3794  CA  SER A 467      -9.188  -2.756  18.609  1.00 95.69           C  
ATOM   3795  C   SER A 467     -10.289  -3.207  19.562  1.00 95.69           C  
ATOM   3796  CB  SER A 467      -8.297  -3.945  18.250  1.00 95.69           C  
ATOM   3797  O   SER A 467     -11.422  -3.461  19.141  1.00 95.69           O  
ATOM   3798  OG  SER A 467      -7.332  -3.572  17.281  1.00 95.69           O  
ATOM   3799  N   ARG A 468      -9.977  -3.232  20.828  1.00 96.31           N  
ATOM   3800  CA  ARG A 468     -10.969  -3.596  21.828  1.00 96.31           C  
ATOM   3801  C   ARG A 468     -12.109  -2.586  21.875  1.00 96.31           C  
ATOM   3802  CB  ARG A 468     -10.312  -3.699  23.219  1.00 96.31           C  
ATOM   3803  O   ARG A 468     -13.273  -2.965  21.969  1.00 96.31           O  
ATOM   3804  CG  ARG A 468     -11.250  -4.199  24.297  1.00 96.31           C  
ATOM   3805  CD  ARG A 468     -10.562  -4.266  25.656  1.00 96.31           C  
ATOM   3806  NE  ARG A 468      -9.484  -5.250  25.672  1.00 96.31           N  
ATOM   3807  NH1 ARG A 468      -8.711  -4.699  27.766  1.00 96.31           N  
ATOM   3808  NH2 ARG A 468      -7.688  -6.359  26.562  1.00 96.31           N  
ATOM   3809  CZ  ARG A 468      -8.633  -5.434  26.672  1.00 96.31           C  
ATOM   3810  N   ALA A 469     -11.719  -1.383  21.844  1.00 96.81           N  
ATOM   3811  CA  ALA A 469     -12.727  -0.329  21.828  1.00 96.81           C  
ATOM   3812  C   ALA A 469     -13.648  -0.481  20.609  1.00 96.81           C  
ATOM   3813  CB  ALA A 469     -12.070   1.046  21.812  1.00 96.81           C  
ATOM   3814  O   ALA A 469     -14.867  -0.326  20.734  1.00 96.81           O  
ATOM   3815  N   CYS A 470     -13.102  -0.798  19.516  1.00 96.94           N  
ATOM   3816  CA  CYS A 470     -13.898  -1.021  18.328  1.00 96.94           C  
ATOM   3817  C   CYS A 470     -14.812  -2.232  18.484  1.00 96.94           C  
ATOM   3818  CB  CYS A 470     -13.000  -1.217  17.109  1.00 96.94           C  
ATOM   3819  O   CYS A 470     -15.977  -2.203  18.078  1.00 96.94           O  
ATOM   3820  SG  CYS A 470     -12.188   0.299  16.547  1.00 96.94           S  
ATOM   3821  N   ASP A 471     -14.312  -3.279  19.062  1.00 96.94           N  
ATOM   3822  CA  ASP A 471     -15.141  -4.441  19.375  1.00 96.94           C  
ATOM   3823  C   ASP A 471     -16.344  -4.047  20.234  1.00 96.94           C  
ATOM   3824  CB  ASP A 471     -14.320  -5.516  20.094  1.00 96.94           C  
ATOM   3825  O   ASP A 471     -17.469  -4.480  19.969  1.00 96.94           O  
ATOM   3826  CG  ASP A 471     -13.312  -6.191  19.172  1.00 96.94           C  
ATOM   3827  OD1 ASP A 471     -13.430  -6.066  17.938  1.00 96.94           O  
ATOM   3828  OD2 ASP A 471     -12.391  -6.855  19.703  1.00 96.94           O  
ATOM   3829  N   GLU A 472     -16.062  -3.234  21.203  1.00 97.25           N  
ATOM   3830  CA  GLU A 472     -17.109  -2.764  22.109  1.00 97.25           C  
ATOM   3831  C   GLU A 472     -18.156  -1.947  21.359  1.00 97.25           C  
ATOM   3832  CB  GLU A 472     -16.500  -1.932  23.250  1.00 97.25           C  
ATOM   3833  O   GLU A 472     -19.359  -2.156  21.547  1.00 97.25           O  
ATOM   3834  CG  GLU A 472     -15.617  -2.730  24.188  1.00 97.25           C  
ATOM   3835  CD  GLU A 472     -14.758  -1.857  25.094  1.00 97.25           C  
ATOM   3836  OE1 GLU A 472     -13.992  -2.404  25.906  1.00 97.25           O  
ATOM   3837  OE2 GLU A 472     -14.852  -0.616  24.969  1.00 97.25           O  
ATOM   3838  N   LEU A 473     -17.734  -1.100  20.547  1.00 97.19           N  
ATOM   3839  CA  LEU A 473     -18.609  -0.199  19.812  1.00 97.19           C  
ATOM   3840  C   LEU A 473     -19.547  -0.980  18.891  1.00 97.19           C  
ATOM   3841  CB  LEU A 473     -17.797   0.809  19.000  1.00 97.19           C  
ATOM   3842  O   LEU A 473     -20.719  -0.628  18.750  1.00 97.19           O  
ATOM   3843  CG  LEU A 473     -17.141   1.942  19.797  1.00 97.19           C  
ATOM   3844  CD1 LEU A 473     -16.109   2.666  18.922  1.00 97.19           C  
ATOM   3845  CD2 LEU A 473     -18.188   2.916  20.312  1.00 97.19           C  
ATOM   3846  N   TYR A 474     -19.062  -2.066  18.391  1.00 96.75           N  
ATOM   3847  CA  TYR A 474     -19.844  -2.814  17.406  1.00 96.75           C  
ATOM   3848  C   TYR A 474     -20.484  -4.047  18.047  1.00 96.75           C  
ATOM   3849  CB  TYR A 474     -18.969  -3.230  16.234  1.00 96.75           C  
ATOM   3850  O   TYR A 474     -21.344  -4.691  17.438  1.00 96.75           O  
ATOM   3851  CG  TYR A 474     -18.641  -2.100  15.281  1.00 96.75           C  
ATOM   3852  CD1 TYR A 474     -19.531  -1.743  14.266  1.00 96.75           C  
ATOM   3853  CD2 TYR A 474     -17.453  -1.388  15.398  1.00 96.75           C  
ATOM   3854  CE1 TYR A 474     -19.234  -0.703  13.391  1.00 96.75           C  
ATOM   3855  CE2 TYR A 474     -17.156  -0.345  14.523  1.00 96.75           C  
ATOM   3856  OH  TYR A 474     -17.766   1.020  12.664  1.00 96.75           O  
ATOM   3857  CZ  TYR A 474     -18.047  -0.011  13.531  1.00 96.75           C  
ATOM   3858  N   GLY A 475     -19.984  -4.340  19.234  1.00 95.75           N  
ATOM   3859  CA  GLY A 475     -20.500  -5.516  19.922  1.00 95.75           C  
ATOM   3860  C   GLY A 475     -20.062  -6.820  19.281  1.00 95.75           C  
ATOM   3861  O   GLY A 475     -20.828  -7.789  19.250  1.00 95.75           O  
ATOM   3862  N   ILE A 476     -18.922  -6.848  18.625  1.00 95.62           N  
ATOM   3863  CA  ILE A 476     -18.328  -8.023  17.984  1.00 95.62           C  
ATOM   3864  C   ILE A 476     -16.969  -8.320  18.609  1.00 95.62           C  
ATOM   3865  CB  ILE A 476     -18.188  -7.836  16.469  1.00 95.62           C  
ATOM   3866  O   ILE A 476     -15.969  -7.684  18.281  1.00 95.62           O  
ATOM   3867  CG1 ILE A 476     -19.500  -7.332  15.859  1.00 95.62           C  
ATOM   3868  CG2 ILE A 476     -17.734  -9.141  15.797  1.00 95.62           C  
ATOM   3869  CD1 ILE A 476     -19.406  -6.945  14.391  1.00 95.62           C  
ATOM   3870  N   PRO A 477     -16.938  -9.289  19.422  1.00 93.00           N  
ATOM   3871  CA  PRO A 477     -15.695  -9.539  20.141  1.00 93.00           C  
ATOM   3872  C   PRO A 477     -14.578 -10.078  19.250  1.00 93.00           C  
ATOM   3873  CB  PRO A 477     -16.109 -10.586  21.188  1.00 93.00           C  
ATOM   3874  O   PRO A 477     -14.836 -10.914  18.375  1.00 93.00           O  
ATOM   3875  CG  PRO A 477     -17.312 -11.250  20.609  1.00 93.00           C  
ATOM   3876  CD  PRO A 477     -18.016 -10.266  19.719  1.00 93.00           C  
ATOM   3877  N   GLN A 478     -13.328  -9.492  19.406  1.00 91.12           N  
ATOM   3878  CA  GLN A 478     -12.070  -9.984  18.859  1.00 91.12           C  
ATOM   3879  C   GLN A 478     -12.062  -9.883  17.344  1.00 91.12           C  
ATOM   3880  CB  GLN A 478     -11.836 -11.438  19.281  1.00 91.12           C  
ATOM   3881  O   GLN A 478     -11.266 -10.547  16.672  1.00 91.12           O  
ATOM   3882  CG  GLN A 478     -11.570 -11.602  20.781  1.00 91.12           C  
ATOM   3883  CD  GLN A 478     -11.180 -13.016  21.156  1.00 91.12           C  
ATOM   3884  NE2 GLN A 478     -11.305 -13.352  22.438  1.00 91.12           N  
ATOM   3885  OE1 GLN A 478     -10.766 -13.805  20.297  1.00 91.12           O  
ATOM   3886  N   PHE A 479     -12.883  -9.133  16.797  1.00 95.94           N  
ATOM   3887  CA  PHE A 479     -13.008  -9.031  15.344  1.00 95.94           C  
ATOM   3888  C   PHE A 479     -11.992  -8.047  14.781  1.00 95.94           C  
ATOM   3889  CB  PHE A 479     -14.430  -8.594  14.961  1.00 95.94           C  
ATOM   3890  O   PHE A 479     -11.406  -8.289  13.727  1.00 95.94           O  
ATOM   3891  CG  PHE A 479     -14.672  -8.562  13.477  1.00 95.94           C  
ATOM   3892  CD1 PHE A 479     -14.859  -7.352  12.820  1.00 95.94           C  
ATOM   3893  CD2 PHE A 479     -14.711  -9.734  12.742  1.00 95.94           C  
ATOM   3894  CE1 PHE A 479     -15.086  -7.312  11.445  1.00 95.94           C  
ATOM   3895  CE2 PHE A 479     -14.938  -9.711  11.367  1.00 95.94           C  
ATOM   3896  CZ  PHE A 479     -15.125  -8.492  10.727  1.00 95.94           C  
ATOM   3897  N   PHE A 480     -11.688  -6.969  15.445  1.00 95.81           N  
ATOM   3898  CA  PHE A 480     -10.922  -5.863  14.875  1.00 95.81           C  
ATOM   3899  C   PHE A 480      -9.430  -6.051  15.141  1.00 95.81           C  
ATOM   3900  CB  PHE A 480     -11.391  -4.527  15.453  1.00 95.81           C  
ATOM   3901  O   PHE A 480      -8.609  -5.242  14.695  1.00 95.81           O  
ATOM   3902  CG  PHE A 480     -12.750  -4.102  14.961  1.00 95.81           C  
ATOM   3903  CD1 PHE A 480     -12.891  -3.447  13.742  1.00 95.81           C  
ATOM   3904  CD2 PHE A 480     -13.883  -4.352  15.719  1.00 95.81           C  
ATOM   3905  CE1 PHE A 480     -14.148  -3.051  13.289  1.00 95.81           C  
ATOM   3906  CE2 PHE A 480     -15.141  -3.959  15.273  1.00 95.81           C  
ATOM   3907  CZ  PHE A 480     -15.273  -3.307  14.055  1.00 95.81           C  
ATOM   3908  N   ASN A 481      -9.062  -7.148  15.867  1.00 94.38           N  
ATOM   3909  CA  ASN A 481      -7.656  -7.473  16.109  1.00 94.38           C  
ATOM   3910  C   ASN A 481      -7.242  -8.742  15.352  1.00 94.38           C  
ATOM   3911  CB  ASN A 481      -7.383  -7.629  17.594  1.00 94.38           C  
ATOM   3912  O   ASN A 481      -6.215  -9.344  15.672  1.00 94.38           O  
ATOM   3913  CG  ASN A 481      -8.055  -8.852  18.188  1.00 94.38           C  
ATOM   3914  ND2 ASN A 481      -7.711  -9.164  19.438  1.00 94.38           N  
ATOM   3915  OD1 ASN A 481      -8.867  -9.508  17.547  1.00 94.38           O  
ATOM   3916  N   TRP A 482      -7.996  -9.156  14.312  1.00 94.75           N  
ATOM   3917  CA  TRP A 482      -7.879 -10.445  13.648  1.00 94.75           C  
ATOM   3918  C   TRP A 482      -6.492 -10.617  13.031  1.00 94.75           C  
ATOM   3919  CB  TRP A 482      -8.953 -10.586  12.562  1.00 94.75           C  
ATOM   3920  O   TRP A 482      -5.918 -11.703  13.070  1.00 94.75           O  
ATOM   3921  CG  TRP A 482      -8.820  -9.609  11.438  1.00 94.75           C  
ATOM   3922  CD1 TRP A 482      -9.430  -8.391  11.336  1.00 94.75           C  
ATOM   3923  CD2 TRP A 482      -8.039  -9.773  10.250  1.00 94.75           C  
ATOM   3924  CE2 TRP A 482      -8.211  -8.609   9.477  1.00 94.75           C  
ATOM   3925  CE3 TRP A 482      -7.199 -10.789   9.773  1.00 94.75           C  
ATOM   3926  NE1 TRP A 482      -9.062  -7.781  10.156  1.00 94.75           N  
ATOM   3927  CH2 TRP A 482      -6.766  -9.438   7.797  1.00 94.75           C  
ATOM   3928  CZ2 TRP A 482      -7.578  -8.430   8.242  1.00 94.75           C  
ATOM   3929  CZ3 TRP A 482      -6.570 -10.609   8.547  1.00 94.75           C  
ATOM   3930  N   GLN A 483      -5.922  -9.539  12.320  1.00 94.75           N  
ATOM   3931  CA  GLN A 483      -4.672  -9.648  11.578  1.00 94.75           C  
ATOM   3932  C   GLN A 483      -3.510  -9.984  12.508  1.00 94.75           C  
ATOM   3933  CB  GLN A 483      -4.379  -8.359  10.820  1.00 94.75           C  
ATOM   3934  O   GLN A 483      -2.666 -10.820  12.180  1.00 94.75           O  
ATOM   3935  CG  GLN A 483      -3.242  -8.477   9.812  1.00 94.75           C  
ATOM   3936  CD  GLN A 483      -3.107  -7.254   8.930  1.00 94.75           C  
ATOM   3937  NE2 GLN A 483      -2.797  -7.473   7.656  1.00 94.75           N  
ATOM   3938  OE1 GLN A 483      -3.281  -6.121   9.391  1.00 94.75           O  
ATOM   3939  N   HIS A 484      -3.588  -9.328  13.719  1.00 93.81           N  
ATOM   3940  CA  HIS A 484      -2.500  -9.547  14.664  1.00 93.81           C  
ATOM   3941  C   HIS A 484      -2.469 -11.000  15.141  1.00 93.81           C  
ATOM   3942  CB  HIS A 484      -2.633  -8.609  15.859  1.00 93.81           C  
ATOM   3943  O   HIS A 484      -1.397 -11.602  15.234  1.00 93.81           O  
ATOM   3944  CG  HIS A 484      -2.549  -7.160  15.500  1.00 93.81           C  
ATOM   3945  CD2 HIS A 484      -3.492  -6.188  15.492  1.00 93.81           C  
ATOM   3946  ND1 HIS A 484      -1.379  -6.566  15.078  1.00 93.81           N  
ATOM   3947  CE1 HIS A 484      -1.607  -5.285  14.820  1.00 93.81           C  
ATOM   3948  NE2 HIS A 484      -2.883  -5.031  15.070  1.00 93.81           N  
ATOM   3949  N   GLU A 485      -3.564 -11.625  15.297  1.00 93.25           N  
ATOM   3950  CA  GLU A 485      -3.676 -12.977  15.844  1.00 93.25           C  
ATOM   3951  C   GLU A 485      -3.199 -14.023  14.836  1.00 93.25           C  
ATOM   3952  CB  GLU A 485      -5.117 -13.273  16.266  1.00 93.25           C  
ATOM   3953  O   GLU A 485      -2.451 -14.930  15.188  1.00 93.25           O  
ATOM   3954  CG  GLU A 485      -5.609 -12.406  17.422  1.00 93.25           C  
ATOM   3955  CD  GLU A 485      -4.902 -12.703  18.734  1.00 93.25           C  
ATOM   3956  OE1 GLU A 485      -4.781 -11.789  19.578  1.00 93.25           O  
ATOM   3957  OE2 GLU A 485      -4.461 -13.859  18.922  1.00 93.25           O  
ATOM   3958  N   ILE A 486      -3.564 -13.805  13.641  1.00 93.94           N  
ATOM   3959  CA  ILE A 486      -3.271 -14.828  12.648  1.00 93.94           C  
ATOM   3960  C   ILE A 486      -1.825 -14.695  12.172  1.00 93.94           C  
ATOM   3961  CB  ILE A 486      -4.238 -14.734  11.445  1.00 93.94           C  
ATOM   3962  O   ILE A 486      -1.157 -15.695  11.906  1.00 93.94           O  
ATOM   3963  CG1 ILE A 486      -4.016 -15.922  10.492  1.00 93.94           C  
ATOM   3964  CG2 ILE A 486      -4.062 -13.406  10.711  1.00 93.94           C  
ATOM   3965  CD1 ILE A 486      -4.316 -17.281  11.117  1.00 93.94           C  
ATOM   3966  N   LEU A 487      -1.295 -13.484  12.117  1.00 93.75           N  
ATOM   3967  CA  LEU A 487       0.027 -13.242  11.547  1.00 93.75           C  
ATOM   3968  C   LEU A 487       1.119 -13.797  12.453  1.00 93.75           C  
ATOM   3969  CB  LEU A 487       0.247 -11.742  11.312  1.00 93.75           C  
ATOM   3970  O   LEU A 487       2.180 -14.203  11.977  1.00 93.75           O  
ATOM   3971  CG  LEU A 487      -0.509 -11.117  10.141  1.00 93.75           C  
ATOM   3972  CD1 LEU A 487      -0.134  -9.648   9.992  1.00 93.75           C  
ATOM   3973  CD2 LEU A 487      -0.221 -11.883   8.852  1.00 93.75           C  
ATOM   3974  N   GLU A 488       0.935 -13.867  13.742  1.00 89.69           N  
ATOM   3975  CA  GLU A 488       1.925 -14.367  14.695  1.00 89.69           C  
ATOM   3976  C   GLU A 488       2.240 -15.836  14.438  1.00 89.69           C  
ATOM   3977  CB  GLU A 488       1.435 -14.172  16.125  1.00 89.69           C  
ATOM   3978  O   GLU A 488       3.318 -16.312  14.797  1.00 89.69           O  
ATOM   3979  CG  GLU A 488       1.597 -12.758  16.656  1.00 89.69           C  
ATOM   3980  CD  GLU A 488       1.144 -12.594  18.094  1.00 89.69           C  
ATOM   3981  OE1 GLU A 488       1.234 -11.469  18.641  1.00 89.69           O  
ATOM   3982  OE2 GLU A 488       0.696 -13.594  18.688  1.00 89.69           O  
ATOM   3983  N   GLN A 489       1.348 -16.500  13.719  1.00 90.62           N  
ATOM   3984  CA  GLN A 489       1.570 -17.922  13.477  1.00 90.62           C  
ATOM   3985  C   GLN A 489       1.611 -18.219  11.984  1.00 90.62           C  
ATOM   3986  CB  GLN A 489       0.483 -18.750  14.156  1.00 90.62           C  
ATOM   3987  O   GLN A 489       1.568 -19.391  11.578  1.00 90.62           O  
ATOM   3988  CG  GLN A 489      -0.928 -18.422  13.688  1.00 90.62           C  
ATOM   3989  CD  GLN A 489      -1.993 -19.188  14.453  1.00 90.62           C  
ATOM   3990  NE2 GLN A 489      -3.256 -18.859  14.203  1.00 90.62           N  
ATOM   3991  OE1 GLN A 489      -1.685 -20.062  15.258  1.00 90.62           O  
ATOM   3992  N   SER A 490       1.651 -17.141  11.195  1.00 92.12           N  
ATOM   3993  CA  SER A 490       1.565 -17.344   9.750  1.00 92.12           C  
ATOM   3994  C   SER A 490       2.934 -17.203   9.094  1.00 92.12           C  
ATOM   3995  CB  SER A 490       0.588 -16.344   9.133  1.00 92.12           C  
ATOM   3996  O   SER A 490       3.867 -16.672   9.695  1.00 92.12           O  
ATOM   3997  OG  SER A 490      -0.715 -16.516   9.656  1.00 92.12           O  
ATOM   3998  N   GLN A 491       2.990 -17.828   7.914  1.00 92.50           N  
ATOM   3999  CA  GLN A 491       4.078 -17.625   6.965  1.00 92.50           C  
ATOM   4000  C   GLN A 491       3.600 -16.844   5.742  1.00 92.50           C  
ATOM   4001  CB  GLN A 491       4.684 -18.953   6.539  1.00 92.50           C  
ATOM   4002  O   GLN A 491       2.617 -17.234   5.102  1.00 92.50           O  
ATOM   4003  CG  GLN A 491       5.258 -19.766   7.691  1.00 92.50           C  
ATOM   4004  CD  GLN A 491       5.738 -21.141   7.262  1.00 92.50           C  
ATOM   4005  NE2 GLN A 491       6.738 -21.672   7.961  1.00 92.50           N  
ATOM   4006  OE1 GLN A 491       5.215 -21.734   6.312  1.00 92.50           O  
ATOM   4007  N   ILE A 492       4.340 -15.742   5.551  1.00 94.44           N  
ATOM   4008  CA  ILE A 492       4.031 -14.953   4.363  1.00 94.44           C  
ATOM   4009  C   ILE A 492       5.152 -15.102   3.338  1.00 94.44           C  
ATOM   4010  CB  ILE A 492       3.828 -13.461   4.719  1.00 94.44           C  
ATOM   4011  O   ILE A 492       6.324 -15.219   3.701  1.00 94.44           O  
ATOM   4012  CG1 ILE A 492       2.834 -13.320   5.879  1.00 94.44           C  
ATOM   4013  CG2 ILE A 492       3.355 -12.672   3.492  1.00 94.44           C  
ATOM   4014  CD1 ILE A 492       2.766 -11.914   6.465  1.00 94.44           C  
ATOM   4015  N   TYR A 493       4.750 -15.125   2.045  1.00 94.25           N  
ATOM   4016  CA  TYR A 493       5.801 -15.195   1.035  1.00 94.25           C  
ATOM   4017  C   TYR A 493       5.516 -14.234  -0.114  1.00 94.25           C  
ATOM   4018  CB  TYR A 493       5.934 -16.625   0.499  1.00 94.25           C  
ATOM   4019  O   TYR A 493       4.363 -13.898  -0.380  1.00 94.25           O  
ATOM   4020  CG  TYR A 493       4.660 -17.172  -0.101  1.00 94.25           C  
ATOM   4021  CD1 TYR A 493       3.697 -17.781   0.697  1.00 94.25           C  
ATOM   4022  CD2 TYR A 493       4.418 -17.078  -1.467  1.00 94.25           C  
ATOM   4023  CE1 TYR A 493       2.521 -18.297   0.148  1.00 94.25           C  
ATOM   4024  CE2 TYR A 493       3.246 -17.578  -2.027  1.00 94.25           C  
ATOM   4025  OH  TYR A 493       1.146 -18.672  -1.762  1.00 94.25           O  
ATOM   4026  CZ  TYR A 493       2.307 -18.172  -1.213  1.00 94.25           C  
ATOM   4027  N   VAL A 494       6.605 -13.734  -0.656  1.00 93.31           N  
ATOM   4028  CA  VAL A 494       6.512 -12.828  -1.794  1.00 93.31           C  
ATOM   4029  C   VAL A 494       6.523 -13.625  -3.096  1.00 93.31           C  
ATOM   4030  CB  VAL A 494       7.660 -11.797  -1.794  1.00 93.31           C  
ATOM   4031  O   VAL A 494       7.504 -14.305  -3.406  1.00 93.31           O  
ATOM   4032  CG1 VAL A 494       7.496 -10.805  -2.941  1.00 93.31           C  
ATOM   4033  CG2 VAL A 494       7.723 -11.070  -0.453  1.00 93.31           C  
ATOM   4034  N   ALA A 495       5.371 -13.469  -3.783  1.00 89.38           N  
ATOM   4035  CA  ALA A 495       5.199 -14.305  -4.965  1.00 89.38           C  
ATOM   4036  C   ALA A 495       5.359 -13.492  -6.246  1.00 89.38           C  
ATOM   4037  CB  ALA A 495       3.834 -14.992  -4.938  1.00 89.38           C  
ATOM   4038  O   ALA A 495       4.676 -12.484  -6.434  1.00 89.38           O  
ATOM   4039  N   ASP A 496       6.348 -13.938  -7.082  1.00 87.12           N  
ATOM   4040  CA  ASP A 496       6.535 -13.508  -8.461  1.00 87.12           C  
ATOM   4041  C   ASP A 496       6.645 -14.703  -9.406  1.00 87.12           C  
ATOM   4042  CB  ASP A 496       7.785 -12.625  -8.586  1.00 87.12           C  
ATOM   4043  O   ASP A 496       7.449 -15.609  -9.172  1.00 87.12           O  
ATOM   4044  CG  ASP A 496       7.977 -12.055  -9.977  1.00 87.12           C  
ATOM   4045  OD1 ASP A 496       8.672 -12.688 -10.805  1.00 87.12           O  
ATOM   4046  OD2 ASP A 496       7.426 -10.969 -10.250  1.00 87.12           O  
ATOM   4047  N   PRO A 497       5.781 -14.703 -10.406  1.00 85.38           N  
ATOM   4048  CA  PRO A 497       5.668 -15.891 -11.266  1.00 85.38           C  
ATOM   4049  C   PRO A 497       7.016 -16.344 -11.820  1.00 85.38           C  
ATOM   4050  CB  PRO A 497       4.742 -15.430 -12.391  1.00 85.38           C  
ATOM   4051  O   PRO A 497       7.227 -17.547 -12.039  1.00 85.38           O  
ATOM   4052  CG  PRO A 497       3.885 -14.375 -11.766  1.00 85.38           C  
ATOM   4053  CD  PRO A 497       4.711 -13.617 -10.766  1.00 85.38           C  
ATOM   4054  N   TYR A 498       7.961 -15.477 -11.953  1.00 82.81           N  
ATOM   4055  CA  TYR A 498       9.211 -15.805 -12.617  1.00 82.81           C  
ATOM   4056  C   TYR A 498      10.375 -15.812 -11.633  1.00 82.81           C  
ATOM   4057  CB  TYR A 498       9.492 -14.812 -13.750  1.00 82.81           C  
ATOM   4058  O   TYR A 498      11.531 -15.977 -12.023  1.00 82.81           O  
ATOM   4059  CG  TYR A 498       8.492 -14.883 -14.883  1.00 82.81           C  
ATOM   4060  CD1 TYR A 498       8.578 -15.875 -15.852  1.00 82.81           C  
ATOM   4061  CD2 TYR A 498       7.465 -13.953 -14.977  1.00 82.81           C  
ATOM   4062  CE1 TYR A 498       7.664 -15.938 -16.891  1.00 82.81           C  
ATOM   4063  CE2 TYR A 498       6.539 -14.008 -16.016  1.00 82.81           C  
ATOM   4064  OH  TYR A 498       5.734 -15.062 -18.000  1.00 82.81           O  
ATOM   4065  CZ  TYR A 498       6.648 -15.008 -16.969  1.00 82.81           C  
ATOM   4066  N   CYS A 499      10.094 -15.539 -10.344  1.00 86.06           N  
ATOM   4067  CA  CYS A 499      11.125 -15.500  -9.312  1.00 86.06           C  
ATOM   4068  C   CYS A 499      10.820 -16.500  -8.203  1.00 86.06           C  
ATOM   4069  CB  CYS A 499      11.234 -14.094  -8.727  1.00 86.06           C  
ATOM   4070  O   CYS A 499      10.383 -16.109  -7.113  1.00 86.06           O  
ATOM   4071  SG  CYS A 499      12.719 -13.836  -7.727  1.00 86.06           S  
ATOM   4072  N   PRO A 500      11.062 -17.859  -8.477  1.00 88.50           N  
ATOM   4073  CA  PRO A 500      10.758 -18.859  -7.461  1.00 88.50           C  
ATOM   4074  C   PRO A 500      11.766 -18.859  -6.312  1.00 88.50           C  
ATOM   4075  CB  PRO A 500      10.820 -20.172  -8.234  1.00 88.50           C  
ATOM   4076  O   PRO A 500      12.820 -18.219  -6.410  1.00 88.50           O  
ATOM   4077  CG  PRO A 500      11.875 -19.953  -9.273  1.00 88.50           C  
ATOM   4078  CD  PRO A 500      11.797 -18.531  -9.734  1.00 88.50           C  
ATOM   4079  N   PRO A 501      11.398 -19.516  -5.168  1.00 89.06           N  
ATOM   4080  CA  PRO A 501      12.375 -19.656  -4.086  1.00 89.06           C  
ATOM   4081  C   PRO A 501      13.648 -20.359  -4.523  1.00 89.06           C  
ATOM   4082  CB  PRO A 501      11.625 -20.469  -3.033  1.00 89.06           C  
ATOM   4083  O   PRO A 501      13.594 -21.297  -5.336  1.00 89.06           O  
ATOM   4084  CG  PRO A 501      10.180 -20.297  -3.381  1.00 89.06           C  
ATOM   4085  CD  PRO A 501      10.070 -20.078  -4.859  1.00 89.06           C  
ATOM   4086  N   SER A 502      14.797 -19.953  -4.074  1.00 86.56           N  
ATOM   4087  CA  SER A 502      16.109 -20.438  -4.520  1.00 86.56           C  
ATOM   4088  C   SER A 502      16.375 -21.844  -4.016  1.00 86.56           C  
ATOM   4089  CB  SER A 502      17.219 -19.500  -4.039  1.00 86.56           C  
ATOM   4090  O   SER A 502      16.984 -22.656  -4.715  1.00 86.56           O  
ATOM   4091  OG  SER A 502      16.969 -18.172  -4.488  1.00 86.56           O  
ATOM   4092  N   GLY A 503      15.828 -22.266  -2.980  1.00 82.44           N  
ATOM   4093  CA  GLY A 503      16.219 -23.500  -2.320  1.00 82.44           C  
ATOM   4094  C   GLY A 503      15.258 -24.641  -2.586  1.00 82.44           C  
ATOM   4095  O   GLY A 503      15.250 -25.641  -1.854  1.00 82.44           O  
ATOM   4096  N   LEU A 504      14.508 -24.516  -3.693  1.00 85.00           N  
ATOM   4097  CA  LEU A 504      13.539 -25.578  -3.949  1.00 85.00           C  
ATOM   4098  C   LEU A 504      14.211 -26.766  -4.613  1.00 85.00           C  
ATOM   4099  CB  LEU A 504      12.398 -25.062  -4.828  1.00 85.00           C  
ATOM   4100  O   LEU A 504      15.172 -26.609  -5.363  1.00 85.00           O  
ATOM   4101  CG  LEU A 504      11.469 -24.016  -4.195  1.00 85.00           C  
ATOM   4102  CD1 LEU A 504      10.453 -23.531  -5.215  1.00 85.00           C  
ATOM   4103  CD2 LEU A 504      10.773 -24.609  -2.971  1.00 85.00           C  
ATOM   4104  N   ASP A 505      13.844 -28.000  -4.160  1.00 82.81           N  
ATOM   4105  CA  ASP A 505      14.281 -29.234  -4.809  1.00 82.81           C  
ATOM   4106  C   ASP A 505      13.125 -29.891  -5.570  1.00 82.81           C  
ATOM   4107  CB  ASP A 505      14.852 -30.219  -3.779  1.00 82.81           C  
ATOM   4108  O   ASP A 505      12.062 -29.297  -5.719  1.00 82.81           O  
ATOM   4109  CG  ASP A 505      13.820 -30.656  -2.754  1.00 82.81           C  
ATOM   4110  OD1 ASP A 505      12.609 -30.453  -2.977  1.00 82.81           O  
ATOM   4111  OD2 ASP A 505      14.227 -31.219  -1.716  1.00 82.81           O  
ATOM   4112  N   LYS A 506      13.414 -31.047  -6.211  1.00 83.19           N  
ATOM   4113  CA  LYS A 506      12.398 -31.719  -7.012  1.00 83.19           C  
ATOM   4114  C   LYS A 506      11.250 -32.219  -6.137  1.00 83.19           C  
ATOM   4115  CB  LYS A 506      13.016 -32.906  -7.777  1.00 83.19           C  
ATOM   4116  O   LYS A 506      10.148 -32.469  -6.633  1.00 83.19           O  
ATOM   4117  CG  LYS A 506      13.922 -32.469  -8.922  1.00 83.19           C  
ATOM   4118  CD  LYS A 506      14.367 -33.688  -9.750  1.00 83.19           C  
ATOM   4119  CE  LYS A 506      15.289 -33.250 -10.891  1.00 83.19           C  
ATOM   4120  NZ  LYS A 506      15.719 -34.438 -11.711  1.00 83.19           N  
ATOM   4121  N   ARG A 507      11.453 -32.219  -4.785  1.00 85.62           N  
ATOM   4122  CA  ARG A 507      10.398 -32.656  -3.867  1.00 85.62           C  
ATOM   4123  C   ARG A 507       9.492 -31.469  -3.514  1.00 85.62           C  
ATOM   4124  CB  ARG A 507      11.000 -33.250  -2.594  1.00 85.62           C  
ATOM   4125  O   ARG A 507       9.969 -30.422  -3.102  1.00 85.62           O  
ATOM   4126  CG  ARG A 507      11.672 -34.594  -2.805  1.00 85.62           C  
ATOM   4127  CD  ARG A 507      12.203 -35.188  -1.500  1.00 85.62           C  
ATOM   4128  NE  ARG A 507      13.055 -36.344  -1.730  1.00 85.62           N  
ATOM   4129  NH1 ARG A 507      12.844 -37.188   0.409  1.00 85.62           N  
ATOM   4130  NH2 ARG A 507      14.133 -38.281  -1.137  1.00 85.62           N  
ATOM   4131  CZ  ARG A 507      13.344 -37.250  -0.819  1.00 85.62           C  
ATOM   4132  N   ARG A 508       8.219 -31.766  -3.746  1.00 87.81           N  
ATOM   4133  CA  ARG A 508       7.246 -30.719  -3.465  1.00 87.81           C  
ATOM   4134  C   ARG A 508       6.773 -30.781  -2.016  1.00 87.81           C  
ATOM   4135  CB  ARG A 508       6.047 -30.828  -4.410  1.00 87.81           C  
ATOM   4136  O   ARG A 508       6.410 -31.844  -1.523  1.00 87.81           O  
ATOM   4137  CG  ARG A 508       4.980 -29.766  -4.184  1.00 87.81           C  
ATOM   4138  CD  ARG A 508       3.732 -30.031  -5.012  1.00 87.81           C  
ATOM   4139  NE  ARG A 508       2.674 -29.078  -4.719  1.00 87.81           N  
ATOM   4140  NH1 ARG A 508       1.262 -30.609  -3.736  1.00 87.81           N  
ATOM   4141  NH2 ARG A 508       0.629 -28.422  -3.898  1.00 87.81           N  
ATOM   4142  CZ  ARG A 508       1.523 -29.375  -4.117  1.00 87.81           C  
ATOM   4143  N   GLU A 509       6.727 -29.594  -1.392  1.00 87.56           N  
ATOM   4144  CA  GLU A 509       6.160 -29.438  -0.054  1.00 87.56           C  
ATOM   4145  C   GLU A 509       4.816 -28.719  -0.097  1.00 87.56           C  
ATOM   4146  CB  GLU A 509       7.129 -28.688   0.862  1.00 87.56           C  
ATOM   4147  O   GLU A 509       4.605 -27.844  -0.932  1.00 87.56           O  
ATOM   4148  CG  GLU A 509       8.438 -29.422   1.114  1.00 87.56           C  
ATOM   4149  CD  GLU A 509       9.273 -28.797   2.215  1.00 87.56           C  
ATOM   4150  OE1 GLU A 509      10.414 -29.266   2.455  1.00 87.56           O  
ATOM   4151  OE2 GLU A 509       8.797 -27.828   2.846  1.00 87.56           O  
ATOM   4152  N   PRO A 510       3.887 -29.125   0.744  1.00 86.44           N  
ATOM   4153  CA  PRO A 510       2.539 -28.562   0.726  1.00 86.44           C  
ATOM   4154  C   PRO A 510       2.488 -27.156   1.310  1.00 86.44           C  
ATOM   4155  CB  PRO A 510       1.729 -29.531   1.585  1.00 86.44           C  
ATOM   4156  O   PRO A 510       1.490 -26.438   1.143  1.00 86.44           O  
ATOM   4157  CG  PRO A 510       2.729 -30.141   2.516  1.00 86.44           C  
ATOM   4158  CD  PRO A 510       4.062 -30.188   1.823  1.00 86.44           C  
ATOM   4159  N   THR A 511       3.592 -26.688   1.908  1.00 88.81           N  
ATOM   4160  CA  THR A 511       3.746 -25.344   2.416  1.00 88.81           C  
ATOM   4161  C   THR A 511       5.117 -24.781   2.051  1.00 88.81           C  
ATOM   4162  CB  THR A 511       3.559 -25.281   3.943  1.00 88.81           C  
ATOM   4163  O   THR A 511       6.062 -25.531   1.814  1.00 88.81           O  
ATOM   4164  CG2 THR A 511       2.186 -25.812   4.348  1.00 88.81           C  
ATOM   4165  OG1 THR A 511       4.566 -26.094   4.570  1.00 88.81           O  
ATOM   4166  N   PRO A 512       5.102 -23.406   1.975  1.00 87.38           N  
ATOM   4167  CA  PRO A 512       6.414 -22.828   1.679  1.00 87.38           C  
ATOM   4168  C   PRO A 512       7.441 -23.109   2.773  1.00 87.38           C  
ATOM   4169  CB  PRO A 512       6.117 -21.328   1.571  1.00 87.38           C  
ATOM   4170  O   PRO A 512       7.152 -22.906   3.957  1.00 87.38           O  
ATOM   4171  CG  PRO A 512       4.832 -21.141   2.309  1.00 87.38           C  
ATOM   4172  CD  PRO A 512       4.094 -22.453   2.330  1.00 87.38           C  
ATOM   4173  N   PRO A 513       8.602 -23.656   2.314  1.00 86.69           N  
ATOM   4174  CA  PRO A 513       9.641 -23.891   3.324  1.00 86.69           C  
ATOM   4175  C   PRO A 513      10.031 -22.609   4.066  1.00 86.69           C  
ATOM   4176  CB  PRO A 513      10.820 -24.438   2.506  1.00 86.69           C  
ATOM   4177  O   PRO A 513      10.203 -21.562   3.447  1.00 86.69           O  
ATOM   4178  CG  PRO A 513      10.203 -24.953   1.246  1.00 86.69           C  
ATOM   4179  CD  PRO A 513       9.000 -24.109   0.919  1.00 86.69           C  
ATOM   4180  N   ARG A 514      10.273 -22.719   5.367  1.00 86.06           N  
ATOM   4181  CA  ARG A 514      10.500 -21.562   6.242  1.00 86.06           C  
ATOM   4182  C   ARG A 514      11.836 -20.891   5.938  1.00 86.06           C  
ATOM   4183  CB  ARG A 514      10.445 -21.984   7.711  1.00 86.06           C  
ATOM   4184  O   ARG A 514      11.992 -19.688   6.137  1.00 86.06           O  
ATOM   4185  CG  ARG A 514       9.055 -22.328   8.203  1.00 86.06           C  
ATOM   4186  CD  ARG A 514       9.023 -22.547   9.711  1.00 86.06           C  
ATOM   4187  NE  ARG A 514       7.660 -22.688  10.211  1.00 86.06           N  
ATOM   4188  NH1 ARG A 514       8.227 -22.422  12.438  1.00 86.06           N  
ATOM   4189  NH2 ARG A 514       6.039 -22.766  11.836  1.00 86.06           N  
ATOM   4190  CZ  ARG A 514       7.312 -22.625  11.492  1.00 86.06           C  
ATOM   4191  N   GLU A 515      12.758 -21.578   5.418  1.00 83.56           N  
ATOM   4192  CA  GLU A 515      14.125 -21.094   5.242  1.00 83.56           C  
ATOM   4193  C   GLU A 515      14.305 -20.406   3.885  1.00 83.56           C  
ATOM   4194  CB  GLU A 515      15.125 -22.234   5.395  1.00 83.56           C  
ATOM   4195  O   GLU A 515      15.367 -19.875   3.594  1.00 83.56           O  
ATOM   4196  CG  GLU A 515      15.109 -22.891   6.766  1.00 83.56           C  
ATOM   4197  CD  GLU A 515      16.109 -24.031   6.902  1.00 83.56           C  
ATOM   4198  OE1 GLU A 515      16.203 -24.641   7.996  1.00 83.56           O  
ATOM   4199  OE2 GLU A 515      16.812 -24.328   5.902  1.00 83.56           O  
ATOM   4200  N   GLU A 516      13.219 -20.359   3.266  1.00 86.44           N  
ATOM   4201  CA  GLU A 516      13.344 -19.781   1.929  1.00 86.44           C  
ATOM   4202  C   GLU A 516      13.477 -18.266   1.988  1.00 86.44           C  
ATOM   4203  CB  GLU A 516      12.141 -20.172   1.062  1.00 86.44           C  
ATOM   4204  O   GLU A 516      13.016 -17.641   2.939  1.00 86.44           O  
ATOM   4205  CG  GLU A 516      12.094 -21.656   0.703  1.00 86.44           C  
ATOM   4206  CD  GLU A 516      13.195 -22.078  -0.259  1.00 86.44           C  
ATOM   4207  OE1 GLU A 516      13.461 -23.281  -0.381  1.00 86.44           O  
ATOM   4208  OE2 GLU A 516      13.797 -21.172  -0.894  1.00 86.44           O  
ATOM   4209  N   ASP A 517      14.117 -17.719   0.914  1.00 87.25           N  
ATOM   4210  CA  ASP A 517      14.539 -16.328   0.893  1.00 87.25           C  
ATOM   4211  C   ASP A 517      13.359 -15.406   0.610  1.00 87.25           C  
ATOM   4212  CB  ASP A 517      15.633 -16.109  -0.151  1.00 87.25           C  
ATOM   4213  O   ASP A 517      13.438 -14.195   0.850  1.00 87.25           O  
ATOM   4214  CG  ASP A 517      15.258 -16.641  -1.523  1.00 87.25           C  
ATOM   4215  OD1 ASP A 517      14.227 -17.328  -1.649  1.00 87.25           O  
ATOM   4216  OD2 ASP A 517      16.000 -16.375  -2.488  1.00 87.25           O  
ATOM   4217  N   ILE A 518      12.219 -15.945   0.338  1.00 90.94           N  
ATOM   4218  CA  ILE A 518      11.078 -15.117  -0.036  1.00 90.94           C  
ATOM   4219  C   ILE A 518      10.031 -15.156   1.073  1.00 90.94           C  
ATOM   4220  CB  ILE A 518      10.461 -15.586  -1.374  1.00 90.94           C  
ATOM   4221  O   ILE A 518       8.984 -14.516   0.965  1.00 90.94           O  
ATOM   4222  CG1 ILE A 518      10.000 -17.047  -1.271  1.00 90.94           C  
ATOM   4223  CG2 ILE A 518      11.461 -15.406  -2.521  1.00 90.94           C  
ATOM   4224  CD1 ILE A 518       9.109 -17.484  -2.424  1.00 90.94           C  
ATOM   4225  N   VAL A 519      10.336 -15.891   2.119  1.00 92.81           N  
ATOM   4226  CA  VAL A 519       9.352 -16.156   3.162  1.00 92.81           C  
ATOM   4227  C   VAL A 519       9.594 -15.234   4.352  1.00 92.81           C  
ATOM   4228  CB  VAL A 519       9.398 -17.641   3.617  1.00 92.81           C  
ATOM   4229  O   VAL A 519      10.742 -14.977   4.723  1.00 92.81           O  
ATOM   4230  CG1 VAL A 519       8.453 -17.859   4.797  1.00 92.81           C  
ATOM   4231  CG2 VAL A 519       9.047 -18.562   2.457  1.00 92.81           C  
ATOM   4232  N   ILE A 520       8.500 -14.680   4.922  1.00 93.94           N  
ATOM   4233  CA  ILE A 520       8.445 -13.938   6.176  1.00 93.94           C  
ATOM   4234  C   ILE A 520       7.742 -14.773   7.246  1.00 93.94           C  
ATOM   4235  CB  ILE A 520       7.730 -12.578   6.000  1.00 93.94           C  
ATOM   4236  O   ILE A 520       6.559 -15.086   7.113  1.00 93.94           O  
ATOM   4237  CG1 ILE A 520       8.375 -11.781   4.863  1.00 93.94           C  
ATOM   4238  CG2 ILE A 520       7.746 -11.781   7.309  1.00 93.94           C  
ATOM   4239  CD1 ILE A 520       7.438 -10.781   4.199  1.00 93.94           C  
ATOM   4240  N   ASN A 521       8.531 -15.031   8.320  1.00 93.38           N  
ATOM   4241  CA  ASN A 521       8.008 -15.930   9.336  1.00 93.38           C  
ATOM   4242  C   ASN A 521       7.527 -15.164  10.570  1.00 93.38           C  
ATOM   4243  CB  ASN A 521       9.062 -16.969   9.734  1.00 93.38           C  
ATOM   4244  O   ASN A 521       8.195 -14.242  11.031  1.00 93.38           O  
ATOM   4245  CG  ASN A 521       9.461 -17.859   8.586  1.00 93.38           C  
ATOM   4246  ND2 ASN A 521      10.742 -17.844   8.234  1.00 93.38           N  
ATOM   4247  OD1 ASN A 521       8.633 -18.578   8.016  1.00 93.38           O  
ATOM   4248  N   ASN A 522       6.398 -15.531  10.984  1.00 92.12           N  
ATOM   4249  CA  ASN A 522       5.848 -15.031  12.242  1.00 92.12           C  
ATOM   4250  C   ASN A 522       5.988 -13.516  12.352  1.00 92.12           C  
ATOM   4251  CB  ASN A 522       6.520 -15.719  13.430  1.00 92.12           C  
ATOM   4252  O   ASN A 522       6.590 -13.016  13.297  1.00 92.12           O  
ATOM   4253  CG  ASN A 522       6.457 -17.234  13.344  1.00 92.12           C  
ATOM   4254  ND2 ASN A 522       7.570 -17.891  13.648  1.00 92.12           N  
ATOM   4255  OD1 ASN A 522       5.418 -17.797  13.008  1.00 92.12           O  
ATOM   4256  N   PRO A 523       5.355 -12.867  11.422  1.00 93.06           N  
ATOM   4257  CA  PRO A 523       5.461 -11.406  11.453  1.00 93.06           C  
ATOM   4258  C   PRO A 523       4.898 -10.797  12.742  1.00 93.06           C  
ATOM   4259  CB  PRO A 523       4.641 -10.969  10.242  1.00 93.06           C  
ATOM   4260  O   PRO A 523       3.863 -11.250  13.234  1.00 93.06           O  
ATOM   4261  CG  PRO A 523       4.477 -12.211   9.422  1.00 93.06           C  
ATOM   4262  CD  PRO A 523       4.590 -13.398  10.328  1.00 93.06           C  
ATOM   4263  N   LEU A 524       5.660  -9.805  13.250  1.00 91.81           N  
ATOM   4264  CA  LEU A 524       5.215  -9.070  14.430  1.00 91.81           C  
ATOM   4265  C   LEU A 524       4.410  -7.840  14.031  1.00 91.81           C  
ATOM   4266  CB  LEU A 524       6.414  -8.656  15.281  1.00 91.81           C  
ATOM   4267  O   LEU A 524       3.582  -7.359  14.805  1.00 91.81           O  
ATOM   4268  CG  LEU A 524       7.250  -9.789  15.883  1.00 91.81           C  
ATOM   4269  CD1 LEU A 524       8.500  -9.234  16.547  1.00 91.81           C  
ATOM   4270  CD2 LEU A 524       6.422 -10.602  16.875  1.00 91.81           C  
ATOM   4271  N   GLY A 525       4.684  -7.328  12.812  1.00 89.62           N  
ATOM   4272  CA  GLY A 525       3.934  -6.227  12.234  1.00 89.62           C  
ATOM   4273  C   GLY A 525       2.818  -6.684  11.312  1.00 89.62           C  
ATOM   4274  O   GLY A 525       2.797  -7.836  10.883  1.00 89.62           O  
ATOM   4275  N   CYS A 526       1.866  -5.836  11.062  1.00 91.44           N  
ATOM   4276  CA  CYS A 526       0.722  -6.184  10.227  1.00 91.44           C  
ATOM   4277  C   CYS A 526       1.004  -5.879   8.766  1.00 91.44           C  
ATOM   4278  CB  CYS A 526      -0.526  -5.430  10.688  1.00 91.44           C  
ATOM   4279  O   CYS A 526       1.959  -5.168   8.445  1.00 91.44           O  
ATOM   4280  SG  CYS A 526      -1.224  -6.047  12.234  1.00 91.44           S  
ATOM   4281  N   ILE A 527       0.214  -6.508   7.879  1.00 91.69           N  
ATOM   4282  CA  ILE A 527       0.297  -6.297   6.438  1.00 91.69           C  
ATOM   4283  C   ILE A 527      -0.399  -4.992   6.062  1.00 91.69           C  
ATOM   4284  CB  ILE A 527      -0.325  -7.480   5.660  1.00 91.69           C  
ATOM   4285  O   ILE A 527      -1.580  -4.801   6.363  1.00 91.69           O  
ATOM   4286  CG1 ILE A 527       0.394  -8.789   6.008  1.00 91.69           C  
ATOM   4287  CG2 ILE A 527      -0.280  -7.215   4.152  1.00 91.69           C  
ATOM   4288  CD1 ILE A 527      -0.298 -10.031   5.477  1.00 91.69           C  
ATOM   4289  N   GLU A 528       0.341  -4.055   5.430  1.00 87.81           N  
ATOM   4290  CA  GLU A 528      -0.220  -2.777   4.996  1.00 87.81           C  
ATOM   4291  C   GLU A 528      -1.323  -2.980   3.961  1.00 87.81           C  
ATOM   4292  CB  GLU A 528       0.876  -1.874   4.422  1.00 87.81           C  
ATOM   4293  O   GLU A 528      -1.197  -3.822   3.070  1.00 87.81           O  
ATOM   4294  CG  GLU A 528       0.393  -0.480   4.051  1.00 87.81           C  
ATOM   4295  CD  GLU A 528       1.438   0.339   3.311  1.00 87.81           C  
ATOM   4296  OE1 GLU A 528       1.153   1.505   2.951  1.00 87.81           O  
ATOM   4297  OE2 GLU A 528       2.551  -0.189   3.086  1.00 87.81           O  
ATOM   4298  N   GLY A 529      -2.471  -2.322   4.168  1.00 84.69           N  
ATOM   4299  CA  GLY A 529      -3.520  -2.359   3.162  1.00 84.69           C  
ATOM   4300  C   GLY A 529      -4.734  -3.160   3.594  1.00 84.69           C  
ATOM   4301  O   GLY A 529      -5.832  -2.959   3.074  1.00 84.69           O  
ATOM   4302  N   PHE A 530      -4.598  -4.047   4.602  1.00 91.06           N  
ATOM   4303  CA  PHE A 530      -5.719  -4.887   5.012  1.00 91.06           C  
ATOM   4304  C   PHE A 530      -6.559  -4.188   6.074  1.00 91.06           C  
ATOM   4305  CB  PHE A 530      -5.215  -6.230   5.543  1.00 91.06           C  
ATOM   4306  O   PHE A 530      -7.777  -4.375   6.133  1.00 91.06           O  
ATOM   4307  CG  PHE A 530      -4.844  -7.211   4.465  1.00 91.06           C  
ATOM   4308  CD1 PHE A 530      -5.434  -7.141   3.207  1.00 91.06           C  
ATOM   4309  CD2 PHE A 530      -3.898  -8.203   4.703  1.00 91.06           C  
ATOM   4310  CE1 PHE A 530      -5.090  -8.047   2.205  1.00 91.06           C  
ATOM   4311  CE2 PHE A 530      -3.549  -9.109   3.707  1.00 91.06           C  
ATOM   4312  CZ  PHE A 530      -4.148  -9.031   2.459  1.00 91.06           C  
ATOM   4313  N   GLN A 531      -5.855  -3.295   6.945  1.00 92.25           N  
ATOM   4314  CA  GLN A 531      -6.559  -2.525   7.969  1.00 92.25           C  
ATOM   4315  C   GLN A 531      -6.242  -1.036   7.848  1.00 92.25           C  
ATOM   4316  CB  GLN A 531      -6.195  -3.027   9.367  1.00 92.25           C  
ATOM   4317  O   GLN A 531      -5.801  -0.411   8.812  1.00 92.25           O  
ATOM   4318  CG  GLN A 531      -6.703  -4.434   9.664  1.00 92.25           C  
ATOM   4319  CD  GLN A 531      -6.480  -4.840  11.109  1.00 92.25           C  
ATOM   4320  NE2 GLN A 531      -7.566  -4.941  11.867  1.00 92.25           N  
ATOM   4321  OE1 GLN A 531      -5.344  -5.066  11.539  1.00 92.25           O  
ATOM   4322  N   GLN A 532      -6.605  -0.442   6.691  1.00 89.25           N  
ATOM   4323  CA  GLN A 532      -6.242   0.930   6.359  1.00 89.25           C  
ATOM   4324  C   GLN A 532      -7.082   1.931   7.145  1.00 89.25           C  
ATOM   4325  CB  GLN A 532      -6.398   1.178   4.855  1.00 89.25           C  
ATOM   4326  O   GLN A 532      -6.566   2.949   7.613  1.00 89.25           O  
ATOM   4327  CG  GLN A 532      -5.797   2.492   4.383  1.00 89.25           C  
ATOM   4328  CD  GLN A 532      -4.281   2.512   4.480  1.00 89.25           C  
ATOM   4329  NE2 GLN A 532      -3.707   3.707   4.574  1.00 89.25           N  
ATOM   4330  OE1 GLN A 532      -3.633   1.460   4.477  1.00 89.25           O  
ATOM   4331  N   LYS A 533      -8.344   1.567   7.344  1.00 91.25           N  
ATOM   4332  CA  LYS A 533      -9.242   2.494   8.023  1.00 91.25           C  
ATOM   4333  C   LYS A 533      -8.898   2.594   9.508  1.00 91.25           C  
ATOM   4334  CB  LYS A 533     -10.695   2.061   7.852  1.00 91.25           C  
ATOM   4335  O   LYS A 533      -8.891   3.688  10.078  1.00 91.25           O  
ATOM   4336  CG  LYS A 533     -11.211   2.186   6.426  1.00 91.25           C  
ATOM   4337  CD  LYS A 533     -12.625   1.636   6.293  1.00 91.25           C  
ATOM   4338  CE  LYS A 533     -13.133   1.737   4.859  1.00 91.25           C  
ATOM   4339  NZ  LYS A 533     -12.789   0.522   4.062  1.00 91.25           N  
ATOM   4340  N   GLY A 534      -8.602   1.477  10.055  1.00 92.38           N  
ATOM   4341  CA  GLY A 534      -8.133   1.488  11.430  1.00 92.38           C  
ATOM   4342  C   GLY A 534      -6.816   2.229  11.602  1.00 92.38           C  
ATOM   4343  O   GLY A 534      -6.656   3.012  12.539  1.00 92.38           O  
ATOM   4344  N   TRP A 535      -5.910   2.010  10.711  1.00 92.75           N  
ATOM   4345  CA  TRP A 535      -4.613   2.680  10.711  1.00 92.75           C  
ATOM   4346  C   TRP A 535      -4.785   4.191  10.609  1.00 92.75           C  
ATOM   4347  CB  TRP A 535      -3.746   2.172   9.555  1.00 92.75           C  
ATOM   4348  O   TRP A 535      -4.117   4.949  11.320  1.00 92.75           O  
ATOM   4349  CG  TRP A 535      -2.492   2.965   9.336  1.00 92.75           C  
ATOM   4350  CD1 TRP A 535      -2.182   3.734   8.250  1.00 92.75           C  
ATOM   4351  CD2 TRP A 535      -1.379   3.062  10.234  1.00 92.75           C  
ATOM   4352  CE2 TRP A 535      -0.427   3.910   9.625  1.00 92.75           C  
ATOM   4353  CE3 TRP A 535      -1.094   2.518  11.492  1.00 92.75           C  
ATOM   4354  NE1 TRP A 535      -0.941   4.305   8.414  1.00 92.75           N  
ATOM   4355  CH2 TRP A 535       1.045   3.676  11.461  1.00 92.75           C  
ATOM   4356  CZ2 TRP A 535       0.791   4.223  10.227  1.00 92.75           C  
ATOM   4357  CZ3 TRP A 535       0.119   2.830  12.094  1.00 92.75           C  
ATOM   4358  N   THR A 536      -5.652   4.590   9.789  1.00 91.19           N  
ATOM   4359  CA  THR A 536      -5.895   6.012   9.578  1.00 91.19           C  
ATOM   4360  C   THR A 536      -6.430   6.664  10.852  1.00 91.19           C  
ATOM   4361  CB  THR A 536      -6.887   6.246   8.430  1.00 91.19           C  
ATOM   4362  O   THR A 536      -5.984   7.750  11.234  1.00 91.19           O  
ATOM   4363  CG2 THR A 536      -7.133   7.734   8.203  1.00 91.19           C  
ATOM   4364  OG1 THR A 536      -6.355   5.676   7.227  1.00 91.19           O  
ATOM   4365  N   MET A 537      -7.355   5.977  11.484  1.00 93.06           N  
ATOM   4366  CA  MET A 537      -7.906   6.488  12.734  1.00 93.06           C  
ATOM   4367  C   MET A 537      -6.816   6.625  13.789  1.00 93.06           C  
ATOM   4368  CB  MET A 537      -9.023   5.574  13.242  1.00 93.06           C  
ATOM   4369  O   MET A 537      -6.750   7.633  14.492  1.00 93.06           O  
ATOM   4370  CG  MET A 537     -10.289   5.633  12.414  1.00 93.06           C  
ATOM   4371  SD  MET A 537     -11.648   4.625  13.133  1.00 93.06           S  
ATOM   4372  CE  MET A 537     -10.938   2.963  12.945  1.00 93.06           C  
ATOM   4373  N   PHE A 538      -6.012   5.688  13.836  1.00 93.56           N  
ATOM   4374  CA  PHE A 538      -4.891   5.723  14.773  1.00 93.56           C  
ATOM   4375  C   PHE A 538      -3.941   6.867  14.438  1.00 93.56           C  
ATOM   4376  CB  PHE A 538      -4.133   4.391  14.758  1.00 93.56           C  
ATOM   4377  O   PHE A 538      -3.543   7.629  15.320  1.00 93.56           O  
ATOM   4378  CG  PHE A 538      -2.826   4.426  15.500  1.00 93.56           C  
ATOM   4379  CD1 PHE A 538      -1.631   4.629  14.820  1.00 93.56           C  
ATOM   4380  CD2 PHE A 538      -2.793   4.258  16.875  1.00 93.56           C  
ATOM   4381  CE1 PHE A 538      -0.419   4.660  15.508  1.00 93.56           C  
ATOM   4382  CE2 PHE A 538      -1.586   4.289  17.578  1.00 93.56           C  
ATOM   4383  CZ  PHE A 538      -0.400   4.492  16.891  1.00 93.56           C  
ATOM   4384  N   SER A 539      -3.574   7.043  13.242  1.00 91.75           N  
ATOM   4385  CA  SER A 539      -2.621   8.055  12.805  1.00 91.75           C  
ATOM   4386  C   SER A 539      -3.150   9.461  13.062  1.00 91.75           C  
ATOM   4387  CB  SER A 539      -2.311   7.883  11.312  1.00 91.75           C  
ATOM   4388  O   SER A 539      -2.396  10.352  13.461  1.00 91.75           O  
ATOM   4389  OG  SER A 539      -1.704   6.629  11.070  1.00 91.75           O  
ATOM   4390  N   ILE A 540      -4.453   9.625  12.852  1.00 89.69           N  
ATOM   4391  CA  ILE A 540      -5.070  10.922  13.133  1.00 89.69           C  
ATOM   4392  C   ILE A 540      -4.922  11.250  14.617  1.00 89.69           C  
ATOM   4393  CB  ILE A 540      -6.559  10.938  12.719  1.00 89.69           C  
ATOM   4394  O   ILE A 540      -4.551  12.375  14.969  1.00 89.69           O  
ATOM   4395  CG1 ILE A 540      -6.695  10.875  11.195  1.00 89.69           C  
ATOM   4396  CG2 ILE A 540      -7.262  12.172  13.281  1.00 89.69           C  
ATOM   4397  CD1 ILE A 540      -8.117  10.656  10.711  1.00 89.69           C  
ATOM   4398  N   ALA A 541      -5.172  10.297  15.398  1.00 92.44           N  
ATOM   4399  CA  ALA A 541      -5.039  10.484  16.844  1.00 92.44           C  
ATOM   4400  C   ALA A 541      -3.600  10.828  17.219  1.00 92.44           C  
ATOM   4401  CB  ALA A 541      -5.500   9.234  17.594  1.00 92.44           C  
ATOM   4402  O   ALA A 541      -3.361  11.719  18.031  1.00 92.44           O  
ATOM   4403  N   ALA A 542      -2.699  10.156  16.656  1.00 91.75           N  
ATOM   4404  CA  ALA A 542      -1.285  10.406  16.922  1.00 91.75           C  
ATOM   4405  C   ALA A 542      -0.888  11.820  16.516  1.00 91.75           C  
ATOM   4406  CB  ALA A 542      -0.417   9.375  16.203  1.00 91.75           C  
ATOM   4407  O   ALA A 542      -0.135  12.492  17.219  1.00 91.75           O  
ATOM   4408  N   LEU A 543      -1.420  12.227  15.445  1.00 87.94           N  
ATOM   4409  CA  LEU A 543      -1.118  13.562  14.945  1.00 87.94           C  
ATOM   4410  C   LEU A 543      -1.709  14.633  15.859  1.00 87.94           C  
ATOM   4411  CB  LEU A 543      -1.656  13.734  13.523  1.00 87.94           C  
ATOM   4412  O   LEU A 543      -1.078  15.664  16.109  1.00 87.94           O  
ATOM   4413  CG  LEU A 543      -0.875  13.031  12.414  1.00 87.94           C  
ATOM   4414  CD1 LEU A 543      -1.650  13.086  11.102  1.00 87.94           C  
ATOM   4415  CD2 LEU A 543       0.506  13.656  12.250  1.00 87.94           C  
ATOM   4416  N   VAL A 544      -2.906  14.328  16.312  1.00 87.19           N  
ATOM   4417  CA  VAL A 544      -3.541  15.266  17.234  1.00 87.19           C  
ATOM   4418  C   VAL A 544      -2.705  15.375  18.516  1.00 87.19           C  
ATOM   4419  CB  VAL A 544      -4.980  14.828  17.578  1.00 87.19           C  
ATOM   4420  O   VAL A 544      -2.525  16.469  19.047  1.00 87.19           O  
ATOM   4421  CG1 VAL A 544      -5.551  15.688  18.703  1.00 87.19           C  
ATOM   4422  CG2 VAL A 544      -5.875  14.898  16.344  1.00 87.19           C  
ATOM   4423  N   LEU A 545      -2.203  14.352  18.953  1.00 91.44           N  
ATOM   4424  CA  LEU A 545      -1.343  14.359  20.125  1.00 91.44           C  
ATOM   4425  C   LEU A 545      -0.085  15.188  19.875  1.00 91.44           C  
ATOM   4426  CB  LEU A 545      -0.958  12.930  20.516  1.00 91.44           C  
ATOM   4427  O   LEU A 545       0.304  16.000  20.703  1.00 91.44           O  
ATOM   4428  CG  LEU A 545       0.028  12.797  21.688  1.00 91.44           C  
ATOM   4429  CD1 LEU A 545      -0.563  13.391  22.953  1.00 91.44           C  
ATOM   4430  CD2 LEU A 545       0.401  11.328  21.891  1.00 91.44           C  
ATOM   4431  N   ALA A 546       0.527  14.883  18.750  1.00 88.62           N  
ATOM   4432  CA  ALA A 546       1.740  15.617  18.406  1.00 88.62           C  
ATOM   4433  C   ALA A 546       1.481  17.109  18.359  1.00 88.62           C  
ATOM   4434  CB  ALA A 546       2.277  15.133  17.047  1.00 88.62           C  
ATOM   4435  O   ALA A 546       2.283  17.906  18.875  1.00 88.62           O  
ATOM   4436  N   SER A 547       0.341  17.422  17.828  1.00 82.81           N  
ATOM   4437  CA  SER A 547      -0.034  18.828  17.719  1.00 82.81           C  
ATOM   4438  C   SER A 547      -0.255  19.453  19.109  1.00 82.81           C  
ATOM   4439  CB  SER A 547      -1.297  19.000  16.875  1.00 82.81           C  
ATOM   4440  O   SER A 547       0.114  20.594  19.344  1.00 82.81           O  
ATOM   4441  OG  SER A 547      -1.709  20.344  16.844  1.00 82.81           O  
ATOM   4442  N   THR A 548      -0.814  18.719  19.953  1.00 85.62           N  
ATOM   4443  CA  THR A 548      -1.118  19.188  21.297  1.00 85.62           C  
ATOM   4444  C   THR A 548       0.164  19.391  22.094  1.00 85.62           C  
ATOM   4445  CB  THR A 548      -2.029  18.188  22.031  1.00 85.62           C  
ATOM   4446  O   THR A 548       0.272  20.359  22.859  1.00 85.62           O  
ATOM   4447  CG2 THR A 548      -2.398  18.703  23.422  1.00 85.62           C  
ATOM   4448  OG1 THR A 548      -3.229  17.984  21.281  1.00 85.62           O  
ATOM   4449  N   ARG A 549       1.201  18.625  21.938  1.00 85.56           N  
ATOM   4450  CA  ARG A 549       2.455  18.688  22.688  1.00 85.56           C  
ATOM   4451  C   ARG A 549       3.314  19.859  22.203  1.00 85.56           C  
ATOM   4452  CB  ARG A 549       3.230  17.375  22.547  1.00 85.56           C  
ATOM   4453  O   ARG A 549       3.984  20.500  23.000  1.00 85.56           O  
ATOM   4454  CG  ARG A 549       2.688  16.250  23.422  1.00 85.56           C  
ATOM   4455  CD  ARG A 549       3.617  15.047  23.422  1.00 85.56           C  
ATOM   4456  NE  ARG A 549       3.100  13.969  24.266  1.00 85.56           N  
ATOM   4457  NH1 ARG A 549       4.703  12.430  23.641  1.00 85.56           N  
ATOM   4458  NH2 ARG A 549       3.074  11.844  25.141  1.00 85.56           N  
ATOM   4459  CZ  ARG A 549       3.627  12.750  24.344  1.00 85.56           C  
ATOM   4460  N   VAL A 550       3.246  20.062  21.000  1.00 78.56           N  
ATOM   4461  CA  VAL A 550       4.117  21.078  20.406  1.00 78.56           C  
ATOM   4462  C   VAL A 550       3.496  22.453  20.562  1.00 78.56           C  
ATOM   4463  CB  VAL A 550       4.383  20.781  18.906  1.00 78.56           C  
ATOM   4464  O   VAL A 550       4.211  23.453  20.672  1.00 78.56           O  
ATOM   4465  CG1 VAL A 550       5.234  21.875  18.281  1.00 78.56           C  
ATOM   4466  CG2 VAL A 550       5.062  19.422  18.750  1.00 78.56           C  
ATOM   4467  N   GLY A 551       2.158  22.609  20.906  1.00 66.38           N  
ATOM   4468  CA  GLY A 551       1.476  23.859  21.156  1.00 66.38           C  
ATOM   4469  C   GLY A 551       1.239  24.672  19.891  1.00 66.38           C  
ATOM   4470  O   GLY A 551       1.157  24.109  18.797  1.00 66.38           O  
ATOM   4471  N   GLU A 552       0.746  26.000  19.828  1.00 50.88           N  
ATOM   4472  CA  GLU A 552       0.275  26.969  18.828  1.00 50.88           C  
ATOM   4473  C   GLU A 552       1.296  27.156  17.719  1.00 50.88           C  
ATOM   4474  CB  GLU A 552      -0.030  28.312  19.500  1.00 50.88           C  
ATOM   4475  O   GLU A 552       1.007  27.797  16.703  1.00 50.88           O  
ATOM   4476  CG  GLU A 552      -1.247  28.297  20.406  1.00 50.88           C  
ATOM   4477  CD  GLU A 552      -1.601  29.656  20.969  1.00 50.88           C  
ATOM   4478  OE1 GLU A 552      -2.621  29.766  21.688  1.00 50.88           O  
ATOM   4479  OE2 GLU A 552      -0.852  30.625  20.703  1.00 50.88           O  
ATOM   4480  N   ASN A 553       2.531  26.438  17.781  1.00 45.38           N  
ATOM   4481  CA  ASN A 553       3.584  26.594  16.781  1.00 45.38           C  
ATOM   4482  C   ASN A 553       3.570  25.438  15.781  1.00 45.38           C  
ATOM   4483  CB  ASN A 553       4.953  26.688  17.453  1.00 45.38           C  
ATOM   4484  O   ASN A 553       4.320  25.438  14.812  1.00 45.38           O  
ATOM   4485  CG  ASN A 553       5.141  28.000  18.203  1.00 45.38           C  
ATOM   4486  ND2 ASN A 553       6.031  28.000  19.188  1.00 45.38           N  
ATOM   4487  OD1 ASN A 553       4.492  29.000  17.891  1.00 45.38           O  
ATOM   4488  N   PHE A 554       2.506  24.516  15.836  1.00 45.78           N  
ATOM   4489  CA  PHE A 554       2.385  23.375  14.945  1.00 45.78           C  
ATOM   4490  C   PHE A 554       1.031  23.375  14.242  1.00 45.78           C  
ATOM   4491  CB  PHE A 554       2.574  22.062  15.711  1.00 45.78           C  
ATOM   4492  O   PHE A 554       0.023  23.781  14.828  1.00 45.78           O  
ATOM   4493  CG  PHE A 554       3.092  20.938  14.867  1.00 45.78           C  
ATOM   4494  CD1 PHE A 554       2.223  19.984  14.359  1.00 45.78           C  
ATOM   4495  CD2 PHE A 554       4.445  20.828  14.586  1.00 45.78           C  
ATOM   4496  CE1 PHE A 554       2.699  18.922  13.578  1.00 45.78           C  
ATOM   4497  CE2 PHE A 554       4.930  19.781  13.805  1.00 45.78           C  
ATOM   4498  CZ  PHE A 554       4.055  18.828  13.305  1.00 45.78           C  
ATOM   4499  N   CYS A 555       0.899  23.672  12.930  1.00 48.44           N  
ATOM   4500  CA  CYS A 555       0.002  23.375  11.820  1.00 48.44           C  
ATOM   4501  C   CYS A 555      -1.196  22.547  12.297  1.00 48.44           C  
ATOM   4502  CB  CYS A 555       0.746  22.609  10.727  1.00 48.44           C  
ATOM   4503  O   CYS A 555      -1.049  21.641  13.109  1.00 48.44           O  
ATOM   4504  SG  CYS A 555       1.147  23.609   9.281  1.00 48.44           S  
ATOM   4505  N   ASN A 556      -2.318  23.188  12.742  1.00 44.78           N  
ATOM   4506  CA  ASN A 556      -3.561  22.438  12.906  1.00 44.78           C  
ATOM   4507  C   ASN A 556      -3.660  21.281  11.922  1.00 44.78           C  
ATOM   4508  CB  ASN A 556      -4.770  23.359  12.766  1.00 44.78           C  
ATOM   4509  O   ASN A 556      -3.734  21.500  10.711  1.00 44.78           O  
ATOM   4510  CG  ASN A 556      -5.016  24.203  14.000  1.00 44.78           C  
ATOM   4511  ND2 ASN A 556      -5.758  25.281  13.844  1.00 44.78           N  
ATOM   4512  OD1 ASN A 556      -4.539  23.875  15.094  1.00 44.78           O  
ATOM   4513  N   SER A 557      -2.822  20.250  12.000  1.00 44.56           N  
ATOM   4514  CA  SER A 557      -2.768  19.047  11.164  1.00 44.56           C  
ATOM   4515  C   SER A 557      -4.074  18.266  11.227  1.00 44.56           C  
ATOM   4516  CB  SER A 557      -1.605  18.156  11.578  1.00 44.56           C  
ATOM   4517  O   SER A 557      -4.586  17.984  12.312  1.00 44.56           O  
ATOM   4518  OG  SER A 557      -0.369  18.828  11.453  1.00 44.56           O  
ATOM   4519  N   THR A 558      -4.965  18.562  10.320  1.00 39.69           N  
ATOM   4520  CA  THR A 558      -6.180  17.766  10.227  1.00 39.69           C  
ATOM   4521  C   THR A 558      -6.031  16.688   9.156  1.00 39.69           C  
ATOM   4522  CB  THR A 558      -7.402  18.641   9.898  1.00 39.69           C  
ATOM   4523  O   THR A 558      -5.344  16.875   8.156  1.00 39.69           O  
ATOM   4524  CG2 THR A 558      -7.688  19.625  11.023  1.00 39.69           C  
ATOM   4525  OG1 THR A 558      -7.152  19.375   8.688  1.00 39.69           O  
ATOM   4526  N   GLY A 559      -5.359  15.516   9.414  1.00 34.84           N  
ATOM   4527  CA  GLY A 559      -5.238  14.297   8.641  1.00 34.84           C  
ATOM   4528  C   GLY A 559      -5.785  14.422   7.230  1.00 34.84           C  
ATOM   4529  O   GLY A 559      -6.793  15.094   7.012  1.00 34.84           O  
TER    4530      GLY A 559                                                      
ENDMDL                                                                          
END                                                                             
