# Supplementary material for: Deep mining reveals the diversity of endogenous viral elements in vertebrate genomes
Source: Nat Microbiol. 2024 Oct 22;9(11):3013–24. doi: 10.1038/s41564-024-01825-4 (PMC11521997; doi:10.1038/s41564-024-01825-4)
Supplement: Supplementary file 5 — RdRp tree files (Fig. 2a), Astyanax mexicanus structural modelling files (Fig. 2b) and NP tree files (Fig. 2c). [file 41564_2024_1825_MOESM5_ESM.zip › Source_Data_Figure_2/Astyanax_mexicanus559_RNApol_24recycles_amber_9cab3/Astyanax_mexicanus559_RNApol_24recycles_amber_9cab3_unrelaxed_rank_004_alphafold2_ptm_model_5_seed_000.pdb]

MODEL     1                                                                     
ATOM      1  N   MET A   1      24.953 -15.680 -20.906  1.00 57.16           N  
ATOM      2  CA  MET A   1      23.938 -16.250 -20.047  1.00 57.16           C  
ATOM      3  C   MET A   1      24.547 -16.906 -18.812  1.00 57.16           C  
ATOM      4  CB  MET A   1      23.094 -17.281 -20.812  1.00 57.16           C  
ATOM      5  O   MET A   1      24.047 -16.734 -17.703  1.00 57.16           O  
ATOM      6  CG  MET A   1      21.750 -17.594 -20.156  1.00 57.16           C  
ATOM      7  SD  MET A   1      20.875 -18.969 -20.984  1.00 57.16           S  
ATOM      8  CE  MET A   1      19.328 -18.984 -20.031  1.00 57.16           C  
ATOM      9  N   HIS A   2      25.859 -17.625 -19.156  1.00 78.62           N  
ATOM     10  CA  HIS A   2      26.344 -18.578 -18.172  1.00 78.62           C  
ATOM     11  C   HIS A   2      27.094 -17.891 -17.047  1.00 78.62           C  
ATOM     12  CB  HIS A   2      27.266 -19.609 -18.844  1.00 78.62           C  
ATOM     13  O   HIS A   2      27.125 -18.391 -15.922  1.00 78.62           O  
ATOM     14  CG  HIS A   2      26.547 -20.547 -19.766  1.00 78.62           C  
ATOM     15  CD2 HIS A   2      26.578 -20.656 -21.125  1.00 78.62           C  
ATOM     16  ND1 HIS A   2      25.656 -21.484 -19.328  1.00 78.62           N  
ATOM     17  CE1 HIS A   2      25.172 -22.156 -20.359  1.00 78.62           C  
ATOM     18  NE2 HIS A   2      25.719 -21.672 -21.469  1.00 78.62           N  
ATOM     19  N   PHE A   3      27.328 -16.562 -17.422  1.00 88.75           N  
ATOM     20  CA  PHE A   3      28.203 -15.961 -16.422  1.00 88.75           C  
ATOM     21  C   PHE A   3      27.422 -15.570 -15.180  1.00 88.75           C  
ATOM     22  CB  PHE A   3      28.922 -14.734 -17.000  1.00 88.75           C  
ATOM     23  O   PHE A   3      27.797 -15.938 -14.062  1.00 88.75           O  
ATOM     24  CG  PHE A   3      29.719 -13.961 -15.992  1.00 88.75           C  
ATOM     25  CD1 PHE A   3      29.281 -12.719 -15.547  1.00 88.75           C  
ATOM     26  CD2 PHE A   3      30.906 -14.484 -15.492  1.00 88.75           C  
ATOM     27  CE1 PHE A   3      30.031 -12.008 -14.602  1.00 88.75           C  
ATOM     28  CE2 PHE A   3      31.656 -13.773 -14.555  1.00 88.75           C  
ATOM     29  CZ  PHE A   3      31.219 -12.531 -14.109  1.00 88.75           C  
ATOM     30  N   TRP A   4      26.234 -14.773 -15.422  1.00 91.62           N  
ATOM     31  CA  TRP A   4      25.516 -14.258 -14.266  1.00 91.62           C  
ATOM     32  C   TRP A   4      24.734 -15.375 -13.562  1.00 91.62           C  
ATOM     33  CB  TRP A   4      24.562 -13.141 -14.688  1.00 91.62           C  
ATOM     34  O   TRP A   4      24.500 -15.305 -12.359  1.00 91.62           O  
ATOM     35  CG  TRP A   4      25.234 -11.812 -14.898  1.00 91.62           C  
ATOM     36  CD1 TRP A   4      25.375 -11.156 -16.078  1.00 91.62           C  
ATOM     37  CD2 TRP A   4      25.844 -11.000 -13.898  1.00 91.62           C  
ATOM     38  CE2 TRP A   4      26.344  -9.852 -14.555  1.00 91.62           C  
ATOM     39  CE3 TRP A   4      26.016 -11.125 -12.516  1.00 91.62           C  
ATOM     40  NE1 TRP A   4      26.047  -9.969 -15.883  1.00 91.62           N  
ATOM     41  CH2 TRP A   4      27.172  -8.977 -12.508  1.00 91.62           C  
ATOM     42  CZ2 TRP A   4      27.016  -8.828 -13.867  1.00 91.62           C  
ATOM     43  CZ3 TRP A   4      26.688 -10.109 -11.836  1.00 91.62           C  
ATOM     44  N   MET A   5      24.344 -16.391 -14.367  1.00 91.19           N  
ATOM     45  CA  MET A   5      23.734 -17.562 -13.758  1.00 91.19           C  
ATOM     46  C   MET A   5      24.734 -18.312 -12.898  1.00 91.19           C  
ATOM     47  CB  MET A   5      23.156 -18.484 -14.828  1.00 91.19           C  
ATOM     48  O   MET A   5      24.391 -18.812 -11.820  1.00 91.19           O  
ATOM     49  CG  MET A   5      22.031 -17.859 -15.648  1.00 91.19           C  
ATOM     50  SD  MET A   5      20.578 -17.406 -14.625  1.00 91.19           S  
ATOM     51  CE  MET A   5      19.734 -16.266 -15.758  1.00 91.19           C  
ATOM     52  N   TRP A   6      25.891 -18.406 -13.430  1.00 92.25           N  
ATOM     53  CA  TRP A   6      27.000 -19.000 -12.695  1.00 92.25           C  
ATOM     54  C   TRP A   6      27.281 -18.250 -11.406  1.00 92.25           C  
ATOM     55  CB  TRP A   6      28.266 -19.047 -13.562  1.00 92.25           C  
ATOM     56  O   TRP A   6      27.438 -18.844 -10.344  1.00 92.25           O  
ATOM     57  CG  TRP A   6      29.469 -19.625 -12.867  1.00 92.25           C  
ATOM     58  CD1 TRP A   6      29.766 -20.953 -12.727  1.00 92.25           C  
ATOM     59  CD2 TRP A   6      30.500 -18.891 -12.219  1.00 92.25           C  
ATOM     60  CE2 TRP A   6      31.422 -19.844 -11.703  1.00 92.25           C  
ATOM     61  CE3 TRP A   6      30.766 -17.531 -12.023  1.00 92.25           C  
ATOM     62  NE1 TRP A   6      30.953 -21.094 -12.031  1.00 92.25           N  
ATOM     63  CH2 TRP A   6      32.781 -18.125 -10.820  1.00 92.25           C  
ATOM     64  CZ2 TRP A   6      32.562 -19.469 -11.000  1.00 92.25           C  
ATOM     65  CZ3 TRP A   6      31.906 -17.156 -11.320  1.00 92.25           C  
ATOM     66  N   VAL A   7      27.328 -16.922 -11.461  1.00 92.56           N  
ATOM     67  CA  VAL A   7      27.578 -16.078 -10.305  1.00 92.56           C  
ATOM     68  C   VAL A   7      26.469 -16.281  -9.266  1.00 92.56           C  
ATOM     69  CB  VAL A   7      27.672 -14.594 -10.695  1.00 92.56           C  
ATOM     70  O   VAL A   7      26.750 -16.469  -8.078  1.00 92.56           O  
ATOM     71  CG1 VAL A   7      27.797 -13.711  -9.445  1.00 92.56           C  
ATOM     72  CG2 VAL A   7      28.859 -14.359 -11.633  1.00 92.56           C  
ATOM     73  N   ARG A   8      25.250 -16.234  -9.758  1.00 93.50           N  
ATOM     74  CA  ARG A   8      24.078 -16.422  -8.898  1.00 93.50           C  
ATOM     75  C   ARG A   8      24.125 -17.766  -8.188  1.00 93.50           C  
ATOM     76  CB  ARG A   8      22.797 -16.297  -9.711  1.00 93.50           C  
ATOM     77  O   ARG A   8      23.938 -17.844  -6.973  1.00 93.50           O  
ATOM     78  CG  ARG A   8      21.531 -16.516  -8.891  1.00 93.50           C  
ATOM     79  CD  ARG A   8      20.328 -16.797  -9.773  1.00 93.50           C  
ATOM     80  NE  ARG A   8      20.453 -18.062 -10.477  1.00 93.50           N  
ATOM     81  NH1 ARG A   8      18.609 -17.750 -11.820  1.00 93.50           N  
ATOM     82  NH2 ARG A   8      19.859 -19.672 -12.000  1.00 93.50           N  
ATOM     83  CZ  ARG A   8      19.641 -18.500 -11.430  1.00 93.50           C  
ATOM     84  N   ASP A   9      24.375 -18.844  -8.922  1.00 92.56           N  
ATOM     85  CA  ASP A   9      24.391 -20.188  -8.383  1.00 92.56           C  
ATOM     86  C   ASP A   9      25.500 -20.375  -7.352  1.00 92.56           C  
ATOM     87  CB  ASP A   9      24.562 -21.219  -9.508  1.00 92.56           C  
ATOM     88  O   ASP A   9      25.297 -21.000  -6.309  1.00 92.56           O  
ATOM     89  CG  ASP A   9      23.328 -21.328 -10.391  1.00 92.56           C  
ATOM     90  OD1 ASP A   9      22.234 -20.844  -9.984  1.00 92.56           O  
ATOM     91  OD2 ASP A   9      23.422 -21.922 -11.484  1.00 92.56           O  
ATOM     92  N   ASN A  10      26.656 -19.844  -7.688  1.00 92.12           N  
ATOM     93  CA  ASN A  10      27.766 -19.922  -6.742  1.00 92.12           C  
ATOM     94  C   ASN A  10      27.484 -19.141  -5.469  1.00 92.12           C  
ATOM     95  CB  ASN A  10      29.062 -19.438  -7.395  1.00 92.12           C  
ATOM     96  O   ASN A  10      27.828 -19.578  -4.371  1.00 92.12           O  
ATOM     97  CG  ASN A  10      29.750 -20.516  -8.219  1.00 92.12           C  
ATOM     98  ND2 ASN A  10      29.562 -20.453  -9.539  1.00 92.12           N  
ATOM     99  OD1 ASN A  10      30.422 -21.391  -7.684  1.00 92.12           O  
ATOM    100  N   GLN A  11      26.875 -17.938  -5.656  1.00 91.50           N  
ATOM    101  CA  GLN A  11      26.531 -17.141  -4.484  1.00 91.50           C  
ATOM    102  C   GLN A  11      25.516 -17.859  -3.605  1.00 91.50           C  
ATOM    103  CB  GLN A  11      26.000 -15.766  -4.902  1.00 91.50           C  
ATOM    104  O   GLN A  11      25.641 -17.859  -2.379  1.00 91.50           O  
ATOM    105  CG  GLN A  11      25.859 -14.781  -3.752  1.00 91.50           C  
ATOM    106  CD  GLN A  11      25.500 -13.383  -4.215  1.00 91.50           C  
ATOM    107  NE2 GLN A  11      25.844 -12.383  -3.414  1.00 91.50           N  
ATOM    108  OE1 GLN A  11      24.906 -13.203  -5.289  1.00 91.50           O  
ATOM    109  N   ARG A  12      24.547 -18.531  -4.164  1.00 89.75           N  
ATOM    110  CA  ARG A  12      23.516 -19.281  -3.445  1.00 89.75           C  
ATOM    111  C   ARG A  12      24.141 -20.469  -2.701  1.00 89.75           C  
ATOM    112  CB  ARG A  12      22.438 -19.781  -4.406  1.00 89.75           C  
ATOM    113  O   ARG A  12      23.766 -20.750  -1.562  1.00 89.75           O  
ATOM    114  CG  ARG A  12      21.422 -18.719  -4.785  1.00 89.75           C  
ATOM    115  CD  ARG A  12      20.281 -19.297  -5.605  1.00 89.75           C  
ATOM    116  NE  ARG A  12      19.281 -18.281  -5.938  1.00 89.75           N  
ATOM    117  NH1 ARG A  12      17.984 -19.688  -7.230  1.00 89.75           N  
ATOM    118  NH2 ARG A  12      17.375 -17.500  -6.941  1.00 89.75           N  
ATOM    119  CZ  ARG A  12      18.219 -18.500  -6.703  1.00 89.75           C  
ATOM    120  N   MET A  13      24.984 -21.094  -3.410  1.00 89.31           N  
ATOM    121  CA  MET A  13      25.688 -22.219  -2.797  1.00 89.31           C  
ATOM    122  C   MET A  13      26.469 -21.766  -1.569  1.00 89.31           C  
ATOM    123  CB  MET A  13      26.625 -22.891  -3.805  1.00 89.31           C  
ATOM    124  O   MET A  13      26.438 -22.422  -0.527  1.00 89.31           O  
ATOM    125  CG  MET A  13      27.328 -24.109  -3.266  1.00 89.31           C  
ATOM    126  SD  MET A  13      28.547 -24.797  -4.453  1.00 89.31           S  
ATOM    127  CE  MET A  13      29.781 -23.469  -4.461  1.00 89.31           C  
ATOM    128  N   LEU A  14      27.172 -20.672  -1.688  1.00 88.38           N  
ATOM    129  CA  LEU A  14      27.969 -20.141  -0.585  1.00 88.38           C  
ATOM    130  C   LEU A  14      27.062 -19.688   0.562  1.00 88.38           C  
ATOM    131  CB  LEU A  14      28.812 -18.969  -1.064  1.00 88.38           C  
ATOM    132  O   LEU A  14      27.422 -19.859   1.732  1.00 88.38           O  
ATOM    133  CG  LEU A  14      29.984 -19.312  -1.988  1.00 88.38           C  
ATOM    134  CD1 LEU A  14      30.641 -18.031  -2.520  1.00 88.38           C  
ATOM    135  CD2 LEU A  14      31.016 -20.172  -1.257  1.00 88.38           C  
ATOM    136  N   GLN A  15      25.875 -19.125   0.201  1.00 86.00           N  
ATOM    137  CA  GLN A  15      24.922 -18.688   1.216  1.00 86.00           C  
ATOM    138  C   GLN A  15      24.375 -19.875   1.995  1.00 86.00           C  
ATOM    139  CB  GLN A  15      23.781 -17.906   0.577  1.00 86.00           C  
ATOM    140  O   GLN A  15      24.203 -19.812   3.213  1.00 86.00           O  
ATOM    141  CG  GLN A  15      24.172 -16.516   0.112  1.00 86.00           C  
ATOM    142  CD  GLN A  15      23.047 -15.797  -0.627  1.00 86.00           C  
ATOM    143  NE2 GLN A  15      23.094 -14.469  -0.623  1.00 86.00           N  
ATOM    144  OE1 GLN A  15      22.172 -16.438  -1.199  1.00 86.00           O  
ATOM    145  N   LYS A  16      24.109 -20.969   1.268  1.00 83.31           N  
ATOM    146  CA  LYS A  16      23.609 -22.188   1.902  1.00 83.31           C  
ATOM    147  C   LYS A  16      24.641 -22.781   2.852  1.00 83.31           C  
ATOM    148  CB  LYS A  16      23.219 -23.234   0.846  1.00 83.31           C  
ATOM    149  O   LYS A  16      24.312 -23.234   3.951  1.00 83.31           O  
ATOM    150  CG  LYS A  16      21.875 -22.969   0.183  1.00 83.31           C  
ATOM    151  CD  LYS A  16      21.500 -24.062  -0.793  1.00 83.31           C  
ATOM    152  CE  LYS A  16      20.219 -23.750  -1.544  1.00 83.31           C  
ATOM    153  NZ  LYS A  16      19.859 -24.812  -2.523  1.00 83.31           N  
ATOM    154  N   LYS A  17      25.875 -22.812   2.365  1.00 81.00           N  
ATOM    155  CA  LYS A  17      26.969 -23.312   3.189  1.00 81.00           C  
ATOM    156  C   LYS A  17      27.203 -22.422   4.410  1.00 81.00           C  
ATOM    157  CB  LYS A  17      28.266 -23.406   2.369  1.00 81.00           C  
ATOM    158  O   LYS A  17      27.484 -22.922   5.500  1.00 81.00           O  
ATOM    159  CG  LYS A  17      28.297 -24.578   1.399  1.00 81.00           C  
ATOM    160  CD  LYS A  17      29.641 -24.672   0.687  1.00 81.00           C  
ATOM    161  CE  LYS A  17      29.641 -25.812  -0.324  1.00 81.00           C  
ATOM    162  NZ  LYS A  17      30.953 -25.891  -1.052  1.00 81.00           N  
ATOM    163  N   TYR A  18      27.094 -21.188   4.098  1.00 74.50           N  
ATOM    164  CA  TYR A  18      27.266 -20.203   5.152  1.00 74.50           C  
ATOM    165  C   TYR A  18      26.219 -20.375   6.246  1.00 74.50           C  
ATOM    166  CB  TYR A  18      27.203 -18.781   4.578  1.00 74.50           C  
ATOM    167  O   TYR A  18      26.531 -20.250   7.438  1.00 74.50           O  
ATOM    168  CG  TYR A  18      27.531 -17.703   5.582  1.00 74.50           C  
ATOM    169  CD1 TYR A  18      26.531 -16.891   6.117  1.00 74.50           C  
ATOM    170  CD2 TYR A  18      28.844 -17.484   5.996  1.00 74.50           C  
ATOM    171  CE1 TYR A  18      26.828 -15.898   7.043  1.00 74.50           C  
ATOM    172  CE2 TYR A  18      29.156 -16.500   6.918  1.00 74.50           C  
ATOM    173  OH  TYR A  18      28.438 -14.719   8.352  1.00 74.50           O  
ATOM    174  CZ  TYR A  18      28.141 -15.703   7.438  1.00 74.50           C  
ATOM    175  N   CYS A  19      24.953 -20.641   5.879  1.00 67.69           N  
ATOM    176  CA  CYS A  19      23.875 -20.859   6.832  1.00 67.69           C  
ATOM    177  C   CYS A  19      24.125 -22.109   7.664  1.00 67.69           C  
ATOM    178  CB  CYS A  19      22.531 -20.969   6.109  1.00 67.69           C  
ATOM    179  O   CYS A  19      23.766 -22.156   8.844  1.00 67.69           O  
ATOM    180  SG  CYS A  19      21.938 -19.406   5.438  1.00 67.69           S  
ATOM    181  N   SER A  20      24.828 -23.156   7.023  1.00 62.38           N  
ATOM    182  CA  SER A  20      25.141 -24.406   7.711  1.00 62.38           C  
ATOM    183  C   SER A  20      26.375 -24.266   8.586  1.00 62.38           C  
ATOM    184  CB  SER A  20      25.328 -25.547   6.707  1.00 62.38           C  
ATOM    185  O   SER A  20      26.500 -24.922   9.625  1.00 62.38           O  
ATOM    186  OG  SER A  20      26.344 -25.219   5.773  1.00 62.38           O  
ATOM    187  N   TYR A  21      27.422 -23.406   8.242  1.00 56.81           N  
ATOM    188  CA  TYR A  21      28.766 -23.156   8.766  1.00 56.81           C  
ATOM    189  C   TYR A  21      28.703 -22.516  10.148  1.00 56.81           C  
ATOM    190  CB  TYR A  21      29.562 -22.266   7.812  1.00 56.81           C  
ATOM    191  O   TYR A  21      29.578 -22.734  10.984  1.00 56.81           O  
ATOM    192  CG  TYR A  21      30.797 -22.938   7.242  1.00 56.81           C  
ATOM    193  CD1 TYR A  21      32.031 -22.859   7.887  1.00 56.81           C  
ATOM    194  CD2 TYR A  21      30.719 -23.672   6.055  1.00 56.81           C  
ATOM    195  CE1 TYR A  21      33.156 -23.469   7.363  1.00 56.81           C  
ATOM    196  CE2 TYR A  21      31.844 -24.281   5.523  1.00 56.81           C  
ATOM    197  OH  TYR A  21      34.188 -24.797   5.664  1.00 56.81           O  
ATOM    198  CZ  TYR A  21      33.062 -24.188   6.184  1.00 56.81           C  
ATOM    199  N   LEU A  22      27.641 -21.641  10.453  1.00 52.59           N  
ATOM    200  CA  LEU A  22      27.578 -21.203  11.836  1.00 52.59           C  
ATOM    201  C   LEU A  22      27.578 -22.391  12.789  1.00 52.59           C  
ATOM    202  CB  LEU A  22      26.328 -20.344  12.062  1.00 52.59           C  
ATOM    203  O   LEU A  22      27.750 -22.219  14.000  1.00 52.59           O  
ATOM    204  CG  LEU A  22      26.359 -18.922  11.516  1.00 52.59           C  
ATOM    205  CD1 LEU A  22      24.953 -18.359  11.375  1.00 52.59           C  
ATOM    206  CD2 LEU A  22      27.203 -18.031  12.414  1.00 52.59           C  
ATOM    207  N   GLN A  23      28.109 -23.703  12.492  1.00 48.22           N  
ATOM    208  CA  GLN A  23      28.297 -24.812  13.422  1.00 48.22           C  
ATOM    209  C   GLN A  23      29.594 -25.547  13.141  1.00 48.22           C  
ATOM    210  CB  GLN A  23      27.109 -25.781  13.344  1.00 48.22           C  
ATOM    211  O   GLN A  23      29.984 -26.453  13.891  1.00 48.22           O  
ATOM    212  CG  GLN A  23      25.812 -25.219  13.898  1.00 48.22           C  
ATOM    213  CD  GLN A  23      24.672 -26.203  13.844  1.00 48.22           C  
ATOM    214  NE2 GLN A  23      23.484 -25.766  14.258  1.00 48.22           N  
ATOM    215  OE1 GLN A  23      24.844 -27.359  13.430  1.00 48.22           O  
ATOM    216  N   GLY A  24      30.688 -25.031  12.547  1.00 45.25           N  
ATOM    217  CA  GLY A  24      31.891 -25.828  12.492  1.00 45.25           C  
ATOM    218  C   GLY A  24      33.000 -25.188  11.703  1.00 45.25           C  
ATOM    219  O   GLY A  24      32.812 -24.125  11.094  1.00 45.25           O  
ATOM    220  N   PRO A  25      34.406 -25.719  11.742  1.00 41.91           N  
ATOM    221  CA  PRO A  25      35.625 -25.078  11.234  1.00 41.91           C  
ATOM    222  C   PRO A  25      35.844 -25.344   9.742  1.00 41.91           C  
ATOM    223  CB  PRO A  25      36.719 -25.734  12.070  1.00 41.91           C  
ATOM    224  O   PRO A  25      35.375 -26.359   9.219  1.00 41.91           O  
ATOM    225  CG  PRO A  25      36.125 -26.984  12.609  1.00 41.91           C  
ATOM    226  CD  PRO A  25      34.688 -27.031  12.180  1.00 41.91           C  
ATOM    227  N   SER A  26      36.281 -24.328   8.891  1.00 44.56           N  
ATOM    228  CA  SER A  26      37.188 -23.609   8.000  1.00 44.56           C  
ATOM    229  C   SER A  26      37.250 -24.250   6.621  1.00 44.56           C  
ATOM    230  CB  SER A  26      38.594 -23.562   8.609  1.00 44.56           C  
ATOM    231  O   SER A  26      37.844 -25.312   6.445  1.00 44.56           O  
ATOM    232  OG  SER A  26      39.344 -22.516   8.039  1.00 44.56           O  
ATOM    233  N   SER A  27      36.219 -24.141   5.672  1.00 50.22           N  
ATOM    234  CA  SER A  27      36.469 -24.234   4.242  1.00 50.22           C  
ATOM    235  C   SER A  27      36.156 -22.938   3.525  1.00 50.22           C  
ATOM    236  CB  SER A  27      35.656 -25.375   3.627  1.00 50.22           C  
ATOM    237  O   SER A  27      35.562 -22.031   4.105  1.00 50.22           O  
ATOM    238  OG  SER A  27      34.281 -25.219   3.939  1.00 50.22           O  
ATOM    239  N   SER A  28      36.969 -22.438   2.613  1.00 55.38           N  
ATOM    240  CA  SER A  28      36.938 -21.281   1.715  1.00 55.38           C  
ATOM    241  C   SER A  28      35.531 -20.734   1.563  1.00 55.38           C  
ATOM    242  CB  SER A  28      37.500 -21.672   0.342  1.00 55.38           C  
ATOM    243  O   SER A  28      34.625 -21.469   1.200  1.00 55.38           O  
ATOM    244  OG  SER A  28      36.812 -22.766  -0.201  1.00 55.38           O  
ATOM    245  N   CYS A  29      35.219 -19.594   2.090  1.00 73.62           N  
ATOM    246  CA  CYS A  29      33.969 -18.844   2.162  1.00 73.62           C  
ATOM    247  C   CYS A  29      33.812 -17.938   0.948  1.00 73.62           C  
ATOM    248  CB  CYS A  29      33.938 -18.000   3.441  1.00 73.62           C  
ATOM    249  O   CYS A  29      32.969 -17.047   0.935  1.00 73.62           O  
ATOM    250  SG  CYS A  29      33.719 -18.984   4.941  1.00 73.62           S  
ATOM    251  N   HIS A  30      34.688 -18.219  -0.104  1.00 83.81           N  
ATOM    252  CA  HIS A  30      34.500 -17.359  -1.268  1.00 83.81           C  
ATOM    253  C   HIS A  30      34.938 -18.078  -2.549  1.00 83.81           C  
ATOM    254  CB  HIS A  30      35.312 -16.062  -1.098  1.00 83.81           C  
ATOM    255  O   HIS A  30      35.625 -19.094  -2.496  1.00 83.81           O  
ATOM    256  CG  HIS A  30      36.812 -16.281  -1.100  1.00 83.81           C  
ATOM    257  CD2 HIS A  30      37.719 -16.109  -2.074  1.00 83.81           C  
ATOM    258  ND1 HIS A  30      37.500 -16.750   0.005  1.00 83.81           N  
ATOM    259  CE1 HIS A  30      38.781 -16.844  -0.292  1.00 83.81           C  
ATOM    260  NE2 HIS A  30      38.938 -16.469  -1.548  1.00 83.81           N  
ATOM    261  N   VAL A  31      34.375 -17.656  -3.670  1.00 89.44           N  
ATOM    262  CA  VAL A  31      34.719 -18.109  -5.012  1.00 89.44           C  
ATOM    263  C   VAL A  31      35.406 -16.969  -5.766  1.00 89.44           C  
ATOM    264  CB  VAL A  31      33.500 -18.594  -5.797  1.00 89.44           C  
ATOM    265  O   VAL A  31      34.906 -15.844  -5.785  1.00 89.44           O  
ATOM    266  CG1 VAL A  31      33.875 -18.953  -7.234  1.00 89.44           C  
ATOM    267  CG2 VAL A  31      32.875 -19.797  -5.098  1.00 89.44           C  
ATOM    268  N   TYR A  32      36.656 -17.297  -6.301  1.00 91.25           N  
ATOM    269  CA  TYR A  32      37.406 -16.328  -7.102  1.00 91.25           C  
ATOM    270  C   TYR A  32      37.625 -16.844  -8.523  1.00 91.25           C  
ATOM    271  CB  TYR A  32      38.750 -16.016  -6.453  1.00 91.25           C  
ATOM    272  O   TYR A  32      38.000 -18.016  -8.711  1.00 91.25           O  
ATOM    273  CG  TYR A  32      39.656 -15.195  -7.320  1.00 91.25           C  
ATOM    274  CD1 TYR A  32      40.719 -15.789  -8.016  1.00 91.25           C  
ATOM    275  CD2 TYR A  32      39.500 -13.820  -7.441  1.00 91.25           C  
ATOM    276  CE1 TYR A  32      41.562 -15.031  -8.820  1.00 91.25           C  
ATOM    277  CE2 TYR A  32      40.344 -13.055  -8.242  1.00 91.25           C  
ATOM    278  OH  TYR A  32      42.219 -12.906  -9.711  1.00 91.25           O  
ATOM    279  CZ  TYR A  32      41.375 -13.664  -8.922  1.00 91.25           C  
ATOM    280  N   HIS A  33      37.250 -16.000  -9.445  1.00 90.62           N  
ATOM    281  CA  HIS A  33      37.438 -16.344 -10.844  1.00 90.62           C  
ATOM    282  C   HIS A  33      38.062 -15.180 -11.617  1.00 90.62           C  
ATOM    283  CB  HIS A  33      36.125 -16.781 -11.492  1.00 90.62           C  
ATOM    284  O   HIS A  33      37.656 -14.031 -11.430  1.00 90.62           O  
ATOM    285  CG  HIS A  33      36.281 -17.250 -12.906  1.00 90.62           C  
ATOM    286  CD2 HIS A  33      35.969 -16.641 -14.078  1.00 90.62           C  
ATOM    287  ND1 HIS A  33      36.781 -18.484 -13.234  1.00 90.62           N  
ATOM    288  CE1 HIS A  33      36.812 -18.609 -14.547  1.00 90.62           C  
ATOM    289  NE2 HIS A  33      36.312 -17.500 -15.086  1.00 90.62           N  
ATOM    290  N   GLN A  34      39.031 -15.477 -12.477  1.00 90.06           N  
ATOM    291  CA  GLN A  34      39.656 -14.477 -13.336  1.00 90.06           C  
ATOM    292  C   GLN A  34      39.625 -14.930 -14.797  1.00 90.06           C  
ATOM    293  CB  GLN A  34      41.094 -14.203 -12.883  1.00 90.06           C  
ATOM    294  O   GLN A  34      40.031 -16.062 -15.109  1.00 90.06           O  
ATOM    295  CG  GLN A  34      41.812 -13.172 -13.734  1.00 90.06           C  
ATOM    296  CD  GLN A  34      43.219 -12.891 -13.242  1.00 90.06           C  
ATOM    297  NE2 GLN A  34      44.031 -12.242 -14.078  1.00 90.06           N  
ATOM    298  OE1 GLN A  34      43.594 -13.250 -12.117  1.00 90.06           O  
ATOM    299  N   SER A  35      39.031 -14.109 -15.602  1.00 85.25           N  
ATOM    300  CA  SER A  35      39.094 -14.266 -17.047  1.00 85.25           C  
ATOM    301  C   SER A  35      39.500 -12.961 -17.734  1.00 85.25           C  
ATOM    302  CB  SER A  35      37.750 -14.719 -17.609  1.00 85.25           C  
ATOM    303  O   SER A  35      38.750 -12.008 -17.781  1.00 85.25           O  
ATOM    304  OG  SER A  35      37.812 -14.914 -19.000  1.00 85.25           O  
ATOM    305  N   GLY A  36      40.781 -12.945 -18.297  1.00 87.94           N  
ATOM    306  CA  GLY A  36      41.281 -11.719 -18.891  1.00 87.94           C  
ATOM    307  C   GLY A  36      41.406 -10.578 -17.891  1.00 87.94           C  
ATOM    308  O   GLY A  36      42.031 -10.727 -16.844  1.00 87.94           O  
ATOM    309  N   THR A  37      40.719  -9.391 -18.203  1.00 88.62           N  
ATOM    310  CA  THR A  37      40.781  -8.227 -17.328  1.00 88.62           C  
ATOM    311  C   THR A  37      39.688  -8.289 -16.266  1.00 88.62           C  
ATOM    312  CB  THR A  37      40.656  -6.918 -18.141  1.00 88.62           C  
ATOM    313  O   THR A  37      39.656  -7.457 -15.367  1.00 88.62           O  
ATOM    314  CG2 THR A  37      41.812  -6.727 -19.094  1.00 88.62           C  
ATOM    315  OG1 THR A  37      39.438  -6.965 -18.891  1.00 88.62           O  
ATOM    316  N   LEU A  38      38.844  -9.297 -16.375  1.00 89.62           N  
ATOM    317  CA  LEU A  38      37.719  -9.445 -15.453  1.00 89.62           C  
ATOM    318  C   LEU A  38      38.125 -10.297 -14.258  1.00 89.62           C  
ATOM    319  CB  LEU A  38      36.531 -10.062 -16.172  1.00 89.62           C  
ATOM    320  O   LEU A  38      38.562 -11.430 -14.422  1.00 89.62           O  
ATOM    321  CG  LEU A  38      35.312 -10.406 -15.297  1.00 89.62           C  
ATOM    322  CD1 LEU A  38      34.625  -9.125 -14.844  1.00 89.62           C  
ATOM    323  CD2 LEU A  38      34.344 -11.312 -16.047  1.00 89.62           C  
ATOM    324  N   ARG A  39      38.031  -9.664 -13.047  1.00 92.88           N  
ATOM    325  CA  ARG A  39      38.219 -10.375 -11.781  1.00 92.88           C  
ATOM    326  C   ARG A  39      36.938 -10.305 -10.938  1.00 92.88           C  
ATOM    327  CB  ARG A  39      39.406  -9.797 -11.000  1.00 92.88           C  
ATOM    328  O   ARG A  39      36.375  -9.227 -10.734  1.00 92.88           O  
ATOM    329  CG  ARG A  39      40.719  -9.930 -11.719  1.00 92.88           C  
ATOM    330  CD  ARG A  39      41.844  -9.227 -10.961  1.00 92.88           C  
ATOM    331  NE  ARG A  39      43.062  -9.164 -11.750  1.00 92.88           N  
ATOM    332  NH1 ARG A  39      44.000  -7.406 -10.562  1.00 92.88           N  
ATOM    333  NH2 ARG A  39      45.125  -8.328 -12.320  1.00 92.88           N  
ATOM    334  CZ  ARG A  39      44.062  -8.297 -11.539  1.00 92.88           C  
ATOM    335  N   ILE A  40      36.531 -11.562 -10.453  1.00 94.06           N  
ATOM    336  CA  ILE A  40      35.312 -11.570  -9.672  1.00 94.06           C  
ATOM    337  C   ILE A  40      35.531 -12.352  -8.383  1.00 94.06           C  
ATOM    338  CB  ILE A  40      34.125 -12.172 -10.477  1.00 94.06           C  
ATOM    339  O   ILE A  40      36.156 -13.406  -8.383  1.00 94.06           O  
ATOM    340  CG1 ILE A  40      32.812 -12.008  -9.711  1.00 94.06           C  
ATOM    341  CG2 ILE A  40      34.406 -13.648 -10.797  1.00 94.06           C  
ATOM    342  CD1 ILE A  40      31.578 -12.289 -10.539  1.00 94.06           C  
ATOM    343  N   TRP A  41      35.094 -11.750  -7.332  1.00 94.31           N  
ATOM    344  CA  TRP A  41      35.094 -12.383  -6.016  1.00 94.31           C  
ATOM    345  C   TRP A  41      33.656 -12.555  -5.516  1.00 94.31           C  
ATOM    346  CB  TRP A  41      35.875 -11.555  -5.012  1.00 94.31           C  
ATOM    347  O   TRP A  41      32.938 -11.578  -5.332  1.00 94.31           O  
ATOM    348  CG  TRP A  41      37.375 -11.578  -5.254  1.00 94.31           C  
ATOM    349  CD1 TRP A  41      38.281 -12.422  -4.684  1.00 94.31           C  
ATOM    350  CD2 TRP A  41      38.094 -10.719  -6.121  1.00 94.31           C  
ATOM    351  CE2 TRP A  41      39.469 -11.094  -6.035  1.00 94.31           C  
ATOM    352  CE3 TRP A  41      37.750  -9.664  -6.973  1.00 94.31           C  
ATOM    353  NE1 TRP A  41      39.531 -12.133  -5.148  1.00 94.31           N  
ATOM    354  CH2 TRP A  41      40.094  -9.422  -7.586  1.00 94.31           C  
ATOM    355  CZ2 TRP A  41      40.469 -10.453  -6.762  1.00 94.31           C  
ATOM    356  CZ3 TRP A  41      38.750  -9.023  -7.695  1.00 94.31           C  
ATOM    357  N   ILE A  42      33.312 -13.812  -5.332  1.00 93.62           N  
ATOM    358  CA  ILE A  42      31.953 -14.102  -4.875  1.00 93.62           C  
ATOM    359  C   ILE A  42      31.984 -14.578  -3.424  1.00 93.62           C  
ATOM    360  CB  ILE A  42      31.266 -15.164  -5.770  1.00 93.62           C  
ATOM    361  O   ILE A  42      32.656 -15.578  -3.107  1.00 93.62           O  
ATOM    362  CG1 ILE A  42      31.312 -14.734  -7.238  1.00 93.62           C  
ATOM    363  CG2 ILE A  42      29.812 -15.391  -5.320  1.00 93.62           C  
ATOM    364  CD1 ILE A  42      30.859 -15.812  -8.211  1.00 93.62           C  
ATOM    365  N   THR A  43      31.281 -13.844  -2.643  1.00 90.06           N  
ATOM    366  CA  THR A  43      31.078 -14.242  -1.253  1.00 90.06           C  
ATOM    367  C   THR A  43      29.594 -14.398  -0.946  1.00 90.06           C  
ATOM    368  CB  THR A  43      31.703 -13.219  -0.284  1.00 90.06           C  
ATOM    369  O   THR A  43      28.750 -14.070  -1.774  1.00 90.06           O  
ATOM    370  CG2 THR A  43      33.125 -12.883  -0.681  1.00 90.06           C  
ATOM    371  OG1 THR A  43      30.922 -12.016  -0.305  1.00 90.06           O  
ATOM    372  N   PRO A  44      29.266 -14.969   0.230  1.00 85.75           N  
ATOM    373  CA  PRO A  44      27.844 -15.117   0.569  1.00 85.75           C  
ATOM    374  C   PRO A  44      27.141 -13.773   0.743  1.00 85.75           C  
ATOM    375  CB  PRO A  44      27.875 -15.891   1.889  1.00 85.75           C  
ATOM    376  O   PRO A  44      25.922 -13.680   0.553  1.00 85.75           O  
ATOM    377  CG  PRO A  44      29.203 -16.578   1.896  1.00 85.75           C  
ATOM    378  CD  PRO A  44      30.172 -15.742   1.128  1.00 85.75           C  
ATOM    379  N   ILE A  45      27.812 -12.688   0.963  1.00 84.56           N  
ATOM    380  CA  ILE A  45      27.188 -11.430   1.355  1.00 84.56           C  
ATOM    381  C   ILE A  45      27.375 -10.398   0.245  1.00 84.56           C  
ATOM    382  CB  ILE A  45      27.781 -10.898   2.682  1.00 84.56           C  
ATOM    383  O   ILE A  45      26.547  -9.492   0.095  1.00 84.56           O  
ATOM    384  CG1 ILE A  45      29.312 -11.070   2.697  1.00 84.56           C  
ATOM    385  CG2 ILE A  45      27.141 -11.602   3.879  1.00 84.56           C  
ATOM    386  CD1 ILE A  45      30.000 -10.328   3.828  1.00 84.56           C  
ATOM    387  N   ILE A  46      28.469 -10.492  -0.483  1.00 89.75           N  
ATOM    388  CA  ILE A  46      28.719  -9.484  -1.510  1.00 89.75           C  
ATOM    389  C   ILE A  46      29.469 -10.117  -2.676  1.00 89.75           C  
ATOM    390  CB  ILE A  46      29.500  -8.281  -0.944  1.00 89.75           C  
ATOM    391  O   ILE A  46      30.219 -11.078  -2.488  1.00 89.75           O  
ATOM    392  CG1 ILE A  46      29.422  -7.094  -1.904  1.00 89.75           C  
ATOM    393  CG2 ILE A  46      30.953  -8.672  -0.678  1.00 89.75           C  
ATOM    394  CD1 ILE A  46      29.844  -5.766  -1.282  1.00 89.75           C  
ATOM    395  N   THR A  47      29.250  -9.547  -3.855  1.00 92.88           N  
ATOM    396  CA  THR A  47      30.000  -9.922  -5.051  1.00 92.88           C  
ATOM    397  C   THR A  47      30.828  -8.734  -5.566  1.00 92.88           C  
ATOM    398  CB  THR A  47      29.062 -10.422  -6.164  1.00 92.88           C  
ATOM    399  O   THR A  47      30.281  -7.648  -5.777  1.00 92.88           O  
ATOM    400  CG2 THR A  47      29.859 -10.805  -7.414  1.00 92.88           C  
ATOM    401  OG1 THR A  47      28.359 -11.578  -5.691  1.00 92.88           O  
ATOM    402  N   LEU A  48      32.125  -8.984  -5.664  1.00 93.88           N  
ATOM    403  CA  LEU A  48      33.031  -7.945  -6.164  1.00 93.88           C  
ATOM    404  C   LEU A  48      33.406  -8.219  -7.609  1.00 93.88           C  
ATOM    405  CB  LEU A  48      34.281  -7.852  -5.289  1.00 93.88           C  
ATOM    406  O   LEU A  48      33.844  -9.328  -7.941  1.00 93.88           O  
ATOM    407  CG  LEU A  48      34.062  -7.508  -3.816  1.00 93.88           C  
ATOM    408  CD1 LEU A  48      35.344  -7.637  -3.037  1.00 93.88           C  
ATOM    409  CD2 LEU A  48      33.469  -6.102  -3.676  1.00 93.88           C  
ATOM    410  N   LEU A  49      33.125  -7.262  -8.414  1.00 93.50           N  
ATOM    411  CA  LEU A  49      33.469  -7.352  -9.828  1.00 93.50           C  
ATOM    412  C   LEU A  49      34.500  -6.289 -10.211  1.00 93.50           C  
ATOM    413  CB  LEU A  49      32.219  -7.195 -10.695  1.00 93.50           C  
ATOM    414  O   LEU A  49      34.250  -5.090 -10.062  1.00 93.50           O  
ATOM    415  CG  LEU A  49      32.406  -7.363 -12.203  1.00 93.50           C  
ATOM    416  CD1 LEU A  49      32.656  -8.828 -12.555  1.00 93.50           C  
ATOM    417  CD2 LEU A  49      31.203  -6.820 -12.961  1.00 93.50           C  
ATOM    418  N   ALA A  50      35.625  -6.762 -10.586  1.00 92.81           N  
ATOM    419  CA  ALA A  50      36.688  -5.859 -11.031  1.00 92.81           C  
ATOM    420  C   ALA A  50      36.938  -6.000 -12.531  1.00 92.81           C  
ATOM    421  CB  ALA A  50      37.969  -6.133 -10.250  1.00 92.81           C  
ATOM    422  O   ALA A  50      37.312  -7.074 -13.008  1.00 92.81           O  
ATOM    423  N   ILE A  51      36.594  -4.961 -13.234  1.00 89.81           N  
ATOM    424  CA  ILE A  51      36.906  -4.887 -14.656  1.00 89.81           C  
ATOM    425  C   ILE A  51      37.812  -3.686 -14.930  1.00 89.81           C  
ATOM    426  CB  ILE A  51      35.625  -4.793 -15.508  1.00 89.81           C  
ATOM    427  O   ILE A  51      37.438  -2.545 -14.641  1.00 89.81           O  
ATOM    428  CG1 ILE A  51      34.719  -6.000 -15.242  1.00 89.81           C  
ATOM    429  CG2 ILE A  51      35.969  -4.688 -17.000  1.00 89.81           C  
ATOM    430  CD1 ILE A  51      33.312  -5.891 -15.883  1.00 89.81           C  
ATOM    431  N   ASP A  52      39.000  -4.008 -15.508  1.00 86.44           N  
ATOM    432  CA  ASP A  52      39.969  -2.961 -15.789  1.00 86.44           C  
ATOM    433  C   ASP A  52      40.344  -2.217 -14.516  1.00 86.44           C  
ATOM    434  CB  ASP A  52      39.438  -1.978 -16.828  1.00 86.44           C  
ATOM    435  O   ASP A  52      40.875  -2.820 -13.562  1.00 86.44           O  
ATOM    436  CG  ASP A  52      39.219  -2.613 -18.188  1.00 86.44           C  
ATOM    437  OD1 ASP A  52      40.000  -3.502 -18.578  1.00 86.44           O  
ATOM    438  OD2 ASP A  52      38.250  -2.221 -18.875  1.00 86.44           O  
ATOM    439  N   ASN A  53      40.000  -0.806 -14.359  1.00 85.56           N  
ATOM    440  CA  ASN A  53      40.312  -0.048 -13.156  1.00 85.56           C  
ATOM    441  C   ASN A  53      39.062   0.256 -12.328  1.00 85.56           C  
ATOM    442  CB  ASN A  53      41.062   1.249 -13.516  1.00 85.56           C  
ATOM    443  O   ASN A  53      39.094   1.144 -11.477  1.00 85.56           O  
ATOM    444  CG  ASN A  53      42.500   1.019 -13.906  1.00 85.56           C  
ATOM    445  ND2 ASN A  53      43.125   2.043 -14.461  1.00 85.56           N  
ATOM    446  OD1 ASN A  53      43.031  -0.070 -13.703  1.00 85.56           O  
ATOM    447  N   HIS A  54      38.031  -0.532 -12.602  1.00 89.94           N  
ATOM    448  CA  HIS A  54      36.812  -0.235 -11.867  1.00 89.94           C  
ATOM    449  C   HIS A  54      36.406  -1.411 -10.984  1.00 89.94           C  
ATOM    450  CB  HIS A  54      35.688   0.125 -12.828  1.00 89.94           C  
ATOM    451  O   HIS A  54      36.375  -2.555 -11.445  1.00 89.94           O  
ATOM    452  CG  HIS A  54      35.938   1.374 -13.609  1.00 89.94           C  
ATOM    453  CD2 HIS A  54      36.344   1.555 -14.891  1.00 89.94           C  
ATOM    454  ND1 HIS A  54      35.750   2.635 -13.078  1.00 89.94           N  
ATOM    455  CE1 HIS A  54      36.062   3.537 -14.000  1.00 89.94           C  
ATOM    456  NE2 HIS A  54      36.406   2.908 -15.102  1.00 89.94           N  
ATOM    457  N   LEU A  55      36.281  -1.118  -9.758  1.00 92.75           N  
ATOM    458  CA  LEU A  55      35.781  -2.119  -8.820  1.00 92.75           C  
ATOM    459  C   LEU A  55      34.312  -1.869  -8.477  1.00 92.75           C  
ATOM    460  CB  LEU A  55      36.625  -2.115  -7.539  1.00 92.75           C  
ATOM    461  O   LEU A  55      33.938  -0.785  -8.008  1.00 92.75           O  
ATOM    462  CG  LEU A  55      36.219  -3.143  -6.473  1.00 92.75           C  
ATOM    463  CD1 LEU A  55      36.500  -4.555  -6.973  1.00 92.75           C  
ATOM    464  CD2 LEU A  55      37.000  -2.873  -5.176  1.00 92.75           C  
ATOM    465  N   THR A  56      33.438  -2.861  -8.797  1.00 92.88           N  
ATOM    466  CA  THR A  56      32.000  -2.760  -8.539  1.00 92.88           C  
ATOM    467  C   THR A  56      31.562  -3.768  -7.480  1.00 92.88           C  
ATOM    468  CB  THR A  56      31.188  -2.982  -9.828  1.00 92.88           C  
ATOM    469  O   THR A  56      31.922  -4.945  -7.559  1.00 92.88           O  
ATOM    470  CG2 THR A  56      29.703  -2.752  -9.594  1.00 92.88           C  
ATOM    471  OG1 THR A  56      31.641  -2.072 -10.836  1.00 92.88           O  
ATOM    472  N   THR A  57      30.859  -3.268  -6.543  1.00 91.38           N  
ATOM    473  CA  THR A  57      30.344  -4.133  -5.492  1.00 91.38           C  
ATOM    474  C   THR A  57      28.844  -4.371  -5.680  1.00 91.38           C  
ATOM    475  CB  THR A  57      30.594  -3.535  -4.098  1.00 91.38           C  
ATOM    476  O   THR A  57      28.078  -3.424  -5.863  1.00 91.38           O  
ATOM    477  CG2 THR A  57      32.094  -3.436  -3.805  1.00 91.38           C  
ATOM    478  OG1 THR A  57      30.016  -2.225  -4.031  1.00 91.38           O  
ATOM    479  N   LEU A  58      28.500  -5.703  -5.641  1.00 91.06           N  
ATOM    480  CA  LEU A  58      27.109  -6.055  -5.855  1.00 91.06           C  
ATOM    481  C   LEU A  58      26.547  -6.793  -4.648  1.00 91.06           C  
ATOM    482  CB  LEU A  58      26.953  -6.918  -7.113  1.00 91.06           C  
ATOM    483  O   LEU A  58      27.156  -7.727  -4.137  1.00 91.06           O  
ATOM    484  CG  LEU A  58      27.484  -6.309  -8.414  1.00 91.06           C  
ATOM    485  CD1 LEU A  58      27.469  -7.352  -9.531  1.00 91.06           C  
ATOM    486  CD2 LEU A  58      26.641  -5.090  -8.805  1.00 91.06           C  
ATOM    487  N   SER A  59      25.359  -6.363  -4.211  1.00 86.62           N  
ATOM    488  CA  SER A  59      24.641  -7.125  -3.201  1.00 86.62           C  
ATOM    489  C   SER A  59      24.000  -8.375  -3.803  1.00 86.62           C  
ATOM    490  CB  SER A  59      23.562  -6.262  -2.541  1.00 86.62           C  
ATOM    491  O   SER A  59      23.828  -8.461  -5.020  1.00 86.62           O  
ATOM    492  OG  SER A  59      22.516  -5.988  -3.449  1.00 86.62           O  
ATOM    493  N   PRO A  60      23.656  -9.305  -2.949  1.00 86.62           N  
ATOM    494  CA  PRO A  60      22.984 -10.492  -3.453  1.00 86.62           C  
ATOM    495  C   PRO A  60      21.703 -10.164  -4.234  1.00 86.62           C  
ATOM    496  CB  PRO A  60      22.641 -11.273  -2.178  1.00 86.62           C  
ATOM    497  O   PRO A  60      21.406 -10.820  -5.227  1.00 86.62           O  
ATOM    498  CG  PRO A  60      23.719 -10.898  -1.208  1.00 86.62           C  
ATOM    499  CD  PRO A  60      24.062  -9.453  -1.421  1.00 86.62           C  
ATOM    500  N   GLU A  61      21.031  -9.203  -3.830  1.00 84.69           N  
ATOM    501  CA  GLU A  61      19.812  -8.789  -4.508  1.00 84.69           C  
ATOM    502  C   GLU A  61      20.109  -8.250  -5.906  1.00 84.69           C  
ATOM    503  CB  GLU A  61      19.078  -7.727  -3.686  1.00 84.69           C  
ATOM    504  O   GLU A  61      19.359  -8.500  -6.848  1.00 84.69           O  
ATOM    505  CG  GLU A  61      18.438  -8.266  -2.416  1.00 84.69           C  
ATOM    506  CD  GLU A  61      17.344  -9.289  -2.684  1.00 84.69           C  
ATOM    507  OE1 GLU A  61      17.203 -10.250  -1.891  1.00 84.69           O  
ATOM    508  OE2 GLU A  61      16.625  -9.133  -3.697  1.00 84.69           O  
ATOM    509  N   MET A  62      21.156  -7.555  -6.066  1.00 88.75           N  
ATOM    510  CA  MET A  62      21.547  -7.004  -7.359  1.00 88.75           C  
ATOM    511  C   MET A  62      21.953  -8.117  -8.328  1.00 88.75           C  
ATOM    512  CB  MET A  62      22.703  -6.020  -7.191  1.00 88.75           C  
ATOM    513  O   MET A  62      21.625  -8.055  -9.516  1.00 88.75           O  
ATOM    514  CG  MET A  62      22.297  -4.703  -6.543  1.00 88.75           C  
ATOM    515  SD  MET A  62      23.734  -3.576  -6.289  1.00 88.75           S  
ATOM    516  CE  MET A  62      22.859  -2.080  -5.742  1.00 88.75           C  
ATOM    517  N   VAL A  63      22.625  -9.109  -7.738  1.00 91.19           N  
ATOM    518  CA  VAL A  63      23.000 -10.266  -8.539  1.00 91.19           C  
ATOM    519  C   VAL A  63      21.750 -10.977  -9.055  1.00 91.19           C  
ATOM    520  CB  VAL A  63      23.875 -11.250  -7.738  1.00 91.19           C  
ATOM    521  O   VAL A  63      21.672 -11.344 -10.234  1.00 91.19           O  
ATOM    522  CG1 VAL A  63      24.125 -12.539  -8.531  1.00 91.19           C  
ATOM    523  CG2 VAL A  63      25.203 -10.594  -7.359  1.00 91.19           C  
ATOM    524  N   LEU A  64      20.766 -11.055  -8.234  1.00 90.19           N  
ATOM    525  CA  LEU A  64      19.500 -11.688  -8.625  1.00 90.19           C  
ATOM    526  C   LEU A  64      18.797 -10.867  -9.695  1.00 90.19           C  
ATOM    527  CB  LEU A  64      18.594 -11.859  -7.406  1.00 90.19           C  
ATOM    528  O   LEU A  64      18.266 -11.422 -10.656  1.00 90.19           O  
ATOM    529  CG  LEU A  64      19.000 -12.922  -6.391  1.00 90.19           C  
ATOM    530  CD1 LEU A  64      18.062 -12.906  -5.188  1.00 90.19           C  
ATOM    531  CD2 LEU A  64      19.016 -14.305  -7.043  1.00 90.19           C  
ATOM    532  N   MET A  65      18.828  -9.625  -9.422  1.00 90.44           N  
ATOM    533  CA  MET A  65      18.172  -8.727 -10.375  1.00 90.44           C  
ATOM    534  C   MET A  65      18.828  -8.820 -11.742  1.00 90.44           C  
ATOM    535  CB  MET A  65      18.219  -7.285  -9.867  1.00 90.44           C  
ATOM    536  O   MET A  65      18.141  -8.945 -12.758  1.00 90.44           O  
ATOM    537  CG  MET A  65      17.562  -6.285 -10.805  1.00 90.44           C  
ATOM    538  SD  MET A  65      17.891  -4.547 -10.328  1.00 90.44           S  
ATOM    539  CE  MET A  65      19.688  -4.469 -10.656  1.00 90.44           C  
ATOM    540  N   ILE A  66      20.125  -8.758 -11.789  1.00 91.69           N  
ATOM    541  CA  ILE A  66      20.875  -8.805 -13.039  1.00 91.69           C  
ATOM    542  C   ILE A  66      20.594 -10.133 -13.750  1.00 91.69           C  
ATOM    543  CB  ILE A  66      22.391  -8.633 -12.797  1.00 91.69           C  
ATOM    544  O   ILE A  66      20.359 -10.156 -14.961  1.00 91.69           O  
ATOM    545  CG1 ILE A  66      22.688  -7.219 -12.289  1.00 91.69           C  
ATOM    546  CG2 ILE A  66      23.172  -8.938 -14.070  1.00 91.69           C  
ATOM    547  CD1 ILE A  66      24.109  -7.031 -11.797  1.00 91.69           C  
ATOM    548  N   SER A  67      20.609 -11.195 -12.961  1.00 92.38           N  
ATOM    549  CA  SER A  67      20.312 -12.516 -13.523  1.00 92.38           C  
ATOM    550  C   SER A  67      18.922 -12.562 -14.125  1.00 92.38           C  
ATOM    551  CB  SER A  67      20.469 -13.602 -12.461  1.00 92.38           C  
ATOM    552  O   SER A  67      18.719 -13.102 -15.219  1.00 92.38           O  
ATOM    553  OG  SER A  67      21.797 -13.641 -11.961  1.00 92.38           O  
ATOM    554  N   ASP A  68      18.000 -11.984 -13.477  1.00 90.75           N  
ATOM    555  CA  ASP A  68      16.609 -11.953 -13.938  1.00 90.75           C  
ATOM    556  C   ASP A  68      16.484 -11.156 -15.234  1.00 90.75           C  
ATOM    557  CB  ASP A  68      15.695 -11.367 -12.867  1.00 90.75           C  
ATOM    558  O   ASP A  68      15.781 -11.570 -16.156  1.00 90.75           O  
ATOM    559  CG  ASP A  68      15.398 -12.352 -11.742  1.00 90.75           C  
ATOM    560  OD1 ASP A  68      15.734 -13.547 -11.867  1.00 90.75           O  
ATOM    561  OD2 ASP A  68      14.812 -11.922 -10.727  1.00 90.75           O  
ATOM    562  N   VAL A  69      17.141 -10.062 -15.234  1.00 92.12           N  
ATOM    563  CA  VAL A  69      17.078  -9.188 -16.406  1.00 92.12           C  
ATOM    564  C   VAL A  69      17.672  -9.898 -17.609  1.00 92.12           C  
ATOM    565  CB  VAL A  69      17.812  -7.852 -16.156  1.00 92.12           C  
ATOM    566  O   VAL A  69      17.078  -9.898 -18.703  1.00 92.12           O  
ATOM    567  CG1 VAL A  69      18.000  -7.086 -17.469  1.00 92.12           C  
ATOM    568  CG2 VAL A  69      17.047  -7.004 -15.141  1.00 92.12           C  
ATOM    569  N   VAL A  70      18.812 -10.516 -17.422  1.00 92.56           N  
ATOM    570  CA  VAL A  70      19.500 -11.227 -18.500  1.00 92.56           C  
ATOM    571  C   VAL A  70      18.625 -12.375 -19.000  1.00 92.56           C  
ATOM    572  CB  VAL A  70      20.875 -11.766 -18.047  1.00 92.56           C  
ATOM    573  O   VAL A  70      18.422 -12.539 -20.203  1.00 92.56           O  
ATOM    574  CG1 VAL A  70      21.453 -12.719 -19.094  1.00 92.56           C  
ATOM    575  CG2 VAL A  70      21.844 -10.602 -17.797  1.00 92.56           C  
ATOM    576  N   GLU A  71      18.094 -13.086 -18.078  1.00 91.69           N  
ATOM    577  CA  GLU A  71      17.234 -14.219 -18.391  1.00 91.69           C  
ATOM    578  C   GLU A  71      15.969 -13.758 -19.125  1.00 91.69           C  
ATOM    579  CB  GLU A  71      16.844 -14.984 -17.125  1.00 91.69           C  
ATOM    580  O   GLU A  71      15.570 -14.359 -20.125  1.00 91.69           O  
ATOM    581  CG  GLU A  71      16.062 -16.266 -17.391  1.00 91.69           C  
ATOM    582  CD  GLU A  71      15.711 -17.031 -16.125  1.00 91.69           C  
ATOM    583  OE1 GLU A  71      15.117 -18.125 -16.234  1.00 91.69           O  
ATOM    584  OE2 GLU A  71      16.047 -16.531 -15.031  1.00 91.69           O  
ATOM    585  N   SER A  72      15.344 -12.773 -18.641  1.00 91.38           N  
ATOM    586  CA  SER A  72      14.109 -12.258 -19.219  1.00 91.38           C  
ATOM    587  C   SER A  72      14.344 -11.766 -20.641  1.00 91.38           C  
ATOM    588  CB  SER A  72      13.539 -11.133 -18.359  1.00 91.38           C  
ATOM    589  O   SER A  72      13.539 -12.039 -21.547  1.00 91.38           O  
ATOM    590  OG  SER A  72      13.148 -11.609 -17.094  1.00 91.38           O  
ATOM    591  N   ARG A  73      15.367 -11.117 -20.891  1.00 92.50           N  
ATOM    592  CA  ARG A  73      15.656 -10.562 -22.219  1.00 92.50           C  
ATOM    593  C   ARG A  73      15.984 -11.664 -23.219  1.00 92.50           C  
ATOM    594  CB  ARG A  73      16.812  -9.562 -22.125  1.00 92.50           C  
ATOM    595  O   ARG A  73      15.547 -11.617 -24.359  1.00 92.50           O  
ATOM    596  CG  ARG A  73      16.453  -8.250 -21.469  1.00 92.50           C  
ATOM    597  CD  ARG A  73      17.609  -7.254 -21.516  1.00 92.50           C  
ATOM    598  NE  ARG A  73      17.234  -5.973 -20.906  1.00 92.50           N  
ATOM    599  NH1 ARG A  73      19.234  -4.930 -21.422  1.00 92.50           N  
ATOM    600  NH2 ARG A  73      17.594  -3.785 -20.312  1.00 92.50           N  
ATOM    601  CZ  ARG A  73      18.016  -4.898 -20.891  1.00 92.50           C  
ATOM    602  N   GLN A  74      16.656 -12.562 -22.812  1.00 90.56           N  
ATOM    603  CA  GLN A  74      16.969 -13.688 -23.688  1.00 90.56           C  
ATOM    604  C   GLN A  74      15.711 -14.484 -24.016  1.00 90.56           C  
ATOM    605  CB  GLN A  74      18.016 -14.602 -23.047  1.00 90.56           C  
ATOM    606  O   GLN A  74      15.508 -14.891 -25.172  1.00 90.56           O  
ATOM    607  CG  GLN A  74      19.453 -14.133 -23.250  1.00 90.56           C  
ATOM    608  CD  GLN A  74      20.469 -15.094 -22.672  1.00 90.56           C  
ATOM    609  NE2 GLN A  74      21.734 -14.844 -22.953  1.00 90.56           N  
ATOM    610  OE1 GLN A  74      20.109 -16.047 -21.984  1.00 90.56           O  
ATOM    611  N   ASN A  75      14.938 -14.758 -22.922  1.00 90.88           N  
ATOM    612  CA  ASN A  75      13.672 -15.453 -23.141  1.00 90.88           C  
ATOM    613  C   ASN A  75      12.805 -14.719 -24.156  1.00 90.88           C  
ATOM    614  CB  ASN A  75      12.914 -15.617 -21.828  1.00 90.88           C  
ATOM    615  O   ASN A  75      12.203 -15.344 -25.031  1.00 90.88           O  
ATOM    616  CG  ASN A  75      13.477 -16.734 -20.969  1.00 90.88           C  
ATOM    617  ND2 ASN A  75      13.102 -16.750 -19.688  1.00 90.88           N  
ATOM    618  OD1 ASN A  75      14.234 -17.578 -21.438  1.00 90.88           O  
ATOM    619  N   LEU A  76      12.812 -13.461 -23.953  1.00 91.88           N  
ATOM    620  CA  LEU A  76      12.039 -12.641 -24.891  1.00 91.88           C  
ATOM    621  C   LEU A  76      12.570 -12.773 -26.312  1.00 91.88           C  
ATOM    622  CB  LEU A  76      12.078 -11.172 -24.453  1.00 91.88           C  
ATOM    623  O   LEU A  76      11.797 -12.953 -27.250  1.00 91.88           O  
ATOM    624  CG  LEU A  76      11.398 -10.172 -25.391  1.00 91.88           C  
ATOM    625  CD1 LEU A  76       9.891 -10.406 -25.406  1.00 91.88           C  
ATOM    626  CD2 LEU A  76      11.719  -8.742 -24.969  1.00 91.88           C  
ATOM    627  N   TYR A  77      13.859 -12.727 -26.406  1.00 91.81           N  
ATOM    628  CA  TYR A  77      14.484 -12.812 -27.719  1.00 91.81           C  
ATOM    629  C   TYR A  77      14.164 -14.148 -28.391  1.00 91.81           C  
ATOM    630  CB  TYR A  77      16.000 -12.641 -27.609  1.00 91.81           C  
ATOM    631  O   TYR A  77      13.789 -14.180 -29.562  1.00 91.81           O  
ATOM    632  CG  TYR A  77      16.719 -12.664 -28.938  1.00 91.81           C  
ATOM    633  CD1 TYR A  77      17.312 -13.836 -29.406  1.00 91.81           C  
ATOM    634  CD2 TYR A  77      16.812 -11.523 -29.734  1.00 91.81           C  
ATOM    635  CE1 TYR A  77      17.984 -13.867 -30.625  1.00 91.81           C  
ATOM    636  CE2 TYR A  77      17.469 -11.539 -30.953  1.00 91.81           C  
ATOM    637  OH  TYR A  77      18.703 -12.742 -32.594  1.00 91.81           O  
ATOM    638  CZ  TYR A  77      18.047 -12.719 -31.391  1.00 91.81           C  
ATOM    639  N   HIS A  78      14.289 -15.242 -27.672  1.00 91.94           N  
ATOM    640  CA  HIS A  78      14.023 -16.562 -28.219  1.00 91.94           C  
ATOM    641  C   HIS A  78      12.547 -16.734 -28.578  1.00 91.94           C  
ATOM    642  CB  HIS A  78      14.445 -17.656 -27.219  1.00 91.94           C  
ATOM    643  O   HIS A  78      12.227 -17.266 -29.641  1.00 91.94           O  
ATOM    644  CG  HIS A  78      15.922 -17.812 -27.094  1.00 91.94           C  
ATOM    645  CD2 HIS A  78      16.797 -18.578 -27.781  1.00 91.94           C  
ATOM    646  ND1 HIS A  78      16.672 -17.125 -26.172  1.00 91.94           N  
ATOM    647  CE1 HIS A  78      17.938 -17.469 -26.297  1.00 91.94           C  
ATOM    648  NE2 HIS A  78      18.047 -18.344 -27.266  1.00 91.94           N  
ATOM    649  N   TYR A  79      11.773 -16.250 -27.703  1.00 91.88           N  
ATOM    650  CA  TYR A  79      10.336 -16.344 -27.938  1.00 91.88           C  
ATOM    651  C   TYR A  79       9.938 -15.586 -29.203  1.00 91.88           C  
ATOM    652  CB  TYR A  79       9.562 -15.789 -26.734  1.00 91.88           C  
ATOM    653  O   TYR A  79       9.180 -16.109 -30.031  1.00 91.88           O  
ATOM    654  CG  TYR A  79       8.078 -15.695 -26.969  1.00 91.88           C  
ATOM    655  CD1 TYR A  79       7.473 -14.469 -27.250  1.00 91.88           C  
ATOM    656  CD2 TYR A  79       7.270 -16.828 -26.906  1.00 91.88           C  
ATOM    657  CE1 TYR A  79       6.102 -14.375 -27.453  1.00 91.88           C  
ATOM    658  CE2 TYR A  79       5.895 -16.750 -27.109  1.00 91.88           C  
ATOM    659  OH  TYR A  79       3.963 -15.430 -27.594  1.00 91.88           O  
ATOM    660  CZ  TYR A  79       5.320 -15.516 -27.391  1.00 91.88           C  
ATOM    661  N   ILE A  80      10.438 -14.438 -29.344  1.00 91.81           N  
ATOM    662  CA  ILE A  80      10.055 -13.578 -30.469  1.00 91.81           C  
ATOM    663  C   ILE A  80      10.555 -14.195 -31.781  1.00 91.81           C  
ATOM    664  CB  ILE A  80      10.617 -12.148 -30.297  1.00 91.81           C  
ATOM    665  O   ILE A  80       9.914 -14.055 -32.812  1.00 91.81           O  
ATOM    666  CG1 ILE A  80       9.883 -11.422 -29.172  1.00 91.81           C  
ATOM    667  CG2 ILE A  80      10.508 -11.375 -31.625  1.00 91.81           C  
ATOM    668  CD1 ILE A  80      10.539 -10.109 -28.750  1.00 91.81           C  
ATOM    669  N   CYS A  81      11.609 -14.945 -31.688  1.00 92.94           N  
ATOM    670  CA  CYS A  81      12.195 -15.570 -32.875  1.00 92.94           C  
ATOM    671  C   CYS A  81      11.438 -16.844 -33.250  1.00 92.94           C  
ATOM    672  CB  CYS A  81      13.664 -15.891 -32.625  1.00 92.94           C  
ATOM    673  O   CYS A  81      11.383 -17.203 -34.406  1.00 92.94           O  
ATOM    674  SG  CYS A  81      14.727 -14.430 -32.531  1.00 92.94           S  
ATOM    675  N   LEU A  82      10.805 -17.406 -32.312  1.00 94.06           N  
ATOM    676  CA  LEU A  82      10.180 -18.719 -32.531  1.00 94.06           C  
ATOM    677  C   LEU A  82       8.727 -18.562 -32.938  1.00 94.06           C  
ATOM    678  CB  LEU A  82      10.281 -19.562 -31.250  1.00 94.06           C  
ATOM    679  O   LEU A  82       8.172 -19.422 -33.625  1.00 94.06           O  
ATOM    680  CG  LEU A  82      11.680 -20.062 -30.875  1.00 94.06           C  
ATOM    681  CD1 LEU A  82      11.648 -20.719 -29.500  1.00 94.06           C  
ATOM    682  CD2 LEU A  82      12.203 -21.031 -31.922  1.00 94.06           C  
ATOM    683  N   ASP A  83       8.133 -17.562 -32.531  1.00 92.12           N  
ATOM    684  CA  ASP A  83       6.711 -17.375 -32.781  1.00 92.12           C  
ATOM    685  C   ASP A  83       6.492 -16.406 -33.938  1.00 92.12           C  
ATOM    686  CB  ASP A  83       6.008 -16.844 -31.531  1.00 92.12           C  
ATOM    687  O   ASP A  83       6.793 -15.219 -33.844  1.00 92.12           O  
ATOM    688  CG  ASP A  83       4.496 -16.844 -31.656  1.00 92.12           C  
ATOM    689  OD1 ASP A  83       3.979 -16.938 -32.781  1.00 92.12           O  
ATOM    690  OD2 ASP A  83       3.814 -16.734 -30.609  1.00 92.12           O  
ATOM    691  N   CYS A  84       5.887 -16.922 -35.031  1.00 91.12           N  
ATOM    692  CA  CYS A  84       5.727 -16.156 -36.281  1.00 91.12           C  
ATOM    693  C   CYS A  84       4.777 -14.984 -36.094  1.00 91.12           C  
ATOM    694  CB  CYS A  84       5.199 -17.062 -37.406  1.00 91.12           C  
ATOM    695  O   CYS A  84       4.828 -14.008 -36.844  1.00 91.12           O  
ATOM    696  SG  CYS A  84       3.623 -17.859 -37.000  1.00 91.12           S  
ATOM    697  N   ARG A  85       3.920 -15.062 -35.031  1.00 89.94           N  
ATOM    698  CA  ARG A  85       2.932 -14.023 -34.781  1.00 89.94           C  
ATOM    699  C   ARG A  85       3.588 -12.773 -34.188  1.00 89.94           C  
ATOM    700  CB  ARG A  85       1.849 -14.539 -33.812  1.00 89.94           C  
ATOM    701  O   ARG A  85       3.104 -11.664 -34.406  1.00 89.94           O  
ATOM    702  CG  ARG A  85       1.011 -15.672 -34.406  1.00 89.94           C  
ATOM    703  CD  ARG A  85       0.112 -16.297 -33.344  1.00 89.94           C  
ATOM    704  NE  ARG A  85       0.889 -16.938 -32.281  1.00 89.94           N  
ATOM    705  NH1 ARG A  85      -0.948 -17.734 -31.141  1.00 89.94           N  
ATOM    706  NH2 ARG A  85       1.167 -18.156 -30.359  1.00 89.94           N  
ATOM    707  CZ  ARG A  85       0.368 -17.609 -31.266  1.00 89.94           C  
ATOM    708  N   VAL A  86       4.703 -12.891 -33.469  1.00 91.69           N  
ATOM    709  CA  VAL A  86       5.297 -11.750 -32.781  1.00 91.69           C  
ATOM    710  C   VAL A  86       6.652 -11.414 -33.375  1.00 91.69           C  
ATOM    711  CB  VAL A  86       5.457 -12.031 -31.250  1.00 91.69           C  
ATOM    712  O   VAL A  86       7.270 -10.406 -33.031  1.00 91.69           O  
ATOM    713  CG1 VAL A  86       4.090 -12.117 -30.578  1.00 91.69           C  
ATOM    714  CG2 VAL A  86       6.254 -13.312 -31.031  1.00 91.69           C  
ATOM    715  N   THR A  87       7.082 -12.188 -34.312  1.00 92.94           N  
ATOM    716  CA  THR A  87       8.398 -12.062 -34.938  1.00 92.94           C  
ATOM    717  C   THR A  87       8.562 -10.680 -35.562  1.00 92.94           C  
ATOM    718  CB  THR A  87       8.617 -13.148 -36.000  1.00 92.94           C  
ATOM    719  O   THR A  87       9.633 -10.078 -35.469  1.00 92.94           O  
ATOM    720  CG2 THR A  87       9.953 -12.953 -36.719  1.00 92.94           C  
ATOM    721  OG1 THR A  87       8.617 -14.438 -35.344  1.00 92.94           O  
ATOM    722  N   PRO A  88       7.551 -10.141 -36.125  1.00 91.81           N  
ATOM    723  CA  PRO A  88       7.676  -8.828 -36.750  1.00 91.81           C  
ATOM    724  C   PRO A  88       8.023  -7.727 -35.750  1.00 91.81           C  
ATOM    725  CB  PRO A  88       6.289  -8.594 -37.375  1.00 91.81           C  
ATOM    726  O   PRO A  88       8.477  -6.645 -36.156  1.00 91.81           O  
ATOM    727  CG  PRO A  88       5.730  -9.961 -37.562  1.00 91.81           C  
ATOM    728  CD  PRO A  88       6.211 -10.852 -36.469  1.00 91.81           C  
ATOM    729  N   LEU A  89       7.875  -8.008 -34.500  1.00 93.00           N  
ATOM    730  CA  LEU A  89       8.078  -7.012 -33.438  1.00 93.00           C  
ATOM    731  C   LEU A  89       9.547  -6.965 -33.031  1.00 93.00           C  
ATOM    732  CB  LEU A  89       7.195  -7.312 -32.219  1.00 93.00           C  
ATOM    733  O   LEU A  89       9.961  -6.051 -32.312  1.00 93.00           O  
ATOM    734  CG  LEU A  89       5.691  -7.375 -32.500  1.00 93.00           C  
ATOM    735  CD1 LEU A  89       4.953  -7.777 -31.219  1.00 93.00           C  
ATOM    736  CD2 LEU A  89       5.184  -6.035 -33.000  1.00 93.00           C  
ATOM    737  N   LYS A  90      10.258  -7.863 -33.469  1.00 93.31           N  
ATOM    738  CA  LYS A  90      11.617  -8.109 -32.969  1.00 93.31           C  
ATOM    739  C   LYS A  90      12.461  -6.844 -33.062  1.00 93.31           C  
ATOM    740  CB  LYS A  90      12.273  -9.234 -33.781  1.00 93.31           C  
ATOM    741  O   LYS A  90      13.078  -6.441 -32.062  1.00 93.31           O  
ATOM    742  CG  LYS A  90      13.695  -9.555 -33.344  1.00 93.31           C  
ATOM    743  CD  LYS A  90      14.312 -10.648 -34.188  1.00 93.31           C  
ATOM    744  CE  LYS A  90      15.805 -10.797 -33.938  1.00 93.31           C  
ATOM    745  NZ  LYS A  90      16.422 -11.836 -34.812  1.00 93.31           N  
ATOM    746  N   GLU A  91      12.586  -6.250 -34.219  1.00 93.88           N  
ATOM    747  CA  GLU A  91      13.461  -5.098 -34.438  1.00 93.88           C  
ATOM    748  C   GLU A  91      13.023  -3.906 -33.594  1.00 93.88           C  
ATOM    749  CB  GLU A  91      13.484  -4.711 -35.906  1.00 93.88           C  
ATOM    750  O   GLU A  91      13.859  -3.203 -33.000  1.00 93.88           O  
ATOM    751  CG  GLU A  91      14.180  -5.727 -36.812  1.00 93.88           C  
ATOM    752  CD  GLU A  91      15.609  -6.020 -36.375  1.00 93.88           C  
ATOM    753  OE1 GLU A  91      16.078  -7.172 -36.531  1.00 93.88           O  
ATOM    754  OE2 GLU A  91      16.281  -5.086 -35.875  1.00 93.88           O  
ATOM    755  N   ASP A  92      11.844  -3.795 -33.438  1.00 94.75           N  
ATOM    756  CA  ASP A  92      11.305  -2.639 -32.719  1.00 94.75           C  
ATOM    757  C   ASP A  92      11.453  -2.809 -31.203  1.00 94.75           C  
ATOM    758  CB  ASP A  92       9.836  -2.418 -33.094  1.00 94.75           C  
ATOM    759  O   ASP A  92      11.719  -1.841 -30.484  1.00 94.75           O  
ATOM    760  CG  ASP A  92       9.648  -1.851 -34.469  1.00 94.75           C  
ATOM    761  OD1 ASP A  92      10.547  -1.123 -34.969  1.00 94.75           O  
ATOM    762  OD2 ASP A  92       8.602  -2.131 -35.094  1.00 94.75           O  
ATOM    763  N   ILE A  93      11.258  -4.047 -30.734  1.00 93.12           N  
ATOM    764  CA  ILE A  93      11.461  -4.312 -29.312  1.00 93.12           C  
ATOM    765  C   ILE A  93      12.922  -4.055 -28.938  1.00 93.12           C  
ATOM    766  CB  ILE A  93      11.070  -5.762 -28.938  1.00 93.12           C  
ATOM    767  O   ILE A  93      13.211  -3.414 -27.938  1.00 93.12           O  
ATOM    768  CG1 ILE A  93       9.547  -5.918 -28.953  1.00 93.12           C  
ATOM    769  CG2 ILE A  93      11.641  -6.148 -27.578  1.00 93.12           C  
ATOM    770  CD1 ILE A  93       9.070  -7.344 -28.734  1.00 93.12           C  
ATOM    771  N   LEU A  94      13.797  -4.480 -29.750  1.00 93.94           N  
ATOM    772  CA  LEU A  94      15.219  -4.273 -29.531  1.00 93.94           C  
ATOM    773  C   LEU A  94      15.570  -2.787 -29.562  1.00 93.94           C  
ATOM    774  CB  LEU A  94      16.047  -5.027 -30.562  1.00 93.94           C  
ATOM    775  O   LEU A  94      16.406  -2.320 -28.797  1.00 93.94           O  
ATOM    776  CG  LEU A  94      16.016  -6.555 -30.484  1.00 93.94           C  
ATOM    777  CD1 LEU A  94      16.812  -7.168 -31.625  1.00 93.94           C  
ATOM    778  CD2 LEU A  94      16.547  -7.027 -29.141  1.00 93.94           C  
ATOM    779  N   LEU A  95      14.930  -2.139 -30.453  1.00 95.50           N  
ATOM    780  CA  LEU A  95      15.141  -0.698 -30.562  1.00 95.50           C  
ATOM    781  C   LEU A  95      14.672   0.010 -29.297  1.00 95.50           C  
ATOM    782  CB  LEU A  95      14.398  -0.135 -31.766  1.00 95.50           C  
ATOM    783  O   LEU A  95      15.336   0.937 -28.812  1.00 95.50           O  
ATOM    784  CG  LEU A  95      14.609   1.349 -32.062  1.00 95.50           C  
ATOM    785  CD1 LEU A  95      16.094   1.638 -32.281  1.00 95.50           C  
ATOM    786  CD2 LEU A  95      13.805   1.772 -33.281  1.00 95.50           C  
ATOM    787  N   VAL A  96      13.586  -0.445 -28.781  1.00 94.69           N  
ATOM    788  CA  VAL A  96      13.062   0.130 -27.547  1.00 94.69           C  
ATOM    789  C   VAL A  96      14.070  -0.085 -26.406  1.00 94.69           C  
ATOM    790  CB  VAL A  96      11.695  -0.479 -27.156  1.00 94.69           C  
ATOM    791  O   VAL A  96      14.398   0.848 -25.672  1.00 94.69           O  
ATOM    792  CG1 VAL A  96      11.312  -0.086 -25.734  1.00 94.69           C  
ATOM    793  CG2 VAL A  96      10.625  -0.038 -28.156  1.00 94.69           C  
ATOM    794  N   ILE A  97      14.547  -1.255 -26.312  1.00 94.69           N  
ATOM    795  CA  ILE A  97      15.516  -1.612 -25.281  1.00 94.69           C  
ATOM    796  C   ILE A  97      16.750  -0.720 -25.391  1.00 94.69           C  
ATOM    797  CB  ILE A  97      15.914  -3.100 -25.375  1.00 94.69           C  
ATOM    798  O   ILE A  97      17.188  -0.130 -24.406  1.00 94.69           O  
ATOM    799  CG1 ILE A  97      14.727  -4.000 -25.031  1.00 94.69           C  
ATOM    800  CG2 ILE A  97      17.109  -3.395 -24.469  1.00 94.69           C  
ATOM    801  CD1 ILE A  97      14.977  -5.484 -25.266  1.00 94.69           C  
ATOM    802  N   ARG A  98      17.250  -0.522 -26.547  1.00 95.56           N  
ATOM    803  CA  ARG A  98      18.469   0.257 -26.797  1.00 95.56           C  
ATOM    804  C   ARG A  98      18.234   1.731 -26.484  1.00 95.56           C  
ATOM    805  CB  ARG A  98      18.922   0.094 -28.250  1.00 95.56           C  
ATOM    806  O   ARG A  98      19.109   2.395 -25.922  1.00 95.56           O  
ATOM    807  CG  ARG A  98      19.562  -1.252 -28.531  1.00 95.56           C  
ATOM    808  CD  ARG A  98      20.281  -1.259 -29.891  1.00 95.56           C  
ATOM    809  NE  ARG A  98      19.328  -1.191 -30.984  1.00 95.56           N  
ATOM    810  NH1 ARG A  98      19.484  -3.432 -31.531  1.00 95.56           N  
ATOM    811  NH2 ARG A  98      18.094  -2.053 -32.719  1.00 95.56           N  
ATOM    812  CZ  ARG A  98      18.969  -2.225 -31.750  1.00 95.56           C  
ATOM    813  N   THR A  99      17.125   2.182 -26.875  1.00 96.00           N  
ATOM    814  CA  THR A  99      16.812   3.596 -26.688  1.00 96.00           C  
ATOM    815  C   THR A  99      16.688   3.926 -25.203  1.00 96.00           C  
ATOM    816  CB  THR A  99      15.508   3.986 -27.422  1.00 96.00           C  
ATOM    817  O   THR A  99      17.250   4.914 -24.734  1.00 96.00           O  
ATOM    818  CG2 THR A  99      15.258   5.488 -27.328  1.00 96.00           C  
ATOM    819  OG1 THR A  99      15.617   3.617 -28.797  1.00 96.00           O  
ATOM    820  N   ILE A 100      16.016   3.100 -24.484  1.00 95.00           N  
ATOM    821  CA  ILE A 100      15.789   3.334 -23.062  1.00 95.00           C  
ATOM    822  C   ILE A 100      17.109   3.199 -22.312  1.00 95.00           C  
ATOM    823  CB  ILE A 100      14.742   2.359 -22.484  1.00 95.00           C  
ATOM    824  O   ILE A 100      17.359   3.930 -21.344  1.00 95.00           O  
ATOM    825  CG1 ILE A 100      13.344   2.713 -23.000  1.00 95.00           C  
ATOM    826  CG2 ILE A 100      14.781   2.373 -20.953  1.00 95.00           C  
ATOM    827  CD1 ILE A 100      12.234   1.812 -22.469  1.00 95.00           C  
ATOM    828  N   GLU A 101      18.016   2.395 -22.719  1.00 95.31           N  
ATOM    829  CA  GLU A 101      19.297   2.141 -22.062  1.00 95.31           C  
ATOM    830  C   GLU A 101      20.172   3.385 -22.094  1.00 95.31           C  
ATOM    831  CB  GLU A 101      20.016   0.973 -22.750  1.00 95.31           C  
ATOM    832  O   GLU A 101      21.062   3.539 -21.250  1.00 95.31           O  
ATOM    833  CG  GLU A 101      19.484  -0.395 -22.344  1.00 95.31           C  
ATOM    834  CD  GLU A 101      20.281  -1.547 -22.938  1.00 95.31           C  
ATOM    835  OE1 GLU A 101      20.156  -2.689 -22.438  1.00 95.31           O  
ATOM    836  OE2 GLU A 101      21.047  -1.305 -23.891  1.00 95.31           O  
ATOM    837  N   GLN A 102      19.859   4.195 -23.000  1.00 96.00           N  
ATOM    838  CA  GLN A 102      20.625   5.438 -23.094  1.00 96.00           C  
ATOM    839  C   GLN A 102      20.344   6.340 -21.891  1.00 96.00           C  
ATOM    840  CB  GLN A 102      20.297   6.180 -24.391  1.00 96.00           C  
ATOM    841  O   GLN A 102      21.141   7.223 -21.578  1.00 96.00           O  
ATOM    842  CG  GLN A 102      20.750   5.445 -25.641  1.00 96.00           C  
ATOM    843  CD  GLN A 102      20.359   6.176 -26.922  1.00 96.00           C  
ATOM    844  NE2 GLN A 102      20.047   5.418 -27.969  1.00 96.00           N  
ATOM    845  OE1 GLN A 102      20.344   7.410 -26.969  1.00 96.00           O  
ATOM    846  N   LEU A 103      19.281   6.043 -21.203  1.00 94.69           N  
ATOM    847  CA  LEU A 103      18.844   6.891 -20.109  1.00 94.69           C  
ATOM    848  C   LEU A 103      19.656   6.609 -18.844  1.00 94.69           C  
ATOM    849  CB  LEU A 103      17.359   6.680 -19.812  1.00 94.69           C  
ATOM    850  O   LEU A 103      19.938   7.523 -18.062  1.00 94.69           O  
ATOM    851  CG  LEU A 103      16.375   7.293 -20.828  1.00 94.69           C  
ATOM    852  CD1 LEU A 103      14.945   6.867 -20.500  1.00 94.69           C  
ATOM    853  CD2 LEU A 103      16.500   8.812 -20.828  1.00 94.69           C  
ATOM    854  N   PHE A 104      20.109   5.406 -18.672  1.00 93.38           N  
ATOM    855  CA  PHE A 104      20.688   4.980 -17.391  1.00 93.38           C  
ATOM    856  C   PHE A 104      22.047   5.625 -17.156  1.00 93.38           C  
ATOM    857  CB  PHE A 104      20.812   3.453 -17.344  1.00 93.38           C  
ATOM    858  O   PHE A 104      22.328   6.121 -16.062  1.00 93.38           O  
ATOM    859  CG  PHE A 104      19.500   2.738 -17.156  1.00 93.38           C  
ATOM    860  CD1 PHE A 104      18.938   2.590 -15.898  1.00 93.38           C  
ATOM    861  CD2 PHE A 104      18.828   2.211 -18.250  1.00 93.38           C  
ATOM    862  CE1 PHE A 104      17.734   1.928 -15.727  1.00 93.38           C  
ATOM    863  CE2 PHE A 104      17.609   1.549 -18.094  1.00 93.38           C  
ATOM    864  CZ  PHE A 104      17.062   1.407 -16.828  1.00 93.38           C  
ATOM    865  N   PRO A 105      22.859   5.773 -18.172  1.00 92.44           N  
ATOM    866  CA  PRO A 105      24.125   6.484 -17.953  1.00 92.44           C  
ATOM    867  C   PRO A 105      23.938   7.984 -17.750  1.00 92.44           C  
ATOM    868  CB  PRO A 105      24.906   6.207 -19.250  1.00 92.44           C  
ATOM    869  O   PRO A 105      24.766   8.641 -17.125  1.00 92.44           O  
ATOM    870  CG  PRO A 105      24.312   4.945 -19.781  1.00 92.44           C  
ATOM    871  CD  PRO A 105      22.859   4.910 -19.422  1.00 92.44           C  
ATOM    872  N   LEU A 106      22.844   8.508 -18.188  1.00 92.94           N  
ATOM    873  CA  LEU A 106      22.594   9.945 -18.141  1.00 92.94           C  
ATOM    874  C   LEU A 106      22.000  10.359 -16.797  1.00 92.94           C  
ATOM    875  CB  LEU A 106      21.656  10.367 -19.281  1.00 92.94           C  
ATOM    876  O   LEU A 106      22.391  11.383 -16.234  1.00 92.94           O  
ATOM    877  CG  LEU A 106      22.188  10.141 -20.703  1.00 92.94           C  
ATOM    878  CD1 LEU A 106      21.125  10.516 -21.719  1.00 92.94           C  
ATOM    879  CD2 LEU A 106      23.469  10.945 -20.938  1.00 92.94           C  
ATOM    880  N   CYS A 107      21.078   9.547 -16.281  1.00 90.06           N  
ATOM    881  CA  CYS A 107      20.406  10.055 -15.086  1.00 90.06           C  
ATOM    882  C   CYS A 107      20.328   8.977 -14.008  1.00 90.06           C  
ATOM    883  CB  CYS A 107      19.000  10.547 -15.438  1.00 90.06           C  
ATOM    884  O   CYS A 107      19.734   9.203 -12.953  1.00 90.06           O  
ATOM    885  SG  CYS A 107      17.953   9.289 -16.203  1.00 90.06           S  
ATOM    886  N   GLY A 108      20.891   7.781 -14.211  1.00 89.44           N  
ATOM    887  CA  GLY A 108      20.938   6.730 -13.203  1.00 89.44           C  
ATOM    888  C   GLY A 108      19.562   6.195 -12.836  1.00 89.44           C  
ATOM    889  O   GLY A 108      18.766   5.855 -13.711  1.00 89.44           O  
ATOM    890  N   THR A 109      19.188   6.160 -11.539  1.00 88.62           N  
ATOM    891  CA  THR A 109      17.984   5.547 -11.000  1.00 88.62           C  
ATOM    892  C   THR A 109      16.750   6.312 -11.438  1.00 88.62           C  
ATOM    893  CB  THR A 109      18.047   5.480  -9.461  1.00 88.62           C  
ATOM    894  O   THR A 109      15.656   5.742 -11.516  1.00 88.62           O  
ATOM    895  CG2 THR A 109      16.812   4.762  -8.898  1.00 88.62           C  
ATOM    896  OG1 THR A 109      19.219   4.781  -9.055  1.00 88.62           O  
ATOM    897  N   GLU A 110      16.938   7.555 -11.781  1.00 89.06           N  
ATOM    898  CA  GLU A 110      15.805   8.375 -12.188  1.00 89.06           C  
ATOM    899  C   GLU A 110      15.234   7.906 -13.523  1.00 89.06           C  
ATOM    900  CB  GLU A 110      16.219   9.852 -12.273  1.00 89.06           C  
ATOM    901  O   GLU A 110      14.094   8.234 -13.867  1.00 89.06           O  
ATOM    902  CG  GLU A 110      16.469  10.500 -10.930  1.00 89.06           C  
ATOM    903  CD  GLU A 110      17.859  10.219 -10.375  1.00 89.06           C  
ATOM    904  OE1 GLU A 110      18.156  10.656  -9.242  1.00 89.06           O  
ATOM    905  OE2 GLU A 110      18.641   9.547 -11.078  1.00 89.06           O  
ATOM    906  N   ALA A 111      15.977   7.125 -14.203  1.00 92.31           N  
ATOM    907  CA  ALA A 111      15.539   6.543 -15.461  1.00 92.31           C  
ATOM    908  C   ALA A 111      14.297   5.680 -15.266  1.00 92.31           C  
ATOM    909  CB  ALA A 111      16.656   5.723 -16.094  1.00 92.31           C  
ATOM    910  O   ALA A 111      13.484   5.531 -16.188  1.00 92.31           O  
ATOM    911  N   TYR A 112      14.117   5.152 -14.141  1.00 92.56           N  
ATOM    912  CA  TYR A 112      13.008   4.246 -13.852  1.00 92.56           C  
ATOM    913  C   TYR A 112      11.680   4.996 -13.836  1.00 92.56           C  
ATOM    914  CB  TYR A 112      13.227   3.533 -12.516  1.00 92.56           C  
ATOM    915  O   TYR A 112      10.617   4.391 -13.977  1.00 92.56           O  
ATOM    916  CG  TYR A 112      14.133   2.332 -12.609  1.00 92.56           C  
ATOM    917  CD1 TYR A 112      13.695   1.143 -13.180  1.00 92.56           C  
ATOM    918  CD2 TYR A 112      15.438   2.381 -12.117  1.00 92.56           C  
ATOM    919  CE1 TYR A 112      14.523   0.032 -13.266  1.00 92.56           C  
ATOM    920  CE2 TYR A 112      16.281   1.277 -12.195  1.00 92.56           C  
ATOM    921  OH  TYR A 112      16.641  -0.988 -12.859  1.00 92.56           O  
ATOM    922  CZ  TYR A 112      15.812   0.109 -12.773  1.00 92.56           C  
ATOM    923  N   GLU A 113      11.734   6.332 -13.656  1.00 90.62           N  
ATOM    924  CA  GLU A 113      10.516   7.125 -13.766  1.00 90.62           C  
ATOM    925  C   GLU A 113       9.930   7.047 -15.172  1.00 90.62           C  
ATOM    926  CB  GLU A 113      10.789   8.586 -13.391  1.00 90.62           C  
ATOM    927  O   GLU A 113       8.711   6.996 -15.344  1.00 90.62           O  
ATOM    928  CG  GLU A 113      11.164   8.781 -11.930  1.00 90.62           C  
ATOM    929  CD  GLU A 113       9.992   8.609 -10.977  1.00 90.62           C  
ATOM    930  OE1 GLU A 113      10.211   8.469  -9.750  1.00 90.62           O  
ATOM    931  OE2 GLU A 113       8.836   8.625 -11.461  1.00 90.62           O  
ATOM    932  N   VAL A 114      10.836   6.988 -16.094  1.00 92.25           N  
ATOM    933  CA  VAL A 114      10.438   6.859 -17.500  1.00 92.25           C  
ATOM    934  C   VAL A 114      10.008   5.422 -17.781  1.00 92.25           C  
ATOM    935  CB  VAL A 114      11.578   7.273 -18.453  1.00 92.25           C  
ATOM    936  O   VAL A 114       8.977   5.191 -18.406  1.00 92.25           O  
ATOM    937  CG1 VAL A 114      11.180   7.039 -19.906  1.00 92.25           C  
ATOM    938  CG2 VAL A 114      11.961   8.734 -18.234  1.00 92.25           C  
ATOM    939  N   VAL A 115      10.766   4.504 -17.266  1.00 93.19           N  
ATOM    940  CA  VAL A 115      10.461   3.090 -17.453  1.00 93.19           C  
ATOM    941  C   VAL A 115       9.070   2.781 -16.891  1.00 93.19           C  
ATOM    942  CB  VAL A 115      11.516   2.188 -16.781  1.00 93.19           C  
ATOM    943  O   VAL A 115       8.297   2.055 -17.516  1.00 93.19           O  
ATOM    944  CG1 VAL A 115      11.078   0.727 -16.797  1.00 93.19           C  
ATOM    945  CG2 VAL A 115      12.875   2.348 -17.469  1.00 93.19           C  
ATOM    946  N   GLY A 116       8.727   3.357 -15.750  1.00 90.69           N  
ATOM    947  CA  GLY A 116       7.441   3.148 -15.094  1.00 90.69           C  
ATOM    948  C   GLY A 116       6.270   3.666 -15.906  1.00 90.69           C  
ATOM    949  O   GLY A 116       5.133   3.221 -15.719  1.00 90.69           O  
ATOM    950  N   SER A 117       6.523   4.484 -16.875  1.00 91.56           N  
ATOM    951  CA  SER A 117       5.469   5.105 -17.672  1.00 91.56           C  
ATOM    952  C   SER A 117       5.223   4.332 -18.969  1.00 91.56           C  
ATOM    953  CB  SER A 117       5.828   6.559 -18.000  1.00 91.56           C  
ATOM    954  O   SER A 117       4.285   4.637 -19.703  1.00 91.56           O  
ATOM    955  OG  SER A 117       5.906   7.332 -16.828  1.00 91.56           O  
ATOM    956  N   LEU A 118       6.016   3.342 -19.219  1.00 92.06           N  
ATOM    957  CA  LEU A 118       5.961   2.621 -20.500  1.00 92.06           C  
ATOM    958  C   LEU A 118       4.641   1.870 -20.641  1.00 92.06           C  
ATOM    959  CB  LEU A 118       7.133   1.644 -20.609  1.00 92.06           C  
ATOM    960  O   LEU A 118       4.066   1.818 -21.734  1.00 92.06           O  
ATOM    961  CG  LEU A 118       8.508   2.264 -20.844  1.00 92.06           C  
ATOM    962  CD1 LEU A 118       9.578   1.174 -20.906  1.00 92.06           C  
ATOM    963  CD2 LEU A 118       8.516   3.092 -22.125  1.00 92.06           C  
ATOM    964  N   GLU A 119       4.262   1.377 -19.516  1.00 90.19           N  
ATOM    965  CA  GLU A 119       3.000   0.646 -19.562  1.00 90.19           C  
ATOM    966  C   GLU A 119       1.843   1.564 -19.938  1.00 90.19           C  
ATOM    967  CB  GLU A 119       2.721  -0.022 -18.203  1.00 90.19           C  
ATOM    968  O   GLU A 119       1.032   1.225 -20.797  1.00 90.19           O  
ATOM    969  CG  GLU A 119       1.463  -0.880 -18.203  1.00 90.19           C  
ATOM    970  CD  GLU A 119       1.166  -1.490 -16.844  1.00 90.19           C  
ATOM    971  OE1 GLU A 119       0.449  -2.516 -16.781  1.00 90.19           O  
ATOM    972  OE2 GLU A 119       1.652  -0.939 -15.828  1.00 90.19           O  
ATOM    973  N   ALA A 120       1.791   2.660 -19.281  1.00 88.12           N  
ATOM    974  CA  ALA A 120       0.744   3.641 -19.562  1.00 88.12           C  
ATOM    975  C   ALA A 120       0.846   4.164 -20.984  1.00 88.12           C  
ATOM    976  CB  ALA A 120       0.824   4.797 -18.562  1.00 88.12           C  
ATOM    977  O   ALA A 120      -0.172   4.391 -21.641  1.00 88.12           O  
ATOM    978  N   LEU A 121       2.008   4.352 -21.406  1.00 90.44           N  
ATOM    979  CA  LEU A 121       2.242   4.828 -22.766  1.00 90.44           C  
ATOM    980  C   LEU A 121       1.703   3.836 -23.797  1.00 90.44           C  
ATOM    981  CB  LEU A 121       3.736   5.062 -23.000  1.00 90.44           C  
ATOM    982  O   LEU A 121       1.049   4.230 -24.766  1.00 90.44           O  
ATOM    983  CG  LEU A 121       4.121   5.711 -24.344  1.00 90.44           C  
ATOM    984  CD1 LEU A 121       3.529   7.113 -24.438  1.00 90.44           C  
ATOM    985  CD2 LEU A 121       5.637   5.754 -24.500  1.00 90.44           C  
ATOM    986  N   CYS A 122       1.979   2.600 -23.562  1.00 90.38           N  
ATOM    987  CA  CYS A 122       1.487   1.545 -24.438  1.00 90.38           C  
ATOM    988  C   CYS A 122      -0.036   1.493 -24.422  1.00 90.38           C  
ATOM    989  CB  CYS A 122       2.055   0.189 -24.016  1.00 90.38           C  
ATOM    990  O   CYS A 122      -0.663   1.376 -25.484  1.00 90.38           O  
ATOM    991  SG  CYS A 122       1.615  -1.162 -25.125  1.00 90.38           S  
ATOM    992  N   GLN A 123      -0.592   1.568 -23.234  1.00 87.56           N  
ATOM    993  CA  GLN A 123      -2.045   1.595 -23.109  1.00 87.56           C  
ATOM    994  C   GLN A 123      -2.645   2.768 -23.875  1.00 87.56           C  
ATOM    995  CB  GLN A 123      -2.453   1.673 -21.625  1.00 87.56           C  
ATOM    996  O   GLN A 123      -3.672   2.619 -24.547  1.00 87.56           O  
ATOM    997  CG  GLN A 123      -2.285   0.361 -20.875  1.00 87.56           C  
ATOM    998  CD  GLN A 123      -2.652   0.477 -19.406  1.00 87.56           C  
ATOM    999  NE2 GLN A 123      -2.494  -0.616 -18.672  1.00 87.56           N  
ATOM   1000  OE1 GLN A 123      -3.074   1.540 -18.938  1.00 87.56           O  
ATOM   1001  N   ALA A 124      -2.008   3.820 -23.750  1.00 85.94           N  
ATOM   1002  CA  ALA A 124      -2.471   5.020 -24.438  1.00 85.94           C  
ATOM   1003  C   ALA A 124      -2.416   4.840 -25.953  1.00 85.94           C  
ATOM   1004  CB  ALA A 124      -1.636   6.230 -24.016  1.00 85.94           C  
ATOM   1005  O   ALA A 124      -3.314   5.281 -26.672  1.00 85.94           O  
ATOM   1006  N   CYS A 125      -1.396   4.223 -26.375  1.00 86.75           N  
ATOM   1007  CA  CYS A 125      -1.245   3.936 -27.797  1.00 86.75           C  
ATOM   1008  C   CYS A 125      -2.367   3.033 -28.297  1.00 86.75           C  
ATOM   1009  CB  CYS A 125       0.108   3.279 -28.078  1.00 86.75           C  
ATOM   1010  O   CYS A 125      -2.939   3.275 -29.359  1.00 86.75           O  
ATOM   1011  SG  CYS A 125       0.520   3.162 -29.828  1.00 86.75           S  
ATOM   1012  N   ILE A 126      -2.707   2.061 -27.594  1.00 85.94           N  
ATOM   1013  CA  ILE A 126      -3.768   1.116 -27.938  1.00 85.94           C  
ATOM   1014  C   ILE A 126      -5.113   1.839 -27.953  1.00 85.94           C  
ATOM   1015  CB  ILE A 126      -3.811  -0.060 -26.938  1.00 85.94           C  
ATOM   1016  O   ILE A 126      -5.918   1.630 -28.875  1.00 85.94           O  
ATOM   1017  CG1 ILE A 126      -2.559  -0.934 -27.078  1.00 85.94           C  
ATOM   1018  CG2 ILE A 126      -5.082  -0.888 -27.125  1.00 85.94           C  
ATOM   1019  CD1 ILE A 126      -2.402  -1.980 -25.984  1.00 85.94           C  
ATOM   1020  N   LEU A 127      -5.332   2.654 -26.984  1.00 82.81           N  
ATOM   1021  CA  LEU A 127      -6.586   3.395 -26.875  1.00 82.81           C  
ATOM   1022  C   LEU A 127      -6.773   4.316 -28.078  1.00 82.81           C  
ATOM   1023  CB  LEU A 127      -6.617   4.211 -25.578  1.00 82.81           C  
ATOM   1024  O   LEU A 127      -7.902   4.547 -28.516  1.00 82.81           O  
ATOM   1025  CG  LEU A 127      -7.953   4.863 -25.219  1.00 82.81           C  
ATOM   1026  CD1 LEU A 127      -9.008   3.799 -24.953  1.00 82.81           C  
ATOM   1027  CD2 LEU A 127      -7.793   5.781 -24.016  1.00 82.81           C  
ATOM   1028  N   ARG A 128      -5.734   4.871 -28.562  1.00 84.81           N  
ATOM   1029  CA  ARG A 128      -5.781   5.754 -29.719  1.00 84.81           C  
ATOM   1030  C   ARG A 128      -6.320   5.020 -30.953  1.00 84.81           C  
ATOM   1031  CB  ARG A 128      -4.391   6.320 -30.031  1.00 84.81           C  
ATOM   1032  O   ARG A 128      -6.863   5.641 -31.859  1.00 84.81           O  
ATOM   1033  CG  ARG A 128      -3.967   7.441 -29.094  1.00 84.81           C  
ATOM   1034  CD  ARG A 128      -2.584   7.973 -29.438  1.00 84.81           C  
ATOM   1035  NE  ARG A 128      -2.572   8.625 -30.750  1.00 84.81           N  
ATOM   1036  NH1 ARG A 128      -0.271   8.773 -30.875  1.00 84.81           N  
ATOM   1037  NH2 ARG A 128      -1.578   9.578 -32.594  1.00 84.81           N  
ATOM   1038  CZ  ARG A 128      -1.474   8.992 -31.406  1.00 84.81           C  
ATOM   1039  N   LYS A 129      -6.242   3.775 -30.938  1.00 81.44           N  
ATOM   1040  CA  LYS A 129      -6.715   2.994 -32.094  1.00 81.44           C  
ATOM   1041  C   LYS A 129      -8.227   2.812 -32.031  1.00 81.44           C  
ATOM   1042  CB  LYS A 129      -6.023   1.629 -32.125  1.00 81.44           C  
ATOM   1043  O   LYS A 129      -8.852   2.484 -33.062  1.00 81.44           O  
ATOM   1044  CG  LYS A 129      -4.578   1.678 -32.594  1.00 81.44           C  
ATOM   1045  CD  LYS A 129      -4.059   0.289 -32.938  1.00 81.44           C  
ATOM   1046  CE  LYS A 129      -2.711   0.358 -33.656  1.00 81.44           C  
ATOM   1047  NZ  LYS A 129      -2.863   0.505 -35.125  1.00 81.44           N  
ATOM   1048  N   GLU A 130      -8.742   3.074 -30.906  1.00 77.88           N  
ATOM   1049  CA  GLU A 130     -10.188   2.955 -30.750  1.00 77.88           C  
ATOM   1050  C   GLU A 130     -10.898   4.203 -31.266  1.00 77.88           C  
ATOM   1051  CB  GLU A 130     -10.555   2.705 -29.281  1.00 77.88           C  
ATOM   1052  O   GLU A 130     -10.867   5.254 -30.609  1.00 77.88           O  
ATOM   1053  CG  GLU A 130     -10.078   1.361 -28.750  1.00 77.88           C  
ATOM   1054  CD  GLU A 130     -10.531   1.084 -27.328  1.00 77.88           C  
ATOM   1055  OE1 GLU A 130     -10.258  -0.020 -26.797  1.00 77.88           O  
ATOM   1056  OE2 GLU A 130     -11.172   1.977 -26.734  1.00 77.88           O  
ATOM   1057  N   GLU A 131     -11.555   4.207 -32.438  1.00 70.50           N  
ATOM   1058  CA  GLU A 131     -12.133   5.336 -33.156  1.00 70.50           C  
ATOM   1059  C   GLU A 131     -13.328   5.914 -32.406  1.00 70.50           C  
ATOM   1060  CB  GLU A 131     -12.555   4.918 -34.562  1.00 70.50           C  
ATOM   1061  O   GLU A 131     -13.570   7.121 -32.469  1.00 70.50           O  
ATOM   1062  CG  GLU A 131     -11.383   4.680 -35.531  1.00 70.50           C  
ATOM   1063  CD  GLU A 131     -11.820   4.289 -36.906  1.00 70.50           C  
ATOM   1064  OE1 GLU A 131     -10.945   4.031 -37.781  1.00 70.50           O  
ATOM   1065  OE2 GLU A 131     -13.047   4.238 -37.156  1.00 70.50           O  
ATOM   1066  N   GLU A 132     -13.953   5.188 -31.531  1.00 66.88           N  
ATOM   1067  CA  GLU A 132     -15.211   5.590 -30.922  1.00 66.88           C  
ATOM   1068  C   GLU A 132     -14.977   6.355 -29.625  1.00 66.88           C  
ATOM   1069  CB  GLU A 132     -16.094   4.367 -30.656  1.00 66.88           C  
ATOM   1070  O   GLU A 132     -15.906   6.953 -29.078  1.00 66.88           O  
ATOM   1071  CG  GLU A 132     -16.547   3.656 -31.922  1.00 66.88           C  
ATOM   1072  CD  GLU A 132     -17.453   2.463 -31.656  1.00 66.88           C  
ATOM   1073  OE1 GLU A 132     -17.922   1.820 -32.625  1.00 66.88           O  
ATOM   1074  OE2 GLU A 132     -17.703   2.168 -30.469  1.00 66.88           O  
ATOM   1075  N   ASN A 133     -13.711   6.516 -29.141  1.00 61.53           N  
ATOM   1076  CA  ASN A 133     -13.477   7.152 -27.859  1.00 61.53           C  
ATOM   1077  C   ASN A 133     -13.141   8.633 -28.016  1.00 61.53           C  
ATOM   1078  CB  ASN A 133     -12.359   6.430 -27.094  1.00 61.53           C  
ATOM   1079  O   ASN A 133     -12.125   8.977 -28.625  1.00 61.53           O  
ATOM   1080  CG  ASN A 133     -12.344   6.758 -25.625  1.00 61.53           C  
ATOM   1081  ND2 ASN A 133     -11.812   5.848 -24.812  1.00 61.53           N  
ATOM   1082  OD1 ASN A 133     -12.812   7.824 -25.203  1.00 61.53           O  
ATOM   1083  N   PRO A 134     -14.039   9.617 -27.641  1.00 61.47           N  
ATOM   1084  CA  PRO A 134     -13.836  11.070 -27.734  1.00 61.47           C  
ATOM   1085  C   PRO A 134     -12.594  11.539 -26.984  1.00 61.47           C  
ATOM   1086  CB  PRO A 134     -15.109  11.648 -27.109  1.00 61.47           C  
ATOM   1087  O   PRO A 134     -11.977  12.539 -27.375  1.00 61.47           O  
ATOM   1088  CG  PRO A 134     -15.836  10.461 -26.547  1.00 61.47           C  
ATOM   1089  CD  PRO A 134     -15.125   9.219 -27.000  1.00 61.47           C  
ATOM   1090  N   GLY A 135     -11.945  10.789 -26.094  1.00 66.06           N  
ATOM   1091  CA  GLY A 135     -10.781  11.156 -25.312  1.00 66.06           C  
ATOM   1092  C   GLY A 135      -9.570  10.273 -25.578  1.00 66.06           C  
ATOM   1093  O   GLY A 135      -8.688  10.141 -24.734  1.00 66.06           O  
ATOM   1094  N   ARG A 136      -9.531   9.844 -26.797  1.00 70.19           N  
ATOM   1095  CA  ARG A 136      -8.539   8.820 -27.109  1.00 70.19           C  
ATOM   1096  C   ARG A 136      -7.129   9.406 -27.094  1.00 70.19           C  
ATOM   1097  CB  ARG A 136      -8.820   8.195 -28.484  1.00 70.19           C  
ATOM   1098  O   ARG A 136      -6.164   8.703 -26.797  1.00 70.19           O  
ATOM   1099  CG  ARG A 136      -8.734   9.180 -29.641  1.00 70.19           C  
ATOM   1100  CD  ARG A 136      -9.055   8.516 -30.969  1.00 70.19           C  
ATOM   1101  NE  ARG A 136      -8.992   9.469 -32.062  1.00 70.19           N  
ATOM   1102  NH1 ARG A 136      -9.617   7.938 -33.688  1.00 70.19           N  
ATOM   1103  NH2 ARG A 136      -9.180  10.109 -34.281  1.00 70.19           N  
ATOM   1104  CZ  ARG A 136      -9.266   9.172 -33.344  1.00 70.19           C  
ATOM   1105  N   ASP A 137      -7.055  10.750 -27.297  1.00 79.56           N  
ATOM   1106  CA  ASP A 137      -5.727  11.352 -27.344  1.00 79.56           C  
ATOM   1107  C   ASP A 137      -5.324  11.914 -25.984  1.00 79.56           C  
ATOM   1108  CB  ASP A 137      -5.680  12.453 -28.406  1.00 79.56           C  
ATOM   1109  O   ASP A 137      -4.152  12.234 -25.766  1.00 79.56           O  
ATOM   1110  CG  ASP A 137      -5.746  11.906 -29.828  1.00 79.56           C  
ATOM   1111  OD1 ASP A 137      -5.289  10.773 -30.062  1.00 79.56           O  
ATOM   1112  OD2 ASP A 137      -6.258  12.625 -30.719  1.00 79.56           O  
ATOM   1113  N   MET A 138      -6.262  12.016 -25.141  1.00 80.75           N  
ATOM   1114  CA  MET A 138      -6.004  12.664 -23.859  1.00 80.75           C  
ATOM   1115  C   MET A 138      -4.977  11.875 -23.047  1.00 80.75           C  
ATOM   1116  CB  MET A 138      -7.297  12.805 -23.062  1.00 80.75           C  
ATOM   1117  O   MET A 138      -4.039  12.453 -22.500  1.00 80.75           O  
ATOM   1118  CG  MET A 138      -7.148  13.633 -21.797  1.00 80.75           C  
ATOM   1119  SD  MET A 138      -8.719  13.781 -20.859  1.00 80.75           S  
ATOM   1120  CE  MET A 138      -8.555  15.477 -20.219  1.00 80.75           C  
ATOM   1121  N   LEU A 139      -5.207  10.555 -22.906  1.00 81.75           N  
ATOM   1122  CA  LEU A 139      -4.285   9.719 -22.141  1.00 81.75           C  
ATOM   1123  C   LEU A 139      -2.883   9.773 -22.750  1.00 81.75           C  
ATOM   1124  CB  LEU A 139      -4.781   8.273 -22.109  1.00 81.75           C  
ATOM   1125  O   LEU A 139      -1.894   9.836 -22.016  1.00 81.75           O  
ATOM   1126  CG  LEU A 139      -3.936   7.285 -21.297  1.00 81.75           C  
ATOM   1127  CD1 LEU A 139      -3.854   7.727 -19.844  1.00 81.75           C  
ATOM   1128  CD2 LEU A 139      -4.508   5.875 -21.406  1.00 81.75           C  
ATOM   1129  N   TRP A 140      -2.812   9.766 -24.047  1.00 85.94           N  
ATOM   1130  CA  TRP A 140      -1.532   9.852 -24.734  1.00 85.94           C  
ATOM   1131  C   TRP A 140      -0.814  11.148 -24.391  1.00 85.94           C  
ATOM   1132  CB  TRP A 140      -1.730   9.758 -26.250  1.00 85.94           C  
ATOM   1133  O   TRP A 140       0.350  11.133 -23.984  1.00 85.94           O  
ATOM   1134  CG  TRP A 140      -0.477   9.969 -27.047  1.00 85.94           C  
ATOM   1135  CD1 TRP A 140      -0.054  11.141 -27.625  1.00 85.94           C  
ATOM   1136  CD2 TRP A 140       0.515   8.992 -27.359  1.00 85.94           C  
ATOM   1137  CE2 TRP A 140       1.513   9.633 -28.125  1.00 85.94           C  
ATOM   1138  CE3 TRP A 140       0.657   7.625 -27.078  1.00 85.94           C  
ATOM   1139  NE1 TRP A 140       1.142  10.945 -28.266  1.00 85.94           N  
ATOM   1140  CH2 TRP A 140       2.754   7.625 -28.312  1.00 85.94           C  
ATOM   1141  CZ2 TRP A 140       2.639   8.961 -28.609  1.00 85.94           C  
ATOM   1142  CZ3 TRP A 140       1.779   6.957 -27.547  1.00 85.94           C  
ATOM   1143  N   ASN A 141      -1.520  12.273 -24.516  1.00 89.56           N  
ATOM   1144  CA  ASN A 141      -0.934  13.586 -24.266  1.00 89.56           C  
ATOM   1145  C   ASN A 141      -0.499  13.734 -22.812  1.00 89.56           C  
ATOM   1146  CB  ASN A 141      -1.919  14.695 -24.641  1.00 89.56           C  
ATOM   1147  O   ASN A 141       0.592  14.234 -22.531  1.00 89.56           O  
ATOM   1148  CG  ASN A 141      -2.121  14.812 -26.141  1.00 89.56           C  
ATOM   1149  ND2 ASN A 141      -3.283  15.312 -26.547  1.00 89.56           N  
ATOM   1150  OD1 ASN A 141      -1.239  14.461 -26.922  1.00 89.56           O  
ATOM   1151  N   THR A 142      -1.337  13.266 -21.953  1.00 87.31           N  
ATOM   1152  CA  THR A 142      -1.033  13.367 -20.531  1.00 87.31           C  
ATOM   1153  C   THR A 142       0.180  12.516 -20.172  1.00 87.31           C  
ATOM   1154  CB  THR A 142      -2.236  12.938 -19.672  1.00 87.31           C  
ATOM   1155  O   THR A 142       1.040  12.938 -19.391  1.00 87.31           O  
ATOM   1156  CG2 THR A 142      -1.946  13.125 -18.172  1.00 87.31           C  
ATOM   1157  OG1 THR A 142      -3.377  13.734 -20.016  1.00 87.31           O  
ATOM   1158  N   THR A 143       0.231  11.352 -20.703  1.00 89.00           N  
ATOM   1159  CA  THR A 143       1.345  10.445 -20.438  1.00 89.00           C  
ATOM   1160  C   THR A 143       2.646  11.008 -21.000  1.00 89.00           C  
ATOM   1161  CB  THR A 143       1.086   9.047 -21.031  1.00 89.00           C  
ATOM   1162  O   THR A 143       3.688  10.961 -20.344  1.00 89.00           O  
ATOM   1163  CG2 THR A 143       2.203   8.078 -20.656  1.00 89.00           C  
ATOM   1164  OG1 THR A 143      -0.157   8.547 -20.531  1.00 89.00           O  
ATOM   1165  N   CYS A 144       2.596  11.555 -22.188  1.00 93.31           N  
ATOM   1166  CA  CYS A 144       3.770  12.164 -22.812  1.00 93.31           C  
ATOM   1167  C   CYS A 144       4.273  13.344 -21.984  1.00 93.31           C  
ATOM   1168  CB  CYS A 144       3.447  12.633 -24.234  1.00 93.31           C  
ATOM   1169  O   CYS A 144       5.480  13.477 -21.766  1.00 93.31           O  
ATOM   1170  SG  CYS A 144       3.182  11.281 -25.391  1.00 93.31           S  
ATOM   1171  N   GLU A 145       3.346  14.133 -21.562  1.00 93.19           N  
ATOM   1172  CA  GLU A 145       3.703  15.281 -20.734  1.00 93.19           C  
ATOM   1173  C   GLU A 145       4.379  14.836 -19.453  1.00 93.19           C  
ATOM   1174  CB  GLU A 145       2.467  16.125 -20.438  1.00 93.19           C  
ATOM   1175  O   GLU A 145       5.367  15.438 -19.016  1.00 93.19           O  
ATOM   1176  CG  GLU A 145       1.976  16.953 -21.609  1.00 93.19           C  
ATOM   1177  CD  GLU A 145       0.669  17.688 -21.328  1.00 93.19           C  
ATOM   1178  OE1 GLU A 145       0.128  18.328 -22.250  1.00 93.19           O  
ATOM   1179  OE2 GLU A 145       0.183  17.594 -20.172  1.00 93.19           O  
ATOM   1180  N   ALA A 146       3.789  13.812 -18.859  1.00 90.56           N  
ATOM   1181  CA  ALA A 146       4.348  13.273 -17.609  1.00 90.56           C  
ATOM   1182  C   ALA A 146       5.762  12.742 -17.828  1.00 90.56           C  
ATOM   1183  CB  ALA A 146       3.451  12.172 -17.062  1.00 90.56           C  
ATOM   1184  O   ALA A 146       6.641  12.922 -16.984  1.00 90.56           O  
ATOM   1185  N   MET A 147       6.016  12.125 -18.938  1.00 92.75           N  
ATOM   1186  CA  MET A 147       7.324  11.570 -19.266  1.00 92.75           C  
ATOM   1187  C   MET A 147       8.344  12.688 -19.484  1.00 92.75           C  
ATOM   1188  CB  MET A 147       7.242  10.695 -20.516  1.00 92.75           C  
ATOM   1189  O   MET A 147       9.477  12.602 -19.000  1.00 92.75           O  
ATOM   1190  CG  MET A 147       6.547   9.359 -20.281  1.00 92.75           C  
ATOM   1191  SD  MET A 147       6.512   8.312 -21.781  1.00 92.75           S  
ATOM   1192  CE  MET A 147       8.234   7.734 -21.812  1.00 92.75           C  
ATOM   1193  N   VAL A 148       7.914  13.719 -20.109  1.00 94.31           N  
ATOM   1194  CA  VAL A 148       8.789  14.852 -20.406  1.00 94.31           C  
ATOM   1195  C   VAL A 148       9.164  15.562 -19.109  1.00 94.31           C  
ATOM   1196  CB  VAL A 148       8.125  15.844 -21.391  1.00 94.31           C  
ATOM   1197  O   VAL A 148      10.289  16.047 -18.969  1.00 94.31           O  
ATOM   1198  CG1 VAL A 148       8.930  17.125 -21.484  1.00 94.31           C  
ATOM   1199  CG2 VAL A 148       7.965  15.195 -22.766  1.00 94.31           C  
ATOM   1200  N   GLU A 149       8.320  15.578 -18.188  1.00 92.12           N  
ATOM   1201  CA  GLU A 149       8.539  16.234 -16.891  1.00 92.12           C  
ATOM   1202  C   GLU A 149       9.602  15.508 -16.078  1.00 92.12           C  
ATOM   1203  CB  GLU A 149       7.230  16.312 -16.109  1.00 92.12           C  
ATOM   1204  O   GLU A 149      10.172  16.078 -15.141  1.00 92.12           O  
ATOM   1205  CG  GLU A 149       6.270  17.375 -16.609  1.00 92.12           C  
ATOM   1206  CD  GLU A 149       4.973  17.453 -15.820  1.00 92.12           C  
ATOM   1207  OE1 GLU A 149       4.102  18.281 -16.156  1.00 92.12           O  
ATOM   1208  OE2 GLU A 149       4.828  16.656 -14.859  1.00 92.12           O  
ATOM   1209  N   CYS A 150       9.828  14.258 -16.531  1.00 88.44           N  
ATOM   1210  CA  CYS A 150      10.820  13.461 -15.812  1.00 88.44           C  
ATOM   1211  C   CYS A 150      12.234  13.836 -16.250  1.00 88.44           C  
ATOM   1212  CB  CYS A 150      10.586  11.969 -16.062  1.00 88.44           C  
ATOM   1213  O   CYS A 150      13.211  13.422 -15.617  1.00 88.44           O  
ATOM   1214  SG  CYS A 150       9.023  11.359 -15.383  1.00 88.44           S  
ATOM   1215  N   SER A 151      12.359  14.602 -17.250  1.00 90.50           N  
ATOM   1216  CA  SER A 151      13.664  14.953 -17.797  1.00 90.50           C  
ATOM   1217  C   SER A 151      14.367  15.984 -16.922  1.00 90.50           C  
ATOM   1218  CB  SER A 151      13.531  15.492 -19.219  1.00 90.50           C  
ATOM   1219  O   SER A 151      13.727  16.875 -16.359  1.00 90.50           O  
ATOM   1220  OG  SER A 151      12.938  16.781 -19.219  1.00 90.50           O  
ATOM   1221  N   ASN A 152      15.664  15.828 -16.719  1.00 86.88           N  
ATOM   1222  CA  ASN A 152      16.438  16.750 -15.891  1.00 86.88           C  
ATOM   1223  C   ASN A 152      17.344  17.641 -16.734  1.00 86.88           C  
ATOM   1224  CB  ASN A 152      17.266  15.969 -14.867  1.00 86.88           C  
ATOM   1225  O   ASN A 152      17.797  18.672 -16.266  1.00 86.88           O  
ATOM   1226  CG  ASN A 152      16.422  15.102 -13.961  1.00 86.88           C  
ATOM   1227  ND2 ASN A 152      17.047  14.109 -13.336  1.00 86.88           N  
ATOM   1228  OD1 ASN A 152      15.219  15.320 -13.820  1.00 86.88           O  
ATOM   1229  N   ASN A 153      17.625  17.281 -17.969  1.00 90.88           N  
ATOM   1230  CA  ASN A 153      18.453  18.047 -18.906  1.00 90.88           C  
ATOM   1231  C   ASN A 153      18.062  17.797 -20.344  1.00 90.88           C  
ATOM   1232  CB  ASN A 153      19.938  17.719 -18.688  1.00 90.88           C  
ATOM   1233  O   ASN A 153      17.156  17.000 -20.625  1.00 90.88           O  
ATOM   1234  CG  ASN A 153      20.234  16.250 -18.875  1.00 90.88           C  
ATOM   1235  ND2 ASN A 153      21.125  15.711 -18.031  1.00 90.88           N  
ATOM   1236  OD1 ASN A 153      19.688  15.602 -19.766  1.00 90.88           O  
ATOM   1237  N   ALA A 154      18.734  18.516 -21.250  1.00 92.38           N  
ATOM   1238  CA  ALA A 154      18.391  18.469 -22.672  1.00 92.38           C  
ATOM   1239  C   ALA A 154      18.641  17.094 -23.250  1.00 92.38           C  
ATOM   1240  CB  ALA A 154      19.172  19.531 -23.438  1.00 92.38           C  
ATOM   1241  O   ALA A 154      17.875  16.609 -24.094  1.00 92.38           O  
ATOM   1242  N   GLU A 155      19.734  16.406 -22.797  1.00 92.94           N  
ATOM   1243  CA  GLU A 155      20.078  15.078 -23.297  1.00 92.94           C  
ATOM   1244  C   GLU A 155      19.047  14.039 -22.906  1.00 92.94           C  
ATOM   1245  CB  GLU A 155      21.469  14.664 -22.797  1.00 92.94           C  
ATOM   1246  O   GLU A 155      18.641  13.211 -23.734  1.00 92.94           O  
ATOM   1247  CG  GLU A 155      22.609  15.445 -23.422  1.00 92.94           C  
ATOM   1248  CD  GLU A 155      23.984  15.008 -22.906  1.00 92.94           C  
ATOM   1249  OE1 GLU A 155      25.000  15.555 -23.375  1.00 92.94           O  
ATOM   1250  OE2 GLU A 155      24.031  14.117 -22.031  1.00 92.94           O  
ATOM   1251  N   THR A 156      18.625  14.055 -21.688  1.00 93.56           N  
ATOM   1252  CA  THR A 156      17.578  13.141 -21.219  1.00 93.56           C  
ATOM   1253  C   THR A 156      16.266  13.398 -21.938  1.00 93.56           C  
ATOM   1254  CB  THR A 156      17.375  13.273 -19.703  1.00 93.56           C  
ATOM   1255  O   THR A 156      15.562  12.461 -22.312  1.00 93.56           O  
ATOM   1256  CG2 THR A 156      18.625  12.875 -18.938  1.00 93.56           C  
ATOM   1257  OG1 THR A 156      17.047  14.633 -19.375  1.00 93.56           O  
ATOM   1258  N   LEU A 157      15.977  14.617 -22.109  1.00 95.62           N  
ATOM   1259  CA  LEU A 157      14.758  15.000 -22.828  1.00 95.62           C  
ATOM   1260  C   LEU A 157      14.766  14.445 -24.234  1.00 95.62           C  
ATOM   1261  CB  LEU A 157      14.617  16.531 -22.859  1.00 95.62           C  
ATOM   1262  O   LEU A 157      13.750  13.938 -24.719  1.00 95.62           O  
ATOM   1263  CG  LEU A 157      13.398  17.078 -23.594  1.00 95.62           C  
ATOM   1264  CD1 LEU A 157      12.109  16.531 -22.984  1.00 95.62           C  
ATOM   1265  CD2 LEU A 157      13.406  18.594 -23.594  1.00 95.62           C  
ATOM   1266  N   ASP A 158      15.867  14.547 -24.875  1.00 96.50           N  
ATOM   1267  CA  ASP A 158      16.000  14.055 -26.250  1.00 96.50           C  
ATOM   1268  C   ASP A 158      15.711  12.555 -26.328  1.00 96.50           C  
ATOM   1269  CB  ASP A 158      17.406  14.336 -26.781  1.00 96.50           C  
ATOM   1270  O   ASP A 158      15.000  12.109 -27.219  1.00 96.50           O  
ATOM   1271  CG  ASP A 158      17.562  14.031 -28.250  1.00 96.50           C  
ATOM   1272  OD1 ASP A 158      16.812  14.602 -29.078  1.00 96.50           O  
ATOM   1273  OD2 ASP A 158      18.422  13.195 -28.609  1.00 96.50           O  
ATOM   1274  N   VAL A 159      16.250  11.836 -25.406  1.00 96.12           N  
ATOM   1275  CA  VAL A 159      16.047  10.391 -25.391  1.00 96.12           C  
ATOM   1276  C   VAL A 159      14.578  10.078 -25.125  1.00 96.12           C  
ATOM   1277  CB  VAL A 159      16.938   9.711 -24.328  1.00 96.12           C  
ATOM   1278  O   VAL A 159      14.000   9.195 -25.781  1.00 96.12           O  
ATOM   1279  CG1 VAL A 159      16.656   8.211 -24.266  1.00 96.12           C  
ATOM   1280  CG2 VAL A 159      18.422   9.961 -24.625  1.00 96.12           C  
ATOM   1281  N   ILE A 160      13.977  10.766 -24.203  1.00 96.19           N  
ATOM   1282  CA  ILE A 160      12.578  10.562 -23.859  1.00 96.19           C  
ATOM   1283  C   ILE A 160      11.703  10.836 -25.078  1.00 96.19           C  
ATOM   1284  CB  ILE A 160      12.148  11.469 -22.672  1.00 96.19           C  
ATOM   1285  O   ILE A 160      10.773  10.078 -25.375  1.00 96.19           O  
ATOM   1286  CG1 ILE A 160      12.828  11.016 -21.375  1.00 96.19           C  
ATOM   1287  CG2 ILE A 160      10.625  11.477 -22.531  1.00 96.19           C  
ATOM   1288  CD1 ILE A 160      12.602  11.953 -20.203  1.00 96.19           C  
ATOM   1289  N   LEU A 161      12.008  11.852 -25.766  1.00 97.25           N  
ATOM   1290  CA  LEU A 161      11.258  12.188 -26.984  1.00 97.25           C  
ATOM   1291  C   LEU A 161      11.414  11.102 -28.031  1.00 97.25           C  
ATOM   1292  CB  LEU A 161      11.734  13.531 -27.531  1.00 97.25           C  
ATOM   1293  O   LEU A 161      10.477  10.812 -28.781  1.00 97.25           O  
ATOM   1294  CG  LEU A 161      11.344  14.781 -26.734  1.00 97.25           C  
ATOM   1295  CD1 LEU A 161      11.938  16.031 -27.375  1.00 97.25           C  
ATOM   1296  CD2 LEU A 161       9.828  14.898 -26.641  1.00 97.25           C  
ATOM   1297  N   GLN A 162      12.562  10.523 -28.094  1.00 96.94           N  
ATOM   1298  CA  GLN A 162      12.805   9.406 -29.016  1.00 96.94           C  
ATOM   1299  C   GLN A 162      11.914   8.219 -28.672  1.00 96.94           C  
ATOM   1300  CB  GLN A 162      14.273   8.992 -28.969  1.00 96.94           C  
ATOM   1301  O   GLN A 162      11.375   7.559 -29.562  1.00 96.94           O  
ATOM   1302  CG  GLN A 162      15.211   9.992 -29.641  1.00 96.94           C  
ATOM   1303  CD  GLN A 162      16.672   9.570 -29.562  1.00 96.94           C  
ATOM   1304  NE2 GLN A 162      17.562  10.547 -29.484  1.00 96.94           N  
ATOM   1305  OE1 GLN A 162      16.984   8.375 -29.562  1.00 96.94           O  
ATOM   1306  N   VAL A 163      11.820   7.973 -27.422  1.00 95.69           N  
ATOM   1307  CA  VAL A 163      10.977   6.875 -26.953  1.00 95.69           C  
ATOM   1308  C   VAL A 163       9.531   7.133 -27.359  1.00 95.69           C  
ATOM   1309  CB  VAL A 163      11.078   6.684 -25.422  1.00 95.69           C  
ATOM   1310  O   VAL A 163       8.859   6.246 -27.906  1.00 95.69           O  
ATOM   1311  CG1 VAL A 163      10.047   5.668 -24.938  1.00 95.69           C  
ATOM   1312  CG2 VAL A 163      12.484   6.246 -25.031  1.00 95.69           C  
ATOM   1313  N   ILE A 164       9.086   8.312 -27.125  1.00 96.25           N  
ATOM   1314  CA  ILE A 164       7.723   8.711 -27.453  1.00 96.25           C  
ATOM   1315  C   ILE A 164       7.488   8.570 -28.953  1.00 96.25           C  
ATOM   1316  CB  ILE A 164       7.426  10.156 -26.984  1.00 96.25           C  
ATOM   1317  O   ILE A 164       6.469   8.023 -29.375  1.00 96.25           O  
ATOM   1318  CG1 ILE A 164       7.387  10.234 -25.469  1.00 96.25           C  
ATOM   1319  CG2 ILE A 164       6.113  10.656 -27.594  1.00 96.25           C  
ATOM   1320  CD1 ILE A 164       7.305  11.656 -24.922  1.00 96.25           C  
ATOM   1321  N   GLU A 165       8.383   9.008 -29.688  1.00 96.25           N  
ATOM   1322  CA  GLU A 165       8.289   8.930 -31.141  1.00 96.25           C  
ATOM   1323  C   GLU A 165       8.242   7.480 -31.625  1.00 96.25           C  
ATOM   1324  CB  GLU A 165       9.461   9.664 -31.797  1.00 96.25           C  
ATOM   1325  O   GLU A 165       7.512   7.148 -32.562  1.00 96.25           O  
ATOM   1326  CG  GLU A 165       9.320  11.180 -31.781  1.00 96.25           C  
ATOM   1327  CD  GLU A 165      10.523  11.898 -32.375  1.00 96.25           C  
ATOM   1328  OE1 GLU A 165      10.570  13.148 -32.312  1.00 96.25           O  
ATOM   1329  OE2 GLU A 165      11.422  11.203 -32.906  1.00 96.25           O  
ATOM   1330  N   LEU A 166       9.047   6.676 -30.953  1.00 95.19           N  
ATOM   1331  CA  LEU A 166       9.055   5.254 -31.281  1.00 95.19           C  
ATOM   1332  C   LEU A 166       7.668   4.645 -31.094  1.00 95.19           C  
ATOM   1333  CB  LEU A 166      10.070   4.508 -30.422  1.00 95.19           C  
ATOM   1334  O   LEU A 166       7.156   3.973 -32.000  1.00 95.19           O  
ATOM   1335  CG  LEU A 166      11.531   4.594 -30.859  1.00 95.19           C  
ATOM   1336  CD1 LEU A 166      12.445   3.943 -29.828  1.00 95.19           C  
ATOM   1337  CD2 LEU A 166      11.719   3.936 -32.219  1.00 95.19           C  
ATOM   1338  N   TYR A 167       7.082   4.930 -29.984  1.00 93.81           N  
ATOM   1339  CA  TYR A 167       5.773   4.352 -29.688  1.00 93.81           C  
ATOM   1340  C   TYR A 167       4.699   4.957 -30.578  1.00 93.81           C  
ATOM   1341  CB  TYR A 167       5.410   4.566 -28.219  1.00 93.81           C  
ATOM   1342  O   TYR A 167       3.734   4.281 -30.953  1.00 93.81           O  
ATOM   1343  CG  TYR A 167       5.863   3.445 -27.312  1.00 93.81           C  
ATOM   1344  CD1 TYR A 167       4.957   2.506 -26.828  1.00 93.81           C  
ATOM   1345  CD2 TYR A 167       7.195   3.328 -26.938  1.00 93.81           C  
ATOM   1346  CE1 TYR A 167       5.367   1.474 -25.984  1.00 93.81           C  
ATOM   1347  CE2 TYR A 167       7.621   2.299 -26.094  1.00 93.81           C  
ATOM   1348  OH  TYR A 167       7.113   0.359 -24.812  1.00 93.81           O  
ATOM   1349  CZ  TYR A 167       6.699   1.379 -25.641  1.00 93.81           C  
ATOM   1350  N   ASP A 168       4.867   6.172 -30.922  1.00 93.69           N  
ATOM   1351  CA  ASP A 168       3.955   6.805 -31.859  1.00 93.69           C  
ATOM   1352  C   ASP A 168       4.012   6.113 -33.219  1.00 93.69           C  
ATOM   1353  CB  ASP A 168       4.285   8.289 -32.031  1.00 93.69           C  
ATOM   1354  O   ASP A 168       2.980   5.906 -33.875  1.00 93.69           O  
ATOM   1355  CG  ASP A 168       3.217   9.062 -32.781  1.00 93.69           C  
ATOM   1356  OD1 ASP A 168       2.014   8.875 -32.500  1.00 93.69           O  
ATOM   1357  OD2 ASP A 168       3.582   9.852 -33.656  1.00 93.69           O  
ATOM   1358  N   SER A 169       5.188   5.820 -33.594  1.00 93.88           N  
ATOM   1359  CA  SER A 169       5.367   5.141 -34.875  1.00 93.88           C  
ATOM   1360  C   SER A 169       4.730   3.756 -34.875  1.00 93.88           C  
ATOM   1361  CB  SER A 169       6.852   5.023 -35.219  1.00 93.88           C  
ATOM   1362  O   SER A 169       4.285   3.256 -35.906  1.00 93.88           O  
ATOM   1363  OG  SER A 169       7.469   4.020 -34.438  1.00 93.88           O  
ATOM   1364  N   PHE A 170       4.691   3.123 -33.719  1.00 92.69           N  
ATOM   1365  CA  PHE A 170       4.102   1.798 -33.562  1.00 92.69           C  
ATOM   1366  C   PHE A 170       2.598   1.844 -33.812  1.00 92.69           C  
ATOM   1367  CB  PHE A 170       4.383   1.242 -32.156  1.00 92.69           C  
ATOM   1368  O   PHE A 170       2.010   0.860 -34.250  1.00 92.69           O  
ATOM   1369  CG  PHE A 170       5.840   1.004 -31.875  1.00 92.69           C  
ATOM   1370  CD1 PHE A 170       6.770   1.001 -32.906  1.00 92.69           C  
ATOM   1371  CD2 PHE A 170       6.289   0.783 -30.578  1.00 92.69           C  
ATOM   1372  CE1 PHE A 170       8.117   0.781 -32.656  1.00 92.69           C  
ATOM   1373  CE2 PHE A 170       7.637   0.562 -30.328  1.00 92.69           C  
ATOM   1374  CZ  PHE A 170       8.555   0.561 -31.359  1.00 92.69           C  
ATOM   1375  N   TYR A 171       2.068   2.916 -33.438  1.00 88.19           N  
ATOM   1376  CA  TYR A 171       0.634   3.115 -33.625  1.00 88.19           C  
ATOM   1377  C   TYR A 171       0.207   2.822 -35.031  1.00 88.19           C  
ATOM   1378  CB  TYR A 171       0.242   4.547 -33.219  1.00 88.19           C  
ATOM   1379  O   TYR A 171      -0.776   2.113 -35.281  1.00 88.19           O  
ATOM   1380  CG  TYR A 171      -1.146   4.934 -33.688  1.00 88.19           C  
ATOM   1381  CD1 TYR A 171      -1.335   5.781 -34.781  1.00 88.19           C  
ATOM   1382  CD2 TYR A 171      -2.271   4.457 -33.031  1.00 88.19           C  
ATOM   1383  CE1 TYR A 171      -2.611   6.145 -35.188  1.00 88.19           C  
ATOM   1384  CE2 TYR A 171      -3.553   4.812 -33.438  1.00 88.19           C  
ATOM   1385  OH  TYR A 171      -4.980   6.008 -34.906  1.00 88.19           O  
ATOM   1386  CZ  TYR A 171      -3.713   5.652 -34.500  1.00 88.19           C  
ATOM   1387  N   ALA A 172       0.923   3.334 -36.000  1.00 87.94           N  
ATOM   1388  CA  ALA A 172       0.584   3.166 -37.406  1.00 87.94           C  
ATOM   1389  C   ALA A 172       1.006   1.791 -37.906  1.00 87.94           C  
ATOM   1390  CB  ALA A 172       1.238   4.262 -38.250  1.00 87.94           C  
ATOM   1391  O   ALA A 172       0.370   1.229 -38.812  1.00 87.94           O  
ATOM   1392  N   LYS A 173       1.926   1.177 -37.250  1.00 91.06           N  
ATOM   1393  CA  LYS A 173       2.613  -0.011 -37.750  1.00 91.06           C  
ATOM   1394  C   LYS A 173       1.943  -1.286 -37.250  1.00 91.06           C  
ATOM   1395  CB  LYS A 173       4.086   0.007 -37.344  1.00 91.06           C  
ATOM   1396  O   LYS A 173       1.835  -2.270 -37.969  1.00 91.06           O  
ATOM   1397  CG  LYS A 173       4.910  -1.123 -37.938  1.00 91.06           C  
ATOM   1398  CD  LYS A 173       6.383  -0.999 -37.562  1.00 91.06           C  
ATOM   1399  CE  LYS A 173       7.203  -2.145 -38.125  1.00 91.06           C  
ATOM   1400  NZ  LYS A 173       8.656  -1.999 -37.812  1.00 91.06           N  
ATOM   1401  N   TYR A 174       1.429  -1.261 -36.062  1.00 91.94           N  
ATOM   1402  CA  TYR A 174       1.018  -2.518 -35.438  1.00 91.94           C  
ATOM   1403  C   TYR A 174      -0.450  -2.469 -35.031  1.00 91.94           C  
ATOM   1404  CB  TYR A 174       1.889  -2.828 -34.219  1.00 91.94           C  
ATOM   1405  O   TYR A 174      -0.995  -1.394 -34.781  1.00 91.94           O  
ATOM   1406  CG  TYR A 174       3.344  -3.051 -34.562  1.00 91.94           C  
ATOM   1407  CD1 TYR A 174       3.730  -4.059 -35.438  1.00 91.94           C  
ATOM   1408  CD2 TYR A 174       4.336  -2.254 -34.000  1.00 91.94           C  
ATOM   1409  CE1 TYR A 174       5.070  -4.270 -35.750  1.00 91.94           C  
ATOM   1410  CE2 TYR A 174       5.680  -2.455 -34.281  1.00 91.94           C  
ATOM   1411  OH  TYR A 174       7.363  -3.668 -35.469  1.00 91.94           O  
ATOM   1412  CZ  TYR A 174       6.035  -3.465 -35.156  1.00 91.94           C  
ATOM   1413  N   SER A 175      -1.062  -3.670 -35.031  1.00 89.56           N  
ATOM   1414  CA  SER A 175      -2.404  -3.838 -34.500  1.00 89.56           C  
ATOM   1415  C   SER A 175      -2.406  -3.699 -32.969  1.00 89.56           C  
ATOM   1416  CB  SER A 175      -2.979  -5.199 -34.906  1.00 89.56           C  
ATOM   1417  O   SER A 175      -1.347  -3.688 -32.344  1.00 89.56           O  
ATOM   1418  OG  SER A 175      -2.314  -6.246 -34.219  1.00 89.56           O  
ATOM   1419  N   ALA A 176      -3.625  -3.561 -32.375  1.00 85.62           N  
ATOM   1420  CA  ALA A 176      -3.773  -3.449 -30.922  1.00 85.62           C  
ATOM   1421  C   ALA A 176      -3.221  -4.684 -30.219  1.00 85.62           C  
ATOM   1422  CB  ALA A 176      -5.242  -3.244 -30.562  1.00 85.62           C  
ATOM   1423  O   ALA A 176      -2.590  -4.578 -29.172  1.00 85.62           O  
ATOM   1424  N   ARG A 177      -3.387  -5.801 -30.781  1.00 87.31           N  
ATOM   1425  CA  ARG A 177      -2.900  -7.062 -30.219  1.00 87.31           C  
ATOM   1426  C   ARG A 177      -1.377  -7.074 -30.141  1.00 87.31           C  
ATOM   1427  CB  ARG A 177      -3.387  -8.242 -31.062  1.00 87.31           C  
ATOM   1428  O   ARG A 177      -0.806  -7.500 -29.141  1.00 87.31           O  
ATOM   1429  CG  ARG A 177      -4.820  -8.656 -30.781  1.00 87.31           C  
ATOM   1430  CD  ARG A 177      -5.203  -9.930 -31.531  1.00 87.31           C  
ATOM   1431  NE  ARG A 177      -6.590 -10.305 -31.266  1.00 87.31           N  
ATOM   1432  NH1 ARG A 177      -7.125 -10.625 -33.500  1.00 87.31           N  
ATOM   1433  NH2 ARG A 177      -8.711 -10.953 -31.875  1.00 87.31           N  
ATOM   1434  CZ  ARG A 177      -7.473 -10.625 -32.219  1.00 87.31           C  
ATOM   1435  N   HIS A 178      -0.817  -6.629 -31.188  1.00 89.06           N  
ATOM   1436  CA  HIS A 178       0.640  -6.570 -31.203  1.00 89.06           C  
ATOM   1437  C   HIS A 178       1.165  -5.551 -30.203  1.00 89.06           C  
ATOM   1438  CB  HIS A 178       1.142  -6.230 -32.625  1.00 89.06           C  
ATOM   1439  O   HIS A 178       2.152  -5.805 -29.516  1.00 89.06           O  
ATOM   1440  CG  HIS A 178       1.038  -7.367 -33.594  1.00 89.06           C  
ATOM   1441  CD2 HIS A 178       1.843  -8.438 -33.781  1.00 89.06           C  
ATOM   1442  ND1 HIS A 178       0.005  -7.484 -34.500  1.00 89.06           N  
ATOM   1443  CE1 HIS A 178       0.179  -8.586 -35.219  1.00 89.06           C  
ATOM   1444  NE2 HIS A 178       1.287  -9.180 -34.812  1.00 89.06           N  
ATOM   1445  N   LEU A 179       0.528  -4.461 -30.078  1.00 88.25           N  
ATOM   1446  CA  LEU A 179       0.917  -3.408 -29.141  1.00 88.25           C  
ATOM   1447  C   LEU A 179       0.840  -3.902 -27.703  1.00 88.25           C  
ATOM   1448  CB  LEU A 179       0.026  -2.178 -29.328  1.00 88.25           C  
ATOM   1449  O   LEU A 179       1.631  -3.480 -26.859  1.00 88.25           O  
ATOM   1450  CG  LEU A 179       0.289  -1.325 -30.562  1.00 88.25           C  
ATOM   1451  CD1 LEU A 179      -0.780  -0.247 -30.703  1.00 88.25           C  
ATOM   1452  CD2 LEU A 179       1.679  -0.703 -30.500  1.00 88.25           C  
ATOM   1453  N   ALA A 180      -0.114  -4.762 -27.562  1.00 87.81           N  
ATOM   1454  CA  ALA A 180      -0.312  -5.293 -26.219  1.00 87.81           C  
ATOM   1455  C   ALA A 180       0.930  -6.031 -25.734  1.00 87.81           C  
ATOM   1456  CB  ALA A 180      -1.527  -6.215 -26.172  1.00 87.81           C  
ATOM   1457  O   ALA A 180       1.172  -6.129 -24.516  1.00 87.81           O  
ATOM   1458  N   GLU A 181       1.702  -6.543 -26.672  1.00 89.44           N  
ATOM   1459  CA  GLU A 181       2.920  -7.270 -26.312  1.00 89.44           C  
ATOM   1460  C   GLU A 181       3.951  -6.344 -25.672  1.00 89.44           C  
ATOM   1461  CB  GLU A 181       3.514  -7.945 -27.547  1.00 89.44           C  
ATOM   1462  O   GLU A 181       4.816  -6.793 -24.922  1.00 89.44           O  
ATOM   1463  CG  GLU A 181       2.619  -9.023 -28.156  1.00 89.44           C  
ATOM   1464  CD  GLU A 181       2.324 -10.164 -27.188  1.00 89.44           C  
ATOM   1465  OE1 GLU A 181       1.280 -10.836 -27.359  1.00 89.44           O  
ATOM   1466  OE2 GLU A 181       3.145 -10.383 -26.281  1.00 89.44           O  
ATOM   1467  N   PHE A 182       3.844  -5.043 -25.828  1.00 91.06           N  
ATOM   1468  CA  PHE A 182       4.789  -4.062 -25.312  1.00 91.06           C  
ATOM   1469  C   PHE A 182       4.453  -3.688 -23.875  1.00 91.06           C  
ATOM   1470  CB  PHE A 182       4.797  -2.807 -26.203  1.00 91.06           C  
ATOM   1471  O   PHE A 182       5.254  -3.051 -23.188  1.00 91.06           O  
ATOM   1472  CG  PHE A 182       5.512  -2.990 -27.500  1.00 91.06           C  
ATOM   1473  CD1 PHE A 182       6.883  -2.770 -27.609  1.00 91.06           C  
ATOM   1474  CD2 PHE A 182       4.816  -3.383 -28.641  1.00 91.06           C  
ATOM   1475  CE1 PHE A 182       7.547  -2.938 -28.812  1.00 91.06           C  
ATOM   1476  CE2 PHE A 182       5.477  -3.553 -29.859  1.00 91.06           C  
ATOM   1477  CZ  PHE A 182       6.840  -3.328 -29.938  1.00 91.06           C  
ATOM   1478  N   MET A 183       3.295  -4.105 -23.391  1.00 87.19           N  
ATOM   1479  CA  MET A 183       2.816  -3.709 -22.062  1.00 87.19           C  
ATOM   1480  C   MET A 183       3.723  -4.258 -20.969  1.00 87.19           C  
ATOM   1481  CB  MET A 183       1.381  -4.191 -21.844  1.00 87.19           C  
ATOM   1482  O   MET A 183       3.828  -3.670 -19.891  1.00 87.19           O  
ATOM   1483  CG  MET A 183       0.337  -3.357 -22.578  1.00 87.19           C  
ATOM   1484  SD  MET A 183      -1.364  -3.672 -21.969  1.00 87.19           S  
ATOM   1485  CE  MET A 183      -1.642  -5.336 -22.641  1.00 87.19           C  
ATOM   1486  N   CYS A 184       4.422  -5.281 -21.281  1.00 86.00           N  
ATOM   1487  CA  CYS A 184       5.219  -5.930 -20.250  1.00 86.00           C  
ATOM   1488  C   CYS A 184       6.691  -5.566 -20.391  1.00 86.00           C  
ATOM   1489  CB  CYS A 184       5.051  -7.449 -20.312  1.00 86.00           C  
ATOM   1490  O   CYS A 184       7.527  -6.043 -19.609  1.00 86.00           O  
ATOM   1491  SG  CYS A 184       3.377  -8.016 -19.953  1.00 86.00           S  
ATOM   1492  N   CYS A 185       7.023  -4.723 -21.328  1.00 89.62           N  
ATOM   1493  CA  CYS A 185       8.414  -4.422 -21.656  1.00 89.62           C  
ATOM   1494  C   CYS A 185       9.086  -3.684 -20.500  1.00 89.62           C  
ATOM   1495  CB  CYS A 185       8.500  -3.586 -22.922  1.00 89.62           C  
ATOM   1496  O   CYS A 185      10.305  -3.746 -20.344  1.00 89.62           O  
ATOM   1497  SG  CYS A 185       8.258  -4.539 -24.438  1.00 89.62           S  
ATOM   1498  N   TYR A 186       8.344  -2.906 -19.719  1.00 89.06           N  
ATOM   1499  CA  TYR A 186       8.930  -2.129 -18.625  1.00 89.06           C  
ATOM   1500  C   TYR A 186       9.625  -3.039 -17.625  1.00 89.06           C  
ATOM   1501  CB  TYR A 186       7.867  -1.287 -17.922  1.00 89.06           C  
ATOM   1502  O   TYR A 186      10.477  -2.588 -16.844  1.00 89.06           O  
ATOM   1503  CG  TYR A 186       6.914  -2.098 -17.078  1.00 89.06           C  
ATOM   1504  CD1 TYR A 186       5.762  -2.654 -17.625  1.00 89.06           C  
ATOM   1505  CD2 TYR A 186       7.164  -2.309 -15.727  1.00 89.06           C  
ATOM   1506  CE1 TYR A 186       4.883  -3.402 -16.859  1.00 89.06           C  
ATOM   1507  CE2 TYR A 186       6.293  -3.053 -14.945  1.00 89.06           C  
ATOM   1508  OH  TYR A 186       4.285  -4.332 -14.742  1.00 89.06           O  
ATOM   1509  CZ  TYR A 186       5.156  -3.596 -15.516  1.00 89.06           C  
ATOM   1510  N   ARG A 187       9.461  -4.348 -17.688  1.00 89.19           N  
ATOM   1511  CA  ARG A 187      10.039  -5.316 -16.766  1.00 89.19           C  
ATOM   1512  C   ARG A 187      11.445  -5.715 -17.203  1.00 89.19           C  
ATOM   1513  CB  ARG A 187       9.156  -6.559 -16.656  1.00 89.19           C  
ATOM   1514  O   ARG A 187      12.164  -6.395 -16.469  1.00 89.19           O  
ATOM   1515  CG  ARG A 187       7.824  -6.309 -15.969  1.00 89.19           C  
ATOM   1516  CD  ARG A 187       7.004  -7.586 -15.844  1.00 89.19           C  
ATOM   1517  NE  ARG A 187       5.754  -7.355 -15.125  1.00 89.19           N  
ATOM   1518  NH1 ARG A 187       4.875  -9.445 -15.562  1.00 89.19           N  
ATOM   1519  NH2 ARG A 187       3.676  -7.930 -14.328  1.00 89.19           N  
ATOM   1520  CZ  ARG A 187       4.773  -8.242 -15.008  1.00 89.19           C  
ATOM   1521  N   LEU A 188      11.836  -5.238 -18.328  1.00 92.00           N  
ATOM   1522  CA  LEU A 188      13.070  -5.695 -18.953  1.00 92.00           C  
ATOM   1523  C   LEU A 188      14.281  -4.984 -18.344  1.00 92.00           C  
ATOM   1524  CB  LEU A 188      13.031  -5.457 -20.469  1.00 92.00           C  
ATOM   1525  O   LEU A 188      15.422  -5.277 -18.703  1.00 92.00           O  
ATOM   1526  CG  LEU A 188      12.000  -6.270 -21.250  1.00 92.00           C  
ATOM   1527  CD1 LEU A 188      12.016  -5.863 -22.719  1.00 92.00           C  
ATOM   1528  CD2 LEU A 188      12.273  -7.762 -21.094  1.00 92.00           C  
ATOM   1529  N   TRP A 189      14.039  -4.125 -17.438  1.00 92.19           N  
ATOM   1530  CA  TRP A 189      15.164  -3.330 -16.938  1.00 92.19           C  
ATOM   1531  C   TRP A 189      15.375  -3.557 -15.445  1.00 92.19           C  
ATOM   1532  CB  TRP A 189      14.930  -1.842 -17.219  1.00 92.19           C  
ATOM   1533  O   TRP A 189      16.234  -2.914 -14.828  1.00 92.19           O  
ATOM   1534  CG  TRP A 189      15.109  -1.452 -18.656  1.00 92.19           C  
ATOM   1535  CD1 TRP A 189      16.281  -1.059 -19.250  1.00 92.19           C  
ATOM   1536  CD2 TRP A 189      14.102  -1.415 -19.656  1.00 92.19           C  
ATOM   1537  CE2 TRP A 189      14.719  -0.990 -20.859  1.00 92.19           C  
ATOM   1538  CE3 TRP A 189      12.727  -1.702 -19.672  1.00 92.19           C  
ATOM   1539  NE1 TRP A 189      16.047  -0.779 -20.578  1.00 92.19           N  
ATOM   1540  CH2 TRP A 189      12.680  -1.131 -22.047  1.00 92.19           C  
ATOM   1541  CZ2 TRP A 189      14.016  -0.844 -22.062  1.00 92.19           C  
ATOM   1542  CZ3 TRP A 189      12.031  -1.556 -20.859  1.00 92.19           C  
ATOM   1543  N   GLY A 190      14.609  -4.465 -14.812  1.00 90.25           N  
ATOM   1544  CA  GLY A 190      14.727  -4.715 -13.383  1.00 90.25           C  
ATOM   1545  C   GLY A 190      14.039  -3.660 -12.531  1.00 90.25           C  
ATOM   1546  O   GLY A 190      12.977  -3.154 -12.898  1.00 90.25           O  
ATOM   1547  N   HIS A 191      14.688  -3.420 -11.461  1.00 88.69           N  
ATOM   1548  CA  HIS A 191      14.094  -2.471 -10.523  1.00 88.69           C  
ATOM   1549  C   HIS A 191      15.172  -1.621  -9.852  1.00 88.69           C  
ATOM   1550  CB  HIS A 191      13.266  -3.203  -9.469  1.00 88.69           C  
ATOM   1551  O   HIS A 191      16.344  -1.982  -9.852  1.00 88.69           O  
ATOM   1552  CG  HIS A 191      14.023  -4.281  -8.758  1.00 88.69           C  
ATOM   1553  CD2 HIS A 191      13.953  -5.629  -8.859  1.00 88.69           C  
ATOM   1554  ND1 HIS A 191      14.977  -4.016  -7.805  1.00 88.69           N  
ATOM   1555  CE1 HIS A 191      15.469  -5.156  -7.352  1.00 88.69           C  
ATOM   1556  NE2 HIS A 191      14.859  -6.152  -7.977  1.00 88.69           N  
ATOM   1557  N   PRO A 192      14.734  -0.391  -9.461  1.00 88.38           N  
ATOM   1558  CA  PRO A 192      15.711   0.469  -8.781  1.00 88.38           C  
ATOM   1559  C   PRO A 192      16.094  -0.053  -7.402  1.00 88.38           C  
ATOM   1560  CB  PRO A 192      14.977   1.810  -8.672  1.00 88.38           C  
ATOM   1561  O   PRO A 192      15.398  -0.896  -6.836  1.00 88.38           O  
ATOM   1562  CG  PRO A 192      13.531   1.449  -8.578  1.00 88.38           C  
ATOM   1563  CD  PRO A 192      13.289   0.226  -9.414  1.00 88.38           C  
ATOM   1564  N   HIS A 193      17.266   0.447  -6.965  1.00 82.56           N  
ATOM   1565  CA  HIS A 193      17.656   0.188  -5.582  1.00 82.56           C  
ATOM   1566  C   HIS A 193      16.766   0.956  -4.605  1.00 82.56           C  
ATOM   1567  CB  HIS A 193      19.125   0.559  -5.367  1.00 82.56           C  
ATOM   1568  O   HIS A 193      16.547   2.156  -4.773  1.00 82.56           O  
ATOM   1569  CG  HIS A 193      19.594   0.333  -3.967  1.00 82.56           C  
ATOM   1570  CD2 HIS A 193      19.859   1.206  -2.967  1.00 82.56           C  
ATOM   1571  ND1 HIS A 193      19.844  -0.924  -3.461  1.00 82.56           N  
ATOM   1572  CE1 HIS A 193      20.250  -0.813  -2.207  1.00 82.56           C  
ATOM   1573  NE2 HIS A 193      20.281   0.468  -1.884  1.00 82.56           N  
ATOM   1574  N   LEU A 194      16.219   0.172  -3.689  1.00 85.44           N  
ATOM   1575  CA  LEU A 194      15.336   0.805  -2.719  1.00 85.44           C  
ATOM   1576  C   LEU A 194      16.062   1.061  -1.403  1.00 85.44           C  
ATOM   1577  CB  LEU A 194      14.102  -0.066  -2.473  1.00 85.44           C  
ATOM   1578  O   LEU A 194      16.859   0.230  -0.957  1.00 85.44           O  
ATOM   1579  CG  LEU A 194      13.227  -0.371  -3.693  1.00 85.44           C  
ATOM   1580  CD1 LEU A 194      12.117  -1.345  -3.322  1.00 85.44           C  
ATOM   1581  CD2 LEU A 194      12.648   0.915  -4.273  1.00 85.44           C  
ATOM   1582  N   ASP A 195      15.789   2.232  -0.906  1.00 86.12           N  
ATOM   1583  CA  ASP A 195      16.391   2.643   0.360  1.00 86.12           C  
ATOM   1584  C   ASP A 195      15.320   2.832   1.437  1.00 86.12           C  
ATOM   1585  CB  ASP A 195      17.188   3.936   0.182  1.00 86.12           C  
ATOM   1586  O   ASP A 195      14.336   3.541   1.223  1.00 86.12           O  
ATOM   1587  CG  ASP A 195      17.969   4.328   1.426  1.00 86.12           C  
ATOM   1588  OD1 ASP A 195      18.406   3.434   2.178  1.00 86.12           O  
ATOM   1589  OD2 ASP A 195      18.125   5.547   1.658  1.00 86.12           O  
ATOM   1590  N   ALA A 196      15.586   2.170   2.594  1.00 90.06           N  
ATOM   1591  CA  ALA A 196      14.641   2.223   3.703  1.00 90.06           C  
ATOM   1592  C   ALA A 196      14.445   3.656   4.191  1.00 90.06           C  
ATOM   1593  CB  ALA A 196      15.117   1.334   4.852  1.00 90.06           C  
ATOM   1594  O   ALA A 196      13.336   4.043   4.570  1.00 90.06           O  
ATOM   1595  N   HIS A 197      15.430   4.488   4.090  1.00 90.12           N  
ATOM   1596  CA  HIS A 197      15.375   5.867   4.559  1.00 90.12           C  
ATOM   1597  C   HIS A 197      14.414   6.699   3.713  1.00 90.12           C  
ATOM   1598  CB  HIS A 197      16.766   6.496   4.539  1.00 90.12           C  
ATOM   1599  O   HIS A 197      13.609   7.461   4.250  1.00 90.12           O  
ATOM   1600  CG  HIS A 197      17.766   5.770   5.387  1.00 90.12           C  
ATOM   1601  CD2 HIS A 197      18.719   4.863   5.062  1.00 90.12           C  
ATOM   1602  ND1 HIS A 197      17.844   5.945   6.754  1.00 90.12           N  
ATOM   1603  CE1 HIS A 197      18.812   5.176   7.230  1.00 90.12           C  
ATOM   1604  NE2 HIS A 197      19.359   4.508   6.227  1.00 90.12           N  
ATOM   1605  N   THR A 198      14.602   6.512   2.428  1.00 89.31           N  
ATOM   1606  CA  THR A 198      13.773   7.266   1.494  1.00 89.31           C  
ATOM   1607  C   THR A 198      12.305   6.875   1.635  1.00 89.31           C  
ATOM   1608  CB  THR A 198      14.227   7.043   0.040  1.00 89.31           C  
ATOM   1609  O   THR A 198      11.422   7.738   1.637  1.00 89.31           O  
ATOM   1610  CG2 THR A 198      13.422   7.910  -0.926  1.00 89.31           C  
ATOM   1611  OG1 THR A 198      15.617   7.383  -0.076  1.00 89.31           O  
ATOM   1612  N   ALA A 199      12.070   5.602   1.788  1.00 89.12           N  
ATOM   1613  CA  ALA A 199      10.703   5.094   1.913  1.00 89.12           C  
ATOM   1614  C   ALA A 199      10.055   5.590   3.199  1.00 89.12           C  
ATOM   1615  CB  ALA A 199      10.695   3.566   1.871  1.00 89.12           C  
ATOM   1616  O   ALA A 199       8.891   6.008   3.193  1.00 89.12           O  
ATOM   1617  N   ALA A 200      10.812   5.535   4.285  1.00 90.69           N  
ATOM   1618  CA  ALA A 200      10.312   5.988   5.578  1.00 90.69           C  
ATOM   1619  C   ALA A 200      10.031   7.488   5.562  1.00 90.69           C  
ATOM   1620  CB  ALA A 200      11.312   5.648   6.684  1.00 90.69           C  
ATOM   1621  O   ALA A 200       9.016   7.941   6.105  1.00 90.69           O  
ATOM   1622  N   GLU A 201      10.938   8.242   4.949  1.00 90.88           N  
ATOM   1623  CA  GLU A 201      10.781   9.695   4.863  1.00 90.88           C  
ATOM   1624  C   GLU A 201       9.508  10.070   4.113  1.00 90.88           C  
ATOM   1625  CB  GLU A 201      12.000  10.328   4.184  1.00 90.88           C  
ATOM   1626  O   GLU A 201       8.805  11.008   4.508  1.00 90.88           O  
ATOM   1627  CG  GLU A 201      12.000  11.844   4.207  1.00 90.88           C  
ATOM   1628  CD  GLU A 201      13.258  12.453   3.615  1.00 90.88           C  
ATOM   1629  OE1 GLU A 201      13.422  13.695   3.672  1.00 90.88           O  
ATOM   1630  OE2 GLU A 201      14.094  11.688   3.088  1.00 90.88           O  
ATOM   1631  N   LYS A 202       9.195   9.438   3.125  1.00 87.75           N  
ATOM   1632  CA  LYS A 202       8.031   9.727   2.291  1.00 87.75           C  
ATOM   1633  C   LYS A 202       6.730   9.531   3.072  1.00 87.75           C  
ATOM   1634  CB  LYS A 202       8.023   8.844   1.045  1.00 87.75           C  
ATOM   1635  O   LYS A 202       5.859  10.406   3.064  1.00 87.75           O  
ATOM   1636  CG  LYS A 202       6.875   9.125   0.088  1.00 87.75           C  
ATOM   1637  CD  LYS A 202       6.938   8.219  -1.139  1.00 87.75           C  
ATOM   1638  CE  LYS A 202       5.762   8.469  -2.072  1.00 87.75           C  
ATOM   1639  NZ  LYS A 202       5.816   7.590  -3.279  1.00 87.75           N  
ATOM   1640  N   VAL A 203       6.617   8.430   3.770  1.00 88.12           N  
ATOM   1641  CA  VAL A 203       5.363   8.094   4.441  1.00 88.12           C  
ATOM   1642  C   VAL A 203       5.227   8.922   5.719  1.00 88.12           C  
ATOM   1643  CB  VAL A 203       5.277   6.590   4.770  1.00 88.12           C  
ATOM   1644  O   VAL A 203       4.113   9.172   6.188  1.00 88.12           O  
ATOM   1645  CG1 VAL A 203       5.125   5.766   3.490  1.00 88.12           C  
ATOM   1646  CG2 VAL A 203       6.512   6.141   5.551  1.00 88.12           C  
ATOM   1647  N   ARG A 204       6.375   9.328   6.266  1.00 90.56           N  
ATOM   1648  CA  ARG A 204       6.328  10.180   7.445  1.00 90.56           C  
ATOM   1649  C   ARG A 204       5.598  11.484   7.145  1.00 90.56           C  
ATOM   1650  CB  ARG A 204       7.742  10.477   7.949  1.00 90.56           C  
ATOM   1651  O   ARG A 204       4.910  12.031   8.008  1.00 90.56           O  
ATOM   1652  CG  ARG A 204       8.320   9.383   8.836  1.00 90.56           C  
ATOM   1653  CD  ARG A 204       9.586   9.844   9.547  1.00 90.56           C  
ATOM   1654  NE  ARG A 204      10.672  10.086   8.602  1.00 90.56           N  
ATOM   1655  NH1 ARG A 204      12.352   9.961  10.180  1.00 90.56           N  
ATOM   1656  NH2 ARG A 204      12.867  10.359   7.984  1.00 90.56           N  
ATOM   1657  CZ  ARG A 204      11.961  10.133   8.922  1.00 90.56           C  
ATOM   1658  N   GLY A 205       5.852  11.945   5.914  1.00 88.75           N  
ATOM   1659  CA  GLY A 205       5.215  13.188   5.508  1.00 88.75           C  
ATOM   1660  C   GLY A 205       3.699  13.133   5.582  1.00 88.75           C  
ATOM   1661  O   GLY A 205       3.049  14.141   5.863  1.00 88.75           O  
ATOM   1662  N   TYR A 206       3.195  11.945   5.477  1.00 88.75           N  
ATOM   1663  CA  TYR A 206       1.743  11.805   5.473  1.00 88.75           C  
ATOM   1664  C   TYR A 206       1.248  11.211   6.785  1.00 88.75           C  
ATOM   1665  CB  TYR A 206       1.290  10.930   4.301  1.00 88.75           C  
ATOM   1666  O   TYR A 206       0.230  11.648   7.328  1.00 88.75           O  
ATOM   1667  CG  TYR A 206       1.943  11.289   2.986  1.00 88.75           C  
ATOM   1668  CD1 TYR A 206       2.076  12.617   2.592  1.00 88.75           C  
ATOM   1669  CD2 TYR A 206       2.426  10.297   2.137  1.00 88.75           C  
ATOM   1670  CE1 TYR A 206       2.676  12.953   1.383  1.00 88.75           C  
ATOM   1671  CE2 TYR A 206       3.027  10.617   0.925  1.00 88.75           C  
ATOM   1672  OH  TYR A 206       3.742  12.273  -0.642  1.00 88.75           O  
ATOM   1673  CZ  TYR A 206       3.148  11.945   0.557  1.00 88.75           C  
ATOM   1674  N   MET A 207       1.896  10.289   7.363  1.00 89.69           N  
ATOM   1675  CA  MET A 207       1.434   9.531   8.523  1.00 89.69           C  
ATOM   1676  C   MET A 207       1.552  10.352   9.797  1.00 89.69           C  
ATOM   1677  CB  MET A 207       2.229   8.227   8.664  1.00 89.69           C  
ATOM   1678  O   MET A 207       0.770  10.172  10.734  1.00 89.69           O  
ATOM   1679  CG  MET A 207       1.909   7.195   7.594  1.00 89.69           C  
ATOM   1680  SD  MET A 207       2.768   5.598   7.879  1.00 89.69           S  
ATOM   1681  CE  MET A 207       1.916   4.555   6.664  1.00 89.69           C  
ATOM   1682  N   GLU A 208       2.527  11.250   9.812  1.00 90.25           N  
ATOM   1683  CA  GLU A 208       2.746  12.062  11.008  1.00 90.25           C  
ATOM   1684  C   GLU A 208       2.123  13.445  10.859  1.00 90.25           C  
ATOM   1685  CB  GLU A 208       4.242  12.188  11.305  1.00 90.25           C  
ATOM   1686  O   GLU A 208       2.141  14.242  11.805  1.00 90.25           O  
ATOM   1687  CG  GLU A 208       4.914  10.867  11.664  1.00 90.25           C  
ATOM   1688  CD  GLU A 208       6.402  11.008  11.945  1.00 90.25           C  
ATOM   1689  OE1 GLU A 208       7.066   9.984  12.219  1.00 90.25           O  
ATOM   1690  OE2 GLU A 208       6.902  12.156  11.906  1.00 90.25           O  
ATOM   1691  N   SER A 209       1.545  13.617   9.742  1.00 89.88           N  
ATOM   1692  CA  SER A 209       1.014  14.945   9.484  1.00 89.88           C  
ATOM   1693  C   SER A 209      -0.324  15.156  10.188  1.00 89.88           C  
ATOM   1694  CB  SER A 209       0.851  15.180   7.984  1.00 89.88           C  
ATOM   1695  O   SER A 209      -1.084  14.203  10.383  1.00 89.88           O  
ATOM   1696  OG  SER A 209      -0.152  14.328   7.449  1.00 89.88           O  
ATOM   1697  N   GLU A 210      -0.473  16.438  10.602  1.00 86.56           N  
ATOM   1698  CA  GLU A 210      -1.769  16.844  11.141  1.00 86.56           C  
ATOM   1699  C   GLU A 210      -2.693  17.328  10.023  1.00 86.56           C  
ATOM   1700  CB  GLU A 210      -1.592  17.953  12.188  1.00 86.56           C  
ATOM   1701  O   GLU A 210      -2.273  18.078   9.141  1.00 86.56           O  
ATOM   1702  CG  GLU A 210      -0.836  17.500  13.430  1.00 86.56           C  
ATOM   1703  CD  GLU A 210      -0.665  18.609  14.461  1.00 86.56           C  
ATOM   1704  OE1 GLU A 210      -0.129  18.328  15.555  1.00 86.56           O  
ATOM   1705  OE2 GLU A 210      -1.072  19.750  14.164  1.00 86.56           O  
ATOM   1706  N   VAL A 211      -3.918  16.812  10.062  1.00 87.50           N  
ATOM   1707  CA  VAL A 211      -4.875  17.172   9.023  1.00 87.50           C  
ATOM   1708  C   VAL A 211      -6.113  17.812   9.648  1.00 87.50           C  
ATOM   1709  CB  VAL A 211      -5.277  15.945   8.172  1.00 87.50           C  
ATOM   1710  O   VAL A 211      -6.723  17.234  10.555  1.00 87.50           O  
ATOM   1711  CG1 VAL A 211      -6.320  16.328   7.129  1.00 87.50           C  
ATOM   1712  CG2 VAL A 211      -4.047  15.328   7.508  1.00 87.50           C  
ATOM   1713  N   PRO A 212      -6.414  19.047   9.234  1.00 88.06           N  
ATOM   1714  CA  PRO A 212      -7.664  19.641   9.711  1.00 88.06           C  
ATOM   1715  C   PRO A 212      -8.898  18.922   9.172  1.00 88.06           C  
ATOM   1716  CB  PRO A 212      -7.594  21.078   9.180  1.00 88.06           C  
ATOM   1717  O   PRO A 212      -8.953  18.562   7.996  1.00 88.06           O  
ATOM   1718  CG  PRO A 212      -6.738  20.984   7.961  1.00 88.06           C  
ATOM   1719  CD  PRO A 212      -5.746  19.875   8.148  1.00 88.06           C  
ATOM   1720  N   ILE A 213      -9.828  18.625  10.102  1.00 88.31           N  
ATOM   1721  CA  ILE A 213     -11.031  17.891   9.727  1.00 88.31           C  
ATOM   1722  C   ILE A 213     -12.234  18.828   9.742  1.00 88.31           C  
ATOM   1723  CB  ILE A 213     -11.273  16.688  10.664  1.00 88.31           C  
ATOM   1724  O   ILE A 213     -12.477  19.531  10.727  1.00 88.31           O  
ATOM   1725  CG1 ILE A 213     -10.078  15.734  10.625  1.00 88.31           C  
ATOM   1726  CG2 ILE A 213     -12.570  15.969  10.289  1.00 88.31           C  
ATOM   1727  CD1 ILE A 213     -10.117  14.641  11.688  1.00 88.31           C  
ATOM   1728  N   ASP A 214     -12.898  18.844   8.625  1.00 93.00           N  
ATOM   1729  CA  ASP A 214     -14.172  19.562   8.547  1.00 93.00           C  
ATOM   1730  C   ASP A 214     -15.328  18.672   9.016  1.00 93.00           C  
ATOM   1731  CB  ASP A 214     -14.422  20.031   7.113  1.00 93.00           C  
ATOM   1732  O   ASP A 214     -15.742  17.750   8.305  1.00 93.00           O  
ATOM   1733  CG  ASP A 214     -15.602  21.000   7.008  1.00 93.00           C  
ATOM   1734  OD1 ASP A 214     -16.531  20.906   7.828  1.00 93.00           O  
ATOM   1735  OD2 ASP A 214     -15.586  21.844   6.098  1.00 93.00           O  
ATOM   1736  N   ILE A 215     -15.828  19.062  10.094  1.00 91.88           N  
ATOM   1737  CA  ILE A 215     -16.828  18.250  10.773  1.00 91.88           C  
ATOM   1738  C   ILE A 215     -18.094  18.172   9.930  1.00 91.88           C  
ATOM   1739  CB  ILE A 215     -17.156  18.797  12.180  1.00 91.88           C  
ATOM   1740  O   ILE A 215     -18.734  17.125   9.836  1.00 91.88           O  
ATOM   1741  CG1 ILE A 215     -15.914  18.719  13.086  1.00 91.88           C  
ATOM   1742  CG2 ILE A 215     -18.328  18.047  12.797  1.00 91.88           C  
ATOM   1743  CD1 ILE A 215     -16.078  19.422  14.422  1.00 91.88           C  
ATOM   1744  N   GLU A 216     -18.375  19.328   9.328  1.00 94.00           N  
ATOM   1745  CA  GLU A 216     -19.578  19.391   8.516  1.00 94.00           C  
ATOM   1746  C   GLU A 216     -19.484  18.469   7.305  1.00 94.00           C  
ATOM   1747  CB  GLU A 216     -19.859  20.828   8.062  1.00 94.00           C  
ATOM   1748  O   GLU A 216     -20.438  17.750   6.980  1.00 94.00           O  
ATOM   1749  CG  GLU A 216     -21.188  21.000   7.352  1.00 94.00           C  
ATOM   1750  CD  GLU A 216     -22.375  20.594   8.203  1.00 94.00           C  
ATOM   1751  OE1 GLU A 216     -23.422  20.203   7.633  1.00 94.00           O  
ATOM   1752  OE2 GLU A 216     -22.266  20.641   9.445  1.00 94.00           O  
ATOM   1753  N   VAL A 217     -18.422  18.453   6.664  1.00 93.25           N  
ATOM   1754  CA  VAL A 217     -18.219  17.609   5.496  1.00 93.25           C  
ATOM   1755  C   VAL A 217     -18.266  16.141   5.910  1.00 93.25           C  
ATOM   1756  CB  VAL A 217     -16.875  17.922   4.801  1.00 93.25           C  
ATOM   1757  O   VAL A 217     -18.891  15.320   5.230  1.00 93.25           O  
ATOM   1758  CG1 VAL A 217     -16.578  16.891   3.699  1.00 93.25           C  
ATOM   1759  CG2 VAL A 217     -16.875  19.328   4.230  1.00 93.25           C  
ATOM   1760  N   ASN A 218     -17.656  15.867   7.031  1.00 94.44           N  
ATOM   1761  CA  ASN A 218     -17.641  14.500   7.531  1.00 94.44           C  
ATOM   1762  C   ASN A 218     -19.047  14.000   7.859  1.00 94.44           C  
ATOM   1763  CB  ASN A 218     -16.734  14.391   8.766  1.00 94.44           C  
ATOM   1764  O   ASN A 218     -19.375  12.852   7.586  1.00 94.44           O  
ATOM   1765  CG  ASN A 218     -16.344  12.961   9.078  1.00 94.44           C  
ATOM   1766  ND2 ASN A 218     -16.391  12.602  10.359  1.00 94.44           N  
ATOM   1767  OD1 ASN A 218     -16.016  12.188   8.180  1.00 94.44           O  
ATOM   1768  N   LYS A 219     -19.859  14.836   8.445  1.00 95.19           N  
ATOM   1769  CA  LYS A 219     -21.266  14.508   8.719  1.00 95.19           C  
ATOM   1770  C   LYS A 219     -22.016  14.211   7.430  1.00 95.19           C  
ATOM   1771  CB  LYS A 219     -21.938  15.656   9.469  1.00 95.19           C  
ATOM   1772  O   LYS A 219     -22.844  13.289   7.391  1.00 95.19           O  
ATOM   1773  CG  LYS A 219     -21.562  15.734  10.945  1.00 95.19           C  
ATOM   1774  CD  LYS A 219     -22.312  16.859  11.648  1.00 95.19           C  
ATOM   1775  CE  LYS A 219     -21.984  16.906  13.133  1.00 95.19           C  
ATOM   1776  NZ  LYS A 219     -22.672  18.047  13.820  1.00 95.19           N  
ATOM   1777  N   GLN A 220     -21.719  14.906   6.473  1.00 95.69           N  
ATOM   1778  CA  GLN A 220     -22.375  14.727   5.180  1.00 95.69           C  
ATOM   1779  C   GLN A 220     -21.953  13.398   4.543  1.00 95.69           C  
ATOM   1780  CB  GLN A 220     -22.031  15.883   4.238  1.00 95.69           C  
ATOM   1781  O   GLN A 220     -22.797  12.688   3.992  1.00 95.69           O  
ATOM   1782  CG  GLN A 220     -22.641  17.219   4.664  1.00 95.69           C  
ATOM   1783  CD  GLN A 220     -22.203  18.359   3.777  1.00 95.69           C  
ATOM   1784  NE2 GLN A 220     -22.609  19.578   4.141  1.00 95.69           N  
ATOM   1785  OE1 GLN A 220     -21.516  18.172   2.771  1.00 95.69           O  
ATOM   1786  N   ILE A 221     -20.719  13.148   4.617  1.00 96.19           N  
ATOM   1787  CA  ILE A 221     -20.234  11.891   4.066  1.00 96.19           C  
ATOM   1788  C   ILE A 221     -20.906  10.719   4.785  1.00 96.19           C  
ATOM   1789  CB  ILE A 221     -18.703  11.781   4.176  1.00 96.19           C  
ATOM   1790  O   ILE A 221     -21.328   9.750   4.148  1.00 96.19           O  
ATOM   1791  CG1 ILE A 221     -18.016  12.844   3.299  1.00 96.19           C  
ATOM   1792  CG2 ILE A 221     -18.219  10.375   3.793  1.00 96.19           C  
ATOM   1793  CD1 ILE A 221     -16.516  12.930   3.484  1.00 96.19           C  
ATOM   1794  N   TYR A 222     -20.984  10.828   6.066  1.00 97.06           N  
ATOM   1795  CA  TYR A 222     -21.625   9.773   6.836  1.00 97.06           C  
ATOM   1796  C   TYR A 222     -23.078   9.594   6.402  1.00 97.06           C  
ATOM   1797  CB  TYR A 222     -21.562  10.086   8.336  1.00 97.06           C  
ATOM   1798  O   TYR A 222     -23.578   8.469   6.340  1.00 97.06           O  
ATOM   1799  CG  TYR A 222     -22.234   9.039   9.195  1.00 97.06           C  
ATOM   1800  CD1 TYR A 222     -23.500   9.250   9.719  1.00 97.06           C  
ATOM   1801  CD2 TYR A 222     -21.578   7.848   9.500  1.00 97.06           C  
ATOM   1802  CE1 TYR A 222     -24.125   8.297  10.523  1.00 97.06           C  
ATOM   1803  CE2 TYR A 222     -22.188   6.883  10.297  1.00 97.06           C  
ATOM   1804  OH  TYR A 222     -24.062   6.164  11.594  1.00 97.06           O  
ATOM   1805  CZ  TYR A 222     -23.453   7.113  10.805  1.00 97.06           C  
ATOM   1806  N   SER A 223     -23.750  10.656   6.148  1.00 96.69           N  
ATOM   1807  CA  SER A 223     -25.141  10.586   5.715  1.00 96.69           C  
ATOM   1808  C   SER A 223     -25.266   9.789   4.422  1.00 96.69           C  
ATOM   1809  CB  SER A 223     -25.719  11.984   5.523  1.00 96.69           C  
ATOM   1810  O   SER A 223     -26.219   9.023   4.254  1.00 96.69           O  
ATOM   1811  OG  SER A 223     -25.031  12.672   4.492  1.00 96.69           O  
ATOM   1812  N   MET A 224     -24.344   9.969   3.525  1.00 96.25           N  
ATOM   1813  CA  MET A 224     -24.344   9.188   2.297  1.00 96.25           C  
ATOM   1814  C   MET A 224     -24.047   7.715   2.594  1.00 96.25           C  
ATOM   1815  CB  MET A 224     -23.297   9.734   1.315  1.00 96.25           C  
ATOM   1816  O   MET A 224     -24.656   6.828   1.984  1.00 96.25           O  
ATOM   1817  CG  MET A 224     -23.578  11.148   0.853  1.00 96.25           C  
ATOM   1818  SD  MET A 224     -25.234  11.320   0.061  1.00 96.25           S  
ATOM   1819  CE  MET A 224     -26.141  12.125   1.402  1.00 96.25           C  
ATOM   1820  N   TRP A 225     -23.094   7.566   3.465  1.00 96.56           N  
ATOM   1821  CA  TRP A 225     -22.781   6.207   3.896  1.00 96.56           C  
ATOM   1822  C   TRP A 225     -24.016   5.527   4.484  1.00 96.56           C  
ATOM   1823  CB  TRP A 225     -21.641   6.215   4.922  1.00 96.56           C  
ATOM   1824  O   TRP A 225     -24.312   4.383   4.145  1.00 96.56           O  
ATOM   1825  CG  TRP A 225     -21.141   4.852   5.281  1.00 96.56           C  
ATOM   1826  CD1 TRP A 225     -20.094   4.180   4.703  1.00 96.56           C  
ATOM   1827  CD2 TRP A 225     -21.656   3.986   6.297  1.00 96.56           C  
ATOM   1828  CE2 TRP A 225     -20.875   2.807   6.281  1.00 96.56           C  
ATOM   1829  CE3 TRP A 225     -22.703   4.094   7.223  1.00 96.56           C  
ATOM   1830  NE1 TRP A 225     -19.938   2.951   5.301  1.00 96.56           N  
ATOM   1831  CH2 TRP A 225     -22.141   1.876   8.047  1.00 96.56           C  
ATOM   1832  CZ2 TRP A 225     -21.109   1.743   7.156  1.00 96.56           C  
ATOM   1833  CZ3 TRP A 225     -22.938   3.035   8.094  1.00 96.56           C  
ATOM   1834  N   PHE A 226     -24.672   6.195   5.398  1.00 96.94           N  
ATOM   1835  CA  PHE A 226     -25.906   5.730   6.020  1.00 96.94           C  
ATOM   1836  C   PHE A 226     -26.938   5.379   4.961  1.00 96.94           C  
ATOM   1837  CB  PHE A 226     -26.469   6.793   6.969  1.00 96.94           C  
ATOM   1838  O   PHE A 226     -27.578   4.324   5.031  1.00 96.94           O  
ATOM   1839  CG  PHE A 226     -27.750   6.387   7.648  1.00 96.94           C  
ATOM   1840  CD1 PHE A 226     -28.969   6.594   7.027  1.00 96.94           C  
ATOM   1841  CD2 PHE A 226     -27.719   5.801   8.906  1.00 96.94           C  
ATOM   1842  CE1 PHE A 226     -30.156   6.219   7.656  1.00 96.94           C  
ATOM   1843  CE2 PHE A 226     -28.906   5.426   9.539  1.00 96.94           C  
ATOM   1844  CZ  PHE A 226     -30.125   5.637   8.914  1.00 96.94           C  
ATOM   1845  N   LEU A 227     -27.109   6.289   4.062  1.00 95.19           N  
ATOM   1846  CA  LEU A 227     -28.016   6.074   2.947  1.00 95.19           C  
ATOM   1847  C   LEU A 227     -27.719   4.758   2.242  1.00 95.19           C  
ATOM   1848  CB  LEU A 227     -27.938   7.234   1.951  1.00 95.19           C  
ATOM   1849  O   LEU A 227     -28.641   3.971   1.976  1.00 95.19           O  
ATOM   1850  CG  LEU A 227     -28.578   7.008   0.586  1.00 95.19           C  
ATOM   1851  CD1 LEU A 227     -30.094   7.105   0.700  1.00 95.19           C  
ATOM   1852  CD2 LEU A 227     -28.047   8.008  -0.434  1.00 95.19           C  
ATOM   1853  N   LEU A 228     -26.484   4.520   1.935  1.00 94.88           N  
ATOM   1854  CA  LEU A 228     -26.078   3.326   1.207  1.00 94.88           C  
ATOM   1855  C   LEU A 228     -26.328   2.070   2.033  1.00 94.88           C  
ATOM   1856  CB  LEU A 228     -24.594   3.410   0.831  1.00 94.88           C  
ATOM   1857  O   LEU A 228     -26.750   1.044   1.497  1.00 94.88           O  
ATOM   1858  CG  LEU A 228     -24.219   4.469  -0.207  1.00 94.88           C  
ATOM   1859  CD1 LEU A 228     -22.703   4.617  -0.288  1.00 94.88           C  
ATOM   1860  CD2 LEU A 228     -24.797   4.113  -1.570  1.00 94.88           C  
ATOM   1861  N   VAL A 229     -26.141   2.146   3.277  1.00 95.75           N  
ATOM   1862  CA  VAL A 229     -26.359   1.008   4.164  1.00 95.75           C  
ATOM   1863  C   VAL A 229     -27.844   0.684   4.230  1.00 95.75           C  
ATOM   1864  CB  VAL A 229     -25.812   1.279   5.582  1.00 95.75           C  
ATOM   1865  O   VAL A 229     -28.250  -0.469   4.051  1.00 95.75           O  
ATOM   1866  CG1 VAL A 229     -26.281   0.207   6.559  1.00 95.75           C  
ATOM   1867  CG2 VAL A 229     -24.281   1.345   5.559  1.00 95.75           C  
ATOM   1868  N   VAL A 230     -28.672   1.652   4.473  1.00 95.06           N  
ATOM   1869  CA  VAL A 230     -30.109   1.466   4.637  1.00 95.06           C  
ATOM   1870  C   VAL A 230     -30.719   0.944   3.336  1.00 95.06           C  
ATOM   1871  CB  VAL A 230     -30.812   2.777   5.059  1.00 95.06           C  
ATOM   1872  O   VAL A 230     -31.438  -0.057   3.336  1.00 95.06           O  
ATOM   1873  CG1 VAL A 230     -32.344   2.645   4.938  1.00 95.06           C  
ATOM   1874  CG2 VAL A 230     -30.422   3.154   6.488  1.00 95.06           C  
ATOM   1875  N   ASN A 231     -30.406   1.646   2.268  1.00 94.19           N  
ATOM   1876  CA  ASN A 231     -30.953   1.247   0.980  1.00 94.19           C  
ATOM   1877  C   ASN A 231     -30.484  -0.142   0.568  1.00 94.19           C  
ATOM   1878  CB  ASN A 231     -30.609   2.271  -0.100  1.00 94.19           C  
ATOM   1879  O   ASN A 231     -31.250  -0.934   0.026  1.00 94.19           O  
ATOM   1880  CG  ASN A 231     -31.422   3.545   0.016  1.00 94.19           C  
ATOM   1881  ND2 ASN A 231     -31.141   4.512  -0.849  1.00 94.19           N  
ATOM   1882  OD1 ASN A 231     -32.312   3.660   0.875  1.00 94.19           O  
ATOM   1883  N   GLY A 232     -29.188  -0.301   0.750  1.00 93.19           N  
ATOM   1884  CA  GLY A 232     -28.656  -1.620   0.462  1.00 93.19           C  
ATOM   1885  C   GLY A 232     -29.312  -2.723   1.267  1.00 93.19           C  
ATOM   1886  O   GLY A 232     -29.609  -3.795   0.733  1.00 93.19           O  
ATOM   1887  N   TYR A 233     -29.547  -2.488   2.520  1.00 94.25           N  
ATOM   1888  CA  TYR A 233     -30.219  -3.439   3.398  1.00 94.25           C  
ATOM   1889  C   TYR A 233     -31.656  -3.670   2.957  1.00 94.25           C  
ATOM   1890  CB  TYR A 233     -30.188  -2.941   4.848  1.00 94.25           C  
ATOM   1891  O   TYR A 233     -32.125  -4.809   2.943  1.00 94.25           O  
ATOM   1892  CG  TYR A 233     -30.703  -3.949   5.844  1.00 94.25           C  
ATOM   1893  CD1 TYR A 233     -32.062  -3.979   6.199  1.00 94.25           C  
ATOM   1894  CD2 TYR A 233     -29.859  -4.875   6.438  1.00 94.25           C  
ATOM   1895  CE1 TYR A 233     -32.531  -4.902   7.117  1.00 94.25           C  
ATOM   1896  CE2 TYR A 233     -30.328  -5.805   7.355  1.00 94.25           C  
ATOM   1897  OH  TYR A 233     -32.125  -6.730   8.602  1.00 94.25           O  
ATOM   1898  CZ  TYR A 233     -31.672  -5.812   7.691  1.00 94.25           C  
ATOM   1899  N   MET A 234     -32.344  -2.662   2.643  1.00 93.44           N  
ATOM   1900  CA  MET A 234     -33.719  -2.754   2.189  1.00 93.44           C  
ATOM   1901  C   MET A 234     -33.844  -3.627   0.943  1.00 93.44           C  
ATOM   1902  CB  MET A 234     -34.281  -1.363   1.903  1.00 93.44           C  
ATOM   1903  O   MET A 234     -34.750  -4.445   0.828  1.00 93.44           O  
ATOM   1904  CG  MET A 234     -34.531  -0.530   3.152  1.00 93.44           C  
ATOM   1905  SD  MET A 234     -35.250   1.109   2.773  1.00 93.44           S  
ATOM   1906  CE  MET A 234     -36.938   0.604   2.268  1.00 93.44           C  
ATOM   1907  N   LYS A 235     -32.938  -3.414   0.093  1.00 91.19           N  
ATOM   1908  CA  LYS A 235     -32.938  -4.188  -1.145  1.00 91.19           C  
ATOM   1909  C   LYS A 235     -32.781  -5.680  -0.858  1.00 91.19           C  
ATOM   1910  CB  LYS A 235     -31.797  -3.719  -2.062  1.00 91.19           C  
ATOM   1911  O   LYS A 235     -33.438  -6.508  -1.496  1.00 91.19           O  
ATOM   1912  CG  LYS A 235     -31.844  -4.332  -3.455  1.00 91.19           C  
ATOM   1913  CD  LYS A 235     -30.734  -3.777  -4.340  1.00 91.19           C  
ATOM   1914  CE  LYS A 235     -30.719  -4.438  -5.711  1.00 91.19           C  
ATOM   1915  NZ  LYS A 235     -29.641  -3.887  -6.586  1.00 91.19           N  
ATOM   1916  N   ARG A 236     -32.094  -6.035   0.085  1.00 89.88           N  
ATOM   1917  CA  ARG A 236     -31.781  -7.426   0.385  1.00 89.88           C  
ATOM   1918  C   ARG A 236     -32.812  -8.039   1.329  1.00 89.88           C  
ATOM   1919  CB  ARG A 236     -30.375  -7.531   0.997  1.00 89.88           C  
ATOM   1920  O   ARG A 236     -32.938  -9.258   1.414  1.00 89.88           O  
ATOM   1921  CG  ARG A 236     -29.250  -7.277   0.007  1.00 89.88           C  
ATOM   1922  CD  ARG A 236     -27.891  -7.453   0.652  1.00 89.88           C  
ATOM   1923  NE  ARG A 236     -27.500  -8.859   0.708  1.00 89.88           N  
ATOM   1924  NH1 ARG A 236     -25.391  -8.453   1.585  1.00 89.88           N  
ATOM   1925  NH2 ARG A 236     -26.062 -10.602   1.156  1.00 89.88           N  
ATOM   1926  CZ  ARG A 236     -26.312  -9.297   1.149  1.00 89.88           C  
ATOM   1927  N   ASN A 237     -33.500  -7.176   1.962  1.00 91.12           N  
ATOM   1928  CA  ASN A 237     -34.375  -7.703   2.990  1.00 91.12           C  
ATOM   1929  C   ASN A 237     -35.844  -7.309   2.730  1.00 91.12           C  
ATOM   1930  CB  ASN A 237     -33.938  -7.227   4.375  1.00 91.12           C  
ATOM   1931  O   ASN A 237     -36.594  -7.070   3.670  1.00 91.12           O  
ATOM   1932  CG  ASN A 237     -32.625  -7.848   4.816  1.00 91.12           C  
ATOM   1933  ND2 ASN A 237     -31.594  -7.027   4.914  1.00 91.12           N  
ATOM   1934  OD1 ASN A 237     -32.562  -9.055   5.066  1.00 91.12           O  
ATOM   1935  N   GLY A 238     -36.250  -7.199   1.443  1.00 88.50           N  
ATOM   1936  CA  GLY A 238     -37.625  -7.039   1.028  1.00 88.50           C  
ATOM   1937  C   GLY A 238     -38.219  -5.695   1.415  1.00 88.50           C  
ATOM   1938  O   GLY A 238     -39.375  -5.605   1.758  1.00 88.50           O  
ATOM   1939  N   GLY A 239     -37.312  -4.668   1.577  1.00 88.94           N  
ATOM   1940  CA  GLY A 239     -37.812  -3.314   1.777  1.00 88.94           C  
ATOM   1941  C   GLY A 239     -37.812  -2.889   3.234  1.00 88.94           C  
ATOM   1942  O   GLY A 239     -38.156  -1.746   3.551  1.00 88.94           O  
ATOM   1943  N   ALA A 240     -37.406  -3.781   4.113  1.00 91.88           N  
ATOM   1944  CA  ALA A 240     -37.344  -3.453   5.535  1.00 91.88           C  
ATOM   1945  C   ALA A 240     -36.094  -2.672   5.875  1.00 91.88           C  
ATOM   1946  CB  ALA A 240     -37.438  -4.723   6.379  1.00 91.88           C  
ATOM   1947  O   ALA A 240     -35.000  -2.982   5.375  1.00 91.88           O  
ATOM   1948  N   TRP A 241     -36.281  -1.674   6.723  1.00 93.88           N  
ATOM   1949  CA  TRP A 241     -35.125  -0.930   7.215  1.00 93.88           C  
ATOM   1950  C   TRP A 241     -34.344  -1.764   8.211  1.00 93.88           C  
ATOM   1951  CB  TRP A 241     -35.594   0.382   7.867  1.00 93.88           C  
ATOM   1952  O   TRP A 241     -34.875  -2.660   8.859  1.00 93.88           O  
ATOM   1953  CG  TRP A 241     -35.844   1.492   6.895  1.00 93.88           C  
ATOM   1954  CD1 TRP A 241     -36.625   1.439   5.770  1.00 93.88           C  
ATOM   1955  CD2 TRP A 241     -35.312   2.820   6.957  1.00 93.88           C  
ATOM   1956  CE2 TRP A 241     -35.812   3.521   5.836  1.00 93.88           C  
ATOM   1957  CE3 TRP A 241     -34.469   3.488   7.852  1.00 93.88           C  
ATOM   1958  NE1 TRP A 241     -36.594   2.656   5.129  1.00 93.88           N  
ATOM   1959  CH2 TRP A 241     -34.656   5.488   6.480  1.00 93.88           C  
ATOM   1960  CZ2 TRP A 241     -35.500   4.859   5.586  1.00 93.88           C  
ATOM   1961  CZ3 TRP A 241     -34.156   4.820   7.605  1.00 93.88           C  
ATOM   1962  N   PRO A 242     -33.062  -1.496   8.203  1.00 94.25           N  
ATOM   1963  CA  PRO A 242     -32.312  -2.170   9.266  1.00 94.25           C  
ATOM   1964  C   PRO A 242     -32.812  -1.782  10.664  1.00 94.25           C  
ATOM   1965  CB  PRO A 242     -30.891  -1.700   9.039  1.00 94.25           C  
ATOM   1966  O   PRO A 242     -33.281  -0.658  10.875  1.00 94.25           O  
ATOM   1967  CG  PRO A 242     -31.016  -0.404   8.305  1.00 94.25           C  
ATOM   1968  CD  PRO A 242     -32.281  -0.431   7.516  1.00 94.25           C  
ATOM   1969  N   PRO A 243     -32.781  -2.785  11.562  1.00 93.62           N  
ATOM   1970  CA  PRO A 243     -33.156  -2.432  12.930  1.00 93.62           C  
ATOM   1971  C   PRO A 243     -32.281  -1.327  13.523  1.00 93.62           C  
ATOM   1972  CB  PRO A 243     -32.969  -3.744  13.703  1.00 93.62           C  
ATOM   1973  O   PRO A 243     -31.047  -1.407  13.461  1.00 93.62           O  
ATOM   1974  CG  PRO A 243     -32.438  -4.707  12.688  1.00 93.62           C  
ATOM   1975  CD  PRO A 243     -32.188  -3.961  11.414  1.00 93.62           C  
ATOM   1976  N   MET A 244     -32.969  -0.256  14.109  1.00 94.88           N  
ATOM   1977  CA  MET A 244     -32.219   0.870  14.648  1.00 94.88           C  
ATOM   1978  C   MET A 244     -33.000   1.604  15.719  1.00 94.88           C  
ATOM   1979  CB  MET A 244     -31.812   1.839  13.531  1.00 94.88           C  
ATOM   1980  O   MET A 244     -34.219   1.451  15.805  1.00 94.88           O  
ATOM   1981  CG  MET A 244     -33.000   2.500  12.852  1.00 94.88           C  
ATOM   1982  SD  MET A 244     -32.500   3.506  11.398  1.00 94.88           S  
ATOM   1983  CE  MET A 244     -31.953   2.193  10.273  1.00 94.88           C  
ATOM   1984  N   GLN A 245     -32.344   2.314  16.484  1.00 92.50           N  
ATOM   1985  CA  GLN A 245     -32.938   3.143  17.516  1.00 92.50           C  
ATOM   1986  C   GLN A 245     -33.094   4.594  17.062  1.00 92.50           C  
ATOM   1987  CB  GLN A 245     -32.125   3.074  18.812  1.00 92.50           C  
ATOM   1988  O   GLN A 245     -32.062   5.266  16.812  1.00 92.50           O  
ATOM   1989  CG  GLN A 245     -32.031   1.676  19.406  1.00 92.50           C  
ATOM   1990  CD  GLN A 245     -31.141   1.623  20.641  1.00 92.50           C  
ATOM   1991  NE2 GLN A 245     -31.297   0.568  21.422  1.00 92.50           N  
ATOM   1992  OE1 GLN A 245     -30.328   2.523  20.875  1.00 92.50           O  
ATOM   1993  N   ILE A 246     -34.375   4.996  16.906  1.00 90.94           N  
ATOM   1994  CA  ILE A 246     -34.625   6.363  16.469  1.00 90.94           C  
ATOM   1995  C   ILE A 246     -35.500   7.086  17.484  1.00 90.94           C  
ATOM   1996  CB  ILE A 246     -35.312   6.398  15.070  1.00 90.94           C  
ATOM   1997  O   ILE A 246     -36.594   6.590  17.859  1.00 90.94           O  
ATOM   1998  CG1 ILE A 246     -34.406   5.676  14.047  1.00 90.94           C  
ATOM   1999  CG2 ILE A 246     -35.594   7.840  14.641  1.00 90.94           C  
ATOM   2000  CD1 ILE A 246     -35.031   5.578  12.656  1.00 90.94           C  
ATOM   2001  N   ASN A 247     -34.969   8.156  18.031  1.00 91.75           N  
ATOM   2002  CA  ASN A 247     -35.781   9.031  18.859  1.00 91.75           C  
ATOM   2003  C   ASN A 247     -36.719   9.898  18.031  1.00 91.75           C  
ATOM   2004  CB  ASN A 247     -34.906   9.898  19.766  1.00 91.75           C  
ATOM   2005  O   ASN A 247     -36.250  10.836  17.359  1.00 91.75           O  
ATOM   2006  CG  ASN A 247     -35.688  10.664  20.797  1.00 91.75           C  
ATOM   2007  ND2 ASN A 247     -35.125  10.836  21.984  1.00 91.75           N  
ATOM   2008  OD1 ASN A 247     -36.812  11.102  20.531  1.00 91.75           O  
ATOM   2009  N   GLU A 248     -38.000   9.672  18.125  1.00 90.00           N  
ATOM   2010  CA  GLU A 248     -39.000  10.312  17.281  1.00 90.00           C  
ATOM   2011  C   GLU A 248     -39.031  11.820  17.531  1.00 90.00           C  
ATOM   2012  CB  GLU A 248     -40.375   9.695  17.500  1.00 90.00           C  
ATOM   2013  O   GLU A 248     -39.312  12.594  16.609  1.00 90.00           O  
ATOM   2014  CG  GLU A 248     -40.562   8.328  16.859  1.00 90.00           C  
ATOM   2015  CD  GLU A 248     -41.969   7.770  17.031  1.00 90.00           C  
ATOM   2016  OE1 GLU A 248     -42.188   6.598  16.656  1.00 90.00           O  
ATOM   2017  OE2 GLU A 248     -42.844   8.508  17.547  1.00 90.00           O  
ATOM   2018  N   ALA A 249     -38.750  12.211  18.719  1.00 89.12           N  
ATOM   2019  CA  ALA A 249     -38.781  13.625  19.078  1.00 89.12           C  
ATOM   2020  C   ALA A 249     -37.656  14.391  18.406  1.00 89.12           C  
ATOM   2021  CB  ALA A 249     -38.719  13.789  20.609  1.00 89.12           C  
ATOM   2022  O   ALA A 249     -37.844  15.508  17.922  1.00 89.12           O  
ATOM   2023  N   LEU A 250     -36.531  13.742  18.281  1.00 90.81           N  
ATOM   2024  CA  LEU A 250     -35.344  14.422  17.781  1.00 90.81           C  
ATOM   2025  C   LEU A 250     -35.219  14.242  16.266  1.00 90.81           C  
ATOM   2026  CB  LEU A 250     -34.094  13.883  18.469  1.00 90.81           C  
ATOM   2027  O   LEU A 250     -34.688  15.109  15.578  1.00 90.81           O  
ATOM   2028  CG  LEU A 250     -33.969  14.172  19.953  1.00 90.81           C  
ATOM   2029  CD1 LEU A 250     -32.719  13.500  20.531  1.00 90.81           C  
ATOM   2030  CD2 LEU A 250     -33.938  15.680  20.219  1.00 90.81           C  
ATOM   2031  N   CYS A 251     -35.812  13.109  15.750  1.00 93.62           N  
ATOM   2032  CA  CYS A 251     -35.688  12.789  14.336  1.00 93.62           C  
ATOM   2033  C   CYS A 251     -37.031  12.484  13.695  1.00 93.62           C  
ATOM   2034  CB  CYS A 251     -34.750  11.594  14.148  1.00 93.62           C  
ATOM   2035  O   CYS A 251     -37.281  11.344  13.305  1.00 93.62           O  
ATOM   2036  SG  CYS A 251     -33.125  11.797  14.961  1.00 93.62           S  
ATOM   2037  N   PRO A 252     -37.938  13.469  13.547  1.00 92.88           N  
ATOM   2038  CA  PRO A 252     -39.281  13.227  13.062  1.00 92.88           C  
ATOM   2039  C   PRO A 252     -39.344  12.805  11.594  1.00 92.88           C  
ATOM   2040  CB  PRO A 252     -39.969  14.570  13.266  1.00 92.88           C  
ATOM   2041  O   PRO A 252     -40.094  11.906  11.234  1.00 92.88           O  
ATOM   2042  CG  PRO A 252     -38.875  15.570  13.320  1.00 92.88           C  
ATOM   2043  CD  PRO A 252     -37.656  14.906  13.914  1.00 92.88           C  
ATOM   2044  N   ARG A 253     -38.469  13.453  10.797  1.00 93.50           N  
ATOM   2045  CA  ARG A 253     -38.500  13.195   9.359  1.00 93.50           C  
ATOM   2046  C   ARG A 253     -37.938  11.812   9.031  1.00 93.50           C  
ATOM   2047  CB  ARG A 253     -37.719  14.273   8.602  1.00 93.50           C  
ATOM   2048  O   ARG A 253     -38.500  11.102   8.195  1.00 93.50           O  
ATOM   2049  CG  ARG A 253     -38.312  15.656   8.680  1.00 93.50           C  
ATOM   2050  CD  ARG A 253     -37.562  16.672   7.840  1.00 93.50           C  
ATOM   2051  NE  ARG A 253     -38.125  18.000   7.941  1.00 93.50           N  
ATOM   2052  NH1 ARG A 253     -36.500  19.016   6.648  1.00 93.50           N  
ATOM   2053  NH2 ARG A 253     -38.219  20.266   7.531  1.00 93.50           N  
ATOM   2054  CZ  ARG A 253     -37.625  19.094   7.375  1.00 93.50           C  
ATOM   2055  N   LEU A 254     -36.875  11.469   9.727  1.00 93.00           N  
ATOM   2056  CA  LEU A 254     -36.281  10.156   9.500  1.00 93.00           C  
ATOM   2057  C   LEU A 254     -37.188   9.047   9.992  1.00 93.00           C  
ATOM   2058  CB  LEU A 254     -34.906  10.062  10.195  1.00 93.00           C  
ATOM   2059  O   LEU A 254     -37.312   8.008   9.344  1.00 93.00           O  
ATOM   2060  CG  LEU A 254     -34.062   8.836   9.875  1.00 93.00           C  
ATOM   2061  CD1 LEU A 254     -33.688   8.820   8.398  1.00 93.00           C  
ATOM   2062  CD2 LEU A 254     -32.812   8.797  10.742  1.00 93.00           C  
ATOM   2063  N   SER A 255     -37.844   9.281  11.125  1.00 91.94           N  
ATOM   2064  CA  SER A 255     -38.781   8.320  11.695  1.00 91.94           C  
ATOM   2065  C   SER A 255     -39.938   8.070  10.750  1.00 91.94           C  
ATOM   2066  CB  SER A 255     -39.312   8.805  13.047  1.00 91.94           C  
ATOM   2067  O   SER A 255     -40.406   6.930  10.586  1.00 91.94           O  
ATOM   2068  OG  SER A 255     -38.250   8.852  14.000  1.00 91.94           O  
ATOM   2069  N   GLN A 256     -40.406   9.125  10.148  1.00 92.19           N  
ATOM   2070  CA  GLN A 256     -41.469   9.023   9.156  1.00 92.19           C  
ATOM   2071  C   GLN A 256     -41.031   8.188   7.957  1.00 92.19           C  
ATOM   2072  CB  GLN A 256     -41.906  10.414   8.703  1.00 92.19           C  
ATOM   2073  O   GLN A 256     -41.781   7.348   7.469  1.00 92.19           O  
ATOM   2074  CG  GLN A 256     -43.062  10.391   7.711  1.00 92.19           C  
ATOM   2075  CD  GLN A 256     -43.562  11.789   7.352  1.00 92.19           C  
ATOM   2076  NE2 GLN A 256     -44.562  11.859   6.500  1.00 92.19           N  
ATOM   2077  OE1 GLN A 256     -43.031  12.789   7.832  1.00 92.19           O  
ATOM   2078  N   ALA A 257     -39.844   8.469   7.508  1.00 90.75           N  
ATOM   2079  CA  ALA A 257     -39.312   7.727   6.367  1.00 90.75           C  
ATOM   2080  C   ALA A 257     -39.250   6.234   6.668  1.00 90.75           C  
ATOM   2081  CB  ALA A 257     -37.938   8.266   5.977  1.00 90.75           C  
ATOM   2082  O   ALA A 257     -39.562   5.402   5.812  1.00 90.75           O  
ATOM   2083  N   ARG A 258     -38.875   5.887   7.836  1.00 91.38           N  
ATOM   2084  CA  ARG A 258     -38.781   4.492   8.250  1.00 91.38           C  
ATOM   2085  C   ARG A 258     -40.156   3.842   8.320  1.00 91.38           C  
ATOM   2086  CB  ARG A 258     -38.062   4.379   9.609  1.00 91.38           C  
ATOM   2087  O   ARG A 258     -40.344   2.715   7.859  1.00 91.38           O  
ATOM   2088  CG  ARG A 258     -37.938   2.955  10.125  1.00 91.38           C  
ATOM   2089  CD  ARG A 258     -37.312   2.908  11.508  1.00 91.38           C  
ATOM   2090  NE  ARG A 258     -37.438   1.584  12.109  1.00 91.38           N  
ATOM   2091  NH1 ARG A 258     -36.531   2.205  14.148  1.00 91.38           N  
ATOM   2092  NH2 ARG A 258     -37.219   0.042  13.797  1.00 91.38           N  
ATOM   2093  CZ  ARG A 258     -37.062   1.280  13.352  1.00 91.38           C  
ATOM   2094  N   ARG A 259     -41.156   4.488   8.867  1.00 90.25           N  
ATOM   2095  CA  ARG A 259     -42.531   3.973   9.008  1.00 90.25           C  
ATOM   2096  C   ARG A 259     -43.125   3.658   7.645  1.00 90.25           C  
ATOM   2097  CB  ARG A 259     -43.406   4.973   9.758  1.00 90.25           C  
ATOM   2098  O   ARG A 259     -43.812   2.643   7.477  1.00 90.25           O  
ATOM   2099  CG  ARG A 259     -43.188   4.969  11.266  1.00 90.25           C  
ATOM   2100  CD  ARG A 259     -44.219   5.855  11.977  1.00 90.25           C  
ATOM   2101  NE  ARG A 259     -43.844   7.266  11.898  1.00 90.25           N  
ATOM   2102  NH1 ARG A 259     -45.906   8.062  12.602  1.00 90.25           N  
ATOM   2103  NH2 ARG A 259     -44.188   9.523  12.094  1.00 90.25           N  
ATOM   2104  CZ  ARG A 259     -44.656   8.281  12.195  1.00 90.25           C  
ATOM   2105  N   GLU A 260     -42.719   4.555   6.727  1.00 91.44           N  
ATOM   2106  CA  GLU A 260     -43.250   4.406   5.383  1.00 91.44           C  
ATOM   2107  C   GLU A 260     -42.406   3.441   4.551  1.00 91.44           C  
ATOM   2108  CB  GLU A 260     -43.344   5.766   4.684  1.00 91.44           C  
ATOM   2109  O   GLU A 260     -42.750   3.168   3.393  1.00 91.44           O  
ATOM   2110  CG  GLU A 260     -44.312   6.727   5.328  1.00 91.44           C  
ATOM   2111  CD  GLU A 260     -44.312   8.109   4.691  1.00 91.44           C  
ATOM   2112  OE1 GLU A 260     -45.125   8.969   5.098  1.00 91.44           O  
ATOM   2113  OE2 GLU A 260     -43.500   8.336   3.779  1.00 91.44           O  
ATOM   2114  N   SER A 261     -41.312   2.947   5.191  1.00 88.62           N  
ATOM   2115  CA  SER A 261     -40.406   2.039   4.516  1.00 88.62           C  
ATOM   2116  C   SER A 261     -39.906   2.617   3.189  1.00 88.62           C  
ATOM   2117  CB  SER A 261     -41.062   0.681   4.281  1.00 88.62           C  
ATOM   2118  O   SER A 261     -39.875   1.916   2.176  1.00 88.62           O  
ATOM   2119  OG  SER A 261     -41.312   0.031   5.512  1.00 88.62           O  
ATOM   2120  N   CYS A 262     -39.625   3.949   3.211  1.00 90.56           N  
ATOM   2121  CA  CYS A 262     -39.156   4.637   2.010  1.00 90.56           C  
ATOM   2122  C   CYS A 262     -37.656   4.539   1.876  1.00 90.56           C  
ATOM   2123  CB  CYS A 262     -39.594   6.102   2.031  1.00 90.56           C  
ATOM   2124  O   CYS A 262     -36.906   4.652   2.867  1.00 90.56           O  
ATOM   2125  SG  CYS A 262     -41.375   6.344   1.918  1.00 90.56           S  
ATOM   2126  N   SER A 263     -37.219   4.285   0.637  1.00 90.25           N  
ATOM   2127  CA  SER A 263     -35.781   4.379   0.373  1.00 90.25           C  
ATOM   2128  C   SER A 263     -35.312   5.828   0.386  1.00 90.25           C  
ATOM   2129  CB  SER A 263     -35.469   3.734  -0.972  1.00 90.25           C  
ATOM   2130  O   SER A 263     -36.062   6.738   0.036  1.00 90.25           O  
ATOM   2131  OG  SER A 263     -35.719   2.344  -0.947  1.00 90.25           O  
ATOM   2132  N   LEU A 264     -34.125   6.031   0.812  1.00 92.06           N  
ATOM   2133  CA  LEU A 264     -33.594   7.387   0.879  1.00 92.06           C  
ATOM   2134  C   LEU A 264     -32.906   7.770  -0.431  1.00 92.06           C  
ATOM   2135  CB  LEU A 264     -32.594   7.516   2.039  1.00 92.06           C  
ATOM   2136  O   LEU A 264     -32.250   6.930  -1.066  1.00 92.06           O  
ATOM   2137  CG  LEU A 264     -33.156   7.309   3.443  1.00 92.06           C  
ATOM   2138  CD1 LEU A 264     -32.031   7.258   4.473  1.00 92.06           C  
ATOM   2139  CD2 LEU A 264     -34.156   8.414   3.785  1.00 92.06           C  
ATOM   2140  N   ILE A 265     -33.125   8.961  -0.828  1.00 91.88           N  
ATOM   2141  CA  ILE A 265     -32.406   9.500  -1.970  1.00 91.88           C  
ATOM   2142  C   ILE A 265     -31.312  10.445  -1.481  1.00 91.88           C  
ATOM   2143  CB  ILE A 265     -33.344  10.242  -2.947  1.00 91.88           C  
ATOM   2144  O   ILE A 265     -31.422  11.047  -0.413  1.00 91.88           O  
ATOM   2145  CG1 ILE A 265     -34.531   9.352  -3.309  1.00 91.88           C  
ATOM   2146  CG2 ILE A 265     -32.594  10.680  -4.203  1.00 91.88           C  
ATOM   2147  CD1 ILE A 265     -35.688  10.102  -3.982  1.00 91.88           C  
ATOM   2148  N   PRO A 266     -30.203  10.562  -2.270  1.00 90.75           N  
ATOM   2149  CA  PRO A 266     -29.031  11.320  -1.810  1.00 90.75           C  
ATOM   2150  C   PRO A 266     -29.391  12.734  -1.355  1.00 90.75           C  
ATOM   2151  CB  PRO A 266     -28.125  11.352  -3.041  1.00 90.75           C  
ATOM   2152  O   PRO A 266     -28.938  13.180  -0.297  1.00 90.75           O  
ATOM   2153  CG  PRO A 266     -28.406  10.070  -3.762  1.00 90.75           C  
ATOM   2154  CD  PRO A 266     -29.875   9.773  -3.641  1.00 90.75           C  
ATOM   2155  N   ASP A 267     -30.250  13.461  -2.021  1.00 91.44           N  
ATOM   2156  CA  ASP A 267     -30.625  14.828  -1.673  1.00 91.44           C  
ATOM   2157  C   ASP A 267     -31.375  14.875  -0.340  1.00 91.44           C  
ATOM   2158  CB  ASP A 267     -31.484  15.445  -2.775  1.00 91.44           C  
ATOM   2159  O   ASP A 267     -31.125  15.758   0.483  1.00 91.44           O  
ATOM   2160  CG  ASP A 267     -30.703  15.781  -4.027  1.00 91.44           C  
ATOM   2161  OD1 ASP A 267     -29.500  16.094  -3.922  1.00 91.44           O  
ATOM   2162  OD2 ASP A 267     -31.281  15.734  -5.129  1.00 91.44           O  
ATOM   2163  N   GLU A 268     -32.219  13.938  -0.193  1.00 91.31           N  
ATOM   2164  CA  GLU A 268     -32.969  13.836   1.057  1.00 91.31           C  
ATOM   2165  C   GLU A 268     -32.031  13.516   2.229  1.00 91.31           C  
ATOM   2166  CB  GLU A 268     -34.062  12.766   0.942  1.00 91.31           C  
ATOM   2167  O   GLU A 268     -32.188  14.094   3.309  1.00 91.31           O  
ATOM   2168  CG  GLU A 268     -34.969  12.703   2.143  1.00 91.31           C  
ATOM   2169  CD  GLU A 268     -36.062  11.648   2.008  1.00 91.31           C  
ATOM   2170  OE1 GLU A 268     -37.000  11.609   2.855  1.00 91.31           O  
ATOM   2171  OE2 GLU A 268     -36.000  10.852   1.045  1.00 91.31           O  
ATOM   2172  N   ALA A 269     -31.141  12.570   2.014  1.00 93.62           N  
ATOM   2173  CA  ALA A 269     -30.203  12.172   3.049  1.00 93.62           C  
ATOM   2174  C   ALA A 269     -29.344  13.352   3.496  1.00 93.62           C  
ATOM   2175  CB  ALA A 269     -29.312  11.031   2.547  1.00 93.62           C  
ATOM   2176  O   ALA A 269     -29.047  13.500   4.684  1.00 93.62           O  
ATOM   2177  N   LEU A 270     -28.984  14.172   2.561  1.00 94.00           N  
ATOM   2178  CA  LEU A 270     -28.188  15.359   2.859  1.00 94.00           C  
ATOM   2179  C   LEU A 270     -28.969  16.344   3.717  1.00 94.00           C  
ATOM   2180  CB  LEU A 270     -27.734  16.031   1.567  1.00 94.00           C  
ATOM   2181  O   LEU A 270     -28.422  16.953   4.637  1.00 94.00           O  
ATOM   2182  CG  LEU A 270     -26.734  17.188   1.721  1.00 94.00           C  
ATOM   2183  CD1 LEU A 270     -25.469  16.703   2.441  1.00 94.00           C  
ATOM   2184  CD2 LEU A 270     -26.375  17.766   0.359  1.00 94.00           C  
ATOM   2185  N   LEU A 271     -30.234  16.484   3.453  1.00 93.62           N  
ATOM   2186  CA  LEU A 271     -31.094  17.391   4.215  1.00 93.62           C  
ATOM   2187  C   LEU A 271     -31.297  16.859   5.633  1.00 93.62           C  
ATOM   2188  CB  LEU A 271     -32.438  17.547   3.514  1.00 93.62           C  
ATOM   2189  O   LEU A 271     -31.391  17.656   6.578  1.00 93.62           O  
ATOM   2190  CG  LEU A 271     -32.438  18.391   2.238  1.00 93.62           C  
ATOM   2191  CD1 LEU A 271     -33.812  18.297   1.540  1.00 93.62           C  
ATOM   2192  CD2 LEU A 271     -32.094  19.844   2.555  1.00 93.62           C  
ATOM   2193  N   LEU A 272     -31.312  15.531   5.770  1.00 94.06           N  
ATOM   2194  CA  LEU A 272     -31.578  14.891   7.055  1.00 94.06           C  
ATOM   2195  C   LEU A 272     -30.281  14.539   7.777  1.00 94.06           C  
ATOM   2196  CB  LEU A 272     -32.438  13.633   6.855  1.00 94.06           C  
ATOM   2197  O   LEU A 272     -30.297  13.734   8.711  1.00 94.06           O  
ATOM   2198  CG  LEU A 272     -33.844  13.844   6.297  1.00 94.06           C  
ATOM   2199  CD1 LEU A 272     -34.500  12.500   5.992  1.00 94.06           C  
ATOM   2200  CD2 LEU A 272     -34.688  14.648   7.273  1.00 94.06           C  
ATOM   2201  N   LYS A 273     -29.234  15.086   7.371  1.00 94.81           N  
ATOM   2202  CA  LYS A 273     -27.922  14.672   7.855  1.00 94.81           C  
ATOM   2203  C   LYS A 273     -27.828  14.781   9.375  1.00 94.81           C  
ATOM   2204  CB  LYS A 273     -26.812  15.516   7.203  1.00 94.81           C  
ATOM   2205  O   LYS A 273     -27.234  13.930  10.031  1.00 94.81           O  
ATOM   2206  CG  LYS A 273     -26.891  17.000   7.543  1.00 94.81           C  
ATOM   2207  CD  LYS A 273     -25.828  17.797   6.809  1.00 94.81           C  
ATOM   2208  CE  LYS A 273     -25.969  19.297   7.062  1.00 94.81           C  
ATOM   2209  NZ  LYS A 273     -25.016  20.094   6.223  1.00 94.81           N  
ATOM   2210  N   ASP A 274     -28.406  15.852   9.984  1.00 94.50           N  
ATOM   2211  CA  ASP A 274     -28.344  16.047  11.430  1.00 94.50           C  
ATOM   2212  C   ASP A 274     -29.125  14.969  12.164  1.00 94.50           C  
ATOM   2213  CB  ASP A 274     -28.891  17.438  11.797  1.00 94.50           C  
ATOM   2214  O   ASP A 274     -28.656  14.445  13.188  1.00 94.50           O  
ATOM   2215  CG  ASP A 274     -28.031  18.562  11.281  1.00 94.50           C  
ATOM   2216  OD1 ASP A 274     -26.797  18.422  11.242  1.00 94.50           O  
ATOM   2217  OD2 ASP A 274     -28.594  19.625  10.906  1.00 94.50           O  
ATOM   2218  N   GLU A 275     -30.234  14.562  11.609  1.00 95.19           N  
ATOM   2219  CA  GLU A 275     -31.031  13.492  12.211  1.00 95.19           C  
ATOM   2220  C   GLU A 275     -30.328  12.148  12.086  1.00 95.19           C  
ATOM   2221  CB  GLU A 275     -32.406  13.422  11.578  1.00 95.19           C  
ATOM   2222  O   GLU A 275     -30.281  11.367  13.039  1.00 95.19           O  
ATOM   2223  CG  GLU A 275     -33.281  14.648  11.828  1.00 95.19           C  
ATOM   2224  CD  GLU A 275     -34.719  14.492  11.352  1.00 95.19           C  
ATOM   2225  OE1 GLU A 275     -35.406  15.516  11.133  1.00 95.19           O  
ATOM   2226  OE2 GLU A 275     -35.156  13.328  11.188  1.00 95.19           O  
ATOM   2227  N   ILE A 276     -29.766  11.969  10.914  1.00 95.31           N  
ATOM   2228  CA  ILE A 276     -29.109  10.703  10.609  1.00 95.31           C  
ATOM   2229  C   ILE A 276     -27.953  10.484  11.562  1.00 95.31           C  
ATOM   2230  CB  ILE A 276     -28.625  10.664   9.141  1.00 95.31           C  
ATOM   2231  O   ILE A 276     -27.734   9.367  12.047  1.00 95.31           O  
ATOM   2232  CG1 ILE A 276     -29.812  10.508   8.188  1.00 95.31           C  
ATOM   2233  CG2 ILE A 276     -27.609   9.531   8.945  1.00 95.31           C  
ATOM   2234  CD1 ILE A 276     -29.453  10.672   6.715  1.00 95.31           C  
ATOM   2235  N   ASN A 277     -27.266  11.531  11.883  1.00 93.50           N  
ATOM   2236  CA  ASN A 277     -26.094  11.438  12.734  1.00 93.50           C  
ATOM   2237  C   ASN A 277     -26.469  11.141  14.180  1.00 93.50           C  
ATOM   2238  CB  ASN A 277     -25.266  12.727  12.648  1.00 93.50           C  
ATOM   2239  O   ASN A 277     -25.609  10.820  15.000  1.00 93.50           O  
ATOM   2240  CG  ASN A 277     -24.328  12.742  11.453  1.00 93.50           C  
ATOM   2241  ND2 ASN A 277     -24.781  13.336  10.352  1.00 93.50           N  
ATOM   2242  OD1 ASN A 277     -23.219  12.234  11.516  1.00 93.50           O  
ATOM   2243  N   LEU A 278     -27.734  11.148  14.547  1.00 93.62           N  
ATOM   2244  CA  LEU A 278     -28.203  10.930  15.906  1.00 93.62           C  
ATOM   2245  C   LEU A 278     -28.734   9.508  16.078  1.00 93.62           C  
ATOM   2246  CB  LEU A 278     -29.297  11.945  16.266  1.00 93.62           C  
ATOM   2247  O   LEU A 278     -29.078   9.102  17.188  1.00 93.62           O  
ATOM   2248  CG  LEU A 278     -28.859  13.406  16.344  1.00 93.62           C  
ATOM   2249  CD1 LEU A 278     -30.062  14.305  16.578  1.00 93.62           C  
ATOM   2250  CD2 LEU A 278     -27.828  13.594  17.453  1.00 93.62           C  
ATOM   2251  N   VAL A 279     -28.750   8.773  15.000  1.00 93.00           N  
ATOM   2252  CA  VAL A 279     -29.359   7.453  14.992  1.00 93.00           C  
ATOM   2253  C   VAL A 279     -28.312   6.391  15.312  1.00 93.00           C  
ATOM   2254  CB  VAL A 279     -30.031   7.148  13.633  1.00 93.00           C  
ATOM   2255  O   VAL A 279     -27.156   6.523  14.930  1.00 93.00           O  
ATOM   2256  CG1 VAL A 279     -30.562   5.715  13.609  1.00 93.00           C  
ATOM   2257  CG2 VAL A 279     -31.172   8.141  13.367  1.00 93.00           C  
ATOM   2258  N   ALA A 280     -28.797   5.359  16.031  1.00 94.50           N  
ATOM   2259  CA  ALA A 280     -27.922   4.230  16.328  1.00 94.50           C  
ATOM   2260  C   ALA A 280     -28.484   2.930  15.773  1.00 94.50           C  
ATOM   2261  CB  ALA A 280     -27.703   4.105  17.828  1.00 94.50           C  
ATOM   2262  O   ALA A 280     -29.672   2.633  15.953  1.00 94.50           O  
ATOM   2263  N   PHE A 281     -27.672   2.180  15.094  1.00 96.56           N  
ATOM   2264  CA  PHE A 281     -28.078   0.883  14.562  1.00 96.56           C  
ATOM   2265  C   PHE A 281     -28.156  -0.157  15.680  1.00 96.56           C  
ATOM   2266  CB  PHE A 281     -27.109   0.419  13.477  1.00 96.56           C  
ATOM   2267  O   PHE A 281     -27.422  -0.079  16.656  1.00 96.56           O  
ATOM   2268  CG  PHE A 281     -27.219   1.192  12.195  1.00 96.56           C  
ATOM   2269  CD1 PHE A 281     -28.281   0.977  11.328  1.00 96.56           C  
ATOM   2270  CD2 PHE A 281     -26.250   2.137  11.852  1.00 96.56           C  
ATOM   2271  CE1 PHE A 281     -28.391   1.691  10.133  1.00 96.56           C  
ATOM   2272  CE2 PHE A 281     -26.359   2.855  10.664  1.00 96.56           C  
ATOM   2273  CZ  PHE A 281     -27.422   2.629   9.805  1.00 96.56           C  
ATOM   2274  N   ASP A 282     -29.109  -1.089  15.547  1.00 96.38           N  
ATOM   2275  CA  ASP A 282     -29.078  -2.312  16.344  1.00 96.38           C  
ATOM   2276  C   ASP A 282     -28.250  -3.398  15.648  1.00 96.38           C  
ATOM   2277  CB  ASP A 282     -30.500  -2.816  16.594  1.00 96.38           C  
ATOM   2278  O   ASP A 282     -27.953  -3.297  14.461  1.00 96.38           O  
ATOM   2279  CG  ASP A 282     -31.312  -1.886  17.484  1.00 96.38           C  
ATOM   2280  OD1 ASP A 282     -30.719  -1.187  18.328  1.00 96.38           O  
ATOM   2281  OD2 ASP A 282     -32.562  -1.853  17.328  1.00 96.38           O  
ATOM   2282  N   LYS A 283     -27.859  -4.375  16.453  1.00 95.69           N  
ATOM   2283  CA  LYS A 283     -27.125  -5.473  15.836  1.00 95.69           C  
ATOM   2284  C   LYS A 283     -27.906  -6.078  14.672  1.00 95.69           C  
ATOM   2285  CB  LYS A 283     -26.797  -6.551  16.875  1.00 95.69           C  
ATOM   2286  O   LYS A 283     -29.016  -6.551  14.852  1.00 95.69           O  
ATOM   2287  CG  LYS A 283     -25.984  -7.711  16.328  1.00 95.69           C  
ATOM   2288  CD  LYS A 283     -25.766  -8.781  17.375  1.00 95.69           C  
ATOM   2289  CE  LYS A 283     -25.000  -9.977  16.812  1.00 95.69           C  
ATOM   2290  NZ  LYS A 283     -24.844 -11.062  17.828  1.00 95.69           N  
ATOM   2291  N   THR A 284     -27.266  -6.078  13.547  1.00 94.25           N  
ATOM   2292  CA  THR A 284     -27.938  -6.504  12.328  1.00 94.25           C  
ATOM   2293  C   THR A 284     -27.250  -7.727  11.727  1.00 94.25           C  
ATOM   2294  CB  THR A 284     -27.969  -5.367  11.289  1.00 94.25           C  
ATOM   2295  O   THR A 284     -27.922  -8.602  11.156  1.00 94.25           O  
ATOM   2296  CG2 THR A 284     -28.812  -5.762  10.070  1.00 94.25           C  
ATOM   2297  OG1 THR A 284     -28.547  -4.195  11.883  1.00 94.25           O  
ATOM   2298  N   PHE A 285     -25.969  -7.832  11.805  1.00 92.75           N  
ATOM   2299  CA  PHE A 285     -25.203  -8.906  11.188  1.00 92.75           C  
ATOM   2300  C   PHE A 285     -24.688  -9.883  12.242  1.00 92.75           C  
ATOM   2301  CB  PHE A 285     -24.031  -8.344  10.383  1.00 92.75           C  
ATOM   2302  O   PHE A 285     -24.250  -9.461  13.320  1.00 92.75           O  
ATOM   2303  CG  PHE A 285     -24.453  -7.473   9.227  1.00 92.75           C  
ATOM   2304  CD1 PHE A 285     -24.922  -8.039   8.055  1.00 92.75           C  
ATOM   2305  CD2 PHE A 285     -24.359  -6.090   9.320  1.00 92.75           C  
ATOM   2306  CE1 PHE A 285     -25.312  -7.234   6.984  1.00 92.75           C  
ATOM   2307  CE2 PHE A 285     -24.750  -5.281   8.258  1.00 92.75           C  
ATOM   2308  CZ  PHE A 285     -25.219  -5.855   7.090  1.00 92.75           C  
ATOM   2309  N   ASP A 286     -24.797 -11.227  11.867  1.00 89.44           N  
ATOM   2310  CA  ASP A 286     -24.234 -12.250  12.734  1.00 89.44           C  
ATOM   2311  C   ASP A 286     -22.734 -12.445  12.453  1.00 89.44           C  
ATOM   2312  CB  ASP A 286     -24.984 -13.570  12.570  1.00 89.44           C  
ATOM   2313  O   ASP A 286     -22.312 -12.375  11.305  1.00 89.44           O  
ATOM   2314  CG  ASP A 286     -26.375 -13.547  13.172  1.00 89.44           C  
ATOM   2315  OD1 ASP A 286     -26.594 -12.805  14.148  1.00 89.44           O  
ATOM   2316  OD2 ASP A 286     -27.250 -14.289  12.672  1.00 89.44           O  
ATOM   2317  N   VAL A 287     -21.984 -12.656  13.531  1.00 87.81           N  
ATOM   2318  CA  VAL A 287     -20.547 -12.906  13.398  1.00 87.81           C  
ATOM   2319  C   VAL A 287     -20.297 -14.406  13.359  1.00 87.81           C  
ATOM   2320  CB  VAL A 287     -19.750 -12.250  14.547  1.00 87.81           C  
ATOM   2321  O   VAL A 287     -20.406 -15.086  14.383  1.00 87.81           O  
ATOM   2322  CG1 VAL A 287     -18.250 -12.484  14.359  1.00 87.81           C  
ATOM   2323  CG2 VAL A 287     -20.062 -10.758  14.625  1.00 87.81           C  
ATOM   2324  N   LYS A 288     -20.172 -14.922  12.148  1.00 82.69           N  
ATOM   2325  CA  LYS A 288     -19.906 -16.344  12.031  1.00 82.69           C  
ATOM   2326  C   LYS A 288     -18.438 -16.609  11.664  1.00 82.69           C  
ATOM   2327  CB  LYS A 288     -20.828 -16.984  10.992  1.00 82.69           C  
ATOM   2328  O   LYS A 288     -18.094 -16.688  10.484  1.00 82.69           O  
ATOM   2329  CG  LYS A 288     -22.297 -16.875  11.328  1.00 82.69           C  
ATOM   2330  CD  LYS A 288     -23.172 -17.531  10.258  1.00 82.69           C  
ATOM   2331  CE  LYS A 288     -24.656 -17.391  10.578  1.00 82.69           C  
ATOM   2332  NZ  LYS A 288     -25.500 -18.016   9.516  1.00 82.69           N  
ATOM   2333  N   LEU A 289     -17.594 -16.844  12.602  1.00 79.81           N  
ATOM   2334  CA  LEU A 289     -16.156 -16.969  12.344  1.00 79.81           C  
ATOM   2335  C   LEU A 289     -15.758 -18.438  12.227  1.00 79.81           C  
ATOM   2336  CB  LEU A 289     -15.352 -16.297  13.461  1.00 79.81           C  
ATOM   2337  O   LEU A 289     -14.734 -18.766  11.609  1.00 79.81           O  
ATOM   2338  CG  LEU A 289     -15.508 -14.789  13.594  1.00 79.81           C  
ATOM   2339  CD1 LEU A 289     -14.727 -14.273  14.797  1.00 79.81           C  
ATOM   2340  CD2 LEU A 289     -15.047 -14.086  12.312  1.00 79.81           C  
ATOM   2341  N   ASP A 290     -16.625 -19.344  12.695  1.00 76.50           N  
ATOM   2342  CA  ASP A 290     -16.281 -20.750  12.695  1.00 76.50           C  
ATOM   2343  C   ASP A 290     -16.406 -21.344  11.297  1.00 76.50           C  
ATOM   2344  CB  ASP A 290     -17.172 -21.531  13.672  1.00 76.50           C  
ATOM   2345  O   ASP A 290     -15.688 -22.297  10.945  1.00 76.50           O  
ATOM   2346  CG  ASP A 290     -16.953 -21.109  15.117  1.00 76.50           C  
ATOM   2347  OD1 ASP A 290     -15.812 -20.766  15.492  1.00 76.50           O  
ATOM   2348  OD2 ASP A 290     -17.938 -21.141  15.891  1.00 76.50           O  
ATOM   2349  N   GLU A 291     -17.172 -20.750  10.477  1.00 72.12           N  
ATOM   2350  CA  GLU A 291     -17.453 -21.297   9.148  1.00 72.12           C  
ATOM   2351  C   GLU A 291     -16.406 -20.859   8.133  1.00 72.12           C  
ATOM   2352  CB  GLU A 291     -18.844 -20.859   8.680  1.00 72.12           C  
ATOM   2353  O   GLU A 291     -16.172 -21.547   7.145  1.00 72.12           O  
ATOM   2354  CG  GLU A 291     -19.984 -21.438   9.523  1.00 72.12           C  
ATOM   2355  CD  GLU A 291     -21.359 -21.000   9.047  1.00 72.12           C  
ATOM   2356  OE1 GLU A 291     -22.375 -21.484   9.602  1.00 72.12           O  
ATOM   2357  OE2 GLU A 291     -21.422 -20.172   8.109  1.00 72.12           O  
ATOM   2358  N   ASP A 292     -15.633 -19.828   8.570  1.00 72.75           N  
ATOM   2359  CA  ASP A 292     -14.719 -19.250   7.586  1.00 72.75           C  
ATOM   2360  C   ASP A 292     -13.281 -19.281   8.102  1.00 72.75           C  
ATOM   2361  CB  ASP A 292     -15.133 -17.828   7.230  1.00 72.75           C  
ATOM   2362  O   ASP A 292     -12.633 -18.234   8.188  1.00 72.75           O  
ATOM   2363  CG  ASP A 292     -16.391 -17.766   6.395  1.00 72.75           C  
ATOM   2364  OD1 ASP A 292     -16.641 -18.688   5.590  1.00 72.75           O  
ATOM   2365  OD2 ASP A 292     -17.156 -16.781   6.539  1.00 72.75           O  
ATOM   2366  N   VAL A 293     -12.750 -20.406   8.516  1.00 73.81           N  
ATOM   2367  CA  VAL A 293     -11.406 -20.500   9.078  1.00 73.81           C  
ATOM   2368  C   VAL A 293     -10.367 -20.344   7.973  1.00 73.81           C  
ATOM   2369  CB  VAL A 293     -11.195 -21.828   9.828  1.00 73.81           C  
ATOM   2370  O   VAL A 293      -9.195 -20.078   8.242  1.00 73.81           O  
ATOM   2371  CG1 VAL A 293      -9.828 -21.859  10.500  1.00 73.81           C  
ATOM   2372  CG2 VAL A 293     -12.305 -22.047  10.852  1.00 73.81           C  
ATOM   2373  N   SER A 294     -10.898 -20.375   6.719  1.00 80.75           N  
ATOM   2374  CA  SER A 294     -10.008 -20.312   5.562  1.00 80.75           C  
ATOM   2375  C   SER A 294      -9.344 -18.953   5.438  1.00 80.75           C  
ATOM   2376  CB  SER A 294     -10.766 -20.641   4.281  1.00 80.75           C  
ATOM   2377  O   SER A 294      -8.320 -18.812   4.770  1.00 80.75           O  
ATOM   2378  OG  SER A 294     -11.805 -19.703   4.062  1.00 80.75           O  
ATOM   2379  N   ILE A 295      -9.961 -17.984   6.137  1.00 79.81           N  
ATOM   2380  CA  ILE A 295      -9.438 -16.625   5.977  1.00 79.81           C  
ATOM   2381  C   ILE A 295      -8.023 -16.547   6.551  1.00 79.81           C  
ATOM   2382  CB  ILE A 295     -10.352 -15.578   6.652  1.00 79.81           C  
ATOM   2383  O   ILE A 295      -7.234 -15.680   6.164  1.00 79.81           O  
ATOM   2384  CG1 ILE A 295     -10.477 -15.875   8.156  1.00 79.81           C  
ATOM   2385  CG2 ILE A 295     -11.727 -15.547   5.984  1.00 79.81           C  
ATOM   2386  CD1 ILE A 295     -11.211 -14.797   8.938  1.00 79.81           C  
ATOM   2387  N   PHE A 296      -7.680 -17.500   7.445  1.00 78.62           N  
ATOM   2388  CA  PHE A 296      -6.367 -17.500   8.078  1.00 78.62           C  
ATOM   2389  C   PHE A 296      -5.383 -18.359   7.285  1.00 78.62           C  
ATOM   2390  CB  PHE A 296      -6.465 -18.016   9.523  1.00 78.62           C  
ATOM   2391  O   PHE A 296      -4.188 -18.375   7.590  1.00 78.62           O  
ATOM   2392  CG  PHE A 296      -7.250 -17.125  10.438  1.00 78.62           C  
ATOM   2393  CD1 PHE A 296      -6.680 -15.969  10.953  1.00 78.62           C  
ATOM   2394  CD2 PHE A 296      -8.562 -17.438  10.781  1.00 78.62           C  
ATOM   2395  CE1 PHE A 296      -7.406 -15.133  11.805  1.00 78.62           C  
ATOM   2396  CE2 PHE A 296      -9.289 -16.609  11.625  1.00 78.62           C  
ATOM   2397  CZ  PHE A 296      -8.711 -15.461  12.141  1.00 78.62           C  
ATOM   2398  N   LEU A 297      -5.902 -19.016   6.293  1.00 80.94           N  
ATOM   2399  CA  LEU A 297      -5.023 -19.844   5.480  1.00 80.94           C  
ATOM   2400  C   LEU A 297      -4.312 -19.016   4.422  1.00 80.94           C  
ATOM   2401  CB  LEU A 297      -5.816 -20.969   4.812  1.00 80.94           C  
ATOM   2402  O   LEU A 297      -3.334 -19.469   3.820  1.00 80.94           O  
ATOM   2403  CG  LEU A 297      -6.332 -22.078   5.734  1.00 80.94           C  
ATOM   2404  CD1 LEU A 297      -7.219 -23.047   4.957  1.00 80.94           C  
ATOM   2405  CD2 LEU A 297      -5.168 -22.828   6.383  1.00 80.94           C  
ATOM   2406  N   ARG A 298      -4.855 -17.766   4.305  1.00 78.06           N  
ATOM   2407  CA  ARG A 298      -4.145 -16.906   3.363  1.00 78.06           C  
ATOM   2408  C   ARG A 298      -2.787 -16.500   3.920  1.00 78.06           C  
ATOM   2409  CB  ARG A 298      -4.977 -15.680   3.027  1.00 78.06           C  
ATOM   2410  O   ARG A 298      -2.664 -16.188   5.109  1.00 78.06           O  
ATOM   2411  CG  ARG A 298      -6.238 -15.977   2.232  1.00 78.06           C  
ATOM   2412  CD  ARG A 298      -6.898 -14.711   1.718  1.00 78.06           C  
ATOM   2413  NE  ARG A 298      -8.133 -15.000   0.989  1.00 78.06           N  
ATOM   2414  NH1 ARG A 298      -8.555 -12.805   0.421  1.00 78.06           N  
ATOM   2415  NH2 ARG A 298      -9.992 -14.461  -0.247  1.00 78.06           N  
ATOM   2416  CZ  ARG A 298      -8.891 -14.086   0.389  1.00 78.06           C  
ATOM   2417  N   ASP A 299      -1.725 -16.844   3.090  1.00 69.12           N  
ATOM   2418  CA  ASP A 299      -0.349 -16.609   3.521  1.00 69.12           C  
ATOM   2419  C   ASP A 299      -0.066 -15.125   3.676  1.00 69.12           C  
ATOM   2420  CB  ASP A 299       0.636 -17.234   2.529  1.00 69.12           C  
ATOM   2421  O   ASP A 299      -0.131 -14.367   2.703  1.00 69.12           O  
ATOM   2422  CG  ASP A 299       2.053 -17.312   3.070  1.00 69.12           C  
ATOM   2423  OD1 ASP A 299       2.242 -17.203   4.301  1.00 69.12           O  
ATOM   2424  OD2 ASP A 299       2.988 -17.484   2.260  1.00 69.12           O  
ATOM   2425  N   ARG A 300       0.052 -14.672   4.984  1.00 83.31           N  
ATOM   2426  CA  ARG A 300       0.432 -13.305   5.301  1.00 83.31           C  
ATOM   2427  C   ARG A 300       1.707 -13.266   6.137  1.00 83.31           C  
ATOM   2428  CB  ARG A 300      -0.701 -12.586   6.039  1.00 83.31           C  
ATOM   2429  O   ARG A 300       1.916 -14.117   6.996  1.00 83.31           O  
ATOM   2430  CG  ARG A 300      -1.971 -12.430   5.219  1.00 83.31           C  
ATOM   2431  CD  ARG A 300      -3.047 -11.672   5.984  1.00 83.31           C  
ATOM   2432  NE  ARG A 300      -4.266 -11.523   5.191  1.00 83.31           N  
ATOM   2433  NH1 ARG A 300      -4.613  -9.312   5.762  1.00 83.31           N  
ATOM   2434  NH2 ARG A 300      -6.074 -10.383   4.359  1.00 83.31           N  
ATOM   2435  CZ  ARG A 300      -4.980 -10.406   5.105  1.00 83.31           C  
ATOM   2436  N   ALA A 301       2.518 -12.344   5.824  1.00 87.56           N  
ATOM   2437  CA  ALA A 301       3.746 -12.164   6.594  1.00 87.56           C  
ATOM   2438  C   ALA A 301       3.467 -11.453   7.914  1.00 87.56           C  
ATOM   2439  CB  ALA A 301       4.773 -11.383   5.777  1.00 87.56           C  
ATOM   2440  O   ALA A 301       2.605 -10.570   7.984  1.00 87.56           O  
ATOM   2441  N   ILE A 302       4.211 -11.875   8.938  1.00 91.44           N  
ATOM   2442  CA  ILE A 302       4.004 -11.281  10.258  1.00 91.44           C  
ATOM   2443  C   ILE A 302       5.309 -10.672  10.758  1.00 91.44           C  
ATOM   2444  CB  ILE A 302       3.480 -12.328  11.266  1.00 91.44           C  
ATOM   2445  O   ILE A 302       6.395 -11.062  10.328  1.00 91.44           O  
ATOM   2446  CG1 ILE A 302       4.457 -13.508  11.367  1.00 91.44           C  
ATOM   2447  CG2 ILE A 302       2.082 -12.812  10.867  1.00 91.44           C  
ATOM   2448  CD1 ILE A 302       4.082 -14.531  12.430  1.00 91.44           C  
ATOM   2449  N   SER A 303       5.133  -9.734  11.672  1.00 92.31           N  
ATOM   2450  CA  SER A 303       6.277  -9.086  12.305  1.00 92.31           C  
ATOM   2451  C   SER A 303       6.793  -9.906  13.484  1.00 92.31           C  
ATOM   2452  CB  SER A 303       5.902  -7.680  12.773  1.00 92.31           C  
ATOM   2453  O   SER A 303       6.027 -10.609  14.141  1.00 92.31           O  
ATOM   2454  OG  SER A 303       7.031  -7.012  13.305  1.00 92.31           O  
ATOM   2455  N   PRO A 304       8.086  -9.789  13.750  1.00 92.81           N  
ATOM   2456  CA  PRO A 304       8.578 -10.383  15.000  1.00 92.81           C  
ATOM   2457  C   PRO A 304       8.055  -9.664  16.234  1.00 92.81           C  
ATOM   2458  CB  PRO A 304      10.102 -10.234  14.875  1.00 92.81           C  
ATOM   2459  O   PRO A 304       7.516  -8.562  16.141  1.00 92.81           O  
ATOM   2460  CG  PRO A 304      10.297  -9.039  14.000  1.00 92.81           C  
ATOM   2461  CD  PRO A 304       9.164  -8.984  13.016  1.00 92.81           C  
ATOM   2462  N   VAL A 305       8.227 -10.328  17.344  1.00 93.06           N  
ATOM   2463  CA  VAL A 305       7.836  -9.664  18.578  1.00 93.06           C  
ATOM   2464  C   VAL A 305       8.781  -8.500  18.859  1.00 93.06           C  
ATOM   2465  CB  VAL A 305       7.832 -10.641  19.781  1.00 93.06           C  
ATOM   2466  O   VAL A 305       9.898  -8.461  18.344  1.00 93.06           O  
ATOM   2467  CG1 VAL A 305       6.781 -11.734  19.578  1.00 93.06           C  
ATOM   2468  CG2 VAL A 305       9.219 -11.258  19.969  1.00 93.06           C  
ATOM   2469  N   LEU A 306       8.336  -7.629  19.641  1.00 93.00           N  
ATOM   2470  CA  LEU A 306       9.031  -6.371  19.891  1.00 93.00           C  
ATOM   2471  C   LEU A 306      10.453  -6.621  20.375  1.00 93.00           C  
ATOM   2472  CB  LEU A 306       8.273  -5.523  20.906  1.00 93.00           C  
ATOM   2473  O   LEU A 306      11.398  -5.969  19.906  1.00 93.00           O  
ATOM   2474  CG  LEU A 306       8.844  -4.133  21.203  1.00 93.00           C  
ATOM   2475  CD1 LEU A 306       8.898  -3.309  19.922  1.00 93.00           C  
ATOM   2476  CD2 LEU A 306       8.016  -3.424  22.266  1.00 93.00           C  
ATOM   2477  N   LYS A 307      10.672  -7.570  21.281  1.00 92.00           N  
ATOM   2478  CA  LYS A 307      11.984  -7.859  21.859  1.00 92.00           C  
ATOM   2479  C   LYS A 307      12.961  -8.352  20.781  1.00 92.00           C  
ATOM   2480  CB  LYS A 307      11.867  -8.891  22.969  1.00 92.00           C  
ATOM   2481  O   LYS A 307      14.180  -8.273  20.953  1.00 92.00           O  
ATOM   2482  CG  LYS A 307      11.172  -8.383  24.219  1.00 92.00           C  
ATOM   2483  CD  LYS A 307      11.102  -9.445  25.297  1.00 92.00           C  
ATOM   2484  CE  LYS A 307      10.352  -8.953  26.531  1.00 92.00           C  
ATOM   2485  NZ  LYS A 307      10.234 -10.016  27.578  1.00 92.00           N  
ATOM   2486  N   GLU A 308      12.375  -8.812  19.672  1.00 92.75           N  
ATOM   2487  CA  GLU A 308      13.188  -9.352  18.594  1.00 92.75           C  
ATOM   2488  C   GLU A 308      13.078  -8.500  17.328  1.00 92.75           C  
ATOM   2489  CB  GLU A 308      12.789 -10.797  18.281  1.00 92.75           C  
ATOM   2490  O   GLU A 308      13.164  -9.016  16.219  1.00 92.75           O  
ATOM   2491  CG  GLU A 308      12.922 -11.734  19.469  1.00 92.75           C  
ATOM   2492  CD  GLU A 308      12.383 -13.133  19.203  1.00 92.75           C  
ATOM   2493  OE1 GLU A 308      12.430 -13.992  20.109  1.00 92.75           O  
ATOM   2494  OE2 GLU A 308      11.906 -13.367  18.062  1.00 92.75           O  
ATOM   2495  N   TRP A 309      12.852  -7.246  17.469  1.00 92.94           N  
ATOM   2496  CA  TRP A 309      12.578  -6.367  16.344  1.00 92.94           C  
ATOM   2497  C   TRP A 309      13.758  -6.336  15.383  1.00 92.94           C  
ATOM   2498  CB  TRP A 309      12.258  -4.949  16.828  1.00 92.94           C  
ATOM   2499  O   TRP A 309      13.578  -6.176  14.172  1.00 92.94           O  
ATOM   2500  CG  TRP A 309      13.445  -4.211  17.359  1.00 92.94           C  
ATOM   2501  CD1 TRP A 309      13.891  -4.195  18.656  1.00 92.94           C  
ATOM   2502  CD2 TRP A 309      14.336  -3.371  16.625  1.00 92.94           C  
ATOM   2503  CE2 TRP A 309      15.305  -2.881  17.531  1.00 92.94           C  
ATOM   2504  CE3 TRP A 309      14.414  -2.988  15.273  1.00 92.94           C  
ATOM   2505  NE1 TRP A 309      15.008  -3.396  18.766  1.00 92.94           N  
ATOM   2506  CH2 TRP A 309      16.391  -1.665  15.812  1.00 92.94           C  
ATOM   2507  CZ2 TRP A 309      16.328  -2.025  17.125  1.00 92.94           C  
ATOM   2508  CZ3 TRP A 309      15.445  -2.137  14.883  1.00 92.94           C  
ATOM   2509  N   ASP A 310      14.945  -6.469  15.859  1.00 92.81           N  
ATOM   2510  CA  ASP A 310      16.172  -6.320  15.078  1.00 92.81           C  
ATOM   2511  C   ASP A 310      16.578  -7.645  14.438  1.00 92.81           C  
ATOM   2512  CB  ASP A 310      17.297  -5.785  15.945  1.00 92.81           C  
ATOM   2513  O   ASP A 310      17.609  -7.730  13.773  1.00 92.81           O  
ATOM   2514  CG  ASP A 310      17.469  -6.559  17.250  1.00 92.81           C  
ATOM   2515  OD1 ASP A 310      16.641  -7.438  17.547  1.00 92.81           O  
ATOM   2516  OD2 ASP A 310      18.453  -6.285  17.969  1.00 92.81           O  
ATOM   2517  N   SER A 311      15.781  -8.703  14.656  1.00 91.62           N  
ATOM   2518  CA  SER A 311      16.062 -10.016  14.078  1.00 91.62           C  
ATOM   2519  C   SER A 311      15.875 -10.000  12.570  1.00 91.62           C  
ATOM   2520  CB  SER A 311      15.172 -11.086  14.711  1.00 91.62           C  
ATOM   2521  O   SER A 311      16.297 -10.930  11.875  1.00 91.62           O  
ATOM   2522  OG  SER A 311      13.812 -10.875  14.367  1.00 91.62           O  
ATOM   2523  N   VAL A 312      15.312  -8.930  12.086  1.00 90.56           N  
ATOM   2524  CA  VAL A 312      14.961  -8.844  10.672  1.00 90.56           C  
ATOM   2525  C   VAL A 312      16.188  -8.406   9.859  1.00 90.56           C  
ATOM   2526  CB  VAL A 312      13.789  -7.863  10.438  1.00 90.56           C  
ATOM   2527  O   VAL A 312      16.219  -8.586   8.648  1.00 90.56           O  
ATOM   2528  CG1 VAL A 312      12.516  -8.375  11.109  1.00 90.56           C  
ATOM   2529  CG2 VAL A 312      14.141  -6.469  10.953  1.00 90.56           C  
ATOM   2530  N   PHE A 313      17.141  -7.836  10.570  1.00 90.12           N  
ATOM   2531  CA  PHE A 313      18.328  -7.320   9.891  1.00 90.12           C  
ATOM   2532  C   PHE A 313      19.422  -8.383   9.812  1.00 90.12           C  
ATOM   2533  CB  PHE A 313      18.859  -6.074  10.609  1.00 90.12           C  
ATOM   2534  O   PHE A 313      19.500  -9.258  10.680  1.00 90.12           O  
ATOM   2535  CG  PHE A 313      17.875  -4.941  10.672  1.00 90.12           C  
ATOM   2536  CD1 PHE A 313      17.531  -4.230   9.531  1.00 90.12           C  
ATOM   2537  CD2 PHE A 313      17.281  -4.590  11.883  1.00 90.12           C  
ATOM   2538  CE1 PHE A 313      16.609  -3.184   9.586  1.00 90.12           C  
ATOM   2539  CE2 PHE A 313      16.359  -3.545  11.945  1.00 90.12           C  
ATOM   2540  CZ  PHE A 313      16.031  -2.844  10.805  1.00 90.12           C  
ATOM   2541  N   ASN A 314      20.172  -8.273   8.789  1.00 84.94           N  
ATOM   2542  CA  ASN A 314      21.312  -9.172   8.609  1.00 84.94           C  
ATOM   2543  C   ASN A 314      22.359  -8.953   9.695  1.00 84.94           C  
ATOM   2544  CB  ASN A 314      21.922  -8.992   7.223  1.00 84.94           C  
ATOM   2545  O   ASN A 314      22.750  -7.816   9.961  1.00 84.94           O  
ATOM   2546  CG  ASN A 314      22.891 -10.102   6.867  1.00 84.94           C  
ATOM   2547  ND2 ASN A 314      22.734 -10.664   5.676  1.00 84.94           N  
ATOM   2548  OD1 ASN A 314      23.781 -10.453   7.656  1.00 84.94           O  
ATOM   2549  N   ARG A 315      22.859 -10.062  10.273  1.00 85.69           N  
ATOM   2550  CA  ARG A 315      23.797 -10.031  11.391  1.00 85.69           C  
ATOM   2551  C   ARG A 315      25.109  -9.359  10.984  1.00 85.69           C  
ATOM   2552  CB  ARG A 315      24.078 -11.453  11.891  1.00 85.69           C  
ATOM   2553  O   ARG A 315      25.781  -8.750  11.820  1.00 85.69           O  
ATOM   2554  CG  ARG A 315      22.891 -12.109  12.570  1.00 85.69           C  
ATOM   2555  CD  ARG A 315      23.234 -13.492  13.102  1.00 85.69           C  
ATOM   2556  NE  ARG A 315      22.125 -14.070  13.859  1.00 85.69           N  
ATOM   2557  NH1 ARG A 315      23.281 -15.969  14.492  1.00 85.69           N  
ATOM   2558  NH2 ARG A 315      21.109 -15.672  15.148  1.00 85.69           N  
ATOM   2559  CZ  ARG A 315      22.172 -15.234  14.500  1.00 85.69           C  
ATOM   2560  N   GLU A 316      25.422  -9.398   9.750  1.00 83.38           N  
ATOM   2561  CA  GLU A 316      26.688  -8.898   9.258  1.00 83.38           C  
ATOM   2562  C   GLU A 316      26.703  -7.371   9.203  1.00 83.38           C  
ATOM   2563  CB  GLU A 316      27.000  -9.477   7.875  1.00 83.38           C  
ATOM   2564  O   GLU A 316      27.766  -6.746   9.211  1.00 83.38           O  
ATOM   2565  CG  GLU A 316      27.266 -10.977   7.879  1.00 83.38           C  
ATOM   2566  CD  GLU A 316      28.469 -11.375   7.047  1.00 83.38           C  
ATOM   2567  OE1 GLU A 316      28.766 -12.586   6.957  1.00 83.38           O  
ATOM   2568  OE2 GLU A 316      29.125 -10.469   6.477  1.00 83.38           O  
ATOM   2569  N   VAL A 317      25.469  -6.812   9.109  1.00 85.19           N  
ATOM   2570  CA  VAL A 317      25.406  -5.363   8.953  1.00 85.19           C  
ATOM   2571  C   VAL A 317      25.109  -4.711  10.297  1.00 85.19           C  
ATOM   2572  CB  VAL A 317      24.344  -4.945   7.910  1.00 85.19           C  
ATOM   2573  O   VAL A 317      25.172  -3.486  10.430  1.00 85.19           O  
ATOM   2574  CG1 VAL A 317      24.719  -5.465   6.523  1.00 85.19           C  
ATOM   2575  CG2 VAL A 317      22.969  -5.453   8.320  1.00 85.19           C  
ATOM   2576  N   MET A 318      24.781  -5.539  11.281  1.00 89.31           N  
ATOM   2577  CA  MET A 318      24.453  -5.035  12.617  1.00 89.31           C  
ATOM   2578  C   MET A 318      25.703  -4.945  13.484  1.00 89.31           C  
ATOM   2579  CB  MET A 318      23.406  -5.930  13.289  1.00 89.31           C  
ATOM   2580  O   MET A 318      26.594  -5.777  13.375  1.00 89.31           O  
ATOM   2581  CG  MET A 318      22.078  -5.988  12.539  1.00 89.31           C  
ATOM   2582  SD  MET A 318      21.172  -4.395  12.594  1.00 89.31           S  
ATOM   2583  CE  MET A 318      20.656  -4.375  14.328  1.00 89.31           C  
ATOM   2584  N   PRO A 319      25.859  -3.898  14.352  1.00 88.94           N  
ATOM   2585  CA  PRO A 319      27.016  -3.750  15.242  1.00 88.94           C  
ATOM   2586  C   PRO A 319      27.016  -4.758  16.391  1.00 88.94           C  
ATOM   2587  CB  PRO A 319      26.875  -2.320  15.773  1.00 88.94           C  
ATOM   2588  O   PRO A 319      28.000  -4.867  17.125  1.00 88.94           O  
ATOM   2589  CG  PRO A 319      25.406  -2.031  15.688  1.00 88.94           C  
ATOM   2590  CD  PRO A 319      24.828  -2.809  14.539  1.00 88.94           C  
ATOM   2591  N   TYR A 320      26.031  -5.492  16.562  1.00 90.56           N  
ATOM   2592  CA  TYR A 320      25.875  -6.535  17.562  1.00 90.56           C  
ATOM   2593  C   TYR A 320      25.188  -7.766  16.984  1.00 90.56           C  
ATOM   2594  CB  TYR A 320      25.062  -6.012  18.766  1.00 90.56           C  
ATOM   2595  O   TYR A 320      24.750  -7.742  15.836  1.00 90.56           O  
ATOM   2596  CG  TYR A 320      23.734  -5.406  18.375  1.00 90.56           C  
ATOM   2597  CD1 TYR A 320      23.609  -4.031  18.188  1.00 90.56           C  
ATOM   2598  CD2 TYR A 320      22.609  -6.203  18.203  1.00 90.56           C  
ATOM   2599  CE1 TYR A 320      22.391  -3.467  17.828  1.00 90.56           C  
ATOM   2600  CE2 TYR A 320      21.391  -5.648  17.859  1.00 90.56           C  
ATOM   2601  OH  TYR A 320      20.078  -3.729  17.312  1.00 90.56           O  
ATOM   2602  CZ  TYR A 320      21.281  -4.281  17.672  1.00 90.56           C  
ATOM   2603  N   ASP A 321      25.125  -8.852  17.781  1.00 86.75           N  
ATOM   2604  CA  ASP A 321      24.438 -10.070  17.359  1.00 86.75           C  
ATOM   2605  C   ASP A 321      22.969 -10.039  17.750  1.00 86.75           C  
ATOM   2606  CB  ASP A 321      25.125 -11.297  17.969  1.00 86.75           C  
ATOM   2607  O   ASP A 321      22.625 -10.234  18.906  1.00 86.75           O  
ATOM   2608  CG  ASP A 321      24.688 -12.602  17.297  1.00 86.75           C  
ATOM   2609  OD1 ASP A 321      24.188 -12.562  16.156  1.00 86.75           O  
ATOM   2610  OD2 ASP A 321      24.844 -13.664  17.938  1.00 86.75           O  
ATOM   2611  N   PRO A 322      22.109  -9.773  16.688  1.00 88.19           N  
ATOM   2612  CA  PRO A 322      20.688  -9.766  17.031  1.00 88.19           C  
ATOM   2613  C   PRO A 322      20.156 -11.156  17.391  1.00 88.19           C  
ATOM   2614  CB  PRO A 322      20.016  -9.242  15.742  1.00 88.19           C  
ATOM   2615  O   PRO A 322      20.688 -12.164  16.906  1.00 88.19           O  
ATOM   2616  CG  PRO A 322      20.984  -9.578  14.656  1.00 88.19           C  
ATOM   2617  CD  PRO A 322      22.375  -9.594  15.234  1.00 88.19           C  
ATOM   2618  N   PRO A 323      19.109 -11.266  18.297  1.00 87.19           N  
ATOM   2619  CA  PRO A 323      18.469 -12.547  18.594  1.00 87.19           C  
ATOM   2620  C   PRO A 323      17.844 -13.203  17.375  1.00 87.19           C  
ATOM   2621  CB  PRO A 323      17.406 -12.172  19.625  1.00 87.19           C  
ATOM   2622  O   PRO A 323      17.438 -12.508  16.438  1.00 87.19           O  
ATOM   2623  CG  PRO A 323      17.141 -10.719  19.391  1.00 87.19           C  
ATOM   2624  CD  PRO A 323      18.375 -10.109  18.781  1.00 87.19           C  
ATOM   2625  N   ARG A 324      17.844 -14.555  17.484  1.00 81.88           N  
ATOM   2626  CA  ARG A 324      17.156 -15.305  16.453  1.00 81.88           C  
ATOM   2627  C   ARG A 324      15.641 -15.289  16.672  1.00 81.88           C  
ATOM   2628  CB  ARG A 324      17.656 -16.750  16.406  1.00 81.88           C  
ATOM   2629  O   ARG A 324      15.172 -15.203  17.812  1.00 81.88           O  
ATOM   2630  CG  ARG A 324      19.094 -16.891  15.930  1.00 81.88           C  
ATOM   2631  CD  ARG A 324      19.500 -18.344  15.750  1.00 81.88           C  
ATOM   2632  NE  ARG A 324      20.891 -18.469  15.320  1.00 81.88           N  
ATOM   2633  NH1 ARG A 324      20.672 -20.641  14.562  1.00 81.88           N  
ATOM   2634  NH2 ARG A 324      22.703 -19.562  14.422  1.00 81.88           N  
ATOM   2635  CZ  ARG A 324      21.422 -19.562  14.773  1.00 81.88           C  
ATOM   2636  N   SER A 325      14.961 -15.148  15.477  1.00 79.06           N  
ATOM   2637  CA  SER A 325      13.508 -15.172  15.602  1.00 79.06           C  
ATOM   2638  C   SER A 325      13.023 -16.516  16.141  1.00 79.06           C  
ATOM   2639  CB  SER A 325      12.844 -14.883  14.258  1.00 79.06           C  
ATOM   2640  O   SER A 325      13.391 -17.562  15.609  1.00 79.06           O  
ATOM   2641  OG  SER A 325      11.438 -15.000  14.359  1.00 79.06           O  
ATOM   2642  N   GLY A 326      12.375 -16.516  17.312  1.00 78.44           N  
ATOM   2643  CA  GLY A 326      11.852 -17.719  17.953  1.00 78.44           C  
ATOM   2644  C   GLY A 326      10.523 -18.172  17.375  1.00 78.44           C  
ATOM   2645  O   GLY A 326      10.078 -19.281  17.641  1.00 78.44           O  
ATOM   2646  N   GLN A 327       9.969 -17.312  16.531  1.00 81.94           N  
ATOM   2647  CA  GLN A 327       8.641 -17.625  16.031  1.00 81.94           C  
ATOM   2648  C   GLN A 327       8.602 -17.578  14.500  1.00 81.94           C  
ATOM   2649  CB  GLN A 327       7.602 -16.656  16.609  1.00 81.94           C  
ATOM   2650  O   GLN A 327       9.477 -16.969  13.875  1.00 81.94           O  
ATOM   2651  CG  GLN A 327       7.457 -16.750  18.125  1.00 81.94           C  
ATOM   2652  CD  GLN A 327       6.441 -15.766  18.672  1.00 81.94           C  
ATOM   2653  NE2 GLN A 327       6.383 -15.656  20.000  1.00 81.94           N  
ATOM   2654  OE1 GLN A 327       5.715 -15.109  17.922  1.00 81.94           O  
ATOM   2655  N   THR A 328       7.660 -18.281  13.984  1.00 84.88           N  
ATOM   2656  CA  THR A 328       7.445 -18.250  12.547  1.00 84.88           C  
ATOM   2657  C   THR A 328       7.031 -16.859  12.086  1.00 84.88           C  
ATOM   2658  CB  THR A 328       6.379 -19.281  12.117  1.00 84.88           C  
ATOM   2659  O   THR A 328       6.410 -16.109  12.852  1.00 84.88           O  
ATOM   2660  CG2 THR A 328       5.074 -19.062  12.875  1.00 84.88           C  
ATOM   2661  OG1 THR A 328       6.129 -19.141  10.711  1.00 84.88           O  
ATOM   2662  N   ARG A 329       7.398 -16.516  10.883  1.00 87.44           N  
ATOM   2663  CA  ARG A 329       7.066 -15.203  10.344  1.00 87.44           C  
ATOM   2664  C   ARG A 329       5.887 -15.289   9.375  1.00 87.44           C  
ATOM   2665  CB  ARG A 329       8.281 -14.594   9.633  1.00 87.44           C  
ATOM   2666  O   ARG A 329       5.664 -14.383   8.578  1.00 87.44           O  
ATOM   2667  CG  ARG A 329       9.469 -14.344  10.555  1.00 87.44           C  
ATOM   2668  CD  ARG A 329       9.164 -13.281  11.602  1.00 87.44           C  
ATOM   2669  NE  ARG A 329       8.953 -11.969  10.992  1.00 87.44           N  
ATOM   2670  NH1 ARG A 329       8.859 -10.828  12.992  1.00 87.44           N  
ATOM   2671  NH2 ARG A 329       8.625  -9.695  11.008  1.00 87.44           N  
ATOM   2672  CZ  ARG A 329       8.812 -10.836  11.664  1.00 87.44           C  
ATOM   2673  N   ARG A 330       5.215 -16.453   9.430  1.00 89.06           N  
ATOM   2674  CA  ARG A 330       4.066 -16.672   8.555  1.00 89.06           C  
ATOM   2675  C   ARG A 330       2.812 -16.969   9.359  1.00 89.06           C  
ATOM   2676  CB  ARG A 330       4.348 -17.812   7.570  1.00 89.06           C  
ATOM   2677  O   ARG A 330       2.807 -17.891  10.188  1.00 89.06           O  
ATOM   2678  CG  ARG A 330       5.469 -17.516   6.586  1.00 89.06           C  
ATOM   2679  CD  ARG A 330       5.414 -18.438   5.375  1.00 89.06           C  
ATOM   2680  NE  ARG A 330       6.438 -18.094   4.391  1.00 89.06           N  
ATOM   2681  NH1 ARG A 330       5.395 -19.156   2.629  1.00 89.06           N  
ATOM   2682  NH2 ARG A 330       7.387 -18.078   2.301  1.00 89.06           N  
ATOM   2683  CZ  ARG A 330       6.402 -18.438   3.109  1.00 89.06           C  
ATOM   2684  N   LEU A 331       1.783 -16.156   9.086  1.00 84.56           N  
ATOM   2685  CA  LEU A 331       0.531 -16.297   9.820  1.00 84.56           C  
ATOM   2686  C   LEU A 331      -0.029 -17.703   9.688  1.00 84.56           C  
ATOM   2687  CB  LEU A 331      -0.497 -15.273   9.328  1.00 84.56           C  
ATOM   2688  O   LEU A 331      -0.532 -18.266  10.664  1.00 84.56           O  
ATOM   2689  CG  LEU A 331      -1.835 -15.242  10.062  1.00 84.56           C  
ATOM   2690  CD1 LEU A 331      -1.620 -14.875  11.531  1.00 84.56           C  
ATOM   2691  CD2 LEU A 331      -2.791 -14.258   9.398  1.00 84.56           C  
ATOM   2692  N   VAL A 332       0.117 -18.234   8.539  1.00 86.94           N  
ATOM   2693  CA  VAL A 332      -0.443 -19.562   8.266  1.00 86.94           C  
ATOM   2694  C   VAL A 332       0.228 -20.594   9.156  1.00 86.94           C  
ATOM   2695  CB  VAL A 332      -0.280 -19.953   6.777  1.00 86.94           C  
ATOM   2696  O   VAL A 332      -0.439 -21.484   9.703  1.00 86.94           O  
ATOM   2697  CG1 VAL A 332      -0.679 -21.406   6.555  1.00 86.94           C  
ATOM   2698  CG2 VAL A 332      -1.109 -19.031   5.891  1.00 86.94           C  
ATOM   2699  N   SER A 333       1.529 -20.516   9.281  1.00 86.38           N  
ATOM   2700  CA  SER A 333       2.270 -21.438  10.133  1.00 86.38           C  
ATOM   2701  C   SER A 333       1.814 -21.344  11.586  1.00 86.38           C  
ATOM   2702  CB  SER A 333       3.771 -21.172  10.039  1.00 86.38           C  
ATOM   2703  O   SER A 333       1.690 -22.359  12.273  1.00 86.38           O  
ATOM   2704  OG  SER A 333       4.254 -21.438   8.734  1.00 86.38           O  
ATOM   2705  N   TYR A 334       1.601 -20.141  12.000  1.00 82.44           N  
ATOM   2706  CA  TYR A 334       1.121 -19.891  13.352  1.00 82.44           C  
ATOM   2707  C   TYR A 334      -0.234 -20.562  13.578  1.00 82.44           C  
ATOM   2708  CB  TYR A 334       1.020 -18.391  13.633  1.00 82.44           C  
ATOM   2709  O   TYR A 334      -0.460 -21.188  14.617  1.00 82.44           O  
ATOM   2710  CG  TYR A 334       0.677 -18.062  15.062  1.00 82.44           C  
ATOM   2711  CD1 TYR A 334      -0.647 -17.891  15.461  1.00 82.44           C  
ATOM   2712  CD2 TYR A 334       1.676 -17.906  16.016  1.00 82.44           C  
ATOM   2713  CE1 TYR A 334      -0.968 -17.594  16.781  1.00 82.44           C  
ATOM   2714  CE2 TYR A 334       1.367 -17.609  17.344  1.00 82.44           C  
ATOM   2715  OH  TYR A 334      -0.267 -17.141  19.016  1.00 82.44           O  
ATOM   2716  CZ  TYR A 334       0.044 -17.453  17.703  1.00 82.44           C  
ATOM   2717  N   PHE A 335      -1.019 -20.438  12.555  1.00 82.50           N  
ATOM   2718  CA  PHE A 335      -2.369 -20.984  12.594  1.00 82.50           C  
ATOM   2719  C   PHE A 335      -2.336 -22.516  12.617  1.00 82.50           C  
ATOM   2720  CB  PHE A 335      -3.186 -20.500  11.398  1.00 82.50           C  
ATOM   2721  O   PHE A 335      -3.039 -23.141  13.406  1.00 82.50           O  
ATOM   2722  CG  PHE A 335      -4.543 -21.141  11.281  1.00 82.50           C  
ATOM   2723  CD1 PHE A 335      -4.793 -22.109  10.320  1.00 82.50           C  
ATOM   2724  CD2 PHE A 335      -5.574 -20.766  12.141  1.00 82.50           C  
ATOM   2725  CE1 PHE A 335      -6.047 -22.703  10.219  1.00 82.50           C  
ATOM   2726  CE2 PHE A 335      -6.832 -21.344  12.039  1.00 82.50           C  
ATOM   2727  CZ  PHE A 335      -7.066 -22.312  11.078  1.00 82.50           C  
ATOM   2728  N   ILE A 336      -1.536 -23.141  11.789  1.00 85.75           N  
ATOM   2729  CA  ILE A 336      -1.455 -24.578  11.633  1.00 85.75           C  
ATOM   2730  C   ILE A 336      -0.881 -25.203  12.906  1.00 85.75           C  
ATOM   2731  CB  ILE A 336      -0.597 -24.969  10.414  1.00 85.75           C  
ATOM   2732  O   ILE A 336      -1.335 -26.266  13.344  1.00 85.75           O  
ATOM   2733  CG1 ILE A 336      -1.302 -24.562   9.109  1.00 85.75           C  
ATOM   2734  CG2 ILE A 336      -0.293 -26.484  10.422  1.00 85.75           C  
ATOM   2735  CD1 ILE A 336      -0.459 -24.781   7.859  1.00 85.75           C  
ATOM   2736  N   ASP A 337       0.007 -24.453  13.570  1.00 86.31           N  
ATOM   2737  CA  ASP A 337       0.710 -24.984  14.734  1.00 86.31           C  
ATOM   2738  C   ASP A 337      -0.117 -24.812  16.000  1.00 86.31           C  
ATOM   2739  CB  ASP A 337       2.072 -24.312  14.891  1.00 86.31           C  
ATOM   2740  O   ASP A 337       0.177 -25.422  17.031  1.00 86.31           O  
ATOM   2741  CG  ASP A 337       3.076 -24.750  13.836  1.00 86.31           C  
ATOM   2742  OD1 ASP A 337       2.881 -25.812  13.211  1.00 86.31           O  
ATOM   2743  OD2 ASP A 337       4.074 -24.016  13.641  1.00 86.31           O  
ATOM   2744  N   ASP A 338      -1.147 -23.969  15.945  1.00 84.19           N  
ATOM   2745  CA  ASP A 338      -1.982 -23.688  17.109  1.00 84.19           C  
ATOM   2746  C   ASP A 338      -3.057 -24.750  17.297  1.00 84.19           C  
ATOM   2747  CB  ASP A 338      -2.629 -22.297  16.984  1.00 84.19           C  
ATOM   2748  O   ASP A 338      -4.051 -24.766  16.562  1.00 84.19           O  
ATOM   2749  CG  ASP A 338      -3.320 -21.859  18.266  1.00 84.19           C  
ATOM   2750  OD1 ASP A 338      -3.359 -22.625  19.234  1.00 84.19           O  
ATOM   2751  OD2 ASP A 338      -3.832 -20.719  18.281  1.00 84.19           O  
ATOM   2752  N   ARG A 339      -2.980 -25.672  18.312  1.00 84.38           N  
ATOM   2753  CA  ARG A 339      -3.893 -26.781  18.562  1.00 84.38           C  
ATOM   2754  C   ARG A 339      -5.207 -26.281  19.156  1.00 84.38           C  
ATOM   2755  CB  ARG A 339      -3.246 -27.812  19.500  1.00 84.38           C  
ATOM   2756  O   ARG A 339      -6.254 -26.906  18.969  1.00 84.38           O  
ATOM   2757  CG  ARG A 339      -2.066 -28.547  18.891  1.00 84.38           C  
ATOM   2758  CD  ARG A 339      -1.526 -29.625  19.812  1.00 84.38           C  
ATOM   2759  NE  ARG A 339      -0.336 -30.266  19.266  1.00 84.38           N  
ATOM   2760  NH1 ARG A 339      -0.101 -31.781  20.984  1.00 84.38           N  
ATOM   2761  NH2 ARG A 339       1.387 -31.781  19.250  1.00 84.38           N  
ATOM   2762  CZ  ARG A 339       0.314 -31.266  19.828  1.00 84.38           C  
ATOM   2763  N   ASN A 340      -5.211 -25.141  19.766  1.00 85.88           N  
ATOM   2764  CA  ASN A 340      -6.391 -24.562  20.391  1.00 85.88           C  
ATOM   2765  C   ASN A 340      -6.840 -23.297  19.672  1.00 85.88           C  
ATOM   2766  CB  ASN A 340      -6.121 -24.250  21.875  1.00 85.88           C  
ATOM   2767  O   ASN A 340      -7.242 -22.312  20.297  1.00 85.88           O  
ATOM   2768  CG  ASN A 340      -5.855 -25.500  22.688  1.00 85.88           C  
ATOM   2769  ND2 ASN A 340      -4.977 -25.391  23.672  1.00 85.88           N  
ATOM   2770  OD1 ASN A 340      -6.434 -26.562  22.422  1.00 85.88           O  
ATOM   2771  N   PHE A 341      -6.727 -23.344  18.406  1.00 85.69           N  
ATOM   2772  CA  PHE A 341      -7.043 -22.141  17.641  1.00 85.69           C  
ATOM   2773  C   PHE A 341      -8.516 -21.781  17.797  1.00 85.69           C  
ATOM   2774  CB  PHE A 341      -6.711 -22.344  16.156  1.00 85.69           C  
ATOM   2775  O   PHE A 341      -9.398 -22.609  17.609  1.00 85.69           O  
ATOM   2776  CG  PHE A 341      -7.125 -21.188  15.281  1.00 85.69           C  
ATOM   2777  CD1 PHE A 341      -8.258 -21.266  14.484  1.00 85.69           C  
ATOM   2778  CD2 PHE A 341      -6.383 -20.016  15.266  1.00 85.69           C  
ATOM   2779  CE1 PHE A 341      -8.648 -20.203  13.680  1.00 85.69           C  
ATOM   2780  CE2 PHE A 341      -6.762 -18.938  14.461  1.00 85.69           C  
ATOM   2781  CZ  PHE A 341      -7.891 -19.047  13.664  1.00 85.69           C  
ATOM   2782  N   ASP A 342      -8.805 -20.547  18.219  1.00 87.69           N  
ATOM   2783  CA  ASP A 342     -10.141 -19.953  18.328  1.00 87.69           C  
ATOM   2784  C   ASP A 342     -10.148 -18.531  17.781  1.00 87.69           C  
ATOM   2785  CB  ASP A 342     -10.617 -19.953  19.781  1.00 87.69           C  
ATOM   2786  O   ASP A 342      -9.516 -17.641  18.344  1.00 87.69           O  
ATOM   2787  CG  ASP A 342     -12.047 -19.469  19.938  1.00 87.69           C  
ATOM   2788  OD1 ASP A 342     -12.734 -19.266  18.922  1.00 87.69           O  
ATOM   2789  OD2 ASP A 342     -12.477 -19.266  21.094  1.00 87.69           O  
ATOM   2790  N   PRO A 343     -10.914 -18.328  16.688  1.00 87.69           N  
ATOM   2791  CA  PRO A 343     -10.930 -17.016  16.047  1.00 87.69           C  
ATOM   2792  C   PRO A 343     -11.484 -15.922  16.969  1.00 87.69           C  
ATOM   2793  CB  PRO A 343     -11.836 -17.219  14.836  1.00 87.69           C  
ATOM   2794  O   PRO A 343     -11.156 -14.750  16.812  1.00 87.69           O  
ATOM   2795  CG  PRO A 343     -11.828 -18.688  14.594  1.00 87.69           C  
ATOM   2796  CD  PRO A 343     -11.578 -19.391  15.898  1.00 87.69           C  
ATOM   2797  N   TRP A 344     -12.266 -16.328  17.953  1.00 90.38           N  
ATOM   2798  CA  TRP A 344     -12.891 -15.367  18.844  1.00 90.38           C  
ATOM   2799  C   TRP A 344     -11.852 -14.711  19.750  1.00 90.38           C  
ATOM   2800  CB  TRP A 344     -13.969 -16.047  19.688  1.00 90.38           C  
ATOM   2801  O   TRP A 344     -12.094 -13.633  20.297  1.00 90.38           O  
ATOM   2802  CG  TRP A 344     -15.219 -16.375  18.938  1.00 90.38           C  
ATOM   2803  CD1 TRP A 344     -15.594 -17.594  18.438  1.00 90.38           C  
ATOM   2804  CD2 TRP A 344     -16.266 -15.461  18.594  1.00 90.38           C  
ATOM   2805  CE2 TRP A 344     -17.250 -16.203  17.891  1.00 90.38           C  
ATOM   2806  CE3 TRP A 344     -16.484 -14.094  18.812  1.00 90.38           C  
ATOM   2807  NE1 TRP A 344     -16.812 -17.500  17.812  1.00 90.38           N  
ATOM   2808  CH2 TRP A 344     -18.594 -14.273  17.625  1.00 90.38           C  
ATOM   2809  CZ2 TRP A 344     -18.422 -15.609  17.391  1.00 90.38           C  
ATOM   2810  CZ3 TRP A 344     -17.641 -13.508  18.312  1.00 90.38           C  
ATOM   2811  N   ARG A 345     -10.727 -15.367  19.875  1.00 92.31           N  
ATOM   2812  CA  ARG A 345      -9.633 -14.805  20.656  1.00 92.31           C  
ATOM   2813  C   ARG A 345      -9.172 -13.469  20.094  1.00 92.31           C  
ATOM   2814  CB  ARG A 345      -8.453 -15.781  20.719  1.00 92.31           C  
ATOM   2815  O   ARG A 345      -8.750 -12.578  20.844  1.00 92.31           O  
ATOM   2816  CG  ARG A 345      -8.703 -17.000  21.594  1.00 92.31           C  
ATOM   2817  CD  ARG A 345      -7.523 -17.953  21.578  1.00 92.31           C  
ATOM   2818  NE  ARG A 345      -6.359 -17.391  22.250  1.00 92.31           N  
ATOM   2819  NH1 ARG A 345      -4.988 -19.219  21.859  1.00 92.31           N  
ATOM   2820  NH2 ARG A 345      -4.191 -17.406  23.016  1.00 92.31           N  
ATOM   2821  CZ  ARG A 345      -5.184 -18.000  22.375  1.00 92.31           C  
ATOM   2822  N   PHE A 346      -9.297 -13.344  18.828  1.00 92.19           N  
ATOM   2823  CA  PHE A 346      -8.867 -12.117  18.156  1.00 92.19           C  
ATOM   2824  C   PHE A 346      -9.820 -10.969  18.469  1.00 92.19           C  
ATOM   2825  CB  PHE A 346      -8.773 -12.336  16.641  1.00 92.19           C  
ATOM   2826  O   PHE A 346      -9.383  -9.844  18.719  1.00 92.19           O  
ATOM   2827  CG  PHE A 346      -7.762 -13.367  16.234  1.00 92.19           C  
ATOM   2828  CD1 PHE A 346      -6.406 -13.156  16.453  1.00 92.19           C  
ATOM   2829  CD2 PHE A 346      -8.172 -14.555  15.641  1.00 92.19           C  
ATOM   2830  CE1 PHE A 346      -5.469 -14.109  16.078  1.00 92.19           C  
ATOM   2831  CE2 PHE A 346      -7.234 -15.516  15.266  1.00 92.19           C  
ATOM   2832  CZ  PHE A 346      -5.883 -15.289  15.477  1.00 92.19           C  
ATOM   2833  N   ILE A 347     -11.094 -11.305  18.516  1.00 92.75           N  
ATOM   2834  CA  ILE A 347     -12.086 -10.289  18.875  1.00 92.75           C  
ATOM   2835  C   ILE A 347     -11.914  -9.891  20.328  1.00 92.75           C  
ATOM   2836  CB  ILE A 347     -13.523 -10.797  18.609  1.00 92.75           C  
ATOM   2837  O   ILE A 347     -11.930  -8.703  20.656  1.00 92.75           O  
ATOM   2838  CG1 ILE A 347     -13.766 -10.977  17.109  1.00 92.75           C  
ATOM   2839  CG2 ILE A 347     -14.547  -9.836  19.219  1.00 92.75           C  
ATOM   2840  CD1 ILE A 347     -15.141 -11.531  16.766  1.00 92.75           C  
ATOM   2841  N   ASP A 348     -11.672 -10.898  21.172  1.00 94.50           N  
ATOM   2842  CA  ASP A 348     -11.477 -10.648  22.594  1.00 94.50           C  
ATOM   2843  C   ASP A 348     -10.227  -9.797  22.828  1.00 94.50           C  
ATOM   2844  CB  ASP A 348     -11.375 -11.961  23.359  1.00 94.50           C  
ATOM   2845  O   ASP A 348     -10.211  -8.930  23.703  1.00 94.50           O  
ATOM   2846  CG  ASP A 348     -12.703 -12.688  23.469  1.00 94.50           C  
ATOM   2847  OD1 ASP A 348     -13.758 -12.062  23.250  1.00 94.50           O  
ATOM   2848  OD2 ASP A 348     -12.695 -13.898  23.797  1.00 94.50           O  
ATOM   2849  N   TYR A 349      -9.227 -10.117  22.047  1.00 95.06           N  
ATOM   2850  CA  TYR A 349      -7.969  -9.383  22.109  1.00 95.06           C  
ATOM   2851  C   TYR A 349      -8.203  -7.887  21.906  1.00 95.06           C  
ATOM   2852  CB  TYR A 349      -6.992  -9.898  21.047  1.00 95.06           C  
ATOM   2853  O   TYR A 349      -7.645  -7.066  22.641  1.00 95.06           O  
ATOM   2854  CG  TYR A 349      -5.676  -9.164  21.031  1.00 95.06           C  
ATOM   2855  CD1 TYR A 349      -5.305  -8.398  19.922  1.00 95.06           C  
ATOM   2856  CD2 TYR A 349      -4.801  -9.227  22.109  1.00 95.06           C  
ATOM   2857  CE1 TYR A 349      -4.090  -7.719  19.891  1.00 95.06           C  
ATOM   2858  CE2 TYR A 349      -3.584  -8.547  22.078  1.00 95.06           C  
ATOM   2859  OH  TYR A 349      -2.037  -7.129  20.953  1.00 95.06           O  
ATOM   2860  CZ  TYR A 349      -3.240  -7.801  20.969  1.00 95.06           C  
ATOM   2861  N   VAL A 350      -9.141  -7.523  21.078  1.00 94.56           N  
ATOM   2862  CA  VAL A 350      -9.406  -6.133  20.734  1.00 94.56           C  
ATOM   2863  C   VAL A 350     -10.398  -5.535  21.734  1.00 94.56           C  
ATOM   2864  CB  VAL A 350      -9.961  -6.004  19.297  1.00 94.56           C  
ATOM   2865  O   VAL A 350     -10.164  -4.461  22.281  1.00 94.56           O  
ATOM   2866  CG1 VAL A 350     -10.359  -4.559  19.000  1.00 94.56           C  
ATOM   2867  CG2 VAL A 350      -8.922  -6.488  18.281  1.00 94.56           C  
ATOM   2868  N   THR A 351     -11.422  -6.242  22.000  1.00 95.19           N  
ATOM   2869  CA  THR A 351     -12.508  -5.711  22.812  1.00 95.19           C  
ATOM   2870  C   THR A 351     -12.070  -5.578  24.266  1.00 95.19           C  
ATOM   2871  CB  THR A 351     -13.758  -6.605  22.734  1.00 95.19           C  
ATOM   2872  O   THR A 351     -12.570  -4.715  25.000  1.00 95.19           O  
ATOM   2873  CG2 THR A 351     -14.359  -6.574  21.328  1.00 95.19           C  
ATOM   2874  OG1 THR A 351     -13.398  -7.957  23.047  1.00 95.19           O  
ATOM   2875  N   SER A 352     -11.195  -6.406  24.703  1.00 95.56           N  
ATOM   2876  CA  SER A 352     -10.695  -6.348  26.078  1.00 95.56           C  
ATOM   2877  C   SER A 352      -9.695  -5.215  26.250  1.00 95.56           C  
ATOM   2878  CB  SER A 352     -10.055  -7.676  26.469  1.00 95.56           C  
ATOM   2879  O   SER A 352      -9.414  -4.801  27.375  1.00 95.56           O  
ATOM   2880  OG  SER A 352      -8.844  -7.879  25.766  1.00 95.56           O  
ATOM   2881  N   GLY A 353      -9.148  -4.742  25.203  1.00 94.38           N  
ATOM   2882  CA  GLY A 353      -8.133  -3.705  25.250  1.00 94.38           C  
ATOM   2883  C   GLY A 353      -6.738  -4.250  25.500  1.00 94.38           C  
ATOM   2884  O   GLY A 353      -5.797  -3.486  25.734  1.00 94.38           O  
ATOM   2885  N   GLU A 354      -6.598  -5.582  25.453  1.00 95.38           N  
ATOM   2886  CA  GLU A 354      -5.328  -6.262  25.703  1.00 95.38           C  
ATOM   2887  C   GLU A 354      -4.262  -5.820  24.703  1.00 95.38           C  
ATOM   2888  CB  GLU A 354      -5.512  -7.781  25.641  1.00 95.38           C  
ATOM   2889  O   GLU A 354      -3.080  -5.750  25.031  1.00 95.38           O  
ATOM   2890  CG  GLU A 354      -4.262  -8.562  26.000  1.00 95.38           C  
ATOM   2891  CD  GLU A 354      -4.465 -10.070  25.953  1.00 95.38           C  
ATOM   2892  OE1 GLU A 354      -3.461 -10.820  25.938  1.00 95.38           O  
ATOM   2893  OE2 GLU A 354      -5.637 -10.508  25.938  1.00 95.38           O  
ATOM   2894  N   TYR A 355      -4.680  -5.520  23.516  1.00 94.69           N  
ATOM   2895  CA  TYR A 355      -3.744  -5.141  22.469  1.00 94.69           C  
ATOM   2896  C   TYR A 355      -2.986  -3.873  22.844  1.00 94.69           C  
ATOM   2897  CB  TYR A 355      -4.484  -4.938  21.141  1.00 94.69           C  
ATOM   2898  O   TYR A 355      -1.878  -3.639  22.344  1.00 94.69           O  
ATOM   2899  CG  TYR A 355      -5.324  -3.682  21.109  1.00 94.69           C  
ATOM   2900  CD1 TYR A 355      -6.641  -3.684  21.562  1.00 94.69           C  
ATOM   2901  CD2 TYR A 355      -4.801  -2.490  20.609  1.00 94.69           C  
ATOM   2902  CE1 TYR A 355      -7.414  -2.529  21.516  1.00 94.69           C  
ATOM   2903  CE2 TYR A 355      -5.566  -1.331  20.562  1.00 94.69           C  
ATOM   2904  OH  TYR A 355      -7.637  -0.215  20.984  1.00 94.69           O  
ATOM   2905  CZ  TYR A 355      -6.871  -1.360  21.031  1.00 94.69           C  
ATOM   2906  N   LEU A 356      -3.521  -2.996  23.672  1.00 94.50           N  
ATOM   2907  CA  LEU A 356      -2.904  -1.740  24.078  1.00 94.50           C  
ATOM   2908  C   LEU A 356      -1.810  -1.986  25.109  1.00 94.50           C  
ATOM   2909  CB  LEU A 356      -3.959  -0.790  24.656  1.00 94.50           C  
ATOM   2910  O   LEU A 356      -0.899  -1.169  25.266  1.00 94.50           O  
ATOM   2911  CG  LEU A 356      -4.965  -0.210  23.656  1.00 94.50           C  
ATOM   2912  CD1 LEU A 356      -6.074   0.532  24.391  1.00 94.50           C  
ATOM   2913  CD2 LEU A 356      -4.262   0.714  22.672  1.00 94.50           C  
ATOM   2914  N   ARG A 357      -1.851  -3.107  25.797  1.00 94.06           N  
ATOM   2915  CA  ARG A 357      -0.905  -3.398  26.875  1.00 94.06           C  
ATOM   2916  C   ARG A 357      -0.052  -4.617  26.531  1.00 94.06           C  
ATOM   2917  CB  ARG A 357      -1.644  -3.625  28.188  1.00 94.06           C  
ATOM   2918  O   ARG A 357       0.579  -5.203  27.422  1.00 94.06           O  
ATOM   2919  CG  ARG A 357      -2.498  -2.445  28.625  1.00 94.06           C  
ATOM   2920  CD  ARG A 357      -3.369  -2.795  29.828  1.00 94.06           C  
ATOM   2921  NE  ARG A 357      -4.340  -1.742  30.125  1.00 94.06           N  
ATOM   2922  NH1 ARG A 357      -5.453  -2.930  31.750  1.00 94.06           N  
ATOM   2923  NH2 ARG A 357      -6.133  -0.811  31.203  1.00 94.06           N  
ATOM   2924  CZ  ARG A 357      -5.305  -1.830  31.031  1.00 94.06           C  
ATOM   2925  N   ASP A 358      -0.102  -5.039  25.281  1.00 94.12           N  
ATOM   2926  CA  ASP A 358       0.654  -6.199  24.828  1.00 94.12           C  
ATOM   2927  C   ASP A 358       2.143  -5.879  24.719  1.00 94.12           C  
ATOM   2928  CB  ASP A 358       0.122  -6.691  23.484  1.00 94.12           C  
ATOM   2929  O   ASP A 358       2.557  -5.121  23.844  1.00 94.12           O  
ATOM   2930  CG  ASP A 358       0.787  -7.977  23.016  1.00 94.12           C  
ATOM   2931  OD1 ASP A 358       1.743  -8.438  23.672  1.00 94.12           O  
ATOM   2932  OD2 ASP A 358       0.351  -8.523  21.984  1.00 94.12           O  
ATOM   2933  N   PRO A 359       2.967  -6.461  25.609  1.00 91.69           N  
ATOM   2934  CA  PRO A 359       4.402  -6.164  25.609  1.00 91.69           C  
ATOM   2935  C   PRO A 359       5.109  -6.707  24.359  1.00 91.69           C  
ATOM   2936  CB  PRO A 359       4.910  -6.855  26.875  1.00 91.69           C  
ATOM   2937  O   PRO A 359       6.199  -6.238  24.016  1.00 91.69           O  
ATOM   2938  CG  PRO A 359       3.910  -7.938  27.141  1.00 91.69           C  
ATOM   2939  CD  PRO A 359       2.559  -7.457  26.703  1.00 91.69           C  
ATOM   2940  N   ASP A 360       4.449  -7.645  23.672  1.00 92.69           N  
ATOM   2941  CA  ASP A 360       5.074  -8.312  22.531  1.00 92.69           C  
ATOM   2942  C   ASP A 360       4.691  -7.633  21.219  1.00 92.69           C  
ATOM   2943  CB  ASP A 360       4.688  -9.789  22.484  1.00 92.69           C  
ATOM   2944  O   ASP A 360       5.203  -7.988  20.156  1.00 92.69           O  
ATOM   2945  CG  ASP A 360       5.289 -10.594  23.625  1.00 92.69           C  
ATOM   2946  OD1 ASP A 360       6.379 -10.227  24.125  1.00 92.69           O  
ATOM   2947  OD2 ASP A 360       4.668 -11.602  24.031  1.00 92.69           O  
ATOM   2948  N   PHE A 361       3.844  -6.676  21.328  1.00 94.00           N  
ATOM   2949  CA  PHE A 361       3.336  -6.031  20.125  1.00 94.00           C  
ATOM   2950  C   PHE A 361       4.457  -5.324  19.375  1.00 94.00           C  
ATOM   2951  CB  PHE A 361       2.227  -5.035  20.469  1.00 94.00           C  
ATOM   2952  O   PHE A 361       5.266  -4.617  19.969  1.00 94.00           O  
ATOM   2953  CG  PHE A 361       1.864  -4.109  19.344  1.00 94.00           C  
ATOM   2954  CD1 PHE A 361       2.293  -2.787  19.344  1.00 94.00           C  
ATOM   2955  CD2 PHE A 361       1.094  -4.562  18.281  1.00 94.00           C  
ATOM   2956  CE1 PHE A 361       1.960  -1.930  18.297  1.00 94.00           C  
ATOM   2957  CE2 PHE A 361       0.757  -3.711  17.234  1.00 94.00           C  
ATOM   2958  CZ  PHE A 361       1.189  -2.395  17.234  1.00 94.00           C  
ATOM   2959  N   ASN A 362       4.453  -5.609  18.078  1.00 94.06           N  
ATOM   2960  CA  ASN A 362       5.402  -4.992  17.172  1.00 94.06           C  
ATOM   2961  C   ASN A 362       4.793  -4.777  15.781  1.00 94.06           C  
ATOM   2962  CB  ASN A 362       6.672  -5.840  17.062  1.00 94.06           C  
ATOM   2963  O   ASN A 362       3.977  -5.578  15.328  1.00 94.06           O  
ATOM   2964  CG  ASN A 362       7.793  -5.121  16.328  1.00 94.06           C  
ATOM   2965  ND2 ASN A 362       8.594  -5.875  15.586  1.00 94.06           N  
ATOM   2966  OD1 ASN A 362       7.941  -3.900  16.438  1.00 94.06           O  
ATOM   2967  N   ILE A 363       5.191  -3.688  15.141  1.00 93.62           N  
ATOM   2968  CA  ILE A 363       4.770  -3.408  13.773  1.00 93.62           C  
ATOM   2969  C   ILE A 363       5.961  -2.926  12.953  1.00 93.62           C  
ATOM   2970  CB  ILE A 363       3.633  -2.361  13.734  1.00 93.62           C  
ATOM   2971  O   ILE A 363       6.762  -2.115  13.422  1.00 93.62           O  
ATOM   2972  CG1 ILE A 363       3.119  -2.184  12.297  1.00 93.62           C  
ATOM   2973  CG2 ILE A 363       4.109  -1.026  14.312  1.00 93.62           C  
ATOM   2974  CD1 ILE A 363       1.767  -1.491  12.211  1.00 93.62           C  
ATOM   2975  N   SER A 364       6.059  -3.510  11.758  1.00 93.38           N  
ATOM   2976  CA  SER A 364       7.156  -3.133  10.867  1.00 93.38           C  
ATOM   2977  C   SER A 364       6.680  -2.994   9.430  1.00 93.38           C  
ATOM   2978  CB  SER A 364       8.281  -4.160  10.945  1.00 93.38           C  
ATOM   2979  O   SER A 364       5.613  -3.504   9.070  1.00 93.38           O  
ATOM   2980  OG  SER A 364       7.848  -5.422  10.469  1.00 93.38           O  
ATOM   2981  N   TYR A 365       7.488  -2.258   8.648  1.00 93.06           N  
ATOM   2982  CA  TYR A 365       7.277  -2.184   7.207  1.00 93.06           C  
ATOM   2983  C   TYR A 365       8.336  -2.990   6.461  1.00 93.06           C  
ATOM   2984  CB  TYR A 365       7.305  -0.727   6.734  1.00 93.06           C  
ATOM   2985  O   TYR A 365       9.492  -3.047   6.879  1.00 93.06           O  
ATOM   2986  CG  TYR A 365       5.969  -0.033   6.832  1.00 93.06           C  
ATOM   2987  CD1 TYR A 365       4.812  -0.631   6.336  1.00 93.06           C  
ATOM   2988  CD2 TYR A 365       5.859   1.223   7.422  1.00 93.06           C  
ATOM   2989  CE1 TYR A 365       3.578   0.006   6.426  1.00 93.06           C  
ATOM   2990  CE2 TYR A 365       4.629   1.868   7.516  1.00 93.06           C  
ATOM   2991  OH  TYR A 365       2.279   1.888   7.105  1.00 93.06           O  
ATOM   2992  CZ  TYR A 365       3.498   1.253   7.016  1.00 93.06           C  
ATOM   2993  N   SER A 366       7.832  -3.596   5.406  1.00 89.88           N  
ATOM   2994  CA  SER A 366       8.750  -4.176   4.434  1.00 89.88           C  
ATOM   2995  C   SER A 366       8.672  -3.451   3.096  1.00 89.88           C  
ATOM   2996  CB  SER A 366       8.453  -5.664   4.234  1.00 89.88           C  
ATOM   2997  O   SER A 366       7.621  -2.920   2.732  1.00 89.88           O  
ATOM   2998  OG  SER A 366       7.148  -5.852   3.727  1.00 89.88           O  
ATOM   2999  N   LEU A 367       9.781  -3.430   2.479  1.00 86.81           N  
ATOM   3000  CA  LEU A 367       9.805  -2.844   1.142  1.00 86.81           C  
ATOM   3001  C   LEU A 367       9.414  -3.875   0.088  1.00 86.81           C  
ATOM   3002  CB  LEU A 367      11.195  -2.281   0.831  1.00 86.81           C  
ATOM   3003  O   LEU A 367       9.883  -5.016   0.128  1.00 86.81           O  
ATOM   3004  CG  LEU A 367      11.602  -1.021   1.595  1.00 86.81           C  
ATOM   3005  CD1 LEU A 367      13.078  -0.718   1.369  1.00 86.81           C  
ATOM   3006  CD2 LEU A 367      10.742   0.163   1.173  1.00 86.81           C  
ATOM   3007  N   LYS A 368       8.414  -3.375  -0.670  1.00 80.81           N  
ATOM   3008  CA  LYS A 368       8.078  -4.246  -1.791  1.00 80.81           C  
ATOM   3009  C   LYS A 368       9.203  -4.273  -2.824  1.00 80.81           C  
ATOM   3010  CB  LYS A 368       6.773  -3.797  -2.447  1.00 80.81           C  
ATOM   3011  O   LYS A 368       9.586  -3.229  -3.354  1.00 80.81           O  
ATOM   3012  CG  LYS A 368       6.160  -4.832  -3.381  1.00 80.81           C  
ATOM   3013  CD  LYS A 368       4.758  -4.430  -3.816  1.00 80.81           C  
ATOM   3014  CE  LYS A 368       4.109  -5.508  -4.680  1.00 80.81           C  
ATOM   3015  NZ  LYS A 368       2.738  -5.113  -5.117  1.00 80.81           N  
ATOM   3016  N   GLU A 369       9.672  -5.531  -2.992  1.00 70.81           N  
ATOM   3017  CA  GLU A 369      10.773  -5.730  -3.928  1.00 70.81           C  
ATOM   3018  C   GLU A 369      10.258  -5.996  -5.340  1.00 70.81           C  
ATOM   3019  CB  GLU A 369      11.672  -6.883  -3.467  1.00 70.81           C  
ATOM   3020  O   GLU A 369       9.070  -6.281  -5.527  1.00 70.81           O  
ATOM   3021  CG  GLU A 369      12.320  -6.652  -2.111  1.00 70.81           C  
ATOM   3022  CD  GLU A 369      13.141  -7.836  -1.630  1.00 70.81           C  
ATOM   3023  OE1 GLU A 369      13.789  -7.734  -0.562  1.00 70.81           O  
ATOM   3024  OE2 GLU A 369      13.141  -8.875  -2.326  1.00 70.81           O  
ATOM   3025  N   ARG A 370      11.039  -5.609  -6.371  1.00 70.62           N  
ATOM   3026  CA  ARG A 370      10.836  -5.941  -7.777  1.00 70.62           C  
ATOM   3027  C   ARG A 370       9.828  -5.004  -8.422  1.00 70.62           C  
ATOM   3028  CB  ARG A 370      10.375  -7.395  -7.926  1.00 70.62           C  
ATOM   3029  O   ARG A 370       9.117  -5.395  -9.352  1.00 70.62           O  
ATOM   3030  CG  ARG A 370      11.406  -8.414  -7.461  1.00 70.62           C  
ATOM   3031  CD  ARG A 370      10.953  -9.836  -7.758  1.00 70.62           C  
ATOM   3032  NE  ARG A 370      11.977 -10.812  -7.391  1.00 70.62           N  
ATOM   3033  NH1 ARG A 370      10.875 -12.625  -8.312  1.00 70.62           N  
ATOM   3034  NH2 ARG A 370      12.906 -12.914  -7.285  1.00 70.62           N  
ATOM   3035  CZ  ARG A 370      11.914 -12.117  -7.664  1.00 70.62           C  
ATOM   3036  N   GLU A 371       9.609  -3.922  -7.879  1.00 79.12           N  
ATOM   3037  CA  GLU A 371       8.773  -2.898  -8.500  1.00 79.12           C  
ATOM   3038  C   GLU A 371       9.625  -1.762  -9.062  1.00 79.12           C  
ATOM   3039  CB  GLU A 371       7.758  -2.350  -7.500  1.00 79.12           C  
ATOM   3040  O   GLU A 371      10.758  -1.558  -8.633  1.00 79.12           O  
ATOM   3041  CG  GLU A 371       6.582  -3.281  -7.238  1.00 79.12           C  
ATOM   3042  CD  GLU A 371       5.480  -2.643  -6.410  1.00 79.12           C  
ATOM   3043  OE1 GLU A 371       4.395  -3.252  -6.270  1.00 79.12           O  
ATOM   3044  OE2 GLU A 371       5.699  -1.522  -5.898  1.00 79.12           O  
ATOM   3045  N   VAL A 372       9.094  -0.946 -10.039  1.00 79.31           N  
ATOM   3046  CA  VAL A 372       9.859   0.066 -10.766  1.00 79.31           C  
ATOM   3047  C   VAL A 372       9.734   1.411 -10.055  1.00 79.31           C  
ATOM   3048  CB  VAL A 372       9.383   0.194 -12.227  1.00 79.31           C  
ATOM   3049  O   VAL A 372      10.422   2.371 -10.406  1.00 79.31           O  
ATOM   3050  CG1 VAL A 372       9.828  -1.019 -13.047  1.00 79.31           C  
ATOM   3051  CG2 VAL A 372       7.867   0.357 -12.289  1.00 79.31           C  
ATOM   3052  N   LYS A 373       8.984   1.368  -8.906  1.00 79.88           N  
ATOM   3053  CA  LYS A 373       8.828   2.619  -8.172  1.00 79.88           C  
ATOM   3054  C   LYS A 373      10.109   2.982  -7.426  1.00 79.88           C  
ATOM   3055  CB  LYS A 373       7.660   2.521  -7.195  1.00 79.88           C  
ATOM   3056  O   LYS A 373      10.648   2.168  -6.672  1.00 79.88           O  
ATOM   3057  CG  LYS A 373       6.293   2.561  -7.859  1.00 79.88           C  
ATOM   3058  CD  LYS A 373       5.176   2.693  -6.832  1.00 79.88           C  
ATOM   3059  CE  LYS A 373       3.803   2.676  -7.488  1.00 79.88           C  
ATOM   3060  NZ  LYS A 373       2.705   2.832  -6.488  1.00 79.88           N  
ATOM   3061  N   VAL A 374      10.508   4.207  -7.516  1.00 79.00           N  
ATOM   3062  CA  VAL A 374      11.805   4.641  -6.996  1.00 79.00           C  
ATOM   3063  C   VAL A 374      11.711   4.848  -5.484  1.00 79.00           C  
ATOM   3064  CB  VAL A 374      12.289   5.938  -7.684  1.00 79.00           C  
ATOM   3065  O   VAL A 374      12.680   4.602  -4.762  1.00 79.00           O  
ATOM   3066  CG1 VAL A 374      13.672   6.332  -7.180  1.00 79.00           C  
ATOM   3067  CG2 VAL A 374      12.289   5.766  -9.203  1.00 79.00           C  
ATOM   3068  N   ASP A 375      10.578   5.223  -5.047  1.00 76.00           N  
ATOM   3069  CA  ASP A 375      10.438   5.535  -3.627  1.00 76.00           C  
ATOM   3070  C   ASP A 375      10.133   4.277  -2.814  1.00 76.00           C  
ATOM   3071  CB  ASP A 375       9.336   6.578  -3.414  1.00 76.00           C  
ATOM   3072  O   ASP A 375      10.203   4.297  -1.584  1.00 76.00           O  
ATOM   3073  CG  ASP A 375       9.625   7.898  -4.102  1.00 76.00           C  
ATOM   3074  OD1 ASP A 375      10.812   8.250  -4.273  1.00 76.00           O  
ATOM   3075  OD2 ASP A 375       8.656   8.602  -4.473  1.00 76.00           O  
ATOM   3076  N   GLY A 376       9.914   3.205  -3.426  1.00 75.00           N  
ATOM   3077  CA  GLY A 376       9.586   1.962  -2.746  1.00 75.00           C  
ATOM   3078  C   GLY A 376       8.188   1.961  -2.146  1.00 75.00           C  
ATOM   3079  O   GLY A 376       7.750   2.965  -1.583  1.00 75.00           O  
ATOM   3080  N   ARG A 377       7.426   0.869  -2.355  1.00 83.06           N  
ATOM   3081  CA  ARG A 377       6.129   0.631  -1.729  1.00 83.06           C  
ATOM   3082  C   ARG A 377       6.285  -0.169  -0.439  1.00 83.06           C  
ATOM   3083  CB  ARG A 377       5.195  -0.102  -2.691  1.00 83.06           C  
ATOM   3084  O   ARG A 377       6.992  -1.178  -0.409  1.00 83.06           O  
ATOM   3085  CG  ARG A 377       3.752  -0.171  -2.215  1.00 83.06           C  
ATOM   3086  CD  ARG A 377       2.838  -0.784  -3.266  1.00 83.06           C  
ATOM   3087  NE  ARG A 377       1.440  -0.764  -2.844  1.00 83.06           N  
ATOM   3088  NH1 ARG A 377       0.622  -1.680  -4.801  1.00 83.06           N  
ATOM   3089  NH2 ARG A 377      -0.812  -1.127  -3.100  1.00 83.06           N  
ATOM   3090  CZ  ARG A 377       0.420  -1.190  -3.584  1.00 83.06           C  
ATOM   3091  N   LEU A 378       5.590   0.299   0.646  1.00 86.19           N  
ATOM   3092  CA  LEU A 378       5.711  -0.327   1.959  1.00 86.19           C  
ATOM   3093  C   LEU A 378       4.535  -1.263   2.225  1.00 86.19           C  
ATOM   3094  CB  LEU A 378       5.785   0.738   3.057  1.00 86.19           C  
ATOM   3095  O   LEU A 378       3.414  -0.997   1.789  1.00 86.19           O  
ATOM   3096  CG  LEU A 378       6.996   1.672   3.010  1.00 86.19           C  
ATOM   3097  CD1 LEU A 378       6.773   2.873   3.922  1.00 86.19           C  
ATOM   3098  CD2 LEU A 378       8.266   0.923   3.404  1.00 86.19           C  
ATOM   3099  N   PHE A 379       4.914  -2.480   2.840  1.00 86.88           N  
ATOM   3100  CA  PHE A 379       3.904  -3.379   3.387  1.00 86.88           C  
ATOM   3101  C   PHE A 379       4.027  -3.473   4.902  1.00 86.88           C  
ATOM   3102  CB  PHE A 379       4.031  -4.773   2.762  1.00 86.88           C  
ATOM   3103  O   PHE A 379       5.098  -3.781   5.426  1.00 86.88           O  
ATOM   3104  CG  PHE A 379       3.531  -4.852   1.345  1.00 86.88           C  
ATOM   3105  CD1 PHE A 379       2.174  -4.988   1.077  1.00 86.88           C  
ATOM   3106  CD2 PHE A 379       4.418  -4.785   0.279  1.00 86.88           C  
ATOM   3107  CE1 PHE A 379       1.710  -5.062  -0.234  1.00 86.88           C  
ATOM   3108  CE2 PHE A 379       3.961  -4.855  -1.034  1.00 86.88           C  
ATOM   3109  CZ  PHE A 379       2.607  -4.996  -1.288  1.00 86.88           C  
ATOM   3110  N   ALA A 380       2.891  -3.283   5.465  1.00 90.00           N  
ATOM   3111  CA  ALA A 380       2.920  -3.369   6.926  1.00 90.00           C  
ATOM   3112  C   ALA A 380       2.834  -4.820   7.391  1.00 90.00           C  
ATOM   3113  CB  ALA A 380       1.780  -2.551   7.527  1.00 90.00           C  
ATOM   3114  O   ALA A 380       2.076  -5.613   6.828  1.00 90.00           O  
ATOM   3115  N   LYS A 381       3.678  -5.105   8.383  1.00 91.75           N  
ATOM   3116  CA  LYS A 381       3.652  -6.398   9.055  1.00 91.75           C  
ATOM   3117  C   LYS A 381       3.365  -6.230  10.547  1.00 91.75           C  
ATOM   3118  CB  LYS A 381       4.977  -7.133   8.859  1.00 91.75           C  
ATOM   3119  O   LYS A 381       3.891  -5.320  11.188  1.00 91.75           O  
ATOM   3120  CG  LYS A 381       5.328  -7.395   7.402  1.00 91.75           C  
ATOM   3121  CD  LYS A 381       6.668  -8.109   7.270  1.00 91.75           C  
ATOM   3122  CE  LYS A 381       7.027  -8.359   5.809  1.00 91.75           C  
ATOM   3123  NZ  LYS A 381       8.367  -9.008   5.672  1.00 91.75           N  
ATOM   3124  N   MET A 382       2.494  -7.094  11.039  1.00 91.88           N  
ATOM   3125  CA  MET A 382       2.096  -7.004  12.445  1.00 91.88           C  
ATOM   3126  C   MET A 382       2.285  -8.344  13.148  1.00 91.88           C  
ATOM   3127  CB  MET A 382       0.638  -6.555  12.562  1.00 91.88           C  
ATOM   3128  O   MET A 382       2.471  -9.375  12.492  1.00 91.88           O  
ATOM   3129  CG  MET A 382       0.343  -5.242  11.852  1.00 91.88           C  
ATOM   3130  SD  MET A 382      -1.450  -4.852  11.812  1.00 91.88           S  
ATOM   3131  CE  MET A 382      -1.436  -3.387  10.742  1.00 91.88           C  
ATOM   3132  N   THR A 383       2.246  -8.273  14.391  1.00 92.81           N  
ATOM   3133  CA  THR A 383       2.342  -9.500  15.164  1.00 92.81           C  
ATOM   3134  C   THR A 383       1.135 -10.398  14.914  1.00 92.81           C  
ATOM   3135  CB  THR A 383       2.453  -9.203  16.672  1.00 92.81           C  
ATOM   3136  O   THR A 383       0.091  -9.930  14.453  1.00 92.81           O  
ATOM   3137  CG2 THR A 383       3.764  -8.500  17.000  1.00 92.81           C  
ATOM   3138  OG1 THR A 383       1.360  -8.367  17.078  1.00 92.81           O  
ATOM   3139  N   PRO A 384       1.274 -11.656  15.195  1.00 90.88           N  
ATOM   3140  CA  PRO A 384       0.245 -12.648  14.859  1.00 90.88           C  
ATOM   3141  C   PRO A 384      -1.133 -12.266  15.398  1.00 90.88           C  
ATOM   3142  CB  PRO A 384       0.756 -13.930  15.523  1.00 90.88           C  
ATOM   3143  O   PRO A 384      -2.125 -12.336  14.672  1.00 90.88           O  
ATOM   3144  CG  PRO A 384       2.242 -13.773  15.562  1.00 90.88           C  
ATOM   3145  CD  PRO A 384       2.566 -12.320  15.766  1.00 90.88           C  
ATOM   3146  N   MET A 385      -1.249 -11.875  16.688  1.00 91.62           N  
ATOM   3147  CA  MET A 385      -2.541 -11.547  17.281  1.00 91.62           C  
ATOM   3148  C   MET A 385      -3.168 -10.344  16.594  1.00 91.62           C  
ATOM   3149  CB  MET A 385      -2.387 -11.273  18.781  1.00 91.62           C  
ATOM   3150  O   MET A 385      -4.363 -10.344  16.297  1.00 91.62           O  
ATOM   3151  CG  MET A 385      -2.137 -12.523  19.609  1.00 91.62           C  
ATOM   3152  SD  MET A 385      -3.545 -13.695  19.562  1.00 91.62           S  
ATOM   3153  CE  MET A 385      -4.738 -12.812  20.594  1.00 91.62           C  
ATOM   3154  N   MET A 386      -2.326  -9.367  16.281  1.00 91.69           N  
ATOM   3155  CA  MET A 386      -2.803  -8.156  15.617  1.00 91.69           C  
ATOM   3156  C   MET A 386      -3.217  -8.445  14.180  1.00 91.69           C  
ATOM   3157  CB  MET A 386      -1.727  -7.066  15.641  1.00 91.69           C  
ATOM   3158  O   MET A 386      -4.266  -7.988  13.727  1.00 91.69           O  
ATOM   3159  CG  MET A 386      -2.227  -5.699  15.211  1.00 91.69           C  
ATOM   3160  SD  MET A 386      -3.383  -4.957  16.422  1.00 91.69           S  
ATOM   3161  CE  MET A 386      -3.711  -3.363  15.625  1.00 91.69           C  
ATOM   3162  N   ARG A 387      -2.330  -9.172  13.469  1.00 91.12           N  
ATOM   3163  CA  ARG A 387      -2.613  -9.531  12.086  1.00 91.12           C  
ATOM   3164  C   ARG A 387      -3.875 -10.383  11.984  1.00 91.12           C  
ATOM   3165  CB  ARG A 387      -1.429 -10.281  11.469  1.00 91.12           C  
ATOM   3166  O   ARG A 387      -4.680 -10.203  11.070  1.00 91.12           O  
ATOM   3167  CG  ARG A 387      -1.575 -10.547   9.977  1.00 91.12           C  
ATOM   3168  CD  ARG A 387      -1.601  -9.250   9.172  1.00 91.12           C  
ATOM   3169  NE  ARG A 387      -1.651  -9.516   7.738  1.00 91.12           N  
ATOM   3170  NH1 ARG A 387      -1.793  -7.289   7.133  1.00 91.12           N  
ATOM   3171  NH2 ARG A 387      -1.781  -8.922   5.523  1.00 91.12           N  
ATOM   3172  CZ  ARG A 387      -1.741  -8.570   6.801  1.00 91.12           C  
ATOM   3173  N   GLY A 388      -4.039 -11.266  12.922  1.00 91.12           N  
ATOM   3174  CA  GLY A 388      -5.250 -12.062  12.984  1.00 91.12           C  
ATOM   3175  C   GLY A 388      -6.504 -11.242  13.211  1.00 91.12           C  
ATOM   3176  O   GLY A 388      -7.527 -11.461  12.562  1.00 91.12           O  
ATOM   3177  N   ALA A 389      -6.465 -10.328  14.141  1.00 92.00           N  
ATOM   3178  CA  ALA A 389      -7.586  -9.430  14.414  1.00 92.00           C  
ATOM   3179  C   ALA A 389      -7.934  -8.602  13.180  1.00 92.00           C  
ATOM   3180  CB  ALA A 389      -7.266  -8.516  15.594  1.00 92.00           C  
ATOM   3181  O   ALA A 389      -9.109  -8.398  12.875  1.00 92.00           O  
ATOM   3182  N   GLN A 390      -6.875  -8.133  12.539  1.00 91.56           N  
ATOM   3183  CA  GLN A 390      -7.066  -7.391  11.297  1.00 91.56           C  
ATOM   3184  C   GLN A 390      -7.785  -8.234  10.250  1.00 91.56           C  
ATOM   3185  CB  GLN A 390      -5.723  -6.906  10.750  1.00 91.56           C  
ATOM   3186  O   GLN A 390      -8.672  -7.742   9.555  1.00 91.56           O  
ATOM   3187  CG  GLN A 390      -5.836  -6.090   9.469  1.00 91.56           C  
ATOM   3188  CD  GLN A 390      -4.812  -6.492   8.430  1.00 91.56           C  
ATOM   3189  NE2 GLN A 390      -4.984  -5.996   7.207  1.00 91.56           N  
ATOM   3190  OE1 GLN A 390      -3.875  -7.242   8.711  1.00 91.56           O  
ATOM   3191  N   THR A 391      -7.414  -9.453  10.141  1.00 89.50           N  
ATOM   3192  CA  THR A 391      -8.023 -10.375   9.188  1.00 89.50           C  
ATOM   3193  C   THR A 391      -9.508 -10.547   9.477  1.00 89.50           C  
ATOM   3194  CB  THR A 391      -7.324 -11.750   9.227  1.00 89.50           C  
ATOM   3195  O   THR A 391     -10.336 -10.508   8.555  1.00 89.50           O  
ATOM   3196  CG2 THR A 391      -7.980 -12.727   8.250  1.00 89.50           C  
ATOM   3197  OG1 THR A 391      -5.945 -11.594   8.867  1.00 89.50           O  
ATOM   3198  N   VAL A 392      -9.836 -10.727  10.719  1.00 90.94           N  
ATOM   3199  CA  VAL A 392     -11.227 -10.898  11.125  1.00 90.94           C  
ATOM   3200  C   VAL A 392     -12.008  -9.617  10.828  1.00 90.94           C  
ATOM   3201  CB  VAL A 392     -11.336 -11.258  12.625  1.00 90.94           C  
ATOM   3202  O   VAL A 392     -13.109  -9.672  10.289  1.00 90.94           O  
ATOM   3203  CG1 VAL A 392     -12.797 -11.234  13.078  1.00 90.94           C  
ATOM   3204  CG2 VAL A 392     -10.711 -12.625  12.891  1.00 90.94           C  
ATOM   3205  N   HIS A 393     -11.383  -8.570  11.172  1.00 90.25           N  
ATOM   3206  CA  HIS A 393     -11.969  -7.258  10.922  1.00 90.25           C  
ATOM   3207  C   HIS A 393     -12.320  -7.086   9.453  1.00 90.25           C  
ATOM   3208  CB  HIS A 393     -11.016  -6.152  11.367  1.00 90.25           C  
ATOM   3209  O   HIS A 393     -13.461  -6.742   9.117  1.00 90.25           O  
ATOM   3210  CG  HIS A 393     -11.570  -4.773  11.195  1.00 90.25           C  
ATOM   3211  CD2 HIS A 393     -12.320  -4.008  12.023  1.00 90.25           C  
ATOM   3212  ND1 HIS A 393     -11.375  -4.027  10.055  1.00 90.25           N  
ATOM   3213  CE1 HIS A 393     -11.984  -2.861  10.188  1.00 90.25           C  
ATOM   3214  NE2 HIS A 393     -12.562  -2.824  11.375  1.00 90.25           N  
ATOM   3215  N   GLU A 394     -11.422  -7.332   8.539  1.00 90.12           N  
ATOM   3216  CA  GLU A 394     -11.602  -7.172   7.098  1.00 90.12           C  
ATOM   3217  C   GLU A 394     -12.633  -8.156   6.559  1.00 90.12           C  
ATOM   3218  CB  GLU A 394     -10.273  -7.352   6.363  1.00 90.12           C  
ATOM   3219  O   GLU A 394     -13.445  -7.805   5.695  1.00 90.12           O  
ATOM   3220  CG  GLU A 394      -9.305  -6.188   6.547  1.00 90.12           C  
ATOM   3221  CD  GLU A 394      -9.711  -4.945   5.770  1.00 90.12           C  
ATOM   3222  OE1 GLU A 394      -9.281  -3.830   6.145  1.00 90.12           O  
ATOM   3223  OE2 GLU A 394     -10.461  -5.090   4.777  1.00 90.12           O  
ATOM   3224  N   HIS A 395     -12.586  -9.211   7.129  1.00 89.44           N  
ATOM   3225  CA  HIS A 395     -13.523 -10.250   6.699  1.00 89.44           C  
ATOM   3226  C   HIS A 395     -14.961  -9.875   7.043  1.00 89.44           C  
ATOM   3227  CB  HIS A 395     -13.164 -11.594   7.332  1.00 89.44           C  
ATOM   3228  O   HIS A 395     -15.867 -10.039   6.223  1.00 89.44           O  
ATOM   3229  CG  HIS A 395     -14.148 -12.680   7.035  1.00 89.44           C  
ATOM   3230  CD2 HIS A 395     -15.109 -13.242   7.805  1.00 89.44           C  
ATOM   3231  ND1 HIS A 395     -14.211 -13.312   5.816  1.00 89.44           N  
ATOM   3232  CE1 HIS A 395     -15.172 -14.227   5.848  1.00 89.44           C  
ATOM   3233  NE2 HIS A 395     -15.734 -14.195   7.043  1.00 89.44           N  
ATOM   3234  N   LEU A 396     -15.203  -9.375   8.227  1.00 91.88           N  
ATOM   3235  CA  LEU A 396     -16.547  -8.992   8.656  1.00 91.88           C  
ATOM   3236  C   LEU A 396     -17.109  -7.883   7.773  1.00 91.88           C  
ATOM   3237  CB  LEU A 396     -16.531  -8.547  10.117  1.00 91.88           C  
ATOM   3238  O   LEU A 396     -18.281  -7.906   7.418  1.00 91.88           O  
ATOM   3239  CG  LEU A 396     -16.266  -9.633  11.164  1.00 91.88           C  
ATOM   3240  CD1 LEU A 396     -16.250  -9.031  12.562  1.00 91.88           C  
ATOM   3241  CD2 LEU A 396     -17.312 -10.734  11.062  1.00 91.88           C  
ATOM   3242  N   LEU A 397     -16.266  -6.980   7.379  1.00 91.69           N  
ATOM   3243  CA  LEU A 397     -16.719  -5.898   6.508  1.00 91.69           C  
ATOM   3244  C   LEU A 397     -17.047  -6.422   5.113  1.00 91.69           C  
ATOM   3245  CB  LEU A 397     -15.641  -4.812   6.418  1.00 91.69           C  
ATOM   3246  O   LEU A 397     -18.031  -6.012   4.508  1.00 91.69           O  
ATOM   3247  CG  LEU A 397     -15.398  -3.986   7.684  1.00 91.69           C  
ATOM   3248  CD1 LEU A 397     -14.227  -3.035   7.480  1.00 91.69           C  
ATOM   3249  CD2 LEU A 397     -16.656  -3.215   8.062  1.00 91.69           C  
ATOM   3250  N   ALA A 398     -16.297  -7.367   4.684  1.00 88.56           N  
ATOM   3251  CA  ALA A 398     -16.438  -7.887   3.328  1.00 88.56           C  
ATOM   3252  C   ALA A 398     -17.703  -8.719   3.191  1.00 88.56           C  
ATOM   3253  CB  ALA A 398     -15.211  -8.719   2.943  1.00 88.56           C  
ATOM   3254  O   ALA A 398     -18.422  -8.617   2.191  1.00 88.56           O  
ATOM   3255  N   THR A 399     -18.000  -9.508   4.199  1.00 88.25           N  
ATOM   3256  CA  THR A 399     -19.109 -10.445   4.113  1.00 88.25           C  
ATOM   3257  C   THR A 399     -20.391  -9.820   4.672  1.00 88.25           C  
ATOM   3258  CB  THR A 399     -18.812 -11.750   4.871  1.00 88.25           C  
ATOM   3259  O   THR A 399     -21.484 -10.320   4.434  1.00 88.25           O  
ATOM   3260  CG2 THR A 399     -17.625 -12.484   4.246  1.00 88.25           C  
ATOM   3261  OG1 THR A 399     -18.500 -11.438   6.234  1.00 88.25           O  
ATOM   3262  N   GLY A 400     -20.203  -8.719   5.375  1.00 90.50           N  
ATOM   3263  CA  GLY A 400     -21.344  -8.086   6.008  1.00 90.50           C  
ATOM   3264  C   GLY A 400     -21.766  -6.805   5.324  1.00 90.50           C  
ATOM   3265  O   GLY A 400     -22.281  -6.832   4.199  1.00 90.50           O  
ATOM   3266  N   VAL A 401     -21.391  -5.656   5.961  1.00 92.00           N  
ATOM   3267  CA  VAL A 401     -21.859  -4.336   5.555  1.00 92.00           C  
ATOM   3268  C   VAL A 401     -21.328  -4.004   4.160  1.00 92.00           C  
ATOM   3269  CB  VAL A 401     -21.422  -3.248   6.562  1.00 92.00           C  
ATOM   3270  O   VAL A 401     -21.953  -3.256   3.412  1.00 92.00           O  
ATOM   3271  CG1 VAL A 401     -19.906  -3.055   6.520  1.00 92.00           C  
ATOM   3272  CG2 VAL A 401     -22.125  -1.931   6.273  1.00 92.00           C  
ATOM   3273  N   GLY A 402     -20.188  -4.488   3.789  1.00 89.81           N  
ATOM   3274  CA  GLY A 402     -19.594  -4.227   2.488  1.00 89.81           C  
ATOM   3275  C   GLY A 402     -20.469  -4.648   1.331  1.00 89.81           C  
ATOM   3276  O   GLY A 402     -20.453  -4.031   0.266  1.00 89.81           O  
ATOM   3277  N   GLN A 403     -21.297  -5.617   1.481  1.00 88.81           N  
ATOM   3278  CA  GLN A 403     -22.172  -6.168   0.450  1.00 88.81           C  
ATOM   3279  C   GLN A 403     -23.344  -5.230   0.164  1.00 88.81           C  
ATOM   3280  CB  GLN A 403     -22.688  -7.543   0.865  1.00 88.81           C  
ATOM   3281  O   GLN A 403     -24.031  -5.379  -0.848  1.00 88.81           O  
ATOM   3282  CG  GLN A 403     -21.609  -8.617   0.924  1.00 88.81           C  
ATOM   3283  CD  GLN A 403     -22.172  -9.992   1.250  1.00 88.81           C  
ATOM   3284  NE2 GLN A 403     -21.297 -10.992   1.283  1.00 88.81           N  
ATOM   3285  OE1 GLN A 403     -23.375 -10.148   1.471  1.00 88.81           O  
ATOM   3286  N   LEU A 404     -23.547  -4.324   1.059  1.00 90.31           N  
ATOM   3287  CA  LEU A 404     -24.672  -3.416   0.913  1.00 90.31           C  
ATOM   3288  C   LEU A 404     -24.344  -2.289  -0.060  1.00 90.31           C  
ATOM   3289  CB  LEU A 404     -25.078  -2.834   2.271  1.00 90.31           C  
ATOM   3290  O   LEU A 404     -25.234  -1.535  -0.466  1.00 90.31           O  
ATOM   3291  CG  LEU A 404     -25.469  -3.842   3.350  1.00 90.31           C  
ATOM   3292  CD1 LEU A 404     -25.812  -3.119   4.648  1.00 90.31           C  
ATOM   3293  CD2 LEU A 404     -26.656  -4.691   2.881  1.00 90.31           C  
ATOM   3294  N   PHE A 405     -23.094  -2.186  -0.458  1.00 87.62           N  
ATOM   3295  CA  PHE A 405     -22.625  -1.171  -1.398  1.00 87.62           C  
ATOM   3296  C   PHE A 405     -22.516  -1.746  -2.805  1.00 87.62           C  
ATOM   3297  CB  PHE A 405     -21.281  -0.600  -0.958  1.00 87.62           C  
ATOM   3298  O   PHE A 405     -21.594  -2.506  -3.102  1.00 87.62           O  
ATOM   3299  CG  PHE A 405     -21.344   0.239   0.289  1.00 87.62           C  
ATOM   3300  CD1 PHE A 405     -21.047   1.593   0.252  1.00 87.62           C  
ATOM   3301  CD2 PHE A 405     -21.734  -0.326   1.499  1.00 87.62           C  
ATOM   3302  CE1 PHE A 405     -21.109   2.373   1.404  1.00 87.62           C  
ATOM   3303  CE2 PHE A 405     -21.797   0.446   2.656  1.00 87.62           C  
ATOM   3304  CZ  PHE A 405     -21.484   1.795   2.605  1.00 87.62           C  
ATOM   3305  N   ASP A 406     -23.391  -1.363  -3.717  1.00 75.69           N  
ATOM   3306  CA  ASP A 406     -23.438  -1.916  -5.066  1.00 75.69           C  
ATOM   3307  C   ASP A 406     -22.172  -1.573  -5.852  1.00 75.69           C  
ATOM   3308  CB  ASP A 406     -24.672  -1.401  -5.805  1.00 75.69           C  
ATOM   3309  O   ASP A 406     -21.719  -2.363  -6.684  1.00 75.69           O  
ATOM   3310  CG  ASP A 406     -25.969  -2.021  -5.305  1.00 75.69           C  
ATOM   3311  OD1 ASP A 406     -25.938  -3.133  -4.734  1.00 75.69           O  
ATOM   3312  OD2 ASP A 406     -27.031  -1.395  -5.484  1.00 75.69           O  
ATOM   3313  N   ALA A 407     -21.609  -0.402  -5.500  1.00 65.81           N  
ATOM   3314  CA  ALA A 407     -20.453   0.066  -6.242  1.00 65.81           C  
ATOM   3315  C   ALA A 407     -19.172  -0.563  -5.699  1.00 65.81           C  
ATOM   3316  CB  ALA A 407     -20.359   1.589  -6.180  1.00 65.81           C  
ATOM   3317  O   ALA A 407     -18.062  -0.255  -6.172  1.00 65.81           O  
ATOM   3318  N   ASN A 408     -19.344  -1.356  -4.660  1.00 70.50           N  
ATOM   3319  CA  ASN A 408     -18.141  -1.971  -4.113  1.00 70.50           C  
ATOM   3320  C   ASN A 408     -17.672  -3.145  -4.969  1.00 70.50           C  
ATOM   3321  CB  ASN A 408     -18.375  -2.426  -2.670  1.00 70.50           C  
ATOM   3322  O   ASN A 408     -18.188  -4.254  -4.844  1.00 70.50           O  
ATOM   3323  CG  ASN A 408     -17.094  -2.814  -1.963  1.00 70.50           C  
ATOM   3324  ND2 ASN A 408     -17.188  -3.129  -0.677  1.00 70.50           N  
ATOM   3325  OD1 ASN A 408     -16.016  -2.834  -2.566  1.00 70.50           O  
ATOM   3326  N   GLY A 409     -16.781  -2.898  -5.863  1.00 62.50           N  
ATOM   3327  CA  GLY A 409     -16.266  -3.932  -6.750  1.00 62.50           C  
ATOM   3328  C   GLY A 409     -15.422  -4.965  -6.043  1.00 62.50           C  
ATOM   3329  O   GLY A 409     -15.227  -6.074  -6.547  1.00 62.50           O  
ATOM   3330  N   VAL A 410     -14.961  -4.633  -4.840  1.00 56.53           N  
ATOM   3331  CA  VAL A 410     -14.031  -5.488  -4.109  1.00 56.53           C  
ATOM   3332  C   VAL A 410     -14.773  -6.711  -3.564  1.00 56.53           C  
ATOM   3333  CB  VAL A 410     -13.344  -4.723  -2.955  1.00 56.53           C  
ATOM   3334  O   VAL A 410     -14.180  -7.781  -3.406  1.00 56.53           O  
ATOM   3335  CG1 VAL A 410     -12.477  -5.668  -2.125  1.00 56.53           C  
ATOM   3336  CG2 VAL A 410     -12.516  -3.566  -3.502  1.00 56.53           C  
ATOM   3337  N   VAL A 411     -16.062  -6.570  -3.445  1.00 57.06           N  
ATOM   3338  CA  VAL A 411     -16.844  -7.668  -2.869  1.00 57.06           C  
ATOM   3339  C   VAL A 411     -17.594  -8.406  -3.973  1.00 57.06           C  
ATOM   3340  CB  VAL A 411     -17.828  -7.164  -1.795  1.00 57.06           C  
ATOM   3341  O   VAL A 411     -18.125  -9.492  -3.742  1.00 57.06           O  
ATOM   3342  CG1 VAL A 411     -17.078  -6.711  -0.541  1.00 57.06           C  
ATOM   3343  CG2 VAL A 411     -18.688  -6.027  -2.352  1.00 57.06           C  
ATOM   3344  N   LYS A 412     -17.438  -7.812  -5.215  1.00 64.56           N  
ATOM   3345  CA  LYS A 412     -18.125  -8.453  -6.324  1.00 64.56           C  
ATOM   3346  C   LYS A 412     -17.219  -9.438  -7.051  1.00 64.56           C  
ATOM   3347  CB  LYS A 412     -18.656  -7.410  -7.309  1.00 64.56           C  
ATOM   3348  O   LYS A 412     -15.992  -9.320  -6.988  1.00 64.56           O  
ATOM   3349  CG  LYS A 412     -19.766  -6.527  -6.738  1.00 64.56           C  
ATOM   3350  CD  LYS A 412     -20.312  -5.566  -7.785  1.00 64.56           C  
ATOM   3351  CE  LYS A 412     -21.391  -4.668  -7.211  1.00 64.56           C  
ATOM   3352  NZ  LYS A 412     -21.906  -3.703  -8.227  1.00 64.56           N  
ATOM   3353  N   SER A 413     -17.812 -10.492  -7.590  1.00 55.22           N  
ATOM   3354  CA  SER A 413     -17.062 -11.414  -8.430  1.00 55.22           C  
ATOM   3355  C   SER A 413     -16.625 -10.750  -9.734  1.00 55.22           C  
ATOM   3356  CB  SER A 413     -17.891 -12.664  -8.734  1.00 55.22           C  
ATOM   3357  O   SER A 413     -17.234  -9.758 -10.156  1.00 55.22           O  
ATOM   3358  OG  SER A 413     -18.953 -12.359  -9.609  1.00 55.22           O  
ATOM   3359  N   GLU A 414     -15.391 -11.102 -10.242  1.00 54.69           N  
ATOM   3360  CA  GLU A 414     -14.836 -10.609 -11.508  1.00 54.69           C  
ATOM   3361  C   GLU A 414     -15.883 -10.641 -12.617  1.00 54.69           C  
ATOM   3362  CB  GLU A 414     -13.617 -11.438 -11.914  1.00 54.69           C  
ATOM   3363  O   GLU A 414     -15.984  -9.695 -13.398  1.00 54.69           O  
ATOM   3364  CG  GLU A 414     -12.789 -10.812 -13.023  1.00 54.69           C  
ATOM   3365  CD  GLU A 414     -11.531 -11.594 -13.352  1.00 54.69           C  
ATOM   3366  OE1 GLU A 414     -10.766 -11.164 -14.242  1.00 54.69           O  
ATOM   3367  OE2 GLU A 414     -11.312 -12.648 -12.719  1.00 54.69           O  
ATOM   3368  N   HIS A 415     -16.672 -11.742 -12.703  1.00 51.34           N  
ATOM   3369  CA  HIS A 415     -17.703 -11.898 -13.727  1.00 51.34           C  
ATOM   3370  C   HIS A 415     -18.797 -10.836 -13.586  1.00 51.34           C  
ATOM   3371  CB  HIS A 415     -18.328 -13.297 -13.656  1.00 51.34           C  
ATOM   3372  O   HIS A 415     -19.219 -10.234 -14.578  1.00 51.34           O  
ATOM   3373  CG  HIS A 415     -19.344 -13.555 -14.727  1.00 51.34           C  
ATOM   3374  CD2 HIS A 415     -20.688 -13.695 -14.656  1.00 51.34           C  
ATOM   3375  ND1 HIS A 415     -19.000 -13.719 -16.047  1.00 51.34           N  
ATOM   3376  CE1 HIS A 415     -20.094 -13.938 -16.750  1.00 51.34           C  
ATOM   3377  NE2 HIS A 415     -21.125 -13.930 -15.938  1.00 51.34           N  
ATOM   3378  N   GLU A 416     -19.359 -10.641 -12.352  1.00 59.00           N  
ATOM   3379  CA  GLU A 416     -20.391  -9.633 -12.086  1.00 59.00           C  
ATOM   3380  C   GLU A 416     -19.906  -8.234 -12.453  1.00 59.00           C  
ATOM   3381  CB  GLU A 416     -20.812  -9.672 -10.609  1.00 59.00           C  
ATOM   3382  O   GLU A 416     -20.656  -7.441 -13.023  1.00 59.00           O  
ATOM   3383  CG  GLU A 416     -21.766 -10.805 -10.281  1.00 59.00           C  
ATOM   3384  CD  GLU A 416     -22.156 -10.859  -8.805  1.00 59.00           C  
ATOM   3385  OE1 GLU A 416     -22.875 -11.797  -8.398  1.00 59.00           O  
ATOM   3386  OE2 GLU A 416     -21.719  -9.953  -8.055  1.00 59.00           O  
ATOM   3387  N   LEU A 417     -18.641  -8.008 -12.188  1.00 57.59           N  
ATOM   3388  CA  LEU A 417     -18.031  -6.711 -12.445  1.00 57.59           C  
ATOM   3389  C   LEU A 417     -17.906  -6.457 -13.945  1.00 57.59           C  
ATOM   3390  CB  LEU A 417     -16.641  -6.633 -11.789  1.00 57.59           C  
ATOM   3391  O   LEU A 417     -18.234  -5.371 -14.422  1.00 57.59           O  
ATOM   3392  CG  LEU A 417     -15.953  -5.270 -11.820  1.00 57.59           C  
ATOM   3393  CD1 LEU A 417     -16.734  -4.258 -10.984  1.00 57.59           C  
ATOM   3394  CD2 LEU A 417     -14.516  -5.391 -11.328  1.00 57.59           C  
ATOM   3395  N   LEU A 418     -17.422  -7.484 -14.688  1.00 57.00           N  
ATOM   3396  CA  LEU A 418     -17.234  -7.387 -16.125  1.00 57.00           C  
ATOM   3397  C   LEU A 418     -18.578  -7.242 -16.844  1.00 57.00           C  
ATOM   3398  CB  LEU A 418     -16.484  -8.617 -16.656  1.00 57.00           C  
ATOM   3399  O   LEU A 418     -18.688  -6.484 -17.812  1.00 57.00           O  
ATOM   3400  CG  LEU A 418     -14.992  -8.672 -16.375  1.00 57.00           C  
ATOM   3401  CD1 LEU A 418     -14.445 -10.062 -16.688  1.00 57.00           C  
ATOM   3402  CD2 LEU A 418     -14.258  -7.617 -17.203  1.00 57.00           C  
ATOM   3403  N   THR A 419     -19.562  -8.016 -16.406  1.00 55.03           N  
ATOM   3404  CA  THR A 419     -20.906  -7.949 -16.969  1.00 55.03           C  
ATOM   3405  C   THR A 419     -21.516  -6.559 -16.797  1.00 55.03           C  
ATOM   3406  CB  THR A 419     -21.844  -9.000 -16.328  1.00 55.03           C  
ATOM   3407  O   THR A 419     -22.125  -6.016 -17.719  1.00 55.03           O  
ATOM   3408  CG2 THR A 419     -23.219  -8.969 -16.969  1.00 55.03           C  
ATOM   3409  OG1 THR A 419     -21.266 -10.305 -16.516  1.00 55.03           O  
ATOM   3410  N   HIS A 420     -21.297  -6.047 -15.508  1.00 58.75           N  
ATOM   3411  CA  HIS A 420     -21.797  -4.707 -15.211  1.00 58.75           C  
ATOM   3412  C   HIS A 420     -21.125  -3.662 -16.094  1.00 58.75           C  
ATOM   3413  CB  HIS A 420     -21.578  -4.367 -13.742  1.00 58.75           C  
ATOM   3414  O   HIS A 420     -21.797  -2.766 -16.625  1.00 58.75           O  
ATOM   3415  CG  HIS A 420     -22.484  -3.289 -13.227  1.00 58.75           C  
ATOM   3416  CD2 HIS A 420     -22.312  -1.950 -13.133  1.00 58.75           C  
ATOM   3417  ND1 HIS A 420     -23.734  -3.547 -12.734  1.00 58.75           N  
ATOM   3418  CE1 HIS A 420     -24.297  -2.410 -12.359  1.00 58.75           C  
ATOM   3419  NE2 HIS A 420     -23.453  -1.426 -12.594  1.00 58.75           N  
ATOM   3420  N   ILE A 421     -19.828  -3.764 -16.266  1.00 60.22           N  
ATOM   3421  CA  ILE A 421     -19.047  -2.836 -17.094  1.00 60.22           C  
ATOM   3422  C   ILE A 421     -19.469  -2.969 -18.562  1.00 60.22           C  
ATOM   3423  CB  ILE A 421     -17.531  -3.078 -16.953  1.00 60.22           C  
ATOM   3424  O   ILE A 421     -19.625  -1.966 -19.266  1.00 60.22           O  
ATOM   3425  CG1 ILE A 421     -17.062  -2.678 -15.547  1.00 60.22           C  
ATOM   3426  CG2 ILE A 421     -16.766  -2.316 -18.031  1.00 60.22           C  
ATOM   3427  CD1 ILE A 421     -15.609  -3.035 -15.266  1.00 60.22           C  
ATOM   3428  N   HIS A 422     -19.609  -4.234 -19.031  1.00 55.16           N  
ATOM   3429  CA  HIS A 422     -20.047  -4.512 -20.406  1.00 55.16           C  
ATOM   3430  C   HIS A 422     -21.438  -3.941 -20.656  1.00 55.16           C  
ATOM   3431  CB  HIS A 422     -20.031  -6.020 -20.672  1.00 55.16           C  
ATOM   3432  O   HIS A 422     -21.672  -3.350 -21.719  1.00 55.16           O  
ATOM   3433  CG  HIS A 422     -20.328  -6.375 -22.094  1.00 55.16           C  
ATOM   3434  CD2 HIS A 422     -21.391  -7.020 -22.641  1.00 55.16           C  
ATOM   3435  ND1 HIS A 422     -19.469  -6.070 -23.125  1.00 55.16           N  
ATOM   3436  CE1 HIS A 422     -20.000  -6.508 -24.266  1.00 55.16           C  
ATOM   3437  NE2 HIS A 422     -21.156  -7.090 -24.000  1.00 55.16           N  
ATOM   3438  N   CYS A 423     -22.453  -4.145 -19.766  1.00 54.28           N  
ATOM   3439  CA  CYS A 423     -23.812  -3.639 -19.891  1.00 54.28           C  
ATOM   3440  C   CYS A 423     -23.812  -2.117 -19.984  1.00 54.28           C  
ATOM   3441  CB  CYS A 423     -24.656  -4.090 -18.703  1.00 54.28           C  
ATOM   3442  O   CYS A 423     -24.578  -1.545 -20.766  1.00 54.28           O  
ATOM   3443  SG  CYS A 423     -25.281  -5.777 -18.859  1.00 54.28           S  
ATOM   3444  N   MET A 424     -22.922  -1.485 -19.172  1.00 54.19           N  
ATOM   3445  CA  MET A 424     -22.812  -0.029 -19.141  1.00 54.19           C  
ATOM   3446  C   MET A 424     -22.266   0.494 -20.469  1.00 54.19           C  
ATOM   3447  CB  MET A 424     -21.922   0.432 -17.984  1.00 54.19           C  
ATOM   3448  O   MET A 424     -22.641   1.569 -20.922  1.00 54.19           O  
ATOM   3449  CG  MET A 424     -22.562   0.270 -16.625  1.00 54.19           C  
ATOM   3450  SD  MET A 424     -22.672   1.855 -15.703  1.00 54.19           S  
ATOM   3451  CE  MET A 424     -20.953   2.059 -15.203  1.00 54.19           C  
ATOM   3452  N   SER A 425     -21.328  -0.251 -21.031  1.00 52.22           N  
ATOM   3453  CA  SER A 425     -20.734   0.129 -22.312  1.00 52.22           C  
ATOM   3454  C   SER A 425     -21.750  -0.012 -23.453  1.00 52.22           C  
ATOM   3455  CB  SER A 425     -19.500  -0.722 -22.609  1.00 52.22           C  
ATOM   3456  O   SER A 425     -21.734   0.773 -24.406  1.00 52.22           O  
ATOM   3457  OG  SER A 425     -18.906  -0.338 -23.844  1.00 52.22           O  
ATOM   3458  N   MET A 426     -22.703  -1.057 -23.438  1.00 50.03           N  
ATOM   3459  CA  MET A 426     -23.672  -1.286 -24.484  1.00 50.03           C  
ATOM   3460  C   MET A 426     -24.766  -0.225 -24.453  1.00 50.03           C  
ATOM   3461  CB  MET A 426     -24.297  -2.680 -24.359  1.00 50.03           C  
ATOM   3462  O   MET A 426     -25.406   0.047 -25.469  1.00 50.03           O  
ATOM   3463  CG  MET A 426     -23.359  -3.807 -24.750  1.00 50.03           C  
ATOM   3464  SD  MET A 426     -23.250  -4.027 -26.562  1.00 50.03           S  
ATOM   3465  CE  MET A 426     -21.766  -3.031 -26.922  1.00 50.03           C  
ATOM   3466  N   GLN A 427     -25.109   0.313 -23.297  1.00 47.84           N  
ATOM   3467  CA  GLN A 427     -26.125   1.362 -23.234  1.00 47.84           C  
ATOM   3468  C   GLN A 427     -25.672   2.611 -23.984  1.00 47.84           C  
ATOM   3469  CB  GLN A 427     -26.453   1.712 -21.781  1.00 47.84           C  
ATOM   3470  O   GLN A 427     -26.484   3.457 -24.359  1.00 47.84           O  
ATOM   3471  CG  GLN A 427     -27.359   0.698 -21.094  1.00 47.84           C  
ATOM   3472  CD  GLN A 427     -27.625   1.046 -19.641  1.00 47.84           C  
ATOM   3473  NE2 GLN A 427     -28.562   0.322 -19.031  1.00 47.84           N  
ATOM   3474  OE1 GLN A 427     -27.016   1.958 -19.078  1.00 47.84           O  
ATOM   3475  N   SER A 428     -24.391   2.736 -24.375  1.00 46.81           N  
ATOM   3476  CA  SER A 428     -23.891   3.807 -25.234  1.00 46.81           C  
ATOM   3477  C   SER A 428     -24.203   3.553 -26.688  1.00 46.81           C  
ATOM   3478  CB  SER A 428     -22.375   3.957 -25.047  1.00 46.81           C  
ATOM   3479  O   SER A 428     -24.344   4.492 -27.484  1.00 46.81           O  
ATOM   3480  OG  SER A 428     -21.734   2.688 -25.016  1.00 46.81           O  
ATOM   3481  N   THR A 429     -24.594   2.299 -27.141  1.00 39.03           N  
ATOM   3482  CA  THR A 429     -24.656   2.129 -28.594  1.00 39.03           C  
ATOM   3483  C   THR A 429     -26.109   1.979 -29.047  1.00 39.03           C  
ATOM   3484  CB  THR A 429     -23.844   0.906 -29.047  1.00 39.03           C  
ATOM   3485  O   THR A 429     -26.375   1.764 -30.219  1.00 39.03           O  
ATOM   3486  CG2 THR A 429     -22.406   1.288 -29.344  1.00 39.03           C  
ATOM   3487  OG1 THR A 429     -23.859  -0.090 -28.016  1.00 39.03           O  
ATOM   3488  N   GLN A 430     -27.141   2.393 -28.234  1.00 38.91           N  
ATOM   3489  CA  GLN A 430     -28.438   2.336 -28.922  1.00 38.91           C  
ATOM   3490  C   GLN A 430     -28.672   3.590 -29.750  1.00 38.91           C  
ATOM   3491  CB  GLN A 430     -29.562   2.158 -27.906  1.00 38.91           C  
ATOM   3492  O   GLN A 430     -28.531   4.711 -29.250  1.00 38.91           O  
ATOM   3493  CG  GLN A 430     -29.672   0.745 -27.344  1.00 38.91           C  
ATOM   3494  CD  GLN A 430     -31.047   0.444 -26.766  1.00 38.91           C  
ATOM   3495  NE2 GLN A 430     -31.359  -0.838 -26.656  1.00 38.91           N  
ATOM   3496  OE1 GLN A 430     -31.797   1.357 -26.438  1.00 38.91           O  
ATOM   3497  N   PRO A 431     -28.500   3.498 -31.094  1.00 36.84           N  
ATOM   3498  CA  PRO A 431     -28.781   4.574 -32.062  1.00 36.84           C  
ATOM   3499  C   PRO A 431     -30.281   4.793 -32.250  1.00 36.84           C  
ATOM   3500  CB  PRO A 431     -28.109   4.090 -33.344  1.00 36.84           C  
ATOM   3501  O   PRO A 431     -30.688   5.359 -33.281  1.00 36.84           O  
ATOM   3502  CG  PRO A 431     -27.938   2.619 -33.156  1.00 36.84           C  
ATOM   3503  CD  PRO A 431     -28.469   2.246 -31.797  1.00 36.84           C  
ATOM   3504  N   GLY A 432     -31.047   5.121 -31.234  1.00 39.12           N  
ATOM   3505  CA  GLY A 432     -32.406   5.328 -31.672  1.00 39.12           C  
ATOM   3506  C   GLY A 432     -33.188   6.281 -30.781  1.00 39.12           C  
ATOM   3507  O   GLY A 432     -33.031   6.270 -29.562  1.00 39.12           O  
ATOM   3508  N   HIS A 433     -33.188   7.629 -31.078  1.00 37.97           N  
ATOM   3509  CA  HIS A 433     -34.344   8.469 -31.266  1.00 37.97           C  
ATOM   3510  C   HIS A 433     -34.312   9.703 -30.375  1.00 37.97           C  
ATOM   3511  CB  HIS A 433     -35.625   7.676 -30.984  1.00 37.97           C  
ATOM   3512  O   HIS A 433     -34.250   9.586 -29.141  1.00 37.97           O  
ATOM   3513  CG  HIS A 433     -36.281   7.141 -32.219  1.00 37.97           C  
ATOM   3514  CD2 HIS A 433     -36.594   5.871 -32.594  1.00 37.97           C  
ATOM   3515  ND1 HIS A 433     -36.688   7.953 -33.250  1.00 37.97           N  
ATOM   3516  CE1 HIS A 433     -37.219   7.203 -34.219  1.00 37.97           C  
ATOM   3517  NE2 HIS A 433     -37.156   5.938 -33.844  1.00 37.97           N  
ATOM   3518  N   SER A 434     -33.406  10.688 -30.547  1.00 38.69           N  
ATOM   3519  CA  SER A 434     -33.938  12.016 -30.266  1.00 38.69           C  
ATOM   3520  C   SER A 434     -32.844  13.078 -30.328  1.00 38.69           C  
ATOM   3521  CB  SER A 434     -34.625  12.047 -28.906  1.00 38.69           C  
ATOM   3522  O   SER A 434     -31.734  12.844 -29.859  1.00 38.69           O  
ATOM   3523  OG  SER A 434     -33.750  11.570 -27.891  1.00 38.69           O  
ATOM   3524  N   ASP A 435     -32.562  13.734 -31.422  1.00 38.75           N  
ATOM   3525  CA  ASP A 435     -32.312  15.047 -32.000  1.00 38.75           C  
ATOM   3526  C   ASP A 435     -32.219  16.109 -30.922  1.00 38.75           C  
ATOM   3527  CB  ASP A 435     -33.406  15.422 -33.000  1.00 38.75           C  
ATOM   3528  O   ASP A 435     -33.156  16.297 -30.141  1.00 38.75           O  
ATOM   3529  CG  ASP A 435     -33.125  14.906 -34.406  1.00 38.75           C  
ATOM   3530  OD1 ASP A 435     -31.969  14.539 -34.688  1.00 38.75           O  
ATOM   3531  OD2 ASP A 435     -34.062  14.875 -35.219  1.00 38.75           O  
ATOM   3532  N   GLN A 436     -31.156  16.062 -29.953  1.00 38.66           N  
ATOM   3533  CA  GLN A 436     -30.469  17.219 -29.406  1.00 38.66           C  
ATOM   3534  C   GLN A 436     -30.328  17.094 -27.891  1.00 38.66           C  
ATOM   3535  CB  GLN A 436     -31.234  18.500 -29.750  1.00 38.66           C  
ATOM   3536  O   GLN A 436     -29.859  18.016 -27.219  1.00 38.66           O  
ATOM   3537  CG  GLN A 436     -30.859  19.094 -31.094  1.00 38.66           C  
ATOM   3538  CD  GLN A 436     -31.516  20.438 -31.344  1.00 38.66           C  
ATOM   3539  NE2 GLN A 436     -31.188  21.047 -32.500  1.00 38.66           N  
ATOM   3540  OE1 GLN A 436     -32.312  20.922 -30.531  1.00 38.66           O  
ATOM   3541  N   VAL A 437     -29.844  15.953 -27.281  1.00 41.75           N  
ATOM   3542  CA  VAL A 437     -29.484  15.977 -25.875  1.00 41.75           C  
ATOM   3543  C   VAL A 437     -28.062  15.414 -25.688  1.00 41.75           C  
ATOM   3544  CB  VAL A 437     -30.484  15.172 -25.016  1.00 41.75           C  
ATOM   3545  O   VAL A 437     -27.719  14.398 -26.297  1.00 41.75           O  
ATOM   3546  CG1 VAL A 437     -30.156  15.320 -23.531  1.00 41.75           C  
ATOM   3547  CG2 VAL A 437     -31.906  15.617 -25.297  1.00 41.75           C  
ATOM   3548  N   ASP A 438     -26.984  16.203 -25.891  1.00 42.09           N  
ATOM   3549  CA  ASP A 438     -25.609  16.016 -25.406  1.00 42.09           C  
ATOM   3550  C   ASP A 438     -25.344  14.539 -25.094  1.00 42.09           C  
ATOM   3551  CB  ASP A 438     -25.344  16.875 -24.172  1.00 42.09           C  
ATOM   3552  O   ASP A 438     -26.109  13.914 -24.344  1.00 42.09           O  
ATOM   3553  CG  ASP A 438     -25.000  18.312 -24.516  1.00 42.09           C  
ATOM   3554  OD1 ASP A 438     -24.594  18.594 -25.656  1.00 42.09           O  
ATOM   3555  OD2 ASP A 438     -25.141  19.172 -23.625  1.00 42.09           O  
ATOM   3556  N   GLU A 439     -25.141  13.688 -26.031  1.00 40.72           N  
ATOM   3557  CA  GLU A 439     -24.672  12.305 -26.000  1.00 40.72           C  
ATOM   3558  C   GLU A 439     -23.750  12.062 -24.797  1.00 40.72           C  
ATOM   3559  CB  GLU A 439     -23.938  11.953 -27.297  1.00 40.72           C  
ATOM   3560  O   GLU A 439     -22.781  12.789 -24.594  1.00 40.72           O  
ATOM   3561  CG  GLU A 439     -24.656  10.938 -28.156  1.00 40.72           C  
ATOM   3562  CD  GLU A 439     -23.938  10.633 -29.453  1.00 40.72           C  
ATOM   3563  OE1 GLU A 439     -24.438   9.797 -30.250  1.00 40.72           O  
ATOM   3564  OE2 GLU A 439     -22.844  11.219 -29.688  1.00 40.72           O  
ATOM   3565  N   PHE A 440     -24.250  11.773 -23.594  1.00 46.28           N  
ATOM   3566  CA  PHE A 440     -23.469  11.352 -22.438  1.00 46.28           C  
ATOM   3567  C   PHE A 440     -22.812  10.000 -22.688  1.00 46.28           C  
ATOM   3568  CB  PHE A 440     -24.359  11.281 -21.188  1.00 46.28           C  
ATOM   3569  O   PHE A 440     -23.422   9.102 -23.266  1.00 46.28           O  
ATOM   3570  CG  PHE A 440     -24.828  12.625 -20.703  1.00 46.28           C  
ATOM   3571  CD1 PHE A 440     -24.016  13.438 -19.938  1.00 46.28           C  
ATOM   3572  CD2 PHE A 440     -26.109  13.070 -21.031  1.00 46.28           C  
ATOM   3573  CE1 PHE A 440     -24.453  14.680 -19.500  1.00 46.28           C  
ATOM   3574  CE2 PHE A 440     -26.562  14.312 -20.578  1.00 46.28           C  
ATOM   3575  CZ  PHE A 440     -25.734  15.117 -19.812  1.00 46.28           C  
ATOM   3576  N   ILE A 441     -21.531   9.953 -22.750  1.00 46.06           N  
ATOM   3577  CA  ILE A 441     -20.719   8.727 -22.750  1.00 46.06           C  
ATOM   3578  C   ILE A 441     -20.719   8.117 -21.344  1.00 46.06           C  
ATOM   3579  CB  ILE A 441     -19.281   9.000 -23.219  1.00 46.06           C  
ATOM   3580  O   ILE A 441     -20.531   8.820 -20.359  1.00 46.06           O  
ATOM   3581  CG1 ILE A 441     -19.281   9.609 -24.625  1.00 46.06           C  
ATOM   3582  CG2 ILE A 441     -18.453   7.715 -23.172  1.00 46.06           C  
ATOM   3583  CD1 ILE A 441     -17.922  10.117 -25.078  1.00 46.06           C  
ATOM   3584  N   THR A 442     -21.297   6.934 -21.188  1.00 47.47           N  
ATOM   3585  CA  THR A 442     -21.156   6.156 -19.969  1.00 47.47           C  
ATOM   3586  C   THR A 442     -19.875   5.332 -19.984  1.00 47.47           C  
ATOM   3587  CB  THR A 442     -22.375   5.227 -19.750  1.00 47.47           C  
ATOM   3588  O   THR A 442     -19.672   4.523 -20.891  1.00 47.47           O  
ATOM   3589  CG2 THR A 442     -22.328   4.566 -18.375  1.00 47.47           C  
ATOM   3590  OG1 THR A 442     -23.578   5.992 -19.859  1.00 47.47           O  
ATOM   3591  N   GLN A 443     -18.859   5.727 -19.109  1.00 47.69           N  
ATOM   3592  CA  GLN A 443     -17.609   4.988 -18.953  1.00 47.69           C  
ATOM   3593  C   GLN A 443     -17.484   4.414 -17.547  1.00 47.69           C  
ATOM   3594  CB  GLN A 443     -16.422   5.887 -19.266  1.00 47.69           C  
ATOM   3595  O   GLN A 443     -17.891   5.047 -16.562  1.00 47.69           O  
ATOM   3596  CG  GLN A 443     -16.156   6.074 -20.750  1.00 47.69           C  
ATOM   3597  CD  GLN A 443     -14.945   6.953 -21.031  1.00 47.69           C  
ATOM   3598  NE2 GLN A 443     -14.625   7.133 -22.297  1.00 47.69           N  
ATOM   3599  OE1 GLN A 443     -14.312   7.469 -20.109  1.00 47.69           O  
ATOM   3600  N   ALA A 444     -17.219   3.107 -17.500  1.00 54.22           N  
ATOM   3601  CA  ALA A 444     -16.844   2.477 -16.234  1.00 54.22           C  
ATOM   3602  C   ALA A 444     -15.336   2.482 -16.031  1.00 54.22           C  
ATOM   3603  CB  ALA A 444     -17.391   1.049 -16.172  1.00 54.22           C  
ATOM   3604  O   ALA A 444     -14.578   2.127 -16.938  1.00 54.22           O  
ATOM   3605  N   ALA A 445     -14.891   3.172 -14.953  1.00 54.38           N  
ATOM   3606  CA  ALA A 445     -13.461   3.186 -14.648  1.00 54.38           C  
ATOM   3607  C   ALA A 445     -13.211   2.824 -13.188  1.00 54.38           C  
ATOM   3608  CB  ALA A 445     -12.867   4.551 -14.969  1.00 54.38           C  
ATOM   3609  O   ALA A 445     -14.141   2.779 -12.383  1.00 54.38           O  
ATOM   3610  N   PHE A 446     -12.016   2.238 -12.992  1.00 61.31           N  
ATOM   3611  CA  PHE A 446     -11.531   1.995 -11.641  1.00 61.31           C  
ATOM   3612  C   PHE A 446     -10.828   3.230 -11.086  1.00 61.31           C  
ATOM   3613  CB  PHE A 446     -10.570   0.796 -11.617  1.00 61.31           C  
ATOM   3614  O   PHE A 446     -10.102   3.914 -11.812  1.00 61.31           O  
ATOM   3615  CG  PHE A 446     -11.234  -0.515 -11.945  1.00 61.31           C  
ATOM   3616  CD1 PHE A 446     -11.992  -1.182 -10.992  1.00 61.31           C  
ATOM   3617  CD2 PHE A 446     -11.102  -1.080 -13.203  1.00 61.31           C  
ATOM   3618  CE1 PHE A 446     -12.609  -2.395 -11.289  1.00 61.31           C  
ATOM   3619  CE2 PHE A 446     -11.719  -2.293 -13.508  1.00 61.31           C  
ATOM   3620  CZ  PHE A 446     -12.469  -2.949 -12.547  1.00 61.31           C  
ATOM   3621  N   LEU A 447     -11.352   3.637  -9.953  1.00 65.31           N  
ATOM   3622  CA  LEU A 447     -10.648   4.691  -9.234  1.00 65.31           C  
ATOM   3623  C   LEU A 447      -9.742   4.102  -8.156  1.00 65.31           C  
ATOM   3624  CB  LEU A 447     -11.641   5.672  -8.609  1.00 65.31           C  
ATOM   3625  O   LEU A 447     -10.227   3.418  -7.246  1.00 65.31           O  
ATOM   3626  CG  LEU A 447     -11.039   6.898  -7.918  1.00 65.31           C  
ATOM   3627  CD1 LEU A 447     -10.438   7.844  -8.953  1.00 65.31           C  
ATOM   3628  CD2 LEU A 447     -12.094   7.609  -7.082  1.00 65.31           C  
ATOM   3629  N   THR A 448      -8.438   4.238  -8.414  1.00 65.44           N  
ATOM   3630  CA  THR A 448      -7.492   3.744  -7.418  1.00 65.44           C  
ATOM   3631  C   THR A 448      -7.000   4.879  -6.527  1.00 65.44           C  
ATOM   3632  CB  THR A 448      -6.289   3.053  -8.086  1.00 65.44           C  
ATOM   3633  O   THR A 448      -6.723   5.980  -7.012  1.00 65.44           O  
ATOM   3634  CG2 THR A 448      -6.711   1.766  -8.789  1.00 65.44           C  
ATOM   3635  OG1 THR A 448      -5.711   3.939  -9.047  1.00 65.44           O  
ATOM   3636  N   THR A 449      -7.203   4.746  -5.223  1.00 66.69           N  
ATOM   3637  CA  THR A 449      -6.664   5.723  -4.281  1.00 66.69           C  
ATOM   3638  C   THR A 449      -5.254   5.332  -3.848  1.00 66.69           C  
ATOM   3639  CB  THR A 449      -7.566   5.863  -3.043  1.00 66.69           C  
ATOM   3640  O   THR A 449      -4.949   4.145  -3.699  1.00 66.69           O  
ATOM   3641  CG2 THR A 449      -8.938   6.414  -3.422  1.00 66.69           C  
ATOM   3642  OG1 THR A 449      -7.730   4.578  -2.430  1.00 66.69           O  
ATOM   3643  N   ASP A 450      -4.363   6.383  -3.912  1.00 76.69           N  
ATOM   3644  CA  ASP A 450      -2.996   6.082  -3.506  1.00 76.69           C  
ATOM   3645  C   ASP A 450      -2.828   6.219  -1.995  1.00 76.69           C  
ATOM   3646  CB  ASP A 450      -2.008   7.000  -4.230  1.00 76.69           C  
ATOM   3647  O   ASP A 450      -3.750   6.648  -1.299  1.00 76.69           O  
ATOM   3648  CG  ASP A 450      -2.074   8.438  -3.752  1.00 76.69           C  
ATOM   3649  OD1 ASP A 450      -2.771   8.719  -2.754  1.00 76.69           O  
ATOM   3650  OD2 ASP A 450      -1.427   9.305  -4.383  1.00 76.69           O  
ATOM   3651  N   ILE A 451      -1.744   5.730  -1.400  1.00 77.25           N  
ATOM   3652  CA  ILE A 451      -1.463   5.605   0.025  1.00 77.25           C  
ATOM   3653  C   ILE A 451      -1.505   6.984   0.682  1.00 77.25           C  
ATOM   3654  CB  ILE A 451      -0.093   4.934   0.275  1.00 77.25           C  
ATOM   3655  O   ILE A 451      -1.910   7.113   1.839  1.00 77.25           O  
ATOM   3656  CG1 ILE A 451       0.062   4.574   1.757  1.00 77.25           C  
ATOM   3657  CG2 ILE A 451       1.047   5.848  -0.188  1.00 77.25           C  
ATOM   3658  CD1 ILE A 451       1.159   3.555   2.033  1.00 77.25           C  
ATOM   3659  N   LYS A 452      -1.098   7.988   0.005  1.00 86.12           N  
ATOM   3660  CA  LYS A 452      -1.132   9.344   0.541  1.00 86.12           C  
ATOM   3661  C   LYS A 452      -2.557   9.766   0.897  1.00 86.12           C  
ATOM   3662  CB  LYS A 452      -0.534  10.336  -0.461  1.00 86.12           C  
ATOM   3663  O   LYS A 452      -2.814  10.227   2.008  1.00 86.12           O  
ATOM   3664  CG  LYS A 452      -0.523  11.781   0.024  1.00 86.12           C  
ATOM   3665  CD  LYS A 452       0.072  12.711  -1.021  1.00 86.12           C  
ATOM   3666  CE  LYS A 452      -0.006  14.172  -0.578  1.00 86.12           C  
ATOM   3667  NZ  LYS A 452       0.571  15.094  -1.602  1.00 86.12           N  
ATOM   3668  N   LYS A 453      -3.416   9.594  -0.018  1.00 85.94           N  
ATOM   3669  CA  LYS A 453      -4.816   9.938   0.211  1.00 85.94           C  
ATOM   3670  C   LYS A 453      -5.402   9.117   1.354  1.00 85.94           C  
ATOM   3671  CB  LYS A 453      -5.637   9.727  -1.062  1.00 85.94           C  
ATOM   3672  O   LYS A 453      -6.145   9.641   2.188  1.00 85.94           O  
ATOM   3673  CG  LYS A 453      -5.402  10.789  -2.131  1.00 85.94           C  
ATOM   3674  CD  LYS A 453      -6.281  10.555  -3.352  1.00 85.94           C  
ATOM   3675  CE  LYS A 453      -5.957  11.531  -4.473  1.00 85.94           C  
ATOM   3676  NZ  LYS A 453      -6.715  11.219  -5.719  1.00 85.94           N  
ATOM   3677  N   TYR A 454      -5.023   7.910   1.333  1.00 86.19           N  
ATOM   3678  CA  TYR A 454      -5.484   7.000   2.375  1.00 86.19           C  
ATOM   3679  C   TYR A 454      -5.023   7.465   3.750  1.00 86.19           C  
ATOM   3680  CB  TYR A 454      -4.977   5.578   2.109  1.00 86.19           C  
ATOM   3681  O   TYR A 454      -5.836   7.602   4.668  1.00 86.19           O  
ATOM   3682  CG  TYR A 454      -5.398   4.578   3.156  1.00 86.19           C  
ATOM   3683  CD1 TYR A 454      -4.453   3.896   3.920  1.00 86.19           C  
ATOM   3684  CD2 TYR A 454      -6.742   4.309   3.385  1.00 86.19           C  
ATOM   3685  CE1 TYR A 454      -4.836   2.971   4.883  1.00 86.19           C  
ATOM   3686  CE2 TYR A 454      -7.141   3.385   4.348  1.00 86.19           C  
ATOM   3687  OH  TYR A 454      -6.566   1.808   6.043  1.00 86.19           O  
ATOM   3688  CZ  TYR A 454      -6.180   2.723   5.090  1.00 86.19           C  
ATOM   3689  N   CYS A 455      -3.795   7.848   3.857  1.00 85.00           N  
ATOM   3690  CA  CYS A 455      -3.201   8.234   5.133  1.00 85.00           C  
ATOM   3691  C   CYS A 455      -3.750   9.570   5.609  1.00 85.00           C  
ATOM   3692  CB  CYS A 455      -1.680   8.305   5.016  1.00 85.00           C  
ATOM   3693  O   CYS A 455      -4.023   9.750   6.797  1.00 85.00           O  
ATOM   3694  SG  CYS A 455      -0.881   6.695   4.863  1.00 85.00           S  
ATOM   3695  N   LEU A 456      -3.994  10.438   4.703  1.00 87.38           N  
ATOM   3696  CA  LEU A 456      -4.363  11.797   5.070  1.00 87.38           C  
ATOM   3697  C   LEU A 456      -5.863  11.906   5.320  1.00 87.38           C  
ATOM   3698  CB  LEU A 456      -3.949  12.781   3.969  1.00 87.38           C  
ATOM   3699  O   LEU A 456      -6.316  12.797   6.047  1.00 87.38           O  
ATOM   3700  CG  LEU A 456      -2.451  13.055   3.840  1.00 87.38           C  
ATOM   3701  CD1 LEU A 456      -2.172  13.875   2.586  1.00 87.38           C  
ATOM   3702  CD2 LEU A 456      -1.930  13.773   5.082  1.00 87.38           C  
ATOM   3703  N   SER A 457      -6.586  10.992   4.762  1.00 86.69           N  
ATOM   3704  CA  SER A 457      -8.039  11.109   4.852  1.00 86.69           C  
ATOM   3705  C   SER A 457      -8.609  10.141   5.887  1.00 86.69           C  
ATOM   3706  CB  SER A 457      -8.680  10.852   3.490  1.00 86.69           C  
ATOM   3707  O   SER A 457      -9.641  10.422   6.496  1.00 86.69           O  
ATOM   3708  OG  SER A 457      -8.242  11.805   2.537  1.00 86.69           O  
ATOM   3709  N   PHE A 458      -8.023   8.969   6.016  1.00 87.19           N  
ATOM   3710  CA  PHE A 458      -8.531   7.910   6.887  1.00 87.19           C  
ATOM   3711  C   PHE A 458      -7.965   8.062   8.297  1.00 87.19           C  
ATOM   3712  CB  PHE A 458      -8.172   6.531   6.324  1.00 87.19           C  
ATOM   3713  O   PHE A 458      -7.078   7.305   8.695  1.00 87.19           O  
ATOM   3714  CG  PHE A 458      -9.117   5.441   6.754  1.00 87.19           C  
ATOM   3715  CD1 PHE A 458      -8.750   4.539   7.746  1.00 87.19           C  
ATOM   3716  CD2 PHE A 458     -10.367   5.316   6.168  1.00 87.19           C  
ATOM   3717  CE1 PHE A 458      -9.617   3.529   8.148  1.00 87.19           C  
ATOM   3718  CE2 PHE A 458     -11.242   4.309   6.566  1.00 87.19           C  
ATOM   3719  CZ  PHE A 458     -10.867   3.414   7.555  1.00 87.19           C  
ATOM   3720  N   ARG A 459      -8.508   9.172   9.078  1.00 90.81           N  
ATOM   3721  CA  ARG A 459      -8.094   9.500  10.438  1.00 90.81           C  
ATOM   3722  C   ARG A 459      -9.094   8.961  11.453  1.00 90.81           C  
ATOM   3723  CB  ARG A 459      -7.930  11.008  10.602  1.00 90.81           C  
ATOM   3724  O   ARG A 459     -10.258   8.711  11.117  1.00 90.81           O  
ATOM   3725  CG  ARG A 459      -6.973  11.641   9.602  1.00 90.81           C  
ATOM   3726  CD  ARG A 459      -5.535  11.203   9.852  1.00 90.81           C  
ATOM   3727  NE  ARG A 459      -4.602  11.914   8.977  1.00 90.81           N  
ATOM   3728  NH1 ARG A 459      -2.711  10.898   9.828  1.00 90.81           N  
ATOM   3729  NH2 ARG A 459      -2.527  12.445   8.156  1.00 90.81           N  
ATOM   3730  CZ  ARG A 459      -3.283  11.750   8.992  1.00 90.81           C  
ATOM   3731  N   ARG A 460      -8.516   8.781  12.656  1.00 91.75           N  
ATOM   3732  CA  ARG A 460      -9.352   8.234  13.727  1.00 91.75           C  
ATOM   3733  C   ARG A 460     -10.625   9.062  13.898  1.00 91.75           C  
ATOM   3734  CB  ARG A 460      -8.578   8.188  15.047  1.00 91.75           C  
ATOM   3735  O   ARG A 460     -11.727   8.508  13.961  1.00 91.75           O  
ATOM   3736  CG  ARG A 460      -9.383   7.641  16.219  1.00 91.75           C  
ATOM   3737  CD  ARG A 460      -8.586   7.652  17.500  1.00 91.75           C  
ATOM   3738  NE  ARG A 460      -9.430   7.391  18.672  1.00 91.75           N  
ATOM   3739  NH1 ARG A 460      -7.750   7.688  20.219  1.00 91.75           N  
ATOM   3740  NH2 ARG A 460      -9.867   7.156  20.906  1.00 91.75           N  
ATOM   3741  CZ  ARG A 460      -9.016   7.410  19.938  1.00 91.75           C  
ATOM   3742  N   GLU A 461     -10.469  10.328  13.906  1.00 91.31           N  
ATOM   3743  CA  GLU A 461     -11.578  11.242  14.164  1.00 91.31           C  
ATOM   3744  C   GLU A 461     -12.578  11.227  13.008  1.00 91.31           C  
ATOM   3745  CB  GLU A 461     -11.062  12.664  14.391  1.00 91.31           C  
ATOM   3746  O   GLU A 461     -13.789  11.344  13.227  1.00 91.31           O  
ATOM   3747  CG  GLU A 461     -10.234  12.820  15.656  1.00 91.31           C  
ATOM   3748  CD  GLU A 461      -8.773  12.469  15.469  1.00 91.31           C  
ATOM   3749  OE1 GLU A 461      -7.965  12.695  16.391  1.00 91.31           O  
ATOM   3750  OE2 GLU A 461      -8.422  11.969  14.375  1.00 91.31           O  
ATOM   3751  N   VAL A 462     -12.055  11.102  11.812  1.00 92.44           N  
ATOM   3752  CA  VAL A 462     -12.898  11.078  10.625  1.00 92.44           C  
ATOM   3753  C   VAL A 462     -13.742   9.805  10.609  1.00 92.44           C  
ATOM   3754  CB  VAL A 462     -12.062  11.172   9.328  1.00 92.44           C  
ATOM   3755  O   VAL A 462     -14.938   9.844  10.289  1.00 92.44           O  
ATOM   3756  CG1 VAL A 462     -12.938  10.969   8.094  1.00 92.44           C  
ATOM   3757  CG2 VAL A 462     -11.336  12.516   9.258  1.00 92.44           C  
ATOM   3758  N   MET A 463     -13.188   8.727  11.078  1.00 92.75           N  
ATOM   3759  CA  MET A 463     -13.820   7.418  10.945  1.00 92.75           C  
ATOM   3760  C   MET A 463     -14.625   7.078  12.195  1.00 92.75           C  
ATOM   3761  CB  MET A 463     -12.773   6.336  10.688  1.00 92.75           C  
ATOM   3762  O   MET A 463     -15.266   6.027  12.266  1.00 92.75           O  
ATOM   3763  CG  MET A 463     -12.055   6.484   9.359  1.00 92.75           C  
ATOM   3764  SD  MET A 463     -13.211   6.469   7.930  1.00 92.75           S  
ATOM   3765  CE  MET A 463     -13.438   8.250   7.684  1.00 92.75           C  
ATOM   3766  N   ALA A 464     -14.570   7.883  13.195  1.00 93.31           N  
ATOM   3767  CA  ALA A 464     -15.141   7.594  14.508  1.00 93.31           C  
ATOM   3768  C   ALA A 464     -16.625   7.219  14.391  1.00 93.31           C  
ATOM   3769  CB  ALA A 464     -14.977   8.797  15.438  1.00 93.31           C  
ATOM   3770  O   ALA A 464     -17.047   6.191  14.922  1.00 93.31           O  
ATOM   3771  N   ARG A 465     -17.375   8.062  13.695  1.00 94.12           N  
ATOM   3772  CA  ARG A 465     -18.797   7.809  13.578  1.00 94.12           C  
ATOM   3773  C   ARG A 465     -19.078   6.574  12.727  1.00 94.12           C  
ATOM   3774  CB  ARG A 465     -19.516   9.023  12.984  1.00 94.12           C  
ATOM   3775  O   ARG A 465     -19.969   5.785  13.039  1.00 94.12           O  
ATOM   3776  CG  ARG A 465     -21.016   8.844  12.828  1.00 94.12           C  
ATOM   3777  CD  ARG A 465     -21.703   8.625  14.172  1.00 94.12           C  
ATOM   3778  NE  ARG A 465     -23.109   8.258  14.008  1.00 94.12           N  
ATOM   3779  NH1 ARG A 465     -23.203   6.965  15.914  1.00 94.12           N  
ATOM   3780  NH2 ARG A 465     -25.062   7.207  14.594  1.00 94.12           N  
ATOM   3781  CZ  ARG A 465     -23.797   7.477  14.836  1.00 94.12           C  
ATOM   3782  N   PHE A 466     -18.312   6.359  11.633  1.00 95.19           N  
ATOM   3783  CA  PHE A 466     -18.453   5.199  10.758  1.00 95.19           C  
ATOM   3784  C   PHE A 466     -18.156   3.914  11.523  1.00 95.19           C  
ATOM   3785  CB  PHE A 466     -17.516   5.324   9.555  1.00 95.19           C  
ATOM   3786  O   PHE A 466     -18.891   2.932  11.398  1.00 95.19           O  
ATOM   3787  CG  PHE A 466     -17.828   6.492   8.664  1.00 95.19           C  
ATOM   3788  CD1 PHE A 466     -18.531   6.312   7.477  1.00 95.19           C  
ATOM   3789  CD2 PHE A 466     -17.422   7.777   9.008  1.00 95.19           C  
ATOM   3790  CE1 PHE A 466     -18.812   7.391   6.645  1.00 95.19           C  
ATOM   3791  CE2 PHE A 466     -17.703   8.859   8.188  1.00 95.19           C  
ATOM   3792  CZ  PHE A 466     -18.406   8.664   7.004  1.00 95.19           C  
ATOM   3793  N   SER A 467     -17.078   4.000  12.273  1.00 94.38           N  
ATOM   3794  CA  SER A 467     -16.656   2.830  13.031  1.00 94.38           C  
ATOM   3795  C   SER A 467     -17.672   2.465  14.109  1.00 94.38           C  
ATOM   3796  CB  SER A 467     -15.289   3.078  13.680  1.00 94.38           C  
ATOM   3797  O   SER A 467     -17.953   1.285  14.328  1.00 94.38           O  
ATOM   3798  OG  SER A 467     -14.297   3.289  12.688  1.00 94.38           O  
ATOM   3799  N   ARG A 468     -18.203   3.439  14.719  1.00 95.62           N  
ATOM   3800  CA  ARG A 468     -19.250   3.207  15.719  1.00 95.62           C  
ATOM   3801  C   ARG A 468     -20.453   2.529  15.094  1.00 95.62           C  
ATOM   3802  CB  ARG A 468     -19.656   4.523  16.375  1.00 95.62           C  
ATOM   3803  O   ARG A 468     -21.031   1.605  15.680  1.00 95.62           O  
ATOM   3804  CG  ARG A 468     -20.656   4.355  17.516  1.00 95.62           C  
ATOM   3805  CD  ARG A 468     -21.016   5.688  18.156  1.00 95.62           C  
ATOM   3806  NE  ARG A 468     -19.875   6.270  18.859  1.00 95.62           N  
ATOM   3807  NH1 ARG A 468     -20.797   8.375  19.062  1.00 95.62           N  
ATOM   3808  NH2 ARG A 468     -18.719   7.953  19.922  1.00 95.62           N  
ATOM   3809  CZ  ARG A 468     -19.797   7.531  19.281  1.00 95.62           C  
ATOM   3810  N   ALA A 469     -20.828   3.043  13.969  1.00 96.12           N  
ATOM   3811  CA  ALA A 469     -21.953   2.434  13.258  1.00 96.12           C  
ATOM   3812  C   ALA A 469     -21.672   0.964  12.953  1.00 96.12           C  
ATOM   3813  CB  ALA A 469     -22.234   3.195  11.969  1.00 96.12           C  
ATOM   3814  O   ALA A 469     -22.547   0.111  13.125  1.00 96.12           O  
ATOM   3815  N   CYS A 470     -20.484   0.692  12.539  1.00 95.81           N  
ATOM   3816  CA  CYS A 470     -20.094  -0.688  12.273  1.00 95.81           C  
ATOM   3817  C   CYS A 470     -20.109  -1.518  13.547  1.00 95.81           C  
ATOM   3818  CB  CYS A 470     -18.719  -0.738  11.625  1.00 95.81           C  
ATOM   3819  O   CYS A 470     -20.531  -2.674  13.539  1.00 95.81           O  
ATOM   3820  SG  CYS A 470     -18.688  -0.142   9.922  1.00 95.81           S  
ATOM   3821  N   ASP A 471     -19.641  -0.940  14.648  1.00 96.06           N  
ATOM   3822  CA  ASP A 471     -19.703  -1.612  15.945  1.00 96.06           C  
ATOM   3823  C   ASP A 471     -21.156  -1.994  16.281  1.00 96.06           C  
ATOM   3824  CB  ASP A 471     -19.125  -0.723  17.047  1.00 96.06           C  
ATOM   3825  O   ASP A 471     -21.406  -3.104  16.766  1.00 96.06           O  
ATOM   3826  CG  ASP A 471     -17.625  -0.536  16.922  1.00 96.06           C  
ATOM   3827  OD1 ASP A 471     -16.969  -1.310  16.188  1.00 96.06           O  
ATOM   3828  OD2 ASP A 471     -17.094   0.391  17.562  1.00 96.06           O  
ATOM   3829  N   GLU A 472     -22.016  -1.080  15.977  1.00 96.69           N  
ATOM   3830  CA  GLU A 472     -23.438  -1.293  16.250  1.00 96.69           C  
ATOM   3831  C   GLU A 472     -24.016  -2.391  15.352  1.00 96.69           C  
ATOM   3832  CB  GLU A 472     -24.219   0.007  16.047  1.00 96.69           C  
ATOM   3833  O   GLU A 472     -24.719  -3.275  15.828  1.00 96.69           O  
ATOM   3834  CG  GLU A 472     -23.875   1.088  17.062  1.00 96.69           C  
ATOM   3835  CD  GLU A 472     -24.375   2.467  16.672  1.00 96.69           C  
ATOM   3836  OE1 GLU A 472     -24.172   3.434  17.438  1.00 96.69           O  
ATOM   3837  OE2 GLU A 472     -24.984   2.580  15.578  1.00 96.69           O  
ATOM   3838  N   LEU A 473     -23.703  -2.387  14.164  1.00 96.50           N  
ATOM   3839  CA  LEU A 473     -24.219  -3.332  13.180  1.00 96.50           C  
ATOM   3840  C   LEU A 473     -23.781  -4.754  13.508  1.00 96.50           C  
ATOM   3841  CB  LEU A 473     -23.766  -2.951  11.773  1.00 96.50           C  
ATOM   3842  O   LEU A 473     -24.531  -5.707  13.328  1.00 96.50           O  
ATOM   3843  CG  LEU A 473     -24.469  -1.759  11.125  1.00 96.50           C  
ATOM   3844  CD1 LEU A 473     -23.719  -1.297   9.891  1.00 96.50           C  
ATOM   3845  CD2 LEU A 473     -25.922  -2.121  10.781  1.00 96.50           C  
ATOM   3846  N   TYR A 474     -22.609  -4.898  14.023  1.00 95.81           N  
ATOM   3847  CA  TYR A 474     -22.078  -6.230  14.281  1.00 95.81           C  
ATOM   3848  C   TYR A 474     -22.203  -6.594  15.758  1.00 95.81           C  
ATOM   3849  CB  TYR A 474     -20.609  -6.309  13.852  1.00 95.81           C  
ATOM   3850  O   TYR A 474     -22.000  -7.746  16.141  1.00 95.81           O  
ATOM   3851  CG  TYR A 474     -20.406  -6.379  12.359  1.00 95.81           C  
ATOM   3852  CD1 TYR A 474     -20.531  -7.590  11.680  1.00 95.81           C  
ATOM   3853  CD2 TYR A 474     -20.094  -5.242  11.625  1.00 95.81           C  
ATOM   3854  CE1 TYR A 474     -20.359  -7.660  10.297  1.00 95.81           C  
ATOM   3855  CE2 TYR A 474     -19.922  -5.301  10.242  1.00 95.81           C  
ATOM   3856  OH  TYR A 474     -19.875  -6.582   8.227  1.00 95.81           O  
ATOM   3857  CZ  TYR A 474     -20.047  -6.516   9.594  1.00 95.81           C  
ATOM   3858  N   GLY A 475     -22.453  -5.578  16.578  1.00 94.38           N  
ATOM   3859  CA  GLY A 475     -22.625  -5.797  18.000  1.00 94.38           C  
ATOM   3860  C   GLY A 475     -21.312  -6.047  18.734  1.00 94.38           C  
ATOM   3861  O   GLY A 475     -21.266  -6.824  19.688  1.00 94.38           O  
ATOM   3862  N   ILE A 476     -20.250  -5.531  18.203  1.00 94.50           N  
ATOM   3863  CA  ILE A 476     -18.938  -5.648  18.828  1.00 94.50           C  
ATOM   3864  C   ILE A 476     -18.406  -4.258  19.188  1.00 94.50           C  
ATOM   3865  CB  ILE A 476     -17.938  -6.379  17.906  1.00 94.50           C  
ATOM   3866  O   ILE A 476     -17.922  -3.527  18.312  1.00 94.50           O  
ATOM   3867  CG1 ILE A 476     -18.562  -7.664  17.359  1.00 94.50           C  
ATOM   3868  CG2 ILE A 476     -16.625  -6.684  18.656  1.00 94.50           C  
ATOM   3869  CD1 ILE A 476     -17.719  -8.359  16.281  1.00 94.50           C  
ATOM   3870  N   PRO A 477     -18.391  -3.965  20.422  1.00 91.88           N  
ATOM   3871  CA  PRO A 477     -18.000  -2.613  20.828  1.00 91.88           C  
ATOM   3872  C   PRO A 477     -16.516  -2.328  20.594  1.00 91.88           C  
ATOM   3873  CB  PRO A 477     -18.344  -2.584  22.312  1.00 91.88           C  
ATOM   3874  O   PRO A 477     -15.672  -3.180  20.875  1.00 91.88           O  
ATOM   3875  CG  PRO A 477     -18.328  -4.020  22.734  1.00 91.88           C  
ATOM   3876  CD  PRO A 477     -18.641  -4.867  21.547  1.00 91.88           C  
ATOM   3877  N   GLN A 478     -16.219  -1.091  20.031  1.00 90.56           N  
ATOM   3878  CA  GLN A 478     -14.883  -0.521  19.859  1.00 90.56           C  
ATOM   3879  C   GLN A 478     -13.992  -1.441  19.031  1.00 90.56           C  
ATOM   3880  CB  GLN A 478     -14.242  -0.254  21.219  1.00 90.56           C  
ATOM   3881  O   GLN A 478     -12.797  -1.559  19.297  1.00 90.56           O  
ATOM   3882  CG  GLN A 478     -14.891   0.885  22.000  1.00 90.56           C  
ATOM   3883  CD  GLN A 478     -14.211   1.154  23.328  1.00 90.56           C  
ATOM   3884  NE2 GLN A 478     -15.000   1.466  24.344  1.00 90.56           N  
ATOM   3885  OE1 GLN A 478     -12.977   1.083  23.438  1.00 90.56           O  
ATOM   3886  N   PHE A 479     -14.484  -2.107  18.141  1.00 93.06           N  
ATOM   3887  CA  PHE A 479     -13.742  -3.096  17.359  1.00 93.06           C  
ATOM   3888  C   PHE A 479     -13.258  -2.496  16.047  1.00 93.06           C  
ATOM   3889  CB  PHE A 479     -14.617  -4.324  17.078  1.00 93.06           C  
ATOM   3890  O   PHE A 479     -12.164  -2.818  15.578  1.00 93.06           O  
ATOM   3891  CG  PHE A 479     -13.883  -5.445  16.391  1.00 93.06           C  
ATOM   3892  CD1 PHE A 479     -14.219  -5.824  15.102  1.00 93.06           C  
ATOM   3893  CD2 PHE A 479     -12.859  -6.121  17.047  1.00 93.06           C  
ATOM   3894  CE1 PHE A 479     -13.547  -6.859  14.461  1.00 93.06           C  
ATOM   3895  CE2 PHE A 479     -12.180  -7.156  16.406  1.00 93.06           C  
ATOM   3896  CZ  PHE A 479     -12.523  -7.523  15.117  1.00 93.06           C  
ATOM   3897  N   PHE A 480     -13.953  -1.532  15.391  1.00 93.06           N  
ATOM   3898  CA  PHE A 480     -13.656  -1.132  14.023  1.00 93.06           C  
ATOM   3899  C   PHE A 480     -12.828   0.148  14.000  1.00 93.06           C  
ATOM   3900  CB  PHE A 480     -14.953  -0.935  13.227  1.00 93.06           C  
ATOM   3901  O   PHE A 480     -12.438   0.620  12.930  1.00 93.06           O  
ATOM   3902  CG  PHE A 480     -15.625  -2.223  12.844  1.00 93.06           C  
ATOM   3903  CD1 PHE A 480     -15.203  -2.936  11.727  1.00 93.06           C  
ATOM   3904  CD2 PHE A 480     -16.688  -2.719  13.594  1.00 93.06           C  
ATOM   3905  CE1 PHE A 480     -15.828  -4.129  11.367  1.00 93.06           C  
ATOM   3906  CE2 PHE A 480     -17.312  -3.910  13.242  1.00 93.06           C  
ATOM   3907  CZ  PHE A 480     -16.891  -4.613  12.125  1.00 93.06           C  
ATOM   3908  N   ASN A 481     -12.508   0.716  15.188  1.00 91.00           N  
ATOM   3909  CA  ASN A 481     -11.641   1.883  15.273  1.00 91.00           C  
ATOM   3910  C   ASN A 481     -10.391   1.590  16.094  1.00 91.00           C  
ATOM   3911  CB  ASN A 481     -12.398   3.074  15.867  1.00 91.00           C  
ATOM   3912  O   ASN A 481      -9.609   2.496  16.391  1.00 91.00           O  
ATOM   3913  CG  ASN A 481     -11.750   4.402  15.531  1.00 91.00           C  
ATOM   3914  ND2 ASN A 481     -12.070   5.434  16.297  1.00 91.00           N  
ATOM   3915  OD1 ASN A 481     -10.969   4.504  14.578  1.00 91.00           O  
ATOM   3916  N   TRP A 482     -10.047   0.370  16.469  1.00 91.88           N  
ATOM   3917  CA  TRP A 482      -9.086  -0.026  17.484  1.00 91.88           C  
ATOM   3918  C   TRP A 482      -7.656   0.201  17.000  1.00 91.88           C  
ATOM   3919  CB  TRP A 482      -9.281  -1.495  17.875  1.00 91.88           C  
ATOM   3920  O   TRP A 482      -6.770   0.535  17.781  1.00 91.88           O  
ATOM   3921  CG  TRP A 482      -8.930  -2.461  16.781  1.00 91.88           C  
ATOM   3922  CD1 TRP A 482      -9.750  -2.885  15.758  1.00 91.88           C  
ATOM   3923  CD2 TRP A 482      -7.680  -3.129  16.594  1.00 91.88           C  
ATOM   3924  CE2 TRP A 482      -7.809  -3.941  15.438  1.00 91.88           C  
ATOM   3925  CE3 TRP A 482      -6.461  -3.117  17.281  1.00 91.88           C  
ATOM   3926  NE1 TRP A 482      -9.078  -3.775  14.953  1.00 91.88           N  
ATOM   3927  CH2 TRP A 482      -5.578  -4.707  15.664  1.00 91.88           C  
ATOM   3928  CZ2 TRP A 482      -6.758  -4.738  14.969  1.00 91.88           C  
ATOM   3929  CZ3 TRP A 482      -5.422  -3.910  16.812  1.00 91.88           C  
ATOM   3930  N   GLN A 483      -7.383  -0.046  15.656  1.00 91.44           N  
ATOM   3931  CA  GLN A 483      -6.020   0.011  15.141  1.00 91.44           C  
ATOM   3932  C   GLN A 483      -5.449   1.423  15.242  1.00 91.44           C  
ATOM   3933  CB  GLN A 483      -5.977  -0.468  13.688  1.00 91.44           C  
ATOM   3934  O   GLN A 483      -4.246   1.600  15.445  1.00 91.44           O  
ATOM   3935  CG  GLN A 483      -6.027  -1.982  13.539  1.00 91.44           C  
ATOM   3936  CD  GLN A 483      -5.898  -2.434  12.094  1.00 91.44           C  
ATOM   3937  NE2 GLN A 483      -6.016  -3.738  11.867  1.00 91.44           N  
ATOM   3938  OE1 GLN A 483      -5.691  -1.618  11.188  1.00 91.44           O  
ATOM   3939  N   HIS A 484      -6.371   2.467  15.117  1.00 91.94           N  
ATOM   3940  CA  HIS A 484      -5.902   3.840  15.258  1.00 91.94           C  
ATOM   3941  C   HIS A 484      -5.273   4.070  16.625  1.00 91.94           C  
ATOM   3942  CB  HIS A 484      -7.047   4.824  15.039  1.00 91.94           C  
ATOM   3943  O   HIS A 484      -4.270   4.773  16.750  1.00 91.94           O  
ATOM   3944  CG  HIS A 484      -7.480   4.930  13.609  1.00 91.94           C  
ATOM   3945  CD2 HIS A 484      -8.602   4.508  12.984  1.00 91.94           C  
ATOM   3946  ND1 HIS A 484      -6.703   5.527  12.641  1.00 91.94           N  
ATOM   3947  CE1 HIS A 484      -7.336   5.473  11.477  1.00 91.94           C  
ATOM   3948  NE2 HIS A 484      -8.492   4.855  11.664  1.00 91.94           N  
ATOM   3949  N   GLU A 485      -5.781   3.418  17.641  1.00 91.94           N  
ATOM   3950  CA  GLU A 485      -5.355   3.621  19.031  1.00 91.94           C  
ATOM   3951  C   GLU A 485      -3.938   3.096  19.250  1.00 91.94           C  
ATOM   3952  CB  GLU A 485      -6.324   2.941  20.000  1.00 91.94           C  
ATOM   3953  O   GLU A 485      -3.115   3.764  19.875  1.00 91.94           O  
ATOM   3954  CG  GLU A 485      -7.711   3.570  20.016  1.00 91.94           C  
ATOM   3955  CD  GLU A 485      -8.617   2.988  21.094  1.00 91.94           C  
ATOM   3956  OE1 GLU A 485      -9.828   3.299  21.094  1.00 91.94           O  
ATOM   3957  OE2 GLU A 485      -8.109   2.215  21.938  1.00 91.94           O  
ATOM   3958  N   ILE A 486      -3.727   1.988  18.719  1.00 92.06           N  
ATOM   3959  CA  ILE A 486      -2.426   1.367  18.953  1.00 92.06           C  
ATOM   3960  C   ILE A 486      -1.376   2.029  18.062  1.00 92.06           C  
ATOM   3961  CB  ILE A 486      -2.471  -0.154  18.688  1.00 92.06           C  
ATOM   3962  O   ILE A 486      -0.220   2.184  18.453  1.00 92.06           O  
ATOM   3963  CG1 ILE A 486      -1.136  -0.804  19.062  1.00 92.06           C  
ATOM   3964  CG2 ILE A 486      -2.818  -0.436  17.219  1.00 92.06           C  
ATOM   3965  CD1 ILE A 486      -0.792  -0.690  20.547  1.00 92.06           C  
ATOM   3966  N   LEU A 487      -1.742   2.457  16.875  1.00 92.31           N  
ATOM   3967  CA  LEU A 487      -0.803   3.078  15.945  1.00 92.31           C  
ATOM   3968  C   LEU A 487      -0.264   4.387  16.516  1.00 92.31           C  
ATOM   3969  CB  LEU A 487      -1.474   3.336  14.594  1.00 92.31           C  
ATOM   3970  O   LEU A 487       0.918   4.699  16.359  1.00 92.31           O  
ATOM   3971  CG  LEU A 487      -1.752   2.104  13.734  1.00 92.31           C  
ATOM   3972  CD1 LEU A 487      -2.484   2.504  12.453  1.00 92.31           C  
ATOM   3973  CD2 LEU A 487      -0.453   1.376  13.406  1.00 92.31           C  
ATOM   3974  N   GLU A 488      -1.096   5.133  17.203  1.00 92.12           N  
ATOM   3975  CA  GLU A 488      -0.708   6.414  17.781  1.00 92.12           C  
ATOM   3976  C   GLU A 488       0.342   6.223  18.875  1.00 92.12           C  
ATOM   3977  CB  GLU A 488      -1.932   7.137  18.359  1.00 92.12           C  
ATOM   3978  O   GLU A 488       1.062   7.164  19.219  1.00 92.12           O  
ATOM   3979  CG  GLU A 488      -1.649   8.562  18.797  1.00 92.12           C  
ATOM   3980  CD  GLU A 488      -2.891   9.297  19.281  1.00 92.12           C  
ATOM   3981  OE1 GLU A 488      -2.779  10.477  19.688  1.00 92.12           O  
ATOM   3982  OE2 GLU A 488      -3.982   8.688  19.250  1.00 92.12           O  
ATOM   3983  N   GLN A 489       0.537   4.945  19.312  1.00 91.81           N  
ATOM   3984  CA  GLN A 489       1.493   4.629  20.375  1.00 91.81           C  
ATOM   3985  C   GLN A 489       2.639   3.775  19.828  1.00 91.81           C  
ATOM   3986  CB  GLN A 489       0.797   3.910  21.531  1.00 91.81           C  
ATOM   3987  O   GLN A 489       3.473   3.295  20.609  1.00 91.81           O  
ATOM   3988  CG  GLN A 489      -0.330   4.715  22.156  1.00 91.81           C  
ATOM   3989  CD  GLN A 489      -1.074   3.936  23.234  1.00 91.81           C  
ATOM   3990  NE2 GLN A 489      -2.391   4.109  23.281  1.00 91.81           N  
ATOM   3991  OE1 GLN A 489      -0.471   3.186  24.000  1.00 91.81           O  
ATOM   3992  N   SER A 490       2.596   3.619  18.547  1.00 92.19           N  
ATOM   3993  CA  SER A 490       3.535   2.648  17.984  1.00 92.19           C  
ATOM   3994  C   SER A 490       4.707   3.342  17.297  1.00 92.19           C  
ATOM   3995  CB  SER A 490       2.826   1.727  17.000  1.00 92.19           C  
ATOM   3996  O   SER A 490       4.613   4.520  16.938  1.00 92.19           O  
ATOM   3997  OG  SER A 490       1.770   1.024  17.625  1.00 92.19           O  
ATOM   3998  N   GLN A 491       5.801   2.566  17.219  1.00 92.19           N  
ATOM   3999  CA  GLN A 491       6.969   2.896  16.406  1.00 92.19           C  
ATOM   4000  C   GLN A 491       7.141   1.906  15.258  1.00 92.19           C  
ATOM   4001  CB  GLN A 491       8.234   2.924  17.266  1.00 92.19           C  
ATOM   4002  O   GLN A 491       7.527   0.756  15.477  1.00 92.19           O  
ATOM   4003  CG  GLN A 491       8.188   3.953  18.391  1.00 92.19           C  
ATOM   4004  CD  GLN A 491       9.383   3.855  19.328  1.00 92.19           C  
ATOM   4005  NE2 GLN A 491       9.781   4.988  19.891  1.00 92.19           N  
ATOM   4006  OE1 GLN A 491       9.938   2.773  19.531  1.00 92.19           O  
ATOM   4007  N   ILE A 492       6.812   2.504  14.094  1.00 93.69           N  
ATOM   4008  CA  ILE A 492       6.926   1.639  12.930  1.00 93.69           C  
ATOM   4009  C   ILE A 492       8.297   1.827  12.273  1.00 93.69           C  
ATOM   4010  CB  ILE A 492       5.801   1.923  11.906  1.00 93.69           C  
ATOM   4011  O   ILE A 492       8.766   2.955  12.133  1.00 93.69           O  
ATOM   4012  CG1 ILE A 492       4.434   1.889  12.594  1.00 93.69           C  
ATOM   4013  CG2 ILE A 492       5.859   0.921  10.750  1.00 93.69           C  
ATOM   4014  CD1 ILE A 492       3.275   2.305  11.695  1.00 93.69           C  
ATOM   4015  N   TYR A 493       8.930   0.720  11.883  1.00 93.75           N  
ATOM   4016  CA  TYR A 493      10.234   0.814  11.234  1.00 93.75           C  
ATOM   4017  C   TYR A 493      10.250   0.010   9.938  1.00 93.75           C  
ATOM   4018  CB  TYR A 493      11.336   0.323  12.172  1.00 93.75           C  
ATOM   4019  O   TYR A 493       9.516  -0.971   9.797  1.00 93.75           O  
ATOM   4020  CG  TYR A 493      11.125  -1.084  12.672  1.00 93.75           C  
ATOM   4021  CD1 TYR A 493      10.336  -1.332  13.797  1.00 93.75           C  
ATOM   4022  CD2 TYR A 493      11.719  -2.168  12.031  1.00 93.75           C  
ATOM   4023  CE1 TYR A 493      10.141  -2.627  14.266  1.00 93.75           C  
ATOM   4024  CE2 TYR A 493      11.531  -3.467  12.492  1.00 93.75           C  
ATOM   4025  OH  TYR A 493      10.547  -4.969  14.070  1.00 93.75           O  
ATOM   4026  CZ  TYR A 493      10.734  -3.686  13.609  1.00 93.75           C  
ATOM   4027  N   VAL A 494      11.031   0.527   9.016  1.00 93.25           N  
ATOM   4028  CA  VAL A 494      11.180  -0.171   7.742  1.00 93.25           C  
ATOM   4029  C   VAL A 494      12.234  -1.268   7.871  1.00 93.25           C  
ATOM   4030  CB  VAL A 494      11.555   0.800   6.602  1.00 93.25           C  
ATOM   4031  O   VAL A 494      13.414  -0.979   8.055  1.00 93.25           O  
ATOM   4032  CG1 VAL A 494      11.602   0.066   5.262  1.00 93.25           C  
ATOM   4033  CG2 VAL A 494      10.562   1.961   6.539  1.00 93.25           C  
ATOM   4034  N   ALA A 495      11.781  -2.523   7.746  1.00 91.19           N  
ATOM   4035  CA  ALA A 495      12.617  -3.688   8.031  1.00 91.19           C  
ATOM   4036  C   ALA A 495      13.281  -4.207   6.766  1.00 91.19           C  
ATOM   4037  CB  ALA A 495      11.789  -4.789   8.688  1.00 91.19           C  
ATOM   4038  O   ALA A 495      12.977  -5.309   6.301  1.00 91.19           O  
ATOM   4039  N   ASP A 496      14.188  -3.453   6.195  1.00 89.12           N  
ATOM   4040  CA  ASP A 496      15.055  -3.908   5.113  1.00 89.12           C  
ATOM   4041  C   ASP A 496      16.312  -4.590   5.664  1.00 89.12           C  
ATOM   4042  CB  ASP A 496      15.445  -2.738   4.211  1.00 89.12           C  
ATOM   4043  O   ASP A 496      17.078  -3.975   6.402  1.00 89.12           O  
ATOM   4044  CG  ASP A 496      16.266  -3.168   3.002  1.00 89.12           C  
ATOM   4045  OD1 ASP A 496      16.656  -4.352   2.920  1.00 89.12           O  
ATOM   4046  OD2 ASP A 496      16.516  -2.314   2.127  1.00 89.12           O  
ATOM   4047  N   PRO A 497      16.531  -5.887   5.332  1.00 86.06           N  
ATOM   4048  CA  PRO A 497      17.594  -6.688   5.949  1.00 86.06           C  
ATOM   4049  C   PRO A 497      18.969  -6.035   5.836  1.00 86.06           C  
ATOM   4050  CB  PRO A 497      17.531  -8.000   5.164  1.00 86.06           C  
ATOM   4051  O   PRO A 497      19.812  -6.238   6.699  1.00 86.06           O  
ATOM   4052  CG  PRO A 497      16.125  -8.102   4.680  1.00 86.06           C  
ATOM   4053  CD  PRO A 497      15.625  -6.719   4.379  1.00 86.06           C  
ATOM   4054  N   TYR A 498      19.203  -5.211   4.867  1.00 84.69           N  
ATOM   4055  CA  TYR A 498      20.531  -4.703   4.594  1.00 84.69           C  
ATOM   4056  C   TYR A 498      20.641  -3.221   4.930  1.00 84.69           C  
ATOM   4057  CB  TYR A 498      20.906  -4.934   3.127  1.00 84.69           C  
ATOM   4058  O   TYR A 498      21.672  -2.588   4.672  1.00 84.69           O  
ATOM   4059  CG  TYR A 498      20.984  -6.391   2.740  1.00 84.69           C  
ATOM   4060  CD1 TYR A 498      22.078  -7.172   3.092  1.00 84.69           C  
ATOM   4061  CD2 TYR A 498      19.953  -6.988   2.020  1.00 84.69           C  
ATOM   4062  CE1 TYR A 498      22.141  -8.516   2.736  1.00 84.69           C  
ATOM   4063  CE2 TYR A 498      20.016  -8.328   1.659  1.00 84.69           C  
ATOM   4064  OH  TYR A 498      21.172 -10.414   1.666  1.00 84.69           O  
ATOM   4065  CZ  TYR A 498      21.109  -9.086   2.021  1.00 84.69           C  
ATOM   4066  N   CYS A 499      19.562  -2.652   5.441  1.00 87.88           N  
ATOM   4067  CA  CYS A 499      19.578  -1.234   5.781  1.00 87.88           C  
ATOM   4068  C   CYS A 499      19.141  -1.019   7.227  1.00 87.88           C  
ATOM   4069  CB  CYS A 499      18.641  -0.456   4.844  1.00 87.88           C  
ATOM   4070  O   CYS A 499      18.000  -0.667   7.496  1.00 87.88           O  
ATOM   4071  SG  CYS A 499      18.891   1.333   4.906  1.00 87.88           S  
ATOM   4072  N   PRO A 500      20.047  -1.287   8.227  1.00 89.25           N  
ATOM   4073  CA  PRO A 500      19.703  -1.065   9.633  1.00 89.25           C  
ATOM   4074  C   PRO A 500      19.641   0.416   9.992  1.00 89.25           C  
ATOM   4075  CB  PRO A 500      20.844  -1.761  10.383  1.00 89.25           C  
ATOM   4076  O   PRO A 500      20.141   1.263   9.250  1.00 89.25           O  
ATOM   4077  CG  PRO A 500      22.016  -1.660   9.477  1.00 89.25           C  
ATOM   4078  CD  PRO A 500      21.547  -1.747   8.055  1.00 89.25           C  
ATOM   4079  N   PRO A 501      18.922   0.725  11.141  1.00 89.19           N  
ATOM   4080  CA  PRO A 501      18.891   2.119  11.578  1.00 89.19           C  
ATOM   4081  C   PRO A 501      20.281   2.703  11.805  1.00 89.19           C  
ATOM   4082  CB  PRO A 501      18.109   2.051  12.898  1.00 89.19           C  
ATOM   4083  O   PRO A 501      21.188   1.992  12.242  1.00 89.19           O  
ATOM   4084  CG  PRO A 501      17.359   0.758  12.828  1.00 89.19           C  
ATOM   4085  CD  PRO A 501      18.141  -0.195  11.969  1.00 89.19           C  
ATOM   4086  N   SER A 502      20.406   4.000  11.461  1.00 86.06           N  
ATOM   4087  CA  SER A 502      21.688   4.688  11.656  1.00 86.06           C  
ATOM   4088  C   SER A 502      21.969   4.910  13.141  1.00 86.06           C  
ATOM   4089  CB  SER A 502      21.688   6.027  10.922  1.00 86.06           C  
ATOM   4090  O   SER A 502      21.047   5.039  13.945  1.00 86.06           O  
ATOM   4091  OG  SER A 502      21.391   5.848   9.547  1.00 86.06           O  
ATOM   4092  N   GLY A 503      23.312   4.777  13.531  1.00 82.31           N  
ATOM   4093  CA  GLY A 503      23.734   5.172  14.859  1.00 82.31           C  
ATOM   4094  C   GLY A 503      23.625   4.055  15.883  1.00 82.31           C  
ATOM   4095  O   GLY A 503      23.578   4.305  17.094  1.00 82.31           O  
ATOM   4096  N   LEU A 504      23.422   2.828  15.383  1.00 85.31           N  
ATOM   4097  CA  LEU A 504      23.391   1.716  16.328  1.00 85.31           C  
ATOM   4098  C   LEU A 504      24.766   1.465  16.922  1.00 85.31           C  
ATOM   4099  CB  LEU A 504      22.875   0.447  15.641  1.00 85.31           C  
ATOM   4100  O   LEU A 504      25.781   1.620  16.234  1.00 85.31           O  
ATOM   4101  CG  LEU A 504      21.422   0.478  15.148  1.00 85.31           C  
ATOM   4102  CD1 LEU A 504      21.094  -0.791  14.367  1.00 85.31           C  
ATOM   4103  CD2 LEU A 504      20.469   0.646  16.328  1.00 85.31           C  
ATOM   4104  N   ASP A 505      24.797   1.314  18.281  1.00 83.06           N  
ATOM   4105  CA  ASP A 505      26.031   0.951  18.953  1.00 83.06           C  
ATOM   4106  C   ASP A 505      26.031  -0.524  19.359  1.00 83.06           C  
ATOM   4107  CB  ASP A 505      26.234   1.827  20.188  1.00 83.06           C  
ATOM   4108  O   ASP A 505      25.094  -1.260  19.016  1.00 83.06           O  
ATOM   4109  CG  ASP A 505      25.141   1.673  21.219  1.00 83.06           C  
ATOM   4110  OD1 ASP A 505      24.375   0.680  21.172  1.00 83.06           O  
ATOM   4111  OD2 ASP A 505      25.031   2.553  22.109  1.00 83.06           O  
ATOM   4112  N   LYS A 506      27.125  -0.990  19.906  1.00 84.12           N  
ATOM   4113  CA  LYS A 506      27.281  -2.398  20.250  1.00 84.12           C  
ATOM   4114  C   LYS A 506      26.281  -2.799  21.344  1.00 84.12           C  
ATOM   4115  CB  LYS A 506      28.703  -2.688  20.719  1.00 84.12           C  
ATOM   4116  O   LYS A 506      25.984  -3.982  21.516  1.00 84.12           O  
ATOM   4117  CG  LYS A 506      29.734  -2.670  19.609  1.00 84.12           C  
ATOM   4118  CD  LYS A 506      31.094  -3.164  20.094  1.00 84.12           C  
ATOM   4119  CE  LYS A 506      32.125  -3.143  18.969  1.00 84.12           C  
ATOM   4120  NZ  LYS A 506      33.469  -3.613  19.438  1.00 84.12           N  
ATOM   4121  N   ARG A 507      25.719  -1.769  22.031  1.00 84.06           N  
ATOM   4122  CA  ARG A 507      24.672  -2.021  23.031  1.00 84.06           C  
ATOM   4123  C   ARG A 507      23.297  -2.148  22.359  1.00 84.06           C  
ATOM   4124  CB  ARG A 507      24.641  -0.909  24.078  1.00 84.06           C  
ATOM   4125  O   ARG A 507      22.828  -1.207  21.719  1.00 84.06           O  
ATOM   4126  CG  ARG A 507      25.859  -0.900  25.000  1.00 84.06           C  
ATOM   4127  CD  ARG A 507      25.750   0.192  26.047  1.00 84.06           C  
ATOM   4128  NE  ARG A 507      27.000   0.334  26.797  1.00 84.06           N  
ATOM   4129  NH1 ARG A 507      26.125   1.810  28.359  1.00 84.06           N  
ATOM   4130  NH2 ARG A 507      28.328   1.155  28.484  1.00 84.06           N  
ATOM   4131  CZ  ARG A 507      27.141   1.100  27.875  1.00 84.06           C  
ATOM   4132  N   ARG A 508      22.719  -3.297  22.578  1.00 86.62           N  
ATOM   4133  CA  ARG A 508      21.422  -3.592  21.969  1.00 86.62           C  
ATOM   4134  C   ARG A 508      20.281  -3.072  22.844  1.00 86.62           C  
ATOM   4135  CB  ARG A 508      21.266  -5.098  21.750  1.00 86.62           C  
ATOM   4136  O   ARG A 508      20.250  -3.334  24.047  1.00 86.62           O  
ATOM   4137  CG  ARG A 508      19.922  -5.492  21.141  1.00 86.62           C  
ATOM   4138  CD  ARG A 508      19.766  -7.004  21.078  1.00 86.62           C  
ATOM   4139  NE  ARG A 508      18.484  -7.379  20.469  1.00 86.62           N  
ATOM   4140  NH1 ARG A 508      17.281  -7.270  22.438  1.00 86.62           N  
ATOM   4141  NH2 ARG A 508      16.234  -7.848  20.469  1.00 86.62           N  
ATOM   4142  CZ  ARG A 508      17.344  -7.500  21.125  1.00 86.62           C  
ATOM   4143  N   GLU A 509      19.375  -2.426  22.203  1.00 86.25           N  
ATOM   4144  CA  GLU A 509      18.141  -1.981  22.859  1.00 86.25           C  
ATOM   4145  C   GLU A 509      16.953  -2.846  22.453  1.00 86.25           C  
ATOM   4146  CB  GLU A 509      17.859  -0.512  22.547  1.00 86.25           C  
ATOM   4147  O   GLU A 509      16.891  -3.328  21.328  1.00 86.25           O  
ATOM   4148  CG  GLU A 509      18.922   0.448  23.078  1.00 86.25           C  
ATOM   4149  CD  GLU A 509      18.484   1.906  23.000  1.00 86.25           C  
ATOM   4150  OE1 GLU A 509      19.250   2.785  23.453  1.00 86.25           O  
ATOM   4151  OE2 GLU A 509      17.375   2.170  22.484  1.00 86.25           O  
ATOM   4152  N   PRO A 510      16.031  -3.039  23.375  1.00 84.50           N  
ATOM   4153  CA  PRO A 510      14.906  -3.943  23.078  1.00 84.50           C  
ATOM   4154  C   PRO A 510      13.859  -3.312  22.172  1.00 84.50           C  
ATOM   4155  CB  PRO A 510      14.328  -4.227  24.469  1.00 84.50           C  
ATOM   4156  O   PRO A 510      12.938  -3.998  21.719  1.00 84.50           O  
ATOM   4157  CG  PRO A 510      14.680  -3.025  25.281  1.00 84.50           C  
ATOM   4158  CD  PRO A 510      15.977  -2.469  24.781  1.00 84.50           C  
ATOM   4159  N   THR A 511      13.992  -2.053  21.859  1.00 86.62           N  
ATOM   4160  CA  THR A 511      13.047  -1.367  20.984  1.00 86.62           C  
ATOM   4161  C   THR A 511      13.789  -0.582  19.906  1.00 86.62           C  
ATOM   4162  CB  THR A 511      12.133  -0.417  21.781  1.00 86.62           C  
ATOM   4163  O   THR A 511      14.945  -0.208  20.094  1.00 86.62           O  
ATOM   4164  CG2 THR A 511      11.289  -1.186  22.797  1.00 86.62           C  
ATOM   4165  OG1 THR A 511      12.938   0.543  22.469  1.00 86.62           O  
ATOM   4166  N   PRO A 512      13.094  -0.447  18.750  1.00 86.25           N  
ATOM   4167  CA  PRO A 512      13.742   0.340  17.703  1.00 86.25           C  
ATOM   4168  C   PRO A 512      14.062   1.769  18.141  1.00 86.25           C  
ATOM   4169  CB  PRO A 512      12.711   0.333  16.578  1.00 86.25           C  
ATOM   4170  O   PRO A 512      13.367   2.320  19.000  1.00 86.25           O  
ATOM   4171  CG  PRO A 512      11.734  -0.729  16.953  1.00 86.25           C  
ATOM   4172  CD  PRO A 512      11.797  -0.924  18.438  1.00 86.25           C  
ATOM   4173  N   PRO A 513      15.172   2.350  17.547  1.00 85.69           N  
ATOM   4174  CA  PRO A 513      15.484   3.742  17.875  1.00 85.69           C  
ATOM   4175  C   PRO A 513      14.352   4.703  17.516  1.00 85.69           C  
ATOM   4176  CB  PRO A 513      16.734   4.023  17.031  1.00 85.69           C  
ATOM   4177  O   PRO A 513      13.602   4.453  16.562  1.00 85.69           O  
ATOM   4178  CG  PRO A 513      16.672   3.021  15.922  1.00 85.69           C  
ATOM   4179  CD  PRO A 513      15.883   1.835  16.391  1.00 85.69           C  
ATOM   4180  N   ARG A 514      14.297   5.824  18.359  1.00 83.38           N  
ATOM   4181  CA  ARG A 514      13.227   6.797  18.156  1.00 83.38           C  
ATOM   4182  C   ARG A 514      13.648   7.867  17.156  1.00 83.38           C  
ATOM   4183  CB  ARG A 514      12.820   7.449  19.469  1.00 83.38           C  
ATOM   4184  O   ARG A 514      12.812   8.602  16.625  1.00 83.38           O  
ATOM   4185  CG  ARG A 514      11.984   6.551  20.375  1.00 83.38           C  
ATOM   4186  CD  ARG A 514      11.398   7.320  21.547  1.00 83.38           C  
ATOM   4187  NE  ARG A 514      10.484   6.496  22.328  1.00 83.38           N  
ATOM   4188  NH1 ARG A 514       9.742   8.219  23.672  1.00 83.38           N  
ATOM   4189  NH2 ARG A 514       8.914   6.105  23.953  1.00 83.38           N  
ATOM   4190  CZ  ARG A 514       9.711   6.941  23.312  1.00 83.38           C  
ATOM   4191  N   GLU A 515      14.875   7.902  16.828  1.00 81.94           N  
ATOM   4192  CA  GLU A 515      15.359   8.906  15.883  1.00 81.94           C  
ATOM   4193  C   GLU A 515      14.789   8.680  14.492  1.00 81.94           C  
ATOM   4194  CB  GLU A 515      16.891   8.906  15.836  1.00 81.94           C  
ATOM   4195  O   GLU A 515      14.586   7.535  14.078  1.00 81.94           O  
ATOM   4196  CG  GLU A 515      17.547   9.359  17.125  1.00 81.94           C  
ATOM   4197  CD  GLU A 515      19.062   9.211  17.125  1.00 81.94           C  
ATOM   4198  OE1 GLU A 515      19.719   9.531  18.141  1.00 81.94           O  
ATOM   4199  OE2 GLU A 515      19.609   8.773  16.078  1.00 81.94           O  
ATOM   4200  N   GLU A 516      14.484   9.836  13.898  1.00 77.38           N  
ATOM   4201  CA  GLU A 516      13.859   9.820  12.578  1.00 77.38           C  
ATOM   4202  C   GLU A 516      14.852   9.375  11.508  1.00 77.38           C  
ATOM   4203  CB  GLU A 516      13.305  11.203  12.234  1.00 77.38           C  
ATOM   4204  O   GLU A 516      15.680  10.172  11.047  1.00 77.38           O  
ATOM   4205  CG  GLU A 516      12.172  11.656  13.148  1.00 77.38           C  
ATOM   4206  CD  GLU A 516      11.633  13.031  12.805  1.00 77.38           C  
ATOM   4207  OE1 GLU A 516      10.688  13.500  13.484  1.00 77.38           O  
ATOM   4208  OE2 GLU A 516      12.148  13.648  11.844  1.00 77.38           O  
ATOM   4209  N   ASP A 517      15.141   8.078  11.453  1.00 87.38           N  
ATOM   4210  CA  ASP A 517      15.922   7.426  10.414  1.00 87.38           C  
ATOM   4211  C   ASP A 517      15.047   6.520   9.555  1.00 87.38           C  
ATOM   4212  CB  ASP A 517      17.062   6.621  11.031  1.00 87.38           C  
ATOM   4213  O   ASP A 517      14.266   7.004   8.727  1.00 87.38           O  
ATOM   4214  CG  ASP A 517      18.047   6.094  10.000  1.00 87.38           C  
ATOM   4215  OD1 ASP A 517      18.016   6.551   8.836  1.00 87.38           O  
ATOM   4216  OD2 ASP A 517      18.859   5.211  10.352  1.00 87.38           O  
ATOM   4217  N   ILE A 518      14.742   5.391   9.945  1.00 90.06           N  
ATOM   4218  CA  ILE A 518      13.906   4.426   9.242  1.00 90.06           C  
ATOM   4219  C   ILE A 518      12.617   4.191  10.031  1.00 90.06           C  
ATOM   4220  CB  ILE A 518      14.648   3.088   9.023  1.00 90.06           C  
ATOM   4221  O   ILE A 518      11.859   3.258   9.734  1.00 90.06           O  
ATOM   4222  CG1 ILE A 518      15.055   2.475  10.367  1.00 90.06           C  
ATOM   4223  CG2 ILE A 518      15.859   3.291   8.117  1.00 90.06           C  
ATOM   4224  CD1 ILE A 518      15.555   1.040  10.266  1.00 90.06           C  
ATOM   4225  N   VAL A 519      12.438   5.020  11.000  1.00 92.19           N  
ATOM   4226  CA  VAL A 519      11.352   4.812  11.953  1.00 92.19           C  
ATOM   4227  C   VAL A 519      10.273   5.871  11.734  1.00 92.19           C  
ATOM   4228  CB  VAL A 519      11.859   4.859  13.414  1.00 92.19           C  
ATOM   4229  O   VAL A 519      10.578   7.027  11.445  1.00 92.19           O  
ATOM   4230  CG1 VAL A 519      10.695   4.688  14.391  1.00 92.19           C  
ATOM   4231  CG2 VAL A 519      12.914   3.785  13.641  1.00 92.19           C  
ATOM   4232  N   ILE A 520       9.000   5.461  11.820  1.00 92.75           N  
ATOM   4233  CA  ILE A 520       7.816   6.316  11.844  1.00 92.75           C  
ATOM   4234  C   ILE A 520       7.203   6.316  13.242  1.00 92.75           C  
ATOM   4235  CB  ILE A 520       6.770   5.855  10.797  1.00 92.75           C  
ATOM   4236  O   ILE A 520       6.691   5.297  13.703  1.00 92.75           O  
ATOM   4237  CG1 ILE A 520       7.402   5.781   9.406  1.00 92.75           C  
ATOM   4238  CG2 ILE A 520       5.559   6.793  10.805  1.00 92.75           C  
ATOM   4239  CD1 ILE A 520       7.453   4.375   8.820  1.00 92.75           C  
ATOM   4240  N   ASN A 521       7.211   7.547  13.828  1.00 92.88           N  
ATOM   4241  CA  ASN A 521       6.754   7.637  15.211  1.00 92.88           C  
ATOM   4242  C   ASN A 521       5.305   8.117  15.297  1.00 92.88           C  
ATOM   4243  CB  ASN A 521       7.664   8.562  16.016  1.00 92.88           C  
ATOM   4244  O   ASN A 521       4.922   9.070  14.609  1.00 92.88           O  
ATOM   4245  CG  ASN A 521       9.070   8.016  16.156  1.00 92.88           C  
ATOM   4246  ND2 ASN A 521      10.062   8.852  15.875  1.00 92.88           N  
ATOM   4247  OD1 ASN A 521       9.266   6.855  16.516  1.00 92.88           O  
ATOM   4248  N   ASN A 522       4.621   7.418  16.094  1.00 92.50           N  
ATOM   4249  CA  ASN A 522       3.266   7.816  16.453  1.00 92.50           C  
ATOM   4250  C   ASN A 522       2.438   8.188  15.234  1.00 92.50           C  
ATOM   4251  CB  ASN A 522       3.303   8.984  17.438  1.00 92.50           C  
ATOM   4252  O   ASN A 522       1.919   9.305  15.141  1.00 92.50           O  
ATOM   4253  CG  ASN A 522       4.215   8.727  18.625  1.00 92.50           C  
ATOM   4254  ND2 ASN A 522       3.996   7.609  19.312  1.00 92.50           N  
ATOM   4255  OD1 ASN A 522       5.109   9.523  18.922  1.00 92.50           O  
ATOM   4256  N   PRO A 523       2.291   7.207  14.336  1.00 92.12           N  
ATOM   4257  CA  PRO A 523       1.517   7.512  13.125  1.00 92.12           C  
ATOM   4258  C   PRO A 523       0.061   7.855  13.438  1.00 92.12           C  
ATOM   4259  CB  PRO A 523       1.612   6.219  12.312  1.00 92.12           C  
ATOM   4260  O   PRO A 523      -0.575   7.191  14.258  1.00 92.12           O  
ATOM   4261  CG  PRO A 523       1.824   5.141  13.328  1.00 92.12           C  
ATOM   4262  CD  PRO A 523       2.602   5.715  14.477  1.00 92.12           C  
ATOM   4263  N   LEU A 524      -0.399   8.945  12.828  1.00 91.06           N  
ATOM   4264  CA  LEU A 524      -1.791   9.352  12.977  1.00 91.06           C  
ATOM   4265  C   LEU A 524      -2.639   8.836  11.820  1.00 91.06           C  
ATOM   4266  CB  LEU A 524      -1.895  10.875  13.062  1.00 91.06           C  
ATOM   4267  O   LEU A 524      -3.857   8.703  11.945  1.00 91.06           O  
ATOM   4268  CG  LEU A 524      -1.197  11.539  14.258  1.00 91.06           C  
ATOM   4269  CD1 LEU A 524      -1.248  13.055  14.125  1.00 91.06           C  
ATOM   4270  CD2 LEU A 524      -1.835  11.086  15.562  1.00 91.06           C  
ATOM   4271  N   GLY A 525      -1.913   8.641  10.734  1.00 84.94           N  
ATOM   4272  CA  GLY A 525      -2.562   8.078   9.562  1.00 84.94           C  
ATOM   4273  C   GLY A 525      -2.572   6.562   9.555  1.00 84.94           C  
ATOM   4274  O   GLY A 525      -1.896   5.930  10.367  1.00 84.94           O  
ATOM   4275  N   CYS A 526      -3.348   6.008   8.664  1.00 82.81           N  
ATOM   4276  CA  CYS A 526      -3.490   4.559   8.586  1.00 82.81           C  
ATOM   4277  C   CYS A 526      -2.314   3.936   7.848  1.00 82.81           C  
ATOM   4278  CB  CYS A 526      -4.801   4.184   7.898  1.00 82.81           C  
ATOM   4279  O   CYS A 526      -1.618   4.617   7.094  1.00 82.81           O  
ATOM   4280  SG  CYS A 526      -6.273   4.652   8.828  1.00 82.81           S  
ATOM   4281  N   ILE A 527      -2.039   2.672   8.117  1.00 81.38           N  
ATOM   4282  CA  ILE A 527      -0.982   1.892   7.480  1.00 81.38           C  
ATOM   4283  C   ILE A 527      -1.587   0.951   6.441  1.00 81.38           C  
ATOM   4284  CB  ILE A 527      -0.172   1.089   8.523  1.00 81.38           C  
ATOM   4285  O   ILE A 527      -2.793   0.696   6.453  1.00 81.38           O  
ATOM   4286  CG1 ILE A 527      -1.081   0.100   9.258  1.00 81.38           C  
ATOM   4287  CG2 ILE A 527       0.525   2.033   9.508  1.00 81.38           C  
ATOM   4288  CD1 ILE A 527      -0.334  -0.879  10.156  1.00 81.38           C  
ATOM   4289  N   GLU A 528      -0.728   0.559   5.457  1.00 73.12           N  
ATOM   4290  CA  GLU A 528      -1.152  -0.451   4.492  1.00 73.12           C  
ATOM   4291  C   GLU A 528      -1.706  -1.688   5.191  1.00 73.12           C  
ATOM   4292  CB  GLU A 528       0.011  -0.843   3.576  1.00 73.12           C  
ATOM   4293  O   GLU A 528      -1.066  -2.236   6.094  1.00 73.12           O  
ATOM   4294  CG  GLU A 528      -0.417  -1.603   2.328  1.00 73.12           C  
ATOM   4295  CD  GLU A 528      -0.345  -3.113   2.492  1.00 73.12           C  
ATOM   4296  OE1 GLU A 528      -0.965  -3.840   1.683  1.00 73.12           O  
ATOM   4297  OE2 GLU A 528       0.336  -3.572   3.436  1.00 73.12           O  
ATOM   4298  N   GLY A 529      -2.963  -2.082   4.738  1.00 69.44           N  
ATOM   4299  CA  GLY A 529      -3.631  -3.250   5.289  1.00 69.44           C  
ATOM   4300  C   GLY A 529      -4.641  -2.908   6.367  1.00 69.44           C  
ATOM   4301  O   GLY A 529      -5.363  -3.783   6.848  1.00 69.44           O  
ATOM   4302  N   PHE A 530      -4.672  -1.676   6.773  1.00 73.19           N  
ATOM   4303  CA  PHE A 530      -5.602  -1.203   7.793  1.00 73.19           C  
ATOM   4304  C   PHE A 530      -6.953  -0.863   7.180  1.00 73.19           C  
ATOM   4305  CB  PHE A 530      -5.027   0.020   8.516  1.00 73.19           C  
ATOM   4306  O   PHE A 530      -7.070   0.106   6.426  1.00 73.19           O  
ATOM   4307  CG  PHE A 530      -5.898   0.525   9.633  1.00 73.19           C  
ATOM   4308  CD1 PHE A 530      -6.605   1.714   9.500  1.00 73.19           C  
ATOM   4309  CD2 PHE A 530      -6.012  -0.191  10.820  1.00 73.19           C  
ATOM   4310  CE1 PHE A 530      -7.414   2.184  10.539  1.00 73.19           C  
ATOM   4311  CE2 PHE A 530      -6.816   0.272  11.859  1.00 73.19           C  
ATOM   4312  CZ  PHE A 530      -7.516   1.460  11.719  1.00 73.19           C  
ATOM   4313  N   GLN A 531      -7.984  -1.592   7.426  1.00 77.06           N  
ATOM   4314  CA  GLN A 531      -9.391  -1.402   7.086  1.00 77.06           C  
ATOM   4315  C   GLN A 531      -9.547  -0.941   5.641  1.00 77.06           C  
ATOM   4316  CB  GLN A 531     -10.039  -0.393   8.031  1.00 77.06           C  
ATOM   4317  O   GLN A 531     -10.180   0.082   5.375  1.00 77.06           O  
ATOM   4318  CG  GLN A 531     -10.203  -0.902   9.461  1.00 77.06           C  
ATOM   4319  CD  GLN A 531     -11.086  -0.004  10.305  1.00 77.06           C  
ATOM   4320  NE2 GLN A 531     -12.203  -0.544  10.781  1.00 77.06           N  
ATOM   4321  OE1 GLN A 531     -10.758   1.166  10.539  1.00 77.06           O  
ATOM   4322  N   GLN A 532      -8.883  -1.599   4.695  1.00 83.06           N  
ATOM   4323  CA  GLN A 532      -8.977  -1.225   3.289  1.00 83.06           C  
ATOM   4324  C   GLN A 532     -10.422  -1.296   2.795  1.00 83.06           C  
ATOM   4325  CB  GLN A 532      -8.086  -2.125   2.434  1.00 83.06           C  
ATOM   4326  O   GLN A 532     -10.867  -0.433   2.035  1.00 83.06           O  
ATOM   4327  CG  GLN A 532      -6.594  -1.882   2.635  1.00 83.06           C  
ATOM   4328  CD  GLN A 532      -5.734  -2.734   1.723  1.00 83.06           C  
ATOM   4329  NE2 GLN A 532      -4.426  -2.510   1.764  1.00 83.06           N  
ATOM   4330  OE1 GLN A 532      -6.238  -3.588   0.987  1.00 83.06           O  
ATOM   4331  N   LYS A 533     -11.094  -2.227   3.373  1.00 87.06           N  
ATOM   4332  CA  LYS A 533     -12.492  -2.367   2.967  1.00 87.06           C  
ATOM   4333  C   LYS A 533     -13.344  -1.248   3.553  1.00 87.06           C  
ATOM   4334  CB  LYS A 533     -13.039  -3.727   3.396  1.00 87.06           C  
ATOM   4335  O   LYS A 533     -14.258  -0.745   2.893  1.00 87.06           O  
ATOM   4336  CG  LYS A 533     -12.391  -4.906   2.689  1.00 87.06           C  
ATOM   4337  CD  LYS A 533     -13.039  -6.227   3.088  1.00 87.06           C  
ATOM   4338  CE  LYS A 533     -12.359  -7.410   2.418  1.00 87.06           C  
ATOM   4339  NZ  LYS A 533     -12.375  -8.625   3.289  1.00 87.06           N  
ATOM   4340  N   GLY A 534     -13.055  -0.890   4.758  1.00 89.12           N  
ATOM   4341  CA  GLY A 534     -13.711   0.277   5.332  1.00 89.12           C  
ATOM   4342  C   GLY A 534     -13.438   1.553   4.555  1.00 89.12           C  
ATOM   4343  O   GLY A 534     -14.344   2.361   4.344  1.00 89.12           O  
ATOM   4344  N   TRP A 535     -12.234   1.701   4.160  1.00 89.44           N  
ATOM   4345  CA  TRP A 535     -11.828   2.846   3.355  1.00 89.44           C  
ATOM   4346  C   TRP A 535     -12.609   2.900   2.047  1.00 89.44           C  
ATOM   4347  CB  TRP A 535     -10.320   2.787   3.064  1.00 89.44           C  
ATOM   4348  O   TRP A 535     -13.031   3.975   1.613  1.00 89.44           O  
ATOM   4349  CG  TRP A 535      -9.859   3.773   2.035  1.00 89.44           C  
ATOM   4350  CD1 TRP A 535      -9.367   3.498   0.791  1.00 89.44           C  
ATOM   4351  CD2 TRP A 535      -9.844   5.199   2.166  1.00 89.44           C  
ATOM   4352  CE2 TRP A 535      -9.328   5.723   0.960  1.00 89.44           C  
ATOM   4353  CE3 TRP A 535     -10.219   6.086   3.188  1.00 89.44           C  
ATOM   4354  NE1 TRP A 535      -9.047   4.664   0.138  1.00 89.44           N  
ATOM   4355  CH2 TRP A 535      -9.547   7.941   1.762  1.00 89.44           C  
ATOM   4356  CZ2 TRP A 535      -9.180   7.098   0.747  1.00 89.44           C  
ATOM   4357  CZ3 TRP A 535     -10.062   7.449   2.973  1.00 89.44           C  
ATOM   4358  N   THR A 536     -12.781   1.784   1.475  1.00 88.44           N  
ATOM   4359  CA  THR A 536     -13.531   1.701   0.224  1.00 88.44           C  
ATOM   4360  C   THR A 536     -14.961   2.201   0.414  1.00 88.44           C  
ATOM   4361  CB  THR A 536     -13.555   0.260  -0.317  1.00 88.44           C  
ATOM   4362  O   THR A 536     -15.453   2.990  -0.389  1.00 88.44           O  
ATOM   4363  CG2 THR A 536     -14.328   0.178  -1.629  1.00 88.44           C  
ATOM   4364  OG1 THR A 536     -12.211  -0.184  -0.539  1.00 88.44           O  
ATOM   4365  N   MET A 537     -15.523   1.787   1.483  1.00 91.25           N  
ATOM   4366  CA  MET A 537     -16.891   2.209   1.779  1.00 91.25           C  
ATOM   4367  C   MET A 537     -16.953   3.715   2.012  1.00 91.25           C  
ATOM   4368  CB  MET A 537     -17.422   1.467   3.004  1.00 91.25           C  
ATOM   4369  O   MET A 537     -17.875   4.383   1.533  1.00 91.25           O  
ATOM   4370  CG  MET A 537     -17.688  -0.011   2.758  1.00 91.25           C  
ATOM   4371  SD  MET A 537     -18.484  -0.832   4.191  1.00 91.25           S  
ATOM   4372  CE  MET A 537     -17.094  -0.868   5.355  1.00 91.25           C  
ATOM   4373  N   PHE A 538     -16.016   4.141   2.707  1.00 91.88           N  
ATOM   4374  CA  PHE A 538     -15.914   5.574   2.945  1.00 91.88           C  
ATOM   4375  C   PHE A 538     -15.758   6.332   1.633  1.00 91.88           C  
ATOM   4376  CB  PHE A 538     -14.742   5.891   3.877  1.00 91.88           C  
ATOM   4377  O   PHE A 538     -16.438   7.336   1.404  1.00 91.88           O  
ATOM   4378  CG  PHE A 538     -14.469   7.363   4.039  1.00 91.88           C  
ATOM   4379  CD1 PHE A 538     -13.539   8.008   3.242  1.00 91.88           C  
ATOM   4380  CD2 PHE A 538     -15.156   8.102   4.996  1.00 91.88           C  
ATOM   4381  CE1 PHE A 538     -13.289   9.367   3.391  1.00 91.88           C  
ATOM   4382  CE2 PHE A 538     -14.914   9.461   5.148  1.00 91.88           C  
ATOM   4383  CZ  PHE A 538     -13.977  10.094   4.348  1.00 91.88           C  
ATOM   4384  N   SER A 539     -14.922   5.883   0.792  1.00 90.56           N  
ATOM   4385  CA  SER A 539     -14.633   6.531  -0.482  1.00 90.56           C  
ATOM   4386  C   SER A 539     -15.875   6.574  -1.373  1.00 90.56           C  
ATOM   4387  CB  SER A 539     -13.500   5.809  -1.206  1.00 90.56           C  
ATOM   4388  O   SER A 539     -16.141   7.586  -2.023  1.00 90.56           O  
ATOM   4389  OG  SER A 539     -12.297   5.887  -0.460  1.00 90.56           O  
ATOM   4390  N   ILE A 540     -16.562   5.492  -1.377  1.00 89.06           N  
ATOM   4391  CA  ILE A 540     -17.781   5.430  -2.168  1.00 89.06           C  
ATOM   4392  C   ILE A 540     -18.766   6.480  -1.673  1.00 89.06           C  
ATOM   4393  CB  ILE A 540     -18.422   4.023  -2.111  1.00 89.06           C  
ATOM   4394  O   ILE A 540     -19.375   7.207  -2.473  1.00 89.06           O  
ATOM   4395  CG1 ILE A 540     -17.531   3.002  -2.822  1.00 89.06           C  
ATOM   4396  CG2 ILE A 540     -19.828   4.043  -2.725  1.00 89.06           C  
ATOM   4397  CD1 ILE A 540     -17.969   1.557  -2.633  1.00 89.06           C  
ATOM   4398  N   ALA A 541     -18.891   6.555  -0.434  1.00 92.06           N  
ATOM   4399  CA  ALA A 541     -19.797   7.539   0.160  1.00 92.06           C  
ATOM   4400  C   ALA A 541     -19.359   8.961  -0.188  1.00 92.06           C  
ATOM   4401  CB  ALA A 541     -19.844   7.359   1.676  1.00 92.06           C  
ATOM   4402  O   ALA A 541     -20.188   9.805  -0.512  1.00 92.06           O  
ATOM   4403  N   ALA A 542     -18.141   9.188  -0.109  1.00 91.25           N  
ATOM   4404  CA  ALA A 542     -17.609  10.508  -0.431  1.00 91.25           C  
ATOM   4405  C   ALA A 542     -17.875  10.867  -1.887  1.00 91.25           C  
ATOM   4406  CB  ALA A 542     -16.109  10.562  -0.148  1.00 91.25           C  
ATOM   4407  O   ALA A 542     -18.203  12.023  -2.197  1.00 91.25           O  
ATOM   4408  N   LEU A 543     -17.781   9.906  -2.721  1.00 87.94           N  
ATOM   4409  CA  LEU A 543     -18.031  10.125  -4.141  1.00 87.94           C  
ATOM   4410  C   LEU A 543     -19.516  10.430  -4.391  1.00 87.94           C  
ATOM   4411  CB  LEU A 543     -17.609   8.906  -4.957  1.00 87.94           C  
ATOM   4412  O   LEU A 543     -19.844  11.273  -5.227  1.00 87.94           O  
ATOM   4413  CG  LEU A 543     -16.109   8.711  -5.148  1.00 87.94           C  
ATOM   4414  CD1 LEU A 543     -15.820   7.363  -5.801  1.00 87.94           C  
ATOM   4415  CD2 LEU A 543     -15.516   9.844  -5.980  1.00 87.94           C  
ATOM   4416  N   VAL A 544     -20.328   9.727  -3.668  1.00 88.00           N  
ATOM   4417  CA  VAL A 544     -21.766   9.977  -3.793  1.00 88.00           C  
ATOM   4418  C   VAL A 544     -22.078  11.398  -3.344  1.00 88.00           C  
ATOM   4419  CB  VAL A 544     -22.594   8.961  -2.973  1.00 88.00           C  
ATOM   4420  O   VAL A 544     -22.891  12.086  -3.973  1.00 88.00           O  
ATOM   4421  CG1 VAL A 544     -24.062   9.344  -2.965  1.00 88.00           C  
ATOM   4422  CG2 VAL A 544     -22.406   7.547  -3.531  1.00 88.00           C  
ATOM   4423  N   LEU A 545     -21.438  11.805  -2.361  1.00 91.31           N  
ATOM   4424  CA  LEU A 545     -21.625  13.172  -1.889  1.00 91.31           C  
ATOM   4425  C   LEU A 545     -21.172  14.180  -2.943  1.00 91.31           C  
ATOM   4426  CB  LEU A 545     -20.844  13.398  -0.588  1.00 91.31           C  
ATOM   4427  O   LEU A 545     -21.875  15.156  -3.211  1.00 91.31           O  
ATOM   4428  CG  LEU A 545     -20.875  14.828  -0.028  1.00 91.31           C  
ATOM   4429  CD1 LEU A 545     -22.297  15.250   0.283  1.00 91.31           C  
ATOM   4430  CD2 LEU A 545     -20.000  14.922   1.216  1.00 91.31           C  
ATOM   4431  N   ALA A 546     -19.984  13.914  -3.398  1.00 88.06           N  
ATOM   4432  CA  ALA A 546     -19.453  14.812  -4.422  1.00 88.06           C  
ATOM   4433  C   ALA A 546     -20.406  14.906  -5.613  1.00 88.06           C  
ATOM   4434  CB  ALA A 546     -18.078  14.344  -4.879  1.00 88.06           C  
ATOM   4435  O   ALA A 546     -20.656  15.992  -6.137  1.00 88.06           O  
ATOM   4436  N   SER A 547     -20.969  13.773  -5.965  1.00 84.00           N  
ATOM   4437  CA  SER A 547     -21.906  13.719  -7.082  1.00 84.00           C  
ATOM   4438  C   SER A 547     -23.188  14.477  -6.766  1.00 84.00           C  
ATOM   4439  CB  SER A 547     -22.234  12.266  -7.438  1.00 84.00           C  
ATOM   4440  O   SER A 547     -23.750  15.141  -7.637  1.00 84.00           O  
ATOM   4441  OG  SER A 547     -23.234  12.203  -8.445  1.00 84.00           O  
ATOM   4442  N   THR A 548     -23.609  14.375  -5.605  1.00 86.31           N  
ATOM   4443  CA  THR A 548     -24.844  15.023  -5.172  1.00 86.31           C  
ATOM   4444  C   THR A 548     -24.672  16.531  -5.145  1.00 86.31           C  
ATOM   4445  CB  THR A 548     -25.266  14.523  -3.779  1.00 86.31           C  
ATOM   4446  O   THR A 548     -25.578  17.281  -5.523  1.00 86.31           O  
ATOM   4447  CG2 THR A 548     -26.594  15.164  -3.354  1.00 86.31           C  
ATOM   4448  OG1 THR A 548     -25.422  13.102  -3.814  1.00 86.31           O  
ATOM   4449  N   ARG A 549     -23.516  17.062  -4.793  1.00 85.50           N  
ATOM   4450  CA  ARG A 549     -23.250  18.500  -4.707  1.00 85.50           C  
ATOM   4451  C   ARG A 549     -23.125  19.109  -6.094  1.00 85.50           C  
ATOM   4452  CB  ARG A 549     -21.984  18.750  -3.898  1.00 85.50           C  
ATOM   4453  O   ARG A 549     -23.594  20.234  -6.324  1.00 85.50           O  
ATOM   4454  CG  ARG A 549     -22.156  18.609  -2.395  1.00 85.50           C  
ATOM   4455  CD  ARG A 549     -20.953  19.109  -1.628  1.00 85.50           C  
ATOM   4456  NE  ARG A 549     -21.188  19.141  -0.189  1.00 85.50           N  
ATOM   4457  NH1 ARG A 549     -19.078  19.875   0.368  1.00 85.50           N  
ATOM   4458  NH2 ARG A 549     -20.625  19.500   2.010  1.00 85.50           N  
ATOM   4459  CZ  ARG A 549     -20.297  19.500   0.726  1.00 85.50           C  
ATOM   4460  N   VAL A 550     -22.516  18.375  -6.934  1.00 82.25           N  
ATOM   4461  CA  VAL A 550     -22.250  18.922  -8.266  1.00 82.25           C  
ATOM   4462  C   VAL A 550     -23.531  18.844  -9.102  1.00 82.25           C  
ATOM   4463  CB  VAL A 550     -21.109  18.156  -8.977  1.00 82.25           C  
ATOM   4464  O   VAL A 550     -23.766  19.703  -9.953  1.00 82.25           O  
ATOM   4465  CG1 VAL A 550     -20.922  18.688 -10.398  1.00 82.25           C  
ATOM   4466  CG2 VAL A 550     -19.812  18.297  -8.180  1.00 82.25           C  
ATOM   4467  N   GLY A 551     -24.469  17.859  -8.742  1.00 70.50           N  
ATOM   4468  CA  GLY A 551     -25.734  17.688  -9.445  1.00 70.50           C  
ATOM   4469  C   GLY A 551     -25.594  16.984 -10.773  1.00 70.50           C  
ATOM   4470  O   GLY A 551     -24.828  16.016 -10.883  1.00 70.50           O  
ATOM   4471  N   GLU A 552     -26.516  17.281 -11.883  1.00 60.25           N  
ATOM   4472  CA  GLU A 552     -26.672  16.609 -13.164  1.00 60.25           C  
ATOM   4473  C   GLU A 552     -25.375  16.609 -13.953  1.00 60.25           C  
ATOM   4474  CB  GLU A 552     -27.797  17.266 -13.984  1.00 60.25           C  
ATOM   4475  O   GLU A 552     -25.219  15.836 -14.906  1.00 60.25           O  
ATOM   4476  CG  GLU A 552     -29.188  17.062 -13.406  1.00 60.25           C  
ATOM   4477  CD  GLU A 552     -30.281  17.625 -14.289  1.00 60.25           C  
ATOM   4478  OE1 GLU A 552     -31.484  17.453 -13.945  1.00 60.25           O  
ATOM   4479  OE2 GLU A 552     -29.953  18.234 -15.328  1.00 60.25           O  
ATOM   4480  N   ASN A 553     -24.359  17.391 -13.516  1.00 52.88           N  
ATOM   4481  CA  ASN A 553     -23.141  17.453 -14.320  1.00 52.88           C  
ATOM   4482  C   ASN A 553     -22.141  16.375 -13.898  1.00 52.88           C  
ATOM   4483  CB  ASN A 553     -22.500  18.844 -14.227  1.00 52.88           C  
ATOM   4484  O   ASN A 553     -21.094  16.219 -14.523  1.00 52.88           O  
ATOM   4485  CG  ASN A 553     -23.312  19.906 -14.922  1.00 52.88           C  
ATOM   4486  ND2 ASN A 553     -23.141  21.156 -14.516  1.00 52.88           N  
ATOM   4487  OD1 ASN A 553     -24.109  19.609 -15.820  1.00 52.88           O  
ATOM   4488  N   PHE A 554     -22.484  15.562 -12.805  1.00 50.34           N  
ATOM   4489  CA  PHE A 554     -21.516  14.578 -12.336  1.00 50.34           C  
ATOM   4490  C   PHE A 554     -21.828  13.203 -12.938  1.00 50.34           C  
ATOM   4491  CB  PHE A 554     -21.531  14.492 -10.812  1.00 50.34           C  
ATOM   4492  O   PHE A 554     -22.984  12.781 -12.984  1.00 50.34           O  
ATOM   4493  CG  PHE A 554     -20.234  14.016 -10.219  1.00 50.34           C  
ATOM   4494  CD1 PHE A 554     -20.078  12.688  -9.844  1.00 50.34           C  
ATOM   4495  CD2 PHE A 554     -19.172  14.891 -10.047  1.00 50.34           C  
ATOM   4496  CE1 PHE A 554     -18.875  12.234  -9.297  1.00 50.34           C  
ATOM   4497  CE2 PHE A 554     -17.969  14.445  -9.500  1.00 50.34           C  
ATOM   4498  CZ  PHE A 554     -17.828  13.117  -9.125  1.00 50.34           C  
ATOM   4499  N   CYS A 555     -21.062  12.695 -13.867  1.00 48.19           N  
ATOM   4500  CA  CYS A 555     -20.969  11.344 -14.406  1.00 48.19           C  
ATOM   4501  C   CYS A 555     -21.203  10.305 -13.320  1.00 48.19           C  
ATOM   4502  CB  CYS A 555     -19.594  11.117 -15.039  1.00 48.19           C  
ATOM   4503  O   CYS A 555     -20.734  10.453 -12.195  1.00 48.19           O  
ATOM   4504  SG  CYS A 555     -19.484  11.695 -16.750  1.00 48.19           S  
ATOM   4505  N   ASN A 556     -22.453   9.938 -12.961  1.00 44.50           N  
ATOM   4506  CA  ASN A 556     -22.797   8.836 -12.070  1.00 44.50           C  
ATOM   4507  C   ASN A 556     -21.578   7.965 -11.766  1.00 44.50           C  
ATOM   4508  CB  ASN A 556     -23.922   7.988 -12.672  1.00 44.50           C  
ATOM   4509  O   ASN A 556     -21.016   7.344 -12.664  1.00 44.50           O  
ATOM   4510  CG  ASN A 556     -25.281   8.609 -12.469  1.00 44.50           C  
ATOM   4511  ND2 ASN A 556     -26.250   8.180 -13.273  1.00 44.50           N  
ATOM   4512  OD1 ASN A 556     -25.469   9.469 -11.609  1.00 44.50           O  
ATOM   4513  N   SER A 557     -20.531   8.391 -11.195  1.00 41.59           N  
ATOM   4514  CA  SER A 557     -19.359   7.625 -10.789  1.00 41.59           C  
ATOM   4515  C   SER A 557     -19.766   6.379 -10.008  1.00 41.59           C  
ATOM   4516  CB  SER A 557     -18.422   8.484  -9.945  1.00 41.59           C  
ATOM   4517  O   SER A 557     -20.453   6.473  -8.992  1.00 41.59           O  
ATOM   4518  OG  SER A 557     -19.109   9.594  -9.391  1.00 41.59           O  
ATOM   4519  N   THR A 558     -20.281   5.285 -10.617  1.00 38.28           N  
ATOM   4520  CA  THR A 558     -20.516   4.035  -9.906  1.00 38.28           C  
ATOM   4521  C   THR A 558     -19.250   3.182  -9.859  1.00 38.28           C  
ATOM   4522  CB  THR A 558     -21.656   3.236 -10.562  1.00 38.28           C  
ATOM   4523  O   THR A 558     -18.547   3.062 -10.859  1.00 38.28           O  
ATOM   4524  CG2 THR A 558     -23.016   3.906 -10.328  1.00 38.28           C  
ATOM   4525  OG1 THR A 558     -21.422   3.146 -11.977  1.00 38.28           O  
ATOM   4526  N   GLY A 559     -18.094   3.500  -9.219  1.00 28.28           N  
ATOM   4527  CA  GLY A 559     -17.188   2.418  -8.859  1.00 28.28           C  
ATOM   4528  C   GLY A 559     -15.797   2.904  -8.469  1.00 28.28           C  
ATOM   4529  O   GLY A 559     -15.273   3.848  -9.062  1.00 28.28           O  
TER    4530      GLY A 559                                                      
ENDMDL                                                                          
END                                                                             
