# Supplementary material for: Deep mining reveals the diversity of endogenous viral elements in vertebrate genomes
Source: Nat Microbiol. 2024 Oct 22;9(11):3013–24. doi: 10.1038/s41564-024-01825-4 (PMC11521997; doi:10.1038/s41564-024-01825-4)
Supplement: Supplementary file 5 — RdRp tree files (Fig. 2a), Astyanax mexicanus structural modelling files (Fig. 2b) and NP tree files (Fig. 2c). [file 41564_2024_1825_MOESM5_ESM.zip › Source_Data_Figure_2/Astyanax_mexicanus559_RNApol_24recycles_amber_9cab3/Astyanax_mexicanus559_RNApol_24recycles_amber_9cab3_unrelaxed_rank_005_alphafold2_ptm_model_1_seed_000.pdb]

MODEL     1                                                                     
ATOM      1  N   MET A   1      31.344   4.918 -13.430  1.00 71.44           N  
ATOM      2  CA  MET A   1      30.500   5.828 -12.664  1.00 71.44           C  
ATOM      3  C   MET A   1      30.438   7.203 -13.320  1.00 71.44           C  
ATOM      4  CB  MET A   1      31.016   5.953 -11.227  1.00 71.44           C  
ATOM      5  O   MET A   1      29.359   7.793 -13.438  1.00 71.44           O  
ATOM      6  CG  MET A   1      30.156   6.832 -10.336  1.00 71.44           C  
ATOM      7  SD  MET A   1      30.891   7.109  -8.688  1.00 71.44           S  
ATOM      8  CE  MET A   1      29.766   8.367  -8.031  1.00 71.44           C  
ATOM      9  N   HIS A   2      31.578   7.711 -13.820  1.00 83.50           N  
ATOM     10  CA  HIS A   2      31.703   9.047 -14.398  1.00 83.50           C  
ATOM     11  C   HIS A   2      30.984   9.133 -15.742  1.00 83.50           C  
ATOM     12  CB  HIS A   2      33.188   9.422 -14.562  1.00 83.50           C  
ATOM     13  O   HIS A   2      30.422  10.180 -16.078  1.00 83.50           O  
ATOM     14  CG  HIS A   2      33.875   9.648 -13.266  1.00 83.50           C  
ATOM     15  CD2 HIS A   2      34.844   8.938 -12.641  1.00 83.50           C  
ATOM     16  ND1 HIS A   2      33.625  10.727 -12.445  1.00 83.50           N  
ATOM     17  CE1 HIS A   2      34.375  10.664 -11.375  1.00 83.50           C  
ATOM     18  NE2 HIS A   2      35.156   9.586 -11.469  1.00 83.50           N  
ATOM     19  N   PHE A   3      30.906   7.996 -16.375  1.00 88.25           N  
ATOM     20  CA  PHE A   3      30.250   7.930 -17.672  1.00 88.25           C  
ATOM     21  C   PHE A   3      28.734   8.109 -17.516  1.00 88.25           C  
ATOM     22  CB  PHE A   3      30.547   6.598 -18.359  1.00 88.25           C  
ATOM     23  O   PHE A   3      28.141   8.945 -18.203  1.00 88.25           O  
ATOM     24  CG  PHE A   3      29.750   6.371 -19.625  1.00 88.25           C  
ATOM     25  CD1 PHE A   3      28.703   5.469 -19.656  1.00 88.25           C  
ATOM     26  CD2 PHE A   3      30.062   7.066 -20.781  1.00 88.25           C  
ATOM     27  CE1 PHE A   3      27.969   5.262 -20.812  1.00 88.25           C  
ATOM     28  CE2 PHE A   3      29.344   6.863 -21.953  1.00 88.25           C  
ATOM     29  CZ  PHE A   3      28.281   5.961 -21.969  1.00 88.25           C  
ATOM     30  N   TRP A   4      28.062   7.348 -16.656  1.00 89.50           N  
ATOM     31  CA  TRP A   4      26.609   7.363 -16.500  1.00 89.50           C  
ATOM     32  C   TRP A   4      26.156   8.641 -15.789  1.00 89.50           C  
ATOM     33  CB  TRP A   4      26.141   6.137 -15.703  1.00 89.50           C  
ATOM     34  O   TRP A   4      25.047   9.117 -16.016  1.00 89.50           O  
ATOM     35  CG  TRP A   4      26.109   4.871 -16.516  1.00 89.50           C  
ATOM     36  CD1 TRP A   4      26.906   3.777 -16.359  1.00 89.50           C  
ATOM     37  CD2 TRP A   4      25.219   4.578 -17.594  1.00 89.50           C  
ATOM     38  CE2 TRP A   4      25.531   3.281 -18.047  1.00 89.50           C  
ATOM     39  CE3 TRP A   4      24.172   5.281 -18.203  1.00 89.50           C  
ATOM     40  NE1 TRP A   4      26.578   2.816 -17.297  1.00 89.50           N  
ATOM     41  CH2 TRP A   4      23.828   3.387 -19.703  1.00 89.50           C  
ATOM     42  CZ2 TRP A   4      24.844   2.678 -19.109  1.00 89.50           C  
ATOM     43  CZ3 TRP A   4      23.484   4.676 -19.266  1.00 89.50           C  
ATOM     44  N   MET A   5      27.000   9.250 -14.930  1.00 87.50           N  
ATOM     45  CA  MET A   5      26.734  10.555 -14.336  1.00 87.50           C  
ATOM     46  C   MET A   5      26.750  11.656 -15.391  1.00 87.50           C  
ATOM     47  CB  MET A   5      27.734  10.859 -13.227  1.00 87.50           C  
ATOM     48  O   MET A   5      25.938  12.578 -15.352  1.00 87.50           O  
ATOM     49  CG  MET A   5      27.547  10.016 -11.977  1.00 87.50           C  
ATOM     50  SD  MET A   5      28.625  10.578 -10.594  1.00 87.50           S  
ATOM     51  CE  MET A   5      29.234   8.977 -10.000  1.00 87.50           C  
ATOM     52  N   TRP A   6      27.703  11.469 -16.281  1.00 91.25           N  
ATOM     53  CA  TRP A   6      27.812  12.391 -17.406  1.00 91.25           C  
ATOM     54  C   TRP A   6      26.578  12.305 -18.297  1.00 91.25           C  
ATOM     55  CB  TRP A   6      29.062  12.102 -18.234  1.00 91.25           C  
ATOM     56  O   TRP A   6      26.016  13.328 -18.703  1.00 91.25           O  
ATOM     57  CG  TRP A   6      29.219  12.969 -19.438  1.00 91.25           C  
ATOM     58  CD1 TRP A   6      29.750  14.227 -19.484  1.00 91.25           C  
ATOM     59  CD2 TRP A   6      28.828  12.656 -20.781  1.00 91.25           C  
ATOM     60  CE2 TRP A   6      29.156  13.766 -21.594  1.00 91.25           C  
ATOM     61  CE3 TRP A   6      28.219  11.531 -21.375  1.00 91.25           C  
ATOM     62  NE1 TRP A   6      29.719  14.711 -20.781  1.00 91.25           N  
ATOM     63  CH2 TRP A   6      28.312  12.680 -23.516  1.00 91.25           C  
ATOM     64  CZ2 TRP A   6      28.906  13.789 -22.969  1.00 91.25           C  
ATOM     65  CZ3 TRP A   6      27.984  11.562 -22.750  1.00 91.25           C  
ATOM     66  N   VAL A   7      26.125  11.109 -18.672  1.00 90.75           N  
ATOM     67  CA  VAL A   7      24.953  10.859 -19.500  1.00 90.75           C  
ATOM     68  C   VAL A   7      23.703  11.430 -18.812  1.00 90.75           C  
ATOM     69  CB  VAL A   7      24.766   9.344 -19.766  1.00 90.75           C  
ATOM     70  O   VAL A   7      22.906  12.102 -19.453  1.00 90.75           O  
ATOM     71  CG1 VAL A   7      23.453   9.094 -20.516  1.00 90.75           C  
ATOM     72  CG2 VAL A   7      25.938   8.797 -20.562  1.00 90.75           C  
ATOM     73  N   ARG A   8      23.531  11.180 -17.484  1.00 91.12           N  
ATOM     74  CA  ARG A   8      22.406  11.664 -16.688  1.00 91.12           C  
ATOM     75  C   ARG A   8      22.375  13.188 -16.672  1.00 91.12           C  
ATOM     76  CB  ARG A   8      22.500  11.133 -15.258  1.00 91.12           C  
ATOM     77  O   ARG A   8      21.312  13.789 -16.875  1.00 91.12           O  
ATOM     78  CG  ARG A   8      21.359  11.602 -14.359  1.00 91.12           C  
ATOM     79  CD  ARG A   8      21.688  11.383 -12.883  1.00 91.12           C  
ATOM     80  NE  ARG A   8      22.781  12.234 -12.445  1.00 91.12           N  
ATOM     81  NH1 ARG A   8      23.047  11.195 -10.398  1.00 91.12           N  
ATOM     82  NH2 ARG A   8      24.406  12.945 -10.977  1.00 91.12           N  
ATOM     83  CZ  ARG A   8      23.406  12.125 -11.273  1.00 91.12           C  
ATOM     84  N   ASP A   9      23.453  13.883 -16.422  1.00 90.69           N  
ATOM     85  CA  ASP A   9      23.562  15.336 -16.328  1.00 90.69           C  
ATOM     86  C   ASP A   9      23.219  16.000 -17.656  1.00 90.69           C  
ATOM     87  CB  ASP A   9      24.969  15.750 -15.891  1.00 90.69           C  
ATOM     88  O   ASP A   9      22.516  17.016 -17.703  1.00 90.69           O  
ATOM     89  CG  ASP A   9      25.234  15.438 -14.430  1.00 90.69           C  
ATOM     90  OD1 ASP A   9      24.281  15.164 -13.672  1.00 90.69           O  
ATOM     91  OD2 ASP A   9      26.422  15.469 -14.031  1.00 90.69           O  
ATOM     92  N   ASN A  10      23.797  15.406 -18.734  1.00 89.94           N  
ATOM     93  CA  ASN A  10      23.547  15.938 -20.078  1.00 89.94           C  
ATOM     94  C   ASN A  10      22.078  15.758 -20.469  1.00 89.94           C  
ATOM     95  CB  ASN A  10      24.469  15.273 -21.094  1.00 89.94           C  
ATOM     96  O   ASN A  10      21.500  16.625 -21.109  1.00 89.94           O  
ATOM     97  CG  ASN A  10      25.844  15.898 -21.141  1.00 89.94           C  
ATOM     98  ND2 ASN A  10      26.812  15.219 -20.547  1.00 89.94           N  
ATOM     99  OD1 ASN A  10      26.031  16.984 -21.688  1.00 89.94           O  
ATOM    100  N   GLN A  11      21.453  14.594 -20.125  1.00 88.38           N  
ATOM    101  CA  GLN A  11      20.047  14.352 -20.406  1.00 88.38           C  
ATOM    102  C   GLN A  11      19.156  15.312 -19.609  1.00 88.38           C  
ATOM    103  CB  GLN A  11      19.672  12.906 -20.062  1.00 88.38           C  
ATOM    104  O   GLN A  11      18.172  15.836 -20.141  1.00 88.38           O  
ATOM    105  CG  GLN A  11      18.281  12.492 -20.547  1.00 88.38           C  
ATOM    106  CD  GLN A  11      18.031  11.008 -20.391  1.00 88.38           C  
ATOM    107  NE2 GLN A  11      17.375  10.414 -21.391  1.00 88.38           N  
ATOM    108  OE1 GLN A  11      18.422  10.391 -19.391  1.00 88.38           O  
ATOM    109  N   ARG A  12      19.422  15.625 -18.312  1.00 86.50           N  
ATOM    110  CA  ARG A  12      18.688  16.562 -17.469  1.00 86.50           C  
ATOM    111  C   ARG A  12      18.797  17.984 -18.000  1.00 86.50           C  
ATOM    112  CB  ARG A  12      19.203  16.500 -16.031  1.00 86.50           C  
ATOM    113  O   ARG A  12      17.812  18.734 -17.984  1.00 86.50           O  
ATOM    114  CG  ARG A  12      18.656  15.320 -15.234  1.00 86.50           C  
ATOM    115  CD  ARG A  12      19.078  15.391 -13.766  1.00 86.50           C  
ATOM    116  NE  ARG A  12      18.562  14.258 -13.008  1.00 86.50           N  
ATOM    117  NH1 ARG A  12      19.484  14.922 -11.000  1.00 86.50           N  
ATOM    118  NH2 ARG A  12      18.250  12.992 -11.117  1.00 86.50           N  
ATOM    119  CZ  ARG A  12      18.766  14.055 -11.711  1.00 86.50           C  
ATOM    120  N   MET A  13      19.984  18.297 -18.375  1.00 86.56           N  
ATOM    121  CA  MET A  13      20.203  19.609 -18.953  1.00 86.56           C  
ATOM    122  C   MET A  13      19.344  19.828 -20.188  1.00 86.56           C  
ATOM    123  CB  MET A  13      21.688  19.797 -19.312  1.00 86.56           C  
ATOM    124  O   MET A  13      18.734  20.875 -20.359  1.00 86.56           O  
ATOM    125  CG  MET A  13      22.031  21.188 -19.781  1.00 86.56           C  
ATOM    126  SD  MET A  13      23.672  21.266 -20.609  1.00 86.56           S  
ATOM    127  CE  MET A  13      24.000  19.484 -20.828  1.00 86.56           C  
ATOM    128  N   LEU A  14      19.359  18.844 -21.078  1.00 85.00           N  
ATOM    129  CA  LEU A  14      18.578  18.891 -22.312  1.00 85.00           C  
ATOM    130  C   LEU A  14      17.078  18.938 -22.000  1.00 85.00           C  
ATOM    131  CB  LEU A  14      18.875  17.672 -23.188  1.00 85.00           C  
ATOM    132  O   LEU A  14      16.328  19.609 -22.703  1.00 85.00           O  
ATOM    133  CG  LEU A  14      20.250  17.656 -23.875  1.00 85.00           C  
ATOM    134  CD1 LEU A  14      20.500  16.297 -24.531  1.00 85.00           C  
ATOM    135  CD2 LEU A  14      20.344  18.781 -24.891  1.00 85.00           C  
ATOM    136  N   GLN A  15      16.578  18.234 -20.938  1.00 81.12           N  
ATOM    137  CA  GLN A  15      15.180  18.250 -20.516  1.00 81.12           C  
ATOM    138  C   GLN A  15      14.773  19.625 -20.016  1.00 81.12           C  
ATOM    139  CB  GLN A  15      14.945  17.203 -19.422  1.00 81.12           C  
ATOM    140  O   GLN A  15      13.672  20.094 -20.297  1.00 81.12           O  
ATOM    141  CG  GLN A  15      14.945  15.766 -19.938  1.00 81.12           C  
ATOM    142  CD  GLN A  15      14.805  14.750 -18.828  1.00 81.12           C  
ATOM    143  NE2 GLN A  15      14.172  13.617 -19.125  1.00 81.12           N  
ATOM    144  OE1 GLN A  15      15.258  14.969 -17.703  1.00 81.12           O  
ATOM    145  N   LYS A  16      15.680  20.250 -19.219  1.00 79.69           N  
ATOM    146  CA  LYS A  16      15.438  21.594 -18.688  1.00 79.69           C  
ATOM    147  C   LYS A  16      15.367  22.625 -19.797  1.00 79.69           C  
ATOM    148  CB  LYS A  16      16.531  21.984 -17.688  1.00 79.69           C  
ATOM    149  O   LYS A  16      14.531  23.531 -19.766  1.00 79.69           O  
ATOM    150  CG  LYS A  16      16.422  21.281 -16.328  1.00 79.69           C  
ATOM    151  CD  LYS A  16      17.500  21.750 -15.367  1.00 79.69           C  
ATOM    152  CE  LYS A  16      17.422  21.000 -14.039  1.00 79.69           C  
ATOM    153  NZ  LYS A  16      18.516  21.406 -13.109  1.00 79.69           N  
ATOM    154  N   LYS A  17      16.312  22.438 -20.734  1.00 75.12           N  
ATOM    155  CA  LYS A  17      16.375  23.312 -21.906  1.00 75.12           C  
ATOM    156  C   LYS A  17      15.156  23.109 -22.812  1.00 75.12           C  
ATOM    157  CB  LYS A  17      17.656  23.078 -22.703  1.00 75.12           C  
ATOM    158  O   LYS A  17      14.641  24.078 -23.391  1.00 75.12           O  
ATOM    159  CG  LYS A  17      18.891  23.688 -22.062  1.00 75.12           C  
ATOM    160  CD  LYS A  17      20.125  23.531 -22.969  1.00 75.12           C  
ATOM    161  CE  LYS A  17      21.375  24.125 -22.328  1.00 75.12           C  
ATOM    162  NZ  LYS A  17      22.578  23.938 -23.188  1.00 75.12           N  
ATOM    163  N   TYR A  18      14.805  21.891 -22.922  1.00 69.06           N  
ATOM    164  CA  TYR A  18      13.625  21.484 -23.672  1.00 69.06           C  
ATOM    165  C   TYR A  18      12.352  22.031 -23.047  1.00 69.06           C  
ATOM    166  CB  TYR A  18      13.539  19.953 -23.750  1.00 69.06           C  
ATOM    167  O   TYR A  18      11.445  22.484 -23.766  1.00 69.06           O  
ATOM    168  CG  TYR A  18      12.430  19.453 -24.656  1.00 69.06           C  
ATOM    169  CD1 TYR A  18      11.258  18.938 -24.109  1.00 69.06           C  
ATOM    170  CD2 TYR A  18      12.555  19.500 -26.031  1.00 69.06           C  
ATOM    171  CE1 TYR A  18      10.234  18.469 -24.938  1.00 69.06           C  
ATOM    172  CE2 TYR A  18      11.539  19.031 -26.859  1.00 69.06           C  
ATOM    173  OH  TYR A  18       9.375  18.062 -27.125  1.00 69.06           O  
ATOM    174  CZ  TYR A  18      10.383  18.531 -26.312  1.00 69.06           C  
ATOM    175  N   CYS A  19      12.195  22.062 -21.703  1.00 61.12           N  
ATOM    176  CA  CYS A  19      11.086  22.609 -20.938  1.00 61.12           C  
ATOM    177  C   CYS A  19      11.039  24.125 -21.047  1.00 61.12           C  
ATOM    178  CB  CYS A  19      11.203  22.203 -19.469  1.00 61.12           C  
ATOM    179  O   CYS A  19       9.961  24.719 -21.094  1.00 61.12           O  
ATOM    180  SG  CYS A  19      10.836  20.453 -19.172  1.00 61.12           S  
ATOM    181  N   SER A  20      12.219  24.750 -21.266  1.00 58.09           N  
ATOM    182  CA  SER A  20      12.391  26.188 -21.438  1.00 58.09           C  
ATOM    183  C   SER A  20      12.258  26.578 -22.906  1.00 58.09           C  
ATOM    184  CB  SER A  20      13.742  26.625 -20.906  1.00 58.09           C  
ATOM    185  O   SER A  20      11.797  27.688 -23.219  1.00 58.09           O  
ATOM    186  OG  SER A  20      14.797  25.969 -21.578  1.00 58.09           O  
ATOM    187  N   TYR A  21      12.422  25.688 -23.984  1.00 56.69           N  
ATOM    188  CA  TYR A  21      12.547  25.766 -25.422  1.00 56.69           C  
ATOM    189  C   TYR A  21      11.180  25.609 -26.094  1.00 56.69           C  
ATOM    190  CB  TYR A  21      13.508  24.703 -25.953  1.00 56.69           C  
ATOM    191  O   TYR A  21      10.961  26.109 -27.203  1.00 56.69           O  
ATOM    192  CG  TYR A  21      14.891  25.219 -26.250  1.00 56.69           C  
ATOM    193  CD1 TYR A  21      15.180  25.844 -27.453  1.00 56.69           C  
ATOM    194  CD2 TYR A  21      15.914  25.094 -25.312  1.00 56.69           C  
ATOM    195  CE1 TYR A  21      16.453  26.328 -27.734  1.00 56.69           C  
ATOM    196  CE2 TYR A  21      17.188  25.578 -25.578  1.00 56.69           C  
ATOM    197  OH  TYR A  21      18.719  26.656 -27.047  1.00 56.69           O  
ATOM    198  CZ  TYR A  21      17.453  26.188 -26.781  1.00 56.69           C  
ATOM    199  N   LEU A  22      10.133  24.953 -25.500  1.00 53.25           N  
ATOM    200  CA  LEU A  22       8.734  25.000 -25.922  1.00 53.25           C  
ATOM    201  C   LEU A  22       8.242  26.438 -26.031  1.00 53.25           C  
ATOM    202  CB  LEU A  22       7.855  24.219 -24.938  1.00 53.25           C  
ATOM    203  O   LEU A  22       7.188  26.688 -26.609  1.00 53.25           O  
ATOM    204  CG  LEU A  22       7.918  22.688 -25.047  1.00 53.25           C  
ATOM    205  CD1 LEU A  22       7.371  22.047 -23.766  1.00 53.25           C  
ATOM    206  CD2 LEU A  22       7.152  22.203 -26.266  1.00 53.25           C  
ATOM    207  N   GLN A  23       9.273  27.547 -26.094  1.00 47.06           N  
ATOM    208  CA  GLN A  23       9.094  28.984 -26.234  1.00 47.06           C  
ATOM    209  C   GLN A  23      10.016  29.547 -27.312  1.00 47.06           C  
ATOM    210  CB  GLN A  23       9.352  29.703 -24.906  1.00 47.06           C  
ATOM    211  O   GLN A  23       9.875  30.703 -27.719  1.00 47.06           O  
ATOM    212  CG  GLN A  23       8.297  29.422 -23.844  1.00 47.06           C  
ATOM    213  CD  GLN A  23       8.570  30.141 -22.547  1.00 47.06           C  
ATOM    214  NE2 GLN A  23       7.723  29.922 -21.547  1.00 47.06           N  
ATOM    215  OE1 GLN A  23       9.547  30.891 -22.422  1.00 47.06           O  
ATOM    216  N   GLY A  24      10.711  28.703 -28.391  1.00 42.47           N  
ATOM    217  CA  GLY A  24      11.406  29.297 -29.531  1.00 42.47           C  
ATOM    218  C   GLY A  24      12.109  28.281 -30.406  1.00 42.47           C  
ATOM    219  O   GLY A  24      12.242  27.109 -30.016  1.00 42.47           O  
ATOM    220  N   PRO A  25      12.648  28.609 -31.875  1.00 35.22           N  
ATOM    221  CA  PRO A  25      13.172  27.625 -32.812  1.00 35.22           C  
ATOM    222  C   PRO A  25      14.695  27.672 -32.938  1.00 35.22           C  
ATOM    223  CB  PRO A  25      12.500  27.984 -34.125  1.00 35.22           C  
ATOM    224  O   PRO A  25      15.297  28.734 -32.719  1.00 35.22           O  
ATOM    225  CG  PRO A  25      12.336  29.469 -34.062  1.00 35.22           C  
ATOM    226  CD  PRO A  25      12.805  29.953 -32.750  1.00 35.22           C  
ATOM    227  N   SER A  26      15.648  26.766 -32.438  1.00 41.00           N  
ATOM    228  CA  SER A  26      16.812  26.375 -33.219  1.00 41.00           C  
ATOM    229  C   SER A  26      18.062  26.297 -32.344  1.00 41.00           C  
ATOM    230  CB  SER A  26      17.062  27.359 -34.375  1.00 41.00           C  
ATOM    231  O   SER A  26      18.547  27.312 -31.844  1.00 41.00           O  
ATOM    232  OG  SER A  26      17.156  28.688 -33.875  1.00 41.00           O  
ATOM    233  N   SER A  27      18.328  24.969 -31.656  1.00 48.66           N  
ATOM    234  CA  SER A  27      19.672  24.500 -31.344  1.00 48.66           C  
ATOM    235  C   SER A  27      19.672  23.016 -31.000  1.00 48.66           C  
ATOM    236  CB  SER A  27      20.266  25.312 -30.172  1.00 48.66           C  
ATOM    237  O   SER A  27      18.672  22.484 -30.531  1.00 48.66           O  
ATOM    238  OG  SER A  27      19.312  25.453 -29.141  1.00 48.66           O  
ATOM    239  N   SER A  28      20.234  22.125 -31.781  1.00 53.09           N  
ATOM    240  CA  SER A  28      20.500  20.703 -31.688  1.00 53.09           C  
ATOM    241  C   SER A  28      20.109  20.156 -30.312  1.00 53.09           C  
ATOM    242  CB  SER A  28      21.969  20.406 -31.969  1.00 53.09           C  
ATOM    243  O   SER A  28      20.469  20.734 -29.297  1.00 53.09           O  
ATOM    244  OG  SER A  28      22.797  21.000 -30.969  1.00 53.09           O  
ATOM    245  N   CYS A  29      18.984  19.562 -30.172  1.00 66.88           N  
ATOM    246  CA  CYS A  29      18.250  19.000 -29.047  1.00 66.88           C  
ATOM    247  C   CYS A  29      18.828  17.641 -28.656  1.00 66.88           C  
ATOM    248  CB  CYS A  29      16.766  18.859 -29.375  1.00 66.88           C  
ATOM    249  O   CYS A  29      18.156  16.828 -28.031  1.00 66.88           O  
ATOM    250  SG  CYS A  29      15.734  18.531 -27.938  1.00 66.88           S  
ATOM    251  N   HIS A  30      20.297  17.547 -29.047  1.00 81.19           N  
ATOM    252  CA  HIS A  30      20.875  16.266 -28.656  1.00 81.19           C  
ATOM    253  C   HIS A  30      22.359  16.391 -28.391  1.00 81.19           C  
ATOM    254  CB  HIS A  30      20.609  15.211 -29.750  1.00 81.19           C  
ATOM    255  O   HIS A  30      23.000  17.359 -28.812  1.00 81.19           O  
ATOM    256  CG  HIS A  30      21.312  15.508 -31.047  1.00 81.19           C  
ATOM    257  CD2 HIS A  30      22.453  15.031 -31.562  1.00 81.19           C  
ATOM    258  ND1 HIS A  30      20.812  16.406 -31.969  1.00 81.19           N  
ATOM    259  CE1 HIS A  30      21.625  16.469 -33.000  1.00 81.19           C  
ATOM    260  NE2 HIS A  30      22.641  15.641 -32.781  1.00 81.19           N  
ATOM    261  N   VAL A  31      22.938  15.641 -27.594  1.00 87.00           N  
ATOM    262  CA  VAL A  31      24.359  15.508 -27.297  1.00 87.00           C  
ATOM    263  C   VAL A  31      24.891  14.211 -27.891  1.00 87.00           C  
ATOM    264  CB  VAL A  31      24.625  15.539 -25.766  1.00 87.00           C  
ATOM    265  O   VAL A  31      24.312  13.141 -27.688  1.00 87.00           O  
ATOM    266  CG1 VAL A  31      26.109  15.336 -25.469  1.00 87.00           C  
ATOM    267  CG2 VAL A  31      24.125  16.859 -25.172  1.00 87.00           C  
ATOM    268  N   TYR A  32      25.969  14.320 -28.734  1.00 89.69           N  
ATOM    269  CA  TYR A  32      26.594  13.156 -29.344  1.00 89.69           C  
ATOM    270  C   TYR A  32      28.031  13.008 -28.875  1.00 89.69           C  
ATOM    271  CB  TYR A  32      26.562  13.266 -30.875  1.00 89.69           C  
ATOM    272  O   TYR A  32      28.797  13.984 -28.844  1.00 89.69           O  
ATOM    273  CG  TYR A  32      27.328  12.172 -31.578  1.00 89.69           C  
ATOM    274  CD1 TYR A  32      28.594  12.406 -32.094  1.00 89.69           C  
ATOM    275  CD2 TYR A  32      26.781  10.898 -31.734  1.00 89.69           C  
ATOM    276  CE1 TYR A  32      29.297  11.398 -32.750  1.00 89.69           C  
ATOM    277  CE2 TYR A  32      27.484   9.891 -32.375  1.00 89.69           C  
ATOM    278  OH  TYR A  32      29.438   9.148 -33.531  1.00 89.69           O  
ATOM    279  CZ  TYR A  32      28.734  10.148 -32.875  1.00 89.69           C  
ATOM    280  N   HIS A  33      28.344  11.797 -28.391  1.00 89.69           N  
ATOM    281  CA  HIS A  33      29.703  11.500 -27.969  1.00 89.69           C  
ATOM    282  C   HIS A  33      30.172  10.164 -28.547  1.00 89.69           C  
ATOM    283  CB  HIS A  33      29.797  11.477 -26.438  1.00 89.69           C  
ATOM    284  O   HIS A  33      29.438   9.180 -28.531  1.00 89.69           O  
ATOM    285  CG  HIS A  33      31.188  11.242 -25.938  1.00 89.69           C  
ATOM    286  CD2 HIS A  33      31.750  10.141 -25.391  1.00 89.69           C  
ATOM    287  ND1 HIS A  33      32.156  12.219 -25.953  1.00 89.69           N  
ATOM    288  CE1 HIS A  33      33.281  11.727 -25.438  1.00 89.69           C  
ATOM    289  NE2 HIS A  33      33.062  10.469 -25.094  1.00 89.69           N  
ATOM    290  N   GLN A  34      31.422  10.109 -29.094  1.00 88.50           N  
ATOM    291  CA  GLN A  34      32.031   8.898 -29.625  1.00 88.50           C  
ATOM    292  C   GLN A  34      33.375   8.602 -28.969  1.00 88.50           C  
ATOM    293  CB  GLN A  34      32.188   9.016 -31.141  1.00 88.50           C  
ATOM    294  O   GLN A  34      34.219   9.492 -28.859  1.00 88.50           O  
ATOM    295  CG  GLN A  34      32.781   7.762 -31.797  1.00 88.50           C  
ATOM    296  CD  GLN A  34      32.938   7.906 -33.312  1.00 88.50           C  
ATOM    297  NE2 GLN A  34      33.781   7.059 -33.875  1.00 88.50           N  
ATOM    298  OE1 GLN A  34      32.312   8.766 -33.938  1.00 88.50           O  
ATOM    299  N   SER A  35      33.500   7.449 -28.297  1.00 84.88           N  
ATOM    300  CA  SER A  35      34.750   6.961 -27.734  1.00 84.88           C  
ATOM    301  C   SER A  35      35.000   5.523 -28.172  1.00 84.88           C  
ATOM    302  CB  SER A  35      34.750   7.051 -26.219  1.00 84.88           C  
ATOM    303  O   SER A  35      34.344   4.594 -27.703  1.00 84.88           O  
ATOM    304  OG  SER A  35      35.969   6.594 -25.672  1.00 84.88           O  
ATOM    305  N   GLY A  36      36.031   5.293 -29.188  1.00 84.88           N  
ATOM    306  CA  GLY A  36      36.281   3.975 -29.734  1.00 84.88           C  
ATOM    307  C   GLY A  36      35.125   3.387 -30.484  1.00 84.88           C  
ATOM    308  O   GLY A  36      34.594   3.996 -31.422  1.00 84.88           O  
ATOM    309  N   THR A  37      34.531   2.191 -30.078  1.00 85.00           N  
ATOM    310  CA  THR A  37      33.406   1.490 -30.703  1.00 85.00           C  
ATOM    311  C   THR A  37      32.094   1.920 -30.062  1.00 85.00           C  
ATOM    312  CB  THR A  37      33.594  -0.037 -30.578  1.00 85.00           C  
ATOM    313  O   THR A  37      31.031   1.503 -30.516  1.00 85.00           O  
ATOM    314  CG2 THR A  37      34.812  -0.527 -31.328  1.00 85.00           C  
ATOM    315  OG1 THR A  37      33.719  -0.384 -29.188  1.00 85.00           O  
ATOM    316  N   LEU A  38      32.156   2.867 -29.062  1.00 87.31           N  
ATOM    317  CA  LEU A  38      30.984   3.326 -28.344  1.00 87.31           C  
ATOM    318  C   LEU A  38      30.453   4.633 -28.938  1.00 87.31           C  
ATOM    319  CB  LEU A  38      31.297   3.514 -26.859  1.00 87.31           C  
ATOM    320  O   LEU A  38      31.203   5.605 -29.047  1.00 87.31           O  
ATOM    321  CG  LEU A  38      30.188   4.098 -26.000  1.00 87.31           C  
ATOM    322  CD1 LEU A  38      29.062   3.076 -25.812  1.00 87.31           C  
ATOM    323  CD2 LEU A  38      30.734   4.543 -24.641  1.00 87.31           C  
ATOM    324  N   ARG A  39      29.219   4.598 -29.453  1.00 91.81           N  
ATOM    325  CA  ARG A  39      28.516   5.789 -29.906  1.00 91.81           C  
ATOM    326  C   ARG A  39      27.266   6.031 -29.062  1.00 91.81           C  
ATOM    327  CB  ARG A  39      28.125   5.660 -31.375  1.00 91.81           C  
ATOM    328  O   ARG A  39      26.422   5.133 -28.906  1.00 91.81           O  
ATOM    329  CG  ARG A  39      29.328   5.570 -32.312  1.00 91.81           C  
ATOM    330  CD  ARG A  39      28.891   5.352 -33.750  1.00 91.81           C  
ATOM    331  NE  ARG A  39      30.031   5.008 -34.625  1.00 91.81           N  
ATOM    332  NH1 ARG A  39      28.781   3.826 -36.156  1.00 91.81           N  
ATOM    333  NH2 ARG A  39      31.047   4.035 -36.438  1.00 91.81           N  
ATOM    334  CZ  ARG A  39      29.953   4.289 -35.719  1.00 91.81           C  
ATOM    335  N   ILE A  40      27.141   7.367 -28.547  1.00 92.69           N  
ATOM    336  CA  ILE A  40      26.000   7.648 -27.688  1.00 92.69           C  
ATOM    337  C   ILE A  40      25.312   8.930 -28.156  1.00 92.69           C  
ATOM    338  CB  ILE A  40      26.422   7.777 -26.219  1.00 92.69           C  
ATOM    339  O   ILE A  40      25.969   9.922 -28.484  1.00 92.69           O  
ATOM    340  CG1 ILE A  40      25.188   7.906 -25.312  1.00 92.69           C  
ATOM    341  CG2 ILE A  40      27.375   8.969 -26.016  1.00 92.69           C  
ATOM    342  CD1 ILE A  40      25.484   7.738 -23.828  1.00 92.69           C  
ATOM    343  N   TRP A  41      24.016   8.828 -28.328  1.00 92.94           N  
ATOM    344  CA  TRP A  41      23.156   9.961 -28.641  1.00 92.94           C  
ATOM    345  C   TRP A  41      22.219  10.273 -27.484  1.00 92.94           C  
ATOM    346  CB  TRP A  41      22.344   9.688 -29.922  1.00 92.94           C  
ATOM    347  O   TRP A  41      21.406   9.430 -27.109  1.00 92.94           O  
ATOM    348  CG  TRP A  41      23.172   9.633 -31.172  1.00 92.94           C  
ATOM    349  CD1 TRP A  41      23.422  10.664 -32.031  1.00 92.94           C  
ATOM    350  CD2 TRP A  41      23.844   8.492 -31.688  1.00 92.94           C  
ATOM    351  CE2 TRP A  41      24.500   8.898 -32.875  1.00 92.94           C  
ATOM    352  CE3 TRP A  41      23.969   7.156 -31.281  1.00 92.94           C  
ATOM    353  NE1 TRP A  41      24.219  10.227 -33.062  1.00 92.94           N  
ATOM    354  CH2 TRP A  41      25.359   6.719 -33.219  1.00 92.94           C  
ATOM    355  CZ2 TRP A  41      25.250   8.016 -33.656  1.00 92.94           C  
ATOM    356  CZ3 TRP A  41      24.734   6.281 -32.062  1.00 92.94           C  
ATOM    357  N   ILE A  42      22.375  11.492 -26.969  1.00 91.06           N  
ATOM    358  CA  ILE A  42      21.531  11.867 -25.844  1.00 91.06           C  
ATOM    359  C   ILE A  42      20.516  12.930 -26.266  1.00 91.06           C  
ATOM    360  CB  ILE A  42      22.375  12.383 -24.656  1.00 91.06           C  
ATOM    361  O   ILE A  42      20.906  14.000 -26.750  1.00 91.06           O  
ATOM    362  CG1 ILE A  42      23.438  11.344 -24.266  1.00 91.06           C  
ATOM    363  CG2 ILE A  42      21.484  12.734 -23.469  1.00 91.06           C  
ATOM    364  CD1 ILE A  42      24.453  11.844 -23.250  1.00 91.06           C  
ATOM    365  N   THR A  43      19.266  12.555 -26.141  1.00 87.25           N  
ATOM    366  CA  THR A  43      18.172  13.500 -26.359  1.00 87.25           C  
ATOM    367  C   THR A  43      17.375  13.703 -25.078  1.00 87.25           C  
ATOM    368  CB  THR A  43      17.234  13.023 -27.484  1.00 87.25           C  
ATOM    369  O   THR A  43      17.594  13.008 -24.078  1.00 87.25           O  
ATOM    370  CG2 THR A  43      18.031  12.609 -28.719  1.00 87.25           C  
ATOM    371  OG1 THR A  43      16.484  11.898 -27.016  1.00 87.25           O  
ATOM    372  N   PRO A  44      16.469  14.750 -25.031  1.00 80.88           N  
ATOM    373  CA  PRO A  44      15.641  14.969 -23.844  1.00 80.88           C  
ATOM    374  C   PRO A  44      14.695  13.805 -23.562  1.00 80.88           C  
ATOM    375  CB  PRO A  44      14.867  16.234 -24.188  1.00 80.88           C  
ATOM    376  O   PRO A  44      14.305  13.586 -22.422  1.00 80.88           O  
ATOM    377  CG  PRO A  44      15.680  16.922 -25.234  1.00 80.88           C  
ATOM    378  CD  PRO A  44      16.406  15.867 -26.031  1.00 80.88           C  
ATOM    379  N   ILE A  45      14.430  12.906 -24.516  1.00 79.38           N  
ATOM    380  CA  ILE A  45      13.398  11.883 -24.391  1.00 79.38           C  
ATOM    381  C   ILE A  45      14.023  10.500 -24.484  1.00 79.38           C  
ATOM    382  CB  ILE A  45      12.312  12.055 -25.484  1.00 79.38           C  
ATOM    383  O   ILE A  45      13.547   9.555 -23.859  1.00 79.38           O  
ATOM    384  CG1 ILE A  45      11.695  13.453 -25.422  1.00 79.38           C  
ATOM    385  CG2 ILE A  45      11.234  10.977 -25.344  1.00 79.38           C  
ATOM    386  CD1 ILE A  45      10.812  13.805 -26.609  1.00 79.38           C  
ATOM    387  N   ILE A  46      15.148  10.352 -25.172  1.00 88.19           N  
ATOM    388  CA  ILE A  46      15.734   9.023 -25.328  1.00 88.19           C  
ATOM    389  C   ILE A  46      17.250   9.141 -25.391  1.00 88.19           C  
ATOM    390  CB  ILE A  46      15.195   8.305 -26.578  1.00 88.19           C  
ATOM    391  O   ILE A  46      17.781  10.148 -25.859  1.00 88.19           O  
ATOM    392  CG1 ILE A  46      15.391   6.789 -26.453  1.00 88.19           C  
ATOM    393  CG2 ILE A  46      15.867   8.844 -27.844  1.00 88.19           C  
ATOM    394  CD1 ILE A  46      14.617   5.973 -27.484  1.00 88.19           C  
ATOM    395  N   THR A  47      17.969   8.125 -24.922  1.00 91.12           N  
ATOM    396  CA  THR A  47      19.406   7.961 -25.062  1.00 91.12           C  
ATOM    397  C   THR A  47      19.734   6.715 -25.891  1.00 91.12           C  
ATOM    398  CB  THR A  47      20.109   7.863 -23.688  1.00 91.12           C  
ATOM    399  O   THR A  47      19.266   5.617 -25.562  1.00 91.12           O  
ATOM    400  CG2 THR A  47      21.609   7.711 -23.844  1.00 91.12           C  
ATOM    401  OG1 THR A  47      19.828   9.055 -22.938  1.00 91.12           O  
ATOM    402  N   LEU A  48      20.484   6.922 -26.969  1.00 92.62           N  
ATOM    403  CA  LEU A  48      20.875   5.809 -27.828  1.00 92.62           C  
ATOM    404  C   LEU A  48      22.328   5.430 -27.609  1.00 92.62           C  
ATOM    405  CB  LEU A  48      20.641   6.172 -29.297  1.00 92.62           C  
ATOM    406  O   LEU A  48      23.219   6.285 -27.656  1.00 92.62           O  
ATOM    407  CG  LEU A  48      19.203   6.469 -29.719  1.00 92.62           C  
ATOM    408  CD1 LEU A  48      19.156   7.000 -31.141  1.00 92.62           C  
ATOM    409  CD2 LEU A  48      18.328   5.223 -29.578  1.00 92.62           C  
ATOM    410  N   LEU A  49      22.516   4.156 -27.219  1.00 92.44           N  
ATOM    411  CA  LEU A  49      23.859   3.633 -27.000  1.00 92.44           C  
ATOM    412  C   LEU A  49      24.203   2.574 -28.047  1.00 92.44           C  
ATOM    413  CB  LEU A  49      23.984   3.041 -25.594  1.00 92.44           C  
ATOM    414  O   LEU A  49      23.500   1.562 -28.156  1.00 92.44           O  
ATOM    415  CG  LEU A  49      25.375   2.547 -25.188  1.00 92.44           C  
ATOM    416  CD1 LEU A  49      26.297   3.729 -24.922  1.00 92.44           C  
ATOM    417  CD2 LEU A  49      25.281   1.640 -23.969  1.00 92.44           C  
ATOM    418  N   ALA A  50      25.156   2.877 -28.828  1.00 90.81           N  
ATOM    419  CA  ALA A  50      25.625   1.921 -29.828  1.00 90.81           C  
ATOM    420  C   ALA A  50      27.000   1.381 -29.469  1.00 90.81           C  
ATOM    421  CB  ALA A  50      25.656   2.570 -31.219  1.00 90.81           C  
ATOM    422  O   ALA A  50      27.984   2.131 -29.438  1.00 90.81           O  
ATOM    423  N   ILE A  51      27.062   0.157 -28.984  1.00 88.06           N  
ATOM    424  CA  ILE A  51      28.312  -0.509 -28.672  1.00 88.06           C  
ATOM    425  C   ILE A  51      28.500  -1.715 -29.578  1.00 88.06           C  
ATOM    426  CB  ILE A  51      28.359  -0.950 -27.188  1.00 88.06           C  
ATOM    427  O   ILE A  51      27.703  -2.645 -29.578  1.00 88.06           O  
ATOM    428  CG1 ILE A  51      28.156   0.257 -26.266  1.00 88.06           C  
ATOM    429  CG2 ILE A  51      29.672  -1.664 -26.875  1.00 88.06           C  
ATOM    430  CD1 ILE A  51      27.984  -0.108 -24.797  1.00 88.06           C  
ATOM    431  N   ASP A  52      29.500  -1.660 -30.453  1.00 83.44           N  
ATOM    432  CA  ASP A  52      29.750  -2.701 -31.438  1.00 83.44           C  
ATOM    433  C   ASP A  52      28.578  -2.809 -32.406  1.00 83.44           C  
ATOM    434  CB  ASP A  52      29.984  -4.051 -30.766  1.00 83.44           C  
ATOM    435  O   ASP A  52      28.219  -1.830 -33.062  1.00 83.44           O  
ATOM    436  CG  ASP A  52      31.250  -4.070 -29.922  1.00 83.44           C  
ATOM    437  OD1 ASP A  52      32.250  -3.447 -30.328  1.00 83.44           O  
ATOM    438  OD2 ASP A  52      31.234  -4.715 -28.844  1.00 83.44           O  
ATOM    439  N   ASN A  53      27.750  -4.074 -32.594  1.00 83.00           N  
ATOM    440  CA  ASN A  53      26.609  -4.301 -33.500  1.00 83.00           C  
ATOM    441  C   ASN A  53      25.281  -4.273 -32.719  1.00 83.00           C  
ATOM    442  CB  ASN A  53      26.766  -5.629 -34.250  1.00 83.00           C  
ATOM    443  O   ASN A  53      24.266  -4.758 -33.219  1.00 83.00           O  
ATOM    444  CG  ASN A  53      27.859  -5.590 -35.281  1.00 83.00           C  
ATOM    445  ND2 ASN A  53      28.406  -6.754 -35.625  1.00 83.00           N  
ATOM    446  OD1 ASN A  53      28.219  -4.520 -35.781  1.00 83.00           O  
ATOM    447  N   HIS A  54      25.375  -3.676 -31.500  1.00 86.31           N  
ATOM    448  CA  HIS A  54      24.156  -3.635 -30.688  1.00 86.31           C  
ATOM    449  C   HIS A  54      23.719  -2.197 -30.438  1.00 86.31           C  
ATOM    450  CB  HIS A  54      24.359  -4.371 -29.375  1.00 86.31           C  
ATOM    451  O   HIS A  54      24.547  -1.342 -30.109  1.00 86.31           O  
ATOM    452  CG  HIS A  54      24.656  -5.828 -29.531  1.00 86.31           C  
ATOM    453  CD2 HIS A  54      25.828  -6.512 -29.484  1.00 86.31           C  
ATOM    454  ND1 HIS A  54      23.672  -6.762 -29.766  1.00 86.31           N  
ATOM    455  CE1 HIS A  54      24.219  -7.961 -29.875  1.00 86.31           C  
ATOM    456  NE2 HIS A  54      25.531  -7.836 -29.703  1.00 86.31           N  
ATOM    457  N   LEU A  55      22.500  -1.888 -30.750  1.00 90.44           N  
ATOM    458  CA  LEU A  55      21.906  -0.583 -30.469  1.00 90.44           C  
ATOM    459  C   LEU A  55      20.922  -0.675 -29.297  1.00 90.44           C  
ATOM    460  CB  LEU A  55      21.203  -0.027 -31.703  1.00 90.44           C  
ATOM    461  O   LEU A  55      20.000  -1.477 -29.344  1.00 90.44           O  
ATOM    462  CG  LEU A  55      20.578   1.361 -31.562  1.00 90.44           C  
ATOM    463  CD1 LEU A  55      21.672   2.420 -31.422  1.00 90.44           C  
ATOM    464  CD2 LEU A  55      19.672   1.669 -32.750  1.00 90.44           C  
ATOM    465  N   THR A  56      21.219   0.050 -28.219  1.00 89.62           N  
ATOM    466  CA  THR A  56      20.375   0.060 -27.031  1.00 89.62           C  
ATOM    467  C   THR A  56      19.703   1.418 -26.859  1.00 89.62           C  
ATOM    468  CB  THR A  56      21.188  -0.282 -25.766  1.00 89.62           C  
ATOM    469  O   THR A  56      20.359   2.457 -26.922  1.00 89.62           O  
ATOM    470  CG2 THR A  56      20.281  -0.370 -24.547  1.00 89.62           C  
ATOM    471  OG1 THR A  56      21.844  -1.542 -25.953  1.00 89.62           O  
ATOM    472  N   THR A  57      18.422   1.392 -26.750  1.00 89.94           N  
ATOM    473  CA  THR A  57      17.656   2.607 -26.500  1.00 89.94           C  
ATOM    474  C   THR A  57      17.234   2.688 -25.031  1.00 89.94           C  
ATOM    475  CB  THR A  57      16.406   2.680 -27.391  1.00 89.94           C  
ATOM    476  O   THR A  57      16.656   1.743 -24.500  1.00 89.94           O  
ATOM    477  CG2 THR A  57      16.797   2.719 -28.875  1.00 89.94           C  
ATOM    478  OG1 THR A  57      15.594   1.529 -27.156  1.00 89.94           O  
ATOM    479  N   LEU A  58      17.578   3.885 -24.438  1.00 89.38           N  
ATOM    480  CA  LEU A  58      17.281   4.039 -23.016  1.00 89.38           C  
ATOM    481  C   LEU A  58      16.359   5.230 -22.781  1.00 89.38           C  
ATOM    482  CB  LEU A  58      18.578   4.211 -22.203  1.00 89.38           C  
ATOM    483  O   LEU A  58      16.594   6.320 -23.312  1.00 89.38           O  
ATOM    484  CG  LEU A  58      19.609   3.092 -22.344  1.00 89.38           C  
ATOM    485  CD1 LEU A  58      20.922   3.506 -21.688  1.00 89.38           C  
ATOM    486  CD2 LEU A  58      19.078   1.800 -21.719  1.00 89.38           C  
ATOM    487  N   SER A  59      15.320   4.996 -22.016  1.00 85.12           N  
ATOM    488  CA  SER A  59      14.477   6.102 -21.562  1.00 85.12           C  
ATOM    489  C   SER A  59      15.156   6.887 -20.438  1.00 85.12           C  
ATOM    490  CB  SER A  59      13.117   5.586 -21.094  1.00 85.12           C  
ATOM    491  O   SER A  59      16.094   6.395 -19.812  1.00 85.12           O  
ATOM    492  OG  SER A  59      13.242   4.902 -19.859  1.00 85.12           O  
ATOM    493  N   PRO A  60      14.766   8.125 -20.203  1.00 83.62           N  
ATOM    494  CA  PRO A  60      15.312   8.906 -19.078  1.00 83.62           C  
ATOM    495  C   PRO A  60      15.219   8.172 -17.750  1.00 83.62           C  
ATOM    496  CB  PRO A  60      14.445  10.164 -19.078  1.00 83.62           C  
ATOM    497  O   PRO A  60      16.109   8.289 -16.906  1.00 83.62           O  
ATOM    498  CG  PRO A  60      14.016  10.336 -20.500  1.00 83.62           C  
ATOM    499  CD  PRO A  60      13.789   8.977 -21.094  1.00 83.62           C  
ATOM    500  N   GLU A  61      14.164   7.484 -17.547  1.00 81.88           N  
ATOM    501  CA  GLU A  61      13.992   6.684 -16.344  1.00 81.88           C  
ATOM    502  C   GLU A  61      15.062   5.602 -16.234  1.00 81.88           C  
ATOM    503  CB  GLU A  61      12.602   6.055 -16.312  1.00 81.88           C  
ATOM    504  O   GLU A  61      15.586   5.340 -15.156  1.00 81.88           O  
ATOM    505  CG  GLU A  61      12.305   5.270 -15.039  1.00 81.88           C  
ATOM    506  CD  GLU A  61      11.164   4.281 -15.188  1.00 81.88           C  
ATOM    507  OE1 GLU A  61      10.898   3.502 -14.250  1.00 81.88           O  
ATOM    508  OE2 GLU A  61      10.523   4.281 -16.266  1.00 81.88           O  
ATOM    509  N   MET A  62      15.383   4.922 -17.328  1.00 86.81           N  
ATOM    510  CA  MET A  62      16.391   3.863 -17.375  1.00 86.81           C  
ATOM    511  C   MET A  62      17.781   4.422 -17.109  1.00 86.81           C  
ATOM    512  CB  MET A  62      16.375   3.154 -18.734  1.00 86.81           C  
ATOM    513  O   MET A  62      18.578   3.795 -16.406  1.00 86.81           O  
ATOM    514  CG  MET A  62      15.156   2.258 -18.938  1.00 86.81           C  
ATOM    515  SD  MET A  62      15.125   1.492 -20.609  1.00 86.81           S  
ATOM    516  CE  MET A  62      13.734   0.349 -20.406  1.00 86.81           C  
ATOM    517  N   VAL A  63      18.078   5.605 -17.672  1.00 89.38           N  
ATOM    518  CA  VAL A  63      19.344   6.293 -17.438  1.00 89.38           C  
ATOM    519  C   VAL A  63      19.484   6.629 -15.953  1.00 89.38           C  
ATOM    520  CB  VAL A  63      19.469   7.574 -18.281  1.00 89.38           C  
ATOM    521  O   VAL A  63      20.547   6.438 -15.359  1.00 89.38           O  
ATOM    522  CG1 VAL A  63      20.703   8.375 -17.891  1.00 89.38           C  
ATOM    523  CG2 VAL A  63      19.500   7.227 -19.781  1.00 89.38           C  
ATOM    524  N   LEU A  64      18.406   7.066 -15.289  1.00 88.94           N  
ATOM    525  CA  LEU A  64      18.391   7.359 -13.859  1.00 88.94           C  
ATOM    526  C   LEU A  64      18.625   6.094 -13.047  1.00 88.94           C  
ATOM    527  CB  LEU A  64      17.062   8.008 -13.461  1.00 88.94           C  
ATOM    528  O   LEU A  64      19.359   6.109 -12.062  1.00 88.94           O  
ATOM    529  CG  LEU A  64      16.859   9.461 -13.891  1.00 88.94           C  
ATOM    530  CD1 LEU A  64      15.438   9.914 -13.570  1.00 88.94           C  
ATOM    531  CD2 LEU A  64      17.875  10.367 -13.203  1.00 88.94           C  
ATOM    532  N   MET A  65      17.938   5.062 -13.445  1.00 88.81           N  
ATOM    533  CA  MET A  65      18.062   3.781 -12.766  1.00 88.81           C  
ATOM    534  C   MET A  65      19.500   3.273 -12.805  1.00 88.81           C  
ATOM    535  CB  MET A  65      17.125   2.748 -13.391  1.00 88.81           C  
ATOM    536  O   MET A  65      20.031   2.852 -11.781  1.00 88.81           O  
ATOM    537  CG  MET A  65      17.156   1.390 -12.703  1.00 88.81           C  
ATOM    538  SD  MET A  65      16.578   0.035 -13.797  1.00 88.81           S  
ATOM    539  CE  MET A  65      17.891   0.041 -15.047  1.00 88.81           C  
ATOM    540  N   ILE A  66      20.078   3.225 -14.000  1.00 90.44           N  
ATOM    541  CA  ILE A  66      21.438   2.740 -14.195  1.00 90.44           C  
ATOM    542  C   ILE A  66      22.406   3.578 -13.367  1.00 90.44           C  
ATOM    543  CB  ILE A  66      21.844   2.775 -15.688  1.00 90.44           C  
ATOM    544  O   ILE A  66      23.312   3.037 -12.719  1.00 90.44           O  
ATOM    545  CG1 ILE A  66      21.016   1.757 -16.484  1.00 90.44           C  
ATOM    546  CG2 ILE A  66      23.344   2.514 -15.852  1.00 90.44           C  
ATOM    547  CD1 ILE A  66      21.172   1.887 -18.000  1.00 90.44           C  
ATOM    548  N   SER A  67      22.234   4.906 -13.359  1.00 91.50           N  
ATOM    549  CA  SER A  67      23.047   5.805 -12.555  1.00 91.50           C  
ATOM    550  C   SER A  67      22.922   5.488 -11.070  1.00 91.50           C  
ATOM    551  CB  SER A  67      22.672   7.262 -12.812  1.00 91.50           C  
ATOM    552  O   SER A  67      23.922   5.465 -10.352  1.00 91.50           O  
ATOM    553  OG  SER A  67      22.922   7.621 -14.164  1.00 91.50           O  
ATOM    554  N   ASP A  68      21.719   5.242 -10.625  1.00 89.69           N  
ATOM    555  CA  ASP A  68      21.453   4.914  -9.227  1.00 89.69           C  
ATOM    556  C   ASP A  68      22.141   3.605  -8.828  1.00 89.69           C  
ATOM    557  CB  ASP A  68      19.953   4.816  -8.969  1.00 89.69           C  
ATOM    558  O   ASP A  68      22.703   3.500  -7.742  1.00 89.69           O  
ATOM    559  CG  ASP A  68      19.266   6.176  -8.891  1.00 89.69           C  
ATOM    560  OD1 ASP A  68      19.984   7.203  -8.820  1.00 89.69           O  
ATOM    561  OD2 ASP A  68      18.031   6.215  -8.883  1.00 89.69           O  
ATOM    562  N   VAL A  69      22.047   2.645  -9.688  1.00 91.25           N  
ATOM    563  CA  VAL A  69      22.625   1.329  -9.430  1.00 91.25           C  
ATOM    564  C   VAL A  69      24.141   1.447  -9.312  1.00 91.25           C  
ATOM    565  CB  VAL A  69      22.250   0.318 -10.539  1.00 91.25           C  
ATOM    566  O   VAL A  69      24.750   0.894  -8.391  1.00 91.25           O  
ATOM    567  CG1 VAL A  69      23.094  -0.953 -10.414  1.00 91.25           C  
ATOM    568  CG2 VAL A  69      20.766  -0.013 -10.477  1.00 91.25           C  
ATOM    569  N   VAL A  70      24.766   2.186 -10.273  1.00 91.56           N  
ATOM    570  CA  VAL A  70      26.219   2.354 -10.289  1.00 91.56           C  
ATOM    571  C   VAL A  70      26.672   3.090  -9.031  1.00 91.56           C  
ATOM    572  CB  VAL A  70      26.688   3.117 -11.547  1.00 91.56           C  
ATOM    573  O   VAL A  70      27.641   2.691  -8.383  1.00 91.56           O  
ATOM    574  CG1 VAL A  70      28.172   3.482 -11.438  1.00 91.56           C  
ATOM    575  CG2 VAL A  70      26.438   2.285 -12.805  1.00 91.56           C  
ATOM    576  N   GLU A  71      25.953   4.117  -8.672  1.00 91.12           N  
ATOM    577  CA  GLU A  71      26.250   4.902  -7.477  1.00 91.12           C  
ATOM    578  C   GLU A  71      26.094   4.059  -6.215  1.00 91.12           C  
ATOM    579  CB  GLU A  71      25.344   6.133  -7.398  1.00 91.12           C  
ATOM    580  O   GLU A  71      26.938   4.121  -5.316  1.00 91.12           O  
ATOM    581  CG  GLU A  71      25.688   7.086  -6.270  1.00 91.12           C  
ATOM    582  CD  GLU A  71      24.812   8.320  -6.227  1.00 91.12           C  
ATOM    583  OE1 GLU A  71      24.953   9.141  -5.297  1.00 91.12           O  
ATOM    584  OE2 GLU A  71      23.953   8.461  -7.129  1.00 91.12           O  
ATOM    585  N   SER A  72      25.016   3.354  -6.098  1.00 90.50           N  
ATOM    586  CA  SER A  72      24.734   2.518  -4.934  1.00 90.50           C  
ATOM    587  C   SER A  72      25.797   1.451  -4.746  1.00 90.50           C  
ATOM    588  CB  SER A  72      23.359   1.854  -5.074  1.00 90.50           C  
ATOM    589  O   SER A  72      26.250   1.209  -3.625  1.00 90.50           O  
ATOM    590  OG  SER A  72      22.328   2.826  -5.070  1.00 90.50           O  
ATOM    591  N   ARG A  73      26.219   0.855  -5.777  1.00 91.62           N  
ATOM    592  CA  ARG A  73      27.219  -0.204  -5.715  1.00 91.62           C  
ATOM    593  C   ARG A  73      28.578   0.354  -5.309  1.00 91.62           C  
ATOM    594  CB  ARG A  73      27.328  -0.922  -7.062  1.00 91.62           C  
ATOM    595  O   ARG A  73      29.297  -0.263  -4.520  1.00 91.62           O  
ATOM    596  CG  ARG A  73      26.141  -1.806  -7.387  1.00 91.62           C  
ATOM    597  CD  ARG A  73      26.359  -2.594  -8.672  1.00 91.62           C  
ATOM    598  NE  ARG A  73      25.219  -3.453  -8.977  1.00 91.62           N  
ATOM    599  NH1 ARG A  73      26.250  -4.551 -10.727  1.00 91.62           N  
ATOM    600  NH2 ARG A  73      24.094  -5.090 -10.133  1.00 91.62           N  
ATOM    601  CZ  ARG A  73      25.188  -4.363  -9.945  1.00 91.62           C  
ATOM    602  N   GLN A  74      28.906   1.479  -5.809  1.00 89.81           N  
ATOM    603  CA  GLN A  74      30.141   2.141  -5.422  1.00 89.81           C  
ATOM    604  C   GLN A  74      30.125   2.549  -3.951  1.00 89.81           C  
ATOM    605  CB  GLN A  74      30.391   3.367  -6.301  1.00 89.81           C  
ATOM    606  O   GLN A  74      31.109   2.381  -3.236  1.00 89.81           O  
ATOM    607  CG  GLN A  74      31.797   3.955  -6.152  1.00 89.81           C  
ATOM    608  CD  GLN A  74      32.062   5.062  -7.152  1.00 89.81           C  
ATOM    609  NE2 GLN A  74      33.156   5.781  -6.949  1.00 89.81           N  
ATOM    610  OE1 GLN A  74      31.297   5.273  -8.094  1.00 89.81           O  
ATOM    611  N   ASN A  75      29.016   3.160  -3.564  1.00 90.19           N  
ATOM    612  CA  ASN A  75      28.859   3.547  -2.166  1.00 90.19           C  
ATOM    613  C   ASN A  75      28.984   2.344  -1.235  1.00 90.19           C  
ATOM    614  CB  ASN A  75      27.516   4.250  -1.953  1.00 90.19           C  
ATOM    615  O   ASN A  75      29.594   2.438  -0.170  1.00 90.19           O  
ATOM    616  CG  ASN A  75      27.516   5.672  -2.479  1.00 90.19           C  
ATOM    617  ND2 ASN A  75      26.312   6.242  -2.637  1.00 90.19           N  
ATOM    618  OD1 ASN A  75      28.562   6.254  -2.742  1.00 90.19           O  
ATOM    619  N   LEU A  76      28.359   1.302  -1.677  1.00 90.62           N  
ATOM    620  CA  LEU A  76      28.438   0.070  -0.897  1.00 90.62           C  
ATOM    621  C   LEU A  76      29.875  -0.413  -0.772  1.00 90.62           C  
ATOM    622  CB  LEU A  76      27.578  -1.020  -1.539  1.00 90.62           C  
ATOM    623  O   LEU A  76      30.312  -0.805   0.312  1.00 90.62           O  
ATOM    624  CG  LEU A  76      27.625  -2.398  -0.877  1.00 90.62           C  
ATOM    625  CD1 LEU A  76      26.984  -2.342   0.510  1.00 90.62           C  
ATOM    626  CD2 LEU A  76      26.906  -3.434  -1.748  1.00 90.62           C  
ATOM    627  N   TYR A  77      30.562  -0.426  -1.897  1.00 89.69           N  
ATOM    628  CA  TYR A  77      31.953  -0.861  -1.902  1.00 89.69           C  
ATOM    629  C   TYR A  77      32.781  -0.026  -0.940  1.00 89.69           C  
ATOM    630  CB  TYR A  77      32.531  -0.772  -3.314  1.00 89.69           C  
ATOM    631  O   TYR A  77      33.562  -0.568  -0.161  1.00 89.69           O  
ATOM    632  CG  TYR A  77      33.969  -1.274  -3.416  1.00 89.69           C  
ATOM    633  CD1 TYR A  77      35.031  -0.388  -3.414  1.00 89.69           C  
ATOM    634  CD2 TYR A  77      34.219  -2.635  -3.514  1.00 89.69           C  
ATOM    635  CE1 TYR A  77      36.344  -0.846  -3.510  1.00 89.69           C  
ATOM    636  CE2 TYR A  77      35.531  -3.104  -3.609  1.00 89.69           C  
ATOM    637  OH  TYR A  77      37.875  -2.662  -3.699  1.00 89.69           O  
ATOM    638  CZ  TYR A  77      36.594  -2.203  -3.605  1.00 89.69           C  
ATOM    639  N   HIS A  78      32.594   1.305  -0.918  1.00 90.00           N  
ATOM    640  CA  HIS A  78      33.344   2.203  -0.038  1.00 90.00           C  
ATOM    641  C   HIS A  78      32.969   1.973   1.423  1.00 90.00           C  
ATOM    642  CB  HIS A  78      33.094   3.660  -0.422  1.00 90.00           C  
ATOM    643  O   HIS A  78      33.844   1.933   2.293  1.00 90.00           O  
ATOM    644  CG  HIS A  78      33.750   4.062  -1.711  1.00 90.00           C  
ATOM    645  CD2 HIS A  78      34.969   4.555  -1.975  1.00 90.00           C  
ATOM    646  ND1 HIS A  78      33.094   3.982  -2.924  1.00 90.00           N  
ATOM    647  CE1 HIS A  78      33.906   4.406  -3.879  1.00 90.00           C  
ATOM    648  NE2 HIS A  78      35.031   4.758  -3.330  1.00 90.00           N  
ATOM    649  N   TYR A  79      31.672   1.812   1.639  1.00 89.88           N  
ATOM    650  CA  TYR A  79      31.141   1.586   2.982  1.00 89.88           C  
ATOM    651  C   TYR A  79      31.703   0.298   3.574  1.00 89.88           C  
ATOM    652  CB  TYR A  79      29.609   1.531   2.961  1.00 89.88           C  
ATOM    653  O   TYR A  79      32.156   0.281   4.723  1.00 89.88           O  
ATOM    654  CG  TYR A  79      29.000   1.077   4.266  1.00 89.88           C  
ATOM    655  CD1 TYR A  79      28.453  -0.193   4.391  1.00 89.88           C  
ATOM    656  CD2 TYR A  79      28.984   1.917   5.375  1.00 89.88           C  
ATOM    657  CE1 TYR A  79      27.891  -0.614   5.590  1.00 89.88           C  
ATOM    658  CE2 TYR A  79      28.422   1.506   6.578  1.00 89.88           C  
ATOM    659  OH  TYR A  79      27.328  -0.172   7.867  1.00 89.88           O  
ATOM    660  CZ  TYR A  79      27.875   0.240   6.676  1.00 89.88           C  
ATOM    661  N   ILE A  80      31.688  -0.756   2.807  1.00 89.62           N  
ATOM    662  CA  ILE A  80      32.094  -2.078   3.287  1.00 89.62           C  
ATOM    663  C   ILE A  80      33.594  -2.105   3.555  1.00 89.62           C  
ATOM    664  CB  ILE A  80      31.703  -3.182   2.279  1.00 89.62           C  
ATOM    665  O   ILE A  80      34.062  -2.832   4.438  1.00 89.62           O  
ATOM    666  CG1 ILE A  80      30.172  -3.348   2.225  1.00 89.62           C  
ATOM    667  CG2 ILE A  80      32.375  -4.504   2.641  1.00 89.62           C  
ATOM    668  CD1 ILE A  80      29.688  -4.180   1.049  1.00 89.62           C  
ATOM    669  N   CYS A  81      34.375  -1.229   2.842  1.00 89.62           N  
ATOM    670  CA  CYS A  81      35.812  -1.160   3.006  1.00 89.62           C  
ATOM    671  C   CYS A  81      36.188  -0.297   4.207  1.00 89.62           C  
ATOM    672  CB  CYS A  81      36.469  -0.606   1.743  1.00 89.62           C  
ATOM    673  O   CYS A  81      37.219  -0.537   4.855  1.00 89.62           O  
ATOM    674  SG  CYS A  81      36.438  -1.740   0.339  1.00 89.62           S  
ATOM    675  N   LEU A  82      35.312   0.628   4.605  1.00 91.19           N  
ATOM    676  CA  LEU A  82      35.625   1.627   5.617  1.00 91.19           C  
ATOM    677  C   LEU A  82      35.125   1.187   6.992  1.00 91.19           C  
ATOM    678  CB  LEU A  82      35.031   2.980   5.250  1.00 91.19           C  
ATOM    679  O   LEU A  82      35.688   1.561   8.016  1.00 91.19           O  
ATOM    680  CG  LEU A  82      35.625   3.695   4.043  1.00 91.19           C  
ATOM    681  CD1 LEU A  82      34.812   4.922   3.680  1.00 91.19           C  
ATOM    682  CD2 LEU A  82      37.062   4.082   4.328  1.00 91.19           C  
ATOM    683  N   ASP A  83      34.062   0.417   7.047  1.00 90.00           N  
ATOM    684  CA  ASP A  83      33.469  -0.016   8.305  1.00 90.00           C  
ATOM    685  C   ASP A  83      33.938  -1.419   8.688  1.00 90.00           C  
ATOM    686  CB  ASP A  83      31.938   0.018   8.219  1.00 90.00           C  
ATOM    687  O   ASP A  83      33.594  -2.396   8.016  1.00 90.00           O  
ATOM    688  CG  ASP A  83      31.266  -0.141   9.570  1.00 90.00           C  
ATOM    689  OD1 ASP A  83      31.875  -0.700  10.500  1.00 90.00           O  
ATOM    690  OD2 ASP A  83      30.094   0.294   9.703  1.00 90.00           O  
ATOM    691  N   CYS A  84      34.688  -1.600   9.727  1.00 87.81           N  
ATOM    692  CA  CYS A  84      35.312  -2.840  10.156  1.00 87.81           C  
ATOM    693  C   CYS A  84      34.281  -3.881  10.547  1.00 87.81           C  
ATOM    694  CB  CYS A  84      36.250  -2.578  11.344  1.00 87.81           C  
ATOM    695  O   CYS A  84      34.562  -5.082  10.523  1.00 87.81           O  
ATOM    696  SG  CYS A  84      35.438  -1.881  12.789  1.00 87.81           S  
ATOM    697  N   ARG A  85      33.031  -3.416  10.906  1.00 85.31           N  
ATOM    698  CA  ARG A  85      31.922  -4.289  11.312  1.00 85.31           C  
ATOM    699  C   ARG A  85      31.344  -5.043  10.117  1.00 85.31           C  
ATOM    700  CB  ARG A  85      30.828  -3.479  12.008  1.00 85.31           C  
ATOM    701  O   ARG A  85      30.828  -6.152  10.273  1.00 85.31           O  
ATOM    702  CG  ARG A  85      31.266  -2.826  13.305  1.00 85.31           C  
ATOM    703  CD  ARG A  85      30.219  -1.839  13.820  1.00 85.31           C  
ATOM    704  NE  ARG A  85      30.047  -0.710  12.906  1.00 85.31           N  
ATOM    705  NH1 ARG A  85      28.516   0.394  14.234  1.00 85.31           N  
ATOM    706  NH2 ARG A  85      29.172   1.298  12.227  1.00 85.31           N  
ATOM    707  CZ  ARG A  85      29.250   0.324  13.125  1.00 85.31           C  
ATOM    708  N   VAL A  86      31.453  -4.555   8.906  1.00 86.75           N  
ATOM    709  CA  VAL A  86      30.781  -5.117   7.738  1.00 86.75           C  
ATOM    710  C   VAL A  86      31.812  -5.609   6.734  1.00 86.75           C  
ATOM    711  CB  VAL A  86      29.844  -4.086   7.070  1.00 86.75           C  
ATOM    712  O   VAL A  86      31.469  -6.266   5.746  1.00 86.75           O  
ATOM    713  CG1 VAL A  86      28.656  -3.754   7.984  1.00 86.75           C  
ATOM    714  CG2 VAL A  86      30.609  -2.818   6.707  1.00 86.75           C  
ATOM    715  N   THR A  87      33.062  -5.312   6.965  1.00 89.38           N  
ATOM    716  CA  THR A  87      34.188  -5.648   6.082  1.00 89.38           C  
ATOM    717  C   THR A  87      34.250  -7.156   5.836  1.00 89.38           C  
ATOM    718  CB  THR A  87      35.531  -5.172   6.664  1.00 89.38           C  
ATOM    719  O   THR A  87      34.500  -7.594   4.715  1.00 89.38           O  
ATOM    720  CG2 THR A  87      36.688  -5.559   5.758  1.00 89.38           C  
ATOM    721  OG1 THR A  87      35.500  -3.744   6.805  1.00 89.38           O  
ATOM    722  N   PRO A  88      33.938  -7.953   6.840  1.00 88.88           N  
ATOM    723  CA  PRO A  88      33.969  -9.406   6.664  1.00 88.88           C  
ATOM    724  C   PRO A  88      32.938  -9.898   5.660  1.00 88.88           C  
ATOM    725  CB  PRO A  88      33.656  -9.938   8.070  1.00 88.88           C  
ATOM    726  O   PRO A  88      33.031 -11.023   5.168  1.00 88.88           O  
ATOM    727  CG  PRO A  88      34.094  -8.836   8.992  1.00 88.88           C  
ATOM    728  CD  PRO A  88      33.812  -7.520   8.312  1.00 88.88           C  
ATOM    729  N   LEU A  89      31.969  -9.000   5.285  1.00 90.25           N  
ATOM    730  CA  LEU A  89      30.859  -9.352   4.398  1.00 90.25           C  
ATOM    731  C   LEU A  89      31.203  -9.031   2.949  1.00 90.25           C  
ATOM    732  CB  LEU A  89      29.594  -8.594   4.809  1.00 90.25           C  
ATOM    733  O   LEU A  89      30.453  -9.383   2.037  1.00 90.25           O  
ATOM    734  CG  LEU A  89      29.109  -8.812   6.242  1.00 90.25           C  
ATOM    735  CD1 LEU A  89      27.875  -7.949   6.520  1.00 90.25           C  
ATOM    736  CD2 LEU A  89      28.797 -10.281   6.484  1.00 90.25           C  
ATOM    737  N   LYS A  90      32.344  -8.391   2.699  1.00 90.81           N  
ATOM    738  CA  LYS A  90      32.719  -7.840   1.399  1.00 90.81           C  
ATOM    739  C   LYS A  90      32.688  -8.914   0.318  1.00 90.81           C  
ATOM    740  CB  LYS A  90      34.094  -7.207   1.468  1.00 90.81           C  
ATOM    741  O   LYS A  90      32.031  -8.742  -0.724  1.00 90.81           O  
ATOM    742  CG  LYS A  90      34.594  -6.629   0.146  1.00 90.81           C  
ATOM    743  CD  LYS A  90      35.969  -6.039   0.271  1.00 90.81           C  
ATOM    744  CE  LYS A  90      36.500  -5.562  -1.074  1.00 90.81           C  
ATOM    745  NZ  LYS A  90      37.875  -4.977  -0.955  1.00 90.81           N  
ATOM    746  N   GLU A  91      33.375 -10.039   0.485  1.00 91.56           N  
ATOM    747  CA  GLU A  91      33.531 -11.094  -0.516  1.00 91.56           C  
ATOM    748  C   GLU A  91      32.188 -11.773  -0.787  1.00 91.56           C  
ATOM    749  CB  GLU A  91      34.562 -12.141  -0.070  1.00 91.56           C  
ATOM    750  O   GLU A  91      31.859 -12.086  -1.934  1.00 91.56           O  
ATOM    751  CG  GLU A  91      35.969 -11.625  -0.068  1.00 91.56           C  
ATOM    752  CD  GLU A  91      36.438 -11.078  -1.415  1.00 91.56           C  
ATOM    753  OE1 GLU A  91      37.125 -10.047  -1.446  1.00 91.56           O  
ATOM    754  OE2 GLU A  91      36.062 -11.672  -2.447  1.00 91.56           O  
ATOM    755  N   ASP A  92      31.406 -11.891   0.230  1.00 92.19           N  
ATOM    756  CA  ASP A  92      30.109 -12.570   0.128  1.00 92.19           C  
ATOM    757  C   ASP A  92      29.078 -11.688  -0.563  1.00 92.19           C  
ATOM    758  CB  ASP A  92      29.609 -12.984   1.514  1.00 92.19           C  
ATOM    759  O   ASP A  92      28.266 -12.180  -1.351  1.00 92.19           O  
ATOM    760  CG  ASP A  92      30.438 -14.102   2.133  1.00 92.19           C  
ATOM    761  OD1 ASP A  92      30.891 -15.000   1.395  1.00 92.19           O  
ATOM    762  OD2 ASP A  92      30.625 -14.086   3.369  1.00 92.19           O  
ATOM    763  N   ILE A  93      29.094 -10.336  -0.297  1.00 90.69           N  
ATOM    764  CA  ILE A  93      28.203  -9.391  -0.948  1.00 90.69           C  
ATOM    765  C   ILE A  93      28.531  -9.297  -2.436  1.00 90.69           C  
ATOM    766  CB  ILE A  93      28.281  -7.992  -0.295  1.00 90.69           C  
ATOM    767  O   ILE A  93      27.641  -9.305  -3.281  1.00 90.69           O  
ATOM    768  CG1 ILE A  93      27.609  -8.008   1.087  1.00 90.69           C  
ATOM    769  CG2 ILE A  93      27.641  -6.938  -1.198  1.00 90.69           C  
ATOM    770  CD1 ILE A  93      27.750  -6.707   1.858  1.00 90.69           C  
ATOM    771  N   LEU A  94      29.797  -9.281  -2.801  1.00 91.75           N  
ATOM    772  CA  LEU A  94      30.234  -9.258  -4.195  1.00 91.75           C  
ATOM    773  C   LEU A  94      29.844 -10.555  -4.906  1.00 91.75           C  
ATOM    774  CB  LEU A  94      31.750  -9.047  -4.281  1.00 91.75           C  
ATOM    775  O   LEU A  94      29.484 -10.531  -6.086  1.00 91.75           O  
ATOM    776  CG  LEU A  94      32.250  -7.672  -3.852  1.00 91.75           C  
ATOM    777  CD1 LEU A  94      33.781  -7.633  -3.922  1.00 91.75           C  
ATOM    778  CD2 LEU A  94      31.656  -6.574  -4.719  1.00 91.75           C  
ATOM    779  N   LEU A  95      29.953 -11.648  -4.180  1.00 93.25           N  
ATOM    780  CA  LEU A  95      29.578 -12.945  -4.723  1.00 93.25           C  
ATOM    781  C   LEU A  95      28.078 -12.984  -5.027  1.00 93.25           C  
ATOM    782  CB  LEU A  95      29.938 -14.062  -3.744  1.00 93.25           C  
ATOM    783  O   LEU A  95      27.672 -13.523  -6.055  1.00 93.25           O  
ATOM    784  CG  LEU A  95      29.672 -15.492  -4.219  1.00 93.25           C  
ATOM    785  CD1 LEU A  95      30.422 -15.773  -5.512  1.00 93.25           C  
ATOM    786  CD2 LEU A  95      30.047 -16.500  -3.137  1.00 93.25           C  
ATOM    787  N   VAL A  96      27.266 -12.430  -4.113  1.00 92.75           N  
ATOM    788  CA  VAL A  96      25.828 -12.352  -4.309  1.00 92.75           C  
ATOM    789  C   VAL A  96      25.516 -11.539  -5.562  1.00 92.75           C  
ATOM    790  CB  VAL A  96      25.109 -11.727  -3.082  1.00 92.75           C  
ATOM    791  O   VAL A  96      24.703 -11.953  -6.391  1.00 92.75           O  
ATOM    792  CG1 VAL A  96      23.656 -11.430  -3.396  1.00 92.75           C  
ATOM    793  CG2 VAL A  96      25.219 -12.656  -1.874  1.00 92.75           C  
ATOM    794  N   ILE A  97      26.188 -10.391  -5.762  1.00 93.06           N  
ATOM    795  CA  ILE A  97      26.000  -9.516  -6.918  1.00 93.06           C  
ATOM    796  C   ILE A  97      26.328 -10.273  -8.195  1.00 93.06           C  
ATOM    797  CB  ILE A  97      26.875  -8.242  -6.809  1.00 93.06           C  
ATOM    798  O   ILE A  97      25.547 -10.266  -9.156  1.00 93.06           O  
ATOM    799  CG1 ILE A  97      26.375  -7.359  -5.656  1.00 93.06           C  
ATOM    800  CG2 ILE A  97      26.859  -7.473  -8.133  1.00 93.06           C  
ATOM    801  CD1 ILE A  97      27.281  -6.164  -5.367  1.00 93.06           C  
ATOM    802  N   ARG A  98      27.438 -11.000  -8.258  1.00 93.81           N  
ATOM    803  CA  ARG A  98      27.906 -11.727  -9.438  1.00 93.81           C  
ATOM    804  C   ARG A  98      26.953 -12.867  -9.789  1.00 93.81           C  
ATOM    805  CB  ARG A  98      29.312 -12.258  -9.211  1.00 93.81           C  
ATOM    806  O   ARG A  98      26.688 -13.109 -10.969  1.00 93.81           O  
ATOM    807  CG  ARG A  98      30.391 -11.188  -9.250  1.00 93.81           C  
ATOM    808  CD  ARG A  98      31.797 -11.797  -9.328  1.00 93.81           C  
ATOM    809  NE  ARG A  98      32.125 -12.523  -8.109  1.00 93.81           N  
ATOM    810  NH1 ARG A  98      33.062 -10.711  -7.023  1.00 93.81           N  
ATOM    811  NH2 ARG A  98      32.969 -12.758  -5.988  1.00 93.81           N  
ATOM    812  CZ  ARG A  98      32.719 -11.992  -7.043  1.00 93.81           C  
ATOM    813  N   THR A  99      26.516 -13.570  -8.758  1.00 93.81           N  
ATOM    814  CA  THR A  99      25.656 -14.734  -8.945  1.00 93.81           C  
ATOM    815  C   THR A  99      24.297 -14.320  -9.500  1.00 93.81           C  
ATOM    816  CB  THR A  99      25.453 -15.500  -7.625  1.00 93.81           C  
ATOM    817  O   THR A  99      23.781 -14.938 -10.430  1.00 93.81           O  
ATOM    818  CG2 THR A  99      24.625 -16.766  -7.836  1.00 93.81           C  
ATOM    819  OG1 THR A  99      26.734 -15.875  -7.102  1.00 93.81           O  
ATOM    820  N   ILE A 100      23.703 -13.242  -8.992  1.00 93.25           N  
ATOM    821  CA  ILE A 100      22.406 -12.758  -9.430  1.00 93.25           C  
ATOM    822  C   ILE A 100      22.516 -12.172 -10.836  1.00 93.25           C  
ATOM    823  CB  ILE A 100      21.828 -11.703  -8.453  1.00 93.25           C  
ATOM    824  O   ILE A 100      21.609 -12.312 -11.656  1.00 93.25           O  
ATOM    825  CG1 ILE A 100      21.453 -12.359  -7.125  1.00 93.25           C  
ATOM    826  CG2 ILE A 100      20.641 -10.984  -9.078  1.00 93.25           C  
ATOM    827  CD1 ILE A 100      20.906 -11.391  -6.086  1.00 93.25           C  
ATOM    828  N   GLU A 101      23.656 -11.531 -11.234  1.00 93.62           N  
ATOM    829  CA  GLU A 101      23.906 -10.922 -12.539  1.00 93.62           C  
ATOM    830  C   GLU A 101      23.859 -11.969 -13.648  1.00 93.62           C  
ATOM    831  CB  GLU A 101      25.266 -10.203 -12.547  1.00 93.62           C  
ATOM    832  O   GLU A 101      23.547 -11.648 -14.797  1.00 93.62           O  
ATOM    833  CG  GLU A 101      25.250  -8.852 -11.852  1.00 93.62           C  
ATOM    834  CD  GLU A 101      26.578  -8.125 -11.922  1.00 93.62           C  
ATOM    835  OE1 GLU A 101      26.594  -6.883 -11.766  1.00 93.62           O  
ATOM    836  OE2 GLU A 101      27.609  -8.797 -12.141  1.00 93.62           O  
ATOM    837  N   GLN A 102      24.109 -13.219 -13.273  1.00 94.12           N  
ATOM    838  CA  GLN A 102      24.078 -14.305 -14.250  1.00 94.12           C  
ATOM    839  C   GLN A 102      22.656 -14.570 -14.734  1.00 94.12           C  
ATOM    840  CB  GLN A 102      24.672 -15.586 -13.648  1.00 94.12           C  
ATOM    841  O   GLN A 102      22.453 -15.141 -15.812  1.00 94.12           O  
ATOM    842  CG  GLN A 102      26.172 -15.500 -13.375  1.00 94.12           C  
ATOM    843  CD  GLN A 102      26.719 -16.750 -12.719  1.00 94.12           C  
ATOM    844  NE2 GLN A 102      27.734 -16.578 -11.883  1.00 94.12           N  
ATOM    845  OE1 GLN A 102      26.219 -17.859 -12.961  1.00 94.12           O  
ATOM    846  N   LEU A 103      21.688 -14.125 -13.945  1.00 92.38           N  
ATOM    847  CA  LEU A 103      20.281 -14.383 -14.219  1.00 92.38           C  
ATOM    848  C   LEU A 103      19.750 -13.453 -15.305  1.00 92.38           C  
ATOM    849  CB  LEU A 103      19.453 -14.211 -12.938  1.00 92.38           C  
ATOM    850  O   LEU A 103      18.859 -13.820 -16.062  1.00 92.38           O  
ATOM    851  CG  LEU A 103      19.609 -15.305 -11.883  1.00 92.38           C  
ATOM    852  CD1 LEU A 103      18.844 -14.938 -10.617  1.00 92.38           C  
ATOM    853  CD2 LEU A 103      19.125 -16.656 -12.430  1.00 92.38           C  
ATOM    854  N   PHE A 104      20.328 -12.258 -15.523  1.00 90.75           N  
ATOM    855  CA  PHE A 104      19.766 -11.211 -16.375  1.00 90.75           C  
ATOM    856  C   PHE A 104      19.953 -11.562 -17.859  1.00 90.75           C  
ATOM    857  CB  PHE A 104      20.406  -9.859 -16.078  1.00 90.75           C  
ATOM    858  O   PHE A 104      19.016 -11.422 -18.656  1.00 90.75           O  
ATOM    859  CG  PHE A 104      19.859  -9.195 -14.836  1.00 90.75           C  
ATOM    860  CD1 PHE A 104      18.672  -8.461 -14.891  1.00 90.75           C  
ATOM    861  CD2 PHE A 104      20.531  -9.297 -13.625  1.00 90.75           C  
ATOM    862  CE1 PHE A 104      18.172  -7.844 -13.758  1.00 90.75           C  
ATOM    863  CE2 PHE A 104      20.016  -8.680 -12.484  1.00 90.75           C  
ATOM    864  CZ  PHE A 104      18.844  -7.953 -12.547  1.00 90.75           C  
ATOM    865  N   PRO A 105      21.094 -12.109 -18.234  1.00 89.06           N  
ATOM    866  CA  PRO A 105      21.234 -12.547 -19.625  1.00 89.06           C  
ATOM    867  C   PRO A 105      20.391 -13.773 -19.953  1.00 89.06           C  
ATOM    868  CB  PRO A 105      22.734 -12.867 -19.750  1.00 89.06           C  
ATOM    869  O   PRO A 105      20.000 -13.969 -21.109  1.00 89.06           O  
ATOM    870  CG  PRO A 105      23.375 -12.086 -18.641  1.00 89.06           C  
ATOM    871  CD  PRO A 105      22.406 -11.977 -17.500  1.00 89.06           C  
ATOM    872  N   LEU A 106      20.000 -14.602 -18.953  1.00 88.88           N  
ATOM    873  CA  LEU A 106      19.281 -15.852 -19.125  1.00 88.88           C  
ATOM    874  C   LEU A 106      17.766 -15.609 -19.141  1.00 88.88           C  
ATOM    875  CB  LEU A 106      19.641 -16.844 -18.016  1.00 88.88           C  
ATOM    876  O   LEU A 106      17.047 -16.188 -19.969  1.00 88.88           O  
ATOM    877  CG  LEU A 106      21.094 -17.281 -17.953  1.00 88.88           C  
ATOM    878  CD1 LEU A 106      21.328 -18.172 -16.734  1.00 88.88           C  
ATOM    879  CD2 LEU A 106      21.484 -18.031 -19.234  1.00 88.88           C  
ATOM    880  N   CYS A 107      17.219 -14.742 -18.328  1.00 85.75           N  
ATOM    881  CA  CYS A 107      15.773 -14.672 -18.156  1.00 85.75           C  
ATOM    882  C   CYS A 107      15.281 -13.234 -18.266  1.00 85.75           C  
ATOM    883  CB  CYS A 107      15.367 -15.250 -16.797  1.00 85.75           C  
ATOM    884  O   CYS A 107      14.070 -12.984 -18.250  1.00 85.75           O  
ATOM    885  SG  CYS A 107      16.188 -14.469 -15.391  1.00 85.75           S  
ATOM    886  N   GLY A 108      16.203 -12.141 -18.562  1.00 87.00           N  
ATOM    887  CA  GLY A 108      15.820 -10.758 -18.734  1.00 87.00           C  
ATOM    888  C   GLY A 108      15.070 -10.180 -17.547  1.00 87.00           C  
ATOM    889  O   GLY A 108      15.539 -10.273 -16.422  1.00 87.00           O  
ATOM    890  N   THR A 109      13.859  -9.688 -17.688  1.00 85.38           N  
ATOM    891  CA  THR A 109      13.031  -8.977 -16.703  1.00 85.38           C  
ATOM    892  C   THR A 109      12.562  -9.930 -15.617  1.00 85.38           C  
ATOM    893  CB  THR A 109      11.820  -8.320 -17.375  1.00 85.38           C  
ATOM    894  O   THR A 109      12.367  -9.516 -14.469  1.00 85.38           O  
ATOM    895  CG2 THR A 109      11.008  -7.500 -16.375  1.00 85.38           C  
ATOM    896  OG1 THR A 109      12.266  -7.449 -18.422  1.00 85.38           O  
ATOM    897  N   GLU A 110      12.445 -11.219 -15.891  1.00 86.31           N  
ATOM    898  CA  GLU A 110      11.969 -12.219 -14.945  1.00 86.31           C  
ATOM    899  C   GLU A 110      12.977 -12.438 -13.820  1.00 86.31           C  
ATOM    900  CB  GLU A 110      11.688 -13.539 -15.664  1.00 86.31           C  
ATOM    901  O   GLU A 110      12.633 -12.961 -12.758  1.00 86.31           O  
ATOM    902  CG  GLU A 110      10.453 -13.500 -16.547  1.00 86.31           C  
ATOM    903  CD  GLU A 110      10.742 -12.984 -17.953  1.00 86.31           C  
ATOM    904  OE1 GLU A 110       9.805 -12.945 -18.781  1.00 86.31           O  
ATOM    905  OE2 GLU A 110      11.906 -12.617 -18.219  1.00 86.31           O  
ATOM    906  N   ALA A 111      14.211 -12.055 -14.031  1.00 90.56           N  
ATOM    907  CA  ALA A 111      15.258 -12.109 -13.023  1.00 90.56           C  
ATOM    908  C   ALA A 111      14.883 -11.297 -11.789  1.00 90.56           C  
ATOM    909  CB  ALA A 111      16.578 -11.617 -13.602  1.00 90.56           C  
ATOM    910  O   ALA A 111      15.273 -11.633 -10.672  1.00 90.56           O  
ATOM    911  N   TYR A 112      14.125 -10.273 -11.930  1.00 90.75           N  
ATOM    912  CA  TYR A 112      13.734  -9.391 -10.844  1.00 90.75           C  
ATOM    913  C   TYR A 112      12.805 -10.102  -9.867  1.00 90.75           C  
ATOM    914  CB  TYR A 112      13.047  -8.133 -11.391  1.00 90.75           C  
ATOM    915  O   TYR A 112      12.664  -9.680  -8.719  1.00 90.75           O  
ATOM    916  CG  TYR A 112      14.008  -7.078 -11.883  1.00 90.75           C  
ATOM    917  CD1 TYR A 112      14.742  -6.309 -10.984  1.00 90.75           C  
ATOM    918  CD2 TYR A 112      14.180  -6.852 -13.242  1.00 90.75           C  
ATOM    919  CE1 TYR A 112      15.633  -5.336 -11.438  1.00 90.75           C  
ATOM    920  CE2 TYR A 112      15.062  -5.879 -13.703  1.00 90.75           C  
ATOM    921  OH  TYR A 112      16.656  -4.164 -13.242  1.00 90.75           O  
ATOM    922  CZ  TYR A 112      15.781  -5.129 -12.789  1.00 90.75           C  
ATOM    923  N   GLU A 113      12.102 -11.211 -10.312  1.00 88.56           N  
ATOM    924  CA  GLU A 113      11.312 -12.039  -9.406  1.00 88.56           C  
ATOM    925  C   GLU A 113      12.195 -12.672  -8.336  1.00 88.56           C  
ATOM    926  CB  GLU A 113      10.570 -13.125 -10.188  1.00 88.56           C  
ATOM    927  O   GLU A 113      11.797 -12.781  -7.176  1.00 88.56           O  
ATOM    928  CG  GLU A 113       9.477 -12.594 -11.102  1.00 88.56           C  
ATOM    929  CD  GLU A 113       8.273 -12.047 -10.344  1.00 88.56           C  
ATOM    930  OE1 GLU A 113       7.488 -11.273 -10.930  1.00 88.56           O  
ATOM    931  OE2 GLU A 113       8.125 -12.398  -9.148  1.00 88.56           O  
ATOM    932  N   VAL A 114      13.391 -13.062  -8.719  1.00 90.50           N  
ATOM    933  CA  VAL A 114      14.383 -13.617  -7.801  1.00 90.50           C  
ATOM    934  C   VAL A 114      14.984 -12.500  -6.945  1.00 90.50           C  
ATOM    935  CB  VAL A 114      15.508 -14.359  -8.562  1.00 90.50           C  
ATOM    936  O   VAL A 114      15.141 -12.656  -5.734  1.00 90.50           O  
ATOM    937  CG1 VAL A 114      16.594 -14.836  -7.598  1.00 90.50           C  
ATOM    938  CG2 VAL A 114      14.930 -15.539  -9.344  1.00 90.50           C  
ATOM    939  N   VAL A 115      15.273 -11.312  -7.582  1.00 91.38           N  
ATOM    940  CA  VAL A 115      15.781 -10.141  -6.871  1.00 91.38           C  
ATOM    941  C   VAL A 115      14.781  -9.711  -5.797  1.00 91.38           C  
ATOM    942  CB  VAL A 115      16.062  -8.969  -7.836  1.00 91.38           C  
ATOM    943  O   VAL A 115      15.172  -9.398  -4.668  1.00 91.38           O  
ATOM    944  CG1 VAL A 115      16.406  -7.695  -7.059  1.00 91.38           C  
ATOM    945  CG2 VAL A 115      17.203  -9.328  -8.797  1.00 91.38           C  
ATOM    946  N   GLY A 116      13.461  -9.734  -6.047  1.00 88.12           N  
ATOM    947  CA  GLY A 116      12.391  -9.359  -5.137  1.00 88.12           C  
ATOM    948  C   GLY A 116      12.250 -10.305  -3.959  1.00 88.12           C  
ATOM    949  O   GLY A 116      11.719  -9.922  -2.914  1.00 88.12           O  
ATOM    950  N   SER A 117      12.828 -11.516  -4.039  1.00 89.69           N  
ATOM    951  CA  SER A 117      12.703 -12.555  -3.021  1.00 89.69           C  
ATOM    952  C   SER A 117      13.883 -12.523  -2.059  1.00 89.69           C  
ATOM    953  CB  SER A 117      12.602 -13.938  -3.672  1.00 89.69           C  
ATOM    954  O   SER A 117      13.883 -13.227  -1.045  1.00 89.69           O  
ATOM    955  OG  SER A 117      11.406 -14.047  -4.422  1.00 89.69           O  
ATOM    956  N   LEU A 118      14.930 -11.711  -2.365  1.00 90.88           N  
ATOM    957  CA  LEU A 118      16.156 -11.664  -1.586  1.00 90.88           C  
ATOM    958  C   LEU A 118      15.883 -11.180  -0.167  1.00 90.88           C  
ATOM    959  CB  LEU A 118      17.188 -10.758  -2.262  1.00 90.88           C  
ATOM    960  O   LEU A 118      16.453 -11.695   0.793  1.00 90.88           O  
ATOM    961  CG  LEU A 118      17.812 -11.281  -3.559  1.00 90.88           C  
ATOM    962  CD1 LEU A 118      18.797 -10.266  -4.121  1.00 90.88           C  
ATOM    963  CD2 LEU A 118      18.484 -12.625  -3.322  1.00 90.88           C  
ATOM    964  N   GLU A 119      15.023 -10.195  -0.084  1.00 87.44           N  
ATOM    965  CA  GLU A 119      14.672  -9.672   1.232  1.00 87.44           C  
ATOM    966  C   GLU A 119      14.008 -10.742   2.092  1.00 87.44           C  
ATOM    967  CB  GLU A 119      13.750  -8.453   1.101  1.00 87.44           C  
ATOM    968  O   GLU A 119      14.359 -10.922   3.258  1.00 87.44           O  
ATOM    969  CG  GLU A 119      13.391  -7.809   2.430  1.00 87.44           C  
ATOM    970  CD  GLU A 119      12.438  -6.637   2.289  1.00 87.44           C  
ATOM    971  OE1 GLU A 119      12.219  -5.902   3.281  1.00 87.44           O  
ATOM    972  OE2 GLU A 119      11.891  -6.449   1.176  1.00 87.44           O  
ATOM    973  N   ALA A 120      13.023 -11.398   1.520  1.00 85.62           N  
ATOM    974  CA  ALA A 120      12.297 -12.469   2.207  1.00 85.62           C  
ATOM    975  C   ALA A 120      13.234 -13.609   2.580  1.00 85.62           C  
ATOM    976  CB  ALA A 120      11.156 -12.984   1.336  1.00 85.62           C  
ATOM    977  O   ALA A 120      13.102 -14.203   3.650  1.00 85.62           O  
ATOM    978  N   LEU A 121      14.125 -13.914   1.714  1.00 89.31           N  
ATOM    979  CA  LEU A 121      15.125 -14.961   1.936  1.00 89.31           C  
ATOM    980  C   LEU A 121      16.016 -14.617   3.119  1.00 89.31           C  
ATOM    981  CB  LEU A 121      15.969 -15.172   0.679  1.00 89.31           C  
ATOM    982  O   LEU A 121      16.312 -15.469   3.957  1.00 89.31           O  
ATOM    983  CG  LEU A 121      16.875 -16.406   0.664  1.00 89.31           C  
ATOM    984  CD1 LEU A 121      16.016 -17.672   0.708  1.00 89.31           C  
ATOM    985  CD2 LEU A 121      17.766 -16.406  -0.567  1.00 89.31           C  
ATOM    986  N   CYS A 122      16.484 -13.383   3.225  1.00 89.12           N  
ATOM    987  CA  CYS A 122      17.297 -12.883   4.332  1.00 89.12           C  
ATOM    988  C   CYS A 122      16.516 -12.914   5.637  1.00 89.12           C  
ATOM    989  CB  CYS A 122      17.781 -11.461   4.051  1.00 89.12           C  
ATOM    990  O   CYS A 122      17.031 -13.328   6.676  1.00 89.12           O  
ATOM    991  SG  CYS A 122      18.906 -10.812   5.309  1.00 89.12           S  
ATOM    992  N   GLN A 123      15.250 -12.508   5.574  1.00 84.19           N  
ATOM    993  CA  GLN A 123      14.367 -12.555   6.734  1.00 84.19           C  
ATOM    994  C   GLN A 123      14.188 -13.984   7.234  1.00 84.19           C  
ATOM    995  CB  GLN A 123      13.008 -11.945   6.391  1.00 84.19           C  
ATOM    996  O   GLN A 123      14.172 -14.227   8.445  1.00 84.19           O  
ATOM    997  CG  GLN A 123      13.023 -10.430   6.285  1.00 84.19           C  
ATOM    998  CD  GLN A 123      11.672  -9.852   5.898  1.00 84.19           C  
ATOM    999  NE2 GLN A 123      11.633  -8.547   5.660  1.00 84.19           N  
ATOM   1000  OE1 GLN A 123      10.672 -10.578   5.809  1.00 84.19           O  
ATOM   1001  N   ALA A 124      14.023 -14.867   6.305  1.00 84.50           N  
ATOM   1002  CA  ALA A 124      13.875 -16.281   6.641  1.00 84.50           C  
ATOM   1003  C   ALA A 124      15.117 -16.812   7.348  1.00 84.50           C  
ATOM   1004  CB  ALA A 124      13.594 -17.109   5.383  1.00 84.50           C  
ATOM   1005  O   ALA A 124      15.016 -17.578   8.305  1.00 84.50           O  
ATOM   1006  N   CYS A 125      16.312 -16.375   6.895  1.00 85.38           N  
ATOM   1007  CA  CYS A 125      17.578 -16.750   7.508  1.00 85.38           C  
ATOM   1008  C   CYS A 125      17.672 -16.250   8.945  1.00 85.38           C  
ATOM   1009  CB  CYS A 125      18.766 -16.219   6.695  1.00 85.38           C  
ATOM   1010  O   CYS A 125      18.094 -16.984   9.836  1.00 85.38           O  
ATOM   1011  SG  CYS A 125      19.031 -17.078   5.137  1.00 85.38           S  
ATOM   1012  N   ILE A 126      17.250 -15.055   9.188  1.00 84.56           N  
ATOM   1013  CA  ILE A 126      17.266 -14.430  10.508  1.00 84.56           C  
ATOM   1014  C   ILE A 126      16.297 -15.156  11.430  1.00 84.56           C  
ATOM   1015  CB  ILE A 126      16.906 -12.930  10.422  1.00 84.56           C  
ATOM   1016  O   ILE A 126      16.609 -15.445  12.586  1.00 84.56           O  
ATOM   1017  CG1 ILE A 126      18.000 -12.156   9.672  1.00 84.56           C  
ATOM   1018  CG2 ILE A 126      16.688 -12.352  11.828  1.00 84.56           C  
ATOM   1019  CD1 ILE A 126      17.625 -10.727   9.336  1.00 84.56           C  
ATOM   1020  N   LEU A 127      15.125 -15.461  10.883  1.00 77.50           N  
ATOM   1021  CA  LEU A 127      14.086 -16.156  11.641  1.00 77.50           C  
ATOM   1022  C   LEU A 127      14.539 -17.547  12.055  1.00 77.50           C  
ATOM   1023  CB  LEU A 127      12.797 -16.234  10.820  1.00 77.50           C  
ATOM   1024  O   LEU A 127      14.195 -18.016  13.141  1.00 77.50           O  
ATOM   1025  CG  LEU A 127      11.914 -14.984  10.797  1.00 77.50           C  
ATOM   1026  CD1 LEU A 127      10.867 -15.102   9.695  1.00 77.50           C  
ATOM   1027  CD2 LEU A 127      11.258 -14.766  12.156  1.00 77.50           C  
ATOM   1028  N   ARG A 128      15.195 -18.203  11.211  1.00 81.06           N  
ATOM   1029  CA  ARG A 128      15.703 -19.547  11.453  1.00 81.06           C  
ATOM   1030  C   ARG A 128      16.703 -19.547  12.602  1.00 81.06           C  
ATOM   1031  CB  ARG A 128      16.359 -20.109  10.188  1.00 81.06           C  
ATOM   1032  O   ARG A 128      16.938 -20.594  13.234  1.00 81.06           O  
ATOM   1033  CG  ARG A 128      15.367 -20.531   9.125  1.00 81.06           C  
ATOM   1034  CD  ARG A 128      16.062 -21.016   7.859  1.00 81.06           C  
ATOM   1035  NE  ARG A 128      16.891 -22.188   8.117  1.00 81.06           N  
ATOM   1036  NH1 ARG A 128      17.875 -22.219   6.027  1.00 81.06           N  
ATOM   1037  NH2 ARG A 128      18.438 -23.812   7.578  1.00 81.06           N  
ATOM   1038  CZ  ARG A 128      17.734 -22.734   7.238  1.00 81.06           C  
ATOM   1039  N   LYS A 129      17.312 -18.438  12.969  1.00 80.00           N  
ATOM   1040  CA  LYS A 129      18.250 -18.297  14.078  1.00 80.00           C  
ATOM   1041  C   LYS A 129      17.531 -18.172  15.406  1.00 80.00           C  
ATOM   1042  CB  LYS A 129      19.172 -17.094  13.859  1.00 80.00           C  
ATOM   1043  O   LYS A 129      18.125 -18.375  16.469  1.00 80.00           O  
ATOM   1044  CG  LYS A 129      20.156 -17.250  12.711  1.00 80.00           C  
ATOM   1045  CD  LYS A 129      21.391 -18.016  13.148  1.00 80.00           C  
ATOM   1046  CE  LYS A 129      22.453 -18.047  12.047  1.00 80.00           C  
ATOM   1047  NZ  LYS A 129      23.609 -18.922  12.414  1.00 80.00           N  
ATOM   1048  N   GLU A 130      16.203 -17.984  15.281  1.00 74.88           N  
ATOM   1049  CA  GLU A 130      15.367 -17.859  16.469  1.00 74.88           C  
ATOM   1050  C   GLU A 130      14.828 -19.219  16.906  1.00 74.88           C  
ATOM   1051  CB  GLU A 130      14.203 -16.906  16.203  1.00 74.88           C  
ATOM   1052  O   GLU A 130      13.984 -19.812  16.234  1.00 74.88           O  
ATOM   1053  CG  GLU A 130      14.641 -15.461  15.969  1.00 74.88           C  
ATOM   1054  CD  GLU A 130      13.469 -14.500  15.805  1.00 74.88           C  
ATOM   1055  OE1 GLU A 130      13.703 -13.289  15.609  1.00 74.88           O  
ATOM   1056  OE2 GLU A 130      12.312 -14.969  15.867  1.00 74.88           O  
ATOM   1057  N   GLU A 131      15.352 -19.938  17.875  1.00 69.56           N  
ATOM   1058  CA  GLU A 131      15.125 -21.297  18.344  1.00 69.56           C  
ATOM   1059  C   GLU A 131      13.727 -21.453  18.922  1.00 69.56           C  
ATOM   1060  CB  GLU A 131      16.172 -21.672  19.406  1.00 69.56           C  
ATOM   1061  O   GLU A 131      13.133 -22.531  18.844  1.00 69.56           O  
ATOM   1062  CG  GLU A 131      17.562 -21.891  18.844  1.00 69.56           C  
ATOM   1063  CD  GLU A 131      18.578 -22.359  19.875  1.00 69.56           C  
ATOM   1064  OE1 GLU A 131      19.750 -22.578  19.516  1.00 69.56           O  
ATOM   1065  OE2 GLU A 131      18.172 -22.500  21.047  1.00 69.56           O  
ATOM   1066  N   GLU A 132      12.977 -20.359  19.188  1.00 66.06           N  
ATOM   1067  CA  GLU A 132      11.703 -20.375  19.906  1.00 66.06           C  
ATOM   1068  C   GLU A 132      10.531 -20.203  18.953  1.00 66.06           C  
ATOM   1069  CB  GLU A 132      11.680 -19.281  20.984  1.00 66.06           C  
ATOM   1070  O   GLU A 132       9.367 -20.281  19.359  1.00 66.06           O  
ATOM   1071  CG  GLU A 132      12.672 -19.500  22.109  1.00 66.06           C  
ATOM   1072  CD  GLU A 132      12.625 -18.422  23.172  1.00 66.06           C  
ATOM   1073  OE1 GLU A 132      13.391 -18.516  24.172  1.00 66.06           O  
ATOM   1074  OE2 GLU A 132      11.820 -17.469  23.016  1.00 66.06           O  
ATOM   1075  N   ASN A 133      10.719 -20.219  17.578  1.00 62.28           N  
ATOM   1076  CA  ASN A 133       9.656 -20.000  16.609  1.00 62.28           C  
ATOM   1077  C   ASN A 133       9.297 -21.281  15.883  1.00 62.28           C  
ATOM   1078  CB  ASN A 133      10.055 -18.906  15.609  1.00 62.28           C  
ATOM   1079  O   ASN A 133      10.117 -21.844  15.156  1.00 62.28           O  
ATOM   1080  CG  ASN A 133       8.883 -18.422  14.789  1.00 62.28           C  
ATOM   1081  ND2 ASN A 133       8.984 -17.203  14.281  1.00 62.28           N  
ATOM   1082  OD1 ASN A 133       7.887 -19.125  14.609  1.00 62.28           O  
ATOM   1083  N   PRO A 134       8.109 -21.953  16.219  1.00 59.16           N  
ATOM   1084  CA  PRO A 134       7.582 -23.219  15.703  1.00 59.16           C  
ATOM   1085  C   PRO A 134       7.336 -23.188  14.195  1.00 59.16           C  
ATOM   1086  CB  PRO A 134       6.270 -23.391  16.469  1.00 59.16           C  
ATOM   1087  O   PRO A 134       7.332 -24.234  13.547  1.00 59.16           O  
ATOM   1088  CG  PRO A 134       5.977 -22.047  17.031  1.00 59.16           C  
ATOM   1089  CD  PRO A 134       7.215 -21.203  16.922  1.00 59.16           C  
ATOM   1090  N   GLY A 135       7.594 -21.984  13.383  1.00 63.34           N  
ATOM   1091  CA  GLY A 135       7.430 -21.797  11.953  1.00 63.34           C  
ATOM   1092  C   GLY A 135       8.656 -21.188  11.281  1.00 63.34           C  
ATOM   1093  O   GLY A 135       8.547 -20.578  10.219  1.00 63.34           O  
ATOM   1094  N   ARG A 136       9.789 -21.438  11.906  1.00 67.25           N  
ATOM   1095  CA  ARG A 136      11.031 -20.766  11.523  1.00 67.25           C  
ATOM   1096  C   ARG A 136      11.539 -21.281  10.180  1.00 67.25           C  
ATOM   1097  CB  ARG A 136      12.102 -20.969  12.602  1.00 67.25           C  
ATOM   1098  O   ARG A 136      12.195 -20.547   9.438  1.00 67.25           O  
ATOM   1099  CG  ARG A 136      12.492 -22.422  12.812  1.00 67.25           C  
ATOM   1100  CD  ARG A 136      13.516 -22.578  13.922  1.00 67.25           C  
ATOM   1101  NE  ARG A 136      13.859 -23.984  14.156  1.00 67.25           N  
ATOM   1102  NH1 ARG A 136      15.242 -23.562  15.961  1.00 67.25           N  
ATOM   1103  NH2 ARG A 136      14.914 -25.719  15.234  1.00 67.25           N  
ATOM   1104  CZ  ARG A 136      14.672 -24.422  15.117  1.00 67.25           C  
ATOM   1105  N   ASP A 137      11.055 -22.516   9.727  1.00 78.56           N  
ATOM   1106  CA  ASP A 137      11.508 -23.078   8.453  1.00 78.56           C  
ATOM   1107  C   ASP A 137      10.484 -22.844   7.352  1.00 78.56           C  
ATOM   1108  CB  ASP A 137      11.781 -24.578   8.602  1.00 78.56           C  
ATOM   1109  O   ASP A 137      10.781 -23.031   6.168  1.00 78.56           O  
ATOM   1110  CG  ASP A 137      13.047 -24.875   9.391  1.00 78.56           C  
ATOM   1111  OD1 ASP A 137      14.000 -24.062   9.344  1.00 78.56           O  
ATOM   1112  OD2 ASP A 137      13.094 -25.922  10.062  1.00 78.56           O  
ATOM   1113  N   MET A 138       9.359 -22.484   7.719  1.00 76.69           N  
ATOM   1114  CA  MET A 138       8.250 -22.344   6.777  1.00 76.69           C  
ATOM   1115  C   MET A 138       8.523 -21.219   5.789  1.00 76.69           C  
ATOM   1116  CB  MET A 138       6.945 -22.078   7.527  1.00 76.69           C  
ATOM   1117  O   MET A 138       8.312 -21.375   4.586  1.00 76.69           O  
ATOM   1118  CG  MET A 138       5.715 -22.078   6.633  1.00 76.69           C  
ATOM   1119  SD  MET A 138       4.160 -21.812   7.570  1.00 76.69           S  
ATOM   1120  CE  MET A 138       2.965 -21.781   6.207  1.00 76.69           C  
ATOM   1121  N   LEU A 139       8.914 -20.047   6.301  1.00 79.12           N  
ATOM   1122  CA  LEU A 139       9.219 -18.891   5.449  1.00 79.12           C  
ATOM   1123  C   LEU A 139      10.367 -19.219   4.496  1.00 79.12           C  
ATOM   1124  CB  LEU A 139       9.570 -17.672   6.293  1.00 79.12           C  
ATOM   1125  O   LEU A 139      10.320 -18.844   3.318  1.00 79.12           O  
ATOM   1126  CG  LEU A 139       9.859 -16.375   5.527  1.00 79.12           C  
ATOM   1127  CD1 LEU A 139       8.656 -15.984   4.684  1.00 79.12           C  
ATOM   1128  CD2 LEU A 139      10.234 -15.258   6.492  1.00 79.12           C  
ATOM   1129  N   TRP A 140      11.359 -19.906   4.996  1.00 85.44           N  
ATOM   1130  CA  TRP A 140      12.477 -20.344   4.168  1.00 85.44           C  
ATOM   1131  C   TRP A 140      12.008 -21.250   3.045  1.00 85.44           C  
ATOM   1132  CB  TRP A 140      13.531 -21.047   5.023  1.00 85.44           C  
ATOM   1133  O   TRP A 140      12.320 -21.016   1.874  1.00 85.44           O  
ATOM   1134  CG  TRP A 140      14.641 -21.672   4.227  1.00 85.44           C  
ATOM   1135  CD1 TRP A 140      14.742 -22.969   3.818  1.00 85.44           C  
ATOM   1136  CD2 TRP A 140      15.820 -21.016   3.748  1.00 85.44           C  
ATOM   1137  CE2 TRP A 140      16.594 -21.969   3.057  1.00 85.44           C  
ATOM   1138  CE3 TRP A 140      16.297 -19.703   3.838  1.00 85.44           C  
ATOM   1139  NE1 TRP A 140      15.906 -23.156   3.113  1.00 85.44           N  
ATOM   1140  CH2 TRP A 140      18.250 -20.375   2.557  1.00 85.44           C  
ATOM   1141  CZ2 TRP A 140      17.812 -21.656   2.455  1.00 85.44           C  
ATOM   1142  CZ3 TRP A 140      17.516 -19.391   3.238  1.00 85.44           C  
ATOM   1143  N   ASN A 141      11.242 -22.297   3.377  1.00 87.00           N  
ATOM   1144  CA  ASN A 141      10.758 -23.281   2.416  1.00 87.00           C  
ATOM   1145  C   ASN A 141       9.836 -22.641   1.381  1.00 87.00           C  
ATOM   1146  CB  ASN A 141      10.047 -24.422   3.137  1.00 87.00           C  
ATOM   1147  O   ASN A 141       9.945 -22.938   0.187  1.00 87.00           O  
ATOM   1148  CG  ASN A 141      11.000 -25.297   3.934  1.00 87.00           C  
ATOM   1149  ND2 ASN A 141      10.500 -25.891   5.012  1.00 87.00           N  
ATOM   1150  OD1 ASN A 141      12.172 -25.438   3.582  1.00 87.00           O  
ATOM   1151  N   THR A 142       8.969 -21.797   1.828  1.00 85.50           N  
ATOM   1152  CA  THR A 142       8.016 -21.141   0.940  1.00 85.50           C  
ATOM   1153  C   THR A 142       8.727 -20.203  -0.024  1.00 85.50           C  
ATOM   1154  CB  THR A 142       6.953 -20.359   1.738  1.00 85.50           C  
ATOM   1155  O   THR A 142       8.383 -20.125  -1.204  1.00 85.50           O  
ATOM   1156  CG2 THR A 142       5.895 -19.766   0.813  1.00 85.50           C  
ATOM   1157  OG1 THR A 142       6.320 -21.234   2.674  1.00 85.50           O  
ATOM   1158  N   THR A 143       9.703 -19.438   0.513  1.00 86.81           N  
ATOM   1159  CA  THR A 143      10.461 -18.500  -0.302  1.00 86.81           C  
ATOM   1160  C   THR A 143      11.312 -19.234  -1.328  1.00 86.81           C  
ATOM   1161  CB  THR A 143      11.359 -17.609   0.569  1.00 86.81           C  
ATOM   1162  O   THR A 143      11.398 -18.828  -2.486  1.00 86.81           O  
ATOM   1163  CG2 THR A 143      12.109 -16.578  -0.281  1.00 86.81           C  
ATOM   1164  OG1 THR A 143      10.547 -16.906   1.526  1.00 86.81           O  
ATOM   1165  N   CYS A 144      11.938 -20.375  -0.957  1.00 91.06           N  
ATOM   1166  CA  CYS A 144      12.734 -21.203  -1.860  1.00 91.06           C  
ATOM   1167  C   CYS A 144      11.867 -21.797  -2.971  1.00 91.06           C  
ATOM   1168  CB  CYS A 144      13.430 -22.328  -1.093  1.00 91.06           C  
ATOM   1169  O   CYS A 144      12.266 -21.781  -4.137  1.00 91.06           O  
ATOM   1170  SG  CYS A 144      14.750 -21.766  -0.001  1.00 91.06           S  
ATOM   1171  N   GLU A 145      10.703 -22.281  -2.549  1.00 90.25           N  
ATOM   1172  CA  GLU A 145       9.766 -22.844  -3.521  1.00 90.25           C  
ATOM   1173  C   GLU A 145       9.328 -21.797  -4.539  1.00 90.25           C  
ATOM   1174  CB  GLU A 145       8.539 -23.438  -2.814  1.00 90.25           C  
ATOM   1175  O   GLU A 145       9.242 -22.078  -5.734  1.00 90.25           O  
ATOM   1176  CG  GLU A 145       8.812 -24.750  -2.098  1.00 90.25           C  
ATOM   1177  CD  GLU A 145       7.633 -25.250  -1.287  1.00 90.25           C  
ATOM   1178  OE1 GLU A 145       7.758 -26.297  -0.611  1.00 90.25           O  
ATOM   1179  OE2 GLU A 145       6.566 -24.594  -1.329  1.00 90.25           O  
ATOM   1180  N   ALA A 146       9.055 -20.594  -4.020  1.00 87.69           N  
ATOM   1181  CA  ALA A 146       8.633 -19.500  -4.879  1.00 87.69           C  
ATOM   1182  C   ALA A 146       9.727 -19.125  -5.871  1.00 87.69           C  
ATOM   1183  CB  ALA A 146       8.250 -18.281  -4.035  1.00 87.69           C  
ATOM   1184  O   ALA A 146       9.445 -18.828  -7.039  1.00 87.69           O  
ATOM   1185  N   MET A 147      11.039 -19.125  -5.453  1.00 90.12           N  
ATOM   1186  CA  MET A 147      12.180 -18.781  -6.305  1.00 90.12           C  
ATOM   1187  C   MET A 147      12.383 -19.844  -7.387  1.00 90.12           C  
ATOM   1188  CB  MET A 147      13.453 -18.641  -5.465  1.00 90.12           C  
ATOM   1189  O   MET A 147      12.641 -19.500  -8.547  1.00 90.12           O  
ATOM   1190  CG  MET A 147      13.492 -17.391  -4.613  1.00 90.12           C  
ATOM   1191  SD  MET A 147      15.023 -17.266  -3.617  1.00 90.12           S  
ATOM   1192  CE  MET A 147      16.203 -16.766  -4.906  1.00 90.12           C  
ATOM   1193  N   VAL A 148      12.188 -21.094  -7.012  1.00 91.44           N  
ATOM   1194  CA  VAL A 148      12.359 -22.203  -7.938  1.00 91.44           C  
ATOM   1195  C   VAL A 148      11.266 -22.172  -9.008  1.00 91.44           C  
ATOM   1196  CB  VAL A 148      12.336 -23.562  -7.195  1.00 91.44           C  
ATOM   1197  O   VAL A 148      11.516 -22.500 -10.164  1.00 91.44           O  
ATOM   1198  CG1 VAL A 148      12.266 -24.719  -8.195  1.00 91.44           C  
ATOM   1199  CG2 VAL A 148      13.562 -23.703  -6.297  1.00 91.44           C  
ATOM   1200  N   GLU A 149      10.125 -21.703  -8.680  1.00 88.31           N  
ATOM   1201  CA  GLU A 149       8.992 -21.625  -9.594  1.00 88.31           C  
ATOM   1202  C   GLU A 149       9.234 -20.578 -10.680  1.00 88.31           C  
ATOM   1203  CB  GLU A 149       7.707 -21.297  -8.820  1.00 88.31           C  
ATOM   1204  O   GLU A 149       8.609 -20.625 -11.742  1.00 88.31           O  
ATOM   1205  CG  GLU A 149       7.117 -22.469  -8.070  1.00 88.31           C  
ATOM   1206  CD  GLU A 149       5.859 -22.125  -7.289  1.00 88.31           C  
ATOM   1207  OE1 GLU A 149       5.312 -23.000  -6.594  1.00 88.31           O  
ATOM   1208  OE2 GLU A 149       5.422 -20.953  -7.375  1.00 88.31           O  
ATOM   1209  N   CYS A 150      10.219 -19.734 -10.383  1.00 84.19           N  
ATOM   1210  CA  CYS A 150      10.539 -18.641 -11.305  1.00 84.19           C  
ATOM   1211  C   CYS A 150      11.438 -19.141 -12.438  1.00 84.19           C  
ATOM   1212  CB  CYS A 150      11.227 -17.500 -10.562  1.00 84.19           C  
ATOM   1213  O   CYS A 150      11.609 -18.453 -13.438  1.00 84.19           O  
ATOM   1214  SG  CYS A 150      10.164 -16.672  -9.359  1.00 84.19           S  
ATOM   1215  N   SER A 151      11.914 -20.312 -12.383  1.00 86.31           N  
ATOM   1216  CA  SER A 151      12.836 -20.875 -13.359  1.00 86.31           C  
ATOM   1217  C   SER A 151      12.086 -21.391 -14.586  1.00 86.31           C  
ATOM   1218  CB  SER A 151      13.648 -22.000 -12.742  1.00 86.31           C  
ATOM   1219  O   SER A 151      11.016 -21.969 -14.469  1.00 86.31           O  
ATOM   1220  OG  SER A 151      12.836 -23.141 -12.516  1.00 86.31           O  
ATOM   1221  N   ASN A 152      12.547 -20.984 -15.805  1.00 81.88           N  
ATOM   1222  CA  ASN A 152      11.945 -21.391 -17.078  1.00 81.88           C  
ATOM   1223  C   ASN A 152      12.797 -22.422 -17.797  1.00 81.88           C  
ATOM   1224  CB  ASN A 152      11.711 -20.172 -17.969  1.00 81.88           C  
ATOM   1225  O   ASN A 152      12.336 -23.078 -18.719  1.00 81.88           O  
ATOM   1226  CG  ASN A 152      10.672 -19.219 -17.406  1.00 81.88           C  
ATOM   1227  ND2 ASN A 152      10.734 -17.953 -17.812  1.00 81.88           N  
ATOM   1228  OD1 ASN A 152       9.805 -19.625 -16.625  1.00 81.88           O  
ATOM   1229  N   ASN A 153      14.039 -22.641 -17.375  1.00 88.19           N  
ATOM   1230  CA  ASN A 153      14.977 -23.594 -17.953  1.00 88.19           C  
ATOM   1231  C   ASN A 153      15.992 -24.078 -16.922  1.00 88.19           C  
ATOM   1232  CB  ASN A 153      15.695 -22.984 -19.156  1.00 88.19           C  
ATOM   1233  O   ASN A 153      16.031 -23.562 -15.797  1.00 88.19           O  
ATOM   1234  CG  ASN A 153      16.500 -21.750 -18.797  1.00 88.19           C  
ATOM   1235  ND2 ASN A 153      16.391 -20.719 -19.641  1.00 88.19           N  
ATOM   1236  OD1 ASN A 153      17.188 -21.719 -17.781  1.00 88.19           O  
ATOM   1237  N   ALA A 154      16.750 -25.125 -17.250  1.00 88.69           N  
ATOM   1238  CA  ALA A 154      17.703 -25.797 -16.375  1.00 88.69           C  
ATOM   1239  C   ALA A 154      18.828 -24.859 -15.969  1.00 88.69           C  
ATOM   1240  CB  ALA A 154      18.266 -27.047 -17.047  1.00 88.69           C  
ATOM   1241  O   ALA A 154      19.312 -24.891 -14.828  1.00 88.69           O  
ATOM   1242  N   GLU A 155      19.250 -23.922 -16.859  1.00 89.12           N  
ATOM   1243  CA  GLU A 155      20.328 -22.969 -16.641  1.00 89.12           C  
ATOM   1244  C   GLU A 155      19.938 -21.906 -15.617  1.00 89.12           C  
ATOM   1245  CB  GLU A 155      20.750 -22.312 -17.953  1.00 89.12           C  
ATOM   1246  O   GLU A 155      20.719 -21.547 -14.742  1.00 89.12           O  
ATOM   1247  CG  GLU A 155      21.453 -23.250 -18.922  1.00 89.12           C  
ATOM   1248  CD  GLU A 155      21.828 -22.578 -20.234  1.00 89.12           C  
ATOM   1249  OE1 GLU A 155      22.234 -23.297 -21.188  1.00 89.12           O  
ATOM   1250  OE2 GLU A 155      21.719 -21.328 -20.312  1.00 89.12           O  
ATOM   1251  N   THR A 156      18.703 -21.453 -15.672  1.00 89.44           N  
ATOM   1252  CA  THR A 156      18.141 -20.484 -14.727  1.00 89.44           C  
ATOM   1253  C   THR A 156      17.938 -21.141 -13.359  1.00 89.44           C  
ATOM   1254  CB  THR A 156      16.812 -19.922 -15.234  1.00 89.44           C  
ATOM   1255  O   THR A 156      18.188 -20.531 -12.328  1.00 89.44           O  
ATOM   1256  CG2 THR A 156      16.266 -18.844 -14.289  1.00 89.44           C  
ATOM   1257  OG1 THR A 156      17.016 -19.344 -16.531  1.00 89.44           O  
ATOM   1258  N   LEU A 157      17.516 -22.328 -13.344  1.00 92.69           N  
ATOM   1259  CA  LEU A 157      17.312 -23.094 -12.117  1.00 92.69           C  
ATOM   1260  C   LEU A 157      18.641 -23.281 -11.375  1.00 92.69           C  
ATOM   1261  CB  LEU A 157      16.688 -24.453 -12.430  1.00 92.69           C  
ATOM   1262  O   LEU A 157      18.688 -23.156 -10.148  1.00 92.69           O  
ATOM   1263  CG  LEU A 157      16.438 -25.375 -11.234  1.00 92.69           C  
ATOM   1264  CD1 LEU A 157      15.492 -24.703 -10.242  1.00 92.69           C  
ATOM   1265  CD2 LEU A 157      15.859 -26.719 -11.703  1.00 92.69           C  
ATOM   1266  N   ASP A 158      19.688 -23.562 -12.078  1.00 93.44           N  
ATOM   1267  CA  ASP A 158      21.016 -23.766 -11.508  1.00 93.44           C  
ATOM   1268  C   ASP A 158      21.500 -22.500 -10.789  1.00 93.44           C  
ATOM   1269  CB  ASP A 158      22.016 -24.156 -12.602  1.00 93.44           C  
ATOM   1270  O   ASP A 158      22.047 -22.594  -9.688  1.00 93.44           O  
ATOM   1271  CG  ASP A 158      23.375 -24.562 -12.047  1.00 93.44           C  
ATOM   1272  OD1 ASP A 158      23.438 -25.484 -11.211  1.00 93.44           O  
ATOM   1273  OD2 ASP A 158      24.375 -23.938 -12.453  1.00 93.44           O  
ATOM   1274  N   VAL A 159      21.328 -21.406 -11.445  1.00 93.19           N  
ATOM   1275  CA  VAL A 159      21.750 -20.125 -10.875  1.00 93.19           C  
ATOM   1276  C   VAL A 159      20.906 -19.812  -9.641  1.00 93.19           C  
ATOM   1277  CB  VAL A 159      21.625 -18.984 -11.906  1.00 93.19           C  
ATOM   1278  O   VAL A 159      21.438 -19.344  -8.625  1.00 93.19           O  
ATOM   1279  CG1 VAL A 159      22.000 -17.641 -11.273  1.00 93.19           C  
ATOM   1280  CG2 VAL A 159      22.516 -19.250 -13.117  1.00 93.19           C  
ATOM   1281  N   ILE A 160      19.547 -20.047  -9.633  1.00 93.06           N  
ATOM   1282  CA  ILE A 160      18.625 -19.828  -8.516  1.00 93.06           C  
ATOM   1283  C   ILE A 160      19.031 -20.719  -7.336  1.00 93.06           C  
ATOM   1284  CB  ILE A 160      17.156 -20.125  -8.914  1.00 93.06           C  
ATOM   1285  O   ILE A 160      19.078 -20.266  -6.191  1.00 93.06           O  
ATOM   1286  CG1 ILE A 160      16.656 -19.047  -9.891  1.00 93.06           C  
ATOM   1287  CG2 ILE A 160      16.266 -20.203  -7.676  1.00 93.06           C  
ATOM   1288  CD1 ILE A 160      15.289 -19.359 -10.484  1.00 93.06           C  
ATOM   1289  N   LEU A 161      19.359 -21.953  -7.578  1.00 94.81           N  
ATOM   1290  CA  LEU A 161      19.812 -22.875  -6.539  1.00 94.81           C  
ATOM   1291  C   LEU A 161      21.125 -22.391  -5.922  1.00 94.81           C  
ATOM   1292  CB  LEU A 161      19.984 -24.281  -7.117  1.00 94.81           C  
ATOM   1293  O   LEU A 161      21.344 -22.578  -4.723  1.00 94.81           O  
ATOM   1294  CG  LEU A 161      18.703 -25.031  -7.473  1.00 94.81           C  
ATOM   1295  CD1 LEU A 161      19.047 -26.359  -8.141  1.00 94.81           C  
ATOM   1296  CD2 LEU A 161      17.844 -25.250  -6.234  1.00 94.81           C  
ATOM   1297  N   GLN A 162      22.031 -21.828  -6.750  1.00 94.56           N  
ATOM   1298  CA  GLN A 162      23.281 -21.266  -6.266  1.00 94.56           C  
ATOM   1299  C   GLN A 162      23.016 -20.109  -5.289  1.00 94.56           C  
ATOM   1300  CB  GLN A 162      24.125 -20.766  -7.434  1.00 94.56           C  
ATOM   1301  O   GLN A 162      23.703 -19.984  -4.277  1.00 94.56           O  
ATOM   1302  CG  GLN A 162      24.750 -21.891  -8.258  1.00 94.56           C  
ATOM   1303  CD  GLN A 162      25.594 -21.359  -9.414  1.00 94.56           C  
ATOM   1304  NE2 GLN A 162      25.578 -22.094 -10.523  1.00 94.56           N  
ATOM   1305  OE1 GLN A 162      26.234 -20.328  -9.305  1.00 94.56           O  
ATOM   1306  N   VAL A 163      22.016 -19.297  -5.633  1.00 93.38           N  
ATOM   1307  CA  VAL A 163      21.641 -18.172  -4.785  1.00 93.38           C  
ATOM   1308  C   VAL A 163      21.109 -18.688  -3.443  1.00 93.38           C  
ATOM   1309  CB  VAL A 163      20.562 -17.281  -5.465  1.00 93.38           C  
ATOM   1310  O   VAL A 163      21.516 -18.203  -2.385  1.00 93.38           O  
ATOM   1311  CG1 VAL A 163      20.031 -16.234  -4.488  1.00 93.38           C  
ATOM   1312  CG2 VAL A 163      21.141 -16.609  -6.707  1.00 93.38           C  
ATOM   1313  N   ILE A 164      20.250 -19.672  -3.439  1.00 93.81           N  
ATOM   1314  CA  ILE A 164      19.656 -20.281  -2.248  1.00 93.81           C  
ATOM   1315  C   ILE A 164      20.766 -20.891  -1.389  1.00 93.81           C  
ATOM   1316  CB  ILE A 164      18.625 -21.359  -2.615  1.00 93.81           C  
ATOM   1317  O   ILE A 164      20.781 -20.719  -0.168  1.00 93.81           O  
ATOM   1318  CG1 ILE A 164      17.375 -20.703  -3.248  1.00 93.81           C  
ATOM   1319  CG2 ILE A 164      18.234 -22.188  -1.382  1.00 93.81           C  
ATOM   1320  CD1 ILE A 164      16.375 -21.703  -3.816  1.00 93.81           C  
ATOM   1321  N   GLU A 165      21.672 -21.578  -1.989  1.00 94.00           N  
ATOM   1322  CA  GLU A 165      22.797 -22.203  -1.298  1.00 94.00           C  
ATOM   1323  C   GLU A 165      23.703 -21.156  -0.637  1.00 94.00           C  
ATOM   1324  CB  GLU A 165      23.625 -23.062  -2.268  1.00 94.00           C  
ATOM   1325  O   GLU A 165      24.188 -21.375   0.472  1.00 94.00           O  
ATOM   1326  CG  GLU A 165      22.938 -24.375  -2.646  1.00 94.00           C  
ATOM   1327  CD  GLU A 165      23.719 -25.172  -3.682  1.00 94.00           C  
ATOM   1328  OE1 GLU A 165      23.234 -26.234  -4.117  1.00 94.00           O  
ATOM   1329  OE2 GLU A 165      24.828 -24.719  -4.062  1.00 94.00           O  
ATOM   1330  N   LEU A 166      23.922 -20.047  -1.344  1.00 93.19           N  
ATOM   1331  CA  LEU A 166      24.734 -18.953  -0.814  1.00 93.19           C  
ATOM   1332  C   LEU A 166      24.125 -18.406   0.480  1.00 93.19           C  
ATOM   1333  CB  LEU A 166      24.844 -17.828  -1.844  1.00 93.19           C  
ATOM   1334  O   LEU A 166      24.828 -18.250   1.478  1.00 93.19           O  
ATOM   1335  CG  LEU A 166      25.844 -18.047  -2.979  1.00 93.19           C  
ATOM   1336  CD1 LEU A 166      25.750 -16.922  -3.996  1.00 93.19           C  
ATOM   1337  CD2 LEU A 166      27.266 -18.172  -2.428  1.00 93.19           C  
ATOM   1338  N   TYR A 167      22.828 -18.125   0.484  1.00 91.44           N  
ATOM   1339  CA  TYR A 167      22.141 -17.578   1.645  1.00 91.44           C  
ATOM   1340  C   TYR A 167      22.047 -18.594   2.766  1.00 91.44           C  
ATOM   1341  CB  TYR A 167      20.750 -17.078   1.259  1.00 91.44           C  
ATOM   1342  O   TYR A 167      22.078 -18.234   3.947  1.00 91.44           O  
ATOM   1343  CG  TYR A 167      20.703 -15.641   0.816  1.00 91.44           C  
ATOM   1344  CD1 TYR A 167      20.266 -14.641   1.681  1.00 91.44           C  
ATOM   1345  CD2 TYR A 167      21.094 -15.281  -0.467  1.00 91.44           C  
ATOM   1346  CE1 TYR A 167      20.219 -13.312   1.276  1.00 91.44           C  
ATOM   1347  CE2 TYR A 167      21.062 -13.953  -0.882  1.00 91.44           C  
ATOM   1348  OH  TYR A 167      20.578 -11.664  -0.410  1.00 91.44           O  
ATOM   1349  CZ  TYR A 167      20.625 -12.977  -0.004  1.00 91.44           C  
ATOM   1350  N   ASP A 168      21.953 -19.875   2.410  1.00 91.50           N  
ATOM   1351  CA  ASP A 168      22.016 -20.938   3.402  1.00 91.50           C  
ATOM   1352  C   ASP A 168      23.375 -20.969   4.086  1.00 91.50           C  
ATOM   1353  CB  ASP A 168      21.719 -22.297   2.752  1.00 91.50           C  
ATOM   1354  O   ASP A 168      23.469 -21.172   5.301  1.00 91.50           O  
ATOM   1355  CG  ASP A 168      21.484 -23.406   3.766  1.00 91.50           C  
ATOM   1356  OD1 ASP A 168      20.688 -23.203   4.711  1.00 91.50           O  
ATOM   1357  OD2 ASP A 168      22.078 -24.484   3.617  1.00 91.50           O  
ATOM   1358  N   SER A 169      24.406 -20.828   3.301  1.00 91.44           N  
ATOM   1359  CA  SER A 169      25.766 -20.781   3.828  1.00 91.44           C  
ATOM   1360  C   SER A 169      25.969 -19.578   4.734  1.00 91.44           C  
ATOM   1361  CB  SER A 169      26.781 -20.750   2.686  1.00 91.44           C  
ATOM   1362  O   SER A 169      26.703 -19.641   5.715  1.00 91.44           O  
ATOM   1363  OG  SER A 169      26.781 -19.484   2.051  1.00 91.44           O  
ATOM   1364  N   PHE A 170      25.328 -18.422   4.426  1.00 90.06           N  
ATOM   1365  CA  PHE A 170      25.406 -17.219   5.238  1.00 90.06           C  
ATOM   1366  C   PHE A 170      24.812 -17.469   6.621  1.00 90.06           C  
ATOM   1367  CB  PHE A 170      24.672 -16.062   4.551  1.00 90.06           C  
ATOM   1368  O   PHE A 170      25.297 -16.922   7.617  1.00 90.06           O  
ATOM   1369  CG  PHE A 170      25.297 -15.633   3.254  1.00 90.06           C  
ATOM   1370  CD1 PHE A 170      26.594 -16.031   2.928  1.00 90.06           C  
ATOM   1371  CD2 PHE A 170      24.609 -14.828   2.361  1.00 90.06           C  
ATOM   1372  CE1 PHE A 170      27.188 -15.625   1.729  1.00 90.06           C  
ATOM   1373  CE2 PHE A 170      25.188 -14.422   1.161  1.00 90.06           C  
ATOM   1374  CZ  PHE A 170      26.469 -14.820   0.848  1.00 90.06           C  
ATOM   1375  N   TYR A 171      23.656 -18.188   6.598  1.00 85.25           N  
ATOM   1376  CA  TYR A 171      23.000 -18.562   7.848  1.00 85.25           C  
ATOM   1377  C   TYR A 171      24.000 -19.219   8.805  1.00 85.25           C  
ATOM   1378  CB  TYR A 171      21.844 -19.516   7.582  1.00 85.25           C  
ATOM   1379  O   TYR A 171      24.031 -18.891  10.000  1.00 85.25           O  
ATOM   1380  CG  TYR A 171      21.328 -20.219   8.820  1.00 85.25           C  
ATOM   1381  CD1 TYR A 171      21.609 -21.562   9.055  1.00 85.25           C  
ATOM   1382  CD2 TYR A 171      20.547 -19.531   9.750  1.00 85.25           C  
ATOM   1383  CE1 TYR A 171      21.141 -22.203  10.195  1.00 85.25           C  
ATOM   1384  CE2 TYR A 171      20.078 -20.172  10.891  1.00 85.25           C  
ATOM   1385  OH  TYR A 171      19.906 -22.141  12.234  1.00 85.25           O  
ATOM   1386  CZ  TYR A 171      20.375 -21.500  11.109  1.00 85.25           C  
ATOM   1387  N   ALA A 172      24.859 -20.094   8.305  1.00 84.75           N  
ATOM   1388  CA  ALA A 172      25.828 -20.859   9.109  1.00 84.75           C  
ATOM   1389  C   ALA A 172      27.000 -19.984   9.508  1.00 84.75           C  
ATOM   1390  CB  ALA A 172      26.297 -22.078   8.344  1.00 84.75           C  
ATOM   1391  O   ALA A 172      27.531 -20.125  10.617  1.00 84.75           O  
ATOM   1392  N   LYS A 173      27.297 -19.016   8.742  1.00 88.12           N  
ATOM   1393  CA  LYS A 173      28.547 -18.250   8.812  1.00 88.12           C  
ATOM   1394  C   LYS A 173      28.344 -16.953   9.602  1.00 88.12           C  
ATOM   1395  CB  LYS A 173      29.062 -17.938   7.410  1.00 88.12           C  
ATOM   1396  O   LYS A 173      29.219 -16.547  10.359  1.00 88.12           O  
ATOM   1397  CG  LYS A 173      30.406 -17.219   7.391  1.00 88.12           C  
ATOM   1398  CD  LYS A 173      30.891 -16.969   5.969  1.00 88.12           C  
ATOM   1399  CE  LYS A 173      32.188 -16.203   5.949  1.00 88.12           C  
ATOM   1400  NZ  LYS A 173      32.688 -15.992   4.555  1.00 88.12           N  
ATOM   1401  N   TYR A 174      27.188 -16.250   9.586  1.00 87.94           N  
ATOM   1402  CA  TYR A 174      27.031 -14.906  10.102  1.00 87.94           C  
ATOM   1403  C   TYR A 174      25.984 -14.867  11.203  1.00 87.94           C  
ATOM   1404  CB  TYR A 174      26.656 -13.938   8.977  1.00 87.94           C  
ATOM   1405  O   TYR A 174      25.094 -15.719  11.250  1.00 87.94           O  
ATOM   1406  CG  TYR A 174      27.719 -13.766   7.930  1.00 87.94           C  
ATOM   1407  CD1 TYR A 174      28.969 -13.250   8.258  1.00 87.94           C  
ATOM   1408  CD2 TYR A 174      27.484 -14.133   6.605  1.00 87.94           C  
ATOM   1409  CE1 TYR A 174      29.953 -13.086   7.293  1.00 87.94           C  
ATOM   1410  CE2 TYR A 174      28.469 -13.977   5.633  1.00 87.94           C  
ATOM   1411  OH  TYR A 174      30.672 -13.305   5.027  1.00 87.94           O  
ATOM   1412  CZ  TYR A 174      29.703 -13.453   5.988  1.00 87.94           C  
ATOM   1413  N   SER A 175      26.156 -13.867  12.133  1.00 84.50           N  
ATOM   1414  CA  SER A 175      25.156 -13.547  13.148  1.00 84.50           C  
ATOM   1415  C   SER A 175      23.938 -12.891  12.523  1.00 84.50           C  
ATOM   1416  CB  SER A 175      25.766 -12.617  14.211  1.00 84.50           C  
ATOM   1417  O   SER A 175      23.953 -12.508  11.359  1.00 84.50           O  
ATOM   1418  OG  SER A 175      26.016 -11.328  13.664  1.00 84.50           O  
ATOM   1419  N   ALA A 176      22.766 -12.828  13.258  1.00 81.69           N  
ATOM   1420  CA  ALA A 176      21.531 -12.188  12.820  1.00 81.69           C  
ATOM   1421  C   ALA A 176      21.781 -10.734  12.422  1.00 81.69           C  
ATOM   1422  CB  ALA A 176      20.484 -12.258  13.914  1.00 81.69           C  
ATOM   1423  O   ALA A 176      21.234 -10.242  11.438  1.00 81.69           O  
ATOM   1424  N   ARG A 177      22.656 -10.023  13.078  1.00 80.81           N  
ATOM   1425  CA  ARG A 177      23.047  -8.633  12.820  1.00 80.81           C  
ATOM   1426  C   ARG A 177      23.750  -8.500  11.477  1.00 80.81           C  
ATOM   1427  CB  ARG A 177      23.938  -8.109  13.938  1.00 80.81           C  
ATOM   1428  O   ARG A 177      23.453  -7.590  10.703  1.00 80.81           O  
ATOM   1429  CG  ARG A 177      24.281  -6.629  13.812  1.00 80.81           C  
ATOM   1430  CD  ARG A 177      25.125  -6.141  14.977  1.00 80.81           C  
ATOM   1431  NE  ARG A 177      25.641  -4.797  14.742  1.00 80.81           N  
ATOM   1432  NH1 ARG A 177      24.281  -3.781  16.312  1.00 80.81           N  
ATOM   1433  NH2 ARG A 177      25.766  -2.529  15.094  1.00 80.81           N  
ATOM   1434  CZ  ARG A 177      25.234  -3.705  15.383  1.00 80.81           C  
ATOM   1435  N   HIS A 178      24.641  -9.398  11.180  1.00 83.88           N  
ATOM   1436  CA  HIS A 178      25.359  -9.406   9.914  1.00 83.88           C  
ATOM   1437  C   HIS A 178      24.438  -9.812   8.766  1.00 83.88           C  
ATOM   1438  CB  HIS A 178      26.562 -10.359   9.992  1.00 83.88           C  
ATOM   1439  O   HIS A 178      24.547  -9.281   7.660  1.00 83.88           O  
ATOM   1440  CG  HIS A 178      27.688  -9.820  10.805  1.00 83.88           C  
ATOM   1441  CD2 HIS A 178      28.656  -8.922  10.500  1.00 83.88           C  
ATOM   1442  ND1 HIS A 178      27.938 -10.219  12.102  1.00 83.88           N  
ATOM   1443  CE1 HIS A 178      29.000  -9.586  12.562  1.00 83.88           C  
ATOM   1444  NE2 HIS A 178      29.453  -8.789  11.609  1.00 83.88           N  
ATOM   1445  N   LEU A 179      23.500 -10.719   8.977  1.00 85.12           N  
ATOM   1446  CA  LEU A 179      22.516 -11.141   7.988  1.00 85.12           C  
ATOM   1447  C   LEU A 179      21.562  -9.984   7.645  1.00 85.12           C  
ATOM   1448  CB  LEU A 179      21.703 -12.328   8.516  1.00 85.12           C  
ATOM   1449  O   LEU A 179      21.125  -9.867   6.500  1.00 85.12           O  
ATOM   1450  CG  LEU A 179      22.438 -13.672   8.547  1.00 85.12           C  
ATOM   1451  CD1 LEU A 179      21.594 -14.703   9.312  1.00 85.12           C  
ATOM   1452  CD2 LEU A 179      22.734 -14.164   7.137  1.00 85.12           C  
ATOM   1453  N   ALA A 180      21.328  -9.125   8.664  1.00 84.62           N  
ATOM   1454  CA  ALA A 180      20.453  -7.980   8.477  1.00 84.62           C  
ATOM   1455  C   ALA A 180      21.016  -7.020   7.438  1.00 84.62           C  
ATOM   1456  CB  ALA A 180      20.219  -7.258   9.797  1.00 84.62           C  
ATOM   1457  O   ALA A 180      20.281  -6.293   6.773  1.00 84.62           O  
ATOM   1458  N   GLU A 181      22.359  -7.012   7.266  1.00 86.62           N  
ATOM   1459  CA  GLU A 181      23.016  -6.137   6.297  1.00 86.62           C  
ATOM   1460  C   GLU A 181      22.672  -6.539   4.867  1.00 86.62           C  
ATOM   1461  CB  GLU A 181      24.531  -6.152   6.496  1.00 86.62           C  
ATOM   1462  O   GLU A 181      22.766  -5.723   3.945  1.00 86.62           O  
ATOM   1463  CG  GLU A 181      24.984  -5.570   7.828  1.00 86.62           C  
ATOM   1464  CD  GLU A 181      24.609  -4.109   8.008  1.00 86.62           C  
ATOM   1465  OE1 GLU A 181      24.469  -3.652   9.164  1.00 86.62           O  
ATOM   1466  OE2 GLU A 181      24.453  -3.414   6.977  1.00 86.62           O  
ATOM   1467  N   PHE A 182      22.156  -7.758   4.613  1.00 88.19           N  
ATOM   1468  CA  PHE A 182      21.828  -8.297   3.301  1.00 88.19           C  
ATOM   1469  C   PHE A 182      20.391  -7.945   2.916  1.00 88.19           C  
ATOM   1470  CB  PHE A 182      22.016  -9.820   3.279  1.00 88.19           C  
ATOM   1471  O   PHE A 182      19.984  -8.188   1.782  1.00 88.19           O  
ATOM   1472  CG  PHE A 182      23.469 -10.242   3.256  1.00 88.19           C  
ATOM   1473  CD1 PHE A 182      24.141 -10.391   2.051  1.00 88.19           C  
ATOM   1474  CD2 PHE A 182      24.141 -10.508   4.441  1.00 88.19           C  
ATOM   1475  CE1 PHE A 182      25.469 -10.789   2.027  1.00 88.19           C  
ATOM   1476  CE2 PHE A 182      25.469 -10.898   4.422  1.00 88.19           C  
ATOM   1477  CZ  PHE A 182      26.141 -11.047   3.217  1.00 88.19           C  
ATOM   1478  N   MET A 183      19.562  -7.348   3.861  1.00 84.69           N  
ATOM   1479  CA  MET A 183      18.141  -7.074   3.680  1.00 84.69           C  
ATOM   1480  C   MET A 183      17.922  -6.031   2.588  1.00 84.69           C  
ATOM   1481  CB  MET A 183      17.500  -6.598   4.992  1.00 84.69           C  
ATOM   1482  O   MET A 183      16.906  -6.066   1.880  1.00 84.69           O  
ATOM   1483  CG  MET A 183      17.203  -7.719   5.973  1.00 84.69           C  
ATOM   1484  SD  MET A 183      16.078  -7.195   7.316  1.00 84.69           S  
ATOM   1485  CE  MET A 183      17.109  -5.969   8.156  1.00 84.69           C  
ATOM   1486  N   CYS A 184      18.922  -5.215   2.283  1.00 82.88           N  
ATOM   1487  CA  CYS A 184      18.734  -4.125   1.333  1.00 82.88           C  
ATOM   1488  C   CYS A 184      19.500  -4.379   0.045  1.00 82.88           C  
ATOM   1489  CB  CYS A 184      19.172  -2.795   1.947  1.00 82.88           C  
ATOM   1490  O   CYS A 184      19.578  -3.506  -0.822  1.00 82.88           O  
ATOM   1491  SG  CYS A 184      18.156  -2.273   3.350  1.00 82.88           S  
ATOM   1492  N   CYS A 185      20.125  -5.578  -0.083  1.00 86.94           N  
ATOM   1493  CA  CYS A 185      21.000  -5.910  -1.206  1.00 86.94           C  
ATOM   1494  C   CYS A 185      20.203  -5.969  -2.508  1.00 86.94           C  
ATOM   1495  CB  CYS A 185      21.703  -7.250  -0.962  1.00 86.94           C  
ATOM   1496  O   CYS A 185      20.766  -5.781  -3.588  1.00 86.94           O  
ATOM   1497  SG  CYS A 185      23.078  -7.148   0.198  1.00 86.94           S  
ATOM   1498  N   TYR A 186      18.922  -6.285  -2.467  1.00 87.06           N  
ATOM   1499  CA  TYR A 186      18.094  -6.375  -3.660  1.00 87.06           C  
ATOM   1500  C   TYR A 186      18.047  -5.047  -4.402  1.00 87.06           C  
ATOM   1501  CB  TYR A 186      16.672  -6.809  -3.289  1.00 87.06           C  
ATOM   1502  O   TYR A 186      17.750  -5.004  -5.598  1.00 87.06           O  
ATOM   1503  CG  TYR A 186      15.891  -5.762  -2.527  1.00 87.06           C  
ATOM   1504  CD1 TYR A 186      15.930  -5.715  -1.136  1.00 87.06           C  
ATOM   1505  CD2 TYR A 186      15.125  -4.812  -3.197  1.00 87.06           C  
ATOM   1506  CE1 TYR A 186      15.211  -4.750  -0.429  1.00 87.06           C  
ATOM   1507  CE2 TYR A 186      14.406  -3.846  -2.502  1.00 87.06           C  
ATOM   1508  OH  TYR A 186      13.750  -2.867  -0.426  1.00 87.06           O  
ATOM   1509  CZ  TYR A 186      14.461  -3.822  -1.120  1.00 87.06           C  
ATOM   1510  N   ARG A 187      18.406  -3.893  -3.797  1.00 86.69           N  
ATOM   1511  CA  ARG A 187      18.391  -2.555  -4.379  1.00 86.69           C  
ATOM   1512  C   ARG A 187      19.594  -2.355  -5.309  1.00 86.69           C  
ATOM   1513  CB  ARG A 187      18.406  -1.488  -3.281  1.00 86.69           C  
ATOM   1514  O   ARG A 187      19.656  -1.363  -6.039  1.00 86.69           O  
ATOM   1515  CG  ARG A 187      17.109  -1.418  -2.482  1.00 86.69           C  
ATOM   1516  CD  ARG A 187      17.078  -0.205  -1.562  1.00 86.69           C  
ATOM   1517  NE  ARG A 187      15.820  -0.106  -0.840  1.00 86.69           N  
ATOM   1518  NH1 ARG A 187      15.750   2.203  -0.862  1.00 86.69           N  
ATOM   1519  NH2 ARG A 187      14.062   1.012   0.135  1.00 86.69           N  
ATOM   1520  CZ  ARG A 187      15.211   1.036  -0.524  1.00 86.69           C  
ATOM   1521  N   LEU A 188      20.500  -3.314  -5.312  1.00 91.06           N  
ATOM   1522  CA  LEU A 188      21.750  -3.205  -6.066  1.00 91.06           C  
ATOM   1523  C   LEU A 188      21.531  -3.543  -7.535  1.00 91.06           C  
ATOM   1524  CB  LEU A 188      22.812  -4.129  -5.473  1.00 91.06           C  
ATOM   1525  O   LEU A 188      22.453  -3.482  -8.336  1.00 91.06           O  
ATOM   1526  CG  LEU A 188      23.281  -3.803  -4.051  1.00 91.06           C  
ATOM   1527  CD1 LEU A 188      24.250  -4.871  -3.555  1.00 91.06           C  
ATOM   1528  CD2 LEU A 188      23.922  -2.422  -4.004  1.00 91.06           C  
ATOM   1529  N   TRP A 189      20.297  -3.883  -7.965  1.00 91.12           N  
ATOM   1530  CA  TRP A 189      20.047  -4.328  -9.328  1.00 91.12           C  
ATOM   1531  C   TRP A 189      19.000  -3.445 -10.008  1.00 91.12           C  
ATOM   1532  CB  TRP A 189      19.578  -5.789  -9.344  1.00 91.12           C  
ATOM   1533  O   TRP A 189      18.656  -3.654 -11.172  1.00 91.12           O  
ATOM   1534  CG  TRP A 189      20.672  -6.777  -9.062  1.00 91.12           C  
ATOM   1535  CD1 TRP A 189      21.500  -7.375  -9.969  1.00 91.12           C  
ATOM   1536  CD2 TRP A 189      21.047  -7.285  -7.777  1.00 91.12           C  
ATOM   1537  CE2 TRP A 189      22.125  -8.188  -7.988  1.00 91.12           C  
ATOM   1538  CE3 TRP A 189      20.594  -7.062  -6.473  1.00 91.12           C  
ATOM   1539  NE1 TRP A 189      22.375  -8.227  -9.336  1.00 91.12           N  
ATOM   1540  CH2 TRP A 189      22.266  -8.633  -5.668  1.00 91.12           C  
ATOM   1541  CZ2 TRP A 189      22.734  -8.867  -6.938  1.00 91.12           C  
ATOM   1542  CZ3 TRP A 189      21.219  -7.742  -5.426  1.00 91.12           C  
ATOM   1543  N   GLY A 190      18.500  -2.281  -9.289  1.00 88.81           N  
ATOM   1544  CA  GLY A 190      17.516  -1.371  -9.844  1.00 88.81           C  
ATOM   1545  C   GLY A 190      16.109  -1.941  -9.836  1.00 88.81           C  
ATOM   1546  O   GLY A 190      15.719  -2.621  -8.883  1.00 88.81           O  
ATOM   1547  N   HIS A 191      15.398  -1.713 -10.945  1.00 87.06           N  
ATOM   1548  CA  HIS A 191      14.008  -2.145 -11.047  1.00 87.06           C  
ATOM   1549  C   HIS A 191      13.641  -2.449 -12.500  1.00 87.06           C  
ATOM   1550  CB  HIS A 191      13.070  -1.080 -10.477  1.00 87.06           C  
ATOM   1551  O   HIS A 191      14.320  -2.012 -13.422  1.00 87.06           O  
ATOM   1552  CG  HIS A 191      13.266   0.276 -11.078  1.00 87.06           C  
ATOM   1553  CD2 HIS A 191      13.891   1.377 -10.594  1.00 87.06           C  
ATOM   1554  ND1 HIS A 191      12.789   0.618 -12.320  1.00 87.06           N  
ATOM   1555  CE1 HIS A 191      13.109   1.874 -12.586  1.00 87.06           C  
ATOM   1556  NE2 HIS A 191      13.781   2.357 -11.555  1.00 87.06           N  
ATOM   1557  N   PRO A 192      12.641  -3.393 -12.695  1.00 86.00           N  
ATOM   1558  CA  PRO A 192      12.203  -3.676 -14.062  1.00 86.00           C  
ATOM   1559  C   PRO A 192      11.430  -2.514 -14.680  1.00 86.00           C  
ATOM   1560  CB  PRO A 192      11.297  -4.902 -13.891  1.00 86.00           C  
ATOM   1561  O   PRO A 192      10.953  -1.629 -13.961  1.00 86.00           O  
ATOM   1562  CG  PRO A 192      10.727  -4.770 -12.516  1.00 86.00           C  
ATOM   1563  CD  PRO A 192      11.766  -4.160 -11.625  1.00 86.00           C  
ATOM   1564  N   HIS A 193      11.391  -2.484 -16.016  1.00 80.81           N  
ATOM   1565  CA  HIS A 193      10.484  -1.565 -16.703  1.00 80.81           C  
ATOM   1566  C   HIS A 193       9.031  -1.929 -16.453  1.00 80.81           C  
ATOM   1567  CB  HIS A 193      10.773  -1.560 -18.203  1.00 80.81           C  
ATOM   1568  O   HIS A 193       8.633  -3.080 -16.641  1.00 80.81           O  
ATOM   1569  CG  HIS A 193       9.945  -0.576 -18.969  1.00 80.81           C  
ATOM   1570  CD2 HIS A 193       8.859  -0.751 -19.766  1.00 80.81           C  
ATOM   1571  ND1 HIS A 193      10.211   0.777 -18.969  1.00 80.81           N  
ATOM   1572  CE1 HIS A 193       9.320   1.393 -19.734  1.00 80.81           C  
ATOM   1573  NE2 HIS A 193       8.484   0.488 -20.219  1.00 80.81           N  
ATOM   1574  N   LEU A 194       8.320  -0.965 -15.898  1.00 80.69           N  
ATOM   1575  CA  LEU A 194       6.926  -1.229 -15.547  1.00 80.69           C  
ATOM   1576  C   LEU A 194       5.984  -0.761 -16.656  1.00 80.69           C  
ATOM   1577  CB  LEU A 194       6.566  -0.538 -14.234  1.00 80.69           C  
ATOM   1578  O   LEU A 194       6.180   0.315 -17.219  1.00 80.69           O  
ATOM   1579  CG  LEU A 194       7.395  -0.937 -13.008  1.00 80.69           C  
ATOM   1580  CD1 LEU A 194       7.027  -0.062 -11.812  1.00 80.69           C  
ATOM   1581  CD2 LEU A 194       7.188  -2.412 -12.680  1.00 80.69           C  
ATOM   1582  N   ASP A 195       5.023  -1.646 -17.000  1.00 80.75           N  
ATOM   1583  CA  ASP A 195       4.027  -1.355 -18.031  1.00 80.75           C  
ATOM   1584  C   ASP A 195       2.652  -1.118 -17.422  1.00 80.75           C  
ATOM   1585  CB  ASP A 195       3.959  -2.498 -19.047  1.00 80.75           C  
ATOM   1586  O   ASP A 195       2.166  -1.940 -16.641  1.00 80.75           O  
ATOM   1587  CG  ASP A 195       3.086  -2.170 -20.250  1.00 80.75           C  
ATOM   1588  OD1 ASP A 195       2.779  -0.980 -20.469  1.00 80.75           O  
ATOM   1589  OD2 ASP A 195       2.697  -3.113 -20.969  1.00 80.75           O  
ATOM   1590  N   ALA A 196       2.037   0.056 -17.781  1.00 84.06           N  
ATOM   1591  CA  ALA A 196       0.738   0.460 -17.250  1.00 84.06           C  
ATOM   1592  C   ALA A 196      -0.347  -0.541 -17.641  1.00 84.06           C  
ATOM   1593  CB  ALA A 196       0.371   1.856 -17.750  1.00 84.06           C  
ATOM   1594  O   ALA A 196      -1.267  -0.798 -16.859  1.00 84.06           O  
ATOM   1595  N   HIS A 197      -0.255  -1.224 -18.766  1.00 86.19           N  
ATOM   1596  CA  HIS A 197      -1.234  -2.195 -19.234  1.00 86.19           C  
ATOM   1597  C   HIS A 197      -1.228  -3.449 -18.359  1.00 86.19           C  
ATOM   1598  CB  HIS A 197      -0.964  -2.568 -20.688  1.00 86.19           C  
ATOM   1599  O   HIS A 197      -2.287  -3.977 -18.016  1.00 86.19           O  
ATOM   1600  CG  HIS A 197      -1.109  -1.420 -21.641  1.00 86.19           C  
ATOM   1601  CD2 HIS A 197      -0.180  -0.659 -22.266  1.00 86.19           C  
ATOM   1602  ND1 HIS A 197      -2.336  -0.938 -22.047  1.00 86.19           N  
ATOM   1603  CE1 HIS A 197      -2.154   0.074 -22.875  1.00 86.19           C  
ATOM   1604  NE2 HIS A 197      -0.854   0.263 -23.016  1.00 86.19           N  
ATOM   1605  N   THR A 198      -0.009  -3.941 -18.109  1.00 84.75           N  
ATOM   1606  CA  THR A 198       0.164  -5.148 -17.312  1.00 84.75           C  
ATOM   1607  C   THR A 198      -0.334  -4.926 -15.891  1.00 84.75           C  
ATOM   1608  CB  THR A 198       1.639  -5.590 -17.281  1.00 84.75           C  
ATOM   1609  O   THR A 198      -1.005  -5.789 -15.320  1.00 84.75           O  
ATOM   1610  CG2 THR A 198       1.806  -6.887 -16.500  1.00 84.75           C  
ATOM   1611  OG1 THR A 198       2.100  -5.793 -18.625  1.00 84.75           O  
ATOM   1612  N   ALA A 199      -0.055  -3.787 -15.312  1.00 84.12           N  
ATOM   1613  CA  ALA A 199      -0.496  -3.434 -13.969  1.00 84.12           C  
ATOM   1614  C   ALA A 199      -2.014  -3.289 -13.906  1.00 84.12           C  
ATOM   1615  CB  ALA A 199       0.177  -2.143 -13.508  1.00 84.12           C  
ATOM   1616  O   ALA A 199      -2.654  -3.766 -12.969  1.00 84.12           O  
ATOM   1617  N   ALA A 200      -2.588  -2.625 -14.945  1.00 86.69           N  
ATOM   1618  CA  ALA A 200      -4.031  -2.416 -15.031  1.00 86.69           C  
ATOM   1619  C   ALA A 200      -4.766  -3.740 -15.211  1.00 86.69           C  
ATOM   1620  CB  ALA A 200      -4.359  -1.468 -16.188  1.00 86.69           C  
ATOM   1621  O   ALA A 200      -5.840  -3.943 -14.641  1.00 86.69           O  
ATOM   1622  N   GLU A 201      -4.188  -4.613 -16.031  1.00 88.44           N  
ATOM   1623  CA  GLU A 201      -4.770  -5.934 -16.250  1.00 88.44           C  
ATOM   1624  C   GLU A 201      -4.883  -6.719 -14.945  1.00 88.44           C  
ATOM   1625  CB  GLU A 201      -3.943  -6.723 -17.266  1.00 88.44           C  
ATOM   1626  O   GLU A 201      -5.902  -7.359 -14.688  1.00 88.44           O  
ATOM   1627  CG  GLU A 201      -4.559  -8.062 -17.656  1.00 88.44           C  
ATOM   1628  CD  GLU A 201      -3.719  -8.836 -18.656  1.00 88.44           C  
ATOM   1629  OE1 GLU A 201      -4.172  -9.898 -19.141  1.00 88.44           O  
ATOM   1630  OE2 GLU A 201      -2.600  -8.375 -18.984  1.00 88.44           O  
ATOM   1631  N   LYS A 202      -3.904  -6.734 -14.195  1.00 85.00           N  
ATOM   1632  CA  LYS A 202      -3.854  -7.434 -12.914  1.00 85.00           C  
ATOM   1633  C   LYS A 202      -4.918  -6.906 -11.961  1.00 85.00           C  
ATOM   1634  CB  LYS A 202      -2.467  -7.301 -12.289  1.00 85.00           C  
ATOM   1635  O   LYS A 202      -5.676  -7.684 -11.375  1.00 85.00           O  
ATOM   1636  CG  LYS A 202      -2.295  -8.094 -11.000  1.00 85.00           C  
ATOM   1637  CD  LYS A 202      -0.903  -7.898 -10.406  1.00 85.00           C  
ATOM   1638  CE  LYS A 202      -0.766  -8.594  -9.062  1.00 85.00           C  
ATOM   1639  NZ  LYS A 202       0.593  -8.398  -8.469  1.00 85.00           N  
ATOM   1640  N   VAL A 203      -4.980  -5.652 -11.750  1.00 84.88           N  
ATOM   1641  CA  VAL A 203      -5.891  -5.008 -10.812  1.00 84.88           C  
ATOM   1642  C   VAL A 203      -7.332  -5.160 -11.297  1.00 84.88           C  
ATOM   1643  CB  VAL A 203      -5.551  -3.516 -10.617  1.00 84.88           C  
ATOM   1644  O   VAL A 203      -8.242  -5.402 -10.500  1.00 84.88           O  
ATOM   1645  CG1 VAL A 203      -6.594  -2.830  -9.742  1.00 84.88           C  
ATOM   1646  CG2 VAL A 203      -4.156  -3.361 -10.016  1.00 84.88           C  
ATOM   1647  N   ARG A 204      -7.457  -5.035 -12.617  1.00 88.31           N  
ATOM   1648  CA  ARG A 204      -8.773  -5.230 -13.211  1.00 88.31           C  
ATOM   1649  C   ARG A 204      -9.320  -6.621 -12.906  1.00 88.31           C  
ATOM   1650  CB  ARG A 204      -8.719  -5.016 -14.727  1.00 88.31           C  
ATOM   1651  O   ARG A 204     -10.516  -6.781 -12.641  1.00 88.31           O  
ATOM   1652  CG  ARG A 204     -10.078  -4.988 -15.398  1.00 88.31           C  
ATOM   1653  CD  ARG A 204      -9.969  -4.797 -16.906  1.00 88.31           C  
ATOM   1654  NE  ARG A 204      -8.914  -3.842 -17.250  1.00 88.31           N  
ATOM   1655  NH1 ARG A 204      -8.516  -4.715 -19.344  1.00 88.31           N  
ATOM   1656  NH2 ARG A 204      -7.312  -2.912 -18.609  1.00 88.31           N  
ATOM   1657  CZ  ARG A 204      -8.250  -3.826 -18.406  1.00 88.31           C  
ATOM   1658  N   GLY A 205      -8.453  -7.652 -13.023  1.00 87.12           N  
ATOM   1659  CA  GLY A 205      -8.828  -9.023 -12.727  1.00 87.12           C  
ATOM   1660  C   GLY A 205      -9.352  -9.211 -11.312  1.00 87.12           C  
ATOM   1661  O   GLY A 205     -10.258 -10.008 -11.086  1.00 87.12           O  
ATOM   1662  N   TYR A 206      -8.930  -8.406 -10.414  1.00 87.25           N  
ATOM   1663  CA  TYR A 206      -9.320  -8.516  -9.008  1.00 87.25           C  
ATOM   1664  C   TYR A 206     -10.508  -7.613  -8.703  1.00 87.25           C  
ATOM   1665  CB  TYR A 206      -8.141  -8.156  -8.094  1.00 87.25           C  
ATOM   1666  O   TYR A 206     -11.461  -8.039  -8.047  1.00 87.25           O  
ATOM   1667  CG  TYR A 206      -6.910  -8.992  -8.336  1.00 87.25           C  
ATOM   1668  CD1 TYR A 206      -7.012 -10.352  -8.633  1.00 87.25           C  
ATOM   1669  CD2 TYR A 206      -5.641  -8.430  -8.266  1.00 87.25           C  
ATOM   1670  CE1 TYR A 206      -5.879 -11.125  -8.852  1.00 87.25           C  
ATOM   1671  CE2 TYR A 206      -4.500  -9.195  -8.484  1.00 87.25           C  
ATOM   1672  OH  TYR A 206      -3.502 -11.297  -9.000  1.00 87.25           O  
ATOM   1673  CZ  TYR A 206      -4.629 -10.539  -8.781  1.00 87.25           C  
ATOM   1674  N   MET A 207     -10.477  -6.406  -9.164  1.00 86.69           N  
ATOM   1675  CA  MET A 207     -11.422  -5.352  -8.805  1.00 86.69           C  
ATOM   1676  C   MET A 207     -12.766  -5.570  -9.477  1.00 86.69           C  
ATOM   1677  CB  MET A 207     -10.859  -3.979  -9.188  1.00 86.69           C  
ATOM   1678  O   MET A 207     -13.805  -5.176  -8.953  1.00 86.69           O  
ATOM   1679  CG  MET A 207      -9.766  -3.484  -8.258  1.00 86.69           C  
ATOM   1680  SD  MET A 207      -9.352  -1.717  -8.539  1.00 86.69           S  
ATOM   1681  CE  MET A 207      -9.898  -1.013  -6.953  1.00 86.69           C  
ATOM   1682  N   GLU A 208     -12.742  -6.230 -10.648  1.00 88.50           N  
ATOM   1683  CA  GLU A 208     -13.969  -6.453 -11.406  1.00 88.50           C  
ATOM   1684  C   GLU A 208     -14.531  -7.852 -11.156  1.00 88.50           C  
ATOM   1685  CB  GLU A 208     -13.719  -6.250 -12.906  1.00 88.50           C  
ATOM   1686  O   GLU A 208     -15.664  -8.141 -11.523  1.00 88.50           O  
ATOM   1687  CG  GLU A 208     -13.414  -4.809 -13.281  1.00 88.50           C  
ATOM   1688  CD  GLU A 208     -13.133  -4.625 -14.766  1.00 88.50           C  
ATOM   1689  OE1 GLU A 208     -12.945  -3.471 -15.211  1.00 88.50           O  
ATOM   1690  OE2 GLU A 208     -13.109  -5.648 -15.492  1.00 88.50           O  
ATOM   1691  N   SER A 209     -13.789  -8.641 -10.445  1.00 87.31           N  
ATOM   1692  CA  SER A 209     -14.172 -10.039 -10.258  1.00 87.31           C  
ATOM   1693  C   SER A 209     -15.328 -10.164  -9.273  1.00 87.31           C  
ATOM   1694  CB  SER A 209     -12.977 -10.852  -9.758  1.00 87.31           C  
ATOM   1695  O   SER A 209     -15.430  -9.391  -8.320  1.00 87.31           O  
ATOM   1696  OG  SER A 209     -12.602 -10.453  -8.453  1.00 87.31           O  
ATOM   1697  N   GLU A 210     -16.219 -11.188  -9.609  1.00 85.94           N  
ATOM   1698  CA  GLU A 210     -17.281 -11.570  -8.680  1.00 85.94           C  
ATOM   1699  C   GLU A 210     -16.797 -12.633  -7.695  1.00 85.94           C  
ATOM   1700  CB  GLU A 210     -18.516 -12.078  -9.438  1.00 85.94           C  
ATOM   1701  O   GLU A 210     -16.188 -13.625  -8.094  1.00 85.94           O  
ATOM   1702  CG  GLU A 210     -19.172 -11.031 -10.320  1.00 85.94           C  
ATOM   1703  CD  GLU A 210     -20.391 -11.547 -11.055  1.00 85.94           C  
ATOM   1704  OE1 GLU A 210     -21.078 -10.742 -11.742  1.00 85.94           O  
ATOM   1705  OE2 GLU A 210     -20.672 -12.758 -10.953  1.00 85.94           O  
ATOM   1706  N   VAL A 211     -17.016 -12.352  -6.395  1.00 85.38           N  
ATOM   1707  CA  VAL A 211     -16.531 -13.281  -5.379  1.00 85.38           C  
ATOM   1708  C   VAL A 211     -17.703 -13.758  -4.516  1.00 85.38           C  
ATOM   1709  CB  VAL A 211     -15.438 -12.641  -4.500  1.00 85.38           C  
ATOM   1710  O   VAL A 211     -18.500 -12.945  -4.055  1.00 85.38           O  
ATOM   1711  CG1 VAL A 211     -14.992 -13.609  -3.400  1.00 85.38           C  
ATOM   1712  CG2 VAL A 211     -14.242 -12.219  -5.352  1.00 85.38           C  
ATOM   1713  N   PRO A 212     -17.812 -15.117  -4.430  1.00 85.88           N  
ATOM   1714  CA  PRO A 212     -18.828 -15.609  -3.500  1.00 85.88           C  
ATOM   1715  C   PRO A 212     -18.500 -15.297  -2.043  1.00 85.88           C  
ATOM   1716  CB  PRO A 212     -18.844 -17.125  -3.750  1.00 85.88           C  
ATOM   1717  O   PRO A 212     -17.344 -15.453  -1.623  1.00 85.88           O  
ATOM   1718  CG  PRO A 212     -17.469 -17.422  -4.242  1.00 85.88           C  
ATOM   1719  CD  PRO A 212     -16.938 -16.234  -4.988  1.00 85.88           C  
ATOM   1720  N   ILE A 213     -19.484 -14.703  -1.300  1.00 85.88           N  
ATOM   1721  CA  ILE A 213     -19.281 -14.352   0.102  1.00 85.88           C  
ATOM   1722  C   ILE A 213     -20.062 -15.320   0.993  1.00 85.88           C  
ATOM   1723  CB  ILE A 213     -19.719 -12.891   0.385  1.00 85.88           C  
ATOM   1724  O   ILE A 213     -21.250 -15.547   0.776  1.00 85.88           O  
ATOM   1725  CG1 ILE A 213     -18.906 -11.922  -0.489  1.00 85.88           C  
ATOM   1726  CG2 ILE A 213     -19.547 -12.562   1.870  1.00 85.88           C  
ATOM   1727  CD1 ILE A 213     -19.438 -10.492  -0.467  1.00 85.88           C  
ATOM   1728  N   ASP A 214     -19.297 -15.922   1.918  1.00 90.12           N  
ATOM   1729  CA  ASP A 214     -19.938 -16.750   2.939  1.00 90.12           C  
ATOM   1730  C   ASP A 214     -20.469 -15.898   4.086  1.00 90.12           C  
ATOM   1731  CB  ASP A 214     -18.953 -17.797   3.473  1.00 90.12           C  
ATOM   1732  O   ASP A 214     -19.688 -15.367   4.887  1.00 90.12           O  
ATOM   1733  CG  ASP A 214     -19.609 -18.828   4.371  1.00 90.12           C  
ATOM   1734  OD1 ASP A 214     -20.562 -18.484   5.109  1.00 90.12           O  
ATOM   1735  OD2 ASP A 214     -19.172 -20.000   4.340  1.00 90.12           O  
ATOM   1736  N   ILE A 215     -21.750 -15.852   4.188  1.00 89.94           N  
ATOM   1737  CA  ILE A 215     -22.438 -14.969   5.125  1.00 89.94           C  
ATOM   1738  C   ILE A 215     -22.109 -15.391   6.559  1.00 89.94           C  
ATOM   1739  CB  ILE A 215     -23.969 -14.969   4.898  1.00 89.94           C  
ATOM   1740  O   ILE A 215     -21.922 -14.547   7.438  1.00 89.94           O  
ATOM   1741  CG1 ILE A 215     -24.297 -14.359   3.535  1.00 89.94           C  
ATOM   1742  CG2 ILE A 215     -24.672 -14.219   6.027  1.00 89.94           C  
ATOM   1743  CD1 ILE A 215     -25.766 -14.516   3.131  1.00 89.94           C  
ATOM   1744  N   GLU A 216     -22.031 -16.703   6.711  1.00 91.62           N  
ATOM   1745  CA  GLU A 216     -21.734 -17.219   8.047  1.00 91.62           C  
ATOM   1746  C   GLU A 216     -20.344 -16.828   8.500  1.00 91.62           C  
ATOM   1747  CB  GLU A 216     -21.891 -18.750   8.070  1.00 91.62           C  
ATOM   1748  O   GLU A 216     -20.141 -16.453   9.656  1.00 91.62           O  
ATOM   1749  CG  GLU A 216     -21.781 -19.359   9.461  1.00 91.62           C  
ATOM   1750  CD  GLU A 216     -22.781 -18.781  10.453  1.00 91.62           C  
ATOM   1751  OE1 GLU A 216     -22.500 -18.781  11.672  1.00 91.62           O  
ATOM   1752  OE2 GLU A 216     -23.859 -18.328  10.008  1.00 91.62           O  
ATOM   1753  N   VAL A 217     -19.406 -16.969   7.676  1.00 90.81           N  
ATOM   1754  CA  VAL A 217     -18.031 -16.609   7.984  1.00 90.81           C  
ATOM   1755  C   VAL A 217     -17.938 -15.117   8.281  1.00 90.81           C  
ATOM   1756  CB  VAL A 217     -17.078 -16.984   6.832  1.00 90.81           C  
ATOM   1757  O   VAL A 217     -17.266 -14.711   9.227  1.00 90.81           O  
ATOM   1758  CG1 VAL A 217     -15.672 -16.438   7.094  1.00 90.81           C  
ATOM   1759  CG2 VAL A 217     -17.031 -18.500   6.648  1.00 90.81           C  
ATOM   1760  N   ASN A 218     -18.656 -14.352   7.516  1.00 91.19           N  
ATOM   1761  CA  ASN A 218     -18.688 -12.898   7.691  1.00 91.19           C  
ATOM   1762  C   ASN A 218     -19.281 -12.516   9.039  1.00 91.19           C  
ATOM   1763  CB  ASN A 218     -19.469 -12.234   6.551  1.00 91.19           C  
ATOM   1764  O   ASN A 218     -18.797 -11.586   9.695  1.00 91.19           O  
ATOM   1765  CG  ASN A 218     -19.234 -10.742   6.488  1.00 91.19           C  
ATOM   1766  ND2 ASN A 218     -20.266 -10.000   6.078  1.00 91.19           N  
ATOM   1767  OD1 ASN A 218     -18.156 -10.250   6.801  1.00 91.19           O  
ATOM   1768  N   LYS A 219     -20.328 -13.156   9.469  1.00 93.25           N  
ATOM   1769  CA  LYS A 219     -20.938 -12.945  10.781  1.00 93.25           C  
ATOM   1770  C   LYS A 219     -19.953 -13.266  11.898  1.00 93.25           C  
ATOM   1771  CB  LYS A 219     -22.188 -13.797  10.938  1.00 93.25           C  
ATOM   1772  O   LYS A 219     -19.891 -12.547  12.906  1.00 93.25           O  
ATOM   1773  CG  LYS A 219     -23.391 -13.289  10.141  1.00 93.25           C  
ATOM   1774  CD  LYS A 219     -24.625 -14.156  10.359  1.00 93.25           C  
ATOM   1775  CE  LYS A 219     -25.828 -13.625   9.594  1.00 93.25           C  
ATOM   1776  NZ  LYS A 219     -27.031 -14.484   9.797  1.00 93.25           N  
ATOM   1777  N   GLN A 220     -19.219 -14.273  11.711  1.00 93.62           N  
ATOM   1778  CA  GLN A 220     -18.250 -14.695  12.703  1.00 93.62           C  
ATOM   1779  C   GLN A 220     -17.109 -13.688  12.820  1.00 93.62           C  
ATOM   1780  CB  GLN A 220     -17.688 -16.078  12.359  1.00 93.62           C  
ATOM   1781  O   GLN A 220     -16.641 -13.383  13.922  1.00 93.62           O  
ATOM   1782  CG  GLN A 220     -18.703 -17.203  12.500  1.00 93.62           C  
ATOM   1783  CD  GLN A 220     -18.156 -18.547  12.062  1.00 93.62           C  
ATOM   1784  NE2 GLN A 220     -19.031 -19.547  11.969  1.00 93.62           N  
ATOM   1785  OE1 GLN A 220     -16.969 -18.688  11.805  1.00 93.62           O  
ATOM   1786  N   ILE A 221     -16.688 -13.250  11.664  1.00 92.50           N  
ATOM   1787  CA  ILE A 221     -15.609 -12.258  11.656  1.00 92.50           C  
ATOM   1788  C   ILE A 221     -16.078 -10.992  12.375  1.00 92.50           C  
ATOM   1789  CB  ILE A 221     -15.164 -11.922  10.211  1.00 92.50           C  
ATOM   1790  O   ILE A 221     -15.328 -10.414  13.164  1.00 92.50           O  
ATOM   1791  CG1 ILE A 221     -14.492 -13.141   9.570  1.00 92.50           C  
ATOM   1792  CG2 ILE A 221     -14.227 -10.711  10.203  1.00 92.50           C  
ATOM   1793  CD1 ILE A 221     -14.172 -12.961   8.094  1.00 92.50           C  
ATOM   1794  N   TYR A 222     -17.266 -10.578  12.109  1.00 94.56           N  
ATOM   1795  CA  TYR A 222     -17.797  -9.406  12.789  1.00 94.56           C  
ATOM   1796  C   TYR A 222     -17.859  -9.625  14.297  1.00 94.56           C  
ATOM   1797  CB  TYR A 222     -19.203  -9.070  12.250  1.00 94.56           C  
ATOM   1798  O   TYR A 222     -17.609  -8.703  15.070  1.00 94.56           O  
ATOM   1799  CG  TYR A 222     -19.828  -7.867  12.906  1.00 94.56           C  
ATOM   1800  CD1 TYR A 222     -20.859  -8.016  13.836  1.00 94.56           C  
ATOM   1801  CD2 TYR A 222     -19.406  -6.582  12.586  1.00 94.56           C  
ATOM   1802  CE1 TYR A 222     -21.438  -6.906  14.438  1.00 94.56           C  
ATOM   1803  CE2 TYR A 222     -19.984  -5.469  13.188  1.00 94.56           C  
ATOM   1804  OH  TYR A 222     -21.578  -4.539  14.703  1.00 94.56           O  
ATOM   1805  CZ  TYR A 222     -21.000  -5.641  14.109  1.00 94.56           C  
ATOM   1806  N   SER A 223     -18.281 -10.781  14.742  1.00 94.06           N  
ATOM   1807  CA  SER A 223     -18.344 -11.117  16.156  1.00 94.06           C  
ATOM   1808  C   SER A 223     -17.000 -10.938  16.844  1.00 94.06           C  
ATOM   1809  CB  SER A 223     -18.828 -12.555  16.344  1.00 94.06           C  
ATOM   1810  O   SER A 223     -16.938 -10.461  17.969  1.00 94.06           O  
ATOM   1811  OG  SER A 223     -20.156 -12.703  15.867  1.00 94.06           O  
ATOM   1812  N   MET A 224     -15.930 -11.359  16.141  1.00 93.38           N  
ATOM   1813  CA  MET A 224     -14.578 -11.164  16.656  1.00 93.38           C  
ATOM   1814  C   MET A 224     -14.234  -9.680  16.703  1.00 93.38           C  
ATOM   1815  CB  MET A 224     -13.555 -11.906  15.797  1.00 93.38           C  
ATOM   1816  O   MET A 224     -13.609  -9.219  17.672  1.00 93.38           O  
ATOM   1817  CG  MET A 224     -13.719 -13.414  15.820  1.00 93.38           C  
ATOM   1818  SD  MET A 224     -13.594 -14.109  17.516  1.00 93.38           S  
ATOM   1819  CE  MET A 224     -15.344 -14.492  17.828  1.00 93.38           C  
ATOM   1820  N   TRP A 225     -14.602  -9.000  15.617  1.00 94.25           N  
ATOM   1821  CA  TRP A 225     -14.398  -7.555  15.586  1.00 94.25           C  
ATOM   1822  C   TRP A 225     -15.094  -6.879  16.766  1.00 94.25           C  
ATOM   1823  CB  TRP A 225     -14.906  -6.969  14.266  1.00 94.25           C  
ATOM   1824  O   TRP A 225     -14.508  -6.035  17.438  1.00 94.25           O  
ATOM   1825  CG  TRP A 225     -14.625  -5.508  14.094  1.00 94.25           C  
ATOM   1826  CD1 TRP A 225     -13.531  -4.945  13.492  1.00 94.25           C  
ATOM   1827  CD2 TRP A 225     -15.438  -4.418  14.547  1.00 94.25           C  
ATOM   1828  CE2 TRP A 225     -14.781  -3.225  14.172  1.00 94.25           C  
ATOM   1829  CE3 TRP A 225     -16.656  -4.336  15.227  1.00 94.25           C  
ATOM   1830  NE1 TRP A 225     -13.617  -3.574  13.531  1.00 94.25           N  
ATOM   1831  CH2 TRP A 225     -16.500  -1.912  15.125  1.00 94.25           C  
ATOM   1832  CZ2 TRP A 225     -15.305  -1.963  14.461  1.00 94.25           C  
ATOM   1833  CZ3 TRP A 225     -17.188  -3.082  15.508  1.00 94.25           C  
ATOM   1834  N   PHE A 226     -16.391  -7.184  16.984  1.00 94.50           N  
ATOM   1835  CA  PHE A 226     -17.203  -6.684  18.094  1.00 94.50           C  
ATOM   1836  C   PHE A 226     -16.531  -6.969  19.422  1.00 94.50           C  
ATOM   1837  CB  PHE A 226     -18.594  -7.312  18.062  1.00 94.50           C  
ATOM   1838  O   PHE A 226     -16.438  -6.090  20.281  1.00 94.50           O  
ATOM   1839  CG  PHE A 226     -19.500  -6.824  19.172  1.00 94.50           C  
ATOM   1840  CD1 PHE A 226     -19.500  -7.434  20.406  1.00 94.50           C  
ATOM   1841  CD2 PHE A 226     -20.359  -5.758  18.953  1.00 94.50           C  
ATOM   1842  CE1 PHE A 226     -20.328  -6.984  21.438  1.00 94.50           C  
ATOM   1843  CE2 PHE A 226     -21.203  -5.305  19.969  1.00 94.50           C  
ATOM   1844  CZ  PHE A 226     -21.188  -5.918  21.203  1.00 94.50           C  
ATOM   1845  N   LEU A 227     -16.094  -8.180  19.578  1.00 93.50           N  
ATOM   1846  CA  LEU A 227     -15.367  -8.602  20.766  1.00 93.50           C  
ATOM   1847  C   LEU A 227     -14.180  -7.680  21.047  1.00 93.50           C  
ATOM   1848  CB  LEU A 227     -14.875 -10.047  20.609  1.00 93.50           C  
ATOM   1849  O   LEU A 227     -13.992  -7.227  22.172  1.00 93.50           O  
ATOM   1850  CG  LEU A 227     -13.906 -10.547  21.672  1.00 93.50           C  
ATOM   1851  CD1 LEU A 227     -14.648 -10.859  22.969  1.00 93.50           C  
ATOM   1852  CD2 LEU A 227     -13.156 -11.781  21.188  1.00 93.50           C  
ATOM   1853  N   LEU A 228     -13.406  -7.391  20.031  1.00 91.38           N  
ATOM   1854  CA  LEU A 228     -12.203  -6.570  20.156  1.00 91.38           C  
ATOM   1855  C   LEU A 228     -12.562  -5.137  20.531  1.00 91.38           C  
ATOM   1856  CB  LEU A 228     -11.398  -6.586  18.859  1.00 91.38           C  
ATOM   1857  O   LEU A 228     -11.867  -4.504  21.328  1.00 91.38           O  
ATOM   1858  CG  LEU A 228     -10.727  -7.910  18.484  1.00 91.38           C  
ATOM   1859  CD1 LEU A 228     -10.219  -7.863  17.062  1.00 91.38           C  
ATOM   1860  CD2 LEU A 228      -9.594  -8.219  19.453  1.00 91.38           C  
ATOM   1861  N   VAL A 229     -13.602  -4.629  20.016  1.00 92.75           N  
ATOM   1862  CA  VAL A 229     -14.055  -3.271  20.297  1.00 92.75           C  
ATOM   1863  C   VAL A 229     -14.531  -3.180  21.750  1.00 92.75           C  
ATOM   1864  CB  VAL A 229     -15.188  -2.836  19.344  1.00 92.75           C  
ATOM   1865  O   VAL A 229     -14.141  -2.266  22.484  1.00 92.75           O  
ATOM   1866  CG1 VAL A 229     -15.820  -1.531  19.812  1.00 92.75           C  
ATOM   1867  CG2 VAL A 229     -14.648  -2.686  17.922  1.00 92.75           C  
ATOM   1868  N   VAL A 230     -15.367  -4.094  22.234  1.00 92.12           N  
ATOM   1869  CA  VAL A 230     -15.938  -4.109  23.578  1.00 92.12           C  
ATOM   1870  C   VAL A 230     -14.828  -4.301  24.609  1.00 92.12           C  
ATOM   1871  CB  VAL A 230     -17.000  -5.215  23.734  1.00 92.12           C  
ATOM   1872  O   VAL A 230     -14.750  -3.553  25.594  1.00 92.12           O  
ATOM   1873  CG1 VAL A 230     -17.375  -5.410  25.203  1.00 92.12           C  
ATOM   1874  CG2 VAL A 230     -18.250  -4.879  22.906  1.00 92.12           C  
ATOM   1875  N   ASN A 231     -13.984  -5.328  24.391  1.00 91.44           N  
ATOM   1876  CA  ASN A 231     -12.906  -5.609  25.328  1.00 91.44           C  
ATOM   1877  C   ASN A 231     -11.883  -4.477  25.359  1.00 91.44           C  
ATOM   1878  CB  ASN A 231     -12.219  -6.930  24.969  1.00 91.44           C  
ATOM   1879  O   ASN A 231     -11.352  -4.152  26.422  1.00 91.44           O  
ATOM   1880  CG  ASN A 231     -13.055  -8.141  25.344  1.00 91.44           C  
ATOM   1881  ND2 ASN A 231     -12.586  -9.328  24.969  1.00 91.44           N  
ATOM   1882  OD1 ASN A 231     -14.109  -8.016  25.969  1.00 91.44           O  
ATOM   1883  N   GLY A 232     -11.570  -3.982  24.172  1.00 90.25           N  
ATOM   1884  CA  GLY A 232     -10.664  -2.846  24.094  1.00 90.25           C  
ATOM   1885  C   GLY A 232     -11.188  -1.619  24.828  1.00 90.25           C  
ATOM   1886  O   GLY A 232     -10.438  -0.946  25.531  1.00 90.25           O  
ATOM   1887  N   TYR A 233     -12.461  -1.304  24.656  1.00 91.62           N  
ATOM   1888  CA  TYR A 233     -13.109  -0.180  25.312  1.00 91.62           C  
ATOM   1889  C   TYR A 233     -13.148  -0.392  26.828  1.00 91.62           C  
ATOM   1890  CB  TYR A 233     -14.531   0.022  24.781  1.00 91.62           C  
ATOM   1891  O   TYR A 233     -12.906   0.539  27.594  1.00 91.62           O  
ATOM   1892  CG  TYR A 233     -15.195   1.283  25.281  1.00 91.62           C  
ATOM   1893  CD1 TYR A 233     -16.016   1.266  26.391  1.00 91.62           C  
ATOM   1894  CD2 TYR A 233     -15.000   2.496  24.625  1.00 91.62           C  
ATOM   1895  CE1 TYR A 233     -16.625   2.426  26.859  1.00 91.62           C  
ATOM   1896  CE2 TYR A 233     -15.609   3.662  25.078  1.00 91.62           C  
ATOM   1897  OH  TYR A 233     -17.031   4.770  26.641  1.00 91.62           O  
ATOM   1898  CZ  TYR A 233     -16.422   3.617  26.188  1.00 91.62           C  
ATOM   1899  N   MET A 234     -13.484  -1.564  27.266  1.00 90.69           N  
ATOM   1900  CA  MET A 234     -13.547  -1.914  28.688  1.00 90.69           C  
ATOM   1901  C   MET A 234     -12.203  -1.689  29.359  1.00 90.69           C  
ATOM   1902  CB  MET A 234     -13.984  -3.369  28.859  1.00 90.69           C  
ATOM   1903  O   MET A 234     -12.148  -1.176  30.484  1.00 90.69           O  
ATOM   1904  CG  MET A 234     -15.453  -3.613  28.531  1.00 90.69           C  
ATOM   1905  SD  MET A 234     -15.953  -5.355  28.812  1.00 90.69           S  
ATOM   1906  CE  MET A 234     -15.922  -5.406  30.625  1.00 90.69           C  
ATOM   1907  N   LYS A 235     -11.188  -2.096  28.734  1.00 87.56           N  
ATOM   1908  CA  LYS A 235      -9.828  -1.938  29.250  1.00 87.56           C  
ATOM   1909  C   LYS A 235      -9.484  -0.465  29.453  1.00 87.56           C  
ATOM   1910  CB  LYS A 235      -8.812  -2.584  28.297  1.00 87.56           C  
ATOM   1911  O   LYS A 235      -8.875  -0.099  30.453  1.00 87.56           O  
ATOM   1912  CG  LYS A 235      -7.402  -2.645  28.859  1.00 87.56           C  
ATOM   1913  CD  LYS A 235      -6.449  -3.336  27.891  1.00 87.56           C  
ATOM   1914  CE  LYS A 235      -5.020  -3.330  28.422  1.00 87.56           C  
ATOM   1915  NZ  LYS A 235      -4.082  -4.012  27.469  1.00 87.56           N  
ATOM   1916  N   ARG A 236      -9.914   0.416  28.625  1.00 86.62           N  
ATOM   1917  CA  ARG A 236      -9.555   1.831  28.609  1.00 86.62           C  
ATOM   1918  C   ARG A 236     -10.500   2.637  29.500  1.00 86.62           C  
ATOM   1919  CB  ARG A 236      -9.586   2.383  27.188  1.00 86.62           C  
ATOM   1920  O   ARG A 236     -10.125   3.693  30.016  1.00 86.62           O  
ATOM   1921  CG  ARG A 236      -8.422   1.911  26.328  1.00 86.62           C  
ATOM   1922  CD  ARG A 236      -8.383   2.639  24.984  1.00 86.62           C  
ATOM   1923  NE  ARG A 236      -7.211   2.260  24.203  1.00 86.62           N  
ATOM   1924  NH1 ARG A 236      -7.547   3.842  22.562  1.00 86.62           N  
ATOM   1925  NH2 ARG A 236      -5.754   2.416  22.438  1.00 86.62           N  
ATOM   1926  CZ  ARG A 236      -6.840   2.840  23.062  1.00 86.62           C  
ATOM   1927  N   ASN A 237     -11.664   2.100  29.719  1.00 88.06           N  
ATOM   1928  CA  ASN A 237     -12.680   2.889  30.406  1.00 88.06           C  
ATOM   1929  C   ASN A 237     -13.133   2.209  31.703  1.00 88.06           C  
ATOM   1930  CB  ASN A 237     -13.883   3.146  29.500  1.00 88.06           C  
ATOM   1931  O   ASN A 237     -14.281   2.361  32.125  1.00 88.06           O  
ATOM   1932  CG  ASN A 237     -13.547   4.070  28.344  1.00 88.06           C  
ATOM   1933  ND2 ASN A 237     -13.867   3.645  27.125  1.00 88.06           N  
ATOM   1934  OD1 ASN A 237     -13.000   5.160  28.547  1.00 88.06           O  
ATOM   1935  N   GLY A 238     -12.227   1.452  32.375  1.00 83.94           N  
ATOM   1936  CA  GLY A 238     -12.406   0.938  33.750  1.00 83.94           C  
ATOM   1937  C   GLY A 238     -13.469  -0.147  33.812  1.00 83.94           C  
ATOM   1938  O   GLY A 238     -14.180  -0.243  34.812  1.00 83.94           O  
ATOM   1939  N   GLY A 239     -13.680  -0.974  32.688  1.00 84.38           N  
ATOM   1940  CA  GLY A 239     -14.547  -2.143  32.750  1.00 84.38           C  
ATOM   1941  C   GLY A 239     -15.961  -1.865  32.250  1.00 84.38           C  
ATOM   1942  O   GLY A 239     -16.812  -2.750  32.312  1.00 84.38           O  
ATOM   1943  N   ALA A 240     -16.188  -0.566  31.766  1.00 89.06           N  
ATOM   1944  CA  ALA A 240     -17.500  -0.189  31.219  1.00 89.06           C  
ATOM   1945  C   ALA A 240     -17.609  -0.589  29.750  1.00 89.06           C  
ATOM   1946  CB  ALA A 240     -17.719   1.312  31.391  1.00 89.06           C  
ATOM   1947  O   ALA A 240     -16.656  -0.448  28.984  1.00 89.06           O  
ATOM   1948  N   TRP A 241     -18.812  -1.162  29.453  1.00 92.12           N  
ATOM   1949  CA  TRP A 241     -19.094  -1.465  28.047  1.00 92.12           C  
ATOM   1950  C   TRP A 241     -19.359  -0.188  27.266  1.00 92.12           C  
ATOM   1951  CB  TRP A 241     -20.297  -2.410  27.938  1.00 92.12           C  
ATOM   1952  O   TRP A 241     -19.797   0.819  27.828  1.00 92.12           O  
ATOM   1953  CG  TRP A 241     -19.953  -3.848  28.203  1.00 92.12           C  
ATOM   1954  CD1 TRP A 241     -19.328  -4.352  29.312  1.00 92.12           C  
ATOM   1955  CD2 TRP A 241     -20.250  -4.965  27.359  1.00 92.12           C  
ATOM   1956  CE2 TRP A 241     -19.766  -6.117  28.016  1.00 92.12           C  
ATOM   1957  CE3 TRP A 241     -20.875  -5.102  26.109  1.00 92.12           C  
ATOM   1958  NE1 TRP A 241     -19.203  -5.719  29.188  1.00 92.12           N  
ATOM   1959  CH2 TRP A 241     -20.500  -7.504  26.234  1.00 92.12           C  
ATOM   1960  CZ2 TRP A 241     -19.875  -7.395  27.453  1.00 92.12           C  
ATOM   1961  CZ3 TRP A 241     -21.000  -6.375  25.562  1.00 92.12           C  
ATOM   1962  N   PRO A 242     -19.031  -0.173  25.953  1.00 92.25           N  
ATOM   1963  CA  PRO A 242     -19.422   0.971  25.125  1.00 92.25           C  
ATOM   1964  C   PRO A 242     -20.938   1.182  25.094  1.00 92.25           C  
ATOM   1965  CB  PRO A 242     -18.891   0.604  23.734  1.00 92.25           C  
ATOM   1966  O   PRO A 242     -21.703   0.222  25.234  1.00 92.25           O  
ATOM   1967  CG  PRO A 242     -18.797  -0.888  23.750  1.00 92.25           C  
ATOM   1968  CD  PRO A 242     -18.547  -1.344  25.156  1.00 92.25           C  
ATOM   1969  N   PRO A 243     -21.359   2.494  25.062  1.00 91.62           N  
ATOM   1970  CA  PRO A 243     -22.797   2.719  24.938  1.00 91.62           C  
ATOM   1971  C   PRO A 243     -23.406   2.012  23.734  1.00 91.62           C  
ATOM   1972  CB  PRO A 243     -22.906   4.238  24.797  1.00 91.62           C  
ATOM   1973  O   PRO A 243     -22.938   2.178  22.609  1.00 91.62           O  
ATOM   1974  CG  PRO A 243     -21.594   4.762  25.250  1.00 91.62           C  
ATOM   1975  CD  PRO A 243     -20.547   3.693  25.031  1.00 91.62           C  
ATOM   1976  N   MET A 244     -24.516   1.175  23.984  1.00 92.38           N  
ATOM   1977  CA  MET A 244     -25.141   0.404  22.906  1.00 92.38           C  
ATOM   1978  C   MET A 244     -26.609   0.139  23.203  1.00 92.38           C  
ATOM   1979  CB  MET A 244     -24.391  -0.920  22.703  1.00 92.38           C  
ATOM   1980  O   MET A 244     -27.031   0.153  24.359  1.00 92.38           O  
ATOM   1981  CG  MET A 244     -24.484  -1.862  23.891  1.00 92.38           C  
ATOM   1982  SD  MET A 244     -23.438  -3.357  23.688  1.00 92.38           S  
ATOM   1983  CE  MET A 244     -21.797  -2.604  23.719  1.00 92.38           C  
ATOM   1984  N   GLN A 245     -27.359  -0.080  22.094  1.00 88.44           N  
ATOM   1985  CA  GLN A 245     -28.781  -0.433  22.188  1.00 88.44           C  
ATOM   1986  C   GLN A 245     -28.969  -1.940  22.062  1.00 88.44           C  
ATOM   1987  CB  GLN A 245     -29.578   0.300  21.125  1.00 88.44           C  
ATOM   1988  O   GLN A 245     -28.688  -2.520  21.000  1.00 88.44           O  
ATOM   1989  CG  GLN A 245     -29.547   1.816  21.250  1.00 88.44           C  
ATOM   1990  CD  GLN A 245     -30.438   2.516  20.234  1.00 88.44           C  
ATOM   1991  NE2 GLN A 245     -30.984   3.660  20.625  1.00 88.44           N  
ATOM   1992  OE1 GLN A 245     -30.609   2.033  19.109  1.00 88.44           O  
ATOM   1993  N   ILE A 246     -29.344  -2.586  23.234  1.00 88.81           N  
ATOM   1994  CA  ILE A 246     -29.531  -4.031  23.203  1.00 88.81           C  
ATOM   1995  C   ILE A 246     -31.000  -4.355  23.484  1.00 88.81           C  
ATOM   1996  CB  ILE A 246     -28.625  -4.746  24.219  1.00 88.81           C  
ATOM   1997  O   ILE A 246     -31.562  -3.902  24.500  1.00 88.81           O  
ATOM   1998  CG1 ILE A 246     -27.141  -4.426  23.922  1.00 88.81           C  
ATOM   1999  CG2 ILE A 246     -28.859  -6.258  24.203  1.00 88.81           C  
ATOM   2000  CD1 ILE A 246     -26.172  -4.973  24.969  1.00 88.81           C  
ATOM   2001  N   ASN A 247     -31.688  -4.953  22.500  1.00 89.56           N  
ATOM   2002  CA  ASN A 247     -33.000  -5.496  22.750  1.00 89.56           C  
ATOM   2003  C   ASN A 247     -32.938  -6.754  23.609  1.00 89.56           C  
ATOM   2004  CB  ASN A 247     -33.750  -5.789  21.438  1.00 89.56           C  
ATOM   2005  O   ASN A 247     -32.531  -7.812  23.141  1.00 89.56           O  
ATOM   2006  CG  ASN A 247     -35.188  -6.145  21.641  1.00 89.56           C  
ATOM   2007  ND2 ASN A 247     -36.031  -5.816  20.656  1.00 89.56           N  
ATOM   2008  OD1 ASN A 247     -35.562  -6.707  22.672  1.00 89.56           O  
ATOM   2009  N   GLU A 248     -33.344  -6.688  24.875  1.00 88.00           N  
ATOM   2010  CA  GLU A 248     -33.219  -7.746  25.875  1.00 88.00           C  
ATOM   2011  C   GLU A 248     -34.000  -8.992  25.469  1.00 88.00           C  
ATOM   2012  CB  GLU A 248     -33.688  -7.266  27.250  1.00 88.00           C  
ATOM   2013  O   GLU A 248     -33.594 -10.117  25.797  1.00 88.00           O  
ATOM   2014  CG  GLU A 248     -32.750  -6.246  27.891  1.00 88.00           C  
ATOM   2015  CD  GLU A 248     -33.188  -5.824  29.281  1.00 88.00           C  
ATOM   2016  OE1 GLU A 248     -32.594  -4.891  29.859  1.00 88.00           O  
ATOM   2017  OE2 GLU A 248     -34.156  -6.430  29.812  1.00 88.00           O  
ATOM   2018  N   ALA A 249     -35.062  -8.797  24.672  1.00 85.12           N  
ATOM   2019  CA  ALA A 249     -35.906  -9.906  24.203  1.00 85.12           C  
ATOM   2020  C   ALA A 249     -35.188 -10.719  23.141  1.00 85.12           C  
ATOM   2021  CB  ALA A 249     -37.219  -9.383  23.672  1.00 85.12           C  
ATOM   2022  O   ALA A 249     -35.250 -11.953  23.141  1.00 85.12           O  
ATOM   2023  N   LEU A 250     -34.469 -10.078  22.344  1.00 85.62           N  
ATOM   2024  CA  LEU A 250     -33.812 -10.703  21.188  1.00 85.62           C  
ATOM   2025  C   LEU A 250     -32.375 -11.086  21.500  1.00 85.62           C  
ATOM   2026  CB  LEU A 250     -33.875  -9.750  19.984  1.00 85.62           C  
ATOM   2027  O   LEU A 250     -31.844 -12.016  20.891  1.00 85.62           O  
ATOM   2028  CG  LEU A 250     -35.250  -9.438  19.406  1.00 85.62           C  
ATOM   2029  CD1 LEU A 250     -35.125  -8.375  18.312  1.00 85.62           C  
ATOM   2030  CD2 LEU A 250     -35.906 -10.703  18.875  1.00 85.62           C  
ATOM   2031  N   CYS A 251     -31.750 -10.484  22.562  1.00 91.50           N  
ATOM   2032  CA  CYS A 251     -30.344 -10.727  22.891  1.00 91.50           C  
ATOM   2033  C   CYS A 251     -30.172 -10.914  24.406  1.00 91.50           C  
ATOM   2034  CB  CYS A 251     -29.469  -9.578  22.406  1.00 91.50           C  
ATOM   2035  O   CYS A 251     -29.531 -10.094  25.062  1.00 91.50           O  
ATOM   2036  SG  CYS A 251     -29.672  -9.195  20.656  1.00 91.50           S  
ATOM   2037  N   PRO A 252     -30.734 -12.000  24.984  1.00 89.69           N  
ATOM   2038  CA  PRO A 252     -30.750 -12.211  26.422  1.00 89.69           C  
ATOM   2039  C   PRO A 252     -29.359 -12.516  27.000  1.00 89.69           C  
ATOM   2040  CB  PRO A 252     -31.688 -13.406  26.594  1.00 89.69           C  
ATOM   2041  O   PRO A 252     -29.016 -12.016  28.062  1.00 89.69           O  
ATOM   2042  CG  PRO A 252     -31.688 -14.086  25.266  1.00 89.69           C  
ATOM   2043  CD  PRO A 252     -31.453 -13.047  24.203  1.00 89.69           C  
ATOM   2044  N   ARG A 253     -28.531 -13.250  26.266  1.00 90.50           N  
ATOM   2045  CA  ARG A 253     -27.203 -13.672  26.719  1.00 90.50           C  
ATOM   2046  C   ARG A 253     -26.203 -12.516  26.672  1.00 90.50           C  
ATOM   2047  CB  ARG A 253     -26.703 -14.836  25.859  1.00 90.50           C  
ATOM   2048  O   ARG A 253     -25.375 -12.367  27.562  1.00 90.50           O  
ATOM   2049  CG  ARG A 253     -27.500 -16.125  26.031  1.00 90.50           C  
ATOM   2050  CD  ARG A 253     -26.938 -17.250  25.172  1.00 90.50           C  
ATOM   2051  NE  ARG A 253     -27.016 -18.531  25.859  1.00 90.50           N  
ATOM   2052  NH1 ARG A 253     -26.016 -19.734  24.156  1.00 90.50           N  
ATOM   2053  NH2 ARG A 253     -26.703 -20.797  26.062  1.00 90.50           N  
ATOM   2054  CZ  ARG A 253     -26.578 -19.688  25.359  1.00 90.50           C  
ATOM   2055  N   LEU A 254     -26.328 -11.695  25.609  1.00 90.00           N  
ATOM   2056  CA  LEU A 254     -25.469 -10.531  25.469  1.00 90.00           C  
ATOM   2057  C   LEU A 254     -25.828  -9.461  26.484  1.00 90.00           C  
ATOM   2058  CB  LEU A 254     -25.578  -9.953  24.047  1.00 90.00           C  
ATOM   2059  O   LEU A 254     -24.938  -8.812  27.047  1.00 90.00           O  
ATOM   2060  CG  LEU A 254     -24.547  -8.875  23.672  1.00 90.00           C  
ATOM   2061  CD1 LEU A 254     -23.141  -9.445  23.734  1.00 90.00           C  
ATOM   2062  CD2 LEU A 254     -24.859  -8.312  22.297  1.00 90.00           C  
ATOM   2063  N   SER A 255     -27.094  -9.305  26.734  1.00 89.19           N  
ATOM   2064  CA  SER A 255     -27.594  -8.375  27.750  1.00 89.19           C  
ATOM   2065  C   SER A 255     -27.109  -8.758  29.141  1.00 89.19           C  
ATOM   2066  CB  SER A 255     -29.125  -8.336  27.734  1.00 89.19           C  
ATOM   2067  O   SER A 255     -26.734  -7.891  29.938  1.00 89.19           O  
ATOM   2068  OG  SER A 255     -29.625  -7.375  28.641  1.00 89.19           O  
ATOM   2069  N   GLN A 256     -27.109 -10.016  29.438  1.00 89.06           N  
ATOM   2070  CA  GLN A 256     -26.578 -10.539  30.688  1.00 89.06           C  
ATOM   2071  C   GLN A 256     -25.094 -10.266  30.828  1.00 89.06           C  
ATOM   2072  CB  GLN A 256     -26.844 -12.047  30.797  1.00 89.06           C  
ATOM   2073  O   GLN A 256     -24.609  -9.867  31.891  1.00 89.06           O  
ATOM   2074  CG  GLN A 256     -26.406 -12.656  32.125  1.00 89.06           C  
ATOM   2075  CD  GLN A 256     -26.719 -14.133  32.219  1.00 89.06           C  
ATOM   2076  NE2 GLN A 256     -26.484 -14.711  33.406  1.00 89.06           N  
ATOM   2077  OE1 GLN A 256     -27.188 -14.750  31.266  1.00 89.06           O  
ATOM   2078  N   ALA A 257     -24.359 -10.523  29.781  1.00 88.19           N  
ATOM   2079  CA  ALA A 257     -22.922 -10.281  29.766  1.00 88.19           C  
ATOM   2080  C   ALA A 257     -22.609  -8.812  30.016  1.00 88.19           C  
ATOM   2081  CB  ALA A 257     -22.328 -10.734  28.422  1.00 88.19           C  
ATOM   2082  O   ALA A 257     -21.656  -8.484  30.719  1.00 88.19           O  
ATOM   2083  N   ARG A 258     -23.391  -7.926  29.484  1.00 88.19           N  
ATOM   2084  CA  ARG A 258     -23.234  -6.492  29.688  1.00 88.19           C  
ATOM   2085  C   ARG A 258     -23.531  -6.105  31.125  1.00 88.19           C  
ATOM   2086  CB  ARG A 258     -24.125  -5.703  28.734  1.00 88.19           C  
ATOM   2087  O   ARG A 258     -22.812  -5.316  31.734  1.00 88.19           O  
ATOM   2088  CG  ARG A 258     -24.000  -4.195  28.859  1.00 88.19           C  
ATOM   2089  CD  ARG A 258     -24.953  -3.463  27.922  1.00 88.19           C  
ATOM   2090  NE  ARG A 258     -25.000  -2.035  28.219  1.00 88.19           N  
ATOM   2091  NH1 ARG A 258     -26.641  -1.562  26.656  1.00 88.19           N  
ATOM   2092  NH2 ARG A 258     -25.781   0.112  27.969  1.00 88.19           N  
ATOM   2093  CZ  ARG A 258     -25.812  -1.165  27.609  1.00 88.19           C  
ATOM   2094  N   ARG A 259     -24.625  -6.582  31.766  1.00 88.00           N  
ATOM   2095  CA  ARG A 259     -25.047  -6.301  33.125  1.00 88.00           C  
ATOM   2096  C   ARG A 259     -23.969  -6.723  34.125  1.00 88.00           C  
ATOM   2097  CB  ARG A 259     -26.359  -7.016  33.469  1.00 88.00           C  
ATOM   2098  O   ARG A 259     -23.719  -6.027  35.125  1.00 88.00           O  
ATOM   2099  CG  ARG A 259     -27.578  -6.348  32.844  1.00 88.00           C  
ATOM   2100  CD  ARG A 259     -28.875  -6.914  33.438  1.00 88.00           C  
ATOM   2101  NE  ARG A 259     -29.125  -8.273  32.969  1.00 88.00           N  
ATOM   2102  NH1 ARG A 259     -30.953  -7.719  31.672  1.00 88.00           N  
ATOM   2103  NH2 ARG A 259     -30.234  -9.891  31.781  1.00 88.00           N  
ATOM   2104  CZ  ARG A 259     -30.109  -8.625  32.156  1.00 88.00           C  
ATOM   2105  N   GLU A 260     -23.312  -7.809  33.750  1.00 87.62           N  
ATOM   2106  CA  GLU A 260     -22.281  -8.375  34.594  1.00 87.62           C  
ATOM   2107  C   GLU A 260     -20.922  -7.750  34.312  1.00 87.62           C  
ATOM   2108  CB  GLU A 260     -22.219  -9.891  34.438  1.00 87.62           C  
ATOM   2109  O   GLU A 260     -19.922  -8.094  34.969  1.00 87.62           O  
ATOM   2110  CG  GLU A 260     -23.453 -10.617  34.938  1.00 87.62           C  
ATOM   2111  CD  GLU A 260     -23.422 -12.117  34.688  1.00 87.62           C  
ATOM   2112  OE1 GLU A 260     -24.375 -12.828  35.062  1.00 87.62           O  
ATOM   2113  OE2 GLU A 260     -22.422 -12.586  34.062  1.00 87.62           O  
ATOM   2114  N   SER A 261     -20.891  -6.785  33.312  1.00 86.50           N  
ATOM   2115  CA  SER A 261     -19.672  -6.117  32.906  1.00 86.50           C  
ATOM   2116  C   SER A 261     -18.547  -7.125  32.656  1.00 86.50           C  
ATOM   2117  CB  SER A 261     -19.219  -5.105  33.969  1.00 86.50           C  
ATOM   2118  O   SER A 261     -17.406  -6.918  33.094  1.00 86.50           O  
ATOM   2119  OG  SER A 261     -20.172  -4.059  34.094  1.00 86.50           O  
ATOM   2120  N   CYS A 262     -18.984  -8.273  31.984  1.00 86.69           N  
ATOM   2121  CA  CYS A 262     -18.031  -9.336  31.688  1.00 86.69           C  
ATOM   2122  C   CYS A 262     -17.344  -9.109  30.359  1.00 86.69           C  
ATOM   2123  CB  CYS A 262     -18.734 -10.695  31.688  1.00 86.69           C  
ATOM   2124  O   CYS A 262     -17.984  -8.734  29.375  1.00 86.69           O  
ATOM   2125  SG  CYS A 262     -19.328 -11.211  33.312  1.00 86.69           S  
ATOM   2126  N   SER A 263     -15.961  -9.312  30.344  1.00 87.69           N  
ATOM   2127  CA  SER A 263     -15.258  -9.328  29.078  1.00 87.69           C  
ATOM   2128  C   SER A 263     -15.625 -10.555  28.250  1.00 87.69           C  
ATOM   2129  CB  SER A 263     -13.742  -9.297  29.297  1.00 87.69           C  
ATOM   2130  O   SER A 263     -15.953 -11.609  28.797  1.00 87.69           O  
ATOM   2131  OG  SER A 263     -13.297 -10.492  29.922  1.00 87.69           O  
ATOM   2132  N   LEU A 264     -15.688 -10.391  26.922  1.00 88.94           N  
ATOM   2133  CA  LEU A 264     -16.047 -11.492  26.031  1.00 88.94           C  
ATOM   2134  C   LEU A 264     -14.805 -12.281  25.625  1.00 88.94           C  
ATOM   2135  CB  LEU A 264     -16.766 -10.977  24.797  1.00 88.94           C  
ATOM   2136  O   LEU A 264     -13.734 -11.695  25.422  1.00 88.94           O  
ATOM   2137  CG  LEU A 264     -18.094 -10.234  25.031  1.00 88.94           C  
ATOM   2138  CD1 LEU A 264     -18.625  -9.656  23.734  1.00 88.94           C  
ATOM   2139  CD2 LEU A 264     -19.109 -11.172  25.672  1.00 88.94           C  
ATOM   2140  N   ILE A 265     -14.891 -13.617  25.641  1.00 88.81           N  
ATOM   2141  CA  ILE A 265     -13.828 -14.453  25.094  1.00 88.81           C  
ATOM   2142  C   ILE A 265     -14.219 -14.938  23.703  1.00 88.81           C  
ATOM   2143  CB  ILE A 265     -13.516 -15.656  26.016  1.00 88.81           C  
ATOM   2144  O   ILE A 265     -15.406 -15.031  23.375  1.00 88.81           O  
ATOM   2145  CG1 ILE A 265     -14.773 -16.500  26.219  1.00 88.81           C  
ATOM   2146  CG2 ILE A 265     -12.945 -15.180  27.344  1.00 88.81           C  
ATOM   2147  CD1 ILE A 265     -14.523 -17.797  26.984  1.00 88.81           C  
ATOM   2148  N   PRO A 266     -13.203 -15.188  22.844  1.00 87.06           N  
ATOM   2149  CA  PRO A 266     -13.438 -15.516  21.438  1.00 87.06           C  
ATOM   2150  C   PRO A 266     -14.445 -16.641  21.250  1.00 87.06           C  
ATOM   2151  CB  PRO A 266     -12.055 -15.930  20.938  1.00 87.06           C  
ATOM   2152  O   PRO A 266     -15.328 -16.562  20.391  1.00 87.06           O  
ATOM   2153  CG  PRO A 266     -11.094 -15.133  21.750  1.00 87.06           C  
ATOM   2154  CD  PRO A 266     -11.633 -15.016  23.141  1.00 87.06           C  
ATOM   2155  N   ASP A 267     -14.508 -17.703  22.047  1.00 88.56           N  
ATOM   2156  CA  ASP A 267     -15.430 -18.812  21.953  1.00 88.56           C  
ATOM   2157  C   ASP A 267     -16.859 -18.391  22.281  1.00 88.56           C  
ATOM   2158  CB  ASP A 267     -14.992 -19.953  22.875  1.00 88.56           C  
ATOM   2159  O   ASP A 267     -17.812 -18.812  21.625  1.00 88.56           O  
ATOM   2160  CG  ASP A 267     -13.773 -20.703  22.375  1.00 88.56           C  
ATOM   2161  OD1 ASP A 267     -13.602 -20.812  21.141  1.00 88.56           O  
ATOM   2162  OD2 ASP A 267     -12.984 -21.188  23.203  1.00 88.56           O  
ATOM   2163  N   GLU A 268     -17.016 -17.562  23.266  1.00 88.19           N  
ATOM   2164  CA  GLU A 268     -18.297 -17.016  23.672  1.00 88.19           C  
ATOM   2165  C   GLU A 268     -18.875 -16.078  22.609  1.00 88.19           C  
ATOM   2166  CB  GLU A 268     -18.188 -16.281  25.016  1.00 88.19           C  
ATOM   2167  O   GLU A 268     -20.078 -16.078  22.344  1.00 88.19           O  
ATOM   2168  CG  GLU A 268     -18.000 -17.203  26.203  1.00 88.19           C  
ATOM   2169  CD  GLU A 268     -17.859 -16.469  27.531  1.00 88.19           C  
ATOM   2170  OE1 GLU A 268     -17.734 -17.125  28.578  1.00 88.19           O  
ATOM   2171  OE2 GLU A 268     -17.859 -15.219  27.500  1.00 88.19           O  
ATOM   2172  N   ALA A 269     -18.016 -15.250  22.062  1.00 90.75           N  
ATOM   2173  CA  ALA A 269     -18.391 -14.328  20.984  1.00 90.75           C  
ATOM   2174  C   ALA A 269     -18.906 -15.086  19.766  1.00 90.75           C  
ATOM   2175  CB  ALA A 269     -17.203 -13.445  20.594  1.00 90.75           C  
ATOM   2176  O   ALA A 269     -19.859 -14.656  19.125  1.00 90.75           O  
ATOM   2177  N   LEU A 270     -18.359 -16.281  19.500  1.00 92.06           N  
ATOM   2178  CA  LEU A 270     -18.812 -17.109  18.391  1.00 92.06           C  
ATOM   2179  C   LEU A 270     -20.188 -17.688  18.656  1.00 92.06           C  
ATOM   2180  CB  LEU A 270     -17.812 -18.234  18.125  1.00 92.06           C  
ATOM   2181  O   LEU A 270     -21.016 -17.781  17.734  1.00 92.06           O  
ATOM   2182  CG  LEU A 270     -16.531 -17.859  17.375  1.00 92.06           C  
ATOM   2183  CD1 LEU A 270     -15.570 -19.047  17.328  1.00 92.06           C  
ATOM   2184  CD2 LEU A 270     -16.859 -17.375  15.969  1.00 92.06           C  
ATOM   2185  N   LEU A 271     -20.391 -18.016  19.906  1.00 91.56           N  
ATOM   2186  CA  LEU A 271     -21.688 -18.578  20.297  1.00 91.56           C  
ATOM   2187  C   LEU A 271     -22.781 -17.516  20.250  1.00 91.56           C  
ATOM   2188  CB  LEU A 271     -21.594 -19.188  21.688  1.00 91.56           C  
ATOM   2189  O   LEU A 271     -23.938 -17.828  19.953  1.00 91.56           O  
ATOM   2190  CG  LEU A 271     -20.797 -20.484  21.828  1.00 91.56           C  
ATOM   2191  CD1 LEU A 271     -20.625 -20.859  23.297  1.00 91.56           C  
ATOM   2192  CD2 LEU A 271     -21.484 -21.609  21.062  1.00 91.56           C  
ATOM   2193  N   LEU A 272     -22.375 -16.250  20.500  1.00 92.31           N  
ATOM   2194  CA  LEU A 272     -23.328 -15.141  20.562  1.00 92.31           C  
ATOM   2195  C   LEU A 272     -23.391 -14.406  19.219  1.00 92.31           C  
ATOM   2196  CB  LEU A 272     -22.938 -14.172  21.672  1.00 92.31           C  
ATOM   2197  O   LEU A 272     -23.891 -13.289  19.156  1.00 92.31           O  
ATOM   2198  CG  LEU A 272     -23.000 -14.719  23.109  1.00 92.31           C  
ATOM   2199  CD1 LEU A 272     -22.438 -13.703  24.078  1.00 92.31           C  
ATOM   2200  CD2 LEU A 272     -24.438 -15.086  23.469  1.00 92.31           C  
ATOM   2201  N   LYS A 273     -22.875 -14.969  18.156  1.00 92.88           N  
ATOM   2202  CA  LYS A 273     -22.688 -14.281  16.875  1.00 92.88           C  
ATOM   2203  C   LYS A 273     -24.000 -13.711  16.359  1.00 92.88           C  
ATOM   2204  CB  LYS A 273     -22.078 -15.242  15.844  1.00 92.88           C  
ATOM   2205  O   LYS A 273     -24.031 -12.602  15.820  1.00 92.88           O  
ATOM   2206  CG  LYS A 273     -22.984 -16.406  15.484  1.00 92.88           C  
ATOM   2207  CD  LYS A 273     -22.297 -17.391  14.547  1.00 92.88           C  
ATOM   2208  CE  LYS A 273     -23.156 -18.625  14.289  1.00 92.88           C  
ATOM   2209  NZ  LYS A 273     -22.359 -19.719  13.680  1.00 92.88           N  
ATOM   2210  N   ASP A 274     -25.141 -14.453  16.531  1.00 92.38           N  
ATOM   2211  CA  ASP A 274     -26.438 -14.008  16.031  1.00 92.38           C  
ATOM   2212  C   ASP A 274     -26.953 -12.805  16.812  1.00 92.38           C  
ATOM   2213  CB  ASP A 274     -27.453 -15.148  16.078  1.00 92.38           C  
ATOM   2214  O   ASP A 274     -27.484 -11.867  16.234  1.00 92.38           O  
ATOM   2215  CG  ASP A 274     -27.125 -16.281  15.133  1.00 92.38           C  
ATOM   2216  OD1 ASP A 274     -26.609 -16.031  14.023  1.00 92.38           O  
ATOM   2217  OD2 ASP A 274     -27.375 -17.453  15.500  1.00 92.38           O  
ATOM   2218  N   GLU A 275     -26.766 -12.820  18.172  1.00 92.81           N  
ATOM   2219  CA  GLU A 275     -27.172 -11.711  19.016  1.00 92.81           C  
ATOM   2220  C   GLU A 275     -26.312 -10.469  18.766  1.00 92.81           C  
ATOM   2221  CB  GLU A 275     -27.094 -12.109  20.500  1.00 92.81           C  
ATOM   2222  O   GLU A 275     -26.828  -9.359  18.703  1.00 92.81           O  
ATOM   2223  CG  GLU A 275     -28.078 -13.188  20.906  1.00 92.81           C  
ATOM   2224  CD  GLU A 275     -28.094 -13.461  22.391  1.00 92.81           C  
ATOM   2225  OE1 GLU A 275     -28.453 -14.594  22.797  1.00 92.81           O  
ATOM   2226  OE2 GLU A 275     -27.750 -12.547  23.172  1.00 92.81           O  
ATOM   2227  N   ILE A 276     -25.031 -10.695  18.562  1.00 93.19           N  
ATOM   2228  CA  ILE A 276     -24.062  -9.625  18.344  1.00 93.19           C  
ATOM   2229  C   ILE A 276     -24.391  -8.891  17.047  1.00 93.19           C  
ATOM   2230  CB  ILE A 276     -22.625 -10.164  18.312  1.00 93.19           C  
ATOM   2231  O   ILE A 276     -24.312  -7.664  16.984  1.00 93.19           O  
ATOM   2232  CG1 ILE A 276     -22.172 -10.586  19.719  1.00 93.19           C  
ATOM   2233  CG2 ILE A 276     -21.672  -9.125  17.719  1.00 93.19           C  
ATOM   2234  CD1 ILE A 276     -20.828 -11.289  19.750  1.00 93.19           C  
ATOM   2235  N   ASN A 277     -24.812  -9.594  16.031  1.00 91.19           N  
ATOM   2236  CA  ASN A 277     -25.109  -9.008  14.727  1.00 91.19           C  
ATOM   2237  C   ASN A 277     -26.391  -8.195  14.750  1.00 91.19           C  
ATOM   2238  CB  ASN A 277     -25.188 -10.102  13.656  1.00 91.19           C  
ATOM   2239  O   ASN A 277     -26.656  -7.418  13.828  1.00 91.19           O  
ATOM   2240  CG  ASN A 277     -23.812 -10.539  13.172  1.00 91.19           C  
ATOM   2241  ND2 ASN A 277     -23.375 -11.703  13.617  1.00 91.19           N  
ATOM   2242  OD1 ASN A 277     -23.172  -9.836  12.391  1.00 91.19           O  
ATOM   2243  N   LEU A 278     -27.188  -8.242  15.773  1.00 91.06           N  
ATOM   2244  CA  LEU A 278     -28.484  -7.566  15.891  1.00 91.06           C  
ATOM   2245  C   LEU A 278     -28.344  -6.293  16.719  1.00 91.06           C  
ATOM   2246  CB  LEU A 278     -29.516  -8.500  16.531  1.00 91.06           C  
ATOM   2247  O   LEU A 278     -29.281  -5.496  16.797  1.00 91.06           O  
ATOM   2248  CG  LEU A 278     -29.906  -9.727  15.719  1.00 91.06           C  
ATOM   2249  CD1 LEU A 278     -30.828 -10.633  16.531  1.00 91.06           C  
ATOM   2250  CD2 LEU A 278     -30.594  -9.312  14.414  1.00 91.06           C  
ATOM   2251  N   VAL A 279     -27.156  -6.098  17.297  1.00 91.81           N  
ATOM   2252  CA  VAL A 279     -26.953  -4.984  18.219  1.00 91.81           C  
ATOM   2253  C   VAL A 279     -26.344  -3.801  17.484  1.00 91.81           C  
ATOM   2254  CB  VAL A 279     -26.062  -5.391  19.422  1.00 91.81           C  
ATOM   2255  O   VAL A 279     -25.547  -3.984  16.547  1.00 91.81           O  
ATOM   2256  CG1 VAL A 279     -25.766  -4.184  20.312  1.00 91.81           C  
ATOM   2257  CG2 VAL A 279     -26.719  -6.508  20.219  1.00 91.81           C  
ATOM   2258  N   ALA A 280     -26.766  -2.566  17.922  1.00 91.75           N  
ATOM   2259  CA  ALA A 280     -26.203  -1.335  17.359  1.00 91.75           C  
ATOM   2260  C   ALA A 280     -25.516  -0.504  18.438  1.00 91.75           C  
ATOM   2261  CB  ALA A 280     -27.312  -0.517  16.688  1.00 91.75           C  
ATOM   2262  O   ALA A 280     -26.016  -0.390  19.547  1.00 91.75           O  
ATOM   2263  N   PHE A 281     -24.391   0.061  18.094  1.00 93.56           N  
ATOM   2264  CA  PHE A 281     -23.656   0.935  19.016  1.00 93.56           C  
ATOM   2265  C   PHE A 281     -24.297   2.314  19.078  1.00 93.56           C  
ATOM   2266  CB  PHE A 281     -22.188   1.062  18.578  1.00 93.56           C  
ATOM   2267  O   PHE A 281     -24.938   2.754  18.109  1.00 93.56           O  
ATOM   2268  CG  PHE A 281     -21.391  -0.196  18.781  1.00 93.56           C  
ATOM   2269  CD1 PHE A 281     -20.953  -0.567  20.047  1.00 93.56           C  
ATOM   2270  CD2 PHE A 281     -21.062  -1.007  17.703  1.00 93.56           C  
ATOM   2271  CE1 PHE A 281     -20.219  -1.729  20.234  1.00 93.56           C  
ATOM   2272  CE2 PHE A 281     -20.328  -2.170  17.891  1.00 93.56           C  
ATOM   2273  CZ  PHE A 281     -19.891  -2.529  19.156  1.00 93.56           C  
ATOM   2274  N   ASP A 282     -24.172   2.994  20.219  1.00 93.25           N  
ATOM   2275  CA  ASP A 282     -24.438   4.426  20.344  1.00 93.25           C  
ATOM   2276  C   ASP A 282     -23.141   5.234  20.156  1.00 93.25           C  
ATOM   2277  CB  ASP A 282     -25.078   4.746  21.688  1.00 93.25           C  
ATOM   2278  O   ASP A 282     -22.047   4.676  20.203  1.00 93.25           O  
ATOM   2279  CG  ASP A 282     -26.484   4.188  21.828  1.00 93.25           C  
ATOM   2280  OD1 ASP A 282     -27.188   4.086  20.812  1.00 93.25           O  
ATOM   2281  OD2 ASP A 282     -26.875   3.850  22.969  1.00 93.25           O  
ATOM   2282  N   LYS A 283     -23.406   6.574  19.906  1.00 94.06           N  
ATOM   2283  CA  LYS A 283     -22.219   7.414  19.734  1.00 94.06           C  
ATOM   2284  C   LYS A 283     -21.297   7.312  20.953  1.00 94.06           C  
ATOM   2285  CB  LYS A 283     -22.625   8.875  19.516  1.00 94.06           C  
ATOM   2286  O   LYS A 283     -21.672   7.684  22.062  1.00 94.06           O  
ATOM   2287  CG  LYS A 283     -21.453   9.805  19.266  1.00 94.06           C  
ATOM   2288  CD  LYS A 283     -21.922  11.250  19.109  1.00 94.06           C  
ATOM   2289  CE  LYS A 283     -20.734  12.203  18.922  1.00 94.06           C  
ATOM   2290  NZ  LYS A 283     -21.188  13.625  18.828  1.00 94.06           N  
ATOM   2291  N   THR A 284     -20.031   6.832  20.688  1.00 91.38           N  
ATOM   2292  CA  THR A 284     -19.078   6.551  21.750  1.00 91.38           C  
ATOM   2293  C   THR A 284     -17.875   7.492  21.641  1.00 91.38           C  
ATOM   2294  CB  THR A 284     -18.578   5.094  21.688  1.00 91.38           C  
ATOM   2295  O   THR A 284     -17.359   7.957  22.656  1.00 91.38           O  
ATOM   2296  CG2 THR A 284     -17.672   4.766  22.859  1.00 91.38           C  
ATOM   2297  OG1 THR A 284     -19.719   4.215  21.703  1.00 91.38           O  
ATOM   2298  N   PHE A 285     -17.422   7.852  20.453  1.00 90.81           N  
ATOM   2299  CA  PHE A 285     -16.219   8.664  20.234  1.00 90.81           C  
ATOM   2300  C   PHE A 285     -16.594  10.055  19.734  1.00 90.81           C  
ATOM   2301  CB  PHE A 285     -15.281   7.980  19.234  1.00 90.81           C  
ATOM   2302  O   PHE A 285     -17.500  10.195  18.906  1.00 90.81           O  
ATOM   2303  CG  PHE A 285     -14.742   6.656  19.719  1.00 90.81           C  
ATOM   2304  CD1 PHE A 285     -13.711   6.605  20.656  1.00 90.81           C  
ATOM   2305  CD2 PHE A 285     -15.273   5.465  19.234  1.00 90.81           C  
ATOM   2306  CE1 PHE A 285     -13.219   5.383  21.094  1.00 90.81           C  
ATOM   2307  CE2 PHE A 285     -14.781   4.242  19.688  1.00 90.81           C  
ATOM   2308  CZ  PHE A 285     -13.750   4.203  20.609  1.00 90.81           C  
ATOM   2309  N   ASP A 286     -15.883  11.062  20.328  1.00 87.31           N  
ATOM   2310  CA  ASP A 286     -16.047  12.438  19.859  1.00 87.31           C  
ATOM   2311  C   ASP A 286     -15.172  12.711  18.641  1.00 87.31           C  
ATOM   2312  CB  ASP A 286     -15.734  13.430  20.969  1.00 87.31           C  
ATOM   2313  O   ASP A 286     -14.055  12.211  18.547  1.00 87.31           O  
ATOM   2314  CG  ASP A 286     -16.766  13.422  22.078  1.00 87.31           C  
ATOM   2315  OD1 ASP A 286     -17.969  13.211  21.797  1.00 87.31           O  
ATOM   2316  OD2 ASP A 286     -16.375  13.641  23.250  1.00 87.31           O  
ATOM   2317  N   VAL A 287     -15.703  13.523  17.672  1.00 86.50           N  
ATOM   2318  CA  VAL A 287     -14.961  13.906  16.484  1.00 86.50           C  
ATOM   2319  C   VAL A 287     -14.211  15.219  16.734  1.00 86.50           C  
ATOM   2320  CB  VAL A 287     -15.891  14.055  15.258  1.00 86.50           C  
ATOM   2321  O   VAL A 287     -14.836  16.266  16.891  1.00 86.50           O  
ATOM   2322  CG1 VAL A 287     -15.086  14.438  14.016  1.00 86.50           C  
ATOM   2323  CG2 VAL A 287     -16.656  12.758  15.016  1.00 86.50           C  
ATOM   2324  N   LYS A 288     -12.891  15.055  17.031  1.00 81.62           N  
ATOM   2325  CA  LYS A 288     -12.109  16.266  17.266  1.00 81.62           C  
ATOM   2326  C   LYS A 288     -11.180  16.562  16.078  1.00 81.62           C  
ATOM   2327  CB  LYS A 288     -11.297  16.141  18.547  1.00 81.62           C  
ATOM   2328  O   LYS A 288     -10.078  16.000  16.000  1.00 81.62           O  
ATOM   2329  CG  LYS A 288     -12.141  15.984  19.797  1.00 81.62           C  
ATOM   2330  CD  LYS A 288     -11.281  15.875  21.047  1.00 81.62           C  
ATOM   2331  CE  LYS A 288     -12.125  15.680  22.297  1.00 81.62           C  
ATOM   2332  NZ  LYS A 288     -11.289  15.562  23.531  1.00 81.62           N  
ATOM   2333  N   LEU A 289     -11.508  17.469  15.172  1.00 78.50           N  
ATOM   2334  CA  LEU A 289     -10.758  17.719  13.945  1.00 78.50           C  
ATOM   2335  C   LEU A 289      -9.984  19.031  14.039  1.00 78.50           C  
ATOM   2336  CB  LEU A 289     -11.703  17.750  12.742  1.00 78.50           C  
ATOM   2337  O   LEU A 289      -9.039  19.250  13.273  1.00 78.50           O  
ATOM   2338  CG  LEU A 289     -12.438  16.453  12.422  1.00 78.50           C  
ATOM   2339  CD1 LEU A 289     -13.438  16.672  11.289  1.00 78.50           C  
ATOM   2340  CD2 LEU A 289     -11.453  15.352  12.062  1.00 78.50           C  
ATOM   2341  N   ASP A 290     -10.258  19.828  15.070  1.00 72.69           N  
ATOM   2342  CA  ASP A 290      -9.695  21.172  15.234  1.00 72.69           C  
ATOM   2343  C   ASP A 290      -8.414  21.125  16.062  1.00 72.69           C  
ATOM   2344  CB  ASP A 290     -10.711  22.109  15.898  1.00 72.69           C  
ATOM   2345  O   ASP A 290      -7.594  22.047  16.000  1.00 72.69           O  
ATOM   2346  CG  ASP A 290     -11.305  21.531  17.172  1.00 72.69           C  
ATOM   2347  OD1 ASP A 290     -11.234  20.297  17.375  1.00 72.69           O  
ATOM   2348  OD2 ASP A 290     -11.859  22.312  17.969  1.00 72.69           O  
ATOM   2349  N   GLU A 291      -8.094  19.953  16.641  1.00 68.06           N  
ATOM   2350  CA  GLU A 291      -7.008  19.859  17.609  1.00 68.06           C  
ATOM   2351  C   GLU A 291      -5.746  19.297  16.969  1.00 68.06           C  
ATOM   2352  CB  GLU A 291      -7.426  19.000  18.797  1.00 68.06           C  
ATOM   2353  O   GLU A 291      -4.633  19.594  17.406  1.00 68.06           O  
ATOM   2354  CG  GLU A 291      -8.508  19.625  19.672  1.00 68.06           C  
ATOM   2355  CD  GLU A 291      -8.906  18.750  20.859  1.00 68.06           C  
ATOM   2356  OE1 GLU A 291      -9.766  19.172  21.656  1.00 68.06           O  
ATOM   2357  OE2 GLU A 291      -8.352  17.625  20.969  1.00 68.06           O  
ATOM   2358  N   ASP A 292      -5.883  18.734  15.641  1.00 71.94           N  
ATOM   2359  CA  ASP A 292      -4.730  18.094  15.008  1.00 71.94           C  
ATOM   2360  C   ASP A 292      -4.660  18.438  13.523  1.00 71.94           C  
ATOM   2361  CB  ASP A 292      -4.777  16.578  15.203  1.00 71.94           C  
ATOM   2362  O   ASP A 292      -5.219  17.719  12.695  1.00 71.94           O  
ATOM   2363  CG  ASP A 292      -3.461  15.898  14.867  1.00 71.94           C  
ATOM   2364  OD1 ASP A 292      -2.516  16.578  14.430  1.00 71.94           O  
ATOM   2365  OD2 ASP A 292      -3.373  14.664  15.047  1.00 71.94           O  
ATOM   2366  N   VAL A 293      -4.102  19.609  13.117  1.00 72.50           N  
ATOM   2367  CA  VAL A 293      -3.982  20.109  11.750  1.00 72.50           C  
ATOM   2368  C   VAL A 293      -2.955  19.281  10.984  1.00 72.50           C  
ATOM   2369  CB  VAL A 293      -3.584  21.594  11.727  1.00 72.50           C  
ATOM   2370  O   VAL A 293      -2.895  19.344   9.758  1.00 72.50           O  
ATOM   2371  CG1 VAL A 293      -3.562  22.125  10.297  1.00 72.50           C  
ATOM   2372  CG2 VAL A 293      -4.543  22.422  12.594  1.00 72.50           C  
ATOM   2373  N   SER A 294      -2.154  18.516  11.789  1.00 75.56           N  
ATOM   2374  CA  SER A 294      -1.113  17.672  11.227  1.00 75.56           C  
ATOM   2375  C   SER A 294      -1.703  16.625  10.281  1.00 75.56           C  
ATOM   2376  CB  SER A 294      -0.328  16.969  12.344  1.00 75.56           C  
ATOM   2377  O   SER A 294      -1.002  16.078   9.422  1.00 75.56           O  
ATOM   2378  OG  SER A 294      -1.157  16.078  13.062  1.00 75.56           O  
ATOM   2379  N   ILE A 295      -3.074  16.469  10.398  1.00 75.19           N  
ATOM   2380  CA  ILE A 295      -3.781  15.484   9.594  1.00 75.19           C  
ATOM   2381  C   ILE A 295      -3.721  15.883   8.117  1.00 75.19           C  
ATOM   2382  CB  ILE A 295      -5.250  15.336  10.047  1.00 75.19           C  
ATOM   2383  O   ILE A 295      -3.641  15.023   7.238  1.00 75.19           O  
ATOM   2384  CG1 ILE A 295      -5.316  14.836  11.492  1.00 75.19           C  
ATOM   2385  CG2 ILE A 295      -6.012  14.391   9.109  1.00 75.19           C  
ATOM   2386  CD1 ILE A 295      -6.680  15.016  12.148  1.00 75.19           C  
ATOM   2387  N   PHE A 296      -3.678  17.188   7.883  1.00 72.19           N  
ATOM   2388  CA  PHE A 296      -3.809  17.719   6.531  1.00 72.19           C  
ATOM   2389  C   PHE A 296      -2.455  18.172   5.992  1.00 72.19           C  
ATOM   2390  CB  PHE A 296      -4.797  18.891   6.504  1.00 72.19           C  
ATOM   2391  O   PHE A 296      -2.342  18.562   4.828  1.00 72.19           O  
ATOM   2392  CG  PHE A 296      -6.191  18.516   6.934  1.00 72.19           C  
ATOM   2393  CD1 PHE A 296      -7.031  17.812   6.074  1.00 72.19           C  
ATOM   2394  CD2 PHE A 296      -6.660  18.859   8.195  1.00 72.19           C  
ATOM   2395  CE1 PHE A 296      -8.320  17.469   6.469  1.00 72.19           C  
ATOM   2396  CE2 PHE A 296      -7.949  18.516   8.594  1.00 72.19           C  
ATOM   2397  CZ  PHE A 296      -8.781  17.828   7.727  1.00 72.19           C  
ATOM   2398  N   LEU A 297      -1.451  18.031   6.773  1.00 75.62           N  
ATOM   2399  CA  LEU A 297      -0.111  18.469   6.395  1.00 75.62           C  
ATOM   2400  C   LEU A 297       0.733  17.281   5.930  1.00 75.62           C  
ATOM   2401  CB  LEU A 297       0.577  19.172   7.570  1.00 75.62           C  
ATOM   2402  O   LEU A 297       1.887  17.469   5.531  1.00 75.62           O  
ATOM   2403  CG  LEU A 297      -0.011  20.516   7.992  1.00 75.62           C  
ATOM   2404  CD1 LEU A 297       0.682  21.031   9.250  1.00 75.62           C  
ATOM   2405  CD2 LEU A 297       0.112  21.531   6.863  1.00 75.62           C  
ATOM   2406  N   ARG A 298       0.090  16.078   5.957  1.00 73.75           N  
ATOM   2407  CA  ARG A 298       0.778  14.914   5.402  1.00 73.75           C  
ATOM   2408  C   ARG A 298       0.747  14.930   3.879  1.00 73.75           C  
ATOM   2409  CB  ARG A 298       0.149  13.617   5.922  1.00 73.75           C  
ATOM   2410  O   ARG A 298      -0.251  15.336   3.279  1.00 73.75           O  
ATOM   2411  CG  ARG A 298       0.383  13.367   7.406  1.00 73.75           C  
ATOM   2412  CD  ARG A 298      -0.031  11.961   7.812  1.00 73.75           C  
ATOM   2413  NE  ARG A 298       0.037  11.781   9.258  1.00 73.75           N  
ATOM   2414  NH1 ARG A 298      -0.013   9.477   9.180  1.00 73.75           N  
ATOM   2415  NH2 ARG A 298       0.109  10.555  11.203  1.00 73.75           N  
ATOM   2416  CZ  ARG A 298       0.044  10.602   9.875  1.00 73.75           C  
ATOM   2417  N   ASP A 299       2.008  14.766   3.277  1.00 71.12           N  
ATOM   2418  CA  ASP A 299       2.172  14.828   1.829  1.00 71.12           C  
ATOM   2419  C   ASP A 299       1.416  13.695   1.140  1.00 71.12           C  
ATOM   2420  CB  ASP A 299       3.652  14.781   1.453  1.00 71.12           C  
ATOM   2421  O   ASP A 299       1.813  12.531   1.232  1.00 71.12           O  
ATOM   2422  CG  ASP A 299       3.914  15.188   0.015  1.00 71.12           C  
ATOM   2423  OD1 ASP A 299       3.059  15.867  -0.591  1.00 71.12           O  
ATOM   2424  OD2 ASP A 299       4.984  14.828  -0.520  1.00 71.12           O  
ATOM   2425  N   ARG A 300       0.198  14.055   0.614  1.00 81.81           N  
ATOM   2426  CA  ARG A 300      -0.578  13.094  -0.163  1.00 81.81           C  
ATOM   2427  C   ARG A 300      -0.770  13.578  -1.597  1.00 81.81           C  
ATOM   2428  CB  ARG A 300      -1.938  12.844   0.493  1.00 81.81           C  
ATOM   2429  O   ARG A 300      -0.989  14.766  -1.832  1.00 81.81           O  
ATOM   2430  CG  ARG A 300      -1.848  12.242   1.889  1.00 81.81           C  
ATOM   2431  CD  ARG A 300      -3.201  11.750   2.379  1.00 81.81           C  
ATOM   2432  NE  ARG A 300      -3.137  11.289   3.762  1.00 81.81           N  
ATOM   2433  NH1 ARG A 300      -2.965   9.047   3.215  1.00 81.81           N  
ATOM   2434  NH2 ARG A 300      -2.977   9.695   5.414  1.00 81.81           N  
ATOM   2435  CZ  ARG A 300      -3.025  10.008   4.125  1.00 81.81           C  
ATOM   2436  N   ALA A 301      -0.567  12.672  -2.518  1.00 86.62           N  
ATOM   2437  CA  ALA A 301      -0.760  13.023  -3.922  1.00 86.62           C  
ATOM   2438  C   ALA A 301      -2.244  13.094  -4.270  1.00 86.62           C  
ATOM   2439  CB  ALA A 301      -0.055  12.008  -4.824  1.00 86.62           C  
ATOM   2440  O   ALA A 301      -3.051  12.328  -3.740  1.00 86.62           O  
ATOM   2441  N   ILE A 302      -2.596  14.031  -5.148  1.00 90.25           N  
ATOM   2442  CA  ILE A 302      -3.988  14.180  -5.562  1.00 90.25           C  
ATOM   2443  C   ILE A 302      -4.098  14.008  -7.074  1.00 90.25           C  
ATOM   2444  CB  ILE A 302      -4.562  15.547  -5.133  1.00 90.25           C  
ATOM   2445  O   ILE A 302      -3.145  14.273  -7.809  1.00 90.25           O  
ATOM   2446  CG1 ILE A 302      -3.729  16.688  -5.730  1.00 90.25           C  
ATOM   2447  CG2 ILE A 302      -4.617  15.656  -3.605  1.00 90.25           C  
ATOM   2448  CD1 ILE A 302      -4.289  18.078  -5.453  1.00 90.25           C  
ATOM   2449  N   SER A 303      -5.309  13.625  -7.492  1.00 91.06           N  
ATOM   2450  CA  SER A 303      -5.598  13.469  -8.914  1.00 91.06           C  
ATOM   2451  C   SER A 303      -6.133  14.766  -9.508  1.00 91.06           C  
ATOM   2452  CB  SER A 303      -6.602  12.344  -9.141  1.00 91.06           C  
ATOM   2453  O   SER A 303      -6.812  15.539  -8.828  1.00 91.06           O  
ATOM   2454  OG  SER A 303      -6.855  12.164 -10.523  1.00 91.06           O  
ATOM   2455  N   PRO A 304      -5.762  15.023 -10.773  1.00 90.50           N  
ATOM   2456  CA  PRO A 304      -6.441  16.141 -11.422  1.00 90.50           C  
ATOM   2457  C   PRO A 304      -7.953  15.938 -11.531  1.00 90.50           C  
ATOM   2458  CB  PRO A 304      -5.801  16.188 -12.812  1.00 90.50           C  
ATOM   2459  O   PRO A 304      -8.438  14.812 -11.375  1.00 90.50           O  
ATOM   2460  CG  PRO A 304      -5.301  14.805 -13.047  1.00 90.50           C  
ATOM   2461  CD  PRO A 304      -4.973  14.180 -11.727  1.00 90.50           C  
ATOM   2462  N   VAL A 305      -8.656  17.000 -11.719  1.00 92.00           N  
ATOM   2463  CA  VAL A 305     -10.102  16.875 -11.906  1.00 92.00           C  
ATOM   2464  C   VAL A 305     -10.383  16.078 -13.180  1.00 92.00           C  
ATOM   2465  CB  VAL A 305     -10.797  18.250 -11.977  1.00 92.00           C  
ATOM   2466  O   VAL A 305      -9.531  15.984 -14.062  1.00 92.00           O  
ATOM   2467  CG1 VAL A 305     -10.672  18.984 -10.648  1.00 92.00           C  
ATOM   2468  CG2 VAL A 305     -10.211  19.078 -13.109  1.00 92.00           C  
ATOM   2469  N   LEU A 306     -11.539  15.523 -13.266  1.00 91.25           N  
ATOM   2470  CA  LEU A 306     -11.914  14.586 -14.312  1.00 91.25           C  
ATOM   2471  C   LEU A 306     -11.719  15.203 -15.695  1.00 91.25           C  
ATOM   2472  CB  LEU A 306     -13.367  14.133 -14.133  1.00 91.25           C  
ATOM   2473  O   LEU A 306     -11.219  14.547 -16.609  1.00 91.25           O  
ATOM   2474  CG  LEU A 306     -13.875  13.078 -15.117  1.00 91.25           C  
ATOM   2475  CD1 LEU A 306     -13.016  11.820 -15.031  1.00 91.25           C  
ATOM   2476  CD2 LEU A 306     -15.336  12.750 -14.844  1.00 91.25           C  
ATOM   2477  N   LYS A 307     -12.055  16.469 -15.891  1.00 90.00           N  
ATOM   2478  CA  LYS A 307     -11.953  17.156 -17.172  1.00 90.00           C  
ATOM   2479  C   LYS A 307     -10.500  17.297 -17.609  1.00 90.00           C  
ATOM   2480  CB  LYS A 307     -12.617  18.531 -17.078  1.00 90.00           C  
ATOM   2481  O   LYS A 307     -10.219  17.469 -18.797  1.00 90.00           O  
ATOM   2482  CG  LYS A 307     -14.125  18.484 -16.922  1.00 90.00           C  
ATOM   2483  CD  LYS A 307     -14.727  19.891 -16.859  1.00 90.00           C  
ATOM   2484  CE  LYS A 307     -16.234  19.844 -16.625  1.00 90.00           C  
ATOM   2485  NZ  LYS A 307     -16.812  21.203 -16.500  1.00 90.00           N  
ATOM   2486  N   GLU A 308      -9.594  17.203 -16.641  1.00 91.25           N  
ATOM   2487  CA  GLU A 308      -8.164  17.344 -16.906  1.00 91.25           C  
ATOM   2488  C   GLU A 308      -7.445  16.016 -16.750  1.00 91.25           C  
ATOM   2489  CB  GLU A 308      -7.547  18.391 -15.984  1.00 91.25           C  
ATOM   2490  O   GLU A 308      -6.258  15.977 -16.422  1.00 91.25           O  
ATOM   2491  CG  GLU A 308      -8.156  19.781 -16.125  1.00 91.25           C  
ATOM   2492  CD  GLU A 308      -7.641  20.766 -15.094  1.00 91.25           C  
ATOM   2493  OE1 GLU A 308      -8.078  21.938 -15.109  1.00 91.25           O  
ATOM   2494  OE2 GLU A 308      -6.789  20.375 -14.273  1.00 91.25           O  
ATOM   2495  N   TRP A 309      -8.070  14.914 -16.859  1.00 91.31           N  
ATOM   2496  CA  TRP A 309      -7.539  13.586 -16.578  1.00 91.31           C  
ATOM   2497  C   TRP A 309      -6.305  13.305 -17.422  1.00 91.31           C  
ATOM   2498  CB  TRP A 309      -8.602  12.516 -16.828  1.00 91.31           C  
ATOM   2499  O   TRP A 309      -5.414  12.562 -17.016  1.00 91.31           O  
ATOM   2500  CG  TRP A 309      -8.953  12.320 -18.266  1.00 91.31           C  
ATOM   2501  CD1 TRP A 309      -9.930  12.969 -18.969  1.00 91.31           C  
ATOM   2502  CD2 TRP A 309      -8.328  11.422 -19.188  1.00 91.31           C  
ATOM   2503  CE2 TRP A 309      -8.977  11.570 -20.438  1.00 91.31           C  
ATOM   2504  CE3 TRP A 309      -7.273  10.500 -19.078  1.00 91.31           C  
ATOM   2505  NE1 TRP A 309      -9.953  12.523 -20.281  1.00 91.31           N  
ATOM   2506  CH2 TRP A 309      -7.578   9.945 -21.422  1.00 91.31           C  
ATOM   2507  CZ2 TRP A 309      -8.609  10.836 -21.562  1.00 91.31           C  
ATOM   2508  CZ3 TRP A 309      -6.910   9.773 -20.203  1.00 91.31           C  
ATOM   2509  N   ASP A 310      -6.215  13.844 -18.609  1.00 90.81           N  
ATOM   2510  CA  ASP A 310      -5.164  13.555 -19.594  1.00 90.81           C  
ATOM   2511  C   ASP A 310      -3.957  14.469 -19.375  1.00 90.81           C  
ATOM   2512  CB  ASP A 310      -5.695  13.711 -21.016  1.00 90.81           C  
ATOM   2513  O   ASP A 310      -2.967  14.375 -20.109  1.00 90.81           O  
ATOM   2514  CG  ASP A 310      -6.402  15.039 -21.250  1.00 90.81           C  
ATOM   2515  OD1 ASP A 310      -6.559  15.820 -20.281  1.00 90.81           O  
ATOM   2516  OD2 ASP A 310      -6.812  15.297 -22.391  1.00 90.81           O  
ATOM   2517  N   SER A 311      -4.004  15.367 -18.359  1.00 89.56           N  
ATOM   2518  CA  SER A 311      -2.910  16.281 -18.047  1.00 89.56           C  
ATOM   2519  C   SER A 311      -1.717  15.539 -17.453  1.00 89.56           C  
ATOM   2520  CB  SER A 311      -3.377  17.375 -17.078  1.00 89.56           C  
ATOM   2521  O   SER A 311      -0.609  16.078 -17.406  1.00 89.56           O  
ATOM   2522  OG  SER A 311      -3.666  16.812 -15.805  1.00 89.56           O  
ATOM   2523  N   VAL A 312      -1.853  14.312 -17.109  1.00 87.12           N  
ATOM   2524  CA  VAL A 312      -0.843  13.516 -16.422  1.00 87.12           C  
ATOM   2525  C   VAL A 312       0.093  12.875 -17.453  1.00 87.12           C  
ATOM   2526  CB  VAL A 312      -1.488  12.422 -15.539  1.00 87.12           C  
ATOM   2527  O   VAL A 312       1.197  12.445 -17.109  1.00 87.12           O  
ATOM   2528  CG1 VAL A 312      -2.332  13.047 -14.430  1.00 87.12           C  
ATOM   2529  CG2 VAL A 312      -2.336  11.477 -16.391  1.00 87.12           C  
ATOM   2530  N   PHE A 313      -0.284  12.820 -18.750  1.00 87.56           N  
ATOM   2531  CA  PHE A 313       0.504  12.195 -19.797  1.00 87.56           C  
ATOM   2532  C   PHE A 313       1.408  13.211 -20.484  1.00 87.56           C  
ATOM   2533  CB  PHE A 313      -0.411  11.531 -20.844  1.00 87.56           C  
ATOM   2534  O   PHE A 313       1.080  14.398 -20.531  1.00 87.56           O  
ATOM   2535  CG  PHE A 313      -1.294  10.453 -20.266  1.00 87.56           C  
ATOM   2536  CD1 PHE A 313      -0.752   9.250 -19.828  1.00 87.56           C  
ATOM   2537  CD2 PHE A 313      -2.668  10.641 -20.172  1.00 87.56           C  
ATOM   2538  CE1 PHE A 313      -1.567   8.258 -19.297  1.00 87.56           C  
ATOM   2539  CE2 PHE A 313      -3.488   9.648 -19.656  1.00 87.56           C  
ATOM   2540  CZ  PHE A 313      -2.938   8.453 -19.219  1.00 87.56           C  
ATOM   2541  N   ASN A 314       2.512  12.688 -20.938  1.00 80.94           N  
ATOM   2542  CA  ASN A 314       3.443  13.539 -21.672  1.00 80.94           C  
ATOM   2543  C   ASN A 314       2.848  14.016 -23.000  1.00 80.94           C  
ATOM   2544  CB  ASN A 314       4.762  12.797 -21.922  1.00 80.94           C  
ATOM   2545  O   ASN A 314       2.270  13.219 -23.734  1.00 80.94           O  
ATOM   2546  CG  ASN A 314       5.906  13.734 -22.250  1.00 80.94           C  
ATOM   2547  ND2 ASN A 314       7.086  13.445 -21.719  1.00 80.94           N  
ATOM   2548  OD1 ASN A 314       5.730  14.719 -22.984  1.00 80.94           O  
ATOM   2549  N   ARG A 315       3.084  15.273 -23.266  1.00 81.88           N  
ATOM   2550  CA  ARG A 315       2.512  15.906 -24.453  1.00 81.88           C  
ATOM   2551  C   ARG A 315       3.045  15.266 -25.719  1.00 81.88           C  
ATOM   2552  CB  ARG A 315       2.812  17.406 -24.453  1.00 81.88           C  
ATOM   2553  O   ARG A 315       2.348  15.211 -26.734  1.00 81.88           O  
ATOM   2554  CG  ARG A 315       2.086  18.188 -23.375  1.00 81.88           C  
ATOM   2555  CD  ARG A 315       2.381  19.672 -23.453  1.00 81.88           C  
ATOM   2556  NE  ARG A 315       1.714  20.422 -22.391  1.00 81.88           N  
ATOM   2557  NH1 ARG A 315       2.391  22.500 -23.125  1.00 81.88           N  
ATOM   2558  NH2 ARG A 315       1.093  22.312 -21.250  1.00 81.88           N  
ATOM   2559  CZ  ARG A 315       1.734  21.750 -22.266  1.00 81.88           C  
ATOM   2560  N   GLU A 316       4.266  14.672 -25.641  1.00 77.75           N  
ATOM   2561  CA  GLU A 316       4.977  14.125 -26.781  1.00 77.75           C  
ATOM   2562  C   GLU A 316       4.387  12.781 -27.219  1.00 77.75           C  
ATOM   2563  CB  GLU A 316       6.469  13.969 -26.469  1.00 77.75           C  
ATOM   2564  O   GLU A 316       4.520  12.383 -28.375  1.00 77.75           O  
ATOM   2565  CG  GLU A 316       7.195  15.289 -26.281  1.00 77.75           C  
ATOM   2566  CD  GLU A 316       8.664  15.117 -25.922  1.00 77.75           C  
ATOM   2567  OE1 GLU A 316       9.391  16.125 -25.828  1.00 77.75           O  
ATOM   2568  OE2 GLU A 316       9.102  13.953 -25.766  1.00 77.75           O  
ATOM   2569  N   VAL A 317       3.674  12.164 -26.344  1.00 81.25           N  
ATOM   2570  CA  VAL A 317       3.186  10.820 -26.625  1.00 81.25           C  
ATOM   2571  C   VAL A 317       1.672  10.859 -26.828  1.00 81.25           C  
ATOM   2572  CB  VAL A 317       3.549   9.836 -25.484  1.00 81.25           C  
ATOM   2573  O   VAL A 317       1.062   9.836 -27.156  1.00 81.25           O  
ATOM   2574  CG1 VAL A 317       5.062   9.641 -25.406  1.00 81.25           C  
ATOM   2575  CG2 VAL A 317       2.996  10.328 -24.156  1.00 81.25           C  
ATOM   2576  N   MET A 318       1.021  12.086 -26.719  1.00 86.12           N  
ATOM   2577  CA  MET A 318      -0.414  12.289 -26.891  1.00 86.12           C  
ATOM   2578  C   MET A 318      -0.719  12.812 -28.297  1.00 86.12           C  
ATOM   2579  CB  MET A 318      -0.958  13.258 -25.844  1.00 86.12           C  
ATOM   2580  O   MET A 318       0.059  13.586 -28.859  1.00 86.12           O  
ATOM   2581  CG  MET A 318      -0.834  12.742 -24.422  1.00 86.12           C  
ATOM   2582  SD  MET A 318      -1.946  11.328 -24.078  1.00 86.12           S  
ATOM   2583  CE  MET A 318      -3.555  12.164 -24.094  1.00 86.12           C  
ATOM   2584  N   PRO A 319      -1.799  12.375 -28.922  1.00 86.25           N  
ATOM   2585  CA  PRO A 319      -2.211  12.812 -30.250  1.00 86.25           C  
ATOM   2586  C   PRO A 319      -2.771  14.234 -30.266  1.00 86.25           C  
ATOM   2587  CB  PRO A 319      -3.291  11.797 -30.641  1.00 86.25           C  
ATOM   2588  O   PRO A 319      -3.043  14.789 -31.328  1.00 86.25           O  
ATOM   2589  CG  PRO A 319      -3.871  11.344 -29.344  1.00 86.25           C  
ATOM   2590  CD  PRO A 319      -2.797  11.406 -28.297  1.00 86.25           C  
ATOM   2591  N   TYR A 320      -2.926  14.930 -29.109  1.00 88.50           N  
ATOM   2592  CA  TYR A 320      -3.395  16.297 -28.922  1.00 88.50           C  
ATOM   2593  C   TYR A 320      -2.658  16.969 -27.781  1.00 88.50           C  
ATOM   2594  CB  TYR A 320      -4.902  16.328 -28.672  1.00 88.50           C  
ATOM   2595  O   TYR A 320      -1.871  16.344 -27.078  1.00 88.50           O  
ATOM   2596  CG  TYR A 320      -5.328  15.469 -27.500  1.00 88.50           C  
ATOM   2597  CD1 TYR A 320      -5.695  14.141 -27.672  1.00 88.50           C  
ATOM   2598  CD2 TYR A 320      -5.363  15.992 -26.203  1.00 88.50           C  
ATOM   2599  CE1 TYR A 320      -6.090  13.352 -26.594  1.00 88.50           C  
ATOM   2600  CE2 TYR A 320      -5.754  15.211 -25.125  1.00 88.50           C  
ATOM   2601  OH  TYR A 320      -6.504  13.117 -24.266  1.00 88.50           O  
ATOM   2602  CZ  TYR A 320      -6.113  13.898 -25.328  1.00 88.50           C  
ATOM   2603  N   ASP A 321      -2.902  18.281 -27.562  1.00 85.06           N  
ATOM   2604  CA  ASP A 321      -2.307  19.047 -26.484  1.00 85.06           C  
ATOM   2605  C   ASP A 321      -3.207  19.047 -25.250  1.00 85.06           C  
ATOM   2606  CB  ASP A 321      -2.037  20.484 -26.922  1.00 85.06           C  
ATOM   2607  O   ASP A 321      -4.238  19.719 -25.219  1.00 85.06           O  
ATOM   2608  CG  ASP A 321      -1.126  21.250 -25.984  1.00 85.06           C  
ATOM   2609  OD1 ASP A 321      -0.454  20.609 -25.141  1.00 85.06           O  
ATOM   2610  OD2 ASP A 321      -1.083  22.484 -26.062  1.00 85.06           O  
ATOM   2611  N   PRO A 322      -2.811  18.109 -24.297  1.00 85.88           N  
ATOM   2612  CA  PRO A 322      -3.631  18.047 -23.078  1.00 85.88           C  
ATOM   2613  C   PRO A 322      -3.611  19.359 -22.281  1.00 85.88           C  
ATOM   2614  CB  PRO A 322      -2.990  16.922 -22.281  1.00 85.88           C  
ATOM   2615  O   PRO A 322      -2.623  20.094 -22.328  1.00 85.88           O  
ATOM   2616  CG  PRO A 322      -1.583  16.844 -22.766  1.00 85.88           C  
ATOM   2617  CD  PRO A 322      -1.557  17.297 -24.203  1.00 85.88           C  
ATOM   2618  N   PRO A 323      -4.750  19.703 -21.562  1.00 84.56           N  
ATOM   2619  CA  PRO A 323      -4.801  20.891 -20.719  1.00 84.56           C  
ATOM   2620  C   PRO A 323      -3.811  20.844 -19.562  1.00 84.56           C  
ATOM   2621  CB  PRO A 323      -6.242  20.906 -20.203  1.00 84.56           C  
ATOM   2622  O   PRO A 323      -3.449  19.750 -19.094  1.00 84.56           O  
ATOM   2623  CG  PRO A 323      -6.691  19.484 -20.297  1.00 84.56           C  
ATOM   2624  CD  PRO A 323      -5.918  18.812 -21.406  1.00 84.56           C  
ATOM   2625  N   ARG A 324      -3.328  22.062 -19.203  1.00 79.88           N  
ATOM   2626  CA  ARG A 324      -2.492  22.141 -18.000  1.00 79.88           C  
ATOM   2627  C   ARG A 324      -3.336  22.078 -16.734  1.00 79.88           C  
ATOM   2628  CB  ARG A 324      -1.677  23.438 -18.016  1.00 79.88           C  
ATOM   2629  O   ARG A 324      -4.457  22.594 -16.703  1.00 79.88           O  
ATOM   2630  CG  ARG A 324      -0.623  23.500 -19.109  1.00 79.88           C  
ATOM   2631  CD  ARG A 324       0.249  24.734 -19.000  1.00 79.88           C  
ATOM   2632  NE  ARG A 324       1.233  24.812 -20.078  1.00 79.88           N  
ATOM   2633  NH1 ARG A 324       2.283  26.703 -19.266  1.00 79.88           N  
ATOM   2634  NH2 ARG A 324       3.021  25.703 -21.203  1.00 79.88           N  
ATOM   2635  CZ  ARG A 324       2.178  25.734 -20.172  1.00 79.88           C  
ATOM   2636  N   SER A 325      -2.863  21.234 -15.812  1.00 78.75           N  
ATOM   2637  CA  SER A 325      -3.602  21.141 -14.555  1.00 78.75           C  
ATOM   2638  C   SER A 325      -3.484  22.438 -13.750  1.00 78.75           C  
ATOM   2639  CB  SER A 325      -3.096  19.969 -13.719  1.00 78.75           C  
ATOM   2640  O   SER A 325      -2.387  22.969 -13.594  1.00 78.75           O  
ATOM   2641  OG  SER A 325      -3.725  19.938 -12.445  1.00 78.75           O  
ATOM   2642  N   GLY A 326      -4.578  23.156 -13.469  1.00 73.12           N  
ATOM   2643  CA  GLY A 326      -4.652  24.406 -12.719  1.00 73.12           C  
ATOM   2644  C   GLY A 326      -4.539  24.203 -11.219  1.00 73.12           C  
ATOM   2645  O   GLY A 326      -4.387  25.156 -10.461  1.00 73.12           O  
ATOM   2646  N   GLN A 327      -4.504  22.859 -10.742  1.00 77.00           N  
ATOM   2647  CA  GLN A 327      -4.449  22.531  -9.320  1.00 77.00           C  
ATOM   2648  C   GLN A 327      -3.119  21.875  -8.961  1.00 77.00           C  
ATOM   2649  CB  GLN A 327      -5.609  21.609  -8.938  1.00 77.00           C  
ATOM   2650  O   GLN A 327      -2.416  21.359  -9.828  1.00 77.00           O  
ATOM   2651  CG  GLN A 327      -6.980  22.234  -9.117  1.00 77.00           C  
ATOM   2652  CD  GLN A 327      -8.109  21.312  -8.680  1.00 77.00           C  
ATOM   2653  NE2 GLN A 327      -9.344  21.766  -8.875  1.00 77.00           N  
ATOM   2654  OE1 GLN A 327      -7.871  20.219  -8.172  1.00 77.00           O  
ATOM   2655  N   THR A 328      -2.717  22.125  -7.691  1.00 82.19           N  
ATOM   2656  CA  THR A 328      -1.515  21.484  -7.172  1.00 82.19           C  
ATOM   2657  C   THR A 328      -1.688  19.969  -7.117  1.00 82.19           C  
ATOM   2658  CB  THR A 328      -1.161  22.016  -5.770  1.00 82.19           C  
ATOM   2659  O   THR A 328      -2.814  19.469  -7.082  1.00 82.19           O  
ATOM   2660  CG2 THR A 328      -1.252  23.531  -5.715  1.00 82.19           C  
ATOM   2661  OG1 THR A 328      -2.072  21.453  -4.812  1.00 82.19           O  
ATOM   2662  N   ARG A 329      -0.652  19.203  -7.262  1.00 82.75           N  
ATOM   2663  CA  ARG A 329      -0.661  17.750  -7.254  1.00 82.75           C  
ATOM   2664  C   ARG A 329      -0.499  17.203  -5.840  1.00 82.75           C  
ATOM   2665  CB  ARG A 329       0.447  17.203  -8.156  1.00 82.75           C  
ATOM   2666  O   ARG A 329      -0.581  16.000  -5.621  1.00 82.75           O  
ATOM   2667  CG  ARG A 329       0.235  17.484  -9.633  1.00 82.75           C  
ATOM   2668  CD  ARG A 329       1.332  16.859 -10.492  1.00 82.75           C  
ATOM   2669  NE  ARG A 329       1.123  17.141 -11.914  1.00 82.75           N  
ATOM   2670  NH1 ARG A 329       3.035  16.047 -12.609  1.00 82.75           N  
ATOM   2671  NH2 ARG A 329       1.650  17.031 -14.141  1.00 82.75           N  
ATOM   2672  CZ  ARG A 329       1.937  16.734 -12.883  1.00 82.75           C  
ATOM   2673  N   ARG A 330      -0.392  18.172  -4.930  1.00 85.25           N  
ATOM   2674  CA  ARG A 330      -0.184  17.797  -3.535  1.00 85.25           C  
ATOM   2675  C   ARG A 330      -1.300  18.328  -2.646  1.00 85.25           C  
ATOM   2676  CB  ARG A 330       1.173  18.297  -3.035  1.00 85.25           C  
ATOM   2677  O   ARG A 330      -1.640  19.516  -2.715  1.00 85.25           O  
ATOM   2678  CG  ARG A 330       2.361  17.672  -3.752  1.00 85.25           C  
ATOM   2679  CD  ARG A 330       3.662  17.906  -3.000  1.00 85.25           C  
ATOM   2680  NE  ARG A 330       4.797  17.297  -3.674  1.00 85.25           N  
ATOM   2681  NH1 ARG A 330       6.172  17.297  -1.816  1.00 85.25           N  
ATOM   2682  NH2 ARG A 330       6.930  16.453  -3.805  1.00 85.25           N  
ATOM   2683  CZ  ARG A 330       5.965  17.016  -3.098  1.00 85.25           C  
ATOM   2684  N   LEU A 331      -1.847  17.453  -1.794  1.00 82.75           N  
ATOM   2685  CA  LEU A 331      -2.943  17.797  -0.898  1.00 82.75           C  
ATOM   2686  C   LEU A 331      -2.531  18.922   0.056  1.00 82.75           C  
ATOM   2687  CB  LEU A 331      -3.398  16.578  -0.102  1.00 82.75           C  
ATOM   2688  O   LEU A 331      -3.322  19.812   0.341  1.00 82.75           O  
ATOM   2689  CG  LEU A 331      -4.617  16.766   0.802  1.00 82.75           C  
ATOM   2690  CD1 LEU A 331      -5.836  17.156  -0.027  1.00 82.75           C  
ATOM   2691  CD2 LEU A 331      -4.898  15.500   1.602  1.00 82.75           C  
ATOM   2692  N   VAL A 332      -1.261  18.875   0.471  1.00 84.62           N  
ATOM   2693  CA  VAL A 332      -0.751  19.859   1.418  1.00 84.62           C  
ATOM   2694  C   VAL A 332      -0.797  21.250   0.790  1.00 84.62           C  
ATOM   2695  CB  VAL A 332       0.688  19.531   1.867  1.00 84.62           C  
ATOM   2696  O   VAL A 332      -1.190  22.234   1.442  1.00 84.62           O  
ATOM   2697  CG1 VAL A 332       1.276  20.672   2.693  1.00 84.62           C  
ATOM   2698  CG2 VAL A 332       0.708  18.234   2.664  1.00 84.62           C  
ATOM   2699  N   SER A 333      -0.373  21.375  -0.424  1.00 83.56           N  
ATOM   2700  CA  SER A 333      -0.384  22.625  -1.166  1.00 83.56           C  
ATOM   2701  C   SER A 333      -1.808  23.125  -1.375  1.00 83.56           C  
ATOM   2702  CB  SER A 333       0.308  22.453  -2.520  1.00 83.56           C  
ATOM   2703  O   SER A 333      -2.061  24.344  -1.306  1.00 83.56           O  
ATOM   2704  OG  SER A 333       1.677  22.125  -2.346  1.00 83.56           O  
ATOM   2705  N   TYR A 334      -2.705  22.234  -1.600  1.00 82.88           N  
ATOM   2706  CA  TYR A 334      -4.121  22.547  -1.751  1.00 82.88           C  
ATOM   2707  C   TYR A 334      -4.684  23.156  -0.474  1.00 82.88           C  
ATOM   2708  CB  TYR A 334      -4.914  21.281  -2.119  1.00 82.88           C  
ATOM   2709  O   TYR A 334      -5.426  24.141  -0.524  1.00 82.88           O  
ATOM   2710  CG  TYR A 334      -6.391  21.531  -2.305  1.00 82.88           C  
ATOM   2711  CD1 TYR A 334      -7.289  21.312  -1.260  1.00 82.88           C  
ATOM   2712  CD2 TYR A 334      -6.895  21.969  -3.523  1.00 82.88           C  
ATOM   2713  CE1 TYR A 334      -8.648  21.547  -1.426  1.00 82.88           C  
ATOM   2714  CE2 TYR A 334      -8.258  22.203  -3.701  1.00 82.88           C  
ATOM   2715  OH  TYR A 334     -10.477  22.203  -2.818  1.00 82.88           O  
ATOM   2716  CZ  TYR A 334      -9.125  21.984  -2.648  1.00 82.88           C  
ATOM   2717  N   PHE A 335      -4.238  22.672   0.625  1.00 82.44           N  
ATOM   2718  CA  PHE A 335      -4.699  23.109   1.938  1.00 82.44           C  
ATOM   2719  C   PHE A 335      -4.113  24.469   2.297  1.00 82.44           C  
ATOM   2720  CB  PHE A 335      -4.324  22.078   3.008  1.00 82.44           C  
ATOM   2721  O   PHE A 335      -4.812  25.328   2.824  1.00 82.44           O  
ATOM   2722  CG  PHE A 335      -5.086  20.781   2.893  1.00 82.44           C  
ATOM   2723  CD1 PHE A 335      -6.426  20.766   2.537  1.00 82.44           C  
ATOM   2724  CD2 PHE A 335      -4.453  19.562   3.141  1.00 82.44           C  
ATOM   2725  CE1 PHE A 335      -7.133  19.578   2.430  1.00 82.44           C  
ATOM   2726  CE2 PHE A 335      -5.152  18.359   3.035  1.00 82.44           C  
ATOM   2727  CZ  PHE A 335      -6.488  18.375   2.682  1.00 82.44           C  
ATOM   2728  N   ILE A 336      -2.801  24.609   2.014  1.00 83.75           N  
ATOM   2729  CA  ILE A 336      -2.082  25.844   2.348  1.00 83.75           C  
ATOM   2730  C   ILE A 336      -2.654  27.000   1.549  1.00 83.75           C  
ATOM   2731  CB  ILE A 336      -0.567  25.703   2.080  1.00 83.75           C  
ATOM   2732  O   ILE A 336      -2.773  28.125   2.064  1.00 83.75           O  
ATOM   2733  CG1 ILE A 336       0.062  24.719   3.074  1.00 83.75           C  
ATOM   2734  CG2 ILE A 336       0.123  27.062   2.146  1.00 83.75           C  
ATOM   2735  CD1 ILE A 336       1.519  24.391   2.779  1.00 83.75           C  
ATOM   2736  N   ASP A 337      -3.127  26.703   0.389  1.00 84.19           N  
ATOM   2737  CA  ASP A 337      -3.592  27.734  -0.538  1.00 84.19           C  
ATOM   2738  C   ASP A 337      -5.066  28.047  -0.311  1.00 84.19           C  
ATOM   2739  CB  ASP A 337      -3.365  27.297  -1.985  1.00 84.19           C  
ATOM   2740  O   ASP A 337      -5.590  29.031  -0.858  1.00 84.19           O  
ATOM   2741  CG  ASP A 337      -1.899  27.312  -2.385  1.00 84.19           C  
ATOM   2742  OD1 ASP A 337      -1.087  27.969  -1.710  1.00 84.19           O  
ATOM   2743  OD2 ASP A 337      -1.556  26.641  -3.387  1.00 84.19           O  
ATOM   2744  N   ASP A 338      -5.812  27.203   0.555  1.00 84.69           N  
ATOM   2745  CA  ASP A 338      -7.238  27.375   0.826  1.00 84.69           C  
ATOM   2746  C   ASP A 338      -7.477  28.359   1.963  1.00 84.69           C  
ATOM   2747  CB  ASP A 338      -7.875  26.016   1.164  1.00 84.69           C  
ATOM   2748  O   ASP A 338      -7.207  28.047   3.127  1.00 84.69           O  
ATOM   2749  CG  ASP A 338      -9.391  26.078   1.229  1.00 84.69           C  
ATOM   2750  OD1 ASP A 338      -9.961  27.188   1.168  1.00 84.69           O  
ATOM   2751  OD2 ASP A 338     -10.023  25.000   1.343  1.00 84.69           O  
ATOM   2752  N   ARG A 339      -7.945  29.609   1.730  1.00 81.69           N  
ATOM   2753  CA  ARG A 339      -8.133  30.734   2.654  1.00 81.69           C  
ATOM   2754  C   ARG A 339      -9.359  30.516   3.527  1.00 81.69           C  
ATOM   2755  CB  ARG A 339      -8.258  32.062   1.890  1.00 81.69           C  
ATOM   2756  O   ARG A 339      -9.445  31.047   4.641  1.00 81.69           O  
ATOM   2757  CG  ARG A 339      -6.969  32.500   1.208  1.00 81.69           C  
ATOM   2758  CD  ARG A 339      -7.102  33.875   0.587  1.00 81.69           C  
ATOM   2759  NE  ARG A 339      -5.910  34.250  -0.175  1.00 81.69           N  
ATOM   2760  NH1 ARG A 339      -6.578  36.406  -0.564  1.00 81.69           N  
ATOM   2761  NH2 ARG A 339      -4.574  35.656  -1.379  1.00 81.69           N  
ATOM   2762  CZ  ARG A 339      -5.691  35.438  -0.704  1.00 81.69           C  
ATOM   2763  N   ASN A 340     -10.305  29.562   3.250  1.00 83.69           N  
ATOM   2764  CA  ASN A 340     -11.523  29.219   3.977  1.00 83.69           C  
ATOM   2765  C   ASN A 340     -11.531  27.766   4.398  1.00 83.69           C  
ATOM   2766  CB  ASN A 340     -12.758  29.547   3.131  1.00 83.69           C  
ATOM   2767  O   ASN A 340     -12.555  27.078   4.273  1.00 83.69           O  
ATOM   2768  CG  ASN A 340     -12.906  31.031   2.852  1.00 83.69           C  
ATOM   2769  ND2 ASN A 340     -13.406  31.359   1.667  1.00 83.69           N  
ATOM   2770  OD1 ASN A 340     -12.578  31.859   3.693  1.00 83.69           O  
ATOM   2771  N   PHE A 341     -10.391  27.312   4.809  1.00 83.62           N  
ATOM   2772  CA  PHE A 341     -10.234  25.906   5.164  1.00 83.62           C  
ATOM   2773  C   PHE A 341     -11.133  25.531   6.340  1.00 83.62           C  
ATOM   2774  CB  PHE A 341      -8.773  25.578   5.504  1.00 83.62           C  
ATOM   2775  O   PHE A 341     -11.109  26.203   7.379  1.00 83.62           O  
ATOM   2776  CG  PHE A 341      -8.562  24.188   6.012  1.00 83.62           C  
ATOM   2777  CD1 PHE A 341      -8.367  23.953   7.367  1.00 83.62           C  
ATOM   2778  CD2 PHE A 341      -8.547  23.109   5.133  1.00 83.62           C  
ATOM   2779  CE1 PHE A 341      -8.172  22.656   7.840  1.00 83.62           C  
ATOM   2780  CE2 PHE A 341      -8.344  21.812   5.602  1.00 83.62           C  
ATOM   2781  CZ  PHE A 341      -8.156  21.594   6.953  1.00 83.62           C  
ATOM   2782  N   ASP A 342     -12.031  24.531   6.180  1.00 85.88           N  
ATOM   2783  CA  ASP A 342     -12.898  23.953   7.199  1.00 85.88           C  
ATOM   2784  C   ASP A 342     -12.922  22.438   7.098  1.00 85.88           C  
ATOM   2785  CB  ASP A 342     -14.312  24.516   7.078  1.00 85.88           C  
ATOM   2786  O   ASP A 342     -13.453  21.875   6.137  1.00 85.88           O  
ATOM   2787  CG  ASP A 342     -15.242  24.000   8.164  1.00 85.88           C  
ATOM   2788  OD1 ASP A 342     -14.773  23.344   9.109  1.00 85.88           O  
ATOM   2789  OD2 ASP A 342     -16.469  24.281   8.078  1.00 85.88           O  
ATOM   2790  N   PRO A 343     -12.352  21.719   8.156  1.00 84.31           N  
ATOM   2791  CA  PRO A 343     -12.242  20.266   8.148  1.00 84.31           C  
ATOM   2792  C   PRO A 343     -13.602  19.562   8.148  1.00 84.31           C  
ATOM   2793  CB  PRO A 343     -11.484  19.953   9.445  1.00 84.31           C  
ATOM   2794  O   PRO A 343     -13.727  18.453   7.641  1.00 84.31           O  
ATOM   2795  CG  PRO A 343     -10.789  21.234   9.781  1.00 84.31           C  
ATOM   2796  CD  PRO A 343     -11.570  22.375   9.203  1.00 84.31           C  
ATOM   2797  N   TRP A 344     -14.641  20.312   8.586  1.00 88.88           N  
ATOM   2798  CA  TRP A 344     -15.984  19.750   8.648  1.00 88.88           C  
ATOM   2799  C   TRP A 344     -16.594  19.656   7.250  1.00 88.88           C  
ATOM   2800  CB  TRP A 344     -16.891  20.609   9.547  1.00 88.88           C  
ATOM   2801  O   TRP A 344     -17.516  18.875   7.020  1.00 88.88           O  
ATOM   2802  CG  TRP A 344     -16.625  20.422  11.016  1.00 88.88           C  
ATOM   2803  CD1 TRP A 344     -15.938  21.281  11.836  1.00 88.88           C  
ATOM   2804  CD2 TRP A 344     -17.031  19.328  11.828  1.00 88.88           C  
ATOM   2805  CE2 TRP A 344     -16.562  19.578  13.133  1.00 88.88           C  
ATOM   2806  CE3 TRP A 344     -17.750  18.156  11.570  1.00 88.88           C  
ATOM   2807  NE1 TRP A 344     -15.898  20.766  13.117  1.00 88.88           N  
ATOM   2808  CH2 TRP A 344     -17.500  17.547  13.914  1.00 88.88           C  
ATOM   2809  CZ2 TRP A 344     -16.797  18.688  14.188  1.00 88.88           C  
ATOM   2810  CZ3 TRP A 344     -17.984  17.266  12.625  1.00 88.88           C  
ATOM   2811  N   ARG A 345     -16.109  20.453   6.316  1.00 90.81           N  
ATOM   2812  CA  ARG A 345     -16.547  20.422   4.926  1.00 90.81           C  
ATOM   2813  C   ARG A 345     -16.281  19.062   4.301  1.00 90.81           C  
ATOM   2814  CB  ARG A 345     -15.844  21.516   4.113  1.00 90.81           C  
ATOM   2815  O   ARG A 345     -17.047  18.609   3.449  1.00 90.81           O  
ATOM   2816  CG  ARG A 345     -16.391  22.922   4.352  1.00 90.81           C  
ATOM   2817  CD  ARG A 345     -15.711  23.953   3.467  1.00 90.81           C  
ATOM   2818  NE  ARG A 345     -16.391  25.234   3.531  1.00 90.81           N  
ATOM   2819  NH1 ARG A 345     -14.984  26.281   2.020  1.00 90.81           N  
ATOM   2820  NH2 ARG A 345     -16.703  27.453   2.977  1.00 90.81           N  
ATOM   2821  CZ  ARG A 345     -16.031  26.312   2.842  1.00 90.81           C  
ATOM   2822  N   PHE A 346     -15.289  18.359   4.750  1.00 90.94           N  
ATOM   2823  CA  PHE A 346     -14.930  17.047   4.238  1.00 90.94           C  
ATOM   2824  C   PHE A 346     -15.930  15.992   4.703  1.00 90.94           C  
ATOM   2825  CB  PHE A 346     -13.516  16.656   4.688  1.00 90.94           C  
ATOM   2826  O   PHE A 346     -16.328  15.117   3.928  1.00 90.94           O  
ATOM   2827  CG  PHE A 346     -12.445  17.562   4.152  1.00 90.94           C  
ATOM   2828  CD1 PHE A 346     -12.141  17.578   2.795  1.00 90.94           C  
ATOM   2829  CD2 PHE A 346     -11.734  18.406   5.000  1.00 90.94           C  
ATOM   2830  CE1 PHE A 346     -11.148  18.422   2.293  1.00 90.94           C  
ATOM   2831  CE2 PHE A 346     -10.742  19.250   4.508  1.00 90.94           C  
ATOM   2832  CZ  PHE A 346     -10.445  19.250   3.154  1.00 90.94           C  
ATOM   2833  N   ILE A 347     -16.297  16.125   5.988  1.00 91.88           N  
ATOM   2834  CA  ILE A 347     -17.281  15.203   6.539  1.00 91.88           C  
ATOM   2835  C   ILE A 347     -18.641  15.445   5.879  1.00 91.88           C  
ATOM   2836  CB  ILE A 347     -17.406  15.352   8.070  1.00 91.88           C  
ATOM   2837  O   ILE A 347     -19.328  14.500   5.492  1.00 91.88           O  
ATOM   2838  CG1 ILE A 347     -16.109  14.875   8.750  1.00 91.88           C  
ATOM   2839  CG2 ILE A 347     -18.609  14.578   8.602  1.00 91.88           C  
ATOM   2840  CD1 ILE A 347     -16.109  15.031  10.266  1.00 91.88           C  
ATOM   2841  N   ASP A 348     -18.984  16.719   5.668  1.00 93.56           N  
ATOM   2842  CA  ASP A 348     -20.250  17.109   5.043  1.00 93.56           C  
ATOM   2843  C   ASP A 348     -20.297  16.641   3.590  1.00 93.56           C  
ATOM   2844  CB  ASP A 348     -20.453  18.625   5.113  1.00 93.56           C  
ATOM   2845  O   ASP A 348     -21.359  16.234   3.100  1.00 93.56           O  
ATOM   2846  CG  ASP A 348     -20.781  19.109   6.512  1.00 93.56           C  
ATOM   2847  OD1 ASP A 348     -21.172  18.297   7.367  1.00 93.56           O  
ATOM   2848  OD2 ASP A 348     -20.641  20.328   6.762  1.00 93.56           O  
ATOM   2849  N   TYR A 349     -19.172  16.766   2.924  1.00 94.25           N  
ATOM   2850  CA  TYR A 349     -19.031  16.344   1.535  1.00 94.25           C  
ATOM   2851  C   TYR A 349     -19.438  14.883   1.375  1.00 94.25           C  
ATOM   2852  CB  TYR A 349     -17.594  16.531   1.046  1.00 94.25           C  
ATOM   2853  O   TYR A 349     -20.141  14.523   0.420  1.00 94.25           O  
ATOM   2854  CG  TYR A 349     -17.406  16.203  -0.413  1.00 94.25           C  
ATOM   2855  CD1 TYR A 349     -16.531  15.180  -0.806  1.00 94.25           C  
ATOM   2856  CD2 TYR A 349     -18.078  16.906  -1.401  1.00 94.25           C  
ATOM   2857  CE1 TYR A 349     -16.344  14.875  -2.148  1.00 94.25           C  
ATOM   2858  CE2 TYR A 349     -17.906  16.594  -2.748  1.00 94.25           C  
ATOM   2859  OH  TYR A 349     -16.859  15.289  -4.441  1.00 94.25           O  
ATOM   2860  CZ  TYR A 349     -17.031  15.586  -3.111  1.00 94.25           C  
ATOM   2861  N   VAL A 350     -19.172  14.000   2.357  1.00 93.81           N  
ATOM   2862  CA  VAL A 350     -19.438  12.570   2.303  1.00 93.81           C  
ATOM   2863  C   VAL A 350     -20.844  12.297   2.859  1.00 93.81           C  
ATOM   2864  CB  VAL A 350     -18.391  11.758   3.086  1.00 93.81           C  
ATOM   2865  O   VAL A 350     -21.625  11.570   2.246  1.00 93.81           O  
ATOM   2866  CG1 VAL A 350     -18.750  10.273   3.105  1.00 93.81           C  
ATOM   2867  CG2 VAL A 350     -17.000  11.961   2.477  1.00 93.81           C  
ATOM   2868  N   THR A 351     -21.172  12.875   3.957  1.00 93.94           N  
ATOM   2869  CA  THR A 351     -22.438  12.602   4.633  1.00 93.94           C  
ATOM   2870  C   THR A 351     -23.609  13.164   3.836  1.00 93.94           C  
ATOM   2871  CB  THR A 351     -22.453  13.203   6.055  1.00 93.94           C  
ATOM   2872  O   THR A 351     -24.719  12.633   3.895  1.00 93.94           O  
ATOM   2873  CG2 THR A 351     -21.406  12.523   6.941  1.00 93.94           C  
ATOM   2874  OG1 THR A 351     -22.172  14.602   5.980  1.00 93.94           O  
ATOM   2875  N   SER A 352     -23.359  14.266   3.105  1.00 94.25           N  
ATOM   2876  CA  SER A 352     -24.391  14.875   2.277  1.00 94.25           C  
ATOM   2877  C   SER A 352     -24.609  14.094   0.986  1.00 94.25           C  
ATOM   2878  CB  SER A 352     -24.031  16.328   1.950  1.00 94.25           C  
ATOM   2879  O   SER A 352     -25.625  14.242   0.322  1.00 94.25           O  
ATOM   2880  OG  SER A 352     -22.938  16.375   1.051  1.00 94.25           O  
ATOM   2881  N   GLY A 353     -23.672  13.289   0.595  1.00 93.38           N  
ATOM   2882  CA  GLY A 353     -23.719  12.539  -0.646  1.00 93.38           C  
ATOM   2883  C   GLY A 353     -23.281  13.336  -1.854  1.00 93.38           C  
ATOM   2884  O   GLY A 353     -23.438  12.898  -2.994  1.00 93.38           O  
ATOM   2885  N   GLU A 354     -22.750  14.562  -1.663  1.00 94.44           N  
ATOM   2886  CA  GLU A 354     -22.281  15.469  -2.709  1.00 94.44           C  
ATOM   2887  C   GLU A 354     -21.203  14.820  -3.568  1.00 94.44           C  
ATOM   2888  CB  GLU A 354     -21.750  16.766  -2.098  1.00 94.44           C  
ATOM   2889  O   GLU A 354     -21.141  15.055  -4.773  1.00 94.44           O  
ATOM   2890  CG  GLU A 354     -21.359  17.812  -3.127  1.00 94.44           C  
ATOM   2891  CD  GLU A 354     -20.797  19.094  -2.506  1.00 94.44           C  
ATOM   2892  OE1 GLU A 354     -20.172  19.891  -3.234  1.00 94.44           O  
ATOM   2893  OE2 GLU A 354     -20.984  19.281  -1.283  1.00 94.44           O  
ATOM   2894  N   TYR A 355     -20.375  13.992  -3.004  1.00 93.50           N  
ATOM   2895  CA  TYR A 355     -19.266  13.367  -3.705  1.00 93.50           C  
ATOM   2896  C   TYR A 355     -19.766  12.422  -4.789  1.00 93.50           C  
ATOM   2897  CB  TYR A 355     -18.375  12.609  -2.723  1.00 93.50           C  
ATOM   2898  O   TYR A 355     -19.062  12.156  -5.770  1.00 93.50           O  
ATOM   2899  CG  TYR A 355     -18.969  11.305  -2.240  1.00 93.50           C  
ATOM   2900  CD1 TYR A 355     -19.875  11.281  -1.185  1.00 93.50           C  
ATOM   2901  CD2 TYR A 355     -18.625  10.102  -2.840  1.00 93.50           C  
ATOM   2902  CE1 TYR A 355     -20.422  10.086  -0.735  1.00 93.50           C  
ATOM   2903  CE2 TYR A 355     -19.156   8.898  -2.398  1.00 93.50           C  
ATOM   2904  OH  TYR A 355     -20.594   7.711  -0.907  1.00 93.50           O  
ATOM   2905  CZ  TYR A 355     -20.062   8.898  -1.348  1.00 93.50           C  
ATOM   2906  N   LEU A 356     -20.953  11.828  -4.672  1.00 93.44           N  
ATOM   2907  CA  LEU A 356     -21.531  10.898  -5.629  1.00 93.44           C  
ATOM   2908  C   LEU A 356     -22.031  11.625  -6.875  1.00 93.44           C  
ATOM   2909  CB  LEU A 356     -22.703  10.133  -4.984  1.00 93.44           C  
ATOM   2910  O   LEU A 356     -22.109  11.039  -7.953  1.00 93.44           O  
ATOM   2911  CG  LEU A 356     -22.344   9.188  -3.836  1.00 93.44           C  
ATOM   2912  CD1 LEU A 356     -23.594   8.625  -3.193  1.00 93.44           C  
ATOM   2913  CD2 LEU A 356     -21.438   8.062  -4.336  1.00 93.44           C  
ATOM   2914  N   ARG A 357     -22.344  12.938  -6.734  1.00 93.56           N  
ATOM   2915  CA  ARG A 357     -22.891  13.727  -7.836  1.00 93.56           C  
ATOM   2916  C   ARG A 357     -21.875  14.773  -8.305  1.00 93.56           C  
ATOM   2917  CB  ARG A 357     -24.188  14.414  -7.422  1.00 93.56           C  
ATOM   2918  O   ARG A 357     -22.203  15.648  -9.102  1.00 93.56           O  
ATOM   2919  CG  ARG A 357     -25.312  13.445  -7.074  1.00 93.56           C  
ATOM   2920  CD  ARG A 357     -26.578  14.172  -6.637  1.00 93.56           C  
ATOM   2921  NE  ARG A 357     -26.453  14.695  -5.277  1.00 93.56           N  
ATOM   2922  NH1 ARG A 357     -28.625  15.477  -5.164  1.00 93.56           N  
ATOM   2923  NH2 ARG A 357     -27.219  15.727  -3.375  1.00 93.56           N  
ATOM   2924  CZ  ARG A 357     -27.438  15.297  -4.609  1.00 93.56           C  
ATOM   2925  N   ASP A 358     -20.641  14.695  -7.848  1.00 93.31           N  
ATOM   2926  CA  ASP A 358     -19.578  15.633  -8.195  1.00 93.31           C  
ATOM   2927  C   ASP A 358     -19.062  15.359  -9.609  1.00 93.31           C  
ATOM   2928  CB  ASP A 358     -18.438  15.547  -7.184  1.00 93.31           C  
ATOM   2929  O   ASP A 358     -18.406  14.336  -9.852  1.00 93.31           O  
ATOM   2930  CG  ASP A 358     -17.359  16.594  -7.418  1.00 93.31           C  
ATOM   2931  OD1 ASP A 358     -17.406  17.297  -8.461  1.00 93.31           O  
ATOM   2932  OD2 ASP A 358     -16.469  16.719  -6.559  1.00 93.31           O  
ATOM   2933  N   PRO A 359     -19.328  16.297 -10.570  1.00 91.44           N  
ATOM   2934  CA  PRO A 359     -18.922  16.125 -11.961  1.00 91.44           C  
ATOM   2935  C   PRO A 359     -17.406  16.219 -12.156  1.00 91.44           C  
ATOM   2936  CB  PRO A 359     -19.625  17.266 -12.688  1.00 91.44           C  
ATOM   2937  O   PRO A 359     -16.875  15.734 -13.156  1.00 91.44           O  
ATOM   2938  CG  PRO A 359     -19.891  18.281 -11.625  1.00 91.44           C  
ATOM   2939  CD  PRO A 359     -20.094  17.562 -10.320  1.00 91.44           C  
ATOM   2940  N   ASP A 360     -16.672  16.703 -11.141  1.00 92.38           N  
ATOM   2941  CA  ASP A 360     -15.227  16.906 -11.211  1.00 92.38           C  
ATOM   2942  C   ASP A 360     -14.477  15.781 -10.508  1.00 92.38           C  
ATOM   2943  CB  ASP A 360     -14.844  18.250 -10.594  1.00 92.38           C  
ATOM   2944  O   ASP A 360     -13.242  15.750 -10.508  1.00 92.38           O  
ATOM   2945  CG  ASP A 360     -15.289  19.438 -11.438  1.00 92.38           C  
ATOM   2946  OD1 ASP A 360     -15.359  19.312 -12.680  1.00 92.38           O  
ATOM   2947  OD2 ASP A 360     -15.570  20.516 -10.859  1.00 92.38           O  
ATOM   2948  N   PHE A 361     -15.172  14.867  -9.867  1.00 93.62           N  
ATOM   2949  CA  PHE A 361     -14.547  13.766  -9.148  1.00 93.62           C  
ATOM   2950  C   PHE A 361     -13.758  12.875 -10.094  1.00 93.62           C  
ATOM   2951  CB  PHE A 361     -15.609  12.938  -8.414  1.00 93.62           C  
ATOM   2952  O   PHE A 361     -14.250  12.484 -11.156  1.00 93.62           O  
ATOM   2953  CG  PHE A 361     -15.047  11.727  -7.711  1.00 93.62           C  
ATOM   2954  CD1 PHE A 361     -15.102  10.477  -8.305  1.00 93.62           C  
ATOM   2955  CD2 PHE A 361     -14.477  11.844  -6.449  1.00 93.62           C  
ATOM   2956  CE1 PHE A 361     -14.586   9.352  -7.660  1.00 93.62           C  
ATOM   2957  CE2 PHE A 361     -13.953  10.727  -5.797  1.00 93.62           C  
ATOM   2958  CZ  PHE A 361     -14.016   9.484  -6.402  1.00 93.62           C  
ATOM   2959  N   ASN A 362     -12.516  12.594  -9.734  1.00 93.88           N  
ATOM   2960  CA  ASN A 362     -11.625  11.758 -10.523  1.00 93.88           C  
ATOM   2961  C   ASN A 362     -10.773  10.852  -9.633  1.00 93.88           C  
ATOM   2962  CB  ASN A 362     -10.727  12.617 -11.414  1.00 93.88           C  
ATOM   2963  O   ASN A 362     -10.281  11.281  -8.594  1.00 93.88           O  
ATOM   2964  CG  ASN A 362      -9.938  11.797 -12.414  1.00 93.88           C  
ATOM   2965  ND2 ASN A 362      -8.742  12.266 -12.750  1.00 93.88           N  
ATOM   2966  OD1 ASN A 362     -10.391  10.750 -12.875  1.00 93.88           O  
ATOM   2967  N   ILE A 363     -10.562   9.578 -10.078  1.00 93.50           N  
ATOM   2968  CA  ILE A 363      -9.688   8.609  -9.422  1.00 93.50           C  
ATOM   2969  C   ILE A 363      -8.711   8.023 -10.445  1.00 93.50           C  
ATOM   2970  CB  ILE A 363     -10.492   7.484  -8.742  1.00 93.50           C  
ATOM   2971  O   ILE A 363      -9.109   7.648 -11.547  1.00 93.50           O  
ATOM   2972  CG1 ILE A 363     -11.492   8.070  -7.742  1.00 93.50           C  
ATOM   2973  CG2 ILE A 363      -9.555   6.484  -8.055  1.00 93.50           C  
ATOM   2974  CD1 ILE A 363     -12.500   7.066  -7.207  1.00 93.50           C  
ATOM   2975  N   SER A 364      -7.449   8.016 -10.055  1.00 92.38           N  
ATOM   2976  CA  SER A 364      -6.449   7.445 -10.953  1.00 92.38           C  
ATOM   2977  C   SER A 364      -5.426   6.617 -10.188  1.00 92.38           C  
ATOM   2978  CB  SER A 364      -5.738   8.555 -11.734  1.00 92.38           C  
ATOM   2979  O   SER A 364      -5.211   6.836  -8.992  1.00 92.38           O  
ATOM   2980  OG  SER A 364      -5.004   9.391 -10.867  1.00 92.38           O  
ATOM   2981  N   TYR A 365      -4.867   5.613 -10.867  1.00 91.38           N  
ATOM   2982  CA  TYR A 365      -3.711   4.879 -10.359  1.00 91.38           C  
ATOM   2983  C   TYR A 365      -2.418   5.402 -10.977  1.00 91.38           C  
ATOM   2984  CB  TYR A 365      -3.855   3.381 -10.656  1.00 91.38           C  
ATOM   2985  O   TYR A 365      -2.402   5.824 -12.133  1.00 91.38           O  
ATOM   2986  CG  TYR A 365      -4.734   2.652  -9.664  1.00 91.38           C  
ATOM   2987  CD1 TYR A 365      -4.422   2.627  -8.312  1.00 91.38           C  
ATOM   2988  CD2 TYR A 365      -5.883   1.990 -10.086  1.00 91.38           C  
ATOM   2989  CE1 TYR A 365      -5.227   1.955  -7.398  1.00 91.38           C  
ATOM   2990  CE2 TYR A 365      -6.695   1.315  -9.188  1.00 91.38           C  
ATOM   2991  OH  TYR A 365      -7.164   0.639  -6.945  1.00 91.38           O  
ATOM   2992  CZ  TYR A 365      -6.363   1.305  -7.844  1.00 91.38           C  
ATOM   2993  N   SER A 366      -1.418   5.379 -10.133  1.00 87.88           N  
ATOM   2994  CA  SER A 366      -0.068   5.637 -10.625  1.00 87.88           C  
ATOM   2995  C   SER A 366       0.862   4.465 -10.328  1.00 87.88           C  
ATOM   2996  CB  SER A 366       0.494   6.918 -10.008  1.00 87.88           C  
ATOM   2997  O   SER A 366       0.697   3.779  -9.312  1.00 87.88           O  
ATOM   2998  OG  SER A 366      -0.278   8.039 -10.391  1.00 87.88           O  
ATOM   2999  N   LEU A 367       1.740   4.250 -11.234  1.00 83.19           N  
ATOM   3000  CA  LEU A 367       2.748   3.223 -10.992  1.00 83.19           C  
ATOM   3001  C   LEU A 367       3.811   3.721 -10.016  1.00 83.19           C  
ATOM   3002  CB  LEU A 367       3.404   2.797 -12.305  1.00 83.19           C  
ATOM   3003  O   LEU A 367       4.273   4.859 -10.125  1.00 83.19           O  
ATOM   3004  CG  LEU A 367       2.520   2.023 -13.289  1.00 83.19           C  
ATOM   3005  CD1 LEU A 367       3.217   1.889 -14.633  1.00 83.19           C  
ATOM   3006  CD2 LEU A 367       2.168   0.652 -12.719  1.00 83.19           C  
ATOM   3007  N   LYS A 368       3.971   2.904  -8.945  1.00 77.56           N  
ATOM   3008  CA  LYS A 368       5.066   3.236  -8.039  1.00 77.56           C  
ATOM   3009  C   LYS A 368       6.418   3.092  -8.734  1.00 77.56           C  
ATOM   3010  CB  LYS A 368       5.023   2.350  -6.797  1.00 77.56           C  
ATOM   3011  O   LYS A 368       6.746   2.020  -9.250  1.00 77.56           O  
ATOM   3012  CG  LYS A 368       5.949   2.805  -5.676  1.00 77.56           C  
ATOM   3013  CD  LYS A 368       5.707   2.016  -4.398  1.00 77.56           C  
ATOM   3014  CE  LYS A 368       6.590   2.512  -3.260  1.00 77.56           C  
ATOM   3015  NZ  LYS A 368       6.336   1.763  -1.993  1.00 77.56           N  
ATOM   3016  N   GLU A 369       7.070   4.285  -8.766  1.00 71.19           N  
ATOM   3017  CA  GLU A 369       8.375   4.301  -9.422  1.00 71.19           C  
ATOM   3018  C   GLU A 369       9.414   3.537  -8.609  1.00 71.19           C  
ATOM   3019  CB  GLU A 369       8.836   5.738  -9.656  1.00 71.19           C  
ATOM   3020  O   GLU A 369       9.258   3.365  -7.402  1.00 71.19           O  
ATOM   3021  CG  GLU A 369       7.934   6.539 -10.586  1.00 71.19           C  
ATOM   3022  CD  GLU A 369       8.367   7.984 -10.750  1.00 71.19           C  
ATOM   3023  OE1 GLU A 369       7.715   8.734 -11.508  1.00 71.19           O  
ATOM   3024  OE2 GLU A 369       9.375   8.375 -10.117  1.00 71.19           O  
ATOM   3025  N   ARG A 370      10.375   2.779  -9.234  1.00 70.06           N  
ATOM   3026  CA  ARG A 370      11.508   2.115  -8.602  1.00 70.06           C  
ATOM   3027  C   ARG A 370      11.070   0.850  -7.875  1.00 70.06           C  
ATOM   3028  CB  ARG A 370      12.211   3.062  -7.625  1.00 70.06           C  
ATOM   3029  O   ARG A 370      11.617   0.506  -6.828  1.00 70.06           O  
ATOM   3030  CG  ARG A 370      12.797   4.301  -8.281  1.00 70.06           C  
ATOM   3031  CD  ARG A 370      13.562   5.164  -7.285  1.00 70.06           C  
ATOM   3032  NE  ARG A 370      14.086   6.375  -7.910  1.00 70.06           N  
ATOM   3033  NH1 ARG A 370      15.289   7.051  -6.062  1.00 70.06           N  
ATOM   3034  NH2 ARG A 370      15.312   8.312  -7.977  1.00 70.06           N  
ATOM   3035  CZ  ARG A 370      14.898   7.242  -7.316  1.00 70.06           C  
ATOM   3036  N   GLU A 371      10.016   0.166  -8.359  1.00 78.06           N  
ATOM   3037  CA  GLU A 371       9.500  -1.083  -7.809  1.00 78.06           C  
ATOM   3038  C   GLU A 371      10.234  -2.287  -8.391  1.00 78.06           C  
ATOM   3039  CB  GLU A 371       7.992  -1.207  -8.070  1.00 78.06           C  
ATOM   3040  O   GLU A 371      10.477  -2.350  -9.594  1.00 78.06           O  
ATOM   3041  CG  GLU A 371       7.355  -2.430  -7.426  1.00 78.06           C  
ATOM   3042  CD  GLU A 371       7.367  -2.381  -5.906  1.00 78.06           C  
ATOM   3043  OE1 GLU A 371       8.070  -3.201  -5.277  1.00 78.06           O  
ATOM   3044  OE2 GLU A 371       6.660  -1.518  -5.340  1.00 78.06           O  
ATOM   3045  N   VAL A 372      10.562  -3.250  -7.500  1.00 75.31           N  
ATOM   3046  CA  VAL A 372      11.352  -4.410  -7.898  1.00 75.31           C  
ATOM   3047  C   VAL A 372      10.422  -5.520  -8.391  1.00 75.31           C  
ATOM   3048  CB  VAL A 372      12.227  -4.934  -6.738  1.00 75.31           C  
ATOM   3049  O   VAL A 372      10.844  -6.398  -9.148  1.00 75.31           O  
ATOM   3050  CG1 VAL A 372      12.938  -6.227  -7.133  1.00 75.31           C  
ATOM   3051  CG2 VAL A 372      13.242  -3.871  -6.320  1.00 75.31           C  
ATOM   3052  N   LYS A 373       9.039  -5.320  -8.141  1.00 76.94           N  
ATOM   3053  CA  LYS A 373       8.055  -6.293  -8.617  1.00 76.94           C  
ATOM   3054  C   LYS A 373       7.754  -6.094 -10.094  1.00 76.94           C  
ATOM   3055  CB  LYS A 373       6.766  -6.188  -7.797  1.00 76.94           C  
ATOM   3056  O   LYS A 373       7.531  -4.969 -10.547  1.00 76.94           O  
ATOM   3057  CG  LYS A 373       6.902  -6.668  -6.359  1.00 76.94           C  
ATOM   3058  CD  LYS A 373       5.559  -6.676  -5.645  1.00 76.94           C  
ATOM   3059  CE  LYS A 373       5.695  -7.129  -4.199  1.00 76.94           C  
ATOM   3060  NZ  LYS A 373       4.379  -7.137  -3.490  1.00 76.94           N  
ATOM   3061  N   VAL A 374       7.754  -7.156 -10.766  1.00 71.62           N  
ATOM   3062  CA  VAL A 374       7.621  -7.156 -12.219  1.00 71.62           C  
ATOM   3063  C   VAL A 374       6.219  -6.691 -12.609  1.00 71.62           C  
ATOM   3064  CB  VAL A 374       7.898  -8.555 -12.812  1.00 71.62           C  
ATOM   3065  O   VAL A 374       6.039  -6.047 -13.648  1.00 71.62           O  
ATOM   3066  CG1 VAL A 374       7.734  -8.539 -14.336  1.00 71.62           C  
ATOM   3067  CG2 VAL A 374       9.305  -9.023 -12.430  1.00 71.62           C  
ATOM   3068  N   ASP A 375       5.266  -6.867 -11.781  1.00 68.19           N  
ATOM   3069  CA  ASP A 375       3.873  -6.508 -12.031  1.00 68.19           C  
ATOM   3070  C   ASP A 375       3.584  -5.082 -11.570  1.00 68.19           C  
ATOM   3071  CB  ASP A 375       2.932  -7.488 -11.328  1.00 68.19           C  
ATOM   3072  O   ASP A 375       2.508  -4.543 -11.828  1.00 68.19           O  
ATOM   3073  CG  ASP A 375       3.053  -8.906 -11.852  1.00 68.19           C  
ATOM   3074  OD1 ASP A 375       3.363  -9.094 -13.047  1.00 68.19           O  
ATOM   3075  OD2 ASP A 375       2.832  -9.852 -11.062  1.00 68.19           O  
ATOM   3076  N   GLY A 376       4.582  -4.441 -11.047  1.00 69.94           N  
ATOM   3077  CA  GLY A 376       4.445  -3.068 -10.594  1.00 69.94           C  
ATOM   3078  C   GLY A 376       3.482  -2.916  -9.430  1.00 69.94           C  
ATOM   3079  O   GLY A 376       2.688  -3.818  -9.156  1.00 69.94           O  
ATOM   3080  N   ARG A 377       3.688  -1.963  -8.539  1.00 74.69           N  
ATOM   3081  CA  ARG A 377       2.787  -1.570  -7.461  1.00 74.69           C  
ATOM   3082  C   ARG A 377       2.068  -0.267  -7.793  1.00 74.69           C  
ATOM   3083  CB  ARG A 377       3.557  -1.422  -6.148  1.00 74.69           C  
ATOM   3084  O   ARG A 377       2.693   0.696  -8.242  1.00 74.69           O  
ATOM   3085  CG  ARG A 377       2.668  -1.215  -4.934  1.00 74.69           C  
ATOM   3086  CD  ARG A 377       3.469  -1.220  -3.639  1.00 74.69           C  
ATOM   3087  NE  ARG A 377       2.617  -0.991  -2.475  1.00 74.69           N  
ATOM   3088  NH1 ARG A 377       4.320  -1.206  -0.927  1.00 74.69           N  
ATOM   3089  NH2 ARG A 377       2.180  -0.770  -0.231  1.00 74.69           N  
ATOM   3090  CZ  ARG A 377       3.041  -0.989  -1.214  1.00 74.69           C  
ATOM   3091  N   LEU A 378       0.713  -0.288  -7.680  1.00 81.94           N  
ATOM   3092  CA  LEU A 378      -0.082   0.893  -7.996  1.00 81.94           C  
ATOM   3093  C   LEU A 378      -0.407   1.687  -6.738  1.00 81.94           C  
ATOM   3094  CB  LEU A 378      -1.376   0.491  -8.711  1.00 81.94           C  
ATOM   3095  O   LEU A 378      -0.541   1.112  -5.652  1.00 81.94           O  
ATOM   3096  CG  LEU A 378      -1.217  -0.225 -10.055  1.00 81.94           C  
ATOM   3097  CD1 LEU A 378      -2.520  -0.918 -10.438  1.00 81.94           C  
ATOM   3098  CD2 LEU A 378      -0.784   0.757 -11.133  1.00 81.94           C  
ATOM   3099  N   PHE A 379      -0.372   3.029  -6.945  1.00 83.94           N  
ATOM   3100  CA  PHE A 379      -0.862   3.916  -5.898  1.00 83.94           C  
ATOM   3101  C   PHE A 379      -2.004   4.785  -6.414  1.00 83.94           C  
ATOM   3102  CB  PHE A 379       0.271   4.801  -5.367  1.00 83.94           C  
ATOM   3103  O   PHE A 379      -1.936   5.312  -7.527  1.00 83.94           O  
ATOM   3104  CG  PHE A 379       0.826   5.754  -6.391  1.00 83.94           C  
ATOM   3105  CD1 PHE A 379       1.875   5.375  -7.219  1.00 83.94           C  
ATOM   3106  CD2 PHE A 379       0.297   7.031  -6.523  1.00 83.94           C  
ATOM   3107  CE1 PHE A 379       2.391   6.258  -8.164  1.00 83.94           C  
ATOM   3108  CE2 PHE A 379       0.807   7.918  -7.465  1.00 83.94           C  
ATOM   3109  CZ  PHE A 379       1.854   7.531  -8.289  1.00 83.94           C  
ATOM   3110  N   ALA A 380      -3.041   4.746  -5.688  1.00 88.31           N  
ATOM   3111  CA  ALA A 380      -4.242   5.438  -6.148  1.00 88.31           C  
ATOM   3112  C   ALA A 380      -4.254   6.891  -5.680  1.00 88.31           C  
ATOM   3113  CB  ALA A 380      -5.492   4.715  -5.656  1.00 88.31           C  
ATOM   3114  O   ALA A 380      -3.717   7.211  -4.617  1.00 88.31           O  
ATOM   3115  N   LYS A 381      -4.836   7.762  -6.539  1.00 91.31           N  
ATOM   3116  CA  LYS A 381      -5.031   9.180  -6.254  1.00 91.31           C  
ATOM   3117  C   LYS A 381      -6.488   9.586  -6.453  1.00 91.31           C  
ATOM   3118  CB  LYS A 381      -4.121  10.039  -7.141  1.00 91.31           C  
ATOM   3119  O   LYS A 381      -7.203   8.984  -7.254  1.00 91.31           O  
ATOM   3120  CG  LYS A 381      -2.645   9.688  -7.031  1.00 91.31           C  
ATOM   3121  CD  LYS A 381      -1.812  10.453  -8.047  1.00 91.31           C  
ATOM   3122  CE  LYS A 381      -0.351  10.031  -8.016  1.00 91.31           C  
ATOM   3123  NZ  LYS A 381       0.449  10.703  -9.078  1.00 91.31           N  
ATOM   3124  N   MET A 382      -6.984  10.617  -5.723  1.00 93.00           N  
ATOM   3125  CA  MET A 382      -8.328  11.141  -5.941  1.00 93.00           C  
ATOM   3126  C   MET A 382      -8.344  12.664  -5.832  1.00 93.00           C  
ATOM   3127  CB  MET A 382      -9.312  10.531  -4.941  1.00 93.00           C  
ATOM   3128  O   MET A 382      -7.344  13.266  -5.445  1.00 93.00           O  
ATOM   3129  CG  MET A 382      -8.977  10.836  -3.490  1.00 93.00           C  
ATOM   3130  SD  MET A 382     -10.023   9.891  -2.314  1.00 93.00           S  
ATOM   3131  CE  MET A 382      -9.328   8.227  -2.533  1.00 93.00           C  
ATOM   3132  N   THR A 383      -9.391  13.195  -6.145  1.00 92.69           N  
ATOM   3133  CA  THR A 383      -9.531  14.641  -6.113  1.00 92.69           C  
ATOM   3134  C   THR A 383      -9.391  15.172  -4.688  1.00 92.69           C  
ATOM   3135  CB  THR A 383     -10.898  15.078  -6.684  1.00 92.69           C  
ATOM   3136  O   THR A 383      -9.617  14.438  -3.723  1.00 92.69           O  
ATOM   3137  CG2 THR A 383     -11.000  14.734  -8.164  1.00 92.69           C  
ATOM   3138  OG1 THR A 383     -11.945  14.406  -5.977  1.00 92.69           O  
ATOM   3139  N   PRO A 384      -8.938  16.391  -4.547  1.00 90.00           N  
ATOM   3140  CA  PRO A 384      -8.555  17.000  -3.271  1.00 90.00           C  
ATOM   3141  C   PRO A 384      -9.648  16.875  -2.209  1.00 90.00           C  
ATOM   3142  CB  PRO A 384      -8.305  18.453  -3.639  1.00 90.00           C  
ATOM   3143  O   PRO A 384      -9.352  16.547  -1.056  1.00 90.00           O  
ATOM   3144  CG  PRO A 384      -7.926  18.438  -5.086  1.00 90.00           C  
ATOM   3145  CD  PRO A 384      -8.656  17.297  -5.746  1.00 90.00           C  
ATOM   3146  N   MET A 385     -10.930  17.109  -2.553  1.00 90.44           N  
ATOM   3147  CA  MET A 385     -12.016  17.047  -1.585  1.00 90.44           C  
ATOM   3148  C   MET A 385     -12.203  15.625  -1.063  1.00 90.44           C  
ATOM   3149  CB  MET A 385     -13.320  17.547  -2.211  1.00 90.44           C  
ATOM   3150  O   MET A 385     -12.375  15.414   0.140  1.00 90.44           O  
ATOM   3151  CG  MET A 385     -13.391  19.062  -2.342  1.00 90.44           C  
ATOM   3152  SD  MET A 385     -13.281  19.922  -0.722  1.00 90.44           S  
ATOM   3153  CE  MET A 385     -14.852  19.406   0.019  1.00 90.44           C  
ATOM   3154  N   MET A 386     -12.219  14.703  -1.873  1.00 92.69           N  
ATOM   3155  CA  MET A 386     -12.375  13.305  -1.473  1.00 92.69           C  
ATOM   3156  C   MET A 386     -11.133  12.812  -0.739  1.00 92.69           C  
ATOM   3157  CB  MET A 386     -12.641  12.422  -2.691  1.00 92.69           C  
ATOM   3158  O   MET A 386     -11.234  12.055   0.229  1.00 92.69           O  
ATOM   3159  CG  MET A 386     -13.016  10.984  -2.342  1.00 92.69           C  
ATOM   3160  SD  MET A 386     -14.508  10.891  -1.281  1.00 92.69           S  
ATOM   3161  CE  MET A 386     -14.477   9.125  -0.848  1.00 92.69           C  
ATOM   3162  N   ARG A 387      -9.938  13.172  -1.268  1.00 91.38           N  
ATOM   3163  CA  ARG A 387      -8.695  12.797  -0.598  1.00 91.38           C  
ATOM   3164  C   ARG A 387      -8.648  13.352   0.822  1.00 91.38           C  
ATOM   3165  CB  ARG A 387      -7.484  13.297  -1.393  1.00 91.38           C  
ATOM   3166  O   ARG A 387      -8.195  12.680   1.746  1.00 91.38           O  
ATOM   3167  CG  ARG A 387      -6.148  12.805  -0.854  1.00 91.38           C  
ATOM   3168  CD  ARG A 387      -6.031  11.289  -0.939  1.00 91.38           C  
ATOM   3169  NE  ARG A 387      -4.738  10.820  -0.441  1.00 91.38           N  
ATOM   3170  NH1 ARG A 387      -5.203   8.578  -0.743  1.00 91.38           N  
ATOM   3171  NH2 ARG A 387      -3.178   9.227   0.110  1.00 91.38           N  
ATOM   3172  CZ  ARG A 387      -4.375   9.547  -0.359  1.00 91.38           C  
ATOM   3173  N   GLY A 388      -9.062  14.539   1.017  1.00 89.94           N  
ATOM   3174  CA  GLY A 388      -9.195  15.148   2.330  1.00 89.94           C  
ATOM   3175  C   GLY A 388     -10.164  14.406   3.234  1.00 89.94           C  
ATOM   3176  O   GLY A 388      -9.875  14.188   4.414  1.00 89.94           O  
ATOM   3177  N   ALA A 389     -11.375  14.039   2.727  1.00 92.06           N  
ATOM   3178  CA  ALA A 389     -12.344  13.234   3.471  1.00 92.06           C  
ATOM   3179  C   ALA A 389     -11.734  11.898   3.891  1.00 92.06           C  
ATOM   3180  CB  ALA A 389     -13.602  13.008   2.639  1.00 92.06           C  
ATOM   3181  O   ALA A 389     -11.961  11.430   5.008  1.00 92.06           O  
ATOM   3182  N   GLN A 390     -11.023  11.297   2.934  1.00 92.44           N  
ATOM   3183  CA  GLN A 390     -10.336  10.039   3.211  1.00 92.44           C  
ATOM   3184  C   GLN A 390      -9.352  10.195   4.363  1.00 92.44           C  
ATOM   3185  CB  GLN A 390      -9.617   9.539   1.961  1.00 92.44           C  
ATOM   3186  O   GLN A 390      -9.234   9.312   5.215  1.00 92.44           O  
ATOM   3187  CG  GLN A 390      -8.883   8.219   2.162  1.00 92.44           C  
ATOM   3188  CD  GLN A 390      -7.441   8.406   2.594  1.00 92.44           C  
ATOM   3189  NE2 GLN A 390      -6.953   7.504   3.438  1.00 92.44           N  
ATOM   3190  OE1 GLN A 390      -6.773   9.359   2.172  1.00 92.44           O  
ATOM   3191  N   THR A 391      -8.562  11.266   4.406  1.00 88.81           N  
ATOM   3192  CA  THR A 391      -7.590  11.555   5.457  1.00 88.81           C  
ATOM   3193  C   THR A 391      -8.281  11.680   6.812  1.00 88.81           C  
ATOM   3194  CB  THR A 391      -6.801  12.844   5.156  1.00 88.81           C  
ATOM   3195  O   THR A 391      -7.785  11.164   7.816  1.00 88.81           O  
ATOM   3196  CG2 THR A 391      -5.797  13.141   6.266  1.00 88.81           C  
ATOM   3197  OG1 THR A 391      -6.098  12.680   3.918  1.00 88.81           O  
ATOM   3198  N   VAL A 392      -9.422  12.359   6.824  1.00 90.00           N  
ATOM   3199  CA  VAL A 392     -10.203  12.516   8.047  1.00 90.00           C  
ATOM   3200  C   VAL A 392     -10.742  11.164   8.492  1.00 90.00           C  
ATOM   3201  CB  VAL A 392     -11.367  13.516   7.844  1.00 90.00           C  
ATOM   3202  O   VAL A 392     -10.688  10.828   9.680  1.00 90.00           O  
ATOM   3203  CG1 VAL A 392     -12.281  13.531   9.070  1.00 90.00           C  
ATOM   3204  CG2 VAL A 392     -10.828  14.914   7.555  1.00 90.00           C  
ATOM   3205  N   HIS A 393     -11.242  10.430   7.480  1.00 91.25           N  
ATOM   3206  CA  HIS A 393     -11.711   9.062   7.703  1.00 91.25           C  
ATOM   3207  C   HIS A 393     -10.648   8.227   8.406  1.00 91.25           C  
ATOM   3208  CB  HIS A 393     -12.102   8.406   6.375  1.00 91.25           C  
ATOM   3209  O   HIS A 393     -10.930   7.602   9.430  1.00 91.25           O  
ATOM   3210  CG  HIS A 393     -12.461   6.965   6.504  1.00 91.25           C  
ATOM   3211  CD2 HIS A 393     -13.664   6.355   6.633  1.00 91.25           C  
ATOM   3212  ND1 HIS A 393     -11.516   5.961   6.516  1.00 91.25           N  
ATOM   3213  CE1 HIS A 393     -12.125   4.793   6.645  1.00 91.25           C  
ATOM   3214  NE2 HIS A 393     -13.422   5.004   6.715  1.00 91.25           N  
ATOM   3215  N   GLU A 394      -9.453   8.156   7.949  1.00 89.38           N  
ATOM   3216  CA  GLU A 394      -8.352   7.352   8.469  1.00 89.38           C  
ATOM   3217  C   GLU A 394      -7.879   7.871   9.820  1.00 89.38           C  
ATOM   3218  CB  GLU A 394      -7.188   7.332   7.477  1.00 89.38           C  
ATOM   3219  O   GLU A 394      -7.523   7.090  10.703  1.00 89.38           O  
ATOM   3220  CG  GLU A 394      -7.422   6.438   6.270  1.00 89.38           C  
ATOM   3221  CD  GLU A 394      -7.469   4.957   6.617  1.00 89.38           C  
ATOM   3222  OE1 GLU A 394      -8.539   4.328   6.438  1.00 89.38           O  
ATOM   3223  OE2 GLU A 394      -6.434   4.426   7.070  1.00 89.38           O  
ATOM   3224  N   HIS A 395      -7.914   9.141   9.945  1.00 89.19           N  
ATOM   3225  CA  HIS A 395      -7.516   9.758  11.203  1.00 89.19           C  
ATOM   3226  C   HIS A 395      -8.469   9.383  12.328  1.00 89.19           C  
ATOM   3227  CB  HIS A 395      -7.449  11.281  11.055  1.00 89.19           C  
ATOM   3228  O   HIS A 395      -8.039   9.062  13.438  1.00 89.19           O  
ATOM   3229  CG  HIS A 395      -7.129  11.992  12.328  1.00 89.19           C  
ATOM   3230  CD2 HIS A 395      -7.910  12.711  13.172  1.00 89.19           C  
ATOM   3231  ND1 HIS A 395      -5.859  12.023  12.867  1.00 89.19           N  
ATOM   3232  CE1 HIS A 395      -5.879  12.719  13.992  1.00 89.19           C  
ATOM   3233  NE2 HIS A 395      -7.113  13.148  14.195  1.00 89.19           N  
ATOM   3234  N   LEU A 396      -9.797   9.453  12.078  1.00 91.00           N  
ATOM   3235  CA  LEU A 396     -10.797   9.125  13.086  1.00 91.00           C  
ATOM   3236  C   LEU A 396     -10.656   7.676  13.547  1.00 91.00           C  
ATOM   3237  CB  LEU A 396     -12.211   9.352  12.539  1.00 91.00           C  
ATOM   3238  O   LEU A 396     -10.789   7.383  14.742  1.00 91.00           O  
ATOM   3239  CG  LEU A 396     -12.617  10.812  12.312  1.00 91.00           C  
ATOM   3240  CD1 LEU A 396     -14.016  10.883  11.711  1.00 91.00           C  
ATOM   3241  CD2 LEU A 396     -12.547  11.594  13.617  1.00 91.00           C  
ATOM   3242  N   LEU A 397     -10.336   6.789  12.594  1.00 91.19           N  
ATOM   3243  CA  LEU A 397     -10.133   5.387  12.945  1.00 91.19           C  
ATOM   3244  C   LEU A 397      -8.875   5.207  13.773  1.00 91.19           C  
ATOM   3245  CB  LEU A 397     -10.055   4.527  11.680  1.00 91.19           C  
ATOM   3246  O   LEU A 397      -8.859   4.434  14.734  1.00 91.19           O  
ATOM   3247  CG  LEU A 397     -11.344   4.383  10.867  1.00 91.19           C  
ATOM   3248  CD1 LEU A 397     -11.094   3.553   9.617  1.00 91.19           C  
ATOM   3249  CD2 LEU A 397     -12.445   3.758  11.727  1.00 91.19           C  
ATOM   3250  N   ALA A 398      -7.840   5.934  13.484  1.00 86.50           N  
ATOM   3251  CA  ALA A 398      -6.543   5.816  14.148  1.00 86.50           C  
ATOM   3252  C   ALA A 398      -6.613   6.324  15.586  1.00 86.50           C  
ATOM   3253  CB  ALA A 398      -5.477   6.582  13.367  1.00 86.50           C  
ATOM   3254  O   ALA A 398      -6.027   5.723  16.484  1.00 86.50           O  
ATOM   3255  N   THR A 399      -7.281   7.414  15.805  1.00 86.25           N  
ATOM   3256  CA  THR A 399      -7.320   8.062  17.109  1.00 86.25           C  
ATOM   3257  C   THR A 399      -8.492   7.543  17.938  1.00 86.25           C  
ATOM   3258  CB  THR A 399      -7.430   9.594  16.969  1.00 86.25           C  
ATOM   3259  O   THR A 399      -8.523   7.723  19.156  1.00 86.25           O  
ATOM   3260  CG2 THR A 399      -6.195  10.172  16.281  1.00 86.25           C  
ATOM   3261  OG1 THR A 399      -8.586   9.914  16.188  1.00 86.25           O  
ATOM   3262  N   GLY A 400      -9.367   6.797  17.281  1.00 87.75           N  
ATOM   3263  CA  GLY A 400     -10.547   6.293  17.953  1.00 87.75           C  
ATOM   3264  C   GLY A 400     -10.547   4.781  18.109  1.00 87.75           C  
ATOM   3265  O   GLY A 400      -9.727   4.234  18.844  1.00 87.75           O  
ATOM   3266  N   VAL A 401     -11.414   4.109  17.281  1.00 88.56           N  
ATOM   3267  CA  VAL A 401     -11.703   2.682  17.359  1.00 88.56           C  
ATOM   3268  C   VAL A 401     -10.422   1.882  17.125  1.00 88.56           C  
ATOM   3269  CB  VAL A 401     -12.789   2.260  16.344  1.00 88.56           C  
ATOM   3270  O   VAL A 401     -10.250   0.795  17.672  1.00 88.56           O  
ATOM   3271  CG1 VAL A 401     -12.977   0.745  16.344  1.00 88.56           C  
ATOM   3272  CG2 VAL A 401     -14.109   2.969  16.641  1.00 88.56           C  
ATOM   3273  N   GLY A 402      -9.539   2.340  16.297  1.00 86.50           N  
ATOM   3274  CA  GLY A 402      -8.289   1.665  16.000  1.00 86.50           C  
ATOM   3275  C   GLY A 402      -7.434   1.411  17.234  1.00 86.50           C  
ATOM   3276  O   GLY A 402      -6.711   0.417  17.297  1.00 86.50           O  
ATOM   3277  N   GLN A 403      -7.477   2.229  18.266  1.00 85.69           N  
ATOM   3278  CA  GLN A 403      -6.691   2.133  19.484  1.00 85.69           C  
ATOM   3279  C   GLN A 403      -7.188   0.993  20.375  1.00 85.69           C  
ATOM   3280  CB  GLN A 403      -6.734   3.453  20.266  1.00 85.69           C  
ATOM   3281  O   GLN A 403      -6.477   0.549  21.281  1.00 85.69           O  
ATOM   3282  CG  GLN A 403      -5.984   4.590  19.578  1.00 85.69           C  
ATOM   3283  CD  GLN A 403      -5.934   5.848  20.422  1.00 85.69           C  
ATOM   3284  NE2 GLN A 403      -5.359   6.910  19.875  1.00 85.69           N  
ATOM   3285  OE1 GLN A 403      -6.402   5.867  21.562  1.00 85.69           O  
ATOM   3286  N   LEU A 404      -8.398   0.547  20.078  1.00 86.44           N  
ATOM   3287  CA  LEU A 404      -9.008  -0.508  20.891  1.00 86.44           C  
ATOM   3288  C   LEU A 404      -8.445  -1.874  20.500  1.00 86.44           C  
ATOM   3289  CB  LEU A 404     -10.531  -0.500  20.719  1.00 86.44           C  
ATOM   3290  O   LEU A 404      -8.641  -2.854  21.234  1.00 86.44           O  
ATOM   3291  CG  LEU A 404     -11.250   0.791  21.109  1.00 86.44           C  
ATOM   3292  CD1 LEU A 404     -12.742   0.665  20.828  1.00 86.44           C  
ATOM   3293  CD2 LEU A 404     -10.992   1.124  22.562  1.00 86.44           C  
ATOM   3294  N   PHE A 405      -7.758  -1.987  19.406  1.00 84.00           N  
ATOM   3295  CA  PHE A 405      -7.141  -3.213  18.906  1.00 84.00           C  
ATOM   3296  C   PHE A 405      -5.664  -3.264  19.297  1.00 84.00           C  
ATOM   3297  CB  PHE A 405      -7.293  -3.324  17.391  1.00 84.00           C  
ATOM   3298  O   PHE A 405      -4.855  -2.494  18.766  1.00 84.00           O  
ATOM   3299  CG  PHE A 405      -8.711  -3.518  16.938  1.00 84.00           C  
ATOM   3300  CD1 PHE A 405      -9.109  -4.711  16.344  1.00 84.00           C  
ATOM   3301  CD2 PHE A 405      -9.648  -2.506  17.094  1.00 84.00           C  
ATOM   3302  CE1 PHE A 405     -10.430  -4.891  15.922  1.00 84.00           C  
ATOM   3303  CE2 PHE A 405     -10.969  -2.680  16.688  1.00 84.00           C  
ATOM   3304  CZ  PHE A 405     -11.352  -3.873  16.094  1.00 84.00           C  
ATOM   3305  N   ASP A 406      -5.227  -4.109  20.188  1.00 70.00           N  
ATOM   3306  CA  ASP A 406      -3.869  -4.211  20.719  1.00 70.00           C  
ATOM   3307  C   ASP A 406      -2.891  -4.664  19.641  1.00 70.00           C  
ATOM   3308  CB  ASP A 406      -3.824  -5.180  21.906  1.00 70.00           C  
ATOM   3309  O   ASP A 406      -1.730  -4.250  19.641  1.00 70.00           O  
ATOM   3310  CG  ASP A 406      -4.516  -4.629  23.141  1.00 70.00           C  
ATOM   3311  OD1 ASP A 406      -4.613  -3.393  23.297  1.00 70.00           O  
ATOM   3312  OD2 ASP A 406      -4.957  -5.445  23.984  1.00 70.00           O  
ATOM   3313  N   ALA A 407      -3.379  -5.418  18.656  1.00 59.84           N  
ATOM   3314  CA  ALA A 407      -2.562  -5.992  17.594  1.00 59.84           C  
ATOM   3315  C   ALA A 407      -2.502  -5.066  16.391  1.00 59.84           C  
ATOM   3316  CB  ALA A 407      -3.105  -7.359  17.188  1.00 59.84           C  
ATOM   3317  O   ALA A 407      -1.963  -5.434  15.336  1.00 59.84           O  
ATOM   3318  N   ASN A 408      -3.109  -3.857  16.531  1.00 62.44           N  
ATOM   3319  CA  ASN A 408      -3.141  -2.908  15.430  1.00 62.44           C  
ATOM   3320  C   ASN A 408      -1.845  -2.105  15.344  1.00 62.44           C  
ATOM   3321  CB  ASN A 408      -4.340  -1.968  15.562  1.00 62.44           C  
ATOM   3322  O   ASN A 408      -1.673  -1.117  16.062  1.00 62.44           O  
ATOM   3323  CG  ASN A 408      -4.594  -1.164  14.305  1.00 62.44           C  
ATOM   3324  ND2 ASN A 408      -5.711  -0.448  14.266  1.00 62.44           N  
ATOM   3325  OD1 ASN A 408      -3.791  -1.188  13.367  1.00 62.44           O  
ATOM   3326  N   GLY A 409      -0.879  -2.574  14.586  1.00 55.09           N  
ATOM   3327  CA  GLY A 409       0.438  -1.975  14.438  1.00 55.09           C  
ATOM   3328  C   GLY A 409       0.415  -0.665  13.672  1.00 55.09           C  
ATOM   3329  O   GLY A 409       1.361   0.122  13.750  1.00 55.09           O  
ATOM   3330  N   VAL A 410      -0.709  -0.339  12.953  1.00 52.84           N  
ATOM   3331  CA  VAL A 410      -0.877   0.811  12.070  1.00 52.84           C  
ATOM   3332  C   VAL A 410      -1.229   2.047  12.898  1.00 52.84           C  
ATOM   3333  CB  VAL A 410      -1.964   0.554  11.008  1.00 52.84           C  
ATOM   3334  O   VAL A 410      -0.960   3.176  12.477  1.00 52.84           O  
ATOM   3335  CG1 VAL A 410      -2.195   1.804  10.156  1.00 52.84           C  
ATOM   3336  CG2 VAL A 410      -1.575  -0.631  10.125  1.00 52.84           C  
ATOM   3337  N   VAL A 411      -1.603   1.919  14.195  1.00 53.78           N  
ATOM   3338  CA  VAL A 411      -2.018   2.994  15.086  1.00 53.78           C  
ATOM   3339  C   VAL A 411      -1.005   3.146  16.219  1.00 53.78           C  
ATOM   3340  CB  VAL A 411      -3.430   2.740  15.664  1.00 53.78           C  
ATOM   3341  O   VAL A 411      -1.043   4.125  16.969  1.00 53.78           O  
ATOM   3342  CG1 VAL A 411      -3.852   3.885  16.578  1.00 53.78           C  
ATOM   3343  CG2 VAL A 411      -4.441   2.557  14.539  1.00 53.78           C  
ATOM   3344  N   LYS A 412       0.037   2.162  16.188  1.00 59.66           N  
ATOM   3345  CA  LYS A 412       1.064   2.215  17.219  1.00 59.66           C  
ATOM   3346  C   LYS A 412       2.113   3.275  16.906  1.00 59.66           C  
ATOM   3347  CB  LYS A 412       1.733   0.849  17.391  1.00 59.66           C  
ATOM   3348  O   LYS A 412       2.422   3.523  15.742  1.00 59.66           O  
ATOM   3349  CG  LYS A 412       0.838  -0.210  18.016  1.00 59.66           C  
ATOM   3350  CD  LYS A 412       1.604  -1.498  18.281  1.00 59.66           C  
ATOM   3351  CE  LYS A 412       0.706  -2.561  18.906  1.00 59.66           C  
ATOM   3352  NZ  LYS A 412       1.444  -3.836  19.156  1.00 59.66           N  
ATOM   3353  N   SER A 413       2.465   4.055  17.875  1.00 52.06           N  
ATOM   3354  CA  SER A 413       3.479   5.090  17.703  1.00 52.06           C  
ATOM   3355  C   SER A 413       4.844   4.484  17.391  1.00 52.06           C  
ATOM   3356  CB  SER A 413       3.574   5.957  18.969  1.00 52.06           C  
ATOM   3357  O   SER A 413       5.090   3.314  17.688  1.00 52.06           O  
ATOM   3358  OG  SER A 413       4.137   5.223  20.047  1.00 52.06           O  
ATOM   3359  N   GLU A 414       5.660   5.148  16.531  1.00 47.66           N  
ATOM   3360  CA  GLU A 414       7.031   4.785  16.188  1.00 47.66           C  
ATOM   3361  C   GLU A 414       7.832   4.402  17.422  1.00 47.66           C  
ATOM   3362  CB  GLU A 414       7.723   5.934  15.445  1.00 47.66           C  
ATOM   3363  O   GLU A 414       8.609   3.445  17.406  1.00 47.66           O  
ATOM   3364  CG  GLU A 414       9.070   5.559  14.844  1.00 47.66           C  
ATOM   3365  CD  GLU A 414       9.703   6.688  14.047  1.00 47.66           C  
ATOM   3366  OE1 GLU A 414      10.812   6.492  13.500  1.00 47.66           O  
ATOM   3367  OE2 GLU A 414       9.086   7.773  13.969  1.00 47.66           O  
ATOM   3368  N   HIS A 415       7.676   5.141  18.484  1.00 43.53           N  
ATOM   3369  CA  HIS A 415       8.336   4.887  19.766  1.00 43.53           C  
ATOM   3370  C   HIS A 415       7.910   3.549  20.359  1.00 43.53           C  
ATOM   3371  CB  HIS A 415       8.047   6.016  20.750  1.00 43.53           C  
ATOM   3372  O   HIS A 415       8.742   2.785  20.844  1.00 43.53           O  
ATOM   3373  CG  HIS A 415       8.727   5.852  22.078  1.00 43.53           C  
ATOM   3374  CD2 HIS A 415       9.922   6.309  22.516  1.00 43.53           C  
ATOM   3375  ND1 HIS A 415       8.172   5.137  23.109  1.00 43.53           N  
ATOM   3376  CE1 HIS A 415       9.000   5.160  24.141  1.00 43.53           C  
ATOM   3377  NE2 HIS A 415      10.070   5.863  23.812  1.00 43.53           N  
ATOM   3378  N   GLU A 416       6.613   3.219  20.344  1.00 52.22           N  
ATOM   3379  CA  GLU A 416       6.055   1.955  20.812  1.00 52.22           C  
ATOM   3380  C   GLU A 416       6.559   0.782  19.984  1.00 52.22           C  
ATOM   3381  CB  GLU A 416       4.527   2.002  20.797  1.00 52.22           C  
ATOM   3382  O   GLU A 416       6.863  -0.284  20.516  1.00 52.22           O  
ATOM   3383  CG  GLU A 416       3.918   2.816  21.922  1.00 52.22           C  
ATOM   3384  CD  GLU A 416       2.402   2.900  21.859  1.00 52.22           C  
ATOM   3385  OE1 GLU A 416       1.793   3.574  22.719  1.00 52.22           O  
ATOM   3386  OE2 GLU A 416       1.818   2.287  20.938  1.00 52.22           O  
ATOM   3387  N   LEU A 417       6.699   1.065  18.734  1.00 52.97           N  
ATOM   3388  CA  LEU A 417       7.211   0.070  17.797  1.00 52.97           C  
ATOM   3389  C   LEU A 417       8.711  -0.132  17.984  1.00 52.97           C  
ATOM   3390  CB  LEU A 417       6.922   0.491  16.359  1.00 52.97           C  
ATOM   3391  O   LEU A 417       9.195  -1.267  17.984  1.00 52.97           O  
ATOM   3392  CG  LEU A 417       5.473   0.345  15.891  1.00 52.97           C  
ATOM   3393  CD1 LEU A 417       5.266   1.090  14.578  1.00 52.97           C  
ATOM   3394  CD2 LEU A 417       5.102  -1.127  15.742  1.00 52.97           C  
ATOM   3395  N   LEU A 418       9.500   0.951  18.188  1.00 49.75           N  
ATOM   3396  CA  LEU A 418      10.938   0.962  18.406  1.00 49.75           C  
ATOM   3397  C   LEU A 418      11.289   0.374  19.766  1.00 49.75           C  
ATOM   3398  CB  LEU A 418      11.484   2.387  18.297  1.00 49.75           C  
ATOM   3399  O   LEU A 418      12.281  -0.344  19.906  1.00 49.75           O  
ATOM   3400  CG  LEU A 418      11.641   2.949  16.875  1.00 49.75           C  
ATOM   3401  CD1 LEU A 418      11.945   4.441  16.938  1.00 49.75           C  
ATOM   3402  CD2 LEU A 418      12.727   2.199  16.125  1.00 49.75           C  
ATOM   3403  N   THR A 419      10.484   0.695  20.781  1.00 51.59           N  
ATOM   3404  CA  THR A 419      10.617   0.143  22.125  1.00 51.59           C  
ATOM   3405  C   THR A 419      10.391  -1.365  22.109  1.00 51.59           C  
ATOM   3406  CB  THR A 419       9.633   0.808  23.094  1.00 51.59           C  
ATOM   3407  O   THR A 419      11.125  -2.115  22.750  1.00 51.59           O  
ATOM   3408  CG2 THR A 419       9.820   0.274  24.516  1.00 51.59           C  
ATOM   3409  OG1 THR A 419       9.852   2.225  23.109  1.00 51.59           O  
ATOM   3410  N   HIS A 420       9.398  -1.772  21.328  1.00 52.41           N  
ATOM   3411  CA  HIS A 420       9.102  -3.189  21.156  1.00 52.41           C  
ATOM   3412  C   HIS A 420      10.219  -3.896  20.406  1.00 52.41           C  
ATOM   3413  CB  HIS A 420       7.773  -3.373  20.422  1.00 52.41           C  
ATOM   3414  O   HIS A 420      10.609  -5.012  20.750  1.00 52.41           O  
ATOM   3415  CG  HIS A 420       6.590  -3.477  21.328  1.00 52.41           C  
ATOM   3416  CD2 HIS A 420       6.516  -3.605  22.672  1.00 52.41           C  
ATOM   3417  ND1 HIS A 420       5.293  -3.451  20.875  1.00 52.41           N  
ATOM   3418  CE1 HIS A 420       4.465  -3.562  21.891  1.00 52.41           C  
ATOM   3419  NE2 HIS A 420       5.180  -3.658  23.000  1.00 52.41           N  
ATOM   3420  N   ILE A 421      10.766  -3.260  19.344  1.00 51.69           N  
ATOM   3421  CA  ILE A 421      11.875  -3.762  18.547  1.00 51.69           C  
ATOM   3422  C   ILE A 421      13.148  -3.777  19.391  1.00 51.69           C  
ATOM   3423  CB  ILE A 421      12.078  -2.912  17.281  1.00 51.69           C  
ATOM   3424  O   ILE A 421      13.938  -4.727  19.312  1.00 51.69           O  
ATOM   3425  CG1 ILE A 421      10.898  -3.102  16.312  1.00 51.69           C  
ATOM   3426  CG2 ILE A 421      13.406  -3.266  16.594  1.00 51.69           C  
ATOM   3427  CD1 ILE A 421      10.938  -2.184  15.094  1.00 51.69           C  
ATOM   3428  N   HIS A 422      13.516  -2.658  20.156  1.00 48.94           N  
ATOM   3429  CA  HIS A 422      14.648  -2.514  21.078  1.00 48.94           C  
ATOM   3430  C   HIS A 422      14.617  -3.578  22.172  1.00 48.94           C  
ATOM   3431  CB  HIS A 422      14.656  -1.118  21.703  1.00 48.94           C  
ATOM   3432  O   HIS A 422      15.648  -4.148  22.516  1.00 48.94           O  
ATOM   3433  CG  HIS A 422      15.891  -0.820  22.484  1.00 48.94           C  
ATOM   3434  CD2 HIS A 422      17.047  -0.205  22.125  1.00 48.94           C  
ATOM   3435  ND1 HIS A 422      16.031  -1.171  23.812  1.00 48.94           N  
ATOM   3436  CE1 HIS A 422      17.234  -0.783  24.234  1.00 48.94           C  
ATOM   3437  NE2 HIS A 422      17.859  -0.194  23.234  1.00 48.94           N  
ATOM   3438  N   CYS A 423      13.438  -3.773  22.797  1.00 47.72           N  
ATOM   3439  CA  CYS A 423      13.227  -4.812  23.797  1.00 47.72           C  
ATOM   3440  C   CYS A 423      13.492  -6.195  23.219  1.00 47.72           C  
ATOM   3441  CB  CYS A 423      11.797  -4.750  24.344  1.00 47.72           C  
ATOM   3442  O   CYS A 423      14.055  -7.059  23.891  1.00 47.72           O  
ATOM   3443  SG  CYS A 423      11.539  -3.422  25.531  1.00 47.72           S  
ATOM   3444  N   MET A 424      13.258  -6.359  21.891  1.00 41.44           N  
ATOM   3445  CA  MET A 424      13.523  -7.562  21.109  1.00 41.44           C  
ATOM   3446  C   MET A 424      15.023  -7.742  20.891  1.00 41.44           C  
ATOM   3447  CB  MET A 424      12.805  -7.504  19.766  1.00 41.44           C  
ATOM   3448  O   MET A 424      15.523  -8.867  20.922  1.00 41.44           O  
ATOM   3449  CG  MET A 424      11.305  -7.707  19.859  1.00 41.44           C  
ATOM   3450  SD  MET A 424      10.461  -7.566  18.234  1.00 41.44           S  
ATOM   3451  CE  MET A 424      11.148  -9.023  17.406  1.00 41.44           C  
ATOM   3452  N   SER A 425      15.742  -6.695  20.578  1.00 43.53           N  
ATOM   3453  CA  SER A 425      17.172  -6.641  20.281  1.00 43.53           C  
ATOM   3454  C   SER A 425      18.000  -6.852  21.531  1.00 43.53           C  
ATOM   3455  CB  SER A 425      17.531  -5.301  19.641  1.00 43.53           C  
ATOM   3456  O   SER A 425      19.094  -7.441  21.469  1.00 43.53           O  
ATOM   3457  OG  SER A 425      18.922  -5.184  19.469  1.00 43.53           O  
ATOM   3458  N   MET A 426      17.531  -6.570  22.766  1.00 43.16           N  
ATOM   3459  CA  MET A 426      18.203  -6.648  24.062  1.00 43.16           C  
ATOM   3460  C   MET A 426      18.062  -8.031  24.672  1.00 43.16           C  
ATOM   3461  CB  MET A 426      17.656  -5.586  25.016  1.00 43.16           C  
ATOM   3462  O   MET A 426      18.891  -8.461  25.469  1.00 43.16           O  
ATOM   3463  CG  MET A 426      18.062  -4.168  24.656  1.00 43.16           C  
ATOM   3464  SD  MET A 426      19.047  -3.357  25.984  1.00 43.16           S  
ATOM   3465  CE  MET A 426      20.719  -3.578  25.312  1.00 43.16           C  
ATOM   3466  N   GLN A 427      17.141  -8.773  24.250  1.00 43.81           N  
ATOM   3467  CA  GLN A 427      16.922 -10.117  24.766  1.00 43.81           C  
ATOM   3468  C   GLN A 427      17.750 -11.141  23.984  1.00 43.81           C  
ATOM   3469  CB  GLN A 427      15.445 -10.484  24.688  1.00 43.81           C  
ATOM   3470  O   GLN A 427      18.047 -12.227  24.500  1.00 43.81           O  
ATOM   3471  CG  GLN A 427      14.625  -9.945  25.859  1.00 43.81           C  
ATOM   3472  CD  GLN A 427      13.156 -10.328  25.766  1.00 43.81           C  
ATOM   3473  NE2 GLN A 427      12.383  -9.922  26.766  1.00 43.81           N  
ATOM   3474  OE1 GLN A 427      12.727 -10.969  24.812  1.00 43.81           O  
ATOM   3475  N   SER A 428      18.391 -10.703  22.703  1.00 41.41           N  
ATOM   3476  CA  SER A 428      19.344 -11.484  21.938  1.00 41.41           C  
ATOM   3477  C   SER A 428      20.750 -11.359  22.500  1.00 41.41           C  
ATOM   3478  CB  SER A 428      19.328 -11.039  20.469  1.00 41.41           C  
ATOM   3479  O   SER A 428      21.594 -12.234  22.297  1.00 41.41           O  
ATOM   3480  OG  SER A 428      19.359  -9.625  20.375  1.00 41.41           O  
ATOM   3481  N   THR A 429      20.922 -10.609  23.703  1.00 36.34           N  
ATOM   3482  CA  THR A 429      22.250 -10.406  24.297  1.00 36.34           C  
ATOM   3483  C   THR A 429      22.250 -10.805  25.766  1.00 36.34           C  
ATOM   3484  CB  THR A 429      22.703  -8.938  24.156  1.00 36.34           C  
ATOM   3485  O   THR A 429      23.312 -10.977  26.375  1.00 36.34           O  
ATOM   3486  CG2 THR A 429      23.297  -8.672  22.781  1.00 36.34           C  
ATOM   3487  OG1 THR A 429      21.562  -8.078  24.359  1.00 36.34           O  
ATOM   3488  N   GLN A 430      21.234 -11.695  26.312  1.00 29.94           N  
ATOM   3489  CA  GLN A 430      21.562 -12.180  27.641  1.00 29.94           C  
ATOM   3490  C   GLN A 430      21.016 -13.586  27.859  1.00 29.94           C  
ATOM   3491  CB  GLN A 430      21.016 -11.227  28.703  1.00 29.94           C  
ATOM   3492  O   GLN A 430      19.828 -13.828  27.688  1.00 29.94           O  
ATOM   3493  CG  GLN A 430      21.766  -9.898  28.797  1.00 29.94           C  
ATOM   3494  CD  GLN A 430      22.109  -9.516  30.219  1.00 29.94           C  
ATOM   3495  NE2 GLN A 430      22.969  -8.508  30.359  1.00 29.94           N  
ATOM   3496  OE1 GLN A 430      21.609 -10.109  31.172  1.00 29.94           O  
ATOM   3497  N   PRO A 431      21.906 -14.656  27.812  1.00 28.56           N  
ATOM   3498  CA  PRO A 431      21.500 -15.992  28.250  1.00 28.56           C  
ATOM   3499  C   PRO A 431      21.359 -16.094  29.766  1.00 28.56           C  
ATOM   3500  CB  PRO A 431      22.625 -16.891  27.734  1.00 28.56           C  
ATOM   3501  O   PRO A 431      22.094 -15.430  30.500  1.00 28.56           O  
ATOM   3502  CG  PRO A 431      23.812 -15.984  27.594  1.00 28.56           C  
ATOM   3503  CD  PRO A 431      23.391 -14.594  28.000  1.00 28.56           C  
ATOM   3504  N   GLY A 432      20.109 -15.922  30.406  1.00 31.41           N  
ATOM   3505  CA  GLY A 432      19.891 -16.641  31.656  1.00 31.41           C  
ATOM   3506  C   GLY A 432      19.875 -15.734  32.875  1.00 31.41           C  
ATOM   3507  O   GLY A 432      20.812 -14.977  33.094  1.00 31.41           O  
ATOM   3508  N   HIS A 433      18.688 -15.156  33.312  1.00 28.89           N  
ATOM   3509  CA  HIS A 433      18.391 -15.055  34.719  1.00 28.89           C  
ATOM   3510  C   HIS A 433      17.062 -14.328  34.969  1.00 28.89           C  
ATOM   3511  CB  HIS A 433      19.516 -14.336  35.469  1.00 28.89           C  
ATOM   3512  O   HIS A 433      16.844 -13.242  34.406  1.00 28.89           O  
ATOM   3513  CG  HIS A 433      20.234 -15.195  36.469  1.00 28.89           C  
ATOM   3514  CD2 HIS A 433      21.547 -15.492  36.594  1.00 28.89           C  
ATOM   3515  ND1 HIS A 433      19.578 -15.867  37.469  1.00 28.89           N  
ATOM   3516  CE1 HIS A 433      20.469 -16.547  38.188  1.00 28.89           C  
ATOM   3517  NE2 HIS A 433      21.656 -16.328  37.656  1.00 28.89           N  
ATOM   3518  N   SER A 434      15.883 -14.984  35.312  1.00 27.84           N  
ATOM   3519  CA  SER A 434      15.148 -15.141  36.562  1.00 27.84           C  
ATOM   3520  C   SER A 434      13.805 -14.422  36.500  1.00 27.84           C  
ATOM   3521  CB  SER A 434      15.969 -14.609  37.750  1.00 27.84           C  
ATOM   3522  O   SER A 434      13.695 -13.344  35.906  1.00 27.84           O  
ATOM   3523  OG  SER A 434      16.250 -13.234  37.562  1.00 27.84           O  
ATOM   3524  N   ASP A 435      12.688 -15.156  36.469  1.00 29.28           N  
ATOM   3525  CA  ASP A 435      11.500 -15.305  37.312  1.00 29.28           C  
ATOM   3526  C   ASP A 435      10.914 -13.945  37.688  1.00 29.28           C  
ATOM   3527  CB  ASP A 435      11.828 -16.109  38.594  1.00 29.28           C  
ATOM   3528  O   ASP A 435      11.531 -13.180  38.438  1.00 29.28           O  
ATOM   3529  CG  ASP A 435      11.688 -17.609  38.406  1.00 29.28           C  
ATOM   3530  OD1 ASP A 435      11.078 -18.031  37.375  1.00 29.28           O  
ATOM   3531  OD2 ASP A 435      12.180 -18.359  39.250  1.00 29.28           O  
ATOM   3532  N   GLN A 436      10.242 -13.211  36.781  1.00 27.72           N  
ATOM   3533  CA  GLN A 436       9.219 -12.234  37.125  1.00 27.72           C  
ATOM   3534  C   GLN A 436       8.383 -11.836  35.906  1.00 27.72           C  
ATOM   3535  CB  GLN A 436       9.852 -10.992  37.750  1.00 27.72           C  
ATOM   3536  O   GLN A 436       8.930 -11.578  34.844  1.00 27.72           O  
ATOM   3537  CG  GLN A 436      10.195 -11.164  39.219  1.00 27.72           C  
ATOM   3538  CD  GLN A 436      10.602  -9.859  39.906  1.00 27.72           C  
ATOM   3539  NE2 GLN A 436      11.070  -9.938  41.125  1.00 27.72           N  
ATOM   3540  OE1 GLN A 436      10.484  -8.781  39.281  1.00 27.72           O  
ATOM   3541  N   VAL A 437       7.266 -12.562  35.656  1.00 28.81           N  
ATOM   3542  CA  VAL A 437       5.895 -12.305  35.219  1.00 28.81           C  
ATOM   3543  C   VAL A 437       5.789 -12.398  33.719  1.00 28.81           C  
ATOM   3544  CB  VAL A 437       5.398 -10.930  35.719  1.00 28.81           C  
ATOM   3545  O   VAL A 437       6.512 -11.703  33.000  1.00 28.81           O  
ATOM   3546  CG1 VAL A 437       3.951 -10.688  35.281  1.00 28.81           C  
ATOM   3547  CG2 VAL A 437       5.535 -10.812  37.219  1.00 28.81           C  
ATOM   3548  N   ASP A 438       5.707 -13.562  33.219  1.00 26.67           N  
ATOM   3549  CA  ASP A 438       5.062 -14.109  32.031  1.00 26.67           C  
ATOM   3550  C   ASP A 438       4.441 -13.000  31.188  1.00 26.67           C  
ATOM   3551  CB  ASP A 438       3.996 -15.133  32.406  1.00 26.67           C  
ATOM   3552  O   ASP A 438       3.357 -12.500  31.500  1.00 26.67           O  
ATOM   3553  CG  ASP A 438       4.559 -16.531  32.562  1.00 26.67           C  
ATOM   3554  OD1 ASP A 438       5.660 -16.812  32.062  1.00 26.67           O  
ATOM   3555  OD2 ASP A 438       3.889 -17.375  33.219  1.00 26.67           O  
ATOM   3556  N   GLU A 439       5.168 -11.961  30.719  1.00 27.28           N  
ATOM   3557  CA  GLU A 439       4.645 -11.109  29.641  1.00 27.28           C  
ATOM   3558  C   GLU A 439       5.051 -11.641  28.281  1.00 27.28           C  
ATOM   3559  CB  GLU A 439       5.125  -9.664  29.828  1.00 27.28           C  
ATOM   3560  O   GLU A 439       6.238 -11.766  27.984  1.00 27.28           O  
ATOM   3561  CG  GLU A 439       4.051  -8.711  30.312  1.00 27.28           C  
ATOM   3562  CD  GLU A 439       4.535  -7.281  30.453  1.00 27.28           C  
ATOM   3563  OE1 GLU A 439       3.736  -6.402  30.859  1.00 27.28           O  
ATOM   3564  OE2 GLU A 439       5.730  -7.031  30.172  1.00 27.28           O  
ATOM   3565  N   PHE A 440       4.590 -12.883  27.891  1.00 27.80           N  
ATOM   3566  CA  PHE A 440       4.648 -13.367  26.516  1.00 27.80           C  
ATOM   3567  C   PHE A 440       4.707 -12.203  25.531  1.00 27.80           C  
ATOM   3568  CB  PHE A 440       3.436 -14.250  26.203  1.00 27.80           C  
ATOM   3569  O   PHE A 440       3.846 -11.320  25.547  1.00 27.80           O  
ATOM   3570  CG  PHE A 440       3.504 -15.617  26.844  1.00 27.80           C  
ATOM   3571  CD1 PHE A 440       4.258 -16.625  26.266  1.00 27.80           C  
ATOM   3572  CD2 PHE A 440       2.811 -15.883  28.016  1.00 27.80           C  
ATOM   3573  CE1 PHE A 440       4.324 -17.891  26.844  1.00 27.80           C  
ATOM   3574  CE2 PHE A 440       2.869 -17.141  28.609  1.00 27.80           C  
ATOM   3575  CZ  PHE A 440       3.625 -18.141  28.016  1.00 27.80           C  
ATOM   3576  N   ILE A 441       5.879 -11.500  25.406  1.00 31.14           N  
ATOM   3577  CA  ILE A 441       6.102 -10.500  24.359  1.00 31.14           C  
ATOM   3578  C   ILE A 441       5.695 -11.078  23.016  1.00 31.14           C  
ATOM   3579  CB  ILE A 441       7.578 -10.039  24.328  1.00 31.14           C  
ATOM   3580  O   ILE A 441       6.148 -12.164  22.625  1.00 31.14           O  
ATOM   3581  CG1 ILE A 441       7.969  -9.406  25.672  1.00 31.14           C  
ATOM   3582  CG2 ILE A 441       7.809  -9.062  23.172  1.00 31.14           C  
ATOM   3583  CD1 ILE A 441       9.445  -9.062  25.781  1.00 31.14           C  
ATOM   3584  N   THR A 442       4.355 -10.938  22.578  1.00 33.84           N  
ATOM   3585  CA  THR A 442       3.723 -11.125  21.281  1.00 33.84           C  
ATOM   3586  C   THR A 442       4.719 -10.875  20.156  1.00 33.84           C  
ATOM   3587  CB  THR A 442       2.508 -10.195  21.109  1.00 33.84           C  
ATOM   3588  O   THR A 442       5.410  -9.859  20.141  1.00 33.84           O  
ATOM   3589  CG2 THR A 442       1.505 -10.773  20.125  1.00 33.84           C  
ATOM   3590  OG1 THR A 442       1.863 -10.023  22.375  1.00 33.84           O  
ATOM   3591  N   GLN A 443       5.469 -11.836  19.688  1.00 36.75           N  
ATOM   3592  CA  GLN A 443       6.238 -11.992  18.469  1.00 36.75           C  
ATOM   3593  C   GLN A 443       5.645 -11.164  17.328  1.00 36.75           C  
ATOM   3594  CB  GLN A 443       6.309 -13.469  18.062  1.00 36.75           C  
ATOM   3595  O   GLN A 443       4.449 -11.258  17.047  1.00 36.75           O  
ATOM   3596  CG  GLN A 443       7.348 -14.273  18.828  1.00 36.75           C  
ATOM   3597  CD  GLN A 443       7.418 -15.719  18.391  1.00 36.75           C  
ATOM   3598  NE2 GLN A 443       8.383 -16.453  18.938  1.00 36.75           N  
ATOM   3599  OE1 GLN A 443       6.613 -16.172  17.562  1.00 36.75           O  
ATOM   3600  N   ALA A 444       5.922  -9.828  17.188  1.00 34.84           N  
ATOM   3601  CA  ALA A 444       5.449  -8.938  16.125  1.00 34.84           C  
ATOM   3602  C   ALA A 444       5.699  -9.539  14.742  1.00 34.84           C  
ATOM   3603  CB  ALA A 444       6.129  -7.574  16.234  1.00 34.84           C  
ATOM   3604  O   ALA A 444       6.848  -9.789  14.367  1.00 34.84           O  
ATOM   3605  N   ALA A 445       4.910 -10.477  14.312  1.00 44.22           N  
ATOM   3606  CA  ALA A 445       4.797 -10.891  12.922  1.00 44.22           C  
ATOM   3607  C   ALA A 445       3.914  -9.930  12.133  1.00 44.22           C  
ATOM   3608  CB  ALA A 445       4.246 -12.312  12.828  1.00 44.22           C  
ATOM   3609  O   ALA A 445       2.889  -9.461  12.641  1.00 44.22           O  
ATOM   3610  N   PHE A 446       4.566  -9.000  11.375  1.00 51.47           N  
ATOM   3611  CA  PHE A 446       3.816  -8.109  10.500  1.00 51.47           C  
ATOM   3612  C   PHE A 446       3.201  -8.883   9.336  1.00 51.47           C  
ATOM   3613  CB  PHE A 446       4.719  -6.992   9.961  1.00 51.47           C  
ATOM   3614  O   PHE A 446       3.857  -9.734   8.742  1.00 51.47           O  
ATOM   3615  CG  PHE A 446       5.227  -6.059  11.031  1.00 51.47           C  
ATOM   3616  CD1 PHE A 446       4.426  -5.023  11.500  1.00 51.47           C  
ATOM   3617  CD2 PHE A 446       6.504  -6.211  11.555  1.00 51.47           C  
ATOM   3618  CE1 PHE A 446       4.895  -4.156  12.492  1.00 51.47           C  
ATOM   3619  CE2 PHE A 446       6.977  -5.352  12.539  1.00 51.47           C  
ATOM   3620  CZ  PHE A 446       6.172  -4.324  13.008  1.00 51.47           C  
ATOM   3621  N   LEU A 447       1.940  -8.977   9.367  1.00 56.72           N  
ATOM   3622  CA  LEU A 447       1.259  -9.555   8.211  1.00 56.72           C  
ATOM   3623  C   LEU A 447       0.843  -8.461   7.227  1.00 56.72           C  
ATOM   3624  CB  LEU A 447       0.030 -10.352   8.656  1.00 56.72           C  
ATOM   3625  O   LEU A 447       0.229  -7.469   7.617  1.00 56.72           O  
ATOM   3626  CG  LEU A 447      -0.695 -11.141   7.566  1.00 56.72           C  
ATOM   3627  CD1 LEU A 447       0.071 -12.422   7.238  1.00 56.72           C  
ATOM   3628  CD2 LEU A 447      -2.121 -11.461   8.000  1.00 56.72           C  
ATOM   3629  N   THR A 448       1.441  -8.539   6.055  1.00 58.59           N  
ATOM   3630  CA  THR A 448       1.027  -7.617   5.004  1.00 58.59           C  
ATOM   3631  C   THR A 448       0.116  -8.320   3.998  1.00 58.59           C  
ATOM   3632  CB  THR A 448       2.244  -7.023   4.270  1.00 58.59           C  
ATOM   3633  O   THR A 448       0.348  -9.477   3.643  1.00 58.59           O  
ATOM   3634  CG2 THR A 448       3.059  -6.129   5.199  1.00 58.59           C  
ATOM   3635  OG1 THR A 448       3.076  -8.086   3.797  1.00 58.59           O  
ATOM   3636  N   THR A 449      -1.110  -7.812   3.809  1.00 57.72           N  
ATOM   3637  CA  THR A 449      -2.016  -8.359   2.803  1.00 57.72           C  
ATOM   3638  C   THR A 449      -1.789  -7.691   1.450  1.00 57.72           C  
ATOM   3639  CB  THR A 449      -3.486  -8.188   3.225  1.00 57.72           C  
ATOM   3640  O   THR A 449      -1.537  -6.488   1.381  1.00 57.72           O  
ATOM   3641  CG2 THR A 449      -3.797  -8.992   4.480  1.00 57.72           C  
ATOM   3642  OG1 THR A 449      -3.746  -6.805   3.480  1.00 57.72           O  
ATOM   3643  N   ASP A 450      -1.539  -8.523   0.427  1.00 65.69           N  
ATOM   3644  CA  ASP A 450      -1.323  -8.031  -0.930  1.00 65.69           C  
ATOM   3645  C   ASP A 450      -2.633  -7.555  -1.558  1.00 65.69           C  
ATOM   3646  CB  ASP A 450      -0.684  -9.109  -1.800  1.00 65.69           C  
ATOM   3647  O   ASP A 450      -3.705  -7.742  -0.981  1.00 65.69           O  
ATOM   3648  CG  ASP A 450      -0.423  -8.648  -3.223  1.00 65.69           C  
ATOM   3649  OD1 ASP A 450      -0.714  -7.480  -3.549  1.00 65.69           O  
ATOM   3650  OD2 ASP A 450       0.076  -9.469  -4.027  1.00 65.69           O  
ATOM   3651  N   ILE A 451      -2.572  -6.719  -2.562  1.00 64.75           N  
ATOM   3652  CA  ILE A 451      -3.643  -6.023  -3.268  1.00 64.75           C  
ATOM   3653  C   ILE A 451      -4.719  -7.023  -3.688  1.00 64.75           C  
ATOM   3654  CB  ILE A 451      -3.107  -5.266  -4.500  1.00 64.75           C  
ATOM   3655  O   ILE A 451      -5.906  -6.699  -3.699  1.00 64.75           O  
ATOM   3656  CG1 ILE A 451      -4.180  -4.316  -5.051  1.00 64.75           C  
ATOM   3657  CG2 ILE A 451      -2.641  -6.246  -5.578  1.00 64.75           C  
ATOM   3658  CD1 ILE A 451      -3.650  -3.301  -6.055  1.00 64.75           C  
ATOM   3659  N   LYS A 452      -4.340  -8.273  -4.023  1.00 73.69           N  
ATOM   3660  CA  LYS A 452      -5.277  -9.336  -4.359  1.00 73.69           C  
ATOM   3661  C   LYS A 452      -6.188  -9.664  -3.180  1.00 73.69           C  
ATOM   3662  CB  LYS A 452      -4.527 -10.594  -4.809  1.00 73.69           C  
ATOM   3663  O   LYS A 452      -7.410  -9.695  -3.320  1.00 73.69           O  
ATOM   3664  CG  LYS A 452      -5.434 -11.750  -5.203  1.00 73.69           C  
ATOM   3665  CD  LYS A 452      -4.629 -12.969  -5.617  1.00 73.69           C  
ATOM   3666  CE  LYS A 452      -5.531 -14.164  -5.914  1.00 73.69           C  
ATOM   3667  NZ  LYS A 452      -4.746 -15.367  -6.305  1.00 73.69           N  
ATOM   3668  N   LYS A 453      -5.609  -9.883  -2.076  1.00 73.12           N  
ATOM   3669  CA  LYS A 453      -6.328 -10.227  -0.854  1.00 73.12           C  
ATOM   3670  C   LYS A 453      -7.191  -9.070  -0.373  1.00 73.12           C  
ATOM   3671  CB  LYS A 453      -5.352 -10.648   0.245  1.00 73.12           C  
ATOM   3672  O   LYS A 453      -8.328  -9.273   0.059  1.00 73.12           O  
ATOM   3673  CG  LYS A 453      -4.746 -12.031   0.043  1.00 73.12           C  
ATOM   3674  CD  LYS A 453      -3.867 -12.430   1.220  1.00 73.12           C  
ATOM   3675  CE  LYS A 453      -3.180 -13.766   0.974  1.00 73.12           C  
ATOM   3676  NZ  LYS A 453      -2.227 -14.109   2.072  1.00 73.12           N  
ATOM   3677  N   TYR A 454      -6.672  -7.895  -0.605  1.00 75.56           N  
ATOM   3678  CA  TYR A 454      -7.391  -6.680  -0.232  1.00 75.56           C  
ATOM   3679  C   TYR A 454      -8.617  -6.477  -1.117  1.00 75.56           C  
ATOM   3680  CB  TYR A 454      -6.473  -5.461  -0.326  1.00 75.56           C  
ATOM   3681  O   TYR A 454      -9.734  -6.312  -0.617  1.00 75.56           O  
ATOM   3682  CG  TYR A 454      -7.105  -4.180   0.164  1.00 75.56           C  
ATOM   3683  CD1 TYR A 454      -7.863  -3.385  -0.692  1.00 75.56           C  
ATOM   3684  CD2 TYR A 454      -6.949  -3.768   1.482  1.00 75.56           C  
ATOM   3685  CE1 TYR A 454      -8.445  -2.205  -0.246  1.00 75.56           C  
ATOM   3686  CE2 TYR A 454      -7.531  -2.590   1.939  1.00 75.56           C  
ATOM   3687  OH  TYR A 454      -8.859  -0.648   1.516  1.00 75.56           O  
ATOM   3688  CZ  TYR A 454      -8.281  -1.815   1.069  1.00 75.56           C  
ATOM   3689  N   CYS A 455      -8.477  -6.590  -2.395  1.00 75.81           N  
ATOM   3690  CA  CYS A 455      -9.516  -6.316  -3.379  1.00 75.81           C  
ATOM   3691  C   CYS A 455     -10.578  -7.410  -3.371  1.00 75.81           C  
ATOM   3692  CB  CYS A 455      -8.914  -6.191  -4.777  1.00 75.81           C  
ATOM   3693  O   CYS A 455     -11.773  -7.121  -3.471  1.00 75.81           O  
ATOM   3694  SG  CYS A 455      -7.996  -4.656  -5.039  1.00 75.81           S  
ATOM   3695  N   LEU A 456     -10.203  -8.602  -3.094  1.00 78.19           N  
ATOM   3696  CA  LEU A 456     -11.117  -9.734  -3.148  1.00 78.19           C  
ATOM   3697  C   LEU A 456     -11.883  -9.883  -1.835  1.00 78.19           C  
ATOM   3698  CB  LEU A 456     -10.359 -11.023  -3.459  1.00 78.19           C  
ATOM   3699  O   LEU A 456     -13.000 -10.406  -1.814  1.00 78.19           O  
ATOM   3700  CG  LEU A 456      -9.781 -11.148  -4.871  1.00 78.19           C  
ATOM   3701  CD1 LEU A 456      -8.977 -12.438  -5.000  1.00 78.19           C  
ATOM   3702  CD2 LEU A 456     -10.898 -11.102  -5.910  1.00 78.19           C  
ATOM   3703  N   SER A 457     -11.328  -9.375  -0.779  1.00 78.88           N  
ATOM   3704  CA  SER A 457     -11.914  -9.547   0.545  1.00 78.88           C  
ATOM   3705  C   SER A 457     -12.602  -8.266   1.014  1.00 78.88           C  
ATOM   3706  CB  SER A 457     -10.844  -9.961   1.558  1.00 78.88           C  
ATOM   3707  O   SER A 457     -13.531  -8.312   1.827  1.00 78.88           O  
ATOM   3708  OG  SER A 457     -10.281 -11.211   1.210  1.00 78.88           O  
ATOM   3709  N   PHE A 458     -12.188  -7.102   0.603  1.00 83.75           N  
ATOM   3710  CA  PHE A 458     -12.727  -5.805   0.997  1.00 83.75           C  
ATOM   3711  C   PHE A 458     -13.859  -5.383   0.068  1.00 83.75           C  
ATOM   3712  CB  PHE A 458     -11.625  -4.742   0.997  1.00 83.75           C  
ATOM   3713  O   PHE A 458     -13.703  -4.441  -0.717  1.00 83.75           O  
ATOM   3714  CG  PHE A 458     -11.859  -3.617   1.968  1.00 83.75           C  
ATOM   3715  CD1 PHE A 458     -12.562  -2.482   1.580  1.00 83.75           C  
ATOM   3716  CD2 PHE A 458     -11.383  -3.693   3.270  1.00 83.75           C  
ATOM   3717  CE1 PHE A 458     -12.789  -1.440   2.479  1.00 83.75           C  
ATOM   3718  CE2 PHE A 458     -11.602  -2.656   4.172  1.00 83.75           C  
ATOM   3719  CZ  PHE A 458     -12.305  -1.530   3.773  1.00 83.75           C  
ATOM   3720  N   ARG A 459     -15.000  -6.215   0.130  1.00 88.25           N  
ATOM   3721  CA  ARG A 459     -16.219  -6.000  -0.648  1.00 88.25           C  
ATOM   3722  C   ARG A 459     -17.266  -5.270   0.175  1.00 88.25           C  
ATOM   3723  CB  ARG A 459     -16.781  -7.336  -1.150  1.00 88.25           C  
ATOM   3724  O   ARG A 459     -17.266  -5.332   1.406  1.00 88.25           O  
ATOM   3725  CG  ARG A 459     -15.781  -8.156  -1.957  1.00 88.25           C  
ATOM   3726  CD  ARG A 459     -15.500  -7.527  -3.316  1.00 88.25           C  
ATOM   3727  NE  ARG A 459     -14.656  -8.383  -4.141  1.00 88.25           N  
ATOM   3728  NH1 ARG A 459     -14.586  -6.930  -5.938  1.00 88.25           N  
ATOM   3729  NH2 ARG A 459     -13.469  -8.930  -6.031  1.00 88.25           N  
ATOM   3730  CZ  ARG A 459     -14.242  -8.078  -5.367  1.00 88.25           C  
ATOM   3731  N   ARG A 460     -18.125  -4.609  -0.622  1.00 89.31           N  
ATOM   3732  CA  ARG A 460     -19.156  -3.830   0.046  1.00 89.31           C  
ATOM   3733  C   ARG A 460     -19.938  -4.688   1.039  1.00 89.31           C  
ATOM   3734  CB  ARG A 460     -20.125  -3.221  -0.979  1.00 89.31           C  
ATOM   3735  O   ARG A 460     -20.156  -4.277   2.180  1.00 89.31           O  
ATOM   3736  CG  ARG A 460     -21.250  -2.410  -0.362  1.00 89.31           C  
ATOM   3737  CD  ARG A 460     -22.172  -1.830  -1.424  1.00 89.31           C  
ATOM   3738  NE  ARG A 460     -23.281  -1.092  -0.827  1.00 89.31           N  
ATOM   3739  NH1 ARG A 460     -24.172  -0.391  -2.842  1.00 89.31           N  
ATOM   3740  NH2 ARG A 460     -25.172   0.212  -0.870  1.00 89.31           N  
ATOM   3741  CZ  ARG A 460     -24.203  -0.425  -1.514  1.00 89.31           C  
ATOM   3742  N   GLU A 461     -20.328  -5.883   0.576  1.00 88.44           N  
ATOM   3743  CA  GLU A 461     -21.156  -6.785   1.360  1.00 88.44           C  
ATOM   3744  C   GLU A 461     -20.422  -7.281   2.604  1.00 88.44           C  
ATOM   3745  CB  GLU A 461     -21.625  -7.973   0.509  1.00 88.44           C  
ATOM   3746  O   GLU A 461     -21.047  -7.512   3.645  1.00 88.44           O  
ATOM   3747  CG  GLU A 461     -22.562  -7.590  -0.626  1.00 88.44           C  
ATOM   3748  CD  GLU A 461     -21.828  -7.133  -1.880  1.00 88.44           C  
ATOM   3749  OE1 GLU A 461     -22.484  -6.922  -2.922  1.00 88.44           O  
ATOM   3750  OE2 GLU A 461     -20.594  -6.984  -1.819  1.00 88.44           O  
ATOM   3751  N   VAL A 462     -19.125  -7.398   2.512  1.00 90.06           N  
ATOM   3752  CA  VAL A 462     -18.281  -7.895   3.604  1.00 90.06           C  
ATOM   3753  C   VAL A 462     -18.062  -6.781   4.625  1.00 90.06           C  
ATOM   3754  CB  VAL A 462     -16.938  -8.430   3.086  1.00 90.06           C  
ATOM   3755  O   VAL A 462     -18.141  -7.012   5.832  1.00 90.06           O  
ATOM   3756  CG1 VAL A 462     -16.031  -8.812   4.254  1.00 90.06           C  
ATOM   3757  CG2 VAL A 462     -17.156  -9.617   2.154  1.00 90.06           C  
ATOM   3758  N   MET A 463     -17.969  -5.559   4.195  1.00 91.12           N  
ATOM   3759  CA  MET A 463     -17.531  -4.461   5.047  1.00 91.12           C  
ATOM   3760  C   MET A 463     -18.719  -3.654   5.562  1.00 91.12           C  
ATOM   3761  CB  MET A 463     -16.562  -3.547   4.289  1.00 91.12           C  
ATOM   3762  O   MET A 463     -18.562  -2.838   6.473  1.00 91.12           O  
ATOM   3763  CG  MET A 463     -15.242  -4.211   3.932  1.00 91.12           C  
ATOM   3764  SD  MET A 463     -14.352  -4.852   5.406  1.00 91.12           S  
ATOM   3765  CE  MET A 463     -13.953  -3.291   6.242  1.00 91.12           C  
ATOM   3766  N   ALA A 464     -19.891  -3.816   4.984  1.00 91.50           N  
ATOM   3767  CA  ALA A 464     -21.062  -2.984   5.242  1.00 91.50           C  
ATOM   3768  C   ALA A 464     -21.375  -2.916   6.734  1.00 91.50           C  
ATOM   3769  CB  ALA A 464     -22.281  -3.520   4.480  1.00 91.50           C  
ATOM   3770  O   ALA A 464     -21.609  -1.834   7.281  1.00 91.50           O  
ATOM   3771  N   ARG A 465     -21.391  -4.074   7.398  1.00 91.75           N  
ATOM   3772  CA  ARG A 465     -21.719  -4.129   8.820  1.00 91.75           C  
ATOM   3773  C   ARG A 465     -20.656  -3.439   9.656  1.00 91.75           C  
ATOM   3774  CB  ARG A 465     -21.891  -5.578   9.273  1.00 91.75           C  
ATOM   3775  O   ARG A 465     -20.953  -2.748  10.625  1.00 91.75           O  
ATOM   3776  CG  ARG A 465     -22.234  -5.719  10.750  1.00 91.75           C  
ATOM   3777  CD  ARG A 465     -23.547  -5.055  11.102  1.00 91.75           C  
ATOM   3778  NE  ARG A 465     -23.828  -5.113  12.531  1.00 91.75           N  
ATOM   3779  NH1 ARG A 465     -24.297  -2.863  12.750  1.00 91.75           N  
ATOM   3780  NH2 ARG A 465     -24.391  -4.238  14.578  1.00 91.75           N  
ATOM   3781  CZ  ARG A 465     -24.172  -4.074  13.289  1.00 91.75           C  
ATOM   3782  N   PHE A 466     -19.344  -3.611   9.336  1.00 93.06           N  
ATOM   3783  CA  PHE A 466     -18.219  -2.990  10.031  1.00 93.06           C  
ATOM   3784  C   PHE A 466     -18.281  -1.472   9.906  1.00 93.06           C  
ATOM   3785  CB  PHE A 466     -16.891  -3.510   9.469  1.00 93.06           C  
ATOM   3786  O   PHE A 466     -18.062  -0.754  10.883  1.00 93.06           O  
ATOM   3787  CG  PHE A 466     -16.672  -4.984   9.688  1.00 93.06           C  
ATOM   3788  CD1 PHE A 466     -15.945  -5.441  10.773  1.00 93.06           C  
ATOM   3789  CD2 PHE A 466     -17.203  -5.910   8.797  1.00 93.06           C  
ATOM   3790  CE1 PHE A 466     -15.750  -6.805  10.977  1.00 93.06           C  
ATOM   3791  CE2 PHE A 466     -17.016  -7.277   8.992  1.00 93.06           C  
ATOM   3792  CZ  PHE A 466     -16.281  -7.723  10.086  1.00 93.06           C  
ATOM   3793  N   SER A 467     -18.547  -1.026   8.641  1.00 93.00           N  
ATOM   3794  CA  SER A 467     -18.625   0.406   8.367  1.00 93.00           C  
ATOM   3795  C   SER A 467     -19.797   1.052   9.109  1.00 93.00           C  
ATOM   3796  CB  SER A 467     -18.766   0.659   6.867  1.00 93.00           C  
ATOM   3797  O   SER A 467     -19.656   2.154   9.648  1.00 93.00           O  
ATOM   3798  OG  SER A 467     -17.625   0.179   6.172  1.00 93.00           O  
ATOM   3799  N   ARG A 468     -20.906   0.366   9.156  1.00 93.81           N  
ATOM   3800  CA  ARG A 468     -22.078   0.848   9.883  1.00 93.81           C  
ATOM   3801  C   ARG A 468     -21.781   0.975  11.375  1.00 93.81           C  
ATOM   3802  CB  ARG A 468     -23.266  -0.085   9.664  1.00 93.81           C  
ATOM   3803  O   ARG A 468     -22.188   1.948  12.008  1.00 93.81           O  
ATOM   3804  CG  ARG A 468     -24.562   0.417  10.281  1.00 93.81           C  
ATOM   3805  CD  ARG A 468     -25.719  -0.551  10.039  1.00 93.81           C  
ATOM   3806  NE  ARG A 468     -26.047  -0.646   8.625  1.00 93.81           N  
ATOM   3807  NH1 ARG A 468     -27.422  -2.492   8.859  1.00 93.81           N  
ATOM   3808  NH2 ARG A 468     -27.094  -1.562   6.793  1.00 93.81           N  
ATOM   3809  CZ  ARG A 468     -26.859  -1.566   8.094  1.00 93.81           C  
ATOM   3810  N   ALA A 469     -21.172  -0.042  11.898  1.00 93.69           N  
ATOM   3811  CA  ALA A 469     -20.781  -0.018  13.305  1.00 93.69           C  
ATOM   3812  C   ALA A 469     -19.875   1.176  13.602  1.00 93.69           C  
ATOM   3813  CB  ALA A 469     -20.078  -1.319  13.688  1.00 93.69           C  
ATOM   3814  O   ALA A 469     -20.016   1.834  14.633  1.00 93.69           O  
ATOM   3815  N   CYS A 470     -18.938   1.449  12.703  1.00 94.12           N  
ATOM   3816  CA  CYS A 470     -18.047   2.598  12.859  1.00 94.12           C  
ATOM   3817  C   CYS A 470     -18.844   3.902  12.789  1.00 94.12           C  
ATOM   3818  CB  CYS A 470     -16.969   2.586  11.789  1.00 94.12           C  
ATOM   3819  O   CYS A 470     -18.562   4.840  13.547  1.00 94.12           O  
ATOM   3820  SG  CYS A 470     -15.711   1.307  12.039  1.00 94.12           S  
ATOM   3821  N   ASP A 471     -19.812   3.982  11.875  1.00 94.44           N  
ATOM   3822  CA  ASP A 471     -20.703   5.145  11.797  1.00 94.44           C  
ATOM   3823  C   ASP A 471     -21.422   5.367  13.117  1.00 94.44           C  
ATOM   3824  CB  ASP A 471     -21.703   4.973  10.656  1.00 94.44           C  
ATOM   3825  O   ASP A 471     -21.547   6.504  13.586  1.00 94.44           O  
ATOM   3826  CG  ASP A 471     -21.078   5.117   9.281  1.00 94.44           C  
ATOM   3827  OD1 ASP A 471     -19.984   5.723   9.172  1.00 94.44           O  
ATOM   3828  OD2 ASP A 471     -21.672   4.629   8.305  1.00 94.44           O  
ATOM   3829  N   GLU A 472     -21.891   4.277  13.711  1.00 94.56           N  
ATOM   3830  CA  GLU A 472     -22.609   4.328  14.984  1.00 94.56           C  
ATOM   3831  C   GLU A 472     -21.703   4.820  16.109  1.00 94.56           C  
ATOM   3832  CB  GLU A 472     -23.172   2.949  15.336  1.00 94.56           C  
ATOM   3833  O   GLU A 472     -22.109   5.648  16.922  1.00 94.56           O  
ATOM   3834  CG  GLU A 472     -24.281   2.484  14.391  1.00 94.56           C  
ATOM   3835  CD  GLU A 472     -24.625   1.016  14.562  1.00 94.56           C  
ATOM   3836  OE1 GLU A 472     -25.516   0.517  13.836  1.00 94.56           O  
ATOM   3837  OE2 GLU A 472     -24.016   0.358  15.430  1.00 94.56           O  
ATOM   3838  N   LEU A 473     -20.531   4.359  16.172  1.00 94.25           N  
ATOM   3839  CA  LEU A 473     -19.562   4.695  17.203  1.00 94.25           C  
ATOM   3840  C   LEU A 473     -19.203   6.176  17.156  1.00 94.25           C  
ATOM   3841  CB  LEU A 473     -18.297   3.844  17.062  1.00 94.25           C  
ATOM   3842  O   LEU A 473     -19.031   6.809  18.203  1.00 94.25           O  
ATOM   3843  CG  LEU A 473     -18.406   2.385  17.500  1.00 94.25           C  
ATOM   3844  CD1 LEU A 473     -17.219   1.584  17.000  1.00 94.25           C  
ATOM   3845  CD2 LEU A 473     -18.516   2.291  19.031  1.00 94.25           C  
ATOM   3846  N   TYR A 474     -19.125   6.762  15.977  1.00 93.75           N  
ATOM   3847  CA  TYR A 474     -18.703   8.148  15.812  1.00 93.75           C  
ATOM   3848  C   TYR A 474     -19.906   9.070  15.641  1.00 93.75           C  
ATOM   3849  CB  TYR A 474     -17.766   8.281  14.609  1.00 93.75           C  
ATOM   3850  O   TYR A 474     -19.766  10.297  15.680  1.00 93.75           O  
ATOM   3851  CG  TYR A 474     -16.375   7.754  14.867  1.00 93.75           C  
ATOM   3852  CD1 TYR A 474     -15.430   8.523  15.531  1.00 93.75           C  
ATOM   3853  CD2 TYR A 474     -16.000   6.480  14.438  1.00 93.75           C  
ATOM   3854  CE1 TYR A 474     -14.141   8.047  15.766  1.00 93.75           C  
ATOM   3855  CE2 TYR A 474     -14.727   5.992  14.672  1.00 93.75           C  
ATOM   3856  OH  TYR A 474     -12.531   6.297  15.562  1.00 93.75           O  
ATOM   3857  CZ  TYR A 474     -13.805   6.777  15.336  1.00 93.75           C  
ATOM   3858  N   GLY A 475     -21.062   8.461  15.406  1.00 92.81           N  
ATOM   3859  CA  GLY A 475     -22.281   9.242  15.227  1.00 92.81           C  
ATOM   3860  C   GLY A 475     -22.312  10.008  13.914  1.00 92.81           C  
ATOM   3861  O   GLY A 475     -22.859  11.109  13.844  1.00 92.81           O  
ATOM   3862  N   ILE A 476     -21.594   9.578  12.867  1.00 92.62           N  
ATOM   3863  CA  ILE A 476     -21.547  10.164  11.531  1.00 92.62           C  
ATOM   3864  C   ILE A 476     -22.094   9.180  10.508  1.00 92.62           C  
ATOM   3865  CB  ILE A 476     -20.109  10.594  11.156  1.00 92.62           C  
ATOM   3866  O   ILE A 476     -21.391   8.258  10.086  1.00 92.62           O  
ATOM   3867  CG1 ILE A 476     -19.484  11.430  12.281  1.00 92.62           C  
ATOM   3868  CG2 ILE A 476     -20.094  11.359   9.828  1.00 92.62           C  
ATOM   3869  CD1 ILE A 476     -18.000  11.711  12.086  1.00 92.62           C  
ATOM   3870  N   PRO A 477     -23.281   9.352  10.094  1.00 90.00           N  
ATOM   3871  CA  PRO A 477     -23.922   8.375   9.195  1.00 90.00           C  
ATOM   3872  C   PRO A 477     -23.234   8.312   7.828  1.00 90.00           C  
ATOM   3873  CB  PRO A 477     -25.359   8.883   9.078  1.00 90.00           C  
ATOM   3874  O   PRO A 477     -22.906   9.352   7.250  1.00 90.00           O  
ATOM   3875  CG  PRO A 477     -25.266  10.344   9.391  1.00 90.00           C  
ATOM   3876  CD  PRO A 477     -24.109  10.570  10.305  1.00 90.00           C  
ATOM   3877  N   GLN A 478     -22.938   7.023   7.309  1.00 88.75           N  
ATOM   3878  CA  GLN A 478     -22.531   6.699   5.945  1.00 88.75           C  
ATOM   3879  C   GLN A 478     -21.141   7.242   5.637  1.00 88.75           C  
ATOM   3880  CB  GLN A 478     -23.547   7.250   4.941  1.00 88.75           C  
ATOM   3881  O   GLN A 478     -20.719   7.285   4.473  1.00 88.75           O  
ATOM   3882  CG  GLN A 478     -24.906   6.570   5.000  1.00 88.75           C  
ATOM   3883  CD  GLN A 478     -25.844   7.035   3.908  1.00 88.75           C  
ATOM   3884  NE2 GLN A 478     -27.078   7.336   4.281  1.00 88.75           N  
ATOM   3885  OE1 GLN A 478     -25.453   7.133   2.738  1.00 88.75           O  
ATOM   3886  N   PHE A 479     -20.453   7.652   6.582  1.00 93.25           N  
ATOM   3887  CA  PHE A 479     -19.141   8.242   6.402  1.00 93.25           C  
ATOM   3888  C   PHE A 479     -18.094   7.168   6.152  1.00 93.25           C  
ATOM   3889  CB  PHE A 479     -18.750   9.078   7.629  1.00 93.25           C  
ATOM   3890  O   PHE A 479     -17.188   7.355   5.340  1.00 93.25           O  
ATOM   3891  CG  PHE A 479     -17.438   9.797   7.484  1.00 93.25           C  
ATOM   3892  CD1 PHE A 479     -16.344   9.461   8.289  1.00 93.25           C  
ATOM   3893  CD2 PHE A 479     -17.281  10.805   6.539  1.00 93.25           C  
ATOM   3894  CE1 PHE A 479     -15.133  10.125   8.164  1.00 93.25           C  
ATOM   3895  CE2 PHE A 479     -16.062  11.469   6.402  1.00 93.25           C  
ATOM   3896  CZ  PHE A 479     -14.992  11.125   7.215  1.00 93.25           C  
ATOM   3897  N   PHE A 480     -18.094   5.988   6.773  1.00 92.62           N  
ATOM   3898  CA  PHE A 480     -17.047   4.973   6.746  1.00 92.62           C  
ATOM   3899  C   PHE A 480     -17.281   3.979   5.617  1.00 92.62           C  
ATOM   3900  CB  PHE A 480     -16.969   4.238   8.086  1.00 92.62           C  
ATOM   3901  O   PHE A 480     -16.453   3.090   5.387  1.00 92.62           O  
ATOM   3902  CG  PHE A 480     -16.453   5.082   9.219  1.00 92.62           C  
ATOM   3903  CD1 PHE A 480     -15.086   5.262   9.391  1.00 92.62           C  
ATOM   3904  CD2 PHE A 480     -17.328   5.695  10.109  1.00 92.62           C  
ATOM   3905  CE1 PHE A 480     -14.594   6.043  10.438  1.00 92.62           C  
ATOM   3906  CE2 PHE A 480     -16.844   6.480  11.148  1.00 92.62           C  
ATOM   3907  CZ  PHE A 480     -15.477   6.648  11.312  1.00 92.62           C  
ATOM   3908  N   ASN A 481     -18.453   4.113   4.816  1.00 90.19           N  
ATOM   3909  CA  ASN A 481     -18.766   3.264   3.670  1.00 90.19           C  
ATOM   3910  C   ASN A 481     -18.719   4.047   2.361  1.00 90.19           C  
ATOM   3911  CB  ASN A 481     -20.141   2.607   3.846  1.00 90.19           C  
ATOM   3912  O   ASN A 481     -19.422   3.713   1.407  1.00 90.19           O  
ATOM   3913  CG  ASN A 481     -20.375   1.475   2.865  1.00 90.19           C  
ATOM   3914  ND2 ASN A 481     -21.625   1.281   2.473  1.00 90.19           N  
ATOM   3915  OD1 ASN A 481     -19.438   0.780   2.465  1.00 90.19           O  
ATOM   3916  N   TRP A 482     -17.922   5.102   2.238  1.00 91.25           N  
ATOM   3917  CA  TRP A 482     -17.922   6.059   1.136  1.00 91.25           C  
ATOM   3918  C   TRP A 482     -17.344   5.434  -0.127  1.00 91.25           C  
ATOM   3919  CB  TRP A 482     -17.125   7.312   1.514  1.00 91.25           C  
ATOM   3920  O   TRP A 482     -17.781   5.742  -1.238  1.00 91.25           O  
ATOM   3921  CG  TRP A 482     -15.688   7.047   1.834  1.00 91.25           C  
ATOM   3922  CD1 TRP A 482     -15.156   6.777   3.062  1.00 91.25           C  
ATOM   3923  CD2 TRP A 482     -14.594   7.035   0.909  1.00 91.25           C  
ATOM   3924  CE2 TRP A 482     -13.430   6.750   1.646  1.00 91.25           C  
ATOM   3925  CE3 TRP A 482     -14.492   7.238  -0.475  1.00 91.25           C  
ATOM   3926  NE1 TRP A 482     -13.797   6.598   2.957  1.00 91.25           N  
ATOM   3927  CH2 TRP A 482     -12.094   6.863  -0.308  1.00 91.25           C  
ATOM   3928  CZ2 TRP A 482     -12.172   6.660   1.046  1.00 91.25           C  
ATOM   3929  CZ3 TRP A 482     -13.242   7.148  -1.070  1.00 91.25           C  
ATOM   3930  N   GLN A 483     -16.156   4.598  -0.048  1.00 91.06           N  
ATOM   3931  CA  GLN A 483     -15.352   4.125  -1.167  1.00 91.06           C  
ATOM   3932  C   GLN A 483     -16.156   3.193  -2.070  1.00 91.06           C  
ATOM   3933  CB  GLN A 483     -14.094   3.410  -0.660  1.00 91.06           C  
ATOM   3934  O   GLN A 483     -16.109   3.314  -3.297  1.00 91.06           O  
ATOM   3935  CG  GLN A 483     -13.078   3.113  -1.750  1.00 91.06           C  
ATOM   3936  CD  GLN A 483     -11.781   2.543  -1.202  1.00 91.06           C  
ATOM   3937  NE2 GLN A 483     -10.688   2.777  -1.913  1.00 91.06           N  
ATOM   3938  OE1 GLN A 483     -11.766   1.900  -0.147  1.00 91.06           O  
ATOM   3939  N   HIS A 484     -16.984   2.262  -1.407  1.00 90.25           N  
ATOM   3940  CA  HIS A 484     -17.750   1.301  -2.191  1.00 90.25           C  
ATOM   3941  C   HIS A 484     -18.828   1.995  -3.016  1.00 90.25           C  
ATOM   3942  CB  HIS A 484     -18.375   0.246  -1.280  1.00 90.25           C  
ATOM   3943  O   HIS A 484     -19.078   1.618  -4.160  1.00 90.25           O  
ATOM   3944  CG  HIS A 484     -17.375  -0.635  -0.601  1.00 90.25           C  
ATOM   3945  CD2 HIS A 484     -16.969  -0.688   0.690  1.00 90.25           C  
ATOM   3946  ND1 HIS A 484     -16.656  -1.605  -1.271  1.00 90.25           N  
ATOM   3947  CE1 HIS A 484     -15.859  -2.221  -0.418  1.00 90.25           C  
ATOM   3948  NE2 HIS A 484     -16.031  -1.683   0.778  1.00 90.25           N  
ATOM   3949  N   GLU A 485     -19.438   3.039  -2.535  1.00 90.12           N  
ATOM   3950  CA  GLU A 485     -20.531   3.768  -3.168  1.00 90.12           C  
ATOM   3951  C   GLU A 485     -20.047   4.551  -4.383  1.00 90.12           C  
ATOM   3952  CB  GLU A 485     -21.203   4.711  -2.164  1.00 90.12           C  
ATOM   3953  O   GLU A 485     -20.703   4.555  -5.430  1.00 90.12           O  
ATOM   3954  CG  GLU A 485     -21.906   3.996  -1.022  1.00 90.12           C  
ATOM   3955  CD  GLU A 485     -23.172   3.273  -1.457  1.00 90.12           C  
ATOM   3956  OE1 GLU A 485     -23.594   2.322  -0.762  1.00 90.12           O  
ATOM   3957  OE2 GLU A 485     -23.750   3.660  -2.500  1.00 90.12           O  
ATOM   3958  N   ILE A 486     -18.922   5.082  -4.297  1.00 91.25           N  
ATOM   3959  CA  ILE A 486     -18.406   5.902  -5.387  1.00 91.25           C  
ATOM   3960  C   ILE A 486     -17.750   5.008  -6.438  1.00 91.25           C  
ATOM   3961  CB  ILE A 486     -17.406   6.961  -4.875  1.00 91.25           C  
ATOM   3962  O   ILE A 486     -17.812   5.293  -7.633  1.00 91.25           O  
ATOM   3963  CG1 ILE A 486     -17.016   7.922  -6.004  1.00 91.25           C  
ATOM   3964  CG2 ILE A 486     -16.156   6.285  -4.289  1.00 91.25           C  
ATOM   3965  CD1 ILE A 486     -18.188   8.750  -6.527  1.00 91.25           C  
ATOM   3966  N   LEU A 487     -17.094   3.924  -6.062  1.00 91.75           N  
ATOM   3967  CA  LEU A 487     -16.359   3.047  -6.957  1.00 91.75           C  
ATOM   3968  C   LEU A 487     -17.297   2.320  -7.914  1.00 91.75           C  
ATOM   3969  CB  LEU A 487     -15.539   2.029  -6.152  1.00 91.75           C  
ATOM   3970  O   LEU A 487     -16.922   2.039  -9.055  1.00 91.75           O  
ATOM   3971  CG  LEU A 487     -14.297   2.566  -5.445  1.00 91.75           C  
ATOM   3972  CD1 LEU A 487     -13.570   1.438  -4.719  1.00 91.75           C  
ATOM   3973  CD2 LEU A 487     -13.367   3.250  -6.445  1.00 91.75           C  
ATOM   3974  N   GLU A 488     -18.516   1.975  -7.500  1.00 88.94           N  
ATOM   3975  CA  GLU A 488     -19.500   1.269  -8.320  1.00 88.94           C  
ATOM   3976  C   GLU A 488     -19.906   2.098  -9.531  1.00 88.94           C  
ATOM   3977  CB  GLU A 488     -20.734   0.914  -7.488  1.00 88.94           C  
ATOM   3978  O   GLU A 488     -20.375   1.553 -10.539  1.00 88.94           O  
ATOM   3979  CG  GLU A 488     -20.531  -0.261  -6.543  1.00 88.94           C  
ATOM   3980  CD  GLU A 488     -21.781  -0.625  -5.754  1.00 88.94           C  
ATOM   3981  OE1 GLU A 488     -21.734  -1.595  -4.965  1.00 88.94           O  
ATOM   3982  OE2 GLU A 488     -22.797   0.063  -5.930  1.00 88.94           O  
ATOM   3983  N   GLN A 489     -19.609   3.402  -9.523  1.00 89.62           N  
ATOM   3984  CA  GLN A 489     -20.000   4.270 -10.625  1.00 89.62           C  
ATOM   3985  C   GLN A 489     -18.797   4.996 -11.211  1.00 89.62           C  
ATOM   3986  CB  GLN A 489     -21.062   5.281 -10.172  1.00 89.62           C  
ATOM   3987  O   GLN A 489     -18.938   5.875 -12.062  1.00 89.62           O  
ATOM   3988  CG  GLN A 489     -20.594   6.188  -9.047  1.00 89.62           C  
ATOM   3989  CD  GLN A 489     -21.688   7.105  -8.539  1.00 89.62           C  
ATOM   3990  NE2 GLN A 489     -21.391   7.875  -7.500  1.00 89.62           N  
ATOM   3991  OE1 GLN A 489     -22.797   7.117  -9.070  1.00 89.62           O  
ATOM   3992  N   SER A 490     -17.578   4.598 -10.750  1.00 90.69           N  
ATOM   3993  CA  SER A 490     -16.359   5.316 -11.148  1.00 90.69           C  
ATOM   3994  C   SER A 490     -15.586   4.539 -12.203  1.00 90.69           C  
ATOM   3995  CB  SER A 490     -15.469   5.578  -9.938  1.00 90.69           C  
ATOM   3996  O   SER A 490     -15.727   3.322 -12.320  1.00 90.69           O  
ATOM   3997  OG  SER A 490     -16.141   6.383  -8.984  1.00 90.69           O  
ATOM   3998  N   GLN A 491     -14.805   5.344 -13.023  1.00 91.12           N  
ATOM   3999  CA  GLN A 491     -13.766   4.832 -13.898  1.00 91.12           C  
ATOM   4000  C   GLN A 491     -12.375   5.148 -13.352  1.00 91.12           C  
ATOM   4001  CB  GLN A 491     -13.914   5.414 -15.312  1.00 91.12           C  
ATOM   4002  O   GLN A 491     -12.070   6.301 -13.039  1.00 91.12           O  
ATOM   4003  CG  GLN A 491     -15.250   5.098 -15.969  1.00 91.12           C  
ATOM   4004  CD  GLN A 491     -15.414   5.766 -17.312  1.00 91.12           C  
ATOM   4005  NE2 GLN A 491     -16.266   5.199 -18.156  1.00 91.12           N  
ATOM   4006  OE1 GLN A 491     -14.773   6.789 -17.594  1.00 91.12           O  
ATOM   4007  N   ILE A 492     -11.656   4.059 -13.156  1.00 92.38           N  
ATOM   4008  CA  ILE A 492     -10.281   4.238 -12.695  1.00 92.38           C  
ATOM   4009  C   ILE A 492      -9.312   3.959 -13.844  1.00 92.38           C  
ATOM   4010  CB  ILE A 492      -9.961   3.328 -11.492  1.00 92.38           C  
ATOM   4011  O   ILE A 492      -9.492   3.002 -14.602  1.00 92.38           O  
ATOM   4012  CG1 ILE A 492     -11.016   3.512 -10.391  1.00 92.38           C  
ATOM   4013  CG2 ILE A 492      -8.562   3.611 -10.953  1.00 92.38           C  
ATOM   4014  CD1 ILE A 492     -10.930   2.488  -9.266  1.00 92.38           C  
ATOM   4015  N   TYR A 493      -8.242   4.777 -13.977  1.00 91.88           N  
ATOM   4016  CA  TYR A 493      -7.258   4.527 -15.016  1.00 91.88           C  
ATOM   4017  C   TYR A 493      -5.844   4.605 -14.461  1.00 91.88           C  
ATOM   4018  CB  TYR A 493      -7.422   5.527 -16.172  1.00 91.88           C  
ATOM   4019  O   TYR A 493      -5.598   5.293 -13.461  1.00 91.88           O  
ATOM   4020  CG  TYR A 493      -7.242   6.965 -15.750  1.00 91.88           C  
ATOM   4021  CD1 TYR A 493      -8.305   7.691 -15.203  1.00 91.88           C  
ATOM   4022  CD2 TYR A 493      -6.016   7.602 -15.891  1.00 91.88           C  
ATOM   4023  CE1 TYR A 493      -8.141   9.016 -14.820  1.00 91.88           C  
ATOM   4024  CE2 TYR A 493      -5.844   8.930 -15.516  1.00 91.88           C  
ATOM   4025  OH  TYR A 493      -6.746  10.938 -14.602  1.00 91.88           O  
ATOM   4026  CZ  TYR A 493      -6.910   9.625 -14.977  1.00 91.88           C  
ATOM   4027  N   VAL A 494      -4.977   3.797 -15.047  1.00 90.31           N  
ATOM   4028  CA  VAL A 494      -3.572   3.801 -14.648  1.00 90.31           C  
ATOM   4029  C   VAL A 494      -2.822   4.898 -15.398  1.00 90.31           C  
ATOM   4030  CB  VAL A 494      -2.906   2.430 -14.906  1.00 90.31           C  
ATOM   4031  O   VAL A 494      -2.695   4.844 -16.625  1.00 90.31           O  
ATOM   4032  CG1 VAL A 494      -1.453   2.439 -14.430  1.00 90.31           C  
ATOM   4033  CG2 VAL A 494      -3.689   1.320 -14.203  1.00 90.31           C  
ATOM   4034  N   ALA A 495      -2.389   5.922 -14.594  1.00 87.94           N  
ATOM   4035  CA  ALA A 495      -1.806   7.133 -15.172  1.00 87.94           C  
ATOM   4036  C   ALA A 495      -0.281   7.059 -15.164  1.00 87.94           C  
ATOM   4037  CB  ALA A 495      -2.279   8.367 -14.406  1.00 87.94           C  
ATOM   4038  O   ALA A 495       0.354   7.285 -14.133  1.00 87.94           O  
ATOM   4039  N   ASP A 496       0.326   6.539 -16.281  1.00 86.00           N  
ATOM   4040  CA  ASP A 496       1.761   6.555 -16.547  1.00 86.00           C  
ATOM   4041  C   ASP A 496       2.102   7.559 -17.656  1.00 86.00           C  
ATOM   4042  CB  ASP A 496       2.248   5.156 -16.938  1.00 86.00           C  
ATOM   4043  O   ASP A 496       1.576   7.473 -18.766  1.00 86.00           O  
ATOM   4044  CG  ASP A 496       3.752   5.086 -17.141  1.00 86.00           C  
ATOM   4045  OD1 ASP A 496       4.312   5.934 -17.859  1.00 86.00           O  
ATOM   4046  OD2 ASP A 496       4.379   4.172 -16.562  1.00 86.00           O  
ATOM   4047  N   PRO A 497       2.916   8.547 -17.266  1.00 81.88           N  
ATOM   4048  CA  PRO A 497       3.188   9.680 -18.172  1.00 81.88           C  
ATOM   4049  C   PRO A 497       3.619   9.234 -19.562  1.00 81.88           C  
ATOM   4050  CB  PRO A 497       4.316  10.430 -17.453  1.00 81.88           C  
ATOM   4051  O   PRO A 497       3.348   9.930 -20.547  1.00 81.88           O  
ATOM   4052  CG  PRO A 497       4.148  10.094 -16.016  1.00 81.88           C  
ATOM   4053  CD  PRO A 497       3.627   8.688 -15.906  1.00 81.88           C  
ATOM   4054  N   TYR A 498       4.160   8.008 -19.719  1.00 80.25           N  
ATOM   4055  CA  TYR A 498       4.738   7.574 -20.984  1.00 80.25           C  
ATOM   4056  C   TYR A 498       3.916   6.453 -21.609  1.00 80.25           C  
ATOM   4057  CB  TYR A 498       6.188   7.113 -20.797  1.00 80.25           C  
ATOM   4058  O   TYR A 498       4.270   5.926 -22.672  1.00 80.25           O  
ATOM   4059  CG  TYR A 498       7.109   8.203 -20.297  1.00 80.25           C  
ATOM   4060  CD1 TYR A 498       7.566   9.195 -21.172  1.00 80.25           C  
ATOM   4061  CD2 TYR A 498       7.527   8.250 -18.984  1.00 80.25           C  
ATOM   4062  CE1 TYR A 498       8.422  10.203 -20.719  1.00 80.25           C  
ATOM   4063  CE2 TYR A 498       8.375   9.250 -18.516  1.00 80.25           C  
ATOM   4064  OH  TYR A 498       9.664  11.211 -18.953  1.00 80.25           O  
ATOM   4065  CZ  TYR A 498       8.820  10.219 -19.406  1.00 80.25           C  
ATOM   4066  N   CYS A 499       2.801   6.031 -20.984  1.00 83.25           N  
ATOM   4067  CA  CYS A 499       1.936   4.969 -21.484  1.00 83.25           C  
ATOM   4068  C   CYS A 499       0.496   5.453 -21.609  1.00 83.25           C  
ATOM   4069  CB  CYS A 499       1.996   3.750 -20.562  1.00 83.25           C  
ATOM   4070  O   CYS A 499      -0.372   5.039 -20.828  1.00 83.25           O  
ATOM   4071  SG  CYS A 499       3.619   2.959 -20.500  1.00 83.25           S  
ATOM   4072  N   PRO A 500       0.209   6.367 -22.609  1.00 85.06           N  
ATOM   4073  CA  PRO A 500      -1.170   6.836 -22.781  1.00 85.06           C  
ATOM   4074  C   PRO A 500      -2.096   5.754 -23.328  1.00 85.06           C  
ATOM   4075  CB  PRO A 500      -1.034   7.996 -23.766  1.00 85.06           C  
ATOM   4076  O   PRO A 500      -1.625   4.742 -23.859  1.00 85.06           O  
ATOM   4077  CG  PRO A 500       0.157   7.648 -24.609  1.00 85.06           C  
ATOM   4078  CD  PRO A 500       1.149   6.926 -23.734  1.00 85.06           C  
ATOM   4079  N   PRO A 501      -3.443   5.910 -23.219  1.00 85.06           N  
ATOM   4080  CA  PRO A 501      -4.379   4.973 -23.844  1.00 85.06           C  
ATOM   4081  C   PRO A 501      -4.199   4.883 -25.344  1.00 85.06           C  
ATOM   4082  CB  PRO A 501      -5.750   5.559 -23.484  1.00 85.06           C  
ATOM   4083  O   PRO A 501      -3.961   5.895 -26.016  1.00 85.06           O  
ATOM   4084  CG  PRO A 501      -5.488   6.473 -22.328  1.00 85.06           C  
ATOM   4085  CD  PRO A 501      -4.078   6.977 -22.438  1.00 85.06           C  
ATOM   4086  N   SER A 502      -4.133   3.721 -25.938  1.00 80.06           N  
ATOM   4087  CA  SER A 502      -3.818   3.412 -27.328  1.00 80.06           C  
ATOM   4088  C   SER A 502      -4.918   3.900 -28.266  1.00 80.06           C  
ATOM   4089  CB  SER A 502      -3.613   1.907 -27.516  1.00 80.06           C  
ATOM   4090  O   SER A 502      -4.641   4.309 -29.406  1.00 80.06           O  
ATOM   4091  OG  SER A 502      -4.707   1.182 -26.984  1.00 80.06           O  
ATOM   4092  N   GLY A 503      -6.156   4.133 -27.828  1.00 76.50           N  
ATOM   4093  CA  GLY A 503      -7.312   4.453 -28.641  1.00 76.50           C  
ATOM   4094  C   GLY A 503      -7.648   5.934 -28.656  1.00 76.50           C  
ATOM   4095  O   GLY A 503      -8.773   6.316 -28.969  1.00 76.50           O  
ATOM   4096  N   LEU A 504      -6.605   6.773 -28.359  1.00 81.81           N  
ATOM   4097  CA  LEU A 504      -6.867   8.203 -28.312  1.00 81.81           C  
ATOM   4098  C   LEU A 504      -6.797   8.820 -29.703  1.00 81.81           C  
ATOM   4099  CB  LEU A 504      -5.871   8.898 -27.375  1.00 81.81           C  
ATOM   4100  O   LEU A 504      -5.984   8.398 -30.531  1.00 81.81           O  
ATOM   4101  CG  LEU A 504      -5.969   8.547 -25.891  1.00 81.81           C  
ATOM   4102  CD1 LEU A 504      -4.809   9.172 -25.125  1.00 81.81           C  
ATOM   4103  CD2 LEU A 504      -7.305   9.008 -25.328  1.00 81.81           C  
ATOM   4104  N   ASP A 505      -7.758   9.641 -30.094  1.00 79.25           N  
ATOM   4105  CA  ASP A 505      -7.750  10.406 -31.328  1.00 79.25           C  
ATOM   4106  C   ASP A 505      -7.523  11.891 -31.062  1.00 79.25           C  
ATOM   4107  CB  ASP A 505      -9.062  10.203 -32.094  1.00 79.25           C  
ATOM   4108  O   ASP A 505      -7.352  12.305 -29.922  1.00 79.25           O  
ATOM   4109  CG  ASP A 505      -9.039  10.805 -33.500  1.00 79.25           C  
ATOM   4110  OD1 ASP A 505      -7.996  11.359 -33.906  1.00 79.25           O  
ATOM   4111  OD2 ASP A 505     -10.070  10.711 -34.188  1.00 79.25           O  
ATOM   4112  N   LYS A 506      -7.340  12.648 -32.156  1.00 78.31           N  
ATOM   4113  CA  LYS A 506      -7.078  14.086 -32.031  1.00 78.31           C  
ATOM   4114  C   LYS A 506      -8.227  14.797 -31.328  1.00 78.31           C  
ATOM   4115  CB  LYS A 506      -6.855  14.695 -33.406  1.00 78.31           C  
ATOM   4116  O   LYS A 506      -8.031  15.875 -30.750  1.00 78.31           O  
ATOM   4117  CG  LYS A 506      -5.539  14.297 -34.062  1.00 78.31           C  
ATOM   4118  CD  LYS A 506      -5.289  15.078 -35.344  1.00 78.31           C  
ATOM   4119  CE  LYS A 506      -3.990  14.656 -36.031  1.00 78.31           C  
ATOM   4120  NZ  LYS A 506      -3.744  15.414 -37.281  1.00 78.31           N  
ATOM   4121  N   ARG A 507      -9.500  14.086 -31.250  1.00 81.12           N  
ATOM   4122  CA  ARG A 507     -10.656  14.617 -30.531  1.00 81.12           C  
ATOM   4123  C   ARG A 507     -10.602  14.242 -29.047  1.00 81.12           C  
ATOM   4124  CB  ARG A 507     -11.961  14.102 -31.156  1.00 81.12           C  
ATOM   4125  O   ARG A 507     -10.500  13.070 -28.703  1.00 81.12           O  
ATOM   4126  CG  ARG A 507     -12.258  14.672 -32.531  1.00 81.12           C  
ATOM   4127  CD  ARG A 507     -13.602  14.203 -33.062  1.00 81.12           C  
ATOM   4128  NE  ARG A 507     -13.742  14.453 -34.500  1.00 81.12           N  
ATOM   4129  NH1 ARG A 507     -16.016  14.078 -34.562  1.00 81.12           N  
ATOM   4130  NH2 ARG A 507     -14.891  14.641 -36.469  1.00 81.12           N  
ATOM   4131  CZ  ARG A 507     -14.883  14.391 -35.156  1.00 81.12           C  
ATOM   4132  N   ARG A 508     -10.422  15.281 -28.250  1.00 83.94           N  
ATOM   4133  CA  ARG A 508     -10.289  15.109 -26.812  1.00 83.94           C  
ATOM   4134  C   ARG A 508     -11.641  14.805 -26.172  1.00 83.94           C  
ATOM   4135  CB  ARG A 508      -9.672  16.359 -26.172  1.00 83.94           C  
ATOM   4136  O   ARG A 508     -12.617  15.516 -26.406  1.00 83.94           O  
ATOM   4137  CG  ARG A 508      -9.469  16.234 -24.672  1.00 83.94           C  
ATOM   4138  CD  ARG A 508      -8.945  17.531 -24.078  1.00 83.94           C  
ATOM   4139  NE  ARG A 508      -8.797  17.438 -22.625  1.00 83.94           N  
ATOM   4140  NH1 ARG A 508     -10.945  18.141 -22.156  1.00 83.94           N  
ATOM   4141  NH2 ARG A 508      -9.508  17.609 -20.438  1.00 83.94           N  
ATOM   4142  CZ  ARG A 508      -9.750  17.734 -21.734  1.00 83.94           C  
ATOM   4143  N   GLU A 509     -11.680  13.758 -25.359  1.00 84.94           N  
ATOM   4144  CA  GLU A 509     -12.852  13.422 -24.562  1.00 84.94           C  
ATOM   4145  C   GLU A 509     -12.672  13.859 -23.109  1.00 84.94           C  
ATOM   4146  CB  GLU A 509     -13.141  11.922 -24.625  1.00 84.94           C  
ATOM   4147  O   GLU A 509     -11.555  13.867 -22.594  1.00 84.94           O  
ATOM   4148  CG  GLU A 509     -13.547  11.430 -26.000  1.00 84.94           C  
ATOM   4149  CD  GLU A 509     -14.000   9.977 -26.016  1.00 84.94           C  
ATOM   4150  OE1 GLU A 509     -14.438   9.492 -27.094  1.00 84.94           O  
ATOM   4151  OE2 GLU A 509     -13.922   9.328 -24.953  1.00 84.94           O  
ATOM   4152  N   PRO A 510     -13.773  14.312 -22.469  1.00 83.00           N  
ATOM   4153  CA  PRO A 510     -13.727  14.836 -21.094  1.00 83.00           C  
ATOM   4154  C   PRO A 510     -13.516  13.742 -20.047  1.00 83.00           C  
ATOM   4155  CB  PRO A 510     -15.094  15.500 -20.922  1.00 83.00           C  
ATOM   4156  O   PRO A 510     -13.188  14.031 -18.906  1.00 83.00           O  
ATOM   4157  CG  PRO A 510     -16.000  14.758 -21.859  1.00 83.00           C  
ATOM   4158  CD  PRO A 510     -15.188  14.258 -23.016  1.00 83.00           C  
ATOM   4159  N   THR A 511     -13.531  12.430 -20.484  1.00 86.00           N  
ATOM   4160  CA  THR A 511     -13.258  11.281 -19.641  1.00 86.00           C  
ATOM   4161  C   THR A 511     -12.461  10.227 -20.406  1.00 86.00           C  
ATOM   4162  CB  THR A 511     -14.570  10.648 -19.125  1.00 86.00           C  
ATOM   4163  O   THR A 511     -12.492  10.180 -21.625  1.00 86.00           O  
ATOM   4164  CG2 THR A 511     -15.375  11.656 -18.312  1.00 86.00           C  
ATOM   4165  OG1 THR A 511     -15.359  10.211 -20.234  1.00 86.00           O  
ATOM   4166  N   PRO A 512     -11.727   9.438 -19.578  1.00 85.50           N  
ATOM   4167  CA  PRO A 512     -11.000   8.359 -20.234  1.00 85.50           C  
ATOM   4168  C   PRO A 512     -11.922   7.371 -20.953  1.00 85.50           C  
ATOM   4169  CB  PRO A 512     -10.250   7.676 -19.094  1.00 85.50           C  
ATOM   4170  O   PRO A 512     -12.992   7.043 -20.438  1.00 85.50           O  
ATOM   4171  CG  PRO A 512     -10.328   8.641 -17.953  1.00 85.50           C  
ATOM   4172  CD  PRO A 512     -11.516   9.539 -18.172  1.00 85.50           C  
ATOM   4173  N   PRO A 513     -11.516   6.949 -22.188  1.00 85.62           N  
ATOM   4174  CA  PRO A 513     -12.328   5.965 -22.906  1.00 85.62           C  
ATOM   4175  C   PRO A 513     -12.484   4.656 -22.125  1.00 85.62           C  
ATOM   4176  CB  PRO A 513     -11.555   5.738 -24.203  1.00 85.62           C  
ATOM   4177  O   PRO A 513     -11.492   4.082 -21.672  1.00 85.62           O  
ATOM   4178  CG  PRO A 513     -10.648   6.922 -24.328  1.00 85.62           C  
ATOM   4179  CD  PRO A 513     -10.320   7.410 -22.938  1.00 85.62           C  
ATOM   4180  N   ARG A 514     -13.695   4.148 -22.000  1.00 84.94           N  
ATOM   4181  CA  ARG A 514     -14.031   2.994 -21.172  1.00 84.94           C  
ATOM   4182  C   ARG A 514     -13.438   1.714 -21.750  1.00 84.94           C  
ATOM   4183  CB  ARG A 514     -15.555   2.852 -21.047  1.00 84.94           C  
ATOM   4184  O   ARG A 514     -13.164   0.763 -21.016  1.00 84.94           O  
ATOM   4185  CG  ARG A 514     -16.203   3.908 -20.172  1.00 84.94           C  
ATOM   4186  CD  ARG A 514     -17.672   3.609 -19.922  1.00 84.94           C  
ATOM   4187  NE  ARG A 514     -18.250   4.531 -18.938  1.00 84.94           N  
ATOM   4188  NH1 ARG A 514     -20.234   3.365 -18.703  1.00 84.94           N  
ATOM   4189  NH2 ARG A 514     -19.875   5.289 -17.516  1.00 84.94           N  
ATOM   4190  CZ  ARG A 514     -19.453   4.391 -18.391  1.00 84.94           C  
ATOM   4191  N   GLU A 515     -13.109   1.657 -23.031  1.00 82.75           N  
ATOM   4192  CA  GLU A 515     -12.695   0.452 -23.750  1.00 82.75           C  
ATOM   4193  C   GLU A 515     -11.180   0.281 -23.703  1.00 82.75           C  
ATOM   4194  CB  GLU A 515     -13.188   0.489 -25.188  1.00 82.75           C  
ATOM   4195  O   GLU A 515     -10.656  -0.757 -24.125  1.00 82.75           O  
ATOM   4196  CG  GLU A 515     -14.703   0.513 -25.328  1.00 82.75           C  
ATOM   4197  CD  GLU A 515     -15.180   0.515 -26.781  1.00 82.75           C  
ATOM   4198  OE1 GLU A 515     -16.406   0.509 -27.016  1.00 82.75           O  
ATOM   4199  OE2 GLU A 515     -14.312   0.522 -27.672  1.00 82.75           O  
ATOM   4200  N   GLU A 516     -10.578   1.179 -23.016  1.00 84.81           N  
ATOM   4201  CA  GLU A 516      -9.125   1.132 -22.953  1.00 84.81           C  
ATOM   4202  C   GLU A 516      -8.648   0.135 -21.906  1.00 84.81           C  
ATOM   4203  CB  GLU A 516      -8.555   2.521 -22.656  1.00 84.81           C  
ATOM   4204  O   GLU A 516      -9.312  -0.065 -20.891  1.00 84.81           O  
ATOM   4205  CG  GLU A 516      -8.703   3.506 -23.812  1.00 84.81           C  
ATOM   4206  CD  GLU A 516      -7.762   3.217 -24.969  1.00 84.81           C  
ATOM   4207  OE1 GLU A 516      -8.023   3.695 -26.094  1.00 84.81           O  
ATOM   4208  OE2 GLU A 516      -6.758   2.502 -24.750  1.00 84.81           O  
ATOM   4209  N   ASP A 517      -7.496  -0.451 -22.172  1.00 85.06           N  
ATOM   4210  CA  ASP A 517      -6.930  -1.521 -21.359  1.00 85.06           C  
ATOM   4211  C   ASP A 517      -6.367  -0.974 -20.047  1.00 85.06           C  
ATOM   4212  CB  ASP A 517      -5.832  -2.258 -22.141  1.00 85.06           C  
ATOM   4213  O   ASP A 517      -6.223  -1.714 -19.078  1.00 85.06           O  
ATOM   4214  CG  ASP A 517      -6.367  -3.047 -23.312  1.00 85.06           C  
ATOM   4215  OD1 ASP A 517      -7.578  -3.354 -23.344  1.00 85.06           O  
ATOM   4216  OD2 ASP A 517      -5.570  -3.365 -24.219  1.00 85.06           O  
ATOM   4217  N   ILE A 518      -6.234   0.240 -19.953  1.00 86.75           N  
ATOM   4218  CA  ILE A 518      -5.645   0.862 -18.766  1.00 86.75           C  
ATOM   4219  C   ILE A 518      -6.746   1.316 -17.828  1.00 86.75           C  
ATOM   4220  CB  ILE A 518      -4.738   2.057 -19.156  1.00 86.75           C  
ATOM   4221  O   ILE A 518      -6.473   1.725 -16.688  1.00 86.75           O  
ATOM   4222  CG1 ILE A 518      -5.547   3.117 -19.906  1.00 86.75           C  
ATOM   4223  CG2 ILE A 518      -3.543   1.584 -19.984  1.00 86.75           C  
ATOM   4224  CD1 ILE A 518      -4.824   4.445 -20.078  1.00 86.75           C  
ATOM   4225  N   VAL A 519      -8.039   1.185 -18.297  1.00 89.75           N  
ATOM   4226  CA  VAL A 519      -9.188   1.683 -17.547  1.00 89.75           C  
ATOM   4227  C   VAL A 519      -9.859   0.528 -16.812  1.00 89.75           C  
ATOM   4228  CB  VAL A 519     -10.203   2.400 -18.453  1.00 89.75           C  
ATOM   4229  O   VAL A 519     -10.055  -0.550 -17.375  1.00 89.75           O  
ATOM   4230  CG1 VAL A 519     -11.438   2.822 -17.672  1.00 89.75           C  
ATOM   4231  CG2 VAL A 519      -9.555   3.609 -19.125  1.00 89.75           C  
ATOM   4232  N   ILE A 520     -10.227   0.719 -15.531  1.00 91.38           N  
ATOM   4233  CA  ILE A 520     -11.031  -0.164 -14.695  1.00 91.38           C  
ATOM   4234  C   ILE A 520     -12.430   0.424 -14.523  1.00 91.38           C  
ATOM   4235  CB  ILE A 520     -10.375  -0.394 -13.312  1.00 91.38           C  
ATOM   4236  O   ILE A 520     -12.594   1.503 -13.945  1.00 91.38           O  
ATOM   4237  CG1 ILE A 520      -8.953  -0.935 -13.484  1.00 91.38           C  
ATOM   4238  CG2 ILE A 520     -11.219  -1.344 -12.461  1.00 91.38           C  
ATOM   4239  CD1 ILE A 520      -8.000  -0.549 -12.359  1.00 91.38           C  
ATOM   4240  N   ASN A 521     -13.398  -0.342 -15.000  1.00 91.00           N  
ATOM   4241  CA  ASN A 521     -14.766   0.162 -14.984  1.00 91.00           C  
ATOM   4242  C   ASN A 521     -15.578  -0.447 -13.844  1.00 91.00           C  
ATOM   4243  CB  ASN A 521     -15.453  -0.110 -16.328  1.00 91.00           C  
ATOM   4244  O   ASN A 521     -15.539  -1.660 -13.633  1.00 91.00           O  
ATOM   4245  CG  ASN A 521     -14.766   0.594 -17.484  1.00 91.00           C  
ATOM   4246  ND2 ASN A 521     -14.266  -0.182 -18.438  1.00 91.00           N  
ATOM   4247  OD1 ASN A 521     -14.695   1.825 -17.516  1.00 91.00           O  
ATOM   4248  N   ASN A 522     -16.219   0.427 -13.133  1.00 90.81           N  
ATOM   4249  CA  ASN A 522     -17.172   0.011 -12.102  1.00 90.81           C  
ATOM   4250  C   ASN A 522     -16.578  -1.055 -11.188  1.00 90.81           C  
ATOM   4251  CB  ASN A 522     -18.469  -0.500 -12.742  1.00 90.81           C  
ATOM   4252  O   ASN A 522     -17.109  -2.164 -11.094  1.00 90.81           O  
ATOM   4253  CG  ASN A 522     -19.031   0.467 -13.758  1.00 90.81           C  
ATOM   4254  ND2 ASN A 522     -19.531  -0.066 -14.867  1.00 90.81           N  
ATOM   4255  OD1 ASN A 522     -19.031   1.683 -13.555  1.00 90.81           O  
ATOM   4256  N   PRO A 523     -15.539  -0.693 -10.516  1.00 90.88           N  
ATOM   4257  CA  PRO A 523     -14.883  -1.653  -9.625  1.00 90.88           C  
ATOM   4258  C   PRO A 523     -15.812  -2.156  -8.516  1.00 90.88           C  
ATOM   4259  CB  PRO A 523     -13.719  -0.853  -9.031  1.00 90.88           C  
ATOM   4260  O   PRO A 523     -16.547  -1.368  -7.922  1.00 90.88           O  
ATOM   4261  CG  PRO A 523     -13.602   0.348  -9.914  1.00 90.88           C  
ATOM   4262  CD  PRO A 523     -14.930   0.601 -10.562  1.00 90.88           C  
ATOM   4263  N   LEU A 524     -15.773  -3.461  -8.266  1.00 88.62           N  
ATOM   4264  CA  LEU A 524     -16.562  -4.098  -7.215  1.00 88.62           C  
ATOM   4265  C   LEU A 524     -15.750  -4.242  -5.934  1.00 88.62           C  
ATOM   4266  CB  LEU A 524     -17.062  -5.469  -7.676  1.00 88.62           C  
ATOM   4267  O   LEU A 524     -16.312  -4.371  -4.844  1.00 88.62           O  
ATOM   4268  CG  LEU A 524     -18.031  -5.473  -8.859  1.00 88.62           C  
ATOM   4269  CD1 LEU A 524     -18.312  -6.906  -9.305  1.00 88.62           C  
ATOM   4270  CD2 LEU A 524     -19.312  -4.746  -8.508  1.00 88.62           C  
ATOM   4271  N   GLY A 525     -14.422  -4.250  -6.109  1.00 86.06           N  
ATOM   4272  CA  GLY A 525     -13.484  -4.266  -4.996  1.00 86.06           C  
ATOM   4273  C   GLY A 525     -12.930  -2.893  -4.660  1.00 86.06           C  
ATOM   4274  O   GLY A 525     -12.930  -1.994  -5.504  1.00 86.06           O  
ATOM   4275  N   CYS A 526     -12.469  -2.648  -3.445  1.00 86.38           N  
ATOM   4276  CA  CYS A 526     -11.977  -1.353  -2.994  1.00 86.38           C  
ATOM   4277  C   CYS A 526     -10.531  -1.143  -3.420  1.00 86.38           C  
ATOM   4278  CB  CYS A 526     -12.094  -1.234  -1.475  1.00 86.38           C  
ATOM   4279  O   CYS A 526      -9.828  -2.102  -3.740  1.00 86.38           O  
ATOM   4280  SG  CYS A 526     -13.781  -0.966  -0.892  1.00 86.38           S  
ATOM   4281  N   ILE A 527     -10.094   0.137  -3.463  1.00 87.06           N  
ATOM   4282  CA  ILE A 527      -8.719   0.524  -3.775  1.00 87.06           C  
ATOM   4283  C   ILE A 527      -7.844   0.361  -2.537  1.00 87.06           C  
ATOM   4284  CB  ILE A 527      -8.648   1.977  -4.297  1.00 87.06           C  
ATOM   4285  O   ILE A 527      -8.156   0.891  -1.469  1.00 87.06           O  
ATOM   4286  CG1 ILE A 527      -9.492   2.131  -5.566  1.00 87.06           C  
ATOM   4287  CG2 ILE A 527      -7.191   2.387  -4.551  1.00 87.06           C  
ATOM   4288  CD1 ILE A 527      -9.648   3.570  -6.035  1.00 87.06           C  
ATOM   4289  N   GLU A 528      -6.793  -0.437  -2.637  1.00 82.25           N  
ATOM   4290  CA  GLU A 528      -5.848  -0.651  -1.547  1.00 82.25           C  
ATOM   4291  C   GLU A 528      -5.164   0.653  -1.143  1.00 82.25           C  
ATOM   4292  CB  GLU A 528      -4.797  -1.692  -1.944  1.00 82.25           C  
ATOM   4293  O   GLU A 528      -4.762   1.440  -2.000  1.00 82.25           O  
ATOM   4294  CG  GLU A 528      -3.844  -2.066  -0.817  1.00 82.25           C  
ATOM   4295  CD  GLU A 528      -2.701  -2.961  -1.269  1.00 82.25           C  
ATOM   4296  OE1 GLU A 528      -1.850  -3.330  -0.428  1.00 82.25           O  
ATOM   4297  OE2 GLU A 528      -2.656  -3.297  -2.473  1.00 82.25           O  
ATOM   4298  N   GLY A 529      -5.145   0.973   0.182  1.00 79.12           N  
ATOM   4299  CA  GLY A 529      -4.391   2.125   0.644  1.00 79.12           C  
ATOM   4300  C   GLY A 529      -5.270   3.283   1.073  1.00 79.12           C  
ATOM   4301  O   GLY A 529      -4.844   4.137   1.854  1.00 79.12           O  
ATOM   4302  N   PHE A 530      -6.535   3.381   0.636  1.00 86.44           N  
ATOM   4303  CA  PHE A 530      -7.426   4.488   0.965  1.00 86.44           C  
ATOM   4304  C   PHE A 530      -8.156   4.223   2.279  1.00 86.44           C  
ATOM   4305  CB  PHE A 530      -8.445   4.715  -0.160  1.00 86.44           C  
ATOM   4306  O   PHE A 530      -8.406   5.152   3.051  1.00 86.44           O  
ATOM   4307  CG  PHE A 530      -7.871   5.426  -1.356  1.00 86.44           C  
ATOM   4308  CD1 PHE A 530      -6.766   6.258  -1.228  1.00 86.44           C  
ATOM   4309  CD2 PHE A 530      -8.445   5.266  -2.611  1.00 86.44           C  
ATOM   4310  CE1 PHE A 530      -6.238   6.918  -2.334  1.00 86.44           C  
ATOM   4311  CE2 PHE A 530      -7.922   5.922  -3.723  1.00 86.44           C  
ATOM   4312  CZ  PHE A 530      -6.816   6.750  -3.580  1.00 86.44           C  
ATOM   4313  N   GLN A 531      -8.492   2.881   2.668  1.00 88.31           N  
ATOM   4314  CA  GLN A 531      -9.102   2.467   3.926  1.00 88.31           C  
ATOM   4315  C   GLN A 531      -8.242   1.434   4.645  1.00 88.31           C  
ATOM   4316  CB  GLN A 531     -10.500   1.904   3.680  1.00 88.31           C  
ATOM   4317  O   GLN A 531      -8.711   0.341   4.965  1.00 88.31           O  
ATOM   4318  CG  GLN A 531     -11.500   2.938   3.176  1.00 88.31           C  
ATOM   4319  CD  GLN A 531     -12.930   2.432   3.197  1.00 88.31           C  
ATOM   4320  NE2 GLN A 531     -13.836   3.234   3.742  1.00 88.31           N  
ATOM   4321  OE1 GLN A 531     -13.219   1.326   2.727  1.00 88.31           O  
ATOM   4322  N   GLN A 532      -6.973   1.769   4.938  1.00 83.75           N  
ATOM   4323  CA  GLN A 532      -5.973   0.853   5.480  1.00 83.75           C  
ATOM   4324  C   GLN A 532      -6.273   0.510   6.938  1.00 83.75           C  
ATOM   4325  CB  GLN A 532      -4.570   1.455   5.359  1.00 83.75           C  
ATOM   4326  O   GLN A 532      -6.129  -0.642   7.352  1.00 83.75           O  
ATOM   4327  CG  GLN A 532      -3.457   0.508   5.785  1.00 83.75           C  
ATOM   4328  CD  GLN A 532      -3.344  -0.707   4.887  1.00 83.75           C  
ATOM   4329  NE2 GLN A 532      -2.779  -1.787   5.414  1.00 83.75           N  
ATOM   4330  OE1 GLN A 532      -3.762  -0.676   3.723  1.00 83.75           O  
ATOM   4331  N   LYS A 533      -6.672   1.535   7.691  1.00 86.12           N  
ATOM   4332  CA  LYS A 533      -6.949   1.322   9.109  1.00 86.12           C  
ATOM   4333  C   LYS A 533      -8.180   0.446   9.305  1.00 86.12           C  
ATOM   4334  CB  LYS A 533      -7.137   2.660   9.828  1.00 86.12           C  
ATOM   4335  O   LYS A 533      -8.195  -0.437  10.164  1.00 86.12           O  
ATOM   4336  CG  LYS A 533      -5.867   3.496   9.922  1.00 86.12           C  
ATOM   4337  CD  LYS A 533      -6.117   4.805  10.656  1.00 86.12           C  
ATOM   4338  CE  LYS A 533      -4.844   5.641  10.758  1.00 86.12           C  
ATOM   4339  NZ  LYS A 533      -4.738   6.629   9.648  1.00 86.12           N  
ATOM   4340  N   GLY A 534      -9.180   0.716   8.477  1.00 87.94           N  
ATOM   4341  CA  GLY A 534     -10.344  -0.160   8.484  1.00 87.94           C  
ATOM   4342  C   GLY A 534     -10.016  -1.585   8.078  1.00 87.94           C  
ATOM   4343  O   GLY A 534     -10.484  -2.537   8.703  1.00 87.94           O  
ATOM   4344  N   TRP A 535      -9.242  -1.719   7.082  1.00 87.50           N  
ATOM   4345  CA  TRP A 535      -8.797  -3.020   6.590  1.00 87.50           C  
ATOM   4346  C   TRP A 535      -8.008  -3.766   7.664  1.00 87.50           C  
ATOM   4347  CB  TRP A 535      -7.941  -2.859   5.332  1.00 87.50           C  
ATOM   4348  O   TRP A 535      -8.195  -4.973   7.852  1.00 87.50           O  
ATOM   4349  CG  TRP A 535      -7.285  -4.125   4.875  1.00 87.50           C  
ATOM   4350  CD1 TRP A 535      -5.945  -4.398   4.855  1.00 87.50           C  
ATOM   4351  CD2 TRP A 535      -7.938  -5.293   4.367  1.00 87.50           C  
ATOM   4352  CE2 TRP A 535      -6.934  -6.234   4.059  1.00 87.50           C  
ATOM   4353  CE3 TRP A 535      -9.281  -5.633   4.145  1.00 87.50           C  
ATOM   4354  NE1 TRP A 535      -5.727  -5.668   4.367  1.00 87.50           N  
ATOM   4355  CH2 TRP A 535      -8.547  -7.809   3.330  1.00 87.50           C  
ATOM   4356  CZ2 TRP A 535      -7.227  -7.500   3.539  1.00 87.50           C  
ATOM   4357  CZ3 TRP A 535      -9.570  -6.891   3.625  1.00 87.50           C  
ATOM   4358  N   THR A 536      -7.180  -3.117   8.305  1.00 84.81           N  
ATOM   4359  CA  THR A 536      -6.359  -3.711   9.352  1.00 84.81           C  
ATOM   4360  C   THR A 536      -7.238  -4.262  10.477  1.00 84.81           C  
ATOM   4361  CB  THR A 536      -5.367  -2.688   9.930  1.00 84.81           C  
ATOM   4362  O   THR A 536      -7.016  -5.375  10.953  1.00 84.81           O  
ATOM   4363  CG2 THR A 536      -4.523  -3.305  11.047  1.00 84.81           C  
ATOM   4364  OG1 THR A 536      -4.496  -2.232   8.891  1.00 84.81           O  
ATOM   4365  N   MET A 537      -8.188  -3.451  10.867  1.00 87.75           N  
ATOM   4366  CA  MET A 537      -9.109  -3.881  11.914  1.00 87.75           C  
ATOM   4367  C   MET A 537      -9.859  -5.137  11.492  1.00 87.75           C  
ATOM   4368  CB  MET A 537     -10.102  -2.766  12.250  1.00 87.75           C  
ATOM   4369  O   MET A 537     -10.047  -6.055  12.297  1.00 87.75           O  
ATOM   4370  CG  MET A 537      -9.469  -1.580  12.961  1.00 87.75           C  
ATOM   4371  SD  MET A 537     -10.711  -0.348  13.516  1.00 87.75           S  
ATOM   4372  CE  MET A 537     -11.180   0.370  11.914  1.00 87.75           C  
ATOM   4373  N   PHE A 538     -10.289  -5.125  10.312  1.00 90.06           N  
ATOM   4374  CA  PHE A 538     -10.953  -6.301   9.766  1.00 90.06           C  
ATOM   4375  C   PHE A 538     -10.023  -7.504   9.766  1.00 90.06           C  
ATOM   4376  CB  PHE A 538     -11.461  -6.023   8.352  1.00 90.06           C  
ATOM   4377  O   PHE A 538     -10.406  -8.594  10.180  1.00 90.06           O  
ATOM   4378  CG  PHE A 538     -11.984  -7.242   7.641  1.00 90.06           C  
ATOM   4379  CD1 PHE A 538     -11.164  -7.980   6.797  1.00 90.06           C  
ATOM   4380  CD2 PHE A 538     -13.305  -7.652   7.820  1.00 90.06           C  
ATOM   4381  CE1 PHE A 538     -11.648  -9.109   6.141  1.00 90.06           C  
ATOM   4382  CE2 PHE A 538     -13.789  -8.781   7.168  1.00 90.06           C  
ATOM   4383  CZ  PHE A 538     -12.961  -9.508   6.328  1.00 90.06           C  
ATOM   4384  N   SER A 539      -8.836  -7.379   9.281  1.00 86.19           N  
ATOM   4385  CA  SER A 539      -7.844  -8.445   9.172  1.00 86.19           C  
ATOM   4386  C   SER A 539      -7.516  -9.047  10.531  1.00 86.19           C  
ATOM   4387  CB  SER A 539      -6.566  -7.922   8.516  1.00 86.19           C  
ATOM   4388  O   SER A 539      -7.379 -10.266  10.664  1.00 86.19           O  
ATOM   4389  OG  SER A 539      -6.820  -7.500   7.184  1.00 86.19           O  
ATOM   4390  N   ILE A 540      -7.352  -8.188  11.508  1.00 84.31           N  
ATOM   4391  CA  ILE A 540      -7.086  -8.648  12.867  1.00 84.31           C  
ATOM   4392  C   ILE A 540      -8.227  -9.539  13.344  1.00 84.31           C  
ATOM   4393  CB  ILE A 540      -6.895  -7.461  13.844  1.00 84.31           C  
ATOM   4394  O   ILE A 540      -7.992 -10.602  13.922  1.00 84.31           O  
ATOM   4395  CG1 ILE A 540      -5.609  -6.695  13.500  1.00 84.31           C  
ATOM   4396  CG2 ILE A 540      -6.879  -7.945  15.289  1.00 84.31           C  
ATOM   4397  CD1 ILE A 540      -5.445  -5.391  14.273  1.00 84.31           C  
ATOM   4398  N   ALA A 541      -9.438  -9.094  13.086  1.00 88.25           N  
ATOM   4399  CA  ALA A 541     -10.609  -9.883  13.461  1.00 88.25           C  
ATOM   4400  C   ALA A 541     -10.625 -11.227  12.750  1.00 88.25           C  
ATOM   4401  CB  ALA A 541     -11.891  -9.102  13.148  1.00 88.25           C  
ATOM   4402  O   ALA A 541     -10.930 -12.258  13.359  1.00 88.25           O  
ATOM   4403  N   ALA A 542     -10.328 -11.227  11.516  1.00 88.19           N  
ATOM   4404  CA  ALA A 542     -10.281 -12.461  10.734  1.00 88.19           C  
ATOM   4405  C   ALA A 542      -9.219 -13.414  11.273  1.00 88.19           C  
ATOM   4406  CB  ALA A 542     -10.016 -12.148   9.266  1.00 88.19           C  
ATOM   4407  O   ALA A 542      -9.430 -14.625  11.336  1.00 88.19           O  
ATOM   4408  N   LEU A 543      -8.125 -12.875  11.633  1.00 83.06           N  
ATOM   4409  CA  LEU A 543      -7.027 -13.672  12.180  1.00 83.06           C  
ATOM   4410  C   LEU A 543      -7.418 -14.281  13.523  1.00 83.06           C  
ATOM   4411  CB  LEU A 543      -5.770 -12.812  12.336  1.00 83.06           C  
ATOM   4412  O   LEU A 543      -7.070 -15.422  13.812  1.00 83.06           O  
ATOM   4413  CG  LEU A 543      -5.020 -12.461  11.055  1.00 83.06           C  
ATOM   4414  CD1 LEU A 543      -3.941 -11.422  11.336  1.00 83.06           C  
ATOM   4415  CD2 LEU A 543      -4.410 -13.711  10.430  1.00 83.06           C  
ATOM   4416  N   VAL A 544      -8.078 -13.461  14.344  1.00 84.19           N  
ATOM   4417  CA  VAL A 544      -8.555 -13.961  15.633  1.00 84.19           C  
ATOM   4418  C   VAL A 544      -9.523 -15.117  15.414  1.00 84.19           C  
ATOM   4419  CB  VAL A 544      -9.234 -12.844  16.453  1.00 84.19           C  
ATOM   4420  O   VAL A 544      -9.484 -16.109  16.141  1.00 84.19           O  
ATOM   4421  CG1 VAL A 544      -9.891 -13.414  17.703  1.00 84.19           C  
ATOM   4422  CG2 VAL A 544      -8.219 -11.758  16.828  1.00 84.19           C  
ATOM   4423  N   LEU A 545     -10.336 -14.977  14.438  1.00 87.75           N  
ATOM   4424  CA  LEU A 545     -11.266 -16.047  14.102  1.00 87.75           C  
ATOM   4425  C   LEU A 545     -10.516 -17.312  13.672  1.00 87.75           C  
ATOM   4426  CB  LEU A 545     -12.211 -15.609  12.984  1.00 87.75           C  
ATOM   4427  O   LEU A 545     -10.844 -18.406  14.117  1.00 87.75           O  
ATOM   4428  CG  LEU A 545     -13.180 -16.672  12.445  1.00 87.75           C  
ATOM   4429  CD1 LEU A 545     -14.094 -17.156  13.562  1.00 87.75           C  
ATOM   4430  CD2 LEU A 545     -13.984 -16.109  11.281  1.00 87.75           C  
ATOM   4431  N   ALA A 546      -9.586 -17.109  12.773  1.00 84.19           N  
ATOM   4432  CA  ALA A 546      -8.789 -18.234  12.281  1.00 84.19           C  
ATOM   4433  C   ALA A 546      -8.070 -18.938  13.422  1.00 84.19           C  
ATOM   4434  CB  ALA A 546      -7.785 -17.750  11.234  1.00 84.19           C  
ATOM   4435  O   ALA A 546      -8.016 -20.172  13.477  1.00 84.19           O  
ATOM   4436  N   SER A 547      -7.559 -18.125  14.336  1.00 79.19           N  
ATOM   4437  CA  SER A 547      -6.855 -18.672  15.492  1.00 79.19           C  
ATOM   4438  C   SER A 547      -7.801 -19.453  16.406  1.00 79.19           C  
ATOM   4439  CB  SER A 547      -6.180 -17.547  16.281  1.00 79.19           C  
ATOM   4440  O   SER A 547      -7.414 -20.469  16.984  1.00 79.19           O  
ATOM   4441  OG  SER A 547      -5.578 -18.047  17.469  1.00 79.19           O  
ATOM   4442  N   THR A 548      -8.969 -18.969  16.531  1.00 83.56           N  
ATOM   4443  CA  THR A 548      -9.969 -19.578  17.391  1.00 83.56           C  
ATOM   4444  C   THR A 548     -10.445 -20.906  16.797  1.00 83.56           C  
ATOM   4445  CB  THR A 548     -11.180 -18.656  17.594  1.00 83.56           C  
ATOM   4446  O   THR A 548     -10.656 -21.875  17.531  1.00 83.56           O  
ATOM   4447  CG2 THR A 548     -12.203 -19.281  18.531  1.00 83.56           C  
ATOM   4448  OG1 THR A 548     -10.734 -17.406  18.156  1.00 83.56           O  
ATOM   4449  N   ARG A 549     -10.523 -21.031  15.500  1.00 83.06           N  
ATOM   4450  CA  ARG A 549     -11.023 -22.219  14.812  1.00 83.06           C  
ATOM   4451  C   ARG A 549      -9.930 -23.281  14.703  1.00 83.06           C  
ATOM   4452  CB  ARG A 549     -11.547 -21.859  13.422  1.00 83.06           C  
ATOM   4453  O   ARG A 549     -10.203 -24.484  14.859  1.00 83.06           O  
ATOM   4454  CG  ARG A 549     -12.898 -21.172  13.430  1.00 83.06           C  
ATOM   4455  CD  ARG A 549     -13.531 -21.156  12.055  1.00 83.06           C  
ATOM   4456  NE  ARG A 549     -14.883 -20.594  12.086  1.00 83.06           N  
ATOM   4457  NH1 ARG A 549     -15.250 -20.781   9.812  1.00 83.06           N  
ATOM   4458  NH2 ARG A 549     -16.875 -19.906  11.172  1.00 83.06           N  
ATOM   4459  CZ  ARG A 549     -15.664 -20.422  11.023  1.00 83.06           C  
ATOM   4460  N   VAL A 550      -8.711 -22.844  14.453  1.00 76.44           N  
ATOM   4461  CA  VAL A 550      -7.605 -23.734  14.125  1.00 76.44           C  
ATOM   4462  C   VAL A 550      -6.797 -24.031  15.391  1.00 76.44           C  
ATOM   4463  CB  VAL A 550      -6.691 -23.125  13.039  1.00 76.44           C  
ATOM   4464  O   VAL A 550      -6.180 -25.094  15.500  1.00 76.44           O  
ATOM   4465  CG1 VAL A 550      -5.531 -24.078  12.727  1.00 76.44           C  
ATOM   4466  CG2 VAL A 550      -7.496 -22.828  11.773  1.00 76.44           C  
ATOM   4467  N   GLY A 551      -6.977 -23.203  16.531  1.00 67.38           N  
ATOM   4468  CA  GLY A 551      -6.293 -23.438  17.797  1.00 67.38           C  
ATOM   4469  C   GLY A 551      -4.781 -23.359  17.672  1.00 67.38           C  
ATOM   4470  O   GLY A 551      -4.246 -22.438  17.047  1.00 67.38           O  
ATOM   4471  N   GLU A 552      -3.869 -24.062  18.359  1.00 54.03           N  
ATOM   4472  CA  GLU A 552      -2.418 -24.141  18.500  1.00 54.03           C  
ATOM   4473  C   GLU A 552      -1.746 -24.375  17.141  1.00 54.03           C  
ATOM   4474  CB  GLU A 552      -2.035 -25.266  19.469  1.00 54.03           C  
ATOM   4475  O   GLU A 552      -0.555 -24.094  16.984  1.00 54.03           O  
ATOM   4476  CG  GLU A 552      -2.326 -24.938  20.922  1.00 54.03           C  
ATOM   4477  CD  GLU A 552      -1.900 -26.047  21.891  1.00 54.03           C  
ATOM   4478  OE1 GLU A 552      -2.074 -25.875  23.109  1.00 54.03           O  
ATOM   4479  OE2 GLU A 552      -1.388 -27.078  21.406  1.00 54.03           O  
ATOM   4480  N   ASN A 553      -2.527 -24.656  16.078  1.00 52.84           N  
ATOM   4481  CA  ASN A 553      -2.000 -24.891  14.734  1.00 52.84           C  
ATOM   4482  C   ASN A 553      -1.986 -23.609  13.898  1.00 52.84           C  
ATOM   4483  CB  ASN A 553      -2.811 -25.969  14.023  1.00 52.84           C  
ATOM   4484  O   ASN A 553      -1.604 -23.625  12.727  1.00 52.84           O  
ATOM   4485  CG  ASN A 553      -2.553 -27.359  14.586  1.00 52.84           C  
ATOM   4486  ND2 ASN A 553      -3.500 -28.266  14.391  1.00 52.84           N  
ATOM   4487  OD1 ASN A 553      -1.510 -27.609  15.195  1.00 52.84           O  
ATOM   4488  N   PHE A 554      -2.516 -22.531  14.422  1.00 53.88           N  
ATOM   4489  CA  PHE A 554      -2.637 -21.219  13.766  1.00 53.88           C  
ATOM   4490  C   PHE A 554      -1.266 -20.594  13.578  1.00 53.88           C  
ATOM   4491  CB  PHE A 554      -3.541 -20.297  14.586  1.00 53.88           C  
ATOM   4492  O   PHE A 554      -0.972 -20.031  12.516  1.00 53.88           O  
ATOM   4493  CG  PHE A 554      -3.799 -18.969  13.922  1.00 53.88           C  
ATOM   4494  CD1 PHE A 554      -3.160 -17.812  14.375  1.00 53.88           C  
ATOM   4495  CD2 PHE A 554      -4.680 -18.875  12.859  1.00 53.88           C  
ATOM   4496  CE1 PHE A 554      -3.396 -16.594  13.766  1.00 53.88           C  
ATOM   4497  CE2 PHE A 554      -4.922 -17.641  12.242  1.00 53.88           C  
ATOM   4498  CZ  PHE A 554      -4.281 -16.500  12.695  1.00 53.88           C  
ATOM   4499  N   CYS A 555      -0.347 -20.688  14.492  1.00 46.66           N  
ATOM   4500  CA  CYS A 555       1.025 -20.188  14.445  1.00 46.66           C  
ATOM   4501  C   CYS A 555       1.850 -20.969  13.430  1.00 46.66           C  
ATOM   4502  CB  CYS A 555       1.678 -20.281  15.820  1.00 46.66           C  
ATOM   4503  O   CYS A 555       2.701 -20.406  12.742  1.00 46.66           O  
ATOM   4504  SG  CYS A 555       0.995 -19.125  17.031  1.00 46.66           S  
ATOM   4505  N   ASN A 556       1.423 -22.234  13.102  1.00 40.44           N  
ATOM   4506  CA  ASN A 556       2.004 -23.109  12.086  1.00 40.44           C  
ATOM   4507  C   ASN A 556       1.506 -22.750  10.688  1.00 40.44           C  
ATOM   4508  CB  ASN A 556       1.701 -24.578  12.398  1.00 40.44           C  
ATOM   4509  O   ASN A 556       2.254 -22.844   9.719  1.00 40.44           O  
ATOM   4510  CG  ASN A 556       2.496 -25.094  13.578  1.00 40.44           C  
ATOM   4511  ND2 ASN A 556       2.041 -26.203  14.156  1.00 40.44           N  
ATOM   4512  OD1 ASN A 556       3.510 -24.516  13.969  1.00 40.44           O  
ATOM   4513  N   SER A 557       0.357 -22.016  10.570  1.00 42.22           N  
ATOM   4514  CA  SER A 557      -0.316 -21.672   9.320  1.00 42.22           C  
ATOM   4515  C   SER A 557      -0.030 -20.234   8.914  1.00 42.22           C  
ATOM   4516  CB  SER A 557      -1.824 -21.875   9.445  1.00 42.22           C  
ATOM   4517  O   SER A 557      -0.004 -19.906   7.727  1.00 42.22           O  
ATOM   4518  OG  SER A 557      -2.111 -23.203   9.867  1.00 42.22           O  
ATOM   4519  N   THR A 558       0.376 -19.234   9.852  1.00 42.09           N  
ATOM   4520  CA  THR A 558       0.591 -17.812   9.609  1.00 42.09           C  
ATOM   4521  C   THR A 558       2.082 -17.484   9.586  1.00 42.09           C  
ATOM   4522  CB  THR A 558      -0.107 -16.953  10.680  1.00 42.09           C  
ATOM   4523  O   THR A 558       2.477 -16.375   9.203  1.00 42.09           O  
ATOM   4524  CG2 THR A 558      -1.623 -17.094  10.594  1.00 42.09           C  
ATOM   4525  OG1 THR A 558       0.325 -17.375  11.984  1.00 42.09           O  
ATOM   4526  N   GLY A 559       3.131 -18.516   9.891  1.00 31.86           N  
ATOM   4527  CA  GLY A 559       4.570 -18.422   9.711  1.00 31.86           C  
ATOM   4528  C   GLY A 559       5.023 -18.781   8.305  1.00 31.86           C  
ATOM   4529  O   GLY A 559       4.367 -19.562   7.621  1.00 31.86           O  
TER    4530      GLY A 559                                                      
ENDMDL                                                                          
END                                                                             
