# Supplementary material for: Deep mining reveals the diversity of endogenous viral elements in vertebrate genomes
Source: Nat Microbiol. 2024 Oct 22;9(11):3013–24. doi: 10.1038/s41564-024-01825-4 (PMC11521997; doi:10.1038/s41564-024-01825-4)
Supplement: Supplementary file 5 — RdRp tree files (Fig. 2a), Astyanax mexicanus structural modelling files (Fig. 2b) and NP tree files (Fig. 2c). [file 41564_2024_1825_MOESM5_ESM.zip › Source_Data_Figure_2/Astyanax_mexicanus559_RNApol_24recycles_amber_9cab3/Astyanax_mexicanus559_RNApol_24recycles_amber_9cab3_unrelaxed_rank_003_alphafold2_ptm_model_4_seed_000.pdb]

MODEL     1                                                                     
ATOM      1  N   MET A   1      13.766  -0.397 -34.469  1.00 57.47           N  
ATOM      2  CA  MET A   1      12.633  -0.935 -33.719  1.00 57.47           C  
ATOM      3  C   MET A   1      12.859  -2.402 -33.375  1.00 57.47           C  
ATOM      4  CB  MET A   1      11.344  -0.784 -34.531  1.00 57.47           C  
ATOM      5  O   MET A   1      12.594  -2.820 -32.250  1.00 57.47           O  
ATOM      6  CG  MET A   1      10.086  -1.100 -33.750  1.00 57.47           C  
ATOM      7  SD  MET A   1       8.562  -0.973 -34.750  1.00 57.47           S  
ATOM      8  CE  MET A   1       7.348  -1.686 -33.625  1.00 57.47           C  
ATOM      9  N   HIS A   2      13.281  -3.186 -34.562  1.00 78.31           N  
ATOM     10  CA  HIS A   2      13.602  -4.605 -34.438  1.00 78.31           C  
ATOM     11  C   HIS A   2      14.875  -4.820 -33.656  1.00 78.31           C  
ATOM     12  CB  HIS A   2      13.742  -5.230 -35.844  1.00 78.31           C  
ATOM     13  O   HIS A   2      15.102  -5.910 -33.094  1.00 78.31           O  
ATOM     14  CG  HIS A   2      12.461  -5.301 -36.594  1.00 78.31           C  
ATOM     15  CD2 HIS A   2      12.016  -4.594 -37.656  1.00 78.31           C  
ATOM     16  ND1 HIS A   2      11.453  -6.188 -36.281  1.00 78.31           N  
ATOM     17  CE1 HIS A   2      10.445  -6.020 -37.125  1.00 78.31           C  
ATOM     18  NE2 HIS A   2      10.766  -5.059 -37.969  1.00 78.31           N  
ATOM     19  N   PHE A   3      15.414  -3.566 -33.469  1.00 87.62           N  
ATOM     20  CA  PHE A   3      16.734  -3.727 -32.875  1.00 87.62           C  
ATOM     21  C   PHE A   3      16.609  -4.094 -31.391  1.00 87.62           C  
ATOM     22  CB  PHE A   3      17.547  -2.443 -33.031  1.00 87.62           C  
ATOM     23  O   PHE A   3      17.188  -5.086 -30.953  1.00 87.62           O  
ATOM     24  CG  PHE A   3      18.859  -2.461 -32.281  1.00 87.62           C  
ATOM     25  CD1 PHE A   3      19.016  -1.708 -31.109  1.00 87.62           C  
ATOM     26  CD2 PHE A   3      19.922  -3.234 -32.719  1.00 87.62           C  
ATOM     27  CE1 PHE A   3      20.219  -1.724 -30.422  1.00 87.62           C  
ATOM     28  CE2 PHE A   3      21.125  -3.256 -32.031  1.00 87.62           C  
ATOM     29  CZ  PHE A   3      21.281  -2.498 -30.875  1.00 87.62           C  
ATOM     30  N   TRP A   4      15.750  -3.254 -30.609  1.00 90.62           N  
ATOM     31  CA  TRP A   4      15.695  -3.469 -29.172  1.00 90.62           C  
ATOM     32  C   TRP A   4      14.914  -4.734 -28.844  1.00 90.62           C  
ATOM     33  CB  TRP A   4      15.070  -2.264 -28.469  1.00 90.62           C  
ATOM     34  O   TRP A   4      15.172  -5.379 -27.812  1.00 90.62           O  
ATOM     35  CG  TRP A   4      16.000  -1.104 -28.297  1.00 90.62           C  
ATOM     36  CD1 TRP A   4      15.938   0.112 -28.922  1.00 90.62           C  
ATOM     37  CD2 TRP A   4      17.156  -1.055 -27.438  1.00 90.62           C  
ATOM     38  CE2 TRP A   4      17.734   0.224 -27.594  1.00 90.62           C  
ATOM     39  CE3 TRP A   4      17.734  -1.968 -26.562  1.00 90.62           C  
ATOM     40  NE1 TRP A   4      16.969   0.915 -28.500  1.00 90.62           N  
ATOM     41  CH2 TRP A   4      19.438  -0.301 -26.031  1.00 90.62           C  
ATOM     42  CZ2 TRP A   4      18.875   0.611 -26.891  1.00 90.62           C  
ATOM     43  CZ3 TRP A   4      18.875  -1.580 -25.859  1.00 90.62           C  
ATOM     44  N   MET A   5      13.906  -5.094 -29.703  1.00 88.94           N  
ATOM     45  CA  MET A   5      13.219  -6.367 -29.531  1.00 88.94           C  
ATOM     46  C   MET A   5      14.172  -7.539 -29.750  1.00 88.94           C  
ATOM     47  CB  MET A   5      12.031  -6.469 -30.500  1.00 88.94           C  
ATOM     48  O   MET A   5      14.117  -8.531 -29.031  1.00 88.94           O  
ATOM     49  CG  MET A   5      10.914  -5.488 -30.203  1.00 88.94           C  
ATOM     50  SD  MET A   5       9.508  -5.645 -31.375  1.00 88.94           S  
ATOM     51  CE  MET A   5       8.672  -4.062 -31.078  1.00 88.94           C  
ATOM     52  N   TRP A   6      14.992  -7.348 -30.750  1.00 91.00           N  
ATOM     53  CA  TRP A   6      16.031  -8.336 -31.031  1.00 91.00           C  
ATOM     54  C   TRP A   6      17.000  -8.469 -29.859  1.00 91.00           C  
ATOM     55  CB  TRP A   6      16.797  -7.957 -32.312  1.00 91.00           C  
ATOM     56  O   TRP A   6      17.328  -9.586 -29.453  1.00 91.00           O  
ATOM     57  CG  TRP A   6      17.938  -8.883 -32.625  1.00 91.00           C  
ATOM     58  CD1 TRP A   6      17.859 -10.078 -33.281  1.00 91.00           C  
ATOM     59  CD2 TRP A   6      19.312  -8.680 -32.312  1.00 91.00           C  
ATOM     60  CE2 TRP A   6      20.016  -9.797 -32.781  1.00 91.00           C  
ATOM     61  CE3 TRP A   6      20.016  -7.656 -31.656  1.00 91.00           C  
ATOM     62  NE1 TRP A   6      19.109 -10.641 -33.375  1.00 91.00           N  
ATOM     63  CH2 TRP A   6      22.078  -8.914 -32.000  1.00 91.00           C  
ATOM     64  CZ2 TRP A   6      21.406  -9.930 -32.656  1.00 91.00           C  
ATOM     65  CZ3 TRP A   6      21.391  -7.785 -31.516  1.00 91.00           C  
ATOM     66  N   VAL A   7      17.422  -7.316 -29.312  1.00 91.44           N  
ATOM     67  CA  VAL A   7      18.328  -7.320 -28.172  1.00 91.44           C  
ATOM     68  C   VAL A   7      17.672  -8.023 -26.984  1.00 91.44           C  
ATOM     69  CB  VAL A   7      18.750  -5.887 -27.766  1.00 91.44           C  
ATOM     70  O   VAL A   7      18.281  -8.883 -26.344  1.00 91.44           O  
ATOM     71  CG1 VAL A   7      19.578  -5.902 -26.484  1.00 91.44           C  
ATOM     72  CG2 VAL A   7      19.531  -5.230 -28.906  1.00 91.44           C  
ATOM     73  N   ARG A   8      16.422  -7.668 -26.703  1.00 91.62           N  
ATOM     74  CA  ARG A   8      15.656  -8.234 -25.594  1.00 91.62           C  
ATOM     75  C   ARG A   8      15.523  -9.750 -25.750  1.00 91.62           C  
ATOM     76  CB  ARG A   8      14.273  -7.594 -25.516  1.00 91.62           C  
ATOM     77  O   ARG A   8      15.781 -10.492 -24.797  1.00 91.62           O  
ATOM     78  CG  ARG A   8      13.398  -8.156 -24.406  1.00 91.62           C  
ATOM     79  CD  ARG A   8      11.930  -7.848 -24.625  1.00 91.62           C  
ATOM     80  NE  ARG A   8      11.414  -8.500 -25.828  1.00 91.62           N  
ATOM     81  NH1 ARG A   8       9.516  -7.195 -25.984  1.00 91.62           N  
ATOM     82  NH2 ARG A   8       9.906  -8.844 -27.531  1.00 91.62           N  
ATOM     83  CZ  ARG A   8      10.281  -8.180 -26.438  1.00 91.62           C  
ATOM     84  N   ASP A   9      15.109 -10.219 -26.891  1.00 91.06           N  
ATOM     85  CA  ASP A   9      14.875 -11.633 -27.156  1.00 91.06           C  
ATOM     86  C   ASP A   9      16.172 -12.445 -27.016  1.00 91.06           C  
ATOM     87  CB  ASP A   9      14.281 -11.836 -28.547  1.00 91.06           C  
ATOM     88  O   ASP A   9      16.172 -13.531 -26.438  1.00 91.06           O  
ATOM     89  CG  ASP A   9      12.852 -11.328 -28.656  1.00 91.06           C  
ATOM     90  OD1 ASP A   9      12.211 -11.086 -27.625  1.00 91.06           O  
ATOM     91  OD2 ASP A   9      12.367 -11.172 -29.812  1.00 91.06           O  
ATOM     92  N   ASN A  10      17.234 -11.875 -27.594  1.00 90.62           N  
ATOM     93  CA  ASN A  10      18.516 -12.570 -27.484  1.00 90.62           C  
ATOM     94  C   ASN A  10      19.000 -12.633 -26.031  1.00 90.62           C  
ATOM     95  CB  ASN A  10      19.562 -11.891 -28.359  1.00 90.62           C  
ATOM     96  O   ASN A  10      19.531 -13.656 -25.609  1.00 90.62           O  
ATOM     97  CG  ASN A  10      19.516 -12.352 -29.812  1.00 90.62           C  
ATOM     98  ND2 ASN A  10      18.938 -11.531 -30.672  1.00 90.62           N  
ATOM     99  OD1 ASN A  10      19.969 -13.453 -30.141  1.00 90.62           O  
ATOM    100  N   GLN A  11      18.812 -11.516 -25.312  1.00 89.31           N  
ATOM    101  CA  GLN A  11      19.219 -11.508 -23.906  1.00 89.31           C  
ATOM    102  C   GLN A  11      18.422 -12.523 -23.109  1.00 89.31           C  
ATOM    103  CB  GLN A  11      19.062 -10.109 -23.312  1.00 89.31           C  
ATOM    104  O   GLN A  11      18.984 -13.242 -22.266  1.00 89.31           O  
ATOM    105  CG  GLN A  11      19.703  -9.945 -21.953  1.00 89.31           C  
ATOM    106  CD  GLN A  11      19.719  -8.508 -21.469  1.00 89.31           C  
ATOM    107  NE2 GLN A  11      20.719  -8.156 -20.672  1.00 89.31           N  
ATOM    108  OE1 GLN A  11      18.828  -7.715 -21.828  1.00 89.31           O  
ATOM    109  N   ARG A  12      17.109 -12.648 -23.328  1.00 87.50           N  
ATOM    110  CA  ARG A  12      16.250 -13.602 -22.641  1.00 87.50           C  
ATOM    111  C   ARG A  12      16.656 -15.039 -22.953  1.00 87.50           C  
ATOM    112  CB  ARG A  12      14.781 -13.375 -23.031  1.00 87.50           C  
ATOM    113  O   ARG A  12      16.672 -15.898 -22.062  1.00 87.50           O  
ATOM    114  CG  ARG A  12      14.125 -12.219 -22.297  1.00 87.50           C  
ATOM    115  CD  ARG A  12      12.625 -12.164 -22.547  1.00 87.50           C  
ATOM    116  NE  ARG A  12      11.984 -11.094 -21.797  1.00 87.50           N  
ATOM    117  NH1 ARG A  12       9.883 -11.445 -22.688  1.00 87.50           N  
ATOM    118  NH2 ARG A  12      10.211  -9.789 -21.141  1.00 87.50           N  
ATOM    119  CZ  ARG A  12      10.695 -10.781 -21.875  1.00 87.50           C  
ATOM    120  N   MET A  13      16.922 -15.250 -24.188  1.00 87.44           N  
ATOM    121  CA  MET A  13      17.375 -16.578 -24.609  1.00 87.44           C  
ATOM    122  C   MET A  13      18.656 -16.969 -23.891  1.00 87.44           C  
ATOM    123  CB  MET A  13      17.578 -16.625 -26.125  1.00 87.44           C  
ATOM    124  O   MET A  13      18.781 -18.094 -23.422  1.00 87.44           O  
ATOM    125  CG  MET A  13      17.859 -18.016 -26.672  1.00 87.44           C  
ATOM    126  SD  MET A  13      18.188 -18.016 -28.469  1.00 87.44           S  
ATOM    127  CE  MET A  13      19.750 -17.094 -28.516  1.00 87.44           C  
ATOM    128  N   LEU A  14      19.594 -16.047 -23.828  1.00 86.44           N  
ATOM    129  CA  LEU A  14      20.859 -16.297 -23.156  1.00 86.44           C  
ATOM    130  C   LEU A  14      20.641 -16.516 -21.656  1.00 86.44           C  
ATOM    131  CB  LEU A  14      21.812 -15.125 -23.375  1.00 86.44           C  
ATOM    132  O   LEU A  14      21.328 -17.328 -21.047  1.00 86.44           O  
ATOM    133  CG  LEU A  14      22.375 -14.969 -24.781  1.00 86.44           C  
ATOM    134  CD1 LEU A  14      23.156 -13.664 -24.906  1.00 86.44           C  
ATOM    135  CD2 LEU A  14      23.266 -16.156 -25.141  1.00 86.44           C  
ATOM    136  N   GLN A  15      19.703 -15.781 -21.078  1.00 83.19           N  
ATOM    137  CA  GLN A  15      19.406 -15.930 -19.656  1.00 83.19           C  
ATOM    138  C   GLN A  15      18.812 -17.312 -19.359  1.00 83.19           C  
ATOM    139  CB  GLN A  15      18.422 -14.844 -19.203  1.00 83.19           C  
ATOM    140  O   GLN A  15      19.141 -17.922 -18.344  1.00 83.19           O  
ATOM    141  CG  GLN A  15      19.078 -13.469 -19.047  1.00 83.19           C  
ATOM    142  CD  GLN A  15      18.078 -12.391 -18.688  1.00 83.19           C  
ATOM    143  NE2 GLN A  15      18.547 -11.352 -18.000  1.00 83.19           N  
ATOM    144  OE1 GLN A  15      16.891 -12.484 -19.016  1.00 83.19           O  
ATOM    145  N   LYS A  16      17.969 -17.781 -20.266  1.00 80.56           N  
ATOM    146  CA  LYS A  16      17.375 -19.109 -20.125  1.00 80.56           C  
ATOM    147  C   LYS A  16      18.438 -20.203 -20.219  1.00 80.56           C  
ATOM    148  CB  LYS A  16      16.312 -19.328 -21.203  1.00 80.56           C  
ATOM    149  O   LYS A  16      18.406 -21.156 -19.453  1.00 80.56           O  
ATOM    150  CG  LYS A  16      14.992 -18.609 -20.922  1.00 80.56           C  
ATOM    151  CD  LYS A  16      13.945 -18.938 -21.984  1.00 80.56           C  
ATOM    152  CE  LYS A  16      12.664 -18.141 -21.766  1.00 80.56           C  
ATOM    153  NZ  LYS A  16      11.656 -18.422 -22.828  1.00 80.56           N  
ATOM    154  N   LYS A  17      19.328 -20.016 -21.203  1.00 78.31           N  
ATOM    155  CA  LYS A  17      20.438 -20.969 -21.359  1.00 78.31           C  
ATOM    156  C   LYS A  17      21.375 -20.938 -20.156  1.00 78.31           C  
ATOM    157  CB  LYS A  17      21.203 -20.672 -22.641  1.00 78.31           C  
ATOM    158  O   LYS A  17      21.859 -21.984 -19.719  1.00 78.31           O  
ATOM    159  CG  LYS A  17      20.500 -21.094 -23.922  1.00 78.31           C  
ATOM    160  CD  LYS A  17      21.359 -20.875 -25.156  1.00 78.31           C  
ATOM    161  CE  LYS A  17      20.625 -21.234 -26.438  1.00 78.31           C  
ATOM    162  NZ  LYS A  17      21.469 -20.984 -27.641  1.00 78.31           N  
ATOM    163  N   TYR A  18      21.578 -19.750 -19.781  1.00 71.56           N  
ATOM    164  CA  TYR A  18      22.438 -19.547 -18.609  1.00 71.56           C  
ATOM    165  C   TYR A  18      21.844 -20.219 -17.375  1.00 71.56           C  
ATOM    166  CB  TYR A  18      22.641 -18.047 -18.359  1.00 71.56           C  
ATOM    167  O   TYR A  18      22.562 -20.828 -16.594  1.00 71.56           O  
ATOM    168  CG  TYR A  18      23.578 -17.750 -17.219  1.00 71.56           C  
ATOM    169  CD1 TYR A  18      23.109 -17.328 -15.977  1.00 71.56           C  
ATOM    170  CD2 TYR A  18      24.953 -17.891 -17.375  1.00 71.56           C  
ATOM    171  CE1 TYR A  18      23.969 -17.062 -14.922  1.00 71.56           C  
ATOM    172  CE2 TYR A  18      25.828 -17.625 -16.328  1.00 71.56           C  
ATOM    173  OH  TYR A  18      26.203 -16.938 -14.078  1.00 71.56           O  
ATOM    174  CZ  TYR A  18      25.328 -17.203 -15.109  1.00 71.56           C  
ATOM    175  N   CYS A  19      20.547 -20.094 -17.172  1.00 66.81           N  
ATOM    176  CA  CYS A  19      19.859 -20.719 -16.047  1.00 66.81           C  
ATOM    177  C   CYS A  19      19.906 -22.234 -16.156  1.00 66.81           C  
ATOM    178  CB  CYS A  19      18.406 -20.250 -15.969  1.00 66.81           C  
ATOM    179  O   CYS A  19      20.000 -22.938 -15.141  1.00 66.81           O  
ATOM    180  SG  CYS A  19      18.219 -18.562 -15.352  1.00 66.81           S  
ATOM    181  N   SER A  20      19.953 -22.812 -17.438  1.00 61.66           N  
ATOM    182  CA  SER A  20      19.984 -24.250 -17.688  1.00 61.66           C  
ATOM    183  C   SER A  20      21.406 -24.797 -17.594  1.00 61.66           C  
ATOM    184  CB  SER A  20      19.391 -24.562 -19.062  1.00 61.66           C  
ATOM    185  O   SER A  20      21.609 -25.938 -17.156  1.00 61.66           O  
ATOM    186  OG  SER A  20      20.078 -23.859 -20.078  1.00 61.66           O  
ATOM    187  N   TYR A  21      22.531 -24.047 -17.891  1.00 57.50           N  
ATOM    188  CA  TYR A  21      23.938 -24.422 -18.094  1.00 57.50           C  
ATOM    189  C   TYR A  21      24.719 -24.344 -16.781  1.00 57.50           C  
ATOM    190  CB  TYR A  21      24.578 -23.516 -19.141  1.00 57.50           C  
ATOM    191  O   TYR A  21      25.875 -24.781 -16.719  1.00 57.50           O  
ATOM    192  CG  TYR A  21      24.531 -24.078 -20.547  1.00 57.50           C  
ATOM    193  CD1 TYR A  21      25.422 -25.062 -20.938  1.00 57.50           C  
ATOM    194  CD2 TYR A  21      23.609 -23.609 -21.469  1.00 57.50           C  
ATOM    195  CE1 TYR A  21      25.391 -25.594 -22.234  1.00 57.50           C  
ATOM    196  CE2 TYR A  21      23.562 -24.125 -22.766  1.00 57.50           C  
ATOM    197  OH  TYR A  21      24.422 -25.609 -24.406  1.00 57.50           O  
ATOM    198  CZ  TYR A  21      24.453 -25.109 -23.141  1.00 57.50           C  
ATOM    199  N   LEU A  22      24.219 -23.703 -15.758  1.00 55.00           N  
ATOM    200  CA  LEU A  22      24.859 -23.969 -14.477  1.00 55.00           C  
ATOM    201  C   LEU A  22      24.938 -25.469 -14.219  1.00 55.00           C  
ATOM    202  CB  LEU A  22      24.109 -23.281 -13.344  1.00 55.00           C  
ATOM    203  O   LEU A  22      25.484 -25.891 -13.195  1.00 55.00           O  
ATOM    204  CG  LEU A  22      24.234 -21.750 -13.266  1.00 55.00           C  
ATOM    205  CD1 LEU A  22      23.156 -21.172 -12.352  1.00 55.00           C  
ATOM    206  CD2 LEU A  22      25.625 -21.359 -12.773  1.00 55.00           C  
ATOM    207  N   GLN A  23      24.984 -26.484 -15.219  1.00 49.59           N  
ATOM    208  CA  GLN A  23      25.250 -27.922 -15.148  1.00 49.59           C  
ATOM    209  C   GLN A  23      26.359 -28.312 -16.125  1.00 49.59           C  
ATOM    210  CB  GLN A  23      23.969 -28.719 -15.453  1.00 49.59           C  
ATOM    211  O   GLN A  23      26.844 -29.453 -16.094  1.00 49.59           O  
ATOM    212  CG  GLN A  23      22.891 -28.578 -14.383  1.00 49.59           C  
ATOM    213  CD  GLN A  23      21.641 -29.375 -14.711  1.00 49.59           C  
ATOM    214  NE2 GLN A  23      20.625 -29.250 -13.867  1.00 49.59           N  
ATOM    215  OE1 GLN A  23      21.594 -30.109 -15.711  1.00 49.59           O  
ATOM    216  N   GLY A  24      27.328 -27.438 -16.641  1.00 46.34           N  
ATOM    217  CA  GLY A  24      28.375 -28.016 -17.484  1.00 46.34           C  
ATOM    218  C   GLY A  24      29.203 -26.969 -18.203  1.00 46.34           C  
ATOM    219  O   GLY A  24      28.984 -25.766 -18.016  1.00 46.34           O  
ATOM    220  N   PRO A  25      30.438 -27.344 -18.922  1.00 42.94           N  
ATOM    221  CA  PRO A  25      31.484 -26.438 -19.422  1.00 42.94           C  
ATOM    222  C   PRO A  25      31.047 -25.703 -20.703  1.00 42.94           C  
ATOM    223  CB  PRO A  25      32.656 -27.375 -19.703  1.00 42.94           C  
ATOM    224  O   PRO A  25      30.234 -26.219 -21.469  1.00 42.94           O  
ATOM    225  CG  PRO A  25      32.062 -28.734 -19.828  1.00 42.94           C  
ATOM    226  CD  PRO A  25      30.578 -28.609 -19.578  1.00 42.94           C  
ATOM    227  N   SER A  26      31.344 -24.266 -20.828  1.00 45.47           N  
ATOM    228  CA  SER A  26      31.625 -22.922 -21.328  1.00 45.47           C  
ATOM    229  C   SER A  26      31.562 -22.875 -22.844  1.00 45.47           C  
ATOM    230  CB  SER A  26      33.000 -22.438 -20.844  1.00 45.47           C  
ATOM    231  O   SER A  26      32.438 -23.422 -23.516  1.00 45.47           O  
ATOM    232  OG  SER A  26      33.094 -21.031 -20.938  1.00 45.47           O  
ATOM    233  N   SER A  27      30.422 -22.938 -23.531  1.00 49.22           N  
ATOM    234  CA  SER A  27      30.344 -22.391 -24.875  1.00 49.22           C  
ATOM    235  C   SER A  27      29.875 -20.938 -24.859  1.00 49.22           C  
ATOM    236  CB  SER A  27      29.391 -23.219 -25.734  1.00 49.22           C  
ATOM    237  O   SER A  27      29.250 -20.484 -23.906  1.00 49.22           O  
ATOM    238  OG  SER A  27      28.062 -23.141 -25.250  1.00 49.22           O  
ATOM    239  N   SER A  28      30.734 -19.969 -25.219  1.00 54.12           N  
ATOM    240  CA  SER A  28      30.594 -18.531 -25.406  1.00 54.12           C  
ATOM    241  C   SER A  28      29.141 -18.094 -25.266  1.00 54.12           C  
ATOM    242  CB  SER A  28      31.141 -18.109 -26.781  1.00 54.12           C  
ATOM    243  O   SER A  28      28.250 -18.641 -25.922  1.00 54.12           O  
ATOM    244  OG  SER A  28      30.453 -18.797 -27.812  1.00 54.12           O  
ATOM    245  N   CYS A  29      28.719 -17.609 -24.078  1.00 71.25           N  
ATOM    246  CA  CYS A  29      27.422 -17.141 -23.609  1.00 71.25           C  
ATOM    247  C   CYS A  29      27.141 -15.719 -24.078  1.00 71.25           C  
ATOM    248  CB  CYS A  29      27.344 -17.219 -22.078  1.00 71.25           C  
ATOM    249  O   CYS A  29      26.734 -14.867 -23.281  1.00 71.25           O  
ATOM    250  SG  CYS A  29      27.328 -18.906 -21.438  1.00 71.25           S  
ATOM    251  N   HIS A  30      27.609 -15.359 -25.266  1.00 82.69           N  
ATOM    252  CA  HIS A  30      27.281 -13.992 -25.656  1.00 82.69           C  
ATOM    253  C   HIS A  30      26.953 -13.914 -27.156  1.00 82.69           C  
ATOM    254  CB  HIS A  30      28.422 -13.039 -25.328  1.00 82.69           C  
ATOM    255  O   HIS A  30      27.250 -14.844 -27.906  1.00 82.69           O  
ATOM    256  CG  HIS A  30      29.672 -13.297 -26.125  1.00 82.69           C  
ATOM    257  CD2 HIS A  30      30.172 -12.695 -27.219  1.00 82.69           C  
ATOM    258  ND1 HIS A  30      30.562 -14.297 -25.797  1.00 82.69           N  
ATOM    259  CE1 HIS A  30      31.562 -14.289 -26.672  1.00 82.69           C  
ATOM    260  NE2 HIS A  30      31.344 -13.328 -27.547  1.00 82.69           N  
ATOM    261  N   VAL A  31      26.125 -12.867 -27.453  1.00 85.81           N  
ATOM    262  CA  VAL A  31      25.812 -12.492 -28.828  1.00 85.81           C  
ATOM    263  C   VAL A  31      26.500 -11.172 -29.188  1.00 85.81           C  
ATOM    264  CB  VAL A  31      24.281 -12.367 -29.031  1.00 85.81           C  
ATOM    265  O   VAL A  31      26.422 -10.203 -28.422  1.00 85.81           O  
ATOM    266  CG1 VAL A  31      23.969 -11.891 -30.453  1.00 85.81           C  
ATOM    267  CG2 VAL A  31      23.594 -13.703 -28.750  1.00 85.81           C  
ATOM    268  N   TYR A  32      27.312 -11.250 -30.266  1.00 89.81           N  
ATOM    269  CA  TYR A  32      27.984 -10.062 -30.766  1.00 89.81           C  
ATOM    270  C   TYR A  32      27.469  -9.695 -32.156  1.00 89.81           C  
ATOM    271  CB  TYR A  32      29.500 -10.289 -30.828  1.00 89.81           C  
ATOM    272  O   TYR A  32      27.312 -10.555 -33.031  1.00 89.81           O  
ATOM    273  CG  TYR A  32      30.250  -9.172 -31.500  1.00 89.81           C  
ATOM    274  CD1 TYR A  32      30.719  -9.305 -32.812  1.00 89.81           C  
ATOM    275  CD2 TYR A  32      30.516  -7.977 -30.828  1.00 89.81           C  
ATOM    276  CE1 TYR A  32      31.406  -8.273 -33.438  1.00 89.81           C  
ATOM    277  CE2 TYR A  32      31.203  -6.941 -31.453  1.00 89.81           C  
ATOM    278  OH  TYR A  32      32.344  -6.078 -33.375  1.00 89.81           O  
ATOM    279  CZ  TYR A  32      31.656  -7.098 -32.750  1.00 89.81           C  
ATOM    280  N   HIS A  33      27.094  -8.430 -32.219  1.00 89.06           N  
ATOM    281  CA  HIS A  33      26.672  -7.895 -33.531  1.00 89.06           C  
ATOM    282  C   HIS A  33      27.344  -6.562 -33.812  1.00 89.06           C  
ATOM    283  CB  HIS A  33      25.141  -7.727 -33.531  1.00 89.06           C  
ATOM    284  O   HIS A  33      27.531  -5.738 -32.906  1.00 89.06           O  
ATOM    285  CG  HIS A  33      24.609  -7.305 -34.875  1.00 89.06           C  
ATOM    286  CD2 HIS A  33      24.156  -6.109 -35.312  1.00 89.06           C  
ATOM    287  ND1 HIS A  33      24.516  -8.172 -35.938  1.00 89.06           N  
ATOM    288  CE1 HIS A  33      24.000  -7.523 -36.969  1.00 89.06           C  
ATOM    289  NE2 HIS A  33      23.781  -6.270 -36.625  1.00 89.06           N  
ATOM    290  N   GLN A  34      27.766  -6.418 -35.094  1.00 88.62           N  
ATOM    291  CA  GLN A  34      28.391  -5.184 -35.562  1.00 88.62           C  
ATOM    292  C   GLN A  34      27.703  -4.684 -36.844  1.00 88.62           C  
ATOM    293  CB  GLN A  34      29.875  -5.395 -35.812  1.00 88.62           C  
ATOM    294  O   GLN A  34      27.516  -5.445 -37.781  1.00 88.62           O  
ATOM    295  CG  GLN A  34      30.609  -4.137 -36.281  1.00 88.62           C  
ATOM    296  CD  GLN A  34      32.094  -4.367 -36.500  1.00 88.62           C  
ATOM    297  NE2 GLN A  34      32.719  -3.455 -37.219  1.00 88.62           N  
ATOM    298  OE1 GLN A  34      32.656  -5.352 -36.000  1.00 88.62           O  
ATOM    299  N   SER A  35      27.156  -3.445 -36.719  1.00 85.06           N  
ATOM    300  CA  SER A  35      26.641  -2.717 -37.875  1.00 85.06           C  
ATOM    301  C   SER A  35      27.203  -1.305 -37.938  1.00 85.06           C  
ATOM    302  CB  SER A  35      25.109  -2.652 -37.812  1.00 85.06           C  
ATOM    303  O   SER A  35      26.828  -0.438 -37.156  1.00 85.06           O  
ATOM    304  OG  SER A  35      24.594  -1.993 -38.969  1.00 85.06           O  
ATOM    305  N   GLY A  36      28.156  -0.994 -38.938  1.00 85.25           N  
ATOM    306  CA  GLY A  36      28.828   0.296 -39.031  1.00 85.25           C  
ATOM    307  C   GLY A  36      29.672   0.608 -37.812  1.00 85.25           C  
ATOM    308  O   GLY A  36      30.578  -0.159 -37.469  1.00 85.25           O  
ATOM    309  N   THR A  37      29.391   1.804 -37.062  1.00 86.75           N  
ATOM    310  CA  THR A  37      30.109   2.236 -35.875  1.00 86.75           C  
ATOM    311  C   THR A  37      29.469   1.641 -34.625  1.00 86.75           C  
ATOM    312  CB  THR A  37      30.125   3.771 -35.750  1.00 86.75           C  
ATOM    313  O   THR A  37      29.984   1.823 -33.500  1.00 86.75           O  
ATOM    314  CG2 THR A  37      30.906   4.395 -36.906  1.00 86.75           C  
ATOM    315  OG1 THR A  37      28.781   4.266 -35.781  1.00 86.75           O  
ATOM    316  N   LEU A  38      28.406   0.895 -34.781  1.00 87.88           N  
ATOM    317  CA  LEU A  38      27.672   0.323 -33.656  1.00 87.88           C  
ATOM    318  C   LEU A  38      28.156  -1.090 -33.344  1.00 87.88           C  
ATOM    319  CB  LEU A  38      26.172   0.303 -33.938  1.00 87.88           C  
ATOM    320  O   LEU A  38      28.172  -1.953 -34.219  1.00 87.88           O  
ATOM    321  CG  LEU A  38      25.281  -0.377 -32.906  1.00 87.88           C  
ATOM    322  CD1 LEU A  38      25.250   0.449 -31.625  1.00 87.88           C  
ATOM    323  CD2 LEU A  38      23.875  -0.589 -33.438  1.00 87.88           C  
ATOM    324  N   ARG A  39      28.734  -1.239 -32.188  1.00 91.94           N  
ATOM    325  CA  ARG A  39      29.109  -2.551 -31.656  1.00 91.94           C  
ATOM    326  C   ARG A  39      28.281  -2.895 -30.406  1.00 91.94           C  
ATOM    327  CB  ARG A  39      30.594  -2.598 -31.328  1.00 91.94           C  
ATOM    328  O   ARG A  39      28.219  -2.105 -29.469  1.00 91.94           O  
ATOM    329  CG  ARG A  39      31.500  -2.395 -32.531  1.00 91.94           C  
ATOM    330  CD  ARG A  39      32.969  -2.330 -32.156  1.00 91.94           C  
ATOM    331  NE  ARG A  39      33.812  -1.976 -33.281  1.00 91.94           N  
ATOM    332  NH1 ARG A  39      35.406  -0.898 -32.000  1.00 91.94           N  
ATOM    333  NH2 ARG A  39      35.656  -1.034 -34.281  1.00 91.94           N  
ATOM    334  CZ  ARG A  39      34.969  -1.304 -33.188  1.00 91.94           C  
ATOM    335  N   ILE A  40      27.688  -4.176 -30.500  1.00 93.06           N  
ATOM    336  CA  ILE A  40      26.859  -4.559 -29.359  1.00 93.06           C  
ATOM    337  C   ILE A  40      27.266  -5.949 -28.859  1.00 93.06           C  
ATOM    338  CB  ILE A  40      25.359  -4.539 -29.703  1.00 93.06           C  
ATOM    339  O   ILE A  40      27.469  -6.859 -29.672  1.00 93.06           O  
ATOM    340  CG1 ILE A  40      24.500  -4.812 -28.469  1.00 93.06           C  
ATOM    341  CG2 ILE A  40      25.047  -5.551 -30.812  1.00 93.06           C  
ATOM    342  CD1 ILE A  40      23.016  -4.539 -28.656  1.00 93.06           C  
ATOM    343  N   TRP A  41      27.422  -6.000 -27.578  1.00 93.25           N  
ATOM    344  CA  TRP A  41      27.672  -7.266 -26.891  1.00 93.25           C  
ATOM    345  C   TRP A  41      26.547  -7.602 -25.938  1.00 93.25           C  
ATOM    346  CB  TRP A  41      29.000  -7.203 -26.125  1.00 93.25           C  
ATOM    347  O   TRP A  41      26.297  -6.871 -24.969  1.00 93.25           O  
ATOM    348  CG  TRP A  41      30.219  -7.234 -27.016  1.00 93.25           C  
ATOM    349  CD1 TRP A  41      30.938  -8.336 -27.391  1.00 93.25           C  
ATOM    350  CD2 TRP A  41      30.859  -6.109 -27.625  1.00 93.25           C  
ATOM    351  CE2 TRP A  41      31.953  -6.602 -28.359  1.00 93.25           C  
ATOM    352  CE3 TRP A  41      30.609  -4.730 -27.625  1.00 93.25           C  
ATOM    353  NE1 TRP A  41      31.984  -7.961 -28.203  1.00 93.25           N  
ATOM    354  CH2 TRP A  41      32.531  -4.418 -29.062  1.00 93.25           C  
ATOM    355  CZ2 TRP A  41      32.812  -5.762 -29.094  1.00 93.25           C  
ATOM    356  CZ3 TRP A  41      31.453  -3.896 -28.344  1.00 93.25           C  
ATOM    357  N   ILE A  42      25.906  -8.695 -26.234  1.00 92.06           N  
ATOM    358  CA  ILE A  42      24.797  -9.109 -25.375  1.00 92.06           C  
ATOM    359  C   ILE A  42      25.203 -10.336 -24.562  1.00 92.06           C  
ATOM    360  CB  ILE A  42      23.531  -9.422 -26.203  1.00 92.06           C  
ATOM    361  O   ILE A  42      25.578 -11.367 -25.125  1.00 92.06           O  
ATOM    362  CG1 ILE A  42      23.188  -8.242 -27.125  1.00 92.06           C  
ATOM    363  CG2 ILE A  42      22.359  -9.781 -25.297  1.00 92.06           C  
ATOM    364  CD1 ILE A  42      22.078  -8.531 -28.125  1.00 92.06           C  
ATOM    365  N   THR A  43      25.141 -10.133 -23.312  1.00 88.38           N  
ATOM    366  CA  THR A  43      25.344 -11.234 -22.375  1.00 88.38           C  
ATOM    367  C   THR A  43      24.078 -11.461 -21.531  1.00 88.38           C  
ATOM    368  CB  THR A  43      26.531 -10.961 -21.438  1.00 88.38           C  
ATOM    369  O   THR A  43      23.125 -10.688 -21.625  1.00 88.38           O  
ATOM    370  CG2 THR A  43      27.766 -10.523 -22.234  1.00 88.38           C  
ATOM    371  OG1 THR A  43      26.188  -9.922 -20.516  1.00 88.38           O  
ATOM    372  N   PRO A  44      24.031 -12.602 -20.750  1.00 83.00           N  
ATOM    373  CA  PRO A  44      22.859 -12.820 -19.906  1.00 83.00           C  
ATOM    374  C   PRO A  44      22.703 -11.758 -18.812  1.00 83.00           C  
ATOM    375  CB  PRO A  44      23.125 -14.195 -19.281  1.00 83.00           C  
ATOM    376  O   PRO A  44      21.594 -11.477 -18.391  1.00 83.00           O  
ATOM    377  CG  PRO A  44      24.109 -14.852 -20.203  1.00 83.00           C  
ATOM    378  CD  PRO A  44      24.938 -13.781 -20.844  1.00 83.00           C  
ATOM    379  N   ILE A  45      23.719 -11.055 -18.484  1.00 82.50           N  
ATOM    380  CA  ILE A  45      23.688 -10.195 -17.312  1.00 82.50           C  
ATOM    381  C   ILE A  45      23.797  -8.734 -17.750  1.00 82.50           C  
ATOM    382  CB  ILE A  45      24.797 -10.547 -16.312  1.00 82.50           C  
ATOM    383  O   ILE A  45      23.281  -7.836 -17.078  1.00 82.50           O  
ATOM    384  CG1 ILE A  45      24.766 -12.047 -15.977  1.00 82.50           C  
ATOM    385  CG2 ILE A  45      24.688  -9.703 -15.039  1.00 82.50           C  
ATOM    386  CD1 ILE A  45      26.000 -12.547 -15.242  1.00 82.50           C  
ATOM    387  N   ILE A  46      24.469  -8.500 -18.875  1.00 89.38           N  
ATOM    388  CA  ILE A  46      24.688  -7.113 -19.266  1.00 89.38           C  
ATOM    389  C   ILE A  46      24.703  -7.004 -20.797  1.00 89.38           C  
ATOM    390  CB  ILE A  46      26.000  -6.559 -18.688  1.00 89.38           C  
ATOM    391  O   ILE A  46      25.062  -7.961 -21.484  1.00 89.38           O  
ATOM    392  CG1 ILE A  46      26.047  -5.031 -18.797  1.00 89.38           C  
ATOM    393  CG2 ILE A  46      27.219  -7.188 -19.375  1.00 89.38           C  
ATOM    394  CD1 ILE A  46      27.062  -4.363 -17.875  1.00 89.38           C  
ATOM    395  N   THR A  47      24.312  -5.848 -21.266  1.00 91.50           N  
ATOM    396  CA  THR A  47      24.406  -5.484 -22.688  1.00 91.50           C  
ATOM    397  C   THR A  47      25.297  -4.258 -22.859  1.00 91.50           C  
ATOM    398  CB  THR A  47      23.016  -5.207 -23.281  1.00 91.50           C  
ATOM    399  O   THR A  47      25.078  -3.227 -22.234  1.00 91.50           O  
ATOM    400  CG2 THR A  47      23.125  -4.828 -24.766  1.00 91.50           C  
ATOM    401  OG1 THR A  47      22.203  -6.383 -23.172  1.00 91.50           O  
ATOM    402  N   LEU A  48      26.328  -4.465 -23.672  1.00 92.94           N  
ATOM    403  CA  LEU A  48      27.250  -3.371 -23.969  1.00 92.94           C  
ATOM    404  C   LEU A  48      26.984  -2.793 -25.344  1.00 92.94           C  
ATOM    405  CB  LEU A  48      28.703  -3.850 -23.859  1.00 92.94           C  
ATOM    406  O   LEU A  48      26.938  -3.533 -26.344  1.00 92.94           O  
ATOM    407  CG  LEU A  48      29.141  -4.383 -22.500  1.00 92.94           C  
ATOM    408  CD1 LEU A  48      30.516  -5.035 -22.609  1.00 92.94           C  
ATOM    409  CD2 LEU A  48      29.156  -3.260 -21.469  1.00 92.94           C  
ATOM    410  N   LEU A  49      26.719  -1.501 -25.344  1.00 92.94           N  
ATOM    411  CA  LEU A  49      26.500  -0.788 -26.594  1.00 92.94           C  
ATOM    412  C   LEU A  49      27.609   0.225 -26.859  1.00 92.94           C  
ATOM    413  CB  LEU A  49      25.141  -0.078 -26.578  1.00 92.94           C  
ATOM    414  O   LEU A  49      27.812   1.140 -26.062  1.00 92.94           O  
ATOM    415  CG  LEU A  49      24.734   0.641 -27.859  1.00 92.94           C  
ATOM    416  CD1 LEU A  49      24.359  -0.371 -28.938  1.00 92.94           C  
ATOM    417  CD2 LEU A  49      23.562   1.591 -27.594  1.00 92.94           C  
ATOM    418  N   ALA A  50      28.359  -0.043 -27.891  1.00 90.50           N  
ATOM    419  CA  ALA A  50      29.406   0.886 -28.297  1.00 90.50           C  
ATOM    420  C   ALA A  50      29.031   1.591 -29.594  1.00 90.50           C  
ATOM    421  CB  ALA A  50      30.734   0.151 -28.453  1.00 90.50           C  
ATOM    422  O   ALA A  50      28.891   0.948 -30.641  1.00 90.50           O  
ATOM    423  N   ILE A  51      28.719   2.859 -29.469  1.00 89.19           N  
ATOM    424  CA  ILE A  51      28.469   3.699 -30.641  1.00 89.19           C  
ATOM    425  C   ILE A  51      29.547   4.785 -30.734  1.00 89.19           C  
ATOM    426  CB  ILE A  51      27.062   4.336 -30.594  1.00 89.19           C  
ATOM    427  O   ILE A  51      29.672   5.617 -29.828  1.00 89.19           O  
ATOM    428  CG1 ILE A  51      25.984   3.250 -30.469  1.00 89.19           C  
ATOM    429  CG2 ILE A  51      26.828   5.215 -31.812  1.00 89.19           C  
ATOM    430  CD1 ILE A  51      24.594   3.787 -30.219  1.00 89.19           C  
ATOM    431  N   ASP A  52      30.281   4.770 -31.812  1.00 84.88           N  
ATOM    432  CA  ASP A  52      31.375   5.715 -31.984  1.00 84.88           C  
ATOM    433  C   ASP A  52      32.406   5.566 -30.875  1.00 84.88           C  
ATOM    434  CB  ASP A  52      30.844   7.148 -32.031  1.00 84.88           C  
ATOM    435  O   ASP A  52      33.031   4.504 -30.719  1.00 84.88           O  
ATOM    436  CG  ASP A  52      29.953   7.422 -33.219  1.00 84.88           C  
ATOM    437  OD1 ASP A  52      30.219   6.879 -34.312  1.00 84.88           O  
ATOM    438  OD2 ASP A  52      28.984   8.188 -33.062  1.00 84.88           O  
ATOM    439  N   ASN A  53      32.656   6.617 -29.906  1.00 83.69           N  
ATOM    440  CA  ASN A  53      33.594   6.559 -28.781  1.00 83.69           C  
ATOM    441  C   ASN A  53      32.844   6.480 -27.438  1.00 83.69           C  
ATOM    442  CB  ASN A  53      34.531   7.770 -28.812  1.00 83.69           C  
ATOM    443  O   ASN A  53      33.438   6.766 -26.391  1.00 83.69           O  
ATOM    444  CG  ASN A  53      35.594   7.656 -29.875  1.00 83.69           C  
ATOM    445  ND2 ASN A  53      36.250   8.773 -30.172  1.00 83.69           N  
ATOM    446  OD1 ASN A  53      35.812   6.582 -30.438  1.00 83.69           O  
ATOM    447  N   HIS A  54      31.594   6.105 -27.531  1.00 88.69           N  
ATOM    448  CA  HIS A  54      30.828   6.039 -26.297  1.00 88.69           C  
ATOM    449  C   HIS A  54      30.391   4.605 -26.000  1.00 88.69           C  
ATOM    450  CB  HIS A  54      29.594   6.949 -26.375  1.00 88.69           C  
ATOM    451  O   HIS A  54      29.875   3.912 -26.875  1.00 88.69           O  
ATOM    452  CG  HIS A  54      29.938   8.406 -26.453  1.00 88.69           C  
ATOM    453  CD2 HIS A  54      29.906   9.266 -27.500  1.00 88.69           C  
ATOM    454  ND1 HIS A  54      30.375   9.133 -25.375  1.00 88.69           N  
ATOM    455  CE1 HIS A  54      30.594  10.383 -25.750  1.00 88.69           C  
ATOM    456  NE2 HIS A  54      30.328  10.484 -27.047  1.00 88.69           N  
ATOM    457  N   LEU A  55      30.781   4.191 -24.875  1.00 91.94           N  
ATOM    458  CA  LEU A  55      30.391   2.867 -24.406  1.00 91.94           C  
ATOM    459  C   LEU A  55      29.281   2.969 -23.359  1.00 91.94           C  
ATOM    460  CB  LEU A  55      31.594   2.127 -23.812  1.00 91.94           C  
ATOM    461  O   LEU A  55      29.422   3.668 -22.359  1.00 91.94           O  
ATOM    462  CG  LEU A  55      31.344   0.699 -23.328  1.00 91.94           C  
ATOM    463  CD1 LEU A  55      31.031  -0.218 -24.500  1.00 91.94           C  
ATOM    464  CD2 LEU A  55      32.531   0.183 -22.531  1.00 91.94           C  
ATOM    465  N   THR A  56      28.141   2.348 -23.672  1.00 91.81           N  
ATOM    466  CA  THR A  56      27.016   2.334 -22.766  1.00 91.81           C  
ATOM    467  C   THR A  56      26.750   0.921 -22.250  1.00 91.81           C  
ATOM    468  CB  THR A  56      25.734   2.883 -23.438  1.00 91.81           C  
ATOM    469  O   THR A  56      26.672  -0.026 -23.031  1.00 91.81           O  
ATOM    470  CG2 THR A  56      24.578   2.951 -22.453  1.00 91.81           C  
ATOM    471  OG1 THR A  56      26.000   4.199 -23.938  1.00 91.81           O  
ATOM    472  N   THR A  57      26.625   0.863 -20.984  1.00 91.56           N  
ATOM    473  CA  THR A  57      26.312  -0.418 -20.359  1.00 91.56           C  
ATOM    474  C   THR A  57      24.859  -0.450 -19.891  1.00 91.56           C  
ATOM    475  CB  THR A  57      27.250  -0.705 -19.172  1.00 91.56           C  
ATOM    476  O   THR A  57      24.406   0.452 -19.172  1.00 91.56           O  
ATOM    477  CG2 THR A  57      27.531  -2.197 -19.047  1.00 91.56           C  
ATOM    478  OG1 THR A  57      28.484  -0.010 -19.359  1.00 91.56           O  
ATOM    479  N   LEU A  58      24.203  -1.571 -20.344  1.00 90.75           N  
ATOM    480  CA  LEU A  58      22.797  -1.672 -20.000  1.00 90.75           C  
ATOM    481  C   LEU A  58      22.516  -2.949 -19.219  1.00 90.75           C  
ATOM    482  CB  LEU A  58      21.922  -1.637 -21.266  1.00 90.75           C  
ATOM    483  O   LEU A  58      22.938  -4.035 -19.625  1.00 90.75           O  
ATOM    484  CG  LEU A  58      22.094  -0.419 -22.172  1.00 90.75           C  
ATOM    485  CD1 LEU A  58      21.359  -0.627 -23.484  1.00 90.75           C  
ATOM    486  CD2 LEU A  58      21.609   0.845 -21.469  1.00 90.75           C  
ATOM    487  N   SER A  59      21.750  -2.775 -18.109  1.00 86.12           N  
ATOM    488  CA  SER A  59      21.250  -3.941 -17.391  1.00 86.12           C  
ATOM    489  C   SER A  59      20.047  -4.559 -18.094  1.00 86.12           C  
ATOM    490  CB  SER A  59      20.859  -3.561 -15.953  1.00 86.12           C  
ATOM    491  O   SER A  59      19.438  -3.920 -18.953  1.00 86.12           O  
ATOM    492  OG  SER A  59      19.672  -2.770 -15.953  1.00 86.12           O  
ATOM    493  N   PRO A  60      19.750  -5.836 -17.828  1.00 84.25           N  
ATOM    494  CA  PRO A  60      18.578  -6.465 -18.438  1.00 84.25           C  
ATOM    495  C   PRO A  60      17.297  -5.668 -18.203  1.00 84.25           C  
ATOM    496  CB  PRO A  60      18.516  -7.828 -17.734  1.00 84.25           C  
ATOM    497  O   PRO A  60      16.453  -5.574 -19.094  1.00 84.25           O  
ATOM    498  CG  PRO A  60      19.922  -8.156 -17.406  1.00 84.25           C  
ATOM    499  CD  PRO A  60      20.641  -6.891 -17.031  1.00 84.25           C  
ATOM    500  N   GLU A  61      17.141  -5.113 -17.094  1.00 81.88           N  
ATOM    501  CA  GLU A  61      15.969  -4.305 -16.781  1.00 81.88           C  
ATOM    502  C   GLU A  61      15.898  -3.068 -17.672  1.00 81.88           C  
ATOM    503  CB  GLU A  61      15.977  -3.891 -15.305  1.00 81.88           C  
ATOM    504  O   GLU A  61      14.820  -2.688 -18.125  1.00 81.88           O  
ATOM    505  CG  GLU A  61      14.789  -3.039 -14.898  1.00 81.88           C  
ATOM    506  CD  GLU A  61      13.453  -3.756 -15.062  1.00 81.88           C  
ATOM    507  OE1 GLU A  61      12.398  -3.098 -14.961  1.00 81.88           O  
ATOM    508  OE2 GLU A  61      13.469  -4.984 -15.297  1.00 81.88           O  
ATOM    509  N   MET A  62      16.984  -2.434 -17.906  1.00 87.56           N  
ATOM    510  CA  MET A  62      17.031  -1.260 -18.781  1.00 87.56           C  
ATOM    511  C   MET A  62      16.656  -1.623 -20.203  1.00 87.56           C  
ATOM    512  CB  MET A  62      18.438  -0.630 -18.750  1.00 87.56           C  
ATOM    513  O   MET A  62      15.930  -0.874 -20.875  1.00 87.56           O  
ATOM    514  CG  MET A  62      18.781   0.055 -17.438  1.00 87.56           C  
ATOM    515  SD  MET A  62      20.500   0.691 -17.406  1.00 87.56           S  
ATOM    516  CE  MET A  62      20.422   1.746 -15.938  1.00 87.56           C  
ATOM    517  N   VAL A  63      17.172  -2.812 -20.641  1.00 90.06           N  
ATOM    518  CA  VAL A  63      16.828  -3.293 -21.969  1.00 90.06           C  
ATOM    519  C   VAL A  63      15.328  -3.523 -22.078  1.00 90.06           C  
ATOM    520  CB  VAL A  63      17.594  -4.594 -22.312  1.00 90.06           C  
ATOM    521  O   VAL A  63      14.703  -3.137 -23.062  1.00 90.06           O  
ATOM    522  CG1 VAL A  63      17.109  -5.176 -23.641  1.00 90.06           C  
ATOM    523  CG2 VAL A  63      19.094  -4.328 -22.375  1.00 90.06           C  
ATOM    524  N   LEU A  64      14.734  -4.078 -21.078  1.00 88.50           N  
ATOM    525  CA  LEU A  64      13.297  -4.312 -21.047  1.00 88.50           C  
ATOM    526  C   LEU A  64      12.531  -2.992 -21.078  1.00 88.50           C  
ATOM    527  CB  LEU A  64      12.906  -5.121 -19.812  1.00 88.50           C  
ATOM    528  O   LEU A  64      11.531  -2.859 -21.781  1.00 88.50           O  
ATOM    529  CG  LEU A  64      13.258  -6.609 -19.828  1.00 88.50           C  
ATOM    530  CD1 LEU A  64      12.961  -7.246 -18.484  1.00 88.50           C  
ATOM    531  CD2 LEU A  64      12.500  -7.320 -20.938  1.00 88.50           C  
ATOM    532  N   MET A  65      13.000  -2.102 -20.281  1.00 88.25           N  
ATOM    533  CA  MET A  65      12.367  -0.787 -20.219  1.00 88.25           C  
ATOM    534  C   MET A  65      12.398  -0.106 -21.578  1.00 88.25           C  
ATOM    535  CB  MET A  65      13.055   0.097 -19.172  1.00 88.25           C  
ATOM    536  O   MET A  65      11.375   0.401 -22.047  1.00 88.25           O  
ATOM    537  CG  MET A  65      12.445   1.484 -19.047  1.00 88.25           C  
ATOM    538  SD  MET A  65      13.484   2.621 -18.062  1.00 88.25           S  
ATOM    539  CE  MET A  65      14.922   2.781 -19.156  1.00 88.25           C  
ATOM    540  N   ILE A  66      13.539  -0.071 -22.203  1.00 90.75           N  
ATOM    541  CA  ILE A  66      13.703   0.562 -23.516  1.00 90.75           C  
ATOM    542  C   ILE A  66      12.789  -0.115 -24.531  1.00 90.75           C  
ATOM    543  CB  ILE A  66      15.172   0.507 -23.984  1.00 90.75           C  
ATOM    544  O   ILE A  66      12.117   0.559 -25.312  1.00 90.75           O  
ATOM    545  CG1 ILE A  66      16.062   1.376 -23.094  1.00 90.75           C  
ATOM    546  CG2 ILE A  66      15.281   0.944 -25.453  1.00 90.75           C  
ATOM    547  CD1 ILE A  66      17.547   1.179 -23.312  1.00 90.75           C  
ATOM    548  N   SER A  67      12.766  -1.427 -24.469  1.00 90.69           N  
ATOM    549  CA  SER A  67      11.898  -2.178 -25.359  1.00 90.69           C  
ATOM    550  C   SER A  67      10.430  -1.821 -25.156  1.00 90.69           C  
ATOM    551  CB  SER A  67      12.102  -3.682 -25.172  1.00 90.69           C  
ATOM    552  O   SER A  67       9.688  -1.635 -26.109  1.00 90.69           O  
ATOM    553  OG  SER A  67      13.438  -4.051 -25.469  1.00 90.69           O  
ATOM    554  N   ASP A  68      10.055  -1.685 -23.906  1.00 88.31           N  
ATOM    555  CA  ASP A  68       8.680  -1.330 -23.578  1.00 88.31           C  
ATOM    556  C   ASP A  68       8.320   0.056 -24.109  1.00 88.31           C  
ATOM    557  CB  ASP A  68       8.461  -1.381 -22.062  1.00 88.31           C  
ATOM    558  O   ASP A  68       7.238   0.257 -24.656  1.00 88.31           O  
ATOM    559  CG  ASP A  68       8.297  -2.795 -21.531  1.00 88.31           C  
ATOM    560  OD1 ASP A  68       8.188  -3.740 -22.344  1.00 88.31           O  
ATOM    561  OD2 ASP A  68       8.273  -2.965 -20.297  1.00 88.31           O  
ATOM    562  N   VAL A  69       9.227   0.969 -23.953  1.00 90.88           N  
ATOM    563  CA  VAL A  69       9.000   2.340 -24.406  1.00 90.88           C  
ATOM    564  C   VAL A  69       8.844   2.369 -25.922  1.00 90.88           C  
ATOM    565  CB  VAL A  69      10.148   3.275 -23.969  1.00 90.88           C  
ATOM    566  O   VAL A  69       7.910   2.986 -26.453  1.00 90.88           O  
ATOM    567  CG1 VAL A  69      10.039   4.625 -24.672  1.00 90.88           C  
ATOM    568  CG2 VAL A  69      10.141   3.457 -22.453  1.00 90.88           C  
ATOM    569  N   VAL A  70       9.742   1.666 -26.594  1.00 91.44           N  
ATOM    570  CA  VAL A  70       9.719   1.630 -28.047  1.00 91.44           C  
ATOM    571  C   VAL A  70       8.406   0.999 -28.531  1.00 91.44           C  
ATOM    572  CB  VAL A  70      10.922   0.854 -28.625  1.00 91.44           C  
ATOM    573  O   VAL A  70       7.734   1.537 -29.406  1.00 91.44           O  
ATOM    574  CG1 VAL A  70      10.742   0.607 -30.125  1.00 91.44           C  
ATOM    575  CG2 VAL A  70      12.219   1.611 -28.359  1.00 91.44           C  
ATOM    576  N   GLU A  71       8.062  -0.049 -27.906  1.00 90.31           N  
ATOM    577  CA  GLU A  71       6.828  -0.754 -28.266  1.00 90.31           C  
ATOM    578  C   GLU A  71       5.605   0.124 -28.016  1.00 90.31           C  
ATOM    579  CB  GLU A  71       6.711  -2.053 -27.453  1.00 90.31           C  
ATOM    580  O   GLU A  71       4.707   0.190 -28.859  1.00 90.31           O  
ATOM    581  CG  GLU A  71       5.523  -2.916 -27.859  1.00 90.31           C  
ATOM    582  CD  GLU A  71       5.445  -4.223 -27.094  1.00 90.31           C  
ATOM    583  OE1 GLU A  71       4.516  -5.023 -27.344  1.00 90.31           O  
ATOM    584  OE2 GLU A  71       6.316  -4.449 -26.219  1.00 90.31           O  
ATOM    585  N   SER A  72       5.527   0.722 -26.906  1.00 89.81           N  
ATOM    586  CA  SER A  72       4.395   1.571 -26.547  1.00 89.81           C  
ATOM    587  C   SER A  72       4.246   2.732 -27.531  1.00 89.81           C  
ATOM    588  CB  SER A  72       4.551   2.109 -25.125  1.00 89.81           C  
ATOM    589  O   SER A  72       3.143   3.031 -27.984  1.00 89.81           O  
ATOM    590  OG  SER A  72       4.512   1.055 -24.188  1.00 89.81           O  
ATOM    591  N   ARG A  73       5.250   3.309 -27.922  1.00 91.81           N  
ATOM    592  CA  ARG A  73       5.219   4.453 -28.812  1.00 91.81           C  
ATOM    593  C   ARG A  73       4.816   4.031 -30.234  1.00 91.81           C  
ATOM    594  CB  ARG A  73       6.578   5.156 -28.844  1.00 91.81           C  
ATOM    595  O   ARG A  73       4.035   4.715 -30.891  1.00 91.81           O  
ATOM    596  CG  ARG A  73       6.910   5.906 -27.562  1.00 91.81           C  
ATOM    597  CD  ARG A  73       8.195   6.711 -27.703  1.00 91.81           C  
ATOM    598  NE  ARG A  73       8.492   7.465 -26.484  1.00 91.81           N  
ATOM    599  NH1 ARG A  73      10.336   8.547 -27.359  1.00 91.81           N  
ATOM    600  NH2 ARG A  73       9.680   8.953 -25.203  1.00 91.81           N  
ATOM    601  CZ  ARG A  73       9.500   8.320 -26.359  1.00 91.81           C  
ATOM    602  N   GLN A  74       5.277   2.977 -30.594  1.00 89.25           N  
ATOM    603  CA  GLN A  74       4.891   2.463 -31.906  1.00 89.25           C  
ATOM    604  C   GLN A  74       3.402   2.125 -31.953  1.00 89.25           C  
ATOM    605  CB  GLN A  74       5.719   1.228 -32.281  1.00 89.25           C  
ATOM    606  O   GLN A  74       2.715   2.441 -32.938  1.00 89.25           O  
ATOM    607  CG  GLN A  74       5.527   0.754 -33.719  1.00 89.25           C  
ATOM    608  CD  GLN A  74       6.469  -0.376 -34.094  1.00 89.25           C  
ATOM    609  NE2 GLN A  74       6.262  -0.951 -35.250  1.00 89.25           N  
ATOM    610  OE1 GLN A  74       7.371  -0.728 -33.312  1.00 89.25           O  
ATOM    611  N   ASN A  75       3.064   1.394 -30.938  1.00 90.06           N  
ATOM    612  CA  ASN A  75       1.648   1.048 -30.859  1.00 90.06           C  
ATOM    613  C   ASN A  75       0.766   2.293 -30.906  1.00 90.06           C  
ATOM    614  CB  ASN A  75       1.356   0.237 -29.594  1.00 90.06           C  
ATOM    615  O   ASN A  75      -0.248   2.312 -31.609  1.00 90.06           O  
ATOM    616  CG  ASN A  75       1.825  -1.201 -29.703  1.00 90.06           C  
ATOM    617  ND2 ASN A  75       1.959  -1.868 -28.562  1.00 90.06           N  
ATOM    618  OD1 ASN A  75       2.066  -1.708 -30.812  1.00 90.06           O  
ATOM    619  N   LEU A  76       1.256   3.250 -30.188  1.00 91.00           N  
ATOM    620  CA  LEU A  76       0.497   4.496 -30.188  1.00 91.00           C  
ATOM    621  C   LEU A  76       0.489   5.141 -31.562  1.00 91.00           C  
ATOM    622  CB  LEU A  76       1.081   5.469 -29.156  1.00 91.00           C  
ATOM    623  O   LEU A  76      -0.560   5.578 -32.031  1.00 91.00           O  
ATOM    624  CG  LEU A  76       0.443   6.855 -29.094  1.00 91.00           C  
ATOM    625  CD1 LEU A  76      -0.990   6.762 -28.578  1.00 91.00           C  
ATOM    626  CD2 LEU A  76       1.271   7.789 -28.219  1.00 91.00           C  
ATOM    627  N   TYR A  77       1.629   5.191 -32.125  1.00 91.19           N  
ATOM    628  CA  TYR A  77       1.743   5.809 -33.438  1.00 91.19           C  
ATOM    629  C   TYR A  77       0.853   5.098 -34.469  1.00 91.19           C  
ATOM    630  CB  TYR A  77       3.197   5.789 -33.938  1.00 91.19           C  
ATOM    631  O   TYR A  77       0.129   5.746 -35.219  1.00 91.19           O  
ATOM    632  CG  TYR A  77       3.406   6.457 -35.281  1.00 91.19           C  
ATOM    633  CD1 TYR A  77       3.492   5.707 -36.438  1.00 91.19           C  
ATOM    634  CD2 TYR A  77       3.518   7.840 -35.375  1.00 91.19           C  
ATOM    635  CE1 TYR A  77       3.686   6.316 -37.688  1.00 91.19           C  
ATOM    636  CE2 TYR A  77       3.713   8.461 -36.594  1.00 91.19           C  
ATOM    637  OH  TYR A  77       3.986   8.305 -38.969  1.00 91.19           O  
ATOM    638  CZ  TYR A  77       3.795   7.695 -37.750  1.00 91.19           C  
ATOM    639  N   HIS A  78       0.879   3.785 -34.469  1.00 91.44           N  
ATOM    640  CA  HIS A  78       0.060   3.014 -35.375  1.00 91.44           C  
ATOM    641  C   HIS A  78      -1.426   3.252 -35.125  1.00 91.44           C  
ATOM    642  CB  HIS A  78       0.380   1.522 -35.281  1.00 91.44           C  
ATOM    643  O   HIS A  78      -2.193   3.439 -36.094  1.00 91.44           O  
ATOM    644  CG  HIS A  78       1.677   1.136 -35.906  1.00 91.44           C  
ATOM    645  CD2 HIS A  78       1.961   0.711 -37.156  1.00 91.44           C  
ATOM    646  ND1 HIS A  78       2.875   1.160 -35.219  1.00 91.44           N  
ATOM    647  CE1 HIS A  78       3.844   0.768 -36.031  1.00 91.44           C  
ATOM    648  NE2 HIS A  78       3.314   0.490 -37.219  1.00 91.44           N  
ATOM    649  N   TYR A  79      -1.703   3.260 -33.906  1.00 90.94           N  
ATOM    650  CA  TYR A  79      -3.100   3.475 -33.531  1.00 90.94           C  
ATOM    651  C   TYR A  79      -3.572   4.855 -33.969  1.00 90.94           C  
ATOM    652  CB  TYR A  79      -3.295   3.318 -32.031  1.00 90.94           C  
ATOM    653  O   TYR A  79      -4.641   4.988 -34.562  1.00 90.94           O  
ATOM    654  CG  TYR A  79      -4.699   3.619 -31.547  1.00 90.94           C  
ATOM    655  CD1 TYR A  79      -4.996   4.816 -30.906  1.00 90.94           C  
ATOM    656  CD2 TYR A  79      -5.730   2.711 -31.766  1.00 90.94           C  
ATOM    657  CE1 TYR A  79      -6.285   5.098 -30.469  1.00 90.94           C  
ATOM    658  CE2 TYR A  79      -7.023   2.982 -31.328  1.00 90.94           C  
ATOM    659  OH  TYR A  79      -8.570   4.449 -30.266  1.00 90.94           O  
ATOM    660  CZ  TYR A  79      -7.293   4.176 -30.688  1.00 90.94           C  
ATOM    661  N   ILE A  80      -2.809   5.824 -33.750  1.00 91.31           N  
ATOM    662  CA  ILE A  80      -3.201   7.195 -34.062  1.00 91.31           C  
ATOM    663  C   ILE A  80      -3.305   7.387 -35.562  1.00 91.31           C  
ATOM    664  CB  ILE A  80      -2.205   8.211 -33.469  1.00 91.31           C  
ATOM    665  O   ILE A  80      -4.125   8.172 -36.062  1.00 91.31           O  
ATOM    666  CG1 ILE A  80      -2.275   8.188 -31.922  1.00 91.31           C  
ATOM    667  CG2 ILE A  80      -2.479   9.617 -34.000  1.00 91.31           C  
ATOM    668  CD1 ILE A  80      -1.117   8.898 -31.234  1.00 91.31           C  
ATOM    669  N   CYS A  81      -2.516   6.629 -36.312  1.00 91.69           N  
ATOM    670  CA  CYS A  81      -2.516   6.754 -37.750  1.00 91.69           C  
ATOM    671  C   CYS A  81      -3.684   5.988 -38.375  1.00 91.69           C  
ATOM    672  CB  CYS A  81      -1.198   6.238 -38.344  1.00 91.69           C  
ATOM    673  O   CYS A  81      -4.180   6.359 -39.438  1.00 91.69           O  
ATOM    674  SG  CYS A  81       0.218   7.301 -37.969  1.00 91.69           S  
ATOM    675  N   LEU A  82      -4.184   5.012 -37.625  1.00 93.31           N  
ATOM    676  CA  LEU A  82      -5.199   4.133 -38.188  1.00 93.31           C  
ATOM    677  C   LEU A  82      -6.598   4.613 -37.812  1.00 93.31           C  
ATOM    678  CB  LEU A  82      -4.996   2.695 -37.688  1.00 93.31           C  
ATOM    679  O   LEU A  82      -7.559   4.375 -38.531  1.00 93.31           O  
ATOM    680  CG  LEU A  82      -3.789   1.949 -38.250  1.00 93.31           C  
ATOM    681  CD1 LEU A  82      -3.607   0.612 -37.531  1.00 93.31           C  
ATOM    682  CD2 LEU A  82      -3.947   1.746 -39.750  1.00 93.31           C  
ATOM    683  N   ASP A  83      -6.719   5.277 -36.719  1.00 92.25           N  
ATOM    684  CA  ASP A  83      -8.031   5.719 -36.250  1.00 92.25           C  
ATOM    685  C   ASP A  83      -8.273   7.184 -36.594  1.00 92.25           C  
ATOM    686  CB  ASP A  83      -8.156   5.504 -34.750  1.00 92.25           C  
ATOM    687  O   ASP A  83      -7.613   8.070 -36.062  1.00 92.25           O  
ATOM    688  CG  ASP A  83      -9.570   5.691 -34.219  1.00 92.25           C  
ATOM    689  OD1 ASP A  83     -10.375   6.387 -34.906  1.00 92.25           O  
ATOM    690  OD2 ASP A  83      -9.891   5.137 -33.156  1.00 92.25           O  
ATOM    691  N   CYS A  84      -9.281   7.457 -37.438  1.00 90.75           N  
ATOM    692  CA  CYS A  84      -9.555   8.797 -37.969  1.00 90.75           C  
ATOM    693  C   CYS A  84      -9.992   9.734 -36.844  1.00 90.75           C  
ATOM    694  CB  CYS A  84     -10.625   8.750 -39.031  1.00 90.75           C  
ATOM    695  O   CYS A  84      -9.844  10.953 -36.938  1.00 90.75           O  
ATOM    696  SG  CYS A  84     -12.211   8.094 -38.469  1.00 90.75           S  
ATOM    697  N   ARG A  85     -10.477   9.141 -35.719  1.00 89.19           N  
ATOM    698  CA  ARG A  85     -10.969   9.930 -34.594  1.00 89.19           C  
ATOM    699  C   ARG A  85      -9.820  10.547 -33.812  1.00 89.19           C  
ATOM    700  CB  ARG A  85     -11.828   9.070 -33.656  1.00 89.19           C  
ATOM    701  O   ARG A  85      -9.961  11.625 -33.250  1.00 89.19           O  
ATOM    702  CG  ARG A  85     -13.125   8.586 -34.281  1.00 89.19           C  
ATOM    703  CD  ARG A  85     -13.820   7.543 -33.438  1.00 89.19           C  
ATOM    704  NE  ARG A  85     -13.031   6.320 -33.312  1.00 89.19           N  
ATOM    705  NH1 ARG A  85     -14.602   5.164 -32.094  1.00 89.19           N  
ATOM    706  NH2 ARG A  85     -12.617   4.164 -32.656  1.00 89.19           N  
ATOM    707  CZ  ARG A  85     -13.414   5.219 -32.688  1.00 89.19           C  
ATOM    708  N   VAL A  86      -8.656   9.977 -33.844  1.00 91.19           N  
ATOM    709  CA  VAL A  86      -7.559  10.438 -32.969  1.00 91.19           C  
ATOM    710  C   VAL A  86      -6.422  10.969 -33.844  1.00 91.19           C  
ATOM    711  CB  VAL A  86      -7.043   9.305 -32.062  1.00 91.19           C  
ATOM    712  O   VAL A  86      -5.457  11.539 -33.344  1.00 91.19           O  
ATOM    713  CG1 VAL A  86      -8.094   8.930 -31.016  1.00 91.19           C  
ATOM    714  CG2 VAL A  86      -6.648   8.086 -32.875  1.00 91.19           C  
ATOM    715  N   THR A  87      -6.531  10.805 -35.094  1.00 92.00           N  
ATOM    716  CA  THR A  87      -5.484  11.172 -36.031  1.00 92.00           C  
ATOM    717  C   THR A  87      -5.129  12.648 -35.906  1.00 92.00           C  
ATOM    718  CB  THR A  87      -5.910  10.867 -37.500  1.00 92.00           C  
ATOM    719  O   THR A  87      -3.957  13.016 -35.969  1.00 92.00           O  
ATOM    720  CG2 THR A  87      -4.855  11.336 -38.500  1.00 92.00           C  
ATOM    721  OG1 THR A  87      -6.098   9.453 -37.656  1.00 92.00           O  
ATOM    722  N   PRO A  88      -6.078  13.461 -35.688  1.00 91.00           N  
ATOM    723  CA  PRO A  88      -5.770  14.891 -35.562  1.00 91.00           C  
ATOM    724  C   PRO A  88      -4.875  15.203 -34.375  1.00 91.00           C  
ATOM    725  CB  PRO A  88      -7.145  15.539 -35.406  1.00 91.00           C  
ATOM    726  O   PRO A  88      -4.281  16.281 -34.312  1.00 91.00           O  
ATOM    727  CG  PRO A  88      -8.094  14.586 -36.062  1.00 91.00           C  
ATOM    728  CD  PRO A  88      -7.602  13.188 -35.812  1.00 91.00           C  
ATOM    729  N   LEU A  89      -4.750  14.250 -33.469  1.00 92.81           N  
ATOM    730  CA  LEU A  89      -3.988  14.469 -32.219  1.00 92.81           C  
ATOM    731  C   LEU A  89      -2.516  14.133 -32.438  1.00 92.81           C  
ATOM    732  CB  LEU A  89      -4.559  13.625 -31.094  1.00 92.81           C  
ATOM    733  O   LEU A  89      -1.687  14.383 -31.562  1.00 92.81           O  
ATOM    734  CG  LEU A  89      -6.043  13.828 -30.766  1.00 92.81           C  
ATOM    735  CD1 LEU A  89      -6.480  12.875 -29.656  1.00 92.81           C  
ATOM    736  CD2 LEU A  89      -6.316  15.273 -30.375  1.00 92.81           C  
ATOM    737  N   LYS A  90      -2.232  13.586 -33.562  1.00 93.00           N  
ATOM    738  CA  LYS A  90      -0.921  13.023 -33.844  1.00 93.00           C  
ATOM    739  C   LYS A  90       0.187  14.039 -33.594  1.00 93.00           C  
ATOM    740  CB  LYS A  90      -0.866  12.523 -35.281  1.00 93.00           C  
ATOM    741  O   LYS A  90       1.149  13.758 -32.875  1.00 93.00           O  
ATOM    742  CG  LYS A  90       0.488  11.961 -35.719  1.00 93.00           C  
ATOM    743  CD  LYS A  90       0.501  11.547 -37.156  1.00 93.00           C  
ATOM    744  CE  LYS A  90       1.908  11.203 -37.656  1.00 93.00           C  
ATOM    745  NZ  LYS A  90       1.931  10.820 -39.094  1.00 93.00           N  
ATOM    746  N   GLU A  91       0.086  15.195 -34.219  1.00 93.25           N  
ATOM    747  CA  GLU A  91       1.132  16.219 -34.125  1.00 93.25           C  
ATOM    748  C   GLU A  91       1.333  16.688 -32.688  1.00 93.25           C  
ATOM    749  CB  GLU A  91       0.796  17.391 -35.031  1.00 93.25           C  
ATOM    750  O   GLU A  91       2.469  16.875 -32.250  1.00 93.25           O  
ATOM    751  CG  GLU A  91       0.870  17.062 -36.531  1.00 93.25           C  
ATOM    752  CD  GLU A  91       2.229  16.547 -36.969  1.00 93.25           C  
ATOM    753  OE1 GLU A  91       2.289  15.727 -37.906  1.00 93.25           O  
ATOM    754  OE2 GLU A  91       3.240  16.953 -36.344  1.00 93.25           O  
ATOM    755  N   ASP A  92       0.270  16.797 -32.031  1.00 94.25           N  
ATOM    756  CA  ASP A  92       0.324  17.297 -30.656  1.00 94.25           C  
ATOM    757  C   ASP A  92       0.933  16.266 -29.719  1.00 94.25           C  
ATOM    758  CB  ASP A  92      -1.074  17.703 -30.188  1.00 94.25           C  
ATOM    759  O   ASP A  92       1.708  16.625 -28.828  1.00 94.25           O  
ATOM    760  CG  ASP A  92      -1.604  18.953 -30.859  1.00 94.25           C  
ATOM    761  OD1 ASP A  92      -0.802  19.844 -31.203  1.00 94.25           O  
ATOM    762  OD2 ASP A  92      -2.836  19.047 -31.047  1.00 94.25           O  
ATOM    763  N   ILE A  93       0.570  15.008 -29.953  1.00 93.12           N  
ATOM    764  CA  ILE A  93       1.136  13.945 -29.125  1.00 93.12           C  
ATOM    765  C   ILE A  93       2.646  13.875 -29.344  1.00 93.12           C  
ATOM    766  CB  ILE A  93       0.490  12.578 -29.453  1.00 93.12           C  
ATOM    767  O   ILE A  93       3.410  13.781 -28.375  1.00 93.12           O  
ATOM    768  CG1 ILE A  93      -0.950  12.531 -28.922  1.00 93.12           C  
ATOM    769  CG2 ILE A  93       1.323  11.430 -28.859  1.00 93.12           C  
ATOM    770  CD1 ILE A  93      -1.720  11.281 -29.344  1.00 93.12           C  
ATOM    771  N   LEU A  94       3.086  13.969 -30.547  1.00 93.31           N  
ATOM    772  CA  LEU A  94       4.512  13.938 -30.859  1.00 93.31           C  
ATOM    773  C   LEU A  94       5.227  15.141 -30.266  1.00 93.31           C  
ATOM    774  CB  LEU A  94       4.723  13.906 -32.375  1.00 93.31           C  
ATOM    775  O   LEU A  94       6.371  15.031 -29.812  1.00 93.31           O  
ATOM    776  CG  LEU A  94       4.293  12.625 -33.094  1.00 93.31           C  
ATOM    777  CD1 LEU A  94       4.523  12.750 -34.594  1.00 93.31           C  
ATOM    778  CD2 LEU A  94       5.047  11.422 -32.531  1.00 93.31           C  
ATOM    779  N   LEU A  95       4.535  16.234 -30.297  1.00 94.56           N  
ATOM    780  CA  LEU A  95       5.086  17.438 -29.688  1.00 94.56           C  
ATOM    781  C   LEU A  95       5.277  17.250 -28.172  1.00 94.56           C  
ATOM    782  CB  LEU A  95       4.168  18.641 -29.938  1.00 94.56           C  
ATOM    783  O   LEU A  95       6.281  17.703 -27.609  1.00 94.56           O  
ATOM    784  CG  LEU A  95       4.676  20.000 -29.469  1.00 94.56           C  
ATOM    785  CD1 LEU A  95       6.008  20.344 -30.125  1.00 94.56           C  
ATOM    786  CD2 LEU A  95       3.645  21.094 -29.750  1.00 94.56           C  
ATOM    787  N   VAL A  96       4.297  16.625 -27.562  1.00 94.38           N  
ATOM    788  CA  VAL A  96       4.402  16.344 -26.141  1.00 94.38           C  
ATOM    789  C   VAL A  96       5.629  15.477 -25.875  1.00 94.38           C  
ATOM    790  CB  VAL A  96       3.131  15.648 -25.594  1.00 94.38           C  
ATOM    791  O   VAL A  96       6.426  15.781 -24.969  1.00 94.38           O  
ATOM    792  CG1 VAL A  96       3.355  15.133 -24.172  1.00 94.38           C  
ATOM    793  CG2 VAL A  96       1.939  16.594 -25.641  1.00 94.38           C  
ATOM    794  N   ILE A  97       5.809  14.469 -26.656  1.00 94.00           N  
ATOM    795  CA  ILE A  97       6.930  13.547 -26.516  1.00 94.00           C  
ATOM    796  C   ILE A  97       8.242  14.312 -26.641  1.00 94.00           C  
ATOM    797  CB  ILE A  97       6.871  12.414 -27.562  1.00 94.00           C  
ATOM    798  O   ILE A  97       9.133  14.188 -25.797  1.00 94.00           O  
ATOM    799  CG1 ILE A  97       5.668  11.500 -27.281  1.00 94.00           C  
ATOM    800  CG2 ILE A  97       8.172  11.609 -27.562  1.00 94.00           C  
ATOM    801  CD1 ILE A  97       5.430  10.445 -28.359  1.00 94.00           C  
ATOM    802  N   ARG A  98       8.359  15.156 -27.578  1.00 94.75           N  
ATOM    803  CA  ARG A  98       9.578  15.906 -27.844  1.00 94.75           C  
ATOM    804  C   ARG A  98       9.883  16.891 -26.719  1.00 94.75           C  
ATOM    805  CB  ARG A  98       9.469  16.656 -29.172  1.00 94.75           C  
ATOM    806  O   ARG A  98      11.039  17.047 -26.328  1.00 94.75           O  
ATOM    807  CG  ARG A  98       9.570  15.750 -30.406  1.00 94.75           C  
ATOM    808  CD  ARG A  98       9.750  16.562 -31.672  1.00 94.75           C  
ATOM    809  NE  ARG A  98       8.539  17.281 -32.031  1.00 94.75           N  
ATOM    810  NH1 ARG A  98       8.008  15.953 -33.844  1.00 94.75           N  
ATOM    811  NH2 ARG A  98       6.660  17.719 -33.281  1.00 94.75           N  
ATOM    812  CZ  ARG A  98       7.738  16.984 -33.062  1.00 94.75           C  
ATOM    813  N   THR A  99       8.859  17.484 -26.281  1.00 94.50           N  
ATOM    814  CA  THR A  99       9.031  18.500 -25.234  1.00 94.50           C  
ATOM    815  C   THR A  99       9.484  17.859 -23.922  1.00 94.50           C  
ATOM    816  CB  THR A  99       7.734  19.297 -25.016  1.00 94.50           C  
ATOM    817  O   THR A  99      10.422  18.344 -23.297  1.00 94.50           O  
ATOM    818  CG2 THR A  99       7.941  20.406 -23.984  1.00 94.50           C  
ATOM    819  OG1 THR A  99       7.309  19.875 -26.250  1.00 94.50           O  
ATOM    820  N   ILE A 100       8.859  16.781 -23.594  1.00 94.19           N  
ATOM    821  CA  ILE A 100       9.188  16.109 -22.344  1.00 94.19           C  
ATOM    822  C   ILE A 100      10.594  15.523 -22.422  1.00 94.19           C  
ATOM    823  CB  ILE A 100       8.156  15.016 -22.000  1.00 94.19           C  
ATOM    824  O   ILE A 100      11.336  15.539 -21.438  1.00 94.19           O  
ATOM    825  CG1 ILE A 100       6.801  15.633 -21.656  1.00 94.19           C  
ATOM    826  CG2 ILE A 100       8.672  14.133 -20.859  1.00 94.19           C  
ATOM    827  CD1 ILE A 100       6.801  16.422 -20.359  1.00 94.19           C  
ATOM    828  N   GLU A 101      11.039  15.070 -23.531  1.00 93.56           N  
ATOM    829  CA  GLU A 101      12.352  14.461 -23.734  1.00 93.56           C  
ATOM    830  C   GLU A 101      13.477  15.461 -23.469  1.00 93.56           C  
ATOM    831  CB  GLU A 101      12.477  13.914 -25.156  1.00 93.56           C  
ATOM    832  O   GLU A 101      14.578  15.070 -23.078  1.00 93.56           O  
ATOM    833  CG  GLU A 101      11.750  12.594 -25.375  1.00 93.56           C  
ATOM    834  CD  GLU A 101      11.945  12.023 -26.766  1.00 93.56           C  
ATOM    835  OE1 GLU A 101      11.656  10.820 -26.984  1.00 93.56           O  
ATOM    836  OE2 GLU A 101      12.391  12.781 -27.656  1.00 93.56           O  
ATOM    837  N   GLN A 102      13.156  16.688 -23.609  1.00 94.12           N  
ATOM    838  CA  GLN A 102      14.148  17.719 -23.359  1.00 94.12           C  
ATOM    839  C   GLN A 102      14.523  17.766 -21.875  1.00 94.12           C  
ATOM    840  CB  GLN A 102      13.625  19.078 -23.797  1.00 94.12           C  
ATOM    841  O   GLN A 102      15.602  18.234 -21.516  1.00 94.12           O  
ATOM    842  CG  GLN A 102      13.453  19.219 -25.312  1.00 94.12           C  
ATOM    843  CD  GLN A 102      12.875  20.547 -25.719  1.00 94.12           C  
ATOM    844  NE2 GLN A 102      12.000  20.531 -26.719  1.00 94.12           N  
ATOM    845  OE1 GLN A 102      13.203  21.594 -25.141  1.00 94.12           O  
ATOM    846  N   LEU A 103      13.625  17.219 -21.078  1.00 93.00           N  
ATOM    847  CA  LEU A 103      13.805  17.281 -19.625  1.00 93.00           C  
ATOM    848  C   LEU A 103      14.852  16.281 -19.172  1.00 93.00           C  
ATOM    849  CB  LEU A 103      12.477  17.016 -18.906  1.00 93.00           C  
ATOM    850  O   LEU A 103      15.586  16.531 -18.203  1.00 93.00           O  
ATOM    851  CG  LEU A 103      11.453  18.156 -18.938  1.00 93.00           C  
ATOM    852  CD1 LEU A 103      10.125  17.688 -18.359  1.00 93.00           C  
ATOM    853  CD2 LEU A 103      11.977  19.375 -18.188  1.00 93.00           C  
ATOM    854  N   PHE A 104      15.039  15.156 -19.859  1.00 91.12           N  
ATOM    855  CA  PHE A 104      15.828  14.039 -19.344  1.00 91.12           C  
ATOM    856  C   PHE A 104      17.312  14.375 -19.344  1.00 91.12           C  
ATOM    857  CB  PHE A 104      15.570  12.773 -20.172  1.00 91.12           C  
ATOM    858  O   PHE A 104      18.016  14.102 -18.375  1.00 91.12           O  
ATOM    859  CG  PHE A 104      14.266  12.094 -19.859  1.00 91.12           C  
ATOM    860  CD1 PHE A 104      14.156  11.250 -18.750  1.00 91.12           C  
ATOM    861  CD2 PHE A 104      13.148  12.297 -20.656  1.00 91.12           C  
ATOM    862  CE1 PHE A 104      12.945  10.625 -18.453  1.00 91.12           C  
ATOM    863  CE2 PHE A 104      11.938  11.672 -20.375  1.00 91.12           C  
ATOM    864  CZ  PHE A 104      11.844  10.828 -19.266  1.00 91.12           C  
ATOM    865  N   PRO A 105      17.797  15.055 -20.359  1.00 90.38           N  
ATOM    866  CA  PRO A 105      19.203  15.453 -20.297  1.00 90.38           C  
ATOM    867  C   PRO A 105      19.469  16.547 -19.266  1.00 90.38           C  
ATOM    868  CB  PRO A 105      19.484  15.961 -21.719  1.00 90.38           C  
ATOM    869  O   PRO A 105      20.578  16.672 -18.766  1.00 90.38           O  
ATOM    870  CG  PRO A 105      18.469  15.289 -22.578  1.00 90.38           C  
ATOM    871  CD  PRO A 105      17.219  15.094 -21.781  1.00 90.38           C  
ATOM    872  N   LEU A 106      18.438  17.266 -18.859  1.00 90.19           N  
ATOM    873  CA  LEU A 106      18.594  18.422 -17.984  1.00 90.19           C  
ATOM    874  C   LEU A 106      18.500  18.000 -16.516  1.00 90.19           C  
ATOM    875  CB  LEU A 106      17.531  19.484 -18.281  1.00 90.19           C  
ATOM    876  O   LEU A 106      19.281  18.469 -15.680  1.00 90.19           O  
ATOM    877  CG  LEU A 106      17.594  20.125 -19.672  1.00 90.19           C  
ATOM    878  CD1 LEU A 106      16.406  21.047 -19.875  1.00 90.19           C  
ATOM    879  CD2 LEU A 106      18.906  20.875 -19.859  1.00 90.19           C  
ATOM    880  N   CYS A 107      17.594  17.125 -16.188  1.00 88.00           N  
ATOM    881  CA  CYS A 107      17.406  16.875 -14.766  1.00 88.00           C  
ATOM    882  C   CYS A 107      17.391  15.367 -14.484  1.00 88.00           C  
ATOM    883  CB  CYS A 107      16.109  17.516 -14.273  1.00 88.00           C  
ATOM    884  O   CYS A 107      17.188  14.953 -13.344  1.00 88.00           O  
ATOM    885  SG  CYS A 107      14.633  16.906 -15.109  1.00 88.00           S  
ATOM    886  N   GLY A 108      17.562  14.500 -15.477  1.00 87.50           N  
ATOM    887  CA  GLY A 108      17.656  13.062 -15.289  1.00 87.50           C  
ATOM    888  C   GLY A 108      16.359  12.453 -14.766  1.00 87.50           C  
ATOM    889  O   GLY A 108      15.289  12.703 -15.312  1.00 87.50           O  
ATOM    890  N   THR A 109      16.344  11.727 -13.641  1.00 86.12           N  
ATOM    891  CA  THR A 109      15.250  10.945 -13.094  1.00 86.12           C  
ATOM    892  C   THR A 109      14.156  11.852 -12.539  1.00 86.12           C  
ATOM    893  CB  THR A 109      15.742  10.000 -11.977  1.00 86.12           C  
ATOM    894  O   THR A 109      12.992  11.461 -12.477  1.00 86.12           O  
ATOM    895  CG2 THR A 109      16.609   8.883 -12.547  1.00 86.12           C  
ATOM    896  OG1 THR A 109      16.516  10.750 -11.031  1.00 86.12           O  
ATOM    897  N   GLU A 110      14.539  13.055 -12.211  1.00 86.12           N  
ATOM    898  CA  GLU A 110      13.547  13.992 -11.688  1.00 86.12           C  
ATOM    899  C   GLU A 110      12.508  14.344 -12.742  1.00 86.12           C  
ATOM    900  CB  GLU A 110      14.227  15.266 -11.172  1.00 86.12           C  
ATOM    901  O   GLU A 110      11.406  14.781 -12.414  1.00 86.12           O  
ATOM    902  CG  GLU A 110      15.016  15.062  -9.891  1.00 86.12           C  
ATOM    903  CD  GLU A 110      16.438  14.562 -10.125  1.00 86.12           C  
ATOM    904  OE1 GLU A 110      17.203  14.453  -9.148  1.00 86.12           O  
ATOM    905  OE2 GLU A 110      16.766  14.273 -11.297  1.00 86.12           O  
ATOM    906  N   ALA A 111      12.820  14.109 -13.969  1.00 90.38           N  
ATOM    907  CA  ALA A 111      11.898  14.320 -15.078  1.00 90.38           C  
ATOM    908  C   ALA A 111      10.633  13.484 -14.914  1.00 90.38           C  
ATOM    909  CB  ALA A 111      12.578  13.992 -16.406  1.00 90.38           C  
ATOM    910  O   ALA A 111       9.555  13.875 -15.367  1.00 90.38           O  
ATOM    911  N   TYR A 112      10.750  12.398 -14.234  1.00 90.75           N  
ATOM    912  CA  TYR A 112       9.617  11.484 -14.062  1.00 90.75           C  
ATOM    913  C   TYR A 112       8.562  12.094 -13.141  1.00 90.75           C  
ATOM    914  CB  TYR A 112      10.086  10.141 -13.500  1.00 90.75           C  
ATOM    915  O   TYR A 112       7.398  11.695 -13.172  1.00 90.75           O  
ATOM    916  CG  TYR A 112      10.656   9.211 -14.547  1.00 90.75           C  
ATOM    917  CD1 TYR A 112       9.820   8.578 -15.469  1.00 90.75           C  
ATOM    918  CD2 TYR A 112      12.023   8.969 -14.617  1.00 90.75           C  
ATOM    919  CE1 TYR A 112      10.336   7.719 -16.438  1.00 90.75           C  
ATOM    920  CE2 TYR A 112      12.547   8.109 -15.578  1.00 90.75           C  
ATOM    921  OH  TYR A 112      12.219   6.645 -17.438  1.00 90.75           O  
ATOM    922  CZ  TYR A 112      11.703   7.492 -16.484  1.00 90.75           C  
ATOM    923  N   GLU A 113       8.953  13.047 -12.297  1.00 88.94           N  
ATOM    924  CA  GLU A 113       7.969  13.781 -11.500  1.00 88.94           C  
ATOM    925  C   GLU A 113       7.027  14.578 -12.391  1.00 88.94           C  
ATOM    926  CB  GLU A 113       8.672  14.711 -10.508  1.00 88.94           C  
ATOM    927  O   GLU A 113       5.828  14.664 -12.117  1.00 88.94           O  
ATOM    928  CG  GLU A 113       9.445  13.977  -9.422  1.00 88.94           C  
ATOM    929  CD  GLU A 113       8.555  13.305  -8.391  1.00 88.94           C  
ATOM    930  OE1 GLU A 113       9.047  12.438  -7.641  1.00 88.94           O  
ATOM    931  OE2 GLU A 113       7.352  13.648  -8.344  1.00 88.94           O  
ATOM    932  N   VAL A 114       7.590  15.133 -13.461  1.00 91.25           N  
ATOM    933  CA  VAL A 114       6.789  15.867 -14.438  1.00 91.25           C  
ATOM    934  C   VAL A 114       5.941  14.891 -15.242  1.00 91.25           C  
ATOM    935  CB  VAL A 114       7.676  16.703 -15.383  1.00 91.25           C  
ATOM    936  O   VAL A 114       4.742  15.117 -15.445  1.00 91.25           O  
ATOM    937  CG1 VAL A 114       6.832  17.375 -16.469  1.00 91.25           C  
ATOM    938  CG2 VAL A 114       8.445  17.766 -14.586  1.00 91.25           C  
ATOM    939  N   VAL A 115       6.594  13.805 -15.617  1.00 92.25           N  
ATOM    940  CA  VAL A 115       5.879  12.773 -16.359  1.00 92.25           C  
ATOM    941  C   VAL A 115       4.691  12.273 -15.547  1.00 92.25           C  
ATOM    942  CB  VAL A 115       6.805  11.594 -16.734  1.00 92.25           C  
ATOM    943  O   VAL A 115       3.590  12.102 -16.078  1.00 92.25           O  
ATOM    944  CG1 VAL A 115       6.000  10.438 -17.328  1.00 92.25           C  
ATOM    945  CG2 VAL A 115       7.879  12.055 -17.719  1.00 92.25           C  
ATOM    946  N   GLY A 116       4.863  12.102 -14.250  1.00 89.75           N  
ATOM    947  CA  GLY A 116       3.826  11.617 -13.352  1.00 89.75           C  
ATOM    948  C   GLY A 116       2.660  12.578 -13.211  1.00 89.75           C  
ATOM    949  O   GLY A 116       1.556  12.172 -12.844  1.00 89.75           O  
ATOM    950  N   SER A 117       2.814  13.820 -13.625  1.00 91.50           N  
ATOM    951  CA  SER A 117       1.792  14.852 -13.461  1.00 91.50           C  
ATOM    952  C   SER A 117       0.962  15.008 -14.727  1.00 91.50           C  
ATOM    953  CB  SER A 117       2.432  16.188 -13.086  1.00 91.50           C  
ATOM    954  O   SER A 117      -0.024  15.750 -14.742  1.00 91.50           O  
ATOM    955  OG  SER A 117       3.055  16.109 -11.812  1.00 91.50           O  
ATOM    956  N   LEU A 118       1.371  14.359 -15.781  1.00 92.69           N  
ATOM    957  CA  LEU A 118       0.727  14.539 -17.078  1.00 92.69           C  
ATOM    958  C   LEU A 118      -0.734  14.109 -17.031  1.00 92.69           C  
ATOM    959  CB  LEU A 118       1.467  13.750 -18.156  1.00 92.69           C  
ATOM    960  O   LEU A 118      -1.603  14.766 -17.594  1.00 92.69           O  
ATOM    961  CG  LEU A 118       2.848  14.273 -18.562  1.00 92.69           C  
ATOM    962  CD1 LEU A 118       3.451  13.391 -19.656  1.00 92.69           C  
ATOM    963  CD2 LEU A 118       2.756  15.719 -19.016  1.00 92.69           C  
ATOM    964  N   GLU A 119      -0.904  13.023 -16.312  1.00 90.94           N  
ATOM    965  CA  GLU A 119      -2.279  12.547 -16.188  1.00 90.94           C  
ATOM    966  C   GLU A 119      -3.154  13.562 -15.469  1.00 90.94           C  
ATOM    967  CB  GLU A 119      -2.320  11.203 -15.461  1.00 90.94           C  
ATOM    968  O   GLU A 119      -4.262  13.867 -15.914  1.00 90.94           O  
ATOM    969  CG  GLU A 119      -3.705  10.570 -15.422  1.00 90.94           C  
ATOM    970  CD  GLU A 119      -3.734   9.242 -14.672  1.00 90.94           C  
ATOM    971  OE1 GLU A 119      -4.730   8.492 -14.805  1.00 90.94           O  
ATOM    972  OE2 GLU A 119      -2.754   8.945 -13.953  1.00 90.94           O  
ATOM    973  N   ALA A 120      -2.658  14.055 -14.391  1.00 90.12           N  
ATOM    974  CA  ALA A 120      -3.379  15.055 -13.602  1.00 90.12           C  
ATOM    975  C   ALA A 120      -3.592  16.328 -14.414  1.00 90.12           C  
ATOM    976  CB  ALA A 120      -2.627  15.359 -12.312  1.00 90.12           C  
ATOM    977  O   ALA A 120      -4.641  16.969 -14.305  1.00 90.12           O  
ATOM    978  N   LEU A 121      -2.625  16.672 -15.164  1.00 92.44           N  
ATOM    979  CA  LEU A 121      -2.715  17.859 -16.016  1.00 92.44           C  
ATOM    980  C   LEU A 121      -3.838  17.719 -17.031  1.00 92.44           C  
ATOM    981  CB  LEU A 121      -1.385  18.109 -16.734  1.00 92.44           C  
ATOM    982  O   LEU A 121      -4.613  18.656 -17.250  1.00 92.44           O  
ATOM    983  CG  LEU A 121      -1.227  19.469 -17.422  1.00 92.44           C  
ATOM    984  CD1 LEU A 121      -1.275  20.594 -16.375  1.00 92.44           C  
ATOM    985  CD2 LEU A 121       0.075  19.516 -18.203  1.00 92.44           C  
ATOM    986  N   CYS A 122      -3.908  16.578 -17.609  1.00 92.88           N  
ATOM    987  CA  CYS A 122      -4.969  16.281 -18.562  1.00 92.88           C  
ATOM    988  C   CYS A 122      -6.336  16.312 -17.891  1.00 92.88           C  
ATOM    989  CB  CYS A 122      -4.738  14.930 -19.234  1.00 92.88           C  
ATOM    990  O   CYS A 122      -7.285  16.875 -18.422  1.00 92.88           O  
ATOM    991  SG  CYS A 122      -5.883  14.570 -20.578  1.00 92.88           S  
ATOM    992  N   GLN A 123      -6.402  15.703 -16.750  1.00 90.88           N  
ATOM    993  CA  GLN A 123      -7.641  15.719 -15.977  1.00 90.88           C  
ATOM    994  C   GLN A 123      -8.078  17.141 -15.656  1.00 90.88           C  
ATOM    995  CB  GLN A 123      -7.480  14.914 -14.688  1.00 90.88           C  
ATOM    996  O   GLN A 123      -9.258  17.469 -15.734  1.00 90.88           O  
ATOM    997  CG  GLN A 123      -7.500  13.406 -14.891  1.00 90.88           C  
ATOM    998  CD  GLN A 123      -7.242  12.633 -13.617  1.00 90.88           C  
ATOM    999  NE2 GLN A 123      -7.043  11.328 -13.742  1.00 90.88           N  
ATOM   1000  OE1 GLN A 123      -7.219  13.211 -12.523  1.00 90.88           O  
ATOM   1001  N   ALA A 124      -7.129  17.859 -15.305  1.00 90.56           N  
ATOM   1002  CA  ALA A 124      -7.406  19.250 -14.984  1.00 90.56           C  
ATOM   1003  C   ALA A 124      -7.973  19.984 -16.203  1.00 90.56           C  
ATOM   1004  CB  ALA A 124      -6.141  19.953 -14.492  1.00 90.56           C  
ATOM   1005  O   ALA A 124      -8.914  20.781 -16.062  1.00 90.56           O  
ATOM   1006  N   CYS A 125      -7.434  19.734 -17.344  1.00 92.62           N  
ATOM   1007  CA  CYS A 125      -7.941  20.328 -18.578  1.00 92.62           C  
ATOM   1008  C   CYS A 125      -9.391  19.938 -18.828  1.00 92.62           C  
ATOM   1009  CB  CYS A 125      -7.082  19.922 -19.781  1.00 92.62           C  
ATOM   1010  O   CYS A 125     -10.219  20.766 -19.203  1.00 92.62           O  
ATOM   1011  SG  CYS A 125      -5.441  20.672 -19.781  1.00 92.62           S  
ATOM   1012  N   ILE A 126      -9.680  18.734 -18.609  1.00 91.44           N  
ATOM   1013  CA  ILE A 126     -11.023  18.203 -18.812  1.00 91.44           C  
ATOM   1014  C   ILE A 126     -11.992  18.875 -17.844  1.00 91.44           C  
ATOM   1015  CB  ILE A 126     -11.062  16.672 -18.625  1.00 91.44           C  
ATOM   1016  O   ILE A 126     -13.078  19.312 -18.234  1.00 91.44           O  
ATOM   1017  CG1 ILE A 126     -10.273  15.977 -19.750  1.00 91.44           C  
ATOM   1018  CG2 ILE A 126     -12.508  16.172 -18.594  1.00 91.44           C  
ATOM   1019  CD1 ILE A 126     -10.055  14.492 -19.516  1.00 91.44           C  
ATOM   1020  N   LEU A 127     -11.555  18.984 -16.625  1.00 87.94           N  
ATOM   1021  CA  LEU A 127     -12.391  19.609 -15.602  1.00 87.94           C  
ATOM   1022  C   LEU A 127     -12.656  21.078 -15.930  1.00 87.94           C  
ATOM   1023  CB  LEU A 127     -11.727  19.500 -14.227  1.00 87.94           C  
ATOM   1024  O   LEU A 127     -13.750  21.578 -15.672  1.00 87.94           O  
ATOM   1025  CG  LEU A 127     -12.578  19.922 -13.023  1.00 87.94           C  
ATOM   1026  CD1 LEU A 127     -13.781  19.000 -12.883  1.00 87.94           C  
ATOM   1027  CD2 LEU A 127     -11.734  19.922 -11.750  1.00 87.94           C  
ATOM   1028  N   ARG A 128     -11.695  21.688 -16.469  1.00 88.94           N  
ATOM   1029  CA  ARG A 128     -11.820  23.094 -16.844  1.00 88.94           C  
ATOM   1030  C   ARG A 128     -12.883  23.281 -17.922  1.00 88.94           C  
ATOM   1031  CB  ARG A 128     -10.477  23.641 -17.328  1.00 88.94           C  
ATOM   1032  O   ARG A 128     -13.445  24.375 -18.062  1.00 88.94           O  
ATOM   1033  CG  ARG A 128      -9.477  23.891 -16.219  1.00 88.94           C  
ATOM   1034  CD  ARG A 128      -8.148  24.422 -16.750  1.00 88.94           C  
ATOM   1035  NE  ARG A 128      -8.297  25.734 -17.375  1.00 88.94           N  
ATOM   1036  NH1 ARG A 128      -6.266  25.672 -18.469  1.00 88.94           N  
ATOM   1037  NH2 ARG A 128      -7.637  27.500 -18.672  1.00 88.94           N  
ATOM   1038  CZ  ARG A 128      -7.398  26.297 -18.172  1.00 88.94           C  
ATOM   1039  N   LYS A 129     -13.172  22.266 -18.672  1.00 88.19           N  
ATOM   1040  CA  LYS A 129     -14.203  22.344 -19.719  1.00 88.19           C  
ATOM   1041  C   LYS A 129     -15.602  22.344 -19.094  1.00 88.19           C  
ATOM   1042  CB  LYS A 129     -14.055  21.188 -20.688  1.00 88.19           C  
ATOM   1043  O   LYS A 129     -16.578  22.719 -19.750  1.00 88.19           O  
ATOM   1044  CG  LYS A 129     -12.844  21.297 -21.609  1.00 88.19           C  
ATOM   1045  CD  LYS A 129     -13.031  22.375 -22.672  1.00 88.19           C  
ATOM   1046  CE  LYS A 129     -11.898  22.359 -23.672  1.00 88.19           C  
ATOM   1047  NZ  LYS A 129     -12.047  23.453 -24.688  1.00 88.19           N  
ATOM   1048  N   GLU A 130     -15.594  21.984 -17.859  1.00 85.88           N  
ATOM   1049  CA  GLU A 130     -16.875  21.969 -17.156  1.00 85.88           C  
ATOM   1050  C   GLU A 130     -17.188  23.328 -16.562  1.00 85.88           C  
ATOM   1051  CB  GLU A 130     -16.859  20.906 -16.047  1.00 85.88           C  
ATOM   1052  O   GLU A 130     -16.797  23.641 -15.430  1.00 85.88           O  
ATOM   1053  CG  GLU A 130     -16.734  19.469 -16.562  1.00 85.88           C  
ATOM   1054  CD  GLU A 130     -16.812  18.422 -15.469  1.00 85.88           C  
ATOM   1055  OE1 GLU A 130     -16.672  17.219 -15.773  1.00 85.88           O  
ATOM   1056  OE2 GLU A 130     -17.031  18.812 -14.297  1.00 85.88           O  
ATOM   1057  N   GLU A 131     -17.953  24.203 -17.219  1.00 80.31           N  
ATOM   1058  CA  GLU A 131     -18.203  25.594 -16.891  1.00 80.31           C  
ATOM   1059  C   GLU A 131     -18.969  25.734 -15.594  1.00 80.31           C  
ATOM   1060  CB  GLU A 131     -18.953  26.297 -18.031  1.00 80.31           C  
ATOM   1061  O   GLU A 131     -18.797  26.719 -14.852  1.00 80.31           O  
ATOM   1062  CG  GLU A 131     -18.125  26.469 -19.297  1.00 80.31           C  
ATOM   1063  CD  GLU A 131     -18.891  27.172 -20.422  1.00 80.31           C  
ATOM   1064  OE1 GLU A 131     -18.312  27.375 -21.516  1.00 80.31           O  
ATOM   1065  OE2 GLU A 131     -20.062  27.531 -20.188  1.00 80.31           O  
ATOM   1066  N   GLU A 132     -19.609  24.688 -15.203  1.00 77.88           N  
ATOM   1067  CA  GLU A 132     -20.484  24.781 -14.039  1.00 77.88           C  
ATOM   1068  C   GLU A 132     -19.750  24.375 -12.766  1.00 77.88           C  
ATOM   1069  CB  GLU A 132     -21.719  23.906 -14.234  1.00 77.88           C  
ATOM   1070  O   GLU A 132     -20.281  24.516 -11.664  1.00 77.88           O  
ATOM   1071  CG  GLU A 132     -22.625  24.359 -15.375  1.00 77.88           C  
ATOM   1072  CD  GLU A 132     -23.859  23.484 -15.539  1.00 77.88           C  
ATOM   1073  OE1 GLU A 132     -24.703  23.781 -16.406  1.00 77.88           O  
ATOM   1074  OE2 GLU A 132     -23.984  22.484 -14.781  1.00 77.88           O  
ATOM   1075  N   ASN A 133     -18.531  23.969 -12.820  1.00 74.50           N  
ATOM   1076  CA  ASN A 133     -17.766  23.516 -11.656  1.00 74.50           C  
ATOM   1077  C   ASN A 133     -17.016  24.688 -11.008  1.00 74.50           C  
ATOM   1078  CB  ASN A 133     -16.781  22.406 -12.047  1.00 74.50           C  
ATOM   1079  O   ASN A 133     -16.141  25.281 -11.617  1.00 74.50           O  
ATOM   1080  CG  ASN A 133     -16.141  21.750 -10.844  1.00 74.50           C  
ATOM   1081  ND2 ASN A 133     -15.680  20.516 -11.016  1.00 74.50           N  
ATOM   1082  OD1 ASN A 133     -16.047  22.359  -9.773  1.00 74.50           O  
ATOM   1083  N   PRO A 134     -17.422  25.203  -9.711  1.00 71.69           N  
ATOM   1084  CA  PRO A 134     -16.844  26.344  -9.000  1.00 71.69           C  
ATOM   1085  C   PRO A 134     -15.344  26.172  -8.742  1.00 71.69           C  
ATOM   1086  CB  PRO A 134     -17.625  26.375  -7.688  1.00 71.69           C  
ATOM   1087  O   PRO A 134     -14.625  27.172  -8.594  1.00 71.69           O  
ATOM   1088  CG  PRO A 134     -18.266  25.031  -7.586  1.00 71.69           C  
ATOM   1089  CD  PRO A 134     -18.344  24.438  -8.961  1.00 71.69           C  
ATOM   1090  N   GLY A 135     -14.664  25.047  -8.945  1.00 74.50           N  
ATOM   1091  CA  GLY A 135     -13.258  24.750  -8.719  1.00 74.50           C  
ATOM   1092  C   GLY A 135     -12.562  24.203  -9.945  1.00 74.50           C  
ATOM   1093  O   GLY A 135     -11.562  23.484  -9.836  1.00 74.50           O  
ATOM   1094  N   ARG A 136     -13.086  24.641 -11.031  1.00 79.56           N  
ATOM   1095  CA  ARG A 136     -12.633  24.016 -12.273  1.00 79.56           C  
ATOM   1096  C   ARG A 136     -11.164  24.344 -12.531  1.00 79.56           C  
ATOM   1097  CB  ARG A 136     -13.484  24.500 -13.453  1.00 79.56           C  
ATOM   1098  O   ARG A 136     -10.461  23.562 -13.180  1.00 79.56           O  
ATOM   1099  CG  ARG A 136     -13.391  25.984 -13.711  1.00 79.56           C  
ATOM   1100  CD  ARG A 136     -14.273  26.422 -14.883  1.00 79.56           C  
ATOM   1101  NE  ARG A 136     -14.219  27.859 -15.102  1.00 79.56           N  
ATOM   1102  NH1 ARG A 136     -15.789  27.859 -16.797  1.00 79.56           N  
ATOM   1103  NH2 ARG A 136     -14.805  29.828 -16.125  1.00 79.56           N  
ATOM   1104  CZ  ARG A 136     -14.938  28.516 -16.016  1.00 79.56           C  
ATOM   1105  N   ASP A 137     -10.656  25.422 -11.883  1.00 86.12           N  
ATOM   1106  CA  ASP A 137      -9.281  25.828 -12.156  1.00 86.12           C  
ATOM   1107  C   ASP A 137      -8.352  25.406 -11.023  1.00 86.12           C  
ATOM   1108  CB  ASP A 137      -9.195  27.328 -12.375  1.00 86.12           C  
ATOM   1109  O   ASP A 137      -7.129  25.516 -11.141  1.00 86.12           O  
ATOM   1110  CG  ASP A 137      -9.805  27.781 -13.695  1.00 86.12           C  
ATOM   1111  OD1 ASP A 137      -9.734  27.016 -14.688  1.00 86.12           O  
ATOM   1112  OD2 ASP A 137     -10.352  28.891 -13.750  1.00 86.12           O  
ATOM   1113  N   MET A 138      -8.898  24.953 -10.016  1.00 86.69           N  
ATOM   1114  CA  MET A 138      -8.102  24.672  -8.828  1.00 86.69           C  
ATOM   1115  C   MET A 138      -7.102  23.547  -9.102  1.00 86.69           C  
ATOM   1116  CB  MET A 138      -9.008  24.281  -7.656  1.00 86.69           C  
ATOM   1117  O   MET A 138      -5.926  23.656  -8.750  1.00 86.69           O  
ATOM   1118  CG  MET A 138      -8.273  24.156  -6.332  1.00 86.69           C  
ATOM   1119  SD  MET A 138      -9.414  23.844  -4.926  1.00 86.69           S  
ATOM   1120  CE  MET A 138      -8.227  23.828  -3.553  1.00 86.69           C  
ATOM   1121  N   LEU A 139      -7.609  22.469  -9.688  1.00 86.31           N  
ATOM   1122  CA  LEU A 139      -6.738  21.344  -9.992  1.00 86.31           C  
ATOM   1123  C   LEU A 139      -5.625  21.750 -10.945  1.00 86.31           C  
ATOM   1124  CB  LEU A 139      -7.543  20.188 -10.594  1.00 86.31           C  
ATOM   1125  O   LEU A 139      -4.477  21.344 -10.781  1.00 86.31           O  
ATOM   1126  CG  LEU A 139      -6.762  18.922 -10.930  1.00 86.31           C  
ATOM   1127  CD1 LEU A 139      -6.098  18.359  -9.680  1.00 86.31           C  
ATOM   1128  CD2 LEU A 139      -7.676  17.875 -11.570  1.00 86.31           C  
ATOM   1129  N   TRP A 140      -5.969  22.547 -11.922  1.00 90.62           N  
ATOM   1130  CA  TRP A 140      -4.992  23.047 -12.883  1.00 90.62           C  
ATOM   1131  C   TRP A 140      -3.898  23.844 -12.180  1.00 90.62           C  
ATOM   1132  CB  TRP A 140      -5.672  23.906 -13.945  1.00 90.62           C  
ATOM   1133  O   TRP A 140      -2.709  23.578 -12.367  1.00 90.62           O  
ATOM   1134  CG  TRP A 140      -4.719  24.578 -14.891  1.00 90.62           C  
ATOM   1135  CD1 TRP A 140      -4.227  25.844 -14.812  1.00 90.62           C  
ATOM   1136  CD2 TRP A 140      -4.148  24.000 -16.062  1.00 90.62           C  
ATOM   1137  CE2 TRP A 140      -3.316  24.984 -16.656  1.00 90.62           C  
ATOM   1138  CE3 TRP A 140      -4.258  22.750 -16.688  1.00 90.62           C  
ATOM   1139  NE1 TRP A 140      -3.383  26.094 -15.867  1.00 90.62           N  
ATOM   1140  CH2 TRP A 140      -2.723  23.516 -18.406  1.00 90.62           C  
ATOM   1141  CZ2 TRP A 140      -2.598  24.750 -17.828  1.00 90.62           C  
ATOM   1142  CZ3 TRP A 140      -3.541  22.516 -17.859  1.00 90.62           C  
ATOM   1143  N   ASN A 141      -4.277  24.766 -11.336  1.00 91.94           N  
ATOM   1144  CA  ASN A 141      -3.330  25.625 -10.641  1.00 91.94           C  
ATOM   1145  C   ASN A 141      -2.430  24.828  -9.703  1.00 91.94           C  
ATOM   1146  CB  ASN A 141      -4.066  26.719  -9.859  1.00 91.94           C  
ATOM   1147  O   ASN A 141      -1.216  25.031  -9.672  1.00 91.94           O  
ATOM   1148  CG  ASN A 141      -4.707  27.750 -10.773  1.00 91.94           C  
ATOM   1149  ND2 ASN A 141      -5.750  28.406 -10.273  1.00 91.94           N  
ATOM   1150  OD1 ASN A 141      -4.273  27.953 -11.906  1.00 91.94           O  
ATOM   1151  N   THR A 142      -3.061  23.922  -9.023  1.00 90.56           N  
ATOM   1152  CA  THR A 142      -2.312  23.109  -8.062  1.00 90.56           C  
ATOM   1153  C   THR A 142      -1.310  22.203  -8.781  1.00 90.56           C  
ATOM   1154  CB  THR A 142      -3.256  22.250  -7.207  1.00 90.56           C  
ATOM   1155  O   THR A 142      -0.171  22.062  -8.336  1.00 90.56           O  
ATOM   1156  CG2 THR A 142      -2.479  21.453  -6.168  1.00 90.56           C  
ATOM   1157  OG1 THR A 142      -4.199  23.094  -6.539  1.00 90.56           O  
ATOM   1158  N   THR A 143      -1.735  21.625  -9.859  1.00 91.50           N  
ATOM   1159  CA  THR A 143      -0.871  20.734 -10.625  1.00 91.50           C  
ATOM   1160  C   THR A 143       0.287  21.516 -11.250  1.00 91.50           C  
ATOM   1161  CB  THR A 143      -1.659  20.016 -11.734  1.00 91.50           C  
ATOM   1162  O   THR A 143       1.435  21.062 -11.211  1.00 91.50           O  
ATOM   1163  CG2 THR A 143      -0.771  19.031 -12.484  1.00 91.50           C  
ATOM   1164  OG1 THR A 143      -2.752  19.297 -11.141  1.00 91.50           O  
ATOM   1165  N   CYS A 144       0.028  22.688 -11.805  1.00 93.56           N  
ATOM   1166  CA  CYS A 144       1.063  23.531 -12.391  1.00 93.56           C  
ATOM   1167  C   CYS A 144       2.090  23.938 -11.352  1.00 93.56           C  
ATOM   1168  CB  CYS A 144       0.446  24.766 -13.039  1.00 93.56           C  
ATOM   1169  O   CYS A 144       3.295  23.891 -11.602  1.00 93.56           O  
ATOM   1170  SG  CYS A 144      -0.533  24.406 -14.516  1.00 93.56           S  
ATOM   1171  N   GLU A 145       1.566  24.344 -10.219  1.00 92.81           N  
ATOM   1172  CA  GLU A 145       2.455  24.750  -9.125  1.00 92.81           C  
ATOM   1173  C   GLU A 145       3.361  23.594  -8.711  1.00 92.81           C  
ATOM   1174  CB  GLU A 145       1.645  25.234  -7.926  1.00 92.81           C  
ATOM   1175  O   GLU A 145       4.559  23.781  -8.484  1.00 92.81           O  
ATOM   1176  CG  GLU A 145       1.035  26.609  -8.117  1.00 92.81           C  
ATOM   1177  CD  GLU A 145       0.138  27.047  -6.969  1.00 92.81           C  
ATOM   1178  OE1 GLU A 145      -0.435  28.156  -7.023  1.00 92.81           O  
ATOM   1179  OE2 GLU A 145       0.009  26.266  -6.000  1.00 92.81           O  
ATOM   1180  N   ALA A 146       2.742  22.453  -8.617  1.00 90.12           N  
ATOM   1181  CA  ALA A 146       3.504  21.266  -8.234  1.00 90.12           C  
ATOM   1182  C   ALA A 146       4.590  20.953  -9.258  1.00 90.12           C  
ATOM   1183  CB  ALA A 146       2.572  20.062  -8.070  1.00 90.12           C  
ATOM   1184  O   ALA A 146       5.711  20.578  -8.891  1.00 90.12           O  
ATOM   1185  N   MET A 147       4.336  21.109 -10.531  1.00 91.31           N  
ATOM   1186  CA  MET A 147       5.297  20.859 -11.602  1.00 91.31           C  
ATOM   1187  C   MET A 147       6.449  21.859 -11.555  1.00 91.31           C  
ATOM   1188  CB  MET A 147       4.609  20.906 -12.969  1.00 91.31           C  
ATOM   1189  O   MET A 147       7.613  21.469 -11.688  1.00 91.31           O  
ATOM   1190  CG  MET A 147       3.730  19.703 -13.258  1.00 91.31           C  
ATOM   1191  SD  MET A 147       2.895  19.828 -14.891  1.00 91.31           S  
ATOM   1192  CE  MET A 147       4.309  19.562 -15.992  1.00 91.31           C  
ATOM   1193  N   VAL A 148       6.090  23.062 -11.266  1.00 91.75           N  
ATOM   1194  CA  VAL A 148       7.090  24.125 -11.211  1.00 91.75           C  
ATOM   1195  C   VAL A 148       8.023  23.891 -10.031  1.00 91.75           C  
ATOM   1196  CB  VAL A 148       6.438  25.516 -11.109  1.00 91.75           C  
ATOM   1197  O   VAL A 148       9.234  24.125 -10.125  1.00 91.75           O  
ATOM   1198  CG1 VAL A 148       7.484  26.578 -10.781  1.00 91.75           C  
ATOM   1199  CG2 VAL A 148       5.711  25.859 -12.406  1.00 91.75           C  
ATOM   1200  N   GLU A 149       7.523  23.391  -9.031  1.00 89.38           N  
ATOM   1201  CA  GLU A 149       8.305  23.109  -7.824  1.00 89.38           C  
ATOM   1202  C   GLU A 149       9.352  22.031  -8.078  1.00 89.38           C  
ATOM   1203  CB  GLU A 149       7.387  22.703  -6.668  1.00 89.38           C  
ATOM   1204  O   GLU A 149      10.336  21.938  -7.344  1.00 89.38           O  
ATOM   1205  CG  GLU A 149       6.625  23.859  -6.047  1.00 89.38           C  
ATOM   1206  CD  GLU A 149       5.707  23.438  -4.910  1.00 89.38           C  
ATOM   1207  OE1 GLU A 149       5.035  24.312  -4.316  1.00 89.38           O  
ATOM   1208  OE2 GLU A 149       5.668  22.219  -4.609  1.00 89.38           O  
ATOM   1209  N   CYS A 150       9.109  21.297  -9.148  1.00 85.50           N  
ATOM   1210  CA  CYS A 150      10.023  20.203  -9.477  1.00 85.50           C  
ATOM   1211  C   CYS A 150      11.258  20.719 -10.203  1.00 85.50           C  
ATOM   1212  CB  CYS A 150       9.320  19.156 -10.344  1.00 85.50           C  
ATOM   1213  O   CYS A 150      12.234  20.000 -10.375  1.00 85.50           O  
ATOM   1214  SG  CYS A 150       7.938  18.344  -9.516  1.00 85.50           S  
ATOM   1215  N   SER A 151      11.250  21.938 -10.641  1.00 86.62           N  
ATOM   1216  CA  SER A 151      12.352  22.516 -11.414  1.00 86.62           C  
ATOM   1217  C   SER A 151      13.562  22.797 -10.531  1.00 86.62           C  
ATOM   1218  CB  SER A 151      11.906  23.797 -12.109  1.00 86.62           C  
ATOM   1219  O   SER A 151      13.414  23.250  -9.391  1.00 86.62           O  
ATOM   1220  OG  SER A 151      11.602  24.797 -11.164  1.00 86.62           O  
ATOM   1221  N   ASN A 152      14.703  22.281 -10.914  1.00 84.31           N  
ATOM   1222  CA  ASN A 152      15.922  22.469 -10.133  1.00 84.31           C  
ATOM   1223  C   ASN A 152      16.797  23.578 -10.719  1.00 84.31           C  
ATOM   1224  CB  ASN A 152      16.703  21.172 -10.039  1.00 84.31           C  
ATOM   1225  O   ASN A 152      17.734  24.031 -10.078  1.00 84.31           O  
ATOM   1226  CG  ASN A 152      17.062  20.594 -11.406  1.00 84.31           C  
ATOM   1227  ND2 ASN A 152      17.719  19.453 -11.414  1.00 84.31           N  
ATOM   1228  OD1 ASN A 152      16.719  21.188 -12.438  1.00 84.31           O  
ATOM   1229  N   ASN A 153      16.547  24.031 -11.898  1.00 87.62           N  
ATOM   1230  CA  ASN A 153      17.266  25.109 -12.562  1.00 87.62           C  
ATOM   1231  C   ASN A 153      16.375  25.828 -13.578  1.00 87.62           C  
ATOM   1232  CB  ASN A 153      18.516  24.562 -13.250  1.00 87.62           C  
ATOM   1233  O   ASN A 153      15.234  25.438 -13.797  1.00 87.62           O  
ATOM   1234  CG  ASN A 153      18.219  23.484 -14.266  1.00 87.62           C  
ATOM   1235  ND2 ASN A 153      18.891  22.344 -14.148  1.00 87.62           N  
ATOM   1236  OD1 ASN A 153      17.375  23.672 -15.156  1.00 87.62           O  
ATOM   1237  N   ALA A 154      16.922  26.953 -14.125  1.00 90.31           N  
ATOM   1238  CA  ALA A 154      16.156  27.828 -15.016  1.00 90.31           C  
ATOM   1239  C   ALA A 154      15.773  27.094 -16.297  1.00 90.31           C  
ATOM   1240  CB  ALA A 154      16.953  29.094 -15.336  1.00 90.31           C  
ATOM   1241  O   ALA A 154      14.664  27.266 -16.812  1.00 90.31           O  
ATOM   1242  N   GLU A 155      16.672  26.250 -16.797  1.00 91.31           N  
ATOM   1243  CA  GLU A 155      16.422  25.531 -18.031  1.00 91.31           C  
ATOM   1244  C   GLU A 155      15.297  24.516 -17.875  1.00 91.31           C  
ATOM   1245  CB  GLU A 155      17.703  24.812 -18.500  1.00 91.31           C  
ATOM   1246  O   GLU A 155      14.438  24.391 -18.750  1.00 91.31           O  
ATOM   1247  CG  GLU A 155      18.797  25.766 -18.969  1.00 91.31           C  
ATOM   1248  CD  GLU A 155      20.094  25.047 -19.344  1.00 91.31           C  
ATOM   1249  OE1 GLU A 155      21.062  25.734 -19.719  1.00 91.31           O  
ATOM   1250  OE2 GLU A 155      20.109  23.797 -19.266  1.00 91.31           O  
ATOM   1251  N   THR A 156      15.320  23.812 -16.797  1.00 91.06           N  
ATOM   1252  CA  THR A 156      14.266  22.859 -16.500  1.00 91.06           C  
ATOM   1253  C   THR A 156      12.922  23.562 -16.328  1.00 91.06           C  
ATOM   1254  CB  THR A 156      14.586  22.047 -15.219  1.00 91.06           C  
ATOM   1255  O   THR A 156      11.898  23.078 -16.828  1.00 91.06           O  
ATOM   1256  CG2 THR A 156      13.516  21.000 -14.953  1.00 91.06           C  
ATOM   1257  OG1 THR A 156      15.852  21.406 -15.375  1.00 91.06           O  
ATOM   1258  N   LEU A 157      12.953  24.641 -15.672  1.00 93.69           N  
ATOM   1259  CA  LEU A 157      11.742  25.438 -15.477  1.00 93.69           C  
ATOM   1260  C   LEU A 157      11.148  25.859 -16.828  1.00 93.69           C  
ATOM   1261  CB  LEU A 157      12.039  26.672 -14.633  1.00 93.69           C  
ATOM   1262  O   LEU A 157       9.938  25.781 -17.016  1.00 93.69           O  
ATOM   1263  CG  LEU A 157      10.867  27.625 -14.375  1.00 93.69           C  
ATOM   1264  CD1 LEU A 157       9.734  26.891 -13.656  1.00 93.69           C  
ATOM   1265  CD2 LEU A 157      11.320  28.828 -13.578  1.00 93.69           C  
ATOM   1266  N   ASP A 158      11.984  26.250 -17.719  1.00 94.44           N  
ATOM   1267  CA  ASP A 158      11.547  26.688 -19.031  1.00 94.44           C  
ATOM   1268  C   ASP A 158      10.812  25.562 -19.766  1.00 94.44           C  
ATOM   1269  CB  ASP A 158      12.734  27.172 -19.875  1.00 94.44           C  
ATOM   1270  O   ASP A 158       9.766  25.797 -20.375  1.00 94.44           O  
ATOM   1271  CG  ASP A 158      12.320  27.781 -21.203  1.00 94.44           C  
ATOM   1272  OD1 ASP A 158      11.602  28.797 -21.219  1.00 94.44           O  
ATOM   1273  OD2 ASP A 158      12.719  27.219 -22.250  1.00 94.44           O  
ATOM   1274  N   VAL A 159      11.398  24.422 -19.719  1.00 94.06           N  
ATOM   1275  CA  VAL A 159      10.789  23.281 -20.391  1.00 94.06           C  
ATOM   1276  C   VAL A 159       9.453  22.953 -19.734  1.00 94.06           C  
ATOM   1277  CB  VAL A 159      11.727  22.047 -20.359  1.00 94.06           C  
ATOM   1278  O   VAL A 159       8.469  22.672 -20.438  1.00 94.06           O  
ATOM   1279  CG1 VAL A 159      11.031  20.844 -20.984  1.00 94.06           C  
ATOM   1280  CG2 VAL A 159      13.031  22.359 -21.094  1.00 94.06           C  
ATOM   1281  N   ILE A 160       9.422  22.953 -18.422  1.00 93.88           N  
ATOM   1282  CA  ILE A 160       8.195  22.656 -17.688  1.00 93.88           C  
ATOM   1283  C   ILE A 160       7.109  23.656 -18.078  1.00 93.88           C  
ATOM   1284  CB  ILE A 160       8.430  22.688 -16.156  1.00 93.88           C  
ATOM   1285  O   ILE A 160       5.961  23.281 -18.297  1.00 93.88           O  
ATOM   1286  CG1 ILE A 160       9.289  21.500 -15.719  1.00 93.88           C  
ATOM   1287  CG2 ILE A 160       7.102  22.703 -15.398  1.00 93.88           C  
ATOM   1288  CD1 ILE A 160       9.703  21.531 -14.258  1.00 93.88           C  
ATOM   1289  N   LEU A 161       7.422  24.875 -18.156  1.00 95.50           N  
ATOM   1290  CA  LEU A 161       6.473  25.906 -18.562  1.00 95.50           C  
ATOM   1291  C   LEU A 161       5.977  25.656 -19.984  1.00 95.50           C  
ATOM   1292  CB  LEU A 161       7.113  27.297 -18.469  1.00 95.50           C  
ATOM   1293  O   LEU A 161       4.812  25.922 -20.297  1.00 95.50           O  
ATOM   1294  CG  LEU A 161       7.367  27.828 -17.062  1.00 95.50           C  
ATOM   1295  CD1 LEU A 161       8.078  29.172 -17.125  1.00 95.50           C  
ATOM   1296  CD2 LEU A 161       6.059  27.938 -16.281  1.00 95.50           C  
ATOM   1297  N   GLN A 162       6.832  25.172 -20.828  1.00 95.31           N  
ATOM   1298  CA  GLN A 162       6.438  24.812 -22.188  1.00 95.31           C  
ATOM   1299  C   GLN A 162       5.398  23.703 -22.172  1.00 95.31           C  
ATOM   1300  CB  GLN A 162       7.656  24.391 -23.000  1.00 95.31           C  
ATOM   1301  O   GLN A 162       4.445  23.719 -22.969  1.00 95.31           O  
ATOM   1302  CG  GLN A 162       8.578  25.547 -23.375  1.00 95.31           C  
ATOM   1303  CD  GLN A 162       9.789  25.094 -24.172  1.00 95.31           C  
ATOM   1304  NE2 GLN A 162      10.883  25.844 -24.062  1.00 95.31           N  
ATOM   1305  OE1 GLN A 162       9.750  24.078 -24.875  1.00 95.31           O  
ATOM   1306  N   VAL A 163       5.676  22.734 -21.359  1.00 94.69           N  
ATOM   1307  CA  VAL A 163       4.730  21.641 -21.234  1.00 94.69           C  
ATOM   1308  C   VAL A 163       3.367  22.172 -20.797  1.00 94.69           C  
ATOM   1309  CB  VAL A 163       5.230  20.578 -20.219  1.00 94.69           C  
ATOM   1310  O   VAL A 163       2.340  21.812 -21.391  1.00 94.69           O  
ATOM   1311  CG1 VAL A 163       4.152  19.516 -19.969  1.00 94.69           C  
ATOM   1312  CG2 VAL A 163       6.512  19.906 -20.734  1.00 94.69           C  
ATOM   1313  N   ILE A 164       3.357  23.000 -19.797  1.00 95.12           N  
ATOM   1314  CA  ILE A 164       2.133  23.578 -19.266  1.00 95.12           C  
ATOM   1315  C   ILE A 164       1.416  24.375 -20.359  1.00 95.12           C  
ATOM   1316  CB  ILE A 164       2.424  24.484 -18.047  1.00 95.12           C  
ATOM   1317  O   ILE A 164       0.203  24.234 -20.531  1.00 95.12           O  
ATOM   1318  CG1 ILE A 164       2.896  23.641 -16.859  1.00 95.12           C  
ATOM   1319  CG2 ILE A 164       1.188  25.312 -17.672  1.00 95.12           C  
ATOM   1320  CD1 ILE A 164       3.398  24.469 -15.672  1.00 95.12           C  
ATOM   1321  N   GLU A 165       2.115  25.109 -21.094  1.00 95.81           N  
ATOM   1322  CA  GLU A 165       1.559  25.906 -22.188  1.00 95.81           C  
ATOM   1323  C   GLU A 165       0.956  25.016 -23.266  1.00 95.81           C  
ATOM   1324  CB  GLU A 165       2.631  26.812 -22.781  1.00 95.81           C  
ATOM   1325  O   GLU A 165      -0.099  25.328 -23.828  1.00 95.81           O  
ATOM   1326  CG  GLU A 165       2.988  28.000 -21.906  1.00 95.81           C  
ATOM   1327  CD  GLU A 165       4.125  28.844 -22.484  1.00 95.81           C  
ATOM   1328  OE1 GLU A 165       4.527  29.828 -21.828  1.00 95.81           O  
ATOM   1329  OE2 GLU A 165       4.613  28.500 -23.578  1.00 95.81           O  
ATOM   1330  N   LEU A 166       1.646  23.953 -23.500  1.00 94.88           N  
ATOM   1331  CA  LEU A 166       1.149  23.000 -24.500  1.00 94.88           C  
ATOM   1332  C   LEU A 166      -0.223  22.469 -24.094  1.00 94.88           C  
ATOM   1333  CB  LEU A 166       2.133  21.844 -24.656  1.00 94.88           C  
ATOM   1334  O   LEU A 166      -1.160  22.500 -24.891  1.00 94.88           O  
ATOM   1335  CG  LEU A 166       1.847  20.875 -25.812  1.00 94.88           C  
ATOM   1336  CD1 LEU A 166       1.928  21.594 -27.156  1.00 94.88           C  
ATOM   1337  CD2 LEU A 166       2.818  19.688 -25.781  1.00 94.88           C  
ATOM   1338  N   TYR A 167      -0.312  22.062 -22.875  1.00 94.81           N  
ATOM   1339  CA  TYR A 167      -1.570  21.469 -22.422  1.00 94.81           C  
ATOM   1340  C   TYR A 167      -2.654  22.547 -22.312  1.00 94.81           C  
ATOM   1341  CB  TYR A 167      -1.384  20.781 -21.062  1.00 94.81           C  
ATOM   1342  O   TYR A 167      -3.834  22.266 -22.547  1.00 94.81           O  
ATOM   1343  CG  TYR A 167      -1.006  19.328 -21.172  1.00 94.81           C  
ATOM   1344  CD1 TYR A 167      -1.954  18.328 -20.984  1.00 94.81           C  
ATOM   1345  CD2 TYR A 167       0.300  18.953 -21.469  1.00 94.81           C  
ATOM   1346  CE1 TYR A 167      -1.609  16.984 -21.078  1.00 94.81           C  
ATOM   1347  CE2 TYR A 167       0.656  17.609 -21.578  1.00 94.81           C  
ATOM   1348  OH  TYR A 167       0.042  15.305 -21.484  1.00 94.81           O  
ATOM   1349  CZ  TYR A 167      -0.305  16.641 -21.375  1.00 94.81           C  
ATOM   1350  N   ASP A 168      -2.293  23.719 -21.984  1.00 94.31           N  
ATOM   1351  CA  ASP A 168      -3.242  24.812 -22.016  1.00 94.31           C  
ATOM   1352  C   ASP A 168      -3.791  25.031 -23.422  1.00 94.31           C  
ATOM   1353  CB  ASP A 168      -2.586  26.109 -21.500  1.00 94.31           C  
ATOM   1354  O   ASP A 168      -4.984  25.312 -23.594  1.00 94.31           O  
ATOM   1355  CG  ASP A 168      -3.590  27.188 -21.172  1.00 94.31           C  
ATOM   1356  OD1 ASP A 168      -4.625  26.906 -20.531  1.00 94.31           O  
ATOM   1357  OD2 ASP A 168      -3.346  28.359 -21.562  1.00 94.31           O  
ATOM   1358  N   SER A 169      -2.918  24.938 -24.359  1.00 94.81           N  
ATOM   1359  CA  SER A 169      -3.338  25.062 -25.750  1.00 94.81           C  
ATOM   1360  C   SER A 169      -4.281  23.938 -26.156  1.00 94.81           C  
ATOM   1361  CB  SER A 169      -2.123  25.078 -26.672  1.00 94.81           C  
ATOM   1362  O   SER A 169      -5.211  24.141 -26.938  1.00 94.81           O  
ATOM   1363  OG  SER A 169      -1.584  23.766 -26.812  1.00 94.81           O  
ATOM   1364  N   PHE A 170      -4.047  22.766 -25.656  1.00 93.56           N  
ATOM   1365  CA  PHE A 170      -4.914  21.625 -25.922  1.00 93.56           C  
ATOM   1366  C   PHE A 170      -6.320  21.891 -25.406  1.00 93.56           C  
ATOM   1367  CB  PHE A 170      -4.344  20.359 -25.297  1.00 93.56           C  
ATOM   1368  O   PHE A 170      -7.305  21.531 -26.047  1.00 93.56           O  
ATOM   1369  CG  PHE A 170      -3.008  19.953 -25.859  1.00 93.56           C  
ATOM   1370  CD1 PHE A 170      -2.535  20.500 -27.031  1.00 93.56           C  
ATOM   1371  CD2 PHE A 170      -2.225  19.016 -25.203  1.00 93.56           C  
ATOM   1372  CE1 PHE A 170      -1.301  20.125 -27.562  1.00 93.56           C  
ATOM   1373  CE2 PHE A 170      -0.988  18.625 -25.703  1.00 93.56           C  
ATOM   1374  CZ  PHE A 170      -0.529  19.188 -26.891  1.00 93.56           C  
ATOM   1375  N   TYR A 171      -6.324  22.391 -24.172  1.00 92.25           N  
ATOM   1376  CA  TYR A 171      -7.605  22.766 -23.594  1.00 92.25           C  
ATOM   1377  C   TYR A 171      -8.414  23.625 -24.562  1.00 92.25           C  
ATOM   1378  CB  TYR A 171      -7.398  23.500 -22.266  1.00 92.25           C  
ATOM   1379  O   TYR A 171      -9.609  23.391 -24.750  1.00 92.25           O  
ATOM   1380  CG  TYR A 171      -8.594  24.312 -21.844  1.00 92.25           C  
ATOM   1381  CD1 TYR A 171      -8.586  25.703 -21.938  1.00 92.25           C  
ATOM   1382  CD2 TYR A 171      -9.734  23.703 -21.328  1.00 92.25           C  
ATOM   1383  CE1 TYR A 171      -9.688  26.469 -21.547  1.00 92.25           C  
ATOM   1384  CE2 TYR A 171     -10.836  24.453 -20.938  1.00 92.25           C  
ATOM   1385  OH  TYR A 171     -11.891  26.562 -20.641  1.00 92.25           O  
ATOM   1386  CZ  TYR A 171     -10.805  25.828 -21.047  1.00 92.25           C  
ATOM   1387  N   ALA A 172      -7.809  24.562 -25.203  1.00 91.25           N  
ATOM   1388  CA  ALA A 172      -8.477  25.484 -26.109  1.00 91.25           C  
ATOM   1389  C   ALA A 172      -8.875  24.797 -27.406  1.00 91.25           C  
ATOM   1390  CB  ALA A 172      -7.574  26.688 -26.406  1.00 91.25           C  
ATOM   1391  O   ALA A 172      -9.930  25.094 -27.984  1.00 91.25           O  
ATOM   1392  N   LYS A 173      -8.156  23.812 -27.766  1.00 92.75           N  
ATOM   1393  CA  LYS A 173      -8.250  23.203 -29.094  1.00 92.75           C  
ATOM   1394  C   LYS A 173      -9.195  22.016 -29.094  1.00 92.75           C  
ATOM   1395  CB  LYS A 173      -6.863  22.781 -29.594  1.00 92.75           C  
ATOM   1396  O   LYS A 173      -9.945  21.812 -30.047  1.00 92.75           O  
ATOM   1397  CG  LYS A 173      -6.855  22.234 -31.016  1.00 92.75           C  
ATOM   1398  CD  LYS A 173      -5.445  21.859 -31.453  1.00 92.75           C  
ATOM   1399  CE  LYS A 173      -5.445  21.219 -32.844  1.00 92.75           C  
ATOM   1400  NZ  LYS A 173      -4.066  20.859 -33.281  1.00 92.75           N  
ATOM   1401  N   TYR A 174      -9.242  21.266 -28.047  1.00 93.50           N  
ATOM   1402  CA  TYR A 174      -9.883  19.953 -28.109  1.00 93.50           C  
ATOM   1403  C   TYR A 174     -11.062  19.891 -27.156  1.00 93.50           C  
ATOM   1404  CB  TYR A 174      -8.883  18.844 -27.797  1.00 93.50           C  
ATOM   1405  O   TYR A 174     -11.125  20.641 -26.172  1.00 93.50           O  
ATOM   1406  CG  TYR A 174      -7.773  18.719 -28.828  1.00 93.50           C  
ATOM   1407  CD1 TYR A 174      -8.047  18.359 -30.141  1.00 93.50           C  
ATOM   1408  CD2 TYR A 174      -6.453  18.984 -28.469  1.00 93.50           C  
ATOM   1409  CE1 TYR A 174      -7.027  18.234 -31.078  1.00 93.50           C  
ATOM   1410  CE2 TYR A 174      -5.426  18.875 -29.406  1.00 93.50           C  
ATOM   1411  OH  TYR A 174      -4.711  18.391 -31.625  1.00 93.50           O  
ATOM   1412  CZ  TYR A 174      -5.723  18.500 -30.703  1.00 93.50           C  
ATOM   1413  N   SER A 175     -12.016  18.953 -27.531  1.00 92.00           N  
ATOM   1414  CA  SER A 175     -13.117  18.609 -26.656  1.00 92.00           C  
ATOM   1415  C   SER A 175     -12.633  17.766 -25.469  1.00 92.00           C  
ATOM   1416  CB  SER A 175     -14.195  17.828 -27.422  1.00 92.00           C  
ATOM   1417  O   SER A 175     -11.484  17.312 -25.453  1.00 92.00           O  
ATOM   1418  OG  SER A 175     -13.742  16.547 -27.766  1.00 92.00           O  
ATOM   1419  N   ALA A 176     -13.516  17.594 -24.422  1.00 90.25           N  
ATOM   1420  CA  ALA A 176     -13.188  16.781 -23.250  1.00 90.25           C  
ATOM   1421  C   ALA A 176     -12.867  15.344 -23.641  1.00 90.25           C  
ATOM   1422  CB  ALA A 176     -14.344  16.812 -22.250  1.00 90.25           C  
ATOM   1423  O   ALA A 176     -11.930  14.742 -23.125  1.00 90.25           O  
ATOM   1424  N   ARG A 177     -13.555  14.812 -24.594  1.00 89.56           N  
ATOM   1425  CA  ARG A 177     -13.352  13.453 -25.078  1.00 89.56           C  
ATOM   1426  C   ARG A 177     -11.969  13.297 -25.703  1.00 89.56           C  
ATOM   1427  CB  ARG A 177     -14.438  13.078 -26.094  1.00 89.56           C  
ATOM   1428  O   ARG A 177     -11.266  12.320 -25.453  1.00 89.56           O  
ATOM   1429  CG  ARG A 177     -14.367  11.633 -26.562  1.00 89.56           C  
ATOM   1430  CD  ARG A 177     -15.516  11.289 -27.500  1.00 89.56           C  
ATOM   1431  NE  ARG A 177     -15.461   9.898 -27.938  1.00 89.56           N  
ATOM   1432  NH1 ARG A 177     -17.625   9.852 -28.750  1.00 89.56           N  
ATOM   1433  NH2 ARG A 177     -16.312   7.977 -28.859  1.00 89.56           N  
ATOM   1434  CZ  ARG A 177     -16.469   9.242 -28.516  1.00 89.56           C  
ATOM   1435  N   HIS A 178     -11.602  14.250 -26.438  1.00 91.56           N  
ATOM   1436  CA  HIS A 178     -10.289  14.203 -27.078  1.00 91.56           C  
ATOM   1437  C   HIS A 178      -9.172  14.383 -26.062  1.00 91.56           C  
ATOM   1438  CB  HIS A 178     -10.188  15.273 -28.172  1.00 91.56           C  
ATOM   1439  O   HIS A 178      -8.133  13.727 -26.156  1.00 91.56           O  
ATOM   1440  CG  HIS A 178     -10.945  14.930 -29.422  1.00 91.56           C  
ATOM   1441  CD2 HIS A 178     -10.594  14.188 -30.500  1.00 91.56           C  
ATOM   1442  ND1 HIS A 178     -12.219  15.383 -29.656  1.00 91.56           N  
ATOM   1443  CE1 HIS A 178     -12.625  14.930 -30.828  1.00 91.56           C  
ATOM   1444  NE2 HIS A 178     -11.664  14.203 -31.359  1.00 91.56           N  
ATOM   1445  N   LEU A 179      -9.352  15.227 -25.125  1.00 92.56           N  
ATOM   1446  CA  LEU A 179      -8.367  15.461 -24.078  1.00 92.56           C  
ATOM   1447  C   LEU A 179      -8.094  14.188 -23.297  1.00 92.56           C  
ATOM   1448  CB  LEU A 179      -8.852  16.562 -23.125  1.00 92.56           C  
ATOM   1449  O   LEU A 179      -6.965  13.945 -22.859  1.00 92.56           O  
ATOM   1450  CG  LEU A 179      -8.781  18.000 -23.672  1.00 92.56           C  
ATOM   1451  CD1 LEU A 179      -9.531  18.953 -22.734  1.00 92.56           C  
ATOM   1452  CD2 LEU A 179      -7.328  18.438 -23.828  1.00 92.56           C  
ATOM   1453  N   ALA A 180      -9.172  13.430 -23.172  1.00 91.38           N  
ATOM   1454  CA  ALA A 180      -9.055  12.180 -22.406  1.00 91.38           C  
ATOM   1455  C   ALA A 180      -8.031  11.250 -23.062  1.00 91.38           C  
ATOM   1456  CB  ALA A 180     -10.406  11.492 -22.297  1.00 91.38           C  
ATOM   1457  O   ALA A 180      -7.391  10.453 -22.375  1.00 91.38           O  
ATOM   1458  N   GLU A 181      -7.855  11.391 -24.344  1.00 91.00           N  
ATOM   1459  CA  GLU A 181      -6.918  10.531 -25.062  1.00 91.00           C  
ATOM   1460  C   GLU A 181      -5.477  10.836 -24.656  1.00 91.00           C  
ATOM   1461  CB  GLU A 181      -7.094  10.688 -26.578  1.00 91.00           C  
ATOM   1462  O   GLU A 181      -4.602   9.977 -24.781  1.00 91.00           O  
ATOM   1463  CG  GLU A 181      -8.445  10.219 -27.094  1.00 91.00           C  
ATOM   1464  CD  GLU A 181      -8.695   8.734 -26.859  1.00 91.00           C  
ATOM   1465  OE1 GLU A 181      -9.867   8.305 -26.875  1.00 91.00           O  
ATOM   1466  OE2 GLU A 181      -7.703   7.996 -26.672  1.00 91.00           O  
ATOM   1467  N   PHE A 182      -5.184  11.984 -24.094  1.00 92.38           N  
ATOM   1468  CA  PHE A 182      -3.844  12.398 -23.703  1.00 92.38           C  
ATOM   1469  C   PHE A 182      -3.477  11.812 -22.344  1.00 92.38           C  
ATOM   1470  CB  PHE A 182      -3.744  13.922 -23.656  1.00 92.38           C  
ATOM   1471  O   PHE A 182      -2.318  11.875 -21.922  1.00 92.38           O  
ATOM   1472  CG  PHE A 182      -3.699  14.570 -25.016  1.00 92.38           C  
ATOM   1473  CD1 PHE A 182      -2.496  14.711 -25.688  1.00 92.38           C  
ATOM   1474  CD2 PHE A 182      -4.863  15.031 -25.609  1.00 92.38           C  
ATOM   1475  CE1 PHE A 182      -2.451  15.305 -26.953  1.00 92.38           C  
ATOM   1476  CE2 PHE A 182      -4.828  15.625 -26.875  1.00 92.38           C  
ATOM   1477  CZ  PHE A 182      -3.621  15.766 -27.531  1.00 92.38           C  
ATOM   1478  N   MET A 183      -4.457  11.234 -21.625  1.00 89.81           N  
ATOM   1479  CA  MET A 183      -4.230  10.688 -20.297  1.00 89.81           C  
ATOM   1480  C   MET A 183      -3.225   9.547 -20.328  1.00 89.81           C  
ATOM   1481  CB  MET A 183      -5.547  10.211 -19.672  1.00 89.81           C  
ATOM   1482  O   MET A 183      -2.521   9.297 -19.344  1.00 89.81           O  
ATOM   1483  CG  MET A 183      -6.457  11.336 -19.219  1.00 89.81           C  
ATOM   1484  SD  MET A 183      -7.852  10.742 -18.188  1.00 89.81           S  
ATOM   1485  CE  MET A 183      -8.953  10.109 -19.484  1.00 89.81           C  
ATOM   1486  N   CYS A 184      -3.051   8.938 -21.453  1.00 88.00           N  
ATOM   1487  CA  CYS A 184      -2.197   7.762 -21.578  1.00 88.00           C  
ATOM   1488  C   CYS A 184      -0.749   8.164 -21.828  1.00 88.00           C  
ATOM   1489  CB  CYS A 184      -2.688   6.863 -22.719  1.00 88.00           C  
ATOM   1490  O   CYS A 184       0.148   7.316 -21.797  1.00 88.00           O  
ATOM   1491  SG  CYS A 184      -2.541   7.613 -24.359  1.00 88.00           S  
ATOM   1492  N   CYS A 185      -0.480   9.438 -22.156  1.00 90.31           N  
ATOM   1493  CA  CYS A 185       0.825   9.906 -22.609  1.00 90.31           C  
ATOM   1494  C   CYS A 185       1.891   9.656 -21.547  1.00 90.31           C  
ATOM   1495  CB  CYS A 185       0.769  11.398 -22.938  1.00 90.31           C  
ATOM   1496  O   CYS A 185       3.064   9.469 -21.875  1.00 90.31           O  
ATOM   1497  SG  CYS A 185      -0.097  11.766 -24.484  1.00 90.31           S  
ATOM   1498  N   TYR A 186       1.578   9.719 -20.281  1.00 87.88           N  
ATOM   1499  CA  TYR A 186       2.572   9.547 -19.234  1.00 87.88           C  
ATOM   1500  C   TYR A 186       3.209   8.164 -19.297  1.00 87.88           C  
ATOM   1501  CB  TYR A 186       1.936   9.758 -17.859  1.00 87.88           C  
ATOM   1502  O   TYR A 186       4.309   7.957 -18.781  1.00 87.88           O  
ATOM   1503  CG  TYR A 186       1.119   8.586 -17.375  1.00 87.88           C  
ATOM   1504  CD1 TYR A 186      -0.213   8.438 -17.750  1.00 87.88           C  
ATOM   1505  CD2 TYR A 186       1.677   7.621 -16.531  1.00 87.88           C  
ATOM   1506  CE1 TYR A 186      -0.970   7.355 -17.312  1.00 87.88           C  
ATOM   1507  CE2 TYR A 186       0.930   6.539 -16.094  1.00 87.88           C  
ATOM   1508  OH  TYR A 186      -1.135   5.340 -16.047  1.00 87.88           O  
ATOM   1509  CZ  TYR A 186      -0.391   6.414 -16.484  1.00 87.88           C  
ATOM   1510  N   ARG A 187       2.676   7.195 -20.062  1.00 87.69           N  
ATOM   1511  CA  ARG A 187       3.154   5.820 -20.172  1.00 87.69           C  
ATOM   1512  C   ARG A 187       4.223   5.707 -21.266  1.00 87.69           C  
ATOM   1513  CB  ARG A 187       1.994   4.871 -20.484  1.00 87.69           C  
ATOM   1514  O   ARG A 187       4.777   4.625 -21.484  1.00 87.69           O  
ATOM   1515  CG  ARG A 187       1.014   4.707 -19.328  1.00 87.69           C  
ATOM   1516  CD  ARG A 187      -0.056   3.670 -19.656  1.00 87.69           C  
ATOM   1517  NE  ARG A 187      -0.979   3.492 -18.531  1.00 87.69           N  
ATOM   1518  NH1 ARG A 187      -2.203   1.812 -19.547  1.00 87.69           N  
ATOM   1519  NH2 ARG A 187      -2.758   2.533 -17.438  1.00 87.69           N  
ATOM   1520  CZ  ARG A 187      -1.978   2.613 -18.500  1.00 87.69           C  
ATOM   1521  N   LEU A 188       4.594   6.789 -21.875  1.00 90.81           N  
ATOM   1522  CA  LEU A 188       5.457   6.754 -23.047  1.00 90.81           C  
ATOM   1523  C   LEU A 188       6.926   6.855 -22.641  1.00 90.81           C  
ATOM   1524  CB  LEU A 188       5.102   7.891 -24.000  1.00 90.81           C  
ATOM   1525  O   LEU A 188       7.812   6.820 -23.500  1.00 90.81           O  
ATOM   1526  CG  LEU A 188       3.703   7.844 -24.625  1.00 90.81           C  
ATOM   1527  CD1 LEU A 188       3.475   9.055 -25.516  1.00 90.81           C  
ATOM   1528  CD2 LEU A 188       3.510   6.551 -25.406  1.00 90.81           C  
ATOM   1529  N   TRP A 189       7.332   7.008 -21.422  1.00 90.19           N  
ATOM   1530  CA  TRP A 189       8.703   7.312 -21.031  1.00 90.19           C  
ATOM   1531  C   TRP A 189       9.242   6.250 -20.078  1.00 90.19           C  
ATOM   1532  CB  TRP A 189       8.781   8.688 -20.359  1.00 90.19           C  
ATOM   1533  O   TRP A 189      10.383   6.348 -19.609  1.00 90.19           O  
ATOM   1534  CG  TRP A 189       8.648   9.836 -21.328  1.00 90.19           C  
ATOM   1535  CD1 TRP A 189       9.656  10.438 -22.031  1.00 90.19           C  
ATOM   1536  CD2 TRP A 189       7.441  10.516 -21.688  1.00 90.19           C  
ATOM   1537  CE2 TRP A 189       7.793  11.523 -22.609  1.00 90.19           C  
ATOM   1538  CE3 TRP A 189       6.102  10.375 -21.312  1.00 90.19           C  
ATOM   1539  NE1 TRP A 189       9.148  11.453 -22.812  1.00 90.19           N  
ATOM   1540  CH2 TRP A 189       5.539  12.219 -22.797  1.00 90.19           C  
ATOM   1541  CZ2 TRP A 189       6.844  12.383 -23.172  1.00 90.19           C  
ATOM   1542  CZ3 TRP A 189       5.160  11.227 -21.875  1.00 90.19           C  
ATOM   1543  N   GLY A 190       8.625   5.012 -19.906  1.00 86.50           N  
ATOM   1544  CA  GLY A 190       9.086   3.955 -19.016  1.00 86.50           C  
ATOM   1545  C   GLY A 190       9.000   4.324 -17.547  1.00 86.50           C  
ATOM   1546  O   GLY A 190       8.031   4.949 -17.125  1.00 86.50           O  
ATOM   1547  N   HIS A 191      10.094   3.883 -16.797  1.00 84.44           N  
ATOM   1548  CA  HIS A 191      10.094   4.086 -15.359  1.00 84.44           C  
ATOM   1549  C   HIS A 191      11.500   4.367 -14.844  1.00 84.44           C  
ATOM   1550  CB  HIS A 191       9.508   2.865 -14.648  1.00 84.44           C  
ATOM   1551  O   HIS A 191      12.484   4.062 -15.516  1.00 84.44           O  
ATOM   1552  CG  HIS A 191      10.102   1.567 -15.094  1.00 84.44           C  
ATOM   1553  CD2 HIS A 191       9.609   0.602 -15.906  1.00 84.44           C  
ATOM   1554  ND1 HIS A 191      11.344   1.141 -14.688  1.00 84.44           N  
ATOM   1555  CE1 HIS A 191      11.602  -0.035 -15.242  1.00 84.44           C  
ATOM   1556  NE2 HIS A 191      10.562  -0.384 -15.984  1.00 84.44           N  
ATOM   1557  N   PRO A 192      11.523   5.176 -13.734  1.00 84.25           N  
ATOM   1558  CA  PRO A 192      12.844   5.453 -13.164  1.00 84.25           C  
ATOM   1559  C   PRO A 192      13.492   4.211 -12.562  1.00 84.25           C  
ATOM   1560  CB  PRO A 192      12.555   6.500 -12.094  1.00 84.25           C  
ATOM   1561  O   PRO A 192      12.805   3.236 -12.250  1.00 84.25           O  
ATOM   1562  CG  PRO A 192      11.156   6.211 -11.641  1.00 84.25           C  
ATOM   1563  CD  PRO A 192      10.367   5.727 -12.820  1.00 84.25           C  
ATOM   1564  N   HIS A 193      14.805   4.289 -12.539  1.00 79.69           N  
ATOM   1565  CA  HIS A 193      15.531   3.266 -11.797  1.00 79.69           C  
ATOM   1566  C   HIS A 193      15.242   3.371 -10.297  1.00 79.69           C  
ATOM   1567  CB  HIS A 193      17.031   3.375 -12.047  1.00 79.69           C  
ATOM   1568  O   HIS A 193      15.328   4.457  -9.727  1.00 79.69           O  
ATOM   1569  CG  HIS A 193      17.844   2.316 -11.367  1.00 79.69           C  
ATOM   1570  CD2 HIS A 193      18.672   2.381 -10.305  1.00 79.69           C  
ATOM   1571  ND1 HIS A 193      17.828   0.999 -11.773  1.00 79.69           N  
ATOM   1572  CE1 HIS A 193      18.641   0.298 -10.984  1.00 79.69           C  
ATOM   1573  NE2 HIS A 193      19.156   1.113 -10.086  1.00 79.69           N  
ATOM   1574  N   LEU A 194      14.797   2.264  -9.766  1.00 81.31           N  
ATOM   1575  CA  LEU A 194      14.469   2.250  -8.344  1.00 81.31           C  
ATOM   1576  C   LEU A 194      15.633   1.689  -7.527  1.00 81.31           C  
ATOM   1577  CB  LEU A 194      13.211   1.422  -8.094  1.00 81.31           C  
ATOM   1578  O   LEU A 194      16.312   0.763  -7.969  1.00 81.31           O  
ATOM   1579  CG  LEU A 194      11.938   1.891  -8.812  1.00 81.31           C  
ATOM   1580  CD1 LEU A 194      10.812   0.883  -8.602  1.00 81.31           C  
ATOM   1581  CD2 LEU A 194      11.523   3.271  -8.312  1.00 81.31           C  
ATOM   1582  N   ASP A 195      15.844   2.398  -6.367  1.00 82.00           N  
ATOM   1583  CA  ASP A 195      16.906   1.984  -5.457  1.00 82.00           C  
ATOM   1584  C   ASP A 195      16.344   1.465  -4.141  1.00 82.00           C  
ATOM   1585  CB  ASP A 195      17.875   3.145  -5.191  1.00 82.00           C  
ATOM   1586  O   ASP A 195      15.555   2.150  -3.486  1.00 82.00           O  
ATOM   1587  CG  ASP A 195      19.109   2.723  -4.426  1.00 82.00           C  
ATOM   1588  OD1 ASP A 195      19.250   1.525  -4.094  1.00 82.00           O  
ATOM   1589  OD2 ASP A 195      19.969   3.596  -4.152  1.00 82.00           O  
ATOM   1590  N   ALA A 196      16.828   0.240  -3.770  1.00 85.56           N  
ATOM   1591  CA  ALA A 196      16.359  -0.401  -2.545  1.00 85.56           C  
ATOM   1592  C   ALA A 196      16.688   0.447  -1.320  1.00 85.56           C  
ATOM   1593  CB  ALA A 196      16.969  -1.794  -2.404  1.00 85.56           C  
ATOM   1594  O   ALA A 196      15.891   0.538  -0.385  1.00 85.56           O  
ATOM   1595  N   HIS A 197      17.734   1.184  -1.311  1.00 86.56           N  
ATOM   1596  CA  HIS A 197      18.172   2.004  -0.185  1.00 86.56           C  
ATOM   1597  C   HIS A 197      17.219   3.174   0.046  1.00 86.56           C  
ATOM   1598  CB  HIS A 197      19.594   2.520  -0.416  1.00 86.56           C  
ATOM   1599  O   HIS A 197      16.844   3.463   1.186  1.00 86.56           O  
ATOM   1600  CG  HIS A 197      20.609   1.433  -0.528  1.00 86.56           C  
ATOM   1601  CD2 HIS A 197      21.250   0.917  -1.606  1.00 86.56           C  
ATOM   1602  ND1 HIS A 197      21.094   0.741   0.566  1.00 86.56           N  
ATOM   1603  CE1 HIS A 197      21.969  -0.154   0.163  1.00 86.56           C  
ATOM   1604  NE2 HIS A 197      22.094  -0.068  -1.151  1.00 86.56           N  
ATOM   1605  N   THR A 198      16.953   3.820  -1.064  1.00 85.69           N  
ATOM   1606  CA  THR A 198      16.078   4.980  -0.991  1.00 85.69           C  
ATOM   1607  C   THR A 198      14.688   4.574  -0.504  1.00 85.69           C  
ATOM   1608  CB  THR A 198      15.953   5.680  -2.357  1.00 85.69           C  
ATOM   1609  O   THR A 198      14.094   5.250   0.337  1.00 85.69           O  
ATOM   1610  CG2 THR A 198      15.094   6.934  -2.262  1.00 85.69           C  
ATOM   1611  OG1 THR A 198      17.266   6.051  -2.811  1.00 85.69           O  
ATOM   1612  N   ALA A 199      14.203   3.457  -1.030  1.00 85.19           N  
ATOM   1613  CA  ALA A 199      12.883   2.963  -0.656  1.00 85.19           C  
ATOM   1614  C   ALA A 199      12.836   2.580   0.821  1.00 85.19           C  
ATOM   1615  CB  ALA A 199      12.500   1.767  -1.523  1.00 85.19           C  
ATOM   1616  O   ALA A 199      11.891   2.922   1.529  1.00 85.19           O  
ATOM   1617  N   ALA A 200      13.875   1.915   1.293  1.00 87.06           N  
ATOM   1618  CA  ALA A 200      13.961   1.493   2.689  1.00 87.06           C  
ATOM   1619  C   ALA A 200      14.070   2.697   3.621  1.00 87.06           C  
ATOM   1620  CB  ALA A 200      15.148   0.560   2.893  1.00 87.06           C  
ATOM   1621  O   ALA A 200      13.445   2.723   4.688  1.00 87.06           O  
ATOM   1622  N   GLU A 201      14.867   3.672   3.211  1.00 87.06           N  
ATOM   1623  CA  GLU A 201      15.039   4.887   4.004  1.00 87.06           C  
ATOM   1624  C   GLU A 201      13.703   5.602   4.207  1.00 87.06           C  
ATOM   1625  CB  GLU A 201      16.047   5.828   3.342  1.00 87.06           C  
ATOM   1626  O   GLU A 201      13.414   6.090   5.305  1.00 87.06           O  
ATOM   1627  CG  GLU A 201      16.391   7.055   4.180  1.00 87.06           C  
ATOM   1628  CD  GLU A 201      17.406   7.965   3.521  1.00 87.06           C  
ATOM   1629  OE1 GLU A 201      17.812   8.969   4.145  1.00 87.06           O  
ATOM   1630  OE2 GLU A 201      17.812   7.668   2.373  1.00 87.06           O  
ATOM   1631  N   LYS A 202      12.984   5.680   3.270  1.00 84.62           N  
ATOM   1632  CA  LYS A 202      11.688   6.359   3.316  1.00 84.62           C  
ATOM   1633  C   LYS A 202      10.750   5.688   4.312  1.00 84.62           C  
ATOM   1634  CB  LYS A 202      11.047   6.391   1.929  1.00 84.62           C  
ATOM   1635  O   LYS A 202      10.133   6.359   5.145  1.00 84.62           O  
ATOM   1636  CG  LYS A 202       9.727   7.141   1.876  1.00 84.62           C  
ATOM   1637  CD  LYS A 202       9.102   7.078   0.487  1.00 84.62           C  
ATOM   1638  CE  LYS A 202       7.727   7.730   0.460  1.00 84.62           C  
ATOM   1639  NZ  LYS A 202       7.094   7.637  -0.891  1.00 84.62           N  
ATOM   1640  N   VAL A 203      10.602   4.383   4.277  1.00 84.31           N  
ATOM   1641  CA  VAL A 203       9.633   3.670   5.098  1.00 84.31           C  
ATOM   1642  C   VAL A 203      10.133   3.598   6.539  1.00 84.31           C  
ATOM   1643  CB  VAL A 203       9.367   2.248   4.555  1.00 84.31           C  
ATOM   1644  O   VAL A 203       9.328   3.529   7.477  1.00 84.31           O  
ATOM   1645  CG1 VAL A 203       8.609   2.311   3.227  1.00 84.31           C  
ATOM   1646  CG2 VAL A 203      10.672   1.480   4.398  1.00 84.31           C  
ATOM   1647  N   ARG A 204      11.500   3.623   6.688  1.00 87.06           N  
ATOM   1648  CA  ARG A 204      12.047   3.633   8.039  1.00 87.06           C  
ATOM   1649  C   ARG A 204      11.586   4.871   8.805  1.00 87.06           C  
ATOM   1650  CB  ARG A 204      13.570   3.572   8.008  1.00 87.06           C  
ATOM   1651  O   ARG A 204      11.367   4.812  10.016  1.00 87.06           O  
ATOM   1652  CG  ARG A 204      14.133   2.168   7.828  1.00 87.06           C  
ATOM   1653  CD  ARG A 204      15.633   2.127   8.055  1.00 87.06           C  
ATOM   1654  NE  ARG A 204      16.359   2.707   6.934  1.00 87.06           N  
ATOM   1655  NH1 ARG A 204      18.328   3.020   8.109  1.00 87.06           N  
ATOM   1656  NH2 ARG A 204      18.203   3.629   5.902  1.00 87.06           N  
ATOM   1657  CZ  ARG A 204      17.625   3.117   6.984  1.00 87.06           C  
ATOM   1658  N   GLY A 205      11.492   5.984   8.031  1.00 83.81           N  
ATOM   1659  CA  GLY A 205      11.094   7.246   8.633  1.00 83.81           C  
ATOM   1660  C   GLY A 205       9.742   7.184   9.320  1.00 83.81           C  
ATOM   1661  O   GLY A 205       9.531   7.820  10.352  1.00 83.81           O  
ATOM   1662  N   TYR A 206       8.906   6.367   8.859  1.00 85.69           N  
ATOM   1663  CA  TYR A 206       7.602   6.336   9.508  1.00 85.69           C  
ATOM   1664  C   TYR A 206       7.379   5.008  10.227  1.00 85.69           C  
ATOM   1665  CB  TYR A 206       6.488   6.566   8.484  1.00 85.69           C  
ATOM   1666  O   TYR A 206       6.688   4.953  11.242  1.00 85.69           O  
ATOM   1667  CG  TYR A 206       6.645   5.754   7.223  1.00 85.69           C  
ATOM   1668  CD1 TYR A 206       7.184   6.324   6.066  1.00 85.69           C  
ATOM   1669  CD2 TYR A 206       6.258   4.422   7.176  1.00 85.69           C  
ATOM   1670  CE1 TYR A 206       7.332   5.582   4.902  1.00 85.69           C  
ATOM   1671  CE2 TYR A 206       6.398   3.668   6.016  1.00 85.69           C  
ATOM   1672  OH  TYR A 206       7.078   3.516   3.732  1.00 85.69           O  
ATOM   1673  CZ  TYR A 206       6.938   4.254   4.887  1.00 85.69           C  
ATOM   1674  N   MET A 207       7.930   3.869   9.922  1.00 86.31           N  
ATOM   1675  CA  MET A 207       7.711   2.566  10.539  1.00 86.31           C  
ATOM   1676  C   MET A 207       8.414   2.484  11.891  1.00 86.31           C  
ATOM   1677  CB  MET A 207       8.203   1.444   9.625  1.00 86.31           C  
ATOM   1678  O   MET A 207       7.938   1.801  12.805  1.00 86.31           O  
ATOM   1679  CG  MET A 207       7.324   1.222   8.406  1.00 86.31           C  
ATOM   1680  SD  MET A 207       7.938  -0.141   7.340  1.00 86.31           S  
ATOM   1681  CE  MET A 207       7.379  -1.574   8.297  1.00 86.31           C  
ATOM   1682  N   GLU A 208       9.516   3.223  12.000  1.00 86.94           N  
ATOM   1683  CA  GLU A 208      10.297   3.174  13.234  1.00 86.94           C  
ATOM   1684  C   GLU A 208      10.039   4.402  14.102  1.00 86.94           C  
ATOM   1685  CB  GLU A 208      11.789   3.057  12.914  1.00 86.94           C  
ATOM   1686  O   GLU A 208      10.539   4.496  15.219  1.00 86.94           O  
ATOM   1687  CG  GLU A 208      12.172   1.756  12.227  1.00 86.94           C  
ATOM   1688  CD  GLU A 208      13.656   1.663  11.906  1.00 86.94           C  
ATOM   1689  OE1 GLU A 208      14.109   0.595  11.430  1.00 86.94           O  
ATOM   1690  OE2 GLU A 208      14.367   2.668  12.117  1.00 86.94           O  
ATOM   1691  N   SER A 209       9.211   5.219  13.570  1.00 86.06           N  
ATOM   1692  CA  SER A 209       8.969   6.469  14.289  1.00 86.06           C  
ATOM   1693  C   SER A 209       8.047   6.254  15.477  1.00 86.06           C  
ATOM   1694  CB  SER A 209       8.367   7.516  13.344  1.00 86.06           C  
ATOM   1695  O   SER A 209       7.176   5.383  15.453  1.00 86.06           O  
ATOM   1696  OG  SER A 209       9.258   7.801  12.281  1.00 86.06           O  
ATOM   1697  N   GLU A 210       8.328   7.078  16.531  1.00 83.69           N  
ATOM   1698  CA  GLU A 210       7.422   7.152  17.672  1.00 83.69           C  
ATOM   1699  C   GLU A 210       6.324   8.180  17.438  1.00 83.69           C  
ATOM   1700  CB  GLU A 210       8.195   7.488  18.953  1.00 83.69           C  
ATOM   1701  O   GLU A 210       6.594   9.289  16.969  1.00 83.69           O  
ATOM   1702  CG  GLU A 210       9.219   6.434  19.344  1.00 83.69           C  
ATOM   1703  CD  GLU A 210       9.977   6.785  20.609  1.00 83.69           C  
ATOM   1704  OE1 GLU A 210      10.680   5.906  21.156  1.00 83.69           O  
ATOM   1705  OE2 GLU A 210       9.875   7.949  21.062  1.00 83.69           O  
ATOM   1706  N   VAL A 211       5.086   7.727  17.688  1.00 83.69           N  
ATOM   1707  CA  VAL A 211       3.959   8.625  17.453  1.00 83.69           C  
ATOM   1708  C   VAL A 211       3.133   8.758  18.734  1.00 83.69           C  
ATOM   1709  CB  VAL A 211       3.068   8.125  16.297  1.00 83.69           C  
ATOM   1710  O   VAL A 211       2.715   7.758  19.312  1.00 83.69           O  
ATOM   1711  CG1 VAL A 211       1.868   9.047  16.094  1.00 83.69           C  
ATOM   1712  CG2 VAL A 211       3.881   8.023  15.000  1.00 83.69           C  
ATOM   1713  N   PRO A 212       2.996  10.016  19.172  1.00 84.75           N  
ATOM   1714  CA  PRO A 212       2.100  10.195  20.312  1.00 84.75           C  
ATOM   1715  C   PRO A 212       0.640   9.914  19.969  1.00 84.75           C  
ATOM   1716  CB  PRO A 212       2.293  11.672  20.688  1.00 84.75           C  
ATOM   1717  O   PRO A 212       0.158  10.328  18.906  1.00 84.75           O  
ATOM   1718  CG  PRO A 212       2.703  12.336  19.406  1.00 84.75           C  
ATOM   1719  CD  PRO A 212       3.457  11.344  18.578  1.00 84.75           C  
ATOM   1720  N   ILE A 213       0.014   9.031  20.828  1.00 86.06           N  
ATOM   1721  CA  ILE A 213      -1.376   8.656  20.594  1.00 86.06           C  
ATOM   1722  C   ILE A 213      -2.275   9.344  21.625  1.00 86.06           C  
ATOM   1723  CB  ILE A 213      -1.566   7.121  20.656  1.00 86.06           C  
ATOM   1724  O   ILE A 213      -2.006   9.297  22.828  1.00 86.06           O  
ATOM   1725  CG1 ILE A 213      -0.711   6.430  19.594  1.00 86.06           C  
ATOM   1726  CG2 ILE A 213      -3.045   6.754  20.500  1.00 86.06           C  
ATOM   1727  CD1 ILE A 213      -0.624   4.918  19.750  1.00 86.06           C  
ATOM   1728  N   ASP A 214      -3.271  10.016  21.094  1.00 91.62           N  
ATOM   1729  CA  ASP A 214      -4.297  10.602  21.953  1.00 91.62           C  
ATOM   1730  C   ASP A 214      -5.395   9.586  22.266  1.00 91.62           C  
ATOM   1731  CB  ASP A 214      -4.906  11.844  21.297  1.00 91.62           C  
ATOM   1732  O   ASP A 214      -6.219   9.266  21.406  1.00 91.62           O  
ATOM   1733  CG  ASP A 214      -5.789  12.641  22.234  1.00 91.62           C  
ATOM   1734  OD1 ASP A 214      -6.434  12.039  23.125  1.00 91.62           O  
ATOM   1735  OD2 ASP A 214      -5.848  13.883  22.078  1.00 91.62           O  
ATOM   1736  N   ILE A 215      -5.422   9.219  23.469  1.00 91.75           N  
ATOM   1737  CA  ILE A 215      -6.309   8.141  23.906  1.00 91.75           C  
ATOM   1738  C   ILE A 215      -7.762   8.586  23.750  1.00 91.75           C  
ATOM   1739  CB  ILE A 215      -6.023   7.719  25.359  1.00 91.75           C  
ATOM   1740  O   ILE A 215      -8.617   7.805  23.344  1.00 91.75           O  
ATOM   1741  CG1 ILE A 215      -4.633   7.074  25.469  1.00 91.75           C  
ATOM   1742  CG2 ILE A 215      -7.109   6.766  25.859  1.00 91.75           C  
ATOM   1743  CD1 ILE A 215      -4.184   6.805  26.891  1.00 91.75           C  
ATOM   1744  N   GLU A 216      -7.980   9.836  24.078  1.00 93.94           N  
ATOM   1745  CA  GLU A 216      -9.336  10.367  24.000  1.00 93.94           C  
ATOM   1746  C   GLU A 216      -9.844  10.367  22.547  1.00 93.94           C  
ATOM   1747  CB  GLU A 216      -9.398  11.781  24.578  1.00 93.94           C  
ATOM   1748  O   GLU A 216     -10.984   9.984  22.297  1.00 93.94           O  
ATOM   1749  CG  GLU A 216     -10.805  12.344  24.672  1.00 93.94           C  
ATOM   1750  CD  GLU A 216     -11.734  11.492  25.516  1.00 93.94           C  
ATOM   1751  OE1 GLU A 216     -12.969  11.547  25.312  1.00 93.94           O  
ATOM   1752  OE2 GLU A 216     -11.227  10.758  26.391  1.00 93.94           O  
ATOM   1753  N   VAL A 217      -9.047  10.758  21.703  1.00 93.56           N  
ATOM   1754  CA  VAL A 217      -9.422  10.797  20.281  1.00 93.56           C  
ATOM   1755  C   VAL A 217      -9.688   9.375  19.781  1.00 93.56           C  
ATOM   1756  CB  VAL A 217      -8.336  11.469  19.422  1.00 93.56           C  
ATOM   1757  O   VAL A 217     -10.656   9.133  19.078  1.00 93.56           O  
ATOM   1758  CG1 VAL A 217      -8.664  11.336  17.938  1.00 93.56           C  
ATOM   1759  CG2 VAL A 217      -8.188  12.938  19.812  1.00 93.56           C  
ATOM   1760  N   ASN A 218      -8.852   8.492  20.219  1.00 94.00           N  
ATOM   1761  CA  ASN A 218      -9.000   7.094  19.828  1.00 94.00           C  
ATOM   1762  C   ASN A 218     -10.312   6.504  20.328  1.00 94.00           C  
ATOM   1763  CB  ASN A 218      -7.816   6.262  20.328  1.00 94.00           C  
ATOM   1764  O   ASN A 218     -10.977   5.750  19.609  1.00 94.00           O  
ATOM   1765  CG  ASN A 218      -7.707   4.922  19.625  1.00 94.00           C  
ATOM   1766  ND2 ASN A 218      -7.438   3.871  20.391  1.00 94.00           N  
ATOM   1767  OD1 ASN A 218      -7.855   4.836  18.406  1.00 94.00           O  
ATOM   1768  N   LYS A 219     -10.719   6.840  21.531  1.00 95.19           N  
ATOM   1769  CA  LYS A 219     -12.000   6.406  22.078  1.00 95.19           C  
ATOM   1770  C   LYS A 219     -13.164   6.938  21.234  1.00 95.19           C  
ATOM   1771  CB  LYS A 219     -12.148   6.871  23.531  1.00 95.19           C  
ATOM   1772  O   LYS A 219     -14.133   6.219  20.984  1.00 95.19           O  
ATOM   1773  CG  LYS A 219     -11.305   6.078  24.516  1.00 95.19           C  
ATOM   1774  CD  LYS A 219     -11.500   6.586  25.938  1.00 95.19           C  
ATOM   1775  CE  LYS A 219     -10.703   5.754  26.938  1.00 95.19           C  
ATOM   1776  NZ  LYS A 219     -10.859   6.266  28.328  1.00 95.19           N  
ATOM   1777  N   GLN A 220     -13.023   8.078  20.812  1.00 95.81           N  
ATOM   1778  CA  GLN A 220     -14.062   8.703  20.016  1.00 95.81           C  
ATOM   1779  C   GLN A 220     -14.180   8.039  18.641  1.00 95.81           C  
ATOM   1780  CB  GLN A 220     -13.789  10.203  19.844  1.00 95.81           C  
ATOM   1781  O   GLN A 220     -15.281   7.805  18.156  1.00 95.81           O  
ATOM   1782  CG  GLN A 220     -13.922  11.000  21.125  1.00 95.81           C  
ATOM   1783  CD  GLN A 220     -13.547  12.461  20.953  1.00 95.81           C  
ATOM   1784  NE2 GLN A 220     -13.531  13.203  22.062  1.00 95.81           N  
ATOM   1785  OE1 GLN A 220     -13.281  12.914  19.844  1.00 95.81           O  
ATOM   1786  N   ILE A 221     -13.047   7.781  18.109  1.00 95.62           N  
ATOM   1787  CA  ILE A 221     -13.055   7.117  16.812  1.00 95.62           C  
ATOM   1788  C   ILE A 221     -13.734   5.758  16.938  1.00 95.62           C  
ATOM   1789  CB  ILE A 221     -11.625   6.953  16.250  1.00 95.62           C  
ATOM   1790  O   ILE A 221     -14.547   5.387  16.094  1.00 95.62           O  
ATOM   1791  CG1 ILE A 221     -11.023   8.320  15.914  1.00 95.62           C  
ATOM   1792  CG2 ILE A 221     -11.625   6.039  15.023  1.00 95.62           C  
ATOM   1793  CD1 ILE A 221      -9.555   8.273  15.500  1.00 95.62           C  
ATOM   1794  N   TYR A 222     -13.383   5.062  17.969  1.00 96.44           N  
ATOM   1795  CA  TYR A 222     -14.000   3.758  18.172  1.00 96.44           C  
ATOM   1796  C   TYR A 222     -15.516   3.883  18.312  1.00 96.44           C  
ATOM   1797  CB  TYR A 222     -13.422   3.084  19.422  1.00 96.44           C  
ATOM   1798  O   TYR A 222     -16.250   3.031  17.812  1.00 96.44           O  
ATOM   1799  CG  TYR A 222     -14.008   1.723  19.703  1.00 96.44           C  
ATOM   1800  CD1 TYR A 222     -14.945   1.542  20.719  1.00 96.44           C  
ATOM   1801  CD2 TYR A 222     -13.625   0.614  18.953  1.00 96.44           C  
ATOM   1802  CE1 TYR A 222     -15.484   0.288  20.984  1.00 96.44           C  
ATOM   1803  CE2 TYR A 222     -14.164  -0.645  19.219  1.00 96.44           C  
ATOM   1804  OH  TYR A 222     -15.625  -2.041  20.484  1.00 96.44           O  
ATOM   1805  CZ  TYR A 222     -15.086  -0.797  20.234  1.00 96.44           C  
ATOM   1806  N   SER A 223     -15.984   4.883  18.984  1.00 96.31           N  
ATOM   1807  CA  SER A 223     -17.422   5.090  19.141  1.00 96.31           C  
ATOM   1808  C   SER A 223     -18.109   5.254  17.797  1.00 96.31           C  
ATOM   1809  CB  SER A 223     -17.703   6.312  20.016  1.00 96.31           C  
ATOM   1810  O   SER A 223     -19.219   4.770  17.594  1.00 96.31           O  
ATOM   1811  OG  SER A 223     -17.281   7.500  19.359  1.00 96.31           O  
ATOM   1812  N   MET A 224     -17.422   5.910  16.906  1.00 95.81           N  
ATOM   1813  CA  MET A 224     -17.969   6.039  15.555  1.00 95.81           C  
ATOM   1814  C   MET A 224     -17.969   4.695  14.836  1.00 95.81           C  
ATOM   1815  CB  MET A 224     -17.156   7.062  14.750  1.00 95.81           C  
ATOM   1816  O   MET A 224     -18.922   4.363  14.125  1.00 95.81           O  
ATOM   1817  CG  MET A 224     -17.219   8.477  15.312  1.00 95.81           C  
ATOM   1818  SD  MET A 224     -18.938   9.062  15.531  1.00 95.81           S  
ATOM   1819  CE  MET A 224     -18.922   9.469  17.297  1.00 95.81           C  
ATOM   1820  N   TRP A 225     -16.859   4.027  15.023  1.00 96.12           N  
ATOM   1821  CA  TRP A 225     -16.766   2.686  14.461  1.00 96.12           C  
ATOM   1822  C   TRP A 225     -17.906   1.806  14.977  1.00 96.12           C  
ATOM   1823  CB  TRP A 225     -15.422   2.045  14.789  1.00 96.12           C  
ATOM   1824  O   TRP A 225     -18.578   1.126  14.203  1.00 96.12           O  
ATOM   1825  CG  TRP A 225     -15.188   0.731  14.109  1.00 96.12           C  
ATOM   1826  CD1 TRP A 225     -14.570   0.526  12.906  1.00 96.12           C  
ATOM   1827  CD2 TRP A 225     -15.570  -0.561  14.586  1.00 96.12           C  
ATOM   1828  CE2 TRP A 225     -15.156  -1.505  13.625  1.00 96.12           C  
ATOM   1829  CE3 TRP A 225     -16.234  -1.012  15.742  1.00 96.12           C  
ATOM   1830  NE1 TRP A 225     -14.547  -0.817  12.609  1.00 96.12           N  
ATOM   1831  CH2 TRP A 225     -16.016  -3.291  14.914  1.00 96.12           C  
ATOM   1832  CZ2 TRP A 225     -15.375  -2.877  13.781  1.00 96.12           C  
ATOM   1833  CZ3 TRP A 225     -16.453  -2.377  15.891  1.00 96.12           C  
ATOM   1834  N   PHE A 226     -18.094   1.776  16.266  1.00 96.38           N  
ATOM   1835  CA  PHE A 226     -19.172   1.046  16.922  1.00 96.38           C  
ATOM   1836  C   PHE A 226     -20.531   1.434  16.344  1.00 96.38           C  
ATOM   1837  CB  PHE A 226     -19.156   1.307  18.438  1.00 96.38           C  
ATOM   1838  O   PHE A 226     -21.344   0.566  16.031  1.00 96.38           O  
ATOM   1839  CG  PHE A 226     -20.250   0.607  19.188  1.00 96.38           C  
ATOM   1840  CD1 PHE A 226     -21.500   1.202  19.328  1.00 96.38           C  
ATOM   1841  CD2 PHE A 226     -20.047  -0.646  19.734  1.00 96.38           C  
ATOM   1842  CE1 PHE A 226     -22.516   0.557  20.016  1.00 96.38           C  
ATOM   1843  CE2 PHE A 226     -21.062  -1.298  20.438  1.00 96.38           C  
ATOM   1844  CZ  PHE A 226     -22.297  -0.694  20.578  1.00 96.38           C  
ATOM   1845  N   LEU A 227     -20.719   2.686  16.250  1.00 95.19           N  
ATOM   1846  CA  LEU A 227     -21.953   3.213  15.664  1.00 95.19           C  
ATOM   1847  C   LEU A 227     -22.203   2.607  14.289  1.00 95.19           C  
ATOM   1848  CB  LEU A 227     -21.875   4.738  15.555  1.00 95.19           C  
ATOM   1849  O   LEU A 227     -23.312   2.146  14.000  1.00 95.19           O  
ATOM   1850  CG  LEU A 227     -23.000   5.414  14.766  1.00 95.19           C  
ATOM   1851  CD1 LEU A 227     -23.656   6.496  15.602  1.00 95.19           C  
ATOM   1852  CD2 LEU A 227     -22.453   6.000  13.461  1.00 95.19           C  
ATOM   1853  N   LEU A 228     -21.203   2.602  13.461  1.00 94.69           N  
ATOM   1854  CA  LEU A 228     -21.312   2.102  12.094  1.00 94.69           C  
ATOM   1855  C   LEU A 228     -21.625   0.608  12.086  1.00 94.69           C  
ATOM   1856  CB  LEU A 228     -20.031   2.377  11.305  1.00 94.69           C  
ATOM   1857  O   LEU A 228     -22.422   0.136  11.273  1.00 94.69           O  
ATOM   1858  CG  LEU A 228     -19.734   3.842  10.984  1.00 94.69           C  
ATOM   1859  CD1 LEU A 228     -18.297   3.996  10.492  1.00 94.69           C  
ATOM   1860  CD2 LEU A 228     -20.719   4.379   9.953  1.00 94.69           C  
ATOM   1861  N   VAL A 229     -21.078  -0.101  12.969  1.00 95.69           N  
ATOM   1862  CA  VAL A 229     -21.312  -1.536  13.070  1.00 95.69           C  
ATOM   1863  C   VAL A 229     -22.766  -1.788  13.492  1.00 95.69           C  
ATOM   1864  CB  VAL A 229     -20.344  -2.211  14.062  1.00 95.69           C  
ATOM   1865  O   VAL A 229     -23.469  -2.570  12.859  1.00 95.69           O  
ATOM   1866  CG1 VAL A 229     -20.781  -3.643  14.359  1.00 95.69           C  
ATOM   1867  CG2 VAL A 229     -18.922  -2.188  13.516  1.00 95.69           C  
ATOM   1868  N   VAL A 230     -23.219  -1.156  14.531  1.00 94.94           N  
ATOM   1869  CA  VAL A 230     -24.547  -1.364  15.094  1.00 94.94           C  
ATOM   1870  C   VAL A 230     -25.609  -0.952  14.070  1.00 94.94           C  
ATOM   1871  CB  VAL A 230     -24.734  -0.578  16.406  1.00 94.94           C  
ATOM   1872  O   VAL A 230     -26.531  -1.721  13.781  1.00 94.94           O  
ATOM   1873  CG1 VAL A 230     -26.219  -0.534  16.797  1.00 94.94           C  
ATOM   1874  CG2 VAL A 230     -23.891  -1.198  17.516  1.00 94.94           C  
ATOM   1875  N   ASN A 231     -25.453   0.242  13.562  1.00 94.06           N  
ATOM   1876  CA  ASN A 231     -26.438   0.741  12.609  1.00 94.06           C  
ATOM   1877  C   ASN A 231     -26.453  -0.092  11.336  1.00 94.06           C  
ATOM   1878  CB  ASN A 231     -26.172   2.211  12.281  1.00 94.06           C  
ATOM   1879  O   ASN A 231     -27.516  -0.358  10.773  1.00 94.06           O  
ATOM   1880  CG  ASN A 231     -26.594   3.145  13.398  1.00 94.06           C  
ATOM   1881  ND2 ASN A 231     -26.359   4.438  13.211  1.00 94.06           N  
ATOM   1882  OD1 ASN A 231     -27.125   2.705  14.422  1.00 94.06           O  
ATOM   1883  N   GLY A 232     -25.266  -0.375  10.891  1.00 92.88           N  
ATOM   1884  CA  GLY A 232     -25.188  -1.234   9.719  1.00 92.88           C  
ATOM   1885  C   GLY A 232     -25.828  -2.592   9.930  1.00 92.88           C  
ATOM   1886  O   GLY A 232     -26.531  -3.088   9.055  1.00 92.88           O  
ATOM   1887  N   TYR A 233     -25.609  -3.191  11.062  1.00 94.44           N  
ATOM   1888  CA  TYR A 233     -26.188  -4.480  11.414  1.00 94.44           C  
ATOM   1889  C   TYR A 233     -27.703  -4.371  11.523  1.00 94.44           C  
ATOM   1890  CB  TYR A 233     -25.609  -4.996  12.734  1.00 94.44           C  
ATOM   1891  O   TYR A 233     -28.438  -5.246  11.047  1.00 94.44           O  
ATOM   1892  CG  TYR A 233     -26.047  -6.398  13.086  1.00 94.44           C  
ATOM   1893  CD1 TYR A 233     -27.188  -6.625  13.852  1.00 94.44           C  
ATOM   1894  CD2 TYR A 233     -25.312  -7.500  12.648  1.00 94.44           C  
ATOM   1895  CE1 TYR A 233     -27.594  -7.918  14.172  1.00 94.44           C  
ATOM   1896  CE2 TYR A 233     -25.719  -8.797  12.961  1.00 94.44           C  
ATOM   1897  OH  TYR A 233     -27.250 -10.273  14.039  1.00 94.44           O  
ATOM   1898  CZ  TYR A 233     -26.844  -8.992  13.727  1.00 94.44           C  
ATOM   1899  N   MET A 234     -28.172  -3.367  12.125  1.00 93.56           N  
ATOM   1900  CA  MET A 234     -29.609  -3.146  12.281  1.00 93.56           C  
ATOM   1901  C   MET A 234     -30.297  -3.053  10.922  1.00 93.56           C  
ATOM   1902  CB  MET A 234     -29.875  -1.874  13.086  1.00 93.56           C  
ATOM   1903  O   MET A 234     -31.359  -3.621  10.719  1.00 93.56           O  
ATOM   1904  CG  MET A 234     -29.531  -2.006  14.562  1.00 93.56           C  
ATOM   1905  SD  MET A 234     -29.859  -0.459  15.500  1.00 93.56           S  
ATOM   1906  CE  MET A 234     -31.672  -0.450  15.484  1.00 93.56           C  
ATOM   1907  N   LYS A 235     -29.703  -2.365  10.086  1.00 91.25           N  
ATOM   1908  CA  LYS A 235     -30.250  -2.197   8.742  1.00 91.25           C  
ATOM   1909  C   LYS A 235     -30.391  -3.543   8.039  1.00 91.25           C  
ATOM   1910  CB  LYS A 235     -29.359  -1.264   7.910  1.00 91.25           C  
ATOM   1911  O   LYS A 235     -31.391  -3.787   7.359  1.00 91.25           O  
ATOM   1912  CG  LYS A 235     -29.969  -0.877   6.566  1.00 91.25           C  
ATOM   1913  CD  LYS A 235     -29.062   0.088   5.809  1.00 91.25           C  
ATOM   1914  CE  LYS A 235     -29.625   0.412   4.430  1.00 91.25           C  
ATOM   1915  NZ  LYS A 235     -28.750   1.370   3.689  1.00 91.25           N  
ATOM   1916  N   ARG A 236     -29.609  -4.418   8.281  1.00 89.75           N  
ATOM   1917  CA  ARG A 236     -29.578  -5.699   7.578  1.00 89.75           C  
ATOM   1918  C   ARG A 236     -30.406  -6.742   8.312  1.00 89.75           C  
ATOM   1919  CB  ARG A 236     -28.141  -6.191   7.422  1.00 89.75           C  
ATOM   1920  O   ARG A 236     -30.812  -7.754   7.727  1.00 89.75           O  
ATOM   1921  CG  ARG A 236     -27.312  -5.371   6.449  1.00 89.75           C  
ATOM   1922  CD  ARG A 236     -25.953  -6.016   6.176  1.00 89.75           C  
ATOM   1923  NE  ARG A 236     -25.203  -5.285   5.156  1.00 89.75           N  
ATOM   1924  NH1 ARG A 236     -23.656  -6.957   4.812  1.00 89.75           N  
ATOM   1925  NH2 ARG A 236     -23.516  -5.000   3.623  1.00 89.75           N  
ATOM   1926  CZ  ARG A 236     -24.125  -5.750   4.535  1.00 89.75           C  
ATOM   1927  N   ASN A 237     -30.625  -6.477   9.508  1.00 91.00           N  
ATOM   1928  CA  ASN A 237     -31.297  -7.504  10.297  1.00 91.00           C  
ATOM   1929  C   ASN A 237     -32.625  -6.996  10.883  1.00 91.00           C  
ATOM   1930  CB  ASN A 237     -30.375  -8.000  11.422  1.00 91.00           C  
ATOM   1931  O   ASN A 237     -33.000  -7.375  11.984  1.00 91.00           O  
ATOM   1932  CG  ASN A 237     -29.172  -8.758  10.898  1.00 91.00           C  
ATOM   1933  ND2 ASN A 237     -28.016  -8.125  10.930  1.00 91.00           N  
ATOM   1934  OD1 ASN A 237     -29.297  -9.914  10.469  1.00 91.00           O  
ATOM   1935  N   GLY A 238     -33.312  -6.086  10.180  1.00 88.19           N  
ATOM   1936  CA  GLY A 238     -34.656  -5.660  10.508  1.00 88.19           C  
ATOM   1937  C   GLY A 238     -34.750  -4.871  11.797  1.00 88.19           C  
ATOM   1938  O   GLY A 238     -35.719  -4.996  12.547  1.00 88.19           O  
ATOM   1939  N   GLY A 239     -33.656  -4.176  12.211  1.00 88.69           N  
ATOM   1940  CA  GLY A 239     -33.688  -3.266  13.344  1.00 88.69           C  
ATOM   1941  C   GLY A 239     -33.125  -3.867  14.617  1.00 88.69           C  
ATOM   1942  O   GLY A 239     -33.062  -3.195  15.648  1.00 88.69           O  
ATOM   1943  N   ALA A 240     -32.656  -5.117  14.523  1.00 91.88           N  
ATOM   1944  CA  ALA A 240     -32.094  -5.773  15.695  1.00 91.88           C  
ATOM   1945  C   ALA A 240     -30.641  -5.363  15.898  1.00 91.88           C  
ATOM   1946  CB  ALA A 240     -32.219  -7.289  15.570  1.00 91.88           C  
ATOM   1947  O   ALA A 240     -29.891  -5.242  14.930  1.00 91.88           O  
ATOM   1948  N   TRP A 241     -30.328  -5.184  17.172  1.00 93.50           N  
ATOM   1949  CA  TRP A 241     -28.938  -4.895  17.500  1.00 93.50           C  
ATOM   1950  C   TRP A 241     -28.094  -6.160  17.422  1.00 93.50           C  
ATOM   1951  CB  TRP A 241     -28.844  -4.277  18.891  1.00 93.50           C  
ATOM   1952  O   TRP A 241     -28.594  -7.270  17.609  1.00 93.50           O  
ATOM   1953  CG  TRP A 241     -29.109  -2.805  18.922  1.00 93.50           C  
ATOM   1954  CD1 TRP A 241     -30.203  -2.156  18.406  1.00 93.50           C  
ATOM   1955  CD2 TRP A 241     -28.281  -1.794  19.516  1.00 93.50           C  
ATOM   1956  CE2 TRP A 241     -28.938  -0.555  19.312  1.00 93.50           C  
ATOM   1957  CE3 TRP A 241     -27.062  -1.816  20.188  1.00 93.50           C  
ATOM   1958  NE1 TRP A 241     -30.094  -0.804  18.641  1.00 93.50           N  
ATOM   1959  CH2 TRP A 241     -27.188   0.602  20.422  1.00 93.50           C  
ATOM   1960  CZ2 TRP A 241     -28.391   0.652  19.766  1.00 93.50           C  
ATOM   1961  CZ3 TRP A 241     -26.516  -0.614  20.641  1.00 93.50           C  
ATOM   1962  N   PRO A 242     -26.812  -5.961  17.156  1.00 94.31           N  
ATOM   1963  CA  PRO A 242     -25.938  -7.137  17.281  1.00 94.31           C  
ATOM   1964  C   PRO A 242     -25.875  -7.668  18.703  1.00 94.31           C  
ATOM   1965  CB  PRO A 242     -24.578  -6.617  16.828  1.00 94.31           C  
ATOM   1966  O   PRO A 242     -25.969  -6.898  19.672  1.00 94.31           O  
ATOM   1967  CG  PRO A 242     -24.641  -5.137  17.031  1.00 94.31           C  
ATOM   1968  CD  PRO A 242     -26.078  -4.699  16.938  1.00 94.31           C  
ATOM   1969  N   PRO A 243     -25.797  -9.000  18.797  1.00 93.75           N  
ATOM   1970  CA  PRO A 243     -25.641  -9.547  20.141  1.00 93.75           C  
ATOM   1971  C   PRO A 243     -24.406  -9.016  20.859  1.00 93.75           C  
ATOM   1972  CB  PRO A 243     -25.531 -11.055  19.891  1.00 93.75           C  
ATOM   1973  O   PRO A 243     -23.312  -9.008  20.281  1.00 93.75           O  
ATOM   1974  CG  PRO A 243     -25.094 -11.180  18.469  1.00 93.75           C  
ATOM   1975  CD  PRO A 243     -25.562  -9.969  17.719  1.00 93.75           C  
ATOM   1976  N   MET A 244     -24.625  -8.586  22.172  1.00 94.25           N  
ATOM   1977  CA  MET A 244     -23.500  -8.047  22.922  1.00 94.25           C  
ATOM   1978  C   MET A 244     -23.797  -8.078  24.422  1.00 94.25           C  
ATOM   1979  CB  MET A 244     -23.203  -6.609  22.484  1.00 94.25           C  
ATOM   1980  O   MET A 244     -24.953  -8.180  24.844  1.00 94.25           O  
ATOM   1981  CG  MET A 244     -24.312  -5.621  22.828  1.00 94.25           C  
ATOM   1982  SD  MET A 244     -23.938  -3.926  22.234  1.00 94.25           S  
ATOM   1983  CE  MET A 244     -24.078  -4.180  20.438  1.00 94.25           C  
ATOM   1984  N   GLN A 245     -22.750  -7.969  25.203  1.00 89.81           N  
ATOM   1985  CA  GLN A 245     -22.828  -7.914  26.656  1.00 89.81           C  
ATOM   1986  C   GLN A 245     -22.750  -6.477  27.156  1.00 89.81           C  
ATOM   1987  CB  GLN A 245     -21.719  -8.750  27.297  1.00 89.81           C  
ATOM   1988  O   GLN A 245     -21.750  -5.793  26.953  1.00 89.81           O  
ATOM   1989  CG  GLN A 245     -21.797 -10.234  26.953  1.00 89.81           C  
ATOM   1990  CD  GLN A 245     -20.703 -11.047  27.609  1.00 89.81           C  
ATOM   1991  NE2 GLN A 245     -20.891 -12.359  27.672  1.00 89.81           N  
ATOM   1992  OE1 GLN A 245     -19.688 -10.500  28.062  1.00 89.81           O  
ATOM   1993  N   ILE A 246     -23.938  -6.051  27.766  1.00 91.00           N  
ATOM   1994  CA  ILE A 246     -23.953  -4.699  28.312  1.00 91.00           C  
ATOM   1995  C   ILE A 246     -24.281  -4.750  29.812  1.00 91.00           C  
ATOM   1996  CB  ILE A 246     -24.984  -3.809  27.578  1.00 91.00           C  
ATOM   1997  O   ILE A 246     -25.266  -5.367  30.219  1.00 91.00           O  
ATOM   1998  CG1 ILE A 246     -24.656  -3.744  26.078  1.00 91.00           C  
ATOM   1999  CG2 ILE A 246     -25.016  -2.406  28.203  1.00 91.00           C  
ATOM   2000  CD1 ILE A 246     -25.688  -2.979  25.266  1.00 91.00           C  
ATOM   2001  N   ASN A 247     -23.344  -4.219  30.594  1.00 91.38           N  
ATOM   2002  CA  ASN A 247     -23.625  -4.039  32.000  1.00 91.38           C  
ATOM   2003  C   ASN A 247     -24.531  -2.836  32.250  1.00 91.38           C  
ATOM   2004  CB  ASN A 247     -22.328  -3.896  32.812  1.00 91.38           C  
ATOM   2005  O   ASN A 247     -24.094  -1.689  32.125  1.00 91.38           O  
ATOM   2006  CG  ASN A 247     -22.547  -3.916  34.312  1.00 91.38           C  
ATOM   2007  ND2 ASN A 247     -21.594  -4.480  35.031  1.00 91.38           N  
ATOM   2008  OD1 ASN A 247     -23.562  -3.426  34.812  1.00 91.38           O  
ATOM   2009  N   GLU A 248     -25.766  -3.084  32.688  1.00 91.44           N  
ATOM   2010  CA  GLU A 248     -26.797  -2.049  32.812  1.00 91.44           C  
ATOM   2011  C   GLU A 248     -26.391  -1.016  33.875  1.00 91.44           C  
ATOM   2012  CB  GLU A 248     -28.141  -2.670  33.188  1.00 91.44           C  
ATOM   2013  O   GLU A 248     -26.719   0.163  33.750  1.00 91.44           O  
ATOM   2014  CG  GLU A 248     -28.812  -3.408  32.031  1.00 91.44           C  
ATOM   2015  CD  GLU A 248     -30.156  -3.998  32.406  1.00 91.44           C  
ATOM   2016  OE1 GLU A 248     -30.734  -4.746  31.578  1.00 91.44           O  
ATOM   2017  OE2 GLU A 248     -30.641  -3.709  33.531  1.00 91.44           O  
ATOM   2018  N   ALA A 249     -25.672  -1.452  34.812  1.00 90.00           N  
ATOM   2019  CA  ALA A 249     -25.250  -0.557  35.875  1.00 90.00           C  
ATOM   2020  C   ALA A 249     -24.203   0.444  35.406  1.00 90.00           C  
ATOM   2021  CB  ALA A 249     -24.703  -1.358  37.062  1.00 90.00           C  
ATOM   2022  O   ALA A 249     -24.266   1.628  35.719  1.00 90.00           O  
ATOM   2023  N   LEU A 250     -23.328  -0.003  34.500  1.00 90.50           N  
ATOM   2024  CA  LEU A 250     -22.219   0.828  34.062  1.00 90.50           C  
ATOM   2025  C   LEU A 250     -22.594   1.609  32.812  1.00 90.50           C  
ATOM   2026  CB  LEU A 250     -20.984  -0.032  33.781  1.00 90.50           C  
ATOM   2027  O   LEU A 250     -22.094   2.711  32.594  1.00 90.50           O  
ATOM   2028  CG  LEU A 250     -20.344  -0.704  35.000  1.00 90.50           C  
ATOM   2029  CD1 LEU A 250     -19.203  -1.624  34.562  1.00 90.50           C  
ATOM   2030  CD2 LEU A 250     -19.828   0.344  35.969  1.00 90.50           C  
ATOM   2031  N   CYS A 251     -23.547   1.021  32.031  1.00 93.88           N  
ATOM   2032  CA  CYS A 251     -23.906   1.628  30.750  1.00 93.88           C  
ATOM   2033  C   CYS A 251     -25.406   1.783  30.609  1.00 93.88           C  
ATOM   2034  CB  CYS A 251     -23.359   0.790  29.578  1.00 93.88           C  
ATOM   2035  O   CYS A 251     -26.031   1.157  29.750  1.00 93.88           O  
ATOM   2036  SG  CYS A 251     -21.594   0.421  29.703  1.00 93.88           S  
ATOM   2037  N   PRO A 252     -26.031   2.646  31.422  1.00 93.38           N  
ATOM   2038  CA  PRO A 252     -27.500   2.744  31.469  1.00 93.38           C  
ATOM   2039  C   PRO A 252     -28.094   3.312  30.188  1.00 93.38           C  
ATOM   2040  CB  PRO A 252     -27.750   3.686  32.656  1.00 93.38           C  
ATOM   2041  O   PRO A 252     -29.109   2.824  29.703  1.00 93.38           O  
ATOM   2042  CG  PRO A 252     -26.469   4.422  32.844  1.00 93.38           C  
ATOM   2043  CD  PRO A 252     -25.344   3.516  32.438  1.00 93.38           C  
ATOM   2044  N   ARG A 253     -27.391   4.297  29.609  1.00 93.62           N  
ATOM   2045  CA  ARG A 253     -27.922   4.973  28.438  1.00 93.62           C  
ATOM   2046  C   ARG A 253     -27.812   4.082  27.203  1.00 93.62           C  
ATOM   2047  CB  ARG A 253     -27.172   6.289  28.188  1.00 93.62           C  
ATOM   2048  O   ARG A 253     -28.750   4.023  26.391  1.00 93.62           O  
ATOM   2049  CG  ARG A 253     -27.422   7.344  29.266  1.00 93.62           C  
ATOM   2050  CD  ARG A 253     -26.750   8.664  28.922  1.00 93.62           C  
ATOM   2051  NE  ARG A 253     -26.969   9.672  29.953  1.00 93.62           N  
ATOM   2052  NH1 ARG A 253     -25.734  11.312  28.906  1.00 93.62           N  
ATOM   2053  NH2 ARG A 253     -26.750  11.742  30.922  1.00 93.62           N  
ATOM   2054  CZ  ARG A 253     -26.484  10.906  29.922  1.00 93.62           C  
ATOM   2055  N   LEU A 254     -26.688   3.391  27.125  1.00 93.38           N  
ATOM   2056  CA  LEU A 254     -26.516   2.488  26.000  1.00 93.38           C  
ATOM   2057  C   LEU A 254     -27.469   1.305  26.078  1.00 93.38           C  
ATOM   2058  CB  LEU A 254     -25.062   1.987  25.938  1.00 93.38           C  
ATOM   2059  O   LEU A 254     -28.047   0.890  25.078  1.00 93.38           O  
ATOM   2060  CG  LEU A 254     -24.672   1.192  24.688  1.00 93.38           C  
ATOM   2061  CD1 LEU A 254     -24.828   2.055  23.438  1.00 93.38           C  
ATOM   2062  CD2 LEU A 254     -23.234   0.675  24.812  1.00 93.38           C  
ATOM   2063  N   SER A 255     -27.641   0.804  27.266  1.00 93.19           N  
ATOM   2064  CA  SER A 255     -28.562  -0.302  27.516  1.00 93.19           C  
ATOM   2065  C   SER A 255     -29.984   0.079  27.141  1.00 93.19           C  
ATOM   2066  CB  SER A 255     -28.500  -0.741  28.969  1.00 93.19           C  
ATOM   2067  O   SER A 255     -30.703  -0.711  26.531  1.00 93.19           O  
ATOM   2068  OG  SER A 255     -29.359  -1.850  29.203  1.00 93.19           O  
ATOM   2069  N   GLN A 256     -30.375   1.256  27.484  1.00 92.62           N  
ATOM   2070  CA  GLN A 256     -31.688   1.773  27.125  1.00 92.62           C  
ATOM   2071  C   GLN A 256     -31.859   1.871  25.609  1.00 92.62           C  
ATOM   2072  CB  GLN A 256     -31.922   3.143  27.766  1.00 92.62           C  
ATOM   2073  O   GLN A 256     -32.906   1.505  25.078  1.00 92.62           O  
ATOM   2074  CG  GLN A 256     -33.312   3.717  27.516  1.00 92.62           C  
ATOM   2075  CD  GLN A 256     -33.531   5.043  28.219  1.00 92.62           C  
ATOM   2076  NE2 GLN A 256     -34.719   5.613  28.047  1.00 92.62           N  
ATOM   2077  OE1 GLN A 256     -32.625   5.555  28.906  1.00 92.62           O  
ATOM   2078  N   ALA A 257     -30.844   2.402  25.000  1.00 91.69           N  
ATOM   2079  CA  ALA A 257     -30.891   2.525  23.547  1.00 91.69           C  
ATOM   2080  C   ALA A 257     -31.078   1.162  22.891  1.00 91.69           C  
ATOM   2081  CB  ALA A 257     -29.609   3.191  23.031  1.00 91.69           C  
ATOM   2082  O   ALA A 257     -31.844   1.033  21.922  1.00 91.69           O  
ATOM   2083  N   ARG A 258     -30.438   0.184  23.375  1.00 91.56           N  
ATOM   2084  CA  ARG A 258     -30.562  -1.163  22.828  1.00 91.56           C  
ATOM   2085  C   ARG A 258     -31.953  -1.726  23.062  1.00 91.56           C  
ATOM   2086  CB  ARG A 258     -29.516  -2.092  23.453  1.00 91.56           C  
ATOM   2087  O   ARG A 258     -32.562  -2.318  22.172  1.00 91.56           O  
ATOM   2088  CG  ARG A 258     -29.562  -3.516  22.922  1.00 91.56           C  
ATOM   2089  CD  ARG A 258     -28.562  -4.418  23.641  1.00 91.56           C  
ATOM   2090  NE  ARG A 258     -28.844  -5.828  23.391  1.00 91.56           N  
ATOM   2091  NH1 ARG A 258     -27.062  -6.609  24.641  1.00 91.56           N  
ATOM   2092  NH2 ARG A 258     -28.469  -8.086  23.594  1.00 91.56           N  
ATOM   2093  CZ  ARG A 258     -28.125  -6.840  23.875  1.00 91.56           C  
ATOM   2094  N   ARG A 259     -32.531  -1.571  24.234  1.00 90.31           N  
ATOM   2095  CA  ARG A 259     -33.875  -2.074  24.578  1.00 90.31           C  
ATOM   2096  C   ARG A 259     -34.938  -1.477  23.656  1.00 90.31           C  
ATOM   2097  CB  ARG A 259     -34.188  -1.764  26.031  1.00 90.31           C  
ATOM   2098  O   ARG A 259     -35.875  -2.172  23.250  1.00 90.31           O  
ATOM   2099  CG  ARG A 259     -33.500  -2.689  27.031  1.00 90.31           C  
ATOM   2100  CD  ARG A 259     -34.094  -2.541  28.422  1.00 90.31           C  
ATOM   2101  NE  ARG A 259     -33.844  -1.211  28.969  1.00 90.31           N  
ATOM   2102  NH1 ARG A 259     -32.406  -1.938  30.641  1.00 90.31           N  
ATOM   2103  NH2 ARG A 259     -32.906   0.293  30.438  1.00 90.31           N  
ATOM   2104  CZ  ARG A 259     -33.062  -0.955  30.016  1.00 90.31           C  
ATOM   2105  N   GLU A 260     -34.625  -0.267  23.297  1.00 91.00           N  
ATOM   2106  CA  GLU A 260     -35.594   0.439  22.453  1.00 91.00           C  
ATOM   2107  C   GLU A 260     -35.281   0.208  20.969  1.00 91.00           C  
ATOM   2108  CB  GLU A 260     -35.562   1.938  22.766  1.00 91.00           C  
ATOM   2109  O   GLU A 260     -35.969   0.744  20.109  1.00 91.00           O  
ATOM   2110  CG  GLU A 260     -36.062   2.279  24.156  1.00 91.00           C  
ATOM   2111  CD  GLU A 260     -35.938   3.760  24.484  1.00 91.00           C  
ATOM   2112  OE1 GLU A 260     -36.375   4.172  25.594  1.00 91.00           O  
ATOM   2113  OE2 GLU A 260     -35.438   4.516  23.641  1.00 91.00           O  
ATOM   2114  N   SER A 261     -34.250  -0.563  20.688  1.00 88.12           N  
ATOM   2115  CA  SER A 261     -33.844  -0.832  19.312  1.00 88.12           C  
ATOM   2116  C   SER A 261     -33.688   0.462  18.531  1.00 88.12           C  
ATOM   2117  CB  SER A 261     -34.875  -1.731  18.609  1.00 88.12           C  
ATOM   2118  O   SER A 261     -34.125   0.565  17.375  1.00 88.12           O  
ATOM   2119  OG  SER A 261     -34.906  -3.014  19.219  1.00 88.12           O  
ATOM   2120  N   CYS A 262     -33.031   1.451  19.250  1.00 90.00           N  
ATOM   2121  CA  CYS A 262     -32.844   2.752  18.625  1.00 90.00           C  
ATOM   2122  C   CYS A 262     -31.516   2.777  17.859  1.00 90.00           C  
ATOM   2123  CB  CYS A 262     -32.844   3.859  19.688  1.00 90.00           C  
ATOM   2124  O   CYS A 262     -30.500   2.277  18.344  1.00 90.00           O  
ATOM   2125  SG  CYS A 262     -34.469   4.152  20.422  1.00 90.00           S  
ATOM   2126  N   SER A 263     -31.578   3.400  16.641  1.00 90.38           N  
ATOM   2127  CA  SER A 263     -30.328   3.654  15.914  1.00 90.38           C  
ATOM   2128  C   SER A 263     -29.547   4.801  16.547  1.00 90.38           C  
ATOM   2129  CB  SER A 263     -30.625   3.973  14.453  1.00 90.38           C  
ATOM   2130  O   SER A 263     -30.125   5.750  17.062  1.00 90.38           O  
ATOM   2131  OG  SER A 263     -31.234   2.863  13.805  1.00 90.38           O  
ATOM   2132  N   LEU A 264     -28.266   4.660  16.516  1.00 91.69           N  
ATOM   2133  CA  LEU A 264     -27.422   5.695  17.094  1.00 91.69           C  
ATOM   2134  C   LEU A 264     -27.062   6.762  16.062  1.00 91.69           C  
ATOM   2135  CB  LEU A 264     -26.141   5.082  17.672  1.00 91.69           C  
ATOM   2136  O   LEU A 264     -26.922   6.453  14.875  1.00 91.69           O  
ATOM   2137  CG  LEU A 264     -26.312   4.082  18.812  1.00 91.69           C  
ATOM   2138  CD1 LEU A 264     -24.984   3.414  19.141  1.00 91.69           C  
ATOM   2139  CD2 LEU A 264     -26.891   4.773  20.031  1.00 91.69           C  
ATOM   2140  N   ILE A 265     -27.078   7.973  16.531  1.00 91.88           N  
ATOM   2141  CA  ILE A 265     -26.578   9.055  15.688  1.00 91.88           C  
ATOM   2142  C   ILE A 265     -25.203   9.500  16.188  1.00 91.88           C  
ATOM   2143  CB  ILE A 265     -27.562  10.250  15.672  1.00 91.88           C  
ATOM   2144  O   ILE A 265     -24.859   9.289  17.344  1.00 91.88           O  
ATOM   2145  CG1 ILE A 265     -27.797  10.773  17.094  1.00 91.88           C  
ATOM   2146  CG2 ILE A 265     -28.891   9.859  15.008  1.00 91.88           C  
ATOM   2147  CD1 ILE A 265     -28.641  12.039  17.156  1.00 91.88           C  
ATOM   2148  N   PRO A 266     -24.391  10.094  15.266  1.00 91.06           N  
ATOM   2149  CA  PRO A 266     -23.000  10.398  15.586  1.00 91.06           C  
ATOM   2150  C   PRO A 266     -22.844  11.227  16.859  1.00 91.06           C  
ATOM   2151  CB  PRO A 266     -22.516  11.188  14.367  1.00 91.06           C  
ATOM   2152  O   PRO A 266     -22.000  10.922  17.703  1.00 91.06           O  
ATOM   2153  CG  PRO A 266     -23.312  10.633  13.219  1.00 91.06           C  
ATOM   2154  CD  PRO A 266     -24.703  10.336  13.703  1.00 91.06           C  
ATOM   2155  N   ASP A 267     -23.656  12.172  17.156  1.00 91.81           N  
ATOM   2156  CA  ASP A 267     -23.562  13.031  18.328  1.00 91.81           C  
ATOM   2157  C   ASP A 267     -23.828  12.234  19.609  1.00 91.81           C  
ATOM   2158  CB  ASP A 267     -24.547  14.203  18.219  1.00 91.81           C  
ATOM   2159  O   ASP A 267     -23.141  12.422  20.609  1.00 91.81           O  
ATOM   2160  CG  ASP A 267     -24.125  15.234  17.188  1.00 91.81           C  
ATOM   2161  OD1 ASP A 267     -22.922  15.539  17.094  1.00 91.81           O  
ATOM   2162  OD2 ASP A 267     -25.016  15.750  16.484  1.00 91.81           O  
ATOM   2163  N   GLU A 268     -24.797  11.398  19.516  1.00 92.06           N  
ATOM   2164  CA  GLU A 268     -25.125  10.547  20.641  1.00 92.06           C  
ATOM   2165  C   GLU A 268     -23.984   9.570  20.938  1.00 92.06           C  
ATOM   2166  CB  GLU A 268     -26.422   9.781  20.391  1.00 92.06           C  
ATOM   2167  O   GLU A 268     -23.641   9.344  22.109  1.00 92.06           O  
ATOM   2168  CG  GLU A 268     -26.953   9.039  21.609  1.00 92.06           C  
ATOM   2169  CD  GLU A 268     -28.297   8.359  21.359  1.00 92.06           C  
ATOM   2170  OE1 GLU A 268     -28.875   7.805  22.312  1.00 92.06           O  
ATOM   2171  OE2 GLU A 268     -28.766   8.391  20.203  1.00 92.06           O  
ATOM   2172  N   ALA A 269     -23.484   8.961  19.891  1.00 93.50           N  
ATOM   2173  CA  ALA A 269     -22.375   8.023  20.047  1.00 93.50           C  
ATOM   2174  C   ALA A 269     -21.172   8.688  20.719  1.00 93.50           C  
ATOM   2175  CB  ALA A 269     -21.969   7.449  18.688  1.00 93.50           C  
ATOM   2176  O   ALA A 269     -20.500   8.086  21.562  1.00 93.50           O  
ATOM   2177  N   LEU A 270     -20.969   9.914  20.359  1.00 93.81           N  
ATOM   2178  CA  LEU A 270     -19.859  10.664  20.938  1.00 93.81           C  
ATOM   2179  C   LEU A 270     -20.078  10.914  22.422  1.00 93.81           C  
ATOM   2180  CB  LEU A 270     -19.672  12.000  20.203  1.00 93.81           C  
ATOM   2181  O   LEU A 270     -19.156  10.820  23.234  1.00 93.81           O  
ATOM   2182  CG  LEU A 270     -18.422  12.797  20.578  1.00 93.81           C  
ATOM   2183  CD1 LEU A 270     -17.156  11.969  20.328  1.00 93.81           C  
ATOM   2184  CD2 LEU A 270     -18.375  14.102  19.781  1.00 93.81           C  
ATOM   2185  N   LEU A 271     -21.312  11.188  22.812  1.00 93.88           N  
ATOM   2186  CA  LEU A 271     -21.656  11.422  24.219  1.00 93.88           C  
ATOM   2187  C   LEU A 271     -21.531  10.133  25.031  1.00 93.88           C  
ATOM   2188  CB  LEU A 271     -23.062  11.984  24.344  1.00 93.88           C  
ATOM   2189  O   LEU A 271     -21.172  10.172  26.203  1.00 93.88           O  
ATOM   2190  CG  LEU A 271     -23.266  13.430  23.875  1.00 93.88           C  
ATOM   2191  CD1 LEU A 271     -24.750  13.789  23.859  1.00 93.88           C  
ATOM   2192  CD2 LEU A 271     -22.484  14.391  24.781  1.00 93.88           C  
ATOM   2193  N   LEU A 272     -21.797   9.008  24.375  1.00 94.31           N  
ATOM   2194  CA  LEU A 272     -21.812   7.715  25.047  1.00 94.31           C  
ATOM   2195  C   LEU A 272     -20.469   7.004  24.875  1.00 94.31           C  
ATOM   2196  CB  LEU A 272     -22.938   6.840  24.500  1.00 94.31           C  
ATOM   2197  O   LEU A 272     -20.375   5.797  25.109  1.00 94.31           O  
ATOM   2198  CG  LEU A 272     -24.359   7.320  24.781  1.00 94.31           C  
ATOM   2199  CD1 LEU A 272     -25.375   6.473  24.000  1.00 94.31           C  
ATOM   2200  CD2 LEU A 272     -24.656   7.277  26.281  1.00 94.31           C  
ATOM   2201  N   LYS A 273     -19.469   7.676  24.438  1.00 94.94           N  
ATOM   2202  CA  LYS A 273     -18.203   7.059  24.078  1.00 94.94           C  
ATOM   2203  C   LYS A 273     -17.641   6.223  25.219  1.00 94.94           C  
ATOM   2204  CB  LYS A 273     -17.188   8.125  23.656  1.00 94.94           C  
ATOM   2205  O   LYS A 273     -17.094   5.141  25.000  1.00 94.94           O  
ATOM   2206  CG  LYS A 273     -16.766   9.047  24.781  1.00 94.94           C  
ATOM   2207  CD  LYS A 273     -15.789  10.117  24.297  1.00 94.94           C  
ATOM   2208  CE  LYS A 273     -15.445  11.109  25.406  1.00 94.94           C  
ATOM   2209  NZ  LYS A 273     -14.844  12.359  24.859  1.00 94.94           N  
ATOM   2210  N   ASP A 274     -17.734   6.699  26.469  1.00 94.62           N  
ATOM   2211  CA  ASP A 274     -17.188   5.980  27.609  1.00 94.62           C  
ATOM   2212  C   ASP A 274     -17.953   4.672  27.844  1.00 94.62           C  
ATOM   2213  CB  ASP A 274     -17.250   6.855  28.875  1.00 94.62           C  
ATOM   2214  O   ASP A 274     -17.328   3.637  28.109  1.00 94.62           O  
ATOM   2215  CG  ASP A 274     -16.344   8.062  28.797  1.00 94.62           C  
ATOM   2216  OD1 ASP A 274     -15.242   7.965  28.203  1.00 94.62           O  
ATOM   2217  OD2 ASP A 274     -16.719   9.133  29.328  1.00 94.62           O  
ATOM   2218  N   GLU A 275     -19.281   4.703  27.672  1.00 95.12           N  
ATOM   2219  CA  GLU A 275     -20.078   3.486  27.812  1.00 95.12           C  
ATOM   2220  C   GLU A 275     -19.781   2.490  26.703  1.00 95.12           C  
ATOM   2221  CB  GLU A 275     -21.562   3.822  27.844  1.00 95.12           C  
ATOM   2222  O   GLU A 275     -19.641   1.291  26.953  1.00 95.12           O  
ATOM   2223  CG  GLU A 275     -21.984   4.637  29.062  1.00 95.12           C  
ATOM   2224  CD  GLU A 275     -23.500   4.793  29.188  1.00 95.12           C  
ATOM   2225  OE1 GLU A 275     -23.953   5.727  29.875  1.00 95.12           O  
ATOM   2226  OE2 GLU A 275     -24.219   3.971  28.578  1.00 95.12           O  
ATOM   2227  N   ILE A 276     -19.656   3.055  25.547  1.00 95.44           N  
ATOM   2228  CA  ILE A 276     -19.438   2.229  24.359  1.00 95.44           C  
ATOM   2229  C   ILE A 276     -18.109   1.479  24.500  1.00 95.44           C  
ATOM   2230  CB  ILE A 276     -19.438   3.076  23.078  1.00 95.44           C  
ATOM   2231  O   ILE A 276     -18.031   0.292  24.172  1.00 95.44           O  
ATOM   2232  CG1 ILE A 276     -20.859   3.537  22.734  1.00 95.44           C  
ATOM   2233  CG2 ILE A 276     -18.828   2.289  21.906  1.00 95.44           C  
ATOM   2234  CD1 ILE A 276     -20.938   4.566  21.625  1.00 95.44           C  
ATOM   2235  N   ASN A 277     -17.141   2.105  25.016  1.00 94.00           N  
ATOM   2236  CA  ASN A 277     -15.812   1.516  25.156  1.00 94.00           C  
ATOM   2237  C   ASN A 277     -15.789   0.433  26.234  1.00 94.00           C  
ATOM   2238  CB  ASN A 277     -14.773   2.596  25.453  1.00 94.00           C  
ATOM   2239  O   ASN A 277     -14.805  -0.304  26.344  1.00 94.00           O  
ATOM   2240  CG  ASN A 277     -14.266   3.283  24.219  1.00 94.00           C  
ATOM   2241  ND2 ASN A 277     -14.914   4.371  23.828  1.00 94.00           N  
ATOM   2242  OD1 ASN A 277     -13.289   2.840  23.594  1.00 94.00           O  
ATOM   2243  N   LEU A 278     -16.844   0.216  26.969  1.00 93.75           N  
ATOM   2244  CA  LEU A 278     -16.906  -0.754  28.062  1.00 93.75           C  
ATOM   2245  C   LEU A 278     -17.672  -2.000  27.641  1.00 93.75           C  
ATOM   2246  CB  LEU A 278     -17.547  -0.132  29.297  1.00 93.75           C  
ATOM   2247  O   LEU A 278     -17.797  -2.951  28.422  1.00 93.75           O  
ATOM   2248  CG  LEU A 278     -16.766   0.982  30.000  1.00 93.75           C  
ATOM   2249  CD1 LEU A 278     -17.594   1.598  31.125  1.00 93.75           C  
ATOM   2250  CD2 LEU A 278     -15.438   0.447  30.531  1.00 93.75           C  
ATOM   2251  N   VAL A 279     -18.156  -1.979  26.438  1.00 93.81           N  
ATOM   2252  CA  VAL A 279     -19.016  -3.078  26.016  1.00 93.81           C  
ATOM   2253  C   VAL A 279     -18.234  -4.043  25.125  1.00 93.81           C  
ATOM   2254  CB  VAL A 279     -20.266  -2.561  25.266  1.00 93.81           C  
ATOM   2255  O   VAL A 279     -17.234  -3.658  24.516  1.00 93.81           O  
ATOM   2256  CG1 VAL A 279     -21.109  -1.650  26.156  1.00 93.81           C  
ATOM   2257  CG2 VAL A 279     -19.859  -1.827  23.984  1.00 93.81           C  
ATOM   2258  N   ALA A 280     -18.750  -5.312  25.109  1.00 93.75           N  
ATOM   2259  CA  ALA A 280     -18.141  -6.340  24.266  1.00 93.75           C  
ATOM   2260  C   ALA A 280     -19.172  -7.043  23.406  1.00 93.75           C  
ATOM   2261  CB  ALA A 280     -17.391  -7.359  25.141  1.00 93.75           C  
ATOM   2262  O   ALA A 280     -20.266  -7.375  23.875  1.00 93.75           O  
ATOM   2263  N   PHE A 281     -18.828  -7.246  22.188  1.00 95.75           N  
ATOM   2264  CA  PHE A 281     -19.719  -7.965  21.266  1.00 95.75           C  
ATOM   2265  C   PHE A 281     -19.703  -9.461  21.562  1.00 95.75           C  
ATOM   2266  CB  PHE A 281     -19.312  -7.707  19.812  1.00 95.75           C  
ATOM   2267  O   PHE A 281     -18.688  -9.992  22.047  1.00 95.75           O  
ATOM   2268  CG  PHE A 281     -19.594  -6.305  19.344  1.00 95.75           C  
ATOM   2269  CD1 PHE A 281     -20.891  -5.902  19.062  1.00 95.75           C  
ATOM   2270  CD2 PHE A 281     -18.562  -5.391  19.188  1.00 95.75           C  
ATOM   2271  CE1 PHE A 281     -21.156  -4.602  18.625  1.00 95.75           C  
ATOM   2272  CE2 PHE A 281     -18.812  -4.094  18.750  1.00 95.75           C  
ATOM   2273  CZ  PHE A 281     -20.125  -3.701  18.469  1.00 95.75           C  
ATOM   2274  N   ASP A 282     -20.875 -10.102  21.297  1.00 95.44           N  
ATOM   2275  CA  ASP A 282     -20.906 -11.555  21.172  1.00 95.44           C  
ATOM   2276  C   ASP A 282     -20.656 -11.984  19.734  1.00 95.44           C  
ATOM   2277  CB  ASP A 282     -22.250 -12.102  21.656  1.00 95.44           C  
ATOM   2278  O   ASP A 282     -20.641 -11.156  18.828  1.00 95.44           O  
ATOM   2279  CG  ASP A 282     -22.469 -11.945  23.141  1.00 95.44           C  
ATOM   2280  OD1 ASP A 282     -21.469 -11.875  23.891  1.00 95.44           O  
ATOM   2281  OD2 ASP A 282     -23.641 -11.898  23.578  1.00 95.44           O  
ATOM   2282  N   LYS A 283     -20.344 -13.305  19.625  1.00 95.56           N  
ATOM   2283  CA  LYS A 283     -20.141 -13.805  18.266  1.00 95.56           C  
ATOM   2284  C   LYS A 283     -21.375 -13.523  17.406  1.00 95.56           C  
ATOM   2285  CB  LYS A 283     -19.844 -15.297  18.281  1.00 95.56           C  
ATOM   2286  O   LYS A 283     -22.469 -14.008  17.688  1.00 95.56           O  
ATOM   2287  CG  LYS A 283     -19.578 -15.891  16.906  1.00 95.56           C  
ATOM   2288  CD  LYS A 283     -19.312 -17.391  16.984  1.00 95.56           C  
ATOM   2289  CE  LYS A 283     -19.094 -17.984  15.602  1.00 95.56           C  
ATOM   2290  NZ  LYS A 283     -18.859 -19.469  15.672  1.00 95.56           N  
ATOM   2291  N   THR A 284     -21.125 -12.781  16.344  1.00 93.44           N  
ATOM   2292  CA  THR A 284     -22.203 -12.305  15.500  1.00 93.44           C  
ATOM   2293  C   THR A 284     -22.094 -12.883  14.094  1.00 93.44           C  
ATOM   2294  CB  THR A 284     -22.219 -10.766  15.422  1.00 93.44           C  
ATOM   2295  O   THR A 284     -23.094 -13.211  13.461  1.00 93.44           O  
ATOM   2296  CG2 THR A 284     -23.438 -10.266  14.648  1.00 93.44           C  
ATOM   2297  OG1 THR A 284     -22.266 -10.227  16.750  1.00 93.44           O  
ATOM   2298  N   PHE A 285     -20.922 -13.031  13.617  1.00 93.00           N  
ATOM   2299  CA  PHE A 285     -20.703 -13.500  12.258  1.00 93.00           C  
ATOM   2300  C   PHE A 285     -20.156 -14.930  12.258  1.00 93.00           C  
ATOM   2301  CB  PHE A 285     -19.734 -12.578  11.508  1.00 93.00           C  
ATOM   2302  O   PHE A 285     -19.312 -15.273  13.078  1.00 93.00           O  
ATOM   2303  CG  PHE A 285     -20.234 -11.164  11.367  1.00 93.00           C  
ATOM   2304  CD1 PHE A 285     -21.156 -10.836  10.383  1.00 93.00           C  
ATOM   2305  CD2 PHE A 285     -19.781 -10.164  12.219  1.00 93.00           C  
ATOM   2306  CE1 PHE A 285     -21.625  -9.531  10.242  1.00 93.00           C  
ATOM   2307  CE2 PHE A 285     -20.234  -8.859  12.086  1.00 93.00           C  
ATOM   2308  CZ  PHE A 285     -21.156  -8.547  11.102  1.00 93.00           C  
ATOM   2309  N   ASP A 286     -20.719 -15.703  11.273  1.00 90.56           N  
ATOM   2310  CA  ASP A 286     -20.219 -17.062  11.086  1.00 90.56           C  
ATOM   2311  C   ASP A 286     -18.984 -17.078  10.188  1.00 90.56           C  
ATOM   2312  CB  ASP A 286     -21.312 -17.953  10.492  1.00 90.56           C  
ATOM   2313  O   ASP A 286     -18.891 -16.297   9.242  1.00 90.56           O  
ATOM   2314  CG  ASP A 286     -22.438 -18.250  11.461  1.00 90.56           C  
ATOM   2315  OD1 ASP A 286     -22.203 -18.250  12.688  1.00 90.56           O  
ATOM   2316  OD2 ASP A 286     -23.578 -18.484  10.992  1.00 90.56           O  
ATOM   2317  N   VAL A 287     -18.062 -17.969  10.570  1.00 90.25           N  
ATOM   2318  CA  VAL A 287     -16.859 -18.125   9.781  1.00 90.25           C  
ATOM   2319  C   VAL A 287     -17.016 -19.297   8.812  1.00 90.25           C  
ATOM   2320  CB  VAL A 287     -15.617 -18.359  10.680  1.00 90.25           C  
ATOM   2321  O   VAL A 287     -17.016 -20.469   9.227  1.00 90.25           O  
ATOM   2322  CG1 VAL A 287     -14.352 -18.516   9.828  1.00 90.25           C  
ATOM   2323  CG2 VAL A 287     -15.461 -17.203  11.672  1.00 90.25           C  
ATOM   2324  N   LYS A 288     -17.328 -18.922   7.586  1.00 86.31           N  
ATOM   2325  CA  LYS A 288     -17.469 -19.969   6.562  1.00 86.31           C  
ATOM   2326  C   LYS A 288     -16.359 -19.875   5.527  1.00 86.31           C  
ATOM   2327  CB  LYS A 288     -18.828 -19.844   5.879  1.00 86.31           C  
ATOM   2328  O   LYS A 288     -16.391 -19.031   4.637  1.00 86.31           O  
ATOM   2329  CG  LYS A 288     -20.016 -20.000   6.820  1.00 86.31           C  
ATOM   2330  CD  LYS A 288     -21.344 -19.891   6.078  1.00 86.31           C  
ATOM   2331  CE  LYS A 288     -22.531 -20.016   7.023  1.00 86.31           C  
ATOM   2332  NZ  LYS A 288     -23.828 -19.875   6.305  1.00 86.31           N  
ATOM   2333  N   LEU A 289     -15.461 -20.844   5.543  1.00 84.81           N  
ATOM   2334  CA  LEU A 289     -14.289 -20.781   4.676  1.00 84.81           C  
ATOM   2335  C   LEU A 289     -14.406 -21.781   3.527  1.00 84.81           C  
ATOM   2336  CB  LEU A 289     -13.016 -21.062   5.477  1.00 84.81           C  
ATOM   2337  O   LEU A 289     -13.602 -21.766   2.596  1.00 84.81           O  
ATOM   2338  CG  LEU A 289     -12.688 -20.078   6.602  1.00 84.81           C  
ATOM   2339  CD1 LEU A 289     -11.438 -20.531   7.355  1.00 84.81           C  
ATOM   2340  CD2 LEU A 289     -12.508 -18.672   6.047  1.00 84.81           C  
ATOM   2341  N   ASP A 290     -15.469 -22.547   3.521  1.00 81.38           N  
ATOM   2342  CA  ASP A 290     -15.617 -23.594   2.512  1.00 81.38           C  
ATOM   2343  C   ASP A 290     -16.578 -23.156   1.403  1.00 81.38           C  
ATOM   2344  CB  ASP A 290     -16.109 -24.891   3.148  1.00 81.38           C  
ATOM   2345  O   ASP A 290     -16.656 -23.797   0.356  1.00 81.38           O  
ATOM   2346  CG  ASP A 290     -17.375 -24.703   3.977  1.00 81.38           C  
ATOM   2347  OD1 ASP A 290     -17.703 -23.547   4.316  1.00 81.38           O  
ATOM   2348  OD2 ASP A 290     -18.031 -25.719   4.293  1.00 81.38           O  
ATOM   2349  N   GLU A 291     -17.172 -22.031   1.499  1.00 78.56           N  
ATOM   2350  CA  GLU A 291     -18.219 -21.656   0.553  1.00 78.56           C  
ATOM   2351  C   GLU A 291     -17.641 -20.828  -0.604  1.00 78.56           C  
ATOM   2352  CB  GLU A 291     -19.312 -20.859   1.260  1.00 78.56           C  
ATOM   2353  O   GLU A 291     -18.062 -21.000  -1.752  1.00 78.56           O  
ATOM   2354  CG  GLU A 291     -20.188 -21.703   2.182  1.00 78.56           C  
ATOM   2355  CD  GLU A 291     -21.328 -20.922   2.812  1.00 78.56           C  
ATOM   2356  OE1 GLU A 291     -22.125 -21.516   3.564  1.00 78.56           O  
ATOM   2357  OE2 GLU A 291     -21.422 -19.703   2.553  1.00 78.56           O  
ATOM   2358  N   ASP A 292     -16.625 -20.047  -0.298  1.00 79.50           N  
ATOM   2359  CA  ASP A 292     -16.016 -19.203  -1.320  1.00 79.50           C  
ATOM   2360  C   ASP A 292     -14.555 -19.594  -1.563  1.00 79.50           C  
ATOM   2361  CB  ASP A 292     -16.094 -17.719  -0.920  1.00 79.50           C  
ATOM   2362  O   ASP A 292     -13.656 -19.094  -0.886  1.00 79.50           O  
ATOM   2363  CG  ASP A 292     -15.750 -16.781  -2.059  1.00 79.50           C  
ATOM   2364  OD1 ASP A 292     -15.391 -17.250  -3.156  1.00 79.50           O  
ATOM   2365  OD2 ASP A 292     -15.844 -15.555  -1.854  1.00 79.50           O  
ATOM   2366  N   VAL A 293     -14.305 -20.453  -2.518  1.00 81.75           N  
ATOM   2367  CA  VAL A 293     -12.984 -21.000  -2.822  1.00 81.75           C  
ATOM   2368  C   VAL A 293     -12.133 -19.938  -3.518  1.00 81.75           C  
ATOM   2369  CB  VAL A 293     -13.086 -22.266  -3.705  1.00 81.75           C  
ATOM   2370  O   VAL A 293     -10.906 -20.047  -3.572  1.00 81.75           O  
ATOM   2371  CG1 VAL A 293     -11.703 -22.844  -3.975  1.00 81.75           C  
ATOM   2372  CG2 VAL A 293     -13.984 -23.297  -3.041  1.00 81.75           C  
ATOM   2373  N   SER A 294     -12.812 -18.938  -4.008  1.00 83.19           N  
ATOM   2374  CA  SER A 294     -12.125 -17.875  -4.738  1.00 83.19           C  
ATOM   2375  C   SER A 294     -11.102 -17.172  -3.854  1.00 83.19           C  
ATOM   2376  CB  SER A 294     -13.125 -16.859  -5.281  1.00 83.19           C  
ATOM   2377  O   SER A 294     -10.141 -16.594  -4.355  1.00 83.19           O  
ATOM   2378  OG  SER A 294     -13.797 -16.203  -4.219  1.00 83.19           O  
ATOM   2379  N   ILE A 295     -11.328 -17.312  -2.555  1.00 83.62           N  
ATOM   2380  CA  ILE A 295     -10.414 -16.703  -1.597  1.00 83.62           C  
ATOM   2381  C   ILE A 295      -9.000 -17.219  -1.815  1.00 83.62           C  
ATOM   2382  CB  ILE A 295     -10.867 -16.953  -0.142  1.00 83.62           C  
ATOM   2383  O   ILE A 295      -8.031 -16.484  -1.697  1.00 83.62           O  
ATOM   2384  CG1 ILE A 295     -12.266 -16.375   0.099  1.00 83.62           C  
ATOM   2385  CG2 ILE A 295      -9.852 -16.375   0.849  1.00 83.62           C  
ATOM   2386  CD1 ILE A 295     -12.930 -16.859   1.381  1.00 83.62           C  
ATOM   2387  N   PHE A 296      -8.945 -18.516  -2.164  1.00 84.25           N  
ATOM   2388  CA  PHE A 296      -7.656 -19.188  -2.195  1.00 84.25           C  
ATOM   2389  C   PHE A 296      -7.109 -19.250  -3.615  1.00 84.25           C  
ATOM   2390  CB  PHE A 296      -7.781 -20.609  -1.618  1.00 84.25           C  
ATOM   2391  O   PHE A 296      -6.051 -19.844  -3.854  1.00 84.25           O  
ATOM   2392  CG  PHE A 296      -8.328 -20.641  -0.217  1.00 84.25           C  
ATOM   2393  CD1 PHE A 296      -7.574 -20.172   0.852  1.00 84.25           C  
ATOM   2394  CD2 PHE A 296      -9.602 -21.156   0.030  1.00 84.25           C  
ATOM   2395  CE1 PHE A 296      -8.078 -20.219   2.150  1.00 84.25           C  
ATOM   2396  CE2 PHE A 296     -10.109 -21.188   1.324  1.00 84.25           C  
ATOM   2397  CZ  PHE A 296      -9.352 -20.719   2.383  1.00 84.25           C  
ATOM   2398  N   LEU A 297      -7.809 -18.641  -4.512  1.00 84.56           N  
ATOM   2399  CA  LEU A 297      -7.383 -18.672  -5.906  1.00 84.56           C  
ATOM   2400  C   LEU A 297      -6.785 -17.344  -6.328  1.00 84.56           C  
ATOM   2401  CB  LEU A 297      -8.555 -19.031  -6.816  1.00 84.56           C  
ATOM   2402  O   LEU A 297      -6.266 -17.219  -7.438  1.00 84.56           O  
ATOM   2403  CG  LEU A 297      -9.117 -20.453  -6.672  1.00 84.56           C  
ATOM   2404  CD1 LEU A 297     -10.328 -20.641  -7.586  1.00 84.56           C  
ATOM   2405  CD2 LEU A 297      -8.047 -21.484  -6.973  1.00 84.56           C  
ATOM   2406  N   ARG A 298      -6.871 -16.422  -5.410  1.00 77.75           N  
ATOM   2407  CA  ARG A 298      -6.223 -15.141  -5.707  1.00 77.75           C  
ATOM   2408  C   ARG A 298      -4.711 -15.234  -5.512  1.00 77.75           C  
ATOM   2409  CB  ARG A 298      -6.797 -14.031  -4.824  1.00 77.75           C  
ATOM   2410  O   ARG A 298      -4.242 -15.695  -4.465  1.00 77.75           O  
ATOM   2411  CG  ARG A 298      -8.234 -13.672  -5.148  1.00 77.75           C  
ATOM   2412  CD  ARG A 298      -8.703 -12.453  -4.367  1.00 77.75           C  
ATOM   2413  NE  ARG A 298     -10.125 -12.195  -4.562  1.00 77.75           N  
ATOM   2414  NH1 ARG A 298     -10.195 -10.336  -3.195  1.00 77.75           N  
ATOM   2415  NH2 ARG A 298     -12.094 -11.055  -4.250  1.00 77.75           N  
ATOM   2416  CZ  ARG A 298     -10.805 -11.195  -4.000  1.00 77.75           C  
ATOM   2417  N   ASP A 299      -4.035 -15.008  -6.613  1.00 77.81           N  
ATOM   2418  CA  ASP A 299      -2.584 -15.164  -6.609  1.00 77.81           C  
ATOM   2419  C   ASP A 299      -1.907 -14.000  -5.891  1.00 77.81           C  
ATOM   2420  CB  ASP A 299      -2.049 -15.289  -8.039  1.00 77.81           C  
ATOM   2421  O   ASP A 299      -2.168 -12.836  -6.203  1.00 77.81           O  
ATOM   2422  CG  ASP A 299      -0.648 -15.867  -8.102  1.00 77.81           C  
ATOM   2423  OD1 ASP A 299      -0.159 -16.391  -7.078  1.00 77.81           O  
ATOM   2424  OD2 ASP A 299      -0.027 -15.797  -9.180  1.00 77.81           O  
ATOM   2425  N   ARG A 300      -1.226 -14.438  -4.812  1.00 84.50           N  
ATOM   2426  CA  ARG A 300      -0.411 -13.500  -4.043  1.00 84.50           C  
ATOM   2427  C   ARG A 300       1.031 -13.984  -3.943  1.00 84.50           C  
ATOM   2428  CB  ARG A 300      -0.996 -13.297  -2.645  1.00 84.50           C  
ATOM   2429  O   ARG A 300       1.291 -15.188  -3.973  1.00 84.50           O  
ATOM   2430  CG  ARG A 300      -2.402 -12.719  -2.641  1.00 84.50           C  
ATOM   2431  CD  ARG A 300      -2.916 -12.492  -1.226  1.00 84.50           C  
ATOM   2432  NE  ARG A 300      -4.277 -11.969  -1.224  1.00 84.50           N  
ATOM   2433  NH1 ARG A 300      -4.031 -10.773   0.737  1.00 84.50           N  
ATOM   2434  NH2 ARG A 300      -6.027 -10.742  -0.388  1.00 84.50           N  
ATOM   2435  CZ  ARG A 300      -4.777 -11.156  -0.292  1.00 84.50           C  
ATOM   2436  N   ALA A 301       1.934 -12.992  -3.896  1.00 89.06           N  
ATOM   2437  CA  ALA A 301       3.348 -13.336  -3.793  1.00 89.06           C  
ATOM   2438  C   ALA A 301       3.725 -13.688  -2.354  1.00 89.06           C  
ATOM   2439  CB  ALA A 301       4.219 -12.195  -4.305  1.00 89.06           C  
ATOM   2440  O   ALA A 301       3.168 -13.117  -1.408  1.00 89.06           O  
ATOM   2441  N   ILE A 302       4.621 -14.672  -2.232  1.00 91.56           N  
ATOM   2442  CA  ILE A 302       5.062 -15.094  -0.908  1.00 91.56           C  
ATOM   2443  C   ILE A 302       6.570 -14.891  -0.778  1.00 91.56           C  
ATOM   2444  CB  ILE A 302       4.699 -16.578  -0.635  1.00 91.56           C  
ATOM   2445  O   ILE A 302       7.293 -14.883  -1.778  1.00 91.56           O  
ATOM   2446  CG1 ILE A 302       5.320 -17.484  -1.704  1.00 91.56           C  
ATOM   2447  CG2 ILE A 302       3.182 -16.750  -0.575  1.00 91.56           C  
ATOM   2448  CD1 ILE A 302       5.090 -18.969  -1.464  1.00 91.56           C  
ATOM   2449  N   SER A 303       6.945 -14.688   0.469  1.00 91.94           N  
ATOM   2450  CA  SER A 303       8.359 -14.570   0.790  1.00 91.94           C  
ATOM   2451  C   SER A 303       8.984 -15.938   1.037  1.00 91.94           C  
ATOM   2452  CB  SER A 303       8.562 -13.680   2.016  1.00 91.94           C  
ATOM   2453  O   SER A 303       8.305 -16.875   1.479  1.00 91.94           O  
ATOM   2454  OG  SER A 303       9.945 -13.523   2.301  1.00 91.94           O  
ATOM   2455  N   PRO A 304      10.297 -16.047   0.714  1.00 91.94           N  
ATOM   2456  CA  PRO A 304      10.969 -17.281   1.144  1.00 91.94           C  
ATOM   2457  C   PRO A 304      11.062 -17.391   2.662  1.00 91.94           C  
ATOM   2458  CB  PRO A 304      12.359 -17.156   0.515  1.00 91.94           C  
ATOM   2459  O   PRO A 304      10.836 -16.422   3.379  1.00 91.94           O  
ATOM   2460  CG  PRO A 304      12.578 -15.688   0.362  1.00 91.94           C  
ATOM   2461  CD  PRO A 304      11.258 -15.023   0.108  1.00 91.94           C  
ATOM   2462  N   VAL A 305      11.375 -18.594   3.076  1.00 92.81           N  
ATOM   2463  CA  VAL A 305      11.547 -18.766   4.516  1.00 92.81           C  
ATOM   2464  C   VAL A 305      12.805 -18.031   4.977  1.00 92.81           C  
ATOM   2465  CB  VAL A 305      11.633 -20.266   4.895  1.00 92.81           C  
ATOM   2466  O   VAL A 305      13.672 -17.719   4.164  1.00 92.81           O  
ATOM   2467  CG1 VAL A 305      10.320 -20.984   4.586  1.00 92.81           C  
ATOM   2468  CG2 VAL A 305      12.797 -20.938   4.164  1.00 92.81           C  
ATOM   2469  N   LEU A 306      12.922 -17.797   6.199  1.00 92.38           N  
ATOM   2470  CA  LEU A 306      13.953 -16.953   6.781  1.00 92.38           C  
ATOM   2471  C   LEU A 306      15.344 -17.484   6.445  1.00 92.38           C  
ATOM   2472  CB  LEU A 306      13.781 -16.875   8.305  1.00 92.38           C  
ATOM   2473  O   LEU A 306      16.234 -16.719   6.055  1.00 92.38           O  
ATOM   2474  CG  LEU A 306      14.773 -15.969   9.047  1.00 92.38           C  
ATOM   2475  CD1 LEU A 306      14.695 -14.547   8.508  1.00 92.38           C  
ATOM   2476  CD2 LEU A 306      14.492 -16.000  10.547  1.00 92.38           C  
ATOM   2477  N   LYS A 307      15.547 -18.750   6.523  1.00 91.00           N  
ATOM   2478  CA  LYS A 307      16.859 -19.359   6.277  1.00 91.00           C  
ATOM   2479  C   LYS A 307      17.281 -19.172   4.828  1.00 91.00           C  
ATOM   2480  CB  LYS A 307      16.828 -20.859   6.621  1.00 91.00           C  
ATOM   2481  O   LYS A 307      18.469 -19.219   4.516  1.00 91.00           O  
ATOM   2482  CG  LYS A 307      16.641 -21.141   8.102  1.00 91.00           C  
ATOM   2483  CD  LYS A 307      16.594 -22.641   8.375  1.00 91.00           C  
ATOM   2484  CE  LYS A 307      16.312 -22.938   9.844  1.00 91.00           C  
ATOM   2485  NZ  LYS A 307      16.219 -24.406  10.109  1.00 91.00           N  
ATOM   2486  N   GLU A 308      16.312 -18.875   3.988  1.00 91.88           N  
ATOM   2487  CA  GLU A 308      16.578 -18.688   2.566  1.00 91.88           C  
ATOM   2488  C   GLU A 308      16.312 -17.250   2.137  1.00 91.88           C  
ATOM   2489  CB  GLU A 308      15.727 -19.656   1.730  1.00 91.88           C  
ATOM   2490  O   GLU A 308      15.961 -17.000   0.982  1.00 91.88           O  
ATOM   2491  CG  GLU A 308      15.969 -21.125   2.045  1.00 91.88           C  
ATOM   2492  CD  GLU A 308      15.016 -22.062   1.326  1.00 91.88           C  
ATOM   2493  OE1 GLU A 308      15.109 -23.281   1.523  1.00 91.88           O  
ATOM   2494  OE2 GLU A 308      14.164 -21.547   0.558  1.00 91.88           O  
ATOM   2495  N   TRP A 309      16.422 -16.391   2.994  1.00 91.75           N  
ATOM   2496  CA  TRP A 309      16.047 -15.008   2.740  1.00 91.75           C  
ATOM   2497  C   TRP A 309      16.859 -14.438   1.573  1.00 91.75           C  
ATOM   2498  CB  TRP A 309      16.281 -14.156   3.992  1.00 91.75           C  
ATOM   2499  O   TRP A 309      16.359 -13.586   0.831  1.00 91.75           O  
ATOM   2500  CG  TRP A 309      17.719 -13.922   4.320  1.00 91.75           C  
ATOM   2501  CD1 TRP A 309      18.516 -14.695   5.117  1.00 91.75           C  
ATOM   2502  CD2 TRP A 309      18.531 -12.836   3.867  1.00 91.75           C  
ATOM   2503  CE2 TRP A 309      19.828 -13.023   4.426  1.00 91.75           C  
ATOM   2504  CE3 TRP A 309      18.312 -11.734   3.039  1.00 91.75           C  
ATOM   2505  NE1 TRP A 309      19.781 -14.164   5.184  1.00 91.75           N  
ATOM   2506  CH2 TRP A 309      20.625 -11.062   3.369  1.00 91.75           C  
ATOM   2507  CZ2 TRP A 309      20.875 -12.133   4.184  1.00 91.75           C  
ATOM   2508  CZ3 TRP A 309      19.359 -10.852   2.799  1.00 91.75           C  
ATOM   2509  N   ASP A 310      18.031 -14.844   1.364  1.00 91.06           N  
ATOM   2510  CA  ASP A 310      18.953 -14.289   0.383  1.00 91.06           C  
ATOM   2511  C   ASP A 310      18.766 -14.938  -0.986  1.00 91.06           C  
ATOM   2512  CB  ASP A 310      20.406 -14.461   0.848  1.00 91.06           C  
ATOM   2513  O   ASP A 310      19.453 -14.578  -1.949  1.00 91.06           O  
ATOM   2514  CG  ASP A 310      20.719 -15.883   1.280  1.00 91.06           C  
ATOM   2515  OD1 ASP A 310      19.797 -16.719   1.373  1.00 91.06           O  
ATOM   2516  OD2 ASP A 310      21.906 -16.172   1.534  1.00 91.06           O  
ATOM   2517  N   SER A 311      17.828 -15.875  -1.076  1.00 89.75           N  
ATOM   2518  CA  SER A 311      17.547 -16.562  -2.338  1.00 89.75           C  
ATOM   2519  C   SER A 311      16.906 -15.617  -3.348  1.00 89.75           C  
ATOM   2520  CB  SER A 311      16.656 -17.766  -2.109  1.00 89.75           C  
ATOM   2521  O   SER A 311      16.859 -15.914  -4.543  1.00 89.75           O  
ATOM   2522  OG  SER A 311      15.352 -17.375  -1.700  1.00 89.75           O  
ATOM   2523  N   VAL A 312      16.516 -14.508  -2.854  1.00 88.12           N  
ATOM   2524  CA  VAL A 312      15.797 -13.562  -3.689  1.00 88.12           C  
ATOM   2525  C   VAL A 312      16.781 -12.750  -4.531  1.00 88.12           C  
ATOM   2526  CB  VAL A 312      14.922 -12.609  -2.840  1.00 88.12           C  
ATOM   2527  O   VAL A 312      16.406 -12.156  -5.543  1.00 88.12           O  
ATOM   2528  CG1 VAL A 312      13.836 -13.391  -2.098  1.00 88.12           C  
ATOM   2529  CG2 VAL A 312      15.781 -11.820  -1.857  1.00 88.12           C  
ATOM   2530  N   PHE A 313      18.047 -12.773  -4.094  1.00 88.12           N  
ATOM   2531  CA  PHE A 313      19.062 -11.984  -4.789  1.00 88.12           C  
ATOM   2532  C   PHE A 313      19.750 -12.820  -5.867  1.00 88.12           C  
ATOM   2533  CB  PHE A 313      20.109 -11.445  -3.799  1.00 88.12           C  
ATOM   2534  O   PHE A 313      19.828 -14.039  -5.754  1.00 88.12           O  
ATOM   2535  CG  PHE A 313      19.516 -10.578  -2.717  1.00 88.12           C  
ATOM   2536  CD1 PHE A 313      19.062  -9.297  -3.004  1.00 88.12           C  
ATOM   2537  CD2 PHE A 313      19.422 -11.047  -1.413  1.00 88.12           C  
ATOM   2538  CE1 PHE A 313      18.531  -8.492  -2.004  1.00 88.12           C  
ATOM   2539  CE2 PHE A 313      18.891 -10.250  -0.408  1.00 88.12           C  
ATOM   2540  CZ  PHE A 313      18.438  -8.969  -0.705  1.00 88.12           C  
ATOM   2541  N   ASN A 314      20.188 -12.102  -6.844  1.00 81.00           N  
ATOM   2542  CA  ASN A 314      20.922 -12.750  -7.922  1.00 81.00           C  
ATOM   2543  C   ASN A 314      22.281 -13.242  -7.449  1.00 81.00           C  
ATOM   2544  CB  ASN A 314      21.078 -11.805  -9.109  1.00 81.00           C  
ATOM   2545  O   ASN A 314      23.000 -12.523  -6.762  1.00 81.00           O  
ATOM   2546  CG  ASN A 314      21.500 -12.523 -10.375  1.00 81.00           C  
ATOM   2547  ND2 ASN A 314      20.938 -12.125 -11.508  1.00 81.00           N  
ATOM   2548  OD1 ASN A 314      22.344 -13.430 -10.336  1.00 81.00           O  
ATOM   2549  N   ARG A 315      22.656 -14.461  -7.895  1.00 82.19           N  
ATOM   2550  CA  ARG A 315      23.891 -15.117  -7.484  1.00 82.19           C  
ATOM   2551  C   ARG A 315      25.109 -14.305  -7.902  1.00 82.19           C  
ATOM   2552  CB  ARG A 315      23.969 -16.531  -8.078  1.00 82.19           C  
ATOM   2553  O   ARG A 315      26.125 -14.289  -7.203  1.00 82.19           O  
ATOM   2554  CG  ARG A 315      22.969 -17.500  -7.484  1.00 82.19           C  
ATOM   2555  CD  ARG A 315      23.125 -18.891  -8.086  1.00 82.19           C  
ATOM   2556  NE  ARG A 315      22.156 -19.828  -7.520  1.00 82.19           N  
ATOM   2557  NH1 ARG A 315      23.078 -21.703  -8.500  1.00 82.19           N  
ATOM   2558  NH2 ARG A 315      21.234 -21.906  -7.164  1.00 82.19           N  
ATOM   2559  CZ  ARG A 315      22.156 -21.141  -7.727  1.00 82.19           C  
ATOM   2560  N   GLU A 316      24.953 -13.547  -8.945  1.00 79.06           N  
ATOM   2561  CA  GLU A 316      26.062 -12.820  -9.531  1.00 79.06           C  
ATOM   2562  C   GLU A 316      26.422 -11.594  -8.703  1.00 79.06           C  
ATOM   2563  CB  GLU A 316      25.734 -12.398 -10.969  1.00 79.06           C  
ATOM   2564  O   GLU A 316      27.562 -11.117  -8.742  1.00 79.06           O  
ATOM   2565  CG  GLU A 316      25.641 -13.570 -11.938  1.00 79.06           C  
ATOM   2566  CD  GLU A 316      24.266 -14.234 -11.930  1.00 79.06           C  
ATOM   2567  OE1 GLU A 316      24.125 -15.320 -12.539  1.00 79.06           O  
ATOM   2568  OE2 GLU A 316      23.344 -13.672 -11.305  1.00 79.06           O  
ATOM   2569  N   VAL A 317      25.484 -11.102  -7.973  1.00 82.19           N  
ATOM   2570  CA  VAL A 317      25.750  -9.883  -7.211  1.00 82.19           C  
ATOM   2571  C   VAL A 317      26.047 -10.242  -5.754  1.00 82.19           C  
ATOM   2572  CB  VAL A 317      24.562  -8.891  -7.293  1.00 82.19           C  
ATOM   2573  O   VAL A 317      26.344  -9.359  -4.945  1.00 82.19           O  
ATOM   2574  CG1 VAL A 317      24.391  -8.383  -8.719  1.00 82.19           C  
ATOM   2575  CG2 VAL A 317      23.281  -9.555  -6.789  1.00 82.19           C  
ATOM   2576  N   MET A 318      25.938 -11.477  -5.414  1.00 86.44           N  
ATOM   2577  CA  MET A 318      26.172 -11.945  -4.051  1.00 86.44           C  
ATOM   2578  C   MET A 318      27.609 -12.445  -3.885  1.00 86.44           C  
ATOM   2579  CB  MET A 318      25.188 -13.062  -3.689  1.00 86.44           C  
ATOM   2580  O   MET A 318      28.203 -12.984  -4.820  1.00 86.44           O  
ATOM   2581  CG  MET A 318      23.734 -12.617  -3.670  1.00 86.44           C  
ATOM   2582  SD  MET A 318      23.391 -11.414  -2.326  1.00 86.44           S  
ATOM   2583  CE  MET A 318      23.484 -12.516  -0.885  1.00 86.44           C  
ATOM   2584  N   PRO A 319      28.250 -12.195  -2.754  1.00 86.75           N  
ATOM   2585  CA  PRO A 319      29.609 -12.672  -2.490  1.00 86.75           C  
ATOM   2586  C   PRO A 319      29.672 -14.180  -2.250  1.00 86.75           C  
ATOM   2587  CB  PRO A 319      30.016 -11.898  -1.232  1.00 86.75           C  
ATOM   2588  O   PRO A 319      30.766 -14.742  -2.145  1.00 86.75           O  
ATOM   2589  CG  PRO A 319      28.734 -11.633  -0.515  1.00 86.75           C  
ATOM   2590  CD  PRO A 319      27.641 -11.453  -1.535  1.00 86.75           C  
ATOM   2591  N   TYR A 320      28.625 -14.852  -2.133  1.00 88.06           N  
ATOM   2592  CA  TYR A 320      28.500 -16.297  -1.941  1.00 88.06           C  
ATOM   2593  C   TYR A 320      27.344 -16.859  -2.764  1.00 88.06           C  
ATOM   2594  CB  TYR A 320      28.297 -16.625  -0.460  1.00 88.06           C  
ATOM   2595  O   TYR A 320      26.625 -16.094  -3.412  1.00 88.06           O  
ATOM   2596  CG  TYR A 320      27.125 -15.898   0.167  1.00 88.06           C  
ATOM   2597  CD1 TYR A 320      27.312 -14.703   0.857  1.00 88.06           C  
ATOM   2598  CD2 TYR A 320      25.844 -16.406   0.072  1.00 88.06           C  
ATOM   2599  CE1 TYR A 320      26.250 -14.031   1.438  1.00 88.06           C  
ATOM   2600  CE2 TYR A 320      24.766 -15.750   0.649  1.00 88.06           C  
ATOM   2601  OH  TYR A 320      23.906 -13.906   1.902  1.00 88.06           O  
ATOM   2602  CZ  TYR A 320      24.969 -14.562   1.329  1.00 88.06           C  
ATOM   2603  N   ASP A 321      27.250 -18.188  -2.756  1.00 85.56           N  
ATOM   2604  CA  ASP A 321      26.188 -18.875  -3.479  1.00 85.56           C  
ATOM   2605  C   ASP A 321      24.953 -19.078  -2.590  1.00 85.56           C  
ATOM   2606  CB  ASP A 321      26.672 -20.234  -4.008  1.00 85.56           C  
ATOM   2607  O   ASP A 321      24.969 -19.891  -1.669  1.00 85.56           O  
ATOM   2608  CG  ASP A 321      25.766 -20.797  -5.086  1.00 85.56           C  
ATOM   2609  OD1 ASP A 321      24.938 -20.062  -5.645  1.00 85.56           O  
ATOM   2610  OD2 ASP A 321      25.891 -22.016  -5.379  1.00 85.56           O  
ATOM   2611  N   PRO A 322      23.922 -18.188  -2.871  1.00 86.44           N  
ATOM   2612  CA  PRO A 322      22.703 -18.344  -2.061  1.00 86.44           C  
ATOM   2613  C   PRO A 322      21.969 -19.656  -2.350  1.00 86.44           C  
ATOM   2614  CB  PRO A 322      21.859 -17.141  -2.463  1.00 86.44           C  
ATOM   2615  O   PRO A 322      22.094 -20.203  -3.443  1.00 86.44           O  
ATOM   2616  CG  PRO A 322      22.328 -16.766  -3.832  1.00 86.44           C  
ATOM   2617  CD  PRO A 322      23.766 -17.188  -3.963  1.00 86.44           C  
ATOM   2618  N   PRO A 323      21.234 -20.188  -1.352  1.00 84.50           N  
ATOM   2619  CA  PRO A 323      20.453 -21.406  -1.557  1.00 84.50           C  
ATOM   2620  C   PRO A 323      19.328 -21.219  -2.578  1.00 84.50           C  
ATOM   2621  CB  PRO A 323      19.875 -21.688  -0.167  1.00 84.50           C  
ATOM   2622  O   PRO A 323      18.906 -20.078  -2.830  1.00 84.50           O  
ATOM   2623  CG  PRO A 323      19.859 -20.359   0.520  1.00 84.50           C  
ATOM   2624  CD  PRO A 323      20.953 -19.516  -0.055  1.00 84.50           C  
ATOM   2625  N   ARG A 324      19.016 -22.391  -3.197  1.00 78.31           N  
ATOM   2626  CA  ARG A 324      17.844 -22.406  -4.066  1.00 78.31           C  
ATOM   2627  C   ARG A 324      16.562 -22.516  -3.252  1.00 78.31           C  
ATOM   2628  CB  ARG A 324      17.922 -23.562  -5.066  1.00 78.31           C  
ATOM   2629  O   ARG A 324      16.531 -23.188  -2.221  1.00 78.31           O  
ATOM   2630  CG  ARG A 324      19.031 -23.406  -6.102  1.00 78.31           C  
ATOM   2631  CD  ARG A 324      18.984 -24.516  -7.145  1.00 78.31           C  
ATOM   2632  NE  ARG A 324      20.094 -24.391  -8.094  1.00 78.31           N  
ATOM   2633  NH1 ARG A 324      19.406 -26.172  -9.406  1.00 78.31           N  
ATOM   2634  NH2 ARG A 324      21.312 -25.000  -9.945  1.00 78.31           N  
ATOM   2635  CZ  ARG A 324      20.266 -25.188  -9.148  1.00 78.31           C  
ATOM   2636  N   SER A 325      15.617 -21.578  -3.625  1.00 75.75           N  
ATOM   2637  CA  SER A 325      14.328 -21.656  -2.941  1.00 75.75           C  
ATOM   2638  C   SER A 325      13.570 -22.922  -3.342  1.00 75.75           C  
ATOM   2639  CB  SER A 325      13.477 -20.422  -3.248  1.00 75.75           C  
ATOM   2640  O   SER A 325      13.445 -23.219  -4.531  1.00 75.75           O  
ATOM   2641  OG  SER A 325      12.164 -20.578  -2.744  1.00 75.75           O  
ATOM   2642  N   GLY A 326      13.367 -23.844  -2.408  1.00 73.81           N  
ATOM   2643  CA  GLY A 326      12.648 -25.094  -2.646  1.00 73.81           C  
ATOM   2644  C   GLY A 326      11.148 -24.906  -2.693  1.00 73.81           C  
ATOM   2645  O   GLY A 326      10.414 -25.828  -3.068  1.00 73.81           O  
ATOM   2646  N   GLN A 327      10.680 -23.656  -2.482  1.00 78.69           N  
ATOM   2647  CA  GLN A 327       9.234 -23.453  -2.398  1.00 78.69           C  
ATOM   2648  C   GLN A 327       8.742 -22.484  -3.471  1.00 78.69           C  
ATOM   2649  CB  GLN A 327       8.836 -22.953  -1.012  1.00 78.69           C  
ATOM   2650  O   GLN A 327       9.531 -21.719  -4.023  1.00 78.69           O  
ATOM   2651  CG  GLN A 327       9.117 -23.938   0.109  1.00 78.69           C  
ATOM   2652  CD  GLN A 327       8.672 -23.438   1.468  1.00 78.69           C  
ATOM   2653  NE2 GLN A 327       8.789 -24.281   2.484  1.00 78.69           N  
ATOM   2654  OE1 GLN A 327       8.227 -22.297   1.601  1.00 78.69           O  
ATOM   2655  N   THR A 328       7.523 -22.734  -3.863  1.00 84.44           N  
ATOM   2656  CA  THR A 328       6.863 -21.828  -4.801  1.00 84.44           C  
ATOM   2657  C   THR A 328       6.750 -20.422  -4.215  1.00 84.44           C  
ATOM   2658  CB  THR A 328       5.465 -22.344  -5.180  1.00 84.44           C  
ATOM   2659  O   THR A 328       6.672 -20.266  -2.996  1.00 84.44           O  
ATOM   2660  CG2 THR A 328       4.625 -22.609  -3.936  1.00 84.44           C  
ATOM   2661  OG1 THR A 328       4.801 -21.359  -5.988  1.00 84.44           O  
ATOM   2662  N   ARG A 329       6.836 -19.406  -5.090  1.00 85.94           N  
ATOM   2663  CA  ARG A 329       6.715 -18.016  -4.652  1.00 85.94           C  
ATOM   2664  C   ARG A 329       5.297 -17.500  -4.859  1.00 85.94           C  
ATOM   2665  CB  ARG A 329       7.715 -17.125  -5.395  1.00 85.94           C  
ATOM   2666  O   ARG A 329       5.043 -16.297  -4.723  1.00 85.94           O  
ATOM   2667  CG  ARG A 329       9.172 -17.484  -5.137  1.00 85.94           C  
ATOM   2668  CD  ARG A 329       9.562 -17.234  -3.688  1.00 85.94           C  
ATOM   2669  NE  ARG A 329      10.984 -17.469  -3.467  1.00 85.94           N  
ATOM   2670  NH1 ARG A 329      10.844 -17.422  -1.160  1.00 85.94           N  
ATOM   2671  NH2 ARG A 329      12.867 -17.766  -2.186  1.00 85.94           N  
ATOM   2672  CZ  ARG A 329      11.562 -17.547  -2.271  1.00 85.94           C  
ATOM   2673  N   ARG A 330       4.438 -18.391  -5.164  1.00 90.12           N  
ATOM   2674  CA  ARG A 330       3.039 -18.062  -5.398  1.00 90.12           C  
ATOM   2675  C   ARG A 330       2.131 -18.766  -4.395  1.00 90.12           C  
ATOM   2676  CB  ARG A 330       2.627 -18.422  -6.824  1.00 90.12           C  
ATOM   2677  O   ARG A 330       2.156 -19.984  -4.281  1.00 90.12           O  
ATOM   2678  CG  ARG A 330       3.391 -17.656  -7.898  1.00 90.12           C  
ATOM   2679  CD  ARG A 330       2.760 -17.844  -9.273  1.00 90.12           C  
ATOM   2680  NE  ARG A 330       2.840 -16.625 -10.070  1.00 90.12           N  
ATOM   2681  NH1 ARG A 330       1.567 -17.438 -11.820  1.00 90.12           N  
ATOM   2682  NH2 ARG A 330       2.408 -15.305 -11.898  1.00 90.12           N  
ATOM   2683  CZ  ARG A 330       2.271 -16.453 -11.258  1.00 90.12           C  
ATOM   2684  N   LEU A 331       1.332 -18.016  -3.719  1.00 89.31           N  
ATOM   2685  CA  LEU A 331       0.471 -18.562  -2.674  1.00 89.31           C  
ATOM   2686  C   LEU A 331      -0.500 -19.578  -3.250  1.00 89.31           C  
ATOM   2687  CB  LEU A 331      -0.305 -17.438  -1.980  1.00 89.31           C  
ATOM   2688  O   LEU A 331      -0.725 -20.641  -2.650  1.00 89.31           O  
ATOM   2689  CG  LEU A 331      -1.129 -17.844  -0.755  1.00 89.31           C  
ATOM   2690  CD1 LEU A 331      -0.226 -18.438   0.316  1.00 89.31           C  
ATOM   2691  CD2 LEU A 331      -1.893 -16.641  -0.206  1.00 89.31           C  
ATOM   2692  N   VAL A 332      -0.991 -19.266  -4.426  1.00 88.81           N  
ATOM   2693  CA  VAL A 332      -1.974 -20.156  -5.031  1.00 88.81           C  
ATOM   2694  C   VAL A 332      -1.339 -21.516  -5.301  1.00 88.81           C  
ATOM   2695  CB  VAL A 332      -2.543 -19.562  -6.340  1.00 88.81           C  
ATOM   2696  O   VAL A 332      -1.960 -22.547  -5.062  1.00 88.81           O  
ATOM   2697  CG1 VAL A 332      -3.098 -20.672  -7.234  1.00 88.81           C  
ATOM   2698  CG2 VAL A 332      -3.623 -18.531  -6.035  1.00 88.81           C  
ATOM   2699  N   SER A 333      -0.167 -21.500  -5.801  1.00 88.56           N  
ATOM   2700  CA  SER A 333       0.548 -22.750  -6.043  1.00 88.56           C  
ATOM   2701  C   SER A 333       0.772 -23.516  -4.750  1.00 88.56           C  
ATOM   2702  CB  SER A 333       1.891 -22.469  -6.723  1.00 88.56           C  
ATOM   2703  O   SER A 333       0.670 -24.750  -4.727  1.00 88.56           O  
ATOM   2704  OG  SER A 333       1.698 -21.906  -8.008  1.00 88.56           O  
ATOM   2705  N   TYR A 334       1.057 -22.766  -3.748  1.00 87.19           N  
ATOM   2706  CA  TYR A 334       1.241 -23.391  -2.438  1.00 87.19           C  
ATOM   2707  C   TYR A 334      -0.029 -24.094  -1.980  1.00 87.19           C  
ATOM   2708  CB  TYR A 334       1.650 -22.328  -1.404  1.00 87.19           C  
ATOM   2709  O   TYR A 334       0.024 -25.219  -1.486  1.00 87.19           O  
ATOM   2710  CG  TYR A 334       1.856 -22.891  -0.017  1.00 87.19           C  
ATOM   2711  CD1 TYR A 334       0.833 -22.844   0.929  1.00 87.19           C  
ATOM   2712  CD2 TYR A 334       3.072 -23.453   0.353  1.00 87.19           C  
ATOM   2713  CE1 TYR A 334       1.019 -23.359   2.209  1.00 87.19           C  
ATOM   2714  CE2 TYR A 334       3.270 -23.969   1.631  1.00 87.19           C  
ATOM   2715  OH  TYR A 334       2.428 -24.422   3.816  1.00 87.19           O  
ATOM   2716  CZ  TYR A 334       2.238 -23.906   2.551  1.00 87.19           C  
ATOM   2717  N   PHE A 335      -1.137 -23.438  -2.164  1.00 89.25           N  
ATOM   2718  CA  PHE A 335      -2.420 -24.016  -1.782  1.00 89.25           C  
ATOM   2719  C   PHE A 335      -2.711 -25.281  -2.590  1.00 89.25           C  
ATOM   2720  CB  PHE A 335      -3.547 -23.000  -1.975  1.00 89.25           C  
ATOM   2721  O   PHE A 335      -3.119 -26.297  -2.033  1.00 89.25           O  
ATOM   2722  CG  PHE A 335      -3.479 -21.828  -1.029  1.00 89.25           C  
ATOM   2723  CD1 PHE A 335      -2.760 -21.922   0.156  1.00 89.25           C  
ATOM   2724  CD2 PHE A 335      -4.133 -20.641  -1.327  1.00 89.25           C  
ATOM   2725  CE1 PHE A 335      -2.693 -20.844   1.033  1.00 89.25           C  
ATOM   2726  CE2 PHE A 335      -4.070 -19.562  -0.456  1.00 89.25           C  
ATOM   2727  CZ  PHE A 335      -3.352 -19.656   0.724  1.00 89.25           C  
ATOM   2728  N   ILE A 336      -2.457 -25.172  -3.914  1.00 88.88           N  
ATOM   2729  CA  ILE A 336      -2.795 -26.250  -4.844  1.00 88.88           C  
ATOM   2730  C   ILE A 336      -1.905 -27.453  -4.582  1.00 88.88           C  
ATOM   2731  CB  ILE A 336      -2.652 -25.781  -6.312  1.00 88.88           C  
ATOM   2732  O   ILE A 336      -2.373 -28.594  -4.617  1.00 88.88           O  
ATOM   2733  CG1 ILE A 336      -3.738 -24.766  -6.656  1.00 88.88           C  
ATOM   2734  CG2 ILE A 336      -2.711 -26.984  -7.266  1.00 88.88           C  
ATOM   2735  CD1 ILE A 336      -3.562 -24.109  -8.023  1.00 88.88           C  
ATOM   2736  N   ASP A 337      -0.663 -27.203  -4.223  1.00 89.31           N  
ATOM   2737  CA  ASP A 337       0.312 -28.281  -4.051  1.00 89.31           C  
ATOM   2738  C   ASP A 337       0.157 -28.953  -2.686  1.00 89.31           C  
ATOM   2739  CB  ASP A 337       1.735 -27.750  -4.215  1.00 89.31           C  
ATOM   2740  O   ASP A 337       0.716 -30.016  -2.445  1.00 89.31           O  
ATOM   2741  CG  ASP A 337       2.074 -27.391  -5.652  1.00 89.31           C  
ATOM   2742  OD1 ASP A 337       1.370 -27.859  -6.574  1.00 89.31           O  
ATOM   2743  OD2 ASP A 337       3.053 -26.641  -5.863  1.00 89.31           O  
ATOM   2744  N   ASP A 338      -0.606 -28.344  -1.772  1.00 88.62           N  
ATOM   2745  CA  ASP A 338      -0.813 -28.875  -0.430  1.00 88.62           C  
ATOM   2746  C   ASP A 338      -1.869 -29.984  -0.434  1.00 88.62           C  
ATOM   2747  CB  ASP A 338      -1.222 -27.766   0.534  1.00 88.62           C  
ATOM   2748  O   ASP A 338      -3.059 -29.703  -0.613  1.00 88.62           O  
ATOM   2749  CG  ASP A 338      -1.272 -28.219   1.981  1.00 88.62           C  
ATOM   2750  OD1 ASP A 338      -1.104 -29.422   2.246  1.00 88.62           O  
ATOM   2751  OD2 ASP A 338      -1.487 -27.359   2.865  1.00 88.62           O  
ATOM   2752  N   ARG A 339      -1.451 -31.281  -0.213  1.00 88.69           N  
ATOM   2753  CA  ARG A 339      -2.338 -32.438  -0.250  1.00 88.69           C  
ATOM   2754  C   ARG A 339      -3.293 -32.438   0.938  1.00 88.69           C  
ATOM   2755  CB  ARG A 339      -1.526 -33.719  -0.269  1.00 88.69           C  
ATOM   2756  O   ARG A 339      -4.402 -32.969   0.852  1.00 88.69           O  
ATOM   2757  CG  ARG A 339      -0.747 -33.938  -1.555  1.00 88.69           C  
ATOM   2758  CD  ARG A 339      -0.039 -35.312  -1.561  1.00 88.69           C  
ATOM   2759  NE  ARG A 339       0.808 -35.469  -2.740  1.00 88.69           N  
ATOM   2760  NH1 ARG A 339       1.462 -37.625  -2.234  1.00 88.69           N  
ATOM   2761  NH2 ARG A 339       2.240 -36.594  -4.133  1.00 88.69           N  
ATOM   2762  CZ  ARG A 339       1.501 -36.562  -3.033  1.00 88.69           C  
ATOM   2763  N   ASN A 340      -2.971 -31.797   2.012  1.00 89.19           N  
ATOM   2764  CA  ASN A 340      -3.762 -31.719   3.234  1.00 89.19           C  
ATOM   2765  C   ASN A 340      -4.234 -30.297   3.510  1.00 89.19           C  
ATOM   2766  CB  ASN A 340      -2.963 -32.250   4.426  1.00 89.19           C  
ATOM   2767  O   ASN A 340      -4.203 -29.844   4.652  1.00 89.19           O  
ATOM   2768  CG  ASN A 340      -2.604 -33.719   4.277  1.00 89.19           C  
ATOM   2769  ND2 ASN A 340      -1.401 -34.094   4.711  1.00 89.19           N  
ATOM   2770  OD1 ASN A 340      -3.400 -34.531   3.781  1.00 89.19           O  
ATOM   2771  N   PHE A 341      -4.625 -29.688   2.422  1.00 89.75           N  
ATOM   2772  CA  PHE A 341      -5.031 -28.281   2.518  1.00 89.75           C  
ATOM   2773  C   PHE A 341      -6.230 -28.141   3.443  1.00 89.75           C  
ATOM   2774  CB  PHE A 341      -5.363 -27.734   1.131  1.00 89.75           C  
ATOM   2775  O   PHE A 341      -7.262 -28.781   3.250  1.00 89.75           O  
ATOM   2776  CG  PHE A 341      -5.844 -26.297   1.150  1.00 89.75           C  
ATOM   2777  CD1 PHE A 341      -7.195 -26.000   1.019  1.00 89.75           C  
ATOM   2778  CD2 PHE A 341      -4.941 -25.250   1.302  1.00 89.75           C  
ATOM   2779  CE1 PHE A 341      -7.641 -24.688   1.036  1.00 89.75           C  
ATOM   2780  CE2 PHE A 341      -5.379 -23.938   1.320  1.00 89.75           C  
ATOM   2781  CZ  PHE A 341      -6.730 -23.656   1.187  1.00 89.75           C  
ATOM   2782  N   ASP A 342      -6.086 -27.359   4.516  1.00 90.94           N  
ATOM   2783  CA  ASP A 342      -7.129 -27.016   5.477  1.00 90.94           C  
ATOM   2784  C   ASP A 342      -7.051 -25.531   5.863  1.00 90.94           C  
ATOM   2785  CB  ASP A 342      -7.027 -27.891   6.727  1.00 90.94           C  
ATOM   2786  O   ASP A 342      -6.098 -25.109   6.523  1.00 90.94           O  
ATOM   2787  CG  ASP A 342      -8.133 -27.609   7.734  1.00 90.94           C  
ATOM   2788  OD1 ASP A 342      -9.086 -26.875   7.410  1.00 90.94           O  
ATOM   2789  OD2 ASP A 342      -8.039 -28.141   8.867  1.00 90.94           O  
ATOM   2790  N   PRO A 343      -8.109 -24.766   5.508  1.00 89.75           N  
ATOM   2791  CA  PRO A 343      -8.086 -23.328   5.766  1.00 89.75           C  
ATOM   2792  C   PRO A 343      -8.055 -23.000   7.258  1.00 89.75           C  
ATOM   2793  CB  PRO A 343      -9.391 -22.844   5.129  1.00 89.75           C  
ATOM   2794  O   PRO A 343      -7.535 -21.953   7.648  1.00 89.75           O  
ATOM   2795  CG  PRO A 343      -9.758 -23.891   4.141  1.00 89.75           C  
ATOM   2796  CD  PRO A 343      -9.180 -25.203   4.605  1.00 89.75           C  
ATOM   2797  N   TRP A 344      -8.539 -23.922   8.078  1.00 92.25           N  
ATOM   2798  CA  TRP A 344      -8.586 -23.672   9.516  1.00 92.25           C  
ATOM   2799  C   TRP A 344      -7.184 -23.672  10.117  1.00 92.25           C  
ATOM   2800  CB  TRP A 344      -9.453 -24.719  10.219  1.00 92.25           C  
ATOM   2801  O   TRP A 344      -6.953 -23.094  11.180  1.00 92.25           O  
ATOM   2802  CG  TRP A 344     -10.930 -24.469  10.086  1.00 92.25           C  
ATOM   2803  CD1 TRP A 344     -11.805 -25.141   9.273  1.00 92.25           C  
ATOM   2804  CD2 TRP A 344     -11.695 -23.469  10.773  1.00 92.25           C  
ATOM   2805  CE2 TRP A 344     -13.031 -23.609  10.336  1.00 92.25           C  
ATOM   2806  CE3 TRP A 344     -11.383 -22.484  11.719  1.00 92.25           C  
ATOM   2807  NE1 TRP A 344     -13.070 -24.625   9.422  1.00 92.25           N  
ATOM   2808  CH2 TRP A 344     -13.727 -21.828  11.734  1.00 92.25           C  
ATOM   2809  CZ2 TRP A 344     -14.055 -22.781  10.812  1.00 92.25           C  
ATOM   2810  CZ3 TRP A 344     -12.406 -21.672  12.188  1.00 92.25           C  
ATOM   2811  N   ARG A 345      -6.285 -24.297   9.453  1.00 93.56           N  
ATOM   2812  CA  ARG A 345      -4.895 -24.312   9.906  1.00 93.56           C  
ATOM   2813  C   ARG A 345      -4.324 -22.891   9.969  1.00 93.56           C  
ATOM   2814  CB  ARG A 345      -4.039 -25.188   8.984  1.00 93.56           C  
ATOM   2815  O   ARG A 345      -3.498 -22.594  10.828  1.00 93.56           O  
ATOM   2816  CG  ARG A 345      -4.297 -26.672   9.141  1.00 93.56           C  
ATOM   2817  CD  ARG A 345      -3.477 -27.484   8.148  1.00 93.56           C  
ATOM   2818  NE  ARG A 345      -2.047 -27.406   8.438  1.00 93.56           N  
ATOM   2819  NH1 ARG A 345      -1.403 -28.688   6.625  1.00 93.56           N  
ATOM   2820  NH2 ARG A 345       0.175 -27.859   8.062  1.00 93.56           N  
ATOM   2821  CZ  ARG A 345      -1.096 -27.984   7.707  1.00 93.56           C  
ATOM   2822  N   PHE A 346      -4.785 -22.078   9.109  1.00 93.75           N  
ATOM   2823  CA  PHE A 346      -4.305 -20.703   9.047  1.00 93.75           C  
ATOM   2824  C   PHE A 346      -4.809 -19.906  10.242  1.00 93.75           C  
ATOM   2825  CB  PHE A 346      -4.750 -20.047   7.742  1.00 93.75           C  
ATOM   2826  O   PHE A 346      -4.055 -19.125  10.836  1.00 93.75           O  
ATOM   2827  CG  PHE A 346      -4.242 -20.734   6.508  1.00 93.75           C  
ATOM   2828  CD1 PHE A 346      -2.879 -20.812   6.246  1.00 93.75           C  
ATOM   2829  CD2 PHE A 346      -5.129 -21.312   5.602  1.00 93.75           C  
ATOM   2830  CE1 PHE A 346      -2.408 -21.453   5.105  1.00 93.75           C  
ATOM   2831  CE2 PHE A 346      -4.664 -21.953   4.457  1.00 93.75           C  
ATOM   2832  CZ  PHE A 346      -3.305 -22.016   4.211  1.00 93.75           C  
ATOM   2833  N   ILE A 347      -6.027 -20.156  10.586  1.00 94.69           N  
ATOM   2834  CA  ILE A 347      -6.602 -19.484  11.750  1.00 94.69           C  
ATOM   2835  C   ILE A 347      -5.914 -19.984  13.023  1.00 94.69           C  
ATOM   2836  CB  ILE A 347      -8.125 -19.719  11.844  1.00 94.69           C  
ATOM   2837  O   ILE A 347      -5.516 -19.188  13.875  1.00 94.69           O  
ATOM   2838  CG1 ILE A 347      -8.844 -19.016  10.680  1.00 94.69           C  
ATOM   2839  CG2 ILE A 347      -8.664 -19.234  13.195  1.00 94.69           C  
ATOM   2840  CD1 ILE A 347     -10.344 -19.266  10.641  1.00 94.69           C  
ATOM   2841  N   ASP A 348      -5.688 -21.281  13.117  1.00 95.56           N  
ATOM   2842  CA  ASP A 348      -5.047 -21.891  14.273  1.00 95.56           C  
ATOM   2843  C   ASP A 348      -3.607 -21.406  14.430  1.00 95.56           C  
ATOM   2844  CB  ASP A 348      -5.074 -23.422  14.164  1.00 95.56           C  
ATOM   2845  O   ASP A 348      -3.123 -21.219  15.547  1.00 95.56           O  
ATOM   2846  CG  ASP A 348      -6.457 -24.000  14.383  1.00 95.56           C  
ATOM   2847  OD1 ASP A 348      -7.340 -23.297  14.906  1.00 95.56           O  
ATOM   2848  OD2 ASP A 348      -6.660 -25.188  14.031  1.00 95.56           O  
ATOM   2849  N   TYR A 349      -2.998 -21.234  13.320  1.00 96.00           N  
ATOM   2850  CA  TYR A 349      -1.625 -20.734  13.289  1.00 96.00           C  
ATOM   2851  C   TYR A 349      -1.504 -19.406  14.023  1.00 96.00           C  
ATOM   2852  CB  TYR A 349      -1.146 -20.578  11.844  1.00 96.00           C  
ATOM   2853  O   TYR A 349      -0.561 -19.203  14.789  1.00 96.00           O  
ATOM   2854  CG  TYR A 349       0.288 -20.125  11.727  1.00 96.00           C  
ATOM   2855  CD1 TYR A 349       0.606 -18.906  11.109  1.00 96.00           C  
ATOM   2856  CD2 TYR A 349       1.328 -20.891  12.227  1.00 96.00           C  
ATOM   2857  CE1 TYR A 349       1.926 -18.484  11.000  1.00 96.00           C  
ATOM   2858  CE2 TYR A 349       2.650 -20.484  12.117  1.00 96.00           C  
ATOM   2859  OH  TYR A 349       4.246 -18.859  11.398  1.00 96.00           O  
ATOM   2860  CZ  TYR A 349       2.939 -19.281  11.508  1.00 96.00           C  
ATOM   2861  N   VAL A 350      -2.504 -18.578  13.938  1.00 95.94           N  
ATOM   2862  CA  VAL A 350      -2.490 -17.266  14.562  1.00 95.94           C  
ATOM   2863  C   VAL A 350      -3.025 -17.359  15.992  1.00 95.94           C  
ATOM   2864  CB  VAL A 350      -3.320 -16.234  13.750  1.00 95.94           C  
ATOM   2865  O   VAL A 350      -2.414 -16.844  16.922  1.00 95.94           O  
ATOM   2866  CG1 VAL A 350      -3.375 -14.891  14.469  1.00 95.94           C  
ATOM   2867  CG2 VAL A 350      -2.736 -16.078  12.344  1.00 95.94           C  
ATOM   2868  N   THR A 351      -4.047 -18.031  16.188  1.00 95.50           N  
ATOM   2869  CA  THR A 351      -4.715 -18.094  17.469  1.00 95.50           C  
ATOM   2870  C   THR A 351      -3.873 -18.875  18.484  1.00 95.50           C  
ATOM   2871  CB  THR A 351      -6.105 -18.734  17.359  1.00 95.50           C  
ATOM   2872  O   THR A 351      -3.932 -18.594  19.688  1.00 95.50           O  
ATOM   2873  CG2 THR A 351      -7.051 -17.875  16.531  1.00 95.50           C  
ATOM   2874  OG1 THR A 351      -5.977 -20.031  16.734  1.00 95.50           O  
ATOM   2875  N   SER A 352      -3.146 -19.797  18.031  1.00 95.75           N  
ATOM   2876  CA  SER A 352      -2.275 -20.578  18.891  1.00 95.75           C  
ATOM   2877  C   SER A 352      -1.026 -19.797  19.281  1.00 95.75           C  
ATOM   2878  CB  SER A 352      -1.874 -21.891  18.219  1.00 95.75           C  
ATOM   2879  O   SER A 352      -0.354 -20.125  20.266  1.00 95.75           O  
ATOM   2880  OG  SER A 352      -0.972 -21.656  17.156  1.00 95.75           O  
ATOM   2881  N   GLY A 353      -0.682 -18.781  18.562  1.00 94.75           N  
ATOM   2882  CA  GLY A 353       0.531 -18.016  18.797  1.00 94.75           C  
ATOM   2883  C   GLY A 353       1.756 -18.625  18.141  1.00 94.75           C  
ATOM   2884  O   GLY A 353       2.877 -18.156  18.359  1.00 94.75           O  
ATOM   2885  N   GLU A 354       1.571 -19.641  17.328  1.00 95.69           N  
ATOM   2886  CA  GLU A 354       2.654 -20.359  16.656  1.00 95.69           C  
ATOM   2887  C   GLU A 354       3.439 -19.422  15.734  1.00 95.69           C  
ATOM   2888  CB  GLU A 354       2.105 -21.531  15.852  1.00 95.69           C  
ATOM   2889  O   GLU A 354       4.660 -19.547  15.617  1.00 95.69           O  
ATOM   2890  CG  GLU A 354       3.182 -22.391  15.203  1.00 95.69           C  
ATOM   2891  CD  GLU A 354       2.623 -23.578  14.430  1.00 95.69           C  
ATOM   2892  OE1 GLU A 354       3.352 -24.156  13.586  1.00 95.69           O  
ATOM   2893  OE2 GLU A 354       1.445 -23.938  14.664  1.00 95.69           O  
ATOM   2894  N   TYR A 355       2.816 -18.562  15.094  1.00 94.88           N  
ATOM   2895  CA  TYR A 355       3.465 -17.672  14.156  1.00 94.88           C  
ATOM   2896  C   TYR A 355       4.500 -16.797  14.859  1.00 94.88           C  
ATOM   2897  CB  TYR A 355       2.426 -16.781  13.461  1.00 94.88           C  
ATOM   2898  O   TYR A 355       5.453 -16.328  14.227  1.00 94.88           O  
ATOM   2899  CG  TYR A 355       1.926 -15.641  14.312  1.00 94.88           C  
ATOM   2900  CD1 TYR A 355       0.938 -15.852  15.273  1.00 94.88           C  
ATOM   2901  CD2 TYR A 355       2.439 -14.359  14.164  1.00 94.88           C  
ATOM   2902  CE1 TYR A 355       0.472 -14.805  16.062  1.00 94.88           C  
ATOM   2903  CE2 TYR A 355       1.980 -13.305  14.953  1.00 94.88           C  
ATOM   2904  OH  TYR A 355       0.541 -12.500  16.672  1.00 94.88           O  
ATOM   2905  CZ  TYR A 355       0.999 -13.539  15.898  1.00 94.88           C  
ATOM   2906  N   LEU A 356       4.395 -16.500  16.125  1.00 94.56           N  
ATOM   2907  CA  LEU A 356       5.320 -15.688  16.906  1.00 94.56           C  
ATOM   2908  C   LEU A 356       6.602 -16.453  17.203  1.00 94.56           C  
ATOM   2909  CB  LEU A 356       4.664 -15.234  18.203  1.00 94.56           C  
ATOM   2910  O   LEU A 356       7.660 -15.859  17.406  1.00 94.56           O  
ATOM   2911  CG  LEU A 356       3.490 -14.266  18.078  1.00 94.56           C  
ATOM   2912  CD1 LEU A 356       2.816 -14.055  19.422  1.00 94.56           C  
ATOM   2913  CD2 LEU A 356       3.961 -12.930  17.500  1.00 94.56           C  
ATOM   2914  N   ARG A 357       6.520 -17.766  17.188  1.00 94.00           N  
ATOM   2915  CA  ARG A 357       7.664 -18.609  17.531  1.00 94.00           C  
ATOM   2916  C   ARG A 357       8.164 -19.391  16.328  1.00 94.00           C  
ATOM   2917  CB  ARG A 357       7.301 -19.562  18.672  1.00 94.00           C  
ATOM   2918  O   ARG A 357       9.016 -20.266  16.453  1.00 94.00           O  
ATOM   2919  CG  ARG A 357       6.871 -18.875  19.953  1.00 94.00           C  
ATOM   2920  CD  ARG A 357       6.449 -19.875  21.016  1.00 94.00           C  
ATOM   2921  NE  ARG A 357       5.180 -20.516  20.688  1.00 94.00           N  
ATOM   2922  NH1 ARG A 357       4.777 -21.312  22.828  1.00 94.00           N  
ATOM   2923  NH2 ARG A 357       3.277 -21.719  21.141  1.00 94.00           N  
ATOM   2924  CZ  ARG A 357       4.414 -21.188  21.547  1.00 94.00           C  
ATOM   2925  N   ASP A 358       7.652 -19.078  15.172  1.00 94.00           N  
ATOM   2926  CA  ASP A 358       8.023 -19.766  13.945  1.00 94.00           C  
ATOM   2927  C   ASP A 358       9.422 -19.344  13.484  1.00 94.00           C  
ATOM   2928  CB  ASP A 358       7.004 -19.484  12.836  1.00 94.00           C  
ATOM   2929  O   ASP A 358       9.625 -18.203  13.070  1.00 94.00           O  
ATOM   2930  CG  ASP A 358       7.289 -20.250  11.562  1.00 94.00           C  
ATOM   2931  OD1 ASP A 358       8.359 -20.875  11.453  1.00 94.00           O  
ATOM   2932  OD2 ASP A 358       6.430 -20.219  10.648  1.00 94.00           O  
ATOM   2933  N   PRO A 359      10.383 -20.312  13.516  1.00 91.69           N  
ATOM   2934  CA  PRO A 359      11.758 -19.984  13.133  1.00 91.69           C  
ATOM   2935  C   PRO A 359      11.906 -19.703  11.641  1.00 91.69           C  
ATOM   2936  CB  PRO A 359      12.547 -21.219  13.539  1.00 91.69           C  
ATOM   2937  O   PRO A 359      12.875 -19.078  11.211  1.00 91.69           O  
ATOM   2938  CG  PRO A 359      11.539 -22.328  13.555  1.00 91.69           C  
ATOM   2939  CD  PRO A 359      10.219 -21.766  13.977  1.00 91.69           C  
ATOM   2940  N   ASP A 360      10.906 -20.078  10.883  1.00 93.19           N  
ATOM   2941  CA  ASP A 360      10.984 -19.938   9.430  1.00 93.19           C  
ATOM   2942  C   ASP A 360      10.234 -18.688   8.961  1.00 93.19           C  
ATOM   2943  CB  ASP A 360      10.422 -21.172   8.734  1.00 93.19           C  
ATOM   2944  O   ASP A 360      10.203 -18.391   7.762  1.00 93.19           O  
ATOM   2945  CG  ASP A 360      11.297 -22.406   8.922  1.00 93.19           C  
ATOM   2946  OD1 ASP A 360      12.531 -22.266   9.031  1.00 93.19           O  
ATOM   2947  OD2 ASP A 360      10.742 -23.516   8.961  1.00 93.19           O  
ATOM   2948  N   PHE A 361       9.617 -18.016   9.883  1.00 94.06           N  
ATOM   2949  CA  PHE A 361       8.852 -16.844   9.523  1.00 94.06           C  
ATOM   2950  C   PHE A 361       9.758 -15.758   8.938  1.00 94.06           C  
ATOM   2951  CB  PHE A 361       8.109 -16.281  10.742  1.00 94.06           C  
ATOM   2952  O   PHE A 361      10.836 -15.484   9.477  1.00 94.06           O  
ATOM   2953  CG  PHE A 361       7.285 -15.062  10.453  1.00 94.06           C  
ATOM   2954  CD1 PHE A 361       7.820 -13.789  10.617  1.00 94.06           C  
ATOM   2955  CD2 PHE A 361       5.973 -15.180  10.008  1.00 94.06           C  
ATOM   2956  CE1 PHE A 361       7.062 -12.648  10.352  1.00 94.06           C  
ATOM   2957  CE2 PHE A 361       5.211 -14.047   9.734  1.00 94.06           C  
ATOM   2958  CZ  PHE A 361       5.758 -12.781   9.906  1.00 94.06           C  
ATOM   2959  N   ASN A 362       9.305 -15.211   7.781  1.00 93.62           N  
ATOM   2960  CA  ASN A 362      10.062 -14.172   7.086  1.00 93.62           C  
ATOM   2961  C   ASN A 362       9.148 -13.141   6.449  1.00 93.62           C  
ATOM   2962  CB  ASN A 362      10.977 -14.797   6.031  1.00 93.62           C  
ATOM   2963  O   ASN A 362       8.055 -13.477   5.973  1.00 93.62           O  
ATOM   2964  CG  ASN A 362      11.969 -13.805   5.461  1.00 93.62           C  
ATOM   2965  ND2 ASN A 362      12.344 -13.992   4.199  1.00 93.62           N  
ATOM   2966  OD1 ASN A 362      12.398 -12.875   6.145  1.00 93.62           O  
ATOM   2967  N   ILE A 363       9.617 -11.836   6.496  1.00 93.50           N  
ATOM   2968  CA  ILE A 363       8.914 -10.750   5.820  1.00 93.50           C  
ATOM   2969  C   ILE A 363       9.891  -9.977   4.938  1.00 93.50           C  
ATOM   2970  CB  ILE A 363       8.227  -9.805   6.828  1.00 93.50           C  
ATOM   2971  O   ILE A 363      10.984  -9.625   5.375  1.00 93.50           O  
ATOM   2972  CG1 ILE A 363       7.289 -10.586   7.746  1.00 93.50           C  
ATOM   2973  CG2 ILE A 363       7.480  -8.688   6.098  1.00 93.50           C  
ATOM   2974  CD1 ILE A 363       6.719  -9.766   8.898  1.00 93.50           C  
ATOM   2975  N   SER A 364       9.438  -9.781   3.688  1.00 92.06           N  
ATOM   2976  CA  SER A 364      10.258  -8.984   2.781  1.00 92.06           C  
ATOM   2977  C   SER A 364       9.414  -7.961   2.021  1.00 92.06           C  
ATOM   2978  CB  SER A 364      11.000  -9.883   1.792  1.00 92.06           C  
ATOM   2979  O   SER A 364       8.195  -8.109   1.913  1.00 92.06           O  
ATOM   2980  OG  SER A 364      10.086 -10.523   0.918  1.00 92.06           O  
ATOM   2981  N   TYR A 365      10.094  -6.863   1.593  1.00 90.88           N  
ATOM   2982  CA  TYR A 365       9.492  -5.895   0.686  1.00 90.88           C  
ATOM   2983  C   TYR A 365       9.992  -6.094  -0.739  1.00 90.88           C  
ATOM   2984  CB  TYR A 365       9.789  -4.465   1.149  1.00 90.88           C  
ATOM   2985  O   TYR A 365      11.164  -6.414  -0.952  1.00 90.88           O  
ATOM   2986  CG  TYR A 365       8.805  -3.936   2.164  1.00 90.88           C  
ATOM   2987  CD1 TYR A 365       7.445  -3.873   1.875  1.00 90.88           C  
ATOM   2988  CD2 TYR A 365       9.234  -3.500   3.414  1.00 90.88           C  
ATOM   2989  CE1 TYR A 365       6.535  -3.385   2.807  1.00 90.88           C  
ATOM   2990  CE2 TYR A 365       8.336  -3.012   4.352  1.00 90.88           C  
ATOM   2991  OH  TYR A 365       6.090  -2.475   4.969  1.00 90.88           O  
ATOM   2992  CZ  TYR A 365       6.984  -2.959   4.039  1.00 90.88           C  
ATOM   2993  N   SER A 366       9.039  -5.938  -1.615  1.00 87.00           N  
ATOM   2994  CA  SER A 366       9.398  -5.844  -3.027  1.00 87.00           C  
ATOM   2995  C   SER A 366       9.086  -4.457  -3.582  1.00 87.00           C  
ATOM   2996  CB  SER A 366       8.664  -6.906  -3.840  1.00 87.00           C  
ATOM   2997  O   SER A 366       8.203  -3.766  -3.080  1.00 87.00           O  
ATOM   2998  OG  SER A 366       7.258  -6.715  -3.760  1.00 87.00           O  
ATOM   2999  N   LEU A 367       9.906  -4.086  -4.520  1.00 83.31           N  
ATOM   3000  CA  LEU A 367       9.656  -2.814  -5.188  1.00 83.31           C  
ATOM   3001  C   LEU A 367       8.703  -2.994  -6.363  1.00 83.31           C  
ATOM   3002  CB  LEU A 367      10.969  -2.199  -5.672  1.00 83.31           C  
ATOM   3003  O   LEU A 367       8.820  -3.957  -7.125  1.00 83.31           O  
ATOM   3004  CG  LEU A 367      11.922  -1.686  -4.586  1.00 83.31           C  
ATOM   3005  CD1 LEU A 367      13.281  -1.361  -5.188  1.00 83.31           C  
ATOM   3006  CD2 LEU A 367      11.328  -0.462  -3.895  1.00 83.31           C  
ATOM   3007  N   LYS A 368       7.656  -2.133  -6.270  1.00 76.12           N  
ATOM   3008  CA  LYS A 368       6.785  -2.131  -7.441  1.00 76.12           C  
ATOM   3009  C   LYS A 368       7.508  -1.566  -8.656  1.00 76.12           C  
ATOM   3010  CB  LYS A 368       5.516  -1.324  -7.164  1.00 76.12           C  
ATOM   3011  O   LYS A 368       7.930  -0.408  -8.656  1.00 76.12           O  
ATOM   3012  CG  LYS A 368       4.406  -1.552  -8.180  1.00 76.12           C  
ATOM   3013  CD  LYS A 368       3.098  -0.914  -7.727  1.00 76.12           C  
ATOM   3014  CE  LYS A 368       1.971  -1.189  -8.711  1.00 76.12           C  
ATOM   3015  NZ  LYS A 368       0.690  -0.551  -8.281  1.00 76.12           N  
ATOM   3016  N   GLU A 369       7.695  -2.508  -9.609  1.00 68.94           N  
ATOM   3017  CA  GLU A 369       8.359  -2.133 -10.859  1.00 68.94           C  
ATOM   3018  C   GLU A 369       7.355  -1.571 -11.867  1.00 68.94           C  
ATOM   3019  CB  GLU A 369       9.094  -3.334 -11.461  1.00 68.94           C  
ATOM   3020  O   GLU A 369       6.145  -1.646 -11.648  1.00 68.94           O  
ATOM   3021  CG  GLU A 369      10.195  -3.887 -10.578  1.00 68.94           C  
ATOM   3022  CD  GLU A 369      10.914  -5.078 -11.188  1.00 68.94           C  
ATOM   3023  OE1 GLU A 369      11.891  -5.574 -10.578  1.00 68.94           O  
ATOM   3024  OE2 GLU A 369      10.500  -5.516 -12.281  1.00 68.94           O  
ATOM   3025  N   ARG A 370       7.879  -0.686 -12.820  1.00 67.88           N  
ATOM   3026  CA  ARG A 370       7.121  -0.162 -13.953  1.00 67.88           C  
ATOM   3027  C   ARG A 370       6.148   0.923 -13.508  1.00 67.88           C  
ATOM   3028  CB  ARG A 370       6.363  -1.288 -14.664  1.00 67.88           C  
ATOM   3029  O   ARG A 370       5.016   0.985 -13.992  1.00 67.88           O  
ATOM   3030  CG  ARG A 370       7.266  -2.352 -15.266  1.00 67.88           C  
ATOM   3031  CD  ARG A 370       6.469  -3.371 -16.078  1.00 67.88           C  
ATOM   3032  NE  ARG A 370       7.340  -4.363 -16.703  1.00 67.88           N  
ATOM   3033  NH1 ARG A 370       5.660  -5.379 -17.906  1.00 67.88           N  
ATOM   3034  NH2 ARG A 370       7.812  -6.145 -18.062  1.00 67.88           N  
ATOM   3035  CZ  ARG A 370       6.934  -5.293 -17.562  1.00 67.88           C  
ATOM   3036  N   GLU A 371       6.500   1.608 -12.484  1.00 75.25           N  
ATOM   3037  CA  GLU A 371       5.762   2.781 -12.023  1.00 75.25           C  
ATOM   3038  C   GLU A 371       6.594   4.051 -12.188  1.00 75.25           C  
ATOM   3039  CB  GLU A 371       5.336   2.611 -10.562  1.00 75.25           C  
ATOM   3040  O   GLU A 371       7.820   3.992 -12.258  1.00 75.25           O  
ATOM   3041  CG  GLU A 371       4.340   3.656 -10.086  1.00 75.25           C  
ATOM   3042  CD  GLU A 371       3.816   3.393  -8.688  1.00 75.25           C  
ATOM   3043  OE1 GLU A 371       3.012   4.203  -8.172  1.00 75.25           O  
ATOM   3044  OE2 GLU A 371       4.215   2.367  -8.094  1.00 75.25           O  
ATOM   3045  N   VAL A 372       5.949   5.297 -12.336  1.00 75.38           N  
ATOM   3046  CA  VAL A 372       6.621   6.559 -12.617  1.00 75.38           C  
ATOM   3047  C   VAL A 372       7.070   7.211 -11.312  1.00 75.38           C  
ATOM   3048  CB  VAL A 372       5.711   7.523 -13.406  1.00 75.38           C  
ATOM   3049  O   VAL A 372       7.781   8.219 -11.320  1.00 75.38           O  
ATOM   3050  CG1 VAL A 372       5.531   7.043 -14.844  1.00 75.38           C  
ATOM   3051  CG2 VAL A 372       4.355   7.664 -12.711  1.00 75.38           C  
ATOM   3052  N   LYS A 373       6.805   6.551 -10.156  1.00 76.12           N  
ATOM   3053  CA  LYS A 373       7.223   7.141  -8.891  1.00 76.12           C  
ATOM   3054  C   LYS A 373       8.719   6.961  -8.664  1.00 76.12           C  
ATOM   3055  CB  LYS A 373       6.445   6.520  -7.727  1.00 76.12           C  
ATOM   3056  O   LYS A 373       9.234   5.844  -8.742  1.00 76.12           O  
ATOM   3057  CG  LYS A 373       5.004   7.004  -7.613  1.00 76.12           C  
ATOM   3058  CD  LYS A 373       4.387   6.621  -6.277  1.00 76.12           C  
ATOM   3059  CE  LYS A 373       2.941   7.086  -6.176  1.00 76.12           C  
ATOM   3060  NZ  LYS A 373       2.334   6.719  -4.859  1.00 76.12           N  
ATOM   3061  N   VAL A 374       9.352   8.016  -8.312  1.00 73.38           N  
ATOM   3062  CA  VAL A 374      10.805   8.039  -8.188  1.00 73.38           C  
ATOM   3063  C   VAL A 374      11.227   7.348  -6.891  1.00 73.38           C  
ATOM   3064  CB  VAL A 374      11.359   9.477  -8.227  1.00 73.38           C  
ATOM   3065  O   VAL A 374      12.289   6.727  -6.824  1.00 73.38           O  
ATOM   3066  CG1 VAL A 374      12.883   9.477  -8.117  1.00 73.38           C  
ATOM   3067  CG2 VAL A 374      10.922  10.180  -9.508  1.00 73.38           C  
ATOM   3068  N   ASP A 375      10.359   7.395  -5.914  1.00 69.88           N  
ATOM   3069  CA  ASP A 375      10.727   6.852  -4.609  1.00 69.88           C  
ATOM   3070  C   ASP A 375      10.430   5.355  -4.531  1.00 69.88           C  
ATOM   3071  CB  ASP A 375      10.000   7.594  -3.492  1.00 69.88           C  
ATOM   3072  O   ASP A 375      10.883   4.672  -3.611  1.00 69.88           O  
ATOM   3073  CG  ASP A 375       8.500   7.699  -3.727  1.00 69.88           C  
ATOM   3074  OD1 ASP A 375       8.039   7.430  -4.855  1.00 69.88           O  
ATOM   3075  OD2 ASP A 375       7.777   8.055  -2.773  1.00 69.88           O  
ATOM   3076  N   GLY A 376       9.859   4.828  -5.512  1.00 72.44           N  
ATOM   3077  CA  GLY A 376       9.523   3.412  -5.492  1.00 72.44           C  
ATOM   3078  C   GLY A 376       8.477   3.064  -4.453  1.00 72.44           C  
ATOM   3079  O   GLY A 376       8.461   3.635  -3.359  1.00 72.44           O  
ATOM   3080  N   ARG A 377       7.355   2.330  -4.910  1.00 79.19           N  
ATOM   3081  CA  ARG A 377       6.328   1.785  -4.031  1.00 79.19           C  
ATOM   3082  C   ARG A 377       6.688   0.376  -3.572  1.00 79.19           C  
ATOM   3083  CB  ARG A 377       4.969   1.774  -4.738  1.00 79.19           C  
ATOM   3084  O   ARG A 377       7.117  -0.453  -4.379  1.00 79.19           O  
ATOM   3085  CG  ARG A 377       3.793   1.528  -3.805  1.00 79.19           C  
ATOM   3086  CD  ARG A 377       2.461   1.782  -4.496  1.00 79.19           C  
ATOM   3087  NE  ARG A 377       1.336   1.598  -3.586  1.00 79.19           N  
ATOM   3088  NH1 ARG A 377      -0.283   2.111  -5.152  1.00 79.19           N  
ATOM   3089  NH2 ARG A 377      -0.887   1.563  -3.010  1.00 79.19           N  
ATOM   3090  CZ  ARG A 377       0.058   1.758  -3.918  1.00 79.19           C  
ATOM   3091  N   LEU A 378       6.562   0.102  -2.182  1.00 82.88           N  
ATOM   3092  CA  LEU A 378       6.914  -1.192  -1.609  1.00 82.88           C  
ATOM   3093  C   LEU A 378       5.668  -2.031  -1.353  1.00 82.88           C  
ATOM   3094  CB  LEU A 378       7.695  -1.007  -0.306  1.00 82.88           C  
ATOM   3095  O   LEU A 378       4.609  -1.491  -1.026  1.00 82.88           O  
ATOM   3096  CG  LEU A 378       9.062  -0.329  -0.425  1.00 82.88           C  
ATOM   3097  CD1 LEU A 378       9.539   0.142   0.945  1.00 82.88           C  
ATOM   3098  CD2 LEU A 378      10.078  -1.277  -1.054  1.00 82.88           C  
ATOM   3099  N   PHE A 379       5.828  -3.375  -1.672  1.00 84.19           N  
ATOM   3100  CA  PHE A 379       4.816  -4.355  -1.301  1.00 84.19           C  
ATOM   3101  C   PHE A 379       5.418  -5.441  -0.415  1.00 84.19           C  
ATOM   3102  CB  PHE A 379       4.191  -4.984  -2.549  1.00 84.19           C  
ATOM   3103  O   PHE A 379       6.410  -6.070  -0.783  1.00 84.19           O  
ATOM   3104  CG  PHE A 379       3.232  -4.078  -3.270  1.00 84.19           C  
ATOM   3105  CD1 PHE A 379       1.914  -3.955  -2.844  1.00 84.19           C  
ATOM   3106  CD2 PHE A 379       3.648  -3.344  -4.375  1.00 84.19           C  
ATOM   3107  CE1 PHE A 379       1.024  -3.113  -3.510  1.00 84.19           C  
ATOM   3108  CE2 PHE A 379       2.764  -2.502  -5.043  1.00 84.19           C  
ATOM   3109  CZ  PHE A 379       1.453  -2.389  -4.609  1.00 84.19           C  
ATOM   3110  N   ALA A 380       4.758  -5.586   0.634  1.00 88.75           N  
ATOM   3111  CA  ALA A 380       5.293  -6.574   1.567  1.00 88.75           C  
ATOM   3112  C   ALA A 380       4.852  -7.984   1.185  1.00 88.75           C  
ATOM   3113  CB  ALA A 380       4.852  -6.254   2.994  1.00 88.75           C  
ATOM   3114  O   ALA A 380       3.785  -8.172   0.593  1.00 88.75           O  
ATOM   3115  N   LYS A 381       5.781  -8.938   1.497  1.00 92.00           N  
ATOM   3116  CA  LYS A 381       5.539 -10.375   1.331  1.00 92.00           C  
ATOM   3117  C   LYS A 381       5.820 -11.133   2.625  1.00 92.00           C  
ATOM   3118  CB  LYS A 381       6.398 -10.938   0.198  1.00 92.00           C  
ATOM   3119  O   LYS A 381       6.664 -10.719   3.424  1.00 92.00           O  
ATOM   3120  CG  LYS A 381       6.203 -10.227  -1.136  1.00 92.00           C  
ATOM   3121  CD  LYS A 381       7.199 -10.719  -2.180  1.00 92.00           C  
ATOM   3122  CE  LYS A 381       7.055  -9.961  -3.492  1.00 92.00           C  
ATOM   3123  NZ  LYS A 381       8.078 -10.383  -4.492  1.00 92.00           N  
ATOM   3124  N   MET A 382       5.023 -12.227   2.893  1.00 93.12           N  
ATOM   3125  CA  MET A 382       5.246 -13.062   4.066  1.00 93.12           C  
ATOM   3126  C   MET A 382       5.285 -14.539   3.682  1.00 93.12           C  
ATOM   3127  CB  MET A 382       4.160 -12.820   5.117  1.00 93.12           C  
ATOM   3128  O   MET A 382       4.945 -14.898   2.553  1.00 93.12           O  
ATOM   3129  CG  MET A 382       4.168 -11.414   5.695  1.00 93.12           C  
ATOM   3130  SD  MET A 382       2.877 -11.180   6.977  1.00 93.12           S  
ATOM   3131  CE  MET A 382       1.392 -11.172   5.938  1.00 93.12           C  
ATOM   3132  N   THR A 383       5.676 -15.281   4.613  1.00 93.44           N  
ATOM   3133  CA  THR A 383       5.719 -16.719   4.398  1.00 93.44           C  
ATOM   3134  C   THR A 383       4.320 -17.266   4.145  1.00 93.44           C  
ATOM   3135  CB  THR A 383       6.352 -17.453   5.602  1.00 93.44           C  
ATOM   3136  O   THR A 383       3.324 -16.641   4.508  1.00 93.44           O  
ATOM   3137  CG2 THR A 383       7.824 -17.078   5.750  1.00 93.44           C  
ATOM   3138  OG1 THR A 383       5.652 -17.078   6.793  1.00 93.44           O  
ATOM   3139  N   PRO A 384       4.250 -18.391   3.477  1.00 91.75           N  
ATOM   3140  CA  PRO A 384       2.982 -18.953   2.988  1.00 91.75           C  
ATOM   3141  C   PRO A 384       1.932 -19.078   4.090  1.00 91.75           C  
ATOM   3142  CB  PRO A 384       3.381 -20.328   2.445  1.00 91.75           C  
ATOM   3143  O   PRO A 384       0.772 -18.703   3.887  1.00 91.75           O  
ATOM   3144  CG  PRO A 384       4.816 -20.172   2.053  1.00 91.75           C  
ATOM   3145  CD  PRO A 384       5.473 -19.219   3.000  1.00 91.75           C  
ATOM   3146  N   MET A 385       2.301 -19.578   5.262  1.00 92.62           N  
ATOM   3147  CA  MET A 385       1.329 -19.797   6.332  1.00 92.62           C  
ATOM   3148  C   MET A 385       0.729 -18.469   6.793  1.00 92.62           C  
ATOM   3149  CB  MET A 385       1.980 -20.516   7.516  1.00 92.62           C  
ATOM   3150  O   MET A 385      -0.490 -18.344   6.918  1.00 92.62           O  
ATOM   3151  CG  MET A 385       2.223 -21.984   7.277  1.00 92.62           C  
ATOM   3152  SD  MET A 385       0.664 -22.938   7.051  1.00 92.62           S  
ATOM   3153  CE  MET A 385      -0.018 -22.828   8.727  1.00 92.62           C  
ATOM   3154  N   MET A 386       1.543 -17.500   6.984  1.00 93.56           N  
ATOM   3155  CA  MET A 386       1.064 -16.203   7.445  1.00 93.56           C  
ATOM   3156  C   MET A 386       0.324 -15.469   6.332  1.00 93.56           C  
ATOM   3157  CB  MET A 386       2.229 -15.344   7.949  1.00 93.56           C  
ATOM   3158  O   MET A 386      -0.682 -14.797   6.582  1.00 93.56           O  
ATOM   3159  CG  MET A 386       1.794 -14.062   8.641  1.00 93.56           C  
ATOM   3160  SD  MET A 386       0.699 -14.383  10.078  1.00 93.56           S  
ATOM   3161  CE  MET A 386       0.152 -12.688  10.445  1.00 93.56           C  
ATOM   3162  N   ARG A 387       0.842 -15.586   5.098  1.00 92.06           N  
ATOM   3163  CA  ARG A 387       0.151 -14.984   3.965  1.00 92.06           C  
ATOM   3164  C   ARG A 387      -1.242 -15.578   3.791  1.00 92.06           C  
ATOM   3165  CB  ARG A 387       0.963 -15.164   2.680  1.00 92.06           C  
ATOM   3166  O   ARG A 387      -2.195 -14.859   3.482  1.00 92.06           O  
ATOM   3167  CG  ARG A 387       0.449 -14.352   1.505  1.00 92.06           C  
ATOM   3168  CD  ARG A 387       0.560 -12.852   1.766  1.00 92.06           C  
ATOM   3169  NE  ARG A 387       0.124 -12.070   0.612  1.00 92.06           N  
ATOM   3170  NH1 ARG A 387       0.389 -10.023   1.642  1.00 92.06           N  
ATOM   3171  NH2 ARG A 387      -0.357 -10.133  -0.523  1.00 92.06           N  
ATOM   3172  CZ  ARG A 387       0.053 -10.742   0.579  1.00 92.06           C  
ATOM   3173  N   GLY A 388      -1.360 -16.844   3.988  1.00 92.56           N  
ATOM   3174  CA  GLY A 388      -2.660 -17.500   3.982  1.00 92.56           C  
ATOM   3175  C   GLY A 388      -3.590 -16.984   5.066  1.00 92.56           C  
ATOM   3176  O   GLY A 388      -4.766 -16.719   4.812  1.00 92.56           O  
ATOM   3177  N   ALA A 389      -3.061 -16.875   6.285  1.00 93.44           N  
ATOM   3178  CA  ALA A 389      -3.844 -16.328   7.395  1.00 93.44           C  
ATOM   3179  C   ALA A 389      -4.328 -14.914   7.078  1.00 93.44           C  
ATOM   3180  CB  ALA A 389      -3.020 -16.328   8.680  1.00 93.44           C  
ATOM   3181  O   ALA A 389      -5.477 -14.570   7.363  1.00 93.44           O  
ATOM   3182  N   GLN A 390      -3.436 -14.156   6.492  1.00 92.62           N  
ATOM   3183  CA  GLN A 390      -3.787 -12.797   6.094  1.00 92.62           C  
ATOM   3184  C   GLN A 390      -4.910 -12.805   5.059  1.00 92.62           C  
ATOM   3185  CB  GLN A 390      -2.562 -12.070   5.535  1.00 92.62           C  
ATOM   3186  O   GLN A 390      -5.824 -11.977   5.129  1.00 92.62           O  
ATOM   3187  CG  GLN A 390      -2.836 -10.625   5.137  1.00 92.62           C  
ATOM   3188  CD  GLN A 390      -3.234 -10.484   3.680  1.00 92.62           C  
ATOM   3189  NE2 GLN A 390      -4.102  -9.523   3.393  1.00 92.62           N  
ATOM   3190  OE1 GLN A 390      -2.764 -11.234   2.818  1.00 92.62           O  
ATOM   3191  N   THR A 391      -4.855 -13.688   4.105  1.00 90.88           N  
ATOM   3192  CA  THR A 391      -5.883 -13.797   3.078  1.00 90.88           C  
ATOM   3193  C   THR A 391      -7.242 -14.102   3.703  1.00 90.88           C  
ATOM   3194  CB  THR A 391      -5.535 -14.898   2.055  1.00 90.88           C  
ATOM   3195  O   THR A 391      -8.250 -13.477   3.346  1.00 90.88           O  
ATOM   3196  CG2 THR A 391      -6.633 -15.047   1.008  1.00 90.88           C  
ATOM   3197  OG1 THR A 391      -4.309 -14.555   1.398  1.00 90.88           O  
ATOM   3198  N   VAL A 392      -7.242 -14.984   4.652  1.00 92.12           N  
ATOM   3199  CA  VAL A 392      -8.469 -15.344   5.352  1.00 92.12           C  
ATOM   3200  C   VAL A 392      -8.953 -14.156   6.188  1.00 92.12           C  
ATOM   3201  CB  VAL A 392      -8.273 -16.578   6.246  1.00 92.12           C  
ATOM   3202  O   VAL A 392     -10.141 -13.828   6.176  1.00 92.12           O  
ATOM   3203  CG1 VAL A 392      -9.508 -16.828   7.105  1.00 92.12           C  
ATOM   3204  CG2 VAL A 392      -7.957 -17.812   5.395  1.00 92.12           C  
ATOM   3205  N   HIS A 393      -8.000 -13.586   6.852  1.00 92.31           N  
ATOM   3206  CA  HIS A 393      -8.266 -12.398   7.652  1.00 92.31           C  
ATOM   3207  C   HIS A 393      -8.969 -11.328   6.828  1.00 92.31           C  
ATOM   3208  CB  HIS A 393      -6.969 -11.844   8.234  1.00 92.31           C  
ATOM   3209  O   HIS A 393     -10.031 -10.828   7.223  1.00 92.31           O  
ATOM   3210  CG  HIS A 393      -7.137 -10.539   8.953  1.00 92.31           C  
ATOM   3211  CD2 HIS A 393      -7.258 -10.258  10.273  1.00 92.31           C  
ATOM   3212  ND1 HIS A 393      -7.207  -9.328   8.297  1.00 92.31           N  
ATOM   3213  CE1 HIS A 393      -7.363  -8.359   9.180  1.00 92.31           C  
ATOM   3214  NE2 HIS A 393      -7.395  -8.898  10.391  1.00 92.31           N  
ATOM   3215  N   GLU A 394      -8.516 -10.969   5.699  1.00 90.94           N  
ATOM   3216  CA  GLU A 394      -9.039  -9.914   4.836  1.00 90.94           C  
ATOM   3217  C   GLU A 394     -10.391 -10.305   4.246  1.00 90.94           C  
ATOM   3218  CB  GLU A 394      -8.055  -9.594   3.713  1.00 90.94           C  
ATOM   3219  O   GLU A 394     -11.297  -9.477   4.141  1.00 90.94           O  
ATOM   3220  CG  GLU A 394      -6.809  -8.852   4.184  1.00 90.94           C  
ATOM   3221  CD  GLU A 394      -7.066  -7.387   4.492  1.00 90.94           C  
ATOM   3222  OE1 GLU A 394      -6.277  -6.773   5.242  1.00 90.94           O  
ATOM   3223  OE2 GLU A 394      -8.070  -6.844   3.977  1.00 90.94           O  
ATOM   3224  N   HIS A 395     -10.469 -11.516   3.982  1.00 90.81           N  
ATOM   3225  CA  HIS A 395     -11.727 -12.008   3.428  1.00 90.81           C  
ATOM   3226  C   HIS A 395     -12.852 -11.906   4.445  1.00 90.81           C  
ATOM   3227  CB  HIS A 395     -11.578 -13.453   2.953  1.00 90.81           C  
ATOM   3228  O   HIS A 395     -13.961 -11.469   4.113  1.00 90.81           O  
ATOM   3229  CG  HIS A 395     -12.852 -14.055   2.459  1.00 90.81           C  
ATOM   3230  CD2 HIS A 395     -13.695 -14.938   3.035  1.00 90.81           C  
ATOM   3231  ND1 HIS A 395     -13.383 -13.766   1.221  1.00 90.81           N  
ATOM   3232  CE1 HIS A 395     -14.500 -14.445   1.058  1.00 90.81           C  
ATOM   3233  NE2 HIS A 395     -14.719 -15.164   2.145  1.00 90.81           N  
ATOM   3234  N   LEU A 396     -12.609 -12.289   5.648  1.00 92.88           N  
ATOM   3235  CA  LEU A 396     -13.625 -12.250   6.695  1.00 92.88           C  
ATOM   3236  C   LEU A 396     -14.094 -10.820   6.945  1.00 92.88           C  
ATOM   3237  CB  LEU A 396     -13.078 -12.852   7.992  1.00 92.88           C  
ATOM   3238  O   LEU A 396     -15.289 -10.578   7.133  1.00 92.88           O  
ATOM   3239  CG  LEU A 396     -12.828 -14.367   7.980  1.00 92.88           C  
ATOM   3240  CD1 LEU A 396     -12.250 -14.812   9.320  1.00 92.88           C  
ATOM   3241  CD2 LEU A 396     -14.109 -15.117   7.660  1.00 92.88           C  
ATOM   3242  N   LEU A 397     -13.180  -9.898   6.895  1.00 92.88           N  
ATOM   3243  CA  LEU A 397     -13.531  -8.500   7.098  1.00 92.88           C  
ATOM   3244  C   LEU A 397     -14.352  -7.973   5.926  1.00 92.88           C  
ATOM   3245  CB  LEU A 397     -12.273  -7.648   7.281  1.00 92.88           C  
ATOM   3246  O   LEU A 397     -15.344  -7.266   6.125  1.00 92.88           O  
ATOM   3247  CG  LEU A 397     -11.484  -7.875   8.570  1.00 92.88           C  
ATOM   3248  CD1 LEU A 397     -10.242  -6.984   8.594  1.00 92.88           C  
ATOM   3249  CD2 LEU A 397     -12.359  -7.617   9.789  1.00 92.88           C  
ATOM   3250  N   ALA A 398     -14.008  -8.398   4.746  1.00 89.75           N  
ATOM   3251  CA  ALA A 398     -14.648  -7.887   3.533  1.00 89.75           C  
ATOM   3252  C   ALA A 398     -16.078  -8.414   3.398  1.00 89.75           C  
ATOM   3253  CB  ALA A 398     -13.820  -8.258   2.303  1.00 89.75           C  
ATOM   3254  O   ALA A 398     -16.984  -7.668   3.039  1.00 89.75           O  
ATOM   3255  N   THR A 399     -16.281  -9.656   3.744  1.00 88.81           N  
ATOM   3256  CA  THR A 399     -17.578 -10.297   3.537  1.00 88.81           C  
ATOM   3257  C   THR A 399     -18.438 -10.180   4.789  1.00 88.81           C  
ATOM   3258  CB  THR A 399     -17.422 -11.773   3.150  1.00 88.81           C  
ATOM   3259  O   THR A 399     -19.641 -10.430   4.746  1.00 88.81           O  
ATOM   3260  CG2 THR A 399     -16.703 -11.922   1.812  1.00 88.81           C  
ATOM   3261  OG1 THR A 399     -16.656 -12.445   4.164  1.00 88.81           O  
ATOM   3262  N   GLY A 400     -17.844  -9.781   5.863  1.00 90.50           N  
ATOM   3263  CA  GLY A 400     -18.578  -9.695   7.117  1.00 90.50           C  
ATOM   3264  C   GLY A 400     -18.828  -8.266   7.562  1.00 90.50           C  
ATOM   3265  O   GLY A 400     -19.609  -7.547   6.945  1.00 90.50           O  
ATOM   3266  N   VAL A 401     -17.969  -7.828   8.531  1.00 92.19           N  
ATOM   3267  CA  VAL A 401     -18.156  -6.543   9.195  1.00 92.19           C  
ATOM   3268  C   VAL A 401     -17.984  -5.410   8.188  1.00 92.19           C  
ATOM   3269  CB  VAL A 401     -17.156  -6.359  10.367  1.00 92.19           C  
ATOM   3270  O   VAL A 401     -18.625  -4.359   8.312  1.00 92.19           O  
ATOM   3271  CG1 VAL A 401     -15.727  -6.246   9.852  1.00 92.19           C  
ATOM   3272  CG2 VAL A 401     -17.531  -5.133  11.195  1.00 92.19           C  
ATOM   3273  N   GLY A 402     -17.172  -5.582   7.215  1.00 90.31           N  
ATOM   3274  CA  GLY A 402     -16.922  -4.559   6.215  1.00 90.31           C  
ATOM   3275  C   GLY A 402     -18.156  -4.145   5.453  1.00 90.31           C  
ATOM   3276  O   GLY A 402     -18.281  -2.990   5.035  1.00 90.31           O  
ATOM   3277  N   GLN A 403     -19.094  -5.008   5.316  1.00 89.50           N  
ATOM   3278  CA  GLN A 403     -20.328  -4.770   4.574  1.00 89.50           C  
ATOM   3279  C   GLN A 403     -21.266  -3.834   5.340  1.00 89.50           C  
ATOM   3280  CB  GLN A 403     -21.047  -6.086   4.270  1.00 89.50           C  
ATOM   3281  O   GLN A 403     -22.203  -3.275   4.766  1.00 89.50           O  
ATOM   3282  CG  GLN A 403     -20.297  -6.969   3.273  1.00 89.50           C  
ATOM   3283  CD  GLN A 403     -21.109  -8.195   2.869  1.00 89.50           C  
ATOM   3284  NE2 GLN A 403     -20.547  -8.992   1.961  1.00 89.50           N  
ATOM   3285  OE1 GLN A 403     -22.203  -8.430   3.371  1.00 89.50           O  
ATOM   3286  N   LEU A 404     -21.000  -3.695   6.582  1.00 90.69           N  
ATOM   3287  CA  LEU A 404     -21.859  -2.873   7.426  1.00 90.69           C  
ATOM   3288  C   LEU A 404     -21.578  -1.391   7.211  1.00 90.69           C  
ATOM   3289  CB  LEU A 404     -21.672  -3.232   8.898  1.00 90.69           C  
ATOM   3290  O   LEU A 404     -22.359  -0.536   7.633  1.00 90.69           O  
ATOM   3291  CG  LEU A 404     -21.984  -4.676   9.297  1.00 90.69           C  
ATOM   3292  CD1 LEU A 404     -21.703  -4.891  10.781  1.00 90.69           C  
ATOM   3293  CD2 LEU A 404     -23.438  -5.012   8.961  1.00 90.69           C  
ATOM   3294  N   PHE A 405     -20.500  -1.088   6.590  1.00 89.25           N  
ATOM   3295  CA  PHE A 405     -20.094   0.286   6.309  1.00 89.25           C  
ATOM   3296  C   PHE A 405     -20.516   0.697   4.902  1.00 89.25           C  
ATOM   3297  CB  PHE A 405     -18.578   0.448   6.473  1.00 89.25           C  
ATOM   3298  O   PHE A 405     -19.938   0.235   3.918  1.00 89.25           O  
ATOM   3299  CG  PHE A 405     -18.094   0.261   7.887  1.00 89.25           C  
ATOM   3300  CD1 PHE A 405     -17.469   1.295   8.562  1.00 89.25           C  
ATOM   3301  CD2 PHE A 405     -18.281  -0.951   8.539  1.00 89.25           C  
ATOM   3302  CE1 PHE A 405     -17.016   1.124   9.875  1.00 89.25           C  
ATOM   3303  CE2 PHE A 405     -17.844  -1.130   9.852  1.00 89.25           C  
ATOM   3304  CZ  PHE A 405     -17.203  -0.091  10.508  1.00 89.25           C  
ATOM   3305  N   ASP A 406     -21.422   1.642   4.742  1.00 79.12           N  
ATOM   3306  CA  ASP A 406     -21.969   2.047   3.455  1.00 79.12           C  
ATOM   3307  C   ASP A 406     -20.906   2.715   2.584  1.00 79.12           C  
ATOM   3308  CB  ASP A 406     -23.156   2.994   3.656  1.00 79.12           C  
ATOM   3309  O   ASP A 406     -20.906   2.535   1.363  1.00 79.12           O  
ATOM   3310  CG  ASP A 406     -24.391   2.289   4.184  1.00 79.12           C  
ATOM   3311  OD1 ASP A 406     -24.531   1.060   4.004  1.00 79.12           O  
ATOM   3312  OD2 ASP A 406     -25.250   2.973   4.785  1.00 79.12           O  
ATOM   3313  N   ALA A 407     -20.000   3.363   3.297  1.00 75.25           N  
ATOM   3314  CA  ALA A 407     -19.000   4.160   2.588  1.00 75.25           C  
ATOM   3315  C   ALA A 407     -17.750   3.328   2.271  1.00 75.25           C  
ATOM   3316  CB  ALA A 407     -18.609   5.387   3.410  1.00 75.25           C  
ATOM   3317  O   ALA A 407     -16.734   3.867   1.852  1.00 75.25           O  
ATOM   3318  N   ASN A 408     -17.875   2.029   2.619  1.00 77.50           N  
ATOM   3319  CA  ASN A 408     -16.719   1.177   2.355  1.00 77.50           C  
ATOM   3320  C   ASN A 408     -16.609   0.824   0.876  1.00 77.50           C  
ATOM   3321  CB  ASN A 408     -16.781  -0.096   3.201  1.00 77.50           C  
ATOM   3322  O   ASN A 408     -17.266  -0.104   0.403  1.00 77.50           O  
ATOM   3323  CG  ASN A 408     -15.484  -0.875   3.193  1.00 77.50           C  
ATOM   3324  ND2 ASN A 408     -15.383  -1.871   4.066  1.00 77.50           N  
ATOM   3325  OD1 ASN A 408     -14.578  -0.584   2.410  1.00 77.50           O  
ATOM   3326  N   GLY A 409     -15.766   1.510   0.168  1.00 68.88           N  
ATOM   3327  CA  GLY A 409     -15.586   1.308  -1.261  1.00 68.88           C  
ATOM   3328  C   GLY A 409     -14.867   0.014  -1.594  1.00 68.88           C  
ATOM   3329  O   GLY A 409     -14.992  -0.501  -2.707  1.00 68.88           O  
ATOM   3330  N   VAL A 410     -14.211  -0.598  -0.601  1.00 68.62           N  
ATOM   3331  CA  VAL A 410     -13.383  -1.778  -0.840  1.00 68.62           C  
ATOM   3332  C   VAL A 410     -14.281  -3.004  -1.015  1.00 68.62           C  
ATOM   3333  CB  VAL A 410     -12.383  -2.012   0.309  1.00 68.62           C  
ATOM   3334  O   VAL A 410     -13.875  -3.988  -1.642  1.00 68.62           O  
ATOM   3335  CG1 VAL A 410     -11.633  -3.328   0.113  1.00 68.62           C  
ATOM   3336  CG2 VAL A 410     -11.398  -0.845   0.403  1.00 68.62           C  
ATOM   3337  N   VAL A 411     -15.508  -2.943  -0.564  1.00 68.88           N  
ATOM   3338  CA  VAL A 411     -16.391  -4.105  -0.606  1.00 68.88           C  
ATOM   3339  C   VAL A 411     -17.422  -3.936  -1.718  1.00 68.88           C  
ATOM   3340  CB  VAL A 411     -17.094  -4.332   0.749  1.00 68.88           C  
ATOM   3341  O   VAL A 411     -18.141  -4.875  -2.047  1.00 68.88           O  
ATOM   3342  CG1 VAL A 411     -16.094  -4.773   1.813  1.00 68.88           C  
ATOM   3343  CG2 VAL A 411     -17.828  -3.064   1.188  1.00 68.88           C  
ATOM   3344  N   LYS A 412     -17.406  -2.703  -2.338  1.00 70.25           N  
ATOM   3345  CA  LYS A 412     -18.375  -2.436  -3.398  1.00 70.25           C  
ATOM   3346  C   LYS A 412     -17.750  -2.680  -4.773  1.00 70.25           C  
ATOM   3347  CB  LYS A 412     -18.891  -1.001  -3.305  1.00 70.25           C  
ATOM   3348  O   LYS A 412     -16.547  -2.537  -4.953  1.00 70.25           O  
ATOM   3349  CG  LYS A 412     -19.672  -0.711  -2.037  1.00 70.25           C  
ATOM   3350  CD  LYS A 412     -20.203   0.718  -2.021  1.00 70.25           C  
ATOM   3351  CE  LYS A 412     -20.984   1.013  -0.748  1.00 70.25           C  
ATOM   3352  NZ  LYS A 412     -21.484   2.420  -0.716  1.00 70.25           N  
ATOM   3353  N   SER A 413     -18.609  -3.211  -5.664  1.00 64.69           N  
ATOM   3354  CA  SER A 413     -18.172  -3.326  -7.055  1.00 64.69           C  
ATOM   3355  C   SER A 413     -18.016  -1.953  -7.695  1.00 64.69           C  
ATOM   3356  CB  SER A 413     -19.188  -4.152  -7.859  1.00 64.69           C  
ATOM   3357  O   SER A 413     -18.500  -0.953  -7.176  1.00 64.69           O  
ATOM   3358  OG  SER A 413     -20.375  -3.424  -8.070  1.00 64.69           O  
ATOM   3359  N   GLU A 414     -17.062  -1.864  -8.703  1.00 61.88           N  
ATOM   3360  CA  GLU A 414     -16.828  -0.627  -9.445  1.00 61.88           C  
ATOM   3361  C   GLU A 414     -18.141  -0.002  -9.898  1.00 61.88           C  
ATOM   3362  CB  GLU A 414     -15.922  -0.884 -10.648  1.00 61.88           C  
ATOM   3363  O   GLU A 414     -18.344   1.210  -9.781  1.00 61.88           O  
ATOM   3364  CG  GLU A 414     -15.477   0.383 -11.367  1.00 61.88           C  
ATOM   3365  CD  GLU A 414     -14.516   0.118 -12.508  1.00 61.88           C  
ATOM   3366  OE1 GLU A 414     -14.047   1.089 -13.148  1.00 61.88           O  
ATOM   3367  OE2 GLU A 414     -14.219  -1.070 -12.773  1.00 61.88           O  
ATOM   3368  N   HIS A 415     -19.062  -0.835 -10.422  1.00 62.94           N  
ATOM   3369  CA  HIS A 415     -20.344  -0.365 -10.906  1.00 62.94           C  
ATOM   3370  C   HIS A 415     -21.172   0.234  -9.766  1.00 62.94           C  
ATOM   3371  CB  HIS A 415     -21.125  -1.506 -11.570  1.00 62.94           C  
ATOM   3372  O   HIS A 415     -21.766   1.308  -9.922  1.00 62.94           O  
ATOM   3373  CG  HIS A 415     -22.469  -1.097 -12.094  1.00 62.94           C  
ATOM   3374  CD2 HIS A 415     -22.844  -0.636 -13.312  1.00 62.94           C  
ATOM   3375  ND1 HIS A 415     -23.609  -1.139 -11.328  1.00 62.94           N  
ATOM   3376  CE1 HIS A 415     -24.625  -0.720 -12.055  1.00 62.94           C  
ATOM   3377  NE2 HIS A 415     -24.188  -0.409 -13.258  1.00 62.94           N  
ATOM   3378  N   GLU A 416     -21.312  -0.444  -8.609  1.00 66.75           N  
ATOM   3379  CA  GLU A 416     -22.062   0.045  -7.453  1.00 66.75           C  
ATOM   3380  C   GLU A 416     -21.484   1.367  -6.949  1.00 66.75           C  
ATOM   3381  CB  GLU A 416     -22.047  -0.995  -6.328  1.00 66.75           C  
ATOM   3382  O   GLU A 416     -22.234   2.277  -6.590  1.00 66.75           O  
ATOM   3383  CG  GLU A 416     -22.953  -2.193  -6.590  1.00 66.75           C  
ATOM   3384  CD  GLU A 416     -22.875  -3.252  -5.504  1.00 66.75           C  
ATOM   3385  OE1 GLU A 416     -23.625  -4.250  -5.574  1.00 66.75           O  
ATOM   3386  OE2 GLU A 416     -22.047  -3.082  -4.574  1.00 66.75           O  
ATOM   3387  N   LEU A 417     -20.266   1.380  -7.039  1.00 65.06           N  
ATOM   3388  CA  LEU A 417     -19.562   2.572  -6.566  1.00 65.06           C  
ATOM   3389  C   LEU A 417     -19.859   3.766  -7.469  1.00 65.06           C  
ATOM   3390  CB  LEU A 417     -18.062   2.320  -6.500  1.00 65.06           C  
ATOM   3391  O   LEU A 417     -20.172   4.855  -6.984  1.00 65.06           O  
ATOM   3392  CG  LEU A 417     -17.234   3.354  -5.730  1.00 65.06           C  
ATOM   3393  CD1 LEU A 417     -17.438   3.182  -4.227  1.00 65.06           C  
ATOM   3394  CD2 LEU A 417     -15.758   3.238  -6.094  1.00 65.06           C  
ATOM   3395  N   LEU A 418     -19.719   3.600  -8.797  1.00 66.19           N  
ATOM   3396  CA  LEU A 418     -19.953   4.652  -9.781  1.00 66.19           C  
ATOM   3397  C   LEU A 418     -21.406   5.109  -9.750  1.00 66.19           C  
ATOM   3398  CB  LEU A 418     -19.594   4.164 -11.188  1.00 66.19           C  
ATOM   3399  O   LEU A 418     -21.688   6.309  -9.844  1.00 66.19           O  
ATOM   3400  CG  LEU A 418     -18.109   4.059 -11.508  1.00 66.19           C  
ATOM   3401  CD1 LEU A 418     -17.891   3.332 -12.828  1.00 66.19           C  
ATOM   3402  CD2 LEU A 418     -17.469   5.441 -11.539  1.00 66.19           C  
ATOM   3403  N   THR A 419     -22.281   4.137  -9.625  1.00 65.06           N  
ATOM   3404  CA  THR A 419     -23.703   4.441  -9.547  1.00 65.06           C  
ATOM   3405  C   THR A 419     -24.000   5.266  -8.297  1.00 65.06           C  
ATOM   3406  CB  THR A 419     -24.547   3.156  -9.531  1.00 65.06           C  
ATOM   3407  O   THR A 419     -24.766   6.234  -8.352  1.00 65.06           O  
ATOM   3408  CG2 THR A 419     -26.031   3.480  -9.469  1.00 65.06           C  
ATOM   3409  OG1 THR A 419     -24.281   2.406 -10.719  1.00 65.06           O  
ATOM   3410  N   HIS A 420     -23.359   4.824  -7.207  1.00 65.62           N  
ATOM   3411  CA  HIS A 420     -23.547   5.543  -5.949  1.00 65.62           C  
ATOM   3412  C   HIS A 420     -23.062   6.984  -6.059  1.00 65.62           C  
ATOM   3413  CB  HIS A 420     -22.812   4.828  -4.812  1.00 65.62           C  
ATOM   3414  O   HIS A 420     -23.734   7.902  -5.574  1.00 65.62           O  
ATOM   3415  CG  HIS A 420     -23.562   4.836  -3.518  1.00 65.62           C  
ATOM   3416  CD2 HIS A 420     -24.875   4.621  -3.246  1.00 65.62           C  
ATOM   3417  ND1 HIS A 420     -22.953   5.098  -2.309  1.00 65.62           N  
ATOM   3418  CE1 HIS A 420     -23.859   5.039  -1.346  1.00 65.62           C  
ATOM   3419  NE2 HIS A 420     -25.031   4.750  -1.889  1.00 65.62           N  
ATOM   3420  N   ILE A 421     -21.969   7.199  -6.715  1.00 66.62           N  
ATOM   3421  CA  ILE A 421     -21.406   8.531  -6.895  1.00 66.62           C  
ATOM   3422  C   ILE A 421     -22.312   9.359  -7.797  1.00 66.62           C  
ATOM   3423  CB  ILE A 421     -19.984   8.477  -7.484  1.00 66.62           C  
ATOM   3424  O   ILE A 421     -22.562  10.539  -7.527  1.00 66.62           O  
ATOM   3425  CG1 ILE A 421     -19.000   7.906  -6.453  1.00 66.62           C  
ATOM   3426  CG2 ILE A 421     -19.531   9.859  -7.961  1.00 66.62           C  
ATOM   3427  CD1 ILE A 421     -17.578   7.707  -6.984  1.00 66.62           C  
ATOM   3428  N   HIS A 422     -22.688   8.703  -8.906  1.00 64.31           N  
ATOM   3429  CA  HIS A 422     -23.594   9.375  -9.836  1.00 64.31           C  
ATOM   3430  C   HIS A 422     -24.875   9.797  -9.141  1.00 64.31           C  
ATOM   3431  CB  HIS A 422     -23.906   8.469 -11.023  1.00 64.31           C  
ATOM   3432  O   HIS A 422     -25.359  10.922  -9.344  1.00 64.31           O  
ATOM   3433  CG  HIS A 422     -24.781   9.117 -12.055  1.00 64.31           C  
ATOM   3434  CD2 HIS A 422     -26.062   8.875 -12.406  1.00 64.31           C  
ATOM   3435  ND1 HIS A 422     -24.344  10.148 -12.859  1.00 64.31           N  
ATOM   3436  CE1 HIS A 422     -25.328  10.508 -13.664  1.00 64.31           C  
ATOM   3437  NE2 HIS A 422     -26.375   9.758 -13.414  1.00 64.31           N  
ATOM   3438  N   CYS A 423     -25.453   8.938  -8.359  1.00 63.25           N  
ATOM   3439  CA  CYS A 423     -26.688   9.234  -7.641  1.00 63.25           C  
ATOM   3440  C   CYS A 423     -26.500  10.383  -6.664  1.00 63.25           C  
ATOM   3441  CB  CYS A 423     -27.188   7.992  -6.895  1.00 63.25           C  
ATOM   3442  O   CYS A 423     -27.359  11.258  -6.543  1.00 63.25           O  
ATOM   3443  SG  CYS A 423     -27.953   6.754  -7.965  1.00 63.25           S  
ATOM   3444  N   MET A 424     -25.297  10.375  -6.012  1.00 59.97           N  
ATOM   3445  CA  MET A 424     -24.984  11.414  -5.027  1.00 59.97           C  
ATOM   3446  C   MET A 424     -24.766  12.758  -5.707  1.00 59.97           C  
ATOM   3447  CB  MET A 424     -23.734  11.031  -4.223  1.00 59.97           C  
ATOM   3448  O   MET A 424     -25.125  13.797  -5.148  1.00 59.97           O  
ATOM   3449  CG  MET A 424     -23.984   9.945  -3.186  1.00 59.97           C  
ATOM   3450  SD  MET A 424     -22.484   9.562  -2.197  1.00 59.97           S  
ATOM   3451  CE  MET A 424     -22.297  11.125  -1.291  1.00 59.97           C  
ATOM   3452  N   SER A 425     -24.125  12.688  -6.887  1.00 61.25           N  
ATOM   3453  CA  SER A 425     -23.859  13.914  -7.621  1.00 61.25           C  
ATOM   3454  C   SER A 425     -25.141  14.547  -8.125  1.00 61.25           C  
ATOM   3455  CB  SER A 425     -22.906  13.648  -8.797  1.00 61.25           C  
ATOM   3456  O   SER A 425     -25.219  15.773  -8.281  1.00 61.25           O  
ATOM   3457  OG  SER A 425     -23.562  12.883  -9.797  1.00 61.25           O  
ATOM   3458  N   MET A 426     -26.234  13.734  -8.406  1.00 59.03           N  
ATOM   3459  CA  MET A 426     -27.484  14.242  -8.930  1.00 59.03           C  
ATOM   3460  C   MET A 426     -28.359  14.812  -7.816  1.00 59.03           C  
ATOM   3461  CB  MET A 426     -28.250  13.141  -9.672  1.00 59.03           C  
ATOM   3462  O   MET A 426     -29.359  15.484  -8.078  1.00 59.03           O  
ATOM   3463  CG  MET A 426     -27.594  12.727 -10.984  1.00 59.03           C  
ATOM   3464  SD  MET A 426     -27.625  14.062 -12.234  1.00 59.03           S  
ATOM   3465  CE  MET A 426     -26.500  13.367 -13.477  1.00 59.03           C  
ATOM   3466  N   GLN A 427     -27.984  14.508  -6.562  1.00 54.34           N  
ATOM   3467  CA  GLN A 427     -28.812  15.039  -5.488  1.00 54.34           C  
ATOM   3468  C   GLN A 427     -28.578  16.531  -5.305  1.00 54.34           C  
ATOM   3469  CB  GLN A 427     -28.547  14.305  -4.180  1.00 54.34           C  
ATOM   3470  O   GLN A 427     -27.500  16.953  -4.867  1.00 54.34           O  
ATOM   3471  CG  GLN A 427     -29.109  12.891  -4.137  1.00 54.34           C  
ATOM   3472  CD  GLN A 427     -28.828  12.180  -2.824  1.00 54.34           C  
ATOM   3473  NE2 GLN A 427     -29.453  11.023  -2.631  1.00 54.34           N  
ATOM   3474  OE1 GLN A 427     -28.062  12.672  -1.992  1.00 54.34           O  
ATOM   3475  N   SER A 428     -28.547  17.406  -6.324  1.00 49.03           N  
ATOM   3476  CA  SER A 428     -28.578  18.859  -6.199  1.00 49.03           C  
ATOM   3477  C   SER A 428     -29.719  19.312  -5.293  1.00 49.03           C  
ATOM   3478  CB  SER A 428     -28.719  19.516  -7.570  1.00 49.03           C  
ATOM   3479  O   SER A 428     -30.828  18.766  -5.352  1.00 49.03           O  
ATOM   3480  OG  SER A 428     -29.797  18.953  -8.289  1.00 49.03           O  
ATOM   3481  N   THR A 429     -29.578  19.281  -3.988  1.00 49.03           N  
ATOM   3482  CA  THR A 429     -30.594  19.891  -3.127  1.00 49.03           C  
ATOM   3483  C   THR A 429     -31.453  20.875  -3.916  1.00 49.03           C  
ATOM   3484  CB  THR A 429     -29.938  20.625  -1.938  1.00 49.03           C  
ATOM   3485  O   THR A 429     -30.938  21.641  -4.730  1.00 49.03           O  
ATOM   3486  CG2 THR A 429     -30.031  19.797  -0.662  1.00 49.03           C  
ATOM   3487  OG1 THR A 429     -28.547  20.859  -2.230  1.00 49.03           O  
ATOM   3488  N   GLN A 430     -32.531  20.469  -4.605  1.00 39.34           N  
ATOM   3489  CA  GLN A 430     -33.719  21.281  -4.941  1.00 39.34           C  
ATOM   3490  C   GLN A 430     -33.719  22.594  -4.156  1.00 39.34           C  
ATOM   3491  CB  GLN A 430     -35.000  20.516  -4.680  1.00 39.34           C  
ATOM   3492  O   GLN A 430     -33.438  22.594  -2.951  1.00 39.34           O  
ATOM   3493  CG  GLN A 430     -35.219  19.328  -5.613  1.00 39.34           C  
ATOM   3494  CD  GLN A 430     -36.219  19.625  -6.723  1.00 39.34           C  
ATOM   3495  NE2 GLN A 430     -36.281  18.734  -7.703  1.00 39.34           N  
ATOM   3496  OE1 GLN A 430     -36.906  20.641  -6.691  1.00 39.34           O  
ATOM   3497  N   PRO A 431     -33.406  23.750  -4.859  1.00 37.75           N  
ATOM   3498  CA  PRO A 431     -33.500  25.062  -4.230  1.00 37.75           C  
ATOM   3499  C   PRO A 431     -34.812  25.234  -3.447  1.00 37.75           C  
ATOM   3500  CB  PRO A 431     -33.438  26.031  -5.418  1.00 37.75           C  
ATOM   3501  O   PRO A 431     -35.875  24.984  -3.977  1.00 37.75           O  
ATOM   3502  CG  PRO A 431     -33.562  25.141  -6.625  1.00 37.75           C  
ATOM   3503  CD  PRO A 431     -33.781  23.734  -6.168  1.00 37.75           C  
ATOM   3504  N   GLY A 432     -35.000  24.500  -2.400  1.00 42.06           N  
ATOM   3505  CA  GLY A 432     -36.031  24.828  -1.436  1.00 42.06           C  
ATOM   3506  C   GLY A 432     -36.062  26.281  -1.041  1.00 42.06           C  
ATOM   3507  O   GLY A 432     -35.000  26.922  -0.935  1.00 42.06           O  
ATOM   3508  N   HIS A 433     -36.875  27.203  -1.812  1.00 39.06           N  
ATOM   3509  CA  HIS A 433     -37.656  28.406  -1.555  1.00 39.06           C  
ATOM   3510  C   HIS A 433     -37.531  28.828  -0.095  1.00 39.06           C  
ATOM   3511  CB  HIS A 433     -39.125  28.188  -1.924  1.00 39.06           C  
ATOM   3512  O   HIS A 433     -38.094  28.172   0.792  1.00 39.06           O  
ATOM   3513  CG  HIS A 433     -39.438  28.484  -3.359  1.00 39.06           C  
ATOM   3514  CD2 HIS A 433     -40.594  28.484  -4.031  1.00 39.06           C  
ATOM   3515  ND1 HIS A 433     -38.469  28.797  -4.277  1.00 39.06           N  
ATOM   3516  CE1 HIS A 433     -39.031  29.000  -5.457  1.00 39.06           C  
ATOM   3517  NE2 HIS A 433     -40.312  28.812  -5.336  1.00 39.06           N  
ATOM   3518  N   SER A 434     -36.312  29.141   0.392  1.00 41.88           N  
ATOM   3519  CA  SER A 434     -36.312  30.031   1.553  1.00 41.88           C  
ATOM   3520  C   SER A 434     -35.062  30.938   1.560  1.00 41.88           C  
ATOM   3521  CB  SER A 434     -36.344  29.219   2.848  1.00 41.88           C  
ATOM   3522  O   SER A 434     -33.969  30.500   1.220  1.00 41.88           O  
ATOM   3523  OG  SER A 434     -35.250  28.312   2.920  1.00 41.88           O  
ATOM   3524  N   ASP A 435     -35.094  32.000   0.823  1.00 43.50           N  
ATOM   3525  CA  ASP A 435     -34.531  33.375   0.843  1.00 43.50           C  
ATOM   3526  C   ASP A 435     -33.656  33.562   2.070  1.00 43.50           C  
ATOM   3527  CB  ASP A 435     -35.656  34.406   0.814  1.00 43.50           C  
ATOM   3528  O   ASP A 435     -34.094  33.344   3.201  1.00 43.50           O  
ATOM   3529  CG  ASP A 435     -36.125  34.750  -0.592  1.00 43.50           C  
ATOM   3530  OD1 ASP A 435     -35.406  34.438  -1.563  1.00 43.50           O  
ATOM   3531  OD2 ASP A 435     -37.219  35.312  -0.731  1.00 43.50           O  
ATOM   3532  N   GLN A 436     -32.531  32.688   2.215  1.00 43.44           N  
ATOM   3533  CA  GLN A 436     -31.312  33.125   2.906  1.00 43.44           C  
ATOM   3534  C   GLN A 436     -30.641  31.969   3.627  1.00 43.44           C  
ATOM   3535  CB  GLN A 436     -31.641  34.250   3.900  1.00 43.44           C  
ATOM   3536  O   GLN A 436     -29.781  32.188   4.484  1.00 43.44           O  
ATOM   3537  CG  GLN A 436     -31.719  35.625   3.271  1.00 43.44           C  
ATOM   3538  CD  GLN A 436     -31.797  36.750   4.301  1.00 43.44           C  
ATOM   3539  NE2 GLN A 436     -31.750  37.969   3.836  1.00 43.44           N  
ATOM   3540  OE1 GLN A 436     -31.906  36.469   5.504  1.00 43.44           O  
ATOM   3541  N   VAL A 437     -30.312  30.719   3.023  1.00 51.31           N  
ATOM   3542  CA  VAL A 437     -29.609  29.719   3.822  1.00 51.31           C  
ATOM   3543  C   VAL A 437     -28.516  29.078   2.982  1.00 51.31           C  
ATOM   3544  CB  VAL A 437     -30.578  28.656   4.367  1.00 51.31           C  
ATOM   3545  O   VAL A 437     -28.719  28.766   1.806  1.00 51.31           O  
ATOM   3546  CG1 VAL A 437     -29.812  27.594   5.164  1.00 51.31           C  
ATOM   3547  CG2 VAL A 437     -31.656  29.297   5.230  1.00 51.31           C  
ATOM   3548  N   ASP A 438     -27.328  29.594   2.979  1.00 54.03           N  
ATOM   3549  CA  ASP A 438     -26.031  29.031   2.594  1.00 54.03           C  
ATOM   3550  C   ASP A 438     -26.219  27.719   1.818  1.00 54.03           C  
ATOM   3551  CB  ASP A 438     -25.172  28.797   3.830  1.00 54.03           C  
ATOM   3552  O   ASP A 438     -26.922  26.828   2.264  1.00 54.03           O  
ATOM   3553  CG  ASP A 438     -24.594  30.078   4.414  1.00 54.03           C  
ATOM   3554  OD1 ASP A 438     -24.438  31.062   3.668  1.00 54.03           O  
ATOM   3555  OD2 ASP A 438     -24.312  30.094   5.633  1.00 54.03           O  
ATOM   3556  N   GLU A 439     -26.438  27.734   0.567  1.00 59.22           N  
ATOM   3557  CA  GLU A 439     -26.453  26.672  -0.433  1.00 59.22           C  
ATOM   3558  C   GLU A 439     -25.359  25.656  -0.178  1.00 59.22           C  
ATOM   3559  CB  GLU A 439     -26.312  27.266  -1.842  1.00 59.22           C  
ATOM   3560  O   GLU A 439     -24.203  26.016   0.064  1.00 59.22           O  
ATOM   3561  CG  GLU A 439     -27.625  27.734  -2.449  1.00 59.22           C  
ATOM   3562  CD  GLU A 439     -27.484  28.266  -3.863  1.00 59.22           C  
ATOM   3563  OE1 GLU A 439     -28.500  28.703  -4.457  1.00 59.22           O  
ATOM   3564  OE2 GLU A 439     -26.344  28.250  -4.383  1.00 59.22           O  
ATOM   3565  N   PHE A 440     -25.594  24.516   0.481  1.00 62.72           N  
ATOM   3566  CA  PHE A 440     -24.656  23.391   0.562  1.00 62.72           C  
ATOM   3567  C   PHE A 440     -24.422  22.797  -0.816  1.00 62.72           C  
ATOM   3568  CB  PHE A 440     -25.203  22.328   1.516  1.00 62.72           C  
ATOM   3569  O   PHE A 440     -25.312  22.766  -1.655  1.00 62.72           O  
ATOM   3570  CG  PHE A 440     -25.188  22.734   2.963  1.00 62.72           C  
ATOM   3571  CD1 PHE A 440     -24.047  22.594   3.732  1.00 62.72           C  
ATOM   3572  CD2 PHE A 440     -26.328  23.266   3.553  1.00 62.72           C  
ATOM   3573  CE1 PHE A 440     -24.031  22.984   5.070  1.00 62.72           C  
ATOM   3574  CE2 PHE A 440     -26.328  23.641   4.891  1.00 62.72           C  
ATOM   3575  CZ  PHE A 440     -25.172  23.500   5.648  1.00 62.72           C  
ATOM   3576  N   ILE A 441     -23.156  22.625  -1.110  1.00 64.19           N  
ATOM   3577  CA  ILE A 441     -22.703  21.891  -2.285  1.00 64.19           C  
ATOM   3578  C   ILE A 441     -22.453  20.438  -1.913  1.00 64.19           C  
ATOM   3579  CB  ILE A 441     -21.438  22.516  -2.889  1.00 64.19           C  
ATOM   3580  O   ILE A 441     -21.844  20.141  -0.878  1.00 64.19           O  
ATOM   3581  CG1 ILE A 441     -21.688  23.984  -3.260  1.00 64.19           C  
ATOM   3582  CG2 ILE A 441     -20.953  21.719  -4.105  1.00 64.19           C  
ATOM   3583  CD1 ILE A 441     -20.422  24.750  -3.635  1.00 64.19           C  
ATOM   3584  N   THR A 442     -23.172  19.531  -2.592  1.00 63.31           N  
ATOM   3585  CA  THR A 442     -22.906  18.109  -2.438  1.00 63.31           C  
ATOM   3586  C   THR A 442     -21.812  17.656  -3.385  1.00 63.31           C  
ATOM   3587  CB  THR A 442     -24.188  17.281  -2.689  1.00 63.31           C  
ATOM   3588  O   THR A 442     -21.891  17.875  -4.594  1.00 63.31           O  
ATOM   3589  CG2 THR A 442     -23.938  15.797  -2.430  1.00 63.31           C  
ATOM   3590  OG1 THR A 442     -25.234  17.734  -1.820  1.00 63.31           O  
ATOM   3591  N   GLN A 443     -20.672  17.109  -2.746  1.00 64.12           N  
ATOM   3592  CA  GLN A 443     -19.562  16.578  -3.520  1.00 64.12           C  
ATOM   3593  C   GLN A 443     -19.281  15.117  -3.137  1.00 64.12           C  
ATOM   3594  CB  GLN A 443     -18.312  17.422  -3.318  1.00 64.12           C  
ATOM   3595  O   GLN A 443     -19.375  14.750  -1.965  1.00 64.12           O  
ATOM   3596  CG  GLN A 443     -18.391  18.797  -3.973  1.00 64.12           C  
ATOM   3597  CD  GLN A 443     -17.078  19.562  -3.869  1.00 64.12           C  
ATOM   3598  NE2 GLN A 443     -17.078  20.797  -4.363  1.00 64.12           N  
ATOM   3599  OE1 GLN A 443     -16.078  19.062  -3.348  1.00 64.12           O  
ATOM   3600  N   ALA A 444     -19.141  14.320  -4.219  1.00 64.75           N  
ATOM   3601  CA  ALA A 444     -18.719  12.930  -4.059  1.00 64.75           C  
ATOM   3602  C   ALA A 444     -17.281  12.727  -4.543  1.00 64.75           C  
ATOM   3603  CB  ALA A 444     -19.672  12.000  -4.809  1.00 64.75           C  
ATOM   3604  O   ALA A 444     -16.938  13.148  -5.648  1.00 64.75           O  
ATOM   3605  N   ALA A 445     -16.453  12.234  -3.564  1.00 68.00           N  
ATOM   3606  CA  ALA A 445     -15.062  11.992  -3.928  1.00 68.00           C  
ATOM   3607  C   ALA A 445     -14.523  10.742  -3.246  1.00 68.00           C  
ATOM   3608  CB  ALA A 445     -14.211  13.203  -3.562  1.00 68.00           C  
ATOM   3609  O   ALA A 445     -15.180  10.180  -2.365  1.00 68.00           O  
ATOM   3610  N   PHE A 446     -13.320  10.219  -3.863  1.00 70.31           N  
ATOM   3611  CA  PHE A 446     -12.547   9.141  -3.252  1.00 70.31           C  
ATOM   3612  C   PHE A 446     -11.414   9.703  -2.400  1.00 70.31           C  
ATOM   3613  CB  PHE A 446     -11.977   8.211  -4.328  1.00 70.31           C  
ATOM   3614  O   PHE A 446     -10.781  10.695  -2.771  1.00 70.31           O  
ATOM   3615  CG  PHE A 446     -13.023   7.367  -5.012  1.00 70.31           C  
ATOM   3616  CD1 PHE A 446     -13.516   6.219  -4.406  1.00 70.31           C  
ATOM   3617  CD2 PHE A 446     -13.516   7.730  -6.262  1.00 70.31           C  
ATOM   3618  CE1 PHE A 446     -14.477   5.438  -5.039  1.00 70.31           C  
ATOM   3619  CE2 PHE A 446     -14.477   6.953  -6.895  1.00 70.31           C  
ATOM   3620  CZ  PHE A 446     -14.961   5.809  -6.285  1.00 70.31           C  
ATOM   3621  N   LEU A 447     -11.445   9.148  -1.253  1.00 74.19           N  
ATOM   3622  CA  LEU A 447     -10.312   9.500  -0.396  1.00 74.19           C  
ATOM   3623  C   LEU A 447      -9.359   8.320  -0.244  1.00 74.19           C  
ATOM   3624  CB  LEU A 447     -10.812   9.953   0.980  1.00 74.19           C  
ATOM   3625  O   LEU A 447      -9.789   7.203   0.056  1.00 74.19           O  
ATOM   3626  CG  LEU A 447      -9.758  10.562   1.909  1.00 74.19           C  
ATOM   3627  CD1 LEU A 447     -10.336  11.773   2.639  1.00 74.19           C  
ATOM   3628  CD2 LEU A 447      -9.250   9.531   2.904  1.00 74.19           C  
ATOM   3629  N   THR A 448      -8.164   8.562  -0.629  1.00 72.81           N  
ATOM   3630  CA  THR A 448      -7.133   7.555  -0.436  1.00 72.81           C  
ATOM   3631  C   THR A 448      -6.094   8.039   0.574  1.00 72.81           C  
ATOM   3632  CB  THR A 448      -6.438   7.207  -1.765  1.00 72.81           C  
ATOM   3633  O   THR A 448      -5.648   9.188   0.519  1.00 72.81           O  
ATOM   3634  CG2 THR A 448      -5.504   6.012  -1.602  1.00 72.81           C  
ATOM   3635  OG1 THR A 448      -7.430   6.895  -2.748  1.00 72.81           O  
ATOM   3636  N   THR A 449      -5.863   7.211   1.612  1.00 73.69           N  
ATOM   3637  CA  THR A 449      -4.832   7.531   2.594  1.00 73.69           C  
ATOM   3638  C   THR A 449      -3.496   6.914   2.197  1.00 73.69           C  
ATOM   3639  CB  THR A 449      -5.230   7.039   4.000  1.00 73.69           C  
ATOM   3640  O   THR A 449      -3.447   5.773   1.725  1.00 73.69           O  
ATOM   3641  CG2 THR A 449      -6.477   7.762   4.500  1.00 73.69           C  
ATOM   3642  OG1 THR A 449      -5.492   5.633   3.951  1.00 73.69           O  
ATOM   3643  N   ASP A 450      -2.486   7.809   2.162  1.00 73.69           N  
ATOM   3644  CA  ASP A 450      -1.173   7.324   1.745  1.00 73.69           C  
ATOM   3645  C   ASP A 450      -0.523   6.484   2.842  1.00 73.69           C  
ATOM   3646  CB  ASP A 450      -0.263   8.500   1.374  1.00 73.69           C  
ATOM   3647  O   ASP A 450      -1.057   6.379   3.947  1.00 73.69           O  
ATOM   3648  CG  ASP A 450       0.166   9.320   2.576  1.00 73.69           C  
ATOM   3649  OD1 ASP A 450       0.089   8.812   3.719  1.00 73.69           O  
ATOM   3650  OD2 ASP A 450       0.582  10.484   2.381  1.00 73.69           O  
ATOM   3651  N   ILE A 451       0.551   5.738   2.539  1.00 73.44           N  
ATOM   3652  CA  ILE A 451       1.245   4.773   3.383  1.00 73.44           C  
ATOM   3653  C   ILE A 451       1.732   5.457   4.656  1.00 73.44           C  
ATOM   3654  CB  ILE A 451       2.432   4.121   2.637  1.00 73.44           C  
ATOM   3655  O   ILE A 451       1.739   4.852   5.730  1.00 73.44           O  
ATOM   3656  CG1 ILE A 451       3.018   2.973   3.467  1.00 73.44           C  
ATOM   3657  CG2 ILE A 451       3.504   5.164   2.312  1.00 73.44           C  
ATOM   3658  CD1 ILE A 451       3.850   1.987   2.658  1.00 73.44           C  
ATOM   3659  N   LYS A 452       2.215   6.648   4.531  1.00 79.44           N  
ATOM   3660  CA  LYS A 452       2.680   7.391   5.699  1.00 79.44           C  
ATOM   3661  C   LYS A 452       1.582   7.500   6.754  1.00 79.44           C  
ATOM   3662  CB  LYS A 452       3.160   8.781   5.297  1.00 79.44           C  
ATOM   3663  O   LYS A 452       1.812   7.211   7.930  1.00 79.44           O  
ATOM   3664  CG  LYS A 452       3.707   9.609   6.449  1.00 79.44           C  
ATOM   3665  CD  LYS A 452       4.184  10.977   5.980  1.00 79.44           C  
ATOM   3666  CE  LYS A 452       4.664  11.836   7.145  1.00 79.44           C  
ATOM   3667  NZ  LYS A 452       5.125  13.180   6.691  1.00 79.44           N  
ATOM   3668  N   LYS A 453       0.433   7.891   6.301  1.00 78.25           N  
ATOM   3669  CA  LYS A 453      -0.690   8.031   7.227  1.00 78.25           C  
ATOM   3670  C   LYS A 453      -1.082   6.680   7.820  1.00 78.25           C  
ATOM   3671  CB  LYS A 453      -1.892   8.656   6.520  1.00 78.25           C  
ATOM   3672  O   LYS A 453      -1.401   6.590   9.008  1.00 78.25           O  
ATOM   3673  CG  LYS A 453      -1.754  10.156   6.277  1.00 78.25           C  
ATOM   3674  CD  LYS A 453      -3.016  10.742   5.656  1.00 78.25           C  
ATOM   3675  CE  LYS A 453      -2.840  12.211   5.312  1.00 78.25           C  
ATOM   3676  NZ  LYS A 453      -4.055  12.773   4.652  1.00 78.25           N  
ATOM   3677  N   TYR A 454      -1.030   5.727   6.973  1.00 78.62           N  
ATOM   3678  CA  TYR A 454      -1.322   4.363   7.406  1.00 78.62           C  
ATOM   3679  C   TYR A 454      -0.349   3.914   8.492  1.00 78.62           C  
ATOM   3680  CB  TYR A 454      -1.261   3.396   6.219  1.00 78.62           C  
ATOM   3681  O   TYR A 454      -0.766   3.443   9.555  1.00 78.62           O  
ATOM   3682  CG  TYR A 454      -1.540   1.961   6.590  1.00 78.62           C  
ATOM   3683  CD1 TYR A 454      -0.539   0.995   6.516  1.00 78.62           C  
ATOM   3684  CD2 TYR A 454      -2.805   1.566   7.012  1.00 78.62           C  
ATOM   3685  CE1 TYR A 454      -0.792  -0.330   6.855  1.00 78.62           C  
ATOM   3686  CE2 TYR A 454      -3.070   0.244   7.352  1.00 78.62           C  
ATOM   3687  OH  TYR A 454      -2.314  -2.006   7.605  1.00 78.62           O  
ATOM   3688  CZ  TYR A 454      -2.059  -0.696   7.270  1.00 78.62           C  
ATOM   3689  N   CYS A 455       0.911   4.160   8.305  1.00 76.94           N  
ATOM   3690  CA  CYS A 455       1.946   3.701   9.219  1.00 76.94           C  
ATOM   3691  C   CYS A 455       1.910   4.496  10.523  1.00 76.94           C  
ATOM   3692  CB  CYS A 455       3.328   3.822   8.578  1.00 76.94           C  
ATOM   3693  O   CYS A 455       2.047   3.924  11.602  1.00 76.94           O  
ATOM   3694  SG  CYS A 455       3.682   2.531   7.363  1.00 76.94           S  
ATOM   3695  N   LEU A 456       1.577   5.711  10.453  1.00 80.56           N  
ATOM   3696  CA  LEU A 456       1.670   6.578  11.617  1.00 80.56           C  
ATOM   3697  C   LEU A 456       0.399   6.500  12.461  1.00 80.56           C  
ATOM   3698  CB  LEU A 456       1.924   8.023  11.195  1.00 80.56           C  
ATOM   3699  O   LEU A 456       0.425   6.777  13.656  1.00 80.56           O  
ATOM   3700  CG  LEU A 456       3.305   8.328  10.609  1.00 80.56           C  
ATOM   3701  CD1 LEU A 456       3.359   9.766  10.094  1.00 80.56           C  
ATOM   3702  CD2 LEU A 456       4.391   8.094  11.656  1.00 80.56           C  
ATOM   3703  N   SER A 457      -0.680   6.094  11.844  1.00 79.31           N  
ATOM   3704  CA  SER A 457      -1.956   6.066  12.555  1.00 79.31           C  
ATOM   3705  C   SER A 457      -2.324   4.648  12.977  1.00 79.31           C  
ATOM   3706  CB  SER A 457      -3.066   6.652  11.680  1.00 79.31           C  
ATOM   3707  O   SER A 457      -2.971   4.449  14.008  1.00 79.31           O  
ATOM   3708  OG  SER A 457      -2.795   8.008  11.359  1.00 79.31           O  
ATOM   3709  N   PHE A 458      -1.962   3.664  12.195  1.00 83.56           N  
ATOM   3710  CA  PHE A 458      -2.291   2.260  12.414  1.00 83.56           C  
ATOM   3711  C   PHE A 458      -1.287   1.605  13.352  1.00 83.56           C  
ATOM   3712  CB  PHE A 458      -2.330   1.506  11.078  1.00 83.56           C  
ATOM   3713  O   PHE A 458      -0.485   0.771  12.930  1.00 83.56           O  
ATOM   3714  CG  PHE A 458      -3.219   0.291  11.094  1.00 83.56           C  
ATOM   3715  CD1 PHE A 458      -2.744  -0.928  11.562  1.00 83.56           C  
ATOM   3716  CD2 PHE A 458      -4.527   0.369  10.641  1.00 83.56           C  
ATOM   3717  CE1 PHE A 458      -3.564  -2.053  11.578  1.00 83.56           C  
ATOM   3718  CE2 PHE A 458      -5.352  -0.752  10.648  1.00 83.56           C  
ATOM   3719  CZ  PHE A 458      -4.871  -1.963  11.117  1.00 83.56           C  
ATOM   3720  N   ARG A 459      -1.336   2.068  14.703  1.00 88.25           N  
ATOM   3721  CA  ARG A 459      -0.476   1.553  15.758  1.00 88.25           C  
ATOM   3722  C   ARG A 459      -1.210   0.517  16.609  1.00 88.25           C  
ATOM   3723  CB  ARG A 459       0.024   2.693  16.656  1.00 88.25           C  
ATOM   3724  O   ARG A 459      -2.441   0.464  16.594  1.00 88.25           O  
ATOM   3725  CG  ARG A 459       0.803   3.764  15.898  1.00 88.25           C  
ATOM   3726  CD  ARG A 459       2.160   3.254  15.438  1.00 88.25           C  
ATOM   3727  NE  ARG A 459       2.963   4.316  14.844  1.00 88.25           N  
ATOM   3728  NH1 ARG A 459       4.777   2.971  14.367  1.00 88.25           N  
ATOM   3729  NH2 ARG A 459       4.828   5.195  13.828  1.00 88.25           N  
ATOM   3730  CZ  ARG A 459       4.188   4.160  14.352  1.00 88.25           C  
ATOM   3731  N   ARG A 460      -0.317  -0.287  17.234  1.00 89.06           N  
ATOM   3732  CA  ARG A 460      -0.894  -1.350  18.062  1.00 89.06           C  
ATOM   3733  C   ARG A 460      -1.913  -0.791  19.047  1.00 89.06           C  
ATOM   3734  CB  ARG A 460       0.204  -2.105  18.812  1.00 89.06           C  
ATOM   3735  O   ARG A 460      -3.025  -1.309  19.156  1.00 89.06           O  
ATOM   3736  CG  ARG A 460      -0.317  -3.217  19.703  1.00 89.06           C  
ATOM   3737  CD  ARG A 460       0.814  -3.936  20.422  1.00 89.06           C  
ATOM   3738  NE  ARG A 460       0.307  -4.922  21.375  1.00 89.06           N  
ATOM   3739  NH1 ARG A 460       2.393  -5.621  22.078  1.00 89.06           N  
ATOM   3740  NH2 ARG A 460       0.501  -6.562  22.969  1.00 89.06           N  
ATOM   3741  CZ  ARG A 460       1.068  -5.699  22.141  1.00 89.06           C  
ATOM   3742  N   GLU A 461      -1.557   0.247  19.641  1.00 89.12           N  
ATOM   3743  CA  GLU A 461      -2.385   0.833  20.688  1.00 89.12           C  
ATOM   3744  C   GLU A 461      -3.676   1.410  20.125  1.00 89.12           C  
ATOM   3745  CB  GLU A 461      -1.610   1.918  21.453  1.00 89.12           C  
ATOM   3746  O   GLU A 461      -4.727   1.351  20.766  1.00 89.12           O  
ATOM   3747  CG  GLU A 461      -0.405   1.395  22.219  1.00 89.12           C  
ATOM   3748  CD  GLU A 461       0.842   1.260  21.359  1.00 89.12           C  
ATOM   3749  OE1 GLU A 461       1.924   0.943  21.891  1.00 89.12           O  
ATOM   3750  OE2 GLU A 461       0.736   1.476  20.125  1.00 89.12           O  
ATOM   3751  N   VAL A 462      -3.555   1.899  18.922  1.00 90.81           N  
ATOM   3752  CA  VAL A 462      -4.703   2.518  18.266  1.00 90.81           C  
ATOM   3753  C   VAL A 462      -5.668   1.435  17.781  1.00 90.81           C  
ATOM   3754  CB  VAL A 462      -4.273   3.416  17.094  1.00 90.81           C  
ATOM   3755  O   VAL A 462      -6.883   1.551  17.969  1.00 90.81           O  
ATOM   3756  CG1 VAL A 462      -5.496   3.922  16.328  1.00 90.81           C  
ATOM   3757  CG2 VAL A 462      -3.432   4.586  17.594  1.00 90.81           C  
ATOM   3758  N   MET A 463      -5.152   0.344  17.312  1.00 91.81           N  
ATOM   3759  CA  MET A 463      -5.969  -0.658  16.625  1.00 91.81           C  
ATOM   3760  C   MET A 463      -6.426  -1.740  17.594  1.00 91.81           C  
ATOM   3761  CB  MET A 463      -5.191  -1.289  15.469  1.00 91.81           C  
ATOM   3762  O   MET A 463      -7.289  -2.555  17.266  1.00 91.81           O  
ATOM   3763  CG  MET A 463      -4.941  -0.339  14.312  1.00 91.81           C  
ATOM   3764  SD  MET A 463      -6.477   0.474  13.719  1.00 91.81           S  
ATOM   3765  CE  MET A 463      -7.422  -0.979  13.180  1.00 91.81           C  
ATOM   3766  N   ALA A 464      -5.859  -1.811  18.781  1.00 92.12           N  
ATOM   3767  CA  ALA A 464      -6.078  -2.896  19.719  1.00 92.12           C  
ATOM   3768  C   ALA A 464      -7.566  -3.096  20.000  1.00 92.12           C  
ATOM   3769  CB  ALA A 464      -5.332  -2.619  21.031  1.00 92.12           C  
ATOM   3770  O   ALA A 464      -8.070  -4.219  19.938  1.00 92.12           O  
ATOM   3771  N   ARG A 465      -8.258  -2.031  20.281  1.00 93.44           N  
ATOM   3772  CA  ARG A 465      -9.672  -2.125  20.625  1.00 93.44           C  
ATOM   3773  C   ARG A 465     -10.500  -2.553  19.422  1.00 93.44           C  
ATOM   3774  CB  ARG A 465     -10.188  -0.790  21.172  1.00 93.44           C  
ATOM   3775  O   ARG A 465     -11.430  -3.354  19.547  1.00 93.44           O  
ATOM   3776  CG  ARG A 465     -11.672  -0.795  21.516  1.00 93.44           C  
ATOM   3777  CD  ARG A 465     -11.992  -1.829  22.578  1.00 93.44           C  
ATOM   3778  NE  ARG A 465     -13.430  -1.915  22.828  1.00 93.44           N  
ATOM   3779  NH1 ARG A 465     -13.406  -4.148  23.422  1.00 93.44           N  
ATOM   3780  NH2 ARG A 465     -15.375  -2.982  23.422  1.00 93.44           N  
ATOM   3781  CZ  ARG A 465     -14.070  -3.016  23.219  1.00 93.44           C  
ATOM   3782  N   PHE A 466     -10.188  -2.045  18.234  1.00 94.50           N  
ATOM   3783  CA  PHE A 466     -10.883  -2.387  17.000  1.00 94.50           C  
ATOM   3784  C   PHE A 466     -10.695  -3.861  16.656  1.00 94.50           C  
ATOM   3785  CB  PHE A 466     -10.391  -1.517  15.836  1.00 94.50           C  
ATOM   3786  O   PHE A 466     -11.656  -4.551  16.297  1.00 94.50           O  
ATOM   3787  CG  PHE A 466     -10.672  -0.050  16.016  1.00 94.50           C  
ATOM   3788  CD1 PHE A 466     -11.766   0.541  15.391  1.00 94.50           C  
ATOM   3789  CD2 PHE A 466      -9.844   0.739  16.797  1.00 94.50           C  
ATOM   3790  CE1 PHE A 466     -12.031   1.898  15.555  1.00 94.50           C  
ATOM   3791  CE2 PHE A 466     -10.109   2.098  16.969  1.00 94.50           C  
ATOM   3792  CZ  PHE A 466     -11.203   2.674  16.344  1.00 94.50           C  
ATOM   3793  N   SER A 467      -9.453  -4.285  16.812  1.00 94.12           N  
ATOM   3794  CA  SER A 467      -9.133  -5.676  16.516  1.00 94.12           C  
ATOM   3795  C   SER A 467      -9.828  -6.625  17.484  1.00 94.12           C  
ATOM   3796  CB  SER A 467      -7.625  -5.906  16.562  1.00 94.12           C  
ATOM   3797  O   SER A 467     -10.344  -7.668  17.094  1.00 94.12           O  
ATOM   3798  OG  SER A 467      -6.969  -5.129  15.570  1.00 94.12           O  
ATOM   3799  N   ARG A 468      -9.867  -6.254  18.719  1.00 94.94           N  
ATOM   3800  CA  ARG A 468     -10.562  -7.055  19.719  1.00 94.94           C  
ATOM   3801  C   ARG A 468     -12.047  -7.168  19.406  1.00 94.94           C  
ATOM   3802  CB  ARG A 468     -10.375  -6.449  21.109  1.00 94.94           C  
ATOM   3803  O   ARG A 468     -12.633  -8.250  19.516  1.00 94.94           O  
ATOM   3804  CG  ARG A 468     -10.961  -7.293  22.234  1.00 94.94           C  
ATOM   3805  CD  ARG A 468     -10.719  -6.664  23.609  1.00 94.94           C  
ATOM   3806  NE  ARG A 468      -9.305  -6.660  23.953  1.00 94.94           N  
ATOM   3807  NH1 ARG A 468      -9.539  -5.270  25.781  1.00 94.94           N  
ATOM   3808  NH2 ARG A 468      -7.473  -6.066  25.203  1.00 94.94           N  
ATOM   3809  CZ  ARG A 468      -8.773  -6.000  24.984  1.00 94.94           C  
ATOM   3810  N   ALA A 469     -12.570  -6.066  19.094  1.00 95.75           N  
ATOM   3811  CA  ALA A 469     -13.984  -6.070  18.719  1.00 95.75           C  
ATOM   3812  C   ALA A 469     -14.234  -7.012  17.531  1.00 95.75           C  
ATOM   3813  CB  ALA A 469     -14.445  -4.656  18.375  1.00 95.75           C  
ATOM   3814  O   ALA A 469     -15.219  -7.754  17.531  1.00 95.75           O  
ATOM   3815  N   CYS A 470     -13.375  -6.980  16.578  1.00 96.12           N  
ATOM   3816  CA  CYS A 470     -13.492  -7.891  15.453  1.00 96.12           C  
ATOM   3817  C   CYS A 470     -13.352  -9.344  15.898  1.00 96.12           C  
ATOM   3818  CB  CYS A 470     -12.445  -7.566  14.391  1.00 96.12           C  
ATOM   3819  O   CYS A 470     -14.078 -10.219  15.422  1.00 96.12           O  
ATOM   3820  SG  CYS A 470     -12.750  -6.023  13.508  1.00 96.12           S  
ATOM   3821  N   ASP A 471     -12.453  -9.633  16.797  1.00 95.81           N  
ATOM   3822  CA  ASP A 471     -12.320 -10.969  17.375  1.00 95.81           C  
ATOM   3823  C   ASP A 471     -13.633 -11.422  18.016  1.00 95.81           C  
ATOM   3824  CB  ASP A 471     -11.195 -11.000  18.406  1.00 95.81           C  
ATOM   3825  O   ASP A 471     -14.047 -12.562  17.844  1.00 95.81           O  
ATOM   3826  CG  ASP A 471      -9.812 -10.852  17.781  1.00 95.81           C  
ATOM   3827  OD1 ASP A 471      -9.680 -11.023  16.562  1.00 95.81           O  
ATOM   3828  OD2 ASP A 471      -8.859 -10.555  18.531  1.00 95.81           O  
ATOM   3829  N   GLU A 472     -14.250 -10.508  18.703  1.00 96.12           N  
ATOM   3830  CA  GLU A 472     -15.516 -10.797  19.375  1.00 96.12           C  
ATOM   3831  C   GLU A 472     -16.625 -11.078  18.359  1.00 96.12           C  
ATOM   3832  CB  GLU A 472     -15.922  -9.625  20.281  1.00 96.12           C  
ATOM   3833  O   GLU A 472     -17.375 -12.047  18.516  1.00 96.12           O  
ATOM   3834  CG  GLU A 472     -15.000  -9.430  21.484  1.00 96.12           C  
ATOM   3835  CD  GLU A 472     -15.195  -8.086  22.172  1.00 96.12           C  
ATOM   3836  OE1 GLU A 472     -14.516  -7.824  23.188  1.00 96.12           O  
ATOM   3837  OE2 GLU A 472     -16.031  -7.297  21.688  1.00 96.12           O  
ATOM   3838  N   LEU A 473     -16.672 -10.352  17.359  1.00 96.56           N  
ATOM   3839  CA  LEU A 473     -17.719 -10.477  16.344  1.00 96.56           C  
ATOM   3840  C   LEU A 473     -17.609 -11.812  15.617  1.00 96.56           C  
ATOM   3841  CB  LEU A 473     -17.609  -9.328  15.336  1.00 96.56           C  
ATOM   3842  O   LEU A 473     -18.625 -12.430  15.289  1.00 96.56           O  
ATOM   3843  CG  LEU A 473     -18.141  -7.973  15.805  1.00 96.56           C  
ATOM   3844  CD1 LEU A 473     -17.672  -6.871  14.859  1.00 96.56           C  
ATOM   3845  CD2 LEU A 473     -19.656  -7.992  15.898  1.00 96.56           C  
ATOM   3846  N   TYR A 474     -16.438 -12.289  15.438  1.00 96.12           N  
ATOM   3847  CA  TYR A 474     -16.234 -13.523  14.680  1.00 96.12           C  
ATOM   3848  C   TYR A 474     -16.000 -14.703  15.609  1.00 96.12           C  
ATOM   3849  CB  TYR A 474     -15.070 -13.375  13.703  1.00 96.12           C  
ATOM   3850  O   TYR A 474     -16.031 -15.859  15.180  1.00 96.12           O  
ATOM   3851  CG  TYR A 474     -15.391 -12.523  12.500  1.00 96.12           C  
ATOM   3852  CD1 TYR A 474     -16.000 -13.078  11.375  1.00 96.12           C  
ATOM   3853  CD2 TYR A 474     -15.070 -11.172  12.477  1.00 96.12           C  
ATOM   3854  CE1 TYR A 474     -16.297 -12.297  10.266  1.00 96.12           C  
ATOM   3855  CE2 TYR A 474     -15.359 -10.383  11.359  1.00 96.12           C  
ATOM   3856  OH  TYR A 474     -16.266 -10.180   9.164  1.00 96.12           O  
ATOM   3857  CZ  TYR A 474     -15.977 -10.953  10.266  1.00 96.12           C  
ATOM   3858  N   GLY A 475     -15.695 -14.398  16.859  1.00 95.12           N  
ATOM   3859  CA  GLY A 475     -15.438 -15.445  17.844  1.00 95.12           C  
ATOM   3860  C   GLY A 475     -14.102 -16.125  17.641  1.00 95.12           C  
ATOM   3861  O   GLY A 475     -13.977 -17.344  17.844  1.00 95.12           O  
ATOM   3862  N   ILE A 476     -13.141 -15.430  17.078  1.00 95.38           N  
ATOM   3863  CA  ILE A 476     -11.781 -15.922  16.875  1.00 95.38           C  
ATOM   3864  C   ILE A 476     -10.797 -15.062  17.656  1.00 95.38           C  
ATOM   3865  CB  ILE A 476     -11.406 -15.930  15.367  1.00 95.38           C  
ATOM   3866  O   ILE A 476     -10.414 -13.977  17.203  1.00 95.38           O  
ATOM   3867  CG1 ILE A 476     -12.516 -16.609  14.547  1.00 95.38           C  
ATOM   3868  CG2 ILE A 476     -10.062 -16.625  15.156  1.00 95.38           C  
ATOM   3869  CD1 ILE A 476     -12.320 -16.500  13.039  1.00 95.38           C  
ATOM   3870  N   PRO A 477     -10.297 -15.586  18.719  1.00 93.12           N  
ATOM   3871  CA  PRO A 477      -9.461 -14.781  19.594  1.00 93.12           C  
ATOM   3872  C   PRO A 477      -8.102 -14.438  18.969  1.00 93.12           C  
ATOM   3873  CB  PRO A 477      -9.281 -15.672  20.828  1.00 93.12           C  
ATOM   3874  O   PRO A 477      -7.461 -15.305  18.375  1.00 93.12           O  
ATOM   3875  CG  PRO A 477      -9.523 -17.062  20.328  1.00 93.12           C  
ATOM   3876  CD  PRO A 477     -10.484 -17.000  19.188  1.00 93.12           C  
ATOM   3877  N   GLN A 478      -7.730 -13.109  19.062  1.00 91.38           N  
ATOM   3878  CA  GLN A 478      -6.410 -12.570  18.766  1.00 91.38           C  
ATOM   3879  C   GLN A 478      -6.105 -12.672  17.266  1.00 91.38           C  
ATOM   3880  CB  GLN A 478      -5.336 -13.305  19.562  1.00 91.38           C  
ATOM   3881  O   GLN A 478      -4.984 -12.398  16.844  1.00 91.38           O  
ATOM   3882  CG  GLN A 478      -5.414 -13.055  21.062  1.00 91.38           C  
ATOM   3883  CD  GLN A 478      -4.281 -13.711  21.828  1.00 91.38           C  
ATOM   3884  NE2 GLN A 478      -4.066 -13.281  23.062  1.00 91.38           N  
ATOM   3885  OE1 GLN A 478      -3.602 -14.609  21.312  1.00 91.38           O  
ATOM   3886  N   PHE A 479      -7.008 -13.047  16.531  1.00 94.56           N  
ATOM   3887  CA  PHE A 479      -6.789 -13.289  15.109  1.00 94.56           C  
ATOM   3888  C   PHE A 479      -6.621 -11.977  14.352  1.00 94.56           C  
ATOM   3889  CB  PHE A 479      -7.953 -14.094  14.516  1.00 94.56           C  
ATOM   3890  O   PHE A 479      -5.777 -11.875  13.461  1.00 94.56           O  
ATOM   3891  CG  PHE A 479      -7.758 -14.461  13.062  1.00 94.56           C  
ATOM   3892  CD1 PHE A 479      -8.617 -13.977  12.086  1.00 94.56           C  
ATOM   3893  CD2 PHE A 479      -6.719 -15.297  12.680  1.00 94.56           C  
ATOM   3894  CE1 PHE A 479      -8.445 -14.312  10.750  1.00 94.56           C  
ATOM   3895  CE2 PHE A 479      -6.535 -15.641  11.344  1.00 94.56           C  
ATOM   3896  CZ  PHE A 479      -7.398 -15.148  10.383  1.00 94.56           C  
ATOM   3897  N   PHE A 480      -7.312 -10.938  14.688  1.00 93.81           N  
ATOM   3898  CA  PHE A 480      -7.340  -9.711  13.906  1.00 93.81           C  
ATOM   3899  C   PHE A 480      -6.285  -8.727  14.406  1.00 93.81           C  
ATOM   3900  CB  PHE A 480      -8.727  -9.062  13.969  1.00 93.81           C  
ATOM   3901  O   PHE A 480      -6.113  -7.648  13.828  1.00 93.81           O  
ATOM   3902  CG  PHE A 480      -9.789  -9.836  13.234  1.00 93.81           C  
ATOM   3903  CD1 PHE A 480      -9.922  -9.719  11.859  1.00 93.81           C  
ATOM   3904  CD2 PHE A 480     -10.656 -10.672  13.930  1.00 93.81           C  
ATOM   3905  CE1 PHE A 480     -10.906 -10.438  11.180  1.00 93.81           C  
ATOM   3906  CE2 PHE A 480     -11.641 -11.383  13.250  1.00 93.81           C  
ATOM   3907  CZ  PHE A 480     -11.766 -11.266  11.875  1.00 93.81           C  
ATOM   3908  N   ASN A 481      -5.551  -9.086  15.500  1.00 91.12           N  
ATOM   3909  CA  ASN A 481      -4.480  -8.258  16.047  1.00 91.12           C  
ATOM   3910  C   ASN A 481      -3.113  -8.898  15.836  1.00 91.12           C  
ATOM   3911  CB  ASN A 481      -4.723  -8.000  17.531  1.00 91.12           C  
ATOM   3912  O   ASN A 481      -2.184  -8.656  16.609  1.00 91.12           O  
ATOM   3913  CG  ASN A 481      -3.799  -6.934  18.094  1.00 91.12           C  
ATOM   3914  ND2 ASN A 481      -3.539  -6.996  19.391  1.00 91.12           N  
ATOM   3915  OD1 ASN A 481      -3.324  -6.059  17.359  1.00 91.12           O  
ATOM   3916  N   TRP A 482      -2.875  -9.664  14.797  1.00 91.56           N  
ATOM   3917  CA  TRP A 482      -1.692 -10.492  14.609  1.00 91.56           C  
ATOM   3918  C   TRP A 482      -0.501  -9.656  14.156  1.00 91.56           C  
ATOM   3919  CB  TRP A 482      -1.974 -11.602  13.586  1.00 91.56           C  
ATOM   3920  O   TRP A 482       0.645  -9.961  14.500  1.00 91.56           O  
ATOM   3921  CG  TRP A 482      -2.318 -11.086  12.219  1.00 91.56           C  
ATOM   3922  CD1 TRP A 482      -3.568 -10.859  11.711  1.00 91.56           C  
ATOM   3923  CD2 TRP A 482      -1.398 -10.750  11.172  1.00 91.56           C  
ATOM   3924  CE2 TRP A 482      -2.162 -10.320  10.070  1.00 91.56           C  
ATOM   3925  CE3 TRP A 482      -0.001 -10.766  11.070  1.00 91.56           C  
ATOM   3926  NE1 TRP A 482      -3.482 -10.398  10.422  1.00 91.56           N  
ATOM   3927  CH2 TRP A 482      -0.204  -9.938   8.797  1.00 91.56           C  
ATOM   3928  CZ2 TRP A 482      -1.573  -9.906   8.867  1.00 91.56           C  
ATOM   3929  CZ3 TRP A 482       0.583 -10.352   9.875  1.00 91.56           C  
ATOM   3930  N   GLN A 483      -0.650  -8.617  13.312  1.00 91.44           N  
ATOM   3931  CA  GLN A 483       0.411  -7.934  12.570  1.00 91.44           C  
ATOM   3932  C   GLN A 483       1.392  -7.254  13.523  1.00 91.44           C  
ATOM   3933  CB  GLN A 483      -0.180  -6.906  11.609  1.00 91.44           C  
ATOM   3934  O   GLN A 483       2.604  -7.453  13.422  1.00 91.44           O  
ATOM   3935  CG  GLN A 483       0.852  -6.258  10.695  1.00 91.44           C  
ATOM   3936  CD  GLN A 483       0.225  -5.344   9.656  1.00 91.44           C  
ATOM   3937  NE2 GLN A 483       0.743  -5.391   8.438  1.00 91.44           N  
ATOM   3938  OE1 GLN A 483      -0.717  -4.602   9.953  1.00 91.44           O  
ATOM   3939  N   HIS A 484       0.896  -6.488  14.477  1.00 90.00           N  
ATOM   3940  CA  HIS A 484       1.780  -5.699  15.328  1.00 90.00           C  
ATOM   3941  C   HIS A 484       2.588  -6.598  16.266  1.00 90.00           C  
ATOM   3942  CB  HIS A 484       0.977  -4.684  16.141  1.00 90.00           C  
ATOM   3943  O   HIS A 484       3.732  -6.281  16.594  1.00 90.00           O  
ATOM   3944  CG  HIS A 484       0.307  -3.641  15.305  1.00 90.00           C  
ATOM   3945  CD2 HIS A 484      -1.003  -3.398  15.062  1.00 90.00           C  
ATOM   3946  ND1 HIS A 484       1.012  -2.697  14.586  1.00 90.00           N  
ATOM   3947  CE1 HIS A 484       0.160  -1.916  13.945  1.00 90.00           C  
ATOM   3948  NE2 HIS A 484      -1.068  -2.320  14.219  1.00 90.00           N  
ATOM   3949  N   GLU A 485       2.070  -7.730  16.641  1.00 90.00           N  
ATOM   3950  CA  GLU A 485       2.750  -8.648  17.547  1.00 90.00           C  
ATOM   3951  C   GLU A 485       4.004  -9.234  16.906  1.00 90.00           C  
ATOM   3952  CB  GLU A 485       1.806  -9.773  17.984  1.00 90.00           C  
ATOM   3953  O   GLU A 485       5.051  -9.336  17.547  1.00 90.00           O  
ATOM   3954  CG  GLU A 485       0.667  -9.312  18.875  1.00 90.00           C  
ATOM   3955  CD  GLU A 485       0.025 -10.445  19.656  1.00 90.00           C  
ATOM   3956  OE1 GLU A 485      -0.759 -10.172  20.594  1.00 90.00           O  
ATOM   3957  OE2 GLU A 485       0.310 -11.625  19.344  1.00 90.00           O  
ATOM   3958  N   ILE A 486       3.900  -9.500  15.672  1.00 91.19           N  
ATOM   3959  CA  ILE A 486       5.016 -10.148  15.000  1.00 91.19           C  
ATOM   3960  C   ILE A 486       5.992  -9.094  14.477  1.00 91.19           C  
ATOM   3961  CB  ILE A 486       4.531 -11.047  13.844  1.00 91.19           C  
ATOM   3962  O   ILE A 486       7.203  -9.328  14.430  1.00 91.19           O  
ATOM   3963  CG1 ILE A 486       5.703 -11.852  13.266  1.00 91.19           C  
ATOM   3964  CG2 ILE A 486       3.854 -10.211  12.758  1.00 91.19           C  
ATOM   3965  CD1 ILE A 486       6.328 -12.836  14.250  1.00 91.19           C  
ATOM   3966  N   LEU A 487       5.527  -7.934  14.125  1.00 90.88           N  
ATOM   3967  CA  LEU A 487       6.355  -6.895  13.523  1.00 90.88           C  
ATOM   3968  C   LEU A 487       7.383  -6.371  14.523  1.00 90.88           C  
ATOM   3969  CB  LEU A 487       5.488  -5.742  13.016  1.00 90.88           C  
ATOM   3970  O   LEU A 487       8.516  -6.055  14.141  1.00 90.88           O  
ATOM   3971  CG  LEU A 487       4.684  -6.004  11.742  1.00 90.88           C  
ATOM   3972  CD1 LEU A 487       3.932  -4.746  11.320  1.00 90.88           C  
ATOM   3973  CD2 LEU A 487       5.602  -6.488  10.625  1.00 90.88           C  
ATOM   3974  N   GLU A 488       7.051  -6.273  15.797  1.00 88.06           N  
ATOM   3975  CA  GLU A 488       7.926  -5.730  16.828  1.00 88.06           C  
ATOM   3976  C   GLU A 488       9.172  -6.598  17.016  1.00 88.06           C  
ATOM   3977  CB  GLU A 488       7.180  -5.598  18.156  1.00 88.06           C  
ATOM   3978  O   GLU A 488      10.188  -6.133  17.516  1.00 88.06           O  
ATOM   3979  CG  GLU A 488       6.184  -4.445  18.188  1.00 88.06           C  
ATOM   3980  CD  GLU A 488       5.465  -4.312  19.516  1.00 88.06           C  
ATOM   3981  OE1 GLU A 488       4.629  -3.391  19.672  1.00 88.06           O  
ATOM   3982  OE2 GLU A 488       5.742  -5.133  20.422  1.00 88.06           O  
ATOM   3983  N   GLN A 489       9.141  -7.781  16.484  1.00 88.94           N  
ATOM   3984  CA  GLN A 489      10.289  -8.664  16.625  1.00 88.94           C  
ATOM   3985  C   GLN A 489      10.844  -9.062  15.258  1.00 88.94           C  
ATOM   3986  CB  GLN A 489       9.922  -9.906  17.422  1.00 88.94           C  
ATOM   3987  O   GLN A 489      11.703  -9.945  15.164  1.00 88.94           O  
ATOM   3988  CG  GLN A 489       8.797 -10.727  16.812  1.00 88.94           C  
ATOM   3989  CD  GLN A 489       8.383 -11.906  17.672  1.00 88.94           C  
ATOM   3990  NE2 GLN A 489       7.457 -12.711  17.172  1.00 88.94           N  
ATOM   3991  OE1 GLN A 489       8.898 -12.086  18.781  1.00 88.94           O  
ATOM   3992  N   SER A 490      10.305  -8.438  14.234  1.00 90.50           N  
ATOM   3993  CA  SER A 490      10.672  -8.867  12.883  1.00 90.50           C  
ATOM   3994  C   SER A 490      11.711  -7.934  12.273  1.00 90.50           C  
ATOM   3995  CB  SER A 490       9.438  -8.930  11.984  1.00 90.50           C  
ATOM   3996  O   SER A 490      11.844  -6.781  12.688  1.00 90.50           O  
ATOM   3997  OG  SER A 490       8.508  -9.883  12.477  1.00 90.50           O  
ATOM   3998  N   GLN A 491      12.477  -8.562  11.336  1.00 91.06           N  
ATOM   3999  CA  GLN A 491      13.359  -7.836  10.430  1.00 91.06           C  
ATOM   4000  C   GLN A 491      12.828  -7.875   9.000  1.00 91.06           C  
ATOM   4001  CB  GLN A 491      14.773  -8.414  10.477  1.00 91.06           C  
ATOM   4002  O   GLN A 491      12.672  -8.953   8.422  1.00 91.06           O  
ATOM   4003  CG  GLN A 491      15.406  -8.367  11.859  1.00 91.06           C  
ATOM   4004  CD  GLN A 491      16.734  -9.117  11.922  1.00 91.06           C  
ATOM   4005  NE2 GLN A 491      17.531  -8.828  12.945  1.00 91.06           N  
ATOM   4006  OE1 GLN A 491      17.031  -9.945  11.055  1.00 91.06           O  
ATOM   4007  N   ILE A 492      12.516  -6.672   8.586  1.00 92.31           N  
ATOM   4008  CA  ILE A 492      12.008  -6.582   7.215  1.00 92.31           C  
ATOM   4009  C   ILE A 492      13.094  -6.016   6.305  1.00 92.31           C  
ATOM   4010  CB  ILE A 492      10.734  -5.715   7.141  1.00 92.31           C  
ATOM   4011  O   ILE A 492      13.812  -5.090   6.684  1.00 92.31           O  
ATOM   4012  CG1 ILE A 492       9.703  -6.184   8.172  1.00 92.31           C  
ATOM   4013  CG2 ILE A 492      10.141  -5.742   5.727  1.00 92.31           C  
ATOM   4014  CD1 ILE A 492       8.469  -5.301   8.266  1.00 92.31           C  
ATOM   4015  N   TYR A 493      13.219  -6.586   5.078  1.00 92.00           N  
ATOM   4016  CA  TYR A 493      14.234  -6.094   4.152  1.00 92.00           C  
ATOM   4017  C   TYR A 493      13.648  -5.902   2.756  1.00 92.00           C  
ATOM   4018  CB  TYR A 493      15.422  -7.059   4.090  1.00 92.00           C  
ATOM   4019  O   TYR A 493      12.648  -6.531   2.404  1.00 92.00           O  
ATOM   4020  CG  TYR A 493      15.039  -8.469   3.701  1.00 92.00           C  
ATOM   4021  CD1 TYR A 493      14.594  -9.375   4.656  1.00 92.00           C  
ATOM   4022  CD2 TYR A 493      15.133  -8.891   2.379  1.00 92.00           C  
ATOM   4023  CE1 TYR A 493      14.242 -10.680   4.301  1.00 92.00           C  
ATOM   4024  CE2 TYR A 493      14.781 -10.188   2.014  1.00 92.00           C  
ATOM   4025  OH  TYR A 493      14.000 -12.359   2.623  1.00 92.00           O  
ATOM   4026  CZ  TYR A 493      14.344 -11.070   2.980  1.00 92.00           C  
ATOM   4027  N   VAL A 494      14.266  -4.930   2.043  1.00 90.31           N  
ATOM   4028  CA  VAL A 494      13.836  -4.680   0.671  1.00 90.31           C  
ATOM   4029  C   VAL A 494      14.531  -5.652  -0.277  1.00 90.31           C  
ATOM   4030  CB  VAL A 494      14.125  -3.223   0.244  1.00 90.31           C  
ATOM   4031  O   VAL A 494      15.758  -5.609  -0.434  1.00 90.31           O  
ATOM   4032  CG1 VAL A 494      13.641  -2.973  -1.184  1.00 90.31           C  
ATOM   4033  CG2 VAL A 494      13.469  -2.242   1.213  1.00 90.31           C  
ATOM   4034  N   ALA A 495      13.688  -6.547  -0.894  1.00 88.31           N  
ATOM   4035  CA  ALA A 495      14.203  -7.648  -1.704  1.00 88.31           C  
ATOM   4036  C   ALA A 495      14.273  -7.258  -3.178  1.00 88.31           C  
ATOM   4037  CB  ALA A 495      13.328  -8.891  -1.529  1.00 88.31           C  
ATOM   4038  O   ALA A 495      13.477  -7.727  -3.992  1.00 88.31           O  
ATOM   4039  N   ASP A 496      15.242  -6.457  -3.521  1.00 85.50           N  
ATOM   4040  CA  ASP A 496      15.586  -6.145  -4.906  1.00 85.50           C  
ATOM   4041  C   ASP A 496      16.688  -7.070  -5.418  1.00 85.50           C  
ATOM   4042  CB  ASP A 496      16.031  -4.688  -5.039  1.00 85.50           C  
ATOM   4043  O   ASP A 496      17.812  -7.070  -4.895  1.00 85.50           O  
ATOM   4044  CG  ASP A 496      16.281  -4.270  -6.477  1.00 85.50           C  
ATOM   4045  OD1 ASP A 496      16.344  -5.145  -7.363  1.00 85.50           O  
ATOM   4046  OD2 ASP A 496      16.406  -3.051  -6.723  1.00 85.50           O  
ATOM   4047  N   PRO A 497      16.375  -7.934  -6.434  1.00 82.50           N  
ATOM   4048  CA  PRO A 497      17.281  -8.984  -6.875  1.00 82.50           C  
ATOM   4049  C   PRO A 497      18.672  -8.453  -7.207  1.00 82.50           C  
ATOM   4050  CB  PRO A 497      16.594  -9.547  -8.125  1.00 82.50           C  
ATOM   4051  O   PRO A 497      19.672  -9.180  -7.066  1.00 82.50           O  
ATOM   4052  CG  PRO A 497      15.148  -9.242  -7.938  1.00 82.50           C  
ATOM   4053  CD  PRO A 497      15.031  -7.945  -7.188  1.00 82.50           C  
ATOM   4054  N   TYR A 498      18.859  -7.219  -7.562  1.00 81.06           N  
ATOM   4055  CA  TYR A 498      20.125  -6.691  -8.055  1.00 81.06           C  
ATOM   4056  C   TYR A 498      20.750  -5.750  -7.027  1.00 81.06           C  
ATOM   4057  CB  TYR A 498      19.922  -5.957  -9.383  1.00 81.06           C  
ATOM   4058  O   TYR A 498      21.812  -5.164  -7.281  1.00 81.06           O  
ATOM   4059  CG  TYR A 498      19.406  -6.844 -10.492  1.00 81.06           C  
ATOM   4060  CD1 TYR A 498      20.250  -7.742 -11.141  1.00 81.06           C  
ATOM   4061  CD2 TYR A 498      18.078  -6.781 -10.891  1.00 81.06           C  
ATOM   4062  CE1 TYR A 498      19.781  -8.555 -12.164  1.00 81.06           C  
ATOM   4063  CE2 TYR A 498      17.594  -7.590 -11.914  1.00 81.06           C  
ATOM   4064  OH  TYR A 498      17.984  -9.281 -13.555  1.00 81.06           O  
ATOM   4065  CZ  TYR A 498      18.453  -8.477 -12.547  1.00 81.06           C  
ATOM   4066  N   CYS A 499      20.062  -5.543  -5.883  1.00 84.19           N  
ATOM   4067  CA  CYS A 499      20.594  -4.652  -4.848  1.00 84.19           C  
ATOM   4068  C   CYS A 499      20.672  -5.367  -3.506  1.00 84.19           C  
ATOM   4069  CB  CYS A 499      19.719  -3.408  -4.723  1.00 84.19           C  
ATOM   4070  O   CYS A 499      19.844  -5.145  -2.627  1.00 84.19           O  
ATOM   4071  SG  CYS A 499      20.484  -2.070  -3.781  1.00 84.19           S  
ATOM   4072  N   PRO A 500      21.719  -6.234  -3.344  1.00 86.00           N  
ATOM   4073  CA  PRO A 500      21.859  -6.898  -2.045  1.00 86.00           C  
ATOM   4074  C   PRO A 500      22.391  -5.961  -0.963  1.00 86.00           C  
ATOM   4075  CB  PRO A 500      22.859  -8.023  -2.336  1.00 86.00           C  
ATOM   4076  O   PRO A 500      22.859  -4.863  -1.268  1.00 86.00           O  
ATOM   4077  CG  PRO A 500      23.734  -7.492  -3.432  1.00 86.00           C  
ATOM   4078  CD  PRO A 500      22.891  -6.625  -4.324  1.00 86.00           C  
ATOM   4079  N   PRO A 501      22.281  -6.398   0.334  1.00 84.94           N  
ATOM   4080  CA  PRO A 501      22.891  -5.602   1.404  1.00 84.94           C  
ATOM   4081  C   PRO A 501      24.391  -5.402   1.210  1.00 84.94           C  
ATOM   4082  CB  PRO A 501      22.609  -6.430   2.660  1.00 84.94           C  
ATOM   4083  O   PRO A 501      25.094  -6.332   0.811  1.00 84.94           O  
ATOM   4084  CG  PRO A 501      21.422  -7.277   2.303  1.00 84.94           C  
ATOM   4085  CD  PRO A 501      21.500  -7.602   0.839  1.00 84.94           C  
ATOM   4086  N   SER A 502      24.906  -4.164   1.325  1.00 80.56           N  
ATOM   4087  CA  SER A 502      26.281  -3.762   1.025  1.00 80.56           C  
ATOM   4088  C   SER A 502      27.281  -4.465   1.940  1.00 80.56           C  
ATOM   4089  CB  SER A 502      26.438  -2.246   1.159  1.00 80.56           C  
ATOM   4090  O   SER A 502      28.391  -4.797   1.519  1.00 80.56           O  
ATOM   4091  OG  SER A 502      25.906  -1.794   2.395  1.00 80.56           O  
ATOM   4092  N   GLY A 503      26.922  -4.930   3.062  1.00 77.75           N  
ATOM   4093  CA  GLY A 503      27.844  -5.434   4.066  1.00 77.75           C  
ATOM   4094  C   GLY A 503      27.922  -6.949   4.090  1.00 77.75           C  
ATOM   4095  O   GLY A 503      28.406  -7.531   5.066  1.00 77.75           O  
ATOM   4096  N   LEU A 504      27.578  -7.574   2.975  1.00 83.25           N  
ATOM   4097  CA  LEU A 504      27.625  -9.031   2.988  1.00 83.25           C  
ATOM   4098  C   LEU A 504      29.047  -9.531   2.736  1.00 83.25           C  
ATOM   4099  CB  LEU A 504      26.672  -9.609   1.937  1.00 83.25           C  
ATOM   4100  O   LEU A 504      29.781  -8.938   1.955  1.00 83.25           O  
ATOM   4101  CG  LEU A 504      25.188  -9.344   2.156  1.00 83.25           C  
ATOM   4102  CD1 LEU A 504      24.375  -9.836   0.958  1.00 83.25           C  
ATOM   4103  CD2 LEU A 504      24.703 -10.023   3.439  1.00 83.25           C  
ATOM   4104  N   ASP A 505      29.531 -10.500   3.607  1.00 80.44           N  
ATOM   4105  CA  ASP A 505      30.828 -11.172   3.455  1.00 80.44           C  
ATOM   4106  C   ASP A 505      30.656 -12.547   2.807  1.00 80.44           C  
ATOM   4107  CB  ASP A 505      31.516 -11.320   4.812  1.00 80.44           C  
ATOM   4108  O   ASP A 505      29.547 -12.930   2.434  1.00 80.44           O  
ATOM   4109  CG  ASP A 505      30.719 -12.148   5.801  1.00 80.44           C  
ATOM   4110  OD1 ASP A 505      29.766 -12.844   5.387  1.00 80.44           O  
ATOM   4111  OD2 ASP A 505      31.047 -12.109   7.004  1.00 80.44           O  
ATOM   4112  N   LYS A 506      31.750 -13.227   2.516  1.00 81.62           N  
ATOM   4113  CA  LYS A 506      31.734 -14.547   1.887  1.00 81.62           C  
ATOM   4114  C   LYS A 506      31.047 -15.570   2.785  1.00 81.62           C  
ATOM   4115  CB  LYS A 506      33.156 -15.000   1.554  1.00 81.62           C  
ATOM   4116  O   LYS A 506      30.562 -16.609   2.307  1.00 81.62           O  
ATOM   4117  CG  LYS A 506      33.781 -14.227   0.415  1.00 81.62           C  
ATOM   4118  CD  LYS A 506      35.125 -14.828   0.019  1.00 81.62           C  
ATOM   4119  CE  LYS A 506      35.781 -14.055  -1.114  1.00 81.62           C  
ATOM   4120  NZ  LYS A 506      37.094 -14.648  -1.512  1.00 81.62           N  
ATOM   4121  N   ARG A 507      30.922 -15.188   4.117  1.00 84.25           N  
ATOM   4122  CA  ARG A 507      30.219 -16.047   5.062  1.00 84.25           C  
ATOM   4123  C   ARG A 507      28.719 -15.727   5.098  1.00 84.25           C  
ATOM   4124  CB  ARG A 507      30.812 -15.898   6.465  1.00 84.25           C  
ATOM   4125  O   ARG A 507      28.328 -14.594   5.391  1.00 84.25           O  
ATOM   4126  CG  ARG A 507      30.281 -16.906   7.469  1.00 84.25           C  
ATOM   4127  CD  ARG A 507      30.922 -16.734   8.844  1.00 84.25           C  
ATOM   4128  NE  ARG A 507      30.312 -17.609   9.836  1.00 84.25           N  
ATOM   4129  NH1 ARG A 507      31.484 -16.734  11.625  1.00 84.25           N  
ATOM   4130  NH2 ARG A 507      29.984 -18.453  11.945  1.00 84.25           N  
ATOM   4131  CZ  ARG A 507      30.594 -17.594  11.133  1.00 84.25           C  
ATOM   4132  N   ARG A 508      27.984 -16.781   4.852  1.00 85.12           N  
ATOM   4133  CA  ARG A 508      26.531 -16.656   4.781  1.00 85.12           C  
ATOM   4134  C   ARG A 508      25.906 -16.734   6.168  1.00 85.12           C  
ATOM   4135  CB  ARG A 508      25.938 -17.750   3.883  1.00 85.12           C  
ATOM   4136  O   ARG A 508      26.250 -17.609   6.965  1.00 85.12           O  
ATOM   4137  CG  ARG A 508      24.422 -17.672   3.746  1.00 85.12           C  
ATOM   4138  CD  ARG A 508      23.875 -18.891   3.002  1.00 85.12           C  
ATOM   4139  NE  ARG A 508      22.422 -18.828   2.893  1.00 85.12           N  
ATOM   4140  NH1 ARG A 508      22.016 -19.938   4.879  1.00 85.12           N  
ATOM   4141  NH2 ARG A 508      20.266 -19.219   3.586  1.00 85.12           N  
ATOM   4142  CZ  ARG A 508      21.562 -19.328   3.785  1.00 85.12           C  
ATOM   4143  N   GLU A 509      24.953 -15.836   6.359  1.00 85.56           N  
ATOM   4144  CA  GLU A 509      24.156 -15.852   7.586  1.00 85.56           C  
ATOM   4145  C   GLU A 509      22.703 -16.219   7.297  1.00 85.56           C  
ATOM   4146  CB  GLU A 509      24.234 -14.500   8.297  1.00 85.56           C  
ATOM   4147  O   GLU A 509      22.172 -15.859   6.242  1.00 85.56           O  
ATOM   4148  CG  GLU A 509      25.641 -14.133   8.773  1.00 85.56           C  
ATOM   4149  CD  GLU A 509      25.656 -12.945   9.727  1.00 85.56           C  
ATOM   4150  OE1 GLU A 509      26.734 -12.609  10.250  1.00 85.56           O  
ATOM   4151  OE2 GLU A 509      24.578 -12.352   9.945  1.00 85.56           O  
ATOM   4152  N   PRO A 510      22.125 -16.938   8.227  1.00 84.19           N  
ATOM   4153  CA  PRO A 510      20.750 -17.406   7.984  1.00 84.19           C  
ATOM   4154  C   PRO A 510      19.719 -16.297   8.164  1.00 84.19           C  
ATOM   4155  CB  PRO A 510      20.562 -18.500   9.039  1.00 84.19           C  
ATOM   4156  O   PRO A 510      18.547 -16.484   7.828  1.00 84.19           O  
ATOM   4157  CG  PRO A 510      21.469 -18.125  10.156  1.00 84.19           C  
ATOM   4158  CD  PRO A 510      22.672 -17.422   9.578  1.00 84.19           C  
ATOM   4159  N   THR A 511      20.125 -15.180   8.609  1.00 85.88           N  
ATOM   4160  CA  THR A 511      19.219 -14.039   8.789  1.00 85.88           C  
ATOM   4161  C   THR A 511      19.828 -12.773   8.188  1.00 85.88           C  
ATOM   4162  CB  THR A 511      18.906 -13.805  10.273  1.00 85.88           C  
ATOM   4163  O   THR A 511      21.062 -12.656   8.086  1.00 85.88           O  
ATOM   4164  CG2 THR A 511      18.172 -15.000  10.875  1.00 85.88           C  
ATOM   4165  OG1 THR A 511      20.125 -13.594  10.992  1.00 85.88           O  
ATOM   4166  N   PRO A 512      18.891 -11.898   7.738  1.00 85.75           N  
ATOM   4167  CA  PRO A 512      19.422 -10.648   7.199  1.00 85.75           C  
ATOM   4168  C   PRO A 512      20.188  -9.828   8.242  1.00 85.75           C  
ATOM   4169  CB  PRO A 512      18.172  -9.898   6.727  1.00 85.75           C  
ATOM   4170  O   PRO A 512      19.812  -9.836   9.422  1.00 85.75           O  
ATOM   4171  CG  PRO A 512      17.047 -10.531   7.484  1.00 85.75           C  
ATOM   4172  CD  PRO A 512      17.469 -11.914   7.895  1.00 85.75           C  
ATOM   4173  N   PRO A 513      21.281  -9.164   7.805  1.00 84.31           N  
ATOM   4174  CA  PRO A 513      22.062  -8.328   8.727  1.00 84.31           C  
ATOM   4175  C   PRO A 513      21.281  -7.121   9.227  1.00 84.31           C  
ATOM   4176  CB  PRO A 513      23.250  -7.895   7.879  1.00 84.31           C  
ATOM   4177  O   PRO A 513      20.688  -6.391   8.430  1.00 84.31           O  
ATOM   4178  CG  PRO A 513      22.812  -8.094   6.465  1.00 84.31           C  
ATOM   4179  CD  PRO A 513      21.703  -9.094   6.449  1.00 84.31           C  
ATOM   4180  N   ARG A 514      21.250  -6.863  10.570  1.00 81.75           N  
ATOM   4181  CA  ARG A 514      20.453  -5.844  11.234  1.00 81.75           C  
ATOM   4182  C   ARG A 514      20.953  -4.441  10.891  1.00 81.75           C  
ATOM   4183  CB  ARG A 514      20.469  -6.051  12.750  1.00 81.75           C  
ATOM   4184  O   ARG A 514      20.156  -3.508  10.766  1.00 81.75           O  
ATOM   4185  CG  ARG A 514      19.594  -7.199  13.227  1.00 81.75           C  
ATOM   4186  CD  ARG A 514      19.500  -7.250  14.742  1.00 81.75           C  
ATOM   4187  NE  ARG A 514      18.578  -8.289  15.195  1.00 81.75           N  
ATOM   4188  NH1 ARG A 514      18.375  -7.457  17.344  1.00 81.75           N  
ATOM   4189  NH2 ARG A 514      17.234  -9.344  16.719  1.00 81.75           N  
ATOM   4190  CZ  ARG A 514      18.062  -8.359  16.422  1.00 81.75           C  
ATOM   4191  N   GLU A 515      22.172  -4.258  10.617  1.00 80.38           N  
ATOM   4192  CA  GLU A 515      22.797  -2.939  10.500  1.00 80.38           C  
ATOM   4193  C   GLU A 515      22.828  -2.475   9.047  1.00 80.38           C  
ATOM   4194  CB  GLU A 515      24.203  -2.951  11.086  1.00 80.38           C  
ATOM   4195  O   GLU A 515      23.312  -1.382   8.750  1.00 80.38           O  
ATOM   4196  CG  GLU A 515      24.250  -3.230  12.578  1.00 80.38           C  
ATOM   4197  CD  GLU A 515      25.656  -3.227  13.148  1.00 80.38           C  
ATOM   4198  OE1 GLU A 515      25.828  -3.367  14.383  1.00 80.38           O  
ATOM   4199  OE2 GLU A 515      26.625  -3.078  12.352  1.00 80.38           O  
ATOM   4200  N   GLU A 516      22.109  -3.176   8.273  1.00 81.44           N  
ATOM   4201  CA  GLU A 516      22.141  -2.809   6.863  1.00 81.44           C  
ATOM   4202  C   GLU A 516      21.031  -1.805   6.531  1.00 81.44           C  
ATOM   4203  CB  GLU A 516      22.000  -4.055   5.980  1.00 81.44           C  
ATOM   4204  O   GLU A 516      20.016  -1.755   7.211  1.00 81.44           O  
ATOM   4205  CG  GLU A 516      23.188  -4.988   6.043  1.00 81.44           C  
ATOM   4206  CD  GLU A 516      24.422  -4.426   5.355  1.00 81.44           C  
ATOM   4207  OE1 GLU A 516      25.547  -4.891   5.656  1.00 81.44           O  
ATOM   4208  OE2 GLU A 516      24.266  -3.518   4.512  1.00 81.44           O  
ATOM   4209  N   ASP A 517      21.312  -1.006   5.492  1.00 80.94           N  
ATOM   4210  CA  ASP A 517      20.469   0.136   5.133  1.00 80.94           C  
ATOM   4211  C   ASP A 517      19.156  -0.321   4.504  1.00 80.94           C  
ATOM   4212  CB  ASP A 517      21.219   1.068   4.180  1.00 80.94           C  
ATOM   4213  O   ASP A 517      18.141   0.372   4.598  1.00 80.94           O  
ATOM   4214  CG  ASP A 517      22.469   1.667   4.793  1.00 80.94           C  
ATOM   4215  OD1 ASP A 517      22.672   1.543   6.020  1.00 80.94           O  
ATOM   4216  OD2 ASP A 517      23.266   2.271   4.039  1.00 80.94           O  
ATOM   4217  N   ILE A 518      19.109  -1.504   4.031  1.00 86.56           N  
ATOM   4218  CA  ILE A 518      17.906  -1.944   3.328  1.00 86.56           C  
ATOM   4219  C   ILE A 518      16.984  -2.688   4.297  1.00 86.56           C  
ATOM   4220  CB  ILE A 518      18.250  -2.844   2.121  1.00 86.56           C  
ATOM   4221  O   ILE A 518      15.906  -3.139   3.910  1.00 86.56           O  
ATOM   4222  CG1 ILE A 518      19.016  -4.094   2.588  1.00 86.56           C  
ATOM   4223  CG2 ILE A 518      19.078  -2.064   1.086  1.00 86.56           C  
ATOM   4224  CD1 ILE A 518      19.141  -5.172   1.521  1.00 86.56           C  
ATOM   4225  N   VAL A 519      17.453  -2.836   5.547  1.00 89.38           N  
ATOM   4226  CA  VAL A 519      16.734  -3.609   6.547  1.00 89.38           C  
ATOM   4227  C   VAL A 519      15.984  -2.664   7.488  1.00 89.38           C  
ATOM   4228  CB  VAL A 519      17.672  -4.531   7.348  1.00 89.38           C  
ATOM   4229  O   VAL A 519      16.547  -1.661   7.938  1.00 89.38           O  
ATOM   4230  CG1 VAL A 519      16.891  -5.297   8.422  1.00 89.38           C  
ATOM   4231  CG2 VAL A 519      18.391  -5.500   6.414  1.00 89.38           C  
ATOM   4232  N   ILE A 520      14.703  -2.990   7.781  1.00 89.69           N  
ATOM   4233  CA  ILE A 520      13.867  -2.307   8.766  1.00 89.69           C  
ATOM   4234  C   ILE A 520      13.711  -3.186  10.008  1.00 89.69           C  
ATOM   4235  CB  ILE A 520      12.484  -1.944   8.188  1.00 89.69           C  
ATOM   4236  O   ILE A 520      13.148  -4.281   9.930  1.00 89.69           O  
ATOM   4237  CG1 ILE A 520      12.641  -1.085   6.926  1.00 89.69           C  
ATOM   4238  CG2 ILE A 520      11.633  -1.228   9.234  1.00 89.69           C  
ATOM   4239  CD1 ILE A 520      12.414  -1.843   5.625  1.00 89.69           C  
ATOM   4240  N   ASN A 521      14.172  -2.602  11.141  1.00 89.81           N  
ATOM   4241  CA  ASN A 521      14.188  -3.396  12.359  1.00 89.81           C  
ATOM   4242  C   ASN A 521      13.047  -3.006  13.297  1.00 89.81           C  
ATOM   4243  CB  ASN A 521      15.531  -3.258  13.078  1.00 89.81           C  
ATOM   4244  O   ASN A 521      12.812  -1.820  13.539  1.00 89.81           O  
ATOM   4245  CG  ASN A 521      16.688  -3.748  12.234  1.00 89.81           C  
ATOM   4246  ND2 ASN A 521      17.688  -2.889  12.039  1.00 89.81           N  
ATOM   4247  OD1 ASN A 521      16.703  -4.891  11.766  1.00 89.81           O  
ATOM   4248  N   ASN A 522      12.367  -3.977  13.727  1.00 88.94           N  
ATOM   4249  CA  ASN A 522      11.344  -3.822  14.758  1.00 88.94           C  
ATOM   4250  C   ASN A 522      10.367  -2.699  14.414  1.00 88.94           C  
ATOM   4251  CB  ASN A 522      11.992  -3.570  16.125  1.00 88.94           C  
ATOM   4252  O   ASN A 522      10.211  -1.753  15.188  1.00 88.94           O  
ATOM   4253  CG  ASN A 522      13.023  -4.621  16.484  1.00 88.94           C  
ATOM   4254  ND2 ASN A 522      14.109  -4.191  17.125  1.00 88.94           N  
ATOM   4255  OD1 ASN A 522      12.852  -5.805  16.188  1.00 88.94           O  
ATOM   4256  N   PRO A 523       9.711  -2.914  13.297  1.00 88.81           N  
ATOM   4257  CA  PRO A 523       8.758  -1.866  12.914  1.00 88.81           C  
ATOM   4258  C   PRO A 523       7.641  -1.688  13.938  1.00 88.81           C  
ATOM   4259  CB  PRO A 523       8.203  -2.363  11.578  1.00 88.81           C  
ATOM   4260  O   PRO A 523       7.125  -2.674  14.469  1.00 88.81           O  
ATOM   4261  CG  PRO A 523       8.438  -3.840  11.594  1.00 88.81           C  
ATOM   4262  CD  PRO A 523       9.617  -4.129  12.469  1.00 88.81           C  
ATOM   4263  N   LEU A 524       7.297  -0.424  14.250  1.00 86.06           N  
ATOM   4264  CA  LEU A 524       6.223  -0.102  15.188  1.00 86.06           C  
ATOM   4265  C   LEU A 524       4.918   0.166  14.445  1.00 86.06           C  
ATOM   4266  CB  LEU A 524       6.598   1.114  16.031  1.00 86.06           C  
ATOM   4267  O   LEU A 524       3.832   0.023  15.016  1.00 86.06           O  
ATOM   4268  CG  LEU A 524       7.801   0.946  16.969  1.00 86.06           C  
ATOM   4269  CD1 LEU A 524       8.156   2.277  17.625  1.00 86.06           C  
ATOM   4270  CD2 LEU A 524       7.520  -0.118  18.016  1.00 86.06           C  
ATOM   4271  N   GLY A 525       5.113   0.563  13.164  1.00 83.25           N  
ATOM   4272  CA  GLY A 525       3.967   0.821  12.312  1.00 83.25           C  
ATOM   4273  C   GLY A 525       3.584  -0.369  11.453  1.00 83.25           C  
ATOM   4274  O   GLY A 525       4.270  -1.394  11.461  1.00 83.25           O  
ATOM   4275  N   CYS A 526       2.521  -0.256  10.734  1.00 82.25           N  
ATOM   4276  CA  CYS A 526       2.049  -1.342   9.883  1.00 82.25           C  
ATOM   4277  C   CYS A 526       2.840  -1.398   8.578  1.00 82.25           C  
ATOM   4278  CB  CYS A 526       0.560  -1.174   9.578  1.00 82.25           C  
ATOM   4279  O   CYS A 526       3.588  -0.472   8.266  1.00 82.25           O  
ATOM   4280  SG  CYS A 526      -0.520  -1.615  10.953  1.00 82.25           S  
ATOM   4281  N   ILE A 527       2.697  -2.504   7.895  1.00 82.81           N  
ATOM   4282  CA  ILE A 527       3.389  -2.732   6.629  1.00 82.81           C  
ATOM   4283  C   ILE A 527       2.396  -2.629   5.473  1.00 82.81           C  
ATOM   4284  CB  ILE A 527       4.090  -4.109   6.609  1.00 82.81           C  
ATOM   4285  O   ILE A 527       1.222  -2.979   5.621  1.00 82.81           O  
ATOM   4286  CG1 ILE A 527       3.098  -5.219   6.965  1.00 82.81           C  
ATOM   4287  CG2 ILE A 527       5.289  -4.117   7.566  1.00 82.81           C  
ATOM   4288  CD1 ILE A 527       3.684  -6.625   6.883  1.00 82.81           C  
ATOM   4289  N   GLU A 528       2.783  -1.974   4.395  1.00 77.44           N  
ATOM   4290  CA  GLU A 528       1.981  -1.763   3.195  1.00 77.44           C  
ATOM   4291  C   GLU A 528       1.565  -3.092   2.568  1.00 77.44           C  
ATOM   4292  CB  GLU A 528       2.752  -0.919   2.176  1.00 77.44           C  
ATOM   4293  O   GLU A 528       2.389  -3.994   2.410  1.00 77.44           O  
ATOM   4294  CG  GLU A 528       1.913  -0.477   0.985  1.00 77.44           C  
ATOM   4295  CD  GLU A 528       2.666   0.433   0.027  1.00 77.44           C  
ATOM   4296  OE1 GLU A 528       2.072   0.870  -0.987  1.00 77.44           O  
ATOM   4297  OE2 GLU A 528       3.855   0.711   0.291  1.00 77.44           O  
ATOM   4298  N   GLY A 529       0.219  -3.152   2.295  1.00 76.56           N  
ATOM   4299  CA  GLY A 529      -0.313  -4.305   1.585  1.00 76.56           C  
ATOM   4300  C   GLY A 529      -1.026  -5.289   2.492  1.00 76.56           C  
ATOM   4301  O   GLY A 529      -1.646  -6.242   2.016  1.00 76.56           O  
ATOM   4302  N   PHE A 530      -0.938  -5.062   3.766  1.00 83.56           N  
ATOM   4303  CA  PHE A 530      -1.599  -5.961   4.703  1.00 83.56           C  
ATOM   4304  C   PHE A 530      -2.615  -5.207   5.551  1.00 83.56           C  
ATOM   4305  CB  PHE A 530      -0.570  -6.648   5.609  1.00 83.56           C  
ATOM   4306  O   PHE A 530      -2.463  -4.008   5.797  1.00 83.56           O  
ATOM   4307  CG  PHE A 530       0.449  -7.465   4.855  1.00 83.56           C  
ATOM   4308  CD1 PHE A 530       0.061  -8.562   4.105  1.00 83.56           C  
ATOM   4309  CD2 PHE A 530       1.795  -7.125   4.902  1.00 83.56           C  
ATOM   4310  CE1 PHE A 530       1.002  -9.320   3.408  1.00 83.56           C  
ATOM   4311  CE2 PHE A 530       2.742  -7.875   4.211  1.00 83.56           C  
ATOM   4312  CZ  PHE A 530       2.342  -8.977   3.465  1.00 83.56           C  
ATOM   4313  N   GLN A 531      -3.750  -5.883   5.969  1.00 84.81           N  
ATOM   4314  CA  GLN A 531      -4.863  -5.418   6.793  1.00 84.81           C  
ATOM   4315  C   GLN A 531      -5.480  -4.148   6.211  1.00 84.81           C  
ATOM   4316  CB  GLN A 531      -4.398  -5.168   8.227  1.00 84.81           C  
ATOM   4317  O   GLN A 531      -5.789  -3.209   6.949  1.00 84.81           O  
ATOM   4318  CG  GLN A 531      -4.020  -6.434   8.977  1.00 84.81           C  
ATOM   4319  CD  GLN A 531      -4.043  -6.254  10.484  1.00 84.81           C  
ATOM   4320  NE2 GLN A 531      -4.484  -7.281  11.203  1.00 84.81           N  
ATOM   4321  OE1 GLN A 531      -3.664  -5.199  11.000  1.00 84.81           O  
ATOM   4322  N   GLN A 532      -5.605  -4.004   4.863  1.00 85.06           N  
ATOM   4323  CA  GLN A 532      -6.141  -2.842   4.160  1.00 85.06           C  
ATOM   4324  C   GLN A 532      -7.629  -2.662   4.453  1.00 85.06           C  
ATOM   4325  CB  GLN A 532      -5.918  -2.973   2.654  1.00 85.06           C  
ATOM   4326  O   GLN A 532      -8.102  -1.535   4.609  1.00 85.06           O  
ATOM   4327  CG  GLN A 532      -4.449  -2.949   2.248  1.00 85.06           C  
ATOM   4328  CD  GLN A 532      -3.756  -1.652   2.625  1.00 85.06           C  
ATOM   4329  NE2 GLN A 532      -2.494  -1.749   3.025  1.00 85.06           N  
ATOM   4330  OE1 GLN A 532      -4.352  -0.572   2.557  1.00 85.06           O  
ATOM   4331  N   LYS A 533      -8.258  -3.816   4.684  1.00 88.19           N  
ATOM   4332  CA  LYS A 533      -9.695  -3.750   4.918  1.00 88.19           C  
ATOM   4333  C   LYS A 533     -10.000  -3.211   6.312  1.00 88.19           C  
ATOM   4334  CB  LYS A 533     -10.336  -5.129   4.738  1.00 88.19           C  
ATOM   4335  O   LYS A 533     -10.914  -2.404   6.484  1.00 88.19           O  
ATOM   4336  CG  LYS A 533     -10.109  -5.738   3.361  1.00 88.19           C  
ATOM   4337  CD  LYS A 533     -10.727  -4.879   2.264  1.00 88.19           C  
ATOM   4338  CE  LYS A 533     -10.547  -5.516   0.891  1.00 88.19           C  
ATOM   4339  NZ  LYS A 533     -10.992  -4.605  -0.204  1.00 88.19           N  
ATOM   4340  N   GLY A 534      -9.234  -3.629   7.246  1.00 89.81           N  
ATOM   4341  CA  GLY A 534      -9.359  -3.074   8.586  1.00 89.81           C  
ATOM   4342  C   GLY A 534      -9.047  -1.590   8.641  1.00 89.81           C  
ATOM   4343  O   GLY A 534      -9.773  -0.824   9.281  1.00 89.81           O  
ATOM   4344  N   TRP A 535      -8.062  -1.198   7.961  1.00 89.00           N  
ATOM   4345  CA  TRP A 535      -7.656   0.200   7.887  1.00 89.00           C  
ATOM   4346  C   TRP A 535      -8.758   1.060   7.273  1.00 89.00           C  
ATOM   4347  CB  TRP A 535      -6.367   0.341   7.070  1.00 89.00           C  
ATOM   4348  O   TRP A 535      -9.023   2.166   7.746  1.00 89.00           O  
ATOM   4349  CG  TRP A 535      -6.016   1.758   6.730  1.00 89.00           C  
ATOM   4350  CD1 TRP A 535      -5.902   2.301   5.480  1.00 89.00           C  
ATOM   4351  CD2 TRP A 535      -5.723   2.812   7.652  1.00 89.00           C  
ATOM   4352  CE2 TRP A 535      -5.445   3.969   6.891  1.00 89.00           C  
ATOM   4353  CE3 TRP A 535      -5.672   2.893   9.047  1.00 89.00           C  
ATOM   4354  NE1 TRP A 535      -5.559   3.629   5.570  1.00 89.00           N  
ATOM   4355  CH2 TRP A 535      -5.078   5.242   8.852  1.00 89.00           C  
ATOM   4356  CZ2 TRP A 535      -5.121   5.191   7.480  1.00 89.00           C  
ATOM   4357  CZ3 TRP A 535      -5.348   4.109   9.641  1.00 89.00           C  
ATOM   4358  N   THR A 536      -9.352   0.547   6.293  1.00 88.94           N  
ATOM   4359  CA  THR A 536     -10.422   1.275   5.625  1.00 88.94           C  
ATOM   4360  C   THR A 536     -11.578   1.545   6.582  1.00 88.94           C  
ATOM   4361  CB  THR A 536     -10.938   0.502   4.395  1.00 88.94           C  
ATOM   4362  O   THR A 536     -12.086   2.664   6.648  1.00 88.94           O  
ATOM   4363  CG2 THR A 536     -12.078   1.256   3.711  1.00 88.94           C  
ATOM   4364  OG1 THR A 536      -9.867   0.325   3.463  1.00 88.94           O  
ATOM   4365  N   MET A 537     -11.906   0.542   7.324  1.00 91.19           N  
ATOM   4366  CA  MET A 537     -12.984   0.695   8.297  1.00 91.19           C  
ATOM   4367  C   MET A 537     -12.617   1.729   9.359  1.00 91.19           C  
ATOM   4368  CB  MET A 537     -13.305  -0.645   8.961  1.00 91.19           C  
ATOM   4369  O   MET A 537     -13.445   2.561   9.734  1.00 91.19           O  
ATOM   4370  CG  MET A 537     -13.984  -1.642   8.039  1.00 91.19           C  
ATOM   4371  SD  MET A 537     -14.492  -3.174   8.906  1.00 91.19           S  
ATOM   4372  CE  MET A 537     -12.867  -3.922   9.211  1.00 91.19           C  
ATOM   4373  N   PHE A 538     -11.430   1.668   9.773  1.00 92.06           N  
ATOM   4374  CA  PHE A 538     -10.945   2.648  10.742  1.00 92.06           C  
ATOM   4375  C   PHE A 538     -10.992   4.055  10.156  1.00 92.06           C  
ATOM   4376  CB  PHE A 538      -9.516   2.312  11.172  1.00 92.06           C  
ATOM   4377  O   PHE A 538     -11.469   4.988  10.805  1.00 92.06           O  
ATOM   4378  CG  PHE A 538      -8.883   3.361  12.047  1.00 92.06           C  
ATOM   4379  CD1 PHE A 538      -8.109   4.375  11.500  1.00 92.06           C  
ATOM   4380  CD2 PHE A 538      -9.062   3.332  13.430  1.00 92.06           C  
ATOM   4381  CE1 PHE A 538      -7.527   5.348  12.305  1.00 92.06           C  
ATOM   4382  CE2 PHE A 538      -8.477   4.301  14.242  1.00 92.06           C  
ATOM   4383  CZ  PHE A 538      -7.711   5.309  13.680  1.00 92.06           C  
ATOM   4384  N   SER A 539     -10.562   4.230   8.969  1.00 90.44           N  
ATOM   4385  CA  SER A 539     -10.508   5.531   8.305  1.00 90.44           C  
ATOM   4386  C   SER A 539     -11.906   6.125   8.141  1.00 90.44           C  
ATOM   4387  CB  SER A 539      -9.836   5.406   6.941  1.00 90.44           C  
ATOM   4388  O   SER A 539     -12.102   7.328   8.344  1.00 90.44           O  
ATOM   4389  OG  SER A 539      -8.484   5.004   7.078  1.00 90.44           O  
ATOM   4390  N   ILE A 540     -12.797   5.262   7.809  1.00 89.88           N  
ATOM   4391  CA  ILE A 540     -14.180   5.719   7.664  1.00 89.88           C  
ATOM   4392  C   ILE A 540     -14.680   6.258   9.000  1.00 89.88           C  
ATOM   4393  CB  ILE A 540     -15.102   4.582   7.164  1.00 89.88           C  
ATOM   4394  O   ILE A 540     -15.273   7.340   9.055  1.00 89.88           O  
ATOM   4395  CG1 ILE A 540     -14.742   4.199   5.723  1.00 89.88           C  
ATOM   4396  CG2 ILE A 540     -16.562   4.988   7.277  1.00 89.88           C  
ATOM   4397  CD1 ILE A 540     -15.453   2.951   5.219  1.00 89.88           C  
ATOM   4398  N   ALA A 541     -14.406   5.586  10.008  1.00 92.25           N  
ATOM   4399  CA  ALA A 541     -14.812   6.016  11.344  1.00 92.25           C  
ATOM   4400  C   ALA A 541     -14.172   7.348  11.711  1.00 92.25           C  
ATOM   4401  CB  ALA A 541     -14.461   4.953  12.383  1.00 92.25           C  
ATOM   4402  O   ALA A 541     -14.836   8.234  12.258  1.00 92.25           O  
ATOM   4403  N   ALA A 542     -12.961   7.465  11.422  1.00 91.62           N  
ATOM   4404  CA  ALA A 542     -12.242   8.703  11.719  1.00 91.62           C  
ATOM   4405  C   ALA A 542     -12.852   9.883  10.961  1.00 91.62           C  
ATOM   4406  CB  ALA A 542     -10.766   8.555  11.367  1.00 91.62           C  
ATOM   4407  O   ALA A 542     -12.977  10.977  11.508  1.00 91.62           O  
ATOM   4408  N   LEU A 543     -13.250   9.633   9.789  1.00 89.12           N  
ATOM   4409  CA  LEU A 543     -13.844  10.680   8.961  1.00 89.12           C  
ATOM   4410  C   LEU A 543     -15.211  11.086   9.508  1.00 89.12           C  
ATOM   4411  CB  LEU A 543     -13.984  10.203   7.512  1.00 89.12           C  
ATOM   4412  O   LEU A 543     -15.555  12.266   9.516  1.00 89.12           O  
ATOM   4413  CG  LEU A 543     -12.695  10.141   6.695  1.00 89.12           C  
ATOM   4414  CD1 LEU A 543     -12.945   9.453   5.355  1.00 89.12           C  
ATOM   4415  CD2 LEU A 543     -12.125  11.539   6.484  1.00 89.12           C  
ATOM   4416  N   VAL A 544     -15.914  10.078   9.938  1.00 89.69           N  
ATOM   4417  CA  VAL A 544     -17.219  10.375  10.531  1.00 89.69           C  
ATOM   4418  C   VAL A 544     -17.031  11.219  11.789  1.00 89.69           C  
ATOM   4419  CB  VAL A 544     -17.984   9.078  10.875  1.00 89.69           C  
ATOM   4420  O   VAL A 544     -17.781  12.172  12.023  1.00 89.69           O  
ATOM   4421  CG1 VAL A 544     -19.250   9.391  11.680  1.00 89.69           C  
ATOM   4422  CG2 VAL A 544     -18.328   8.312   9.602  1.00 89.69           C  
ATOM   4423  N   LEU A 545     -16.062  10.953  12.508  1.00 92.19           N  
ATOM   4424  CA  LEU A 545     -15.758  11.742  13.703  1.00 92.19           C  
ATOM   4425  C   LEU A 545     -15.398  13.172  13.328  1.00 92.19           C  
ATOM   4426  CB  LEU A 545     -14.609  11.102  14.492  1.00 92.19           C  
ATOM   4427  O   LEU A 545     -15.891  14.125  13.945  1.00 92.19           O  
ATOM   4428  CG  LEU A 545     -14.117  11.883  15.711  1.00 92.19           C  
ATOM   4429  CD1 LEU A 545     -15.242  12.039  16.734  1.00 92.19           C  
ATOM   4430  CD2 LEU A 545     -12.914  11.180  16.344  1.00 92.19           C  
ATOM   4431  N   ALA A 546     -14.523  13.258  12.375  1.00 90.19           N  
ATOM   4432  CA  ALA A 546     -14.109  14.594  11.938  1.00 90.19           C  
ATOM   4433  C   ALA A 546     -15.312  15.422  11.508  1.00 90.19           C  
ATOM   4434  CB  ALA A 546     -13.102  14.484  10.797  1.00 90.19           C  
ATOM   4435  O   ALA A 546     -15.422  16.594  11.859  1.00 90.19           O  
ATOM   4436  N   SER A 547     -16.219  14.805  10.805  1.00 86.38           N  
ATOM   4437  CA  SER A 547     -17.422  15.477  10.336  1.00 86.38           C  
ATOM   4438  C   SER A 547     -18.312  15.875  11.508  1.00 86.38           C  
ATOM   4439  CB  SER A 547     -18.203  14.586   9.367  1.00 86.38           C  
ATOM   4440  O   SER A 547     -18.906  16.953  11.508  1.00 86.38           O  
ATOM   4441  OG  SER A 547     -19.406  15.203   8.977  1.00 86.38           O  
ATOM   4442  N   THR A 548     -18.375  15.016  12.438  1.00 88.50           N  
ATOM   4443  CA  THR A 548     -19.219  15.258  13.609  1.00 88.50           C  
ATOM   4444  C   THR A 548     -18.672  16.422  14.430  1.00 88.50           C  
ATOM   4445  CB  THR A 548     -19.312  14.000  14.492  1.00 88.50           C  
ATOM   4446  O   THR A 548     -19.438  17.250  14.922  1.00 88.50           O  
ATOM   4447  CG2 THR A 548     -20.219  14.242  15.695  1.00 88.50           C  
ATOM   4448  OG1 THR A 548     -19.859  12.922  13.711  1.00 88.50           O  
ATOM   4449  N   ARG A 549     -17.406  16.594  14.539  1.00 88.50           N  
ATOM   4450  CA  ARG A 549     -16.781  17.656  15.328  1.00 88.50           C  
ATOM   4451  C   ARG A 549     -16.922  19.016  14.648  1.00 88.50           C  
ATOM   4452  CB  ARG A 549     -15.305  17.328  15.570  1.00 88.50           C  
ATOM   4453  O   ARG A 549     -17.094  20.031  15.312  1.00 88.50           O  
ATOM   4454  CG  ARG A 549     -15.070  16.281  16.641  1.00 88.50           C  
ATOM   4455  CD  ARG A 549     -13.594  16.141  16.984  1.00 88.50           C  
ATOM   4456  NE  ARG A 549     -13.383  15.266  18.125  1.00 88.50           N  
ATOM   4457  NH1 ARG A 549     -11.070  15.344  18.031  1.00 88.50           N  
ATOM   4458  NH2 ARG A 549     -12.109  14.102  19.641  1.00 88.50           N  
ATOM   4459  CZ  ARG A 549     -12.188  14.906  18.594  1.00 88.50           C  
ATOM   4460  N   VAL A 550     -16.875  18.953  13.375  1.00 86.56           N  
ATOM   4461  CA  VAL A 550     -16.969  20.219  12.641  1.00 86.56           C  
ATOM   4462  C   VAL A 550     -18.406  20.719  12.664  1.00 86.56           C  
ATOM   4463  CB  VAL A 550     -16.484  20.047  11.180  1.00 86.56           C  
ATOM   4464  O   VAL A 550     -18.641  21.922  12.727  1.00 86.56           O  
ATOM   4465  CG1 VAL A 550     -16.766  21.312  10.375  1.00 86.56           C  
ATOM   4466  CG2 VAL A 550     -15.000  19.719  11.141  1.00 86.56           C  
ATOM   4467  N   GLY A 551     -19.391  19.812  12.773  1.00 77.25           N  
ATOM   4468  CA  GLY A 551     -20.797  20.203  12.875  1.00 77.25           C  
ATOM   4469  C   GLY A 551     -21.484  20.281  11.531  1.00 77.25           C  
ATOM   4470  O   GLY A 551     -20.828  20.359  10.492  1.00 77.25           O  
ATOM   4471  N   GLU A 552     -22.797  20.078  11.484  1.00 71.25           N  
ATOM   4472  CA  GLU A 552     -23.672  19.953  10.320  1.00 71.25           C  
ATOM   4473  C   GLU A 552     -23.734  21.266   9.531  1.00 71.25           C  
ATOM   4474  CB  GLU A 552     -25.094  19.531  10.750  1.00 71.25           C  
ATOM   4475  O   GLU A 552     -24.062  21.266   8.344  1.00 71.25           O  
ATOM   4476  CG  GLU A 552     -25.172  18.109  11.289  1.00 71.25           C  
ATOM   4477  CD  GLU A 552     -26.562  17.703  11.711  1.00 71.25           C  
ATOM   4478  OE1 GLU A 552     -26.766  16.547  12.141  1.00 71.25           O  
ATOM   4479  OE2 GLU A 552     -27.484  18.562  11.594  1.00 71.25           O  
ATOM   4480  N   ASN A 553     -23.297  22.297  10.266  1.00 66.75           N  
ATOM   4481  CA  ASN A 553     -23.375  23.594   9.594  1.00 66.75           C  
ATOM   4482  C   ASN A 553     -22.203  23.781   8.625  1.00 66.75           C  
ATOM   4483  CB  ASN A 553     -23.391  24.719  10.625  1.00 66.75           C  
ATOM   4484  O   ASN A 553     -22.297  24.609   7.707  1.00 66.75           O  
ATOM   4485  CG  ASN A 553     -24.656  24.719  11.461  1.00 66.75           C  
ATOM   4486  ND2 ASN A 553     -24.562  25.234  12.680  1.00 66.75           N  
ATOM   4487  OD1 ASN A 553     -25.719  24.266  11.016  1.00 66.75           O  
ATOM   4488  N   PHE A 554     -21.188  22.859   8.742  1.00 63.69           N  
ATOM   4489  CA  PHE A 554     -19.984  23.062   7.945  1.00 63.69           C  
ATOM   4490  C   PHE A 554     -19.812  21.938   6.922  1.00 63.69           C  
ATOM   4491  CB  PHE A 554     -18.750  23.141   8.844  1.00 63.69           C  
ATOM   4492  O   PHE A 554     -19.688  22.203   5.727  1.00 63.69           O  
ATOM   4493  CG  PHE A 554     -17.516  23.625   8.141  1.00 63.69           C  
ATOM   4494  CD1 PHE A 554     -16.562  22.734   7.668  1.00 63.69           C  
ATOM   4495  CD2 PHE A 554     -17.312  24.984   7.949  1.00 63.69           C  
ATOM   4496  CE1 PHE A 554     -15.422  23.188   7.012  1.00 63.69           C  
ATOM   4497  CE2 PHE A 554     -16.172  25.453   7.297  1.00 63.69           C  
ATOM   4498  CZ  PHE A 554     -15.227  24.547   6.828  1.00 63.69           C  
ATOM   4499  N   CYS A 555     -20.094  20.656   7.355  1.00 68.31           N  
ATOM   4500  CA  CYS A 555     -19.891  19.484   6.516  1.00 68.31           C  
ATOM   4501  C   CYS A 555     -20.703  18.297   7.031  1.00 68.31           C  
ATOM   4502  CB  CYS A 555     -18.406  19.109   6.461  1.00 68.31           C  
ATOM   4503  O   CYS A 555     -20.734  18.031   8.234  1.00 68.31           O  
ATOM   4504  SG  CYS A 555     -18.062  17.641   5.473  1.00 68.31           S  
ATOM   4505  N   ASN A 556     -21.609  17.828   6.047  1.00 66.50           N  
ATOM   4506  CA  ASN A 556     -22.328  16.594   6.316  1.00 66.50           C  
ATOM   4507  C   ASN A 556     -21.750  15.422   5.512  1.00 66.50           C  
ATOM   4508  CB  ASN A 556     -23.812  16.750   6.020  1.00 66.50           C  
ATOM   4509  O   ASN A 556     -21.641  15.508   4.289  1.00 66.50           O  
ATOM   4510  CG  ASN A 556     -24.562  17.469   7.137  1.00 66.50           C  
ATOM   4511  ND2 ASN A 556     -25.688  18.078   6.801  1.00 66.50           N  
ATOM   4512  OD1 ASN A 556     -24.125  17.469   8.289  1.00 66.50           O  
ATOM   4513  N   SER A 557     -21.109  14.414   6.254  1.00 67.94           N  
ATOM   4514  CA  SER A 557     -20.672  13.203   5.574  1.00 67.94           C  
ATOM   4515  C   SER A 557     -21.797  12.203   5.434  1.00 67.94           C  
ATOM   4516  CB  SER A 557     -19.500  12.570   6.328  1.00 67.94           C  
ATOM   4517  O   SER A 557     -22.422  11.797   6.426  1.00 67.94           O  
ATOM   4518  OG  SER A 557     -19.078  11.375   5.688  1.00 67.94           O  
ATOM   4519  N   THR A 558     -22.328  12.000   4.230  1.00 63.97           N  
ATOM   4520  CA  THR A 558     -23.453  11.125   3.975  1.00 63.97           C  
ATOM   4521  C   THR A 558     -22.984   9.742   3.533  1.00 63.97           C  
ATOM   4522  CB  THR A 558     -24.391  11.719   2.904  1.00 63.97           C  
ATOM   4523  O   THR A 558     -23.812   8.852   3.301  1.00 63.97           O  
ATOM   4524  CG2 THR A 558     -25.062  13.000   3.400  1.00 63.97           C  
ATOM   4525  OG1 THR A 558     -23.641  12.016   1.726  1.00 63.97           O  
ATOM   4526  N   GLY A 559     -21.672   9.406   3.635  1.00 56.66           N  
ATOM   4527  CA  GLY A 559     -21.062   8.172   3.186  1.00 56.66           C  
ATOM   4528  C   GLY A 559     -19.656   8.359   2.666  1.00 56.66           C  
ATOM   4529  O   GLY A 559     -19.391   9.250   1.860  1.00 56.66           O  
TER    4530      GLY A 559                                                      
ENDMDL                                                                          
END                                                                             
