# Supplementary material for: Deep mining reveals the diversity of endogenous viral elements in vertebrate genomes
Source: Nat Microbiol. 2024 Oct 22;9(11):3013–24. doi: 10.1038/s41564-024-01825-4 (PMC11521997; doi:10.1038/s41564-024-01825-4)
Supplement: Supplementary file 5 — RdRp tree files (Fig. 2a), Astyanax mexicanus structural modelling files (Fig. 2b) and NP tree files (Fig. 2c). [file 41564_2024_1825_MOESM5_ESM.zip › Source_Data_Figure_2/Astyanax_mexicanus559_RNApol_24recycles_amber_9cab3/Astyanax_mexicanus559_RNApol_24recycles_amber_9cab3_unrelaxed_rank_002_alphafold2_ptm_model_3_seed_000.pdb]

MODEL     1                                                                     
ATOM      1  N   MET A   1      16.312 -14.734 -29.188  1.00 54.81           N  
ATOM      2  CA  MET A   1      14.992 -14.156 -28.938  1.00 54.81           C  
ATOM      3  C   MET A   1      13.914 -15.227 -29.016  1.00 54.81           C  
ATOM      4  CB  MET A   1      14.695 -13.047 -29.953  1.00 54.81           C  
ATOM      5  O   MET A   1      13.008 -15.266 -28.172  1.00 54.81           O  
ATOM      6  CG  MET A   1      13.453 -12.234 -29.625  1.00 54.81           C  
ATOM      7  SD  MET A   1      13.094 -10.961 -30.891  1.00 54.81           S  
ATOM      8  CE  MET A   1      11.469 -10.383 -30.312  1.00 54.81           C  
ATOM      9  N   HIS A   2      14.234 -16.234 -30.125  1.00 76.00           N  
ATOM     10  CA  HIS A   2      13.133 -17.062 -30.578  1.00 76.00           C  
ATOM     11  C   HIS A   2      12.938 -18.266 -29.656  1.00 76.00           C  
ATOM     12  CB  HIS A   2      13.375 -17.547 -32.000  1.00 76.00           C  
ATOM     13  O   HIS A   2      11.836 -18.797 -29.547  1.00 76.00           O  
ATOM     14  CG  HIS A   2      13.227 -16.469 -33.031  1.00 76.00           C  
ATOM     15  CD2 HIS A   2      14.148 -15.844 -33.812  1.00 76.00           C  
ATOM     16  ND1 HIS A   2      12.008 -15.906 -33.344  1.00 76.00           N  
ATOM     17  CE1 HIS A   2      12.188 -14.984 -34.281  1.00 76.00           C  
ATOM     18  NE2 HIS A   2      13.477 -14.922 -34.562  1.00 76.00           N  
ATOM     19  N   PHE A   3      14.055 -18.297 -28.781  1.00 88.88           N  
ATOM     20  CA  PHE A   3      13.984 -19.547 -28.031  1.00 88.88           C  
ATOM     21  C   PHE A   3      13.000 -19.438 -26.875  1.00 88.88           C  
ATOM     22  CB  PHE A   3      15.367 -19.938 -27.516  1.00 88.88           C  
ATOM     23  O   PHE A   3      12.109 -20.281 -26.719  1.00 88.88           O  
ATOM     24  CG  PHE A   3      15.352 -21.141 -26.594  1.00 88.88           C  
ATOM     25  CD1 PHE A   3      15.539 -21.000 -25.234  1.00 88.88           C  
ATOM     26  CD2 PHE A   3      15.148 -22.422 -27.109  1.00 88.88           C  
ATOM     27  CE1 PHE A   3      15.523 -22.109 -24.391  1.00 88.88           C  
ATOM     28  CE2 PHE A   3      15.133 -23.531 -26.281  1.00 88.88           C  
ATOM     29  CZ  PHE A   3      15.320 -23.375 -24.906  1.00 88.88           C  
ATOM     30  N   TRP A   4      13.156 -18.297 -26.016  1.00 91.19           N  
ATOM     31  CA  TRP A   4      12.328 -18.188 -24.828  1.00 91.19           C  
ATOM     32  C   TRP A   4      10.898 -17.797 -25.188  1.00 91.19           C  
ATOM     33  CB  TRP A   4      12.922 -17.172 -23.844  1.00 91.19           C  
ATOM     34  O   TRP A   4       9.953 -18.125 -24.469  1.00 91.19           O  
ATOM     35  CG  TRP A   4      14.062 -17.703 -23.047  1.00 91.19           C  
ATOM     36  CD1 TRP A   4      15.383 -17.344 -23.141  1.00 91.19           C  
ATOM     37  CD2 TRP A   4      14.000 -18.688 -22.000  1.00 91.19           C  
ATOM     38  CE2 TRP A   4      15.312 -18.875 -21.516  1.00 91.19           C  
ATOM     39  CE3 TRP A   4      12.953 -19.422 -21.438  1.00 91.19           C  
ATOM     40  NE1 TRP A   4      16.141 -18.047 -22.234  1.00 91.19           N  
ATOM     41  CH2 TRP A   4      14.562 -20.484 -19.969  1.00 91.19           C  
ATOM     42  CZ2 TRP A   4      15.609 -19.781 -20.500  1.00 91.19           C  
ATOM     43  CZ3 TRP A   4      13.250 -20.328 -20.422  1.00 91.19           C  
ATOM     44  N   MET A   5      10.758 -17.016 -26.281  1.00 89.75           N  
ATOM     45  CA  MET A   5       9.414 -16.734 -26.781  1.00 89.75           C  
ATOM     46  C   MET A   5       8.727 -18.016 -27.250  1.00 89.75           C  
ATOM     47  CB  MET A   5       9.469 -15.727 -27.938  1.00 89.75           C  
ATOM     48  O   MET A   5       7.531 -18.203 -27.016  1.00 89.75           O  
ATOM     49  CG  MET A   5       9.859 -14.320 -27.500  1.00 89.75           C  
ATOM     50  SD  MET A   5       9.750 -13.102 -28.859  1.00 89.75           S  
ATOM     51  CE  MET A   5      11.398 -13.297 -29.594  1.00 89.75           C  
ATOM     52  N   TRP A   6       9.547 -18.812 -27.922  1.00 91.94           N  
ATOM     53  CA  TRP A   6       9.070 -20.125 -28.344  1.00 91.94           C  
ATOM     54  C   TRP A   6       8.664 -20.984 -27.141  1.00 91.94           C  
ATOM     55  CB  TRP A   6      10.148 -20.859 -29.156  1.00 91.94           C  
ATOM     56  O   TRP A   6       7.609 -21.609 -27.141  1.00 91.94           O  
ATOM     57  CG  TRP A   6       9.758 -22.234 -29.594  1.00 91.94           C  
ATOM     58  CD1 TRP A   6       9.008 -22.562 -30.688  1.00 91.94           C  
ATOM     59  CD2 TRP A   6      10.086 -23.469 -28.953  1.00 91.94           C  
ATOM     60  CE2 TRP A   6       9.508 -24.500 -29.703  1.00 91.94           C  
ATOM     61  CE3 TRP A   6      10.820 -23.781 -27.797  1.00 91.94           C  
ATOM     62  NE1 TRP A   6       8.859 -23.922 -30.766  1.00 91.94           N  
ATOM     63  CH2 TRP A   6      10.367 -26.141 -28.219  1.00 91.94           C  
ATOM     64  CZ2 TRP A   6       9.641 -25.844 -29.359  1.00 91.94           C  
ATOM     65  CZ3 TRP A   6      10.953 -25.125 -27.453  1.00 91.94           C  
ATOM     66  N   VAL A   7       9.500 -20.984 -26.078  1.00 92.75           N  
ATOM     67  CA  VAL A   7       9.227 -21.750 -24.875  1.00 92.75           C  
ATOM     68  C   VAL A   7       7.938 -21.250 -24.234  1.00 92.75           C  
ATOM     69  CB  VAL A   7      10.398 -21.672 -23.875  1.00 92.75           C  
ATOM     70  O   VAL A   7       7.070 -22.031 -23.844  1.00 92.75           O  
ATOM     71  CG1 VAL A   7      10.023 -22.344 -22.547  1.00 92.75           C  
ATOM     72  CG2 VAL A   7      11.648 -22.312 -24.469  1.00 92.75           C  
ATOM     73  N   ARG A   8       7.820 -19.906 -24.109  1.00 93.06           N  
ATOM     74  CA  ARG A   8       6.652 -19.281 -23.516  1.00 93.06           C  
ATOM     75  C   ARG A   8       5.383 -19.641 -24.281  1.00 93.06           C  
ATOM     76  CB  ARG A   8       6.824 -17.750 -23.469  1.00 93.06           C  
ATOM     77  O   ARG A   8       4.371 -20.000 -23.688  1.00 93.06           O  
ATOM     78  CG  ARG A   8       5.637 -17.016 -22.875  1.00 93.06           C  
ATOM     79  CD  ARG A   8       5.676 -15.531 -23.203  1.00 93.06           C  
ATOM     80  NE  ARG A   8       5.527 -15.281 -24.641  1.00 93.06           N  
ATOM     81  NH1 ARG A   8       6.141 -13.062 -24.531  1.00 93.06           N  
ATOM     82  NH2 ARG A   8       5.582 -14.008 -26.547  1.00 93.06           N  
ATOM     83  CZ  ARG A   8       5.750 -14.117 -25.234  1.00 93.06           C  
ATOM     84  N   ASP A   9       5.426 -19.516 -25.594  1.00 92.19           N  
ATOM     85  CA  ASP A   9       4.270 -19.781 -26.438  1.00 92.19           C  
ATOM     86  C   ASP A   9       3.840 -21.250 -26.344  1.00 92.19           C  
ATOM     87  CB  ASP A   9       4.578 -19.422 -27.891  1.00 92.19           C  
ATOM     88  O   ASP A   9       2.645 -21.547 -26.266  1.00 92.19           O  
ATOM     89  CG  ASP A   9       4.668 -17.922 -28.125  1.00 92.19           C  
ATOM     90  OD1 ASP A   9       4.219 -17.141 -27.250  1.00 92.19           O  
ATOM     91  OD2 ASP A   9       5.188 -17.516 -29.188  1.00 92.19           O  
ATOM     92  N   ASN A  10       4.871 -22.109 -26.391  1.00 92.12           N  
ATOM     93  CA  ASN A  10       4.559 -23.531 -26.281  1.00 92.12           C  
ATOM     94  C   ASN A  10       3.973 -23.875 -24.922  1.00 92.12           C  
ATOM     95  CB  ASN A  10       5.805 -24.375 -26.562  1.00 92.12           C  
ATOM     96  O   ASN A  10       3.062 -24.703 -24.828  1.00 92.12           O  
ATOM     97  CG  ASN A  10       6.059 -24.594 -28.031  1.00 92.12           C  
ATOM     98  ND2 ASN A  10       7.035 -23.859 -28.578  1.00 92.12           N  
ATOM     99  OD1 ASN A  10       5.387 -25.391 -28.688  1.00 92.12           O  
ATOM    100  N   GLN A  11       4.566 -23.234 -23.859  1.00 91.38           N  
ATOM    101  CA  GLN A  11       4.031 -23.484 -22.531  1.00 91.38           C  
ATOM    102  C   GLN A  11       2.596 -22.984 -22.406  1.00 91.38           C  
ATOM    103  CB  GLN A  11       4.910 -22.812 -21.469  1.00 91.38           C  
ATOM    104  O   GLN A  11       1.745 -23.656 -21.828  1.00 91.38           O  
ATOM    105  CG  GLN A  11       4.594 -23.250 -20.047  1.00 91.38           C  
ATOM    106  CD  GLN A  11       5.598 -22.734 -19.031  1.00 91.38           C  
ATOM    107  NE2 GLN A  11       5.797 -23.484 -17.953  1.00 91.38           N  
ATOM    108  OE1 GLN A  11       6.188 -21.672 -19.219  1.00 91.38           O  
ATOM    109  N   ARG A  12       2.293 -21.828 -22.984  1.00 89.19           N  
ATOM    110  CA  ARG A  12       0.948 -21.266 -22.969  1.00 89.19           C  
ATOM    111  C   ARG A  12      -0.023 -22.156 -23.734  1.00 89.19           C  
ATOM    112  CB  ARG A  12       0.954 -19.859 -23.578  1.00 89.19           C  
ATOM    113  O   ARG A  12      -1.153 -22.375 -23.297  1.00 89.19           O  
ATOM    114  CG  ARG A  12       1.457 -18.781 -22.625  1.00 89.19           C  
ATOM    115  CD  ARG A  12       1.362 -17.406 -23.250  1.00 89.19           C  
ATOM    116  NE  ARG A  12       1.805 -16.359 -22.328  1.00 89.19           N  
ATOM    117  NH1 ARG A  12       1.429 -14.609 -23.781  1.00 89.19           N  
ATOM    118  NH2 ARG A  12       2.248 -14.203 -21.672  1.00 89.19           N  
ATOM    119  CZ  ARG A  12       1.826 -15.062 -22.594  1.00 89.19           C  
ATOM    120  N   MET A  13       0.406 -22.578 -24.859  1.00 89.81           N  
ATOM    121  CA  MET A  13      -0.413 -23.484 -25.672  1.00 89.81           C  
ATOM    122  C   MET A  13      -0.750 -24.750 -24.891  1.00 89.81           C  
ATOM    123  CB  MET A  13       0.303 -23.844 -26.969  1.00 89.81           C  
ATOM    124  O   MET A  13      -1.896 -25.203 -24.906  1.00 89.81           O  
ATOM    125  CG  MET A  13      -0.538 -24.672 -27.922  1.00 89.81           C  
ATOM    126  SD  MET A  13       0.397 -25.188 -29.422  1.00 89.81           S  
ATOM    127  CE  MET A  13       1.708 -26.172 -28.641  1.00 89.81           C  
ATOM    128  N   LEU A  14       0.248 -25.312 -24.281  1.00 88.56           N  
ATOM    129  CA  LEU A  14       0.054 -26.531 -23.516  1.00 88.56           C  
ATOM    130  C   LEU A  14      -0.881 -26.281 -22.328  1.00 88.56           C  
ATOM    131  CB  LEU A  14       1.397 -27.062 -23.016  1.00 88.56           C  
ATOM    132  O   LEU A  14      -1.693 -27.141 -21.984  1.00 88.56           O  
ATOM    133  CG  LEU A  14       2.324 -27.672 -24.062  1.00 88.56           C  
ATOM    134  CD1 LEU A  14       3.689 -27.969 -23.453  1.00 88.56           C  
ATOM    135  CD2 LEU A  14       1.703 -28.922 -24.656  1.00 88.56           C  
ATOM    136  N   GLN A  15      -0.773 -25.078 -21.703  1.00 85.56           N  
ATOM    137  CA  GLN A  15      -1.640 -24.703 -20.594  1.00 85.56           C  
ATOM    138  C   GLN A  15      -3.094 -24.578 -21.047  1.00 85.56           C  
ATOM    139  CB  GLN A  15      -1.174 -23.406 -19.953  1.00 85.56           C  
ATOM    140  O   GLN A  15      -4.004 -25.016 -20.344  1.00 85.56           O  
ATOM    141  CG  GLN A  15       0.085 -23.547 -19.109  1.00 85.56           C  
ATOM    142  CD  GLN A  15       0.583 -22.219 -18.578  1.00 85.56           C  
ATOM    143  NE2 GLN A  15       1.325 -22.266 -17.469  1.00 85.56           N  
ATOM    144  OE1 GLN A  15       0.305 -21.156 -19.141  1.00 85.56           O  
ATOM    145  N   LYS A  16      -3.273 -24.000 -22.203  1.00 83.50           N  
ATOM    146  CA  LYS A  16      -4.621 -23.859 -22.750  1.00 83.50           C  
ATOM    147  C   LYS A  16      -5.234 -25.219 -23.047  1.00 83.50           C  
ATOM    148  CB  LYS A  16      -4.598 -23.000 -24.016  1.00 83.50           C  
ATOM    149  O   LYS A  16      -6.414 -25.453 -22.781  1.00 83.50           O  
ATOM    150  CG  LYS A  16      -4.441 -21.516 -23.750  1.00 83.50           C  
ATOM    151  CD  LYS A  16      -4.508 -20.703 -25.047  1.00 83.50           C  
ATOM    152  CE  LYS A  16      -4.281 -19.219 -24.797  1.00 83.50           C  
ATOM    153  NZ  LYS A  16      -4.289 -18.438 -26.062  1.00 83.50           N  
ATOM    154  N   LYS A  17      -4.391 -26.078 -23.672  1.00 80.69           N  
ATOM    155  CA  LYS A  17      -4.848 -27.422 -23.984  1.00 80.69           C  
ATOM    156  C   LYS A  17      -5.164 -28.203 -22.719  1.00 80.69           C  
ATOM    157  CB  LYS A  17      -3.795 -28.172 -24.812  1.00 80.69           C  
ATOM    158  O   LYS A  17      -6.148 -28.953 -22.672  1.00 80.69           O  
ATOM    159  CG  LYS A  17      -3.721 -27.734 -26.266  1.00 80.69           C  
ATOM    160  CD  LYS A  17      -2.729 -28.578 -27.062  1.00 80.69           C  
ATOM    161  CE  LYS A  17      -2.607 -28.094 -28.500  1.00 80.69           C  
ATOM    162  NZ  LYS A  17      -1.599 -28.891 -29.266  1.00 80.69           N  
ATOM    163  N   TYR A  18      -4.301 -27.938 -21.828  1.00 74.69           N  
ATOM    164  CA  TYR A  18      -4.449 -28.594 -20.547  1.00 74.69           C  
ATOM    165  C   TYR A  18      -5.742 -28.172 -19.859  1.00 74.69           C  
ATOM    166  CB  TYR A  18      -3.254 -28.281 -19.641  1.00 74.69           C  
ATOM    167  O   TYR A  18      -6.453 -29.000 -19.281  1.00 74.69           O  
ATOM    168  CG  TYR A  18      -3.271 -29.031 -18.328  1.00 74.69           C  
ATOM    169  CD1 TYR A  18      -3.605 -28.391 -17.141  1.00 74.69           C  
ATOM    170  CD2 TYR A  18      -2.951 -30.391 -18.281  1.00 74.69           C  
ATOM    171  CE1 TYR A  18      -3.619 -29.078 -15.930  1.00 74.69           C  
ATOM    172  CE2 TYR A  18      -2.963 -31.094 -17.078  1.00 74.69           C  
ATOM    173  OH  TYR A  18      -3.311 -31.109 -14.711  1.00 74.69           O  
ATOM    174  CZ  TYR A  18      -3.297 -30.422 -15.906  1.00 74.69           C  
ATOM    175  N   CYS A  19      -6.027 -26.875 -19.859  1.00 69.75           N  
ATOM    176  CA  CYS A  19      -7.254 -26.344 -19.266  1.00 69.75           C  
ATOM    177  C   CYS A  19      -8.484 -26.922 -19.953  1.00 69.75           C  
ATOM    178  CB  CYS A  19      -7.273 -24.812 -19.344  1.00 69.75           C  
ATOM    179  O   CYS A  19      -9.508 -27.156 -19.312  1.00 69.75           O  
ATOM    180  SG  CYS A  19      -6.152 -24.016 -18.188  1.00 69.75           S  
ATOM    181  N   SER A  20      -8.359 -27.219 -21.281  1.00 65.38           N  
ATOM    182  CA  SER A  20      -9.461 -27.781 -22.062  1.00 65.38           C  
ATOM    183  C   SER A  20      -9.609 -29.266 -21.812  1.00 65.38           C  
ATOM    184  CB  SER A  20      -9.258 -27.516 -23.547  1.00 65.38           C  
ATOM    185  O   SER A  20     -10.719 -29.812 -21.828  1.00 65.38           O  
ATOM    186  OG  SER A  20      -8.062 -28.125 -24.016  1.00 65.38           O  
ATOM    187  N   TYR A  21      -8.477 -30.078 -21.484  1.00 61.91           N  
ATOM    188  CA  TYR A  21      -8.344 -31.516 -21.375  1.00 61.91           C  
ATOM    189  C   TYR A  21      -8.844 -32.031 -20.016  1.00 61.91           C  
ATOM    190  CB  TYR A  21      -6.883 -31.938 -21.578  1.00 61.91           C  
ATOM    191  O   TYR A  21      -9.078 -33.219 -19.844  1.00 61.91           O  
ATOM    192  CG  TYR A  21      -6.488 -32.094 -23.031  1.00 61.91           C  
ATOM    193  CD1 TYR A  21      -6.938 -33.156 -23.781  1.00 61.91           C  
ATOM    194  CD2 TYR A  21      -5.664 -31.141 -23.641  1.00 61.91           C  
ATOM    195  CE1 TYR A  21      -6.574 -33.312 -25.125  1.00 61.91           C  
ATOM    196  CE2 TYR A  21      -5.293 -31.266 -24.969  1.00 61.91           C  
ATOM    197  OH  TYR A  21      -5.395 -32.469 -27.031  1.00 61.91           O  
ATOM    198  CZ  TYR A  21      -5.754 -32.344 -25.703  1.00 61.91           C  
ATOM    199  N   LEU A  22      -8.766 -31.125 -18.938  1.00 55.88           N  
ATOM    200  CA  LEU A  22      -9.375 -31.562 -17.688  1.00 55.88           C  
ATOM    201  C   LEU A  22     -10.789 -32.094 -17.922  1.00 55.88           C  
ATOM    202  CB  LEU A  22      -9.398 -30.422 -16.672  1.00 55.88           C  
ATOM    203  O   LEU A  22     -11.367 -32.719 -17.047  1.00 55.88           O  
ATOM    204  CG  LEU A  22      -8.062 -30.062 -16.000  1.00 55.88           C  
ATOM    205  CD1 LEU A  22      -8.125 -28.672 -15.406  1.00 55.88           C  
ATOM    206  CD2 LEU A  22      -7.711 -31.094 -14.938  1.00 55.88           C  
ATOM    207  N   GLN A  23     -11.352 -32.438 -19.203  1.00 50.78           N  
ATOM    208  CA  GLN A  23     -12.617 -33.094 -19.547  1.00 50.78           C  
ATOM    209  C   GLN A  23     -12.391 -34.375 -20.344  1.00 50.78           C  
ATOM    210  CB  GLN A  23     -13.500 -32.125 -20.359  1.00 50.78           C  
ATOM    211  O   GLN A  23     -13.312 -35.188 -20.500  1.00 50.78           O  
ATOM    212  CG  GLN A  23     -14.016 -30.953 -19.547  1.00 50.78           C  
ATOM    213  CD  GLN A  23     -14.898 -30.016 -20.359  1.00 50.78           C  
ATOM    214  NE2 GLN A  23     -15.375 -28.953 -19.734  1.00 50.78           N  
ATOM    215  OE1 GLN A  23     -15.148 -30.266 -21.547  1.00 50.78           O  
ATOM    216  N   GLY A  24     -11.195 -35.094 -20.500  1.00 47.88           N  
ATOM    217  CA  GLY A  24     -11.078 -36.312 -21.297  1.00 47.88           C  
ATOM    218  C   GLY A  24      -9.727 -36.969 -21.156  1.00 47.88           C  
ATOM    219  O   GLY A  24      -8.820 -36.438 -20.500  1.00 47.88           O  
ATOM    220  N   PRO A  25      -9.539 -38.438 -21.594  1.00 41.12           N  
ATOM    221  CA  PRO A  25      -8.375 -39.312 -21.453  1.00 41.12           C  
ATOM    222  C   PRO A  25      -7.230 -38.906 -22.391  1.00 41.12           C  
ATOM    223  CB  PRO A  25      -8.922 -40.688 -21.812  1.00 41.12           C  
ATOM    224  O   PRO A  25      -7.473 -38.375 -23.469  1.00 41.12           O  
ATOM    225  CG  PRO A  25     -10.141 -40.406 -22.641  1.00 41.12           C  
ATOM    226  CD  PRO A  25     -10.320 -38.938 -22.734  1.00 41.12           C  
ATOM    227  N   SER A  26      -5.902 -38.719 -21.859  1.00 46.62           N  
ATOM    228  CA  SER A  26      -4.457 -38.844 -21.734  1.00 46.62           C  
ATOM    229  C   SER A  26      -3.787 -38.875 -23.109  1.00 46.62           C  
ATOM    230  CB  SER A  26      -4.102 -40.125 -20.969  1.00 46.62           C  
ATOM    231  O   SER A  26      -3.926 -39.812 -23.859  1.00 46.62           O  
ATOM    232  OG  SER A  26      -4.164 -39.906 -19.578  1.00 46.62           O  
ATOM    233  N   SER A  27      -3.473 -37.688 -23.797  1.00 48.81           N  
ATOM    234  CA  SER A  27      -2.326 -37.625 -24.688  1.00 48.81           C  
ATOM    235  C   SER A  27      -1.233 -36.719 -24.141  1.00 48.81           C  
ATOM    236  CB  SER A  27      -2.752 -37.156 -26.078  1.00 48.81           C  
ATOM    237  O   SER A  27      -1.502 -35.875 -23.281  1.00 48.81           O  
ATOM    238  OG  SER A  27      -3.533 -35.969 -25.969  1.00 48.81           O  
ATOM    239  N   SER A  28      -0.053 -37.188 -23.734  1.00 55.06           N  
ATOM    240  CA  SER A  28       1.210 -36.531 -23.406  1.00 55.06           C  
ATOM    241  C   SER A  28       1.206 -35.062 -23.797  1.00 55.06           C  
ATOM    242  CB  SER A  28       2.379 -37.250 -24.078  1.00 55.06           C  
ATOM    243  O   SER A  28       0.976 -34.750 -24.969  1.00 55.06           O  
ATOM    244  OG  SER A  28       2.258 -37.219 -25.484  1.00 55.06           O  
ATOM    245  N   CYS A  29       0.947 -34.156 -22.891  1.00 74.25           N  
ATOM    246  CA  CYS A  29       0.931 -32.688 -23.078  1.00 74.25           C  
ATOM    247  C   CYS A  29       2.309 -32.094 -22.812  1.00 74.25           C  
ATOM    248  CB  CYS A  29      -0.097 -32.062 -22.141  1.00 74.25           C  
ATOM    249  O   CYS A  29       2.488 -31.312 -21.891  1.00 74.25           O  
ATOM    250  SG  CYS A  29      -1.667 -31.672 -22.953  1.00 74.25           S  
ATOM    251  N   HIS A  30       3.363 -32.656 -23.516  1.00 83.75           N  
ATOM    252  CA  HIS A  30       4.648 -32.000 -23.312  1.00 83.75           C  
ATOM    253  C   HIS A  30       5.340 -31.734 -24.641  1.00 83.75           C  
ATOM    254  CB  HIS A  30       5.551 -32.844 -22.406  1.00 83.75           C  
ATOM    255  O   HIS A  30       4.961 -32.312 -25.672  1.00 83.75           O  
ATOM    256  CG  HIS A  30       5.941 -34.156 -23.000  1.00 83.75           C  
ATOM    257  CD2 HIS A  30       7.082 -34.562 -23.625  1.00 83.75           C  
ATOM    258  ND1 HIS A  30       5.102 -35.250 -23.016  1.00 83.75           N  
ATOM    259  CE1 HIS A  30       5.711 -36.250 -23.609  1.00 83.75           C  
ATOM    260  NE2 HIS A  30       6.914 -35.875 -23.984  1.00 83.75           N  
ATOM    261  N   VAL A  31       6.152 -30.781 -24.672  1.00 88.00           N  
ATOM    262  CA  VAL A  31       7.012 -30.453 -25.812  1.00 88.00           C  
ATOM    263  C   VAL A  31       8.477 -30.672 -25.422  1.00 88.00           C  
ATOM    264  CB  VAL A  31       6.793 -29.000 -26.281  1.00 88.00           C  
ATOM    265  O   VAL A  31       8.922 -30.219 -24.375  1.00 88.00           O  
ATOM    266  CG1 VAL A  31       7.758 -28.656 -27.422  1.00 88.00           C  
ATOM    267  CG2 VAL A  31       5.348 -28.797 -26.734  1.00 88.00           C  
ATOM    268  N   TYR A  32       9.133 -31.469 -26.250  1.00 90.75           N  
ATOM    269  CA  TYR A  32      10.555 -31.734 -26.047  1.00 90.75           C  
ATOM    270  C   TYR A  32      11.391 -31.188 -27.188  1.00 90.75           C  
ATOM    271  CB  TYR A  32      10.797 -33.219 -25.875  1.00 90.75           C  
ATOM    272  O   TYR A  32      11.039 -31.359 -28.359  1.00 90.75           O  
ATOM    273  CG  TYR A  32      12.258 -33.594 -25.797  1.00 90.75           C  
ATOM    274  CD1 TYR A  32      12.930 -34.125 -26.891  1.00 90.75           C  
ATOM    275  CD2 TYR A  32      12.969 -33.406 -24.609  1.00 90.75           C  
ATOM    276  CE1 TYR A  32      14.281 -34.469 -26.812  1.00 90.75           C  
ATOM    277  CE2 TYR A  32      14.312 -33.750 -24.516  1.00 90.75           C  
ATOM    278  OH  TYR A  32      16.297 -34.625 -25.547  1.00 90.75           O  
ATOM    279  CZ  TYR A  32      14.961 -34.281 -25.625  1.00 90.75           C  
ATOM    280  N   HIS A  33      12.375 -30.453 -26.844  1.00 90.56           N  
ATOM    281  CA  HIS A  33      13.305 -29.922 -27.828  1.00 90.56           C  
ATOM    282  C   HIS A  33      14.750 -30.125 -27.391  1.00 90.56           C  
ATOM    283  CB  HIS A  33      13.039 -28.438 -28.078  1.00 90.56           C  
ATOM    284  O   HIS A  33      15.086 -29.938 -26.219  1.00 90.56           O  
ATOM    285  CG  HIS A  33      13.938 -27.828 -29.094  1.00 90.56           C  
ATOM    286  CD2 HIS A  33      15.016 -27.016 -28.953  1.00 90.56           C  
ATOM    287  ND1 HIS A  33      13.781 -28.031 -30.453  1.00 90.56           N  
ATOM    288  CE1 HIS A  33      14.719 -27.359 -31.094  1.00 90.56           C  
ATOM    289  NE2 HIS A  33      15.484 -26.734 -30.219  1.00 90.56           N  
ATOM    290  N   GLN A  34      15.609 -30.562 -28.375  1.00 88.88           N  
ATOM    291  CA  GLN A  34      17.031 -30.781 -28.125  1.00 88.88           C  
ATOM    292  C   GLN A  34      17.891 -30.078 -29.172  1.00 88.88           C  
ATOM    293  CB  GLN A  34      17.344 -32.281 -28.094  1.00 88.88           C  
ATOM    294  O   GLN A  34      17.641 -30.219 -30.375  1.00 88.88           O  
ATOM    295  CG  GLN A  34      18.812 -32.594 -27.812  1.00 88.88           C  
ATOM    296  CD  GLN A  34      19.094 -34.094 -27.797  1.00 88.88           C  
ATOM    297  NE2 GLN A  34      20.375 -34.438 -27.797  1.00 88.88           N  
ATOM    298  OE1 GLN A  34      18.172 -34.906 -27.812  1.00 88.88           O  
ATOM    299  N   SER A  35      18.719 -29.172 -28.672  1.00 84.44           N  
ATOM    300  CA  SER A  35      19.734 -28.531 -29.500  1.00 84.44           C  
ATOM    301  C   SER A  35      21.109 -28.641 -28.859  1.00 84.44           C  
ATOM    302  CB  SER A  35      19.375 -27.062 -29.734  1.00 84.44           C  
ATOM    303  O   SER A  35      21.406 -27.922 -27.906  1.00 84.44           O  
ATOM    304  OG  SER A  35      20.344 -26.453 -30.594  1.00 84.44           O  
ATOM    305  N   GLY A  36      22.031 -29.562 -29.438  1.00 85.00           N  
ATOM    306  CA  GLY A  36      23.328 -29.797 -28.844  1.00 85.00           C  
ATOM    307  C   GLY A  36      23.266 -30.359 -27.438  1.00 85.00           C  
ATOM    308  O   GLY A  36      22.656 -31.406 -27.219  1.00 85.00           O  
ATOM    309  N   THR A  37      23.859 -29.641 -26.422  1.00 86.25           N  
ATOM    310  CA  THR A  37      23.859 -30.062 -25.016  1.00 86.25           C  
ATOM    311  C   THR A  37      22.625 -29.547 -24.297  1.00 86.25           C  
ATOM    312  CB  THR A  37      25.125 -29.547 -24.297  1.00 86.25           C  
ATOM    313  O   THR A  37      22.375 -29.891 -23.141  1.00 86.25           O  
ATOM    314  CG2 THR A  37      26.391 -30.172 -24.891  1.00 86.25           C  
ATOM    315  OG1 THR A  37      25.219 -28.125 -24.438  1.00 86.25           O  
ATOM    316  N   LEU A  38      21.781 -28.750 -24.969  1.00 89.06           N  
ATOM    317  CA  LEU A  38      20.578 -28.141 -24.375  1.00 89.06           C  
ATOM    318  C   LEU A  38      19.359 -29.047 -24.594  1.00 89.06           C  
ATOM    319  CB  LEU A  38      20.312 -26.766 -24.984  1.00 89.06           C  
ATOM    320  O   LEU A  38      19.031 -29.391 -25.719  1.00 89.06           O  
ATOM    321  CG  LEU A  38      19.031 -26.062 -24.531  1.00 89.06           C  
ATOM    322  CD1 LEU A  38      19.156 -25.594 -23.094  1.00 89.06           C  
ATOM    323  CD2 LEU A  38      18.719 -24.891 -25.469  1.00 89.06           C  
ATOM    324  N   ARG A  39      18.812 -29.562 -23.547  1.00 92.00           N  
ATOM    325  CA  ARG A  39      17.562 -30.312 -23.547  1.00 92.00           C  
ATOM    326  C   ARG A  39      16.484 -29.578 -22.734  1.00 92.00           C  
ATOM    327  CB  ARG A  39      17.781 -31.719 -22.984  1.00 92.00           C  
ATOM    328  O   ARG A  39      16.719 -29.203 -21.594  1.00 92.00           O  
ATOM    329  CG  ARG A  39      18.766 -32.562 -23.781  1.00 92.00           C  
ATOM    330  CD  ARG A  39      19.062 -33.875 -23.094  1.00 92.00           C  
ATOM    331  NE  ARG A  39      20.109 -34.625 -23.781  1.00 92.00           N  
ATOM    332  NH1 ARG A  39      21.250 -35.219 -21.859  1.00 92.00           N  
ATOM    333  NH2 ARG A  39      22.031 -35.875 -23.906  1.00 92.00           N  
ATOM    334  CZ  ARG A  39      21.125 -35.250 -23.188  1.00 92.00           C  
ATOM    335  N   ILE A  40      15.297 -29.438 -23.453  1.00 93.31           N  
ATOM    336  CA  ILE A  40      14.227 -28.719 -22.750  1.00 93.31           C  
ATOM    337  C   ILE A  40      12.938 -29.531 -22.828  1.00 93.31           C  
ATOM    338  CB  ILE A  40      14.016 -27.312 -23.359  1.00 93.31           C  
ATOM    339  O   ILE A  40      12.570 -30.031 -23.891  1.00 93.31           O  
ATOM    340  CG1 ILE A  40      13.031 -26.516 -22.500  1.00 93.31           C  
ATOM    341  CG2 ILE A  40      13.523 -27.406 -24.797  1.00 93.31           C  
ATOM    342  CD1 ILE A  40      13.000 -25.031 -22.812  1.00 93.31           C  
ATOM    343  N   TRP A  41      12.406 -29.688 -21.734  1.00 93.94           N  
ATOM    344  CA  TRP A  41      11.094 -30.312 -21.609  1.00 93.94           C  
ATOM    345  C   TRP A  41      10.047 -29.312 -21.125  1.00 93.94           C  
ATOM    346  CB  TRP A  41      11.156 -31.516 -20.656  1.00 93.94           C  
ATOM    347  O   TRP A  41      10.133 -28.812 -20.000  1.00 93.94           O  
ATOM    348  CG  TRP A  41      11.883 -32.688 -21.203  1.00 93.94           C  
ATOM    349  CD1 TRP A  41      11.344 -33.750 -21.875  1.00 93.94           C  
ATOM    350  CD2 TRP A  41      13.289 -32.938 -21.125  1.00 93.94           C  
ATOM    351  CE2 TRP A  41      13.531 -34.188 -21.766  1.00 93.94           C  
ATOM    352  CE3 TRP A  41      14.367 -32.250 -20.562  1.00 93.94           C  
ATOM    353  NE1 TRP A  41      12.328 -34.656 -22.219  1.00 93.94           N  
ATOM    354  CH2 TRP A  41      15.844 -34.031 -21.312  1.00 93.94           C  
ATOM    355  CZ2 TRP A  41      14.805 -34.750 -21.875  1.00 93.94           C  
ATOM    356  CZ3 TRP A  41      15.641 -32.812 -20.672  1.00 93.94           C  
ATOM    357  N   ILE A  42       9.078 -29.062 -22.000  1.00 92.88           N  
ATOM    358  CA  ILE A  42       8.055 -28.078 -21.672  1.00 92.88           C  
ATOM    359  C   ILE A  42       6.746 -28.797 -21.344  1.00 92.88           C  
ATOM    360  CB  ILE A  42       7.840 -27.062 -22.812  1.00 92.88           C  
ATOM    361  O   ILE A  42       6.203 -29.516 -22.172  1.00 92.88           O  
ATOM    362  CG1 ILE A  42       9.172 -26.406 -23.203  1.00 92.88           C  
ATOM    363  CG2 ILE A  42       6.801 -26.016 -22.406  1.00 92.88           C  
ATOM    364  CD1 ILE A  42       9.102 -25.562 -24.469  1.00 92.88           C  
ATOM    365  N   THR A  43       6.344 -28.578 -20.172  1.00 90.06           N  
ATOM    366  CA  THR A  43       5.027 -29.031 -19.734  1.00 90.06           C  
ATOM    367  C   THR A  43       4.148 -27.844 -19.359  1.00 90.06           C  
ATOM    368  CB  THR A  43       5.145 -30.000 -18.547  1.00 90.06           C  
ATOM    369  O   THR A  43       4.613 -26.703 -19.312  1.00 90.06           O  
ATOM    370  CG2 THR A  43       6.191 -31.078 -18.812  1.00 90.06           C  
ATOM    371  OG1 THR A  43       5.516 -29.266 -17.375  1.00 90.06           O  
ATOM    372  N   PRO A  44       2.820 -28.094 -19.141  1.00 86.12           N  
ATOM    373  CA  PRO A  44       1.947 -26.984 -18.750  1.00 86.12           C  
ATOM    374  C   PRO A  44       2.293 -26.422 -17.375  1.00 86.12           C  
ATOM    375  CB  PRO A  44       0.554 -27.625 -18.750  1.00 86.12           C  
ATOM    376  O   PRO A  44       2.062 -25.234 -17.125  1.00 86.12           O  
ATOM    377  CG  PRO A  44       0.673 -28.812 -19.641  1.00 86.12           C  
ATOM    378  CD  PRO A  44       2.082 -29.328 -19.562  1.00 86.12           C  
ATOM    379  N   ILE A  45       2.969 -27.125 -16.547  1.00 84.56           N  
ATOM    380  CA  ILE A  45       3.156 -26.734 -15.148  1.00 84.56           C  
ATOM    381  C   ILE A  45       4.613 -26.359 -14.906  1.00 84.56           C  
ATOM    382  CB  ILE A  45       2.732 -27.875 -14.195  1.00 84.56           C  
ATOM    383  O   ILE A  45       4.902 -25.422 -14.156  1.00 84.56           O  
ATOM    384  CG1 ILE A  45       1.271 -28.266 -14.438  1.00 84.56           C  
ATOM    385  CG2 ILE A  45       2.947 -27.453 -12.734  1.00 84.56           C  
ATOM    386  CD1 ILE A  45       0.828 -29.516 -13.695  1.00 84.56           C  
ATOM    387  N   ILE A  46       5.500 -27.062 -15.547  1.00 89.88           N  
ATOM    388  CA  ILE A  46       6.910 -26.797 -15.297  1.00 89.88           C  
ATOM    389  C   ILE A  46       7.699 -26.938 -16.594  1.00 89.88           C  
ATOM    390  CB  ILE A  46       7.484 -27.734 -14.219  1.00 89.88           C  
ATOM    391  O   ILE A  46       7.273 -27.656 -17.516  1.00 89.88           O  
ATOM    392  CG1 ILE A  46       7.109 -29.188 -14.523  1.00 89.88           C  
ATOM    393  CG2 ILE A  46       6.984 -27.328 -12.828  1.00 89.88           C  
ATOM    394  CD1 ILE A  46       7.844 -30.219 -13.672  1.00 89.88           C  
ATOM    395  N   THR A  47       8.750 -26.266 -16.703  1.00 92.81           N  
ATOM    396  CA  THR A  47       9.727 -26.391 -17.781  1.00 92.81           C  
ATOM    397  C   THR A  47      11.070 -26.859 -17.234  1.00 92.81           C  
ATOM    398  CB  THR A  47       9.906 -25.062 -18.516  1.00 92.81           C  
ATOM    399  O   THR A  47      11.609 -26.281 -16.297  1.00 92.81           O  
ATOM    400  CG2 THR A  47      10.922 -25.188 -19.656  1.00 92.81           C  
ATOM    401  OG1 THR A  47       8.648 -24.656 -19.078  1.00 92.81           O  
ATOM    402  N   LEU A  48      11.500 -27.969 -17.781  1.00 93.56           N  
ATOM    403  CA  LEU A  48      12.789 -28.516 -17.359  1.00 93.56           C  
ATOM    404  C   LEU A  48      13.875 -28.172 -18.375  1.00 93.56           C  
ATOM    405  CB  LEU A  48      12.703 -30.031 -17.203  1.00 93.56           C  
ATOM    406  O   LEU A  48      13.711 -28.391 -19.578  1.00 93.56           O  
ATOM    407  CG  LEU A  48      11.695 -30.562 -16.172  1.00 93.56           C  
ATOM    408  CD1 LEU A  48      11.594 -32.062 -16.250  1.00 93.56           C  
ATOM    409  CD2 LEU A  48      12.086 -30.109 -14.773  1.00 93.56           C  
ATOM    410  N   LEU A  49      14.875 -27.531 -17.875  1.00 93.50           N  
ATOM    411  CA  LEU A  49      16.016 -27.141 -18.688  1.00 93.50           C  
ATOM    412  C   LEU A  49      17.281 -27.875 -18.250  1.00 93.50           C  
ATOM    413  CB  LEU A  49      16.234 -25.625 -18.625  1.00 93.50           C  
ATOM    414  O   LEU A  49      17.703 -27.750 -17.109  1.00 93.50           O  
ATOM    415  CG  LEU A  49      17.391 -25.078 -19.453  1.00 93.50           C  
ATOM    416  CD1 LEU A  49      17.062 -25.141 -20.938  1.00 93.50           C  
ATOM    417  CD2 LEU A  49      17.703 -23.641 -19.047  1.00 93.50           C  
ATOM    418  N   ALA A  50      17.797 -28.641 -19.188  1.00 91.81           N  
ATOM    419  CA  ALA A  50      19.047 -29.375 -18.922  1.00 91.81           C  
ATOM    420  C   ALA A  50      20.172 -28.844 -19.797  1.00 91.81           C  
ATOM    421  CB  ALA A  50      18.844 -30.875 -19.141  1.00 91.81           C  
ATOM    422  O   ALA A  50      20.094 -28.906 -21.031  1.00 91.81           O  
ATOM    423  N   ILE A  51      21.219 -28.172 -19.109  1.00 89.81           N  
ATOM    424  CA  ILE A  51      22.406 -27.688 -19.797  1.00 89.81           C  
ATOM    425  C   ILE A  51      23.656 -28.250 -19.109  1.00 89.81           C  
ATOM    426  CB  ILE A  51      22.453 -26.156 -19.828  1.00 89.81           C  
ATOM    427  O   ILE A  51      23.844 -28.062 -17.906  1.00 89.81           O  
ATOM    428  CG1 ILE A  51      21.203 -25.594 -20.516  1.00 89.81           C  
ATOM    429  CG2 ILE A  51      23.734 -25.656 -20.516  1.00 89.81           C  
ATOM    430  CD1 ILE A  51      21.078 -24.078 -20.422  1.00 89.81           C  
ATOM    431  N   ASP A  52      24.625 -28.875 -19.828  1.00 82.06           N  
ATOM    432  CA  ASP A  52      25.953 -29.312 -19.406  1.00 82.06           C  
ATOM    433  C   ASP A  52      25.891 -30.094 -18.109  1.00 82.06           C  
ATOM    434  CB  ASP A  52      26.875 -28.094 -19.250  1.00 82.06           C  
ATOM    435  O   ASP A  52      26.688 -29.844 -17.188  1.00 82.06           O  
ATOM    436  CG  ASP A  52      27.203 -27.422 -20.578  1.00 82.06           C  
ATOM    437  OD1 ASP A  52      27.328 -28.125 -21.609  1.00 82.06           O  
ATOM    438  OD2 ASP A  52      27.312 -26.188 -20.594  1.00 82.06           O  
ATOM    439  N   ASN A  53      24.750 -30.828 -17.781  1.00 81.94           N  
ATOM    440  CA  ASN A  53      24.531 -31.703 -16.625  1.00 81.94           C  
ATOM    441  C   ASN A  53      23.812 -31.000 -15.500  1.00 81.94           C  
ATOM    442  CB  ASN A  53      25.875 -32.281 -16.141  1.00 81.94           C  
ATOM    443  O   ASN A  53      23.859 -31.422 -14.344  1.00 81.94           O  
ATOM    444  CG  ASN A  53      26.422 -33.344 -17.031  1.00 81.94           C  
ATOM    445  ND2 ASN A  53      27.703 -33.688 -16.844  1.00 81.94           N  
ATOM    446  OD1 ASN A  53      25.719 -33.875 -17.891  1.00 81.94           O  
ATOM    447  N   HIS A  54      23.438 -29.797 -15.773  1.00 87.56           N  
ATOM    448  CA  HIS A  54      22.641 -29.078 -14.797  1.00 87.56           C  
ATOM    449  C   HIS A  54      21.172 -29.062 -15.188  1.00 87.56           C  
ATOM    450  CB  HIS A  54      23.156 -27.641 -14.633  1.00 87.56           C  
ATOM    451  O   HIS A  54      20.828 -28.750 -16.328  1.00 87.56           O  
ATOM    452  CG  HIS A  54      24.547 -27.562 -14.078  1.00 87.56           C  
ATOM    453  CD2 HIS A  54      25.734 -27.344 -14.688  1.00 87.56           C  
ATOM    454  ND1 HIS A  54      24.812 -27.719 -12.742  1.00 87.56           N  
ATOM    455  CE1 HIS A  54      26.125 -27.609 -12.547  1.00 87.56           C  
ATOM    456  NE2 HIS A  54      26.703 -27.375 -13.711  1.00 87.56           N  
ATOM    457  N   LEU A  55      20.406 -29.625 -14.320  1.00 92.00           N  
ATOM    458  CA  LEU A  55      18.969 -29.625 -14.547  1.00 92.00           C  
ATOM    459  C   LEU A  55      18.281 -28.500 -13.773  1.00 92.00           C  
ATOM    460  CB  LEU A  55      18.359 -30.969 -14.148  1.00 92.00           C  
ATOM    461  O   LEU A  55      18.453 -28.406 -12.555  1.00 92.00           O  
ATOM    462  CG  LEU A  55      16.859 -31.141 -14.375  1.00 92.00           C  
ATOM    463  CD1 LEU A  55      16.531 -31.125 -15.867  1.00 92.00           C  
ATOM    464  CD2 LEU A  55      16.344 -32.406 -13.719  1.00 92.00           C  
ATOM    465  N   THR A  56      17.688 -27.578 -14.492  1.00 91.56           N  
ATOM    466  CA  THR A  56      17.000 -26.453 -13.883  1.00 91.56           C  
ATOM    467  C   THR A  56      15.484 -26.578 -14.102  1.00 91.56           C  
ATOM    468  CB  THR A  56      17.500 -25.109 -14.461  1.00 91.56           C  
ATOM    469  O   THR A  56      15.031 -26.812 -15.227  1.00 91.56           O  
ATOM    470  CG2 THR A  56      16.828 -23.938 -13.758  1.00 91.56           C  
ATOM    471  OG1 THR A  56      18.922 -25.031 -14.281  1.00 91.56           O  
ATOM    472  N   THR A  57      14.766 -26.484 -13.078  1.00 90.50           N  
ATOM    473  CA  THR A  57      13.305 -26.500 -13.148  1.00 90.50           C  
ATOM    474  C   THR A  57      12.742 -25.094 -13.078  1.00 90.50           C  
ATOM    475  CB  THR A  57      12.703 -27.359 -12.016  1.00 90.50           C  
ATOM    476  O   THR A  57      13.062 -24.328 -12.164  1.00 90.50           O  
ATOM    477  CG2 THR A  57      13.164 -28.797 -12.117  1.00 90.50           C  
ATOM    478  OG1 THR A  57      13.125 -26.828 -10.750  1.00 90.50           O  
ATOM    479  N   LEU A  58      11.883 -24.812 -14.094  1.00 90.94           N  
ATOM    480  CA  LEU A  58      11.328 -23.469 -14.164  1.00 90.94           C  
ATOM    481  C   LEU A  58       9.805 -23.500 -14.078  1.00 90.94           C  
ATOM    482  CB  LEU A  58      11.758 -22.781 -15.461  1.00 90.94           C  
ATOM    483  O   LEU A  58       9.148 -24.250 -14.805  1.00 90.94           O  
ATOM    484  CG  LEU A  58      13.266 -22.688 -15.711  1.00 90.94           C  
ATOM    485  CD1 LEU A  58      13.539 -22.188 -17.125  1.00 90.94           C  
ATOM    486  CD2 LEU A  58      13.930 -21.781 -14.680  1.00 90.94           C  
ATOM    487  N   SER A  59       9.281 -22.672 -13.180  1.00 86.62           N  
ATOM    488  CA  SER A  59       7.836 -22.453 -13.156  1.00 86.62           C  
ATOM    489  C   SER A  59       7.383 -21.578 -14.320  1.00 86.62           C  
ATOM    490  CB  SER A  59       7.414 -21.812 -11.828  1.00 86.62           C  
ATOM    491  O   SER A  59       8.203 -20.906 -14.945  1.00 86.62           O  
ATOM    492  OG  SER A  59       7.879 -20.469 -11.750  1.00 86.62           O  
ATOM    493  N   PRO A  60       6.125 -21.641 -14.641  1.00 87.44           N  
ATOM    494  CA  PRO A  60       5.621 -20.766 -15.703  1.00 87.44           C  
ATOM    495  C   PRO A  60       5.961 -19.297 -15.469  1.00 87.44           C  
ATOM    496  CB  PRO A  60       4.105 -20.984 -15.648  1.00 87.44           C  
ATOM    497  O   PRO A  60       6.266 -18.578 -16.422  1.00 87.44           O  
ATOM    498  CG  PRO A  60       3.943 -22.391 -15.164  1.00 87.44           C  
ATOM    499  CD  PRO A  60       5.012 -22.672 -14.148  1.00 87.44           C  
ATOM    500  N   GLU A  61       5.961 -18.922 -14.328  1.00 85.69           N  
ATOM    501  CA  GLU A  61       6.289 -17.547 -13.984  1.00 85.69           C  
ATOM    502  C   GLU A  61       7.754 -17.234 -14.289  1.00 85.69           C  
ATOM    503  CB  GLU A  61       5.992 -17.281 -12.508  1.00 85.69           C  
ATOM    504  O   GLU A  61       8.070 -16.156 -14.797  1.00 85.69           O  
ATOM    505  CG  GLU A  61       6.215 -15.828 -12.094  1.00 85.69           C  
ATOM    506  CD  GLU A  61       7.629 -15.562 -11.602  1.00 85.69           C  
ATOM    507  OE1 GLU A  61       8.031 -14.375 -11.516  1.00 85.69           O  
ATOM    508  OE2 GLU A  61       8.344 -16.547 -11.305  1.00 85.69           O  
ATOM    509  N   MET A  62       8.594 -18.141 -13.961  1.00 88.88           N  
ATOM    510  CA  MET A  62      10.016 -17.953 -14.242  1.00 88.88           C  
ATOM    511  C   MET A  62      10.266 -17.859 -15.742  1.00 88.88           C  
ATOM    512  CB  MET A  62      10.828 -19.109 -13.656  1.00 88.88           C  
ATOM    513  O   MET A  62      11.094 -17.062 -16.188  1.00 88.88           O  
ATOM    514  CG  MET A  62      10.930 -19.094 -12.133  1.00 88.88           C  
ATOM    515  SD  MET A  62      11.805 -20.547 -11.461  1.00 88.88           S  
ATOM    516  CE  MET A  62      11.820 -20.125  -9.695  1.00 88.88           C  
ATOM    517  N   VAL A  63       9.516 -18.672 -16.500  1.00 91.38           N  
ATOM    518  CA  VAL A  63       9.617 -18.641 -17.953  1.00 91.38           C  
ATOM    519  C   VAL A  63       9.180 -17.266 -18.469  1.00 91.38           C  
ATOM    520  CB  VAL A  63       8.773 -19.750 -18.609  1.00 91.38           C  
ATOM    521  O   VAL A  63       9.836 -16.688 -19.328  1.00 91.38           O  
ATOM    522  CG1 VAL A  63       8.727 -19.578 -20.125  1.00 91.38           C  
ATOM    523  CG2 VAL A  63       9.336 -21.125 -18.250  1.00 91.38           C  
ATOM    524  N   LEU A  64       8.141 -16.719 -17.859  1.00 90.62           N  
ATOM    525  CA  LEU A  64       7.645 -15.406 -18.266  1.00 90.62           C  
ATOM    526  C   LEU A  64       8.656 -14.312 -17.922  1.00 90.62           C  
ATOM    527  CB  LEU A  64       6.309 -15.109 -17.562  1.00 90.62           C  
ATOM    528  O   LEU A  64       8.867 -13.391 -18.703  1.00 90.62           O  
ATOM    529  CG  LEU A  64       5.102 -15.906 -18.047  1.00 90.62           C  
ATOM    530  CD1 LEU A  64       3.877 -15.594 -17.203  1.00 90.62           C  
ATOM    531  CD2 LEU A  64       4.824 -15.625 -19.516  1.00 90.62           C  
ATOM    532  N   MET A  65       9.203 -14.438 -16.750  1.00 90.19           N  
ATOM    533  CA  MET A  65      10.211 -13.461 -16.328  1.00 90.19           C  
ATOM    534  C   MET A  65      11.398 -13.461 -17.266  1.00 90.19           C  
ATOM    535  CB  MET A  65      10.680 -13.758 -14.898  1.00 90.19           C  
ATOM    536  O   MET A  65      11.852 -12.398 -17.703  1.00 90.19           O  
ATOM    537  CG  MET A  65      11.719 -12.781 -14.375  1.00 90.19           C  
ATOM    538  SD  MET A  65      12.852 -13.547 -13.148  1.00 90.19           S  
ATOM    539  CE  MET A  65      12.219 -15.250 -13.148  1.00 90.19           C  
ATOM    540  N   ILE A  66      11.914 -14.641 -17.578  1.00 91.94           N  
ATOM    541  CA  ILE A  66      13.070 -14.773 -18.469  1.00 91.94           C  
ATOM    542  C   ILE A  66      12.734 -14.195 -19.844  1.00 91.94           C  
ATOM    543  CB  ILE A  66      13.508 -16.250 -18.594  1.00 91.94           C  
ATOM    544  O   ILE A  66      13.539 -13.477 -20.438  1.00 91.94           O  
ATOM    545  CG1 ILE A  66      14.047 -16.766 -17.266  1.00 91.94           C  
ATOM    546  CG2 ILE A  66      14.555 -16.406 -19.703  1.00 91.94           C  
ATOM    547  CD1 ILE A  66      14.281 -18.266 -17.219  1.00 91.94           C  
ATOM    548  N   SER A  67      11.539 -14.539 -20.312  1.00 92.31           N  
ATOM    549  CA  SER A  67      11.094 -14.008 -21.594  1.00 92.31           C  
ATOM    550  C   SER A  67      11.039 -12.484 -21.578  1.00 92.31           C  
ATOM    551  CB  SER A  67       9.719 -14.570 -21.969  1.00 92.31           C  
ATOM    552  O   SER A  67      11.461 -11.836 -22.531  1.00 92.31           O  
ATOM    553  OG  SER A  67       9.781 -15.977 -22.141  1.00 92.31           O  
ATOM    554  N   ASP A  68      10.586 -11.945 -20.500  1.00 90.38           N  
ATOM    555  CA  ASP A  68      10.484 -10.500 -20.359  1.00 90.38           C  
ATOM    556  C   ASP A  68      11.867  -9.844 -20.359  1.00 90.38           C  
ATOM    557  CB  ASP A  68       9.734 -10.133 -19.078  1.00 90.38           C  
ATOM    558  O   ASP A  68      12.070  -8.805 -21.000  1.00 90.38           O  
ATOM    559  CG  ASP A  68       8.234 -10.320 -19.203  1.00 90.38           C  
ATOM    560  OD1 ASP A  68       7.734 -10.555 -20.328  1.00 90.38           O  
ATOM    561  OD2 ASP A  68       7.539 -10.234 -18.172  1.00 90.38           O  
ATOM    562  N   VAL A  69      12.789 -10.461 -19.656  1.00 92.38           N  
ATOM    563  CA  VAL A  69      14.148  -9.938 -19.578  1.00 92.38           C  
ATOM    564  C   VAL A  69      14.789  -9.922 -20.969  1.00 92.38           C  
ATOM    565  CB  VAL A  69      15.016 -10.773 -18.594  1.00 92.38           C  
ATOM    566  O   VAL A  69      15.383  -8.922 -21.375  1.00 92.38           O  
ATOM    567  CG1 VAL A  69      16.500 -10.406 -18.734  1.00 92.38           C  
ATOM    568  CG2 VAL A  69      14.547 -10.562 -17.156  1.00 92.38           C  
ATOM    569  N   VAL A  70      14.617 -11.016 -21.719  1.00 92.75           N  
ATOM    570  CA  VAL A  70      15.211 -11.141 -23.047  1.00 92.75           C  
ATOM    571  C   VAL A  70      14.578 -10.117 -23.984  1.00 92.75           C  
ATOM    572  CB  VAL A  70      15.039 -12.570 -23.609  1.00 92.75           C  
ATOM    573  O   VAL A  70      15.281  -9.422 -24.719  1.00 92.75           O  
ATOM    574  CG1 VAL A  70      15.453 -12.625 -25.078  1.00 92.75           C  
ATOM    575  CG2 VAL A  70      15.844 -13.570 -22.781  1.00 92.75           C  
ATOM    576  N   GLU A  71      13.289 -10.000 -23.891  1.00 91.94           N  
ATOM    577  CA  GLU A  71      12.555  -9.062 -24.734  1.00 91.94           C  
ATOM    578  C   GLU A  71      12.953  -7.621 -24.438  1.00 91.94           C  
ATOM    579  CB  GLU A  71      11.047  -9.242 -24.547  1.00 91.94           C  
ATOM    580  O   GLU A  71      13.180  -6.836 -25.359  1.00 91.94           O  
ATOM    581  CG  GLU A  71      10.203  -8.398 -25.484  1.00 91.94           C  
ATOM    582  CD  GLU A  71       8.703  -8.578 -25.281  1.00 91.94           C  
ATOM    583  OE1 GLU A  71       7.910  -7.949 -26.000  1.00 91.94           O  
ATOM    584  OE2 GLU A  71       8.328  -9.359 -24.375  1.00 91.94           O  
ATOM    585  N   SER A  72      13.000  -7.293 -23.219  1.00 91.69           N  
ATOM    586  CA  SER A  72      13.336  -5.930 -22.812  1.00 91.69           C  
ATOM    587  C   SER A  72      14.742  -5.547 -23.266  1.00 91.69           C  
ATOM    588  CB  SER A  72      13.211  -5.781 -21.297  1.00 91.69           C  
ATOM    589  O   SER A  72      14.961  -4.441 -23.766  1.00 91.69           O  
ATOM    590  OG  SER A  72      11.875  -6.000 -20.875  1.00 91.69           O  
ATOM    591  N   ARG A  73      15.641  -6.383 -23.156  1.00 93.00           N  
ATOM    592  CA  ARG A  73      17.031  -6.105 -23.516  1.00 93.00           C  
ATOM    593  C   ARG A  73      17.188  -5.992 -25.031  1.00 93.00           C  
ATOM    594  CB  ARG A  73      17.953  -7.199 -22.984  1.00 93.00           C  
ATOM    595  O   ARG A  73      17.922  -5.125 -25.516  1.00 93.00           O  
ATOM    596  CG  ARG A  73      18.094  -7.188 -21.469  1.00 93.00           C  
ATOM    597  CD  ARG A  73      19.109  -8.219 -20.984  1.00 93.00           C  
ATOM    598  NE  ARG A  73      19.250  -8.211 -19.531  1.00 93.00           N  
ATOM    599  NH1 ARG A  73      20.906  -9.820 -19.469  1.00 93.00           N  
ATOM    600  NH2 ARG A  73      20.141  -8.875 -17.531  1.00 93.00           N  
ATOM    601  CZ  ARG A  73      20.094  -8.969 -18.844  1.00 93.00           C  
ATOM    602  N   GLN A  74      16.547  -6.781 -25.703  1.00 91.25           N  
ATOM    603  CA  GLN A  74      16.578  -6.684 -27.156  1.00 91.25           C  
ATOM    604  C   GLN A  74      15.945  -5.379 -27.641  1.00 91.25           C  
ATOM    605  CB  GLN A  74      15.875  -7.879 -27.797  1.00 91.25           C  
ATOM    606  O   GLN A  74      16.469  -4.723 -28.547  1.00 91.25           O  
ATOM    607  CG  GLN A  74      16.078  -7.980 -29.312  1.00 91.25           C  
ATOM    608  CD  GLN A  74      15.531  -9.273 -29.891  1.00 91.25           C  
ATOM    609  NE2 GLN A  74      15.594  -9.398 -31.203  1.00 91.25           N  
ATOM    610  OE1 GLN A  74      15.055 -10.141 -29.156  1.00 91.25           O  
ATOM    611  N   ASN A  75      14.734  -5.160 -27.078  1.00 91.56           N  
ATOM    612  CA  ASN A  75      14.070  -3.908 -27.422  1.00 91.56           C  
ATOM    613  C   ASN A  75      14.977  -2.705 -27.156  1.00 91.56           C  
ATOM    614  CB  ASN A  75      12.758  -3.762 -26.656  1.00 91.56           C  
ATOM    615  O   ASN A  75      15.039  -1.785 -27.984  1.00 91.56           O  
ATOM    616  CG  ASN A  75      11.664  -4.656 -27.203  1.00 91.56           C  
ATOM    617  ND2 ASN A  75      10.602  -4.840 -26.406  1.00 91.56           N  
ATOM    618  OD1 ASN A  75      11.758  -5.176 -28.312  1.00 91.56           O  
ATOM    619  N   LEU A  76      15.633  -2.812 -26.047  1.00 92.12           N  
ATOM    620  CA  LEU A  76      16.547  -1.735 -25.703  1.00 92.12           C  
ATOM    621  C   LEU A  76      17.688  -1.649 -26.719  1.00 92.12           C  
ATOM    622  CB  LEU A  76      17.125  -1.942 -24.297  1.00 92.12           C  
ATOM    623  O   LEU A  76      18.047  -0.557 -27.172  1.00 92.12           O  
ATOM    624  CG  LEU A  76      18.172  -0.931 -23.844  1.00 92.12           C  
ATOM    625  CD1 LEU A  76      17.547   0.453 -23.688  1.00 92.12           C  
ATOM    626  CD2 LEU A  76      18.797  -1.378 -22.516  1.00 92.12           C  
ATOM    627  N   TYR A  77      18.234  -2.793 -27.047  1.00 92.25           N  
ATOM    628  CA  TYR A  77      19.328  -2.834 -28.016  1.00 92.25           C  
ATOM    629  C   TYR A  77      18.922  -2.219 -29.344  1.00 92.25           C  
ATOM    630  CB  TYR A  77      19.812  -4.273 -28.234  1.00 92.25           C  
ATOM    631  O   TYR A  77      19.641  -1.401 -29.922  1.00 92.25           O  
ATOM    632  CG  TYR A  77      20.969  -4.395 -29.188  1.00 92.25           C  
ATOM    633  CD1 TYR A  77      20.766  -4.715 -30.531  1.00 92.25           C  
ATOM    634  CD2 TYR A  77      22.281  -4.188 -28.750  1.00 92.25           C  
ATOM    635  CE1 TYR A  77      21.828  -4.828 -31.406  1.00 92.25           C  
ATOM    636  CE2 TYR A  77      23.344  -4.301 -29.625  1.00 92.25           C  
ATOM    637  OH  TYR A  77      24.188  -4.730 -31.812  1.00 92.25           O  
ATOM    638  CZ  TYR A  77      23.125  -4.621 -30.953  1.00 92.25           C  
ATOM    639  N   HIS A  78      17.750  -2.576 -29.844  1.00 92.56           N  
ATOM    640  CA  HIS A  78      17.250  -2.053 -31.125  1.00 92.56           C  
ATOM    641  C   HIS A  78      16.984  -0.554 -31.031  1.00 92.56           C  
ATOM    642  CB  HIS A  78      15.984  -2.787 -31.547  1.00 92.56           C  
ATOM    643  O   HIS A  78      17.328   0.196 -31.953  1.00 92.56           O  
ATOM    644  CG  HIS A  78      16.219  -4.195 -31.984  1.00 92.56           C  
ATOM    645  CD2 HIS A  78      15.602  -5.352 -31.656  1.00 92.56           C  
ATOM    646  ND1 HIS A  78      17.219  -4.531 -32.875  1.00 92.56           N  
ATOM    647  CE1 HIS A  78      17.188  -5.840 -33.094  1.00 92.56           C  
ATOM    648  NE2 HIS A  78      16.219  -6.359 -32.344  1.00 92.56           N  
ATOM    649  N   TYR A  79      16.406  -0.210 -29.922  1.00 92.19           N  
ATOM    650  CA  TYR A  79      16.125   1.203 -29.703  1.00 92.19           C  
ATOM    651  C   TYR A  79      17.406   2.029 -29.719  1.00 92.19           C  
ATOM    652  CB  TYR A  79      15.383   1.403 -28.375  1.00 92.19           C  
ATOM    653  O   TYR A  79      17.469   3.064 -30.375  1.00 92.19           O  
ATOM    654  CG  TYR A  79      15.258   2.850 -27.969  1.00 92.19           C  
ATOM    655  CD1 TYR A  79      15.969   3.342 -26.875  1.00 92.19           C  
ATOM    656  CD2 TYR A  79      14.438   3.727 -28.656  1.00 92.19           C  
ATOM    657  CE1 TYR A  79      15.859   4.672 -26.484  1.00 92.19           C  
ATOM    658  CE2 TYR A  79      14.320   5.059 -28.281  1.00 92.19           C  
ATOM    659  OH  TYR A  79      14.922   6.844 -26.812  1.00 92.19           O  
ATOM    660  CZ  TYR A  79      15.039   5.523 -27.188  1.00 92.19           C  
ATOM    661  N   ILE A  80      18.391   1.546 -29.031  1.00 92.25           N  
ATOM    662  CA  ILE A  80      19.641   2.287 -28.875  1.00 92.25           C  
ATOM    663  C   ILE A  80      20.359   2.375 -30.219  1.00 92.25           C  
ATOM    664  CB  ILE A  80      20.562   1.634 -27.828  1.00 92.25           C  
ATOM    665  O   ILE A  80      21.016   3.373 -30.516  1.00 92.25           O  
ATOM    666  CG1 ILE A  80      19.953   1.783 -26.422  1.00 92.25           C  
ATOM    667  CG2 ILE A  80      21.969   2.240 -27.875  1.00 92.25           C  
ATOM    668  CD1 ILE A  80      20.641   0.932 -25.359  1.00 92.25           C  
ATOM    669  N   CYS A  81      20.141   1.347 -31.094  1.00 93.25           N  
ATOM    670  CA  CYS A  81      20.797   1.311 -32.406  1.00 93.25           C  
ATOM    671  C   CYS A  81      20.062   2.193 -33.406  1.00 93.25           C  
ATOM    672  CB  CYS A  81      20.875  -0.123 -32.906  1.00 93.25           C  
ATOM    673  O   CYS A  81      20.688   2.732 -34.312  1.00 93.25           O  
ATOM    674  SG  CYS A  81      22.000  -1.184 -31.984  1.00 93.25           S  
ATOM    675  N   LEU A  82      18.797   2.408 -33.156  1.00 94.50           N  
ATOM    676  CA  LEU A  82      17.969   3.102 -34.125  1.00 94.50           C  
ATOM    677  C   LEU A  82      17.938   4.598 -33.844  1.00 94.50           C  
ATOM    678  CB  LEU A  82      16.547   2.529 -34.156  1.00 94.50           C  
ATOM    679  O   LEU A  82      17.734   5.402 -34.781  1.00 94.50           O  
ATOM    680  CG  LEU A  82      16.391   1.127 -34.719  1.00 94.50           C  
ATOM    681  CD1 LEU A  82      14.977   0.611 -34.500  1.00 94.50           C  
ATOM    682  CD2 LEU A  82      16.719   1.128 -36.219  1.00 94.50           C  
ATOM    683  N   ASP A  83      18.125   4.969 -32.656  1.00 93.06           N  
ATOM    684  CA  ASP A  83      18.047   6.375 -32.281  1.00 93.06           C  
ATOM    685  C   ASP A  83      19.438   6.965 -32.062  1.00 93.06           C  
ATOM    686  CB  ASP A  83      17.219   6.539 -31.000  1.00 93.06           C  
ATOM    687  O   ASP A  83      20.141   6.598 -31.109  1.00 93.06           O  
ATOM    688  CG  ASP A  83      16.891   7.988 -30.688  1.00 93.06           C  
ATOM    689  OD1 ASP A  83      17.562   8.898 -31.203  1.00 93.06           O  
ATOM    690  OD2 ASP A  83      15.930   8.227 -29.906  1.00 93.06           O  
ATOM    691  N   CYS A  84      19.828   7.910 -32.875  1.00 92.25           N  
ATOM    692  CA  CYS A  84      21.172   8.469 -32.906  1.00 92.25           C  
ATOM    693  C   CYS A  84      21.469   9.234 -31.625  1.00 92.25           C  
ATOM    694  CB  CYS A  84      21.359   9.391 -34.125  1.00 92.25           C  
ATOM    695  O   CYS A  84      22.625   9.422 -31.250  1.00 92.25           O  
ATOM    696  SG  CYS A  84      20.203  10.781 -34.156  1.00 92.25           S  
ATOM    697  N   ARG A  85      20.375   9.703 -30.922  1.00 91.44           N  
ATOM    698  CA  ARG A  85      20.516  10.484 -29.703  1.00 91.44           C  
ATOM    699  C   ARG A  85      21.000   9.602 -28.547  1.00 91.44           C  
ATOM    700  CB  ARG A  85      19.203  11.156 -29.344  1.00 91.44           C  
ATOM    701  O   ARG A  85      21.688  10.070 -27.641  1.00 91.44           O  
ATOM    702  CG  ARG A  85      18.734  12.195 -30.344  1.00 91.44           C  
ATOM    703  CD  ARG A  85      17.328  12.672 -30.062  1.00 91.44           C  
ATOM    704  NE  ARG A  85      16.344  11.594 -30.203  1.00 91.44           N  
ATOM    705  NH1 ARG A  85      14.508  12.914 -29.750  1.00 91.44           N  
ATOM    706  NH2 ARG A  85      14.242  10.688 -30.219  1.00 91.44           N  
ATOM    707  CZ  ARG A  85      15.031  11.734 -30.062  1.00 91.44           C  
ATOM    708  N   VAL A  86      20.703   8.328 -28.531  1.00 91.62           N  
ATOM    709  CA  VAL A  86      21.000   7.453 -27.391  1.00 91.62           C  
ATOM    710  C   VAL A  86      22.094   6.461 -27.766  1.00 91.62           C  
ATOM    711  CB  VAL A  86      19.734   6.703 -26.922  1.00 91.62           C  
ATOM    712  O   VAL A  86      22.594   5.730 -26.906  1.00 91.62           O  
ATOM    713  CG1 VAL A  86      18.703   7.676 -26.344  1.00 91.62           C  
ATOM    714  CG2 VAL A  86      19.125   5.902 -28.062  1.00 91.62           C  
ATOM    715  N   THR A  87      22.469   6.430 -28.984  1.00 93.31           N  
ATOM    716  CA  THR A  87      23.438   5.473 -29.516  1.00 93.31           C  
ATOM    717  C   THR A  87      24.750   5.547 -28.766  1.00 93.31           C  
ATOM    718  CB  THR A  87      23.688   5.715 -31.016  1.00 93.31           C  
ATOM    719  O   THR A  87      25.391   4.520 -28.500  1.00 93.31           O  
ATOM    720  CG2 THR A  87      24.734   4.742 -31.562  1.00 93.31           C  
ATOM    721  OG1 THR A  87      22.453   5.539 -31.734  1.00 93.31           O  
ATOM    722  N   PRO A  88      25.156   6.695 -28.375  1.00 93.00           N  
ATOM    723  CA  PRO A  88      26.438   6.801 -27.656  1.00 93.00           C  
ATOM    724  C   PRO A  88      26.406   6.062 -26.312  1.00 93.00           C  
ATOM    725  CB  PRO A  88      26.594   8.312 -27.438  1.00 93.00           C  
ATOM    726  O   PRO A  88      27.469   5.805 -25.734  1.00 93.00           O  
ATOM    727  CG  PRO A  88      25.781   8.938 -28.531  1.00 93.00           C  
ATOM    728  CD  PRO A  88      24.594   8.070 -28.797  1.00 93.00           C  
ATOM    729  N   LEU A  89      25.219   5.715 -25.859  1.00 93.19           N  
ATOM    730  CA  LEU A  89      25.078   5.082 -24.547  1.00 93.19           C  
ATOM    731  C   LEU A  89      25.219   3.568 -24.672  1.00 93.19           C  
ATOM    732  CB  LEU A  89      23.719   5.434 -23.938  1.00 93.19           C  
ATOM    733  O   LEU A  89      25.328   2.875 -23.656  1.00 93.19           O  
ATOM    734  CG  LEU A  89      23.406   6.926 -23.781  1.00 93.19           C  
ATOM    735  CD1 LEU A  89      22.016   7.117 -23.203  1.00 93.19           C  
ATOM    736  CD2 LEU A  89      24.469   7.602 -22.906  1.00 93.19           C  
ATOM    737  N   LYS A  90      25.281   3.082 -25.828  1.00 93.31           N  
ATOM    738  CA  LYS A  90      25.188   1.653 -26.109  1.00 93.31           C  
ATOM    739  C   LYS A  90      26.219   0.864 -25.328  1.00 93.31           C  
ATOM    740  CB  LYS A  90      25.344   1.394 -27.609  1.00 93.31           C  
ATOM    741  O   LYS A  90      25.891  -0.096 -24.625  1.00 93.31           O  
ATOM    742  CG  LYS A  90      25.266  -0.076 -28.000  1.00 93.31           C  
ATOM    743  CD  LYS A  90      25.500  -0.275 -29.484  1.00 93.31           C  
ATOM    744  CE  LYS A  90      25.609  -1.751 -29.844  1.00 93.31           C  
ATOM    745  NZ  LYS A  90      25.875  -1.949 -31.297  1.00 93.31           N  
ATOM    746  N   GLU A  91      27.500   1.208 -25.453  1.00 93.94           N  
ATOM    747  CA  GLU A  91      28.578   0.448 -24.844  1.00 93.94           C  
ATOM    748  C   GLU A  91      28.500   0.486 -23.312  1.00 93.94           C  
ATOM    749  CB  GLU A  91      29.938   0.983 -25.312  1.00 93.94           C  
ATOM    750  O   GLU A  91      28.750  -0.522 -22.656  1.00 93.94           O  
ATOM    751  CG  GLU A  91      30.219   0.745 -26.781  1.00 93.94           C  
ATOM    752  CD  GLU A  91      30.188  -0.725 -27.172  1.00 93.94           C  
ATOM    753  OE1 GLU A  91      29.891  -1.036 -28.344  1.00 93.94           O  
ATOM    754  OE2 GLU A  91      30.453  -1.573 -26.281  1.00 93.94           O  
ATOM    755  N   ASP A  92      28.078   1.572 -22.844  1.00 94.69           N  
ATOM    756  CA  ASP A  92      28.031   1.745 -21.391  1.00 94.69           C  
ATOM    757  C   ASP A  92      26.844   1.003 -20.781  1.00 94.69           C  
ATOM    758  CB  ASP A  92      27.969   3.230 -21.031  1.00 94.69           C  
ATOM    759  O   ASP A  92      26.953   0.427 -19.703  1.00 94.69           O  
ATOM    760  CG  ASP A  92      29.266   3.965 -21.297  1.00 94.69           C  
ATOM    761  OD1 ASP A  92      30.359   3.352 -21.188  1.00 94.69           O  
ATOM    762  OD2 ASP A  92      29.219   5.172 -21.625  1.00 94.69           O  
ATOM    763  N   ILE A  93      25.688   1.005 -21.500  1.00 93.44           N  
ATOM    764  CA  ILE A  93      24.531   0.259 -21.031  1.00 93.44           C  
ATOM    765  C   ILE A  93      24.859  -1.231 -20.984  1.00 93.44           C  
ATOM    766  CB  ILE A  93      23.297   0.513 -21.922  1.00 93.44           C  
ATOM    767  O   ILE A  93      24.547  -1.912 -20.000  1.00 93.44           O  
ATOM    768  CG1 ILE A  93      22.750   1.930 -21.688  1.00 93.44           C  
ATOM    769  CG2 ILE A  93      22.203  -0.537 -21.656  1.00 93.44           C  
ATOM    770  CD1 ILE A  93      21.625   2.322 -22.641  1.00 93.44           C  
ATOM    771  N   LEU A  94      25.484  -1.723 -22.016  1.00 94.06           N  
ATOM    772  CA  LEU A  94      25.859  -3.129 -22.078  1.00 94.06           C  
ATOM    773  C   LEU A  94      26.875  -3.469 -20.984  1.00 94.06           C  
ATOM    774  CB  LEU A  94      26.453  -3.465 -23.453  1.00 94.06           C  
ATOM    775  O   LEU A  94      26.844  -4.562 -20.422  1.00 94.06           O  
ATOM    776  CG  LEU A  94      25.469  -3.408 -24.625  1.00 94.06           C  
ATOM    777  CD1 LEU A  94      26.203  -3.719 -25.938  1.00 94.06           C  
ATOM    778  CD2 LEU A  94      24.312  -4.375 -24.406  1.00 94.06           C  
ATOM    779  N   LEU A  95      27.734  -2.518 -20.750  1.00 95.50           N  
ATOM    780  CA  LEU A  95      28.734  -2.701 -19.703  1.00 95.50           C  
ATOM    781  C   LEU A  95      28.062  -2.811 -18.344  1.00 95.50           C  
ATOM    782  CB  LEU A  95      29.734  -1.543 -19.703  1.00 95.50           C  
ATOM    783  O   LEU A  95      28.438  -3.648 -17.516  1.00 95.50           O  
ATOM    784  CG  LEU A  95      30.875  -1.639 -18.703  1.00 95.50           C  
ATOM    785  CD1 LEU A  95      31.672  -2.922 -18.922  1.00 95.50           C  
ATOM    786  CD2 LEU A  95      31.781  -0.417 -18.797  1.00 95.50           C  
ATOM    787  N   VAL A  96      27.062  -1.988 -18.094  1.00 94.75           N  
ATOM    788  CA  VAL A  96      26.328  -2.031 -16.844  1.00 94.75           C  
ATOM    789  C   VAL A  96      25.641  -3.387 -16.688  1.00 94.75           C  
ATOM    790  CB  VAL A  96      25.281  -0.894 -16.750  1.00 94.75           C  
ATOM    791  O   VAL A  96      25.703  -4.008 -15.625  1.00 94.75           O  
ATOM    792  CG1 VAL A  96      24.359  -1.102 -15.562  1.00 94.75           C  
ATOM    793  CG2 VAL A  96      25.984   0.462 -16.656  1.00 94.75           C  
ATOM    794  N   ILE A  97      25.031  -3.854 -17.734  1.00 94.88           N  
ATOM    795  CA  ILE A  97      24.344  -5.137 -17.734  1.00 94.88           C  
ATOM    796  C   ILE A  97      25.312  -6.250 -17.375  1.00 94.88           C  
ATOM    797  CB  ILE A  97      23.672  -5.430 -19.109  1.00 94.88           C  
ATOM    798  O   ILE A  97      25.047  -7.059 -16.484  1.00 94.88           O  
ATOM    799  CG1 ILE A  97      22.516  -4.461 -19.344  1.00 94.88           C  
ATOM    800  CG2 ILE A  97      23.203  -6.883 -19.172  1.00 94.88           C  
ATOM    801  CD1 ILE A  97      21.906  -4.559 -20.750  1.00 94.88           C  
ATOM    802  N   ARG A  98      26.484  -6.258 -17.953  1.00 95.69           N  
ATOM    803  CA  ARG A  98      27.469  -7.301 -17.750  1.00 95.69           C  
ATOM    804  C   ARG A  98      28.031  -7.250 -16.328  1.00 95.69           C  
ATOM    805  CB  ARG A  98      28.609  -7.168 -18.766  1.00 95.69           C  
ATOM    806  O   ARG A  98      28.266  -8.289 -15.711  1.00 95.69           O  
ATOM    807  CG  ARG A  98      28.234  -7.574 -20.172  1.00 95.69           C  
ATOM    808  CD  ARG A  98      29.438  -7.605 -21.109  1.00 95.69           C  
ATOM    809  NE  ARG A  98      29.859  -6.262 -21.500  1.00 95.69           N  
ATOM    810  NH1 ARG A  98      31.422  -6.973 -23.031  1.00 95.69           N  
ATOM    811  NH2 ARG A  98      31.094  -4.734 -22.672  1.00 95.69           N  
ATOM    812  CZ  ARG A  98      30.797  -5.992 -22.406  1.00 95.69           C  
ATOM    813  N   THR A  99      28.234  -6.074 -15.891  1.00 96.19           N  
ATOM    814  CA  THR A  99      28.812  -5.898 -14.570  1.00 96.19           C  
ATOM    815  C   THR A  99      27.859  -6.379 -13.484  1.00 96.19           C  
ATOM    816  CB  THR A  99      29.188  -4.426 -14.312  1.00 96.19           C  
ATOM    817  O   THR A  99      28.250  -7.117 -12.578  1.00 96.19           O  
ATOM    818  CG2 THR A  99      29.859  -4.254 -12.961  1.00 96.19           C  
ATOM    819  OG1 THR A  99      30.078  -3.979 -15.344  1.00 96.19           O  
ATOM    820  N   ILE A 100      26.609  -6.012 -13.570  1.00 95.38           N  
ATOM    821  CA  ILE A 100      25.625  -6.391 -12.570  1.00 95.38           C  
ATOM    822  C   ILE A 100      25.375  -7.898 -12.633  1.00 95.38           C  
ATOM    823  CB  ILE A 100      24.297  -5.625 -12.781  1.00 95.38           C  
ATOM    824  O   ILE A 100      25.156  -8.539 -11.602  1.00 95.38           O  
ATOM    825  CG1 ILE A 100      24.469  -4.145 -12.422  1.00 95.38           C  
ATOM    826  CG2 ILE A 100      23.172  -6.258 -11.961  1.00 95.38           C  
ATOM    827  CD1 ILE A 100      23.219  -3.307 -12.609  1.00 95.38           C  
ATOM    828  N   GLU A 101      25.516  -8.539 -13.781  1.00 95.12           N  
ATOM    829  CA  GLU A 101      25.297  -9.969 -13.977  1.00 95.12           C  
ATOM    830  C   GLU A 101      26.312 -10.789 -13.203  1.00 95.12           C  
ATOM    831  CB  GLU A 101      25.359 -10.320 -15.469  1.00 95.12           C  
ATOM    832  O   GLU A 101      26.047 -11.938 -12.828  1.00 95.12           O  
ATOM    833  CG  GLU A 101      24.094  -9.977 -16.234  1.00 95.12           C  
ATOM    834  CD  GLU A 101      24.156 -10.375 -17.703  1.00 95.12           C  
ATOM    835  OE1 GLU A 101      23.094 -10.453 -18.359  1.00 95.12           O  
ATOM    836  OE2 GLU A 101      25.281 -10.617 -18.203  1.00 95.12           O  
ATOM    837  N   GLN A 102      27.391 -10.164 -12.953  1.00 95.88           N  
ATOM    838  CA  GLN A 102      28.422 -10.852 -12.180  1.00 95.88           C  
ATOM    839  C   GLN A 102      27.953 -11.109 -10.750  1.00 95.88           C  
ATOM    840  CB  GLN A 102      29.719 -10.047 -12.180  1.00 95.88           C  
ATOM    841  O   GLN A 102      28.469 -12.016 -10.078  1.00 95.88           O  
ATOM    842  CG  GLN A 102      30.391  -9.953 -13.539  1.00 95.88           C  
ATOM    843  CD  GLN A 102      31.625  -9.078 -13.531  1.00 95.88           C  
ATOM    844  NE2 GLN A 102      31.875  -8.391 -14.641  1.00 95.88           N  
ATOM    845  OE1 GLN A 102      32.344  -9.016 -12.531  1.00 95.88           O  
ATOM    846  N   LEU A 103      26.953 -10.406 -10.305  1.00 95.00           N  
ATOM    847  CA  LEU A 103      26.469 -10.484  -8.930  1.00 95.00           C  
ATOM    848  C   LEU A 103      25.609 -11.727  -8.719  1.00 95.00           C  
ATOM    849  CB  LEU A 103      25.656  -9.227  -8.578  1.00 95.00           C  
ATOM    850  O   LEU A 103      25.625 -12.312  -7.633  1.00 95.00           O  
ATOM    851  CG  LEU A 103      26.453  -7.949  -8.344  1.00 95.00           C  
ATOM    852  CD1 LEU A 103      25.516  -6.758  -8.195  1.00 95.00           C  
ATOM    853  CD2 LEU A 103      27.344  -8.094  -7.113  1.00 95.00           C  
ATOM    854  N   PHE A 104      24.922 -12.219  -9.719  1.00 93.06           N  
ATOM    855  CA  PHE A 104      23.906 -13.242  -9.562  1.00 93.06           C  
ATOM    856  C   PHE A 104      24.531 -14.594  -9.219  1.00 93.06           C  
ATOM    857  CB  PHE A 104      23.062 -13.367 -10.836  1.00 93.06           C  
ATOM    858  O   PHE A 104      24.047 -15.297  -8.328  1.00 93.06           O  
ATOM    859  CG  PHE A 104      22.078 -12.242 -11.016  1.00 93.06           C  
ATOM    860  CD1 PHE A 104      20.828 -12.281 -10.391  1.00 93.06           C  
ATOM    861  CD2 PHE A 104      22.375 -11.148 -11.820  1.00 93.06           C  
ATOM    862  CE1 PHE A 104      19.922 -11.242 -10.555  1.00 93.06           C  
ATOM    863  CE2 PHE A 104      21.469 -10.109 -11.992  1.00 93.06           C  
ATOM    864  CZ  PHE A 104      20.234 -10.156 -11.359  1.00 93.06           C  
ATOM    865  N   PRO A 105      25.641 -14.898  -9.859  1.00 91.75           N  
ATOM    866  CA  PRO A 105      26.297 -16.141  -9.438  1.00 91.75           C  
ATOM    867  C   PRO A 105      26.906 -16.047  -8.039  1.00 91.75           C  
ATOM    868  CB  PRO A 105      27.375 -16.344 -10.500  1.00 91.75           C  
ATOM    869  O   PRO A 105      27.047 -17.062  -7.359  1.00 91.75           O  
ATOM    870  CG  PRO A 105      26.938 -15.523 -11.664  1.00 91.75           C  
ATOM    871  CD  PRO A 105      26.125 -14.367 -11.148  1.00 91.75           C  
ATOM    872  N   LEU A 106      27.203 -14.875  -7.559  1.00 93.06           N  
ATOM    873  CA  LEU A 106      27.906 -14.656  -6.293  1.00 93.06           C  
ATOM    874  C   LEU A 106      26.922 -14.656  -5.125  1.00 93.06           C  
ATOM    875  CB  LEU A 106      28.688 -13.344  -6.324  1.00 93.06           C  
ATOM    876  O   LEU A 106      27.203 -15.234  -4.074  1.00 93.06           O  
ATOM    877  CG  LEU A 106      29.812 -13.242  -7.359  1.00 93.06           C  
ATOM    878  CD1 LEU A 106      30.406 -11.836  -7.363  1.00 93.06           C  
ATOM    879  CD2 LEU A 106      30.891 -14.281  -7.082  1.00 93.06           C  
ATOM    880  N   CYS A 107      25.766 -14.031  -5.297  1.00 91.12           N  
ATOM    881  CA  CYS A 107      24.922 -13.891  -4.117  1.00 91.12           C  
ATOM    882  C   CYS A 107      23.469 -14.250  -4.434  1.00 91.12           C  
ATOM    883  CB  CYS A 107      25.000 -12.461  -3.576  1.00 91.12           C  
ATOM    884  O   CYS A 107      22.594 -14.109  -3.582  1.00 91.12           O  
ATOM    885  SG  CYS A 107      24.453 -11.211  -4.758  1.00 91.12           S  
ATOM    886  N   GLY A 108      23.156 -14.672  -5.684  1.00 89.75           N  
ATOM    887  CA  GLY A 108      21.828 -15.125  -6.055  1.00 89.75           C  
ATOM    888  C   GLY A 108      20.797 -14.016  -6.031  1.00 89.75           C  
ATOM    889  O   GLY A 108      21.016 -12.945  -6.594  1.00 89.75           O  
ATOM    890  N   THR A 109      19.672 -14.180  -5.348  1.00 88.88           N  
ATOM    891  CA  THR A 109      18.516 -13.281  -5.312  1.00 88.88           C  
ATOM    892  C   THR A 109      18.875 -11.977  -4.602  1.00 88.88           C  
ATOM    893  CB  THR A 109      17.312 -13.953  -4.621  1.00 88.88           C  
ATOM    894  O   THR A 109      18.281 -10.938  -4.887  1.00 88.88           O  
ATOM    895  CG2 THR A 109      16.094 -13.039  -4.648  1.00 88.88           C  
ATOM    896  OG1 THR A 109      17.000 -15.172  -5.293  1.00 88.88           O  
ATOM    897  N   GLU A 110      19.859 -12.023  -3.732  1.00 89.44           N  
ATOM    898  CA  GLU A 110      20.250 -10.836  -2.988  1.00 89.44           C  
ATOM    899  C   GLU A 110      20.828  -9.766  -3.918  1.00 89.44           C  
ATOM    900  CB  GLU A 110      21.266 -11.188  -1.901  1.00 89.44           C  
ATOM    901  O   GLU A 110      20.891  -8.586  -3.559  1.00 89.44           O  
ATOM    902  CG  GLU A 110      20.688 -12.008  -0.761  1.00 89.44           C  
ATOM    903  CD  GLU A 110      21.734 -12.398   0.283  1.00 89.44           C  
ATOM    904  OE1 GLU A 110      21.359 -13.062   1.281  1.00 89.44           O  
ATOM    905  OE2 GLU A 110      22.906 -12.039   0.103  1.00 89.44           O  
ATOM    906  N   ALA A 111      21.188 -10.188  -5.102  1.00 93.06           N  
ATOM    907  CA  ALA A 111      21.688  -9.266  -6.113  1.00 93.06           C  
ATOM    908  C   ALA A 111      20.656  -8.188  -6.438  1.00 93.06           C  
ATOM    909  CB  ALA A 111      22.078 -10.023  -7.379  1.00 93.06           C  
ATOM    910  O   ALA A 111      21.000  -7.062  -6.801  1.00 93.06           O  
ATOM    911  N   TYR A 112      19.422  -8.469  -6.289  1.00 92.88           N  
ATOM    912  CA  TYR A 112      18.328  -7.562  -6.641  1.00 92.88           C  
ATOM    913  C   TYR A 112      18.297  -6.367  -5.695  1.00 92.88           C  
ATOM    914  CB  TYR A 112      16.984  -8.289  -6.613  1.00 92.88           C  
ATOM    915  O   TYR A 112      17.688  -5.336  -6.008  1.00 92.88           O  
ATOM    916  CG  TYR A 112      16.688  -9.062  -7.875  1.00 92.88           C  
ATOM    917  CD1 TYR A 112      16.281  -8.406  -9.031  1.00 92.88           C  
ATOM    918  CD2 TYR A 112      16.812 -10.445  -7.910  1.00 92.88           C  
ATOM    919  CE1 TYR A 112      16.000  -9.117 -10.203  1.00 92.88           C  
ATOM    920  CE2 TYR A 112      16.531 -11.164  -9.070  1.00 92.88           C  
ATOM    921  OH  TYR A 112      15.859 -11.195 -11.359  1.00 92.88           O  
ATOM    922  CZ  TYR A 112      16.141 -10.492 -10.211  1.00 92.88           C  
ATOM    923  N   GLU A 113      18.953  -6.516  -4.488  1.00 91.44           N  
ATOM    924  CA  GLU A 113      19.094  -5.355  -3.615  1.00 91.44           C  
ATOM    925  C   GLU A 113      19.922  -4.262  -4.273  1.00 91.44           C  
ATOM    926  CB  GLU A 113      19.719  -5.762  -2.277  1.00 91.44           C  
ATOM    927  O   GLU A 113      19.625  -3.074  -4.137  1.00 91.44           O  
ATOM    928  CG  GLU A 113      18.797  -6.578  -1.390  1.00 91.44           C  
ATOM    929  CD  GLU A 113      19.375  -6.875  -0.020  1.00 91.44           C  
ATOM    930  OE1 GLU A 113      18.688  -7.488   0.821  1.00 91.44           O  
ATOM    931  OE2 GLU A 113      20.547  -6.488   0.215  1.00 91.44           O  
ATOM    932  N   VAL A 114      20.938  -4.711  -4.992  1.00 93.00           N  
ATOM    933  CA  VAL A 114      21.797  -3.785  -5.730  1.00 93.00           C  
ATOM    934  C   VAL A 114      21.047  -3.260  -6.953  1.00 93.00           C  
ATOM    935  CB  VAL A 114      23.109  -4.453  -6.164  1.00 93.00           C  
ATOM    936  O   VAL A 114      21.062  -2.059  -7.234  1.00 93.00           O  
ATOM    937  CG1 VAL A 114      23.938  -3.502  -7.027  1.00 93.00           C  
ATOM    938  CG2 VAL A 114      23.906  -4.898  -4.941  1.00 93.00           C  
ATOM    939  N   VAL A 115      20.375  -4.148  -7.637  1.00 93.75           N  
ATOM    940  CA  VAL A 115      19.594  -3.768  -8.805  1.00 93.75           C  
ATOM    941  C   VAL A 115      18.562  -2.713  -8.422  1.00 93.75           C  
ATOM    942  CB  VAL A 115      18.891  -4.992  -9.445  1.00 93.75           C  
ATOM    943  O   VAL A 115      18.375  -1.729  -9.141  1.00 93.75           O  
ATOM    944  CG1 VAL A 115      17.922  -4.547 -10.539  1.00 93.75           C  
ATOM    945  CG2 VAL A 115      19.922  -5.965 -10.008  1.00 93.75           C  
ATOM    946  N   GLY A 116      17.906  -2.857  -7.266  1.00 91.44           N  
ATOM    947  CA  GLY A 116      16.906  -1.931  -6.773  1.00 91.44           C  
ATOM    948  C   GLY A 116      17.453  -0.553  -6.465  1.00 91.44           C  
ATOM    949  O   GLY A 116      16.719   0.432  -6.449  1.00 91.44           O  
ATOM    950  N   SER A 117      18.766  -0.452  -6.312  1.00 92.94           N  
ATOM    951  CA  SER A 117      19.406   0.806  -5.949  1.00 92.94           C  
ATOM    952  C   SER A 117      19.828   1.597  -7.188  1.00 92.94           C  
ATOM    953  CB  SER A 117      20.641   0.545  -5.074  1.00 92.94           C  
ATOM    954  O   SER A 117      20.234   2.754  -7.082  1.00 92.94           O  
ATOM    955  OG  SER A 117      20.250  -0.017  -3.828  1.00 92.94           O  
ATOM    956  N   LEU A 118      19.703   0.970  -8.352  1.00 93.69           N  
ATOM    957  CA  LEU A 118      20.172   1.581  -9.594  1.00 93.69           C  
ATOM    958  C   LEU A 118      19.375   2.842  -9.914  1.00 93.69           C  
ATOM    959  CB  LEU A 118      20.062   0.589 -10.750  1.00 93.69           C  
ATOM    960  O   LEU A 118      19.938   3.828 -10.398  1.00 93.69           O  
ATOM    961  CG  LEU A 118      21.062  -0.572 -10.742  1.00 93.69           C  
ATOM    962  CD1 LEU A 118      20.828  -1.480 -11.945  1.00 93.69           C  
ATOM    963  CD2 LEU A 118      22.500  -0.047 -10.734  1.00 93.69           C  
ATOM    964  N   GLU A 119      18.141   2.719  -9.609  1.00 92.38           N  
ATOM    965  CA  GLU A 119      17.312   3.889  -9.867  1.00 92.38           C  
ATOM    966  C   GLU A 119      17.766   5.082  -9.031  1.00 92.38           C  
ATOM    967  CB  GLU A 119      15.836   3.574  -9.570  1.00 92.38           C  
ATOM    968  O   GLU A 119      17.922   6.188  -9.555  1.00 92.38           O  
ATOM    969  CG  GLU A 119      14.883   4.719  -9.891  1.00 92.38           C  
ATOM    970  CD  GLU A 119      13.438   4.418  -9.531  1.00 92.38           C  
ATOM    971  OE1 GLU A 119      12.531   5.121 -10.023  1.00 92.38           O  
ATOM    972  OE2 GLU A 119      13.219   3.475  -8.742  1.00 92.38           O  
ATOM    973  N   ALA A 120      17.922   4.852  -7.789  1.00 91.44           N  
ATOM    974  CA  ALA A 120      18.359   5.906  -6.883  1.00 91.44           C  
ATOM    975  C   ALA A 120      19.750   6.402  -7.270  1.00 91.44           C  
ATOM    976  CB  ALA A 120      18.359   5.406  -5.441  1.00 91.44           C  
ATOM    977  O   ALA A 120      20.047   7.602  -7.180  1.00 91.44           O  
ATOM    978  N   LEU A 121      20.547   5.477  -7.660  1.00 93.56           N  
ATOM    979  CA  LEU A 121      21.906   5.812  -8.078  1.00 93.56           C  
ATOM    980  C   LEU A 121      21.891   6.742  -9.289  1.00 93.56           C  
ATOM    981  CB  LEU A 121      22.703   4.543  -8.414  1.00 93.56           C  
ATOM    982  O   LEU A 121      22.625   7.727  -9.336  1.00 93.56           O  
ATOM    983  CG  LEU A 121      24.203   4.715  -8.602  1.00 93.56           C  
ATOM    984  CD1 LEU A 121      24.859   5.195  -7.312  1.00 93.56           C  
ATOM    985  CD2 LEU A 121      24.828   3.408  -9.070  1.00 93.56           C  
ATOM    986  N   CYS A 122      21.094   6.461 -10.266  1.00 93.94           N  
ATOM    987  CA  CYS A 122      20.953   7.301 -11.453  1.00 93.94           C  
ATOM    988  C   CYS A 122      20.406   8.672 -11.078  1.00 93.94           C  
ATOM    989  CB  CYS A 122      20.031   6.629 -12.469  1.00 93.94           C  
ATOM    990  O   CYS A 122      20.875   9.695 -11.570  1.00 93.94           O  
ATOM    991  SG  CYS A 122      19.875   7.543 -14.023  1.00 93.94           S  
ATOM    992  N   GLN A 123      19.391   8.688 -10.211  1.00 91.62           N  
ATOM    993  CA  GLN A 123      18.828   9.945  -9.727  1.00 91.62           C  
ATOM    994  C   GLN A 123      19.906  10.797  -9.055  1.00 91.62           C  
ATOM    995  CB  GLN A 123      17.672   9.688  -8.766  1.00 91.62           C  
ATOM    996  O   GLN A 123      19.953  12.008  -9.250  1.00 91.62           O  
ATOM    997  CG  GLN A 123      16.391   9.227  -9.445  1.00 91.62           C  
ATOM    998  CD  GLN A 123      15.281   8.906  -8.461  1.00 91.62           C  
ATOM    999  NE2 GLN A 123      14.117   8.539  -8.977  1.00 91.62           N  
ATOM   1000  OE1 GLN A 123      15.477   8.984  -7.242  1.00 91.62           O  
ATOM   1001  N   ALA A 124      20.656  10.133  -8.305  1.00 92.06           N  
ATOM   1002  CA  ALA A 124      21.750  10.828  -7.617  1.00 92.06           C  
ATOM   1003  C   ALA A 124      22.719  11.445  -8.609  1.00 92.06           C  
ATOM   1004  CB  ALA A 124      22.484   9.867  -6.680  1.00 92.06           C  
ATOM   1005  O   ALA A 124      23.188  12.570  -8.422  1.00 92.06           O  
ATOM   1006  N   CYS A 125      23.000  10.727  -9.688  1.00 92.81           N  
ATOM   1007  CA  CYS A 125      23.891  11.234 -10.727  1.00 92.81           C  
ATOM   1008  C   CYS A 125      23.297  12.484 -11.383  1.00 92.81           C  
ATOM   1009  CB  CYS A 125      24.141  10.172 -11.789  1.00 92.81           C  
ATOM   1010  O   CYS A 125      24.000  13.461 -11.609  1.00 92.81           O  
ATOM   1011  SG  CYS A 125      25.234   8.844 -11.242  1.00 92.81           S  
ATOM   1012  N   ILE A 126      22.094  12.445 -11.664  1.00 91.75           N  
ATOM   1013  CA  ILE A 126      21.406  13.555 -12.312  1.00 91.75           C  
ATOM   1014  C   ILE A 126      21.391  14.766 -11.375  1.00 91.75           C  
ATOM   1015  CB  ILE A 126      19.953  13.164 -12.703  1.00 91.75           C  
ATOM   1016  O   ILE A 126      21.641  15.891 -11.812  1.00 91.75           O  
ATOM   1017  CG1 ILE A 126      19.969  12.102 -13.805  1.00 91.75           C  
ATOM   1018  CG2 ILE A 126      19.172  14.398 -13.141  1.00 91.75           C  
ATOM   1019  CD1 ILE A 126      18.609  11.484 -14.094  1.00 91.75           C  
ATOM   1020  N   LEU A 127      21.062  14.500 -10.109  1.00 89.06           N  
ATOM   1021  CA  LEU A 127      21.031  15.570  -9.117  1.00 89.06           C  
ATOM   1022  C   LEU A 127      22.391  16.219  -8.961  1.00 89.06           C  
ATOM   1023  CB  LEU A 127      20.547  15.031  -7.766  1.00 89.06           C  
ATOM   1024  O   LEU A 127      22.500  17.438  -8.758  1.00 89.06           O  
ATOM   1025  CG  LEU A 127      20.250  16.078  -6.691  1.00 89.06           C  
ATOM   1026  CD1 LEU A 127      19.094  16.969  -7.125  1.00 89.06           C  
ATOM   1027  CD2 LEU A 127      19.938  15.398  -5.359  1.00 89.06           C  
ATOM   1028  N   ARG A 128      23.375  15.477  -9.008  1.00 90.38           N  
ATOM   1029  CA  ARG A 128      24.734  15.977  -8.898  1.00 90.38           C  
ATOM   1030  C   ARG A 128      25.078  16.922 -10.047  1.00 90.38           C  
ATOM   1031  CB  ARG A 128      25.750  14.820  -8.867  1.00 90.38           C  
ATOM   1032  O   ARG A 128      25.969  17.766  -9.922  1.00 90.38           O  
ATOM   1033  CG  ARG A 128      25.812  14.102  -7.531  1.00 90.38           C  
ATOM   1034  CD  ARG A 128      26.812  12.945  -7.566  1.00 90.38           C  
ATOM   1035  NE  ARG A 128      28.172  13.422  -7.707  1.00 90.38           N  
ATOM   1036  NH1 ARG A 128      29.078  11.328  -8.102  1.00 90.38           N  
ATOM   1037  NH2 ARG A 128      30.438  13.180  -8.070  1.00 90.38           N  
ATOM   1038  CZ  ARG A 128      29.234  12.641  -7.957  1.00 90.38           C  
ATOM   1039  N   LYS A 129      24.375  16.797 -11.164  1.00 88.62           N  
ATOM   1040  CA  LYS A 129      24.594  17.688 -12.305  1.00 88.62           C  
ATOM   1041  C   LYS A 129      24.016  19.078 -12.031  1.00 88.62           C  
ATOM   1042  CB  LYS A 129      23.953  17.094 -13.562  1.00 88.62           C  
ATOM   1043  O   LYS A 129      24.422  20.047 -12.680  1.00 88.62           O  
ATOM   1044  CG  LYS A 129      24.703  15.898 -14.133  1.00 88.62           C  
ATOM   1045  CD  LYS A 129      26.000  16.312 -14.805  1.00 88.62           C  
ATOM   1046  CE  LYS A 129      26.656  15.156 -15.539  1.00 88.62           C  
ATOM   1047  NZ  LYS A 129      27.938  15.555 -16.188  1.00 88.62           N  
ATOM   1048  N   GLU A 130      23.172  19.109 -11.039  1.00 85.19           N  
ATOM   1049  CA  GLU A 130      22.547  20.375 -10.656  1.00 85.19           C  
ATOM   1050  C   GLU A 130      23.406  21.109  -9.633  1.00 85.19           C  
ATOM   1051  CB  GLU A 130      21.141  20.156 -10.109  1.00 85.19           C  
ATOM   1052  O   GLU A 130      23.359  20.797  -8.438  1.00 85.19           O  
ATOM   1053  CG  GLU A 130      20.172  19.594 -11.141  1.00 85.19           C  
ATOM   1054  CD  GLU A 130      18.766  19.406 -10.586  1.00 85.19           C  
ATOM   1055  OE1 GLU A 130      17.875  18.922 -11.336  1.00 85.19           O  
ATOM   1056  OE2 GLU A 130      18.547  19.734  -9.398  1.00 85.19           O  
ATOM   1057  N   GLU A 131      24.156  22.078  -9.977  1.00 79.06           N  
ATOM   1058  CA  GLU A 131      25.156  22.781  -9.164  1.00 79.06           C  
ATOM   1059  C   GLU A 131      24.500  23.547  -8.031  1.00 79.06           C  
ATOM   1060  CB  GLU A 131      26.000  23.719 -10.031  1.00 79.06           C  
ATOM   1061  O   GLU A 131      25.078  23.688  -6.949  1.00 79.06           O  
ATOM   1062  CG  GLU A 131      26.922  23.000 -11.000  1.00 79.06           C  
ATOM   1063  CD  GLU A 131      27.781  23.938 -11.812  1.00 79.06           C  
ATOM   1064  OE1 GLU A 131      28.578  23.469 -12.664  1.00 79.06           O  
ATOM   1065  OE2 GLU A 131      27.672  25.172 -11.609  1.00 79.06           O  
ATOM   1066  N   GLU A 132      23.250  23.844  -8.109  1.00 76.44           N  
ATOM   1067  CA  GLU A 132      22.578  24.719  -7.152  1.00 76.44           C  
ATOM   1068  C   GLU A 132      21.922  23.922  -6.035  1.00 76.44           C  
ATOM   1069  CB  GLU A 132      21.547  25.594  -7.859  1.00 76.44           C  
ATOM   1070  O   GLU A 132      21.484  24.484  -5.035  1.00 76.44           O  
ATOM   1071  CG  GLU A 132      22.156  26.609  -8.812  1.00 76.44           C  
ATOM   1072  CD  GLU A 132      21.125  27.516  -9.469  1.00 76.44           C  
ATOM   1073  OE1 GLU A 132      21.516  28.422 -10.242  1.00 76.44           O  
ATOM   1074  OE2 GLU A 132      19.922  27.328  -9.203  1.00 76.44           O  
ATOM   1075  N   ASN A 133      21.938  22.578  -6.113  1.00 73.25           N  
ATOM   1076  CA  ASN A 133      21.234  21.766  -5.133  1.00 73.25           C  
ATOM   1077  C   ASN A 133      22.141  21.422  -3.947  1.00 73.25           C  
ATOM   1078  CB  ASN A 133      20.703  20.484  -5.781  1.00 73.25           C  
ATOM   1079  O   ASN A 133      23.172  20.781  -4.117  1.00 73.25           O  
ATOM   1080  CG  ASN A 133      19.688  19.766  -4.914  1.00 73.25           C  
ATOM   1081  ND2 ASN A 133      18.703  19.156  -5.551  1.00 73.25           N  
ATOM   1082  OD1 ASN A 133      19.781  19.766  -3.686  1.00 73.25           O  
ATOM   1083  N   PRO A 134      21.859  21.969  -2.699  1.00 72.06           N  
ATOM   1084  CA  PRO A 134      22.656  21.766  -1.491  1.00 72.06           C  
ATOM   1085  C   PRO A 134      22.828  20.297  -1.135  1.00 72.06           C  
ATOM   1086  CB  PRO A 134      21.875  22.500  -0.411  1.00 72.06           C  
ATOM   1087  O   PRO A 134      23.812  19.906  -0.501  1.00 72.06           O  
ATOM   1088  CG  PRO A 134      20.500  22.688  -0.998  1.00 72.06           C  
ATOM   1089  CD  PRO A 134      20.609  22.594  -2.492  1.00 72.06           C  
ATOM   1090  N   GLY A 135      21.969  19.375  -1.603  1.00 73.25           N  
ATOM   1091  CA  GLY A 135      22.000  17.969  -1.278  1.00 73.25           C  
ATOM   1092  C   GLY A 135      22.500  17.094  -2.416  1.00 73.25           C  
ATOM   1093  O   GLY A 135      22.234  15.898  -2.459  1.00 73.25           O  
ATOM   1094  N   ARG A 136      23.281  17.797  -3.264  1.00 77.69           N  
ATOM   1095  CA  ARG A 136      23.656  17.109  -4.496  1.00 77.69           C  
ATOM   1096  C   ARG A 136      24.562  15.914  -4.207  1.00 77.69           C  
ATOM   1097  CB  ARG A 136      24.359  18.078  -5.453  1.00 77.69           C  
ATOM   1098  O   ARG A 136      24.469  14.883  -4.871  1.00 77.69           O  
ATOM   1099  CG  ARG A 136      25.688  18.594  -4.938  1.00 77.69           C  
ATOM   1100  CD  ARG A 136      26.344  19.562  -5.922  1.00 77.69           C  
ATOM   1101  NE  ARG A 136      27.594  20.094  -5.402  1.00 77.69           N  
ATOM   1102  NH1 ARG A 136      27.938  21.562  -7.156  1.00 77.69           N  
ATOM   1103  NH2 ARG A 136      29.453  21.453  -5.445  1.00 77.69           N  
ATOM   1104  CZ  ARG A 136      28.328  21.031  -6.004  1.00 77.69           C  
ATOM   1105  N   ASP A 137      25.359  15.977  -3.172  1.00 86.19           N  
ATOM   1106  CA  ASP A 137      26.281  14.883  -2.893  1.00 86.19           C  
ATOM   1107  C   ASP A 137      25.719  13.930  -1.839  1.00 86.19           C  
ATOM   1108  CB  ASP A 137      27.641  15.422  -2.434  1.00 86.19           C  
ATOM   1109  O   ASP A 137      26.172  12.797  -1.699  1.00 86.19           O  
ATOM   1110  CG  ASP A 137      28.422  16.078  -3.555  1.00 86.19           C  
ATOM   1111  OD1 ASP A 137      28.297  15.648  -4.719  1.00 86.19           O  
ATOM   1112  OD2 ASP A 137      29.172  17.047  -3.268  1.00 86.19           O  
ATOM   1113  N   MET A 138      24.781  14.383  -1.178  1.00 88.50           N  
ATOM   1114  CA  MET A 138      24.234  13.609  -0.068  1.00 88.50           C  
ATOM   1115  C   MET A 138      23.562  12.336  -0.571  1.00 88.50           C  
ATOM   1116  CB  MET A 138      23.234  14.445   0.736  1.00 88.50           C  
ATOM   1117  O   MET A 138      23.781  11.258  -0.022  1.00 88.50           O  
ATOM   1118  CG  MET A 138      22.719  13.742   1.978  1.00 88.50           C  
ATOM   1119  SD  MET A 138      21.578  14.805   2.957  1.00 88.50           S  
ATOM   1120  CE  MET A 138      21.078  13.633   4.250  1.00 88.50           C  
ATOM   1121  N   LEU A 139      22.672  12.492  -1.581  1.00 88.19           N  
ATOM   1122  CA  LEU A 139      21.953  11.336  -2.119  1.00 88.19           C  
ATOM   1123  C   LEU A 139      22.938  10.312  -2.686  1.00 88.19           C  
ATOM   1124  CB  LEU A 139      20.969  11.773  -3.205  1.00 88.19           C  
ATOM   1125  O   LEU A 139      22.766   9.102  -2.488  1.00 88.19           O  
ATOM   1126  CG  LEU A 139      20.109  10.672  -3.818  1.00 88.19           C  
ATOM   1127  CD1 LEU A 139      19.281   9.984  -2.740  1.00 88.19           C  
ATOM   1128  CD2 LEU A 139      19.203  11.242  -4.910  1.00 88.19           C  
ATOM   1129  N   TRP A 140      23.922  10.789  -3.387  1.00 92.19           N  
ATOM   1130  CA  TRP A 140      24.938   9.914  -3.951  1.00 92.19           C  
ATOM   1131  C   TRP A 140      25.641   9.117  -2.855  1.00 92.19           C  
ATOM   1132  CB  TRP A 140      25.969  10.727  -4.746  1.00 92.19           C  
ATOM   1133  O   TRP A 140      25.719   7.891  -2.930  1.00 92.19           O  
ATOM   1134  CG  TRP A 140      27.156   9.930  -5.203  1.00 92.19           C  
ATOM   1135  CD1 TRP A 140      28.375   9.844  -4.590  1.00 92.19           C  
ATOM   1136  CD2 TRP A 140      27.234   9.109  -6.371  1.00 92.19           C  
ATOM   1137  CE2 TRP A 140      28.531   8.555  -6.406  1.00 92.19           C  
ATOM   1138  CE3 TRP A 140      26.328   8.789  -7.395  1.00 92.19           C  
ATOM   1139  NE1 TRP A 140      29.203   9.016  -5.309  1.00 92.19           N  
ATOM   1140  CH2 TRP A 140      28.047   7.398  -8.414  1.00 92.19           C  
ATOM   1141  CZ2 TRP A 140      28.938   7.695  -7.426  1.00 92.19           C  
ATOM   1142  CZ3 TRP A 140      26.734   7.934  -8.406  1.00 92.19           C  
ATOM   1143  N   ASN A 141      26.094   9.781  -1.804  1.00 93.75           N  
ATOM   1144  CA  ASN A 141      26.828   9.133  -0.717  1.00 93.75           C  
ATOM   1145  C   ASN A 141      25.953   8.141   0.039  1.00 93.75           C  
ATOM   1146  CB  ASN A 141      27.391  10.180   0.245  1.00 93.75           C  
ATOM   1147  O   ASN A 141      26.391   7.035   0.357  1.00 93.75           O  
ATOM   1148  CG  ASN A 141      28.531  10.977  -0.362  1.00 93.75           C  
ATOM   1149  ND2 ASN A 141      28.688  12.219   0.078  1.00 93.75           N  
ATOM   1150  OD1 ASN A 141      29.266  10.477  -1.220  1.00 93.75           O  
ATOM   1151  N   THR A 142      24.734   8.547   0.253  1.00 92.69           N  
ATOM   1152  CA  THR A 142      23.812   7.691   0.981  1.00 92.69           C  
ATOM   1153  C   THR A 142      23.484   6.434   0.179  1.00 92.69           C  
ATOM   1154  CB  THR A 142      22.500   8.438   1.309  1.00 92.69           C  
ATOM   1155  O   THR A 142      23.438   5.332   0.733  1.00 92.69           O  
ATOM   1156  CG2 THR A 142      21.547   7.555   2.105  1.00 92.69           C  
ATOM   1157  OG1 THR A 142      22.812   9.609   2.078  1.00 92.69           O  
ATOM   1158  N   THR A 143      23.266   6.633  -1.087  1.00 93.12           N  
ATOM   1159  CA  THR A 143      22.953   5.504  -1.953  1.00 93.12           C  
ATOM   1160  C   THR A 143      24.141   4.555  -2.068  1.00 93.12           C  
ATOM   1161  CB  THR A 143      22.531   5.977  -3.357  1.00 93.12           C  
ATOM   1162  O   THR A 143      23.984   3.336  -2.000  1.00 93.12           O  
ATOM   1163  CG2 THR A 143      22.125   4.797  -4.234  1.00 93.12           C  
ATOM   1164  OG1 THR A 143      21.422   6.879  -3.240  1.00 93.12           O  
ATOM   1165  N   CYS A 144      25.328   5.066  -2.211  1.00 95.12           N  
ATOM   1166  CA  CYS A 144      26.531   4.262  -2.309  1.00 95.12           C  
ATOM   1167  C   CYS A 144      26.781   3.475  -1.024  1.00 95.12           C  
ATOM   1168  CB  CYS A 144      27.750   5.141  -2.607  1.00 95.12           C  
ATOM   1169  O   CYS A 144      27.109   2.291  -1.069  1.00 95.12           O  
ATOM   1170  SG  CYS A 144      27.734   5.848  -4.270  1.00 95.12           S  
ATOM   1171  N   GLU A 145      26.578   4.164   0.064  1.00 94.69           N  
ATOM   1172  CA  GLU A 145      26.734   3.502   1.356  1.00 94.69           C  
ATOM   1173  C   GLU A 145      25.734   2.355   1.511  1.00 94.69           C  
ATOM   1174  CB  GLU A 145      26.562   4.504   2.498  1.00 94.69           C  
ATOM   1175  O   GLU A 145      26.094   1.282   2.004  1.00 94.69           O  
ATOM   1176  CG  GLU A 145      27.750   5.441   2.682  1.00 94.69           C  
ATOM   1177  CD  GLU A 145      27.516   6.512   3.732  1.00 94.69           C  
ATOM   1178  OE1 GLU A 145      28.391   7.391   3.908  1.00 94.69           O  
ATOM   1179  OE2 GLU A 145      26.438   6.473   4.387  1.00 94.69           O  
ATOM   1180  N   ALA A 146      24.516   2.602   1.113  1.00 92.69           N  
ATOM   1181  CA  ALA A 146      23.469   1.578   1.188  1.00 92.69           C  
ATOM   1182  C   ALA A 146      23.812   0.380   0.307  1.00 92.69           C  
ATOM   1183  CB  ALA A 146      22.125   2.160   0.782  1.00 92.69           C  
ATOM   1184  O   ALA A 146      23.594  -0.769   0.694  1.00 92.69           O  
ATOM   1185  N   MET A 147      24.359   0.622  -0.869  1.00 93.56           N  
ATOM   1186  CA  MET A 147      24.734  -0.442  -1.794  1.00 93.56           C  
ATOM   1187  C   MET A 147      25.875  -1.286  -1.217  1.00 93.56           C  
ATOM   1188  CB  MET A 147      25.156   0.142  -3.145  1.00 93.56           C  
ATOM   1189  O   MET A 147      25.828  -2.516  -1.288  1.00 93.56           O  
ATOM   1190  CG  MET A 147      24.000   0.665  -3.973  1.00 93.56           C  
ATOM   1191  SD  MET A 147      24.531   1.339  -5.594  1.00 93.56           S  
ATOM   1192  CE  MET A 147      24.953  -0.201  -6.457  1.00 93.56           C  
ATOM   1193  N   VAL A 148      26.781  -0.618  -0.594  1.00 94.19           N  
ATOM   1194  CA  VAL A 148      27.922  -1.308  -0.017  1.00 94.19           C  
ATOM   1195  C   VAL A 148      27.469  -2.174   1.156  1.00 94.19           C  
ATOM   1196  CB  VAL A 148      29.016  -0.311   0.444  1.00 94.19           C  
ATOM   1197  O   VAL A 148      28.000  -3.270   1.367  1.00 94.19           O  
ATOM   1198  CG1 VAL A 148      30.094  -1.025   1.258  1.00 94.19           C  
ATOM   1199  CG2 VAL A 148      29.625   0.398  -0.760  1.00 94.19           C  
ATOM   1200  N   GLU A 149      26.500  -1.798   1.851  1.00 92.19           N  
ATOM   1201  CA  GLU A 149      25.969  -2.520   3.000  1.00 92.19           C  
ATOM   1202  C   GLU A 149      25.266  -3.811   2.566  1.00 92.19           C  
ATOM   1203  CB  GLU A 149      24.984  -1.637   3.781  1.00 92.19           C  
ATOM   1204  O   GLU A 149      25.094  -4.727   3.373  1.00 92.19           O  
ATOM   1205  CG  GLU A 149      25.672  -0.573   4.633  1.00 92.19           C  
ATOM   1206  CD  GLU A 149      24.688   0.293   5.406  1.00 92.19           C  
ATOM   1207  OE1 GLU A 149      25.125   1.220   6.121  1.00 92.19           O  
ATOM   1208  OE2 GLU A 149      23.469   0.042   5.293  1.00 92.19           O  
ATOM   1209  N   CYS A 150      24.938  -3.850   1.279  1.00 87.56           N  
ATOM   1210  CA  CYS A 150      24.250  -5.023   0.750  1.00 87.56           C  
ATOM   1211  C   CYS A 150      25.234  -6.168   0.516  1.00 87.56           C  
ATOM   1212  CB  CYS A 150      23.531  -4.684  -0.554  1.00 87.56           C  
ATOM   1213  O   CYS A 150      24.828  -7.309   0.306  1.00 87.56           O  
ATOM   1214  SG  CYS A 150      22.203  -3.479  -0.357  1.00 87.56           S  
ATOM   1215  N   SER A 151      26.516  -5.922   0.525  1.00 87.94           N  
ATOM   1216  CA  SER A 151      27.531  -6.926   0.209  1.00 87.94           C  
ATOM   1217  C   SER A 151      27.703  -7.906   1.361  1.00 87.94           C  
ATOM   1218  CB  SER A 151      28.859  -6.258  -0.119  1.00 87.94           C  
ATOM   1219  O   SER A 151      27.688  -7.512   2.529  1.00 87.94           O  
ATOM   1220  OG  SER A 151      29.438  -5.680   1.043  1.00 87.94           O  
ATOM   1221  N   ASN A 152      27.703  -9.211   1.057  1.00 83.81           N  
ATOM   1222  CA  ASN A 152      27.891 -10.258   2.053  1.00 83.81           C  
ATOM   1223  C   ASN A 152      29.328 -10.773   2.062  1.00 83.81           C  
ATOM   1224  CB  ASN A 152      26.922 -11.414   1.808  1.00 83.81           C  
ATOM   1225  O   ASN A 152      29.766 -11.383   3.037  1.00 83.81           O  
ATOM   1226  CG  ASN A 152      25.469 -11.000   1.960  1.00 83.81           C  
ATOM   1227  ND2 ASN A 152      24.562 -11.773   1.369  1.00 83.81           N  
ATOM   1228  OD1 ASN A 152      25.172  -9.992   2.604  1.00 83.81           O  
ATOM   1229  N   ASN A 153      30.062 -10.539   1.040  1.00 89.19           N  
ATOM   1230  CA  ASN A 153      31.422 -11.016   0.900  1.00 89.19           C  
ATOM   1231  C   ASN A 153      32.281 -10.062   0.057  1.00 89.19           C  
ATOM   1232  CB  ASN A 153      31.453 -12.422   0.294  1.00 89.19           C  
ATOM   1233  O   ASN A 153      31.750  -9.102  -0.510  1.00 89.19           O  
ATOM   1234  CG  ASN A 153      30.812 -12.477  -1.076  1.00 89.19           C  
ATOM   1235  ND2 ASN A 153      30.125 -13.578  -1.368  1.00 89.19           N  
ATOM   1236  OD1 ASN A 153      30.922 -11.539  -1.866  1.00 89.19           O  
ATOM   1237  N   ALA A 154      33.562 -10.289   0.061  1.00 91.75           N  
ATOM   1238  CA  ALA A 154      34.531  -9.406  -0.591  1.00 91.75           C  
ATOM   1239  C   ALA A 154      34.312  -9.367  -2.100  1.00 91.75           C  
ATOM   1240  CB  ALA A 154      35.969  -9.859  -0.282  1.00 91.75           C  
ATOM   1241  O   ALA A 154      34.438  -8.312  -2.725  1.00 91.75           O  
ATOM   1242  N   GLU A 155      33.938 -10.531  -2.676  1.00 93.50           N  
ATOM   1243  CA  GLU A 155      33.719 -10.617  -4.117  1.00 93.50           C  
ATOM   1244  C   GLU A 155      32.531  -9.789  -4.555  1.00 93.50           C  
ATOM   1245  CB  GLU A 155      33.531 -12.078  -4.551  1.00 93.50           C  
ATOM   1246  O   GLU A 155      32.562  -9.094  -5.566  1.00 93.50           O  
ATOM   1247  CG  GLU A 155      34.812 -12.922  -4.414  1.00 93.50           C  
ATOM   1248  CD  GLU A 155      34.594 -14.375  -4.809  1.00 93.50           C  
ATOM   1249  OE1 GLU A 155      35.531 -15.188  -4.613  1.00 93.50           O  
ATOM   1250  OE2 GLU A 155      33.500 -14.695  -5.312  1.00 93.50           O  
ATOM   1251  N   THR A 156      31.484  -9.867  -3.818  1.00 93.62           N  
ATOM   1252  CA  THR A 156      30.281  -9.078  -4.098  1.00 93.62           C  
ATOM   1253  C   THR A 156      30.578  -7.586  -3.939  1.00 93.62           C  
ATOM   1254  CB  THR A 156      29.125  -9.477  -3.172  1.00 93.62           C  
ATOM   1255  O   THR A 156      30.125  -6.773  -4.750  1.00 93.62           O  
ATOM   1256  CG2 THR A 156      27.844  -8.727  -3.537  1.00 93.62           C  
ATOM   1257  OG1 THR A 156      28.891 -10.891  -3.291  1.00 93.62           O  
ATOM   1258  N   LEU A 157      31.312  -7.238  -2.924  1.00 95.50           N  
ATOM   1259  CA  LEU A 157      31.688  -5.852  -2.682  1.00 95.50           C  
ATOM   1260  C   LEU A 157      32.469  -5.285  -3.857  1.00 95.50           C  
ATOM   1261  CB  LEU A 157      32.500  -5.734  -1.396  1.00 95.50           C  
ATOM   1262  O   LEU A 157      32.250  -4.148  -4.273  1.00 95.50           O  
ATOM   1263  CG  LEU A 157      33.000  -4.332  -1.023  1.00 95.50           C  
ATOM   1264  CD1 LEU A 157      31.797  -3.393  -0.848  1.00 95.50           C  
ATOM   1265  CD2 LEU A 157      33.844  -4.379   0.245  1.00 95.50           C  
ATOM   1266  N   ASP A 158      33.344  -6.062  -4.398  1.00 96.25           N  
ATOM   1267  CA  ASP A 158      34.156  -5.637  -5.531  1.00 96.25           C  
ATOM   1268  C   ASP A 158      33.281  -5.285  -6.734  1.00 96.25           C  
ATOM   1269  CB  ASP A 158      35.156  -6.730  -5.910  1.00 96.25           C  
ATOM   1270  O   ASP A 158      33.500  -4.262  -7.383  1.00 96.25           O  
ATOM   1271  CG  ASP A 158      36.156  -6.277  -6.961  1.00 96.25           C  
ATOM   1272  OD1 ASP A 158      36.844  -5.254  -6.746  1.00 96.25           O  
ATOM   1273  OD2 ASP A 158      36.281  -6.945  -8.008  1.00 96.25           O  
ATOM   1274  N   VAL A 159      32.344  -6.125  -7.004  1.00 96.19           N  
ATOM   1275  CA  VAL A 159      31.469  -5.891  -8.133  1.00 96.19           C  
ATOM   1276  C   VAL A 159      30.625  -4.641  -7.883  1.00 96.19           C  
ATOM   1277  CB  VAL A 159      30.547  -7.105  -8.398  1.00 96.19           C  
ATOM   1278  O   VAL A 159      30.438  -3.816  -8.781  1.00 96.19           O  
ATOM   1279  CG1 VAL A 159      29.562  -6.801  -9.523  1.00 96.19           C  
ATOM   1280  CG2 VAL A 159      31.375  -8.344  -8.734  1.00 96.19           C  
ATOM   1281  N   ILE A 160      30.094  -4.477  -6.652  1.00 96.00           N  
ATOM   1282  CA  ILE A 160      29.297  -3.322  -6.277  1.00 96.00           C  
ATOM   1283  C   ILE A 160      30.094  -2.041  -6.469  1.00 96.00           C  
ATOM   1284  CB  ILE A 160      28.797  -3.428  -4.816  1.00 96.00           C  
ATOM   1285  O   ILE A 160      29.594  -1.060  -7.020  1.00 96.00           O  
ATOM   1286  CG1 ILE A 160      27.766  -4.555  -4.680  1.00 96.00           C  
ATOM   1287  CG2 ILE A 160      28.219  -2.094  -4.344  1.00 96.00           C  
ATOM   1288  CD1 ILE A 160      27.375  -4.863  -3.244  1.00 96.00           C  
ATOM   1289  N   LEU A 161      31.312  -2.041  -6.070  1.00 96.94           N  
ATOM   1290  CA  LEU A 161      32.188  -0.881  -6.223  1.00 96.94           C  
ATOM   1291  C   LEU A 161      32.438  -0.571  -7.695  1.00 96.94           C  
ATOM   1292  CB  LEU A 161      33.531  -1.119  -5.516  1.00 96.94           C  
ATOM   1293  O   LEU A 161      32.531   0.596  -8.078  1.00 96.94           O  
ATOM   1294  CG  LEU A 161      33.500  -1.137  -3.984  1.00 96.94           C  
ATOM   1295  CD1 LEU A 161      34.875  -1.469  -3.426  1.00 96.94           C  
ATOM   1296  CD2 LEU A 161      33.000   0.202  -3.445  1.00 96.94           C  
ATOM   1297  N   GLN A 162      32.500  -1.612  -8.500  1.00 96.88           N  
ATOM   1298  CA  GLN A 162      32.656  -1.433  -9.945  1.00 96.88           C  
ATOM   1299  C   GLN A 162      31.422  -0.727 -10.523  1.00 96.88           C  
ATOM   1300  CB  GLN A 162      32.844  -2.781 -10.633  1.00 96.88           C  
ATOM   1301  O   GLN A 162      31.562   0.148 -11.383  1.00 96.88           O  
ATOM   1302  CG  GLN A 162      34.219  -3.387 -10.406  1.00 96.88           C  
ATOM   1303  CD  GLN A 162      34.406  -4.711 -11.125  1.00 96.88           C  
ATOM   1304  NE2 GLN A 162      35.250  -5.586 -10.547  1.00 96.88           N  
ATOM   1305  OE1 GLN A 162      33.844  -4.941 -12.188  1.00 96.88           O  
ATOM   1306  N   VAL A 163      30.297  -1.142 -10.078  1.00 96.00           N  
ATOM   1307  CA  VAL A 163      29.047  -0.526 -10.531  1.00 96.00           C  
ATOM   1308  C   VAL A 163      29.031   0.953 -10.156  1.00 96.00           C  
ATOM   1309  CB  VAL A 163      27.812  -1.238  -9.945  1.00 96.00           C  
ATOM   1310  O   VAL A 163      28.719   1.810 -10.984  1.00 96.00           O  
ATOM   1311  CG1 VAL A 163      26.531  -0.468 -10.281  1.00 96.00           C  
ATOM   1312  CG2 VAL A 163      27.719  -2.672 -10.461  1.00 96.00           C  
ATOM   1313  N   ILE A 164      29.359   1.246  -8.922  1.00 96.38           N  
ATOM   1314  CA  ILE A 164      29.406   2.617  -8.422  1.00 96.38           C  
ATOM   1315  C   ILE A 164      30.375   3.445  -9.258  1.00 96.38           C  
ATOM   1316  CB  ILE A 164      29.797   2.666  -6.934  1.00 96.38           C  
ATOM   1317  O   ILE A 164      30.062   4.566  -9.664  1.00 96.38           O  
ATOM   1318  CG1 ILE A 164      28.688   2.086  -6.062  1.00 96.38           C  
ATOM   1319  CG2 ILE A 164      30.141   4.102  -6.512  1.00 96.38           C  
ATOM   1320  CD1 ILE A 164      29.062   1.928  -4.594  1.00 96.38           C  
ATOM   1321  N   GLU A 165      31.500   2.922  -9.562  1.00 96.75           N  
ATOM   1322  CA  GLU A 165      32.500   3.592 -10.367  1.00 96.75           C  
ATOM   1323  C   GLU A 165      32.000   3.861 -11.781  1.00 96.75           C  
ATOM   1324  CB  GLU A 165      33.812   2.760 -10.422  1.00 96.75           C  
ATOM   1325  O   GLU A 165      32.281   4.922 -12.352  1.00 96.75           O  
ATOM   1326  CG  GLU A 165      34.625   2.832  -9.141  1.00 96.75           C  
ATOM   1327  CD  GLU A 165      35.875   1.955  -9.188  1.00 96.75           C  
ATOM   1328  OE1 GLU A 165      36.562   1.845  -8.156  1.00 96.75           O  
ATOM   1329  OE2 GLU A 165      36.156   1.374 -10.258  1.00 96.75           O  
ATOM   1330  N   LEU A 166      31.297   2.896 -12.305  1.00 96.06           N  
ATOM   1331  CA  LEU A 166      30.719   3.066 -13.641  1.00 96.06           C  
ATOM   1332  C   LEU A 166      29.781   4.266 -13.688  1.00 96.06           C  
ATOM   1333  CB  LEU A 166      29.984   1.801 -14.070  1.00 96.06           C  
ATOM   1334  O   LEU A 166      29.906   5.121 -14.570  1.00 96.06           O  
ATOM   1335  CG  LEU A 166      30.844   0.629 -14.539  1.00 96.06           C  
ATOM   1336  CD1 LEU A 166      29.969  -0.591 -14.820  1.00 96.06           C  
ATOM   1337  CD2 LEU A 166      31.641   1.019 -15.773  1.00 96.06           C  
ATOM   1338  N   TYR A 167      28.922   4.320 -12.703  1.00 94.88           N  
ATOM   1339  CA  TYR A 167      27.938   5.398 -12.688  1.00 94.88           C  
ATOM   1340  C   TYR A 167      28.609   6.738 -12.398  1.00 94.88           C  
ATOM   1341  CB  TYR A 167      26.844   5.125 -11.648  1.00 94.88           C  
ATOM   1342  O   TYR A 167      28.172   7.777 -12.906  1.00 94.88           O  
ATOM   1343  CG  TYR A 167      25.656   4.375 -12.203  1.00 94.88           C  
ATOM   1344  CD1 TYR A 167      24.469   5.039 -12.516  1.00 94.88           C  
ATOM   1345  CD2 TYR A 167      25.719   3.000 -12.406  1.00 94.88           C  
ATOM   1346  CE1 TYR A 167      23.375   4.352 -13.023  1.00 94.88           C  
ATOM   1347  CE2 TYR A 167      24.625   2.303 -12.906  1.00 94.88           C  
ATOM   1348  OH  TYR A 167      22.375   2.301 -13.711  1.00 94.88           O  
ATOM   1349  CZ  TYR A 167      23.453   2.986 -13.211  1.00 94.88           C  
ATOM   1350  N   ASP A 168      29.625   6.719 -11.617  1.00 94.94           N  
ATOM   1351  CA  ASP A 168      30.422   7.930 -11.406  1.00 94.94           C  
ATOM   1352  C   ASP A 168      31.047   8.414 -12.711  1.00 94.94           C  
ATOM   1353  CB  ASP A 168      31.500   7.688 -10.359  1.00 94.94           C  
ATOM   1354  O   ASP A 168      31.078   9.617 -12.977  1.00 94.94           O  
ATOM   1355  CG  ASP A 168      32.125   8.969  -9.836  1.00 94.94           C  
ATOM   1356  OD1 ASP A 168      31.375   9.922  -9.531  1.00 94.94           O  
ATOM   1357  OD2 ASP A 168      33.375   9.031  -9.719  1.00 94.94           O  
ATOM   1358  N   SER A 169      31.516   7.480 -13.469  1.00 95.38           N  
ATOM   1359  CA  SER A 169      32.062   7.816 -14.773  1.00 95.38           C  
ATOM   1360  C   SER A 169      31.000   8.359 -15.711  1.00 95.38           C  
ATOM   1361  CB  SER A 169      32.750   6.590 -15.398  1.00 95.38           C  
ATOM   1362  O   SER A 169      31.281   9.250 -16.516  1.00 95.38           O  
ATOM   1363  OG  SER A 169      31.766   5.680 -15.875  1.00 95.38           O  
ATOM   1364  N   PHE A 170      29.828   7.816 -15.641  1.00 93.50           N  
ATOM   1365  CA  PHE A 170      28.719   8.281 -16.453  1.00 93.50           C  
ATOM   1366  C   PHE A 170      28.375   9.734 -16.141  1.00 93.50           C  
ATOM   1367  CB  PHE A 170      27.484   7.398 -16.250  1.00 93.50           C  
ATOM   1368  O   PHE A 170      28.078  10.523 -17.031  1.00 93.50           O  
ATOM   1369  CG  PHE A 170      27.672   5.969 -16.688  1.00 93.50           C  
ATOM   1370  CD1 PHE A 170      28.766   5.609 -17.453  1.00 93.50           C  
ATOM   1371  CD2 PHE A 170      26.766   4.988 -16.312  1.00 93.50           C  
ATOM   1372  CE1 PHE A 170      28.953   4.285 -17.859  1.00 93.50           C  
ATOM   1373  CE2 PHE A 170      26.953   3.666 -16.703  1.00 93.50           C  
ATOM   1374  CZ  PHE A 170      28.047   3.316 -17.484  1.00 93.50           C  
ATOM   1375  N   TYR A 171      28.312   9.969 -14.867  1.00 92.12           N  
ATOM   1376  CA  TYR A 171      28.078  11.344 -14.430  1.00 92.12           C  
ATOM   1377  C   TYR A 171      29.031  12.305 -15.133  1.00 92.12           C  
ATOM   1378  CB  TYR A 171      28.250  11.453 -12.914  1.00 92.12           C  
ATOM   1379  O   TYR A 171      28.625  13.367 -15.594  1.00 92.12           O  
ATOM   1380  CG  TYR A 171      28.516  12.859 -12.438  1.00 92.12           C  
ATOM   1381  CD1 TYR A 171      29.781  13.242 -11.992  1.00 92.12           C  
ATOM   1382  CD2 TYR A 171      27.500  13.820 -12.422  1.00 92.12           C  
ATOM   1383  CE1 TYR A 171      30.031  14.531 -11.555  1.00 92.12           C  
ATOM   1384  CE2 TYR A 171      27.750  15.117 -11.984  1.00 92.12           C  
ATOM   1385  OH  TYR A 171      29.266  16.750 -11.117  1.00 92.12           O  
ATOM   1386  CZ  TYR A 171      29.016  15.461 -11.555  1.00 92.12           C  
ATOM   1387  N   ALA A 172      30.312  11.961 -15.234  1.00 92.50           N  
ATOM   1388  CA  ALA A 172      31.344  12.812 -15.844  1.00 92.50           C  
ATOM   1389  C   ALA A 172      31.172  12.875 -17.359  1.00 92.50           C  
ATOM   1390  CB  ALA A 172      32.750  12.297 -15.484  1.00 92.50           C  
ATOM   1391  O   ALA A 172      31.406  13.922 -17.969  1.00 92.50           O  
ATOM   1392  N   LYS A 173      30.656  11.852 -17.922  1.00 93.50           N  
ATOM   1393  CA  LYS A 173      30.656  11.641 -19.375  1.00 93.50           C  
ATOM   1394  C   LYS A 173      29.375  12.172 -20.016  1.00 93.50           C  
ATOM   1395  CB  LYS A 173      30.844  10.164 -19.703  1.00 93.50           C  
ATOM   1396  O   LYS A 173      29.422  12.766 -21.094  1.00 93.50           O  
ATOM   1397  CG  LYS A 173      30.922   9.859 -21.188  1.00 93.50           C  
ATOM   1398  CD  LYS A 173      31.125   8.375 -21.453  1.00 93.50           C  
ATOM   1399  CE  LYS A 173      31.109   8.062 -22.938  1.00 93.50           C  
ATOM   1400  NZ  LYS A 173      31.328   6.605 -23.203  1.00 93.50           N  
ATOM   1401  N   TYR A 174      28.297  12.109 -19.359  1.00 93.56           N  
ATOM   1402  CA  TYR A 174      27.016  12.320 -20.047  1.00 93.56           C  
ATOM   1403  C   TYR A 174      26.281  13.508 -19.453  1.00 93.56           C  
ATOM   1404  CB  TYR A 174      26.156  11.062 -19.953  1.00 93.56           C  
ATOM   1405  O   TYR A 174      26.500  13.875 -18.297  1.00 93.56           O  
ATOM   1406  CG  TYR A 174      26.703   9.883 -20.719  1.00 93.56           C  
ATOM   1407  CD1 TYR A 174      26.891   9.953 -22.094  1.00 93.56           C  
ATOM   1408  CD2 TYR A 174      27.047   8.703 -20.062  1.00 93.56           C  
ATOM   1409  CE1 TYR A 174      27.391   8.867 -22.812  1.00 93.56           C  
ATOM   1410  CE2 TYR A 174      27.562   7.617 -20.766  1.00 93.56           C  
ATOM   1411  OH  TYR A 174      28.234   6.633 -22.844  1.00 93.56           O  
ATOM   1412  CZ  TYR A 174      27.734   7.707 -22.141  1.00 93.56           C  
ATOM   1413  N   SER A 175      25.422  14.117 -20.281  1.00 92.44           N  
ATOM   1414  CA  SER A 175      24.484  15.141 -19.844  1.00 92.44           C  
ATOM   1415  C   SER A 175      23.375  14.547 -18.984  1.00 92.44           C  
ATOM   1416  CB  SER A 175      23.875  15.867 -21.047  1.00 92.44           C  
ATOM   1417  O   SER A 175      23.219  13.328 -18.922  1.00 92.44           O  
ATOM   1418  OG  SER A 175      23.000  15.008 -21.750  1.00 92.44           O  
ATOM   1419  N   ALA A 176      22.547  15.414 -18.281  1.00 90.31           N  
ATOM   1420  CA  ALA A 176      21.438  14.977 -17.438  1.00 90.31           C  
ATOM   1421  C   ALA A 176      20.391  14.219 -18.281  1.00 90.31           C  
ATOM   1422  CB  ALA A 176      20.781  16.172 -16.750  1.00 90.31           C  
ATOM   1423  O   ALA A 176      19.828  13.227 -17.812  1.00 90.31           O  
ATOM   1424  N   ARG A 177      20.172  14.625 -19.484  1.00 90.62           N  
ATOM   1425  CA  ARG A 177      19.234  13.984 -20.391  1.00 90.62           C  
ATOM   1426  C   ARG A 177      19.641  12.555 -20.703  1.00 90.62           C  
ATOM   1427  CB  ARG A 177      19.094  14.797 -21.672  1.00 90.62           C  
ATOM   1428  O   ARG A 177      18.812  11.648 -20.688  1.00 90.62           O  
ATOM   1429  CG  ARG A 177      17.984  14.312 -22.594  1.00 90.62           C  
ATOM   1430  CD  ARG A 177      17.875  15.188 -23.844  1.00 90.62           C  
ATOM   1431  NE  ARG A 177      16.750  14.773 -24.688  1.00 90.62           N  
ATOM   1432  NH1 ARG A 177      16.141  16.922 -25.281  1.00 90.62           N  
ATOM   1433  NH2 ARG A 177      14.961  15.117 -26.078  1.00 90.62           N  
ATOM   1434  CZ  ARG A 177      15.953  15.602 -25.344  1.00 90.62           C  
ATOM   1435  N   HIS A 178      20.906  12.438 -20.969  1.00 92.25           N  
ATOM   1436  CA  HIS A 178      21.406  11.102 -21.266  1.00 92.25           C  
ATOM   1437  C   HIS A 178      21.375  10.211 -20.031  1.00 92.25           C  
ATOM   1438  CB  HIS A 178      22.844  11.188 -21.812  1.00 92.25           C  
ATOM   1439  O   HIS A 178      21.047   9.023 -20.125  1.00 92.25           O  
ATOM   1440  CG  HIS A 178      22.906  11.641 -23.234  1.00 92.25           C  
ATOM   1441  CD2 HIS A 178      22.703  10.977 -24.391  1.00 92.25           C  
ATOM   1442  ND1 HIS A 178      23.234  12.938 -23.594  1.00 92.25           N  
ATOM   1443  CE1 HIS A 178      23.219  13.047 -24.906  1.00 92.25           C  
ATOM   1444  NE2 HIS A 178      22.906  11.867 -25.422  1.00 92.25           N  
ATOM   1445  N   LEU A 179      21.672  10.727 -18.906  1.00 92.69           N  
ATOM   1446  CA  LEU A 179      21.625   9.984 -17.641  1.00 92.69           C  
ATOM   1447  C   LEU A 179      20.203   9.500 -17.359  1.00 92.69           C  
ATOM   1448  CB  LEU A 179      22.141  10.844 -16.484  1.00 92.69           C  
ATOM   1449  O   LEU A 179      20.016   8.406 -16.828  1.00 92.69           O  
ATOM   1450  CG  LEU A 179      23.641  11.094 -16.438  1.00 92.69           C  
ATOM   1451  CD1 LEU A 179      23.969  12.141 -15.375  1.00 92.69           C  
ATOM   1452  CD2 LEU A 179      24.391   9.789 -16.156  1.00 92.69           C  
ATOM   1453  N   ALA A 180      19.297  10.359 -17.734  1.00 91.69           N  
ATOM   1454  CA  ALA A 180      17.891  10.016 -17.500  1.00 91.69           C  
ATOM   1455  C   ALA A 180      17.516   8.734 -18.234  1.00 91.69           C  
ATOM   1456  CB  ALA A 180      16.984  11.164 -17.953  1.00 91.69           C  
ATOM   1457  O   ALA A 180      16.609   8.016 -17.812  1.00 91.69           O  
ATOM   1458  N   GLU A 181      18.250   8.430 -19.312  1.00 91.06           N  
ATOM   1459  CA  GLU A 181      17.969   7.211 -20.062  1.00 91.06           C  
ATOM   1460  C   GLU A 181      18.312   5.969 -19.250  1.00 91.06           C  
ATOM   1461  CB  GLU A 181      18.750   7.207 -21.375  1.00 91.06           C  
ATOM   1462  O   GLU A 181      17.781   4.883 -19.500  1.00 91.06           O  
ATOM   1463  CG  GLU A 181      18.297   8.266 -22.375  1.00 91.06           C  
ATOM   1464  CD  GLU A 181      16.844   8.094 -22.812  1.00 91.06           C  
ATOM   1465  OE1 GLU A 181      16.188   9.102 -23.156  1.00 91.06           O  
ATOM   1466  OE2 GLU A 181      16.375   6.934 -22.812  1.00 91.06           O  
ATOM   1467  N   PHE A 182      19.062   6.059 -18.172  1.00 92.19           N  
ATOM   1468  CA  PHE A 182      19.484   4.945 -17.328  1.00 92.19           C  
ATOM   1469  C   PHE A 182      18.484   4.691 -16.219  1.00 92.19           C  
ATOM   1470  CB  PHE A 182      20.875   5.223 -16.750  1.00 92.19           C  
ATOM   1471  O   PHE A 182      18.578   3.682 -15.516  1.00 92.19           O  
ATOM   1472  CG  PHE A 182      22.000   5.090 -17.734  1.00 92.19           C  
ATOM   1473  CD1 PHE A 182      22.578   3.854 -17.984  1.00 92.19           C  
ATOM   1474  CD2 PHE A 182      22.469   6.203 -18.422  1.00 92.19           C  
ATOM   1475  CE1 PHE A 182      23.625   3.730 -18.906  1.00 92.19           C  
ATOM   1476  CE2 PHE A 182      23.516   6.090 -19.344  1.00 92.19           C  
ATOM   1477  CZ  PHE A 182      24.078   4.852 -19.578  1.00 92.19           C  
ATOM   1478  N   MET A 183      17.484   5.570 -16.016  1.00 87.94           N  
ATOM   1479  CA  MET A 183      16.562   5.543 -14.883  1.00 87.94           C  
ATOM   1480  C   MET A 183      15.766   4.242 -14.867  1.00 87.94           C  
ATOM   1481  CB  MET A 183      15.602   6.734 -14.945  1.00 87.94           C  
ATOM   1482  O   MET A 183      15.477   3.703 -13.797  1.00 87.94           O  
ATOM   1483  CG  MET A 183      16.109   7.961 -14.203  1.00 87.94           C  
ATOM   1484  SD  MET A 183      15.047   8.406 -12.766  1.00 87.94           S  
ATOM   1485  CE  MET A 183      13.859   9.500 -13.578  1.00 87.94           C  
ATOM   1486  N   CYS A 184      15.570   3.596 -15.945  1.00 85.62           N  
ATOM   1487  CA  CYS A 184      14.695   2.426 -15.969  1.00 85.62           C  
ATOM   1488  C   CYS A 184      15.492   1.163 -16.281  1.00 85.62           C  
ATOM   1489  CB  CYS A 184      13.586   2.605 -17.000  1.00 85.62           C  
ATOM   1490  O   CYS A 184      14.914   0.121 -16.594  1.00 85.62           O  
ATOM   1491  SG  CYS A 184      12.430   3.938 -16.609  1.00 85.62           S  
ATOM   1492  N   CYS A 185      16.812   1.318 -16.266  1.00 89.44           N  
ATOM   1493  CA  CYS A 185      17.672   0.195 -16.625  1.00 89.44           C  
ATOM   1494  C   CYS A 185      17.516  -0.956 -15.641  1.00 89.44           C  
ATOM   1495  CB  CYS A 185      19.141   0.632 -16.688  1.00 89.44           C  
ATOM   1496  O   CYS A 185      17.750  -2.113 -15.984  1.00 89.44           O  
ATOM   1497  SG  CYS A 185      19.562   1.548 -18.188  1.00 89.44           S  
ATOM   1498  N   TYR A 186      17.188  -0.656 -14.391  1.00 89.75           N  
ATOM   1499  CA  TYR A 186      17.031  -1.692 -13.375  1.00 89.75           C  
ATOM   1500  C   TYR A 186      15.984  -2.713 -13.789  1.00 89.75           C  
ATOM   1501  CB  TYR A 186      16.672  -1.072 -12.023  1.00 89.75           C  
ATOM   1502  O   TYR A 186      15.984  -3.848 -13.305  1.00 89.75           O  
ATOM   1503  CG  TYR A 186      15.273  -0.487 -11.992  1.00 89.75           C  
ATOM   1504  CD1 TYR A 186      15.047   0.832 -12.375  1.00 89.75           C  
ATOM   1505  CD2 TYR A 186      14.188  -1.249 -11.570  1.00 89.75           C  
ATOM   1506  CE1 TYR A 186      13.766   1.376 -12.344  1.00 89.75           C  
ATOM   1507  CE2 TYR A 186      12.906  -0.715 -11.531  1.00 89.75           C  
ATOM   1508  OH  TYR A 186      11.438   1.131 -11.883  1.00 89.75           O  
ATOM   1509  CZ  TYR A 186      12.703   0.597 -11.922  1.00 89.75           C  
ATOM   1510  N   ARG A 187      15.164  -2.453 -14.750  1.00 89.06           N  
ATOM   1511  CA  ARG A 187      14.094  -3.326 -15.219  1.00 89.06           C  
ATOM   1512  C   ARG A 187      14.641  -4.414 -16.141  1.00 89.06           C  
ATOM   1513  CB  ARG A 187      13.016  -2.518 -15.945  1.00 89.06           C  
ATOM   1514  O   ARG A 187      13.930  -5.355 -16.484  1.00 89.06           O  
ATOM   1515  CG  ARG A 187      12.211  -1.610 -15.031  1.00 89.06           C  
ATOM   1516  CD  ARG A 187      11.062  -0.938 -15.781  1.00 89.06           C  
ATOM   1517  NE  ARG A 187      10.227  -0.151 -14.883  1.00 89.06           N  
ATOM   1518  NH1 ARG A 187       8.938   0.777 -16.562  1.00 89.06           N  
ATOM   1519  NH2 ARG A 187       8.531   1.315 -14.367  1.00 89.06           N  
ATOM   1520  CZ  ARG A 187       9.234   0.645 -15.273  1.00 89.06           C  
ATOM   1521  N   LEU A 188      15.867  -4.289 -16.469  1.00 92.56           N  
ATOM   1522  CA  LEU A 188      16.469  -5.199 -17.422  1.00 92.56           C  
ATOM   1523  C   LEU A 188      16.797  -6.539 -16.781  1.00 92.56           C  
ATOM   1524  CB  LEU A 188      17.750  -4.578 -18.016  1.00 92.56           C  
ATOM   1525  O   LEU A 188      17.250  -7.469 -17.453  1.00 92.56           O  
ATOM   1526  CG  LEU A 188      17.562  -3.309 -18.844  1.00 92.56           C  
ATOM   1527  CD1 LEU A 188      18.906  -2.766 -19.297  1.00 92.56           C  
ATOM   1528  CD2 LEU A 188      16.672  -3.582 -20.047  1.00 92.56           C  
ATOM   1529  N   TRP A 189      16.594  -6.641 -15.500  1.00 92.62           N  
ATOM   1530  CA  TRP A 189      16.984  -7.863 -14.820  1.00 92.62           C  
ATOM   1531  C   TRP A 189      15.773  -8.633 -14.312  1.00 92.62           C  
ATOM   1532  CB  TRP A 189      17.922  -7.547 -13.648  1.00 92.62           C  
ATOM   1533  O   TRP A 189      15.906  -9.664 -13.664  1.00 92.62           O  
ATOM   1534  CG  TRP A 189      19.312  -7.145 -14.070  1.00 92.62           C  
ATOM   1535  CD1 TRP A 189      20.375  -7.969 -14.297  1.00 92.62           C  
ATOM   1536  CD2 TRP A 189      19.781  -5.812 -14.305  1.00 92.62           C  
ATOM   1537  CE2 TRP A 189      21.141  -5.906 -14.680  1.00 92.62           C  
ATOM   1538  CE3 TRP A 189      19.172  -4.547 -14.250  1.00 92.62           C  
ATOM   1539  NE1 TRP A 189      21.484  -7.230 -14.656  1.00 92.62           N  
ATOM   1540  CH2 TRP A 189      21.297  -3.557 -14.914  1.00 92.62           C  
ATOM   1541  CZ2 TRP A 189      21.906  -4.781 -14.984  1.00 92.62           C  
ATOM   1542  CZ3 TRP A 189      19.938  -3.430 -14.555  1.00 92.62           C  
ATOM   1543  N   GLY A 190      14.508  -8.141 -14.586  1.00 90.12           N  
ATOM   1544  CA  GLY A 190      13.305  -8.820 -14.133  1.00 90.12           C  
ATOM   1545  C   GLY A 190      13.023  -8.617 -12.656  1.00 90.12           C  
ATOM   1546  O   GLY A 190      13.125  -7.504 -12.148  1.00 90.12           O  
ATOM   1547  N   HIS A 191      12.641  -9.742 -12.023  1.00 88.31           N  
ATOM   1548  CA  HIS A 191      12.273  -9.672 -10.617  1.00 88.31           C  
ATOM   1549  C   HIS A 191      12.750 -10.906  -9.859  1.00 88.31           C  
ATOM   1550  CB  HIS A 191      10.758  -9.516 -10.461  1.00 88.31           C  
ATOM   1551  O   HIS A 191      13.055 -11.930 -10.469  1.00 88.31           O  
ATOM   1552  CG  HIS A 191       9.969 -10.562 -11.188  1.00 88.31           C  
ATOM   1553  CD2 HIS A 191       9.336 -10.531 -12.383  1.00 88.31           C  
ATOM   1554  ND1 HIS A 191       9.758 -11.820 -10.672  1.00 88.31           N  
ATOM   1555  CE1 HIS A 191       9.031 -12.523 -11.523  1.00 88.31           C  
ATOM   1556  NE2 HIS A 191       8.758 -11.766 -12.570  1.00 88.31           N  
ATOM   1557  N   PRO A 192      12.977 -10.695  -8.539  1.00 87.94           N  
ATOM   1558  CA  PRO A 192      13.422 -11.844  -7.746  1.00 87.94           C  
ATOM   1559  C   PRO A 192      12.328 -12.898  -7.578  1.00 87.94           C  
ATOM   1560  CB  PRO A 192      13.781 -11.219  -6.398  1.00 87.94           C  
ATOM   1561  O   PRO A 192      11.148 -12.609  -7.785  1.00 87.94           O  
ATOM   1562  CG  PRO A 192      12.914 -10.008  -6.289  1.00 87.94           C  
ATOM   1563  CD  PRO A 192      12.727  -9.430  -7.664  1.00 87.94           C  
ATOM   1564  N   HIS A 193      12.820 -14.133  -7.293  1.00 82.94           N  
ATOM   1565  CA  HIS A 193      11.898 -15.195  -6.922  1.00 82.94           C  
ATOM   1566  C   HIS A 193      11.281 -14.938  -5.547  1.00 82.94           C  
ATOM   1567  CB  HIS A 193      12.602 -16.547  -6.938  1.00 82.94           C  
ATOM   1568  O   HIS A 193      12.008 -14.688  -4.582  1.00 82.94           O  
ATOM   1569  CG  HIS A 193      11.727 -17.688  -6.535  1.00 82.94           C  
ATOM   1570  CD2 HIS A 193      10.914 -18.484  -7.266  1.00 82.94           C  
ATOM   1571  ND1 HIS A 193      11.609 -18.109  -5.227  1.00 82.94           N  
ATOM   1572  CE1 HIS A 193      10.766 -19.125  -5.176  1.00 82.94           C  
ATOM   1573  NE2 HIS A 193      10.328 -19.375  -6.398  1.00 82.94           N  
ATOM   1574  N   LEU A 194       9.914 -14.914  -5.582  1.00 81.94           N  
ATOM   1575  CA  LEU A 194       9.227 -14.648  -4.324  1.00 81.94           C  
ATOM   1576  C   LEU A 194       8.633 -15.930  -3.752  1.00 81.94           C  
ATOM   1577  CB  LEU A 194       8.125 -13.609  -4.527  1.00 81.94           C  
ATOM   1578  O   LEU A 194       8.070 -16.750  -4.488  1.00 81.94           O  
ATOM   1579  CG  LEU A 194       8.578 -12.227  -5.012  1.00 81.94           C  
ATOM   1580  CD1 LEU A 194       7.367 -11.359  -5.344  1.00 81.94           C  
ATOM   1581  CD2 LEU A 194       9.453 -11.555  -3.963  1.00 81.94           C  
ATOM   1582  N   ASP A 195       8.875 -16.094  -2.441  1.00 84.94           N  
ATOM   1583  CA  ASP A 195       8.352 -17.250  -1.729  1.00 84.94           C  
ATOM   1584  C   ASP A 195       7.242 -16.844  -0.762  1.00 84.94           C  
ATOM   1585  CB  ASP A 195       9.477 -17.969  -0.975  1.00 84.94           C  
ATOM   1586  O   ASP A 195       7.410 -15.930   0.036  1.00 84.94           O  
ATOM   1587  CG  ASP A 195       9.055 -19.312  -0.411  1.00 84.94           C  
ATOM   1588  OD1 ASP A 195       7.863 -19.672  -0.537  1.00 84.94           O  
ATOM   1589  OD2 ASP A 195       9.914 -20.016   0.165  1.00 84.94           O  
ATOM   1590  N   ALA A 196       6.117 -17.594  -0.864  1.00 88.50           N  
ATOM   1591  CA  ALA A 196       4.957 -17.297  -0.029  1.00 88.50           C  
ATOM   1592  C   ALA A 196       5.289 -17.453   1.451  1.00 88.50           C  
ATOM   1593  CB  ALA A 196       3.791 -18.219  -0.407  1.00 88.50           C  
ATOM   1594  O   ALA A 196       4.805 -16.703   2.289  1.00 88.50           O  
ATOM   1595  N   HIS A 197       6.191 -18.328   1.800  1.00 89.50           N  
ATOM   1596  CA  HIS A 197       6.566 -18.578   3.186  1.00 89.50           C  
ATOM   1597  C   HIS A 197       7.297 -17.375   3.785  1.00 89.50           C  
ATOM   1598  CB  HIS A 197       7.445 -19.828   3.281  1.00 89.50           C  
ATOM   1599  O   HIS A 197       7.008 -16.984   4.918  1.00 89.50           O  
ATOM   1600  CG  HIS A 197       6.758 -21.078   2.846  1.00 89.50           C  
ATOM   1601  CD2 HIS A 197       6.820 -21.781   1.685  1.00 89.50           C  
ATOM   1602  ND1 HIS A 197       5.871 -21.766   3.656  1.00 89.50           N  
ATOM   1603  CE1 HIS A 197       5.422 -22.828   3.008  1.00 89.50           C  
ATOM   1604  NE2 HIS A 197       5.980 -22.859   1.811  1.00 89.50           N  
ATOM   1605  N   THR A 198       8.266 -16.938   3.012  1.00 88.75           N  
ATOM   1606  CA  THR A 198       9.062 -15.797   3.463  1.00 88.75           C  
ATOM   1607  C   THR A 198       8.188 -14.555   3.619  1.00 88.75           C  
ATOM   1608  CB  THR A 198      10.219 -15.500   2.486  1.00 88.75           C  
ATOM   1609  O   THR A 198       8.328 -13.812   4.598  1.00 88.75           O  
ATOM   1610  CG2 THR A 198      11.094 -14.359   3.000  1.00 88.75           C  
ATOM   1611  OG1 THR A 198      11.023 -16.672   2.336  1.00 88.75           O  
ATOM   1612  N   ALA A 199       7.254 -14.375   2.699  1.00 88.50           N  
ATOM   1613  CA  ALA A 199       6.355 -13.219   2.742  1.00 88.50           C  
ATOM   1614  C   ALA A 199       5.414 -13.305   3.938  1.00 88.50           C  
ATOM   1615  CB  ALA A 199       5.559 -13.125   1.444  1.00 88.50           C  
ATOM   1616  O   ALA A 199       5.207 -12.320   4.645  1.00 88.50           O  
ATOM   1617  N   ALA A 200       4.879 -14.500   4.180  1.00 90.88           N  
ATOM   1618  CA  ALA A 200       3.963 -14.711   5.297  1.00 90.88           C  
ATOM   1619  C   ALA A 200       4.676 -14.523   6.633  1.00 90.88           C  
ATOM   1620  CB  ALA A 200       3.338 -16.094   5.219  1.00 90.88           C  
ATOM   1621  O   ALA A 200       4.117 -13.945   7.570  1.00 90.88           O  
ATOM   1622  N   GLU A 201       5.891 -15.062   6.695  1.00 91.00           N  
ATOM   1623  CA  GLU A 201       6.695 -14.930   7.906  1.00 91.00           C  
ATOM   1624  C   GLU A 201       6.938 -13.461   8.250  1.00 91.00           C  
ATOM   1625  CB  GLU A 201       8.031 -15.664   7.750  1.00 91.00           C  
ATOM   1626  O   GLU A 201       6.852 -13.070   9.414  1.00 91.00           O  
ATOM   1627  CG  GLU A 201       8.859 -15.711   9.023  1.00 91.00           C  
ATOM   1628  CD  GLU A 201      10.180 -16.438   8.852  1.00 91.00           C  
ATOM   1629  OE1 GLU A 201      10.953 -16.547   9.836  1.00 91.00           O  
ATOM   1630  OE2 GLU A 201      10.453 -16.906   7.727  1.00 91.00           O  
ATOM   1631  N   LYS A 202       7.207 -12.719   7.387  1.00 88.25           N  
ATOM   1632  CA  LYS A 202       7.496 -11.297   7.578  1.00 88.25           C  
ATOM   1633  C   LYS A 202       6.262 -10.547   8.078  1.00 88.25           C  
ATOM   1634  CB  LYS A 202       8.000 -10.672   6.277  1.00 88.25           C  
ATOM   1635  O   LYS A 202       6.332  -9.820   9.070  1.00 88.25           O  
ATOM   1636  CG  LYS A 202       8.430  -9.219   6.414  1.00 88.25           C  
ATOM   1637  CD  LYS A 202       8.938  -8.656   5.094  1.00 88.25           C  
ATOM   1638  CE  LYS A 202       9.297  -7.180   5.211  1.00 88.25           C  
ATOM   1639  NZ  LYS A 202       9.781  -6.625   3.916  1.00 88.25           N  
ATOM   1640  N   VAL A 203       5.168 -10.680   7.332  1.00 89.38           N  
ATOM   1641  CA  VAL A 203       3.938  -9.969   7.668  1.00 89.38           C  
ATOM   1642  C   VAL A 203       3.424 -10.438   9.023  1.00 89.38           C  
ATOM   1643  CB  VAL A 203       2.852 -10.180   6.586  1.00 89.38           C  
ATOM   1644  O   VAL A 203       2.916  -9.633   9.812  1.00 89.38           O  
ATOM   1645  CG1 VAL A 203       1.536  -9.523   7.012  1.00 89.38           C  
ATOM   1646  CG2 VAL A 203       3.318  -9.617   5.246  1.00 89.38           C  
ATOM   1647  N   ARG A 204       3.617 -11.695   9.242  1.00 91.38           N  
ATOM   1648  CA  ARG A 204       3.230 -12.250  10.539  1.00 91.38           C  
ATOM   1649  C   ARG A 204       3.977 -11.555  11.672  1.00 91.38           C  
ATOM   1650  CB  ARG A 204       3.496 -13.758  10.578  1.00 91.38           C  
ATOM   1651  O   ARG A 204       3.404 -11.305  12.734  1.00 91.38           O  
ATOM   1652  CG  ARG A 204       2.906 -14.453  11.797  1.00 91.38           C  
ATOM   1653  CD  ARG A 204       3.250 -15.930  11.820  1.00 91.38           C  
ATOM   1654  NE  ARG A 204       2.979 -16.562  10.539  1.00 91.38           N  
ATOM   1655  NH1 ARG A 204       4.879 -17.891  10.555  1.00 91.38           N  
ATOM   1656  NH2 ARG A 204       3.418 -18.000   8.789  1.00 91.38           N  
ATOM   1657  CZ  ARG A 204       3.758 -17.484   9.969  1.00 91.38           C  
ATOM   1658  N   GLY A 205       5.270 -11.281  11.461  1.00 90.75           N  
ATOM   1659  CA  GLY A 205       6.086 -10.594  12.445  1.00 90.75           C  
ATOM   1660  C   GLY A 205       5.535  -9.234  12.844  1.00 90.75           C  
ATOM   1661  O   GLY A 205       5.680  -8.812  13.992  1.00 90.75           O  
ATOM   1662  N   TYR A 206       4.785  -8.664  11.977  1.00 90.88           N  
ATOM   1663  CA  TYR A 206       4.242  -7.336  12.219  1.00 90.88           C  
ATOM   1664  C   TYR A 206       2.795  -7.414  12.695  1.00 90.88           C  
ATOM   1665  CB  TYR A 206       4.332  -6.477  10.961  1.00 90.88           C  
ATOM   1666  O   TYR A 206       2.414  -6.758  13.664  1.00 90.88           O  
ATOM   1667  CG  TYR A 206       5.703  -6.461  10.328  1.00 90.88           C  
ATOM   1668  CD1 TYR A 206       6.852  -6.512  11.117  1.00 90.88           C  
ATOM   1669  CD2 TYR A 206       5.855  -6.398   8.945  1.00 90.88           C  
ATOM   1670  CE1 TYR A 206       8.117  -6.496  10.539  1.00 90.88           C  
ATOM   1671  CE2 TYR A 206       7.117  -6.383   8.359  1.00 90.88           C  
ATOM   1672  OH  TYR A 206       9.492  -6.422   8.594  1.00 90.88           O  
ATOM   1673  CZ  TYR A 206       8.242  -6.434   9.164  1.00 90.88           C  
ATOM   1674  N   MET A 207       1.992  -8.195  12.055  1.00 90.38           N  
ATOM   1675  CA  MET A 207       0.544  -8.234  12.242  1.00 90.38           C  
ATOM   1676  C   MET A 207       0.184  -8.875  13.578  1.00 90.38           C  
ATOM   1677  CB  MET A 207      -0.124  -9.000  11.102  1.00 90.38           C  
ATOM   1678  O   MET A 207      -0.812  -8.500  14.203  1.00 90.38           O  
ATOM   1679  CG  MET A 207      -0.207  -8.219   9.797  1.00 90.38           C  
ATOM   1680  SD  MET A 207      -1.284  -9.031   8.555  1.00 90.38           S  
ATOM   1681  CE  MET A 207      -1.337  -7.738   7.285  1.00 90.38           C  
ATOM   1682  N   GLU A 208       1.055  -9.812  14.000  1.00 91.12           N  
ATOM   1683  CA  GLU A 208       0.751 -10.539  15.227  1.00 91.12           C  
ATOM   1684  C   GLU A 208       1.477  -9.930  16.422  1.00 91.12           C  
ATOM   1685  CB  GLU A 208       1.125 -12.016  15.078  1.00 91.12           C  
ATOM   1686  O   GLU A 208       1.232 -10.320  17.562  1.00 91.12           O  
ATOM   1687  CG  GLU A 208       0.277 -12.773  14.062  1.00 91.12           C  
ATOM   1688  CD  GLU A 208       0.670 -14.234  13.914  1.00 91.12           C  
ATOM   1689  OE1 GLU A 208      -0.011 -14.969  13.172  1.00 91.12           O  
ATOM   1690  OE2 GLU A 208       1.666 -14.641  14.555  1.00 91.12           O  
ATOM   1691  N   SER A 209       2.227  -8.961  16.109  1.00 91.44           N  
ATOM   1692  CA  SER A 209       3.041  -8.367  17.156  1.00 91.44           C  
ATOM   1693  C   SER A 209       2.199  -7.500  18.094  1.00 91.44           C  
ATOM   1694  CB  SER A 209       4.180  -7.539  16.562  1.00 91.44           C  
ATOM   1695  O   SER A 209       1.234  -6.867  17.641  1.00 91.44           O  
ATOM   1696  OG  SER A 209       5.020  -8.344  15.758  1.00 91.44           O  
ATOM   1697  N   GLU A 210       2.613  -7.520  19.391  1.00 88.81           N  
ATOM   1698  CA  GLU A 210       2.037  -6.621  20.391  1.00 88.81           C  
ATOM   1699  C   GLU A 210       2.822  -5.312  20.469  1.00 88.81           C  
ATOM   1700  CB  GLU A 210       1.993  -7.297  21.766  1.00 88.81           C  
ATOM   1701  O   GLU A 210       4.055  -5.324  20.484  1.00 88.81           O  
ATOM   1702  CG  GLU A 210       1.092  -8.523  21.812  1.00 88.81           C  
ATOM   1703  CD  GLU A 210       1.079  -9.195  23.172  1.00 88.81           C  
ATOM   1704  OE1 GLU A 210       0.315 -10.172  23.359  1.00 88.81           O  
ATOM   1705  OE2 GLU A 210       1.840  -8.750  24.062  1.00 88.81           O  
ATOM   1706  N   VAL A 211       2.100  -4.227  20.406  1.00 88.31           N  
ATOM   1707  CA  VAL A 211       2.758  -2.924  20.422  1.00 88.31           C  
ATOM   1708  C   VAL A 211       2.203  -2.082  21.578  1.00 88.31           C  
ATOM   1709  CB  VAL A 211       2.582  -2.178  19.078  1.00 88.31           C  
ATOM   1710  O   VAL A 211       0.986  -1.951  21.719  1.00 88.31           O  
ATOM   1711  CG1 VAL A 211       3.209  -0.786  19.156  1.00 88.31           C  
ATOM   1712  CG2 VAL A 211       3.191  -2.986  17.938  1.00 88.31           C  
ATOM   1713  N   PRO A 212       3.189  -1.611  22.453  1.00 89.06           N  
ATOM   1714  CA  PRO A 212       2.742  -0.682  23.500  1.00 89.06           C  
ATOM   1715  C   PRO A 212       2.266   0.654  22.922  1.00 89.06           C  
ATOM   1716  CB  PRO A 212       3.990  -0.495  24.359  1.00 89.06           C  
ATOM   1717  O   PRO A 212       2.908   1.214  22.031  1.00 89.06           O  
ATOM   1718  CG  PRO A 212       5.137  -0.744  23.438  1.00 89.06           C  
ATOM   1719  CD  PRO A 212       4.707  -1.744  22.406  1.00 89.06           C  
ATOM   1720  N   ILE A 213       1.036   1.066  23.328  1.00 88.62           N  
ATOM   1721  CA  ILE A 213       0.464   2.312  22.828  1.00 88.62           C  
ATOM   1722  C   ILE A 213       0.507   3.377  23.922  1.00 88.62           C  
ATOM   1723  CB  ILE A 213      -0.986   2.109  22.344  1.00 88.62           C  
ATOM   1724  O   ILE A 213       0.097   3.125  25.062  1.00 88.62           O  
ATOM   1725  CG1 ILE A 213      -1.027   1.065  21.219  1.00 88.62           C  
ATOM   1726  CG2 ILE A 213      -1.589   3.438  21.875  1.00 88.62           C  
ATOM   1727  CD1 ILE A 213      -2.432   0.609  20.844  1.00 88.62           C  
ATOM   1728  N   ASP A 214       1.079   4.543  23.547  1.00 93.00           N  
ATOM   1729  CA  ASP A 214       1.057   5.703  24.422  1.00 93.00           C  
ATOM   1730  C   ASP A 214      -0.246   6.484  24.281  1.00 93.00           C  
ATOM   1731  CB  ASP A 214       2.254   6.613  24.141  1.00 93.00           C  
ATOM   1732  O   ASP A 214      -0.440   7.191  23.281  1.00 93.00           O  
ATOM   1733  CG  ASP A 214       2.414   7.719  25.172  1.00 93.00           C  
ATOM   1734  OD1 ASP A 214       1.412   8.102  25.812  1.00 93.00           O  
ATOM   1735  OD2 ASP A 214       3.551   8.203  25.359  1.00 93.00           O  
ATOM   1736  N   ILE A 215      -1.028   6.391  25.281  1.00 92.56           N  
ATOM   1737  CA  ILE A 215      -2.373   6.957  25.234  1.00 92.56           C  
ATOM   1738  C   ILE A 215      -2.289   8.477  25.141  1.00 92.56           C  
ATOM   1739  CB  ILE A 215      -3.205   6.539  26.469  1.00 92.56           C  
ATOM   1740  O   ILE A 215      -3.092   9.109  24.438  1.00 92.56           O  
ATOM   1741  CG1 ILE A 215      -3.459   5.027  26.453  1.00 92.56           C  
ATOM   1742  CG2 ILE A 215      -4.523   7.316  26.516  1.00 92.56           C  
ATOM   1743  CD1 ILE A 215      -4.082   4.496  27.734  1.00 92.56           C  
ATOM   1744  N   GLU A 216      -1.274   9.000  25.844  1.00 94.31           N  
ATOM   1745  CA  GLU A 216      -1.104  10.453  25.828  1.00 94.31           C  
ATOM   1746  C   GLU A 216      -0.748  10.961  24.438  1.00 94.31           C  
ATOM   1747  CB  GLU A 216      -0.027  10.875  26.828  1.00 94.31           C  
ATOM   1748  O   GLU A 216      -1.294  11.961  23.969  1.00 94.31           O  
ATOM   1749  CG  GLU A 216       0.091  12.383  27.016  1.00 94.31           C  
ATOM   1750  CD  GLU A 216      -1.205  13.031  27.469  1.00 94.31           C  
ATOM   1751  OE1 GLU A 216      -1.416  14.234  27.188  1.00 94.31           O  
ATOM   1752  OE2 GLU A 216      -2.016  12.336  28.125  1.00 94.31           O  
ATOM   1753  N   VAL A 217       0.073  10.312  23.781  1.00 94.00           N  
ATOM   1754  CA  VAL A 217       0.471  10.695  22.422  1.00 94.00           C  
ATOM   1755  C   VAL A 217      -0.718  10.555  21.484  1.00 94.00           C  
ATOM   1756  CB  VAL A 217       1.659   9.844  21.922  1.00 94.00           C  
ATOM   1757  O   VAL A 217      -0.957  11.430  20.641  1.00 94.00           O  
ATOM   1758  CG1 VAL A 217       1.953  10.148  20.453  1.00 94.00           C  
ATOM   1759  CG2 VAL A 217       2.896  10.094  22.781  1.00 94.00           C  
ATOM   1760  N   ASN A 218      -1.445   9.469  21.719  1.00 94.44           N  
ATOM   1761  CA  ASN A 218      -2.613   9.227  20.875  1.00 94.44           C  
ATOM   1762  C   ASN A 218      -3.666  10.312  21.047  1.00 94.44           C  
ATOM   1763  CB  ASN A 218      -3.219   7.852  21.188  1.00 94.44           C  
ATOM   1764  O   ASN A 218      -4.285  10.742  20.062  1.00 94.44           O  
ATOM   1765  CG  ASN A 218      -4.137   7.355  20.078  1.00 94.44           C  
ATOM   1766  ND2 ASN A 218      -5.230   6.711  20.469  1.00 94.44           N  
ATOM   1767  OD1 ASN A 218      -3.863   7.555  18.891  1.00 94.44           O  
ATOM   1768  N   LYS A 219      -3.879  10.789  22.234  1.00 95.75           N  
ATOM   1769  CA  LYS A 219      -4.797  11.891  22.500  1.00 95.75           C  
ATOM   1770  C   LYS A 219      -4.352  13.164  21.797  1.00 95.75           C  
ATOM   1771  CB  LYS A 219      -4.906  12.141  24.016  1.00 95.75           C  
ATOM   1772  O   LYS A 219      -5.180  13.906  21.266  1.00 95.75           O  
ATOM   1773  CG  LYS A 219      -5.738  11.102  24.750  1.00 95.75           C  
ATOM   1774  CD  LYS A 219      -5.828  11.414  26.234  1.00 95.75           C  
ATOM   1775  CE  LYS A 219      -6.695  10.398  26.969  1.00 95.75           C  
ATOM   1776  NZ  LYS A 219      -6.742  10.672  28.438  1.00 95.75           N  
ATOM   1777  N   GLN A 220      -3.129  13.336  21.797  1.00 96.38           N  
ATOM   1778  CA  GLN A 220      -2.570  14.516  21.156  1.00 96.38           C  
ATOM   1779  C   GLN A 220      -2.740  14.453  19.641  1.00 96.38           C  
ATOM   1780  CB  GLN A 220      -1.092  14.680  21.500  1.00 96.38           C  
ATOM   1781  O   GLN A 220      -3.080  15.453  19.000  1.00 96.38           O  
ATOM   1782  CG  GLN A 220      -0.844  15.008  22.969  1.00 96.38           C  
ATOM   1783  CD  GLN A 220       0.632  15.102  23.312  1.00 96.38           C  
ATOM   1784  NE2 GLN A 220       0.957  14.969  24.594  1.00 96.38           N  
ATOM   1785  OE1 GLN A 220       1.474  15.297  22.422  1.00 96.38           O  
ATOM   1786  N   ILE A 221      -2.498  13.281  19.141  1.00 95.94           N  
ATOM   1787  CA  ILE A 221      -2.662  13.109  17.688  1.00 95.94           C  
ATOM   1788  C   ILE A 221      -4.117  13.367  17.312  1.00 95.94           C  
ATOM   1789  CB  ILE A 221      -2.227  11.703  17.234  1.00 95.94           C  
ATOM   1790  O   ILE A 221      -4.395  14.039  16.312  1.00 95.94           O  
ATOM   1791  CG1 ILE A 221      -0.719  11.516  17.453  1.00 95.94           C  
ATOM   1792  CG2 ILE A 221      -2.613  11.461  15.781  1.00 95.94           C  
ATOM   1793  CD1 ILE A 221      -0.228  10.094  17.188  1.00 95.94           C  
ATOM   1794  N   TYR A 222      -4.988  12.844  18.094  1.00 96.88           N  
ATOM   1795  CA  TYR A 222      -6.402  13.070  17.812  1.00 96.88           C  
ATOM   1796  C   TYR A 222      -6.734  14.555  17.844  1.00 96.88           C  
ATOM   1797  CB  TYR A 222      -7.277  12.312  18.812  1.00 96.88           C  
ATOM   1798  O   TYR A 222      -7.527  15.039  17.031  1.00 96.88           O  
ATOM   1799  CG  TYR A 222      -8.758  12.484  18.578  1.00 96.88           C  
ATOM   1800  CD1 TYR A 222      -9.516  13.344  19.375  1.00 96.88           C  
ATOM   1801  CD2 TYR A 222      -9.398  11.781  17.562  1.00 96.88           C  
ATOM   1802  CE1 TYR A 222     -10.883  13.500  19.156  1.00 96.88           C  
ATOM   1803  CE2 TYR A 222     -10.766  11.930  17.344  1.00 96.88           C  
ATOM   1804  OH  TYR A 222     -12.852  12.945  17.922  1.00 96.88           O  
ATOM   1805  CZ  TYR A 222     -11.500  12.789  18.141  1.00 96.88           C  
ATOM   1806  N   SER A 223      -6.191  15.273  18.781  1.00 96.81           N  
ATOM   1807  CA  SER A 223      -6.434  16.703  18.875  1.00 96.81           C  
ATOM   1808  C   SER A 223      -6.023  17.422  17.594  1.00 96.81           C  
ATOM   1809  CB  SER A 223      -5.676  17.297  20.078  1.00 96.81           C  
ATOM   1810  O   SER A 223      -6.715  18.344  17.156  1.00 96.81           O  
ATOM   1811  OG  SER A 223      -4.273  17.188  19.891  1.00 96.81           O  
ATOM   1812  N   MET A 224      -4.902  16.984  17.031  1.00 95.81           N  
ATOM   1813  CA  MET A 224      -4.477  17.547  15.758  1.00 95.81           C  
ATOM   1814  C   MET A 224      -5.449  17.172  14.648  1.00 95.81           C  
ATOM   1815  CB  MET A 224      -3.064  17.062  15.406  1.00 95.81           C  
ATOM   1816  O   MET A 224      -5.762  18.000  13.789  1.00 95.81           O  
ATOM   1817  CG  MET A 224      -2.002  17.500  16.406  1.00 95.81           C  
ATOM   1818  SD  MET A 224      -1.989  19.312  16.672  1.00 95.81           S  
ATOM   1819  CE  MET A 224      -2.525  19.391  18.406  1.00 95.81           C  
ATOM   1820  N   TRP A 225      -5.844  15.922  14.688  1.00 96.31           N  
ATOM   1821  CA  TRP A 225      -6.836  15.461  13.719  1.00 96.31           C  
ATOM   1822  C   TRP A 225      -8.109  16.297  13.812  1.00 96.31           C  
ATOM   1823  CB  TRP A 225      -7.160  13.984  13.938  1.00 96.31           C  
ATOM   1824  O   TRP A 225      -8.641  16.750  12.797  1.00 96.31           O  
ATOM   1825  CG  TRP A 225      -8.070  13.398  12.898  1.00 96.31           C  
ATOM   1826  CD1 TRP A 225      -7.699  12.773  11.742  1.00 96.31           C  
ATOM   1827  CD2 TRP A 225      -9.500  13.391  12.922  1.00 96.31           C  
ATOM   1828  CE2 TRP A 225      -9.930  12.742  11.742  1.00 96.31           C  
ATOM   1829  CE3 TRP A 225     -10.461  13.867  13.820  1.00 96.31           C  
ATOM   1830  NE1 TRP A 225      -8.812  12.375  11.039  1.00 96.31           N  
ATOM   1831  CH2 TRP A 225     -12.203  13.031  12.344  1.00 96.31           C  
ATOM   1832  CZ2 TRP A 225     -11.281  12.555  11.445  1.00 96.31           C  
ATOM   1833  CZ3 TRP A 225     -11.805  13.680  13.523  1.00 96.31           C  
ATOM   1834  N   PHE A 226      -8.617  16.469  15.016  1.00 96.75           N  
ATOM   1835  CA  PHE A 226      -9.797  17.281  15.305  1.00 96.75           C  
ATOM   1836  C   PHE A 226      -9.625  18.703  14.773  1.00 96.75           C  
ATOM   1837  CB  PHE A 226     -10.070  17.312  16.812  1.00 96.75           C  
ATOM   1838  O   PHE A 226     -10.531  19.250  14.141  1.00 96.75           O  
ATOM   1839  CG  PHE A 226     -11.289  18.109  17.188  1.00 96.75           C  
ATOM   1840  CD1 PHE A 226     -11.211  19.484  17.391  1.00 96.75           C  
ATOM   1841  CD2 PHE A 226     -12.523  17.484  17.328  1.00 96.75           C  
ATOM   1842  CE1 PHE A 226     -12.336  20.219  17.750  1.00 96.75           C  
ATOM   1843  CE2 PHE A 226     -13.656  18.219  17.688  1.00 96.75           C  
ATOM   1844  CZ  PHE A 226     -13.562  19.578  17.891  1.00 96.75           C  
ATOM   1845  N   LEU A 227      -8.516  19.250  15.062  1.00 95.44           N  
ATOM   1846  CA  LEU A 227      -8.180  20.578  14.586  1.00 95.44           C  
ATOM   1847  C   LEU A 227      -8.305  20.656  13.062  1.00 95.44           C  
ATOM   1848  CB  LEU A 227      -6.754  20.953  15.000  1.00 95.44           C  
ATOM   1849  O   LEU A 227      -8.906  21.594  12.539  1.00 95.44           O  
ATOM   1850  CG  LEU A 227      -6.160  22.203  14.352  1.00 95.44           C  
ATOM   1851  CD1 LEU A 227      -6.773  23.469  14.961  1.00 95.44           C  
ATOM   1852  CD2 LEU A 227      -4.645  22.219  14.500  1.00 95.44           C  
ATOM   1853  N   LEU A 228      -7.781  19.672  12.375  1.00 94.69           N  
ATOM   1854  CA  LEU A 228      -7.789  19.656  10.914  1.00 94.69           C  
ATOM   1855  C   LEU A 228      -9.211  19.531  10.383  1.00 94.69           C  
ATOM   1856  CB  LEU A 228      -6.934  18.500  10.383  1.00 94.69           C  
ATOM   1857  O   LEU A 228      -9.570  20.172   9.398  1.00 94.69           O  
ATOM   1858  CG  LEU A 228      -5.422  18.641  10.578  1.00 94.69           C  
ATOM   1859  CD1 LEU A 228      -4.727  17.312  10.266  1.00 94.69           C  
ATOM   1860  CD2 LEU A 228      -4.867  19.766   9.711  1.00 94.69           C  
ATOM   1861  N   VAL A 229     -10.000  18.797  11.008  1.00 95.75           N  
ATOM   1862  CA  VAL A 229     -11.383  18.625  10.594  1.00 95.75           C  
ATOM   1863  C   VAL A 229     -12.156  19.922  10.797  1.00 95.75           C  
ATOM   1864  CB  VAL A 229     -12.070  17.469  11.375  1.00 95.75           C  
ATOM   1865  O   VAL A 229     -12.859  20.375   9.891  1.00 95.75           O  
ATOM   1866  CG1 VAL A 229     -13.570  17.469  11.117  1.00 95.75           C  
ATOM   1867  CG2 VAL A 229     -11.453  16.125  10.992  1.00 95.75           C  
ATOM   1868  N   VAL A 230     -12.086  20.547  11.945  1.00 95.31           N  
ATOM   1869  CA  VAL A 230     -12.836  21.750  12.297  1.00 95.31           C  
ATOM   1870  C   VAL A 230     -12.414  22.906  11.391  1.00 95.31           C  
ATOM   1871  CB  VAL A 230     -12.633  22.141  13.773  1.00 95.31           C  
ATOM   1872  O   VAL A 230     -13.258  23.578  10.789  1.00 95.31           O  
ATOM   1873  CG1 VAL A 230     -13.133  23.547  14.039  1.00 95.31           C  
ATOM   1874  CG2 VAL A 230     -13.336  21.125  14.688  1.00 95.31           C  
ATOM   1875  N   ASN A 231     -11.117  23.094  11.352  1.00 94.44           N  
ATOM   1876  CA  ASN A 231     -10.617  24.203  10.547  1.00 94.44           C  
ATOM   1877  C   ASN A 231     -10.922  24.000   9.070  1.00 94.44           C  
ATOM   1878  CB  ASN A 231      -9.117  24.391  10.766  1.00 94.44           C  
ATOM   1879  O   ASN A 231     -11.250  24.953   8.359  1.00 94.44           O  
ATOM   1880  CG  ASN A 231      -8.789  25.031  12.102  1.00 94.44           C  
ATOM   1881  ND2 ASN A 231      -7.504  25.172  12.391  1.00 94.44           N  
ATOM   1882  OD1 ASN A 231      -9.688  25.391  12.867  1.00 94.44           O  
ATOM   1883  N   GLY A 232     -10.695  22.766   8.609  1.00 92.94           N  
ATOM   1884  CA  GLY A 232     -11.031  22.453   7.230  1.00 92.94           C  
ATOM   1885  C   GLY A 232     -12.500  22.688   6.910  1.00 92.94           C  
ATOM   1886  O   GLY A 232     -12.828  23.234   5.855  1.00 92.94           O  
ATOM   1887  N   TYR A 233     -13.367  22.297   7.781  1.00 94.56           N  
ATOM   1888  CA  TYR A 233     -14.805  22.500   7.625  1.00 94.56           C  
ATOM   1889  C   TYR A 233     -15.156  23.984   7.664  1.00 94.56           C  
ATOM   1890  CB  TYR A 233     -15.570  21.766   8.719  1.00 94.56           C  
ATOM   1891  O   TYR A 233     -15.984  24.453   6.883  1.00 94.56           O  
ATOM   1892  CG  TYR A 233     -17.062  21.750   8.516  1.00 94.56           C  
ATOM   1893  CD1 TYR A 233     -17.875  22.734   9.078  1.00 94.56           C  
ATOM   1894  CD2 TYR A 233     -17.672  20.766   7.758  1.00 94.56           C  
ATOM   1895  CE1 TYR A 233     -19.250  22.734   8.891  1.00 94.56           C  
ATOM   1896  CE2 TYR A 233     -19.062  20.750   7.562  1.00 94.56           C  
ATOM   1897  OH  TYR A 233     -21.203  21.734   7.945  1.00 94.56           O  
ATOM   1898  CZ  TYR A 233     -19.828  21.734   8.133  1.00 94.56           C  
ATOM   1899  N   MET A 234     -14.570  24.703   8.523  1.00 93.62           N  
ATOM   1900  CA  MET A 234     -14.797  26.141   8.656  1.00 93.62           C  
ATOM   1901  C   MET A 234     -14.453  26.875   7.359  1.00 93.62           C  
ATOM   1902  CB  MET A 234     -13.984  26.719   9.812  1.00 93.62           C  
ATOM   1903  O   MET A 234     -15.188  27.766   6.930  1.00 93.62           O  
ATOM   1904  CG  MET A 234     -14.523  26.359  11.188  1.00 93.62           C  
ATOM   1905  SD  MET A 234     -13.516  27.062  12.547  1.00 93.62           S  
ATOM   1906  CE  MET A 234     -13.945  28.812  12.383  1.00 93.62           C  
ATOM   1907  N   LYS A 235     -13.422  26.516   6.812  1.00 91.12           N  
ATOM   1908  CA  LYS A 235     -12.961  27.141   5.570  1.00 91.12           C  
ATOM   1909  C   LYS A 235     -13.977  26.922   4.449  1.00 91.12           C  
ATOM   1910  CB  LYS A 235     -11.602  26.578   5.156  1.00 91.12           C  
ATOM   1911  O   LYS A 235     -14.242  27.844   3.664  1.00 91.12           O  
ATOM   1912  CG  LYS A 235     -10.969  27.297   3.973  1.00 91.12           C  
ATOM   1913  CD  LYS A 235      -9.602  26.719   3.641  1.00 91.12           C  
ATOM   1914  CE  LYS A 235      -9.000  27.391   2.410  1.00 91.12           C  
ATOM   1915  NZ  LYS A 235      -7.641  26.844   2.094  1.00 91.12           N  
ATOM   1916  N   ARG A 236     -14.656  25.891   4.422  1.00 89.38           N  
ATOM   1917  CA  ARG A 236     -15.562  25.500   3.340  1.00 89.38           C  
ATOM   1918  C   ARG A 236     -16.984  25.969   3.633  1.00 89.38           C  
ATOM   1919  CB  ARG A 236     -15.531  24.000   3.117  1.00 89.38           C  
ATOM   1920  O   ARG A 236     -17.797  26.078   2.719  1.00 89.38           O  
ATOM   1921  CG  ARG A 236     -14.234  23.484   2.506  1.00 89.38           C  
ATOM   1922  CD  ARG A 236     -14.305  22.000   2.162  1.00 89.38           C  
ATOM   1923  NE  ARG A 236     -13.148  21.578   1.388  1.00 89.38           N  
ATOM   1924  NH1 ARG A 236     -13.898  19.406   1.092  1.00 89.38           N  
ATOM   1925  NH2 ARG A 236     -11.891  20.062   0.207  1.00 89.38           N  
ATOM   1926  CZ  ARG A 236     -12.984  20.344   0.897  1.00 89.38           C  
ATOM   1927  N   ASN A 237     -17.219  26.219   4.879  1.00 91.38           N  
ATOM   1928  CA  ASN A 237     -18.609  26.500   5.246  1.00 91.38           C  
ATOM   1929  C   ASN A 237     -18.750  27.891   5.871  1.00 91.38           C  
ATOM   1930  CB  ASN A 237     -19.141  25.438   6.195  1.00 91.38           C  
ATOM   1931  O   ASN A 237     -19.578  28.094   6.750  1.00 91.38           O  
ATOM   1932  CG  ASN A 237     -19.281  24.078   5.531  1.00 91.38           C  
ATOM   1933  ND2 ASN A 237     -18.391  23.156   5.875  1.00 91.38           N  
ATOM   1934  OD1 ASN A 237     -20.188  23.859   4.715  1.00 91.38           O  
ATOM   1935  N   GLY A 238     -17.953  28.875   5.492  1.00 88.06           N  
ATOM   1936  CA  GLY A 238     -18.109  30.266   5.855  1.00 88.06           C  
ATOM   1937  C   GLY A 238     -17.781  30.547   7.309  1.00 88.06           C  
ATOM   1938  O   GLY A 238     -18.406  31.406   7.941  1.00 88.06           O  
ATOM   1939  N   GLY A 239     -16.938  29.719   7.938  1.00 89.31           N  
ATOM   1940  CA  GLY A 239     -16.453  30.016   9.273  1.00 89.31           C  
ATOM   1941  C   GLY A 239     -17.219  29.281  10.367  1.00 89.31           C  
ATOM   1942  O   GLY A 239     -16.891  29.406  11.547  1.00 89.31           O  
ATOM   1943  N   ALA A 240     -18.203  28.484   9.953  1.00 92.81           N  
ATOM   1944  CA  ALA A 240     -18.984  27.719  10.930  1.00 92.81           C  
ATOM   1945  C   ALA A 240     -18.281  26.406  11.289  1.00 92.81           C  
ATOM   1946  CB  ALA A 240     -20.375  27.438  10.398  1.00 92.81           C  
ATOM   1947  O   ALA A 240     -17.703  25.750  10.414  1.00 92.81           O  
ATOM   1948  N   TRP A 241     -18.391  26.062  12.578  1.00 94.50           N  
ATOM   1949  CA  TRP A 241     -17.875  24.766  13.008  1.00 94.50           C  
ATOM   1950  C   TRP A 241     -18.812  23.641  12.570  1.00 94.50           C  
ATOM   1951  CB  TRP A 241     -17.703  24.734  14.531  1.00 94.50           C  
ATOM   1952  O   TRP A 241     -20.000  23.859  12.367  1.00 94.50           O  
ATOM   1953  CG  TRP A 241     -16.484  25.469  15.016  1.00 94.50           C  
ATOM   1954  CD1 TRP A 241     -16.016  26.672  14.570  1.00 94.50           C  
ATOM   1955  CD2 TRP A 241     -15.586  25.031  16.031  1.00 94.50           C  
ATOM   1956  CE2 TRP A 241     -14.586  26.031  16.172  1.00 94.50           C  
ATOM   1957  CE3 TRP A 241     -15.523  23.906  16.859  1.00 94.50           C  
ATOM   1958  NE1 TRP A 241     -14.875  27.016  15.258  1.00 94.50           N  
ATOM   1959  CH2 TRP A 241     -13.508  24.812  17.875  1.00 94.50           C  
ATOM   1960  CZ2 TRP A 241     -13.539  25.922  17.078  1.00 94.50           C  
ATOM   1961  CZ3 TRP A 241     -14.484  23.797  17.781  1.00 94.50           C  
ATOM   1962  N   PRO A 242     -18.234  22.500  12.445  1.00 94.94           N  
ATOM   1963  CA  PRO A 242     -19.125  21.359  12.227  1.00 94.94           C  
ATOM   1964  C   PRO A 242     -20.078  21.125  13.391  1.00 94.94           C  
ATOM   1965  CB  PRO A 242     -18.172  20.188  12.055  1.00 94.94           C  
ATOM   1966  O   PRO A 242     -19.750  21.438  14.539  1.00 94.94           O  
ATOM   1967  CG  PRO A 242     -16.906  20.625  12.719  1.00 94.94           C  
ATOM   1968  CD  PRO A 242     -16.844  22.125  12.703  1.00 94.94           C  
ATOM   1969  N   PRO A 243     -21.297  20.688  13.023  1.00 94.50           N  
ATOM   1970  CA  PRO A 243     -22.219  20.375  14.117  1.00 94.50           C  
ATOM   1971  C   PRO A 243     -21.641  19.328  15.078  1.00 94.50           C  
ATOM   1972  CB  PRO A 243     -23.438  19.812  13.391  1.00 94.50           C  
ATOM   1973  O   PRO A 243     -21.141  18.281  14.648  1.00 94.50           O  
ATOM   1974  CG  PRO A 243     -23.281  20.250  11.977  1.00 94.50           C  
ATOM   1975  CD  PRO A 243     -21.812  20.453  11.703  1.00 94.50           C  
ATOM   1976  N   MET A 244     -21.688  19.672  16.453  1.00 95.12           N  
ATOM   1977  CA  MET A 244     -21.125  18.766  17.453  1.00 95.12           C  
ATOM   1978  C   MET A 244     -21.766  18.969  18.812  1.00 95.12           C  
ATOM   1979  CB  MET A 244     -19.609  18.953  17.547  1.00 95.12           C  
ATOM   1980  O   MET A 244     -22.391  20.000  19.062  1.00 95.12           O  
ATOM   1981  CG  MET A 244     -19.203  20.328  18.062  1.00 95.12           C  
ATOM   1982  SD  MET A 244     -17.391  20.609  17.984  1.00 95.12           S  
ATOM   1983  CE  MET A 244     -17.141  20.656  16.188  1.00 95.12           C  
ATOM   1984  N   GLN A 245     -21.625  18.000  19.656  1.00 92.50           N  
ATOM   1985  CA  GLN A 245     -22.156  18.047  21.016  1.00 92.50           C  
ATOM   1986  C   GLN A 245     -21.047  18.391  22.016  1.00 92.50           C  
ATOM   1987  CB  GLN A 245     -22.781  16.703  21.375  1.00 92.50           C  
ATOM   1988  O   GLN A 245     -20.109  17.609  22.203  1.00 92.50           O  
ATOM   1989  CG  GLN A 245     -23.969  16.312  20.500  1.00 92.50           C  
ATOM   1990  CD  GLN A 245     -24.531  14.945  20.828  1.00 92.50           C  
ATOM   1991  NE2 GLN A 245     -25.656  14.602  20.219  1.00 92.50           N  
ATOM   1992  OE1 GLN A 245     -23.953  14.203  21.641  1.00 92.50           O  
ATOM   1993  N   ILE A 246     -21.188  19.641  22.609  1.00 92.25           N  
ATOM   1994  CA  ILE A 246     -20.188  20.062  23.594  1.00 92.25           C  
ATOM   1995  C   ILE A 246     -20.859  20.312  24.938  1.00 92.25           C  
ATOM   1996  CB  ILE A 246     -19.453  21.344  23.125  1.00 92.25           C  
ATOM   1997  O   ILE A 246     -21.844  21.047  25.031  1.00 92.25           O  
ATOM   1998  CG1 ILE A 246     -18.766  21.094  21.766  1.00 92.25           C  
ATOM   1999  CG2 ILE A 246     -18.453  21.797  24.172  1.00 92.25           C  
ATOM   2000  CD1 ILE A 246     -18.094  22.328  21.188  1.00 92.25           C  
ATOM   2001  N   ASN A 247     -20.438  19.531  25.906  1.00 92.81           N  
ATOM   2002  CA  ASN A 247     -20.844  19.828  27.281  1.00 92.81           C  
ATOM   2003  C   ASN A 247     -20.094  21.047  27.828  1.00 92.81           C  
ATOM   2004  CB  ASN A 247     -20.625  18.609  28.172  1.00 92.81           C  
ATOM   2005  O   ASN A 247     -18.906  20.953  28.141  1.00 92.81           O  
ATOM   2006  CG  ASN A 247     -21.203  18.812  29.562  1.00 92.81           C  
ATOM   2007  ND2 ASN A 247     -21.688  17.719  30.156  1.00 92.81           N  
ATOM   2008  OD1 ASN A 247     -21.219  19.922  30.094  1.00 92.81           O  
ATOM   2009  N   GLU A 248     -20.797  22.156  28.047  1.00 91.69           N  
ATOM   2010  CA  GLU A 248     -20.188  23.438  28.422  1.00 91.69           C  
ATOM   2011  C   GLU A 248     -19.516  23.328  29.781  1.00 91.69           C  
ATOM   2012  CB  GLU A 248     -21.250  24.547  28.438  1.00 91.69           C  
ATOM   2013  O   GLU A 248     -18.500  24.000  30.031  1.00 91.69           O  
ATOM   2014  CG  GLU A 248     -21.703  24.969  27.062  1.00 91.69           C  
ATOM   2015  CD  GLU A 248     -22.688  26.125  27.094  1.00 91.69           C  
ATOM   2016  OE1 GLU A 248     -23.219  26.500  26.016  1.00 91.69           O  
ATOM   2017  OE2 GLU A 248     -22.938  26.672  28.188  1.00 91.69           O  
ATOM   2018  N   ALA A 249     -20.016  22.500  30.594  1.00 91.94           N  
ATOM   2019  CA  ALA A 249     -19.453  22.344  31.938  1.00 91.94           C  
ATOM   2020  C   ALA A 249     -18.094  21.641  31.891  1.00 91.94           C  
ATOM   2021  CB  ALA A 249     -20.422  21.562  32.812  1.00 91.94           C  
ATOM   2022  O   ALA A 249     -17.172  22.031  32.594  1.00 91.94           O  
ATOM   2023  N   LEU A 250     -17.984  20.719  31.000  1.00 92.88           N  
ATOM   2024  CA  LEU A 250     -16.766  19.906  30.953  1.00 92.88           C  
ATOM   2025  C   LEU A 250     -15.750  20.500  29.984  1.00 92.88           C  
ATOM   2026  CB  LEU A 250     -17.109  18.469  30.531  1.00 92.88           C  
ATOM   2027  O   LEU A 250     -14.539  20.328  30.172  1.00 92.88           O  
ATOM   2028  CG  LEU A 250     -17.953  17.656  31.516  1.00 92.88           C  
ATOM   2029  CD1 LEU A 250     -18.297  16.297  30.906  1.00 92.88           C  
ATOM   2030  CD2 LEU A 250     -17.234  17.500  32.844  1.00 92.88           C  
ATOM   2031  N   CYS A 251     -16.281  21.250  29.016  1.00 94.56           N  
ATOM   2032  CA  CYS A 251     -15.414  21.797  27.984  1.00 94.56           C  
ATOM   2033  C   CYS A 251     -15.633  23.297  27.812  1.00 94.56           C  
ATOM   2034  CB  CYS A 251     -15.656  21.078  26.656  1.00 94.56           C  
ATOM   2035  O   CYS A 251     -16.062  23.750  26.750  1.00 94.56           O  
ATOM   2036  SG  CYS A 251     -15.523  19.281  26.750  1.00 94.56           S  
ATOM   2037  N   PRO A 252     -15.297  24.094  28.859  1.00 94.44           N  
ATOM   2038  CA  PRO A 252     -15.594  25.531  28.828  1.00 94.44           C  
ATOM   2039  C   PRO A 252     -14.789  26.281  27.781  1.00 94.44           C  
ATOM   2040  CB  PRO A 252     -15.211  26.000  30.250  1.00 94.44           C  
ATOM   2041  O   PRO A 252     -15.320  27.172  27.109  1.00 94.44           O  
ATOM   2042  CG  PRO A 252     -14.266  24.953  30.750  1.00 94.44           C  
ATOM   2043  CD  PRO A 252     -14.656  23.625  30.141  1.00 94.44           C  
ATOM   2044  N   ARG A 253     -13.531  25.891  27.609  1.00 94.81           N  
ATOM   2045  CA  ARG A 253     -12.648  26.609  26.688  1.00 94.81           C  
ATOM   2046  C   ARG A 253     -12.992  26.297  25.234  1.00 94.81           C  
ATOM   2047  CB  ARG A 253     -11.188  26.250  26.969  1.00 94.81           C  
ATOM   2048  O   ARG A 253     -13.008  27.203  24.391  1.00 94.81           O  
ATOM   2049  CG  ARG A 253     -10.680  26.719  28.328  1.00 94.81           C  
ATOM   2050  CD  ARG A 253      -9.258  26.234  28.594  1.00 94.81           C  
ATOM   2051  NE  ARG A 253      -8.289  26.953  27.750  1.00 94.81           N  
ATOM   2052  NH1 ARG A 253      -6.438  25.906  28.656  1.00 94.81           N  
ATOM   2053  NH2 ARG A 253      -6.180  27.469  27.000  1.00 94.81           N  
ATOM   2054  CZ  ARG A 253      -6.973  26.766  27.812  1.00 94.81           C  
ATOM   2055  N   LEU A 254     -13.305  25.031  25.031  1.00 94.19           N  
ATOM   2056  CA  LEU A 254     -13.680  24.641  23.672  1.00 94.19           C  
ATOM   2057  C   LEU A 254     -15.031  25.250  23.281  1.00 94.19           C  
ATOM   2058  CB  LEU A 254     -13.734  23.125  23.547  1.00 94.19           C  
ATOM   2059  O   LEU A 254     -15.211  25.703  22.156  1.00 94.19           O  
ATOM   2060  CG  LEU A 254     -13.844  22.562  22.141  1.00 94.19           C  
ATOM   2061  CD1 LEU A 254     -12.609  22.906  21.328  1.00 94.19           C  
ATOM   2062  CD2 LEU A 254     -14.047  21.047  22.172  1.00 94.19           C  
ATOM   2063  N   SER A 255     -15.898  25.281  24.250  1.00 93.69           N  
ATOM   2064  CA  SER A 255     -17.219  25.875  24.031  1.00 93.69           C  
ATOM   2065  C   SER A 255     -17.109  27.359  23.688  1.00 93.69           C  
ATOM   2066  CB  SER A 255     -18.094  25.688  25.266  1.00 93.69           C  
ATOM   2067  O   SER A 255     -17.812  27.844  22.797  1.00 93.69           O  
ATOM   2068  OG  SER A 255     -19.391  26.250  25.062  1.00 93.69           O  
ATOM   2069  N   GLN A 256     -16.281  28.047  24.375  1.00 93.81           N  
ATOM   2070  CA  GLN A 256     -16.031  29.453  24.109  1.00 93.81           C  
ATOM   2071  C   GLN A 256     -15.453  29.656  22.703  1.00 93.81           C  
ATOM   2072  CB  GLN A 256     -15.070  30.031  25.156  1.00 93.81           C  
ATOM   2073  O   GLN A 256     -15.867  30.562  21.984  1.00 93.81           O  
ATOM   2074  CG  GLN A 256     -14.828  31.531  25.000  1.00 93.81           C  
ATOM   2075  CD  GLN A 256     -13.898  32.094  26.062  1.00 93.81           C  
ATOM   2076  NE2 GLN A 256     -13.633  33.375  26.000  1.00 93.81           N  
ATOM   2077  OE1 GLN A 256     -13.414  31.359  26.922  1.00 93.81           O  
ATOM   2078  N   ALA A 257     -14.516  28.797  22.359  1.00 92.25           N  
ATOM   2079  CA  ALA A 257     -13.906  28.891  21.031  1.00 92.25           C  
ATOM   2080  C   ALA A 257     -14.945  28.703  19.938  1.00 92.25           C  
ATOM   2081  CB  ALA A 257     -12.789  27.859  20.891  1.00 92.25           C  
ATOM   2082  O   ALA A 257     -14.922  29.391  18.922  1.00 92.25           O  
ATOM   2083  N   ARG A 258     -15.836  27.797  20.125  1.00 92.06           N  
ATOM   2084  CA  ARG A 258     -16.891  27.531  19.156  1.00 92.06           C  
ATOM   2085  C   ARG A 258     -17.844  28.719  19.047  1.00 92.06           C  
ATOM   2086  CB  ARG A 258     -17.672  26.266  19.547  1.00 92.06           C  
ATOM   2087  O   ARG A 258     -18.219  29.125  17.953  1.00 92.06           O  
ATOM   2088  CG  ARG A 258     -18.797  25.922  18.578  1.00 92.06           C  
ATOM   2089  CD  ARG A 258     -19.578  24.703  19.031  1.00 92.06           C  
ATOM   2090  NE  ARG A 258     -20.766  24.469  18.203  1.00 92.06           N  
ATOM   2091  NH1 ARG A 258     -21.531  22.672  19.438  1.00 92.06           N  
ATOM   2092  NH2 ARG A 258     -22.703  23.406  17.594  1.00 92.06           N  
ATOM   2093  CZ  ARG A 258     -21.656  23.516  18.422  1.00 92.06           C  
ATOM   2094  N   ARG A 259     -18.281  29.359  20.188  1.00 91.25           N  
ATOM   2095  CA  ARG A 259     -19.188  30.500  20.234  1.00 91.25           C  
ATOM   2096  C   ARG A 259     -18.609  31.688  19.469  1.00 91.25           C  
ATOM   2097  CB  ARG A 259     -19.500  30.891  21.672  1.00 91.25           C  
ATOM   2098  O   ARG A 259     -19.328  32.406  18.766  1.00 91.25           O  
ATOM   2099  CG  ARG A 259     -20.469  29.969  22.375  1.00 91.25           C  
ATOM   2100  CD  ARG A 259     -20.812  30.469  23.781  1.00 91.25           C  
ATOM   2101  NE  ARG A 259     -20.312  29.562  24.797  1.00 91.25           N  
ATOM   2102  NH1 ARG A 259     -20.078  31.188  26.422  1.00 91.25           N  
ATOM   2103  NH2 ARG A 259     -19.531  29.016  26.891  1.00 91.25           N  
ATOM   2104  CZ  ARG A 259     -19.969  29.922  26.031  1.00 91.25           C  
ATOM   2105  N   GLU A 260     -17.328  31.719  19.547  1.00 91.69           N  
ATOM   2106  CA  GLU A 260     -16.641  32.812  18.891  1.00 91.69           C  
ATOM   2107  C   GLU A 260     -16.266  32.469  17.453  1.00 91.69           C  
ATOM   2108  CB  GLU A 260     -15.375  33.219  19.672  1.00 91.69           C  
ATOM   2109  O   GLU A 260     -15.680  33.281  16.734  1.00 91.69           O  
ATOM   2110  CG  GLU A 260     -15.664  33.781  21.047  1.00 91.69           C  
ATOM   2111  CD  GLU A 260     -14.406  34.062  21.859  1.00 91.69           C  
ATOM   2112  OE1 GLU A 260     -14.516  34.562  23.000  1.00 91.69           O  
ATOM   2113  OE2 GLU A 260     -13.305  33.781  21.344  1.00 91.69           O  
ATOM   2114  N   SER A 261     -16.594  31.188  17.016  1.00 88.44           N  
ATOM   2115  CA  SER A 261     -16.281  30.719  15.664  1.00 88.44           C  
ATOM   2116  C   SER A 261     -14.812  30.938  15.336  1.00 88.44           C  
ATOM   2117  CB  SER A 261     -17.156  31.422  14.625  1.00 88.44           C  
ATOM   2118  O   SER A 261     -14.484  31.406  14.242  1.00 88.44           O  
ATOM   2119  OG  SER A 261     -18.516  31.047  14.781  1.00 88.44           O  
ATOM   2120  N   CYS A 262     -13.961  30.625  16.406  1.00 89.94           N  
ATOM   2121  CA  CYS A 262     -12.531  30.797  16.234  1.00 89.94           C  
ATOM   2122  C   CYS A 262     -11.891  29.562  15.625  1.00 89.94           C  
ATOM   2123  CB  CYS A 262     -11.867  31.125  17.562  1.00 89.94           C  
ATOM   2124  O   CYS A 262     -12.242  28.438  15.984  1.00 89.94           O  
ATOM   2125  SG  CYS A 262     -12.336  32.719  18.234  1.00 89.94           S  
ATOM   2126  N   SER A 263     -10.945  29.812  14.664  1.00 91.38           N  
ATOM   2127  CA  SER A 263     -10.125  28.719  14.172  1.00 91.38           C  
ATOM   2128  C   SER A 263      -9.133  28.250  15.234  1.00 91.38           C  
ATOM   2129  CB  SER A 263      -9.383  29.125  12.906  1.00 91.38           C  
ATOM   2130  O   SER A 263      -8.617  29.062  16.000  1.00 91.38           O  
ATOM   2131  OG  SER A 263     -10.289  29.500  11.891  1.00 91.38           O  
ATOM   2132  N   LEU A 264      -8.906  26.984  15.258  1.00 92.50           N  
ATOM   2133  CA  LEU A 264      -7.984  26.438  16.250  1.00 92.50           C  
ATOM   2134  C   LEU A 264      -6.555  26.422  15.719  1.00 92.50           C  
ATOM   2135  CB  LEU A 264      -8.398  25.016  16.641  1.00 92.50           C  
ATOM   2136  O   LEU A 264      -6.320  26.125  14.547  1.00 92.50           O  
ATOM   2137  CG  LEU A 264      -9.766  24.859  17.312  1.00 92.50           C  
ATOM   2138  CD1 LEU A 264     -10.125  23.391  17.453  1.00 92.50           C  
ATOM   2139  CD2 LEU A 264      -9.758  25.547  18.672  1.00 92.50           C  
ATOM   2140  N   ILE A 265      -5.656  26.844  16.562  1.00 92.38           N  
ATOM   2141  CA  ILE A 265      -4.242  26.750  16.234  1.00 92.38           C  
ATOM   2142  C   ILE A 265      -3.635  25.516  16.906  1.00 92.38           C  
ATOM   2143  CB  ILE A 265      -3.471  28.016  16.641  1.00 92.38           C  
ATOM   2144  O   ILE A 265      -4.117  25.078  17.953  1.00 92.38           O  
ATOM   2145  CG1 ILE A 265      -3.641  28.281  18.141  1.00 92.38           C  
ATOM   2146  CG2 ILE A 265      -3.934  29.219  15.820  1.00 92.38           C  
ATOM   2147  CD1 ILE A 265      -2.746  29.391  18.688  1.00 92.38           C  
ATOM   2148  N   PRO A 266      -2.604  24.906  16.281  1.00 91.69           N  
ATOM   2149  CA  PRO A 266      -2.051  23.641  16.766  1.00 91.69           C  
ATOM   2150  C   PRO A 266      -1.663  23.688  18.234  1.00 91.69           C  
ATOM   2151  CB  PRO A 266      -0.816  23.422  15.883  1.00 91.69           C  
ATOM   2152  O   PRO A 266      -1.958  22.766  19.000  1.00 91.69           O  
ATOM   2153  CG  PRO A 266      -1.168  24.062  14.578  1.00 91.69           C  
ATOM   2154  CD  PRO A 266      -1.962  25.312  14.852  1.00 91.69           C  
ATOM   2155  N   ASP A 267      -1.097  24.766  18.750  1.00 92.69           N  
ATOM   2156  CA  ASP A 267      -0.671  24.891  20.141  1.00 92.69           C  
ATOM   2157  C   ASP A 267      -1.872  24.906  21.078  1.00 92.69           C  
ATOM   2158  CB  ASP A 267       0.165  26.156  20.328  1.00 92.69           C  
ATOM   2159  O   ASP A 267      -1.841  24.281  22.141  1.00 92.69           O  
ATOM   2160  CG  ASP A 267       1.545  26.062  19.703  1.00 92.69           C  
ATOM   2161  OD1 ASP A 267       2.217  25.016  19.859  1.00 92.69           O  
ATOM   2162  OD2 ASP A 267       1.966  27.031  19.047  1.00 92.69           O  
ATOM   2163  N   GLU A 268      -2.871  25.625  20.656  1.00 92.75           N  
ATOM   2164  CA  GLU A 268      -4.102  25.672  21.438  1.00 92.75           C  
ATOM   2165  C   GLU A 268      -4.785  24.312  21.484  1.00 92.75           C  
ATOM   2166  CB  GLU A 268      -5.059  26.719  20.859  1.00 92.75           C  
ATOM   2167  O   GLU A 268      -5.277  23.906  22.547  1.00 92.75           O  
ATOM   2168  CG  GLU A 268      -6.289  26.984  21.719  1.00 92.75           C  
ATOM   2169  CD  GLU A 268      -7.199  28.062  21.156  1.00 92.75           C  
ATOM   2170  OE1 GLU A 268      -8.195  28.422  21.828  1.00 92.75           O  
ATOM   2171  OE2 GLU A 268      -6.918  28.547  20.047  1.00 92.75           O  
ATOM   2172  N   ALA A 269      -4.871  23.656  20.375  1.00 94.19           N  
ATOM   2173  CA  ALA A 269      -5.480  22.344  20.281  1.00 94.19           C  
ATOM   2174  C   ALA A 269      -4.781  21.344  21.219  1.00 94.19           C  
ATOM   2175  CB  ALA A 269      -5.441  21.828  18.844  1.00 94.19           C  
ATOM   2176  O   ALA A 269      -5.434  20.516  21.844  1.00 94.19           O  
ATOM   2177  N   LEU A 270      -3.500  21.469  21.359  1.00 94.62           N  
ATOM   2178  CA  LEU A 270      -2.730  20.609  22.234  1.00 94.62           C  
ATOM   2179  C   LEU A 270      -3.082  20.875  23.703  1.00 94.62           C  
ATOM   2180  CB  LEU A 270      -1.229  20.812  22.016  1.00 94.62           C  
ATOM   2181  O   LEU A 270      -3.191  19.938  24.500  1.00 94.62           O  
ATOM   2182  CG  LEU A 270      -0.301  19.797  22.688  1.00 94.62           C  
ATOM   2183  CD1 LEU A 270      -0.626  18.391  22.219  1.00 94.62           C  
ATOM   2184  CD2 LEU A 270       1.158  20.141  22.406  1.00 94.62           C  
ATOM   2185  N   LEU A 271      -3.266  22.125  23.984  1.00 94.50           N  
ATOM   2186  CA  LEU A 271      -3.621  22.500  25.344  1.00 94.50           C  
ATOM   2187  C   LEU A 271      -5.027  22.016  25.688  1.00 94.50           C  
ATOM   2188  CB  LEU A 271      -3.529  24.016  25.531  1.00 94.50           C  
ATOM   2189  O   LEU A 271      -5.301  21.656  26.844  1.00 94.50           O  
ATOM   2190  CG  LEU A 271      -2.119  24.609  25.562  1.00 94.50           C  
ATOM   2191  CD1 LEU A 271      -2.188  26.141  25.531  1.00 94.50           C  
ATOM   2192  CD2 LEU A 271      -1.354  24.125  26.781  1.00 94.50           C  
ATOM   2193  N   LEU A 272      -5.883  21.953  24.688  1.00 95.00           N  
ATOM   2194  CA  LEU A 272      -7.281  21.578  24.891  1.00 95.00           C  
ATOM   2195  C   LEU A 272      -7.500  20.094  24.594  1.00 95.00           C  
ATOM   2196  CB  LEU A 272      -8.188  22.422  23.984  1.00 95.00           C  
ATOM   2197  O   LEU A 272      -8.633  19.656  24.406  1.00 95.00           O  
ATOM   2198  CG  LEU A 272      -8.234  23.922  24.281  1.00 95.00           C  
ATOM   2199  CD1 LEU A 272      -9.016  24.656  23.203  1.00 95.00           C  
ATOM   2200  CD2 LEU A 272      -8.859  24.172  25.656  1.00 95.00           C  
ATOM   2201  N   LYS A 273      -6.496  19.328  24.531  1.00 95.50           N  
ATOM   2202  CA  LYS A 273      -6.559  17.938  24.094  1.00 95.50           C  
ATOM   2203  C   LYS A 273      -7.566  17.141  24.906  1.00 95.50           C  
ATOM   2204  CB  LYS A 273      -5.180  17.281  24.172  1.00 95.50           C  
ATOM   2205  O   LYS A 273      -8.305  16.312  24.359  1.00 95.50           O  
ATOM   2206  CG  LYS A 273      -4.652  17.141  25.594  1.00 95.50           C  
ATOM   2207  CD  LYS A 273      -3.260  16.516  25.625  1.00 95.50           C  
ATOM   2208  CE  LYS A 273      -2.697  16.453  27.031  1.00 95.50           C  
ATOM   2209  NZ  LYS A 273      -1.217  16.266  27.031  1.00 95.50           N  
ATOM   2210  N   ASP A 274      -7.648  17.406  26.266  1.00 95.31           N  
ATOM   2211  CA  ASP A 274      -8.555  16.656  27.125  1.00 95.31           C  
ATOM   2212  C   ASP A 274     -10.016  17.000  26.828  1.00 95.31           C  
ATOM   2213  CB  ASP A 274      -8.250  16.938  28.594  1.00 95.31           C  
ATOM   2214  O   ASP A 274     -10.867  16.125  26.766  1.00 95.31           O  
ATOM   2215  CG  ASP A 274      -6.891  16.406  29.031  1.00 95.31           C  
ATOM   2216  OD1 ASP A 274      -6.488  15.320  28.578  1.00 95.31           O  
ATOM   2217  OD2 ASP A 274      -6.219  17.094  29.844  1.00 95.31           O  
ATOM   2218  N   GLU A 275     -10.273  18.297  26.578  1.00 96.31           N  
ATOM   2219  CA  GLU A 275     -11.633  18.719  26.234  1.00 96.31           C  
ATOM   2220  C   GLU A 275     -12.047  18.188  24.875  1.00 96.31           C  
ATOM   2221  CB  GLU A 275     -11.742  20.250  26.266  1.00 96.31           C  
ATOM   2222  O   GLU A 275     -13.172  17.719  24.703  1.00 96.31           O  
ATOM   2223  CG  GLU A 275     -11.570  20.859  27.641  1.00 96.31           C  
ATOM   2224  CD  GLU A 275     -11.828  22.359  27.688  1.00 96.31           C  
ATOM   2225  OE1 GLU A 275     -11.344  23.031  28.609  1.00 96.31           O  
ATOM   2226  OE2 GLU A 275     -12.523  22.859  26.766  1.00 96.31           O  
ATOM   2227  N   ILE A 276     -11.102  18.219  23.984  1.00 95.94           N  
ATOM   2228  CA  ILE A 276     -11.359  17.812  22.609  1.00 95.94           C  
ATOM   2229  C   ILE A 276     -11.711  16.328  22.562  1.00 95.94           C  
ATOM   2230  CB  ILE A 276     -10.148  18.094  21.688  1.00 95.94           C  
ATOM   2231  O   ILE A 276     -12.625  15.906  21.844  1.00 95.94           O  
ATOM   2232  CG1 ILE A 276     -10.016  19.594  21.438  1.00 95.94           C  
ATOM   2233  CG2 ILE A 276     -10.266  17.312  20.375  1.00 95.94           C  
ATOM   2234  CD1 ILE A 276      -8.727  19.984  20.719  1.00 95.94           C  
ATOM   2235  N   ASN A 277     -11.086  15.562  23.375  1.00 94.81           N  
ATOM   2236  CA  ASN A 277     -11.305  14.117  23.391  1.00 94.81           C  
ATOM   2237  C   ASN A 277     -12.656  13.758  24.000  1.00 94.81           C  
ATOM   2238  CB  ASN A 277     -10.180  13.414  24.156  1.00 94.81           C  
ATOM   2239  O   ASN A 277     -13.109  12.617  23.906  1.00 94.81           O  
ATOM   2240  CG  ASN A 277      -8.961  13.164  23.297  1.00 94.81           C  
ATOM   2241  ND2 ASN A 277      -7.996  14.078  23.344  1.00 94.81           N  
ATOM   2242  OD1 ASN A 277      -8.875  12.156  22.594  1.00 94.81           O  
ATOM   2243  N   LEU A 278     -13.391  14.688  24.562  1.00 94.88           N  
ATOM   2244  CA  LEU A 278     -14.672  14.445  25.219  1.00 94.88           C  
ATOM   2245  C   LEU A 278     -15.828  14.844  24.312  1.00 94.88           C  
ATOM   2246  CB  LEU A 278     -14.750  15.227  26.531  1.00 94.88           C  
ATOM   2247  O   LEU A 278     -16.984  14.562  24.609  1.00 94.88           O  
ATOM   2248  CG  LEU A 278     -13.781  14.789  27.641  1.00 94.88           C  
ATOM   2249  CD1 LEU A 278     -13.867  15.742  28.828  1.00 94.88           C  
ATOM   2250  CD2 LEU A 278     -14.078  13.359  28.062  1.00 94.88           C  
ATOM   2251  N   VAL A 279     -15.516  15.391  23.188  1.00 94.38           N  
ATOM   2252  CA  VAL A 279     -16.547  15.945  22.312  1.00 94.38           C  
ATOM   2253  C   VAL A 279     -16.906  14.930  21.234  1.00 94.38           C  
ATOM   2254  CB  VAL A 279     -16.078  17.266  21.656  1.00 94.38           C  
ATOM   2255  O   VAL A 279     -16.078  14.109  20.828  1.00 94.38           O  
ATOM   2256  CG1 VAL A 279     -17.125  17.781  20.672  1.00 94.38           C  
ATOM   2257  CG2 VAL A 279     -15.773  18.312  22.719  1.00 94.38           C  
ATOM   2258  N   ALA A 280     -18.188  15.008  20.828  1.00 94.81           N  
ATOM   2259  CA  ALA A 280     -18.672  14.133  19.766  1.00 94.81           C  
ATOM   2260  C   ALA A 280     -19.281  14.945  18.609  1.00 94.81           C  
ATOM   2261  CB  ALA A 280     -19.719  13.156  20.312  1.00 94.81           C  
ATOM   2262  O   ALA A 280     -20.016  15.906  18.844  1.00 94.81           O  
ATOM   2263  N   PHE A 281     -18.953  14.531  17.438  1.00 96.75           N  
ATOM   2264  CA  PHE A 281     -19.500  15.180  16.250  1.00 96.75           C  
ATOM   2265  C   PHE A 281     -20.938  14.711  16.000  1.00 96.75           C  
ATOM   2266  CB  PHE A 281     -18.641  14.891  15.023  1.00 96.75           C  
ATOM   2267  O   PHE A 281     -21.312  13.594  16.375  1.00 96.75           O  
ATOM   2268  CG  PHE A 281     -17.312  15.586  15.039  1.00 96.75           C  
ATOM   2269  CD1 PHE A 281     -17.219  16.953  14.789  1.00 96.75           C  
ATOM   2270  CD2 PHE A 281     -16.141  14.883  15.312  1.00 96.75           C  
ATOM   2271  CE1 PHE A 281     -15.984  17.609  14.805  1.00 96.75           C  
ATOM   2272  CE2 PHE A 281     -14.906  15.523  15.336  1.00 96.75           C  
ATOM   2273  CZ  PHE A 281     -14.828  16.891  15.078  1.00 96.75           C  
ATOM   2274  N   ASP A 282     -21.734  15.633  15.453  1.00 96.56           N  
ATOM   2275  CA  ASP A 282     -23.016  15.258  14.859  1.00 96.56           C  
ATOM   2276  C   ASP A 282     -22.859  14.930  13.375  1.00 96.56           C  
ATOM   2277  CB  ASP A 282     -24.047  16.375  15.039  1.00 96.56           C  
ATOM   2278  O   ASP A 282     -21.828  15.242  12.773  1.00 96.56           O  
ATOM   2279  CG  ASP A 282     -24.438  16.594  16.500  1.00 96.56           C  
ATOM   2280  OD1 ASP A 282     -24.438  15.609  17.281  1.00 96.56           O  
ATOM   2281  OD2 ASP A 282     -24.750  17.734  16.859  1.00 96.56           O  
ATOM   2282  N   LYS A 283     -23.875  14.234  12.891  1.00 96.25           N  
ATOM   2283  CA  LYS A 283     -23.828  13.922  11.461  1.00 96.25           C  
ATOM   2284  C   LYS A 283     -23.609  15.188  10.633  1.00 96.25           C  
ATOM   2285  CB  LYS A 283     -25.109  13.219  11.016  1.00 96.25           C  
ATOM   2286  O   LYS A 283     -24.422  16.125  10.688  1.00 96.25           O  
ATOM   2287  CG  LYS A 283     -25.109  12.805   9.555  1.00 96.25           C  
ATOM   2288  CD  LYS A 283     -26.438  12.180   9.148  1.00 96.25           C  
ATOM   2289  CE  LYS A 283     -26.484  11.867   7.664  1.00 96.25           C  
ATOM   2290  NZ  LYS A 283     -27.812  11.320   7.250  1.00 96.25           N  
ATOM   2291  N   THR A 284     -22.516  15.195   9.891  1.00 95.06           N  
ATOM   2292  CA  THR A 284     -22.094  16.375   9.148  1.00 95.06           C  
ATOM   2293  C   THR A 284     -22.109  16.109   7.645  1.00 95.06           C  
ATOM   2294  CB  THR A 284     -20.672  16.828   9.570  1.00 95.06           C  
ATOM   2295  O   THR A 284     -22.438  17.000   6.859  1.00 95.06           O  
ATOM   2296  CG2 THR A 284     -20.297  18.156   8.914  1.00 95.06           C  
ATOM   2297  OG1 THR A 284     -20.641  16.984  10.992  1.00 95.06           O  
ATOM   2298  N   PHE A 285     -21.781  14.922   7.238  1.00 94.12           N  
ATOM   2299  CA  PHE A 285     -21.688  14.594   5.820  1.00 94.12           C  
ATOM   2300  C   PHE A 285     -22.812  13.648   5.410  1.00 94.12           C  
ATOM   2301  CB  PHE A 285     -20.344  13.961   5.500  1.00 94.12           C  
ATOM   2302  O   PHE A 285     -23.141  12.711   6.137  1.00 94.12           O  
ATOM   2303  CG  PHE A 285     -19.156  14.852   5.797  1.00 94.12           C  
ATOM   2304  CD1 PHE A 285     -18.828  15.891   4.941  1.00 94.12           C  
ATOM   2305  CD2 PHE A 285     -18.391  14.648   6.934  1.00 94.12           C  
ATOM   2306  CE1 PHE A 285     -17.750  16.719   5.211  1.00 94.12           C  
ATOM   2307  CE2 PHE A 285     -17.312  15.477   7.215  1.00 94.12           C  
ATOM   2308  CZ  PHE A 285     -16.984  16.516   6.352  1.00 94.12           C  
ATOM   2309  N   ASP A 286     -23.359  13.969   4.180  1.00 91.25           N  
ATOM   2310  CA  ASP A 286     -24.391  13.094   3.623  1.00 91.25           C  
ATOM   2311  C   ASP A 286     -23.766  11.914   2.879  1.00 91.25           C  
ATOM   2312  CB  ASP A 286     -25.312  13.883   2.686  1.00 91.25           C  
ATOM   2313  O   ASP A 286     -22.719  12.055   2.250  1.00 91.25           O  
ATOM   2314  CG  ASP A 286     -26.188  14.883   3.416  1.00 91.25           C  
ATOM   2315  OD1 ASP A 286     -26.562  14.625   4.582  1.00 91.25           O  
ATOM   2316  OD2 ASP A 286     -26.500  15.938   2.822  1.00 91.25           O  
ATOM   2317  N   VAL A 287     -24.422  10.758   3.023  1.00 90.19           N  
ATOM   2318  CA  VAL A 287     -23.953   9.555   2.348  1.00 90.19           C  
ATOM   2319  C   VAL A 287     -24.688   9.383   1.022  1.00 90.19           C  
ATOM   2320  CB  VAL A 287     -24.156   8.297   3.229  1.00 90.19           C  
ATOM   2321  O   VAL A 287     -25.875   9.055   1.005  1.00 90.19           O  
ATOM   2322  CG1 VAL A 287     -23.625   7.051   2.516  1.00 90.19           C  
ATOM   2323  CG2 VAL A 287     -23.453   8.477   4.574  1.00 90.19           C  
ATOM   2324  N   LYS A 288     -24.016   9.867  -0.022  1.00 85.00           N  
ATOM   2325  CA  LYS A 288     -24.609   9.711  -1.342  1.00 85.00           C  
ATOM   2326  C   LYS A 288     -23.859   8.680  -2.174  1.00 85.00           C  
ATOM   2327  CB  LYS A 288     -24.656  11.047  -2.078  1.00 85.00           C  
ATOM   2328  O   LYS A 288     -22.781   8.969  -2.705  1.00 85.00           O  
ATOM   2329  CG  LYS A 288     -25.500  12.109  -1.390  1.00 85.00           C  
ATOM   2330  CD  LYS A 288     -25.516  13.414  -2.178  1.00 85.00           C  
ATOM   2331  CE  LYS A 288     -26.328  14.484  -1.471  1.00 85.00           C  
ATOM   2332  NZ  LYS A 288     -26.344  15.773  -2.232  1.00 85.00           N  
ATOM   2333  N   LEU A 289     -24.422   7.500  -2.379  1.00 82.88           N  
ATOM   2334  CA  LEU A 289     -23.719   6.406  -3.045  1.00 82.88           C  
ATOM   2335  C   LEU A 289     -24.203   6.242  -4.480  1.00 82.88           C  
ATOM   2336  CB  LEU A 289     -23.906   5.098  -2.275  1.00 82.88           C  
ATOM   2337  O   LEU A 289     -23.594   5.523  -5.270  1.00 82.88           O  
ATOM   2338  CG  LEU A 289     -23.359   5.062  -0.849  1.00 82.88           C  
ATOM   2339  CD1 LEU A 289     -23.719   3.742  -0.175  1.00 82.88           C  
ATOM   2340  CD2 LEU A 289     -21.844   5.277  -0.856  1.00 82.88           C  
ATOM   2341  N   ASP A 290     -25.219   7.008  -4.887  1.00 77.31           N  
ATOM   2342  CA  ASP A 290     -25.828   6.848  -6.203  1.00 77.31           C  
ATOM   2343  C   ASP A 290     -25.156   7.742  -7.234  1.00 77.31           C  
ATOM   2344  CB  ASP A 290     -27.328   7.156  -6.145  1.00 77.31           C  
ATOM   2345  O   ASP A 290     -25.297   7.523  -8.438  1.00 77.31           O  
ATOM   2346  CG  ASP A 290     -27.625   8.516  -5.551  1.00 77.31           C  
ATOM   2347  OD1 ASP A 290     -26.750   9.094  -4.871  1.00 77.31           O  
ATOM   2348  OD2 ASP A 290     -28.750   9.023  -5.762  1.00 77.31           O  
ATOM   2349  N   GLU A 291     -24.359   8.664  -6.848  1.00 71.81           N  
ATOM   2350  CA  GLU A 291     -23.875   9.695  -7.758  1.00 71.81           C  
ATOM   2351  C   GLU A 291     -22.594   9.250  -8.453  1.00 71.81           C  
ATOM   2352  CB  GLU A 291     -23.641  11.008  -7.008  1.00 71.81           C  
ATOM   2353  O   GLU A 291     -22.375   9.555  -9.633  1.00 71.81           O  
ATOM   2354  CG  GLU A 291     -24.922  11.719  -6.594  1.00 71.81           C  
ATOM   2355  CD  GLU A 291     -24.656  13.031  -5.863  1.00 71.81           C  
ATOM   2356  OE1 GLU A 291     -25.641  13.719  -5.500  1.00 71.81           O  
ATOM   2357  OE2 GLU A 291     -23.484  13.367  -5.652  1.00 71.81           O  
ATOM   2358  N   ASP A 292     -21.844   8.375  -7.773  1.00 74.19           N  
ATOM   2359  CA  ASP A 292     -20.578   7.949  -8.359  1.00 74.19           C  
ATOM   2360  C   ASP A 292     -20.484   6.430  -8.445  1.00 74.19           C  
ATOM   2361  CB  ASP A 292     -19.391   8.500  -7.543  1.00 74.19           C  
ATOM   2362  O   ASP A 292     -19.875   5.785  -7.586  1.00 74.19           O  
ATOM   2363  CG  ASP A 292     -18.078   8.453  -8.297  1.00 74.19           C  
ATOM   2364  OD1 ASP A 292     -18.047   7.918  -9.422  1.00 74.19           O  
ATOM   2365  OD2 ASP A 292     -17.062   8.953  -7.754  1.00 74.19           O  
ATOM   2366  N   VAL A 293     -21.125   5.812  -9.445  1.00 73.94           N  
ATOM   2367  CA  VAL A 293     -21.172   4.363  -9.633  1.00 73.94           C  
ATOM   2368  C   VAL A 293     -19.812   3.859 -10.094  1.00 73.94           C  
ATOM   2369  CB  VAL A 293     -22.266   3.959 -10.648  1.00 73.94           C  
ATOM   2370  O   VAL A 293     -19.531   2.658 -10.039  1.00 73.94           O  
ATOM   2371  CG1 VAL A 293     -22.391   2.438 -10.719  1.00 73.94           C  
ATOM   2372  CG2 VAL A 293     -23.609   4.594 -10.273  1.00 73.94           C  
ATOM   2373  N   SER A 294     -19.016   4.816 -10.523  1.00 79.56           N  
ATOM   2374  CA  SER A 294     -17.719   4.473 -11.078  1.00 79.56           C  
ATOM   2375  C   SER A 294     -16.828   3.803 -10.039  1.00 79.56           C  
ATOM   2376  CB  SER A 294     -17.016   5.723 -11.625  1.00 79.56           C  
ATOM   2377  O   SER A 294     -15.906   3.062 -10.391  1.00 79.56           O  
ATOM   2378  OG  SER A 294     -16.797   6.664 -10.594  1.00 79.56           O  
ATOM   2379  N   ILE A 295     -17.203   4.055  -8.789  1.00 80.19           N  
ATOM   2380  CA  ILE A 295     -16.359   3.504  -7.742  1.00 80.19           C  
ATOM   2381  C   ILE A 295     -16.453   1.979  -7.750  1.00 80.19           C  
ATOM   2382  CB  ILE A 295     -16.734   4.059  -6.352  1.00 80.19           C  
ATOM   2383  O   ILE A 295     -15.500   1.293  -7.355  1.00 80.19           O  
ATOM   2384  CG1 ILE A 295     -18.172   3.658  -6.000  1.00 80.19           C  
ATOM   2385  CG2 ILE A 295     -16.562   5.578  -6.309  1.00 80.19           C  
ATOM   2386  CD1 ILE A 295     -18.547   3.900  -4.543  1.00 80.19           C  
ATOM   2387  N   PHE A 296     -17.578   1.477  -8.219  1.00 79.19           N  
ATOM   2388  CA  PHE A 296     -17.812   0.036  -8.219  1.00 79.19           C  
ATOM   2389  C   PHE A 296     -17.297  -0.589  -9.508  1.00 79.19           C  
ATOM   2390  CB  PHE A 296     -19.297  -0.276  -8.031  1.00 79.19           C  
ATOM   2391  O   PHE A 296     -17.266  -1.814  -9.648  1.00 79.19           O  
ATOM   2392  CG  PHE A 296     -19.859   0.219  -6.730  1.00 79.19           C  
ATOM   2393  CD1 PHE A 296     -19.594  -0.443  -5.539  1.00 79.19           C  
ATOM   2394  CD2 PHE A 296     -20.672   1.347  -6.695  1.00 79.19           C  
ATOM   2395  CE1 PHE A 296     -20.109   0.013  -4.332  1.00 79.19           C  
ATOM   2396  CE2 PHE A 296     -21.203   1.809  -5.496  1.00 79.19           C  
ATOM   2397  CZ  PHE A 296     -20.922   1.140  -4.312  1.00 79.19           C  
ATOM   2398  N   LEU A 297     -16.875   0.250 -10.352  1.00 79.00           N  
ATOM   2399  CA  LEU A 297     -16.406  -0.230 -11.641  1.00 79.00           C  
ATOM   2400  C   LEU A 297     -14.883  -0.313 -11.672  1.00 79.00           C  
ATOM   2401  CB  LEU A 297     -16.906   0.685 -12.766  1.00 79.00           C  
ATOM   2402  O   LEU A 297     -14.297  -0.738 -12.672  1.00 79.00           O  
ATOM   2403  CG  LEU A 297     -18.406   0.723 -12.992  1.00 79.00           C  
ATOM   2404  CD1 LEU A 297     -18.766   1.737 -14.078  1.00 79.00           C  
ATOM   2405  CD2 LEU A 297     -18.938  -0.662 -13.359  1.00 79.00           C  
ATOM   2406  N   ARG A 298     -14.312   0.057 -10.555  1.00 77.44           N  
ATOM   2407  CA  ARG A 298     -12.867  -0.114 -10.469  1.00 77.44           C  
ATOM   2408  C   ARG A 298     -12.500  -1.576 -10.234  1.00 77.44           C  
ATOM   2409  CB  ARG A 298     -12.289   0.753  -9.352  1.00 77.44           C  
ATOM   2410  O   ARG A 298     -13.156  -2.271  -9.461  1.00 77.44           O  
ATOM   2411  CG  ARG A 298     -12.352   2.246  -9.633  1.00 77.44           C  
ATOM   2412  CD  ARG A 298     -11.562   3.049  -8.602  1.00 77.44           C  
ATOM   2413  NE  ARG A 298     -11.680   4.484  -8.836  1.00 77.44           N  
ATOM   2414  NH1 ARG A 298     -10.188   5.086  -7.176  1.00 77.44           N  
ATOM   2415  NH2 ARG A 298     -11.203   6.699  -8.453  1.00 77.44           N  
ATOM   2416  CZ  ARG A 298     -11.023   5.418  -8.156  1.00 77.44           C  
ATOM   2417  N   ASP A 299     -11.727  -2.090 -11.195  1.00 72.81           N  
ATOM   2418  CA  ASP A 299     -11.352  -3.498 -11.195  1.00 72.81           C  
ATOM   2419  C   ASP A 299     -10.453  -3.830 -10.008  1.00 72.81           C  
ATOM   2420  CB  ASP A 299     -10.641  -3.859 -12.500  1.00 72.81           C  
ATOM   2421  O   ASP A 299      -9.320  -3.361  -9.922  1.00 72.81           O  
ATOM   2422  CG  ASP A 299     -10.508  -5.355 -12.711  1.00 72.81           C  
ATOM   2423  OD1 ASP A 299     -11.234  -6.133 -12.055  1.00 72.81           O  
ATOM   2424  OD2 ASP A 299      -9.656  -5.766 -13.539  1.00 72.81           O  
ATOM   2425  N   ARG A 300     -11.133  -4.523  -9.062  1.00 84.50           N  
ATOM   2426  CA  ARG A 300     -10.391  -5.016  -7.902  1.00 84.50           C  
ATOM   2427  C   ARG A 300     -10.477  -6.535  -7.809  1.00 84.50           C  
ATOM   2428  CB  ARG A 300     -10.922  -4.383  -6.617  1.00 84.50           C  
ATOM   2429  O   ARG A 300     -11.484  -7.133  -8.188  1.00 84.50           O  
ATOM   2430  CG  ARG A 300     -10.797  -2.867  -6.578  1.00 84.50           C  
ATOM   2431  CD  ARG A 300     -11.305  -2.289  -5.266  1.00 84.50           C  
ATOM   2432  NE  ARG A 300     -11.281  -0.829  -5.273  1.00 84.50           N  
ATOM   2433  NH1 ARG A 300     -10.047  -0.637  -3.328  1.00 84.50           N  
ATOM   2434  NH2 ARG A 300     -10.719   1.243  -4.457  1.00 84.50           N  
ATOM   2435  CZ  ARG A 300     -10.680  -0.078  -4.352  1.00 84.50           C  
ATOM   2436  N   ALA A 301      -9.391  -7.113  -7.383  1.00 88.19           N  
ATOM   2437  CA  ALA A 301      -9.352  -8.562  -7.207  1.00 88.19           C  
ATOM   2438  C   ALA A 301     -10.062  -8.977  -5.922  1.00 88.19           C  
ATOM   2439  CB  ALA A 301      -7.910  -9.062  -7.207  1.00 88.19           C  
ATOM   2440  O   ALA A 301     -10.016  -8.258  -4.922  1.00 88.19           O  
ATOM   2441  N   ILE A 302     -10.750 -10.125  -6.020  1.00 91.69           N  
ATOM   2442  CA  ILE A 302     -11.461 -10.609  -4.844  1.00 91.69           C  
ATOM   2443  C   ILE A 302     -10.984 -12.023  -4.500  1.00 91.69           C  
ATOM   2444  CB  ILE A 302     -12.992 -10.602  -5.059  1.00 91.69           C  
ATOM   2445  O   ILE A 302     -10.484 -12.742  -5.367  1.00 91.69           O  
ATOM   2446  CG1 ILE A 302     -13.367 -11.422  -6.297  1.00 91.69           C  
ATOM   2447  CG2 ILE A 302     -13.508  -9.164  -5.188  1.00 91.69           C  
ATOM   2448  CD1 ILE A 302     -14.859 -11.578  -6.512  1.00 91.69           C  
ATOM   2449  N   SER A 303     -11.133 -12.328  -3.238  1.00 92.25           N  
ATOM   2450  CA  SER A 303     -10.797 -13.656  -2.742  1.00 92.25           C  
ATOM   2451  C   SER A 303     -11.977 -14.609  -2.889  1.00 92.25           C  
ATOM   2452  CB  SER A 303     -10.367 -13.594  -1.277  1.00 92.25           C  
ATOM   2453  O   SER A 303     -13.133 -14.188  -2.871  1.00 92.25           O  
ATOM   2454  OG  SER A 303     -10.000 -14.875  -0.802  1.00 92.25           O  
ATOM   2455  N   PRO A 304     -11.664 -15.875  -3.082  1.00 92.50           N  
ATOM   2456  CA  PRO A 304     -12.758 -16.859  -3.014  1.00 92.50           C  
ATOM   2457  C   PRO A 304     -13.375 -16.953  -1.618  1.00 92.50           C  
ATOM   2458  CB  PRO A 304     -12.078 -18.172  -3.408  1.00 92.50           C  
ATOM   2459  O   PRO A 304     -12.789 -16.453  -0.647  1.00 92.50           O  
ATOM   2460  CG  PRO A 304     -10.641 -17.969  -3.061  1.00 92.50           C  
ATOM   2461  CD  PRO A 304     -10.305 -16.516  -3.191  1.00 92.50           C  
ATOM   2462  N   VAL A 305     -14.508 -17.516  -1.573  1.00 93.69           N  
ATOM   2463  CA  VAL A 305     -15.133 -17.719  -0.268  1.00 93.69           C  
ATOM   2464  C   VAL A 305     -14.312 -18.734   0.538  1.00 93.69           C  
ATOM   2465  CB  VAL A 305     -16.594 -18.203  -0.404  1.00 93.69           C  
ATOM   2466  O   VAL A 305     -13.523 -19.484  -0.025  1.00 93.69           O  
ATOM   2467  CG1 VAL A 305     -17.453 -17.141  -1.080  1.00 93.69           C  
ATOM   2468  CG2 VAL A 305     -16.656 -19.516  -1.185  1.00 93.69           C  
ATOM   2469  N   LEU A 306     -14.492 -18.750   1.808  1.00 93.12           N  
ATOM   2470  CA  LEU A 306     -13.672 -19.516   2.740  1.00 93.12           C  
ATOM   2471  C   LEU A 306     -13.680 -21.000   2.379  1.00 93.12           C  
ATOM   2472  CB  LEU A 306     -14.172 -19.328   4.176  1.00 93.12           C  
ATOM   2473  O   LEU A 306     -12.641 -21.656   2.393  1.00 93.12           O  
ATOM   2474  CG  LEU A 306     -13.352 -20.016   5.273  1.00 93.12           C  
ATOM   2475  CD1 LEU A 306     -11.906 -19.531   5.238  1.00 93.12           C  
ATOM   2476  CD2 LEU A 306     -13.977 -19.750   6.641  1.00 93.12           C  
ATOM   2477  N   LYS A 307     -14.773 -21.594   2.018  1.00 92.31           N  
ATOM   2478  CA  LYS A 307     -14.914 -23.000   1.702  1.00 92.31           C  
ATOM   2479  C   LYS A 307     -14.102 -23.375   0.469  1.00 92.31           C  
ATOM   2480  CB  LYS A 307     -16.391 -23.359   1.483  1.00 92.31           C  
ATOM   2481  O   LYS A 307     -13.742 -24.547   0.287  1.00 92.31           O  
ATOM   2482  CG  LYS A 307     -17.250 -23.266   2.738  1.00 92.31           C  
ATOM   2483  CD  LYS A 307     -18.703 -23.594   2.451  1.00 92.31           C  
ATOM   2484  CE  LYS A 307     -19.578 -23.406   3.682  1.00 92.31           C  
ATOM   2485  NZ  LYS A 307     -21.016 -23.672   3.389  1.00 92.31           N  
ATOM   2486  N   GLU A 308     -13.766 -22.375  -0.308  1.00 92.94           N  
ATOM   2487  CA  GLU A 308     -13.016 -22.594  -1.540  1.00 92.94           C  
ATOM   2488  C   GLU A 308     -11.625 -21.969  -1.457  1.00 92.94           C  
ATOM   2489  CB  GLU A 308     -13.773 -22.031  -2.742  1.00 92.94           C  
ATOM   2490  O   GLU A 308     -11.039 -21.609  -2.480  1.00 92.94           O  
ATOM   2491  CG  GLU A 308     -15.156 -22.641  -2.947  1.00 92.94           C  
ATOM   2492  CD  GLU A 308     -15.969 -21.938  -4.023  1.00 92.94           C  
ATOM   2493  OE1 GLU A 308     -17.109 -22.375  -4.297  1.00 92.94           O  
ATOM   2494  OE2 GLU A 308     -15.461 -20.953  -4.594  1.00 92.94           O  
ATOM   2495  N   TRP A 309     -11.125 -21.797  -0.340  1.00 92.81           N  
ATOM   2496  CA  TRP A 309      -9.867 -21.078  -0.142  1.00 92.81           C  
ATOM   2497  C   TRP A 309      -8.750 -21.719  -0.948  1.00 92.81           C  
ATOM   2498  CB  TRP A 309      -9.500 -21.047   1.343  1.00 92.81           C  
ATOM   2499  O   TRP A 309      -7.824 -21.031  -1.396  1.00 92.81           O  
ATOM   2500  CG  TRP A 309      -9.047 -22.359   1.886  1.00 92.81           C  
ATOM   2501  CD1 TRP A 309      -9.828 -23.344   2.434  1.00 92.81           C  
ATOM   2502  CD2 TRP A 309      -7.703 -22.859   1.938  1.00 92.81           C  
ATOM   2503  CE2 TRP A 309      -7.746 -24.141   2.529  1.00 92.81           C  
ATOM   2504  CE3 TRP A 309      -6.465 -22.328   1.541  1.00 92.81           C  
ATOM   2505  NE1 TRP A 309      -9.055 -24.406   2.822  1.00 92.81           N  
ATOM   2506  CH2 TRP A 309      -5.398 -24.375   2.336  1.00 92.81           C  
ATOM   2507  CZ2 TRP A 309      -6.598 -24.906   2.734  1.00 92.81           C  
ATOM   2508  CZ3 TRP A 309      -5.320 -23.094   1.745  1.00 92.81           C  
ATOM   2509  N   ASP A 310      -8.766 -22.969  -1.131  1.00 92.69           N  
ATOM   2510  CA  ASP A 310      -7.691 -23.734  -1.757  1.00 92.69           C  
ATOM   2511  C   ASP A 310      -7.832 -23.734  -3.277  1.00 92.69           C  
ATOM   2512  CB  ASP A 310      -7.672 -25.172  -1.228  1.00 92.69           C  
ATOM   2513  O   ASP A 310      -7.000 -24.312  -3.982  1.00 92.69           O  
ATOM   2514  CG  ASP A 310      -9.031 -25.844  -1.282  1.00 92.69           C  
ATOM   2515  OD1 ASP A 310     -10.047 -25.141  -1.481  1.00 92.69           O  
ATOM   2516  OD2 ASP A 310      -9.086 -27.078  -1.123  1.00 92.69           O  
ATOM   2517  N   SER A 311      -8.859 -23.109  -3.791  1.00 91.44           N  
ATOM   2518  CA  SER A 311      -9.070 -23.047  -5.234  1.00 91.44           C  
ATOM   2519  C   SER A 311      -8.016 -22.172  -5.906  1.00 91.44           C  
ATOM   2520  CB  SER A 311     -10.461 -22.500  -5.547  1.00 91.44           C  
ATOM   2521  O   SER A 311      -7.875 -22.188  -7.129  1.00 91.44           O  
ATOM   2522  OG  SER A 311     -10.578 -21.141  -5.145  1.00 91.44           O  
ATOM   2523  N   VAL A 312      -7.230 -21.484  -5.117  1.00 90.12           N  
ATOM   2524  CA  VAL A 312      -6.234 -20.547  -5.633  1.00 90.12           C  
ATOM   2525  C   VAL A 312      -4.969 -21.312  -6.023  1.00 90.12           C  
ATOM   2526  CB  VAL A 312      -5.898 -19.453  -4.602  1.00 90.12           C  
ATOM   2527  O   VAL A 312      -4.141 -20.797  -6.785  1.00 90.12           O  
ATOM   2528  CG1 VAL A 312      -7.117 -18.578  -4.332  1.00 90.12           C  
ATOM   2529  CG2 VAL A 312      -5.383 -20.078  -3.307  1.00 90.12           C  
ATOM   2530  N   PHE A 313      -4.891 -22.531  -5.531  1.00 90.12           N  
ATOM   2531  CA  PHE A 313      -3.707 -23.344  -5.797  1.00 90.12           C  
ATOM   2532  C   PHE A 313      -3.941 -24.281  -6.984  1.00 90.12           C  
ATOM   2533  CB  PHE A 313      -3.322 -24.156  -4.559  1.00 90.12           C  
ATOM   2534  O   PHE A 313      -5.078 -24.672  -7.250  1.00 90.12           O  
ATOM   2535  CG  PHE A 313      -3.037 -23.328  -3.344  1.00 90.12           C  
ATOM   2536  CD1 PHE A 313      -1.898 -22.531  -3.279  1.00 90.12           C  
ATOM   2537  CD2 PHE A 313      -3.910 -23.328  -2.264  1.00 90.12           C  
ATOM   2538  CE1 PHE A 313      -1.633 -21.750  -2.154  1.00 90.12           C  
ATOM   2539  CE2 PHE A 313      -3.652 -22.547  -1.136  1.00 90.12           C  
ATOM   2540  CZ  PHE A 313      -2.512 -21.766  -1.083  1.00 90.12           C  
ATOM   2541  N   ASN A 314      -2.852 -24.531  -7.645  1.00 85.19           N  
ATOM   2542  CA  ASN A 314      -2.924 -25.453  -8.766  1.00 85.19           C  
ATOM   2543  C   ASN A 314      -3.176 -26.891  -8.297  1.00 85.19           C  
ATOM   2544  CB  ASN A 314      -1.641 -25.391  -9.602  1.00 85.19           C  
ATOM   2545  O   ASN A 314      -2.598 -27.328  -7.305  1.00 85.19           O  
ATOM   2546  CG  ASN A 314      -1.547 -24.125 -10.430  1.00 85.19           C  
ATOM   2547  ND2 ASN A 314      -0.333 -23.766 -10.828  1.00 85.19           N  
ATOM   2548  OD1 ASN A 314      -2.557 -23.469 -10.703  1.00 85.19           O  
ATOM   2549  N   ARG A 315      -4.082 -27.578  -9.016  1.00 85.44           N  
ATOM   2550  CA  ARG A 315      -4.488 -28.938  -8.711  1.00 85.44           C  
ATOM   2551  C   ARG A 315      -3.275 -29.875  -8.641  1.00 85.44           C  
ATOM   2552  CB  ARG A 315      -5.477 -29.453  -9.758  1.00 85.44           C  
ATOM   2553  O   ARG A 315      -3.232 -30.781  -7.812  1.00 85.44           O  
ATOM   2554  CG  ARG A 315      -5.926 -30.891  -9.523  1.00 85.44           C  
ATOM   2555  CD  ARG A 315      -6.859 -31.375 -10.625  1.00 85.44           C  
ATOM   2556  NE  ARG A 315      -7.160 -32.812 -10.492  1.00 85.44           N  
ATOM   2557  NH1 ARG A 315      -8.352 -32.938 -12.461  1.00 85.44           N  
ATOM   2558  NH2 ARG A 315      -8.078 -34.812 -11.141  1.00 85.44           N  
ATOM   2559  CZ  ARG A 315      -7.863 -33.500 -11.367  1.00 85.44           C  
ATOM   2560  N   GLU A 316      -2.264 -29.594  -9.375  1.00 82.50           N  
ATOM   2561  CA  GLU A 316      -1.102 -30.469  -9.531  1.00 82.50           C  
ATOM   2562  C   GLU A 316      -0.197 -30.406  -8.305  1.00 82.50           C  
ATOM   2563  CB  GLU A 316      -0.312 -30.078 -10.789  1.00 82.50           C  
ATOM   2564  O   GLU A 316       0.557 -31.344  -8.039  1.00 82.50           O  
ATOM   2565  CG  GLU A 316      -1.064 -30.312 -12.086  1.00 82.50           C  
ATOM   2566  CD  GLU A 316      -2.051 -29.219 -12.422  1.00 82.50           C  
ATOM   2567  OE1 GLU A 316      -2.928 -29.422 -13.297  1.00 82.50           O  
ATOM   2568  OE2 GLU A 316      -1.947 -28.125 -11.812  1.00 82.50           O  
ATOM   2569  N   VAL A 317      -0.296 -29.266  -7.586  1.00 84.94           N  
ATOM   2570  CA  VAL A 317       0.607 -29.125  -6.449  1.00 84.94           C  
ATOM   2571  C   VAL A 317      -0.136 -29.453  -5.156  1.00 84.94           C  
ATOM   2572  CB  VAL A 317       1.205 -27.703  -6.375  1.00 84.94           C  
ATOM   2573  O   VAL A 317       0.453 -29.438  -4.074  1.00 84.94           O  
ATOM   2574  CG1 VAL A 317       2.107 -27.438  -7.574  1.00 84.94           C  
ATOM   2575  CG2 VAL A 317       0.091 -26.656  -6.293  1.00 84.94           C  
ATOM   2576  N   MET A 318      -1.420 -29.734  -5.289  1.00 89.25           N  
ATOM   2577  CA  MET A 318      -2.248 -30.062  -4.129  1.00 89.25           C  
ATOM   2578  C   MET A 318      -2.400 -31.562  -3.963  1.00 89.25           C  
ATOM   2579  CB  MET A 318      -3.627 -29.406  -4.258  1.00 89.25           C  
ATOM   2580  O   MET A 318      -2.412 -32.312  -4.949  1.00 89.25           O  
ATOM   2581  CG  MET A 318      -3.582 -27.891  -4.309  1.00 89.25           C  
ATOM   2582  SD  MET A 318      -3.035 -27.141  -2.721  1.00 89.25           S  
ATOM   2583  CE  MET A 318      -4.508 -27.438  -1.704  1.00 89.25           C  
ATOM   2584  N   PRO A 319      -2.391 -32.156  -2.785  1.00 88.62           N  
ATOM   2585  CA  PRO A 319      -2.590 -33.562  -2.527  1.00 88.62           C  
ATOM   2586  C   PRO A 319      -4.020 -34.031  -2.812  1.00 88.62           C  
ATOM   2587  CB  PRO A 319      -2.258 -33.719  -1.040  1.00 88.62           C  
ATOM   2588  O   PRO A 319      -4.305 -35.219  -2.787  1.00 88.62           O  
ATOM   2589  CG  PRO A 319      -2.539 -32.375  -0.459  1.00 88.62           C  
ATOM   2590  CD  PRO A 319      -2.287 -31.328  -1.517  1.00 88.62           C  
ATOM   2591  N   TYR A 320      -4.930 -33.219  -3.078  1.00 89.94           N  
ATOM   2592  CA  TYR A 320      -6.328 -33.469  -3.396  1.00 89.94           C  
ATOM   2593  C   TYR A 320      -6.820 -32.562  -4.508  1.00 89.94           C  
ATOM   2594  CB  TYR A 320      -7.203 -33.312  -2.152  1.00 89.94           C  
ATOM   2595  O   TYR A 320      -6.086 -31.688  -4.973  1.00 89.94           O  
ATOM   2596  CG  TYR A 320      -7.070 -31.969  -1.489  1.00 89.94           C  
ATOM   2597  CD1 TYR A 320      -6.199 -31.781  -0.415  1.00 89.94           C  
ATOM   2598  CD2 TYR A 320      -7.809 -30.875  -1.933  1.00 89.94           C  
ATOM   2599  CE1 TYR A 320      -6.074 -30.547   0.201  1.00 89.94           C  
ATOM   2600  CE2 TYR A 320      -7.691 -29.625  -1.324  1.00 89.94           C  
ATOM   2601  OH  TYR A 320      -6.699 -28.250   0.345  1.00 89.94           O  
ATOM   2602  CZ  TYR A 320      -6.820 -29.469  -0.260  1.00 89.94           C  
ATOM   2603  N   ASP A 321      -8.070 -32.781  -4.926  1.00 87.19           N  
ATOM   2604  CA  ASP A 321      -8.688 -31.938  -5.957  1.00 87.19           C  
ATOM   2605  C   ASP A 321      -9.406 -30.750  -5.340  1.00 87.19           C  
ATOM   2606  CB  ASP A 321      -9.656 -32.781  -6.805  1.00 87.19           C  
ATOM   2607  O   ASP A 321     -10.469 -30.906  -4.730  1.00 87.19           O  
ATOM   2608  CG  ASP A 321     -10.047 -32.094  -8.102  1.00 87.19           C  
ATOM   2609  OD1 ASP A 321      -9.375 -31.094  -8.492  1.00 87.19           O  
ATOM   2610  OD2 ASP A 321     -11.023 -32.531  -8.742  1.00 87.19           O  
ATOM   2611  N   PRO A 322      -8.688 -29.547  -5.441  1.00 87.94           N  
ATOM   2612  CA  PRO A 322      -9.367 -28.359  -4.898  1.00 87.94           C  
ATOM   2613  C   PRO A 322     -10.641 -28.000  -5.668  1.00 87.94           C  
ATOM   2614  CB  PRO A 322      -8.320 -27.250  -5.027  1.00 87.94           C  
ATOM   2615  O   PRO A 322     -10.750 -28.312  -6.855  1.00 87.94           O  
ATOM   2616  CG  PRO A 322      -7.438 -27.703  -6.152  1.00 87.94           C  
ATOM   2617  CD  PRO A 322      -7.430 -29.203  -6.188  1.00 87.94           C  
ATOM   2618  N   PRO A 323     -11.648 -27.453  -5.016  1.00 86.50           N  
ATOM   2619  CA  PRO A 323     -12.875 -27.016  -5.695  1.00 86.50           C  
ATOM   2620  C   PRO A 323     -12.617 -25.922  -6.734  1.00 86.50           C  
ATOM   2621  CB  PRO A 323     -13.742 -26.484  -4.551  1.00 86.50           C  
ATOM   2622  O   PRO A 323     -11.617 -25.203  -6.645  1.00 86.50           O  
ATOM   2623  CG  PRO A 323     -12.773 -26.094  -3.482  1.00 86.50           C  
ATOM   2624  CD  PRO A 323     -11.547 -26.953  -3.611  1.00 86.50           C  
ATOM   2625  N   ARG A 324     -13.547 -25.922  -7.699  1.00 81.88           N  
ATOM   2626  CA  ARG A 324     -13.523 -24.844  -8.672  1.00 81.88           C  
ATOM   2627  C   ARG A 324     -14.203 -23.594  -8.109  1.00 81.88           C  
ATOM   2628  CB  ARG A 324     -14.211 -25.266  -9.969  1.00 81.88           C  
ATOM   2629  O   ARG A 324     -15.133 -23.688  -7.305  1.00 81.88           O  
ATOM   2630  CG  ARG A 324     -13.461 -26.344 -10.742  1.00 81.88           C  
ATOM   2631  CD  ARG A 324     -14.109 -26.625 -12.086  1.00 81.88           C  
ATOM   2632  NE  ARG A 324     -13.414 -27.688 -12.805  1.00 81.88           N  
ATOM   2633  NH1 ARG A 324     -14.758 -27.594 -14.680  1.00 81.88           N  
ATOM   2634  NH2 ARG A 324     -13.031 -29.094 -14.578  1.00 81.88           N  
ATOM   2635  CZ  ARG A 324     -13.734 -28.125 -14.023  1.00 81.88           C  
ATOM   2636  N   SER A 325     -13.508 -22.453  -8.352  1.00 77.25           N  
ATOM   2637  CA  SER A 325     -14.109 -21.203  -7.883  1.00 77.25           C  
ATOM   2638  C   SER A 325     -15.430 -20.938  -8.594  1.00 77.25           C  
ATOM   2639  CB  SER A 325     -13.148 -20.047  -8.102  1.00 77.25           C  
ATOM   2640  O   SER A 325     -15.492 -20.953  -9.820  1.00 77.25           O  
ATOM   2641  OG  SER A 325     -13.766 -18.812  -7.762  1.00 77.25           O  
ATOM   2642  N   GLY A 326     -16.531 -20.906  -7.859  1.00 77.00           N  
ATOM   2643  CA  GLY A 326     -17.875 -20.688  -8.383  1.00 77.00           C  
ATOM   2644  C   GLY A 326     -18.156 -19.234  -8.695  1.00 77.00           C  
ATOM   2645  O   GLY A 326     -19.141 -18.906  -9.367  1.00 77.00           O  
ATOM   2646  N   GLN A 327     -17.234 -18.359  -8.242  1.00 80.12           N  
ATOM   2647  CA  GLN A 327     -17.469 -16.938  -8.398  1.00 80.12           C  
ATOM   2648  C   GLN A 327     -16.328 -16.266  -9.156  1.00 80.12           C  
ATOM   2649  CB  GLN A 327     -17.656 -16.266  -7.035  1.00 80.12           C  
ATOM   2650  O   GLN A 327     -15.242 -16.828  -9.273  1.00 80.12           O  
ATOM   2651  CG  GLN A 327     -18.891 -16.750  -6.281  1.00 80.12           C  
ATOM   2652  CD  GLN A 327     -19.016 -16.125  -4.902  1.00 80.12           C  
ATOM   2653  NE2 GLN A 327     -19.750 -16.781  -4.012  1.00 80.12           N  
ATOM   2654  OE1 GLN A 327     -18.469 -15.047  -4.641  1.00 80.12           O  
ATOM   2655  N   THR A 328     -16.719 -15.156  -9.758  1.00 84.06           N  
ATOM   2656  CA  THR A 328     -15.727 -14.336 -10.438  1.00 84.06           C  
ATOM   2657  C   THR A 328     -14.672 -13.836  -9.453  1.00 84.06           C  
ATOM   2658  CB  THR A 328     -16.375 -13.141 -11.156  1.00 84.06           C  
ATOM   2659  O   THR A 328     -14.953 -13.664  -8.266  1.00 84.06           O  
ATOM   2660  CG2 THR A 328     -17.219 -12.312 -10.195  1.00 84.06           C  
ATOM   2661  OG1 THR A 328     -15.344 -12.312 -11.711  1.00 84.06           O  
ATOM   2662  N   ARG A 329     -13.453 -13.703  -9.906  1.00 85.12           N  
ATOM   2663  CA  ARG A 329     -12.359 -13.219  -9.070  1.00 85.12           C  
ATOM   2664  C   ARG A 329     -12.195 -11.711  -9.203  1.00 85.12           C  
ATOM   2665  CB  ARG A 329     -11.055 -13.922  -9.430  1.00 85.12           C  
ATOM   2666  O   ARG A 329     -11.219 -11.141  -8.711  1.00 85.12           O  
ATOM   2667  CG  ARG A 329     -11.070 -15.422  -9.172  1.00 85.12           C  
ATOM   2668  CD  ARG A 329     -11.070 -15.734  -7.680  1.00 85.12           C  
ATOM   2669  NE  ARG A 329     -10.891 -17.156  -7.430  1.00 85.12           N  
ATOM   2670  NH1 ARG A 329     -11.070 -16.984  -5.133  1.00 85.12           N  
ATOM   2671  NH2 ARG A 329     -10.727 -19.031  -6.109  1.00 85.12           N  
ATOM   2672  CZ  ARG A 329     -10.898 -17.719  -6.223  1.00 85.12           C  
ATOM   2673  N   ARG A 330     -13.164 -11.172  -9.859  1.00 88.88           N  
ATOM   2674  CA  ARG A 330     -13.102  -9.734 -10.109  1.00 88.88           C  
ATOM   2675  C   ARG A 330     -14.344  -9.031  -9.570  1.00 88.88           C  
ATOM   2676  CB  ARG A 330     -12.945  -9.453 -11.602  1.00 88.88           C  
ATOM   2677  O   ARG A 330     -15.469  -9.398  -9.922  1.00 88.88           O  
ATOM   2678  CG  ARG A 330     -11.727 -10.109 -12.234  1.00 88.88           C  
ATOM   2679  CD  ARG A 330     -10.438  -9.438 -11.797  1.00 88.88           C  
ATOM   2680  NE  ARG A 330     -10.266  -8.125 -12.422  1.00 88.88           N  
ATOM   2681  NH1 ARG A 330      -8.062  -7.867 -11.781  1.00 88.88           N  
ATOM   2682  NH2 ARG A 330      -9.109  -6.230 -13.000  1.00 88.88           N  
ATOM   2683  CZ  ARG A 330      -9.148  -7.410 -12.398  1.00 88.88           C  
ATOM   2684  N   LEU A 331     -14.109  -7.984  -8.766  1.00 86.81           N  
ATOM   2685  CA  LEU A 331     -15.203  -7.273  -8.117  1.00 86.81           C  
ATOM   2686  C   LEU A 331     -16.141  -6.648  -9.148  1.00 86.81           C  
ATOM   2687  CB  LEU A 331     -14.664  -6.188  -7.184  1.00 86.81           C  
ATOM   2688  O   LEU A 331     -17.359  -6.680  -8.992  1.00 86.81           O  
ATOM   2689  CG  LEU A 331     -15.695  -5.449  -6.328  1.00 86.81           C  
ATOM   2690  CD1 LEU A 331     -16.422  -6.430  -5.422  1.00 86.81           C  
ATOM   2691  CD2 LEU A 331     -15.016  -4.355  -5.508  1.00 86.81           C  
ATOM   2692  N   VAL A 332     -15.555  -6.105 -10.188  1.00 85.75           N  
ATOM   2693  CA  VAL A 332     -16.359  -5.445 -11.211  1.00 85.75           C  
ATOM   2694  C   VAL A 332     -17.312  -6.449 -11.852  1.00 85.75           C  
ATOM   2695  CB  VAL A 332     -15.469  -4.789 -12.297  1.00 85.75           C  
ATOM   2696  O   VAL A 332     -18.484  -6.141 -12.094  1.00 85.75           O  
ATOM   2697  CG1 VAL A 332     -14.664  -5.848 -13.047  1.00 85.75           C  
ATOM   2698  CG2 VAL A 332     -16.328  -3.977 -13.266  1.00 85.75           C  
ATOM   2699  N   SER A 333     -16.812  -7.578 -12.156  1.00 84.88           N  
ATOM   2700  CA  SER A 333     -17.656  -8.633 -12.719  1.00 84.88           C  
ATOM   2701  C   SER A 333     -18.781  -9.016 -11.758  1.00 84.88           C  
ATOM   2702  CB  SER A 333     -16.812  -9.867 -13.047  1.00 84.88           C  
ATOM   2703  O   SER A 333     -19.906  -9.242 -12.188  1.00 84.88           O  
ATOM   2704  OG  SER A 333     -15.883  -9.578 -14.086  1.00 84.88           O  
ATOM   2705  N   TYR A 334     -18.391  -9.039 -10.539  1.00 83.94           N  
ATOM   2706  CA  TYR A 334     -19.375  -9.352  -9.500  1.00 83.94           C  
ATOM   2707  C   TYR A 334     -20.484  -8.320  -9.469  1.00 83.94           C  
ATOM   2708  CB  TYR A 334     -18.688  -9.430  -8.133  1.00 83.94           C  
ATOM   2709  O   TYR A 334     -21.672  -8.672  -9.406  1.00 83.94           O  
ATOM   2710  CG  TYR A 334     -19.641  -9.742  -7.000  1.00 83.94           C  
ATOM   2711  CD1 TYR A 334     -20.203  -8.727  -6.238  1.00 83.94           C  
ATOM   2712  CD2 TYR A 334     -19.984 -11.055  -6.691  1.00 83.94           C  
ATOM   2713  CE1 TYR A 334     -21.078  -9.008  -5.195  1.00 83.94           C  
ATOM   2714  CE2 TYR A 334     -20.859 -11.352  -5.652  1.00 83.94           C  
ATOM   2715  OH  TYR A 334     -22.266 -10.602  -3.875  1.00 83.94           O  
ATOM   2716  CZ  TYR A 334     -21.391 -10.320  -4.906  1.00 83.94           C  
ATOM   2717  N   PHE A 335     -20.156  -7.098  -9.648  1.00 84.62           N  
ATOM   2718  CA  PHE A 335     -21.109  -5.996  -9.602  1.00 84.62           C  
ATOM   2719  C   PHE A 335     -22.000  -6.008 -10.836  1.00 84.62           C  
ATOM   2720  CB  PHE A 335     -20.375  -4.652  -9.492  1.00 84.62           C  
ATOM   2721  O   PHE A 335     -23.219  -5.812 -10.727  1.00 84.62           O  
ATOM   2722  CG  PHE A 335     -19.688  -4.449  -8.180  1.00 84.62           C  
ATOM   2723  CD1 PHE A 335     -20.109  -5.109  -7.031  1.00 84.62           C  
ATOM   2724  CD2 PHE A 335     -18.594  -3.592  -8.086  1.00 84.62           C  
ATOM   2725  CE1 PHE A 335     -19.469  -4.922  -5.812  1.00 84.62           C  
ATOM   2726  CE2 PHE A 335     -17.938  -3.398  -6.867  1.00 84.62           C  
ATOM   2727  CZ  PHE A 335     -18.375  -4.062  -5.734  1.00 84.62           C  
ATOM   2728  N   ILE A 336     -21.359  -6.215 -12.016  1.00 85.38           N  
ATOM   2729  CA  ILE A 336     -22.062  -6.176 -13.289  1.00 85.38           C  
ATOM   2730  C   ILE A 336     -23.062  -7.324 -13.359  1.00 85.38           C  
ATOM   2731  CB  ILE A 336     -21.078  -6.246 -14.484  1.00 85.38           C  
ATOM   2732  O   ILE A 336     -24.172  -7.152 -13.867  1.00 85.38           O  
ATOM   2733  CG1 ILE A 336     -20.250  -4.965 -14.562  1.00 85.38           C  
ATOM   2734  CG2 ILE A 336     -21.844  -6.492 -15.789  1.00 85.38           C  
ATOM   2735  CD1 ILE A 336     -19.125  -5.023 -15.594  1.00 85.38           C  
ATOM   2736  N   ASP A 337     -22.734  -8.438 -12.719  1.00 86.75           N  
ATOM   2737  CA  ASP A 337     -23.562  -9.641 -12.812  1.00 86.75           C  
ATOM   2738  C   ASP A 337     -24.672  -9.633 -11.758  1.00 86.75           C  
ATOM   2739  CB  ASP A 337     -22.703 -10.898 -12.648  1.00 86.75           C  
ATOM   2740  O   ASP A 337     -25.609 -10.438 -11.828  1.00 86.75           O  
ATOM   2741  CG  ASP A 337     -21.812 -11.156 -13.859  1.00 86.75           C  
ATOM   2742  OD1 ASP A 337     -22.062 -10.594 -14.938  1.00 86.75           O  
ATOM   2743  OD2 ASP A 337     -20.844 -11.945 -13.719  1.00 86.75           O  
ATOM   2744  N   ASP A 338     -24.562  -8.664 -10.781  1.00 84.88           N  
ATOM   2745  CA  ASP A 338     -25.547  -8.602  -9.688  1.00 84.88           C  
ATOM   2746  C   ASP A 338     -26.797  -7.840 -10.117  1.00 84.88           C  
ATOM   2747  CB  ASP A 338     -24.922  -7.941  -8.453  1.00 84.88           C  
ATOM   2748  O   ASP A 338     -26.750  -6.621 -10.305  1.00 84.88           O  
ATOM   2749  CG  ASP A 338     -25.797  -8.055  -7.223  1.00 84.88           C  
ATOM   2750  OD1 ASP A 338     -26.953  -8.539  -7.332  1.00 84.88           O  
ATOM   2751  OD2 ASP A 338     -25.344  -7.652  -6.129  1.00 84.88           O  
ATOM   2752  N   ARG A 339     -27.984  -8.531 -10.336  1.00 84.00           N  
ATOM   2753  CA  ARG A 339     -29.250  -7.988 -10.812  1.00 84.00           C  
ATOM   2754  C   ARG A 339     -29.922  -7.121  -9.742  1.00 84.00           C  
ATOM   2755  CB  ARG A 339     -30.203  -9.117 -11.227  1.00 84.00           C  
ATOM   2756  O   ARG A 339     -30.656  -6.188 -10.062  1.00 84.00           O  
ATOM   2757  CG  ARG A 339     -29.750  -9.867 -12.469  1.00 84.00           C  
ATOM   2758  CD  ARG A 339     -30.781 -10.883 -12.930  1.00 84.00           C  
ATOM   2759  NE  ARG A 339     -30.297 -11.703 -14.031  1.00 84.00           N  
ATOM   2760  NH1 ARG A 339     -32.281 -12.805 -14.375  1.00 84.00           N  
ATOM   2761  NH2 ARG A 339     -30.469 -13.289 -15.680  1.00 84.00           N  
ATOM   2762  CZ  ARG A 339     -31.016 -12.594 -14.695  1.00 84.00           C  
ATOM   2763  N   ASN A 340     -29.562  -7.223  -8.469  1.00 86.12           N  
ATOM   2764  CA  ASN A 340     -30.125  -6.477  -7.340  1.00 86.12           C  
ATOM   2765  C   ASN A 340     -29.062  -5.617  -6.660  1.00 86.12           C  
ATOM   2766  CB  ASN A 340     -30.766  -7.430  -6.328  1.00 86.12           C  
ATOM   2767  O   ASN A 340     -29.016  -5.531  -5.434  1.00 86.12           O  
ATOM   2768  CG  ASN A 340     -31.953  -8.180  -6.902  1.00 86.12           C  
ATOM   2769  ND2 ASN A 340     -32.094  -9.445  -6.531  1.00 86.12           N  
ATOM   2770  OD1 ASN A 340     -32.750  -7.621  -7.668  1.00 86.12           O  
ATOM   2771  N   PHE A 341     -28.234  -5.086  -7.480  1.00 85.62           N  
ATOM   2772  CA  PHE A 341     -27.125  -4.305  -6.930  1.00 85.62           C  
ATOM   2773  C   PHE A 341     -27.656  -3.107  -6.148  1.00 85.62           C  
ATOM   2774  CB  PHE A 341     -26.188  -3.836  -8.047  1.00 85.62           C  
ATOM   2775  O   PHE A 341     -28.438  -2.312  -6.668  1.00 85.62           O  
ATOM   2776  CG  PHE A 341     -25.094  -2.922  -7.574  1.00 85.62           C  
ATOM   2777  CD1 PHE A 341     -25.172  -1.551  -7.781  1.00 85.62           C  
ATOM   2778  CD2 PHE A 341     -23.984  -3.436  -6.918  1.00 85.62           C  
ATOM   2779  CE1 PHE A 341     -24.156  -0.703  -7.344  1.00 85.62           C  
ATOM   2780  CE2 PHE A 341     -22.969  -2.594  -6.477  1.00 85.62           C  
ATOM   2781  CZ  PHE A 341     -23.062  -1.229  -6.691  1.00 85.62           C  
ATOM   2782  N   ASP A 342     -27.359  -3.027  -4.875  1.00 88.44           N  
ATOM   2783  CA  ASP A 342     -27.641  -1.919  -3.969  1.00 88.44           C  
ATOM   2784  C   ASP A 342     -26.453  -1.621  -3.072  1.00 88.44           C  
ATOM   2785  CB  ASP A 342     -28.875  -2.225  -3.117  1.00 88.44           C  
ATOM   2786  O   ASP A 342     -26.078  -2.441  -2.229  1.00 88.44           O  
ATOM   2787  CG  ASP A 342     -29.281  -1.072  -2.211  1.00 88.44           C  
ATOM   2788  OD1 ASP A 342     -28.734   0.044  -2.373  1.00 88.44           O  
ATOM   2789  OD2 ASP A 342     -30.125  -1.281  -1.327  1.00 88.44           O  
ATOM   2790  N   PRO A 343     -25.875  -0.409  -3.271  1.00 87.31           N  
ATOM   2791  CA  PRO A 343     -24.672  -0.065  -2.506  1.00 87.31           C  
ATOM   2792  C   PRO A 343     -24.922  -0.026  -1.001  1.00 87.31           C  
ATOM   2793  CB  PRO A 343     -24.297   1.324  -3.035  1.00 87.31           C  
ATOM   2794  O   PRO A 343     -24.000  -0.280  -0.212  1.00 87.31           O  
ATOM   2795  CG  PRO A 343     -24.984   1.423  -4.359  1.00 87.31           C  
ATOM   2796  CD  PRO A 343     -26.188   0.523  -4.344  1.00 87.31           C  
ATOM   2797  N   TRP A 344     -26.188   0.206  -0.642  1.00 91.75           N  
ATOM   2798  CA  TRP A 344     -26.516   0.307   0.775  1.00 91.75           C  
ATOM   2799  C   TRP A 344     -26.391  -1.049   1.462  1.00 91.75           C  
ATOM   2800  CB  TRP A 344     -27.938   0.855   0.959  1.00 91.75           C  
ATOM   2801  O   TRP A 344     -26.203  -1.120   2.680  1.00 91.75           O  
ATOM   2802  CG  TRP A 344     -28.047   2.340   0.772  1.00 91.75           C  
ATOM   2803  CD1 TRP A 344     -28.547   2.998  -0.311  1.00 91.75           C  
ATOM   2804  CD2 TRP A 344     -27.625   3.348   1.696  1.00 91.75           C  
ATOM   2805  CE2 TRP A 344     -27.922   4.598   1.107  1.00 91.75           C  
ATOM   2806  CE3 TRP A 344     -27.031   3.316   2.967  1.00 91.75           C  
ATOM   2807  NE1 TRP A 344     -28.484   4.359  -0.116  1.00 91.75           N  
ATOM   2808  CH2 TRP A 344     -27.047   5.750   2.988  1.00 91.75           C  
ATOM   2809  CZ2 TRP A 344     -27.625   5.809   1.747  1.00 91.75           C  
ATOM   2810  CZ3 TRP A 344     -26.750   4.520   3.602  1.00 91.75           C  
ATOM   2811  N   ARG A 345     -26.469  -2.113   0.684  1.00 93.06           N  
ATOM   2812  CA  ARG A 345     -26.312  -3.461   1.220  1.00 93.06           C  
ATOM   2813  C   ARG A 345     -24.938  -3.641   1.862  1.00 93.06           C  
ATOM   2814  CB  ARG A 345     -26.516  -4.504   0.119  1.00 93.06           C  
ATOM   2815  O   ARG A 345     -24.797  -4.379   2.840  1.00 93.06           O  
ATOM   2816  CG  ARG A 345     -27.969  -4.680  -0.302  1.00 93.06           C  
ATOM   2817  CD  ARG A 345     -28.125  -5.770  -1.354  1.00 93.06           C  
ATOM   2818  NE  ARG A 345     -29.516  -5.961  -1.730  1.00 93.06           N  
ATOM   2819  NH1 ARG A 345     -29.109  -7.715  -3.172  1.00 93.06           N  
ATOM   2820  NH2 ARG A 345     -31.250  -6.965  -2.857  1.00 93.06           N  
ATOM   2821  CZ  ARG A 345     -29.953  -6.879  -2.586  1.00 93.06           C  
ATOM   2822  N   PHE A 346     -24.016  -2.939   1.350  1.00 92.88           N  
ATOM   2823  CA  PHE A 346     -22.656  -3.039   1.848  1.00 92.88           C  
ATOM   2824  C   PHE A 346     -22.516  -2.363   3.207  1.00 92.88           C  
ATOM   2825  CB  PHE A 346     -21.672  -2.416   0.852  1.00 92.88           C  
ATOM   2826  O   PHE A 346     -21.875  -2.896   4.113  1.00 92.88           O  
ATOM   2827  CG  PHE A 346     -21.688  -3.068  -0.504  1.00 92.88           C  
ATOM   2828  CD1 PHE A 346     -21.391  -4.418  -0.644  1.00 92.88           C  
ATOM   2829  CD2 PHE A 346     -21.984  -2.330  -1.640  1.00 92.88           C  
ATOM   2830  CE1 PHE A 346     -21.391  -5.023  -1.898  1.00 92.88           C  
ATOM   2831  CE2 PHE A 346     -22.000  -2.930  -2.896  1.00 92.88           C  
ATOM   2832  CZ  PHE A 346     -21.703  -4.277  -3.023  1.00 92.88           C  
ATOM   2833  N   ILE A 347     -23.141  -1.210   3.324  1.00 94.50           N  
ATOM   2834  CA  ILE A 347     -23.141  -0.501   4.598  1.00 94.50           C  
ATOM   2835  C   ILE A 347     -23.906  -1.312   5.641  1.00 94.50           C  
ATOM   2836  CB  ILE A 347     -23.750   0.912   4.461  1.00 94.50           C  
ATOM   2837  O   ILE A 347     -23.453  -1.477   6.773  1.00 94.50           O  
ATOM   2838  CG1 ILE A 347     -22.859   1.794   3.580  1.00 94.50           C  
ATOM   2839  CG2 ILE A 347     -23.953   1.547   5.840  1.00 94.50           C  
ATOM   2840  CD1 ILE A 347     -23.422   3.186   3.324  1.00 94.50           C  
ATOM   2841  N   ASP A 348     -25.031  -1.896   5.230  1.00 95.50           N  
ATOM   2842  CA  ASP A 348     -25.859  -2.699   6.117  1.00 95.50           C  
ATOM   2843  C   ASP A 348     -25.125  -3.955   6.574  1.00 95.50           C  
ATOM   2844  CB  ASP A 348     -27.172  -3.084   5.422  1.00 95.50           C  
ATOM   2845  O   ASP A 348     -25.266  -4.387   7.719  1.00 95.50           O  
ATOM   2846  CG  ASP A 348     -28.109  -1.908   5.238  1.00 95.50           C  
ATOM   2847  OD1 ASP A 348     -27.953  -0.887   5.941  1.00 95.50           O  
ATOM   2848  OD2 ASP A 348     -29.016  -2.004   4.383  1.00 95.50           O  
ATOM   2849  N   TYR A 349     -24.375  -4.516   5.691  1.00 95.94           N  
ATOM   2850  CA  TYR A 349     -23.562  -5.703   5.973  1.00 95.94           C  
ATOM   2851  C   TYR A 349     -22.641  -5.461   7.156  1.00 95.94           C  
ATOM   2852  CB  TYR A 349     -22.750  -6.105   4.742  1.00 95.94           C  
ATOM   2853  O   TYR A 349     -22.516  -6.309   8.047  1.00 95.94           O  
ATOM   2854  CG  TYR A 349     -21.953  -7.375   4.930  1.00 95.94           C  
ATOM   2855  CD1 TYR A 349     -20.578  -7.383   4.754  1.00 95.94           C  
ATOM   2856  CD2 TYR A 349     -22.578  -8.562   5.289  1.00 95.94           C  
ATOM   2857  CE1 TYR A 349     -19.828  -8.547   4.926  1.00 95.94           C  
ATOM   2858  CE2 TYR A 349     -21.844  -9.734   5.465  1.00 95.94           C  
ATOM   2859  OH  TYR A 349     -19.750 -10.867   5.453  1.00 95.94           O  
ATOM   2860  CZ  TYR A 349     -20.484  -9.719   5.281  1.00 95.94           C  
ATOM   2861  N   VAL A 350     -22.109  -4.270   7.281  1.00 96.19           N  
ATOM   2862  CA  VAL A 350     -21.156  -3.934   8.336  1.00 96.19           C  
ATOM   2863  C   VAL A 350     -21.906  -3.471   9.578  1.00 96.19           C  
ATOM   2864  CB  VAL A 350     -20.172  -2.842   7.875  1.00 96.19           C  
ATOM   2865  O   VAL A 350     -21.641  -3.941  10.688  1.00 96.19           O  
ATOM   2866  CG1 VAL A 350     -19.234  -2.441   9.016  1.00 96.19           C  
ATOM   2867  CG2 VAL A 350     -19.359  -3.326   6.668  1.00 96.19           C  
ATOM   2868  N   THR A 351     -22.844  -2.637   9.414  1.00 95.81           N  
ATOM   2869  CA  THR A 351     -23.531  -2.029  10.547  1.00 95.81           C  
ATOM   2870  C   THR A 351     -24.391  -3.062  11.273  1.00 95.81           C  
ATOM   2871  CB  THR A 351     -24.422  -0.853  10.094  1.00 95.81           C  
ATOM   2872  O   THR A 351     -24.641  -2.939  12.477  1.00 95.81           O  
ATOM   2873  CG2 THR A 351     -23.578   0.302   9.570  1.00 95.81           C  
ATOM   2874  OG1 THR A 351     -25.297  -1.296   9.047  1.00 95.81           O  
ATOM   2875  N   SER A 352     -24.859  -4.047  10.578  1.00 96.00           N  
ATOM   2876  CA  SER A 352     -25.672  -5.109  11.180  1.00 96.00           C  
ATOM   2877  C   SER A 352     -24.797  -6.090  11.945  1.00 96.00           C  
ATOM   2878  CB  SER A 352     -26.453  -5.855  10.102  1.00 96.00           C  
ATOM   2879  O   SER A 352     -25.281  -6.844  12.789  1.00 96.00           O  
ATOM   2880  OG  SER A 352     -25.594  -6.621   9.281  1.00 96.00           O  
ATOM   2881  N   GLY A 353     -23.516  -6.109  11.711  1.00 95.00           N  
ATOM   2882  CA  GLY A 353     -22.609  -7.047  12.344  1.00 95.00           C  
ATOM   2883  C   GLY A 353     -22.562  -8.398  11.648  1.00 95.00           C  
ATOM   2884  O   GLY A 353     -21.922  -9.328  12.141  1.00 95.00           O  
ATOM   2885  N   GLU A 354     -23.281  -8.539  10.516  1.00 95.69           N  
ATOM   2886  CA  GLU A 354     -23.375  -9.781   9.758  1.00 95.69           C  
ATOM   2887  C   GLU A 354     -22.000 -10.234   9.273  1.00 95.69           C  
ATOM   2888  CB  GLU A 354     -24.312  -9.609   8.562  1.00 95.69           C  
ATOM   2889  O   GLU A 354     -21.719 -11.438   9.242  1.00 95.69           O  
ATOM   2890  CG  GLU A 354     -24.531 -10.883   7.762  1.00 95.69           C  
ATOM   2891  CD  GLU A 354     -25.422 -10.688   6.547  1.00 95.69           C  
ATOM   2892  OE1 GLU A 354     -25.453 -11.578   5.668  1.00 95.69           O  
ATOM   2893  OE2 GLU A 354     -26.094  -9.641   6.480  1.00 95.69           O  
ATOM   2894  N   TYR A 355     -21.188  -9.328   8.938  1.00 94.94           N  
ATOM   2895  CA  TYR A 355     -19.875  -9.664   8.383  1.00 94.94           C  
ATOM   2896  C   TYR A 355     -19.016 -10.391   9.414  1.00 94.94           C  
ATOM   2897  CB  TYR A 355     -19.156  -8.398   7.902  1.00 94.94           C  
ATOM   2898  O   TYR A 355     -18.109 -11.141   9.047  1.00 94.94           O  
ATOM   2899  CG  TYR A 355     -18.562  -7.582   9.023  1.00 94.94           C  
ATOM   2900  CD1 TYR A 355     -19.344  -6.758   9.812  1.00 94.94           C  
ATOM   2901  CD2 TYR A 355     -17.188  -7.633   9.281  1.00 94.94           C  
ATOM   2902  CE1 TYR A 355     -18.797  -6.000  10.844  1.00 94.94           C  
ATOM   2903  CE2 TYR A 355     -16.625  -6.883  10.312  1.00 94.94           C  
ATOM   2904  OH  TYR A 355     -16.891  -5.324  12.102  1.00 94.94           O  
ATOM   2905  CZ  TYR A 355     -17.438  -6.070  11.086  1.00 94.94           C  
ATOM   2906  N   LEU A 356     -19.234 -10.211  10.680  1.00 94.88           N  
ATOM   2907  CA  LEU A 356     -18.500 -10.852  11.758  1.00 94.88           C  
ATOM   2908  C   LEU A 356     -18.891 -12.320  11.891  1.00 94.88           C  
ATOM   2909  CB  LEU A 356     -18.734 -10.125  13.086  1.00 94.88           C  
ATOM   2910  O   LEU A 356     -18.109 -13.133  12.391  1.00 94.88           O  
ATOM   2911  CG  LEU A 356     -18.203  -8.695  13.180  1.00 94.88           C  
ATOM   2912  CD1 LEU A 356     -18.688  -8.031  14.461  1.00 94.88           C  
ATOM   2913  CD2 LEU A 356     -16.688  -8.688  13.109  1.00 94.88           C  
ATOM   2914  N   ARG A 357     -20.094 -12.680  11.422  1.00 94.25           N  
ATOM   2915  CA  ARG A 357     -20.594 -14.039  11.570  1.00 94.25           C  
ATOM   2916  C   ARG A 357     -20.750 -14.711  10.211  1.00 94.25           C  
ATOM   2917  CB  ARG A 357     -21.938 -14.031  12.305  1.00 94.25           C  
ATOM   2918  O   ARG A 357     -21.391 -15.758  10.102  1.00 94.25           O  
ATOM   2919  CG  ARG A 357     -21.875 -13.453  13.711  1.00 94.25           C  
ATOM   2920  CD  ARG A 357     -23.219 -13.531  14.414  1.00 94.25           C  
ATOM   2921  NE  ARG A 357     -24.188 -12.609  13.836  1.00 94.25           N  
ATOM   2922  NH1 ARG A 357     -23.688 -10.859  15.266  1.00 94.25           N  
ATOM   2923  NH2 ARG A 357     -25.297 -10.602  13.648  1.00 94.25           N  
ATOM   2924  CZ  ARG A 357     -24.391 -11.359  14.250  1.00 94.25           C  
ATOM   2925  N   ASP A 358     -20.203 -14.062   9.172  1.00 94.38           N  
ATOM   2926  CA  ASP A 358     -20.266 -14.594   7.816  1.00 94.38           C  
ATOM   2927  C   ASP A 358     -19.359 -15.805   7.652  1.00 94.38           C  
ATOM   2928  CB  ASP A 358     -19.906 -13.508   6.797  1.00 94.38           C  
ATOM   2929  O   ASP A 358     -18.125 -15.672   7.695  1.00 94.38           O  
ATOM   2930  CG  ASP A 358     -20.078 -13.969   5.359  1.00 94.38           C  
ATOM   2931  OD1 ASP A 358     -20.344 -15.164   5.129  1.00 94.38           O  
ATOM   2932  OD2 ASP A 358     -19.953 -13.117   4.453  1.00 94.38           O  
ATOM   2933  N   PRO A 359     -19.953 -17.016   7.496  1.00 92.81           N  
ATOM   2934  CA  PRO A 359     -19.156 -18.234   7.379  1.00 92.81           C  
ATOM   2935  C   PRO A 359     -18.344 -18.281   6.090  1.00 92.81           C  
ATOM   2936  CB  PRO A 359     -20.203 -19.344   7.406  1.00 92.81           C  
ATOM   2937  O   PRO A 359     -17.375 -19.047   5.996  1.00 92.81           O  
ATOM   2938  CG  PRO A 359     -21.469 -18.703   6.945  1.00 92.81           C  
ATOM   2939  CD  PRO A 359     -21.453 -17.266   7.398  1.00 92.81           C  
ATOM   2940  N   ASP A 360     -18.672 -17.422   5.148  1.00 93.69           N  
ATOM   2941  CA  ASP A 360     -18.016 -17.453   3.838  1.00 93.69           C  
ATOM   2942  C   ASP A 360     -16.922 -16.391   3.746  1.00 93.69           C  
ATOM   2943  CB  ASP A 360     -19.047 -17.234   2.729  1.00 93.69           C  
ATOM   2944  O   ASP A 360     -16.234 -16.297   2.729  1.00 93.69           O  
ATOM   2945  CG  ASP A 360     -20.000 -18.406   2.562  1.00 93.69           C  
ATOM   2946  OD1 ASP A 360     -19.594 -19.562   2.820  1.00 93.69           O  
ATOM   2947  OD2 ASP A 360     -21.172 -18.172   2.170  1.00 93.69           O  
ATOM   2948  N   PHE A 361     -16.766 -15.602   4.762  1.00 94.69           N  
ATOM   2949  CA  PHE A 361     -15.773 -14.539   4.742  1.00 94.69           C  
ATOM   2950  C   PHE A 361     -14.367 -15.117   4.660  1.00 94.69           C  
ATOM   2951  CB  PHE A 361     -15.906 -13.656   5.988  1.00 94.69           C  
ATOM   2952  O   PHE A 361     -14.031 -16.062   5.387  1.00 94.69           O  
ATOM   2953  CG  PHE A 361     -14.844 -12.586   6.090  1.00 94.69           C  
ATOM   2954  CD1 PHE A 361     -13.719 -12.781   6.875  1.00 94.69           C  
ATOM   2955  CD2 PHE A 361     -14.984 -11.391   5.395  1.00 94.69           C  
ATOM   2956  CE1 PHE A 361     -12.742 -11.789   6.969  1.00 94.69           C  
ATOM   2957  CE2 PHE A 361     -14.008 -10.398   5.484  1.00 94.69           C  
ATOM   2958  CZ  PHE A 361     -12.891 -10.602   6.273  1.00 94.69           C  
ATOM   2959  N   ASN A 362     -13.570 -14.586   3.744  1.00 94.50           N  
ATOM   2960  CA  ASN A 362     -12.203 -15.031   3.520  1.00 94.50           C  
ATOM   2961  C   ASN A 362     -11.289 -13.875   3.133  1.00 94.50           C  
ATOM   2962  CB  ASN A 362     -12.164 -16.125   2.445  1.00 94.50           C  
ATOM   2963  O   ASN A 362     -11.695 -12.977   2.391  1.00 94.50           O  
ATOM   2964  CG  ASN A 362     -10.789 -16.750   2.305  1.00 94.50           C  
ATOM   2965  ND2 ASN A 362     -10.398 -17.047   1.072  1.00 94.50           N  
ATOM   2966  OD1 ASN A 362     -10.094 -16.969   3.297  1.00 94.50           O  
ATOM   2967  N   ILE A 363     -10.031 -13.914   3.693  1.00 94.56           N  
ATOM   2968  CA  ILE A 363      -9.016 -12.930   3.340  1.00 94.56           C  
ATOM   2969  C   ILE A 363      -7.723 -13.633   2.936  1.00 94.56           C  
ATOM   2970  CB  ILE A 363      -8.750 -11.953   4.504  1.00 94.56           C  
ATOM   2971  O   ILE A 363      -7.281 -14.570   3.611  1.00 94.56           O  
ATOM   2972  CG1 ILE A 363     -10.023 -11.172   4.852  1.00 94.56           C  
ATOM   2973  CG2 ILE A 363      -7.605 -10.992   4.156  1.00 94.56           C  
ATOM   2974  CD1 ILE A 363      -9.930 -10.359   6.137  1.00 94.56           C  
ATOM   2975  N   SER A 364      -7.137 -13.133   1.793  1.00 93.62           N  
ATOM   2976  CA  SER A 364      -5.875 -13.711   1.342  1.00 93.62           C  
ATOM   2977  C   SER A 364      -4.934 -12.641   0.805  1.00 93.62           C  
ATOM   2978  CB  SER A 364      -6.129 -14.766   0.264  1.00 93.62           C  
ATOM   2979  O   SER A 364      -5.371 -11.555   0.431  1.00 93.62           O  
ATOM   2980  OG  SER A 364      -6.711 -14.180  -0.888  1.00 93.62           O  
ATOM   2981  N   TYR A 365      -3.643 -12.961   0.902  1.00 93.25           N  
ATOM   2982  CA  TYR A 365      -2.617 -12.164   0.239  1.00 93.25           C  
ATOM   2983  C   TYR A 365      -2.160 -12.828  -1.053  1.00 93.25           C  
ATOM   2984  CB  TYR A 365      -1.420 -11.945   1.168  1.00 93.25           C  
ATOM   2985  O   TYR A 365      -2.133 -14.055  -1.149  1.00 93.25           O  
ATOM   2986  CG  TYR A 365      -1.619 -10.828   2.164  1.00 93.25           C  
ATOM   2987  CD1 TYR A 365      -1.775  -9.508   1.740  1.00 93.25           C  
ATOM   2988  CD2 TYR A 365      -1.650 -11.086   3.529  1.00 93.25           C  
ATOM   2989  CE1 TYR A 365      -1.957  -8.477   2.654  1.00 93.25           C  
ATOM   2990  CE2 TYR A 365      -1.832 -10.062   4.453  1.00 93.25           C  
ATOM   2991  OH  TYR A 365      -2.164  -7.746   4.914  1.00 93.25           O  
ATOM   2992  CZ  TYR A 365      -1.984  -8.766   4.004  1.00 93.25           C  
ATOM   2993  N   SER A 366      -1.878 -11.961  -2.053  1.00 89.81           N  
ATOM   2994  CA  SER A 366      -1.200 -12.414  -3.264  1.00 89.81           C  
ATOM   2995  C   SER A 366       0.178 -11.773  -3.396  1.00 89.81           C  
ATOM   2996  CB  SER A 366      -2.041 -12.094  -4.500  1.00 89.81           C  
ATOM   2997  O   SER A 366       0.397 -10.656  -2.928  1.00 89.81           O  
ATOM   2998  OG  SER A 366      -3.289 -12.766  -4.449  1.00 89.81           O  
ATOM   2999  N   LEU A 367       1.063 -12.555  -3.943  1.00 84.25           N  
ATOM   3000  CA  LEU A 367       2.410 -12.047  -4.168  1.00 84.25           C  
ATOM   3001  C   LEU A 367       2.477 -11.242  -5.465  1.00 84.25           C  
ATOM   3002  CB  LEU A 367       3.422 -13.195  -4.211  1.00 84.25           C  
ATOM   3003  O   LEU A 367       1.964 -11.688  -6.496  1.00 84.25           O  
ATOM   3004  CG  LEU A 367       3.617 -13.969  -2.908  1.00 84.25           C  
ATOM   3005  CD1 LEU A 367       4.488 -15.195  -3.150  1.00 84.25           C  
ATOM   3006  CD2 LEU A 367       4.230 -13.078  -1.837  1.00 84.25           C  
ATOM   3007  N   LYS A 368       3.012 -10.016  -5.316  1.00 75.12           N  
ATOM   3008  CA  LYS A 368       3.238  -9.203  -6.512  1.00 75.12           C  
ATOM   3009  C   LYS A 368       4.602  -9.508  -7.129  1.00 75.12           C  
ATOM   3010  CB  LYS A 368       3.131  -7.715  -6.180  1.00 75.12           C  
ATOM   3011  O   LYS A 368       5.637  -9.242  -6.516  1.00 75.12           O  
ATOM   3012  CG  LYS A 368       3.000  -6.816  -7.402  1.00 75.12           C  
ATOM   3013  CD  LYS A 368       2.734  -5.371  -7.008  1.00 75.12           C  
ATOM   3014  CE  LYS A 368       2.586  -4.477  -8.227  1.00 75.12           C  
ATOM   3015  NZ  LYS A 368       2.311  -3.057  -7.848  1.00 75.12           N  
ATOM   3016  N   GLU A 369       4.742 -10.102  -8.250  1.00 67.25           N  
ATOM   3017  CA  GLU A 369       5.938 -10.711  -8.836  1.00 67.25           C  
ATOM   3018  C   GLU A 369       6.633  -9.750  -9.797  1.00 67.25           C  
ATOM   3019  CB  GLU A 369       5.578 -12.016  -9.555  1.00 67.25           C  
ATOM   3020  O   GLU A 369       7.816  -9.922 -10.102  1.00 67.25           O  
ATOM   3021  CG  GLU A 369       5.090 -13.117  -8.625  1.00 67.25           C  
ATOM   3022  CD  GLU A 369       4.785 -14.414  -9.344  1.00 67.25           C  
ATOM   3023  OE1 GLU A 369       4.438 -15.414  -8.680  1.00 67.25           O  
ATOM   3024  OE2 GLU A 369       4.895 -14.438 -10.594  1.00 67.25           O  
ATOM   3025  N   ARG A 370       6.168  -8.531 -10.000  1.00 66.44           N  
ATOM   3026  CA  ARG A 370       6.777  -7.676 -11.008  1.00 66.44           C  
ATOM   3027  C   ARG A 370       7.523  -6.512 -10.367  1.00 66.44           C  
ATOM   3028  CB  ARG A 370       5.715  -7.145 -11.977  1.00 66.44           C  
ATOM   3029  O   ARG A 370       7.879  -5.543 -11.039  1.00 66.44           O  
ATOM   3030  CG  ARG A 370       5.121  -8.211 -12.883  1.00 66.44           C  
ATOM   3031  CD  ARG A 370       4.246  -7.602 -13.969  1.00 66.44           C  
ATOM   3032  NE  ARG A 370       3.709  -8.617 -14.867  1.00 66.44           N  
ATOM   3033  NH1 ARG A 370       3.234  -7.152 -16.594  1.00 66.44           N  
ATOM   3034  NH2 ARG A 370       2.775  -9.391 -16.828  1.00 66.44           N  
ATOM   3035  CZ  ARG A 370       3.242  -8.383 -16.094  1.00 66.44           C  
ATOM   3036  N   GLU A 371       7.961  -6.738  -9.188  1.00 74.62           N  
ATOM   3037  CA  GLU A 371       8.742  -5.688  -8.547  1.00 74.62           C  
ATOM   3038  C   GLU A 371      10.141  -6.180  -8.188  1.00 74.62           C  
ATOM   3039  CB  GLU A 371       8.031  -5.180  -7.289  1.00 74.62           C  
ATOM   3040  O   GLU A 371      10.383  -7.387  -8.117  1.00 74.62           O  
ATOM   3041  CG  GLU A 371       6.734  -4.430  -7.578  1.00 74.62           C  
ATOM   3042  CD  GLU A 371       6.184  -3.701  -6.363  1.00 74.62           C  
ATOM   3043  OE1 GLU A 371       5.164  -2.984  -6.500  1.00 74.62           O  
ATOM   3044  OE2 GLU A 371       6.770  -3.846  -5.270  1.00 74.62           O  
ATOM   3045  N   VAL A 372      11.211  -5.277  -8.125  1.00 75.62           N  
ATOM   3046  CA  VAL A 372      12.625  -5.578  -7.891  1.00 75.62           C  
ATOM   3047  C   VAL A 372      12.859  -5.812  -6.402  1.00 75.62           C  
ATOM   3048  CB  VAL A 372      13.539  -4.449  -8.406  1.00 75.62           C  
ATOM   3049  O   VAL A 372      13.914  -6.312  -6.004  1.00 75.62           O  
ATOM   3050  CG1 VAL A 372      15.000  -4.754  -8.086  1.00 75.62           C  
ATOM   3051  CG2 VAL A 372      13.352  -4.258  -9.914  1.00 75.62           C  
ATOM   3052  N   LYS A 373      11.719  -5.590  -5.605  1.00 75.31           N  
ATOM   3053  CA  LYS A 373      11.906  -5.758  -4.164  1.00 75.31           C  
ATOM   3054  C   LYS A 373      12.000  -7.234  -3.789  1.00 75.31           C  
ATOM   3055  CB  LYS A 373      10.766  -5.094  -3.396  1.00 75.31           C  
ATOM   3056  O   LYS A 373      11.164  -8.039  -4.195  1.00 75.31           O  
ATOM   3057  CG  LYS A 373      10.805  -3.572  -3.418  1.00 75.31           C  
ATOM   3058  CD  LYS A 373       9.734  -2.973  -2.514  1.00 75.31           C  
ATOM   3059  CE  LYS A 373       9.742  -1.451  -2.576  1.00 75.31           C  
ATOM   3060  NZ  LYS A 373       8.711  -0.857  -1.672  1.00 75.31           N  
ATOM   3061  N   VAL A 374      13.023  -7.520  -3.062  1.00 70.94           N  
ATOM   3062  CA  VAL A 374      13.312  -8.898  -2.688  1.00 70.94           C  
ATOM   3063  C   VAL A 374      12.211  -9.422  -1.766  1.00 70.94           C  
ATOM   3064  CB  VAL A 374      14.688  -9.031  -2.002  1.00 70.94           C  
ATOM   3065  O   VAL A 374      11.891 -10.617  -1.789  1.00 70.94           O  
ATOM   3066  CG1 VAL A 374      14.984 -10.484  -1.660  1.00 70.94           C  
ATOM   3067  CG2 VAL A 374      15.781  -8.445  -2.896  1.00 70.94           C  
ATOM   3068  N   ASP A 375      11.602  -8.547  -1.060  1.00 67.19           N  
ATOM   3069  CA  ASP A 375      10.609  -8.930  -0.059  1.00 67.19           C  
ATOM   3070  C   ASP A 375       9.227  -9.062  -0.681  1.00 67.19           C  
ATOM   3071  CB  ASP A 375      10.586  -7.918   1.088  1.00 67.19           C  
ATOM   3072  O   ASP A 375       8.305  -9.594  -0.056  1.00 67.19           O  
ATOM   3073  CG  ASP A 375      11.922  -7.793   1.801  1.00 67.19           C  
ATOM   3074  OD1 ASP A 375      12.688  -8.781   1.837  1.00 67.19           O  
ATOM   3075  OD2 ASP A 375      12.203  -6.699   2.334  1.00 67.19           O  
ATOM   3076  N   GLY A 376       9.164  -8.828  -1.930  1.00 68.31           N  
ATOM   3077  CA  GLY A 376       7.871  -8.867  -2.596  1.00 68.31           C  
ATOM   3078  C   GLY A 376       6.828  -7.992  -1.933  1.00 68.31           C  
ATOM   3079  O   GLY A 376       6.941  -7.668  -0.750  1.00 68.31           O  
ATOM   3080  N   ARG A 377       6.027  -7.430  -2.746  1.00 78.62           N  
ATOM   3081  CA  ARG A 377       4.859  -6.664  -2.318  1.00 78.62           C  
ATOM   3082  C   ARG A 377       3.609  -7.539  -2.301  1.00 78.62           C  
ATOM   3083  CB  ARG A 377       4.641  -5.457  -3.230  1.00 78.62           C  
ATOM   3084  O   ARG A 377       3.395  -8.344  -3.211  1.00 78.62           O  
ATOM   3085  CG  ARG A 377       3.604  -4.473  -2.713  1.00 78.62           C  
ATOM   3086  CD  ARG A 377       3.691  -3.133  -3.432  1.00 78.62           C  
ATOM   3087  NE  ARG A 377       2.752  -2.162  -2.875  1.00 78.62           N  
ATOM   3088  NH1 ARG A 377       3.949  -0.307  -3.555  1.00 78.62           N  
ATOM   3089  NH2 ARG A 377       1.982  -0.050  -2.406  1.00 78.62           N  
ATOM   3090  CZ  ARG A 377       2.896  -0.842  -2.945  1.00 78.62           C  
ATOM   3091  N   LEU A 378       2.828  -7.406  -1.139  1.00 84.06           N  
ATOM   3092  CA  LEU A 378       1.624  -8.211  -0.973  1.00 84.06           C  
ATOM   3093  C   LEU A 378       0.378  -7.414  -1.340  1.00 84.06           C  
ATOM   3094  CB  LEU A 378       1.513  -8.719   0.468  1.00 84.06           C  
ATOM   3095  O   LEU A 378       0.335  -6.199  -1.142  1.00 84.06           O  
ATOM   3096  CG  LEU A 378       2.633  -9.648   0.950  1.00 84.06           C  
ATOM   3097  CD1 LEU A 378       2.598  -9.773   2.469  1.00 84.06           C  
ATOM   3098  CD2 LEU A 378       2.516 -11.016   0.291  1.00 84.06           C  
ATOM   3099  N   PHE A 379      -0.480  -8.180  -2.082  1.00 87.00           N  
ATOM   3100  CA  PHE A 379      -1.802  -7.629  -2.361  1.00 87.00           C  
ATOM   3101  C   PHE A 379      -2.879  -8.398  -1.608  1.00 87.00           C  
ATOM   3102  CB  PHE A 379      -2.090  -7.660  -3.865  1.00 87.00           C  
ATOM   3103  O   PHE A 379      -3.004  -9.617  -1.765  1.00 87.00           O  
ATOM   3104  CG  PHE A 379      -1.375  -6.586  -4.641  1.00 87.00           C  
ATOM   3105  CD1 PHE A 379      -1.851  -5.281  -4.648  1.00 87.00           C  
ATOM   3106  CD2 PHE A 379      -0.228  -6.883  -5.367  1.00 87.00           C  
ATOM   3107  CE1 PHE A 379      -1.191  -4.285  -5.367  1.00 87.00           C  
ATOM   3108  CE2 PHE A 379       0.436  -5.895  -6.086  1.00 87.00           C  
ATOM   3109  CZ  PHE A 379      -0.048  -4.598  -6.086  1.00 87.00           C  
ATOM   3110  N   ALA A 380      -3.594  -7.660  -0.814  1.00 90.88           N  
ATOM   3111  CA  ALA A 380      -4.637  -8.336  -0.048  1.00 90.88           C  
ATOM   3112  C   ALA A 380      -5.938  -8.414  -0.840  1.00 90.88           C  
ATOM   3113  CB  ALA A 380      -4.867  -7.625   1.282  1.00 90.88           C  
ATOM   3114  O   ALA A 380      -6.250  -7.520  -1.626  1.00 90.88           O  
ATOM   3115  N   LYS A 381      -6.633  -9.547  -0.680  1.00 93.31           N  
ATOM   3116  CA  LYS A 381      -7.938  -9.797  -1.284  1.00 93.31           C  
ATOM   3117  C   LYS A 381      -8.953 -10.219  -0.232  1.00 93.31           C  
ATOM   3118  CB  LYS A 381      -7.828 -10.867  -2.371  1.00 93.31           C  
ATOM   3119  O   LYS A 381      -8.594 -10.758   0.814  1.00 93.31           O  
ATOM   3120  CG  LYS A 381      -6.809 -10.547  -3.453  1.00 93.31           C  
ATOM   3121  CD  LYS A 381      -6.648 -11.703  -4.430  1.00 93.31           C  
ATOM   3122  CE  LYS A 381      -5.562 -11.430  -5.461  1.00 93.31           C  
ATOM   3123  NZ  LYS A 381      -5.363 -12.586  -6.383  1.00 93.31           N  
ATOM   3124  N   MET A 382     -10.195  -9.883  -0.451  1.00 94.06           N  
ATOM   3125  CA  MET A 382     -11.258 -10.328   0.441  1.00 94.06           C  
ATOM   3126  C   MET A 382     -12.523 -10.672  -0.345  1.00 94.06           C  
ATOM   3127  CB  MET A 382     -11.570  -9.258   1.487  1.00 94.06           C  
ATOM   3128  O   MET A 382     -12.562 -10.492  -1.564  1.00 94.06           O  
ATOM   3129  CG  MET A 382     -12.086  -7.953   0.896  1.00 94.06           C  
ATOM   3130  SD  MET A 382     -12.258  -6.629   2.152  1.00 94.06           S  
ATOM   3131  CE  MET A 382     -10.508  -6.281   2.484  1.00 94.06           C  
ATOM   3132  N   THR A 383     -13.477 -11.133   0.310  1.00 94.00           N  
ATOM   3133  CA  THR A 383     -14.711 -11.570  -0.337  1.00 94.00           C  
ATOM   3134  C   THR A 383     -15.477 -10.383  -0.907  1.00 94.00           C  
ATOM   3135  CB  THR A 383     -15.609 -12.344   0.644  1.00 94.00           C  
ATOM   3136  O   THR A 383     -15.289  -9.250  -0.462  1.00 94.00           O  
ATOM   3137  CG2 THR A 383     -14.953 -13.641   1.092  1.00 94.00           C  
ATOM   3138  OG1 THR A 383     -15.867 -11.531   1.794  1.00 94.00           O  
ATOM   3139  N   PRO A 384     -16.281 -10.633  -1.901  1.00 91.81           N  
ATOM   3140  CA  PRO A 384     -16.953  -9.570  -2.666  1.00 91.81           C  
ATOM   3141  C   PRO A 384     -17.750  -8.617  -1.781  1.00 91.81           C  
ATOM   3142  CB  PRO A 384     -17.875 -10.344  -3.609  1.00 91.81           C  
ATOM   3143  O   PRO A 384     -17.688  -7.398  -1.966  1.00 91.81           O  
ATOM   3144  CG  PRO A 384     -17.234 -11.688  -3.760  1.00 91.81           C  
ATOM   3145  CD  PRO A 384     -16.500 -12.016  -2.488  1.00 91.81           C  
ATOM   3146  N   MET A 385     -18.516  -9.125  -0.806  1.00 92.25           N  
ATOM   3147  CA  MET A 385     -19.359  -8.281   0.037  1.00 92.25           C  
ATOM   3148  C   MET A 385     -18.516  -7.332   0.877  1.00 92.25           C  
ATOM   3149  CB  MET A 385     -20.250  -9.141   0.947  1.00 92.25           C  
ATOM   3150  O   MET A 385     -18.797  -6.137   0.950  1.00 92.25           O  
ATOM   3151  CG  MET A 385     -21.453  -9.734   0.244  1.00 92.25           C  
ATOM   3152  SD  MET A 385     -22.578  -8.453  -0.440  1.00 92.25           S  
ATOM   3153  CE  MET A 385     -23.266  -7.770   1.096  1.00 92.25           C  
ATOM   3154  N   MET A 386     -17.469  -7.891   1.425  1.00 94.38           N  
ATOM   3155  CA  MET A 386     -16.609  -7.066   2.262  1.00 94.38           C  
ATOM   3156  C   MET A 386     -15.773  -6.113   1.410  1.00 94.38           C  
ATOM   3157  CB  MET A 386     -15.695  -7.941   3.117  1.00 94.38           C  
ATOM   3158  O   MET A 386     -15.531  -4.973   1.806  1.00 94.38           O  
ATOM   3159  CG  MET A 386     -14.961  -7.180   4.207  1.00 94.38           C  
ATOM   3160  SD  MET A 386     -16.109  -6.344   5.371  1.00 94.38           S  
ATOM   3161  CE  MET A 386     -14.961  -5.168   6.152  1.00 94.38           C  
ATOM   3162  N   ARG A 387     -15.281  -6.629   0.254  1.00 93.25           N  
ATOM   3163  CA  ARG A 387     -14.539  -5.766  -0.656  1.00 93.25           C  
ATOM   3164  C   ARG A 387     -15.383  -4.586  -1.114  1.00 93.25           C  
ATOM   3165  CB  ARG A 387     -14.047  -6.562  -1.868  1.00 93.25           C  
ATOM   3166  O   ARG A 387     -14.891  -3.465  -1.231  1.00 93.25           O  
ATOM   3167  CG  ARG A 387     -13.070  -5.801  -2.748  1.00 93.25           C  
ATOM   3168  CD  ARG A 387     -11.766  -5.508  -2.018  1.00 93.25           C  
ATOM   3169  NE  ARG A 387     -10.789  -4.859  -2.891  1.00 93.25           N  
ATOM   3170  NH1 ARG A 387      -9.180  -4.602  -1.253  1.00 93.25           N  
ATOM   3171  NH2 ARG A 387      -8.773  -3.871  -3.387  1.00 93.25           N  
ATOM   3172  CZ  ARG A 387      -9.586  -4.445  -2.508  1.00 93.25           C  
ATOM   3173  N   GLY A 388     -16.656  -4.809  -1.362  1.00 92.19           N  
ATOM   3174  CA  GLY A 388     -17.594  -3.742  -1.674  1.00 92.19           C  
ATOM   3175  C   GLY A 388     -17.750  -2.738  -0.548  1.00 92.19           C  
ATOM   3176  O   GLY A 388     -17.766  -1.528  -0.785  1.00 92.19           O  
ATOM   3177  N   ALA A 389     -17.922  -3.225   0.672  1.00 93.88           N  
ATOM   3178  CA  ALA A 389     -18.016  -2.355   1.842  1.00 93.88           C  
ATOM   3179  C   ALA A 389     -16.766  -1.499   1.987  1.00 93.88           C  
ATOM   3180  CB  ALA A 389     -18.250  -3.182   3.105  1.00 93.88           C  
ATOM   3181  O   ALA A 389     -16.844  -0.313   2.312  1.00 93.88           O  
ATOM   3182  N   GLN A 390     -15.641  -2.137   1.774  1.00 94.06           N  
ATOM   3183  CA  GLN A 390     -14.367  -1.422   1.827  1.00 94.06           C  
ATOM   3184  C   GLN A 390     -14.320  -0.310   0.783  1.00 94.06           C  
ATOM   3185  CB  GLN A 390     -13.203  -2.389   1.620  1.00 94.06           C  
ATOM   3186  O   GLN A 390     -13.828   0.787   1.061  1.00 94.06           O  
ATOM   3187  CG  GLN A 390     -11.836  -1.724   1.682  1.00 94.06           C  
ATOM   3188  CD  GLN A 390     -11.352  -1.251   0.324  1.00 94.06           C  
ATOM   3189  NE2 GLN A 390     -10.570  -0.176   0.314  1.00 94.06           N  
ATOM   3190  OE1 GLN A 390     -11.672  -1.849  -0.708  1.00 94.06           O  
ATOM   3191  N   THR A 391     -14.812  -0.585  -0.407  1.00 91.69           N  
ATOM   3192  CA  THR A 391     -14.844   0.403  -1.479  1.00 91.69           C  
ATOM   3193  C   THR A 391     -15.695   1.606  -1.080  1.00 91.69           C  
ATOM   3194  CB  THR A 391     -15.398  -0.207  -2.783  1.00 91.69           C  
ATOM   3195  O   THR A 391     -15.289   2.752  -1.284  1.00 91.69           O  
ATOM   3196  CG2 THR A 391     -15.461   0.836  -3.893  1.00 91.69           C  
ATOM   3197  OG1 THR A 391     -14.539  -1.280  -3.197  1.00 91.69           O  
ATOM   3198  N   VAL A 392     -16.812   1.330  -0.499  1.00 92.50           N  
ATOM   3199  CA  VAL A 392     -17.719   2.385  -0.044  1.00 92.50           C  
ATOM   3200  C   VAL A 392     -17.047   3.176   1.083  1.00 92.50           C  
ATOM   3201  CB  VAL A 392     -19.062   1.810   0.429  1.00 92.50           C  
ATOM   3202  O   VAL A 392     -17.109   4.410   1.095  1.00 92.50           O  
ATOM   3203  CG1 VAL A 392     -19.922   2.900   1.074  1.00 92.50           C  
ATOM   3204  CG2 VAL A 392     -19.812   1.166  -0.739  1.00 92.50           C  
ATOM   3205  N   HIS A 393     -16.453   2.422   1.990  1.00 93.75           N  
ATOM   3206  CA  HIS A 393     -15.703   3.018   3.094  1.00 93.75           C  
ATOM   3207  C   HIS A 393     -14.680   4.031   2.586  1.00 93.75           C  
ATOM   3208  CB  HIS A 393     -15.000   1.935   3.914  1.00 93.75           C  
ATOM   3209  O   HIS A 393     -14.664   5.180   3.039  1.00 93.75           O  
ATOM   3210  CG  HIS A 393     -14.102   2.477   4.980  1.00 93.75           C  
ATOM   3211  CD2 HIS A 393     -14.305   2.646   6.309  1.00 93.75           C  
ATOM   3212  ND1 HIS A 393     -12.828   2.920   4.727  1.00 93.75           N  
ATOM   3213  CE1 HIS A 393     -12.281   3.342   5.852  1.00 93.75           C  
ATOM   3214  NE2 HIS A 393     -13.156   3.186   6.828  1.00 93.75           N  
ATOM   3215  N   GLU A 394     -13.859   3.703   1.648  1.00 92.50           N  
ATOM   3216  CA  GLU A 394     -12.797   4.547   1.107  1.00 92.50           C  
ATOM   3217  C   GLU A 394     -13.375   5.719   0.320  1.00 92.50           C  
ATOM   3218  CB  GLU A 394     -11.859   3.729   0.219  1.00 92.50           C  
ATOM   3219  O   GLU A 394     -12.859   6.836   0.393  1.00 92.50           O  
ATOM   3220  CG  GLU A 394     -10.859   2.881   0.995  1.00 92.50           C  
ATOM   3221  CD  GLU A 394      -9.750   3.697   1.638  1.00 92.50           C  
ATOM   3222  OE1 GLU A 394      -9.680   3.746   2.887  1.00 92.50           O  
ATOM   3223  OE2 GLU A 394      -8.945   4.293   0.887  1.00 92.50           O  
ATOM   3224  N   HIS A 395     -14.430   5.434  -0.303  1.00 91.94           N  
ATOM   3225  CA  HIS A 395     -15.078   6.477  -1.097  1.00 91.94           C  
ATOM   3226  C   HIS A 395     -15.656   7.566  -0.204  1.00 91.94           C  
ATOM   3227  CB  HIS A 395     -16.172   5.875  -1.976  1.00 91.94           C  
ATOM   3228  O   HIS A 395     -15.508   8.758  -0.494  1.00 91.94           O  
ATOM   3229  CG  HIS A 395     -16.922   6.891  -2.773  1.00 91.94           C  
ATOM   3230  CD2 HIS A 395     -18.188   7.379  -2.635  1.00 91.94           C  
ATOM   3231  ND1 HIS A 395     -16.391   7.531  -3.867  1.00 91.94           N  
ATOM   3232  CE1 HIS A 395     -17.281   8.367  -4.367  1.00 91.94           C  
ATOM   3233  NE2 HIS A 395     -18.375   8.297  -3.639  1.00 91.94           N  
ATOM   3234  N   LEU A 396     -16.281   7.207   0.875  1.00 93.44           N  
ATOM   3235  CA  LEU A 396     -16.891   8.172   1.789  1.00 93.44           C  
ATOM   3236  C   LEU A 396     -15.836   9.078   2.400  1.00 93.44           C  
ATOM   3237  CB  LEU A 396     -17.656   7.441   2.898  1.00 93.44           C  
ATOM   3238  O   LEU A 396     -16.047  10.289   2.531  1.00 93.44           O  
ATOM   3239  CG  LEU A 396     -18.938   6.727   2.479  1.00 93.44           C  
ATOM   3240  CD1 LEU A 396     -19.578   6.020   3.676  1.00 93.44           C  
ATOM   3241  CD2 LEU A 396     -19.922   7.711   1.856  1.00 93.44           C  
ATOM   3242  N   LEU A 397     -14.703   8.508   2.691  1.00 93.69           N  
ATOM   3243  CA  LEU A 397     -13.625   9.312   3.264  1.00 93.69           C  
ATOM   3244  C   LEU A 397     -13.031  10.250   2.219  1.00 93.69           C  
ATOM   3245  CB  LEU A 397     -12.523   8.406   3.834  1.00 93.69           C  
ATOM   3246  O   LEU A 397     -12.734  11.406   2.518  1.00 93.69           O  
ATOM   3247  CG  LEU A 397     -12.906   7.578   5.062  1.00 93.69           C  
ATOM   3248  CD1 LEU A 397     -11.727   6.711   5.500  1.00 93.69           C  
ATOM   3249  CD2 LEU A 397     -13.352   8.484   6.203  1.00 93.69           C  
ATOM   3250  N   ALA A 398     -12.953   9.773   1.036  1.00 90.44           N  
ATOM   3251  CA  ALA A 398     -12.328  10.531  -0.042  1.00 90.44           C  
ATOM   3252  C   ALA A 398     -13.188  11.734  -0.431  1.00 90.44           C  
ATOM   3253  CB  ALA A 398     -12.094   9.641  -1.257  1.00 90.44           C  
ATOM   3254  O   ALA A 398     -12.664  12.820  -0.675  1.00 90.44           O  
ATOM   3255  N   THR A 399     -14.508  11.555  -0.459  1.00 89.38           N  
ATOM   3256  CA  THR A 399     -15.414  12.602  -0.924  1.00 89.38           C  
ATOM   3257  C   THR A 399     -15.914  13.445   0.246  1.00 89.38           C  
ATOM   3258  CB  THR A 399     -16.609  12.000  -1.678  1.00 89.38           C  
ATOM   3259  O   THR A 399     -16.484  14.516   0.044  1.00 89.38           O  
ATOM   3260  CG2 THR A 399     -16.172  11.289  -2.951  1.00 89.38           C  
ATOM   3261  OG1 THR A 399     -17.281  11.062  -0.829  1.00 89.38           O  
ATOM   3262  N   GLY A 400     -15.633  12.984   1.431  1.00 91.56           N  
ATOM   3263  CA  GLY A 400     -16.125  13.672   2.613  1.00 91.56           C  
ATOM   3264  C   GLY A 400     -15.031  14.336   3.424  1.00 91.56           C  
ATOM   3265  O   GLY A 400     -14.422  15.305   2.975  1.00 91.56           O  
ATOM   3266  N   VAL A 401     -14.766  13.703   4.586  1.00 93.25           N  
ATOM   3267  CA  VAL A 401     -13.859  14.266   5.586  1.00 93.25           C  
ATOM   3268  C   VAL A 401     -12.453  14.391   5.000  1.00 93.25           C  
ATOM   3269  CB  VAL A 401     -13.828  13.414   6.871  1.00 93.25           C  
ATOM   3270  O   VAL A 401     -11.688  15.273   5.391  1.00 93.25           O  
ATOM   3271  CG1 VAL A 401     -13.164  12.062   6.613  1.00 93.25           C  
ATOM   3272  CG2 VAL A 401     -13.102  14.164   7.988  1.00 93.25           C  
ATOM   3273  N   GLY A 402     -12.070  13.523   4.113  1.00 90.50           N  
ATOM   3274  CA  GLY A 402     -10.750  13.555   3.498  1.00 90.50           C  
ATOM   3275  C   GLY A 402     -10.453  14.867   2.797  1.00 90.50           C  
ATOM   3276  O   GLY A 402      -9.297  15.281   2.725  1.00 90.50           O  
ATOM   3277  N   GLN A 403     -11.469  15.562   2.305  1.00 89.75           N  
ATOM   3278  CA  GLN A 403     -11.344  16.812   1.567  1.00 89.75           C  
ATOM   3279  C   GLN A 403     -10.945  17.953   2.494  1.00 89.75           C  
ATOM   3280  CB  GLN A 403     -12.648  17.141   0.843  1.00 89.75           C  
ATOM   3281  O   GLN A 403     -10.484  19.000   2.037  1.00 89.75           O  
ATOM   3282  CG  GLN A 403     -13.023  16.141  -0.243  1.00 89.75           C  
ATOM   3283  CD  GLN A 403     -12.109  16.219  -1.452  1.00 89.75           C  
ATOM   3284  NE2 GLN A 403     -11.938  15.102  -2.139  1.00 89.75           N  
ATOM   3285  OE1 GLN A 403     -11.562  17.281  -1.769  1.00 89.75           O  
ATOM   3286  N   LEU A 404     -11.094  17.734   3.734  1.00 90.50           N  
ATOM   3287  CA  LEU A 404     -10.828  18.781   4.711  1.00 90.50           C  
ATOM   3288  C   LEU A 404      -9.336  18.875   5.020  1.00 90.50           C  
ATOM   3289  CB  LEU A 404     -11.609  18.531   6.000  1.00 90.50           C  
ATOM   3290  O   LEU A 404      -8.883  19.828   5.652  1.00 90.50           O  
ATOM   3291  CG  LEU A 404     -13.133  18.469   5.867  1.00 90.50           C  
ATOM   3292  CD1 LEU A 404     -13.773  18.172   7.219  1.00 90.50           C  
ATOM   3293  CD2 LEU A 404     -13.672  19.766   5.289  1.00 90.50           C  
ATOM   3294  N   PHE A 405      -8.547  17.891   4.590  1.00 87.94           N  
ATOM   3295  CA  PHE A 405      -7.109  17.844   4.824  1.00 87.94           C  
ATOM   3296  C   PHE A 405      -6.344  18.312   3.598  1.00 87.94           C  
ATOM   3297  CB  PHE A 405      -6.680  16.406   5.188  1.00 87.94           C  
ATOM   3298  O   PHE A 405      -6.242  17.594   2.602  1.00 87.94           O  
ATOM   3299  CG  PHE A 405      -7.223  15.930   6.508  1.00 87.94           C  
ATOM   3300  CD1 PHE A 405      -6.371  15.695   7.578  1.00 87.94           C  
ATOM   3301  CD2 PHE A 405      -8.586  15.727   6.676  1.00 87.94           C  
ATOM   3302  CE1 PHE A 405      -6.867  15.250   8.805  1.00 87.94           C  
ATOM   3303  CE2 PHE A 405      -9.094  15.281   7.898  1.00 87.94           C  
ATOM   3304  CZ  PHE A 405      -8.227  15.047   8.953  1.00 87.94           C  
ATOM   3305  N   ASP A 406      -5.754  19.469   3.648  1.00 74.75           N  
ATOM   3306  CA  ASP A 406      -5.098  20.094   2.506  1.00 74.75           C  
ATOM   3307  C   ASP A 406      -3.871  19.297   2.070  1.00 74.75           C  
ATOM   3308  CB  ASP A 406      -4.695  21.531   2.840  1.00 74.75           C  
ATOM   3309  O   ASP A 406      -3.531  19.266   0.886  1.00 74.75           O  
ATOM   3310  CG  ASP A 406      -5.891  22.469   2.990  1.00 74.75           C  
ATOM   3311  OD1 ASP A 406      -6.934  22.219   2.350  1.00 74.75           O  
ATOM   3312  OD2 ASP A 406      -5.781  23.453   3.756  1.00 74.75           O  
ATOM   3313  N   ALA A 407      -3.312  18.594   3.035  1.00 67.06           N  
ATOM   3314  CA  ALA A 407      -2.076  17.875   2.764  1.00 67.06           C  
ATOM   3315  C   ALA A 407      -2.361  16.406   2.412  1.00 67.06           C  
ATOM   3316  CB  ALA A 407      -1.137  17.953   3.965  1.00 67.06           C  
ATOM   3317  O   ALA A 407      -1.450  15.578   2.391  1.00 67.06           O  
ATOM   3318  N   ASN A 408      -3.637  16.094   2.174  1.00 69.31           N  
ATOM   3319  CA  ASN A 408      -4.016  14.711   1.882  1.00 69.31           C  
ATOM   3320  C   ASN A 408      -3.764  14.359   0.418  1.00 69.31           C  
ATOM   3321  CB  ASN A 408      -5.480  14.469   2.244  1.00 69.31           C  
ATOM   3322  O   ASN A 408      -4.590  14.656  -0.446  1.00 69.31           O  
ATOM   3323  CG  ASN A 408      -5.852  12.992   2.217  1.00 69.31           C  
ATOM   3324  ND2 ASN A 408      -6.926  12.641   2.914  1.00 69.31           N  
ATOM   3325  OD1 ASN A 408      -5.180  12.188   1.576  1.00 69.31           O  
ATOM   3326  N   GLY A 409      -2.588  13.844   0.087  1.00 58.78           N  
ATOM   3327  CA  GLY A 409      -2.164  13.500  -1.262  1.00 58.78           C  
ATOM   3328  C   GLY A 409      -2.965  12.367  -1.871  1.00 58.78           C  
ATOM   3329  O   GLY A 409      -2.982  12.195  -3.092  1.00 58.78           O  
ATOM   3330  N   VAL A 410      -3.678  11.594  -1.024  1.00 56.12           N  
ATOM   3331  CA  VAL A 410      -4.445  10.453  -1.505  1.00 56.12           C  
ATOM   3332  C   VAL A 410      -5.785  10.930  -2.062  1.00 56.12           C  
ATOM   3333  CB  VAL A 410      -4.676   9.406  -0.386  1.00 56.12           C  
ATOM   3334  O   VAL A 410      -6.309  10.352  -3.020  1.00 56.12           O  
ATOM   3335  CG1 VAL A 410      -5.613   8.305  -0.862  1.00 56.12           C  
ATOM   3336  CG2 VAL A 410      -3.342   8.820   0.074  1.00 56.12           C  
ATOM   3337  N   VAL A 411      -6.254  12.008  -1.602  1.00 56.47           N  
ATOM   3338  CA  VAL A 411      -7.566  12.516  -1.984  1.00 56.47           C  
ATOM   3339  C   VAL A 411      -7.402  13.742  -2.885  1.00 56.47           C  
ATOM   3340  CB  VAL A 411      -8.414  12.875  -0.747  1.00 56.47           C  
ATOM   3341  O   VAL A 411      -8.141  13.906  -3.859  1.00 56.47           O  
ATOM   3342  CG1 VAL A 411      -9.727  13.539  -1.168  1.00 56.47           C  
ATOM   3343  CG2 VAL A 411      -8.688  11.633   0.097  1.00 56.47           C  
ATOM   3344  N   LYS A 412      -6.336  14.477  -2.652  1.00 57.91           N  
ATOM   3345  CA  LYS A 412      -6.133  15.703  -3.428  1.00 57.91           C  
ATOM   3346  C   LYS A 412      -5.281  15.430  -4.664  1.00 57.91           C  
ATOM   3347  CB  LYS A 412      -5.484  16.781  -2.566  1.00 57.91           C  
ATOM   3348  O   LYS A 412      -4.488  14.492  -4.684  1.00 57.91           O  
ATOM   3349  CG  LYS A 412      -6.332  17.219  -1.380  1.00 57.91           C  
ATOM   3350  CD  LYS A 412      -7.465  18.141  -1.814  1.00 57.91           C  
ATOM   3351  CE  LYS A 412      -8.250  18.656  -0.619  1.00 57.91           C  
ATOM   3352  NZ  LYS A 412      -9.445  19.453  -1.043  1.00 57.91           N  
ATOM   3353  N   SER A 413      -5.645  16.078  -5.691  1.00 56.69           N  
ATOM   3354  CA  SER A 413      -4.902  15.953  -6.941  1.00 56.69           C  
ATOM   3355  C   SER A 413      -3.471  16.453  -6.789  1.00 56.69           C  
ATOM   3356  CB  SER A 413      -5.605  16.719  -8.062  1.00 56.69           C  
ATOM   3357  O   SER A 413      -3.178  17.250  -5.895  1.00 56.69           O  
ATOM   3358  OG  SER A 413      -5.520  18.109  -7.855  1.00 56.69           O  
ATOM   3359  N   GLU A 414      -2.545  15.781  -7.449  1.00 56.59           N  
ATOM   3360  CA  GLU A 414      -1.138  16.156  -7.484  1.00 56.59           C  
ATOM   3361  C   GLU A 414      -0.980  17.656  -7.719  1.00 56.59           C  
ATOM   3362  CB  GLU A 414      -0.393  15.375  -8.570  1.00 56.59           C  
ATOM   3363  O   GLU A 414      -0.137  18.312  -7.094  1.00 56.59           O  
ATOM   3364  CG  GLU A 414       1.122  15.445  -8.445  1.00 56.59           C  
ATOM   3365  CD  GLU A 414       1.846  14.562  -9.453  1.00 56.59           C  
ATOM   3366  OE1 GLU A 414       3.098  14.594  -9.492  1.00 56.59           O  
ATOM   3367  OE2 GLU A 414       1.156  13.844 -10.211  1.00 56.59           O  
ATOM   3368  N   HIS A 415      -1.779  18.141  -8.672  1.00 48.41           N  
ATOM   3369  CA  HIS A 415      -1.718  19.547  -9.008  1.00 48.41           C  
ATOM   3370  C   HIS A 415      -2.068  20.422  -7.805  1.00 48.41           C  
ATOM   3371  CB  HIS A 415      -2.658  19.875 -10.172  1.00 48.41           C  
ATOM   3372  O   HIS A 415      -1.389  21.406  -7.527  1.00 48.41           O  
ATOM   3373  CG  HIS A 415      -2.584  21.297 -10.633  1.00 48.41           C  
ATOM   3374  CD2 HIS A 415      -1.836  21.875 -11.602  1.00 48.41           C  
ATOM   3375  ND1 HIS A 415      -3.344  22.297 -10.078  1.00 48.41           N  
ATOM   3376  CE1 HIS A 415      -3.066  23.438 -10.680  1.00 48.41           C  
ATOM   3377  NE2 HIS A 415      -2.154  23.219 -11.609  1.00 48.41           N  
ATOM   3378  N   GLU A 416      -3.168  20.109  -7.137  1.00 53.97           N  
ATOM   3379  CA  GLU A 416      -3.578  20.859  -5.949  1.00 53.97           C  
ATOM   3380  C   GLU A 416      -2.490  20.844  -4.883  1.00 53.97           C  
ATOM   3381  CB  GLU A 416      -4.883  20.281  -5.387  1.00 53.97           C  
ATOM   3382  O   GLU A 416      -2.225  21.859  -4.238  1.00 53.97           O  
ATOM   3383  CG  GLU A 416      -6.113  20.641  -6.203  1.00 53.97           C  
ATOM   3384  CD  GLU A 416      -7.395  20.016  -5.664  1.00 53.97           C  
ATOM   3385  OE1 GLU A 416      -8.469  20.219  -6.270  1.00 53.97           O  
ATOM   3386  OE2 GLU A 416      -7.316  19.328  -4.621  1.00 53.97           O  
ATOM   3387  N   LEU A 417      -1.888  19.672  -4.848  1.00 57.25           N  
ATOM   3388  CA  LEU A 417      -0.829  19.500  -3.855  1.00 57.25           C  
ATOM   3389  C   LEU A 417       0.390  20.344  -4.219  1.00 57.25           C  
ATOM   3390  CB  LEU A 417      -0.429  18.031  -3.736  1.00 57.25           C  
ATOM   3391  O   LEU A 417       0.969  21.016  -3.359  1.00 57.25           O  
ATOM   3392  CG  LEU A 417      -0.571  17.391  -2.350  1.00 57.25           C  
ATOM   3393  CD1 LEU A 417      -1.869  16.609  -2.262  1.00 57.25           C  
ATOM   3394  CD2 LEU A 417       0.629  16.516  -2.041  1.00 57.25           C  
ATOM   3395  N   LEU A 418       0.705  20.266  -5.492  1.00 57.12           N  
ATOM   3396  CA  LEU A 418       1.851  21.016  -5.988  1.00 57.12           C  
ATOM   3397  C   LEU A 418       1.610  22.516  -5.859  1.00 57.12           C  
ATOM   3398  CB  LEU A 418       2.137  20.656  -7.449  1.00 57.12           C  
ATOM   3399  O   LEU A 418       2.525  23.266  -5.516  1.00 57.12           O  
ATOM   3400  CG  LEU A 418       2.859  19.328  -7.691  1.00 57.12           C  
ATOM   3401  CD1 LEU A 418       2.803  18.969  -9.172  1.00 57.12           C  
ATOM   3402  CD2 LEU A 418       4.305  19.422  -7.211  1.00 57.12           C  
ATOM   3403  N   THR A 419       0.389  22.906  -6.207  1.00 58.25           N  
ATOM   3404  CA  THR A 419       0.024  24.312  -6.070  1.00 58.25           C  
ATOM   3405  C   THR A 419       0.147  24.766  -4.617  1.00 58.25           C  
ATOM   3406  CB  THR A 419      -1.410  24.578  -6.566  1.00 58.25           C  
ATOM   3407  O   THR A 419       0.664  25.859  -4.340  1.00 58.25           O  
ATOM   3408  CG2 THR A 419      -1.758  26.047  -6.508  1.00 58.25           C  
ATOM   3409  OG1 THR A 419      -1.526  24.125  -7.922  1.00 58.25           O  
ATOM   3410  N   HIS A 420      -0.467  23.938  -3.752  1.00 57.75           N  
ATOM   3411  CA  HIS A 420      -0.344  24.219  -2.326  1.00 57.75           C  
ATOM   3412  C   HIS A 420       1.119  24.312  -1.909  1.00 57.75           C  
ATOM   3413  CB  HIS A 420      -1.051  23.141  -1.504  1.00 57.75           C  
ATOM   3414  O   HIS A 420       1.494  25.219  -1.162  1.00 57.75           O  
ATOM   3415  CG  HIS A 420      -1.170  23.469  -0.052  1.00 57.75           C  
ATOM   3416  CD2 HIS A 420      -2.107  24.172   0.624  1.00 57.75           C  
ATOM   3417  ND1 HIS A 420      -0.244  23.062   0.884  1.00 57.75           N  
ATOM   3418  CE1 HIS A 420      -0.608  23.500   2.076  1.00 57.75           C  
ATOM   3419  NE2 HIS A 420      -1.735  24.188   1.945  1.00 57.75           N  
ATOM   3420  N   ILE A 421       1.892  23.359  -2.393  1.00 60.78           N  
ATOM   3421  CA  ILE A 421       3.322  23.344  -2.109  1.00 60.78           C  
ATOM   3422  C   ILE A 421       3.980  24.594  -2.666  1.00 60.78           C  
ATOM   3423  CB  ILE A 421       3.994  22.078  -2.697  1.00 60.78           C  
ATOM   3424  O   ILE A 421       4.824  25.219  -2.006  1.00 60.78           O  
ATOM   3425  CG1 ILE A 421       3.516  20.828  -1.961  1.00 60.78           C  
ATOM   3426  CG2 ILE A 421       5.520  22.203  -2.635  1.00 60.78           C  
ATOM   3427  CD1 ILE A 421       3.984  19.516  -2.590  1.00 60.78           C  
ATOM   3428  N   HIS A 422       3.662  24.922  -3.924  1.00 57.88           N  
ATOM   3429  CA  HIS A 422       4.195  26.109  -4.570  1.00 57.88           C  
ATOM   3430  C   HIS A 422       3.824  27.375  -3.799  1.00 57.88           C  
ATOM   3431  CB  HIS A 422       3.693  26.203  -6.012  1.00 57.88           C  
ATOM   3432  O   HIS A 422       4.660  28.266  -3.613  1.00 57.88           O  
ATOM   3433  CG  HIS A 422       4.316  27.328  -6.793  1.00 57.88           C  
ATOM   3434  CD2 HIS A 422       3.785  28.469  -7.289  1.00 57.88           C  
ATOM   3435  ND1 HIS A 422       5.648  27.328  -7.145  1.00 57.88           N  
ATOM   3436  CE1 HIS A 422       5.910  28.438  -7.824  1.00 57.88           C  
ATOM   3437  NE2 HIS A 422       4.797  29.141  -7.926  1.00 57.88           N  
ATOM   3438  N   CYS A 423       2.592  27.484  -3.355  1.00 58.62           N  
ATOM   3439  CA  CYS A 423       2.125  28.641  -2.590  1.00 58.62           C  
ATOM   3440  C   CYS A 423       2.895  28.766  -1.281  1.00 58.62           C  
ATOM   3441  CB  CYS A 423       0.628  28.516  -2.301  1.00 58.62           C  
ATOM   3442  O   CYS A 423       3.260  29.875  -0.880  1.00 58.62           O  
ATOM   3443  SG  CYS A 423      -0.422  28.969  -3.697  1.00 58.62           S  
ATOM   3444  N   MET A 424       3.123  27.578  -0.615  1.00 53.28           N  
ATOM   3445  CA  MET A 424       3.875  27.562   0.636  1.00 53.28           C  
ATOM   3446  C   MET A 424       5.309  28.031   0.415  1.00 53.28           C  
ATOM   3447  CB  MET A 424       3.877  26.156   1.249  1.00 53.28           C  
ATOM   3448  O   MET A 424       5.875  28.719   1.263  1.00 53.28           O  
ATOM   3449  CG  MET A 424       2.561  25.781   1.906  1.00 53.28           C  
ATOM   3450  SD  MET A 424       2.701  24.266   2.932  1.00 53.28           S  
ATOM   3451  CE  MET A 424       2.990  23.031   1.637  1.00 53.28           C  
ATOM   3452  N   SER A 425       5.879  27.547  -0.681  1.00 53.88           N  
ATOM   3453  CA  SER A 425       7.246  27.922  -1.021  1.00 53.88           C  
ATOM   3454  C   SER A 425       7.348  29.422  -1.300  1.00 53.88           C  
ATOM   3455  CB  SER A 425       7.734  27.141  -2.238  1.00 53.88           C  
ATOM   3456  O   SER A 425       8.352  30.047  -0.960  1.00 53.88           O  
ATOM   3457  OG  SER A 425       8.992  27.625  -2.682  1.00 53.88           O  
ATOM   3458  N   MET A 426       6.301  30.016  -1.885  1.00 49.91           N  
ATOM   3459  CA  MET A 426       6.301  31.422  -2.283  1.00 49.91           C  
ATOM   3460  C   MET A 426       6.070  32.344  -1.080  1.00 49.91           C  
ATOM   3461  CB  MET A 426       5.234  31.688  -3.348  1.00 49.91           C  
ATOM   3462  O   MET A 426       6.543  33.469  -1.052  1.00 49.91           O  
ATOM   3463  CG  MET A 426       5.566  31.094  -4.707  1.00 49.91           C  
ATOM   3464  SD  MET A 426       5.809  32.375  -5.996  1.00 49.91           S  
ATOM   3465  CE  MET A 426       7.598  32.625  -5.863  1.00 49.91           C  
ATOM   3466  N   GLN A 427       5.223  31.922  -0.092  1.00 48.78           N  
ATOM   3467  CA  GLN A 427       4.883  32.688   1.101  1.00 48.78           C  
ATOM   3468  C   GLN A 427       6.086  32.812   2.031  1.00 48.78           C  
ATOM   3469  CB  GLN A 427       3.711  32.031   1.843  1.00 48.78           C  
ATOM   3470  O   GLN A 427       6.203  33.812   2.770  1.00 48.78           O  
ATOM   3471  CG  GLN A 427       2.363  32.250   1.165  1.00 48.78           C  
ATOM   3472  CD  GLN A 427       1.222  31.594   1.916  1.00 48.78           C  
ATOM   3473  NE2 GLN A 427       0.008  31.734   1.396  1.00 48.78           N  
ATOM   3474  OE1 GLN A 427       1.430  30.953   2.953  1.00 48.78           O  
ATOM   3475  N   SER A 428       7.117  32.000   1.965  1.00 45.94           N  
ATOM   3476  CA  SER A 428       8.320  32.156   2.773  1.00 45.94           C  
ATOM   3477  C   SER A 428       9.289  33.156   2.139  1.00 45.94           C  
ATOM   3478  CB  SER A 428       9.016  30.812   2.967  1.00 45.94           C  
ATOM   3479  O   SER A 428      10.203  33.656   2.801  1.00 45.94           O  
ATOM   3480  OG  SER A 428       8.984  30.047   1.771  1.00 45.94           O  
ATOM   3481  N   THR A 429       8.969  33.688   0.888  1.00 41.97           N  
ATOM   3482  CA  THR A 429       9.891  34.656   0.308  1.00 41.97           C  
ATOM   3483  C   THR A 429       9.344  36.062   0.449  1.00 41.97           C  
ATOM   3484  CB  THR A 429      10.164  34.344  -1.178  1.00 41.97           C  
ATOM   3485  O   THR A 429       9.523  36.906  -0.444  1.00 41.97           O  
ATOM   3486  CG2 THR A 429      11.273  33.312  -1.336  1.00 41.97           C  
ATOM   3487  OG1 THR A 429       8.961  33.844  -1.780  1.00 41.97           O  
ATOM   3488  N   GLN A 430       8.516  36.500   1.475  1.00 37.16           N  
ATOM   3489  CA  GLN A 430       8.266  37.906   1.619  1.00 37.16           C  
ATOM   3490  C   GLN A 430       9.500  38.625   2.158  1.00 37.16           C  
ATOM   3491  CB  GLN A 430       7.066  38.156   2.539  1.00 37.16           C  
ATOM   3492  O   GLN A 430      10.148  38.156   3.088  1.00 37.16           O  
ATOM   3493  CG  GLN A 430       5.719  37.875   1.885  1.00 37.16           C  
ATOM   3494  CD  GLN A 430       4.613  38.781   2.416  1.00 37.16           C  
ATOM   3495  NE2 GLN A 430       3.467  38.750   1.744  1.00 37.16           N  
ATOM   3496  OE1 GLN A 430       4.789  39.469   3.420  1.00 37.16           O  
ATOM   3497  N   PRO A 431      10.117  39.625   1.394  1.00 41.66           N  
ATOM   3498  CA  PRO A 431      11.250  40.500   1.703  1.00 41.66           C  
ATOM   3499  C   PRO A 431      10.906  41.562   2.758  1.00 41.66           C  
ATOM   3500  CB  PRO A 431      11.562  41.156   0.358  1.00 41.66           C  
ATOM   3501  O   PRO A 431       9.914  42.281   2.623  1.00 41.66           O  
ATOM   3502  CG  PRO A 431      10.297  41.031  -0.432  1.00 41.66           C  
ATOM   3503  CD  PRO A 431       9.273  40.344   0.411  1.00 41.66           C  
ATOM   3504  N   GLY A 432      10.695  41.188   4.027  1.00 38.41           N  
ATOM   3505  CA  GLY A 432      10.609  42.250   5.016  1.00 38.41           C  
ATOM   3506  C   GLY A 432      11.258  41.906   6.336  1.00 38.41           C  
ATOM   3507  O   GLY A 432      11.211  40.750   6.773  1.00 38.41           O  
ATOM   3508  N   HIS A 433      12.602  42.250   6.594  1.00 36.06           N  
ATOM   3509  CA  HIS A 433      13.234  42.969   7.691  1.00 36.06           C  
ATOM   3510  C   HIS A 433      13.984  42.000   8.617  1.00 36.06           C  
ATOM   3511  CB  HIS A 433      12.195  43.750   8.484  1.00 36.06           C  
ATOM   3512  O   HIS A 433      13.414  41.031   9.109  1.00 36.06           O  
ATOM   3513  CG  HIS A 433      11.867  45.094   7.887  1.00 36.06           C  
ATOM   3514  CD2 HIS A 433      10.711  45.562   7.387  1.00 36.06           C  
ATOM   3515  ND1 HIS A 433      12.805  46.094   7.750  1.00 36.06           N  
ATOM   3516  CE1 HIS A 433      12.234  47.156   7.191  1.00 36.06           C  
ATOM   3517  NE2 HIS A 433      10.961  46.844   6.961  1.00 36.06           N  
ATOM   3518  N   SER A 434      15.336  41.688   8.414  1.00 36.06           N  
ATOM   3519  CA  SER A 434      16.438  41.719   9.375  1.00 36.06           C  
ATOM   3520  C   SER A 434      17.469  40.625   9.062  1.00 36.06           C  
ATOM   3521  CB  SER A 434      15.898  41.531  10.797  1.00 36.06           C  
ATOM   3522  O   SER A 434      17.109  39.531   8.688  1.00 36.06           O  
ATOM   3523  OG  SER A 434      15.086  40.344  10.875  1.00 36.06           O  
ATOM   3524  N   ASP A 435      18.594  40.906   8.328  1.00 43.84           N  
ATOM   3525  CA  ASP A 435      20.031  40.719   8.328  1.00 43.84           C  
ATOM   3526  C   ASP A 435      20.453  39.656   9.336  1.00 43.84           C  
ATOM   3527  CB  ASP A 435      20.750  42.031   8.641  1.00 43.84           C  
ATOM   3528  O   ASP A 435      20.125  39.750  10.523  1.00 43.84           O  
ATOM   3529  CG  ASP A 435      21.031  42.844   7.398  1.00 43.84           C  
ATOM   3530  OD1 ASP A 435      20.922  42.312   6.273  1.00 43.84           O  
ATOM   3531  OD2 ASP A 435      21.391  44.062   7.547  1.00 43.84           O  
ATOM   3532  N   GLN A 436      20.141  38.344   9.109  1.00 42.81           N  
ATOM   3533  CA  GLN A 436      20.906  37.156   9.492  1.00 42.81           C  
ATOM   3534  C   GLN A 436      19.984  36.000   9.789  1.00 42.81           C  
ATOM   3535  CB  GLN A 436      21.797  37.469  10.703  1.00 42.81           C  
ATOM   3536  O   GLN A 436      20.219  35.219  10.719  1.00 42.81           O  
ATOM   3537  CG  GLN A 436      23.141  38.062  10.344  1.00 42.81           C  
ATOM   3538  CD  GLN A 436      24.109  38.062  11.508  1.00 42.81           C  
ATOM   3539  NE2 GLN A 436      25.312  38.594  11.281  1.00 42.81           N  
ATOM   3540  OE1 GLN A 436      23.797  37.594  12.602  1.00 42.81           O  
ATOM   3541  N   VAL A 437      19.000  35.500   8.977  1.00 42.75           N  
ATOM   3542  CA  VAL A 437      18.188  34.375   9.445  1.00 42.75           C  
ATOM   3543  C   VAL A 437      18.125  33.312   8.367  1.00 42.75           C  
ATOM   3544  CB  VAL A 437      16.766  34.844   9.836  1.00 42.75           C  
ATOM   3545  O   VAL A 437      17.891  33.625   7.195  1.00 42.75           O  
ATOM   3546  CG1 VAL A 437      15.945  33.656  10.352  1.00 42.75           C  
ATOM   3547  CG2 VAL A 437      16.828  35.938  10.891  1.00 42.75           C  
ATOM   3548  N   ASP A 438      19.125  32.406   8.203  1.00 47.72           N  
ATOM   3549  CA  ASP A 438      19.156  31.047   7.695  1.00 47.72           C  
ATOM   3550  C   ASP A 438      18.047  30.828   6.668  1.00 47.72           C  
ATOM   3551  CB  ASP A 438      19.016  30.047   8.844  1.00 47.72           C  
ATOM   3552  O   ASP A 438      16.875  31.078   6.949  1.00 47.72           O  
ATOM   3553  CG  ASP A 438      20.312  29.844   9.609  1.00 47.72           C  
ATOM   3554  OD1 ASP A 438      21.406  30.094   9.047  1.00 47.72           O  
ATOM   3555  OD2 ASP A 438      20.250  29.438  10.789  1.00 47.72           O  
ATOM   3556  N   GLU A 439      18.078  31.406   5.508  1.00 45.34           N  
ATOM   3557  CA  GLU A 439      17.250  31.094   4.344  1.00 45.34           C  
ATOM   3558  C   GLU A 439      16.656  29.688   4.469  1.00 45.34           C  
ATOM   3559  CB  GLU A 439      18.078  31.203   3.057  1.00 45.34           C  
ATOM   3560  O   GLU A 439      17.375  28.719   4.707  1.00 45.34           O  
ATOM   3561  CG  GLU A 439      17.328  31.859   1.907  1.00 45.34           C  
ATOM   3562  CD  GLU A 439      18.188  32.062   0.672  1.00 45.34           C  
ATOM   3563  OE1 GLU A 439      17.688  32.594  -0.337  1.00 45.34           O  
ATOM   3564  OE2 GLU A 439      19.375  31.672   0.713  1.00 45.34           O  
ATOM   3565  N   PHE A 440      15.539  29.438   5.129  1.00 53.31           N  
ATOM   3566  CA  PHE A 440      14.820  28.172   5.180  1.00 53.31           C  
ATOM   3567  C   PHE A 440      14.352  27.750   3.787  1.00 53.31           C  
ATOM   3568  CB  PHE A 440      13.617  28.266   6.125  1.00 53.31           C  
ATOM   3569  O   PHE A 440      13.883  28.594   3.012  1.00 53.31           O  
ATOM   3570  CG  PHE A 440      14.000  28.406   7.574  1.00 53.31           C  
ATOM   3571  CD1 PHE A 440      14.344  27.297   8.328  1.00 53.31           C  
ATOM   3572  CD2 PHE A 440      14.016  29.672   8.180  1.00 53.31           C  
ATOM   3573  CE1 PHE A 440      14.695  27.438   9.672  1.00 53.31           C  
ATOM   3574  CE2 PHE A 440      14.367  29.797   9.516  1.00 53.31           C  
ATOM   3575  CZ  PHE A 440      14.703  28.688  10.266  1.00 53.31           C  
ATOM   3576  N   ILE A 441      14.891  26.734   3.250  1.00 52.25           N  
ATOM   3577  CA  ILE A 441      14.469  26.047   2.033  1.00 52.25           C  
ATOM   3578  C   ILE A 441      13.234  25.188   2.324  1.00 52.25           C  
ATOM   3579  CB  ILE A 441      15.602  25.172   1.451  1.00 52.25           C  
ATOM   3580  O   ILE A 441      13.180  24.500   3.344  1.00 52.25           O  
ATOM   3581  CG1 ILE A 441      16.828  26.031   1.140  1.00 52.25           C  
ATOM   3582  CG2 ILE A 441      15.125  24.422   0.202  1.00 52.25           C  
ATOM   3583  CD1 ILE A 441      18.062  25.219   0.767  1.00 52.25           C  
ATOM   3584  N   THR A 442      12.102  25.578   1.730  1.00 53.44           N  
ATOM   3585  CA  THR A 442      10.883  24.781   1.750  1.00 53.44           C  
ATOM   3586  C   THR A 442      10.945  23.672   0.708  1.00 53.44           C  
ATOM   3587  CB  THR A 442       9.641  25.656   1.496  1.00 53.44           C  
ATOM   3588  O   THR A 442      11.180  23.922  -0.472  1.00 53.44           O  
ATOM   3589  CG2 THR A 442       8.352  24.844   1.686  1.00 53.44           C  
ATOM   3590  OG1 THR A 442       9.641  26.750   2.412  1.00 53.44           O  
ATOM   3591  N   GLN A 443      10.961  22.391   1.211  1.00 52.47           N  
ATOM   3592  CA  GLN A 443      10.945  21.203   0.364  1.00 52.47           C  
ATOM   3593  C   GLN A 443       9.664  20.391   0.581  1.00 52.47           C  
ATOM   3594  CB  GLN A 443      12.164  20.328   0.634  1.00 52.47           C  
ATOM   3595  O   GLN A 443       9.156  20.312   1.702  1.00 52.47           O  
ATOM   3596  CG  GLN A 443      13.469  20.922   0.125  1.00 52.47           C  
ATOM   3597  CD  GLN A 443      14.656  20.000   0.312  1.00 52.47           C  
ATOM   3598  NE2 GLN A 443      15.844  20.469  -0.036  1.00 52.47           N  
ATOM   3599  OE1 GLN A 443      14.500  18.859   0.767  1.00 52.47           O  
ATOM   3600  N   ALA A 444       9.109  20.109  -0.596  1.00 55.53           N  
ATOM   3601  CA  ALA A 444       7.930  19.250  -0.623  1.00 55.53           C  
ATOM   3602  C   ALA A 444       8.297  17.828  -1.001  1.00 55.53           C  
ATOM   3603  CB  ALA A 444       6.891  19.812  -1.597  1.00 55.53           C  
ATOM   3604  O   ALA A 444       9.047  17.609  -1.960  1.00 55.53           O  
ATOM   3605  N   ALA A 445       7.859  16.953  -0.054  1.00 59.94           N  
ATOM   3606  CA  ALA A 445       8.125  15.547  -0.345  1.00 59.94           C  
ATOM   3607  C   ALA A 445       6.945  14.672   0.076  1.00 59.94           C  
ATOM   3608  CB  ALA A 445       9.398  15.086   0.354  1.00 59.94           C  
ATOM   3609  O   ALA A 445       6.023  15.148   0.747  1.00 59.94           O  
ATOM   3610  N   PHE A 446       6.844  13.570  -0.635  1.00 66.69           N  
ATOM   3611  CA  PHE A 446       5.879  12.547  -0.239  1.00 66.69           C  
ATOM   3612  C   PHE A 446       6.484  11.602   0.791  1.00 66.69           C  
ATOM   3613  CB  PHE A 446       5.398  11.758  -1.460  1.00 66.69           C  
ATOM   3614  O   PHE A 446       7.664  11.250   0.699  1.00 66.69           O  
ATOM   3615  CG  PHE A 446       4.586  12.570  -2.430  1.00 66.69           C  
ATOM   3616  CD1 PHE A 446       3.238  12.820  -2.195  1.00 66.69           C  
ATOM   3617  CD2 PHE A 446       5.172  13.094  -3.574  1.00 66.69           C  
ATOM   3618  CE1 PHE A 446       2.484  13.570  -3.090  1.00 66.69           C  
ATOM   3619  CE2 PHE A 446       4.422  13.852  -4.473  1.00 66.69           C  
ATOM   3620  CZ  PHE A 446       3.080  14.086  -4.230  1.00 66.69           C  
ATOM   3621  N   LEU A 447       5.738  11.492   1.830  1.00 69.19           N  
ATOM   3622  CA  LEU A 447       6.137  10.492   2.820  1.00 69.19           C  
ATOM   3623  C   LEU A 447       5.359   9.195   2.631  1.00 69.19           C  
ATOM   3624  CB  LEU A 447       5.914  11.031   4.238  1.00 69.19           C  
ATOM   3625  O   LEU A 447       4.125   9.203   2.582  1.00 69.19           O  
ATOM   3626  CG  LEU A 447       6.371  10.125   5.383  1.00 69.19           C  
ATOM   3627  CD1 LEU A 447       7.891  10.133   5.492  1.00 69.19           C  
ATOM   3628  CD2 LEU A 447       5.734  10.570   6.699  1.00 69.19           C  
ATOM   3629  N   THR A 448       6.082   8.172   2.371  1.00 70.94           N  
ATOM   3630  CA  THR A 448       5.445   6.867   2.230  1.00 70.94           C  
ATOM   3631  C   THR A 448       5.820   5.957   3.395  1.00 70.94           C  
ATOM   3632  CB  THR A 448       5.836   6.195   0.901  1.00 70.94           C  
ATOM   3633  O   THR A 448       6.969   5.961   3.848  1.00 70.94           O  
ATOM   3634  CG2 THR A 448       5.348   7.012  -0.292  1.00 70.94           C  
ATOM   3635  OG1 THR A 448       7.262   6.082   0.833  1.00 70.94           O  
ATOM   3636  N   THR A 449       4.785   5.418   3.990  1.00 73.31           N  
ATOM   3637  CA  THR A 449       5.031   4.469   5.066  1.00 73.31           C  
ATOM   3638  C   THR A 449       5.016   3.037   4.539  1.00 73.31           C  
ATOM   3639  CB  THR A 449       3.988   4.617   6.191  1.00 73.31           C  
ATOM   3640  O   THR A 449       4.285   2.727   3.596  1.00 73.31           O  
ATOM   3641  CG2 THR A 449       4.082   5.988   6.852  1.00 73.31           C  
ATOM   3642  OG1 THR A 449       2.676   4.449   5.641  1.00 73.31           O  
ATOM   3643  N   ASP A 450       5.969   2.277   5.051  1.00 79.38           N  
ATOM   3644  CA  ASP A 450       6.027   0.874   4.656  1.00 79.38           C  
ATOM   3645  C   ASP A 450       5.035   0.035   5.461  1.00 79.38           C  
ATOM   3646  CB  ASP A 450       7.445   0.326   4.832  1.00 79.38           C  
ATOM   3647  O   ASP A 450       4.309   0.563   6.305  1.00 79.38           O  
ATOM   3648  CG  ASP A 450       7.875   0.255   6.289  1.00 79.38           C  
ATOM   3649  OD1 ASP A 450       7.055   0.559   7.184  1.00 79.38           O  
ATOM   3650  OD2 ASP A 450       9.047  -0.104   6.543  1.00 79.38           O  
ATOM   3651  N   ILE A 451       4.832  -1.191   5.047  1.00 81.50           N  
ATOM   3652  CA  ILE A 451       3.850  -2.113   5.605  1.00 81.50           C  
ATOM   3653  C   ILE A 451       4.117  -2.311   7.098  1.00 81.50           C  
ATOM   3654  CB  ILE A 451       3.873  -3.475   4.875  1.00 81.50           C  
ATOM   3655  O   ILE A 451       3.182  -2.463   7.887  1.00 81.50           O  
ATOM   3656  CG1 ILE A 451       2.664  -4.324   5.285  1.00 81.50           C  
ATOM   3657  CG2 ILE A 451       5.184  -4.219   5.152  1.00 81.50           C  
ATOM   3658  CD1 ILE A 451       2.434  -5.543   4.406  1.00 81.50           C  
ATOM   3659  N   LYS A 452       5.355  -2.334   7.477  1.00 86.19           N  
ATOM   3660  CA  LYS A 452       5.719  -2.482   8.883  1.00 86.19           C  
ATOM   3661  C   LYS A 452       5.125  -1.353   9.727  1.00 86.19           C  
ATOM   3662  CB  LYS A 452       7.238  -2.516   9.047  1.00 86.19           C  
ATOM   3663  O   LYS A 452       4.469  -1.604  10.734  1.00 86.19           O  
ATOM   3664  CG  LYS A 452       7.703  -2.688  10.484  1.00 86.19           C  
ATOM   3665  CD  LYS A 452       9.219  -2.730  10.586  1.00 86.19           C  
ATOM   3666  CE  LYS A 452       9.688  -2.830  12.031  1.00 86.19           C  
ATOM   3667  NZ  LYS A 452      11.180  -2.875  12.125  1.00 86.19           N  
ATOM   3668  N   LYS A 453       5.422  -0.171   9.258  1.00 85.62           N  
ATOM   3669  CA  LYS A 453       4.898   0.989   9.977  1.00 85.62           C  
ATOM   3670  C   LYS A 453       3.375   0.981  10.000  1.00 85.62           C  
ATOM   3671  CB  LYS A 453       5.406   2.285   9.344  1.00 85.62           C  
ATOM   3672  O   LYS A 453       2.764   1.275  11.031  1.00 85.62           O  
ATOM   3673  CG  LYS A 453       5.086   3.535  10.148  1.00 85.62           C  
ATOM   3674  CD  LYS A 453       6.043   3.705  11.320  1.00 85.62           C  
ATOM   3675  CE  LYS A 453       5.793   5.012  12.062  1.00 85.62           C  
ATOM   3676  NZ  LYS A 453       6.746   5.195  13.195  1.00 85.62           N  
ATOM   3677  N   TYR A 454       2.826   0.615   8.914  1.00 86.81           N  
ATOM   3678  CA  TYR A 454       1.372   0.569   8.805  1.00 86.81           C  
ATOM   3679  C   TYR A 454       0.782  -0.427   9.797  1.00 86.81           C  
ATOM   3680  CB  TYR A 454       0.951   0.199   7.383  1.00 86.81           C  
ATOM   3681  O   TYR A 454      -0.108  -0.082  10.578  1.00 86.81           O  
ATOM   3682  CG  TYR A 454      -0.539   0.266   7.152  1.00 86.81           C  
ATOM   3683  CD1 TYR A 454      -1.355  -0.829   7.426  1.00 86.81           C  
ATOM   3684  CD2 TYR A 454      -1.133   1.424   6.660  1.00 86.81           C  
ATOM   3685  CE1 TYR A 454      -2.729  -0.771   7.211  1.00 86.81           C  
ATOM   3686  CE2 TYR A 454      -2.506   1.492   6.445  1.00 86.81           C  
ATOM   3687  OH  TYR A 454      -4.652   0.453   6.512  1.00 86.81           O  
ATOM   3688  CZ  TYR A 454      -3.295   0.391   6.723  1.00 86.81           C  
ATOM   3689  N   CYS A 455       1.312  -1.600   9.836  1.00 87.00           N  
ATOM   3690  CA  CYS A 455       0.775  -2.682  10.656  1.00 87.00           C  
ATOM   3691  C   CYS A 455       0.993  -2.402  12.141  1.00 87.00           C  
ATOM   3692  CB  CYS A 455       1.425  -4.012  10.281  1.00 87.00           C  
ATOM   3693  O   CYS A 455       0.115  -2.672  12.961  1.00 87.00           O  
ATOM   3694  SG  CYS A 455       0.911  -4.641   8.664  1.00 87.00           S  
ATOM   3695  N   LEU A 456       2.045  -1.817  12.469  1.00 88.31           N  
ATOM   3696  CA  LEU A 456       2.410  -1.636  13.875  1.00 88.31           C  
ATOM   3697  C   LEU A 456       1.755  -0.384  14.445  1.00 88.31           C  
ATOM   3698  CB  LEU A 456       3.930  -1.546  14.023  1.00 88.31           C  
ATOM   3699  O   LEU A 456       1.550  -0.286  15.656  1.00 88.31           O  
ATOM   3700  CG  LEU A 456       4.715  -2.834  13.766  1.00 88.31           C  
ATOM   3701  CD1 LEU A 456       6.215  -2.564  13.836  1.00 88.31           C  
ATOM   3702  CD2 LEU A 456       4.312  -3.916  14.758  1.00 88.31           C  
ATOM   3703  N   SER A 457       1.408   0.561  13.609  1.00 86.69           N  
ATOM   3704  CA  SER A 457       0.851   1.819  14.094  1.00 86.69           C  
ATOM   3705  C   SER A 457      -0.668   1.839  13.961  1.00 86.69           C  
ATOM   3706  CB  SER A 457       1.452   3.002  13.336  1.00 86.69           C  
ATOM   3707  O   SER A 457      -1.359   2.473  14.766  1.00 86.69           O  
ATOM   3708  OG  SER A 457       2.852   3.074  13.547  1.00 86.69           O  
ATOM   3709  N   PHE A 458      -1.185   1.245  12.914  1.00 89.75           N  
ATOM   3710  CA  PHE A 458      -2.617   1.230  12.633  1.00 89.75           C  
ATOM   3711  C   PHE A 458      -3.312   0.139  13.438  1.00 89.75           C  
ATOM   3712  CB  PHE A 458      -2.873   1.024  11.141  1.00 89.75           C  
ATOM   3713  O   PHE A 458      -3.799  -0.842  12.875  1.00 89.75           O  
ATOM   3714  CG  PHE A 458      -4.156   1.642  10.656  1.00 89.75           C  
ATOM   3715  CD1 PHE A 458      -5.285   0.859  10.445  1.00 89.75           C  
ATOM   3716  CD2 PHE A 458      -4.234   3.006  10.406  1.00 89.75           C  
ATOM   3717  CE1 PHE A 458      -6.477   1.428   9.992  1.00 89.75           C  
ATOM   3718  CE2 PHE A 458      -5.422   3.582   9.953  1.00 89.75           C  
ATOM   3719  CZ  PHE A 458      -6.539   2.791   9.750  1.00 89.75           C  
ATOM   3720  N   ARG A 459      -3.314   0.371  14.828  1.00 92.50           N  
ATOM   3721  CA  ARG A 459      -3.902  -0.572  15.773  1.00 92.50           C  
ATOM   3722  C   ARG A 459      -5.301  -0.128  16.188  1.00 92.50           C  
ATOM   3723  CB  ARG A 459      -3.010  -0.725  17.016  1.00 92.50           C  
ATOM   3724  O   ARG A 459      -5.641   1.052  16.078  1.00 92.50           O  
ATOM   3725  CG  ARG A 459      -1.617  -1.252  16.703  1.00 92.50           C  
ATOM   3726  CD  ARG A 459      -1.650  -2.709  16.266  1.00 92.50           C  
ATOM   3727  NE  ARG A 459      -0.306  -3.248  16.078  1.00 92.50           N  
ATOM   3728  NH1 ARG A 459      -1.012  -5.363  15.469  1.00 92.50           N  
ATOM   3729  NH2 ARG A 459       1.228  -4.883  15.570  1.00 92.50           N  
ATOM   3730  CZ  ARG A 459      -0.033  -4.496  15.703  1.00 92.50           C  
ATOM   3731  N   ARG A 460      -6.051  -1.150  16.641  1.00 92.19           N  
ATOM   3732  CA  ARG A 460      -7.438  -0.891  17.016  1.00 92.19           C  
ATOM   3733  C   ARG A 460      -7.523   0.227  18.047  1.00 92.19           C  
ATOM   3734  CB  ARG A 460      -8.094  -2.160  17.562  1.00 92.19           C  
ATOM   3735  O   ARG A 460      -8.320   1.159  17.906  1.00 92.19           O  
ATOM   3736  CG  ARG A 460      -9.539  -1.973  17.984  1.00 92.19           C  
ATOM   3737  CD  ARG A 460     -10.148  -3.264  18.516  1.00 92.19           C  
ATOM   3738  NE  ARG A 460     -11.484  -3.049  19.062  1.00 92.19           N  
ATOM   3739  NH1 ARG A 460     -11.828  -5.254  19.656  1.00 92.19           N  
ATOM   3740  NH2 ARG A 460     -13.453  -3.693  20.047  1.00 92.19           N  
ATOM   3741  CZ  ARG A 460     -12.250  -4.000  19.594  1.00 92.19           C  
ATOM   3742  N   GLU A 461      -6.723   0.128  19.031  1.00 91.56           N  
ATOM   3743  CA  GLU A 461      -6.766   1.070  20.156  1.00 91.56           C  
ATOM   3744  C   GLU A 461      -6.344   2.469  19.703  1.00 91.56           C  
ATOM   3745  CB  GLU A 461      -5.867   0.591  21.297  1.00 91.56           C  
ATOM   3746  O   GLU A 461      -6.863   3.467  20.219  1.00 91.56           O  
ATOM   3747  CG  GLU A 461      -6.363  -0.677  21.969  1.00 91.56           C  
ATOM   3748  CD  GLU A 461      -5.945  -1.947  21.250  1.00 91.56           C  
ATOM   3749  OE1 GLU A 461      -6.227  -3.057  21.766  1.00 91.56           O  
ATOM   3750  OE2 GLU A 461      -5.336  -1.835  20.172  1.00 91.56           O  
ATOM   3751  N   VAL A 462      -5.438   2.490  18.734  1.00 92.81           N  
ATOM   3752  CA  VAL A 462      -4.941   3.766  18.219  1.00 92.81           C  
ATOM   3753  C   VAL A 462      -6.012   4.430  17.359  1.00 92.81           C  
ATOM   3754  CB  VAL A 462      -3.639   3.584  17.406  1.00 92.81           C  
ATOM   3755  O   VAL A 462      -6.238   5.641  17.469  1.00 92.81           O  
ATOM   3756  CG1 VAL A 462      -3.223   4.898  16.766  1.00 92.81           C  
ATOM   3757  CG2 VAL A 462      -2.523   3.049  18.312  1.00 92.81           C  
ATOM   3758  N   MET A 463      -6.758   3.662  16.641  1.00 93.69           N  
ATOM   3759  CA  MET A 463      -7.660   4.195  15.617  1.00 93.69           C  
ATOM   3760  C   MET A 463      -9.078   4.312  16.172  1.00 93.69           C  
ATOM   3761  CB  MET A 463      -7.652   3.309  14.375  1.00 93.69           C  
ATOM   3762  O   MET A 463      -9.953   4.887  15.516  1.00 93.69           O  
ATOM   3763  CG  MET A 463      -6.328   3.312  13.625  1.00 93.69           C  
ATOM   3764  SD  MET A 463      -5.766   5.008  13.203  1.00 93.69           S  
ATOM   3765  CE  MET A 463      -7.086   5.508  12.062  1.00 93.69           C  
ATOM   3766  N   ALA A 464      -9.336   3.764  17.328  1.00 93.62           N  
ATOM   3767  CA  ALA A 464     -10.688   3.633  17.875  1.00 93.62           C  
ATOM   3768  C   ALA A 464     -11.391   4.984  17.922  1.00 93.62           C  
ATOM   3769  CB  ALA A 464     -10.633   3.018  19.281  1.00 93.62           C  
ATOM   3770  O   ALA A 464     -12.539   5.105  17.469  1.00 93.62           O  
ATOM   3771  N   ARG A 465     -10.727   6.008  18.453  1.00 94.25           N  
ATOM   3772  CA  ARG A 465     -11.328   7.328  18.594  1.00 94.25           C  
ATOM   3773  C   ARG A 465     -11.539   7.973  17.219  1.00 94.25           C  
ATOM   3774  CB  ARG A 465     -10.453   8.234  19.469  1.00 94.25           C  
ATOM   3775  O   ARG A 465     -12.562   8.625  16.984  1.00 94.25           O  
ATOM   3776  CG  ARG A 465     -11.008   9.633  19.641  1.00 94.25           C  
ATOM   3777  CD  ARG A 465     -12.375   9.617  20.312  1.00 94.25           C  
ATOM   3778  NE  ARG A 465     -12.969  10.953  20.359  1.00 94.25           N  
ATOM   3779  NH1 ARG A 465     -15.148  10.211  20.188  1.00 94.25           N  
ATOM   3780  NH2 ARG A 465     -14.711  12.453  20.359  1.00 94.25           N  
ATOM   3781  CZ  ARG A 465     -14.273  11.203  20.297  1.00 94.25           C  
ATOM   3782  N   PHE A 466     -10.602   7.789  16.312  1.00 95.19           N  
ATOM   3783  CA  PHE A 466     -10.695   8.336  14.961  1.00 95.19           C  
ATOM   3784  C   PHE A 466     -11.852   7.699  14.195  1.00 95.19           C  
ATOM   3785  CB  PHE A 466      -9.383   8.109  14.195  1.00 95.19           C  
ATOM   3786  O   PHE A 466     -12.625   8.398  13.531  1.00 95.19           O  
ATOM   3787  CG  PHE A 466      -8.203   8.820  14.805  1.00 95.19           C  
ATOM   3788  CD1 PHE A 466      -7.801  10.062  14.320  1.00 95.19           C  
ATOM   3789  CD2 PHE A 466      -7.500   8.250  15.852  1.00 95.19           C  
ATOM   3790  CE1 PHE A 466      -6.707  10.719  14.883  1.00 95.19           C  
ATOM   3791  CE2 PHE A 466      -6.406   8.898  16.422  1.00 95.19           C  
ATOM   3792  CZ  PHE A 466      -6.012  10.133  15.930  1.00 95.19           C  
ATOM   3793  N   SER A 467     -11.945   6.414  14.312  1.00 95.25           N  
ATOM   3794  CA  SER A 467     -13.008   5.691  13.617  1.00 95.25           C  
ATOM   3795  C   SER A 467     -14.383   6.086  14.156  1.00 95.25           C  
ATOM   3796  CB  SER A 467     -12.812   4.180  13.766  1.00 95.25           C  
ATOM   3797  O   SER A 467     -15.328   6.254  13.383  1.00 95.25           O  
ATOM   3798  OG  SER A 467     -11.602   3.768  13.148  1.00 95.25           O  
ATOM   3799  N   ARG A 468     -14.453   6.250  15.438  1.00 95.81           N  
ATOM   3800  CA  ARG A 468     -15.703   6.691  16.047  1.00 95.81           C  
ATOM   3801  C   ARG A 468     -16.094   8.078  15.547  1.00 95.81           C  
ATOM   3802  CB  ARG A 468     -15.578   6.695  17.578  1.00 95.81           C  
ATOM   3803  O   ARG A 468     -17.266   8.328  15.258  1.00 95.81           O  
ATOM   3804  CG  ARG A 468     -16.875   7.031  18.297  1.00 95.81           C  
ATOM   3805  CD  ARG A 468     -16.703   7.020  19.797  1.00 95.81           C  
ATOM   3806  NE  ARG A 468     -16.438   5.672  20.297  1.00 95.81           N  
ATOM   3807  NH1 ARG A 468     -15.758   6.355  22.406  1.00 95.81           N  
ATOM   3808  NH2 ARG A 468     -15.797   4.125  21.875  1.00 95.81           N  
ATOM   3809  CZ  ARG A 468     -16.000   5.387  21.531  1.00 95.81           C  
ATOM   3810  N   ALA A 469     -15.125   8.922  15.547  1.00 96.56           N  
ATOM   3811  CA  ALA A 469     -15.383  10.273  15.039  1.00 96.56           C  
ATOM   3812  C   ALA A 469     -15.898  10.227  13.602  1.00 96.56           C  
ATOM   3813  CB  ALA A 469     -14.117  11.117  15.125  1.00 96.56           C  
ATOM   3814  O   ALA A 469     -16.828  10.953  13.242  1.00 96.56           O  
ATOM   3815  N   CYS A 470     -15.336   9.375  12.805  1.00 96.56           N  
ATOM   3816  CA  CYS A 470     -15.797   9.211  11.430  1.00 96.56           C  
ATOM   3817  C   CYS A 470     -17.219   8.672  11.383  1.00 96.56           C  
ATOM   3818  CB  CYS A 470     -14.867   8.281  10.656  1.00 96.56           C  
ATOM   3819  O   CYS A 470     -18.031   9.117  10.570  1.00 96.56           O  
ATOM   3820  SG  CYS A 470     -13.250   9.008  10.281  1.00 96.56           S  
ATOM   3821  N   ASP A 471     -17.516   7.746  12.234  1.00 96.56           N  
ATOM   3822  CA  ASP A 471     -18.891   7.242  12.352  1.00 96.56           C  
ATOM   3823  C   ASP A 471     -19.859   8.375  12.672  1.00 96.56           C  
ATOM   3824  CB  ASP A 471     -18.969   6.152  13.422  1.00 96.56           C  
ATOM   3825  O   ASP A 471     -20.953   8.445  12.094  1.00 96.56           O  
ATOM   3826  CG  ASP A 471     -18.297   4.859  13.008  1.00 96.56           C  
ATOM   3827  OD1 ASP A 471     -18.109   4.625  11.797  1.00 96.56           O  
ATOM   3828  OD2 ASP A 471     -17.922   4.070  13.906  1.00 96.56           O  
ATOM   3829  N   GLU A 472     -19.469   9.227  13.570  1.00 96.88           N  
ATOM   3830  CA  GLU A 472     -20.297  10.359  13.984  1.00 96.88           C  
ATOM   3831  C   GLU A 472     -20.500  11.336  12.828  1.00 96.88           C  
ATOM   3832  CB  GLU A 472     -19.656  11.078  15.172  1.00 96.88           C  
ATOM   3833  O   GLU A 472     -21.625  11.789  12.594  1.00 96.88           O  
ATOM   3834  CG  GLU A 472     -19.641  10.250  16.453  1.00 96.88           C  
ATOM   3835  CD  GLU A 472     -18.719  10.820  17.516  1.00 96.88           C  
ATOM   3836  OE1 GLU A 472     -18.641  10.242  18.625  1.00 96.88           O  
ATOM   3837  OE2 GLU A 472     -18.078  11.859  17.250  1.00 96.88           O  
ATOM   3838  N   LEU A 473     -19.516  11.617  12.133  1.00 97.06           N  
ATOM   3839  CA  LEU A 473     -19.562  12.578  11.031  1.00 97.06           C  
ATOM   3840  C   LEU A 473     -20.484  12.094   9.922  1.00 97.06           C  
ATOM   3841  CB  LEU A 473     -18.156  12.820  10.477  1.00 97.06           C  
ATOM   3842  O   LEU A 473     -21.203  12.891   9.305  1.00 97.06           O  
ATOM   3843  CG  LEU A 473     -17.234  13.703  11.320  1.00 97.06           C  
ATOM   3844  CD1 LEU A 473     -15.797  13.594  10.836  1.00 97.06           C  
ATOM   3845  CD2 LEU A 473     -17.703  15.156  11.281  1.00 97.06           C  
ATOM   3846  N   TYR A 474     -20.547  10.805   9.695  1.00 96.56           N  
ATOM   3847  CA  TYR A 474     -21.312  10.266   8.586  1.00 96.56           C  
ATOM   3848  C   TYR A 474     -22.625   9.672   9.078  1.00 96.56           C  
ATOM   3849  CB  TYR A 474     -20.516   9.195   7.836  1.00 96.56           C  
ATOM   3850  O   TYR A 474     -23.500   9.328   8.281  1.00 96.56           O  
ATOM   3851  CG  TYR A 474     -19.406   9.758   6.969  1.00 96.56           C  
ATOM   3852  CD1 TYR A 474     -19.688  10.219   5.684  1.00 96.56           C  
ATOM   3853  CD2 TYR A 474     -18.109   9.828   7.434  1.00 96.56           C  
ATOM   3854  CE1 TYR A 474     -18.672  10.742   4.879  1.00 96.56           C  
ATOM   3855  CE2 TYR A 474     -17.094  10.352   6.637  1.00 96.56           C  
ATOM   3856  OH  TYR A 474     -16.375  11.312   4.570  1.00 96.56           O  
ATOM   3857  CZ  TYR A 474     -17.375  10.797   5.363  1.00 96.56           C  
ATOM   3858  N   GLY A 475     -22.750   9.516  10.375  1.00 95.44           N  
ATOM   3859  CA  GLY A 475     -23.969   8.961  10.953  1.00 95.44           C  
ATOM   3860  C   GLY A 475     -24.141   7.480  10.688  1.00 95.44           C  
ATOM   3861  O   GLY A 475     -25.266   7.000  10.508  1.00 95.44           O  
ATOM   3862  N   ILE A 476     -23.047   6.742  10.516  1.00 95.44           N  
ATOM   3863  CA  ILE A 476     -23.047   5.301  10.297  1.00 95.44           C  
ATOM   3864  C   ILE A 476     -22.281   4.605  11.414  1.00 95.44           C  
ATOM   3865  CB  ILE A 476     -22.438   4.938   8.922  1.00 95.44           C  
ATOM   3866  O   ILE A 476     -21.047   4.570  11.398  1.00 95.44           O  
ATOM   3867  CG1 ILE A 476     -23.078   5.781   7.812  1.00 95.44           C  
ATOM   3868  CG2 ILE A 476     -22.609   3.441   8.633  1.00 95.44           C  
ATOM   3869  CD1 ILE A 476     -22.391   5.652   6.461  1.00 95.44           C  
ATOM   3870  N   PRO A 477     -23.000   4.023  12.297  1.00 93.19           N  
ATOM   3871  CA  PRO A 477     -22.344   3.438  13.469  1.00 93.19           C  
ATOM   3872  C   PRO A 477     -21.484   2.230  13.117  1.00 93.19           C  
ATOM   3873  CB  PRO A 477     -23.516   3.029  14.359  1.00 93.19           C  
ATOM   3874  O   PRO A 477     -21.891   1.377  12.328  1.00 93.19           O  
ATOM   3875  CG  PRO A 477     -24.672   2.869  13.430  1.00 93.19           C  
ATOM   3876  CD  PRO A 477     -24.469   3.777  12.250  1.00 93.19           C  
ATOM   3877  N   GLN A 478     -20.203   2.215  13.664  1.00 91.25           N  
ATOM   3878  CA  GLN A 478     -19.281   1.082  13.672  1.00 91.25           C  
ATOM   3879  C   GLN A 478     -18.859   0.712  12.250  1.00 91.25           C  
ATOM   3880  CB  GLN A 478     -19.922  -0.125  14.359  1.00 91.25           C  
ATOM   3881  O   GLN A 478     -18.516  -0.442  11.977  1.00 91.25           O  
ATOM   3882  CG  GLN A 478     -20.094   0.043  15.859  1.00 91.25           C  
ATOM   3883  CD  GLN A 478     -20.625  -1.208  16.531  1.00 91.25           C  
ATOM   3884  NE2 GLN A 478     -20.797  -1.144  17.844  1.00 91.25           N  
ATOM   3885  OE1 GLN A 478     -20.875  -2.223  15.875  1.00 91.25           O  
ATOM   3886  N   PHE A 479     -18.953   1.569  11.375  1.00 95.19           N  
ATOM   3887  CA  PHE A 479     -18.641   1.294   9.977  1.00 95.19           C  
ATOM   3888  C   PHE A 479     -17.156   1.483   9.695  1.00 95.19           C  
ATOM   3889  CB  PHE A 479     -19.469   2.201   9.062  1.00 95.19           C  
ATOM   3890  O   PHE A 479     -16.562   0.708   8.953  1.00 95.19           O  
ATOM   3891  CG  PHE A 479     -19.281   1.919   7.594  1.00 95.19           C  
ATOM   3892  CD1 PHE A 479     -18.750   2.891   6.750  1.00 95.19           C  
ATOM   3893  CD2 PHE A 479     -19.625   0.683   7.059  1.00 95.19           C  
ATOM   3894  CE1 PHE A 479     -18.578   2.633   5.391  1.00 95.19           C  
ATOM   3895  CE2 PHE A 479     -19.438   0.418   5.707  1.00 95.19           C  
ATOM   3896  CZ  PHE A 479     -18.922   1.396   4.871  1.00 95.19           C  
ATOM   3897  N   PHE A 480     -16.469   2.432  10.320  1.00 95.06           N  
ATOM   3898  CA  PHE A 480     -15.102   2.822   9.953  1.00 95.06           C  
ATOM   3899  C   PHE A 480     -14.078   2.055  10.781  1.00 95.06           C  
ATOM   3900  CB  PHE A 480     -14.906   4.332  10.141  1.00 95.06           C  
ATOM   3901  O   PHE A 480     -12.875   2.248  10.617  1.00 95.06           O  
ATOM   3902  CG  PHE A 480     -15.648   5.168   9.133  1.00 95.06           C  
ATOM   3903  CD1 PHE A 480     -15.141   5.363   7.855  1.00 95.06           C  
ATOM   3904  CD2 PHE A 480     -16.859   5.762   9.469  1.00 95.06           C  
ATOM   3905  CE1 PHE A 480     -15.828   6.137   6.926  1.00 95.06           C  
ATOM   3906  CE2 PHE A 480     -17.547   6.539   8.547  1.00 95.06           C  
ATOM   3907  CZ  PHE A 480     -17.031   6.727   7.273  1.00 95.06           C  
ATOM   3908  N   ASN A 481     -14.562   1.190  11.711  1.00 93.25           N  
ATOM   3909  CA  ASN A 481     -13.695   0.345  12.523  1.00 93.25           C  
ATOM   3910  C   ASN A 481     -13.875  -1.132  12.188  1.00 93.25           C  
ATOM   3911  CB  ASN A 481     -13.945   0.583  14.016  1.00 93.25           C  
ATOM   3912  O   ASN A 481     -13.602  -2.002  13.016  1.00 93.25           O  
ATOM   3913  CG  ASN A 481     -12.891  -0.056  14.891  1.00 93.25           C  
ATOM   3914  ND2 ASN A 481     -13.297  -0.499  16.078  1.00 93.25           N  
ATOM   3915  OD1 ASN A 481     -11.719  -0.150  14.516  1.00 93.25           O  
ATOM   3916  N   TRP A 482     -14.320  -1.490  10.984  1.00 93.75           N  
ATOM   3917  CA  TRP A 482     -14.734  -2.832  10.594  1.00 93.75           C  
ATOM   3918  C   TRP A 482     -13.547  -3.783  10.547  1.00 93.75           C  
ATOM   3919  CB  TRP A 482     -15.430  -2.803   9.227  1.00 93.75           C  
ATOM   3920  O   TRP A 482     -13.672  -4.965  10.883  1.00 93.75           O  
ATOM   3921  CG  TRP A 482     -14.547  -2.363   8.102  1.00 93.75           C  
ATOM   3922  CD1 TRP A 482     -14.375  -1.088   7.641  1.00 93.75           C  
ATOM   3923  CD2 TRP A 482     -13.711  -3.199   7.293  1.00 93.75           C  
ATOM   3924  CE2 TRP A 482     -13.062  -2.363   6.355  1.00 93.75           C  
ATOM   3925  CE3 TRP A 482     -13.453  -4.574   7.266  1.00 93.75           C  
ATOM   3926  NE1 TRP A 482     -13.484  -1.081   6.590  1.00 93.75           N  
ATOM   3927  CH2 TRP A 482     -11.938  -4.211   5.402  1.00 93.75           C  
ATOM   3928  CZ2 TRP A 482     -12.172  -2.859   5.406  1.00 93.75           C  
ATOM   3929  CZ3 TRP A 482     -12.562  -5.066   6.320  1.00 93.75           C  
ATOM   3930  N   GLN A 483     -12.320  -3.340   9.992  1.00 93.88           N  
ATOM   3931  CA  GLN A 483     -11.188  -4.211   9.695  1.00 93.88           C  
ATOM   3932  C   GLN A 483     -10.641  -4.855  10.961  1.00 93.88           C  
ATOM   3933  CB  GLN A 483     -10.078  -3.424   8.984  1.00 93.88           C  
ATOM   3934  O   GLN A 483     -10.406  -6.066  11.000  1.00 93.88           O  
ATOM   3935  CG  GLN A 483      -8.992  -4.305   8.383  1.00 93.88           C  
ATOM   3936  CD  GLN A 483      -8.094  -3.547   7.426  1.00 93.88           C  
ATOM   3937  NE2 GLN A 483      -7.902  -4.098   6.230  1.00 93.88           N  
ATOM   3938  OE1 GLN A 483      -7.570  -2.477   7.754  1.00 93.88           O  
ATOM   3939  N   HIS A 484     -10.508  -3.996  12.039  1.00 92.38           N  
ATOM   3940  CA  HIS A 484      -9.930  -4.527  13.273  1.00 92.38           C  
ATOM   3941  C   HIS A 484     -10.836  -5.594  13.883  1.00 92.38           C  
ATOM   3942  CB  HIS A 484      -9.688  -3.400  14.273  1.00 92.38           C  
ATOM   3943  O   HIS A 484     -10.344  -6.598  14.406  1.00 92.38           O  
ATOM   3944  CG  HIS A 484      -8.617  -2.441  13.859  1.00 92.38           C  
ATOM   3945  CD2 HIS A 484      -8.695  -1.148  13.461  1.00 92.38           C  
ATOM   3946  ND1 HIS A 484      -7.285  -2.787  13.805  1.00 92.38           N  
ATOM   3947  CE1 HIS A 484      -6.582  -1.744  13.398  1.00 92.38           C  
ATOM   3948  NE2 HIS A 484      -7.410  -0.737  13.188  1.00 92.38           N  
ATOM   3949  N   GLU A 485     -12.125  -5.469  13.758  1.00 92.69           N  
ATOM   3950  CA  GLU A 485     -13.094  -6.375  14.367  1.00 92.69           C  
ATOM   3951  C   GLU A 485     -13.062  -7.746  13.695  1.00 92.69           C  
ATOM   3952  CB  GLU A 485     -14.500  -5.785  14.289  1.00 92.69           C  
ATOM   3953  O   GLU A 485     -13.109  -8.773  14.375  1.00 92.69           O  
ATOM   3954  CG  GLU A 485     -14.688  -4.520  15.125  1.00 92.69           C  
ATOM   3955  CD  GLU A 485     -14.680  -4.781  16.625  1.00 92.69           C  
ATOM   3956  OE1 GLU A 485     -14.430  -3.834  17.406  1.00 92.69           O  
ATOM   3957  OE2 GLU A 485     -14.922  -5.941  17.016  1.00 92.69           O  
ATOM   3958  N   ILE A 486     -12.898  -7.711  12.422  1.00 93.62           N  
ATOM   3959  CA  ILE A 486     -12.977  -8.969  11.680  1.00 93.62           C  
ATOM   3960  C   ILE A 486     -11.609  -9.648  11.688  1.00 93.62           C  
ATOM   3961  CB  ILE A 486     -13.453  -8.742  10.227  1.00 93.62           C  
ATOM   3962  O   ILE A 486     -11.523 -10.883  11.750  1.00 93.62           O  
ATOM   3963  CG1 ILE A 486     -13.703 -10.086   9.531  1.00 93.62           C  
ATOM   3964  CG2 ILE A 486     -12.438  -7.902   9.445  1.00 93.62           C  
ATOM   3965  CD1 ILE A 486     -14.867 -10.875  10.117  1.00 93.62           C  
ATOM   3966  N   LEU A 487     -10.531  -8.914  11.672  1.00 93.31           N  
ATOM   3967  CA  LEU A 487      -9.180  -9.461  11.570  1.00 93.31           C  
ATOM   3968  C   LEU A 487      -8.805 -10.227  12.836  1.00 93.31           C  
ATOM   3969  CB  LEU A 487      -8.164  -8.344  11.320  1.00 93.31           C  
ATOM   3970  O   LEU A 487      -8.094 -11.234  12.766  1.00 93.31           O  
ATOM   3971  CG  LEU A 487      -8.164  -7.730   9.914  1.00 93.31           C  
ATOM   3972  CD1 LEU A 487      -7.074  -6.668   9.805  1.00 93.31           C  
ATOM   3973  CD2 LEU A 487      -7.977  -8.812   8.859  1.00 93.31           C  
ATOM   3974  N   GLU A 488      -9.289  -9.820  13.992  1.00 91.62           N  
ATOM   3975  CA  GLU A 488      -8.977 -10.461  15.266  1.00 91.62           C  
ATOM   3976  C   GLU A 488      -9.508 -11.883  15.312  1.00 91.62           C  
ATOM   3977  CB  GLU A 488      -9.539  -9.648  16.438  1.00 91.62           C  
ATOM   3978  O   GLU A 488      -9.008 -12.711  16.078  1.00 91.62           O  
ATOM   3979  CG  GLU A 488      -8.742  -8.391  16.750  1.00 91.62           C  
ATOM   3980  CD  GLU A 488      -9.305  -7.605  17.922  1.00 91.62           C  
ATOM   3981  OE1 GLU A 488      -8.742  -6.535  18.266  1.00 91.62           O  
ATOM   3982  OE2 GLU A 488     -10.312  -8.062  18.516  1.00 91.62           O  
ATOM   3983  N   GLN A 489     -10.383 -12.219  14.398  1.00 91.19           N  
ATOM   3984  CA  GLN A 489     -10.953 -13.562  14.391  1.00 91.19           C  
ATOM   3985  C   GLN A 489     -10.703 -14.258  13.055  1.00 91.19           C  
ATOM   3986  CB  GLN A 489     -12.453 -13.516  14.680  1.00 91.19           C  
ATOM   3987  O   GLN A 489     -11.281 -15.312  12.781  1.00 91.19           O  
ATOM   3988  CG  GLN A 489     -13.242 -12.656  13.703  1.00 91.19           C  
ATOM   3989  CD  GLN A 489     -14.719 -12.586  14.039  1.00 91.19           C  
ATOM   3990  NE2 GLN A 489     -15.492 -11.906  13.203  1.00 91.19           N  
ATOM   3991  OE1 GLN A 489     -15.164 -13.148  15.047  1.00 91.19           O  
ATOM   3992  N   SER A 490      -9.859 -13.617  12.281  1.00 92.00           N  
ATOM   3993  CA  SER A 490      -9.680 -14.133  10.930  1.00 92.00           C  
ATOM   3994  C   SER A 490      -8.336 -14.844  10.781  1.00 92.00           C  
ATOM   3995  CB  SER A 490      -9.773 -13.000   9.906  1.00 92.00           C  
ATOM   3996  O   SER A 490      -7.434 -14.648  11.594  1.00 92.00           O  
ATOM   3997  OG  SER A 490     -11.047 -12.375   9.969  1.00 92.00           O  
ATOM   3998  N   GLN A 491      -8.297 -15.734   9.742  1.00 92.06           N  
ATOM   3999  CA  GLN A 491      -7.078 -16.359   9.250  1.00 92.06           C  
ATOM   4000  C   GLN A 491      -6.734 -15.859   7.848  1.00 92.06           C  
ATOM   4001  CB  GLN A 491      -7.219 -17.875   9.250  1.00 92.06           C  
ATOM   4002  O   GLN A 491      -7.535 -16.000   6.922  1.00 92.06           O  
ATOM   4003  CG  GLN A 491      -7.414 -18.484  10.633  1.00 92.06           C  
ATOM   4004  CD  GLN A 491      -7.629 -19.984  10.594  1.00 92.06           C  
ATOM   4005  NE2 GLN A 491      -7.188 -20.672  11.641  1.00 92.06           N  
ATOM   4006  OE1 GLN A 491      -8.188 -20.516   9.633  1.00 92.06           O  
ATOM   4007  N   ILE A 492      -5.562 -15.219   7.832  1.00 93.94           N  
ATOM   4008  CA  ILE A 492      -5.102 -14.742   6.531  1.00 93.94           C  
ATOM   4009  C   ILE A 492      -4.023 -15.680   5.992  1.00 93.94           C  
ATOM   4010  CB  ILE A 492      -4.562 -13.297   6.617  1.00 93.94           C  
ATOM   4011  O   ILE A 492      -3.217 -16.219   6.758  1.00 93.94           O  
ATOM   4012  CG1 ILE A 492      -5.602 -12.383   7.273  1.00 93.94           C  
ATOM   4013  CG2 ILE A 492      -4.176 -12.781   5.227  1.00 93.94           C  
ATOM   4014  CD1 ILE A 492      -5.066 -11.000   7.629  1.00 93.94           C  
ATOM   4015  N   TYR A 493      -4.000 -15.867   4.672  1.00 93.75           N  
ATOM   4016  CA  TYR A 493      -2.947 -16.688   4.090  1.00 93.75           C  
ATOM   4017  C   TYR A 493      -2.406 -16.062   2.811  1.00 93.75           C  
ATOM   4018  CB  TYR A 493      -3.469 -18.094   3.795  1.00 93.75           C  
ATOM   4019  O   TYR A 493      -3.102 -15.281   2.154  1.00 93.75           O  
ATOM   4020  CG  TYR A 493      -4.652 -18.125   2.857  1.00 93.75           C  
ATOM   4021  CD1 TYR A 493      -5.949 -17.953   3.336  1.00 93.75           C  
ATOM   4022  CD2 TYR A 493      -4.473 -18.328   1.492  1.00 93.75           C  
ATOM   4023  CE1 TYR A 493      -7.039 -17.984   2.475  1.00 93.75           C  
ATOM   4024  CE2 TYR A 493      -5.559 -18.359   0.623  1.00 93.75           C  
ATOM   4025  OH  TYR A 493      -7.914 -18.203   0.267  1.00 93.75           O  
ATOM   4026  CZ  TYR A 493      -6.836 -18.172   1.123  1.00 93.75           C  
ATOM   4027  N   VAL A 494      -1.144 -16.344   2.559  1.00 92.75           N  
ATOM   4028  CA  VAL A 494      -0.499 -15.867   1.340  1.00 92.75           C  
ATOM   4029  C   VAL A 494      -0.693 -16.891   0.221  1.00 92.75           C  
ATOM   4030  CB  VAL A 494       1.006 -15.594   1.561  1.00 92.75           C  
ATOM   4031  O   VAL A 494      -0.198 -18.016   0.308  1.00 92.75           O  
ATOM   4032  CG1 VAL A 494       1.655 -15.070   0.281  1.00 92.75           C  
ATOM   4033  CG2 VAL A 494       1.209 -14.609   2.709  1.00 92.75           C  
ATOM   4034  N   ALA A 495      -1.455 -16.422  -0.833  1.00 90.44           N  
ATOM   4035  CA  ALA A 495      -1.864 -17.328  -1.900  1.00 90.44           C  
ATOM   4036  C   ALA A 495      -0.924 -17.219  -3.098  1.00 90.44           C  
ATOM   4037  CB  ALA A 495      -3.299 -17.031  -2.328  1.00 90.44           C  
ATOM   4038  O   ALA A 495      -0.919 -16.219  -3.807  1.00 90.44           O  
ATOM   4039  N   ASP A 496      -0.050 -18.234  -3.252  1.00 88.25           N  
ATOM   4040  CA  ASP A 496       0.775 -18.469  -4.434  1.00 88.25           C  
ATOM   4041  C   ASP A 496       0.402 -19.781  -5.109  1.00 88.25           C  
ATOM   4042  CB  ASP A 496       2.260 -18.469  -4.062  1.00 88.25           C  
ATOM   4043  O   ASP A 496       0.508 -20.859  -4.504  1.00 88.25           O  
ATOM   4044  CG  ASP A 496       3.172 -18.656  -5.262  1.00 88.25           C  
ATOM   4045  OD1 ASP A 496       2.672 -18.703  -6.406  1.00 88.25           O  
ATOM   4046  OD2 ASP A 496       4.402 -18.750  -5.059  1.00 88.25           O  
ATOM   4047  N   PRO A 497      -0.090 -19.688  -6.375  1.00 86.62           N  
ATOM   4048  CA  PRO A 497      -0.642 -20.859  -7.059  1.00 86.62           C  
ATOM   4049  C   PRO A 497       0.288 -22.062  -7.000  1.00 86.62           C  
ATOM   4050  CB  PRO A 497      -0.817 -20.375  -8.500  1.00 86.62           C  
ATOM   4051  O   PRO A 497      -0.180 -23.203  -6.973  1.00 86.62           O  
ATOM   4052  CG  PRO A 497      -0.991 -18.891  -8.391  1.00 86.62           C  
ATOM   4053  CD  PRO A 497      -0.148 -18.391  -7.246  1.00 86.62           C  
ATOM   4054  N   TYR A 498       1.546 -21.906  -6.891  1.00 85.06           N  
ATOM   4055  CA  TYR A 498       2.506 -23.000  -6.992  1.00 85.06           C  
ATOM   4056  C   TYR A 498       3.133 -23.312  -5.637  1.00 85.06           C  
ATOM   4057  CB  TYR A 498       3.600 -22.672  -8.008  1.00 85.06           C  
ATOM   4058  O   TYR A 498       3.990 -24.188  -5.523  1.00 85.06           O  
ATOM   4059  CG  TYR A 498       3.090 -22.531  -9.422  1.00 85.06           C  
ATOM   4060  CD1 TYR A 498       2.826 -23.656 -10.203  1.00 85.06           C  
ATOM   4061  CD2 TYR A 498       2.873 -21.266  -9.984  1.00 85.06           C  
ATOM   4062  CE1 TYR A 498       2.357 -23.516 -11.508  1.00 85.06           C  
ATOM   4063  CE2 TYR A 498       2.406 -21.141 -11.281  1.00 85.06           C  
ATOM   4064  OH  TYR A 498       1.688 -22.141 -13.328  1.00 85.06           O  
ATOM   4065  CZ  TYR A 498       2.150 -22.266 -12.039  1.00 85.06           C  
ATOM   4066  N   CYS A 499       2.744 -22.531  -4.609  1.00 86.44           N  
ATOM   4067  CA  CYS A 499       3.307 -22.750  -3.279  1.00 86.44           C  
ATOM   4068  C   CYS A 499       2.207 -22.984  -2.252  1.00 86.44           C  
ATOM   4069  CB  CYS A 499       4.152 -21.547  -2.859  1.00 86.44           C  
ATOM   4070  O   CYS A 499       1.860 -22.094  -1.484  1.00 86.44           O  
ATOM   4071  SG  CYS A 499       5.195 -21.859  -1.417  1.00 86.44           S  
ATOM   4072  N   PRO A 500       1.642 -24.219  -2.219  1.00 88.81           N  
ATOM   4073  CA  PRO A 500       0.612 -24.516  -1.223  1.00 88.81           C  
ATOM   4074  C   PRO A 500       1.182 -24.672   0.185  1.00 88.81           C  
ATOM   4075  CB  PRO A 500       0.023 -25.844  -1.723  1.00 88.81           C  
ATOM   4076  O   PRO A 500       2.398 -24.797   0.353  1.00 88.81           O  
ATOM   4077  CG  PRO A 500       1.146 -26.516  -2.445  1.00 88.81           C  
ATOM   4078  CD  PRO A 500       1.990 -25.453  -3.100  1.00 88.81           C  
ATOM   4079  N   PRO A 501       0.283 -24.547   1.229  1.00 88.75           N  
ATOM   4080  CA  PRO A 501       0.745 -24.766   2.602  1.00 88.75           C  
ATOM   4081  C   PRO A 501       1.377 -26.141   2.793  1.00 88.75           C  
ATOM   4082  CB  PRO A 501      -0.534 -24.641   3.430  1.00 88.75           C  
ATOM   4083  O   PRO A 501       0.955 -27.109   2.158  1.00 88.75           O  
ATOM   4084  CG  PRO A 501      -1.493 -23.906   2.539  1.00 88.75           C  
ATOM   4085  CD  PRO A 501      -1.106 -24.172   1.111  1.00 88.75           C  
ATOM   4086  N   SER A 502       2.393 -26.125   3.631  1.00 86.75           N  
ATOM   4087  CA  SER A 502       3.055 -27.391   3.951  1.00 86.75           C  
ATOM   4088  C   SER A 502       2.164 -28.266   4.816  1.00 86.75           C  
ATOM   4089  CB  SER A 502       4.379 -27.125   4.668  1.00 86.75           C  
ATOM   4090  O   SER A 502       1.350 -27.766   5.594  1.00 86.75           O  
ATOM   4091  OG  SER A 502       5.207 -26.266   3.900  1.00 86.75           O  
ATOM   4092  N   GLY A 503       2.162 -29.594   4.551  1.00 81.44           N  
ATOM   4093  CA  GLY A 503       1.518 -30.547   5.430  1.00 81.44           C  
ATOM   4094  C   GLY A 503       0.089 -30.859   5.027  1.00 81.44           C  
ATOM   4095  O   GLY A 503      -0.700 -31.344   5.844  1.00 81.44           O  
ATOM   4096  N   LEU A 504      -0.271 -30.422   3.852  1.00 84.81           N  
ATOM   4097  CA  LEU A 504      -1.614 -30.766   3.396  1.00 84.81           C  
ATOM   4098  C   LEU A 504      -1.730 -32.250   3.111  1.00 84.81           C  
ATOM   4099  CB  LEU A 504      -1.974 -29.969   2.141  1.00 84.81           C  
ATOM   4100  O   LEU A 504      -0.784 -32.875   2.621  1.00 84.81           O  
ATOM   4101  CG  LEU A 504      -2.139 -28.453   2.322  1.00 84.81           C  
ATOM   4102  CD1 LEU A 504      -2.316 -27.781   0.970  1.00 84.81           C  
ATOM   4103  CD2 LEU A 504      -3.318 -28.156   3.238  1.00 84.81           C  
ATOM   4104  N   ASP A 505      -2.785 -32.844   3.662  1.00 81.69           N  
ATOM   4105  CA  ASP A 505      -3.090 -34.281   3.453  1.00 81.69           C  
ATOM   4106  C   ASP A 505      -4.160 -34.438   2.379  1.00 81.69           C  
ATOM   4107  CB  ASP A 505      -3.545 -34.906   4.762  1.00 81.69           C  
ATOM   4108  O   ASP A 505      -4.684 -33.469   1.847  1.00 81.69           O  
ATOM   4109  CG  ASP A 505      -3.605 -36.438   4.680  1.00 81.69           C  
ATOM   4110  OD1 ASP A 505      -3.234 -37.000   3.633  1.00 81.69           O  
ATOM   4111  OD2 ASP A 505      -4.031 -37.062   5.672  1.00 81.69           O  
ATOM   4112  N   LYS A 506      -4.355 -35.656   1.957  1.00 83.44           N  
ATOM   4113  CA  LYS A 506      -5.348 -35.969   0.938  1.00 83.44           C  
ATOM   4114  C   LYS A 506      -6.754 -35.594   1.388  1.00 83.44           C  
ATOM   4115  CB  LYS A 506      -5.301 -37.469   0.607  1.00 83.44           C  
ATOM   4116  O   LYS A 506      -7.633 -35.344   0.558  1.00 83.44           O  
ATOM   4117  CG  LYS A 506      -4.070 -37.906  -0.182  1.00 83.44           C  
ATOM   4118  CD  LYS A 506      -4.168 -39.344  -0.639  1.00 83.44           C  
ATOM   4119  CE  LYS A 506      -2.924 -39.781  -1.408  1.00 83.44           C  
ATOM   4120  NZ  LYS A 506      -3.016 -41.188  -1.859  1.00 83.44           N  
ATOM   4121  N   ARG A 507      -6.914 -35.406   2.752  1.00 85.31           N  
ATOM   4122  CA  ARG A 507      -8.188 -34.969   3.299  1.00 85.31           C  
ATOM   4123  C   ARG A 507      -8.281 -33.438   3.266  1.00 85.31           C  
ATOM   4124  CB  ARG A 507      -8.375 -35.469   4.730  1.00 85.31           C  
ATOM   4125  O   ARG A 507      -7.465 -32.750   3.875  1.00 85.31           O  
ATOM   4126  CG  ARG A 507      -9.766 -35.250   5.289  1.00 85.31           C  
ATOM   4127  CD  ARG A 507      -9.906 -35.812   6.703  1.00 85.31           C  
ATOM   4128  NE  ARG A 507     -11.250 -35.594   7.234  1.00 85.31           N  
ATOM   4129  NH1 ARG A 507     -10.539 -34.750   9.266  1.00 85.31           N  
ATOM   4130  NH2 ARG A 507     -12.781 -34.938   8.820  1.00 85.31           N  
ATOM   4131  CZ  ARG A 507     -11.523 -35.094   8.438  1.00 85.31           C  
ATOM   4132  N   ARG A 508      -9.258 -33.000   2.521  1.00 87.19           N  
ATOM   4133  CA  ARG A 508      -9.469 -31.562   2.357  1.00 87.19           C  
ATOM   4134  C   ARG A 508     -10.219 -30.984   3.553  1.00 87.19           C  
ATOM   4135  CB  ARG A 508     -10.242 -31.266   1.067  1.00 87.19           C  
ATOM   4136  O   ARG A 508     -11.234 -31.531   3.984  1.00 87.19           O  
ATOM   4137  CG  ARG A 508     -10.508 -29.797   0.827  1.00 87.19           C  
ATOM   4138  CD  ARG A 508     -11.359 -29.578  -0.414  1.00 87.19           C  
ATOM   4139  NE  ARG A 508     -11.633 -28.156  -0.633  1.00 87.19           N  
ATOM   4140  NH1 ARG A 508     -13.438 -28.062   0.808  1.00 87.19           N  
ATOM   4141  NH2 ARG A 508     -12.773 -26.188  -0.320  1.00 87.19           N  
ATOM   4142  CZ  ARG A 508     -12.617 -27.469  -0.048  1.00 87.19           C  
ATOM   4143  N   GLU A 509      -9.703 -29.891   4.012  1.00 87.12           N  
ATOM   4144  CA  GLU A 509     -10.367 -29.109   5.047  1.00 87.12           C  
ATOM   4145  C   GLU A 509     -10.922 -27.812   4.480  1.00 87.12           C  
ATOM   4146  CB  GLU A 509      -9.398 -28.812   6.199  1.00 87.12           C  
ATOM   4147  O   GLU A 509     -10.344 -27.234   3.557  1.00 87.12           O  
ATOM   4148  CG  GLU A 509      -8.953 -30.062   6.957  1.00 87.12           C  
ATOM   4149  CD  GLU A 509      -8.039 -29.734   8.133  1.00 87.12           C  
ATOM   4150  OE1 GLU A 509      -7.570 -30.688   8.805  1.00 87.12           O  
ATOM   4151  OE2 GLU A 509      -7.801 -28.531   8.383  1.00 87.12           O  
ATOM   4152  N   PRO A 510     -12.055 -27.422   5.000  1.00 86.12           N  
ATOM   4153  CA  PRO A 510     -12.711 -26.234   4.457  1.00 86.12           C  
ATOM   4154  C   PRO A 510     -12.031 -24.938   4.887  1.00 86.12           C  
ATOM   4155  CB  PRO A 510     -14.133 -26.312   5.027  1.00 86.12           C  
ATOM   4156  O   PRO A 510     -12.414 -23.844   4.438  1.00 86.12           O  
ATOM   4157  CG  PRO A 510     -13.984 -27.062   6.305  1.00 86.12           C  
ATOM   4158  CD  PRO A 510     -12.844 -28.031   6.160  1.00 86.12           C  
ATOM   4159  N   THR A 511     -11.031 -25.031   5.703  1.00 87.62           N  
ATOM   4160  CA  THR A 511     -10.297 -23.844   6.160  1.00 87.62           C  
ATOM   4161  C   THR A 511      -8.797 -24.078   6.043  1.00 87.62           C  
ATOM   4162  CB  THR A 511     -10.656 -23.500   7.613  1.00 87.62           C  
ATOM   4163  O   THR A 511      -8.328 -25.219   6.051  1.00 87.62           O  
ATOM   4164  CG2 THR A 511     -12.141 -23.141   7.746  1.00 87.62           C  
ATOM   4165  OG1 THR A 511     -10.367 -24.609   8.461  1.00 87.62           O  
ATOM   4166  N   PRO A 512      -8.062 -22.953   5.816  1.00 87.56           N  
ATOM   4167  CA  PRO A 512      -6.609 -23.109   5.766  1.00 87.56           C  
ATOM   4168  C   PRO A 512      -6.023 -23.641   7.074  1.00 87.56           C  
ATOM   4169  CB  PRO A 512      -6.121 -21.688   5.484  1.00 87.56           C  
ATOM   4170  O   PRO A 512      -6.617 -23.453   8.141  1.00 87.56           O  
ATOM   4171  CG  PRO A 512      -7.340 -20.938   5.035  1.00 87.56           C  
ATOM   4172  CD  PRO A 512      -8.555 -21.641   5.586  1.00 87.56           C  
ATOM   4173  N   PRO A 513      -4.844 -24.344   6.922  1.00 86.19           N  
ATOM   4174  CA  PRO A 513      -4.172 -24.828   8.133  1.00 86.19           C  
ATOM   4175  C   PRO A 513      -3.781 -23.688   9.078  1.00 86.19           C  
ATOM   4176  CB  PRO A 513      -2.926 -25.531   7.594  1.00 86.19           C  
ATOM   4177  O   PRO A 513      -3.488 -22.578   8.617  1.00 86.19           O  
ATOM   4178  CG  PRO A 513      -3.004 -25.359   6.113  1.00 86.19           C  
ATOM   4179  CD  PRO A 513      -4.172 -24.469   5.793  1.00 86.19           C  
ATOM   4180  N   ARG A 514      -3.826 -23.969  10.414  1.00 82.56           N  
ATOM   4181  CA  ARG A 514      -3.529 -22.953  11.414  1.00 82.56           C  
ATOM   4182  C   ARG A 514      -2.037 -22.891  11.719  1.00 82.56           C  
ATOM   4183  CB  ARG A 514      -4.316 -23.203  12.703  1.00 82.56           C  
ATOM   4184  O   ARG A 514      -1.555 -21.938  12.328  1.00 82.56           O  
ATOM   4185  CG  ARG A 514      -5.805 -22.906  12.578  1.00 82.56           C  
ATOM   4186  CD  ARG A 514      -6.496 -22.938  13.938  1.00 82.56           C  
ATOM   4187  NE  ARG A 514      -7.875 -22.469  13.844  1.00 82.56           N  
ATOM   4188  NH1 ARG A 514      -8.336 -22.766  16.094  1.00 82.56           N  
ATOM   4189  NH2 ARG A 514      -9.953 -21.953  14.680  1.00 82.56           N  
ATOM   4190  CZ  ARG A 514      -8.719 -22.391  14.875  1.00 82.56           C  
ATOM   4191  N   GLU A 515      -1.310 -23.844  11.164  1.00 81.62           N  
ATOM   4192  CA  GLU A 515       0.129 -23.859  11.406  1.00 81.62           C  
ATOM   4193  C   GLU A 515       0.833 -22.719  10.695  1.00 81.62           C  
ATOM   4194  CB  GLU A 515       0.724 -25.203  10.969  1.00 81.62           C  
ATOM   4195  O   GLU A 515       0.379 -22.266   9.641  1.00 81.62           O  
ATOM   4196  CG  GLU A 515       0.243 -26.391  11.789  1.00 81.62           C  
ATOM   4197  CD  GLU A 515       0.798 -27.719  11.305  1.00 81.62           C  
ATOM   4198  OE1 GLU A 515       0.440 -28.781  11.875  1.00 81.62           O  
ATOM   4199  OE2 GLU A 515       1.598 -27.703  10.336  1.00 81.62           O  
ATOM   4200  N   GLU A 516       1.856 -22.281  11.422  1.00 78.12           N  
ATOM   4201  CA  GLU A 516       2.684 -21.172  10.961  1.00 78.12           C  
ATOM   4202  C   GLU A 516       3.471 -21.562   9.711  1.00 78.12           C  
ATOM   4203  CB  GLU A 516       3.639 -20.719  12.062  1.00 78.12           C  
ATOM   4204  O   GLU A 516       4.375 -22.391   9.773  1.00 78.12           O  
ATOM   4205  CG  GLU A 516       2.938 -20.141  13.281  1.00 78.12           C  
ATOM   4206  CD  GLU A 516       3.898 -19.703  14.383  1.00 78.12           C  
ATOM   4207  OE1 GLU A 516       3.438 -19.188  15.422  1.00 78.12           O  
ATOM   4208  OE2 GLU A 516       5.121 -19.891  14.195  1.00 78.12           O  
ATOM   4209  N   ASP A 517       2.873 -21.531   8.586  1.00 87.38           N  
ATOM   4210  CA  ASP A 517       3.389 -21.672   7.230  1.00 87.38           C  
ATOM   4211  C   ASP A 517       3.061 -20.453   6.383  1.00 87.38           C  
ATOM   4212  CB  ASP A 517       2.820 -22.938   6.578  1.00 87.38           C  
ATOM   4213  O   ASP A 517       3.672 -19.391   6.543  1.00 87.38           O  
ATOM   4214  CG  ASP A 517       3.557 -23.328   5.312  1.00 87.38           C  
ATOM   4215  OD1 ASP A 517       4.625 -22.750   5.023  1.00 87.38           O  
ATOM   4216  OD2 ASP A 517       3.064 -24.234   4.594  1.00 87.38           O  
ATOM   4217  N   ILE A 518       2.084 -20.453   5.684  1.00 90.06           N  
ATOM   4218  CA  ILE A 518       1.685 -19.359   4.812  1.00 90.06           C  
ATOM   4219  C   ILE A 518       0.521 -18.594   5.445  1.00 90.06           C  
ATOM   4220  CB  ILE A 518       1.294 -19.859   3.406  1.00 90.06           C  
ATOM   4221  O   ILE A 518      -0.088 -17.734   4.805  1.00 90.06           O  
ATOM   4222  CG1 ILE A 518       0.126 -20.844   3.498  1.00 90.06           C  
ATOM   4223  CG2 ILE A 518       2.498 -20.500   2.707  1.00 90.06           C  
ATOM   4224  CD1 ILE A 518      -0.505 -21.188   2.154  1.00 90.06           C  
ATOM   4225  N   VAL A 519       0.205 -18.953   6.684  1.00 92.50           N  
ATOM   4226  CA  VAL A 519      -1.010 -18.453   7.312  1.00 92.50           C  
ATOM   4227  C   VAL A 519      -0.646 -17.438   8.391  1.00 92.50           C  
ATOM   4228  CB  VAL A 519      -1.858 -19.594   7.914  1.00 92.50           C  
ATOM   4229  O   VAL A 519       0.364 -17.594   9.086  1.00 92.50           O  
ATOM   4230  CG1 VAL A 519      -3.078 -19.031   8.641  1.00 92.50           C  
ATOM   4231  CG2 VAL A 519      -2.287 -20.562   6.824  1.00 92.50           C  
ATOM   4232  N   ILE A 520      -1.432 -16.359   8.531  1.00 92.69           N  
ATOM   4233  CA  ILE A 520      -1.398 -15.359   9.594  1.00 92.69           C  
ATOM   4234  C   ILE A 520      -2.674 -15.453  10.430  1.00 92.69           C  
ATOM   4235  CB  ILE A 520      -1.237 -13.930   9.016  1.00 92.69           C  
ATOM   4236  O   ILE A 520      -3.771 -15.195   9.930  1.00 92.69           O  
ATOM   4237  CG1 ILE A 520      -0.016 -13.867   8.094  1.00 92.69           C  
ATOM   4238  CG2 ILE A 520      -1.125 -12.906  10.148  1.00 92.69           C  
ATOM   4239  CD1 ILE A 520      -0.096 -12.766   7.043  1.00 92.69           C  
ATOM   4240  N   ASN A 521      -2.430 -15.773  11.719  1.00 92.38           N  
ATOM   4241  CA  ASN A 521      -3.576 -16.016  12.586  1.00 92.38           C  
ATOM   4242  C   ASN A 521      -3.871 -14.820  13.484  1.00 92.38           C  
ATOM   4243  CB  ASN A 521      -3.348 -17.266  13.438  1.00 92.38           C  
ATOM   4244  O   ASN A 521      -2.957 -14.242  14.070  1.00 92.38           O  
ATOM   4245  CG  ASN A 521      -3.221 -18.531  12.594  1.00 92.38           C  
ATOM   4246  ND2 ASN A 521      -2.168 -19.297  12.844  1.00 92.38           N  
ATOM   4247  OD1 ASN A 521      -4.062 -18.797  11.734  1.00 92.38           O  
ATOM   4248  N   ASN A 522      -5.102 -14.461  13.484  1.00 92.19           N  
ATOM   4249  CA  ASN A 522      -5.617 -13.453  14.406  1.00 92.19           C  
ATOM   4250  C   ASN A 522      -4.758 -12.195  14.398  1.00 92.19           C  
ATOM   4251  CB  ASN A 522      -5.719 -14.023  15.820  1.00 92.19           C  
ATOM   4252  O   ASN A 522      -4.227 -11.797  15.438  1.00 92.19           O  
ATOM   4253  CG  ASN A 522      -6.512 -15.320  15.875  1.00 92.19           C  
ATOM   4254  ND2 ASN A 522      -6.031 -16.281  16.656  1.00 92.19           N  
ATOM   4255  OD1 ASN A 522      -7.547 -15.453  15.219  1.00 92.19           O  
ATOM   4256  N   PRO A 523      -4.664 -11.555  13.219  1.00 92.62           N  
ATOM   4257  CA  PRO A 523      -3.855 -10.336  13.133  1.00 92.62           C  
ATOM   4258  C   PRO A 523      -4.375  -9.219  14.031  1.00 92.62           C  
ATOM   4259  CB  PRO A 523      -3.967  -9.945  11.656  1.00 92.62           C  
ATOM   4260  O   PRO A 523      -5.586  -9.031  14.156  1.00 92.62           O  
ATOM   4261  CG  PRO A 523      -5.234 -10.578  11.188  1.00 92.62           C  
ATOM   4262  CD  PRO A 523      -5.488 -11.812  12.016  1.00 92.62           C  
ATOM   4263  N   LEU A 524      -3.443  -8.516  14.664  1.00 92.62           N  
ATOM   4264  CA  LEU A 524      -3.766  -7.379  15.516  1.00 92.62           C  
ATOM   4265  C   LEU A 524      -3.629  -6.070  14.742  1.00 92.62           C  
ATOM   4266  CB  LEU A 524      -2.857  -7.355  16.750  1.00 92.62           C  
ATOM   4267  O   LEU A 524      -4.262  -5.070  15.086  1.00 92.62           O  
ATOM   4268  CG  LEU A 524      -2.984  -8.539  17.703  1.00 92.62           C  
ATOM   4269  CD1 LEU A 524      -1.909  -8.469  18.781  1.00 92.62           C  
ATOM   4270  CD2 LEU A 524      -4.375  -8.578  18.328  1.00 92.62           C  
ATOM   4271  N   GLY A 525      -2.795  -6.137  13.711  1.00 90.44           N  
ATOM   4272  CA  GLY A 525      -2.621  -5.000  12.820  1.00 90.44           C  
ATOM   4273  C   GLY A 525      -3.512  -5.062  11.594  1.00 90.44           C  
ATOM   4274  O   GLY A 525      -3.979  -6.137  11.211  1.00 90.44           O  
ATOM   4275  N   CYS A 526      -3.768  -3.939  10.969  1.00 90.31           N  
ATOM   4276  CA  CYS A 526      -4.633  -3.873   9.797  1.00 90.31           C  
ATOM   4277  C   CYS A 526      -3.863  -4.230   8.531  1.00 90.31           C  
ATOM   4278  CB  CYS A 526      -5.238  -2.477   9.656  1.00 90.31           C  
ATOM   4279  O   CYS A 526      -2.633  -4.172   8.508  1.00 90.31           O  
ATOM   4280  SG  CYS A 526      -6.629  -2.174  10.773  1.00 90.31           S  
ATOM   4281  N   ILE A 527      -4.598  -4.672   7.543  1.00 90.94           N  
ATOM   4282  CA  ILE A 527      -4.039  -4.980   6.230  1.00 90.94           C  
ATOM   4283  C   ILE A 527      -3.791  -3.684   5.461  1.00 90.94           C  
ATOM   4284  CB  ILE A 527      -4.973  -5.910   5.426  1.00 90.94           C  
ATOM   4285  O   ILE A 527      -4.691  -2.854   5.320  1.00 90.94           O  
ATOM   4286  CG1 ILE A 527      -5.176  -7.234   6.168  1.00 90.94           C  
ATOM   4287  CG2 ILE A 527      -4.414  -6.148   4.020  1.00 90.94           C  
ATOM   4288  CD1 ILE A 527      -6.238  -8.133   5.551  1.00 90.94           C  
ATOM   4289  N   GLU A 528      -2.553  -3.467   4.996  1.00 87.69           N  
ATOM   4290  CA  GLU A 528      -2.197  -2.275   4.230  1.00 87.69           C  
ATOM   4291  C   GLU A 528      -3.033  -2.166   2.961  1.00 87.69           C  
ATOM   4292  CB  GLU A 528      -0.707  -2.285   3.881  1.00 87.69           C  
ATOM   4293  O   GLU A 528      -3.213  -3.150   2.242  1.00 87.69           O  
ATOM   4294  CG  GLU A 528      -0.224  -1.009   3.209  1.00 87.69           C  
ATOM   4295  CD  GLU A 528       1.209  -1.100   2.709  1.00 87.69           C  
ATOM   4296  OE1 GLU A 528       1.795  -0.052   2.352  1.00 87.69           O  
ATOM   4297  OE2 GLU A 528       1.751  -2.227   2.672  1.00 87.69           O  
ATOM   4298  N   GLY A 529      -3.625  -0.985   2.736  1.00 83.94           N  
ATOM   4299  CA  GLY A 529      -4.285  -0.721   1.468  1.00 83.94           C  
ATOM   4300  C   GLY A 529      -5.801  -0.708   1.575  1.00 83.94           C  
ATOM   4301  O   GLY A 529      -6.480  -0.103   0.746  1.00 83.94           O  
ATOM   4302  N   PHE A 530      -6.355  -1.345   2.586  1.00 90.06           N  
ATOM   4303  CA  PHE A 530      -7.809  -1.439   2.676  1.00 90.06           C  
ATOM   4304  C   PHE A 530      -8.398  -0.176   3.295  1.00 90.06           C  
ATOM   4305  CB  PHE A 530      -8.219  -2.666   3.498  1.00 90.06           C  
ATOM   4306  O   PHE A 530      -9.531   0.200   2.990  1.00 90.06           O  
ATOM   4307  CG  PHE A 530      -8.117  -3.963   2.744  1.00 90.06           C  
ATOM   4308  CD1 PHE A 530      -8.203  -3.986   1.357  1.00 90.06           C  
ATOM   4309  CD2 PHE A 530      -7.938  -5.164   3.422  1.00 90.06           C  
ATOM   4310  CE1 PHE A 530      -8.109  -5.188   0.657  1.00 90.06           C  
ATOM   4311  CE2 PHE A 530      -7.848  -6.367   2.729  1.00 90.06           C  
ATOM   4312  CZ  PHE A 530      -7.934  -6.375   1.347  1.00 90.06           C  
ATOM   4313  N   GLN A 531      -7.566   0.531   4.164  1.00 91.44           N  
ATOM   4314  CA  GLN A 531      -7.988   1.783   4.781  1.00 91.44           C  
ATOM   4315  C   GLN A 531      -6.918   2.861   4.629  1.00 91.44           C  
ATOM   4316  CB  GLN A 531      -8.312   1.568   6.262  1.00 91.44           C  
ATOM   4317  O   GLN A 531      -6.504   3.473   5.617  1.00 91.44           O  
ATOM   4318  CG  GLN A 531      -9.555   0.719   6.500  1.00 91.44           C  
ATOM   4319  CD  GLN A 531      -9.953   0.667   7.965  1.00 91.44           C  
ATOM   4320  NE2 GLN A 531     -11.070   1.309   8.297  1.00 91.44           N  
ATOM   4321  OE1 GLN A 531      -9.266   0.055   8.789  1.00 91.44           O  
ATOM   4322  N   GLN A 532      -6.559   3.145   3.365  1.00 89.06           N  
ATOM   4323  CA  GLN A 532      -5.465   4.047   3.031  1.00 89.06           C  
ATOM   4324  C   GLN A 532      -5.832   5.496   3.340  1.00 89.06           C  
ATOM   4325  CB  GLN A 532      -5.082   3.906   1.557  1.00 89.06           C  
ATOM   4326  O   GLN A 532      -5.004   6.258   3.842  1.00 89.06           O  
ATOM   4327  CG  GLN A 532      -3.820   4.664   1.173  1.00 89.06           C  
ATOM   4328  CD  GLN A 532      -2.574   4.102   1.831  1.00 89.06           C  
ATOM   4329  NE2 GLN A 532      -1.562   4.945   2.002  1.00 89.06           N  
ATOM   4330  OE1 GLN A 532      -2.521   2.920   2.184  1.00 89.06           O  
ATOM   4331  N   LYS A 533      -7.086   5.809   3.066  1.00 90.25           N  
ATOM   4332  CA  LYS A 533      -7.535   7.184   3.281  1.00 90.25           C  
ATOM   4333  C   LYS A 533      -7.562   7.523   4.770  1.00 90.25           C  
ATOM   4334  CB  LYS A 533      -8.914   7.402   2.666  1.00 90.25           C  
ATOM   4335  O   LYS A 533      -7.137   8.609   5.172  1.00 90.25           O  
ATOM   4336  CG  LYS A 533      -8.914   7.449   1.146  1.00 90.25           C  
ATOM   4337  CD  LYS A 533      -8.859   6.051   0.544  1.00 90.25           C  
ATOM   4338  CE  LYS A 533      -8.750   6.098  -0.974  1.00 90.25           C  
ATOM   4339  NZ  LYS A 533      -8.570   4.734  -1.561  1.00 90.25           N  
ATOM   4340  N   GLY A 534      -8.047   6.613   5.516  1.00 91.12           N  
ATOM   4341  CA  GLY A 534      -8.016   6.801   6.957  1.00 91.12           C  
ATOM   4342  C   GLY A 534      -6.609   6.871   7.520  1.00 91.12           C  
ATOM   4343  O   GLY A 534      -6.312   7.723   8.359  1.00 91.12           O  
ATOM   4344  N   TRP A 535      -5.781   6.035   7.027  1.00 91.69           N  
ATOM   4345  CA  TRP A 535      -4.383   6.004   7.445  1.00 91.69           C  
ATOM   4346  C   TRP A 535      -3.686   7.316   7.105  1.00 91.69           C  
ATOM   4347  CB  TRP A 535      -3.650   4.836   6.777  1.00 91.69           C  
ATOM   4348  O   TRP A 535      -2.926   7.852   7.918  1.00 91.69           O  
ATOM   4349  CG  TRP A 535      -2.170   4.840   7.004  1.00 91.69           C  
ATOM   4350  CD1 TRP A 535      -1.193   5.012   6.062  1.00 91.69           C  
ATOM   4351  CD2 TRP A 535      -1.494   4.656   8.250  1.00 91.69           C  
ATOM   4352  CE2 TRP A 535      -0.108   4.730   7.992  1.00 91.69           C  
ATOM   4353  CE3 TRP A 535      -1.928   4.441   9.570  1.00 91.69           C  
ATOM   4354  NE1 TRP A 535       0.049   4.945   6.648  1.00 91.69           N  
ATOM   4355  CH2 TRP A 535       0.398   4.383  10.281  1.00 91.69           C  
ATOM   4356  CZ2 TRP A 535       0.849   4.594   9.000  1.00 91.69           C  
ATOM   4357  CZ3 TRP A 535      -0.974   4.305  10.570  1.00 91.69           C  
ATOM   4358  N   THR A 536      -3.963   7.805   5.988  1.00 90.31           N  
ATOM   4359  CA  THR A 536      -3.342   9.047   5.551  1.00 90.31           C  
ATOM   4360  C   THR A 536      -3.771  10.211   6.441  1.00 90.31           C  
ATOM   4361  CB  THR A 536      -3.697   9.367   4.086  1.00 90.31           C  
ATOM   4362  O   THR A 536      -2.945  11.039   6.832  1.00 90.31           O  
ATOM   4363  CG2 THR A 536      -3.035  10.656   3.623  1.00 90.31           C  
ATOM   4364  OG1 THR A 536      -3.250   8.289   3.250  1.00 90.31           O  
ATOM   4365  N   MET A 537      -5.023  10.250   6.746  1.00 92.00           N  
ATOM   4366  CA  MET A 537      -5.535  11.289   7.637  1.00 92.00           C  
ATOM   4367  C   MET A 537      -4.863  11.211   9.008  1.00 92.00           C  
ATOM   4368  CB  MET A 537      -7.051  11.172   7.793  1.00 92.00           C  
ATOM   4369  O   MET A 537      -4.484  12.242   9.578  1.00 92.00           O  
ATOM   4370  CG  MET A 537      -7.828  11.562   6.547  1.00 92.00           C  
ATOM   4371  SD  MET A 537      -9.641  11.602   6.828  1.00 92.00           S  
ATOM   4372  CE  MET A 537      -9.961   9.836   7.086  1.00 92.00           C  
ATOM   4373  N   PHE A 538      -4.719  10.055   9.461  1.00 92.81           N  
ATOM   4374  CA  PHE A 538      -4.027   9.852  10.727  1.00 92.81           C  
ATOM   4375  C   PHE A 538      -2.578  10.305  10.633  1.00 92.81           C  
ATOM   4376  CB  PHE A 538      -4.090   8.375  11.133  1.00 92.81           C  
ATOM   4377  O   PHE A 538      -2.086  11.008  11.516  1.00 92.81           O  
ATOM   4378  CG  PHE A 538      -3.186   8.023  12.289  1.00 92.81           C  
ATOM   4379  CD1 PHE A 538      -1.941   7.453  12.062  1.00 92.81           C  
ATOM   4380  CD2 PHE A 538      -3.584   8.273  13.594  1.00 92.81           C  
ATOM   4381  CE1 PHE A 538      -1.104   7.129  13.133  1.00 92.81           C  
ATOM   4382  CE2 PHE A 538      -2.752   7.957  14.664  1.00 92.81           C  
ATOM   4383  CZ  PHE A 538      -1.513   7.383  14.430  1.00 92.81           C  
ATOM   4384  N   SER A 539      -1.914   9.945   9.625  1.00 90.81           N  
ATOM   4385  CA  SER A 539      -0.505  10.273   9.438  1.00 90.81           C  
ATOM   4386  C   SER A 539      -0.295  11.781   9.352  1.00 90.81           C  
ATOM   4387  CB  SER A 539       0.035   9.602   8.172  1.00 90.81           C  
ATOM   4388  O   SER A 539       0.668  12.305   9.906  1.00 90.81           O  
ATOM   4389  OG  SER A 539       0.002   8.188   8.297  1.00 90.81           O  
ATOM   4390  N   ILE A 540      -1.191  12.422   8.656  1.00 89.81           N  
ATOM   4391  CA  ILE A 540      -1.106  13.875   8.555  1.00 89.81           C  
ATOM   4392  C   ILE A 540      -1.216  14.500   9.945  1.00 89.81           C  
ATOM   4393  CB  ILE A 540      -2.203  14.438   7.621  1.00 89.81           C  
ATOM   4394  O   ILE A 540      -0.438  15.391  10.289  1.00 89.81           O  
ATOM   4395  CG1 ILE A 540      -1.955  14.000   6.176  1.00 89.81           C  
ATOM   4396  CG2 ILE A 540      -2.268  15.969   7.730  1.00 89.81           C  
ATOM   4397  CD1 ILE A 540      -3.096  14.336   5.223  1.00 89.81           C  
ATOM   4398  N   ALA A 541      -2.107  14.016  10.695  1.00 92.44           N  
ATOM   4399  CA  ALA A 541      -2.289  14.516  12.062  1.00 92.44           C  
ATOM   4400  C   ALA A 541      -1.041  14.273  12.906  1.00 92.44           C  
ATOM   4401  CB  ALA A 541      -3.504  13.859  12.711  1.00 92.44           C  
ATOM   4402  O   ALA A 541      -0.617  15.148  13.664  1.00 92.44           O  
ATOM   4403  N   ALA A 542      -0.497  13.141  12.758  1.00 91.94           N  
ATOM   4404  CA  ALA A 542       0.717  12.805  13.500  1.00 91.94           C  
ATOM   4405  C   ALA A 542       1.865  13.734  13.117  1.00 91.94           C  
ATOM   4406  CB  ALA A 542       1.109  11.352  13.242  1.00 91.94           C  
ATOM   4407  O   ALA A 542       2.637  14.164  13.984  1.00 91.94           O  
ATOM   4408  N   LEU A 543       1.936  14.047  11.875  1.00 88.00           N  
ATOM   4409  CA  LEU A 543       2.984  14.938  11.398  1.00 88.00           C  
ATOM   4410  C   LEU A 543       2.783  16.344  11.930  1.00 88.00           C  
ATOM   4411  CB  LEU A 543       3.012  14.953   9.867  1.00 88.00           C  
ATOM   4412  O   LEU A 543       3.750  17.031  12.289  1.00 88.00           O  
ATOM   4413  CG  LEU A 543       3.576  13.711   9.180  1.00 88.00           C  
ATOM   4414  CD1 LEU A 543       3.379  13.797   7.672  1.00 88.00           C  
ATOM   4415  CD2 LEU A 543       5.051  13.539   9.523  1.00 88.00           C  
ATOM   4416  N   VAL A 544       1.528  16.750  11.953  1.00 89.00           N  
ATOM   4417  CA  VAL A 544       1.221  18.078  12.492  1.00 89.00           C  
ATOM   4418  C   VAL A 544       1.610  18.125  13.969  1.00 89.00           C  
ATOM   4419  CB  VAL A 544      -0.274  18.422  12.328  1.00 89.00           C  
ATOM   4420  O   VAL A 544       2.154  19.141  14.438  1.00 89.00           O  
ATOM   4421  CG1 VAL A 544      -0.620  19.703  13.086  1.00 89.00           C  
ATOM   4422  CG2 VAL A 544      -0.623  18.562  10.844  1.00 89.00           C  
ATOM   4423  N   LEU A 545       1.376  17.094  14.656  1.00 92.50           N  
ATOM   4424  CA  LEU A 545       1.771  17.031  16.062  1.00 92.50           C  
ATOM   4425  C   LEU A 545       3.285  17.125  16.203  1.00 92.50           C  
ATOM   4426  CB  LEU A 545       1.265  15.742  16.703  1.00 92.50           C  
ATOM   4427  O   LEU A 545       3.787  17.875  17.047  1.00 92.50           O  
ATOM   4428  CG  LEU A 545       1.706  15.477  18.141  1.00 92.50           C  
ATOM   4429  CD1 LEU A 545       1.188  16.578  19.062  1.00 92.50           C  
ATOM   4430  CD2 LEU A 545       1.220  14.109  18.609  1.00 92.50           C  
ATOM   4431  N   ALA A 546       3.934  16.297  15.422  1.00 89.69           N  
ATOM   4432  CA  ALA A 546       5.395  16.312  15.469  1.00 89.69           C  
ATOM   4433  C   ALA A 546       5.941  17.719  15.203  1.00 89.69           C  
ATOM   4434  CB  ALA A 546       5.965  15.320  14.461  1.00 89.69           C  
ATOM   4435  O   ALA A 546       6.863  18.172  15.891  1.00 89.69           O  
ATOM   4436  N   SER A 547       5.301  18.375  14.258  1.00 85.31           N  
ATOM   4437  CA  SER A 547       5.711  19.734  13.914  1.00 85.31           C  
ATOM   4438  C   SER A 547       5.445  20.703  15.055  1.00 85.31           C  
ATOM   4439  CB  SER A 547       4.988  20.203  12.648  1.00 85.31           C  
ATOM   4440  O   SER A 547       6.258  21.594  15.328  1.00 85.31           O  
ATOM   4441  OG  SER A 547       5.328  21.547  12.352  1.00 85.31           O  
ATOM   4442  N   THR A 548       4.402  20.547  15.648  1.00 88.19           N  
ATOM   4443  CA  THR A 548       4.008  21.422  16.750  1.00 88.19           C  
ATOM   4444  C   THR A 548       4.934  21.234  17.938  1.00 88.19           C  
ATOM   4445  CB  THR A 548       2.551  21.156  17.172  1.00 88.19           C  
ATOM   4446  O   THR A 548       5.309  22.219  18.594  1.00 88.19           O  
ATOM   4447  CG2 THR A 548       2.119  22.125  18.266  1.00 88.19           C  
ATOM   4448  OG1 THR A 548       1.689  21.328  16.047  1.00 88.19           O  
ATOM   4449  N   ARG A 549       5.391  20.062  18.219  1.00 87.50           N  
ATOM   4450  CA  ARG A 549       6.258  19.766  19.344  1.00 87.50           C  
ATOM   4451  C   ARG A 549       7.672  20.281  19.109  1.00 87.50           C  
ATOM   4452  CB  ARG A 549       6.285  18.266  19.625  1.00 87.50           C  
ATOM   4453  O   ARG A 549       8.328  20.766  20.031  1.00 87.50           O  
ATOM   4454  CG  ARG A 549       5.035  17.734  20.328  1.00 87.50           C  
ATOM   4455  CD  ARG A 549       5.211  16.312  20.797  1.00 87.50           C  
ATOM   4456  NE  ARG A 549       4.055  15.844  21.562  1.00 87.50           N  
ATOM   4457  NH1 ARG A 549       4.824  13.680  21.812  1.00 87.50           N  
ATOM   4458  NH2 ARG A 549       2.803  14.297  22.703  1.00 87.50           N  
ATOM   4459  CZ  ARG A 549       3.896  14.609  22.031  1.00 87.50           C  
ATOM   4460  N   VAL A 550       8.062  20.109  17.906  1.00 84.62           N  
ATOM   4461  CA  VAL A 550       9.438  20.500  17.578  1.00 84.62           C  
ATOM   4462  C   VAL A 550       9.539  22.016  17.438  1.00 84.62           C  
ATOM   4463  CB  VAL A 550       9.922  19.812  16.281  1.00 84.62           C  
ATOM   4464  O   VAL A 550      10.547  22.609  17.812  1.00 84.62           O  
ATOM   4465  CG1 VAL A 550      11.312  20.297  15.898  1.00 84.62           C  
ATOM   4466  CG2 VAL A 550       9.906  18.297  16.438  1.00 84.62           C  
ATOM   4467  N   GLY A 551       8.367  22.734  17.062  1.00 71.25           N  
ATOM   4468  CA  GLY A 551       8.328  24.188  16.938  1.00 71.25           C  
ATOM   4469  C   GLY A 551       8.922  24.688  15.625  1.00 71.25           C  
ATOM   4470  O   GLY A 551       8.789  24.031  14.586  1.00 71.25           O  
ATOM   4471  N   GLU A 552       9.305  25.969  15.508  1.00 60.75           N  
ATOM   4472  CA  GLU A 552       9.695  26.781  14.367  1.00 60.75           C  
ATOM   4473  C   GLU A 552      10.812  26.109  13.570  1.00 60.75           C  
ATOM   4474  CB  GLU A 552      10.141  28.172  14.836  1.00 60.75           C  
ATOM   4475  O   GLU A 552      11.000  26.422  12.383  1.00 60.75           O  
ATOM   4476  CG  GLU A 552       9.008  29.031  15.359  1.00 60.75           C  
ATOM   4477  CD  GLU A 552       9.445  30.438  15.734  1.00 60.75           C  
ATOM   4478  OE1 GLU A 552       8.586  31.266  16.125  1.00 60.75           O  
ATOM   4479  OE2 GLU A 552      10.664  30.719  15.633  1.00 60.75           O  
ATOM   4480  N   ASN A 553      11.391  25.000  14.148  1.00 53.19           N  
ATOM   4481  CA  ASN A 553      12.500  24.375  13.422  1.00 53.19           C  
ATOM   4482  C   ASN A 553      12.023  23.219  12.555  1.00 53.19           C  
ATOM   4483  CB  ASN A 553      13.578  23.906  14.398  1.00 53.19           C  
ATOM   4484  O   ASN A 553      12.812  22.625  11.812  1.00 53.19           O  
ATOM   4485  CG  ASN A 553      14.328  25.062  15.047  1.00 53.19           C  
ATOM   4486  ND2 ASN A 553      14.977  24.781  16.172  1.00 53.19           N  
ATOM   4487  OD1 ASN A 553      14.312  26.188  14.539  1.00 53.19           O  
ATOM   4488  N   PHE A 554      10.641  22.969  12.547  1.00 53.28           N  
ATOM   4489  CA  PHE A 554      10.164  21.812  11.789  1.00 53.28           C  
ATOM   4490  C   PHE A 554       9.445  22.266  10.523  1.00 53.28           C  
ATOM   4491  CB  PHE A 554       9.219  20.969  12.648  1.00 53.28           C  
ATOM   4492  O   PHE A 554       8.688  23.234  10.539  1.00 53.28           O  
ATOM   4493  CG  PHE A 554       9.070  19.547  12.164  1.00 53.28           C  
ATOM   4494  CD1 PHE A 554       7.965  19.156  11.414  1.00 53.28           C  
ATOM   4495  CD2 PHE A 554      10.039  18.594  12.453  1.00 53.28           C  
ATOM   4496  CE1 PHE A 554       7.824  17.859  10.969  1.00 53.28           C  
ATOM   4497  CE2 PHE A 554       9.914  17.281  12.008  1.00 53.28           C  
ATOM   4498  CZ  PHE A 554       8.797  16.922  11.266  1.00 53.28           C  
ATOM   4499  N   CYS A 555      10.047  22.156   9.297  1.00 50.72           N  
ATOM   4500  CA  CYS A 555       9.609  22.141   7.906  1.00 50.72           C  
ATOM   4501  C   CYS A 555       8.148  21.734   7.801  1.00 50.72           C  
ATOM   4502  CB  CYS A 555      10.469  21.172   7.086  1.00 50.72           C  
ATOM   4503  O   CYS A 555       7.680  20.875   8.531  1.00 50.72           O  
ATOM   4504  SG  CYS A 555      12.039  21.891   6.535  1.00 50.72           S  
ATOM   4505  N   ASN A 556       7.164  22.625   7.918  1.00 47.81           N  
ATOM   4506  CA  ASN A 556       5.770  22.375   7.570  1.00 47.81           C  
ATOM   4507  C   ASN A 556       5.617  21.078   6.773  1.00 47.81           C  
ATOM   4508  CB  ASN A 556       5.191  23.547   6.789  1.00 47.81           C  
ATOM   4509  O   ASN A 556       6.133  20.969   5.660  1.00 47.81           O  
ATOM   4510  CG  ASN A 556       4.785  24.703   7.684  1.00 47.81           C  
ATOM   4511  ND2 ASN A 556       4.637  25.891   7.102  1.00 47.81           N  
ATOM   4512  OD1 ASN A 556       4.609  24.531   8.891  1.00 47.81           O  
ATOM   4513  N   SER A 557       5.938  19.906   7.277  1.00 47.25           N  
ATOM   4514  CA  SER A 557       5.719  18.625   6.609  1.00 47.25           C  
ATOM   4515  C   SER A 557       4.266  18.484   6.160  1.00 47.25           C  
ATOM   4516  CB  SER A 557       6.094  17.469   7.535  1.00 47.25           C  
ATOM   4517  O   SER A 557       3.344  18.781   6.922  1.00 47.25           O  
ATOM   4518  OG  SER A 557       7.398  17.641   8.055  1.00 47.25           O  
ATOM   4519  N   THR A 558       3.988  18.750   4.859  1.00 43.06           N  
ATOM   4520  CA  THR A 558       2.684  18.469   4.273  1.00 43.06           C  
ATOM   4521  C   THR A 558       2.686  17.109   3.582  1.00 43.06           C  
ATOM   4522  CB  THR A 558       2.275  19.547   3.262  1.00 43.06           C  
ATOM   4523  O   THR A 558       3.670  16.719   2.945  1.00 43.06           O  
ATOM   4524  CG2 THR A 558       2.004  20.875   3.963  1.00 43.06           C  
ATOM   4525  OG1 THR A 558       3.334  19.734   2.312  1.00 43.06           O  
ATOM   4526  N   GLY A 559       2.496  15.953   4.270  1.00 35.66           N  
ATOM   4527  CA  GLY A 559       1.987  14.664   3.834  1.00 35.66           C  
ATOM   4528  C   GLY A 559       2.938  13.930   2.906  1.00 35.66           C  
ATOM   4529  O   GLY A 559       3.369  14.484   1.891  1.00 35.66           O  
TER    4530      GLY A 559                                                      
ENDMDL                                                                          
END                                                                             
