# Supplementary material for: Deep mining reveals the diversity of endogenous viral elements in vertebrate genomes
Source: Nat Microbiol. 2024 Oct 22;9(11):3013–24. doi: 10.1038/s41564-024-01825-4 (PMC11521997; doi:10.1038/s41564-024-01825-4)
Supplement: Supplementary file 5 — RdRp tree files (Fig. 2a), Astyanax mexicanus structural modelling files (Fig. 2b) and NP tree files (Fig. 2c). [file 41564_2024_1825_MOESM5_ESM.zip › Source_Data_Figure_2/Astyanax_mexicanus559_RNApol_24recycles_amber_9cab3/plddt.csv]

82.12	87.94	90.81	92.62	90.88	93.5	93.94	94.12	92.75	92.81	91.44	89.56	89.81	88.75	86.06	84.19	80.12	74.88	65.75	59.81	52.44	52.94	44.91	43.72	38.72	48.22	51.12	55.0	71.69	84.31	89.81	92.06	91.62	90.75	86.06	87.0	87.56	89.19	93.56	94.38	94.56	93.56	89.56	85.56	83.0	88.94	92.56	94.06	94.19	93.19
[truncated: 509 more columns]
