# Supplementary material for: Deep mining reveals the diversity of endogenous viral elements in vertebrate genomes
Source: Nat Microbiol. 2024 Oct 22;9(11):3013–24. doi: 10.1038/s41564-024-01825-4 (PMC11521997; doi:10.1038/s41564-024-01825-4)
Supplement: Supplementary file 5 — RdRp tree files (Fig. 2a), Astyanax mexicanus structural modelling files (Fig. 2b) and NP tree files (Fig. 2c). [file 41564_2024_1825_MOESM5_ESM.zip › Source_Data_Figure_2/RdRp_tree/mrbayes-run.txt]

exec paramyxoviridae_rnapol.nex;
prset aamodelpr=fixed(lg);
prset statefreqpr=fixed(empirical); lset rates=invgamma;
startvals tau=usertree;
mcmcp nperts=5;
mcmc ngen=20000000 nchains=8 temp=0.05 append=yes;
