# Supplementary material for: Deep mining reveals the diversity of endogenous viral elements in vertebrate genomes
Source: Nat Microbiol. 2024 Oct 22;9(11):3013–24. doi: 10.1038/s41564-024-01825-4 (PMC11521997; doi:10.1038/s41564-024-01825-4)
Supplement: Supplementary file 5 — RdRp tree files (Fig. 2a), Astyanax mexicanus structural modelling files (Fig. 2b) and NP tree files (Fig. 2c). [file 41564_2024_1825_MOESM5_ESM.zip › Source_Data_Figure_2/RdRp_tree/paramyxoviridae_rnapol.nex]

#NEXUS

BEGIN TAXA;
	DIMENSIONS ntax=35;
	TAXLABELS  Wenzhou_pacific_spadenose_shark_paramyxovirus Longquan_Niviventer_fulvescens_jeilongvirus_2 Human_respirovirus_1 Wufeng_Rhinolophus_pearsonii_paramyxovirus_1 Bat_paramyxovirus Human_respirovirus_3 Longquan_Niviventer_fulvescens_jeilongvirus_1 Boe_paramyxovirus Salmon_aquaparamyxovirus Fer-de-lance_virus Hendra_henipavirus Measles_virus Mumps_virus Newcastle_disease_virus Murine_respirovirus Human_orthopneumovirus Avian_metapneumovirus Human_metapneumovirus Nfurzeri1 Smaximus1 Amexicanus1 Amexicanus2 Lbergylta1 Lbergylta2 Lbergylta3 Lbergylta4 Pleopardus1 Ncelidotus1 Cundulatus1 Cundulatus2 Cundulatus3 Cundulatus4 Cundulatus5 Cundulatus6 Pleopardus2;
END;

BEGIN TREES;
	TREE usertree = ((Lbergylta1:0.155459,(Cundulatus5:0.603993,(((Lbergylta3:0.036259,Lbergylta4:0.000001):0.316891,(Cundulatus1:0.218969,Cundulatus2:0.220981):0.117379):0.096232,((Pleopardus2:0.873389,(((((Human_orthopneumovirus:0.702235,(Avian_metapneumovirus:0.082323,Human_metapneumovirus:0.142180):0.275635):4.503416,(Newcastle_disease_virus:1.200428,Mumps_virus:0.799364):0.525812):0.236663,((Hendra_henipavirus:0.521052,((Boe_paramyxovirus:0.404714,(((Longquan_Niviventer_fulvescens_jeilongvirus_1:0.097985,Longquan_Niviventer_fulvescens_jeilongvirus_2:0.099366):0.310084,Bat_paramyxovirus:0.355582):0.069103,Wufeng_Rhinolophus_pearsonii_paramyxovirus_1:0.381387):0.070868):0.185342,Measles_virus:0.627919):0.067504):0.261401,((((Murine_respirovirus:0.071459,Human_respirovirus_1:0.111851):0.282700,(Pleopardus1:2.219492,Human_respirovirus_3:0.040766):0.348552):0.214588,Salmon_aquaparamyxovirus:0.540275):0.275708,Fer-de-lance_virus:0.595308):0.136918):0.395184):0.498726,((Amexicanus1:0.072025,Amexicanus2:0.094236):0.737093,Nfurzeri1:1.155209):0.633455):0.195966,Wenzhou_pacific_spadenose_shark_paramyxovirus:0.973214):0.572387):0.289029,Smaximus1:1.274437):0.240584):0.013812):0.159212):0.023792,Lbergylta2:0.233180,(((Cundulatus4:0.699654,Cundulatus3:0.860070):0.132224,Ncelidotus1:0.412423):0.145579,Cundulatus6:0.425917):0.042845);
END;

BEGIN CHARACTERS;
	DIMENSIONS nchar=1147;
	FORMAT datatype=Protein gap=-;
	MATRIX
	Wenzhou_pacific_spadenose_shark_paramyxovirus	MSEEITVKEDFLLYPEVHLDSPIVLARRDLIAFMAGLPKVIEIENNTPLLFATDQYSAMQRDSIGIIAAGIRRLRIHGTADWKSY------GLMGALFRLTDTQLTRRLLKIESHAFNESLLGSDGWKRYIKMM-----DLNLCTESHRKHLVGKIPSLRARIENLKQFSSSLVWLTVKQNLRKIMKESSEGRVSRSEKPLILSGNRHVFYLFTGVVIVHFLKTNVATMLSYEQVLMISDVTESRLSVAVSLPLMTHVRPISVFFEQVTLHFDTLFPVLGNNIYSYIKMVEALVYGGIAAKEPHPE-SGHFLIDTLDTIIGVLE--DYLQDDVLIKIEEFWRDWFDVLNVIEIAELMALYRYFGHPFLEPDKACAKVKAHMLAPKTLDRTTLEETYAMWCILLINGYMKAHQNMWPPIEIDPVICPKLHRMKTQGQAILHDEVFNLTEELMAMEWTQFEEVLLDEDLSIFMKDRAVNPPASYWDCMFYKPLLPYKPPPFPGTRRLSAHFLEDSEFTPEKYINYVVSGDYLADREFSISYSLKEREVNADGRIFGKMTPMMRGAQVIAEALIANGIGKYFDANGMVKSEKELLESLHRMSAASNIINTSEKPT-----------------------GPDQTDFQAQQSSNAKYQTIAAFLTTDIQKYCLNFREETTNLFTYAQDQIYGLYGFFGWMHRRLKRSWIYVGDPYYPPSTVLGGRTDEPGDSEIGFWGPLGGIEGFCQKTWTLISIASIHLAAVKVGVRVKAMIQGDNQNVAVTKRVSPLLPEEEKERIILEATYAYADQLREDLANLGLNLKRSETLISQRFFVYSKRLYHSGSLLPQALKALSRVNLWSETLLDEARTACSTIATIGSKGINQGANCHAVFLIVNWFTCRQIIHGLDYRIDSMIPKDVKDLYFKTPGLVRLMALLPASLGGFSYLCHSKLFVRNIGDPLVASIADCKRYVEYRLMRRTVLLAFLNQTPSNCTWLQLATDPYALNIPVTRSISVLIERITQENILASSNNPMLKDIFHQDYQQEDEQYAEFLLNREVIYPRVANALLALLPTGERRALAAILETTKTIIRQSLQRGGIDPRTFHSLVNYESRQFTRFLDIVTSCNKQDIKTVDLCSLELAHFARRLSWVHL
	Longquan_Niviventer_fulvescens_jeilongvirus_2	M---TTPTVSDILYPECHLDSPIVTGKLYSLLEKGGFPHHEILHDKTLERNLKQNRHIIRKLQTTIDQVRLYKSIDKKYPGLRTLTPIPYPYGNQYLFRLVDSDFTEDLANHFNYAATCYRKISNRLIKLRDYVINRLGTKTKLSQRLLHIEEKSINALPSVMYGTLWYKPFLFWFKCKYVMRKLLKRSNKLRYQSYNTEQVFDTYTHYIAINKHMCIIIRKSDLTIYYFTFEMVLMFCDVCEGRMMIETGMQSDPRFEEFKTRGAMLWDFVDSLFIDLGNDTYDLVAMIEPLVLGFLQLKDDSVLLKGAFLQFCFTEIETLLRDHGFDNKSDVANVIESIINIFQMDDIHMISEFFSFFRTFGHPTLEAKEAADKVRVHMNKPKIVDFEIMMKGHALFCGIIINGFRDRHGGAWPPHEFPLHVSKNIKALSANNEALTHEVCIQEWKSFVGFKFKCFMPLTLDEDLTMYMKDKALAAIRKEWDSVYMRETMPYNPPKQTTSRRLVEVFLDDYDFDPVNLINYVLSGEYLTDVNFNLSYSLKEKEIKKVGRLFAKMTYKMRACQVVGESLIATGVGQYFKENGMVKNEHELLKTLHKLSVSSVARDNKVGNKSEIRMGSMAKKSKVNRSNSWKGTDVTSKNTSTKDITDVQYETMSTFLTTDLQKFCLNWRQETTNIFAQRLDEIYGLPGFFSWLHKRLEISTLYVADPHCPPYNKVEMDINDANNEQIFIKYPMGGIEGYCQKMWTIITIPLLFLSAYECGAKIAAVVQGDNQAIAITKRVHPNIPYKQKKFLCSQLAQQYFDRLRLNMAGIGHNLKANETIVSSHFFIYSKRIYYDGQVLSQALKPLSRCVFWSETVVDETRSACSNICTAVAKSIEQGYSRWVGYSICTLKTLQQLVISLKYTINDSMTKDIVDPLIKNPSWLIAASLLPSQLGGFNYINISRLYVRNIGDPVTASIADLKRMIKVGLLDEKVLQKVMHQTPGNCTYLDWASDPYSINIPSSQSVTIMLKNLTARMILHGSRNPMLAGLFHDDFDQEDHDLARFLLDRAIIIPRAAHEIMDKSLTGARQEIAGMLDSTKGLIRNGLKAGGLRPRLVERLSLYDYEQFRVFNNLMIVKETSILIDVDACAVELARRLRNVMWNHL
	Human_respirovirus_1	MDKLSTQNSSDILYPECHLNSPIVKSKIAQLHVLLDINQPYDLKDNSIINITKYKIRNGGLSPRQIKIRSLGKILKQEIKDIDRYTFEPYPIFSLELLRLDIPEICDKIRSIFSVSDRLIRELSSGFQELWLNILRQLGCVEGKEGFDSLKDVDIISDITDKYNKNTWYRPFLTWFSIKYDMRWMQKNKSGNHLDVSNSHNFLDCKSYILIIYRDLVIIINKLKLTGYVLTPELVLMYCDVVEGRWNMSSAGRLDKRSSKITYKGEELWELIDSLFPNLGEDVYNIISLLEPLSLALIQLDDPVTNLKGAFMRHVLTELHTILIKDNIYTDSEADSIMESLIKIFRETSIDEKAEIFSFFRTFGHPSLEAITAADKVRTHMYSSKKIILKTLYECHAIFCTIIINGYRERHGGQWPPCEFPNHVCLELKNAQGSNSAISYECAVDNYSSFIGFKFLKFIEPQLDEDLTIYMKDKALSPRKAAWDSVYPDSNLYYKVPESEETRRLIEVFINDNNFNPEDIINYVESGEWLNDDSFNISYSLKEKEIKQEGRLFAKMTYKMRAVQVLAETLLAKGVGELFSENGMVKGEIDLLKRLTTLSVSGVPRSNSVYNNPILHEKLIKNMNKCNSNGYWDERKKSKHEFKAVDSSTEGYETLSCFLTTDLKKYCLNWRFESTALFGQRCNEIFGFKTFFNWMHPILEKSTIYVGDPYCPVSDRMHKELQDHDDAGIFIHNPRGGIEGYCQKLWTLISISAIHLAAVKVGVRVSAMVQGDNQAIAVTSRVPVTQTYKQKKTHVYEEITRYFDALREVMFDIGHELKLNETIISSKMFVYSKRIYYDGKILPQCLKALTRCVFWSETLVDENRSACSNIATSIAKAIENGYSPILGYCIALFKTCQQVCISLGMTINPTITSTIRDQYFKGKNRLRCAILIPANIGGFNYMSTARCFVRNIGDPAVAALADLKRFIKAGLLDKQVIYRVMNQEPGDSSFLDWASDPYSCNLPHSQSITSIIKNVTARSVLQESPNPLLTXLFSESSSEEDLNLSSFLMDRKAILPRVAHEILDNSLTGVREAIAGMLDTTKSLVRASVRRGGLSYSILRRLINYDLLQYETLTRTLRKPVKDNIEYEYMCSVELAIGLRQKMWFHL
	Wufeng_Rhinolophus_pearsonii_paramyxovirus_1	MEDKSSNSVSDIIYPECHLNSPLVTGKLIELIYYTGLPTNQTIQDSTLSKNLKYNFSKARRSYTYDLQNKLGNAVREVYPNTKKLKPVEYPRGNSYLFRIKSSILINNLSNLMSYANTCYNKISNRIMNLRINTSRKLGKENYLNGEKNRKEMNSIKNLPSIMTNIKWYDTFLYWFTIKTEMRDLIKGSRKDFKQNQSTYIRHDLEEHVIFLNRNLVIIIQYQSLCIYYLTFEHILMLCDVLEGRLMISLGMESDYRFKQLLEKGYKLWDFIDSQFDDLGNKNYDLVAMIEPLVLGFLQIRDETNILAGSFLDYALHEVKQIYTEMEITDTEQISLIMDIITDIFDIDDIHMISEFFSFFRTFGHPTLEATNAAEKVRSHMNKPKMIKFITMMKGHAIFCGIIINGFRDRHGGAWPPLELPDHASERIKQARNNSEGLTDDLCIRFWQSFAGLKFKCFMPLTLDEDLTMYMKDKALSALRSEWDSVYPRETLRYDPPKSTSSRRLVEVFLEDRNFDPINLINYVLSGDYLEDNEFNISYSLKEKEIKQVGRLFAKMTYKMRACQVVAESLIATGIGKYFKENGMAKNEHELLKTLHKLSVSSVPKNHKINNTNSSNSRVVLKNNHRLYNN-----TKNKNNLAKIESTNEQYETVSTFLTTDLQKFCLNWRQETTSLFAERLNEIYGLPGFFNWQHKILEKSVLYVADPYCPPYNNKHIDLNEVENQQIFIKYPMGGIEGYSQKLWTIITIPFLFLSAYEIGIKIAAVVQGDNQAIAITTRVHPNLPYNQKKHMAAITAQNYFYKLRSNLGDIGHNLKANETVVSSHFFVYSKRIYYDGLVLSQSLKPLSRVVFWSETLVDETRSACSNISTAISKSIEQGFSRWIGYSINILKILQQLIISLKFTINENLTPDITTPIYQNPYWLICAALVPSQIGGYNYMNISRLFVRNIGDPVTASLADLKRLIEAGLVNESLLQKVMHQKPGTSTYLDWASDPYSINIPNSQSVTTVLKNITSRTILQNSENPMLAGLFHFEFEKEDQDLAEFLLNRPVIIPRAAHEIMDKSLTGARQEIAGMLDTTKGLIRNSIKAGGINPGLITKLALYDYEQFRVFNNLMSVKMSDPLITINACSVKLAITLRKRMWKDL
	Bat_paramyxovirus	ME-----NLNDIIYPESHLDSPLVAGKLVELLMYTGLPHNQSLEDQTLVRNININKQRNKRTPLINAQSEFRKHLLDNGIPIDRMNHIPYPSGNKELFRMTDSQLTQKIQLLMKLANSSYSKISQRLVSLKQHVETALGIKNRKKTPSDIHTESSIINLHRKLEGSQWYLPFLFWFSIKTDMRQIIKQNTHYRRRDIVNIIDYDLQKYYIQLNRNLLLIYDKRTNSVHYLTNEMVLMMSDVTEGRLMIDLAMNCDYRYKNFRPRGIALWEIIDSLFQDLGNNTYNIVALIEPLTLGYLQLNDKSPILKGAFLKYALDELIEELHNNGINDDDDVDGVINAFDQIFNLDDIHMVAEFFSFFRTFGHPILEASEAAKKVREHMNKPKIVDFKVLMKGHALFCGFIINGYRERHGGSWPPLHLPNHCSKRIKNLHLNNESLTDDACIEEWKSFVGLKFDCFMPLSLDDDLTMYMKDKALAALKSEWDSVYPKEGMIYNPPAQTSSRRLVETFLADSEFDPMNLINYVINGDYLTDPEFNISYSLKEKEIKKVGRLFAKMTYKMRACQVVAESLIANGVGKYFKENGMSKDEHELLKTLHRLSVSSVPKDNKINERPHIVTSQSNHSDKVSKPPTSKSLSKNQKHFNNYDIDEIQYETMSTFLTTDLQKFCLNWRQETSNIFAERLNEIYGLPRFFNWMHKRLELSVLYVADPHCPPYNKEHIDLDDVHNDQIFIKYPMGGIEGYCQKLWTISTIPFLFLSAYEVGTKIAAVVQGDNQAIAITRRVHPNLSYRTKKIKSTEMAQKYFNQLRLNMAAIGHNLKANETIVSSHFFVYSKRIYYDGLVLSQALKPLSRVVFWSETIVDETRSACSNISTAVSKSIEQGYNRWIGYSINILKVLQQLVISLKFTINNSMTDDIVDPLVKNQYWLIAAAIIPSQLGGFNYMNMCRLYVRNIGDPVTASIADVKRLICVKLLEENMIQKIMHQETGNSDYLDWASDPYSINIPSSQSVTVILKNITARTILSNSDNPMLQGLFHFDFDEEDRDLARFLLDRPVVLPRAAHEIMDNSLTGARQEIAGMLDTTKGLIRNSIRLGGIRPKLADKLSLYDYEQFRVFTNLMKNKKENSLINSSACSVQLAITLRKRMWFNL
	Human_respirovirus_3	MDTENNGTVSDILYPECHLNSPIVKGKIAQLHTIMSLPQPYDMDDDSILVITRQKIKLNKLDRRQRSIRRLKLILIEKVSDLGKYTFIRYPEMSKEMFKLHIPGINSKVTELLLKADRTYSQMTDGLRDLWINVLSKLASKNDGSNYDLNEXINNISKVHTTYKSDKWYNPFKTWFTIKYDMRRLQKARNEVTFNMGKDYNLLEDQKNLLLIHPELVLILDKQNYNGYLITPELVLMYCDVIEGRWNISACAKLDPKLQSMYQKGNNLWEVIDKLFPIMGEKTFDVISLLEPLALSLIQTHDPVKQLRGAFLNHVLSEMELIFESRESIKEFLSVDYIDKILDIFDKSTIDEIAEIFSFFRTFGHPPLEASIAAEKVRKYMYIEKQLKFDTINKCHAIFCTIIINGYRERHGGQWPPVTLPDHAHEFIINAYGSNSAISYENAVDYYQSFIGIKFNKFIEPQLDEDLTIYMKDKALSPKKSNWDTVYPASNLLYRTNASNESRRLVEVFIADSKFDPHQILDYVESGDWLYDPEFNISYSLKEKEIKQEGRLFAKMTYKMRATQVLSETLLANNIGKFFQENGMVKGEIELLKRLTTISISGVPRYNEVYNNSKSHTDDLKTYNKISNLNLSSNQKSKKFEFKSTDIYNDGYETVSCFLTTDLKKYCLNWRYESTALFGETCNQIFGLNKLFNWLHPRLEGSTIYVGDPYCPPSDKEHISLEDHPDSGFYVHNPRGGIEGFCQKLWTLISISAIHLAAVRIGVRVTAMVQGDNQAIAVTTRVPNNYDYRVKKEIVYKDVVRFFDSLREVMDDLGHELKLNETIISSKMFIYSKRIYYDGRILPQALKALSRCVFWSETVIDETRSASSNLATSFAKAIENGYSPVLGYACSIFKNIQQLYIALGMNINPTITQNIKDQYFRNPNWMQYASLIPASVGGFNYMAMSRCFVRNIGDPSVAALADIKRFIKANLLDRSVLYRIMNQEPGESSFLDWASDPYSCNLPQSQNITTMIKNITARNVLQDSPNPLLSGLFTNTMIEEDEELAEFLMDRKVILPRVAHDILDNSLTGIRNAIAGMLDTTKSLIRVGINRGGLTYSLLRKISNYDLAQYETLSRTLRLIVSDKIRYEDMCSVDLAIALRQKMWIHL
	Longquan_Niviventer_fulvescens_jeilongvirus_1	MM--TSVTLNDILYPECHLDSPIVTGKLYSLLEKGGFPHHETLKDKTLEFNLHLNSTLVRKLQTSIDQRNLYKHIDRKYPNFRGITPIPYPYGNYYLFRVTDQEYTDDLNTIFSYSATCYRKISNRLIKLRDYVINRLGTKTKISDKILQAEESSITTLPSVMTGSRWYKPFLFWFKCKYIMRKLLKRGGKLRYNSYNTEQIYDTFTHFIAINKHMVCLINKKEMSIYYFTFEMVLMYCDVCEGRMMIETGMLCDPRFSQFKTRGQILWDFIDSLFVDLGNDTYDLVAMIEPLVLGFLQLKDDSILLKGAFLQFCFKEIESLLVEHGFDSHSDISNVLESLINIFLIDDIHMTAEFFSFFRTFGHPTLEAEEAANKVRDHMNKPKIVDFEIMMKGHALFCGIIINGFRDRHGGAWPPHTFPEHVSRSIKALSSNNEALTHEICIQEWKSFAGFKFKXXMPLTLDEDLTMYMKDKALAAIKKEWDSVYMRESMPYPPPKQTTSRRLVEVFLEDQDFDPVNLINYVLSGEYLXDDNFNLSYSLKEKEIKRVGRLFAKMTYKMRACQVVGESLIATGVGQYFKENGMVKNEHELLKTLHKLSVSSVARDNKMGSKSEIRMTNHQRKRKATRINIKPGEQSTQRINQNQTLDDVQYETMSTFLTTDLQKFCLNWRQETTNIFAERLDEIYGLPGFFSWLHKRLEKSTLYVADPYCPPYNKDRMSIDEVENRQIFIKYPMGGIEGYCQKMWTIITIPLLFLSAYECGAKIAAVVQGDNQAIAITKRVHPNIPYKQKKLMCSQLAQQYFDRLRLNMAGIGHNLKANETIVSSHFFIYSKRIYYDGQVLSQSLKPLSRCVFWSETVVDETRSACSNICTAVAKSIEQGFSRWIGYSLCILKTIQQLVISLRYTINDSMTKDIVDPLVKNPSWIIAAALLPAQLGGFNYINISRLYVRNIGDPVTASIADLKRMIRVGLLEEKVLQKVMHQKPGDCTYLDWASDPYSINIPSSQSVTIMLKNLTARMVLQNSRNPMLSGLFHDDFDQEDRDLARFLLDRAIIIPRAAHEIMDKSLTGARQEIAGMLDSTKGLIRNGLKAGGLRPRLVERLSMYDYEQFRVFNNLMSVKEHSILIDKDACAVELARRLRNVMWNHL
	Boe_paramyxovirus	MNTE----VSDVIYPESHLNSPLVAGKIVLLLELAELPHNQILNDDTLIKNLNHTKAKTTKTAIYKTQQLLRTNILQKFPNFRNYRHIPYPECNTFLFAMTESYMTRPLQSLMNLSSLVYTKIGGRIIDLYNQTNNKLGEDFLDEDPITQNRKEAILNLPRYLEGSRWYKSFLFWFTVKTEFRNILKNTNRKSTSGANDLVIHESDQIFLIMNRNLCCIYVKTCKRVYYLTFEMVLMYSDVIEGRLMTDLIMTVDPRFMPLQPRIHNLWKIIDDLFIDLGNSTYELVAIIEPFALAMLQLKDASKLLRGAFLEFCLSELDIFLKDSGYLSENNRYLFCSALTNIFQIDDIHLISEFFSFFRSFGHPVLEAQEAAKKVREHMNKPKLIKFQTLMKGHAIFCGTIINGYRDNHSGVWPPCELPQHSSKQIKLAKSNNEALTPEICANDWKSFVGFHFKCFMPLTLDEDLTMYMKDKALASIKSEWDSCYPDYTLNYHAPRSTTSRRLIEVFLKDEKFDPYTLIDYVISGKYLNDEEFNLSYSLKEKEIKQVGRLFAKMTYQMRACQVVAESLIATGVGKYFRENGMVKDEHDLLKTLHKLSISSVPKNLKHNSKPEYTSNKERNKFMSNHLNQSR--NKKKNDFYQIKLEDVQYETVSSFLTTDLQKFCLNWRAETTNIFAERLNEIYGLPGFFNWLHRRLERSVVYVADPHCPPSNLTHIDLEMNPNDHLYIKYPMGGPEGYSQKLWTIITIPFLFLSAYEVGAKIAALVQGDNQAIAITKRVHPNLPFHVKKYHSSVLAQKYFLRLRKNMADIGHNLKANETIISSHFFVYSKRIYYDGLVLSQALKPISRVCFWSETLVDETRSACSNISTAIAKSIEQGLDRWIGYSLNILKTLQQLLISLKFTINPTMTDDITDPIYSNPYWLLTAAILPAHLGGFNYMNLARLYVRNIGDPVTASLADLKRLIKSKMLNFNMLWKVMLQTPGTSDFIDWASDPYSINIPNSQSVTTLLKNITSRSILQNSVNPMLKDLFHSNSDQEDRDLARFLLDRPIIVPRAAHEIMDKSLTGARQEIAGMLDTTKGLIRNSVYVGGIKQSLVYKISTYDYEQFRIFNNLMRNTKEDCLITLDVCALSLAIQLRKRMWFHL
	Salmon_aquaparamyxovirus	MDADSNKDCSSILYPECHLNSPIILGKIVQCHVAMGVHQPYMMEDDTIITNTRKNLRTRRETGRLCSLRKIGGILKGIVPSLPNYRFEAYPYNTKEMLRLDLKERCDELDNLLGRADSCFNYNKEKVSAMLKSCLVKGVGLPSQDIPGLSDDCAAGESLPAAARRSRWFKSFKSWFTIKREMRILQKACNKGARMNKEQTKWLPGNPYDVFITAEVVVILSKSGKIGHILTPELVLMYCDVVEGRWNMATAGSLDTKTSGITRRGEKLWSLIDTLFPRIGEKTFDVVALLEPLSLALIQLSDPVEEIKGAFLEFVINELSDALSKDDWYTPKRVSAFSRKLLGILSTDLVSEAAEIFSFFRTFGHPALEAVQAAEKVRKYMYEPKILSFETIMQAHAIFCGIIIGGYRERHGGQWPPCTIPEHASNSIKAAKLQGSALTHEMCYDNWRSFTGFKFEKFLEPQLCEDLTIYMKDKALSPPKSNWDSVYPNHNMCYNPNVCEESRRLVEVFVADYKFDPKDILKYVEEDEWLADEEFNISYSLKEKEIKQAGRLFAKMTYKTRAVQVLSETLLAAGIGPLFRENGMAKNEIDLLKQLSTLSISGVSRSSGESPLSETSEYLKLEQNKDAKKGTATKTQNDKYCYKRPNLEMEDHETISAFLTTDLKKYCLNWRSETTSIFGLRCCEIFGLKKFFNWMHPILEKSVLYVGDPYCPIPDETYTSLDDEDDSGIFIHNPRGGIEGYCQKMWTLISIALIHLTAVRTSVRVSAMVQGDNQAIAVTQRVPHGLSYKEKKHRVYDAVVRYFYQMQKVMAEMGHELKLQETVISSKFFVYSKRIYYDGQILPQCLKALTRCVFWSETLVDESRAACSNIATAVAKSIEQGYSPVVGYFFQVYKVFQQLMISLGFSVNPTLTKSVTGPLIRSTEWLTVAAFVPASVGGFNYMAMARCFVRNIGDPATAAMADIKRMIEVDILTTEVLNKLLEQEPGDSTFLDWGSDPYSCNLPYSQSISAVIKNVTARSVLVDSPNPLLQGLFDIDNQEEDEDLAMFLMDRGVIMPRVCHEILDNSLTGVRESIAGMLDTTKTLIRAGVRSGCLSLTMMRRLVNHDLLQFETFTKIMKQKVKDKDDFSTYCSVDLAKIIRTKLWCS-
	Fer-de-lance_virus	MDPK------DILYPECHLDSPIVLGKVIRLHYLLDLTVEYDIKDSSILRNLDYNAKSGRLSNRDRELVKHKDILRKEGFVRSGYRGIDYPRGNKELFRLVIPNLTKPLECLLKQSNKVFDRIESGLRDTFLASANKISGKGKEVFTEQNLTESGMAGVSRSIHNNGWNQPFMTWFTIKKEMRKLKKDYRKNAKSTGMTRLASHHERYSLYIHSDFVLISDHVLEVYHLLTDDMVLGFCDVVEGRLMVSAVASMDPNYVNIGIRGEQLWSLIDSLFILLGNKVYDVVGMLEPLALSYIQLRDPIKEIRGAFLYYNLSELDQLLKEDTILSTGEVKDFIELISEIINMGSVSEISEIFSFFRSFGHPVLEAVTAADKVRDHMCKPKVLDYETLQKGHAVFCSMIINGFRERHGGSWPPCFLPDYASSELKAVMANHAAIPYELSVNNWESFIGFKFDKFEEVNLDEDLTIFMKDKALSPIRAEWDTVYPQENMQYSPGRSSTSRRLVDVFLEDMEFNPQDIIDYVVSGSYLIDQDFNISYSLKEKEIKQAGRLFAKMTYKMRAAQVLAESLVAHGVGKYFQENGMVKDEHELLKSLTTLSLAGVPRSRPGEDPSATEESKFVKIAQKGKEILRNNQRSTQESRDQDGLANEKHETVASFITTDLQKFCLNWRYESVILFAQRLDEIYGLPGFFEWLHKRLEKSVLYVADPNCPPDFRTKMSLEDTPDTGIFIHNPMGGIEGYSQKMWTIISISMIHLAAVQTGVRVSAVIQGDNQSIAVTTRVPVRMNYNQKKTECYKSTIRYFETLRKVMGGLGHNLKLNETIISNQFFIYSKRIYFDGSILPQGLKTISRCVFWSETLVDETRAACSNISTSLAKAVENGISPLLCYLLNAWKTLQQLHISLAFSINPTITKDLYGPILSSQDWMIIAVIVPSQLGGFNYMSLSRLFVRNIGDPLVAALADVKRYIEIGLLTTAALTKFTTQVPGDSTELDWASDPYSANLPHSQSVTTVIKHVTARSVLSKSPNPMLEGLFHENTDEEDHDLARFLIDREIILPRVANVILDQSVTGARSAIAGLLDTTKTLIKNTANKGGLSNRTVSKLLYHDYQQFIVFNKILRSQVDDTTDFSLVCSVTLAKIMRSRMWVKV
	Hendra_henipavirus	MAHE--LSISDIIYPECHLDSPIVSGKLISAIEYAQLRHNQPNGDKRLTENIKINLQGKRRSVYISRQSRLGNYIRDNIKNLKEFLHVSYPECNKSLFSLKSPGMTSKLSNIMKKSFKAYNIVSRKIIEMLQNITRNLITQDQKDEVLGIYEQDRLSNIGKYMSQSQWYECFLFWFTIKTEMRAVIKNSQKPKFRSDSCIIHMKDNNMEIVMNPNLVCIYDKDGKRCYYLTPEIVLMCCDVLEGRMMIETSIKSDIKYQSLITRSNALWTFIDSLFPIMGNRIYNIVSMIEPLVLALLQLKDEARILRGAFLHHCIKEIHQELIGCGFTDQKTRSIFIDDLLSVMNIDNIHLLAEFFSFFRTFGHPILEAKTAADKVREHMLADKVLEYGPIMKAHAVFCGTIINGYRDRHRGAWPPLYLPSHASKHIIRLKNSGESLTVDDCVKNWESFCGIQFDCFMELKLDSDLSMYMKDKALSPIKEEWDSVYPREVLNYTPPRSTEPRRLVDVFVNDENFDPYNMLEYVLTGDYLTDEQFNVSYSLKEKETKQAGRLFAKMTYKMRACQVIAEALIASGVGKYFKENGMVKDEHELLKTLFQLSISSVPRGNSQGRDSEFSNNTEKSQSDQKKHNILPNTTETSDFSKYDDGTGTKFDTVSAFLTTDLKKFCLNWRYESMAIFAERLDEIYGLPGFFNWMHKRLEKSVIYVADPNCPPDIGKHINLDDTPEDDIFIHSPKGGIEGYSQKTWTIATIPFLFLSAYETNTRIAAIVQGDNESIAITQKVHPNLPYKVKKEICARQAQLYFDRLRMNLRALGLNLKATETIISTHLFVYSKKIHYDGAVLSQALKSMSRCCFWSETLVDETRSACSNISTTIAKAIENGLSRNVGYCINVLKVIQQLLISTEFSINETLTADVTSPISNNLDWLVTASRIPAPIGGFNYLNLSRIFVRNIGDPVTASLADLKRMIEHDLMTDKVLQKVMNQEPGDASFLDWASDPYSGNLPDSQSITKTIKNITARTILRTSPNPMLKGLFHDKSFEEDLELATFLMDRRIILPRAAHEILDNSLTGAREEIAGLLDTTKGLIRSGLKKSGIQPKLVSRLSNHDYNQFLILNRLLSNKKRNDLISPKTCSVDLAKALR-------
	Measles_virus	MD---SLSVNQILYPEVHLDSPIVTNKIVAILEYARVPHAYSLEDPTLCQNIKHRLKNGFSNQMIINNVEVGNVIKSKLRSYPAHSHIPYPNCNQDLFNIEDKESTRKIRELLKKGNSLYSKVSDKVFQCLRDTNSRLGSELRED------IKEKVINLGVYMHSSQWFEPFLFWFTVKTEMRSVIKSQTHTCHRRRHTPVFFTGSSVELLISRDLVAIISKESQHVYYLTFELVLMYCDVIEGRLMTETAMTIDARYTELLGRVRYMWKLIDGFFPALGNPTYQIVAMLEPLSLAYLQLRDITVELRGAFLNHCFTEIHDVLDQNGFSDEGTYHELIEALDYIFITDDIHLTGEIFSFFRSFGHPRLEAVTAAENVRKYMNQPKVIVYETLMKGHAIFCGIIINGYRDRHGGSWPPLTLPLHAADTIRNAQASGEGLTHEQCVDNWKSFAGVKFGCFMPLSLDSDLTMYLKDKALAALQREWDSVYPKEFLRYDPPKGTGSRRLVDVFLNDSSFDPYDVIMYVVSGAYLHDPEFNLSYSLKEKEIKETGRLFAKMTYKMRACQVIAENLISNGIGKYFKDNGMAKDEHDLTKALHTLAVSGVPKDLKESHRGGPVLKTYSRPVHTSTRNVRAAKGFPQVIRQDQDTNMEAYETVSAFITTDLKKYCLNWRYETISLFAQRLNEIYGLPSFFQWLHKRLETSVLYVSDPHCPPDLDAHIPLYKVPNDQIFIKYPMGGIEGYCQKLWTISTIPYLYLAAYESGVRIASLVQGDNQTIAVTKRVPSTWPYNLKKREAARVTRDYFVILRQRLHDIGHHLKANETIVSSHFFVYSKGIYYDGLLVSQSLKSIARCVFWSETIVDETRAACSNIATTMAKSIERGYDRYLAYSLNVLKVIQQILISLGFTINSTMTRDVVIPLLTNNDLLIRMALLPAPIGGMNYLNMSRLFVRNIGDPVTSSIADLKRMILASLMPEETLHQVMTQQPGDSSFLDWASDPYSANLVCVQSITRLLKNITARFVLIHSPNPMLKGLFHDDSKEEDEGLAAFLMDRHIIVPRAAHEILDHSVTGARESIAGMLDTTKGLIRASMRKGGLTSRVITRLSNYDYEQFRAGMVLLTGRKRNVLIDKESCSVQLARALRSHMWARL
	Mumps_virus	MAGL-----NEILLPEVHLNSPIVRYKLFYYILHGQLPNDLEPDDLGPLANHNWKAIRAEESQVHARLKQIRVELIARIPSLREIAILIWPRILPILQAYDLRQSMQLPTVWEKLTQSTVNLISDGLERVVLHISNQLTTRSRAGQDTKDYSIPSTRELSQIWFNNEWSGSVKTWLMIKYRMRQLITNQKTGEL--TDLVTIVDTRSTLCIITPELVALYSNEHKALTYLTFEMVLMVTDMLEGRLNVSSLCTASHYLSPLKKRIEVLLTLVDDLALLMGDKVYGIVSSLESFVYAQLQYGDPVIDIKGTFYGFICNEILDLLTEGNIFTEEEANKVLLDLTSQFDNLSPDLTAELLCIMRLWGHPTLTASQAASKVRESMCAPKVLDFQTIMKTLAFFHAILINGYRRSHNGIWPPTTLHGNAPKSLIEMRHDNSELKYEYVLKNWKSISMLRIHKCFDASPDEDLSIFMKDKAISCPKQDWMGVFRRSLIKNRPLPQPFNRRLLLNFLEDDRFDPSKELEYVTSGEYLRDPEFCASYSLKEKEIKATGRIFAKMTKRMRSCQVIAESLLANHAGKLMRENGVVLDQLKLTKSLLTMNQIGIISEHSRRSTADNMTLAHSGSNKHRINN-----QFKKNKDNKHEMPDDGFEIAACFLTTDLTKYCLNWRYQVIIPFARTLNSMYGIPHLFEWIHLRLMRSTLYVGDPFNPPSDPTQLDLDTALNDDIFIVSPRGGIEGLCQKLWTMISISTIILSATEANTRVMSMVQGDNQAIAITTRVVRSLSHSEKKEQAYKASKLFFERLRANNHGIGHHLKEQETILSSDFFIYSKRVFYKGRILTQALKNVSKMCLTADILGDCSQASCSNLATTVMRLTENGVEKDLCYFLNAFMTIRQLCYDLVFPQTKSLSQDITNAYLNHPILISRLCLLPSQLGGLNFLSCSRLFNRNIGDPLVSAIADVKRLIKAGCLDIWVLYNILGRRPGKGKWSTLAADPYTLNIDYLVPSTTFLKKHAQYTLMERSVNPMLRGVFSENAAEEEEELAQYLLDREVVMPRVAHVILAQSSCGRRKQIQGYLDSTRTIIRYSLEVRPLSAKKLNTVIEYNLLYLSYNLEIIEKPNIVQAINVDTCSIDIARSL--------
	Newcastle_disease_virus	MAGSSERAEHQIILPESHLSSPLVKHKLLYYWKLTGLPLPDECDFDHLILSRQWKKILESSTPDIERMIKLGRSVHQTLSHSSKLTGILHPRCLEDLVRLDIPDSTNKFRRIEKKIQIHNTRYGELFTRLCSYVEKKLLGSSWTHKIRRSEEFDSLRTDPAFWFHSSWSTAKFAWLHVKQIQRHLIVAARTRSA--SNKLVTLSHRSGQVFITPELVIVTHTNENKFTCLSQELVLMYADMMEGRDMVNIISSTAVHLRCLAEKINDILRLVDALARDLGNQVYDVVALMEGFAYGAVQLLEPSGTFAGDFFSFNLQELRDTLI--CLLPQRIADSVTHAIANIFSGLEQNQAAEMLCLLRLWGHPLLESRAAAKAVRAQMCAPKMVDFDMILQVLSFFKGTIINGYRKKNAGVWPRVKAHTIYGNVIAQLHADSAEISHDIMLREYKNLSAIEFEACIEYDPVTNLSMFLKDKAIAHPRNNWLASFRRNLLSKNVQDSTSTNRLLIEFLESNDFDPYKEMEYLTTLEYLRDDSVAVSYSLKEKEVKVNGRIFAKLTKKLRNCQVMAEGILADQIAPFFQGNGVIQDSISLTKSMLAMSQLSYNSNRK---------------------------KERVSSSRNHDLKGKHRRRVATFITTDLQKYCLNWRYQTIKLFAHAINQLMGLPHFFEWIHLRLMDTTMFVGDPFNPPSDPTDYDLTKVPNDDIYIVSARGGIEGLCQKLWTMISIAAIQLAAARSHCRVACMVQGDNQVIAVTREVRPDDSPESVLTQLHEASDNFFRELIHVNHLIGHNLKDRETIRSDTFFIYSKRIFKDGAILSQVLKNSSKLVLVSGDLSENTVMSCANISSTIARLCENGLPKDFCYYLNYLMSCIQTYFDSEFSITSSTQSGSNQSWINDIPFVHSYVLTPAQLGGLSNLQYSRLYTRNIGDPGTTAFAEVKRLEAVGLLGPNIMTNILTRPPGNGDWASLCNDPYSFNFESVASPSIVLKKHTQRVLFETCSNPLLSGVHTEDNEAEEKALAEYLLNQEVIHPRVAHAIMEASSVGRRKQIQGLVDTTNTVIKIALSRKPLGIKRLTRIINYSSMHAMLFRDFLSNRANHPLVSSDMCSLTLADYARNRSWSPL
	Murine_respirovirus	MDGQSTQNPSDILYPECHLNSPIVRGKIAQLHVLLDVNQPYILKDDSIINITKHKIRNGGLSLRQIKIRSLGKALQRTIKDLDRYTFEPYPTYSQELLRLDIPEICDKIRSVFAVSDRLTKELSNGFQDLWLNIFKQLGNIEGREGYDPLQDISTIPEITERYSRNKWYRPFLTWFSIKYDMRWMQKTRPGGPLDTSNSHNLLECKSYTLVTYGDLVMILNKSTLTGYILTPELVLMYCDVVEGRWNMSAAGQLDKRSTGITSKGEELWELVDSLFSSLGEEIYNVIALLEPLSLALIQLSDPVIPLRGAFMRHVLTELQTVLTSKDVYTDPEADAIVESLLAIFHGTSIDEKAEIFSFFRTFGHPSLEAVTAADKVRAHMYAQKAIKLKTLHECHAVFCTIIINGYRERHGGQWPPCDFPDHVCLELRNAQGSNTAISYECAVDNYTSFIGFKFRKFIEPQLDEDLTIYMKDKALSPRKEAWDSVYPDSNLYYKVPESEETRRLIEVFINDENFNPEDIIDYVESGDWLKDEKFNISYSLKEKEIKQEGRLFAKMTYKMRAVQVLAETLLAKGIGELFSENGMVKGEIDLLKRLTTLSVSGVPRTDSVYNNPRSSEKRNESMKKRNSKGYWDEKKRSRHEFKATDSSTDGYETLSCFLTTDLKKYCLNWRFESTALFGQRCNEIFGFKTFFNWMHPVLEKCTIYVGDPYCPVADRMHRQLQDHADSGIFIHNPRGGIEGYCQKLWTLISISAIHLAAVRVGVRVSAMVQGDNQAIAVTSRVPVAQTYKQKKNHVYEEITRYFGALRHVMFDIGHELKLNETIISSKMFVYSKRIYYDGKILPQCLKALTRCVFWSETLVDENRSACSNISTSIAKAIENGYSPILGYCIALYKTCQQVCISLGMTINPTISPTVRDQYFKGKNWLRCAVLIPANVGGFNYMSTSRCFVRNIGDPAVAALADLKRFIRADLLDKQVLYRVMNQEPGDSSFLDWASDPYSCNLPHSQSITTIIKNITARSVLQESPNPLLSGLFTETSGEEDLNLASFLMDRKVILPRVAHEILSNSLTGVREAIAGMLDTTKSLVRASVKRGGLSYGILRRLVNYDLLQYETLTRTLRKPVKDNIEYEYMCSVELAVGLRQKMWIHL
	Human_orthopneumovirus	MDPIINGNSANVYLTDSYLKGVISFSECNALGSYL-FNGPYLKNDYTNLISRQSPLLEHMNLKKLT----ITQSLISRYH--KGELKLEEPYFQSLLMTYKSMSSSEQITNLLKKIIRRAIEISDV---KVYAILNKLGEKDRVKPNNNSGDENSVLTTISMQHPPSW---LIHWFNLYTKLNNILTQYRSNEVKSHGFILIQTLSGFQFILNQYGCIVYHKGLKKITTTTYNQFLTWKDISLSRLNVCLITWISNCLNTLNVVLSQLFLYGDCILKLFHNEGFYIIKEVEGFIMSLILNITEEDQFRKRFYNSMLNNITDAAIKAKNLLSRVCHTLLDKLIKLAGDNNLNNLSELYFLFRIFGHPMVDERQAMDAVRINCNETKFYLLSSLSTLRGAFIYRIIKGFVNTY-NRWPTLRNAIVLPLRLNYYKLNTYPSLLEITENDLIILSGLRFYREFHLPKKVDLEMIINDKAISPPKDLIWTSFPRNYMPLKFSESDRSRRVLEYYLRDNKFNECDLYNCVVNQSYLNNSNHVVSLTGKEREL-SVGRMFAMQPGMFRQIQILAEKMIAENILQFFPESLTRYGDLELQKILELKAGISNKSNRY---------------------------------------DNYNNYISKCSIITDLSKFNQAFRYETSCICSDVLDELHGVQSLFSWLHLTIPLVTIICTYRHAPPFIKDVVNLNEVDEQSGLYRYHMGGIEGWCQKLWTIEAISLLDLISLKGKFSITALINGDNQSIDISKPVRLIEGQTHAQAD-YLLALNSLKLLYKEYAGIGHKLKGTETYISRDMQFMSKTIQHNGVYYPASIKKVLRVGPWINTILDDFKVSLESIGSLTQELEYRGESLLCSLIFRNIWLYNQIALQLYLDILKVLKHKTFFNLDSIDMALSLYMNLPMLFGGGDPNLLYRSFYRRTPDFLTEAIVHSVFVLSYDRLNKFLTCVITFDKNPNAEFVTLMRDPQALGSERQAKITSEINRLAVTEVLSIAPNKIFSKS-AQHYTTTEIDLNDIMQNIEPTYPHGLRVVYESLPFYKAEKIVNLISGTKSITNILEKTSAIDTTDINRATDMMRKNITLLIRIL-------DCNK----------------DKR
	Avian_metapneumovirus	MDP-LNEGVVNVYLTDSYLKGVISFSETNAIGSCL-LGKHYLKKDNTSKVAIESPVVEHIRLR---------NAFQTRIK--EKNLRVVEPNMQSEVM--RNSYTCE--LNLLKQLITRSKDISSL---KLDMICDWLQ---------STSENPSVLKFVDVRCIPDW---VSTWFSSWYNLNKLILEFRREEVACTGSIICKTIGSIMFIISSFGCVIKSNKSKRISFMTYNQVLTWKDVMLSRFNANLCVWISNSLNKNGALVNKLYEIVDSMLSVCSNEGFTLVKEFEGFIMSEILKITEHAQFSTRFRNTLLNGLVDQLAKMGLNRKRVSGTVLEGTIRLLVNKNLDNAAELYYIFRIFGHPMVEEREAMDAVRLNNEITKILKLESLTELRGAFILRIIKGFVDTN-KRWPKIKNLKVLSRRIMYFKAKSYPSQLELSSQDFLELAGVQFEQEFAIPERTNLEMVLNDKAISPPKNLIWSVFPKNYLPFNSSEKLKTRRVLEYYLKDNKFDQNDLKKYVVRQEYLGDKEHVVSLTGKEREL-SVGRMFAMQPGKQRQVQILAEKLLADNIVPFFPETLTKYGDLELQRIMEIKSELSSVKSRR---------------------------------------DSYNNYIARASIVTDLSKFNQAFRYETSSVCADVVDELHGTQSLFCWLHLTVPLTTMICTYRHAPPETEGVYDIDKIKEQSGLYRFHMGGIEGWCQKLWTMEAVSLLDVVSVKNRVQLTSLLNGDNQSIDVSKPVRLSQGVDEVKAD-YSLAVKMLKEIRNAYKDIGHKLKEGETYISRDLQFMSKVIQSEGVMHPSPIKKILRVGPWINTILDDIKTSAESIGSLCQELEFRGESLLVSLILRNFWLYELWMHELYRQLSKTLAIQKFFGITKETDVVNLWMNVPMQFGGGDPVVLYRSFYRRTPDFLTEAVSHMSVLLKV-----FFKALLSVDKNKRATLTTLMRDPQAVGSERQARVTSEINRAAVTSVLSLSPNQLFCDS-AIHYSRNEEEVGLIAQNITPVYPHGLRVLYESLPFHKAEKVVNMISGTKSITNLLQRTSAINGEDIDRAVSMMLENLGLLSRILSVCQDDIKANGDLICCQVSRTLRERSWDNM
	Human_metapneumovirus	MDP-LNESTVNVYLPDSYLKGVISFSETNAIGSCL-LKRPYLKNDNTAKVAIENPVIEHVRLK---------NAVNSKMK--ISDYKVVEPNMQHEIM--KNVHSCE--LTLLKQFLTRSKNISTL---KLNMICDWLQ---------STSDDTSILSFIDVEFIPSW---VSNWFSNWYNLNKLILEFRREEVIRTGSILCRSLGKLVFIVSSYGCIVKSNKSKRVSFFTYNQLLTWKDVMLSRFNANFCIWVSNSLNENGMLTNKLYETVDYMLSLCCNEGFSLVKEFEGFIMSEILRITEHAQFSTRFRNTLLNGLTDQLTKLNKNRLRVHSTVLENCIKLLINKNLENAAELYYIFRIFGHPMVDERDAMDAVKLNNEITKILRLESLTELRGAFILRIIKGFVDNN-KRWPKIKNLKVLSKRTMYFKAKNYPSQLELSEQDFLELAAIQFEQEFSVPEKTNLEMVLNDKAISPPKRLIWSVYPKNYLPFNASDSLKTRRVLEYYLKDNKFDQKELKSYVVRQEYLNDKEHIVSLTGKEREL-SVGRMFAMQPGKQRQIQILAEKLLADNIVPFFPETLTKYGDLDLQRIMEIKSELSSIKTRR---------------------------------------DSYNNYIARASIVTDLSKFNQAFRYETTAICADVADELHGTQSLFCWLHLIVPMTTMICAYRHAPPETKGEYDIDKIEEQSGLYRYHMGGIEGWCQKLWTMEAISLLDVVSVKTRCQMTSLLNGDNQSIDVSKPVKLSEGLDEVKAD-YRLAVKMLKEIRDAYRNIGHKLKEGETYISRDLQFISKVIQSEGVMHPTPIKKVLRVGPWINTILDDIKTSAESIGSLCQELEFRGESIIVSLILRNFWLYNLYMHELFKQLNKTLTSQRFFEIKRENEVVDLWMNIPMQFGGGDPVVFYRSFYRRTPDFLTEAISHVDILLKI-----FFKALLSIEKNERATLTTLMRDPQAVGSERQAKVTSDINRTAVTSILSLSPNQLFSDS-AIHYSRNEEEVGIIAENITPVYPHGLRVLYESLPFHKAEKVVNMISGTKSITNLLQRTSAINGEDIDRAVSMMLENLGLLSRILSVVVDSIKSNGRLICCQISRTLRETSWNNM
	Nfurzeri1	----IRVNPATILLPEVHLNSPIVFNKTNIPLWNLQEPSLIQQWSDTYLQYPAAQYSPPSTSGSGGFPSVLRNSARRIFRRHQGLKGDLKPAAMGHLFQIKDKTIYSGIAEAEMKFLQTLDIYGTRIDHSLEGIMTNSG---------STIFTPQLRVIRTILREDPNCNSLMIWYEIRRELRSTQLLAGNGIQKVKGLTRVLCGTSIKALICNSLVLIYHSTEGWYTTLSPETVHIHS---ESRVTLSVYMKLESEPRRWEPSFRRIIRFVDTLFSHVGTRLYNLVGCVESLVQGEIVCREAGYVHNHMLFDATVKNLEQLGS--YWNKPELVSRVPDPMGIRKQQDATKIVAELMSMFRIWGHPYLDASLACSKVRDYM-ESRPVDMHVNLQIYAIWFSLVVNGYQKKNNEVQLLLRIDEHLSPNLHTLMREGSALLLEVALDLMHEFNLCQFLQFEFLRLDGNLSMFLKDRAIAPPRSHWDSIYSREWMPCNPPRCPQTRRLAEFFIND----PMKYVNYVTSGNNLRDNQFNVSYLLKEREVKVAGRLFAKMTVDMRAAQMIDEHVLANGIRKYFEANGVIKTEHKLLKHIHKISSHAMPGKQT---------------------------------------RGDEYITQETFLTTDIKKYCLSFRGEVMGRISIASGESYGLESFFNWQHSVREGSIICVAEPFCLPSGTDRREKAPPPQSDISIADPLDGTEGFQQKSWTLLSIATLQLAATLVGAWIMAIVQGDNQIIAIT--------------------------------------------------------------------------------------------------------------------------------------------------------------------------------------------------------------------------------------------------------------------------------------------------------------------------------------------------------------------------------
	Smaximus1	----------------------------------------------------------------------------------------------------------------------------------------------------------------------------------------------------------------------------------------------------------------------------------------------------------------------------------------------------------------------------------------------------------------------------------------------------------------------------------------------------------------------------------------------------------------------RFFGKMTEMIRGGQVMGETSLANGVVQCFEDNGMVKKENYILKALYRTSGSSLRWDKD---------------------------------------DRTEYRTLAPFLTTDISKYCLNQRVEMLEPFTDALDGISRLSGFFIWHGKRQKTSILCVADLFCPTPNEL-QQDNPPLEDPLLIPYPAKSVPGHSQSQWWL------------QKVRIMALVQRHNQVVAVTAR-HP---------------------------------------------------------------------------------------------------------------------------------------------------------------------------------------------------------------------------------------------------------------------------------------------------------------------------------------------------------------------------
	Amexicanus1	------------------------------------------------------------------------------------------------------------------------------------------------------------------------------------------------------------------------------------------------------------------------------------------------------------------------------------------------------------------------------------------------------------------------------------------------------------------------------------------------------------------------------------------------------------------------------------------------------------------------------------------------------------------------------------------CLSFRREVMARFAQACDDLFGLPQFFNWQHEILEQSMIYIADPYCPPSGSKRREPVPPHDGDIVINNPLGCIEGFQQKRWTMFSIAALLLASTRVGARISAIVQGDNQVVAITLRCHPDSTWTSRKRDALTLARHFAHALAEILVSQGQILKESETIISSSFFIYGKRIFREGAMLPQCLKAASRILLHADTLLDDTRSALSSVATSCTKVLKQGGDPRLCFLLTLFHSCRQLAHSLWLRIDQK---------------------------------------------------------------------------------------------------------------------------------------------------------------------------------------------------------------------------------------------
	Amexicanus2	LLSE--------ISASMKIEGPCLT------------------------------------------------------------------------------------------------------------------------------------------VDVSFLHPMHFWMWVRDNQRMLQKKYCSYLQGPSSCHVYHQSGTLRIWITPIITLL--AIDNHLTTLSPEMVLMISDVVESRQNLYHYICLDCRVTPLKEDILLVIRTIEQLFPLCGTEAYEVVGSLEALCQACILRKEEENPGRDMLWNTTCEAMVEC--SNNAETLDVILQVIELYDSFYAKYSARHLAEFMCCYRLWGHPHLDAHTAAEKVRGYMESEVPIDIEVNKQIYSMWFLLVVNGYMKRNGGAWPPMQINEALCPRLSQARRESCSLIPDEALLLKDEINLVAFDKTFDVKLDEDVSIFLRDRAISPVLKEWDSVFNREVMPYDPPRSGQTRRLVSYFIDDRNFDPWRFIDYVTSGEYLRDPDFNISYSLKEREVKVDGRLFAKMTPMMRGAQTVHEHLLATGVGQLFDANGVVKSEHELLTHIHCMSMQSTQPGHS---------------------------------------QVDEFITQAAFLTTDIKKYCLSFRREVMARFSRACDELYGIPQFFNWQHEILEQSQIYVADPYCPPSGDKRREPTPPREEDIVINNPLGCIEGFQQKGWTMFSIAALVLASTRVG-RISAIVQGDNQVVAITLRCHPDSTWTSRKRDALTLARNFAHALAEILVS-GQILKESETIKSSSFFIYGKRILHEGAMLPQCLKTASRILLHADTLLDDTRSALSNVATSCTKVLNQGGDPRLCFLLTLFHSCRQLAHSLWLRIDQKISTEAQTFMQVNPTYAFYWLVTPSHLGGLMTFSHSRMFVRNIGDPLVAAIADLKRLCRCGLLPLDWANRFLDQPVSDLSWAQWGADPYGLNIPSTMTLTKIVEDLTQRGVLSNAGNPVLKDLFHSDAKAEDEHISKFFLDLDIIMPRVAHAIIELTPTGERRMLAKLVDTTKTIMQSALR-GGLETQTVSRILTNEENQIKRLFVVLQS----------------------------
	Lbergylta1	-------------------------------------------------------------------------------------------------------------------------------------------------------------------------------------------------------------------------------------------------------------------------------------------------------------------------------------------------------------------YMCLY-LLGHPHLSAIKAAQKAREQMHAAKVLDTVVVKQVYAMFCGIYITSFGKKNSNAWPDMDIDKEKAPFLSMKHQRREPLTDQDCLSHWKEFEGIKLKKSQEVVEDEDLSMFLKDKAISPSMSHWDSVFHRSVMAYDPPYYPGMRRLVQKVLDSPNLVPNN----------------------------------------------------------------------------------------------------------------------------------------------------------------------------------------------------------------------------------------------------------------------------------------------------------------------------------------------------------------------------------------------------------------------------------------------------------------------------------------------------------------------------------------------------------------------------------------------------------------------------------------------------
	Lbergylta2	-----------------------------------------------------------------------------------------------------------------------------------------------------------------------------------------------------------------------------------------------------------------------------------------------------------------------------------------------------------------------------------------------------------------------------------------------------------------------------------------------------------------------------------------------------------------------------------------------------------------------------------------------------------------------------------------------------------------------------------------------------NDPITVAYPAGCVEGLCQEMWTLV-ILAIRLASAMQKTRIMALVQGDNQVVAITHRFHPNV------HQIFLMAQAFGKHLCLILVGLGLTLKPEETLVSCELFVYSKRLFYAGRQLPQCLKAVSRICLLSETIMDDVRSACSTIFSTVHKTLCQGLHPLFYWVALYYMTLSEFLTNLLCRIDDLVSDRTVLRYMGNLTLFIAAVLTPAQVKKIVILSLPKAIT------------------------------------------------------------------------------------------------------------------------------------------------------------------------------------------------------
	Lbergylta3	------------------------------------------------------------------------------------------------------------------------------------------------------------------------------------------------------------------------------------------------------------------------------------------------------------------------------------------------------------------------------------------------------------------------------------------------------------------------------------------------------------------------------------------------------------------------------------------------------------------------------------------------------------------------------------------------------------------------------------------------------------------------------------------------------------------------------------------------------------------------------------------------------------------------------------------------------------------------------------------------------------------------------LNLAQDPYSLNIPVAKSLSNRLKRMTQVAILQNAQNRIIAELFHDNF-EEDEAVAMYLLNQQRSFRRLARVILDLLPTEERCALAGLVKTTKTIVKRAIQVGSLDTCNLSGLLAYEDIQLNQFVAILNS----------------------------
	Lbergylta4	-------------------------------------------------------------------------------------------------------------------------------------------------------------------------------------------------------------------------------------------------------------------------------------------------------------------------------------------------------------------------------------------------------------------------------------------------------------------------------------------------------------------------------------------------------------------------------------------------------------------------------------------------------------------------------------------------------------------------------------------------------------------------------------------------------------------------------------------------------------------------------------------------------------------------------------------------------------------------------------------------------------------------NSCIELNLAQDPYSLNIPVAKSLSNRLKRMTQVAILQNAQNRIIAELFHDNFEEEDEAVAMYLLNQQRSFRRLARAILDLLPTEERRALAGLVETTKTIVKRAIQVGSLDTCNLSGLLAYEDIQLNQFVAILNS----------------------------
	Pleopardus1	-------------------------------------------------------------------------------------------------------------------------------------------------------------------------------------------------------------------------------------------------------------------------------------------------------------------------------------------------------------------------------------------------------------------------------------------------------------------------------------------------------------------------------------------------LYDP-MHISYSLKEKEVNRDGRIFRNMTTKARGSQVLAKSLLAKESPNTLQTTGMVKDEIDL----------------------------------------------------------------------------------------------------------------------------------------------------------------------------------------------------------------------------------------------------------------------------------------------------------------------------------------------------------------------------------------------------------------------------------------------------------------------------------------------------------------------------------------------------------------------------
	Ncelidotus1	-------------------------------------------------------------------------------------------------------------------------------------------------------------------------------------------------------------------------------------LSKKQVLMITAVIKSRLHLSTIPSIVHHKPPW-----------DTRSPHTIPHNGHVQKLTEALTQGLVMTHDL----------FTFSDLYSTRLKNNGRKMLNDVELTEKLTLLMHCETPDKTAEFMGLYRLLRHPHSSAVKAAAKLREHMEKDKVLDQVVIDQTFAMFCGIYIMAYGKRNSNSWPELEVDKESASFLYAKKNRWELLSDQDCYLLWEELQNIKWGKS-EVVVDEDPSMFLKDKAILPPMSHWDSVFNRSVMAYDPPYYTGSRRLVQKVLDSPDLVPEKIIDYVMSGRFLEDPEYCMSYTLRQREVNATGCIFEKMTNMMCGAQVLSESLLA-----------------------------------------------------------------------------------------------------------------------------------------------------------------------------------------------------------------------------------------------------------------------------------------------------------------------------------------------------------------------------------------------------------------------------------------------------------------------------------------------------------------------------------------------------------------------------------------------
	Cundulatus1	----------------------------------------------------------------------------------------------------------------------------------------------------------------------------------------------------------------------------------------------------------------------------------------------------------------------------------------------------------------------------------------------------------------------------------------------------------------------------------------------------------------------------------------------------------------------------------------------------------------------------------------------------------------------------------------------------------------------------------------------------------------------------------------------------------------------------------------------------------------------------------------------------------------------------------------------------------PTLIISAFLILAQVGGFQYGLHSKVILRNTGDPLVNAVADLKGLIKAQLL------RTVFQQPSDCIWMHLAQDPYSLNIPVTKSLSNRLKRMTQIAVLQGAQNQIISEVFHETFMEDEE---------------------------------------------------------------------------------------------------------
	Cundulatus2	---------------------------------------------------------------------------------------------------------------------------------------------------------------------------------------------------------------------------------------------------------------------------------------------------------------------------------------------------------------------------------------------------------------------------------------------------------------------------------------------------------------------------------------------------------------------------------------------------------------------------------------------------------------------------------------------------------------------------------------------------------------------------------------------------------------------EKKVQIFLMAQAFGKRFRLTLQGLGLTLKPEETLISFELFVYSKRLFYTGCQISQAI------CIMLETIMGGVRSACLTIFSTTHKALCQGLHPFAYWVTLYFMTLR-VLTSVLCRIDDLVANRTFMKYNDDPTLIISAFLVPAQVGGFQYGLHSKVILCNTGDPLVSTTANLKRLVRTGL--------------SDCT-IYLAQDPYFLNIPVTKSLSNQLKQMTQIAVLQGAQNHIISELFHENFKEEDEEVAMYLLNQECVFPRLARATFDLLPTGERQTLTGMVESTKTIIKRAVEVGTIAEYDLSGLLAYKDIQLNQFTAVLNS----------------------------
	Cundulatus3	---------------------------------------------------------------------------------------------------------------------------------------------------------------------------------------------------------------------------------------------------------------------------------------------------------------------------------------------------------------------------------------------------------------------------------------------------ELLKDQECYLHWKEFKHIKWGKNQEVVVNENLSMFFKDKAISPTMKYWDSVFNCSIMSYDLP-YPGSRRLVQKVLDSPHLTPKKFLA-VTSGEYLHDEYYCMSYSFQEGEVNSKGRKFCIMTNMMRGTQV--PLFLPAVQGNILKNNGLAKSETDLLKALHQVIRFQCR-------------------------------------------RSIPTVARKCFLMSNLSKYCFN-QFEEMLHFACALDDIYGLKYFLSWHRKLEKNNIPYVVDRFCPPLI---DERKTSLQSPITTPCPAGCTEGLCQKMWTLISIPAICLAGEMQKTRMMAVVQGDNQVIAITHCFHPS-PWTREAGNLQENSQALKERLRLVLRGLGLTLKLEETLVPCELFVYCKQLYYSGRQLPQRL-------------------------------------------------------------------------------------------------------------------------------------------------------------------------------------------------------------------------------------------------------------------------------------------------------------
	Cundulatus4	------------------------------------------------------------------------------------------------------------------------------------------------------------------------------------------------------------------------------------------------------------------------------------------------------------------------------------------------------------------------------HNIEVEAAAKIREHMNKDKIM---VIMDVYIMFCGFYITAFGKGNSNSWPDTQIEEGKAPFLISKCNWCKLLSDQDCYTHWPEFQHITWGRSQEVVTYEDLSMFLKDKAIS-LYEPLDSVFSCSVMSYDLPYYPGSCRLVRKVL---KLTPNIRL-------FLHDQRGLLSYSLKEREVNSTGCIFGKMTDMMRGTQVLSKSPIANGLGKYFKNNGLAKTETSLLCFLR-LSGSELGREVKVN-------------------------------------------------IRYISKYS------------------------------------------------------------------------------------------------------------------------------------------------------------------------------------------------------------------------------------------------------------------------------------------------------------------------------------------------------------------------------------------------------------------------------------------------------------------------------------------------
	Cundulatus5	--------------------------------------------------------------------------------------------------------------------------------------------------------------------------------------------------------------------------------------------------------------------------------------------------------------------------------------------------------------------------------------------------------------------------------------------------------------------------------------------------------------------------------------------------------------------TGRIFGKMTDKMRGAQVHSESLIANGIGMNFENHGLAKTETDLLKSLFWISGSSVGKDIP---------------------------------------DGDEFLTMVSFLKTDISKYCVNQGEEMLAPFAQAL--VISLHSFFNWHCKRHKTSIAYVVDPFCPPLK--DKEEHPPLDDPITIPYPAGCIEGLCQNMWTLVCISATRLAGALQRTWIIASVQGNNQVVAVIH-FHPN--------------------------------------------------------------------------------------------------------------------------------------------------------------------------------------------------------------------------------------------------------------------------------------------------------------------------------------------------------------------------
	Cundulatus6	----------------------------------------------------------------------------------------------------------------------------------------------------------------------------------------------------------------------------------------------------------------------------------------------------------------------------------------------------------------------------------------------------------VCHVFCGIYIASFRKKNSNSWPDLDLDPKS-------HNHRELLTDQECLAYWKEFEHVRWQKSQEVVVNEDLSMFL----------------------------------------------------------------------------------------------------------------------------------------------------------------------------------------------------------------------------------------------------------------------------------------------------------------------------------------------------------------------------------------------------------------------------------------------------------------------------------------------------------------------------------------------------------------------------------------------------------------------------------------------------------------------------------------------------
	Pleopardus2	-----------------------------------------------------------------------------------------------------------------------------------------------------------------------------------------------------------------------------------------------------------------------------------------------------------------------------------------------------------------------------------------------------------------------------------------------------------------------------------------------------------------------------------------------------------------------------------------------------------------------------------------------------------------------------------------------------------------------------------------------------------------------------------------------------------------------------------------------SLKRTETIVSTELFVYSKQLCYQGCIRPQALKSVNPLCLLSETLIDDVRSALSTI-------------------------------------------------------------------------------------------------------------------------------------------------------------------------------------------------------------------------------------------------------------------------------------
	;
END;
