# Supplementary material for: Deep mining reveals the diversity of endogenous viral elements in vertebrate genomes
Source: Nat Microbiol. 2024 Oct 22;9(11):3013–24. doi: 10.1038/s41564-024-01825-4 (PMC11521997; doi:10.1038/s41564-024-01825-4)
Supplement: Supplementary file 5 — RdRp tree files (Fig. 2a), Astyanax mexicanus structural modelling files (Fig. 2b) and NP tree files (Fig. 2c). [file 41564_2024_1825_MOESM5_ESM.zip › Source_Data_Figure_2/RdRp_tree/paramyxoviridae_rnapol.nex.lstat]

run	arithmetic_mean	harmonic_mean	values_discarded
1	-4.045041e+04	-4.048281e+04	no
2	-4.045153e+04	-4.048320e+04	no
all	-4.045082e+04	-4.048302e+04	no
