# Supplementary material for: Deep mining reveals the diversity of endogenous viral elements in vertebrate genomes
Source: Nat Microbiol. 2024 Oct 22;9(11):3013–24. doi: 10.1038/s41564-024-01825-4 (PMC11521997; doi:10.1038/s41564-024-01825-4)
Supplement: Supplementary file 5 — RdRp tree files (Fig. 2a), Astyanax mexicanus structural modelling files (Fig. 2b) and NP tree files (Fig. 2c). [file 41564_2024_1825_MOESM5_ESM.zip › Source_Data_Figure_2/RdRp_tree/paramyxoviridae_rnapol.nex.mcmc]

[ID: 9130688642]
[ Gen -- Generation]
[ <name1>(<name2>)$acc_run2 -- Acceptance rate of move <name1> changing parameter 1 in run 2]
[ Swap(1<>2)$acc_run3 -- Acceptance rate of swaps between chains 1 and 2 in run 3]
[ StdDev(s) -- Average standard deviation of split frequencies]
Gen	Multiplier(Alpha)$acc_run1	Multiplier(Alpha)$lambda_run1	Slider(Pinvar)$acc_run1	Slider(Pinvar)$delta_run1	ExtSPR(Tau)$acc_run1	ExtTBR(Tau)$acc_run1	NNI(Tau)$acc_run1	ParsSPR(Tau)$acc_run1	Multiplier(V)$acc_run1	Multiplier(V)$lambda_run1	Nodeslider(V)$acc_run1	TLMultiplier(V)$acc_run1	TLMultiplier(V)$lambda_run1	Swap(1<>2)$acc(1)	Swap(1<>3)$acc(1)	Swap(1<>4)$acc(1)	Swap(1<>5)$acc(1)	Swap(1<>6)$acc(1)	Swap(1<>7)$acc(1)	Swap(1<>8)$acc(1)	Swap(2<>3)$acc(1)	Swap(2<>4)$acc(1)	Swap(2<>5)$acc(1)	Swap(2<>6)$acc(1)	Swap(2<>7)$acc(1)	Swap(2<>8)$acc(1)	Swap(3<>4)$acc(1)	Swap(3<>5)$acc(1)	Swap(3<>6)$acc(1)	Swap(3<>7)$acc(1)	Swap(3<>8)$acc(1)	Swap(4<>5)$acc(1)	Swap(4<>6)$acc(1)	Swap(4<>7)$acc(1)	Swap(4<>8)$acc(1)	Swap(5<>6)$acc(1)	Swap(5<>7)$acc(1)	Swap(5<>8)$acc(1)	Swap(6<>7)$acc(1)	Swap(6<>8)$acc(1)	Swap(7<>8)$acc(1)	Multiplier(Alpha)$acc_run2	Multiplier(Alpha)$lambda_run2	Slider(Pinvar)$acc_run2	Slider(Pinvar)$delta_run2	ExtSPR(Tau)$acc_run2	ExtTBR(Tau)$acc_run2	NNI(Tau)$acc_run2	ParsSPR(Tau)$acc_run2
5000	0.140000	8.028613e-01	0.340000	1.010050e-01	0.090000	0.090000	0.120000	0.020000	0.400000	1.676376e+00	0.210000	0.060000	1.345323e+00	0.528497	0.374194	0.197861	0.100529	0.028571	0.015957	0.000000	0.512500	0.338384	0.131868	0.035294	0.000000	0.000000	0.526042	0.186047	0.100000	0.022989	0.000000	0.228261	0.114286	0.070652	0.000000	0.316667	0.112360	0.011494	0.271739	0.078212	0.306250	NA	8.109302e-01	NA	1.000000e-01	0.080000	0.080000	0.080000	0.000000
10000	0.140000	8.028613e-01	0.380000	1.020201e-01	0.070000	0.100000	0.070000	0.010000	0.380000	2.027157e+00	0.230000	0.070000	1.318684e+00	0.677054	0.534954	0.349593	0.220670	0.125348	0.101408	0.063444	0.646377	0.493540	0.302198	0.173021	0.119681	0.056716	0.668421	0.398281	0.285714	0.229692	0.090674	0.533693	0.376404	0.296496	0.152542	0.588889	0.388732	0.294430	0.564384	0.364146	0.526627	0.140000	8.028613e-01	0.310000	1.010050e-01	0.130000	0.080000	0.200000	0.010000
15000	0.120000	7.948727e-01	0.380000	1.020201e-01	0.140000	0.090000	0.080000	0.010000	0.240000	2.402799e+00	0.200000	0.050000	1.279711e+00	0.707602	0.554104	0.411972	0.249077	0.171053	0.127580	0.080374	0.693359	0.552817	0.400000	0.239544	0.166983	0.090196	0.696858	0.500000	0.386454	0.280534	0.152574	0.627523	0.471698	0.379130	0.270318	0.677064	0.503745	0.365672	0.660482	0.481273	0.630000	0.120000	7.948727e-01	0.260000	1.020201e-01	0.120000	0.030000	0.160000	0.000000
20000	0.160000	7.869636e-01	0.280000	1.030455e-01	0.100000	0.120000	0.140000	0.000000	0.290000	2.629081e+00	0.320000	0.130000	1.241890e+00	0.738881	0.584034	0.449086	0.306818	0.226573	0.146933	0.103399	0.733236	0.602922	0.448664	0.293696	0.206304	0.117130	0.725352	0.543597	0.450952	0.345170	0.189152	0.674033	0.531944	0.411384	0.319783	0.717421	0.550992	0.428371	0.714882	0.521558	0.688791	0.200000	7.869636e-01	0.290000	1.030455e-01	0.080000	0.090000	0.080000	0.000000
25000	0.190000	7.791332e-01	0.280000	1.040811e-01	0.150000	0.100000	0.140000	0.000000	0.200000	2.905584e+00	0.310000	0.140000	1.205186e+00	0.754913	0.597207	0.460710	0.318493	0.226519	0.167040	0.117381	0.749149	0.613490	0.456300	0.314351	0.223005	0.140662	0.736783	0.572697	0.469505	0.363014	0.213964	0.701794	0.580541	0.443051	0.350276	0.744262	0.585779	0.457079	0.736547	0.538288	0.723380	0.150000	7.791332e-01	0.470000	1.040811e-01	0.010000	0.040000	0.060000	0.000000
30000	0.250000	7.713807e-01	0.280000	1.051271e-01	0.070000	0.030000	0.110000	0.010000	0.280000	3.243439e+00	0.320000	0.070000	1.169568e+00	0.768932	0.599822	0.465704	0.324065	0.229554	0.171322	0.114770	0.756233	0.616352	0.468426	0.308782	0.223621	0.143695	0.749531	0.595745	0.482263	0.365094	0.209259	0.719927	0.573770	0.441281	0.351251	0.749306	0.594771	0.458256	0.749767	0.552408	0.734436	0.150000	7.713807e-01	0.300000	1.051271e-01	0.140000	0.060000	0.100000	0.020000
35000	0.110000	7.637053e-01	0.280000	1.061837e-01	0.100000	0.070000	0.080000	0.010000	0.290000	3.243439e+00	0.210000	0.090000	1.135002e+00	0.777044	0.604977	0.465409	0.322976	0.240415	0.169243	0.119968	0.762360	0.617284	0.463314	0.308930	0.228359	0.143581	0.747770	0.594400	0.486683	0.358913	0.215686	0.730952	0.586017	0.451347	0.363003	0.755503	0.609040	0.478261	0.769169	0.576830	0.750000	0.170000	7.637053e-01	0.190000	1.040811e-01	0.050000	0.060000	0.070000	0.000000
40000	0.160000	7.561063e-01	0.280000	1.072508e-01	0.160000	0.050000	0.060000	0.010000	0.310000	3.085255e+00	0.260000	0.080000	1.112527e+00	0.776335	0.611300	0.464681	0.323197	0.245270	0.170078	0.119362	0.775994	0.615282	0.470546	0.325369	0.233672	0.144833	0.757962	0.600421	0.496157	0.356241	0.219579	0.740845	0.591950	0.462815	0.364447	0.763574	0.610994	0.475823	0.777231	0.585211	0.760294	0.190000	7.561063e-01	0.340000	1.051271e-01	0.050000	0.060000	0.110000	0.000000
45000	0.210000	7.485829e-01	0.220000	1.061837e-01	0.130000	0.140000	0.150000	0.010000	0.290000	3.116262e+00	0.250000	0.070000	1.079647e+00	0.783079	0.613747	0.479141	0.332298	0.249532	0.166978	0.121007	0.782744	0.619760	0.478454	0.331047	0.232543	0.148867	0.770237	0.607880	0.494396	0.361917	0.223835	0.750000	0.606527	0.470623	0.368324	0.774154	0.622758	0.479874	0.783208	0.596068	0.769529	0.150000	7.485829e-01	0.320000	1.061837e-01	0.060000	0.070000	0.100000	0.020000
50000	0.200000	7.411344e-01	0.330000	1.072508e-01	0.090000	0.040000	0.070000	0.000000	0.310000	3.085255e+00	0.250000	0.100000	1.047739e+00	0.793360	0.615342	0.484680	0.333333	0.252110	0.167601	0.119493	0.786353	0.619431	0.478310	0.335942	0.229527	0.149648	0.775125	0.612050	0.498324	0.366359	0.226498	0.759863	0.613928	0.470247	0.363283	0.782825	0.626757	0.484780	0.788288	0.603166	0.782088	0.140000	7.411344e-01	0.370000	1.072508e-01	0.110000	0.100000	0.090000	0.010000
55000	0.210000	7.337600e-01	0.290000	1.083287e-01	0.010000	0.090000	0.110000	0.000000	0.310000	3.024163e+00	0.280000	0.100000	1.016773e+00	0.787973	0.610558	0.476022	0.330435	0.248599	0.166836	0.123934	0.789715	0.616781	0.494106	0.348004	0.240633	0.164905	0.779919	0.623337	0.499488	0.381454	0.241049	0.766408	0.621526	0.485977	0.373610	0.787500	0.636595	0.498462	0.801211	0.619805	0.793618	0.160000	7.337600e-01	0.280000	1.083287e-01	0.040000	0.090000	0.160000	0.000000
60000	0.140000	7.264590e-01	0.370000	1.094174e-01	0.100000	0.050000	0.120000	0.010000	0.260000	3.024163e+00	0.210000	0.220000	9.769051e-01	0.782445	0.607502	0.469802	0.323970	0.245080	0.167057	0.122273	0.791066	0.616877	0.494797	0.347887	0.237476	0.167705	0.779330	0.621212	0.493671	0.368777	0.240698	0.775434	0.623364	0.487882	0.379326	0.795674	0.640749	0.508396	0.804167	0.626603	0.797456	0.150000	7.264590e-01	0.280000	1.083287e-01	0.020000	0.090000	0.120000	0.010000
65000	0.160000	7.192306e-01	0.320000	1.105171e-01	0.070000	0.060000	0.100000	0.010000	0.280000	3.054556e+00	0.200000	0.070000	9.575611e-01	0.786303	0.605802	0.470038	0.326890	0.243070	0.166157	0.121452	0.793582	0.618789	0.492995	0.347150	0.241135	0.169238	0.777825	0.623276	0.491817	0.366203	0.241730	0.779136	0.623276	0.490629	0.379412	0.797680	0.644502	0.508169	0.805117	0.635924	0.799824	0.140000	7.192306e-01	0.290000	1.094174e-01	0.070000	0.070000	0.160000	0.000000
70000	0.180000	7.120741e-01	0.320000	1.116278e-01	0.130000	0.070000	0.210000	0.000000	0.180000	3.054556e+00	0.230000	0.130000	9.292609e-01	0.793090	0.610623	0.469355	0.330677	0.239873	0.167883	0.122685	0.794118	0.614883	0.488971	0.346340	0.248253	0.166531	0.781312	0.622944	0.496792	0.375670	0.249013	0.785975	0.625801	0.496902	0.387261	0.801123	0.650564	0.509608	0.810992	0.645057	0.804259	0.190000	7.120741e-01	0.240000	1.083287e-01	0.070000	0.070000	0.060000	0.010000
75000	0.250000	7.049889e-01	0.290000	1.127497e-01	0.090000	0.050000	0.060000	0.000000	0.230000	3.147581e+00	0.210000	0.080000	9.017971e-01	0.789929	0.610761	0.467880	0.333706	0.242458	0.166917	0.122903	0.793311	0.612626	0.493976	0.349774	0.250381	0.169555	0.782705	0.629117	0.498689	0.379444	0.256382	0.791761	0.629574	0.492424	0.391877	0.804307	0.657358	0.514618	0.809841	0.649129	0.806130	0.200000	7.049889e-01	0.370000	1.094174e-01	0.090000	0.060000	0.100000	0.000000
80000	0.250000	7.049889e-01	0.220000	1.116278e-01	0.130000	0.140000	0.080000	0.000000	0.310000	3.024163e+00	0.360000	0.140000	8.751450e-01	0.792286	0.613454	0.470342	0.336491	0.240515	0.166255	0.121885	0.791652	0.614787	0.493671	0.352404	0.252400	0.169659	0.786283	0.630267	0.502458	0.379646	0.257570	0.792300	0.630694	0.492704	0.387600	0.805903	0.657709	0.513835	0.809820	0.649645	0.807294	0.200000	6.979741e-01	0.310000	1.105171e-01	0.090000	0.060000	0.140000	0.000000
85000	0.220000	6.979741e-01	0.340000	1.127497e-01	0.060000	0.060000	0.140000	0.000000	0.340000	2.964280e+00	0.280000	0.120000	8.492805e-01	0.792000	0.610857	0.468463	0.337525	0.235658	0.165229	0.120723	0.792691	0.609578	0.492185	0.351253	0.250000	0.167329	0.785156	0.632566	0.506161	0.381405	0.261952	0.793355	0.632290	0.497756	0.389941	0.809617	0.661034	0.518409	0.810481	0.657324	0.807821	0.180000	6.910291e-01	0.300000	1.116278e-01	0.040000	0.070000	0.090000	0.000000
90000	0.180000	6.841533e-01	0.280000	1.138828e-01	0.110000	0.050000	0.070000	0.010000	0.250000	3.054556e+00	0.320000	0.180000	8.241805e-01	0.793213	0.611609	0.475186	0.336330	0.241093	0.167975	0.124313	0.792756	0.616286	0.494684	0.356297	0.252235	0.173927	0.791590	0.638794	0.514545	0.389511	0.267885	0.794984	0.636617	0.500906	0.390312	0.811900	0.664994	0.520982	0.813454	0.663221	0.812559	0.130000	6.841533e-01	0.260000	1.127497e-01	0.110000	0.160000	0.090000	0.000000
95000	0.180000	6.773459e-01	0.280000	1.138828e-01	0.080000	0.070000	0.110000	0.000000	0.190000	3.147581e+00	0.280000	0.090000	7.998223e-01	0.794726	0.617114	0.477993	0.345759	0.244067	0.172485	0.127178	0.797743	0.619116	0.498662	0.360690	0.260199	0.176817	0.794126	0.643719	0.515995	0.391908	0.273390	0.797084	0.641192	0.501297	0.396562	0.814628	0.664683	0.524088	0.811692	0.665573	0.813554	0.220000	6.773459e-01	0.240000	1.116278e-01	0.070000	0.080000	0.110000	0.010000
100000	0.140000	6.706061e-01	0.300000	1.150274e-01	0.130000	0.080000	0.120000	0.010000	0.270000	3.276036e+00	0.260000	0.130000	7.761839e-01	0.795545	0.617729	0.484553	0.347354	0.248255	0.177451	0.126663	0.797179	0.622688	0.502839	0.365888	0.262125	0.181818	0.794984	0.644792	0.517611	0.393522	0.280942	0.797016	0.644711	0.507115	0.401669	0.817876	0.666477	0.532092	0.812587	0.670728	0.816256	0.170000	6.706061e-01	0.280000	1.127497e-01	0.110000	0.070000	0.140000	0.000000
105000	0.120000	6.639335e-01	0.320000	1.161834e-01	0.040000	0.100000	0.090000	0.000000	0.300000	3.375807e+00	0.230000	0.120000	7.532442e-01	0.796402	0.620053	0.484258	0.346809	0.251400	0.179024	0.127311	0.795442	0.625808	0.503784	0.366702	0.263634	0.183095	0.797301	0.647985	0.522855	0.396514	0.283633	0.800482	0.646325	0.510850	0.401644	0.819611	0.670008	0.532546	0.815635	0.675574	0.819520	0.190000	6.639335e-01	0.200000	1.116278e-01	0.080000	0.080000	0.200000	0.000000
110000	0.220000	6.573273e-01	0.230000	1.150274e-01	0.120000	0.020000	0.120000	0.000000	0.290000	3.243439e+00	0.290000	0.200000	7.383290e-01	0.797724	0.621519	0.483057	0.344546	0.252985	0.180599	0.128813	0.796064	0.628211	0.507082	0.364443	0.265445	0.186299	0.797578	0.646909	0.528814	0.395542	0.285395	0.801328	0.648497	0.513743	0.404120	0.822749	0.672793	0.538076	0.816909	0.678489	0.823129	0.170000	6.573273e-01	0.270000	1.127497e-01	0.070000	0.090000	0.110000	0.000000
115000	0.200000	6.507867e-01	0.380000	1.161834e-01	0.080000	0.080000	0.170000	0.010000	0.280000	3.342217e+00	0.230000	0.140000	7.165081e-01	0.797652	0.621359	0.480029	0.346819	0.255634	0.180542	0.130130	0.798780	0.629272	0.505031	0.366812	0.265965	0.187120	0.796610	0.649695	0.529254	0.396035	0.286735	0.801504	0.652727	0.517431	0.406075	0.823000	0.673682	0.538776	0.816905	0.676060	0.821670	0.210000	6.507867e-01	0.290000	1.138828e-01	0.060000	0.100000	0.110000	0.000000
120000	0.210000	6.443113e-01	0.230000	1.150274e-01	0.080000	0.040000	0.130000	0.000000	0.210000	3.243439e+00	0.270000	0.140000	6.953321e-01	0.802292	0.624185	0.482864	0.349269	0.257629	0.185298	0.129951	0.800328	0.630140	0.501643	0.370284	0.267806	0.190077	0.798643	0.646935	0.529426	0.398051	0.290123	0.802853	0.652560	0.519345	0.407106	0.824132	0.679602	0.543513	0.818923	0.681487	0.823105	0.250000	6.443113e-01	0.300000	1.150274e-01	0.100000	0.010000	0.070000	0.000000
125000	0.220000	6.379003e-01	0.270000	1.161834e-01	0.070000	0.030000	0.100000	0.010000	0.340000	3.147581e+00	0.260000	0.110000	6.747819e-01	0.803162	0.621676	0.481274	0.345382	0.256237	0.184812	0.128932	0.799730	0.627815	0.502701	0.368634	0.264983	0.191262	0.798131	0.647112	0.527896	0.399772	0.290145	0.802931	0.654476	0.520070	0.408236	0.823963	0.680822	0.543153	0.819723	0.683581	0.825133	0.130000	6.379003e-01	0.390000	1.161834e-01	0.050000	0.050000	0.150000	0.010000
130000	0.220000	6.315531e-01	0.170000	1.150274e-01	0.080000	0.060000	0.120000	0.020000	0.290000	3.179215e+00	0.260000	0.160000	6.548391e-01	0.800793	0.622686	0.478973	0.345042	0.254109	0.185297	0.130594	0.800607	0.626759	0.500108	0.370593	0.268480	0.194736	0.797108	0.646061	0.526886	0.400614	0.293694	0.804155	0.658798	0.522742	0.412903	0.824287	0.680610	0.545493	0.821927	0.688995	0.827410	0.240000	6.315531e-01	0.370000	1.173511e-01	0.080000	0.010000	0.140000	0.010000
135000	0.190000	6.252690e-01	0.300000	1.161834e-01	0.070000	0.050000	0.080000	0.000000	0.170000	3.147581e+00	0.230000	0.120000	6.354857e-01	0.802249	0.625467	0.482687	0.349400	0.256501	0.184478	0.131209	0.803549	0.631176	0.501785	0.374897	0.272573	0.195288	0.799919	0.645614	0.527326	0.400673	0.293842	0.802914	0.661440	0.522880	0.410533	0.826554	0.682783	0.544079	0.821105	0.687304	0.826356	0.240000	6.315531e-01	0.220000	1.161834e-01	0.030000	0.040000	0.140000	0.000000
140000	0.160000	6.190475e-01	0.360000	1.173511e-01	0.130000	0.080000	0.080000	0.010000	0.280000	3.179215e+00	0.200000	0.210000	6.167042e-01	0.803750	0.629748	0.489004	0.350699	0.260032	0.188833	0.131271	0.806601	0.631661	0.501520	0.377351	0.274721	0.196329	0.802611	0.647856	0.527357	0.403597	0.297004	0.803755	0.664415	0.524109	0.413662	0.827421	0.686231	0.544719	0.821806	0.688101	0.828019	0.200000	6.252690e-01	0.330000	1.173511e-01	0.130000	0.110000	0.160000	0.000000
145000	0.230000	6.128879e-01	0.260000	1.185305e-01	0.120000	0.090000	0.160000	0.000000	0.290000	3.085255e+00	0.280000	0.220000	5.984779e-01	0.803295	0.630713	0.491715	0.351523	0.259574	0.190741	0.131866	0.806351	0.633083	0.504700	0.378823	0.277789	0.197775	0.805855	0.652700	0.528324	0.408175	0.300745	0.804555	0.662846	0.525816	0.414352	0.827926	0.687854	0.547501	0.824290	0.691032	0.828929	0.240000	6.190475e-01	0.320000	1.185305e-01	0.050000	0.050000	0.080000	0.000000
150000	0.240000	6.067895e-01	0.260000	1.185305e-01	0.060000	0.010000	0.090000	0.000000	0.210000	3.179215e+00	0.310000	0.120000	5.807902e-01	0.804652	0.633065	0.491541	0.353193	0.261645	0.191225	0.131921	0.806111	0.633885	0.507192	0.378328	0.277474	0.197812	0.807398	0.652702	0.528316	0.408221	0.303591	0.804906	0.664759	0.525573	0.415548	0.827031	0.689350	0.549420	0.823245	0.691491	0.828462	0.140000	6.128879e-01	0.310000	1.197217e-01	0.110000	0.050000	0.130000	0.000000
155000	0.210000	6.007519e-01	0.250000	1.173511e-01	0.140000	0.130000	0.130000	0.000000	0.250000	3.024163e+00	0.250000	0.160000	5.636252e-01	0.806440	0.634535	0.493874	0.359076	0.264892	0.196198	0.135791	0.807461	0.638522	0.509703	0.381177	0.282276	0.205183	0.809102	0.654332	0.532470	0.413004	0.308475	0.805561	0.666667	0.527689	0.421576	0.829242	0.692266	0.553097	0.825127	0.694645	0.829377	0.160000	6.067895e-01	0.270000	1.209250e-01	0.090000	0.070000	0.120000	0.020000
160000	0.220000	5.947743e-01	0.240000	1.161834e-01	0.090000	0.040000	0.110000	0.000000	0.290000	3.243439e+00	0.270000	0.150000	5.469676e-01	0.806063	0.633813	0.493724	0.359560	0.264628	0.195679	0.136300	0.805860	0.638699	0.509230	0.380049	0.283824	0.205546	0.809508	0.652916	0.534049	0.413873	0.308557	0.807169	0.666898	0.527380	0.422374	0.829899	0.692783	0.553692	0.826202	0.694707	0.831034	0.250000	6.007519e-01	0.240000	1.197217e-01	0.160000	0.040000	0.160000	0.000000
165000	0.250000	5.888562e-01	0.180000	1.150274e-01	0.080000	0.060000	0.060000	0.000000	0.240000	3.342217e+00	0.280000	0.180000	5.308022e-01	0.806186	0.634420	0.493324	0.358398	0.264826	0.195707	0.137009	0.805551	0.640166	0.510474	0.380188	0.284252	0.208137	0.809247	0.655108	0.534536	0.416121	0.308816	0.807159	0.667789	0.528526	0.424025	0.830741	0.693902	0.556954	0.828654	0.697252	0.832031	0.280000	6.067895e-01	0.240000	1.185305e-01	0.120000	0.070000	0.070000	0.010000
170000	0.230000	5.829970e-01	0.300000	1.161834e-01	0.070000	0.050000	0.120000	0.000000	0.280000	3.116262e+00	0.270000	0.220000	5.202917e-01	0.804768	0.636826	0.496236	0.359506	0.264750	0.195466	0.138532	0.804927	0.642224	0.512773	0.380073	0.286259	0.210740	0.809947	0.657977	0.534048	0.414760	0.309944	0.808128	0.667648	0.529526	0.425978	0.831231	0.694859	0.558094	0.830851	0.697922	0.832296	0.200000	6.007519e-01	0.360000	1.197217e-01	0.110000	0.060000	0.100000	0.000000
175000	0.280000	5.888562e-01	0.280000	1.173511e-01	0.050000	0.070000	0.080000	0.010000	0.250000	3.276036e+00	0.170000	0.200000	5.049147e-01	0.805556	0.636913	0.499761	0.362753	0.268269	0.200415	0.141007	0.805866	0.644238	0.512958	0.382869	0.288964	0.211034	0.811303	0.660233	0.537748	0.417221	0.311228	0.809070	0.669948	0.532965	0.429587	0.831158	0.697067	0.559930	0.832022	0.698534	0.834041	0.230000	5.947743e-01	0.260000	1.209250e-01	0.150000	0.150000	0.120000	0.000000
180000	0.240000	5.829970e-01	0.300000	1.185305e-01	0.060000	0.050000	0.110000	0.010000	0.250000	3.375807e+00	0.200000	0.240000	4.899922e-01	0.806573	0.636237	0.497904	0.363538	0.266822	0.200834	0.139035	0.807233	0.642092	0.512326	0.383292	0.288090	0.211246	0.812414	0.661290	0.536714	0.417666	0.309085	0.811353	0.671947	0.536059	0.428819	0.831036	0.697022	0.558988	0.833125	0.698172	0.834205	0.190000	5.888562e-01	0.200000	1.197217e-01	0.080000	0.060000	0.120000	0.020000
185000	0.210000	5.771961e-01	0.340000	1.197217e-01	0.090000	0.050000	0.160000	0.010000	0.210000	3.342217e+00	0.290000	0.150000	4.755108e-01	0.806900	0.636501	0.499622	0.360668	0.265627	0.200570	0.137558	0.806210	0.641695	0.510576	0.381539	0.286911	0.210668	0.812213	0.660951	0.535985	0.417254	0.307415	0.810948	0.673313	0.537969	0.426642	0.831442	0.698396	0.557115	0.834273	0.696517	0.831822	0.250000	5.829970e-01	0.310000	1.209250e-01	0.080000	0.070000	0.120000	0.000000
190000	0.210000	5.714529e-01	0.200000	1.185305e-01	0.160000	0.090000	0.140000	0.020000	0.280000	3.409734e+00	0.330000	0.190000	4.614573e-01	0.807372	0.638078	0.500000	0.360973	0.265044	0.200470	0.136808	0.806918	0.641498	0.509786	0.381509	0.287407	0.209387	0.811714	0.660530	0.532527	0.415339	0.304976	0.812145	0.671818	0.538874	0.424903	0.832398	0.698099	0.556226	0.835458	0.696626	0.831336	0.180000	5.771961e-01	0.230000	1.197217e-01	0.140000	0.060000	0.150000	0.000000
195000	0.190000	5.657668e-01	0.230000	1.173511e-01	0.110000	0.080000	0.140000	0.000000	0.320000	3.375807e+00	0.330000	0.170000	4.478192e-01	0.807726	0.637511	0.501654	0.361432	0.265957	0.200516	0.138402	0.807122	0.644592	0.510269	0.381713	0.286334	0.209723	0.813507	0.663214	0.532873	0.414772	0.306797	0.812982	0.671926	0.538733	0.426413	0.832781	0.695351	0.555045	0.834632	0.695108	0.832339	0.160000	5.714529e-01	0.280000	1.209250e-01	0.100000	0.100000	0.120000	0.000000
200000	0.260000	5.714529e-01	0.360000	1.185305e-01	0.100000	0.110000	0.110000	0.010000	0.270000	3.276036e+00	0.250000	0.210000	4.345841e-01	0.808691	0.638515	0.502171	0.361080	0.266918	0.200839	0.139082	0.808805	0.645968	0.510308	0.383364	0.287105	0.210925	0.813835	0.664140	0.533652	0.415267	0.307086	0.814069	0.671868	0.541747	0.427498	0.834106	0.697119	0.557859	0.835930	0.696300	0.833428	0.220000	5.657668e-01	0.310000	1.221403e-01	0.070000	0.060000	0.100000	0.000000
205000	0.210000	5.657668e-01	0.310000	1.197217e-01	0.080000	0.070000	0.120000	0.000000	0.210000	3.211166e+00	0.310000	0.200000	4.217402e-01	0.808323	0.639568	0.502668	0.362415	0.268512	0.200924	0.140646	0.808834	0.645595	0.510591	0.384941	0.288324	0.210576	0.814351	0.665936	0.534492	0.414728	0.308388	0.814718	0.671924	0.542476	0.427449	0.833859	0.697569	0.557923	0.834727	0.696916	0.834389	0.260000	5.714529e-01	0.310000	1.233678e-01	0.110000	0.090000	0.100000	0.000000
210000	0.160000	5.601373e-01	0.180000	1.185305e-01	0.090000	0.090000	0.160000	0.000000	0.210000	3.211166e+00	0.250000	0.220000	4.092759e-01	0.808551	0.639973	0.502202	0.362563	0.268461	0.201140	0.139883	0.807968	0.644915	0.509928	0.384524	0.288508	0.209428	0.814171	0.666310	0.534508	0.414998	0.308067	0.815461	0.670562	0.542096	0.425397	0.833847	0.696994	0.555600	0.835367	0.696739	0.833468	0.200000	5.657668e-01	0.310000	1.233678e-01	0.130000	0.060000	0.080000	0.000000
215000	0.250000	5.545639e-01	0.310000	1.197217e-01	0.100000	0.120000	0.140000	0.010000	0.230000	3.179215e+00	0.280000	0.250000	4.052036e-01	0.808117	0.640751	0.502019	0.362351	0.268179	0.201604	0.139652	0.808777	0.644967	0.509794	0.384367	0.289587	0.209851	0.813777	0.665359	0.534638	0.415119	0.308710	0.815282	0.670550	0.542427	0.424425	0.833007	0.697065	0.556426	0.835471	0.699073	0.834476	0.320000	5.714529e-01	0.310000	1.246077e-01	0.160000	0.060000	0.150000	0.000000
220000	0.210000	5.490459e-01	0.210000	1.185305e-01	0.110000	0.110000	0.150000	0.000000	0.250000	3.147581e+00	0.260000	0.250000	3.932280e-01	0.808281	0.642010	0.502039	0.361583	0.268215	0.200861	0.139326	0.808226	0.643853	0.508925	0.385617	0.289514	0.209965	0.813871	0.665858	0.534602	0.413219	0.308602	0.815256	0.670631	0.543536	0.425480	0.833801	0.696540	0.557400	0.835851	0.698688	0.834944	0.270000	5.771961e-01	0.270000	1.258600e-01	0.130000	0.120000	0.120000	0.000000
225000	0.220000	5.435828e-01	0.240000	1.173511e-01	0.110000	0.100000	0.110000	0.000000	0.160000	3.211166e+00	0.370000	0.230000	3.816063e-01	0.807247	0.641899	0.502367	0.361813	0.267815	0.200767	0.138961	0.808663	0.644141	0.506779	0.385804	0.289114	0.209211	0.813580	0.665795	0.533742	0.410808	0.307740	0.815363	0.669753	0.540736	0.424664	0.833852	0.695197	0.556485	0.835403	0.699240	0.835410	0.190000	5.714529e-01	0.290000	1.271249e-01	0.050000	0.080000	0.150000	0.020000
230000	0.290000	5.490459e-01	0.200000	1.161834e-01	0.100000	0.030000	0.140000	0.000000	0.240000	3.054556e+00	0.310000	0.240000	3.778093e-01	0.806376	0.640024	0.501098	0.360860	0.266885	0.199613	0.138629	0.809051	0.642892	0.505568	0.385808	0.288551	0.207377	0.813172	0.664514	0.532250	0.410830	0.305299	0.815075	0.666707	0.539959	0.421963	0.833252	0.694533	0.554160	0.834912	0.697222	0.833825	0.170000	5.657668e-01	0.330000	1.271249e-01	0.110000	0.070000	0.170000	0.020000
235000	0.200000	5.435828e-01	0.280000	1.173511e-01	0.090000	0.070000	0.140000	0.000000	0.230000	3.116262e+00	0.190000	0.240000	3.740500e-01	0.808462	0.642253	0.502986	0.362475	0.268724	0.201017	0.140467	0.809884	0.643573	0.506359	0.388705	0.289594	0.208274	0.814548	0.665272	0.532320	0.411405	0.306733	0.815748	0.668244	0.540101	0.421817	0.833572	0.694170	0.554257	0.834697	0.697184	0.833574	0.240000	5.601373e-01	0.330000	1.271249e-01	0.100000	0.070000	0.070000	0.000000
240000	0.300000	5.490459e-01	0.340000	1.185305e-01	0.180000	0.020000	0.120000	0.000000	0.280000	3.375807e+00	0.270000	0.210000	3.629952e-01	0.809372	0.642332	0.502334	0.362047	0.268247	0.200139	0.139670	0.809619	0.642816	0.506219	0.387703	0.289328	0.207183	0.814137	0.665260	0.531019	0.410957	0.306714	0.814719	0.668251	0.540820	0.420138	0.832573	0.693586	0.553336	0.835300	0.696157	0.833920	0.190000	5.545639e-01	0.230000	1.258600e-01	0.050000	0.050000	0.150000	0.000000
245000	0.170000	5.435828e-01	0.290000	1.197217e-01	0.080000	0.100000	0.100000	0.000000	0.250000	3.147581e+00	0.300000	0.290000	3.740500e-01	0.807874	0.642122	0.502632	0.363688	0.269121	0.199932	0.139464	0.810151	0.642962	0.508572	0.387676	0.290304	0.207895	0.814221	0.665820	0.532127	0.410731	0.307073	0.815281	0.667576	0.540960	0.418313	0.831480	0.693721	0.554333	0.836357	0.696271	0.833659	0.190000	5.545639e-01	0.220000	1.246077e-01	0.160000	0.060000	0.130000	0.000000
250000	0.170000	5.435828e-01	0.300000	1.209250e-01	0.110000	0.110000	0.150000	0.000000	0.220000	2.994072e+00	0.340000	0.260000	3.816063e-01	0.807940	0.639328	0.501791	0.362767	0.266704	0.199136	0.138976	0.808706	0.641622	0.506973	0.385138	0.289180	0.206633	0.814612	0.665042	0.531106	0.411447	0.307427	0.814412	0.667187	0.541344	0.418194	0.831821	0.694310	0.555655	0.838098	0.697468	0.834195	0.180000	5.490459e-01	0.280000	1.258600e-01	0.080000	0.090000	0.130000	0.010000
255000	0.230000	5.381740e-01	0.240000	1.197217e-01	0.130000	0.070000	0.200000	0.000000	0.250000	3.085255e+00	0.280000	0.200000	3.740500e-01	0.807726	0.639218	0.500606	0.363924	0.266492	0.198582	0.138232	0.809367	0.641755	0.507874	0.384086	0.287593	0.205438	0.815273	0.665478	0.530972	0.410793	0.305882	0.814494	0.667614	0.538920	0.415702	0.831629	0.692274	0.553675	0.837333	0.698066	0.834123	0.220000	5.490459e-01	0.210000	1.246077e-01	0.120000	0.050000	0.110000	0.000000
260000	0.240000	5.328191e-01	0.280000	1.209250e-01	0.070000	0.030000	0.150000	0.000000	0.310000	3.054556e+00	0.300000	0.230000	3.778093e-01	0.808224	0.639629	0.500324	0.365757	0.266652	0.198589	0.138835	0.809181	0.642386	0.509103	0.384236	0.287263	0.206580	0.814293	0.665607	0.531240	0.411372	0.307388	0.815944	0.667167	0.538486	0.416091	0.832686	0.692191	0.554466	0.837888	0.698240	0.834776	0.210000	5.435828e-01	0.220000	1.233678e-01	0.130000	0.070000	0.130000	0.000000
265000	0.260000	5.381740e-01	0.220000	1.197217e-01	0.110000	0.090000	0.110000	0.020000	0.210000	3.211166e+00	0.340000	0.210000	3.703282e-01	0.808502	0.639318	0.498782	0.366166	0.267447	0.197856	0.140150	0.810127	0.644514	0.510252	0.384623	0.287706	0.207557	0.814764	0.664806	0.532007	0.411535	0.307475	0.816183	0.667682	0.538870	0.416640	0.833651	0.692112	0.554452	0.837962	0.698740	0.835034	0.270000	5.490459e-01	0.250000	1.221403e-01	0.110000	0.060000	0.160000	0.000000
270000	0.230000	5.328191e-01	0.230000	1.185305e-01	0.090000	0.080000	0.130000	0.000000	0.220000	3.116262e+00	0.260000	0.190000	3.740500e-01	0.807648	0.641523	0.500260	0.367543	0.268348	0.197854	0.140423	0.810352	0.646600	0.510073	0.385624	0.290070	0.207927	0.815213	0.665368	0.530939	0.411954	0.306925	0.815950	0.667423	0.538391	0.416276	0.834060	0.691714	0.555326	0.838943	0.699938	0.835679	0.270000	5.490459e-01	0.180000	1.209250e-01	0.080000	0.060000	0.120000	0.000000
275000	0.220000	5.275175e-01	0.320000	1.197217e-01	0.070000	0.060000	0.100000	0.000000	0.230000	3.211166e+00	0.230000	0.260000	3.778093e-01	0.808486	0.642114	0.499592	0.368772	0.269645	0.199231	0.142249	0.811011	0.646286	0.510206	0.386515	0.291125	0.208838	0.815838	0.666839	0.532585	0.412542	0.308143	0.816352	0.667442	0.539547	0.419332	0.834947	0.692955	0.557993	0.839490	0.698999	0.836513	0.290000	5.490459e-01	0.340000	1.221403e-01	0.110000	0.070000	0.130000	0.000000
280000	0.210000	5.222686e-01	0.280000	1.209250e-01	0.150000	0.040000	0.190000	0.010000	0.260000	3.179215e+00	0.360000	0.270000	3.816063e-01	0.808261	0.640553	0.498849	0.367764	0.269614	0.199801	0.142317	0.809907	0.646387	0.509930	0.385960	0.290323	0.209314	0.817167	0.666091	0.532706	0.412562	0.310728	0.816909	0.668556	0.539718	0.420668	0.835468	0.694016	0.558416	0.839980	0.699358	0.837261	0.290000	5.490459e-01	0.260000	1.233678e-01	0.100000	0.080000	0.090000	0.000000
285000	0.300000	5.275175e-01	0.280000	1.209250e-01	0.090000	0.030000	0.090000	0.000000	0.220000	3.054556e+00	0.200000	0.220000	3.778093e-01	0.808775	0.641424	0.500394	0.368467	0.271205	0.201307	0.143011	0.811540	0.647643	0.510468	0.388028	0.292365	0.211312	0.817773	0.666932	0.534574	0.412731	0.312318	0.817256	0.670286	0.540755	0.419953	0.836301	0.694511	0.558893	0.839273	0.698137	0.838209	0.320000	5.545639e-01	0.210000	1.221403e-01	0.140000	0.080000	0.100000	0.000000
290000	0.280000	5.328191e-01	0.230000	1.197217e-01	0.100000	0.080000	0.080000	0.000000	0.270000	3.085255e+00	0.230000	0.220000	3.703282e-01	0.810195	0.643009	0.503095	0.369066	0.272133	0.201743	0.143489	0.811610	0.648827	0.510781	0.388393	0.291993	0.213217	0.818836	0.666993	0.534591	0.412261	0.313690	0.817879	0.670837	0.541385	0.421684	0.836460	0.694169	0.559726	0.839762	0.698391	0.838785	0.210000	5.490459e-01	0.340000	1.233678e-01	0.070000	0.060000	0.070000	0.000000
295000	0.210000	5.328191e-01	0.210000	1.185305e-01	0.100000	0.040000	0.070000	0.000000	0.300000	3.116262e+00	0.200000	0.160000	3.629952e-01	0.810551	0.643877	0.504225	0.369680	0.273638	0.203749	0.143777	0.812417	0.648878	0.511459	0.388617	0.293860	0.215921	0.818944	0.667082	0.535429	0.413959	0.315323	0.818838	0.673044	0.542755	0.424470	0.836787	0.694781	0.561890	0.840772	0.698549	0.839356	0.230000	5.435828e-01	0.220000	1.221403e-01	0.150000	0.050000	0.120000	0.010000
300000	0.210000	5.328191e-01	0.360000	1.185305e-01	0.090000	0.110000	0.130000	0.020000	0.250000	3.211166e+00	0.190000	0.240000	3.593833e-01	0.810356	0.644617	0.505235	0.370058	0.273429	0.204784	0.144137	0.813518	0.649550	0.513417	0.390063	0.294266	0.216715	0.818780	0.667169	0.535842	0.413687	0.316102	0.819077	0.673251	0.543506	0.425474	0.837148	0.693706	0.562826	0.840484	0.697888	0.839813	0.150000	5.435828e-01	0.360000	1.233678e-01	0.140000	0.030000	0.100000	0.000000
305000	0.250000	5.275175e-01	0.360000	1.185305e-01	0.110000	0.090000	0.120000	0.000000	0.250000	2.994072e+00	0.190000	0.280000	3.629952e-01	0.809776	0.643916	0.504090	0.368570	0.272004	0.204100	0.143408	0.812815	0.649686	0.512130	0.389653	0.294350	0.215047	0.817884	0.666790	0.534774	0.413232	0.315291	0.818410	0.670822	0.542834	0.424482	0.837293	0.693499	0.561858	0.839747	0.697436	0.839576	0.220000	5.381740e-01	0.270000	1.246077e-01	0.060000	0.060000	0.090000	0.000000
310000	0.200000	5.170719e-01	0.250000	1.173511e-01	0.140000	0.050000	0.150000	0.010000	0.230000	3.054556e+00	0.350000	0.230000	3.593833e-01	0.810016	0.644559	0.503438	0.369076	0.271868	0.203710	0.144276	0.812811	0.650296	0.511870	0.389446	0.295354	0.215609	0.818125	0.667426	0.534370	0.413139	0.316054	0.818938	0.670692	0.543637	0.424319	0.837576	0.693601	0.560343	0.840080	0.697022	0.840251	0.270000	5.435828e-01	0.290000	1.258600e-01	0.050000	0.070000	0.120000	0.020000
315000	0.280000	5.222686e-01	0.230000	1.161834e-01	0.120000	0.040000	0.140000	0.000000	0.290000	3.116262e+00	0.260000	0.250000	3.558074e-01	0.810191	0.644556	0.504048	0.368398	0.272591	0.204445	0.144929	0.813439	0.650598	0.511765	0.389530	0.296618	0.216435	0.818864	0.668308	0.535596	0.415428	0.317745	0.819293	0.671407	0.544858	0.424859	0.837965	0.694365	0.561078	0.840778	0.697938	0.841183	0.210000	5.381740e-01	0.230000	1.246077e-01	0.070000	0.100000	0.100000	0.010000
320000	0.310000	5.275175e-01	0.290000	1.173511e-01	0.050000	0.070000	0.140000	0.010000	0.190000	3.147581e+00	0.270000	0.220000	3.522670e-01	0.810202	0.643518	0.503503	0.368225	0.272165	0.202868	0.143433	0.813507	0.648988	0.511842	0.388031	0.294452	0.215904	0.819618	0.668285	0.536047	0.412772	0.315387	0.819501	0.670457	0.543411	0.422925	0.837490	0.692931	0.558111	0.839599	0.695419	0.841439	0.210000	5.328191e-01	0.190000	1.233678e-01	0.110000	0.090000	0.170000	0.000000
325000	0.310000	5.275175e-01	0.150000	1.161834e-01	0.110000	0.110000	0.130000	0.010000	0.260000	3.276036e+00	0.200000	0.210000	3.558074e-01	0.809308	0.643966	0.503283	0.369717	0.272407	0.202993	0.143942	0.813713	0.648786	0.513000	0.388917	0.294766	0.216376	0.819493	0.668608	0.535668	0.413404	0.314704	0.819457	0.671490	0.544344	0.424754	0.837314	0.693319	0.558568	0.840727	0.695709	0.840667	0.210000	5.328191e-01	0.230000	1.221403e-01	0.010000	0.050000	0.110000	0.020000
330000	0.210000	5.222686e-01	0.310000	1.173511e-01	0.100000	0.070000	0.070000	0.020000	0.290000	3.243439e+00	0.270000	0.370000	3.666433e-01	0.809997	0.644617	0.504291	0.369768	0.272804	0.203911	0.145133	0.814183	0.649541	0.513231	0.388319	0.294951	0.217435	0.820027	0.668630	0.535316	0.414089	0.315772	0.819134	0.671586	0.543861	0.426407	0.837714	0.693999	0.560704	0.841208	0.696928	0.841581	0.270000	5.435828e-01	0.160000	1.209250e-01	0.100000	0.070000	0.110000	0.000000
335000	0.210000	5.170719e-01	0.220000	1.161834e-01	0.070000	0.050000	0.140000	0.000000	0.170000	3.116262e+00	0.340000	0.260000	3.703282e-01	0.809496	0.644439	0.503430	0.369292	0.272841	0.203225	0.144788	0.813920	0.648407	0.512415	0.388195	0.295181	0.217644	0.820483	0.669136	0.534956	0.414136	0.315510	0.818928	0.670987	0.543038	0.425546	0.838537	0.693802	0.561064	0.841096	0.696898	0.842149	0.270000	5.435828e-01	0.220000	1.197217e-01	0.100000	0.060000	0.150000	0.000000
340000	0.260000	5.222686e-01	0.160000	1.150274e-01	0.050000	0.100000	0.060000	0.000000	0.210000	3.054556e+00	0.270000	0.100000	3.666433e-01	0.809171	0.644382	0.502849	0.368936	0.273362	0.203336	0.145334	0.813463	0.648081	0.513465	0.389020	0.295939	0.217831	0.820611	0.669317	0.535886	0.413596	0.315075	0.819494	0.671196	0.543533	0.424694	0.838720	0.694028	0.561451	0.840888	0.695749	0.842649	0.210000	5.381740e-01	0.300000	1.209250e-01	0.060000	0.080000	0.110000	0.000000
345000	0.220000	5.170719e-01	0.260000	1.161834e-01	0.060000	0.030000	0.160000	0.000000	0.230000	3.085255e+00	0.200000	0.290000	3.740500e-01	0.809883	0.644254	0.502886	0.368231	0.273059	0.202369	0.144687	0.813438	0.648162	0.513072	0.387565	0.294495	0.217696	0.821449	0.669578	0.535377	0.412177	0.315328	0.818623	0.670371	0.542580	0.423837	0.839165	0.693564	0.560837	0.840385	0.694823	0.843179	0.240000	5.328191e-01	0.300000	1.209250e-01	0.070000	0.070000	0.140000	0.020000
350000	0.220000	5.170719e-01	0.250000	1.150274e-01	0.160000	0.060000	0.090000	0.000000	0.210000	3.243439e+00	0.240000	0.210000	3.629952e-01	0.810279	0.644297	0.502648	0.368088	0.272357	0.201174	0.143737	0.813231	0.648268	0.512781	0.386651	0.293464	0.216244	0.820798	0.669692	0.534616	0.412129	0.314093	0.818748	0.669863	0.540615	0.423237	0.837559	0.693083	0.559573	0.839906	0.694150	0.842909	0.230000	5.275175e-01	0.340000	1.221403e-01	0.070000	0.080000	0.090000	0.000000
355000	0.200000	5.119270e-01	0.320000	1.161834e-01	0.110000	0.060000	0.200000	0.000000	0.230000	3.054556e+00	0.280000	0.230000	3.593833e-01	0.809528	0.643124	0.501382	0.366563	0.271605	0.201250	0.142868	0.812786	0.647305	0.511360	0.386984	0.293275	0.216157	0.821300	0.669095	0.534432	0.412953	0.315022	0.818675	0.670497	0.540718	0.425160	0.836987	0.693497	0.560567	0.840709	0.694389	0.843016	0.210000	5.222686e-01	0.270000	1.233678e-01	0.120000	0.080000	0.100000	0.000000
360000	0.210000	5.068332e-01	0.270000	1.173511e-01	0.150000	0.110000	0.100000	0.000000	0.240000	3.147581e+00	0.270000	0.260000	3.629952e-01	0.809745	0.642868	0.501753	0.367242	0.271937	0.201574	0.143023	0.813467	0.647773	0.512411	0.387392	0.293383	0.217096	0.821735	0.669322	0.534802	0.413055	0.315146	0.818618	0.670497	0.540559	0.424928	0.837775	0.693650	0.560565	0.840896	0.694818	0.843317	0.270000	5.275175e-01	0.240000	1.221403e-01	0.120000	0.080000	0.130000	0.000000
365000	0.250000	5.017901e-01	0.310000	1.185305e-01	0.080000	0.080000	0.170000	0.000000	0.290000	3.116262e+00	0.250000	0.210000	3.666433e-01	0.810160	0.643707	0.501344	0.366951	0.272311	0.201566	0.142409	0.813607	0.647307	0.512105	0.387395	0.293338	0.216385	0.821224	0.668946	0.533980	0.412428	0.314198	0.818676	0.669427	0.539278	0.424115	0.836707	0.692129	0.560422	0.840794	0.693928	0.843017	0.260000	5.328191e-01	0.190000	1.209250e-01	0.070000	0.050000	0.050000	0.000000
370000	0.250000	4.967973e-01	0.370000	1.197217e-01	0.080000	0.040000	0.110000	0.020000	0.340000	2.994072e+00	0.280000	0.190000	3.703282e-01	0.810053	0.642884	0.501364	0.367330	0.272543	0.201215	0.142136	0.814033	0.648088	0.512785	0.388001	0.293339	0.215563	0.821947	0.670124	0.534078	0.412813	0.313810	0.819233	0.669337	0.539979	0.423970	0.836736	0.691937	0.560614	0.841193	0.693834	0.842539	0.240000	5.275175e-01	0.230000	1.197217e-01	0.090000	0.070000	0.130000	0.020000
375000	0.220000	4.918540e-01	0.200000	1.185305e-01	0.130000	0.110000	0.140000	0.020000	0.220000	3.024163e+00	0.300000	0.230000	3.666433e-01	0.810612	0.643810	0.501530	0.368105	0.272950	0.201540	0.142985	0.814950	0.649097	0.512849	0.389020	0.294192	0.215720	0.822130	0.670076	0.533458	0.412884	0.313504	0.820087	0.669754	0.540570	0.423611	0.837024	0.692244	0.559298	0.841173	0.693092	0.842365	0.270000	5.328191e-01	0.290000	1.209250e-01	0.070000	0.080000	0.110000	0.000000
380000	0.330000	4.967973e-01	0.250000	1.173511e-01	0.080000	0.080000	0.100000	0.000000	0.280000	3.054556e+00	0.250000	0.270000	3.703282e-01	0.810682	0.644038	0.502138	0.368548	0.273626	0.202103	0.142983	0.815104	0.649698	0.512711	0.389237	0.294382	0.216036	0.822991	0.669219	0.534527	0.414453	0.313904	0.819374	0.671143	0.541724	0.423077	0.837141	0.692990	0.560727	0.841403	0.693532	0.842400	0.270000	5.381740e-01	0.290000	1.221403e-01	0.050000	0.020000	0.150000	0.000000
385000	0.210000	4.918540e-01	0.240000	1.161834e-01	0.090000	0.050000	0.120000	0.000000	0.240000	3.085255e+00	0.230000	0.260000	3.816063e-01	0.810976	0.644825	0.502584	0.368155	0.274348	0.202120	0.142288	0.815327	0.649491	0.512897	0.388622	0.295000	0.215886	0.822609	0.669191	0.535008	0.415049	0.314321	0.819925	0.670477	0.541789	0.423345	0.836965	0.693577	0.561184	0.841954	0.694168	0.842760	0.300000	5.435828e-01	0.240000	1.209250e-01	0.100000	0.070000	0.120000	0.010000
390000	0.290000	4.967973e-01	0.220000	1.150274e-01	0.140000	0.070000	0.090000	0.010000	0.280000	3.276036e+00	0.370000	0.210000	3.703282e-01	0.811156	0.645227	0.501723	0.367606	0.273874	0.201196	0.141416	0.816037	0.649085	0.512442	0.387939	0.294198	0.215396	0.822591	0.668729	0.535364	0.413067	0.313118	0.820239	0.669084	0.541336	0.423308	0.836818	0.692369	0.560754	0.841706	0.694619	0.842997	0.340000	5.490459e-01	0.240000	1.209250e-01	0.110000	0.100000	0.090000	0.020000
395000	0.320000	5.017901e-01	0.320000	1.161834e-01	0.130000	0.070000	0.140000	0.000000	0.220000	3.116262e+00	0.390000	0.240000	3.629952e-01	0.811967	0.645969	0.501880	0.367839	0.273850	0.202839	0.142837	0.816141	0.649376	0.512271	0.388691	0.294038	0.216460	0.823201	0.668302	0.535173	0.414218	0.313552	0.821365	0.669075	0.542186	0.424227	0.837175	0.692462	0.562336	0.842071	0.696232	0.843458	0.340000	5.490459e-01	0.310000	1.209250e-01	0.120000	0.130000	0.120000	0.020000
400000	0.250000	4.967973e-01	0.220000	1.150274e-01	0.110000	0.120000	0.150000	0.000000	0.210000	3.024163e+00	0.210000	0.270000	3.666433e-01	0.811713	0.645848	0.503046	0.369000	0.274176	0.203556	0.143494	0.816196	0.650409	0.511592	0.390030	0.294937	0.216504	0.823693	0.668659	0.536342	0.414609	0.313238	0.821754	0.669747	0.542928	0.424295	0.836824	0.692547	0.562324	0.842704	0.696510	0.844179	0.220000	5.435828e-01	0.270000	1.221403e-01	0.110000	0.090000	0.140000	0.010000
405000	0.220000	4.918540e-01	0.300000	1.161834e-01	0.080000	0.080000	0.110000	0.000000	0.210000	3.116262e+00	0.250000	0.240000	3.558074e-01	0.812085	0.646343	0.503216	0.369188	0.273261	0.203155	0.143466	0.816667	0.650867	0.512320	0.389951	0.294765	0.216748	0.823805	0.669009	0.536436	0.414703	0.313693	0.822273	0.669322	0.543625	0.424746	0.836527	0.692480	0.562526	0.843206	0.696641	0.844285	0.250000	5.381740e-01	0.250000	1.209250e-01	0.070000	0.060000	0.140000	0.010000
410000	0.280000	4.967973e-01	0.250000	1.150274e-01	0.070000	0.060000	0.120000	0.010000	0.270000	3.276036e+00	0.190000	0.270000	3.522670e-01	0.812513	0.647301	0.502325	0.368839	0.273519	0.202617	0.143807	0.816735	0.650969	0.511819	0.390341	0.294186	0.216372	0.824056	0.669372	0.536077	0.414435	0.313539	0.822657	0.669493	0.543462	0.424406	0.836433	0.692249	0.562419	0.842707	0.697107	0.844322	0.230000	5.328191e-01	0.250000	1.209250e-01	0.080000	0.050000	0.130000	0.000000
415000	0.260000	5.017901e-01	0.250000	1.150274e-01	0.080000	0.090000	0.150000	0.010000	0.260000	3.116262e+00	0.270000	0.300000	3.558074e-01	0.813050	0.648625	0.502160	0.369545	0.273552	0.202466	0.143797	0.817183	0.650981	0.512654	0.390916	0.293613	0.216457	0.823959	0.668997	0.535354	0.414092	0.312769	0.823642	0.669123	0.542956	0.424114	0.836364	0.691143	0.561338	0.842170	0.696570	0.844262	0.290000	5.381740e-01	0.200000	1.197217e-01	0.080000	0.030000	0.130000	0.000000
420000	0.270000	5.068332e-01	0.310000	1.161834e-01	0.120000	0.110000	0.100000	0.000000	0.210000	2.994072e+00	0.280000	0.220000	3.452917e-01	0.812643	0.648223	0.502135	0.369245	0.273087	0.201774	0.142781	0.817555	0.651200	0.512939	0.390760	0.292999	0.216308	0.824012	0.668722	0.534471	0.413527	0.312496	0.823545	0.669386	0.542022	0.423500	0.836570	0.690572	0.560086	0.842294	0.696067	0.844326	0.190000	5.328191e-01	0.350000	1.209250e-01	0.090000	0.050000	0.110000	0.000000
425000	0.350000	5.119270e-01	0.260000	1.173511e-01	0.100000	0.050000	0.160000	0.000000	0.300000	3.024163e+00	0.230000	0.280000	3.418560e-01	0.812529	0.648346	0.501285	0.369456	0.272579	0.201178	0.142249	0.817515	0.651459	0.512770	0.390735	0.293442	0.215404	0.824102	0.667617	0.534211	0.413741	0.311506	0.823955	0.668894	0.541514	0.422778	0.836345	0.690427	0.558144	0.842091	0.694966	0.843473	0.190000	5.275175e-01	0.260000	1.221403e-01	0.080000	0.100000	0.120000	0.000000
430000	0.310000	5.170719e-01	0.250000	1.161834e-01	0.140000	0.070000	0.160000	0.000000	0.340000	3.147581e+00	0.250000	0.310000	3.452917e-01	0.812114	0.648081	0.500781	0.368626	0.272248	0.201695	0.142164	0.818087	0.651936	0.513750	0.390763	0.294141	0.215754	0.824042	0.667801	0.534079	0.413744	0.311568	0.824533	0.668933	0.542237	0.423765	0.836336	0.690985	0.558835	0.842457	0.696179	0.843567	0.240000	5.222686e-01	0.150000	1.209250e-01	0.080000	0.020000	0.180000	0.000000
435000	0.240000	5.119270e-01	0.260000	1.173511e-01	0.100000	0.050000	0.160000	0.010000	0.250000	3.085255e+00	0.250000	0.270000	3.558074e-01	0.812598	0.648170	0.500386	0.369139	0.272166	0.202188	0.142674	0.818370	0.651927	0.514203	0.391754	0.294941	0.217029	0.824073	0.668650	0.534739	0.414679	0.313013	0.824989	0.669033	0.542135	0.425235	0.836655	0.691311	0.559930	0.842854	0.695655	0.843891	0.260000	5.275175e-01	0.370000	1.221403e-01	0.090000	0.010000	0.150000	0.000000
440000	0.230000	5.068332e-01	0.270000	1.185305e-01	0.040000	0.090000	0.030000	0.000000	0.300000	3.054556e+00	0.350000	0.340000	3.593833e-01	0.812628	0.647866	0.500254	0.369824	0.271606	0.202190	0.143164	0.818217	0.651718	0.514260	0.391568	0.295214	0.216617	0.823952	0.669392	0.534667	0.415091	0.313042	0.824632	0.669175	0.542573	0.424828	0.836689	0.691406	0.558822	0.842813	0.695655	0.843706	0.270000	5.328191e-01	0.330000	1.233678e-01	0.050000	0.090000	0.080000	0.000000
445000	0.230000	5.068332e-01	0.270000	1.197217e-01	0.140000	0.090000	0.110000	0.000000	0.220000	2.934785e+00	0.270000	0.230000	3.487619e-01	0.811758	0.646841	0.498618	0.368510	0.271006	0.201640	0.142804	0.818727	0.651142	0.513241	0.391622	0.295196	0.217549	0.823852	0.668710	0.534699	0.415542	0.314343	0.824199	0.669778	0.542467	0.426126	0.836745	0.691933	0.559036	0.842656	0.696464	0.843992	0.210000	5.275175e-01	0.240000	1.221403e-01	0.060000	0.060000	0.130000	0.010000
450000	0.290000	5.119270e-01	0.280000	1.209250e-01	0.100000	0.080000	0.150000	0.000000	0.260000	3.085255e+00	0.200000	0.260000	3.522670e-01	0.812131	0.646967	0.499286	0.368496	0.271120	0.201102	0.142672	0.818545	0.650958	0.513265	0.391729	0.294814	0.217488	0.824509	0.668707	0.534804	0.415771	0.314036	0.824085	0.670201	0.542284	0.425659	0.836390	0.691470	0.559166	0.842444	0.697348	0.844083	0.280000	5.328191e-01	0.250000	1.209250e-01	0.070000	0.060000	0.100000	0.020000
455000	0.210000	5.068332e-01	0.210000	1.197217e-01	0.050000	0.040000	0.070000	0.000000	0.350000	3.085255e+00	0.290000	0.190000	3.558074e-01	0.812760	0.647720	0.499723	0.369142	0.271713	0.201212	0.142072	0.818772	0.651284	0.513670	0.392201	0.295205	0.217703	0.824664	0.668913	0.534059	0.415542	0.314279	0.824643	0.670699	0.542970	0.425778	0.835709	0.691454	0.558842	0.842917	0.697310	0.844632	0.240000	5.275175e-01	0.260000	1.221403e-01	0.110000	0.100000	0.070000	0.000000
460000	0.290000	5.119270e-01	0.250000	1.185305e-01	0.060000	0.040000	0.050000	0.000000	0.250000	2.994072e+00	0.300000	0.320000	3.593833e-01	0.812450	0.648288	0.500000	0.369481	0.271827	0.201500	0.142149	0.818293	0.651599	0.514345	0.392195	0.295340	0.218268	0.824934	0.669152	0.533721	0.416318	0.315205	0.825153	0.670815	0.542626	0.425277	0.835491	0.691898	0.559560	0.843269	0.697322	0.845044	0.240000	5.275175e-01	0.300000	1.233678e-01	0.120000	0.040000	0.130000	0.000000
465000	0.330000	5.170719e-01	0.360000	1.197217e-01	0.070000	0.100000	0.110000	0.000000	0.270000	3.116262e+00	0.230000	0.210000	3.629952e-01	0.812599	0.648101	0.500271	0.370102	0.272559	0.202024	0.141875	0.818512	0.651284	0.514770	0.393371	0.295630	0.218111	0.825428	0.669647	0.534860	0.417207	0.314658	0.825550	0.670956	0.544008	0.425504	0.836149	0.692378	0.559072	0.843315	0.696704	0.844132	0.280000	5.328191e-01	0.210000	1.221403e-01	0.080000	0.070000	0.110000	0.010000
470000	0.220000	5.119270e-01	0.220000	1.185305e-01	0.090000	0.080000	0.170000	0.010000	0.230000	2.964280e+00	0.240000	0.270000	3.666433e-01	0.812718	0.648832	0.500866	0.371468	0.272749	0.202027	0.142045	0.818928	0.651969	0.514791	0.393294	0.295950	0.217835	0.825103	0.669440	0.534240	0.417691	0.314315	0.825708	0.671167	0.543691	0.425042	0.835872	0.692543	0.558611	0.843247	0.696906	0.844312	0.200000	5.222686e-01	0.330000	1.246077e-01	0.140000	0.080000	0.130000	0.010000
475000	0.270000	5.170719e-01	0.300000	1.197217e-01	0.110000	0.070000	0.060000	0.010000	0.300000	3.085255e+00	0.330000	0.230000	3.629952e-01	0.812266	0.648607	0.500828	0.371650	0.271939	0.202475	0.141793	0.818510	0.651855	0.514693	0.392482	0.295989	0.217363	0.825105	0.669549	0.533831	0.417283	0.314457	0.825835	0.670451	0.543306	0.425575	0.835737	0.693156	0.558489	0.842874	0.697655	0.844717	0.220000	5.170719e-01	0.330000	1.246077e-01	0.130000	0.130000	0.100000	0.000000
480000	0.270000	5.222686e-01	0.300000	1.197217e-01	0.040000	0.070000	0.150000	0.010000	0.260000	3.116262e+00	0.230000	0.270000	3.593833e-01	0.813103	0.648534	0.501345	0.372349	0.271547	0.202229	0.141556	0.818145	0.651905	0.515148	0.391945	0.296115	0.216392	0.825201	0.669308	0.533009	0.416333	0.313821	0.825886	0.670530	0.543370	0.425080	0.834810	0.692768	0.558024	0.842982	0.697759	0.844749	0.270000	5.222686e-01	0.240000	1.233678e-01	0.090000	0.040000	0.070000	0.010000
485000	0.240000	5.170719e-01	0.250000	1.185305e-01	0.080000	0.110000	0.100000	0.000000	0.220000	3.054556e+00	0.220000	0.240000	3.629952e-01	0.812864	0.648950	0.501881	0.373141	0.272158	0.202390	0.142029	0.818240	0.652380	0.516116	0.393206	0.296476	0.217451	0.825520	0.669865	0.533507	0.417040	0.314719	0.826371	0.671530	0.543907	0.425601	0.835124	0.693397	0.557884	0.843468	0.698152	0.844941	0.250000	5.170719e-01	0.220000	1.221403e-01	0.100000	0.080000	0.080000	0.010000
490000	0.220000	5.119270e-01	0.320000	1.197217e-01	0.070000	0.040000	0.120000	0.000000	0.280000	3.024163e+00	0.360000	0.240000	3.558074e-01	0.813180	0.649297	0.502918	0.374467	0.273110	0.203616	0.142776	0.818620	0.652700	0.515811	0.393486	0.297543	0.218787	0.825902	0.670657	0.534479	0.418201	0.315583	0.826523	0.672108	0.544350	0.426833	0.835867	0.694149	0.558075	0.843772	0.698701	0.845363	0.240000	5.119270e-01	0.270000	1.233678e-01	0.140000	0.050000	0.110000	0.020000
495000	0.220000	5.068332e-01	0.260000	1.209250e-01	0.110000	0.070000	0.100000	0.000000	0.260000	3.211166e+00	0.330000	0.280000	3.558074e-01	0.812689	0.649213	0.503032	0.374845	0.273276	0.203511	0.142913	0.818486	0.653501	0.515636	0.394879	0.297401	0.218815	0.826089	0.670821	0.533360	0.417750	0.315659	0.826314	0.672260	0.544961	0.426771	0.836184	0.694345	0.558371	0.843377	0.698024	0.845059	0.240000	5.068332e-01	0.160000	1.221403e-01	0.070000	0.060000	0.060000	0.000000
500000	0.290000	5.119270e-01	0.280000	1.221403e-01	0.070000	0.020000	0.070000	0.020000	0.170000	3.243439e+00	0.370000	0.240000	3.487619e-01	0.813011	0.649117	0.503560	0.375334	0.274183	0.204159	0.143629	0.818606	0.653589	0.516664	0.395887	0.297888	0.219788	0.826526	0.671437	0.533929	0.417693	0.315966	0.826626	0.672881	0.545898	0.427604	0.836623	0.694832	0.559055	0.843493	0.698687	0.845366	0.280000	5.119270e-01	0.310000	1.233678e-01	0.070000	0.070000	0.110000	0.000000
505000	0.290000	5.119270e-01	0.290000	1.233678e-01	0.090000	0.020000	0.130000	0.000000	0.230000	3.243439e+00	0.340000	0.210000	3.384545e-01	0.813059	0.649252	0.504445	0.375510	0.273707	0.204414	0.144033	0.818765	0.654087	0.517182	0.396390	0.298115	0.220441	0.826132	0.671594	0.533815	0.417361	0.317053	0.827152	0.673296	0.545619	0.428524	0.836486	0.693887	0.559281	0.843487	0.698840	0.845792	0.250000	5.068332e-01	0.200000	1.221403e-01	0.070000	0.060000	0.120000	0.000000
510000	0.240000	5.068332e-01	0.230000	1.221403e-01	0.120000	0.040000	0.080000	0.000000	0.330000	3.211166e+00	0.220000	0.330000	3.452917e-01	0.812901	0.649148	0.504728	0.376133	0.274130	0.204548	0.144084	0.818749	0.654038	0.516966	0.397242	0.298445	0.220324	0.826073	0.670955	0.534214	0.417213	0.317367	0.827628	0.673542	0.545677	0.429332	0.836756	0.694285	0.559797	0.843734	0.699590	0.846205	0.190000	5.017901e-01	0.220000	1.209250e-01	0.130000	0.060000	0.120000	0.000000
515000	0.290000	5.119270e-01	0.220000	1.209250e-01	0.180000	0.070000	0.110000	0.010000	0.270000	3.375807e+00	0.240000	0.340000	3.418560e-01	0.812658	0.648512	0.504575	0.375804	0.273791	0.204062	0.143600	0.818903	0.654706	0.516351	0.397044	0.298015	0.220048	0.825485	0.670898	0.534326	0.416838	0.317583	0.827556	0.673225	0.545249	0.429432	0.837199	0.693743	0.559795	0.843690	0.700044	0.846526	0.290000	5.068332e-01	0.230000	1.197217e-01	0.070000	0.080000	0.160000	0.010000
520000	0.240000	5.068332e-01	0.280000	1.221403e-01	0.130000	0.120000	0.050000	0.000000	0.280000	3.375807e+00	0.320000	0.290000	3.418560e-01	0.812697	0.649136	0.504805	0.375743	0.273474	0.203501	0.143747	0.818818	0.655254	0.516404	0.396905	0.297975	0.220723	0.824883	0.670674	0.533272	0.416702	0.317520	0.827852	0.674025	0.545532	0.430237	0.837168	0.693009	0.559851	0.843856	0.701208	0.846646	0.290000	5.119270e-01	0.250000	1.185305e-01	0.100000	0.050000	0.160000	0.000000
525000	0.380000	5.119270e-01	0.290000	1.233678e-01	0.100000	0.100000	0.210000	0.000000	0.240000	3.276036e+00	0.230000	0.200000	3.384545e-01	0.813268	0.649232	0.505087	0.376748	0.273756	0.203428	0.143487	0.818911	0.655661	0.515967	0.396320	0.298109	0.221486	0.825430	0.670260	0.533687	0.417101	0.317582	0.827560	0.673186	0.544987	0.430654	0.836990	0.693062	0.559621	0.844015	0.700986	0.846863	0.250000	5.068332e-01	0.270000	1.197217e-01	0.090000	0.080000	0.170000	0.000000
530000	0.250000	5.068332e-01	0.310000	1.246077e-01	0.120000	0.080000	0.100000	0.020000	0.210000	3.147581e+00	0.300000	0.310000	3.418560e-01	0.813277	0.649078	0.505116	0.376985	0.273717	0.203683	0.143549	0.818535	0.655895	0.515708	0.396269	0.298273	0.221960	0.825798	0.670920	0.533970	0.418630	0.317701	0.827907	0.673493	0.544949	0.431178	0.837060	0.693524	0.560259	0.843986	0.701835	0.847420	0.250000	5.068332e-01	0.290000	1.209250e-01	0.120000	0.050000	0.100000	0.010000
535000	0.160000	5.017901e-01	0.270000	1.258600e-01	0.100000	0.050000	0.140000	0.000000	0.310000	2.934785e+00	0.270000	0.350000	3.452917e-01	0.813438	0.649018	0.505612	0.377465	0.274153	0.203639	0.143856	0.818244	0.656439	0.515762	0.397092	0.298578	0.221853	0.826343	0.671280	0.534435	0.418879	0.317757	0.827787	0.673739	0.544443	0.430752	0.837214	0.693355	0.559952	0.844190	0.701444	0.847564	0.230000	5.017901e-01	0.240000	1.197217e-01	0.100000	0.100000	0.100000	0.000000
540000	0.270000	5.068332e-01	0.340000	1.271249e-01	0.030000	0.070000	0.100000	0.000000	0.230000	3.116262e+00	0.250000	0.250000	3.487619e-01	0.813427	0.648882	0.505297	0.376932	0.273680	0.203667	0.143751	0.818334	0.656563	0.515618	0.396717	0.297699	0.221359	0.826410	0.671009	0.534077	0.418623	0.317443	0.827489	0.672964	0.544560	0.430559	0.836995	0.694135	0.560023	0.844335	0.701824	0.847717	0.290000	5.068332e-01	0.290000	1.209250e-01	0.050000	0.040000	0.050000	0.000000
545000	0.300000	5.119270e-01	0.240000	1.258600e-01	0.110000	0.110000	0.140000	0.000000	0.260000	3.147581e+00	0.260000	0.270000	3.452917e-01	0.813338	0.648689	0.505558	0.376248	0.273434	0.203318	0.143714	0.818586	0.656719	0.515444	0.396583	0.297029	0.220942	0.826341	0.670695	0.533471	0.418424	0.316948	0.827170	0.673326	0.543918	0.429793	0.837262	0.693507	0.559428	0.843838	0.701440	0.847952	0.280000	5.119270e-01	0.270000	1.221403e-01	0.080000	0.040000	0.060000	0.000000
550000	0.280000	5.170719e-01	0.290000	1.271249e-01	0.100000	0.060000	0.090000	0.010000	0.270000	2.905584e+00	0.270000	0.270000	3.558074e-01	0.812805	0.648166	0.504512	0.375278	0.272833	0.202365	0.142922	0.818042	0.655534	0.514520	0.395667	0.296372	0.220162	0.826091	0.670026	0.532633	0.417935	0.316717	0.827319	0.673917	0.544305	0.429855	0.837887	0.693461	0.559863	0.843979	0.701659	0.847762	0.160000	5.068332e-01	0.300000	1.233678e-01	0.070000	0.050000	0.160000	0.010000
555000	0.220000	5.119270e-01	0.260000	1.284025e-01	0.110000	0.030000	0.050000	0.010000	0.280000	2.994072e+00	0.300000	0.340000	3.522670e-01	0.813120	0.648600	0.504370	0.375300	0.272938	0.202291	0.142656	0.817434	0.655266	0.514309	0.394952	0.295755	0.219689	0.826174	0.669843	0.532154	0.417429	0.316139	0.827155	0.674389	0.543890	0.429965	0.837861	0.693545	0.559959	0.843198	0.701691	0.847431	0.230000	5.017901e-01	0.290000	1.246077e-01	0.050000	0.030000	0.110000	0.010000
560000	0.230000	5.068332e-01	0.250000	1.271249e-01	0.080000	0.070000	0.080000	0.010000	0.300000	3.054556e+00	0.240000	0.260000	3.593833e-01	0.813707	0.648522	0.504330	0.376182	0.273648	0.203452	0.143748	0.817673	0.655733	0.514857	0.396072	0.296222	0.220370	0.826749	0.670422	0.533105	0.417766	0.316657	0.827291	0.674820	0.544224	0.430857	0.837838	0.693774	0.559853	0.843116	0.702182	0.847629	0.280000	5.068332e-01	0.260000	1.258600e-01	0.080000	0.030000	0.140000	0.010000
565000	0.240000	5.017901e-01	0.240000	1.258600e-01	0.110000	0.050000	0.130000	0.000000	0.180000	3.211166e+00	0.220000	0.220000	3.593833e-01	0.813945	0.648808	0.504537	0.376332	0.273847	0.203679	0.143492	0.817615	0.656248	0.515091	0.396351	0.296683	0.220491	0.826661	0.670253	0.533021	0.418318	0.317038	0.827675	0.675149	0.544389	0.430216	0.837910	0.693470	0.559998	0.842981	0.702373	0.847449	0.310000	5.119270e-01	0.130000	1.246077e-01	0.070000	0.120000	0.070000	0.000000
570000	0.170000	4.967973e-01	0.240000	1.258600e-01	0.080000	0.080000	0.040000	0.000000	0.250000	3.375807e+00	0.230000	0.240000	3.487619e-01	0.814074	0.649267	0.504543	0.376443	0.273903	0.204180	0.143410	0.818002	0.656878	0.515576	0.396390	0.297159	0.220620	0.826580	0.670234	0.532888	0.418333	0.316966	0.827642	0.675349	0.544784	0.430993	0.838077	0.694100	0.560059	0.843407	0.702270	0.847606	0.330000	5.170719e-01	0.230000	1.233678e-01	0.090000	0.050000	0.120000	0.010000
575000	0.280000	5.017901e-01	0.280000	1.271249e-01	0.130000	0.080000	0.070000	0.020000	0.270000	3.375807e+00	0.250000	0.290000	3.558074e-01	0.814326	0.649276	0.504308	0.376496	0.274224	0.203961	0.143349	0.818164	0.657008	0.515715	0.396543	0.296453	0.219821	0.826516	0.669651	0.532385	0.417471	0.316349	0.827338	0.675179	0.544498	0.430334	0.837919	0.693291	0.559349	0.843173	0.701213	0.847184	0.230000	5.119270e-01	0.250000	1.221403e-01	0.070000	0.070000	0.050000	0.010000
580000	0.250000	4.967973e-01	0.200000	1.258600e-01	0.120000	0.090000	0.180000	0.000000	0.300000	3.211166e+00	0.210000	0.320000	3.593833e-01	0.813918	0.649200	0.504630	0.376494	0.274574	0.204187	0.143655	0.818314	0.656889	0.515693	0.396629	0.296521	0.219879	0.826311	0.669755	0.532264	0.417857	0.316572	0.827936	0.676023	0.544349	0.430588	0.838223	0.693589	0.559597	0.843068	0.701438	0.847163	0.240000	5.068332e-01	0.300000	1.233678e-01	0.130000	0.110000	0.100000	0.010000
585000	0.240000	4.918540e-01	0.270000	1.271249e-01	0.090000	0.070000	0.120000	0.000000	0.210000	3.308961e+00	0.350000	0.200000	3.558074e-01	0.814088	0.649211	0.504470	0.376950	0.274889	0.204554	0.144458	0.818702	0.657151	0.515885	0.397045	0.296880	0.220495	0.826309	0.669890	0.532385	0.417743	0.316578	0.828203	0.676471	0.544268	0.430656	0.838617	0.693812	0.559857	0.842961	0.701800	0.847415	0.230000	5.017901e-01	0.290000	1.246077e-01	0.130000	0.090000	0.070000	0.000000
590000	0.280000	4.967973e-01	0.240000	1.258600e-01	0.090000	0.040000	0.140000	0.010000	0.230000	3.276036e+00	0.210000	0.240000	3.522670e-01	0.813958	0.648613	0.503058	0.376723	0.274191	0.204057	0.143890	0.818737	0.656771	0.515073	0.396555	0.296516	0.219784	0.825628	0.669974	0.531407	0.417092	0.315789	0.828270	0.676501	0.543789	0.429193	0.837921	0.694128	0.558786	0.842943	0.701276	0.847052	0.290000	5.068332e-01	0.230000	1.233678e-01	0.050000	0.050000	0.100000	0.000000
595000	0.280000	5.017901e-01	0.250000	1.246077e-01	0.040000	0.020000	0.100000	0.010000	0.340000	3.243439e+00	0.220000	0.250000	3.522670e-01	0.814093	0.649063	0.503456	0.377160	0.274499	0.204122	0.144033	0.818617	0.656693	0.515440	0.396816	0.296925	0.220346	0.825848	0.669903	0.531379	0.417675	0.315881	0.828338	0.676649	0.544220	0.429770	0.838155	0.694816	0.558998	0.843233	0.701274	0.846608	0.330000	5.119270e-01	0.320000	1.246077e-01	0.060000	0.050000	0.040000	0.020000
600000	0.190000	4.967973e-01	0.280000	1.258600e-01	0.050000	0.070000	0.070000	0.010000	0.260000	3.147581e+00	0.300000	0.300000	3.522670e-01	0.814270	0.648331	0.502514	0.377015	0.273933	0.204550	0.144049	0.818511	0.656565	0.515341	0.397212	0.297669	0.220135	0.825266	0.669842	0.531518	0.417699	0.316516	0.828545	0.676855	0.544695	0.430756	0.838324	0.695409	0.559812	0.843600	0.701338	0.846432	0.220000	5.068332e-01	0.280000	1.258600e-01	0.130000	0.070000	0.060000	0.000000
605000	0.210000	4.918540e-01	0.270000	1.271249e-01	0.190000	0.050000	0.180000	0.000000	0.300000	3.054556e+00	0.280000	0.320000	3.558074e-01	0.814034	0.648109	0.502471	0.376534	0.273764	0.203998	0.143251	0.818766	0.656283	0.515101	0.396351	0.296971	0.219093	0.824347	0.668915	0.531233	0.416448	0.314919	0.828100	0.676073	0.544145	0.429144	0.837860	0.694648	0.558505	0.842833	0.700305	0.846087	0.240000	5.017901e-01	0.250000	1.246077e-01	0.060000	0.080000	0.110000	0.000000
610000	0.200000	4.869600e-01	0.160000	1.258600e-01	0.110000	0.070000	0.160000	0.010000	0.170000	3.276036e+00	0.290000	0.230000	3.522670e-01	0.814191	0.648130	0.501948	0.377102	0.273924	0.203694	0.143267	0.819248	0.656144	0.515184	0.395981	0.297021	0.218984	0.824209	0.668588	0.531775	0.416537	0.315094	0.827558	0.676117	0.543931	0.429074	0.837647	0.693952	0.558276	0.842979	0.700711	0.846266	0.230000	4.967973e-01	0.240000	1.233678e-01	0.120000	0.020000	0.160000	0.010000
615000	0.250000	4.821147e-01	0.290000	1.271249e-01	0.060000	0.070000	0.150000	0.000000	0.250000	3.085255e+00	0.220000	0.240000	3.487619e-01	0.814138	0.648500	0.502159	0.377421	0.274615	0.203500	0.143303	0.819538	0.656435	0.515081	0.396522	0.297012	0.219372	0.824431	0.668786	0.532561	0.417279	0.315500	0.827864	0.676070	0.544319	0.429258	0.837727	0.693967	0.559000	0.842887	0.700705	0.846223	0.230000	4.918540e-01	0.290000	1.246077e-01	0.130000	0.040000	0.140000	0.000000
620000	0.230000	4.773176e-01	0.250000	1.258600e-01	0.100000	0.080000	0.190000	0.010000	0.250000	3.179215e+00	0.270000	0.270000	3.522670e-01	0.814544	0.648461	0.502279	0.378172	0.274658	0.204029	0.143658	0.819556	0.656249	0.515307	0.397080	0.297222	0.219676	0.824676	0.669236	0.533421	0.417623	0.316187	0.828066	0.676267	0.544863	0.429566	0.837413	0.694165	0.559749	0.843075	0.700759	0.846230	0.330000	4.967973e-01	0.250000	1.233678e-01	0.090000	0.060000	0.050000	0.000000
625000	0.220000	4.725682e-01	0.230000	1.246077e-01	0.100000	0.070000	0.150000	0.000000	0.270000	2.964280e+00	0.270000	0.290000	3.558074e-01	0.814346	0.649119	0.502329	0.378729	0.275172	0.204143	0.143601	0.819798	0.656564	0.515928	0.397690	0.297421	0.219588	0.824897	0.669845	0.533478	0.417814	0.315623	0.828388	0.676415	0.544657	0.429449	0.837310	0.694500	0.559722	0.843057	0.700259	0.846034	0.250000	4.918540e-01	0.350000	1.246077e-01	0.050000	0.080000	0.080000	0.020000
630000	0.280000	4.773176e-01	0.280000	1.258600e-01	0.120000	0.050000	0.070000	0.010000	0.230000	3.147581e+00	0.200000	0.300000	3.522670e-01	0.814331	0.648617	0.501730	0.378462	0.275010	0.203613	0.143387	0.819777	0.656109	0.515767	0.397479	0.297403	0.219580	0.825101	0.670042	0.533512	0.417831	0.315925	0.828422	0.676287	0.544948	0.429146	0.837388	0.695279	0.559276	0.843406	0.700464	0.846490	0.270000	4.967973e-01	0.230000	1.233678e-01	0.050000	0.100000	0.150000	0.000000
635000	0.220000	4.725682e-01	0.280000	1.258600e-01	0.090000	0.050000	0.180000	0.010000	0.290000	3.513576e+00	0.300000	0.310000	3.558074e-01	0.814501	0.648926	0.501696	0.377952	0.275011	0.203532	0.143515	0.819821	0.655694	0.515847	0.396860	0.297041	0.219496	0.824684	0.669898	0.533351	0.418843	0.316664	0.828512	0.676772	0.545203	0.429492	0.837605	0.695209	0.560075	0.843697	0.701167	0.846694	0.300000	5.017901e-01	0.280000	1.246077e-01	0.080000	0.100000	0.120000	0.010000
640000	0.310000	4.773176e-01	0.220000	1.258600e-01	0.140000	0.070000	0.110000	0.010000	0.180000	3.444002e+00	0.260000	0.250000	3.487619e-01	0.814291	0.648633	0.501683	0.377221	0.274405	0.202675	0.143323	0.819546	0.655400	0.515799	0.396754	0.296615	0.219648	0.824609	0.669754	0.532893	0.418380	0.316641	0.828441	0.676778	0.545787	0.429913	0.837644	0.695595	0.560804	0.843823	0.700948	0.846686	0.330000	5.068332e-01	0.310000	1.258600e-01	0.080000	0.080000	0.090000	0.010000
645000	0.290000	4.821147e-01	0.220000	1.258600e-01	0.090000	0.090000	0.130000	0.000000	0.220000	3.243439e+00	0.250000	0.260000	3.593833e-01	0.814348	0.648547	0.502062	0.377168	0.275323	0.203060	0.143055	0.820349	0.655857	0.515936	0.397636	0.296799	0.219441	0.824905	0.670019	0.532643	0.418838	0.316796	0.828634	0.677382	0.545918	0.430038	0.837981	0.695824	0.560710	0.843618	0.700629	0.846905	0.330000	5.068332e-01	0.220000	1.246077e-01	0.050000	0.060000	0.110000	0.000000
650000	0.260000	4.869600e-01	0.210000	1.246077e-01	0.080000	0.070000	0.180000	0.010000	0.280000	3.116262e+00	0.320000	0.230000	3.558074e-01	0.814564	0.648460	0.502198	0.376937	0.275180	0.203523	0.142882	0.820277	0.655972	0.516221	0.397721	0.296745	0.219477	0.825108	0.670325	0.532750	0.418864	0.316701	0.828906	0.677097	0.546387	0.429784	0.837665	0.695979	0.560702	0.843657	0.700175	0.847157	0.220000	5.017901e-01	0.260000	1.258600e-01	0.060000	0.100000	0.140000	0.000000
655000	0.200000	4.821147e-01	0.270000	1.258600e-01	0.110000	0.030000	0.090000	0.000000	0.320000	3.085255e+00	0.330000	0.320000	3.522670e-01	0.814237	0.648501	0.502608	0.377113	0.275565	0.203523	0.143404	0.820440	0.656598	0.515963	0.398054	0.296869	0.219809	0.825183	0.670127	0.532932	0.418743	0.316862	0.829291	0.677061	0.546910	0.429660	0.838084	0.696301	0.561102	0.844103	0.700286	0.847405	0.250000	4.967973e-01	0.280000	1.271249e-01	0.110000	0.060000	0.150000	0.000000
660000	0.240000	4.773176e-01	0.380000	1.271249e-01	0.060000	0.080000	0.120000	0.020000	0.290000	3.024163e+00	0.350000	0.280000	3.629952e-01	0.814410	0.647816	0.501571	0.376579	0.275167	0.203194	0.143056	0.819984	0.655587	0.514851	0.397301	0.296318	0.219528	0.824637	0.669676	0.532512	0.418321	0.316654	0.829273	0.677296	0.546630	0.429773	0.837558	0.696140	0.561136	0.844179	0.700447	0.847435	0.300000	5.017901e-01	0.300000	1.284025e-01	0.060000	0.050000	0.180000	0.000000
665000	0.270000	4.821147e-01	0.270000	1.284025e-01	0.040000	0.010000	0.080000	0.000000	0.300000	3.116262e+00	0.250000	0.270000	3.666433e-01	0.814422	0.647939	0.501201	0.376206	0.274799	0.202347	0.142683	0.819575	0.655264	0.514388	0.396065	0.295486	0.218817	0.824002	0.669232	0.531838	0.417745	0.315889	0.829214	0.676411	0.545550	0.428835	0.837442	0.695684	0.560767	0.844236	0.700175	0.847038	0.210000	4.967973e-01	0.240000	1.271249e-01	0.070000	0.050000	0.130000	0.010000
670000	0.320000	4.869600e-01	0.190000	1.271249e-01	0.110000	0.110000	0.130000	0.010000	0.220000	3.147581e+00	0.280000	0.270000	3.703282e-01	0.814910	0.647709	0.501129	0.376193	0.275084	0.202520	0.142679	0.819737	0.654762	0.514295	0.396112	0.296039	0.218585	0.823996	0.669519	0.531835	0.418753	0.316133	0.829218	0.676532	0.546060	0.428494	0.837320	0.695793	0.561011	0.844413	0.700516	0.847237	0.260000	5.017901e-01	0.230000	1.258600e-01	0.120000	0.080000	0.130000	0.000000
675000	0.360000	4.918540e-01	0.290000	1.284025e-01	0.060000	0.030000	0.110000	0.020000	0.300000	3.024163e+00	0.250000	0.190000	3.629952e-01	0.815111	0.648081	0.500602	0.375755	0.274398	0.201999	0.141867	0.819491	0.654304	0.514012	0.395869	0.295350	0.218461	0.824060	0.669012	0.531313	0.418392	0.315820	0.829244	0.676604	0.545718	0.428400	0.837459	0.696035	0.561543	0.844307	0.700424	0.847045	0.260000	5.068332e-01	0.270000	1.271249e-01	0.080000	0.050000	0.120000	0.000000
680000	0.360000	4.918540e-01	0.260000	1.296930e-01	0.070000	0.050000	0.100000	0.000000	0.380000	3.211166e+00	0.190000	0.300000	3.703282e-01	0.814744	0.647724	0.500412	0.375298	0.274394	0.201623	0.141782	0.819939	0.654195	0.514035	0.395728	0.295710	0.219188	0.823783	0.668772	0.531325	0.418520	0.315481	0.829597	0.676746	0.545988	0.428203	0.837710	0.695762	0.561405	0.844078	0.700209	0.846897	0.310000	5.119270e-01	0.240000	1.258600e-01	0.080000	0.040000	0.130000	0.000000
685000	0.320000	4.967973e-01	0.190000	1.284025e-01	0.200000	0.040000	0.180000	0.000000	0.290000	3.308961e+00	0.260000	0.210000	3.666433e-01	0.814650	0.647602	0.500696	0.375326	0.274770	0.201571	0.141824	0.819975	0.653981	0.514646	0.395993	0.296248	0.219209	0.824102	0.669030	0.532025	0.418415	0.315614	0.829739	0.677052	0.546333	0.428473	0.838004	0.696180	0.562008	0.844116	0.700480	0.847309	0.190000	5.068332e-01	0.280000	1.271249e-01	0.040000	0.040000	0.220000	0.010000
690000	0.340000	5.017901e-01	0.200000	1.271249e-01	0.090000	0.090000	0.160000	0.000000	0.260000	3.211166e+00	0.310000	0.210000	3.629952e-01	0.815112	0.647853	0.500305	0.375698	0.274700	0.201688	0.141503	0.820181	0.653910	0.514909	0.396216	0.296963	0.219755	0.823949	0.669108	0.532185	0.418479	0.316638	0.829873	0.677840	0.546957	0.428768	0.837824	0.696389	0.562368	0.844071	0.700727	0.847515	0.260000	5.119270e-01	0.200000	1.258600e-01	0.070000	0.030000	0.110000	0.000000
695000	0.240000	4.967973e-01	0.240000	1.258600e-01	0.090000	0.070000	0.100000	0.010000	0.290000	3.179215e+00	0.230000	0.280000	3.740500e-01	0.814699	0.647229	0.500000	0.375336	0.273905	0.201411	0.141261	0.819857	0.653751	0.514801	0.396009	0.296935	0.219574	0.823834	0.668848	0.531717	0.418261	0.316681	0.829962	0.678402	0.546989	0.429230	0.837811	0.696574	0.562695	0.844042	0.700775	0.848276	0.260000	5.170719e-01	0.260000	1.271249e-01	0.060000	0.090000	0.190000	0.000000
700000	0.250000	4.918540e-01	0.230000	1.246077e-01	0.100000	0.050000	0.110000	0.010000	0.170000	3.085255e+00	0.270000	0.240000	3.666433e-01	0.814374	0.647148	0.499479	0.375269	0.273745	0.200979	0.140959	0.819725	0.653618	0.515465	0.396014	0.297200	0.219634	0.823385	0.669221	0.531689	0.418603	0.316230	0.830262	0.678058	0.546880	0.429288	0.837836	0.696466	0.562192	0.844101	0.700372	0.848301	0.300000	5.222686e-01	0.300000	1.284025e-01	0.080000	0.060000	0.130000	0.020000
705000	0.250000	4.869600e-01	0.270000	1.258600e-01	0.100000	0.120000	0.140000	0.010000	0.210000	3.179215e+00	0.270000	0.290000	3.703282e-01	0.814270	0.647185	0.499602	0.374837	0.273987	0.201061	0.140972	0.819652	0.653791	0.515503	0.396475	0.296920	0.219501	0.823476	0.669373	0.531770	0.418188	0.316119	0.829972	0.678212	0.546814	0.429108	0.837777	0.695912	0.562395	0.843897	0.700301	0.848196	0.250000	5.170719e-01	0.300000	1.284025e-01	0.120000	0.030000	0.160000	0.010000
710000	0.260000	4.918540e-01	0.270000	1.271249e-01	0.150000	0.050000	0.070000	0.000000	0.260000	3.276036e+00	0.220000	0.200000	3.666433e-01	0.814713	0.647937	0.499941	0.374887	0.275043	0.201227	0.140969	0.819861	0.654273	0.514925	0.396569	0.297616	0.219704	0.823669	0.669826	0.532020	0.418111	0.316162	0.829924	0.678509	0.547194	0.429087	0.837860	0.696278	0.562458	0.843817	0.700618	0.848375	0.220000	5.119270e-01	0.310000	1.296930e-01	0.110000	0.090000	0.100000	0.020000
715000	0.180000	4.869600e-01	0.300000	1.284025e-01	0.180000	0.110000	0.130000	0.010000	0.250000	3.024163e+00	0.300000	0.280000	3.629952e-01	0.814638	0.648246	0.500333	0.375703	0.275605	0.202054	0.141762	0.820240	0.654850	0.515257	0.397612	0.298350	0.220048	0.823949	0.670302	0.532869	0.418433	0.316843	0.830114	0.679090	0.547443	0.430259	0.838247	0.696735	0.563234	0.843845	0.700895	0.848587	0.310000	5.170719e-01	0.300000	1.309964e-01	0.110000	0.110000	0.110000	0.000000
720000	0.180000	4.869600e-01	0.290000	1.296930e-01	0.070000	0.050000	0.120000	0.010000	0.320000	2.905584e+00	0.240000	0.380000	3.666433e-01	0.814304	0.647884	0.500448	0.375854	0.275707	0.201992	0.141967	0.820258	0.654506	0.515240	0.397303	0.298013	0.220239	0.824077	0.670707	0.532976	0.418984	0.317663	0.830436	0.679859	0.547799	0.430769	0.838576	0.696615	0.563465	0.844064	0.701486	0.848450	0.290000	5.222686e-01	0.310000	1.323130e-01	0.100000	0.080000	0.060000	0.000000
725000	0.230000	4.821147e-01	0.190000	1.284025e-01	0.090000	0.050000	0.130000	0.000000	0.260000	3.116262e+00	0.260000	0.300000	3.778093e-01	0.814069	0.647281	0.499749	0.375496	0.275191	0.201986	0.142155	0.820631	0.654229	0.514765	0.397401	0.297897	0.220162	0.824190	0.670951	0.532674	0.419146	0.317829	0.830662	0.679904	0.548072	0.431446	0.838334	0.696688	0.563850	0.844123	0.701870	0.848675	0.280000	5.275175e-01	0.260000	1.336427e-01	0.050000	0.050000	0.150000	0.000000
730000	0.390000	4.869600e-01	0.260000	1.296930e-01	0.120000	0.080000	0.150000	0.010000	0.250000	3.116262e+00	0.210000	0.210000	3.666433e-01	0.813682	0.647573	0.499520	0.375507	0.275410	0.201944	0.142056	0.820709	0.654240	0.514447	0.397070	0.297716	0.220127	0.824045	0.670844	0.532667	0.419102	0.318016	0.830801	0.679835	0.547613	0.431334	0.838325	0.696393	0.563897	0.844209	0.702025	0.849028	0.200000	5.222686e-01	0.230000	1.323130e-01	0.060000	0.070000	0.100000	0.000000
735000	0.270000	4.918540e-01	0.300000	1.309964e-01	0.050000	0.080000	0.050000	0.000000	0.260000	3.211166e+00	0.210000	0.200000	3.558074e-01	0.813732	0.648065	0.499180	0.375342	0.275430	0.201847	0.141704	0.821053	0.654166	0.514408	0.396749	0.297021	0.219312	0.823993	0.671082	0.532593	0.418389	0.317289	0.830951	0.679511	0.547277	0.430214	0.838087	0.696058	0.562746	0.843994	0.700850	0.848702	0.270000	5.275175e-01	0.330000	1.336427e-01	0.090000	0.060000	0.100000	0.010000
740000	0.230000	4.869600e-01	0.180000	1.296930e-01	0.070000	0.060000	0.100000	0.000000	0.290000	3.179215e+00	0.250000	0.300000	3.629952e-01	0.813846	0.648235	0.499431	0.375571	0.275614	0.201858	0.142072	0.821207	0.654493	0.514000	0.396981	0.296746	0.219164	0.824039	0.671435	0.533067	0.418555	0.317640	0.831216	0.679833	0.547366	0.430934	0.838182	0.695994	0.562384	0.844023	0.700539	0.848511	0.280000	5.328191e-01	0.210000	1.323130e-01	0.150000	0.070000	0.070000	0.000000
745000	0.220000	4.821147e-01	0.270000	1.309964e-01	0.080000	0.050000	0.110000	0.010000	0.210000	3.147581e+00	0.170000	0.250000	3.666433e-01	0.814112	0.648372	0.500094	0.376126	0.276225	0.201643	0.141768	0.821291	0.654553	0.515089	0.397376	0.296091	0.218907	0.824241	0.671946	0.532898	0.418191	0.317637	0.831312	0.679706	0.547183	0.430850	0.838360	0.695815	0.561781	0.843738	0.700220	0.848409	0.210000	5.275175e-01	0.300000	1.336427e-01	0.060000	0.080000	0.070000	0.020000
750000	0.270000	4.869600e-01	0.220000	1.296930e-01	0.060000	0.110000	0.050000	0.010000	0.310000	3.024163e+00	0.270000	0.200000	3.629952e-01	0.814065	0.647882	0.500037	0.376699	0.276265	0.201952	0.142173	0.821351	0.654415	0.514841	0.397318	0.296267	0.218809	0.824075	0.672014	0.532916	0.418551	0.317851	0.831656	0.679909	0.547107	0.430461	0.838392	0.696047	0.562053	0.843837	0.699709	0.848244	0.220000	5.222686e-01	0.190000	1.323130e-01	0.060000	0.040000	0.170000	0.000000
755000	0.240000	4.821147e-01	0.250000	1.284025e-01	0.060000	0.070000	0.090000	0.000000	0.280000	2.994072e+00	0.200000	0.300000	3.593833e-01	0.814370	0.648148	0.499926	0.376684	0.276227	0.201908	0.142315	0.821224	0.654473	0.515039	0.397411	0.296117	0.218966	0.824297	0.671642	0.532993	0.418382	0.317888	0.831562	0.680044	0.547144	0.431206	0.838004	0.695888	0.562035	0.844173	0.700004	0.848536	0.220000	5.170719e-01	0.240000	1.309964e-01	0.100000	0.080000	0.090000	0.000000
760000	0.280000	4.869600e-01	0.250000	1.284025e-01	0.090000	0.050000	0.160000	0.010000	0.250000	3.179215e+00	0.290000	0.270000	3.703282e-01	0.814486	0.648315	0.500185	0.376973	0.276697	0.202315	0.142711	0.821035	0.654064	0.514787	0.397567	0.296275	0.219539	0.824341	0.671768	0.533558	0.418640	0.317944	0.831865	0.680025	0.547672	0.431409	0.838239	0.696382	0.562514	0.844345	0.700060	0.848750	0.220000	5.119270e-01	0.290000	1.323130e-01	0.110000	0.080000	0.140000	0.000000
765000	0.290000	4.918540e-01	0.270000	1.296930e-01	0.150000	0.050000	0.090000	0.030000	0.250000	3.085255e+00	0.230000	0.340000	3.740500e-01	0.814099	0.647739	0.499651	0.376883	0.276489	0.201884	0.142763	0.820677	0.653753	0.514370	0.397327	0.295994	0.219337	0.824144	0.671631	0.533289	0.418390	0.317991	0.832015	0.680048	0.547405	0.431070	0.838121	0.695588	0.562601	0.844420	0.700514	0.848697	0.360000	5.170719e-01	0.250000	1.309964e-01	0.070000	0.030000	0.130000	0.000000
770000	0.320000	4.967973e-01	0.250000	1.284025e-01	0.090000	0.090000	0.150000	0.000000	0.260000	3.243439e+00	0.240000	0.220000	3.703282e-01	0.813906	0.647248	0.499581	0.377002	0.276667	0.202096	0.142790	0.820685	0.653640	0.514551	0.397552	0.295955	0.219563	0.824101	0.671659	0.533472	0.418881	0.318385	0.832134	0.680394	0.547335	0.431303	0.838436	0.695815	0.563195	0.844319	0.700654	0.848554	0.360000	5.170719e-01	0.310000	1.323130e-01	0.080000	0.050000	0.150000	0.000000
775000	0.300000	5.017901e-01	0.210000	1.271249e-01	0.170000	0.170000	0.160000	0.000000	0.270000	3.276036e+00	0.210000	0.280000	3.740500e-01	0.814033	0.646951	0.499547	0.376898	0.276672	0.202081	0.142718	0.820839	0.653938	0.514792	0.397950	0.296095	0.219267	0.823833	0.671371	0.533901	0.418965	0.318124	0.832129	0.680176	0.547471	0.430961	0.838417	0.695929	0.563104	0.844204	0.700343	0.848357	0.290000	5.170719e-01	0.240000	1.309964e-01	0.090000	0.070000	0.160000	0.000000
780000	0.330000	5.068332e-01	0.310000	1.284025e-01	0.070000	0.050000	0.090000	0.000000	0.230000	3.054556e+00	0.310000	0.350000	3.816063e-01	0.814152	0.646800	0.499442	0.376936	0.276301	0.201819	0.142418	0.820934	0.654108	0.514942	0.397827	0.295872	0.219007	0.823525	0.670703	0.533331	0.418458	0.318029	0.832077	0.679740	0.546881	0.430548	0.838211	0.695537	0.562869	0.844213	0.700420	0.848116	0.250000	5.119270e-01	0.270000	1.323130e-01	0.080000	0.050000	0.140000	0.020000
785000	0.330000	5.068332e-01	0.190000	1.271249e-01	0.120000	0.070000	0.120000	0.010000	0.270000	3.179215e+00	0.300000	0.240000	3.854415e-01	0.813508	0.647065	0.499088	0.376763	0.276347	0.202005	0.142411	0.820900	0.653960	0.514716	0.397918	0.295829	0.219360	0.823473	0.670548	0.533605	0.418265	0.318464	0.832395	0.679098	0.546947	0.430786	0.838101	0.695708	0.562663	0.844374	0.700281	0.848104	0.250000	5.068332e-01	0.270000	1.336427e-01	0.100000	0.060000	0.110000	0.000000
790000	0.250000	5.017901e-01	0.240000	1.258600e-01	0.050000	0.040000	0.070000	0.000000	0.270000	3.147581e+00	0.240000	0.200000	3.816063e-01	0.813476	0.647248	0.498916	0.376728	0.276208	0.201811	0.142368	0.820566	0.654042	0.514513	0.397261	0.295482	0.218980	0.823407	0.670394	0.533196	0.417753	0.318299	0.831862	0.678876	0.546674	0.430291	0.837881	0.695517	0.562944	0.844384	0.700576	0.848330	0.320000	5.119270e-01	0.340000	1.349859e-01	0.020000	0.050000	0.070000	0.000000
795000	0.250000	4.967973e-01	0.280000	1.271249e-01	0.080000	0.060000	0.080000	0.000000	0.270000	3.054556e+00	0.320000	0.300000	3.778093e-01	0.813507	0.647651	0.498765	0.376704	0.275977	0.201659	0.142411	0.820352	0.654061	0.514627	0.397284	0.295228	0.218525	0.823305	0.670323	0.533206	0.417559	0.317918	0.831737	0.678991	0.546699	0.429946	0.837665	0.695627	0.562368	0.844356	0.700629	0.848388	0.320000	5.119270e-01	0.300000	1.363425e-01	0.090000	0.060000	0.080000	0.010000
800000	0.230000	4.918540e-01	0.250000	1.258600e-01	0.150000	0.050000	0.150000	0.000000	0.250000	3.116262e+00	0.240000	0.290000	3.778093e-01	0.812900	0.647795	0.498649	0.376256	0.275941	0.201404	0.142184	0.820612	0.654112	0.515023	0.397413	0.295371	0.218967	0.823529	0.670525	0.533600	0.418070	0.318381	0.831822	0.679462	0.546936	0.430450	0.837848	0.695729	0.563125	0.844785	0.700607	0.848782	0.240000	5.068332e-01	0.260000	1.377128e-01	0.150000	0.100000	0.050000	0.000000
805000	0.260000	4.967973e-01	0.240000	1.246077e-01	0.060000	0.050000	0.140000	0.010000	0.340000	3.116262e+00	0.290000	0.250000	3.740500e-01	0.813341	0.648001	0.498955	0.376625	0.275649	0.201735	0.142297	0.820913	0.654615	0.515407	0.397157	0.295618	0.219219	0.823899	0.670408	0.533670	0.418491	0.318590	0.832093	0.679442	0.547075	0.431260	0.837707	0.695895	0.562857	0.845202	0.701003	0.848853	0.190000	5.017901e-01	0.260000	1.390968e-01	0.070000	0.070000	0.090000	0.000000
810000	0.220000	4.918540e-01	0.250000	1.233678e-01	0.090000	0.090000	0.110000	0.000000	0.180000	3.179215e+00	0.160000	0.210000	3.778093e-01	0.812947	0.647122	0.498460	0.376477	0.275114	0.201491	0.142384	0.820873	0.654459	0.514854	0.396906	0.295408	0.219612	0.824227	0.670244	0.533273	0.418751	0.318609	0.831986	0.679262	0.546980	0.431578	0.837484	0.695987	0.563505	0.845441	0.701627	0.849279	0.200000	4.967973e-01	0.280000	1.404948e-01	0.090000	0.050000	0.170000	0.000000
815000	0.190000	4.869600e-01	0.230000	1.221403e-01	0.130000	0.110000	0.160000	0.010000	0.280000	3.409734e+00	0.300000	0.230000	3.666433e-01	0.812844	0.646753	0.497833	0.376156	0.274685	0.201236	0.142426	0.820673	0.654649	0.514838	0.396911	0.295296	0.219243	0.824556	0.669912	0.532827	0.418171	0.318713	0.831895	0.679020	0.547105	0.432054	0.837613	0.696341	0.564004	0.845843	0.701831	0.849381	0.250000	4.918540e-01	0.230000	1.390968e-01	0.100000	0.110000	0.130000	0.010000
820000	0.280000	4.918540e-01	0.260000	1.233678e-01	0.060000	0.070000	0.100000	0.010000	0.240000	3.308961e+00	0.270000	0.200000	3.703282e-01	0.813131	0.646809	0.497369	0.375456	0.274546	0.200621	0.142147	0.820389	0.654534	0.514749	0.396574	0.294709	0.218745	0.824487	0.669655	0.532627	0.417888	0.317864	0.831258	0.678996	0.546953	0.431521	0.837713	0.695766	0.563822	0.845758	0.701771	0.849429	0.210000	4.869600e-01	0.290000	1.404948e-01	0.100000	0.100000	0.090000	0.000000
825000	0.230000	4.869600e-01	0.320000	1.246077e-01	0.130000	0.060000	0.060000	0.000000	0.280000	3.375807e+00	0.250000	0.310000	3.816063e-01	0.813282	0.646805	0.497402	0.375719	0.274613	0.200583	0.142340	0.820682	0.654695	0.515072	0.396912	0.295227	0.219156	0.824781	0.669920	0.532844	0.417694	0.318003	0.830929	0.679204	0.547394	0.431267	0.838041	0.695804	0.564074	0.845742	0.701788	0.849505	0.270000	4.918540e-01	0.290000	1.404948e-01	0.100000	0.060000	0.170000	0.000000
830000	0.300000	4.918540e-01	0.260000	1.258600e-01	0.110000	0.100000	0.160000	0.000000	0.260000	3.211166e+00	0.180000	0.260000	3.854415e-01	0.813655	0.646581	0.497924	0.376030	0.275153	0.201005	0.142391	0.820664	0.655323	0.515422	0.397097	0.296088	0.219571	0.825240	0.670080	0.533282	0.418722	0.318476	0.831315	0.679592	0.547328	0.431055	0.838487	0.695917	0.563955	0.845859	0.701744	0.849342	0.340000	4.967973e-01	0.180000	1.390968e-01	0.120000	0.050000	0.160000	0.000000
835000	0.200000	4.869600e-01	0.260000	1.258600e-01	0.100000	0.070000	0.130000	0.010000	0.280000	2.934785e+00	0.220000	0.270000	3.816063e-01	0.813950	0.646486	0.498103	0.376037	0.275154	0.201341	0.142293	0.820761	0.655259	0.515562	0.397463	0.296227	0.219493	0.825043	0.670138	0.533103	0.418904	0.318319	0.831120	0.679949	0.547685	0.431291	0.838947	0.696148	0.563961	0.845900	0.701689	0.849250	0.210000	4.918540e-01	0.250000	1.377128e-01	0.160000	0.060000	0.130000	0.000000
840000	0.280000	4.918540e-01	0.260000	1.271249e-01	0.090000	0.110000	0.060000	0.000000	0.360000	3.024163e+00	0.200000	0.270000	3.854415e-01	0.813908	0.646242	0.497513	0.375852	0.274714	0.201093	0.142387	0.820853	0.654815	0.515352	0.397450	0.296100	0.219274	0.825095	0.670026	0.532485	0.418509	0.318141	0.831205	0.679933	0.547596	0.430920	0.838720	0.695814	0.563625	0.845760	0.701747	0.849496	0.300000	4.967973e-01	0.270000	1.390968e-01	0.100000	0.110000	0.100000	0.000000
845000	0.240000	4.869600e-01	0.250000	1.246077e-01	0.140000	0.060000	0.130000	0.000000	0.270000	3.276036e+00	0.270000	0.290000	3.893153e-01	0.813818	0.646196	0.497827	0.375496	0.275081	0.201264	0.142560	0.820853	0.654778	0.515248	0.397710	0.296298	0.219146	0.825208	0.669981	0.532625	0.418767	0.318096	0.831110	0.680415	0.547487	0.431147	0.839081	0.696078	0.563548	0.846010	0.701709	0.849878	0.250000	4.918540e-01	0.180000	1.377128e-01	0.040000	0.120000	0.190000	0.010000
850000	0.290000	4.918540e-01	0.250000	1.246077e-01	0.070000	0.040000	0.220000	0.000000	0.230000	3.276036e+00	0.340000	0.280000	3.932280e-01	0.813870	0.646211	0.497360	0.375033	0.274856	0.201053	0.142167	0.820866	0.654608	0.515464	0.397755	0.296243	0.218901	0.825219	0.669863	0.532317	0.418406	0.317996	0.831085	0.680297	0.547209	0.431205	0.838856	0.696016	0.563552	0.845930	0.701659	0.850030	0.340000	4.967973e-01	0.290000	1.390968e-01	0.090000	0.060000	0.130000	0.000000
855000	0.240000	4.869600e-01	0.200000	1.233678e-01	0.080000	0.090000	0.090000	0.020000	0.250000	3.085255e+00	0.260000	0.300000	3.971800e-01	0.814136	0.646427	0.497424	0.375592	0.275351	0.201545	0.142862	0.821240	0.654811	0.515457	0.398089	0.296476	0.219502	0.825447	0.670411	0.532658	0.419126	0.318506	0.831103	0.680844	0.547379	0.431787	0.838987	0.696650	0.564010	0.845843	0.702120	0.850203	0.240000	4.918540e-01	0.220000	1.377128e-01	0.090000	0.040000	0.080000	0.000000
860000	0.300000	4.918540e-01	0.200000	1.221403e-01	0.070000	0.070000	0.190000	0.000000	0.280000	3.179215e+00	0.220000	0.260000	3.932280e-01	0.814019	0.646800	0.497046	0.375617	0.275257	0.201511	0.142769	0.821315	0.654930	0.515745	0.398127	0.296197	0.219450	0.825393	0.670442	0.532942	0.418966	0.318519	0.831094	0.681080	0.547656	0.431432	0.839144	0.696571	0.563851	0.845824	0.702094	0.849815	0.310000	4.967973e-01	0.210000	1.363425e-01	0.080000	0.070000	0.120000	0.000000
865000	0.300000	4.918540e-01	0.240000	1.209250e-01	0.020000	0.050000	0.120000	0.010000	0.260000	3.116262e+00	0.280000	0.230000	3.854415e-01	0.814354	0.646190	0.496624	0.375145	0.275137	0.201592	0.142631	0.821175	0.654663	0.515020	0.397808	0.295593	0.218847	0.825581	0.670300	0.532554	0.418747	0.318052	0.831254	0.680655	0.547486	0.431033	0.839013	0.696408	0.563027	0.845849	0.701498	0.849672	0.290000	5.017901e-01	0.240000	1.349859e-01	0.050000	0.040000	0.140000	0.000000
870000	0.260000	4.967973e-01	0.280000	1.221403e-01	0.110000	0.060000	0.080000	0.010000	0.260000	3.243439e+00	0.350000	0.230000	3.893153e-01	0.814561	0.646389	0.496950	0.375465	0.275448	0.201351	0.142614	0.821167	0.654842	0.515133	0.398079	0.295769	0.218625	0.825793	0.670429	0.532414	0.418461	0.318092	0.830958	0.680449	0.547282	0.430382	0.838782	0.696276	0.562990	0.845883	0.701170	0.849330	0.170000	4.967973e-01	0.210000	1.336427e-01	0.100000	0.050000	0.080000	0.000000
875000	0.210000	4.918540e-01	0.240000	1.209250e-01	0.050000	0.080000	0.150000	0.000000	0.220000	3.147581e+00	0.260000	0.200000	3.854415e-01	0.814428	0.646036	0.496471	0.375219	0.275107	0.201490	0.142616	0.821127	0.654494	0.514646	0.398040	0.295719	0.218774	0.825767	0.670053	0.532695	0.418787	0.318138	0.831014	0.680858	0.547610	0.430601	0.839002	0.696452	0.563328	0.845941	0.701440	0.849145	0.370000	5.017901e-01	0.230000	1.323130e-01	0.090000	0.090000	0.120000	0.010000
880000	0.310000	4.967973e-01	0.290000	1.221403e-01	0.160000	0.110000	0.140000	0.000000	0.260000	3.308961e+00	0.240000	0.110000	3.816063e-01	0.814262	0.645854	0.496443	0.375595	0.275192	0.201310	0.142576	0.821174	0.654357	0.514762	0.397809	0.296091	0.219055	0.825575	0.670542	0.532627	0.418568	0.318557	0.831022	0.680946	0.547987	0.430948	0.838964	0.696634	0.563476	0.846151	0.701849	0.849296	0.320000	5.068332e-01	0.250000	1.309964e-01	0.060000	0.090000	0.130000	0.000000
885000	0.370000	5.017901e-01	0.260000	1.233678e-01	0.050000	0.060000	0.090000	0.010000	0.270000	3.444002e+00	0.230000	0.240000	3.854415e-01	0.813701	0.645898	0.496083	0.375454	0.275365	0.201163	0.142465	0.821277	0.654045	0.514494	0.397803	0.295948	0.219399	0.825431	0.670783	0.532433	0.418331	0.318242	0.831137	0.681222	0.548574	0.430926	0.838992	0.696537	0.563347	0.846300	0.702105	0.849450	0.320000	5.068332e-01	0.160000	1.296930e-01	0.110000	0.110000	0.110000	0.000000
890000	0.250000	4.967973e-01	0.280000	1.246077e-01	0.110000	0.090000	0.170000	0.020000	0.270000	3.308961e+00	0.150000	0.230000	3.816063e-01	0.813424	0.645611	0.495675	0.375098	0.275008	0.200660	0.142010	0.821386	0.654074	0.514361	0.397426	0.295537	0.219042	0.825341	0.670695	0.531899	0.417527	0.317715	0.831199	0.680788	0.548114	0.430353	0.838645	0.695936	0.563214	0.846229	0.702333	0.849348	0.250000	5.017901e-01	0.320000	1.309964e-01	0.090000	0.070000	0.080000	0.000000
895000	0.250000	4.918540e-01	0.350000	1.258600e-01	0.100000	0.080000	0.100000	0.000000	0.170000	3.308961e+00	0.320000	0.310000	3.816063e-01	0.813290	0.645662	0.495100	0.375000	0.275069	0.200582	0.141885	0.821286	0.654262	0.514214	0.397560	0.295530	0.218868	0.825356	0.670619	0.531923	0.417336	0.317644	0.831321	0.681125	0.548005	0.430589	0.838866	0.695801	0.562879	0.846002	0.702422	0.849503	0.230000	4.967973e-01	0.290000	1.323130e-01	0.070000	0.100000	0.090000	0.000000
900000	0.240000	4.869600e-01	0.300000	1.271249e-01	0.070000	0.070000	0.090000	0.010000	0.310000	3.409734e+00	0.210000	0.260000	3.893153e-01	0.813632	0.645902	0.494988	0.375276	0.275148	0.200790	0.142299	0.821358	0.654464	0.514767	0.398020	0.295678	0.219123	0.825547	0.670773	0.532450	0.417464	0.317928	0.831270	0.681322	0.548167	0.430746	0.838843	0.695856	0.563223	0.846147	0.702268	0.849200	0.250000	4.918540e-01	0.170000	1.309964e-01	0.100000	0.070000	0.090000	0.000000
905000	0.260000	4.918540e-01	0.360000	1.284025e-01	0.060000	0.090000	0.100000	0.010000	0.280000	3.179215e+00	0.290000	0.290000	3.932280e-01	0.813383	0.645548	0.494958	0.375181	0.275245	0.201107	0.142668	0.821352	0.654587	0.514512	0.397734	0.295997	0.219257	0.825543	0.670906	0.532762	0.417910	0.318389	0.831436	0.681539	0.548677	0.431282	0.839112	0.695920	0.563866	0.846111	0.702676	0.849271	0.280000	4.967973e-01	0.290000	1.323130e-01	0.040000	0.090000	0.090000	0.010000
910000	0.330000	4.967973e-01	0.360000	1.296930e-01	0.100000	0.090000	0.130000	0.020000	0.370000	3.211166e+00	0.270000	0.320000	3.971800e-01	0.813622	0.645902	0.494723	0.375084	0.275101	0.200837	0.142691	0.821249	0.654997	0.514167	0.397551	0.296013	0.218959	0.825505	0.670656	0.532612	0.417676	0.318175	0.831050	0.681520	0.548721	0.430683	0.839189	0.696031	0.564112	0.845938	0.702759	0.849230	0.290000	5.017901e-01	0.220000	1.309964e-01	0.050000	0.120000	0.100000	0.000000
915000	0.210000	4.918540e-01	0.260000	1.309964e-01	0.090000	0.030000	0.180000	0.000000	0.310000	3.116262e+00	0.280000	0.210000	3.854415e-01	0.813347	0.645724	0.494416	0.374676	0.275284	0.200600	0.142369	0.821581	0.654779	0.514078	0.397465	0.296192	0.218734	0.825626	0.670540	0.532524	0.417443	0.317875	0.830898	0.681518	0.548822	0.430448	0.839079	0.696110	0.563632	0.846064	0.702487	0.849028	0.170000	4.967973e-01	0.270000	1.323130e-01	0.080000	0.120000	0.120000	0.010000
920000	0.250000	4.869600e-01	0.200000	1.296930e-01	0.120000	0.100000	0.150000	0.000000	0.260000	3.085255e+00	0.250000	0.260000	3.893153e-01	0.813746	0.645790	0.494691	0.374879	0.275678	0.200706	0.142636	0.821484	0.654678	0.514365	0.397272	0.296371	0.218888	0.825745	0.670581	0.532902	0.417788	0.317851	0.831081	0.682043	0.549202	0.431054	0.839465	0.696409	0.563730	0.846406	0.702720	0.849051	0.250000	4.918540e-01	0.190000	1.309964e-01	0.100000	0.070000	0.070000	0.000000
925000	0.240000	4.821147e-01	0.260000	1.296930e-01	0.090000	0.060000	0.180000	0.010000	0.260000	3.276036e+00	0.230000	0.140000	3.932280e-01	0.813886	0.646107	0.494692	0.374702	0.275501	0.200442	0.142266	0.821660	0.654827	0.514373	0.396997	0.296365	0.218581	0.825920	0.670470	0.532477	0.417470	0.317561	0.831321	0.681570	0.548748	0.430731	0.839295	0.696107	0.563414	0.846329	0.702184	0.848986	0.280000	4.967973e-01	0.280000	1.323130e-01	0.110000	0.040000	0.130000	0.000000
930000	0.240000	4.773176e-01	0.250000	1.284025e-01	0.060000	0.070000	0.150000	0.000000	0.210000	3.116262e+00	0.300000	0.230000	3.854415e-01	0.813774	0.645894	0.494206	0.374501	0.275358	0.200596	0.142098	0.821693	0.654912	0.514566	0.397050	0.296417	0.218639	0.825877	0.670210	0.532810	0.417190	0.317307	0.831605	0.681841	0.548789	0.430577	0.839275	0.696404	0.563203	0.846354	0.702083	0.848953	0.320000	5.017901e-01	0.170000	1.309964e-01	0.090000	0.070000	0.110000	0.010000
935000	0.220000	4.725682e-01	0.280000	1.296930e-01	0.110000	0.100000	0.090000	0.010000	0.210000	3.179215e+00	0.290000	0.310000	3.893153e-01	0.813862	0.645321	0.494040	0.374470	0.275050	0.200886	0.142084	0.821275	0.654681	0.514626	0.396876	0.296393	0.218278	0.826105	0.670014	0.532731	0.417257	0.317170	0.831298	0.681456	0.548244	0.430238	0.839266	0.696120	0.563121	0.846316	0.701745	0.848773	0.310000	5.068332e-01	0.170000	1.296930e-01	0.090000	0.070000	0.100000	0.000000
940000	0.160000	4.678660e-01	0.240000	1.284025e-01	0.070000	0.080000	0.090000	0.000000	0.210000	3.211166e+00	0.260000	0.280000	3.854415e-01	0.814107	0.645387	0.493892	0.374915	0.275443	0.201173	0.141961	0.821696	0.654750	0.514592	0.396552	0.296683	0.218262	0.826082	0.670165	0.533135	0.416986	0.317330	0.831478	0.681647	0.548125	0.430437	0.839532	0.695715	0.563043	0.846405	0.701810	0.848606	0.340000	5.119270e-01	0.230000	1.284025e-01	0.070000	0.050000	0.140000	0.010000
945000	0.290000	4.725682e-01	0.280000	1.296930e-01	0.140000	0.100000	0.100000	0.000000	0.260000	3.308961e+00	0.270000	0.270000	3.816063e-01	0.813955	0.645655	0.494313	0.375284	0.275402	0.201178	0.142130	0.821954	0.655126	0.514678	0.397146	0.297104	0.218830	0.826098	0.670598	0.532797	0.417344	0.317860	0.831339	0.681822	0.548183	0.430720	0.839492	0.695588	0.563196	0.846360	0.701789	0.848768	0.350000	5.170719e-01	0.210000	1.271249e-01	0.120000	0.090000	0.160000	0.000000
950000	0.260000	4.773176e-01	0.190000	1.284025e-01	0.080000	0.100000	0.110000	0.020000	0.270000	3.243439e+00	0.260000	0.320000	3.854415e-01	0.813476	0.645250	0.494022	0.374600	0.274748	0.200748	0.141709	0.822202	0.655009	0.514494	0.396720	0.296971	0.218493	0.825729	0.670735	0.532290	0.416938	0.317360	0.831202	0.681713	0.548299	0.430268	0.839666	0.695655	0.563017	0.846479	0.701668	0.848725	0.300000	5.222686e-01	0.300000	1.284025e-01	0.030000	0.030000	0.080000	0.000000
955000	0.260000	4.773176e-01	0.190000	1.284025e-01	0.020000	0.060000	0.170000	0.000000	0.240000	3.147581e+00	0.200000	0.380000	3.816063e-01	0.813416	0.644997	0.494008	0.374408	0.274826	0.200726	0.141381	0.822433	0.655027	0.514430	0.396554	0.296807	0.218060	0.825712	0.670374	0.532070	0.416560	0.316880	0.831262	0.681622	0.547795	0.430126	0.839767	0.695432	0.562851	0.846557	0.701535	0.848843	0.290000	5.222686e-01	0.200000	1.271249e-01	0.020000	0.080000	0.090000	0.000000
960000	0.300000	4.821147e-01	0.280000	1.296930e-01	0.060000	0.060000	0.150000	0.000000	0.310000	3.116262e+00	0.270000	0.220000	3.854415e-01	0.813523	0.645022	0.493878	0.374713	0.275222	0.200775	0.141501	0.822543	0.655169	0.514661	0.396712	0.297030	0.218250	0.825762	0.670460	0.532107	0.416698	0.316942	0.831331	0.681480	0.547809	0.430267	0.839837	0.695485	0.562880	0.846595	0.701113	0.849012	0.290000	5.222686e-01	0.290000	1.284025e-01	0.060000	0.090000	0.100000	0.020000
965000	0.230000	4.773176e-01	0.280000	1.309964e-01	0.140000	0.070000	0.110000	0.000000	0.250000	3.211166e+00	0.240000	0.280000	3.854415e-01	0.813480	0.644827	0.494040	0.374798	0.275304	0.200632	0.141318	0.822684	0.655084	0.514609	0.396523	0.297087	0.218231	0.825671	0.670294	0.532230	0.416539	0.317047	0.831257	0.681641	0.548169	0.429944	0.839732	0.695905	0.562956	0.846580	0.701502	0.849327	0.240000	5.170719e-01	0.230000	1.271249e-01	0.070000	0.090000	0.100000	0.000000
970000	0.220000	4.725682e-01	0.200000	1.296930e-01	0.080000	0.040000	0.150000	0.020000	0.230000	3.116262e+00	0.230000	0.270000	3.816063e-01	0.813581	0.645375	0.494085	0.375133	0.275349	0.200727	0.141536	0.822871	0.655135	0.515126	0.396604	0.297187	0.218127	0.825712	0.670391	0.532058	0.416592	0.316849	0.831486	0.681354	0.548025	0.430073	0.839733	0.695762	0.562976	0.846796	0.701721	0.848915	0.310000	5.222686e-01	0.230000	1.271249e-01	0.080000	0.060000	0.130000	0.000000
975000	0.330000	4.773176e-01	0.190000	1.284025e-01	0.060000	0.100000	0.090000	0.000000	0.260000	3.243439e+00	0.310000	0.230000	3.778093e-01	0.813940	0.645795	0.494348	0.375354	0.275073	0.200959	0.141706	0.823022	0.655052	0.515330	0.396937	0.297415	0.218059	0.825755	0.670285	0.531874	0.416497	0.316952	0.831664	0.681155	0.548237	0.429774	0.839521	0.695689	0.562858	0.846793	0.701477	0.848978	0.240000	5.170719e-01	0.300000	1.271249e-01	0.140000	0.090000	0.160000	0.000000
980000	0.260000	4.821147e-01	0.200000	1.271249e-01	0.110000	0.110000	0.140000	0.010000	0.250000	3.085255e+00	0.200000	0.270000	3.740500e-01	0.813981	0.646013	0.494690	0.376243	0.275246	0.201332	0.142099	0.822858	0.655112	0.515633	0.397298	0.297873	0.218468	0.826139	0.670437	0.532127	0.416977	0.317105	0.831769	0.681645	0.548095	0.430123	0.839648	0.695484	0.563016	0.846929	0.701599	0.849053	0.230000	5.119270e-01	0.220000	1.258600e-01	0.120000	0.090000	0.150000	0.020000
985000	0.240000	4.773176e-01	0.200000	1.258600e-01	0.130000	0.070000	0.160000	0.000000	0.250000	3.054556e+00	0.270000	0.230000	3.629952e-01	0.814117	0.646361	0.495074	0.377034	0.275404	0.201729	0.142058	0.822969	0.655436	0.515542	0.397662	0.298153	0.218302	0.826482	0.670681	0.532790	0.417195	0.317581	0.832039	0.681902	0.548182	0.429950	0.839764	0.695532	0.562923	0.847099	0.701362	0.849337	0.350000	5.170719e-01	0.260000	1.271249e-01	0.080000	0.060000	0.140000	0.000000
990000	0.220000	4.725682e-01	0.230000	1.246077e-01	0.050000	0.050000	0.130000	0.000000	0.340000	3.116262e+00	0.260000	0.340000	3.666433e-01	0.814041	0.646434	0.495596	0.377249	0.275660	0.201971	0.142207	0.823170	0.655434	0.515204	0.397579	0.298075	0.218260	0.826602	0.670903	0.532987	0.417451	0.317915	0.832008	0.681763	0.548239	0.430004	0.839967	0.695891	0.563006	0.847150	0.701551	0.849557	0.270000	5.222686e-01	0.260000	1.271249e-01	0.150000	0.100000	0.140000	0.020000
995000	0.310000	4.773176e-01	0.220000	1.233678e-01	0.090000	0.040000	0.130000	0.000000	0.270000	3.116262e+00	0.200000	0.190000	3.629952e-01	0.813980	0.646172	0.495234	0.376824	0.275241	0.201493	0.142002	0.822978	0.655078	0.514854	0.397692	0.297557	0.217876	0.826340	0.670330	0.532698	0.417017	0.317721	0.831860	0.681748	0.547946	0.430105	0.839824	0.695700	0.562456	0.846888	0.701385	0.849463	0.310000	5.275175e-01	0.310000	1.271249e-01	0.090000	0.020000	0.070000	0.000000
1000000	0.310000	4.821147e-01	0.300000	1.246077e-01	0.060000	0.020000	0.120000	0.000000	0.220000	3.147581e+00	0.280000	0.200000	3.593833e-01	0.813699	0.645543	0.494878	0.376434	0.274693	0.201194	0.141696	0.822563	0.654383	0.514551	0.397056	0.297066	0.217754	0.826177	0.670155	0.531942	0.416369	0.317620	0.831766	0.681622	0.547773	0.430230	0.839534	0.695640	0.562272	0.846802	0.701488	0.849306	0.270000	5.328191e-01	0.280000	1.284025e-01	0.050000	0.060000	0.030000	0.000000
1005000	0.260000	4.869600e-01	0.300000	1.258600e-01	0.170000	0.060000	0.130000	0.000000	0.210000	2.964280e+00	0.260000	0.200000	3.487619e-01	0.814057	0.645638	0.495435	0.377134	0.275210	0.201528	0.141904	0.822611	0.654457	0.514710	0.397282	0.297012	0.217983	0.826287	0.670202	0.532069	0.416803	0.318102	0.832054	0.681838	0.547975	0.430293	0.839616	0.695448	0.562484	0.846911	0.702028	0.849550	0.240000	5.275175e-01	0.280000	1.284025e-01	0.080000	0.040000	0.110000	0.000000
1010000	0.320000	4.918540e-01	0.270000	1.271249e-01	0.100000	0.030000	0.170000	0.010000	0.210000	3.116262e+00	0.190000	0.260000	3.487619e-01	0.814054	0.645721	0.495832	0.377532	0.275488	0.201831	0.142067	0.823040	0.654672	0.515238	0.397312	0.297694	0.218455	0.826485	0.670644	0.532408	0.417283	0.318523	0.832333	0.682064	0.548779	0.430313	0.839719	0.695852	0.563039	0.846920	0.702153	0.849631	0.210000	5.222686e-01	0.290000	1.296930e-01	0.040000	0.090000	0.110000	0.000000
1015000	0.260000	4.967973e-01	0.270000	1.284025e-01	0.100000	0.090000	0.090000	0.010000	0.290000	3.308961e+00	0.260000	0.290000	3.593833e-01	0.814277	0.646050	0.496268	0.377822	0.275955	0.202485	0.142271	0.822797	0.654786	0.515449	0.397429	0.297991	0.218896	0.826680	0.671090	0.532737	0.417490	0.318648	0.832486	0.682403	0.549136	0.430947	0.839765	0.696140	0.563422	0.847189	0.702108	0.849889	0.240000	5.170719e-01	0.390000	1.309964e-01	0.050000	0.050000	0.100000	0.010000
1020000	0.270000	5.017901e-01	0.270000	1.284025e-01	0.090000	0.020000	0.080000	0.000000	0.300000	3.276036e+00	0.240000	0.210000	3.629952e-01	0.814264	0.645795	0.495903	0.377840	0.275497	0.202100	0.142235	0.822522	0.654789	0.515014	0.396834	0.298045	0.218606	0.826647	0.671251	0.532504	0.417464	0.318496	0.832380	0.682353	0.548800	0.430633	0.839642	0.696121	0.563381	0.847334	0.701839	0.849929	0.340000	5.222686e-01	0.280000	1.323130e-01	0.100000	0.050000	0.190000	0.000000
1025000	0.210000	4.967973e-01	0.230000	1.271249e-01	0.130000	0.050000	0.170000	0.000000	0.220000	3.179215e+00	0.260000	0.360000	3.666433e-01	0.814074	0.645638	0.495595	0.377807	0.275206	0.202057	0.142110	0.822540	0.654535	0.514965	0.396676	0.298002	0.218319	0.826523	0.671202	0.532522	0.417822	0.318595	0.832235	0.682160	0.548661	0.430756	0.839699	0.696093	0.563654	0.847240	0.702125	0.849930	0.340000	5.275175e-01	0.210000	1.309964e-01	0.060000	0.060000	0.130000	0.000000
1030000	0.280000	5.017901e-01	0.250000	1.258600e-01	0.090000	0.070000	0.120000	0.010000	0.190000	3.342217e+00	0.250000	0.220000	3.629952e-01	0.814048	0.645463	0.495112	0.377405	0.274817	0.201530	0.141741	0.822380	0.654331	0.514332	0.396088	0.297377	0.217766	0.826433	0.670954	0.532422	0.417201	0.318331	0.832118	0.681871	0.548409	0.430435	0.839568	0.695633	0.563535	0.846987	0.702016	0.849938	0.250000	5.222686e-01	0.220000	1.296930e-01	0.120000	0.050000	0.160000	0.000000
1035000	0.290000	5.068332e-01	0.300000	1.271249e-01	0.050000	0.100000	0.170000	0.000000	0.280000	3.308961e+00	0.260000	0.240000	3.629952e-01	0.814254	0.645560	0.495542	0.377755	0.275427	0.201887	0.141769	0.821993	0.654375	0.514506	0.396344	0.297810	0.217910	0.826433	0.671068	0.532398	0.417425	0.318346	0.832110	0.682286	0.548572	0.430352	0.839635	0.695657	0.563023	0.847202	0.701952	0.849826	0.290000	5.275175e-01	0.250000	1.284025e-01	0.110000	0.050000	0.180000	0.010000
1040000	0.240000	5.017901e-01	0.280000	1.284025e-01	0.080000	0.120000	0.120000	0.000000	0.260000	3.409734e+00	0.300000	0.220000	3.666433e-01	0.814273	0.645404	0.495129	0.377184	0.275153	0.201451	0.141379	0.821781	0.654395	0.514238	0.396328	0.297451	0.217786	0.826473	0.670848	0.531936	0.417248	0.318128	0.831940	0.681902	0.548128	0.429877	0.839232	0.695016	0.562583	0.847313	0.701815	0.849808	0.290000	5.328191e-01	0.210000	1.271249e-01	0.090000	0.040000	0.110000	0.010000
1045000	0.320000	5.068332e-01	0.290000	1.296930e-01	0.080000	0.060000	0.050000	0.000000	0.240000	3.444002e+00	0.270000	0.240000	3.629952e-01	0.813968	0.645075	0.495057	0.376696	0.274898	0.201144	0.141271	0.821533	0.654019	0.514001	0.396313	0.297502	0.217596	0.826402	0.670829	0.531847	0.416976	0.317980	0.832117	0.682045	0.548126	0.429503	0.839415	0.695138	0.561989	0.847105	0.701782	0.849838	0.240000	5.275175e-01	0.250000	1.258600e-01	0.100000	0.090000	0.100000	0.000000
1050000	0.290000	5.119270e-01	0.270000	1.309964e-01	0.100000	0.080000	0.120000	0.010000	0.280000	3.375807e+00	0.290000	0.340000	3.593833e-01	0.814095	0.645010	0.494709	0.376778	0.274893	0.200978	0.140987	0.821242	0.653658	0.513849	0.396166	0.297044	0.217476	0.826585	0.670579	0.531439	0.416877	0.317691	0.831873	0.681897	0.548057	0.428861	0.839396	0.695125	0.561665	0.847211	0.701729	0.849598	0.230000	5.222686e-01	0.320000	1.271249e-01	0.120000	0.060000	0.110000	0.000000
1055000	0.210000	5.068332e-01	0.220000	1.296930e-01	0.060000	0.050000	0.160000	0.010000	0.270000	3.444002e+00	0.250000	0.250000	3.558074e-01	0.813965	0.645221	0.494680	0.376674	0.274730	0.200857	0.141125	0.821294	0.653716	0.513791	0.396285	0.296808	0.217326	0.826375	0.670349	0.531440	0.416537	0.317610	0.831645	0.681348	0.547406	0.428735	0.839517	0.694885	0.561873	0.847127	0.701904	0.849682	0.200000	5.170719e-01	0.240000	1.258600e-01	0.060000	0.080000	0.140000	0.000000
1060000	0.230000	5.017901e-01	0.270000	1.309964e-01	0.090000	0.130000	0.130000	0.000000	0.280000	3.375807e+00	0.290000	0.190000	3.522670e-01	0.814353	0.645351	0.494889	0.376805	0.274667	0.200599	0.141043	0.821185	0.653489	0.514085	0.396403	0.296984	0.217332	0.826480	0.670760	0.531749	0.416419	0.317522	0.831803	0.681269	0.547366	0.428466	0.839652	0.694585	0.561716	0.847169	0.701848	0.849838	0.300000	5.222686e-01	0.330000	1.271249e-01	0.050000	0.030000	0.090000	0.020000
1065000	0.230000	5.017901e-01	0.270000	1.323130e-01	0.110000	0.050000	0.140000	0.010000	0.250000	3.513576e+00	0.270000	0.170000	3.487619e-01	0.814437	0.645841	0.495099	0.376829	0.274726	0.200470	0.141052	0.821354	0.654076	0.514347	0.396660	0.296887	0.217225	0.826654	0.670855	0.531915	0.416289	0.317534	0.831889	0.680981	0.546929	0.428507	0.839602	0.694365	0.561649	0.846797	0.701619	0.850016	0.220000	5.170719e-01	0.190000	1.258600e-01	0.080000	0.060000	0.090000	0.020000
1070000	0.300000	5.119270e-01	0.300000	1.336427e-01	0.100000	0.050000	0.130000	0.000000	0.250000	3.276036e+00	0.230000	0.210000	3.522670e-01	0.814437	0.645727	0.495019	0.376827	0.274467	0.200447	0.140949	0.821265	0.654152	0.514009	0.396435	0.296813	0.216979	0.826623	0.670525	0.532089	0.415840	0.317252	0.831773	0.680418	0.546668	0.428055	0.839360	0.694293	0.561323	0.846566	0.701328	0.849982	0.220000	5.170719e-01	0.310000	1.271249e-01	0.130000	0.110000	0.080000	0.010000
1075000	0.300000	5.119270e-01	0.190000	1.323130e-01	0.100000	0.120000	0.180000	0.000000	0.300000	3.085255e+00	0.220000	0.270000	3.558074e-01	0.814147	0.645550	0.494924	0.376968	0.274107	0.200513	0.141061	0.821364	0.654080	0.513653	0.396237	0.296962	0.216854	0.826657	0.670430	0.531972	0.415727	0.317196	0.831859	0.680448	0.546724	0.428087	0.839063	0.694193	0.561324	0.846478	0.701408	0.849794	0.180000	5.119270e-01	0.240000	1.258600e-01	0.120000	0.080000	0.130000	0.000000
1080000	0.330000	5.170719e-01	0.220000	1.309964e-01	0.050000	0.060000	0.130000	0.000000	0.330000	3.024163e+00	0.190000	0.340000	3.522670e-01	0.814279	0.645517	0.495002	0.377089	0.274161	0.200453	0.140994	0.821458	0.654143	0.513445	0.395804	0.296537	0.216716	0.826773	0.670481	0.532149	0.415626	0.317070	0.831633	0.680334	0.546803	0.427796	0.838967	0.693795	0.561234	0.846444	0.701360	0.849930	0.330000	5.170719e-01	0.250000	1.246077e-01	0.070000	0.080000	0.140000	0.000000
1085000	0.300000	5.222686e-01	0.230000	1.296930e-01	0.110000	0.070000	0.080000	0.020000	0.320000	2.994072e+00	0.290000	0.260000	3.629952e-01	0.814327	0.645534	0.495206	0.377237	0.274253	0.200363	0.140939	0.821451	0.654079	0.513294	0.396159	0.296329	0.216720	0.826863	0.670268	0.532005	0.415557	0.317431	0.831843	0.680185	0.546535	0.427958	0.839048	0.693283	0.561080	0.846341	0.701486	0.850034	0.280000	5.222686e-01	0.220000	1.233678e-01	0.070000	0.070000	0.130000	0.000000
1090000	0.280000	5.275175e-01	0.330000	1.296930e-01	0.090000	0.100000	0.150000	0.010000	0.280000	3.024163e+00	0.220000	0.290000	3.666433e-01	0.814401	0.645642	0.495549	0.377540	0.274510	0.200743	0.141241	0.821776	0.654170	0.513189	0.396472	0.296824	0.216882	0.827074	0.670455	0.532392	0.416012	0.317873	0.831854	0.680545	0.546933	0.428009	0.838971	0.693268	0.561352	0.846628	0.701843	0.850065	0.240000	5.170719e-01	0.310000	1.246077e-01	0.110000	0.080000	0.100000	0.000000
1095000	0.330000	5.328191e-01	0.330000	1.296930e-01	0.090000	0.100000	0.130000	0.010000	0.260000	3.054556e+00	0.230000	0.240000	3.703282e-01	0.814569	0.645825	0.495812	0.377924	0.274526	0.201114	0.141471	0.821635	0.654301	0.513478	0.396499	0.297193	0.217221	0.827353	0.670753	0.532625	0.416548	0.317885	0.831984	0.680727	0.546889	0.428158	0.838841	0.693376	0.561723	0.846580	0.702057	0.850169	0.290000	5.222686e-01	0.350000	1.258600e-01	0.040000	0.040000	0.120000	0.000000
1100000	0.220000	5.275175e-01	0.270000	1.309964e-01	0.090000	0.030000	0.150000	0.010000	0.260000	3.342217e+00	0.280000	0.260000	3.816063e-01	0.814565	0.645775	0.495715	0.378380	0.274527	0.201099	0.141455	0.821678	0.654358	0.513606	0.396654	0.297241	0.216912	0.827248	0.670732	0.532701	0.416331	0.317463	0.832126	0.680841	0.547062	0.427999	0.838746	0.693153	0.561663	0.846409	0.701641	0.850055	0.160000	5.170719e-01	0.260000	1.271249e-01	0.090000	0.060000	0.150000	0.000000
1105000	0.290000	5.328191e-01	0.270000	1.323130e-01	0.080000	0.090000	0.160000	0.000000	0.220000	3.375807e+00	0.270000	0.250000	3.854415e-01	0.814272	0.645942	0.495343	0.378299	0.274410	0.200972	0.141418	0.822062	0.654289	0.513545	0.396483	0.296950	0.216983	0.827144	0.670967	0.532613	0.416408	0.317350	0.832220	0.681089	0.547192	0.427958	0.838654	0.693053	0.561435	0.846412	0.701571	0.850101	0.210000	5.119270e-01	0.180000	1.258600e-01	0.070000	0.040000	0.100000	0.000000
1110000	0.240000	5.275175e-01	0.260000	1.336427e-01	0.120000	0.080000	0.170000	0.000000	0.250000	3.276036e+00	0.290000	0.230000	3.854415e-01	0.813948	0.645504	0.494859	0.378216	0.274307	0.200786	0.141748	0.821741	0.653988	0.513284	0.396495	0.297040	0.217030	0.827229	0.670974	0.532424	0.416273	0.317466	0.832184	0.681217	0.547185	0.428329	0.838785	0.693277	0.562000	0.846779	0.701603	0.850185	0.330000	5.170719e-01	0.230000	1.246077e-01	0.110000	0.100000	0.160000	0.000000
1115000	0.260000	5.328191e-01	0.300000	1.349859e-01	0.070000	0.130000	0.110000	0.000000	0.270000	3.211166e+00	0.220000	0.200000	3.816063e-01	0.814084	0.645644	0.494859	0.378324	0.274533	0.201150	0.141946	0.821584	0.653970	0.513152	0.396476	0.297112	0.217226	0.827195	0.670680	0.532540	0.416477	0.317678	0.832030	0.680906	0.547381	0.428456	0.838897	0.693490	0.562594	0.846842	0.701954	0.850341	0.310000	5.222686e-01	0.290000	1.258600e-01	0.090000	0.060000	0.090000	0.000000
1120000	0.240000	5.275175e-01	0.230000	1.336427e-01	0.130000	0.060000	0.130000	0.030000	0.190000	3.054556e+00	0.220000	0.270000	3.778093e-01	0.813776	0.645210	0.494442	0.377948	0.274325	0.200949	0.141601	0.821546	0.653804	0.513446	0.396472	0.297178	0.217276	0.827099	0.670818	0.532499	0.416623	0.317621	0.832227	0.681140	0.547529	0.428597	0.839066	0.693573	0.562677	0.847027	0.701826	0.850503	0.260000	5.275175e-01	0.200000	1.246077e-01	0.130000	0.070000	0.180000	0.010000
1125000	0.240000	5.222686e-01	0.210000	1.323130e-01	0.050000	0.070000	0.100000	0.000000	0.240000	3.276036e+00	0.220000	0.260000	3.816063e-01	0.813911	0.645537	0.494781	0.377885	0.274517	0.201380	0.141695	0.821434	0.653913	0.513396	0.396459	0.297432	0.217656	0.826890	0.670799	0.532648	0.416879	0.317723	0.832199	0.681368	0.547951	0.428664	0.839220	0.693963	0.563104	0.847163	0.702200	0.850623	0.220000	5.222686e-01	0.240000	1.233678e-01	0.080000	0.120000	0.130000	0.010000
1130000	0.160000	5.170719e-01	0.200000	1.309964e-01	0.050000	0.090000	0.160000	0.010000	0.270000	3.308961e+00	0.250000	0.270000	3.778093e-01	0.814072	0.645795	0.494867	0.378016	0.274799	0.201643	0.141800	0.821592	0.654022	0.513741	0.396410	0.297363	0.217834	0.826894	0.670953	0.532878	0.416802	0.317954	0.832435	0.681441	0.547910	0.428479	0.839215	0.694049	0.563213	0.847161	0.702253	0.850693	0.250000	5.170719e-01	0.230000	1.221403e-01	0.110000	0.090000	0.150000	0.000000
1135000	0.240000	5.119270e-01	0.250000	1.296930e-01	0.130000	0.070000	0.070000	0.000000	0.290000	3.276036e+00	0.260000	0.170000	3.740500e-01	0.814031	0.645849	0.495088	0.378130	0.274806	0.201749	0.141826	0.821645	0.654049	0.514097	0.396789	0.297576	0.218218	0.826923	0.671090	0.532733	0.416765	0.318126	0.832613	0.681730	0.548205	0.428741	0.839284	0.694162	0.563427	0.847155	0.702516	0.850637	0.260000	5.222686e-01	0.260000	1.233678e-01	0.090000	0.000000	0.090000	0.000000
1140000	0.270000	5.170719e-01	0.150000	1.284025e-01	0.070000	0.060000	0.150000	0.010000	0.260000	3.409734e+00	0.260000	0.250000	3.740500e-01	0.813967	0.646137	0.495331	0.378428	0.275147	0.202024	0.142037	0.821831	0.654263	0.514121	0.396988	0.297924	0.218310	0.827175	0.671273	0.532902	0.417000	0.318130	0.832546	0.681930	0.548276	0.429212	0.839476	0.694382	0.563560	0.847343	0.702668	0.850598	0.200000	5.170719e-01	0.210000	1.221403e-01	0.120000	0.090000	0.130000	0.000000
1145000	0.270000	5.222686e-01	0.230000	1.271249e-01	0.060000	0.090000	0.140000	0.000000	0.300000	3.409734e+00	0.280000	0.270000	3.778093e-01	0.813849	0.645715	0.495168	0.378221	0.275013	0.202000	0.141898	0.821490	0.653853	0.513945	0.396610	0.297819	0.217840	0.827160	0.671365	0.532901	0.417068	0.318030	0.832762	0.681695	0.548559	0.429339	0.839594	0.694197	0.563566	0.847526	0.702522	0.850270	0.210000	5.119270e-01	0.310000	1.233678e-01	0.140000	0.110000	0.110000	0.020000
1150000	0.330000	5.275175e-01	0.220000	1.258600e-01	0.050000	0.090000	0.110000	0.020000	0.210000	3.147581e+00	0.390000	0.200000	3.666433e-01	0.813944	0.645795	0.495325	0.378407	0.274882	0.202202	0.141908	0.821419	0.654304	0.514048	0.396740	0.297956	0.218140	0.827480	0.671725	0.532810	0.417026	0.318275	0.832837	0.681609	0.548462	0.429050	0.839580	0.694105	0.563841	0.847576	0.702567	0.850179	0.310000	5.170719e-01	0.320000	1.246077e-01	0.110000	0.080000	0.150000	0.010000
1155000	0.220000	5.222686e-01	0.170000	1.246077e-01	0.160000	0.060000	0.100000	0.010000	0.250000	3.116262e+00	0.270000	0.300000	3.740500e-01	0.813923	0.645783	0.495297	0.378523	0.274785	0.202294	0.142134	0.821526	0.654310	0.513935	0.396942	0.298123	0.218170	0.827423	0.671592	0.532927	0.417068	0.318182	0.832799	0.681623	0.548643	0.429444	0.839734	0.694197	0.563649	0.847540	0.702386	0.849998	0.310000	5.222686e-01	0.320000	1.246077e-01	0.080000	0.040000	0.110000	0.000000
1160000	0.240000	5.170719e-01	0.280000	1.258600e-01	0.100000	0.090000	0.110000	0.000000	0.330000	3.211166e+00	0.320000	0.280000	3.703282e-01	0.813914	0.646184	0.495546	0.378862	0.274432	0.202429	0.142011	0.821761	0.654376	0.514232	0.397091	0.298348	0.218147	0.827521	0.671593	0.532471	0.416871	0.317841	0.832922	0.681460	0.548490	0.429018	0.839690	0.694157	0.563360	0.847555	0.702402	0.849814	0.190000	5.170719e-01	0.270000	1.258600e-01	0.130000	0.070000	0.090000	0.000000
1165000	0.300000	5.222686e-01	0.270000	1.271249e-01	0.050000	0.090000	0.100000	0.020000	0.220000	3.243439e+00	0.320000	0.260000	3.816063e-01	0.813823	0.646264	0.495349	0.378821	0.274380	0.202360	0.141901	0.821484	0.654448	0.513949	0.396855	0.298019	0.217873	0.827497	0.671397	0.532333	0.416661	0.317379	0.832708	0.681144	0.547792	0.428420	0.839558	0.694134	0.562948	0.847265	0.702377	0.849494	0.220000	5.119270e-01	0.240000	1.246077e-01	0.100000	0.070000	0.100000	0.000000
1170000	0.250000	5.170719e-01	0.240000	1.258600e-01	0.070000	0.050000	0.120000	0.000000	0.260000	3.211166e+00	0.270000	0.260000	3.854415e-01	0.813689	0.646360	0.495535	0.378869	0.274462	0.202639	0.141960	0.821646	0.654733	0.513789	0.396810	0.298100	0.217851	0.827585	0.671377	0.532625	0.416623	0.317054	0.832595	0.681426	0.547606	0.428534	0.839496	0.693994	0.562620	0.847274	0.702299	0.849399	0.200000	5.068332e-01	0.230000	1.233678e-01	0.080000	0.090000	0.110000	0.000000
1175000	0.300000	5.222686e-01	0.240000	1.258600e-01	0.090000	0.070000	0.180000	0.000000	0.330000	3.179215e+00	0.300000	0.330000	3.893153e-01	0.813448	0.646210	0.495745	0.378948	0.274198	0.202340	0.141688	0.821689	0.654959	0.513776	0.396738	0.298045	0.217683	0.827590	0.671303	0.532573	0.416659	0.316836	0.832483	0.681088	0.547338	0.428367	0.839173	0.693970	0.562618	0.847278	0.701993	0.849516	0.260000	5.119270e-01	0.270000	1.246077e-01	0.060000	0.090000	0.080000	0.030000
1180000	0.210000	5.170719e-01	0.280000	1.271249e-01	0.110000	0.070000	0.090000	0.000000	0.320000	3.375807e+00	0.320000	0.220000	3.854415e-01	0.813293	0.645967	0.495918	0.378906	0.274308	0.202301	0.141861	0.821588	0.654785	0.513647	0.396882	0.298142	0.217618	0.827723	0.671119	0.532641	0.416631	0.316993	0.832566	0.680990	0.547385	0.428537	0.839288	0.694155	0.562724	0.847153	0.701786	0.849521	0.220000	5.068332e-01	0.250000	1.233678e-01	0.150000	0.040000	0.060000	0.000000
1185000	0.270000	5.222686e-01	0.300000	1.284025e-01	0.080000	0.060000	0.080000	0.000000	0.260000	3.342217e+00	0.210000	0.300000	3.893153e-01	0.813390	0.646091	0.496136	0.379072	0.274353	0.202500	0.142102	0.821655	0.655007	0.514008	0.396937	0.298523	0.217822	0.827633	0.670999	0.532663	0.416292	0.317150	0.832255	0.680949	0.547279	0.428852	0.839229	0.693659	0.562562	0.847286	0.701700	0.849637	0.220000	5.017901e-01	0.260000	1.246077e-01	0.060000	0.030000	0.060000	0.000000
1190000	0.190000	5.170719e-01	0.260000	1.296930e-01	0.090000	0.050000	0.100000	0.030000	0.210000	3.276036e+00	0.310000	0.250000	3.854415e-01	0.813427	0.646278	0.496461	0.379139	0.274278	0.202414	0.142101	0.821513	0.654961	0.513658	0.396443	0.298321	0.218008	0.827485	0.670925	0.532457	0.416120	0.317152	0.832361	0.680923	0.547384	0.429043	0.839312	0.693756	0.562381	0.847437	0.701897	0.849704	0.320000	5.068332e-01	0.270000	1.258600e-01	0.080000	0.100000	0.100000	0.000000
1195000	0.170000	5.119270e-01	0.180000	1.284025e-01	0.090000	0.060000	0.130000	0.000000	0.250000	3.211166e+00	0.340000	0.260000	3.971800e-01	0.813120	0.646271	0.496233	0.379048	0.273937	0.202267	0.142098	0.821313	0.654851	0.513339	0.396164	0.297974	0.217773	0.827211	0.670875	0.532347	0.415870	0.317304	0.832365	0.681030	0.547142	0.428917	0.839122	0.693651	0.562460	0.847727	0.702197	0.849879	0.240000	5.017901e-01	0.250000	1.246077e-01	0.070000	0.100000	0.120000	0.010000
1200000	0.270000	5.170719e-01	0.240000	1.271249e-01	0.060000	0.110000	0.100000	0.010000	0.270000	3.211166e+00	0.220000	0.260000	3.932280e-01	0.813350	0.646510	0.496295	0.379444	0.274545	0.202675	0.142241	0.821371	0.655098	0.513588	0.396391	0.298398	0.218053	0.827566	0.670944	0.532694	0.415946	0.317595	0.832424	0.681219	0.547484	0.429420	0.839014	0.693786	0.562601	0.847790	0.702309	0.850163	0.270000	5.068332e-01	0.230000	1.233678e-01	0.040000	0.050000	0.130000	0.000000
1205000	0.260000	5.222686e-01	0.260000	1.284025e-01	0.050000	0.070000	0.140000	0.000000	0.220000	3.085255e+00	0.250000	0.180000	3.854415e-01	0.813415	0.646421	0.496357	0.379249	0.274364	0.202369	0.142234	0.821240	0.655085	0.513317	0.395989	0.298158	0.218005	0.827444	0.670949	0.532394	0.415517	0.317386	0.832404	0.681094	0.547387	0.429769	0.839094	0.693812	0.562735	0.847760	0.702161	0.850159	0.230000	5.017901e-01	0.270000	1.246077e-01	0.110000	0.020000	0.100000	0.000000
1210000	0.250000	5.170719e-01	0.310000	1.296930e-01	0.070000	0.050000	0.080000	0.000000	0.180000	2.994072e+00	0.160000	0.280000	3.778093e-01	0.813617	0.646576	0.496258	0.379268	0.274212	0.202253	0.142042	0.821296	0.654903	0.513355	0.395760	0.298185	0.217660	0.827157	0.670747	0.532376	0.415363	0.316964	0.832419	0.681167	0.547226	0.429406	0.839083	0.693748	0.561993	0.847675	0.701869	0.849740	0.270000	5.068332e-01	0.350000	1.258600e-01	0.100000	0.050000	0.120000	0.030000
1215000	0.260000	5.222686e-01	0.310000	1.309964e-01	0.080000	0.110000	0.140000	0.010000	0.230000	2.994072e+00	0.270000	0.290000	3.854415e-01	0.813863	0.646680	0.496311	0.379477	0.274554	0.202367	0.142407	0.821066	0.654911	0.513355	0.395843	0.298417	0.217869	0.827255	0.670960	0.532562	0.415529	0.317157	0.832826	0.681328	0.547252	0.429682	0.838974	0.693566	0.562241	0.847780	0.702040	0.849821	0.360000	5.119270e-01	0.310000	1.271249e-01	0.160000	0.040000	0.170000	0.000000
1220000	0.180000	5.170719e-01	0.230000	1.296930e-01	0.070000	0.160000	0.130000	0.010000	0.190000	3.211166e+00	0.260000	0.250000	3.893153e-01	0.814046	0.646599	0.496348	0.379640	0.274912	0.202252	0.142402	0.820995	0.655138	0.513534	0.396150	0.298437	0.217649	0.827347	0.671080	0.532958	0.415512	0.317185	0.832782	0.681168	0.547101	0.429802	0.838937	0.693335	0.561689	0.847744	0.702328	0.849828	0.200000	5.068332e-01	0.250000	1.258600e-01	0.110000	0.050000	0.130000	0.010000
1225000	0.250000	5.119270e-01	0.250000	1.284025e-01	0.100000	0.050000	0.180000	0.000000	0.200000	3.243439e+00	0.210000	0.330000	3.854415e-01	0.814163	0.646665	0.496467	0.379491	0.274871	0.202452	0.142322	0.821074	0.655054	0.513631	0.396140	0.298584	0.217710	0.827495	0.671054	0.533069	0.415733	0.317252	0.833036	0.681001	0.547470	0.429519	0.838817	0.693434	0.561846	0.847873	0.702538	0.849862	0.270000	5.119270e-01	0.190000	1.246077e-01	0.100000	0.100000	0.130000	0.010000
1230000	0.270000	5.170719e-01	0.220000	1.271249e-01	0.080000	0.020000	0.110000	0.000000	0.230000	3.179215e+00	0.300000	0.250000	3.740500e-01	0.814063	0.647045	0.496753	0.379732	0.274942	0.202343	0.142197	0.821149	0.655193	0.514041	0.395927	0.298611	0.217641	0.827525	0.671404	0.532644	0.415652	0.317124	0.833170	0.680941	0.547339	0.429369	0.838508	0.692976	0.561842	0.847806	0.702743	0.849891	0.250000	5.068332e-01	0.280000	1.258600e-01	0.120000	0.060000	0.150000	0.000000
1235000	0.250000	5.119270e-01	0.290000	1.284025e-01	0.070000	0.070000	0.140000	0.010000	0.280000	3.342217e+00	0.280000	0.360000	3.778093e-01	0.814284	0.647119	0.496934	0.379755	0.275329	0.202597	0.142640	0.821155	0.655378	0.513933	0.396115	0.298926	0.217830	0.827580	0.671430	0.532798	0.415779	0.317208	0.833269	0.680890	0.547645	0.429424	0.838464	0.693125	0.561906	0.847880	0.703038	0.850085	0.270000	5.119270e-01	0.240000	1.246077e-01	0.060000	0.060000	0.080000	0.010000
1240000	0.210000	5.068332e-01	0.310000	1.296930e-01	0.070000	0.080000	0.100000	0.000000	0.260000	3.243439e+00	0.150000	0.210000	3.740500e-01	0.814394	0.647108	0.497318	0.380287	0.275714	0.202817	0.142835	0.821392	0.655780	0.514050	0.396428	0.299334	0.218073	0.827606	0.671651	0.533016	0.415803	0.317323	0.833104	0.680896	0.547829	0.429427	0.838826	0.693382	0.562147	0.847830	0.703124	0.850128	0.190000	5.068332e-01	0.200000	1.233678e-01	0.090000	0.050000	0.110000	0.000000
1245000	0.210000	5.068332e-01	0.250000	1.284025e-01	0.110000	0.010000	0.080000	0.000000	0.300000	3.243439e+00	0.240000	0.240000	3.629952e-01	0.814394	0.646926	0.497273	0.379912	0.275436	0.202704	0.142742	0.821212	0.655560	0.513950	0.396301	0.299196	0.217923	0.827900	0.671755	0.533133	0.415629	0.317476	0.833064	0.681028	0.547707	0.429549	0.838779	0.693214	0.562212	0.847757	0.703433	0.850239	0.240000	5.017901e-01	0.200000	1.233678e-01	0.100000	0.040000	0.110000	0.020000
1250000	0.220000	5.017901e-01	0.320000	1.296930e-01	0.130000	0.070000	0.100000	0.010000	0.220000	3.179215e+00	0.290000	0.230000	3.593833e-01	0.814666	0.646988	0.497238	0.380157	0.275394	0.202752	0.142745	0.821280	0.655496	0.514218	0.396266	0.299087	0.217895	0.828127	0.671748	0.533466	0.415665	0.317551	0.833206	0.681174	0.547841	0.429747	0.838733	0.693352	0.562174	0.847887	0.703557	0.850266	0.240000	5.017901e-01	0.210000	1.221403e-01	0.060000	0.080000	0.110000	0.000000
1255000	0.170000	4.967973e-01	0.320000	1.309964e-01	0.090000	0.020000	0.090000	0.000000	0.300000	3.211166e+00	0.170000	0.300000	3.593833e-01	0.814609	0.646715	0.497250	0.380090	0.275351	0.202870	0.142720	0.821313	0.655457	0.514243	0.396610	0.299417	0.217846	0.828154	0.671919	0.533601	0.416000	0.317673	0.833225	0.681266	0.548098	0.429754	0.838885	0.693620	0.562472	0.847966	0.703715	0.850301	0.210000	4.967973e-01	0.280000	1.233678e-01	0.060000	0.110000	0.130000	0.010000
1260000	0.190000	4.918540e-01	0.250000	1.296930e-01	0.160000	0.050000	0.160000	0.020000	0.300000	3.179215e+00	0.210000	0.170000	3.558074e-01	0.814636	0.646677	0.497261	0.380395	0.275464	0.202979	0.142908	0.821353	0.655338	0.514371	0.396881	0.299479	0.218055	0.828252	0.672031	0.533729	0.416049	0.317787	0.833281	0.681625	0.548142	0.429820	0.838932	0.693573	0.562621	0.847999	0.703724	0.850232	0.190000	4.918540e-01	0.250000	1.221403e-01	0.070000	0.030000	0.110000	0.000000
1265000	0.320000	4.967973e-01	0.290000	1.309964e-01	0.120000	0.060000	0.110000	0.000000	0.210000	2.994072e+00	0.290000	0.260000	3.593833e-01	0.814507	0.646727	0.497084	0.380458	0.275529	0.202935	0.142971	0.821356	0.655249	0.514417	0.397105	0.299903	0.218225	0.828278	0.672269	0.533859	0.416349	0.318241	0.833175	0.681624	0.548332	0.430128	0.838901	0.693830	0.562846	0.848018	0.703735	0.850295	0.250000	4.869600e-01	0.230000	1.209250e-01	0.150000	0.060000	0.080000	0.000000
1270000	0.300000	5.017901e-01	0.230000	1.296930e-01	0.090000	0.040000	0.090000	0.000000	0.350000	2.876673e+00	0.230000	0.290000	3.558074e-01	0.814382	0.646900	0.496965	0.380381	0.275548	0.202777	0.142923	0.821287	0.655051	0.514246	0.397213	0.299908	0.218194	0.828189	0.672410	0.533818	0.415682	0.318036	0.833135	0.681336	0.548167	0.429905	0.838777	0.693526	0.562660	0.847944	0.703588	0.850393	0.290000	4.918540e-01	0.250000	1.197217e-01	0.040000	0.060000	0.090000	0.000000
1275000	0.310000	5.068332e-01	0.230000	1.296930e-01	0.080000	0.070000	0.140000	0.000000	0.220000	3.211166e+00	0.140000	0.240000	3.593833e-01	0.814323	0.646644	0.496538	0.379916	0.275027	0.202615	0.142552	0.820754	0.654531	0.514279	0.396820	0.299574	0.217863	0.827912	0.672159	0.533241	0.415462	0.318118	0.833011	0.680954	0.547955	0.429705	0.838825	0.693558	0.562637	0.847981	0.703602	0.850372	0.210000	4.869600e-01	0.240000	1.185305e-01	0.090000	0.060000	0.110000	0.010000
1280000	0.230000	5.017901e-01	0.200000	1.284025e-01	0.080000	0.090000	0.150000	0.000000	0.210000	3.054556e+00	0.310000	0.280000	3.703282e-01	0.814248	0.646844	0.496278	0.380123	0.274796	0.202454	0.142591	0.820871	0.654905	0.514480	0.396389	0.299520	0.217874	0.828042	0.672145	0.533450	0.415476	0.318080	0.833082	0.680745	0.548019	0.429888	0.838688	0.693335	0.562902	0.848055	0.703685	0.850585	0.280000	4.918540e-01	0.320000	1.197217e-01	0.080000	0.070000	0.070000	0.010000
1285000	0.270000	5.068332e-01	0.270000	1.296930e-01	0.120000	0.080000	0.090000	0.000000	0.200000	3.211166e+00	0.240000	0.260000	3.666433e-01	0.814420	0.646931	0.496412	0.380044	0.274922	0.202532	0.142648	0.820816	0.654875	0.514727	0.396590	0.299391	0.217972	0.828055	0.672154	0.533575	0.415402	0.318266	0.833362	0.680767	0.548183	0.430055	0.838631	0.693291	0.562811	0.848143	0.703710	0.850645	0.260000	4.967973e-01	0.290000	1.209250e-01	0.060000	0.050000	0.120000	0.000000
1290000	0.340000	5.119270e-01	0.220000	1.284025e-01	0.130000	0.030000	0.170000	0.000000	0.230000	3.342217e+00	0.270000	0.250000	3.629952e-01	0.814340	0.646847	0.496556	0.380467	0.275113	0.202377	0.142519	0.820823	0.654921	0.514710	0.396678	0.299273	0.217933	0.828211	0.672069	0.533430	0.415281	0.317939	0.833485	0.680876	0.547888	0.429816	0.838583	0.693070	0.562534	0.847961	0.703713	0.850621	0.250000	4.918540e-01	0.280000	1.221403e-01	0.070000	0.120000	0.080000	0.000000
1295000	0.240000	5.068332e-01	0.310000	1.296930e-01	0.170000	0.110000	0.160000	0.000000	0.200000	3.308961e+00	0.220000	0.310000	3.666433e-01	0.814107	0.646682	0.496472	0.380487	0.274973	0.202233	0.142532	0.820862	0.654704	0.514551	0.396324	0.298987	0.217760	0.827996	0.671969	0.533271	0.415064	0.317497	0.833528	0.680691	0.547888	0.429716	0.838506	0.693140	0.562507	0.847894	0.703772	0.850582	0.190000	4.869600e-01	0.240000	1.209250e-01	0.130000	0.100000	0.110000	0.010000
1300000	0.220000	5.017901e-01	0.230000	1.284025e-01	0.060000	0.100000	0.120000	0.000000	0.170000	3.276036e+00	0.310000	0.290000	3.703282e-01	0.813948	0.646720	0.496131	0.380291	0.274655	0.201941	0.142531	0.820950	0.654423	0.514267	0.396295	0.298611	0.217858	0.827983	0.671786	0.532981	0.415172	0.317737	0.833499	0.680773	0.547946	0.429883	0.838516	0.693022	0.562598	0.847870	0.704235	0.850629	0.280000	4.918540e-01	0.270000	1.221403e-01	0.120000	0.000000	0.160000	0.020000
1305000	0.310000	5.068332e-01	0.160000	1.271249e-01	0.040000	0.050000	0.170000	0.000000	0.190000	3.308961e+00	0.230000	0.240000	3.593833e-01	0.813683	0.646360	0.495997	0.380499	0.274525	0.201848	0.142400	0.820979	0.654173	0.514442	0.396429	0.298801	0.217651	0.828084	0.672051	0.533052	0.415362	0.317654	0.833691	0.680704	0.547652	0.429814	0.838579	0.693022	0.562212	0.847943	0.703816	0.850392	0.270000	4.967973e-01	0.240000	1.209250e-01	0.090000	0.050000	0.110000	0.010000
1310000	0.270000	5.119270e-01	0.310000	1.284025e-01	0.090000	0.040000	0.120000	0.000000	0.220000	3.276036e+00	0.230000	0.360000	3.629952e-01	0.813732	0.646551	0.496003	0.380525	0.274487	0.202047	0.142787	0.820981	0.653840	0.514366	0.396439	0.298869	0.217735	0.828098	0.672083	0.533241	0.415544	0.318063	0.833740	0.680870	0.547736	0.430106	0.838708	0.693342	0.562528	0.847900	0.703884	0.850501	0.220000	4.918540e-01	0.290000	1.221403e-01	0.110000	0.120000	0.190000	0.010000
1315000	0.270000	5.170719e-01	0.260000	1.296930e-01	0.090000	0.020000	0.130000	0.010000	0.260000	3.243439e+00	0.280000	0.260000	3.666433e-01	0.813780	0.646584	0.495774	0.380437	0.274180	0.201992	0.142796	0.820982	0.654132	0.514198	0.396427	0.298611	0.217490	0.828288	0.671800	0.533267	0.415384	0.317685	0.833678	0.680702	0.547658	0.429840	0.838522	0.693184	0.562467	0.847935	0.703712	0.850455	0.220000	4.918540e-01	0.240000	1.209250e-01	0.060000	0.070000	0.190000	0.020000
1320000	0.210000	5.119270e-01	0.280000	1.309964e-01	0.030000	0.050000	0.080000	0.000000	0.300000	3.211166e+00	0.180000	0.260000	3.740500e-01	0.813936	0.646903	0.495768	0.381064	0.274248	0.202177	0.142806	0.821171	0.654191	0.514241	0.396242	0.298711	0.217470	0.828350	0.671711	0.533076	0.415230	0.317424	0.833850	0.680673	0.547662	0.429338	0.838634	0.693231	0.562129	0.847991	0.703923	0.850272	0.230000	4.869600e-01	0.190000	1.197217e-01	0.060000	0.040000	0.120000	0.010000
1325000	0.190000	5.068332e-01	0.180000	1.296930e-01	0.070000	0.040000	0.120000	0.000000	0.290000	3.375807e+00	0.210000	0.180000	3.703282e-01	0.813888	0.647009	0.495721	0.380700	0.274291	0.202101	0.142836	0.821025	0.654401	0.514288	0.396298	0.298838	0.217351	0.828331	0.671743	0.532940	0.415215	0.317403	0.833785	0.680565	0.547999	0.429109	0.838659	0.693296	0.562215	0.847940	0.703945	0.850209	0.270000	4.918540e-01	0.220000	1.185305e-01	0.110000	0.080000	0.100000	0.010000
1330000	0.300000	5.119270e-01	0.290000	1.309964e-01	0.060000	0.100000	0.150000	0.000000	0.220000	3.116262e+00	0.150000	0.320000	3.740500e-01	0.813886	0.646927	0.495841	0.380640	0.274093	0.201992	0.142574	0.821023	0.654351	0.514157	0.396161	0.298559	0.217492	0.828299	0.671534	0.532764	0.415326	0.317202	0.833625	0.680738	0.548071	0.428743	0.838660	0.693297	0.561973	0.847866	0.703999	0.850273	0.230000	4.869600e-01	0.290000	1.197217e-01	0.120000	0.120000	0.140000	0.030000
1335000	0.250000	5.068332e-01	0.290000	1.309964e-01	0.090000	0.080000	0.140000	0.020000	0.220000	3.243439e+00	0.290000	0.240000	3.703282e-01	0.814110	0.647319	0.496223	0.381187	0.274339	0.202237	0.142791	0.821099	0.654734	0.514319	0.396578	0.298625	0.217810	0.828368	0.671696	0.532903	0.415498	0.317291	0.833694	0.680673	0.547903	0.428607	0.838792	0.693287	0.561867	0.847749	0.703977	0.850256	0.230000	4.821147e-01	0.360000	1.209250e-01	0.100000	0.060000	0.060000	0.000000
1340000	0.280000	5.119270e-01	0.270000	1.323130e-01	0.070000	0.040000	0.060000	0.000000	0.330000	3.308961e+00	0.290000	0.220000	3.666433e-01	0.813831	0.646860	0.496103	0.381132	0.274324	0.202282	0.142842	0.821154	0.654918	0.514424	0.396887	0.298634	0.217938	0.828316	0.671733	0.532719	0.415611	0.317479	0.833727	0.680614	0.547964	0.428694	0.838703	0.693436	0.561928	0.847779	0.704145	0.850333	0.250000	4.773176e-01	0.240000	1.197217e-01	0.070000	0.030000	0.100000	0.010000
1345000	0.220000	5.068332e-01	0.190000	1.309964e-01	0.090000	0.080000	0.090000	0.000000	0.210000	3.342217e+00	0.280000	0.330000	3.629952e-01	0.813999	0.647286	0.496471	0.381335	0.274564	0.202169	0.142932	0.821102	0.655276	0.515125	0.397239	0.298523	0.217645	0.828406	0.671746	0.532828	0.415641	0.317239	0.833750	0.680484	0.547861	0.428687	0.838792	0.692990	0.561714	0.847625	0.703782	0.850170	0.290000	4.821147e-01	0.330000	1.209250e-01	0.080000	0.080000	0.040000	0.000000
1350000	0.200000	5.017901e-01	0.240000	1.309964e-01	0.100000	0.070000	0.130000	0.000000	0.280000	3.375807e+00	0.270000	0.270000	3.666433e-01	0.814164	0.647460	0.496568	0.381235	0.274365	0.202108	0.142884	0.821296	0.655445	0.515029	0.396805	0.298477	0.217436	0.828331	0.671652	0.532548	0.415481	0.317022	0.833659	0.680361	0.547611	0.428669	0.838810	0.693039	0.562045	0.847793	0.703603	0.850244	0.350000	4.869600e-01	0.240000	1.197217e-01	0.070000	0.060000	0.100000	0.010000
1355000	0.240000	4.967973e-01	0.240000	1.309964e-01	0.120000	0.090000	0.140000	0.000000	0.190000	3.179215e+00	0.240000	0.360000	3.778093e-01	0.814255	0.647432	0.496591	0.380915	0.274053	0.201838	0.142896	0.821283	0.655522	0.515169	0.396656	0.298104	0.217313	0.828378	0.671822	0.532257	0.415240	0.316944	0.833544	0.680255	0.547562	0.428509	0.838814	0.693009	0.562128	0.847795	0.703527	0.850419	0.360000	4.918540e-01	0.270000	1.209250e-01	0.060000	0.090000	0.130000	0.020000
1360000	0.280000	5.017901e-01	0.220000	1.296930e-01	0.150000	0.050000	0.130000	0.000000	0.270000	3.147581e+00	0.230000	0.290000	3.740500e-01	0.814322	0.647384	0.496809	0.380985	0.274018	0.201922	0.142960	0.821309	0.655486	0.515394	0.396747	0.298101	0.217585	0.828479	0.671832	0.532505	0.415566	0.317046	0.833615	0.680319	0.547476	0.428766	0.838893	0.693053	0.562312	0.847820	0.703717	0.850419	0.190000	4.869600e-01	0.360000	1.221403e-01	0.060000	0.090000	0.080000	0.000000
1365000	0.290000	5.068332e-01	0.240000	1.284025e-01	0.120000	0.080000	0.120000	0.010000	0.320000	3.116262e+00	0.240000	0.210000	3.629952e-01	0.814490	0.647554	0.497311	0.381410	0.274332	0.202096	0.143321	0.821554	0.655574	0.515825	0.396983	0.298436	0.217751	0.828687	0.672153	0.532924	0.415987	0.317401	0.833782	0.680508	0.547671	0.429154	0.838992	0.693186	0.562486	0.847813	0.703812	0.850569	0.250000	4.821147e-01	0.290000	1.233678e-01	0.090000	0.070000	0.100000	0.000000
1370000	0.270000	5.119270e-01	0.190000	1.271249e-01	0.100000	0.080000	0.100000	0.010000	0.240000	3.179215e+00	0.210000	0.300000	3.593833e-01	0.814275	0.647613	0.497351	0.381595	0.274347	0.202425	0.143582	0.821555	0.655548	0.515913	0.396944	0.298601	0.218155	0.828694	0.672091	0.533017	0.416360	0.317557	0.833757	0.680652	0.548195	0.429347	0.838983	0.693486	0.562459	0.848001	0.704071	0.850578	0.280000	4.869600e-01	0.200000	1.221403e-01	0.030000	0.060000	0.110000	0.000000
1375000	0.230000	5.068332e-01	0.280000	1.284025e-01	0.080000	0.050000	0.090000	0.040000	0.160000	3.116262e+00	0.300000	0.360000	3.629952e-01	0.814295	0.647975	0.497473	0.381574	0.274367	0.202403	0.143507	0.821705	0.655857	0.515859	0.397066	0.298598	0.218138	0.828564	0.672124	0.533200	0.416366	0.317572	0.833901	0.680871	0.548367	0.429574	0.839020	0.693449	0.562760	0.847931	0.704346	0.850687	0.330000	4.918540e-01	0.360000	1.233678e-01	0.070000	0.070000	0.130000	0.010000
1380000	0.270000	5.119270e-01	0.220000	1.271249e-01	0.080000	0.100000	0.140000	0.000000	0.250000	3.276036e+00	0.280000	0.240000	3.593833e-01	0.814362	0.648014	0.497724	0.381622	0.274238	0.202305	0.143388	0.821605	0.655768	0.515694	0.396882	0.298397	0.217932	0.828616	0.671972	0.533268	0.416207	0.317581	0.833648	0.680518	0.548217	0.429223	0.838940	0.693314	0.562527	0.848029	0.704417	0.850478	0.230000	4.869600e-01	0.280000	1.246077e-01	0.090000	0.110000	0.090000	0.010000
1385000	0.330000	5.170719e-01	0.180000	1.258600e-01	0.120000	0.050000	0.070000	0.020000	0.290000	3.342217e+00	0.220000	0.300000	3.593833e-01	0.814260	0.647834	0.497270	0.381364	0.273800	0.202034	0.143054	0.821537	0.655558	0.515317	0.396820	0.298071	0.217970	0.828492	0.671921	0.533217	0.416044	0.317659	0.833411	0.680402	0.547963	0.429048	0.838879	0.693237	0.562500	0.848068	0.704145	0.850336	0.230000	4.869600e-01	0.270000	1.258600e-01	0.130000	0.080000	0.160000	0.000000
1390000	0.230000	5.119270e-01	0.270000	1.271249e-01	0.080000	0.090000	0.060000	0.010000	0.180000	3.179215e+00	0.330000	0.180000	3.558074e-01	0.814183	0.647822	0.497158	0.381339	0.273738	0.201934	0.142990	0.821527	0.655647	0.515318	0.396752	0.298026	0.217835	0.828470	0.672124	0.533231	0.416043	0.317659	0.833488	0.680225	0.547942	0.429175	0.838784	0.692974	0.562450	0.848009	0.704218	0.850341	0.330000	4.918540e-01	0.170000	1.246077e-01	0.130000	0.070000	0.150000	0.000000
1395000	0.240000	5.068332e-01	0.230000	1.258600e-01	0.060000	0.070000	0.180000	0.010000	0.240000	3.147581e+00	0.200000	0.290000	3.593833e-01	0.814084	0.647828	0.497418	0.381287	0.274083	0.201842	0.143144	0.821631	0.655799	0.515513	0.396832	0.298502	0.218244	0.828424	0.672314	0.533408	0.415980	0.318023	0.833427	0.680187	0.548063	0.429305	0.838992	0.693009	0.562356	0.848115	0.704340	0.850209	0.180000	4.869600e-01	0.170000	1.246077e-01	0.060000	0.030000	0.100000	0.000000
1400000	0.220000	5.017901e-01	0.240000	1.246077e-01	0.030000	0.070000	0.060000	0.000000	0.230000	3.211166e+00	0.280000	0.240000	3.558074e-01	0.814286	0.648005	0.497817	0.381509	0.274327	0.202103	0.143340	0.821606	0.656007	0.515429	0.397151	0.298873	0.218716	0.828642	0.672655	0.533757	0.416222	0.318471	0.833467	0.680209	0.548342	0.430059	0.839210	0.693262	0.562754	0.848346	0.704563	0.850366	0.240000	4.821147e-01	0.220000	1.233678e-01	0.120000	0.050000	0.100000	0.000000
1405000	0.260000	5.068332e-01	0.310000	1.258600e-01	0.090000	0.050000	0.130000	0.010000	0.230000	3.243439e+00	0.260000	0.300000	3.522670e-01	0.814241	0.648122	0.497615	0.381660	0.274163	0.202072	0.143433	0.821563	0.656204	0.515566	0.397336	0.298966	0.218630	0.828666	0.672495	0.533659	0.416290	0.318224	0.833470	0.680011	0.548317	0.430181	0.839140	0.693085	0.562537	0.848535	0.704427	0.850474	0.230000	4.773176e-01	0.200000	1.209250e-01	0.100000	0.110000	0.150000	0.010000
1410000	0.250000	5.017901e-01	0.240000	1.246077e-01	0.160000	0.060000	0.100000	0.000000	0.240000	3.211166e+00	0.230000	0.290000	3.629952e-01	0.813949	0.647820	0.497149	0.381307	0.274003	0.201778	0.143257	0.821608	0.656252	0.515514	0.397494	0.298962	0.218548	0.828607	0.672766	0.533630	0.416269	0.318228	0.833522	0.680304	0.548222	0.430059	0.839360	0.693175	0.562778	0.848356	0.704475	0.850432	0.240000	4.773176e-01	0.200000	1.209250e-01	0.070000	0.060000	0.070000	0.000000
1415000	0.320000	5.068332e-01	0.260000	1.258600e-01	0.060000	0.040000	0.070000	0.000000	0.210000	3.054556e+00	0.250000	0.270000	3.666433e-01	0.813702	0.647726	0.496992	0.381221	0.273935	0.201685	0.143208	0.821537	0.656171	0.515355	0.397401	0.298808	0.218388	0.828719	0.672711	0.533589	0.416139	0.318380	0.833522	0.680362	0.548000	0.429811	0.839432	0.693275	0.562655	0.848296	0.704517	0.850485	0.310000	4.821147e-01	0.240000	1.197217e-01	0.130000	0.090000	0.070000	0.010000
1420000	0.320000	5.068332e-01	0.260000	1.258600e-01	0.050000	0.010000	0.060000	0.000000	0.290000	2.964280e+00	0.260000	0.260000	3.703282e-01	0.813623	0.647252	0.496726	0.381121	0.273673	0.201489	0.143105	0.821198	0.655827	0.514953	0.397182	0.298602	0.218365	0.828709	0.672513	0.533491	0.415974	0.318582	0.833587	0.680467	0.548154	0.429692	0.839479	0.693167	0.562639	0.848229	0.704447	0.850580	0.310000	4.869600e-01	0.300000	1.209250e-01	0.100000	0.140000	0.200000	0.000000
1425000	0.300000	5.119270e-01	0.200000	1.246077e-01	0.100000	0.060000	0.140000	0.010000	0.340000	3.054556e+00	0.280000	0.300000	3.740500e-01	0.813616	0.647030	0.497071	0.381193	0.273988	0.201268	0.143051	0.821170	0.655801	0.515109	0.397238	0.298405	0.218301	0.828788	0.672716	0.533560	0.415629	0.318656	0.833668	0.680335	0.548141	0.429497	0.839350	0.692724	0.562603	0.848210	0.704485	0.850567	0.270000	4.918540e-01	0.190000	1.197217e-01	0.130000	0.120000	0.050000	0.010000
1430000	0.250000	5.068332e-01	0.230000	1.233678e-01	0.090000	0.110000	0.130000	0.000000	0.220000	3.085255e+00	0.320000	0.260000	3.703282e-01	0.813774	0.647079	0.497043	0.381346	0.273898	0.201099	0.143269	0.821119	0.655501	0.515033	0.397098	0.298357	0.218277	0.828889	0.672652	0.533465	0.415711	0.318509	0.833693	0.680255	0.548020	0.429770	0.839315	0.692711	0.562614	0.848248	0.704539	0.850592	0.380000	4.967973e-01	0.310000	1.209250e-01	0.060000	0.110000	0.020000	0.000000
1435000	0.270000	5.119270e-01	0.210000	1.221403e-01	0.060000	0.040000	0.060000	0.000000	0.220000	2.819711e+00	0.250000	0.190000	3.740500e-01	0.813426	0.646718	0.496751	0.381154	0.273534	0.200864	0.143253	0.820835	0.655488	0.515103	0.397002	0.298141	0.218261	0.828838	0.672736	0.533139	0.415536	0.318416	0.833743	0.680207	0.548116	0.429688	0.839334	0.692287	0.562461	0.848079	0.704359	0.850595	0.190000	4.918540e-01	0.270000	1.221403e-01	0.090000	0.090000	0.170000	0.010000
1440000	0.230000	5.068332e-01	0.280000	1.233678e-01	0.070000	0.050000	0.160000	0.000000	0.230000	3.147581e+00	0.200000	0.190000	3.778093e-01	0.813519	0.646722	0.496926	0.380951	0.273526	0.200655	0.143077	0.820831	0.655685	0.514914	0.396842	0.297804	0.217982	0.828893	0.672481	0.532918	0.415430	0.317864	0.833632	0.679822	0.547763	0.429199	0.839285	0.692035	0.562203	0.847754	0.704169	0.850702	0.200000	4.869600e-01	0.240000	1.209250e-01	0.110000	0.080000	0.190000	0.010000
1445000	0.230000	5.017901e-01	0.290000	1.246077e-01	0.080000	0.110000	0.050000	0.040000	0.280000	3.024163e+00	0.190000	0.300000	3.816063e-01	0.813482	0.646707	0.496734	0.380837	0.273389	0.200501	0.142727	0.820825	0.655554	0.514974	0.396615	0.297558	0.217953	0.828769	0.672462	0.532572	0.415326	0.317706	0.833660	0.679663	0.547649	0.429075	0.839170	0.691685	0.561699	0.847771	0.704064	0.850710	0.270000	4.918540e-01	0.230000	1.197217e-01	0.100000	0.030000	0.050000	0.030000
1450000	0.270000	5.068332e-01	0.270000	1.258600e-01	0.140000	0.070000	0.070000	0.010000	0.250000	3.243439e+00	0.300000	0.280000	3.893153e-01	0.813462	0.646502	0.496677	0.380744	0.273152	0.200457	0.142714	0.820858	0.655618	0.514720	0.396571	0.297472	0.218064	0.828834	0.672462	0.532683	0.415153	0.317732	0.833452	0.679612	0.547617	0.429048	0.839197	0.691800	0.561769	0.847887	0.704219	0.850678	0.260000	4.967973e-01	0.250000	1.185305e-01	0.060000	0.040000	0.060000	0.000000
1455000	0.220000	5.017901e-01	0.220000	1.246077e-01	0.040000	0.060000	0.100000	0.000000	0.160000	3.085255e+00	0.230000	0.240000	3.778093e-01	0.813504	0.646761	0.496736	0.381092	0.273327	0.200791	0.142893	0.820911	0.655821	0.514862	0.396500	0.297832	0.217949	0.828844	0.672474	0.532568	0.415373	0.317700	0.833474	0.679351	0.547518	0.429047	0.839155	0.691690	0.561893	0.847744	0.704122	0.850679	0.310000	5.017901e-01	0.300000	1.197217e-01	0.100000	0.080000	0.120000	0.000000
1460000	0.250000	4.967973e-01	0.320000	1.258600e-01	0.050000	0.080000	0.150000	0.000000	0.210000	3.085255e+00	0.170000	0.180000	3.666433e-01	0.813529	0.646921	0.496470	0.381165	0.273317	0.200753	0.142638	0.820861	0.655845	0.514780	0.396381	0.298043	0.218034	0.828890	0.672660	0.532334	0.415152	0.317360	0.833298	0.679200	0.547708	0.428853	0.839070	0.691621	0.562058	0.847796	0.704282	0.850574	0.310000	5.068332e-01	0.210000	1.185305e-01	0.090000	0.040000	0.130000	0.000000
1465000	0.300000	5.017901e-01	0.280000	1.271249e-01	0.110000	0.070000	0.100000	0.000000	0.240000	3.179215e+00	0.240000	0.270000	3.629952e-01	0.813729	0.646950	0.496568	0.381213	0.273528	0.201087	0.142696	0.820913	0.655757	0.514771	0.396383	0.298064	0.218320	0.828949	0.672817	0.532562	0.415368	0.317432	0.833435	0.679205	0.547904	0.429194	0.839189	0.691786	0.562157	0.847799	0.704459	0.850569	0.280000	5.119270e-01	0.270000	1.197217e-01	0.070000	0.060000	0.070000	0.000000
1470000	0.290000	5.068332e-01	0.160000	1.258600e-01	0.090000	0.060000	0.100000	0.020000	0.250000	3.243439e+00	0.230000	0.360000	3.740500e-01	0.813589	0.647033	0.496551	0.381072	0.273692	0.200866	0.142740	0.820963	0.656029	0.514900	0.396506	0.297966	0.218187	0.828826	0.672747	0.532470	0.415588	0.317593	0.833650	0.679216	0.547757	0.429083	0.839313	0.691993	0.562296	0.847570	0.704454	0.850538	0.280000	5.119270e-01	0.250000	1.185305e-01	0.060000	0.050000	0.130000	0.000000
1475000	0.280000	5.119270e-01	0.240000	1.246077e-01	0.080000	0.080000	0.090000	0.010000	0.200000	3.116262e+00	0.270000	0.280000	3.740500e-01	0.813332	0.647026	0.496573	0.380765	0.273385	0.200631	0.142523	0.820984	0.656010	0.514672	0.396715	0.297664	0.218179	0.828698	0.672644	0.532371	0.415551	0.317313	0.833637	0.679314	0.547740	0.429003	0.839439	0.691911	0.562498	0.847519	0.704481	0.850626	0.250000	5.068332e-01	0.280000	1.197217e-01	0.100000	0.060000	0.120000	0.030000
1480000	0.290000	5.170719e-01	0.230000	1.233678e-01	0.060000	0.020000	0.150000	0.010000	0.270000	3.179215e+00	0.240000	0.270000	3.816063e-01	0.813379	0.647023	0.496641	0.380488	0.273211	0.200523	0.142471	0.821073	0.655859	0.514393	0.396616	0.297486	0.218089	0.828615	0.672502	0.532165	0.415159	0.317058	0.833450	0.679289	0.547484	0.428750	0.839318	0.691749	0.562513	0.847727	0.704226	0.850706	0.290000	5.068332e-01	0.260000	1.209250e-01	0.080000	0.080000	0.080000	0.000000
1485000	0.290000	5.170719e-01	0.250000	1.221403e-01	0.050000	0.040000	0.140000	0.000000	0.290000	3.211166e+00	0.280000	0.240000	3.740500e-01	0.813320	0.647268	0.496727	0.380227	0.273177	0.200461	0.142550	0.821009	0.655842	0.514300	0.396744	0.297533	0.218050	0.828711	0.672393	0.532170	0.415154	0.317144	0.833390	0.678931	0.547362	0.428803	0.839320	0.691684	0.562494	0.847810	0.704437	0.850766	0.250000	5.017901e-01	0.240000	1.197217e-01	0.130000	0.090000	0.120000	0.000000
1490000	0.260000	5.170719e-01	0.300000	1.233678e-01	0.090000	0.070000	0.060000	0.000000	0.210000	3.243439e+00	0.210000	0.270000	3.816063e-01	0.813182	0.647049	0.496944	0.379998	0.273080	0.200331	0.142575	0.820777	0.655892	0.514237	0.396461	0.297470	0.218112	0.828707	0.672485	0.532234	0.415529	0.317344	0.833455	0.678992	0.547574	0.429057	0.839117	0.691681	0.562585	0.847865	0.704502	0.850842	0.220000	4.967973e-01	0.230000	1.185305e-01	0.110000	0.010000	0.090000	0.000000
1495000	0.210000	5.119270e-01	0.270000	1.246077e-01	0.090000	0.040000	0.140000	0.010000	0.210000	3.243439e+00	0.330000	0.260000	3.893153e-01	0.813114	0.647037	0.497000	0.380036	0.273246	0.200214	0.142686	0.820811	0.655863	0.514031	0.396682	0.297574	0.218219	0.828621	0.672377	0.532311	0.415858	0.317485	0.833449	0.679024	0.547963	0.429225	0.839284	0.691885	0.562764	0.848066	0.704561	0.850717	0.210000	4.918540e-01	0.380000	1.197217e-01	0.060000	0.090000	0.080000	0.040000
1500000	0.200000	5.068332e-01	0.170000	1.233678e-01	0.150000	0.090000	0.220000	0.010000	0.270000	3.085255e+00	0.310000	0.230000	3.778093e-01	0.813096	0.646705	0.497028	0.379921	0.273325	0.200082	0.142577	0.820700	0.655630	0.514031	0.396470	0.297581	0.217950	0.828594	0.672322	0.532543	0.415678	0.317356	0.833361	0.679144	0.547858	0.429022	0.839299	0.691924	0.562491	0.848225	0.704647	0.850581	0.210000	4.918540e-01	0.250000	1.185305e-01	0.110000	0.070000	0.140000	0.000000
1505000	0.200000	5.017901e-01	0.340000	1.246077e-01	0.080000	0.100000	0.150000	0.020000	0.270000	2.994072e+00	0.240000	0.220000	3.816063e-01	0.813080	0.646961	0.496934	0.379829	0.273251	0.200056	0.142588	0.820866	0.655809	0.514068	0.396396	0.297471	0.217845	0.828532	0.672457	0.532279	0.415399	0.317316	0.833389	0.679109	0.547641	0.428622	0.839123	0.691919	0.562477	0.848062	0.704508	0.850359	0.250000	4.869600e-01	0.290000	1.197217e-01	0.070000	0.120000	0.120000	0.010000
1510000	0.210000	4.967973e-01	0.340000	1.246077e-01	0.070000	0.070000	0.140000	0.000000	0.310000	3.085255e+00	0.210000	0.220000	3.703282e-01	0.813093	0.646936	0.497036	0.379723	0.273301	0.199918	0.142555	0.820897	0.655767	0.514006	0.396096	0.297376	0.217776	0.828595	0.672560	0.532218	0.415240	0.317407	0.833407	0.678915	0.547594	0.428648	0.839018	0.691952	0.562495	0.848042	0.704607	0.850463	0.240000	4.821147e-01	0.290000	1.197217e-01	0.050000	0.130000	0.060000	0.000000
1515000	0.270000	5.017901e-01	0.210000	1.233678e-01	0.060000	0.120000	0.090000	0.000000	0.290000	3.054556e+00	0.320000	0.220000	3.740500e-01	0.812941	0.646936	0.496972	0.379596	0.273247	0.200096	0.142545	0.821031	0.655675	0.514037	0.396124	0.297411	0.217823	0.828735	0.672585	0.532363	0.415151	0.317427	0.833423	0.678780	0.547466	0.428585	0.838856	0.691814	0.562455	0.848056	0.704534	0.850629	0.250000	4.773176e-01	0.280000	1.209250e-01	0.080000	0.100000	0.060000	0.000000
1520000	0.270000	5.068332e-01	0.220000	1.221403e-01	0.090000	0.040000	0.100000	0.000000	0.330000	3.116262e+00	0.190000	0.250000	3.703282e-01	0.813056	0.646986	0.497231	0.379405	0.273197	0.200151	0.142349	0.820896	0.655627	0.513936	0.396073	0.297255	0.217752	0.828831	0.672492	0.532283	0.415074	0.317133	0.833352	0.678602	0.547226	0.428335	0.838875	0.691783	0.562503	0.848012	0.704707	0.850827	0.250000	4.725682e-01	0.270000	1.221403e-01	0.080000	0.040000	0.140000	0.000000
1525000	0.290000	5.119270e-01	0.240000	1.209250e-01	0.170000	0.100000	0.160000	0.000000	0.310000	3.276036e+00	0.310000	0.180000	3.629952e-01	0.813201	0.647060	0.497442	0.379467	0.273421	0.200607	0.142629	0.820904	0.655766	0.514148	0.396517	0.297392	0.217859	0.828936	0.672483	0.532649	0.415652	0.317173	0.833602	0.678995	0.547502	0.428821	0.838907	0.692092	0.563012	0.848034	0.704766	0.850818	0.250000	4.678660e-01	0.260000	1.233678e-01	0.090000	0.080000	0.140000	0.000000
1530000	0.270000	5.170719e-01	0.180000	1.197217e-01	0.060000	0.030000	0.130000	0.010000	0.260000	3.179215e+00	0.230000	0.250000	3.629952e-01	0.812982	0.647044	0.497551	0.379574	0.273517	0.200747	0.142664	0.821064	0.656286	0.514214	0.396668	0.297305	0.218041	0.829018	0.672530	0.532311	0.415663	0.316973	0.833574	0.679053	0.547474	0.428843	0.838878	0.691944	0.562927	0.847907	0.704882	0.850977	0.290000	4.725682e-01	0.220000	1.221403e-01	0.060000	0.070000	0.080000	0.000000
1535000	0.170000	5.119270e-01	0.260000	1.209250e-01	0.050000	0.030000	0.110000	0.000000	0.260000	3.147581e+00	0.260000	0.230000	3.629952e-01	0.813089	0.647446	0.497777	0.379748	0.274059	0.200975	0.142875	0.821330	0.656355	0.514495	0.397031	0.297509	0.218263	0.829073	0.672580	0.532620	0.415982	0.316995	0.833634	0.679218	0.547742	0.429152	0.839109	0.692245	0.563103	0.848214	0.704909	0.850994	0.280000	4.773176e-01	0.230000	1.209250e-01	0.130000	0.090000	0.150000	0.020000
1540000	0.250000	5.068332e-01	0.270000	1.221403e-01	0.100000	0.060000	0.110000	0.000000	0.250000	2.934785e+00	0.350000	0.210000	3.666433e-01	0.813322	0.647629	0.497966	0.379780	0.274146	0.200921	0.142834	0.821416	0.656387	0.514243	0.396856	0.297201	0.218130	0.829128	0.672270	0.532628	0.415632	0.316852	0.833503	0.679319	0.547693	0.428943	0.839034	0.692203	0.562898	0.848017	0.704939	0.850916	0.210000	4.725682e-01	0.250000	1.197217e-01	0.070000	0.020000	0.200000	0.010000
1545000	0.210000	5.017901e-01	0.320000	1.233678e-01	0.110000	0.110000	0.100000	0.020000	0.220000	3.024163e+00	0.320000	0.250000	3.703282e-01	0.813296	0.647488	0.497874	0.379821	0.274154	0.200755	0.142937	0.821421	0.656623	0.514180	0.396953	0.297356	0.218145	0.829321	0.672428	0.532767	0.415884	0.316930	0.833569	0.679414	0.547943	0.429169	0.839002	0.692068	0.563020	0.847925	0.704652	0.850899	0.210000	4.678660e-01	0.260000	1.209250e-01	0.090000	0.070000	0.080000	0.010000
1550000	0.300000	5.068332e-01	0.230000	1.221403e-01	0.050000	0.060000	0.150000	0.000000	0.280000	3.211166e+00	0.300000	0.170000	3.740500e-01	0.813314	0.647514	0.497916	0.380104	0.274231	0.200749	0.143038	0.821320	0.656834	0.514108	0.397111	0.297336	0.218278	0.829239	0.672568	0.532375	0.415625	0.316908	0.833499	0.679259	0.547705	0.429268	0.838846	0.691850	0.563105	0.847841	0.704722	0.850930	0.270000	4.725682e-01	0.250000	1.197217e-01	0.110000	0.090000	0.100000	0.000000
1555000	0.300000	5.068332e-01	0.240000	1.209250e-01	0.090000	0.080000	0.090000	0.000000	0.180000	2.994072e+00	0.200000	0.210000	3.778093e-01	0.813436	0.647563	0.497895	0.380214	0.274344	0.200945	0.143158	0.821273	0.656734	0.514010	0.397038	0.297451	0.218261	0.829330	0.672495	0.532513	0.415785	0.317333	0.833462	0.679279	0.547655	0.429281	0.838857	0.691938	0.563432	0.847877	0.704792	0.851044	0.270000	4.773176e-01	0.300000	1.209250e-01	0.140000	0.120000	0.100000	0.010000
1560000	0.280000	5.119270e-01	0.300000	1.221403e-01	0.130000	0.100000	0.180000	0.010000	0.190000	3.116262e+00	0.260000	0.310000	3.816063e-01	0.813403	0.647548	0.497839	0.380103	0.274385	0.200971	0.143250	0.821490	0.656768	0.513867	0.396911	0.297377	0.218066	0.829180	0.672329	0.532430	0.415622	0.317004	0.833468	0.679109	0.547494	0.429007	0.838749	0.691707	0.563352	0.847840	0.704549	0.851046	0.310000	4.821147e-01	0.270000	1.221403e-01	0.100000	0.030000	0.140000	0.010000
1565000	0.280000	5.170719e-01	0.300000	1.233678e-01	0.050000	0.080000	0.150000	0.000000	0.290000	2.964280e+00	0.240000	0.250000	3.740500e-01	0.813329	0.647574	0.497837	0.380093	0.274318	0.201086	0.143287	0.821457	0.656826	0.513878	0.396820	0.297550	0.218209	0.829231	0.672281	0.532298	0.415657	0.317131	0.833446	0.679216	0.547628	0.428832	0.838736	0.691594	0.563295	0.847823	0.704659	0.850972	0.310000	4.869600e-01	0.310000	1.233678e-01	0.100000	0.090000	0.090000	0.000000
1570000	0.330000	5.222686e-01	0.220000	1.221403e-01	0.040000	0.060000	0.120000	0.000000	0.230000	3.085255e+00	0.220000	0.200000	3.666433e-01	0.813178	0.647544	0.497683	0.380071	0.274091	0.201133	0.143377	0.821464	0.656948	0.514045	0.396972	0.297631	0.218205	0.829220	0.672351	0.532532	0.415892	0.317224	0.833402	0.679456	0.547747	0.429035	0.838764	0.691671	0.563394	0.847754	0.704813	0.850878	0.300000	4.918540e-01	0.280000	1.233678e-01	0.100000	0.060000	0.050000	0.020000
1575000	0.290000	5.275175e-01	0.230000	1.209250e-01	0.060000	0.040000	0.130000	0.010000	0.270000	3.054556e+00	0.320000	0.260000	3.666433e-01	0.813175	0.647690	0.497665	0.379890	0.274132	0.201129	0.143301	0.821554	0.656694	0.513774	0.396928	0.297520	0.218155	0.829199	0.672250	0.532669	0.415852	0.316979	0.833520	0.679316	0.547555	0.428995	0.838899	0.691735	0.563183	0.847748	0.704591	0.850683	0.180000	4.869600e-01	0.280000	1.233678e-01	0.080000	0.080000	0.090000	0.000000
1580000	0.270000	5.328191e-01	0.260000	1.221403e-01	0.060000	0.080000	0.110000	0.000000	0.310000	3.116262e+00	0.320000	0.230000	3.666433e-01	0.813213	0.647827	0.497743	0.379946	0.274203	0.201162	0.143229	0.821531	0.657058	0.513802	0.396937	0.297443	0.218253	0.829362	0.672198	0.532927	0.415838	0.317084	0.833460	0.679503	0.547745	0.428900	0.838929	0.692012	0.563180	0.847644	0.704760	0.850625	0.280000	4.918540e-01	0.230000	1.221403e-01	0.090000	0.030000	0.070000	0.010000
1585000	0.210000	5.275175e-01	0.310000	1.233678e-01	0.080000	0.040000	0.130000	0.000000	0.260000	2.964280e+00	0.260000	0.250000	3.558074e-01	0.813376	0.647980	0.497777	0.379977	0.274173	0.200973	0.143281	0.821469	0.657204	0.513948	0.396829	0.297378	0.218130	0.829419	0.672257	0.532680	0.415472	0.316758	0.833483	0.679410	0.547517	0.428801	0.838702	0.692059	0.563191	0.847618	0.704560	0.850758	0.230000	4.869600e-01	0.300000	1.233678e-01	0.030000	0.080000	0.060000	0.000000
1590000	0.180000	5.222686e-01	0.240000	1.221403e-01	0.080000	0.100000	0.110000	0.010000	0.250000	3.024163e+00	0.250000	0.220000	3.487619e-01	0.813319	0.648125	0.497651	0.379887	0.274159	0.200981	0.143360	0.821491	0.657174	0.513746	0.396697	0.297386	0.218255	0.829262	0.672105	0.532530	0.415566	0.316844	0.833459	0.679584	0.547747	0.429062	0.838729	0.692277	0.563128	0.847773	0.704492	0.850785	0.230000	4.821147e-01	0.310000	1.246077e-01	0.160000	0.040000	0.160000	0.000000
1595000	0.170000	5.170719e-01	0.260000	1.233678e-01	0.060000	0.100000	0.090000	0.000000	0.230000	2.876673e+00	0.270000	0.210000	3.452917e-01	0.813118	0.648255	0.497571	0.379718	0.274142	0.200823	0.143394	0.821405	0.657107	0.513908	0.396427	0.297542	0.218391	0.829381	0.671895	0.532574	0.415518	0.316944	0.833623	0.679639	0.548032	0.429361	0.838683	0.692246	0.563154	0.847794	0.704732	0.850887	0.210000	4.773176e-01	0.240000	1.233678e-01	0.090000	0.060000	0.110000	0.000000
1600000	0.220000	5.119270e-01	0.270000	1.246077e-01	0.110000	0.040000	0.100000	0.000000	0.250000	2.848049e+00	0.290000	0.300000	3.558074e-01	0.812990	0.647818	0.497420	0.379512	0.274310	0.200814	0.143292	0.821272	0.657069	0.513883	0.396469	0.297449	0.218538	0.829336	0.672117	0.532682	0.415620	0.317072	0.833520	0.679767	0.548245	0.429433	0.838524	0.692247	0.563122	0.847827	0.704676	0.850829	0.280000	4.821147e-01	0.220000	1.221403e-01	0.060000	0.070000	0.100000	0.010000
1605000	0.200000	5.068332e-01	0.270000	1.258600e-01	0.080000	0.090000	0.110000	0.000000	0.290000	2.964280e+00	0.200000	0.200000	3.522670e-01	0.813124	0.647904	0.497612	0.379446	0.274500	0.200885	0.143338	0.821196	0.657308	0.513923	0.396654	0.297363	0.218630	0.829303	0.672148	0.532976	0.415404	0.317216	0.833577	0.679638	0.548386	0.429428	0.838546	0.692383	0.562901	0.847824	0.704640	0.850887	0.290000	4.869600e-01	0.280000	1.233678e-01	0.090000	0.070000	0.060000	0.010000
1610000	0.290000	5.119270e-01	0.270000	1.258600e-01	0.060000	0.090000	0.110000	0.000000	0.190000	2.905584e+00	0.210000	0.270000	3.558074e-01	0.813269	0.648259	0.497672	0.379476	0.274523	0.200857	0.143594	0.821219	0.657478	0.514064	0.397043	0.297543	0.218874	0.829152	0.672085	0.532871	0.415368	0.317412	0.833591	0.679769	0.548465	0.429537	0.838698	0.692511	0.563102	0.847990	0.704975	0.851064	0.230000	4.821147e-01	0.330000	1.246077e-01	0.090000	0.060000	0.120000	0.000000
1615000	0.250000	5.068332e-01	0.240000	1.246077e-01	0.040000	0.110000	0.110000	0.000000	0.220000	2.994072e+00	0.280000	0.300000	3.593833e-01	0.813374	0.648253	0.497636	0.379631	0.274548	0.200963	0.143711	0.821182	0.657398	0.513760	0.396987	0.297421	0.218776	0.829288	0.671954	0.532860	0.415220	0.317508	0.833512	0.679748	0.548578	0.429664	0.838778	0.692726	0.563270	0.848148	0.705078	0.851229	0.250000	4.773176e-01	0.230000	1.233678e-01	0.080000	0.040000	0.120000	0.010000
1620000	0.250000	5.017901e-01	0.280000	1.246077e-01	0.060000	0.070000	0.140000	0.010000	0.250000	2.964280e+00	0.290000	0.280000	3.629952e-01	0.813201	0.647935	0.497514	0.379673	0.274549	0.200842	0.143767	0.821108	0.657455	0.513851	0.396766	0.297642	0.218727	0.829344	0.672092	0.532587	0.415167	0.317512	0.833517	0.679479	0.548518	0.429483	0.838897	0.692609	0.563410	0.848236	0.705249	0.851268	0.260000	4.821147e-01	0.300000	1.246077e-01	0.140000	0.060000	0.130000	0.000000
1625000	0.180000	4.967973e-01	0.280000	1.258600e-01	0.100000	0.090000	0.090000	0.000000	0.310000	3.276036e+00	0.330000	0.250000	3.666433e-01	0.813218	0.647911	0.497788	0.379857	0.274717	0.200853	0.143740	0.821393	0.657414	0.513973	0.396820	0.297852	0.218688	0.829211	0.672129	0.532645	0.415193	0.317552	0.833563	0.679172	0.548496	0.429604	0.838859	0.692910	0.563322	0.848272	0.705278	0.851410	0.250000	4.773176e-01	0.220000	1.233678e-01	0.060000	0.070000	0.140000	0.000000
1630000	0.310000	5.017901e-01	0.230000	1.246077e-01	0.060000	0.070000	0.140000	0.010000	0.300000	3.308961e+00	0.260000	0.230000	3.593833e-01	0.813352	0.648087	0.498215	0.380131	0.274905	0.201184	0.144162	0.821561	0.657460	0.514090	0.396855	0.298170	0.218873	0.829509	0.672049	0.532844	0.415308	0.317630	0.833551	0.679254	0.548898	0.430052	0.838912	0.693155	0.563614	0.848282	0.705354	0.851486	0.330000	4.821147e-01	0.250000	1.221403e-01	0.120000	0.090000	0.150000	0.010000
1635000	0.270000	5.068332e-01	0.230000	1.233678e-01	0.070000	0.060000	0.070000	0.000000	0.230000	3.276036e+00	0.210000	0.310000	3.666433e-01	0.813331	0.648167	0.498358	0.380296	0.274993	0.201325	0.144358	0.821529	0.657729	0.514530	0.397078	0.298434	0.218924	0.829574	0.672029	0.533167	0.415798	0.317830	0.833593	0.679386	0.549045	0.430265	0.839011	0.693297	0.563719	0.848379	0.705391	0.851387	0.320000	4.869600e-01	0.210000	1.209250e-01	0.090000	0.070000	0.100000	0.000000
1640000	0.310000	5.119270e-01	0.230000	1.233678e-01	0.130000	0.080000	0.160000	0.000000	0.300000	3.211166e+00	0.230000	0.270000	3.666433e-01	0.813394	0.648146	0.498329	0.380280	0.274917	0.201314	0.144392	0.821535	0.657891	0.514642	0.396919	0.298568	0.218748	0.829690	0.672018	0.533250	0.415858	0.318198	0.833708	0.679510	0.549180	0.430464	0.838961	0.693265	0.563907	0.848364	0.705508	0.851382	0.240000	4.821147e-01	0.280000	1.221403e-01	0.030000	0.070000	0.130000	0.010000
1645000	0.290000	5.170719e-01	0.210000	1.233678e-01	0.120000	0.090000	0.110000	0.000000	0.290000	3.308961e+00	0.210000	0.270000	3.703282e-01	0.813383	0.648098	0.498513	0.380290	0.274776	0.201378	0.144388	0.821525	0.657874	0.514624	0.397157	0.298706	0.219011	0.829639	0.671928	0.533530	0.416067	0.318482	0.833690	0.679607	0.549186	0.430407	0.839063	0.693300	0.564271	0.848460	0.705615	0.851398	0.290000	4.869600e-01	0.290000	1.233678e-01	0.090000	0.120000	0.150000	0.000000
1650000	0.180000	5.119270e-01	0.230000	1.221403e-01	0.040000	0.070000	0.110000	0.010000	0.220000	3.409734e+00	0.290000	0.280000	3.740500e-01	0.813539	0.647890	0.498788	0.380334	0.274891	0.201204	0.144354	0.821575	0.658059	0.514570	0.397152	0.298437	0.219138	0.829659	0.671998	0.533482	0.416081	0.318659	0.833582	0.679626	0.549070	0.430349	0.839023	0.693319	0.564328	0.848426	0.705364	0.851507	0.230000	4.821147e-01	0.310000	1.246077e-01	0.070000	0.130000	0.110000	0.000000
1655000	0.240000	5.068332e-01	0.240000	1.209250e-01	0.030000	0.050000	0.190000	0.000000	0.270000	3.342217e+00	0.230000	0.330000	3.703282e-01	0.813608	0.648106	0.499003	0.380289	0.274704	0.201346	0.144234	0.821542	0.658123	0.514578	0.397029	0.298556	0.219045	0.829714	0.671977	0.533391	0.416002	0.318480	0.833609	0.679434	0.549146	0.429991	0.839015	0.692885	0.564080	0.848463	0.705177	0.851258	0.320000	4.869600e-01	0.260000	1.258600e-01	0.130000	0.060000	0.170000	0.000000
1660000	0.240000	5.068332e-01	0.280000	1.221403e-01	0.140000	0.050000	0.080000	0.010000	0.210000	3.444002e+00	0.340000	0.290000	3.666433e-01	0.813692	0.648062	0.498905	0.380311	0.274382	0.201403	0.144102	0.821628	0.657865	0.514652	0.397010	0.298582	0.219046	0.829860	0.672224	0.533669	0.416106	0.318435	0.833541	0.679528	0.549445	0.429739	0.839003	0.693011	0.564027	0.848322	0.705078	0.851289	0.230000	4.821147e-01	0.280000	1.271249e-01	0.110000	0.050000	0.090000	0.020000
1665000	0.260000	5.119270e-01	0.220000	1.209250e-01	0.100000	0.110000	0.150000	0.000000	0.180000	3.243439e+00	0.290000	0.310000	3.703282e-01	0.813689	0.647997	0.498858	0.380462	0.274435	0.201268	0.144288	0.821799	0.657784	0.514515	0.397211	0.298702	0.219167	0.829883	0.672185	0.533640	0.416261	0.318336	0.833504	0.679581	0.549488	0.430091	0.839140	0.693129	0.564414	0.848361	0.705077	0.851484	0.290000	4.869600e-01	0.300000	1.284025e-01	0.120000	0.050000	0.130000	0.000000
1670000	0.250000	5.068332e-01	0.300000	1.221403e-01	0.120000	0.040000	0.150000	0.000000	0.170000	3.276036e+00	0.330000	0.240000	3.629952e-01	0.813707	0.648191	0.498853	0.380443	0.274616	0.201294	0.144377	0.821766	0.657776	0.514874	0.397322	0.298602	0.219007	0.830032	0.672380	0.533667	0.416283	0.318183	0.833528	0.679572	0.549431	0.429955	0.839006	0.693079	0.564144	0.848306	0.705062	0.851474	0.250000	4.821147e-01	0.330000	1.296930e-01	0.050000	0.080000	0.140000	0.030000
1675000	0.180000	5.017901e-01	0.350000	1.233678e-01	0.080000	0.100000	0.090000	0.000000	0.330000	3.243439e+00	0.310000	0.300000	3.666433e-01	0.813732	0.648327	0.498890	0.380611	0.274694	0.201438	0.144293	0.821908	0.657690	0.514730	0.397279	0.298625	0.219064	0.829889	0.672459	0.533554	0.416269	0.318043	0.833506	0.679569	0.549278	0.430017	0.838929	0.692947	0.563950	0.848308	0.704793	0.851324	0.300000	4.869600e-01	0.270000	1.309964e-01	0.080000	0.070000	0.090000	0.010000
1680000	0.230000	4.967973e-01	0.280000	1.246077e-01	0.070000	0.080000	0.080000	0.000000	0.210000	3.276036e+00	0.240000	0.290000	3.703282e-01	0.813788	0.648275	0.498918	0.380463	0.274541	0.201444	0.144080	0.821888	0.657712	0.514445	0.396977	0.298515	0.218888	0.830059	0.672271	0.533349	0.415947	0.317650	0.833281	0.679173	0.548890	0.429775	0.838810	0.692765	0.563788	0.848037	0.704593	0.851089	0.240000	4.821147e-01	0.200000	1.296930e-01	0.060000	0.080000	0.130000	0.000000
1685000	0.270000	5.017901e-01	0.300000	1.258600e-01	0.100000	0.120000	0.090000	0.010000	0.230000	3.342217e+00	0.240000	0.260000	3.666433e-01	0.813822	0.648261	0.498863	0.380556	0.274570	0.201610	0.144157	0.822011	0.657852	0.514704	0.397355	0.298662	0.219038	0.830223	0.672421	0.533590	0.416085	0.317951	0.833527	0.679192	0.549262	0.429947	0.838888	0.692930	0.563665	0.848066	0.704696	0.851112	0.280000	4.869600e-01	0.250000	1.284025e-01	0.090000	0.060000	0.090000	0.010000
1690000	0.220000	4.967973e-01	0.240000	1.246077e-01	0.110000	0.060000	0.150000	0.000000	0.210000	3.308961e+00	0.260000	0.230000	3.629952e-01	0.813912	0.648317	0.499098	0.380573	0.274657	0.201636	0.144446	0.821997	0.658057	0.514850	0.397446	0.298870	0.219123	0.830296	0.672271	0.533779	0.416459	0.318029	0.833496	0.679216	0.549435	0.430000	0.838965	0.693142	0.563666	0.848088	0.704869	0.851220	0.300000	4.918540e-01	0.290000	1.296930e-01	0.090000	0.080000	0.110000	0.010000
1695000	0.190000	4.918540e-01	0.150000	1.233678e-01	0.100000	0.080000	0.170000	0.000000	0.330000	3.342217e+00	0.340000	0.300000	3.740500e-01	0.813597	0.647777	0.498853	0.380640	0.274497	0.201398	0.144333	0.822072	0.658164	0.515104	0.397533	0.299035	0.219150	0.830304	0.672399	0.533817	0.416479	0.318124	0.833512	0.679309	0.549437	0.429888	0.838818	0.693099	0.563589	0.848154	0.704977	0.851177	0.250000	4.869600e-01	0.270000	1.309964e-01	0.110000	0.030000	0.150000	0.000000
1700000	0.260000	4.967973e-01	0.300000	1.246077e-01	0.130000	0.050000	0.130000	0.000000	0.240000	3.243439e+00	0.230000	0.230000	3.703282e-01	0.813619	0.647756	0.498848	0.380877	0.274443	0.201678	0.144512	0.822162	0.658184	0.515446	0.397656	0.299196	0.219257	0.830364	0.672620	0.534030	0.416680	0.318522	0.833572	0.679612	0.549642	0.430129	0.838990	0.693011	0.563623	0.848370	0.704992	0.851299	0.240000	4.821147e-01	0.200000	1.296930e-01	0.070000	0.060000	0.120000	0.000000
1705000	0.290000	5.017901e-01	0.250000	1.233678e-01	0.080000	0.100000	0.150000	0.000000	0.260000	3.116262e+00	0.200000	0.280000	3.740500e-01	0.813684	0.647531	0.498909	0.381230	0.274365	0.201719	0.144629	0.822156	0.658165	0.515590	0.397894	0.299254	0.219311	0.830355	0.672827	0.534124	0.416799	0.318659	0.833781	0.679565	0.549685	0.430314	0.839081	0.693246	0.563620	0.848363	0.705271	0.851384	0.230000	4.773176e-01	0.310000	1.309964e-01	0.090000	0.120000	0.130000	0.010000
1710000	0.240000	4.967973e-01	0.260000	1.246077e-01	0.070000	0.060000	0.130000	0.000000	0.280000	3.024163e+00	0.290000	0.240000	3.703282e-01	0.813767	0.647323	0.498888	0.381223	0.274346	0.201816	0.144816	0.822135	0.658181	0.515772	0.397979	0.299229	0.219415	0.830402	0.672947	0.534155	0.416785	0.318924	0.833883	0.679809	0.549916	0.430382	0.839198	0.693096	0.563628	0.848373	0.705258	0.851293	0.240000	4.725682e-01	0.310000	1.309964e-01	0.060000	0.020000	0.090000	0.010000
1715000	0.290000	5.017901e-01	0.310000	1.258600e-01	0.080000	0.070000	0.110000	0.010000	0.200000	2.934785e+00	0.250000	0.240000	3.666433e-01	0.813865	0.647453	0.499111	0.381158	0.274553	0.202024	0.145013	0.822262	0.658050	0.515903	0.398040	0.299437	0.219571	0.830375	0.673087	0.534297	0.416890	0.319051	0.834018	0.680064	0.550298	0.430738	0.839242	0.693337	0.563718	0.848518	0.705455	0.851369	0.340000	4.773176e-01	0.220000	1.296930e-01	0.060000	0.090000	0.110000	0.000000
1720000	0.290000	5.068332e-01	0.310000	1.271249e-01	0.060000	0.110000	0.120000	0.000000	0.230000	3.024163e+00	0.280000	0.290000	3.629952e-01	0.814046	0.647456	0.499130	0.381347	0.274648	0.202191	0.145165	0.822265	0.658141	0.515949	0.398284	0.299439	0.219724	0.830380	0.673413	0.534538	0.417065	0.319307	0.834016	0.680147	0.550362	0.430769	0.839232	0.693533	0.563910	0.848576	0.705482	0.851462	0.340000	4.773176e-01	0.190000	1.284025e-01	0.070000	0.010000	0.080000	0.000000
1725000	0.310000	5.119270e-01	0.280000	1.284025e-01	0.110000	0.090000	0.100000	0.000000	0.190000	3.024163e+00	0.220000	0.300000	3.740500e-01	0.814041	0.647276	0.499125	0.381378	0.274601	0.202172	0.145066	0.822238	0.658231	0.515878	0.398202	0.299290	0.219552	0.830246	0.673272	0.534387	0.416844	0.319189	0.834006	0.680082	0.550135	0.430716	0.839261	0.693507	0.564050	0.848581	0.705316	0.851547	0.200000	4.725682e-01	0.230000	1.271249e-01	0.060000	0.050000	0.110000	0.010000
1730000	0.240000	5.068332e-01	0.220000	1.271249e-01	0.090000	0.050000	0.120000	0.000000	0.300000	3.085255e+00	0.260000	0.290000	3.740500e-01	0.813921	0.647292	0.499120	0.381303	0.274500	0.202039	0.144932	0.822215	0.657986	0.515680	0.397984	0.299141	0.219474	0.830222	0.673210	0.534428	0.416751	0.319138	0.834122	0.680086	0.549884	0.430735	0.839289	0.693293	0.563972	0.848530	0.705383	0.851477	0.280000	4.773176e-01	0.200000	1.258600e-01	0.080000	0.090000	0.130000	0.000000
1735000	0.250000	5.017901e-01	0.240000	1.258600e-01	0.080000	0.060000	0.100000	0.000000	0.210000	3.179215e+00	0.230000	0.260000	3.703282e-01	0.813977	0.647402	0.499307	0.381414	0.274808	0.201991	0.145039	0.822292	0.657956	0.515713	0.398216	0.299141	0.219355	0.830274	0.673406	0.534555	0.416883	0.319078	0.834204	0.680257	0.550078	0.430570	0.839395	0.693362	0.564110	0.848427	0.705312	0.851398	0.210000	4.725682e-01	0.190000	1.246077e-01	0.080000	0.150000	0.090000	0.010000
1740000	0.260000	5.068332e-01	0.300000	1.271249e-01	0.100000	0.130000	0.170000	0.030000	0.190000	3.024163e+00	0.270000	0.230000	3.740500e-01	0.814064	0.647467	0.499365	0.381538	0.274979	0.202191	0.145154	0.822310	0.657998	0.515896	0.398228	0.299263	0.219356	0.830403	0.673462	0.534785	0.416939	0.319394	0.834230	0.680444	0.550198	0.430799	0.839389	0.693401	0.564356	0.848477	0.705441	0.851501	0.220000	4.678660e-01	0.200000	1.233678e-01	0.090000	0.060000	0.060000	0.000000
1745000	0.210000	5.017901e-01	0.280000	1.284025e-01	0.150000	0.050000	0.190000	0.000000	0.300000	3.085255e+00	0.290000	0.230000	3.703282e-01	0.814156	0.647444	0.499720	0.381523	0.274950	0.202124	0.145179	0.822416	0.658139	0.516158	0.398422	0.299197	0.219341	0.830523	0.673544	0.535018	0.417055	0.319346	0.834303	0.680630	0.550025	0.430942	0.839548	0.693414	0.564150	0.848403	0.705441	0.851482	0.300000	4.725682e-01	0.300000	1.246077e-01	0.040000	0.040000	0.050000	0.000000
1750000	0.210000	5.017901e-01	0.340000	1.296930e-01	0.130000	0.040000	0.110000	0.000000	0.220000	2.934785e+00	0.330000	0.270000	3.778093e-01	0.814024	0.647367	0.499681	0.381366	0.274897	0.202021	0.145116	0.822390	0.658243	0.516069	0.398465	0.299259	0.219189	0.830563	0.673535	0.535138	0.417119	0.319298	0.834484	0.680831	0.550071	0.431075	0.839549	0.693471	0.564259	0.848498	0.705495	0.851483	0.270000	4.773176e-01	0.270000	1.258600e-01	0.090000	0.070000	0.150000	0.000000
1755000	0.240000	4.967973e-01	0.270000	1.309964e-01	0.070000	0.070000	0.160000	0.010000	0.270000	3.024163e+00	0.270000	0.270000	3.893153e-01	0.814129	0.647358	0.499618	0.381382	0.274893	0.202182	0.145237	0.822485	0.658405	0.516283	0.398591	0.299398	0.219416	0.830584	0.673528	0.535138	0.417474	0.319700	0.834574	0.681087	0.550435	0.431325	0.839560	0.693625	0.564447	0.848419	0.705641	0.851502	0.260000	4.821147e-01	0.220000	1.246077e-01	0.100000	0.120000	0.090000	0.000000
1760000	0.210000	4.918540e-01	0.250000	1.296930e-01	0.100000	0.100000	0.100000	0.020000	0.210000	3.085255e+00	0.230000	0.220000	3.854415e-01	0.814251	0.647503	0.499500	0.381343	0.274963	0.202281	0.145199	0.822450	0.658401	0.516219	0.398391	0.299381	0.219311	0.830634	0.673383	0.535025	0.417633	0.319847	0.834527	0.681078	0.550403	0.431324	0.839598	0.693661	0.564539	0.848451	0.705755	0.851665	0.270000	4.869600e-01	0.370000	1.258600e-01	0.050000	0.050000	0.070000	0.000000
1765000	0.250000	4.869600e-01	0.230000	1.284025e-01	0.080000	0.070000	0.070000	0.000000	0.270000	3.179215e+00	0.300000	0.340000	3.816063e-01	0.814226	0.647329	0.499153	0.381214	0.274684	0.201940	0.144982	0.822313	0.658086	0.515949	0.398088	0.299065	0.219095	0.830444	0.673097	0.534898	0.417374	0.319541	0.834426	0.680855	0.550275	0.431278	0.839670	0.693562	0.564573	0.848239	0.705752	0.851630	0.250000	4.821147e-01	0.260000	1.271249e-01	0.080000	0.080000	0.140000	0.010000
1770000	0.250000	4.821147e-01	0.230000	1.284025e-01	0.040000	0.060000	0.130000	0.000000	0.250000	3.147581e+00	0.280000	0.270000	3.932280e-01	0.814227	0.647253	0.499060	0.381008	0.274473	0.201839	0.144819	0.822382	0.658038	0.515791	0.397986	0.299014	0.218885	0.830205	0.672688	0.534443	0.417177	0.319447	0.834397	0.680658	0.550178	0.431025	0.839496	0.693539	0.564441	0.848247	0.705837	0.851398	0.310000	4.869600e-01	0.310000	1.284025e-01	0.060000	0.080000	0.100000	0.000000
1775000	0.220000	4.773176e-01	0.240000	1.271249e-01	0.120000	0.070000	0.110000	0.010000	0.340000	3.116262e+00	0.310000	0.240000	3.893153e-01	0.814359	0.647408	0.499102	0.381092	0.274416	0.201721	0.144779	0.822331	0.657935	0.515844	0.397827	0.298929	0.218842	0.830191	0.672545	0.534514	0.417046	0.319524	0.834365	0.680685	0.550030	0.431060	0.839600	0.693436	0.564360	0.848163	0.705846	0.851345	0.230000	4.821147e-01	0.310000	1.296930e-01	0.130000	0.050000	0.160000	0.030000
1780000	0.280000	4.821147e-01	0.280000	1.284025e-01	0.060000	0.080000	0.060000	0.000000	0.270000	2.994072e+00	0.300000	0.180000	3.893153e-01	0.814387	0.647264	0.499026	0.381073	0.274557	0.201606	0.144749	0.822354	0.657798	0.515843	0.397845	0.298849	0.218734	0.830287	0.672813	0.534381	0.417093	0.319632	0.834477	0.680722	0.550051	0.430991	0.839610	0.693264	0.564307	0.848232	0.705907	0.851274	0.250000	4.773176e-01	0.180000	1.284025e-01	0.070000	0.040000	0.150000	0.000000
1785000	0.260000	4.869600e-01	0.230000	1.271249e-01	0.170000	0.050000	0.180000	0.010000	0.270000	3.147581e+00	0.230000	0.270000	3.816063e-01	0.814500	0.647295	0.498825	0.381213	0.274725	0.201715	0.144936	0.822301	0.657849	0.515745	0.398040	0.299052	0.218889	0.830328	0.672942	0.534420	0.417160	0.320071	0.834553	0.681091	0.550119	0.431189	0.839662	0.693578	0.564391	0.848266	0.706057	0.851320	0.260000	4.821147e-01	0.300000	1.296930e-01	0.100000	0.080000	0.110000	0.010000
1790000	0.150000	4.821147e-01	0.250000	1.258600e-01	0.120000	0.040000	0.130000	0.000000	0.250000	3.085255e+00	0.200000	0.260000	3.854415e-01	0.814335	0.647106	0.498828	0.381258	0.274609	0.201682	0.144719	0.822214	0.657892	0.515719	0.397964	0.298919	0.218681	0.830326	0.672679	0.534628	0.417151	0.319876	0.834435	0.681092	0.549940	0.430900	0.839553	0.693498	0.564104	0.848293	0.705727	0.850893	0.260000	4.869600e-01	0.210000	1.284025e-01	0.060000	0.020000	0.170000	0.000000
1795000	0.260000	4.869600e-01	0.230000	1.246077e-01	0.080000	0.110000	0.070000	0.010000	0.300000	3.179215e+00	0.190000	0.220000	3.778093e-01	0.814281	0.647083	0.498855	0.381160	0.274635	0.201605	0.144596	0.822249	0.657916	0.515687	0.398167	0.299138	0.218686	0.830381	0.672646	0.534517	0.416949	0.319616	0.834442	0.681002	0.549736	0.430733	0.839486	0.693502	0.563987	0.848247	0.705580	0.850782	0.270000	4.918540e-01	0.270000	1.296930e-01	0.090000	0.100000	0.150000	0.020000
1800000	0.270000	4.918540e-01	0.290000	1.258600e-01	0.100000	0.100000	0.120000	0.010000	0.160000	3.243439e+00	0.230000	0.310000	3.816063e-01	0.814376	0.647356	0.498874	0.381103	0.274533	0.201496	0.144405	0.822381	0.658028	0.515670	0.397998	0.298790	0.218564	0.830275	0.672380	0.534287	0.416680	0.319453	0.834477	0.680936	0.549482	0.430713	0.839407	0.693192	0.564085	0.848229	0.705424	0.850729	0.290000	4.967973e-01	0.210000	1.284025e-01	0.070000	0.100000	0.120000	0.010000
1805000	0.290000	4.967973e-01	0.170000	1.246077e-01	0.100000	0.060000	0.160000	0.000000	0.200000	3.243439e+00	0.150000	0.250000	3.703282e-01	0.814446	0.647188	0.498707	0.380951	0.274325	0.201439	0.144255	0.822340	0.657891	0.515598	0.397891	0.298594	0.218417	0.830291	0.672433	0.534153	0.416671	0.319326	0.834505	0.680635	0.549543	0.430569	0.839436	0.693039	0.564098	0.848299	0.705478	0.850795	0.290000	4.967973e-01	0.210000	1.284025e-01	0.130000	0.070000	0.170000	0.000000
1810000	0.230000	4.918540e-01	0.260000	1.258600e-01	0.090000	0.050000	0.150000	0.020000	0.260000	3.211166e+00	0.340000	0.260000	3.740500e-01	0.814523	0.647221	0.498657	0.380990	0.274415	0.201375	0.144163	0.822350	0.658034	0.515586	0.397965	0.298545	0.218462	0.830274	0.672467	0.534127	0.416635	0.319420	0.834451	0.680734	0.549491	0.430491	0.839558	0.693199	0.564103	0.848406	0.705364	0.850882	0.290000	5.017901e-01	0.180000	1.271249e-01	0.090000	0.070000	0.140000	0.000000
1815000	0.200000	4.869600e-01	0.200000	1.246077e-01	0.110000	0.040000	0.150000	0.010000	0.330000	3.308961e+00	0.310000	0.340000	3.778093e-01	0.814546	0.647415	0.498923	0.381048	0.274720	0.201545	0.144299	0.822419	0.658160	0.515635	0.398138	0.298574	0.218581	0.830369	0.672626	0.534330	0.416823	0.319490	0.834466	0.681071	0.549685	0.430415	0.839610	0.693352	0.564266	0.848394	0.705379	0.851030	0.280000	5.068332e-01	0.320000	1.284025e-01	0.080000	0.040000	0.120000	0.020000
1820000	0.300000	4.918540e-01	0.200000	1.246077e-01	0.070000	0.040000	0.090000	0.000000	0.250000	3.308961e+00	0.200000	0.220000	3.740500e-01	0.814646	0.647395	0.498895	0.380965	0.274557	0.201355	0.144191	0.822408	0.658039	0.515582	0.398066	0.298375	0.218641	0.830356	0.672638	0.534422	0.416924	0.319657	0.834607	0.681064	0.549926	0.430447	0.839595	0.693331	0.564316	0.848393	0.705461	0.851122	0.240000	5.017901e-01	0.270000	1.296930e-01	0.160000	0.060000	0.140000	0.000000
1825000	0.270000	4.967973e-01	0.280000	1.258600e-01	0.120000	0.060000	0.080000	0.000000	0.190000	3.085255e+00	0.220000	0.310000	3.854415e-01	0.814659	0.647165	0.498913	0.380993	0.274625	0.201287	0.144032	0.822466	0.658151	0.515673	0.398118	0.298253	0.218514	0.830352	0.672560	0.534513	0.416995	0.319605	0.834588	0.681028	0.549878	0.430455	0.839554	0.693319	0.564309	0.848420	0.705624	0.851123	0.220000	4.967973e-01	0.260000	1.309964e-01	0.080000	0.100000	0.130000	0.010000
1830000	0.250000	4.918540e-01	0.290000	1.271249e-01	0.080000	0.080000	0.120000	0.000000	0.210000	3.054556e+00	0.280000	0.300000	3.893153e-01	0.814504	0.647148	0.498901	0.381024	0.274902	0.201723	0.144234	0.822534	0.658238	0.515891	0.398081	0.298608	0.218802	0.830410	0.672946	0.534649	0.417203	0.319658	0.834728	0.681149	0.550233	0.430762	0.839576	0.693445	0.564551	0.848511	0.705736	0.851150	0.180000	4.918540e-01	0.190000	1.296930e-01	0.070000	0.080000	0.110000	0.010000
1835000	0.320000	4.967973e-01	0.230000	1.258600e-01	0.030000	0.050000	0.070000	0.000000	0.270000	3.211166e+00	0.310000	0.240000	3.854415e-01	0.814440	0.646979	0.498485	0.380477	0.274720	0.201381	0.143977	0.822281	0.658027	0.515600	0.397680	0.298294	0.218505	0.830269	0.672711	0.534305	0.416974	0.319474	0.834612	0.681232	0.549926	0.430395	0.839483	0.693475	0.564400	0.848304	0.705476	0.851332	0.250000	4.869600e-01	0.210000	1.284025e-01	0.080000	0.080000	0.110000	0.010000
1840000	0.220000	4.918540e-01	0.220000	1.246077e-01	0.080000	0.030000	0.160000	0.000000	0.220000	2.994072e+00	0.330000	0.310000	3.932280e-01	0.814502	0.647157	0.498687	0.380791	0.274733	0.201393	0.143904	0.822307	0.658207	0.515759	0.397708	0.298281	0.218555	0.830189	0.672979	0.534291	0.416870	0.319415	0.834695	0.681164	0.549909	0.430651	0.839479	0.693471	0.564609	0.848295	0.705397	0.851330	0.290000	4.918540e-01	0.230000	1.271249e-01	0.090000	0.060000	0.130000	0.000000
1845000	0.220000	4.918540e-01	0.330000	1.258600e-01	0.120000	0.060000	0.150000	0.000000	0.330000	3.116262e+00	0.220000	0.230000	3.893153e-01	0.814589	0.647248	0.498637	0.380665	0.274857	0.201322	0.143736	0.822429	0.658143	0.515744	0.397605	0.298220	0.218461	0.830222	0.672846	0.534246	0.416811	0.319263	0.834412	0.680971	0.549738	0.430420	0.839454	0.693521	0.564429	0.848062	0.705433	0.851266	0.270000	4.967973e-01	0.250000	1.258600e-01	0.170000	0.050000	0.170000	0.020000
1850000	0.290000	4.918540e-01	0.280000	1.271249e-01	0.110000	0.050000	0.100000	0.000000	0.310000	3.211166e+00	0.260000	0.260000	3.854415e-01	0.814671	0.647110	0.498678	0.380548	0.275013	0.201431	0.144006	0.822573	0.658195	0.515913	0.397384	0.298121	0.218755	0.830196	0.672818	0.534304	0.417027	0.319394	0.834402	0.680983	0.549831	0.430421	0.839600	0.693709	0.564623	0.848043	0.705531	0.851291	0.290000	5.017901e-01	0.210000	1.246077e-01	0.060000	0.080000	0.120000	0.000000
1855000	0.290000	4.967973e-01	0.210000	1.258600e-01	0.080000	0.070000	0.100000	0.010000	0.140000	3.085255e+00	0.260000	0.270000	3.854415e-01	0.814715	0.647159	0.498795	0.380689	0.275099	0.201482	0.144135	0.822598	0.658358	0.516011	0.397395	0.298186	0.218887	0.830189	0.672852	0.534427	0.417002	0.319566	0.834313	0.681004	0.549677	0.430260	0.839604	0.693713	0.564310	0.847966	0.705474	0.851268	0.140000	4.967973e-01	0.250000	1.233678e-01	0.070000	0.110000	0.100000	0.000000
1860000	0.210000	4.918540e-01	0.270000	1.271249e-01	0.070000	0.100000	0.060000	0.000000	0.260000	3.179215e+00	0.240000	0.230000	3.816063e-01	0.814848	0.647105	0.498918	0.380596	0.274908	0.201490	0.144037	0.822535	0.658294	0.515926	0.397161	0.298155	0.218723	0.830078	0.672791	0.534169	0.416783	0.319374	0.834288	0.680877	0.549550	0.430029	0.839417	0.693692	0.564139	0.847885	0.705397	0.851172	0.180000	4.918540e-01	0.260000	1.246077e-01	0.080000	0.100000	0.140000	0.000000
1865000	0.210000	4.918540e-01	0.290000	1.284025e-01	0.120000	0.030000	0.080000	0.000000	0.270000	3.147581e+00	0.190000	0.250000	3.740500e-01	0.814820	0.647188	0.499011	0.380780	0.274842	0.201380	0.143950	0.822430	0.658511	0.515943	0.397013	0.297928	0.218597	0.830154	0.672861	0.534075	0.416633	0.319173	0.834290	0.680579	0.549211	0.429755	0.839351	0.693505	0.564106	0.847877	0.705346	0.851112	0.280000	4.967973e-01	0.300000	1.258600e-01	0.060000	0.040000	0.070000	0.000000
1870000	0.230000	4.869600e-01	0.220000	1.271249e-01	0.140000	0.120000	0.110000	0.000000	0.250000	3.054556e+00	0.180000	0.260000	3.703282e-01	0.814843	0.647304	0.498820	0.380868	0.274777	0.201292	0.143914	0.822426	0.658436	0.515721	0.396834	0.297784	0.218597	0.830173	0.673003	0.533890	0.416559	0.319310	0.834313	0.680441	0.549104	0.429799	0.839259	0.693422	0.564236	0.847789	0.705380	0.851203	0.270000	5.017901e-01	0.300000	1.271249e-01	0.090000	0.070000	0.090000	0.000000
1875000	0.240000	4.821147e-01	0.270000	1.284025e-01	0.040000	0.050000	0.080000	0.000000	0.210000	3.116262e+00	0.280000	0.220000	3.593833e-01	0.815018	0.647414	0.498823	0.380889	0.274783	0.201517	0.143911	0.822339	0.658297	0.515720	0.396861	0.297749	0.218537	0.830228	0.672990	0.533780	0.416574	0.319154	0.834156	0.680475	0.549182	0.429894	0.839203	0.693405	0.564124	0.847758	0.705242	0.851115	0.180000	4.967973e-01	0.220000	1.258600e-01	0.100000	0.100000	0.080000	0.010000
1880000	0.230000	4.773176e-01	0.300000	1.296930e-01	0.090000	0.090000	0.120000	0.000000	0.270000	3.085255e+00	0.190000	0.190000	3.558074e-01	0.815004	0.647321	0.498648	0.380734	0.274707	0.201444	0.143791	0.822232	0.658272	0.515426	0.396619	0.297600	0.218318	0.830119	0.672816	0.533552	0.416365	0.318917	0.834023	0.680378	0.549037	0.429639	0.839151	0.693236	0.563896	0.847667	0.705106	0.850945	0.260000	5.017901e-01	0.250000	1.246077e-01	0.060000	0.010000	0.070000	0.010000
1885000	0.280000	4.821147e-01	0.210000	1.284025e-01	0.070000	0.090000	0.080000	0.000000	0.230000	3.116262e+00	0.260000	0.280000	3.666433e-01	0.814881	0.647159	0.498837	0.380663	0.274638	0.201535	0.143751	0.822242	0.658279	0.515248	0.396469	0.297622	0.218281	0.830248	0.672913	0.533704	0.416232	0.318759	0.834004	0.680284	0.548967	0.429637	0.839285	0.693179	0.563909	0.847678	0.705030	0.850721	0.340000	5.068332e-01	0.320000	1.258600e-01	0.120000	0.090000	0.120000	0.010000
1890000	0.280000	4.821147e-01	0.230000	1.271249e-01	0.100000	0.080000	0.090000	0.020000	0.220000	3.085255e+00	0.240000	0.250000	3.629952e-01	0.814874	0.647247	0.498721	0.380573	0.274426	0.201418	0.143590	0.822326	0.658313	0.515155	0.396392	0.297529	0.218017	0.830207	0.672837	0.533622	0.416037	0.318637	0.833985	0.680110	0.548829	0.429465	0.839179	0.692974	0.563832	0.847689	0.705129	0.850884	0.240000	5.017901e-01	0.290000	1.271249e-01	0.100000	0.120000	0.120000	0.000000
1895000	0.280000	4.869600e-01	0.230000	1.258600e-01	0.090000	0.090000	0.140000	0.000000	0.300000	3.116262e+00	0.290000	0.280000	3.740500e-01	0.815024	0.647341	0.498755	0.380713	0.274529	0.201402	0.143609	0.822350	0.658393	0.515248	0.396408	0.297564	0.218014	0.830301	0.672954	0.533526	0.416006	0.318635	0.833870	0.680147	0.548907	0.429661	0.839070	0.692923	0.563868	0.847720	0.705159	0.850929	0.240000	4.967973e-01	0.330000	1.284025e-01	0.080000	0.070000	0.120000	0.000000
1900000	0.290000	4.918540e-01	0.240000	1.246077e-01	0.070000	0.110000	0.100000	0.000000	0.220000	3.054556e+00	0.230000	0.270000	3.816063e-01	0.814905	0.647296	0.498611	0.380756	0.274637	0.201340	0.143778	0.822356	0.658616	0.515560	0.396640	0.297729	0.218173	0.830387	0.673037	0.533515	0.416229	0.318875	0.834028	0.680208	0.549088	0.429940	0.839160	0.692972	0.563958	0.847786	0.705340	0.851060	0.310000	5.017901e-01	0.290000	1.296930e-01	0.060000	0.070000	0.050000	0.010000
1905000	0.280000	4.967973e-01	0.260000	1.258600e-01	0.080000	0.020000	0.130000	0.000000	0.190000	3.276036e+00	0.260000	0.230000	3.854415e-01	0.814762	0.647356	0.498541	0.380909	0.274541	0.201445	0.143823	0.822371	0.658604	0.515284	0.396496	0.297594	0.217927	0.830447	0.673074	0.533621	0.416152	0.318672	0.834085	0.680338	0.549198	0.429951	0.839377	0.692818	0.563999	0.847889	0.705370	0.851092	0.250000	4.967973e-01	0.280000	1.309964e-01	0.100000	0.130000	0.140000	0.000000
1910000	0.270000	5.017901e-01	0.210000	1.246077e-01	0.110000	0.050000	0.120000	0.000000	0.260000	3.116262e+00	0.310000	0.250000	3.740500e-01	0.814687	0.647245	0.498449	0.380989	0.274467	0.201320	0.143697	0.822354	0.658673	0.515304	0.396402	0.297531	0.217973	0.830409	0.673067	0.533469	0.416092	0.318493	0.834051	0.680247	0.549060	0.430140	0.839333	0.692646	0.564065	0.847752	0.705202	0.851112	0.220000	4.918540e-01	0.280000	1.323130e-01	0.080000	0.030000	0.180000	0.000000
1915000	0.280000	5.068332e-01	0.250000	1.233678e-01	0.060000	0.080000	0.110000	0.000000	0.240000	3.179215e+00	0.270000	0.310000	3.703282e-01	0.814688	0.647139	0.498504	0.380931	0.274487	0.201246	0.143829	0.822317	0.658690	0.515554	0.396640	0.297753	0.218042	0.830368	0.673101	0.533555	0.416150	0.318440	0.834083	0.680253	0.549118	0.430314	0.839366	0.692739	0.564142	0.847702	0.705215	0.851212	0.320000	4.967973e-01	0.260000	1.336427e-01	0.080000	0.080000	0.140000	0.000000
1920000	0.300000	5.119270e-01	0.330000	1.246077e-01	0.080000	0.040000	0.100000	0.020000	0.270000	3.179215e+00	0.200000	0.200000	3.703282e-01	0.814669	0.647065	0.498428	0.381032	0.274561	0.201208	0.143786	0.822401	0.658676	0.515708	0.396665	0.297965	0.218110	0.830199	0.673176	0.533540	0.415985	0.318393	0.834173	0.680289	0.549202	0.430442	0.839437	0.692935	0.564250	0.847754	0.705340	0.851373	0.290000	5.017901e-01	0.240000	1.323130e-01	0.090000	0.110000	0.140000	0.000000
1925000	0.300000	5.119270e-01	0.290000	1.258600e-01	0.070000	0.050000	0.090000	0.030000	0.250000	3.024163e+00	0.220000	0.230000	3.666433e-01	0.814745	0.647041	0.498243	0.380827	0.274482	0.201158	0.143663	0.822393	0.658302	0.515622	0.396464	0.297816	0.218021	0.830148	0.673086	0.533397	0.415802	0.318232	0.833861	0.680229	0.549158	0.430394	0.839413	0.692786	0.564057	0.847795	0.705348	0.851206	0.310000	5.068332e-01	0.230000	1.309964e-01	0.100000	0.060000	0.170000	0.000000
1930000	0.260000	5.170719e-01	0.280000	1.271249e-01	0.090000	0.040000	0.130000	0.010000	0.290000	3.054556e+00	0.230000	0.310000	3.740500e-01	0.814710	0.647098	0.498081	0.380666	0.274327	0.201085	0.143541	0.822394	0.658129	0.515471	0.396399	0.297715	0.217904	0.830197	0.672995	0.533407	0.415804	0.318160	0.834000	0.680134	0.549104	0.430389	0.839395	0.692703	0.563972	0.847738	0.705183	0.851084	0.240000	5.017901e-01	0.230000	1.309964e-01	0.120000	0.100000	0.110000	0.030000
1935000	0.230000	5.119270e-01	0.280000	1.284025e-01	0.100000	0.140000	0.080000	0.000000	0.260000	3.147581e+00	0.280000	0.160000	3.666433e-01	0.814853	0.647166	0.497991	0.380518	0.274321	0.201213	0.143453	0.822544	0.657927	0.515471	0.396366	0.297717	0.217832	0.830167	0.673076	0.533558	0.415911	0.318087	0.834104	0.680294	0.549162	0.430339	0.839409	0.692853	0.564033	0.847771	0.705151	0.851096	0.240000	4.967973e-01	0.220000	1.296930e-01	0.100000	0.090000	0.120000	0.000000
1940000	0.330000	5.170719e-01	0.340000	1.296930e-01	0.120000	0.020000	0.110000	0.000000	0.230000	3.085255e+00	0.280000	0.300000	3.778093e-01	0.814865	0.647205	0.497888	0.380473	0.274297	0.201245	0.143377	0.822619	0.657852	0.515601	0.396290	0.297638	0.217799	0.830164	0.673024	0.533523	0.415810	0.318274	0.834191	0.680347	0.549016	0.430254	0.839253	0.692888	0.563839	0.847733	0.705112	0.851137	0.240000	4.918540e-01	0.260000	1.309964e-01	0.080000	0.120000	0.160000	0.000000
1945000	0.230000	5.119270e-01	0.280000	1.309964e-01	0.090000	0.140000	0.130000	0.000000	0.270000	3.179215e+00	0.320000	0.280000	3.816063e-01	0.814976	0.647243	0.497778	0.380289	0.274405	0.201155	0.143575	0.822705	0.657903	0.515563	0.396409	0.297551	0.217633	0.830177	0.673034	0.533549	0.415539	0.318166	0.834136	0.680349	0.548806	0.430314	0.839164	0.692813	0.563825	0.847681	0.705013	0.851158	0.260000	4.967973e-01	0.300000	1.323130e-01	0.050000	0.070000	0.160000	0.000000
1950000	0.210000	5.068332e-01	0.270000	1.323130e-01	0.090000	0.060000	0.060000	0.000000	0.210000	3.243439e+00	0.310000	0.280000	3.893153e-01	0.814864	0.647408	0.498063	0.380253	0.274383	0.201310	0.143871	0.822751	0.658108	0.515777	0.396516	0.297644	0.217700	0.830267	0.673085	0.533634	0.415680	0.318443	0.834158	0.680401	0.548854	0.430582	0.839305	0.692826	0.564083	0.847684	0.705227	0.851342	0.260000	4.967973e-01	0.240000	1.309964e-01	0.050000	0.050000	0.160000	0.000000
1955000	0.260000	5.119270e-01	0.270000	1.323130e-01	0.080000	0.040000	0.050000	0.000000	0.270000	3.085255e+00	0.250000	0.200000	3.971800e-01	0.814991	0.647446	0.498297	0.380532	0.274769	0.201738	0.143971	0.822814	0.658210	0.516017	0.396708	0.297826	0.217875	0.830311	0.673230	0.534001	0.415689	0.318714	0.834299	0.680652	0.549024	0.430888	0.839450	0.692786	0.564240	0.847803	0.705534	0.851417	0.280000	5.017901e-01	0.270000	1.323130e-01	0.080000	0.080000	0.070000	0.030000
1960000	0.170000	5.068332e-01	0.240000	1.309964e-01	0.100000	0.090000	0.070000	0.010000	0.260000	3.179215e+00	0.220000	0.230000	3.854415e-01	0.815038	0.647312	0.498209	0.380410	0.274642	0.201765	0.143945	0.822830	0.658273	0.515776	0.396414	0.297779	0.217753	0.830299	0.673181	0.533788	0.415477	0.318643	0.834394	0.680702	0.548939	0.430980	0.839448	0.692907	0.564288	0.847824	0.705622	0.851514	0.250000	4.967973e-01	0.230000	1.309964e-01	0.090000	0.070000	0.120000	0.000000
1965000	0.200000	5.017901e-01	0.220000	1.309964e-01	0.080000	0.090000	0.100000	0.000000	0.210000	3.085255e+00	0.270000	0.250000	3.778093e-01	0.815116	0.647398	0.498178	0.380366	0.274573	0.201743	0.143935	0.822781	0.658190	0.515800	0.396443	0.297638	0.217714	0.830375	0.673154	0.533777	0.415442	0.318577	0.834323	0.680798	0.548704	0.431011	0.839449	0.692673	0.564177	0.847760	0.705462	0.851457	0.230000	4.918540e-01	0.220000	1.296930e-01	0.060000	0.070000	0.100000	0.000000
1970000	0.240000	4.967973e-01	0.220000	1.309964e-01	0.060000	0.030000	0.090000	0.000000	0.250000	3.024163e+00	0.190000	0.270000	3.740500e-01	0.815152	0.647205	0.498048	0.380209	0.274597	0.201653	0.143891	0.822782	0.658067	0.515738	0.396494	0.297708	0.217652	0.830416	0.673296	0.533785	0.415318	0.318447	0.834306	0.680745	0.548611	0.430947	0.839506	0.692560	0.563952	0.847676	0.705410	0.851410	0.280000	4.967973e-01	0.230000	1.284025e-01	0.050000	0.110000	0.070000	0.000000
1975000	0.270000	5.017901e-01	0.270000	1.323130e-01	0.100000	0.060000	0.080000	0.010000	0.240000	3.054556e+00	0.230000	0.320000	3.854415e-01	0.815276	0.647306	0.498110	0.380454	0.274773	0.201729	0.143846	0.822861	0.658142	0.515835	0.396598	0.297684	0.217553	0.830490	0.673446	0.534023	0.415233	0.318487	0.834485	0.680902	0.548618	0.431135	0.839526	0.692752	0.563899	0.847616	0.705472	0.851341	0.300000	5.017901e-01	0.230000	1.271249e-01	0.150000	0.080000	0.120000	0.000000
1980000	0.270000	5.068332e-01	0.240000	1.309964e-01	0.090000	0.050000	0.090000	0.000000	0.280000	3.211166e+00	0.340000	0.160000	3.740500e-01	0.815226	0.647048	0.498192	0.380348	0.274652	0.201651	0.143886	0.822716	0.658207	0.515807	0.396551	0.297762	0.217937	0.830457	0.673538	0.534198	0.415294	0.318710	0.834379	0.680897	0.548744	0.431172	0.839373	0.692726	0.563906	0.847590	0.705551	0.851455	0.280000	5.068332e-01	0.260000	1.284025e-01	0.080000	0.080000	0.110000	0.000000
1985000	0.270000	5.119270e-01	0.290000	1.323130e-01	0.070000	0.050000	0.110000	0.000000	0.270000	3.478615e+00	0.350000	0.180000	3.666433e-01	0.815161	0.647011	0.498112	0.380300	0.274616	0.201639	0.143914	0.822916	0.658392	0.515942	0.396599	0.297976	0.218164	0.830586	0.673564	0.534208	0.415427	0.318899	0.834477	0.680869	0.548861	0.431505	0.839303	0.692739	0.564134	0.847714	0.705742	0.851496	0.200000	5.017901e-01	0.300000	1.296930e-01	0.050000	0.040000	0.150000	0.000000
1990000	0.230000	5.068332e-01	0.250000	1.309964e-01	0.050000	0.050000	0.060000	0.000000	0.250000	3.308961e+00	0.260000	0.260000	3.778093e-01	0.815242	0.646905	0.498173	0.380282	0.274534	0.201686	0.143989	0.822889	0.658270	0.515900	0.396714	0.298121	0.218169	0.830590	0.673512	0.534369	0.415406	0.319011	0.834650	0.681105	0.549027	0.431769	0.839349	0.692851	0.564077	0.847810	0.705776	0.851511	0.290000	5.068332e-01	0.350000	1.309964e-01	0.110000	0.060000	0.120000	0.010000
1995000	0.280000	5.119270e-01	0.350000	1.323130e-01	0.100000	0.090000	0.080000	0.020000	0.240000	3.308961e+00	0.250000	0.270000	3.740500e-01	0.815291	0.646996	0.498198	0.380559	0.274502	0.201753	0.143980	0.822809	0.658184	0.515937	0.396722	0.298194	0.218377	0.830497	0.673659	0.534447	0.415634	0.319191	0.834740	0.681140	0.549214	0.432109	0.839423	0.692742	0.564147	0.847789	0.705921	0.851623	0.240000	5.017901e-01	0.240000	1.296930e-01	0.050000	0.060000	0.150000	0.020000
2000000	0.260000	5.170719e-01	0.280000	1.336427e-01	0.100000	0.110000	0.090000	0.000000	0.260000	3.308961e+00	0.220000	0.320000	3.778093e-01	0.815294	0.647017	0.498113	0.380539	0.274576	0.201878	0.143886	0.822908	0.658218	0.515978	0.396836	0.298316	0.218355	0.830414	0.673662	0.534476	0.415603	0.319081	0.834774	0.681091	0.549168	0.432316	0.839359	0.692707	0.564325	0.847802	0.705814	0.851689	0.170000	4.967973e-01	0.250000	1.284025e-01	0.080000	0.090000	0.110000	0.000000
2005000	0.240000	5.119270e-01	0.240000	1.323130e-01	0.070000	0.140000	0.140000	0.000000	0.250000	3.085255e+00	0.320000	0.240000	3.740500e-01	0.815378	0.646836	0.497998	0.380585	0.274444	0.201747	0.143885	0.822845	0.658010	0.515805	0.396691	0.297945	0.218336	0.830262	0.673670	0.534387	0.415327	0.319081	0.834787	0.681129	0.549188	0.432376	0.839237	0.692629	0.564309	0.847794	0.705895	0.851786	0.230000	4.918540e-01	0.190000	1.271249e-01	0.080000	0.040000	0.080000	0.010000
2010000	0.240000	5.119270e-01	0.190000	1.309964e-01	0.090000	0.030000	0.120000	0.020000	0.310000	2.994072e+00	0.290000	0.270000	3.778093e-01	0.815346	0.646640	0.497760	0.380655	0.274435	0.201521	0.143824	0.822895	0.657740	0.515740	0.396582	0.297780	0.218141	0.830043	0.673732	0.534378	0.415082	0.318978	0.834820	0.681042	0.549096	0.432337	0.839162	0.692543	0.564088	0.847639	0.705931	0.851923	0.260000	4.967973e-01	0.290000	1.284025e-01	0.080000	0.050000	0.100000	0.030000
2015000	0.270000	5.170719e-01	0.230000	1.296930e-01	0.100000	0.070000	0.130000	0.000000	0.250000	3.116262e+00	0.320000	0.270000	3.816063e-01	0.815447	0.646868	0.497863	0.380900	0.274485	0.201718	0.143983	0.822882	0.657871	0.515971	0.396916	0.297881	0.218276	0.830081	0.673923	0.534431	0.415255	0.319014	0.834872	0.681171	0.549034	0.432428	0.839185	0.692717	0.564131	0.847652	0.705922	0.851975	0.250000	4.918540e-01	0.260000	1.296930e-01	0.130000	0.090000	0.200000	0.000000
2020000	0.320000	5.222686e-01	0.320000	1.309964e-01	0.060000	0.080000	0.080000	0.000000	0.240000	3.147581e+00	0.210000	0.260000	3.816063e-01	0.815534	0.647063	0.498158	0.381305	0.274843	0.202184	0.144212	0.822986	0.658027	0.516110	0.397060	0.298185	0.218347	0.830209	0.674100	0.534540	0.415384	0.319229	0.834940	0.681262	0.549017	0.432431	0.839227	0.692651	0.564139	0.847733	0.706075	0.852139	0.340000	4.967973e-01	0.280000	1.309964e-01	0.090000	0.060000	0.160000	0.000000
2025000	0.250000	5.170719e-01	0.220000	1.296930e-01	0.120000	0.030000	0.110000	0.010000	0.250000	3.179215e+00	0.280000	0.240000	3.778093e-01	0.815403	0.647132	0.498260	0.381428	0.274919	0.202502	0.144288	0.823062	0.658270	0.516211	0.397307	0.298412	0.218606	0.830166	0.674304	0.534713	0.415652	0.319398	0.835007	0.681299	0.549138	0.432621	0.839352	0.692730	0.564096	0.847809	0.706154	0.852120	0.280000	5.017901e-01	0.180000	1.296930e-01	0.110000	0.080000	0.080000	0.000000
2030000	0.200000	5.119270e-01	0.220000	1.284025e-01	0.070000	0.110000	0.110000	0.000000	0.270000	3.375807e+00	0.200000	0.270000	3.816063e-01	0.815421	0.647108	0.498237	0.381313	0.274726	0.202461	0.144285	0.823089	0.658222	0.516237	0.397404	0.298506	0.218623	0.830193	0.674360	0.534717	0.415573	0.319549	0.834906	0.681474	0.549201	0.432551	0.839534	0.692710	0.564112	0.847856	0.706146	0.852198	0.260000	5.068332e-01	0.210000	1.284025e-01	0.060000	0.080000	0.120000	0.000000
2035000	0.230000	5.068332e-01	0.290000	1.296930e-01	0.140000	0.080000	0.100000	0.000000	0.250000	3.147581e+00	0.250000	0.230000	3.778093e-01	0.815450	0.646846	0.498228	0.381240	0.274617	0.202283	0.144191	0.823156	0.657964	0.516258	0.397301	0.298317	0.218692	0.830114	0.674432	0.534650	0.415511	0.319630	0.834877	0.681409	0.549119	0.432608	0.839473	0.692673	0.564353	0.847884	0.706296	0.852291	0.250000	5.017901e-01	0.210000	1.284025e-01	0.080000	0.030000	0.080000	0.010000
2040000	0.160000	5.017901e-01	0.230000	1.284025e-01	0.100000	0.110000	0.140000	0.000000	0.310000	3.116262e+00	0.260000	0.270000	3.740500e-01	0.815306	0.646803	0.498150	0.381243	0.274772	0.202398	0.144172	0.823163	0.657763	0.516193	0.397184	0.298250	0.218783	0.830049	0.674418	0.534507	0.415631	0.319823	0.834816	0.681479	0.549245	0.432712	0.839478	0.692786	0.564269	0.847825	0.706510	0.852408	0.250000	4.967973e-01	0.240000	1.258600e-01	0.120000	0.090000	0.100000	0.000000
2045000	0.320000	5.068332e-01	0.260000	1.296930e-01	0.120000	0.080000	0.070000	0.000000	0.390000	3.024163e+00	0.240000	0.180000	3.778093e-01	0.815154	0.646857	0.498066	0.381073	0.274796	0.202247	0.143945	0.823161	0.657432	0.516043	0.397150	0.298091	0.218559	0.829907	0.674442	0.534364	0.415376	0.319598	0.834792	0.681380	0.549077	0.432443	0.839407	0.692558	0.563886	0.847728	0.706119	0.852171	0.270000	5.017901e-01	0.210000	1.246077e-01	0.090000	0.110000	0.200000	0.000000
2050000	0.330000	5.119270e-01	0.280000	1.309964e-01	0.130000	0.100000	0.180000	0.000000	0.230000	3.024163e+00	0.250000	0.210000	3.666433e-01	0.815090	0.646827	0.498043	0.380900	0.274671	0.202058	0.143900	0.823109	0.657396	0.515791	0.396864	0.298003	0.218336	0.829727	0.674275	0.534341	0.415073	0.319366	0.834772	0.681185	0.548894	0.432269	0.839499	0.692461	0.563757	0.847772	0.706030	0.852289	0.230000	4.967973e-01	0.210000	1.246077e-01	0.060000	0.080000	0.120000	0.020000
2055000	0.260000	5.170719e-01	0.220000	1.296930e-01	0.090000	0.050000	0.090000	0.000000	0.180000	3.243439e+00	0.300000	0.240000	3.666433e-01	0.815154	0.646868	0.497966	0.380756	0.274431	0.202001	0.143856	0.822980	0.657310	0.515605	0.396724	0.297837	0.218250	0.829686	0.674356	0.534071	0.414939	0.319272	0.834739	0.681143	0.548825	0.432264	0.839443	0.692377	0.563802	0.847833	0.706110	0.852342	0.270000	5.017901e-01	0.240000	1.233678e-01	0.150000	0.050000	0.160000	0.000000
2060000	0.230000	5.119270e-01	0.230000	1.284025e-01	0.090000	0.090000	0.160000	0.000000	0.220000	3.179215e+00	0.280000	0.270000	3.703282e-01	0.815014	0.646959	0.497916	0.380912	0.274380	0.202021	0.143902	0.823011	0.657237	0.515826	0.396678	0.297954	0.218404	0.829472	0.674354	0.534114	0.415021	0.319346	0.834720	0.681288	0.549023	0.432528	0.839575	0.692336	0.563934	0.847939	0.706223	0.852349	0.340000	5.068332e-01	0.290000	1.246077e-01	0.110000	0.060000	0.160000	0.010000
2065000	0.290000	5.170719e-01	0.240000	1.271249e-01	0.040000	0.040000	0.100000	0.010000	0.270000	3.308961e+00	0.220000	0.260000	3.816063e-01	0.815155	0.646925	0.497928	0.380811	0.274441	0.201980	0.143814	0.822947	0.656986	0.515715	0.396627	0.297828	0.218216	0.829608	0.674421	0.533877	0.414824	0.319149	0.834807	0.681347	0.548973	0.432605	0.839459	0.692173	0.563826	0.847938	0.706111	0.852183	0.380000	5.119270e-01	0.220000	1.233678e-01	0.160000	0.060000	0.120000	0.010000
2070000	0.190000	5.119270e-01	0.300000	1.284025e-01	0.070000	0.060000	0.100000	0.010000	0.270000	3.147581e+00	0.240000	0.220000	3.854415e-01	0.815063	0.646955	0.498224	0.381042	0.274364	0.201984	0.143752	0.823100	0.657030	0.515789	0.396733	0.297818	0.218113	0.829582	0.674494	0.533751	0.414809	0.318991	0.834855	0.681307	0.549007	0.432462	0.839294	0.692234	0.563696	0.847816	0.706075	0.852009	0.250000	5.068332e-01	0.210000	1.221403e-01	0.200000	0.090000	0.110000	0.000000
2075000	0.200000	5.068332e-01	0.240000	1.271249e-01	0.070000	0.020000	0.160000	0.020000	0.270000	3.085255e+00	0.290000	0.300000	3.893153e-01	0.814848	0.646917	0.498141	0.380978	0.274358	0.201939	0.143694	0.823032	0.657122	0.515637	0.396711	0.297723	0.218087	0.829526	0.674458	0.533811	0.414912	0.319001	0.834944	0.681260	0.549169	0.432676	0.839255	0.692312	0.563895	0.847868	0.706322	0.851984	0.260000	5.119270e-01	0.260000	1.233678e-01	0.070000	0.090000	0.090000	0.010000
2080000	0.240000	5.017901e-01	0.310000	1.284025e-01	0.070000	0.090000	0.100000	0.000000	0.260000	3.276036e+00	0.220000	0.200000	3.893153e-01	0.815006	0.647138	0.498266	0.381028	0.274528	0.202069	0.143757	0.822981	0.657162	0.515533	0.396769	0.297686	0.218096	0.829543	0.674547	0.533810	0.415049	0.319173	0.834926	0.681335	0.549213	0.432873	0.839285	0.692309	0.564045	0.847828	0.706462	0.852002	0.280000	5.170719e-01	0.320000	1.246077e-01	0.130000	0.070000	0.080000	0.000000
2085000	0.210000	4.967973e-01	0.280000	1.296930e-01	0.110000	0.060000	0.100000	0.010000	0.220000	3.375807e+00	0.270000	0.240000	3.816063e-01	0.814970	0.647266	0.498418	0.380883	0.274578	0.201957	0.143811	0.823052	0.657415	0.515727	0.397118	0.297832	0.218261	0.829612	0.674673	0.533884	0.415265	0.319509	0.834857	0.681479	0.549307	0.432892	0.839265	0.692546	0.564318	0.847916	0.706567	0.852114	0.310000	5.222686e-01	0.370000	1.258600e-01	0.050000	0.060000	0.150000	0.000000
2090000	0.170000	4.918540e-01	0.250000	1.284025e-01	0.080000	0.110000	0.110000	0.010000	0.240000	3.085255e+00	0.230000	0.160000	3.703282e-01	0.815050	0.647366	0.498655	0.381016	0.274829	0.202164	0.143792	0.823052	0.657516	0.515935	0.397430	0.297985	0.218439	0.829648	0.674696	0.534252	0.415440	0.319600	0.834912	0.681763	0.549406	0.432975	0.839416	0.692672	0.564429	0.847905	0.706799	0.852166	0.200000	5.170719e-01	0.320000	1.271249e-01	0.140000	0.120000	0.090000	0.010000
2095000	0.310000	4.967973e-01	0.290000	1.296930e-01	0.170000	0.090000	0.100000	0.000000	0.210000	3.116262e+00	0.290000	0.270000	3.778093e-01	0.814998	0.647385	0.498432	0.380696	0.274711	0.202175	0.143782	0.823139	0.657507	0.515875	0.397249	0.297797	0.218448	0.829464	0.674663	0.534205	0.415402	0.319607	0.834930	0.681712	0.549552	0.432817	0.839341	0.692606	0.564418	0.847867	0.706900	0.852194	0.220000	5.119270e-01	0.210000	1.258600e-01	0.130000	0.060000	0.100000	0.000000
2100000	0.220000	4.918540e-01	0.260000	1.309964e-01	0.030000	0.090000	0.120000	0.000000	0.200000	3.179215e+00	0.240000	0.200000	3.740500e-01	0.815090	0.647497	0.498289	0.380788	0.274829	0.202171	0.143847	0.823377	0.657438	0.515755	0.397144	0.297767	0.218396	0.829553	0.674773	0.533986	0.415362	0.319647	0.834907	0.681816	0.549511	0.432756	0.839370	0.692422	0.564455	0.847804	0.706966	0.852118	0.300000	5.170719e-01	0.210000	1.258600e-01	0.130000	0.070000	0.080000	0.000000
2105000	0.290000	4.967973e-01	0.200000	1.296930e-01	0.090000	0.050000	0.120000	0.010000	0.200000	3.147581e+00	0.220000	0.170000	3.703282e-01	0.815125	0.647526	0.498292	0.380817	0.274823	0.202187	0.143818	0.823431	0.657503	0.515853	0.397077	0.297749	0.218541	0.829689	0.674774	0.533962	0.415308	0.319638	0.834889	0.681782	0.549414	0.432643	0.839444	0.692492	0.564404	0.847778	0.707044	0.852189	0.310000	5.222686e-01	0.250000	1.246077e-01	0.080000	0.030000	0.140000	0.000000
2110000	0.290000	4.967973e-01	0.220000	1.284025e-01	0.140000	0.060000	0.150000	0.000000	0.280000	3.116262e+00	0.250000	0.290000	3.740500e-01	0.815120	0.647610	0.498297	0.380911	0.274844	0.202033	0.143774	0.823515	0.657537	0.515810	0.396962	0.297634	0.218311	0.829738	0.674660	0.533937	0.415333	0.319640	0.834978	0.681602	0.549271	0.432264	0.839474	0.692480	0.564029	0.847712	0.706812	0.852054	0.200000	5.170719e-01	0.280000	1.258600e-01	0.050000	0.130000	0.100000	0.010000
2115000	0.300000	5.017901e-01	0.280000	1.296930e-01	0.100000	0.070000	0.140000	0.000000	0.260000	3.024163e+00	0.300000	0.240000	3.778093e-01	0.815130	0.647738	0.498420	0.381058	0.274902	0.202127	0.143817	0.823649	0.657592	0.515964	0.397115	0.297795	0.218403	0.829892	0.674632	0.534049	0.415235	0.319723	0.835078	0.681910	0.549343	0.432283	0.839590	0.692187	0.563916	0.847645	0.706797	0.852007	0.210000	5.119270e-01	0.290000	1.271249e-01	0.060000	0.060000	0.110000	0.000000
2120000	0.190000	4.967973e-01	0.300000	1.309964e-01	0.140000	0.140000	0.140000	0.000000	0.190000	3.116262e+00	0.230000	0.310000	3.816063e-01	0.815062	0.647659	0.498377	0.380929	0.274724	0.202005	0.143641	0.823700	0.657595	0.515878	0.397111	0.297784	0.218389	0.829832	0.674733	0.533813	0.415279	0.319531	0.834980	0.681647	0.549169	0.432280	0.839539	0.692128	0.563946	0.847580	0.706771	0.852025	0.210000	5.119270e-01	0.230000	1.258600e-01	0.100000	0.030000	0.060000	0.000000
2125000	0.270000	5.017901e-01	0.270000	1.323130e-01	0.090000	0.090000	0.120000	0.000000	0.220000	3.116262e+00	0.210000	0.250000	3.778093e-01	0.815124	0.647895	0.498329	0.381074	0.274850	0.202032	0.143678	0.823706	0.657644	0.515951	0.397063	0.297936	0.218378	0.829828	0.674658	0.533714	0.415050	0.319403	0.834859	0.681856	0.549181	0.432197	0.839477	0.692090	0.563877	0.847614	0.706803	0.852144	0.230000	5.068332e-01	0.210000	1.246077e-01	0.110000	0.080000	0.140000	0.010000
2130000	0.250000	4.967973e-01	0.250000	1.309964e-01	0.060000	0.040000	0.130000	0.000000	0.200000	3.179215e+00	0.330000	0.320000	3.740500e-01	0.815086	0.647981	0.498392	0.381060	0.274874	0.202023	0.143616	0.823698	0.657766	0.515828	0.397155	0.297865	0.218405	0.829936	0.674629	0.533813	0.414917	0.319312	0.834799	0.681753	0.548997	0.431920	0.839417	0.692132	0.563673	0.847581	0.706543	0.851998	0.200000	5.017901e-01	0.210000	1.233678e-01	0.040000	0.070000	0.110000	0.000000
2135000	0.210000	4.918540e-01	0.230000	1.296930e-01	0.060000	0.090000	0.070000	0.010000	0.150000	3.243439e+00	0.270000	0.280000	3.703282e-01	0.815055	0.647959	0.498310	0.381082	0.274845	0.202003	0.143532	0.823669	0.657818	0.515730	0.396981	0.297811	0.218254	0.829990	0.674659	0.533760	0.414972	0.319183	0.834815	0.681656	0.548970	0.431764	0.839391	0.692203	0.563711	0.847609	0.706378	0.851917	0.220000	4.967973e-01	0.320000	1.246077e-01	0.080000	0.060000	0.160000	0.000000
2140000	0.230000	4.869600e-01	0.220000	1.284025e-01	0.090000	0.060000	0.090000	0.010000	0.270000	3.211166e+00	0.290000	0.250000	3.703282e-01	0.814881	0.647740	0.497948	0.381121	0.274637	0.201711	0.143403	0.823658	0.657692	0.515705	0.396896	0.297646	0.218121	0.830015	0.674584	0.533573	0.414827	0.318914	0.834733	0.681642	0.548700	0.431520	0.839240	0.691867	0.563501	0.847582	0.706227	0.851922	0.350000	5.017901e-01	0.210000	1.233678e-01	0.070000	0.040000	0.080000	0.000000
2145000	0.180000	4.821147e-01	0.180000	1.271249e-01	0.040000	0.050000	0.200000	0.000000	0.270000	3.211166e+00	0.260000	0.280000	3.740500e-01	0.815004	0.647837	0.498240	0.381341	0.274780	0.202001	0.143729	0.823701	0.657855	0.515781	0.397151	0.297774	0.218367	0.830115	0.674746	0.533764	0.414869	0.319012	0.834819	0.681841	0.548889	0.431601	0.839389	0.691884	0.563627	0.847758	0.706353	0.851904	0.320000	5.068332e-01	0.190000	1.221403e-01	0.120000	0.060000	0.060000	0.000000
2150000	0.250000	4.773176e-01	0.270000	1.284025e-01	0.090000	0.080000	0.090000	0.000000	0.240000	3.342217e+00	0.150000	0.350000	3.778093e-01	0.815058	0.648052	0.498380	0.381429	0.275003	0.202148	0.143816	0.823839	0.657922	0.516007	0.397144	0.297953	0.218413	0.830115	0.674778	0.533930	0.414918	0.319100	0.834867	0.681992	0.548836	0.431705	0.839532	0.691845	0.563625	0.847706	0.706436	0.851977	0.220000	4.967973e-01	0.230000	1.209250e-01	0.150000	0.070000	0.170000	0.000000
2155000	0.260000	4.821147e-01	0.320000	1.296930e-01	0.060000	0.080000	0.060000	0.020000	0.260000	3.375807e+00	0.330000	0.260000	3.740500e-01	0.815194	0.648224	0.498462	0.381499	0.275294	0.202255	0.143960	0.823949	0.658094	0.516017	0.397133	0.297948	0.218569	0.830118	0.674832	0.534127	0.414835	0.319208	0.834941	0.682197	0.549048	0.431857	0.839603	0.692065	0.563717	0.847786	0.706397	0.852036	0.220000	4.967973e-01	0.240000	1.197217e-01	0.130000	0.120000	0.120000	0.000000
2160000	0.240000	4.773176e-01	0.240000	1.284025e-01	0.060000	0.070000	0.120000	0.000000	0.300000	3.342217e+00	0.300000	0.320000	3.778093e-01	0.815139	0.648248	0.498349	0.381362	0.275101	0.202200	0.143982	0.823805	0.657979	0.516047	0.396989	0.297857	0.218539	0.830082	0.674770	0.533891	0.414806	0.319174	0.834962	0.682102	0.548950	0.431843	0.839500	0.691993	0.563767	0.847694	0.706407	0.852108	0.350000	5.017901e-01	0.180000	1.185305e-01	0.100000	0.090000	0.130000	0.000000
2165000	0.310000	4.821147e-01	0.240000	1.284025e-01	0.120000	0.070000	0.120000	0.000000	0.180000	3.179215e+00	0.230000	0.310000	3.740500e-01	0.815156	0.648397	0.498243	0.381494	0.275329	0.202309	0.144054	0.823746	0.657991	0.516041	0.397071	0.297872	0.218458	0.829957	0.674742	0.533980	0.415077	0.318977	0.834904	0.682138	0.548899	0.431841	0.839457	0.692059	0.563651	0.847664	0.706359	0.852056	0.260000	5.068332e-01	0.180000	1.185305e-01	0.100000	0.040000	0.060000	0.010000
2170000	0.380000	4.869600e-01	0.290000	1.284025e-01	0.090000	0.110000	0.090000	0.000000	0.300000	3.179215e+00	0.280000	0.230000	3.740500e-01	0.815186	0.648474	0.498215	0.381607	0.275368	0.202316	0.144069	0.823832	0.657876	0.516033	0.397107	0.297834	0.218466	0.830050	0.674668	0.533733	0.414987	0.318807	0.834907	0.682243	0.548775	0.431830	0.839509	0.692075	0.563652	0.847567	0.706444	0.851887	0.290000	5.119270e-01	0.360000	1.197217e-01	0.140000	0.090000	0.160000	0.000000
2175000	0.230000	4.821147e-01	0.300000	1.296930e-01	0.080000	0.080000	0.090000	0.000000	0.220000	3.179215e+00	0.210000	0.200000	3.629952e-01	0.815132	0.648203	0.498052	0.381441	0.275413	0.202277	0.144027	0.823789	0.657771	0.515836	0.396957	0.297768	0.218336	0.829975	0.674653	0.533696	0.414978	0.318818	0.834867	0.682284	0.548803	0.431850	0.839464	0.692210	0.563592	0.847509	0.706310	0.851777	0.290000	5.170719e-01	0.230000	1.185305e-01	0.080000	0.090000	0.060000	0.010000
2180000	0.270000	4.869600e-01	0.300000	1.296930e-01	0.110000	0.100000	0.090000	0.000000	0.230000	3.147581e+00	0.290000	0.230000	3.593833e-01	0.815216	0.648366	0.498352	0.381721	0.275600	0.202389	0.144088	0.823680	0.657932	0.515900	0.397183	0.297827	0.218400	0.830109	0.674660	0.533753	0.415070	0.318820	0.834827	0.682301	0.548930	0.432101	0.839488	0.692195	0.563564	0.847532	0.706251	0.851747	0.330000	5.222686e-01	0.200000	1.173511e-01	0.110000	0.050000	0.180000	0.010000
2185000	0.270000	4.918540e-01	0.260000	1.309964e-01	0.090000	0.060000	0.100000	0.000000	0.220000	3.211166e+00	0.250000	0.250000	3.629952e-01	0.815295	0.648521	0.498311	0.381764	0.275705	0.202499	0.144329	0.823673	0.657923	0.515825	0.397215	0.297766	0.218217	0.830079	0.674548	0.533766	0.415244	0.318926	0.834738	0.682326	0.548959	0.432102	0.839394	0.692339	0.563416	0.847619	0.706254	0.851799	0.250000	5.170719e-01	0.200000	1.161834e-01	0.140000	0.110000	0.160000	0.000000
2190000	0.330000	4.967973e-01	0.230000	1.296930e-01	0.100000	0.030000	0.060000	0.000000	0.320000	3.308961e+00	0.190000	0.200000	3.558074e-01	0.815330	0.648363	0.498206	0.381884	0.275630	0.202581	0.144424	0.823665	0.657936	0.515884	0.397141	0.297863	0.218401	0.830016	0.674573	0.533721	0.415327	0.319079	0.834775	0.682509	0.549046	0.432365	0.839460	0.692469	0.563453	0.847735	0.706348	0.851842	0.200000	5.119270e-01	0.330000	1.185305e-01	0.080000	0.110000	0.060000	0.010000
2195000	0.270000	5.017901e-01	0.210000	1.284025e-01	0.080000	0.050000	0.130000	0.000000	0.250000	3.147581e+00	0.270000	0.320000	3.593833e-01	0.815407	0.648184	0.498127	0.381871	0.275796	0.202655	0.144433	0.823687	0.657914	0.515998	0.397041	0.297872	0.218488	0.829949	0.674590	0.533585	0.415348	0.319125	0.834750	0.682611	0.549054	0.432386	0.839523	0.692555	0.563496	0.847647	0.706233	0.851669	0.300000	5.170719e-01	0.330000	1.185305e-01	0.080000	0.100000	0.160000	0.010000
2200000	0.210000	4.967973e-01	0.220000	1.271249e-01	0.070000	0.100000	0.090000	0.000000	0.270000	3.211166e+00	0.230000	0.310000	3.629952e-01	0.815292	0.648318	0.498221	0.381813	0.275717	0.202725	0.144466	0.823707	0.657953	0.515814	0.397135	0.297862	0.218508	0.829955	0.674527	0.533595	0.415451	0.319025	0.834737	0.682687	0.549153	0.432478	0.839547	0.692625	0.563550	0.847785	0.706301	0.851659	0.330000	5.222686e-01	0.250000	1.173511e-01	0.080000	0.050000	0.130000	0.000000
2205000	0.240000	4.918540e-01	0.280000	1.284025e-01	0.180000	0.110000	0.170000	0.010000	0.240000	3.179215e+00	0.260000	0.280000	3.666433e-01	0.815390	0.648261	0.498161	0.381829	0.275841	0.202743	0.144397	0.823669	0.657838	0.515632	0.397210	0.297853	0.218469	0.829895	0.674320	0.533590	0.415469	0.319052	0.834727	0.682599	0.549207	0.432563	0.839497	0.692671	0.563706	0.847754	0.706314	0.851599	0.250000	5.170719e-01	0.300000	1.185305e-01	0.150000	0.090000	0.100000	0.000000
2210000	0.310000	4.967973e-01	0.250000	1.271249e-01	0.120000	0.150000	0.070000	0.000000	0.200000	3.211166e+00	0.300000	0.320000	3.778093e-01	0.815516	0.648191	0.498115	0.381824	0.275823	0.202793	0.144368	0.823675	0.657755	0.515482	0.397191	0.297735	0.218401	0.829861	0.674388	0.533681	0.415368	0.319058	0.834751	0.682655	0.549303	0.432476	0.839607	0.692714	0.563676	0.847770	0.706417	0.851521	0.210000	5.119270e-01	0.300000	1.197217e-01	0.120000	0.050000	0.110000	0.000000
2215000	0.250000	4.918540e-01	0.260000	1.284025e-01	0.100000	0.040000	0.130000	0.000000	0.300000	3.179215e+00	0.220000	0.180000	3.740500e-01	0.815248	0.648273	0.498125	0.381938	0.275656	0.202754	0.144291	0.823736	0.657731	0.515671	0.397312	0.297668	0.218289	0.829777	0.674354	0.533494	0.415051	0.318929	0.834843	0.682636	0.549255	0.432413	0.839698	0.692673	0.563535	0.847897	0.706497	0.851555	0.230000	5.068332e-01	0.300000	1.209250e-01	0.090000	0.060000	0.070000	0.010000
2220000	0.240000	4.869600e-01	0.310000	1.296930e-01	0.110000	0.130000	0.090000	0.040000	0.240000	3.147581e+00	0.270000	0.190000	3.703282e-01	0.815129	0.648024	0.497884	0.381770	0.275559	0.202775	0.144162	0.823680	0.657652	0.515601	0.397170	0.297397	0.218178	0.829697	0.674303	0.533491	0.414906	0.318795	0.834817	0.682701	0.549156	0.432371	0.839570	0.692699	0.563409	0.847907	0.706475	0.851522	0.210000	5.017901e-01	0.230000	1.197217e-01	0.070000	0.060000	0.170000	0.000000
2225000	0.280000	4.918540e-01	0.270000	1.309964e-01	0.080000	0.080000	0.160000	0.020000	0.260000	3.308961e+00	0.260000	0.280000	3.740500e-01	0.815152	0.647979	0.497914	0.381707	0.275587	0.202673	0.144141	0.823730	0.657565	0.515699	0.397214	0.297521	0.218318	0.829753	0.674256	0.533395	0.414853	0.318906	0.834872	0.682827	0.549170	0.432427	0.839603	0.692723	0.563642	0.847925	0.706421	0.851589	0.210000	4.967973e-01	0.300000	1.209250e-01	0.100000	0.070000	0.130000	0.000000
2230000	0.240000	4.869600e-01	0.260000	1.323130e-01	0.120000	0.030000	0.110000	0.000000	0.290000	3.211166e+00	0.250000	0.250000	3.629952e-01	0.815171	0.647999	0.497805	0.381734	0.275463	0.202652	0.144000	0.823785	0.657698	0.515739	0.397298	0.297535	0.218402	0.829767	0.674423	0.533621	0.414807	0.318868	0.835009	0.682927	0.549102	0.432356	0.839638	0.692743	0.563644	0.847880	0.706412	0.851459	0.410000	5.017901e-01	0.310000	1.221403e-01	0.110000	0.090000	0.100000	0.000000
2235000	0.180000	4.821147e-01	0.240000	1.309964e-01	0.080000	0.020000	0.060000	0.020000	0.280000	3.243439e+00	0.310000	0.180000	3.629952e-01	0.815252	0.648022	0.497860	0.381731	0.275651	0.202701	0.143965	0.823835	0.657717	0.515851	0.397313	0.297511	0.218469	0.829870	0.674305	0.533703	0.414826	0.319011	0.835024	0.682867	0.548998	0.432269	0.839654	0.692723	0.563701	0.847925	0.706423	0.851492	0.290000	5.068332e-01	0.300000	1.233678e-01	0.090000	0.120000	0.090000	0.000000
2240000	0.180000	4.821147e-01	0.280000	1.323130e-01	0.070000	0.040000	0.070000	0.010000	0.210000	3.179215e+00	0.230000	0.290000	3.666433e-01	0.815178	0.648071	0.497877	0.381887	0.275548	0.202753	0.143941	0.823742	0.657635	0.515840	0.397233	0.297476	0.218350	0.829851	0.674392	0.533715	0.414869	0.319038	0.835157	0.682863	0.548980	0.432438	0.839687	0.692811	0.563822	0.847898	0.706415	0.851591	0.280000	5.119270e-01	0.350000	1.246077e-01	0.180000	0.050000	0.070000	0.000000
2245000	0.270000	4.821147e-01	0.190000	1.309964e-01	0.040000	0.050000	0.060000	0.000000	0.260000	3.276036e+00	0.220000	0.220000	3.703282e-01	0.815188	0.648092	0.497794	0.381872	0.275605	0.202680	0.143998	0.823753	0.657641	0.515964	0.397307	0.297583	0.218412	0.829962	0.674554	0.533823	0.414889	0.318969	0.835163	0.682891	0.549070	0.432576	0.839880	0.692908	0.563813	0.847905	0.706447	0.851728	0.250000	5.068332e-01	0.240000	1.233678e-01	0.160000	0.090000	0.140000	0.010000
2250000	0.270000	4.821147e-01	0.310000	1.323130e-01	0.170000	0.060000	0.110000	0.020000	0.240000	3.179215e+00	0.170000	0.280000	3.666433e-01	0.815170	0.648136	0.497836	0.381857	0.275632	0.202823	0.143969	0.823833	0.657769	0.515904	0.397389	0.297669	0.218305	0.829865	0.674523	0.533814	0.415048	0.318975	0.835116	0.682953	0.548884	0.432499	0.839896	0.692887	0.563817	0.847959	0.706501	0.851807	0.320000	5.119270e-01	0.270000	1.246077e-01	0.090000	0.070000	0.060000	0.010000
2255000	0.260000	4.869600e-01	0.210000	1.309964e-01	0.090000	0.070000	0.140000	0.010000	0.210000	3.276036e+00	0.350000	0.320000	3.629952e-01	0.815171	0.648160	0.497891	0.381890	0.275781	0.202877	0.144047	0.823794	0.657860	0.515911	0.397293	0.297699	0.218196	0.829879	0.674506	0.533791	0.415005	0.319056	0.835030	0.682862	0.548685	0.432332	0.840003	0.693010	0.563801	0.847837	0.706336	0.851834	0.320000	5.119270e-01	0.270000	1.246077e-01	0.110000	0.070000	0.120000	0.010000
2260000	0.240000	4.821147e-01	0.230000	1.296930e-01	0.060000	0.060000	0.110000	0.010000	0.200000	3.147581e+00	0.250000	0.230000	3.666433e-01	0.815098	0.648231	0.497797	0.381831	0.275647	0.202824	0.144030	0.823764	0.657764	0.515940	0.397405	0.297755	0.218102	0.829957	0.674449	0.533912	0.415065	0.319127	0.834948	0.682923	0.548682	0.432312	0.840056	0.692913	0.563894	0.847869	0.706266	0.851716	0.240000	5.068332e-01	0.260000	1.258600e-01	0.070000	0.060000	0.140000	0.000000
2265000	0.300000	4.869600e-01	0.230000	1.284025e-01	0.140000	0.100000	0.080000	0.000000	0.260000	3.243439e+00	0.280000	0.260000	3.703282e-01	0.815144	0.648286	0.497721	0.381942	0.275782	0.202815	0.144073	0.823777	0.657581	0.515922	0.397521	0.297820	0.218118	0.829893	0.674572	0.534034	0.415114	0.319254	0.835060	0.682984	0.548733	0.432462	0.840062	0.692945	0.563970	0.847859	0.706330	0.851647	0.300000	5.119270e-01	0.380000	1.271249e-01	0.050000	0.070000	0.040000	0.020000
2270000	0.270000	4.918540e-01	0.260000	1.296930e-01	0.080000	0.080000	0.130000	0.000000	0.270000	3.211166e+00	0.220000	0.280000	3.778093e-01	0.815038	0.648243	0.497505	0.381569	0.275702	0.202750	0.143996	0.823740	0.657370	0.515732	0.397268	0.297838	0.217960	0.829872	0.674437	0.533992	0.415196	0.319242	0.835030	0.683010	0.548637	0.432498	0.840160	0.692942	0.564046	0.847860	0.706244	0.851648	0.240000	5.068332e-01	0.210000	1.258600e-01	0.100000	0.090000	0.140000	0.030000
2275000	0.300000	4.967973e-01	0.320000	1.309964e-01	0.130000	0.090000	0.160000	0.010000	0.280000	3.179215e+00	0.250000	0.270000	3.816063e-01	0.814869	0.648141	0.497203	0.381272	0.275650	0.202630	0.143886	0.823669	0.657404	0.515699	0.397264	0.297767	0.218056	0.829762	0.674530	0.534071	0.415249	0.319315	0.835110	0.683078	0.548623	0.432649	0.840157	0.692980	0.564268	0.847765	0.706419	0.851703	0.330000	5.119270e-01	0.300000	1.271249e-01	0.110000	0.060000	0.140000	0.010000
2280000	0.290000	5.017901e-01	0.200000	1.296930e-01	0.140000	0.030000	0.140000	0.010000	0.350000	3.211166e+00	0.230000	0.220000	3.703282e-01	0.814745	0.648036	0.497196	0.381522	0.275644	0.202725	0.143874	0.823602	0.657380	0.515541	0.397337	0.297841	0.218220	0.829729	0.674681	0.534014	0.415331	0.319415	0.835116	0.683046	0.548771	0.432756	0.840266	0.693075	0.564322	0.847828	0.706661	0.851737	0.310000	5.170719e-01	0.240000	1.258600e-01	0.110000	0.050000	0.090000	0.010000
2285000	0.280000	5.068332e-01	0.210000	1.284025e-01	0.090000	0.060000	0.150000	0.000000	0.320000	3.243439e+00	0.250000	0.280000	3.740500e-01	0.814804	0.648176	0.497166	0.381607	0.275726	0.202815	0.143856	0.823676	0.657402	0.515544	0.397315	0.297919	0.218263	0.829675	0.674763	0.533991	0.415460	0.319390	0.835030	0.683133	0.548700	0.432778	0.840152	0.692929	0.564471	0.847877	0.706727	0.851720	0.240000	5.119270e-01	0.250000	1.246077e-01	0.060000	0.090000	0.040000	0.010000
2290000	0.380000	5.119270e-01	0.170000	1.271249e-01	0.110000	0.080000	0.120000	0.000000	0.220000	3.179215e+00	0.230000	0.280000	3.778093e-01	0.814828	0.648345	0.497269	0.381551	0.275791	0.202831	0.143934	0.823710	0.657371	0.515634	0.397424	0.298040	0.218297	0.829646	0.674791	0.533998	0.415505	0.319423	0.835033	0.683192	0.548821	0.432855	0.840216	0.693016	0.564526	0.847942	0.706753	0.851790	0.240000	5.068332e-01	0.280000	1.258600e-01	0.160000	0.080000	0.180000	0.000000
2295000	0.230000	5.068332e-01	0.260000	1.284025e-01	0.100000	0.070000	0.090000	0.000000	0.280000	3.085255e+00	0.340000	0.280000	3.816063e-01	0.814832	0.648317	0.497258	0.381524	0.275816	0.202771	0.143949	0.823734	0.657397	0.515751	0.397528	0.298203	0.218366	0.829666	0.674798	0.534082	0.415535	0.319499	0.835093	0.683229	0.548893	0.433032	0.840318	0.693168	0.564675	0.847980	0.706788	0.851689	0.210000	5.017901e-01	0.300000	1.271249e-01	0.100000	0.070000	0.130000	0.000000
2300000	0.240000	5.017901e-01	0.200000	1.271249e-01	0.140000	0.110000	0.110000	0.010000	0.280000	3.211166e+00	0.230000	0.230000	3.778093e-01	0.814870	0.648422	0.497221	0.381498	0.275748	0.202784	0.143893	0.823759	0.657351	0.515690	0.397553	0.298310	0.218298	0.829780	0.674731	0.533904	0.415504	0.319499	0.835089	0.683197	0.548830	0.432924	0.840193	0.693071	0.564428	0.848003	0.706652	0.851574	0.290000	5.068332e-01	0.270000	1.284025e-01	0.050000	0.070000	0.150000	0.000000
2305000	0.250000	4.967973e-01	0.220000	1.258600e-01	0.060000	0.110000	0.100000	0.000000	0.280000	3.147581e+00	0.220000	0.230000	3.740500e-01	0.814853	0.648447	0.497270	0.381554	0.275826	0.202941	0.144074	0.823873	0.657471	0.515984	0.397755	0.298527	0.218435	0.829762	0.674722	0.533903	0.415603	0.319507	0.835106	0.683262	0.548857	0.432974	0.840112	0.693150	0.564516	0.848002	0.706643	0.851531	0.230000	5.017901e-01	0.220000	1.271249e-01	0.140000	0.060000	0.100000	0.030000
2310000	0.200000	4.918540e-01	0.230000	1.246077e-01	0.020000	0.080000	0.100000	0.000000	0.200000	2.876673e+00	0.220000	0.340000	3.854415e-01	0.814858	0.648676	0.497391	0.381401	0.275827	0.202927	0.144096	0.823961	0.657456	0.516079	0.397842	0.298614	0.218452	0.829856	0.674735	0.533928	0.415598	0.319516	0.835063	0.683193	0.548953	0.433109	0.840148	0.693082	0.564597	0.848072	0.706788	0.851644	0.200000	4.967973e-01	0.240000	1.258600e-01	0.050000	0.070000	0.110000	0.010000
2315000	0.200000	4.918540e-01	0.210000	1.233678e-01	0.030000	0.060000	0.060000	0.010000	0.260000	3.147581e+00	0.230000	0.220000	3.893153e-01	0.814819	0.648491	0.497246	0.381117	0.275623	0.202792	0.144059	0.823942	0.657401	0.515840	0.397752	0.298478	0.218388	0.829876	0.674563	0.533806	0.415427	0.319428	0.834987	0.682957	0.548843	0.433064	0.840108	0.693076	0.564703	0.848130	0.706998	0.851589	0.290000	5.017901e-01	0.340000	1.271249e-01	0.130000	0.060000	0.110000	0.000000
2320000	0.260000	4.967973e-01	0.320000	1.246077e-01	0.090000	0.090000	0.100000	0.020000	0.210000	3.179215e+00	0.240000	0.220000	3.778093e-01	0.814830	0.648528	0.497199	0.381077	0.275641	0.202791	0.144111	0.823927	0.657387	0.515773	0.397731	0.298380	0.218456	0.829800	0.674648	0.533839	0.415489	0.319389	0.834961	0.682940	0.548791	0.433151	0.840013	0.693012	0.564677	0.848148	0.707165	0.851570	0.210000	4.967973e-01	0.270000	1.284025e-01	0.080000	0.040000	0.080000	0.000000
2325000	0.270000	5.017901e-01	0.280000	1.258600e-01	0.110000	0.020000	0.150000	0.020000	0.260000	3.211166e+00	0.250000	0.210000	3.816063e-01	0.814823	0.648484	0.497126	0.381092	0.275531	0.202707	0.144060	0.823775	0.657200	0.515745	0.397574	0.298203	0.218383	0.829697	0.674587	0.533857	0.415348	0.319176	0.835004	0.682842	0.548677	0.433112	0.839963	0.692960	0.564385	0.848039	0.707042	0.851419	0.270000	5.017901e-01	0.240000	1.271249e-01	0.080000	0.050000	0.060000	0.010000
2330000	0.240000	4.967973e-01	0.250000	1.246077e-01	0.100000	0.060000	0.150000	0.010000	0.230000	3.276036e+00	0.180000	0.310000	3.854415e-01	0.814835	0.648435	0.497012	0.380969	0.275386	0.202569	0.143977	0.823753	0.657207	0.515649	0.397433	0.298104	0.218165	0.829584	0.674263	0.533834	0.415142	0.319008	0.834888	0.682883	0.548575	0.433017	0.839985	0.692828	0.564255	0.848013	0.706969	0.851473	0.280000	5.068332e-01	0.450000	1.284025e-01	0.040000	0.050000	0.140000	0.010000
2335000	0.280000	5.017901e-01	0.210000	1.233678e-01	0.100000	0.070000	0.080000	0.000000	0.340000	3.085255e+00	0.260000	0.260000	3.971800e-01	0.814831	0.648536	0.496863	0.380909	0.275488	0.202431	0.144037	0.823796	0.657235	0.515472	0.397158	0.297972	0.218101	0.829571	0.674179	0.533676	0.415058	0.318887	0.834901	0.682884	0.548408	0.432976	0.839856	0.692658	0.564105	0.848058	0.706857	0.851536	0.240000	5.017901e-01	0.250000	1.271249e-01	0.070000	0.040000	0.130000	0.010000
2340000	0.370000	5.068332e-01	0.310000	1.246077e-01	0.110000	0.110000	0.150000	0.000000	0.280000	3.211166e+00	0.240000	0.260000	4.011717e-01	0.814849	0.648656	0.496970	0.380871	0.275450	0.202287	0.143943	0.823821	0.657243	0.515442	0.397144	0.298005	0.217990	0.829683	0.674330	0.533695	0.415014	0.318811	0.834977	0.682822	0.548338	0.432867	0.839881	0.692503	0.563853	0.847893	0.706588	0.851472	0.230000	4.967973e-01	0.190000	1.258600e-01	0.090000	0.110000	0.110000	0.000000
2345000	0.210000	5.017901e-01	0.310000	1.246077e-01	0.070000	0.090000	0.060000	0.020000	0.220000	3.211166e+00	0.330000	0.240000	3.971800e-01	0.814944	0.648735	0.497120	0.381188	0.275599	0.202402	0.144125	0.823886	0.657290	0.515650	0.397487	0.298441	0.218272	0.829679	0.674502	0.533856	0.415220	0.318983	0.835105	0.682840	0.548490	0.433022	0.839947	0.692458	0.563975	0.847854	0.706584	0.851496	0.300000	5.017901e-01	0.200000	1.246077e-01	0.080000	0.080000	0.100000	0.000000
2350000	0.310000	5.068332e-01	0.230000	1.233678e-01	0.080000	0.030000	0.140000	0.010000	0.220000	3.342217e+00	0.230000	0.290000	4.092759e-01	0.814919	0.648677	0.497168	0.381161	0.275578	0.202547	0.144092	0.823860	0.657308	0.515683	0.397695	0.298483	0.218323	0.829728	0.674405	0.533891	0.415268	0.319062	0.835188	0.683020	0.548522	0.433084	0.840031	0.692469	0.564039	0.847919	0.706625	0.851643	0.300000	5.068332e-01	0.280000	1.258600e-01	0.100000	0.070000	0.130000	0.010000
2355000	0.220000	5.017901e-01	0.310000	1.246077e-01	0.080000	0.110000	0.100000	0.000000	0.320000	3.116262e+00	0.250000	0.180000	4.133892e-01	0.814954	0.648661	0.497342	0.381353	0.275853	0.202632	0.144220	0.823817	0.657340	0.515806	0.397740	0.298557	0.218585	0.829678	0.674474	0.533924	0.415381	0.319116	0.835242	0.683118	0.548717	0.433322	0.840128	0.692614	0.564136	0.847946	0.706812	0.851762	0.300000	5.119270e-01	0.270000	1.271249e-01	0.110000	0.090000	0.080000	0.010000
2360000	0.260000	5.068332e-01	0.220000	1.233678e-01	0.070000	0.050000	0.090000	0.000000	0.270000	3.147581e+00	0.200000	0.280000	4.092759e-01	0.814839	0.648628	0.497288	0.381464	0.276119	0.202591	0.144155	0.823783	0.657420	0.515881	0.397840	0.298631	0.218572	0.829596	0.674592	0.533898	0.415314	0.318997	0.835230	0.683149	0.548665	0.433098	0.840149	0.692411	0.564105	0.847939	0.706768	0.851745	0.250000	5.068332e-01	0.270000	1.271249e-01	0.090000	0.060000	0.150000	0.000000
2365000	0.320000	5.119270e-01	0.300000	1.233678e-01	0.120000	0.070000	0.150000	0.020000	0.240000	3.116262e+00	0.240000	0.240000	4.052036e-01	0.814853	0.648652	0.497193	0.381543	0.276078	0.202497	0.144068	0.823608	0.657502	0.515926	0.397738	0.298615	0.218422	0.829548	0.674520	0.533957	0.415194	0.318815	0.835273	0.683251	0.548592	0.432900	0.840151	0.692429	0.563856	0.848004	0.706555	0.851739	0.300000	5.119270e-01	0.280000	1.284025e-01	0.130000	0.060000	0.120000	0.000000
2370000	0.240000	5.068332e-01	0.330000	1.246077e-01	0.090000	0.060000	0.200000	0.010000	0.230000	3.085255e+00	0.230000	0.270000	4.011717e-01	0.814958	0.648541	0.497122	0.381361	0.275852	0.202449	0.143922	0.823476	0.657110	0.515803	0.397469	0.298527	0.218392	0.829452	0.674549	0.533911	0.415186	0.318718	0.835163	0.683093	0.548469	0.432794	0.840246	0.692444	0.563767	0.847998	0.706487	0.851728	0.280000	5.170719e-01	0.350000	1.296930e-01	0.100000	0.110000	0.080000	0.010000
2375000	0.270000	5.119270e-01	0.270000	1.258600e-01	0.100000	0.070000	0.100000	0.000000	0.270000	3.179215e+00	0.300000	0.290000	4.011717e-01	0.814983	0.648506	0.497241	0.381232	0.275753	0.202347	0.143821	0.823420	0.657014	0.515831	0.397380	0.298522	0.218235	0.829411	0.674504	0.533903	0.415094	0.318670	0.835117	0.682958	0.548592	0.432619	0.840136	0.692471	0.563736	0.848066	0.706544	0.851696	0.200000	5.119270e-01	0.280000	1.309964e-01	0.060000	0.080000	0.100000	0.010000
2380000	0.230000	5.068332e-01	0.250000	1.246077e-01	0.150000	0.070000	0.190000	0.000000	0.210000	3.211166e+00	0.200000	0.250000	3.893153e-01	0.815047	0.648599	0.497281	0.381392	0.275847	0.202415	0.143777	0.823400	0.657127	0.516019	0.397369	0.298580	0.218189	0.829442	0.674454	0.533797	0.415247	0.318693	0.835128	0.683059	0.548682	0.432578	0.840210	0.692523	0.563758	0.848044	0.706557	0.851614	0.200000	5.119270e-01	0.280000	1.323130e-01	0.100000	0.060000	0.100000	0.020000
2385000	0.200000	5.017901e-01	0.250000	1.246077e-01	0.110000	0.080000	0.100000	0.000000	0.250000	3.276036e+00	0.200000	0.180000	3.932280e-01	0.814948	0.648411	0.497158	0.381201	0.275713	0.202422	0.143656	0.823330	0.656952	0.515957	0.397482	0.298684	0.218187	0.829426	0.674339	0.533937	0.415155	0.318517	0.835161	0.683212	0.548718	0.432475	0.840182	0.692631	0.563714	0.848106	0.706403	0.851639	0.360000	5.170719e-01	0.200000	1.309964e-01	0.080000	0.050000	0.140000	0.000000
2390000	0.290000	5.068332e-01	0.270000	1.258600e-01	0.160000	0.040000	0.090000	0.020000	0.220000	3.085255e+00	0.230000	0.250000	3.932280e-01	0.814923	0.648438	0.496948	0.381227	0.275766	0.202549	0.143586	0.823194	0.657028	0.516045	0.397432	0.298861	0.218292	0.829409	0.674289	0.533929	0.415206	0.318668	0.835173	0.683223	0.548760	0.432657	0.840197	0.692691	0.563872	0.848106	0.706418	0.851602	0.300000	5.222686e-01	0.320000	1.323130e-01	0.040000	0.110000	0.160000	0.010000
2395000	0.260000	5.119270e-01	0.300000	1.271249e-01	0.080000	0.110000	0.070000	0.000000	0.320000	3.147581e+00	0.320000	0.210000	3.854415e-01	0.814991	0.648527	0.496872	0.381203	0.275738	0.202590	0.143563	0.823192	0.656923	0.516030	0.397277	0.298775	0.218295	0.829336	0.674312	0.533871	0.415140	0.318734	0.835118	0.683138	0.548736	0.432560	0.840183	0.692608	0.563908	0.848155	0.706449	0.851601	0.200000	5.170719e-01	0.180000	1.309964e-01	0.090000	0.050000	0.070000	0.000000
2400000	0.260000	5.170719e-01	0.250000	1.258600e-01	0.100000	0.080000	0.090000	0.010000	0.310000	3.085255e+00	0.160000	0.310000	3.816063e-01	0.814876	0.648652	0.496752	0.381279	0.275768	0.202700	0.143593	0.823127	0.656898	0.516224	0.397293	0.298876	0.218355	0.829334	0.674549	0.533889	0.415225	0.318988	0.835216	0.683057	0.548705	0.432561	0.840264	0.692641	0.563941	0.848251	0.706502	0.851685	0.170000	5.119270e-01	0.310000	1.323130e-01	0.050000	0.040000	0.130000	0.000000
2405000	0.260000	5.222686e-01	0.220000	1.246077e-01	0.110000	0.100000	0.140000	0.010000	0.270000	3.147581e+00	0.290000	0.240000	3.778093e-01	0.814892	0.648665	0.496962	0.381407	0.275927	0.202748	0.143585	0.823108	0.656919	0.516220	0.397340	0.298855	0.218506	0.829344	0.674510	0.533856	0.415151	0.319050	0.835210	0.682965	0.548656	0.432551	0.840278	0.692612	0.563913	0.848200	0.706499	0.851810	0.250000	5.068332e-01	0.200000	1.309964e-01	0.090000	0.060000	0.130000	0.000000
2410000	0.160000	5.170719e-01	0.260000	1.258600e-01	0.040000	0.040000	0.100000	0.020000	0.250000	3.179215e+00	0.240000	0.180000	3.740500e-01	0.814899	0.648867	0.497008	0.381377	0.275926	0.202772	0.143572	0.823231	0.657123	0.516346	0.397413	0.298826	0.218415	0.829396	0.674517	0.533916	0.415351	0.318979	0.835249	0.682958	0.548606	0.432411	0.840270	0.692506	0.563745	0.848128	0.706409	0.851748	0.160000	5.017901e-01	0.300000	1.323130e-01	0.080000	0.040000	0.110000	0.010000
2415000	0.240000	5.119270e-01	0.230000	1.246077e-01	0.070000	0.100000	0.050000	0.000000	0.300000	3.085255e+00	0.240000	0.290000	3.816063e-01	0.814809	0.648855	0.496939	0.381239	0.275782	0.202571	0.143378	0.823222	0.657084	0.516343	0.397259	0.298644	0.218255	0.829261	0.674312	0.533604	0.415174	0.318667	0.835218	0.682852	0.548469	0.432356	0.840134	0.692448	0.563929	0.848151	0.706448	0.851776	0.330000	5.068332e-01	0.240000	1.309964e-01	0.090000	0.030000	0.130000	0.000000
2420000	0.230000	5.068332e-01	0.290000	1.258600e-01	0.060000	0.060000	0.160000	0.000000	0.240000	3.375807e+00	0.220000	0.210000	3.778093e-01	0.814737	0.648856	0.496882	0.381156	0.275757	0.202535	0.143388	0.823140	0.656902	0.516193	0.397202	0.298579	0.218294	0.829237	0.674169	0.533459	0.415155	0.318652	0.835237	0.682991	0.548540	0.432392	0.840276	0.692596	0.564046	0.848220	0.706424	0.851741	0.230000	5.017901e-01	0.320000	1.323130e-01	0.110000	0.040000	0.170000	0.030000
2425000	0.220000	5.017901e-01	0.310000	1.271249e-01	0.110000	0.090000	0.070000	0.000000	0.280000	3.375807e+00	0.160000	0.240000	3.740500e-01	0.814694	0.648701	0.496940	0.381206	0.275969	0.202638	0.143519	0.823160	0.656935	0.516203	0.397395	0.298817	0.218478	0.829207	0.674199	0.533561	0.415334	0.318757	0.835270	0.683108	0.548658	0.432719	0.840383	0.692672	0.564208	0.848323	0.706645	0.851886	0.210000	4.967973e-01	0.210000	1.309964e-01	0.130000	0.040000	0.070000	0.010000
2430000	0.290000	5.068332e-01	0.250000	1.258600e-01	0.130000	0.100000	0.090000	0.000000	0.260000	3.276036e+00	0.290000	0.160000	3.703282e-01	0.814759	0.648669	0.496917	0.381169	0.275862	0.202544	0.143384	0.823144	0.656975	0.516149	0.397308	0.298798	0.218456	0.829137	0.674242	0.533469	0.415289	0.318764	0.835224	0.683007	0.548586	0.432806	0.840459	0.692820	0.564239	0.848349	0.706704	0.851950	0.290000	5.017901e-01	0.270000	1.323130e-01	0.080000	0.050000	0.140000	0.010000
2435000	0.250000	5.017901e-01	0.320000	1.271249e-01	0.100000	0.040000	0.120000	0.000000	0.310000	3.024163e+00	0.350000	0.290000	3.816063e-01	0.814760	0.648870	0.496705	0.381114	0.275835	0.202539	0.143313	0.823123	0.656865	0.516047	0.397217	0.298671	0.218488	0.829069	0.674108	0.533282	0.415332	0.318746	0.835208	0.683060	0.548647	0.432792	0.840508	0.692807	0.564201	0.848253	0.706728	0.851971	0.260000	5.068332e-01	0.180000	1.309964e-01	0.080000	0.070000	0.140000	0.000000
2440000	0.220000	4.967973e-01	0.250000	1.258600e-01	0.150000	0.110000	0.150000	0.020000	0.240000	3.116262e+00	0.310000	0.380000	3.778093e-01	0.814893	0.648915	0.496688	0.381135	0.276007	0.202726	0.143464	0.823270	0.656928	0.516112	0.397377	0.298768	0.218654	0.829022	0.674180	0.533416	0.415320	0.318798	0.835201	0.682991	0.548693	0.432855	0.840518	0.692896	0.564252	0.848192	0.706734	0.851978	0.220000	5.017901e-01	0.250000	1.296930e-01	0.080000	0.120000	0.110000	0.010000
2445000	0.220000	4.918540e-01	0.370000	1.271249e-01	0.100000	0.030000	0.110000	0.020000	0.260000	3.085255e+00	0.280000	0.280000	3.816063e-01	0.814749	0.648913	0.496861	0.381081	0.276095	0.202672	0.143506	0.823230	0.657113	0.515967	0.397476	0.298788	0.218746	0.829021	0.674236	0.533491	0.415354	0.318683	0.835329	0.682986	0.548616	0.432827	0.840534	0.692819	0.564236	0.848187	0.706784	0.851984	0.260000	5.068332e-01	0.150000	1.284025e-01	0.070000	0.080000	0.120000	0.000000
2450000	0.240000	4.869600e-01	0.310000	1.284025e-01	0.070000	0.020000	0.070000	0.000000	0.320000	3.308961e+00	0.200000	0.230000	3.778093e-01	0.814781	0.648905	0.496879	0.381118	0.276092	0.202835	0.143604	0.823222	0.657135	0.516079	0.397808	0.298991	0.218846	0.829091	0.674322	0.533697	0.415553	0.318808	0.835337	0.683091	0.548641	0.432859	0.840704	0.692827	0.564365	0.848283	0.706888	0.852019	0.310000	5.119270e-01	0.230000	1.271249e-01	0.180000	0.100000	0.220000	0.010000
2455000	0.280000	4.918540e-01	0.270000	1.296930e-01	0.110000	0.130000	0.050000	0.010000	0.200000	3.211166e+00	0.200000	0.250000	3.816063e-01	0.814717	0.648790	0.496778	0.381007	0.275979	0.202765	0.143580	0.823261	0.657110	0.516115	0.397683	0.299013	0.218810	0.829096	0.674170	0.533628	0.415545	0.318836	0.835310	0.683096	0.548573	0.432822	0.840696	0.692900	0.564136	0.848265	0.706800	0.852018	0.200000	5.068332e-01	0.210000	1.258600e-01	0.080000	0.070000	0.110000	0.000000
2460000	0.250000	4.869600e-01	0.280000	1.309964e-01	0.080000	0.090000	0.140000	0.000000	0.330000	3.276036e+00	0.320000	0.300000	3.854415e-01	0.814610	0.648847	0.496807	0.381072	0.275885	0.202716	0.143684	0.823181	0.657146	0.516112	0.397647	0.299081	0.218797	0.828964	0.674163	0.533735	0.415540	0.318941	0.835358	0.683122	0.548737	0.432775	0.840703	0.692955	0.564225	0.848287	0.706846	0.852110	0.250000	5.017901e-01	0.210000	1.246077e-01	0.130000	0.070000	0.170000	0.000000
2465000	0.310000	4.918540e-01	0.240000	1.296930e-01	0.040000	0.040000	0.100000	0.000000	0.220000	3.147581e+00	0.290000	0.160000	3.854415e-01	0.814703	0.648805	0.496893	0.381052	0.275908	0.202786	0.143766	0.823268	0.657124	0.516034	0.397654	0.299030	0.218727	0.828917	0.674140	0.533677	0.415441	0.318940	0.835456	0.683135	0.548892	0.432728	0.840749	0.693070	0.564339	0.848292	0.706819	0.852076	0.270000	5.068332e-01	0.260000	1.258600e-01	0.130000	0.130000	0.110000	0.020000
2470000	0.160000	4.869600e-01	0.240000	1.296930e-01	0.080000	0.060000	0.090000	0.010000	0.230000	3.054556e+00	0.220000	0.260000	3.971800e-01	0.814735	0.648901	0.497051	0.381213	0.276153	0.202835	0.143851	0.823302	0.657286	0.516356	0.397788	0.299215	0.218852	0.829008	0.674275	0.533806	0.415477	0.319131	0.835577	0.683234	0.548926	0.432742	0.840832	0.693048	0.564354	0.848303	0.706848	0.852136	0.280000	5.119270e-01	0.220000	1.246077e-01	0.060000	0.080000	0.130000	0.000000
2475000	0.220000	4.821147e-01	0.210000	1.284025e-01	0.100000	0.050000	0.120000	0.000000	0.240000	3.147581e+00	0.190000	0.230000	3.932280e-01	0.814803	0.648969	0.497221	0.381257	0.276146	0.202767	0.143888	0.823319	0.657333	0.516227	0.397565	0.299065	0.218909	0.829084	0.674239	0.533761	0.415403	0.319091	0.835624	0.683133	0.548911	0.432734	0.840717	0.692973	0.564430	0.848219	0.706951	0.852161	0.220000	5.068332e-01	0.270000	1.258600e-01	0.100000	0.050000	0.130000	0.000000
2480000	0.260000	4.869600e-01	0.210000	1.271249e-01	0.140000	0.040000	0.140000	0.000000	0.290000	3.116262e+00	0.330000	0.300000	3.971800e-01	0.814748	0.649035	0.497284	0.381353	0.276237	0.202845	0.143994	0.823304	0.657392	0.516289	0.397572	0.299022	0.218949	0.829122	0.674314	0.533762	0.415458	0.319155	0.835625	0.683204	0.548988	0.432836	0.840711	0.693021	0.564377	0.848257	0.706882	0.852177	0.230000	5.017901e-01	0.230000	1.246077e-01	0.120000	0.070000	0.150000	0.000000
2485000	0.200000	4.821147e-01	0.260000	1.284025e-01	0.120000	0.060000	0.160000	0.020000	0.260000	2.964280e+00	0.220000	0.240000	3.854415e-01	0.814748	0.649078	0.497486	0.381396	0.276179	0.202774	0.144032	0.823366	0.657579	0.516415	0.397496	0.298961	0.219019	0.829127	0.674288	0.533832	0.415443	0.319076	0.835528	0.683059	0.549023	0.432860	0.840601	0.693139	0.564437	0.848296	0.706930	0.852280	0.320000	5.068332e-01	0.310000	1.258600e-01	0.070000	0.080000	0.050000	0.000000
2490000	0.290000	4.869600e-01	0.290000	1.296930e-01	0.090000	0.070000	0.110000	0.000000	0.230000	3.024163e+00	0.310000	0.310000	3.816063e-01	0.814826	0.649120	0.497592	0.381482	0.276357	0.202945	0.144173	0.823549	0.657754	0.516564	0.397623	0.299000	0.219212	0.829041	0.674216	0.533790	0.415346	0.319137	0.835524	0.683065	0.549079	0.432828	0.840647	0.693224	0.564417	0.848298	0.706981	0.852215	0.250000	5.017901e-01	0.310000	1.271249e-01	0.150000	0.110000	0.150000	0.010000
2495000	0.210000	4.821147e-01	0.230000	1.284025e-01	0.080000	0.030000	0.130000	0.020000	0.260000	3.243439e+00	0.330000	0.250000	3.703282e-01	0.814823	0.649097	0.497463	0.381455	0.276294	0.202921	0.144082	0.823523	0.657748	0.516731	0.397672	0.299055	0.219277	0.828987	0.674248	0.533784	0.415390	0.319118	0.835575	0.683173	0.549100	0.432756	0.840673	0.693246	0.564256	0.848362	0.706813	0.852164	0.180000	4.967973e-01	0.250000	1.258600e-01	0.060000	0.040000	0.160000	0.010000
2500000	0.290000	4.869600e-01	0.220000	1.271249e-01	0.060000	0.040000	0.060000	0.010000	0.220000	3.024163e+00	0.180000	0.260000	3.740500e-01	0.814988	0.649249	0.497602	0.381493	0.276375	0.203005	0.144116	0.823510	0.657841	0.516719	0.397747	0.299073	0.219276	0.828919	0.674269	0.533906	0.415393	0.319247	0.835543	0.683253	0.548973	0.432691	0.840580	0.693159	0.564169	0.848338	0.706748	0.852085	0.260000	5.017901e-01	0.230000	1.246077e-01	0.080000	0.080000	0.130000	0.010000
2505000	0.260000	4.918540e-01	0.310000	1.284025e-01	0.080000	0.100000	0.130000	0.020000	0.300000	3.116262e+00	0.220000	0.320000	3.778093e-01	0.814889	0.649221	0.497641	0.381395	0.276308	0.202876	0.143978	0.823589	0.657808	0.516695	0.397692	0.299047	0.219232	0.828835	0.674099	0.533906	0.415382	0.319143	0.835536	0.683180	0.548780	0.432635	0.840544	0.693089	0.564156	0.848340	0.706738	0.852046	0.240000	4.967973e-01	0.220000	1.233678e-01	0.080000	0.080000	0.090000	0.000000
2510000	0.220000	4.869600e-01	0.220000	1.271249e-01	0.050000	0.050000	0.110000	0.000000	0.280000	2.964280e+00	0.190000	0.230000	3.740500e-01	0.814842	0.649289	0.497534	0.381432	0.276338	0.202789	0.143925	0.823575	0.657816	0.516659	0.397543	0.298946	0.219137	0.828980	0.673985	0.533823	0.415424	0.318948	0.835548	0.683137	0.548694	0.432617	0.840520	0.692970	0.564010	0.848348	0.706581	0.852017	0.300000	5.017901e-01	0.210000	1.221403e-01	0.180000	0.090000	0.120000	0.000000
2515000	0.190000	4.821147e-01	0.300000	1.284025e-01	0.110000	0.070000	0.100000	0.010000	0.250000	3.024163e+00	0.260000	0.240000	3.703282e-01	0.814763	0.649167	0.497516	0.381391	0.276242	0.202690	0.143812	0.823514	0.657808	0.516655	0.397381	0.298978	0.219133	0.828949	0.673810	0.533726	0.415495	0.319068	0.835514	0.683086	0.548734	0.432468	0.840605	0.693055	0.564057	0.848378	0.706588	0.852118	0.230000	4.967973e-01	0.310000	1.233678e-01	0.080000	0.040000	0.100000	0.000000
2520000	0.250000	4.773176e-01	0.290000	1.296930e-01	0.140000	0.110000	0.120000	0.000000	0.300000	3.147581e+00	0.250000	0.310000	3.740500e-01	0.814721	0.648983	0.497499	0.381178	0.276116	0.202651	0.143718	0.823440	0.657492	0.516648	0.397267	0.298926	0.219175	0.828861	0.673780	0.533717	0.415391	0.319125	0.835508	0.683134	0.548723	0.432438	0.840677	0.692979	0.564155	0.848309	0.706607	0.852115	0.220000	4.918540e-01	0.300000	1.246077e-01	0.130000	0.070000	0.120000	0.000000
2525000	0.260000	4.821147e-01	0.170000	1.284025e-01	0.070000	0.070000	0.130000	0.000000	0.200000	3.179215e+00	0.220000	0.190000	3.778093e-01	0.814727	0.649056	0.497593	0.381219	0.276138	0.202588	0.143706	0.823433	0.657412	0.516735	0.397289	0.298928	0.219156	0.828714	0.673720	0.533683	0.415452	0.319175	0.835578	0.683116	0.548696	0.432456	0.840733	0.693182	0.564200	0.848355	0.706648	0.852001	0.260000	4.967973e-01	0.220000	1.233678e-01	0.070000	0.080000	0.140000	0.010000
2530000	0.260000	4.821147e-01	0.360000	1.296930e-01	0.070000	0.060000	0.160000	0.000000	0.230000	3.478615e+00	0.270000	0.240000	3.816063e-01	0.814734	0.648921	0.497565	0.381176	0.276090	0.202647	0.143704	0.823493	0.657347	0.516793	0.397281	0.299112	0.219323	0.828781	0.673679	0.533820	0.415524	0.319302	0.835582	0.683095	0.548859	0.432572	0.840741	0.693235	0.564292	0.848420	0.706831	0.852154	0.190000	4.918540e-01	0.280000	1.246077e-01	0.110000	0.100000	0.170000	0.000000
2535000	0.290000	4.869600e-01	0.310000	1.309964e-01	0.100000	0.110000	0.090000	0.010000	0.210000	3.211166e+00	0.260000	0.330000	3.893153e-01	0.814766	0.648930	0.497630	0.381108	0.276135	0.202633	0.143791	0.823518	0.657345	0.516792	0.397384	0.299040	0.219298	0.828735	0.673563	0.533828	0.415531	0.319370	0.835665	0.683109	0.548802	0.432717	0.840774	0.693211	0.564361	0.848433	0.706928	0.852124	0.260000	4.967973e-01	0.270000	1.258600e-01	0.060000	0.070000	0.060000	0.020000
2540000	0.250000	4.821147e-01	0.220000	1.296930e-01	0.030000	0.060000	0.070000	0.000000	0.240000	2.848049e+00	0.260000	0.220000	3.854415e-01	0.814794	0.648854	0.497470	0.381018	0.276039	0.202564	0.143655	0.823505	0.657186	0.516564	0.397264	0.299065	0.219127	0.828724	0.673608	0.533752	0.415475	0.319292	0.835572	0.683002	0.548749	0.432501	0.840744	0.693134	0.564213	0.848350	0.706790	0.852076	0.230000	4.918540e-01	0.260000	1.271249e-01	0.110000	0.070000	0.120000	0.000000
2545000	0.230000	4.773176e-01	0.180000	1.284025e-01	0.030000	0.040000	0.160000	0.010000	0.300000	3.054556e+00	0.330000	0.280000	3.816063e-01	0.814772	0.648914	0.497474	0.380933	0.276028	0.202517	0.143778	0.823459	0.657052	0.516490	0.397305	0.299065	0.219053	0.828676	0.673555	0.533812	0.415405	0.319304	0.835682	0.683164	0.548715	0.432340	0.840717	0.693093	0.564215	0.848351	0.706790	0.852037	0.390000	4.967973e-01	0.210000	1.258600e-01	0.100000	0.040000	0.140000	0.020000
2550000	0.250000	4.725682e-01	0.200000	1.271249e-01	0.110000	0.070000	0.120000	0.000000	0.300000	3.147581e+00	0.280000	0.270000	3.778093e-01	0.814795	0.648991	0.497556	0.381072	0.276272	0.202531	0.143697	0.823473	0.657164	0.516576	0.397313	0.299105	0.219005	0.828701	0.673561	0.533777	0.415420	0.319360	0.835710	0.683185	0.548631	0.432278	0.840703	0.693062	0.563969	0.848277	0.706579	0.852028	0.270000	5.017901e-01	0.170000	1.246077e-01	0.070000	0.070000	0.130000	0.020000
2555000	0.310000	4.773176e-01	0.250000	1.258600e-01	0.130000	0.060000	0.090000	0.000000	0.240000	3.054556e+00	0.270000	0.260000	3.740500e-01	0.814923	0.649023	0.497675	0.381265	0.276304	0.202714	0.143726	0.823547	0.657267	0.516632	0.397429	0.299231	0.219020	0.828548	0.673679	0.533895	0.415715	0.319523	0.835699	0.683152	0.548827	0.432221	0.840828	0.693194	0.563937	0.848391	0.706643	0.851999	0.140000	4.967973e-01	0.290000	1.258600e-01	0.120000	0.070000	0.140000	0.000000
2560000	0.220000	4.725682e-01	0.200000	1.246077e-01	0.090000	0.040000	0.120000	0.010000	0.260000	3.085255e+00	0.280000	0.420000	3.854415e-01	0.814842	0.648874	0.497691	0.381208	0.276154	0.202739	0.143668	0.823485	0.657265	0.516651	0.397251	0.299238	0.218853	0.828574	0.673662	0.533915	0.415716	0.319417	0.835694	0.683232	0.548939	0.432096	0.840860	0.693268	0.563766	0.848346	0.706521	0.851895	0.260000	5.017901e-01	0.250000	1.246077e-01	0.110000	0.060000	0.080000	0.010000
2565000	0.330000	4.773176e-01	0.270000	1.258600e-01	0.090000	0.050000	0.110000	0.000000	0.240000	2.994072e+00	0.220000	0.350000	3.893153e-01	0.814742	0.648892	0.497717	0.381098	0.276128	0.202707	0.143735	0.823501	0.657333	0.516640	0.397168	0.299222	0.218845	0.828572	0.673630	0.533990	0.415698	0.319501	0.835631	0.683186	0.548969	0.432094	0.840847	0.693237	0.564059	0.848316	0.706463	0.851961	0.250000	4.967973e-01	0.230000	1.233678e-01	0.080000	0.070000	0.120000	0.020000
2570000	0.250000	4.725682e-01	0.320000	1.271249e-01	0.020000	0.080000	0.120000	0.010000	0.320000	3.054556e+00	0.230000	0.320000	3.854415e-01	0.814721	0.648842	0.497596	0.381155	0.276050	0.202678	0.143763	0.823558	0.657230	0.516721	0.397173	0.299183	0.218817	0.828545	0.673620	0.533940	0.415638	0.319468	0.835645	0.683184	0.548889	0.431960	0.840809	0.693097	0.563979	0.848298	0.706345	0.851970	0.220000	4.918540e-01	0.290000	1.246077e-01	0.090000	0.070000	0.100000	0.010000
2575000	0.280000	4.773176e-01	0.280000	1.284025e-01	0.090000	0.080000	0.140000	0.000000	0.210000	3.085255e+00	0.300000	0.230000	3.816063e-01	0.814762	0.648731	0.497579	0.381065	0.275963	0.202544	0.143713	0.823495	0.657066	0.516718	0.397027	0.299097	0.218871	0.828533	0.673635	0.533948	0.415665	0.319443	0.835658	0.683050	0.548790	0.432202	0.840689	0.693106	0.563998	0.848273	0.706415	0.852006	0.260000	4.967973e-01	0.300000	1.258600e-01	0.100000	0.040000	0.110000	0.010000
2580000	0.260000	4.821147e-01	0.320000	1.296930e-01	0.070000	0.030000	0.190000	0.000000	0.290000	3.116262e+00	0.330000	0.350000	3.854415e-01	0.814699	0.648740	0.497562	0.381119	0.275933	0.202629	0.143837	0.823544	0.657238	0.516898	0.397041	0.299289	0.219075	0.828557	0.673701	0.534012	0.415759	0.319749	0.835770	0.683126	0.548888	0.432309	0.840768	0.693135	0.564114	0.848323	0.706560	0.852137	0.250000	4.918540e-01	0.220000	1.246077e-01	0.070000	0.020000	0.090000	0.000000
2585000	0.290000	4.869600e-01	0.220000	1.284025e-01	0.080000	0.110000	0.090000	0.000000	0.180000	3.116262e+00	0.290000	0.230000	3.893153e-01	0.814810	0.648928	0.497578	0.381224	0.276092	0.202866	0.143903	0.823602	0.657314	0.517001	0.397302	0.299579	0.219303	0.828623	0.673770	0.534276	0.415939	0.319829	0.835783	0.683139	0.549055	0.432444	0.840847	0.693247	0.564258	0.848346	0.706672	0.852203	0.330000	4.967973e-01	0.230000	1.233678e-01	0.100000	0.050000	0.080000	0.000000
2590000	0.250000	4.821147e-01	0.230000	1.271249e-01	0.050000	0.080000	0.140000	0.010000	0.260000	3.024163e+00	0.270000	0.250000	3.854415e-01	0.814710	0.648889	0.497356	0.381101	0.275958	0.202760	0.143862	0.823590	0.657308	0.516995	0.397203	0.299648	0.219417	0.828617	0.673717	0.534109	0.415824	0.319897	0.835822	0.683215	0.549019	0.432498	0.840824	0.693258	0.564373	0.848390	0.706819	0.852294	0.220000	4.918540e-01	0.230000	1.233678e-01	0.120000	0.060000	0.070000	0.010000
2595000	0.290000	4.869600e-01	0.240000	1.258600e-01	0.070000	0.080000	0.150000	0.010000	0.280000	3.024163e+00	0.230000	0.220000	3.854415e-01	0.814755	0.648999	0.497404	0.381254	0.276095	0.202980	0.143964	0.823660	0.657393	0.517074	0.397124	0.299780	0.219598	0.828657	0.673800	0.534309	0.415909	0.319967	0.835876	0.683295	0.549073	0.432579	0.840827	0.693255	0.564409	0.848495	0.706856	0.852395	0.270000	4.967973e-01	0.330000	1.246077e-01	0.070000	0.060000	0.130000	0.000000
2600000	0.240000	4.821147e-01	0.240000	1.246077e-01	0.130000	0.050000	0.140000	0.000000	0.240000	3.116262e+00	0.270000	0.370000	3.816063e-01	0.814820	0.648933	0.497500	0.381244	0.276052	0.202968	0.143932	0.823717	0.657442	0.517157	0.397033	0.299741	0.219530	0.828667	0.673693	0.534172	0.415946	0.320089	0.835841	0.683272	0.548986	0.432521	0.840724	0.693316	0.564562	0.848592	0.706930	0.852489	0.320000	5.017901e-01	0.220000	1.233678e-01	0.080000	0.080000	0.140000	0.000000
2605000	0.240000	4.773176e-01	0.240000	1.246077e-01	0.090000	0.060000	0.080000	0.010000	0.240000	3.116262e+00	0.330000	0.380000	3.854415e-01	0.814824	0.649065	0.497628	0.381339	0.276054	0.202891	0.144022	0.823749	0.657449	0.517334	0.396948	0.299722	0.219509	0.828634	0.673762	0.534043	0.415920	0.319981	0.835906	0.683152	0.548869	0.432459	0.840709	0.693211	0.564419	0.848595	0.706978	0.852348	0.240000	4.967973e-01	0.230000	1.221403e-01	0.110000	0.090000	0.070000	0.000000
2610000	0.290000	4.821147e-01	0.210000	1.233678e-01	0.060000	0.080000	0.120000	0.010000	0.220000	3.116262e+00	0.300000	0.250000	3.893153e-01	0.814877	0.649007	0.497590	0.381487	0.275949	0.202989	0.144115	0.823826	0.657407	0.517327	0.396981	0.299770	0.219612	0.828615	0.673844	0.534035	0.416012	0.320112	0.836007	0.683274	0.549038	0.432593	0.840672	0.693114	0.564442	0.848533	0.707005	0.852352	0.230000	4.918540e-01	0.230000	1.209250e-01	0.100000	0.030000	0.080000	0.010000
2615000	0.240000	4.773176e-01	0.260000	1.246077e-01	0.140000	0.070000	0.090000	0.000000	0.200000	3.116262e+00	0.230000	0.210000	3.854415e-01	0.814900	0.649007	0.497786	0.381646	0.275982	0.203147	0.144321	0.823857	0.657510	0.517511	0.397179	0.299955	0.219773	0.828715	0.674045	0.534136	0.416213	0.320238	0.835991	0.683314	0.549026	0.432740	0.840696	0.693232	0.564435	0.848537	0.707060	0.852376	0.240000	4.869600e-01	0.240000	1.197217e-01	0.090000	0.080000	0.070000	0.000000
2620000	0.310000	4.821147e-01	0.230000	1.233678e-01	0.110000	0.030000	0.100000	0.010000	0.250000	3.116262e+00	0.300000	0.350000	3.816063e-01	0.814868	0.649030	0.497721	0.381502	0.276055	0.203126	0.144179	0.823837	0.657567	0.517433	0.397242	0.300105	0.219671	0.828586	0.674016	0.534244	0.416211	0.320292	0.836026	0.683384	0.548933	0.432753	0.840782	0.693193	0.564550	0.848578	0.707116	0.852411	0.260000	4.918540e-01	0.320000	1.209250e-01	0.100000	0.050000	0.120000	0.000000
2625000	0.280000	4.869600e-01	0.290000	1.246077e-01	0.050000	0.050000	0.100000	0.010000	0.300000	3.116262e+00	0.190000	0.250000	3.778093e-01	0.814862	0.649166	0.497698	0.381566	0.276024	0.203113	0.144241	0.823784	0.657643	0.517337	0.397314	0.300191	0.219607	0.828638	0.674128	0.534300	0.416389	0.320415	0.836073	0.683414	0.549035	0.432832	0.840865	0.693216	0.564541	0.848587	0.707097	0.852499	0.240000	4.869600e-01	0.290000	1.221403e-01	0.120000	0.060000	0.130000	0.000000
2630000	0.270000	4.918540e-01	0.280000	1.258600e-01	0.120000	0.040000	0.140000	0.000000	0.300000	3.116262e+00	0.340000	0.260000	3.816063e-01	0.814915	0.649264	0.497883	0.381795	0.276198	0.203281	0.144361	0.823844	0.657812	0.517428	0.397474	0.300255	0.219645	0.828737	0.674168	0.534405	0.416464	0.320369	0.836098	0.683411	0.549127	0.433008	0.840950	0.693180	0.564624	0.848506	0.707086	0.852526	0.240000	4.821147e-01	0.260000	1.233678e-01	0.110000	0.060000	0.150000	0.000000
2635000	0.230000	4.869600e-01	0.280000	1.271249e-01	0.120000	0.110000	0.160000	0.000000	0.260000	3.116262e+00	0.230000	0.220000	3.703282e-01	0.814942	0.649120	0.497797	0.381702	0.276124	0.203306	0.144244	0.823833	0.657676	0.517251	0.397307	0.300275	0.219592	0.828742	0.673923	0.534288	0.416438	0.320167	0.835939	0.683393	0.549079	0.432744	0.840944	0.693281	0.564392	0.848555	0.706854	0.852403	0.300000	4.869600e-01	0.250000	1.221403e-01	0.120000	0.110000	0.120000	0.010000
2640000	0.280000	4.918540e-01	0.340000	1.284025e-01	0.030000	0.060000	0.140000	0.000000	0.290000	3.116262e+00	0.220000	0.210000	3.666433e-01	0.814839	0.649050	0.497822	0.381601	0.276038	0.203313	0.144231	0.823666	0.657612	0.517053	0.397262	0.300120	0.219669	0.828773	0.673958	0.534206	0.416468	0.320175	0.835890	0.683190	0.549058	0.432747	0.840957	0.693285	0.564486	0.848535	0.706863	0.852401	0.280000	4.918540e-01	0.250000	1.221403e-01	0.020000	0.030000	0.150000	0.000000
2645000	0.210000	4.869600e-01	0.200000	1.271249e-01	0.130000	0.100000	0.100000	0.000000	0.250000	3.116262e+00	0.220000	0.300000	3.703282e-01	0.814910	0.649146	0.497879	0.381647	0.276059	0.203406	0.144194	0.823655	0.657679	0.516952	0.397372	0.299982	0.219618	0.828755	0.674067	0.534233	0.416479	0.320097	0.835850	0.683183	0.548971	0.432749	0.840989	0.693327	0.564440	0.848550	0.706794	0.852303	0.350000	4.967973e-01	0.290000	1.233678e-01	0.120000	0.070000	0.150000	0.000000
2650000	0.290000	4.918540e-01	0.220000	1.258600e-01	0.120000	0.090000	0.110000	0.010000	0.250000	3.116262e+00	0.230000	0.290000	3.740500e-01	0.814843	0.648980	0.497788	0.381558	0.275958	0.203385	0.144209	0.823580	0.657640	0.516909	0.397324	0.299922	0.219726	0.828750	0.674110	0.534212	0.416626	0.320381	0.835732	0.683139	0.549051	0.432996	0.841073	0.693463	0.564561	0.848628	0.706908	0.852330	0.240000	4.918540e-01	0.250000	1.221403e-01	0.120000	0.060000	0.140000	0.010000
2655000	0.230000	4.869600e-01	0.210000	1.246077e-01	0.110000	0.080000	0.150000	0.000000	0.280000	3.116262e+00	0.250000	0.340000	3.778093e-01	0.814809	0.648973	0.497856	0.381551	0.275962	0.203505	0.144249	0.823582	0.657656	0.517005	0.397273	0.300147	0.219785	0.828704	0.674119	0.534261	0.416696	0.320433	0.835724	0.683230	0.549034	0.433119	0.841050	0.693444	0.564520	0.848714	0.706859	0.852406	0.220000	4.869600e-01	0.340000	1.233678e-01	0.070000	0.040000	0.130000	0.010000
2660000	0.190000	4.821147e-01	0.250000	1.233678e-01	0.120000	0.080000	0.110000	0.000000	0.200000	3.116262e+00	0.250000	0.220000	3.816063e-01	0.814600	0.648768	0.497728	0.381435	0.275812	0.203485	0.144276	0.823490	0.657595	0.516960	0.397381	0.300162	0.219784	0.828704	0.674105	0.534253	0.416799	0.320381	0.835702	0.683215	0.549086	0.433063	0.841064	0.693567	0.564639	0.848710	0.706962	0.852437	0.220000	4.869600e-01	0.200000	1.221403e-01	0.100000	0.070000	0.160000	0.000000
2665000	0.410000	4.869600e-01	0.310000	1.246077e-01	0.100000	0.050000	0.120000	0.000000	0.280000	3.116262e+00	0.230000	0.250000	3.778093e-01	0.814571	0.648709	0.497717	0.381218	0.275760	0.203390	0.144260	0.823472	0.657636	0.516991	0.397232	0.300028	0.219641	0.828588	0.674114	0.534131	0.416660	0.320244	0.835638	0.683153	0.548922	0.432897	0.840963	0.693513	0.564447	0.848646	0.706910	0.852475	0.230000	4.821147e-01	0.190000	1.209250e-01	0.120000	0.050000	0.120000	0.000000
2670000	0.410000	4.869600e-01	0.240000	1.233678e-01	0.080000	0.110000	0.180000	0.010000	0.230000	3.116262e+00	0.280000	0.310000	3.854415e-01	0.814557	0.648778	0.497784	0.381380	0.275925	0.203480	0.144289	0.823482	0.657624	0.517085	0.397436	0.300208	0.219732	0.828742	0.674180	0.534237	0.416858	0.320523	0.835719	0.683181	0.549048	0.433075	0.840939	0.693642	0.564504	0.848635	0.707042	0.852507	0.310000	4.869600e-01	0.260000	1.221403e-01	0.080000	0.060000	0.160000	0.000000
2675000	0.290000	4.967973e-01	0.280000	1.246077e-01	0.120000	0.050000	0.100000	0.010000	0.210000	3.116262e+00	0.300000	0.260000	3.893153e-01	0.814594	0.648865	0.497851	0.381467	0.276089	0.203501	0.144461	0.823620	0.657576	0.517208	0.397552	0.300160	0.219870	0.828780	0.674244	0.534209	0.416934	0.320526	0.835848	0.683270	0.549236	0.433202	0.840960	0.693724	0.564622	0.848653	0.707109	0.852588	0.260000	4.918540e-01	0.300000	1.233678e-01	0.080000	0.070000	0.130000	0.000000
2680000	0.340000	5.017901e-01	0.320000	1.258600e-01	0.120000	0.120000	0.160000	0.010000	0.270000	3.116262e+00	0.330000	0.240000	3.778093e-01	0.814523	0.648803	0.497922	0.381742	0.276129	0.203623	0.144651	0.823680	0.657599	0.517222	0.397659	0.300265	0.220055	0.828881	0.674273	0.534188	0.417039	0.320683	0.835875	0.683331	0.549332	0.433335	0.840930	0.693779	0.564733	0.848674	0.707171	0.852546	0.240000	4.869600e-01	0.170000	1.221403e-01	0.080000	0.040000	0.080000	0.020000
2685000	0.210000	4.967973e-01	0.270000	1.271249e-01	0.100000	0.090000	0.060000	0.000000	0.290000	3.116262e+00	0.320000	0.200000	3.740500e-01	0.814503	0.648779	0.497920	0.381751	0.276073	0.203573	0.144693	0.823615	0.657529	0.517208	0.397600	0.300157	0.219943	0.828949	0.674269	0.534149	0.416961	0.320602	0.835795	0.683238	0.549242	0.433264	0.840994	0.693692	0.564709	0.848605	0.706989	0.852563	0.270000	4.918540e-01	0.300000	1.233678e-01	0.070000	0.070000	0.170000	0.000000
2690000	0.290000	5.017901e-01	0.210000	1.258600e-01	0.140000	0.050000	0.140000	0.000000	0.280000	3.116262e+00	0.180000	0.300000	3.778093e-01	0.814521	0.648862	0.497820	0.381699	0.276035	0.203608	0.144687	0.823673	0.657658	0.517224	0.397720	0.300230	0.219991	0.829054	0.674158	0.534021	0.416989	0.320551	0.835786	0.683357	0.549209	0.433190	0.840984	0.693610	0.564814	0.848664	0.706873	0.852642	0.340000	4.967973e-01	0.360000	1.246077e-01	0.070000	0.090000	0.150000	0.000000
2695000	0.290000	5.017901e-01	0.240000	1.246077e-01	0.050000	0.060000	0.090000	0.000000	0.220000	3.116262e+00	0.350000	0.220000	3.666433e-01	0.814474	0.648831	0.497829	0.381675	0.275959	0.203501	0.144620	0.823622	0.657761	0.517155	0.397699	0.300252	0.220156	0.828961	0.674017	0.534024	0.417060	0.320628	0.835800	0.683386	0.549264	0.433328	0.840982	0.693763	0.564922	0.848693	0.706910	0.852656	0.170000	4.918540e-01	0.260000	1.258600e-01	0.100000	0.050000	0.130000	0.010000
2700000	0.320000	5.119270e-01	0.280000	1.258600e-01	0.070000	0.070000	0.140000	0.010000	0.240000	3.116262e+00	0.320000	0.240000	3.629952e-01	0.814500	0.648858	0.497879	0.381638	0.275938	0.203390	0.144598	0.823553	0.657598	0.516973	0.397690	0.300207	0.220074	0.828847	0.673861	0.533939	0.416959	0.320476	0.835692	0.683310	0.549159	0.433416	0.840902	0.693789	0.564718	0.848675	0.706773	0.852577	0.270000	4.967973e-01	0.270000	1.271249e-01	0.110000	0.070000	0.070000	0.000000
2705000	0.320000	5.119270e-01	0.220000	1.246077e-01	0.080000	0.040000	0.140000	0.000000	0.330000	3.116262e+00	0.270000	0.170000	3.558074e-01	0.814539	0.648835	0.497930	0.381871	0.275942	0.203499	0.144667	0.823606	0.657548	0.516995	0.397617	0.300173	0.219987	0.828887	0.673942	0.533919	0.417036	0.320513	0.835631	0.683330	0.549259	0.433345	0.840728	0.693833	0.564768	0.848728	0.706872	0.852576	0.220000	4.918540e-01	0.280000	1.284025e-01	0.110000	0.060000	0.120000	0.010000
2710000	0.240000	5.119270e-01	0.200000	1.233678e-01	0.110000	0.070000	0.150000	0.000000	0.250000	3.116262e+00	0.270000	0.340000	3.522670e-01	0.814426	0.648782	0.498053	0.381797	0.276182	0.203538	0.144727	0.823607	0.657532	0.517018	0.397865	0.300295	0.219903	0.828894	0.673975	0.533941	0.417169	0.320673	0.835618	0.683307	0.549426	0.433268	0.840739	0.693899	0.564750	0.848749	0.706784	0.852472	0.210000	4.869600e-01	0.280000	1.284025e-01	0.110000	0.080000	0.110000	0.000000
2715000	0.200000	5.068332e-01	0.300000	1.246077e-01	0.140000	0.080000	0.130000	0.000000	0.360000	3.116262e+00	0.180000	0.240000	3.418560e-01	0.814570	0.648939	0.498118	0.381945	0.276192	0.203523	0.144862	0.823690	0.657731	0.517177	0.397965	0.300562	0.220139	0.828899	0.674030	0.534101	0.417358	0.320861	0.835660	0.683421	0.549422	0.433388	0.840883	0.693997	0.564950	0.848751	0.706830	0.852589	0.280000	4.918540e-01	0.350000	1.296930e-01	0.090000	0.070000	0.180000	0.000000
2720000	0.200000	5.068332e-01	0.200000	1.233678e-01	0.060000	0.080000	0.150000	0.000000	0.230000	3.116262e+00	0.250000	0.320000	3.384545e-01	0.814470	0.648850	0.498116	0.381914	0.276049	0.203472	0.144917	0.823669	0.657747	0.517160	0.398014	0.300538	0.220144	0.829005	0.673997	0.533964	0.417207	0.320793	0.835670	0.683368	0.549290	0.433360	0.840923	0.693911	0.564912	0.848719	0.706850	0.852670	0.310000	4.967973e-01	0.220000	1.284025e-01	0.110000	0.090000	0.130000	0.000000
2725000	0.240000	5.017901e-01	0.200000	1.233678e-01	0.080000	0.090000	0.120000	0.000000	0.230000	3.116262e+00	0.250000	0.260000	3.487619e-01	0.814536	0.648853	0.498109	0.381756	0.276033	0.203424	0.144922	0.823629	0.657718	0.517051	0.397877	0.300404	0.219981	0.829044	0.673879	0.533880	0.417309	0.320746	0.835653	0.683297	0.549238	0.433222	0.840885	0.694019	0.564917	0.848772	0.706869	0.852603	0.290000	5.017901e-01	0.240000	1.271249e-01	0.070000	0.110000	0.090000	0.000000
2730000	0.240000	4.967973e-01	0.250000	1.221403e-01	0.070000	0.070000	0.150000	0.020000	0.250000	3.116262e+00	0.310000	0.250000	3.452917e-01	0.814464	0.648881	0.498144	0.381582	0.275930	0.203264	0.144913	0.823612	0.657684	0.517050	0.397864	0.300329	0.219956	0.829122	0.673785	0.533648	0.417208	0.320548	0.835643	0.683215	0.549000	0.433037	0.840870	0.693863	0.564792	0.848710	0.706874	0.852523	0.240000	4.967973e-01	0.210000	1.258600e-01	0.080000	0.030000	0.080000	0.000000
2735000	0.260000	5.017901e-01	0.240000	1.209250e-01	0.090000	0.060000	0.100000	0.010000	0.360000	3.116262e+00	0.240000	0.330000	3.452917e-01	0.814476	0.648962	0.498158	0.381481	0.275998	0.203262	0.144888	0.823671	0.657766	0.517078	0.397854	0.300372	0.219921	0.829129	0.673631	0.533483	0.416968	0.320476	0.835591	0.683168	0.548883	0.432940	0.840805	0.693739	0.564637	0.848753	0.706876	0.852522	0.200000	4.918540e-01	0.300000	1.271249e-01	0.120000	0.070000	0.090000	0.010000
2740000	0.310000	5.068332e-01	0.280000	1.221403e-01	0.120000	0.060000	0.100000	0.010000	0.220000	3.116262e+00	0.240000	0.240000	3.522670e-01	0.814539	0.649001	0.498039	0.381519	0.276073	0.203363	0.144963	0.823596	0.657785	0.517023	0.397900	0.300478	0.219990	0.829150	0.673701	0.533593	0.416988	0.320544	0.835617	0.683167	0.548966	0.432992	0.840818	0.693846	0.564637	0.848772	0.706917	0.852496	0.320000	4.967973e-01	0.240000	1.258600e-01	0.100000	0.060000	0.090000	0.010000
2745000	0.250000	5.017901e-01	0.210000	1.209250e-01	0.090000	0.050000	0.100000	0.000000	0.340000	3.116262e+00	0.240000	0.290000	3.487619e-01	0.814446	0.649009	0.497936	0.381228	0.276042	0.203188	0.144846	0.823510	0.657581	0.516809	0.397691	0.300201	0.219835	0.829114	0.673745	0.533510	0.416756	0.320304	0.835504	0.682913	0.548796	0.432785	0.840752	0.693811	0.564547	0.848674	0.706734	0.852512	0.240000	4.918540e-01	0.220000	1.246077e-01	0.070000	0.070000	0.120000	0.010000
2750000	0.270000	5.068332e-01	0.270000	1.221403e-01	0.100000	0.050000	0.130000	0.010000	0.260000	3.116262e+00	0.170000	0.220000	3.522670e-01	0.814521	0.648992	0.498113	0.381401	0.276115	0.203225	0.144962	0.823645	0.657736	0.516884	0.397790	0.300144	0.219904	0.829158	0.673806	0.533576	0.416868	0.320466	0.835541	0.682847	0.548813	0.432848	0.840777	0.693835	0.564513	0.848714	0.706939	0.852561	0.350000	4.967973e-01	0.190000	1.233678e-01	0.080000	0.050000	0.120000	0.000000
2755000	0.290000	5.119270e-01	0.270000	1.233678e-01	0.130000	0.030000	0.160000	0.000000	0.260000	3.116262e+00	0.250000	0.210000	3.522670e-01	0.814640	0.648973	0.498126	0.381562	0.276283	0.203347	0.145168	0.823752	0.657871	0.517124	0.397978	0.300207	0.219899	0.829266	0.673905	0.533774	0.417108	0.320770	0.835622	0.682890	0.548876	0.432915	0.840749	0.693797	0.564692	0.848774	0.706970	0.852520	0.250000	4.918540e-01	0.330000	1.246077e-01	0.140000	0.100000	0.120000	0.000000
2760000	0.240000	5.068332e-01	0.310000	1.246077e-01	0.110000	0.060000	0.150000	0.000000	0.330000	3.116262e+00	0.190000	0.270000	3.629952e-01	0.814573	0.649037	0.498276	0.381560	0.276376	0.203399	0.145159	0.823810	0.657768	0.517246	0.398020	0.300393	0.219949	0.829337	0.673818	0.533867	0.417154	0.320820	0.835712	0.682857	0.548941	0.432854	0.840657	0.693936	0.564705	0.848791	0.706976	0.852549	0.200000	4.869600e-01	0.190000	1.233678e-01	0.140000	0.090000	0.120000	0.010000
2765000	0.280000	5.119270e-01	0.280000	1.258600e-01	0.090000	0.090000	0.140000	0.010000	0.240000	3.116262e+00	0.200000	0.280000	3.740500e-01	0.814666	0.649061	0.498325	0.381808	0.276487	0.203426	0.145090	0.823841	0.657761	0.517161	0.398031	0.300344	0.219989	0.829369	0.673882	0.534021	0.417182	0.320820	0.835689	0.682971	0.548958	0.432772	0.840630	0.693927	0.564563	0.848717	0.706932	0.852540	0.280000	4.918540e-01	0.240000	1.221403e-01	0.110000	0.100000	0.150000	0.010000
2770000	0.290000	5.170719e-01	0.170000	1.246077e-01	0.100000	0.050000	0.150000	0.000000	0.220000	3.116262e+00	0.240000	0.170000	3.740500e-01	0.814677	0.648972	0.498237	0.381825	0.276413	0.203432	0.144989	0.823893	0.657757	0.517133	0.398063	0.300434	0.220000	0.829392	0.673949	0.534049	0.417355	0.320861	0.835588	0.683036	0.548965	0.432854	0.840646	0.693896	0.564581	0.848673	0.706944	0.852487	0.320000	4.967973e-01	0.280000	1.233678e-01	0.070000	0.110000	0.140000	0.000000
2775000	0.290000	5.222686e-01	0.260000	1.258600e-01	0.110000	0.050000	0.120000	0.020000	0.260000	3.116262e+00	0.270000	0.350000	3.778093e-01	0.814601	0.648875	0.498088	0.381719	0.276369	0.203454	0.144921	0.823916	0.657780	0.517120	0.398026	0.300455	0.220026	0.829478	0.673936	0.534159	0.417457	0.320859	0.835617	0.682968	0.548854	0.432914	0.840774	0.693866	0.564629	0.848745	0.707082	0.852520	0.210000	4.918540e-01	0.210000	1.221403e-01	0.100000	0.040000	0.120000	0.000000
2780000	0.270000	5.275175e-01	0.290000	1.271249e-01	0.070000	0.090000	0.070000	0.000000	0.370000	3.116262e+00	0.280000	0.240000	3.778093e-01	0.814611	0.648848	0.498072	0.381722	0.276361	0.203371	0.145005	0.823971	0.657832	0.517066	0.398040	0.300380	0.220143	0.829462	0.674014	0.534113	0.417520	0.320990	0.835664	0.682878	0.548882	0.433120	0.840751	0.693952	0.564681	0.848758	0.707228	0.852633	0.240000	4.869600e-01	0.310000	1.233678e-01	0.050000	0.070000	0.150000	0.000000
2785000	0.280000	5.328191e-01	0.280000	1.284025e-01	0.060000	0.070000	0.100000	0.000000	0.280000	3.116262e+00	0.160000	0.280000	3.740500e-01	0.814584	0.648868	0.498220	0.381694	0.276371	0.203286	0.144910	0.823955	0.657778	0.517025	0.398009	0.300469	0.220101	0.829470	0.674080	0.534221	0.417486	0.320882	0.835621	0.682849	0.548972	0.433090	0.840824	0.694039	0.564625	0.848813	0.707166	0.852572	0.240000	4.869600e-01	0.310000	1.246077e-01	0.150000	0.030000	0.150000	0.000000
2790000	0.260000	5.381740e-01	0.260000	1.296930e-01	0.120000	0.050000	0.190000	0.000000	0.260000	3.116262e+00	0.220000	0.240000	3.629952e-01	0.814642	0.649017	0.498309	0.381978	0.276567	0.203399	0.144985	0.824067	0.657988	0.517198	0.398181	0.300486	0.220223	0.829612	0.674175	0.534339	0.417569	0.320867	0.835716	0.682867	0.548921	0.433028	0.840799	0.693980	0.564517	0.848834	0.707281	0.852549	0.320000	4.918540e-01	0.280000	1.258600e-01	0.140000	0.050000	0.080000	0.000000
2795000	0.230000	5.328191e-01	0.320000	1.309964e-01	0.130000	0.010000	0.110000	0.000000	0.240000	3.116262e+00	0.280000	0.340000	3.740500e-01	0.814675	0.649071	0.498246	0.382026	0.276460	0.203389	0.144980	0.824129	0.657887	0.517201	0.398118	0.300434	0.220146	0.829505	0.674114	0.534303	0.417478	0.320752	0.835720	0.682817	0.548830	0.432984	0.840722	0.693925	0.564445	0.848706	0.707310	0.852532	0.340000	4.967973e-01	0.230000	1.246077e-01	0.100000	0.050000	0.090000	0.000000
2800000	0.310000	5.381740e-01	0.260000	1.323130e-01	0.100000	0.080000	0.080000	0.000000	0.260000	3.116262e+00	0.190000	0.190000	3.740500e-01	0.814624	0.649111	0.498304	0.382051	0.276389	0.203417	0.145026	0.824048	0.657969	0.517315	0.398212	0.300438	0.220232	0.829536	0.674161	0.534626	0.417765	0.320908	0.835714	0.682865	0.548856	0.433050	0.840797	0.694096	0.564527	0.848681	0.707307	0.852532	0.310000	5.017901e-01	0.330000	1.258600e-01	0.110000	0.050000	0.140000	0.010000
2805000	0.220000	5.328191e-01	0.230000	1.309964e-01	0.080000	0.120000	0.110000	0.000000	0.220000	3.116262e+00	0.200000	0.240000	3.778093e-01	0.814573	0.649164	0.498277	0.381979	0.276264	0.203389	0.145016	0.824024	0.657997	0.517257	0.398253	0.300472	0.220276	0.829607	0.674187	0.534548	0.417768	0.321040	0.835715	0.682880	0.548920	0.433136	0.840822	0.694065	0.564497	0.848703	0.707369	0.852447	0.370000	5.068332e-01	0.290000	1.271249e-01	0.120000	0.080000	0.140000	0.010000
2810000	0.230000	5.275175e-01	0.270000	1.323130e-01	0.090000	0.060000	0.150000	0.000000	0.310000	3.116262e+00	0.310000	0.230000	3.740500e-01	0.814628	0.648983	0.498305	0.381956	0.276209	0.203366	0.144995	0.823937	0.657910	0.517116	0.398284	0.300450	0.220254	0.829580	0.674295	0.534522	0.417810	0.320949	0.835733	0.682915	0.548840	0.433177	0.840753	0.693970	0.564536	0.848719	0.707471	0.852507	0.310000	5.119270e-01	0.290000	1.271249e-01	0.090000	0.080000	0.160000	0.000000
2815000	0.310000	5.328191e-01	0.380000	1.336427e-01	0.070000	0.110000	0.110000	0.000000	0.280000	3.116262e+00	0.280000	0.230000	3.703282e-01	0.814618	0.649041	0.498368	0.381947	0.276085	0.203376	0.145033	0.823903	0.657866	0.516837	0.398315	0.300412	0.220194	0.829584	0.674297	0.534472	0.417684	0.320895	0.835678	0.682917	0.548864	0.433071	0.840787	0.693996	0.564603	0.848716	0.707545	0.852568	0.260000	5.170719e-01	0.230000	1.246077e-01	0.170000	0.070000	0.150000	0.010000
2820000	0.290000	5.381740e-01	0.230000	1.323130e-01	0.080000	0.080000	0.120000	0.000000	0.280000	3.116262e+00	0.240000	0.240000	3.629952e-01	0.814627	0.649120	0.498391	0.382061	0.276211	0.203448	0.145110	0.823844	0.657788	0.516977	0.398429	0.300582	0.220301	0.829641	0.674390	0.534621	0.417982	0.320966	0.835790	0.682968	0.548940	0.433147	0.840830	0.694102	0.564610	0.848688	0.707620	0.852642	0.240000	5.119270e-01	0.230000	1.246077e-01	0.110000	0.050000	0.150000	0.000000
2825000	0.200000	5.328191e-01	0.250000	1.309964e-01	0.100000	0.030000	0.170000	0.000000	0.260000	3.116262e+00	0.300000	0.230000	3.666433e-01	0.814504	0.648942	0.498384	0.382107	0.276298	0.203591	0.145105	0.823765	0.657822	0.517038	0.398524	0.300797	0.220412	0.829589	0.674434	0.534836	0.418065	0.321128	0.835836	0.683084	0.548961	0.433323	0.840936	0.694135	0.564752	0.848600	0.707738	0.852703	0.260000	5.170719e-01	0.310000	1.258600e-01	0.130000	0.020000	0.140000	0.020000
2830000	0.290000	5.381740e-01	0.270000	1.323130e-01	0.110000	0.080000	0.110000	0.020000	0.390000	3.116262e+00	0.240000	0.230000	3.703282e-01	0.814531	0.648960	0.498694	0.382135	0.276368	0.203517	0.145080	0.823745	0.657764	0.517103	0.398517	0.300748	0.220423	0.829627	0.674369	0.534842	0.418089	0.321086	0.835825	0.683059	0.548970	0.433134	0.840871	0.694083	0.564577	0.848559	0.707520	0.852597	0.160000	5.119270e-01	0.230000	1.246077e-01	0.090000	0.050000	0.180000	0.010000
2835000	0.320000	5.435828e-01	0.270000	1.336427e-01	0.080000	0.060000	0.150000	0.020000	0.240000	3.116262e+00	0.270000	0.230000	3.666433e-01	0.814497	0.648842	0.498706	0.382308	0.276248	0.203554	0.144985	0.823705	0.657705	0.517197	0.398392	0.300851	0.220373	0.829715	0.674458	0.534836	0.418225	0.321001	0.835849	0.683176	0.549033	0.433090	0.840783	0.694190	0.564548	0.848610	0.707389	0.852406	0.140000	5.068332e-01	0.280000	1.271249e-01	0.110000	0.080000	0.100000	0.000000
2840000	0.170000	5.381740e-01	0.190000	1.323130e-01	0.100000	0.070000	0.080000	0.000000	0.210000	3.116262e+00	0.190000	0.310000	3.666433e-01	0.814413	0.648770	0.498422	0.382155	0.276012	0.203468	0.144897	0.823643	0.657656	0.517082	0.398330	0.300752	0.220239	0.829729	0.674513	0.534725	0.418240	0.321007	0.835897	0.683203	0.548960	0.433112	0.840782	0.694198	0.564549	0.848575	0.707387	0.852445	0.210000	5.017901e-01	0.280000	1.271249e-01	0.070000	0.060000	0.090000	0.010000
2845000	0.200000	5.328191e-01	0.220000	1.309964e-01	0.090000	0.060000	0.100000	0.000000	0.260000	3.116262e+00	0.260000	0.280000	3.629952e-01	0.814349	0.648673	0.498361	0.382091	0.275843	0.203493	0.144815	0.823635	0.657672	0.517009	0.398260	0.300631	0.220138	0.829750	0.674469	0.534664	0.418217	0.321022	0.835927	0.683058	0.548744	0.433016	0.840605	0.694235	0.564399	0.848538	0.707376	0.852453	0.230000	4.967973e-01	0.320000	1.284025e-01	0.140000	0.090000	0.090000	0.000000
2850000	0.200000	5.275175e-01	0.230000	1.296930e-01	0.090000	0.110000	0.140000	0.000000	0.220000	3.116262e+00	0.250000	0.230000	3.666433e-01	0.814229	0.648587	0.498212	0.381859	0.275655	0.203358	0.144702	0.823496	0.657618	0.516981	0.398127	0.300555	0.220024	0.829694	0.674368	0.534465	0.418086	0.320901	0.835859	0.682965	0.548718	0.432868	0.840679	0.694106	0.564235	0.848593	0.707309	0.852421	0.290000	5.017901e-01	0.260000	1.296930e-01	0.090000	0.080000	0.150000	0.000000
2855000	0.200000	5.275175e-01	0.230000	1.284025e-01	0.060000	0.040000	0.020000	0.000000	0.140000	3.116262e+00	0.230000	0.370000	3.629952e-01	0.814153	0.648616	0.498191	0.381867	0.275616	0.203282	0.144768	0.823521	0.657576	0.517074	0.398085	0.300557	0.220050	0.829648	0.674363	0.534457	0.417993	0.321041	0.835911	0.683002	0.548833	0.432864	0.840696	0.694147	0.564359	0.848703	0.707370	0.852402	0.250000	4.967973e-01	0.310000	1.309964e-01	0.070000	0.030000	0.120000	0.000000
2860000	0.220000	5.222686e-01	0.260000	1.296930e-01	0.090000	0.050000	0.100000	0.010000	0.230000	3.116262e+00	0.250000	0.190000	3.593833e-01	0.814164	0.648546	0.498169	0.381905	0.275574	0.203355	0.144766	0.823593	0.657599	0.517054	0.398083	0.300573	0.219949	0.829657	0.674350	0.534412	0.418001	0.320901	0.835946	0.683073	0.548845	0.432868	0.840807	0.694193	0.564294	0.848705	0.707329	0.852329	0.260000	5.017901e-01	0.240000	1.296930e-01	0.070000	0.050000	0.080000	0.010000
2865000	0.340000	5.275175e-01	0.290000	1.296930e-01	0.140000	0.060000	0.110000	0.010000	0.290000	3.116262e+00	0.280000	0.280000	3.593833e-01	0.814179	0.648339	0.498090	0.381902	0.275548	0.203282	0.144774	0.823526	0.657586	0.517028	0.398114	0.300595	0.220067	0.829637	0.674303	0.534344	0.418073	0.320978	0.835863	0.683107	0.548968	0.432977	0.840753	0.694188	0.564354	0.848757	0.707501	0.852366	0.260000	5.068332e-01	0.260000	1.309964e-01	0.070000	0.070000	0.150000	0.020000
2870000	0.240000	5.222686e-01	0.290000	1.296930e-01	0.120000	0.040000	0.200000	0.020000	0.230000	3.116262e+00	0.220000	0.200000	3.629952e-01	0.814192	0.648452	0.498044	0.381938	0.275539	0.203338	0.144860	0.823466	0.657592	0.517054	0.398211	0.300673	0.220160	0.829656	0.674317	0.534478	0.418166	0.321029	0.835972	0.683185	0.548980	0.433060	0.840752	0.694229	0.564364	0.848736	0.707505	0.852388	0.260000	5.119270e-01	0.270000	1.323130e-01	0.140000	0.100000	0.130000	0.000000
2875000	0.160000	5.170719e-01	0.180000	1.284025e-01	0.090000	0.070000	0.100000	0.000000	0.240000	3.116262e+00	0.220000	0.290000	3.740500e-01	0.814290	0.648509	0.498184	0.381969	0.275569	0.203451	0.144916	0.823505	0.657555	0.516959	0.398297	0.300804	0.220279	0.829593	0.674312	0.534561	0.418230	0.321227	0.836045	0.683241	0.549103	0.433266	0.840775	0.694247	0.564618	0.848810	0.707636	0.852341	0.230000	5.068332e-01	0.150000	1.309964e-01	0.060000	0.110000	0.110000	0.000000
2880000	0.210000	5.119270e-01	0.190000	1.271249e-01	0.070000	0.040000	0.130000	0.010000	0.230000	3.116262e+00	0.260000	0.330000	3.778093e-01	0.814224	0.648437	0.498192	0.381907	0.275549	0.203548	0.144978	0.823465	0.657556	0.516844	0.398230	0.300817	0.220323	0.829684	0.674376	0.534645	0.418458	0.321393	0.836083	0.683265	0.549185	0.433368	0.840867	0.694355	0.564828	0.848887	0.707797	0.852449	0.240000	5.017901e-01	0.320000	1.323130e-01	0.100000	0.080000	0.070000	0.010000
2885000	0.270000	5.170719e-01	0.270000	1.284025e-01	0.090000	0.050000	0.060000	0.010000	0.200000	3.116262e+00	0.260000	0.230000	3.816063e-01	0.814152	0.648546	0.498190	0.381941	0.275702	0.203560	0.145181	0.823364	0.657543	0.516892	0.398334	0.300804	0.220361	0.829731	0.674418	0.534643	0.418490	0.321569	0.836084	0.683310	0.549272	0.433436	0.840804	0.694455	0.564831	0.848930	0.707966	0.852427	0.220000	4.967973e-01	0.240000	1.309964e-01	0.070000	0.030000	0.100000	0.010000
2890000	0.320000	5.222686e-01	0.220000	1.271249e-01	0.060000	0.070000	0.100000	0.000000	0.260000	3.116262e+00	0.310000	0.250000	3.778093e-01	0.814202	0.648465	0.498178	0.381778	0.275677	0.203499	0.145156	0.823386	0.657635	0.516704	0.398258	0.300800	0.220291	0.829796	0.674450	0.534653	0.418418	0.321463	0.835973	0.683163	0.549182	0.433309	0.840782	0.694442	0.564815	0.848892	0.707867	0.852464	0.340000	5.017901e-01	0.270000	1.323130e-01	0.120000	0.100000	0.120000	0.000000
2895000	0.250000	5.170719e-01	0.180000	1.258600e-01	0.110000	0.050000	0.090000	0.010000	0.290000	3.116262e+00	0.260000	0.210000	3.703282e-01	0.814227	0.648563	0.498230	0.381759	0.275522	0.203322	0.145086	0.823388	0.657612	0.516707	0.398091	0.300581	0.220149	0.829716	0.674386	0.534477	0.418249	0.321185	0.835899	0.683032	0.548994	0.433120	0.840674	0.694294	0.564598	0.848863	0.707749	0.852459	0.280000	5.068332e-01	0.260000	1.336427e-01	0.060000	0.050000	0.140000	0.010000
2900000	0.230000	5.119270e-01	0.250000	1.246077e-01	0.090000	0.040000	0.110000	0.010000	0.230000	3.116262e+00	0.290000	0.270000	3.740500e-01	0.814221	0.648670	0.498334	0.381859	0.275642	0.203498	0.145063	0.823390	0.657639	0.516903	0.398138	0.300689	0.220329	0.829683	0.674537	0.534612	0.418368	0.321326	0.836007	0.683215	0.549101	0.433145	0.840742	0.694352	0.564722	0.848781	0.707653	0.852440	0.290000	5.119270e-01	0.260000	1.349859e-01	0.080000	0.090000	0.110000	0.010000
2905000	0.280000	5.170719e-01	0.250000	1.233678e-01	0.110000	0.120000	0.150000	0.010000	0.270000	3.116262e+00	0.230000	0.290000	3.778093e-01	0.814203	0.648742	0.498506	0.381969	0.275691	0.203536	0.145041	0.823434	0.657551	0.516995	0.398273	0.300759	0.220368	0.829657	0.674598	0.534758	0.418359	0.321370	0.835968	0.683283	0.549137	0.433222	0.840789	0.694428	0.564868	0.848770	0.707741	0.852485	0.230000	5.068332e-01	0.230000	1.336427e-01	0.110000	0.090000	0.180000	0.000000
2910000	0.270000	5.222686e-01	0.230000	1.221403e-01	0.100000	0.070000	0.170000	0.000000	0.320000	3.116262e+00	0.290000	0.260000	3.740500e-01	0.814215	0.648738	0.498542	0.382035	0.275729	0.203607	0.145034	0.823463	0.657463	0.517098	0.398289	0.300833	0.220354	0.829706	0.674700	0.534835	0.418350	0.321418	0.836020	0.683229	0.549222	0.433228	0.840719	0.694485	0.564872	0.848855	0.707815	0.852494	0.160000	5.017901e-01	0.200000	1.323130e-01	0.060000	0.090000	0.110000	0.000000
2915000	0.210000	5.170719e-01	0.270000	1.233678e-01	0.080000	0.120000	0.100000	0.010000	0.210000	3.116262e+00	0.230000	0.230000	3.703282e-01	0.814214	0.648645	0.498555	0.381860	0.275712	0.203628	0.144960	0.823542	0.657466	0.517114	0.398223	0.300898	0.220287	0.829770	0.674741	0.534828	0.418353	0.321150	0.835952	0.683099	0.549216	0.433099	0.840660	0.694417	0.564811	0.848778	0.707685	0.852456	0.150000	4.967973e-01	0.200000	1.323130e-01	0.040000	0.040000	0.070000	0.000000
2920000	0.210000	5.170719e-01	0.210000	1.221403e-01	0.150000	0.100000	0.100000	0.000000	0.330000	3.116262e+00	0.370000	0.330000	3.740500e-01	0.814260	0.648762	0.498811	0.382025	0.275931	0.203677	0.145028	0.823553	0.657556	0.517270	0.398128	0.300890	0.220346	0.829762	0.674753	0.535073	0.418407	0.321188	0.835963	0.683099	0.549188	0.433173	0.840689	0.694459	0.564851	0.848752	0.707688	0.852356	0.280000	5.017901e-01	0.190000	1.309964e-01	0.080000	0.060000	0.130000	0.000000
2925000	0.300000	5.222686e-01	0.320000	1.233678e-01	0.090000	0.060000	0.140000	0.000000	0.280000	3.116262e+00	0.210000	0.260000	3.740500e-01	0.814372	0.648798	0.498823	0.382157	0.275983	0.203674	0.145000	0.823640	0.657538	0.517445	0.398320	0.300988	0.220435	0.829785	0.674801	0.535171	0.418500	0.321334	0.835956	0.683154	0.549247	0.433276	0.840731	0.694557	0.564878	0.848728	0.707714	0.852370	0.220000	4.967973e-01	0.270000	1.323130e-01	0.010000	0.060000	0.110000	0.000000
2930000	0.130000	5.170719e-01	0.280000	1.246077e-01	0.090000	0.090000	0.130000	0.010000	0.300000	3.116262e+00	0.290000	0.260000	3.778093e-01	0.814486	0.648843	0.498959	0.382285	0.276020	0.203905	0.145114	0.823712	0.657625	0.517583	0.398377	0.301090	0.220606	0.829910	0.674878	0.535318	0.418629	0.321387	0.835945	0.683212	0.549462	0.433409	0.840791	0.694650	0.565000	0.848780	0.707805	0.852388	0.270000	5.017901e-01	0.200000	1.309964e-01	0.090000	0.040000	0.110000	0.000000
2935000	0.210000	5.119270e-01	0.390000	1.258600e-01	0.120000	0.060000	0.080000	0.000000	0.220000	3.116262e+00	0.240000	0.250000	3.666433e-01	0.814501	0.648825	0.499094	0.382366	0.276030	0.204012	0.145149	0.823762	0.657701	0.517567	0.398413	0.301205	0.220597	0.829988	0.674909	0.535278	0.418647	0.321269	0.835923	0.683104	0.549479	0.433276	0.840692	0.694682	0.564898	0.848799	0.707816	0.852349	0.370000	5.068332e-01	0.290000	1.323130e-01	0.130000	0.070000	0.150000	0.010000
2940000	0.270000	5.170719e-01	0.220000	1.246077e-01	0.020000	0.070000	0.100000	0.010000	0.250000	3.116262e+00	0.190000	0.280000	3.629952e-01	0.814597	0.648892	0.499210	0.382395	0.276188	0.204037	0.145187	0.823854	0.657787	0.517508	0.398349	0.301340	0.220685	0.829966	0.674851	0.535437	0.418706	0.321312	0.835949	0.683187	0.549401	0.433259	0.840748	0.694777	0.564938	0.848860	0.707825	0.852388	0.370000	5.068332e-01	0.290000	1.336427e-01	0.040000	0.050000	0.090000	0.010000
2945000	0.290000	5.222686e-01	0.310000	1.258600e-01	0.090000	0.160000	0.080000	0.000000	0.260000	3.116262e+00	0.250000	0.220000	3.593833e-01	0.814616	0.648861	0.499245	0.382445	0.276149	0.204090	0.145174	0.823818	0.657722	0.517442	0.398288	0.301249	0.220619	0.829997	0.674900	0.535419	0.418653	0.321194	0.835904	0.683192	0.549456	0.433184	0.840739	0.694702	0.564922	0.848778	0.707861	0.852375	0.300000	5.119270e-01	0.150000	1.323130e-01	0.120000	0.080000	0.130000	0.010000
2950000	0.230000	5.170719e-01	0.260000	1.271249e-01	0.060000	0.060000	0.090000	0.000000	0.300000	3.116262e+00	0.330000	0.360000	3.629952e-01	0.814687	0.648860	0.499303	0.382415	0.276088	0.204056	0.145162	0.823879	0.657722	0.517345	0.398323	0.301141	0.220613	0.829972	0.674874	0.535199	0.418630	0.321190	0.835846	0.683149	0.549412	0.433224	0.840782	0.694829	0.564836	0.848804	0.707845	0.852334	0.300000	5.170719e-01	0.170000	1.309964e-01	0.100000	0.070000	0.180000	0.000000
2955000	0.250000	5.119270e-01	0.290000	1.284025e-01	0.080000	0.100000	0.080000	0.000000	0.300000	3.116262e+00	0.300000	0.250000	3.593833e-01	0.814722	0.648966	0.499370	0.382467	0.276144	0.204184	0.145232	0.823869	0.657724	0.517373	0.398397	0.301204	0.220751	0.830051	0.674827	0.535304	0.418776	0.321255	0.835846	0.683036	0.549555	0.433401	0.840866	0.694961	0.564977	0.848926	0.707986	0.852345	0.230000	5.119270e-01	0.280000	1.323130e-01	0.110000	0.080000	0.080000	0.000000
2960000	0.340000	5.170719e-01	0.270000	1.296930e-01	0.070000	0.080000	0.100000	0.000000	0.290000	3.116262e+00	0.340000	0.260000	3.629952e-01	0.814736	0.649080	0.499499	0.382598	0.276148	0.204306	0.145380	0.823944	0.657816	0.517409	0.398407	0.301236	0.220806	0.830105	0.674949	0.535421	0.418871	0.321464	0.835729	0.683013	0.549701	0.433453	0.840809	0.695027	0.565106	0.848992	0.707947	0.852330	0.270000	5.170719e-01	0.290000	1.336427e-01	0.100000	0.070000	0.080000	0.010000
2965000	0.270000	5.222686e-01	0.240000	1.284025e-01	0.090000	0.050000	0.060000	0.020000	0.240000	3.116262e+00	0.280000	0.290000	3.629952e-01	0.814803	0.649279	0.499707	0.382768	0.276287	0.204372	0.145436	0.823967	0.657888	0.517542	0.398363	0.301274	0.220819	0.830129	0.675001	0.535449	0.418933	0.321412	0.835805	0.683020	0.549797	0.433472	0.840760	0.695124	0.565094	0.849014	0.707841	0.852325	0.220000	5.119270e-01	0.320000	1.349859e-01	0.070000	0.040000	0.100000	0.000000
2970000	0.190000	5.170719e-01	0.210000	1.271249e-01	0.080000	0.140000	0.120000	0.020000	0.310000	3.116262e+00	0.240000	0.220000	3.666433e-01	0.814742	0.649335	0.499604	0.382607	0.276285	0.204298	0.145470	0.823954	0.657793	0.517561	0.398422	0.301342	0.220876	0.830229	0.675040	0.535543	0.419003	0.321503	0.835736	0.683016	0.549813	0.433544	0.840804	0.695208	0.565098	0.849074	0.707831	0.852355	0.270000	5.170719e-01	0.280000	1.363425e-01	0.060000	0.020000	0.130000	0.010000
2975000	0.240000	5.119270e-01	0.230000	1.258600e-01	0.080000	0.050000	0.110000	0.010000	0.280000	3.116262e+00	0.260000	0.250000	3.558074e-01	0.814821	0.649491	0.499624	0.382767	0.276393	0.204429	0.145589	0.823991	0.657821	0.517638	0.398506	0.301430	0.220814	0.830265	0.675103	0.535453	0.419121	0.321511	0.835759	0.683077	0.549827	0.433564	0.840804	0.695185	0.564978	0.849177	0.707792	0.852372	0.180000	5.119270e-01	0.280000	1.377128e-01	0.120000	0.100000	0.050000	0.000000
2980000	0.170000	5.068332e-01	0.250000	1.246077e-01	0.100000	0.080000	0.160000	0.000000	0.260000	3.116262e+00	0.240000	0.270000	3.593833e-01	0.814874	0.649527	0.499577	0.382704	0.276487	0.204453	0.145606	0.823988	0.657748	0.517674	0.398641	0.301544	0.220840	0.830343	0.675077	0.535491	0.419218	0.321633	0.835819	0.683256	0.549818	0.433610	0.840943	0.695319	0.565001	0.849208	0.707800	0.852385	0.160000	5.068332e-01	0.240000	1.363425e-01	0.120000	0.070000	0.140000	0.000000
2985000	0.220000	5.017901e-01	0.260000	1.258600e-01	0.100000	0.050000	0.220000	0.010000	0.250000	3.116262e+00	0.300000	0.230000	3.522670e-01	0.814835	0.649495	0.499437	0.382495	0.276398	0.204249	0.145490	0.823978	0.657623	0.517539	0.398610	0.301392	0.220588	0.830313	0.674984	0.535334	0.418957	0.321488	0.835666	0.683124	0.549694	0.433433	0.840874	0.695250	0.564812	0.849183	0.707691	0.852437	0.290000	5.119270e-01	0.200000	1.349859e-01	0.070000	0.120000	0.100000	0.000000
2990000	0.220000	4.967973e-01	0.360000	1.271249e-01	0.140000	0.060000	0.110000	0.030000	0.250000	3.116262e+00	0.190000	0.300000	3.593833e-01	0.814738	0.649289	0.499256	0.382351	0.276382	0.204175	0.145406	0.823855	0.657541	0.517471	0.398612	0.301345	0.220639	0.830294	0.674894	0.535227	0.419060	0.321597	0.835629	0.683214	0.549748	0.433434	0.840859	0.695260	0.564873	0.849295	0.707738	0.852387	0.260000	5.170719e-01	0.280000	1.363425e-01	0.090000	0.050000	0.140000	0.000000
2995000	0.230000	4.918540e-01	0.280000	1.284025e-01	0.190000	0.050000	0.180000	0.000000	0.290000	3.116262e+00	0.240000	0.250000	3.522670e-01	0.814903	0.649481	0.499364	0.382414	0.276512	0.204245	0.145479	0.823922	0.657519	0.517430	0.398614	0.301339	0.220646	0.830261	0.674847	0.535288	0.419081	0.321658	0.835722	0.683379	0.549748	0.433475	0.840801	0.695319	0.564757	0.849195	0.707749	0.852390	0.290000	5.222686e-01	0.210000	1.349859e-01	0.070000	0.110000	0.070000	0.010000
3000000	0.220000	4.869600e-01	0.280000	1.296930e-01	0.050000	0.060000	0.080000	0.000000	0.200000	3.116262e+00	0.240000	0.290000	3.558074e-01	0.814915	0.649471	0.499375	0.382580	0.276585	0.204242	0.145510	0.823884	0.657566	0.517441	0.398563	0.301199	0.220587	0.830239	0.674857	0.535064	0.419110	0.321508	0.835653	0.683450	0.549694	0.433389	0.840813	0.695324	0.564738	0.849173	0.707693	0.852464	0.220000	5.170719e-01	0.310000	1.363425e-01	0.130000	0.050000	0.100000	0.010000
3005000	0.220000	4.821147e-01	0.280000	1.309964e-01	0.100000	0.100000	0.060000	0.020000	0.220000	3.116262e+00	0.270000	0.250000	3.593833e-01	0.814876	0.649336	0.499315	0.382486	0.276435	0.204191	0.145441	0.823749	0.657433	0.517390	0.398436	0.301279	0.220489	0.830160	0.674836	0.534976	0.419085	0.321457	0.835626	0.683500	0.549721	0.433376	0.840834	0.695269	0.564810	0.849204	0.707618	0.852470	0.210000	5.119270e-01	0.180000	1.349859e-01	0.080000	0.050000	0.150000	0.000000
3010000	0.260000	4.869600e-01	0.280000	1.323130e-01	0.090000	0.070000	0.170000	0.010000	0.250000	3.116262e+00	0.220000	0.270000	3.558074e-01	0.814897	0.649454	0.499154	0.382523	0.276387	0.204233	0.145472	0.823726	0.657209	0.517369	0.398290	0.301209	0.220412	0.830160	0.674792	0.534994	0.419096	0.321301	0.835695	0.683565	0.549863	0.433356	0.840824	0.695334	0.564795	0.849171	0.707536	0.852527	0.280000	5.170719e-01	0.240000	1.336427e-01	0.050000	0.040000	0.070000	0.020000
3015000	0.310000	4.918540e-01	0.220000	1.309964e-01	0.070000	0.040000	0.160000	0.000000	0.280000	3.116262e+00	0.310000	0.230000	3.522670e-01	0.814872	0.649442	0.499081	0.382499	0.276378	0.204208	0.145434	0.823700	0.657261	0.517412	0.398230	0.301224	0.220358	0.830149	0.674755	0.534977	0.419186	0.321317	0.835658	0.683585	0.549686	0.433356	0.840879	0.695327	0.564672	0.849230	0.707542	0.852391	0.290000	5.222686e-01	0.260000	1.349859e-01	0.080000	0.060000	0.090000	0.010000
3020000	0.340000	4.967973e-01	0.220000	1.309964e-01	0.060000	0.060000	0.060000	0.020000	0.260000	3.116262e+00	0.280000	0.250000	3.452917e-01	0.814930	0.649583	0.499212	0.382522	0.276441	0.204219	0.145421	0.823732	0.657294	0.517440	0.398342	0.301239	0.220397	0.830172	0.674769	0.534957	0.419160	0.321254	0.835593	0.683736	0.549732	0.433299	0.840854	0.695294	0.564778	0.849143	0.707418	0.852445	0.250000	5.170719e-01	0.210000	1.336427e-01	0.050000	0.060000	0.090000	0.000000
3025000	0.270000	5.017901e-01	0.270000	1.323130e-01	0.060000	0.110000	0.140000	0.010000	0.290000	3.116262e+00	0.250000	0.300000	3.487619e-01	0.815027	0.649454	0.499153	0.382409	0.276438	0.204201	0.145399	0.823625	0.657174	0.517309	0.398321	0.301181	0.220323	0.830141	0.674608	0.534925	0.418948	0.321130	0.835616	0.683649	0.549750	0.433333	0.840850	0.695299	0.564721	0.849174	0.707191	0.852452	0.200000	5.119270e-01	0.210000	1.336427e-01	0.090000	0.060000	0.140000	0.020000
3030000	0.270000	5.068332e-01	0.240000	1.309964e-01	0.060000	0.080000	0.120000	0.000000	0.280000	3.116262e+00	0.280000	0.280000	3.593833e-01	0.814925	0.649354	0.499131	0.382496	0.276393	0.204167	0.145406	0.823554	0.657152	0.517387	0.398292	0.301036	0.220444	0.830214	0.674696	0.534946	0.418978	0.321247	0.835558	0.683711	0.549894	0.433311	0.840770	0.695314	0.564835	0.849249	0.707287	0.852435	0.210000	5.068332e-01	0.250000	1.323130e-01	0.120000	0.090000	0.170000	0.000000
3035000	0.350000	5.119270e-01	0.230000	1.296930e-01	0.050000	0.080000	0.180000	0.000000	0.290000	3.116262e+00	0.220000	0.280000	3.703282e-01	0.815010	0.649487	0.499109	0.382533	0.276451	0.204197	0.145479	0.823520	0.657149	0.517350	0.398253	0.301001	0.220409	0.830256	0.674710	0.534883	0.418882	0.321221	0.835565	0.683564	0.549860	0.433307	0.840713	0.695260	0.564827	0.849200	0.707264	0.852345	0.310000	5.119270e-01	0.310000	1.336427e-01	0.020000	0.090000	0.160000	0.030000
3040000	0.210000	5.068332e-01	0.240000	1.284025e-01	0.150000	0.050000	0.080000	0.000000	0.250000	3.116262e+00	0.250000	0.260000	3.666433e-01	0.814988	0.649515	0.499143	0.382498	0.276398	0.204287	0.145452	0.823523	0.657112	0.517403	0.398280	0.300972	0.220426	0.830237	0.674737	0.534768	0.418835	0.321197	0.835494	0.683413	0.549831	0.433263	0.840726	0.695295	0.564855	0.849153	0.707241	0.852404	0.310000	5.119270e-01	0.310000	1.349859e-01	0.080000	0.070000	0.090000	0.000000
3045000	0.270000	5.119270e-01	0.160000	1.271249e-01	0.030000	0.080000	0.110000	0.000000	0.200000	3.116262e+00	0.260000	0.280000	3.666433e-01	0.815001	0.649323	0.499044	0.382415	0.276370	0.204159	0.145410	0.823474	0.657013	0.517402	0.398227	0.300868	0.220345	0.830170	0.674760	0.534719	0.418742	0.321174	0.835570	0.683428	0.549823	0.433368	0.840712	0.695266	0.564821	0.849083	0.707267	0.852432	0.340000	5.170719e-01	0.230000	1.336427e-01	0.100000	0.020000	0.100000	0.010000
3050000	0.220000	5.068332e-01	0.320000	1.284025e-01	0.090000	0.060000	0.100000	0.030000	0.240000	3.116262e+00	0.380000	0.210000	3.666433e-01	0.815003	0.649237	0.498976	0.382401	0.276309	0.204089	0.145367	0.823452	0.656942	0.517472	0.398170	0.300832	0.220350	0.830123	0.674710	0.534558	0.418708	0.321218	0.835617	0.683345	0.549860	0.433382	0.840695	0.695188	0.564739	0.849105	0.707272	0.852320	0.310000	5.170719e-01	0.260000	1.349859e-01	0.030000	0.050000	0.120000	0.000000
3055000	0.300000	5.119270e-01	0.230000	1.271249e-01	0.100000	0.100000	0.110000	0.000000	0.350000	3.116262e+00	0.280000	0.300000	3.778093e-01	0.814923	0.649298	0.499111	0.382544	0.276399	0.204214	0.145377	0.823463	0.657012	0.517566	0.398271	0.300814	0.220348	0.830240	0.674911	0.534677	0.418746	0.321275	0.835627	0.683371	0.549721	0.433344	0.840721	0.695146	0.564688	0.849092	0.707311	0.852284	0.310000	5.170719e-01	0.230000	1.336427e-01	0.120000	0.080000	0.110000	0.000000
3060000	0.280000	5.170719e-01	0.300000	1.284025e-01	0.070000	0.120000	0.140000	0.010000	0.310000	3.116262e+00	0.320000	0.260000	3.816063e-01	0.814843	0.649224	0.499113	0.382466	0.276354	0.204234	0.145368	0.823378	0.656854	0.517676	0.398236	0.300835	0.220343	0.830231	0.674921	0.534701	0.418762	0.321313	0.835657	0.683399	0.549746	0.433447	0.840745	0.695217	0.564606	0.849166	0.707333	0.852309	0.180000	5.119270e-01	0.180000	1.323130e-01	0.100000	0.090000	0.120000	0.020000
3065000	0.260000	5.222686e-01	0.280000	1.296930e-01	0.110000	0.020000	0.070000	0.020000	0.260000	3.116262e+00	0.230000	0.280000	3.778093e-01	0.814696	0.649109	0.499014	0.382286	0.276326	0.204144	0.145248	0.823403	0.656824	0.517627	0.398255	0.300652	0.220212	0.830154	0.674768	0.534669	0.418624	0.321181	0.835639	0.683390	0.549679	0.433375	0.840807	0.695145	0.564634	0.849127	0.707333	0.852323	0.230000	5.068332e-01	0.280000	1.336427e-01	0.110000	0.040000	0.060000	0.000000
3070000	0.280000	5.275175e-01	0.220000	1.284025e-01	0.020000	0.090000	0.110000	0.000000	0.300000	3.116262e+00	0.200000	0.180000	3.778093e-01	0.814672	0.649130	0.498928	0.382382	0.276227	0.204195	0.145304	0.823421	0.656912	0.517657	0.398157	0.300549	0.220239	0.830124	0.674681	0.534518	0.418521	0.321152	0.835610	0.683346	0.549669	0.433281	0.840828	0.695084	0.564617	0.849115	0.707359	0.852321	0.280000	5.119270e-01	0.280000	1.336427e-01	0.070000	0.110000	0.070000	0.000000
3075000	0.300000	5.328191e-01	0.280000	1.296930e-01	0.070000	0.080000	0.070000	0.010000	0.270000	3.116262e+00	0.270000	0.290000	3.816063e-01	0.814705	0.649154	0.499076	0.382388	0.276263	0.204229	0.145344	0.823426	0.656939	0.517646	0.398111	0.300522	0.220236	0.830162	0.674658	0.534309	0.418479	0.321106	0.835568	0.683312	0.549652	0.433238	0.840751	0.694940	0.564498	0.849083	0.707345	0.852293	0.280000	5.170719e-01	0.170000	1.336427e-01	0.110000	0.040000	0.130000	0.000000
3080000	0.260000	5.381740e-01	0.180000	1.284025e-01	0.120000	0.070000	0.140000	0.010000	0.340000	3.116262e+00	0.300000	0.270000	3.854415e-01	0.814752	0.649233	0.499055	0.382522	0.276542	0.204359	0.145371	0.823477	0.657002	0.517745	0.398364	0.300690	0.220400	0.830083	0.674681	0.534392	0.418603	0.321276	0.835632	0.683472	0.549786	0.433406	0.840747	0.694962	0.564627	0.849161	0.707439	0.852331	0.260000	5.222686e-01	0.170000	1.336427e-01	0.100000	0.040000	0.140000	0.020000
3085000	0.240000	5.328191e-01	0.220000	1.271249e-01	0.100000	0.070000	0.180000	0.000000	0.340000	3.116262e+00	0.200000	0.380000	3.816063e-01	0.814767	0.649281	0.499070	0.382609	0.276538	0.204378	0.145536	0.823474	0.657002	0.517823	0.398463	0.300702	0.220402	0.830115	0.674704	0.534345	0.418506	0.321283	0.835663	0.683438	0.549855	0.433399	0.840761	0.695017	0.564688	0.849176	0.707480	0.852357	0.170000	5.170719e-01	0.290000	1.336427e-01	0.110000	0.050000	0.140000	0.000000
3090000	0.260000	5.381740e-01	0.220000	1.258600e-01	0.060000	0.040000	0.110000	0.000000	0.220000	3.116262e+00	0.200000	0.230000	3.854415e-01	0.814815	0.649270	0.499071	0.382599	0.276528	0.204362	0.145606	0.823473	0.657000	0.517837	0.398465	0.300567	0.220448	0.830017	0.674714	0.534303	0.418429	0.321271	0.835754	0.683462	0.549770	0.433475	0.840723	0.694998	0.564641	0.849194	0.707481	0.852339	0.240000	5.119270e-01	0.210000	1.323130e-01	0.050000	0.060000	0.120000	0.000000
3095000	0.180000	5.328191e-01	0.170000	1.246077e-01	0.060000	0.100000	0.110000	0.000000	0.320000	3.116262e+00	0.230000	0.250000	3.816063e-01	0.814826	0.649125	0.499136	0.382539	0.276388	0.204478	0.145572	0.823498	0.656998	0.517782	0.398357	0.300521	0.220435	0.830056	0.674730	0.534224	0.418337	0.321234	0.835708	0.683549	0.549728	0.433481	0.840733	0.695026	0.564606	0.849196	0.707445	0.852363	0.300000	5.170719e-01	0.280000	1.336427e-01	0.100000	0.100000	0.130000	0.000000
3100000	0.190000	5.275175e-01	0.250000	1.233678e-01	0.090000	0.030000	0.140000	0.030000	0.260000	3.116262e+00	0.260000	0.280000	3.854415e-01	0.814870	0.649103	0.498970	0.382351	0.276202	0.204368	0.145510	0.823544	0.656918	0.517699	0.398333	0.300568	0.220283	0.829882	0.674606	0.534105	0.418210	0.321105	0.835688	0.683470	0.549679	0.433398	0.840598	0.694990	0.564568	0.849174	0.707325	0.852326	0.220000	5.119270e-01	0.340000	1.349859e-01	0.120000	0.070000	0.150000	0.000000
3105000	0.190000	5.275175e-01	0.250000	1.221403e-01	0.080000	0.080000	0.100000	0.000000	0.280000	3.116262e+00	0.260000	0.310000	3.893153e-01	0.814926	0.648972	0.498959	0.382361	0.276201	0.204334	0.145469	0.823582	0.656812	0.517605	0.398258	0.300534	0.220180	0.829770	0.674548	0.534138	0.418098	0.321017	0.835653	0.683443	0.549681	0.433284	0.840663	0.694954	0.564316	0.849166	0.707190	0.852268	0.220000	5.068332e-01	0.200000	1.336427e-01	0.140000	0.090000	0.130000	0.000000
3110000	0.300000	5.328191e-01	0.350000	1.233678e-01	0.090000	0.050000	0.160000	0.000000	0.300000	3.116262e+00	0.220000	0.240000	3.816063e-01	0.814991	0.648944	0.498969	0.382412	0.276175	0.204356	0.145529	0.823607	0.656780	0.517715	0.398398	0.300650	0.220307	0.829784	0.674530	0.534244	0.418155	0.321254	0.835740	0.683597	0.549795	0.433501	0.840745	0.695029	0.564385	0.849215	0.707282	0.852310	0.250000	5.017901e-01	0.230000	1.323130e-01	0.060000	0.080000	0.100000	0.000000
3115000	0.210000	5.275175e-01	0.260000	1.246077e-01	0.100000	0.040000	0.100000	0.020000	0.280000	3.116262e+00	0.210000	0.290000	3.778093e-01	0.814937	0.648950	0.499056	0.382489	0.276226	0.204380	0.145503	0.823588	0.656867	0.517747	0.398575	0.300661	0.220342	0.829774	0.674522	0.534342	0.418318	0.321309	0.835767	0.683591	0.549831	0.433506	0.840769	0.695097	0.564322	0.849194	0.707250	0.852259	0.300000	5.068332e-01	0.250000	1.309964e-01	0.040000	0.070000	0.130000	0.000000
3120000	0.140000	5.222686e-01	0.330000	1.258600e-01	0.060000	0.060000	0.150000	0.020000	0.260000	3.116262e+00	0.260000	0.290000	3.740500e-01	0.814849	0.648903	0.499063	0.382395	0.276090	0.204301	0.145354	0.823588	0.656769	0.517701	0.398408	0.300610	0.220231	0.829777	0.674438	0.534228	0.418373	0.321105	0.835601	0.683401	0.549738	0.433383	0.840692	0.694972	0.564045	0.849293	0.707288	0.852230	0.230000	5.017901e-01	0.300000	1.323130e-01	0.110000	0.050000	0.130000	0.010000
3125000	0.290000	5.275175e-01	0.260000	1.271249e-01	0.080000	0.040000	0.070000	0.000000	0.280000	3.116262e+00	0.260000	0.310000	3.703282e-01	0.814862	0.648738	0.498890	0.382274	0.276022	0.204197	0.145255	0.823506	0.656650	0.517730	0.398282	0.300532	0.220244	0.829793	0.674306	0.534114	0.418292	0.321219	0.835578	0.683302	0.549636	0.433388	0.840679	0.694993	0.564062	0.849321	0.707471	0.852330	0.220000	4.967973e-01	0.200000	1.309964e-01	0.080000	0.080000	0.140000	0.000000
3130000	0.220000	5.222686e-01	0.260000	1.284025e-01	0.060000	0.070000	0.080000	0.020000	0.280000	3.116262e+00	0.270000	0.260000	3.816063e-01	0.814985	0.648707	0.499160	0.382350	0.276123	0.204329	0.145408	0.823470	0.656806	0.517827	0.398329	0.300610	0.220345	0.829882	0.674451	0.534189	0.418424	0.321486	0.835613	0.683451	0.549818	0.433608	0.840726	0.695058	0.564204	0.849395	0.707592	0.852393	0.340000	5.017901e-01	0.230000	1.296930e-01	0.130000	0.070000	0.080000	0.010000
3135000	0.280000	5.275175e-01	0.280000	1.296930e-01	0.080000	0.040000	0.140000	0.000000	0.220000	3.116262e+00	0.290000	0.260000	3.854415e-01	0.815067	0.648774	0.499362	0.382460	0.276066	0.204526	0.145495	0.823568	0.656843	0.517986	0.398396	0.300746	0.220456	0.829944	0.674429	0.534324	0.418486	0.321490	0.835639	0.683527	0.549986	0.433702	0.840755	0.695007	0.564160	0.849460	0.707591	0.852465	0.190000	4.967973e-01	0.210000	1.284025e-01	0.110000	0.060000	0.140000	0.000000
3140000	0.340000	5.328191e-01	0.280000	1.309964e-01	0.070000	0.060000	0.060000	0.000000	0.240000	3.116262e+00	0.260000	0.200000	3.816063e-01	0.815054	0.648813	0.499399	0.382359	0.276008	0.204434	0.145453	0.823489	0.656818	0.517973	0.398251	0.300565	0.220362	0.829958	0.674289	0.534169	0.418442	0.321376	0.835594	0.683467	0.549740	0.433598	0.840772	0.694962	0.564120	0.849423	0.707492	0.852443	0.320000	5.017901e-01	0.300000	1.296930e-01	0.140000	0.090000	0.140000	0.010000
3145000	0.260000	5.381740e-01	0.220000	1.296930e-01	0.150000	0.100000	0.150000	0.010000	0.310000	3.116262e+00	0.300000	0.190000	3.740500e-01	0.815154	0.648829	0.499448	0.382527	0.276157	0.204491	0.145553	0.823476	0.656846	0.518120	0.398371	0.300609	0.220489	0.829927	0.674328	0.534248	0.418536	0.321425	0.835623	0.683598	0.549809	0.433664	0.840751	0.695072	0.564070	0.849445	0.707636	0.852380	0.240000	4.967973e-01	0.230000	1.284025e-01	0.100000	0.120000	0.140000	0.010000
3150000	0.250000	5.328191e-01	0.250000	1.284025e-01	0.080000	0.080000	0.080000	0.000000	0.220000	3.116262e+00	0.270000	0.250000	3.703282e-01	0.815148	0.648776	0.499507	0.382491	0.276156	0.204533	0.145600	0.823362	0.656765	0.517980	0.398399	0.300690	0.220513	0.829971	0.674386	0.534264	0.418583	0.321682	0.835664	0.683633	0.550001	0.433885	0.840777	0.695121	0.564184	0.849539	0.707747	0.852434	0.240000	4.918540e-01	0.230000	1.284025e-01	0.090000	0.060000	0.220000	0.010000
3155000	0.320000	5.381740e-01	0.280000	1.296930e-01	0.070000	0.080000	0.160000	0.000000	0.240000	3.116262e+00	0.180000	0.360000	3.666433e-01	0.815168	0.648793	0.499579	0.382570	0.276102	0.204540	0.145655	0.823356	0.656727	0.518081	0.398458	0.300705	0.220468	0.830021	0.674496	0.534287	0.418493	0.321653	0.835739	0.683550	0.549984	0.433919	0.840705	0.695055	0.564154	0.849594	0.707764	0.852490	0.210000	4.869600e-01	0.230000	1.271249e-01	0.070000	0.040000	0.160000	0.000000
3160000	0.310000	5.435828e-01	0.340000	1.309964e-01	0.050000	0.070000	0.100000	0.010000	0.190000	3.116262e+00	0.280000	0.280000	3.778093e-01	0.815280	0.648952	0.499845	0.382646	0.276351	0.204628	0.145754	0.823289	0.656838	0.518203	0.398670	0.300809	0.220469	0.830083	0.674485	0.534444	0.418638	0.321620	0.835823	0.683647	0.549993	0.433899	0.840754	0.695156	0.564196	0.849587	0.707569	0.852441	0.230000	4.821147e-01	0.250000	1.258600e-01	0.080000	0.050000	0.070000	0.000000
3165000	0.170000	5.381740e-01	0.270000	1.323130e-01	0.070000	0.040000	0.100000	0.000000	0.220000	3.116262e+00	0.150000	0.190000	3.816063e-01	0.815346	0.648990	0.499925	0.382677	0.276389	0.204652	0.145751	0.823266	0.656876	0.518202	0.398578	0.300718	0.220369	0.830093	0.674457	0.534318	0.418529	0.321491	0.835681	0.683596	0.549866	0.433697	0.840750	0.695128	0.564113	0.849486	0.707553	0.852410	0.210000	4.773176e-01	0.210000	1.246077e-01	0.140000	0.060000	0.110000	0.000000
3170000	0.280000	5.435828e-01	0.170000	1.309964e-01	0.050000	0.060000	0.150000	0.010000	0.280000	3.116262e+00	0.180000	0.230000	3.778093e-01	0.815403	0.648985	0.500057	0.382716	0.276515	0.204751	0.145698	0.823309	0.656942	0.518214	0.398596	0.300644	0.220384	0.830149	0.674439	0.534282	0.418557	0.321425	0.835647	0.683626	0.549914	0.433565	0.840703	0.695164	0.564034	0.849426	0.707473	0.852290	0.310000	4.821147e-01	0.340000	1.258600e-01	0.060000	0.050000	0.070000	0.000000
3175000	0.270000	5.490459e-01	0.260000	1.323130e-01	0.120000	0.120000	0.110000	0.010000	0.320000	3.116262e+00	0.200000	0.250000	3.740500e-01	0.815508	0.649094	0.500198	0.382901	0.276625	0.204803	0.145845	0.823282	0.656993	0.518278	0.398748	0.300828	0.220473	0.830216	0.674485	0.534302	0.418778	0.321522	0.835658	0.683684	0.549896	0.433724	0.840747	0.695259	0.564188	0.849391	0.707604	0.852268	0.310000	4.821147e-01	0.260000	1.271249e-01	0.100000	0.090000	0.110000	0.000000
3180000	0.170000	5.435828e-01	0.210000	1.309964e-01	0.110000	0.070000	0.060000	0.010000	0.230000	3.116262e+00	0.280000	0.360000	3.778093e-01	0.815514	0.649181	0.500220	0.382901	0.276615	0.204783	0.145803	0.823286	0.657027	0.518251	0.398720	0.300797	0.220390	0.830258	0.674544	0.534287	0.418594	0.321516	0.835619	0.683668	0.549829	0.433834	0.840740	0.695191	0.564111	0.849376	0.707670	0.852216	0.230000	4.773176e-01	0.190000	1.246077e-01	0.120000	0.110000	0.140000	0.000000
3185000	0.220000	5.381740e-01	0.210000	1.296930e-01	0.120000	0.080000	0.090000	0.000000	0.280000	3.116262e+00	0.160000	0.350000	3.740500e-01	0.815583	0.649213	0.500338	0.382931	0.276564	0.204878	0.145675	0.823328	0.657071	0.518289	0.398764	0.300654	0.220371	0.830285	0.674509	0.534243	0.418462	0.321438	0.835708	0.683620	0.549776	0.433749	0.840736	0.695233	0.564000	0.849371	0.707567	0.852261	0.200000	4.725682e-01	0.190000	1.246077e-01	0.050000	0.050000	0.110000	0.000000
3190000	0.240000	5.328191e-01	0.370000	1.309964e-01	0.080000	0.100000	0.090000	0.000000	0.230000	3.116262e+00	0.150000	0.310000	3.740500e-01	0.815721	0.649271	0.500364	0.382980	0.276582	0.204970	0.145692	0.823316	0.657027	0.518345	0.398773	0.300720	0.220355	0.830347	0.674482	0.534197	0.418412	0.321454	0.835761	0.683653	0.549795	0.433655	0.840731	0.695239	0.563927	0.849315	0.707506	0.852268	0.320000	4.773176e-01	0.270000	1.258600e-01	0.080000	0.090000	0.130000	0.000000
3195000	0.300000	5.381740e-01	0.250000	1.296930e-01	0.090000	0.080000	0.110000	0.010000	0.240000	3.116262e+00	0.200000	0.300000	3.778093e-01	0.815761	0.649333	0.500403	0.383013	0.276516	0.204924	0.145608	0.823301	0.656957	0.518389	0.398784	0.300664	0.220214	0.830369	0.674405	0.534084	0.418410	0.321338	0.835798	0.683643	0.549734	0.433627	0.840691	0.695269	0.563875	0.849317	0.707489	0.852253	0.260000	4.821147e-01	0.150000	1.246077e-01	0.060000	0.050000	0.100000	0.020000
3200000	0.250000	5.328191e-01	0.250000	1.296930e-01	0.100000	0.040000	0.110000	0.000000	0.270000	3.116262e+00	0.290000	0.240000	3.740500e-01	0.815817	0.649338	0.500406	0.382987	0.276559	0.204930	0.145644	0.823202	0.656888	0.518269	0.398761	0.300554	0.220207	0.830306	0.674400	0.533993	0.418408	0.321356	0.835695	0.683563	0.549762	0.433682	0.840797	0.695322	0.563916	0.849259	0.707471	0.852246	0.190000	4.773176e-01	0.200000	1.233678e-01	0.060000	0.120000	0.080000	0.030000
3205000	0.270000	5.381740e-01	0.200000	1.284025e-01	0.120000	0.070000	0.130000	0.010000	0.240000	3.116262e+00	0.300000	0.200000	3.703282e-01	0.815769	0.649320	0.500445	0.383044	0.276610	0.204952	0.145652	0.823289	0.656958	0.518334	0.398808	0.300620	0.220247	0.830330	0.674380	0.533944	0.418393	0.321343	0.835755	0.683476	0.549700	0.433666	0.840798	0.695388	0.563911	0.849255	0.707469	0.852257	0.280000	4.821147e-01	0.250000	1.233678e-01	0.080000	0.090000	0.110000	0.000000
3210000	0.250000	5.328191e-01	0.230000	1.271249e-01	0.090000	0.080000	0.120000	0.000000	0.260000	3.116262e+00	0.200000	0.290000	3.666433e-01	0.815797	0.649258	0.500401	0.382896	0.276668	0.204900	0.145555	0.823284	0.656963	0.518216	0.398684	0.300522	0.220126	0.830324	0.674274	0.533817	0.418202	0.321287	0.835581	0.683404	0.549582	0.433475	0.840599	0.695289	0.563783	0.849234	0.707331	0.852222	0.300000	4.869600e-01	0.240000	1.221403e-01	0.110000	0.080000	0.120000	0.000000
3215000	0.220000	5.275175e-01	0.280000	1.284025e-01	0.050000	0.100000	0.060000	0.000000	0.270000	3.116262e+00	0.280000	0.290000	3.703282e-01	0.815759	0.649320	0.500496	0.382909	0.276729	0.204960	0.145582	0.823290	0.657011	0.518253	0.398756	0.300686	0.220212	0.830389	0.674299	0.533938	0.418255	0.321394	0.835641	0.683481	0.549793	0.433581	0.840567	0.695291	0.563824	0.849234	0.707359	0.852279	0.300000	4.918540e-01	0.290000	1.233678e-01	0.080000	0.060000	0.140000	0.010000
3220000	0.240000	5.222686e-01	0.340000	1.296930e-01	0.100000	0.040000	0.110000	0.010000	0.250000	3.116262e+00	0.300000	0.300000	3.740500e-01	0.815824	0.649396	0.500725	0.383000	0.276818	0.205050	0.145731	0.823267	0.657166	0.518320	0.398876	0.300727	0.220447	0.830499	0.674366	0.533970	0.418318	0.321519	0.835687	0.683428	0.549866	0.433639	0.840581	0.695333	0.563895	0.849315	0.707443	0.852355	0.150000	4.869600e-01	0.290000	1.233678e-01	0.120000	0.100000	0.110000	0.010000
3225000	0.280000	5.275175e-01	0.360000	1.309964e-01	0.110000	0.120000	0.100000	0.000000	0.280000	3.116262e+00	0.280000	0.200000	3.778093e-01	0.815920	0.649514	0.500841	0.382996	0.276946	0.205183	0.145902	0.823322	0.657286	0.518468	0.398965	0.300773	0.220608	0.830537	0.674455	0.534116	0.418344	0.321584	0.835678	0.683495	0.549971	0.433638	0.840575	0.695380	0.563877	0.849309	0.707465	0.852352	0.230000	4.821147e-01	0.280000	1.246077e-01	0.050000	0.080000	0.170000	0.000000
3230000	0.210000	5.222686e-01	0.280000	1.323130e-01	0.140000	0.090000	0.150000	0.000000	0.230000	3.116262e+00	0.280000	0.290000	3.816063e-01	0.815937	0.649388	0.500731	0.382878	0.276854	0.205132	0.145921	0.823358	0.657342	0.518377	0.398963	0.300664	0.220510	0.830602	0.674473	0.534042	0.418193	0.321503	0.835613	0.683419	0.549917	0.433514	0.840559	0.695222	0.563932	0.849216	0.707314	0.852266	0.250000	4.773176e-01	0.240000	1.233678e-01	0.140000	0.040000	0.080000	0.000000
3235000	0.210000	5.222686e-01	0.250000	1.309964e-01	0.080000	0.060000	0.110000	0.000000	0.230000	3.116262e+00	0.240000	0.220000	3.778093e-01	0.815929	0.649451	0.500894	0.382836	0.276947	0.205198	0.146056	0.823357	0.657393	0.518298	0.399096	0.300638	0.220411	0.830635	0.674519	0.534082	0.418195	0.321524	0.835615	0.683396	0.549915	0.433414	0.840512	0.695040	0.563898	0.849214	0.707117	0.852290	0.180000	4.725682e-01	0.200000	1.209250e-01	0.100000	0.160000	0.060000	0.010000
3240000	0.220000	5.170719e-01	0.290000	1.323130e-01	0.110000	0.040000	0.080000	0.010000	0.280000	3.116262e+00	0.290000	0.320000	3.816063e-01	0.815874	0.649368	0.500889	0.382859	0.276873	0.205092	0.146071	0.823298	0.657401	0.518256	0.399142	0.300620	0.220504	0.830591	0.674485	0.534084	0.418227	0.321581	0.835609	0.683379	0.549848	0.433387	0.840427	0.695011	0.563925	0.849179	0.707114	0.852316	0.260000	4.773176e-01	0.270000	1.221403e-01	0.130000	0.070000	0.070000	0.030000
3245000	0.230000	5.119270e-01	0.320000	1.336427e-01	0.050000	0.030000	0.150000	0.010000	0.200000	3.116262e+00	0.280000	0.290000	3.893153e-01	0.815861	0.649472	0.500909	0.382919	0.276936	0.205057	0.146014	0.823364	0.657474	0.518332	0.399171	0.300579	0.220381	0.830658	0.674475	0.534079	0.418207	0.321421	0.835579	0.683250	0.549804	0.433293	0.840405	0.695004	0.563809	0.849139	0.707036	0.852199	0.370000	4.821147e-01	0.170000	1.209250e-01	0.130000	0.180000	0.200000	0.000000
3250000	0.180000	5.068332e-01	0.180000	1.323130e-01	0.080000	0.020000	0.190000	0.010000	0.180000	3.116262e+00	0.260000	0.210000	3.854415e-01	0.815780	0.649538	0.500774	0.382922	0.276849	0.204966	0.145939	0.823481	0.657503	0.518276	0.399264	0.300676	0.220315	0.830650	0.674403	0.534062	0.418134	0.321334	0.835499	0.683295	0.549808	0.433151	0.840345	0.695092	0.563631	0.849183	0.706908	0.852112	0.250000	4.773176e-01	0.270000	1.221403e-01	0.070000	0.050000	0.130000	0.000000
3255000	0.290000	5.119270e-01	0.250000	1.309964e-01	0.140000	0.110000	0.120000	0.000000	0.240000	3.116262e+00	0.210000	0.220000	3.816063e-01	0.815726	0.649447	0.500807	0.382953	0.276827	0.205014	0.145976	0.823557	0.657529	0.518286	0.399461	0.300810	0.220310	0.830684	0.674500	0.534255	0.418211	0.321438	0.835409	0.683314	0.549920	0.433151	0.840387	0.695187	0.563725	0.849282	0.706957	0.852069	0.250000	4.773176e-01	0.250000	1.209250e-01	0.070000	0.060000	0.110000	0.000000
3260000	0.180000	5.068332e-01	0.270000	1.323130e-01	0.120000	0.100000	0.130000	0.000000	0.240000	3.116262e+00	0.230000	0.270000	3.854415e-01	0.815796	0.649523	0.500965	0.383041	0.276931	0.205091	0.146074	0.823423	0.657599	0.518262	0.399469	0.300828	0.220367	0.830671	0.674618	0.534253	0.418346	0.321513	0.835372	0.683384	0.550040	0.433193	0.840414	0.695303	0.563884	0.849365	0.707053	0.852087	0.250000	4.725682e-01	0.290000	1.221403e-01	0.020000	0.060000	0.110000	0.000000
3265000	0.250000	5.017901e-01	0.280000	1.336427e-01	0.130000	0.090000	0.080000	0.000000	0.260000	3.116262e+00	0.250000	0.310000	3.893153e-01	0.815832	0.649597	0.500921	0.383071	0.276928	0.205148	0.146134	0.823444	0.657583	0.518230	0.399544	0.300931	0.220425	0.830656	0.674654	0.534257	0.418316	0.321618	0.835341	0.683453	0.550029	0.433371	0.840422	0.695330	0.563942	0.849345	0.707091	0.852170	0.290000	4.773176e-01	0.290000	1.221403e-01	0.080000	0.040000	0.120000	0.030000
3270000	0.210000	4.967973e-01	0.260000	1.349859e-01	0.060000	0.090000	0.130000	0.010000	0.230000	3.116262e+00	0.280000	0.290000	3.932280e-01	0.815845	0.649651	0.500842	0.383178	0.276948	0.205146	0.146198	0.823461	0.657597	0.518209	0.399465	0.300953	0.220476	0.830726	0.674723	0.534259	0.418321	0.321561	0.835347	0.683527	0.550086	0.433543	0.840488	0.695437	0.563933	0.849399	0.707243	0.852232	0.300000	4.821147e-01	0.270000	1.233678e-01	0.080000	0.040000	0.090000	0.000000
3275000	0.290000	5.017901e-01	0.230000	1.336427e-01	0.140000	0.090000	0.170000	0.000000	0.320000	3.116262e+00	0.270000	0.250000	3.854415e-01	0.815733	0.649511	0.500649	0.383094	0.276962	0.205155	0.146205	0.823452	0.657513	0.518162	0.399439	0.300923	0.220539	0.830790	0.674718	0.534357	0.418385	0.321773	0.835407	0.683626	0.550027	0.433568	0.840552	0.695435	0.563939	0.849409	0.707272	0.852249	0.330000	4.869600e-01	0.300000	1.246077e-01	0.100000	0.040000	0.100000	0.000000
3280000	0.170000	4.967973e-01	0.220000	1.323130e-01	0.060000	0.080000	0.170000	0.000000	0.310000	3.116262e+00	0.270000	0.230000	3.816063e-01	0.815791	0.649404	0.500648	0.383072	0.276965	0.205148	0.146143	0.823417	0.657542	0.518177	0.399343	0.300908	0.220512	0.830738	0.674649	0.534458	0.418314	0.321766	0.835421	0.683541	0.549894	0.433648	0.840583	0.695367	0.563920	0.849332	0.707221	0.852240	0.330000	4.918540e-01	0.320000	1.258600e-01	0.070000	0.050000	0.090000	0.000000
3285000	0.210000	4.918540e-01	0.250000	1.309964e-01	0.060000	0.080000	0.140000	0.010000	0.240000	3.116262e+00	0.230000	0.250000	3.703282e-01	0.815819	0.649382	0.500549	0.383131	0.276996	0.205056	0.146121	0.823450	0.657616	0.518141	0.399366	0.300913	0.220510	0.830753	0.674675	0.534426	0.418288	0.321774	0.835377	0.683591	0.549943	0.433728	0.840589	0.695320	0.563836	0.849322	0.707240	0.852263	0.320000	4.967973e-01	0.250000	1.246077e-01	0.090000	0.030000	0.210000	0.010000
3290000	0.280000	4.967973e-01	0.250000	1.309964e-01	0.100000	0.070000	0.170000	0.000000	0.230000	3.116262e+00	0.190000	0.360000	3.740500e-01	0.815835	0.649384	0.500514	0.383230	0.277010	0.204938	0.146069	0.823447	0.657545	0.518226	0.399339	0.300857	0.220462	0.830731	0.674687	0.534392	0.418235	0.321704	0.835382	0.683535	0.550017	0.433770	0.840635	0.695311	0.563847	0.849352	0.707225	0.852203	0.280000	5.017901e-01	0.210000	1.233678e-01	0.040000	0.040000	0.140000	0.000000
3295000	0.220000	4.918540e-01	0.250000	1.284025e-01	0.100000	0.090000	0.090000	0.000000	0.180000	3.116262e+00	0.300000	0.300000	3.703282e-01	0.815908	0.649446	0.500552	0.383340	0.277089	0.205072	0.146097	0.823511	0.657628	0.518287	0.399415	0.300886	0.220472	0.830768	0.674757	0.534353	0.418119	0.321686	0.835429	0.683463	0.549974	0.433735	0.840638	0.695378	0.563855	0.849272	0.707204	0.852260	0.260000	5.068332e-01	0.200000	1.221403e-01	0.100000	0.110000	0.090000	0.000000
3300000	0.300000	4.967973e-01	0.280000	1.296930e-01	0.040000	0.050000	0.080000	0.000000	0.280000	3.116262e+00	0.230000	0.200000	3.703282e-01	0.815901	0.649541	0.500796	0.383329	0.277168	0.205180	0.146179	0.823568	0.657743	0.518374	0.399622	0.300975	0.220500	0.830803	0.674833	0.534414	0.418143	0.321700	0.835413	0.683639	0.550014	0.433716	0.840633	0.695407	0.563807	0.849233	0.707158	0.852150	0.240000	5.017901e-01	0.280000	1.233678e-01	0.120000	0.100000	0.090000	0.020000
3305000	0.210000	4.918540e-01	0.230000	1.284025e-01	0.100000	0.060000	0.140000	0.020000	0.210000	3.116262e+00	0.260000	0.220000	3.666433e-01	0.815969	0.649644	0.500821	0.383381	0.277300	0.205242	0.146309	0.823647	0.657848	0.518409	0.399600	0.301155	0.220576	0.830804	0.674957	0.534501	0.418366	0.321904	0.835483	0.683720	0.550099	0.433924	0.840734	0.695525	0.563935	0.849305	0.707211	0.852263	0.260000	5.068332e-01	0.280000	1.246077e-01	0.110000	0.130000	0.130000	0.000000
3310000	0.220000	4.869600e-01	0.300000	1.296930e-01	0.090000	0.070000	0.110000	0.010000	0.250000	3.116262e+00	0.220000	0.240000	3.703282e-01	0.815931	0.649674	0.500958	0.383411	0.277380	0.205281	0.146306	0.823701	0.657867	0.518450	0.399652	0.301263	0.220609	0.830860	0.674925	0.534609	0.418472	0.321937	0.835542	0.683692	0.550250	0.433940	0.840808	0.695621	0.564020	0.849308	0.707186	0.852290	0.260000	5.119270e-01	0.340000	1.258600e-01	0.140000	0.100000	0.100000	0.010000
3315000	0.250000	4.821147e-01	0.300000	1.296930e-01	0.140000	0.080000	0.110000	0.000000	0.220000	3.116262e+00	0.240000	0.180000	3.666433e-01	0.815921	0.649642	0.500915	0.383332	0.277275	0.205145	0.146268	0.823672	0.657730	0.518302	0.399517	0.301211	0.220567	0.830858	0.674873	0.534621	0.418406	0.321986	0.835516	0.683631	0.550167	0.433962	0.840780	0.695622	0.564061	0.849260	0.707201	0.852269	0.280000	5.170719e-01	0.200000	1.246077e-01	0.120000	0.080000	0.080000	0.000000
3320000	0.260000	4.869600e-01	0.280000	1.309964e-01	0.100000	0.110000	0.100000	0.000000	0.250000	3.116262e+00	0.220000	0.330000	3.703282e-01	0.815910	0.649609	0.500930	0.383324	0.277179	0.205131	0.146251	0.823682	0.657727	0.518336	0.399444	0.301231	0.220546	0.830822	0.674887	0.534431	0.418409	0.321963	0.835558	0.683618	0.550204	0.433958	0.840737	0.695620	0.564034	0.849259	0.707264	0.852200	0.260000	5.222686e-01	0.260000	1.258600e-01	0.080000	0.070000	0.150000	0.000000
3325000	0.250000	4.821147e-01	0.260000	1.323130e-01	0.070000	0.120000	0.130000	0.000000	0.150000	3.116262e+00	0.240000	0.240000	3.666433e-01	0.815838	0.649731	0.500946	0.383396	0.277218	0.205142	0.146271	0.823751	0.657730	0.518340	0.399433	0.301281	0.220573	0.830802	0.675068	0.534359	0.418272	0.321930	0.835551	0.683688	0.550350	0.433990	0.840816	0.695590	0.564004	0.849266	0.707241	0.852260	0.300000	5.275175e-01	0.320000	1.271249e-01	0.080000	0.070000	0.070000	0.000000
3330000	0.240000	4.773176e-01	0.220000	1.309964e-01	0.090000	0.070000	0.150000	0.000000	0.350000	3.116262e+00	0.270000	0.260000	3.778093e-01	0.815912	0.649778	0.501096	0.383449	0.277410	0.205251	0.146290	0.823825	0.657763	0.518536	0.399553	0.301451	0.220727	0.830777	0.675264	0.534443	0.418348	0.321999	0.835599	0.683832	0.550486	0.434166	0.840924	0.695671	0.564153	0.849294	0.707331	0.852332	0.250000	5.222686e-01	0.220000	1.258600e-01	0.060000	0.080000	0.140000	0.010000
3335000	0.290000	4.821147e-01	0.260000	1.323130e-01	0.130000	0.060000	0.120000	0.000000	0.210000	3.116262e+00	0.290000	0.320000	3.854415e-01	0.815914	0.649866	0.501106	0.383529	0.277492	0.205409	0.146439	0.823887	0.657760	0.518406	0.399493	0.301553	0.220759	0.830781	0.675257	0.534437	0.418377	0.321999	0.835598	0.683847	0.550597	0.434142	0.840895	0.695691	0.564184	0.849329	0.707416	0.852294	0.290000	5.275175e-01	0.250000	1.246077e-01	0.120000	0.010000	0.110000	0.010000
3340000	0.270000	4.869600e-01	0.220000	1.309964e-01	0.090000	0.080000	0.160000	0.020000	0.260000	3.116262e+00	0.260000	0.280000	3.816063e-01	0.815937	0.649888	0.501218	0.383612	0.277575	0.205429	0.146481	0.823903	0.657864	0.518486	0.399432	0.301653	0.220823	0.830809	0.675279	0.534457	0.418487	0.322012	0.835704	0.683818	0.550547	0.434167	0.840871	0.695681	0.564262	0.849375	0.707459	0.852201	0.240000	5.222686e-01	0.250000	1.233678e-01	0.080000	0.080000	0.160000	0.000000
3345000	0.240000	4.821147e-01	0.220000	1.296930e-01	0.120000	0.060000	0.080000	0.010000	0.310000	3.116262e+00	0.170000	0.260000	3.932280e-01	0.815945	0.649945	0.501387	0.383671	0.277539	0.205563	0.146563	0.823952	0.657997	0.518537	0.399496	0.301686	0.220811	0.830837	0.675277	0.534488	0.418529	0.322034	0.835745	0.683879	0.550612	0.434234	0.840890	0.695639	0.564330	0.849389	0.707493	0.852267	0.290000	5.275175e-01	0.230000	1.221403e-01	0.060000	0.050000	0.120000	0.000000
3350000	0.190000	4.773176e-01	0.150000	1.284025e-01	0.180000	0.090000	0.090000	0.000000	0.290000	3.116262e+00	0.200000	0.260000	3.971800e-01	0.815937	0.649897	0.501377	0.383573	0.277564	0.205533	0.146592	0.823893	0.657983	0.518483	0.399375	0.301644	0.220763	0.830760	0.675286	0.534476	0.418459	0.321995	0.835740	0.683839	0.550535	0.434089	0.840965	0.695668	0.564251	0.849489	0.707407	0.852275	0.290000	5.275175e-01	0.260000	1.233678e-01	0.070000	0.070000	0.130000	0.000000
3355000	0.290000	4.821147e-01	0.190000	1.271249e-01	0.080000	0.060000	0.100000	0.000000	0.200000	3.116262e+00	0.260000	0.160000	3.932280e-01	0.815928	0.649952	0.501421	0.383488	0.277599	0.205639	0.146623	0.823896	0.657909	0.518505	0.399369	0.301631	0.220803	0.830689	0.675267	0.534428	0.418461	0.322033	0.835642	0.683789	0.550629	0.434247	0.841013	0.695787	0.564306	0.849509	0.707491	0.852369	0.290000	5.328191e-01	0.270000	1.246077e-01	0.080000	0.080000	0.100000	0.000000
3360000	0.290000	4.869600e-01	0.280000	1.284025e-01	0.080000	0.030000	0.130000	0.000000	0.210000	3.116262e+00	0.220000	0.290000	3.893153e-01	0.815934	0.649853	0.501464	0.383556	0.277737	0.205709	0.146609	0.823912	0.657845	0.518496	0.399437	0.301631	0.220861	0.830675	0.675261	0.534467	0.418513	0.322066	0.835675	0.683834	0.550652	0.434291	0.841048	0.695798	0.564423	0.849517	0.707565	0.852290	0.210000	5.275175e-01	0.290000	1.258600e-01	0.070000	0.040000	0.050000	0.010000
3365000	0.270000	4.918540e-01	0.230000	1.271249e-01	0.080000	0.090000	0.140000	0.000000	0.280000	3.116262e+00	0.220000	0.290000	3.971800e-01	0.815949	0.649840	0.501524	0.383609	0.277854	0.205720	0.146599	0.823866	0.657886	0.518575	0.399579	0.301737	0.220946	0.830678	0.675378	0.534602	0.418592	0.322196	0.835644	0.683956	0.550729	0.434425	0.841035	0.695752	0.564557	0.849566	0.707632	0.852285	0.220000	5.222686e-01	0.250000	1.246077e-01	0.110000	0.080000	0.060000	0.000000
3370000	0.270000	4.918540e-01	0.220000	1.258600e-01	0.100000	0.040000	0.100000	0.000000	0.210000	3.116262e+00	0.230000	0.220000	3.932280e-01	0.815972	0.649846	0.501609	0.383518	0.277757	0.205667	0.146607	0.823809	0.657936	0.518519	0.399518	0.301798	0.220988	0.830607	0.675401	0.534689	0.418527	0.322121	0.835640	0.683951	0.550729	0.434454	0.841074	0.695735	0.564688	0.849527	0.707715	0.852286	0.260000	5.275175e-01	0.300000	1.258600e-01	0.060000	0.090000	0.100000	0.000000
3375000	0.250000	4.918540e-01	0.230000	1.246077e-01	0.080000	0.050000	0.120000	0.000000	0.240000	3.116262e+00	0.250000	0.300000	3.893153e-01	0.815968	0.649781	0.501619	0.383557	0.277822	0.205750	0.146753	0.823794	0.657825	0.518561	0.399547	0.301788	0.221004	0.830582	0.675461	0.534740	0.418589	0.322226	0.835650	0.683948	0.550727	0.434546	0.841123	0.695632	0.564682	0.849516	0.707843	0.852334	0.220000	5.222686e-01	0.260000	1.271249e-01	0.080000	0.090000	0.120000	0.020000
3380000	0.340000	4.967973e-01	0.190000	1.233678e-01	0.100000	0.090000	0.080000	0.020000	0.240000	3.116262e+00	0.290000	0.190000	3.854415e-01	0.815845	0.649680	0.501551	0.383442	0.277648	0.205672	0.146677	0.823711	0.657788	0.518513	0.399445	0.301708	0.220896	0.830532	0.675511	0.534760	0.418551	0.322207	0.835713	0.683820	0.550635	0.434420	0.841170	0.695564	0.564614	0.849539	0.707864	0.852299	0.230000	5.170719e-01	0.250000	1.258600e-01	0.090000	0.070000	0.120000	0.010000
3385000	0.230000	4.918540e-01	0.260000	1.246077e-01	0.120000	0.050000	0.090000	0.010000	0.180000	3.116262e+00	0.290000	0.190000	3.816063e-01	0.815829	0.649710	0.501545	0.383432	0.277650	0.205637	0.146751	0.823701	0.657776	0.518460	0.399542	0.301695	0.220901	0.830535	0.675530	0.534752	0.418509	0.322249	0.835714	0.683854	0.550657	0.434550	0.841186	0.695609	0.564756	0.849568	0.708005	0.852345	0.250000	5.119270e-01	0.350000	1.271249e-01	0.070000	0.100000	0.040000	0.000000
3390000	0.300000	4.967973e-01	0.300000	1.258600e-01	0.070000	0.100000	0.130000	0.000000	0.300000	3.116262e+00	0.260000	0.290000	3.932280e-01	0.815853	0.649831	0.501633	0.383476	0.277865	0.205736	0.146869	0.823755	0.657828	0.518546	0.399655	0.301820	0.221013	0.830564	0.675556	0.534864	0.418566	0.322325	0.835711	0.683978	0.550688	0.434601	0.841124	0.695749	0.564744	0.849646	0.708040	0.852399	0.250000	5.119270e-01	0.340000	1.284025e-01	0.100000	0.070000	0.150000	0.000000
3395000	0.300000	4.967973e-01	0.280000	1.271249e-01	0.120000	0.080000	0.120000	0.000000	0.260000	3.116262e+00	0.240000	0.320000	3.971800e-01	0.815912	0.649838	0.501680	0.383573	0.277858	0.205696	0.146934	0.823733	0.657902	0.518626	0.399647	0.301756	0.221035	0.830587	0.675617	0.534967	0.418646	0.322303	0.835759	0.683967	0.550659	0.434458	0.841117	0.695752	0.564737	0.849561	0.707944	0.852293	0.250000	5.068332e-01	0.210000	1.271249e-01	0.130000	0.060000	0.170000	0.000000
3400000	0.330000	5.017901e-01	0.280000	1.284025e-01	0.100000	0.050000	0.140000	0.010000	0.270000	3.116262e+00	0.250000	0.170000	3.854415e-01	0.815892	0.649856	0.501793	0.383632	0.277989	0.205733	0.146940	0.823707	0.658043	0.518620	0.399651	0.301845	0.221095	0.830647	0.675699	0.535054	0.418554	0.322302	0.835681	0.683984	0.550636	0.434399	0.841147	0.695791	0.564720	0.849639	0.707976	0.852316	0.280000	5.119270e-01	0.300000	1.284025e-01	0.050000	0.050000	0.090000	0.000000
3405000	0.250000	4.967973e-01	0.270000	1.296930e-01	0.100000	0.060000	0.100000	0.000000	0.240000	3.116262e+00	0.280000	0.250000	3.778093e-01	0.815887	0.649813	0.501630	0.383518	0.277902	0.205625	0.146810	0.823594	0.657978	0.518482	0.399500	0.301632	0.220903	0.830584	0.675649	0.534951	0.418400	0.322223	0.835729	0.683851	0.550537	0.434332	0.841170	0.695792	0.564702	0.849600	0.707874	0.852265	0.260000	5.170719e-01	0.260000	1.296930e-01	0.140000	0.060000	0.160000	0.000000
3410000	0.190000	4.918540e-01	0.240000	1.284025e-01	0.040000	0.040000	0.150000	0.000000	0.290000	3.116262e+00	0.210000	0.270000	3.893153e-01	0.815870	0.649663	0.501578	0.383453	0.277775	0.205537	0.146723	0.823548	0.657967	0.518376	0.399415	0.301466	0.220835	0.830596	0.675540	0.534752	0.418371	0.322171	0.835687	0.683737	0.550426	0.434287	0.841044	0.695646	0.564614	0.849568	0.707807	0.852244	0.210000	5.119270e-01	0.190000	1.284025e-01	0.110000	0.080000	0.070000	0.000000
3415000	0.210000	4.869600e-01	0.250000	1.271249e-01	0.140000	0.080000	0.070000	0.000000	0.250000	3.116262e+00	0.200000	0.240000	3.778093e-01	0.815804	0.649610	0.501646	0.383352	0.277710	0.205468	0.146672	0.823501	0.658024	0.518342	0.399416	0.301486	0.220791	0.830579	0.675458	0.534848	0.418424	0.322299	0.835709	0.683750	0.550498	0.434345	0.841001	0.695621	0.564648	0.849653	0.707770	0.852135	0.280000	5.170719e-01	0.200000	1.271249e-01	0.110000	0.060000	0.140000	0.000000
3420000	0.290000	4.918540e-01	0.210000	1.258600e-01	0.100000	0.060000	0.130000	0.010000	0.290000	3.116262e+00	0.280000	0.240000	3.816063e-01	0.815806	0.649591	0.501648	0.383334	0.277752	0.205547	0.146661	0.823522	0.658006	0.518232	0.399402	0.301498	0.220843	0.830561	0.675401	0.534892	0.418385	0.322370	0.835686	0.683749	0.550542	0.434472	0.840975	0.695552	0.564652	0.849710	0.707797	0.852188	0.250000	5.119270e-01	0.280000	1.284025e-01	0.070000	0.060000	0.080000	0.010000
3425000	0.270000	4.967973e-01	0.270000	1.271249e-01	0.080000	0.050000	0.080000	0.000000	0.190000	3.116262e+00	0.310000	0.260000	3.854415e-01	0.815791	0.649637	0.501694	0.383330	0.277905	0.205608	0.146687	0.823528	0.658053	0.518301	0.399553	0.301597	0.220912	0.830561	0.675492	0.534960	0.418443	0.322454	0.835695	0.683798	0.550712	0.434527	0.840950	0.695531	0.564728	0.849755	0.707777	0.852099	0.190000	5.068332e-01	0.220000	1.271249e-01	0.040000	0.050000	0.120000	0.000000
3430000	0.280000	5.017901e-01	0.320000	1.284025e-01	0.060000	0.090000	0.160000	0.030000	0.300000	3.116262e+00	0.250000	0.260000	3.971800e-01	0.815716	0.649552	0.501577	0.383273	0.277952	0.205591	0.146793	0.823454	0.658014	0.518272	0.399659	0.301584	0.220879	0.830515	0.675507	0.535162	0.418450	0.322538	0.835719	0.683809	0.550692	0.434592	0.840939	0.695515	0.564800	0.849719	0.707738	0.852154	0.310000	5.119270e-01	0.270000	1.284025e-01	0.110000	0.070000	0.170000	0.000000
3435000	0.250000	4.967973e-01	0.230000	1.271249e-01	0.070000	0.080000	0.090000	0.000000	0.360000	3.116262e+00	0.310000	0.240000	3.932280e-01	0.815692	0.649626	0.501673	0.383382	0.278083	0.205568	0.146824	0.823458	0.658028	0.518319	0.399676	0.301586	0.220889	0.830491	0.675612	0.535226	0.418429	0.322524	0.835672	0.683880	0.550680	0.434628	0.840941	0.695487	0.564809	0.849671	0.707726	0.852152	0.220000	5.068332e-01	0.300000	1.296930e-01	0.060000	0.070000	0.100000	0.000000
3440000	0.270000	5.017901e-01	0.200000	1.258600e-01	0.040000	0.120000	0.110000	0.000000	0.240000	3.116262e+00	0.290000	0.250000	3.893153e-01	0.815715	0.649651	0.501686	0.383285	0.278144	0.205622	0.146830	0.823464	0.658085	0.518375	0.399710	0.301511	0.220933	0.830537	0.675708	0.535189	0.418473	0.322501	0.835670	0.683896	0.550765	0.434674	0.840959	0.695580	0.564799	0.849732	0.707699	0.852112	0.240000	5.068332e-01	0.340000	1.309964e-01	0.050000	0.050000	0.090000	0.000000
3445000	0.150000	4.967973e-01	0.380000	1.271249e-01	0.090000	0.020000	0.060000	0.000000	0.260000	3.116262e+00	0.260000	0.310000	3.854415e-01	0.815734	0.649546	0.501793	0.383303	0.278158	0.205739	0.146772	0.823501	0.658135	0.518448	0.399746	0.301581	0.220967	0.830584	0.675765	0.535292	0.418490	0.322462	0.835634	0.683906	0.550755	0.434612	0.840952	0.695626	0.564751	0.849772	0.707715	0.852126	0.250000	5.017901e-01	0.270000	1.323130e-01	0.110000	0.030000	0.060000	0.000000
3450000	0.280000	5.017901e-01	0.360000	1.284025e-01	0.080000	0.070000	0.110000	0.010000	0.270000	3.116262e+00	0.210000	0.230000	3.740500e-01	0.815683	0.649563	0.501851	0.383285	0.278113	0.205761	0.146683	0.823493	0.658189	0.518419	0.399693	0.301513	0.221019	0.830597	0.675701	0.535062	0.418431	0.322256	0.835559	0.683926	0.550752	0.434655	0.840930	0.695671	0.564689	0.849730	0.707699	0.852120	0.210000	4.967973e-01	0.280000	1.336427e-01	0.090000	0.100000	0.090000	0.000000
3455000	0.220000	4.967973e-01	0.250000	1.271249e-01	0.100000	0.030000	0.150000	0.000000	0.300000	3.116262e+00	0.220000	0.230000	3.629952e-01	0.815746	0.649531	0.501760	0.383262	0.278034	0.205727	0.146683	0.823515	0.658245	0.518451	0.399715	0.301454	0.220960	0.830598	0.675622	0.535015	0.418381	0.322190	0.835559	0.683957	0.550694	0.434647	0.840981	0.695689	0.564585	0.849750	0.707670	0.852094	0.290000	5.017901e-01	0.200000	1.323130e-01	0.150000	0.030000	0.180000	0.000000
3460000	0.270000	5.017901e-01	0.240000	1.258600e-01	0.090000	0.070000	0.150000	0.000000	0.280000	3.116262e+00	0.260000	0.250000	3.629952e-01	0.815796	0.649532	0.501907	0.383305	0.278153	0.205805	0.146723	0.823569	0.658310	0.518610	0.399790	0.301527	0.221060	0.830588	0.675679	0.535099	0.418364	0.322365	0.835572	0.683921	0.550746	0.434613	0.841055	0.695756	0.564652	0.849761	0.707683	0.852228	0.300000	5.068332e-01	0.220000	1.309964e-01	0.110000	0.080000	0.100000	0.000000
3465000	0.200000	4.967973e-01	0.300000	1.271249e-01	0.090000	0.080000	0.060000	0.020000	0.280000	3.116262e+00	0.280000	0.230000	3.593833e-01	0.815826	0.649475	0.501973	0.383249	0.278227	0.205806	0.146697	0.823556	0.658473	0.518613	0.399858	0.301487	0.221045	0.830647	0.675781	0.535102	0.418347	0.322240	0.835476	0.683791	0.550685	0.434381	0.841018	0.695706	0.564464	0.849798	0.707639	0.852208	0.190000	5.017901e-01	0.330000	1.323130e-01	0.150000	0.050000	0.080000	0.000000
3470000	0.330000	5.017901e-01	0.210000	1.258600e-01	0.100000	0.050000	0.160000	0.000000	0.300000	3.116262e+00	0.260000	0.310000	3.629952e-01	0.815902	0.649494	0.501930	0.383308	0.278223	0.205801	0.146810	0.823571	0.658482	0.518658	0.399987	0.301641	0.221154	0.830588	0.675838	0.535224	0.418358	0.322304	0.835484	0.683877	0.550718	0.434396	0.841080	0.695785	0.564534	0.849826	0.707619	0.852257	0.190000	5.017901e-01	0.240000	1.309964e-01	0.050000	0.080000	0.060000	0.000000
3475000	0.310000	5.068332e-01	0.360000	1.271249e-01	0.080000	0.110000	0.090000	0.010000	0.270000	3.116262e+00	0.290000	0.300000	3.740500e-01	0.815846	0.649390	0.501887	0.383135	0.278213	0.205781	0.146844	0.823622	0.658578	0.518597	0.400139	0.301663	0.221216	0.830610	0.675814	0.535225	0.418478	0.322186	0.835426	0.683836	0.550741	0.434263	0.841078	0.695868	0.564505	0.849865	0.707592	0.852214	0.180000	4.967973e-01	0.240000	1.296930e-01	0.100000	0.050000	0.140000	0.000000
3480000	0.220000	5.017901e-01	0.300000	1.284025e-01	0.100000	0.080000	0.080000	0.010000	0.260000	3.116262e+00	0.190000	0.200000	3.703282e-01	0.815785	0.649381	0.501944	0.383167	0.278282	0.205718	0.146874	0.823623	0.658615	0.518582	0.400185	0.301684	0.221151	0.830559	0.675788	0.535313	0.418454	0.322109	0.835359	0.683825	0.550800	0.434238	0.841007	0.695870	0.564471	0.849908	0.707640	0.852228	0.190000	4.918540e-01	0.190000	1.284025e-01	0.030000	0.070000	0.160000	0.000000
3485000	0.250000	4.967973e-01	0.280000	1.296930e-01	0.060000	0.070000	0.110000	0.000000	0.260000	3.116262e+00	0.230000	0.260000	3.740500e-01	0.815790	0.649367	0.501994	0.383133	0.278244	0.205756	0.146817	0.823598	0.658626	0.518640	0.400265	0.301683	0.221121	0.830652	0.675854	0.535297	0.418391	0.322098	0.835349	0.683804	0.550828	0.434196	0.840986	0.695967	0.564461	0.849912	0.707673	0.852264	0.270000	4.967973e-01	0.280000	1.296930e-01	0.060000	0.080000	0.110000	0.000000
3490000	0.250000	4.918540e-01	0.300000	1.309964e-01	0.090000	0.060000	0.120000	0.000000	0.240000	3.116262e+00	0.260000	0.270000	3.816063e-01	0.815738	0.649452	0.501991	0.383173	0.278222	0.205770	0.146875	0.823637	0.658652	0.518616	0.400380	0.301729	0.221289	0.830634	0.675842	0.535336	0.418410	0.322176	0.835433	0.683889	0.550936	0.434292	0.840923	0.695994	0.564532	0.849922	0.707728	0.852280	0.250000	4.918540e-01	0.210000	1.284025e-01	0.110000	0.040000	0.130000	0.010000
3495000	0.250000	4.918540e-01	0.220000	1.296930e-01	0.120000	0.090000	0.130000	0.010000	0.290000	3.116262e+00	0.280000	0.250000	3.854415e-01	0.815806	0.649587	0.501980	0.383166	0.278164	0.205775	0.146839	0.823677	0.658697	0.518643	0.400426	0.301755	0.221268	0.830680	0.675877	0.535308	0.418467	0.322098	0.835431	0.683931	0.550983	0.434253	0.840944	0.696052	0.564569	0.849973	0.707698	0.852284	0.220000	4.869600e-01	0.260000	1.296930e-01	0.050000	0.070000	0.070000	0.010000
3500000	0.270000	4.967973e-01	0.190000	1.284025e-01	0.150000	0.050000	0.110000	0.000000	0.310000	3.116262e+00	0.230000	0.340000	3.893153e-01	0.815712	0.649553	0.501897	0.383304	0.278192	0.205760	0.146852	0.823602	0.658663	0.518597	0.400445	0.301700	0.221283	0.830670	0.675839	0.535282	0.418508	0.322083	0.835455	0.683883	0.551032	0.434358	0.840914	0.695987	0.564594	0.850006	0.707773	0.852295	0.160000	4.821147e-01	0.190000	1.284025e-01	0.050000	0.070000	0.110000	0.020000
3505000	0.260000	5.017901e-01	0.270000	1.296930e-01	0.150000	0.090000	0.080000	0.030000	0.260000	3.116262e+00	0.290000	0.250000	3.854415e-01	0.815713	0.649468	0.501902	0.383193	0.278150	0.205735	0.146853	0.823612	0.658703	0.518628	0.400454	0.301666	0.221319	0.830672	0.675888	0.535262	0.418541	0.322127	0.835420	0.683790	0.551023	0.434248	0.840854	0.695969	0.564671	0.850010	0.707797	0.852348	0.270000	4.869600e-01	0.250000	1.271249e-01	0.090000	0.060000	0.090000	0.010000
3510000	0.210000	4.967973e-01	0.270000	1.296930e-01	0.060000	0.040000	0.120000	0.010000	0.250000	3.116262e+00	0.250000	0.280000	3.893153e-01	0.815695	0.649516	0.501935	0.383162	0.278142	0.205709	0.146886	0.823647	0.658724	0.518708	0.400477	0.301563	0.221374	0.830673	0.675914	0.535232	0.418555	0.322233	0.835453	0.683812	0.550982	0.434382	0.840848	0.695983	0.564685	0.849976	0.707863	0.852396	0.410000	4.918540e-01	0.280000	1.284025e-01	0.170000	0.100000	0.130000	0.010000
3515000	0.260000	5.017901e-01	0.300000	1.296930e-01	0.090000	0.030000	0.150000	0.000000	0.260000	3.116262e+00	0.330000	0.190000	3.854415e-01	0.815624	0.649512	0.501941	0.383126	0.278055	0.205632	0.146868	0.823670	0.658611	0.518755	0.400478	0.301541	0.221374	0.830662	0.675950	0.535229	0.418601	0.322265	0.835467	0.683805	0.550978	0.434403	0.840868	0.695978	0.564687	0.849967	0.707898	0.852423	0.250000	4.869600e-01	0.240000	1.271249e-01	0.090000	0.070000	0.170000	0.000000
3520000	0.340000	5.068332e-01	0.300000	1.296930e-01	0.070000	0.060000	0.140000	0.020000	0.270000	3.116262e+00	0.230000	0.330000	3.816063e-01	0.815673	0.649511	0.502065	0.383254	0.278107	0.205747	0.146937	0.823720	0.658708	0.518772	0.400453	0.301599	0.221368	0.830675	0.676058	0.535307	0.418693	0.322176	0.835477	0.683765	0.551057	0.434460	0.840882	0.696037	0.564691	0.849914	0.707929	0.852370	0.220000	4.821147e-01	0.210000	1.258600e-01	0.100000	0.070000	0.130000	0.020000
3525000	0.250000	5.017901e-01	0.270000	1.309964e-01	0.070000	0.120000	0.100000	0.010000	0.260000	3.116262e+00	0.180000	0.270000	3.816063e-01	0.815679	0.649439	0.501971	0.383186	0.278054	0.205718	0.146854	0.823740	0.658668	0.518780	0.400402	0.301508	0.221419	0.830719	0.676044	0.535202	0.418747	0.322098	0.835454	0.683685	0.551104	0.434458	0.840823	0.695950	0.564626	0.849965	0.707892	0.852306	0.220000	4.821147e-01	0.260000	1.271249e-01	0.110000	0.020000	0.090000	0.000000
3530000	0.260000	5.068332e-01	0.250000	1.296930e-01	0.160000	0.030000	0.140000	0.010000	0.240000	3.116262e+00	0.310000	0.290000	3.778093e-01	0.815723	0.649495	0.501941	0.383158	0.278070	0.205656	0.146860	0.823730	0.658547	0.518706	0.400401	0.301447	0.221362	0.830723	0.675902	0.535067	0.418772	0.322063	0.835450	0.683558	0.551167	0.434533	0.840862	0.695919	0.564572	0.849975	0.707827	0.852347	0.290000	4.918540e-01	0.260000	1.271249e-01	0.110000	0.070000	0.170000	0.020000
3535000	0.280000	5.119270e-01	0.270000	1.296930e-01	0.030000	0.130000	0.120000	0.000000	0.280000	3.116262e+00	0.220000	0.250000	3.816063e-01	0.815737	0.649518	0.502021	0.383105	0.278009	0.205629	0.146857	0.823703	0.658465	0.518653	0.400378	0.301336	0.221397	0.830755	0.675883	0.534979	0.418752	0.322009	0.835399	0.683553	0.551073	0.434405	0.840752	0.695876	0.564625	0.849959	0.707866	0.852371	0.290000	4.918540e-01	0.300000	1.284025e-01	0.090000	0.020000	0.120000	0.020000
3540000	0.170000	5.068332e-01	0.230000	1.284025e-01	0.200000	0.080000	0.100000	0.000000	0.230000	3.116262e+00	0.270000	0.340000	3.854415e-01	0.815738	0.649432	0.502058	0.383130	0.278014	0.205584	0.146845	0.823686	0.658448	0.518628	0.400353	0.301361	0.221440	0.830799	0.675891	0.535070	0.418782	0.321978	0.835415	0.683566	0.551124	0.434430	0.840782	0.695824	0.564630	0.849896	0.707826	0.852398	0.360000	4.967973e-01	0.180000	1.284025e-01	0.100000	0.060000	0.100000	0.010000
3545000	0.220000	5.017901e-01	0.330000	1.296930e-01	0.040000	0.020000	0.060000	0.010000	0.280000	3.116262e+00	0.230000	0.280000	3.816063e-01	0.815743	0.649442	0.501968	0.383012	0.278027	0.205545	0.146803	0.823698	0.658420	0.518584	0.400349	0.301341	0.221405	0.830771	0.675851	0.535111	0.418746	0.321966	0.835336	0.683581	0.551127	0.434423	0.840807	0.695885	0.564682	0.849867	0.707829	0.852406	0.270000	5.017901e-01	0.230000	1.271249e-01	0.090000	0.110000	0.130000	0.010000
3550000	0.180000	5.017901e-01	0.230000	1.284025e-01	0.080000	0.040000	0.080000	0.000000	0.330000	3.116262e+00	0.240000	0.230000	3.740500e-01	0.815753	0.649551	0.501937	0.382969	0.277984	0.205417	0.146725	0.823728	0.658313	0.518504	0.400366	0.301312	0.221280	0.830725	0.675766	0.535029	0.418681	0.321843	0.835270	0.683459	0.551042	0.434278	0.840724	0.695852	0.564577	0.849812	0.707688	0.852317	0.230000	4.967973e-01	0.320000	1.284025e-01	0.100000	0.070000	0.110000	0.000000
3555000	0.240000	4.967973e-01	0.230000	1.271249e-01	0.060000	0.090000	0.110000	0.000000	0.220000	3.116262e+00	0.230000	0.280000	3.778093e-01	0.815760	0.649619	0.501974	0.383034	0.278056	0.205425	0.146710	0.823793	0.658251	0.518627	0.400369	0.301362	0.221371	0.830737	0.675865	0.535068	0.418793	0.321810	0.835300	0.683532	0.551112	0.434250	0.840710	0.695943	0.564514	0.849859	0.707699	0.852361	0.220000	4.918540e-01	0.220000	1.271249e-01	0.030000	0.040000	0.090000	0.000000
3560000	0.240000	4.967973e-01	0.230000	1.271249e-01	0.150000	0.030000	0.060000	0.000000	0.310000	3.116262e+00	0.280000	0.160000	3.740500e-01	0.815752	0.649607	0.501857	0.383019	0.278014	0.205290	0.146672	0.823747	0.658206	0.518533	0.400370	0.301282	0.221343	0.830749	0.675822	0.535036	0.418825	0.321747	0.835237	0.683595	0.550994	0.434138	0.840739	0.695887	0.564474	0.849826	0.707700	0.852332	0.250000	4.869600e-01	0.250000	1.258600e-01	0.050000	0.040000	0.110000	0.000000
3565000	0.230000	4.918540e-01	0.210000	1.246077e-01	0.090000	0.010000	0.120000	0.020000	0.310000	3.116262e+00	0.320000	0.280000	3.778093e-01	0.815732	0.649593	0.501866	0.382958	0.278076	0.205410	0.146719	0.823770	0.658174	0.518620	0.400432	0.301351	0.221320	0.830774	0.675959	0.534993	0.418910	0.321741	0.835340	0.683656	0.551109	0.434115	0.840759	0.695934	0.564435	0.849917	0.707733	0.852397	0.220000	4.821147e-01	0.200000	1.246077e-01	0.070000	0.050000	0.100000	0.010000
3570000	0.300000	4.967973e-01	0.210000	1.246077e-01	0.120000	0.070000	0.110000	0.000000	0.250000	3.116262e+00	0.280000	0.220000	3.816063e-01	0.815725	0.649623	0.501852	0.382983	0.278203	0.205471	0.146802	0.823817	0.658269	0.518591	0.400510	0.301436	0.221318	0.830761	0.676024	0.535002	0.418974	0.321732	0.835384	0.683645	0.551103	0.434242	0.840757	0.696032	0.564630	0.849945	0.707762	0.852341	0.300000	4.869600e-01	0.200000	1.246077e-01	0.120000	0.040000	0.110000	0.010000
3575000	0.260000	5.017901e-01	0.280000	1.258600e-01	0.120000	0.040000	0.170000	0.000000	0.300000	3.116262e+00	0.260000	0.290000	3.778093e-01	0.815784	0.649586	0.501783	0.382924	0.278261	0.205507	0.146823	0.823871	0.658252	0.518675	0.400609	0.301390	0.221410	0.830751	0.675965	0.535032	0.418942	0.321803	0.835378	0.683643	0.551180	0.434300	0.840777	0.696040	0.564740	0.850007	0.707790	0.852332	0.320000	4.918540e-01	0.290000	1.258600e-01	0.130000	0.060000	0.120000	0.010000
3580000	0.290000	5.068332e-01	0.240000	1.246077e-01	0.100000	0.040000	0.060000	0.010000	0.270000	3.116262e+00	0.230000	0.290000	3.854415e-01	0.815838	0.649625	0.501788	0.382878	0.278402	0.205571	0.146836	0.823891	0.658211	0.518537	0.400622	0.301342	0.221319	0.830744	0.675845	0.534951	0.418866	0.321785	0.835406	0.683632	0.551240	0.434197	0.840809	0.696064	0.564698	0.849918	0.707733	0.852224	0.200000	4.869600e-01	0.340000	1.271249e-01	0.140000	0.010000	0.140000	0.000000
3585000	0.280000	5.119270e-01	0.300000	1.258600e-01	0.050000	0.080000	0.140000	0.030000	0.200000	3.116262e+00	0.220000	0.220000	3.740500e-01	0.815827	0.649553	0.501743	0.382747	0.278317	0.205626	0.146786	0.823864	0.658086	0.518399	0.400604	0.301223	0.221312	0.830660	0.675869	0.534980	0.418845	0.321770	0.835524	0.683614	0.551231	0.434229	0.840813	0.696124	0.564646	0.849899	0.707785	0.852302	0.290000	4.918540e-01	0.280000	1.284025e-01	0.070000	0.040000	0.090000	0.010000
3590000	0.240000	5.068332e-01	0.260000	1.271249e-01	0.090000	0.110000	0.120000	0.010000	0.280000	3.116262e+00	0.220000	0.200000	3.778093e-01	0.815822	0.649547	0.501737	0.382737	0.278409	0.205593	0.146753	0.823838	0.658167	0.518486	0.400602	0.301360	0.221403	0.830676	0.675890	0.535016	0.418830	0.321827	0.835526	0.683661	0.551253	0.434193	0.840826	0.696144	0.564719	0.849845	0.707828	0.852279	0.240000	4.869600e-01	0.220000	1.271249e-01	0.080000	0.060000	0.130000	0.000000
3595000	0.270000	5.119270e-01	0.290000	1.284025e-01	0.100000	0.040000	0.110000	0.010000	0.250000	3.116262e+00	0.260000	0.250000	3.666433e-01	0.815822	0.649592	0.501668	0.382717	0.278339	0.205569	0.146718	0.823897	0.658185	0.518498	0.400631	0.301438	0.221387	0.830670	0.675920	0.535000	0.418812	0.321764	0.835630	0.683720	0.551305	0.434240	0.840836	0.696117	0.564695	0.849776	0.707829	0.852261	0.200000	4.821147e-01	0.290000	1.284025e-01	0.090000	0.060000	0.150000	0.000000
3600000	0.320000	5.170719e-01	0.230000	1.271249e-01	0.070000	0.060000	0.130000	0.000000	0.270000	3.116262e+00	0.260000	0.250000	3.666433e-01	0.815739	0.649452	0.501658	0.382673	0.278258	0.205448	0.146691	0.823872	0.658226	0.518448	0.400667	0.301428	0.221414	0.830650	0.675930	0.534822	0.418827	0.321743	0.835642	0.683763	0.551291	0.434325	0.840833	0.696157	0.564697	0.849805	0.707846	0.852223	0.200000	4.821147e-01	0.240000	1.271249e-01	0.100000	0.130000	0.150000	0.000000
3605000	0.180000	5.119270e-01	0.360000	1.284025e-01	0.130000	0.070000	0.160000	0.000000	0.260000	3.116262e+00	0.330000	0.210000	3.629952e-01	0.815745	0.649486	0.501811	0.382670	0.278344	0.205527	0.146714	0.823880	0.658218	0.518411	0.400779	0.301487	0.221371	0.830637	0.675980	0.534856	0.418828	0.321798	0.835665	0.683840	0.551312	0.434336	0.840921	0.696268	0.564731	0.849795	0.707809	0.852216	0.280000	4.869600e-01	0.240000	1.258600e-01	0.080000	0.050000	0.110000	0.000000
3610000	0.320000	5.170719e-01	0.300000	1.296930e-01	0.090000	0.060000	0.100000	0.000000	0.180000	3.116262e+00	0.280000	0.270000	3.666433e-01	0.815811	0.649534	0.501940	0.382696	0.278454	0.205532	0.146758	0.823903	0.658258	0.518523	0.400789	0.301499	0.221398	0.830695	0.676004	0.534800	0.418946	0.321831	0.835648	0.683835	0.551382	0.434421	0.840976	0.696229	0.564855	0.849796	0.707924	0.852223	0.290000	4.967973e-01	0.300000	1.271249e-01	0.070000	0.070000	0.150000	0.000000
3615000	0.230000	5.119270e-01	0.230000	1.284025e-01	0.090000	0.070000	0.150000	0.040000	0.280000	3.116262e+00	0.200000	0.170000	3.629952e-01	0.815847	0.649489	0.501956	0.382572	0.278500	0.205544	0.146753	0.823852	0.658270	0.518451	0.400726	0.301483	0.221381	0.830661	0.675895	0.534862	0.418896	0.321811	0.835544	0.683935	0.551327	0.434335	0.840963	0.696254	0.564788	0.849772	0.707850	0.852246	0.290000	4.967973e-01	0.260000	1.284025e-01	0.060000	0.060000	0.190000	0.010000
3620000	0.280000	5.170719e-01	0.220000	1.271249e-01	0.110000	0.070000	0.140000	0.010000	0.210000	3.116262e+00	0.210000	0.230000	3.629952e-01	0.815783	0.649476	0.501911	0.382460	0.278346	0.205488	0.146672	0.823818	0.658231	0.518363	0.400594	0.301369	0.221331	0.830741	0.675914	0.534851	0.418823	0.321753	0.835524	0.683925	0.551295	0.434273	0.840917	0.696180	0.564763	0.849749	0.707912	0.852205	0.280000	5.017901e-01	0.340000	1.296930e-01	0.140000	0.070000	0.120000	0.010000
3625000	0.240000	5.119270e-01	0.260000	1.284025e-01	0.090000	0.040000	0.070000	0.000000	0.370000	3.116262e+00	0.190000	0.260000	3.666433e-01	0.815799	0.649601	0.502078	0.382568	0.278397	0.205515	0.146769	0.823797	0.658334	0.518436	0.400653	0.301387	0.221314	0.830765	0.675929	0.534928	0.418674	0.321751	0.835535	0.683937	0.551258	0.434288	0.840944	0.696223	0.564818	0.849811	0.707938	0.852239	0.350000	5.068332e-01	0.230000	1.284025e-01	0.090000	0.070000	0.130000	0.000000
3630000	0.280000	5.170719e-01	0.170000	1.271249e-01	0.090000	0.060000	0.120000	0.020000	0.220000	3.116262e+00	0.190000	0.240000	3.629952e-01	0.815902	0.649533	0.502106	0.382555	0.278500	0.205477	0.146734	0.823899	0.658378	0.518386	0.400658	0.301340	0.221198	0.830770	0.675880	0.534961	0.418626	0.321686	0.835530	0.683888	0.551100	0.434256	0.840932	0.696174	0.564775	0.849759	0.707943	0.852264	0.270000	5.119270e-01	0.150000	1.271249e-01	0.090000	0.040000	0.130000	0.000000
3635000	0.190000	5.119270e-01	0.310000	1.284025e-01	0.140000	0.080000	0.130000	0.000000	0.260000	3.116262e+00	0.270000	0.220000	3.666433e-01	0.815894	0.649469	0.502095	0.382477	0.278441	0.205518	0.146704	0.823952	0.658273	0.518414	0.400627	0.301235	0.221184	0.830750	0.675831	0.534794	0.418556	0.321602	0.835527	0.683823	0.551072	0.434264	0.840949	0.696125	0.564754	0.849698	0.707990	0.852317	0.260000	5.170719e-01	0.300000	1.284025e-01	0.090000	0.110000	0.150000	0.000000
3640000	0.190000	5.119270e-01	0.240000	1.271249e-01	0.110000	0.100000	0.120000	0.000000	0.250000	3.116262e+00	0.240000	0.320000	3.778093e-01	0.815932	0.649437	0.502181	0.382591	0.278477	0.205546	0.146706	0.823966	0.658265	0.518526	0.400681	0.301281	0.221232	0.830698	0.675841	0.534760	0.418517	0.321676	0.835567	0.683852	0.551086	0.434250	0.841005	0.696089	0.564827	0.849711	0.708008	0.852287	0.220000	5.119270e-01	0.250000	1.271249e-01	0.050000	0.060000	0.120000	0.000000
3645000	0.280000	5.170719e-01	0.280000	1.284025e-01	0.050000	0.010000	0.160000	0.010000	0.170000	3.116262e+00	0.230000	0.240000	3.740500e-01	0.815842	0.649432	0.502143	0.382523	0.278400	0.205516	0.146726	0.823946	0.658140	0.518511	0.400665	0.301353	0.221320	0.830620	0.675812	0.534783	0.418483	0.321766	0.835590	0.683882	0.551126	0.434222	0.841063	0.696162	0.564915	0.849780	0.708086	0.852328	0.250000	5.068332e-01	0.370000	1.284025e-01	0.080000	0.110000	0.090000	0.010000
3650000	0.270000	5.222686e-01	0.250000	1.271249e-01	0.060000	0.100000	0.130000	0.000000	0.310000	3.116262e+00	0.190000	0.230000	3.703282e-01	0.815819	0.649467	0.502121	0.382432	0.278410	0.205488	0.146736	0.823930	0.658195	0.518484	0.400707	0.301310	0.221295	0.830643	0.675835	0.534824	0.418437	0.321754	0.835538	0.683842	0.551135	0.434174	0.841050	0.696066	0.564929	0.849785	0.708018	0.852340	0.320000	5.119270e-01	0.230000	1.271249e-01	0.070000	0.040000	0.170000	0.000000
3655000	0.250000	5.170719e-01	0.280000	1.284025e-01	0.050000	0.080000	0.080000	0.000000	0.250000	3.116262e+00	0.260000	0.260000	3.740500e-01	0.815830	0.649366	0.502019	0.382343	0.278249	0.205409	0.146657	0.823920	0.658140	0.518417	0.400535	0.301206	0.221182	0.830564	0.675694	0.534631	0.418304	0.321615	0.835490	0.683750	0.551047	0.434179	0.841011	0.695892	0.564879	0.849684	0.707942	0.852338	0.240000	5.068332e-01	0.270000	1.284025e-01	0.100000	0.070000	0.190000	0.000000
3660000	0.190000	5.119270e-01	0.320000	1.296930e-01	0.060000	0.050000	0.090000	0.000000	0.290000	3.116262e+00	0.310000	0.300000	3.703282e-01	0.815776	0.649309	0.501982	0.382364	0.278229	0.205534	0.146702	0.823883	0.658121	0.518457	0.400468	0.301314	0.221178	0.830557	0.675821	0.534614	0.418251	0.321665	0.835543	0.683831	0.551067	0.434282	0.841025	0.695874	0.564860	0.849726	0.708001	0.852387	0.230000	5.017901e-01	0.290000	1.296930e-01	0.030000	0.050000	0.080000	0.000000
3665000	0.220000	5.068332e-01	0.260000	1.309964e-01	0.090000	0.040000	0.120000	0.000000	0.210000	3.116262e+00	0.270000	0.190000	3.666433e-01	0.815752	0.649258	0.501903	0.382265	0.278218	0.205523	0.146698	0.823908	0.658120	0.518487	0.400473	0.301319	0.221104	0.830535	0.675828	0.534704	0.418217	0.321705	0.835609	0.683861	0.551072	0.434329	0.840990	0.695877	0.564979	0.849738	0.707969	0.852419	0.180000	4.967973e-01	0.240000	1.284025e-01	0.100000	0.070000	0.160000	0.000000
3670000	0.330000	5.119270e-01	0.300000	1.323130e-01	0.000000	0.080000	0.140000	0.000000	0.240000	3.116262e+00	0.260000	0.280000	3.778093e-01	0.815741	0.649193	0.501748	0.382228	0.278125	0.205501	0.146617	0.823917	0.658101	0.518597	0.400474	0.301237	0.221128	0.830500	0.675807	0.534726	0.418154	0.321647	0.835633	0.683802	0.551023	0.434350	0.840968	0.695849	0.564977	0.849700	0.707991	0.852433	0.290000	5.017901e-01	0.210000	1.271249e-01	0.060000	0.110000	0.120000	0.000000
3675000	0.240000	5.068332e-01	0.290000	1.336427e-01	0.110000	0.040000	0.140000	0.000000	0.250000	3.116262e+00	0.310000	0.280000	3.816063e-01	0.815814	0.649331	0.501932	0.382334	0.278283	0.205660	0.146687	0.824008	0.658197	0.518756	0.400670	0.301417	0.221321	0.830472	0.675802	0.534815	0.418240	0.321762	0.835635	0.683947	0.551151	0.434465	0.840950	0.695963	0.565011	0.849728	0.708052	0.852504	0.210000	4.967973e-01	0.330000	1.284025e-01	0.080000	0.030000	0.080000	0.000000
3680000	0.230000	5.017901e-01	0.330000	1.349859e-01	0.100000	0.070000	0.130000	0.010000	0.260000	3.116262e+00	0.300000	0.320000	3.854415e-01	0.815831	0.649309	0.501960	0.382355	0.278301	0.205716	0.146806	0.823959	0.658303	0.518861	0.400759	0.301483	0.221521	0.830480	0.675861	0.534925	0.418347	0.321972	0.835688	0.684036	0.551269	0.434542	0.841050	0.696081	0.565181	0.849777	0.708083	0.852610	0.290000	5.017901e-01	0.270000	1.296930e-01	0.080000	0.080000	0.100000	0.000000
3685000	0.270000	5.068332e-01	0.210000	1.336427e-01	0.060000	0.050000	0.110000	0.000000	0.280000	3.116262e+00	0.210000	0.320000	3.971800e-01	0.815758	0.649262	0.501805	0.382311	0.278243	0.205681	0.146749	0.823983	0.658206	0.518832	0.400765	0.301358	0.221555	0.830422	0.675825	0.534932	0.418275	0.321960	0.835637	0.683976	0.551152	0.434456	0.841042	0.696038	0.565222	0.849764	0.708022	0.852525	0.280000	5.068332e-01	0.240000	1.284025e-01	0.100000	0.110000	0.090000	0.010000
3690000	0.250000	5.017901e-01	0.230000	1.323130e-01	0.080000	0.100000	0.100000	0.000000	0.230000	3.116262e+00	0.190000	0.160000	3.854415e-01	0.815778	0.649250	0.501761	0.382234	0.278182	0.205567	0.146644	0.823910	0.658140	0.518804	0.400599	0.301255	0.221453	0.830362	0.675803	0.534810	0.418158	0.321847	0.835599	0.683868	0.550967	0.434327	0.840993	0.695932	0.565155	0.849690	0.708029	0.852529	0.230000	5.017901e-01	0.210000	1.271249e-01	0.100000	0.030000	0.110000	0.000000
3695000	0.290000	5.068332e-01	0.210000	1.309964e-01	0.060000	0.070000	0.060000	0.000000	0.220000	3.116262e+00	0.240000	0.270000	3.854415e-01	0.815797	0.649219	0.501661	0.382234	0.278246	0.205550	0.146603	0.823877	0.658032	0.518772	0.400651	0.301238	0.221379	0.830337	0.675808	0.534816	0.418159	0.321805	0.835583	0.683809	0.550938	0.434311	0.841031	0.695984	0.565198	0.849679	0.708014	0.852567	0.250000	4.967973e-01	0.370000	1.284025e-01	0.070000	0.050000	0.140000	0.000000
3700000	0.280000	5.119270e-01	0.290000	1.323130e-01	0.070000	0.030000	0.110000	0.010000	0.310000	3.116262e+00	0.350000	0.270000	3.893153e-01	0.815812	0.649090	0.501534	0.382076	0.278137	0.205416	0.146513	0.823737	0.657947	0.518548	0.400455	0.301074	0.221232	0.830317	0.675692	0.534656	0.418057	0.321686	0.835559	0.683706	0.550839	0.434237	0.841011	0.695960	0.565030	0.849674	0.707944	0.852553	0.280000	5.017901e-01	0.240000	1.271249e-01	0.140000	0.080000	0.110000	0.000000
3705000	0.280000	5.170719e-01	0.210000	1.309964e-01	0.070000	0.140000	0.140000	0.000000	0.270000	3.116262e+00	0.220000	0.180000	3.932280e-01	0.815771	0.649138	0.501615	0.381997	0.278096	0.205404	0.146444	0.823727	0.658030	0.518615	0.400400	0.301064	0.221229	0.830312	0.675786	0.534588	0.418027	0.321569	0.835543	0.683591	0.550815	0.434156	0.840983	0.695991	0.564926	0.849622	0.707975	0.852507	0.310000	5.068332e-01	0.140000	1.258600e-01	0.050000	0.100000	0.030000	0.000000
3710000	0.330000	5.222686e-01	0.270000	1.323130e-01	0.120000	0.080000	0.120000	0.000000	0.210000	3.116262e+00	0.230000	0.280000	3.971800e-01	0.815743	0.649077	0.501530	0.381961	0.278002	0.205422	0.146424	0.823751	0.658110	0.518555	0.400419	0.301138	0.221248	0.830291	0.675802	0.534544	0.418024	0.321651	0.835543	0.683645	0.550770	0.434092	0.841020	0.696083	0.564883	0.849582	0.708000	0.852497	0.210000	5.017901e-01	0.270000	1.271249e-01	0.060000	0.100000	0.070000	0.020000
3715000	0.180000	5.170719e-01	0.240000	1.309964e-01	0.060000	0.020000	0.130000	0.010000	0.270000	3.116262e+00	0.220000	0.350000	4.092759e-01	0.815741	0.649041	0.501532	0.381964	0.277997	0.205354	0.146381	0.823763	0.658094	0.518591	0.400399	0.301079	0.221138	0.830312	0.675879	0.534469	0.418000	0.321679	0.835525	0.683469	0.550577	0.433908	0.840943	0.695950	0.564796	0.849541	0.707934	0.852460	0.270000	5.068332e-01	0.240000	1.258600e-01	0.060000	0.060000	0.160000	0.000000
3720000	0.180000	5.170719e-01	0.210000	1.296930e-01	0.100000	0.050000	0.160000	0.000000	0.370000	3.116262e+00	0.230000	0.250000	3.971800e-01	0.815707	0.649050	0.501469	0.381976	0.278022	0.205417	0.146412	0.823768	0.658143	0.518656	0.400540	0.301221	0.221192	0.830353	0.675834	0.534569	0.418105	0.321783	0.835581	0.683518	0.550780	0.434021	0.840940	0.696098	0.564817	0.849561	0.707962	0.852537	0.230000	5.017901e-01	0.310000	1.271249e-01	0.060000	0.100000	0.120000	0.000000
3725000	0.230000	5.119270e-01	0.210000	1.296930e-01	0.120000	0.050000	0.060000	0.000000	0.280000	3.116262e+00	0.240000	0.230000	3.854415e-01	0.815704	0.649123	0.501490	0.381949	0.278008	0.205387	0.146469	0.823740	0.658203	0.518709	0.400572	0.301332	0.221259	0.830381	0.675860	0.534541	0.418197	0.321773	0.835564	0.683505	0.550739	0.434185	0.840945	0.696091	0.564774	0.849616	0.708075	0.852569	0.250000	4.967973e-01	0.270000	1.284025e-01	0.180000	0.050000	0.120000	0.000000
3730000	0.300000	5.170719e-01	0.220000	1.284025e-01	0.110000	0.070000	0.070000	0.000000	0.260000	3.116262e+00	0.250000	0.260000	3.971800e-01	0.815787	0.649235	0.501563	0.382015	0.278125	0.205595	0.146587	0.823748	0.658352	0.518898	0.400678	0.301349	0.221379	0.830411	0.675958	0.534626	0.418264	0.321829	0.835580	0.683551	0.550818	0.434192	0.840976	0.696180	0.564754	0.849595	0.708106	0.852587	0.330000	5.017901e-01	0.210000	1.271249e-01	0.080000	0.050000	0.130000	0.010000
3735000	0.280000	5.222686e-01	0.200000	1.271249e-01	0.050000	0.070000	0.100000	0.000000	0.230000	3.116262e+00	0.310000	0.240000	3.932280e-01	0.815710	0.649060	0.501426	0.381852	0.278041	0.205426	0.146476	0.823728	0.658290	0.518766	0.400520	0.301181	0.221244	0.830309	0.675826	0.534453	0.418134	0.321671	0.835521	0.683351	0.550724	0.434186	0.840945	0.696149	0.564644	0.849482	0.708042	0.852565	0.270000	5.068332e-01	0.280000	1.284025e-01	0.120000	0.120000	0.060000	0.010000
3740000	0.340000	5.275175e-01	0.260000	1.284025e-01	0.080000	0.060000	0.100000	0.000000	0.300000	3.116262e+00	0.340000	0.170000	3.932280e-01	0.815727	0.648922	0.501391	0.381884	0.278073	0.205328	0.146428	0.823598	0.658308	0.518789	0.400633	0.301141	0.221263	0.830324	0.675852	0.534456	0.418123	0.321701	0.835479	0.683350	0.550649	0.434174	0.840968	0.696110	0.564726	0.849453	0.708053	0.852594	0.250000	5.017901e-01	0.270000	1.296930e-01	0.150000	0.040000	0.170000	0.000000
3745000	0.260000	5.328191e-01	0.190000	1.258600e-01	0.090000	0.050000	0.140000	0.010000	0.230000	3.116262e+00	0.260000	0.220000	3.971800e-01	0.815798	0.649011	0.501389	0.381858	0.278087	0.205290	0.146346	0.823609	0.658276	0.518762	0.400632	0.301039	0.221188	0.830383	0.675848	0.534465	0.418115	0.321631	0.835489	0.683328	0.550561	0.434103	0.840993	0.695998	0.564567	0.849412	0.707919	0.852628	0.240000	4.967973e-01	0.300000	1.309964e-01	0.080000	0.100000	0.170000	0.010000
3750000	0.210000	5.275175e-01	0.240000	1.246077e-01	0.050000	0.060000	0.130000	0.010000	0.290000	3.116262e+00	0.270000	0.310000	4.011717e-01	0.815687	0.649037	0.501245	0.381654	0.277956	0.205259	0.146295	0.823590	0.658279	0.518710	0.400619	0.301012	0.221149	0.830371	0.675763	0.534371	0.418051	0.321559	0.835512	0.683236	0.550509	0.434044	0.840958	0.695968	0.564558	0.849391	0.707949	0.852611	0.240000	4.967973e-01	0.320000	1.323130e-01	0.070000	0.070000	0.120000	0.010000
3755000	0.260000	5.328191e-01	0.270000	1.258600e-01	0.070000	0.070000	0.090000	0.010000	0.210000	3.116262e+00	0.290000	0.310000	3.971800e-01	0.815677	0.649102	0.501303	0.381633	0.277982	0.205339	0.146250	0.823569	0.658268	0.518671	0.400724	0.301031	0.221068	0.830396	0.675698	0.534468	0.418043	0.321473	0.835515	0.683241	0.550477	0.434025	0.840937	0.695913	0.564394	0.849338	0.707828	0.852449	0.230000	4.918540e-01	0.240000	1.309964e-01	0.080000	0.080000	0.150000	0.010000
3760000	0.140000	5.275175e-01	0.220000	1.246077e-01	0.070000	0.080000	0.100000	0.010000	0.240000	3.116262e+00	0.310000	0.190000	4.011717e-01	0.815694	0.649055	0.501249	0.381598	0.278010	0.205360	0.146231	0.823552	0.658268	0.518591	0.400737	0.300958	0.221042	0.830401	0.675551	0.534524	0.417904	0.321447	0.835489	0.683210	0.550497	0.433903	0.840968	0.695912	0.564321	0.849317	0.707699	0.852455	0.330000	4.967973e-01	0.330000	1.323130e-01	0.060000	0.050000	0.120000	0.020000
3765000	0.200000	5.222686e-01	0.170000	1.233678e-01	0.060000	0.030000	0.100000	0.010000	0.230000	3.116262e+00	0.290000	0.200000	3.971800e-01	0.815693	0.649023	0.501151	0.381575	0.278016	0.205345	0.146192	0.823542	0.658122	0.518493	0.400722	0.300915	0.220975	0.830415	0.675534	0.534363	0.417877	0.321251	0.835516	0.683108	0.550547	0.433904	0.840891	0.695894	0.564277	0.849264	0.707713	0.852402	0.280000	5.017901e-01	0.280000	1.336427e-01	0.100000	0.110000	0.130000	0.000000
3770000	0.200000	5.222686e-01	0.250000	1.221403e-01	0.060000	0.050000	0.090000	0.000000	0.260000	3.116262e+00	0.220000	0.230000	3.932280e-01	0.815600	0.649009	0.500987	0.381343	0.277878	0.205195	0.146053	0.823566	0.658004	0.518385	0.400597	0.300766	0.220882	0.830410	0.675483	0.534119	0.417752	0.321115	0.835403	0.683019	0.550389	0.433845	0.840815	0.695794	0.564266	0.849179	0.707746	0.852425	0.270000	5.068332e-01	0.340000	1.349859e-01	0.150000	0.090000	0.110000	0.000000
3775000	0.220000	5.119270e-01	0.250000	1.221403e-01	0.110000	0.060000	0.080000	0.010000	0.300000	3.116262e+00	0.240000	0.200000	3.816063e-01	0.815585	0.649065	0.500874	0.381290	0.277803	0.205169	0.145983	0.823546	0.657947	0.518319	0.400473	0.300729	0.220812	0.830404	0.675436	0.533945	0.417714	0.321085	0.835392	0.682926	0.550417	0.433630	0.840795	0.695735	0.564187	0.849134	0.707656	0.852370	0.210000	5.017901e-01	0.200000	1.336427e-01	0.070000	0.070000	0.080000	0.010000
3780000	0.260000	5.170719e-01	0.240000	1.209250e-01	0.090000	0.060000	0.110000	0.000000	0.290000	3.116262e+00	0.200000	0.240000	3.740500e-01	0.815607	0.649103	0.500958	0.381383	0.277962	0.205240	0.146065	0.823524	0.657864	0.518386	0.400494	0.300768	0.220786	0.830393	0.675471	0.533981	0.417765	0.321086	0.835364	0.683013	0.550487	0.433685	0.840871	0.695755	0.564290	0.849118	0.707602	0.852407	0.290000	5.068332e-01	0.310000	1.349859e-01	0.060000	0.080000	0.080000	0.010000
3785000	0.260000	5.222686e-01	0.350000	1.221403e-01	0.120000	0.040000	0.130000	0.020000	0.240000	3.116262e+00	0.260000	0.290000	3.740500e-01	0.815737	0.649112	0.501001	0.381442	0.278048	0.205351	0.146086	0.823559	0.657897	0.518419	0.400542	0.300836	0.220809	0.830401	0.675530	0.534123	0.417906	0.321154	0.835400	0.683096	0.550643	0.433771	0.840913	0.695818	0.564314	0.849123	0.707669	0.852468	0.280000	5.119270e-01	0.260000	1.363425e-01	0.060000	0.050000	0.130000	0.000000
3790000	0.270000	5.275175e-01	0.280000	1.233678e-01	0.080000	0.060000	0.100000	0.010000	0.250000	3.116262e+00	0.230000	0.230000	3.666433e-01	0.815729	0.649086	0.501011	0.381352	0.278025	0.205346	0.146130	0.823522	0.657821	0.518375	0.400571	0.300857	0.220780	0.830322	0.675474	0.534141	0.417857	0.321191	0.835379	0.683207	0.550672	0.433874	0.840925	0.695919	0.564353	0.849144	0.707752	0.852490	0.210000	5.068332e-01	0.230000	1.349859e-01	0.090000	0.050000	0.100000	0.000000
3795000	0.190000	5.222686e-01	0.270000	1.246077e-01	0.080000	0.040000	0.160000	0.010000	0.260000	3.116262e+00	0.230000	0.240000	3.629952e-01	0.815734	0.649053	0.500995	0.381399	0.277983	0.205341	0.146043	0.823479	0.657826	0.518515	0.400597	0.300875	0.220801	0.830312	0.675447	0.534240	0.417861	0.321145	0.835453	0.683278	0.550711	0.433854	0.840935	0.695879	0.564297	0.849077	0.707706	0.852489	0.190000	5.017901e-01	0.230000	1.336427e-01	0.070000	0.070000	0.170000	0.000000
3800000	0.230000	5.170719e-01	0.250000	1.233678e-01	0.150000	0.080000	0.160000	0.010000	0.340000	3.116262e+00	0.280000	0.270000	3.666433e-01	0.815658	0.649054	0.501030	0.381238	0.277930	0.205308	0.145999	0.823550	0.657828	0.518451	0.400479	0.300835	0.220759	0.830284	0.675381	0.534267	0.417832	0.321107	0.835446	0.683204	0.550630	0.433847	0.840885	0.695901	0.564318	0.849093	0.707746	0.852487	0.220000	4.967973e-01	0.250000	1.323130e-01	0.080000	0.050000	0.200000	0.010000
3805000	0.230000	5.119270e-01	0.310000	1.246077e-01	0.040000	0.060000	0.140000	0.000000	0.250000	3.116262e+00	0.260000	0.350000	3.629952e-01	0.815693	0.649136	0.501040	0.381322	0.277966	0.205360	0.146086	0.823598	0.657872	0.518499	0.400572	0.300796	0.220883	0.830274	0.675399	0.534343	0.417823	0.321083	0.835453	0.683273	0.550677	0.433935	0.840952	0.695923	0.564362	0.849114	0.707768	0.852533	0.230000	4.918540e-01	0.240000	1.309964e-01	0.150000	0.070000	0.170000	0.000000
3810000	0.290000	5.170719e-01	0.320000	1.258600e-01	0.080000	0.060000	0.130000	0.000000	0.200000	3.116262e+00	0.250000	0.250000	3.593833e-01	0.815719	0.649095	0.501101	0.381371	0.278013	0.205399	0.146082	0.823647	0.657925	0.518506	0.400700	0.300757	0.220808	0.830316	0.675398	0.534464	0.417797	0.320976	0.835394	0.683296	0.550652	0.433937	0.840953	0.696007	0.564318	0.849155	0.707798	0.852546	0.360000	4.918540e-01	0.190000	1.296930e-01	0.090000	0.050000	0.170000	0.010000
3815000	0.270000	5.222686e-01	0.320000	1.271249e-01	0.180000	0.070000	0.130000	0.010000	0.220000	3.116262e+00	0.330000	0.250000	3.558074e-01	0.815796	0.649187	0.501254	0.381573	0.278076	0.205520	0.146140	0.823707	0.657997	0.518604	0.400879	0.300894	0.220908	0.830322	0.675523	0.534535	0.417840	0.321104	0.835433	0.683344	0.550656	0.434080	0.840904	0.696022	0.564363	0.849162	0.707778	0.852516	0.160000	4.869600e-01	0.250000	1.284025e-01	0.160000	0.020000	0.050000	0.000000
3820000	0.270000	5.222686e-01	0.200000	1.258600e-01	0.150000	0.050000	0.070000	0.000000	0.350000	3.116262e+00	0.240000	0.190000	3.487619e-01	0.815906	0.649266	0.501336	0.381545	0.278082	0.205595	0.146155	0.823792	0.658062	0.518625	0.400976	0.300939	0.220908	0.830274	0.675575	0.534514	0.417825	0.321062	0.835439	0.683351	0.550730	0.434049	0.840883	0.696130	0.564332	0.849106	0.707739	0.852491	0.160000	4.869600e-01	0.270000	1.296930e-01	0.120000	0.030000	0.100000	0.010000
3825000	0.250000	5.170719e-01	0.190000	1.246077e-01	0.080000	0.050000	0.090000	0.000000	0.230000	3.116262e+00	0.240000	0.230000	3.452917e-01	0.815847	0.649276	0.501393	0.381561	0.278195	0.205644	0.146210	0.823776	0.658045	0.518716	0.401121	0.301028	0.221028	0.830329	0.675518	0.534545	0.417873	0.321136	0.835447	0.683425	0.550707	0.434222	0.840919	0.696104	0.564506	0.849141	0.707740	0.852529	0.310000	4.918540e-01	0.150000	1.284025e-01	0.050000	0.060000	0.130000	0.000000
3830000	0.310000	5.222686e-01	0.190000	1.246077e-01	0.090000	0.040000	0.100000	0.020000	0.230000	3.116262e+00	0.260000	0.210000	3.487619e-01	0.815776	0.649207	0.501304	0.381425	0.278041	0.205580	0.146162	0.823716	0.657881	0.518609	0.401093	0.300945	0.220997	0.830318	0.675489	0.534512	0.417737	0.321092	0.835413	0.683350	0.550684	0.434273	0.840907	0.696210	0.564561	0.849196	0.707811	0.852546	0.250000	4.869600e-01	0.360000	1.296930e-01	0.090000	0.050000	0.110000	0.010000
3835000	0.300000	5.275175e-01	0.260000	1.258600e-01	0.050000	0.090000	0.100000	0.000000	0.200000	3.116262e+00	0.300000	0.320000	3.522670e-01	0.815766	0.649212	0.501269	0.381481	0.278020	0.205506	0.146020	0.823663	0.657907	0.518583	0.401027	0.300843	0.220828	0.830327	0.675460	0.534439	0.417626	0.321026	0.835386	0.683229	0.550550	0.434149	0.840919	0.696050	0.564423	0.849146	0.707662	0.852506	0.260000	4.918540e-01	0.310000	1.309964e-01	0.090000	0.080000	0.200000	0.010000
3840000	0.150000	5.222686e-01	0.220000	1.246077e-01	0.140000	0.070000	0.200000	0.010000	0.230000	3.116262e+00	0.230000	0.260000	3.558074e-01	0.815772	0.649227	0.501311	0.381596	0.278065	0.205488	0.146060	0.823699	0.657905	0.518794	0.401115	0.300904	0.220876	0.830360	0.675517	0.534516	0.417616	0.320997	0.835420	0.683295	0.550580	0.434098	0.840902	0.695967	0.564411	0.849185	0.707711	0.852527	0.260000	4.967973e-01	0.250000	1.296930e-01	0.100000	0.090000	0.140000	0.020000
3845000	0.210000	5.170719e-01	0.280000	1.258600e-01	0.090000	0.060000	0.130000	0.020000	0.180000	3.116262e+00	0.230000	0.240000	3.593833e-01	0.815828	0.649163	0.501349	0.381657	0.278013	0.205505	0.146049	0.823718	0.657848	0.518814	0.401124	0.300972	0.220908	0.830400	0.675511	0.534585	0.417666	0.321028	0.835485	0.683323	0.550685	0.434164	0.840871	0.695985	0.564475	0.849189	0.707753	0.852489	0.180000	4.918540e-01	0.240000	1.284025e-01	0.130000	0.070000	0.150000	0.000000
3850000	0.220000	5.119270e-01	0.320000	1.271249e-01	0.040000	0.070000	0.080000	0.010000	0.270000	3.116262e+00	0.290000	0.290000	3.593833e-01	0.815813	0.649038	0.501260	0.381573	0.277944	0.205460	0.146025	0.823722	0.657852	0.518844	0.401074	0.300948	0.220810	0.830464	0.675513	0.534566	0.417566	0.321033	0.835408	0.683270	0.550668	0.434152	0.840829	0.695957	0.564510	0.849150	0.707773	0.852481	0.300000	4.967973e-01	0.230000	1.271249e-01	0.080000	0.060000	0.090000	0.000000
3855000	0.240000	5.068332e-01	0.220000	1.258600e-01	0.080000	0.090000	0.110000	0.000000	0.200000	3.116262e+00	0.340000	0.250000	3.629952e-01	0.815908	0.649107	0.501295	0.381550	0.277897	0.205412	0.146048	0.823752	0.657914	0.518851	0.401096	0.300959	0.220769	0.830459	0.675510	0.534512	0.417527	0.320997	0.835371	0.683219	0.550667	0.434138	0.840699	0.695925	0.564499	0.849156	0.707770	0.852502	0.250000	4.918540e-01	0.270000	1.284025e-01	0.030000	0.140000	0.140000	0.000000
3860000	0.260000	5.119270e-01	0.280000	1.271249e-01	0.060000	0.090000	0.160000	0.000000	0.240000	3.116262e+00	0.280000	0.210000	3.522670e-01	0.815917	0.649126	0.501304	0.381629	0.277973	0.205463	0.146075	0.823734	0.657897	0.518985	0.401040	0.300926	0.220744	0.830479	0.675543	0.534535	0.417511	0.320939	0.835406	0.683217	0.550787	0.434188	0.840735	0.695943	0.564575	0.849125	0.707854	0.852524	0.270000	4.967973e-01	0.330000	1.296930e-01	0.110000	0.030000	0.150000	0.010000
3865000	0.190000	5.068332e-01	0.360000	1.284025e-01	0.150000	0.100000	0.070000	0.000000	0.330000	3.116262e+00	0.210000	0.350000	3.558074e-01	0.815948	0.649185	0.501498	0.381757	0.278095	0.205545	0.146159	0.823802	0.657980	0.519012	0.401047	0.301014	0.220846	0.830569	0.675671	0.534651	0.417585	0.321085	0.835424	0.683285	0.550937	0.434347	0.840800	0.695978	0.564773	0.849147	0.707919	0.852560	0.270000	5.017901e-01	0.250000	1.284025e-01	0.080000	0.070000	0.120000	0.010000
3870000	0.230000	5.017901e-01	0.240000	1.271249e-01	0.080000	0.110000	0.100000	0.000000	0.270000	3.116262e+00	0.220000	0.270000	3.666433e-01	0.815988	0.649135	0.501528	0.381678	0.278078	0.205531	0.146146	0.823837	0.657979	0.518948	0.400995	0.300962	0.220855	0.830552	0.675471	0.534548	0.417425	0.320975	0.835300	0.683302	0.550860	0.434425	0.840829	0.696054	0.564817	0.849096	0.707964	0.852536	0.290000	5.068332e-01	0.300000	1.296930e-01	0.100000	0.050000	0.080000	0.000000
3875000	0.280000	5.068332e-01	0.270000	1.284025e-01	0.120000	0.040000	0.090000	0.000000	0.270000	3.116262e+00	0.270000	0.300000	3.778093e-01	0.816018	0.649159	0.501509	0.381773	0.278116	0.205587	0.146105	0.823837	0.657961	0.518969	0.401078	0.300984	0.220927	0.830594	0.675485	0.534546	0.417450	0.321027	0.835369	0.683399	0.550918	0.434495	0.840878	0.696103	0.564898	0.849158	0.707904	0.852576	0.300000	5.119270e-01	0.360000	1.309964e-01	0.100000	0.080000	0.150000	0.010000
3880000	0.230000	5.017901e-01	0.300000	1.296930e-01	0.090000	0.030000	0.130000	0.000000	0.280000	3.116262e+00	0.310000	0.320000	3.893153e-01	0.815930	0.649105	0.501435	0.381770	0.278068	0.205555	0.146116	0.823825	0.657921	0.519074	0.401078	0.301044	0.220945	0.830573	0.675468	0.534496	0.417403	0.321054	0.835336	0.683437	0.550903	0.434453	0.840906	0.696139	0.564888	0.849252	0.707834	0.852594	0.240000	5.068332e-01	0.250000	1.296930e-01	0.050000	0.080000	0.130000	0.000000
3885000	0.200000	4.967973e-01	0.280000	1.309964e-01	0.060000	0.070000	0.120000	0.010000	0.310000	3.116262e+00	0.280000	0.300000	3.932280e-01	0.815944	0.649120	0.501519	0.381875	0.278107	0.205637	0.146114	0.823876	0.658026	0.519062	0.401122	0.301062	0.220991	0.830656	0.675529	0.534571	0.417341	0.321029	0.835377	0.683457	0.550863	0.434468	0.840925	0.696139	0.564876	0.849239	0.707768	0.852457	0.180000	5.017901e-01	0.270000	1.309964e-01	0.100000	0.080000	0.120000	0.000000
3890000	0.240000	4.918540e-01	0.230000	1.296930e-01	0.130000	0.080000	0.170000	0.000000	0.230000	3.116262e+00	0.330000	0.270000	4.052036e-01	0.815959	0.649108	0.501510	0.381892	0.278169	0.205734	0.146129	0.823882	0.658032	0.519112	0.401108	0.301099	0.220993	0.830633	0.675630	0.534601	0.417366	0.320991	0.835377	0.683338	0.550806	0.434410	0.840872	0.696135	0.564880	0.849142	0.707687	0.852421	0.180000	4.967973e-01	0.200000	1.296930e-01	0.070000	0.060000	0.170000	0.020000
3895000	0.310000	4.967973e-01	0.180000	1.284025e-01	0.160000	0.050000	0.090000	0.020000	0.220000	3.116262e+00	0.340000	0.240000	4.011717e-01	0.815989	0.649052	0.501353	0.381828	0.278187	0.205656	0.146192	0.823866	0.657935	0.519074	0.401158	0.301094	0.221022	0.830598	0.675722	0.534592	0.417415	0.321131	0.835394	0.683416	0.550932	0.434543	0.840894	0.696180	0.565000	0.849202	0.707758	0.852507	0.260000	5.017901e-01	0.240000	1.284025e-01	0.090000	0.050000	0.130000	0.000000
3900000	0.250000	4.918540e-01	0.230000	1.271249e-01	0.040000	0.060000	0.060000	0.010000	0.270000	3.116262e+00	0.250000	0.270000	3.971800e-01	0.815997	0.649012	0.501456	0.381843	0.278302	0.205592	0.146203	0.823821	0.658078	0.519147	0.401240	0.301158	0.221019	0.830624	0.675749	0.534649	0.417337	0.321153	0.835412	0.683467	0.550934	0.434473	0.840944	0.696030	0.565008	0.849111	0.707728	0.852497	0.340000	5.068332e-01	0.280000	1.296930e-01	0.080000	0.050000	0.110000	0.000000
3905000	0.230000	4.869600e-01	0.250000	1.258600e-01	0.070000	0.060000	0.200000	0.000000	0.270000	3.116262e+00	0.210000	0.290000	3.932280e-01	0.816005	0.649013	0.501558	0.381848	0.278380	0.205654	0.146231	0.823837	0.658090	0.519162	0.401264	0.301210	0.221091	0.830608	0.675776	0.534627	0.417425	0.321192	0.835441	0.683529	0.550885	0.434597	0.840969	0.696041	0.565044	0.849083	0.707750	0.852512	0.340000	5.068332e-01	0.180000	1.284025e-01	0.170000	0.090000	0.160000	0.000000
3910000	0.250000	4.821147e-01	0.250000	1.258600e-01	0.090000	0.020000	0.150000	0.020000	0.310000	3.116262e+00	0.260000	0.270000	3.971800e-01	0.815989	0.648917	0.501456	0.381787	0.278391	0.205636	0.146194	0.823735	0.658032	0.519012	0.401200	0.301191	0.221154	0.830506	0.675762	0.534617	0.417402	0.321195	0.835396	0.683408	0.550847	0.434547	0.840954	0.696009	0.565077	0.849087	0.707783	0.852508	0.250000	5.017901e-01	0.270000	1.296930e-01	0.110000	0.070000	0.120000	0.010000
3915000	0.250000	4.773176e-01	0.220000	1.246077e-01	0.070000	0.090000	0.050000	0.000000	0.240000	3.116262e+00	0.280000	0.320000	4.092759e-01	0.816004	0.648974	0.501536	0.381856	0.278428	0.205769	0.146292	0.823730	0.658104	0.518987	0.401389	0.301217	0.221299	0.830502	0.675915	0.534698	0.417466	0.321382	0.835432	0.683452	0.551021	0.434727	0.840972	0.696058	0.565159	0.849096	0.707843	0.852588	0.320000	5.068332e-01	0.270000	1.309964e-01	0.080000	0.050000	0.110000	0.000000
3920000	0.200000	4.725682e-01	0.320000	1.258600e-01	0.070000	0.110000	0.150000	0.010000	0.250000	3.116262e+00	0.360000	0.230000	4.052036e-01	0.815987	0.648982	0.501559	0.381934	0.278393	0.205799	0.146373	0.823780	0.658098	0.518983	0.401471	0.301337	0.221379	0.830528	0.675919	0.534730	0.417430	0.321490	0.835457	0.683508	0.551064	0.434853	0.840925	0.696083	0.565168	0.849140	0.707852	0.852647	0.230000	5.017901e-01	0.180000	1.296930e-01	0.150000	0.050000	0.090000	0.010000
3925000	0.330000	4.773176e-01	0.260000	1.271249e-01	0.050000	0.060000	0.110000	0.000000	0.250000	3.116262e+00	0.300000	0.200000	4.011717e-01	0.815949	0.649016	0.501460	0.381972	0.278374	0.205728	0.146332	0.823813	0.658094	0.518960	0.401533	0.301265	0.221324	0.830502	0.675915	0.534618	0.417375	0.321430	0.835430	0.683411	0.551136	0.434785	0.840882	0.696078	0.565033	0.849134	0.707893	0.852687	0.290000	5.068332e-01	0.370000	1.309964e-01	0.070000	0.080000	0.140000	0.020000
3930000	0.250000	4.725682e-01	0.230000	1.258600e-01	0.110000	0.080000	0.130000	0.020000	0.210000	3.116262e+00	0.300000	0.170000	3.932280e-01	0.815958	0.648977	0.501484	0.381961	0.278479	0.205783	0.146323	0.823813	0.658040	0.518863	0.401512	0.301261	0.221318	0.830544	0.675890	0.534675	0.417438	0.321531	0.835462	0.683332	0.551232	0.434838	0.840933	0.696143	0.565118	0.849191	0.707892	0.852719	0.350000	5.119270e-01	0.270000	1.323130e-01	0.070000	0.050000	0.130000	0.000000
3935000	0.290000	4.773176e-01	0.280000	1.271249e-01	0.080000	0.070000	0.120000	0.010000	0.220000	3.116262e+00	0.260000	0.270000	4.011717e-01	0.815860	0.648899	0.501432	0.381915	0.278419	0.205694	0.146297	0.823838	0.657979	0.518805	0.401498	0.301245	0.221270	0.830556	0.675773	0.534639	0.417353	0.321443	0.835452	0.683283	0.551127	0.434728	0.840900	0.696132	0.565126	0.849195	0.707868	0.852740	0.300000	5.170719e-01	0.310000	1.336427e-01	0.050000	0.090000	0.080000	0.000000
3940000	0.370000	4.821147e-01	0.220000	1.258600e-01	0.100000	0.040000	0.130000	0.000000	0.280000	3.116262e+00	0.300000	0.280000	3.971800e-01	0.815907	0.648927	0.501409	0.381938	0.278312	0.205712	0.146304	0.823875	0.658033	0.518849	0.401415	0.301185	0.221219	0.830478	0.675770	0.534438	0.417386	0.321340	0.835436	0.683313	0.551059	0.434616	0.840823	0.696133	0.565105	0.849216	0.707817	0.852759	0.240000	5.119270e-01	0.310000	1.349859e-01	0.090000	0.020000	0.120000	0.020000
3945000	0.310000	4.869600e-01	0.270000	1.271249e-01	0.120000	0.060000	0.120000	0.000000	0.200000	3.116262e+00	0.220000	0.240000	3.893153e-01	0.815839	0.648733	0.501350	0.381826	0.278218	0.205577	0.146253	0.823806	0.658043	0.518770	0.401311	0.301176	0.221165	0.830513	0.675689	0.534434	0.417269	0.321352	0.835390	0.683267	0.551113	0.434590	0.840820	0.696123	0.565202	0.849234	0.707867	0.852768	0.280000	5.170719e-01	0.290000	1.363425e-01	0.100000	0.090000	0.170000	0.020000
3950000	0.300000	4.918540e-01	0.210000	1.258600e-01	0.100000	0.110000	0.110000	0.000000	0.200000	3.116262e+00	0.250000	0.280000	3.932280e-01	0.815753	0.648618	0.501296	0.381828	0.278259	0.205594	0.146183	0.823837	0.658113	0.518819	0.401228	0.301245	0.221146	0.830545	0.675716	0.534468	0.417330	0.321355	0.835435	0.683310	0.551146	0.434494	0.840791	0.696187	0.565159	0.849272	0.707861	0.852737	0.270000	5.222686e-01	0.280000	1.377128e-01	0.090000	0.090000	0.110000	0.000000
3955000	0.260000	4.967973e-01	0.300000	1.271249e-01	0.100000	0.070000	0.170000	0.000000	0.280000	3.116262e+00	0.260000	0.200000	3.816063e-01	0.815800	0.648645	0.501397	0.381867	0.278291	0.205632	0.146181	0.823876	0.658119	0.518830	0.401192	0.301195	0.221141	0.830594	0.675745	0.534388	0.417354	0.321324	0.835367	0.683282	0.550992	0.434447	0.840744	0.696141	0.565048	0.849237	0.707800	0.852781	0.320000	5.275175e-01	0.210000	1.363425e-01	0.070000	0.070000	0.120000	0.000000
3960000	0.280000	5.017901e-01	0.240000	1.258600e-01	0.110000	0.110000	0.050000	0.000000	0.300000	3.116262e+00	0.280000	0.220000	3.778093e-01	0.815924	0.648704	0.501550	0.381880	0.278303	0.205645	0.146168	0.823868	0.658131	0.518878	0.401152	0.301137	0.221067	0.830639	0.675786	0.534411	0.417286	0.321255	0.835433	0.683282	0.550937	0.434347	0.840740	0.696040	0.564891	0.849156	0.707682	0.852746	0.250000	5.222686e-01	0.250000	1.349859e-01	0.060000	0.100000	0.130000	0.000000
3965000	0.260000	5.068332e-01	0.280000	1.271249e-01	0.080000	0.050000	0.120000	0.010000	0.310000	3.116262e+00	0.340000	0.220000	3.740500e-01	0.815969	0.648771	0.501629	0.381924	0.278284	0.205643	0.146212	0.823878	0.658135	0.518862	0.401127	0.301107	0.221090	0.830661	0.675868	0.534392	0.417213	0.321178	0.835495	0.683297	0.550842	0.434222	0.840682	0.696072	0.564792	0.849171	0.707686	0.852661	0.260000	5.275175e-01	0.230000	1.336427e-01	0.110000	0.100000	0.140000	0.010000
3970000	0.280000	5.119270e-01	0.250000	1.258600e-01	0.050000	0.070000	0.110000	0.000000	0.230000	3.116262e+00	0.230000	0.270000	3.778093e-01	0.816011	0.648841	0.501606	0.382026	0.278252	0.205606	0.146188	0.823824	0.658120	0.518795	0.401068	0.301037	0.220988	0.830698	0.675854	0.534313	0.417030	0.321062	0.835543	0.683165	0.550855	0.434209	0.840676	0.695996	0.564751	0.849117	0.707664	0.852620	0.330000	5.328191e-01	0.160000	1.323130e-01	0.060000	0.070000	0.090000	0.010000
3975000	0.240000	5.068332e-01	0.280000	1.271249e-01	0.050000	0.050000	0.080000	0.000000	0.190000	3.116262e+00	0.260000	0.240000	3.740500e-01	0.815941	0.648864	0.501724	0.381945	0.278302	0.205671	0.146217	0.823830	0.658121	0.518799	0.401128	0.301047	0.220923	0.830714	0.675780	0.534343	0.417071	0.321013	0.835477	0.683136	0.550776	0.434152	0.840730	0.695976	0.564759	0.849114	0.707640	0.852636	0.270000	5.381740e-01	0.270000	1.336427e-01	0.100000	0.050000	0.120000	0.020000
3980000	0.260000	5.119270e-01	0.250000	1.258600e-01	0.080000	0.030000	0.130000	0.000000	0.230000	3.116262e+00	0.330000	0.290000	3.778093e-01	0.815973	0.648837	0.501778	0.382017	0.278292	0.205689	0.146173	0.823775	0.658036	0.518872	0.401099	0.301074	0.220895	0.830726	0.675800	0.534375	0.417132	0.321013	0.835538	0.683152	0.550826	0.434154	0.840706	0.696005	0.564771	0.849165	0.707652	0.852659	0.320000	5.435828e-01	0.250000	1.323130e-01	0.070000	0.100000	0.180000	0.000000
3985000	0.310000	5.170719e-01	0.230000	1.246077e-01	0.100000	0.080000	0.110000	0.000000	0.230000	3.116262e+00	0.280000	0.200000	3.740500e-01	0.815979	0.648895	0.501793	0.382104	0.278400	0.205725	0.146186	0.823769	0.658080	0.518927	0.401168	0.301008	0.220803	0.830773	0.675860	0.534368	0.417091	0.321057	0.835521	0.683096	0.550834	0.434068	0.840700	0.695971	0.564685	0.849141	0.707635	0.852648	0.210000	5.381740e-01	0.250000	1.309964e-01	0.090000	0.090000	0.150000	0.010000
3990000	0.230000	5.119270e-01	0.270000	1.258600e-01	0.140000	0.060000	0.070000	0.010000	0.300000	3.116262e+00	0.260000	0.270000	3.703282e-01	0.815991	0.648829	0.501717	0.382068	0.278405	0.205723	0.146211	0.823773	0.658011	0.518847	0.401162	0.301036	0.220822	0.830746	0.675845	0.534405	0.417162	0.321129	0.835517	0.683154	0.550853	0.434158	0.840667	0.696088	0.564828	0.849158	0.707658	0.852681	0.200000	5.328191e-01	0.350000	1.323130e-01	0.080000	0.070000	0.130000	0.000000
3995000	0.240000	5.068332e-01	0.270000	1.258600e-01	0.090000	0.110000	0.130000	0.000000	0.170000	3.116262e+00	0.240000	0.270000	3.816063e-01	0.815976	0.648731	0.501642	0.381927	0.278346	0.205626	0.146159	0.823643	0.657929	0.518646	0.401124	0.300995	0.220822	0.830718	0.675732	0.534438	0.417173	0.321223	0.835518	0.683179	0.550943	0.434179	0.840691	0.696137	0.564937	0.849180	0.707729	0.852707	0.280000	5.381740e-01	0.350000	1.323130e-01	0.110000	0.070000	0.150000	0.000000
4000000	0.290000	5.119270e-01	0.240000	1.246077e-01	0.070000	0.050000	0.150000	0.000000	0.250000	3.116262e+00	0.220000	0.240000	3.703282e-01	0.816032	0.648731	0.501643	0.382060	0.278357	0.205717	0.146271	0.823716	0.657964	0.518621	0.401205	0.301101	0.220897	0.830725	0.675737	0.534484	0.417236	0.321312	0.835544	0.683262	0.551095	0.434359	0.840669	0.696170	0.564989	0.849195	0.707917	0.852774	0.190000	5.328191e-01	0.230000	1.309964e-01	0.090000	0.050000	0.150000	0.010000
4005000	0.250000	5.068332e-01	0.290000	1.258600e-01	0.160000	0.050000	0.080000	0.020000	0.280000	3.116262e+00	0.250000	0.190000	3.593833e-01	0.816016	0.648703	0.501449	0.381969	0.278248	0.205675	0.146238	0.823735	0.657878	0.518565	0.401130	0.301136	0.220887	0.830608	0.675690	0.534416	0.417234	0.321256	0.835582	0.683146	0.551102	0.434338	0.840657	0.696124	0.565035	0.849205	0.707949	0.852762	0.190000	5.275175e-01	0.210000	1.296930e-01	0.140000	0.020000	0.090000	0.010000
4010000	0.260000	5.119270e-01	0.270000	1.271249e-01	0.070000	0.040000	0.120000	0.000000	0.260000	3.116262e+00	0.280000	0.250000	3.522670e-01	0.816053	0.648651	0.501423	0.381955	0.278176	0.205606	0.146209	0.823704	0.657858	0.518537	0.401052	0.301086	0.220800	0.830598	0.675593	0.534299	0.417303	0.321200	0.835625	0.683109	0.551151	0.434295	0.840622	0.696115	0.565017	0.849232	0.707986	0.852762	0.230000	5.222686e-01	0.290000	1.309964e-01	0.070000	0.090000	0.190000	0.000000
4015000	0.260000	5.119270e-01	0.220000	1.258600e-01	0.120000	0.100000	0.130000	0.000000	0.290000	3.116262e+00	0.250000	0.290000	3.487619e-01	0.816018	0.648663	0.501504	0.382044	0.278133	0.205668	0.146305	0.823748	0.657957	0.518748	0.401052	0.301098	0.220913	0.830673	0.675675	0.534359	0.417409	0.321321	0.835658	0.683086	0.551215	0.434373	0.840607	0.696147	0.565024	0.849288	0.708070	0.852790	0.190000	5.170719e-01	0.260000	1.323130e-01	0.060000	0.110000	0.160000	0.000000
4020000	0.260000	5.170719e-01	0.280000	1.271249e-01	0.090000	0.060000	0.140000	0.000000	0.290000	3.116262e+00	0.240000	0.240000	3.522670e-01	0.816095	0.648665	0.501478	0.382129	0.278113	0.205736	0.146383	0.823771	0.658031	0.518731	0.401093	0.301214	0.220979	0.830730	0.675731	0.534428	0.417452	0.321372	0.835740	0.683045	0.551261	0.434472	0.840629	0.696159	0.565175	0.849340	0.708120	0.852836	0.180000	5.119270e-01	0.270000	1.336427e-01	0.150000	0.100000	0.150000	0.000000
4025000	0.260000	5.222686e-01	0.220000	1.258600e-01	0.140000	0.020000	0.160000	0.010000	0.260000	3.116262e+00	0.170000	0.260000	3.558074e-01	0.816084	0.648745	0.501470	0.382125	0.278153	0.205724	0.146393	0.823756	0.658039	0.518723	0.401007	0.301210	0.220909	0.830720	0.675764	0.534459	0.417502	0.321347	0.835733	0.683038	0.551333	0.434513	0.840554	0.696146	0.565169	0.849363	0.708131	0.852834	0.240000	5.068332e-01	0.180000	1.323130e-01	0.080000	0.070000	0.140000	0.000000
4030000	0.260000	5.275175e-01	0.190000	1.246077e-01	0.140000	0.100000	0.180000	0.000000	0.240000	3.116262e+00	0.280000	0.270000	3.666433e-01	0.816009	0.648670	0.501468	0.382125	0.278164	0.205711	0.146379	0.823786	0.658100	0.518752	0.400928	0.301182	0.220839	0.830673	0.675824	0.534426	0.417406	0.321232	0.835790	0.683083	0.551240	0.434496	0.840554	0.696090	0.565084	0.849352	0.708068	0.852752	0.260000	5.119270e-01	0.270000	1.336427e-01	0.120000	0.090000	0.070000	0.010000
4035000	0.200000	5.222686e-01	0.210000	1.233678e-01	0.070000	0.050000	0.090000	0.010000	0.290000	3.116262e+00	0.250000	0.310000	3.778093e-01	0.816006	0.648671	0.501386	0.382060	0.278151	0.205732	0.146349	0.823760	0.658112	0.518608	0.400905	0.301118	0.220837	0.830677	0.675730	0.534320	0.417392	0.321168	0.835749	0.683083	0.551206	0.434432	0.840574	0.696108	0.565097	0.849337	0.708087	0.852707	0.200000	5.068332e-01	0.250000	1.323130e-01	0.090000	0.070000	0.100000	0.010000
4040000	0.210000	5.170719e-01	0.330000	1.246077e-01	0.080000	0.070000	0.120000	0.000000	0.240000	3.116262e+00	0.220000	0.300000	3.816063e-01	0.816089	0.648686	0.501502	0.382134	0.278186	0.205780	0.146358	0.823732	0.658170	0.518697	0.400869	0.301072	0.220824	0.830618	0.675728	0.534342	0.417380	0.321182	0.835796	0.683128	0.551251	0.434441	0.840545	0.696008	0.565080	0.849316	0.708122	0.852678	0.340000	5.119270e-01	0.260000	1.336427e-01	0.100000	0.050000	0.120000	0.000000
4045000	0.260000	5.222686e-01	0.290000	1.258600e-01	0.040000	0.080000	0.190000	0.000000	0.210000	3.116262e+00	0.300000	0.200000	3.703282e-01	0.816072	0.648633	0.501466	0.382035	0.278127	0.205669	0.146297	0.823713	0.658201	0.518620	0.400806	0.300925	0.220774	0.830559	0.675579	0.534314	0.417280	0.321192	0.835793	0.683050	0.551240	0.434393	0.840497	0.695951	0.565081	0.849323	0.708154	0.852677	0.250000	5.068332e-01	0.230000	1.323130e-01	0.110000	0.060000	0.100000	0.000000
4050000	0.290000	5.275175e-01	0.250000	1.246077e-01	0.100000	0.080000	0.140000	0.000000	0.210000	3.116262e+00	0.270000	0.300000	3.666433e-01	0.816075	0.648705	0.501461	0.382091	0.278064	0.205591	0.146254	0.823747	0.658103	0.518639	0.400738	0.300883	0.220728	0.830522	0.675576	0.534301	0.417213	0.321121	0.835831	0.683052	0.551207	0.434322	0.840431	0.695884	0.564926	0.849307	0.707985	0.852658	0.250000	5.017901e-01	0.260000	1.336427e-01	0.100000	0.030000	0.120000	0.010000
4055000	0.180000	5.222686e-01	0.250000	1.233678e-01	0.090000	0.070000	0.170000	0.010000	0.160000	3.116262e+00	0.270000	0.270000	3.703282e-01	0.816154	0.648667	0.501528	0.382210	0.278085	0.205625	0.146204	0.823710	0.658149	0.518697	0.400646	0.300875	0.220706	0.830525	0.675612	0.534196	0.417155	0.321067	0.835800	0.682924	0.551142	0.434318	0.840431	0.695780	0.564787	0.849288	0.707919	0.852602	0.190000	4.967973e-01	0.210000	1.323130e-01	0.100000	0.080000	0.080000	0.000000
4060000	0.180000	5.170719e-01	0.310000	1.246077e-01	0.120000	0.050000	0.200000	0.010000	0.250000	3.116262e+00	0.300000	0.230000	3.666433e-01	0.816093	0.648675	0.501574	0.382196	0.278157	0.205679	0.146148	0.823776	0.658152	0.518721	0.400643	0.300924	0.220690	0.830525	0.675571	0.534187	0.417094	0.321005	0.835800	0.682986	0.551158	0.434165	0.840441	0.695805	0.564623	0.849201	0.707763	0.852493	0.240000	4.918540e-01	0.220000	1.309964e-01	0.120000	0.060000	0.110000	0.000000
4065000	0.260000	5.222686e-01	0.300000	1.258600e-01	0.120000	0.100000	0.060000	0.000000	0.190000	3.116262e+00	0.310000	0.230000	3.703282e-01	0.816049	0.648590	0.501551	0.382099	0.278101	0.205695	0.146106	0.823745	0.658166	0.518625	0.400620	0.300898	0.220696	0.830443	0.675499	0.534187	0.417140	0.321075	0.835860	0.682974	0.551179	0.434222	0.840522	0.695879	0.564654	0.849191	0.707755	0.852509	0.300000	4.967973e-01	0.250000	1.296930e-01	0.090000	0.080000	0.150000	0.000000
4070000	0.250000	5.170719e-01	0.280000	1.271249e-01	0.100000	0.120000	0.110000	0.000000	0.280000	3.116262e+00	0.270000	0.300000	3.703282e-01	0.816076	0.648626	0.501580	0.382243	0.278175	0.205730	0.146159	0.823803	0.658190	0.518692	0.400688	0.300878	0.220724	0.830452	0.675571	0.534159	0.417155	0.321078	0.835869	0.682984	0.551045	0.434323	0.840482	0.695867	0.564660	0.849190	0.707729	0.852445	0.230000	4.918540e-01	0.250000	1.296930e-01	0.070000	0.040000	0.090000	0.000000
4075000	0.240000	5.119270e-01	0.190000	1.258600e-01	0.070000	0.100000	0.120000	0.000000	0.230000	3.116262e+00	0.230000	0.250000	3.666433e-01	0.816033	0.648585	0.501520	0.382203	0.278257	0.205731	0.146130	0.823782	0.658090	0.518651	0.400760	0.300867	0.220725	0.830459	0.675608	0.534129	0.417189	0.321186	0.835939	0.683006	0.551102	0.434305	0.840497	0.695846	0.564625	0.849224	0.707755	0.852425	0.180000	4.869600e-01	0.190000	1.284025e-01	0.060000	0.070000	0.130000	0.000000
4080000	0.320000	5.170719e-01	0.210000	1.246077e-01	0.060000	0.050000	0.120000	0.000000	0.320000	3.116262e+00	0.350000	0.230000	3.703282e-01	0.816051	0.648580	0.501412	0.382128	0.278297	0.205764	0.146165	0.823817	0.658112	0.518633	0.400799	0.300884	0.220754	0.830505	0.675555	0.534236	0.417169	0.321156	0.835927	0.682980	0.551048	0.434335	0.840570	0.695903	0.564735	0.849242	0.707739	0.852485	0.200000	4.821147e-01	0.350000	1.296930e-01	0.090000	0.100000	0.110000	0.000000
4085000	0.250000	5.119270e-01	0.220000	1.233678e-01	0.080000	0.030000	0.090000	0.000000	0.270000	3.116262e+00	0.290000	0.190000	3.666433e-01	0.815912	0.648537	0.501431	0.382071	0.278402	0.205802	0.146186	0.823798	0.658109	0.518696	0.400840	0.300952	0.220803	0.830522	0.675630	0.534241	0.417218	0.321206	0.835993	0.683021	0.551186	0.434432	0.840569	0.695931	0.564678	0.849276	0.707762	0.852494	0.200000	4.821147e-01	0.240000	1.284025e-01	0.090000	0.050000	0.080000	0.000000
4090000	0.250000	5.119270e-01	0.220000	1.233678e-01	0.130000	0.100000	0.070000	0.000000	0.260000	3.116262e+00	0.250000	0.320000	3.778093e-01	0.815872	0.648456	0.501262	0.381943	0.278333	0.205785	0.146123	0.823662	0.657986	0.518640	0.400753	0.300875	0.220720	0.830487	0.675463	0.534135	0.417132	0.321117	0.836003	0.682998	0.551148	0.434443	0.840581	0.695881	0.564601	0.849246	0.707799	0.852530	0.360000	4.869600e-01	0.190000	1.271249e-01	0.160000	0.090000	0.190000	0.010000
4095000	0.130000	5.068332e-01	0.320000	1.246077e-01	0.060000	0.090000	0.110000	0.000000	0.160000	3.116262e+00	0.190000	0.190000	3.740500e-01	0.815914	0.648418	0.501267	0.381843	0.278268	0.205742	0.146064	0.823613	0.657961	0.518523	0.400643	0.300880	0.220608	0.830429	0.675408	0.534180	0.417114	0.321096	0.835977	0.682975	0.551211	0.434456	0.840569	0.695861	0.564602	0.849230	0.707876	0.852528	0.290000	4.918540e-01	0.320000	1.284025e-01	0.100000	0.060000	0.130000	0.030000
4100000	0.270000	5.119270e-01	0.310000	1.258600e-01	0.110000	0.060000	0.040000	0.000000	0.220000	3.116262e+00	0.190000	0.290000	3.778093e-01	0.815890	0.648437	0.501303	0.381954	0.278311	0.205774	0.146098	0.823657	0.658014	0.518505	0.400699	0.300924	0.220679	0.830479	0.675344	0.534167	0.417160	0.321242	0.836025	0.682960	0.551267	0.434510	0.840524	0.695910	0.564702	0.849303	0.707876	0.852549	0.270000	4.967973e-01	0.230000	1.271249e-01	0.060000	0.120000	0.100000	0.000000
4105000	0.310000	5.170719e-01	0.210000	1.246077e-01	0.120000	0.030000	0.070000	0.000000	0.320000	3.116262e+00	0.270000	0.300000	3.816063e-01	0.815880	0.648408	0.501335	0.381940	0.278285	0.205752	0.146163	0.823655	0.658099	0.518619	0.400720	0.301014	0.220820	0.830498	0.675424	0.534234	0.417197	0.321320	0.836104	0.682979	0.551241	0.434663	0.840526	0.695974	0.564809	0.849327	0.707918	0.852567	0.270000	5.017901e-01	0.250000	1.258600e-01	0.030000	0.030000	0.090000	0.000000
4110000	0.280000	5.222686e-01	0.260000	1.258600e-01	0.070000	0.120000	0.130000	0.000000	0.220000	3.116262e+00	0.270000	0.300000	3.854415e-01	0.815922	0.648380	0.501368	0.382035	0.278332	0.205792	0.146236	0.823653	0.658131	0.518687	0.400737	0.301043	0.220887	0.830492	0.675440	0.534191	0.417162	0.321328	0.836095	0.683054	0.551220	0.434717	0.840573	0.696008	0.564782	0.849260	0.707870	0.852584	0.290000	5.068332e-01	0.180000	1.246077e-01	0.080000	0.120000	0.120000	0.000000
4115000	0.280000	5.275175e-01	0.320000	1.271249e-01	0.080000	0.100000	0.110000	0.000000	0.260000	3.116262e+00	0.320000	0.250000	3.740500e-01	0.816006	0.648376	0.501495	0.382205	0.278372	0.205907	0.146312	0.823660	0.658199	0.518724	0.400796	0.301105	0.220887	0.830517	0.675449	0.534285	0.417192	0.321338	0.836172	0.683019	0.551228	0.434662	0.840565	0.696010	0.564821	0.849266	0.707865	0.852602	0.250000	5.017901e-01	0.230000	1.233678e-01	0.110000	0.050000	0.160000	0.000000
4120000	0.230000	5.222686e-01	0.230000	1.258600e-01	0.060000	0.060000	0.180000	0.000000	0.220000	3.116262e+00	0.270000	0.210000	3.629952e-01	0.815973	0.648394	0.501554	0.382323	0.278479	0.205985	0.146365	0.823632	0.658164	0.518682	0.400923	0.301226	0.220976	0.830585	0.675505	0.534324	0.417249	0.321534	0.836115	0.682987	0.551295	0.434658	0.840595	0.696067	0.564908	0.849280	0.707895	0.852603	0.340000	5.068332e-01	0.300000	1.246077e-01	0.140000	0.070000	0.110000	0.000000
4125000	0.200000	5.170719e-01	0.260000	1.271249e-01	0.080000	0.060000	0.090000	0.000000	0.300000	3.116262e+00	0.360000	0.220000	3.593833e-01	0.815968	0.648361	0.501499	0.382253	0.278448	0.205987	0.146399	0.823615	0.658153	0.518735	0.400884	0.301215	0.220957	0.830532	0.675438	0.534289	0.417273	0.321474	0.836116	0.683021	0.551303	0.434607	0.840626	0.696132	0.564921	0.849314	0.707849	0.852597	0.170000	5.017901e-01	0.280000	1.258600e-01	0.080000	0.080000	0.080000	0.020000
4130000	0.220000	5.119270e-01	0.230000	1.258600e-01	0.100000	0.080000	0.120000	0.000000	0.310000	3.116262e+00	0.330000	0.230000	3.522670e-01	0.815964	0.648315	0.501358	0.382236	0.278461	0.205937	0.146467	0.823603	0.658084	0.518681	0.400899	0.301255	0.220895	0.830577	0.675337	0.534291	0.417288	0.321392	0.836136	0.682970	0.551283	0.434720	0.840604	0.696148	0.564988	0.849296	0.707923	0.852671	0.300000	5.068332e-01	0.300000	1.271249e-01	0.070000	0.080000	0.130000	0.000000
4135000	0.220000	5.068332e-01	0.240000	1.246077e-01	0.080000	0.050000	0.130000	0.000000	0.230000	3.116262e+00	0.210000	0.270000	3.593833e-01	0.815987	0.648302	0.501384	0.382270	0.278457	0.205895	0.146458	0.823654	0.658055	0.518595	0.400845	0.301228	0.220998	0.830530	0.675229	0.534348	0.417263	0.321399	0.836151	0.682930	0.551299	0.434785	0.840621	0.696075	0.565045	0.849331	0.707939	0.852676	0.320000	5.119270e-01	0.270000	1.284025e-01	0.130000	0.060000	0.090000	0.000000
4140000	0.300000	5.119270e-01	0.240000	1.233678e-01	0.070000	0.050000	0.180000	0.020000	0.290000	3.116262e+00	0.230000	0.370000	3.558074e-01	0.815989	0.648380	0.501409	0.382349	0.278510	0.205943	0.146496	0.823739	0.658109	0.518733	0.400929	0.301283	0.221041	0.830563	0.675210	0.534420	0.417341	0.321459	0.836198	0.682982	0.551306	0.434729	0.840622	0.696112	0.565063	0.849308	0.707918	0.852676	0.340000	5.170719e-01	0.280000	1.296930e-01	0.060000	0.050000	0.130000	0.000000
4145000	0.280000	5.170719e-01	0.270000	1.246077e-01	0.040000	0.120000	0.100000	0.010000	0.320000	3.116262e+00	0.260000	0.290000	3.593833e-01	0.815956	0.648299	0.501292	0.382422	0.278489	0.205931	0.146488	0.823623	0.658015	0.518728	0.400890	0.301291	0.221044	0.830498	0.675217	0.534509	0.417401	0.321448	0.836173	0.683022	0.551397	0.434764	0.840655	0.696090	0.565101	0.849287	0.707958	0.852720	0.260000	5.222686e-01	0.270000	1.309964e-01	0.100000	0.050000	0.170000	0.000000
4150000	0.280000	5.222686e-01	0.140000	1.233678e-01	0.110000	0.070000	0.120000	0.000000	0.250000	3.116262e+00	0.300000	0.290000	3.666433e-01	0.816042	0.648388	0.501311	0.382459	0.278469	0.205908	0.146446	0.823641	0.658032	0.518655	0.400849	0.301238	0.220986	0.830475	0.675095	0.534390	0.417430	0.321475	0.836131	0.682895	0.551396	0.434760	0.840610	0.696121	0.565148	0.849296	0.707956	0.852779	0.220000	5.170719e-01	0.270000	1.323130e-01	0.110000	0.060000	0.100000	0.000000
4155000	0.250000	5.170719e-01	0.230000	1.221403e-01	0.100000	0.040000	0.170000	0.000000	0.270000	3.116262e+00	0.260000	0.270000	3.629952e-01	0.816055	0.648370	0.501246	0.382393	0.278388	0.205951	0.146419	0.823660	0.658038	0.518676	0.400833	0.301253	0.220943	0.830492	0.675024	0.534386	0.417381	0.321465	0.836087	0.682959	0.551387	0.434743	0.840648	0.696187	0.565199	0.849288	0.708028	0.852797	0.290000	5.222686e-01	0.290000	1.336427e-01	0.130000	0.030000	0.150000	0.010000
4160000	0.280000	5.222686e-01	0.270000	1.233678e-01	0.100000	0.110000	0.120000	0.000000	0.240000	3.116262e+00	0.330000	0.270000	3.666433e-01	0.816060	0.648289	0.501174	0.382292	0.278329	0.205909	0.146382	0.823615	0.658010	0.518505	0.400759	0.301259	0.220906	0.830377	0.675055	0.534370	0.417402	0.321456	0.836059	0.682888	0.551453	0.434761	0.840645	0.696215	0.565251	0.849352	0.708070	0.852743	0.220000	5.170719e-01	0.220000	1.323130e-01	0.130000	0.090000	0.160000	0.000000
4165000	0.310000	5.275175e-01	0.220000	1.221403e-01	0.070000	0.040000	0.090000	0.000000	0.250000	3.116262e+00	0.200000	0.360000	3.703282e-01	0.816054	0.648327	0.501145	0.382399	0.278312	0.205903	0.146345	0.823581	0.657936	0.518518	0.400799	0.301195	0.220867	0.830414	0.675015	0.534369	0.417452	0.321409	0.836095	0.682935	0.551358	0.434749	0.840612	0.696137	0.565144	0.849333	0.708095	0.852745	0.230000	5.119270e-01	0.200000	1.309964e-01	0.080000	0.080000	0.110000	0.000000
4170000	0.290000	5.328191e-01	0.260000	1.233678e-01	0.060000	0.070000	0.110000	0.000000	0.280000	3.116262e+00	0.240000	0.150000	3.740500e-01	0.816129	0.648279	0.501178	0.382412	0.278394	0.205907	0.146344	0.823525	0.657913	0.518506	0.400775	0.301228	0.220861	0.830429	0.675036	0.534432	0.417559	0.321476	0.836111	0.682923	0.551395	0.434861	0.840647	0.696129	0.565173	0.849399	0.708107	0.852753	0.210000	5.068332e-01	0.160000	1.296930e-01	0.060000	0.070000	0.100000	0.010000
[truncated: 978 more rows]
[truncated: 34 more columns]
