# Supplementary material for: Deep mining reveals the diversity of endogenous viral elements in vertebrate genomes
Source: Nat Microbiol. 2024 Oct 22;9(11):3013–24. doi: 10.1038/s41564-024-01825-4 (PMC11521997; doi:10.1038/s41564-024-01825-4)
Supplement: Supplementary file 5 — RdRp tree files (Fig. 2a), Astyanax mexicanus structural modelling files (Fig. 2b) and NP tree files (Fig. 2c). [file 41564_2024_1825_MOESM5_ESM.zip › Source_Data_Figure_2/RdRp_tree/paramyxoviridae_rnapol.nex.parts]

ID	Partition
1	.**********************************
2	.*.................................
3	..*................................
4	...*...............................
5	....*..............................
6	.....*.............................
7	......*............................
8	.......*...........................
9	........*..........................
10	.........*.........................
11	..........*........................
12	...........*.......................
13	............*......................
14	.............*.....................
15	..............*....................
16	...............*...................
17	................*..................
18	.................*.................
19	..................*................
20	...................*...............
21	....................*..............
22	.....................*.............
23	......................*............
24	.......................*...........
25	........................*..........
26	.........................*.........
27	..........................*........
28	...........................*.......
29	............................*......
30	.............................*.....
31	..............................*....
32	...............................*...
33	................................*..
34	.................................*.
35	..................................*
36	....................**.............
37	...............***.................
38	.*....*............................
39	.*.**.**...........................
40	..................*.**.............
41	.*.**.**..**.......................
42	................**.................
43	............**.....................
44	..*...........*....................
45	.*.**.*............................
46	...................*..****.********
47	.******************.**....*........
48	.*****************........*........
49	.*..*.*............................
50	......................****.*******.
51	........................**.........
52	..*..*........*....................
53	..*..*..*.....*....................
54	............**.***.................
55	..*..*..**....*....................
56	.***********..*....................
57	...................*..............*
58	..............................**...
59	.*.**.**...*.......................
60	.***********..*...........*........
61	..*..*..**....*...........*........
62	..*..*..*.....*...........*........
63	............**.***........*........
64	............................**.....
65	...................*..****.*******.
66	..*..*........*...........*........
67	.......................*...*..**...
68	..........**.......................
69	.......................***.*..**...
70	...........................*..**...
71	.....*....................*........
72	.*.**.**..*........................
73	.......................*...*.......
74	............................**..*..
75	.*****************.................
76	...............***........*........
77	............................**..**.
78	................................**.
79	......................****.*****.*.
80	............................*...*..
81	.......................*......**...
82	.............................*..*..
83	.......................***.*******.
84	............................**...*.
85	.*.*..*............................
86	.......................*.......*...
87	............**............*........
88	........................**.*..**...
89	.******************.**.............
