# Supplementary material for: Deep mining reveals the diversity of endogenous viral elements in vertebrate genomes
Source: Nat Microbiol. 2024 Oct 22;9(11):3013–24. doi: 10.1038/s41564-024-01825-4 (PMC11521997; doi:10.1038/s41564-024-01825-4)
Supplement: Supplementary file 5 — RdRp tree files (Fig. 2a), Astyanax mexicanus structural modelling files (Fig. 2b) and NP tree files (Fig. 2c). [file 41564_2024_1825_MOESM5_ESM.zip › Source_Data_Figure_2/RdRp_tree/paramyxoviridae_rnapol.nex.pstat]

Parameter	Mean	Variance	Lower	Upper	Median	minESS	avgESS	PSRF
TL	2.696769e+01	1.329753e+00	2.474436e+01	2.925118e+01	2.693012e+01	9.944325e+03	1.029034e+04	9.999639e-01
alpha	1.050716e+00	2.322291e-03	9.609326e-01	1.150120e+00	1.050107e+00	1.204641e+04	1.213933e+04	9.999775e-01
pinvar	1.707410e-02	3.054215e-05	6.469937e-03	2.800190e-02	1.681283e-02	1.223457e+04	1.262052e+04	1.000047e+00
