# Supplementary material for: Deep mining reveals the diversity of endogenous viral elements in vertebrate genomes
Source: Nat Microbiol. 2024 Oct 22;9(11):3013–24. doi: 10.1038/s41564-024-01825-4 (PMC11521997; doi:10.1038/s41564-024-01825-4)
Supplement: Supplementary file 5 — RdRp tree files (Fig. 2a), Astyanax mexicanus structural modelling files (Fig. 2b) and NP tree files (Fig. 2c). [file 41564_2024_1825_MOESM5_ESM.zip › Source_Data_Figure_2/RdRp_tree/paramyxoviridae_rnapol.nex.run1.p]

[ID: 9130688642]
Gen	LnL	LnPr	TL	alpha	pinvar
0	-5.142499e+04	8.517554e+01	1.340000e+00	1.000000e+00	0.000000e+00
500	-4.109571e+04	-9.979664e+01	2.132870e+01	1.325968e+00	1.666132e-02
1000	-4.068782e+04	-1.060878e+02	2.342640e+01	1.215872e+00	1.622190e-02
1500	-4.053152e+04	-1.121643e+02	2.562757e+01	1.145191e+00	1.535949e-02
2000	-4.048098e+04	-1.132983e+02	2.605480e+01	1.145191e+00	1.942287e-02
2500	-4.047691e+04	-1.173089e+02	2.767863e+01	1.003194e+00	1.780244e-02
3000	-4.047605e+04	-1.203083e+02	2.890792e+01	1.011622e+00	1.579040e-02
3500	-4.047219e+04	-1.158677e+02	2.707638e+01	1.074108e+00	1.427950e-02
4000	-4.047226e+04	-1.194919e+02	2.858627e+01	9.658343e-01	1.385525e-02
4500	-4.046345e+04	-1.167924e+02	2.742834e+01	1.111208e+00	1.984275e-02
5000	-4.045637e+04	-1.169827e+02	2.754179e+01	1.017788e+00	1.784920e-02
5500	-4.045988e+04	-1.193192e+02	2.848112e+01	1.046927e+00	1.546094e-02
6000	-4.045404e+04	-1.137695e+02	2.630122e+01	9.704856e-01	7.892213e-03
6500	-4.045636e+04	-1.135163e+02	2.617906e+01	1.036757e+00	1.131755e-02
7000	-4.045721e+04	-1.170470e+02	2.753744e+01	1.092909e+00	1.557169e-02
7500	-4.046230e+04	-1.135001e+02	2.615835e+01	1.074898e+00	1.951322e-02
8000	-4.045427e+04	-1.214313e+02	2.936239e+01	1.059674e+00	2.522084e-02
8500	-4.046385e+04	-1.205979e+02	2.901078e+01	1.056529e+00	1.859772e-02
9000	-4.046104e+04	-1.153150e+02	2.688354e+01	1.012424e+00	1.474447e-02
9500	-4.046757e+04	-1.107153e+02	2.514010e+01	1.012424e+00	1.354356e-02
10000	-4.047993e+04	-1.198966e+02	2.877733e+01	9.118291e-01	1.726327e-02
10500	-4.046630e+04	-1.138080e+02	2.624600e+01	1.153245e+00	1.746614e-02
11000	-4.045425e+04	-1.151793e+02	2.681546e+01	1.050888e+00	1.945168e-02
11500	-4.046497e+04	-1.192069e+02	2.840947e+01	1.108039e+00	1.740496e-02
12000	-4.046081e+04	-1.105469e+02	2.504997e+01	1.090019e+00	3.191611e-02
12500	-4.045669e+04	-1.135589e+02	2.617500e+01	1.090019e+00	2.936395e-02
13000	-4.046378e+04	-1.150008e+02	2.675005e+01	1.040180e+00	2.229065e-02
13500	-4.047560e+04	-1.145938e+02	2.658181e+01	1.066317e+00	1.632971e-02
14000	-4.045593e+04	-1.152854e+02	2.685934e+01	1.044666e+00	2.357705e-02
14500	-4.047499e+04	-1.222996e+02	2.969801e+01	1.144315e+00	2.120656e-02
15000	-4.044899e+04	-1.161835e+02	2.718276e+01	1.120536e+00	1.361145e-02
15500	-4.045803e+04	-1.159019e+02	2.710739e+01	1.029663e+00	1.353202e-02
16000	-4.045791e+04	-1.186859e+02	2.820838e+01	1.075935e+00	1.984490e-02
16500	-4.046743e+04	-1.115959e+02	2.544954e+01	1.054620e+00	2.083067e-02
17000	-4.045732e+04	-1.225099e+02	2.987714e+01	9.397390e-01	2.093620e-02
17500	-4.045620e+04	-1.158857e+02	2.706117e+01	1.130768e+00	1.752297e-02
18000	-4.046668e+04	-1.170545e+02	2.756361e+01	1.035151e+00	1.533580e-02
18500	-4.046935e+04	-1.185775e+02	2.816791e+01	1.066328e+00	1.692145e-02
19000	-4.045924e+04	-1.170169e+02	2.755447e+01	1.020288e+00	1.759617e-02
19500	-4.046467e+04	-1.118078e+02	2.551148e+01	1.099902e+00	3.013651e-02
20000	-4.046606e+04	-1.142231e+02	2.644259e+01	1.056189e+00	2.371020e-02
20500	-4.045996e+04	-1.132760e+02	2.607957e+01	1.057740e+00	2.349857e-02
21000	-4.046200e+04	-1.144751e+02	2.650865e+01	1.136862e+00	1.280184e-02
21500	-4.045442e+04	-1.181484e+02	2.799229e+01	1.067575e+00	1.506379e-02
22000	-4.045252e+04	-1.166750e+02	2.740760e+01	1.045853e+00	2.463415e-02
22500	-4.045578e+04	-1.155817e+02	2.695966e+01	1.084936e+00	1.981420e-02
23000	-4.046515e+04	-1.127699e+02	2.588050e+01	1.077302e+00	1.108440e-02
23500	-4.045421e+04	-1.170074e+02	2.753088e+01	1.069671e+00	1.919674e-02
24000	-4.045578e+04	-1.169963e+02	2.752646e+01	1.069671e+00	1.602004e-02
24500	-4.047632e+04	-1.202211e+02	2.885755e+01	1.044512e+00	2.025202e-02
25000	-4.047691e+04	-1.115381e+02	2.540107e+01	1.127498e+00	1.704258e-02
25500	-4.047708e+04	-1.151436e+02	2.677166e+01	1.127498e+00	1.592121e-02
26000	-4.045532e+04	-1.133213e+02	2.613840e+01	9.484198e-01	1.397402e-02
26500	-4.046141e+04	-1.210835e+02	2.923043e+01	1.022343e+00	1.486728e-02
27000	-4.045977e+04	-1.137101e+02	2.625019e+01	1.044402e+00	1.486728e-02
27500	-4.047259e+04	-1.145152e+02	2.653479e+01	1.109345e+00	2.206646e-02
28000	-4.045377e+04	-1.171152e+02	2.759262e+01	1.023497e+00	1.390151e-02
28500	-4.045630e+04	-1.113544e+02	2.536358e+01	1.045042e+00	1.415524e-02
29000	-4.046792e+04	-1.127495e+02	2.586915e+01	1.086964e+00	1.673386e-02
29500	-4.045744e+04	-1.189524e+02	2.832061e+01	1.069153e+00	2.094739e-02
30000	-4.046524e+04	-1.129054e+02	2.593274e+01	1.074483e+00	1.995648e-02
30500	-4.045360e+04	-1.187681e+02	2.828624e+01	9.684098e-01	8.812942e-03
31000	-4.045999e+04	-1.165477e+02	2.734600e+01	1.073238e+00	2.140619e-02
31500	-4.045225e+04	-1.197225e+02	2.865142e+01	1.039698e+00	1.303745e-02
32000	-4.045932e+04	-1.181837e+02	2.806131e+01	9.334423e-01	1.212737e-02
32500	-4.044975e+04	-1.137945e+02	2.626744e+01	1.083695e+00	2.611725e-02
33000	-4.047239e+04	-1.149940e+02	2.672265e+01	1.103755e+00	1.927621e-02
33500	-4.046033e+04	-1.121674e+02	2.566192e+01	1.056411e+00	2.275648e-02
34000	-4.046495e+04	-1.202115e+02	2.889114e+01	9.548314e-01	1.138958e-02
34500	-4.046169e+04	-1.163479e+02	2.724167e+01	1.136140e+00	1.448162e-02
35000	-4.046241e+04	-1.211640e+02	2.925520e+01	1.044438e+00	1.676487e-02
35500	-4.046635e+04	-1.096290e+02	2.471296e+01	1.099827e+00	1.997120e-02
36000	-4.046175e+04	-1.151253e+02	2.677530e+01	1.099827e+00	2.058247e-02
36500	-4.046518e+04	-1.128377e+02	2.590814e+01	1.071869e+00	2.044098e-02
37000	-4.045876e+04	-1.169632e+02	2.753309e+01	1.020003e+00	9.476576e-03
37500	-4.047122e+04	-1.154841e+02	2.697225e+01	9.552719e-01	8.060797e-03
38000	-4.046234e+04	-1.175273e+02	2.776892e+01	9.975849e-01	1.033189e-02
38500	-4.047069e+04	-1.160201e+02	2.712523e+01	1.102711e+00	2.657168e-02
39000	-4.045584e+04	-1.126382e+02	2.584626e+01	1.036400e+00	1.325383e-02
39500	-4.045574e+04	-1.148113e+02	2.666128e+01	1.078907e+00	2.396066e-02
40000	-4.045333e+04	-1.139430e+02	2.631685e+01	1.103286e+00	2.311453e-02
40500	-4.045035e+04	-1.146263e+02	2.658187e+01	1.098674e+00	1.818062e-02
41000	-4.045957e+04	-1.140486e+02	2.639156e+01	1.014201e+00	1.570025e-02
41500	-4.045549e+04	-1.170469e+02	2.757159e+01	1.007567e+00	1.236182e-02
42000	-4.045010e+04	-1.145229e+02	2.654788e+01	1.083140e+00	2.126785e-02
42500	-4.045568e+04	-1.136885e+02	2.624521e+01	1.035840e+00	1.137504e-02
43000	-4.045786e+04	-1.173570e+02	2.767284e+01	1.065680e+00	1.384801e-02
43500	-4.047146e+04	-1.203696e+02	2.892973e+01	1.021005e+00	2.072998e-02
44000	-4.046560e+04	-1.149666e+02	2.672667e+01	1.066005e+00	1.074277e-02
44500	-4.046112e+04	-1.185322e+02	2.818923e+01	9.690037e-01	1.938025e-02
45000	-4.046342e+04	-1.133268e+02	2.610800e+01	1.033835e+00	1.016264e-02
45500	-4.045933e+04	-1.161583e+02	2.721715e+01	1.008378e+00	1.621299e-02
46000	-4.045497e+04	-1.109078e+02	2.518763e+01	1.075515e+00	1.465325e-02
46500	-4.047361e+04	-1.175677e+02	2.780288e+01	9.539006e-01	1.126092e-02
47000	-4.045907e+04	-1.136697e+02	2.625724e+01	9.855646e-01	1.693457e-02
47500	-4.045723e+04	-1.194461e+02	2.851647e+01	1.088399e+00	1.343802e-02
48000	-4.045869e+04	-1.112422e+02	2.530381e+01	1.094501e+00	1.141604e-02
48500	-4.046281e+04	-1.170295e+02	2.756110e+01	1.016340e+00	2.395958e-02
49000	-4.045474e+04	-1.141683e+02	2.642634e+01	1.043564e+00	1.384352e-02
49500	-4.045350e+04	-1.156959e+02	2.699929e+01	1.098169e+00	2.699731e-02
50000	-4.046252e+04	-1.165009e+02	2.733312e+01	1.058785e+00	1.112019e-02
50500	-4.045408e+04	-1.109318e+02	2.520631e+01	1.048674e+00	1.530094e-02
51000	-4.045721e+04	-1.110537e+02	2.525119e+01	1.048674e+00	2.254956e-02
51500	-4.045082e+04	-1.170773e+02	2.756368e+01	1.057773e+00	2.369061e-02
52000	-4.046457e+04	-1.165714e+02	2.734958e+01	1.087873e+00	2.158561e-02
52500	-4.046885e+04	-1.154902e+02	2.691495e+01	1.107453e+00	1.536099e-02
53000	-4.047525e+04	-1.117459e+02	2.549550e+01	1.080917e+00	2.348244e-02
53500	-4.045092e+04	-1.174738e+02	2.773523e+01	1.027605e+00	1.242444e-02
54000	-4.046523e+04	-1.172216e+02	2.764797e+01	9.921007e-01	1.043964e-02
54500	-4.045883e+04	-1.156502e+02	2.702305e+01	9.921007e-01	2.274613e-02
55000	-4.046681e+04	-1.154644e+02	2.693694e+01	1.025559e+00	1.553459e-02
55500	-4.047000e+04	-1.202699e+02	2.890402e+01	9.824884e-01	1.831404e-02
56000	-4.047048e+04	-1.129526e+02	2.593657e+01	1.111531e+00	2.352658e-02
56500	-4.045576e+04	-1.189132e+02	2.830896e+01	1.058224e+00	1.904271e-02
57000	-4.046681e+04	-1.113637e+02	2.531664e+01	1.181257e+00	2.425749e-02
57500	-4.047873e+04	-1.179523e+02	2.791896e+01	1.051924e+00	1.960681e-02
58000	-4.046575e+04	-1.195497e+02	2.862068e+01	9.407835e-01	1.601554e-02
58500	-4.045209e+04	-1.126051e+02	2.583991e+01	1.020079e+00	9.147018e-03
59000	-4.047083e+04	-1.181451e+02	2.799244e+01	1.063896e+00	1.225544e-02
59500	-4.046075e+04	-1.181289e+02	2.795898e+01	1.129993e+00	2.558806e-02
60000	-4.046318e+04	-1.132683e+02	2.605845e+01	1.105580e+00	2.608886e-02
60500	-4.046062e+04	-1.166000e+02	2.739093e+01	1.012670e+00	1.593251e-02
61000	-4.046124e+04	-1.171265e+02	2.760575e+01	1.002031e+00	9.531774e-03
61500	-4.045929e+04	-1.141123e+02	2.637699e+01	1.115888e+00	9.072469e-03
62000	-4.046558e+04	-1.179188e+02	2.790120e+01	1.062243e+00	1.468562e-02
62500	-4.046721e+04	-1.184286e+02	2.813133e+01	1.006847e+00	4.585664e-03
63000	-4.046778e+04	-1.144077e+02	2.654426e+01	9.773441e-01	1.941740e-02
63500	-4.047111e+04	-1.150976e+02	2.679308e+01	1.026542e+00	1.498486e-02
64000	-4.046511e+04	-1.160327e+02	2.718013e+01	9.762949e-01	6.966339e-03
64500	-4.046942e+04	-1.143263e+02	2.649980e+01	1.011006e+00	1.689822e-02
65000	-4.046500e+04	-1.190323e+02	2.833228e+01	1.120678e+00	2.414420e-02
65500	-4.046600e+04	-1.165463e+02	2.734591e+01	1.072060e+00	2.077195e-02
66000	-4.046875e+04	-1.115892e+02	2.544719e+01	1.054231e+00	9.122792e-03
66500	-4.046148e+04	-1.138803e+02	2.631093e+01	1.056016e+00	1.945617e-02
67000	-4.046071e+04	-1.140790e+02	2.636083e+01	1.124590e+00	1.384911e-02
67500	-4.045870e+04	-1.164049e+02	2.728097e+01	1.094023e+00	1.962153e-02
68000	-4.047067e+04	-1.134009e+02	2.611056e+01	1.101180e+00	1.503024e-02
68500	-4.045807e+04	-1.168474e+02	2.748782e+01	1.017268e+00	2.358839e-02
69000	-4.045921e+04	-1.101668e+02	2.491158e+01	1.089406e+00	2.580606e-02
69500	-4.046615e+04	-1.172467e+02	2.763372e+01	1.052600e+00	2.314344e-02
70000	-4.046677e+04	-1.119828e+02	2.559197e+01	1.058920e+00	1.577133e-02
70500	-4.045744e+04	-1.156769e+02	2.702537e+01	1.012889e+00	1.874294e-02
71000	-4.045737e+04	-1.177191e+02	2.783096e+01	1.035954e+00	1.266628e-02
71500	-4.047295e+04	-1.176627e+02	2.779517e+01	1.067974e+00	2.300327e-02
72000	-4.045159e+04	-1.145082e+02	2.654883e+01	1.065982e+00	1.718670e-02
72500	-4.045735e+04	-1.149221e+02	2.672944e+01	1.014365e+00	1.407560e-02
73000	-4.046031e+04	-1.137801e+02	2.630007e+01	9.841521e-01	1.648891e-02
73500	-4.045576e+04	-1.088577e+02	2.442993e+01	1.117096e+00	7.078511e-03
74000	-4.045401e+04	-1.133348e+02	2.612670e+01	9.926141e-01	2.187173e-02
74500	-4.046656e+04	-1.173455e+02	2.768697e+01	1.019046e+00	1.442304e-02
75000	-4.045042e+04	-1.119415e+02	2.557882e+01	1.052915e+00	1.233652e-02
75500	-4.045407e+04	-1.101145e+02	2.490650e+01	1.051051e+00	1.157782e-02
76000	-4.046086e+04	-1.107649e+02	2.514260e+01	1.055148e+00	2.161652e-02
76500	-4.046628e+04	-1.214041e+02	2.939242e+01	9.619518e-01	1.194403e-02
77000	-4.045808e+04	-1.127995e+02	2.589596e+01	1.065874e+00	1.560376e-02
77500	-4.047010e+04	-1.163560e+02	2.725329e+01	1.114885e+00	2.149468e-02
78000	-4.045901e+04	-1.144123e+02	2.649821e+01	1.101106e+00	1.625863e-02
78500	-4.046872e+04	-1.113569e+02	2.536194e+01	1.051975e+00	2.291970e-02
79000	-4.046000e+04	-1.214300e+02	2.937450e+01	1.029861e+00	2.167159e-02
79500	-4.046565e+04	-1.225984e+02	2.989975e+01	9.759962e-01	5.892952e-03
80000	-4.045523e+04	-1.150072e+02	2.676525e+01	1.007507e+00	2.025360e-02
80500	-4.045427e+04	-1.165143e+02	2.735383e+01	1.020133e+00	1.506980e-02
81000	-4.045311e+04	-1.138498e+02	2.631299e+01	1.020133e+00	5.896535e-03
81500	-4.045708e+04	-1.193579e+02	2.849742e+01	1.046195e+00	1.977077e-02
82000	-4.046416e+04	-1.120414e+02	2.559781e+01	1.101963e+00	1.038292e-02
82500	-4.045209e+04	-1.152717e+02	2.684376e+01	1.070851e+00	1.881580e-02
83000	-4.045811e+04	-1.190374e+02	2.837519e+01	1.021576e+00	1.286482e-02
83500	-4.046272e+04	-1.152960e+02	2.686423e+01	1.042751e+00	1.507437e-02
84000	-4.046115e+04	-1.221261e+02	2.969761e+01	9.716929e-01	2.306369e-02
84500	-4.045720e+04	-1.141410e+02	2.637395e+01	1.152445e+00	2.798814e-02
85000	-4.046655e+04	-1.140275e+02	2.634689e+01	1.109463e+00	1.608231e-02
85500	-4.045927e+04	-1.182164e+02	2.803524e+01	1.030111e+00	1.462226e-02
86000	-4.046944e+04	-1.159366e+02	2.713600e+01	9.918639e-01	1.506447e-02
86500	-4.046509e+04	-1.125206e+02	2.575721e+01	1.155476e+00	2.343872e-02
87000	-4.045433e+04	-1.159171e+02	2.708546e+01	1.100475e+00	1.640477e-02
87500	-4.046745e+04	-1.158080e+02	2.706636e+01	1.039826e+00	1.696239e-02
88000	-4.046561e+04	-1.130221e+02	2.596988e+01	1.092999e+00	1.628872e-02
88500	-4.045945e+04	-1.120174e+02	2.560247e+01	1.065446e+00	1.478747e-02
89000	-4.046351e+04	-1.159581e+02	2.710198e+01	1.099598e+00	2.173484e-02
89500	-4.046037e+04	-1.116058e+02	2.546015e+01	1.035985e+00	1.322316e-02
90000	-4.046161e+04	-1.151497e+02	2.676382e+01	1.153716e+00	2.210511e-02
90500	-4.047226e+04	-1.188792e+02	2.828117e+01	1.091859e+00	1.566719e-02
91000	-4.046124e+04	-1.181535e+02	2.801421e+01	1.018798e+00	1.234788e-02
91500	-4.045808e+04	-1.149476e+02	2.670930e+01	1.091631e+00	1.650304e-02
92000	-4.046681e+04	-1.133598e+02	2.609854e+01	1.091631e+00	2.033037e-02
92500	-4.046369e+04	-1.195436e+02	2.858980e+01	1.009028e+00	1.613035e-02
93000	-4.046289e+04	-1.168534e+02	2.748820e+01	1.022346e+00	1.199664e-02
93500	-4.046605e+04	-1.182182e+02	2.804181e+01	1.015829e+00	1.430008e-02
94000	-4.045822e+04	-1.157152e+02	2.701526e+01	1.076927e+00	2.472243e-02
94500	-4.045709e+04	-1.171160e+02	2.757071e+01	1.078890e+00	1.862435e-02
95000	-4.046521e+04	-1.168091e+02	2.744114e+01	1.095815e+00	1.605502e-02
95500	-4.045752e+04	-1.182453e+02	2.803579e+01	1.057634e+00	1.206878e-02
96000	-4.046791e+04	-1.165567e+02	2.735811e+01	1.051742e+00	9.921127e-03
96500	-4.046453e+04	-1.176344e+02	2.783018e+01	9.531319e-01	1.812838e-02
97000	-4.046519e+04	-1.160663e+02	2.713450e+01	1.125366e+00	2.005416e-02
97500	-4.047252e+04	-1.234797e+02	3.025386e+01	1.044904e+00	1.424377e-02
98000	-4.046094e+04	-1.154945e+02	2.694251e+01	1.041478e+00	2.121231e-02
98500	-4.045499e+04	-1.157795e+02	2.706375e+01	1.018003e+00	2.431081e-02
99000	-4.045797e+04	-1.175298e+02	2.778055e+01	9.712849e-01	1.289458e-02
99500	-4.046807e+04	-1.093854e+02	2.463542e+01	1.071347e+00	2.820398e-02
100000	-4.046533e+04	-1.119576e+02	2.558992e+01	1.039265e+00	2.597928e-02
100500	-4.046506e+04	-1.174910e+02	2.773746e+01	1.039265e+00	2.681317e-02
101000	-4.046707e+04	-1.168861e+02	2.749618e+01	1.035140e+00	1.898977e-02
101500	-4.045238e+04	-1.141851e+02	2.644939e+01	1.000515e+00	9.197631e-03
102000	-4.045979e+04	-1.144189e+02	2.651644e+01	1.060551e+00	9.467895e-03
102500	-4.045648e+04	-1.103976e+02	2.498090e+01	1.129889e+00	1.954718e-02
103000	-4.045771e+04	-1.213232e+02	2.932851e+01	1.031105e+00	1.634844e-02
103500	-4.045734e+04	-1.146945e+02	2.660868e+01	1.097674e+00	1.963148e-02
104000	-4.046435e+04	-1.172902e+02	2.767840e+01	9.850296e-01	1.815446e-02
104500	-4.045661e+04	-1.130415e+02	2.601097e+01	1.003903e+00	1.455440e-02
105000	-4.046338e+04	-1.165598e+02	2.738320e+01	9.918156e-01	1.690103e-02
105500	-4.047396e+04	-1.121081e+02	2.566577e+01	9.868151e-01	1.690103e-02
106000	-4.046297e+04	-1.144790e+02	2.654366e+01	1.050125e+00	2.626243e-02
106500	-4.045904e+04	-1.123494e+02	2.569981e+01	1.137206e+00	1.891832e-02
107000	-4.045281e+04	-1.146853e+02	2.660694e+01	1.092992e+00	1.358141e-02
107500	-4.046638e+04	-1.166890e+02	2.741513e+01	1.040928e+00	7.353053e-03
108000	-4.045767e+04	-1.166808e+02	2.742289e+01	1.013268e+00	1.983781e-02
108500	-4.045772e+04	-1.170024e+02	2.755589e+01	1.002283e+00	1.114405e-02
109000	-4.045869e+04	-1.182473e+02	2.802562e+01	1.084652e+00	1.534947e-02
109500	-4.045644e+04	-1.174579e+02	2.774406e+01	9.897646e-01	1.779652e-02
110000	-4.046518e+04	-1.223508e+02	2.975871e+01	1.054589e+00	1.748642e-02
110500	-4.046737e+04	-1.133991e+02	2.613107e+01	1.045464e+00	2.921435e-02
111000	-4.046993e+04	-1.124710e+02	2.577992e+01	1.045416e+00	1.026580e-02
111500	-4.046028e+04	-1.163302e+02	2.724246e+01	1.116400e+00	2.222330e-02
112000	-4.046666e+04	-1.139990e+02	2.635241e+01	1.066560e+00	1.663133e-02
112500	-4.045744e+04	-1.128800e+02	2.595846e+01	9.810025e-01	2.689639e-02
113000	-4.046031e+04	-1.170887e+02	2.757963e+01	1.029376e+00	1.625137e-02
113500	-4.045280e+04	-1.178092e+02	2.787809e+01	1.009572e+00	1.542399e-02
114000	-4.045967e+04	-1.159246e+02	2.712855e+01	9.987460e-01	1.519898e-02
114500	-4.047419e+04	-1.177371e+02	2.784285e+01	1.024584e+00	8.868333e-03
115000	-4.046340e+04	-1.146624e+02	2.663251e+01	1.004145e+00	9.481112e-03
115500	-4.045945e+04	-1.128993e+02	2.594319e+01	1.040762e+00	1.505582e-02
116000	-4.046483e+04	-1.142097e+02	2.644335e+01	1.040762e+00	2.479411e-02
116500	-4.046301e+04	-1.087959e+02	2.440393e+01	1.128133e+00	2.776786e-02
117000	-4.046332e+04	-1.182363e+02	2.803673e+01	1.046377e+00	2.594881e-02
117500	-4.045598e+04	-1.175092e+02	2.771479e+01	1.113658e+00	2.525802e-02
118000	-4.045003e+04	-1.205608e+02	2.900047e+01	1.043842e+00	1.219898e-02
118500	-4.045992e+04	-1.181577e+02	2.795080e+01	1.178895e+00	2.596765e-02
119000	-4.045235e+04	-1.150858e+02	2.675904e+01	1.102071e+00	2.173403e-02
119500	-4.046662e+04	-1.099832e+02	2.483658e+01	1.112286e+00	1.818862e-02
120000	-4.046404e+04	-1.170434e+02	2.753136e+01	1.104495e+00	2.633846e-02
120500	-4.046050e+04	-1.108294e+02	2.517335e+01	1.035981e+00	1.397509e-02
121000	-4.047171e+04	-1.193993e+02	2.850247e+01	1.075396e+00	2.410846e-02
121500	-4.046056e+04	-1.181164e+02	2.800248e+01	1.010583e+00	1.048288e-02
122000	-4.045811e+04	-1.135396e+02	2.617611e+01	1.067802e+00	2.392879e-02
122500	-4.046142e+04	-1.169871e+02	2.752172e+01	1.072302e+00	2.308647e-02
123000	-4.045874e+04	-1.142669e+02	2.645019e+01	1.080257e+00	1.714824e-02
123500	-4.045242e+04	-1.169362e+02	2.753226e+01	9.950135e-01	4.461776e-03
124000	-4.045268e+04	-1.115769e+02	2.543323e+01	1.079611e+00	1.241870e-02
124500	-4.045488e+04	-1.164789e+02	2.732998e+01	1.044629e+00	1.810929e-02
125000	-4.046979e+04	-1.124127e+02	2.571763e+01	1.153003e+00	2.503249e-02
125500	-4.046308e+04	-1.119887e+02	2.558783e+01	1.075957e+00	1.335962e-02
126000	-4.046904e+04	-1.123615e+02	2.574831e+01	1.020022e+00	2.044463e-02
126500	-4.046874e+04	-1.127264e+02	2.587919e+01	1.037246e+00	1.654799e-02
127000	-4.045401e+04	-1.145587e+02	2.657607e+01	1.046083e+00	1.774633e-02
127500	-4.044665e+04	-1.131283e+02	2.602886e+01	1.043561e+00	1.826168e-02
128000	-4.047055e+04	-1.122950e+02	2.572553e+01	1.014297e+00	1.732205e-02
128500	-4.046310e+04	-1.218044e+02	2.953833e+01	1.020895e+00	8.776730e-03
129000	-4.045474e+04	-1.146088e+02	2.658820e+01	1.064827e+00	1.710273e-02
129500	-4.046218e+04	-1.183896e+02	2.811294e+01	1.012837e+00	1.740803e-02
130000	-4.046746e+04	-1.129120e+02	2.592751e+01	1.094935e+00	2.056443e-02
130500	-4.046943e+04	-1.107083e+02	2.509456e+01	1.129608e+00	2.123731e-02
131000	-4.046290e+04	-1.120004e+02	2.559514e+01	1.068009e+00	1.517779e-02
131500	-4.046343e+04	-1.183049e+02	2.807696e+01	1.016298e+00	1.428854e-02
132000	-4.046641e+04	-1.152758e+02	2.683116e+01	1.107185e+00	3.051842e-02
132500	-4.047214e+04	-1.132873e+02	2.607387e+01	1.083975e+00	2.163198e-02
133000	-4.047108e+04	-1.182332e+02	2.802015e+01	1.083975e+00	1.479540e-02
133500	-4.045974e+04	-1.203155e+02	2.891421e+01	1.003802e+00	1.045127e-02
134000	-4.045210e+04	-1.138752e+02	2.632301e+01	1.019334e+00	2.011317e-02
134500	-4.046346e+04	-1.163721e+02	2.729763e+01	1.019334e+00	1.412241e-02
135000	-4.046416e+04	-1.173365e+02	2.765824e+01	1.081403e+00	3.767602e-02
135500	-4.046615e+04	-1.155374e+02	2.694342e+01	1.082015e+00	1.989248e-02
136000	-4.046287e+04	-1.131887e+02	2.606275e+01	1.014729e+00	1.667797e-02
136500	-4.045408e+04	-1.192810e+02	2.847662e+01	1.019581e+00	1.726599e-02
137000	-4.046435e+04	-1.175064e+02	2.774891e+01	1.026239e+00	1.991037e-02
137500	-4.045743e+04	-1.122476e+02	2.569356e+01	1.052081e+00	4.416204e-03
138000	-4.046509e+04	-1.155512e+02	2.696619e+01	1.037778e+00	1.012428e-02
138500	-4.046306e+04	-1.148015e+02	2.669628e+01	9.790510e-01	1.175668e-02
139000	-4.046212e+04	-1.181438e+02	2.796270e+01	1.135716e+00	2.327365e-02
139500	-4.045783e+04	-1.177565e+02	2.781883e+01	1.103346e+00	1.363938e-02
140000	-4.045703e+04	-1.160145e+02	2.714783e+01	1.039853e+00	1.986739e-02
140500	-4.046661e+04	-1.175431e+02	2.780098e+01	9.339986e-01	1.191729e-02
141000	-4.045841e+04	-1.154778e+02	2.693953e+01	1.032374e+00	9.528955e-03
141500	-4.046588e+04	-1.144159e+02	2.653044e+01	1.021283e+00	8.780506e-03
142000	-4.045099e+04	-1.163022e+02	2.725437e+01	1.058351e+00	2.079546e-02
142500	-4.045964e+04	-1.203872e+02	2.889253e+01	1.127231e+00	1.375174e-02
143000	-4.045661e+04	-1.194862e+02	2.851698e+01	1.127231e+00	1.801401e-02
143500	-4.045362e+04	-1.164029e+02	2.731050e+01	1.017720e+00	9.962514e-03
144000	-4.045177e+04	-1.180740e+02	2.798503e+01	1.011027e+00	1.809083e-02
144500	-4.045458e+04	-1.205529e+02	2.899643e+01	1.045561e+00	1.563691e-02
145000	-4.046096e+04	-1.132776e+02	2.604740e+01	1.143993e+00	3.046127e-02
145500	-4.045465e+04	-1.141751e+02	2.642897e+01	1.043519e+00	1.716533e-02
146000	-4.045036e+04	-1.166187e+02	2.738204e+01	1.053668e+00	1.154952e-02
146500	-4.045336e+04	-1.161009e+02	2.719878e+01	9.974040e-01	1.197575e-02
147000	-4.046305e+04	-1.174384e+02	2.772859e+01	1.008621e+00	1.341233e-02
147500	-4.046646e+04	-1.131961e+02	2.608983e+01	9.508627e-01	8.508096e-03
148000	-4.046247e+04	-1.224400e+02	2.979232e+01	1.065961e+00	1.570929e-02
148500	-4.045798e+04	-1.119970e+02	2.559507e+01	1.064877e+00	2.507758e-02
149000	-4.046502e+04	-1.174600e+02	2.771649e+01	1.060242e+00	1.267155e-02
149500	-4.045227e+04	-1.126935e+02	2.587833e+01	1.006634e+00	1.458699e-02
150000	-4.045759e+04	-1.143174e+02	2.650865e+01	9.791812e-01	1.512982e-02
150500	-4.045509e+04	-1.171337e+02	2.757520e+01	1.085421e+00	1.472288e-02
151000	-4.045270e+04	-1.147622e+02	2.664337e+01	1.075953e+00	1.953973e-02
151500	-4.046744e+04	-1.137249e+02	2.627390e+01	9.971830e-01	4.801528e-03
152000	-4.046457e+04	-1.112027e+02	2.531969e+01	1.012025e+00	1.260437e-02
152500	-4.047044e+04	-1.165326e+02	2.739354e+01	9.387443e-01	7.570829e-03
153000	-4.047054e+04	-1.202250e+02	2.882634e+01	1.123039e+00	2.078459e-02
153500	-4.046579e+04	-1.121049e+02	2.562830e+01	1.083835e+00	2.592325e-02
154000	-4.045907e+04	-1.157081e+02	2.700260e+01	1.102028e+00	2.591038e-02
154500	-4.045215e+04	-1.205204e+02	2.899043e+01	1.027328e+00	9.018843e-03
155000	-4.046418e+04	-1.158249e+02	2.706136e+01	1.069398e+00	1.334906e-02
155500	-4.047650e+04	-1.119041e+02	2.558493e+01	9.991323e-01	8.489272e-03
156000	-4.045481e+04	-1.150609e+02	2.677565e+01	1.034549e+00	1.597224e-02
156500	-4.045952e+04	-1.179684e+02	2.792311e+01	1.057797e+00	1.738941e-02
157000	-4.046204e+04	-1.157426e+02	2.701268e+01	1.110881e+00	2.000788e-02
157500	-4.045654e+04	-1.159883e+02	2.714460e+01	1.021870e+00	1.521161e-02
158000	-4.046585e+04	-1.189382e+02	2.832574e+01	1.042451e+00	2.390464e-02
158500	-4.046654e+04	-1.156401e+02	2.701585e+01	1.000258e+00	1.307063e-02
159000	-4.047754e+04	-1.109526e+02	2.523105e+01	1.002223e+00	1.628584e-02
159500	-4.045975e+04	-1.173239e+02	2.764973e+01	1.089970e+00	1.899323e-02
160000	-4.046699e+04	-1.130738e+02	2.601576e+01	1.023570e+00	1.182708e-02
160500	-4.046126e+04	-1.104790e+02	2.505705e+01	1.002746e+00	1.723591e-02
161000	-4.046722e+04	-1.118071e+02	2.556954e+01	9.433924e-01	2.215773e-02
161500	-4.045800e+04	-1.136067e+02	2.620190e+01	1.067304e+00	2.717930e-02
162000	-4.046271e+04	-1.139588e+02	2.636355e+01	9.972923e-01	1.583439e-02
162500	-4.046514e+04	-1.149086e+02	2.669156e+01	1.098243e+00	1.987860e-02
163000	-4.046953e+04	-1.138928e+02	2.631067e+01	1.069190e+00	1.288808e-02
163500	-4.046344e+04	-1.166381e+02	2.734590e+01	1.163894e+00	1.904398e-02
164000	-4.045742e+04	-1.181354e+02	2.799022e+01	1.059734e+00	2.373592e-02
164500	-4.046327e+04	-1.164851e+02	2.732106e+01	1.073284e+00	1.950851e-02
165000	-4.047366e+04	-1.117220e+02	2.548948e+01	1.073284e+00	2.176833e-02
165500	-4.046428e+04	-1.158432e+02	2.706107e+01	1.088517e+00	1.561230e-02
166000	-4.045145e+04	-1.155411e+02	2.700044e+01	9.404757e-01	1.659636e-02
166500	-4.046503e+04	-1.138000e+02	2.629062e+01	1.028688e+00	2.620808e-02
167000	-4.046568e+04	-1.096942e+02	2.478902e+01	9.545872e-01	1.281929e-02
167500	-4.046586e+04	-1.173810e+02	2.762774e+01	1.201862e+00	1.550797e-02
168000	-4.046375e+04	-1.146626e+02	2.661155e+01	1.058408e+00	2.522173e-02
168500	-4.046237e+04	-1.181600e+02	2.796569e+01	1.144605e+00	1.363117e-02
169000	-4.046782e+04	-1.163214e+02	2.728942e+01	9.892191e-01	1.335317e-02
169500	-4.045728e+04	-1.182051e+02	2.801568e+01	1.066791e+00	2.096829e-02
170000	-4.044975e+04	-1.154628e+02	2.692336e+01	1.058542e+00	1.666912e-02
170500	-4.046523e+04	-1.172569e+02	2.764667e+01	1.030672e+00	2.073423e-02
171000	-4.046584e+04	-1.135493e+02	2.617821e+01	1.072024e+00	1.396251e-02
171500	-4.046662e+04	-1.129717e+02	2.599272e+01	9.823162e-01	2.169113e-02
172000	-4.046664e+04	-1.166210e+02	2.741552e+01	9.719783e-01	9.101088e-03
172500	-4.046239e+04	-1.096156e+02	2.469456e+01	1.137412e+00	1.622917e-02
173000	-4.046170e+04	-1.087903e+02	2.440911e+01	1.107958e+00	2.149639e-02
173500	-4.046019e+04	-1.103570e+02	2.496349e+01	1.137051e+00	1.609941e-02
174000	-4.047182e+04	-1.199557e+02	2.877780e+01	9.697373e-01	9.344422e-03
174500	-4.045519e+04	-1.185742e+02	2.818836e+01	1.013048e+00	1.799313e-02
175000	-4.045908e+04	-1.219080e+02	2.960709e+01	9.641361e-01	1.600017e-02
175500	-4.045959e+04	-1.187054e+02	2.823822e+01	1.022706e+00	1.452799e-02
176000	-4.046537e+04	-1.146223e+02	2.660573e+01	1.033118e+00	1.079363e-02
176500	-4.045680e+04	-1.202686e+02	2.886884e+01	1.065152e+00	1.406622e-02
177000	-4.046159e+04	-1.174063e+02	2.767463e+01	1.110528e+00	1.168340e-02
177500	-4.046006e+04	-1.174614e+02	2.768460e+01	1.140839e+00	2.052145e-02
178000	-4.047001e+04	-1.185910e+02	2.820301e+01	9.941590e-01	1.058279e-02
178500	-4.046128e+04	-1.131093e+02	2.598455e+01	1.141406e+00	1.961428e-02
179000	-4.047039e+04	-1.121938e+02	2.568104e+01	1.031758e+00	1.710306e-02
179500	-4.046445e+04	-1.124104e+02	2.575825e+01	1.042473e+00	2.004300e-02
180000	-4.046372e+04	-1.218551e+02	2.958540e+01	9.617598e-01	1.380904e-02
180500	-4.046038e+04	-1.110638e+02	2.524579e+01	1.073412e+00	1.871243e-02
181000	-4.046853e+04	-1.183037e+02	2.805566e+01	1.067302e+00	1.406520e-02
181500	-4.046220e+04	-1.135782e+02	2.619006e+01	1.069905e+00	6.405244e-03
182000	-4.046990e+04	-1.189844e+02	2.834468e+01	1.042698e+00	1.556963e-02
182500	-4.046512e+04	-1.185554e+02	2.815148e+01	1.084403e+00	2.142043e-02
183000	-4.046414e+04	-1.167845e+02	2.749998e+01	9.240233e-01	9.544459e-03
183500	-4.045911e+04	-1.143923e+02	2.651220e+01	1.044927e+00	1.904386e-02
184000	-4.046026e+04	-1.162764e+02	2.722802e+01	1.099067e+00	2.612821e-02
184500	-4.046530e+04	-1.111774e+02	2.530398e+01	1.029324e+00	1.346756e-02
185000	-4.045027e+04	-1.182845e+02	2.806026e+01	1.036871e+00	1.176649e-02
185500	-4.046360e+04	-1.120203e+02	2.561185e+01	1.043176e+00	2.082520e-02
186000	-4.045536e+04	-1.151049e+02	2.677037e+01	1.092121e+00	1.756705e-02
186500	-4.047123e+04	-1.253755e+02	3.106742e+01	1.107977e+00	2.554907e-02
187000	-4.046348e+04	-1.109775e+02	2.521776e+01	1.063305e+00	1.234418e-02
187500	-4.045401e+04	-1.120822e+02	2.564082e+01	1.027578e+00	1.914811e-02
188000	-4.045343e+04	-1.183317e+02	2.806225e+01	1.079133e+00	2.608505e-02
188500	-4.046672e+04	-1.198342e+02	2.867949e+01	1.083921e+00	1.522167e-02
189000	-4.046124e+04	-1.154984e+02	2.695638e+01	1.010003e+00	1.181960e-02
189500	-4.045934e+04	-1.126291e+02	2.585272e+01	1.010175e+00	1.966800e-02
190000	-4.046264e+04	-1.146359e+02	2.660678e+01	1.043976e+00	1.450749e-02
190500	-4.045839e+04	-1.169299e+02	2.754526e+01	9.562563e-01	1.778682e-02
191000	-4.046157e+04	-1.134540e+02	2.614792e+01	1.056100e+00	7.684159e-03
191500	-4.045667e+04	-1.179084e+02	2.792121e+01	1.002494e+00	1.612983e-02
192000	-4.047087e+04	-1.076344e+02	2.399678e+01	1.117740e+00	1.771137e-02
192500	-4.047095e+04	-1.132853e+02	2.607228e+01	1.086256e+00	2.039896e-02
193000	-4.046090e+04	-1.155804e+02	2.697668e+01	1.040276e+00	1.803675e-02
193500	-4.046481e+04	-1.091309e+02	2.453260e+01	1.103237e+00	1.524711e-02
194000	-4.046153e+04	-1.150962e+02	2.677530e+01	1.070780e+00	2.140329e-02
194500	-4.045679e+04	-1.139442e+02	2.635257e+01	1.011323e+00	1.397857e-02
195000	-4.045164e+04	-1.155440e+02	2.697257e+01	1.014355e+00	1.560305e-02
195500	-4.046039e+04	-1.149731e+02	2.674090e+01	1.035962e+00	1.635193e-02
196000	-4.046341e+04	-1.164622e+02	2.729755e+01	1.109630e+00	1.963269e-02
196500	-4.045640e+04	-1.171629e+02	2.761363e+01	1.018871e+00	7.556369e-03
197000	-4.046086e+04	-1.153070e+02	2.689491e+01	9.753957e-01	1.124693e-02
197500	-4.045664e+04	-1.157209e+02	2.703444e+01	1.033863e+00	2.559063e-02
198000	-4.046306e+04	-1.140197e+02	2.637239e+01	1.035287e+00	1.226728e-02
198500	-4.047206e+04	-1.117858e+02	2.551433e+01	1.070288e+00	1.404761e-02
199000	-4.047165e+04	-1.131022e+02	2.601430e+01	1.055835e+00	2.325345e-02
199500	-4.047704e+04	-1.156564e+02	2.700993e+01	1.031611e+00	8.092045e-03
200000	-4.046731e+04	-1.119869e+02	2.557554e+01	1.107048e+00	2.725933e-02
200500	-4.046865e+04	-1.117894e+02	2.549596e+01	1.123190e+00	1.594126e-02
201000	-4.047235e+04	-1.201166e+02	2.885219e+01	9.528928e-01	2.239090e-02
201500	-4.046528e+04	-1.174114e+02	2.768443e+01	1.091226e+00	1.747565e-02
202000	-4.046108e+04	-1.198666e+02	2.873935e+01	9.727628e-01	1.344217e-02
202500	-4.046122e+04	-1.204567e+02	2.897248e+01	1.006362e+00	1.948300e-02
203000	-4.045014e+04	-1.191671e+02	2.843341e+01	1.010195e+00	2.055644e-02
203500	-4.046965e+04	-1.174754e+02	2.772783e+01	1.047510e+00	2.216812e-02
204000	-4.046216e+04	-1.162787e+02	2.725708e+01	1.028031e+00	2.636235e-02
204500	-4.046538e+04	-1.144534e+02	2.652875e+01	1.063128e+00	2.074075e-02
205000	-4.046403e+04	-1.132956e+02	2.610285e+01	1.016105e+00	1.587123e-02
205500	-4.045082e+04	-1.156016e+02	2.697235e+01	1.072481e+00	2.182202e-02
206000	-4.045523e+04	-1.136516e+02	2.621474e+01	1.078682e+00	1.692429e-02
206500	-4.045840e+04	-1.176942e+02	2.783370e+01	1.004221e+00	1.873048e-02
207000	-4.045360e+04	-1.136102e+02	2.619019e+01	1.101558e+00	1.873048e-02
207500	-4.045590e+04	-1.153426e+02	2.684982e+01	1.126246e+00	2.385371e-02
208000	-4.046228e+04	-1.120161e+02	2.560708e+01	1.051841e+00	2.053247e-02
208500	-4.046506e+04	-1.173364e+02	2.767288e+01	1.045014e+00	1.756081e-02
209000	-4.046324e+04	-1.127798e+02	2.586086e+01	1.139234e+00	2.069850e-02
209500	-4.045944e+04	-1.107959e+02	2.517758e+01	9.909168e-01	1.575703e-02
210000	-4.046161e+04	-1.134275e+02	2.614466e+01	1.038199e+00	1.686296e-02
210500	-4.046829e+04	-1.185735e+02	2.817128e+01	1.054122e+00	2.838399e-02
211000	-4.045676e+04	-1.168906e+02	2.744190e+01	1.175418e+00	1.794551e-02
211500	-4.045434e+04	-1.123819e+02	2.575188e+01	1.030943e+00	9.926382e-03
212000	-4.046320e+04	-1.140736e+02	2.639474e+01	1.030943e+00	9.926382e-03
212500	-4.045606e+04	-1.166014e+02	2.737476e+01	1.054669e+00	1.384244e-02
213000	-4.046713e+04	-1.146888e+02	2.660669e+01	1.097159e+00	2.364890e-02
213500	-4.046510e+04	-1.115648e+02	2.542134e+01	1.099477e+00	9.794991e-03
214000	-4.046342e+04	-1.159500e+02	2.712050e+01	1.044566e+00	9.762747e-03
214500	-4.046018e+04	-1.165946e+02	2.736628e+01	1.069169e+00	1.606128e-02
215000	-4.046158e+04	-1.194910e+02	2.852431e+01	1.114339e+00	2.055131e-02
215500	-4.047074e+04	-1.102156e+02	2.495060e+01	1.030993e+00	9.748822e-03
216000	-4.045578e+04	-1.134181e+02	2.613869e+01	1.044472e+00	1.480510e-02
216500	-4.046713e+04	-1.131823e+02	2.606989e+01	9.895211e-01	1.064885e-02
217000	-4.046383e+04	-1.163665e+02	2.730593e+01	9.927980e-01	1.338283e-02
217500	-4.046141e+04	-1.141480e+02	2.641158e+01	1.061628e+00	1.430187e-02
218000	-4.046400e+04	-1.145439e+02	2.658105e+01	1.018447e+00	1.430187e-02
218500	-4.045720e+04	-1.204117e+02	2.894576e+01	1.024892e+00	1.021676e-02
219000	-4.045107e+04	-1.185473e+02	2.816811e+01	1.035709e+00	1.855368e-02
219500	-4.045633e+04	-1.162281e+02	2.722749e+01	1.052120e+00	1.320634e-02
220000	-4.046547e+04	-1.163858e+02	2.729003e+01	1.052120e+00	1.560279e-02
220500	-4.045363e+04	-1.145601e+02	2.656346e+01	1.080057e+00	1.146371e-02
221000	-4.045947e+04	-1.136133e+02	2.619771e+01	1.084942e+00	2.168104e-02
221500	-4.045323e+04	-1.167912e+02	2.746513e+01	1.017846e+00	9.864562e-03
222000	-4.045913e+04	-1.156889e+02	2.702325e+01	1.030312e+00	1.990637e-02
222500	-4.046432e+04	-1.134613e+02	2.616967e+01	1.006377e+00	1.597489e-02
223000	-4.046417e+04	-1.120770e+02	2.562452e+01	1.065994e+00	8.266903e-03
223500	-4.046522e+04	-1.096611e+02	2.468840e+01	1.200012e+00	2.332435e-02
224000	-4.045683e+04	-1.167430e+02	2.741869e+01	1.086023e+00	2.679253e-02
224500	-4.046532e+04	-1.224343e+02	2.980682e+01	1.026648e+00	1.392775e-02
225000	-4.045207e+04	-1.116433e+02	2.546454e+01	1.061605e+00	1.674580e-02
225500	-4.045432e+04	-1.143206e+02	2.647113e+01	1.079625e+00	1.433822e-02
226000	-4.046190e+04	-1.162868e+02	2.723306e+01	1.096743e+00	2.413479e-02
226500	-4.046220e+04	-1.098733e+02	2.483480e+01	1.007310e+00	8.090613e-03
227000	-4.045820e+04	-1.135622e+02	2.621619e+01	9.854041e-01	1.606524e-02
227500	-4.047138e+04	-1.191859e+02	2.844798e+01	9.937146e-01	1.387179e-02
228000	-4.045473e+04	-1.125568e+02	2.582678e+01	1.006674e+00	1.851352e-02
228500	-4.047787e+04	-1.107684e+02	2.514236e+01	1.059314e+00	2.442107e-02
229000	-4.045428e+04	-1.134999e+02	2.616979e+01	1.044677e+00	2.391922e-02
229500	-4.046254e+04	-1.139734e+02	2.636522e+01	1.007583e+00	9.589718e-03
230000	-4.046188e+04	-1.116974e+02	2.547785e+01	1.079967e+00	2.055965e-02
230500	-4.046121e+04	-1.206296e+02	2.900925e+01	1.091823e+00	2.549331e-02
231000	-4.047059e+04	-1.141482e+02	2.644924e+01	9.640515e-01	2.049902e-02
231500	-4.046691e+04	-1.183698e+02	2.810042e+01	1.023750e+00	6.947867e-03
232000	-4.046549e+04	-1.156341e+02	2.699770e+01	1.040477e+00	1.400528e-02
232500	-4.046175e+04	-1.152091e+02	2.681830e+01	1.073457e+00	1.888289e-02
233000	-4.046354e+04	-1.168832e+02	2.748929e+01	1.049419e+00	1.770339e-02
233500	-4.045798e+04	-1.192163e+02	2.844649e+01	1.027719e+00	2.063422e-02
234000	-4.045676e+04	-1.182331e+02	2.803901e+01	1.037539e+00	1.821398e-02
234500	-4.045792e+04	-1.185536e+02	2.815247e+01	1.080180e+00	1.677392e-02
235000	-4.045606e+04	-1.144564e+02	2.651432e+01	1.103527e+00	1.825394e-02
235500	-4.046303e+04	-1.158526e+02	2.706507e+01	1.087710e+00	1.297324e-02
236000	-4.045900e+04	-1.172927e+02	2.765660e+01	1.041672e+00	1.666055e-02
236500	-4.046137e+04	-1.163931e+02	2.726136e+01	1.131693e+00	2.448492e-02
237000	-4.046147e+04	-1.149460e+02	2.668353e+01	1.156298e+00	2.023130e-02
237500	-4.045633e+04	-1.158279e+02	2.707875e+01	1.028308e+00	1.566992e-02
238000	-4.045736e+04	-1.144590e+02	2.654437e+01	1.028308e+00	1.763048e-02
238500	-4.046040e+04	-1.163344e+02	2.727959e+01	1.026981e+00	1.371586e-02
239000	-4.046383e+04	-1.134301e+02	2.615357e+01	1.017391e+00	2.486648e-02
239500	-4.045806e+04	-1.156857e+02	2.706575e+01	9.190911e-01	7.519592e-03
240000	-4.046294e+04	-1.158975e+02	2.709330e+01	1.060973e+00	1.848808e-02
240500	-4.048188e+04	-1.090837e+02	2.452774e+01	1.069562e+00	1.666551e-02
241000	-4.046878e+04	-1.176715e+02	2.780833e+01	1.044216e+00	1.990939e-02
241500	-4.046284e+04	-1.138334e+02	2.630900e+01	1.014143e+00	7.008634e-03
242000	-4.045639e+04	-1.125179e+02	2.582654e+01	9.683604e-01	2.683117e-02
242500	-4.046527e+04	-1.194667e+02	2.854576e+01	1.038277e+00	2.088690e-02
243000	-4.045466e+04	-1.133774e+02	2.613744e+01	1.007026e+00	1.528753e-02
243500	-4.046857e+04	-1.145008e+02	2.652931e+01	1.109049e+00	2.164205e-02
244000	-4.045338e+04	-1.152238e+02	2.681929e+01	1.085647e+00	2.691134e-02
244500	-4.046214e+04	-1.157182e+02	2.704092e+01	1.014624e+00	1.048903e-02
245000	-4.045944e+04	-1.159937e+02	2.715555e+01	9.994696e-01	1.697145e-02
245500	-4.045561e+04	-1.142519e+02	2.646293e+01	1.032142e+00	1.648133e-02
246000	-4.046173e+04	-1.128178e+02	2.589028e+01	1.099267e+00	1.346466e-02
246500	-4.046495e+04	-1.101836e+02	2.490768e+01	1.116911e+00	2.488417e-02
247000	-4.045396e+04	-1.210234e+02	2.918339e+01	1.073278e+00	1.946488e-02
247500	-4.045997e+04	-1.143912e+02	2.650755e+01	1.055875e+00	2.332056e-02
248000	-4.045290e+04	-1.127471e+02	2.587691e+01	1.064009e+00	9.769086e-03
248500	-4.046355e+04	-1.154645e+02	2.695648e+01	9.758745e-01	1.873003e-02
249000	-4.046291e+04	-1.137964e+02	2.625992e+01	1.105287e+00	1.840935e-02
249500	-4.045242e+04	-1.124201e+02	2.576734e+01	1.027976e+00	1.179374e-02
250000	-4.045348e+04	-1.159578e+02	2.711928e+01	1.055428e+00	1.101493e-02
250500	-4.045005e+04	-1.123502e+02	2.573736e+01	1.037887e+00	1.423303e-02
251000	-4.046824e+04	-1.128291e+02	2.589405e+01	1.100535e+00	2.232714e-02
251500	-4.046248e+04	-1.145417e+02	2.658332e+01	1.010383e+00	1.837114e-02
252000	-4.045944e+04	-1.187965e+02	2.825732e+01	1.067203e+00	2.095263e-02
252500	-4.046133e+04	-1.144389e+02	2.652721e+01	1.052617e+00	2.972733e-02
253000	-4.045971e+04	-1.119486e+02	2.558238e+01	1.050495e+00	1.675791e-02
253500	-4.046366e+04	-1.151233e+02	2.681936e+01	9.849145e-01	1.078320e-02
254000	-4.047102e+04	-1.096188e+02	2.474208e+01	1.008949e+00	7.479226e-03
254500	-4.046138e+04	-1.158594e+02	2.705819e+01	1.112007e+00	1.876674e-02
255000	-4.046829e+04	-1.092549e+02	2.459130e+01	1.063572e+00	1.236092e-02
255500	-4.046029e+04	-1.148706e+02	2.670786e+01	1.018306e+00	2.195860e-02
256000	-4.048122e+04	-1.154502e+02	2.691762e+01	1.060673e+00	5.993465e-03
256500	-4.046476e+04	-1.160196e+02	2.713860e+01	1.068270e+00	2.780201e-02
257000	-4.046353e+04	-1.189371e+02	2.833207e+01	1.025996e+00	1.674997e-02
257500	-4.046589e+04	-1.117834e+02	2.549707e+01	1.114235e+00	1.925436e-02
258000	-4.046643e+04	-1.231256e+02	3.009782e+01	1.047656e+00	1.723241e-02
258500	-4.046804e+04	-1.182427e+02	2.804257e+01	1.038439e+00	1.034444e-02
259000	-4.046381e+04	-1.177534e+02	2.786499e+01	9.860997e-01	1.576975e-02
259500	-4.045411e+04	-1.122179e+02	2.565690e+01	1.120277e+00	1.336083e-02
260000	-4.045216e+04	-1.179007e+02	2.791042e+01	1.021438e+00	1.699084e-02
260500	-4.045023e+04	-1.148002e+02	2.665704e+01	1.078665e+00	2.023621e-02
261000	-4.046225e+04	-1.085801e+02	2.432275e+01	1.140347e+00	1.764132e-02
261500	-4.046217e+04	-1.102136e+02	2.492788e+01	1.091399e+00	1.424076e-02
262000	-4.046315e+04	-1.191025e+02	2.844297e+01	9.224581e-01	8.547476e-03
262500	-4.045355e+04	-1.182907e+02	2.806306e+01	1.036149e+00	1.121041e-02
263000	-4.046118e+04	-1.174687e+02	2.774166e+01	1.006502e+00	1.846960e-02
263500	-4.046409e+04	-1.095558e+02	2.470220e+01	1.056400e+00	1.234028e-02
264000	-4.045987e+04	-1.190446e+02	2.835785e+01	1.070902e+00	1.428913e-02
264500	-4.046651e+04	-1.192226e+02	2.843126e+01	1.070902e+00	2.370814e-02
265000	-4.045182e+04	-1.138101e+02	2.629375e+01	1.030545e+00	6.910289e-03
265500	-4.046179e+04	-1.171849e+02	2.761977e+01	1.025538e+00	9.848057e-03
266000	-4.045593e+04	-1.194448e+02	2.852805e+01	1.059125e+00	1.710653e-02
266500	-4.046867e+04	-1.137709e+02	2.626415e+01	1.068736e+00	1.914302e-02
267000	-4.045535e+04	-1.175147e+02	2.777074e+01	9.805452e-01	1.138016e-02
267500	-4.046986e+04	-1.156014e+02	2.697702e+01	1.060357e+00	2.506695e-02
268000	-4.047928e+04	-1.186144e+02	2.821074e+01	9.986642e-01	1.635067e-02
268500	-4.045607e+04	-1.149713e+02	2.674966e+01	1.011606e+00	1.660275e-02
269000	-4.047092e+04	-1.148106e+02	2.663759e+01	1.139228e+00	2.049713e-02
269500	-4.047597e+04	-1.102532e+02	2.494628e+01	1.080487e+00	2.316511e-02
270000	-4.046113e+04	-1.189919e+02	2.835323e+01	1.029431e+00	1.231849e-02
270500	-4.046949e+04	-1.104893e+02	2.503925e+01	1.061768e+00	2.340495e-02
271000	-4.045758e+04	-1.213414e+02	2.933949e+01	1.023547e+00	1.288022e-02
271500	-4.045923e+04	-1.160561e+02	2.718262e+01	9.934142e-01	2.177177e-02
272000	-4.045233e+04	-1.183504e+02	2.809475e+01	1.018255e+00	1.696847e-02
272500	-4.046003e+04	-1.148911e+02	2.670110e+01	1.056213e+00	1.558124e-02
273000	-4.045749e+04	-1.125213e+02	2.578719e+01	1.076381e+00	1.409510e-02
273500	-4.045062e+04	-1.175602e+02	2.775721e+01	1.059526e+00	1.487009e-02
274000	-4.046666e+04	-1.137662e+02	2.628637e+01	1.006004e+00	1.960782e-02
274500	-4.044817e+04	-1.205722e+02	2.901771e+01	1.014374e+00	1.484404e-02
275000	-4.047193e+04	-1.158711e+02	2.709139e+01	1.039491e+00	2.582938e-02
275500	-4.046688e+04	-1.158121e+02	2.707766e+01	1.015276e+00	1.096363e-02
276000	-4.046712e+04	-1.170386e+02	2.752850e+01	1.106876e+00	2.639439e-02
276500	-4.046246e+04	-1.147369e+02	2.665417e+01	1.022857e+00	6.790745e-03
277000	-4.046137e+04	-1.206723e+02	2.906280e+01	1.007518e+00	1.685355e-02
277500	-4.045894e+04	-1.129239e+02	2.593060e+01	1.098568e+00	1.257139e-02
278000	-4.047249e+04	-1.137402e+02	2.620554e+01	1.191296e+00	2.010556e-02
278500	-4.046182e+04	-1.189898e+02	2.831020e+01	1.131903e+00	2.423646e-02
279000	-4.045798e+04	-1.174890e+02	2.774092e+01	1.028705e+00	6.726960e-03
279500	-4.046557e+04	-1.190925e+02	2.840517e+01	1.004074e+00	7.362351e-03
280000	-4.048091e+04	-1.139615e+02	2.633504e+01	1.074272e+00	2.397699e-02
280500	-4.047458e+04	-1.184579e+02	2.812984e+01	1.039774e+00	1.953023e-02
281000	-4.045781e+04	-1.152738e+02	2.686292e+01	1.023997e+00	1.345955e-02
281500	-4.046486e+04	-1.157109e+02	2.701105e+01	1.083258e+00	2.501111e-02
282000	-4.045728e+04	-1.157497e+02	2.705056e+01	1.021633e+00	1.508159e-02
282500	-4.046008e+04	-1.132309e+02	2.607806e+01	1.016571e+00	1.528105e-02
283000	-4.045714e+04	-1.148828e+02	2.673574e+01	9.589249e-01	9.210468e-03
283500	-4.046454e+04	-1.199791e+02	2.875114e+01	1.057038e+00	2.339925e-02
284000	-4.045982e+04	-1.096677e+02	2.473880e+01	1.066924e+00	1.735099e-02
284500	-4.047913e+04	-1.103058e+02	2.497252e+01	1.061080e+00	2.441858e-02
285000	-4.045379e+04	-1.157037e+02	2.704201e+01	9.973815e-01	2.066947e-02
285500	-4.045847e+04	-1.191727e+02	2.842644e+01	1.032680e+00	1.718719e-02
286000	-4.046646e+04	-1.182096e+02	2.803134e+01	1.032852e+00	1.440588e-02
286500	-4.046988e+04	-1.137109e+02	2.623282e+01	1.090632e+00	1.073356e-02
287000	-4.045190e+04	-1.136118e+02	2.619666e+01	1.086206e+00	2.141543e-02
287500	-4.046321e+04	-1.134600e+02	2.617244e+01	9.977983e-01	2.682624e-02
288000	-4.046019e+04	-1.150564e+02	2.675954e+01	1.071405e+00	1.423816e-02
288500	-4.047183e+04	-1.170220e+02	2.754986e+01	1.036963e+00	1.363836e-02
289000	-4.046310e+04	-1.177054e+02	2.783733e+01	1.006441e+00	9.958811e-03
289500	-4.046037e+04	-1.165718e+02	2.736650e+01	1.045836e+00	2.017671e-02
290000	-4.045686e+04	-1.170302e+02	2.755520e+01	1.031795e+00	2.503942e-02
290500	-4.046466e+04	-1.216545e+02	2.946794e+01	1.035494e+00	1.196406e-02
291000	-4.047101e+04	-1.152134e+02	2.682593e+01	1.058208e+00	9.761349e-03
291500	-4.047372e+04	-1.175439e+02	2.775215e+01	1.055772e+00	2.208820e-02
292000	-4.046031e+04	-1.156507e+02	2.699727e+01	1.058132e+00	2.260860e-02
292500	-4.046424e+04	-1.167738e+02	2.746329e+01	1.005101e+00	1.992057e-02
293000	-4.046547e+04	-1.195945e+02	2.859748e+01	1.041425e+00	2.210018e-02
293500	-4.045934e+04	-1.174244e+02	2.772452e+01	1.004791e+00	2.130533e-02
294000	-4.045905e+04	-1.164339e+02	2.729473e+01	1.088422e+00	1.766698e-02
294500	-4.047677e+04	-1.164930e+02	2.734321e+01	1.025536e+00	8.941733e-03
295000	-4.045633e+04	-1.142405e+02	2.644072e+01	1.078422e+00	1.872766e-02
295500	-4.045861e+04	-1.166492e+02	2.739283e+01	1.057103e+00	2.096711e-02
296000	-4.046219e+04	-1.141400e+02	2.638693e+01	1.117690e+00	1.614402e-02
296500	-4.046346e+04	-1.139511e+02	2.633896e+01	1.053674e+00	9.398937e-03
297000	-4.046153e+04	-1.167838e+02	2.746144e+01	1.019734e+00	7.890174e-03
297500	-4.046487e+04	-1.076564e+02	2.399033e+01	1.158168e+00	2.682047e-02
298000	-4.045329e+04	-1.214742e+02	2.937434e+01	1.074476e+00	1.417350e-02
298500	-4.046672e+04	-1.099422e+02	2.482877e+01	1.092823e+00	1.194374e-02
299000	-4.047633e+04	-1.200450e+02	2.879098e+01	1.027516e+00	2.289244e-02
299500	-4.045852e+04	-1.115967e+02	2.545985e+01	1.027676e+00	1.145978e-02
300000	-4.045457e+04	-1.138417e+02	2.629808e+01	1.050884e+00	1.860444e-02
300500	-4.045866e+04	-1.135463e+02	2.616937e+01	1.092145e+00	2.420010e-02
301000	-4.046230e+04	-1.137701e+02	2.627361e+01	1.043147e+00	1.589598e-02
301500	-4.045737e+04	-1.160651e+02	2.717132e+01	1.031019e+00	2.847986e-02
302000	-4.045384e+04	-1.122674e+02	2.570293e+01	1.046942e+00	2.015011e-02
302500	-4.046433e+04	-1.175558e+02	2.778538e+01	9.853687e-01	2.147152e-02
303000	-4.045315e+04	-1.110078e+02	2.521160e+01	1.110333e+00	1.186269e-02
303500	-4.046879e+04	-1.095918e+02	2.470974e+01	1.071553e+00	2.142510e-02
304000	-4.045996e+04	-1.161023e+02	2.720267e+01	9.890109e-01	2.390986e-02
304500	-4.045246e+04	-1.163175e+02	2.728441e+01	9.980149e-01	1.267921e-02
305000	-4.046533e+04	-1.157964e+02	2.703068e+01	1.118881e+00	2.200613e-02
305500	-4.044944e+04	-1.200312e+02	2.877873e+01	1.043080e+00	9.961203e-03
306000	-4.045912e+04	-1.117567e+02	2.551360e+01	1.043080e+00	1.457268e-02
306500	-4.046205e+04	-1.178250e+02	2.785811e+01	1.074733e+00	2.621480e-02
307000	-4.045708e+04	-1.128330e+02	2.593024e+01	1.008684e+00	2.448590e-02
307500	-4.046556e+04	-1.146838e+02	2.664853e+01	9.842551e-01	3.787392e-03
308000	-4.047109e+04	-1.187299e+02	2.827241e+01	9.638937e-01	2.251742e-02
308500	-4.045887e+04	-1.152584e+02	2.686060e+01	1.014472e+00	2.265759e-02
309000	-4.045747e+04	-1.142944e+02	2.646234e+01	1.076227e+00	1.812794e-02
309500	-4.046018e+04	-1.181321e+02	2.799699e+01	1.039733e+00	1.376621e-02
310000	-4.046375e+04	-1.166632e+02	2.741097e+01	1.025563e+00	1.847459e-02
310500	-4.046864e+04	-1.162277e+02	2.725097e+01	9.925008e-01	1.945897e-02
311000	-4.047036e+04	-1.116851e+02	2.543435e+01	1.184803e+00	1.712552e-02
311500	-4.046022e+04	-1.123345e+02	2.573032e+01	1.040960e+00	1.712552e-02
312000	-4.046744e+04	-1.215612e+02	2.944575e+01	9.941171e-01	1.001138e-02
312500	-4.046225e+04	-1.164602e+02	2.735138e+01	9.721682e-01	8.197669e-03
313000	-4.045956e+04	-1.172031e+02	2.760548e+01	1.079345e+00	1.774079e-02
313500	-4.046111e+04	-1.170437e+02	2.753920e+01	1.085200e+00	2.344976e-02
314000	-4.045564e+04	-1.185402e+02	2.818834e+01	9.791457e-01	1.537869e-02
314500	-4.046419e+04	-1.202439e+02	2.885698e+01	1.068704e+00	2.302937e-02
315000	-4.046223e+04	-1.201079e+02	2.881584e+01	1.031036e+00	2.139114e-02
315500	-4.045679e+04	-1.148613e+02	2.668555e+01	1.066435e+00	7.443187e-03
316000	-4.046389e+04	-1.175194e+02	2.772446e+01	1.099864e+00	1.394214e-02
316500	-4.046239e+04	-1.184614e+02	2.814358e+01	1.009681e+00	1.175239e-02
317000	-4.046178e+04	-1.203324e+02	2.889822e+01	1.058831e+00	2.076326e-02
317500	-4.045684e+04	-1.148241e+02	2.669310e+01	1.009792e+00	1.942847e-02
318000	-4.047392e+04	-1.194664e+02	2.855938e+01	1.005202e+00	9.530142e-03
318500	-4.044782e+04	-1.160592e+02	2.714955e+01	1.080182e+00	2.134451e-02
319000	-4.044870e+04	-1.176411e+02	2.779040e+01	1.058208e+00	2.216948e-02
319500	-4.045777e+04	-1.185178e+02	2.811973e+01	1.124490e+00	1.236654e-02
320000	-4.046105e+04	-1.162065e+02	2.720188e+01	1.095183e+00	1.470350e-02
320500	-4.046513e+04	-1.162310e+02	2.723893e+01	1.026114e+00	1.505617e-02
321000	-4.047422e+04	-1.102095e+02	2.492419e+01	1.097418e+00	1.272656e-02
321500	-4.045775e+04	-1.174685e+02	2.773023e+01	1.034671e+00	1.483388e-02
322000	-4.045863e+04	-1.140494e+02	2.638304e+01	1.037209e+00	1.669851e-02
322500	-4.046068e+04	-1.157509e+02	2.703688e+01	1.057607e+00	2.043030e-02
323000	-4.046753e+04	-1.145545e+02	2.657476e+01	1.045298e+00	1.398013e-02
323500	-4.046284e+04	-1.196313e+02	2.861963e+01	1.024915e+00	2.111852e-02
324000	-4.045504e+04	-1.125631e+02	2.579294e+01	1.102888e+00	2.048653e-02
324500	-4.045902e+04	-1.146371e+02	2.658073e+01	1.112412e+00	1.867918e-02
325000	-4.047032e+04	-1.253345e+02	3.107712e+01	1.045375e+00	1.694346e-02
325500	-4.045155e+04	-1.134294e+02	2.613396e+01	1.068250e+00	1.032641e-02
326000	-4.045932e+04	-1.171789e+02	2.761148e+01	1.040228e+00	1.503867e-02
326500	-4.046060e+04	-1.160066e+02	2.710531e+01	1.139642e+00	1.445746e-02
327000	-4.045873e+04	-1.135349e+02	2.618699e+01	1.034569e+00	1.540766e-02
327500	-4.045729e+04	-1.161716e+02	2.720289e+01	1.057706e+00	1.781649e-02
328000	-4.046607e+04	-1.168539e+02	2.746780e+01	1.073882e+00	2.312499e-02
328500	-4.045986e+04	-1.159687e+02	2.712886e+01	1.042079e+00	1.405761e-02
329000	-4.046240e+04	-1.164064e+02	2.734292e+01	9.395916e-01	6.936590e-03
329500	-4.046717e+04	-1.185574e+02	2.816696e+01	1.048539e+00	2.050641e-02
330000	-4.046510e+04	-1.238879e+02	3.042138e+01	1.071845e+00	1.261432e-02
330500	-4.045730e+04	-1.186415e+02	2.819359e+01	1.067662e+00	1.899561e-02
331000	-4.046237e+04	-1.157254e+02	2.700757e+01	1.106635e+00	1.884692e-02
331500	-4.045991e+04	-1.152490e+02	2.681948e+01	1.110338e+00	1.978789e-02
332000	-4.046397e+04	-1.165984e+02	2.735990e+01	1.088976e+00	1.668672e-02
332500	-4.046435e+04	-1.214799e+02	2.943978e+01	9.268198e-01	1.039475e-02
333000	-4.045782e+04	-1.158360e+02	2.708186e+01	1.028533e+00	1.169767e-02
333500	-4.045219e+04	-1.166809e+02	2.742044e+01	1.019537e+00	1.233335e-02
334000	-4.046755e+04	-1.137770e+02	2.629472e+01	9.949835e-01	1.525879e-02
334500	-4.046524e+04	-1.175454e+02	2.776467e+01	1.026232e+00	1.323075e-02
335000	-4.045725e+04	-1.175077e+02	2.774945e+01	1.026232e+00	1.323075e-02
335500	-4.046245e+04	-1.134146e+02	2.615374e+01	1.001443e+00	1.323075e-02
336000	-4.046239e+04	-1.150686e+02	2.675939e+01	1.083992e+00	1.789314e-02
336500	-4.046594e+04	-1.154484e+02	2.693402e+01	1.016966e+00	9.626990e-03
337000	-4.046065e+04	-1.085853e+02	2.435854e+01	1.044977e+00	1.384779e-02
337500	-4.045408e+04	-1.136712e+02	2.621651e+01	1.093625e+00	2.280405e-02
338000	-4.045952e+04	-1.137859e+02	2.628955e+01	1.017363e+00	1.626873e-02
338500	-4.045513e+04	-1.140134e+02	2.635149e+01	1.083340e+00	1.157057e-02
339000	-4.045837e+04	-1.185070e+02	2.812514e+01	1.100368e+00	1.470294e-02
339500	-4.046147e+04	-1.189701e+02	2.834954e+01	1.016541e+00	1.002508e-02
340000	-4.046850e+04	-1.153922e+02	2.688078e+01	1.096694e+00	2.680214e-02
340500	-4.045574e+04	-1.131755e+02	2.603784e+01	1.067071e+00	1.646937e-02
341000	-4.045964e+04	-1.182288e+02	2.803146e+01	1.051818e+00	2.223919e-02
341500	-4.045855e+04	-1.132112e+02	2.608984e+01	9.659269e-01	2.300581e-02
342000	-4.046216e+04	-1.139069e+02	2.633414e+01	1.022048e+00	1.941185e-02
342500	-4.045645e+04	-1.173548e+02	2.767199e+01	1.065604e+00	2.513853e-02
343000	-4.046969e+04	-1.132418e+02	2.608365e+01	1.012774e+00	8.588599e-03
343500	-4.045866e+04	-1.128104e+02	2.592309e+01	1.004953e+00	1.459036e-02
344000	-4.046209e+04	-1.168253e+02	2.746158e+01	1.060838e+00	1.874820e-02
344500	-4.046044e+04	-1.119960e+02	2.559900e+01	1.053285e+00	1.467423e-02
345000	-4.045187e+04	-1.177528e+02	2.784926e+01	1.024445e+00	1.467423e-02
345500	-4.046117e+04	-1.178336e+02	2.782986e+01	1.153136e+00	1.753581e-02
346000	-4.047862e+04	-1.079680e+02	2.415378e+01	1.005264e+00	1.997742e-02
346500	-4.045150e+04	-1.165343e+02	2.731890e+01	1.127964e+00	1.887128e-02
347000	-4.045557e+04	-1.171991e+02	2.759908e+01	1.091337e+00	1.360849e-02
347500	-4.045827e+04	-1.196201e+02	2.861235e+01	1.031302e+00	1.380148e-02
348000	-4.046721e+04	-1.134569e+02	2.615834e+01	1.031729e+00	1.180790e-02
348500	-4.046023e+04	-1.151799e+02	2.682018e+01	1.039402e+00	1.930417e-02
349000	-4.046545e+04	-1.151500e+02	2.681713e+01	1.017366e+00	1.683145e-02
349500	-4.045390e+04	-1.164163e+02	2.729370e+01	1.073340e+00	2.704621e-02
350000	-4.045946e+04	-1.194389e+02	2.853014e+01	1.048158e+00	9.706841e-03
350500	-4.046019e+04	-1.169692e+02	2.750661e+01	1.092101e+00	2.437876e-02
351000	-4.046365e+04	-1.104632e+02	2.504820e+01	1.011238e+00	1.376140e-02
351500	-4.045676e+04	-1.126937e+02	2.585591e+01	1.066291e+00	1.681965e-02
352000	-4.047949e+04	-1.209734e+02	2.920098e+01	9.817120e-01	4.006035e-02
352500	-4.046345e+04	-1.162567e+02	2.723686e+01	1.057036e+00	1.189845e-02
353000	-4.045345e+04	-1.177389e+02	2.781405e+01	1.097464e+00	1.774520e-02
353500	-4.045463e+04	-1.171786e+02	2.761106e+01	1.040937e+00	1.356863e-02
354000	-4.046696e+04	-1.174705e+02	2.766346e+01	1.202459e+00	1.723761e-02
354500	-4.047188e+04	-1.230472e+02	3.007148e+01	1.029650e+00	2.506336e-02
355000	-4.046013e+04	-1.155400e+02	2.695526e+01	1.054458e+00	1.755579e-02
355500	-4.046057e+04	-1.120138e+02	2.559788e+01	1.074118e+00	1.844811e-02
356000	-4.046218e+04	-1.126766e+02	2.585414e+01	1.053894e+00	1.663188e-02
356500	-4.046451e+04	-1.138645e+02	2.630375e+01	1.058895e+00	7.183724e-03
357000	-4.046267e+04	-1.190282e+02	2.836881e+01	1.027865e+00	1.432368e-02
357500	-4.046496e+04	-1.217404e+02	2.955261e+01	9.235238e-01	5.244074e-03
358000	-4.045765e+04	-1.121372e+02	2.566263e+01	1.024327e+00	8.821341e-03
358500	-4.046686e+04	-1.151322e+02	2.676398e+01	1.135811e+00	1.914211e-02
359000	-4.046179e+04	-1.183416e+02	2.810828e+01	9.763003e-01	1.099836e-02
359500	-4.045993e+04	-1.201433e+02	2.885090e+01	9.826105e-01	1.025442e-02
360000	-4.046059e+04	-1.122169e+02	2.568130e+01	1.054126e+00	2.454382e-02
360500	-4.046296e+04	-1.165606e+02	2.734921e+01	1.078000e+00	1.640902e-02
361000	-4.046828e+04	-1.129670e+02	2.596598e+01	1.048220e+00	2.941606e-02
361500	-4.045808e+04	-1.103899e+02	2.502546e+01	1.000077e+00	1.646727e-02
362000	-4.045738e+04	-1.156595e+02	2.696805e+01	1.141302e+00	2.018799e-02
362500	-4.045987e+04	-1.136050e+02	2.620169e+01	1.066161e+00	1.308377e-02
363000	-4.046227e+04	-1.158276e+02	2.708207e+01	1.019559e+00	1.046168e-02
363500	-4.046331e+04	-1.096656e+02	2.474561e+01	1.045965e+00	2.254992e-02
364000	-4.045946e+04	-1.124845e+02	2.575128e+01	1.135121e+00	1.264635e-02
364500	-4.046785e+04	-1.143161e+02	2.652849e+01	9.265115e-01	1.086130e-02
365000	-4.046094e+04	-1.167203e+02	2.741522e+01	1.072026e+00	2.291403e-02
365500	-4.045298e+04	-1.122492e+02	2.570141e+01	1.032823e+00	1.484257e-02
366000	-4.046936e+04	-1.140535e+02	2.637730e+01	1.056226e+00	2.352177e-02
366500	-4.046546e+04	-1.176886e+02	2.781041e+01	1.056226e+00	3.446273e-02
367000	-4.046847e+04	-1.184196e+02	2.810543e+01	1.061244e+00	1.884188e-02
367500	-4.045969e+04	-1.154948e+02	2.693192e+01	1.068767e+00	9.773146e-03
368000	-4.046239e+04	-1.130250e+02	2.595235e+01	1.142228e+00	2.479412e-02
368500	-4.046392e+04	-1.163800e+02	2.731231e+01	9.902030e-01	2.551966e-02
369000	-4.045209e+04	-1.175765e+02	2.778657e+01	1.003149e+00	1.232514e-02
369500	-4.046006e+04	-1.153280e+02	2.686999e+01	1.060036e+00	1.646830e-02
370000	-4.046241e+04	-1.122889e+02	2.568117e+01	1.126472e+00	1.633595e-02
370500	-4.046554e+04	-1.192700e+02	2.846980e+01	1.025076e+00	1.516820e-02
371000	-4.046019e+04	-1.181507e+02	2.800988e+01	1.026625e+00	2.047274e-02
371500	-4.045927e+04	-1.141331e+02	2.641676e+01	1.033235e+00	1.677906e-02
372000	-4.046656e+04	-1.153652e+02	2.687863e+01	1.075203e+00	1.237527e-02
372500	-4.045855e+04	-1.201223e+02	2.878506e+01	1.119057e+00	1.454866e-02
373000	-4.046010e+04	-1.141959e+02	2.640128e+01	1.136286e+00	1.617098e-02
373500	-4.046580e+04	-1.142750e+02	2.646224e+01	1.057095e+00	2.773560e-02
374000	-4.046809e+04	-1.161820e+02	2.719917e+01	1.077491e+00	2.226504e-02
374500	-4.046854e+04	-1.165626e+02	2.731323e+01	1.170513e+00	1.632983e-02
375000	-4.046201e+04	-1.075800e+02	2.399427e+01	1.070475e+00	1.065662e-02
375500	-4.046104e+04	-1.147012e+02	2.661865e+01	1.078700e+00	2.096081e-02
376000	-4.045274e+04	-1.146042e+02	2.658029e+01	1.080708e+00	1.801218e-02
376500	-4.046995e+04	-1.168051e+02	2.743486e+01	1.107606e+00	1.935526e-02
377000	-4.046291e+04	-1.217576e+02	2.950106e+01	1.061092e+00	1.626491e-02
377500	-4.046722e+04	-1.099356e+02	2.486376e+01	9.898461e-01	1.148154e-02
378000	-4.045086e+04	-1.130540e+02	2.600530e+01	1.031334e+00	1.779175e-02
378500	-4.045835e+04	-1.186865e+02	2.821785e+01	1.053476e+00	2.039461e-02
379000	-4.046367e+04	-1.190383e+02	2.836773e+01	1.040625e+00	3.058438e-02
379500	-4.046620e+04	-1.145248e+02	2.656008e+01	1.053476e+00	2.480951e-02
380000	-4.046169e+04	-1.194195e+02	2.854684e+01	9.884871e-01	2.539051e-02
380500	-4.046466e+04	-1.195913e+02	2.861255e+01	1.002024e+00	1.228249e-02
381000	-4.046074e+04	-1.130825e+02	2.601924e+01	1.023101e+00	1.379033e-02
381500	-4.046568e+04	-1.173750e+02	2.768378e+01	1.056458e+00	1.520941e-02
382000	-4.046347e+04	-1.118720e+02	2.554696e+01	1.068830e+00	2.337237e-02
382500	-4.046323e+04	-1.133802e+02	2.611270e+01	1.074880e+00	1.836404e-02
383000	-4.046546e+04	-1.071079e+02	2.381321e+01	1.116416e+00	1.799199e-02
383500	-4.046420e+04	-1.109811e+02	2.522105e+01	1.057918e+00	1.799199e-02
384000	-4.047205e+04	-1.201866e+02	2.886165e+01	1.000289e+00	1.504953e-02
384500	-4.047093e+04	-1.192865e+02	2.847392e+01	1.031579e+00	1.778554e-02
385000	-4.045667e+04	-1.153037e+02	2.682427e+01	1.152715e+00	1.750746e-02
385500	-4.045644e+04	-1.174032e+02	2.769058e+01	1.067793e+00	2.493437e-02
386000	-4.046598e+04	-1.141347e+02	2.637560e+01	1.141858e+00	1.334399e-02
386500	-4.046072e+04	-1.137140e+02	2.623003e+01	1.100980e+00	2.054032e-02
387000	-4.045897e+04	-1.155859e+02	2.700136e+01	9.829224e-01	5.578456e-03
387500	-4.045731e+04	-1.181740e+02	2.800571e+01	1.060204e+00	1.841551e-02
388000	-4.046586e+04	-1.127648e+02	2.588958e+01	1.048064e+00	1.091905e-02
388500	-4.045931e+04	-1.105380e+02	2.505522e+01	1.066752e+00	1.548026e-02
389000	-4.046084e+04	-1.110530e+02	2.524427e+01	1.066752e+00	2.739589e-02
389500	-4.046753e+04	-1.155017e+02	2.693336e+01	1.071943e+00	1.954387e-02
390000	-4.046908e+04	-1.173954e+02	2.770327e+01	1.028523e+00	1.681479e-02
390500	-4.046301e+04	-1.185190e+02	2.815256e+01	1.045390e+00	1.486044e-02
391000	-4.045864e+04	-1.180262e+02	2.796380e+01	1.015460e+00	2.286373e-02
391500	-4.046174e+04	-1.152313e+02	2.682980e+01	1.066213e+00	1.020559e-02
392000	-4.046222e+04	-1.136443e+02	2.617585e+01	1.173247e+00	1.845662e-02
392500	-4.046322e+04	-1.168203e+02	2.745515e+01	1.071927e+00	2.171900e-02
393000	-4.046621e+04	-1.200944e+02	2.881080e+01	1.029578e+00	1.653970e-02
393500	-4.046550e+04	-1.214797e+02	2.937332e+01	1.082395e+00	1.798279e-02
394000	-4.046243e+04	-1.160116e+02	2.711493e+01	1.120280e+00	1.360454e-02
394500	-4.047311e+04	-1.146113e+02	2.660583e+01	1.021874e+00	1.910789e-02
395000	-4.047474e+04	-1.112159e+02	2.528819e+01	1.110531e+00	1.690323e-02
395500	-4.046590e+04	-1.189537e+02	2.836412e+01	9.648221e-01	1.378894e-02
396000	-4.046700e+04	-1.181828e+02	2.800615e+01	1.067893e+00	1.116701e-02
396500	-4.046177e+04	-1.188050e+02	2.824447e+01	1.107092e+00	2.200723e-02
397000	-4.045794e+04	-1.142152e+02	2.644556e+01	1.040564e+00	1.714616e-02
397500	-4.046017e+04	-1.140861e+02	2.639504e+01	1.042744e+00	1.858643e-02
398000	-4.046097e+04	-1.116510e+02	2.546271e+01	1.074251e+00	1.962464e-02
398500	-4.045950e+04	-1.177700e+02	2.782835e+01	1.093306e+00	1.684356e-02
399000	-4.046564e+04	-1.140443e+02	2.633023e+01	1.169624e+00	2.110274e-02
399500	-4.045316e+04	-1.162048e+02	2.722813e+01	1.027175e+00	1.316857e-02
400000	-4.044886e+04	-1.147504e+02	2.662458e+01	1.112546e+00	2.046611e-02
400500	-4.046538e+04	-1.203176e+02	2.888616e+01	1.072837e+00	1.406791e-02
401000	-4.046461e+04	-1.077316e+02	2.402258e+01	1.141464e+00	1.983171e-02
401500	-4.045492e+04	-1.183867e+02	2.809701e+01	1.048985e+00	1.927699e-02
402000	-4.045498e+04	-1.144427e+02	2.654492e+01	1.010651e+00	1.286415e-02
402500	-4.046545e+04	-1.187120e+02	2.821374e+01	1.089012e+00	2.269202e-02
403000	-4.045965e+04	-1.182513e+02	2.803462e+01	1.066530e+00	1.675238e-02
403500	-4.045012e+04	-1.118420e+02	2.553294e+01	1.076431e+00	2.031654e-02
404000	-4.045998e+04	-1.100978e+02	2.487938e+01	1.108975e+00	1.454172e-02
404500	-4.046236e+04	-1.174859e+02	2.771148e+01	1.098621e+00	1.578410e-02
405000	-4.045932e+04	-1.097716e+02	2.476572e+01	1.096349e+00	1.641227e-02
405500	-4.046680e+04	-1.204246e+02	2.893870e+01	1.054579e+00	1.867630e-02
406000	-4.047865e+04	-1.182209e+02	2.802504e+01	1.059625e+00	9.114715e-03
406500	-4.044996e+04	-1.145489e+02	2.655434e+01	1.092499e+00	1.602483e-02
407000	-4.046164e+04	-1.153365e+02	2.687437e+01	1.057377e+00	2.892321e-02
407500	-4.045595e+04	-1.163993e+02	2.730589e+01	1.025663e+00	1.316793e-02
408000	-4.046126e+04	-1.197796e+02	2.866442e+01	1.065590e+00	1.119772e-02
408500	-4.045382e+04	-1.191440e+02	2.840914e+01	1.045909e+00	1.936031e-02
409000	-4.046626e+04	-1.138257e+02	2.628617e+01	1.066036e+00	2.665868e-02
409500	-4.046502e+04	-1.164094e+02	2.727315e+01	1.118233e+00	2.106424e-02
410000	-4.045831e+04	-1.160045e+02	2.716313e+01	9.911426e-01	1.789565e-02
410500	-4.046108e+04	-1.198877e+02	2.871934e+01	1.041826e+00	1.962087e-02
411000	-4.046335e+04	-1.134985e+02	2.615002e+01	1.095141e+00	1.522647e-02
411500	-4.045888e+04	-1.205220e+02	2.898485e+01	1.042261e+00	2.293207e-02
412000	-4.046146e+04	-1.157131e+02	2.704954e+01	9.876889e-01	1.737133e-02
412500	-4.045247e+04	-1.160826e+02	2.714514e+01	1.114778e+00	1.589534e-02
413000	-4.046899e+04	-1.154689e+02	2.693889e+01	1.025068e+00	1.852877e-02
413500	-4.046014e+04	-1.149520e+02	2.669341e+01	1.136925e+00	2.415179e-02
414000	-4.046548e+04	-1.104130e+02	2.503041e+01	1.009679e+00	8.145050e-03
414500	-4.046630e+04	-1.107787e+02	2.515207e+01	1.043201e+00	1.933329e-02
415000	-4.045967e+04	-1.123347e+02	2.573631e+01	1.025201e+00	1.376789e-02
415500	-4.047018e+04	-1.136011e+02	2.617043e+01	1.144169e+00	2.576977e-02
416000	-4.045729e+04	-1.159417e+02	2.711632e+01	1.046858e+00	1.868769e-02
416500	-4.045363e+04	-1.145454e+02	2.654432e+01	1.114881e+00	1.225235e-02
417000	-4.046625e+04	-1.130443e+02	2.596296e+01	1.133494e+00	1.412652e-02
417500	-4.046707e+04	-1.127669e+02	2.588863e+01	1.052690e+00	1.187794e-02
418000	-4.044892e+04	-1.147986e+02	2.663999e+01	1.121008e+00	1.850354e-02
418500	-4.045212e+04	-1.192304e+02	2.844664e+01	1.041511e+00	1.609019e-02
419000	-4.047590e+04	-1.190936e+02	2.840785e+01	9.986425e-01	1.961646e-02
419500	-4.045878e+04	-1.160264e+02	2.715733e+01	1.027668e+00	1.306571e-02
420000	-4.046549e+04	-1.150460e+02	2.673812e+01	1.115983e+00	2.651692e-02
420500	-4.047427e+04	-1.186148e+02	2.821880e+01	9.794152e-01	1.769414e-02
421000	-4.046035e+04	-1.109810e+02	2.522670e+01	1.042453e+00	2.018809e-02
421500	-4.046717e+04	-1.123184e+02	2.567839e+01	1.163432e+00	1.110798e-02
422000	-4.046594e+04	-1.102452e+02	2.495932e+01	1.036721e+00	1.265267e-02
422500	-4.046769e+04	-1.113824e+02	2.533131e+01	1.160335e+00	1.934301e-02
423000	-4.045516e+04	-1.132412e+02	2.608233e+01	1.015700e+00	1.508508e-02
423500	-4.045568e+04	-1.156842e+02	2.702644e+01	1.017519e+00	1.757578e-02
424000	-4.045891e+04	-1.143254e+02	2.647474e+01	1.075027e+00	1.930279e-02
424500	-4.046709e+04	-1.232968e+02	3.020262e+01	9.790178e-01	1.856066e-02
425000	-4.046468e+04	-1.180030e+02	2.792253e+01	1.093883e+00	1.014921e-02
425500	-4.045371e+04	-1.149128e+02	2.670924e+01	1.056987e+00	8.573989e-03
426000	-4.046458e+04	-1.128126e+02	2.590639e+01	1.051384e+00	2.571260e-02
426500	-4.046846e+04	-1.162928e+02	2.723500e+01	1.097838e+00	1.163983e-02
427000	-4.046391e+04	-1.120319e+02	2.557923e+01	1.142230e+00	2.841500e-02
427500	-4.046139e+04	-1.161254e+02	2.719547e+01	1.030289e+00	2.267464e-02
428000	-4.046526e+04	-1.148249e+02	2.667527e+01	1.056501e+00	1.469274e-02
428500	-4.045977e+04	-1.184938e+02	2.812551e+01	1.086275e+00	2.755810e-02
429000	-4.046100e+04	-1.138682e+02	2.631513e+01	1.032904e+00	7.082266e-03
429500	-4.045577e+04	-1.164472e+02	2.732653e+01	1.021667e+00	1.060092e-02
430000	-4.045031e+04	-1.136591e+02	2.623595e+01	1.030599e+00	2.030857e-02
430500	-4.045318e+04	-1.176126e+02	2.779003e+01	1.030599e+00	2.096055e-02
431000	-4.046088e+04	-1.154302e+02	2.690128e+01	1.082341e+00	1.949915e-02
431500	-4.046315e+04	-1.163657e+02	2.729921e+01	1.008888e+00	1.828728e-02
432000	-4.046193e+04	-1.176285e+02	2.778368e+01	1.062243e+00	1.967061e-02
432500	-4.046328e+04	-1.156054e+02	2.698315e+01	1.048741e+00	1.932421e-02
433000	-4.045902e+04	-1.206080e+02	2.900401e+01	1.082709e+00	2.433592e-02
433500	-4.046861e+04	-1.176285e+02	2.778745e+01	1.052939e+00	1.652074e-02
434000	-4.046353e+04	-1.196223e+02	2.861131e+01	1.036016e+00	1.403642e-02
434500	-4.047593e+04	-1.137571e+02	2.624799e+01	1.097141e+00	2.699945e-02
435000	-4.047556e+04	-1.170526e+02	2.757677e+01	1.000425e+00	1.042598e-02
435500	-4.047287e+04	-1.156421e+02	2.701006e+01	1.017019e+00	1.341347e-02
436000	-4.045129e+04	-1.170030e+02	2.755383e+01	1.007964e+00	9.550270e-03
436500	-4.045503e+04	-1.187409e+02	2.824069e+01	1.052206e+00	2.372171e-02
437000	-4.046071e+04	-1.192520e+02	2.846569e+01	1.016962e+00	1.925972e-02
437500	-4.046649e+04	-1.165998e+02	2.736918e+01	1.067034e+00	1.675826e-02
438000	-4.046613e+04	-1.166856e+02	2.744637e+01	9.592236e-01	2.028219e-02
438500	-4.046475e+04	-1.178690e+02	2.792877e+01	9.444457e-01	2.299339e-03
439000	-4.047675e+04	-1.116115e+02	2.544598e+01	1.079844e+00	7.063771e-03
439500	-4.046779e+04	-1.122798e+02	2.567961e+01	1.121544e+00	1.324621e-02
440000	-4.045997e+04	-1.165678e+02	2.735446e+01	1.072046e+00	2.030361e-02
440500	-4.046026e+04	-1.148056e+02	2.666159e+01	1.072433e+00	1.581240e-02
441000	-4.045091e+04	-1.159335e+02	2.711514e+01	1.041666e+00	1.413597e-02
441500	-4.047073e+04	-1.141248e+02	2.638229e+01	1.114526e+00	2.043836e-02
442000	-4.045800e+04	-1.159042e+02	2.710289e+01	1.043344e+00	2.682783e-02
442500	-4.046865e+04	-1.115792e+02	2.543449e+01	1.078528e+00	1.794162e-02
443000	-4.046192e+04	-1.156897e+02	2.704138e+01	9.849472e-01	1.809726e-02
443500	-4.044994e+04	-1.164359e+02	2.733955e+01	9.776033e-01	9.775040e-03
444000	-4.045380e+04	-1.171732e+02	2.763434e+01	9.776033e-01	9.775040e-03
444500	-4.046250e+04	-1.160271e+02	2.716171e+01	1.017320e+00	1.634768e-02
445000	-4.046238e+04	-1.123456e+02	2.574574e+01	1.011040e+00	1.297018e-02
445500	-4.046240e+04	-1.139253e+02	2.628848e+01	1.159558e+00	2.058504e-02
446000	-4.045815e+04	-1.155725e+02	2.695922e+01	1.076841e+00	2.512212e-02
446500	-4.046028e+04	-1.139736e+02	2.634134e+01	1.070040e+00	8.154306e-03
447000	-4.046103e+04	-1.146930e+02	2.660885e+01	1.095728e+00	2.093763e-02
447500	-4.045906e+04	-1.147392e+02	2.662997e+01	1.087479e+00	2.458077e-02
448000	-4.047527e+04	-1.155294e+02	2.693929e+01	1.084557e+00	2.331565e-02
448500	-4.046099e+04	-1.167523e+02	2.745533e+01	1.003557e+00	1.438156e-02
449000	-4.046769e+04	-1.167907e+02	2.741682e+01	1.138436e+00	2.225699e-02
449500	-4.046289e+04	-1.151108e+02	2.677938e+01	1.074841e+00	2.008660e-02
450000	-4.046499e+04	-1.122795e+02	2.570148e+01	1.062858e+00	1.865834e-02
450500	-4.046766e+04	-1.167825e+02	2.746736e+01	1.003609e+00	1.702225e-02
451000	-4.046173e+04	-1.137089e+02	2.623666e+01	1.078616e+00	1.633355e-02
451500	-4.046010e+04	-1.170105e+02	2.756614e+01	9.848420e-01	9.602035e-03
452000	-4.045742e+04	-1.134151e+02	2.613296e+01	1.056505e+00	1.276878e-02
452500	-4.047241e+04	-1.144233e+02	2.652386e+01	1.045695e+00	1.873101e-02
453000	-4.046131e+04	-1.152981e+02	2.688423e+01	9.937392e-01	9.151239e-03
453500	-4.046422e+04	-1.157518e+02	2.704071e+01	1.048751e+00	1.565915e-02
454000	-4.046862e+04	-1.139207e+02	2.630690e+01	1.106833e+00	1.590555e-02
454500	-4.046043e+04	-1.219072e+02	2.959208e+01	9.982561e-01	1.590990e-02
455000	-4.046524e+04	-1.181274e+02	2.795761e+01	1.131869e+00	2.161978e-02
455500	-4.046243e+04	-1.134229e+02	2.613678e+01	1.054311e+00	1.772050e-02
456000	-4.046713e+04	-1.117453e+02	2.552064e+01	1.012782e+00	1.998317e-02
456500	-4.046003e+04	-1.188490e+02	2.829896e+01	1.018346e+00	1.541058e-02
457000	-4.046335e+04	-1.121545e+02	2.566591e+01	1.032873e+00	2.318786e-02
457500	-4.044966e+04	-1.158197e+02	2.707029e+01	1.041554e+00	1.698484e-02
458000	-4.046293e+04	-1.181185e+02	2.799269e+01	1.036758e+00	2.102107e-02
458500	-4.045668e+04	-1.134918e+02	2.617435e+01	1.024612e+00	2.166451e-02
459000	-4.046395e+04	-1.131597e+02	2.598098e+01	1.201316e+00	2.002303e-02
459500	-4.046022e+04	-1.139222e+02	2.633258e+01	1.041459e+00	1.646512e-02
460000	-4.047369e+04	-1.160727e+02	2.716181e+01	1.062701e+00	2.026201e-02
460500	-4.046737e+04	-1.132278e+02	2.606182e+01	1.056262e+00	1.616327e-02
461000	-4.046116e+04	-1.133092e+02	2.612361e+01	9.751341e-01	1.700121e-02
461500	-4.048500e+04	-1.156075e+02	2.694104e+01	1.158149e+00	1.643100e-02
462000	-4.046202e+04	-1.146396e+02	2.661026e+01	1.038710e+00	2.072046e-02
462500	-4.046335e+04	-1.176869e+02	2.782647e+01	1.014826e+00	2.090912e-02
463000	-4.046399e+04	-1.156283e+02	2.695787e+01	1.136093e+00	2.151664e-02
463500	-4.045633e+04	-1.175344e+02	2.777601e+01	9.871342e-01	7.714331e-03
464000	-4.046426e+04	-1.112918e+02	2.534396e+01	1.035517e+00	2.539500e-02
464500	-4.047272e+04	-1.178002e+02	2.785173e+01	1.065725e+00	2.510040e-02
465000	-4.045755e+04	-1.117674e+02	2.552526e+01	1.022482e+00	6.855133e-03
465500	-4.046067e+04	-1.142872e+02	2.647919e+01	1.025276e+00	2.778064e-02
466000	-4.045986e+04	-1.160307e+02	2.716082e+01	1.023178e+00	1.800997e-02
466500	-4.046899e+04	-1.140836e+02	2.635191e+01	1.152511e+00	2.588333e-02
467000	-4.046542e+04	-1.174727e+02	2.774327e+01	1.006547e+00	8.549061e-03
467500	-4.046448e+04	-1.206225e+02	2.902258e+01	1.053088e+00	2.367060e-02
468000	-4.045819e+04	-1.161805e+02	2.718806e+01	1.104138e+00	1.906014e-02
468500	-4.045976e+04	-1.203918e+02	2.892440e+01	1.055883e+00	1.999655e-02
469000	-4.046553e+04	-1.151590e+02	2.677957e+01	1.122614e+00	1.478667e-02
469500	-4.046552e+04	-1.218563e+02	2.954453e+01	1.058259e+00	1.454076e-02
470000	-4.045859e+04	-1.183468e+02	2.807997e+01	1.050833e+00	1.559565e-02
470500	-4.046495e+04	-1.157617e+02	2.704169e+01	1.056261e+00	1.831490e-02
471000	-4.046324e+04	-1.147051e+02	2.664202e+01	1.022333e+00	1.700540e-02
471500	-4.046342e+04	-1.158689e+02	2.706948e+01	1.092805e+00	2.337664e-02
472000	-4.046374e+04	-1.150673e+02	2.677467e+01	1.043448e+00	1.305324e-02
472500	-4.045698e+04	-1.140177e+02	2.635081e+01	1.089400e+00	1.680611e-02
473000	-4.045357e+04	-1.162881e+02	2.722278e+01	1.124002e+00	1.703770e-02
473500	-4.046352e+04	-1.153583e+02	2.689589e+01	1.024232e+00	1.561459e-02
474000	-4.045938e+04	-1.145838e+02	2.657190e+01	1.081977e+00	1.336500e-02
474500	-4.046219e+04	-1.228565e+02	2.998880e+01	1.029011e+00	1.269839e-02
475000	-4.046024e+04	-1.167364e+02	2.745447e+01	9.898173e-01	2.176559e-02
475500	-4.046167e+04	-1.151783e+02	2.680510e+01	1.076416e+00	1.766440e-02
476000	-4.046053e+04	-1.186054e+02	2.822384e+01	9.576795e-01	1.349567e-02
476500	-4.045087e+04	-1.121360e+02	2.564664e+01	1.065849e+00	1.575645e-02
477000	-4.045732e+04	-1.141554e+02	2.642120e+01	1.043998e+00	1.031408e-02
477500	-4.044753e+04	-1.166330e+02	2.740274e+01	1.016057e+00	1.574074e-02
478000	-4.045661e+04	-1.191371e+02	2.842962e+01	9.894458e-01	1.179258e-02
478500	-4.046417e+04	-1.131338e+02	2.601690e+01	1.080607e+00	1.402079e-02
479000	-4.046423e+04	-1.158826e+02	2.708299e+01	1.072219e+00	1.207884e-02
479500	-4.046594e+04	-1.136579e+02	2.621617e+01	1.081174e+00	2.383843e-02
480000	-4.046321e+04	-1.180818e+02	2.799348e+01	9.980841e-01	1.056661e-02
480500	-4.046733e+04	-1.147750e+02	2.665009e+01	1.071387e+00	2.068242e-02
481000	-4.046321e+04	-1.110353e+02	2.520922e+01	1.144265e+00	2.831575e-02
481500	-4.046745e+04	-1.168383e+02	2.746661e+01	1.061268e+00	1.506203e-02
482000	-4.045579e+04	-1.173407e+02	2.766849e+01	1.060213e+00	1.475550e-02
482500	-4.046785e+04	-1.142662e+02	2.644396e+01	1.095733e+00	2.048736e-02
483000	-4.046210e+04	-1.196282e+02	2.857884e+01	1.120030e+00	2.212073e-02
483500	-4.045811e+04	-1.158598e+02	2.704607e+01	1.143177e+00	2.479684e-02
484000	-4.046129e+04	-1.148310e+02	2.666310e+01	1.093922e+00	1.969072e-02
484500	-4.045350e+04	-1.200009e+02	2.876498e+01	1.045701e+00	8.739624e-03
485000	-4.045894e+04	-1.176354e+02	2.782245e+01	9.732123e-01	1.679250e-02
485500	-4.046708e+04	-1.080823e+02	2.414823e+01	1.135283e+00	8.796704e-03
486000	-4.045333e+04	-1.185800e+02	2.814945e+01	1.113960e+00	1.511550e-02
486500	-4.047084e+04	-1.219951e+02	2.961043e+01	1.043490e+00	1.683929e-02
487000	-4.046567e+04	-1.269655e+02	3.185415e+01	9.687626e-01	1.550645e-02
487500	-4.046897e+04	-1.179026e+02	2.792046e+01	9.985705e-01	1.489292e-02
488000	-4.047372e+04	-1.142630e+02	2.642728e+01	1.135863e+00	1.501981e-02
488500	-4.046029e+04	-1.128603e+02	2.590879e+01	1.092698e+00	1.444928e-02
489000	-4.045941e+04	-1.122305e+02	2.569695e+01	1.025943e+00	1.196753e-02
489500	-4.045894e+04	-1.170613e+02	2.758409e+01	9.908143e-01	2.395923e-02
490000	-4.045301e+04	-1.197270e+02	2.867400e+01	9.899686e-01	1.539275e-02
490500	-4.045783e+04	-1.170355e+02	2.755108e+01	1.047319e+00	2.421759e-02
491000	-4.045795e+04	-1.163559e+02	2.728243e+01	1.041400e+00	1.167545e-02
491500	-4.045584e+04	-1.162314e+02	2.723284e+01	1.041904e+00	8.850726e-03
492000	-4.046928e+04	-1.179080e+02	2.785131e+01	1.174486e+00	1.595226e-02
492500	-4.045417e+04	-1.153771e+02	2.690150e+01	1.028701e+00	1.118752e-02
493000	-4.046796e+04	-1.193336e+02	2.848967e+01	1.040665e+00	2.614207e-02
493500	-4.046746e+04	-1.216391e+02	2.945192e+01	1.057529e+00	1.900306e-02
494000	-4.047432e+04	-1.187889e+02	2.829625e+01	9.648420e-01	1.824909e-02
494500	-4.045175e+04	-1.179549e+02	2.793549e+01	1.013813e+00	1.542683e-02
495000	-4.045646e+04	-1.109796e+02	2.520046e+01	1.112409e+00	1.774668e-02
495500	-4.046411e+04	-1.196597e+02	2.865084e+01	9.783132e-01	1.431570e-02
496000	-4.046394e+04	-1.195796e+02	2.855582e+01	1.126993e+00	2.333367e-02
496500	-4.047756e+04	-1.154376e+02	2.687811e+01	1.148929e+00	1.861386e-02
497000	-4.046636e+04	-1.107562e+02	2.512481e+01	1.094985e+00	1.709820e-02
497500	-4.046510e+04	-1.222205e+02	2.972947e+01	9.921271e-01	1.856496e-02
498000	-4.046405e+04	-1.206419e+02	2.903917e+01	1.033077e+00	1.595100e-02
498500	-4.045783e+04	-1.141819e+02	2.641205e+01	1.094255e+00	1.731887e-02
499000	-4.045779e+04	-1.127445e+02	2.588538e+01	1.038930e+00	1.245935e-02
499500	-4.045885e+04	-1.112786e+02	2.532817e+01	1.064988e+00	1.609822e-02
500000	-4.045834e+04	-1.176326e+02	2.780865e+01	1.004561e+00	1.287970e-02
500500	-4.045866e+04	-1.175501e+02	2.775045e+01	1.066182e+00	1.914570e-02
501000	-4.046793e+04	-1.184073e+02	2.808871e+01	1.089887e+00	1.646305e-02
501500	-4.045686e+04	-1.186365e+02	2.819320e+01	1.063611e+00	1.849493e-02
502000	-4.046172e+04	-1.155439e+02	2.696444e+01	1.034986e+00	8.869778e-03
502500	-4.047093e+04	-1.137623e+02	2.627002e+01	1.044774e+00	1.204618e-02
503000	-4.046699e+04	-1.191682e+02	2.842948e+01	1.020821e+00	3.015344e-02
503500	-4.045873e+04	-1.183144e+02	2.805496e+01	1.079679e+00	2.198698e-02
504000	-4.046192e+04	-1.160663e+02	2.714264e+01	1.104754e+00	1.361265e-02
504500	-4.046428e+04	-1.156777e+02	2.705566e+01	9.367448e-01	1.669681e-02
505000	-4.046290e+04	-1.198566e+02	2.868799e+01	1.085947e+00	1.505975e-02
505500	-4.045723e+04	-1.170965e+02	2.758713e+01	1.018502e+00	1.702655e-02
506000	-4.045995e+04	-1.196878e+02	2.862772e+01	1.062002e+00	2.167172e-02
506500	-4.045531e+04	-1.182548e+02	2.800366e+01	1.146066e+00	1.496896e-02
507000	-4.045713e+04	-1.233985e+02	3.019890e+01	1.089145e+00	1.496896e-02
507500	-4.045934e+04	-1.175612e+02	2.775299e+01	1.070955e+00	1.824139e-02
508000	-4.046059e+04	-1.181881e+02	2.802008e+01	1.039053e+00	1.405504e-02
508500	-4.046761e+04	-1.098863e+02	2.481117e+01	1.085580e+00	2.742598e-02
509000	-4.046137e+04	-1.162641e+02	2.725083e+01	1.029207e+00	1.250516e-02
509500	-4.045801e+04	-1.191065e+02	2.840105e+01	1.028041e+00	1.584129e-02
510000	-4.046206e+04	-1.103594e+02	2.496523e+01	1.134631e+00	2.412330e-02
510500	-4.046221e+04	-1.136033e+02	2.619077e+01	1.093056e+00	2.412330e-02
511000	-4.047010e+04	-1.148255e+02	2.664972e+01	1.122922e+00	1.475334e-02
511500	-4.048649e+04	-1.225359e+02	2.989695e+01	9.200176e-01	1.676843e-02
512000	-4.045520e+04	-1.119586e+02	2.558938e+01	1.041700e+00	1.008147e-02
512500	-4.046594e+04	-1.167458e+02	2.741839e+01	1.089574e+00	1.933704e-02
513000	-4.046913e+04	-1.187777e+02	2.826589e+01	1.027607e+00	2.062805e-02
513500	-4.045524e+04	-1.135327e+02	2.619552e+01	1.010084e+00	9.140515e-03
514000	-4.047905e+04	-1.206695e+02	2.907156e+01	9.838941e-01	1.088957e-02
514500	-4.046098e+04	-1.153904e+02	2.691253e+01	1.013817e+00	2.102367e-02
515000	-4.045634e+04	-1.147822e+02	2.667527e+01	1.013817e+00	2.218156e-02
515500	-4.045810e+04	-1.123843e+02	2.571952e+01	1.119587e+00	1.434640e-02
516000	-4.046333e+04	-1.127545e+02	2.587668e+01	1.072038e+00	2.082051e-02
516500	-4.045960e+04	-1.165316e+02	2.733903e+01	1.074583e+00	1.501173e-02
517000	-4.046984e+04	-1.143141e+02	2.647848e+01	1.054073e+00	2.726288e-02
517500	-4.045767e+04	-1.145379e+02	2.657580e+01	1.025962e+00	1.186824e-02
518000	-4.046745e+04	-1.147796e+02	2.667029e+01	1.023987e+00	1.018216e-02
518500	-4.046735e+04	-1.162343e+02	2.718974e+01	1.153651e+00	2.496342e-02
519000	-4.046394e+04	-1.173003e+02	2.768112e+01	9.883384e-01	2.149822e-02
519500	-4.046223e+04	-1.131473e+02	2.602892e+01	1.062426e+00	2.807082e-02
520000	-4.046378e+04	-1.196279e+02	2.857466e+01	1.129870e+00	2.555200e-02
520500	-4.046642e+04	-1.144261e+02	2.649717e+01	1.117651e+00	2.525304e-02
521000	-4.046413e+04	-1.140639e+02	2.638615e+01	1.043666e+00	1.748147e-02
521500	-4.046677e+04	-1.173387e+02	2.768762e+01	1.010652e+00	1.071634e-02
522000	-4.046387e+04	-1.176769e+02	2.783047e+01	9.949664e-01	2.312765e-02
522500	-4.046190e+04	-1.162841e+02	2.721955e+01	1.128109e+00	2.420993e-02
523000	-4.046663e+04	-1.176988e+02	2.778313e+01	1.133931e+00	6.475069e-03
523500	-4.044970e+04	-1.194530e+02	2.853511e+01	1.050300e+00	1.822365e-02
524000	-4.045835e+04	-1.190586e+02	2.839292e+01	9.998248e-01	1.926223e-02
524500	-4.046741e+04	-1.175487e+02	2.771701e+01	1.147681e+00	1.791485e-02
525000	-4.045646e+04	-1.175622e+02	2.774197e+01	1.099334e+00	1.577936e-02
525500	-4.045957e+04	-1.155670e+02	2.697816e+01	1.023109e+00	2.127749e-02
526000	-4.046810e+04	-1.163388e+02	2.726243e+01	1.074628e+00	2.105474e-02
526500	-4.046979e+04	-1.106359e+02	2.509758e+01	1.048992e+00	1.299426e-02
527000	-4.047820e+04	-1.107180e+02	2.510397e+01	1.113587e+00	2.345090e-02
527500	-4.045433e+04	-1.138064e+02	2.631573e+01	9.695665e-01	1.649267e-02
528000	-4.046687e+04	-1.191242e+02	2.838614e+01	1.081888e+00	1.102990e-02
528500	-4.045427e+04	-1.162861e+02	2.725069e+01	1.051570e+00	2.069485e-02
529000	-4.046462e+04	-1.129104e+02	2.595065e+01	1.032144e+00	1.211062e-02
529500	-4.046121e+04	-1.181026e+02	2.796552e+01	1.087665e+00	1.605701e-02
530000	-4.046025e+04	-1.158372e+02	2.708271e+01	1.027516e+00	1.119538e-02
530500	-4.045857e+04	-1.171947e+02	2.762696e+01	1.017424e+00	2.034383e-02
531000	-4.046889e+04	-1.166523e+02	2.737365e+01	1.108372e+00	2.378085e-02
531500	-4.046172e+04	-1.183568e+02	2.808180e+01	1.056299e+00	8.624178e-03
532000	-4.045592e+04	-1.170945e+02	2.756417e+01	1.073733e+00	2.337228e-02
532500	-4.045738e+04	-1.152362e+02	2.684230e+01	1.039113e+00	1.874884e-02
533000	-4.045422e+04	-1.142555e+02	2.644253e+01	1.088727e+00	1.153970e-02
533500	-4.045974e+04	-1.158423e+02	2.705928e+01	1.092169e+00	1.066232e-02
534000	-4.046673e+04	-1.139544e+02	2.633083e+01	1.078190e+00	9.497030e-03
534500	-4.045810e+04	-1.163064e+02	2.727467e+01	1.011440e+00	1.822206e-02
535000	-4.046731e+04	-1.150556e+02	2.675921e+01	1.071462e+00	1.856344e-02
535500	-4.045809e+04	-1.184000e+02	2.811229e+01	1.024849e+00	1.146996e-02
536000	-4.046580e+04	-1.127282e+02	2.583975e+01	1.143680e+00	2.169397e-02
536500	-4.047303e+04	-1.196722e+02	2.864594e+01	1.002549e+00	1.664782e-02
537000	-4.045781e+04	-1.125648e+02	2.581875e+01	1.035985e+00	1.557629e-02
537500	-4.047334e+04	-1.155116e+02	2.695656e+01	1.022691e+00	1.763554e-02
538000	-4.046931e+04	-1.149961e+02	2.676771e+01	9.901231e-01	1.423274e-02
538500	-4.047466e+04	-1.137177e+02	2.626435e+01	1.014969e+00	2.260546e-02
539000	-4.045448e+04	-1.214699e+02	2.939725e+01	1.016389e+00	1.343804e-02
539500	-4.047569e+04	-1.165475e+02	2.736850e+01	1.016506e+00	1.727206e-02
540000	-4.046112e+04	-1.122697e+02	2.572200e+01	9.983884e-01	1.240803e-02
540500	-4.045503e+04	-1.129104e+02	2.594155e+01	1.056187e+00	1.505786e-02
541000	-4.045577e+04	-1.130806e+02	2.599850e+01	1.075940e+00	1.852764e-02
541500	-4.046268e+04	-1.159050e+02	2.709264e+01	1.070186e+00	2.244745e-02
542000	-4.046586e+04	-1.149903e+02	2.673896e+01	1.058061e+00	1.613426e-02
542500	-4.045296e+04	-1.169919e+02	2.749064e+01	1.154761e+00	1.897336e-02
543000	-4.046515e+04	-1.201183e+02	2.880888e+01	1.058061e+00	7.772902e-03
543500	-4.045540e+04	-1.160552e+02	2.717562e+01	1.010243e+00	1.750269e-02
544000	-4.046496e+04	-1.242614e+02	3.061089e+01	1.016610e+00	2.409363e-02
544500	-4.046261e+04	-1.176624e+02	2.780627e+01	1.040254e+00	1.175026e-02
545000	-4.045481e+04	-1.191185e+02	2.839322e+01	1.058941e+00	1.849562e-02
545500	-4.045112e+04	-1.147130e+02	2.663094e+01	1.058765e+00	1.197489e-02
546000	-4.044836e+04	-1.180914e+02	2.796571e+01	1.075902e+00	2.037686e-02
546500	-4.045121e+04	-1.199570e+02	2.877070e+01	9.880685e-01	1.353684e-02
547000	-4.045450e+04	-1.181654e+02	2.803754e+01	9.734908e-01	1.170125e-02
547500	-4.044839e+04	-1.205975e+02	2.900980e+01	1.058395e+00	1.991168e-02
548000	-4.045832e+04	-1.201940e+02	2.883882e+01	1.062172e+00	2.317345e-02
548500	-4.045370e+04	-1.151076e+02	2.678949e+01	1.045796e+00	1.682776e-02
549000	-4.045328e+04	-1.198746e+02	2.869478e+01	1.087652e+00	1.682776e-02
549500	-4.045980e+04	-1.172764e+02	2.764414e+01	1.056432e+00	8.411185e-03
550000	-4.045744e+04	-1.160542e+02	2.714887e+01	1.076925e+00	1.638597e-02
550500	-4.047349e+04	-1.219088e+02	2.956078e+01	1.072862e+00	2.543559e-02
551000	-4.046285e+04	-1.198202e+02	2.868386e+01	1.059503e+00	2.106572e-02
551500	-4.045978e+04	-1.167005e+02	2.739628e+01	1.099694e+00	3.171296e-02
552000	-4.046349e+04	-1.146476e+02	2.662025e+01	1.020906e+00	1.259652e-02
552500	-4.045595e+04	-1.118104e+02	2.553813e+01	1.030879e+00	1.262882e-02
553000	-4.044892e+04	-1.174591e+02	2.772810e+01	1.030582e+00	2.064311e-02
553500	-4.045346e+04	-1.166061e+02	2.736303e+01	1.088864e+00	2.609591e-02
554000	-4.045518e+04	-1.156718e+02	2.699552e+01	1.083694e+00	2.007362e-02
554500	-4.046083e+04	-1.162122e+02	2.720726e+01	1.087309e+00	1.934273e-02
555000	-4.046583e+04	-1.126541e+02	2.582957e+01	1.096537e+00	1.889895e-02
555500	-4.046181e+04	-1.172700e+02	2.763293e+01	1.077855e+00	9.939846e-03
556000	-4.046343e+04	-1.162246e+02	2.721591e+01	1.077855e+00	1.467129e-02
556500	-4.046588e+04	-1.181562e+02	2.797745e+01	1.111895e+00	1.560031e-02
557000	-4.046644e+04	-1.158969e+02	2.709357e+01	1.059699e+00	1.661413e-02
557500	-4.046260e+04	-1.176087e+02	2.777908e+01	1.053820e+00	1.422803e-02
558000	-4.046715e+04	-1.132219e+02	2.606587e+01	1.039623e+00	1.478447e-02
558500	-4.046435e+04	-1.154895e+02	2.693567e+01	1.053907e+00	5.970718e-03
559000	-4.046237e+04	-1.141537e+02	2.641970e+01	1.046257e+00	1.008567e-02
559500	-4.046159e+04	-1.169016e+02	2.748079e+01	1.089092e+00	1.948322e-02
560000	-4.046829e+04	-1.211466e+02	2.926399e+01	1.006320e+00	1.491039e-02
560500	-4.046000e+04	-1.141295e+02	2.641457e+01	1.035379e+00	1.355152e-02
561000	-4.047112e+04	-1.163488e+02	2.729593e+01	1.000263e+00	1.039237e-02
561500	-4.046607e+04	-1.160114e+02	2.715995e+01	1.006124e+00	9.543991e-03
562000	-4.046798e+04	-1.171206e+02	2.762144e+01	9.571030e-01	1.438056e-02
562500	-4.046534e+04	-1.212261e+02	2.926626e+01	1.080486e+00	1.595182e-02
563000	-4.046399e+04	-1.182725e+02	2.805294e+01	1.042761e+00	2.004518e-02
563500	-4.046358e+04	-1.118248e+02	2.551329e+01	1.112066e+00	1.581784e-02
564000	-4.045570e+04	-1.191641e+02	2.840303e+01	1.080786e+00	1.963893e-02
564500	-4.045268e+04	-1.155189e+02	2.694858e+01	1.050404e+00	2.023559e-02
565000	-4.046118e+04	-1.155514e+02	2.696696e+01	1.036051e+00	8.076458e-03
565500	-4.046619e+04	-1.186940e+02	2.822736e+01	1.037777e+00	1.942966e-02
566000	-4.046835e+04	-1.174949e+02	2.772766e+01	1.067445e+00	2.263624e-02
566500	-4.046049e+04	-1.140248e+02	2.637097e+01	1.043979e+00	2.170005e-02
567000	-4.046042e+04	-1.174241e+02	2.770157e+01	1.061409e+00	1.852154e-02
567500	-4.046061e+04	-1.211032e+02	2.923403e+01	1.033519e+00	1.022867e-02
568000	-4.046652e+04	-1.175513e+02	2.772084e+01	1.140806e+00	2.216473e-02
568500	-4.046533e+04	-1.167824e+02	2.741675e+01	1.130275e+00	2.635427e-02
569000	-4.045686e+04	-1.120338e+02	2.562381e+01	1.024750e+00	1.377853e-02
569500	-4.045573e+04	-1.071139e+02	2.384370e+01	1.034929e+00	1.725247e-02
570000	-4.046322e+04	-1.166330e+02	2.739714e+01	1.030052e+00	1.765020e-02
570500	-4.046241e+04	-1.163458e+02	2.729035e+01	1.011341e+00	1.536635e-02
571000	-4.045685e+04	-1.153405e+02	2.688156e+01	1.043024e+00	2.230457e-02
571500	-4.045481e+04	-1.172236e+02	2.763966e+01	1.014813e+00	1.907745e-02
572000	-4.046842e+04	-1.192831e+02	2.845254e+01	1.079911e+00	1.704710e-02
572500	-4.046196e+04	-1.182419e+02	2.803703e+01	1.051179e+00	1.952184e-02
573000	-4.046672e+04	-1.136897e+02	2.626267e+01	9.913510e-01	1.039717e-02
573500	-4.046069e+04	-1.169789e+02	2.754720e+01	1.000437e+00	1.044160e-02
574000	-4.045466e+04	-1.173014e+02	2.767273e+01	1.010350e+00	1.316501e-02
574500	-4.046454e+04	-1.144218e+02	2.650797e+01	1.085360e+00	1.889144e-02
575000	-4.046598e+04	-1.111497e+02	2.528912e+01	1.041831e+00	1.650443e-02
575500	-4.046319e+04	-1.231691e+02	3.013234e+01	1.012086e+00	1.970666e-02
576000	-4.046772e+04	-1.154756e+02	2.693479e+01	1.042201e+00	2.673834e-02
576500	-4.046956e+04	-1.130925e+02	2.598862e+01	1.113885e+00	1.468259e-02
577000	-4.045866e+04	-1.156739e+02	2.702924e+01	1.000033e+00	1.270596e-02
577500	-4.045868e+04	-1.168441e+02	2.749322e+01	1.000483e+00	1.270596e-02
578000	-4.046492e+04	-1.200291e+02	2.879264e+01	1.007623e+00	1.417763e-02
578500	-4.045472e+04	-1.178774e+02	2.789530e+01	1.035317e+00	1.850420e-02
579000	-4.046309e+04	-1.123671e+02	2.572915e+01	1.076759e+00	8.659475e-03
579500	-4.044922e+04	-1.172211e+02	2.763700e+01	1.018840e+00	2.051727e-02
580000	-4.045843e+04	-1.206869e+02	2.907925e+01	9.831256e-01	1.303550e-02
580500	-4.045274e+04	-1.165044e+02	2.735822e+01	9.991448e-01	2.350556e-02
581000	-4.045792e+04	-1.194742e+02	2.854288e+01	1.052758e+00	1.540557e-02
581500	-4.046905e+04	-1.129022e+02	2.594628e+01	1.035444e+00	1.561952e-02
582000	-4.046269e+04	-1.120102e+02	2.559564e+01	1.076505e+00	1.576389e-02
582500	-4.046913e+04	-1.156931e+02	2.698127e+01	1.141281e+00	1.982716e-02
583000	-4.046163e+04	-1.229447e+02	3.001504e+01	1.056813e+00	2.439245e-02
583500	-4.045942e+04	-1.162065e+02	2.723218e+01	1.018617e+00	9.252600e-03
584000	-4.046704e+04	-1.164982e+02	2.732166e+01	1.084890e+00	1.553072e-02
584500	-4.046309e+04	-1.163330e+02	2.726741e+01	1.056327e+00	2.071789e-02
585000	-4.046229e+04	-1.139433e+02	2.634600e+01	1.027602e+00	1.717620e-02
585500	-4.046887e+04	-1.114388e+02	2.537247e+01	1.105463e+00	9.656414e-03
586000	-4.045502e+04	-1.135752e+02	2.620004e+01	1.040714e+00	1.839690e-02
586500	-4.046636e+04	-1.119254e+02	2.557011e+01	1.060152e+00	1.615498e-02
587000	-4.046928e+04	-1.186982e+02	2.822622e+01	1.044688e+00	1.883045e-02
587500	-4.045527e+04	-1.118209e+02	2.551368e+01	1.107097e+00	2.408543e-02
588000	-4.045936e+04	-1.156144e+02	2.699301e+01	1.032679e+00	1.956889e-02
588500	-4.046118e+04	-1.162355e+02	2.722831e+01	1.057457e+00	1.445448e-02
589000	-4.045289e+04	-1.208535e+02	2.913311e+01	1.022145e+00	1.424937e-02
589500	-4.045001e+04	-1.116540e+02	2.547366e+01	1.047765e+00	1.801885e-02
590000	-4.045851e+04	-1.119870e+02	2.559572e+01	1.053074e+00	2.542853e-02
590500	-4.045359e+04	-1.141095e+02	2.638875e+01	1.082515e+00	1.801751e-02
591000	-4.047508e+04	-1.117922e+02	2.552044e+01	1.060233e+00	1.279808e-02
591500	-4.045911e+04	-1.133016e+02	2.610243e+01	1.023275e+00	1.966083e-02
592000	-4.047156e+04	-1.135767e+02	2.620616e+01	1.026141e+00	1.779939e-02
592500	-4.045965e+04	-1.162160e+02	2.722569e+01	1.044503e+00	1.157747e-02
593000	-4.046355e+04	-1.126785e+02	2.586667e+01	1.022488e+00	2.525174e-02
593500	-4.046109e+04	-1.166867e+02	2.741565e+01	1.037306e+00	2.091569e-02
594000	-4.046044e+04	-1.151195e+02	2.679743e+01	1.037306e+00	2.017968e-02
594500	-4.045998e+04	-1.164873e+02	2.732020e+01	1.077655e+00	1.916660e-02
595000	-4.045776e+04	-1.158419e+02	2.707201e+01	1.059376e+00	1.435328e-02
595500	-4.044907e+04	-1.167712e+02	2.743606e+01	1.070680e+00	1.516208e-02
596000	-4.046005e+04	-1.163851e+02	2.728458e+01	1.065097e+00	1.897804e-02
596500	-4.046736e+04	-1.102834e+02	2.499150e+01	9.866573e-01	2.161335e-02
597000	-4.046149e+04	-1.095716e+02	2.467772e+01	1.140158e+00	2.291142e-02
597500	-4.046424e+04	-1.137660e+02	2.628146e+01	1.018549e+00	1.862036e-02
598000	-4.045397e+04	-1.165648e+02	2.738169e+01	1.000677e+00	9.450607e-03
598500	-4.046140e+04	-1.202520e+02	2.882645e+01	1.149759e+00	2.114053e-02
599000	-4.045228e+04	-1.171035e+02	2.760959e+01	9.695446e-01	1.715537e-02
599500	-4.045430e+04	-1.117817e+02	2.550698e+01	1.085919e+00	1.887724e-02
600000	-4.045184e+04	-1.116566e+02	2.547286e+01	1.052570e+00	1.323181e-02
600500	-4.045118e+04	-1.157149e+02	2.704539e+01	1.000054e+00	1.978167e-02
601000	-4.044993e+04	-1.123534e+02	2.573455e+01	1.048654e+00	1.542765e-02
601500	-4.045943e+04	-1.160299e+02	2.713623e+01	1.084673e+00	1.557663e-02
602000	-4.046076e+04	-1.138123e+02	2.629832e+01	1.020885e+00	1.051534e-02
602500	-4.046255e+04	-1.125869e+02	2.579491e+01	1.121452e+00	2.502071e-02
603000	-4.045809e+04	-1.105298e+02	2.503339e+01	1.118307e+00	2.462269e-02
603500	-4.047202e+04	-1.126719e+02	2.586380e+01	1.023550e+00	9.473270e-03
604000	-4.045555e+04	-1.151930e+02	2.682225e+01	1.047182e+00	1.196798e-02
604500	-4.046549e+04	-1.141146e+02	2.640031e+01	1.057470e+00	1.585909e-02
605000	-4.047173e+04	-1.121596e+02	2.566950e+01	1.028330e+00	2.190851e-02
605500	-4.046866e+04	-1.140637e+02	2.634015e+01	1.163223e+00	1.727056e-02
606000	-4.046223e+04	-1.130981e+02	2.599905e+01	1.091964e+00	1.700163e-02
606500	-4.044977e+04	-1.148761e+02	2.670505e+01	1.031105e+00	1.979442e-02
607000	-4.045114e+04	-1.173191e+02	2.767411e+01	1.024642e+00	1.541000e-02
607500	-4.046347e+04	-1.152619e+02	2.686341e+01	1.010786e+00	1.095830e-02
608000	-4.046053e+04	-1.181648e+02	2.798761e+01	1.095491e+00	1.804757e-02
608500	-4.046351e+04	-1.139972e+02	2.634401e+01	1.086623e+00	1.685974e-02
609000	-4.047214e+04	-1.182731e+02	2.806936e+01	1.003132e+00	1.551574e-02
609500	-4.046368e+04	-1.169336e+02	2.753415e+01	9.877037e-01	9.247308e-03
610000	-4.045604e+04	-1.134853e+02	2.613965e+01	1.109117e+00	2.067944e-02
610500	-4.046703e+04	-1.144078e+02	2.653236e+01	1.008201e+00	2.111023e-02
611000	-4.047631e+04	-1.179998e+02	2.793073e+01	1.070420e+00	1.233068e-02
611500	-4.047086e+04	-1.166726e+02	2.742966e+01	9.881820e-01	7.193871e-03
612000	-4.046713e+04	-1.163336e+02	2.726145e+01	1.071937e+00	1.006932e-02
612500	-4.047323e+04	-1.104708e+02	2.501701e+01	1.104090e+00	2.061380e-02
613000	-4.046215e+04	-1.141844e+02	2.644603e+01	1.008582e+00	1.834457e-02
613500	-4.045949e+04	-1.142341e+02	2.645038e+01	1.046923e+00	1.445629e-02
614000	-4.046276e+04	-1.192088e+02	2.843858e+01	1.039410e+00	1.185876e-02
614500	-4.046157e+04	-1.139094e+02	2.634456e+01	9.974079e-01	1.204101e-02
615000	-4.047316e+04	-1.170845e+02	2.757397e+01	1.039297e+00	2.041332e-02
615500	-4.046149e+04	-1.199294e+02	2.874941e+01	1.011488e+00	1.026780e-02
616000	-4.047034e+04	-1.170334e+02	2.757617e+01	9.826971e-01	5.576985e-03
616500	-4.045703e+04	-1.186369e+02	2.818732e+01	1.078314e+00	2.486344e-02
617000	-4.045879e+04	-1.186883e+02	2.818913e+01	1.125363e+00	1.972211e-02
617500	-4.047200e+04	-1.172201e+02	2.767025e+01	9.352239e-01	6.221502e-03
618000	-4.046452e+04	-1.172821e+02	2.765318e+01	1.039644e+00	2.627369e-02
618500	-4.046335e+04	-1.112709e+02	2.533183e+01	1.047424e+00	2.145891e-02
619000	-4.046752e+04	-1.222409e+02	2.970287e+01	1.074230e+00	2.606824e-02
619500	-4.046698e+04	-1.140658e+02	2.639002e+01	1.035471e+00	2.094449e-02
620000	-4.046250e+04	-1.136945e+02	2.624815e+01	1.034162e+00	9.107187e-03
620500	-4.046724e+04	-1.133651e+02	2.611998e+01	1.040574e+00	8.139792e-03
621000	-4.047731e+04	-1.106263e+02	2.510766e+01	1.011815e+00	1.426386e-02
621500	-4.046271e+04	-1.134839e+02	2.616035e+01	1.053460e+00	1.062183e-02
622000	-4.046211e+04	-1.151154e+02	2.676985e+01	1.103867e+00	1.394915e-02
622500	-4.046843e+04	-1.183273e+02	2.811648e+01	9.418864e-01	1.389128e-02
623000	-4.046028e+04	-1.138628e+02	2.628118e+01	1.116100e+00	1.356610e-02
623500	-4.046624e+04	-1.199061e+02	2.871760e+01	1.064416e+00	1.531685e-02
624000	-4.045987e+04	-1.167718e+02	2.743231e+01	1.080724e+00	1.403077e-02
624500	-4.046238e+04	-1.186913e+02	2.820792e+01	1.082477e+00	7.925833e-03
625000	-4.045991e+04	-1.128213e+02	2.591651e+01	1.033270e+00	1.145667e-02
625500	-4.046594e+04	-1.140461e+02	2.637085e+01	1.065615e+00	2.267576e-02
626000	-4.045831e+04	-1.136347e+02	2.620079e+01	1.098247e+00	1.491757e-02
626500	-4.046386e+04	-1.117092e+02	2.550418e+01	1.020946e+00	1.491757e-02
627000	-4.046432e+04	-1.140707e+02	2.635633e+01	1.128020e+00	1.491757e-02
627500	-4.044912e+04	-1.217041e+02	2.949418e+01	1.023674e+00	1.247426e-02
628000	-4.046289e+04	-1.119921e+02	2.560430e+01	1.035248e+00	2.145897e-02
628500	-4.045304e+04	-1.158883e+02	2.710961e+01	1.010405e+00	2.057251e-02
629000	-4.047268e+04	-1.090942e+02	2.452723e+01	1.081468e+00	1.156008e-02
629500	-4.046137e+04	-1.204197e+02	2.892570e+01	1.080622e+00	3.660601e-02
630000	-4.047183e+04	-1.091049e+02	2.450504e+01	1.154120e+00	1.745027e-02
630500	-4.046067e+04	-1.110641e+02	2.523529e+01	1.102295e+00	2.008944e-02
631000	-4.046005e+04	-1.192630e+02	2.845948e+01	1.043005e+00	1.756017e-02
631500	-4.044513e+04	-1.125043e+02	2.579542e+01	1.037526e+00	1.806563e-02
632000	-4.046538e+04	-1.129050e+02	2.592867e+01	1.084839e+00	1.521221e-02
632500	-4.045529e+04	-1.147531e+02	2.661159e+01	1.148841e+00	1.850943e-02
633000	-4.045882e+04	-1.144527e+02	2.651563e+01	1.096438e+00	1.950600e-02
633500	-4.045650e+04	-1.135627e+02	2.617219e+01	1.101134e+00	2.072793e-02
634000	-4.046096e+04	-1.189825e+02	2.836164e+01	9.995880e-01	1.383224e-02
634500	-4.047892e+04	-1.079260e+02	2.411279e+01	1.079427e+00	1.396708e-02
635000	-4.045876e+04	-1.165196e+02	2.733963e+01	1.061143e+00	1.390532e-02
635500	-4.045446e+04	-1.178367e+02	2.786792e+01	1.062211e+00	1.239371e-02
636000	-4.046089e+04	-1.104029e+02	2.499733e+01	1.090159e+00	2.020318e-02
636500	-4.046168e+04	-1.124969e+02	2.577046e+01	1.096528e+00	2.020318e-02
637000	-4.045932e+04	-1.237868e+02	3.039750e+01	1.024982e+00	1.567830e-02
637500	-4.048304e+04	-1.154062e+02	2.689426e+01	1.076281e+00	1.404028e-02
638000	-4.046874e+04	-1.155597e+02	2.694199e+01	1.107988e+00	1.801305e-02
638500	-4.046807e+04	-1.153925e+02	2.685357e+01	1.166577e+00	1.209686e-02
639000	-4.046058e+04	-1.169557e+02	2.753461e+01	1.008699e+00	1.724491e-02
639500	-4.046883e+04	-1.128614e+02	2.590630e+01	1.100414e+00	1.616918e-02
640000	-4.045519e+04	-1.180878e+02	2.800086e+01	9.859001e-01	1.404340e-02
640500	-4.045842e+04	-1.160613e+02	2.717795e+01	1.010440e+00	9.565112e-03
641000	-4.046910e+04	-1.131192e+02	2.601249e+01	1.077606e+00	2.318013e-02
641500	-4.046846e+04	-1.118521e+02	2.555123e+01	1.037525e+00	2.515248e-02
642000	-4.046084e+04	-1.192535e+02	2.845189e+01	1.051932e+00	1.835178e-02
642500	-4.045817e+04	-1.201881e+02	2.885378e+01	1.020591e+00	2.156255e-02
643000	-4.046492e+04	-1.105818e+02	2.507381e+01	1.059821e+00	3.060901e-02
643500	-4.045902e+04	-1.156920e+02	2.702885e+01	1.019110e+00	2.155430e-02
644000	-4.046626e+04	-1.154892e+02	2.694959e+01	1.018060e+00	1.831297e-02
644500	-4.046179e+04	-1.204171e+02	2.894436e+01	1.033594e+00	2.299605e-02
645000	-4.046169e+04	-1.173999e+02	2.769850e+01	1.044857e+00	1.902574e-02
645500	-4.045911e+04	-1.119334e+02	2.558050e+01	1.040326e+00	1.599058e-02
646000	-4.044843e+04	-1.178824e+02	2.789669e+01	1.036894e+00	1.037698e-02
646500	-4.044937e+04	-1.111259e+02	2.527828e+01	1.047363e+00	1.642407e-02
647000	-4.044536e+04	-1.158378e+02	2.708908e+01	1.012034e+00	1.274421e-02
647500	-4.046143e+04	-1.097056e+02	2.474024e+01	1.100835e+00	1.775077e-02
648000	-4.045600e+04	-1.138938e+02	2.631144e+01	1.068199e+00	7.742636e-03
648500	-4.046092e+04	-1.164127e+02	2.729647e+01	1.062833e+00	2.251507e-02
649000	-4.045671e+04	-1.133948e+02	2.610259e+01	1.116008e+00	2.021658e-02
649500	-4.046389e+04	-1.138771e+02	2.629752e+01	1.087731e+00	1.688086e-02
650000	-4.047202e+04	-1.147864e+02	2.667769e+01	1.011796e+00	2.792479e-03
650500	-4.045913e+04	-1.144804e+02	2.656246e+01	1.002996e+00	1.898645e-02
651000	-4.045530e+04	-1.170574e+02	2.756350e+01	1.038320e+00	2.083981e-02
651500	-4.045990e+04	-1.182088e+02	2.803007e+01	1.035186e+00	1.629414e-02
652000	-4.045572e+04	-1.155173e+02	2.695514e+01	1.032029e+00	1.784154e-02
652500	-4.045493e+04	-1.177750e+02	2.785869e+01	1.023297e+00	1.784154e-02
653000	-4.045719e+04	-1.136167e+02	2.620917e+01	1.058342e+00	8.720154e-03
653500	-4.045796e+04	-1.103769e+02	2.498777e+01	1.090381e+00	2.242718e-02
654000	-4.046119e+04	-1.148478e+02	2.670540e+01	1.001833e+00	1.063430e-02
654500	-4.046776e+04	-1.118845e+02	2.554434e+01	1.088375e+00	2.125834e-02
655000	-4.046222e+04	-1.183733e+02	2.809019e+01	1.052290e+00	2.764854e-02
655500	-4.047044e+04	-1.148818e+02	2.667886e+01	1.104128e+00	2.764854e-02
656000	-4.045168e+04	-1.141753e+02	2.643295e+01	1.033433e+00	9.183790e-03
656500	-4.046429e+04	-1.136772e+02	2.623344e+01	1.055298e+00	2.021482e-02
657000	-4.046753e+04	-1.118422e+02	2.553188e+01	1.079551e+00	2.577234e-02
657500	-4.045329e+04	-1.161622e+02	2.722337e+01	9.966249e-01	2.115898e-02
658000	-4.046907e+04	-1.193313e+02	2.852306e+01	9.577254e-01	1.268507e-02
658500	-4.045464e+04	-1.179480e+02	2.794494e+01	9.836785e-01	1.764173e-02
659000	-4.045553e+04	-1.127934e+02	2.592676e+01	9.782923e-01	1.764173e-02
659500	-4.046852e+04	-1.107240e+02	2.509477e+01	1.144753e+00	2.759090e-02
660000	-4.045807e+04	-1.171043e+02	2.761088e+01	9.670674e-01	1.908625e-02
660500	-4.045094e+04	-1.183228e+02	2.807802e+01	1.031568e+00	5.722783e-03
661000	-4.046600e+04	-1.132984e+02	2.609221e+01	1.046892e+00	1.429145e-02
661500	-4.045707e+04	-1.139224e+02	2.631508e+01	1.087275e+00	1.721464e-02
662000	-4.045434e+04	-1.211256e+02	2.921984e+01	1.089339e+00	3.155079e-02
662500	-4.044903e+04	-1.186192e+02	2.819652e+01	1.038135e+00	2.747849e-02
663000	-4.045497e+04	-1.224792e+02	2.982809e+01	1.022354e+00	6.644630e-03
663500	-4.046234e+04	-1.190866e+02	2.836146e+01	1.104095e+00	1.863489e-02
664000	-4.045676e+04	-1.193756e+02	2.852191e+01	1.004730e+00	2.594205e-02
664500	-4.045743e+04	-1.166564e+02	2.739364e+01	1.062300e+00	3.087043e-02
665000	-4.047033e+04	-1.165412e+02	2.733109e+01	1.104144e+00	1.522707e-02
665500	-4.045955e+04	-1.163496e+02	2.726042e+01	1.090557e+00	1.442377e-02
666000	-4.045425e+04	-1.152915e+02	2.687796e+01	1.003188e+00	2.063713e-02
666500	-4.046417e+04	-1.166730e+02	2.741984e+01	1.013132e+00	2.048814e-02
667000	-4.046847e+04	-1.181425e+02	2.796752e+01	1.122602e+00	2.572469e-02
667500	-4.047006e+04	-1.130781e+02	2.598060e+01	1.120663e+00	1.526185e-02
668000	-4.047482e+04	-1.137910e+02	2.626356e+01	1.090310e+00	1.417547e-02
668500	-4.046412e+04	-1.135254e+02	2.614042e+01	1.147197e+00	1.804216e-02
669000	-4.045290e+04	-1.131839e+02	2.604463e+01	1.057568e+00	1.763690e-02
669500	-4.047413e+04	-1.168263e+02	2.745773e+01	1.071527e+00	1.438369e-02
670000	-4.045450e+04	-1.203658e+02	2.890257e+01	1.081841e+00	1.503800e-02
670500	-4.045038e+04	-1.139781e+02	2.634061e+01	1.076432e+00	2.215556e-02
671000	-4.045428e+04	-1.173796e+02	2.770205e+01	1.015770e+00	1.835009e-02
671500	-4.046157e+04	-1.196172e+02	2.861541e+01	1.021020e+00	1.845555e-02
672000	-4.046330e+04	-1.168712e+02	2.749536e+01	1.022253e+00	1.156246e-02
672500	-4.047015e+04	-1.173807e+02	2.767613e+01	1.081167e+00	1.202196e-02
673000	-4.045836e+04	-1.178539e+02	2.788734e+01	1.031469e+00	1.793112e-02
673500	-4.045070e+04	-1.162002e+02	2.720344e+01	1.084976e+00	1.512903e-02
674000	-4.045954e+04	-1.115439e+02	2.539895e+01	1.139020e+00	1.875584e-02
674500	-4.045251e+04	-1.194581e+02	2.853145e+01	1.064224e+00	1.170115e-02
675000	-4.044989e+04	-1.152193e+02	2.683443e+01	1.042321e+00	1.757271e-02
675500	-4.045430e+04	-1.119169e+02	2.554774e+01	1.111668e+00	1.141483e-02
676000	-4.045657e+04	-1.148685e+02	2.668870e+01	1.065505e+00	1.634572e-02
676500	-4.046185e+04	-1.112719e+02	2.533193e+01	1.048143e+00	1.542605e-02
677000	-4.047122e+04	-1.170965e+02	2.761841e+01	9.405151e-01	9.477139e-03
677500	-4.046978e+04	-1.137019e+02	2.624360e+01	1.053391e+00	1.276405e-02
678000	-4.047334e+04	-1.168588e+02	2.750760e+01	9.792683e-01	1.247730e-02
678500	-4.045029e+04	-1.186706e+02	2.819045e+01	1.104413e+00	2.085593e-02
679000	-4.046247e+04	-1.157450e+02	2.703137e+01	1.065732e+00	1.426699e-02
679500	-4.046127e+04	-1.145516e+02	2.658156e+01	1.024818e+00	1.397795e-02
680000	-4.047387e+04	-1.162145e+02	2.720357e+01	1.098905e+00	1.354640e-02
680500	-4.047212e+04	-1.208563e+02	2.913008e+01	1.032135e+00	2.774945e-02
681000	-4.047055e+04	-1.172107e+02	2.761545e+01	1.062124e+00	1.474234e-02
681500	-4.046171e+04	-1.137320e+02	2.624778e+01	1.072612e+00	2.140075e-02
682000	-4.046515e+04	-1.163625e+02	2.729072e+01	1.027127e+00	1.187161e-02
682500	-4.045480e+04	-1.162299e+02	2.721339e+01	1.089502e+00	1.316484e-02
683000	-4.046047e+04	-1.157778e+02	2.708718e+01	9.568142e-01	9.236509e-03
683500	-4.046547e+04	-1.137663e+02	2.627075e+01	1.046855e+00	1.169590e-02
684000	-4.045828e+04	-1.145896e+02	2.661539e+01	9.754535e-01	2.236363e-02
684500	-4.046136e+04	-1.219063e+02	2.955484e+01	1.084193e+00	3.105753e-02
685000	-4.046097e+04	-1.124156e+02	2.573779e+01	1.102144e+00	1.412073e-02
685500	-4.045576e+04	-1.159211e+02	2.713378e+01	9.820018e-01	9.388762e-03
686000	-4.045764e+04	-1.164209e+02	2.733163e+01	9.825453e-01	1.816295e-02
686500	-4.045530e+04	-1.183744e+02	2.809413e+01	1.043693e+00	1.789156e-02
687000	-4.045804e+04	-1.187978e+02	2.826279e+01	1.055236e+00	1.509612e-02
687500	-4.046263e+04	-1.146208e+02	2.658299e+01	1.090328e+00	1.924771e-02
688000	-4.046337e+04	-1.142119e+02	2.642707e+01	1.085278e+00	1.104745e-02
688500	-4.046505e+04	-1.159714e+02	2.711286e+01	1.085278e+00	1.792335e-02
689000	-4.045441e+04	-1.135055e+02	2.619395e+01	9.869532e-01	1.167843e-02
689500	-4.045795e+04	-1.175863e+02	2.777396e+01	1.044153e+00	1.870954e-02
690000	-4.046472e+04	-1.115851e+02	2.544124e+01	1.066179e+00	1.167843e-02
690500	-4.046032e+04	-1.143432e+02	2.648599e+01	1.063686e+00	2.477790e-02
691000	-4.046650e+04	-1.167914e+02	2.746163e+01	1.026844e+00	1.067862e-02
691500	-4.045487e+04	-1.185223e+02	2.814553e+01	1.065889e+00	1.657072e-02
692000	-4.044928e+04	-1.110172e+02	2.522708e+01	1.077669e+00	2.426148e-02
692500	-4.045261e+04	-1.184297e+02	2.812241e+01	1.029745e+00	9.114397e-03
693000	-4.046175e+04	-1.221982e+02	2.969094e+01	1.059267e+00	1.705905e-02
693500	-4.048220e+04	-1.180910e+02	2.798403e+01	1.030510e+00	1.717745e-02
694000	-4.046282e+04	-1.221376e+02	2.969040e+01	9.999651e-01	1.404695e-02
694500	-4.045844e+04	-1.174539e+02	2.772311e+01	1.037752e+00	1.887728e-02
695000	-4.045129e+04	-1.163885e+02	2.729897e+01	1.032281e+00	1.703296e-02
695500	-4.046965e+04	-1.156649e+02	2.698669e+01	1.099311e+00	2.367257e-02
696000	-4.045599e+04	-1.194889e+02	2.855076e+01	1.048419e+00	1.616237e-02
696500	-4.045551e+04	-1.145816e+02	2.659108e+01	1.030205e+00	8.730104e-03
697000	-4.045824e+04	-1.104558e+02	2.500483e+01	1.122544e+00	3.086170e-02
697500	-4.045665e+04	-1.125928e+02	2.582897e+01	1.036854e+00	8.211693e-03
698000	-4.046362e+04	-1.130030e+02	2.601626e+01	9.515098e-01	1.716874e-02
698500	-4.046839e+04	-1.163493e+02	2.725937e+01	1.092890e+00	2.116972e-02
699000	-4.046828e+04	-1.115606e+02	2.542769e+01	1.078171e+00	3.167365e-02
699500	-4.046255e+04	-1.171319e+02	2.758722e+01	1.053619e+00	1.707581e-02
700000	-4.046518e+04	-1.145223e+02	2.655397e+01	1.066805e+00	2.978567e-02
700500	-4.047015e+04	-1.106741e+02	2.509968e+01	1.081376e+00	1.890275e-02
701000	-4.046516e+04	-1.159306e+02	2.711128e+01	1.048544e+00	1.852012e-02
701500	-4.046797e+04	-1.159010e+02	2.708763e+01	1.078930e+00	2.902182e-02
702000	-4.046539e+04	-1.171513e+02	2.761582e+01	1.001764e+00	1.287389e-02
702500	-4.047615e+04	-1.116059e+02	2.539851e+01	1.202241e+00	1.962122e-02
703000	-4.046497e+04	-1.125632e+02	2.580362e+01	1.074603e+00	1.888718e-02
703500	-4.047113e+04	-1.161471e+02	2.720079e+01	1.038524e+00	1.888718e-02
704000	-4.046417e+04	-1.192409e+02	2.842293e+01	1.109422e+00	2.580225e-02
704500	-4.046437e+04	-1.114971e+02	2.544499e+01	9.680966e-01	1.303831e-02
705000	-4.046478e+04	-1.165631e+02	2.737017e+01	1.027870e+00	1.000459e-02
705500	-4.046844e+04	-1.146622e+02	2.663879e+01	9.877904e-01	8.697421e-03
706000	-4.046552e+04	-1.166805e+02	2.743225e+01	9.895175e-01	1.017811e-02
706500	-4.046867e+04	-1.177854e+02	2.783792e+01	1.085013e+00	2.387579e-02
707000	-4.046222e+04	-1.133469e+02	2.609350e+01	1.091995e+00	2.283562e-02
707500	-4.047084e+04	-1.124443e+02	2.574050e+01	1.123654e+00	1.981294e-02
708000	-4.045504e+04	-1.146960e+02	2.661990e+01	1.070217e+00	2.301253e-02
708500	-4.045848e+04	-1.141723e+02	2.640457e+01	1.104179e+00	1.711535e-02
709000	-4.046723e+04	-1.155524e+02	2.693759e+01	1.111840e+00	1.285764e-02
709500	-4.047344e+04	-1.199654e+02	2.875304e+01	1.038742e+00	2.225004e-02
710000	-4.046715e+04	-1.135604e+02	2.617504e+01	1.091467e+00	1.329268e-02
710500	-4.046261e+04	-1.142959e+02	2.645895e+01	1.086541e+00	1.217303e-02
711000	-4.045549e+04	-1.187064e+02	2.821760e+01	1.073937e+00	2.292471e-02
711500	-4.045897e+04	-1.179976e+02	2.792494e+01	1.082470e+00	1.892855e-02
712000	-4.046116e+04	-1.172506e+02	2.763421e+01	1.055336e+00	2.283453e-02
712500	-4.046663e+04	-1.127924e+02	2.587507e+01	1.114173e+00	1.437166e-02
713000	-4.045960e+04	-1.131837e+02	2.600889e+01	1.151617e+00	1.625924e-02
713500	-4.046392e+04	-1.187581e+02	2.825365e+01	1.037768e+00	2.225483e-02
714000	-4.046591e+04	-1.166449e+02	2.736619e+01	1.119671e+00	1.733121e-02
714500	-4.047340e+04	-1.145463e+02	2.655941e+01	1.076789e+00	9.408307e-03
715000	-4.047623e+04	-1.197700e+02	2.869448e+01	9.837442e-01	2.121193e-02
715500	-4.045946e+04	-1.124781e+02	2.578059e+01	1.050733e+00	1.609370e-02
716000	-4.045864e+04	-1.197853e+02	2.865556e+01	1.092543e+00	1.783276e-02
716500	-4.045428e+04	-1.168799e+02	2.748789e+01	1.049598e+00	1.711102e-02
717000	-4.045339e+04	-1.159078e+02	2.710184e+01	1.049598e+00	2.190020e-02
717500	-4.046484e+04	-1.198137e+02	2.870848e+01	9.938442e-01	1.624978e-02
718000	-4.046701e+04	-1.218714e+02	2.957244e+01	1.008225e+00	1.321445e-02
718500	-4.047743e+04	-1.163085e+02	2.729756e+01	9.558901e-01	1.818393e-02
719000	-4.047054e+04	-1.176191e+02	2.779653e+01	1.021076e+00	1.535883e-02
719500	-4.045161e+04	-1.150631e+02	2.675478e+01	1.090289e+00	1.687477e-02
720000	-4.046246e+04	-1.177401e+02	2.781183e+01	1.104182e+00	1.884206e-02
720500	-4.045545e+04	-1.183367e+02	2.808138e+01	1.037229e+00	1.701022e-02
721000	-4.046216e+04	-1.197530e+02	2.864945e+01	1.074961e+00	1.716204e-02
721500	-4.045272e+04	-1.183923e+02	2.809265e+01	1.065224e+00	1.060585e-02
722000	-4.046006e+04	-1.187684e+02	2.828806e+01	9.642640e-01	1.210210e-02
722500	-4.046267e+04	-1.215094e+02	2.941243e+01	1.020393e+00	2.419610e-02
723000	-4.045385e+04	-1.156192e+02	2.699474e+01	1.033079e+00	1.044447e-02
723500	-4.046347e+04	-1.149628e+02	2.673411e+01	1.043058e+00	1.419757e-02
724000	-4.046755e+04	-1.169081e+02	2.752126e+01	9.944551e-01	8.665439e-03
724500	-4.046943e+04	-1.167254e+02	2.743677e+01	1.023160e+00	9.273823e-03
725000	-4.044741e+04	-1.174854e+02	2.774770e+01	1.008245e+00	9.906916e-03
725500	-4.044710e+04	-1.160349e+02	2.717148e+01	1.000378e+00	2.206693e-02
726000	-4.047335e+04	-1.143816e+02	2.649593e+01	1.076323e+00	1.568324e-02
726500	-4.045847e+04	-1.145671e+02	2.657280e+01	1.062935e+00	8.618922e-03
727000	-4.046438e+04	-1.096340e+02	2.473843e+01	1.034270e+00	1.624364e-02
727500	-4.046419e+04	-1.156563e+02	2.698534e+01	1.094144e+00	2.841267e-02
728000	-4.045534e+04	-1.151774e+02	2.681758e+01	1.043635e+00	1.907127e-02
728500	-4.045843e+04	-1.099161e+02	2.483547e+01	1.048324e+00	1.287717e-02
729000	-4.046918e+04	-1.199084e+02	2.873416e+01	1.026992e+00	2.232985e-02
729500	-4.045827e+04	-1.197994e+02	2.870511e+01	9.876999e-01	1.114991e-02
730000	-4.045688e+04	-1.154725e+02	2.693522e+01	1.038046e+00	2.253485e-02
730500	-4.046070e+04	-1.144177e+02	2.652286e+01	1.042644e+00	1.764245e-02
731000	-4.045706e+04	-1.139074e+02	2.631490e+01	1.072705e+00	2.348214e-02
731500	-4.046498e+04	-1.186140e+02	2.822943e+01	9.526866e-01	1.270605e-02
732000	-4.045845e+04	-1.147038e+02	2.663048e+01	1.050785e+00	1.572382e-02
732500	-4.046407e+04	-1.166843e+02	2.741395e+01	1.039173e+00	1.936541e-02
733000	-4.046835e+04	-1.143338e+02	2.646667e+01	1.104416e+00	1.375860e-02
733500	-4.045738e+04	-1.146547e+02	2.662336e+01	1.019998e+00	1.134314e-02
734000	-4.045353e+04	-1.175137e+02	2.770869e+01	1.133311e+00	2.362959e-02
734500	-4.045872e+04	-1.151701e+02	2.678261e+01	1.125926e+00	2.045111e-02
735000	-4.045674e+04	-1.194683e+02	2.852910e+01	1.080103e+00	2.045111e-02
735500	-4.045169e+04	-1.175900e+02	2.777876e+01	1.035978e+00	2.096285e-02
736000	-4.045755e+04	-1.148195e+02	2.664186e+01	1.137102e+00	2.450610e-02
736500	-4.045326e+04	-1.144876e+02	2.655441e+01	1.030970e+00	9.503857e-03
737000	-4.045743e+04	-1.162508e+02	2.723210e+01	1.063134e+00	1.995544e-02
737500	-4.046283e+04	-1.148999e+02	2.675582e+01	9.244281e-01	1.875625e-02
738000	-4.046723e+04	-1.147589e+02	2.666518e+01	1.016431e+00	1.074794e-02
738500	-4.045400e+04	-1.154910e+02	2.692157e+01	1.091339e+00	2.653292e-02
739000	-4.045879e+04	-1.177919e+02	2.788019e+01	9.871534e-01	1.353908e-02
739500	-4.045558e+04	-1.196002e+02	2.861178e+01	1.012757e+00	2.529407e-02
740000	-4.045932e+04	-1.133787e+02	2.613577e+01	1.012757e+00	2.109060e-02
740500	-4.046307e+04	-1.145884e+02	2.657859e+01	1.069261e+00	1.749656e-02
741000	-4.045654e+04	-1.138166e+02	2.628685e+01	1.055073e+00	1.639968e-02
741500	-4.046360e+04	-1.131173e+02	2.602033e+01	1.055073e+00	2.034551e-02
742000	-4.046445e+04	-1.147345e+02	2.662230e+01	1.102543e+00	2.374653e-02
742500	-4.045674e+04	-1.149447e+02	2.671579e+01	1.072042e+00	9.424674e-03
743000	-4.046210e+04	-1.159465e+02	2.716036e+01	9.400849e-01	1.648580e-02
743500	-4.046542e+04	-1.183262e+02	2.807376e+01	1.045401e+00	1.860622e-02
744000	-4.045889e+04	-1.180378e+02	2.796716e+01	1.018803e+00	1.032025e-02
744500	-4.046896e+04	-1.148134e+02	2.665822e+01	1.088883e+00	2.067182e-02
745000	-4.045227e+04	-1.190070e+02	2.837567e+01	9.900377e-01	8.475984e-03
745500	-4.046617e+04	-1.162191e+02	2.722746e+01	1.043124e+00	8.319555e-03
746000	-4.046329e+04	-1.129822e+02	2.596043e+01	1.078086e+00	2.324453e-02
746500	-4.047239e+04	-1.160379e+02	2.711955e+01	1.134820e+00	2.324564e-02
747000	-4.046456e+04	-1.192977e+02	2.845081e+01	1.098714e+00	2.201542e-02
747500	-4.046916e+04	-1.166900e+02	2.741993e+01	1.029889e+00	2.035487e-02
748000	-4.045103e+04	-1.170756e+02	2.755253e+01	1.083837e+00	1.650324e-02
748500	-4.046421e+04	-1.131846e+02	2.603881e+01	1.073626e+00	1.770301e-02
749000	-4.045014e+04	-1.169223e+02	2.750597e+01	1.046860e+00	9.891526e-03
749500	-4.046076e+04	-1.129008e+02	2.593408e+01	1.066294e+00	2.651448e-02
750000	-4.046947e+04	-1.184253e+02	2.809667e+01	1.088380e+00	2.322651e-02
750500	-4.046026e+04	-1.192499e+02	2.845882e+01	1.031475e+00	1.147614e-02
751000	-4.046696e+04	-1.192426e+02	2.841325e+01	1.134588e+00	3.393425e-02
751500	-4.046514e+04	-1.178454e+02	2.788437e+01	1.030325e+00	1.230467e-02
752000	-4.045564e+04	-1.158560e+02	2.706820e+01	1.083127e+00	1.473070e-02
752500	-4.046247e+04	-1.176886e+02	2.779953e+01	1.083127e+00	1.281893e-02
753000	-4.045658e+04	-1.150497e+02	2.675440e+01	1.077816e+00	2.306149e-02
753500	-4.045773e+04	-1.169868e+02	2.753084e+01	1.049177e+00	2.398252e-02
754000	-4.046637e+04	-1.132396e+02	2.605970e+01	1.073628e+00	2.080734e-02
754500	-4.045222e+04	-1.174021e+02	2.770076e+01	1.041436e+00	1.851170e-02
755000	-4.046422e+04	-1.169537e+02	2.750426e+01	1.082474e+00	1.687643e-02
755500	-4.046377e+04	-1.129454e+02	2.594417e+01	1.084212e+00	2.213411e-02
756000	-4.046498e+04	-1.216602e+02	2.949157e+01	9.858678e-01	2.565437e-02
756500	-4.046345e+04	-1.176612e+02	2.780215e+01	1.049272e+00	8.965427e-03
757000	-4.046982e+04	-1.155391e+02	2.693874e+01	1.095642e+00	1.954739e-02
757500	-4.046053e+04	-1.170019e+02	2.756144e+01	9.878710e-01	1.162768e-02
758000	-4.046217e+04	-1.183271e+02	2.808711e+01	1.013589e+00	1.805252e-02
758500	-4.047068e+04	-1.129506e+02	2.595681e+01	1.055998e+00	1.809079e-02
759000	-4.046546e+04	-1.180183e+02	2.795751e+01	1.023023e+00	1.645143e-02
759500	-4.046124e+04	-1.132097e+02	2.607812e+01	9.952690e-01	7.887171e-03
760000	-4.045766e+04	-1.120260e+02	2.559695e+01	1.088812e+00	1.947092e-02
760500	-4.045907e+04	-1.163554e+02	2.725958e+01	1.098418e+00	1.851205e-02
761000	-4.045686e+04	-1.125846e+02	2.581439e+01	1.067323e+00	1.140366e-02
761500	-4.046411e+04	-1.191781e+02	2.844554e+01	9.918607e-01	9.844171e-03
762000	-4.046753e+04	-1.169519e+02	2.747323e+01	1.158327e+00	2.683002e-02
762500	-4.046000e+04	-1.152223e+02	2.684151e+01	1.027211e+00	2.731953e-02
763000	-4.046252e+04	-1.209522e+02	2.917425e+01	1.023643e+00	1.311988e-02
763500	-4.045821e+04	-1.181880e+02	2.803555e+01	1.000968e+00	2.490611e-02
764000	-4.047336e+04	-1.206397e+02	2.902856e+01	1.056078e+00	1.186537e-02
764500	-4.047245e+04	-1.181397e+02	2.800128e+01	1.036776e+00	2.263499e-02
765000	-4.046361e+04	-1.161406e+02	2.716565e+01	1.120847e+00	1.390892e-02
765500	-4.046675e+04	-1.185356e+02	2.816245e+01	1.037814e+00	1.645788e-02
766000	-4.046815e+04	-1.180503e+02	2.795989e+01	1.049164e+00	1.191771e-02
766500	-4.047387e+04	-1.125560e+02	2.577614e+01	1.140467e+00	1.328051e-02
767000	-4.046453e+04	-1.149633e+02	2.674485e+01	1.015969e+00	1.646254e-02
767500	-4.046402e+04	-1.156735e+02	2.702992e+01	9.979252e-01	1.235314e-02
768000	-4.046230e+04	-1.151684e+02	2.681618e+01	1.038200e+00	8.504643e-03
768500	-4.045749e+04	-1.153832e+02	2.685756e+01	1.147073e+00	1.112877e-02
769000	-4.046308e+04	-1.170740e+02	2.756396e+01	1.053778e+00	1.324247e-02
769500	-4.046799e+04	-1.134356e+02	2.615297e+01	1.024498e+00	7.437845e-03
770000	-4.045371e+04	-1.134226e+02	2.616723e+01	9.741262e-01	1.524104e-02
770500	-4.045636e+04	-1.175998e+02	2.780546e+01	9.796624e-01	1.966853e-02
771000	-4.046348e+04	-1.142799e+02	2.648473e+01	1.003632e+00	1.591936e-02
771500	-4.045821e+04	-1.124968e+02	2.579381e+01	1.034320e+00	2.636281e-02
772000	-4.045406e+04	-1.142856e+02	2.647249e+01	1.041093e+00	1.681134e-02
772500	-4.045524e+04	-1.181833e+02	2.804292e+01	9.781191e-01	1.420738e-02
773000	-4.045797e+04	-1.165552e+02	2.739099e+01	9.677239e-01	1.204841e-02
773500	-4.046408e+04	-1.249838e+02	3.096328e+01	9.482599e-01	5.063877e-03
774000	-4.046289e+04	-1.124818e+02	2.575847e+01	1.113262e+00	2.479265e-02
774500	-4.047172e+04	-1.191902e+02	2.841301e+01	1.082776e+00	2.888027e-02
775000	-4.046117e+04	-1.149439e+02	2.675451e+01	9.718193e-01	1.559010e-02
775500	-4.045940e+04	-1.182520e+02	2.805213e+01	1.024291e+00	1.360090e-02
776000	-4.046001e+04	-1.197747e+02	2.869350e+01	9.908024e-01	1.274293e-02
776500	-4.046477e+04	-1.114264e+02	2.536690e+01	1.108074e+00	2.182730e-02
777000	-4.046314e+04	-1.146681e+02	2.664823e+01	9.693532e-01	1.923280e-02
777500	-4.046512e+04	-1.141951e+02	2.639673e+01	1.147336e+00	1.923280e-02
778000	-4.045839e+04	-1.154368e+02	2.692207e+01	1.035854e+00	1.379380e-02
778500	-4.045953e+04	-1.177893e+02	2.785938e+01	1.035854e+00	2.415103e-02
779000	-4.046316e+04	-1.140982e+02	2.640234e+01	1.035854e+00	1.929320e-02
779500	-4.046339e+04	-1.179855e+02	2.794440e+01	1.022449e+00	1.455600e-02
780000	-4.045220e+04	-1.131723e+02	2.601247e+01	1.130785e+00	1.902314e-02
780500	-4.047252e+04	-1.161774e+02	2.726168e+01	9.151440e-01	4.530588e-03
781000	-4.046533e+04	-1.159583e+02	2.713680e+01	1.011601e+00	1.655917e-02
781500	-4.045824e+04	-1.141140e+02	2.638035e+01	1.108832e+00	2.036452e-02
782000	-4.046713e+04	-1.118714e+02	2.556859e+01	1.010236e+00	1.641289e-02
782500	-4.046935e+04	-1.162297e+02	2.724767e+01	1.002790e+00	1.817273e-02
783000	-4.047186e+04	-1.178871e+02	2.789374e+01	1.048954e+00	1.966346e-02
783500	-4.045619e+04	-1.148171e+02	2.665502e+01	1.100839e+00	1.824438e-02
784000	-4.046764e+04	-1.148844e+02	2.670093e+01	1.049940e+00	1.919926e-02
784500	-4.045851e+04	-1.128514e+02	2.587733e+01	1.167167e+00	1.507705e-02
785000	-4.045998e+04	-1.158168e+02	2.703922e+01	1.117577e+00	1.095171e-02
785500	-4.045775e+04	-1.177802e+02	2.786414e+01	1.014995e+00	1.995362e-02
786000	-4.045892e+04	-1.113854e+02	2.535210e+01	1.107037e+00	1.723732e-02
786500	-4.045909e+04	-1.156636e+02	2.704490e+01	9.500058e-01	2.028408e-02
787000	-4.045563e+04	-1.175958e+02	2.777311e+01	1.055694e+00	1.728308e-02
787500	-4.047441e+04	-1.171125e+02	2.755554e+01	1.113199e+00	2.578369e-02
788000	-4.046466e+04	-1.137783e+02	2.627892e+01	1.037510e+00	1.635725e-02
788500	-4.045777e+04	-1.156602e+02	2.697797e+01	1.116831e+00	2.791698e-02
789000	-4.046136e+04	-1.138292e+02	2.631247e+01	1.000846e+00	1.484759e-02
789500	-4.045635e+04	-1.157794e+02	2.703806e+01	1.083121e+00	1.655456e-02
790000	-4.046317e+04	-1.146442e+02	2.658774e+01	1.101489e+00	3.048517e-02
790500	-4.046158e+04	-1.153880e+02	2.689211e+01	1.063600e+00	2.131263e-02
791000	-4.046061e+04	-1.117968e+02	2.552924e+01	1.041196e+00	8.566540e-03
791500	-4.046546e+04	-1.171600e+02	2.761457e+01	1.013592e+00	1.569554e-02
792000	-4.045828e+04	-1.176979e+02	2.784582e+01	9.780119e-01	2.081697e-02
792500	-4.047325e+04	-1.145894e+02	2.657712e+01	1.074108e+00	2.327229e-02
793000	-4.047031e+04	-1.165621e+02	2.738246e+01	9.960385e-01	1.860483e-02
793500	-4.046407e+04	-1.174578e+02	2.766501e+01	1.185944e+00	2.356452e-02
794000	-4.046404e+04	-1.107826e+02	2.512978e+01	1.107817e+00	2.037192e-02
794500	-4.046646e+04	-1.144074e+02	2.653767e+01	9.941030e-01	1.392822e-02
795000	-4.046252e+04	-1.191896e+02	2.843896e+01	1.019286e+00	1.341018e-02
795500	-4.046798e+04	-1.185392e+02	2.816313e+01	1.039741e+00	2.070959e-02
796000	-4.046876e+04	-1.170090e+02	2.752721e+01	1.080466e+00	1.258838e-02
796500	-4.046203e+04	-1.147792e+02	2.669056e+01	9.714775e-01	2.074865e-02
797000	-4.044944e+04	-1.140264e+02	2.637801e+01	1.027265e+00	1.530093e-02
797500	-4.045520e+04	-1.179741e+02	2.795175e+01	9.930302e-01	1.616249e-02
798000	-4.046518e+04	-1.202810e+02	2.889607e+01	1.012583e+00	1.712573e-02
798500	-4.045931e+04	-1.095219e+02	2.467756e+01	1.090837e+00	2.140805e-02
799000	-4.045891e+04	-1.161806e+02	2.720938e+01	1.050319e+00	3.272955e-02
799500	-4.047040e+04	-1.152384e+02	2.683369e+01	1.063308e+00	1.717074e-02
800000	-4.045970e+04	-1.138002e+02	2.630007e+01	1.004212e+00	1.006180e-02
800500	-4.046139e+04	-1.125514e+02	2.575962e+01	1.179886e+00	2.240102e-02
801000	-4.046196e+04	-1.155192e+02	2.695709e+01	1.028921e+00	2.240102e-02
801500	-4.046331e+04	-1.187075e+02	2.820310e+01	1.110463e+00	2.364379e-02
802000	-4.045804e+04	-1.121608e+02	2.566385e+01	1.044666e+00	1.278935e-02
802500	-4.046454e+04	-1.170362e+02	2.755472e+01	1.038952e+00	1.494515e-02
803000	-4.045566e+04	-1.130573e+02	2.599127e+01	1.071712e+00	2.459995e-02
803500	-4.045469e+04	-1.174012e+02	2.768244e+01	1.086045e+00	1.379865e-02
804000	-4.045657e+04	-1.144361e+02	2.656813e+01	9.439579e-01	1.129407e-02
804500	-4.046111e+04	-1.103630e+02	2.500865e+01	1.019265e+00	1.111631e-02
805000	-4.045777e+04	-1.181361e+02	2.799562e+01	1.047132e+00	1.824663e-02
805500	-4.045040e+04	-1.150332e+02	2.677019e+01	1.020801e+00	1.682378e-02
806000	-4.047112e+04	-1.180243e+02	2.795598e+01	1.032826e+00	1.448874e-02
806500	-4.045597e+04	-1.160031e+02	2.715776e+01	1.003320e+00	1.523775e-02
807000	-4.045581e+04	-1.198755e+02	2.873828e+01	9.842314e-01	1.160581e-02
807500	-4.046001e+04	-1.145906e+02	2.656654e+01	1.102655e+00	2.280204e-02
808000	-4.046047e+04	-1.102233e+02	2.493716e+01	1.075582e+00	1.667171e-02
808500	-4.047102e+04	-1.182897e+02	2.802248e+01	1.134747e+00	1.208869e-02
809000	-4.046323e+04	-1.171195e+02	2.760838e+01	9.885468e-01	1.073379e-02
809500	-4.047115e+04	-1.190539e+02	2.836216e+01	1.069776e+00	2.525184e-02
810000	-4.046702e+04	-1.155241e+02	2.694737e+01	1.058693e+00	1.606247e-02
810500	-4.045131e+04	-1.188028e+02	2.826513e+01	1.054569e+00	1.406640e-02
811000	-4.046102e+04	-1.237901e+02	3.044500e+01	9.204640e-01	1.174134e-02
811500	-4.046439e+04	-1.143798e+02	2.649762e+01	1.070106e+00	1.104904e-02
812000	-4.044948e+04	-1.112543e+02	2.534235e+01	1.002336e+00	1.579088e-02
812500	-4.046724e+04	-1.212410e+02	2.927969e+01	1.063767e+00	1.541311e-02
813000	-4.046513e+04	-1.107506e+02	2.514416e+01	1.036669e+00	1.141780e-02
813500	-4.046536e+04	-1.165476e+02	2.733270e+01	1.106545e+00	1.529681e-02
814000	-4.047301e+04	-1.130578e+02	2.597099e+01	1.125735e+00	1.647271e-02
814500	-4.047430e+04	-1.081419e+02	2.421369e+01	1.009623e+00	1.487562e-02
815000	-4.045740e+04	-1.119017e+02	2.555729e+01	1.070797e+00	1.810839e-02
815500	-4.045741e+04	-1.123233e+02	2.570686e+01	1.092296e+00	1.763525e-02
816000	-4.046269e+04	-1.108869e+02	2.516614e+01	1.113097e+00	2.475201e-02
816500	-4.045616e+04	-1.119299e+02	2.558618e+01	1.021534e+00	1.833757e-02
817000	-4.046055e+04	-1.152449e+02	2.683807e+01	1.058650e+00	1.853960e-02
817500	-4.047497e+04	-1.136460e+02	2.623577e+01	1.017988e+00	4.052315e-03
818000	-4.045981e+04	-1.125530e+02	2.580003e+01	1.073948e+00	2.241761e-02
818500	-4.046575e+04	-1.148692e+02	2.667894e+01	1.091319e+00	2.426855e-02
819000	-4.046076e+04	-1.119965e+02	2.558502e+01	1.091302e+00	1.735492e-02
819500	-4.045990e+04	-1.202227e+02	2.885521e+01	1.051765e+00	2.380636e-02
820000	-4.046144e+04	-1.162932e+02	2.724539e+01	1.072020e+00	1.993226e-02
820500	-4.047793e+04	-1.158014e+02	2.699599e+01	1.212132e+00	2.067600e-02
821000	-4.047161e+04	-1.126332e+02	2.584101e+01	1.045259e+00	2.427813e-02
821500	-4.046317e+04	-1.181657e+02	2.796559e+01	1.150554e+00	1.551715e-02
822000	-4.046040e+04	-1.168596e+02	2.747408e+01	1.063850e+00	1.919833e-02
822500	-4.045912e+04	-1.176149e+02	2.779316e+01	1.025192e+00	1.784127e-02
823000	-4.046290e+04	-1.164650e+02	2.731186e+01	1.076317e+00	2.882482e-02
823500	-4.046406e+04	-1.144091e+02	2.654504e+01	9.766982e-01	1.328042e-02
824000	-4.047102e+04	-1.131600e+02	2.600103e+01	1.148651e+00	1.568198e-02
824500	-4.045600e+04	-1.151908e+02	2.684771e+01	9.798473e-01	9.356296e-03
825000	-4.046226e+04	-1.128397e+02	2.589097e+01	1.119350e+00	1.894560e-02
825500	-4.045873e+04	-1.156672e+02	2.697760e+01	1.124701e+00	1.993838e-02
826000	-4.045617e+04	-1.164677e+02	2.733970e+01	1.009019e+00	1.285017e-02
826500	-4.046337e+04	-1.186661e+02	2.820169e+01	1.072499e+00	2.536117e-02
827000	-4.046112e+04	-1.134678e+02	2.615280e+01	1.057141e+00	1.548249e-02
827500	-4.046245e+04	-1.075876e+02	2.401279e+01	1.025370e+00	1.548249e-02
828000	-4.047535e+04	-1.176235e+02	2.781727e+01	9.741000e-01	1.308833e-02
828500	-4.046338e+04	-1.128708e+02	2.589537e+01	1.138760e+00	2.287156e-02
829000	-4.045739e+04	-1.129052e+02	2.595415e+01	1.017606e+00	1.234002e-02
829500	-4.046045e+04	-1.181469e+02	2.800017e+01	1.046713e+00	1.528203e-02
830000	-4.046070e+04	-1.142327e+02	2.644336e+01	1.063774e+00	9.457531e-03
830500	-4.046379e+04	-1.200627e+02	2.879072e+01	1.045822e+00	1.215781e-02
831000	-4.047875e+04	-1.153869e+02	2.692780e+01	9.713586e-01	4.420848e-03
831500	-4.046620e+04	-1.130064e+02	2.594944e+01	1.131273e+00	2.518884e-02
832000	-4.045139e+04	-1.133445e+02	2.611205e+01	1.040826e+00	1.320635e-02
832500	-4.046603e+04	-1.134185e+02	2.614023e+01	1.040826e+00	1.351801e-02
833000	-4.045750e+04	-1.184407e+02	2.812857e+01	1.025719e+00	1.443513e-02
833500	-4.048113e+04	-1.164012e+02	2.728536e+01	1.079248e+00	2.863804e-02
834000	-4.045825e+04	-1.169139e+02	2.748941e+01	1.079795e+00	1.646047e-02
834500	-4.046017e+04	-1.140533e+02	2.640653e+01	9.800172e-01	1.834980e-02
835000	-4.045569e+04	-1.139642e+02	2.634387e+01	1.053968e+00	2.366175e-02
835500	-4.046758e+04	-1.099321e+02	2.484878e+01	1.027578e+00	1.700160e-02
836000	-4.046703e+04	-1.184151e+02	2.812385e+01	1.011678e+00	2.181722e-02
836500	-4.048086e+04	-1.142939e+02	2.648737e+01	1.010785e+00	1.685958e-02
837000	-4.045461e+04	-1.122355e+02	2.570093e+01	1.020375e+00	1.389472e-02
837500	-4.046388e+04	-1.138070e+02	2.630683e+01	9.933942e-01	1.538661e-02
838000	-4.047315e+04	-1.117794e+02	2.549791e+01	1.107975e+00	2.226697e-02
838500	-4.045507e+04	-1.128173e+02	2.592496e+01	1.006880e+00	1.370218e-02
839000	-4.045234e+04	-1.100900e+02	2.489499e+01	1.058279e+00	1.231314e-02
839500	-4.046743e+04	-1.120710e+02	2.563687e+01	1.027027e+00	1.975221e-02
840000	-4.047974e+04	-1.139230e+02	2.629151e+01	1.149364e+00	2.565422e-02
840500	-4.045594e+04	-1.135952e+02	2.619079e+01	1.084924e+00	1.756002e-02
841000	-4.045626e+04	-1.132323e+02	2.606237e+01	1.059286e+00	1.264874e-02
841500	-4.045978e+04	-1.103132e+02	2.496248e+01	1.095973e+00	1.795156e-02
842000	-4.046286e+04	-1.213072e+02	2.933182e+01	1.007354e+00	1.836035e-02
842500	-4.045278e+04	-1.163761e+02	2.728456e+01	1.056169e+00	2.020896e-02
843000	-4.046538e+04	-1.120778e+02	2.561711e+01	1.086635e+00	1.535064e-02
843500	-4.045758e+04	-1.137459e+02	2.628674e+01	9.847039e-01	1.660651e-02
844000	-4.046101e+04	-1.094894e+02	2.466813e+01	1.084517e+00	2.027747e-02
844500	-4.046605e+04	-1.173758e+02	2.765589e+01	1.126563e+00	8.455371e-03
845000	-4.046306e+04	-1.140131e+02	2.636673e+01	1.043354e+00	1.636590e-02
845500	-4.045631e+04	-1.169021e+02	2.748438e+01	1.080644e+00	1.761925e-02
846000	-4.045818e+04	-1.178468e+02	2.787259e+01	1.060813e+00	1.341765e-02
846500	-4.045324e+04	-1.166491e+02	2.739302e+01	1.056484e+00	1.629542e-02
847000	-4.045422e+04	-1.142849e+02	2.646996e+01	1.046970e+00	1.629542e-02
847500	-4.046290e+04	-1.164194e+02	2.729273e+01	1.078947e+00	1.496323e-02
848000	-4.046172e+04	-1.145748e+02	2.659795e+01	1.005676e+00	1.895793e-02
848500	-4.046096e+04	-1.177646e+02	2.790044e+01	9.098945e-01	1.101836e-02
849000	-4.046432e+04	-1.165590e+02	2.741553e+01	9.098945e-01	1.312544e-02
849500	-4.045435e+04	-1.126796e+02	2.586846e+01	1.018924e+00	2.425873e-02
850000	-4.046809e+04	-1.123727e+02	2.575776e+01	1.006129e+00	7.455669e-03
850500	-4.046893e+04	-1.118540e+02	2.553979e+01	1.070041e+00	1.510441e-02
851000	-4.048937e+04	-1.091442e+02	2.452588e+01	1.135219e+00	1.304435e-02
851500	-4.047501e+04	-1.173166e+02	2.768788e+01	9.878526e-01	1.609982e-02
852000	-4.045690e+04	-1.167910e+02	2.746553e+01	1.016699e+00	1.871211e-02
852500	-4.047107e+04	-1.154855e+02	2.693935e+01	1.040517e+00	2.357346e-02
853000	-4.046129e+04	-1.208795e+02	2.911743e+01	1.085268e+00	2.384106e-02
853500	-4.045624e+04	-1.178884e+02	2.787046e+01	1.107616e+00	2.449665e-02
854000	-4.046581e+04	-1.187867e+02	2.824793e+01	1.080293e+00	1.661370e-02
854500	-4.045865e+04	-1.135286e+02	2.618365e+01	1.037016e+00	1.661370e-02
855000	-4.046327e+04	-1.157245e+02	2.703589e+01	1.033753e+00	1.990285e-02
855500	-4.046636e+04	-1.183727e+02	2.810278e+01	1.020791e+00	1.796265e-02
856000	-4.045664e+04	-1.173291e+02	2.766387e+01	1.060013e+00	1.506131e-02
856500	-4.045191e+04	-1.150272e+02	2.677683e+01	9.978007e-01	1.483554e-02
857000	-4.046885e+04	-1.126596e+02	2.582138e+01	1.123814e+00	2.032813e-02
857500	-4.046965e+04	-1.173180e+02	2.767341e+01	1.025264e+00	2.205567e-02
858000	-4.045654e+04	-1.132695e+02	2.605841e+01	1.106937e+00	1.933968e-02
858500	-4.046415e+04	-1.175407e+02	2.776878e+01	1.011323e+00	1.638289e-02
859000	-4.045573e+04	-1.174389e+02	2.772539e+01	1.017053e+00	1.141533e-02
859500	-4.047465e+04	-1.140169e+02	2.637041e+01	1.037560e+00	1.624345e-02
860000	-4.045974e+04	-1.150533e+02	2.676952e+01	1.042622e+00	1.348797e-02
860500	-4.045980e+04	-1.128462e+02	2.592241e+01	1.042622e+00	9.021719e-03
861000	-4.047093e+04	-1.138347e+02	2.630440e+01	1.027445e+00	2.226496e-02
861500	-4.045479e+04	-1.170373e+02	2.757256e+01	9.955622e-01	8.688761e-03
862000	-4.046135e+04	-1.169991e+02	2.756036e+01	9.877836e-01	1.263163e-02
862500	-4.046315e+04	-1.117068e+02	2.549091e+01	1.054238e+00	1.154996e-02
863000	-4.046045e+04	-1.159014e+02	2.711246e+01	1.016355e+00	1.198167e-02
863500	-4.046518e+04	-1.122793e+02	2.569144e+01	1.089459e+00	1.717037e-02
864000	-4.047484e+04	-1.138049e+02	2.627232e+01	1.081347e+00	1.721013e-02
864500	-4.045851e+04	-1.099563e+02	2.485069e+01	1.046498e+00	1.296194e-02
865000	-4.046330e+04	-1.144664e+02	2.656458e+01	9.834489e-01	1.786763e-02
865500	-4.046766e+04	-1.155375e+02	2.694494e+01	1.078250e+00	1.914372e-02
866000	-4.046416e+04	-1.147167e+02	2.662697e+01	1.072724e+00	1.589886e-02
866500	-4.045389e+04	-1.143167e+02	2.650206e+01	9.955522e-01	1.439034e-02
867000	-4.047120e+04	-1.167341e+02	2.744332e+01	1.015365e+00	1.310555e-02
867500	-4.047832e+04	-1.138492e+02	2.631457e+01	1.015365e+00	9.913251e-03
868000	-4.046026e+04	-1.116720e+02	2.546035e+01	1.101589e+00	2.018432e-02
868500	-4.046020e+04	-1.141657e+02	2.640581e+01	1.094331e+00	1.627163e-02
869000	-4.046356e+04	-1.147552e+02	2.666303e+01	1.018309e+00	1.772313e-02
869500	-4.046114e+04	-1.121540e+02	2.563584e+01	1.112754e+00	2.182611e-02
870000	-4.045859e+04	-1.126213e+02	2.582595e+01	1.073377e+00	1.688134e-02
870500	-4.045888e+04	-1.155352e+02	2.695651e+01	1.046397e+00	1.695085e-02
871000	-4.046500e+04	-1.172009e+02	2.762393e+01	1.031255e+00	9.666329e-03
871500	-4.047193e+04	-1.163471e+02	2.727335e+01	1.055416e+00	1.758870e-02
872000	-4.046005e+04	-1.144027e+02	2.650827e+01	1.065461e+00	1.385484e-02
872500	-4.046401e+04	-1.160493e+02	2.714898e+01	1.071761e+00	7.468782e-03
873000	-4.047418e+04	-1.134141e+02	2.611858e+01	1.093297e+00	1.768860e-02
873500	-4.047348e+04	-1.098942e+02	2.481576e+01	1.080772e+00	1.857539e-02
874000	-4.046568e+04	-1.153817e+02	2.687978e+01	1.088755e+00	1.560369e-02
874500	-4.045962e+04	-1.148605e+02	2.668480e+01	1.067503e+00	1.938598e-02
875000	-4.045923e+04	-1.160133e+02	2.713555e+01	1.069765e+00	1.806058e-02
875500	-4.046966e+04	-1.134073e+02	2.612542e+01	1.068463e+00	2.966697e-02
876000	-4.046962e+04	-1.143268e+02	2.651773e+01	9.650727e-01	1.082974e-02
876500	-4.046081e+04	-1.143677e+02	2.651211e+01	1.020564e+00	1.350939e-02
877000	-4.046335e+04	-1.163036e+02	2.725905e+01	1.048020e+00	1.737492e-02
877500	-4.046299e+04	-1.113867e+02	2.535154e+01	1.109882e+00	2.045604e-02
878000	-4.045811e+04	-1.169023e+02	2.748576e+01	1.077393e+00	1.528861e-02
878500	-4.046492e+04	-1.166843e+02	2.739014e+01	1.098953e+00	1.786735e-02
879000	-4.045968e+04	-1.179006e+02	2.789484e+01	1.059728e+00	2.230121e-02
879500	-4.045737e+04	-1.152319e+02	2.683257e+01	1.059728e+00	1.721080e-02
880000	-4.046497e+04	-1.178768e+02	2.788762e+01	1.053730e+00	2.185695e-02
880500	-4.046043e+04	-1.118584e+02	2.551832e+01	1.132148e+00	1.762371e-02
881000	-4.045294e+04	-1.148322e+02	2.670073e+01	9.982145e-01	2.292851e-02
881500	-4.046341e+04	-1.225480e+02	2.985490e+01	1.029242e+00	9.950899e-03
882000	-4.045496e+04	-1.196742e+02	2.865148e+01	9.912582e-01	1.404410e-02
882500	-4.045837e+04	-1.138621e+02	2.631446e+01	1.028517e+00	2.369736e-02
883000	-4.046229e+04	-1.115097e+02	2.542880e+01	1.024329e+00	1.708621e-02
883500	-4.046710e+04	-1.144746e+02	2.657156e+01	9.736864e-01	1.988615e-02
884000	-4.045649e+04	-1.167576e+02	2.745275e+01	1.015262e+00	1.443445e-02
884500	-4.046682e+04	-1.177782e+02	2.783709e+01	1.079905e+00	1.809932e-02
885000	-4.046017e+04	-1.161870e+02	2.721505e+01	1.042366e+00	1.485415e-02
885500	-4.046160e+04	-1.107935e+02	2.515780e+01	1.042366e+00	1.689814e-02
886000	-4.045911e+04	-1.163725e+02	2.730339e+01	1.005175e+00	1.959667e-02
886500	-4.046301e+04	-1.122376e+02	2.569757e+01	1.031385e+00	2.098694e-02
887000	-4.046717e+04	-1.173685e+02	2.768889e+01	1.037259e+00	1.788892e-02
887500	-4.045735e+04	-1.178201e+02	2.787133e+01	1.037259e+00	1.523593e-02
888000	-4.045798e+04	-1.172383e+02	2.762987e+01	1.053817e+00	1.523593e-02
888500	-4.045361e+04	-1.164969e+02	2.737282e+01	9.550153e-01	2.030349e-02
889000	-4.046028e+04	-1.167778e+02	2.745074e+01	1.040561e+00	1.941143e-02
889500	-4.044559e+04	-1.172185e+02	2.761419e+01	1.073057e+00	2.237626e-02
890000	-4.044950e+04	-1.169587e+02	2.753432e+01	1.012400e+00	1.817076e-02
890500	-4.045637e+04	-1.215321e+02	2.943621e+01	9.873080e-01	9.736243e-03
891000	-4.046906e+04	-1.173448e+02	2.768961e+01	1.011810e+00	7.336192e-03
891500	-4.046021e+04	-1.142417e+02	2.643399e+01	1.097126e+00	2.238026e-02
892000	-4.047024e+04	-1.156145e+02	2.702485e+01	9.517975e-01	1.276389e-02
892500	-4.046415e+04	-1.177712e+02	2.782553e+01	1.101466e+00	1.838341e-02
893000	-4.047142e+04	-1.141868e+02	2.643573e+01	1.037675e+00	1.517933e-02
893500	-4.046296e+04	-1.168906e+02	2.750985e+01	1.005474e+00	1.403965e-02
894000	-4.046136e+04	-1.211181e+02	2.922080e+01	1.079645e+00	8.024512e-03
894500	-4.048106e+04	-1.141278e+02	2.639497e+01	1.084595e+00	1.318906e-02
895000	-4.046232e+04	-1.124674e+02	2.573569e+01	1.159610e+00	1.617843e-02
895500	-4.046604e+04	-1.158313e+02	2.709427e+01	9.923758e-01	2.197937e-02
896000	-4.045994e+04	-1.159128e+02	2.710933e+01	1.035637e+00	8.293531e-03
896500	-4.045749e+04	-1.117373e+02	2.551856e+01	1.010414e+00	2.529110e-02
897000	-4.045395e+04	-1.152081e+02	2.683996e+01	1.016983e+00	1.914941e-02
897500	-4.045681e+04	-1.143698e+02	2.650374e+01	1.044256e+00	2.441444e-02
898000	-4.045759e+04	-1.183901e+02	2.809651e+01	1.053606e+00	2.005422e-02
898500	-4.046343e+04	-1.165651e+02	2.738123e+01	1.002114e+00	6.011375e-03
899000	-4.046263e+04	-1.180826e+02	2.798149e+01	1.028356e+00	1.740647e-02
899500	-4.045934e+04	-1.157335e+02	2.706027e+01	9.808204e-01	2.008811e-02
900000	-4.045999e+04	-1.124676e+02	2.577818e+01	1.046665e+00	1.257827e-02
900500	-4.047193e+04	-1.143154e+02	2.649338e+01	1.016742e+00	1.425296e-02
901000	-4.047033e+04	-1.151116e+02	2.679371e+01	1.038908e+00	1.171289e-02
901500	-4.046306e+04	-1.163570e+02	2.727326e+01	1.065541e+00	1.470308e-02
902000	-4.047017e+04	-1.179786e+02	2.793409e+01	1.040998e+00	1.612638e-02
902500	-4.047095e+04	-1.155977e+02	2.696877e+01	1.077680e+00	2.368723e-02
903000	-4.045167e+04	-1.118744e+02	2.556751e+01	1.016073e+00	8.512733e-03
903500	-4.045841e+04	-1.101827e+02	2.488289e+01	1.184255e+00	2.661260e-02
904000	-4.046217e+04	-1.171624e+02	2.759680e+01	1.060238e+00	1.599308e-02
904500	-4.047269e+04	-1.147128e+02	2.664276e+01	1.028128e+00	1.987893e-02
905000	-4.045639e+04	-1.176023e+02	2.775861e+01	1.098139e+00	2.035226e-02
905500	-4.046795e+04	-1.108412e+02	2.513416e+01	1.154506e+00	2.024033e-02
906000	-4.046152e+04	-1.110420e+02	2.522290e+01	1.113754e+00	1.632730e-02
906500	-4.045799e+04	-1.167935e+02	2.746587e+01	1.018317e+00	1.528693e-02
907000	-4.045603e+04	-1.204834e+02	2.897495e+01	1.027201e+00	1.986540e-02
907500	-4.046984e+04	-1.099732e+02	2.487678e+01	9.915956e-01	1.632999e-02
908000	-4.045584e+04	-1.148978e+02	2.671219e+01	1.034419e+00	1.561173e-02
908500	-4.046336e+04	-1.130420e+02	2.599503e+01	1.046494e+00	1.630570e-02
909000	-4.046130e+04	-1.211882e+02	2.928822e+01	9.909038e-01	1.800656e-02
909500	-4.046899e+04	-1.151113e+02	2.679265e+01	1.041362e+00	2.986902e-02
910000	-4.046262e+04	-1.140981e+02	2.639207e+01	1.062419e+00	2.099191e-02
910500	-4.047054e+04	-1.155654e+02	2.695274e+01	1.086291e+00	2.585197e-02
911000	-4.044645e+04	-1.171754e+02	2.761774e+01	1.021155e+00	1.023684e-02
911500	-4.046120e+04	-1.142025e+02	2.644814e+01	1.021155e+00	1.417425e-02
912000	-4.045697e+04	-1.144590e+02	2.652698e+01	1.073316e+00	2.113690e-02
912500	-4.045132e+04	-1.134367e+02	2.612408e+01	1.101474e+00	1.883466e-02
913000	-4.045515e+04	-1.137531e+02	2.625837e+01	1.065991e+00	1.892188e-02
913500	-4.046286e+04	-1.144020e+02	2.653879e+01	9.857809e-01	9.470543e-03
914000	-4.045352e+04	-1.161974e+02	2.721641e+01	1.049334e+00	2.392304e-02
914500	-4.046431e+04	-1.179715e+02	2.789535e+01	1.129334e+00	1.973745e-02
915000	-4.045919e+04	-1.172951e+02	2.765766e+01	1.041497e+00	1.725619e-02
915500	-4.046536e+04	-1.185063e+02	2.817652e+01	9.740835e-01	1.105780e-02
916000	-4.046367e+04	-1.166255e+02	2.738827e+01	1.044827e+00	1.799465e-02
916500	-4.045408e+04	-1.147228e+02	2.663011e+01	1.070758e+00	1.130489e-02
917000	-4.045898e+04	-1.171751e+02	2.759525e+01	1.076871e+00	1.907746e-02
917500	-4.045629e+04	-1.186339e+02	2.821354e+01	1.011378e+00	2.099201e-02
918000	-4.046347e+04	-1.157105e+02	2.701920e+01	1.062168e+00	2.104827e-02
918500	-4.045449e+04	-1.171138e+02	2.757683e+01	1.061441e+00	2.137302e-02
919000	-4.046573e+04	-1.179249e+02	2.789122e+01	1.092914e+00	1.685798e-02
919500	-4.046405e+04	-1.155563e+02	2.696479e+01	1.046410e+00	1.613406e-02
920000	-4.046778e+04	-1.161185e+02	2.716943e+01	1.089181e+00	2.104087e-02
920500	-4.045430e+04	-1.132365e+02	2.604019e+01	1.121913e+00	1.951271e-02
921000	-4.046874e+04	-1.167681e+02	2.746611e+01	9.923516e-01	2.275861e-02
921500	-4.046699e+04	-1.145990e+02	2.654631e+01	1.163282e+00	1.189356e-02
922000	-4.045827e+04	-1.208027e+02	2.911725e+01	1.008930e+00	1.790616e-02
922500	-4.046011e+04	-1.176207e+02	2.779336e+01	1.030518e+00	3.209029e-02
923000	-4.046699e+04	-1.139379e+02	2.633572e+01	1.048977e+00	2.520275e-02
923500	-4.045552e+04	-1.149105e+02	2.672525e+01	1.013508e+00	1.625247e-02
924000	-4.046538e+04	-1.190962e+02	2.838469e+01	1.057396e+00	1.367834e-02
924500	-4.046155e+04	-1.140684e+02	2.640419e+01	1.001179e+00	1.390890e-02
925000	-4.046303e+04	-1.191208e+02	2.840035e+01	1.043990e+00	9.316724e-03
925500	-4.046465e+04	-1.135428e+02	2.618644e+01	1.043990e+00	1.731101e-02
926000	-4.046085e+04	-1.141482e+02	2.642795e+01	1.019304e+00	2.257732e-02
926500	-4.047119e+04	-1.146773e+02	2.664311e+01	9.916994e-01	8.710538e-03
927000	-4.046505e+04	-1.140516e+02	2.639202e+01	1.016011e+00	6.135723e-03
927500	-4.046052e+04	-1.168367e+02	2.749149e+01	9.974459e-01	2.472619e-02
928000	-4.047146e+04	-1.144594e+02	2.655024e+01	1.013538e+00	1.403418e-02
928500	-4.045332e+04	-1.141743e+02	2.642258e+01	1.059327e+00	2.136837e-02
929000	-4.046904e+04	-1.166638e+02	2.739154e+01	1.074930e+00	1.263510e-02
929500	-4.047251e+04	-1.183155e+02	2.807545e+01	1.030588e+00	1.669782e-02
930000	-4.046272e+04	-1.087032e+02	2.437395e+01	1.119572e+00	1.889968e-02
930500	-4.047022e+04	-1.224917e+02	2.980658e+01	1.084697e+00	1.477455e-02
931000	-4.047214e+04	-1.117845e+02	2.550638e+01	1.090360e+00	1.121466e-02
931500	-4.046181e+04	-1.119362e+02	2.558926e+01	1.019653e+00	8.058411e-03
932000	-4.046073e+04	-1.106159e+02	2.510059e+01	1.020714e+00	2.045367e-02
932500	-4.045758e+04	-1.093251e+02	2.460246e+01	1.102679e+00	2.350985e-02
933000	-4.045787e+04	-1.124399e+02	2.575741e+01	1.074214e+00	1.853464e-02
933500	-4.045300e+04	-1.228563e+02	2.998693e+01	1.033033e+00	1.671253e-02
934000	-4.045641e+04	-1.123897e+02	2.573910e+01	1.072840e+00	1.827281e-02
934500	-4.045906e+04	-1.190773e+02	2.837211e+01	1.069010e+00	1.635004e-02
935000	-4.045545e+04	-1.136203e+02	2.620896e+01	1.062465e+00	1.257114e-02
935500	-4.045536e+04	-1.135361e+02	2.616910e+01	1.082671e+00	2.045973e-02
936000	-4.046895e+04	-1.157963e+02	2.706654e+01	1.027664e+00	2.238877e-02
936500	-4.045956e+04	-1.137194e+02	2.624683e+01	1.062465e+00	1.172586e-02
937000	-4.046215e+04	-1.163978e+02	2.726408e+01	1.129455e+00	2.324119e-02
937500	-4.045563e+04	-1.160375e+02	2.718518e+01	9.683818e-01	1.757169e-02
938000	-4.045513e+04	-1.151103e+02	2.680573e+01	1.006881e+00	1.280821e-02
938500	-4.046907e+04	-1.170449e+02	2.755523e+01	1.046402e+00	1.944444e-02
939000	-4.046725e+04	-1.141605e+02	2.640768e+01	1.084195e+00	1.923413e-02
939500	-4.046216e+04	-1.156582e+02	2.698284e+01	1.102357e+00	2.610317e-02
940000	-4.045862e+04	-1.173295e+02	2.765013e+01	1.094582e+00	1.803368e-02
940500	-4.046665e+04	-1.181322e+02	2.799330e+01	1.048879e+00	9.734746e-03
941000	-4.045976e+04	-1.102609e+02	2.496936e+01	1.024863e+00	2.291815e-02
941500	-4.046457e+04	-1.174883e+02	2.771847e+01	1.083672e+00	1.266575e-02
942000	-4.046282e+04	-1.119756e+02	2.559831e+01	1.034784e+00	2.093345e-02
942500	-4.046435e+04	-1.182655e+02	2.806184e+01	1.013938e+00	1.209061e-02
943000	-4.046187e+04	-1.210231e+02	2.918840e+01	1.061058e+00	1.709914e-02
943500	-4.046135e+04	-1.145119e+02	2.651557e+01	1.155753e+00	2.106250e-02
944000	-4.046128e+04	-1.152579e+02	2.683711e+01	1.074066e+00	1.918954e-02
944500	-4.045893e+04	-1.161031e+02	2.717573e+01	1.057835e+00	1.539980e-02
945000	-4.045158e+04	-1.171316e+02	2.758743e+01	1.052860e+00	2.584200e-02
945500	-4.046115e+04	-1.139909e+02	2.635484e+01	1.052164e+00	1.867392e-02
946000	-4.045660e+04	-1.148466e+02	2.667442e+01	1.080361e+00	2.029805e-02
946500	-4.044744e+04	-1.153102e+02	2.687661e+01	1.025321e+00	2.688780e-02
947000	-4.046964e+04	-1.157109e+02	2.698584e+01	1.147454e+00	1.829037e-02
947500	-4.045154e+04	-1.134929e+02	2.614251e+01	1.109228e+00	1.813034e-02
948000	-4.046261e+04	-1.163976e+02	2.731758e+01	9.945985e-01	1.122638e-02
948500	-4.045972e+04	-1.104541e+02	2.501412e+01	1.095327e+00	2.396648e-02
949000	-4.045188e+04	-1.148729e+02	2.670022e+01	1.040324e+00	1.991106e-02
949500	-4.046356e+04	-1.193210e+02	2.848331e+01	1.043382e+00	2.435497e-02
950000	-4.045692e+04	-1.166863e+02	2.743033e+01	1.000156e+00	1.800011e-02
950500	-4.045377e+04	-1.130385e+02	2.596480e+01	1.122802e+00	2.131925e-02
951000	-4.046280e+04	-1.123994e+02	2.575074e+01	1.051483e+00	3.578887e-02
951500	-4.046154e+04	-1.185946e+02	2.819431e+01	1.018989e+00	1.184603e-02
952000	-4.045169e+04	-1.176630e+02	2.777332e+01	1.122384e+00	1.275790e-02
952500	-4.045191e+04	-1.184772e+02	2.815139e+01	1.006401e+00	9.578922e-03
953000	-4.046929e+04	-1.149882e+02	2.674012e+01	1.052989e+00	2.369535e-02
953500	-4.045512e+04	-1.170447e+02	2.755096e+01	1.056908e+00	2.177501e-02
954000	-4.046317e+04	-1.148192e+02	2.664744e+01	1.122425e+00	2.496850e-02
954500	-4.047147e+04	-1.191283e+02	2.841298e+01	1.020935e+00	1.981875e-02
955000	-4.046614e+04	-1.187886e+02	2.826026e+01	1.052231e+00	1.776306e-02
955500	-4.045004e+04	-1.106213e+02	2.506362e+01	1.127141e+00	1.511515e-02
956000	-4.046386e+04	-1.164121e+02	2.730517e+01	1.040276e+00	1.835245e-02
956500	-4.046251e+04	-1.173072e+02	2.764566e+01	1.083412e+00	1.510281e-02
957000	-4.046877e+04	-1.152771e+02	2.687039e+01	1.008151e+00	1.803581e-02
957500	-4.046712e+04	-1.158428e+02	2.706671e+01	1.073748e+00	1.898616e-02
958000	-4.048117e+04	-1.114192e+02	2.534054e+01	1.172112e+00	1.196763e-02
958500	-4.046322e+04	-1.128431e+02	2.585715e+01	1.212375e+00	2.386508e-02
959000	-4.045837e+04	-1.135411e+02	2.620621e+01	9.904554e-01	1.431021e-02
959500	-4.045274e+04	-1.204142e+02	2.896026e+01	9.928896e-01	1.529694e-02
960000	-4.045606e+04	-1.155795e+02	2.694762e+01	1.113465e+00	1.087779e-02
960500	-4.045570e+04	-1.141461e+02	2.639712e+01	1.097303e+00	1.480855e-02
961000	-4.047234e+04	-1.174397e+02	2.770262e+01	1.074353e+00	2.504646e-02
961500	-4.046654e+04	-1.191309e+02	2.839277e+01	1.072430e+00	1.851548e-02
962000	-4.046666e+04	-1.150155e+02	2.673698e+01	1.088443e+00	1.714824e-02
962500	-4.047525e+04	-1.137319e+02	2.624239e+01	1.086633e+00	1.350285e-02
963000	-4.045711e+04	-1.149762e+02	2.675296e+01	1.008023e+00	1.480519e-02
963500	-4.046086e+04	-1.137214e+02	2.624084e+01	1.080085e+00	3.077585e-02
964000	-4.045680e+04	-1.154155e+02	2.691437e+01	1.034267e+00	1.571323e-02
964500	-4.046099e+04	-1.170383e+02	2.757215e+01	9.975755e-01	2.450414e-02
965000	-4.045990e+04	-1.184056e+02	2.813772e+01	9.682276e-01	1.576881e-02
965500	-4.045542e+04	-1.176278e+02	2.778936e+01	1.047510e+00	1.407581e-02
966000	-4.046259e+04	-1.169828e+02	2.755197e+01	9.924298e-01	5.491737e-03
966500	-4.046327e+04	-1.149260e+02	2.672289e+01	1.035109e+00	1.121461e-02
967000	-4.046234e+04	-1.156990e+02	2.703889e+01	1.000585e+00	8.748762e-03
967500	-4.046067e+04	-1.169051e+02	2.747148e+01	1.115919e+00	1.901173e-02
968000	-4.046161e+04	-1.132548e+02	2.608051e+01	1.034013e+00	1.109053e-02
968500	-4.046252e+04	-1.146922e+02	2.663306e+01	1.032510e+00	2.338963e-02
969000	-4.047201e+04	-1.122582e+02	2.563591e+01	1.216741e+00	3.063506e-02
969500	-4.046819e+04	-1.131412e+02	2.600546e+01	1.118195e+00	2.913251e-02
970000	-4.046791e+04	-1.192343e+02	2.845003e+01	1.037219e+00	1.019922e-02
970500	-4.047551e+04	-1.174367e+02	2.769915e+01	1.080060e+00	1.639035e-02
971000	-4.045814e+04	-1.172882e+02	2.766746e+01	1.010229e+00	1.630992e-02
971500	-4.045581e+04	-1.180646e+02	2.796870e+01	1.041747e+00	2.145037e-02
972000	-4.045969e+04	-1.161072e+02	2.720073e+01	9.988022e-01	2.150785e-02
972500	-4.045426e+04	-1.206402e+02	2.904027e+01	1.028808e+00	1.736592e-02
973000	-4.047293e+04	-1.168137e+02	2.746147e+01	1.049570e+00	1.656356e-02
973500	-4.045727e+04	-1.132419e+02	2.608577e+01	1.007299e+00	1.408164e-02
974000	-4.046221e+04	-1.148885e+02	2.671913e+01	1.007299e+00	1.510263e-02
974500	-4.046708e+04	-1.171643e+02	2.757762e+01	1.109946e+00	1.715441e-02
975000	-4.046672e+04	-1.177719e+02	2.783687e+01	1.074142e+00	1.116060e-02
975500	-4.046502e+04	-1.123382e+02	2.572445e+01	1.060308e+00	1.595612e-02
976000	-4.047067e+04	-1.121695e+02	2.564115e+01	1.114028e+00	1.220464e-02
976500	-4.046029e+04	-1.188581e+02	2.829135e+01	1.045974e+00	2.383133e-02
977000	-4.046861e+04	-1.160730e+02	2.717413e+01	1.031788e+00	1.549540e-02
977500	-4.046123e+04	-1.139198e+02	2.632171e+01	1.067323e+00	1.381128e-02
978000	-4.046657e+04	-1.173298e+02	2.769971e+01	9.717640e-01	1.241076e-02
978500	-4.046559e+04	-1.146434e+02	2.660539e+01	1.055097e+00	1.281911e-02
979000	-4.047797e+04	-1.185434e+02	2.817828e+01	1.006912e+00	2.102106e-02
979500	-4.047940e+04	-1.206177e+02	2.903335e+01	1.022698e+00	5.829071e-03
980000	-4.046522e+04	-1.158671e+02	2.708932e+01	1.040682e+00	1.273787e-02
980500	-4.046869e+04	-1.195180e+02	2.859179e+01	9.787171e-01	1.580898e-02
981000	-4.046766e+04	-1.216231e+02	2.948186e+01	9.714419e-01	7.788810e-03
981500	-4.046693e+04	-1.144125e+02	2.653360e+01	1.009742e+00	2.344747e-02
982000	-4.046542e+04	-1.190799e+02	2.838354e+01	1.043838e+00	1.496350e-02
982500	-4.046813e+04	-1.154946e+02	2.691598e+01	1.109218e+00	2.838036e-02
983000	-4.045908e+04	-1.161507e+02	2.719452e+01	1.057974e+00	1.404061e-02
983500	-4.046939e+04	-1.180039e+02	2.795055e+01	1.025725e+00	1.933956e-02
984000	-4.046672e+04	-1.137678e+02	2.628581e+01	1.009051e+00	1.933956e-02
984500	-4.046209e+04	-1.195987e+02	2.859386e+01	1.054382e+00	2.237615e-02
985000	-4.046291e+04	-1.153789e+02	2.688059e+01	1.083897e+00	1.469413e-02
985500	-4.046509e+04	-1.169662e+02	2.750937e+01	1.082284e+00	1.939544e-02
986000	-4.046434e+04	-1.101244e+02	2.487017e+01	1.160936e+00	2.695350e-02
986500	-4.046609e+04	-1.186139e+02	2.818767e+01	1.054511e+00	9.344054e-03
987000	-4.045900e+04	-1.151158e+02	2.680596e+01	1.011757e+00	1.550371e-02
987500	-4.046265e+04	-1.196352e+02	2.864150e+01	9.762284e-01	1.516210e-02
988000	-4.045654e+04	-1.192673e+02	2.844606e+01	1.079790e+00	2.458943e-02
988500	-4.046060e+04	-1.193239e+02	2.850892e+01	9.844243e-01	1.119616e-02
989000	-4.047267e+04	-1.180446e+02	2.796370e+01	1.034135e+00	1.942586e-02
989500	-4.045086e+04	-1.186580e+02	2.820647e+01	1.052702e+00	2.473513e-02
990000	-4.045600e+04	-1.133194e+02	2.610463e+01	1.035208e+00	2.238035e-02
990500	-4.045155e+04	-1.178609e+02	2.789131e+01	1.028717e+00	2.445767e-02
991000	-4.045727e+04	-1.185822e+02	2.817818e+01	1.045956e+00	1.160112e-02
991500	-4.047730e+04	-1.142000e+02	2.642333e+01	1.083059e+00	1.780122e-02
992000	-4.045452e+04	-1.097681e+02	2.474273e+01	1.156512e+00	2.035012e-02
992500	-4.045331e+04	-1.145130e+02	2.651845e+01	1.149408e+00	1.440989e-02
993000	-4.046015e+04	-1.141647e+02	2.641535e+01	1.068470e+00	2.190619e-02
993500	-4.045877e+04	-1.186088e+02	2.820127e+01	1.016185e+00	1.547395e-02
994000	-4.046042e+04	-1.077532e+02	2.405727e+01	1.064333e+00	1.437056e-02
994500	-4.047092e+04	-1.133322e+02	2.612749e+01	9.879921e-01	1.584911e-02
995000	-4.047036e+04	-1.196580e+02	2.865494e+01	9.667255e-01	1.823357e-02
995500	-4.046464e+04	-1.209391e+02	2.916125e+01	1.041201e+00	7.976774e-03
996000	-4.046233e+04	-1.194848e+02	2.860175e+01	9.214642e-01	6.982103e-03
996500	-4.046357e+04	-1.139528e+02	2.635722e+01	1.007867e+00	1.272562e-02
997000	-4.045569e+04	-1.136734e+02	2.623347e+01	1.051414e+00	1.769479e-02
997500	-4.047459e+04	-1.162867e+02	2.727455e+01	9.920297e-01	9.340263e-03
998000	-4.045557e+04	-1.140006e+02	2.634019e+01	1.099977e+00	1.531460e-02
998500	-4.045542e+04	-1.170390e+02	2.756481e+01	1.016612e+00	1.192489e-02
[truncated: 16,123 more rows]
