# Supplementary material for: Deep mining reveals the diversity of endogenous viral elements in vertebrate genomes
Source: Nat Microbiol. 2024 Oct 22;9(11):3013–24. doi: 10.1038/s41564-024-01825-4 (PMC11521997; doi:10.1038/s41564-024-01825-4)
Supplement: Supplementary file 5 — RdRp tree files (Fig. 2a), Astyanax mexicanus structural modelling files (Fig. 2b) and NP tree files (Fig. 2c). [file 41564_2024_1825_MOESM5_ESM.zip › Source_Data_Figure_2/RdRp_tree/paramyxoviridae_rnapol.nex.run1.t]

#NEXUS
[ID: 9130688642]
[Param: tree]
begin trees;
   translate
       1 Wenzhou_pacific_spadenose_shark_paramyxovirus,
       2 Longquan_Niviventer_fulvescens_jeilongvirus_2,
       3 Human_respirovirus_1,
       4 Wufeng_Rhinolophus_pearsonii_paramyxovirus_1,
       5 Bat_paramyxovirus,
       6 Human_respirovirus_3,
       7 Longquan_Niviventer_fulvescens_jeilongvirus_1,
       8 Boe_paramyxovirus,
       9 Salmon_aquaparamyxovirus,
      10 Fer-de-lance_virus,
      11 Hendra_henipavirus,
      12 Measles_virus,
      13 Mumps_virus,
      14 Newcastle_disease_virus,
      15 Murine_respirovirus,
      16 Human_orthopneumovirus,
      17 Avian_metapneumovirus,
      18 Human_metapneumovirus,
      19 Nfurzeri1,
      20 Smaximus1,
      21 Amexicanus1,
      22 Amexicanus2,
      23 Lbergylta1,
      24 Lbergylta2,
      25 Lbergylta3,
      26 Lbergylta4,
      27 Pleopardus1,
      28 Ncelidotus1,
      29 Cundulatus1,
      30 Cundulatus2,
      31 Cundulatus3,
      32 Cundulatus4,
      33 Cundulatus5,
      34 Cundulatus6,
      35 Pleopardus2;
   tree gen.0 = [&U] (((((21:2.000000e-02,22:2.000000e-02):2.000000e-02,19:2.000000e-02):2.000000e-02,((11:2.000000e-02,((8:2.000000e-02,(((7:2.000000e-02,2:2.000000e-02):2.000000e-02,5:2.000000e-02):2.000000e-02,4:2.000000e-02):2.000000e-02):2.000000e-02,12:2.000000e-02):2.000000e-02):2.000000e-02,((((15:2.000000e-02,3:2.000000e-02):2.000000e-02,(27:2.000000e-02,6:2.000000e-02):2.000000e-02):2.000000e-02,9:2.000000e-02):2.000000e-02,10:2.000000e-02):2.000000e-02):2.000000e-02):2.000000e-02,((16:2.000000e-02,(17:2.000000e-02,18:2.000000e-02):2.000000e-02):2.000000e-02,(14:2.000000e-02,13:2.000000e-02):2.000000e-02):2.000000e-02):2.000000e-02,(20:2.000000e-02,(35:2.000000e-02,((29:2.000000e-02,(30:2.000000e-02,(25:2.000000e-02,26:2.000000e-02):2.000000e-02):2.000000e-02):2.000000e-02,(33:2.000000e-02,(23:2.000000e-02,(((32:2.000000e-02,31:2.000000e-02):2.000000e-02,28:2.000000e-02):2.000000e-02,(24:2.000000e-02,34:2.000000e-02):2.000000e-02):2.000000e-02):2.000000e-02):2.000000e-02):2.000000e-02):2.000000e-02):2.000000e-02,1:2.000000e-02);
   tree gen.500 = [&U] ((35:8.145432e-02,((33:4.369517e-01,(((34:3.596813e-01,((32:6.137201e-01,31:3.025219e-01):1.295011e-01,28:1.017232e+00):8.636835e-02):9.630330e-03,23:2.534877e-01):2.086601e-01,24:3.025219e-01):4.118424e-02):3.025219e-01,((29:3.025219e-01,20:5.441446e-01):8.302251e-02,((26:1.453295e-01,25:2.140103e-01):6.204286e-01,30:3.855572e-01):1.649263e-02):3.406812e-01):5.353502e-01):1.861072e-01,(((22:2.263873e-01,21:1.394742e-01):7.008490e-01,19:3.441322e-01):4.356364e-01,((((18:3.122156e-01,17:1.515799e-02):5.753739e-01,16:5.403318e-01):9.640885e-01,(14:6.134527e-01,13:5.308021e-01):2.458400e-01):2.908826e-01,((10:4.093970e-01,(9:5.024725e-01,((27:4.272780e-01,6:1.876479e-01):4.043850e-01,(15:1.296992e-01,3:2.701514e-01):1.207458e-01):1.598754e-01):2.457656e-01):2.045970e-01,(((8:4.729087e-01,((4:3.025219e-01,5:3.174611e-01):2.940984e-01,(7:1.536958e-01,2:4.122309e-02):3.376341e-01):1.159145e-01):1.726115e-01,11:3.025219e-01):1.553819e-01,12:3.025219e-01):3.025219e-01):3.030841e-01):4.188183e-01):1.468995e-01,1:6.731600e-01);
   tree gen.1000 = [&U] ((35:8.510870e-02,(((34:3.532809e-01,(23:2.341274e-01,((32:6.741581e-01,31:4.587092e-01):1.422542e-01,28:6.086535e-01):2.387156e-01):1.708636e-01):2.605975e-01,(24:2.642317e-01,33:4.930445e-01):8.388146e-02):2.197931e-01,((26:1.422157e-01,25:1.060740e-01):6.815273e-01,(30:2.053481e-01,(29:1.879552e-01,20:7.417095e-01):5.346418e-02):2.241390e-02):3.172020e-01):6.507301e-01):2.310875e-01,(((22:8.526366e-02,21:1.032250e-01):1.006409e+00,19:6.929926e-01):4.082107e-01,((((18:1.994615e-01,17:1.647164e-02):6.320357e-01,16:3.596791e-01):1.346484e+00,(14:1.068552e+00,13:5.871479e-01):4.651167e-01):1.536275e-01,((10:4.497137e-01,(9:5.519551e-01,((27:1.049844e+00,6:2.061271e-01):2.741970e-01,(15:1.195837e-01,3:9.043192e-02):1.886408e-01):1.699171e-01):2.815912e-01):1.322537e-01,((8:3.778741e-01,((4:3.618538e-01,(7:1.688315e-01,2:7.642578e-02):2.119267e-01):1.808072e-01,5:3.374857e-01):1.055819e-01):1.848820e-01,(12:5.035283e-01,11:4.978966e-01):1.031466e-01):1.439464e-01):4.463736e-01):5.277771e-01):1.925273e-01,1:7.394516e-01);
   tree gen.1500 = [&U] (((((16:9.895881e-02,(17:1.173675e-01,18:1.273279e-01):7.879713e-01):3.645027e+00,(14:1.225152e+00,13:9.786160e-01):3.422486e-01):3.586364e-01,(((12:4.742909e-01,11:4.004877e-01):1.427985e-01,(8:3.927327e-01,(5:3.448183e-01,(4:3.551062e-01,(7:7.057619e-02,2:8.525768e-02):3.069125e-01):3.852312e-02):7.966986e-02):2.520203e-01):2.344685e-01,((((15:5.842442e-02,3:1.305952e-01):2.500416e-01,(27:1.242626e+00,6:1.835546e-01):1.333517e-01):2.733409e-01,9:5.289870e-01):1.992564e-01,10:6.260550e-01):1.201823e-01):3.939421e-01):4.067955e-01,((21:1.047816e-01,22:1.406972e-02):7.372465e-01,19:8.944297e-01):5.056688e-01):1.539505e-01,(35:5.624439e-01,(((24:1.703406e-01,((((31:4.135672e-01,32:7.562952e-01):3.862894e-01,28:3.944858e-01):4.086725e-02,23:1.874224e-01):2.288268e-01,34:2.017343e-01):1.110474e-02):1.332137e-01,((29:2.457538e-01,(33:1.195566e-01,30:1.858774e-01):1.337580e-02):1.347635e-01,(25:7.711496e-02,26:1.604787e-01):2.174775e-01):2.185700e-01):2.900925e-01,20:1.131893e+00):4.365265e-01):2.045219e-01,1:8.887101e-01);
   tree gen.2000 = [&U] (((((16:2.066623e-01,(17:8.754685e-02,18:1.261461e-01):7.222689e-01):4.463459e+00,(14:1.136574e+00,13:7.249775e-01):5.470034e-01):2.905611e-01,((11:4.880740e-01,((8:4.184573e-01,((5:3.176825e-01,(7:8.297397e-02,2:8.446637e-02):2.977285e-01):5.928036e-02,4:3.518104e-01):7.767961e-02):1.664476e-01,12:4.959893e-01):7.518188e-02):2.322923e-01,((((15:5.956459e-02,3:1.149659e-01):2.634871e-01,(27:1.231092e+00,6:1.885363e-01):1.253009e-01):1.834543e-01,9:5.240773e-01):2.715500e-01,10:6.202443e-01):1.190668e-01):3.534618e-01):4.626542e-01,((21:9.007074e-02,22:7.993404e-02):6.513000e-01,19:8.204736e-01):6.478479e-01):2.532561e-01,(35:5.572236e-01,(((34:3.601170e-01,((((31:3.956930e-01,32:5.641682e-01):2.141442e-01,28:3.810267e-01):6.442323e-02,23:1.307217e-01):1.219759e-01,24:1.211714e-01):1.842328e-03):1.878849e-01,(((30:2.200595e-01,29:2.465149e-01):3.810103e-03,33:1.749215e-01):1.142469e-01,(25:4.951776e-02,26:9.840460e-02):2.791718e-01):2.105685e-01):2.991777e-01,20:1.121388e+00):2.245216e-01):5.180394e-01,1:8.804616e-01);
   tree gen.2500 = [&U] (((((16:2.824206e-01,(17:8.008290e-02,18:1.254147e-01):7.222689e-01):4.463459e+00,(14:1.136574e+00,13:7.249775e-01):5.975109e-01):2.421979e-01,(((((8:4.531242e-01,(5:3.176825e-01,(7:1.176034e-01,2:8.446637e-02):2.906340e-01):6.008705e-02):5.296634e-02,4:3.518104e-01):1.694902e-01,11:5.060927e-01):1.031433e-01,12:4.840175e-01):2.525545e-01,((((15:4.068774e-02,3:1.240840e-01):2.634871e-01,(27:1.333552e+00,6:3.075098e-01):8.572071e-02):1.868561e-01,9:5.354822e-01):2.439883e-01,10:6.202443e-01):1.331271e-01):3.263998e-01):3.731933e-01,((21:8.938487e-02,22:7.993404e-02):8.702311e-01,19:8.204736e-01):6.478479e-01):2.185566e-01,(35:5.598470e-01,(20:1.309490e+00,(((24:2.026769e-01,23:1.307217e-01):1.044129e-01,(((31:8.356635e-01,32:8.698640e-01):2.410266e-01,28:2.463467e-01):1.965876e-01,34:5.639981e-01):1.930436e-03):1.878849e-01,((30:1.519547e-01,29:2.521599e-01):1.472925e-01,(33:2.576102e-01,(25:4.479635e-02,26:3.908617e-02):2.141218e-01):7.214994e-02):1.098623e-01):2.991758e-01):2.683424e-01):5.718225e-01,1:8.804616e-01);
   tree gen.3000 = [&U] (((((16:2.937756e-01,(17:6.452317e-02,18:1.304571e-01):7.513086e-01):4.448283e+00,(14:1.112576e+00,13:7.150946e-01):4.528473e-01):3.312254e-01,(((8:4.713426e-01,((5:3.304553e-01,(7:1.178426e-01,2:9.757851e-02):3.013099e-01):7.942279e-02,4:3.675628e-01):5.174372e-02):1.803505e-01,(12:5.034780e-01,11:4.914819e-01):9.433322e-02):2.652492e-01,((((15:4.256213e-02,3:1.290730e-01):3.053645e-01,(27:1.737280e+00,6:2.223109e-01):1.587069e-01):1.911914e-01,9:5.570118e-01):2.537981e-01,10:5.157552e-01):1.612873e-01):3.043595e-01):3.881980e-01,((21:9.636449e-02,22:8.314788e-02):9.052197e-01,19:1.131357e+00):6.738954e-01):2.367051e-01,(20:1.137453e+00,((((((31:9.994955e-01,34:4.183359e-01):1.372684e-01,(24:1.711281e-01,(32:9.048379e-01,28:2.562514e-01):1.235315e-01):1.260247e-01):6.058832e-02,23:1.525772e-01):2.291294e-01,((30:2.717884e-01,29:1.321430e-01):7.030243e-02,33:3.670088e-01):1.260410e-01):4.465368e-02,(25:3.928404e-02,26:5.155662e-02):2.560305e-01):2.652956e-01,35:1.152685e+00):1.580090e-01):5.948132e-01,1:9.158616e-01);
   tree gen.3500 = [&U] (((35:6.441219e-01,20:1.330535e+00):5.274042e-02,((((((((32:6.040590e-01,31:9.020581e-01):2.194164e-01,28:3.548454e-01):4.587435e-02,29:1.770846e-01):1.053177e-01,30:2.791663e-01):8.662555e-02,33:5.201689e-01):2.961865e-02,(24:2.462462e-01,(26:4.759342e-02,25:3.962178e-02):3.643299e-01):4.892632e-02):2.318030e-02,23:1.205261e-01):1.934618e-01,34:3.276128e-01):4.499696e-02):7.115377e-01,(((22:8.049190e-02,21:4.340151e-02):7.763215e-01,19:1.040368e+00):6.187529e-01,((((18:1.593323e-01,17:5.466433e-02):3.512465e-01,16:6.290967e-01):3.505335e+00,(14:1.321674e+00,13:6.356224e-01):4.155063e-01):2.103537e-01,((10:4.805293e-01,(9:4.848368e-01,((27:1.793263e+00,6:1.535928e-01):2.317328e-01,(15:7.550795e-02,3:1.188472e-01):1.992923e-01):1.874941e-01):3.418159e-01):1.071722e-01,(12:5.292452e-01,((8:3.692150e-01,(4:3.586558e-01,((7:9.938923e-02,2:1.047704e-01):3.325176e-01,5:3.587082e-01):3.861961e-02):9.831815e-02):1.727831e-01,11:4.558327e-01):1.035717e-01):2.331466e-01):4.140804e-01):6.099350e-01):2.739664e-01,1:9.877047e-01);
   tree gen.4000 = [&U] (((((16:4.663849e-01,(17:5.432932e-02,18:1.337115e-01):5.647713e-01):3.953447e+00,(14:1.152509e+00,13:6.767656e-01):4.092371e-01):2.842248e-01,((11:4.956083e-01,(12:6.575246e-01,(8:3.568398e-01,((5:3.297361e-01,(7:9.900573e-02,2:9.234831e-02):3.509247e-01):9.742310e-02,4:3.880588e-01):6.461625e-02):1.400259e-01):1.018352e-01):2.504703e-01,((((15:6.452799e-02,3:1.187428e-01):2.991742e-01,(27:2.496111e+00,6:3.256578e-02):2.958025e-01):1.942783e-01,9:5.271561e-01):2.582572e-01,10:5.859513e-01):1.628142e-01):3.391658e-01):5.663289e-01,((21:8.807729e-02,22:5.946832e-02):6.419405e-01,19:1.070716e+00):6.721682e-01):1.741922e-01,(((((((25:1.836823e-02,26:6.580245e-02):5.740273e-01,29:1.627303e-01):6.212652e-02,(30:1.742669e-01,33:2.785371e-01):1.429287e-01):6.582685e-02,(35:9.220502e-01,34:2.151356e-01):4.499865e-02):6.742698e-02,(28:2.254679e-01,((24:1.519188e-01,32:9.106659e-01):1.591401e-02,31:9.255875e-01):2.029252e-01):1.537758e-01):4.677448e-02,23:9.279690e-02):4.418344e-01,20:1.117187e+00):8.211177e-01,1:9.188413e-01);
   tree gen.4500 = [&U] (((((16:5.365034e-01,(17:6.204539e-02,18:1.587157e-01):4.310138e-01):3.740184e+00,(14:1.133790e+00,13:7.657085e-01):4.021535e-01):1.497997e-01,(((12:6.754893e-01,11:4.870296e-01):6.558334e-02,(8:4.309772e-01,(((7:9.729201e-02,2:9.259186e-02):3.073521e-01,4:3.813418e-01):8.443076e-02,5:3.366736e-01):7.002918e-02):1.314247e-01):2.390157e-01,((((15:6.341106e-02,3:1.127434e-01):2.939957e-01,(27:1.571969e+00,6:1.630827e-01):2.325727e-01):1.909155e-01,9:5.239199e-01):2.901564e-01,10:5.374609e-01):2.082239e-01):3.332951e-01):5.186010e-01,((21:5.333412e-02,22:9.783758e-02):7.456910e-01,19:1.052183e+00):5.889466e-01):1.093060e-01,((((34:3.886505e-01,(24:3.036996e-01,(28:2.138239e-01,(32:6.811164e-01,31:9.039993e-01):7.607814e-02):2.269320e-01):4.509286e-02):1.064454e-01,(((30:1.916842e-01,33:2.253089e-01):1.359525e-01,((25:4.351758e-02,26:6.466345e-02):5.541793e-01,29:1.648808e-01):4.831017e-02):5.425508e-02,23:1.195132e-01):1.198987e-01):9.751869e-02,20:1.264143e+00):1.607922e-01,35:1.100760e+00):7.673923e-01,1:9.029368e-01);
   tree gen.5000 = [&U] ((((21:6.340378e-02,22:1.137022e-01):7.535366e-01,19:1.080802e+00):5.141007e-01,(((11:4.787931e-01,(((4:3.717416e-01,((7:7.137327e-02,2:1.144028e-01):3.087878e-01,5:3.353696e-01):6.543258e-02):6.279301e-02,8:4.101600e-01):1.604399e-01,12:6.620623e-01):1.090556e-01):2.066417e-01,((((15:1.001262e-01,3:1.030810e-01):2.608884e-01,(27:2.296574e+00,6:3.778534e-01):3.653127e-02):1.725768e-01,9:5.959470e-01):2.913263e-01,10:5.909404e-01):1.915754e-01):4.757318e-01,((16:6.273207e-01,(17:9.428169e-02,18:1.379050e-01):2.063331e-01):4.098197e+00,(14:1.207105e+00,13:6.906198e-01):5.516496e-01):2.047034e-01):5.202947e-01):1.760920e-01,(((35:2.908506e-01,33:3.210740e-01):4.378732e-01,((((32:6.074338e-01,31:7.566919e-01):1.750271e-01,(28:2.896745e-01,((26:1.201475e-02,25:1.471105e-02):1.842280e-02,24:2.157178e-02):1.844373e-01):2.865521e-02):1.554873e-01,((34:1.140626e-01,30:1.862363e-02):1.663018e-01,29:2.458644e-01):2.290663e-01):4.346312e-02,23:5.200272e-02):8.927664e-02):3.081936e-01,20:1.471878e+00):6.030508e-01,1:9.958261e-01);
   tree gen.5500 = [&U] (((20:1.241073e+00,35:1.084660e+00):3.193116e-01,(33:5.189863e-01,((29:1.807684e-01,30:1.915402e-01):1.792357e-01,((24:1.782292e-01,28:2.000076e-01):7.911489e-02,((23:1.990679e-01,34:5.110155e-01):2.610764e-01,(((25:2.628441e-02,26:2.546528e-02):4.160426e-02,31:9.342752e-01):3.419337e-02,32:7.058619e-01):5.945294e-02):5.553933e-02):1.186070e-01):2.173770e-01):1.253561e-01):7.803064e-01,(((22:4.782007e-02,21:1.082986e-01):9.028809e-01,19:1.186495e+00):5.255468e-01,((((18:1.620085e-01,17:6.870007e-02):2.805285e-01,16:6.172575e-01):3.991432e+00,(14:1.115624e+00,13:9.112063e-01):4.475934e-01):2.193451e-01,((10:6.289030e-01,(9:4.929801e-01,((27:1.510141e+00,6:7.814901e-02):2.946368e-01,(15:1.130385e-01,3:7.936544e-02):2.607622e-01):2.105788e-01):1.949169e-01):1.414152e-01,((8:3.820529e-01,((4:3.886264e-01,(7:1.006251e-01,2:1.065301e-01):3.111740e-01):3.930092e-02,5:3.398136e-01):5.902352e-02):1.687830e-01,(12:5.807016e-01,11:5.351430e-01):1.002165e-01):2.934215e-01):4.080488e-01):5.209165e-01):2.810297e-01,1:1.007683e+00);
   tree gen.6000 = [&U] ((((21:9.871624e-02,22:8.971155e-02):6.620411e-01,19:1.060321e+00):5.232710e-01,(((11:4.579241e-01,(((4:3.550134e-01,((7:6.826235e-02,2:1.031865e-01):2.953288e-01,5:3.783788e-01):8.772355e-02):8.286401e-02,8:3.918611e-01):2.083604e-01,12:6.332052e-01):8.491829e-02):2.666572e-01,((((15:6.095953e-02,3:9.858805e-02):2.336042e-01,(6:1.096637e-01,27:1.786521e+00):2.435573e-01):1.516987e-01,9:5.699717e-01):2.532835e-01,10:5.651833e-01):1.167858e-01):3.954664e-01,((16:5.999779e-01,(17:7.300100e-02,18:1.410991e-01):2.627857e-01):3.813614e+00,(14:1.242917e+00,13:6.605180e-01):3.744903e-01):4.333429e-01):5.505203e-01):2.069066e-01,(((23:1.467241e-01,(((25:9.431184e-02,(24:7.518400e-03,26:3.695814e-03):8.136820e-03):1.606819e-01,((32:5.809578e-01,31:7.850388e-01):1.673983e-01,28:4.061996e-01):5.763351e-02):8.730132e-02,((34:1.706075e-01,29:5.472516e-02):1.096819e-01,30:1.743322e-01):2.650837e-01):1.265280e-01):1.748515e-01,(35:2.086994e-01,33:4.716491e-02):6.266885e-01):2.321317e-01,20:1.233532e+00):6.269702e-01,1:9.524214e-01);
   tree gen.6500 = [&U] (((((17:7.031883e-02,18:1.495791e-01):3.457741e-01,16:5.729697e-01):4.060314e+00,((14:1.013569e+00,13:7.209327e-01):6.988799e-01,(((12:5.613733e-01,11:4.842915e-01):7.493253e-02,(8:3.717103e-01,(((7:9.672049e-02,2:1.074539e-01):2.625433e-01,5:3.322877e-01):5.587996e-02,4:3.440862e-01):5.350570e-02):1.393650e-01):2.670972e-01,((((6:3.480589e-01,(15:5.553411e-02,3:1.208274e-01):2.250890e-01):1.729404e-01,27:1.756005e+00):7.221589e-03,9:4.545949e-01):2.023464e-01,10:5.023064e-01):1.265233e-01):4.570915e-01):2.167076e-01):2.977561e-01,(19:8.961752e-01,(22:1.101328e-01,21:7.208991e-02):7.254982e-01):5.245356e-01):1.498225e-01,(35:8.175184e-01,(((((30:2.428706e-01,29:1.867797e-01):8.414295e-02,(33:2.584083e-01,(25:2.079133e-02,26:1.231788e-02):1.694013e-01):1.200386e-01):6.396553e-02,23:2.043383e-01):4.065594e-03,(((28:3.590636e-01,32:7.045547e-01):6.742063e-02,24:1.580610e-01):1.698811e-02,(34:4.479298e-01,31:8.874259e-01):8.908442e-02):1.962526e-01):1.651362e-01,20:9.263955e-01):6.194773e-01):2.708109e-01,1:8.809830e-01);
   tree gen.7000 = [&U] (((((16:6.830068e-01,(17:6.407401e-02,18:1.711351e-01):3.067705e-01):4.159105e+00,(14:1.154294e+00,13:7.495434e-01):5.721446e-01):1.744949e-01,(((8:4.082024e-01,(5:3.616943e-01,(4:3.794190e-01,(7:6.323517e-02,2:1.189590e-01):2.496711e-01):5.193522e-02):1.112998e-01):1.698003e-01,(12:5.640586e-01,11:5.179472e-01):9.896777e-02):3.389780e-01,((((15:8.695835e-02,3:8.964359e-02):2.437225e-01,(27:1.993594e+00,6:1.631871e-01):2.093521e-01):2.029181e-01,9:5.560554e-01):2.622377e-01,10:5.312215e-01):1.319635e-01):3.687235e-01):4.317173e-01,((21:6.615547e-02,22:1.134844e-01):7.853578e-01,19:1.190726e+00):5.754873e-01):1.928133e-01,(35:4.208747e-01,((((26:1.370709e-02,20:9.851235e-01):2.145524e-02,25:5.511707e-02):2.630963e-01,((29:1.485793e-01,33:1.885792e-01):5.438354e-02,30:1.602115e-01):1.738429e-01):4.071659e-02,(23:2.949354e-01,(24:1.722532e-01,(34:2.958636e-01,((32:6.721558e-01,31:9.744334e-01):1.977526e-01,28:3.099802e-01):1.095280e-01):1.566193e-02):2.115835e-02):2.594438e-01):3.859135e-01):7.314614e-01,1:9.071601e-01);
   tree gen.7500 = [&U] ((((21:4.995170e-02,22:1.019702e-01):7.313061e-01,19:9.616027e-01):4.991275e-01,(((12:5.742524e-01,(11:5.001111e-01,((4:3.219608e-01,((7:1.389984e-01,2:8.128318e-02):2.451142e-01,5:3.471771e-01):6.912729e-02):8.371634e-02,8:3.593439e-01):2.074416e-01):6.117986e-02):2.179632e-01,((((15:6.706844e-02,3:1.487176e-01):2.644365e-01,(6:5.154339e-02,27:2.085743e+00):3.107638e-01):2.269250e-01,9:5.459977e-01):2.555638e-01,10:5.764458e-01):1.005222e-01):2.985038e-01,((16:5.892523e-01,(17:9.305170e-02,18:1.272187e-01):2.689730e-01):3.460168e+00,(14:1.127199e+00,13:6.609575e-01):4.456039e-01):2.362122e-01):3.935361e-01):2.152120e-01,(((23:2.329866e-01,(35:1.319792e+00,33:4.462412e-01):1.232929e-01):1.787206e-03,(((32:4.708573e-01,31:8.113330e-01):1.682704e-01,(28:4.617234e-02,((25:3.120832e-02,26:1.073428e-02):5.395551e-03,24:4.496464e-02):4.294262e-02):2.150047e-01):7.173969e-02,((29:1.375774e-01,34:3.060005e-01):2.363764e-02,30:2.081012e-01):1.777250e-01):1.660302e-01):3.084881e-01,20:1.291297e+00):5.974770e-01,1:7.980467e-01);
   tree gen.8000 = [&U] (((((16:6.100945e-01,(17:7.711304e-02,18:1.781364e-01):3.856771e-01):4.331615e+00,(14:1.202171e+00,13:8.015417e-01):4.669222e-01):2.416286e-01,(((12:5.874545e-01,(8:3.618489e-01,((5:3.824890e-01,(7:9.742718e-02,2:1.238932e-01):3.419388e-01):6.142332e-02,4:3.461692e-01):1.143224e-01):2.094551e-01):8.899718e-02,11:5.023381e-01):2.509159e-01,((((15:9.109866e-02,3:1.072765e-01):2.400032e-01,(27:1.639578e+00,6:1.649277e-01):2.517863e-01):1.805932e-01,9:5.791194e-01):3.091133e-01,10:5.532554e-01):1.138090e-01):3.571955e-01):4.496240e-01,((21:1.015634e-01,22:1.583212e-01):5.827393e-01,19:1.299773e+00):6.642693e-01):3.100696e-01,(35:1.328582e+00,((((26:1.430400e-02,25:5.520769e-02):5.892479e-02,20:1.074879e+00):3.016111e-01,(30:2.227566e-01,(33:2.913412e-01,29:1.633710e-01):2.012418e-01):2.063308e-01):3.550639e-02,(((((32:7.976105e-01,31:8.504553e-01):7.683837e-02,28:5.485402e-01):1.208284e-01,34:4.750656e-01):1.382686e-01,23:1.100917e-01):3.010317e-02,24:2.637216e-01):1.105084e-01):3.585478e-01):6.652834e-01,1:9.447871e-01);
   tree gen.8500 = [&U] (((((16:6.213278e-01,(17:1.262922e-01,18:1.117038e-01):3.927783e-01):4.137811e+00,(14:1.224306e+00,13:7.017170e-01):4.616599e-01):2.049880e-01,(((12:5.982709e-01,(8:3.685114e-01,((5:3.673694e-01,(7:9.922104e-02,2:7.991858e-02):2.956240e-01):7.167501e-02,4:3.326996e-01):8.787498e-02):2.786400e-01):5.083186e-02,11:5.115874e-01):2.555359e-01,((((15:8.527002e-02,3:1.099645e-01):2.195624e-01,(27:1.761485e+00,6:6.956715e-03):3.921348e-01):2.276671e-01,9:5.897823e-01):3.421867e-01,10:5.890626e-01):1.159044e-01):3.637723e-01):4.579026e-01,((21:6.197794e-02,22:1.612362e-01):5.934689e-01,19:1.323704e+00):6.765001e-01):2.404982e-01,(35:1.353044e+00,((((((32:7.303561e-01,28:3.945115e-01):1.766912e-01,31:6.968091e-01):6.440659e-02,34:4.797327e-01):1.222361e-01,23:9.382412e-02):3.223580e-01,(24:2.685773e-01,((26:2.707640e-02,25:5.622419e-02):3.517922e-01,20:1.094670e+00):6.560902e-02):6.184796e-02):4.277440e-02,(30:2.229250e-01,(33:2.084405e-01,29:1.255735e-01):1.125922e-01):2.486307e-01):3.046347e-01):6.775328e-01,1:1.008532e+00);
   tree gen.9000 = [&U] (((((24:1.697418e-01,34:1.606996e-01):5.233780e-02,((((25:1.345807e-02,32:5.361324e-01):4.292379e-02,26:2.599651e-02):1.037292e-01,31:7.271640e-01):8.191553e-02,28:5.194265e-01):1.774640e-01):9.351766e-02,(((29:1.329567e-02,33:2.887706e-01):2.285395e-01,30:1.856034e-01):3.316080e-02,23:4.204758e-02):2.146174e-01):4.787369e-01,(20:4.696692e-01,35:6.458190e-01):5.400313e-01):5.555490e-01,(((22:4.513843e-02,21:5.876481e-02):6.714532e-01,19:9.767974e-01):6.711817e-01,((((18:1.745795e-01,17:7.482588e-02):2.056391e-01,16:7.354570e-01):4.513468e+00,(14:1.100550e+00,13:8.024397e-01):3.807455e-01):3.244740e-01,((10:5.078448e-01,(9:4.992737e-01,((27:1.840989e+00,6:5.200285e-02):3.205725e-01,(15:6.919740e-02,3:1.231622e-01):2.612954e-01):2.113510e-01):2.678816e-01):1.176304e-01,((12:5.549942e-01,11:5.081162e-01):7.568616e-02,((4:3.631532e-01,(5:2.947193e-01,(7:7.922699e-02,2:1.077631e-01):2.808551e-01):7.921659e-02):3.666872e-02,8:4.349427e-01):2.604158e-01):2.735158e-01):4.272893e-01):4.524107e-01):2.120367e-01,1:1.035470e+00);
   tree gen.9500 = [&U] ((((((((25:5.383284e-02,32:5.390172e-01):3.158703e-02,26:2.613640e-02):1.432843e-01,31:7.310768e-01):1.148875e-01,28:4.094484e-01):2.010985e-01,(24:1.338605e-01,34:6.921238e-02):2.210811e-01):5.119988e-02,(((29:4.059718e-03,33:4.521216e-01):2.297693e-01,30:1.921863e-01):3.113547e-02,23:1.572932e-02):1.578143e-01):5.483727e-01,(20:3.849110e-01,35:4.283617e-02):6.182917e-01):4.742007e-01,(((22:8.239298e-02,21:3.873839e-02):5.756924e-01,19:9.675285e-01):5.653327e-01,((((18:1.817709e-01,17:7.018216e-02):2.836160e-01,16:6.271049e-01):4.011874e+00,(14:9.828697e-01,13:8.067575e-01):2.505137e-01):4.753827e-01,((10:5.105774e-01,(9:4.934844e-01,((27:1.447858e+00,6:7.343300e-02):3.222975e-01,(15:6.956974e-02,3:1.238250e-01):3.299032e-01):2.124883e-01):2.480024e-01):1.543721e-01,((12:5.579805e-01,11:5.108503e-01):6.664512e-02,((4:3.651072e-01,(5:3.524025e-01,(7:7.853115e-02,2:1.083429e-01):2.901920e-01):7.636690e-02):6.863187e-02,8:4.372831e-01):1.876447e-01):2.982718e-01):3.329311e-01):5.454567e-01):1.163469e-01,1:9.643933e-01);
   tree gen.10000 = [&U] ((((23:2.740570e-01,34:3.158539e-01):4.082275e-02,((32:5.219537e-01,(31:1.015225e+00,24:2.636373e-01):8.580502e-02):1.294606e-01,(28:2.197284e-01,(26:2.197703e-02,(35:5.796499e-01,25:1.458737e-02):1.190628e-02):8.881108e-02):1.595815e-01):4.690987e-02):1.029719e-01,(33:4.217582e-01,(29:2.577499e-01,(30:2.502516e-02,20:8.179120e-01):1.819010e-01):2.291972e-01):8.983163e-02):1.175850e+00,(((27:1.772117e+00,((14:1.186656e+00,13:8.760314e-01):2.685265e-01,((18:1.109093e-01,17:9.720514e-02):2.116769e-01,16:8.229490e-01):4.841090e+00):4.128394e-01):4.053072e-02,(((12:6.598654e-01,((4:4.500200e-01,((2:7.236386e-02,7:1.205943e-01):2.954690e-01,5:3.333777e-01):5.501794e-02):8.862593e-02,8:3.867010e-01):2.150851e-01):1.059547e-01,11:5.515256e-01):2.806604e-01,(((6:4.564878e-01,(3:1.275674e-01,15:5.655147e-02):2.620711e-01):1.874412e-01,9:6.056795e-01):3.353769e-01,10:5.222529e-01):1.327189e-01):4.127186e-01):5.068950e-01,(19:9.809378e-01,(22:1.343238e-01,21:5.131562e-02):8.110521e-01):7.413279e-01):1.333669e-01,1:9.712869e-01);
   tree gen.10500 = [&U] ((((21:5.361791e-02,22:9.842697e-02):6.809242e-01,19:1.190616e+00):3.921158e-01,((((12:5.993466e-01,((4:3.510149e-01,((7:9.540890e-02,2:8.251091e-02):2.761222e-01,5:3.709716e-01):9.797971e-02):7.406854e-02,8:3.615027e-01):1.956899e-01):8.127435e-02,11:4.725590e-01):1.368274e-01,((((15:6.376047e-02,3:9.697030e-02):2.726105e-01,(6:1.948812e-01,27:1.688827e+00):2.146737e-01):2.077549e-01,9:5.780891e-01):2.243300e-01,10:5.343146e-01):1.714692e-01):3.797130e-01,((16:5.094895e-01,(17:7.695806e-02,18:1.292183e-01):3.619321e-01):3.717329e+00,(14:1.107200e+00,13:6.628193e-01):3.938947e-01):2.598729e-01):5.720995e-01):2.312010e-01,(20:1.226086e+00,((33:4.877466e-01,(((((25:4.979874e-02,26:4.359275e-03):9.503566e-02,28:8.971939e-03):3.697948e-01,((30:1.792020e-01,29:1.488387e-01):2.833541e-01,(31:8.142087e-01,(32:5.939621e-01,24:1.417939e-01):1.024627e-02):4.776021e-02):1.166226e-01):6.453240e-02,23:1.833594e-01):7.907343e-02,35:9.705962e-01):3.226261e-02):4.586057e-02,34:1.903056e-01):2.934799e-01):7.107903e-01,1:8.375741e-01);
   tree gen.11000 = [&U] (((19:9.905641e-01,(21:1.010104e-01,22:5.554412e-02):8.104080e-01):6.431655e-01,(((14:1.223314e+00,13:8.026793e-01):3.512006e-01,(16:5.810804e-01,(18:1.129837e-01,17:1.194657e-01):4.060258e-01):4.094004e+00):2.817151e-01,((10:6.073842e-01,(9:5.215335e-01,((15:5.141876e-02,3:1.310436e-01):2.987869e-01,(27:1.608564e+00,6:5.928879e-02):2.757839e-01):1.505253e-01):2.685489e-01):1.547889e-01,((12:6.026606e-01,((((7:9.092032e-02,2:1.028833e-01):2.766189e-01,5:3.277332e-01):8.071614e-02,4:3.713622e-01):8.519906e-02,8:3.398603e-01):1.385363e-01):7.518875e-02,11:5.277654e-01):2.917684e-01):2.916764e-01):4.962141e-01):1.950864e-01,((20:1.332059e+00,((((32:7.372123e-01,(28:3.232432e-02,24:4.272392e-03):3.065353e-01):1.317693e-01,((26:4.852876e-04,25:5.618634e-02):1.220558e-01,31:8.910915e-01):6.008621e-02):7.947019e-02,(33:2.950540e-01,23:7.235075e-02):2.176232e-01):2.917641e-02,((30:2.507075e-01,29:2.358598e-01):4.689450e-02,34:1.547942e-01):9.276661e-02):2.981821e-01):7.299836e-01,35:6.687571e-01):7.056883e-02,1:9.041737e-01);
   tree gen.11500 = [&U] (((19:1.060262e+00,(21:1.111732e-01,22:8.020246e-02):8.674299e-01):7.246045e-01,(((14:1.309389e+00,13:8.591574e-01):2.795679e-01,(16:6.126058e-01,(18:1.209334e-01,17:1.278715e-01):4.345946e-01):4.382066e+00):4.011087e-01,((10:5.878748e-01,(9:5.582296e-01,((15:4.338877e-02,3:1.402641e-01):3.198101e-01,(27:1.801227e+00,6:6.346047e-02):2.951886e-01):1.611165e-01):2.874445e-01):2.181629e-01,((12:6.450650e-01,((((7:9.433875e-02,2:1.101224e-01):3.533466e-01,5:3.507931e-01):6.059332e-02,4:3.974920e-01):9.119383e-02,8:3.513408e-01):2.145048e-01):8.339506e-02,11:5.649000e-01):3.122978e-01):4.440154e-01):5.311287e-01):1.602620e-01,((20:8.803430e-01,(((31:8.695576e-01,(32:9.794004e-01,(28:5.600542e-02,24:2.019206e-02):3.039494e-01):3.012368e-02):1.458918e-01,(26:3.276274e-04,25:6.354519e-02):1.832560e-01):4.130499e-02,(((29:1.039773e-01,34:1.679766e-01):3.042624e-02,(30:2.683478e-01,33:3.075769e-01):3.598079e-02):1.737338e-01,23:1.343506e-01):8.110826e-02):3.726240e-01):6.225861e-01,35:7.158121e-01):2.525386e-01,1:9.566055e-01);
   tree gen.12000 = [&U] (((19:9.356848e-01,(21:8.287690e-02,22:4.920004e-02):7.654798e-01):6.005101e-01,(((14:1.155540e+00,13:7.582092e-01):4.328777e-01,(16:5.406267e-01,(18:1.254979e-01,17:1.128471e-01):3.835312e-01):3.817792e+00):1.020189e-01,((10:5.188014e-01,(9:4.770533e-01,((15:4.546897e-02,3:1.177694e-01):2.753138e-01,(27:1.589589e+00,6:4.418264e-02):2.810789e-01):1.752219e-01):3.176464e-01):1.376156e-01,((12:5.692720e-01,11:4.274441e-01):6.069421e-02,((((7:1.036309e-01,2:9.393132e-02):3.044260e-01,5:3.607078e-01):7.112480e-02,4:3.658981e-01):8.047886e-02,8:3.268972e-01):1.962636e-01):2.756038e-01):3.331737e-01):4.169209e-01):1.144670e-01,((20:1.103467e+00,(23:1.046075e-01,(((34:2.786090e-01,(30:1.365525e-01,29:1.502448e-01):6.310465e-02):6.894023e-02,((26:1.989065e-03,(25:6.967916e-03,31:7.673874e-01):4.484841e-02):5.589120e-02,(32:8.643241e-01,(28:1.660686e-01,24:3.672122e-02):1.566185e-01):4.774103e-02):1.801708e-01):6.633691e-02,33:3.378830e-01):4.430575e-02):1.888293e-01):5.811195e-01,35:5.924218e-01):2.172472e-01,1:8.442075e-01);
   tree gen.12500 = [&U] (((19:9.356848e-01,(21:6.095673e-02,22:8.397975e-02):7.278508e-01):5.374332e-01,(((14:1.155540e+00,13:7.422135e-01):4.823376e-01,(16:7.304317e-01,(18:8.910208e-02,17:1.128471e-01):2.563137e-01):3.980494e+00):1.657835e-01,((10:5.188014e-01,(9:4.770533e-01,((15:4.546897e-02,3:1.401517e-01):2.753138e-01,(27:1.384704e+00,6:1.541815e-01):1.836053e-01):1.752219e-01):3.176464e-01):1.508371e-01,((12:5.692720e-01,((((7:1.036309e-01,2:8.881567e-02):3.044260e-01,5:3.931416e-01):7.112480e-02,4:3.549070e-01):7.392403e-02,8:3.268972e-01):1.888978e-01):5.234874e-02,11:4.274441e-01):2.162322e-01):4.045226e-01):5.140945e-01):1.144670e-01,((20:1.414306e+00,(23:1.453040e-01,((29:1.403023e-01,(34:1.777256e-01,(30:1.166288e-01,33:3.700179e-01):1.398010e-01):6.632034e-02):1.086321e-01,(((26:1.584121e-03,(25:1.516159e-02,31:7.673874e-01):3.454103e-02):9.800414e-02,32:8.812258e-01):1.069306e-01,(28:1.547700e-01,24:1.806492e-02):1.901905e-01):1.110679e-01):9.928169e-02):8.637394e-02):6.312859e-01,35:8.812389e-01):4.328778e-01,1:8.978739e-01);
   tree gen.13000 = [&U] ((35:7.878623e-01,((((30:4.472127e-02,34:1.007921e-01):8.029028e-04,20:7.644890e-01):2.187210e-01,29:1.574639e-01):7.864544e-02,((33:6.716299e-02,(25:3.172092e-02,26:1.647973e-03):6.131980e-02):3.528552e-01,(23:3.681359e-01,((24:1.053811e-01,28:1.851824e-01):8.526780e-02,(32:9.031153e-01,31:9.799655e-01):5.748721e-02):1.937641e-01):1.967358e-02):4.765714e-04):8.244671e-01):2.773455e-01,((27:1.674535e+00,(((11:5.073231e-01,(((((2:1.272292e-01,7:8.716023e-02):3.333463e-01,5:3.856505e-01):5.603004e-02,4:3.663754e-01):1.030805e-01,8:3.686679e-01):1.513462e-01,12:6.625090e-01):7.124452e-02):2.811667e-01,(((6:3.880835e-01,(3:1.417659e-01,15:5.914541e-02):2.840119e-01):2.064886e-01,9:6.081281e-01):2.487038e-01,10:5.317499e-01):1.312771e-01):4.934007e-01,(((18:1.218840e-01,17:9.322528e-02):1.279159e-01,16:7.215888e-01):4.015835e+00,(14:1.218994e+00,13:7.117184e-01):5.817762e-01):1.592521e-01):6.645754e-02):3.494144e-01,(19:9.898660e-01,(22:1.037794e-01,21:1.824963e-02):7.106672e-01):6.771746e-01):1.724301e-01,1:9.729322e-01);
   tree gen.13500 = [&U] (((19:9.437821e-01,(21:5.390530e-02,22:6.573817e-02):7.735058e-01):5.131364e-01,(((14:1.165540e+00,13:9.012116e-01):4.752736e-01,(16:7.884376e-01,(18:1.489303e-01,17:8.358426e-02):1.507082e-01):4.014940e+00):2.364200e-01,((10:5.586833e-01,(9:5.566373e-01,((15:4.586245e-02,3:1.413645e-01):3.273090e-01,(27:1.257024e+00,6:3.266978e-02):3.460430e-01):1.627557e-01):2.706431e-01):8.640450e-02,((12:5.741983e-01,11:4.837661e-01):5.295170e-02,((4:3.624991e-01,((7:1.067100e-01,2:8.958427e-02):3.267690e-01,5:3.867944e-01):5.189864e-02):1.113570e-01,8:3.242606e-01):1.434848e-01):3.021975e-01):4.420952e-01):5.744429e-01):1.774610e-01,(((23:4.189719e-02,20:6.089578e-01):2.529628e-01,((34:9.298191e-02,(29:2.950620e-01,(30:8.534023e-02,33:3.994154e-02):6.045068e-02):1.943453e-01):1.522107e-01,(((31:9.307191e-01,(32:7.866319e-01,26:1.596179e-02):1.459490e-02):2.857959e-02,(28:7.793565e-02,24:2.381973e-02):1.645977e-01):5.623836e-04,25:4.636347e-02):2.623977e-01):9.180882e-02):9.570873e-01,35:1.491709e+00):3.482664e-01,1:9.056440e-01);
   tree gen.14000 = [&U] (((((16:5.040440e-01,(17:9.103830e-02,18:1.390985e-01):4.071322e-01):3.541433e+00,(14:1.075770e+00,13:8.333168e-01):5.153191e-01):2.795408e-01,(((12:5.597700e-01,(8:3.686892e-01,((5:3.343659e-01,(7:1.040459e-01,2:1.095476e-01):2.693680e-01):7.522155e-02,4:3.257685e-01):8.154974e-02):1.728087e-01):6.530774e-02,11:4.842484e-01):2.272419e-01,((((15:6.792810e-02,3:1.228631e-01):2.751191e-01,(27:1.877575e+00,6:5.214666e-02):2.897622e-01):1.919757e-01,9:5.334040e-01):3.598720e-01,10:5.266351e-01):1.352849e-01):4.644924e-01):4.471151e-01,((21:3.404039e-02,22:1.155723e-01):7.197172e-01,19:1.044326e+00):6.412287e-01):1.140154e-01,(((((24:1.804834e-01,(31:1.023486e+00,32:7.460987e-01):3.670357e-02):2.883245e-02,28:3.647095e-01):1.906231e-01,(25:3.141421e-02,26:1.047519e-02):3.951647e-01):1.506141e-02,((29:1.642768e-01,((30:1.571044e-02,33:1.351764e-01):1.398542e-01,34:3.138831e-01):9.831588e-02):8.664966e-02,23:2.301793e-01):2.886877e-02):1.308757e-01,(35:4.452743e-01,20:7.440456e-01):5.157788e-01):1.289571e+00,1:9.201304e-01);
   tree gen.14500 = [&U] ((((((12:6.780863e-01,11:6.024556e-01):9.605189e-02,(8:4.413397e-01,(4:3.359685e-01,((7:7.939653e-02,2:1.189564e-01):3.361285e-01,5:4.064714e-01):8.302482e-02):5.595458e-02):1.855302e-01):3.149738e-01,((9:6.313000e-01,(6:3.843547e-01,(15:8.161825e-02,3:1.169197e-01):2.816350e-01):1.679791e-01):3.332325e-01,10:6.175419e-01):1.117226e-01):3.039452e-01,(((14:1.381783e+00,13:7.693648e-01):3.490968e-01,27:1.983840e+00):1.826713e-01,((18:1.758122e-01,17:7.204692e-02):2.930514e-01,16:7.111037e-01):3.869437e+00):2.601350e-01):3.896422e-01,((22:1.415998e-01,21:5.775357e-02):8.549959e-01,19:1.070952e+00):5.969225e-01):3.065065e-01,(((33:4.989736e-01,35:6.816143e-01):7.803562e-02,(34:4.312036e-01,((((24:4.253314e-02,32:6.192860e-01):2.238321e-01,31:1.074441e+00):9.786685e-02,28:6.686397e-01):6.707737e-02,(30:2.087652e-01,((23:2.294608e-02,(25:7.613359e-02,26:1.781211e-02):2.770377e-01):5.468690e-02,29:3.120417e-01):1.312838e-01):1.979948e-01):2.236507e-01):1.996170e-01):2.595795e-01,20:1.404059e+00):6.723306e-01,1:9.252606e-01);
   tree gen.15000 = [&U] ((35:6.197753e-01,((((30:1.332254e-01,20:6.996263e-01):1.053134e-01,29:1.536337e-01):1.089245e-01,34:6.443960e-02):1.574009e-01,(23:2.868437e-01,(((25:4.187384e-02,26:8.882862e-03):5.202984e-02,33:4.963360e-01):2.074742e-01,(24:2.229126e-01,((32:7.421577e-01,31:9.702110e-01):1.028392e-01,28:3.922213e-01):8.465826e-02):8.879492e-02):8.618701e-05):9.555919e-02):3.747885e-01):7.083188e-01,((((((18:1.369133e-01,17:8.512207e-02):2.449109e-01,16:6.958418e-01):4.102980e+00,(14:1.224930e+00,13:6.384771e-01):5.926375e-01):1.656854e-01,(((11:5.452750e-01,12:6.275592e-01):7.811080e-02,((4:3.228283e-01,((2:1.038360e-01,7:9.621322e-02):2.861473e-01,5:3.747717e-01):6.599529e-02):7.778988e-02,8:4.298272e-01):1.619357e-01):2.400735e-01,(((6:3.851380e-01,(3:1.067857e-01,15:5.949324e-02):2.772628e-01):2.730416e-01,9:5.056918e-01):2.486842e-01,10:6.026622e-01):1.450684e-01):3.699596e-01):1.795136e-01,27:1.965042e+00):2.576180e-01,(19:1.048938e+00,(22:1.002003e-01,21:5.312482e-02):6.181284e-01):6.353412e-01):2.048672e-01,1:9.300073e-01);
   tree gen.15500 = [&U] (((19:1.290580e+00,(21:8.240689e-02,22:1.505510e-01):6.886571e-01):6.244214e-01,(((14:1.289563e+00,13:7.221898e-01):4.693733e-01,(16:8.010566e-01,(18:1.376404e-01,17:1.161555e-01):2.872992e-01):3.676740e+00):1.878874e-01,((10:5.781376e-01,(9:5.601925e-01,((15:8.856015e-02,3:1.001887e-01):2.313619e-01,(27:1.711348e+00,6:9.579775e-02):3.112443e-01):2.494224e-01):2.084393e-01):1.441874e-01,((((4:3.953480e-01,((7:9.672125e-02,2:9.270374e-02):3.026479e-01,5:4.002632e-01):6.188510e-02):8.608979e-02,8:4.134063e-01):2.087709e-01,11:5.990473e-01):5.483339e-02,12:6.181364e-01):2.216452e-01):5.212083e-01):4.563259e-01):2.970836e-01,(((23:1.738642e-02,20:1.078469e+00):1.138931e-01,((29:3.593414e-01,(30:1.191126e-01,(34:1.151197e-01,33:2.816466e-01):1.328267e-01):6.980482e-02):1.975043e-01,(((31:1.015926e+00,32:6.409381e-01):1.068469e-01,(26:1.328260e-02,25:3.404029e-02):9.833541e-02):1.780037e-02,(24:9.075991e-03,28:1.496780e-02):2.699453e-01):1.843813e-01):1.080972e-01):6.679017e-01,35:4.872753e-01):3.175407e-01,1:1.006409e+00);
   tree gen.16000 = [&U] (((((16:5.248950e-01,(17:1.194552e-01,18:1.232521e-01):4.300094e-01):4.042983e+00,(14:1.120271e+00,13:7.633985e-01):4.290454e-01):2.472469e-01,((11:4.991369e-01,((8:3.970672e-01,((5:3.167695e-01,(7:9.815916e-02,2:9.644027e-02):2.822627e-01):1.007499e-01,4:3.392447e-01):9.472244e-02):1.778600e-01,12:6.059035e-01):8.004792e-02):2.569941e-01,((((15:5.256775e-02,3:1.477053e-01):2.426506e-01,(27:2.619112e+00,6:1.349961e-02):3.934317e-01):1.881859e-01,9:5.018115e-01):2.547158e-01,10:5.099896e-01):1.053626e-01):3.329580e-01):3.943324e-01,((21:1.275593e-01,22:6.647973e-02):7.306673e-01,19:1.057863e+00):6.488216e-01):1.756461e-01,((((34:3.469272e-01,(28:3.749523e-01,(32:7.134115e-01,((25:4.370539e-02,26:2.879312e-02):8.146070e-03,31:7.453151e-01):3.501403e-02):7.203171e-02):1.457911e-01):1.072713e-02,24:3.008070e-01):4.644311e-02,(23:2.555863e-01,((30:2.996691e-01,33:4.865447e-01):4.064142e-02,29:9.161019e-02):2.386758e-02):8.141417e-02):3.087136e-01,(35:1.527222e+00,20:7.234640e-01):1.549315e-01):7.371675e-01,1:8.962068e-01);
   tree gen.16500 = [&U] ((((23:8.359411e-02,20:9.711819e-01):2.548180e-02,((29:1.894702e-01,((33:8.830066e-02,34:2.698203e-02):4.547276e-02,30:7.946458e-02):1.390828e-01):2.203835e-01,((26:1.598547e-02,25:2.046291e-02):3.033570e-01,((24:1.661977e-01,28:2.696538e-01):1.110458e-01,(31:8.344975e-01,32:5.869450e-01):1.221028e-01):1.033839e-01):1.327538e-01):1.347838e-01):9.124754e-01,((19:1.208220e+00,(21:7.490577e-02,22:6.502981e-02):7.805975e-01):5.253129e-01,(((14:1.180929e+00,13:5.492023e-01):5.458761e-01,(16:5.699067e-01,(18:1.250888e-01,17:1.089302e-01):2.314039e-01):3.367008e+00):1.879636e-01,((10:6.095154e-01,(9:5.130015e-01,((15:8.109977e-02,3:1.050693e-01):2.885248e-01,(27:2.160639e+00,6:9.319560e-02):2.850248e-01):1.998370e-01):1.908802e-01):1.352989e-01,(12:5.967093e-01,(((4:3.639087e-01,((7:8.857337e-02,2:7.800378e-02):2.635468e-01,5:3.489709e-01):5.203830e-02):7.297851e-02,8:3.785806e-01):1.763569e-01,11:5.251963e-01):1.100629e-01):1.721996e-01):3.418708e-01):4.808866e-01):1.085963e-01):2.788642e-01,35:6.266719e-01,1:6.200049e-01);
   tree gen.17000 = [&U] (((((16:5.623117e-01,(17:8.372328e-02,18:1.320380e-01):3.938758e-01):3.765160e+00,(14:1.310526e+00,13:7.541631e-01):5.521442e-01):3.229953e-01,((11:4.950925e-01,((8:3.969240e-01,((5:3.916942e-01,(7:1.051564e-01,2:1.012021e-01):3.023836e-01):8.798879e-02,4:3.953785e-01):9.878169e-02):2.069923e-01,12:6.920461e-01):6.322395e-02):3.018517e-01,((((15:8.066417e-02,3:1.116019e-01):2.672103e-01,(27:2.485481e+00,6:2.226216e-01):2.069133e-01):2.815910e-01,9:5.194410e-01):3.006433e-01,10:5.639745e-01):1.461532e-01):2.953441e-01):6.137604e-01,((21:1.403444e-01,22:9.967304e-02):7.827524e-01,19:1.095132e+00):7.295656e-01):1.620220e-01,((20:9.806278e-01,((((28:4.575549e-01,(32:8.130539e-01,(31:8.865794e-01,(25:3.147274e-02,26:3.187509e-03):6.214627e-02):4.071983e-02):8.805178e-02):2.378001e-01,24:4.151473e-01):7.391420e-02,(((33:4.046386e-01,30:1.490757e-01):1.754448e-01,29:3.181534e-01):5.867551e-02,34:4.478568e-01):4.398257e-02):7.532516e-02,23:1.229000e-01):3.448342e-01):2.788926e-02,35:1.239934e+00):7.975387e-01,1:9.600922e-01);
   tree gen.17500 = [&U] (((((14:1.116914e+00,13:7.699719e-01):3.751875e-01,((17:6.934602e-02,18:1.298707e-01):2.509371e-01,16:6.514103e-01):4.146729e+00):2.633724e-01,((12:6.003473e-01,(11:5.294096e-01,(((5:3.415055e-01,(7:8.704508e-02,2:9.991588e-02):2.566471e-01):7.479189e-02,4:3.569914e-01):7.895013e-02,8:3.409282e-01):1.736390e-01):7.182094e-02):2.895485e-01,((9:6.163363e-01,((6:3.206862e-02,27:1.894627e+00):3.267992e-01,(15:8.118498e-02,3:1.088320e-01):2.785325e-01):1.830491e-01):2.668877e-01,10:4.911014e-01):1.377319e-01):4.569046e-01):4.533328e-01,(19:9.027649e-01,(22:5.213869e-02,21:1.090534e-01):7.258710e-01):6.285499e-01):1.178101e-01,(35:4.455880e-01,((33:6.550698e-01,((((32:7.211899e-01,(30:2.122186e-01,29:1.966805e-01):1.750303e-02):2.265393e-01,(28:2.091441e-01,(25:4.425544e-02,26:1.561487e-02):8.260677e-02):1.279266e-01):1.376281e-01,((34:2.374798e-01,31:8.597143e-01):2.773082e-02,24:2.810428e-01):8.686744e-02):2.340808e-01,23:1.232778e-01):1.405100e-01):1.335451e-01,20:1.116879e+00):3.497114e-01):4.361080e-01,1:1.003398e+00);
   tree gen.18000 = [&U] ((35:4.646494e-01,(20:1.171890e+00,((((30:4.136532e-01,(23:8.173624e-02,29:1.278366e-01):8.349991e-02):1.006087e-01,((24:1.351433e-01,32:3.206981e-01):2.178052e-01,(31:7.296180e-01,28:4.339301e-01):9.231683e-02):9.239682e-02):1.795000e-02,((25:3.317251e-02,26:4.296232e-02):7.993227e-02,34:1.289679e-02):2.261719e-01):3.980930e-01,33:5.702254e-01):3.543092e-01):3.702427e-01):2.577723e-01,(((22:8.018345e-02,21:8.092299e-02):8.221416e-01,19:1.079728e+00):5.597588e-01,((((18:1.491959e-01,17:8.961823e-02):2.278708e-01,16:6.938019e-01):4.800531e+00,(14:1.222212e+00,13:7.811752e-01):4.952308e-01):1.663141e-01,((10:5.638868e-01,(9:5.477248e-01,((27:1.172364e+00,6:2.907896e-03):4.266374e-01,(15:6.704374e-02,3:1.040335e-01):2.988514e-01):1.867295e-01):3.104978e-01):1.830067e-01,(12:5.917832e-01,(11:5.726394e-01,((((7:1.030621e-01,2:1.236441e-01):3.439273e-01,5:3.449916e-01):6.347652e-02,4:3.656920e-01):8.205767e-02,8:3.664506e-01):1.853097e-01):1.248461e-01):2.744255e-01):3.973366e-01):5.210252e-01):1.621329e-01,1:9.989258e-01);
   tree gen.18500 = [&U] (((((14:1.206596e+00,13:8.297756e-01):4.715700e-01,((17:9.510578e-02,18:1.399578e-01):2.460956e-01,16:7.020053e-01):4.468806e+00):1.998121e-01,((11:5.705289e-01,(12:5.519177e-01,((((7:1.270265e-01,2:8.949167e-02):2.798125e-01,5:3.652806e-01):7.780195e-02,4:3.980769e-01):6.768032e-02,8:3.304091e-01):2.407409e-01):2.891086e-02):1.784123e-01,((9:5.378354e-01,((6:2.456276e-02,27:1.815625e+00):3.521817e-01,(15:8.191584e-02,3:1.172849e-01):2.893297e-01):2.148722e-01):2.876169e-01,10:5.292452e-01):1.999876e-01):4.386559e-01):4.467083e-01,(19:1.235502e+00,(22:1.036685e-01,21:1.098708e-01):7.822494e-01):4.415205e-01):1.721634e-01,((((((33:7.394025e-01,30:2.222929e-01):4.367044e-02,(((26:4.893857e-02,(25:3.068061e-02,28:6.723356e-02):4.182977e-02):2.017131e-01,(29:2.810082e-02,32:6.302252e-01):1.518377e-01):6.073453e-02,31:1.097295e+00):1.137870e-01):5.118792e-02,23:2.589860e-01):4.885258e-02,24:4.625342e-01):2.893866e-02,34:3.012416e-01):4.095807e-01,(20:5.706405e-01,35:3.148329e-01):4.343792e-01):9.163816e-01,1:1.046002e+00);
   tree gen.19000 = [&U] ((((21:3.530891e-02,22:4.670078e-02):7.742390e-01,19:9.757055e-01):6.068435e-01,(((16:7.608987e-01,(17:5.775530e-02,18:1.581256e-01):1.626874e-01):4.307656e+00,(14:1.134960e+00,13:6.900485e-01):5.103519e-01):2.994029e-01,((11:5.510107e-01,(((((7:9.305137e-02,2:1.064856e-01):2.926159e-01,5:3.506527e-01):8.143030e-02,4:3.893821e-01):6.072681e-02,8:3.859010e-01):2.047349e-01,12:6.115603e-01):3.826376e-02):2.576605e-01,((((15:6.558913e-02,3:1.071271e-01):2.773210e-01,(6:1.059784e-01,27:1.358132e+00):2.770057e-01):1.441868e-01,9:5.393294e-01):2.837279e-01,10:6.001961e-01):1.428488e-01):4.260237e-01):5.020109e-01):8.937943e-02,((((((((32:7.976638e-01,31:8.292611e-01):1.284365e-01,28:2.778155e-01):1.324463e-01,34:1.617836e-01):7.196196e-02,23:1.391906e-01):4.772246e-02,(25:3.767258e-02,26:9.479634e-03):1.986495e-02):1.114733e-01,24:4.192169e-01):6.827679e-03,((29:1.543834e-01,30:1.804282e-01):6.574158e-02,33:5.249763e-01):1.271176e-01):4.869274e-01,(35:1.042057e+00,20:8.409368e-01):1.368061e-01):7.782567e-01,1:1.163012e+00);
   tree gen.19500 = [&U] ((35:8.317501e-01,(20:1.029117e+00,(((26:2.853681e-03,(25:2.027165e-02,34:5.322155e-02):1.341875e-02):6.964862e-02,24:7.105736e-02):2.692312e-01,((33:5.082506e-01,((29:2.291959e-01,23:6.036555e-02):3.132817e-02,30:1.673826e-01):1.804093e-01):1.557639e-02,((31:7.909554e-01,32:5.021557e-01):2.398217e-01,28:3.448759e-01):1.250885e-01):4.650502e-02):2.605597e-01):9.407328e-03):6.608788e-01,(((22:7.011227e-02,21:4.217149e-02):7.301740e-01,19:1.003410e+00):6.571526e-01,((((18:1.190773e-01,17:8.437934e-02):2.949157e-01,16:5.783195e-01):4.008943e+00,(14:1.022958e+00,13:7.308830e-01):3.914851e-01):2.358871e-01,((10:4.919964e-01,(9:4.821237e-01,((27:1.468050e+00,6:7.373925e-05):3.627952e-01,(15:7.752411e-02,3:9.135902e-02):3.275623e-01):1.984110e-01):2.542058e-01):1.279693e-01,(((((7:1.308907e-01,2:9.665246e-02):3.264266e-01,5:3.029609e-01):7.805652e-02,4:3.211393e-01):1.142488e-01,8:3.218055e-01):2.289427e-01,(12:5.213751e-01,11:4.866939e-01):6.665192e-02):2.953904e-01):2.379104e-01):5.066289e-01):2.132135e-01,1:8.772256e-01);
   tree gen.20000 = [&U] (((((17:3.926937e-02,18:1.414368e-01):2.984235e-01,16:7.026779e-01):4.188118e+00,(((((4:3.730735e-01,((7:6.748357e-02,2:1.057170e-01):2.845571e-01,5:3.761228e-01):6.272423e-02):4.197075e-02,8:4.143618e-01):1.616978e-01,(11:4.830036e-01,12:5.624851e-01):1.093295e-01):2.262722e-01,((9:5.040537e-01,((6:6.099702e-02,27:1.463392e+00):3.300610e-01,(15:5.061891e-02,3:1.172591e-01):2.781650e-01):1.944218e-01):2.695516e-01,10:5.275000e-01):1.646520e-01):4.111037e-01,(14:1.130809e+00,13:7.776570e-01):5.856211e-01):5.888795e-02):2.642438e-01,(19:8.667049e-01,(22:7.425734e-02,21:8.331486e-02):6.984285e-01):6.579407e-01):2.467813e-01,(((((31:9.247464e-01,32:5.448772e-01):1.305124e-01,28:2.740494e-01):2.749857e-01,(24:2.930228e-01,((26:1.542103e-02,25:9.334490e-02):6.336620e-02,23:1.638482e-01):1.127955e-02):4.393236e-02):3.007873e-02,(((29:1.342842e-01,33:1.100487e-01):1.199582e-01,30:2.937481e-01):1.356978e-01,34:5.885989e-01):8.045192e-02):3.467518e-01,(20:9.976860e-01,35:4.076283e-01):1.394332e-01):8.588233e-01,1:9.108655e-01);
   tree gen.20500 = [&U] ((((21:1.210375e-01,22:1.178578e-01):7.046117e-01,19:1.186488e+00):4.328333e-01,(((16:7.374492e-01,(17:7.702769e-02,18:1.397910e-01):1.214895e-01):3.920269e+00,(14:1.032893e+00,13:7.419282e-01):3.508646e-01):2.120177e-01,((((4:3.644382e-01,(5:3.431267e-01,(7:1.061100e-01,2:1.011938e-01):2.867568e-01):7.080305e-02):6.303433e-02,8:3.652900e-01):1.935882e-01,(11:4.478429e-01,12:5.565627e-01):1.147324e-01):2.507535e-01,((((15:5.198143e-02,3:9.032143e-02):3.224666e-01,(6:1.154599e-01,27:1.854567e+00):2.430811e-01):1.887197e-01,9:4.766874e-01):2.244003e-01,10:5.462205e-01):1.404945e-01):4.013228e-01):4.275866e-01):2.073430e-01,((20:1.096609e+00,(((25:2.123934e-02,26:2.479394e-02):5.937223e-02,(((23:1.609590e-01,34:2.160903e-01):4.282805e-02,((32:8.411252e-01,31:7.495716e-01):1.314958e-01,28:2.730659e-01):1.692316e-01):1.242750e-03,24:2.568604e-01):5.808716e-02):1.788964e-01,((33:1.765728e-01,30:1.303931e-02):1.353464e-01,29:2.655807e-01):1.916622e-01):4.878664e-01):8.418610e-02,35:4.168835e-01):6.944964e-01,1:8.810213e-01);
   tree gen.21000 = [&U] (((((11:4.910604e-01,(((4:3.768719e-01,((7:8.204847e-02,2:1.092198e-01):2.584201e-01,5:3.941707e-01):8.921985e-02):5.734085e-02,8:4.280914e-01):2.199549e-01,12:5.703439e-01):4.948795e-02):1.909465e-01,((9:5.298018e-01,((6:1.077452e-01,27:1.425367e+00):2.648549e-01,(15:7.657872e-02,3:1.054983e-01):2.917637e-01):1.934059e-01):2.543680e-01,10:5.478353e-01):1.631445e-01):4.194746e-01,((14:9.816716e-01,13:8.034242e-01):4.562945e-01,((17:4.227688e-02,18:1.657338e-01):3.083116e-01,16:6.442156e-01):4.368559e+00):1.981354e-01):4.424736e-01,(19:9.586867e-01,(22:4.432766e-02,21:7.794314e-02):7.951968e-01):4.984340e-01):1.814360e-01,(((((33:2.003965e-01,29:1.638123e-01):1.403332e-02,34:1.101589e-01):2.456388e-01,30:3.128262e-01):6.766681e-02,((((31:9.169201e-01,(32:6.419452e-01,28:3.955699e-01):9.561653e-02):1.802251e-01,(26:2.370080e-03,25:4.362257e-02):6.233577e-02):1.349961e-01,23:1.212608e-01):6.197165e-03,24:3.033416e-01):1.586891e-01):5.116702e-01,(20:1.119236e+00,35:4.880358e-01):1.488143e-01):5.561919e-01,1:8.429478e-01);
   tree gen.21500 = [&U] ((((21:5.313640e-02,22:1.258763e-01):9.246431e-01,19:1.002744e+00):4.008438e-01,(((16:7.327697e-01,(17:6.260394e-02,18:1.475623e-01):3.201495e-01):4.199103e+00,(14:1.090313e+00,13:7.535855e-01):4.208837e-01):2.252166e-01,((11:4.747084e-01,(((4:3.669558e-01,(5:3.622018e-01,(7:1.120089e-01,2:1.068194e-01):3.686112e-01):3.821327e-02):8.494215e-02,8:4.179486e-01):1.805884e-01,12:5.873658e-01):9.663183e-02):2.474463e-01,((((15:8.653293e-02,3:9.268896e-02):3.250189e-01,(6:1.785994e-01,27:1.957666e+00):2.063623e-01):2.117193e-01,9:5.031874e-01):3.233692e-01,10:5.765861e-01):1.825843e-01):4.344620e-01):4.704856e-01):1.972033e-01,((35:9.552908e-01,20:1.193156e+00):5.699739e-02,(((((31:7.598732e-01,(32:7.749982e-01,28:3.865752e-01):7.611403e-02):1.262769e-01,24:1.643951e-01):6.404755e-02,23:2.290537e-01):3.326002e-02,((25:4.008933e-02,34:1.142472e-01):3.695384e-02,26:5.160020e-03):1.480491e-01):1.526202e-01,((33:2.094077e-01,30:7.175230e-02):1.791308e-01,29:2.301216e-01):2.970191e-01):2.678549e-01):8.160322e-01,1:9.534794e-01);
   tree gen.22000 = [&U] ((((21:3.874921e-02,22:1.222262e-01):8.978312e-01,19:1.263999e+00):4.371348e-01,(((16:7.115215e-01,(17:6.078861e-02,18:1.432834e-01):3.108661e-01):4.077341e+00,(14:1.058698e+00,13:7.317337e-01):4.377321e-01):2.730725e-01,((11:4.465148e-01,((((4:3.563151e-01,(7:1.087610e-01,2:1.037219e-01):3.485979e-01):5.397334e-02,5:3.516990e-01):5.995093e-02,8:3.934404e-01):1.784423e-01,12:5.804780e-01):8.745473e-02):2.319400e-01,((((15:8.402373e-02,3:9.000125e-02):2.594169e-01,(6:2.593189e-01,27:1.900899e+00):1.402707e-01):1.956180e-01,9:4.885964e-01):1.981702e-01,10:5.598667e-01):1.809660e-01):3.846215e-01):4.637871e-01):1.914849e-01,(35:1.006678e+00,(20:1.169738e+00,((((((32:7.881831e-01,31:7.378391e-01):6.089431e-02,28:3.643402e-01):1.425722e-01,24:1.745401e-01):2.220299e-02,23:1.440805e-01):9.257650e-02,((34:2.289789e-01,26:8.937582e-03):1.866757e-02,25:3.073203e-02):8.501664e-02):1.477027e-01,((33:2.474367e-01,30:5.108703e-02):1.658543e-01,29:1.928379e-01):1.834985e-01):2.265795e-01):1.541628e-01):7.923697e-01,1:9.067884e-01);
   tree gen.22500 = [&U] (((((((((4:3.844605e-01,(7:9.223383e-02,2:8.672509e-02):2.747545e-01):7.670746e-02,5:3.289576e-01):2.931921e-02,8:4.367112e-01):2.230056e-01,12:5.818282e-01):3.988986e-02,11:5.095069e-01):2.531122e-01,((9:4.690719e-01,((6:1.704813e-02,27:1.622339e+00):3.856574e-01,(15:5.658414e-02,3:1.095966e-01):2.466633e-01):2.306219e-01):2.286789e-01,10:5.736049e-01):1.637786e-01):4.776052e-01,((14:1.191127e+00,13:7.887454e-01):5.693531e-01,((17:6.014323e-02,18:1.602971e-01):2.210946e-01,16:6.571873e-01):4.254613e+00):2.820847e-01):4.108851e-01,(19:9.878216e-01,(22:6.895055e-02,21:1.143499e-01):9.142757e-01):6.412209e-01):1.535930e-01,(((((29:3.557316e-02,34:6.179566e-02):4.429357e-02,33:2.983221e-01):1.513289e-01,30:2.701397e-01):1.345205e-01,((24:6.442519e-02,23:1.042025e-01):9.238894e-02,((25:2.318678e-03,(28:4.292060e-01,(31:6.396185e-01,32:7.208302e-01):8.822519e-02):1.197865e-01):2.180540e-02,26:6.091945e-03):1.931747e-02):2.156452e-01):4.610417e-01,(35:6.367614e-01,20:1.312776e+00):6.324335e-02):6.466943e-01,1:9.450991e-01);
   tree gen.23000 = [&U] (((((26:1.918512e-02,25:3.099737e-02):2.363518e-01,((34:3.956059e-01,((24:8.784306e-02,28:1.623811e-01):1.701781e-01,(32:6.433939e-01,31:7.274376e-01):1.210206e-01):1.795976e-01):1.681601e-02,((30:8.300989e-02,33:4.236973e-01):2.062856e-01,(29:2.122693e-02,23:8.890394e-02):9.337796e-02):1.153590e-01):6.147824e-02):1.204677e-01,20:1.358293e+00):2.968703e-01,35:6.921340e-01):7.137581e-01,(((22:5.463927e-02,21:7.081179e-02):7.130131e-01,19:1.019867e+00):6.754745e-01,((((18:8.749162e-02,17:9.405216e-02):3.860209e-01,16:4.630105e-01):3.510983e+00,(14:1.245915e+00,13:7.121484e-01):3.717983e-01):1.828894e-01,((10:5.125618e-01,(9:5.668880e-01,((27:2.042188e+00,6:6.703775e-02):2.899430e-01,(15:8.717468e-02,3:9.218829e-02):2.360455e-01):1.869850e-01):2.650542e-01):7.773134e-02,((12:5.024247e-01,11:4.031757e-01):1.173602e-01,((((7:1.064656e-01,2:1.100849e-01):2.517748e-01,5:3.249128e-01):5.191346e-02,4:3.525281e-01):6.684852e-02,8:3.201668e-01):1.325906e-01):3.303061e-01):3.729144e-01):3.803588e-01):1.000481e-01,1:8.790463e-01);
   tree gen.23500 = [&U] ((((21:9.288685e-02,22:9.913302e-02):7.996158e-01,19:1.256993e+00):4.722247e-01,(((16:6.659815e-01,(17:7.976037e-02,18:1.424865e-01):3.022403e-01):3.852534e+00,(14:1.018644e+00,13:8.021546e-01):5.260453e-01):2.655556e-01,(((11:5.037322e-01,((((7:1.104487e-01,2:9.152303e-02):3.283091e-01,5:3.393568e-01):1.046574e-01,4:3.618443e-01):7.266284e-02,8:3.995456e-01):1.697972e-01):4.478470e-02,12:5.894856e-01):1.809445e-01,((((15:8.532757e-02,3:1.109998e-01):2.126832e-01,(6:1.747531e-01,27:2.196798e+00):2.309590e-01):2.005550e-01,9:6.127204e-01):2.483861e-01,10:5.279881e-01):1.361685e-01):3.998147e-01):4.958572e-01):2.278048e-01,(((23:9.959127e-02,((24:2.590432e-01,((25:4.481927e-02,26:1.363803e-03):6.460393e-03,((31:7.430200e-01,32:6.562831e-01):5.969914e-02,28:6.326261e-01):2.434828e-03):8.081635e-02):6.020124e-02,34:3.359460e-01):1.614449e-01):3.740076e-03,((33:1.833557e-01,30:5.226177e-03):1.665612e-01,29:1.527157e-01):2.415129e-01):4.455568e-01,(20:1.078756e+00,35:7.225883e-01):1.165745e-01):8.155214e-01,1:9.208595e-01);
   tree gen.24000 = [&U] ((((21:9.321589e-02,22:4.932268e-02):8.024484e-01,19:1.261445e+00):4.738975e-01,(((16:6.683407e-01,(17:8.004291e-02,18:1.429912e-01):3.184949e-01):4.189072e+00,(14:1.022253e+00,13:8.049961e-01):5.279088e-01):1.821921e-01,(((11:5.055166e-01,((4:3.631261e-01,((7:7.022683e-02,2:1.261980e-01):3.119917e-01,5:3.091205e-01):7.280153e-02):4.650495e-02,8:3.574851e-01):2.193227e-01):5.875683e-02,12:5.915738e-01):1.815855e-01,((((15:4.861549e-02,3:1.113930e-01):2.701079e-01,(6:1.753722e-01,27:2.061314e+00):2.317772e-01):2.008887e-01,9:4.952624e-01):2.956096e-01,10:5.633818e-01):1.721324e-01):4.012310e-01):4.976138e-01):2.286118e-01,(((24:2.467997e-01,(23:1.315629e-01,((31:8.107655e-01,(25:4.035159e-02,(26:2.521719e-03,(32:6.746316e-01,28:2.897722e-01):3.642252e-02):1.124499e-02):8.693495e-02):1.735934e-01,34:4.005502e-01):7.885723e-02):3.965921e-02):2.855609e-02,(33:1.008956e-01,(29:2.193615e-01,30:1.214115e-01):1.256274e-02):3.538020e-01):3.014834e-01,(20:9.163419e-01,35:7.061441e-01):4.155568e-01):8.184103e-01,1:9.241216e-01);
   tree gen.24500 = [&U] (((20:1.111784e+00,35:5.813195e-01):2.333095e-01,(((33:4.589043e-02,29:7.984471e-02):3.551555e-01,30:1.579940e-01):2.469359e-01,(23:1.582605e-01,((25:5.650289e-02,26:1.050332e-02):2.365299e-01,(34:3.104118e-01,((32:6.470861e-01,31:6.475803e-01):2.512705e-01,(28:3.333359e-01,24:2.641194e-01):6.625577e-03):1.137547e-01):4.532276e-02):2.670267e-02):1.022366e-01):3.854023e-01):6.255801e-01,((19:9.925854e-01,(21:5.844174e-02,22:2.486058e-01):8.156309e-01):6.900159e-01,(((14:9.436661e-01,13:8.711586e-01):5.302632e-01,((10:5.524049e-01,(9:5.519450e-01,((15:7.752279e-02,3:1.136041e-01):2.747425e-01,(27:2.305150e+00,6:2.051555e-01):1.581654e-01):2.117771e-01):2.999301e-01):1.223836e-01,(12:5.942458e-01,(11:5.144764e-01,(((5:2.699598e-01,(7:1.089280e-01,2:8.067308e-02):3.386858e-01):8.728001e-02,4:3.339807e-01):9.755541e-02,8:4.218065e-01):1.811002e-01):5.221259e-02):2.996714e-01):4.074181e-01):2.000619e-01,(16:6.889582e-01,(18:1.721105e-01,17:9.055648e-02):3.447818e-01):4.831210e+00):4.464979e-01):3.275729e-01,1:9.112022e-01);
   tree gen.25000 = [&U] ((35:6.589834e-01,(((((33:2.199322e-01,23:8.819241e-02):1.991651e-01,(29:7.691914e-02,34:5.538654e-01):6.078555e-02):4.814385e-03,30:2.147083e-01):4.781976e-02,((28:5.687500e-01,((24:4.378954e-02,32:6.217501e-01):9.091544e-02,31:7.508800e-01):3.620030e-02):9.290882e-02,(26:2.871747e-02,25:3.703108e-02):2.026942e-01):7.715049e-02):4.097490e-01,20:1.016588e+00):5.946612e-01):1.114427e-01,(((22:9.697609e-02,21:3.022401e-02):6.533381e-01,19:9.891031e-01):4.778144e-01,((((18:1.242873e-01,17:7.820541e-02):3.609334e-01,16:4.499916e-01):3.247436e+00,(14:1.147073e+00,13:7.026154e-01):4.176919e-01):1.800449e-01,((10:5.606247e-01,(9:5.592995e-01,((27:1.981784e+00,6:3.844080e-02):2.959107e-01,(15:7.827692e-02,3:1.030528e-01):2.735548e-01):2.027876e-01):2.156159e-01):1.037183e-01,(((((7:8.682448e-02,2:1.121844e-01):3.991098e-01,4:3.478091e-01):2.803612e-02,5:3.440274e-01):7.378225e-02,8:3.158809e-01):1.451934e-01,(12:6.271913e-01,11:4.348047e-01):1.158476e-01):2.543713e-01):3.479514e-01):4.143540e-01):2.359802e-01,1:9.405037e-01);
   tree gen.25500 = [&U] ((35:1.131163e+00,(((((29:4.735504e-02,(33:1.519597e-01,34:5.570507e-01):1.050646e-01):2.003106e-01,30:2.714791e-01):1.064147e-01,23:1.236892e-01):9.010890e-03,(((32:6.283695e-01,((26:3.172828e-02,25:6.893677e-02):1.515783e-01,31:7.403103e-01):1.365486e-02):1.383027e-01,24:1.813202e-01):1.113239e-01,28:3.625433e-01):2.052982e-01):4.367639e-01,20:1.022435e+00):7.224355e-01):8.087077e-02,(((22:9.753381e-02,21:3.039783e-02):7.088920e-01,19:9.947916e-01):6.906598e-01,((((18:1.250021e-01,17:7.865518e-02):1.923705e-01,16:5.517783e-01):3.266112e+00,(14:1.153670e+00,13:7.066562e-01):4.586809e-01):2.183144e-01,((10:5.638489e-01,(9:5.625161e-01,((27:1.955330e+00,6:7.005680e-02):3.633823e-01,(15:8.700495e-02,3:1.036454e-01):2.663823e-01):1.725984e-01):2.168559e-01):1.043148e-01,((12:6.307984e-01,11:4.883728e-01):1.248586e-01,((4:3.498094e-01,(5:3.460060e-01,(7:8.732382e-02,2:1.128296e-01):2.952291e-01):1.014201e-01):2.919060e-02,8:4.096967e-01):1.999480e-01):2.558342e-01):3.499525e-01):5.040107e-01):2.016494e-01,1:9.459127e-01);
   tree gen.26000 = [&U] (((((16:6.065567e-01,(17:7.673450e-02,18:1.215614e-01):3.055400e-01):4.035794e+00,(14:1.066735e+00,13:7.476473e-01):4.960346e-01):2.562491e-01,(((11:4.915706e-01,(8:3.805446e-01,((5:3.258522e-01,(7:1.291060e-01,2:9.422763e-02):2.672865e-01):6.762567e-02,4:3.414929e-01):4.314753e-02):1.708898e-01):9.482815e-02,12:5.548192e-01):2.235532e-01,((((15:6.145484e-02,3:1.033571e-01):2.519316e-01,(27:1.982363e+00,6:8.118690e-04):3.526629e-01):1.759375e-01,9:4.945022e-01):2.647726e-01,10:6.224843e-01):9.009601e-02):3.817951e-01):4.741580e-01,((21:5.728234e-02,22:5.599510e-02):7.358837e-01,19:8.416059e-01):5.343063e-01):1.719797e-01,(((((31:9.591283e-01,(28:2.851712e-01,(32:3.860706e-01,24:6.776304e-02):2.773531e-01):2.036730e-02):1.540333e-01,(30:2.013275e-01,(33:2.112956e-01,29:1.676116e-02):3.119931e-01):1.764893e-01):2.588776e-02,((25:1.869775e-02,34:9.713407e-02):3.368788e-02,26:7.658033e-03):2.944749e-01):1.948163e-02,23:1.539666e-01):2.002422e-01,(35:1.027063e+00,20:9.163333e-01):1.383911e-01):6.405843e-01,1:9.458635e-01);
   tree gen.26500 = [&U] ((((21:1.549545e-01,22:7.173786e-02):6.605393e-01,19:1.238185e+00):8.274924e-01,(((16:7.630358e-01,(17:8.091621e-02,18:1.434669e-01):3.174896e-01):4.475367e+00,(14:1.092801e+00,13:8.695533e-01):5.326017e-01):2.680231e-01,(((12:6.426620e-01,11:4.973178e-01):5.426533e-02,(((5:4.003132e-01,(7:1.079805e-01,2:1.153819e-01):3.553304e-01):1.091502e-01,4:3.618369e-01):9.805475e-02,8:3.748540e-01):2.646467e-01):2.457068e-01,((((15:6.301640e-02,3:1.190060e-01):2.885680e-01,(6:7.562317e-02,27:1.726390e+00):3.328843e-01):2.506652e-01,9:5.155462e-01):3.114642e-01,10:6.159290e-01):1.124025e-01):3.764798e-01):6.645677e-01):1.667588e-01,((((28:4.590117e-01,32:8.555528e-01):6.244314e-02,(((24:1.115433e-01,23:1.988506e-01):2.163510e-02,(31:9.455246e-01,34:3.041879e-01):4.025557e-02):7.569150e-02,(25:3.380788e-02,26:3.287960e-02):1.841262e-02):6.058998e-02):1.853645e-01,(33:4.725081e-01,(30:1.907535e-01,29:2.920337e-01):7.338733e-02):1.029602e-01):5.209489e-01,(20:7.521934e-01,35:3.095052e-02):8.145492e-01):7.443977e-01,1:1.087034e+00);
   tree gen.27000 = [&U] ((((21:1.367277e-01,22:4.910566e-02):5.626422e-01,19:1.092542e+00):6.401595e-01,(((16:6.732824e-01,(17:7.139830e-02,18:1.265914e-01):2.801443e-01):3.948944e+00,(14:9.190030e-01,13:7.758504e-01):4.699535e-01):2.364964e-01,((((((5:3.148147e-01,(7:9.527907e-02,2:1.018099e-01):3.135341e-01):1.009065e-01,4:3.192753e-01):3.033150e-02,8:4.031831e-01):1.796573e-01,12:5.824582e-01):8.185786e-02,11:4.469507e-01):2.187130e-01,((((15:4.845836e-02,3:1.245667e-01):2.546247e-01,(6:6.672786e-02,27:1.890914e+00):2.806899e-01):2.211803e-01,9:4.549042e-01):2.748277e-01,10:5.085212e-01):9.918094e-02):3.841004e-01):5.431466e-01):1.308019e-01,(((23:1.087177e-01,(33:5.051038e-01,(30:1.791875e-01,29:2.576827e-01):6.363580e-02):4.670970e-02):5.603539e-02,(34:5.900847e-01,((26:1.460811e-03,(31:8.343056e-01,25:2.991533e-02):6.361534e-02):2.340886e-01,(32:5.579532e-01,(28:3.940111e-01,24:1.838803e-02):3.876685e-03):1.483862e-01):5.044716e-02):1.055660e-01):4.237160e-01,(20:1.088558e+00,35:3.454633e-01):2.531975e-01):6.100483e-01,1:8.257798e-01);
   tree gen.27500 = [&U] ((((((17:1.008835e-01,18:1.389195e-01):2.757900e-01,16:7.274226e-01):4.395658e+00,(14:1.005423e+00,13:6.920373e-01):2.391331e-01):3.440218e-01,((11:5.055658e-01,((((5:3.030056e-01,(7:9.024849e-02,2:8.661909e-02):3.263856e-01):7.524113e-02,4:3.437935e-01):1.056334e-01,8:3.563085e-01):1.896984e-01,12:6.925027e-01):4.829161e-02):2.226875e-01,((9:4.749011e-01,((6:1.091629e-01,27:1.507984e+00):3.108453e-01,(15:1.041927e-01,3:1.120643e-01):2.539489e-01):2.243331e-01):3.187124e-01,10:4.903598e-01):1.881085e-01):4.192747e-01):3.987408e-01,(19:9.433542e-01,(22:1.405437e-01,21:6.215839e-02):6.941893e-01):4.604387e-01):2.396128e-01,(35:6.075296e-01,(20:1.095442e+00,(((30:1.355903e-01,33:3.674906e-01):6.224191e-02,(((34:2.548745e-01,(25:5.818097e-02,26:4.716539e-04):1.593879e-01):1.825378e-01,23:2.597649e-01):8.059453e-03,29:2.278649e-01):3.250443e-02):9.928790e-02,((31:6.843973e-01,32:5.515572e-01):1.588099e-01,(24:2.212055e-01,28:2.271224e-01):1.967577e-01):1.211418e-01):1.948182e-01):4.127626e-01):3.431309e-01,1:1.153664e+00);
   tree gen.28000 = [&U] (((((16:6.275177e-01,(17:9.249230e-02,18:1.135146e-01):2.772149e-01):4.322308e+00,(14:1.103599e+00,13:6.656991e-01):5.735987e-01):1.345168e-01,((11:5.161177e-01,(12:5.882252e-01,(8:4.357477e-01,(((7:8.590850e-02,2:9.748388e-02):2.828452e-01,5:3.371128e-01):7.272467e-02,4:3.305532e-01):7.381950e-02):1.677349e-01):5.532557e-02):2.304405e-01,((((15:7.996652e-02,3:9.637759e-02):2.478267e-01,(27:1.660326e+00,6:2.058847e-01):1.759289e-01):1.412573e-01,9:5.062118e-01):1.999633e-01,10:6.524103e-01):1.469954e-01):3.420149e-01):5.195223e-01,((21:9.475437e-02,22:8.065620e-02):8.262229e-01,19:1.288427e+00):5.844151e-01):1.979805e-01,(((((((30:9.973892e-02,33:3.975495e-01):9.658061e-02,29:1.343279e-01):1.642493e-01,((25:6.074328e-02,26:3.850320e-02):2.567252e-01,34:2.613426e-01):2.687599e-02):1.114013e-01,((31:8.728996e-01,(32:4.250955e-01,24:1.120540e-01):1.636764e-01):1.530342e-01,28:3.894822e-01):9.924072e-02):9.703519e-02,23:6.830303e-02):1.879602e-01,20:1.364958e+00):3.274871e-01,35:8.030561e-01):6.416235e-01,1:1.007031e+00);
   tree gen.28500 = [&U] (((20:4.385735e-01,35:2.860518e-01):8.603868e-01,(((28:3.424305e-01,(24:1.607400e-01,32:6.047618e-01):1.160534e-01):8.108225e-02,((26:8.108083e-03,25:6.102908e-02):5.452065e-02,31:6.243867e-01):2.703125e-01):6.924243e-02,((30:1.344340e-01,23:1.537045e-01):6.835790e-02,((33:7.069955e-02,34:1.102367e-01):2.558588e-01,29:6.796647e-03):2.738197e-01):1.113028e-01):1.882524e-01):6.991036e-01,(((22:6.961013e-02,21:6.219105e-02):6.462449e-01,19:1.120779e+00):6.347371e-01,((((18:1.390104e-01,17:8.857559e-02):1.701043e-01,16:7.782526e-01):3.735348e+00,(14:1.044868e+00,13:6.688860e-01):4.476388e-01):2.950132e-01,((10:5.446545e-01,(9:4.848154e-01,((27:1.862337e+00,6:5.194058e-02):3.000997e-01,(15:5.920635e-02,3:1.205680e-01):2.449459e-01):1.918785e-01):2.151246e-01):1.076420e-01,(11:4.294464e-01,(((4:3.854203e-01,(5:3.601192e-01,(7:8.276101e-02,2:9.953112e-02):2.480631e-01):5.979438e-02):4.562719e-02,8:4.163328e-01):1.781975e-01,12:6.157798e-01):5.472917e-02):3.105504e-01):3.771380e-01):4.384084e-01):1.429662e-01,1:9.840025e-01);
   tree gen.29000 = [&U] (((((14:1.036926e+00,13:6.803954e-01):7.346966e-01,(((11:5.413810e-01,(8:4.094223e-01,(((7:8.071840e-02,2:9.159446e-02):2.944646e-01,5:3.167463e-01):4.859654e-02,4:3.293103e-01):5.271119e-02):1.702451e-01):4.583083e-02,12:5.526879e-01):2.191093e-01,((((15:7.513540e-02,3:8.736855e-02):2.328544e-01,(27:1.233905e+00,6:1.626602e-01):2.093566e-01):1.999441e-01,9:4.309943e-01):2.654822e-01,10:6.129954e-01):1.828918e-01):4.683680e-01):1.865466e-01,(16:5.896066e-01,(17:1.072329e-01,18:1.066567e-01):3.229380e-01):3.849080e+00):4.596118e-01,((21:4.882204e-02,22:9.175447e-02):7.155532e-01,19:1.104356e+00):4.454165e-01):1.223656e-01,((20:9.384468e-01,((((34:8.065244e-02,(25:5.130879e-02,26:2.011486e-03):2.028830e-01):1.004276e-01,(24:2.009136e-01,(28:3.659519e-01,(32:5.912020e-01,31:1.065062e+00):1.195444e-01):1.783348e-01):8.874874e-02):5.892472e-02,((33:2.686297e-01,30:6.022374e-02):1.857272e-01,29:1.349634e-01):1.720028e-01):1.865490e-01,23:1.682019e-01):1.548351e-02):3.812797e-01,35:6.870987e-01):6.508045e-01,1:9.970439e-01);
   tree gen.29500 = [&U] ((((21:8.299613e-02,22:4.469462e-02):7.975079e-01,19:1.331589e+00):5.967446e-01,(((16:7.084874e-01,(17:7.292798e-02,18:1.539417e-01):2.145282e-01):4.155429e+00,(14:1.193548e+00,13:7.331814e-01):4.952090e-01):2.056937e-01,(((12:5.912221e-01,11:4.742970e-01):1.205470e-01,((5:3.492202e-01,(4:3.878690e-01,(7:1.006699e-01,2:9.061945e-02):2.814476e-01):6.420004e-02):7.728191e-02,8:3.622998e-01):1.861152e-01):2.881525e-01,((((15:7.365151e-02,3:1.219134e-01):2.639777e-01,(6:4.800409e-02,27:1.836197e+00):3.270807e-01):2.015563e-01,9:4.619720e-01):3.640744e-01,10:5.673358e-01):1.560523e-01):3.286437e-01):5.130078e-01):1.470980e-01,(35:8.927340e-01,((((25:6.356421e-02,26:4.033093e-02):2.266862e-01,((29:3.421253e-01,(30:2.237658e-01,(33:2.168560e-01,34:1.270222e-01):7.798665e-02):6.880496e-02):1.563145e-01,((32:8.742674e-01,(24:1.464203e-01,31:8.243845e-01):7.279313e-03):1.520255e-01,28:5.361604e-01):1.677733e-01):3.523158e-02):1.134789e-01,23:2.041378e-02):9.401998e-02,20:1.317473e+00):2.102765e-01):8.350186e-01,1:9.792122e-01);
   tree gen.30000 = [&U] ((((33:2.174990e-01,(30:2.250573e-01,29:3.058095e-01):1.464976e-02):1.631402e-01,(((24:5.784752e-02,23:3.314111e-02):1.121519e-01,(28:2.828347e-01,(32:7.387077e-01,31:8.407934e-01):1.380536e-01):2.846064e-01):3.501883e-02,(34:2.266905e-01,(25:1.454660e-01,26:1.665720e-03):3.323147e-02):1.428888e-01):1.594584e-01):3.691765e-01,(35:1.518382e-01,20:2.744304e-01):7.184946e-01):6.742978e-01,((((14:1.155697e+00,13:7.342143e-01):6.783583e-01,((((4:3.160623e-01,((2:7.781782e-02,7:8.180426e-02):2.610613e-01,5:3.582603e-01):7.199120e-02):9.697916e-02,8:3.735198e-01):1.318771e-01,(12:5.886450e-01,11:4.181260e-01):1.072252e-01):3.005535e-01,(((6:3.314049e-01,(3:1.166725e-01,15:6.908234e-02):2.323348e-01):1.786804e-01,9:5.363314e-01):2.814912e-01,10:5.469515e-01):8.954901e-02):3.598106e-01):1.641489e-01,(((18:1.077757e-01,17:1.298719e-01):1.413031e-01,16:6.854743e-01):4.270771e+00,27:1.142955e+00):5.019657e-01):3.871131e-01,(19:1.006166e+00,(22:9.409424e-02,21:1.061336e-01):6.678340e-01):4.862186e-01):1.787616e-01,1:1.020703e+00);
   tree gen.30500 = [&U] ((((21:9.818623e-02,22:2.937997e-02):7.441964e-01,19:1.029455e+00):6.035518e-01,(((16:7.514360e-01,(17:9.586295e-02,18:1.308593e-01):1.873327e-01):4.047990e+00,(14:1.180643e+00,13:7.681382e-01):4.538553e-01):2.497220e-01,(((((5:3.658704e-01,(7:1.047501e-01,2:9.494003e-02):2.886321e-01):6.912808e-02,4:3.885300e-01):8.362645e-02,8:3.376476e-01):1.679074e-01,(12:6.194106e-01,11:4.969107e-01):1.211514e-01):3.091917e-01,((((15:6.885348e-02,3:1.136305e-01):2.765637e-01,(6:2.700988e-02,27:1.923744e+00):3.077246e-01):2.269002e-01,9:4.839980e-01):2.088083e-01,10:5.943853e-01):1.311077e-01):3.443128e-01):5.374672e-01):1.541114e-01,(35:6.015803e-01,(20:1.249478e+00,((23:1.960561e-01,(33:5.349685e-01,((32:6.597638e-01,31:9.631473e-01):2.718906e-01,(24:1.216171e-01,28:3.508784e-01):8.050196e-02):1.551058e-01):1.158426e-01):1.497163e-02,((30:3.739408e-01,29:1.794039e-01):3.055325e-02,(34:1.406057e-01,(25:5.208506e-02,26:2.235159e-02):3.387872e-01):3.583690e-02):1.375265e-01):1.943450e-01):7.012226e-01):5.209594e-01,1:1.025899e+00);
   tree gen.31000 = [&U] (((35:6.367519e-01,20:9.087141e-01):3.867571e-01,((33:5.001750e-01,23:6.985909e-02):3.662073e-02,((28:6.727730e-01,((31:7.588138e-01,32:6.383969e-01):7.600841e-02,24:2.324849e-01):2.410551e-01):1.554528e-02,((30:2.010505e-01,29:2.020127e-01):9.759580e-02,((25:2.792030e-02,26:2.772076e-03):3.103514e-01,34:1.320273e-01):1.100889e-01):9.301624e-02):1.385108e-01):2.510054e-01):8.169945e-01,((19:8.832585e-01,(21:9.115041e-02,22:8.639948e-02):7.950826e-01):5.960430e-01,((16:6.507746e-01,(18:1.774395e-01,17:5.911488e-02):3.239911e-01):4.212687e+00,(((10:5.079372e-01,(9:4.557453e-01,((15:6.428009e-02,3:9.911990e-02):3.455660e-01,(27:1.345541e+00,6:1.884061e-04):3.372081e-01):2.201758e-01):2.641491e-01):1.426867e-01,(12:6.079404e-01,(11:5.350973e-01,((4:3.891410e-01,(5:3.813305e-01,(7:1.119338e-01,2:8.765177e-02):2.965933e-01):7.118683e-02):5.625895e-02,8:3.907031e-01):1.722203e-01):5.029039e-02):2.694522e-01):3.945839e-01,(14:1.040876e+00,13:8.524745e-01):7.186122e-01):3.230920e-01):2.097450e-01):1.133996e-01,1:1.057577e+00);
   tree gen.31500 = [&U] ((((21:7.310174e-02,22:1.094214e-01):9.211509e-01,19:1.040287e+00):5.495588e-01,(((16:7.593426e-01,(17:1.064850e-01,18:1.322362e-01):1.690044e-01):4.090583e+00,(14:1.122089e+00,13:8.234889e-01):5.585352e-01):2.899416e-01,(((12:5.652942e-01,11:4.937889e-01):9.557403e-02,((5:3.615695e-01,(4:3.926181e-01,(7:1.058522e-01,2:9.593898e-02):2.822364e-01):4.066214e-02):8.989019e-02,8:3.588236e-01):1.497187e-01):2.706526e-01,((((15:8.010208e-02,3:1.148261e-01):2.794737e-01,(6:5.164129e-02,27:2.736131e+00):3.497081e-01):1.899018e-01,9:4.890906e-01):2.778174e-01,10:5.546621e-01):1.597365e-01):4.034447e-01):4.438919e-01):2.445578e-01,(35:5.299211e-01,(20:1.311406e+00,((((30:3.275299e-01,29:1.383479e-01):9.860043e-02,((25:2.657130e-02,26:1.752941e-02):2.877364e-01,34:9.281626e-02):2.658262e-01):7.812531e-02,((24:1.786929e-01,((32:5.713130e-01,31:7.215346e-01):1.742608e-01,28:3.046647e-01):1.644218e-01):9.440836e-02,33:5.405974e-01):4.405692e-03):8.648567e-02,23:1.436042e-01):1.039946e-01):4.026660e-01):5.264409e-01,1:1.036694e+00);
   tree gen.32000 = [&U] (((19:1.065862e+00,(22:4.799253e-02,21:8.171668e-02):7.940103e-01):4.989155e-01,((((17:6.082652e-02,18:1.479474e-01):1.764689e-01,16:8.046734e-01):4.495629e+00,(14:1.100008e+00,13:7.659126e-01):4.742718e-01):3.984267e-01,(((11:5.222574e-01,12:6.948350e-01):5.366476e-02,((4:3.558462e-01,(5:3.604221e-01,(7:1.005051e-01,2:8.365219e-02):2.693456e-01):1.027097e-01):8.017270e-02,8:4.022612e-01):1.582039e-01):2.409650e-01,((9:5.867583e-01,((6:1.374015e-01,27:1.199692e+00):2.583260e-01,(15:9.289438e-02,3:8.448430e-02):2.918510e-01):1.500926e-01):2.739295e-01,10:5.415071e-01):1.620137e-01):4.585151e-01):4.270580e-01):1.410366e-01,((35:1.128119e+00,20:1.087239e+00):1.124624e-01,((((30:2.976233e-01,29:2.584252e-01):1.998540e-01,(24:2.415317e-01,(28:4.301220e-01,(((26:5.209221e-03,25:2.867748e-02):7.208186e-02,32:6.871035e-01):4.079841e-02,31:9.930137e-01):1.719159e-01):3.819423e-02):3.988269e-02):1.156661e-01,(33:2.931575e-01,34:2.156197e-01):3.335545e-01):9.203036e-02,23:1.309145e-01):2.132587e-01):8.110052e-01,1:8.807893e-01);
   tree gen.32500 = [&U] (((20:1.051567e+00,(((24:1.761774e-01,(((28:3.159671e-01,25:3.046233e-02):7.167722e-03,26:4.170610e-03):1.307891e-01,(32:6.070492e-01,31:9.473537e-01):1.303864e-01):2.392150e-02):1.469273e-01,((34:2.663823e-01,29:4.979106e-02):1.622029e-01,(30:2.559565e-02,33:2.717954e-01):1.468695e-01):1.928191e-01):1.025662e-01,23:1.282003e-01):7.584288e-02):1.158141e-01,35:7.410792e-01):8.728828e-01,(((22:7.111517e-02,21:1.238012e-01):6.764742e-01,19:1.004313e+00):6.216338e-01,((((18:1.347642e-01,17:7.279507e-02):3.082385e-01,16:7.037768e-01):3.897626e+00,(14:1.063611e+00,13:6.950925e-01):4.093801e-01):3.494640e-01,((10:5.228168e-01,(9:5.419665e-01,((27:1.579052e+00,6:2.950492e-02):3.576926e-01,(15:6.804314e-02,3:1.066296e-01):2.214806e-01):2.062410e-01):2.989385e-01):2.033718e-01,(11:5.702156e-01,((8:4.191568e-01,(((7:7.734135e-02,2:1.034307e-01):2.782357e-01,5:3.325280e-01):6.367374e-02,4:3.523275e-01):7.429474e-02):1.436805e-01,12:5.706801e-01):4.018997e-02):1.991836e-01):3.891323e-01):4.241918e-01):2.581870e-01,1:9.793872e-01);
   tree gen.33000 = [&U] (((((34:6.281231e-02,33:4.043617e-02):3.801464e-01,23:3.261620e-01):6.290644e-02,((24:2.681850e-01,31:1.082851e+00):8.115900e-02,((28:3.618495e-01,32:6.223166e-01):2.214615e-02,((30:1.297114e-01,29:2.853399e-01):1.024755e-01,(26:2.003154e-02,25:3.248072e-02):4.019344e-01):1.247584e-01):1.508267e-01):7.726073e-02):2.994005e-01,(20:1.222608e+00,35:3.313486e-01):8.702494e-02):7.457734e-01,((((((9:4.471893e-01,(6:3.749613e-01,(15:6.900185e-02,3:9.729488e-02):2.723629e-01):2.113635e-01):2.814404e-01,10:5.514318e-01):1.008672e-01,(12:5.271432e-01,(11:5.719286e-01,(8:4.733016e-01,(((7:9.478234e-02,2:8.109183e-02):2.933811e-01,5:4.016267e-01):8.169671e-02,4:3.877746e-01):7.972561e-02):1.552890e-01):1.270470e-01):1.991215e-01):3.144136e-01,(((18:1.431634e-01,17:7.230020e-02):4.640137e-01,16:4.847839e-01):3.674782e+00,(14:1.170888e+00,13:9.122762e-01):3.590836e-01):3.689889e-01):2.884466e-01,27:1.279154e+00):3.364556e-01,((22:1.186857e-01,21:5.436524e-02):7.148733e-01,19:1.160422e+00):6.795013e-01):9.471243e-02,1:8.295706e-01);
   tree gen.33500 = [&U] ((((((((26:1.039023e-02,28:1.712739e-01):3.302960e-02,25:1.970986e-02):1.294539e-01,24:2.300358e-01):1.063872e-02,(32:6.102661e-01,31:9.727370e-01):2.407657e-01):2.691148e-01,(34:9.764463e-02,((30:5.013885e-03,33:1.096715e-02):2.602865e-01,29:2.256281e-01):3.507862e-03):1.374561e-01):1.051255e-01,23:1.155907e-01):1.689269e-01,(35:8.445500e-02,20:6.294857e-01):5.385256e-01):9.405833e-01,(((22:1.445445e-01,21:8.045929e-02):5.485616e-01,19:1.031223e+00):6.531699e-01,((((18:1.584009e-01,17:6.127943e-02):2.005272e-01,16:7.226337e-01):4.002058e+00,(14:1.092110e+00,13:7.137167e-01):4.067766e-01):2.104857e-01,((10:4.892426e-01,(9:5.564879e-01,((27:1.621361e+00,6:2.507385e-02):3.578556e-01,(15:7.205208e-02,3:1.098727e-01):2.894302e-01):1.958942e-01):2.807453e-01):1.481234e-01,(((8:4.303877e-01,(((7:1.225846e-01,2:1.024006e-01):2.792441e-01,5:3.354532e-01):7.052461e-02,4:3.617677e-01):9.656309e-02):1.558814e-01,12:5.859709e-01):7.417246e-02,11:5.854939e-01):1.956592e-01):5.464824e-01):4.762060e-01):1.298518e-01,1:9.205822e-01);
   tree gen.34000 = [&U] (((((((8:2.919906e-01,(((7:1.219866e-01,2:6.134234e-02):3.381934e-01,5:3.435817e-01):6.247920e-02,4:4.001378e-01):8.096699e-02):1.824344e-01,11:5.684238e-01):8.399484e-02,12:5.755152e-01):2.386435e-01,((((15:8.411188e-02,3:1.207081e-01):2.822905e-01,(27:1.304883e+00,6:1.183868e-01):2.264231e-01):2.470573e-01,9:5.254621e-01):3.184094e-01,10:6.533622e-01):1.334045e-01):4.231527e-01,((14:1.366245e+00,13:8.591967e-01):8.435496e-01,(16:6.228058e-01,(17:1.127082e-01,18:1.101769e-01):3.056817e-01):4.589685e+00):9.760273e-02):5.094537e-01,((21:9.334111e-02,22:1.057374e-01):6.123860e-01,19:1.202234e+00):7.062654e-01):1.573398e-01,(((((29:7.897216e-02,33:2.866997e-01):9.761943e-02,(30:1.399584e-01,34:1.414151e-01):1.334246e-01):1.783688e-01,(23:2.359989e-01,(28:4.322904e-01,(26:3.667900e-03,((31:1.119122e+00,(32:7.222750e-01,24:8.987064e-02):4.611857e-02):5.267185e-02,25:3.087622e-02):7.805433e-03):2.925204e-02):1.040421e-01):9.809819e-02):1.350459e-01,20:1.558952e+00):6.631637e-01,35:7.758114e-01):4.939388e-01,1:1.153928e+00);
   tree gen.34500 = [&U] ((((21:1.100705e-01,22:1.629007e-01):5.879439e-01,19:1.059023e+00):6.250864e-01,(((16:7.502624e-01,(17:5.600605e-02,18:1.474901e-01):2.695320e-01):3.371066e+00,(14:1.108671e+00,13:8.136416e-01):4.873277e-01):1.961068e-01,(((((4:3.661781e-01,((7:1.110660e-01,2:9.482660e-02):2.598573e-01,5:3.865464e-01):1.029032e-01):6.948728e-02,8:4.089710e-01):1.704899e-01,12:6.442424e-01):8.550609e-02,11:4.590375e-01):3.095846e-01,((((15:5.219147e-02,3:1.202267e-01):2.978981e-01,(6:2.533382e-01,27:1.845086e+00):7.558210e-02):1.942320e-01,9:4.890688e-01):2.440884e-01,10:5.278470e-01):1.282660e-01):3.173835e-01):4.607168e-01):1.586904e-01,(35:7.814744e-01,(((23:4.775785e-02,(30:2.212710e-01,29:1.918386e-01):7.702763e-02):3.150797e-02,(25:4.842666e-02,26:2.495279e-02):2.247893e-01):7.424112e-02,(20:1.449333e+00,(33:4.833755e-01,((24:1.717714e-01,((32:7.716596e-01,31:7.995819e-01):1.592633e-01,28:2.892369e-01):1.811936e-01):4.955546e-02,34:5.734573e-01):4.723643e-02):8.494366e-02):1.090661e-01):4.284024e-01):5.721539e-01,1:9.697085e-01);
   tree gen.35000 = [&U] ((((21:7.243654e-02,22:4.409148e-02):6.113921e-01,19:1.101259e+00):6.198628e-01,(((16:7.801840e-01,(17:5.823966e-02,18:1.533722e-01):2.802814e-01):4.071695e+00,(14:1.152886e+00,13:8.581454e-01):5.218287e-01):2.380132e-01,(((((4:3.807819e-01,((7:1.154955e-01,2:1.131903e-01):2.702208e-01,5:3.324776e-01):1.138745e-01):7.225855e-02,8:4.124141e-01):1.918463e-01,12:6.587784e-01):5.625435e-02,11:4.773447e-01):3.219313e-01,((((15:5.427295e-02,3:1.250216e-01):3.086722e-01,(6:2.830416e-01,27:2.269108e+00):7.859643e-02):2.019783e-01,9:5.085736e-01):2.538230e-01,10:5.488984e-01):1.711014e-01):4.061169e-01):3.706417e-01):1.875786e-01,(35:7.247927e-01,((20:1.507135e+00,33:5.321550e-01):8.198556e-02,((23:1.942226e-01,((((32:8.024346e-01,28:3.007722e-01):1.656150e-01,31:8.314705e-01):1.884199e-01,24:1.802797e-01):1.187719e-01,34:4.827799e-01):1.493105e-02):1.286452e-01,((30:2.183696e-01,29:2.028721e-01):2.387637e-01,(25:1.621018e-02,26:5.680903e-02):1.928172e-01):5.155877e-02):3.875368e-02):6.831520e-01):4.451209e-01,1:1.008382e+00);
   tree gen.35500 = [&U] ((((((((24:3.934794e-02,(25:2.820788e-02,26:2.851286e-03):3.618144e-02):5.666378e-02,31:8.264788e-01):6.219970e-03,32:6.209784e-01):1.090282e-01,28:3.784952e-01):2.026029e-01,((30:1.140861e-01,34:2.929711e-02):8.465039e-02,(33:1.394634e-01,29:4.696678e-02):2.655152e-01):1.308917e-01):1.027608e-01,23:8.454668e-02):1.000297e-01,(35:4.247684e-01,20:5.965961e-01):2.393390e-01):8.530481e-01,(((22:7.628132e-02,21:1.671158e-01):7.158779e-01,19:1.031590e+00):6.631287e-01,((((18:1.340759e-01,17:5.371635e-02):2.584326e-01,16:6.712913e-01):3.663536e+00,(14:9.936392e-01,13:8.033298e-01):2.616869e-01):3.390526e-01,((10:5.523492e-01,(9:5.338253e-01,((27:1.711608e+00,6:1.606777e-01):2.159466e-01,(15:8.050301e-02,3:1.170485e-01):2.460989e-01):1.562874e-01):3.011397e-01):8.815150e-02,(((8:3.998090e-01,(((7:8.767368e-02,2:9.226864e-02):3.332072e-01,5:3.444079e-01):6.024675e-02,4:3.041473e-01):6.715021e-02):1.377127e-01,11:5.260361e-01):1.331262e-01,12:5.791189e-01):3.425872e-01):3.679024e-01):3.509033e-01):1.586606e-01,1:9.125945e-01);
   tree gen.36000 = [&U] (((((((31:8.985694e-01,32:6.751440e-01):9.440628e-02,(26:2.761534e-02,(25:2.014327e-02,28:4.115099e-01):2.636293e-02):5.504890e-02):4.897898e-02,24:2.834442e-01):1.506894e-01,((30:1.030226e-01,34:1.556343e-01):1.356586e-01,(33:2.172674e-01,29:8.687342e-02):2.487544e-01):1.813830e-01):1.401576e-01,23:1.033915e-01):3.199795e-01,(35:1.760034e-01,20:3.872618e-01):4.728258e-01):7.568018e-01,(((22:7.017066e-02,21:5.019674e-02):7.783211e-01,19:1.121572e+00):7.209709e-01,((((18:1.379136e-01,17:6.968156e-02):2.809747e-01,16:6.891470e-01):3.983092e+00,(14:1.080311e+00,13:8.734012e-01):5.113825e-01):1.067456e-01,((10:6.005285e-01,(9:5.803889e-01,((27:1.860905e+00,6:2.172503e-01):2.000127e-01,(15:8.752498e-02,3:1.272581e-01):2.453422e-01):1.533994e-01):3.274069e-01):9.584061e-02,((8:3.851538e-01,(4:3.306769e-01,((7:9.532112e-02,2:7.972798e-02):3.179829e-01,5:3.744493e-01):4.978515e-02):7.531744e-02):1.528670e-01,(12:6.296332e-01,11:5.450835e-01):1.686330e-01):3.724698e-01):4.400761e-01):4.678832e-01):1.513800e-01,1:9.921967e-01);
   tree gen.36500 = [&U] (((19:9.966739e-01,(22:5.976580e-02,21:1.157320e-01):7.312119e-01):5.787269e-01,((((17:1.002902e-01,18:1.217986e-01):1.904487e-01,16:7.927742e-01):3.849115e+00,(14:1.136746e+00,13:7.463579e-01):4.311246e-01):2.879716e-01,(((12:5.862786e-01,((((7:9.538718e-02,2:9.642069e-02):2.880610e-01,4:3.037963e-01):7.651292e-02,5:3.608487e-01):8.398861e-02,8:4.151133e-01):1.533345e-01):6.000553e-02,11:3.989271e-01):2.810586e-01,((9:5.324613e-01,(27:1.340396e+00,(6:3.600465e-01,(15:8.106461e-02,3:1.129280e-01):2.983539e-01):4.991962e-02):1.291138e-01):3.134045e-01,10:5.412342e-01):1.365414e-01):3.274774e-01):5.984319e-01):1.572899e-01,((34:1.698052e-01,(((24:1.143112e-01,((32:7.907582e-01,31:8.457888e-01):2.426478e-01,(25:3.199627e-02,(26:4.488363e-03,28:3.841011e-01):2.115144e-02):1.500606e-01):3.336563e-02):1.331790e-01,((33:1.338106e-01,30:7.909357e-02):1.789543e-01,29:3.076381e-01):1.880100e-01):4.546439e-02,23:2.315795e-01):7.352790e-04):2.442090e-01,(35:2.922704e-01,20:7.881631e-01):5.354557e-01):8.660626e-01,1:7.779060e-01);
   tree gen.37000 = [&U] ((((((33:2.015047e-01,34:2.107020e-01):1.594484e-01,30:8.287597e-02):2.185860e-01,(23:9.316002e-02,29:1.372888e-01):1.060670e-01):8.789145e-02,((24:2.822882e-01,(31:8.826790e-01,(26:9.604984e-03,25:1.792662e-02):5.769226e-03):2.582002e-01):5.189818e-02,(32:6.423221e-01,28:4.720921e-01):1.490840e-01):3.807254e-02):3.093007e-01,(35:5.218079e-03,20:4.855578e-01):7.655864e-01):8.803126e-01,(((22:8.960171e-02,21:4.930906e-02):7.498549e-01,19:1.406988e+00):5.404702e-01,((((18:1.621636e-01,17:6.829425e-02):3.252648e-01,16:6.769600e-01):4.880368e+00,(14:1.061206e+00,13:8.344040e-01):4.857168e-01):1.579952e-01,((10:5.016169e-01,(9:4.782492e-01,((27:1.574575e+00,6:7.655589e-02):3.547925e-01,(15:9.396802e-02,3:9.642391e-02):2.410035e-01):2.006105e-01):3.116852e-01):1.492653e-01,((12:6.184987e-01,11:5.354442e-01):5.112019e-02,(8:3.783426e-01,(4:3.980577e-01,((7:9.363545e-02,2:1.058450e-01):3.043015e-01,5:3.678275e-01):7.749541e-02):3.632396e-02):1.498571e-01):3.166397e-01):3.959386e-01):4.596286e-01):1.487029e-01,1:9.746505e-01);
   tree gen.37500 = [&U] (((((14:1.187052e+00,13:7.172960e-01):4.184508e-01,(16:6.327420e-01,(17:8.061712e-02,18:1.299943e-01):3.149443e-01):3.852194e+00):4.001243e-01,(((11:4.647204e-01,12:5.741401e-01):8.983398e-02,(8:2.547731e-01,(4:3.358732e-01,((7:9.627469e-02,2:8.246417e-02):2.989206e-01,5:3.350133e-01):6.235398e-02):1.029769e-01):1.766014e-01):2.470176e-01,((((15:7.339088e-02,3:1.405125e-01):2.285423e-01,(27:2.038031e+00,6:1.722354e-02):3.346455e-01):2.155993e-01,9:5.717685e-01):3.010396e-01,10:5.705247e-01):1.724869e-01):4.437771e-01):4.842334e-01,((21:3.902347e-02,22:1.938355e-01):6.714807e-01,19:9.177470e-01):7.260710e-01):2.277012e-01,((20:8.940288e-01,35:1.790157e-01):2.869757e-01,(((28:4.967391e-01,24:1.352414e-01):4.340058e-02,((32:6.576101e-01,31:9.971602e-01):2.017780e-01,(26:7.980356e-04,25:8.919665e-02):1.365644e-01):2.270205e-02):2.004680e-01,(((23:1.145071e-01,29:6.030970e-02):1.539710e-01,30:3.400875e-01):6.309096e-02,(34:1.895687e-01,33:2.587232e-01):1.794819e-01):2.261175e-02):2.044686e-01):9.235813e-01,1:8.981626e-01);
   tree gen.38000 = [&U] (((((34:2.015649e-02,33:9.194616e-02):3.827431e-01,((26:6.289024e-03,25:3.534262e-02):1.610892e-01,((29:2.916766e-01,(28:3.757732e-02,30:3.695207e-02):1.328069e-01):1.778183e-01,((32:5.772362e-01,24:1.908715e-01):3.760388e-03,31:1.064322e+00):2.358692e-01):9.562159e-02):3.438993e-03):1.015798e-01,23:1.071574e-01):2.335616e-01,(35:1.134276e+00,20:1.384478e+00):1.391759e-01):7.573989e-01,((((((9:5.708340e-01,(6:3.442086e-01,(15:8.440404e-02,3:1.256523e-01):3.089390e-01):1.646289e-01):3.045018e-01,10:6.120324e-01):1.688364e-01,((((4:3.963799e-01,(5:3.053710e-01,(7:1.076422e-01,2:1.157708e-01):3.357130e-01):7.471574e-02):7.461423e-02,8:4.615565e-01):1.635507e-01,12:6.079576e-01):6.677235e-02,11:5.279228e-01):2.732960e-01):3.950028e-01,(((18:1.344942e-01,17:9.588965e-02):1.829440e-01,16:7.290489e-01):4.159916e+00,(14:1.243946e+00,13:6.851478e-01):5.021272e-01):3.537424e-01):2.778443e-01,27:1.328727e+00):1.890288e-01,((22:2.195660e-01,21:5.752101e-03):7.017611e-01,19:1.000135e+00):5.982985e-01):1.445747e-01,1:1.222530e+00);
   tree gen.38500 = [&U] (((35:1.714845e-01,20:3.941553e-01):6.978787e-01,(23:1.403093e-01,((((29:2.715454e-01,(28:2.012468e-01,30:1.939689e-01):1.431225e-01):1.488852e-01,(24:1.959381e-01,(32:5.525026e-01,(26:9.394815e-04,(31:1.074069e+00,25:2.903964e-02):3.161502e-02):4.804146e-02):1.444279e-01):1.199880e-01):1.718710e-01,33:4.989975e-01):3.403995e-02,34:4.200121e-01):6.773363e-02):4.085257e-01):6.173242e-01,((19:1.264619e+00,(21:1.148951e-01,22:1.253976e-01):7.023837e-01):6.678146e-01,(((14:1.145840e+00,13:8.820768e-01):3.978461e-01,(16:8.662227e-01,(18:1.887417e-01,17:8.237644e-02):1.497211e-01):3.925859e+00):3.096978e-01,((10:6.122240e-01,(9:5.193054e-01,(27:1.388492e+00,(6:3.837092e-01,(15:7.210191e-02,3:1.174360e-01):3.031645e-01):1.087996e-01):7.921835e-02):2.690654e-01):1.203728e-01,((12:5.967879e-01,(((4:3.590797e-01,(7:1.051296e-01,2:1.316961e-01):3.462952e-01):1.827591e-02,5:3.563432e-01):9.256712e-02,8:3.680440e-01):1.351906e-01):4.761462e-02,11:5.039388e-01):3.263110e-01):3.532101e-01):5.411028e-01):2.981044e-01,1:9.704950e-01);
   tree gen.39000 = [&U] ((((((34:5.991269e-02,33:2.586598e-01):1.894066e-01,29:4.309605e-02):1.904884e-01,(23:1.654099e-01,30:2.256409e-01):3.606546e-02):1.162915e-01,(24:3.490577e-01,((31:7.717296e-01,((25:2.325862e-02,26:1.521625e-02):2.083584e-02,32:4.977543e-01):5.116649e-03):1.866210e-01,28:3.770461e-01):3.348126e-02):1.531880e-01):4.079890e-01,(35:5.200023e-02,20:5.449652e-01):9.267916e-01):7.224640e-01,(((22:1.304052e-01,21:7.277619e-02):6.019311e-01,19:8.768245e-01):4.946143e-01,((((18:1.450576e-01,17:9.273630e-02):2.697689e-01,16:6.055503e-01):4.410437e+00,(14:1.063003e+00,13:7.463863e-01):4.892111e-01):2.625489e-01,((10:5.778913e-01,(9:4.775288e-01,((27:1.598030e+00,6:1.401311e-01):1.886096e-01,(15:8.405573e-02,3:8.910559e-02):2.879480e-01):2.020459e-01):3.202991e-01):1.452324e-01,((12:5.532559e-01,(8:3.897134e-01,(4:3.560683e-01,((7:8.773122e-02,2:9.923881e-02):3.061194e-01,5:3.290269e-01):8.525627e-02):6.234402e-02):1.783312e-01):3.002421e-02,11:4.118124e-01):2.251993e-01):3.541727e-01):5.258099e-01):2.357022e-01,1:8.718387e-01);
   tree gen.39500 = [&U] (((((14:1.194226e+00,13:8.632758e-01):5.788600e-01,(16:5.019415e-01,(17:9.069097e-02,18:1.307800e-01):4.223368e-01):3.875475e+00):2.313997e-01,((11:4.520699e-01,((8:3.838345e-01,(4:3.352751e-01,((7:9.677951e-02,2:6.855185e-02):2.841695e-01,5:3.197653e-01):6.163238e-02):1.183569e-01):1.770728e-01,12:5.937178e-01):6.614177e-02):2.422151e-01,((((15:7.214374e-02,3:1.007386e-01):2.513942e-01,(27:1.488544e+00,6:1.016898e-01):2.492874e-01):1.855040e-01,9:5.752240e-01):2.510684e-01,10:5.931254e-01):1.208042e-01):4.904070e-01):5.274186e-01,((21:7.289035e-02,22:8.017287e-02):7.224682e-01,19:9.030625e-01):6.926573e-01):1.523706e-01,((20:4.638975e-01,35:1.561355e-01):8.041527e-01,(34:4.322802e-01,((23:2.197167e-01,((33:5.546002e-01,30:1.986720e-01):8.084121e-02,29:2.335834e-01):1.815718e-01):2.776099e-02,((((32:4.433538e-01,24:1.250021e-01):9.224252e-02,(25:1.740564e-02,26:4.520476e-04):4.673195e-03):4.060966e-02,31:1.021191e+00):1.255787e-01,28:5.042323e-01):1.283753e-01):9.677378e-02):2.785647e-01):8.937607e-01,1:8.163164e-01);
   tree gen.40000 = [&U] (((((14:1.233823e+00,13:8.087393e-01):5.980537e-01,(16:5.185847e-01,(17:9.369808e-02,18:1.351163e-01):3.037653e-01):4.003977e+00):1.831624e-01,((12:6.134041e-01,(11:4.670595e-01,(8:3.965615e-01,((4:3.463920e-01,(7:9.998850e-02,2:9.034243e-02):2.935919e-01):6.423085e-02,5:3.303680e-01):6.081615e-02):1.834787e-01):7.129099e-02):2.502464e-01,((((15:7.453586e-02,3:1.040789e-01):2.720390e-01,(27:1.537901e+00,6:1.050617e-01):2.575532e-01):2.400484e-01,9:5.672661e-01):2.593932e-01,10:6.127921e-01):1.333196e-01):3.894472e-01):5.449066e-01,((21:4.199489e-02,22:1.232573e-01):7.464236e-01,19:1.159459e+00):4.791464e-01):1.574228e-01,((20:3.218602e-01,35:1.906192e-02):8.308166e-01,(34:5.185520e-01,((((24:7.438005e-02,(((26:7.368287e-04,25:2.025726e-02):1.187681e-02,31:9.097727e-01):1.088367e-01,32:4.977590e-01):5.679355e-02):8.086383e-02,28:5.209515e-01):1.040020e-01,23:2.310727e-01):5.409752e-02,((33:2.915582e-01,30:1.535817e-01):5.169142e-02,29:1.620205e-01):1.959882e-01):1.027811e-02):3.432284e-01):9.506897e-01,1:8.433837e-01);
   tree gen.40500 = [&U] ((((24:4.571450e-01,23:3.643034e-03):1.121236e-01,((28:3.652005e-01,((31:7.826283e-01,32:6.348379e-01):1.764851e-01,(26:4.310485e-05,25:1.691052e-02):4.085653e-02):8.795111e-03):2.089408e-01,((29:2.490293e-01,30:2.342083e-01):6.906259e-02,(34:1.054613e-01,33:1.818727e-01):1.405844e-02):1.404647e-01):5.990134e-02):4.278544e-01,(35:1.264111e-01,20:4.899913e-01):6.569418e-01):8.362843e-01,(((22:7.996642e-02,21:7.826794e-02):6.784325e-01,19:1.054533e+00):6.324070e-01,((((18:1.171907e-01,17:9.079492e-02):3.144396e-01,16:6.230217e-01):4.208197e+00,(14:1.052343e+00,13:7.389014e-01):5.608745e-01):2.133172e-01,((10:5.720961e-01,(9:4.727401e-01,((27:1.940945e+00,6:1.366676e-01):2.288607e-01,(15:6.497430e-02,3:8.821203e-02):3.079386e-01):2.294075e-01):2.644544e-01):1.430738e-01,(((8:3.389245e-01,(4:3.855124e-01,((7:1.017024e-01,2:8.712315e-02):3.014383e-01,5:3.321601e-01):7.777146e-02):9.118846e-02):1.633388e-01,12:6.598818e-01):6.697814e-02,11:5.011268e-01):2.239624e-01):4.162657e-01):5.262290e-01):1.223386e-01,1:8.947176e-01);
   tree gen.41000 = [&U] (((35:8.464225e-01,20:7.178391e-01):5.750065e-01,(23:1.495732e-01,((33:3.454241e-01,((26:1.510710e-03,25:4.000755e-02):4.221966e-02,34:2.016569e-01):8.813960e-02):2.048429e-01,(((28:1.236018e-01,30:1.115116e-02):2.709675e-01,29:2.743852e-01):1.093870e-01,(32:5.669298e-01,(24:2.041630e-01,31:1.096071e+00):3.199964e-02):1.280415e-01):1.540662e-01):1.128366e-01):1.606747e-01):7.586740e-01,((((((9:5.319674e-01,(6:3.320720e-01,(15:5.753008e-02,3:1.137502e-01):2.315883e-01):1.927378e-01):2.578591e-01,10:5.626620e-01):1.182653e-01,((12:5.503705e-01,11:4.096357e-01):9.162880e-02,((4:3.079343e-01,(5:3.539451e-01,(7:7.528537e-02,2:1.295227e-01):3.061698e-01):6.762299e-02):5.285494e-02,8:4.236034e-01):1.686212e-01):2.912302e-01):3.792424e-01,(((18:1.280666e-01,17:7.562987e-02):2.832387e-01,16:5.999579e-01):3.820406e+00,(14:1.126117e+00,13:7.458726e-01):4.612744e-01):3.624329e-01):2.792896e-01,27:1.651259e+00):3.495984e-01,((22:6.129075e-02,21:9.167237e-02):5.790254e-01,19:9.885670e-01):5.848389e-01):1.100450e-01,1:8.712923e-01);
   tree gen.41500 = [&U] ((((21:7.045728e-02,22:1.553577e-01):6.275026e-01,19:1.152886e+00):7.382089e-01,(((14:1.190979e+00,13:8.647420e-01):4.410687e-01,(16:7.503832e-01,(17:6.648431e-02,18:1.547251e-01):1.980697e-01):4.308697e+00):2.389041e-01,(((11:5.652334e-01,12:5.601470e-01):8.113058e-02,((4:3.647320e-01,((7:1.126708e-01,2:7.662738e-02):3.528973e-01,5:3.427939e-01):5.071412e-02):7.626834e-02,8:4.281261e-01):1.759108e-01):3.398425e-01,((((15:5.821456e-02,3:1.292617e-01):2.866002e-01,(6:3.775197e-01,27:2.006020e+00):4.475300e-02):1.702378e-01,9:5.555930e-01):2.996433e-01,10:6.510903e-01):1.145071e-01):3.992369e-01):4.395957e-01):1.959290e-01,((20:4.176386e-01,35:2.474355e-02):5.705379e-01,((29:2.576607e-01,(34:8.280379e-02,30:8.537272e-02):4.505863e-02):1.836768e-01,(((24:3.573029e-01,(26:2.808535e-03,25:1.178168e-01):6.409984e-02):2.574243e-02,((31:9.235168e-01,32:6.594025e-01):1.595456e-01,28:3.640323e-01):7.162869e-02):1.291876e-01,(33:4.319382e-01,23:3.005512e-02):1.622560e-01):1.005545e-02):4.972720e-01):8.655323e-01,1:8.181432e-01);
   tree gen.42000 = [&U] (((((14:1.047531e+00,13:7.101354e-01):4.826372e-01,(16:5.686454e-01,(17:9.948591e-02,18:1.325869e-01):3.070551e-01):3.841032e+00):2.956369e-01,((11:4.882336e-01,((8:4.090198e-01,(4:3.501435e-01,(5:3.339459e-01,(7:1.029831e-01,2:1.092141e-01):3.123959e-01):6.404380e-02):6.487694e-02):1.863629e-01,12:5.665927e-01):7.448367e-02):2.618714e-01,((((15:6.795951e-02,3:1.243804e-01):2.573138e-01,(27:2.017869e+00,6:2.105057e-01):1.715214e-01):2.095897e-01,9:6.064922e-01):2.362325e-01,10:5.854267e-01):1.603608e-01):3.607077e-01):3.001122e-01,((21:5.280864e-02,22:1.121232e-01):6.221955e-01,19:1.110727e+00):7.169396e-01):2.150052e-01,((20:5.943783e-01,35:6.727206e-01):6.680637e-01,((33:5.472320e-01,23:3.455161e-02):1.066333e-01,((29:9.752119e-02,(34:1.010082e-02,30:1.657577e-01):9.896109e-02):1.110623e-01,(28:4.158013e-01,((24:1.855733e-01,(26:2.453947e-02,25:1.509237e-02):2.696416e-02):8.278996e-03,(32:5.732234e-01,31:8.642028e-01):8.900724e-02):7.060550e-02):1.828374e-01):6.291117e-02):2.335595e-01):7.248112e-01,1:1.016311e+00);
   tree gen.42500 = [&U] (((((((28:1.183785e-01,24:3.991043e-02):1.445122e-01,(32:7.362935e-01,31:8.555608e-01):1.363094e-01):2.242110e-01,(23:1.892192e-01,(25:4.164764e-02,26:1.390939e-02):1.232432e-01):7.172564e-02):4.577544e-02,((33:3.873394e-01,(29:2.182687e-01,30:1.518208e-01):1.577206e-02):1.950298e-01,34:1.979048e-01):8.870404e-02):1.985076e-01,20:1.259245e+00):3.609958e-01,35:9.198337e-01):3.978780e-01,(((((11:4.958607e-01,(((5:3.551840e-01,(2:9.685243e-02,7:1.074969e-01):3.306171e-01):6.338449e-02,4:3.732777e-01):6.297882e-02,8:3.714690e-01):1.866262e-01):1.157960e-01,12:5.689866e-01):1.682728e-01,(((6:3.900159e-01,(3:8.544635e-02,15:8.467119e-02):2.858663e-01):1.819090e-01,9:5.416763e-01):2.422162e-01,10:5.552016e-01):1.672647e-01):4.514654e-01,((27:1.207651e+00,(14:1.178759e+00,13:6.429729e-01):3.597663e-01):1.290335e-01,((18:1.376284e-01,17:1.055044e-01):3.583238e-01,16:5.794934e-01):3.887124e+00):2.075855e-01):4.928414e-01,(19:7.615403e-01,(22:8.730698e-02,21:6.902355e-02):8.504538e-01):7.131920e-01):1.282607e-01,1:9.342175e-01);
   tree gen.43000 = [&U] ((((((23:6.354072e-02,(25:4.601702e-02,26:1.459450e-02):9.610185e-02):2.335037e-01,(((28:4.849795e-01,24:6.381564e-02):7.871639e-02,32:7.641423e-01):2.349018e-02,31:8.879207e-01):2.046136e-01):2.399306e-02,((30:2.327068e-01,(33:3.484797e-01,29:2.148579e-01):1.164299e-01):1.382954e-02,34:1.665433e-01):1.629526e-01):2.060158e-01,20:1.436665e+00):1.437156e-01,35:9.546245e-01):7.316410e-01,((((11:5.214973e-01,(((4:3.873961e-01,((2:1.070346e-01,7:1.152881e-01):3.424091e-01,5:3.686182e-01):5.192452e-02):8.803290e-02,8:3.855191e-01):1.852302e-01,12:5.905074e-01):7.997859e-02):1.746374e-01,(((6:4.047674e-01,(3:1.047469e-01,15:8.787371e-02):2.966786e-01):1.887893e-01,9:5.621641e-01):2.513775e-01,10:5.762010e-01):1.735911e-01):3.892097e-01,((((18:1.641951e-01,17:1.094949e-01):3.480685e-01,16:6.014116e-01):4.110723e+00,(14:1.223343e+00,13:6.672920e-01):3.716433e-01):2.197621e-01,27:1.413378e+00):2.080957e-01):5.114822e-01,(19:8.560253e-01,(22:4.097184e-02,21:1.363711e-01):8.611203e-01):5.662634e-01):1.198507e-01,1:9.959820e-01);
   tree gen.43500 = [&U] ((((((24:2.016674e-01,31:1.212225e+00):1.555112e-01,((28:2.590981e-01,30:5.597071e-03):3.018235e-01,(29:1.020777e-01,32:6.597330e-01):2.014891e-01):2.861535e-02):1.062955e-01,(((34:5.960705e-01,33:1.993277e-01):1.430368e-01,23:1.529150e-01):1.073313e-01,(25:9.689940e-03,26:5.000780e-03):1.412537e-01):1.199003e-01):2.605930e-01,35:4.296480e-01):1.286889e-01,20:1.223051e+00):7.438450e-01,(((((9:4.999859e-01,(6:3.388482e-01,(15:5.596386e-02,3:1.184973e-01):2.901018e-01):2.285090e-01):2.430981e-01,10:5.861433e-01):1.763314e-01,(11:5.046856e-01,(12:5.733388e-01,(8:3.695418e-01,(((7:9.678976e-02,2:1.336144e-01):2.684827e-01,5:3.560061e-01):6.739936e-02,4:3.248427e-01):1.383890e-01):2.080832e-01):6.643391e-02):3.050431e-01):4.375517e-01,(27:2.391791e+00,((14:1.222494e+00,13:6.515949e-01):4.435779e-01,((18:1.414201e-01,17:8.878687e-02):2.786615e-01,16:7.168541e-01):4.227067e+00):1.754992e-01):5.980530e-02):4.218713e-01,((22:9.630538e-02,21:5.159164e-02):6.031896e-01,19:1.393281e+00):8.787863e-01):2.661991e-01,1:9.387876e-01);
   tree gen.44000 = [&U] (((((14:1.081369e+00,13:7.372171e-01):5.964221e-01,(16:5.745404e-01,(17:8.726138e-02,18:1.360833e-01):2.719391e-01):3.942323e+00):1.131064e-01,(((12:6.868563e-01,11:4.952969e-01):4.364794e-02,(8:4.591879e-01,(4:3.593771e-01,(5:3.097906e-01,(7:1.208383e-01,2:7.526214e-02):3.314633e-01):8.115840e-02):5.217625e-02):1.912775e-01):2.945999e-01,((((15:7.621766e-02,3:1.276604e-01):2.985439e-01,(27:1.571089e+00,6:9.881235e-02):2.509443e-01):1.844868e-01,9:5.460218e-01):2.424621e-01,10:6.008649e-01):1.178441e-01):3.702199e-01):4.182169e-01,((21:5.057325e-02,22:8.565617e-02):6.343329e-01,19:1.020846e+00):8.807884e-01):2.016454e-01,((20:3.511702e-01,35:2.541666e-01):7.137895e-01,((23:1.483299e-01,33:6.012683e-01):1.822050e-01,(((31:1.040401e+00,32:6.616423e-01):1.440234e-01,(24:1.999587e-01,((25:1.095178e-01,26:4.696942e-02):3.131859e-02,28:2.015901e-01):3.541043e-02):1.144503e-02):1.838700e-01,((34:2.015618e-01,30:1.287899e-01):1.702620e-01,29:2.773506e-01):6.923870e-02):7.575221e-02):4.024271e-01):6.226781e-01,1:1.043112e+00);
   tree gen.44500 = [&U] (((((29:1.837533e-01,(32:6.690302e-01,(28:2.476068e-01,30:1.480530e-01):1.223683e-01):1.923588e-02):1.758047e-01,((24:2.349954e-01,31:1.009485e+00):1.783183e-01,(33:6.028168e-01,(25:3.109716e-02,26:6.053584e-03):7.274680e-02):1.406725e-02):7.476807e-02):3.278278e-02,(34:5.319348e-01,23:2.171853e-01):2.155244e-02):3.096287e-01,(20:8.920657e-01,35:8.356495e-01):3.296028e-01):7.684032e-01,(((((9:5.059122e-01,(6:3.428645e-01,(15:6.932962e-02,3:1.180237e-01):2.535753e-01):2.070702e-01):2.584387e-01,10:5.930908e-01):1.339643e-01,((11:5.106676e-01,12:6.012300e-01):6.425027e-02,(8:3.339630e-01,(((7:9.793701e-02,2:1.019597e-01):2.716650e-01,5:3.602259e-01):6.742617e-02,4:3.787006e-01):1.145173e-01):1.776752e-01):2.240537e-01):3.674145e-01,((27:1.679323e+00,(14:1.270093e+00,13:6.593182e-01):4.416197e-01):6.956101e-02,((18:1.385018e-01,17:6.501428e-02):1.797182e-01,16:7.484191e-01):4.045463e+00):1.951741e-01):6.396191e-01,((22:1.055230e-01,21:9.758675e-02):5.674469e-01,19:1.409796e+00):7.412770e-01):2.512232e-01,1:1.001586e+00);
   tree gen.45000 = [&U] (((19:1.229053e+00,(22:8.263511e-02,21:8.187793e-02):5.281068e-01):6.143017e-01,(((14:1.365160e+00,13:6.832158e-01):5.627112e-01,(((12:6.262552e-01,(8:4.178527e-01,(((7:1.114399e-01,2:8.376108e-02):3.188356e-01,5:3.714103e-01):9.469828e-02,4:3.341871e-01):4.412988e-02):1.258166e-01):6.824875e-02,11:5.186509e-01):2.840388e-01,((((15:5.815950e-02,3:1.267428e-01):2.652708e-01,(27:1.638565e+00,6:1.595709e-01):1.874575e-01):2.808941e-01,9:4.789314e-01):2.672633e-01,10:5.463916e-01):8.625551e-02):4.403298e-01):1.187991e-01,((17:7.873401e-02,18:1.190623e-01):2.914023e-01,16:6.685279e-01):4.287999e+00):2.631124e-01):1.793447e-01,((35:1.135452e-01,20:6.182104e-01):6.059077e-01,(((25:7.363372e-02,((28:2.735640e-01,24:1.728616e-02):1.214845e-01,26:2.794544e-03):5.272559e-03):2.793779e-03,(32:6.396760e-01,31:1.083292e+00):2.250180e-01):1.958795e-01,((30:1.881834e-01,(33:1.286968e-01,34:1.981717e-01):3.188076e-01):2.202041e-02,(23:7.841637e-03,29:1.498213e-02):1.272649e-01):1.529782e-01):2.661426e-01):7.308028e-01,1:8.845479e-01);
   tree gen.45500 = [&U] (((((34:3.203968e-01,(((((25:5.341703e-02,26:1.127812e-02):1.814356e-02,32:6.858735e-01):4.993342e-02,31:7.486827e-01):6.938846e-02,(24:1.156920e-01,28:2.226203e-01):2.241711e-01):1.421193e-01,(30:2.454079e-01,(29:6.663236e-03,23:1.298595e-01):1.076371e-01):1.808557e-01):1.543538e-02):3.359965e-01,33:6.906311e-01):1.199924e-01,35:7.694506e-01):8.102515e-02,20:1.332953e+00):6.154583e-01,(((((((4:3.413033e-01,((2:1.125711e-01,7:9.853113e-02):2.821675e-01,5:3.658314e-01):4.349855e-02):5.952083e-02,8:4.702085e-01):1.496192e-01,11:5.296866e-01):7.328861e-02,12:6.099711e-01):2.846535e-01,(((6:3.277948e-01,(3:1.002500e-01,15:7.522173e-02):2.905572e-01):2.247626e-01,9:4.511883e-01):2.278237e-01,10:6.335058e-01):9.264034e-02):4.192011e-01,((14:1.091421e+00,13:6.111347e-01):3.960906e-01,(((18:1.470715e-01,17:6.630960e-02):3.542879e-01,16:5.755923e-01):3.900750e+00,27:1.765047e+00):1.447215e-01):2.839422e-01):4.392446e-01,(19:1.058265e+00,(22:9.479068e-02,21:6.177163e-02):6.904759e-01):7.271247e-01):1.772865e-01,1:1.074938e+00);
   tree gen.46000 = [&U] ((((21:8.882298e-02,22:8.183499e-02):7.138207e-01,19:9.710188e-01):4.762485e-01,(((14:1.090036e+00,13:6.752396e-01):4.110458e-01,(16:7.809805e-01,(17:9.576252e-02,18:1.174687e-01):1.473879e-01):3.620293e+00):2.304073e-01,(((11:4.943299e-01,((((7:9.567873e-02,2:9.938527e-02):3.198706e-01,5:3.313613e-01):4.088224e-02,4:3.708289e-01):8.899554e-02,8:3.696412e-01):1.759370e-01):5.055045e-02,12:4.920799e-01):2.707771e-01,((((27:1.557362e+00,6:2.068893e-01):1.965379e-01,(15:6.179448e-02,3:1.110990e-01):2.609281e-01):1.920810e-01,9:4.938965e-01):2.486573e-01,10:5.721815e-01):1.187884e-01):3.937547e-01):5.555376e-01):1.591742e-01,((20:1.854380e-01,35:1.077141e-01):1.070775e+00,(33:5.059595e-01,(((34:3.320074e-01,31:9.703638e-01):2.074167e-01,(((28:3.236277e-02,30:1.806392e-01):3.382690e-02,29:2.129130e-01):2.662907e-01,(24:1.679148e-01,(32:3.151307e-01,(25:2.590296e-02,26:7.503135e-03):5.954675e-02):2.181876e-01):7.697377e-02):8.565225e-02):5.104626e-02,23:9.183479e-02):2.026045e-01):1.747251e-01):7.860859e-01,1:9.894431e-01);
   tree gen.46500 = [&U] (((35:2.558971e-01,20:1.330874e-01):6.617375e-01,((((25:3.052792e-02,26:1.574231e-02):3.839438e-02,24:1.390819e-01):2.844852e-01,(33:6.753624e-01,(((31:8.004235e-01,32:9.037125e-01):3.599509e-02,28:2.566783e-01):3.040139e-01,((30:1.869273e-01,29:3.395282e-01):1.201529e-01,23:1.518988e-01):5.837827e-02):3.141163e-02):1.094314e-02):1.056273e-01,34:3.900262e-01):2.349746e-01):7.267002e-01,((19:1.064727e+00,(21:7.460148e-02,22:6.186215e-02):7.177243e-01):7.638582e-01,(((14:1.148823e+00,13:7.206597e-01):3.910424e-01,(16:5.223149e-01,(18:1.423949e-01,17:8.994555e-02):3.003566e-01):3.880776e+00):3.078992e-01,((10:4.831846e-01,((27:2.464057e+00,9:3.774485e-01):1.914928e-01,(6:4.030536e-01,(15:1.038342e-01,3:1.080297e-01):2.809215e-01):1.512878e-01):2.734041e-01):1.165169e-01,((8:3.924735e-01,((5:3.460019e-01,(7:7.517142e-02,2:1.156051e-01):3.062958e-01):6.501945e-02,4:4.277746e-01):6.677966e-02):1.682099e-01,(12:5.586619e-01,11:4.426915e-01):1.194700e-01):3.098034e-01):4.553196e-01):6.567029e-01):1.421374e-01,1:1.122836e+00);
   tree gen.47000 = [&U] ((((21:8.011562e-02,22:1.218898e-01):7.867902e-01,19:9.973517e-01):4.451674e-01,(((14:1.081845e+00,13:6.935513e-01):3.493394e-01,(16:8.021598e-01,(17:7.702991e-02,18:1.267834e-01):1.912481e-01):3.718471e+00):3.460093e-01,(((12:6.377318e-01,((4:3.808854e-01,(5:3.360089e-01,(7:9.827343e-02,2:9.336046e-02):3.211871e-01):4.863059e-02):5.878409e-02,8:3.756571e-01):1.799666e-01):8.059265e-02,11:5.077356e-01):2.821843e-01,((((27:1.599596e+00,6:3.506401e-01):1.957781e-02,(15:6.685446e-02,3:1.141119e-01):2.665111e-01):1.923167e-01,9:4.564032e-01):2.906563e-01,10:5.571540e-01):1.436082e-01):3.597666e-01):5.706032e-01):1.431089e-01,((20:6.341772e-01,35:3.019979e-01):5.227535e-01,((((34:3.401813e-01,31:8.360866e-01):3.144826e-01,23:2.073923e-01):3.141665e-02,((((30:2.864666e-01,29:2.340033e-01):1.851607e-02,28:1.890882e-01):2.287200e-01,32:5.566188e-01):1.855160e-02,(24:1.052980e-01,(26:1.708699e-03,25:3.997488e-02):5.629451e-02):1.482655e-01):2.281377e-02):1.798504e-01,33:6.329019e-01):1.128978e-01):8.708519e-01,1:1.016276e+00);
   tree gen.47500 = [&U] (((19:1.104735e+00,(22:9.337746e-02,21:9.060232e-02):6.901790e-01):5.681917e-01,((((12:6.871130e-01,(8:4.382089e-01,(4:3.984778e-01,((7:9.440439e-02,2:9.190076e-02):2.894319e-01,5:3.670803e-01):6.702899e-02):5.745059e-02):1.887611e-01):7.925729e-02,11:4.930122e-01):2.648460e-01,((((15:6.865549e-02,3:1.305733e-01):3.134496e-01,(27:2.162921e+00,6:8.075111e-02):3.332530e-01):1.727636e-01,9:5.254726e-01):2.646521e-01,10:6.032887e-01):1.431209e-01):4.188436e-01,((14:1.383919e+00,13:7.496088e-01):5.959857e-01,((17:9.586778e-02,18:1.344308e-01):3.197200e-01,16:7.002424e-01):3.835943e+00):2.515103e-01):6.357819e-01):3.386797e-01,((35:3.313392e-01,20:3.396061e-01):1.040869e+00,(((32:6.419964e-01,31:1.037081e+00):2.905579e-01,(28:3.016170e-01,24:1.766475e-01):2.292823e-02):1.075860e-01,(34:2.689939e-01,(((29:2.307139e-02,23:5.545567e-02):1.722174e-01,((25:1.012107e-01,33:1.109151e-01):9.398754e-04,26:3.668703e-03):3.310602e-01):2.350851e-02,30:3.290174e-01):4.886666e-02):7.650931e-02):5.605453e-01):7.493436e-01,1:1.047427e+00);
   tree gen.48000 = [&U] ((((34:3.467949e-01,(23:2.492199e-01,(((31:8.582201e-01,(32:6.966208e-01,28:3.213784e-01):6.327647e-02):1.122518e-02,24:1.075592e-01):2.200326e-01,(25:1.971519e-02,26:1.898579e-02):1.650495e-01):5.182077e-02):1.357058e-02):1.257534e-02,((29:3.064498e-01,30:1.107094e-01):1.384510e-01,33:2.855543e-01):1.342839e-01):3.408004e-01,(35:6.706867e-01,20:4.881560e-01):5.672807e-01):5.400191e-01,(((22:8.032633e-02,21:5.854653e-02):6.541737e-01,19:9.565909e-01):4.819980e-01,(((14:1.034151e+00,13:7.527258e-01):4.859200e-01,((18:1.316830e-01,17:7.190531e-02):2.092155e-01,16:5.915124e-01):3.466041e+00):1.924917e-01,((10:5.045774e-01,(9:5.093853e-01,((27:1.708301e+00,6:1.404851e-01):2.324369e-01,(15:6.125920e-02,3:1.105804e-01):2.547299e-01):1.751524e-01):3.014464e-01):1.154707e-01,(((8:3.306982e-01,(((7:1.076713e-01,2:6.925251e-02):3.075147e-01,4:3.327749e-01):7.922025e-02,5:3.710285e-01):9.205635e-02):1.573131e-01,12:5.571550e-01):6.844673e-02,11:5.313278e-01):2.396912e-01):3.891114e-01):4.855809e-01):2.262194e-01,1:9.392066e-01);
   tree gen.48500 = [&U] (((((((12:6.009351e-01,11:4.556334e-01):6.578091e-02,(8:4.090767e-01,(4:3.460975e-01,((7:9.321656e-02,2:8.990883e-02):3.297582e-01,5:3.682297e-01):8.783907e-02):6.357395e-02):1.583609e-01):1.916759e-01,((((15:7.896792e-02,3:1.144175e-01):3.049901e-01,(27:1.435806e+00,6:7.042400e-03):3.857298e-01):1.761067e-01,9:5.000217e-01):3.521063e-01,10:6.394082e-01):1.919384e-01):3.809374e-01,(16:8.134539e-01,(17:7.908072e-02,18:1.748659e-01):2.033474e-01):4.675052e+00):3.921586e-03,(14:1.316818e+00,13:7.512190e-01):7.275950e-01):5.345465e-01,((21:8.130208e-02,22:1.924940e-01):7.588981e-01,19:1.028264e+00):6.183650e-01):2.011506e-01,((23:2.450066e-01,(((24:2.818973e-01,28:4.676236e-01):8.984190e-03,((31:9.506646e-01,26:1.895272e-03):5.980362e-03,(32:5.629739e-01,25:1.010589e-02):5.433823e-02):2.853297e-01):1.205191e-01,((30:1.562781e-01,33:3.426003e-01):7.160004e-02,(34:2.273422e-02,29:5.849645e-02):1.675108e-01):2.381162e-01):1.043689e-01):1.024968e-01,(20:1.938952e-01,35:2.136037e-01):1.046949e+00):8.021648e-01,1:1.057037e+00);
   tree gen.49000 = [&U] ((35:6.239505e-01,(((23:2.232938e-01,((32:5.522211e-01,31:7.123763e-01):2.358421e-01,28:3.257379e-01):1.356346e-01):5.281565e-02,((24:1.750954e-01,34:5.564772e-02):2.199501e-01,(30:1.985125e-01,(29:2.512628e-01,20:1.171564e+00):6.326144e-02):1.772982e-01):4.065482e-04):3.277148e-02,((25:3.338362e-02,26:4.190367e-03):1.742888e-01,33:5.529006e-01):2.106724e-02):5.468978e-01):5.480283e-01,((((10:4.666310e-01,((6:4.002534e-01,(15:7.909649e-02,3:8.741464e-02):2.920852e-01):2.324677e-01,9:4.528722e-01):2.922764e-01):1.091678e-01,(12:5.602709e-01,(11:5.144634e-01,((4:3.351167e-01,((7:9.779827e-02,2:7.798544e-02):3.073534e-01,5:3.515954e-01):6.245556e-02):8.308577e-02,8:3.430892e-01):1.522348e-01):9.227702e-02):2.365676e-01):3.661539e-01,((27:1.271162e+00,(16:6.615432e-01,(17:9.212725e-02,18:1.106568e-01):3.073809e-01):3.531038e+00):5.786503e-01,(13:6.707330e-01,14:1.115588e+00):4.041179e-01):3.044550e-01):4.737219e-01,((22:8.327808e-02,21:7.549146e-02):6.356963e-01,19:1.191412e+00):5.888164e-01):2.302362e-01,1:1.019124e+00);
   tree gen.49500 = [&U] (((19:9.673476e-01,(22:1.444873e-01,21:3.678628e-02):7.205391e-01):5.611978e-01,(((12:6.199709e-01,((8:4.048967e-01,(((7:9.839128e-02,2:9.955507e-02):3.343869e-01,5:3.391752e-01):5.198247e-02,4:3.374363e-01):1.015663e-01):1.850847e-01,11:4.555339e-01):7.069216e-02):2.244055e-01,((((15:6.646556e-02,3:9.549634e-02):2.822939e-01,(27:1.715281e+00,6:1.573306e-02):3.149085e-01):1.713318e-01,9:5.336291e-01):2.339412e-01,10:5.695125e-01):1.048822e-01):4.509350e-01,((14:9.995636e-01,13:8.384890e-01):4.889181e-01,((17:8.747582e-02,18:1.353891e-01):3.207254e-01,16:6.199132e-01):4.397818e+00):1.752303e-01):4.180259e-01):2.220997e-01,((35:5.886159e-01,20:6.888967e-01):8.008368e-01,(((25:5.646948e-02,26:5.550731e-03):2.764759e-01,((24:2.368770e-01,(32:6.019317e-01,31:8.793314e-01):9.422620e-02):3.480728e-02,28:3.894564e-01):1.044000e-01):6.110931e-03,(34:3.143787e-01,(33:2.170588e-01,(29:2.077864e-01,(23:6.666437e-02,30:8.091597e-02):1.182703e-01):6.508917e-02):8.058891e-02):4.067885e-02):1.784976e-01):9.923308e-01,1:8.615481e-01);
   tree gen.50000 = [&U] (((35:3.144575e-01,20:7.974581e-01):5.983377e-01,(((23:2.267177e-01,((24:1.660160e-01,28:3.238370e-01):1.146072e-01,(((32:3.550472e-01,(29:1.846755e-01,30:2.080770e-01):1.593038e-02):1.250505e-01,31:7.863415e-01):4.383855e-03,(26:4.696549e-03,25:2.281600e-02):3.066958e-01):4.435634e-02):6.381159e-02):6.317774e-02,34:4.672671e-01):2.899833e-01,33:7.240248e-01):2.222895e-01):7.493628e-01,((((14:1.109892e+00,13:7.417209e-01):5.630268e-01,(((18:1.248337e-01,17:1.257124e-01):3.813212e-01,16:5.755742e-01):3.651903e+00,27:1.472261e+00):7.689981e-01):1.725939e-01,(((12:6.202611e-01,((((2:9.778783e-02,7:9.928709e-02):2.579848e-01,5:3.323927e-01):8.592328e-02,4:3.654980e-01):5.734544e-02,8:3.440580e-01):1.967397e-01):7.910258e-02,11:4.705827e-01):2.893438e-01,(((6:3.647738e-01,(3:8.635158e-02,15:7.957216e-02):2.891320e-01):2.081323e-01,9:4.746561e-01):2.085708e-01,10:5.710461e-01):1.953455e-01):4.136883e-01):5.591888e-01,(19:1.133837e+00,(22:1.368425e-01,21:2.857316e-02):8.154767e-01):5.255840e-01):2.251136e-01,1:8.536752e-01);
   tree gen.50500 = [&U] (((19:9.653325e-01,(22:5.461989e-02,21:1.043760e-01):7.190380e-01):5.600287e-01,(((11:4.106835e-01,(12:5.837217e-01,(8:4.020489e-01,(((7:1.223533e-01,2:8.241152e-02):3.336904e-01,5:2.986681e-01):8.334970e-02,4:3.367334e-01):5.738030e-02):1.461979e-01):7.344055e-02):2.410109e-01,(((((15:6.632710e-02,3:1.009582e-01):1.691285e-01,27:1.360423e+00):1.128931e-01,6:3.420884e-01):1.931903e-01,9:5.325175e-01):2.405355e-01,10:5.683261e-01):1.389459e-01):4.451942e-01,((14:9.974813e-01,13:7.411806e-01):4.554037e-01,((17:6.131777e-02,18:1.351071e-01):3.320713e-01,16:6.186218e-01):3.861887e+00):1.748652e-01):3.622992e-01):1.894848e-01,((35:9.294659e-02,20:2.400255e-01):1.024390e+00,(((34:3.674692e-01,(30:2.190628e-01,(29:1.312866e-01,33:7.667909e-02):6.522525e-02):1.963805e-01):5.407085e-02,(23:1.932241e-01,((28:3.886451e-01,(32:3.942568e-01,31:8.774996e-01):2.408549e-01):2.187985e-02,24:2.071019e-01):1.842204e-01):3.575323e-02):5.465284e-02,(25:7.221268e-02,26:3.080130e-03):3.147239e-01):2.440294e-01):8.436870e-01,1:8.876161e-01);
   tree gen.51000 = [&U] (((19:9.611027e-01,(22:5.438056e-02,21:5.597620e-02):7.158874e-01):5.575748e-01,(((11:4.930531e-01,(12:5.811640e-01,(8:4.002873e-01,(5:2.981031e-01,((7:7.597431e-02,2:8.205042e-02):3.379344e-01,4:3.485831e-01):7.070846e-02):1.027382e-01):1.455573e-01):7.311876e-02):2.399548e-01,(((((15:7.730221e-02,3:8.577733e-02):1.683874e-01,27:1.354462e+00):1.123985e-01,6:3.812750e-01):1.954921e-01,9:5.254547e-01):2.394816e-01,10:5.658358e-01):1.084378e-01):4.002723e-01,((14:1.093730e+00,13:7.120821e-01):5.133659e-01,((17:6.104909e-02,18:1.345151e-01):2.851797e-01,16:6.159112e-01):3.844965e+00):1.740990e-01):3.607117e-01):2.395747e-01,((35:3.554947e-02,20:8.873724e-02):9.774046e-01,(((30:2.181029e-01,(29:1.109399e-01,33:1.081974e-01):1.099220e-01):1.556396e-01,(25:4.511949e-02,26:6.534382e-03):3.133448e-01):7.894849e-02,((((23:1.401627e-01,34:4.956276e-01):7.797438e-02,28:4.751941e-01):1.424562e-02,(32:4.998435e-01,31:1.005065e+00):6.491684e-02):8.723608e-02,24:2.094958e-01):2.063082e-01):2.646794e-01):7.343671e-01,1:8.837268e-01);
   tree gen.51500 = [&U] (((19:1.011123e+00,(22:5.721081e-02,21:5.888949e-02):7.263306e-01):5.865939e-01,(((((8:4.211203e-01,(((7:8.036743e-02,2:8.632074e-02):3.455200e-01,5:3.136180e-01):8.988560e-02,4:3.667251e-01):6.411465e-02):1.511651e-01,12:6.114108e-01):6.328045e-02,11:5.187141e-01):2.524433e-01,(((((15:9.396261e-02,3:9.024162e-02):1.771511e-01,27:2.078318e+00):1.182483e-01,6:4.011185e-01):2.308296e-01,9:5.528021e-01):3.164874e-01,10:5.952848e-01):1.140815e-01):4.211045e-01,((14:1.150653e+00,13:7.491425e-01):3.738253e-01,((17:8.435010e-02,18:1.415160e-01):2.982741e-01,16:6.479664e-01):4.045077e+00):2.931532e-01):4.151867e-01):2.520434e-01,((35:7.041421e-03,20:1.030613e-01):1.199723e+00,(((29:2.450018e-01,30:2.014586e-01):1.542726e-02,((25:5.901060e-02,26:6.498508e-03):1.144886e-01,33:1.588394e-01):2.645962e-01):7.312564e-02,(((((32:5.258580e-01,31:1.057374e+00):1.789310e-01,28:4.999256e-01):1.436889e-01,24:2.730390e-01):7.226468e-02,34:5.214226e-01):3.921953e-02,23:2.249425e-01):8.319648e-02):3.475899e-01):7.725873e-01,1:9.297205e-01);
   tree gen.52000 = [&U] (((19:1.011123e+00,(22:8.447284e-02,21:9.331429e-02):7.263306e-01):5.865939e-01,(((((8:3.513097e-01,(5:3.086530e-01,((7:8.623777e-02,2:8.632074e-02):3.404923e-01,4:3.667251e-01):8.061142e-02):1.466708e-01):1.511651e-01,12:5.869528e-01):7.103638e-02,11:5.187141e-01):2.659128e-01,(((((15:9.396261e-02,3:9.024162e-02):1.750660e-01,27:1.531962e+00):9.341000e-02,6:4.011185e-01):2.181302e-01,9:5.528021e-01):3.164874e-01,10:6.016884e-01):1.140815e-01):4.211045e-01,((14:1.150653e+00,13:7.491425e-01):6.951215e-01,((17:5.558947e-02,18:1.415160e-01):2.645398e-01,16:6.479664e-01):4.298297e+00):1.495148e-01):4.615278e-01):2.286093e-01,((35:9.488751e-03,20:7.617632e-02):1.213850e+00,((((32:5.761098e-01,28:5.099363e-01):9.539939e-02,31:1.057374e+00):6.878583e-02,(34:5.214226e-01,24:2.762419e-01):1.119292e-01):6.423866e-02,(23:2.102894e-01,(29:2.690711e-01,(30:2.061200e-01,((25:9.697236e-02,26:6.498508e-03):1.197131e-01,33:1.588394e-01):2.309499e-01):1.286593e-02):5.063931e-02):4.299822e-02):2.418119e-01):7.725873e-01,1:1.034106e+00);
   tree gen.52500 = [&U] ((((21:1.005086e-01,22:1.249341e-02):7.461599e-01,19:1.071153e+00):5.619219e-01,(((14:1.050505e+00,13:7.319307e-01):3.733848e-01,(16:7.475091e-01,(17:1.203720e-01,18:1.241051e-01):2.093300e-01):3.719055e+00):3.424564e-01,(((12:5.545270e-01,11:4.344825e-01):8.874312e-02,((4:3.816225e-01,(5:3.004527e-01,(7:1.251772e-01,2:7.800159e-02):3.171361e-01):7.945837e-02):4.582440e-02,8:3.829660e-01):1.609901e-01):2.635970e-01,((((6:3.924557e-01,(15:5.454457e-02,3:1.205279e-01):2.699877e-01):1.118643e-01,27:2.240007e+00):1.315553e-01,9:5.818226e-01):2.451121e-01,10:6.057233e-01):1.151354e-01):3.211099e-01):4.620402e-01):2.015850e-01,((((((25:3.932862e-02,26:5.451548e-02):1.523067e-01,((32:8.645995e-01,28:3.601333e-01):9.551399e-02,(24:3.427054e-01,(31:9.003370e-01,34:3.796797e-02):1.933169e-01):1.010907e-01):2.061823e-02):1.386888e-01,(30:1.213151e-01,29:9.443998e-02):2.288220e-01):6.818646e-02,23:1.245091e-01):2.824694e-02,33:5.102632e-01):2.638554e-01,(20:8.051630e-01,35:1.330258e-01):5.826177e-01):7.211903e-01,1:9.548582e-01);
   tree gen.53000 = [&U] ((((34:5.352984e-01,(23:1.983268e-01,33:2.199196e-01):7.192008e-02):5.961978e-02,(((25:6.646549e-02,26:3.288416e-02):2.678484e-01,((28:2.948935e-04,29:6.484776e-02):8.178602e-02,30:2.829432e-01):1.344637e-01):1.495233e-01,(31:8.285314e-01,(24:2.402308e-02,32:7.450804e-01):1.390228e-01):5.741007e-02):1.908780e-01):2.224701e-01,(35:1.697031e-01,20:7.474268e-01):4.863586e-01):6.723166e-01,((((10:5.815372e-01,(9:4.598725e-01,(6:3.360346e-01,(15:1.128363e-01,3:8.452700e-02):2.837498e-01):2.026299e-01):3.031907e-01):1.214605e-01,((12:5.713834e-01,11:5.372172e-01):2.155897e-02,(8:3.534715e-01,(4:3.262239e-01,((7:8.991463e-02,2:1.216735e-01):3.129144e-01,5:3.250425e-01):6.056571e-02):4.601884e-02):1.336862e-01):2.066531e-01):3.551830e-01,(((18:1.096622e-01,17:1.037622e-01):2.607983e-01,16:6.546831e-01):3.987969e+00,(27:1.776678e+00,(14:9.908627e-01,13:6.169554e-01):3.438107e-01):3.594628e-03):2.719335e-01):4.080968e-01,((22:9.770555e-02,21:3.537477e-02):7.277728e-01,19:1.070977e+00):5.983401e-01):2.055307e-01,1:8.342869e-01);
   tree gen.53500 = [&U] (((((34:2.803694e-01,24:1.180878e-01):1.599686e-01,((29:2.446401e-01,30:1.681687e-01):1.958418e-01,((32:4.672389e-01,((25:2.340225e-02,26:3.444498e-03):1.479323e-01,31:8.697169e-01):8.484072e-02):7.666410e-02,28:3.339560e-01):7.186347e-02):8.064650e-02):5.024365e-02,(23:1.632207e-01,33:5.526227e-01):5.416045e-02):3.150994e-01,(20:5.657497e-01,35:5.165574e-01):5.024040e-01):8.171487e-01,((((10:6.232830e-01,((6:3.623665e-01,(15:6.722346e-02,3:1.098111e-01):2.866470e-01):1.408250e-01,9:5.439559e-01):2.989174e-01):1.238836e-01,(11:5.143060e-01,(12:6.336227e-01,((((7:7.142199e-02,2:1.107325e-01):3.099398e-01,5:3.739493e-01):5.231757e-02,4:3.649620e-01):7.641967e-02,8:3.961886e-01):1.730826e-01):7.833322e-02):2.356353e-01):3.656845e-01,((13:6.458087e-01,14:1.273138e+00):4.863749e-01,(27:1.928779e+00,(16:8.103496e-01,(17:1.030310e-01,18:1.313797e-01):1.863200e-01):4.306566e+00):6.332063e-02):3.233891e-01):5.594700e-01,((22:1.578423e-01,21:4.914864e-02):6.960005e-01,19:1.213390e+00):5.642086e-01):1.483973e-01,1:9.108184e-01);
   tree gen.54000 = [&U] (((((34:3.374017e-01,24:2.180979e-01):1.234952e-01,(((31:8.107641e-01,(25:3.413536e-02,26:5.538756e-03):1.945215e-01):9.241353e-02,(29:2.280575e-01,30:1.504911e-01):1.932673e-01):1.061614e-01,(28:5.356591e-01,32:8.869725e-01):9.283686e-02):2.744323e-03):1.236115e-01,(23:8.782040e-03,33:5.151638e-01):1.669091e-01):2.760948e-01,(20:4.280896e-01,35:1.621562e-01):8.176313e-01):8.957619e-01,((((10:5.810344e-01,((6:3.333480e-01,(15:6.279815e-02,3:1.297064e-01):2.672169e-01):2.077395e-01,9:5.018506e-01):2.786556e-01):1.190192e-01,(12:5.852506e-01,(11:5.098059e-01,((((7:6.658073e-02,2:1.032266e-01):2.781391e-01,4:3.402234e-01):3.836114e-02,5:3.486015e-01):9.548192e-02,8:4.032047e-01):1.636232e-01):9.130137e-02):2.843089e-01):3.408970e-01,((13:6.020333e-01,14:1.186840e+00):4.534065e-01,(27:1.798039e+00,(16:7.554210e-01,(17:9.604715e-02,18:1.248072e-01):1.227156e-01):4.014650e+00):5.055146e-01):1.122105e-01):5.828384e-01,((22:1.471432e-01,21:3.847804e-02):6.488228e-01,19:1.131142e+00):7.866874e-01):1.549628e-01,1:8.490796e-01);
   tree gen.54500 = [&U] ((((((34:2.338790e-01,24:4.875378e-02):2.366502e-01,((31:7.935664e-01,32:8.612203e-01):1.372248e-01,28:4.264300e-01):1.925574e-01):4.699408e-03,(25:3.571930e-02,26:9.701941e-03):1.679843e-01):7.797023e-02,(23:2.813680e-02,((29:2.675879e-01,30:1.044497e-01):1.515184e-01,33:5.042363e-01):1.267039e-01):4.034411e-02):2.702384e-01,(20:6.655015e-01,35:6.120168e-01):5.420581e-01):8.767613e-01,((((10:5.687097e-01,((6:3.262771e-01,(15:6.146609e-02,3:9.088141e-02):2.615488e-01):1.966610e-01,9:4.912055e-01):2.727448e-01):1.164946e-01,((((((7:8.461316e-02,2:1.010370e-01):2.722393e-01,5:3.412071e-01):5.337952e-02,4:3.330067e-01):9.345658e-02,8:3.946520e-01):1.601525e-01,11:4.989920e-01):5.587593e-02,12:5.728364e-01):2.149685e-01):3.336659e-01,(27:9.905285e-01,((13:5.892631e-01,14:1.161665e+00):5.080228e-01,(16:7.393972e-01,(17:9.400983e-02,18:1.221598e-01):1.201126e-01):4.941825e+00):6.543590e-02):2.237196e-01):5.704754e-01,((22:9.337722e-02,21:2.218591e-02):6.350602e-01,19:1.107148e+00):7.224179e-01):1.731943e-01,1:8.310691e-01);
   tree gen.55000 = [&U] (((35:2.694690e-01,20:6.898904e-02):1.158398e+00,(((28:3.672899e-01,32:9.038318e-01):1.391403e-01,(((24:1.108738e-02,34:2.740717e-01):1.510570e-01,23:1.332005e-01):3.968228e-02,31:1.274883e+00):4.530076e-02):1.052147e-01,((30:9.801191e-02,(33:5.850963e-02,29:5.333230e-02):1.286233e-01):1.860867e-01,(26:3.912752e-03,25:3.163293e-02):4.580527e-01):1.093347e-01):2.820619e-01):1.012980e+00,(((27:1.275767e+00,((14:1.375597e+00,13:6.921800e-01):5.798102e-01,((18:1.225281e-01,17:8.499518e-02):4.564687e-01,16:5.317931e-01):3.737001e+00):9.554449e-02):1.726660e-01,(((((4:3.721117e-01,((2:9.881039e-02,7:1.112936e-01):3.201869e-01,5:3.821156e-01):6.450412e-02):4.342924e-02,8:4.124691e-01):1.859520e-01,12:6.183193e-01):4.074630e-02,11:4.919583e-01):2.416265e-01,(((6:3.460432e-01,(3:1.282002e-01,15:6.104402e-02):3.156831e-01):1.737307e-01,9:5.396735e-01):2.504277e-01,10:7.358586e-01):1.143218e-01):3.432075e-01):5.892158e-01,(19:8.760511e-01,(22:1.353614e-01,21:3.777484e-02):6.512766e-01):6.810077e-01):2.568603e-01,1:8.291727e-01);
   tree gen.55500 = [&U] ((35:4.752245e-01,(((29:1.975079e-01,(30:2.037987e-01,20:1.663671e+00):3.596557e-02):1.040645e-01,24:3.564018e-01):1.283486e-02,(23:1.880808e-01,((((31:6.591086e-01,32:7.328615e-01):1.190298e-01,28:4.804832e-01):2.400538e-01,(33:6.805416e-01,34:1.462963e-01):6.075253e-02):2.792615e-03,(25:1.298635e-02,26:4.990777e-02):2.529103e-01):7.644225e-03):5.435758e-02):4.805806e-01):6.173539e-01,((((10:5.438720e-01,(((27:2.858869e+00,(15:4.020586e-02,3:9.521869e-02):1.574761e-01):1.370824e-01,6:3.884156e-01):1.767702e-01,9:5.185620e-01):2.714974e-01):1.687654e-01,((8:3.891170e-01,(4:3.510660e-01,((7:9.851113e-02,2:8.542834e-02):2.850533e-01,5:3.824489e-01):7.117396e-02):8.925573e-02):1.864018e-01,(11:5.058700e-01,12:5.965167e-01):5.693602e-02):2.586937e-01):3.240496e-01,((14:1.143540e+00,13:8.765141e-01):6.296771e-01,(16:5.031321e-01,(18:1.315438e-01,17:8.691766e-02):3.701894e-01):3.872063e+00):1.236965e-01):5.537622e-01,(19:9.941208e-01,(21:1.528693e-01,22:4.544097e-02):6.707708e-01):7.097028e-01):3.009051e-01,1:8.667044e-01);
   tree gen.56000 = [&U] ((35:6.962475e-01,(20:9.364078e-01,((23:1.286152e-02,(30:1.596747e-01,(33:7.516624e-02,29:1.386887e-01):1.034641e-01):1.160256e-01):1.470947e-01,(34:2.754009e-01,(28:6.423121e-01,((24:1.607180e-01,((26:7.976580e-03,25:3.303584e-02):4.178672e-02,32:4.705246e-01):1.530978e-01):1.763381e-03,31:1.016475e+00):7.593230e-02):1.208812e-01):5.417555e-02):3.438321e-01):3.202338e-01):4.230277e-01,(((22:9.308079e-02,21:8.408800e-02):7.315843e-01,19:1.058284e+00):6.065078e-01,(((14:1.295278e+00,13:6.689823e-01):4.609908e-01,((18:1.525252e-01,17:8.053625e-02):3.256092e-01,16:6.309969e-01):3.325727e+00):2.503234e-01,((10:6.173531e-01,(9:5.893513e-01,((27:1.668958e+00,6:1.916652e-01):1.500017e-01,(15:5.645689e-02,3:1.172817e-01):2.142834e-01):1.659870e-01):1.869639e-01):1.564185e-01,((12:6.554306e-01,(8:4.083610e-01,(((7:9.856287e-02,2:7.092837e-02):2.448446e-01,5:3.528939e-01):7.493387e-02,4:4.027231e-01):7.838428e-02):2.426820e-01):7.546738e-02,11:4.630398e-01):3.175934e-01):3.638353e-01):4.159041e-01):3.467774e-01,1:9.181681e-01);
   tree gen.56500 = [&U] ((35:4.328136e-01,(23:1.953759e-01,(((((34:3.485573e-01,29:1.253906e-01):4.938502e-02,(25:2.134177e-02,26:1.831627e-02):4.546219e-01):1.683462e-02,30:2.928213e-01):1.725377e-01,((28:2.784429e-01,24:8.713719e-02):5.059590e-02,(31:6.706759e-01,32:7.457232e-01):1.926046e-01):1.092239e-01):4.935864e-02,(33:3.098613e-01,20:1.403180e+00):2.013037e-01):1.077604e-02):4.888372e-01):4.857527e-01,((((10:5.662846e-01,(((27:2.909042e+00,(15:9.048261e-02,3:8.656463e-02):1.602398e-01):9.594550e-02,6:3.952322e-01):2.222677e-01,9:5.276628e-01):2.762622e-01):1.288608e-01,(((8:3.959460e-01,(4:3.480103e-01,((7:9.413724e-02,2:8.692760e-02):3.111554e-01,5:3.131606e-01):7.591550e-02):6.351621e-02):1.541628e-01,11:5.147480e-01):7.289998e-02,12:6.069855e-01):2.238008e-01):3.422988e-01,((14:1.219166e+00,13:8.075411e-01):5.422003e-01,(16:6.309154e-01,(18:1.338524e-01,17:8.844306e-02):3.307770e-01):3.850958e+00):2.567418e-01):4.038939e-01,(19:1.011567e+00,(21:1.142889e-01,22:5.244788e-02):6.825428e-01):7.221580e-01):2.219484e-01,1:9.655400e-01);
   tree gen.57000 = [&U] (((((29:2.025006e-01,(23:6.265316e-02,(30:2.415287e-02,33:4.975504e-01):1.952502e-01):4.290823e-02):5.379038e-02,(((31:7.202320e-01,32:6.145977e-01):2.170296e-01,28:3.435016e-01):1.256866e-01,(34:8.303664e-02,24:9.698603e-02):1.390924e-01):7.129015e-02):7.743839e-02,(20:1.121065e+00,(25:1.167442e-01,26:6.690224e-03):1.987787e-01):1.271990e-01):1.447564e-01,35:8.748975e-01):7.080074e-01,((((10:4.861782e-01,((6:3.021895e-01,(15:8.941489e-02,3:9.062378e-02):2.567501e-01):1.726924e-01,9:5.246054e-01):2.741789e-01):1.661669e-01,((11:4.982079e-01,12:5.696440e-01):7.848570e-02,(((5:3.104689e-01,(7:9.582557e-02,2:1.007506e-01):3.256348e-01):6.908565e-02,4:3.567640e-01):4.565146e-02,8:3.935332e-01):1.580186e-01):2.529914e-01):3.815435e-01,(27:9.019793e-01,((13:6.845254e-01,14:1.018597e+00):4.311556e-01,(16:6.311470e-01,(17:9.958871e-02,18:1.187034e-01):1.938100e-01):3.914816e+00):1.322104e-02):1.793605e-01):5.839852e-01,((22:4.562516e-02,21:8.958589e-02):5.973380e-01,19:1.026766e+00):7.918179e-01):1.025958e-01,1:1.026780e+00);
   tree gen.57500 = [&U] ((((21:3.485582e-02,22:9.410589e-02):6.369703e-01,19:1.152390e+00):5.815733e-01,(((14:1.140038e+00,13:9.187594e-01):3.715233e-01,(16:8.076481e-01,(17:9.127652e-02,18:9.511709e-02):1.473094e-01):4.649159e+00):1.606635e-01,((11:4.867797e-01,(((((7:1.180681e-01,2:7.984525e-02):2.929037e-01,5:3.118694e-01):7.861256e-02,4:3.989002e-01):8.188394e-02,8:4.053847e-01):2.106981e-01,12:6.430981e-01):9.923601e-02):2.436331e-01,(((6:4.036032e-01,(3:9.577557e-02,(15:1.819858e-02,27:1.604743e+00):4.512157e-02):2.318533e-01):1.263046e-01,9:4.935183e-01):3.439961e-01,10:5.369892e-01):1.108733e-01):4.507810e-01):4.974316e-01):2.957547e-01,((33:4.737833e-01,(((28:2.553154e-01,((24:1.095751e-01,32:7.902346e-01):7.113648e-02,31:9.309732e-01):1.472684e-01):1.138075e-01,(((25:4.550221e-02,26:3.707672e-03):1.731353e-02,34:3.270194e-01):3.996045e-01,(29:2.121027e-01,30:2.913182e-01):1.245191e-01):1.374498e-02):2.995911e-02,23:7.134562e-02):2.201901e-01):5.220312e-01,(20:2.787442e-01,35:5.595607e-01):9.349489e-01):4.313780e-01,1:9.566335e-01);
   tree gen.58000 = [&U] ((((33:4.484332e-01,((30:1.500370e-01,29:1.513942e-01):1.057681e-01,20:1.408621e+00):1.404539e-02):2.110935e-01,(((34:2.591004e-02,24:3.447066e-02):2.680970e-01,(23:3.891626e-01,((31:8.288142e-01,32:6.547989e-01):3.751866e-01,28:3.504546e-01):1.202195e-01):4.997113e-02):2.282516e-02,(25:9.239725e-02,26:8.370100e-04):1.302072e-01):7.182066e-02):3.343283e-01,35:1.104725e+00):6.751100e-01,((((10:5.179794e-01,((6:3.703244e-01,(15:7.691910e-02,3:9.655153e-02):2.846002e-01):2.209354e-01,9:5.589201e-01):3.369534e-01):1.770360e-01,((11:5.307959e-01,12:6.069048e-01):9.034976e-02,(((5:3.388697e-01,(7:1.188296e-01,2:1.073407e-01):3.439787e-01):7.085984e-02,4:3.801002e-01):8.041455e-02,8:4.192745e-01):1.683547e-01):2.900260e-01):4.065005e-01,((27:9.192753e-01,(16:8.082292e-01,(17:8.690179e-02,18:1.264679e-01):2.214699e-01):4.381349e+00):1.496019e-01,(13:8.217392e-01,14:1.235135e+00):3.265849e-01):2.519932e-01):4.683924e-01,((22:5.422888e-02,21:1.389948e-01):6.364103e-01,19:1.358238e+00):8.436112e-01):1.421107e-01,1:1.038396e+00);
   tree gen.58500 = [&U] ((35:8.454472e-01,(20:1.136978e+00,((((29:1.699621e-01,(33:3.097662e-01,30:1.492369e-01):5.570693e-02):1.150672e-01,34:3.881533e-01):6.183582e-02,((24:7.510507e-02,28:1.080221e-01):2.792704e-01,(((26:3.657926e-03,32:6.476396e-01):1.467345e-03,25:2.545866e-02):2.731654e-02,31:9.286507e-01):1.543348e-01):8.358022e-02):7.887199e-02,23:1.086297e-01):2.966086e-01):3.749185e-01):3.779438e-01,(((22:1.597188e-01,21:6.194172e-02):7.037458e-01,19:9.069245e-01):6.497839e-01,(((14:1.173212e+00,13:6.761913e-01):4.672721e-01,((18:1.221080e-01,17:9.426835e-02):3.296125e-01,16:5.515600e-01):3.712507e+00):2.266096e-01,((10:5.301931e-01,(9:5.263348e-01,((27:1.459449e+00,6:3.505825e-02):3.818948e-01,(15:8.767205e-02,3:1.244552e-01):2.525082e-01):2.243102e-01):2.577550e-01):1.337375e-01,((12:5.865414e-01,11:4.663488e-01):5.953652e-02,(8:3.707983e-01,(5:3.397742e-01,((7:7.027044e-02,2:1.328101e-01):2.992421e-01,4:3.520238e-01):4.849184e-02):7.740846e-02):1.846848e-01):2.507486e-01):4.352936e-01):3.846411e-01):2.906928e-01,1:8.381527e-01);
   tree gen.59000 = [&U] (((20:1.088171e+00,(33:6.035023e-01,((((23:7.759841e-02,24:1.807498e-01):1.346486e-01,(25:3.776545e-02,26:2.164621e-02):1.561009e-01):3.153434e-02,(31:1.054992e+00,34:2.432335e-01):1.352741e-01):1.108984e-01,((30:2.322403e-01,(32:5.287469e-01,29:1.171044e-01):1.638975e-01):3.127864e-02,28:4.457783e-01):1.462783e-01):1.160069e-01):3.280881e-01):6.194138e-02,35:7.089984e-01):5.348553e-01,((((((18:1.167975e-01,17:7.917036e-02):3.973672e-01,16:6.712175e-01):3.738559e+00,27:1.152055e+00):1.424039e-01,(14:1.356917e+00,13:8.108597e-01):5.021281e-01):2.882265e-01,((10:6.056028e-01,(9:5.322660e-01,(6:4.315371e-01,(15:5.738236e-02,3:1.230855e-01):2.341109e-01):2.185634e-01):2.931768e-01):1.470039e-01,(((8:3.782531e-01,(4:4.134144e-01,((7:1.301241e-01,2:8.543643e-02):2.588190e-01,5:3.538563e-01):1.260158e-01):7.488711e-02):1.653491e-01,11:6.192930e-01):7.335167e-02,12:6.208458e-01):3.812222e-01):4.326407e-01):3.612462e-01,((22:6.224196e-02,21:1.044009e-01):7.845377e-01,19:1.300173e+00):7.622471e-01):3.398686e-01,1:9.744595e-01);
   tree gen.59500 = [&U] (((19:1.196472e+00,(22:3.584792e-02,21:7.828311e-02):7.915876e-01):4.515133e-01,((((8:3.743579e-01,(4:3.580161e-01,(5:3.851035e-01,(7:9.304490e-02,2:9.899333e-02):2.901503e-01):8.441573e-02):7.126939e-02):1.765372e-01,(11:5.000767e-01,12:6.066827e-01):8.716865e-02):2.169622e-01,(((((15:5.950509e-02,3:1.299937e-01):2.365981e-01,6:4.143331e-01):5.806039e-02,27:1.365925e+00):1.730974e-01,9:5.359282e-01):2.255967e-01,10:6.284926e-01):2.075482e-01):3.787745e-01,((14:1.408020e+00,13:7.595510e-01):4.451056e-01,((17:8.495295e-02,18:1.382164e-01):3.195833e-01,16:6.537147e-01):4.397672e+00):1.488109e-01):4.954396e-01):2.126428e-01,((20:3.396177e-01,35:8.770656e-01):8.646620e-01,(((24:2.330753e-01,((34:3.039133e-01,((28:4.616690e-01,32:9.562223e-01):5.531108e-02,31:9.085527e-01):2.065719e-01):1.055684e-01,(26:2.059072e-02,25:4.257378e-02):3.859988e-02):2.142922e-02):3.598353e-02,23:1.458089e-01):1.639408e-01,((33:1.103253e-01,30:6.117203e-02):2.542494e-01,29:1.504087e-01):2.130954e-01):3.861234e-01):6.982483e-01,1:9.301588e-01);
   tree gen.60000 = [&U] ((35:1.277855e+00,(20:9.573991e-01,(((30:2.124813e-01,29:2.943384e-01):2.163983e-02,23:8.573087e-04):1.923189e-01,((((25:3.167599e-02,((24:1.190273e-02,28:7.260951e-02):1.463451e-01,26:6.364370e-03):2.562078e-03):1.664875e-01,(32:6.639661e-01,31:6.910851e-01):1.721817e-01):1.833193e-01,33:5.017537e-01):1.672827e-03,34:4.177412e-01):2.989891e-02):2.085711e-01):5.175076e-01):4.933684e-01,(((22:1.292113e-01,21:5.696926e-02):6.087527e-01,19:1.022323e+00):5.790127e-01,(((14:1.131068e+00,13:8.026839e-01):5.423238e-01,((18:1.666174e-01,17:7.269766e-02):3.717756e-01,16:5.317469e-01):3.472402e+00):2.733727e-01,((10:5.707944e-01,(9:5.074279e-01,((27:1.545840e+00,6:2.452111e-01):1.230464e-01,(15:7.412231e-02,3:7.356460e-02):2.933030e-01):2.170013e-01):2.363353e-01):1.100637e-01,(((8:3.225664e-01,(4:3.393784e-01,((7:7.438074e-02,2:1.169879e-01):2.644854e-01,5:2.696020e-01):7.527875e-02):8.732881e-02):2.220868e-01,11:5.264820e-01):6.967093e-02,12:5.521031e-01):2.204971e-01):2.786029e-01):5.339557e-01):2.634298e-01,1:8.080446e-01);
   tree gen.60500 = [&U] (((((25:5.837385e-02,26:7.617721e-03):2.202130e-01,(((((31:8.886539e-01,32:5.612724e-01):2.288767e-01,28:3.355353e-01):1.608511e-01,23:2.461732e-01):3.550190e-03,(34:5.933325e-02,24:5.023310e-02):2.609805e-01):7.948157e-03,33:5.831194e-01):1.065066e-01):9.685908e-02,(20:9.631526e-01,(29:1.821887e-01,30:3.281951e-01):6.914812e-02):6.403969e-02):2.925404e-01,35:1.038609e+00):6.864882e-01,(((27:1.535416e+00,((10:5.119319e-01,((6:4.000688e-01,(15:7.012642e-02,3:8.919641e-02):2.127590e-01):1.909090e-01,9:5.136659e-01):2.728001e-01):2.224734e-01,((12:5.674354e-01,11:4.658766e-01):9.318842e-02,((4:3.735302e-01,((7:8.713268e-02,2:7.809244e-02):2.958191e-01,5:3.756438e-01):5.608450e-02):4.535900e-02,8:4.347311e-01):1.218795e-01):2.422014e-01):4.231519e-01):3.558412e-02,((16:6.135018e-01,(17:6.730599e-02,18:1.245664e-01):3.134382e-01):4.080134e+00,(13:8.093182e-01,14:9.695478e-01):4.718660e-01):2.311101e-01):5.174745e-01,((22:1.410193e-01,21:1.106365e-01):6.031695e-01,19:1.201255e+00):7.071833e-01):1.261948e-01,1:1.087689e+00);
   tree gen.61000 = [&U] ((35:8.180001e-01,(20:1.034612e+00,((((28:1.696813e-01,24:1.266637e-01):1.655990e-01,(32:6.200092e-01,31:7.468198e-01):2.936099e-01):1.836344e-01,(33:2.172246e-01,34:4.817887e-02):2.855360e-01):1.534058e-02,(23:1.810301e-03,((26:1.073066e-02,25:2.898714e-02):3.314408e-01,(30:3.061989e-01,29:2.063858e-01):1.946872e-02):2.951733e-02):1.503498e-01):3.798196e-01):6.866827e-01):2.634172e-01,(((22:6.363501e-02,21:1.474595e-01):6.480859e-01,19:1.104771e+00):7.403884e-01,(((14:1.092826e+00,13:8.165661e-01):4.948795e-01,((18:1.800548e-01,17:4.979549e-02):3.740937e-01,16:7.009146e-01):4.030294e+00):3.056972e-01,((10:6.168279e-01,(9:5.483510e-01,((27:1.670509e+00,6:1.143766e-01):3.072543e-01,(15:8.010014e-02,3:7.949745e-02):2.639185e-01):2.749247e-01):2.537067e-01):1.189401e-01,(((8:4.757628e-01,(4:3.667487e-01,((7:8.603737e-02,2:1.264228e-01):2.858156e-01,5:2.734078e-01):8.134984e-02):6.806214e-02):1.770195e-01,11:5.661100e-01):8.360296e-02,12:5.966292e-01):2.221887e-01):3.412207e-01):5.770182e-01):1.875537e-01,1:8.732119e-01);
   tree gen.61500 = [&U] (((19:1.189247e+00,(22:8.384610e-02,21:7.186273e-02):7.167491e-01):5.135605e-01,(((11:4.379292e-01,((8:3.734867e-01,(((7:5.810881e-02,2:9.427526e-02):3.372892e-01,5:3.231553e-01):5.292201e-02,4:3.542305e-01):1.086923e-01):1.852748e-01,12:6.098089e-01):7.047196e-02):2.990213e-01,(((((15:6.784778e-02,3:9.710322e-02):2.800767e-01,6:3.722323e-01):2.315736e-01,9:5.103856e-01):2.172774e-01,27:1.354180e+00):8.408496e-02,10:5.744696e-01):1.477996e-01):3.444568e-01,((14:1.093875e+00,13:7.233505e-01):5.320732e-01,((17:7.824405e-02,18:1.567305e-01):2.036328e-01,16:6.225583e-01):4.188077e+00):7.589273e-02):4.743384e-01):1.708997e-01,((20:1.173869e+00,((33:3.396391e-01,(29:2.855512e-01,30:1.781532e-01):4.278020e-02):1.618418e-01,((((28:3.526436e-01,(31:7.200798e-01,32:4.748145e-01):1.433374e-01):6.380134e-02,24:3.324603e-01):9.502500e-02,(34:3.328796e-01,(26:2.205136e-03,25:1.342427e-02):1.212670e-01):3.756309e-02):1.092890e-01,23:1.302127e-01):2.052620e-02):3.173909e-01):6.796137e-02,35:8.161379e-01):6.344598e-01,1:9.285856e-01);
   tree gen.62000 = [&U] (((((24:2.441723e-01,23:1.952734e-01):1.290103e-01,(((32:9.722240e-01,30:2.102503e-01):1.230067e-02,(29:2.229530e-01,28:2.456618e-01):4.768080e-02):1.551758e-01,((26:1.074383e-02,(25:3.013538e-02,34:1.123365e-01):4.895937e-02):9.240197e-02,31:6.956455e-01):2.364894e-01):1.662715e-02):2.548570e-01,33:7.050838e-01):1.192715e-01,(35:2.167227e-01,20:9.872885e-01):4.881880e-01):7.096140e-01,((((14:1.166603e+00,13:6.798551e-01):3.998285e-01,(16:7.784238e-01,(17:4.698893e-02,18:1.151862e-01):2.731140e-01):4.532188e+00):3.292951e-01,(((12:5.911182e-01,11:4.542334e-01):6.522995e-02,(((5:3.409743e-01,(7:1.068543e-01,2:1.125253e-01):3.138064e-01):6.455242e-02,4:3.537319e-01):8.919290e-02,8:3.409845e-01):2.047975e-01):2.531171e-01,(10:5.838791e-01,(((6:3.456787e-01,(15:9.209893e-02,3:6.905648e-02):2.846573e-01):1.964653e-01,9:5.979183e-01):5.410253e-02,27:2.008165e+00):1.808754e-01):1.270487e-01):3.426617e-01):4.948176e-01,((21:1.166793e-01,22:6.056552e-02):8.160979e-01,19:1.023899e+00):5.493062e-01):1.742667e-01,1:1.011294e+00);
   tree gen.62500 = [&U] (((20:1.102845e+00,35:4.902233e-01):9.166718e-02,(((33:3.918236e-01,34:1.439223e-01):2.790310e-01,((26:2.677003e-02,25:7.060382e-02):6.372019e-02,((28:3.763669e-01,24:2.726933e-02):2.639060e-01,(32:6.608994e-01,31:7.960733e-01):1.501343e-01):5.161262e-02):8.505241e-02):7.998580e-02,((30:3.427771e-01,29:1.557560e-01):7.630757e-02,23:6.756723e-02):5.817821e-02):4.952817e-01):7.432293e-01,(((22:1.705242e-01,21:1.229491e-01):6.487241e-01,19:1.179915e+00):5.716866e-01,(((14:1.220456e+00,13:8.704194e-01):4.240251e-01,((18:1.528342e-01,17:9.375823e-02):2.260457e-01,16:7.471405e-01):4.143789e+00):2.203268e-01,((10:5.974708e-01,(9:5.845152e-01,((27:2.085428e+00,6:3.252528e-01):1.250322e-01,(15:6.208238e-02,3:1.261127e-01):2.721811e-01):1.781923e-01):2.486131e-01):1.922500e-01,(((8:3.418350e-01,(((7:7.782963e-02,2:9.747643e-02):2.663961e-01,5:2.936544e-01):5.975313e-02,4:4.033094e-01):8.619827e-02):2.283482e-01,11:5.016888e-01):6.198788e-02,12:6.756784e-01):2.368422e-01):4.566923e-01):5.236989e-01):2.453229e-01,1:8.938908e-01);
   tree gen.63000 = [&U] (((((23:1.266047e-01,(((34:8.640901e-02,31:9.036460e-01):1.451545e-01,(25:1.371159e-02,26:7.651692e-03):1.103203e-01):1.386778e-01,(((29:4.417242e-02,28:2.352039e-01):2.341575e-01,30:1.930342e-01):4.426022e-02,32:9.184880e-01):1.196562e-01):3.663049e-02):8.312350e-02,24:2.303605e-01):2.055178e-01,33:5.180406e-01):9.592929e-02,(35:5.750480e-01,20:5.686234e-01):6.751306e-01):8.315503e-01,((((14:1.102123e+00,13:6.529971e-01):5.497722e-01,(16:5.709795e-01,(17:8.445866e-02,18:1.181963e-01):3.208436e-01):4.281689e+00):1.851278e-01,((12:5.584465e-01,((((5:3.221283e-01,(7:8.166772e-02,2:7.792874e-02):2.814872e-01):7.887326e-02,4:3.795310e-01):8.142374e-02,8:3.132688e-01):1.934781e-01,11:4.344376e-01):1.144018e-01):2.391270e-01,(10:5.379881e-01,(((6:3.265727e-01,(15:8.332233e-02,3:9.143347e-02):3.019563e-01):1.964421e-01,9:5.648707e-01):2.092015e-02,27:1.331425e+00):1.763379e-01):1.105761e-01):4.383531e-01):4.674685e-01,((21:6.961916e-02,22:1.171795e-01):7.709913e-01,19:1.316603e+00):5.189454e-01):2.053455e-01,1:7.344208e-01);
   tree gen.63500 = [&U] ((35:4.583020e-01,(((28:1.531456e-01,24:4.959243e-02):1.397499e-01,(32:5.079290e-01,31:8.900155e-01):1.405790e-01):2.076478e-01,((23:1.566147e-01,(25:6.522564e-02,((20:8.467211e-01,34:1.000882e-01):8.330812e-02,26:2.411736e-03):1.900029e-02):3.430798e-01):1.011988e-01,(33:3.900247e-01,(29:4.953693e-01,30:2.063644e-01):9.547093e-03):6.887525e-02):1.838317e-02):5.598564e-01):6.551672e-01,((((18:1.226470e-01,17:6.658889e-02):3.406067e-01,16:5.817502e-01):3.965813e+00,(((((12:6.525996e-01,((4:3.326067e-01,((2:8.490896e-02,7:8.414018e-02):2.983376e-01,5:3.124686e-01):9.819013e-02):6.027784e-02,8:3.982849e-01):1.419889e-01):7.847307e-02,11:4.835081e-01):2.840655e-01,(((6:4.392257e-01,(3:1.097903e-01,15:6.349991e-02):2.100107e-01):2.591581e-01,9:5.623409e-01):2.585782e-01,10:5.543085e-01):1.363870e-01):4.092999e-01,(14:1.132741e+00,13:6.567571e-01):5.971143e-01):1.678251e-01,27:2.336286e+00):1.399239e-01):1.123778e-01,(19:1.063501e+00,(22:1.476020e-01,21:7.019801e-03):6.516456e-01):5.939249e-01):2.120498e-01,1:9.162590e-01);
   tree gen.64000 = [&U] ((35:4.664065e-01,(((32:7.260002e-01,31:9.057543e-01):6.153086e-02,(28:1.079345e-01,24:7.733480e-02):2.740279e-01):1.913104e-01,((23:1.593843e-01,((25:1.404957e-02,26:2.512397e-02):9.486735e-02,(20:9.003826e-01,34:7.332204e-02):3.033054e-01):7.664253e-02):8.840426e-02,((29:1.258121e-01,30:2.209313e-01):5.009418e-03,33:4.046095e-01):2.010194e-01):1.489696e-02):3.857344e-01):7.656627e-01,((((18:1.248158e-01,17:6.776643e-02):3.789069e-01,16:5.920377e-01):4.035943e+00,(((14:1.152772e+00,13:7.590454e-01):5.862410e-01,27:2.109538e+00):1.707928e-01,((((4:3.384884e-01,((2:8.641047e-02,7:8.562809e-02):3.625029e-01,5:3.179942e-01):7.850655e-02):6.134378e-02,8:4.485217e-01):1.961653e-01,(12:5.719373e-01,11:4.820013e-01):8.349334e-02):2.890888e-01,(((6:4.469928e-01,(3:1.117318e-01,15:6.462282e-02):2.137245e-01):2.637409e-01,9:4.784787e-01):2.631508e-01,10:5.641107e-01):1.387989e-01):3.673835e-01):3.816469e-01):1.566772e-01,(19:1.183087e+00,(22:1.502122e-01,21:2.814792e-02):6.631691e-01):5.765586e-01):1.460349e-01,1:9.324619e-01);
   tree gen.64500 = [&U] ((((((29:5.129848e-02,(33:7.848395e-02,34:1.951324e-01):6.028203e-02):2.901182e-01,30:2.326093e-01):1.152487e-01,(28:5.134405e-01,((32:6.102543e-01,31:8.321441e-01):8.725341e-03,(24:2.336475e-01,(26:2.275602e-02,25:8.069795e-02):1.143141e-01):1.202980e-01):1.177759e-01):1.067359e-01):4.675580e-02,23:2.497498e-01):3.036262e-01,(35:5.182532e-01,20:9.189827e-01):2.319046e-01):5.170253e-01,(((22:2.834674e-02,21:1.157250e-01):7.975692e-01,19:9.977619e-01):6.439371e-01,(((14:1.199831e+00,13:8.557099e-01):4.168593e-01,((18:1.521161e-01,17:1.101428e-01):2.048306e-01,16:7.345144e-01):3.969459e+00):2.491349e-01,((10:6.400945e-01,(9:5.368458e-01,((27:1.487019e+00,6:4.276977e-02):3.670948e-01,(15:6.311682e-02,3:1.136827e-01):2.675814e-01):2.118509e-01):2.443720e-01):1.206586e-01,(12:4.743287e-01,((8:4.106782e-01,(4:3.964938e-01,((7:1.051691e-01,2:8.734901e-02):2.892730e-01,5:3.315804e-01):3.573271e-02):3.051513e-02):2.149906e-01,11:4.932106e-01):1.246934e-01):1.898753e-01):4.784401e-01):5.202173e-01):2.411772e-01,1:9.347952e-01);
   tree gen.65000 = [&U] ((((23:1.970009e-01,((31:9.571368e-01,(24:2.026005e-01,(28:4.158110e-01,32:8.011382e-01):9.047968e-02):2.572280e-02):7.558658e-02,(26:1.249416e-02,25:2.645833e-02):1.218094e-01):7.489392e-02):7.108519e-02,(((33:7.192012e-02,29:2.274797e-01):1.379220e-01,30:2.915700e-01):1.084899e-01,34:2.825743e-01):9.740639e-02):3.192259e-01,(20:9.874976e-01,35:7.835452e-01):7.145041e-02):7.479354e-01,(((22:2.954138e-02,21:1.206020e-01):9.570500e-01,19:1.149621e+00):6.710750e-01,(((14:1.250396e+00,13:7.386389e-01):4.344273e-01,((18:1.196835e-01,17:1.206669e-01):2.134630e-01,16:6.691146e-01):4.136747e+00):2.596344e-01,((10:6.670705e-01,(9:5.594705e-01,((27:1.935052e+00,6:5.393213e-03):3.620056e-01,(15:7.758773e-02,3:1.184737e-01):2.788583e-01):2.355579e-01):2.546708e-01):1.257436e-01,(12:4.943187e-01,((8:4.370655e-01,(4:4.132035e-01,((7:1.096013e-01,2:6.948805e-02):3.014641e-01,5:2.950118e-01):9.129335e-02):7.213107e-02):2.275977e-01,11:5.139964e-01):1.402579e-01):1.754665e-01):4.986034e-01):4.699181e-01):2.492771e-01,1:1.083806e+00);
   tree gen.65500 = [&U] ((((16:8.108586e-01,(18:1.202375e-01,17:7.350717e-02):1.905876e-01):4.017665e+00,((14:1.078919e+00,13:7.461041e-01):6.114695e-01,((10:5.786633e-01,(((15:8.961728e-02,(3:4.669003e-02,27:1.532461e+00):5.668935e-02):2.437032e-01,6:3.659089e-01):2.031100e-01,9:5.619614e-01):3.044851e-01):9.125857e-02,((12:6.417425e-01,11:4.048456e-01):5.503184e-02,(8:3.508362e-01,(5:3.831931e-01,(4:3.821858e-01,(7:9.087440e-02,2:1.005556e-01):2.827270e-01):5.713439e-02):3.349293e-02):2.094087e-01):2.821030e-01):3.897848e-01):1.476380e-01):3.587686e-01,(19:1.067913e+00,(21:5.202939e-02,22:1.368819e-01):7.546486e-01):5.773102e-01):1.656778e-01,((((28:4.146216e-01,(31:1.126355e+00,(24:3.949477e-02,32:7.372320e-01):1.522553e-01):9.760097e-02):1.140214e-01,(33:3.689495e-01,((26:2.166315e-04,25:5.065595e-02):2.429598e-01,((30:1.727987e-01,29:1.810985e-01):1.428004e-01,23:1.771178e-02):1.076147e-02):5.064910e-02):1.579111e-01):1.391895e-01,(20:1.098221e+00,34:3.042927e-01):2.146540e-01):4.268829e-01,35:6.910325e-01):7.883340e-01,1:9.565308e-01);
   tree gen.66000 = [&U] (((35:2.097563e-01,20:1.502732e-01):9.036626e-01,(23:1.671220e-01,(((26:9.886119e-03,25:7.334266e-02):1.351686e-01,((28:2.604528e-01,(32:5.684487e-01,31:9.759868e-01):2.446525e-01):1.967668e-02,24:6.995723e-02):1.128336e-01):1.176182e-01,((33:3.585466e-01,34:3.628558e-02):9.511323e-02,(30:1.943211e-01,29:1.542751e-01):7.181788e-03):1.378179e-01):4.940127e-02):1.979016e-01):1.032450e+00,(((22:9.617486e-02,21:9.876600e-02):7.332455e-01,19:1.159030e+00):6.708327e-01,(((14:1.266542e+00,13:5.769848e-01):7.871577e-01,(((10:5.475413e-01,(9:5.269765e-01,(6:3.823609e-01,(15:6.401844e-02,3:1.033941e-01):2.652583e-01):1.759565e-01):3.280815e-01):1.721364e-01,(12:5.323463e-01,((8:3.927062e-01,(4:4.006046e-01,(5:3.172278e-01,(7:8.047350e-02,2:9.561839e-02):2.692605e-01):3.237349e-02):7.533894e-02):1.311337e-01,11:5.563181e-01):7.221324e-02):2.294925e-01):3.549141e-01,27:1.175105e+00):1.507153e-01):2.102576e-01,((18:1.624554e-01,17:5.531797e-02):2.982394e-01,16:6.123655e-01):3.757290e+00):1.761617e-01):1.567462e-01,1:9.159274e-01);
   tree gen.66500 = [&U] ((35:5.930484e-01,(20:9.604210e-01,((23:2.753770e-01,((32:6.793919e-01,31:7.444515e-01):2.878634e-01,((25:3.672750e-02,26:3.181707e-03):8.838731e-02,(24:2.675610e-02,28:9.404995e-02):2.016025e-01):1.363222e-01):6.962383e-02):1.966858e-02,((33:2.980356e-01,29:2.832992e-02):2.175162e-01,(30:9.956919e-03,34:6.029132e-02):2.630996e-01):6.733435e-02):3.939581e-01):4.071600e-01):4.734819e-01,(((((11:4.997885e-01,(((((2:7.784377e-02,7:9.118651e-02):3.675756e-01,5:3.360584e-01):1.065857e-01,4:3.912811e-01):1.097556e-01,8:3.663108e-01):1.392069e-01,12:5.574299e-01):6.248883e-02):2.612516e-01,(((6:3.766295e-01,(3:9.719167e-02,15:7.982447e-02):2.831851e-01):1.517766e-01,9:5.356611e-01):2.925549e-01,10:5.461055e-01):1.702236e-01):4.056954e-01,((14:1.032166e+00,13:7.281804e-01):2.354421e-01,27:2.005327e+00):4.138218e-01):1.198035e-01,((18:1.410028e-01,17:8.379030e-02):4.163483e-01,16:5.210071e-01):3.798402e+00):4.419051e-01,(19:8.820200e-01,(22:9.126931e-02,21:7.105207e-02):7.847810e-01):7.079980e-01):1.813905e-01,1:9.135726e-01);
   tree gen.67000 = [&U] (((((((24:1.366735e-01,(32:8.263345e-01,28:3.644495e-01):2.578483e-02):3.116185e-02,31:1.077214e+00):1.607666e-01,((26:3.063084e-02,25:9.790346e-02):3.305727e-01,(((33:1.974739e-01,30:1.273311e-01):5.269209e-02,29:1.529686e-01):1.412118e-01,34:2.048356e-01):6.780545e-02):7.883003e-02):4.578617e-03,23:2.125934e-01):3.600966e-01,20:1.071868e+00):4.661632e-01,35:6.126954e-01):2.628728e-01,(((22:8.709151e-02,21:6.916071e-02):7.532700e-01,19:1.099109e+00):6.156921e-01,(((14:1.246719e+00,13:7.061844e-01):3.612091e-01,((18:1.729439e-01,17:1.029018e-01):3.005200e-01,16:6.416578e-01):3.291367e+00):3.070791e-01,((10:5.051377e-01,(9:5.529165e-01,((27:1.850029e+00,6:3.143415e-02):3.710716e-01,(15:7.417866e-02,3:1.156636e-01):2.679405e-01):1.801072e-01):2.605401e-01):1.917320e-01,((11:4.491998e-01,12:6.254502e-01):7.497252e-02,(8:4.178615e-01,(((7:1.188981e-01,2:9.824114e-02):2.641316e-01,5:3.652408e-01):5.044963e-02,4:3.228727e-01):5.283253e-02):2.229147e-01):2.182171e-01):3.051006e-01):4.640423e-01):1.856135e-01,1:8.736265e-01);
   tree gen.67500 = [&U] ((35:5.374338e-01,(20:1.162409e+00,((((24:2.839048e-02,28:4.439530e-02):3.358685e-01,(32:7.557980e-01,(25:8.384981e-02,(31:7.772596e-01,26:5.222698e-03):5.893992e-03):4.973442e-02):1.234041e-01):9.952992e-02,23:1.847486e-01):2.670218e-02,((33:3.145470e-01,29:1.032923e-02):1.949335e-01,(30:2.162256e-01,34:6.651301e-02):5.295343e-02):2.221994e-01):4.309532e-01):2.758695e-01):5.267308e-01,((27:1.490474e+00,((((11:5.559959e-01,((((2:9.256481e-02,7:1.254542e-01):4.089140e-01,5:3.385231e-01):1.016245e-01,4:3.825245e-01):6.961823e-02,8:4.075070e-01):1.566498e-01):1.133853e-01,12:5.918438e-01):3.305157e-01,(((6:3.741294e-01,(3:9.275805e-02,15:9.551414e-02):2.921855e-01):2.029559e-01,9:5.584775e-01):2.642872e-01,10:6.901850e-01):1.205674e-01):3.729345e-01,((14:1.148246e+00,13:8.100733e-01):6.808793e-01,((18:1.568604e-01,17:5.135627e-02):3.577068e-01,16:5.796009e-01):4.225580e+00):7.063129e-02):1.285794e-01):4.559359e-01,(19:1.131555e+00,(22:1.015337e-01,21:5.997171e-02):6.531289e-01):7.125407e-01):1.789894e-01,1:1.016315e+00);
   tree gen.68000 = [&U] (((((23:2.577570e-01,(29:1.670724e-01,(((26:6.095814e-02,25:3.186369e-02):2.329740e-01,34:1.456078e-01):1.775083e-01,(33:2.358610e-01,30:1.362174e-01):9.203975e-02):1.335807e-02):2.162495e-02):3.877450e-02,((32:6.494084e-01,31:6.924717e-01):3.270129e-01,(28:1.033754e-01,24:3.279072e-02):2.137564e-01):1.259134e-01):3.152209e-01,20:9.529437e-01):4.568754e-01,35:5.810291e-01):5.363559e-01,(((22:8.396562e-02,21:1.290073e-01):7.940164e-01,19:8.395521e-01):8.015629e-01,(((14:1.211813e+00,13:6.864127e-01):4.745125e-01,((18:1.086457e-01,17:1.000208e-01):3.216155e-01,16:6.236927e-01):4.238604e+00):1.787091e-01,((10:4.965930e-01,(9:5.057291e-01,((27:1.419783e+00,6:5.400885e-02):2.833303e-01,(15:7.433024e-02,3:1.442140e-01):2.814013e-01):1.974025e-01):2.529627e-01):1.826016e-01,(11:4.621593e-01,((8:4.061623e-01,(((7:9.127234e-02,2:9.549059e-02):3.123556e-01,5:3.018710e-01):8.043076e-02,4:3.879960e-01):5.370032e-02):1.610813e-01,12:6.120953e-01):1.455871e-01):1.928583e-01):3.636728e-01):3.574370e-01):1.539685e-01,1:8.491667e-01);
   tree gen.68500 = [&U] (((35:6.402253e-02,20:2.515757e-02):1.390749e+00,((((32:5.825333e-01,31:8.250313e-01):2.073743e-01,(28:3.377797e-01,((26:2.049562e-03,25:9.144298e-02):2.556313e-01,24:1.991631e-01):7.258231e-02):1.034536e-01):9.036358e-02,(29:2.010746e-01,(30:6.025349e-02,(33:3.054416e-01,34:1.184645e-01):2.715803e-03):9.073902e-02):2.541399e-01):4.298120e-03,23:1.533361e-01):3.386102e-01):7.331363e-01,(((22:1.252115e-01,21:9.820564e-02):6.787816e-01,19:1.123665e+00):6.620270e-01,(((27:1.513354e+00,((10:5.085847e-01,(9:6.085312e-01,(6:3.724976e-01,(15:8.893515e-02,3:8.617385e-02):2.743803e-01):1.948742e-01):3.156440e-01):1.408404e-01,(((8:3.666900e-01,(4:4.356904e-01,(5:3.168915e-01,(7:1.180490e-01,2:9.267578e-02):2.908524e-01):7.246071e-02):5.113036e-02):1.665238e-01,12:6.812172e-01):5.173364e-02,11:5.177847e-01):2.382772e-01):1.418916e-01):3.044008e-01,(14:1.141436e+00,13:7.671145e-01):7.201151e-01):1.767295e-01,((18:1.419403e-01,17:8.177407e-02):2.965074e-01,16:6.259978e-01):4.939867e+00):3.338049e-01):1.787003e-01,1:9.363175e-01);
   tree gen.69000 = [&U] ((35:4.022472e-01,(20:8.749424e-01,((((30:1.108895e-01,34:6.756702e-02):7.914581e-02,29:2.710805e-01):1.503639e-01,(((24:7.446937e-02,(25:4.920994e-02,26:2.577902e-02):2.193359e-02):1.608242e-02,28:1.447401e-01):1.746119e-01,(32:7.917606e-01,31:8.526015e-01):2.059886e-01):1.087914e-01):1.493206e-01,(33:3.165964e-01,23:2.416437e-01):3.020910e-02):1.552308e-01):2.792543e-01):6.184165e-01,((((((18:1.401508e-01,17:6.269954e-02):2.826262e-01,16:5.600865e-01):3.425396e+00,27:1.009181e+00):7.061391e-01,(14:1.009492e+00,13:7.237800e-01):4.985650e-01):1.999450e-01,((((((5:3.136647e-01,(2:9.692608e-02,7:1.120902e-01):2.659565e-01):8.631541e-02,4:3.417760e-01):6.649381e-02,8:3.640972e-01):2.399740e-01,12:6.051090e-01):5.082769e-02,11:4.714621e-01):2.528507e-01,(((6:3.342751e-01,(3:8.491638e-02,15:8.533947e-02):2.525803e-01):1.980077e-01,9:5.255999e-01):2.226175e-01,10:5.678850e-01):1.339253e-01):3.531902e-01):3.792298e-01,(19:1.011016e+00,(22:7.466051e-02,21:9.903823e-02):7.050013e-01):6.621061e-01):2.284740e-01,1:8.952336e-01);
   tree gen.69500 = [&U] (((19:1.007663e+00,(22:9.588457e-02,21:1.124516e-01):7.904080e-01):6.793670e-01,((((12:5.889140e-01,(((8:3.800477e-01,4:3.693265e-01):7.726849e-02,5:2.831357e-01):5.361200e-02,(7:1.369835e-01,2:7.167597e-02):2.954394e-01):1.445464e-01):5.685337e-02,11:4.414920e-01):2.419734e-01,(((9:5.690720e-01,27:2.730914e+00):2.347562e-02,((15:7.867821e-02,3:9.604590e-02):2.689098e-01,6:3.744722e-01):1.714136e-01):2.665042e-01,10:5.420315e-01):1.777692e-01):3.657038e-01,((14:1.183632e+00,13:7.642756e-01):5.181266e-01,((17:8.304399e-02,18:1.155402e-01):2.559524e-01,16:6.240556e-01):3.622744e+00):2.063134e-01):5.863597e-01):1.480397e-01,(35:7.263615e-01,(((30:2.192586e-01,(33:1.314682e-01,29:1.341082e-01):1.406369e-01):2.317841e-01,(24:2.114080e-01,(((25:2.087395e-02,26:7.797803e-03):7.031220e-02,23:3.738373e-02):5.980710e-02,(34:6.298018e-01,(28:5.670573e-01,(32:5.040158e-01,31:6.438178e-01):1.794498e-01):7.411193e-02):3.912410e-02):2.926775e-02):2.058304e-01):3.056004e-01,20:1.022919e+00):3.325097e-01):5.074331e-01,1:1.001463e+00);
   tree gen.70000 = [&U] (((((10:5.457321e-01,(((15:7.303368e-02,(3:4.839208e-02,27:1.692612e+00):2.559290e-02):2.820707e-01,6:3.071273e-01):1.900854e-01,9:5.120781e-01):2.465920e-01):1.469294e-01,(11:4.587111e-01,((8:3.605614e-01,(5:3.070249e-01,(4:3.493357e-01,(7:8.360547e-02,2:7.451315e-02):2.911360e-01):6.230957e-02):7.708592e-02):1.643390e-01,12:5.830351e-01):1.140271e-01):1.943834e-01):3.759113e-01,((14:1.104338e+00,13:7.314404e-01):3.819418e-01,(16:7.359723e-01,(18:1.429165e-01,17:7.210939e-02):2.045082e-01):3.367607e+00):1.507771e-01):3.490345e-01,(19:8.846961e-01,(21:5.712345e-02,22:9.102445e-02):6.593153e-01):5.510611e-01):7.590084e-02,((20:1.248002e+00,(23:1.049019e-01,(((((26:2.292905e-02,25:1.278531e-02):6.027169e-02,(31:8.719229e-01,(32:6.220168e-01,24:1.875929e-01):1.868036e-02):1.143895e-01):1.277058e-02,28:4.441796e-01):1.133959e-01,((33:4.263222e-02,29:2.115083e-02):2.249818e-01,30:1.822841e-01):1.398268e-01):5.750303e-02,34:5.133502e-01):7.609736e-02):1.896393e-01):3.822919e-01,35:1.287801e+00):5.105261e-01,1:1.004056e+00);
   tree gen.70500 = [&U] ((((((29:3.599006e-01,30:1.461622e-01):2.569861e-01,((26:8.259755e-03,25:5.598104e-02):2.233783e-01,23:5.300900e-02):2.865139e-02):1.198077e-01,((28:3.560894e-01,(24:1.614288e-01,(32:6.547887e-01,31:6.764070e-01):2.598850e-01):6.341378e-02):1.016615e-01,34:5.231397e-01):2.430135e-02):5.897955e-02,33:5.857281e-01):3.145881e-01,(20:6.304329e-01,35:3.207999e-01):5.871177e-01):6.667066e-01,(((22:2.887767e-02,21:1.706432e-01):7.229325e-01,19:1.082988e+00):5.366260e-01,(((14:1.072324e+00,13:7.696574e-01):4.284630e-01,((18:1.249276e-01,17:9.478582e-02):1.216384e-01,16:7.427934e-01):3.973782e+00):2.962406e-01,((10:5.247364e-01,(9:4.916705e-01,((27:1.931546e+00,6:7.926774e-02):2.843863e-01,(15:5.437740e-02,3:1.276838e-01):2.851793e-01):1.908241e-01):2.773329e-01):1.202251e-01,(12:6.683208e-01,(11:4.594885e-01,(8:4.144390e-01,(((7:1.097596e-01,2:9.305387e-02):2.981987e-01,5:3.159428e-01):6.950631e-02,4:3.827200e-01):9.273463e-02):1.297307e-01):6.951986e-02):2.802150e-01):3.144240e-01):4.102919e-01):2.936948e-01,1:8.518127e-01);
   tree gen.71000 = [&U] (((((10:5.886236e-01,(((15:6.311312e-02,(3:5.667547e-02,27:2.001524e+00):4.372666e-02):2.303236e-01,6:3.950022e-01):1.674321e-01,9:5.820982e-01):2.737844e-01):1.260961e-01,((11:4.892224e-01,12:6.627577e-01):1.174848e-01,(8:4.098636e-01,(4:3.971029e-01,((7:1.034482e-01,2:1.068927e-01):2.849196e-01,5:3.490066e-01):1.110556e-01):7.899548e-02):1.868103e-01):2.621126e-01):4.054013e-01,((14:1.125772e+00,13:8.314555e-01):5.527875e-01,(16:8.366071e-01,(18:1.349678e-01,17:9.795039e-02):1.982736e-01):3.828084e+00):2.077886e-01):4.951768e-01,(19:1.252709e+00,(21:3.976838e-02,22:1.263871e-01):7.494682e-01):5.539914e-01):2.929931e-01,((20:1.013260e+00,((((31:9.911472e-01,((32:7.095200e-01,24:2.683236e-01):9.154047e-03,((26:2.698812e-02,25:3.510332e-02):8.248207e-02,28:3.687439e-01):6.490524e-02):2.814829e-02):2.412156e-01,((33:1.639906e-01,29:1.249782e-01):2.136095e-01,30:2.072091e-01):2.246993e-01):4.038091e-03,23:1.804453e-01):5.624722e-02,34:4.132967e-01):1.480463e-01):3.418412e-01,35:5.672282e-01):5.137677e-01,1:1.014914e+00);
   tree gen.71500 = [&U] ((((21:1.170826e-01,22:1.159937e-01):6.026285e-01,19:9.078931e-01):5.572413e-01,(((14:1.243596e+00,13:6.070046e-01):8.748369e-01,((12:5.812996e-01,(((4:3.948842e-01,(5:3.952370e-01,(7:9.583312e-02,2:1.016003e-01):2.970359e-01):5.827176e-02):7.206414e-02,8:3.671337e-01):1.576250e-01,11:6.504521e-01):6.237340e-02):2.418335e-01,((((3:1.283371e-01,15:7.662633e-02):2.587819e-01,(27:2.075441e+00,6:2.252146e-01):1.820430e-01):1.599378e-01,9:5.396109e-01):2.242798e-01,10:6.441653e-01):1.190803e-01):3.129971e-01):2.056652e-01,(16:6.112015e-01,(17:5.875188e-02,18:1.270926e-01):3.509069e-01):4.557865e+00):3.433920e-01):1.410178e-01,((((29:2.771683e-01,(30:5.091226e-02,33:8.625081e-02):1.615859e-01):2.459331e-01,(25:2.332093e-02,26:4.060155e-02):5.545994e-01):1.834062e-02,(((31:1.012016e+00,(32:5.767274e-01,28:4.926730e-01):6.789187e-02):6.375168e-02,(34:3.707061e-01,24:4.918236e-02):9.287433e-02):2.305829e-01,23:6.373830e-02):1.943592e-01):2.422703e-01,(35:4.933886e-02,20:5.731200e-01):7.373769e-01):6.969473e-01,1:9.785687e-01);
   tree gen.72000 = [&U] (((((10:5.508697e-01,(((15:6.996499e-02,(3:5.100463e-02,27:1.911434e+00):5.157034e-02):2.987891e-01,6:4.033301e-01):2.066504e-01,9:4.768910e-01):2.540647e-01):1.400979e-01,((12:5.632659e-01,11:4.781710e-01):1.273122e-01,(8:4.043287e-01,(((7:9.987510e-02,2:1.000367e-01):2.960752e-01,4:3.716330e-01):4.474829e-02,5:3.266216e-01):6.169479e-02):1.543113e-01):2.777796e-01):4.487911e-01,((14:1.053566e+00,13:7.781266e-01):5.458341e-01,(16:7.045181e-01,(18:1.263111e-01,17:9.256427e-02):2.229510e-01):3.909711e+00):1.977437e-01):5.114357e-01,(19:1.172361e+00,(21:9.996042e-02,22:1.018931e-01):7.702915e-01):5.798237e-01):1.587222e-01,(20:9.482705e-01,((34:3.870922e-01,((((33:3.978929e-01,29:6.465249e-02):1.201582e-01,30:1.939189e-01):4.939700e-02,23:1.607407e-01):8.185548e-02,(31:9.238904e-01,((((24:7.282032e-02,25:1.097138e-02):2.728553e-02,26:7.666066e-03):7.706589e-02,32:6.551616e-01):2.692334e-02,28:3.674906e-01):6.552447e-03):2.645216e-01):6.767451e-02):3.323687e-01,35:5.449922e-01):9.670791e-04):7.842126e-01,1:7.791669e-01);
   tree gen.72500 = [&U] ((((((32:7.408020e-01,31:8.210918e-01):2.665573e-01,(24:6.671667e-02,28:3.045834e-01):6.687663e-02):2.103857e-01,(23:2.069859e-01,((26:4.033427e-02,25:3.904853e-02):2.582183e-01,((34:2.107820e-01,30:2.314761e-01):9.433387e-02,(29:7.907568e-02,33:4.000699e-01):1.182225e-01):3.642071e-02):1.567949e-01):3.052659e-03):2.273286e-01,20:7.185719e-01):1.028078e-02,35:6.730084e-01):7.462738e-01,((((27:2.271635e+00,(14:1.197446e+00,13:6.930292e-01):5.060685e-01):2.428290e-01,((((8:3.953906e-01,(4:3.796767e-01,((2:1.036047e-01,7:1.110948e-01):2.796073e-01,5:3.052576e-01):4.376060e-02):9.004088e-02):1.666946e-01,12:6.401853e-01):6.480887e-02,11:5.136877e-01):2.455608e-01,(((6:4.014360e-01,(3:9.694909e-02,15:6.919099e-02):2.742778e-01):2.248612e-01,9:5.422369e-01):2.430723e-01,10:5.472708e-01):1.364578e-01):3.544433e-01):1.846855e-01,((18:1.105743e-01,17:1.168649e-01):2.300386e-01,16:6.474107e-01):3.719801e+00):3.075958e-01,(19:1.069223e+00,(22:5.785687e-02,21:4.715597e-02):6.683494e-01):6.139194e-01):1.666588e-01,1:9.214359e-01);
   tree gen.73000 = [&U] ((35:5.149568e-01,(((30:1.775643e-01,(29:2.265762e-02,20:4.612383e-01):2.076106e-01):9.805669e-02,34:3.930094e-01):8.789637e-02,((23:1.327477e-01,(((32:5.450361e-01,31:8.551587e-01):1.923553e-01,28:3.669405e-01):1.378563e-01,((25:7.322359e-02,26:1.837049e-02):1.141634e-02,33:4.193684e-01):5.071690e-02):4.517499e-02):2.837718e-02,24:4.090721e-01):3.568613e-02):3.202426e-01):9.516177e-01,(((22:5.528125e-02,21:7.847676e-02):6.237782e-01,19:9.551291e-01):6.778153e-01,((((18:1.156276e-01,17:8.390634e-02):2.561226e-01,16:6.104208e-01):4.335643e+00,(14:1.068614e+00,13:6.620522e-01):6.111499e-01):1.468078e-01,((10:5.657714e-01,(9:5.294222e-01,((27:1.611902e+00,6:1.283886e-01):2.735762e-01,(15:6.610273e-02,3:1.081949e-01):2.697287e-01):1.876883e-01):2.640727e-01):1.419701e-01,((12:5.519236e-01,11:5.115987e-01):6.381316e-02,(8:3.344024e-01,(4:3.761129e-01,(5:2.908222e-01,(7:1.098641e-01,2:1.172679e-01):2.704008e-01):7.116480e-02):9.031951e-02):1.668565e-01):2.786287e-01):4.579846e-01):5.011072e-01):1.918043e-01,1:9.320040e-01);
   tree gen.73500 = [&U] (((35:8.654079e-02,20:2.845217e-01):7.884468e-01,(((30:1.072021e-01,(29:7.997649e-02,(34:3.739870e-02,33:1.297704e-01):2.107614e-02):2.059110e-01):1.639303e-01,23:1.521523e-01):2.531237e-04,(((25:2.876752e-02,(32:5.304998e-01,31:8.544549e-01):1.416437e-02):2.785958e-02,26:1.620443e-02):7.360231e-02,(24:7.763657e-02,28:1.723837e-01):2.283154e-01):1.455054e-01):3.026937e-01):6.237468e-01,(((22:6.367624e-02,21:1.106980e-01):7.082376e-01,19:9.478687e-01):5.377868e-01,((((10:5.429409e-01,(9:5.517106e-01,(6:3.989744e-01,(15:6.457241e-02,3:1.141684e-01):2.578720e-01):1.579963e-01):2.980548e-01):1.296497e-01,((12:5.868448e-01,11:4.954774e-01):7.478312e-02,(8:3.479866e-01,(4:4.044119e-01,(5:3.236509e-01,(7:1.027375e-01,2:8.144015e-02):3.030667e-01):6.902389e-02):7.994617e-02):1.632357e-01):3.369337e-01):4.092247e-01,((14:1.036850e+00,13:7.925956e-01):5.969048e-01,27:1.299020e+00):7.403169e-02):1.596462e-01,((18:1.458601e-01,17:8.389754e-02):3.456152e-01,16:6.282400e-01):4.071142e+00):3.184234e-01):1.929510e-01,1:8.687646e-01);
   tree gen.74000 = [&U] (((35:2.150102e-01,20:3.390055e-01):7.125673e-01,(23:1.839343e-01,((30:2.612660e-01,((33:1.397831e-01,29:8.541458e-02):8.448490e-02,34:1.425539e-01):1.151501e-01):1.608455e-01,((32:7.232211e-01,((25:2.461976e-02,31:9.034546e-01):1.209662e-02,26:2.681000e-02):5.644228e-02):1.481587e-01,(24:2.129137e-01,28:3.078912e-01):4.491529e-02):1.309356e-01):3.354221e-02):2.638089e-01):6.959780e-01,(((22:6.732782e-02,21:1.134687e-01):7.488522e-01,19:1.002225e+00):5.686267e-01,((((10:5.740764e-01,(9:5.833491e-01,(6:4.218541e-01,(15:6.417349e-02,3:1.207155e-01):2.161019e-01):1.670567e-01):3.151471e-01):1.224645e-01,((12:6.204981e-01,11:5.238911e-01):9.996395e-02,(8:4.108719e-01,(4:3.338221e-01,(5:3.369463e-01,(7:1.177322e-01,2:8.611043e-02):3.204464e-01):7.641609e-02):8.634220e-02):1.722624e-01):3.516656e-01):4.372548e-01,((14:1.096309e+00,13:8.380479e-01):4.578442e-01,27:1.223254e+00):2.425037e-01):1.560991e-01,((18:1.542246e-01,17:8.870874e-02):3.654349e-01,16:6.642671e-01):4.304606e+00):3.283355e-01):2.040160e-01,1:9.185849e-01);
   tree gen.74500 = [&U] ((((21:4.873269e-02,22:1.236462e-01):5.779235e-01,19:1.155413e+00):6.228820e-01,(((14:1.209016e+00,13:8.451837e-01):4.933093e-01,(16:5.689864e-01,(17:9.378330e-02,18:1.326711e-01):3.985871e-01):4.364628e+00):1.091463e-01,((((6:3.961461e-01,(15:8.124641e-02,3:9.834752e-02):2.914582e-01):1.637729e-01,9:4.998025e-01):2.843312e-01,10:4.793877e-01):1.434010e-01,(((((4:3.846435e-01,((7:9.916118e-02,2:9.275423e-02):3.355022e-01,5:3.408780e-01):5.903437e-02):8.821387e-02,8:3.527227e-01):1.486805e-01,12:6.122525e-01):5.662907e-02,11:4.913514e-01):1.717176e-01,27:1.991657e+00):4.157407e-02):3.457703e-01):5.047764e-01):5.348270e-02,((35:3.890704e-01,20:1.001227e+00):1.970581e-01,((((24:2.517410e-01,(25:6.721692e-02,26:6.215887e-03):2.987897e-01):7.628213e-02,(((23:2.778773e-02,29:2.648918e-02):2.167712e-01,(34:1.532562e-01,31:7.435349e-01):2.796368e-01):2.143300e-02,30:4.688436e-01):7.157041e-02):2.032896e-02,(28:3.064945e-01,32:6.940222e-01):1.834956e-01):1.534492e-01,33:5.587866e-01):3.195345e-01):7.145006e-01,1:1.086834e+00);
   tree gen.75000 = [&U] (((35:1.153338e-02,20:3.564654e-01):7.125791e-01,(34:4.684585e-01,(((30:2.498012e-01,29:3.062017e-01):5.887585e-02,(33:3.545819e-01,23:1.092513e-02):8.694298e-02):1.125987e-01,(((26:4.298569e-03,(25:3.870873e-02,(32:5.174416e-01,31:8.610242e-01):1.318317e-01):5.461099e-03):9.449989e-03,28:3.730991e-01):1.127838e-01,24:2.151394e-01):1.613060e-01):2.546870e-02):2.813615e-01):9.519661e-01,(((22:8.502574e-02,21:6.952246e-02):7.681725e-01,19:9.407030e-01):5.337212e-01,((((14:1.035084e+00,13:7.866037e-01):4.486128e-01,27:1.148163e+00):1.239997e-01,((18:1.330124e-01,17:6.433121e-02):3.299671e-01,16:5.631033e-01):4.040365e+00):1.487416e-01,((10:5.388363e-01,(9:5.475398e-01,(6:3.959583e-01,(15:6.023416e-02,3:1.090647e-01):2.338665e-01):1.568018e-01):2.958016e-01):1.196670e-01,(11:5.206051e-01,((8:3.856502e-01,((5:3.162626e-01,(7:8.863559e-02,2:1.161646e-01):2.884686e-01):8.170051e-02,4:4.011156e-01):8.919982e-02):1.616880e-01,12:6.381624e-01):4.811320e-02):3.248930e-01):4.104136e-01):3.984556e-01):1.782637e-01,1:1.035827e+00);
   tree gen.75500 = [&U] (((35:4.216804e-02,20:7.453256e-02):9.348139e-01,(((((29:1.500643e-01,33:3.300966e-01):1.614385e-01,30:2.492982e-01):9.793888e-02,23:6.894871e-02):8.385567e-02,((32:4.792520e-01,31:8.367954e-01):1.500572e-01,(24:2.071710e-01,((25:8.345574e-03,28:3.626002e-01):6.519937e-03,26:6.411822e-04):8.019244e-02):7.525406e-02):1.288455e-01):7.725539e-02,34:2.028129e-01):2.734441e-01):9.251782e-01,(((22:8.263315e-02,21:6.756613e-02):7.465564e-01,19:1.027611e+00):6.285058e-01,(((((18:1.292695e-01,17:1.106932e-01):3.206820e-01,16:5.288262e-01):3.926671e+00,27:1.115854e+00):8.631278e-02,(14:9.702486e-01,13:7.644691e-01):4.487700e-01):1.790475e-01,((10:5.236737e-01,(9:5.321322e-01,(6:3.848162e-01,(15:5.853920e-02,3:1.059957e-01):2.272856e-01):1.523895e-01):2.874778e-01):9.871046e-02,(11:5.072156e-01,((8:3.747982e-01,((5:3.599916e-01,(7:8.614143e-02,2:1.128958e-01):2.803512e-01):7.246533e-02,4:3.898284e-01):8.090091e-02):1.661752e-01,12:6.202048e-01):5.008364e-02):2.702178e-01):3.973327e-01):3.872433e-01):1.732474e-01,1:1.065153e+00);
   tree gen.76000 = [&U] (((((((25:3.501029e-02,26:2.051452e-03):1.111862e-01,(28:3.225185e-01,33:4.569974e-01):1.185272e-01):3.854886e-03,((32:5.621841e-01,24:1.152470e-01):3.003820e-02,31:9.314050e-01):1.490085e-01):1.866754e-01,((30:2.005767e-01,23:1.151044e-01):1.191573e-02,(29:1.286566e-01,20:9.789489e-01):6.202166e-02):1.832500e-01):8.791554e-02,34:2.812362e-01):9.598827e-02,35:6.833711e-01):7.528016e-01,(((22:7.603865e-02,21:8.099192e-02):7.086077e-01,19:8.941148e-01):6.602762e-01,((((18:1.075130e-01,17:6.648670e-02):3.478610e-01,16:5.503473e-01):3.388861e+00,(14:1.095368e+00,13:5.678288e-01):4.437689e-01):2.177628e-01,((10:5.816379e-01,(9:5.153711e-01,((27:1.896220e+00,6:5.268760e-03):3.669230e-01,(15:5.716376e-02,3:1.053234e-01):2.745684e-01):1.993870e-01):2.065507e-01):1.684324e-01,((8:3.255272e-01,(4:3.760666e-01,((7:8.179050e-02,2:8.622276e-02):2.822710e-01,5:3.679613e-01):8.726922e-02):9.085737e-02):1.167887e-01,(11:4.303851e-01,12:5.376207e-01):7.873748e-02):2.475487e-01):3.225888e-01):4.284030e-01):1.142071e-01,1:9.791881e-01);
   tree gen.76500 = [&U] (((((16:6.851643e-01,(18:1.127989e-01,17:9.361924e-02):2.594908e-01):4.224595e+00,(14:1.148974e+00,13:7.918318e-01):5.533935e-01):3.624057e-01,((10:6.224895e-01,((((3:9.573354e-02,15:5.213793e-02):1.349395e-02,27:2.507709e+00):2.776498e-01,6:4.173216e-01):1.545894e-01,9:6.540268e-01):3.528989e-01):1.736075e-01,((11:5.500442e-01,12:6.661852e-01):2.464195e-02,(8:4.341110e-01,(((7:1.027264e-01,2:7.851831e-02):3.789368e-01,5:3.136315e-01):6.786167e-02,4:4.008740e-01):6.190964e-02):2.156040e-01):2.675994e-01):4.114621e-01):5.486183e-01,(19:1.223379e+00,(21:5.158208e-02,22:8.952166e-02):7.841984e-01):7.632321e-01):1.893870e-01,(35:8.534924e-01,((((30:1.901867e-01,(29:6.897694e-03,33:1.911695e-01):2.014666e-01):8.124406e-02,34:1.317692e-01):2.863340e-02,20:1.518085e+00):2.112606e-01,(((28:2.493800e-01,24:3.078633e-02):1.647929e-01,((26:1.262525e-03,25:1.053466e-01):1.171421e-01,(31:8.290185e-01,32:5.637926e-01):1.602129e-01):1.455638e-02):2.159700e-01,23:2.189297e-01):5.571333e-02):5.197786e-01):5.779997e-01,1:9.755790e-01);
   tree gen.77000 = [&U] ((((21:7.956038e-02,22:7.372026e-02):6.213148e-01,19:1.107735e+00):5.926570e-01,((((14:1.222849e+00,13:6.413472e-01):3.278241e-01,27:1.577281e+00):1.121446e-01,(16:5.694290e-01,(17:6.253623e-02,18:1.382045e-01):4.668250e-01):3.880729e+00):2.039102e-01,((((((5:3.268116e-01,(7:7.056464e-02,2:1.123965e-01):3.081736e-01):5.382568e-02,4:3.748936e-01):7.124653e-02,8:3.744584e-01):1.719154e-01,12:5.972791e-01):5.779116e-02,11:4.535873e-01):2.563150e-01,(((6:3.718001e-01,(15:7.036527e-02,3:9.921869e-02):2.761448e-01):1.677171e-01,9:5.968750e-01):2.575103e-01,10:5.994009e-01):1.611419e-01):3.316149e-01):3.876517e-01):2.098085e-01,((33:4.509680e-01,(24:3.113246e-01,((((31:6.617658e-01,34:2.261787e-01):6.407253e-02,29:2.142424e-02):2.316621e-01,((23:7.869149e-02,30:1.685818e-01):5.381343e-02,(28:3.229132e-01,32:7.849358e-01):2.461098e-01):1.326521e-02):5.178824e-02,(25:3.953194e-02,26:5.795970e-03):3.530530e-01):1.968357e-02):4.209295e-02):1.410161e-01,(35:3.113581e-01,20:3.646962e-01):7.086381e-01):8.888826e-01,1:8.971416e-01);
   tree gen.77500 = [&U] (((((24:3.026726e-01,(29:3.079740e-01,((33:2.340994e-01,30:3.645814e-01):1.223191e-03,(26:1.106123e-02,25:3.098350e-02):2.626163e-01):1.957883e-02):2.023043e-01):3.917701e-02,(((28:4.240373e-01,(32:6.261243e-01,31:7.311024e-01):1.469913e-01):1.239017e-01,34:2.334740e-01):1.249430e-01,23:1.341012e-01):1.045594e-01):2.784929e-01,20:7.993661e-01):1.217390e-01,35:1.338314e+00):6.183354e-01,((((27:1.761241e+00,((18:1.354573e-01,17:9.585111e-02):3.977481e-01,16:5.792876e-01):3.979335e+00):1.965219e-01,(14:1.164320e+00,13:6.618605e-01):3.159996e-01):1.611707e-01,(((11:5.109696e-01,12:7.018967e-01):7.748805e-02,(8:3.749220e-01,(4:3.775283e-01,(5:3.992222e-01,(2:9.636619e-02,7:9.503635e-02):2.930699e-01):8.489636e-02):7.412488e-02):1.283277e-01):2.664043e-01,(((6:3.485704e-01,(3:9.621121e-02,15:6.137557e-02):2.421041e-01):1.902790e-01,9:6.038422e-01):3.277733e-01,10:5.170467e-01):9.731326e-02):3.604066e-01):4.680778e-01,(19:1.078187e+00,(22:7.928249e-02,21:1.223737e-01):6.722680e-01):4.767925e-01):1.277403e-01,1:8.728498e-01);
   tree gen.78000 = [&U] (((20:9.918221e-01,((((26:2.087481e-02,25:5.980302e-02):1.451548e-02,33:5.586716e-01):1.941826e-01,(((28:5.493780e-01,(24:1.283913e-01,32:5.092724e-01):1.014233e-01):2.933265e-02,31:8.901838e-01):1.239661e-01,23:1.688536e-01):1.384112e-01):1.123498e-02,(34:3.002995e-01,(30:2.329774e-01,29:2.918700e-01):5.639225e-02):5.634336e-02):1.018670e-01):4.886936e-01,35:6.852789e-01):3.969848e-01,(((22:7.136655e-02,21:3.604379e-02):6.790194e-01,19:1.107204e+00):5.943269e-01,((((18:1.062045e-01,17:7.558405e-02):3.421758e-01,16:4.707672e-01):3.512139e+00,(14:1.157670e+00,13:8.804189e-01):5.380186e-01):1.861036e-01,((10:5.241124e-01,(9:5.065955e-01,((27:2.232318e+00,6:3.997175e-02):3.535000e-01,(15:7.200590e-02,3:1.139184e-01):2.558907e-01):2.055278e-01):2.040369e-01):1.509672e-01,(11:4.850783e-01,(12:5.522767e-01,(8:3.215654e-01,(((7:7.751242e-02,2:8.517339e-02):2.781636e-01,5:3.611490e-01):7.170420e-02,4:3.714898e-01):8.318785e-02):1.379083e-01):6.483090e-02):2.158777e-01):4.064678e-01):3.851157e-01):1.892842e-01,1:8.945152e-01);
   tree gen.78500 = [&U] ((35:5.385340e-01,(20:9.668417e-01,((24:3.140248e-01,((26:8.765765e-03,25:3.613813e-02):2.301267e-01,(29:1.722945e-01,(30:1.575463e-01,33:4.945307e-02):7.891902e-02):1.757375e-01):2.385002e-01):5.447639e-03,(34:2.995265e-01,((28:4.441310e-01,(32:5.257019e-01,31:6.834056e-01):1.493674e-01):1.397769e-01,23:3.035027e-01):7.943960e-02):2.168704e-01):1.690956e-01):2.998389e-01):6.109024e-01,((((27:1.137700e+00,((18:1.913738e-01,17:4.619156e-02):3.683524e-01,16:5.522907e-01):3.949896e+00):1.099778e-01,(14:1.065315e+00,13:6.310154e-01):3.682015e-01):2.122068e-01,((11:4.871566e-01,(12:6.691858e-01,(8:3.574493e-01,(4:3.599342e-01,((2:7.119256e-02,7:9.060731e-02):2.877899e-01,5:3.217794e-01):5.739108e-02):5.880505e-02):1.191663e-01):3.369161e-02):2.898091e-01,(((6:3.598397e-01,(3:9.172743e-02,15:6.618616e-02):2.308212e-01):1.328678e-01,9:5.757010e-01):3.124979e-01,10:4.934201e-01):8.859860e-02):3.380452e-01):4.851582e-01,(19:1.027940e+00,(22:1.204283e-01,21:7.585337e-02):8.069829e-01):3.948218e-01):2.248191e-01,1:8.058660e-01);
   tree gen.79000 = [&U] (((20:1.099245e+00,(((((30:2.665692e-01,29:1.357733e-01):6.431859e-02,(34:2.728798e-01,(25:3.209703e-02,26:1.945508e-03):2.076271e-01):2.380691e-02):1.480118e-01,33:4.330564e-01):6.903093e-02,((31:9.865984e-01,(32:8.165245e-01,24:1.154104e-01):6.333246e-02):1.703239e-01,28:3.895847e-01):1.544929e-01):1.161235e-01,23:4.742653e-02):3.006409e-01):8.183139e-01,35:8.055382e-01):2.308819e-01,(((22:7.909617e-02,21:3.994765e-02):6.599782e-01,19:1.227123e+00):7.619178e-01,((((18:1.177074e-01,17:7.047249e-02):2.727107e-01,16:6.979272e-01):4.112508e+00,(14:1.283055e+00,13:9.757758e-01):4.308409e-01):1.995523e-01,((10:5.808783e-01,(9:5.614641e-01,((27:2.474097e+00,6:8.892860e-03):4.356426e-01,(15:7.980476e-02,3:1.181029e-01):2.836058e-01):1.902233e-01):3.286028e-01):1.059671e-01,(12:6.033357e-01,(11:5.731576e-01,(8:3.563938e-01,(4:3.939025e-01,(5:3.709013e-01,(7:9.190043e-02,2:9.439840e-02):3.387377e-01):3.582562e-02):6.718905e-02):1.691637e-01):7.867474e-02):2.913108e-01):4.426807e-01):5.630879e-01):1.666206e-01,1:8.717742e-01);
   tree gen.79500 = [&U] (((20:1.519304e+00,(((((32:6.015895e-01,31:1.010011e+00):1.001837e-01,24:2.436351e-01):1.640292e-01,28:3.915594e-01):1.078777e-01,(((25:7.844845e-02,26:4.675586e-03):1.197267e-01,34:4.210037e-01):9.849005e-02,(33:3.648636e-01,(30:2.805352e-01,29:2.762282e-01):1.123105e-01):9.072078e-02):1.467746e-01):9.313793e-02,23:1.476142e-01):1.532473e-01):9.469060e-01,35:8.096214e-01):2.320522e-01,(((22:7.949709e-02,21:4.015014e-02):6.633235e-01,19:9.173659e-01):7.657799e-01,((((18:1.901716e-01,17:8.495395e-02):2.740931e-01,16:7.014649e-01):4.133354e+00,(14:1.289559e+00,13:9.807219e-01):4.330248e-01):2.512147e-01,((10:5.838227e-01,(9:5.643101e-01,((27:2.486638e+00,6:1.579425e-02):3.225257e-01,(15:8.020928e-02,3:1.009713e-01):2.850434e-01):1.911875e-01):3.132894e-01):7.702005e-02,(12:6.063939e-01,(11:5.398672e-01,(8:3.582003e-01,(4:3.958992e-01,(5:3.727814e-01,(7:9.236626e-02,2:1.005040e-01):3.404547e-01):7.597923e-02):8.043828e-02):1.421115e-01):1.294876e-01):2.927874e-01):4.808914e-01):5.659421e-01):1.094254e-01,1:8.761931e-01);
   tree gen.80000 = [&U] (((20:1.157015e+00,(34:1.765988e-01,((((25:2.846042e-02,26:9.593929e-03):2.777622e-01,23:1.330961e-01):9.373098e-02,((31:1.006585e+00,(24:6.940070e-02,32:6.259674e-01):1.078918e-02):1.906230e-01,28:3.694372e-01):1.541202e-01):2.159286e-02,(30:2.731626e-01,(29:2.606219e-01,33:3.901555e-01):2.122706e-02):8.372082e-02):1.289274e-01):8.818568e-02):4.737407e-01,35:5.321729e-01):6.775709e-01,(((22:8.440665e-02,21:1.012331e-01):6.092373e-01,19:8.655369e-01):7.225151e-01,((((18:1.179062e-01,17:8.015425e-02):1.956186e-01,16:6.618338e-01):3.899829e+00,(14:1.216702e+00,13:8.473666e-01):5.403812e-01):2.110514e-01,((10:5.508381e-01,(9:5.324279e-01,((27:1.567879e+00,6:3.562179e-02):3.043038e-01,(15:7.794899e-02,3:8.654763e-02):2.911429e-01):1.803858e-01):2.649298e-01):1.188943e-01,(11:5.093660e-01,(12:5.778681e-01,(8:4.339058e-01,(5:3.517201e-01,(4:3.643465e-01,(7:8.714778e-02,2:9.482572e-02):2.857966e-01):7.619303e-02):7.759935e-02):1.947320e-01):5.791397e-02):2.762456e-01):4.301359e-01):5.068748e-01):1.949328e-01,1:8.266902e-01);
   tree gen.80500 = [&U] ((((21:4.749865e-02,22:1.171928e-01):5.694158e-01,19:1.152515e+00):7.496215e-01,(((16:7.598178e-01,(17:6.012843e-02,18:1.525176e-01):1.764407e-01):4.294264e+00,(14:1.097998e+00,13:8.179889e-01):6.067936e-01):1.665748e-01,(((12:6.514433e-01,11:5.958475e-01):6.817342e-02,((((7:1.074219e-01,2:1.047131e-01):2.825719e-01,5:3.603495e-01):7.447038e-02,4:3.718010e-01):7.611067e-02,8:4.057428e-01):1.879641e-01):2.931425e-01,((((3:1.372914e-01,15:6.297746e-02):2.972851e-01,(27:1.662868e+00,6:6.704219e-02):2.664829e-01):1.783672e-01,9:5.533250e-01):2.664213e-01,10:6.228642e-01):8.101222e-02):3.548378e-01):5.073339e-01):1.394652e-01,(((25:3.523430e-02,26:6.102615e-02):2.491728e-01,(((33:4.657507e-01,((28:3.987786e-01,(31:8.993604e-01,32:6.782096e-01):1.810941e-01):7.579902e-02,24:2.523852e-01):4.832260e-02):7.219369e-02,((34:1.324747e-01,29:2.588139e-01):1.107652e-02,30:1.072003e-01):1.901339e-01):8.736141e-02,23:1.173681e-01):1.932305e-02):2.654340e-01,(35:1.776828e-01,20:2.558082e-01):8.643280e-01):9.372191e-01,1:9.661854e-01);
   tree gen.81000 = [&U] ((((21:5.034175e-02,22:9.631957e-02):6.246319e-01,19:1.124939e+00):5.300249e-01,(((16:7.045232e-01,(17:4.951758e-02,18:1.625360e-01):2.010419e-01):4.191515e+00,(14:1.071726e+00,13:8.325539e-01):5.879815e-01):1.625892e-01,((11:4.961282e-01,(12:6.013115e-01,((((7:1.048517e-01,2:1.022077e-01):2.536223e-01,5:3.517274e-01):7.268853e-02,4:3.629050e-01):8.294340e-02,8:3.960346e-01):1.554361e-01):6.364966e-02):2.745929e-01,((((3:1.340064e-01,15:6.147060e-02):2.901719e-01,(27:1.347661e+00,6:2.073765e-01):1.191212e-01):1.740994e-01,9:5.400857e-01):2.731947e-01,10:5.424228e-01):7.907385e-02):3.463476e-01):4.951949e-01):2.089077e-01,(((29:1.412990e-01,(30:9.991772e-02,34:2.905593e-01):6.070809e-02):1.801746e-01,((33:4.562958e-01,23:1.075360e-01):8.295700e-02,(24:2.463464e-01,((25:1.143509e-02,26:1.170591e-02):2.841261e-01,(28:5.271388e-01,(31:8.041292e-01,32:7.305286e-01):1.459030e-01):5.682352e-02):1.328403e-02):4.943544e-02):6.084280e-02):2.752002e-01,(35:1.225983e-01,20:2.496875e-01):9.270490e-01):9.067613e-01,1:9.430675e-01);
   tree gen.81500 = [&U] (((((23:1.696635e-02,((33:3.597218e-01,30:7.361146e-02):1.292304e-01,29:2.033974e-01):4.780894e-02):1.016419e-01,((((32:6.500928e-01,31:9.957687e-01):1.373071e-01,24:6.905542e-02):3.853105e-02,28:2.590747e-01):1.565053e-01,34:3.652586e-01):1.493281e-01):8.372879e-02,(20:1.295293e+00,(26:5.666687e-03,25:4.136250e-02):2.313873e-01):8.450421e-02):5.155920e-01,35:1.136901e+00):3.425078e-01,(((22:9.250256e-02,21:2.750074e-02):6.044199e-01,19:1.120685e+00):7.478398e-01,((((18:1.213482e-01,17:1.226876e-01):2.771419e-01,16:6.477337e-01):4.556311e+00,(14:1.190781e+00,13:6.808200e-01):4.830459e-01):2.838858e-01,((10:5.487936e-01,(9:5.284587e-01,((27:2.209161e+00,6:1.398815e-01):1.990440e-01,(15:8.358614e-02,3:8.761766e-02):2.866004e-01):1.886173e-01):2.381544e-01):1.088365e-01,(12:5.655568e-01,((8:4.246616e-01,(4:3.567628e-01,((7:8.529114e-02,2:9.280550e-02):2.797078e-01,5:3.080029e-01):1.032297e-01):6.185099e-02):2.099778e-01,11:5.859279e-01):9.537568e-02):2.947193e-01):4.362186e-01):3.661748e-01):3.180273e-01,1:8.474307e-01);
   tree gen.82000 = [&U] ((((24:2.374277e-01,((32:8.654585e-01,(29:2.454637e-01,(30:1.248009e-01,28:3.127798e-01):3.851664e-02):9.181425e-02):1.427060e-01,(((34:2.604766e-01,31:5.100722e-01):1.989918e-01,23:1.947810e-01):9.834075e-02,(25:3.358715e-02,26:1.132656e-02):1.851803e-01):3.728132e-04):1.780792e-02):3.472313e-01,33:4.917516e-01):3.263164e-01,(35:1.906849e-02,20:6.097509e-01):5.592111e-01):7.119413e-01,((19:1.010619e+00,(22:1.138798e-01,21:3.313330e-02):5.771968e-01):7.414761e-01,(((14:1.322759e+00,13:6.065409e-01):4.284905e-01,((17:6.116555e-02,18:1.531844e-01):2.951306e-01,16:6.418346e-01):3.246433e+00):2.710137e-01,((12:5.766155e-01,(11:5.055015e-01,(8:3.191427e-01,(((7:8.595235e-02,2:9.527551e-02):3.027332e-01,5:3.347236e-01):8.169499e-02,4:3.795967e-01):8.486704e-02):1.939901e-01):9.491027e-02):2.453445e-01,(10:6.144708e-01,(9:5.375671e-01,((15:5.811260e-02,3:1.235654e-01):2.408275e-01,(6:4.771848e-02,27:1.830644e+00):3.662512e-01):1.442255e-01):2.727769e-01):1.425534e-01):3.059463e-01):4.322490e-01):2.165578e-01,1:8.259576e-01);
   tree gen.82500 = [&U] ((((21:6.072456e-02,22:1.063122e-01):7.917532e-01,19:1.086145e+00):4.307033e-01,(((16:6.807157e-01,(17:5.114386e-02,18:1.540033e-01):3.069966e-01):4.123773e+00,(14:1.257135e+00,13:7.888471e-01):5.455074e-01):2.054304e-01,(((((((7:1.029966e-01,2:9.684204e-02):2.630125e-01,5:3.712550e-01):5.964859e-02,4:3.438535e-01):9.716874e-02,8:3.735540e-01):1.584940e-01,12:6.732128e-01):5.957453e-02,11:4.394014e-01):2.531911e-01,((((3:1.269715e-01,15:4.451402e-02):2.809916e-01,(27:1.606772e+00,6:3.961134e-02):2.958934e-01):1.993557e-01,9:5.117326e-01):3.024771e-01,10:4.956680e-01):1.901106e-01):3.343570e-01):5.192432e-01):2.551703e-01,((23:2.040992e-01,(((24:1.650174e-01,((32:6.334638e-01,31:7.320344e-01):1.931722e-01,28:4.663287e-01):1.169418e-02):3.104538e-01,(34:4.615039e-02,(29:1.157804e-01,((25:4.838247e-02,26:4.917930e-04):3.818656e-01,30:2.594579e-01):2.735555e-03):2.071663e-02):2.009483e-01):6.292414e-02,33:5.442517e-01):4.192860e-03):3.434999e-01,(35:3.036124e-01,20:5.514592e-01):5.592171e-01):7.231534e-01,1:8.743921e-01);
   tree gen.83000 = [&U] ((20:1.202909e+00,((33:7.079841e-01,((29:2.711436e-01,30:1.627411e-01):2.339479e-01,(23:2.175756e-01,((34:4.877167e-01,((25:3.723299e-02,26:4.063961e-02):7.371741e-02,24:2.008983e-02):3.077130e-03):1.127675e-01,((32:5.934342e-01,31:8.404633e-01):7.735434e-02,28:3.642867e-01):2.318117e-01):1.584451e-02):8.369622e-02):1.425314e-01):3.606952e-01,35:1.430165e+00):3.492496e-02):7.993610e-01,((((((18:1.403577e-01,17:8.264018e-02):3.553251e-01,16:6.349489e-01):3.693056e+00,27:1.310444e+00):1.788559e-01,(14:1.133392e+00,13:8.654840e-01):5.700277e-01):2.129079e-01,((11:5.240680e-01,(12:7.588539e-01,(8:3.687647e-01,(4:3.832472e-01,((2:9.435631e-02,7:9.820369e-02):3.092597e-01,5:3.318569e-01):5.273553e-02):9.017014e-02):1.599777e-01):9.009447e-02):1.994199e-01,(((6:3.386248e-01,(3:1.062437e-01,15:1.156763e-01):3.030370e-01):1.943973e-01,9:5.263025e-01):2.788746e-01,10:6.230767e-01):1.588297e-01):3.241384e-01):4.761259e-01,(19:1.087132e+00,(22:7.390413e-02,21:9.766251e-02):6.788352e-01):6.556828e-01):2.404476e-01,1:9.116405e-01);
   tree gen.83500 = [&U] ((20:7.125774e-01,((33:6.807709e-01,((29:1.743172e-01,30:2.515034e-01):2.249555e-01,((((25:2.954826e-02,26:4.028908e-02):5.278642e-02,24:4.428334e-02):2.352604e-02,34:2.629985e-01):1.685797e-01,((31:8.081579e-01,(28:3.700094e-01,32:8.959409e-01):4.477490e-02):1.558820e-01,23:2.069169e-01):1.532238e-02):1.159127e-01):1.370528e-01):3.468309e-01,35:7.378582e-01):3.358253e-02):7.686356e-01,((((((18:1.349627e-01,17:7.946369e-02):3.636280e-01,16:5.961325e-01):3.551104e+00,27:1.260074e+00):4.094276e-01,(14:1.089827e+00,13:7.241946e-01):5.481173e-01):2.047242e-01,((11:5.097772e-01,((8:4.124471e-01,(5:3.191012e-01,((2:9.072948e-02,7:9.442898e-02):2.973725e-01,4:3.846350e-01):4.584652e-02):8.295809e-02):1.538285e-01,12:7.296854e-01):9.898403e-02):1.917547e-01,(((6:3.374501e-01,(3:1.021599e-01,15:1.112300e-01):2.913890e-01):1.576472e-01,9:6.134780e-01):2.109791e-01,10:5.991271e-01):1.745478e-01):4.304468e-01):5.395283e-01,(19:9.815477e-01,(22:9.307924e-02,21:6.835016e-02):7.291126e-01):6.304800e-01):2.408629e-01,1:8.765992e-01);
   tree gen.84000 = [&U] (((20:2.905154e-01,35:2.867315e-01):1.326367e+00,(34:3.635784e-01,(23:2.458009e-01,(((32:7.222477e-01,31:7.019611e-01):2.818460e-01,(24:3.854694e-02,28:3.274301e-01):2.656892e-01):1.542692e-01,((33:5.303190e-02,30:7.225603e-02):1.240025e-01,(29:1.363869e-01,(26:7.450336e-03,25:7.619147e-02):3.022822e-01):1.869162e-01):3.025306e-01):6.135000e-03):3.023720e-02):5.223086e-01):5.800003e-01,(((22:1.422582e-01,21:5.340551e-02):6.019530e-01,19:1.249370e+00):8.481780e-01,((((18:1.500992e-01,17:8.605399e-02):3.003993e-01,16:7.121762e-01):4.635068e+00,(14:1.250321e+00,13:8.069837e-01):5.084340e-01):2.356711e-01,((10:6.284883e-01,(9:5.835537e-01,((27:2.103556e+00,6:9.875756e-02):3.252092e-01,(15:9.458158e-02,3:1.022900e-01):2.875292e-01):2.205746e-01):2.834608e-01):9.414505e-02,((12:6.613788e-01,(8:4.470269e-01,(4:4.172089e-01,((7:9.295877e-02,2:1.167053e-01):3.723363e-01,5:3.601876e-01):1.102971e-01):4.511556e-02):1.559733e-01):1.056774e-01,11:5.523729e-01):2.575056e-01):4.734557e-01):6.168217e-01):2.051539e-01,1:9.002056e-01);
   tree gen.84500 = [&U] (((20:1.444847e-01,35:2.217144e-01):1.195210e+00,(23:2.182634e-01,((34:3.276263e-01,((32:6.695322e-01,31:5.720501e-01):2.470646e-01,(24:1.015301e-02,28:9.008654e-02):3.038988e-01):1.516634e-01):3.931540e-03,(((33:1.537589e-01,30:4.094067e-02):1.981132e-01,29:2.259527e-01):3.820560e-02,(26:1.643341e-02,25:6.838334e-02):4.785325e-01):3.733092e-02):6.539180e-03):4.870293e-01):7.692091e-01,(((22:1.281911e-01,21:8.133229e-02):6.163348e-01,19:1.113307e+00):6.047273e-01,((((18:1.352567e-01,17:7.754461e-02):1.994177e-01,16:6.417533e-01):4.176734e+00,(14:1.126684e+00,13:7.271858e-01):4.581579e-01):2.123670e-01,((10:5.663408e-01,(9:5.258495e-01,((27:1.696124e+00,6:4.403881e-02):3.129956e-01,(15:8.522897e-02,3:9.191801e-02):2.677763e-01):1.987633e-01):2.554310e-01):9.231376e-02,((12:5.959789e-01,11:4.604420e-01):9.522762e-02,(8:4.106360e-01,((4:3.049148e-01,(7:7.323223e-02,2:1.051650e-01):3.355181e-01):5.124710e-02,5:3.245708e-01):8.226494e-02):1.552591e-01):3.216878e-01):3.440125e-01):5.558278e-01):1.848674e-01,1:8.612169e-01);
   tree gen.85000 = [&U] (((20:1.184825e+00,35:2.363385e-02):3.933384e-01,(((33:1.543480e-01,30:2.674232e-02):2.380017e-01,29:2.268183e-01):8.524678e-02,((((24:2.179080e-03,28:2.765093e-02):3.050631e-01,((32:6.720973e-01,31:6.600142e-01):4.635504e-02,34:3.288814e-01):8.576594e-02):1.122587e-01,23:2.345581e-01):6.673719e-02,(26:1.657453e-02,25:1.510914e-02):2.627304e-01):5.102101e-03):6.158654e-01):7.055550e-01,(((22:1.286822e-01,21:4.141432e-02):8.245566e-01,19:1.088060e+00):6.070441e-01,((((18:1.427584e-01,17:7.784170e-02):2.263341e-01,16:7.826708e-01):4.278668e+00,(14:1.131001e+00,13:6.257934e-01):3.637329e-01):2.927444e-01,((10:5.331116e-01,(9:5.278641e-01,((27:1.702622e+00,6:3.836183e-02):3.141947e-01,(15:7.617863e-02,3:1.281611e-01):2.688022e-01):1.995248e-01):2.564096e-01):9.266743e-02,((11:4.622060e-01,(8:3.510322e-01,(4:3.543087e-01,(5:3.144730e-01,(7:7.351279e-02,2:1.162559e-01):3.504633e-01):3.944016e-02):9.325635e-02):1.558539e-01):9.559245e-02,12:5.982622e-01):2.007762e-01):3.453304e-01):5.437511e-01):1.432048e-01,1:8.645163e-01);
   tree gen.85500 = [&U] ((((21:6.250249e-02,22:1.452108e-01):8.475730e-01,19:1.107045e+00):5.613751e-01,(((16:6.357107e-01,(17:7.865822e-02,18:1.291816e-01):3.172724e-01):4.443724e+00,(14:1.236366e+00,13:7.731649e-01):4.733873e-01):2.167367e-01,((((4:3.973744e-01,(5:3.606938e-01,(7:1.192912e-01,2:9.726359e-02):2.924377e-01):7.790479e-02):5.696247e-02,8:4.028028e-01):1.917709e-01,(12:5.810860e-01,11:4.705641e-01):8.551550e-02):2.092688e-01,((((3:1.102173e-01,15:7.447351e-02):2.519922e-01,(27:1.862165e+00,6:3.172058e-01):7.293687e-02):2.069632e-01,9:5.167051e-01):2.811987e-01,10:5.965938e-01):1.814315e-01):3.070017e-01):6.035702e-01):1.862235e-01,((35:3.256478e-01,20:1.808267e-01):1.085482e+00,((28:4.437364e-01,(24:2.015920e-01,(34:6.540262e-01,(32:6.352036e-01,31:6.205389e-01):1.078888e-01):9.235625e-02):3.896659e-02):2.823256e-01,((23:1.140048e-01,((33:4.473676e-01,29:3.005118e-02):8.373417e-02,30:2.161914e-01):1.717512e-01):5.028554e-02,(25:5.843684e-02,26:3.897259e-02):2.637245e-01):7.437738e-02):1.389958e-01):8.381551e-01,1:9.010816e-01);
   tree gen.86000 = [&U] (((35:6.540625e-02,20:8.216910e-02):9.292694e-01,((23:3.799589e-01,((24:4.553519e-01,((32:7.656480e-01,31:9.488099e-01):3.556215e-02,(26:2.859162e-02,25:5.735701e-02):1.949384e-02):5.163677e-02):3.131853e-02,28:5.309060e-01):2.528826e-01):2.718988e-02,((33:1.947672e-01,34:2.675996e-01):8.484597e-02,(30:2.638211e-01,29:2.491527e-01):8.385019e-02):5.961437e-02):4.546900e-01):4.904741e-01,((19:1.003043e+00,(21:3.645572e-02,22:1.402593e-01):7.892231e-01):6.670971e-01,(((16:5.574306e-01,(18:1.497595e-01,17:5.838038e-02):4.786562e-01):4.008400e+00,(14:1.107633e+00,13:8.666162e-01):4.691646e-01):2.670610e-01,((10:5.260909e-01,(27:1.784440e+00,(9:5.276785e-01,((3:1.142746e-01,15:6.424991e-02):2.653601e-01,6:3.797953e-01):2.204065e-01):6.039436e-02):1.645947e-01):1.167291e-01,((11:5.099905e-01,(8:3.877716e-01,(4:3.630320e-01,((7:9.786218e-02,2:9.093291e-02):3.453047e-01,5:3.763694e-01):6.387238e-02):7.086841e-02):1.819737e-01):5.213609e-02,12:6.499530e-01):2.927079e-01):4.773779e-01):3.155131e-01):1.532789e-01,1:1.073492e+00);
   tree gen.86500 = [&U] ((((22:9.982783e-02,21:6.237377e-02):6.236767e-01,19:1.100534e+00):5.098685e-01,(((16:4.772639e-01,(17:1.147919e-01,18:1.248086e-01):3.284718e-01):3.595444e+00,((13:7.486416e-01,14:1.111285e+00):5.320793e-01,27:1.306753e+00):3.703102e-02):1.649909e-01,((10:5.120573e-01,((6:3.318758e-01,(15:5.658123e-02,3:1.213749e-01):2.805521e-01):2.426222e-01,9:5.049957e-01):3.497730e-01):8.486950e-02,(12:5.325271e-01,((8:4.012910e-01,(((7:6.748569e-02,2:1.183869e-01):3.108076e-01,5:3.760837e-01):5.440590e-02,4:3.539416e-01):2.924464e-02):1.647493e-01,11:5.595738e-01):8.516901e-02):2.699514e-01):3.633735e-01):4.702302e-01):1.831709e-01,((((((29:2.753954e-01,30:2.219989e-01):2.124439e-02,34:4.608371e-01):3.398488e-02,(((28:4.838940e-02,24:1.084062e-01):2.922488e-01,(32:5.384178e-01,(25:7.338438e-02,26:1.085618e-03):1.646722e-02):3.033062e-01):1.987010e-02,31:9.147144e-01):1.418354e-01):4.043246e-02,23:1.330335e-01):2.860958e-01,33:5.026669e-01):2.922678e-01,(20:9.282168e-01,35:4.732510e-01):3.080725e-01):6.739156e-01,1:8.847405e-01);
   tree gen.87000 = [&U] ((((21:6.320355e-02,22:6.376416e-02):8.102033e-01,19:1.055081e+00):5.752403e-01,(((16:6.058704e-01,(17:7.496601e-02,18:1.365882e-01):2.702367e-01):4.165062e+00,(14:1.135374e+00,13:7.676668e-01):5.233280e-01):2.167000e-01,(((12:5.305490e-01,11:5.172514e-01):1.319745e-01,((4:3.618093e-01,(5:3.437628e-01,(7:1.060038e-01,2:8.847927e-02):3.019699e-01):8.193742e-02):5.054290e-02,8:3.838952e-01):1.496666e-01):3.217597e-01,((((3:1.050437e-01,15:7.097772e-02):3.339187e-01,(27:2.302080e+00,6:6.328159e-02):2.765293e-01):1.882107e-01,9:4.924510e-01):2.318250e-01,10:5.419528e-01):1.172860e-01):3.397471e-01):4.114492e-01):2.440514e-01,((((28:1.819704e-01,24:1.977269e-01):1.436016e-01,32:6.652134e-01):1.763571e-01,((23:1.326833e-01,(29:2.119609e-01,(30:1.865363e-01,33:2.113826e-01):7.746502e-02):1.069097e-01):1.112512e-01,((25:3.996373e-02,26:5.791069e-03):2.151228e-01,(34:9.217475e-02,31:6.801379e-01):4.456387e-01):4.104406e-02):2.459945e-02):4.616866e-01,(35:4.069878e-01,20:1.006605e+00):4.429922e-02):7.908122e-01,1:8.758430e-01);
   tree gen.87500 = [&U] ((20:1.187711e+00,((((23:3.409460e-01,34:2.443825e-01):1.550817e-02,((24:7.752293e-02,28:2.347242e-01):1.887609e-01,(31:6.171871e-01,32:7.003944e-01):1.346297e-01):1.467272e-01):7.350662e-02,(29:2.001377e-01,(33:8.541318e-02,30:4.217370e-02):6.398943e-02):3.975938e-01):8.137466e-02,(35:6.108733e-01,(26:5.901199e-03,25:1.039382e-01):2.029570e-01):8.939523e-02):4.793572e-01):7.203746e-01,(((22:6.720772e-02,21:1.083240e-01):9.033337e-01,19:1.035637e+00):6.453679e-01,((((18:1.742895e-01,17:7.988089e-02):2.095247e-01,16:8.156233e-01):3.853266e+00,(14:1.230003e+00,13:7.369627e-01):3.380381e-01):3.531044e-01,((10:5.555570e-01,(9:5.500886e-01,((27:1.609896e+00,6:1.027197e-01):2.520289e-01,(15:5.783210e-02,3:1.195743e-01):3.388130e-01):2.569878e-01):2.441940e-01):1.032453e-01,((12:6.184482e-01,(8:3.658116e-01,(4:3.562119e-01,((7:8.993211e-02,2:9.325703e-02):2.887700e-01,5:3.277132e-01):8.460591e-02):9.214800e-02):1.486504e-01):7.346373e-02,11:4.494290e-01):2.688451e-01):3.162668e-01):5.666445e-01):2.316853e-01,1:9.074993e-01);
   tree gen.88000 = [&U] (((35:3.639907e-02,20:8.039562e-01):5.636646e-01,(33:6.052006e-01,((23:2.509395e-01,((29:1.481593e-01,(30:2.882107e-01,((26:4.276735e-03,25:3.687268e-02):1.631817e-01,28:4.185522e-02):2.012985e-01):9.148223e-03):4.135501e-02,32:7.197796e-01):9.605611e-02):7.719077e-02,(24:2.835987e-01,(31:1.147276e+00,34:3.409193e-01):6.942855e-02):1.414825e-01):2.231246e-01):6.732668e-02):7.759511e-01,((19:1.238052e+00,(22:1.221337e-01,21:4.694859e-02):6.383385e-01):6.713584e-01,(((14:1.104254e+00,13:7.076170e-01):3.731550e-01,((17:8.934680e-02,18:1.200628e-01):4.232053e-01,16:4.825027e-01):3.566111e+00):2.828367e-01,(((12:6.069576e-01,11:5.540015e-01):1.276154e-01,(8:3.781144e-01,(4:3.436659e-01,((7:6.914090e-02,2:1.117738e-01):2.687284e-01,5:3.119098e-01):8.220856e-02):6.496989e-02):9.698046e-02):2.568192e-01,(10:5.230247e-01,(9:5.619620e-01,((15:7.000369e-02,3:1.010347e-01):3.067758e-01,(6:7.146549e-02,27:1.234624e+00):2.416565e-01):1.707130e-01):3.119731e-01):1.539655e-01):4.679491e-01):4.178277e-01):1.278806e-01,1:9.335597e-01);
   tree gen.88500 = [&U] (((35:5.170123e-02,20:4.478060e-01):6.502046e-01,(33:5.804160e-01,(((29:1.843061e-01,(30:2.834930e-01,((26:8.402256e-03,25:4.361668e-02):5.470744e-02,28:4.117009e-02):1.925028e-01):4.406421e-02):7.713833e-02,32:7.079976e-01):1.185884e-01,((31:1.042779e+00,(34:1.379451e-01,24:1.814554e-01):7.186058e-02):8.560742e-02,23:2.468319e-01):2.970794e-02):2.124303e-01):3.156363e-01):7.632497e-01,((19:1.159564e+00,(22:8.449403e-02,21:4.618009e-02):6.278896e-01):6.603690e-01,(((14:1.086178e+00,13:6.960341e-01):3.670469e-01,((17:8.788428e-02,18:1.180975e-01):3.900111e-01,16:4.746046e-01):3.962066e+00):2.782070e-01,(((11:5.513516e-01,(8:3.719250e-01,(4:3.325515e-01,((7:1.096115e-01,2:1.099442e-01):2.460913e-01,5:3.068041e-01):8.086289e-02):7.378641e-02):1.463130e-01):6.579268e-02,12:5.970224e-01):2.359261e-01,(10:5.144633e-01,(9:5.527633e-01,((15:6.885780e-02,3:9.938086e-02):2.892645e-01,(6:1.886430e-01,27:1.486061e+00):1.038440e-01):1.679187e-01):3.068665e-01):1.514452e-01):4.247265e-01):4.109883e-01):7.873936e-02,1:9.182784e-01);
   tree gen.89000 = [&U] (((20:1.207768e+00,(((((28:3.552216e-01,(31:8.891467e-01,((25:2.505623e-02,32:4.262563e-01):3.218096e-03,26:2.991385e-03):1.018713e-02):1.030454e-01):2.124622e-01,(24:4.131684e-02,23:1.082843e-01):1.138230e-01):9.440271e-03,34:5.592363e-01):4.342609e-02,33:4.194848e-01):1.821784e-01,(29:2.766085e-01,30:1.440952e-01):2.221429e-01):1.397824e-03):5.667549e-01,35:1.141371e+00):4.629049e-01,(((((11:5.686155e-01,(8:4.018147e-01,(4:3.394060e-01,((2:8.892108e-02,7:9.617895e-02):2.903953e-01,5:3.357777e-01):7.425767e-02):7.805322e-02):1.865738e-01):8.844392e-02,12:5.157283e-01):2.634144e-01,(((6:3.070659e-01,(3:1.074715e-01,15:5.702679e-02):2.508130e-01):1.740518e-01,9:5.501677e-01):2.973849e-01,10:5.253620e-01):1.131597e-01):3.695810e-01,((14:1.070985e+00,13:7.840826e-01):5.641323e-01,(27:8.332505e-01,((18:1.218009e-01,17:8.847725e-02):4.763082e-01,16:4.331254e-01):4.206628e+00):3.486821e-01):2.931900e-01):5.895190e-01,(19:1.160884e+00,(22:1.105877e-01,21:1.999706e-02):6.768235e-01):5.209462e-01):1.890580e-01,1:1.006022e+00);
   tree gen.89500 = [&U] (((35:4.148837e-02,20:6.781132e-01):4.703787e-01,((((((32:1.929314e-01,24:2.531735e-02):3.557210e-01,(31:6.793413e-01,(25:4.021549e-02,26:2.325158e-02):8.837136e-02):6.322007e-02):1.370666e-01,(28:3.972660e-01,(29:2.626471e-01,30:2.269086e-01):8.994273e-02):6.700764e-02):8.996890e-02,34:3.056342e-01):3.107159e-02,23:1.458695e-01):1.408236e-01,33:6.464207e-01):5.468421e-02):7.883266e-01,((19:9.569557e-01,(21:1.209843e-01,22:6.953940e-02):5.764835e-01):7.208418e-01,(((16:5.237895e-01,(18:1.325903e-01,17:7.662505e-02):4.021822e-01):3.848501e+00,(14:1.163892e+00,13:7.373886e-01):4.640768e-01):2.388774e-01,((10:6.063256e-01,((27:1.381322e+00,((3:1.047826e-01,15:6.941956e-02):2.899037e-01,6:3.692551e-01):1.463353e-01):6.958323e-03,9:5.931195e-01):2.098378e-01):1.371647e-01,((12:6.300173e-01,11:4.879725e-01):9.192422e-02,(8:4.085431e-01,(4:3.637099e-01,((7:8.245383e-02,2:8.796191e-02):3.566253e-01,5:3.591271e-01):5.157759e-02):7.541114e-02):2.060832e-01):3.192653e-01):3.742252e-01):4.604485e-01):2.771329e-01,1:8.385301e-01);
   tree gen.90000 = [&U] (((((29:3.868152e-01,(20:1.209588e+00,30:9.933317e-02):5.993954e-02):8.278770e-02,(33:5.190605e-01,(23:2.196391e-01,(34:2.623649e-01,(24:1.109373e-01,(28:2.954936e-01,(31:9.062471e-01,32:5.737042e-01):2.398172e-01):5.318775e-02):2.180356e-01):4.559363e-02):2.464594e-02):6.220564e-02):1.006049e-01,(26:2.639953e-03,25:5.342061e-02):1.637383e-01):7.313854e-01,35:1.129107e+00):1.649049e-01,(((22:1.301485e-01,21:5.008626e-02):6.814226e-01,19:1.186346e+00):4.559540e-01,((((18:1.401756e-01,17:7.082365e-02):2.149944e-01,16:6.971948e-01):3.847966e+00,(14:1.033792e+00,13:7.859239e-01):4.154123e-01):2.144944e-01,((10:5.943491e-01,(9:4.700543e-01,((27:1.336971e+00,6:1.300032e-02):3.503374e-01,(15:7.890002e-02,3:1.147561e-01):2.634920e-01):2.127684e-01):2.154131e-01):1.125591e-01,(11:4.857715e-01,((8:3.714651e-01,(4:3.418587e-01,((7:1.093916e-01,2:8.949933e-02):2.863284e-01,5:3.826922e-01):7.259837e-02):1.020625e-01):1.304765e-01,12:5.243801e-01):7.671932e-02):2.144260e-01):5.256905e-01):4.681627e-01):1.698210e-01,1:1.009948e+00);
   tree gen.90500 = [&U] ((((21:5.466041e-02,22:1.328410e-01):5.469364e-01,19:1.219648e+00):6.727071e-01,((27:2.403180e+00,((11:5.096452e-01,(((4:3.889133e-01,(5:3.658665e-01,(7:1.262806e-01,2:9.571514e-02):3.492552e-01):5.539595e-02):8.937860e-02,8:3.385675e-01):1.914442e-01,12:6.411004e-01):8.050577e-02):2.620169e-01,(((6:4.806626e-01,(15:7.828458e-02,3:1.255338e-01):3.343822e-01):1.888386e-01,9:5.231176e-01):2.422908e-01,10:5.521162e-01):1.360505e-01):1.618091e-01):2.478318e-01,((16:6.849105e-01,(17:6.153918e-02,18:1.566669e-01):1.388038e-01):4.380133e+00,(14:1.183822e+00,13:8.323547e-01):5.855095e-01):9.739140e-02):5.996222e-01):1.669416e-01,(35:2.666800e-01,((((((26:1.732133e-02,25:9.024752e-02):1.066067e-02,33:1.829246e-01):2.187505e-02,23:3.272951e-02):1.877176e-01,(29:1.989691e-01,(30:2.208162e-01,34:2.331033e-01):3.358911e-02):1.721756e-01):6.358551e-02,(24:2.829395e-01,((32:8.186404e-01,31:8.207025e-01):1.864189e-01,28:2.714910e-01):1.373653e-01):1.148436e-01):5.680981e-01,20:1.021215e+00):3.401816e-01):3.618560e-01,1:1.142349e+00);
   tree gen.91000 = [&U] ((((33:5.274145e-01,((34:2.331814e-01,24:3.607080e-02):2.025089e-01,(23:2.495809e-01,((31:7.993756e-01,32:5.781774e-01):1.092417e-01,28:5.008328e-01):1.015355e-01):1.624160e-01):2.940525e-02):2.430332e-01,((26:4.402811e-02,25:2.424009e-02):2.651620e-01,(29:2.534684e-01,(30:2.777101e-01,20:8.306540e-01):7.199547e-03):8.070215e-02):1.403629e-01):3.138176e-01,35:7.970588e-01):7.221344e-01,(((22:9.119237e-02,21:4.606732e-02):6.131160e-01,19:1.272907e+00):7.189178e-01,((((18:1.666986e-01,17:5.728716e-02):2.306814e-01,16:7.480650e-01):4.128729e+00,(14:1.109222e+00,13:8.432682e-01):3.312489e-01):2.548637e-01,((10:6.377153e-01,(9:5.043514e-01,((27:1.905641e+00,6:7.463812e-02):2.771250e-01,(15:8.465690e-02,3:9.119368e-02):2.138848e-01):2.554637e-01):2.311305e-01):1.207719e-01,((11:5.436208e-01,(8:3.985688e-01,(((7:7.522975e-02,2:9.602957e-02):3.057818e-01,5:3.029704e-01):1.172293e-01,4:3.668021e-01):4.372615e-02):1.452350e-01):6.400567e-02,12:5.626411e-01):2.304642e-01):5.505396e-01):4.714806e-01):1.181033e-01,1:1.083638e+00);
   tree gen.91500 = [&U] (((35:1.284543e-01,20:1.594100e-01):1.083268e+00,(33:5.432947e-01,((32:7.699974e-01,((26:8.127476e-03,25:2.321943e-02):1.913313e-01,(29:1.486539e-01,(30:2.652250e-01,28:2.450640e-01):4.730220e-02):7.237480e-02):6.368018e-02):1.189049e-01,((24:5.430284e-02,23:7.611014e-02):1.009366e-01,(34:7.432637e-02,31:8.411154e-01):3.861204e-01):9.578561e-02):2.208836e-01):3.750091e-01):6.026774e-01,((19:1.037714e+00,(22:1.479206e-01,21:6.082972e-02):7.827543e-01):6.139425e-01,(((14:1.198506e+00,13:8.760971e-01):4.326953e-01,((17:9.360848e-02,18:1.218364e-01):4.896256e-01,16:5.055172e-01):3.705997e+00):2.571949e-01,(((11:5.200636e-01,12:5.746382e-01):9.611407e-02,(8:4.362466e-01,((5:3.383516e-01,(7:1.002260e-01,2:9.139892e-02):2.914967e-01):6.832408e-02,4:3.555391e-01):5.454325e-02):1.304300e-01):3.656546e-01,(10:6.417226e-01,(9:5.796827e-01,((15:8.786709e-02,3:1.220518e-01):2.591056e-01,(6:1.040223e-01,27:1.563234e+00):2.847050e-01):2.085742e-01):2.651720e-01):1.397050e-01):5.027618e-01):4.020826e-01):1.276797e-01,1:9.780889e-01);
   tree gen.92000 = [&U] (((35:6.944223e-01,20:7.137167e-01):7.063058e-01,(33:5.043547e-01,((32:7.148087e-01,(30:2.290992e-01,((29:1.400934e-01,28:2.777856e-01):8.241087e-02,(26:1.490991e-03,25:4.550778e-02):4.129606e-01):8.791002e-02):5.911599e-02):1.103825e-01,((24:1.587023e-01,23:2.586664e-02):9.370207e-02,(34:2.407474e-01,31:6.884290e-01):3.584457e-01):1.416787e-01):4.197551e-01):9.990356e-02):5.590774e-01,((19:9.633367e-01,(22:1.120822e-01,21:5.646982e-02):5.878092e-01):5.699389e-01,(((14:1.112604e+00,13:8.133039e-01):3.273016e-01,((17:8.013626e-02,18:1.290452e-01):4.545323e-01,16:4.692849e-01):3.440374e+00):3.102628e-01,(((11:4.919208e-01,12:5.334517e-01):8.922521e-02,(8:4.049792e-01,((5:3.141007e-01,(7:9.304241e-02,2:9.721444e-02):2.706040e-01):9.404725e-02,4:3.300563e-01):5.063393e-02):1.811548e-01):3.394468e-01,(10:5.977477e-01,(9:5.381347e-01,((15:8.082572e-02,3:1.133039e-01):2.647168e-01,(6:1.242894e-01,27:1.451191e+00):2.580775e-01):1.698662e-01):1.647415e-01):1.421193e-01):4.640634e-01):5.179853e-01):1.185284e-01,1:8.099114e-01);
   tree gen.92500 = [&U] (((35:7.546634e-01,20:7.531576e-01):4.810974e-01,(33:4.096365e-01,(((28:3.932729e-01,(26:4.708401e-02,25:4.945558e-02):2.296138e-01):9.365108e-02,((29:1.522465e-01,30:2.899559e-01):1.418948e-02,32:7.162557e-01):1.163463e-01):5.674213e-02,((24:3.607763e-02,23:1.060133e-01):2.508216e-01,(34:5.156029e-01,31:7.481502e-01):2.895893e-01):1.278556e-01):3.894923e-01):1.969960e-02):8.262022e-01,((19:1.046906e+00,(22:1.218053e-01,21:6.807485e-02):6.388016e-01):6.193811e-01,(((14:1.213891e+00,13:6.769685e-01):3.783527e-01,((17:9.861623e-02,18:1.402399e-01):4.919954e-01,16:5.796718e-01):4.855929e+00):3.154901e-01,(((12:6.225592e-01,(8:4.401111e-01,((5:3.413489e-01,(7:1.011138e-01,2:8.575883e-02):3.044155e-01):8.949993e-02,4:3.586887e-01):5.502642e-02):1.968700e-01):6.063975e-02,11:5.345949e-01):2.641252e-01,(10:6.496023e-01,(9:5.848178e-01,((15:8.783734e-02,3:1.231330e-01):2.876810e-01,(6:1.350715e-01,27:1.462455e+00):2.407965e-01):1.846021e-01):3.116684e-01):1.089240e-01):4.002162e-01):4.362680e-01):1.288108e-01,1:8.801712e-01);
   tree gen.93000 = [&U] (((20:7.808782e-01,35:2.669237e-01):3.992696e-01,(((29:1.752986e-01,30:1.765946e-01):2.494467e-01,((33:5.038850e-01,(((24:3.403329e-01,28:5.343064e-01):3.890270e-02,(32:6.133697e-01,31:8.767160e-01):1.664674e-01):7.869937e-02,(26:1.735883e-02,25:6.549533e-02):1.750003e-01):1.232920e-01):3.951964e-03,34:3.563314e-01):4.804308e-02):7.469556e-02,23:9.882467e-02):2.277587e-01):7.730111e-01,(((22:1.680939e-01,21:8.223979e-02):6.582883e-01,19:1.052241e+00):6.630795e-01,(((14:1.001484e+00,13:7.193645e-01):7.845193e-01,((10:5.732757e-01,(9:5.133691e-01,(6:3.667707e-01,(15:8.370174e-02,3:1.110307e-01):2.946451e-01):2.027820e-01):2.152999e-01):1.633651e-01,((11:4.830258e-01,12:5.417897e-01):1.316255e-01,(8:3.199728e-01,(4:3.527296e-01,(5:3.857382e-01,(7:1.048324e-01,2:6.651657e-02):2.712289e-01):7.549659e-02):9.711106e-02):1.343194e-01):2.874095e-01):4.017073e-01):2.350996e-01,(((18:1.457159e-01,17:6.327356e-02):1.680803e-01,16:8.100269e-01):4.303977e+00,27:1.616095e+00):3.357370e-01):2.541400e-01):1.422820e-01,1:9.418623e-01);
   tree gen.93500 = [&U] ((((22:1.690416e-01,21:8.316028e-02):7.259263e-01,19:1.274828e+00):5.409269e-01,(((13:8.695911e-01,14:1.107486e+00):4.718325e-01,(27:1.444769e+00,(16:6.761627e-01,(17:8.756012e-02,18:1.630394e-01):1.977282e-01):4.149173e+00):3.116411e-02):1.793069e-01,((10:6.441800e-01,((6:3.711693e-01,(15:8.306790e-02,3:1.264214e-01):2.648809e-01):1.889853e-01,9:4.785551e-01):2.985106e-01):7.798699e-02,((12:5.808753e-01,(8:3.538855e-01,(((7:9.813203e-02,2:9.970738e-02):3.132377e-01,5:3.319776e-01):9.044956e-02,4:4.283033e-01):7.189388e-02):1.786327e-01):8.654413e-02,11:4.915991e-01):3.208886e-01):5.465029e-01):3.499489e-01):2.692676e-01,(((((((25:7.048971e-02,26:4.904604e-03):1.084641e-01,((32:3.789769e-01,30:1.152803e-01):1.157490e-01,29:1.184746e-01):1.774177e-01):8.709420e-02,(31:8.644786e-01,24:1.030138e-01):2.408127e-01):4.118652e-02,28:4.485968e-01):1.304965e-01,(33:5.574655e-01,(23:2.793501e-01,34:4.561547e-01):1.814128e-02):2.474458e-02):3.334389e-01,20:1.223115e+00):2.340373e-01,35:8.592579e-01):6.687246e-01,1:1.064641e+00);
   tree gen.94000 = [&U] (((20:9.774479e-01,35:1.529916e-01):2.527297e-01,(23:8.594641e-02,((24:4.042694e-01,(34:1.579608e-01,33:6.303403e-01):1.626225e-01):4.512761e-02,(((25:3.243673e-02,26:3.286094e-03):3.098853e-01,(30:1.634080e-01,(28:8.060420e-02,29:6.201890e-02):2.277923e-01):1.697166e-01):5.722822e-02,(31:8.905620e-01,32:5.944533e-01):1.746621e-01):1.430492e-01):1.225601e-01):2.505012e-01):7.028770e-01,(((((16:7.644735e-01,(17:8.582670e-02,18:1.475488e-01):1.928207e-01):4.563759e+00,(14:1.046223e+00,13:8.237655e-01):4.765766e-01):2.407613e-01,((((((7:1.049159e-01,2:9.819062e-02):3.021777e-01,5:3.549874e-01):8.370528e-02,4:3.112969e-01):8.190169e-02,8:3.656776e-01):1.898255e-01,(12:5.607403e-01,11:4.524137e-01):7.162005e-02):3.254660e-01,(((6:3.255105e-01,(15:6.653549e-02,3:8.544169e-02):2.909876e-01):1.840197e-01,9:5.974939e-01):2.677488e-01,10:5.714840e-01):1.246305e-01):4.369504e-01):1.722860e-01,27:1.281374e+00):3.376548e-01,((21:1.466013e-01,22:4.423161e-02):7.139467e-01,19:1.129226e+00):6.421141e-01):1.064455e-01,1:9.914216e-01);
   tree gen.94500 = [&U] (((33:6.084276e-01,((30:2.034956e-01,29:1.399780e-01):1.135524e-01,(((34:5.611239e-01,23:1.037472e-01):2.961303e-01,(26:2.654831e-04,(28:3.378515e-01,(25:3.703170e-03,24:8.609018e-02):6.041237e-02):6.284254e-03):7.169236e-02):2.527512e-02,(32:5.962755e-01,31:1.036964e+00):7.050061e-02):1.214738e-01):1.554656e-01):2.086535e-01,(35:1.078730e+00,20:1.048468e+00):2.047117e-01):9.066751e-01,((19:1.250501e+00,(21:8.822263e-02,22:6.356238e-02):7.638588e-01):4.952589e-01,(((16:4.992677e-01,(18:1.164395e-01,17:9.485401e-02):4.465783e-01):3.745740e+00,(14:1.203277e+00,13:7.246974e-01):3.504149e-01):2.099547e-01,((10:6.155090e-01,(((6:3.856654e-01,(3:9.238184e-02,15:7.383569e-02):2.425909e-01):7.157681e-02,27:1.854074e+00):1.259173e-01,9:5.583536e-01):2.455116e-01):9.306512e-02,((11:4.589044e-01,(8:4.008659e-01,(4:3.592750e-01,((7:8.371935e-02,2:1.114556e-01):2.699491e-01,5:3.597550e-01):5.325839e-02):3.977375e-02):1.570938e-01):8.270887e-02,12:5.639278e-01):2.908436e-01):3.814789e-01):4.718327e-01):1.943713e-01,1:8.344387e-01);
   tree gen.95000 = [&U] ((35:6.285338e-01,(20:1.309087e+00,((((33:2.581556e-01,30:2.910210e-02):1.072296e-01,29:2.480658e-01):7.269018e-02,((34:1.884953e-01,(((32:6.519048e-01,31:9.779909e-01):7.164345e-02,28:4.877525e-01):1.394570e-01,23:2.210197e-01):4.062010e-02):5.899665e-03,24:4.168067e-01):2.683202e-01):3.492311e-02,(26:8.323222e-03,25:2.933499e-02):3.255339e-01):2.145315e-01):1.285255e-01):6.442103e-01,(((22:8.366677e-02,21:1.021212e-01):7.727525e-01,19:1.155343e+00):5.150010e-01,(((10:5.455667e-01,(9:4.707158e-01,(6:3.264267e-01,(15:5.500668e-02,3:1.182762e-01):2.498972e-01):1.871214e-01):3.064098e-01):1.357304e-01,((11:4.732016e-01,(8:3.629920e-01,((5:3.378544e-01,(7:9.209631e-02,2:8.815331e-02):2.506776e-01):1.111092e-01,4:3.798489e-01):5.856213e-02):2.210758e-01):1.308721e-01,12:5.114506e-01):1.972201e-01):4.154708e-01,((14:1.214451e+00,13:6.595961e-01):6.332810e-01,(((18:1.503115e-01,17:6.907624e-02):8.168968e-02,16:7.879151e-01):3.949542e+00,27:1.948408e+00):2.012446e-01):8.408038e-02):3.944978e-01):2.406634e-01,1:8.636076e-01);
   tree gen.95500 = [&U] (((20:1.351538e+00,((((((32:5.379970e-01,31:8.438745e-01):1.863744e-01,28:5.070748e-01):8.712368e-02,23:2.281869e-01):1.410078e-01,(24:2.925078e-01,34:3.545500e-01):6.368982e-02):4.462209e-02,((33:2.549792e-01,30:4.342334e-02):2.005658e-01,29:2.561101e-01):9.720528e-02):6.981869e-02,(26:8.618539e-03,25:3.028626e-02):2.890041e-01):3.060294e-01):1.443353e-01,35:6.489158e-01):6.787559e-01,(((22:8.637991e-02,21:1.054328e-01):7.978112e-01,19:1.192809e+00):5.317014e-01,(((10:5.632582e-01,(9:5.416133e-01,(6:3.477700e-01,(15:5.679043e-02,3:1.221117e-01):2.580008e-01):1.657354e-01):3.256684e-01):1.401318e-01,((11:4.885466e-01,12:5.321228e-01):6.525368e-02,(8:3.747631e-01,(((7:9.136177e-02,2:8.880494e-02):2.739063e-01,4:3.921666e-01):5.617817e-02,5:3.912482e-01):3.086342e-02):2.217633e-01):2.887638e-01):4.289436e-01,(((14:1.253833e+00,13:6.809854e-01):3.034163e-01,27:2.013218e+00):1.912330e-01,((18:1.300996e-01,17:8.658021e-02):5.821726e-02,16:8.134655e-01):4.077618e+00):2.215411e-01):5.205109e-01):1.669604e-01,1:8.916126e-01);
   tree gen.96000 = [&U] (((20:1.385157e+00,35:6.163229e-01):8.680851e-02,((23:1.139247e-01,((((28:2.058180e-01,(25:7.683749e-02,26:5.181533e-02):6.294450e-01):5.409164e-02,29:1.834325e-01):4.688125e-03,30:2.590489e-01):2.016853e-01,(24:2.825351e-01,(31:9.747007e-01,32:7.294617e-01):1.010690e-02):3.067846e-02):1.401656e-01):4.512051e-02,(34:1.779188e-01,33:8.505915e-02):3.838568e-01):1.380462e-01):9.713746e-01,((27:1.203483e+00,(((16:6.297969e-01,(17:9.051796e-02,18:1.378697e-01):2.390604e-01):4.121079e+00,(14:9.948602e-01,13:7.194999e-01):4.300655e-01):2.070628e-01,(((((((7:1.250773e-01,2:6.201573e-02):3.389030e-01,5:3.413852e-01):8.779167e-02,4:3.401098e-01):9.210330e-02,8:3.896449e-01):1.824773e-01,12:6.725751e-01):3.070240e-02,11:4.865665e-01):2.526688e-01,(((6:3.433028e-01,(15:8.391870e-02,3:1.196840e-01):2.680935e-01):2.311074e-01,9:5.732321e-01):2.695764e-01,10:5.866054e-01):1.024108e-01):4.511948e-01):1.273578e-01):2.504168e-01,((21:9.947045e-02,22:7.641934e-02):6.192396e-01,19:1.217814e+00):6.689948e-01):2.290920e-01,1:1.026765e+00);
   tree gen.96500 = [&U] (((20:1.008497e+00,35:1.373236e+00):6.757833e-02,((((33:4.977036e-01,(26:5.984253e-03,25:2.704260e-02):5.383474e-02):7.906299e-02,(((32:4.686480e-01,31:8.793184e-01):1.596214e-01,28:4.964763e-01):1.134976e-01,(34:6.104211e-01,23:1.722685e-01):3.388522e-02):1.193801e-01):2.538573e-02,24:2.980922e-01):3.403125e-02,(30:2.698933e-01,29:1.947727e-01):1.075580e-01):5.019869e-01):4.552310e-01,(((22:1.091992e-01,21:1.097713e-01):7.045604e-01,19:1.304762e+00):5.254826e-01,(((10:5.245217e-01,(9:5.352785e-01,(6:4.163908e-01,(15:6.663083e-02,3:1.256251e-01):2.536925e-01):1.798791e-01):3.182393e-01):1.145239e-01,(11:4.828325e-01,(12:5.258990e-01,(8:3.852707e-01,(((7:9.029319e-02,2:8.358716e-02):3.065171e-01,5:3.663212e-01):5.791530e-02,4:3.766152e-01):7.005161e-02):1.799757e-01):5.102989e-02):1.935591e-01):4.028340e-01,(((14:1.053038e+00,13:7.344825e-01):3.971262e-01,27:1.710159e+00):1.655265e-01,((18:1.255590e-01,17:8.064295e-02):6.106367e-02,16:7.950690e-01):4.029925e+00):2.527620e-01):4.191955e-01):2.097810e-01,1:8.811842e-01);
   tree gen.97000 = [&U] ((((21:1.163344e-01,22:9.450395e-02):6.504867e-01,19:1.255624e+00):5.420653e-01,(((14:1.123214e+00,13:7.089764e-01):5.416431e-01,(((8:4.116507e-01,(4:3.384516e-01,((7:8.762597e-02,2:9.561831e-02):2.671039e-01,5:3.414336e-01):2.675365e-02):6.392450e-02):2.248036e-01,(12:5.791396e-01,11:5.029617e-01):7.483877e-02):2.045038e-01,((9:5.779888e-01,(27:2.100944e+00,((3:1.227486e-01,15:8.274531e-02):2.428657e-01,6:3.784252e-01):1.351043e-01):3.076301e-02):2.703030e-01,10:6.154758e-01):1.802504e-01):3.830143e-01):1.309357e-01,(16:5.982976e-01,(17:8.790481e-02,18:1.465464e-01):2.589619e-01):3.679236e+00):3.120164e-01):1.894466e-01,(((23:1.628919e-01,(34:4.321207e-01,(33:6.356345e-01,(24:1.377730e-01,((32:5.739637e-01,28:2.831936e-01):1.020592e-01,31:9.179959e-01):4.593327e-02):9.190367e-02):8.267873e-02):8.979512e-02):1.490444e-01,((29:2.188484e-01,(25:4.755335e-02,26:1.482863e-02):2.768580e-01):4.641402e-02,(20:1.029531e+00,30:2.094363e-01):2.054771e-02):1.832624e-01):3.010834e-01,35:6.843616e-01):6.134093e-01,1:1.007747e+00);
   tree gen.97500 = [&U] ((((((((24:9.291601e-02,32:5.720126e-01):1.282577e-01,31:6.799167e-01):1.356132e-01,28:3.921013e-01):1.057401e-01,33:7.690992e-01):7.930584e-02,(((25:7.437729e-03,20:1.022325e+00):4.944840e-02,26:3.461998e-03):4.342022e-01,(30:2.501536e-01,29:1.700778e-01):2.425379e-01):8.662529e-02):1.953980e-01,(23:2.728176e-01,34:3.177210e-01):1.449925e-01):3.267247e-01,35:1.461513e+00):6.339926e-01,(((22:9.156147e-02,21:4.194350e-02):7.614386e-01,19:1.069806e+00):5.909882e-01,((((18:1.341531e-01,17:1.337014e-01):3.658403e-01,16:5.620061e-01):3.974444e+00,(14:1.129920e+00,13:7.586229e-01):6.701519e-01):9.009516e-02,((10:5.819080e-01,(9:5.566133e-01,((27:3.196812e+00,6:2.191935e-01):1.577885e-01,(15:5.846358e-02,3:1.378525e-01):3.303106e-01):2.129202e-01):2.639270e-01):1.584502e-01,(11:4.454684e-01,((8:3.829258e-01,(4:3.611653e-01,((7:8.718923e-02,2:1.024772e-01):2.993123e-01,5:3.650611e-01):7.262186e-02):1.166788e-01):1.675508e-01,12:5.839725e-01):5.634164e-02):2.432324e-01):3.197366e-01):5.746827e-01):9.766833e-02,1:1.154469e+00);
   tree gen.98000 = [&U] ((35:4.523094e-01,(20:1.188254e+00,(23:1.040248e-01,((((24:3.651113e-02,32:8.151828e-01):5.619439e-02,31:7.724447e-01):1.022509e-01,(26:1.000389e-02,(28:6.771615e-02,25:3.913719e-03):1.064222e-02):2.935377e-01):2.136709e-01,((29:1.727678e-01,(30:5.017666e-02,34:1.799234e-01):1.252336e-01):1.956040e-01,33:6.347923e-01):4.526849e-02):5.759539e-02):2.113050e-01):2.892096e-01):5.375122e-01,((19:1.368967e+00,(21:5.157240e-02,22:1.845384e-01):5.058023e-01):6.593201e-01,(((16:7.225357e-01,(18:1.017640e-01,17:1.356375e-01):2.546607e-01):3.792987e+00,(14:1.202520e+00,13:7.242415e-01):6.164920e-01):2.541778e-01,((10:6.083369e-01,(((6:4.510369e-02,27:1.707540e+00):4.040649e-01,(3:1.182199e-01,15:8.561914e-02):3.107178e-01):1.938428e-01,9:5.231107e-01):2.400079e-01):1.267406e-01,(11:4.504783e-01,(12:6.260552e-01,(((5:3.249789e-01,(7:1.223229e-01,2:8.352469e-02):3.031828e-01):6.802029e-02,4:3.974385e-01):8.917238e-02,8:3.752289e-01):1.532703e-01):5.929141e-02):2.721894e-01):3.561930e-01):5.202543e-01):1.450720e-01,1:1.031267e+00);
   tree gen.98500 = [&U] (((20:5.606025e-02,35:6.218526e-02):1.335007e+00,((((24:1.359790e-01,28:3.636367e-01):1.072419e-01,(32:6.626974e-01,31:9.019797e-01):9.581589e-02):1.662559e-01,23:1.548186e-01):3.779478e-02,(((29:2.365448e-01,30:2.088502e-01):1.002940e-01,34:2.395878e-01):4.689865e-02,((25:8.868987e-03,33:1.363926e-01):4.779093e-02,26:3.952167e-02):4.301918e-01):1.361229e-01):4.860392e-01):6.193172e-01,(((22:4.512756e-02,21:7.364962e-02):7.212591e-01,19:1.229142e+00):6.095229e-01,(((((18:1.188533e-01,17:9.361629e-02):2.447133e-01,16:6.410483e-01):4.106434e+00,(14:1.091209e+00,13:8.270012e-01):6.001441e-01):4.161567e-02,27:1.283345e+00):1.399820e-01,((10:6.116425e-01,(9:6.459074e-01,(6:3.341509e-01,(15:9.185814e-02,3:1.190797e-01):3.037091e-01):1.972579e-01):2.307970e-01):1.272733e-01,(11:4.942760e-01,(12:6.604279e-01,(8:4.335845e-01,((5:3.640684e-01,(7:9.779121e-02,2:9.450753e-02):3.309949e-01):8.852115e-02,4:4.030790e-01):4.609470e-02):1.931289e-01):7.360569e-02):3.126857e-01):4.087547e-01):5.957125e-01):2.237486e-01,1:8.985351e-01);
   tree gen.99000 = [&U] (((20:7.197927e-02,35:2.734825e-01):9.950170e-01,((((31:1.015952e+00,24:2.163485e-01):1.781836e-01,(((30:1.999235e-01,(29:5.260869e-02,28:1.381996e-01):1.647582e-01):8.054946e-02,((25:4.649509e-02,26:1.810371e-02):2.620483e-01,32:8.062356e-01):4.323388e-02):1.213907e-01,23:2.490450e-01):3.999288e-02):2.128743e-01,34:4.034722e-01):1.492985e-03,33:5.940306e-01):3.812184e-01):5.729943e-01,((((11:4.890418e-01,((((5:3.512498e-01,(7:1.112364e-01,2:8.856919e-02):2.886145e-01):7.404029e-02,4:4.001877e-01):7.484833e-02,8:3.600543e-01):1.527906e-01,12:6.493017e-01):6.937596e-02):3.011276e-01,(((6:3.824456e-01,(15:4.410142e-02,3:1.273190e-01):2.930860e-01):2.078898e-01,9:5.293193e-01):2.714839e-01,10:5.573580e-01):9.333756e-02):2.827677e-01,((14:1.282408e+00,13:8.838945e-01):3.974053e-01,(27:1.762151e+00,(16:6.600517e-01,(17:7.235735e-02,18:1.471688e-01):2.790108e-01):3.962772e+00):5.078440e-01):1.849990e-01):5.027342e-01,((21:8.059232e-02,22:1.208599e-01):7.278111e-01,19:1.226600e+00):4.772258e-01):2.664564e-01,1:8.990280e-01);
   tree gen.99500 = [&U] ((((21:3.542824e-02,22:1.223034e-01):6.875125e-01,19:1.024253e+00):4.787810e-01,(((11:5.723575e-01,(12:5.293138e-01,(8:3.894510e-01,(((7:1.361353e-01,2:9.081206e-02):2.797368e-01,4:3.614129e-01):7.231166e-02,5:3.335328e-01):6.310297e-02):1.938878e-01):7.786982e-02):1.948885e-01,((9:5.238286e-01,(27:1.311181e+00,((3:1.199082e-01,15:6.483895e-02):2.352076e-01,6:3.696684e-01):1.466427e-01):4.720502e-02):2.852590e-01,10:6.155869e-01):1.201705e-01):4.127288e-01,((14:1.107418e+00,13:7.108490e-01):3.754903e-01,(16:6.147397e-01,(17:6.361848e-02,18:1.400784e-01):1.757594e-01):3.492721e+00):3.017324e-01):4.647926e-01):2.328536e-01,((((((31:7.615701e-01,32:4.839472e-01):1.994188e-01,28:4.531072e-01):1.271511e-01,24:2.989586e-01):4.832770e-02,(33:1.336509e-01,34:2.095607e-01):2.690400e-01):1.172121e-01,(23:1.278221e-01,(30:2.632593e-01,(29:1.207885e-01,(25:2.393311e-02,26:7.396890e-04):1.651059e-01):3.166552e-02):2.085700e-01):1.733025e-02):2.473144e-01,(20:2.491288e-01,35:2.337765e-01):6.254273e-01):7.181447e-01,1:9.251004e-01);
   tree gen.100000 = [&U] ((((20:7.965117e-01,((26:1.157726e-02,25:3.052975e-02):1.001934e-01,34:3.335952e-01):9.891984e-02):1.462985e-01,(35:7.692256e-01,23:1.531263e-01):6.274020e-02):3.217413e-03,((29:1.177631e-01,30:1.593574e-01):1.647001e-01,((28:3.878156e-01,(24:1.884077e-01,(31:7.577193e-01,32:5.145022e-01):1.437069e-01):4.689741e-02):1.669959e-01,33:6.309158e-01):9.173688e-02):9.680075e-02):1.108296e+00,(((22:1.109828e-01,21:5.642744e-02):7.141432e-01,19:1.060133e+00):6.173547e-01,((((18:1.357299e-01,17:7.410798e-02):2.891345e-01,16:6.159866e-01):3.668895e+00,(14:1.141478e+00,13:7.675396e-01):5.093033e-01):1.456826e-01,((10:5.096529e-01,(9:4.859772e-01,((27:1.183013e+00,6:9.687552e-02):2.496796e-01,(15:7.840625e-02,3:9.251970e-02):1.946956e-01):2.179283e-01):2.459470e-01):1.942079e-01,((8:4.008855e-01,(((7:1.028563e-01,2:9.210000e-02):2.819188e-01,5:3.475653e-01):4.915764e-02,4:2.865623e-01):6.928334e-02):1.596278e-01,(11:5.186108e-01,12:5.854460e-01):9.892229e-02):2.442523e-01):3.297198e-01):4.849006e-01):2.427832e-01,1:7.579765e-01);
   tree gen.100500 = [&U] ((((34:3.361806e-01,(((31:7.904186e-01,(24:1.241784e-01,32:4.986792e-01):1.325302e-01):1.284189e-01,28:3.645494e-01):7.063456e-02,((30:1.219099e-01,33:6.579200e-01):1.496326e-01,29:2.362559e-01):9.192636e-02):1.241543e-01):2.675627e-03,((26:1.174826e-02,(25:1.038442e-03,20:1.189251e+00):1.254583e-02):3.188819e-01,35:8.024214e-01):9.285004e-03):4.228985e-02,23:3.329299e-01):1.011371e+00,(((22:1.157723e-01,21:5.886256e-02):6.039664e-01,19:1.105883e+00):6.809022e-01,((((18:1.415873e-01,17:1.126952e-01):2.515670e-01,16:6.425694e-01):3.827225e+00,(14:1.190739e+00,13:6.410997e-01):5.312823e-01):2.245013e-01,((10:5.942042e-01,(9:5.501774e-01,((27:1.993028e+00,6:9.719204e-02):3.187597e-01,(15:8.145469e-02,3:1.156391e-01):3.158883e-01):2.273329e-01):2.565608e-01):1.154206e-01,((11:5.409913e-01,12:6.055744e-01):9.577834e-02,(8:4.181857e-01,(((7:1.036740e-01,2:1.139824e-01):2.923584e-01,4:3.276805e-01):4.606773e-02,5:3.625644e-01):7.876808e-02):1.817361e-01):2.547930e-01):3.439488e-01):5.083373e-01):3.162005e-01,1:7.906869e-01);
   tree gen.101000 = [&U] ((35:1.128604e+00,(((28:5.235699e-01,((32:5.205712e-01,24:1.037967e-01):3.734363e-02,31:1.142668e+00):3.651199e-01):7.905373e-02,((34:3.101493e-01,29:1.244620e-02):1.822344e-01,((23:8.376310e-02,(30:8.072304e-02,33:2.534627e-01):1.768288e-01):2.197171e-02,(26:3.333256e-03,25:4.541485e-02):3.917564e-01):2.840996e-02):5.179770e-02):2.456994e-01,20:1.268337e+00):7.813602e-02):8.892582e-01,(((((14:1.213096e+00,13:7.173717e-01):6.123582e-01,((18:1.188875e-01,17:8.601728e-02):3.219746e-01,16:6.481962e-01):3.664901e+00):6.204123e-02,27:1.461339e+00):6.829326e-02,(((8:4.613078e-01,((5:3.503087e-01,(2:1.056267e-01,7:1.133100e-01):2.790273e-01):4.088211e-02,4:3.728493e-01):4.424273e-02):1.505042e-01,(12:6.316097e-01,11:5.315054e-01):8.342786e-02):3.491954e-01,(((6:3.815228e-01,(3:7.365522e-02,15:7.846740e-02):2.939174e-01):2.577959e-01,9:5.430633e-01):3.015669e-01,10:5.812538e-01):1.147636e-01):4.169308e-01):4.431985e-01,(19:8.821901e-01,(22:4.196234e-02,21:1.199457e-01):7.263375e-01):7.293585e-01):1.574190e-01,1:8.401110e-01);
   tree gen.101500 = [&U] (((20:2.035715e-01,35:1.803489e-01):9.238107e-01,((((28:3.138643e-01,24:1.206737e-02):2.051878e-01,(31:7.839867e-01,32:6.912428e-01):1.450226e-01):1.725434e-01,(((30:1.580308e-01,29:2.616979e-01):3.992333e-02,23:3.062270e-02):8.253713e-02,((25:5.123072e-02,26:1.103054e-02):8.741405e-02,33:1.069445e-01):2.446419e-01):8.445307e-02):3.690703e-02,34:3.329074e-01):3.026865e-01):8.490493e-01,(((22:1.095591e-01,21:6.905788e-02):7.060992e-01,19:1.267296e+00):7.480533e-01,(27:1.759011e+00,(((10:6.178493e-01,(9:5.836000e-01,(6:3.929887e-01,(15:9.279029e-02,3:9.063613e-02):2.765132e-01):1.840429e-01):2.165362e-01):1.010112e-01,(11:5.056308e-01,(12:6.302867e-01,(8:4.379844e-01,((5:3.709702e-01,(7:8.647334e-02,2:1.181692e-01):2.848555e-01):4.598726e-02,4:3.651388e-01):6.499570e-02):2.091298e-01):6.771647e-02):3.031588e-01):4.030103e-01,((14:1.176881e+00,13:7.336817e-01):4.258319e-01,((18:1.535070e-01,17:6.961706e-02):1.827108e-01,16:6.692475e-01):3.729576e+00):3.019437e-01):4.151314e-01):9.262884e-02):1.086687e-01,1:9.696954e-01);
   tree gen.102000 = [&U] ((35:7.676992e-01,(((33:6.149066e-01,(24:2.495961e-01,((32:4.862958e-01,31:8.537987e-01):1.756323e-01,28:3.006348e-01):9.210241e-02):5.177427e-03):1.191627e-01,((23:1.281105e-01,29:1.857820e-01):9.315602e-02,30:1.617094e-01):6.766595e-02):8.884094e-03,(34:2.947016e-01,(26:6.801070e-03,(20:8.090921e-01,25:1.444523e-03):1.258072e-01):9.465837e-02):2.071276e-01):7.725545e-01):3.483602e-01,(((22:1.805830e-01,21:1.764870e-02):5.778317e-01,19:1.058029e+00):6.514384e-01,((((18:1.341112e-01,17:7.711743e-02):3.480390e-01,16:6.147643e-01):3.661615e+00,(14:1.139213e+00,13:7.127439e-01):3.381757e-01):2.503016e-01,((10:5.340529e-01,(9:5.263703e-01,((27:2.004509e+00,6:1.487101e-04):3.550260e-01,(15:8.537089e-02,3:8.688054e-02):2.212632e-01):2.069029e-01):2.301605e-01):1.489849e-01,((8:3.990223e-01,(4:3.275131e-01,(5:3.468756e-01,(7:1.041181e-01,2:1.109300e-01):3.204569e-01):7.297523e-02):8.823157e-02):1.460453e-01,(12:5.252504e-01,11:5.563338e-01):7.466122e-02):2.937015e-01):3.812027e-01):5.561726e-01):1.654689e-01,1:9.153411e-01);
   tree gen.102500 = [&U] (((20:4.230651e-01,35:1.794769e-03):7.747505e-01,((34:4.106813e-01,((((25:2.069096e-02,26:1.566575e-02):2.186896e-02,33:3.826360e-02):2.672051e-01,23:1.468950e-01):2.705887e-02,(30:1.016266e-01,29:2.575397e-01):1.068083e-01):4.023668e-02):1.806393e-02,((28:2.520117e-01,24:2.746576e-02):1.684833e-01,(32:6.259045e-01,31:1.063005e+00):1.113787e-01):1.481026e-01):2.701075e-01):7.209739e-01,(((22:7.015399e-02,21:5.966795e-02):7.162794e-01,19:1.139091e+00):6.193714e-01,(27:1.501269e+00,(((10:5.553451e-01,(9:5.366800e-01,(6:3.532323e-01,(15:7.567567e-02,3:8.146699e-02):2.485400e-01):1.789406e-01):1.884011e-01):1.411429e-01,(11:4.544790e-01,(12:5.665242e-01,(8:3.557673e-01,((5:3.232493e-01,(7:7.628071e-02,2:8.042546e-02):2.560383e-01):4.850490e-02,4:2.861179e-01):5.511187e-02):1.959133e-01):6.249510e-02):2.373127e-01):3.229124e-01,((14:1.057823e+00,13:7.347787e-01):4.474718e-01,((18:1.339407e-01,17:7.315039e-02):3.298400e-01,16:6.015436e-01):3.932343e+00):2.407399e-01):2.695401e-02):4.558978e-01):2.019207e-01,1:8.984622e-01);
   tree gen.103000 = [&U] ((((22:1.308223e-01,21:7.059940e-02):8.202165e-01,19:9.597828e-01):6.673928e-01,(((10:5.881754e-01,((6:3.888062e-01,(15:7.154604e-02,3:1.350136e-01):3.076662e-01):2.569627e-01,9:4.923507e-01):3.194293e-01):1.346466e-01,((8:3.855258e-01,((4:3.685281e-01,(7:1.029745e-01,2:8.563969e-02):2.908141e-01):7.623063e-02,5:3.610793e-01):6.162379e-02):1.354972e-01,(12:6.365086e-01,11:5.134781e-01):1.041268e-01):2.731753e-01):3.778168e-01,((16:7.528857e-01,(17:9.360450e-02,18:1.262742e-01):1.711563e-01):4.474740e+00,((13:7.198098e-01,14:1.213370e+00):4.980532e-01,27:2.223743e+00):3.447449e-02):2.341782e-01):5.623998e-01):1.773343e-01,((20:1.776005e+00,(33:6.488484e-01,(((((26:1.892641e-02,25:7.853057e-02):2.733881e-01,23:1.876203e-01):5.029120e-02,(24:3.802693e-02,34:1.106970e-01):1.665100e-01):1.315684e-01,31:1.029960e+00):8.473345e-02,(32:8.069459e-01,((29:1.438135e-01,28:1.902878e-02):2.461695e-01,30:2.120152e-01):5.349844e-02):6.565690e-02):1.320963e-01):2.096955e-01):2.667087e-01,35:6.500289e-01):6.621732e-01,1:8.671201e-01);
   tree gen.103500 = [&U] (((20:2.191181e-01,35:1.216893e-02):9.680398e-01,(((31:1.175786e+00,(32:7.644220e-01,(28:8.649896e-02,24:4.496892e-02):1.885776e-01):1.246210e-01):1.742607e-01,((30:1.639154e-01,29:2.700475e-01):2.895003e-02,23:5.038586e-02):1.554201e-01):2.762592e-02,(34:3.174595e-01,(25:3.996757e-02,(26:4.992713e-02,33:2.113963e-01):4.738877e-02):1.907151e-01):8.002357e-02):3.989542e-01):7.535039e-01,(((22:7.740076e-02,21:1.156256e-01):6.171103e-01,19:1.190486e+00):7.425172e-01,(27:1.809466e+00,(((14:1.105551e+00,13:7.679315e-01):4.782625e-01,((18:1.529840e-01,17:7.645091e-02):2.620411e-01,16:6.286850e-01):4.271409e+00):2.690872e-01,((10:4.835532e-01,(9:5.180001e-01,(6:3.691700e-01,(15:7.909012e-02,3:1.008267e-01):2.597540e-01):2.139918e-01):2.509371e-01):1.342591e-01,((11:4.793530e-01,(8:3.340529e-01,(4:2.990274e-01,(5:3.450806e-01,(7:1.122237e-01,2:8.405423e-02):2.675907e-01):6.906435e-02):1.086551e-01):2.036152e-01):8.041144e-02,12:5.920855e-01):2.463494e-01):3.374821e-01):3.235935e-01):2.033393e-01):1.771754e-01,1:8.267983e-01);
   tree gen.104000 = [&U] ((((21:2.782321e-02,22:1.557959e-01):7.476848e-01,19:1.273517e+00):6.032026e-01,((((12:5.675637e-01,(8:3.632973e-01,(((7:8.416703e-02,2:1.074558e-01):2.694963e-01,5:3.044821e-01):1.171672e-01,4:3.778648e-01):7.290926e-02):1.654804e-01):4.386735e-02,11:5.211579e-01):2.392680e-01,((9:4.768455e-01,((3:6.872964e-02,15:1.029907e-01):2.697082e-01,(27:2.302088e+00,6:2.154472e-01):1.636912e-01):2.576390e-01):2.686609e-01,10:5.514670e-01):1.419010e-01):3.221259e-01,((14:1.159938e+00,13:9.403996e-01):5.033620e-01,(16:6.437286e-01,(17:5.862551e-02,18:1.412381e-01):1.992411e-01):4.018935e+00):3.132308e-01):4.532456e-01):1.242452e-01,((23:2.130547e-01,((33:6.839210e-01,34:1.797229e-01):1.324014e-01,((32:6.987186e-01,(((25:3.262607e-02,26:7.609713e-03):2.890776e-01,(29:1.625451e-01,30:1.927516e-01):1.552557e-02):1.487801e-01,28:3.896393e-01):4.871465e-03):2.407786e-02,(31:1.017479e+00,24:3.122598e-01):4.907620e-02):4.416606e-02):3.683284e-02):3.788436e-01,(35:7.627957e-02,20:1.156716e-01):9.493023e-01):8.152447e-01,1:9.682357e-01);
   tree gen.104500 = [&U] (((19:1.117098e+00,(22:1.163094e-01,21:7.234423e-02):6.652815e-01):5.256151e-01,(((14:1.100918e+00,13:6.713637e-01):3.285312e-01,((17:5.415179e-02,18:1.401303e-01):3.194257e-01,16:4.996307e-01):4.156391e+00):2.883705e-01,(((8:3.796435e-01,(((7:9.471440e-02,2:8.423005e-02):2.806112e-01,5:3.827980e-01):5.416865e-02,4:3.165032e-01):9.912894e-02):1.396173e-01,(12:5.513748e-01,11:5.045208e-01):7.588083e-02):3.517552e-01,(10:5.266142e-01,(9:4.681257e-01,((15:4.681576e-02,3:1.113844e-01):2.164039e-01,(6:1.017365e-01,27:1.689578e+00):2.901261e-01):1.650885e-01):2.945203e-01):1.162080e-01):3.201880e-01):4.851646e-01):2.569686e-01,((23:1.337738e-01,((34:3.692561e-01,33:4.742034e-01):1.243360e-02,((((26:6.508499e-03,25:3.387192e-02):5.368071e-02,31:6.488059e-01):2.794759e-01,24:2.842123e-01):6.035683e-03,((32:6.764705e-01,28:3.387223e-01):3.323502e-02,(30:2.534885e-01,29:1.328236e-01):3.192106e-02):7.880983e-02):1.308960e-01):5.456210e-02):2.248034e-01,(20:5.911405e-01,35:1.560386e-01):7.127007e-01):8.727896e-01,1:9.608831e-01);
   tree gen.105000 = [&U] (((((29:2.741957e-01,30:2.842172e-01):5.566672e-02,(33:3.929393e-01,23:5.217360e-02):5.003588e-02):5.198747e-02,(((20:5.027696e-01,34:2.051385e-01):3.659323e-01,(26:1.299102e-04,25:6.503407e-02):2.133050e-01):1.661214e-01,(28:3.877164e-01,(31:9.617599e-01,(24:1.717251e-02,32:5.370384e-01):2.309634e-01):3.582466e-02):7.757247e-02):6.996542e-02):5.976662e-01,35:5.773536e-01):5.264434e-01,((((10:5.778763e-01,(((6:1.636420e-01,27:1.740332e+00):2.548905e-01,(3:1.070615e-01,15:7.160301e-02):2.911406e-01):1.740688e-01,9:5.256141e-01):3.172751e-01):1.395757e-01,((12:6.348827e-01,(((5:2.884722e-01,(7:1.072181e-01,2:1.055316e-01):3.531394e-01):9.522193e-02,4:3.602866e-01):9.831620e-02,8:3.234961e-01):2.008830e-01):4.808187e-02,11:5.014279e-01):2.525750e-01):3.749215e-01,((16:5.753919e-01,(18:1.232482e-01,17:1.287197e-01):3.748996e-01):4.596995e+00,(14:1.097605e+00,13:7.136088e-01):3.192463e-01):3.959406e-01):5.192446e-01,(19:1.022042e+00,(21:8.084923e-02,22:6.134705e-02):7.800233e-01):5.574955e-01):2.856362e-01,1:9.442466e-01);
   tree gen.105500 = [&U] ((((((29:2.524668e-01,30:2.021773e-01):7.959753e-02,(26:5.005677e-04,25:6.986717e-02):2.078776e-01):1.608943e-01,((33:3.069111e-01,23:1.985162e-01):1.086183e-01,((28:3.633074e-01,(24:5.594668e-02,32:5.233738e-01):1.584942e-01):1.174463e-01,31:9.372885e-01):7.559869e-02):1.160321e-01):6.067113e-02,34:1.722968e-01):1.721155e-01,(20:4.899769e-01,35:5.438101e-01):2.832790e-01):6.415953e-01,((((10:5.631726e-01,(((6:2.635511e-02,27:1.696051e+00):3.270317e-01,(3:1.043374e-01,15:6.978112e-02):2.837327e-01):2.010431e-01,9:5.601642e-01):2.957153e-01):1.360243e-01,((12:5.676560e-01,(((5:2.811322e-01,(7:1.045105e-01,2:1.080239e-01):3.441540e-01):9.279907e-02,4:4.377848e-01):8.750951e-02,8:3.152650e-01):1.836708e-01):4.685846e-02,11:4.886694e-01):2.478447e-01):3.905279e-01,((16:5.607515e-01,(18:1.201122e-01,17:1.254445e-01):2.958815e-01):3.654220e+00,(14:1.069678e+00,13:7.302641e-01):2.114722e-01):5.948612e-01):4.025737e-01,(19:9.960371e-01,(21:7.569772e-02,22:1.011029e-01):7.273011e-01):5.433104e-01):2.783684e-01,1:9.202209e-01);
   tree gen.106000 = [&U] (((19:1.155871e+00,(22:1.030012e-01,21:1.528708e-01):6.528655e-01):4.370980e-01,(((14:1.230823e+00,13:6.973957e-01):5.678347e-01,(((12:6.214857e-01,(8:3.553429e-01,(((7:9.090771e-02,2:9.142466e-02):2.819074e-01,5:3.580238e-01):8.916498e-02,4:3.743910e-01):6.689168e-02):1.720781e-01):7.001954e-02,11:5.009896e-01):2.296317e-01,(10:4.724219e-01,(9:5.488355e-01,((15:7.684610e-02,3:1.057656e-01):2.977458e-01,(6:1.052676e-01,27:1.748220e+00):2.619753e-01):1.675754e-01):3.009808e-01):1.684913e-01):3.842737e-01):1.322471e-01,((17:6.980319e-02,18:1.318224e-01):3.160498e-01,16:5.169719e-01):4.397747e+00):3.861577e-01):2.340393e-01,((((((31:8.656854e-01,24:1.148597e-01):2.133831e-01,(32:7.041616e-01,28:2.970700e-01):2.434872e-01):2.786121e-02,(29:1.877587e-01,30:2.296305e-01):3.831326e-02):8.470671e-02,(33:4.719130e-01,(34:1.285484e-01,(26:1.073792e-02,25:5.125329e-02):7.338854e-02):1.682845e-01):8.280997e-02):6.571686e-02,23:1.861427e-01):1.552596e-01,(20:1.687203e-01,35:1.994604e-01):7.193483e-01):8.509674e-01,1:1.080938e+00);
   tree gen.106500 = [&U] (((34:5.237824e-01,((29:2.191870e-01,(((26:4.895836e-03,25:7.676772e-02):3.410072e-01,33:8.625620e-02):2.366872e-01,30:1.635555e-01):4.445182e-02):2.256619e-01,((((24:8.665919e-02,32:4.282843e-01):1.889564e-01,31:9.323207e-01):1.302654e-01,28:3.699632e-01):1.084761e-01,23:2.563120e-01):7.582551e-02):4.353091e-02):1.996059e-01,(20:5.152549e-01,35:2.973453e-01):5.114958e-01):6.753542e-01,((((10:5.601876e-01,(((6:1.403804e-01,27:1.724445e+00):2.172834e-01,(3:1.037844e-01,15:8.069267e-02):2.735713e-01):1.825926e-01,9:5.571952e-01):2.259822e-01):1.440485e-01,((12:5.646473e-01,11:4.860793e-01):8.710208e-02,(((5:2.796422e-01,(7:9.132839e-02,2:8.341547e-02):3.373739e-01):4.559309e-02,4:4.040260e-01):8.139724e-02,8:3.441477e-01):1.752330e-01):3.061792e-01):3.884580e-01,((16:5.577794e-01,(18:1.072115e-01,17:9.408421e-02):2.790108e-01):3.634852e+00,(14:1.178874e+00,13:7.263936e-01):2.375977e-01):3.481937e-01):4.215574e-01,(19:9.907579e-01,(21:5.190140e-02,22:6.948496e-02):7.234462e-01):5.161035e-01):2.205279e-01,1:9.153435e-01);
   tree gen.107000 = [&U] (((34:2.299548e-01,(((29:2.815268e-01,(30:1.446087e-01,33:8.291298e-02):7.734491e-02):1.350719e-01,(26:1.420800e-03,25:7.566257e-02):3.084485e-01):6.576666e-02,(23:2.526221e-01,(((24:5.494809e-02,32:4.221187e-01):2.127775e-01,31:9.188989e-01):5.348989e-02,28:4.252674e-01):1.471236e-01):7.473392e-02):1.104000e-01):1.481606e-01,(20:5.445149e-01,35:4.893603e-01):6.226501e-01):9.514301e-01,((((10:5.521231e-01,(((6:2.257664e-01,27:2.609661e+00):1.145840e-01,(3:9.943764e-02,15:7.953101e-02):2.696329e-01):1.541345e-01,9:5.491738e-01):2.462213e-01):1.528570e-01,((12:5.565186e-01,11:4.790817e-01):8.584815e-02,(((5:2.760333e-01,(7:9.001362e-02,2:8.221461e-02):3.325170e-01):7.328927e-02,4:3.388628e-01):8.022544e-02,8:3.391933e-01):1.727104e-01):3.017715e-01):3.877564e-01,((16:5.497495e-01,(18:1.171666e-01,17:8.219925e-02):2.678586e-01):3.582524e+00,(14:1.161903e+00,13:6.870690e-01):5.298036e-01):1.271944e-01):4.154886e-01,(19:9.764949e-01,(21:6.521755e-02,22:7.320749e-02):7.130314e-01):6.581378e-01):2.173531e-01,1:9.021661e-01);
   tree gen.107500 = [&U] ((((22:7.768370e-02,21:1.472308e-01):8.036019e-01,19:8.363220e-01):5.492584e-01,((((13:7.838045e-01,14:1.176464e+00):4.166154e-01,(16:6.931851e-01,(17:6.081628e-02,18:1.465047e-01):3.124299e-01):3.766559e+00):2.115715e-01,((10:4.940954e-01,((6:4.274767e-01,(15:7.381503e-02,3:1.096727e-01):3.012584e-01):2.445539e-01,9:5.356559e-01):2.841834e-01):1.203670e-01,(((8:4.201351e-01,((5:3.310962e-01,(7:9.844828e-02,2:9.332318e-02):2.916847e-01):9.235460e-02,4:3.780653e-01):6.535595e-02):1.546988e-01,11:4.652772e-01):1.596822e-01,12:5.293557e-01):2.345988e-01):4.679856e-01):1.377270e-01,27:1.833910e+00):4.065820e-01):1.909331e-01,((20:5.869247e-01,35:1.174489e+00):4.785028e-01,((23:2.032508e-01,(((34:3.719682e-01,24:1.253797e-01):1.089947e-03,31:9.491197e-01):1.690599e-01,(((29:8.131227e-02,28:2.327081e-01):1.659683e-01,30:2.292664e-01):7.108540e-02,((25:5.838655e-03,32:2.410688e-01):8.212287e-02,26:6.140163e-03):3.148615e-01):1.506894e-01):1.272154e-01):2.110523e-01,33:7.964981e-01):2.159135e-01):5.402966e-01,1:9.589669e-01);
   tree gen.108000 = [&U] ((((21:6.111783e-02,22:9.001522e-02):7.443951e-01,19:9.479751e-01):6.324936e-01,((((8:4.036612e-01,((5:3.209006e-01,4:3.906518e-01):4.255829e-02,(7:1.062346e-01,2:9.376046e-02):2.965341e-01):8.299638e-02):1.477618e-01,(11:5.435455e-01,12:5.373624e-01):9.342782e-02):2.907415e-01,((9:5.410871e-01,((3:1.182378e-01,15:8.131944e-02):2.918437e-01,(27:1.471196e+00,6:1.372474e-01):2.382574e-01):2.086521e-01):2.215635e-01,10:5.274193e-01):8.515700e-02):4.279274e-01,((14:1.213595e+00,13:6.566992e-01):4.132449e-01,(16:6.631094e-01,(17:5.336040e-02,18:1.374763e-01):2.241634e-01):4.643958e+00):1.992731e-01):5.716125e-01):1.689842e-01,(35:8.731522e-01,((((34:3.021158e-01,33:5.873667e-01):6.936572e-02,(((25:5.691377e-03,23:6.752923e-02):3.924705e-02,26:1.127142e-02):7.006965e-02,((28:2.967947e-01,(31:6.464809e-01,32:9.104620e-01):2.244983e-01):8.790419e-02,24:2.231856e-01):8.097648e-02):8.623050e-02):1.584371e-01,20:1.105391e+00):2.961973e-02,(29:2.037068e-01,30:2.616120e-01):1.593616e-01):6.841445e-01):3.070710e-01,1:8.096913e-01);
   tree gen.108500 = [&U] (((19:1.141462e+00,(22:1.460755e-02,21:1.504387e-01):7.522055e-01):7.374600e-01,(((14:1.131749e+00,13:7.534222e-01):5.267633e-01,((17:9.828349e-02,18:9.962016e-02):2.887017e-01,16:7.255306e-01):3.914424e+00):9.725129e-02,(((12:6.111220e-01,(8:3.557757e-01,(4:3.171953e-01,((7:1.168222e-01,2:8.358863e-02):2.737328e-01,5:3.532191e-01):9.964255e-02):7.337106e-02):1.996809e-01):3.899472e-02,11:4.549371e-01):2.423760e-01,(10:5.113317e-01,(9:5.024919e-01,((15:6.469353e-02,3:1.081330e-01):2.552185e-01,(6:2.241942e-02,27:2.717822e+00):3.311490e-01):2.020107e-01):2.373946e-01):1.685340e-01):4.024049e-01):6.046779e-01):1.699888e-01,(((((30:6.985515e-02,28:3.042005e-02):1.668839e-01,29:2.477052e-01):1.530543e-01,(((31:7.736617e-01,32:5.947458e-01):8.712759e-02,(34:4.864224e-01,23:2.181921e-01):7.696930e-02):1.946525e-02,(24:7.558324e-02,(25:4.015639e-02,26:6.297575e-03):1.156262e-01):2.122164e-01):6.435769e-02):1.116735e-01,33:5.820471e-01):1.429334e-01,(20:4.347607e-01,35:2.808200e-01):6.499947e-01):1.000301e+00,1:9.639671e-01);
   tree gen.109000 = [&U] ((((21:9.601007e-02,22:1.901630e-01):7.427523e-01,19:9.458829e-01):6.752696e-01,((((11:4.513458e-01,12:5.781449e-01):7.601017e-02,(8:4.027704e-01,((5:3.201924e-01,(7:9.724941e-02,2:9.355354e-02):2.824654e-01):1.013815e-01,4:3.318628e-01):5.428847e-02):1.619782e-01):2.723516e-01,((9:4.653783e-01,((3:9.639540e-02,15:7.889701e-02):2.911996e-01,(27:2.208430e+00,6:6.021510e-02):2.877902e-01):2.081916e-01):2.927387e-01,10:5.262553e-01):9.114569e-02):3.763882e-01,((14:1.270684e+00,13:6.552499e-01):4.213227e-01,(16:6.616460e-01,(17:7.681288e-02,18:1.371729e-01):3.421167e-01):4.633709e+00):3.700932e-01):4.942814e-01):2.232740e-01,(35:4.812117e-01,(20:1.102952e+00,((33:5.644430e-01,((34:2.415567e-01,((28:2.955428e-01,(24:6.993158e-02,32:8.445536e-01):2.923538e-02):6.239038e-02,31:8.817221e-01):2.690800e-01):4.508385e-03,((23:7.610462e-02,25:8.458844e-03):5.577838e-02,26:7.600249e-03):1.061865e-01):6.858622e-02):1.195559e-01,(29:2.687760e-01,30:1.597817e-01):1.852955e-01):7.747488e-02):4.379674e-01):6.559587e-01,1:8.079044e-01);
   tree gen.109500 = [&U] ((((((24:3.735845e-02,34:4.619669e-01):2.178713e-01,23:1.173011e-01):3.926352e-02,(((32:7.094296e-01,31:1.027921e+00):1.135288e-01,28:3.474037e-01):2.197581e-01,(26:3.169103e-04,25:5.242161e-02):1.898810e-01):1.855789e-02):8.456680e-02,(29:2.743761e-01,(30:9.598293e-02,33:3.085285e-01):4.857489e-02):1.948162e-01):3.164274e-01,(20:3.895453e-01,35:5.885108e-01):8.139710e-01):7.702321e-01,((((10:5.713323e-01,(((6:2.628419e-01,27:2.152070e+00):1.541617e-01,(3:9.143436e-02,15:8.826644e-02):2.509987e-01):2.278547e-01,9:6.143300e-01):2.411285e-01):7.847574e-02,(((((5:3.087830e-01,(7:9.758957e-02,2:9.438911e-02):3.812955e-01):7.465865e-02,4:3.639134e-01):5.437534e-02,8:3.797298e-01):1.436064e-01,11:5.382028e-01):8.393133e-02,12:5.016130e-01):3.311728e-01):4.165188e-01,((16:6.927624e-01,(18:1.670487e-01,17:5.869724e-02):2.673186e-01):4.007570e+00,(14:1.037784e+00,13:7.241953e-01):4.407566e-01):2.441223e-01):4.638555e-01,(19:9.998236e-01,(21:7.112673e-02,22:9.356782e-02):8.650425e-01):4.708449e-01):2.475908e-01,1:9.507642e-01);
   tree gen.110000 = [&U] ((35:6.866893e-01,(20:1.308434e+00,((((29:2.457440e-01,(30:1.775132e-01,34:2.928245e-01):1.477811e-02):2.170595e-01,((31:8.768439e-01,(32:5.814547e-01,24:3.924121e-01):6.210421e-03):7.937333e-02,28:5.288220e-01):3.838336e-02):7.876435e-02,33:7.098877e-01):3.922482e-02,((26:5.917390e-03,25:3.546461e-02):1.483370e-01,23:5.224170e-03):1.853721e-01):1.969538e-01):2.060903e-01):8.805121e-01,(((((12:5.840285e-01,(11:5.793118e-01,(8:3.688801e-01,(((2:8.301512e-02,7:9.279966e-02):2.587897e-01,5:3.777085e-01):6.159846e-02,4:3.581950e-01):9.200190e-02):1.632123e-01):7.377795e-02):2.061203e-01,(((6:3.778456e-01,(3:9.205007e-02,15:9.029885e-02):3.308779e-01):2.107161e-01,9:4.511253e-01):2.549516e-01,10:5.083018e-01):1.197227e-01):3.674284e-01,((14:1.203429e+00,13:6.104202e-01):7.804073e-01,((18:1.128529e-01,17:8.979468e-02):2.464050e-01,16:6.755738e-01):4.689076e+00):1.634952e-01):1.205309e-01,27:2.777597e+00):5.154688e-01,(19:1.263405e+00,(22:1.150090e-01,21:5.654842e-02):6.043304e-01):6.449466e-01):7.866136e-02,1:9.697075e-01);
   tree gen.110500 = [&U] (((23:1.661401e-01,(((31:9.465722e-01,(24:3.040496e-01,(26:2.850854e-02,25:5.270972e-02):3.228350e-01):4.461018e-03):9.285374e-02,(32:5.446338e-01,28:4.707933e-01):1.228533e-01):1.625806e-01,((30:4.290251e-02,33:2.359202e-01):1.921414e-01,(34:7.264523e-02,29:7.194418e-02):1.741468e-01):6.993324e-02):3.871942e-02):3.816649e-01,(20:8.351124e-01,35:1.950229e-01):6.149081e-01):7.098711e-01,(((22:6.866203e-02,21:1.294427e-01):6.636901e-01,19:9.834403e-01):7.501865e-01,((((18:1.242735e-01,17:7.803594e-02):1.755642e-01,16:7.143774e-01):3.549292e+00,(14:1.324078e+00,13:6.108485e-01):5.252521e-01):2.158663e-01,((10:5.969897e-01,(9:6.136477e-01,((27:1.600781e+00,6:3.857019e-02):3.139348e-01,(15:7.671424e-02,3:1.276677e-01):2.723660e-01):1.425570e-01):2.881730e-01):1.406213e-01,(11:4.595550e-01,(12:5.726596e-01,(8:3.847707e-01,(((7:8.519071e-02,2:9.574172e-02):3.246602e-01,5:3.503441e-01):9.808483e-02,4:3.525644e-01):4.312225e-02):1.834549e-01):4.936909e-02):2.284372e-01):2.906864e-01):4.148211e-01):1.618810e-01,1:1.056766e+00);
   tree gen.111000 = [&U] ((((22:3.912610e-02,21:1.623665e-01):7.001938e-01,19:8.697479e-01):6.281656e-01,(((16:6.546605e-01,(17:6.728906e-02,18:1.378738e-01):2.218488e-01):3.819167e+00,(27:1.911716e+00,(13:7.312710e-01,14:1.049871e+00):3.218164e-01):1.116802e-01):2.736057e-01,((10:6.089813e-01,((6:3.581771e-01,(15:7.964243e-02,3:8.812382e-02):3.172740e-01):2.329470e-01,9:4.742178e-01):2.151607e-01):1.341592e-01,(((7:9.337738e-02,2:9.043200e-02):2.460960e-01,((8:4.190836e-01,5:3.141532e-01):6.244209e-02,4:3.425253e-01):7.515408e-02):1.719953e-01,(11:4.780749e-01,12:5.169399e-01):6.264020e-02):3.122939e-01):3.651357e-01):4.436719e-01):1.046270e-01,((20:6.844027e-01,35:4.540931e-01):4.290814e-01,(33:5.037138e-01,((((31:6.359840e-01,34:6.320943e-02):2.179905e-01,24:1.325684e-01):4.053900e-01,((28:4.985949e-01,(29:8.284640e-02,30:2.690586e-01):1.282358e-02):5.966059e-02,((32:3.804438e-01,25:8.573115e-03):1.998293e-02,26:2.057203e-02):2.617091e-01):1.504377e-01):7.521140e-02,23:1.935334e-01):5.382849e-02):3.807535e-01):5.008054e-01,1:9.769235e-01);
   tree gen.111500 = [&U] ((((21:6.128418e-02,22:1.383129e-01):7.188997e-01,19:1.275275e+00):5.224405e-01,((((11:4.683217e-01,12:6.127836e-01):8.161494e-02,(8:4.480725e-01,(4:3.593116e-01,((7:1.255900e-01,2:7.582926e-02):2.461486e-01,5:3.545992e-01):6.095355e-02):7.864350e-02):1.729290e-01):2.188929e-01,((9:4.999535e-01,((3:1.208929e-01,15:6.381483e-02):3.271940e-01,(27:1.571464e+00,6:8.055403e-02):2.686789e-01):2.265913e-01):2.581308e-01,10:6.029465e-01):1.272836e-01):4.131212e-01,((14:1.216205e+00,13:7.215324e-01):3.631122e-01,(16:5.094605e-01,(17:1.292931e-01,18:1.242236e-01):3.839290e-01):3.963191e+00):2.914480e-01):5.722756e-01):2.366512e-01,(35:8.130272e-01,(((((24:1.731422e-01,(31:1.164711e+00,32:8.314672e-01):6.937139e-02):2.667526e-02,28:2.809604e-01):7.168476e-02,((33:2.563403e-01,34:1.453224e-01):2.359629e-01,23:2.107166e-01):4.058749e-02):8.597063e-02,(25:2.519227e-02,26:3.059459e-03):7.168199e-02):1.921452e-01,((30:1.190988e-01,20:9.222803e-01):2.096679e-01,29:1.793154e-01):2.340240e-01):4.944383e-01):4.464065e-01,1:8.473570e-01);
   tree gen.112000 = [&U] (((19:9.433147e-01,(22:2.670679e-02,21:9.627158e-02):6.446268e-01):7.109981e-01,(((14:1.097698e+00,13:7.864526e-01):4.914069e-01,((17:8.953500e-02,18:1.021638e-01):2.941541e-01,16:5.697439e-01):4.018369e+00):2.183995e-01,(((8:3.885839e-01,((5:3.180502e-01,(7:1.225288e-01,2:8.498036e-02):2.581804e-01):6.317126e-02,4:3.814117e-01):7.833743e-02):2.276788e-01,(12:6.139707e-01,11:4.651222e-01):5.392444e-02):3.368334e-01,(10:6.600404e-01,(9:5.053867e-01,((15:4.652564e-02,3:1.283713e-01):2.618563e-01,(6:1.370118e-01,27:1.723967e+00):1.641252e-01):2.606889e-01):2.021360e-01):1.316709e-01):3.032587e-01):5.227813e-01):1.436887e-01,(((23:4.460962e-02,33:5.003286e-01):4.066865e-02,((((28:5.833532e-02,29:1.403881e-01):1.083711e-01,30:2.761949e-01):1.917032e-01,(31:8.301169e-01,((25:1.013950e-02,26:1.106080e-02):3.018856e-01,32:6.028162e-01):2.390351e-02):8.239245e-02):3.481428e-02,(34:4.534265e-01,24:2.541972e-01):1.013732e-01):1.214415e-01):3.385186e-01,(20:6.565548e-01,35:3.002845e-01):6.268687e-01):6.307245e-01,1:9.371654e-01);
   tree gen.112500 = [&U] (((((26:1.139212e-02,25:4.473408e-02):2.924130e-01,((24:6.897490e-02,28:4.098114e-01):1.035293e-01,(31:9.377885e-01,32:7.395636e-01):1.830539e-01):8.495554e-02):5.331726e-02,(23:1.735677e-01,((30:1.147819e-01,34:1.432390e-01):1.182784e-01,(33:1.381217e-01,29:6.190175e-02):1.569268e-01):4.500741e-02):4.437280e-02):2.518752e-01,(20:2.010217e-01,35:5.501385e-03):8.122919e-01):7.236553e-01,(((22:9.205909e-02,21:1.094534e-01):6.873979e-01,19:8.489900e-01):6.669785e-01,((((18:1.271991e-01,17:7.615636e-02):2.752523e-01,16:6.015948e-01):4.143343e+00,(14:1.158099e+00,13:7.484554e-01):5.648899e-01):1.898524e-01,((10:5.622740e-01,(9:4.503797e-01,((27:2.229474e+00,6:2.136439e-01):1.418643e-01,(15:7.936825e-02,3:9.028650e-02):2.742895e-01):1.701051e-01):2.760583e-01):8.613429e-02,(12:5.991485e-01,((8:3.599520e-01,(5:3.613425e-01,((7:8.973956e-02,2:8.602603e-02):2.560633e-01,4:3.569019e-01):4.340186e-02):5.762614e-02):2.052146e-01,11:4.633526e-01):9.578065e-02):2.568325e-01):3.751941e-01):5.523586e-01):1.500680e-01,1:8.657854e-01);
   tree gen.113000 = [&U] ((((((((24:1.236755e-01,(32:4.669105e-01,31:8.708876e-01):1.965521e-01):1.012742e-02,28:4.862791e-01):1.950903e-01,((29:2.370888e-01,(30:2.210690e-01,34:1.255395e-01):4.858588e-02):1.383884e-02,(26:3.154592e-02,25:1.122113e-01):4.769446e-01):1.932121e-01):9.979262e-02,23:9.454261e-02):2.451397e-02,33:6.466533e-01):3.333902e-01,20:1.266115e+00):1.569382e-01,35:8.608763e-01):5.291357e-01,((((14:1.252736e+00,13:6.973922e-01):5.386143e-01,(16:5.568251e-01,(18:1.464477e-01,17:9.488741e-02):3.688257e-01):3.914423e+00):1.429421e-01,((10:5.901317e-01,(((6:3.980268e-02,27:1.357174e+00):2.982450e-01,(3:8.692629e-02,15:8.132973e-02):2.778524e-01):2.385531e-01,9:6.489147e-01):2.034915e-01):8.747545e-02,(12:6.466324e-01,(((((7:1.034020e-01,2:9.401868e-02):2.731857e-01,5:3.190053e-01):9.469220e-02,4:3.652963e-01):5.569520e-02,8:3.530435e-01):1.438214e-01,11:5.132994e-01):8.600491e-02):2.723077e-01):3.454296e-01):5.037351e-01,(19:1.059631e+00,(21:7.282085e-02,22:6.078080e-02):7.708845e-01):8.309742e-01):1.696135e-01,1:1.000854e+00);
   tree gen.113500 = [&U] (((23:2.744484e-01,((34:1.850643e-01,(30:1.239010e-01,(33:1.505327e-01,29:3.283494e-01):1.253468e-01):7.907922e-02):1.593460e-01,((31:1.132047e+00,32:8.631999e-01):6.336961e-02,((28:2.494803e-01,(26:3.809938e-02,25:3.153370e-02):9.680119e-02):1.310792e-01,24:1.654335e-01):3.473809e-02):1.847110e-01):1.800601e-02):2.379429e-01,(20:5.401966e-01,35:2.361277e-02):7.881803e-01):9.276423e-01,(((22:9.843321e-02,21:1.147027e-01):7.243493e-01,19:1.134967e+00):5.612528e-01,((((18:1.021915e-01,17:1.227734e-01):3.386804e-01,16:6.432488e-01):4.430226e+00,(14:1.168374e+00,13:8.002780e-01):3.753276e-01):3.050589e-01,((10:6.012055e-01,(9:4.815637e-01,((27:1.823555e+00,6:2.506395e-01):1.343085e-01,(15:9.292722e-02,3:9.436463e-02):2.740828e-01):1.818830e-01):2.984322e-01):1.612064e-01,((12:6.035561e-01,11:4.954349e-01):9.858896e-02,(8:3.848749e-01,(((7:9.926091e-02,2:8.604371e-02):2.930499e-01,5:3.863616e-01):5.894736e-02,4:3.816136e-01):7.247859e-02):2.211954e-01):2.623191e-01):4.124393e-01):6.256639e-01):1.591217e-01,1:9.709706e-01);
   tree gen.114000 = [&U] (((23:3.770686e-02,(((33:6.428536e-01,34:3.624047e-01):6.697776e-02,(29:1.955185e-01,30:8.967142e-02):1.580645e-01):9.178471e-02,((24:1.652926e-01,(28:2.160883e-01,(26:1.748519e-02,25:8.557755e-02):8.382753e-02):1.316167e-01):6.423549e-02,(31:6.964678e-01,32:4.325049e-01):2.127496e-01):1.177507e-01):6.046797e-02):2.389187e-01,(20:8.165480e-01,35:2.572660e-02):5.783338e-01):9.106907e-01,(((22:9.883688e-02,21:9.557636e-02):7.273198e-01,19:1.139622e+00):5.635545e-01,((((18:1.026106e-01,17:1.232769e-01):2.645661e-01,16:6.458867e-01):4.256908e+00,(14:1.280593e+00,13:8.035599e-01):4.671649e-01):3.698545e-01,((10:6.036710e-01,(9:4.835386e-01,((27:1.881104e+00,6:2.020709e-02):3.726903e-01,(15:9.330831e-02,3:1.052279e-01):2.752068e-01):1.826289e-01):2.996560e-01):1.618675e-01,((12:5.883515e-01,11:4.974667e-01):1.040486e-01,(8:3.730825e-01,(((7:1.055361e-01,2:8.639657e-02):2.783109e-01,5:3.141875e-01):6.062717e-02,4:3.831785e-01):7.277582e-02):1.715354e-01):2.751434e-01):4.141307e-01):4.945335e-01):1.888435e-01,1:8.027032e-01);
   tree gen.114500 = [&U] ((35:5.860283e-01,(23:3.268479e-01,(((32:6.323389e-01,(24:1.057730e-01,31:1.091648e+00):1.569134e-02):2.397640e-01,(30:1.324707e-01,(28:1.990173e-01,29:6.089355e-02):1.003859e-01):9.962786e-02):5.054239e-02,(33:4.687796e-01,((20:1.213317e+00,(25:1.601518e-02,26:2.138780e-02):1.213967e-01):1.398341e-01,34:1.096410e-01):1.133128e-01):4.197531e-02):1.881543e-03):6.012687e-01):7.183260e-01,(((((((((7:8.743537e-02,2:1.264104e-01):3.005526e-01,5:3.421784e-01):9.393420e-02,4:3.846807e-01):5.846088e-02,8:4.147264e-01):1.817010e-01,12:6.273739e-01):5.333797e-02,11:4.522733e-01):2.981928e-01,(((6:3.923670e-01,(15:9.870219e-02,3:1.092857e-01):3.137753e-01):2.374210e-01,9:5.060397e-01):2.224637e-01,10:5.851621e-01):1.137522e-01):3.569084e-01,((27:1.723033e+00,(14:1.161996e+00,13:8.657831e-01):2.825341e-01):1.237434e-01,(16:6.486858e-01,(17:3.704274e-02,18:2.037275e-01):5.566973e-01):4.131680e+00):3.236490e-01):4.789941e-01,((21:1.034486e-01,22:9.901384e-02):7.209592e-01,19:1.047657e+00):6.594402e-01):2.203206e-01,1:8.891401e-01);
   tree gen.115000 = [&U] ((((22:1.780997e-01,21:4.550173e-02):7.267667e-01,19:8.386432e-01):5.170571e-01,(((16:6.537256e-01,(17:8.092424e-02,18:1.422808e-01):2.306762e-01):3.975134e+00,(27:1.613674e+00,(13:7.895884e-01,14:1.071784e+00):4.071746e-01):1.901066e-03):2.842868e-01,((10:5.328393e-01,((6:3.450036e-01,(15:7.641362e-02,3:9.892823e-02):2.631791e-01):1.973486e-01,9:5.536878e-01):3.099988e-01):1.390063e-01,((11:5.312880e-01,(8:3.490341e-01,(4:3.376395e-01,(5:3.244802e-01,(7:1.000109e-01,2:1.014285e-01):2.963216e-01):7.539263e-02):9.112531e-02):2.001864e-01):1.169192e-01,12:6.122701e-01):2.596140e-01):3.827047e-01):3.447213e-01):1.726881e-01,((20:1.076005e+00,(33:8.695811e-01,(((30:2.995188e-01,(29:9.447603e-02,34:2.715076e-03):1.453691e-01):1.555560e-01,((((26:6.715245e-02,25:3.052890e-02):3.511250e-03,(32:6.451830e-01,31:1.110086e+00):1.320280e-01):7.820797e-03,24:2.764387e-01):2.624309e-02,28:4.911725e-01):1.495883e-01):2.482324e-02,23:1.413116e-01):1.401171e-02):2.055185e-01):4.187465e-01,35:3.178502e-01):5.258953e-01,1:1.031930e+00);
   tree gen.115500 = [&U] ((((23:1.222543e-01,((((28:2.241452e-01,(26:1.543646e-02,25:3.981749e-02):2.418160e-02):2.574320e-02,24:1.372786e-01):1.657206e-01,(31:8.897971e-01,32:5.990573e-01):6.749216e-02):1.130665e-01,((29:2.583402e-01,30:2.007999e-01):2.857935e-03,34:1.026130e-01):1.691998e-01):7.075984e-02):1.939852e-01,33:5.077251e-01):4.475754e-01,(20:1.390074e-02,35:2.919585e-03):1.213034e+00):5.116606e-01,(((22:1.435201e-01,21:5.389115e-02):7.414579e-01,19:1.100521e+00):6.837472e-01,((((18:1.341146e-01,17:8.692956e-02):3.238877e-01,16:6.780599e-01):4.134324e+00,(14:1.200854e+00,13:7.233043e-01):2.219907e-01):3.323094e-01,((10:5.949591e-01,(9:5.647594e-01,((27:1.504788e+00,6:2.802926e-02):3.456493e-01,(15:1.049874e-01,3:1.009261e-01):2.618746e-01):1.545842e-01):3.003348e-01):1.430715e-01,((11:4.548144e-01,12:5.597144e-01):5.297528e-02,(8:3.654451e-01,(4:3.593191e-01,((7:9.408896e-02,2:6.465821e-02):2.708024e-01,5:2.814934e-01):9.328044e-02):7.316036e-02):1.608544e-01):3.110276e-01):3.883440e-01):4.204623e-01):1.867287e-01,1:1.023784e+00);
   tree gen.116000 = [&U] ((((23:2.719118e-01,33:4.193607e-01):4.852176e-02,(((28:1.386440e-01,24:1.920152e-01):2.390781e-01,((31:9.958597e-01,32:6.105530e-01):5.390803e-02,(26:1.360723e-02,25:6.247609e-02):8.735088e-03):2.399640e-01):1.784823e-01,(30:1.982686e-01,(29:2.775337e-01,34:2.343972e-01):1.049711e-02):1.404906e-01):3.435818e-02):3.997703e-01,(20:8.278944e-02,35:9.722886e-04):1.197742e+00):5.052105e-01,(((22:1.213920e-01,21:7.410662e-02):6.644751e-01,19:1.086648e+00):7.702736e-01,((((18:1.324239e-01,17:8.583372e-02):3.198047e-01,16:6.695123e-01):4.082206e+00,(14:1.185716e+00,13:7.141862e-01):4.684664e-01):2.939601e-01,((10:5.874590e-01,(9:5.576400e-01,((27:1.485819e+00,6:5.415146e-02):3.412920e-01,(15:1.036640e-01,3:9.965381e-02):2.515663e-01):1.526355e-01):2.636158e-01):1.197174e-01,(11:4.611021e-01,(12:6.530790e-01,(8:3.608382e-01,(4:3.761174e-01,((7:9.290287e-02,2:5.946757e-02):2.673886e-01,5:2.779448e-01):6.922591e-02):1.056623e-01):1.851146e-01):5.981494e-02):2.802696e-01):3.834485e-01):4.151619e-01):1.435679e-01,1:1.010878e+00);
   tree gen.116500 = [&U] (((23:1.619052e-01,((((30:6.330685e-02,34:1.962311e-01):1.265447e-01,29:2.883196e-01):1.516127e-01,((28:3.479334e-01,24:1.818165e-01):1.945695e-01,(32:5.790367e-01,(26:2.251472e-04,(31:9.444543e-01,25:3.919453e-02):2.936251e-02):2.835698e-02):1.514814e-01):5.237365e-02):2.673291e-02,33:4.350835e-01):9.683448e-02):3.497765e-01,(20:8.655915e-02,35:2.531840e-04):7.441114e-01):5.310452e-01,(((22:8.376648e-02,21:2.712596e-02):6.301754e-01,19:1.071064e+00):6.449754e-01,((((18:1.255883e-01,17:8.140305e-02):3.313278e-01,16:6.349526e-01):3.626700e+00,(14:1.124510e+00,13:6.773205e-01):4.481010e-01):2.787862e-01,((10:5.571348e-01,(9:5.288551e-01,((27:1.409122e+00,6:2.003055e-01):1.588569e-01,(15:9.973978e-02,3:9.450976e-02):2.385807e-01):1.686314e-01):2.500081e-01):1.135377e-01,(11:4.373004e-01,(12:5.471338e-01,(8:3.422120e-01,(4:3.567025e-01,((7:8.810730e-02,2:8.051249e-02):3.246076e-01,5:2.635976e-01):5.394298e-02):4.745086e-02):1.755591e-01):7.961191e-02):2.658023e-01):3.636552e-01):3.309444e-01):2.758920e-01,1:9.586977e-01);
   tree gen.117000 = [&U] ((((30:2.118225e-01,(20:6.954475e-01,29:2.573662e-01):9.366071e-02):1.787097e-01,(34:2.619414e-01,(((26:2.864324e-02,25:5.405647e-02):2.153034e-01,((31:8.785334e-01,((32:6.687697e-01,24:4.269561e-02):1.872885e-01,28:4.167244e-01):1.474012e-01):8.852095e-02,23:1.516066e-01):2.028135e-02):4.246541e-02,33:4.701746e-01):3.763606e-02):2.082660e-03):6.737091e-01,35:1.239197e+00):5.295264e-01,((((14:1.084386e+00,13:6.764256e-01):3.761028e-01,(16:7.606736e-01,(18:1.363910e-01,17:8.147356e-02):2.880287e-01):4.104393e+00):2.780733e-01,((10:5.347424e-01,(((6:1.863911e-01,27:1.826058e+00):2.164996e-01,(3:1.124391e-01,15:6.856805e-02):2.744370e-01):2.282264e-01,9:5.441533e-01):2.178766e-01):2.297253e-01,(11:4.742104e-01,((8:3.752854e-01,(((7:1.456084e-01,2:8.929076e-02):3.041122e-01,5:3.512261e-01):7.355901e-02,4:3.399274e-01):7.273269e-02):1.888684e-01,12:5.975516e-01):7.723882e-02):2.394795e-01):3.764083e-01):5.149154e-01,(19:1.340515e+00,(21:8.220596e-02,22:1.189657e-01):6.421945e-01):6.320081e-01):2.783019e-01,1:9.034996e-01);
   tree gen.117500 = [&U] ((((21:1.138277e-01,22:7.605664e-02):6.594721e-01,19:1.026433e+00):5.825414e-01,((((12:5.834543e-01,(8:3.749254e-01,(((7:1.192172e-01,2:9.784243e-02):3.070789e-01,5:3.876789e-01):4.367402e-02,4:4.166575e-01):7.457048e-02):1.964542e-01):8.635215e-02,11:5.176912e-01):2.133015e-01,((9:5.329006e-01,((3:1.223240e-01,15:8.310533e-02):3.432948e-01,(27:1.916603e+00,6:6.986151e-02):2.858015e-01):2.109173e-01):2.600935e-01,10:6.237855e-01):1.430803e-01):3.669439e-01,((14:1.126925e+00,13:7.849038e-01):3.343602e-01,(16:6.435945e-01,(17:5.350115e-02,18:1.397963e-01):3.250615e-01):4.278175e+00):2.687350e-01):5.085860e-01):2.372530e-01,(35:6.123217e-01,((23:1.671957e-01,(((33:1.826582e-01,(25:9.712472e-02,26:9.545262e-03):7.529739e-03):1.280344e-01,34:1.768510e-01):2.093294e-01,((31:9.984722e-01,32:4.449297e-01):2.500074e-01,(24:1.922592e-01,28:2.405752e-01):1.606983e-01):1.214666e-01):3.352782e-02):3.808733e-02,(20:1.310626e+00,(29:2.874132e-01,30:2.924072e-01):4.991231e-02):1.349606e-01):6.284111e-01):5.364852e-01,1:8.671248e-01);
   tree gen.118000 = [&U] ((((21:1.141355e-01,22:7.122925e-02):9.061719e-01,19:1.215427e+00):4.340273e-01,((((12:5.850321e-01,11:5.190912e-01):8.013047e-02,(8:3.759393e-01,(4:3.733607e-01,((7:1.195396e-01,2:9.810702e-02):2.991815e-01,5:3.887273e-01):1.097593e-01):7.477213e-02):1.969854e-01):2.751675e-01,((9:5.462493e-01,((3:8.052230e-02,15:8.333006e-02):2.704156e-01,(27:1.921786e+00,6:7.005042e-02):2.865744e-01):2.114877e-01):2.607968e-01,10:6.254723e-01):1.434672e-01):3.679362e-01,((14:1.129972e+00,13:7.870263e-01):4.122488e-01,(16:6.453349e-01,(17:8.679769e-02,18:1.432479e-01):3.166057e-01):4.289744e+00):2.694617e-01):5.099613e-01):1.400773e-01,(35:9.808365e-01,((23:1.676478e-01,((((26:6.094150e-03,25:3.140945e-02):3.953264e-03,33:5.476375e-01):2.476252e-02,34:1.559896e-01):2.352976e-01,((31:1.100360e+00,32:8.058589e-01):2.499722e-01,(24:1.089095e-01,28:2.410524e-01):1.215066e-01):1.418057e-01):8.589176e-02):1.635047e-02,(30:1.907061e-01,(20:1.326904e+00,29:2.463813e-01):9.258102e-03):2.355963e-01):6.301104e-01):6.313609e-01,1:8.694696e-01);
   tree gen.118500 = [&U] (((19:1.091071e+00,(22:9.504000e-02,21:9.121616e-02):8.125201e-01):4.937014e-01,(((((12:5.790545e-01,11:5.152081e-01):6.211720e-02,(8:3.682623e-01,((5:3.725410e-01,(7:1.058360e-01,2:1.052671e-01):2.725514e-01):7.551498e-02,4:3.742930e-01):9.949249e-02):1.506339e-01):3.158136e-01,(10:6.194046e-01,(9:5.586468e-01,((6:4.350683e-01,(15:7.225741e-02,3:1.334185e-01):2.664395e-01):2.537388e-02,27:2.195879e+00):1.365556e-01):2.518020e-01):1.520500e-01):2.905223e-01,(14:1.117823e+00,13:7.530034e-01):8.012275e-01):2.076222e-01,((17:1.118194e-01,18:1.283457e-01):2.987005e-01,16:6.251359e-01):4.189540e+00):4.436663e-01):1.159967e-01,((20:2.078087e-01,35:4.541151e-01):8.637574e-01,((((34:2.265820e-02,24:1.674254e-02):3.790606e-01,((31:6.721432e-01,(25:3.337275e-02,26:6.082974e-03):5.756241e-02):3.474842e-01,((28:4.478867e-01,29:2.146039e-01):7.213195e-02,(32:7.033866e-01,30:2.445826e-01):3.539072e-03):7.249631e-02):7.479678e-02):3.351953e-02,23:2.303138e-01):1.583385e-01,33:7.942143e-01):1.221465e-01):8.837544e-01,1:9.238694e-01);
   tree gen.119000 = [&U] (((19:1.068262e+00,(22:9.305322e-02,21:8.930931e-02):7.955346e-01):4.833807e-01,(((((12:5.669496e-01,11:5.044378e-01):9.485876e-02,(8:3.605639e-01,(4:3.594540e-01,((7:9.835681e-02,2:1.030665e-01):2.976228e-01,5:3.647531e-01):5.771848e-02):6.254248e-02):1.463185e-01):2.982143e-01,(10:5.329800e-01,(9:5.469684e-01,((6:3.605786e-01,(15:8.666756e-02,3:9.131467e-02):2.608697e-01):1.460576e-01,27:1.995210e+00):4.499858e-02):2.463825e-01):1.177306e-01):2.844490e-01,(14:1.094455e+00,13:7.372621e-01):7.910053e-01):1.949480e-01,((17:7.701927e-02,18:1.529132e-01):2.923846e-01,16:6.120676e-01):4.127792e+00):4.192301e-01):1.643812e-01,((20:5.812731e-02,35:7.898082e-02):1.020961e+00,((((34:2.348214e-01,24:7.550546e-02):2.497445e-01,23:2.827700e-01):3.025575e-02,((31:6.979096e-01,(25:1.805113e-02,26:1.579654e-02):1.175825e-02):3.025428e-01,((30:2.006265e-01,(28:1.945907e-01,29:6.074019e-02):1.192724e-01):1.397929e-01,32:6.886825e-01):1.117375e-02):1.207343e-01):3.030729e-01,33:7.776115e-01):7.362138e-02):8.652798e-01,1:9.045562e-01);
   tree gen.119500 = [&U] (((33:5.842355e-01,((((34:6.584714e-03,29:6.408148e-02):1.862880e-01,(20:1.162767e+00,30:1.753261e-01):2.163850e-02):1.745067e-01,((24:8.221929e-02,28:2.322219e-01):1.221541e-01,((25:4.746643e-02,26:1.773527e-02):4.757413e-02,(32:5.187136e-01,31:9.226424e-01):1.145670e-01):7.564982e-02):1.525132e-01):2.676003e-02,23:2.227853e-01):2.598713e-02):6.299722e-01,(35:7.586945e-03,27:8.281176e-01):8.102206e-01):3.877876e-01,((((14:9.920109e-01,13:7.353237e-01):6.836928e-01,(((8:3.508183e-01,(((2:9.958375e-02,7:6.919533e-02):2.786697e-01,4:3.480354e-01):3.517271e-02,5:2.832900e-01):7.700693e-02):2.193218e-01,(11:5.046189e-01,12:5.320807e-01):5.303207e-02):3.389435e-01,(((6:3.338979e-01,(3:9.544317e-02,15:7.261617e-02):2.847564e-01):1.899766e-01,9:4.873255e-01):2.844879e-01,10:5.266681e-01):1.226400e-01):3.447047e-01):2.364742e-01,((18:1.010716e-01,17:7.602251e-02):2.795055e-01,16:6.348851e-01):3.462283e+00):3.595645e-01,(19:1.202218e+00,(22:1.006730e-01,21:6.812610e-02):7.393150e-01):6.040567e-01):1.665833e-01,1:8.143852e-01);
   tree gen.120000 = [&U] ((((33:6.168440e-01,((((((26:1.351630e-02,28:1.140066e-01):6.440684e-02,25:6.324673e-02):8.019408e-02,24:1.123876e-01):1.783206e-01,32:6.971619e-01):3.819054e-02,(31:1.029143e+00,(34:4.227123e-01,23:4.131779e-01):7.515604e-02):4.624520e-02):1.640929e-01,(30:1.936211e-01,29:1.814028e-01):3.806610e-02):3.909117e-02):7.915236e-02,20:1.024509e+00):4.182594e-01,35:8.460011e-01):5.390829e-01,(((((16:8.013354e-01,(17:5.086840e-02,18:1.637977e-01):1.297618e-01):3.982913e+00,(14:1.239744e+00,13:6.874134e-01):5.865496e-01):2.133443e-01,27:1.803623e+00):2.887295e-02,((11:5.232816e-01,(12:5.961135e-01,((4:3.594028e-01,((7:8.769579e-02,2:9.232947e-02):2.960097e-01,5:3.695650e-01):6.982184e-02):7.913914e-02,8:3.889791e-01):1.951608e-01):5.433665e-02):2.555191e-01,(((6:4.112179e-01,(15:6.659622e-02,3:1.046148e-01):2.120251e-01):2.051418e-01,9:5.206952e-01):2.594230e-01,10:5.375748e-01):1.647051e-01):3.290545e-01):5.063500e-01,((21:1.287633e-01,22:9.250551e-02):6.135324e-01,19:1.052208e+00):6.335007e-01):2.502278e-01,1:8.996590e-01);
   tree gen.120500 = [&U] (((19:8.238044e-01,(22:1.083591e-01,21:4.461919e-02):7.448307e-01):5.843577e-01,(((((12:6.027183e-01,11:4.591918e-01):8.711852e-02,(8:3.864964e-01,(((7:7.935473e-02,2:1.213724e-01):2.802247e-01,5:3.500393e-01):5.177701e-02,4:3.310008e-01):6.573861e-02):1.856344e-01):2.647214e-01,(10:5.350866e-01,((27:1.491977e+00,(6:3.973620e-01,(15:8.263466e-02,3:8.706553e-02):2.130733e-01):1.021682e-01):1.300720e-01,9:4.861448e-01):2.619016e-01):1.079907e-01):4.353807e-01,(14:1.043527e+00,13:6.955082e-01):5.378036e-01):1.208121e-01,((17:5.783172e-02,18:1.408052e-01):3.571907e-01,16:5.835863e-01):3.991713e+00):3.623521e-01):1.192092e-01,((20:3.058212e-01,35:5.904087e-02):8.036338e-01,((((((29:1.999344e-01,30:1.912908e-01):1.993994e-02,28:1.426941e-01):2.407506e-01,32:6.662986e-01):3.119947e-02,(24:3.229703e-01,(31:5.556920e-01,(25:5.233419e-02,26:1.440435e-02):8.162025e-02):2.622029e-01):5.083504e-02):1.789107e-01,(23:2.794507e-01,34:2.636957e-01):5.199787e-02):1.388753e-01,33:5.652743e-01):3.404934e-01):5.789650e-01,1:8.624645e-01);
   tree gen.121000 = [&U] (((23:1.025324e-01,(((((25:3.164226e-02,26:3.264506e-02):5.567875e-02,28:2.065939e-01):6.902750e-02,24:2.229209e-01):7.152418e-02,(32:6.046316e-01,31:1.151034e+00):1.901264e-01):1.623233e-01,(33:5.748706e-01,(((20:1.290058e+00,29:4.190099e-01):3.646854e-02,34:7.566916e-02):1.211645e-02,30:1.498578e-01):1.428296e-01):1.860960e-01):5.334098e-02):7.551307e-01,(35:2.095457e-01,27:1.280035e+00):5.183793e-01):3.691297e-01,((((14:1.313074e+00,13:8.223213e-01):7.335499e-01,(((11:5.768377e-01,(8:3.601350e-01,(4:4.195010e-01,(5:3.238332e-01,(2:1.319238e-01,7:8.885986e-02):3.043228e-01):7.652697e-02):7.322263e-02):2.215775e-01):6.451851e-02,12:5.943444e-01):2.973049e-01,(((6:3.816839e-01,(3:1.176985e-01,15:6.755877e-02):2.795500e-01):1.952993e-01,9:6.951496e-01):2.610265e-01,10:6.020424e-01):1.322732e-01):3.843997e-01):9.423440e-02,((18:1.298289e-01,17:7.805108e-02):2.859435e-01,16:7.194334e-01):3.957789e+00):4.156092e-01,(19:1.468441e+00,(22:1.753167e-01,21:7.787600e-02):5.714937e-01):7.262957e-01):3.389097e-01,1:9.714981e-01);
   tree gen.121500 = [&U] (((((30:2.571131e-01,29:1.485108e-01):1.684456e-01,(23:1.630765e-01,(28:4.164392e-01,(31:7.669777e-01,(32:4.607054e-01,24:4.250022e-02):2.496016e-01):1.383374e-01):2.521918e-01):1.570091e-02):4.642359e-04,(33:5.456412e-01,(34:1.570911e-01,(26:1.462227e-02,25:6.964316e-02):5.291540e-02):8.803572e-02):1.757300e-01):3.362583e-01,(20:6.974334e-01,35:4.664869e-01):7.160058e-01):6.689608e-01,(((22:1.335054e-01,21:2.236092e-02):7.132845e-01,19:1.136495e+00):5.331319e-01,((((18:1.178665e-01,17:1.043103e-01):3.030144e-01,16:6.391283e-01):4.509275e+00,(14:1.143815e+00,13:8.056995e-01):4.341044e-01):2.741549e-01,((10:5.661679e-01,(9:6.050266e-01,((27:1.839966e+00,(15:5.079203e-02,3:1.216713e-01):8.905337e-02):2.187812e-01,6:3.394750e-01):1.760729e-01):3.151764e-01):1.311585e-01,((12:6.100993e-01,(8:3.879154e-01,(((7:1.342995e-01,2:6.413106e-02):2.997162e-01,5:3.767541e-01):7.605935e-02,4:4.139531e-01):9.524486e-02):1.162814e-01):6.424611e-02,11:4.760232e-01):2.378870e-01):4.955773e-01):5.478597e-01):2.502527e-01,1:9.638066e-01);
   tree gen.122000 = [&U] ((((21:1.030953e-01,22:1.342255e-01):7.876180e-01,19:1.040142e+00):7.395372e-01,((((12:5.667162e-01,11:4.919060e-01):7.656459e-02,(8:3.906779e-01,(5:3.544756e-01,(4:3.970181e-01,(7:7.894289e-02,2:9.659808e-02):2.838766e-01):3.626385e-02):8.271366e-02):1.328868e-01):2.755249e-01,((9:4.939274e-01,((3:1.029437e-01,15:7.688865e-02):3.003073e-01,(27:1.364530e+00,6:2.522222e-01):1.356443e-01):2.013901e-01):2.743407e-01,10:4.815847e-01):1.939834e-01):4.411013e-01,((14:1.209478e+00,13:7.982905e-01):5.804029e-01,(16:6.693353e-01,(17:9.084791e-02,18:1.244494e-01):3.227751e-01):3.675725e+00):9.596655e-02):4.023238e-01):2.307169e-01,(35:8.607719e-01,(23:1.319815e-01,(((33:7.697828e-02,34:5.487851e-02):3.415235e-01,(25:4.415294e-02,26:7.012959e-03):1.194293e-01):8.929715e-02,((29:1.901299e-01,(20:1.026785e+00,30:7.921885e-02):1.667862e-01):1.208558e-01,((24:6.396350e-02,28:2.519042e-01):1.713871e-01,(32:4.289616e-01,31:9.415096e-01):1.543912e-01):1.876177e-01):1.102021e-02):9.952246e-02):3.736260e-01):6.887393e-01,1:9.057097e-01);
   tree gen.122500 = [&U] (((19:8.871544e-01,(22:4.344936e-02,21:8.588546e-02):8.068890e-01):5.403293e-01,(((14:1.003189e+00,13:7.600587e-01):4.071394e-01,((17:7.838308e-02,18:1.549247e-01):2.958834e-01,16:6.491527e-01):4.440185e+00):2.519415e-01,(((12:6.704342e-01,(8:3.921940e-01,(((7:9.355216e-02,2:1.121256e-01):2.847425e-01,5:3.266430e-01):7.525329e-02,4:3.648930e-01):6.954109e-02):1.960365e-01):6.590884e-02,11:6.046709e-01):3.255111e-01,(10:5.334975e-01,(((27:2.111365e+00,6:5.638961e-02):2.743805e-01,(15:9.013355e-02,3:9.684741e-02):2.761053e-01):1.747734e-01,9:5.407635e-01):2.300909e-01):1.159113e-01):5.855207e-01):4.727712e-01):1.704803e-01,((20:7.290500e-01,35:2.669879e-02):1.009336e+00,((34:2.156555e-01,33:4.779245e-01):1.980570e-01,(((24:4.431253e-01,(31:8.120535e-01,((25:5.881760e-02,26:8.188616e-04):1.263925e-01,32:4.333171e-01):1.926461e-01):4.839406e-02):4.689859e-02,(30:2.210149e-01,(29:9.040502e-02,28:1.088073e-01):1.412668e-01):1.296616e-01):1.764009e-01,23:2.329331e-01):1.410032e-01):1.866315e-01):6.400952e-01,1:9.192145e-01);
   tree gen.123000 = [&U] ((((((30:2.212848e-01,29:1.259108e-01):1.003675e-01,((28:3.065706e-01,(25:4.394588e-02,26:1.350433e-02):2.502377e-01):1.684606e-02,((32:5.831255e-01,24:1.036423e-01):1.566549e-01,31:8.372450e-01):1.023330e-01):1.034695e-01):2.433127e-02,(34:2.566560e-01,23:2.065471e-01):1.452610e-02):1.341438e-01,33:6.551661e-01):8.181693e-02,(20:4.329069e-01,35:2.472476e-01):1.085875e+00):9.733223e-01,(((22:1.723904e-01,21:2.789275e-02):6.706245e-01,19:9.032160e-01):5.845543e-01,((((18:1.605143e-01,17:3.299266e-02):3.002734e-01,16:6.175002e-01):3.983585e+00,(14:1.108622e+00,13:7.030474e-01):4.344137e-01):2.245724e-01,((10:5.470088e-01,(9:5.508164e-01,((27:1.777702e+00,(15:6.935332e-02,3:1.175539e-01):8.080454e-02):2.009912e-01,6:3.861688e-01):1.788933e-01):3.024951e-01):1.563657e-01,((12:5.894536e-01,(8:3.790992e-01,(((7:1.040765e-01,2:8.769459e-02):2.727871e-01,5:2.803277e-01):4.453555e-02,4:3.622427e-01):8.913560e-02):1.270430e-01):6.302164e-02,11:4.413694e-01):2.451838e-01):3.285739e-01):5.127975e-01):2.417842e-01,1:9.110393e-01);
   tree gen.123500 = [&U] ((35:9.383712e-01,(((((30:1.024306e-01,33:1.879451e-01):1.367964e-01,(34:2.157401e-01,29:2.161882e-02):2.504531e-01):1.286564e-01,((24:3.135054e-01,(28:2.822170e-01,(32:7.102317e-01,31:7.923756e-01):1.470103e-01):1.723751e-01):1.529539e-01,23:1.711651e-01):6.338282e-03):3.184162e-03,(25:4.037572e-02,26:7.449085e-03):3.478119e-01):2.744989e-01,20:1.374932e+00):3.466652e-01):4.965512e-01,((((14:1.095148e+00,13:7.573251e-01):4.368796e-01,(16:5.987835e-01,(18:1.250609e-01,17:9.680737e-02):3.728434e-01):3.980610e+00):2.380573e-01,((10:5.675832e-01,(((6:6.842203e-02,27:1.668935e+00):3.077255e-01,(3:9.630974e-02,15:8.349480e-02):2.494591e-01):2.003673e-01,9:5.500324e-01):2.853269e-01):1.331327e-01,(12:6.091147e-01,(11:5.790512e-01,(8:4.192577e-01,(((7:8.890346e-02,2:1.258654e-01):2.786397e-01,5:3.788028e-01):5.840432e-02,4:3.570943e-01):8.239666e-02):2.076216e-01):9.845708e-02):1.863558e-01):4.794748e-01):4.821167e-01,(19:9.918733e-01,(21:4.086614e-02,22:1.253258e-01):5.766114e-01):8.103015e-01):1.362979e-01,1:8.854753e-01);
   tree gen.124000 = [&U] ((35:6.752363e-01,(((23:1.644168e-01,(24:2.097704e-01,(28:2.655133e-01,(32:6.982277e-01,31:8.934229e-01):1.711331e-01):1.424672e-01):1.469236e-01):2.550435e-02,((25:5.300149e-02,26:1.680500e-02):1.735060e-01,((33:2.192029e-01,29:8.108436e-02):5.156874e-02,(34:8.691351e-02,30:1.069117e-01):5.267984e-02):2.306030e-01):2.299071e-02):2.567789e-01,20:1.058259e+00):3.133107e-01):4.932959e-01,((((14:1.051971e+00,13:7.274670e-01):4.196553e-01,(16:5.596708e-01,(18:1.201303e-01,17:9.577803e-02):3.581437e-01):3.823671e+00):2.286717e-01,((10:5.452058e-01,(((6:6.572445e-02,27:1.603136e+00):2.955932e-01,(3:9.251266e-02,15:8.020295e-02):2.396240e-01):1.748849e-01,9:5.283470e-01):2.740776e-01):1.278839e-01,(((8:4.322525e-01,(((7:8.539838e-02,2:7.292198e-02):2.676541e-01,5:3.638871e-01):5.927072e-02,4:3.554206e-01):7.436310e-02):1.531549e-01,11:5.562217e-01):9.413828e-02,12:5.850999e-01):2.008147e-01):4.605712e-01):4.631089e-01,(19:9.527679e-01,(21:3.925496e-02,22:1.203848e-01):5.232740e-01):4.717409e-01):2.290839e-01,1:8.505648e-01);
   tree gen.124500 = [&U] ((((((((26:1.496547e-02,25:1.332292e-02):2.193761e-02,28:2.548847e-01):1.161884e-01,(24:2.930475e-01,(31:1.121560e+00,32:1.002521e+00):1.074829e-01):8.323011e-03):1.172571e-01,23:1.827952e-01):1.230120e-02,(29:2.797372e-01,(30:2.126677e-01,34:2.999768e-01):1.436985e-02):1.241943e-01):8.067443e-03,33:7.961442e-01):3.390236e-01,(20:6.142649e-02,35:6.597196e-02):8.989113e-01):8.050824e-01,(((22:9.723203e-02,21:4.387778e-02):7.619359e-01,19:9.749238e-01):4.748185e-01,((((18:1.642488e-01,17:6.761781e-02):3.076316e-01,16:6.374740e-01):4.081203e+00,(14:1.135789e+00,13:7.202756e-01):4.295037e-01):2.256935e-01,((10:6.055320e-01,(9:5.452207e-01,((15:7.901628e-02,3:1.008984e-01):2.175384e-01,(27:2.077580e+00,6:2.523768e-01):1.851257e-01):2.382121e-01):2.738959e-01):1.429329e-01,(((8:3.678967e-01,(4:3.524495e-01,(5:3.154257e-01,(7:9.812424e-02,2:8.391005e-02):2.938527e-01):7.246540e-02):7.302973e-02):1.099623e-01,12:6.038982e-01):1.091669e-01,11:5.109401e-01):1.927945e-01):4.563009e-01):4.723617e-01):2.709909e-01,1:9.336961e-01);
   tree gen.125000 = [&U] (((((10:6.219257e-01,((6:3.678797e-01,(15:7.885142e-02,3:1.201481e-01):2.935833e-01):1.858145e-01,9:4.944356e-01):2.673224e-01):1.532544e-01,(11:4.784354e-01,(12:6.253809e-01,(8:4.464915e-01,(5:3.217060e-01,((7:9.625325e-02,2:1.242479e-01):3.101228e-01,4:3.456414e-01):5.277553e-02):5.665316e-02):1.678573e-01):7.792182e-02):2.224533e-01):3.753823e-01,(((13:7.539301e-01,14:1.254830e+00):3.619626e-01,(16:6.030207e-01,(17:1.400454e-01,18:1.321643e-01):2.821812e-01):3.585929e+00):9.965536e-02,27:1.265642e+00):2.040239e-01):4.349449e-01,((22:1.121382e-01,21:3.924615e-02):6.129134e-01,19:1.174211e+00):6.539795e-01):2.620826e-01,(34:3.018695e-01,((35:3.553775e-01,20:7.318816e-01):5.772391e-01,((23:8.004971e-02,((33:2.398096e-01,25:1.690450e-03):7.684552e-03,26:2.317069e-02):1.281646e-01):1.475089e-01,((((24:2.310826e-02,32:4.449421e-01):2.225350e-01,31:8.581997e-01):6.862258e-02,28:4.403411e-01):2.172048e-02,(30:1.811647e-01,29:2.338824e-01):1.053287e-01):1.496467e-01):2.879005e-01):1.754272e-01):8.024693e-01,1:8.504618e-01);
   tree gen.125500 = [&U] (((35:3.970232e-01,20:2.301875e-01):7.825017e-01,(33:5.495167e-01,(((29:1.932305e-01,(34:4.896285e-02,30:8.217212e-02):8.643066e-02):2.436516e-01,((31:6.715315e-01,32:4.773124e-01):1.587360e-01,(24:1.060216e-01,(25:2.268188e-02,(28:1.549716e-01,26:7.182970e-03):1.214412e-02):1.990186e-01):1.467391e-01):1.503881e-01):2.953177e-02,23:2.107338e-01):2.348841e-02):3.997461e-01):7.217756e-01,(((((((4:4.186239e-01,((7:1.133172e-01,2:8.807339e-02):3.298180e-01,5:3.452819e-01):5.695854e-02):7.307075e-02,8:3.427981e-01):1.806298e-01,11:5.706084e-01):7.897534e-02,12:5.355612e-01):2.541469e-01,(((6:3.921663e-01,(15:6.737039e-02,3:1.222719e-01):2.997643e-01):1.980085e-01,9:5.520978e-01):2.259458e-01,10:5.344210e-01):9.882446e-02):3.367320e-01,((16:9.311444e-01,(17:1.010012e-01,18:1.369820e-01):1.777077e-01):4.104308e+00,((14:1.223972e+00,13:8.076751e-01):4.140174e-01,27:1.129466e+00):8.885159e-02):1.559507e-01):4.546607e-01,((21:1.239344e-01,22:3.738604e-02):6.117666e-01,19:1.133266e+00):6.224910e-01):2.374180e-01,1:7.746798e-01);
   tree gen.126000 = [&U] (((35:4.206337e-01,27:9.054895e-01):8.944611e-01,(23:1.463523e-01,((((30:1.868975e-01,34:3.213693e-01):8.581027e-02,(33:1.123645e-01,29:5.304723e-03):2.113879e-01):1.800973e-01,((25:4.679459e-02,26:1.307154e-02):7.290347e-03,20:5.816940e-01):2.629136e-01):6.614228e-02,((28:2.599942e-01,(24:4.898600e-02,32:6.440664e-01):1.463896e-01):2.424872e-02,31:8.430120e-01):2.354721e-01):2.221823e-03):5.986408e-01):5.884846e-01,((((14:1.262252e+00,13:5.731751e-01):4.621044e-01,((18:1.478837e-01,17:6.427484e-02):2.807555e-01,16:6.480667e-01):3.797542e+00):2.792313e-01,(((12:6.440707e-01,(8:3.880452e-01,(4:3.651587e-01,((2:9.663873e-02,7:7.855060e-02):2.840548e-01,5:3.029893e-01):6.737678e-02):1.119486e-01):1.964980e-01):8.069265e-02,11:4.296188e-01):2.336353e-01,(((6:3.755099e-01,(3:1.150266e-01,15:3.517422e-02):2.881974e-01):2.180867e-01,9:5.511141e-01):2.727342e-01,10:4.962728e-01):1.345183e-01):3.914695e-01):4.208927e-01,(19:1.198708e+00,(22:1.073189e-01,21:6.594948e-02):7.712916e-01):6.075248e-01):2.015748e-01,1:8.627869e-01);
   tree gen.126500 = [&U] (((((14:1.104849e+00,13:7.570225e-01):5.155567e-01,((17:6.113321e-02,18:1.389460e-01):2.495667e-01,16:6.445426e-01):3.309614e+00):1.489436e-01,((((8:4.043589e-01,(((7:1.012238e-01,2:1.157925e-01):2.958546e-01,5:3.143910e-01):6.162943e-02,4:3.690363e-01):1.050787e-01):1.513038e-01,12:5.555026e-01):1.072500e-01,11:4.930355e-01):1.711405e-01,(10:6.037030e-01,(((6:5.050313e-02,27:2.405620e+00):3.346758e-01,(15:7.965339e-02,3:8.945626e-02):2.660695e-01):1.617888e-01,9:4.936042e-01):2.428308e-01):1.082548e-01):4.626354e-01):5.290951e-01,(19:8.300808e-01,(22:1.208848e-01,21:4.655291e-02):6.791324e-01):6.684222e-01):1.307874e-01,(((33:4.341296e-01,((((32:3.984018e-01,((25:4.516227e-02,26:5.023236e-02):4.079543e-02,31:7.433497e-01):9.315668e-02):1.187731e-01,24:2.603270e-01):2.483647e-02,((29:2.635341e-01,30:1.370357e-01):4.827631e-02,28:2.807291e-01):1.168011e-01):2.361163e-01,34:2.941845e-01):1.671276e-02):1.637868e-02,23:2.236386e-01):6.280035e-02,(20:7.058711e-01,35:7.199463e-01):2.403672e-01):8.496622e-01,1:9.784484e-01);
   tree gen.127000 = [&U] ((35:9.931794e-01,(((23:1.462371e-01,(((25:2.781858e-02,26:1.981421e-02):1.623338e-01,34:1.890156e-01):1.506174e-01,(29:2.282325e-01,(30:3.667477e-02,33:7.434137e-02):9.309221e-02):1.343800e-01):1.547633e-01):9.090115e-02,((24:1.245123e-01,28:3.008366e-01):1.520588e-01,(32:7.162215e-01,31:7.326960e-01):3.612383e-01):1.448231e-01):3.161751e-01,20:1.025306e+00):5.253012e-01):4.096145e-01,((((14:1.118335e+00,13:8.085023e-01):4.204766e-01,(16:6.349340e-01,(18:1.334074e-01,17:9.248567e-02):2.749774e-01):3.999828e+00):2.536409e-01,((10:5.506699e-01,(((6:4.641611e-03,27:1.091672e+00):3.573103e-01,(3:9.343983e-02,15:9.886112e-02):2.743444e-01):1.826477e-01,9:5.021371e-01):2.552417e-01):1.895824e-01,(11:4.868627e-01,(12:6.202669e-01,(8:4.347517e-01,(4:3.980094e-01,((7:1.078664e-01,2:1.014656e-01):3.065209e-01,5:3.178377e-01):7.859379e-02):7.023608e-02):1.785869e-01):5.389595e-02):2.040177e-01):2.462562e-01):5.031146e-01,(19:1.117983e+00,(21:1.136990e-01,22:8.747266e-02):8.065480e-01):5.038239e-01):2.238041e-01,1:9.671328e-01);
   tree gen.127500 = [&U] ((35:8.828057e-01,(((((23:1.408368e-01,(25:2.683886e-02,26:1.721523e-02):1.332180e-01):5.379848e-02,((24:2.453963e-02,28:2.609945e-01):1.882879e-01,(32:6.909976e-01,31:6.726216e-01):2.618754e-01):1.817555e-01):9.681389e-02,((30:9.608805e-02,34:1.094798e-01):7.325325e-02,29:2.031006e-01):1.217720e-01):5.156085e-03,33:5.354438e-01):1.606559e-01,20:9.891965e-01):4.739282e-01):3.085204e-01,((((14:1.078949e+00,13:7.800285e-01):2.995836e-01,(16:6.740565e-01,(18:1.287090e-01,17:9.667482e-02):2.652932e-01):3.858962e+00):3.861873e-01,((10:5.312764e-01,(((6:5.717333e-02,27:1.420081e+00):3.043519e-01,(3:9.964515e-02,15:8.416571e-02):2.760125e-01):1.762152e-01,9:5.205329e-01):2.462526e-01):1.168349e-01,(11:4.697163e-01,(12:5.984223e-01,(8:3.791113e-01,(4:3.839923e-01,((7:1.040676e-01,2:9.789219e-02):2.957258e-01,5:3.066441e-01):7.582587e-02):6.776250e-02):1.632024e-01):6.803550e-02):1.968326e-01):3.158499e-01):4.712508e-01,(19:1.078610e+00,(21:1.096948e-01,22:6.596261e-02):7.764685e-01):7.413449e-01):2.192008e-01,1:9.330722e-01);
   tree gen.128000 = [&U] (((35:3.998310e-01,27:2.123571e-01):1.169214e+00,(((((24:3.999396e-02,32:5.389401e-01):2.294334e-01,31:8.225738e-01):9.343137e-02,28:4.132134e-01):1.344513e-01,(30:2.533724e-01,((33:7.357251e-02,34:4.190283e-02):4.052696e-01,(23:7.419394e-02,29:1.048451e-01):7.452091e-02):1.764434e-02):1.391381e-01):1.050538e-01,(26:6.066912e-03,(20:9.020048e-01,25:6.861931e-03):5.062447e-02):2.046313e-01):5.297559e-01):5.706045e-01,((((14:1.297778e+00,13:7.862951e-01):4.872094e-01,((18:1.712166e-01,17:8.294710e-02):3.163080e-01,16:6.059308e-01):3.788310e+00):2.353242e-01,((12:6.026705e-01,((8:3.433970e-01,(((2:1.176312e-01,7:5.318258e-02):2.940735e-01,5:3.662627e-01):6.643780e-02,4:3.525358e-01):8.765049e-02):1.879832e-01,11:5.762920e-01):6.704120e-02):2.079644e-01,(((6:3.589775e-01,(3:1.199490e-01,15:4.227440e-02):2.386817e-01):2.189818e-01,9:5.875739e-01):2.714819e-01,10:6.609164e-01):1.047916e-01):2.941440e-01):3.756076e-01,(19:9.438586e-01,(22:1.097693e-01,21:5.631291e-02):6.649190e-01):6.932543e-01):2.789803e-01,1:9.971083e-01);
   tree gen.128500 = [&U] ((35:9.412524e-01,(20:1.109652e+00,((29:3.370845e-01,30:2.916714e-01):2.628445e-02,((((24:1.913098e-01,(((31:8.111998e-01,32:7.299088e-01):2.629660e-01,28:5.572426e-01):1.539809e-02,(26:6.120255e-03,25:1.826193e-02):1.892684e-01):8.238635e-02):1.813518e-02,33:5.692254e-01):9.234237e-02,23:1.234717e-01):4.610875e-02,34:3.483430e-01):1.097501e-01):1.148350e-01):6.181782e-01):4.153416e-01,(((22:7.848300e-02,21:1.022885e-01):6.060695e-01,19:1.156088e+00):6.055447e-01,((((18:1.612593e-01,17:7.417777e-02):3.927015e-01,16:5.844043e-01):4.504358e+00,(14:1.253552e+00,13:8.445512e-01):3.514268e-01):3.268547e-01,((10:6.683160e-01,(9:7.001341e-01,((15:7.058304e-02,3:9.490487e-02):3.177065e-01,(27:2.221638e+00,6:2.005939e-01):2.290420e-01):1.666902e-01):2.342309e-01):1.612873e-01,(11:4.954430e-01,(12:6.400297e-01,(8:4.060416e-01,(4:3.919950e-01,((7:1.137742e-01,2:8.454643e-02):3.209543e-01,5:3.466582e-01):9.406276e-02):5.680121e-02):2.230584e-01):6.119869e-02):1.820280e-01):4.062797e-01):5.721815e-01):1.184196e-01,1:8.922328e-01);
   tree gen.129000 = [&U] (((((14:1.266211e+00,13:7.228855e-01):3.855026e-01,((17:9.748798e-02,18:1.410192e-01):1.914241e-01,16:6.853775e-01):4.060267e+00):3.518309e-01,((11:5.105238e-01,(12:6.891333e-01,(8:3.443876e-01,(4:3.897600e-01,((7:1.139603e-01,2:6.785387e-02):3.191390e-01,5:3.878916e-01):4.213145e-02):9.815650e-02):1.278660e-01):9.669653e-02):2.399918e-01,(10:6.419505e-01,(((6:1.524923e-01,27:1.747901e+00):2.210974e-01,(15:5.560186e-02,3:1.273950e-01):2.923994e-01):2.361225e-01,9:4.972288e-01):2.474602e-01):1.195435e-01):4.055303e-01):4.647291e-01,(19:9.752199e-01,(22:1.615465e-01,21:1.097084e-01):6.846284e-01):6.282166e-01):1.148190e-01,(((23:1.498861e-01,(((33:2.595865e-01,34:7.273021e-02):3.602404e-02,30:9.347934e-02):1.181953e-01,29:2.352399e-01):1.193511e-01):6.375289e-02,(((31:8.278305e-01,32:7.876953e-01):1.881265e-01,28:4.044221e-01):1.540109e-03,(24:1.355931e-01,(25:2.839624e-02,26:1.009511e-02):2.138693e-01):3.190720e-03):2.051637e-01):4.762441e-01,(20:2.133755e-01,35:3.542005e-02):1.125417e+00):6.752070e-01,1:8.952808e-01);
   tree gen.129500 = [&U] (((((10:6.315640e-01,((6:3.674747e-01,(15:7.411605e-02,3:1.213929e-01):2.933106e-01):2.408227e-01,9:4.331800e-01):3.190491e-01):8.559126e-02,(11:4.945706e-01,(12:6.480932e-01,(8:3.812038e-01,(((7:9.530244e-02,2:8.829748e-02):3.134345e-01,5:3.504016e-01):7.003952e-02,4:3.405154e-01):1.088080e-01):1.475978e-01):4.013967e-02):2.372868e-01):2.962605e-01,(((16:6.399908e-01,(17:6.111576e-02,18:1.271894e-01):2.643723e-01):4.243600e+00,27:1.503745e+00):2.523782e-02,(13:7.227549e-01,14:1.148785e+00):4.639558e-01):3.360910e-01):5.300139e-01,((22:4.213851e-02,21:8.517370e-02):7.837351e-01,19:1.027889e+00):6.803327e-01):2.758709e-01,((35:5.421187e-01,20:3.070456e-01):1.270158e+00,((((28:3.175861e-01,(32:8.374392e-01,24:1.726585e-01):1.199523e-02):1.865767e-01,(31:8.652637e-01,34:4.228294e-01):1.320390e-01):7.793382e-02,(30:1.750915e-01,29:2.963098e-01):2.275146e-01):3.765492e-02,(23:1.084179e-02,(33:5.330538e-01,(26:1.543845e-02,25:5.602486e-02):1.706122e-01):8.783689e-02):8.044981e-02):2.380949e-01):9.707999e-01,1:9.291241e-01);
   tree gen.130000 = [&U] (((((((30:1.601668e-01,(29:2.090780e-01,33:1.657827e-01):1.141708e-01):2.367324e-02,23:5.185080e-03):1.929692e-01,((25:8.782266e-02,26:5.988962e-03):2.740277e-01,((24:1.470009e-01,28:2.384489e-01):1.535785e-01,(32:6.564428e-01,31:9.062953e-01):7.071800e-02):3.504819e-02):1.310203e-01):2.686776e-01,(34:6.683617e-02,20:8.791559e-01):6.400808e-02):4.625501e-01,35:3.101726e-01):3.263904e-02,27:2.410482e+00):3.916812e-01,((((14:1.051718e+00,13:6.393811e-01):4.967676e-01,((18:1.620567e-01,17:6.895745e-02):2.993859e-01,16:7.207144e-01):3.585640e+00):2.538146e-01,((12:5.704283e-01,((8:3.862900e-01,(((2:1.137754e-01,7:7.583904e-02):2.787917e-01,5:3.564759e-01):6.291412e-02,4:3.220813e-01):7.709865e-02):1.703088e-01,11:5.207662e-01):8.513906e-02):2.582784e-01,(((6:3.429781e-01,(3:1.196461e-01,15:4.611275e-02):3.206584e-01):2.071315e-01,9:5.416041e-01):2.072899e-01,10:6.080278e-01):1.581990e-01):2.462034e-01):6.354619e-01,(19:8.933633e-01,(22:6.533223e-02,21:1.549219e-01):6.668148e-01):6.236944e-01):1.684547e-01,1:9.013693e-01);
   tree gen.130500 = [&U] (((((14:1.083427e+00,13:6.932961e-01):4.152500e-01,((17:9.710199e-02,18:1.352469e-01):2.221773e-01,16:6.629354e-01):4.182219e+00):2.918994e-01,((11:4.563061e-01,(12:5.627710e-01,(8:4.445992e-01,(((7:8.385921e-02,2:1.131724e-01):2.968359e-01,5:3.724297e-01):4.883749e-02,4:3.794269e-01):4.385145e-02):1.801571e-01):8.990849e-02):2.955177e-01,(10:6.156740e-01,(((6:6.247572e-02,27:1.676355e+00):3.384399e-01,(15:9.779172e-02,3:9.958237e-02):2.804308e-01):1.358387e-01,9:4.780149e-01):2.988819e-01):6.018383e-02):3.889310e-01):4.124962e-01,(19:9.353020e-01,(22:9.004181e-02,21:7.159875e-02):7.077503e-01):5.447185e-01):1.945808e-01,((((23:1.150111e-01,((34:4.278084e-02,(30:1.452900e-02,33:1.646589e-01):2.067085e-01):1.280386e-01,29:2.472540e-01):1.075769e-01):8.081595e-02,(((25:5.140263e-02,(32:5.222180e-01,24:6.459197e-02):1.310644e-02):1.470536e-02,26:1.948070e-02):4.264580e-02,31:9.764945e-01):2.339295e-01):6.521535e-02,28:3.438675e-01):5.272493e-01,(20:9.628261e-02,35:5.528693e-02):9.675179e-01):4.303055e-01,1:9.225677e-01);
   tree gen.131000 = [&U] (((20:8.645401e-01,(27:1.145605e+00,35:1.549909e-01):6.893010e-01):1.620417e-01,((((33:2.020237e-01,30:6.381635e-02):2.218816e-01,(23:1.673656e-03,29:1.906818e-01):1.090675e-01):1.532895e-01,((25:1.598127e-02,26:1.546343e-02):1.554351e-01,((32:5.316967e-01,31:9.157635e-01):2.434648e-01,(24:1.067684e-01,28:2.797671e-01):1.075539e-01):2.341411e-02):1.343096e-01):2.752091e-01,34:2.262018e-01):3.242437e-01):5.095398e-01,((((14:1.111699e+00,13:6.501607e-01):4.201978e-01,((18:1.647889e-01,17:7.522439e-02):2.219462e-01,16:7.328653e-01):3.646092e+00):2.580938e-01,(((12:5.800455e-01,(8:3.928027e-01,((4:3.275115e-01,(2:1.133558e-01,7:7.711765e-02):2.840786e-01):6.168222e-02,5:3.624859e-01):8.253654e-02):1.485733e-01):8.197413e-02,11:4.487038e-01):2.151814e-01,(((6:3.487606e-01,(3:9.304304e-02,15:8.419181e-02):2.997802e-01):2.106236e-01,9:5.507353e-01):2.107847e-01,10:6.182788e-01):1.890585e-01):3.356535e-01):6.461755e-01,(19:1.110220e+00,(22:1.178785e-01,21:7.977172e-02):6.780570e-01):6.290838e-01):1.956391e-01,1:9.165660e-01);
   tree gen.131500 = [&U] (((20:1.885112e-01,35:2.191802e-01):7.742182e-01,(34:4.934523e-01,((23:2.020831e-01,(31:1.093196e+00,(((25:6.887825e-03,(28:5.609205e-01,24:1.249484e-01):8.024351e-02):3.586101e-03,26:1.403386e-02):3.775926e-02,32:1.088827e+00):7.209200e-02):1.057683e-01):9.965817e-03,((33:3.795961e-01,30:2.634948e-01):1.549698e-02,29:4.169390e-01):2.350040e-01):1.307389e-01):2.319184e-01):7.069270e-01,((((27:7.719442e-01,(16:7.315216e-01,(17:1.099053e-01,18:1.272676e-01):2.279418e-01):4.365491e+00):2.029566e-01,(14:1.244823e+00,13:9.079264e-01):4.725393e-01):2.675236e-01,(((12:6.421542e-01,((4:3.672873e-01,((7:1.096383e-01,2:9.538733e-02):3.580235e-01,5:3.426155e-01):9.942984e-02):1.070081e-01,8:3.757658e-01):1.383589e-01):7.137067e-02,11:4.680696e-01):2.808373e-01,(((6:3.959985e-01,(15:7.383494e-02,3:1.332535e-01):2.508904e-01):2.516942e-01,9:5.636564e-01):2.711000e-01,10:6.688276e-01):1.406767e-01):4.340258e-01):4.223576e-01,((21:1.283376e-01,22:1.146538e-01):7.259419e-01,19:1.202898e+00):6.949473e-01):2.366274e-01,1:1.025663e+00);
   tree gen.132000 = [&U] (((((14:1.174913e+00,13:8.193578e-01):4.017869e-01,((17:7.787477e-02,18:1.098853e-01):1.195956e-01,16:8.589721e-01):4.535374e+00):3.113101e-01,((11:4.674602e-01,(12:5.986989e-01,(8:3.805073e-01,(4:4.178586e-01,((7:1.042372e-01,2:1.227290e-01):3.238026e-01,5:3.285945e-01):1.086187e-01):5.981580e-02):2.148817e-01):4.999510e-02):2.457601e-01,(10:6.676628e-01,(((6:2.272726e-01,27:1.817910e+00):1.679398e-01,(15:7.887256e-02,3:1.310615e-01):2.986782e-01):2.292385e-01,9:5.183794e-01):3.217558e-01):1.369056e-01):3.960613e-01):5.313638e-01,(19:9.256232e-01,(22:1.056737e-01,21:3.530885e-02):7.809333e-01):6.774631e-01):1.524273e-01,((((((((25:1.701667e-02,26:1.835265e-02):1.699627e-02,32:5.308537e-01):8.907054e-02,24:6.963329e-02):1.953776e-02,28:4.262390e-01):2.337852e-02,31:9.529123e-01):1.013209e-01,((34:2.896381e-01,29:2.282878e-01):2.957316e-02,(30:4.573021e-02,33:8.095753e-02):2.691216e-01):1.140811e-01):1.258083e-01,23:9.788500e-02):1.687192e-01,(20:5.066178e-01,35:1.423232e-01):6.603862e-01):7.739967e-01,1:1.000164e+00);
   tree gen.132500 = [&U] (((20:3.514356e-01,35:3.377763e-01):8.899983e-01,((23:2.921785e-01,((((32:6.129436e-01,24:1.353888e-02):6.988339e-02,34:4.034708e-01):1.011149e-01,31:1.152937e+00):2.039302e-03,((25:2.193236e-04,28:3.300634e-01):7.122414e-02,26:2.491347e-03):8.416918e-03):5.649353e-02):1.289478e-01,((29:2.231338e-01,33:3.472653e-01):1.996827e-01,30:1.773111e-01):2.517693e-01):2.373399e-01):6.744052e-01,(((((16:7.519536e-01,(17:1.048846e-01,18:1.048705e-01):2.838030e-01):3.395565e+00,(14:1.187957e+00,13:7.611473e-01):4.509528e-01):7.502748e-02,27:1.453209e+00):1.420033e-01,(((12:6.573807e-01,((5:3.269642e-01,((7:1.046298e-01,2:7.653015e-02):3.416682e-01,4:3.505089e-01):9.488768e-02):7.163196e-02,8:3.586000e-01):1.746625e-01):7.412805e-02,11:4.466872e-01):2.680081e-01,(((6:3.779085e-01,(15:6.297771e-02,3:9.929649e-02):2.365800e-01):2.539400e-01,9:5.379075e-01):2.541946e-01,10:6.382742e-01):7.082643e-02):3.730608e-01):4.685804e-01,((21:5.682147e-02,22:1.094162e-01):6.927794e-01,19:1.187786e+00):4.548579e-01):2.261157e-01,1:9.788090e-01);
   tree gen.133000 = [&U] (((20:2.273267e-01,35:9.777288e-02):9.416850e-01,(((34:4.119331e-01,(26:9.583558e-03,(31:1.219894e+00,((32:1.017110e+00,24:9.271398e-02):4.107496e-02,(25:3.599595e-02,28:3.492319e-01):3.041934e-02):1.651162e-02):2.930961e-02):2.840603e-03):6.122363e-02,23:3.091468e-01):1.712024e-01,(29:2.429272e-01,(33:1.490082e-01,30:8.414848e-03):3.260407e-01):1.050168e-01):3.152382e-01):7.135713e-01,(((((16:7.956233e-01,(17:1.109758e-01,18:1.065193e-01):2.632806e-01):3.592762e+00,(14:1.272170e+00,13:8.053510e-01):5.242884e-01):1.636503e-01,(((12:6.955581e-01,((((7:1.107062e-01,2:8.097464e-02):3.615106e-01,4:3.683837e-01):3.281870e-02,5:3.456453e-01):1.518903e-01,8:3.794257e-01):1.836558e-01):8.047834e-02,11:4.726286e-01):2.835727e-01,(((6:4.364809e-01,(15:6.663515e-02,3:1.130306e-01):2.363127e-01):1.962402e-01,9:5.691465e-01):2.689570e-01,10:6.753421e-01):1.734128e-01):3.947263e-01):1.547910e-01,27:2.649462e+00):4.957933e-01,((21:8.021291e-02,22:1.304673e-01):6.196402e-01,19:1.075730e+00):5.224961e-01):1.607874e-01,1:8.934238e-01);
   tree gen.133500 = [&U] (((20:2.314098e-01,35:5.381673e-02):1.031089e+00,(((34:4.406644e-01,23:1.545340e-01):5.691146e-02,((31:1.125619e+00,(26:4.394954e-02,25:1.423392e-01):2.493017e-02):6.730549e-02,((32:8.159579e-01,24:1.565735e-01):9.776998e-03,28:3.643922e-01):8.607846e-02):5.491329e-03):1.742774e-01,(29:1.753507e-01,(33:2.951870e-01,30:4.149638e-03):2.499790e-01):1.331382e-01):1.566548e-01):8.840652e-01,(((((16:8.099139e-01,(17:9.574170e-02,18:1.084325e-01):2.197293e-01):4.611133e+00,(14:1.295021e+00,13:8.198163e-01):5.337054e-01):1.665897e-01,(((12:7.080514e-01,(((5:3.670576e-01,(7:1.126946e-01,2:1.038831e-01):3.527202e-01):3.392926e-02,4:3.750004e-01):6.280048e-02,8:3.862408e-01):1.424061e-01):8.192385e-02,11:4.811177e-01):2.886661e-01,(((6:4.443207e-01,(15:6.783201e-02,3:1.150608e-01):2.405572e-01):1.997649e-01,9:5.793692e-01):2.737879e-01,10:6.874722e-01):1.765275e-01):4.018162e-01):3.030725e-01,27:2.270935e+00):2.739937e-01,((21:8.165365e-02,22:8.787176e-02):8.054297e-01,19:1.095051e+00):6.435269e-01):2.164816e-01,1:9.094710e-01);
   tree gen.134000 = [&U] ((((23:1.320124e-01,(((29:1.834565e-01,30:1.609039e-01):1.643969e-02,((33:3.370463e-01,(25:6.501220e-02,26:6.739215e-04):2.680895e-01):8.511681e-03,34:1.168041e-01):5.660264e-02):1.738745e-01,((28:3.240094e-01,24:1.073521e-01):1.040025e-01,(32:8.227712e-01,31:9.007341e-01):2.291358e-01):1.995441e-01):6.123035e-02):1.791360e-01,20:1.306284e+00):2.457961e-01,35:6.036150e-01):7.163028e-01,((((14:1.072092e+00,13:7.257734e-01):4.865569e-01,(16:6.028773e-01,(18:1.738788e-01,17:3.282513e-02):3.627151e-01):3.589533e+00):1.954345e-01,((10:5.798071e-01,((6:3.800155e-01,(27:1.787810e+00,(3:9.760658e-02,15:6.059249e-02):5.277293e-02):2.383332e-01):1.919650e-01,9:5.232013e-01):2.384033e-01):1.217284e-01,(11:5.132950e-01,(((((7:9.894119e-02,2:9.644220e-02):2.780742e-01,5:3.547394e-01):7.679361e-02,4:3.562345e-01):4.962338e-02,8:3.920916e-01):1.658071e-01,12:6.005502e-01):5.672130e-02):2.027057e-01):3.829216e-01):4.811286e-01,(19:9.167470e-01,(21:1.111892e-01,22:7.986118e-02):5.684888e-01):7.182138e-01):1.865997e-01,1:8.025799e-01);
   tree gen.134500 = [&U] ((((20:1.317233e+00,((((34:3.044218e-02,(25:5.003000e-02,26:2.233558e-03):2.840454e-01):8.829205e-02,(33:5.435551e-01,29:1.849942e-01):2.057085e-02):2.165494e-02,30:1.622525e-01):2.793551e-01,((28:4.627291e-01,(32:8.296673e-01,31:9.082837e-01):1.243807e-01):1.048742e-01,24:2.976451e-01):1.296470e-01):2.752933e-02):2.079940e-01,23:1.182055e-01):5.341545e-01,35:6.260942e-01):5.607971e-01,((((14:1.049514e+00,13:7.318565e-01):4.906350e-01,(16:6.288324e-01,(18:1.753362e-01,17:9.695680e-02):3.837387e-01):3.619619e+00):1.820682e-01,((10:5.846668e-01,((6:3.832006e-01,(15:6.543819e-02,(27:1.802795e+00,3:7.142144e-02):4.656744e-02):2.403308e-01):1.935739e-01,9:5.275865e-01):2.404015e-01):1.227487e-01,((11:5.175972e-01,((((7:9.977047e-02,2:9.725054e-02):2.804049e-01,5:3.577127e-01):7.743726e-02,4:3.592203e-01):8.452610e-02,8:3.953780e-01):2.295552e-01):6.415927e-02,12:6.055838e-01):2.672019e-01):4.044861e-01):4.851612e-01,(19:9.244308e-01,(21:7.583249e-02,22:8.053055e-02):5.732536e-01):7.242336e-01):2.306482e-01,1:8.093068e-01);
   tree gen.135000 = [&U] (((((29:1.858623e-01,(33:6.177531e-01,30:7.441510e-02):5.286143e-02):2.037696e-01,((((28:3.986810e-01,(32:7.519054e-01,31:9.829827e-01):1.072497e-01):1.692014e-01,(34:3.715075e-01,24:8.101112e-02):8.622481e-02):2.934952e-03,23:1.707281e-01):6.794610e-02,(25:3.629294e-02,26:1.967087e-02):2.118136e-01):1.082825e-01):2.740467e-01,20:1.003694e+00):2.284720e-01,35:5.692433e-01):7.175007e-01,(((((16:7.789610e-01,(17:9.208268e-02,18:1.845468e-01):1.635110e-01):3.854015e+00,(14:1.245528e+00,13:8.489724e-01):5.673180e-01):1.185370e-01,(((12:6.809914e-01,(((5:3.530296e-01,(7:7.752013e-02,2:1.176184e-01):2.969607e-01):9.378496e-02,4:3.848574e-01):8.227565e-02,8:3.714796e-01):1.369637e-01):6.006465e-02,11:4.772579e-01):2.204884e-01,(((6:4.273399e-01,(15:6.933890e-02,3:1.106635e-01):3.002758e-01):2.323234e-01,9:5.454292e-01):2.306916e-01,10:5.761392e-01):1.766639e-01):3.998040e-01):3.383199e-01,27:1.879926e+00):1.008255e-01,((21:3.160498e-02,22:8.850932e-02):6.759186e-01,19:1.152408e+00):5.641352e-01):2.327022e-01,1:8.244068e-01);
   tree gen.135500 = [&U] (((27:1.766351e+00,(((14:1.051674e+00,13:8.730807e-01):5.731746e-01,((18:1.278434e-01,17:1.079593e-01):3.651770e-01,16:5.340162e-01):4.047500e+00):2.499713e-01,((10:5.107745e-01,(9:5.572733e-01,(6:4.408871e-01,(15:7.520809e-02,3:1.034478e-01):2.534200e-01):2.067663e-01):3.169366e-01):1.756531e-01,((8:4.093058e-01,(4:3.349221e-01,((7:1.084175e-01,2:1.032099e-01):3.201104e-01,5:3.764557e-01):9.646332e-02):1.210399e-01):1.423069e-01,(12:6.460058e-01,11:5.404861e-01):7.553476e-02):2.835347e-01):2.948779e-01):2.443632e-01):3.396157e-01,((22:1.024452e-01,21:2.592730e-02):8.405864e-01,19:9.846644e-01):6.046927e-01):1.808877e-01,(35:5.596215e-01,(((30:2.063201e-01,29:1.651949e-01):1.914723e-01,(((33:1.504842e-01,34:3.252363e-01):1.039585e-01,23:8.591892e-02):2.480914e-01,((((26:5.935241e-03,25:1.073055e-01):5.264910e-03,32:7.671005e-01):1.031958e-02,31:9.018205e-01):1.088621e-01,(24:9.654414e-02,28:2.374986e-01):8.548809e-02):1.290820e-02):9.076336e-02):1.797988e-01,20:9.515472e-01):2.810421e-01):7.272180e-01,1:8.247397e-01);
   tree gen.136000 = [&U] (((((14:1.083785e+00,13:7.911201e-01):4.142461e-01,((17:1.106492e-01,18:1.115988e-01):1.440683e-01,16:7.133202e-01):3.810716e+00):2.664072e-01,((((((7:1.217373e-01,2:7.837884e-02):2.974038e-01,4:3.833211e-01):5.121636e-02,5:3.872715e-01):1.331405e-01,8:2.990982e-01):1.489790e-01,(12:5.941908e-01,11:5.033571e-01):8.948544e-02):2.544633e-01,(10:5.186797e-01,(((6:8.391790e-02,27:1.566495e+00):2.941075e-01,(15:9.839166e-02,3:8.217254e-02):2.141968e-01):2.374925e-01,9:4.761396e-01):3.061635e-01):1.544351e-01):3.036826e-01):4.914518e-01,(19:1.111887e+00,(22:3.339782e-02,21:1.011842e-01):7.264840e-01):6.191251e-01):1.463393e-01,(35:4.634131e-01,((((((25:2.341179e-02,26:3.542671e-03):8.223863e-02,((32:4.633342e-01,31:8.041603e-01):2.676859e-01,28:4.570997e-01):5.821704e-02):2.268128e-02,24:2.556263e-01):8.119074e-02,(((30:6.298455e-02,33:3.407969e-01):9.652747e-02,29:2.209751e-01):2.350944e-01,23:1.582724e-01):6.939543e-02):1.800911e-01,34:2.202922e-01):9.364755e-02,20:1.181985e+00):9.484733e-02):8.947469e-01,1:8.767913e-01);
   tree gen.136500 = [&U] ((35:7.525750e-01,((((((32:7.145359e-01,31:9.682865e-01):2.021840e-01,28:5.186913e-01):1.944944e-01,(24:3.613536e-01,23:1.309847e-01):7.848517e-02):5.819935e-02,(30:2.248316e-01,(29:1.306045e-01,33:1.506454e-01):2.998466e-01):1.288378e-01):9.910296e-02,34:3.417837e-01):3.926306e-02,(20:9.307236e-01,(25:3.783466e-02,26:7.838181e-03):1.928175e-01):1.009530e-01):4.946684e-01):5.383857e-01,(((22:9.054003e-02,21:7.069427e-02):6.206425e-01,19:1.050260e+00):5.979783e-01,((((18:1.392089e-01,17:8.769346e-02):2.329661e-01,16:5.990209e-01):4.877886e+00,(14:1.212938e+00,13:7.456848e-01):3.390326e-01):3.431332e-01,((10:5.376900e-01,(9:5.737438e-01,((15:9.124471e-02,3:1.096670e-01):2.473011e-01,(27:1.756744e+00,6:2.578549e-02):3.377259e-01):2.799477e-01):2.271328e-01):1.425086e-01,((8:3.805682e-01,(4:3.891831e-01,((7:1.074734e-01,2:8.520518e-02):3.336608e-01,5:3.398603e-01):4.644758e-02):8.441833e-02):1.845948e-01,(12:5.830782e-01,11:5.068337e-01):6.566170e-02):2.833955e-01):4.440437e-01):4.308260e-01):2.344045e-01,1:9.418637e-01);
   tree gen.137000 = [&U] (((27:2.022635e+00,(((14:1.036519e+00,13:7.722125e-01):4.423269e-01,((18:1.399836e-01,17:1.051667e-01):3.114161e-01,16:5.668917e-01):4.228477e+00):3.606968e-01,((10:5.767356e-01,(9:5.493732e-01,(6:3.514661e-01,(15:7.712638e-02,3:1.152811e-01):2.498274e-01):2.065680e-01):3.347888e-01):1.496990e-01,((12:6.368478e-01,11:3.883467e-01):1.813447e-01,(8:4.035033e-01,(4:3.301741e-01,(5:3.588866e-01,(7:8.465730e-02,2:9.781914e-02):2.800836e-01):8.995325e-02):9.242661e-02):1.420351e-01):3.470031e-01):2.729311e-01):3.501393e-01):2.386130e-01,((22:8.326319e-02,21:1.098940e-01):8.312890e-01,19:1.127849e+00):6.387300e-01):1.479876e-01,(20:1.017704e+00,(((((32:6.317853e-01,25:7.989279e-03):6.957924e-02,(31:9.048357e-01,26:5.412838e-03):4.444749e-03):1.590836e-01,(28:4.774257e-01,24:1.823164e-01):1.793162e-02):1.526598e-01,(23:7.707863e-02,(30:1.192520e-01,29:1.939514e-01):8.095709e-02):1.098644e-01):7.585258e-02,(34:9.591348e-02,(35:8.687568e-01,33:4.517870e-01):4.063352e-02):1.061732e-01):3.661163e-01):7.588808e-01,1:9.415539e-01);
   tree gen.137500 = [&U] ((((((32:6.621712e-01,31:8.110553e-01):1.953105e-01,(24:1.600124e-01,28:2.788557e-01):3.947958e-02):2.157313e-01,((29:2.032911e-01,30:1.918404e-01):5.643752e-02,((25:4.052798e-02,26:1.586820e-02):1.299921e-01,20:8.427613e-01):1.892136e-01):1.939560e-01):4.829708e-02,((34:1.218101e-01,33:1.896045e-01):2.381241e-01,23:1.648516e-01):3.833286e-02):5.123229e-01,35:4.431659e-01):5.960635e-01,((((14:9.700073e-01,13:7.389777e-01):4.576529e-01,(16:7.475465e-01,(18:1.474121e-01,17:7.031041e-02):1.414378e-01):3.793588e+00):2.021639e-01,((10:5.534181e-01,((6:4.035050e-01,(27:1.851695e+00,(15:8.811679e-02,3:1.077771e-01):3.514852e-02):2.018552e-01):2.214776e-01,9:5.534388e-01):2.037658e-01):1.220077e-01,((12:5.917615e-01,((((7:8.573271e-02,2:9.819682e-02):3.185196e-01,5:3.105228e-01):9.100220e-02,4:3.627157e-01):5.577015e-02,8:3.707468e-01):1.502243e-01):4.320194e-02,11:5.082827e-01):2.888655e-01):3.364160e-01):4.493436e-01,(19:9.596564e-01,(21:4.546846e-02,22:1.080572e-01):7.626872e-01):5.576879e-01):1.978208e-01,1:8.104974e-01);
   tree gen.138000 = [&U] (((((14:1.155143e+00,13:7.636009e-01):3.484018e-01,((17:6.544498e-02,18:1.086767e-01):2.031104e-01,16:6.841550e-01):3.699148e+00):3.850021e-01,((((((5:3.189084e-01,(7:1.139104e-01,2:7.608409e-02):3.275610e-01):5.703516e-02,4:3.288494e-01):9.566872e-02,8:3.496973e-01):1.109339e-01,12:6.849684e-01):7.801602e-02,11:4.886200e-01):3.047594e-01,(10:5.034940e-01,(((6:7.645299e-02,27:2.979414e+00):3.181483e-01,(15:7.409157e-02,3:7.845349e-02):3.064665e-01):1.644835e-01,9:5.345551e-01):2.749930e-01):1.619585e-01):2.345176e-01):5.501197e-01,(19:9.063715e-01,(22:1.818285e-01,21:4.052893e-02):6.181368e-01):6.215341e-01):1.012840e-01,((34:1.973397e-01,((28:4.044059e-01,((24:2.238206e-01,(32:5.633560e-01,31:8.187344e-01):1.570427e-01):3.574314e-02,(25:2.291069e-02,26:2.877247e-03):4.701528e-02):7.844775e-02):1.341368e-01,((29:3.112576e-02,33:2.142433e-01):2.819503e-01,(30:1.969890e-01,23:3.346059e-02):2.755974e-03):1.393984e-01):1.397614e-01):2.244328e-01,(35:8.091673e-01,20:5.437022e-01):4.125734e-01):8.292539e-01,1:9.470147e-01);
   tree gen.138500 = [&U] (27:1.936075e+00,(((((((8:3.797074e-01,((5:3.150083e-01,(2:7.955894e-02,7:1.041322e-01):3.241276e-01):8.706942e-02,4:3.300879e-01):5.712312e-02):1.612406e-01,12:5.914044e-01):7.732058e-02,11:4.575431e-01):1.701785e-01,(((6:3.401385e-01,(3:1.249373e-01,15:5.304450e-02):2.240118e-01):2.324242e-01,9:5.450911e-01):2.322448e-01,10:5.938124e-01):1.349120e-01):3.994280e-01,((14:1.125975e+00,13:6.917935e-01):4.252083e-01,((18:1.684553e-01,17:4.063038e-02):2.349634e-01,16:6.987164e-01):3.519412e+00):3.290612e-01):4.484615e-01,(19:1.136095e+00,(22:1.502892e-01,21:1.203684e-01):6.567442e-01):6.902279e-01):1.497622e-01,((35:7.791030e-01,20:1.255013e+00):3.158913e-02,((34:3.936259e-01,23:1.455356e-01):1.547949e-01,(((32:4.944789e-01,((31:8.754049e-01,25:1.451531e-02):2.709771e-02,26:1.558636e-03):7.757885e-02):1.430478e-01,(28:2.546854e-01,24:1.899293e-02):2.441140e-01):6.768981e-02,((29:1.493421e-01,30:1.680121e-01):1.007162e-01,33:3.592257e-01):1.289843e-01):8.708328e-02):4.126019e-01):8.326074e-01):2.050266e-01,1:7.370695e-01);
   tree gen.139000 = [&U] (27:2.007574e+00,(((((((8:3.937300e-01,((5:3.266416e-01,(2:8.249705e-02,7:1.079778e-01):3.020892e-01):9.028490e-02,4:2.880616e-01):1.013493e-01):1.671953e-01,12:6.132450e-01):5.701628e-02,11:5.844460e-01):2.896991e-01,(((6:4.406298e-01,(3:1.295513e-01,15:5.500343e-02):2.322845e-01):2.014150e-01,9:5.652213e-01):2.408216e-01,10:6.157419e-01):1.398943e-01):4.141789e-01,((14:1.167557e+00,13:7.173415e-01):4.409113e-01,((18:1.746763e-01,17:4.213086e-02):2.436406e-01,16:7.245200e-01):3.649384e+00):2.372336e-01):4.650232e-01,(19:1.178051e+00,(22:1.558394e-01,21:4.144095e-02):7.139523e-01):6.081912e-01):9.696472e-02,(((23:2.458930e-01,(((((26:1.161957e-03,25:3.599817e-02):1.643831e-01,(32:8.161522e-01,31:9.117976e-01):8.415921e-02):9.791943e-02,(28:1.500341e-01,24:1.214557e-02):2.082214e-01):1.437543e-01,(29:2.162179e-01,(30:4.342060e-02,33:3.833171e-01):8.236845e-02):2.038614e-01):3.325618e-02,34:4.081625e-01):1.001332e-01):3.703443e-01,20:1.301360e+00):1.560362e-02,35:9.907379e-01):8.930278e-01):1.815767e-01,1:7.642895e-01);
   tree gen.139500 = [&U] ((35:5.964581e-01,((((31:9.111756e-01,32:1.075591e+00):7.844635e-02,(24:1.822242e-01,28:3.199264e-01):1.057765e-01):1.487209e-01,(23:1.607060e-01,((30:2.154242e-01,(20:1.068181e+00,29:1.304018e-01):1.233632e-01):1.398187e-02,(33:7.503811e-01,34:3.933074e-01):5.109484e-02):3.162855e-03):7.876673e-02):6.522101e-02,(25:2.960740e-02,26:1.145362e-02):3.667392e-01):6.548946e-01):5.576543e-01,(((22:6.214691e-02,21:7.190949e-02):6.533569e-01,19:1.202681e+00):6.654329e-01,((((18:1.856725e-01,17:5.629296e-02):2.017817e-01,16:7.610885e-01):3.818962e+00,(14:1.152268e+00,13:7.121456e-01):4.118135e-01):2.597710e-01,((10:4.881823e-01,(9:5.323733e-01,((15:6.195746e-02,3:1.044488e-01):2.367690e-01,(27:1.625916e+00,6:1.421874e-01):2.197158e-01):2.375292e-01):2.359337e-01):1.595044e-01,((11:4.789344e-01,12:5.798997e-01):8.341713e-02,(8:3.852158e-01,(4:3.208833e-01,((7:1.187191e-01,2:8.920355e-02):2.970110e-01,5:3.626938e-01):6.556883e-02):8.090033e-02):1.682052e-01):3.282695e-01):4.080019e-01):5.211799e-01):2.671820e-01,1:9.110399e-01);
   tree gen.140000 = [&U] (((((14:1.110883e+00,13:9.042143e-01):4.035155e-01,((17:1.071284e-01,18:9.974200e-02):2.688188e-01,16:6.400206e-01):3.803827e+00):2.969571e-01,(((12:5.981658e-01,(((5:3.298993e-01,(7:8.284910e-02,2:1.066887e-01):3.265131e-01):8.951187e-02,4:3.687306e-01):9.004997e-02,8:3.595931e-01):1.538569e-01):6.381858e-02,11:4.839447e-01):3.269683e-01,(10:6.832763e-01,(((6:1.413939e-01,27:1.598337e+00):2.811442e-01,(15:6.859370e-02,3:1.133830e-01):2.980672e-01):1.820448e-01,9:5.481988e-01):2.036074e-01):1.321268e-01):4.411600e-01):4.783153e-01,(19:9.274993e-01,(22:7.965928e-02,21:4.086394e-02):8.026090e-01):7.073310e-01):1.870110e-01,(((((24:2.450185e-01,28:3.366101e-01):3.312374e-03,(25:5.709861e-02,26:9.165569e-03):5.885327e-02):1.128652e-01,(31:8.964578e-01,32:5.668815e-01):1.068587e-01):8.883942e-02,(((29:2.160285e-01,33:1.025080e-01):2.916193e-02,30:2.041891e-01):3.507400e-01,(34:5.580520e-01,23:1.396008e-01):1.239500e-03):4.927539e-02):3.751273e-01,(35:6.977803e-01,20:8.692177e-01):2.349208e-01):8.574136e-01,1:1.050292e+00);
   tree gen.140500 = [&U] (((((14:1.141723e+00,13:8.338704e-01):3.293206e-01,((17:1.112119e-01,18:1.029237e-01):2.790657e-01,16:6.644169e-01):3.948822e+00):3.867412e-01,(((12:6.209667e-01,(((5:3.424744e-01,(7:1.230421e-01,2:1.107555e-01):3.389591e-01):7.504705e-02,4:3.827859e-01):1.242372e-01,8:3.733001e-01):1.741493e-01):6.625122e-02,11:5.073550e-01):2.918254e-01,(10:7.093215e-01,(((6:5.880927e-02,27:1.133185e+00):2.918609e-01,(15:7.350269e-02,3:1.177050e-01):3.094290e-01):1.578022e-01,9:5.690951e-01):2.420164e-01):1.629156e-01):4.974221e-01):5.076503e-01,(19:1.324766e+00,(22:8.269574e-02,21:1.333581e-01):8.332030e-01):5.210434e-01):1.941396e-01,((((23:4.781563e-02,(25:4.524472e-02,26:3.552781e-03):6.824417e-02):1.383385e-01,(30:2.445148e-01,(33:5.375709e-02,29:2.262375e-01):1.337846e-01):2.956945e-01):1.288216e-02,((31:9.350392e-01,32:7.282801e-01):1.668310e-01,((24:2.543581e-01,34:5.793238e-01):6.478897e-02,28:3.494410e-01):2.702622e-03):1.437058e-01):4.942190e-01,(35:5.532182e-01,20:9.624996e-01):3.052119e-01):6.518057e-01,1:1.090327e+00);
   tree gen.141000 = [&U] ((35:8.233076e-01,(20:1.044238e+00,((33:5.968260e-01,(23:1.793699e-02,(26:1.294625e-02,25:7.180162e-02):1.457891e-05):1.126253e-01):7.025985e-02,(((29:7.209222e-02,34:1.083556e-01):2.325675e-01,30:2.250030e-01):1.190524e-01,(((24:5.970465e-02,32:3.377330e-01):1.458100e-01,31:9.498657e-01):1.643923e-01,28:3.808635e-01):1.621900e-01):6.556141e-02):3.009583e-01):6.291593e-01):3.550144e-01,(((((((5:4.134239e-01,(7:1.042258e-01,2:1.058865e-01):3.159329e-01):5.599931e-02,4:3.904647e-01):9.027307e-02,8:3.849791e-01):1.645361e-01,(12:5.761169e-01,11:5.088701e-01):9.325586e-02):2.838019e-01,((9:5.781307e-01,(6:3.487223e-01,(27:1.373259e+00,(3:1.192749e-01,15:7.217180e-02):1.948495e-01):6.780398e-02):2.057094e-01):1.988437e-01,10:5.607608e-01):1.299813e-01):5.255851e-01,((14:1.226311e+00,13:8.173593e-01):4.390667e-01,(16:5.400414e-01,(17:9.742960e-02,18:1.404074e-01):3.778446e-01):3.820900e+00):3.587695e-01):4.270004e-01,((21:7.269907e-02,22:1.094526e-01):5.286778e-01,19:1.196255e+00):6.844052e-01):2.162510e-01,1:9.655199e-01);
   tree gen.141500 = [&U] (((((10:5.850606e-01,(9:5.179924e-01,(6:4.528310e-01,(15:1.073302e-01,3:8.660835e-02):3.026823e-01):2.457959e-01):2.748445e-01):1.338515e-01,(((8:4.691977e-01,(4:3.914515e-01,(5:3.350882e-01,(7:1.040614e-01,2:8.705084e-02):3.185942e-01):4.106203e-02):7.462400e-02):1.904023e-01,12:6.305426e-01):6.198276e-02,11:5.254132e-01):2.775093e-01):4.026663e-01,((27:1.865386e+00,(14:1.246893e+00,13:6.614072e-01):5.861073e-01):7.842704e-02,((18:1.233952e-01,17:1.203032e-01):4.255075e-01,16:5.324745e-01):3.729501e+00):1.274837e-01):4.752699e-01,((22:1.259765e-01,21:5.908539e-02):8.444077e-01,19:1.077182e+00):5.178450e-01):3.336148e-01,((20:3.068702e-01,35:1.304601e-01):7.899873e-01,(((((28:2.861333e-01,25:6.354954e-02):1.148612e-02,26:7.579543e-02):1.125658e-01,((32:4.857893e-01,24:3.407481e-02):8.448341e-02,31:8.662489e-01):1.789783e-01):2.208626e-01,((34:1.011716e-01,29:2.486571e-01):2.238381e-02,(30:1.903000e-01,33:2.625345e-01):6.437835e-02):1.709642e-01):8.697494e-02,23:8.523054e-02):3.762943e-01):7.177679e-01,1:1.009589e+00);
   tree gen.142000 = [&U] ((((((32:7.150258e-01,31:8.331935e-01):1.920466e-01,(28:1.492616e-01,24:5.252807e-02):1.869367e-01):2.116145e-01,((((25:3.947729e-02,26:2.449569e-03):3.089214e-01,34:3.883837e-01):1.106332e-01,30:2.220870e-01):3.748221e-02,(23:1.014948e-01,(33:2.332409e-01,29:5.949549e-02):6.778217e-02):3.509245e-02):1.745821e-01):4.013731e-01,20:1.535544e+00):8.139822e-02,35:6.041796e-01):5.504227e-01,((((16:7.014415e-01,(18:1.497042e-01,17:7.363469e-02):2.846830e-01):3.881613e+00,(14:1.105463e+00,13:7.026615e-01):3.740000e-01):3.119814e-01,((10:5.522090e-01,(((27:1.919597e+00,6:1.551435e-01):2.294752e-01,(15:5.269680e-02,3:1.154034e-01):2.441868e-01):2.239795e-01,9:5.199172e-01):3.349918e-01):1.492414e-01,(12:5.374082e-01,(((4:3.710702e-01,((7:1.248617e-01,2:8.867720e-02):2.869909e-01,5:3.851244e-01):5.896554e-02):5.731094e-02,8:3.690383e-01):1.700556e-01,11:5.344126e-01):6.077111e-02):2.552755e-01):4.814045e-01):3.893238e-01,(19:1.032122e+00,(21:8.438548e-02,22:1.285966e-01):7.508161e-01):6.095799e-01):2.143306e-01,1:8.871792e-01);
   tree gen.142500 = [&U] ((((23:1.813844e-01,(((32:7.545771e-01,31:8.828482e-01):2.026695e-01,(28:3.384460e-01,24:1.300852e-01):3.740381e-02):1.896655e-01,((((25:7.538981e-03,26:9.343382e-03):3.644530e-01,34:2.784217e-01):4.598624e-02,30:2.283457e-01):1.625019e-03,(33:2.994409e-01,29:2.367827e-01):6.731088e-02):3.538702e-01):1.022132e-02):3.294014e-01,35:6.171587e-01):1.079536e-01,20:1.426872e+00):6.582011e-01,((((16:7.402414e-01,(18:1.717611e-01,17:5.396938e-02):3.027524e-01):4.265048e+00,(14:1.166612e+00,13:7.415289e-01):3.615545e-01):3.292386e-01,((10:6.480910e-01,(((27:2.025778e+00,6:3.168157e-01):1.090242e-01,(15:7.436801e-02,3:1.217869e-01):2.576939e-01):2.106099e-01,9:5.486762e-01):3.535217e-01):1.574966e-01,((((4:3.915958e-01,((7:1.176896e-01,2:9.358234e-02):3.028656e-01,5:4.064274e-01):6.222719e-02):6.000175e-02,8:3.894515e-01):1.477080e-01,11:5.639734e-01):1.297527e-01,12:5.671347e-01):1.997527e-01):5.080331e-01):4.108590e-01,(19:1.089213e+00,(21:9.376714e-02,22:1.283976e-01):7.933884e-01):5.576995e-01):2.261862e-01,1:9.362531e-01);
   tree gen.143000 = [&U] (((((((28:3.581917e-01,32:7.410303e-01):4.428548e-02,31:9.708555e-01):6.218520e-02,24:1.640722e-01):2.050497e-01,(((34:2.339951e-01,(((25:4.523817e-02,26:1.048354e-03):3.918987e-01,29:1.911491e-01):2.326066e-02,30:2.242462e-01):3.087096e-02):1.330684e-03,33:3.062119e-01):8.507366e-02,23:1.861024e-01):5.752861e-03):3.574160e-01,20:1.461620e+00):1.386047e-01,35:8.153927e-01):7.356192e-01,((((16:7.269519e-01,(18:1.840874e-01,17:8.083982e-02):2.095146e-01):4.188478e+00,(14:1.145668e+00,13:7.282164e-01):5.536765e-01):1.723044e-01,((10:6.364559e-01,(((27:1.989410e+00,6:6.965690e-03):3.855707e-01,(15:7.303290e-02,3:1.196004e-01):2.530675e-01):2.068288e-01,9:5.224190e-01):3.223981e-01):1.460254e-01,((11:5.538484e-01,((((7:9.471530e-02,2:9.190227e-02):2.903429e-01,4:3.845656e-01):4.889063e-02,5:3.991309e-01):1.157825e-01,8:3.824598e-01):1.510816e-01):9.758724e-02,12:5.569530e-01):1.961666e-01):4.989125e-01):4.034830e-01,(19:1.069659e+00,(21:4.149079e-02,22:1.319388e-01):7.791448e-01):5.476872e-01):3.332209e-01,1:9.159995e-01);
   tree gen.143500 = [&U] (((((((18:1.228863e-01,17:1.107214e-01):3.645485e-01,16:5.088826e-01):3.919743e+00,(14:1.132061e+00,13:8.060178e-01):5.118735e-01):1.458836e-01,27:2.035859e+00):8.398906e-02,((10:5.751679e-01,(9:5.135849e-01,(6:3.951732e-01,(15:6.791392e-02,3:1.135091e-01):2.551343e-01):1.848529e-01):2.455954e-01):1.580994e-01,(12:6.279419e-01,(11:5.232461e-01,(8:3.476865e-01,(4:3.898369e-01,((7:9.181123e-02,2:9.050401e-02):3.099533e-01,5:3.017544e-01):7.207048e-02):7.366180e-02):1.571496e-01):6.645117e-02):2.654056e-01):3.438432e-01):4.641523e-01,((22:5.389572e-02,21:5.041127e-02):7.176393e-01,19:1.112985e+00):5.823821e-01):2.814788e-01,((20:5.478316e-01,35:2.280498e-01):6.869915e-01,((((((26:9.898092e-03,25:3.802325e-02):5.513883e-02,(31:8.626760e-01,24:1.696626e-01):1.172252e-02):1.351953e-01,(32:7.697829e-01,28:4.970064e-01):2.731005e-02):1.932026e-01,23:1.785232e-01):1.669957e-02,(30:2.045532e-01,(34:6.013489e-03,29:3.794669e-01):2.057913e-01):1.526075e-01):9.165782e-02,33:6.660602e-01):3.760290e-01):6.746903e-01,1:9.501555e-01);
   tree gen.144000 = [&U] (((((((18:1.245558e-01,17:7.650602e-02):4.132179e-01,16:5.157963e-01):3.972997e+00,(14:1.124752e+00,13:8.334265e-01):4.729069e-01):1.947022e-01,27:2.063518e+00):1.096040e-01,((10:5.829822e-01,(9:6.115829e-01,(6:4.005421e-01,(15:6.883661e-02,3:1.150512e-01):2.586006e-01):1.873643e-01):2.489321e-01):1.602473e-01,(((8:3.524102e-01,(((7:9.574269e-02,2:9.173361e-02):3.300814e-01,5:3.058541e-01):7.402554e-02,4:3.593660e-01):8.948634e-02):1.592847e-01,12:6.364731e-01):7.252240e-02,11:5.303549e-01):2.740162e-01):3.105353e-01):4.828651e-01,((22:5.462795e-02,21:1.305204e-01):7.273892e-01,19:1.128106e+00):5.902944e-01):2.853030e-01,((20:5.552745e-01,35:4.908046e-01):5.981099e-01,(((23:2.150903e-01,((26:7.290271e-03,25:2.886837e-02):4.156266e-02,(24:2.150425e-01,((32:7.802412e-01,28:4.638175e-01):2.695639e-02,31:8.691876e-01):5.658999e-02):6.400264e-02):1.115213e-01):7.293362e-02,(30:2.073323e-01,29:3.886517e-01):1.474191e-01):1.379133e-01,(34:4.095414e-02,33:7.033778e-01):2.307049e-01):4.157886e-01):5.354141e-01,1:9.630644e-01);
   tree gen.144500 = [&U] ((((33:4.924255e-01,(((25:6.438276e-02,26:1.459226e-02):3.892098e-01,((29:2.618842e-01,30:2.689105e-01):1.248418e-02,34:6.480228e-03):7.698696e-02):1.807717e-01,(((32:6.337636e-01,28:3.797771e-01):1.965968e-01,(24:1.969913e-01,31:1.031834e+00):8.510313e-02):1.447658e-01,23:2.356117e-01):9.449920e-02):1.481201e-01):8.933133e-02,20:1.277567e+00):3.574658e-01,35:6.286038e-01):4.751603e-01,((((16:7.733173e-01,(18:1.453546e-01,17:8.066539e-02):2.257756e-01):4.455621e+00,(14:1.218739e+00,13:8.230271e-01):4.184990e-01):3.101907e-01,((10:6.770493e-01,(((27:1.646469e+00,6:2.637613e-01):1.374826e-01,(15:8.200569e-02,3:1.017287e-01):2.731910e-01):2.200205e-01,9:5.557392e-01):3.715476e-01):7.642242e-02,(12:5.827444e-01,(((4:4.169090e-01,((7:1.090324e-01,2:9.776383e-02):3.007667e-01,5:3.236710e-01):5.798895e-02):6.829609e-02,8:4.068532e-01):1.827714e-01,11:5.768236e-01):9.166590e-02):2.486258e-01):4.112519e-01):4.546389e-01,(19:1.116061e+00,(21:1.025797e-01,22:2.719739e-02):8.188703e-01):5.826189e-01):2.262986e-01,1:1.193079e+00);
   tree gen.145000 = [&U] ((((23:1.701559e-01,((33:5.496891e-01,(31:9.174693e-01,(32:5.821304e-01,(28:3.227340e-01,24:1.691303e-01):2.766247e-02):4.452610e-02):7.784034e-02):4.416314e-02,(30:2.432496e-01,((25:4.063322e-02,26:3.751322e-02):3.747082e-01,(34:3.961311e-02,29:2.618195e-01):6.325986e-02):5.631570e-02):1.580658e-01):1.323712e-01):1.938748e-01,20:9.326527e-01):3.092917e-01,35:7.827974e-01):4.224952e-01,((((16:6.876054e-01,(18:1.372746e-01,17:7.172471e-02):2.648876e-01):3.961775e+00,(14:1.083658e+00,13:7.318056e-01):4.629878e-01):1.494816e-01,((10:5.861759e-01,(((27:1.463980e+00,6:2.345269e-01):1.100575e-01,(15:9.539952e-02,3:9.045343e-02):2.868764e-01):1.557796e-01,9:4.941429e-01):3.303666e-01):9.679504e-02,(12:5.181550e-01,(((4:3.707003e-01,((7:1.103148e-01,2:8.598213e-02):2.674307e-01,5:2.877964e-01):8.025970e-02):7.678273e-02,8:3.617590e-01):1.378939e-01,11:5.632762e-01):1.033239e-01):2.210689e-01):3.354767e-01):4.553647e-01,(19:9.923609e-01,(21:9.121013e-02,22:5.839501e-02):7.281095e-01):5.180434e-01):1.729361e-01,1:1.060842e+00);
   tree gen.145500 = [&U] (((((14:9.967948e-01,13:7.373855e-01):5.008657e-01,((17:8.899899e-02,18:1.178247e-01):2.318669e-01,16:7.367830e-01):4.256958e+00):1.832335e-01,((((4:3.819723e-01,((7:9.650029e-02,2:9.783774e-02):3.315170e-01,5:3.320604e-01):4.476375e-02):6.726166e-02,8:3.912163e-01):1.527623e-01,(11:5.262119e-01,12:6.248613e-01):5.852566e-02):2.711379e-01,(10:5.295675e-01,(((6:3.177052e-01,27:1.683119e+00):1.131028e-01,(15:5.294505e-02,3:1.057838e-01):2.102745e-01):2.124144e-01,9:5.448133e-01):2.791189e-01):1.897488e-01):3.597597e-01):5.851231e-01,(19:1.190592e+00,(22:1.482074e-01,21:8.417600e-02):4.983517e-01):7.196345e-01):1.486505e-01,(((34:4.504678e-01,((28:1.657083e-01,24:2.349651e-02):2.777101e-01,(31:8.864737e-01,32:5.264720e-01):2.170043e-01):7.087137e-02):1.065838e-01,((23:2.012631e-02,(25:2.296546e-02,26:6.437063e-04):1.144777e-01):1.258629e-01,(29:3.473446e-01,(30:1.172683e-01,33:1.793737e-01):1.616371e-02):2.000134e-01):9.015250e-03):3.811192e-01,(35:9.421240e-02,20:7.301614e-01):3.548460e-01):9.342100e-01,1:8.559526e-01);
   tree gen.146000 = [&U] (((((14:1.098454e+00,13:6.915126e-01):4.804126e-01,((17:8.899899e-02,18:1.178247e-01):2.318669e-01,16:7.367830e-01):4.256958e+00):2.886960e-01,(((12:6.248613e-01,((4:3.819723e-01,((7:9.650029e-02,2:9.783774e-02):3.315170e-01,5:2.996494e-01):6.347065e-02):6.726166e-02,8:3.912163e-01):1.621370e-01):4.010278e-02,11:5.262119e-01):2.681016e-01,(10:5.295675e-01,(((6:2.503797e-01,27:2.160232e+00):1.474188e-01,(15:5.294505e-02,3:1.312971e-01):2.638706e-01):2.239230e-01,9:5.448133e-01):2.791189e-01):1.063829e-01):4.230341e-01):5.851231e-01,(19:1.190592e+00,(22:7.471724e-02,21:7.625703e-02):7.636566e-01):5.561437e-01):1.571179e-01,((((29:1.637226e-01,(34:1.373287e-01,(30:1.172683e-01,33:7.368577e-02):1.143065e-01):8.527046e-02):1.319798e-01,(28:3.282008e-01,(24:1.390357e-01,(31:9.692393e-01,32:5.264720e-01):7.861208e-02):3.411208e-02):1.225920e-01):1.138100e-01,(23:1.132362e-01,(25:4.170311e-02,26:9.777118e-04):1.144777e-01):6.812665e-02):3.824504e-01,(35:2.972487e-01,20:8.701915e-01):5.619574e-01):9.352699e-01,1:1.001826e+00);
   tree gen.146500 = [&U] (((((14:1.092623e+00,13:8.644491e-01):5.423882e-01,((17:8.852657e-02,18:1.196287e-01):2.006799e-01,16:7.328720e-01):4.234361e+00):3.262123e-01,(((12:6.150177e-01,((((7:9.822483e-02,2:9.731840e-02):3.154872e-01,4:3.799448e-01):3.746732e-02,5:4.513563e-01):1.033481e-01,8:3.891397e-01):1.643894e-01):7.071472e-02,11:5.234187e-01):2.666785e-01,(10:5.267565e-01,(((6:2.949700e-01,27:1.688790e+00):1.200885e-01,(15:5.266401e-02,3:1.306002e-01):2.624700e-01):2.227343e-01,9:5.419213e-01):2.688095e-01):1.058182e-01):4.207886e-01):5.281601e-01,(19:1.184273e+00,(22:7.432064e-02,21:6.924059e-02):7.540107e-01):5.531916e-01):1.562839e-01,((((29:2.266362e-01,((33:1.993759e-01,34:1.040162e-01):3.092310e-02,30:4.735374e-02):2.404524e-01):2.288900e-01,(24:3.409285e-01,((31:9.892954e-01,32:5.558941e-01):2.758150e-01,28:3.437315e-01):1.029610e-01):6.921860e-02):5.923530e-02,(23:4.539192e-02,(25:3.584266e-02,26:2.437376e-03):1.111122e-01):1.886217e-01):2.305190e-01,(35:1.307526e-01,20:4.939672e-01):5.589744e-01):9.197871e-01,1:9.965083e-01);
   tree gen.147000 = [&U] (((((14:1.096085e+00,13:8.671877e-01):5.441065e-01,((17:7.867742e-02,18:1.448052e-01):2.012699e-01,16:7.363814e-01):4.247776e+00):3.508523e-01,(((12:6.556553e-01,((4:3.811485e-01,((7:9.322132e-02,2:9.762671e-02):3.189675e-01,5:3.125787e-01):1.583324e-01):8.015501e-02,8:3.903725e-01):2.046404e-01):5.169231e-02,11:5.250769e-01):1.608428e-01,(10:5.284253e-01,(((6:2.959044e-01,27:1.581388e+00):1.214069e-01,(15:4.892383e-02,3:1.410701e-01):2.836916e-01):2.234400e-01,9:5.436382e-01):2.696610e-01):2.247784e-01):4.302227e-01):5.314045e-01,(19:1.185358e+00,(22:1.312200e-01,21:1.069066e-01):7.563995e-01):5.549442e-01):1.830521e-01,((((29:2.273542e-01,(33:5.023472e-01,(34:1.043457e-01,30:1.743372e-01):2.331660e-02):5.651191e-02):2.235536e-01,(24:3.241216e-01,(28:3.448205e-01,(32:6.712589e-01,31:1.035990e+00):1.729196e-01):2.176013e-01):8.398156e-02):1.277365e-01,(23:6.495218e-02,(25:5.212361e-02,26:1.596485e-02):9.825489e-02):4.326505e-02):1.808590e-01,(35:1.551935e-01,20:2.920908e-01):7.740407e-01):9.227010e-01,1:9.996653e-01);
   tree gen.147500 = [&U] (((((30:1.169464e-01,29:3.373895e-01):1.321101e-01,(33:3.057580e-01,23:1.111583e-01):1.565526e-01):6.433018e-02,(28:3.638660e-01,(24:2.619036e-01,(32:6.088146e-01,31:8.907771e-01):7.938637e-02):5.523573e-02):2.466989e-01):2.021077e-01,(((26:5.445261e-03,25:6.263441e-02):4.985990e-02,35:2.341692e-01):7.092579e-02,(20:9.977437e-01,34:8.249301e-02):8.568035e-02):1.898927e-01):9.020907e-01,(((((18:1.043384e-01,17:9.560602e-02):2.905029e-01,16:5.926795e-01):4.300401e+00,((14:1.111650e+00,13:7.939757e-01):3.444468e-01,27:1.133052e+00):1.136224e-01):1.525091e-01,(((12:5.806526e-01,((4:3.190067e-01,(5:3.479644e-01,(2:7.447497e-02,7:1.092255e-01):2.920149e-01):9.933805e-02):9.602840e-02,8:4.460746e-01):1.191754e-01):8.435611e-02,11:5.521139e-01):2.599983e-01,(((6:3.721802e-01,(3:1.197847e-01,15:6.843749e-02):2.736713e-01):2.000762e-01,9:5.462897e-01):2.733040e-01,10:5.952300e-01):1.627052e-01):3.504773e-01):4.434622e-01,(19:1.018713e+00,(22:1.525481e-01,21:7.386422e-03):7.434998e-01):5.733258e-01):1.971320e-01,1:9.644317e-01);
   tree gen.148000 = [&U] (((20:9.118313e-01,35:6.860880e-01):3.118528e-01,(((((31:6.806837e-01,32:5.695250e-01):3.295859e-01,(24:1.739586e-01,28:2.843371e-01):1.138630e-01):1.638764e-01,34:1.148476e+00):3.360851e-03,((30:2.977845e-01,29:2.689646e-01):6.227479e-02,(33:3.946627e-01,(26:6.486661e-03,25:2.009265e-02):1.697823e-01):1.093423e-01):1.188560e-01):8.742750e-02,23:1.418049e-01):2.609035e-01):9.051757e-01,((((16:9.229031e-01,(17:8.011010e-02,18:1.442432e-01):1.277685e-01):4.115913e+00,(14:1.138265e+00,13:7.341396e-01):5.675059e-01):2.820097e-01,(((11:6.000685e-01,((((7:1.086804e-01,2:9.118192e-02):3.296518e-01,5:3.356790e-01):6.480747e-02,4:4.086331e-01):7.555035e-02,8:4.600129e-01):1.586948e-01):1.071680e-01,12:6.047841e-01):2.988927e-01,((9:5.911936e-01,((6:3.627688e-01,27:2.083107e+00):1.133125e-01,(3:1.429518e-01,15:6.045361e-02):3.050674e-01):2.273127e-01):2.528685e-01,10:6.150952e-01):9.298528e-02):4.495489e-01):4.858809e-01,((21:5.572176e-02,22:5.519826e-02):8.204346e-01,19:1.161674e+00):7.944398e-01):1.380724e-01,1:1.006569e+00);
   tree gen.148500 = [&U] (((((10:6.293471e-01,(9:5.316609e-01,(6:3.578916e-01,(15:7.623926e-02,3:8.912006e-02):2.512349e-01):1.738844e-01):2.453565e-01):1.059562e-01,((12:5.619281e-01,11:4.699284e-01):1.205826e-01,(8:3.411930e-01,(4:3.189124e-01,((7:1.195575e-01,2:7.810762e-02):3.304844e-01,5:3.048114e-01):6.610370e-02):6.559761e-02):1.543670e-01):2.791224e-01):3.062265e-01,(27:1.043238e+00,((14:1.075136e+00,13:8.025826e-01):2.693583e-01,((18:1.098411e-01,17:8.143255e-02):1.785365e-01,16:6.914281e-01):4.003559e+00):1.774210e-01):2.559042e-01):4.658586e-01,((22:8.962109e-02,21:9.297117e-02):7.580820e-01,19:1.004031e+00):5.758549e-01):1.592777e-01,((((34:2.123250e-01,33:4.355657e-01):5.571462e-02,(25:3.102393e-02,26:2.693995e-03):2.415823e-01):1.565822e-01,(((((32:5.554465e-01,29:4.823027e-02):1.096071e-01,30:2.837916e-01):5.964995e-02,28:3.457731e-01):5.327099e-02,(24:2.606366e-01,31:1.161582e+00):1.961693e-02):7.457466e-02,23:1.508813e-01):3.810089e-02):3.018705e-01,(20:6.878536e-01,35:1.588390e-01):6.216638e-01):7.465993e-01,1:9.698421e-01);
   tree gen.149000 = [&U] ((((((32:6.109799e-01,31:8.899469e-01):2.958051e-01,28:4.260820e-01):5.657133e-02,(24:9.749030e-02,(26:1.040974e-02,25:1.116035e-02):8.282750e-02):1.292072e-01):7.132142e-02,(23:4.732810e-02,(29:2.423192e-01,(30:1.484915e-02,33:4.314359e-01):2.589949e-01):1.362766e-01):1.524534e-01):1.569115e-01,(34:5.832360e-02,(20:3.113508e-01,35:1.316848e+00):6.102640e-01):3.935783e-01):7.741787e-01,(((((14:1.141174e+00,13:8.064578e-01):2.061576e-01,27:1.706578e+00):1.041611e-01,((18:1.474589e-01,17:9.415448e-02):2.805640e-01,16:6.019970e-01):4.281273e+00):3.019875e-01,((12:6.171300e-01,(((4:3.240219e-01,(5:3.101777e-01,(2:9.756998e-02,7:1.122535e-01):3.378403e-01):6.282762e-02):1.103819e-01,8:3.499909e-01):2.089445e-01,11:4.794171e-01):6.584024e-02):2.508408e-01,(((6:3.470956e-01,(3:1.148210e-01,15:6.976712e-02):2.779737e-01):1.889958e-01,9:5.548780e-01):2.520419e-01,10:5.265011e-01):1.602028e-01):4.183630e-01):4.504339e-01,(19:1.221196e+00,(22:1.547212e-01,21:5.856728e-02):6.769622e-01):5.273894e-01):1.508700e-01,1:9.795936e-01);
   tree gen.149500 = [&U] (((20:2.249822e-01,35:2.592935e-01):8.560589e-01,(33:5.043180e-01,(((24:1.815668e-01,(28:1.495356e-01,(26:8.921183e-03,25:2.994125e-02):1.078799e-01):4.334211e-02):1.522583e-01,(31:9.224520e-01,32:4.816908e-01):1.707188e-01):6.132692e-02,((29:1.922191e-01,(30:6.755652e-02,23:4.801313e-02):1.852310e-01):2.704038e-02,34:2.934483e-01):6.120751e-02):2.395536e-01):2.641921e-01):6.119286e-01,((((16:7.247351e-01,(18:1.558513e-01,17:8.631307e-02):1.838992e-01):3.805802e+00,(14:1.148979e+00,13:7.759173e-01):5.351590e-01):2.698521e-01,((10:5.525111e-01,(((27:1.809477e+00,6:4.036756e-02):3.073816e-01,(15:7.836560e-02,3:1.280509e-01):3.157671e-01):2.062508e-01,9:4.721454e-01):2.601495e-01):1.022853e-01,(((4:3.351790e-01,((7:9.619271e-02,2:1.029208e-01):3.005875e-01,5:3.624822e-01):2.488134e-02):8.803815e-02,8:3.614204e-01):1.591990e-01,(12:5.645242e-01,11:4.727553e-01):9.095263e-02):3.132512e-01):3.215044e-01):4.664512e-01,(19:9.747494e-01,(21:1.323649e-01,22:5.129796e-02):7.515284e-01):6.065169e-01):2.413357e-01,1:9.562565e-01);
   tree gen.150000 = [&U] (((20:1.207605e-01,35:2.611926e-01):9.970290e-01,(33:5.080118e-01,((((26:8.986524e-03,25:6.087663e-02):2.080704e-01,(28:1.060016e-02,24:1.499703e-03):1.758832e-01):1.630175e-01,(31:9.292082e-01,32:5.898630e-01):1.719692e-01):1.038203e-01,((30:1.125344e-01,23:1.089270e-01):4.899010e-02,(34:3.814670e-01,29:1.936269e-01):5.412331e-02):1.971477e-01):1.275779e-01):2.661271e-01):6.164105e-01,((((16:7.257015e-01,(18:1.569928e-01,17:5.174829e-02):1.852461e-01):4.385290e+00,(14:1.157394e+00,13:7.816003e-01):5.889207e-01):1.397527e-01,((10:5.565578e-01,(((27:1.896569e+00,6:6.824330e-02):3.096329e-01,(15:5.400960e-02,3:1.217296e-01):2.625376e-01):2.077614e-01,9:4.686895e-01):2.793156e-01):1.363769e-01,((((7:9.689725e-02,2:1.036747e-01):3.027891e-01,(5:3.651371e-01,4:3.376339e-01):5.662971e-02):8.868296e-02,8:3.640676e-01):1.603650e-01,(12:5.686589e-01,11:4.762179e-01):9.161878e-02):2.144761e-01):4.266170e-01):2.614242e-01,(19:9.818887e-01,(21:5.865987e-02,22:7.258173e-02):6.877863e-01):6.259373e-01):3.282659e-01,1:8.868494e-01);
   tree gen.150500 = [&U] (((20:6.593127e-01,35:1.719781e-01):7.000613e-01,(33:4.420087e-01,(((28:7.198991e-02,24:2.705683e-02):3.019929e-01,(31:9.673153e-01,(32:6.307449e-01,(26:8.898363e-04,25:1.102399e-01):3.354377e-02):6.441121e-03):1.838879e-01):1.227560e-01,((29:2.477637e-01,(30:4.938110e-02,23:2.436510e-02):5.111901e-02):1.050457e-01,34:2.285488e-01):1.410962e-01):8.451260e-02):1.394975e-01):8.514250e-01,((((14:1.237610e+00,13:7.998872e-01):6.297373e-01,((10:5.951313e-01,(((27:2.028015e+00,6:7.297306e-02):3.310927e-01,(15:5.775286e-02,3:1.301664e-01):2.807334e-01):1.957329e-01,9:5.011731e-01):2.986742e-01):1.682721e-01,(11:5.092233e-01,(12:6.080712e-01,(((7:9.338703e-02,2:1.108601e-01):3.237746e-01,(5:3.904438e-01,4:3.610345e-01):5.501049e-02):9.482934e-02,8:4.100555e-01):1.584099e-01):3.177978e-02):2.293409e-01):4.561847e-01):1.494386e-01,(16:7.759980e-01,(18:1.678735e-01,17:6.523685e-02):1.980851e-01):4.689223e+00):3.329149e-01,(19:1.049941e+00,(21:6.272543e-02,22:7.379867e-02):7.200500e-01):6.406154e-01):1.886519e-01,1:9.483146e-01);
   tree gen.151000 = [&U] (((20:6.239990e-01,35:6.553511e-01):2.195073e-01,((31:9.464842e-01,(28:3.600908e-01,(((32:5.425099e-01,26:4.795144e-03):1.176050e-03,25:1.827331e-02):5.962157e-02,24:3.636382e-02):1.233241e-01):6.652895e-02):8.461487e-02,((29:2.344932e-01,(30:7.442874e-02,23:3.215718e-02):1.606100e-01):1.250111e-01,(33:4.725915e-01,34:2.569533e-01):7.897982e-02):8.635500e-03):2.570748e-01):7.645006e-01,((((14:1.171322e+00,13:7.944059e-01):5.438190e-01,(16:7.344345e-01,(18:1.588820e-01,17:6.937162e-02):1.874754e-01):3.667639e+00):1.414345e-01,((10:5.255657e-01,(((27:3.005436e+00,6:5.248136e-02):2.846362e-01,(15:3.776237e-02,3:1.231945e-01):2.656970e-01):1.852492e-01,9:4.743296e-01):2.826768e-01):1.592593e-01,(((4:3.416970e-01,(5:3.695311e-01,(7:8.838509e-02,2:1.049223e-01):3.064328e-01):5.206405e-02):6.439585e-02,8:3.880924e-01):1.458667e-01,(12:5.950578e-01,11:4.819486e-01):5.136014e-02):2.170571e-01):3.314630e-01):4.277618e-01,(19:1.075393e+00,(21:5.936577e-02,22:7.963689e-02):6.814832e-01):6.804925e-01):1.785474e-01,1:8.492676e-01);
   tree gen.151500 = [&U] (((((10:5.765987e-01,((6:3.699573e-01,(15:7.124891e-02,3:8.715077e-02):2.627733e-01):2.126131e-01,9:5.060482e-01):2.774147e-01):2.141372e-01,(12:5.318980e-01,(((((7:9.793872e-02,2:1.008119e-01):3.015846e-01,5:3.012958e-01):7.723501e-02,4:3.516614e-01):5.959963e-02,8:4.072591e-01):1.781342e-01,11:5.041687e-01):1.026629e-01):2.086603e-01):3.028822e-01,((16:7.233813e-01,(17:6.142844e-02,18:1.443120e-01):2.235374e-01):3.807528e+00,(13:7.153436e-01,14:1.176963e+00):4.469502e-01):3.951598e-01):5.005774e-01,((22:1.167010e-01,21:6.827050e-02):6.364254e-01,19:1.069152e+00):7.431042e-01):2.411815e-01,(((20:5.020184e-01,35:1.286959e-03):6.163295e-01,(24:5.581051e-01,(((29:2.748015e-01,30:8.164159e-02):2.032478e-01,(((25:2.868971e-02,26:3.510685e-03):4.008208e-02,33:2.149130e-01):9.587232e-02,34:1.806528e-01):1.500437e-01):5.365930e-02,(23:1.824774e-01,((31:6.282839e-01,32:8.445707e-01):2.641955e-01,28:3.571653e-01):2.569117e-01):8.467376e-02):3.494417e-02):1.577945e-01):1.138304e-01,27:1.698679e+00):7.322133e-01,1:7.395561e-01);
   tree gen.152000 = [&U] (((((14:1.165139e+00,13:6.536467e-01):6.415927e-01,((10:5.535058e-01,(9:5.595361e-01,(6:3.713235e-01,(15:8.291590e-02,3:1.023602e-01):2.530833e-01):1.579328e-01):2.849314e-01):1.567262e-01,((12:5.542278e-01,(8:3.437032e-01,(4:3.559858e-01,((7:1.050514e-01,2:9.924089e-02):2.866154e-01,5:3.458810e-01):6.151677e-02):3.324445e-02):1.802976e-01):1.024469e-01,11:4.445094e-01):1.993996e-01):4.430613e-01):2.642350e-01,(27:6.673284e-01,((18:1.051068e-01,17:1.095080e-01):1.557380e-01,16:6.965151e-01):3.666602e+00):2.926856e-01):2.908857e-01,((22:9.587215e-02,21:2.213349e-02):5.414212e-01,19:1.081895e+00):5.768875e-01):1.456917e-01,((35:5.947407e-01,20:1.338665e+00):1.621555e-01,((33:5.589470e-01,(25:1.574963e-02,26:6.208686e-03):1.271029e-01):1.171423e-01,((23:9.670757e-02,((29:1.307442e-01,30:2.272606e-01):1.123172e-01,34:3.008016e-01):2.521190e-02):2.856790e-02,((31:8.196367e-01,32:6.163832e-01):2.006722e-01,(24:2.128168e-01,28:2.972756e-01):1.890294e-02):1.668062e-01):7.463626e-02):3.680018e-01):5.674300e-01,1:8.844261e-01);
   tree gen.152500 = [&U] ((((21:1.041050e-01,22:1.176667e-01):6.763808e-01,19:9.723338e-01):5.012420e-01,(((16:6.112113e-01,(17:9.125764e-02,18:1.415197e-01):2.399412e-01):4.103840e+00,(14:1.116773e+00,13:7.202784e-01):5.494106e-01):1.884823e-01,((11:5.229948e-01,(12:6.239558e-01,((4:4.066111e-01,((7:1.005750e-01,2:1.191274e-01):2.610662e-01,5:3.422666e-01):5.606215e-02):5.131359e-02,8:3.681820e-01):1.551308e-01):9.119162e-02):3.240386e-01,((9:5.250041e-01,((3:8.315294e-02,15:1.097336e-01):2.208287e-01,(6:1.878569e-02,27:1.967630e+00):3.582900e-01):2.101677e-01):3.247125e-01,10:5.961050e-01):1.236354e-01):3.033063e-01):4.973507e-01):1.487778e-01,((20:7.006499e-02,35:7.264816e-01):1.035106e+00,((((31:1.013942e+00,(32:8.239072e-01,28:4.141410e-01):6.667820e-02):9.568169e-02,23:7.782132e-02):3.824099e-03,24:2.648032e-01):6.832899e-02,((30:2.791479e-01,(((25:1.906237e-02,26:1.041907e-01):4.361637e-01,33:2.523356e-01):5.598934e-03,29:1.728195e-01):1.885418e-02):3.621967e-02,34:1.240244e-02):2.662975e-01):3.191106e-01):8.467180e-01,1:9.194004e-01);
   tree gen.153000 = [&U] (((((24:8.473061e-02,28:2.582792e-01):1.234976e-01,(31:1.023444e+00,32:6.579429e-01):1.369949e-01):7.968950e-02,(33:6.379165e-01,((((26:6.473793e-03,25:3.998144e-02):5.275657e-01,29:3.016877e-01):3.208698e-03,23:8.165797e-02):4.681485e-02,(34:4.441587e-01,30:1.954300e-01):2.429047e-02):7.728341e-02):2.305050e-01):3.597774e-01,(35:6.653269e-01,20:3.291514e-01):9.387121e-01):7.301974e-01,((((14:1.131504e+00,13:7.346356e-01):4.819984e-01,(((18:1.554244e-01,17:9.645652e-02):2.604622e-01,16:7.243208e-01):3.419829e+00,27:2.021975e+00):3.953574e-01):1.637547e-01,((11:4.837909e-01,(12:6.277105e-01,((5:3.409854e-01,((2:7.131230e-02,7:1.217112e-01):3.303333e-01,4:4.226948e-01):4.811691e-02):6.095901e-02,8:4.530535e-01):1.385077e-01):7.507618e-02):2.866546e-01,(((6:3.222638e-01,(3:1.373259e-01,15:8.365453e-02):2.895643e-01):1.915198e-01,9:5.836130e-01):3.122328e-01,10:5.404454e-01):1.580029e-01):3.941594e-01):4.777626e-01,(19:1.193465e+00,(22:1.314571e-01,21:7.118240e-02):7.910668e-01):7.066427e-01):2.730554e-01,1:1.117580e+00);
   tree gen.153500 = [&U] (((((10:6.304163e-01,((6:3.369293e-01,(15:7.608380e-02,3:1.093966e-01):2.853250e-01):2.194201e-01,9:5.511409e-01):3.761573e-01):1.612075e-01,((((4:3.549361e-01,((7:9.793616e-02,2:9.163201e-02):2.852659e-01,5:3.546364e-01):6.776371e-02):7.078141e-02,8:3.687817e-01):1.998970e-01,12:5.483916e-01):1.114594e-01,11:4.735612e-01):1.994510e-01):3.627198e-01,((16:7.504325e-01,(17:9.584302e-02,18:1.318533e-01):1.674202e-01):3.748799e+00,(13:7.476117e-01,14:1.242582e+00):2.722923e-01):4.200481e-01):5.585402e-01,((22:1.238632e-01,21:3.401839e-02):6.580692e-01,19:1.075316e+00):6.208781e-01):1.735820e-01,(((20:2.374337e-01,35:1.888459e-01):7.553888e-01,((23:2.187528e-01,(34:7.409574e-02,33:3.700084e-01):1.792363e-01):2.501706e-02,((29:2.707812e-01,(30:1.412624e-01,28:1.190860e-01):3.496039e-02):2.050573e-01,((25:1.203647e-02,26:1.411946e-02):2.449765e-01,((24:1.590574e-01,32:4.630857e-01):1.827807e-01,31:8.512124e-01):3.801740e-02):8.036343e-02):1.276669e-01):2.585430e-01):5.426005e-01,27:1.828457e+00):1.215366e-01,1:7.294841e-01);
   tree gen.154000 = [&U] (((35:1.845354e-01,20:4.092407e-01):6.252042e-01,(23:2.496484e-01,(((34:2.163317e-01,(29:1.517528e-01,30:2.642603e-01):6.248941e-02):1.204437e-01,33:5.304138e-01):1.527778e-02,((((32:6.295257e-01,31:1.000176e+00):1.406260e-01,(25:4.354158e-02,26:5.914426e-03):9.277585e-02):3.746065e-02,28:4.131777e-01):3.409980e-02,24:1.649110e-01):1.203303e-01):7.568528e-02):4.636692e-01):6.849841e-01,((((14:1.245889e+00,13:8.269454e-01):5.119124e-01,(16:7.525545e-01,(18:1.291561e-01,17:9.546740e-02):1.767420e-01):3.832421e+00):1.595482e-01,((10:5.832125e-01,(((27:1.816430e+00,6:5.419702e-02):3.096319e-01,(15:1.119846e-01,3:1.084529e-01):2.826115e-01):2.295593e-01,9:4.848756e-01):3.240911e-01):1.414145e-01,(12:5.728248e-01,(11:4.435742e-01,((4:3.632802e-01,((7:1.127756e-01,2:1.116017e-01):3.334565e-01,5:2.831597e-01):1.092597e-01):8.399120e-02,8:4.127987e-01):2.133675e-01):1.143269e-01):2.489680e-01):4.508362e-01):5.043983e-01,(19:1.260969e+00,(21:1.203429e-01,22:8.423980e-02):6.913811e-01):5.202425e-01):1.499046e-01,1:9.033327e-01);
   tree gen.154500 = [&U] (((33:5.244967e-01,((29:2.261308e-01,30:3.233527e-01):8.825516e-02,((((31:8.415003e-01,32:6.501982e-01):2.475780e-01,28:4.738784e-01):1.275510e-01,34:4.841728e-01):9.934062e-02,(24:3.083942e-01,(26:3.665697e-03,(25:1.543949e-02,23:5.043216e-02):2.631736e-02):6.148471e-02):4.966284e-02):1.653117e-01):3.382600e-02):3.764995e-01,(20:7.434454e-01,35:4.991046e-01):7.205211e-01):6.871329e-01,(((22:8.400218e-02,21:8.602640e-02):8.160928e-01,19:9.475699e-01):5.453715e-01,((((18:1.747150e-01,17:5.025330e-02):3.607631e-01,16:6.885707e-01):4.562338e+00,(14:1.236994e+00,13:8.066109e-01):3.970407e-01):2.903284e-01,(((11:5.135173e-01,12:6.224417e-01):9.825438e-02,(8:3.995475e-01,(4:4.032721e-01,((7:8.622261e-02,2:7.680505e-02):3.426750e-01,5:3.511227e-01):6.645893e-02):5.307517e-02):1.269386e-01):3.256696e-01,((9:5.635945e-01,((15:5.582177e-02,3:1.071258e-01):2.673420e-01,(27:2.192295e+00,6:1.457031e-01):2.525993e-01):1.679381e-01):2.741247e-01,10:5.484517e-01):1.194713e-01):3.593868e-01):3.979100e-01):1.558518e-01,1:1.042440e+00);
   tree gen.155000 = [&U] (((((14:1.177081e+00,13:7.572501e-01):6.202144e-01,(((11:4.846537e-01,12:5.701074e-01):1.195749e-01,(8:3.186858e-01,(4:3.546123e-01,(5:3.923584e-01,(7:1.299725e-01,2:9.082175e-02):2.769646e-01):4.410550e-02):8.675601e-02):1.395016e-01):2.705841e-01,(10:5.050518e-01,(((6:6.540324e-02,27:1.215520e+00):2.684366e-01,(15:7.650611e-02,3:9.594070e-02):3.271740e-01):2.275776e-01,9:5.207294e-01):2.620371e-01):1.533282e-01):3.601882e-01):1.973170e-01,((17:1.006139e-01,18:1.340847e-01):2.056219e-01,16:7.391836e-01):4.892856e+00):2.834533e-01,(19:1.286230e+00,(22:8.997746e-02,21:4.831495e-02):6.421900e-01):7.162601e-01):1.871346e-01,(((29:1.140674e-01,30:1.192505e-01):3.398125e-01,(((25:4.863405e-02,26:2.383108e-02):4.756367e-02,33:4.522253e-01):2.161688e-01,(((28:4.736431e-01,(31:7.807232e-01,32:5.095915e-01):2.484541e-01):1.079329e-01,34:2.708403e-01):4.991494e-02,(23:1.299469e-01,24:6.804482e-02):8.553939e-02):1.661451e-01):3.071267e-03):3.875214e-01,(35:6.764330e-02,20:1.173376e+00):2.683032e-01):6.307010e-01,1:8.440416e-01);
   tree gen.155500 = [&U] ((((((((7:9.764473e-02,2:1.001368e-01):3.239983e-01,(5:3.626676e-01,4:4.246400e-01):3.534827e-02):1.066741e-01,8:4.504502e-01):1.530650e-01,(11:4.167416e-01,12:5.374030e-01):1.305029e-01):2.226865e-01,(((6:3.847814e-01,(15:7.799455e-02,3:7.523617e-02):3.120241e-01):1.833681e-01,9:4.724366e-01):2.122586e-01,10:6.335729e-01):1.273991e-01):4.574957e-01,((14:1.146703e+00,13:6.874050e-01):5.993168e-01,(27:1.467149e+00,(16:5.053951e-01,(17:7.363146e-02,18:1.476401e-01):4.176086e-01):3.534862e+00):5.655766e-01):1.191582e-01):4.697981e-01,((21:4.760018e-02,22:1.231849e-01):6.195116e-01,19:1.005712e+00):6.532157e-01):2.233872e-01,((20:4.362730e-01,35:1.637093e-01):6.108818e-01,((29:1.865406e-01,((23:6.196445e-02,30:2.963667e-01):6.670810e-02,(33:3.326337e-01,34:2.141156e-01):5.627758e-02):1.033932e-02):1.918219e-01,((32:5.595610e-01,(24:3.144483e-01,31:6.599114e-01):6.559234e-02):8.190519e-02,(28:2.201233e-01,(26:2.659214e-03,25:3.810643e-02):4.108564e-02):2.082180e-01):1.054309e-01):4.219105e-01):6.877797e-01,1:8.451848e-01);
   tree gen.156000 = [&U] (((((14:1.152840e+00,13:7.543040e-01):6.202699e-01,(((12:5.701584e-01,11:4.975004e-01):1.195856e-01,(8:3.303289e-01,(4:3.942502e-01,((7:1.274531e-01,2:7.973164e-02):3.305926e-01,5:3.842077e-01):3.929095e-02):7.255523e-02):1.962111e-01):2.706083e-01,(10:4.990768e-01,(((6:6.540909e-02,27:1.922622e+00):2.684606e-01,(15:7.651295e-02,3:9.980172e-02):2.730392e-01):1.461299e-01,9:5.359983e-01):3.159468e-01):1.978847e-01):4.170560e-01):1.919733e-01,((17:7.583638e-02,18:1.340967e-01):2.056403e-01,16:7.355030e-01):4.276806e+00):3.484847e-01,(19:9.757624e-01,(22:1.039065e-01,21:1.084549e-01):6.705679e-01):7.360996e-01):9.699134e-02,((33:4.985008e-01,((((23:1.928126e-03,24:5.909546e-02):1.433785e-01,(34:6.148206e-01,(28:4.866756e-01,(31:7.807930e-01,32:5.860600e-01):7.942501e-02):7.250154e-02):8.118159e-02):1.505578e-01,(25:4.863839e-02,26:3.829516e-03):2.038251e-01):5.009919e-03,(29:1.383786e-01,30:2.337252e-01):1.619282e-01):8.378913e-02):3.556438e-01,(35:7.105156e-02,20:4.525578e-01):4.430337e-01):7.288968e-01,1:8.724714e-01);
   tree gen.156500 = [&U] (((((29:1.132595e-01,30:1.411953e-01):2.945154e-01,(25:2.705939e-02,26:5.331954e-03):2.202894e-01):7.754621e-02,((24:6.156876e-02,23:6.199063e-02):1.314605e-01,((33:5.925389e-01,34:3.430644e-01):1.064210e-01,((31:7.179415e-01,32:4.985832e-01):4.619612e-01,28:2.929152e-01):1.768581e-01):1.158927e-02):9.835160e-02):3.778249e-01,(35:1.581757e-01,20:2.997684e-01):6.115220e-01):6.738896e-01,(((22:5.670017e-02,21:1.204476e-01):6.045850e-01,19:1.235194e+00):6.132670e-01,((((18:1.305262e-01,17:1.066449e-01):2.817846e-01,16:7.321518e-01):4.768575e+00,(14:1.293230e+00,13:8.215466e-01):3.469476e-01):3.208173e-01,(((12:6.544346e-01,(8:3.392895e-01,(((7:1.226089e-01,2:9.113936e-02):3.363957e-01,5:3.469760e-01):4.455132e-02,4:3.591325e-01):1.091179e-01):1.563234e-01):7.756574e-02,11:4.975234e-01):2.760415e-01,((9:5.380803e-01,((15:5.369992e-02,3:1.091094e-01):2.452208e-01,(27:1.848464e+00,6:2.080681e-01):2.380330e-01):1.787094e-01):2.954035e-01,10:6.284278e-01):1.396075e-01):3.917769e-01):5.215294e-01):1.892586e-01,1:9.385851e-01);
   tree gen.157000 = [&U] ((((21:4.927049e-02,22:7.725372e-02):8.040585e-01,19:1.120312e+00):7.143346e-01,(((16:6.170338e-01,(17:8.232142e-02,18:1.380642e-01):3.146401e-01):3.430594e+00,(14:1.127564e+00,13:7.676589e-01):4.513377e-01):3.700252e-01,((11:5.038183e-01,(12:6.546719e-01,(((5:3.380129e-01,(7:8.762651e-02,2:9.369852e-02):3.139817e-01):2.827303e-02,4:4.047075e-01):1.176264e-01,8:3.587887e-01):1.969749e-01):9.152694e-02):2.848758e-01,((9:5.786972e-01,((3:1.250223e-01,15:5.236498e-02):2.309650e-01,(6:4.046394e-02,27:1.975387e+00):3.389108e-01):1.960821e-01):2.456845e-01,10:5.653890e-01):1.896103e-01):3.222928e-01):5.444222e-01):1.471394e-01,((35:6.074798e-01,((34:2.869445e-02,33:1.079568e-01):5.525263e-01,((23:4.712088e-02,(30:1.725330e-01,29:2.208755e-01):1.369816e-01):5.125667e-02,((31:8.459708e-01,((25:6.427716e-02,26:2.312001e-02):5.479561e-02,32:7.085239e-01):1.863014e-02):2.132001e-01,(28:2.939789e-01,24:3.798672e-01):6.613200e-02):1.433082e-01):1.800186e-02):2.663792e-01):3.720091e-02,20:9.358864e-01):8.437317e-01,1:1.082766e+00);
   tree gen.157500 = [&U] (((35:2.934785e-01,20:3.083654e-01):5.457666e-01,(33:6.189784e-01,((((32:6.827857e-01,28:3.068007e-01):1.110745e-01,31:1.033254e+00):1.298349e-01,(34:1.873912e-01,24:3.269786e-02):2.112541e-01):1.157523e-01,(((29:2.994794e-01,30:1.781762e-01):8.522021e-02,23:3.607011e-02):1.176012e-01,(26:9.294812e-03,25:2.133935e-02):2.762895e-01):7.618901e-02):1.409522e-01):3.256720e-01):7.221880e-01,((((14:1.156455e+00,13:8.335887e-01):4.878570e-01,(16:7.049711e-01,(18:1.254486e-01,17:9.863038e-02):1.717178e-01):4.285747e+00):2.182928e-01,((10:5.177928e-01,(((27:2.066213e+00,6:3.247317e-01):3.654644e-02,(15:5.319207e-02,3:1.124904e-01):2.358666e-01):1.752797e-01,9:6.185137e-01):2.521748e-01):1.529269e-01,((11:5.266429e-01,((5:3.448720e-01,((7:9.455402e-02,2:1.125977e-01):3.503008e-01,4:3.299903e-01):5.166584e-02):6.186389e-02,8:4.213732e-01):1.846006e-01):5.284607e-02,12:5.774267e-01):2.141395e-01):4.307639e-01):4.549799e-01,(19:8.806817e-01,(21:4.721490e-02,22:1.128058e-01):6.215846e-01):6.225508e-01):1.365970e-01,1:1.020201e+00);
   tree gen.158000 = [&U] (((((18:1.250577e-01,17:1.039721e-01):2.717385e-01,16:7.054819e-01):4.494538e+00,((((10:5.551255e-01,(9:4.917730e-01,(6:3.960579e-01,(15:6.666004e-02,3:1.141499e-01):2.927182e-01):2.372470e-01):2.978039e-01):1.507548e-01,((8:4.599639e-01,(5:3.678555e-01,(4:3.370823e-01,(7:1.292936e-01,2:9.974872e-02):3.850603e-01):4.558656e-02):8.008802e-02):1.843300e-01,(12:5.932966e-01,11:4.515089e-01):8.765886e-02):2.839737e-01):5.384933e-01,(14:1.322325e+00,13:9.833914e-01):7.434122e-01):1.787517e-01,27:1.476018e+00):2.340340e-02):3.047673e-01,((22:1.472393e-01,21:4.323169e-02):7.586980e-01,19:1.219044e+00):7.041918e-01):1.187279e-01,((35:1.697681e-01,20:1.134374e+00):1.665616e-01,(((33:5.683191e-01,(34:7.970932e-02,29:6.531104e-03):1.694414e-01):1.373593e-02,30:1.815471e-01):2.348978e-01,(23:1.116978e-01,((24:3.396868e-01,((31:8.836372e-01,32:7.221079e-01):3.255631e-02,(25:6.291463e-02,26:2.127221e-03):5.861839e-02):1.254342e-01):5.008602e-02,28:4.489555e-01):1.124541e-01):5.775298e-02):4.508124e-01):7.614797e-01,1:1.010316e+00);
   tree gen.158500 = [&U] (((((11:6.293249e-01,(12:6.307665e-01,((4:3.763218e-01,((7:1.045255e-01,2:9.400889e-02):3.453924e-01,5:3.757564e-01):6.702420e-02):8.497428e-02,8:4.058712e-01):1.031845e-01):5.131004e-02):2.780971e-01,(((6:3.821868e-01,(15:8.390498e-02,3:1.136051e-01):3.108879e-01):2.226769e-01,9:5.597982e-01):3.182035e-01,10:5.214086e-01):2.040098e-01):4.265334e-01,((27:1.131568e+00,(16:7.460331e-01,(17:8.728855e-02,18:1.749822e-01):2.187653e-01):3.500271e+00):3.487468e-01,(14:1.265000e+00,13:8.227687e-01):5.233377e-01):1.862597e-01):6.143207e-01,((21:1.414570e-02,22:1.595213e-01):5.039325e-01,19:1.191964e+00):8.233683e-01):1.154127e-01,((20:6.239312e-01,35:5.769819e-03):6.714564e-01,(23:2.015150e-01,((24:3.041260e-01,((28:4.797722e-01,32:8.884972e-01):1.313110e-02,31:1.021393e+00):7.738113e-02):6.665553e-02,(((29:9.374187e-02,34:2.266998e-02):1.645932e-01,(30:4.652740e-02,33:1.608322e-01):2.234998e-01):1.683473e-01,(26:1.118660e-02,25:1.210156e-01):3.753378e-01):7.406668e-02):8.763333e-02):2.986765e-01):6.371002e-01,1:1.059534e+00);
   tree gen.159000 = [&U] ((((27:1.093462e+00,(16:6.876072e-01,(17:9.541216e-02,18:1.032131e-01):2.120170e-01):3.226145e+00):3.732061e-01,((14:1.165931e+00,13:7.583332e-01):6.857912e-01,((((4:3.468500e-01,((7:9.633952e-02,2:8.664654e-02):3.183428e-01,5:3.463289e-01):6.177517e-02):7.831948e-02,8:3.740852e-01):9.538466e-02,(12:6.010774e-01,11:5.090029e-01):8.146572e-02):2.933485e-01,(((6:3.751287e-01,(15:7.733393e-02,3:1.047081e-01):2.865406e-01):2.052379e-01,9:5.159574e-01):2.676307e-01,10:4.805743e-01):1.839162e-01):3.259432e-01):1.218178e-01):5.662099e-01,((21:5.054797e-02,22:1.470283e-01):3.958582e-01,19:1.085748e+00):7.588858e-01):1.063741e-01,((20:1.127044e-01,35:1.876113e-03):6.188710e-01,(((26:3.311066e-02,25:2.214096e-02):3.311353e-01,(((31:9.414021e-01,(28:4.454871e-01,32:8.189141e-01):5.697117e-02):1.917273e-01,24:3.666391e-01):2.621663e-02,23:1.313530e-01):1.941495e-02):5.921264e-02,(29:9.075145e-02,(30:2.950331e-02,(33:4.025060e-01,34:7.162661e-02):1.016747e-01):3.251400e-01):6.136442e-02):5.648055e-01):6.844212e-01,1:9.765564e-01);
   tree gen.159500 = [&U] (((35:7.869802e-01,20:1.193076e+00):3.088101e-01,((((33:1.937413e-01,29:2.770310e-02):1.661584e-01,30:1.601458e-01):1.413330e-01,(26:2.051742e-02,25:5.885919e-02):4.500278e-01):1.292341e-01,(((28:5.417579e-01,(31:6.125227e-01,32:7.491220e-01):1.249778e-01):2.114715e-01,(34:3.329596e-02,24:1.714213e-02):2.544574e-01):1.177030e-01,23:2.193560e-01):5.877339e-02):4.990404e-01):4.029764e-01,((((14:1.180604e+00,13:7.460616e-01):5.475397e-01,(16:6.698950e-01,(18:1.192069e-01,17:9.401305e-02):2.028831e-01):4.072509e+00):2.200097e-01,((10:6.490597e-01,(((27:2.240713e+00,6:1.793006e-01):1.977964e-01,(15:7.473434e-02,3:1.068934e-01):2.758793e-01):1.796241e-01,9:4.756950e-01):2.077830e-01):1.245401e-01,((((4:3.833261e-01,((7:9.933228e-02,2:9.561488e-02):2.649333e-01,5:3.851782e-01):5.671846e-02):6.196026e-02,8:3.265205e-01):1.431803e-01,12:6.909413e-01):7.927706e-02,11:4.841654e-01):2.948797e-01):3.058430e-01):5.798598e-01,(19:8.956864e-01,(21:6.552943e-02,22:1.307306e-01):6.670914e-01):5.607952e-01):2.019931e-01,1:8.322472e-01);
   tree gen.160000 = [&U] ((((((10:5.372244e-01,(9:5.077963e-01,(6:3.815865e-01,(15:1.047746e-01,3:1.060447e-01):2.528427e-01):1.684531e-01):2.851879e-01):1.431518e-01,((11:4.856877e-01,12:6.035465e-01):6.034245e-02,(8:3.687132e-01,(5:3.189927e-01,(4:3.969320e-01,(7:1.154668e-01,2:8.697459e-02):2.610693e-01):4.809270e-02):9.907155e-02):1.718492e-01):2.628802e-01):3.112008e-01,(((18:1.494850e-01,17:8.085241e-02):3.234418e-01,16:6.033574e-01):3.565756e+00,(14:1.030623e+00,13:8.527659e-01):5.088951e-01):2.514058e-01):2.276792e-01,27:1.278034e+00):2.409156e-01,((22:2.617867e-02,21:6.304271e-02):8.102085e-01,19:1.057116e+00):5.416515e-01):1.340185e-01,(20:8.953392e-01,(35:5.820784e-01,(((((34:1.951679e-01,33:1.049744e-01):5.584169e-03,30:1.396840e-01):9.884274e-03,29:1.276147e-01):2.493809e-01,(23:2.885058e-02,(25:5.180820e-02,26:1.265325e-02):3.592327e-01):6.598200e-02):1.375221e-01,(24:2.296862e-01,((31:9.829673e-01,32:8.352272e-01):1.183764e-01,28:4.387948e-01):8.662433e-02):1.199397e-01):2.836621e-01):7.775004e-02):9.342817e-01,1:1.119387e+00);
   tree gen.160500 = [&U] ((((21:4.487072e-02,22:1.222034e-01):7.425838e-01,19:9.374788e-01):5.070536e-01,(((16:5.887600e-01,(17:6.796913e-02,18:1.456868e-01):3.367494e-01):3.412753e+00,(14:1.052746e+00,13:7.847383e-01):4.135453e-01):2.710613e-01,((11:5.001526e-01,(12:6.206899e-01,((4:3.926632e-01,(5:3.439743e-01,(7:8.236107e-02,2:1.089575e-01):3.275418e-01):3.300500e-02):8.660689e-02,8:3.573830e-01):2.203583e-01):3.636356e-02):2.283153e-01,((9:5.374463e-01,((3:1.154911e-01,15:5.953817e-02):2.874252e-01,(6:3.769010e-02,27:1.213450e+00):3.013540e-01):1.832229e-01):2.982400e-01,10:5.002504e-01):1.527881e-01):3.002457e-01):5.138617e-01):8.011004e-02,(35:6.874295e-01,(((((28:3.607245e-01,(25:5.683479e-02,26:2.887396e-04):1.248727e-01):1.253500e-01,(31:7.590551e-01,32:6.796844e-01):2.057563e-01):2.074984e-03,24:2.212879e-01):6.565448e-02,(33:4.535264e-01,23:9.441168e-03):2.314161e-01):1.112341e-01,((30:1.179008e-01,29:1.767357e-01):1.441254e-01,(34:1.447596e-02,20:6.807449e-01):1.607013e-01):1.789771e-01):2.842090e-01):7.559188e-01,1:1.100945e+00);
   tree gen.161000 = [&U] ((((21:1.651124e-01,22:1.208356e-01):7.212012e-01,19:8.980886e-01):4.816386e-01,(((16:5.821704e-01,(17:7.706202e-02,18:1.440562e-01):3.223681e-01):4.123031e+00,(14:1.040963e+00,13:7.759553e-01):4.561801e-01):1.803986e-01,((11:4.945548e-01,(12:6.137429e-01,((4:3.882684e-01,((7:8.037698e-02,2:1.077380e-01):3.069896e-01,5:3.401244e-01):3.174976e-02):8.897636e-02,8:3.533830e-01):1.696365e-01):4.263407e-02):2.257600e-01,((9:5.314311e-01,((3:1.085669e-01,15:6.671099e-02):2.842083e-01,(6:8.290540e-02,27:1.199869e+00):2.979812e-01):1.981311e-01):2.933762e-01,10:4.946514e-01):1.510780e-01):4.389379e-01):5.081104e-01):3.099672e-01,(35:6.797356e-01,(((33:4.484504e-01,(23:2.417006e-01,(24:2.300560e-01,((28:3.566872e-01,(25:1.175430e-02,26:2.855080e-04):6.349146e-02):1.337777e-02,(31:7.505596e-01,32:6.720772e-01):1.517215e-01):1.476779e-01):2.189635e-02):2.288595e-02):7.526640e-02,((30:4.205133e-02,34:2.946860e-03):1.788052e-01,29:1.747576e-01):2.062626e-01):5.747919e-02,20:6.667892e-01):7.335049e-01):2.317771e-01,1:1.088623e+00);
   tree gen.161500 = [&U] (((((14:1.182496e+00,13:7.776399e-01):5.055476e-01,(27:1.402932e+00,((18:1.157734e-01,17:8.190191e-02):3.150865e-01,16:6.486101e-01):3.414539e+00):4.371754e-01):1.769023e-01,((11:5.349461e-01,(((((2:1.039680e-01,7:6.992322e-02):2.706081e-01,5:3.468134e-01):5.450034e-02,4:3.155038e-01):6.672686e-02,8:3.804871e-01):1.814173e-01,12:5.961779e-01):3.389454e-02):2.646357e-01,(((6:3.561234e-01,(3:1.189429e-01,15:6.321647e-02):2.622112e-01):1.844729e-01,9:4.598021e-01):2.924781e-01,10:5.745119e-01):1.389555e-01):3.316930e-01):4.684941e-01,(19:1.152990e+00,(22:5.409248e-02,21:8.762623e-02):6.477428e-01):5.628183e-01):2.221899e-01,(((30:1.718278e-01,(33:7.800388e-02,29:1.230458e-01):1.320138e-01):2.506728e-01,(((26:7.854010e-03,25:2.909237e-02):1.866117e-01,((28:5.141008e-01,24:1.208295e-01):1.490706e-01,((31:6.699177e-01,34:6.298473e-01):3.457104e-01,32:6.409948e-01):1.113646e-01):4.349186e-02):1.240907e-01,23:1.567603e-01):3.805242e-02):3.494392e-01,(35:3.289408e-01,20:2.775651e-01):9.068453e-01):6.811606e-01,1:8.780296e-01);
   tree gen.162000 = [&U] ((((21:1.223887e-01,22:9.658139e-02):7.139727e-01,19:1.118274e+00):4.768112e-01,(((16:5.763354e-01,(17:9.312880e-02,18:1.012885e-01):3.262315e-01):4.081706e+00,(14:1.030530e+00,13:7.681780e-01):4.516079e-01):2.150959e-01,((11:4.715148e-01,(12:6.608394e-01,((((7:8.180280e-02,2:1.192714e-01):2.878391e-01,4:3.385444e-01):5.558115e-02,5:3.865739e-01):1.266890e-01,8:3.473306e-01):1.354646e-01):6.590410e-02):2.234972e-01,((9:4.942034e-01,((3:7.352472e-02,15:6.604236e-02):2.813597e-01,(6:9.144620e-02,27:1.498418e+00):2.696630e-01):2.082186e-01):2.760874e-01,10:4.896936e-01):1.958676e-01):4.345385e-01):4.761541e-01):2.770374e-01,(20:7.369775e-01,(((((29:7.945547e-02,34:2.192696e-01):1.965459e-01,30:2.367877e-01):9.587487e-02,(23:1.888420e-01,(24:2.592626e-01,((25:2.636605e-02,26:1.271906e-03):3.515041e-02,((31:8.654987e-01,32:6.079305e-01):1.273258e-01,28:2.500997e-01):8.087704e-02):4.964377e-02):6.126246e-02):8.115070e-02):3.926624e-02,33:5.601042e-01):2.694632e-01,35:1.053956e+00):2.550807e-02):6.321929e-01,1:9.782341e-01);
   tree gen.162500 = [&U] (((((14:1.271930e+00,13:6.835653e-01):5.463670e-01,(27:1.095432e+00,((18:1.245295e-01,17:1.210318e-01):3.389170e-01,16:6.227584e-01):3.672786e+00):4.702396e-01):1.726587e-01,((12:6.412678e-01,(((((2:1.118312e-01,7:1.296239e-01):3.141540e-01,5:3.730435e-01):6.500054e-02,4:3.393659e-01):7.544916e-02,8:3.415756e-01):1.448454e-01,11:5.754049e-01):8.553004e-02):2.157528e-01,(((6:4.203702e-01,(3:1.315376e-01,15:6.799763e-02):2.596178e-01):1.851971e-01,9:5.490276e-01):3.145987e-01,10:5.173483e-01):1.316680e-01):2.981379e-01):5.252134e-01,(19:1.240193e+00,(22:6.865268e-02,21:1.003131e-01):6.662605e-01):6.053851e-01):2.389944e-01,((((((31:7.205846e-01,34:5.025855e-01):3.572955e-02,32:4.470226e-01):1.321959e-01,(28:3.710576e-01,24:2.795873e-01):2.554954e-02):1.308567e-01,((26:5.599241e-03,25:1.865288e-02):3.586552e-01,(30:2.482858e-01,(33:3.214163e-01,29:1.486158e-01):6.573133e-02):6.033319e-02):8.846633e-02):5.345273e-02,23:1.634536e-01):4.705649e-01,(35:2.821233e-01,20:2.731172e-01):9.429532e-01):6.771203e-01,1:1.014278e+00);
   tree gen.163000 = [&U] (((((11:5.729043e-01,(12:5.854816e-01,((((7:1.186160e-01,2:7.923292e-02):2.712518e-01,5:3.387101e-01):5.334221e-02,4:3.514707e-01):8.708123e-02,8:3.707084e-01):2.012048e-01):6.333844e-02):1.636468e-01,(((6:3.717424e-01,(15:7.441351e-02,3:1.284294e-01):2.492040e-01):2.021720e-01,9:5.555490e-01):2.985370e-01,10:5.880147e-01):1.242542e-01):3.899595e-01,((14:1.316198e+00,13:6.800977e-01):5.813941e-01,(27:7.525084e-01,(16:7.003226e-01,(17:1.061954e-01,18:1.241206e-01):2.548322e-01):2.510561e+00):1.410513e+00):2.766904e-01):5.095130e-01,((21:5.641924e-02,22:1.045462e-01):8.060193e-01,19:1.145516e+00):5.249273e-01):2.803358e-01,((20:4.311824e-01,35:2.009522e-02):8.790998e-01,((((30:5.048365e-02,33:2.270115e-01):1.838542e-01,(29:2.229890e-01,(34:3.578895e-02,(26:5.434365e-03,25:3.572493e-02):3.450953e-01):1.429706e-01):4.538806e-02):2.990060e-01,23:7.680418e-02):1.100868e-02,(24:3.344414e-01,((32:1.006455e+00,31:8.685554e-01):1.214608e-01,28:5.656824e-01):5.264235e-02):9.878908e-02):3.087383e-01):6.805319e-01,1:8.814579e-01);
   tree gen.163500 = [&U] (((((14:1.296344e+00,13:6.860837e-01):5.558830e-01,(27:1.565918e+00,((18:1.726492e-01,17:7.600295e-02):3.913858e-01,16:6.198909e-01):3.686317e+00):1.435329e-01):2.648197e-01,((((((2:9.450348e-02,7:1.037452e-01):3.153114e-01,5:3.744178e-01):6.524001e-02,4:3.559404e-01):7.572712e-02,8:3.428340e-01):1.453790e-01,(12:6.436303e-01,11:5.453652e-01):1.347383e-01):2.787196e-01,(((6:4.219189e-01,(3:1.294764e-01,15:6.824814e-02):2.629120e-01):2.115673e-01,9:5.510503e-01):3.157577e-01,10:5.182147e-01):1.321530e-01):4.177554e-01):4.750469e-01,(19:1.244762e+00,(22:9.830060e-02,21:9.962122e-02):6.687151e-01):6.076154e-01):1.807370e-01,(((24:2.235278e-01,(((28:2.997984e-01,(31:6.839281e-01,32:4.933710e-01):1.914272e-01):1.584467e-01,34:5.428547e-01):1.933235e-02,23:1.743203e-01):1.112300e-01):3.408775e-01,((30:2.080117e-01,33:2.944789e-01):1.523629e-01,(29:2.495482e-01,(26:2.340803e-03,25:3.101084e-02):2.401893e-01):6.144440e-04):3.636192e-01):2.609028e-01,(35:1.141119e-01,20:1.206877e-01):1.205231e+00):4.710693e-01,1:1.054379e+00);
   tree gen.164000 = [&U] ((((21:7.456983e-02,22:7.500847e-02):7.226671e-01,19:1.175837e+00):4.658860e-01,(((16:5.753409e-01,(17:7.691989e-02,18:1.423318e-01):4.185988e-01):4.665030e+00,(14:1.208541e+00,13:8.141570e-01):5.052547e-01):1.208352e-01,((12:6.022869e-01,(((4:3.604615e-01,((7:7.261364e-02,2:1.254109e-01):3.352943e-01,5:3.105003e-01):8.203211e-02):5.787670e-02,8:4.107452e-01):1.454595e-01,11:5.383042e-01):8.063666e-02):2.455154e-01,((9:5.196424e-01,((3:1.227366e-01,15:4.353362e-02):2.958426e-01,(6:1.439493e-01,27:1.762287e+00):2.289890e-01):2.658626e-01):3.133003e-01,10:5.983501e-01):9.822609e-02):3.837943e-01):5.447200e-01):3.238988e-01,((20:1.761805e-01,35:7.219377e-02):1.117821e+00,((((24:2.491442e-01,(31:8.977614e-01,((25:1.516901e-02,32:5.546567e-01):5.110094e-02,26:1.389779e-02):2.111218e-01):1.279252e-01):3.372304e-02,28:4.745299e-01):1.376509e-01,((23:1.337111e-01,30:2.396413e-01):7.513184e-02,(29:2.403957e-01,34:2.909860e-01):8.959670e-02):9.942942e-02):3.085819e-01,33:6.307941e-01):2.520952e-01):5.744886e-01,1:8.692388e-01);
   tree gen.164500 = [&U] (((((27:1.219510e+00,(16:6.533149e-01,(17:1.086611e-01,18:1.164439e-01):2.661868e-01):2.967786e+00):1.104459e+00,(14:1.091457e+00,13:7.674492e-01):6.112483e-01):1.182783e-01,(((11:4.679128e-01,12:5.730125e-01):1.124435e-01,((((7:1.224364e-01,2:8.474550e-02):2.914350e-01,5:3.991136e-01):1.031698e-01,4:3.270894e-01):8.720426e-02,8:3.983744e-01):2.052357e-01):2.250166e-01,(((6:3.601739e-01,(15:6.934749e-02,3:1.098043e-01):2.608860e-01):1.704574e-01,9:5.803028e-01):3.658825e-01,10:6.142151e-01):1.677387e-01):4.368586e-01):5.026958e-01,((21:6.087794e-02,22:1.092046e-01):7.082763e-01,19:1.218269e+00):6.775187e-01):1.917984e-01,((20:9.202327e-01,35:9.800914e-02):4.120818e-01,(((((23:4.942940e-02,33:2.928694e-01):6.638726e-03,(26:1.179157e-02,25:1.852081e-02):5.197365e-01):1.639535e-02,(30:2.149860e-01,29:1.974934e-01):2.934990e-02):2.272114e-01,(34:2.229883e-01,24:3.970791e-01):1.475951e-02):3.145306e-02,(31:1.003374e+00,(32:8.493738e-01,28:4.534705e-01):7.418950e-02):1.538459e-01):4.299580e-01):6.816046e-01,1:9.679303e-01);
   tree gen.165000 = [&U] (((((27:8.400940e-01,(16:6.478339e-01,(17:8.044919e-02,18:1.745597e-01):2.786813e-01):2.942888e+00):3.267375e-01,(14:1.082300e+00,13:7.610106e-01):3.772450e-01):3.195398e-01,(((11:4.639872e-01,12:5.459659e-01):1.135039e-01,((5:4.020214e-01,((7:1.297996e-01,2:8.403453e-02):2.978543e-01,4:3.243453e-01):7.400967e-02):8.485270e-02,8:3.950322e-01):2.104096e-01):2.236905e-01,(((6:3.389496e-01,(15:6.876569e-02,3:1.088831e-01):3.033871e-01):2.053202e-01,9:5.754344e-01):3.358367e-01,10:6.090622e-01):1.663315e-01):4.242599e-01):4.979262e-01,((21:1.002509e-01,22:1.128038e-01):6.716073e-01,19:9.891555e-01):6.718347e-01):1.706940e-01,((20:4.586288e-01,35:5.549686e-02):9.372229e-01,(((31:9.949565e-01,(32:7.889839e-01,28:3.995640e-01):7.092411e-02):1.912511e-01,(23:2.812263e-02,((29:1.885100e-01,33:6.357604e-02):1.216733e-01,((26:2.171946e-02,25:6.433930e-02):4.422163e-01,30:2.049046e-01):6.589953e-02):9.009491e-03):1.714887e-01):5.710657e-02,(34:5.814602e-02,24:1.692864e-01):2.867124e-01):5.168309e-01):6.317550e-01,1:9.598099e-01);
   tree gen.165500 = [&U] (((((27:1.215931e+00,(16:6.267765e-01,(17:1.150453e-01,18:1.407260e-01):2.934713e-01):4.311301e+00):1.689735e-01,(14:1.047121e+00,13:7.362745e-01):4.700392e-01):3.036651e-01,(((12:5.330428e-01,11:4.981099e-01):1.126403e-01,((4:4.164792e-01,((7:1.299839e-01,2:8.130304e-02):3.656517e-01,5:3.874867e-01):7.505441e-02):6.308363e-02,8:4.485327e-01):1.845744e-01):2.164196e-01,(((6:3.279323e-01,(15:8.707192e-02,3:1.062695e-01):2.935257e-01):1.986464e-01,9:5.567303e-01):3.372829e-01,10:5.892650e-01):1.694737e-01):4.104696e-01):5.111545e-01,((21:9.699234e-02,22:1.091372e-01):6.497771e-01,19:9.570037e-01):6.499972e-01):1.651457e-01,((20:5.920871e-01,35:4.404240e-01):5.134145e-01,((((31:9.229580e-01,32:7.124185e-01):8.584013e-02,28:4.459647e-01):2.704585e-01,((30:1.982443e-01,((26:8.609250e-03,25:2.406881e-02):3.556103e-01,29:2.371609e-01):1.601956e-02):3.184262e-02,(33:2.984215e-01,23:1.528000e-02):1.234192e-01):8.989577e-02):1.478420e-01,(34:4.345910e-02,24:1.637839e-01):2.285741e-01):3.978808e-01):6.112203e-01,1:9.286119e-01);
   tree gen.166000 = [&U] (((((14:1.191238e+00,13:7.849520e-01):5.778061e-01,((17:7.701865e-02,18:1.396789e-01):3.681118e-01,16:5.077271e-01):4.033069e+00):2.588611e-01,((((8:4.057681e-01,(((7:9.254057e-02,2:9.421983e-02):3.170836e-01,5:3.714331e-01):4.082281e-02,4:3.850185e-01):1.072855e-01):1.659772e-01,12:6.326149e-01):5.985173e-02,11:4.735210e-01):2.159732e-01,(10:5.355017e-01,(((15:5.759448e-02,3:1.265460e-01):2.422616e-01,(27:1.657043e+00,6:8.074703e-02):3.129893e-01):1.753003e-01,9:5.624729e-01):3.333630e-01):1.190057e-01):3.821033e-01):5.131670e-01,(19:1.064272e+00,(22:1.247230e-01,21:1.105687e-01):6.995194e-01):5.809407e-01):1.618612e-01,((34:4.006748e-01,(((((25:8.359576e-02,26:1.328624e-03):4.769042e-02,32:8.231147e-01):5.856891e-02,31:1.002383e+00):1.012312e-01,(28:4.510191e-01,24:1.646033e-01):3.283404e-03):1.603856e-01,(29:1.239108e-01,((30:2.641977e-01,33:3.366626e-01):2.485203e-02,23:2.941008e-03):4.375844e-02):1.177493e-01):8.047556e-02):2.499315e-01,(35:5.230103e-02,20:6.730807e-01):7.032480e-01):8.985563e-01,1:9.903407e-01);
   tree gen.166500 = [&U] (((((27:1.481348e+00,(16:6.283568e-01,(17:8.206380e-02,18:1.428942e-01):4.062282e-01):3.619960e+00):3.704903e-01,(14:1.049761e+00,13:7.381308e-01):4.712243e-01):3.083212e-01,(((((((7:1.303117e-01,2:8.123540e-02):3.068055e-01,5:3.287731e-01):4.824256e-02,4:4.201539e-01):8.878806e-02,8:4.005399e-01):1.620472e-01,12:5.343868e-01):6.665271e-02,11:4.551172e-01):2.267653e-01,(((6:3.287591e-01,(15:6.820316e-02,3:1.065374e-01):2.942658e-01):1.991473e-01,9:5.581339e-01):2.178646e-01,10:6.025611e-01):1.306194e-01):4.115045e-01):4.937890e-01,((21:1.059975e-01,22:1.094124e-01):5.932575e-01,19:8.296994e-01):7.185271e-01):1.958524e-01,((20:4.535125e-01,35:2.410444e-01):9.654754e-01,(((30:1.427940e-01,29:1.961060e-01):1.671781e-01,((34:1.822899e-01,24:3.174725e-02):2.506728e-01,((31:6.729618e-01,32:7.890664e-01):4.257307e-02,28:2.522904e-01):1.579554e-01):1.403492e-01):8.096239e-03,((33:6.339082e-01,23:1.177456e-01):1.025106e-01,(26:1.548320e-02,25:3.297446e-02):1.427588e-01):2.384549e-02):2.582267e-01):8.021557e-01,1:9.541723e-01);
   tree gen.167000 = [&U] ((((21:7.851571e-02,22:5.697024e-02):6.552150e-01,19:9.828099e-01):6.669832e-01,(((16:4.960351e-01,(17:7.915130e-02,18:1.278904e-01):5.065651e-01):4.405986e+00,(14:1.028276e+00,13:7.319986e-01):4.356098e-01):1.832624e-01,(((11:4.724219e-01,((4:3.148111e-01,((7:7.731171e-02,2:9.856721e-02):2.701720e-01,5:2.981206e-01):8.084581e-02):9.431038e-02,8:3.251160e-01):1.426292e-01):1.048646e-01,12:4.716230e-01):1.963644e-01,((9:5.229834e-01,((3:1.050407e-01,15:4.698687e-02):2.785310e-01,(6:1.053105e-01,27:1.147976e+00):2.246404e-01):1.916021e-01):2.448378e-01,10:4.821444e-01):1.696251e-01):3.962060e-01):4.432743e-01):1.952749e-01,((20:8.229195e-01,35:3.537247e-02):7.391111e-01,((23:1.457953e-02,33:3.121579e-01):1.423429e-01,((29:2.364430e-01,(34:8.406652e-02,30:5.562408e-02):1.176500e-01):2.383506e-01,(((((32:3.118797e-01,24:5.508146e-02):3.764588e-01,25:2.122822e-02):8.186950e-03,31:7.146647e-01):1.299338e-02,26:2.016708e-03):5.375961e-02,28:4.529181e-01):1.472132e-01):1.325706e-01):3.062016e-01):5.745132e-01,1:8.838544e-01);
   tree gen.167500 = [&U] ((((24:1.894411e-01,(31:9.701302e-01,((28:3.702223e-01,32:8.129079e-01):8.527069e-02,(23:2.503549e-01,34:3.229657e-01):1.322671e-01):8.746803e-03):2.257174e-01):3.813667e-01,(((33:2.166732e-01,25:1.720338e-02):6.451974e-02,26:1.478198e-02):3.024516e-01,((29:2.938446e-01,30:1.731224e-01):1.070529e-01,20:1.279465e+00):3.838395e-02):2.895121e-02):7.469701e-01,35:7.065800e-01):1.581964e-01,((((14:1.260765e+00,13:7.929359e-01):4.630911e-01,(16:6.748726e-01,(18:1.033227e-01,17:8.802371e-02):2.467142e-01):4.120539e+00):1.680858e-01,((10:5.354321e-01,(((27:1.500310e+00,6:2.643245e-01):8.840618e-02,(15:7.209048e-02,3:1.089012e-01):2.831393e-01):1.868517e-01,9:4.952425e-01):2.974275e-01):1.260494e-01,((12:6.018169e-01,11:4.791507e-01):5.249570e-02,(8:4.380760e-01,(4:3.751092e-01,(5:3.467041e-01,(7:6.626067e-02,2:1.181141e-01):2.760279e-01):1.087562e-01):7.077687e-02):1.476723e-01):2.742976e-01):3.927588e-01):3.970924e-01,(19:9.333403e-01,(21:5.140211e-02,22:9.677131e-02):8.530139e-01):5.966218e-01):2.787617e-01,1:8.986040e-01);
   tree gen.168000 = [&U] ((((24:3.083510e-01,((28:3.882563e-01,(31:9.470777e-01,32:7.935914e-01):5.507151e-02):5.574900e-02,(23:2.991469e-01,34:3.435010e-01):3.364845e-02):2.761747e-01):4.751819e-02,((33:2.019361e-01,(25:2.966740e-02,26:6.231082e-02):5.288630e-02):2.574621e-01,((29:1.485529e-01,20:7.002814e-01):1.491833e-01,30:2.094336e-01):1.604108e-01):1.780081e-02):1.482496e-01,35:5.668358e-01):8.197160e-01,((((14:1.119553e+00,13:7.740940e-01):4.520870e-01,(16:7.543368e-01,(18:1.008675e-01,17:8.593206e-02):2.408517e-01):4.022625e+00):1.640917e-01,((10:5.227090e-01,(((27:1.727469e+00,6:1.303831e-01):2.460681e-01,(15:7.037745e-02,3:1.045927e-01):2.627860e-01):2.076933e-01,9:4.834744e-01):2.903599e-01):1.177811e-01,(11:4.677650e-01,(12:6.168050e-01,(8:4.276663e-01,(4:3.221266e-01,(5:3.384656e-01,(7:6.468617e-02,2:1.153074e-01):2.694688e-01):8.900558e-02):9.666867e-02):1.311046e-01):6.738545e-02):2.835364e-01):3.834259e-01):3.876566e-01,(19:9.111620e-01,(21:3.889456e-02,22:1.023800e-01):8.491760e-01):5.485243e-01):2.721377e-01,1:8.772511e-01);
   tree gen.168500 = [&U] ((((((16:6.792117e-01,(17:1.397995e-01,18:9.829616e-02):2.349929e-01):3.912935e+00,27:1.745637e+00):1.534466e-01,(14:1.134721e+00,13:8.147813e-01):5.036931e-01):2.519481e-01,((11:5.903659e-01,(12:6.142375e-01,((4:4.038301e-01,((7:9.222911e-02,2:1.099964e-01):3.780262e-01,5:3.556620e-01):6.501153e-02):8.439497e-02,8:4.329569e-01):1.655847e-01):7.816565e-02):2.160294e-01,(((6:3.769705e-01,(15:7.372306e-02,3:9.321771e-02):2.996647e-01):1.763635e-01,9:6.842701e-01):2.897568e-01,10:6.078645e-01):1.784809e-01):4.281064e-01):5.263838e-01,((21:1.102194e-01,22:9.373495e-02):7.545241e-01,19:1.179045e+00):6.529135e-01):1.920846e-01,((20:4.017081e-01,35:2.351164e-01):9.538706e-01,(((29:1.578528e-01,34:3.308385e-03):2.608586e-02,30:3.228529e-01):1.235157e-01,((31:1.036369e+00,(((25:9.003302e-02,28:5.008912e-01):3.912523e-03,26:1.385471e-02):7.921902e-03,32:7.737301e-01):7.397345e-02):1.655233e-01,((33:4.123281e-01,23:2.803765e-02):2.133908e-01,24:2.320848e-01):4.211940e-02):1.764810e-01):2.584265e-01):7.072765e-01,1:1.031744e+00);
   tree gen.169000 = [&U] (((((14:1.140078e+00,13:7.591306e-01):5.925421e-01,((17:1.036389e-01,18:1.110234e-01):3.526472e-01,16:6.149221e-01):3.887412e+00):1.293058e-01,((((8:3.883416e-01,(((7:9.367078e-02,2:1.116715e-01):3.463337e-01,5:3.554811e-01):7.040511e-02,4:3.456100e-01):6.807446e-02):2.399150e-01,12:6.568533e-01):5.025359e-02,11:4.386649e-01):2.224940e-01,(10:5.378126e-01,(((15:8.790286e-02,3:1.211112e-01):2.223065e-01,(27:1.597380e+00,6:1.255459e-01):2.819869e-01):1.977662e-01,9:5.395535e-01):1.682380e-01):1.778435e-01):2.726878e-01):5.334630e-01,(19:1.125662e+00,(22:3.045828e-02,21:9.138957e-02):8.144988e-01):5.767316e-01):3.226042e-01,((((((32:4.823139e-01,24:2.581332e-01):3.383727e-03,31:1.067740e+00):1.406148e-01,28:4.262337e-01):2.562432e-01,(29:1.588274e-01,(34:3.403269e-01,(33:4.145338e-01,30:1.522536e-01):1.096144e-01):5.357613e-02):1.473243e-01):4.409676e-02,((26:4.956672e-03,25:2.813683e-02):1.628583e-01,23:1.953613e-01):7.782931e-02):3.293311e-01,(35:4.819453e-01,20:7.458621e-01):4.273319e-01):9.796574e-01,1:8.975180e-01);
   tree gen.169500 = [&U] (((((27:1.559268e+00,(13:7.201895e-01,14:1.195898e+00):1.678010e-01):4.134606e-01,((18:1.435587e-01,17:7.225969e-02):2.986205e-01,16:5.816268e-01):4.210317e+00):2.056445e-01,((12:5.867176e-01,(((((2:8.280214e-02,7:1.023177e-01):3.204465e-01,5:3.293588e-01):6.944046e-02,4:3.377142e-01):5.049216e-02,8:3.652729e-01):1.908723e-01,11:5.154765e-01):5.117766e-02):3.262244e-01,(((6:4.060284e-01,(3:9.547892e-02,15:6.353287e-02):2.894418e-01):1.930820e-01,9:5.655291e-01):2.745676e-01,10:5.945493e-01):1.402460e-01):4.137909e-01):5.491568e-01,(19:1.132173e+00,(22:1.891716e-01,21:4.184331e-02):6.160981e-01):6.186043e-01):1.873226e-01,((20:1.432865e+00,35:4.735942e-01):1.575605e-01,((((23:1.150045e-01,(((31:5.364270e-01,32:5.486940e-01):1.475437e-01,28:3.647888e-01):2.296194e-01,(34:5.036601e-01,24:9.441419e-02):3.898346e-02):9.008975e-03):5.143123e-02,(26:1.953708e-03,25:5.923992e-02):2.422947e-01):1.353268e-01,(29:2.458578e-01,30:2.208490e-01):2.712480e-01):2.608341e-01,33:5.646009e-01):4.362595e-01):5.931985e-01,1:1.012852e+00);
   tree gen.170000 = [&U] ((((((25:3.867802e-02,26:3.702462e-02):7.778494e-02,33:2.119822e-01):2.642413e-01,(29:2.144989e-01,(30:1.956442e-01,34:1.614992e-01):1.455555e-02):1.339488e-01):6.549063e-02,(((31:8.604995e-01,(28:4.158411e-01,32:6.879868e-01):1.904493e-01):1.005006e-01,24:2.089558e-01):1.148544e-01,23:2.348511e-01):3.274776e-02):3.314936e-01,(20:5.300377e-01,35:3.794114e-01):6.767085e-01):7.839998e-01,(((22:1.169722e-01,21:6.634272e-02):6.769190e-01,19:1.186168e+00):6.162722e-01,((((18:1.459051e-01,17:5.987892e-02):2.761692e-01,16:7.033859e-01):3.938330e+00,(14:1.106332e+00,13:7.464219e-01):4.624965e-01):2.340190e-01,(((12:6.291686e-01,(8:4.191129e-01,(4:3.245631e-01,((7:8.174983e-02,2:9.609206e-02):2.557804e-01,5:3.353025e-01):7.614287e-02):8.489950e-02):1.716950e-01):7.120290e-02,11:4.652301e-01):2.857422e-01,(((6:3.763368e-01,(27:1.854836e+00,(15:7.725305e-02,3:9.717239e-02):1.623356e-02):2.222435e-01):1.814246e-01,9:5.583414e-01):2.755599e-01,10:5.324473e-01):1.480960e-01):4.696991e-01):3.982427e-01):2.575473e-01,1:8.619448e-01);
   tree gen.170500 = [&U] (((((10:5.559850e-01,(9:5.251969e-01,(6:4.025200e-01,(15:7.961802e-02,3:1.010828e-01):2.883556e-01):2.591781e-01):2.790747e-01):8.239492e-02,((12:6.042898e-01,((((7:9.470020e-02,2:1.067999e-01):2.919559e-01,5:3.680228e-01):5.544752e-02,4:3.511278e-01):5.521130e-02,8:4.815577e-01):1.620097e-01):5.577016e-02,11:5.137840e-01):2.673777e-01):3.483470e-01,(((14:1.317167e+00,13:6.795734e-01):5.170910e-01,((18:1.768476e-01,17:7.471136e-02):2.956786e-01,16:6.728246e-01):4.136092e+00):1.150157e-01,27:1.732661e+00):2.925754e-01):4.747958e-01,((22:1.304484e-01,21:1.455714e-01):8.998056e-01,19:1.380879e+00):5.339429e-01):2.213957e-01,(((((34:2.539074e-01,29:1.711679e-01):5.922382e-02,(30:1.031422e-01,23:1.332520e-02):9.339549e-02):1.595041e-01,((32:6.550269e-01,31:1.023328e+00):1.511343e-01,((26:5.741913e-02,25:7.663619e-02):8.247382e-02,(28:1.526203e-01,24:9.944293e-02):6.253013e-02):1.692510e-02):1.880266e-01):2.524787e-02,33:5.664754e-01):3.625675e-01,(35:1.114697e-01,20:5.056653e-01):6.073152e-01):9.493599e-01,1:9.724519e-01);
   tree gen.171000 = [&U] (((((14:1.177326e+00,13:8.576819e-01):3.635975e-01,(27:2.077378e+00,(16:4.663399e-01,(17:8.673247e-02,18:9.745671e-02):4.514620e-01):3.754416e+00):2.043183e-01):3.113227e-01,(((12:5.755432e-01,11:5.804544e-01):8.635542e-02,((4:3.155900e-01,((7:1.196137e-01,2:8.111952e-02):3.117504e-01,5:4.058471e-01):9.978670e-02):1.149679e-01,8:3.490611e-01):1.762917e-01):2.334560e-01,(((6:4.107049e-01,(15:8.601102e-02,3:1.013018e-01):2.608596e-01):2.494789e-01,9:5.476963e-01):3.090311e-01,10:4.742075e-01):1.860869e-01):3.209130e-01):6.446479e-01,((21:8.077686e-02,22:8.369679e-02):7.795876e-01,19:1.031519e+00):5.045650e-01):1.800712e-01,((20:5.695753e-02,35:8.264072e-03):9.707720e-01,(((29:1.301189e-01,33:1.387037e-01):8.913137e-02,(30:7.005320e-02,34:3.367770e-02):7.517105e-02):2.698198e-01,((((23:2.006798e-02,24:3.214233e-02):8.410572e-02,25:4.029459e-03):4.889816e-02,26:1.282963e-02):5.581075e-02,(28:3.792452e-01,(32:5.347392e-01,31:8.194140e-01):2.222733e-01):2.392688e-01):2.497864e-01):2.730227e-01):8.477159e-01,1:9.631713e-01);
   tree gen.171500 = [&U] (((((10:5.115348e-01,(9:5.198666e-01,(6:3.293716e-01,(15:7.613501e-02,3:1.127028e-01):2.653020e-01):2.046160e-01):2.602497e-01):6.864922e-02,(11:5.543221e-01,(12:5.782317e-01,((4:3.815195e-01,((7:8.233124e-02,2:9.263019e-02):3.060348e-01,5:3.513370e-01):4.851225e-02):4.980869e-02,8:4.430579e-01):1.188975e-01):5.128608e-02):2.723384e-01):3.505874e-01,(27:1.834106e+00,((14:1.211862e+00,13:8.108103e-01):6.078078e-01,((18:1.288935e-01,17:6.873830e-02):2.943106e-01,16:5.520643e-01):3.667271e+00):1.348286e-01):7.676648e-02):4.403768e-01,((22:1.200193e-01,21:6.127589e-02):7.514733e-01,19:1.186019e+00):7.518334e-01):1.628345e-01,(((((30:1.494962e-01,(34:2.314047e-01,29:7.027576e-02):3.965025e-02):2.365619e-01,((26:4.015985e-02,25:7.050924e-02):1.193292e-02,((24:1.292263e-02,28:1.044215e-01):1.737815e-01,(32:6.026585e-01,31:9.340195e-01):1.462739e-01):4.874386e-02):1.151962e-01):5.559397e-02,23:1.351675e-01):1.237142e-01,33:6.053562e-01):3.978174e-01,(35:3.792589e-02,20:4.066781e-01):5.600356e-01):8.971078e-01,1:8.947058e-01);
   tree gen.172000 = [&U] (((((10:5.079476e-01,(9:5.465378e-01,(6:3.462696e-01,(15:8.004103e-02,3:7.507015e-02):2.396862e-01):2.620423e-01):2.736015e-01):1.186221e-01,(((((7:7.497971e-02,2:1.266121e-01):3.152743e-01,(4:4.010930e-01,5:3.821501e-01):5.006364e-02):8.493285e-02,8:3.733328e-01):2.005232e-01,11:4.734426e-01):7.131507e-02,12:6.078972e-01):2.996414e-01):3.685739e-01,((14:1.331780e+00,13:8.524080e-01):6.294002e-01,(27:1.931693e+00,((18:1.355062e-01,17:1.007649e-01):3.094099e-01,16:5.803874e-01):3.855416e+00):3.990093e-02):2.432193e-01):5.847366e-01,((22:1.261767e-01,21:6.441958e-02):7.900268e-01,19:1.060197e+00):7.015121e-01):1.304100e-01,((((29:1.658384e-01,(34:6.740277e-02,30:2.542171e-01):7.088526e-02):2.352187e-01,((26:6.366550e-03,((32:6.335772e-01,31:8.321173e-01):1.604527e-01,25:2.285888e-02):5.454898e-03):2.130615e-01,(24:3.907782e-03,28:1.110130e-01):3.036502e-01):4.948879e-02):3.316266e-02,(33:6.640115e-01,23:1.357682e-01):7.686989e-04):4.182270e-01,(35:1.195475e-01,20:6.709833e-01):6.067797e-01):9.431329e-01,1:9.406077e-01);
   tree gen.172500 = [&U] (((((10:5.849477e-01,((6:3.454217e-01,(15:5.051963e-02,3:1.144121e-01):2.972972e-01):2.305736e-01,9:5.299311e-01):2.837599e-01):1.338855e-01,(((4:4.148179e-01,((7:8.971316e-02,2:7.613694e-02):2.774167e-01,5:3.278143e-01):4.379123e-02):4.140520e-02,8:4.278018e-01):1.792555e-01,(12:5.642713e-01,11:4.717122e-01):8.871823e-02):2.078085e-01):3.758556e-01,((13:6.275433e-01,14:1.136265e+00):5.895932e-01,(16:6.190040e-01,(17:7.601442e-02,18:1.388012e-01):3.005694e-01):3.801266e+00):2.191902e-01):4.168385e-01,((22:1.045132e-01,21:9.037194e-02):6.759623e-01,19:1.114790e+00):7.000563e-01):2.829811e-01,((35:1.353492e-02,27:8.037598e-01):5.094574e-01,(20:9.563507e-01,(23:1.433476e-01,((24:3.074219e-01,(((32:4.806588e-01,31:7.731132e-01):1.373525e-01,28:3.785616e-01):7.944306e-02,(25:2.069511e-02,26:2.726062e-02):1.787763e-01):1.524883e-02):1.031614e-01,((30:1.331612e-01,34:1.126431e-01):9.275221e-02,(29:8.777133e-02,33:3.318403e-01):7.831997e-02):8.511217e-02):2.919555e-02):1.228802e-01):4.547621e-01):4.871872e-01,1:6.997593e-01);
   tree gen.173000 = [&U] (((((14:1.174244e+00,13:8.220090e-01):3.697794e-01,((16:6.004164e-01,(17:1.043578e-01,18:1.108907e-01):2.866219e-01):3.372719e+00,27:8.216098e-01):2.255998e-01):2.622757e-01,(((((4:3.143487e-01,((7:1.080461e-01,2:9.593148e-02):2.785259e-01,5:3.643973e-01):3.951494e-02):1.033776e-01,8:3.345428e-01):1.186179e-01,11:5.341272e-01):7.354990e-02,12:5.868361e-01):2.598316e-01,(((6:3.936227e-01,(15:6.644568e-02,3:1.042407e-01):2.603795e-01):2.140731e-01,9:4.988351e-01):3.021430e-01,10:5.680583e-01):1.017299e-01):3.310514e-01):4.991001e-01,((21:9.289951e-02,22:7.827880e-02):7.117844e-01,19:1.058587e+00):4.835791e-01):2.005560e-01,((20:3.629177e-01,35:1.437230e-01):8.873672e-01,((((29:4.635528e-02,33:1.186816e-01):1.732685e-01,34:1.113804e-01):8.961386e-02,30:1.362036e-01):3.147863e-01,(((23:6.372727e-02,24:1.183917e-01):1.288902e-01,(25:7.671656e-02,26:2.356133e-02):1.367718e-01):7.239993e-02,((31:7.853328e-01,32:4.649127e-01):1.456018e-01,28:4.077607e-01):1.725957e-01):1.081551e-01):4.287890e-01):7.732992e-01,1:7.903743e-01);
   tree gen.173500 = [&U] (((((14:1.183918e+00,13:8.287809e-01):3.919103e-01,((16:6.053628e-01,(17:1.068957e-01,18:9.439083e-02):3.120161e-01):3.466005e+00,27:8.283784e-01):1.496012e-01):2.305799e-01,(((11:5.385274e-01,((4:3.169383e-01,((7:1.011511e-01,2:9.672179e-02):2.808204e-01,5:3.673993e-01):6.192655e-02):7.214347e-02,8:3.372989e-01):1.195951e-01):7.415582e-02,12:5.916706e-01):2.021110e-01,(((6:3.246077e-01,(15:5.956782e-02,3:1.050994e-01):2.709293e-01):1.996778e-01,9:5.171767e-01):3.046321e-01,10:5.727381e-01):1.196667e-01):4.250256e-01):4.716880e-01,((21:5.759818e-02,22:4.980813e-02):7.676066e-01,19:1.148620e+00):6.375301e-01):2.022082e-01,((20:5.459590e-01,35:7.852859e-02):8.946776e-01,((((31:7.918025e-01,32:7.410169e-01):1.614975e-01,28:4.111199e-01):1.528671e-01,(23:3.887001e-02,24:1.178149e-01):1.054228e-01):1.695777e-01,((25:7.814049e-02,26:2.375543e-02):1.496303e-01,(((33:1.732734e-01,30:1.373257e-01):3.901188e-02,29:2.118528e-01):9.329131e-02,34:1.194685e-01):1.524964e-01):1.262411e-01):1.913740e-01):8.580236e-01,1:8.079691e-01);
   tree gen.174000 = [&U] (((((((18:1.580396e-01,17:8.758030e-02):2.917572e-01,16:6.448601e-01):4.412632e+00,(13:9.286416e-01,14:1.031015e+00):6.451946e-01):4.016878e-02,27:1.113600e+00):1.001486e-01,((11:5.560359e-01,(((((2:8.126831e-02,7:1.093873e-01):2.605368e-01,5:3.452036e-01):9.091727e-02,4:3.818142e-01):1.378196e-01,8:4.103806e-01):2.108389e-01,12:6.915823e-01):6.919854e-02):2.191325e-01,(((6:4.274126e-01,(3:1.260627e-01,15:5.976534e-02):2.848286e-01):1.990884e-01,9:5.353869e-01):3.355397e-01,10:5.277686e-01):1.212489e-01):4.480511e-01):5.489620e-01,(19:1.178212e+00,(22:1.741561e-01,21:6.931695e-02):7.162778e-01):6.839213e-01):1.907298e-01,((20:3.708476e-01,35:5.479478e-01):9.713321e-01,((((28:5.351049e-01,(32:8.474891e-01,29:4.790509e-02):8.908484e-02):1.250064e-01,(30:1.395234e-01,23:2.022107e-01):8.114300e-02):2.164349e-01,(31:9.704273e-01,((26:1.505808e-02,25:2.738228e-02):3.877002e-01,(24:3.341699e-01,34:2.819838e-01):1.443774e-02):6.261762e-02):4.277946e-02):4.204720e-01,33:4.527921e-01):2.214234e-01):6.794834e-01,1:1.048562e+00);
   tree gen.174500 = [&U] ((((33:5.796995e-01,(((32:6.847456e-01,31:8.566915e-01):1.404125e-01,24:2.255827e-01):1.199797e-01,28:4.823496e-01):4.118862e-02):8.615159e-02,(((30:3.892507e-03,34:4.862494e-02):2.004575e-01,((25:4.256540e-02,26:2.675526e-02):4.980289e-01,(29:6.153064e-04,20:9.481249e-01):1.189672e-01):4.084985e-02):9.403708e-02,23:1.734380e-01):7.351627e-02):5.568165e-01,35:1.135378e+00):4.552756e-01,((((14:1.295964e+00,13:7.586756e-01):5.011481e-01,(16:5.206446e-01,(18:1.510786e-01,17:8.698564e-02):3.529389e-01):4.116977e+00):1.642631e-01,((10:5.770913e-01,(((27:2.047576e+00,6:1.033698e-02):3.584856e-01,(15:8.034323e-02,3:1.038912e-01):2.807387e-01):2.173770e-01,9:4.886370e-01):3.351856e-01):1.714942e-01,((11:5.005806e-01,12:5.533130e-01):8.210833e-02,(8:4.285493e-01,(((7:8.655529e-02,2:1.308044e-01):2.674435e-01,5:3.424985e-01):6.605462e-02,4:3.594760e-01):5.749063e-02):1.814521e-01):2.138324e-01):4.485752e-01):3.205890e-01,(19:1.077354e+00,(21:7.963129e-02,22:1.026331e-01):6.381222e-01):6.487425e-01):2.642320e-01,1:1.084347e+00);
   tree gen.175000 = [&U] (((23:1.248178e-01,((((29:8.305339e-02,20:9.639345e-01):4.706415e-02,(25:4.327516e-02,26:2.642190e-02):5.063333e-01):1.193015e-01,(30:3.957413e-03,34:6.118325e-02):2.038001e-01):1.927483e-01,((33:5.968689e-01,24:2.688524e-01):7.416933e-03,((32:6.714988e-01,31:8.709765e-01):3.504547e-01,28:4.903926e-01):1.146045e-01):8.488612e-02):7.474212e-02):5.661012e-01,35:8.744544e-01):5.160875e-01,((((14:1.317574e+00,13:7.246831e-01):5.211610e-01,(16:5.293262e-01,(18:1.535978e-01,17:7.889192e-02):3.588240e-01):4.563255e+00):3.110859e-01,((10:5.867141e-01,(((27:2.250921e+00,6:5.322660e-02):3.960659e-01,(15:8.168292e-02,3:1.056235e-01):2.519135e-01):2.087401e-01,9:6.138671e-01):2.873233e-01):1.715002e-01,(((8:4.496768e-01,(((7:8.799857e-02,2:1.323857e-01):3.440408e-01,5:3.941980e-01):6.356148e-02,4:3.654702e-01):2.617149e-02):2.402102e-01,11:5.089275e-01):8.465623e-02,12:5.625393e-01):2.229519e-01):4.526626e-01):4.725054e-01,(19:1.095318e+00,(21:8.095910e-02,22:1.043445e-01):6.487627e-01):6.595600e-01):2.686380e-01,1:9.123500e-01);
   tree gen.175500 = [&U] ((((23:1.161972e-01,(((24:2.502840e-01,28:4.316241e-01):2.292624e-02,(32:5.767437e-01,31:8.108223e-01):2.627760e-01):2.854797e-02,33:5.599735e-01):9.770460e-02):1.283179e-01,(((29:1.152955e-01,20:8.973601e-01):1.492253e-01,(30:1.016532e-01,34:9.349554e-03):1.632548e-01):5.707250e-02,(25:4.028635e-02,26:1.290186e-02):4.713633e-01):1.522085e-01):3.812978e-01,35:9.351386e-01):3.806954e-01,((((14:1.226575e+00,13:6.746327e-01):3.862369e-01,(16:4.927682e-01,(18:1.429895e-01,17:7.344323e-02):5.589352e-01):4.248092e+00):2.392395e-01,((10:5.461925e-01,(((27:2.223186e+00,6:1.725251e-01):2.447277e-01,(15:7.604147e-02,3:9.832862e-02):2.345150e-01):2.353480e-01,9:5.714702e-01):2.748847e-01):1.683882e-01,((12:6.604980e-01,(8:4.072777e-01,(((7:8.698421e-02,2:1.232425e-01):3.202796e-01,5:3.669726e-01):5.917160e-02,4:3.402289e-01):2.509560e-02):1.896360e-01):4.612490e-02,11:4.575968e-01):2.781116e-01):4.162286e-01):4.489602e-01,(19:1.019670e+00,(21:8.407641e-02,22:7.997658e-02):8.214882e-01):6.297743e-01):2.500845e-01,1:1.085205e+00);
   tree gen.176000 = [&U] (((((30:2.991113e-01,(29:7.834514e-02,((31:8.059187e-01,32:7.069110e-01):2.209837e-01,28:4.387564e-01):1.025072e-02):1.600320e-01):1.279374e-02,23:2.591956e-01):2.078001e-02,((24:2.569127e-01,((25:3.521834e-02,26:1.115484e-02):2.854057e-02,34:9.126939e-02):1.578177e-01):3.708133e-02,33:3.355801e-01):1.081621e-01):1.409392e-01,(20:1.092996e-01,35:3.084887e-01):1.018264e+00):1.101944e+00,(((22:3.592362e-02,21:1.184832e-01):6.681299e-01,19:1.156059e+00):6.513057e-01,(((11:5.007381e-01,(12:5.889295e-01,(8:3.433470e-01,(((7:1.097702e-01,2:8.303740e-02):2.799302e-01,5:3.361433e-01):8.782460e-02,4:3.071385e-01):8.922775e-02):1.450192e-01):6.972057e-02):2.648595e-01,((((15:7.090547e-02,3:1.479572e-01):2.977793e-01,(6:3.135297e-01,27:1.719828e+00):7.041252e-02):1.667526e-01,9:5.543920e-01):2.758942e-01,10:5.577415e-01):9.378925e-02):4.028823e-01,((14:1.137525e+00,13:6.494871e-01):4.686516e-01,((18:1.138898e-01,17:8.005220e-02):3.016998e-01,16:6.658551e-01):3.831107e+00):2.762710e-01):5.302739e-01):3.681862e-01,1:9.215335e-01);
   tree gen.176500 = [&U] ((((30:3.323011e-01,29:2.677020e-01):5.842893e-02,(((26:1.873694e-03,33:3.728165e-01):3.621996e-03,(25:4.434235e-02,34:4.942037e-02):2.498767e-02):2.205035e-01,(23:1.908471e-01,((31:8.953446e-01,32:7.853508e-01):2.455043e-01,(24:1.398271e-01,28:4.942583e-01):3.503433e-02):8.147387e-02):7.755212e-02):1.523968e-01):2.635688e-01,(20:2.054798e-01,35:1.793992e-01):7.865048e-01):9.779865e-01,(((22:3.990976e-02,21:1.316303e-01):7.422665e-01,19:1.284337e+00):7.573864e-01,(((11:5.223026e-01,((8:3.814453e-01,(5:4.058354e-01,((7:1.127907e-01,2:9.225135e-02):3.111091e-01,4:3.412190e-01):9.086559e-02):9.912859e-02):1.450368e-01,12:6.542779e-01):7.745686e-02):2.608747e-01,((((15:9.908101e-02,3:1.094680e-01):3.308213e-01,(6:3.608828e-03,27:2.326453e+00):3.694136e-01):2.255236e-01,9:5.069572e-01):3.155242e-01,10:6.196292e-01):1.774875e-01):4.475867e-01,((14:1.352973e+00,13:6.972364e-01):5.206539e-01,((18:1.265271e-01,17:8.283584e-02):3.027561e-01,16:5.889111e-01):4.256212e+00):3.069264e-01):5.891138e-01):1.527034e-01,1:1.023788e+00);
   tree gen.177000 = [&U] (((((10:5.862858e-01,(9:6.341632e-01,(6:4.057801e-01,(15:6.305922e-02,3:1.061644e-01):3.006826e-01):2.322752e-01):2.285797e-01):1.256434e-01,((((4:3.876857e-01,((7:7.180327e-02,2:1.324431e-01):3.209283e-01,5:3.640809e-01):8.881331e-02):8.719056e-02,8:3.623241e-01):1.471138e-01,11:5.230393e-01):9.492521e-02,12:5.976315e-01):2.100037e-01):4.753021e-01,(27:1.013879e+00,(((18:1.729408e-01,17:5.151814e-02):3.699353e-01,16:6.551665e-01):3.815159e+00,(14:1.174839e+00,13:7.147814e-01):4.730867e-01):7.368182e-02):1.469221e-01):5.944628e-01,((22:1.107309e-01,21:3.582830e-02):6.481132e-01,19:1.198189e+00):6.601542e-01):1.805913e-01,(35:9.322317e-01,((34:4.145469e-01,23:3.006047e-01):3.176898e-02,((33:7.376165e-01,(((31:8.251007e-01,32:6.172244e-01):2.338225e-01,28:3.577705e-01):1.612286e-01,((25:6.200570e-02,26:1.746922e-03):3.035152e-02,24:1.781194e-01):2.452115e-01):1.601930e-02):6.034315e-02,(29:2.130032e-01,(20:1.319754e+00,30:1.373087e-01):3.889931e-02):9.683528e-02):5.570722e-03):4.136969e-01):5.931339e-01,1:1.014815e+00);
   tree gen.177500 = [&U] ((((23:2.160430e-01,((30:2.024460e-01,29:2.596508e-01):5.174067e-03,(((26:6.058638e-03,25:3.633120e-02):1.091777e-01,34:8.113775e-03):9.304910e-02,33:2.106012e-01):2.988407e-01):2.225720e-01):4.609934e-02,((31:1.161770e+00,32:7.291740e-01):8.803726e-02,(24:6.246484e-02,28:2.275802e-01):1.273279e-01):1.951171e-01):2.343781e-01,(20:3.827623e-01,35:1.035220e-01):5.903406e-01):9.217007e-01,(((22:5.606844e-02,21:1.269479e-01):8.066451e-01,19:1.228444e+00):6.869656e-01,((((8:3.375479e-01,(((7:1.078442e-01,2:9.230649e-02):3.100996e-01,4:4.231682e-01):7.424160e-02,5:3.641801e-01):8.428890e-02):1.827001e-01,(12:6.258043e-01,11:5.159636e-01):1.182638e-01):2.570169e-01,((((15:9.476909e-02,3:9.355445e-02):3.164243e-01,(6:1.245975e-01,27:2.090295e+00):2.210300e-01):1.909421e-01,9:5.709263e-01):2.734797e-01,10:5.926635e-01):2.101227e-01):4.516106e-01,((14:1.294093e+00,13:7.809797e-01):4.580179e-01,((18:1.184232e-01,17:1.311875e-01):4.717919e-01,16:5.502534e-01):4.070986e+00):2.163159e-01):3.954070e-01):1.277066e-01,1:9.021986e-01);
   tree gen.178000 = [&U] ((((((12:5.818211e-01,(8:3.995946e-01,(4:3.270199e-01,(5:4.134132e-01,(7:1.294567e-01,2:1.016800e-01):2.709815e-01):3.824794e-02):8.636429e-02):1.857989e-01):7.137783e-02,11:4.865833e-01):3.075959e-01,(10:6.100281e-01,(((15:8.422593e-02,3:1.105811e-01):3.575091e-01,(27:2.062246e+00,6:2.835269e-01):4.668028e-02):2.000350e-01,9:5.625238e-01):2.087368e-01):1.177316e-01):2.672670e-01,((14:1.197979e+00,13:7.530831e-01):6.257310e-01,((17:9.449085e-02,18:1.305877e-01):4.610606e-01,16:4.265098e-01):4.515789e+00):1.449443e-01):4.638880e-01,(19:1.255942e+00,(22:2.041260e-01,21:5.195138e-02):4.497296e-01):7.579062e-01):2.317695e-01,((((((24:1.691601e-01,(31:1.034138e+00,32:6.764774e-01):1.050488e-02):2.008667e-01,28:3.525847e-01):6.268599e-02,23:3.121288e-01):2.682349e-02,(29:3.204037e-01,((33:7.849493e-02,34:2.280480e-02):8.704820e-02,30:9.043012e-02):1.694825e-01):1.757520e-01):1.576138e-01,(25:3.542059e-02,26:3.407907e-03):4.065576e-01):2.164795e-01,(35:5.727761e-01,20:6.266896e-01):4.094139e-01):8.232860e-01,1:1.085069e+00);
   tree gen.178500 = [&U] (((((27:1.541790e+00,(14:1.105194e+00,13:6.884967e-01):4.141958e-01):7.434567e-02,(16:5.576338e-01,(17:7.602317e-02,18:1.275477e-01):3.723432e-01):3.560452e+00):3.325313e-01,(((12:6.660774e-01,11:4.978698e-01):6.423087e-02,(((4:3.444960e-01,(7:9.726965e-02,2:9.678780e-02):2.599290e-01):5.916982e-02,5:3.687670e-01):8.539263e-02,8:3.941263e-01):1.687325e-01):2.313844e-01,(((6:3.760869e-01,(15:6.536089e-02,3:1.070960e-01):2.851334e-01):2.289262e-01,9:5.167679e-01):2.725116e-01,10:4.670857e-01):2.082214e-01):3.324600e-01):4.788432e-01,((21:1.007268e-01,22:9.974289e-02):7.228640e-01,19:9.430652e-01):6.462625e-01):8.186262e-02,((20:4.069801e-01,35:3.434263e-02):1.216262e+00,(33:4.859638e-01,(23:1.548159e-01,((29:2.111549e-01,30:1.093599e-01):1.982881e-01,((28:3.372291e-01,((31:1.021895e+00,(32:4.895701e-01,25:5.723413e-02):5.246317e-02):1.761684e-03,26:1.014057e-02):1.723293e-01):8.570997e-02,(24:1.568734e-01,34:2.739080e-01):1.607985e-01):8.465335e-02):3.760258e-02):2.107887e-01):1.202509e-01):8.126779e-01,1:9.636918e-01);
   tree gen.179000 = [&U] (((((10:5.526985e-01,(9:4.589838e-01,(6:3.825337e-01,(15:5.944667e-02,3:1.162129e-01):2.644026e-01):2.493610e-01):3.046137e-01):1.200653e-01,((((4:3.953773e-01,((7:1.216578e-01,2:8.044958e-02):3.392174e-01,5:3.215012e-01):3.952972e-02):3.848339e-02,8:4.414705e-01):1.807648e-01,11:4.930753e-01):7.578681e-02,12:5.990144e-01):2.183944e-01):3.878104e-01,((27:8.745256e-01,((18:1.538624e-01,17:7.960717e-02):2.768780e-01,16:6.176331e-01):3.426887e+00):5.275160e-01,(14:1.185829e+00,13:8.125433e-01):4.078485e-01):1.513323e-01):5.729640e-01,((22:5.152589e-02,21:6.577627e-02):6.930386e-01,19:1.026184e+00):6.433046e-01):2.365606e-01,(((((29:4.128955e-01,(34:1.441342e-01,30:1.776075e-01):6.604518e-02):9.735301e-02,(23:2.691159e-01,((((25:1.719279e-02,28:1.961440e-01):5.775815e-02,26:3.304828e-02):1.664852e-01,(31:6.933823e-01,32:5.090327e-01):1.811899e-01):5.102082e-02,24:2.030610e-01):1.605532e-01):6.017720e-02):3.151096e-01,33:3.797954e-01):3.224209e-01,20:6.615351e-01):3.429268e-01,35:8.249744e-01):3.678496e-01,1:9.255688e-01);
   tree gen.179500 = [&U] ((((21:1.028804e-01,22:1.356057e-01):6.344297e-01,19:8.736108e-01):7.383231e-01,(((16:7.235062e-01,(17:7.839262e-02,18:1.467497e-01):2.741817e-01):3.927861e+00,((14:1.206638e+00,13:8.829868e-01):3.549350e-01,27:1.264466e+00):1.419694e-01):1.579239e-01,(((12:5.879228e-01,((((7:1.124848e-01,2:9.710756e-02):2.871069e-01,5:3.433611e-01):7.191876e-02,4:3.331009e-01):4.355336e-02,8:3.566111e-01):1.759282e-01):8.188655e-02,11:5.115652e-01):2.314260e-01,((9:5.207940e-01,((3:9.942559e-02,15:6.433261e-02):2.393957e-01,6:3.732863e-01):2.582773e-01):2.625900e-01,10:4.852811e-01):1.767547e-01):3.832535e-01):4.800299e-01):1.388939e-01,(((((31:7.023922e-01,32:8.142742e-01):5.712063e-02,24:2.014330e-01):3.818058e-02,28:3.138365e-01):1.962089e-01,(((30:1.120037e-01,29:2.857913e-01):4.991165e-02,34:1.738868e-01):2.125109e-01,((23:3.000795e-03,33:5.604766e-01):1.764103e-02,(25:1.796032e-02,26:3.906582e-03):3.065652e-01):4.309897e-02):9.756550e-02):1.339795e-01,(35:3.614510e-01,20:4.091395e-01):4.892135e-01):8.620738e-01,1:9.338772e-01);
   tree gen.180000 = [&U] ((35:7.832992e-01,(20:1.262842e+00,((((25:1.332387e-01,26:1.084408e-03):5.448134e-02,(23:1.715812e-01,(34:3.363750e-01,(32:9.160469e-01,(31:8.104043e-01,28:3.935022e-01):1.677978e-02):1.243697e-01):6.645967e-02):1.808636e-01):8.811153e-02,24:2.349441e-01):1.158403e-01,((29:1.451391e-01,33:3.167909e-01):1.849561e-01,30:2.369303e-01):2.378380e-01):2.782158e-01):2.436285e-02):9.501174e-01,(27:2.187604e+00,((((((12:6.834483e-01,11:4.827484e-01):9.536945e-02,(((5:3.320764e-01,(2:7.761519e-02,7:1.301972e-01):3.187191e-01):9.282251e-02,4:3.495657e-01):7.018077e-02,8:3.898918e-01):2.242172e-01):2.959422e-01,(((6:4.162727e-01,(3:1.161898e-01,15:7.148528e-02):3.142994e-01):2.219308e-01,9:5.910762e-01):2.231062e-01,10:6.401097e-01):1.559058e-01):4.732757e-01,(13:7.884129e-01,14:1.199427e+00):6.733727e-01):1.209032e-01,((18:1.442651e-01,17:6.526745e-02):2.618046e-01,16:6.394992e-01):4.217044e+00):4.027122e-01,(19:1.405395e+00,(22:5.994919e-02,21:6.315759e-02):6.115300e-01):6.690933e-01):1.265755e-01):1.229609e-01,1:9.954073e-01);
   tree gen.180500 = [&U] ((((((16:4.378811e-01,(17:8.101937e-02,18:1.169349e-01):3.531550e-01):4.281594e+00,27:1.314803e+00):3.862344e-02,(14:1.163100e+00,13:7.211350e-01):3.697698e-01):3.141488e-01,(((12:5.273218e-01,((((7:9.145884e-02,2:8.434162e-02):3.159357e-01,5:3.124059e-01):4.358099e-02,4:3.731359e-01):7.815578e-02,8:3.385288e-01):1.742492e-01):6.590141e-02,11:5.271450e-01):2.760174e-01,(((6:3.963208e-01,(15:6.311666e-02,3:1.212459e-01):2.670465e-01):1.839991e-01,9:5.445706e-01):2.387705e-01,10:5.277514e-01):1.544215e-01):3.729690e-01):4.375722e-01,((21:5.498065e-02,22:7.384705e-02):6.926004e-01,19:9.938033e-01):3.819090e-01):2.210723e-01,(((34:5.120805e-01,((29:2.351438e-01,33:4.573373e-01):1.121752e-03,(30:1.189908e-01,23:1.025164e-01):2.242178e-02):3.265669e-02):6.593568e-02,(28:3.202703e-01,((((25:2.138919e-03,32:3.445466e-01):4.266089e-02,26:6.163674e-03):6.854480e-02,31:8.326826e-01):2.060500e-01,24:3.451507e-01):5.215047e-02):1.694925e-01):3.542645e-01,(20:1.556979e-01,35:2.045745e-01):8.419974e-01):6.529102e-01,1:9.719513e-01);
   tree gen.181000 = [&U] (((((17:1.215777e-01,18:1.163078e-01):3.443264e-01,16:6.728584e-01):3.980475e+00,((14:1.263184e+00,13:8.072630e-01):7.664836e-01,((12:6.131184e-01,((8:3.817768e-01,(4:4.658538e-01,((7:9.497338e-02,2:8.894286e-02):3.736376e-01,5:3.336397e-01):4.198913e-02):6.247896e-02):1.943432e-01,11:5.193216e-01):9.847531e-02):2.765433e-01,(10:6.067182e-01,(((15:7.268629e-02,3:1.057797e-01):2.563786e-01,(27:1.588325e+00,6:8.785368e-03):5.077683e-01):2.586291e-01,9:5.189497e-01):2.129381e-01):1.396217e-01):4.302637e-01):1.887480e-01):3.562515e-01,(19:1.030867e+00,(22:1.254648e-01,21:9.803971e-02):8.192850e-01):5.678866e-01):1.595553e-01,((20:1.792965e-01,35:1.968773e-01):1.307312e+00,((23:1.583807e-01,(((30:2.884089e-01,29:1.467493e-01):1.132674e-01,(25:5.995963e-02,26:8.959572e-03):5.050383e-01):8.459626e-02,((32:7.420436e-01,31:5.718856e-01):3.312266e-01,(24:1.018281e-01,28:9.407304e-02):2.747133e-01):2.065171e-01):5.185459e-04):1.024567e-02,(33:1.881565e-01,34:2.043113e-01):3.569446e-01):4.790294e-01):6.292487e-01,1:1.145565e+00);
   tree gen.181500 = [&U] (((((17:1.172665e-01,18:1.169461e-01):2.907970e-01,16:6.489985e-01):3.839325e+00,((14:1.218391e+00,13:7.446378e-01):6.422627e-01,((12:5.913769e-01,((8:3.682388e-01,(4:3.413823e-01,((7:9.405717e-02,2:7.910079e-02):3.603882e-01,5:3.218087e-01):6.704757e-02):1.003746e-01):1.874516e-01,11:5.009062e-01):9.383815e-02):2.693923e-01,(10:6.261930e-01,(((15:7.010880e-02,3:1.020287e-01):2.528276e-01,(27:1.532002e+00,6:6.292027e-02):3.654145e-01):2.253535e-01,9:5.005474e-01):3.008220e-01):1.016689e-01):3.176835e-01):1.659405e-01):3.321054e-01,(19:8.967269e-01,(22:7.117795e-02,21:8.538569e-02):7.902327e-01):5.072102e-01):1.909708e-01,((20:7.331506e-01,35:6.034624e-02):5.953591e-01,((((30:3.209657e-01,29:1.221815e-01):1.381258e-01,((25:4.972198e-02,26:4.640599e-02):1.445226e-01,23:1.262599e-01):9.055618e-02):5.981107e-03,(33:6.124715e-02,34:1.945579e-01):3.666161e-01):3.955799e-02,((32:7.157303e-01,31:8.184373e-01):2.563991e-01,(24:9.821723e-02,28:9.073716e-02):2.649718e-01):1.981342e-01):4.852623e-01):5.703642e-01,1:1.104943e+00);
   tree gen.182000 = [&U] ((((((29:2.275079e-01,33:5.981462e-02):8.046192e-02,34:2.088190e-02):7.277479e-02,30:2.437267e-01):2.815887e-01,(20:1.133513e+00,(((25:6.149788e-02,26:4.279665e-03):1.384401e-01,23:1.379714e-01):6.549936e-02,(31:1.259332e+00,((24:1.442093e-01,28:3.525248e-01):4.599019e-02,32:8.005467e-01):4.911835e-02):8.957264e-02):2.783150e-02):1.927970e-02):3.975138e-01,35:8.399615e-01):9.051679e-01,(((22:7.726862e-02,21:7.190103e-02):9.029232e-01,19:1.330387e+00):4.937245e-01,((((11:6.130002e-01,(8:4.673820e-01,(((7:9.888482e-02,2:8.599018e-02):2.755954e-01,4:3.255704e-01):1.287435e-01,5:3.405128e-01):5.271876e-02):1.443880e-01):1.238537e-01,12:5.822453e-01):2.861785e-01,((((15:6.721112e-02,3:1.051268e-01):2.454310e-01,(6:7.935446e-02,27:1.513610e+00):3.057301e-01):2.558672e-01,9:5.267163e-01):2.973248e-01,10:5.392009e-01):1.290853e-01):3.672705e-01,((14:1.063099e+00,13:8.337360e-01):5.532288e-01,((18:1.823017e-01,17:7.603282e-02):4.284859e-01,16:5.521400e-01):4.488006e+00):2.796402e-01):5.019788e-01):1.585718e-01,1:9.352623e-01);
   tree gen.182500 = [&U] ((((21:4.870721e-02,22:9.347131e-02):6.551375e-01,19:1.287061e+00):8.444151e-01,((((13:8.478082e-01,14:1.212018e+00):3.877162e-01,(16:7.167368e-01,(17:5.776866e-02,18:1.690350e-01):2.345524e-01):3.839588e+00):4.374643e-01,27:1.803467e+00):6.660913e-02,(((12:6.014970e-01,((4:3.934110e-01,((7:1.195787e-01,2:9.951906e-02):2.859252e-01,5:3.803961e-01):8.404309e-02):8.395561e-02,8:3.996157e-01):1.350117e-01):1.234528e-01,11:4.734991e-01):2.726767e-01,((9:5.337270e-01,((3:9.950566e-02,15:6.845894e-02):2.527910e-01,6:3.460447e-01):1.630095e-01):2.311791e-01,10:5.871542e-01):1.013300e-01):3.635453e-01):4.181675e-01):2.634248e-01,((23:2.408289e-01,(33:7.925585e-01,(((30:2.471587e-01,(29:1.831899e-01,34:4.386029e-02):1.306306e-01):1.436209e-02,(25:3.192467e-02,26:1.772259e-02):5.490137e-01):3.286856e-01,((28:3.978496e-01,(32:6.743080e-01,31:8.033997e-01):2.562115e-01):7.626753e-02,24:1.818477e-01):1.298951e-01):1.080404e-01):8.225380e-03):3.593385e-01,(35:4.703080e-01,20:3.607762e-01):6.277520e-01):5.777777e-01,1:9.570685e-01);
   tree gen.183000 = [&U] (((((((8:3.777255e-01,(4:3.663118e-01,((7:9.521742e-02,2:9.903504e-02):3.644937e-01,5:3.117782e-01):7.125726e-02):6.566492e-02):1.826891e-01,12:6.031960e-01):6.481002e-02,11:4.975653e-01):2.328599e-01,(10:5.449926e-01,(((15:7.697181e-02,3:1.201840e-01):2.897377e-01,(27:1.641306e+00,6:7.385127e-02):3.156966e-01):1.891816e-01,9:5.180882e-01):2.908980e-01):1.938305e-01):5.225787e-01,((14:1.249779e+00,13:9.028037e-01):4.061449e-01,((17:8.067353e-02,18:1.123577e-01):3.019102e-01,16:6.800698e-01):3.835530e+00):2.400720e-01):4.181763e-01,(19:1.000523e+00,(22:7.255179e-02,21:6.937287e-02):1.022293e+00):5.141163e-01):2.536550e-01,((20:7.442572e-01,35:3.897996e-01):5.111694e-01,(33:5.424722e-01,(((((24:1.062568e-01,28:2.834645e-01):1.721892e-01,(32:5.452732e-01,31:8.395222e-01):9.364374e-02):2.091986e-01,23:1.099251e-01):3.480868e-02,34:3.402022e-01):4.022063e-02,((29:1.018421e-01,30:2.772958e-01):3.493203e-02,(25:8.493849e-02,26:1.697403e-03):2.266084e-01):4.618274e-01):3.956672e-02):4.885638e-01):5.419684e-01,1:1.008390e+00);
   tree gen.183500 = [&U] (((((10:6.294082e-01,((6:3.954933e-01,(15:7.414600e-02,3:9.747815e-02):2.642946e-01):1.412953e-01,9:5.622017e-01):2.801136e-01):1.825399e-01,(11:4.738363e-01,(12:6.754896e-01,((((7:9.615685e-02,2:9.085088e-02):3.420281e-01,5:3.250056e-01):7.333464e-02,4:3.280207e-01):3.964271e-02,8:4.118208e-01):1.687966e-01):5.393482e-02):1.578493e-01):3.139619e-01,((13:8.144474e-01,14:1.123074e+00):4.375648e-01,(16:5.495905e-01,(17:7.477756e-02,18:1.392088e-01):3.399721e-01):3.777811e+00):2.503164e-01):5.645116e-01,((22:3.724472e-02,21:7.055923e-02):8.160421e-01,19:9.069346e-01):4.997098e-01):1.489966e-01,((((23:1.443825e-01,20:1.242855e+00):1.012292e-01,((28:3.433677e-01,(((24:1.258915e-01,(32:6.012257e-01,31:1.010401e+00):6.766185e-02):8.736952e-03,25:1.043750e-03):2.619969e-02,26:2.822032e-03):9.502548e-02):3.735551e-02,33:7.641052e-01):1.439242e-01):1.775320e-02,(29:2.402718e-01,(30:1.598698e-01,34:2.294960e-01):1.326121e-01):7.062552e-02):6.054575e-01,(27:7.650498e-01,35:1.013082e-02):1.479915e+00):4.730412e-01,1:8.832854e-01);
   tree gen.184000 = [&U] ((35:6.422783e-01,(20:1.083922e+00,(((26:4.474825e-02,25:2.366180e-02):3.056807e-01,33:5.368199e-01):2.386946e-02,((23:1.629910e-01,(30:1.134818e-01,(34:2.013855e-01,29:2.504076e-02):2.923538e-01):1.345161e-01):1.785769e-03,((31:9.951350e-01,24:2.827717e-01):5.023128e-02,(32:8.774309e-01,28:3.851807e-01):2.310261e-02):1.680669e-01):1.035251e-01):1.358190e-01):2.417609e-01):5.464380e-01,((27:1.269343e+00,((((12:5.994235e-01,((((2:1.097602e-01,7:8.703402e-02):2.975926e-01,5:3.441856e-01):6.893910e-02,4:3.671439e-01):4.929006e-02,8:3.942300e-01):1.850748e-01):4.151610e-02,11:4.989392e-01):2.059057e-01,(((6:4.018827e-01,(3:1.365788e-01,15:6.830588e-02):2.515566e-01):2.000877e-01,9:5.318258e-01):2.377099e-01,10:5.523938e-01):1.387407e-01):3.570757e-01,(((18:1.698455e-01,17:4.970161e-02):2.783315e-01,16:6.385450e-01):4.063001e+00,(13:7.082156e-01,14:1.259249e+00):6.149121e-01):2.728362e-01):9.155136e-02):5.131303e-01,(19:1.102916e+00,(22:3.308229e-02,21:1.395472e-01):6.550900e-01):7.799987e-01):1.632829e-01,1:8.982479e-01);
   tree gen.184500 = [&U] (((((10:6.248137e-01,((6:3.926063e-01,(15:7.360477e-02,3:1.169946e-01):2.695219e-01):2.535794e-01,9:5.716216e-01):2.989398e-01):1.812074e-01,(11:4.919382e-01,(12:6.507027e-01,((((7:1.025185e-01,2:9.018770e-02):3.020495e-01,4:3.256263e-01):5.936839e-02,5:3.327853e-01):8.032900e-02,8:4.088147e-01):2.022117e-01):6.293485e-02):1.934934e-01):4.406935e-01,((13:8.085023e-01,14:1.114876e+00):5.465313e-01,(16:5.455787e-01,(17:6.930317e-02,18:1.381926e-01):3.374905e-01):3.750234e+00):2.484892e-01):3.153819e-01,((22:6.041109e-02,21:7.004417e-02):7.390088e-01,19:9.003143e-01):6.273616e-01):1.798026e-01,(((23:1.719032e-01,(33:5.105665e-01,(28:3.838849e-01,(25:4.303046e-02,(26:1.083913e-03,((24:1.100196e-01,31:7.916545e-01):1.378361e-02,32:5.968370e-01):4.149711e-03):1.082207e-02):1.088335e-01):3.650492e-02):1.390352e-01):3.477041e-03,(((30:1.157501e-01,34:1.505375e-01):1.180950e-03,29:2.465923e-01):2.524607e-01,20:1.275010e+00):9.870806e-02):6.421645e-01,(27:4.372524e-01,35:3.813802e-01):5.158959e-01):3.039504e-01,1:9.794418e-01);
   tree gen.185000 = [&U] (((20:1.215083e+00,(23:5.670991e-02,((((34:3.019642e-01,29:1.411351e-01):4.112173e-02,33:5.338608e-01):1.335559e-02,30:2.924969e-01):1.197596e-01,(((26:7.010298e-03,25:3.033925e-02):3.018649e-02,(32:5.989753e-01,31:7.839474e-01):1.117104e-03):1.626032e-01,(24:1.553181e-02,28:1.160902e-01):2.408068e-01):1.230325e-01):1.050586e-01):3.130671e-01):2.431642e-01,35:7.905435e-01):7.129250e-01,(((22:7.273495e-02,21:9.152247e-02):8.255384e-01,19:1.156806e+00):6.676792e-01,((((12:6.835694e-01,(8:3.485587e-01,(((7:1.017345e-01,2:9.520618e-02):3.077709e-01,5:3.433662e-01):8.957272e-02,4:4.026158e-01):9.269437e-02):1.893737e-01):8.371040e-02,11:4.373020e-01):2.438120e-01,((((15:8.066186e-02,3:1.005841e-01):3.257697e-01,(6:2.923166e-02,27:1.794020e+00):3.114184e-01):1.536159e-01,9:5.688238e-01):2.936667e-01,10:5.951326e-01):1.316190e-01):3.955700e-01,((14:1.073325e+00,13:8.003929e-01):4.298600e-01,((18:1.094122e-01,17:9.296227e-02):3.766675e-01,16:5.567669e-01):4.617810e+00):3.868158e-01):4.088735e-01):2.985235e-01,1:9.052810e-01);
   tree gen.185500 = [&U] (((((((8:3.546028e-01,((4:3.468782e-01,(7:1.253332e-01,2:1.022216e-01):2.894916e-01):4.876566e-02,5:3.169741e-01):4.954683e-02):1.869750e-01,12:5.918546e-01):5.815863e-02,11:5.080959e-01):2.755755e-01,(10:5.832845e-01,(((15:9.305274e-02,3:8.112133e-02):2.733084e-01,(27:1.624258e+00,6:7.371364e-02):2.560534e-01):2.361329e-01,9:4.906026e-01):2.525036e-01):1.233709e-01):4.577445e-01,((14:1.267190e+00,13:5.870887e-01):3.957207e-01,((17:1.064398e-01,18:1.076330e-01):3.007753e-01,16:6.006697e-01):3.606799e+00):3.277829e-01):4.726481e-01,(19:1.107547e+00,(22:1.848456e-01,21:3.341338e-02):6.313953e-01):4.653830e-01):2.153521e-01,((20:3.394103e-01,35:3.795778e-01):8.188123e-01,(((30:2.463522e-01,(29:1.310493e-01,(25:4.087407e-02,26:4.102773e-03):1.709231e-01):6.488424e-02):2.395732e-01,(24:2.625645e-01,((28:2.763064e-01,(32:5.567939e-01,31:6.150749e-01):9.656284e-02):1.235069e-01,(23:1.678605e-01,34:3.145557e-01):1.393304e-01):1.457221e-01):1.246201e-01):1.761850e-03,33:3.846440e-01):3.337669e-01):5.598486e-01,1:8.630715e-01);
   tree gen.186000 = [&U] ((35:7.008754e-01,(20:9.699837e-01,((((30:2.547033e-01,33:3.187964e-01):3.925030e-02,29:1.593884e-01):4.023911e-02,23:4.182024e-02):1.338990e-01,((24:2.618644e-01,(32:7.674678e-01,((26:1.354879e-02,25:2.489983e-02):1.007772e-01,28:3.814957e-01):1.246167e-01):1.620848e-02):9.643936e-02,(34:2.995475e-01,31:7.752920e-01):1.423437e-01):2.155914e-02):2.980054e-01):2.585048e-01):6.347538e-01,(((((12:5.293653e-01,((((2:9.822261e-02,7:8.896175e-02):2.564786e-01,5:3.080060e-01):6.714592e-02,4:3.339193e-01):8.792725e-02,8:4.061039e-01):1.615171e-01):7.541122e-02,11:5.059116e-01):2.397703e-01,(((6:3.596382e-01,(3:9.061367e-02,15:6.708306e-02):2.716246e-01):1.730553e-01,9:4.759221e-01):2.878211e-01,10:5.269804e-01):1.178566e-01):4.304137e-01,((((18:1.547858e-01,17:6.808525e-02):2.667567e-01,16:5.714233e-01):3.848838e+00,(13:7.304572e-01,14:1.099699e+00):5.081358e-01):1.783144e-01,27:2.314475e+00):1.792039e-01):4.218823e-01,(19:1.133313e+00,(22:1.043101e-01,21:8.881350e-02):6.920329e-01):4.793250e-01):2.072594e-01,1:8.872331e-01);
   tree gen.186500 = [&U] ((((21:3.156341e-02,22:1.203907e-01):7.766976e-01,19:1.347570e+00):6.609816e-01,(27:2.287923e+00,((((12:5.403417e-01,11:6.126356e-01):9.018597e-02,(((5:3.566695e-01,(7:1.209541e-01,2:9.705644e-02):2.748638e-01):8.437411e-02,4:3.803990e-01):6.900307e-02,8:4.204595e-01):1.591650e-01):3.212129e-01,((9:6.313532e-01,((3:1.362745e-01,15:7.108661e-02):3.199015e-01,6:4.107202e-01):1.712428e-01):3.545247e-01,10:6.021389e-01):1.732245e-01):4.669090e-01,((13:9.525739e-01,14:1.102217e+00):4.761677e-01,(16:7.584933e-01,(17:8.026764e-02,18:1.566144e-01):2.607755e-01):4.445666e+00):3.829763e-01):4.439252e-02):4.093422e-01):1.476324e-01,((20:1.647763e+00,((((30:2.959695e-01,(29:1.253176e-01,34:8.173532e-02):1.456058e-01):1.035155e-01,(((32:7.331303e-01,31:1.243085e+00):6.803677e-02,28:6.740914e-01):1.260724e-01,23:2.027025e-01):8.037144e-02):1.257554e-01,((25:4.832220e-02,26:5.208385e-02):9.269351e-02,24:8.839394e-02):2.408972e-01):1.195377e-01,33:7.946526e-01):2.730383e-01):7.748303e-02,35:5.976641e-01):5.601722e-01,1:1.162385e+00);
   tree gen.187000 = [&U] ((35:4.882816e-01,(20:1.216709e+00,(((26:7.938838e-03,(((32:6.829498e-01,31:5.428190e-01):3.413586e-01,25:6.502861e-04):2.753881e-02,(24:3.649838e-02,28:1.834547e-01):1.784605e-01):4.603825e-02):1.145136e-01,23:1.478754e-01):6.833835e-02,((29:1.167421e-01,34:9.671218e-03):8.164826e-02,(30:2.047591e-01,33:5.411141e-02):1.084220e-03):2.688544e-01):2.257802e-01):3.856697e-01):3.246482e-01,(((22:1.626365e-01,21:3.423041e-02):6.427665e-01,19:1.259787e+00):6.125160e-01,((((12:5.859601e-01,(8:4.373506e-01,(4:4.073370e-01,((7:9.583426e-02,2:9.632261e-02):3.184909e-01,5:3.187344e-01):9.786299e-02):2.946597e-02):1.822414e-01):6.578780e-02,11:4.424300e-01):2.964153e-01,((((15:7.683243e-02,3:1.046057e-01):2.462416e-01,(6:2.900027e-01,27:1.401485e+00):1.073327e-01):2.369276e-01,9:5.168421e-01):2.574738e-01,10:6.021114e-01):1.929952e-01):4.081548e-01,((14:1.085911e+00,13:8.097786e-01):5.074717e-01,((18:1.157321e-01,17:9.606557e-02):3.182884e-01,16:5.632958e-01):3.754692e+00):2.063515e-01):3.253906e-01):1.565286e-01,1:9.946867e-01);
   tree gen.187500 = [&U] (((((10:6.522143e-01,((6:3.447271e-01,(15:6.895449e-02,3:1.077834e-01):2.282997e-01):1.988230e-01,9:5.048940e-01):2.332846e-01):1.071478e-01,((((5:3.150760e-01,(7:1.196281e-01,2:7.617613e-02):3.284620e-01):6.493176e-02,4:3.418535e-01):5.948499e-02,8:3.829862e-01):1.403653e-01,(12:6.095919e-01,11:5.035911e-01):7.531352e-02):2.394624e-01):3.545361e-01,((13:7.089569e-01,14:1.111365e+00):5.040124e-01,(16:6.328082e-01,(17:6.465763e-02,18:1.342392e-01):3.627000e-01):3.602390e+00):2.319585e-01):4.312179e-01,((22:9.836978e-02,21:5.925513e-02):6.829377e-01,19:1.062464e+00):6.463505e-01):2.200874e-01,((((30:4.967232e-02,20:1.028530e+00):2.147996e-01,(29:1.824389e-01,34:9.362266e-03):1.071333e-01):1.491625e-01,(33:7.321930e-01,(((((31:6.725209e-01,32:6.059131e-01):2.648359e-01,(25:3.705433e-03,24:2.227140e-01):6.194091e-03):1.571918e-02,26:7.628868e-04):3.575570e-03,28:3.950182e-01):4.483744e-02,23:2.311510e-01):7.068720e-02):3.824856e-02):6.717411e-01,(27:1.081438e+00,35:2.022978e-01):6.913787e-01):3.898544e-01,1:9.435817e-01);
[truncated: 18,825,830 more chars]
