# Supplementary material for: Deep mining reveals the diversity of endogenous viral elements in vertebrate genomes
Source: Nat Microbiol. 2024 Oct 22;9(11):3013–24. doi: 10.1038/s41564-024-01825-4 (PMC11521997; doi:10.1038/s41564-024-01825-4)
Supplement: Supplementary file 5 — RdRp tree files (Fig. 2a), Astyanax mexicanus structural modelling files (Fig. 2b) and NP tree files (Fig. 2c). [file 41564_2024_1825_MOESM5_ESM.zip › Source_Data_Figure_2/RdRp_tree/paramyxoviridae_rnapol.nex.run2.p]

[ID: 9130688642]
Gen	LnL	LnPr	TL	alpha	pinvar
0	-5.143312e+04	8.517554e+01	1.340000e+00	1.000000e+00	0.000000e+00
500	-4.135655e+04	-1.021645e+02	2.214100e+01	1.145689e+00	1.711455e-02
1000	-4.058907e+04	-1.116116e+02	2.544474e+01	1.083254e+00	1.696481e-02
1500	-4.051132e+04	-1.177365e+02	2.782219e+01	1.075005e+00	2.095746e-02
2000	-4.048922e+04	-1.109859e+02	2.520895e+01	1.095579e+00	2.153984e-02
2500	-4.047572e+04	-1.184589e+02	2.817684e+01	9.259112e-01	8.759339e-03
3000	-4.047066e+04	-1.124011e+02	2.577753e+01	9.818332e-01	1.711900e-02
3500	-4.046570e+04	-1.222371e+02	2.971256e+01	1.047926e+00	1.539175e-02
4000	-4.046664e+04	-1.144180e+02	2.651347e+01	1.067290e+00	2.094963e-02
4500	-4.045257e+04	-1.198371e+02	2.871225e+01	1.008229e+00	1.622875e-02
5000	-4.047637e+04	-1.197594e+02	2.865579e+01	1.066046e+00	1.866477e-02
5500	-4.045839e+04	-1.162183e+02	2.720087e+01	1.109509e+00	2.748585e-02
6000	-4.045510e+04	-1.172876e+02	2.765976e+01	1.028741e+00	2.748585e-02
6500	-4.044876e+04	-1.202399e+02	2.888283e+01	1.003030e+00	1.600668e-02
7000	-4.045151e+04	-1.172569e+02	2.763701e+01	1.054638e+00	2.061200e-02
7500	-4.046051e+04	-1.126262e+02	2.582563e+01	1.079097e+00	1.724245e-02
8000	-4.046602e+04	-1.159337e+02	2.709187e+01	1.100811e+00	3.076211e-02
8500	-4.045373e+04	-1.189803e+02	2.832136e+01	1.095254e+00	2.441741e-02
9000	-4.045398e+04	-1.166067e+02	2.736622e+01	1.081443e+00	2.466559e-02
9500	-4.045770e+04	-1.206179e+02	2.902854e+01	1.034342e+00	2.384119e-02
10000	-4.046739e+04	-1.155745e+02	2.698124e+01	1.022754e+00	1.983862e-02
10500	-4.046791e+04	-1.143790e+02	2.649204e+01	1.083774e+00	1.643263e-02
11000	-4.045776e+04	-1.197078e+02	2.867244e+01	9.745060e-01	1.065531e-02
11500	-4.047157e+04	-1.176865e+02	2.779783e+01	1.085234e+00	2.008054e-02
12000	-4.045770e+04	-1.157216e+02	2.706294e+01	9.621578e-01	7.764859e-03
12500	-4.045436e+04	-1.148408e+02	2.669079e+01	1.032469e+00	1.288041e-02
13000	-4.046329e+04	-1.142810e+02	2.644534e+01	1.106910e+00	2.026018e-02
13500	-4.046054e+04	-1.163487e+02	2.727749e+01	1.046583e+00	1.676968e-02
14000	-4.045250e+04	-1.126607e+02	2.585087e+01	1.046583e+00	2.369622e-02
14500	-4.047214e+04	-1.202210e+02	2.884633e+01	1.071214e+00	1.833788e-02
15000	-4.046073e+04	-1.161222e+02	2.716595e+01	1.101726e+00	1.313310e-02
15500	-4.046510e+04	-1.126106e+02	2.578549e+01	1.170211e+00	2.590993e-02
16000	-4.046527e+04	-1.209596e+02	2.917422e+01	1.031096e+00	1.661927e-02
16500	-4.045733e+04	-1.188890e+02	2.832152e+01	1.003565e+00	1.809489e-02
17000	-4.045750e+04	-1.170706e+02	2.755998e+01	1.060248e+00	2.358107e-02
17500	-4.045589e+04	-1.204034e+02	2.895013e+01	1.006143e+00	2.193241e-02
18000	-4.045203e+04	-1.129999e+02	2.599435e+01	1.006143e+00	1.752857e-02
18500	-4.046276e+04	-1.126118e+02	2.582131e+01	1.076247e+00	2.131645e-02
19000	-4.046337e+04	-1.169038e+02	2.750037e+01	1.042300e+00	2.216589e-02
19500	-4.044677e+04	-1.130858e+02	2.601062e+01	1.049190e+00	1.840581e-02
20000	-4.045039e+04	-1.133919e+02	2.612693e+01	1.049190e+00	1.294851e-02
20500	-4.045653e+04	-1.129921e+02	2.597521e+01	1.048956e+00	1.403287e-02
21000	-4.046020e+04	-1.151533e+02	2.680649e+01	1.047837e+00	2.201650e-02
21500	-4.045458e+04	-1.177264e+02	2.784425e+01	1.010387e+00	1.438807e-02
22000	-4.046117e+04	-1.147682e+02	2.667725e+01	9.946398e-01	1.163019e-02
22500	-4.045677e+04	-1.161576e+02	2.720909e+01	1.028016e+00	1.743809e-02
23000	-4.045956e+04	-1.144822e+02	2.655863e+01	1.014705e+00	1.179815e-02
23500	-4.046600e+04	-1.143795e+02	2.648773e+01	1.095477e+00	1.188224e-02
24000	-4.045842e+04	-1.131088e+02	2.600712e+01	1.081350e+00	1.630463e-02
24500	-4.045830e+04	-1.162818e+02	2.723719e+01	1.081350e+00	2.199462e-02
25000	-4.046881e+04	-1.165748e+02	2.736999e+01	1.039984e+00	1.951912e-02
25500	-4.047117e+04	-1.169552e+02	2.753009e+01	1.019442e+00	2.528355e-02
26000	-4.046631e+04	-1.140494e+02	2.639456e+01	1.007288e+00	1.667750e-02
26500	-4.046749e+04	-1.135734e+02	2.621694e+01	9.946614e-01	7.060613e-03
27000	-4.046740e+04	-1.127472e+02	2.587136e+01	1.078755e+00	6.023689e-03
27500	-4.046053e+04	-1.184157e+02	2.807689e+01	1.127300e+00	2.050682e-02
28000	-4.046952e+04	-1.170675e+02	2.754068e+01	1.105327e+00	1.236938e-02
28500	-4.045675e+04	-1.134964e+02	2.614872e+01	1.096452e+00	2.814081e-02
29000	-4.046659e+04	-1.107384e+02	2.511349e+01	1.108047e+00	2.814081e-02
29500	-4.046832e+04	-1.147625e+02	2.666502e+01	1.020511e+00	2.144933e-02
30000	-4.046354e+04	-1.172630e+02	2.760333e+01	1.144601e+00	1.751964e-02
30500	-4.046166e+04	-1.185463e+02	2.816840e+01	1.033908e+00	1.479224e-02
31000	-4.046825e+04	-1.185274e+02	2.816371e+01	1.026495e+00	1.156286e-02
31500	-4.046096e+04	-1.157987e+02	2.707213e+01	1.015933e+00	1.918436e-02
32000	-4.045992e+04	-1.156610e+02	2.699697e+01	1.069251e+00	1.939063e-02
32500	-4.046246e+04	-1.154298e+02	2.688477e+01	1.124080e+00	1.394200e-02
33000	-4.046966e+04	-1.119095e+02	2.554920e+01	1.100327e+00	2.073677e-02
33500	-4.046688e+04	-1.157385e+02	2.702707e+01	1.070131e+00	1.131965e-02
34000	-4.047487e+04	-1.170260e+02	2.756937e+01	9.922604e-01	1.087869e-02
34500	-4.046843e+04	-1.156802e+02	2.700225e+01	1.074947e+00	1.844103e-02
35000	-4.046639e+04	-1.184113e+02	2.808424e+01	1.104830e+00	1.576996e-02
35500	-4.045958e+04	-1.158117e+02	2.704225e+01	1.104830e+00	1.380955e-02
36000	-4.046058e+04	-1.190197e+02	2.836307e+01	1.033297e+00	9.254224e-03
36500	-4.046099e+04	-1.169853e+02	2.752157e+01	1.070824e+00	1.570511e-02
37000	-4.046677e+04	-1.156719e+02	2.698701e+01	1.105462e+00	9.764954e-03
37500	-4.046767e+04	-1.148484e+02	2.666247e+01	1.112917e+00	2.118947e-02
38000	-4.046485e+04	-1.121713e+02	2.566966e+01	1.039600e+00	1.183509e-02
38500	-4.046712e+04	-1.114001e+02	2.535786e+01	1.106193e+00	1.836585e-02
39000	-4.045940e+04	-1.178476e+02	2.786329e+01	1.084526e+00	1.596718e-02
39500	-4.047269e+04	-1.122723e+02	2.570106e+01	1.056810e+00	1.378437e-02
40000	-4.045909e+04	-1.243275e+02	3.063680e+01	1.024226e+00	1.015975e-02
40500	-4.045876e+04	-1.155666e+02	2.696191e+01	1.064137e+00	2.287696e-02
41000	-4.046760e+04	-1.148693e+02	2.668510e+01	1.075593e+00	1.765185e-02
41500	-4.046906e+04	-1.104650e+02	2.503944e+01	1.036946e+00	1.704877e-02
42000	-4.044643e+04	-1.157861e+02	2.704224e+01	1.079232e+00	2.037241e-02
42500	-4.045426e+04	-1.158987e+02	2.707902e+01	1.098394e+00	1.218226e-02
43000	-4.046132e+04	-1.166695e+02	2.740637e+01	1.043401e+00	9.772082e-03
43500	-4.046556e+04	-1.172150e+02	2.764845e+01	9.842792e-01	1.924627e-02
44000	-4.045420e+04	-1.155866e+02	2.697664e+01	1.046581e+00	1.878365e-02
44500	-4.045813e+04	-1.152573e+02	2.683099e+01	1.089094e+00	2.268714e-02
45000	-4.046531e+04	-1.147382e+02	2.667515e+01	9.700937e-01	9.804578e-03
45500	-4.046266e+04	-1.165741e+02	2.736276e+01	1.057447e+00	1.223194e-02
46000	-4.046669e+04	-1.173452e+02	2.767135e+01	1.057582e+00	2.243339e-02
46500	-4.047168e+04	-1.146394e+02	2.656982e+01	1.142956e+00	2.706096e-02
47000	-4.046000e+04	-1.177241e+02	2.779983e+01	1.117858e+00	2.947333e-02
47500	-4.046853e+04	-1.180004e+02	2.795002e+01	1.023583e+00	1.656069e-02
48000	-4.047693e+04	-1.165625e+02	2.733232e+01	1.122362e+00	1.885745e-02
48500	-4.046777e+04	-1.144460e+02	2.652264e+01	1.071567e+00	1.984885e-02
49000	-4.046564e+04	-1.167382e+02	2.740698e+01	1.110579e+00	8.525287e-03
49500	-4.047449e+04	-1.175465e+02	2.776111e+01	1.036138e+00	2.755873e-02
50000	-4.046403e+04	-1.179011e+02	2.791576e+01	1.008592e+00	1.501211e-02
50500	-4.046356e+04	-1.210920e+02	2.917323e+01	1.165859e+00	2.263646e-02
51000	-4.045347e+04	-1.159567e+02	2.713264e+01	1.020512e+00	8.774798e-03
51500	-4.045653e+04	-1.142248e+02	2.645697e+01	1.020512e+00	1.199888e-02
52000	-4.046398e+04	-1.195957e+02	2.862840e+01	9.682620e-01	1.359318e-02
52500	-4.045753e+04	-1.171921e+02	2.763185e+01	1.002666e+00	2.382392e-02
53000	-4.046421e+04	-1.128967e+02	2.596465e+01	9.813956e-01	5.597284e-03
53500	-4.047144e+04	-1.182598e+02	2.804806e+01	1.042048e+00	1.884622e-02
54000	-4.046756e+04	-1.172574e+02	2.758321e+01	1.189118e+00	1.794324e-02
54500	-4.045683e+04	-1.171956e+02	2.760732e+01	1.067246e+00	1.556516e-02
55000	-4.046321e+04	-1.155425e+02	2.696866e+01	1.022837e+00	1.247973e-02
55500	-4.046683e+04	-1.178480e+02	2.787114e+01	1.065614e+00	1.371587e-02
56000	-4.046136e+04	-1.177378e+02	2.782440e+01	1.070849e+00	1.040358e-02
56500	-4.048226e+04	-1.218193e+02	2.958288e+01	9.318256e-01	1.114476e-02
57000	-4.045771e+04	-1.132719e+02	2.605748e+01	1.111782e+00	1.712399e-02
57500	-4.045593e+04	-1.154838e+02	2.692512e+01	1.075082e+00	1.978978e-02
58000	-4.046388e+04	-1.134504e+02	2.615163e+01	1.042795e+00	7.637082e-03
58500	-4.047452e+04	-1.138638e+02	2.631379e+01	1.032044e+00	9.112471e-03
59000	-4.045976e+04	-1.198934e+02	2.876947e+01	9.274603e-01	7.035677e-03
59500	-4.045990e+04	-1.144578e+02	2.651608e+01	1.100326e+00	2.014662e-02
60000	-4.046674e+04	-1.132961e+02	2.610578e+01	1.008941e+00	9.105686e-03
60500	-4.046162e+04	-1.137254e+02	2.625569e+01	1.045271e+00	8.977134e-03
61000	-4.045870e+04	-1.161092e+02	2.719024e+01	1.027260e+00	1.710044e-02
61500	-4.045562e+04	-1.134907e+02	2.616337e+01	1.052306e+00	1.710044e-02
62000	-4.046110e+04	-1.161705e+02	2.719628e+01	1.073287e+00	1.396459e-02
62500	-4.045741e+04	-1.152040e+02	2.680370e+01	1.105719e+00	1.207832e-02
63000	-4.046900e+04	-1.148206e+02	2.670020e+01	9.880502e-01	1.045879e-02
63500	-4.045797e+04	-1.150924e+02	2.680043e+01	1.002533e+00	1.069972e-02
64000	-4.047395e+04	-1.099021e+02	2.481362e+01	1.094567e+00	2.056897e-02
64500	-4.046299e+04	-1.164993e+02	2.733809e+01	1.044663e+00	2.549388e-02
65000	-4.047680e+04	-1.207215e+02	2.906304e+01	1.056078e+00	1.859697e-02
65500	-4.046443e+04	-1.151932e+02	2.682688e+01	1.035593e+00	1.301422e-02
66000	-4.045459e+04	-1.157466e+02	2.705965e+01	9.955382e-01	1.663110e-02
66500	-4.046831e+04	-1.158346e+02	2.704338e+01	1.124810e+00	1.637853e-02
67000	-4.046589e+04	-1.189747e+02	2.833593e+01	1.054267e+00	2.048137e-02
67500	-4.045651e+04	-1.163835e+02	2.727712e+01	1.082326e+00	2.131130e-02
68000	-4.045901e+04	-1.186655e+02	2.823339e+01	9.945192e-01	2.410603e-02
68500	-4.046120e+04	-1.150357e+02	2.678699e+01	9.802648e-01	1.850125e-02
69000	-4.046249e+04	-1.166917e+02	2.744005e+01	9.811952e-01	1.276742e-02
69500	-4.046103e+04	-1.105854e+02	2.507017e+01	1.073373e+00	1.603716e-02
70000	-4.046191e+04	-1.121262e+02	2.562279e+01	1.119845e+00	1.359196e-02
70500	-4.046732e+04	-1.167416e+02	2.742402e+01	1.071298e+00	2.452141e-02
71000	-4.045811e+04	-1.176371e+02	2.778424e+01	1.069475e+00	1.893888e-02
71500	-4.046188e+04	-1.135391e+02	2.617931e+01	1.058908e+00	1.449307e-02
72000	-4.045934e+04	-1.174292e+02	2.770832e+01	1.049786e+00	1.976746e-02
72500	-4.047233e+04	-1.159493e+02	2.712104e+01	1.042470e+00	1.364946e-02
73000	-4.045392e+04	-1.128008e+02	2.591820e+01	1.008311e+00	1.179371e-02
73500	-4.045783e+04	-1.161851e+02	2.719763e+01	1.084488e+00	1.717350e-02
74000	-4.045433e+04	-1.151155e+02	2.680493e+01	1.014089e+00	1.174731e-02
74500	-4.047227e+04	-1.134739e+02	2.614260e+01	1.089956e+00	1.773468e-02
75000	-4.045865e+04	-1.167448e+02	2.741320e+01	1.101582e+00	2.450760e-02
75500	-4.045755e+04	-1.161449e+02	2.719025e+01	1.062986e+00	2.236215e-02
76000	-4.046189e+04	-1.211900e+02	2.925838e+01	1.062986e+00	1.538943e-02
76500	-4.045336e+04	-1.160420e+02	2.714956e+01	1.062986e+00	1.922443e-02
77000	-4.045381e+04	-1.153765e+02	2.688782e+01	1.062986e+00	1.346612e-02
77500	-4.045879e+04	-1.140201e+02	2.636187e+01	1.062986e+00	1.415073e-02
78000	-4.045571e+04	-1.126119e+02	2.583502e+01	1.039883e+00	1.181406e-02
78500	-4.046306e+04	-1.125513e+02	2.583862e+01	9.697936e-01	7.464932e-03
79000	-4.045314e+04	-1.161325e+02	2.718146e+01	1.072787e+00	1.531903e-02
79500	-4.046453e+04	-1.146670e+02	2.661443e+01	1.055322e+00	1.571645e-02
80000	-4.045611e+04	-1.115446e+02	2.543291e+01	1.048185e+00	1.053357e-02
80500	-4.045921e+04	-1.171325e+02	2.760734e+01	1.004166e+00	1.326281e-02
81000	-4.047041e+04	-1.187584e+02	2.824655e+01	1.055386e+00	1.918417e-02
81500	-4.046822e+04	-1.100955e+02	2.491238e+01	1.015943e+00	1.035697e-02
82000	-4.045832e+04	-1.161694e+02	2.719777e+01	1.068469e+00	1.036822e-02
82500	-4.046929e+04	-1.237719e+02	3.038729e+01	1.033278e+00	1.977615e-02
83000	-4.046487e+04	-1.131404e+02	2.604495e+01	1.013289e+00	2.670103e-02
83500	-4.046120e+04	-1.178349e+02	2.787877e+01	1.033635e+00	1.671556e-02
84000	-4.045212e+04	-1.100062e+02	2.486002e+01	1.070724e+00	1.656260e-02
84500	-4.046189e+04	-1.150953e+02	2.676111e+01	1.106220e+00	1.395526e-02
85000	-4.045300e+04	-1.154701e+02	2.692511e+01	1.061386e+00	2.155775e-02
85500	-4.045202e+04	-1.149068e+02	2.670406e+01	1.064344e+00	2.164825e-02
86000	-4.046852e+04	-1.185310e+02	2.815304e+01	1.056227e+00	2.355307e-02
86500	-4.046642e+04	-1.132428e+02	2.606213e+01	1.070433e+00	9.462636e-03
87000	-4.047162e+04	-1.185346e+02	2.816955e+01	1.019493e+00	1.811704e-02
87500	-4.047009e+04	-1.154494e+02	2.692584e+01	1.038875e+00	1.578024e-02
88000	-4.045454e+04	-1.172035e+02	2.761637e+01	1.052680e+00	1.861302e-02
88500	-4.047243e+04	-1.112360e+02	2.533210e+01	1.011733e+00	1.957205e-02
89000	-4.045433e+04	-1.130355e+02	2.598529e+01	1.065695e+00	1.723110e-02
89500	-4.046558e+04	-1.174793e+02	2.770383e+01	1.111010e+00	1.144964e-02
90000	-4.046179e+04	-1.114777e+02	2.539809e+01	1.075147e+00	9.662239e-03
90500	-4.046535e+04	-1.171629e+02	2.759317e+01	1.069861e+00	2.072193e-02
91000	-4.046126e+04	-1.171091e+02	2.756301e+01	1.091172e+00	2.049828e-02
91500	-4.046167e+04	-1.130194e+02	2.598221e+01	1.057690e+00	1.775924e-02
92000	-4.046000e+04	-1.103423e+02	2.501530e+01	9.803493e-01	1.253556e-02
92500	-4.045802e+04	-1.162511e+02	2.725696e+01	1.000808e+00	8.557507e-03
93000	-4.046581e+04	-1.235936e+02	3.028026e+01	1.098634e+00	1.688560e-02
93500	-4.045909e+04	-1.142879e+02	2.646373e+01	1.066067e+00	1.465261e-02
94000	-4.045587e+04	-1.156286e+02	2.701412e+01	9.932138e-01	4.555186e-03
94500	-4.045007e+04	-1.184851e+02	2.815817e+01	9.976922e-01	2.592080e-02
95000	-4.046298e+04	-1.125915e+02	2.579622e+01	1.122573e+00	1.261288e-02
95500	-4.046292e+04	-1.230124e+02	3.005430e+01	1.034296e+00	1.123705e-02
96000	-4.046668e+04	-1.161044e+02	2.719026e+01	1.022426e+00	2.472290e-02
96500	-4.047041e+04	-1.120385e+02	2.560148e+01	1.089176e+00	1.927045e-02
97000	-4.045519e+04	-1.132730e+02	2.608547e+01	1.039265e+00	1.053371e-02
97500	-4.046971e+04	-1.194896e+02	2.856726e+01	1.009394e+00	1.053371e-02
98000	-4.045751e+04	-1.166882e+02	2.741979e+01	1.028498e+00	1.053371e-02
98500	-4.046053e+04	-1.181623e+02	2.801636e+01	1.022384e+00	9.919176e-03
99000	-4.046215e+04	-1.145511e+02	2.658515e+01	1.014995e+00	1.886237e-02
99500	-4.046262e+04	-1.145057e+02	2.658961e+01	9.581448e-01	1.935154e-02
100000	-4.046135e+04	-1.200234e+02	2.875286e+01	1.097150e+00	1.946184e-02
100500	-4.044982e+04	-1.136652e+02	2.621287e+01	1.097150e+00	1.445843e-02
101000	-4.045935e+04	-1.180081e+02	2.793594e+01	1.065937e+00	1.722112e-02
101500	-4.045596e+04	-1.140566e+02	2.636600e+01	1.088779e+00	1.095748e-02
102000	-4.046044e+04	-1.143250e+02	2.649915e+01	1.011420e+00	1.874161e-02
102500	-4.046616e+04	-1.135110e+02	2.615161e+01	1.103458e+00	1.451763e-02
103000	-4.046641e+04	-1.180989e+02	2.803413e+01	9.153439e-01	1.167793e-02
103500	-4.046134e+04	-1.174531e+02	2.772323e+01	1.036666e+00	9.875112e-03
104000	-4.046739e+04	-1.087983e+02	2.440079e+01	1.139370e+00	1.914607e-02
104500	-4.045502e+04	-1.217866e+02	2.952395e+01	1.036666e+00	1.743336e-02
105000	-4.046450e+04	-1.111563e+02	2.525197e+01	1.149188e+00	1.675267e-02
105500	-4.045110e+04	-1.160832e+02	2.717788e+01	1.032499e+00	2.065539e-02
106000	-4.045736e+04	-1.135704e+02	2.617094e+01	1.112170e+00	2.019201e-02
106500	-4.046738e+04	-1.179799e+02	2.792293e+01	1.069769e+00	1.780811e-02
107000	-4.046370e+04	-1.167898e+02	2.744801e+01	1.059358e+00	2.604576e-02
107500	-4.046445e+04	-1.146781e+02	2.664743e+01	9.813405e-01	8.396399e-03
108000	-4.046031e+04	-1.170898e+02	2.758243e+01	1.023496e+00	1.146112e-02
108500	-4.046106e+04	-1.150086e+02	2.672548e+01	1.111051e+00	1.443122e-02
109000	-4.045668e+04	-1.110343e+02	2.522294e+01	1.105957e+00	1.582113e-02
109500	-4.045818e+04	-1.168353e+02	2.747365e+01	1.040648e+00	1.878970e-02
110000	-4.047063e+04	-1.169610e+02	2.750188e+01	1.095725e+00	1.475920e-02
110500	-4.046590e+04	-1.188305e+02	2.824614e+01	1.128439e+00	1.475920e-02
111000	-4.046900e+04	-1.124285e+02	2.572476e+01	1.149809e+00	2.531010e-02
111500	-4.046988e+04	-1.157549e+02	2.704073e+01	1.051883e+00	9.342849e-03
112000	-4.046050e+04	-1.091564e+02	2.455028e+01	1.079422e+00	1.957713e-02
112500	-4.046661e+04	-1.150680e+02	2.676948e+01	1.057412e+00	1.764511e-02
113000	-4.045769e+04	-1.182484e+02	2.802767e+01	1.080639e+00	1.440605e-02
113500	-4.046263e+04	-1.173603e+02	2.769057e+01	1.024902e+00	1.193318e-02
114000	-4.046828e+04	-1.160687e+02	2.716398e+01	1.053182e+00	1.815778e-02
114500	-4.046265e+04	-1.149780e+02	2.673221e+01	1.063159e+00	3.088520e-02
115000	-4.046559e+04	-1.154460e+02	2.691991e+01	1.050633e+00	7.411997e-03
115500	-4.046004e+04	-1.133185e+02	2.609845e+01	1.050536e+00	1.305737e-02
116000	-4.046740e+04	-1.180978e+02	2.795520e+01	1.108236e+00	1.845007e-02
116500	-4.047702e+04	-1.153220e+02	2.688660e+01	1.011636e+00	1.406273e-02
117000	-4.046133e+04	-1.152012e+02	2.683118e+01	1.032517e+00	1.341442e-02
117500	-4.046281e+04	-1.142314e+02	2.647304e+01	9.854603e-01	5.014751e-03
118000	-4.046627e+04	-1.136932e+02	2.622366e+01	1.096883e+00	2.969863e-02
118500	-4.045995e+04	-1.154091e+02	2.693847e+01	9.663317e-01	2.926194e-02
119000	-4.046441e+04	-1.126017e+02	2.580725e+01	1.103477e+00	1.963418e-02
119500	-4.046533e+04	-1.127381e+02	2.585862e+01	1.103477e+00	1.210249e-02
120000	-4.047419e+04	-1.149536e+02	2.673213e+01	1.038904e+00	1.740684e-02
120500	-4.047523e+04	-1.124734e+02	2.572744e+01	1.187585e+00	2.929114e-02
121000	-4.046135e+04	-1.180662e+02	2.801495e+01	9.297163e-01	8.392791e-03
121500	-4.046070e+04	-1.212284e+02	2.927847e+01	1.054050e+00	2.333935e-02
122000	-4.046303e+04	-1.193556e+02	2.849815e+01	1.042168e+00	1.161162e-02
122500	-4.045880e+04	-1.152542e+02	2.682253e+01	1.107708e+00	1.144981e-02
123000	-4.045657e+04	-1.107533e+02	2.512895e+01	1.080781e+00	1.932586e-02
123500	-4.046242e+04	-1.169410e+02	2.752158e+01	1.026573e+00	1.697079e-02
124000	-4.046203e+04	-1.154594e+02	2.692979e+01	1.038820e+00	1.612801e-02
124500	-4.046901e+04	-1.192018e+02	2.847678e+01	9.399826e-01	1.309437e-02
125000	-4.044742e+04	-1.159160e+02	2.708403e+01	1.102969e+00	1.305521e-02
125500	-4.045055e+04	-1.154197e+02	2.688908e+01	1.102969e+00	1.492985e-02
126000	-4.045903e+04	-1.159238e+02	2.712606e+01	1.004223e+00	1.206553e-02
126500	-4.046369e+04	-1.150355e+02	2.675517e+01	1.061709e+00	2.447301e-02
127000	-4.045474e+04	-1.154195e+02	2.689521e+01	1.087165e+00	1.281225e-02
127500	-4.046700e+04	-1.143121e+02	2.644165e+01	1.147608e+00	2.351386e-02
128000	-4.046487e+04	-1.144141e+02	2.651468e+01	1.060234e+00	1.972545e-02
128500	-4.045880e+04	-1.191415e+02	2.841392e+01	1.031868e+00	1.718344e-02
129000	-4.047603e+04	-1.167620e+02	2.749245e+01	9.203688e-01	7.249318e-03
129500	-4.046449e+04	-1.152569e+02	2.685307e+01	1.032272e+00	1.283444e-02
130000	-4.046541e+04	-1.153703e+02	2.690770e+01	1.006042e+00	2.298199e-02
130500	-4.045646e+04	-1.193655e+02	2.851838e+01	1.003216e+00	1.516835e-02
131000	-4.046200e+04	-1.148907e+02	2.668520e+01	1.096703e+00	1.616027e-02
131500	-4.046614e+04	-1.162626e+02	2.724579e+01	1.040380e+00	1.748829e-02
132000	-4.047801e+04	-1.218672e+02	2.955989e+01	1.033327e+00	1.285477e-02
132500	-4.046135e+04	-1.151169e+02	2.680564e+01	1.013701e+00	2.631232e-02
133000	-4.044698e+04	-1.207340e+02	2.908923e+01	1.006576e+00	1.242312e-02
133500	-4.044817e+04	-1.198606e+02	2.867906e+01	1.111428e+00	1.463243e-02
134000	-4.045540e+04	-1.171797e+02	2.758612e+01	1.104173e+00	2.327501e-02
134500	-4.044780e+04	-1.214268e+02	2.937446e+01	1.026797e+00	1.801940e-02
135000	-4.044832e+04	-1.194384e+02	2.852889e+01	1.050742e+00	1.667388e-02
135500	-4.046639e+04	-1.153622e+02	2.688602e+01	1.053336e+00	2.201149e-02
136000	-4.046849e+04	-1.165574e+02	2.735442e+01	1.061797e+00	1.591580e-02
136500	-4.046560e+04	-1.151671e+02	2.679319e+01	1.095741e+00	1.598430e-02
137000	-4.046010e+04	-1.124410e+02	2.577835e+01	1.019644e+00	2.435443e-02
137500	-4.045728e+04	-1.144514e+02	2.652328e+01	1.075352e+00	1.257181e-02
138000	-4.045618e+04	-1.168202e+02	2.746238e+01	1.053731e+00	2.037544e-02
138500	-4.046251e+04	-1.181484e+02	2.797630e+01	1.106885e+00	1.804240e-02
139000	-4.045847e+04	-1.145047e+02	2.655208e+01	1.054132e+00	8.680429e-03
139500	-4.046246e+04	-1.196459e+02	2.866734e+01	9.248858e-01	8.680429e-03
140000	-4.046396e+04	-1.129328e+02	2.594251e+01	1.076013e+00	3.781025e-02
140500	-4.046855e+04	-1.125654e+02	2.580126e+01	1.083062e+00	9.882502e-03
141000	-4.046619e+04	-1.236166e+02	3.033535e+01	9.961150e-01	2.638340e-02
141500	-4.045689e+04	-1.150159e+02	2.674701e+01	1.063016e+00	1.078668e-02
142000	-4.045593e+04	-1.145225e+02	2.655396e+01	1.067036e+00	1.312752e-02
142500	-4.046503e+04	-1.155392e+02	2.697400e+01	1.005862e+00	1.711737e-02
143000	-4.046848e+04	-1.147346e+02	2.663398e+01	1.072504e+00	2.489019e-02
143500	-4.046768e+04	-1.115743e+02	2.541701e+01	1.120704e+00	1.869996e-02
144000	-4.046256e+04	-1.131048e+02	2.599712e+01	1.103810e+00	2.229400e-02
144500	-4.046398e+04	-1.172829e+02	2.766266e+01	1.016895e+00	1.633407e-02
145000	-4.045563e+04	-1.141480e+02	2.641942e+01	1.041279e+00	1.431240e-02
145500	-4.045819e+04	-1.184746e+02	2.812696e+01	1.063583e+00	1.431240e-02
146000	-4.045262e+04	-1.142799e+02	2.645479e+01	1.081249e+00	1.062209e-02
146500	-4.045161e+04	-1.154115e+02	2.691828e+01	1.020259e+00	2.110983e-02
147000	-4.045639e+04	-1.159836e+02	2.714740e+01	1.010043e+00	2.054135e-02
147500	-4.045544e+04	-1.098329e+02	2.480615e+01	1.045979e+00	8.796257e-03
148000	-4.045298e+04	-1.127361e+02	2.590279e+01	9.844403e-01	2.208299e-02
148500	-4.046015e+04	-1.158831e+02	2.710678e+01	1.012470e+00	7.586972e-03
149000	-4.046353e+04	-1.188487e+02	2.828876e+01	1.042851e+00	1.984403e-02
149500	-4.045674e+04	-1.150958e+02	2.676953e+01	1.085133e+00	2.271680e-02
150000	-4.047397e+04	-1.128746e+02	2.592413e+01	1.066428e+00	1.731543e-02
150500	-4.045458e+04	-1.168116e+02	2.744491e+01	1.088959e+00	2.193111e-02
151000	-4.047063e+04	-1.245156e+02	3.071370e+01	1.039146e+00	1.603568e-02
151500	-4.046750e+04	-1.150871e+02	2.675268e+01	1.119634e+00	2.324038e-02
152000	-4.045951e+04	-1.169714e+02	2.752197e+01	1.056006e+00	1.607719e-02
152500	-4.045860e+04	-1.135074e+02	2.616834e+01	1.056006e+00	1.876986e-02
153000	-4.048378e+04	-1.144651e+02	2.652775e+01	1.077458e+00	9.825487e-03
153500	-4.045528e+04	-1.151255e+02	2.681418e+01	1.000345e+00	1.842952e-02
154000	-4.047354e+04	-1.212315e+02	2.931049e+01	9.817634e-01	1.668211e-02
154500	-4.045671e+04	-1.127950e+02	2.588503e+01	1.090374e+00	1.562359e-02
155000	-4.046348e+04	-1.087315e+02	2.437237e+01	1.152258e+00	1.723342e-02
155500	-4.045803e+04	-1.128155e+02	2.593089e+01	9.894159e-01	1.067659e-02
156000	-4.045714e+04	-1.148168e+02	2.665213e+01	1.107972e+00	1.802386e-02
156500	-4.045743e+04	-1.209450e+02	2.916628e+01	1.035204e+00	1.494086e-02
157000	-4.046334e+04	-1.171776e+02	2.763015e+01	9.923791e-01	2.283802e-02
157500	-4.046293e+04	-1.149970e+02	2.677311e+01	9.771712e-01	2.018087e-02
158000	-4.045708e+04	-1.127042e+02	2.590170e+01	9.554431e-01	1.961309e-02
158500	-4.046154e+04	-1.089744e+02	2.445388e+01	1.166719e+00	2.137119e-02
159000	-4.046291e+04	-1.167989e+02	2.744662e+01	1.071962e+00	2.911822e-02
159500	-4.045532e+04	-1.174501e+02	2.772149e+01	1.037919e+00	2.339526e-02
160000	-4.046407e+04	-1.144210e+02	2.650329e+01	1.096703e+00	1.201855e-02
160500	-4.045838e+04	-1.164174e+02	2.728536e+01	1.095473e+00	2.328694e-02
161000	-4.047077e+04	-1.172590e+02	2.761632e+01	1.108286e+00	1.850478e-02
161500	-4.044792e+04	-1.160472e+02	2.716965e+01	1.017316e+00	1.353161e-02
162000	-4.047236e+04	-1.172955e+02	2.764941e+01	1.062438e+00	2.209957e-02
162500	-4.045953e+04	-1.227809e+02	2.996137e+01	1.016483e+00	1.882940e-02
163000	-4.046316e+04	-1.153340e+02	2.686075e+01	1.089704e+00	2.388235e-02
163500	-4.046739e+04	-1.107537e+02	2.510903e+01	1.135516e+00	1.273971e-02
164000	-4.045542e+04	-1.133140e+02	2.609107e+01	1.065469e+00	2.627904e-02
164500	-4.044998e+04	-1.170725e+02	2.755567e+01	1.072929e+00	1.696813e-02
165000	-4.045410e+04	-1.162517e+02	2.723395e+01	1.059444e+00	1.203843e-02
165500	-4.045090e+04	-1.187716e+02	2.825710e+01	1.042870e+00	2.148364e-02
166000	-4.046600e+04	-1.136588e+02	2.623266e+01	1.038971e+00	2.025510e-02
166500	-4.044800e+04	-1.135008e+02	2.612970e+01	1.150772e+00	2.366530e-02
167000	-4.044767e+04	-1.177333e+02	2.780817e+01	1.106423e+00	2.157196e-02
167500	-4.046148e+04	-1.178225e+02	2.782931e+01	1.143414e+00	1.936957e-02
168000	-4.045231e+04	-1.189771e+02	2.833189e+01	1.066452e+00	1.578101e-02
168500	-4.046091e+04	-1.149545e+02	2.672699e+01	1.053077e+00	2.569323e-02
169000	-4.045570e+04	-1.211162e+02	2.921544e+01	1.090375e+00	2.261908e-02
169500	-4.046668e+04	-1.167844e+02	2.746275e+01	1.017061e+00	1.715464e-02
170000	-4.045945e+04	-1.113854e+02	2.533426e+01	1.155296e+00	1.564398e-02
170500	-4.045609e+04	-1.178171e+02	2.786588e+01	1.047633e+00	1.683861e-02
171000	-4.046417e+04	-1.193764e+02	2.847184e+01	1.126537e+00	1.999527e-02
171500	-4.045902e+04	-1.151363e+02	2.680847e+01	1.025845e+00	2.034142e-02
172000	-4.045947e+04	-1.098411e+02	2.483753e+01	9.676557e-01	6.873141e-03
172500	-4.045450e+04	-1.162488e+02	2.728410e+01	9.300710e-01	8.280545e-03
173000	-4.046631e+04	-1.156488e+02	2.699566e+01	1.060320e+00	1.174516e-02
173500	-4.045337e+04	-1.123835e+02	2.572640e+01	1.100448e+00	1.942547e-02
174000	-4.046697e+04	-1.174615e+02	2.770643e+01	1.086751e+00	1.952199e-02
174500	-4.046013e+04	-1.143179e+02	2.647734e+01	1.060830e+00	1.634342e-02
175000	-4.045243e+04	-1.136506e+02	2.622116e+01	1.060830e+00	1.392962e-02
175500	-4.045984e+04	-1.175759e+02	2.778470e+01	1.007093e+00	1.287834e-02
176000	-4.045784e+04	-1.153371e+02	2.685600e+01	1.104980e+00	1.392962e-02
176500	-4.046167e+04	-1.180806e+02	2.799911e+01	9.830384e-01	1.224285e-02
177000	-4.045979e+04	-1.164743e+02	2.734255e+01	1.008516e+00	9.926328e-03
177500	-4.045223e+04	-1.143295e+02	2.646885e+01	1.094402e+00	1.510411e-02
178000	-4.045697e+04	-1.165131e+02	2.737470e+01	9.665124e-01	1.785881e-02
178500	-4.046785e+04	-1.189807e+02	2.836085e+01	9.996694e-01	2.506578e-02
179000	-4.046231e+04	-1.161700e+02	2.721780e+01	1.018437e+00	7.432393e-03
179500	-4.045248e+04	-1.192567e+02	2.844631e+01	1.068568e+00	2.146387e-02
180000	-4.045794e+04	-1.139812e+02	2.634754e+01	1.061461e+00	1.197865e-02
180500	-4.045910e+04	-1.179590e+02	2.790838e+01	1.084723e+00	2.237109e-02
181000	-4.046714e+04	-1.158582e+02	2.707369e+01	1.071401e+00	1.944903e-02
181500	-4.047071e+04	-1.180619e+02	2.798002e+01	1.011286e+00	1.860424e-02
182000	-4.046060e+04	-1.195852e+02	2.859530e+01	1.037417e+00	1.416995e-02
182500	-4.045434e+04	-1.165843e+02	2.734747e+01	1.106094e+00	1.629255e-02
183000	-4.046056e+04	-1.131457e+02	2.603083e+01	1.055735e+00	1.003944e-02
183500	-4.046481e+04	-1.166559e+02	2.739285e+01	1.063753e+00	1.646766e-02
184000	-4.047093e+04	-1.140750e+02	2.638791e+01	1.050187e+00	1.281848e-02
184500	-4.046700e+04	-1.148303e+02	2.668896e+01	1.026655e+00	1.906429e-02
185000	-4.046682e+04	-1.143492e+02	2.651113e+01	1.004603e+00	1.449280e-02
185500	-4.045775e+04	-1.196094e+02	2.861403e+01	1.016470e+00	1.615606e-02
186000	-4.047832e+04	-1.170701e+02	2.759434e+01	9.740495e-01	5.246209e-03
186500	-4.046412e+04	-1.132722e+02	2.605840e+01	1.109625e+00	1.442163e-02
187000	-4.046333e+04	-1.146019e+02	2.658223e+01	1.073419e+00	2.861693e-02
187500	-4.046847e+04	-1.086959e+02	2.441044e+01	1.009833e+00	8.223335e-03
188000	-4.045319e+04	-1.163411e+02	2.728273e+01	1.025864e+00	1.712646e-02
188500	-4.045878e+04	-1.166003e+02	2.736950e+01	1.066726e+00	1.857388e-02
189000	-4.046129e+04	-1.103162e+02	2.498218e+01	1.044985e+00	1.414527e-02
189500	-4.045652e+04	-1.108365e+02	2.515885e+01	1.082523e+00	2.211107e-02
190000	-4.045303e+04	-1.119151e+02	2.556540e+01	1.062468e+00	2.258526e-02
190500	-4.046456e+04	-1.190118e+02	2.837436e+01	9.979953e-01	1.042024e-02
191000	-4.045956e+04	-1.164363e+02	2.735116e+01	9.488780e-01	1.850758e-02
191500	-4.045763e+04	-1.175404e+02	2.775505e+01	1.045014e+00	1.821999e-02
192000	-4.046462e+04	-1.154804e+02	2.696157e+01	9.787205e-01	7.608119e-03
192500	-4.046810e+04	-1.135419e+02	2.613610e+01	1.175063e+00	2.079502e-02
193000	-4.045503e+04	-1.128938e+02	2.590817e+01	1.127866e+00	2.024980e-02
193500	-4.046420e+04	-1.190429e+02	2.836176e+01	1.059680e+00	1.244390e-02
194000	-4.045209e+04	-1.188880e+02	2.830162e+01	1.050935e+00	1.616403e-02
194500	-4.044874e+04	-1.205559e+02	2.901852e+01	9.960907e-01	1.435601e-02
195000	-4.045254e+04	-1.179483e+02	2.793749e+01	1.002316e+00	1.731681e-02
195500	-4.047780e+04	-1.135610e+02	2.616544e+01	1.117184e+00	1.363571e-02
196000	-4.045258e+04	-1.188467e+02	2.831476e+01	9.776329e-01	1.050294e-02
196500	-4.045926e+04	-1.117089e+02	2.551671e+01	9.869930e-01	1.265896e-02
197000	-4.047163e+04	-1.149795e+02	2.672456e+01	1.084262e+00	1.465419e-02
197500	-4.045356e+04	-1.159399e+02	2.709020e+01	1.111232e+00	2.548912e-02
198000	-4.046688e+04	-1.159060e+02	2.709441e+01	1.066633e+00	1.686970e-02
198500	-4.045096e+04	-1.162722e+02	2.722501e+01	1.102409e+00	2.441414e-02
199000	-4.045972e+04	-1.185654e+02	2.817136e+01	1.045809e+00	2.100886e-02
199500	-4.046075e+04	-1.137692e+02	2.628347e+01	1.016490e+00	2.011003e-02
200000	-4.046713e+04	-1.162634e+02	2.725936e+01	1.007004e+00	9.720268e-03
200500	-4.045718e+04	-1.139003e+02	2.630768e+01	1.084417e+00	1.414865e-02
201000	-4.046747e+04	-1.165216e+02	2.733115e+01	1.084417e+00	1.690351e-02
201500	-4.045541e+04	-1.127112e+02	2.590863e+01	9.440426e-01	8.469912e-03
202000	-4.045669e+04	-1.154442e+02	2.692036e+01	1.047615e+00	1.750315e-02
202500	-4.045693e+04	-1.128981e+02	2.594237e+01	1.041662e+00	2.330112e-02
203000	-4.045743e+04	-1.130043e+02	2.593661e+01	1.163177e+00	2.409545e-02
203500	-4.046614e+04	-1.174680e+02	2.773759e+01	1.015976e+00	1.352910e-02
204000	-4.046221e+04	-1.166201e+02	2.740636e+01	9.940983e-01	1.824700e-02
204500	-4.045944e+04	-1.137694e+02	2.628380e+01	1.015844e+00	1.505469e-02
205000	-4.046329e+04	-1.135978e+02	2.613775e+01	1.226666e+00	1.505469e-02
205500	-4.045429e+04	-1.159890e+02	2.714070e+01	1.032399e+00	1.335492e-02
206000	-4.045037e+04	-1.149816e+02	2.674558e+01	1.032399e+00	1.761279e-02
206500	-4.046192e+04	-1.138712e+02	2.629446e+01	1.089830e+00	1.263462e-02
207000	-4.046374e+04	-1.155756e+02	2.696525e+01	1.064552e+00	2.085724e-02
207500	-4.046378e+04	-1.146621e+02	2.659928e+01	1.089570e+00	2.259492e-02
208000	-4.047069e+04	-1.200638e+02	2.878035e+01	1.071740e+00	2.259492e-02
208500	-4.045719e+04	-1.180851e+02	2.798124e+01	1.031446e+00	1.901836e-02
209000	-4.045986e+04	-1.137064e+02	2.625211e+01	1.035654e+00	1.046065e-02
209500	-4.045561e+04	-1.131796e+02	2.601687e+01	1.126444e+00	1.411225e-02
210000	-4.046538e+04	-1.117822e+02	2.550689e+01	1.086637e+00	1.542488e-02
210500	-4.046558e+04	-1.192054e+02	2.842543e+01	1.067809e+00	2.768130e-02
211000	-4.045872e+04	-1.206493e+02	2.903060e+01	1.060879e+00	1.378391e-02
211500	-4.045112e+04	-1.151278e+02	2.679050e+01	1.063397e+00	2.238365e-02
212000	-4.046177e+04	-1.129029e+02	2.595027e+01	1.025591e+00	1.677143e-02
212500	-4.045761e+04	-1.172562e+02	2.764503e+01	1.034022e+00	1.232243e-02
213000	-4.046604e+04	-1.175666e+02	2.778482e+01	9.975161e-01	7.746590e-03
213500	-4.046387e+04	-1.149638e+02	2.677644e+01	9.354330e-01	1.218428e-02
214000	-4.045826e+04	-1.200434e+02	2.875918e+01	1.102039e+00	1.804882e-02
214500	-4.045776e+04	-1.121643e+02	2.566062e+01	1.056748e+00	1.300200e-02
215000	-4.045139e+04	-1.177643e+02	2.785095e+01	1.031768e+00	1.113858e-02
215500	-4.045886e+04	-1.148687e+02	2.668823e+01	1.066904e+00	9.700322e-03
216000	-4.046348e+04	-1.146178e+02	2.657057e+01	1.119405e+00	2.082939e-02
216500	-4.046259e+04	-1.123599e+02	2.575772e+01	9.933757e-01	1.481683e-02
217000	-4.047672e+04	-1.156876e+02	2.696972e+01	1.165236e+00	1.555658e-02
217500	-4.046830e+04	-1.130935e+02	2.604979e+01	9.536599e-01	1.395858e-02
218000	-4.046632e+04	-1.151572e+02	2.681442e+01	1.031464e+00	1.718673e-02
218500	-4.046566e+04	-1.120823e+02	2.563551e+01	1.041912e+00	1.453573e-02
219000	-4.046176e+04	-1.169623e+02	2.752878e+01	1.029860e+00	1.519596e-02
219500	-4.045468e+04	-1.160571e+02	2.714110e+01	1.099499e+00	1.744808e-02
220000	-4.046187e+04	-1.144660e+02	2.651764e+01	1.104518e+00	2.995141e-02
220500	-4.047156e+04	-1.150053e+02	2.673092e+01	1.093714e+00	1.062656e-02
221000	-4.046042e+04	-1.166887e+02	2.740213e+01	1.073230e+00	1.466176e-02
221500	-4.045797e+04	-1.112550e+02	2.530455e+01	1.105284e+00	2.711583e-02
222000	-4.045598e+04	-1.165893e+02	2.734392e+01	1.120057e+00	2.191553e-02
222500	-4.046003e+04	-1.145075e+02	2.657781e+01	9.903559e-01	9.400860e-03
223000	-4.046552e+04	-1.187237e+02	2.822762e+01	1.066789e+00	1.761173e-02
223500	-4.046523e+04	-1.205651e+02	2.902763e+01	9.836702e-01	1.098463e-02
224000	-4.045995e+04	-1.171757e+02	2.760241e+01	1.059648e+00	1.976692e-02
224500	-4.046793e+04	-1.179767e+02	2.793099e+01	1.046675e+00	1.548758e-02
225000	-4.046313e+04	-1.119259e+02	2.557922e+01	1.036235e+00	1.822716e-02
225500	-4.045691e+04	-1.210996e+02	2.921784e+01	1.068104e+00	2.104678e-02
226000	-4.046368e+04	-1.143464e+02	2.648284e+01	1.075019e+00	1.715374e-02
226500	-4.045498e+04	-1.194867e+02	2.853862e+01	1.075532e+00	1.990203e-02
227000	-4.045333e+04	-1.208513e+02	2.913322e+01	1.019711e+00	2.259621e-02
227500	-4.046303e+04	-1.136717e+02	2.625174e+01	1.001955e+00	2.090237e-02
228000	-4.046077e+04	-1.174915e+02	2.775947e+01	9.851710e-01	1.546030e-02
228500	-4.045758e+04	-1.210305e+02	2.923364e+01	9.617994e-01	1.185446e-02
229000	-4.046681e+04	-1.165661e+02	2.734843e+01	1.085470e+00	1.814515e-02
229500	-4.046035e+04	-1.130274e+02	2.598265e+01	1.064563e+00	1.651180e-02
230000	-4.046648e+04	-1.109335e+02	2.523700e+01	9.670468e-01	7.530000e-03
230500	-4.046167e+04	-1.117944e+02	2.556673e+01	9.382215e-01	1.341966e-02
231000	-4.045918e+04	-1.139267e+02	2.635645e+01	9.837656e-01	1.341966e-02
231500	-4.046438e+04	-1.145714e+02	2.656924e+01	1.076388e+00	1.451391e-02
232000	-4.046807e+04	-1.104114e+02	2.500460e+01	1.078713e+00	2.175308e-02
232500	-4.046774e+04	-1.145596e+02	2.657441e+01	1.051325e+00	1.533310e-02
233000	-4.046427e+04	-1.174270e+02	2.771245e+01	1.037317e+00	2.487899e-02
233500	-4.045960e+04	-1.191636e+02	2.843674e+01	9.987008e-01	1.669841e-02
234000	-4.046198e+04	-1.169100e+02	2.749475e+01	1.062629e+00	1.909009e-02
234500	-4.045931e+04	-1.152486e+02	2.683796e+01	1.062629e+00	1.904697e-02
235000	-4.047371e+04	-1.127480e+02	2.588369e+01	1.046917e+00	1.819954e-02
235500	-4.047083e+04	-1.180874e+02	2.800279e+01	9.807459e-01	1.925678e-02
236000	-4.046743e+04	-1.168006e+02	2.746329e+01	1.031869e+00	1.490894e-02
236500	-4.044750e+04	-1.163566e+02	2.728512e+01	1.035306e+00	1.211142e-02
237000	-4.046447e+04	-1.148559e+02	2.669786e+01	1.029329e+00	1.596972e-02
237500	-4.046170e+04	-1.131275e+02	2.601034e+01	1.091571e+00	1.276213e-02
238000	-4.046453e+04	-1.152263e+02	2.682854e+01	1.064393e+00	1.782438e-02
238500	-4.045882e+04	-1.131133e+02	2.602715e+01	1.033064e+00	2.150434e-02
239000	-4.046678e+04	-1.143872e+02	2.654420e+01	9.569583e-01	9.925667e-03
239500	-4.048066e+04	-1.182027e+02	2.801404e+01	1.068461e+00	1.097245e-02
240000	-4.048101e+04	-1.200153e+02	2.876148e+01	1.068461e+00	2.588210e-02
240500	-4.047631e+04	-1.142274e+02	2.643132e+01	1.089743e+00	1.487371e-02
241000	-4.045265e+04	-1.189045e+02	2.829591e+01	1.081344e+00	1.597026e-02
241500	-4.046064e+04	-1.182894e+02	2.802880e+01	1.118909e+00	2.843372e-02
242000	-4.046022e+04	-1.163975e+02	2.728152e+01	1.085300e+00	1.152534e-02
242500	-4.046191e+04	-1.187648e+02	2.825889e+01	1.031677e+00	1.902949e-02
243000	-4.045181e+04	-1.171607e+02	2.761119e+01	1.022766e+00	1.897650e-02
243500	-4.046549e+04	-1.186279e+02	2.818259e+01	1.080847e+00	2.214178e-02
244000	-4.045281e+04	-1.142744e+02	2.645033e+01	1.087413e+00	1.365773e-02
244500	-4.046248e+04	-1.156227e+02	2.697857e+01	1.077762e+00	1.514536e-02
245000	-4.046926e+04	-1.209210e+02	2.913873e+01	1.076379e+00	1.339281e-02
245500	-4.047477e+04	-1.149699e+02	2.675873e+01	9.869281e-01	7.729800e-03
246000	-4.046202e+04	-1.129728e+02	2.597161e+01	1.039101e+00	1.101212e-02
246500	-4.046625e+04	-1.137989e+02	2.630716e+01	9.843922e-01	1.163879e-02
247000	-4.047031e+04	-1.108794e+02	2.519598e+01	1.024365e+00	5.843824e-03
247500	-4.046478e+04	-1.161695e+02	2.722149e+01	1.008622e+00	1.510412e-02
248000	-4.046205e+04	-1.172324e+02	2.766602e+01	9.579934e-01	1.681846e-02
248500	-4.046556e+04	-1.206347e+02	2.900882e+01	1.097999e+00	2.242396e-02
249000	-4.046366e+04	-1.141615e+02	2.643456e+01	1.015370e+00	1.428709e-02
249500	-4.047094e+04	-1.119882e+02	2.559848e+01	1.046957e+00	2.077685e-02
250000	-4.045632e+04	-1.109050e+02	2.522058e+01	9.831169e-01	8.705377e-03
250500	-4.045643e+04	-1.117843e+02	2.549201e+01	1.128775e+00	2.819520e-02
251000	-4.047209e+04	-1.160809e+02	2.718418e+01	1.014324e+00	1.878038e-02
251500	-4.046111e+04	-1.128761e+02	2.592769e+01	1.058525e+00	1.232609e-02
252000	-4.047367e+04	-1.157371e+02	2.700145e+01	1.133959e+00	2.425137e-02
252500	-4.046918e+04	-1.105097e+02	2.503326e+01	1.098565e+00	1.559326e-02
253000	-4.046084e+04	-1.136375e+02	2.622644e+01	1.033902e+00	1.075935e-02
253500	-4.045126e+04	-1.137352e+02	2.627863e+01	9.951971e-01	1.726794e-02
254000	-4.046206e+04	-1.147126e+02	2.664721e+01	1.016401e+00	1.402381e-02
254500	-4.046115e+04	-1.111541e+02	2.530219e+01	1.010818e+00	1.835429e-02
255000	-4.046432e+04	-1.120166e+02	2.558911e+01	1.100404e+00	2.147561e-02
255500	-4.047250e+04	-1.167674e+02	2.744085e+01	1.054844e+00	1.900790e-02
256000	-4.046288e+04	-1.135411e+02	2.618948e+01	1.034299e+00	9.610334e-03
256500	-4.046772e+04	-1.099254e+02	2.482445e+01	1.087940e+00	2.009868e-02
257000	-4.046467e+04	-1.208264e+02	2.911649e+01	1.034369e+00	1.508575e-02
257500	-4.045745e+04	-1.149703e+02	2.670069e+01	1.136503e+00	1.536905e-02
258000	-4.046346e+04	-1.176452e+02	2.780802e+01	1.018749e+00	1.387393e-02
258500	-4.048030e+04	-1.165916e+02	2.732815e+01	1.161950e+00	3.058147e-02
259000	-4.046345e+04	-1.159144e+02	2.710835e+01	1.039752e+00	1.743327e-02
259500	-4.045547e+04	-1.156399e+02	2.700143e+01	1.036782e+00	1.655231e-02
260000	-4.046116e+04	-1.174725e+02	2.771208e+01	1.083731e+00	1.220327e-02
260500	-4.044872e+04	-1.143084e+02	2.645215e+01	1.116659e+00	2.669749e-02
261000	-4.045899e+04	-1.132008e+02	2.603989e+01	1.086986e+00	1.988768e-02
261500	-4.045519e+04	-1.141074e+02	2.638160e+01	1.099023e+00	2.372608e-02
262000	-4.047026e+04	-1.186079e+02	2.819581e+01	1.028656e+00	1.136469e-02
262500	-4.045004e+04	-1.150197e+02	2.677453e+01	9.962279e-01	1.558995e-02
263000	-4.046082e+04	-1.133364e+02	2.608924e+01	1.092661e+00	1.492948e-02
263500	-4.045734e+04	-1.154958e+02	2.691178e+01	1.121100e+00	1.797841e-02
264000	-4.046421e+04	-1.167053e+02	2.743761e+01	1.000872e+00	1.339799e-02
264500	-4.046124e+04	-1.097985e+02	2.477999e+01	1.083822e+00	2.168678e-02
265000	-4.045644e+04	-1.167953e+02	2.744121e+01	1.081859e+00	1.627061e-02
265500	-4.045843e+04	-1.127733e+02	2.588353e+01	1.072683e+00	2.051687e-02
266000	-4.046567e+04	-1.141374e+02	2.640879e+01	1.058302e+00	1.516463e-02
266500	-4.045908e+04	-1.159056e+02	2.712067e+01	9.996750e-01	1.574179e-02
267000	-4.045676e+04	-1.093771e+02	2.465081e+01	1.020283e+00	1.725071e-02
267500	-4.045201e+04	-1.131141e+02	2.601050e+01	1.077817e+00	1.233581e-02
268000	-4.046015e+04	-1.203549e+02	2.894383e+01	9.726777e-01	1.007325e-02
268500	-4.045511e+04	-1.148625e+02	2.667725e+01	1.088941e+00	1.946792e-02
269000	-4.046090e+04	-1.154797e+02	2.690168e+01	1.130787e+00	1.804864e-02
269500	-4.046517e+04	-1.147308e+02	2.664267e+01	1.046371e+00	2.482193e-02
270000	-4.046338e+04	-1.114116e+02	2.535925e+01	1.113934e+00	2.875471e-02
270500	-4.046105e+04	-1.139670e+02	2.634718e+01	1.048218e+00	2.031199e-02
271000	-4.046572e+04	-1.175169e+02	2.775757e+01	1.015337e+00	1.179630e-02
271500	-4.045966e+04	-1.145426e+02	2.656823e+01	1.050238e+00	1.468024e-02
272000	-4.046247e+04	-1.163760e+02	2.729269e+01	1.035644e+00	2.328616e-02
272500	-4.046286e+04	-1.149520e+02	2.672720e+01	1.050068e+00	1.829251e-02
273000	-4.047775e+04	-1.135478e+02	2.619190e+01	1.034679e+00	1.801510e-02
273500	-4.045907e+04	-1.133753e+02	2.610856e+01	1.080789e+00	1.362166e-02
274000	-4.046992e+04	-1.092734e+02	2.454821e+01	1.202093e+00	2.843922e-02
274500	-4.046204e+04	-1.193939e+02	2.852444e+01	1.016936e+00	9.862697e-03
275000	-4.047229e+04	-1.170018e+02	2.751902e+01	1.093754e+00	2.976058e-02
275500	-4.046503e+04	-1.134905e+02	2.614755e+01	1.093582e+00	6.264129e-03
276000	-4.046352e+04	-1.119023e+02	2.555965e+01	1.065094e+00	1.904622e-02
276500	-4.045851e+04	-1.094765e+02	2.466786e+01	1.072384e+00	2.615365e-02
277000	-4.045596e+04	-1.172912e+02	2.765892e+01	1.034425e+00	1.984917e-02
277500	-4.045531e+04	-1.153796e+02	2.690750e+01	1.015878e+00	2.137816e-02
278000	-4.045622e+04	-1.153338e+02	2.687269e+01	1.058978e+00	2.292785e-02
278500	-4.046296e+04	-1.164585e+02	2.730693e+01	1.082263e+00	2.108900e-02
279000	-4.046760e+04	-1.168729e+02	2.749737e+01	1.018977e+00	6.168637e-03
279500	-4.046091e+04	-1.178272e+02	2.788389e+01	1.013250e+00	2.770419e-02
280000	-4.046525e+04	-1.177641e+02	2.783097e+01	1.080854e+00	1.165897e-02
280500	-4.046301e+04	-1.134242e+02	2.613851e+01	1.051083e+00	1.788071e-02
281000	-4.045302e+04	-1.185023e+02	2.814341e+01	1.051083e+00	1.788071e-02
281500	-4.046276e+04	-1.127981e+02	2.590527e+01	1.039837e+00	9.644885e-03
282000	-4.046542e+04	-1.129896e+02	2.593082e+01	1.163689e+00	2.545761e-02
282500	-4.045270e+04	-1.176234e+02	2.780134e+01	1.013410e+00	1.257899e-02
283000	-4.045317e+04	-1.163745e+02	2.726993e+01	1.091491e+00	1.372493e-02
283500	-4.045559e+04	-1.141008e+02	2.640891e+01	1.021330e+00	1.414859e-02
284000	-4.047994e+04	-1.137866e+02	2.629227e+01	1.010958e+00	1.074901e-02
284500	-4.045659e+04	-1.176699e+02	2.781049e+01	1.037342e+00	1.402073e-02
285000	-4.047240e+04	-1.176022e+02	2.776323e+01	1.086580e+00	2.129885e-02
285500	-4.046001e+04	-1.188122e+02	2.827445e+01	1.041229e+00	5.288458e-03
286000	-4.046607e+04	-1.208264e+02	2.908994e+01	1.097272e+00	2.152444e-02
286500	-4.046436e+04	-1.132127e+02	2.604757e+01	1.078712e+00	1.009610e-02
287000	-4.047281e+04	-1.143806e+02	2.649120e+01	1.087552e+00	2.382761e-02
287500	-4.045853e+04	-1.195630e+02	2.858679e+01	1.035688e+00	1.176599e-02
288000	-4.045745e+04	-1.209394e+02	2.916383e+01	1.035454e+00	2.138162e-02
288500	-4.046273e+04	-1.182489e+02	2.803982e+01	1.051389e+00	2.321420e-02
289000	-4.044988e+04	-1.138711e+02	2.631066e+01	1.047453e+00	1.071727e-02
289500	-4.046495e+04	-1.114570e+02	2.539215e+01	1.070461e+00	1.490593e-02
290000	-4.046303e+04	-1.178106e+02	2.787735e+01	1.012862e+00	1.808566e-02
290500	-4.045941e+04	-1.140977e+02	2.640522e+01	1.027845e+00	1.317809e-02
291000	-4.046251e+04	-1.147229e+02	2.668678e+01	9.248784e-01	9.890746e-03
291500	-4.045466e+04	-1.148793e+02	2.672261e+01	9.891544e-01	1.982126e-02
292000	-4.045247e+04	-1.175309e+02	2.777840e+01	9.777206e-01	1.982126e-02
292500	-4.045651e+04	-1.185741e+02	2.819120e+01	1.006083e+00	9.447970e-03
293000	-4.045768e+04	-1.142994e+02	2.645798e+01	1.092553e+00	1.823678e-02
293500	-4.047194e+04	-1.089289e+02	2.444703e+01	1.140390e+00	1.595844e-02
294000	-4.046768e+04	-1.217958e+02	2.952154e+01	1.051414e+00	1.385259e-02
294500	-4.046925e+04	-1.145523e+02	2.657563e+01	1.040860e+00	2.142594e-02
295000	-4.045898e+04	-1.143329e+02	2.644654e+01	1.155672e+00	2.066248e-02
295500	-4.046663e+04	-1.115566e+02	2.542789e+01	1.073641e+00	2.624187e-02
296000	-4.045918e+04	-1.198914e+02	2.873320e+01	1.012323e+00	2.488168e-02
296500	-4.045749e+04	-1.133568e+02	2.611500e+01	1.045401e+00	1.210773e-02
297000	-4.045593e+04	-1.212071e+02	2.929281e+01	9.989844e-01	1.185350e-02
297500	-4.045418e+04	-1.217805e+02	2.953744e+01	9.989844e-01	2.214985e-02
298000	-4.046355e+04	-1.164258e+02	2.729136e+01	1.088786e+00	1.459322e-02
298500	-4.046075e+04	-1.121765e+02	2.569167e+01	9.860463e-01	1.571428e-02
299000	-4.045459e+04	-1.176995e+02	2.779733e+01	1.099505e+00	1.341903e-02
299500	-4.045866e+04	-1.106312e+02	2.508440e+01	1.080275e+00	2.369324e-02
300000	-4.046280e+04	-1.166688e+02	2.739142e+01	1.080275e+00	1.502961e-02
300500	-4.046092e+04	-1.170484e+02	2.754797e+01	1.068098e+00	1.002925e-02
301000	-4.045534e+04	-1.155530e+02	2.696737e+01	1.036548e+00	2.196098e-02
301500	-4.045519e+04	-1.161097e+02	2.718700e+01	1.036022e+00	1.177474e-02
302000	-4.047270e+04	-1.119283e+02	2.557515e+01	1.049566e+00	2.469817e-02
302500	-4.048146e+04	-1.153313e+02	2.684842e+01	1.118484e+00	1.693672e-02
303000	-4.046840e+04	-1.134348e+02	2.615665e+01	1.014064e+00	1.524116e-02
303500	-4.046390e+04	-1.156209e+02	2.698798e+01	1.052034e+00	1.898212e-02
304000	-4.046539e+04	-1.139036e+02	2.629888e+01	1.110746e+00	2.307550e-02
304500	-4.046396e+04	-1.193138e+02	2.847069e+01	1.066717e+00	1.470839e-02
305000	-4.046197e+04	-1.188138e+02	2.824883e+01	1.105193e+00	1.749162e-02
305500	-4.048075e+04	-1.130282e+02	2.602115e+01	9.637844e-01	1.261478e-02
306000	-4.046737e+04	-1.178563e+02	2.789179e+01	1.022922e+00	6.716231e-03
306500	-4.046866e+04	-1.116602e+02	2.547150e+01	1.059802e+00	1.900385e-02
307000	-4.045947e+04	-1.185477e+02	2.816965e+01	1.032342e+00	1.416802e-02
307500	-4.045863e+04	-1.137445e+02	2.627895e+01	1.003627e+00	1.426312e-02
308000	-4.046556e+04	-1.192480e+02	2.843565e+01	1.085741e+00	1.763433e-02
308500	-4.045682e+04	-1.138554e+02	2.632278e+01	1.000180e+00	1.234488e-02
309000	-4.046228e+04	-1.161516e+02	2.719796e+01	1.050136e+00	1.225433e-02
309500	-4.046270e+04	-1.173056e+02	2.768674e+01	9.797738e-01	1.431463e-02
310000	-4.046475e+04	-1.134697e+02	2.615365e+01	1.056809e+00	2.338302e-02
310500	-4.046730e+04	-1.097639e+02	2.474285e+01	1.151963e+00	2.884797e-02
311000	-4.046965e+04	-1.134754e+02	2.615314e+01	1.063863e+00	1.538579e-02
311500	-4.045846e+04	-1.070367e+02	2.380083e+01	1.080832e+00	1.896133e-02
312000	-4.046230e+04	-1.197701e+02	2.866414e+01	1.056683e+00	2.095232e-02
312500	-4.046032e+04	-1.126596e+02	2.586157e+01	1.017112e+00	1.923487e-02
313000	-4.047472e+04	-1.144331e+02	2.651880e+01	1.068583e+00	2.095177e-02
313500	-4.046775e+04	-1.141981e+02	2.643244e+01	1.057512e+00	1.374651e-02
314000	-4.045442e+04	-1.155154e+02	2.696046e+01	1.016541e+00	9.320914e-03
314500	-4.046714e+04	-1.179318e+02	2.791640e+01	1.037787e+00	1.747983e-02
315000	-4.046722e+04	-1.163899e+02	2.732412e+01	9.703617e-01	7.103773e-03
315500	-4.046003e+04	-1.144914e+02	2.656607e+01	1.004642e+00	1.194199e-02
316000	-4.047063e+04	-1.145201e+02	2.653714e+01	1.108126e+00	1.430914e-02
316500	-4.046733e+04	-1.214901e+02	2.939027e+01	1.052998e+00	2.688641e-02
317000	-4.046279e+04	-1.114279e+02	2.539839e+01	1.024553e+00	1.852347e-02
317500	-4.045926e+04	-1.124089e+02	2.572828e+01	1.120787e+00	1.852347e-02
318000	-4.046905e+04	-1.134656e+02	2.615907e+01	1.038454e+00	2.662214e-02
318500	-4.045295e+04	-1.185750e+02	2.819540e+01	9.967118e-01	1.374501e-02
319000	-4.046026e+04	-1.088752e+02	2.443841e+01	1.110819e+00	1.426059e-02
319500	-4.045666e+04	-1.152803e+02	2.688359e+01	9.776036e-01	1.806042e-02
320000	-4.045335e+04	-1.137102e+02	2.621955e+01	1.124612e+00	1.883065e-02
320500	-4.045644e+04	-1.103234e+02	2.498150e+01	1.054075e+00	2.808616e-02
321000	-4.046216e+04	-1.161659e+02	2.721008e+01	1.033851e+00	3.165030e-03
321500	-4.045245e+04	-1.195685e+02	2.858855e+01	1.036990e+00	1.924941e-02
322000	-4.047211e+04	-1.144450e+02	2.651872e+01	1.080704e+00	2.660699e-02
322500	-4.046460e+04	-1.172907e+02	2.765785e+01	1.036631e+00	1.719329e-02
323000	-4.045592e+04	-1.186919e+02	2.818946e+01	1.128122e+00	2.700611e-02
323500	-4.047141e+04	-1.157169e+02	2.703470e+01	1.029154e+00	2.111877e-02
324000	-4.046496e+04	-1.089368e+02	2.446019e+01	1.111391e+00	1.946491e-02
324500	-4.046450e+04	-1.131231e+02	2.599887e+01	1.117400e+00	1.226868e-02
325000	-4.047109e+04	-1.131964e+02	2.602669e+01	1.117400e+00	1.562705e-02
325500	-4.045538e+04	-1.169938e+02	2.753183e+01	1.053733e+00	1.355931e-02
326000	-4.046656e+04	-1.142579e+02	2.647102e+01	1.017227e+00	9.346982e-03
326500	-4.045813e+04	-1.170797e+02	2.755478e+01	1.082335e+00	2.665630e-02
327000	-4.045865e+04	-1.150190e+02	2.673194e+01	1.104848e+00	1.494819e-02
327500	-4.046848e+04	-1.169744e+02	2.748182e+01	1.159310e+00	1.418514e-02
328000	-4.046877e+04	-1.140332e+02	2.634368e+01	1.123525e+00	1.228781e-02
328500	-4.046264e+04	-1.141127e+02	2.639503e+01	1.069378e+00	1.357855e-02
329000	-4.046411e+04	-1.137369e+02	2.620850e+01	1.180226e+00	1.479835e-02
329500	-4.046085e+04	-1.162753e+02	2.723787e+01	1.073093e+00	2.177583e-02
330000	-4.045785e+04	-1.167016e+02	2.742074e+01	1.039472e+00	1.362184e-02
330500	-4.046584e+04	-1.119478e+02	2.555714e+01	1.117349e+00	1.423777e-02
331000	-4.046162e+04	-1.151608e+02	2.683708e+01	9.770736e-01	1.599181e-02
331500	-4.047134e+04	-1.114717e+02	2.539415e+01	1.079785e+00	2.239085e-02
332000	-4.046015e+04	-1.156232e+02	2.700168e+01	1.019440e+00	8.655442e-03
332500	-4.046140e+04	-1.114393e+02	2.537261e+01	1.105511e+00	2.618606e-02
333000	-4.046334e+04	-1.156574e+02	2.698995e+01	1.083527e+00	2.224428e-02
333500	-4.046204e+04	-1.157964e+02	2.703463e+01	1.108809e+00	1.112384e-02
334000	-4.045882e+04	-1.164326e+02	2.731612e+01	1.033206e+00	8.687772e-03
334500	-4.046895e+04	-1.141171e+02	2.638051e+01	1.111449e+00	1.662609e-02
335000	-4.046599e+04	-1.151144e+02	2.678239e+01	1.070772e+00	2.313392e-02
335500	-4.046204e+04	-1.124965e+02	2.577331e+01	1.088513e+00	1.160178e-02
336000	-4.046394e+04	-1.135018e+02	2.616516e+01	1.058674e+00	1.484561e-02
336500	-4.046193e+04	-1.118200e+02	2.553097e+01	1.059805e+00	1.447771e-02
337000	-4.047144e+04	-1.104714e+02	2.505336e+01	1.005250e+00	9.245495e-03
337500	-4.046766e+04	-1.086303e+02	2.437156e+01	1.053397e+00	1.600559e-02
338000	-4.046386e+04	-1.140923e+02	2.634946e+01	1.167505e+00	2.541125e-02
338500	-4.046458e+04	-1.108972e+02	2.518198e+01	1.080222e+00	1.257934e-02
339000	-4.047375e+04	-1.136078e+02	2.623665e+01	9.774731e-01	9.143575e-03
339500	-4.045622e+04	-1.151862e+02	2.681885e+01	1.049099e+00	1.597447e-02
340000	-4.046427e+04	-1.140244e+02	2.634343e+01	1.115308e+00	1.230086e-02
340500	-4.045549e+04	-1.159960e+02	2.713152e+01	1.062698e+00	2.829194e-02
341000	-4.047611e+04	-1.189406e+02	2.830247e+01	1.101505e+00	2.378598e-02
341500	-4.045063e+04	-1.129549e+02	2.594563e+01	1.089910e+00	2.168239e-02
342000	-4.045985e+04	-1.147862e+02	2.666403e+01	1.046709e+00	1.364835e-02
342500	-4.046381e+04	-1.180261e+02	2.792759e+01	1.104482e+00	1.731280e-02
343000	-4.046103e+04	-1.170037e+02	2.754881e+01	1.021273e+00	1.834320e-02
343500	-4.046244e+04	-1.167911e+02	2.745407e+01	1.045451e+00	1.444179e-02
344000	-4.046614e+04	-1.166475e+02	2.740221e+01	1.031814e+00	1.207703e-02
344500	-4.046262e+04	-1.148764e+02	2.672410e+01	9.823487e-01	1.009420e-02
345000	-4.046507e+04	-1.141633e+02	2.643298e+01	1.021358e+00	9.484643e-03
345500	-4.045842e+04	-1.124565e+02	2.576533e+01	1.069771e+00	1.720629e-02
346000	-4.045769e+04	-1.153252e+02	2.685924e+01	1.084727e+00	7.893910e-03
346500	-4.045999e+04	-1.167316e+02	2.748076e+01	9.191596e-01	6.812668e-03
347000	-4.045709e+04	-1.132469e+02	2.604542e+01	1.118514e+00	2.412104e-02
347500	-4.046197e+04	-1.143769e+02	2.648421e+01	1.101968e+00	1.816792e-02
348000	-4.046429e+04	-1.094132e+02	2.462847e+01	1.118533e+00	3.067633e-02
348500	-4.045781e+04	-1.133848e+02	2.609431e+01	1.127714e+00	1.944850e-02
349000	-4.048207e+04	-1.175786e+02	2.779536e+01	9.833915e-01	1.764234e-02
349500	-4.045510e+04	-1.173966e+02	2.770870e+01	1.016152e+00	1.274882e-02
350000	-4.046466e+04	-1.104245e+02	2.499949e+01	1.105805e+00	3.290351e-02
350500	-4.046101e+04	-1.115003e+02	2.541097e+01	1.063028e+00	3.399203e-02
351000	-4.046131e+04	-1.191815e+02	2.841190e+01	1.076665e+00	2.269444e-02
351500	-4.046040e+04	-1.142692e+02	2.645634e+01	1.066604e+00	1.423893e-02
352000	-4.045723e+04	-1.188115e+02	2.827154e+01	1.047613e+00	1.741238e-02
352500	-4.045272e+04	-1.153093e+02	2.685673e+01	1.075235e+00	2.846241e-02
353000	-4.045897e+04	-1.153575e+02	2.685224e+01	1.134937e+00	1.191054e-02
353500	-4.046092e+04	-1.137657e+02	2.623308e+01	1.144742e+00	2.119285e-02
354000	-4.047059e+04	-1.194701e+02	2.855103e+01	1.029015e+00	1.787049e-02
354500	-4.046167e+04	-1.136952e+02	2.625077e+01	1.027988e+00	1.604571e-02
355000	-4.046546e+04	-1.159205e+02	2.711471e+01	1.029702e+00	2.076751e-02
355500	-4.047031e+04	-1.155336e+02	2.691496e+01	1.150807e+00	2.523238e-02
356000	-4.047236e+04	-1.140550e+02	2.641599e+01	9.571131e-01	1.414183e-02
356500	-4.046026e+04	-1.149301e+02	2.674055e+01	9.938560e-01	1.906452e-02
357000	-4.047603e+04	-1.082487e+02	2.422022e+01	1.097989e+00	1.537738e-02
357500	-4.045901e+04	-1.117772e+02	2.549751e+01	1.106903e+00	2.183419e-02
358000	-4.045808e+04	-1.148075e+02	2.665488e+01	1.091585e+00	1.657593e-02
358500	-4.046459e+04	-1.096601e+02	2.474767e+01	1.034831e+00	1.076258e-02
359000	-4.044944e+04	-1.166961e+02	2.742279e+01	1.028893e+00	2.003608e-02
359500	-4.045940e+04	-1.137164e+02	2.626968e+01	9.997236e-01	1.183222e-02
360000	-4.046430e+04	-1.152080e+02	2.681047e+01	1.092350e+00	1.645776e-02
360500	-4.046133e+04	-1.162381e+02	2.722926e+01	1.057668e+00	2.953517e-03
361000	-4.046386e+04	-1.186615e+02	2.819584e+01	1.082123e+00	2.152218e-02
361500	-4.045922e+04	-1.189419e+02	2.833573e+01	1.021934e+00	1.701697e-02
362000	-4.045516e+04	-1.170607e+02	2.757780e+01	1.005949e+00	1.891789e-02
362500	-4.046297e+04	-1.174513e+02	2.770996e+01	1.067735e+00	1.541759e-02
363000	-4.046107e+04	-1.183457e+02	2.806737e+01	1.080544e+00	2.048638e-02
363500	-4.047441e+04	-1.143519e+02	2.651269e+01	1.003193e+00	1.654521e-02
364000	-4.045853e+04	-1.193632e+02	2.850910e+01	1.023262e+00	1.472088e-02
364500	-4.045802e+04	-1.116591e+02	2.546341e+01	1.080541e+00	1.197985e-02
365000	-4.045475e+04	-1.183466e+02	2.807379e+01	1.065785e+00	1.551325e-02
365500	-4.045597e+04	-1.139518e+02	2.634466e+01	1.039514e+00	2.143835e-02
366000	-4.046022e+04	-1.148049e+02	2.665001e+01	1.101570e+00	2.438671e-02
366500	-4.046846e+04	-1.157604e+02	2.703811e+01	1.063974e+00	2.033484e-02
367000	-4.046274e+04	-1.098429e+02	2.482330e+01	1.008628e+00	1.528468e-02
367500	-4.046487e+04	-1.148638e+02	2.669088e+01	1.055176e+00	2.471436e-02
368000	-4.046739e+04	-1.102889e+02	2.493462e+01	1.148177e+00	2.215915e-02
368500	-4.046673e+04	-1.136792e+02	2.621575e+01	1.103549e+00	2.030542e-02
369000	-4.046420e+04	-1.155125e+02	2.694523e+01	1.052482e+00	2.380859e-02
369500	-4.046746e+04	-1.146503e+02	2.660067e+01	1.074176e+00	3.313819e-02
370000	-4.047141e+04	-1.156555e+02	2.700326e+01	1.047731e+00	8.600779e-03
370500	-4.046481e+04	-1.158103e+02	2.703346e+01	1.125748e+00	2.602998e-02
371000	-4.046264e+04	-1.146544e+02	2.663780e+01	9.825274e-01	1.078681e-02
371500	-4.046537e+04	-1.164249e+02	2.731074e+01	1.039111e+00	1.986959e-02
372000	-4.046278e+04	-1.146849e+02	2.660678e+01	1.093045e+00	2.062509e-02
372500	-4.046493e+04	-1.119263e+02	2.556533e+01	1.073892e+00	1.807606e-02
373000	-4.046997e+04	-1.136729e+02	2.622924e+01	1.061934e+00	3.192704e-02
373500	-4.046480e+04	-1.172847e+02	2.764766e+01	1.055919e+00	6.512867e-03
374000	-4.045922e+04	-1.124838e+02	2.578839e+01	1.035662e+00	1.027158e-02
374500	-4.045342e+04	-1.141936e+02	2.638815e+01	1.168125e+00	2.574259e-02
375000	-4.045548e+04	-1.197836e+02	2.865710e+01	1.087128e+00	2.406115e-02
375500	-4.045317e+04	-1.175616e+02	2.773621e+01	1.112995e+00	2.007272e-02
376000	-4.045327e+04	-1.165477e+02	2.734585e+01	1.073604e+00	9.658683e-03
376500	-4.046335e+04	-1.145004e+02	2.653090e+01	1.104595e+00	2.057944e-02
377000	-4.046396e+04	-1.152523e+02	2.688793e+01	9.384940e-01	1.209014e-02
377500	-4.047035e+04	-1.189496e+02	2.833204e+01	1.038613e+00	1.553694e-02
378000	-4.045539e+04	-1.182288e+02	2.804716e+01	1.013262e+00	1.538893e-02
378500	-4.045698e+04	-1.160057e+02	2.713428e+01	1.065303e+00	1.325023e-02
379000	-4.045947e+04	-1.184169e+02	2.812991e+01	9.986608e-01	1.167044e-02
379500	-4.046479e+04	-1.156072e+02	2.699462e+01	1.021427e+00	2.045705e-02
380000	-4.046225e+04	-1.186810e+02	2.818468e+01	1.128830e+00	1.500570e-02
380500	-4.046368e+04	-1.090643e+02	2.450955e+01	1.100965e+00	2.582523e-02
381000	-4.046309e+04	-1.152455e+02	2.683019e+01	1.079369e+00	1.850613e-02
381500	-4.046610e+04	-1.158993e+02	2.709778e+01	1.051407e+00	2.214352e-02
382000	-4.046916e+04	-1.136846e+02	2.627401e+01	9.566421e-01	8.293169e-03
382500	-4.047031e+04	-1.142729e+02	2.643795e+01	1.117983e+00	2.595917e-02
383000	-4.046110e+04	-1.174704e+02	2.770406e+01	1.101489e+00	1.159389e-02
383500	-4.046917e+04	-1.170866e+02	2.757002e+01	1.051266e+00	3.473908e-02
384000	-4.046968e+04	-1.139281e+02	2.632717e+01	1.061382e+00	2.537497e-02
384500	-4.046843e+04	-1.122532e+02	2.569217e+01	1.061382e+00	5.692780e-03
385000	-4.045815e+04	-1.213313e+02	2.932700e+01	1.042768e+00	2.667747e-02
385500	-4.045687e+04	-1.144404e+02	2.654025e+01	1.020437e+00	1.124255e-02
386000	-4.046612e+04	-1.141152e+02	2.643409e+01	9.703340e-01	7.690456e-03
386500	-4.045458e+04	-1.198084e+02	2.869952e+01	1.010068e+00	1.695043e-02
387000	-4.045300e+04	-1.170512e+02	2.753372e+01	1.106371e+00	1.932270e-02
387500	-4.046083e+04	-1.147841e+02	2.664937e+01	1.082337e+00	3.152777e-02
388000	-4.045953e+04	-1.188393e+02	2.827597e+01	1.064613e+00	2.277763e-02
388500	-4.046907e+04	-1.152022e+02	2.681212e+01	1.082337e+00	1.234008e-02
389000	-4.045773e+04	-1.193313e+02	2.848254e+01	1.055581e+00	1.257402e-02
389500	-4.046465e+04	-1.215620e+02	2.939963e+01	1.102958e+00	1.214814e-02
390000	-4.046830e+04	-1.155929e+02	2.698803e+01	1.023920e+00	1.764795e-02
390500	-4.047652e+04	-1.155259e+02	2.693324e+01	1.096436e+00	1.975145e-02
391000	-4.046374e+04	-1.200529e+02	2.878094e+01	1.059495e+00	1.448922e-02
391500	-4.045910e+04	-1.129449e+02	2.597752e+01	9.955830e-01	1.206236e-02
392000	-4.046442e+04	-1.178380e+02	2.787618e+01	1.043131e+00	1.885941e-02
392500	-4.046563e+04	-1.075032e+02	2.398323e+01	1.025254e+00	7.995876e-03
393000	-4.046545e+04	-1.184016e+02	2.807901e+01	1.107943e+00	2.322265e-02
393500	-4.046045e+04	-1.194339e+02	2.854745e+01	1.001418e+00	8.833309e-03
394000	-4.045980e+04	-1.183324e+02	2.811796e+01	9.433412e-01	1.804224e-02
394500	-4.046309e+04	-1.142866e+02	2.645269e+01	1.093449e+00	2.283442e-02
395000	-4.046520e+04	-1.152507e+02	2.689992e+01	9.063111e-01	1.430522e-02
395500	-4.046038e+04	-1.135821e+02	2.620166e+01	1.043374e+00	1.698113e-02
396000	-4.048429e+04	-1.124920e+02	2.575521e+01	1.132210e+00	1.566584e-02
396500	-4.047207e+04	-1.163067e+02	2.727078e+01	1.021520e+00	2.136360e-02
397000	-4.046616e+04	-1.218173e+02	2.952576e+01	1.063134e+00	3.161189e-02
397500	-4.045763e+04	-1.111726e+02	2.527123e+01	1.113229e+00	2.167110e-02
398000	-4.045457e+04	-1.147391e+02	2.663836e+01	1.065781e+00	1.742445e-02
398500	-4.045662e+04	-1.139010e+02	2.632583e+01	1.037827e+00	1.378315e-02
399000	-4.046990e+04	-1.121732e+02	2.564398e+01	1.110192e+00	2.309586e-02
399500	-4.046869e+04	-1.174196e+02	2.767876e+01	1.113593e+00	2.309586e-02
400000	-4.045823e+04	-1.132845e+02	2.606649e+01	1.100602e+00	1.782702e-02
400500	-4.045026e+04	-1.116507e+02	2.544928e+01	1.110117e+00	1.782702e-02
401000	-4.046122e+04	-1.101635e+02	2.489579e+01	1.129547e+00	4.093996e-02
401500	-4.045194e+04	-1.132905e+02	2.609490e+01	1.031933e+00	1.534992e-02
402000	-4.046067e+04	-1.154483e+02	2.692555e+01	1.038495e+00	1.534992e-02
402500	-4.045224e+04	-1.159572e+02	2.709059e+01	1.127531e+00	2.306184e-02
403000	-4.046287e+04	-1.145846e+02	2.658376e+01	1.052123e+00	1.443907e-02
403500	-4.045607e+04	-1.139692e+02	2.635662e+01	1.025788e+00	2.014973e-02
404000	-4.048796e+04	-1.188818e+02	2.831674e+01	1.007958e+00	1.604416e-02
404500	-4.046588e+04	-1.113414e+02	2.535735e+01	1.048909e+00	1.190659e-02
405000	-4.046461e+04	-1.146102e+02	2.661077e+01	1.008024e+00	9.994956e-03
405500	-4.046118e+04	-1.130373e+02	2.598155e+01	1.077318e+00	1.335857e-02
406000	-4.045505e+04	-1.142446e+02	2.646889e+01	1.009471e+00	1.875450e-02
406500	-4.045607e+04	-1.132592e+02	2.607194e+01	1.061025e+00	2.734400e-02
407000	-4.045436e+04	-1.142696e+02	2.646226e+01	1.051564e+00	1.804431e-02
407500	-4.045599e+04	-1.125639e+02	2.581334e+01	1.049413e+00	2.399068e-02
408000	-4.045731e+04	-1.124838e+02	2.579564e+01	1.016436e+00	9.742973e-03
408500	-4.046132e+04	-1.123475e+02	2.572745e+01	1.061637e+00	1.539725e-02
409000	-4.045841e+04	-1.144049e+02	2.652419e+01	1.026430e+00	8.619285e-03
409500	-4.045841e+04	-1.176831e+02	2.780131e+01	1.073232e+00	1.547706e-02
410000	-4.046174e+04	-1.149663e+02	2.671596e+01	1.093230e+00	2.260349e-02
410500	-4.046736e+04	-1.119971e+02	2.557152e+01	1.128017e+00	1.538602e-02
411000	-4.047236e+04	-1.176300e+02	2.778336e+01	1.064514e+00	1.322621e-02
411500	-4.046153e+04	-1.172388e+02	2.760640e+01	1.112757e+00	2.200818e-02
412000	-4.045427e+04	-1.178205e+02	2.787669e+01	1.024361e+00	1.567664e-02
412500	-4.045377e+04	-1.195482e+02	2.857245e+01	1.055500e+00	1.937468e-02
413000	-4.045490e+04	-1.160151e+02	2.713029e+01	1.084888e+00	9.505220e-03
413500	-4.045489e+04	-1.104959e+02	2.502013e+01	1.120690e+00	2.342701e-02
414000	-4.047441e+04	-1.113612e+02	2.539940e+01	9.550744e-01	2.408531e-02
414500	-4.047000e+04	-1.121864e+02	2.565450e+01	1.095274e+00	1.698833e-02
415000	-4.045430e+04	-1.149674e+02	2.672183e+01	1.079273e+00	1.838965e-02
415500	-4.046207e+04	-1.171633e+02	2.759793e+01	1.058354e+00	1.818554e-02
416000	-4.046072e+04	-1.147358e+02	2.665830e+01	1.011107e+00	8.512309e-03
416500	-4.046318e+04	-1.177584e+02	2.784518e+01	1.040100e+00	1.619455e-02
417000	-4.045114e+04	-1.195162e+02	2.853528e+01	1.113098e+00	2.087479e-02
417500	-4.045689e+04	-1.145218e+02	2.656589e+01	1.035500e+00	1.498182e-02
418000	-4.046786e+04	-1.121621e+02	2.564729e+01	1.090208e+00	2.969733e-02
418500	-4.045224e+04	-1.166034e+02	2.738271e+01	1.036702e+00	2.444150e-02
419000	-4.044909e+04	-1.151369e+02	2.680444e+01	1.036702e+00	1.816218e-02
419500	-4.045313e+04	-1.182089e+02	2.803635e+01	1.019850e+00	8.813930e-03
420000	-4.045657e+04	-1.177047e+02	2.783563e+01	1.009985e+00	1.985992e-02
420500	-4.046574e+04	-1.182848e+02	2.806871e+01	1.016422e+00	1.990727e-02
421000	-4.045707e+04	-1.125009e+02	2.580182e+01	1.017093e+00	1.432135e-02
421500	-4.045265e+04	-1.186367e+02	2.821235e+01	1.017093e+00	1.356408e-02
422000	-4.046069e+04	-1.109177e+02	2.522270e+01	9.900552e-01	1.716401e-02
422500	-4.045933e+04	-1.164361e+02	2.728627e+01	1.111865e+00	1.134190e-02
423000	-4.047521e+04	-1.116380e+02	2.543470e+01	1.136756e+00	1.880117e-02
423500	-4.045587e+04	-1.186721e+02	2.824123e+01	9.820122e-01	1.780596e-02
424000	-4.045945e+04	-1.162163e+02	2.724145e+01	1.005064e+00	2.504436e-02
424500	-4.046635e+04	-1.202555e+02	2.887692e+01	1.032726e+00	1.592907e-02
425000	-4.046097e+04	-1.168926e+02	2.751424e+01	9.965036e-01	1.741766e-02
425500	-4.046611e+04	-1.169787e+02	2.753247e+01	1.037036e+00	1.739507e-02
426000	-4.047454e+04	-1.175588e+02	2.776434e+01	1.040417e+00	1.271871e-02
426500	-4.046059e+04	-1.167009e+02	2.744267e+01	9.838471e-01	1.511374e-02
427000	-4.046662e+04	-1.189183e+02	2.832112e+01	1.033845e+00	5.414438e-03
427500	-4.045859e+04	-1.171139e+02	2.757477e+01	1.066629e+00	2.349075e-02
428000	-4.046980e+04	-1.142796e+02	2.648434e+01	1.004321e+00	1.603285e-02
428500	-4.046104e+04	-1.169822e+02	2.752561e+01	1.057654e+00	2.243631e-02
429000	-4.047208e+04	-1.150775e+02	2.679657e+01	9.974903e-01	1.202345e-02
429500	-4.045779e+04	-1.172873e+02	2.763487e+01	1.090347e+00	2.614464e-02
430000	-4.047062e+04	-1.130302e+02	2.600572e+01	1.006438e+00	8.316530e-03
430500	-4.046660e+04	-1.095318e+02	2.467445e+01	1.109349e+00	2.684738e-02
431000	-4.046119e+04	-1.155508e+02	2.697815e+01	1.006922e+00	2.509788e-02
431500	-4.045256e+04	-1.164750e+02	2.735348e+01	9.817618e-01	2.662421e-02
432000	-4.046383e+04	-1.179828e+02	2.795076e+01	1.004096e+00	5.082080e-03
432500	-4.045222e+04	-1.138030e+02	2.628324e+01	1.050915e+00	1.277373e-02
433000	-4.045531e+04	-1.184468e+02	2.807609e+01	1.160279e+00	1.830438e-02
433500	-4.046265e+04	-1.228110e+02	2.992454e+01	1.131444e+00	2.236350e-02
434000	-4.046179e+04	-1.164201e+02	2.732703e+01	9.932732e-01	1.454832e-02
434500	-4.045545e+04	-1.163492e+02	2.730599e+01	9.753162e-01	2.240526e-02
435000	-4.046152e+04	-1.155585e+02	2.693230e+01	1.131424e+00	2.191363e-02
435500	-4.046400e+04	-1.131935e+02	2.603611e+01	1.089602e+00	2.079941e-02
436000	-4.045570e+04	-1.149472e+02	2.671211e+01	1.084022e+00	1.934933e-02
436500	-4.045537e+04	-1.175766e+02	2.776557e+01	1.055233e+00	1.552990e-02
437000	-4.045742e+04	-1.173064e+02	2.765714e+01	1.054035e+00	2.509462e-02
437500	-4.045780e+04	-1.153855e+02	2.689437e+01	1.055297e+00	2.498951e-02
438000	-4.046361e+04	-1.165595e+02	2.736714e+01	1.031929e+00	1.529436e-02
438500	-4.045578e+04	-1.156125e+02	2.698397e+01	1.053800e+00	1.589624e-02
439000	-4.045387e+04	-1.132371e+02	2.607347e+01	1.034883e+00	2.046969e-02
439500	-4.046773e+04	-1.172562e+02	2.764278e+01	1.039603e+00	2.142830e-02
440000	-4.046375e+04	-1.140044e+02	2.636387e+01	1.042076e+00	2.120931e-02
440500	-4.046114e+04	-1.138774e+02	2.634290e+01	9.697658e-01	9.280689e-03
441000	-4.046568e+04	-1.155049e+02	2.698606e+01	9.408538e-01	5.980799e-03
441500	-4.047438e+04	-1.149108e+02	2.668972e+01	1.105212e+00	3.143774e-02
442000	-4.046320e+04	-1.146394e+02	2.663672e+01	9.702722e-01	6.001958e-03
442500	-4.046549e+04	-1.161035e+02	2.714294e+01	1.141241e+00	1.606952e-02
443000	-4.046333e+04	-1.167678e+02	2.745555e+01	1.018440e+00	1.349548e-02
443500	-4.047052e+04	-1.138296e+02	2.630055e+01	1.032381e+00	1.779568e-02
444000	-4.045779e+04	-1.141092e+02	2.640168e+01	1.048520e+00	1.071065e-02
444500	-4.046340e+04	-1.150414e+02	2.676732e+01	1.036456e+00	1.657801e-02
445000	-4.046757e+04	-1.173482e+02	2.770566e+01	9.753321e-01	1.333029e-02
445500	-4.045908e+04	-1.128428e+02	2.593854e+01	9.964726e-01	1.876349e-02
446000	-4.045860e+04	-1.147426e+02	2.664190e+01	1.060100e+00	1.640137e-02
446500	-4.045983e+04	-1.172514e+02	2.769353e+01	9.086636e-01	6.512910e-03
447000	-4.046665e+04	-1.188324e+02	2.829997e+01	9.993694e-01	2.083591e-02
447500	-4.046033e+04	-1.116948e+02	2.548759e+01	1.051150e+00	1.499236e-02
448000	-4.045615e+04	-1.125830e+02	2.583372e+01	1.014438e+00	1.499236e-02
448500	-4.046939e+04	-1.170850e+02	2.759727e+01	9.816735e-01	9.546851e-03
449000	-4.046469e+04	-1.122412e+02	2.568848e+01	1.059267e+00	2.977804e-02
449500	-4.046428e+04	-1.214265e+02	2.937084e+01	1.034964e+00	1.086975e-02
450000	-4.046520e+04	-1.150392e+02	2.674605e+01	1.088772e+00	2.032720e-02
450500	-4.045596e+04	-1.195336e+02	2.857701e+01	1.029837e+00	1.434302e-02
451000	-4.046344e+04	-1.163851e+02	2.727535e+01	1.088404e+00	2.843117e-02
451500	-4.046698e+04	-1.127202e+02	2.585406e+01	1.097666e+00	1.833256e-02
452000	-4.045830e+04	-1.163125e+02	2.725722e+01	1.061477e+00	1.331422e-02
452500	-4.046122e+04	-1.196269e+02	2.862438e+01	1.009062e+00	9.109223e-03
453000	-4.047078e+04	-1.121395e+02	2.564222e+01	1.081215e+00	2.153784e-02
453500	-4.045536e+04	-1.196814e+02	2.863302e+01	1.042896e+00	2.216717e-02
454000	-4.046306e+04	-1.219533e+02	2.960050e+01	1.024810e+00	1.384770e-02
454500	-4.045730e+04	-1.211893e+02	2.926854e+01	1.038354e+00	1.829862e-02
455000	-4.046675e+04	-1.140216e+02	2.635047e+01	1.094253e+00	9.938559e-03
455500	-4.046487e+04	-1.160012e+02	2.713121e+01	1.068611e+00	1.526697e-02
456000	-4.045836e+04	-1.151407e+02	2.682052e+01	9.993694e-01	1.598287e-02
456500	-4.047586e+04	-1.194136e+02	2.850759e+01	1.077321e+00	2.434697e-02
457000	-4.046283e+04	-1.165799e+02	2.735160e+01	1.091297e+00	1.673526e-02
457500	-4.044944e+04	-1.152517e+02	2.685833e+01	1.013605e+00	1.453234e-02
458000	-4.046267e+04	-1.208788e+02	2.919798e+01	8.941672e-01	6.216601e-03
458500	-4.045478e+04	-1.156637e+02	2.701027e+01	1.038093e+00	1.779033e-02
459000	-4.045525e+04	-1.138095e+02	2.628046e+01	1.064735e+00	1.683672e-02
459500	-4.045757e+04	-1.227718e+02	2.992819e+01	1.083823e+00	1.722482e-02
460000	-4.046010e+04	-1.150101e+02	2.672307e+01	1.118768e+00	1.730315e-02
460500	-4.045810e+04	-1.147609e+02	2.666224e+01	1.025994e+00	1.892820e-02
461000	-4.047934e+04	-1.180175e+02	2.791691e+01	1.122147e+00	1.279629e-02
461500	-4.046389e+04	-1.142556e+02	2.643705e+01	1.103012e+00	2.442432e-02
462000	-4.046448e+04	-1.102251e+02	2.493116e+01	1.093960e+00	2.382949e-02
462500	-4.046472e+04	-1.141021e+02	2.639074e+01	1.069879e+00	2.344644e-02
463000	-4.046727e+04	-1.182650e+02	2.804896e+01	1.045056e+00	1.389725e-02
463500	-4.046406e+04	-1.187520e+02	2.825063e+01	1.039000e+00	2.195524e-02
464000	-4.046721e+04	-1.183381e+02	2.809054e+01	1.016171e+00	1.270182e-02
464500	-4.046304e+04	-1.210936e+02	2.925408e+01	9.766763e-01	1.002132e-02
465000	-4.046818e+04	-1.156220e+02	2.697858e+01	1.077034e+00	2.865380e-02
465500	-4.046223e+04	-1.117349e+02	2.548438e+01	1.099852e+00	2.033944e-02
466000	-4.045607e+04	-1.131808e+02	2.602969e+01	1.093837e+00	1.448123e-02
466500	-4.045198e+04	-1.174485e+02	2.772183e+01	1.035496e+00	1.550002e-02
467000	-4.045973e+04	-1.140595e+02	2.640100e+01	1.000564e+00	1.202523e-02
467500	-4.045136e+04	-1.160687e+02	2.717551e+01	1.024000e+00	9.549111e-03
468000	-4.046511e+04	-1.113095e+02	2.535765e+01	1.016137e+00	2.099979e-02
468500	-4.045561e+04	-1.111212e+02	2.525768e+01	1.098603e+00	1.888731e-02
469000	-4.046323e+04	-1.139223e+02	2.632238e+01	1.068155e+00	1.274108e-02
469500	-4.046378e+04	-1.153217e+02	2.685756e+01	1.085521e+00	1.737979e-02
470000	-4.045305e+04	-1.154802e+02	2.694596e+01	1.018335e+00	2.410851e-02
470500	-4.045797e+04	-1.120222e+02	2.558919e+01	1.105804e+00	1.387841e-02
471000	-4.046100e+04	-1.158089e+02	2.707691e+01	1.013985e+00	1.253084e-02
471500	-4.046502e+04	-1.148246e+02	2.665824e+01	1.099979e+00	2.910693e-02
472000	-4.046220e+04	-1.152778e+02	2.683430e+01	1.101201e+00	2.623794e-02
472500	-4.046233e+04	-1.115650e+02	2.545495e+01	1.009151e+00	2.188844e-02
473000	-4.046275e+04	-1.178514e+02	2.788413e+01	1.036900e+00	1.849323e-02
473500	-4.046884e+04	-1.139860e+02	2.629869e+01	1.193575e+00	1.941955e-02
474000	-4.046518e+04	-1.143665e+02	2.649385e+01	1.066614e+00	9.248797e-03
474500	-4.047379e+04	-1.163128e+02	2.724180e+01	1.100669e+00	2.410056e-02
475000	-4.045998e+04	-1.202849e+02	2.889090e+01	1.028741e+00	1.964591e-02
475500	-4.046304e+04	-1.110379e+02	2.524480e+01	1.050273e+00	3.298349e-02
476000	-4.047986e+04	-1.135000e+02	2.615114e+01	1.093716e+00	1.614279e-02
476500	-4.045905e+04	-1.172401e+02	2.764329e+01	1.022246e+00	1.926426e-02
477000	-4.045669e+04	-1.195220e+02	2.857111e+01	1.032518e+00	1.614279e-02
477500	-4.046163e+04	-1.151060e+02	2.675971e+01	1.120560e+00	2.320142e-02
478000	-4.046811e+04	-1.074273e+02	2.396518e+01	1.000800e+00	1.064116e-02
478500	-4.047863e+04	-1.158929e+02	2.713418e+01	9.528261e-01	2.231692e-02
479000	-4.047089e+04	-1.129004e+02	2.592604e+01	1.087154e+00	2.323134e-02
479500	-4.046638e+04	-1.179313e+02	2.794410e+01	9.690124e-01	1.796446e-02
480000	-4.046026e+04	-1.183557e+02	2.809357e+01	1.026386e+00	1.974913e-02
480500	-4.045443e+04	-1.169505e+02	2.753750e+01	9.962714e-01	8.364986e-03
481000	-4.046555e+04	-1.073549e+02	2.390937e+01	1.087891e+00	2.294526e-02
481500	-4.046082e+04	-1.183523e+02	2.809744e+01	1.013465e+00	1.421968e-02
482000	-4.046124e+04	-1.155697e+02	2.697575e+01	1.031964e+00	1.340460e-02
482500	-4.046366e+04	-1.140440e+02	2.640192e+01	9.827367e-01	1.086219e-02
483000	-4.046015e+04	-1.093904e+02	2.467609e+01	9.634045e-01	6.903234e-03
483500	-4.045963e+04	-1.188654e+02	2.829151e+01	1.052924e+00	2.271884e-02
484000	-4.048984e+04	-1.159047e+02	2.709384e+01	1.066850e+00	2.876344e-02
484500	-4.046870e+04	-1.071527e+02	2.384570e+01	1.068039e+00	1.577234e-02
485000	-4.046411e+04	-1.166504e+02	2.740372e+01	1.031001e+00	2.046242e-02
485500	-4.046345e+04	-1.224820e+02	2.984122e+01	9.948616e-01	1.324310e-02
486000	-4.046124e+04	-1.151388e+02	2.681167e+01	1.020129e+00	2.503647e-02
486500	-4.046663e+04	-1.186824e+02	2.822093e+01	1.041835e+00	1.361462e-02
487000	-4.045873e+04	-1.158585e+02	2.707096e+01	1.078691e+00	1.707994e-02
487500	-4.045133e+04	-1.161968e+02	2.720720e+01	1.072057e+00	1.978357e-02
488000	-4.045776e+04	-1.148531e+02	2.667181e+01	1.093599e+00	2.220513e-02
488500	-4.045584e+04	-1.137027e+02	2.623052e+01	1.088389e+00	2.256005e-02
489000	-4.046617e+04	-1.130263e+02	2.596934e+01	1.098570e+00	2.284365e-02
489500	-4.048057e+04	-1.186911e+02	2.824279e+01	9.972664e-01	1.382679e-02
490000	-4.047135e+04	-1.135376e+02	2.619147e+01	1.025577e+00	9.976897e-03
490500	-4.046252e+04	-1.160440e+02	2.716310e+01	1.030711e+00	1.291687e-02
491000	-4.046582e+04	-1.127361e+02	2.588097e+01	1.042157e+00	1.722427e-02
491500	-4.045603e+04	-1.159241e+02	2.711611e+01	1.029731e+00	1.526645e-02
492000	-4.046557e+04	-1.088959e+02	2.448629e+01	9.975188e-01	9.462929e-03
492500	-4.046046e+04	-1.150308e+02	2.676011e+01	1.044314e+00	1.682925e-02
493000	-4.046926e+04	-1.136349e+02	2.619729e+01	1.107627e+00	1.363175e-02
493500	-4.046328e+04	-1.157065e+02	2.702499e+01	1.043488e+00	1.520528e-02
494000	-4.046111e+04	-1.101909e+02	2.494801e+01	1.013410e+00	1.315957e-02
494500	-4.046762e+04	-1.184615e+02	2.810331e+01	1.108371e+00	2.791658e-02
495000	-4.045966e+04	-1.224349e+02	2.980667e+01	1.027662e+00	1.483001e-02
495500	-4.045803e+04	-1.138826e+02	2.632433e+01	1.023358e+00	1.888953e-02
496000	-4.045126e+04	-1.124678e+02	2.577759e+01	1.048447e+00	2.133621e-02
496500	-4.046032e+04	-1.142855e+02	2.648416e+01	1.010771e+00	1.958018e-02
497000	-4.045657e+04	-1.211125e+02	2.925527e+01	9.927911e-01	1.243521e-02
497500	-4.045907e+04	-1.210315e+02	2.922089e+01	9.928469e-01	1.377476e-02
498000	-4.046767e+04	-1.153680e+02	2.690588e+01	1.008434e+00	1.368499e-02
498500	-4.045610e+04	-1.157760e+02	2.705818e+01	1.028641e+00	1.302303e-02
499000	-4.045637e+04	-1.141688e+02	2.640868e+01	1.089963e+00	1.320004e-02
499500	-4.046092e+04	-1.152632e+02	2.685883e+01	1.023788e+00	1.692508e-02
500000	-4.045586e+04	-1.145400e+02	2.658451e+01	1.005562e+00	1.404057e-02
500500	-4.046617e+04	-1.136061e+02	2.623310e+01	9.850429e-01	1.030681e-02
501000	-4.046306e+04	-1.102951e+02	2.498349e+01	1.020320e+00	1.500992e-02
501500	-4.046846e+04	-1.117341e+02	2.549625e+01	1.067186e+00	1.743658e-02
502000	-4.045931e+04	-1.187364e+02	2.826358e+01	9.919120e-01	9.240551e-03
502500	-4.046947e+04	-1.186978e+02	2.822652e+01	1.043572e+00	2.281088e-02
503000	-4.047785e+04	-1.123678e+02	2.574434e+01	1.036944e+00	1.241272e-02
503500	-4.046135e+04	-1.154404e+02	2.689982e+01	1.096256e+00	1.703496e-02
504000	-4.046565e+04	-1.068621e+02	2.374026e+01	1.080474e+00	1.037635e-02
504500	-4.046961e+04	-1.175347e+02	2.777011e+01	1.002023e+00	8.049991e-03
505000	-4.045640e+04	-1.195527e+02	2.858284e+01	1.034941e+00	1.504456e-02
505500	-4.046003e+04	-1.138858e+02	2.632417e+01	1.026953e+00	1.504456e-02
506000	-4.046927e+04	-1.151239e+02	2.681623e+01	9.934793e-01	1.458570e-02
506500	-4.045901e+04	-1.134672e+02	2.614999e+01	1.063917e+00	1.589954e-02
507000	-4.045363e+04	-1.134906e+02	2.617032e+01	1.034008e+00	1.691901e-02
507500	-4.045209e+04	-1.146713e+02	2.660985e+01	1.071477e+00	2.641242e-02
508000	-4.047281e+04	-1.138129e+02	2.627452e+01	1.083580e+00	1.862877e-02
508500	-4.045176e+04	-1.169289e+02	2.751111e+01	1.040576e+00	1.989823e-02
509000	-4.045714e+04	-1.144539e+02	2.653027e+01	1.059706e+00	1.576924e-02
509500	-4.045698e+04	-1.183195e+02	2.806442e+01	1.061643e+00	2.042547e-02
510000	-4.047917e+04	-1.236440e+02	3.036670e+01	9.522046e-01	1.434406e-02
510500	-4.045735e+04	-1.176841e+02	2.782475e+01	1.016225e+00	1.950125e-02
511000	-4.045940e+04	-1.201672e+02	2.883856e+01	1.036014e+00	2.859960e-02
511500	-4.046688e+04	-1.155507e+02	2.694798e+01	1.083733e+00	2.460597e-02
512000	-4.046310e+04	-1.174577e+02	2.776248e+01	9.439720e-01	7.374599e-03
512500	-4.045822e+04	-1.159155e+02	2.710365e+01	1.052750e+00	1.235551e-02
513000	-4.045575e+04	-1.170820e+02	2.756236e+01	1.065786e+00	1.403735e-02
513500	-4.046458e+04	-1.204839e+02	2.895641e+01	1.071720e+00	1.793759e-02
514000	-4.046547e+04	-1.236129e+02	3.033999e+01	9.818582e-01	5.429518e-03
514500	-4.046538e+04	-1.137926e+02	2.626272e+01	1.094155e+00	2.221760e-02
515000	-4.045909e+04	-1.121625e+02	2.565622e+01	1.066740e+00	1.128516e-02
515500	-4.045970e+04	-1.161349e+02	2.721206e+01	9.978229e-01	2.027576e-02
516000	-4.045658e+04	-1.138608e+02	2.627980e+01	1.117685e+00	2.491147e-02
516500	-4.045550e+04	-1.181163e+02	2.798296e+01	1.058402e+00	1.590841e-02
517000	-4.046278e+04	-1.144892e+02	2.654442e+01	1.058402e+00	1.562393e-02
517500	-4.046439e+04	-1.126969e+02	2.587063e+01	1.030418e+00	4.518441e-03
518000	-4.046704e+04	-1.164927e+02	2.733963e+01	1.034249e+00	2.262126e-02
518500	-4.046350e+04	-1.151906e+02	2.680109e+01	1.099022e+00	2.630290e-02
519000	-4.046231e+04	-1.209732e+02	2.915124e+01	1.099022e+00	1.775692e-02
519500	-4.046550e+04	-1.148521e+02	2.672936e+01	9.445272e-01	1.834282e-02
520000	-4.045963e+04	-1.181289e+02	2.798030e+01	1.077539e+00	2.258527e-02
520500	-4.045340e+04	-1.181897e+02	2.803605e+01	1.001392e+00	5.464198e-03
521000	-4.044408e+04	-1.167824e+02	2.745867e+01	1.025313e+00	1.436384e-02
521500	-4.046665e+04	-1.162863e+02	2.723778e+01	1.084312e+00	1.738504e-02
522000	-4.046242e+04	-1.145968e+02	2.657775e+01	1.079875e+00	2.860982e-02
522500	-4.046041e+04	-1.154744e+02	2.690762e+01	1.110345e+00	2.048606e-02
523000	-4.046178e+04	-1.183194e+02	2.806760e+01	1.053736e+00	1.607940e-02
523500	-4.046458e+04	-1.160578e+02	2.712521e+01	1.140392e+00	1.329095e-02
524000	-4.045737e+04	-1.156338e+02	2.695220e+01	1.156015e+00	1.948045e-02
524500	-4.046590e+04	-1.105046e+02	2.506578e+01	1.004549e+00	2.326641e-02
525000	-4.045565e+04	-1.120073e+02	2.560305e+01	1.053725e+00	9.434035e-03
525500	-4.046498e+04	-1.187733e+02	2.828655e+01	9.728670e-01	2.002587e-02
526000	-4.046298e+04	-1.150613e+02	2.678274e+01	1.016773e+00	1.745392e-02
526500	-4.045765e+04	-1.137061e+02	2.624200e+01	1.061764e+00	1.986422e-02
527000	-4.045440e+04	-1.152425e+02	2.684471e+01	1.039171e+00	2.005093e-02
527500	-4.046246e+04	-1.094882e+02	2.467810e+01	1.055678e+00	2.546597e-02
528000	-4.045582e+04	-1.151688e+02	2.679578e+01	1.090839e+00	2.159958e-02
528500	-4.045641e+04	-1.136163e+02	2.623026e+01	1.002679e+00	2.346759e-02
529000	-4.046799e+04	-1.175151e+02	2.772855e+01	1.085427e+00	2.679113e-02
529500	-4.046540e+04	-1.165528e+02	2.738284e+01	9.857209e-01	1.316658e-02
530000	-4.046376e+04	-1.133669e+02	2.614799e+01	9.688829e-01	1.132917e-02
530500	-4.045462e+04	-1.190989e+02	2.834570e+01	1.154670e+00	1.776405e-02
531000	-4.045516e+04	-1.185077e+02	2.817659e+01	9.753097e-01	1.345682e-02
531500	-4.047272e+04	-1.184948e+02	2.815565e+01	1.013641e+00	2.186444e-02
532000	-4.047474e+04	-1.166777e+02	2.738649e+01	1.101547e+00	1.541540e-02
532500	-4.046123e+04	-1.176401e+02	2.783104e+01	9.567126e-01	1.454208e-02
533000	-4.046901e+04	-1.131675e+02	2.602351e+01	1.096900e+00	2.359844e-02
533500	-4.046349e+04	-1.174723e+02	2.770219e+01	1.108033e+00	1.977799e-02
534000	-4.045684e+04	-1.174126e+02	2.773181e+01	9.748953e-01	1.078756e-02
534500	-4.045604e+04	-1.187142e+02	2.823360e+01	1.042710e+00	2.219600e-02
535000	-4.046247e+04	-1.110623e+02	2.526568e+01	1.017919e+00	1.473588e-02
535500	-4.046705e+04	-1.118263e+02	2.554174e+01	1.037095e+00	1.473588e-02
536000	-4.045824e+04	-1.135617e+02	2.619628e+01	1.037095e+00	1.695343e-02
536500	-4.046530e+04	-1.112452e+02	2.530104e+01	1.105009e+00	2.260810e-02
537000	-4.046715e+04	-1.173291e+02	2.769210e+01	9.899544e-01	2.233893e-02
537500	-4.046281e+04	-1.114525e+02	2.540666e+01	1.026793e+00	2.348445e-02
538000	-4.046073e+04	-1.110080e+02	2.523299e+01	1.052406e+00	1.569215e-02
538500	-4.046146e+04	-1.121216e+02	2.563218e+01	1.090107e+00	1.353508e-02
539000	-4.045534e+04	-1.166001e+02	2.738614e+01	1.024814e+00	1.878413e-02
539500	-4.046112e+04	-1.204211e+02	2.894235e+01	1.042447e+00	1.763210e-02
540000	-4.045953e+04	-1.157292e+02	2.703068e+01	1.051700e+00	1.746319e-02
540500	-4.045804e+04	-1.165058e+02	2.733986e+01	1.046743e+00	1.440990e-02
541000	-4.046555e+04	-1.188754e+02	2.828502e+01	1.078704e+00	1.331788e-02
541500	-4.046688e+04	-1.165437e+02	2.736330e+01	1.025771e+00	1.043836e-02
542000	-4.046046e+04	-1.181072e+02	2.796927e+01	1.083010e+00	2.962510e-02
542500	-4.047682e+04	-1.215213e+02	2.935148e+01	1.175274e+00	2.147196e-02
543000	-4.047219e+04	-1.154177e+02	2.687752e+01	1.130544e+00	2.350412e-02
543500	-4.046195e+04	-1.172409e+02	2.762339e+01	1.072582e+00	2.412015e-02
544000	-4.045159e+04	-1.123148e+02	2.571192e+01	1.070330e+00	2.141426e-02
544500	-4.046249e+04	-1.169805e+02	2.750413e+01	1.109593e+00	2.233874e-02
545000	-4.046097e+04	-1.162019e+02	2.722655e+01	1.028229e+00	1.929060e-02
545500	-4.045865e+04	-1.161203e+02	2.717320e+01	1.081441e+00	1.389445e-02
546000	-4.046319e+04	-1.221218e+02	2.967648e+01	1.016515e+00	1.479236e-02
546500	-4.046132e+04	-1.127732e+02	2.585329e+01	1.152733e+00	2.949774e-02
547000	-4.045699e+04	-1.142084e+02	2.641736e+01	1.107040e+00	2.616379e-02
547500	-4.045586e+04	-1.153637e+02	2.689497e+01	1.031917e+00	1.051529e-02
548000	-4.046345e+04	-1.136900e+02	2.621744e+01	1.109921e+00	1.947320e-02
548500	-4.046133e+04	-1.178737e+02	2.784689e+01	1.151155e+00	1.919369e-02
549000	-4.046068e+04	-1.150178e+02	2.673402e+01	1.098277e+00	1.743604e-02
549500	-4.046353e+04	-1.184575e+02	2.809223e+01	1.131469e+00	1.737721e-02
550000	-4.046937e+04	-1.100236e+02	2.487725e+01	1.040627e+00	7.462013e-03
550500	-4.045905e+04	-1.172926e+02	2.767727e+01	9.902255e-01	1.658117e-02
551000	-4.046450e+04	-1.171282e+02	2.755774e+01	1.123421e+00	2.017215e-02
551500	-4.046534e+04	-1.167767e+02	2.744460e+01	1.054835e+00	2.409230e-02
552000	-4.047216e+04	-1.201065e+02	2.883072e+01	9.940687e-01	1.782513e-02
552500	-4.047470e+04	-1.139183e+02	2.632977e+01	1.044876e+00	2.221682e-02
553000	-4.046320e+04	-1.165970e+02	2.738426e+01	1.026439e+00	2.023301e-02
553500	-4.045934e+04	-1.177656e+02	2.786408e+01	1.000636e+00	1.865182e-02
554000	-4.046111e+04	-1.180163e+02	2.795057e+01	1.038081e+00	1.690667e-02
554500	-4.046285e+04	-1.192939e+02	2.847603e+01	1.033920e+00	1.799381e-02
555000	-4.046066e+04	-1.133646e+02	2.611847e+01	1.044081e+00	2.875355e-02
555500	-4.046535e+04	-1.129325e+02	2.594465e+01	1.070080e+00	1.087629e-02
556000	-4.046303e+04	-1.161246e+02	2.718238e+01	1.062501e+00	1.632748e-02
556500	-4.046765e+04	-1.109878e+02	2.520318e+01	1.113213e+00	2.520383e-02
557000	-4.045683e+04	-1.155388e+02	2.694429e+01	1.081195e+00	2.606386e-02
557500	-4.046817e+04	-1.125525e+02	2.583824e+01	9.719208e-01	1.400749e-02
558000	-4.046315e+04	-1.106462e+02	2.509011e+01	1.079660e+00	1.482437e-02
558500	-4.046322e+04	-1.150089e+02	2.673812e+01	1.078845e+00	1.081452e-02
559000	-4.045408e+04	-1.159976e+02	2.711617e+01	1.103113e+00	1.915341e-02
559500	-4.046590e+04	-1.126319e+02	2.581874e+01	1.103113e+00	1.915341e-02
560000	-4.046653e+04	-1.201560e+02	2.879527e+01	1.128271e+00	1.852626e-02
560500	-4.045401e+04	-1.101947e+02	2.489451e+01	1.164229e+00	2.202443e-02
561000	-4.046515e+04	-1.128760e+02	2.591251e+01	1.098533e+00	2.092931e-02
561500	-4.047386e+04	-1.186687e+02	2.821247e+01	1.048725e+00	2.891786e-02
562000	-4.046632e+04	-1.178184e+02	2.785897e+01	1.066009e+00	2.142419e-02
562500	-4.046902e+04	-1.144905e+02	2.657026e+01	9.929184e-01	1.214379e-02
563000	-4.046850e+04	-1.164882e+02	2.731843e+01	1.083064e+00	2.157699e-02
563500	-4.045888e+04	-1.121774e+02	2.564660e+01	1.107305e+00	2.165846e-02
564000	-4.045850e+04	-1.200430e+02	2.878812e+01	1.032373e+00	2.837352e-02
564500	-4.045734e+04	-1.117515e+02	2.548809e+01	1.106453e+00	1.412841e-02
565000	-4.046623e+04	-1.153125e+02	2.687850e+01	1.022831e+00	2.199737e-02
565500	-4.046955e+04	-1.167484e+02	2.743150e+01	1.059354e+00	1.222397e-02
566000	-4.045892e+04	-1.138962e+02	2.632888e+01	1.025092e+00	9.154250e-03
566500	-4.045080e+04	-1.153859e+02	2.687132e+01	1.114543e+00	1.821733e-02
567000	-4.046216e+04	-1.180485e+02	2.795246e+01	1.065708e+00	1.372199e-02
567500	-4.047231e+04	-1.165985e+02	2.741828e+01	9.425520e-01	2.538316e-02
568000	-4.046517e+04	-1.161545e+02	2.721260e+01	1.016108e+00	1.700598e-02
568500	-4.046672e+04	-1.139022e+02	2.632699e+01	1.036042e+00	9.862283e-03
569000	-4.046081e+04	-1.145426e+02	2.655695e+01	1.079456e+00	1.532895e-02
569500	-4.044853e+04	-1.125059e+02	2.578795e+01	1.058953e+00	8.871354e-03
570000	-4.045542e+04	-1.113997e+02	2.536163e+01	1.095618e+00	2.103458e-02
570500	-4.045907e+04	-1.148758e+02	2.667545e+01	1.106922e+00	1.372414e-02
571000	-4.046251e+04	-1.111961e+02	2.531342e+01	1.022426e+00	2.431487e-02
571500	-4.045873e+04	-1.176293e+02	2.776695e+01	1.104484e+00	1.546691e-02
572000	-4.046181e+04	-1.127399e+02	2.587550e+01	1.060492e+00	2.276088e-02
572500	-4.046170e+04	-1.165558e+02	2.735432e+01	1.060350e+00	1.093668e-02
573000	-4.045301e+04	-1.185426e+02	2.815689e+01	1.058347e+00	1.515453e-02
573500	-4.045777e+04	-1.129063e+02	2.594381e+01	1.046065e+00	1.807811e-02
574000	-4.046543e+04	-1.110299e+02	2.520343e+01	1.154579e+00	2.428204e-02
574500	-4.045862e+04	-1.167640e+02	2.745645e+01	1.012451e+00	1.293747e-02
575000	-4.046193e+04	-1.169907e+02	2.751970e+01	1.080966e+00	2.606774e-02
575500	-4.045719e+04	-1.128282e+02	2.593977e+01	9.787015e-01	7.198337e-03
576000	-4.045572e+04	-1.132944e+02	2.607602e+01	1.085513e+00	1.874300e-02
576500	-4.046317e+04	-1.176088e+02	2.779642e+01	1.011015e+00	2.334933e-02
577000	-4.045239e+04	-1.187302e+02	2.824830e+01	1.022923e+00	1.972483e-02
577500	-4.046284e+04	-1.138556e+02	2.631154e+01	1.029665e+00	2.268766e-02
578000	-4.046241e+04	-1.144197e+02	2.649767e+01	1.109871e+00	1.651480e-02
578500	-4.046180e+04	-1.164632e+02	2.731601e+01	1.064164e+00	2.280474e-02
579000	-4.046424e+04	-1.195099e+02	2.852777e+01	1.124954e+00	1.732389e-02
579500	-4.045916e+04	-1.177785e+02	2.785362e+01	1.039354e+00	1.238277e-02
580000	-4.045449e+04	-1.119698e+02	2.557589e+01	1.089063e+00	1.549929e-02
580500	-4.046292e+04	-1.125609e+02	2.579730e+01	1.089063e+00	2.241067e-02
581000	-4.045489e+04	-1.175371e+02	2.773330e+01	1.095647e+00	2.336221e-02
581500	-4.045300e+04	-1.141434e+02	2.639673e+01	1.095647e+00	1.756629e-02
582000	-4.045316e+04	-1.121610e+02	2.566890e+01	1.031349e+00	8.109737e-03
582500	-4.044856e+04	-1.131141e+02	2.602057e+01	1.051231e+00	1.235516e-02
583000	-4.045196e+04	-1.154249e+02	2.693503e+01	9.908621e-01	7.380168e-03
583500	-4.045477e+04	-1.131106e+02	2.602378e+01	1.039276e+00	2.152067e-02
584000	-4.045692e+04	-1.144052e+02	2.650727e+01	1.070593e+00	2.170687e-02
584500	-4.046049e+04	-1.139373e+02	2.635222e+01	1.005358e+00	1.565044e-02
585000	-4.046317e+04	-1.195909e+02	2.859851e+01	1.035400e+00	1.122884e-02
585500	-4.046425e+04	-1.107117e+02	2.510332e+01	1.109130e+00	1.704667e-02
586000	-4.045721e+04	-1.163444e+02	2.731404e+01	9.502295e-01	1.017658e-02
586500	-4.046629e+04	-1.196283e+02	2.862052e+01	1.019814e+00	1.681392e-02
587000	-4.045575e+04	-1.152663e+02	2.683758e+01	1.081267e+00	2.343863e-02
587500	-4.045483e+04	-1.129181e+02	2.593640e+01	1.077485e+00	2.150940e-02
588000	-4.045959e+04	-1.139031e+02	2.630589e+01	1.091888e+00	1.704802e-02
588500	-4.046246e+04	-1.100842e+02	2.489464e+01	1.053378e+00	1.759874e-02
589000	-4.044945e+04	-1.155796e+02	2.697912e+01	1.033240e+00	1.015053e-02
589500	-4.046685e+04	-1.225881e+02	2.983833e+01	1.107652e+00	2.034675e-02
590000	-4.046064e+04	-1.152302e+02	2.682664e+01	1.073149e+00	1.508971e-02
590500	-4.046320e+04	-1.163076e+02	2.726145e+01	1.045952e+00	2.114583e-02
591000	-4.046528e+04	-1.168332e+02	2.747788e+01	1.027976e+00	1.809705e-02
591500	-4.045525e+04	-1.171883e+02	2.761505e+01	1.040663e+00	2.159887e-02
592000	-4.045999e+04	-1.132704e+02	2.606434e+01	1.092184e+00	2.546444e-02
592500	-4.046698e+04	-1.191619e+02	2.844247e+01	9.830484e-01	2.046665e-02
593000	-4.046515e+04	-1.160302e+02	2.715135e+01	1.046653e+00	1.095251e-02
593500	-4.046700e+04	-1.147551e+02	2.665797e+01	1.031255e+00	1.748238e-02
594000	-4.045969e+04	-1.117707e+02	2.554582e+01	9.705948e-01	2.593070e-02
594500	-4.045881e+04	-1.086863e+02	2.437176e+01	1.108796e+00	2.791528e-02
595000	-4.046040e+04	-1.120572e+02	2.562074e+01	1.056342e+00	2.301156e-02
595500	-4.046577e+04	-1.133000e+02	2.608924e+01	1.056342e+00	2.301156e-02
596000	-4.047017e+04	-1.127196e+02	2.587348e+01	1.045558e+00	1.437374e-02
596500	-4.045852e+04	-1.118747e+02	2.557962e+01	9.839375e-01	2.370173e-02
597000	-4.045137e+04	-1.172273e+02	2.760926e+01	1.094139e+00	2.370173e-02
597500	-4.046235e+04	-1.181896e+02	2.801607e+01	1.050316e+00	1.983910e-02
598000	-4.046934e+04	-1.164679e+02	2.736743e+01	9.396152e-01	1.355734e-02
598500	-4.046302e+04	-1.151323e+02	2.678410e+01	1.084232e+00	3.046581e-02
599000	-4.046762e+04	-1.176102e+02	2.781823e+01	9.585026e-01	2.307024e-02
599500	-4.046594e+04	-1.203711e+02	2.894192e+01	9.934126e-01	1.929042e-02
600000	-4.045435e+04	-1.154880e+02	2.692478e+01	1.080124e+00	2.769144e-02
600500	-4.046259e+04	-1.109048e+02	2.518116e+01	1.090123e+00	1.657389e-02
601000	-4.045166e+04	-1.197626e+02	2.866951e+01	1.036283e+00	2.194635e-02
601500	-4.045483e+04	-1.169161e+02	2.752117e+01	1.002613e+00	1.508158e-02
602000	-4.046798e+04	-1.121048e+02	2.561786e+01	1.111658e+00	1.921382e-02
602500	-4.047313e+04	-1.164804e+02	2.732363e+01	1.062156e+00	1.969053e-02
603000	-4.048197e+04	-1.186991e+02	2.824574e+01	9.980599e-01	1.055328e-02
603500	-4.047692e+04	-1.112906e+02	2.535106e+01	1.015034e+00	1.029987e-02
604000	-4.046374e+04	-1.064382e+02	2.358371e+01	1.108825e+00	2.152291e-02
604500	-4.046230e+04	-1.156808e+02	2.702540e+01	1.016724e+00	1.064439e-02
605000	-4.046279e+04	-1.128538e+02	2.592981e+01	1.030567e+00	1.495228e-02
605500	-4.046130e+04	-1.147897e+02	2.668228e+01	1.003180e+00	2.315820e-02
606000	-4.046182e+04	-1.130167e+02	2.598558e+01	1.046089e+00	1.122073e-02
606500	-4.045702e+04	-1.156559e+02	2.700986e+01	1.031305e+00	1.074726e-02
607000	-4.045582e+04	-1.162086e+02	2.723249e+01	1.019982e+00	1.578731e-02
607500	-4.046650e+04	-1.160659e+02	2.714179e+01	1.106558e+00	2.054565e-02
608000	-4.046228e+04	-1.183506e+02	2.807465e+01	1.067623e+00	1.687193e-02
608500	-4.045619e+04	-1.167972e+02	2.744612e+01	1.071459e+00	2.024586e-02
609000	-4.045904e+04	-1.178634e+02	2.789931e+01	1.011438e+00	1.235376e-02
609500	-4.046242e+04	-1.151778e+02	2.684861e+01	9.645093e-01	9.771873e-03
610000	-4.047583e+04	-1.209560e+02	2.911909e+01	1.157862e+00	1.587123e-02
610500	-4.046624e+04	-1.153808e+02	2.692742e+01	9.662196e-01	8.891891e-03
611000	-4.046170e+04	-1.183120e+02	2.807193e+01	1.035700e+00	2.135028e-02
611500	-4.046342e+04	-1.077915e+02	2.407316e+01	1.057440e+00	1.655183e-02
612000	-4.046305e+04	-1.216400e+02	2.947171e+01	1.012122e+00	2.355017e-02
612500	-4.046796e+04	-1.183443e+02	2.806721e+01	1.079590e+00	2.352692e-02
613000	-4.047559e+04	-1.152072e+02	2.685106e+01	9.876573e-01	1.658287e-02
613500	-4.046664e+04	-1.167200e+02	2.745587e+01	9.698903e-01	1.052044e-02
614000	-4.046138e+04	-1.127731e+02	2.588175e+01	1.077130e+00	2.059313e-02
614500	-4.045770e+04	-1.126320e+02	2.583965e+01	1.047705e+00	2.781031e-02
615000	-4.047053e+04	-1.189105e+02	2.830971e+01	1.053723e+00	2.236823e-02
615500	-4.045477e+04	-1.188861e+02	2.833414e+01	9.699314e-01	1.768895e-02
616000	-4.045879e+04	-1.168764e+02	2.750000e+01	1.015816e+00	1.616396e-02
616500	-4.045188e+04	-1.180910e+02	2.799694e+01	9.987643e-01	1.651196e-02
617000	-4.046164e+04	-1.157401e+02	2.703879e+01	1.041990e+00	2.908105e-02
617500	-4.045886e+04	-1.162490e+02	2.719922e+01	1.144394e+00	1.770646e-02
618000	-4.046083e+04	-1.172363e+02	2.765569e+01	9.875962e-01	1.446949e-02
618500	-4.045885e+04	-1.159361e+02	2.710457e+01	1.070995e+00	3.040955e-02
619000	-4.046273e+04	-1.176211e+02	2.779600e+01	1.024382e+00	2.760933e-02
619500	-4.046371e+04	-1.112194e+02	2.531180e+01	1.050055e+00	1.715933e-02
620000	-4.045083e+04	-1.181087e+02	2.800912e+01	9.865227e-01	1.351792e-02
620500	-4.046347e+04	-1.147286e+02	2.662824e+01	1.081375e+00	2.071673e-02
621000	-4.045582e+04	-1.143067e+02	2.647947e+01	1.044096e+00	1.577437e-02
621500	-4.047013e+04	-1.117443e+02	2.548467e+01	1.108475e+00	3.023446e-02
622000	-4.046021e+04	-1.223621e+02	2.979108e+01	9.909643e-01	1.305962e-02
622500	-4.046076e+04	-1.132437e+02	2.607189e+01	1.045595e+00	8.893244e-03
623000	-4.046093e+04	-1.172416e+02	2.763606e+01	1.041756e+00	1.426602e-02
623500	-4.046439e+04	-1.171665e+02	2.761863e+01	1.010040e+00	7.539097e-03
624000	-4.046331e+04	-1.163905e+02	2.726777e+01	1.112866e+00	1.518657e-02
624500	-4.046119e+04	-1.238683e+02	3.042610e+01	1.041605e+00	1.793586e-02
625000	-4.044563e+04	-1.193923e+02	2.850989e+01	1.050452e+00	1.771539e-02
625500	-4.044741e+04	-1.219131e+02	2.958091e+01	1.030276e+00	1.772217e-02
626000	-4.046130e+04	-1.161024e+02	2.719929e+01	9.976611e-01	7.246555e-03
626500	-4.045435e+04	-1.154738e+02	2.692080e+01	1.076099e+00	1.885808e-02
627000	-4.045726e+04	-1.142019e+02	2.642312e+01	1.085511e+00	1.264668e-02
627500	-4.046419e+04	-1.124086e+02	2.572848e+01	1.120007e+00	2.054390e-02
628000	-4.045698e+04	-1.180114e+02	2.797223e+01	9.799174e-01	8.669592e-03
628500	-4.046857e+04	-1.159208e+02	2.713100e+01	9.887799e-01	1.708427e-02
629000	-4.045950e+04	-1.153568e+02	2.684966e+01	1.140881e+00	3.049733e-02
629500	-4.045941e+04	-1.131490e+02	2.601336e+01	1.105095e+00	2.424675e-02
630000	-4.045710e+04	-1.158710e+02	2.708961e+01	1.043864e+00	1.873403e-02
630500	-4.046217e+04	-1.170037e+02	2.754305e+01	1.035669e+00	2.567681e-02
631000	-4.047525e+04	-1.125546e+02	2.582863e+01	9.995934e-01	1.536989e-02
631500	-4.046577e+04	-1.143967e+02	2.652035e+01	1.028235e+00	5.428134e-03
632000	-4.047133e+04	-1.091291e+02	2.456069e+01	1.023052e+00	1.119363e-02
632500	-4.046517e+04	-1.081586e+02	2.421247e+01	1.029778e+00	1.927443e-02
633000	-4.045615e+04	-1.155589e+02	2.696131e+01	1.057944e+00	2.464798e-02
633500	-4.045826e+04	-1.135136e+02	2.617980e+01	1.032176e+00	1.750164e-02
634000	-4.046133e+04	-1.155153e+02	2.696518e+01	1.004454e+00	1.910598e-02
634500	-4.045150e+04	-1.149110e+02	2.669020e+01	1.104134e+00	2.768215e-02
635000	-4.046243e+04	-1.145674e+02	2.658852e+01	1.022642e+00	1.253817e-02
635500	-4.046043e+04	-1.146787e+02	2.660990e+01	1.078792e+00	1.214107e-02
636000	-4.045987e+04	-1.147965e+02	2.663327e+01	1.136219e+00	1.629943e-02
636500	-4.044959e+04	-1.188501e+02	2.825397e+01	1.128971e+00	2.480268e-02
637000	-4.046804e+04	-1.183963e+02	2.812027e+01	1.001635e+00	1.349928e-02
637500	-4.046107e+04	-1.185904e+02	2.816506e+01	1.086242e+00	2.471968e-02
638000	-4.045415e+04	-1.136527e+02	2.621868e+01	1.069420e+00	1.392358e-02
638500	-4.045538e+04	-1.164053e+02	2.730758e+01	1.027435e+00	1.808671e-02
639000	-4.045313e+04	-1.215087e+02	2.944172e+01	9.510281e-01	9.071220e-03
639500	-4.046384e+04	-1.122347e+02	2.567895e+01	1.078187e+00	1.930133e-02
640000	-4.047400e+04	-1.154495e+02	2.694993e+01	9.775048e-01	1.606728e-02
640500	-4.045122e+04	-1.191175e+02	2.843254e+01	9.627216e-01	1.439270e-02
641000	-4.046485e+04	-1.162369e+02	2.724335e+01	1.020892e+00	1.647199e-02
641500	-4.046761e+04	-1.167791e+02	2.746024e+01	1.018025e+00	7.966920e-03
642000	-4.046506e+04	-1.137712e+02	2.628285e+01	1.020201e+00	1.350650e-02
642500	-4.046460e+04	-1.167475e+02	2.743191e+01	1.057396e+00	9.234764e-03
643000	-4.046432e+04	-1.169128e+02	2.750121e+01	1.049274e+00	1.379180e-02
643500	-4.045239e+04	-1.135032e+02	2.614970e+01	1.100620e+00	1.982661e-02
644000	-4.045617e+04	-1.158043e+02	2.704096e+01	1.100620e+00	1.655414e-02
644500	-4.046539e+04	-1.164170e+02	2.725589e+01	1.169374e+00	2.238972e-02
645000	-4.047315e+04	-1.155087e+02	2.692910e+01	1.089857e+00	1.420518e-02
645500	-4.045756e+04	-1.130375e+02	2.599887e+01	1.031889e+00	2.028520e-02
646000	-4.046333e+04	-1.142408e+02	2.642010e+01	1.132314e+00	3.015763e-02
646500	-4.046690e+04	-1.149574e+02	2.669730e+01	1.132314e+00	1.204579e-02
647000	-4.046485e+04	-1.191598e+02	2.840872e+01	1.062684e+00	1.382507e-02
647500	-4.046794e+04	-1.165991e+02	2.737341e+01	1.055730e+00	2.359997e-02
648000	-4.046108e+04	-1.142495e+02	2.645853e+01	1.041190e+00	1.541534e-02
648500	-4.047837e+04	-1.114692e+02	2.539681e+01	1.070089e+00	1.363404e-02
649000	-4.046110e+04	-1.120180e+02	2.559417e+01	1.088270e+00	1.234794e-02
649500	-4.045740e+04	-1.195933e+02	2.859247e+01	1.052290e+00	1.503739e-02
650000	-4.046869e+04	-1.100927e+02	2.491838e+01	9.966748e-01	8.449356e-03
650500	-4.046041e+04	-1.172738e+02	2.765949e+01	1.015634e+00	2.037771e-02
651000	-4.046222e+04	-1.210966e+02	2.919758e+01	1.112915e+00	2.633498e-02
651500	-4.047035e+04	-1.177479e+02	2.786941e+01	9.696912e-01	2.326847e-02
652000	-4.045481e+04	-1.162976e+02	2.725613e+01	1.049302e+00	1.841263e-02
652500	-4.046118e+04	-1.181962e+02	2.801489e+01	1.059885e+00	1.652735e-02
653000	-4.046211e+04	-1.149977e+02	2.675245e+01	1.030875e+00	1.865425e-02
653500	-4.045994e+04	-1.129033e+02	2.594994e+01	1.026864e+00	1.755645e-02
654000	-4.048101e+04	-1.142977e+02	2.646707e+01	1.067235e+00	1.589235e-02
654500	-4.045879e+04	-1.098836e+02	2.480692e+01	1.094552e+00	1.906027e-02
655000	-4.045595e+04	-1.157717e+02	2.706442e+01	1.008448e+00	1.255932e-02
655500	-4.045743e+04	-1.103613e+02	2.502629e+01	9.692149e-01	1.255932e-02
656000	-4.044895e+04	-1.158140e+02	2.706630e+01	1.045986e+00	1.272323e-02
656500	-4.045712e+04	-1.173941e+02	2.770600e+01	1.020443e+00	9.517203e-03
657000	-4.045562e+04	-1.178267e+02	2.784877e+01	1.099492e+00	2.468297e-02
657500	-4.045520e+04	-1.145287e+02	2.654629e+01	1.093069e+00	2.354854e-02
658000	-4.045937e+04	-1.109587e+02	2.523081e+01	1.008975e+00	1.524703e-02
658500	-4.046331e+04	-1.166277e+02	2.736301e+01	1.110444e+00	1.039513e-02
659000	-4.045560e+04	-1.170741e+02	2.756097e+01	1.061251e+00	2.239517e-02
659500	-4.046628e+04	-1.117388e+02	2.552174e+01	1.003363e+00	1.217464e-02
660000	-4.045573e+04	-1.122829e+02	2.569712e+01	1.077938e+00	1.612333e-02
660500	-4.045161e+04	-1.143603e+02	2.647885e+01	1.099278e+00	1.177192e-02
661000	-4.046572e+04	-1.192233e+02	2.847156e+01	9.741254e-01	2.092636e-02
661500	-4.047370e+04	-1.158416e+02	2.706135e+01	1.086235e+00	2.145521e-02
662000	-4.046364e+04	-1.113177e+02	2.534109e+01	1.069089e+00	2.492152e-02
662500	-4.045956e+04	-1.127858e+02	2.589571e+01	1.052810e+00	1.813957e-02
663000	-4.046676e+04	-1.102325e+02	2.494209e+01	1.071338e+00	1.805862e-02
663500	-4.046312e+04	-1.134191e+02	2.613984e+01	1.042422e+00	1.568040e-02
664000	-4.046592e+04	-1.199246e+02	2.873556e+01	1.039892e+00	1.795881e-02
664500	-4.046042e+04	-1.146590e+02	2.659420e+01	1.099555e+00	1.583801e-02
665000	-4.046279e+04	-1.156182e+02	2.699518e+01	1.030991e+00	8.776985e-03
665500	-4.046561e+04	-1.181882e+02	2.802839e+01	1.018775e+00	2.629788e-02
666000	-4.045876e+04	-1.149134e+02	2.671264e+01	1.048852e+00	1.347167e-02
666500	-4.046692e+04	-1.130711e+02	2.599405e+01	1.078214e+00	1.663865e-02
667000	-4.047278e+04	-1.113548e+02	2.535046e+01	1.080940e+00	1.863153e-02
667500	-4.045810e+04	-1.148638e+02	2.670099e+01	1.029204e+00	1.308140e-02
668000	-4.046511e+04	-1.123556e+02	2.570958e+01	1.117379e+00	1.484492e-02
668500	-4.046274e+04	-1.134951e+02	2.615260e+01	1.084983e+00	2.912253e-02
669000	-4.046757e+04	-1.175160e+02	2.776649e+01	9.922898e-01	1.989131e-02
669500	-4.045487e+04	-1.196926e+02	2.865893e+01	9.917969e-01	1.189515e-02
670000	-4.046243e+04	-1.145500e+02	2.654022e+01	1.130095e+00	2.365621e-02
670500	-4.046234e+04	-1.200562e+02	2.879754e+01	1.022989e+00	8.674147e-03
671000	-4.047181e+04	-1.176926e+02	2.783389e+01	1.002159e+00	2.399653e-02
671500	-4.045815e+04	-1.163176e+02	2.727257e+01	1.027943e+00	3.322075e-03
672000	-4.046493e+04	-1.133029e+02	2.610111e+01	1.027943e+00	1.110885e-02
672500	-4.046385e+04	-1.143643e+02	2.649617e+01	1.058409e+00	1.939272e-02
673000	-4.045810e+04	-1.186937e+02	2.821917e+01	1.057452e+00	2.033359e-02
673500	-4.046458e+04	-1.184256e+02	2.807583e+01	1.139738e+00	2.557220e-02
674000	-4.046669e+04	-1.139299e+02	2.632047e+01	1.080662e+00	2.778309e-02
674500	-4.046535e+04	-1.168885e+02	2.749001e+01	1.052933e+00	2.991640e-02
675000	-4.046397e+04	-1.181002e+02	2.796099e+01	1.096320e+00	3.431364e-02
675500	-4.047330e+04	-1.112033e+02	2.527266e+01	1.140019e+00	1.039968e-02
676000	-4.046713e+04	-1.148898e+02	2.666170e+01	1.156291e+00	2.194996e-02
676500	-4.047206e+04	-1.107810e+02	2.512204e+01	1.127336e+00	3.244940e-02
677000	-4.046646e+04	-1.168203e+02	2.745096e+01	1.082511e+00	1.746726e-02
677500	-4.045562e+04	-1.161998e+02	2.723996e+01	9.923224e-01	1.920950e-02
678000	-4.047665e+04	-1.224013e+02	2.977788e+01	1.060746e+00	1.227489e-02
678500	-4.046127e+04	-1.160616e+02	2.714293e+01	1.099344e+00	1.273514e-02
679000	-4.045237e+04	-1.185259e+02	2.815469e+01	1.047034e+00	1.273514e-02
679500	-4.046518e+04	-1.167027e+02	2.746395e+01	9.324017e-01	1.080267e-02
680000	-4.045534e+04	-1.138794e+02	2.631573e+01	1.042546e+00	1.713532e-02
680500	-4.047783e+04	-1.170102e+02	2.755532e+01	1.011445e+00	1.750313e-02
681000	-4.044799e+04	-1.165733e+02	2.737136e+01	1.035107e+00	1.456017e-02
681500	-4.046050e+04	-1.120979e+02	2.559610e+01	1.163023e+00	1.784499e-02
682000	-4.047566e+04	-1.136018e+02	2.618162e+01	1.115576e+00	1.111520e-02
682500	-4.047710e+04	-1.115092e+02	2.540708e+01	1.082360e+00	9.105519e-03
683000	-4.046286e+04	-1.189668e+02	2.833164e+01	1.056749e+00	2.190089e-02
683500	-4.046811e+04	-1.228608e+02	2.995523e+01	1.110543e+00	1.313900e-02
684000	-4.045228e+04	-1.200915e+02	2.881676e+01	1.012416e+00	1.313900e-02
684500	-4.047058e+04	-1.090201e+02	2.448801e+01	1.116921e+00	1.932199e-02
685000	-4.046057e+04	-1.243953e+02	3.065312e+01	1.055243e+00	1.729296e-02
685500	-4.046581e+04	-1.120167e+02	2.561248e+01	1.037971e+00	1.174287e-02
686000	-4.046985e+04	-1.153177e+02	2.682257e+01	1.171117e+00	2.243369e-02
686500	-4.045904e+04	-1.194554e+02	2.854203e+01	1.036030e+00	1.317027e-02
687000	-4.046014e+04	-1.181027e+02	2.796122e+01	1.098312e+00	1.857990e-02
687500	-4.045468e+04	-1.175141e+02	2.772700e+01	1.088341e+00	1.355568e-02
688000	-4.046026e+04	-1.220554e+02	2.967835e+01	9.457017e-01	3.886096e-03
688500	-4.046688e+04	-1.195280e+02	2.860072e+01	9.671824e-01	1.017125e-02
689000	-4.045626e+04	-1.203252e+02	2.892007e+01	9.995199e-01	1.854570e-02
689500	-4.045630e+04	-1.212827e+02	2.932472e+01	9.995199e-01	1.367639e-02
690000	-4.045852e+04	-1.187041e+02	2.824869e+01	9.958808e-01	1.302368e-02
690500	-4.046444e+04	-1.143220e+02	2.648189e+01	1.053102e+00	2.033788e-02
691000	-4.046411e+04	-1.164355e+02	2.731941e+01	1.027876e+00	1.484429e-02
691500	-4.045280e+04	-1.203087e+02	2.890399e+01	1.021364e+00	1.475367e-02
692000	-4.047126e+04	-1.133076e+02	2.611621e+01	9.929994e-01	1.274876e-02
692500	-4.046894e+04	-1.170046e+02	2.758170e+01	9.401101e-01	2.315323e-02
693000	-4.046221e+04	-1.126774e+02	2.583178e+01	1.114047e+00	2.144030e-02
693500	-4.045768e+04	-1.168564e+02	2.749735e+01	1.002459e+00	2.976819e-02
694000	-4.045610e+04	-1.169902e+02	2.754300e+01	1.022261e+00	1.896427e-02
694500	-4.045566e+04	-1.100149e+02	2.486632e+01	1.062119e+00	2.019584e-02
695000	-4.045928e+04	-1.180039e+02	2.796439e+01	9.917200e-01	1.358444e-02
695500	-4.046132e+04	-1.060699e+02	2.343672e+01	1.167959e+00	2.291392e-02
696000	-4.045439e+04	-1.108502e+02	2.517525e+01	1.051580e+00	1.594949e-02
696500	-4.046356e+04	-1.133386e+02	2.612222e+01	1.008237e+00	1.659348e-02
697000	-4.046500e+04	-1.173502e+02	2.769322e+01	1.008237e+00	1.752475e-02
697500	-4.046639e+04	-1.163668e+02	2.729990e+01	1.008237e+00	1.604851e-02
698000	-4.046735e+04	-1.130496e+02	2.599310e+01	1.059197e+00	2.023924e-02
698500	-4.046696e+04	-1.209786e+02	2.918839e+01	1.016569e+00	1.142963e-02
699000	-4.046269e+04	-1.181353e+02	2.798794e+01	1.065173e+00	2.091675e-02
699500	-4.046986e+04	-1.123387e+02	2.571353e+01	1.089929e+00	1.629561e-02
700000	-4.046380e+04	-1.155586e+02	2.697973e+01	1.010679e+00	1.515629e-02
700500	-4.047060e+04	-1.134684e+02	2.616185e+01	1.034027e+00	1.574043e-02
701000	-4.046530e+04	-1.183397e+02	2.809124e+01	1.016131e+00	1.184958e-02
701500	-4.046329e+04	-1.155474e+02	2.697795e+01	1.004018e+00	1.708406e-02
702000	-4.046670e+04	-1.164355e+02	2.731463e+01	1.039863e+00	9.376923e-03
702500	-4.046195e+04	-1.155913e+02	2.694674e+01	1.127497e+00	1.602666e-02
703000	-4.047774e+04	-1.114297e+02	2.539220e+01	1.043065e+00	2.623470e-02
703500	-4.045415e+04	-1.189520e+02	2.836474e+01	9.615191e-01	6.281609e-03
704000	-4.045200e+04	-1.179866e+02	2.795589e+01	9.953058e-01	1.226954e-02
704500	-4.046268e+04	-1.160909e+02	2.719555e+01	9.955749e-01	2.129947e-02
705000	-4.046108e+04	-1.169621e+02	2.751003e+01	1.076502e+00	1.711936e-02
705500	-4.045807e+04	-1.127219e+02	2.588237e+01	1.024248e+00	9.630335e-03
706000	-4.045869e+04	-1.159119e+02	2.710294e+01	1.050950e+00	1.927083e-02
706500	-4.046608e+04	-1.101577e+02	2.491700e+01	1.065426e+00	1.507871e-02
707000	-4.046454e+04	-1.152703e+02	2.685775e+01	1.033662e+00	1.186360e-02
707500	-4.045830e+04	-1.147099e+02	2.663280e+01	1.050857e+00	1.698329e-02
708000	-4.047343e+04	-1.134262e+02	2.613935e+01	1.050857e+00	1.732168e-02
708500	-4.045967e+04	-1.204391e+02	2.894154e+01	1.062374e+00	1.697466e-02
709000	-4.046410e+04	-1.202330e+02	2.887767e+01	1.008437e+00	6.314292e-03
709500	-4.046108e+04	-1.192947e+02	2.848691e+01	1.008437e+00	2.473276e-02
710000	-4.046625e+04	-1.179956e+02	2.793639e+01	1.052338e+00	1.758363e-02
710500	-4.045383e+04	-1.174330e+02	2.769635e+01	1.083289e+00	1.512595e-02
711000	-4.045573e+04	-1.166783e+02	2.741618e+01	1.027675e+00	1.435433e-02
711500	-4.045488e+04	-1.184710e+02	2.814281e+01	1.021195e+00	2.003870e-02
712000	-4.046806e+04	-1.115209e+02	2.543987e+01	1.005654e+00	1.469258e-02
712500	-4.046144e+04	-1.165665e+02	2.739873e+01	9.596014e-01	1.804542e-02
713000	-4.045833e+04	-1.180309e+02	2.793194e+01	1.098615e+00	1.042581e-02
713500	-4.046469e+04	-1.162392e+02	2.727005e+01	9.558151e-01	2.083094e-02
714000	-4.045907e+04	-1.161941e+02	2.722138e+01	1.033464e+00	2.083094e-02
714500	-4.046194e+04	-1.147628e+02	2.666627e+01	1.017517e+00	1.894044e-02
715000	-4.046259e+04	-1.190655e+02	2.840161e+01	9.856402e-01	1.585234e-02
715500	-4.047129e+04	-1.182170e+02	2.806148e+01	9.663725e-01	1.693470e-02
716000	-4.046923e+04	-1.190658e+02	2.836174e+01	1.082651e+00	2.216192e-02
716500	-4.047645e+04	-1.191162e+02	2.840068e+01	1.038653e+00	2.215382e-02
717000	-4.047957e+04	-1.174156e+02	2.774549e+01	9.439248e-01	1.703626e-02
717500	-4.046687e+04	-1.205938e+02	2.898812e+01	1.106193e+00	1.423656e-02
718000	-4.045947e+04	-1.143185e+02	2.646077e+01	1.104328e+00	2.466470e-02
718500	-4.047726e+04	-1.157486e+02	2.708597e+01	9.306985e-01	1.469566e-02
719000	-4.046346e+04	-1.208839e+02	2.912516e+01	1.071327e+00	1.815311e-02
719500	-4.045752e+04	-1.192190e+02	2.847390e+01	9.641983e-01	1.207547e-02
720000	-4.047002e+04	-1.208187e+02	2.912065e+01	1.016810e+00	2.196564e-02
720500	-4.046091e+04	-1.188760e+02	2.827543e+01	1.102674e+00	2.762398e-02
721000	-4.047223e+04	-1.170474e+02	2.757189e+01	1.007388e+00	1.918242e-02
721500	-4.044625e+04	-1.164648e+02	2.734071e+01	1.003609e+00	1.654495e-02
722000	-4.045326e+04	-1.128199e+02	2.589438e+01	1.090534e+00	1.687552e-02
722500	-4.046541e+04	-1.158657e+02	2.709161e+01	1.033516e+00	3.341566e-02
723000	-4.046802e+04	-1.172689e+02	2.765863e+01	1.012900e+00	1.373933e-02
723500	-4.046908e+04	-1.205645e+02	2.900258e+01	1.042545e+00	2.267669e-02
724000	-4.045671e+04	-1.133531e+02	2.611648e+01	1.037801e+00	1.469938e-02
724500	-4.045282e+04	-1.162071e+02	2.723683e+01	1.007517e+00	1.464163e-02
725000	-4.045463e+04	-1.241391e+02	3.056837e+01	9.902265e-01	9.200244e-03
725500	-4.047485e+04	-1.188730e+02	2.831287e+01	1.008589e+00	1.429865e-02
726000	-4.047323e+04	-1.224026e+02	2.981228e+01	9.823294e-01	9.723007e-03
726500	-4.047132e+04	-1.173030e+02	2.763971e+01	1.094054e+00	2.308486e-02
727000	-4.047520e+04	-1.148678e+02	2.668639e+01	1.070724e+00	2.198103e-02
727500	-4.047292e+04	-1.164523e+02	2.731948e+01	1.044502e+00	1.884773e-02
728000	-4.046668e+04	-1.148221e+02	2.669911e+01	9.922772e-01	1.481092e-02
728500	-4.047112e+04	-1.188364e+02	2.828966e+01	1.028441e+00	1.676285e-02
729000	-4.047502e+04	-1.183957e+02	2.811989e+01	1.001998e+00	2.127922e-02
729500	-4.045874e+04	-1.135436e+02	2.614534e+01	1.152465e+00	1.684800e-02
730000	-4.046956e+04	-1.168168e+02	2.745378e+01	1.071954e+00	1.450719e-02
730500	-4.046167e+04	-1.121270e+02	2.565895e+01	1.023952e+00	1.255673e-02
731000	-4.046131e+04	-1.145002e+02	2.655315e+01	1.046882e+00	2.315388e-02
731500	-4.045795e+04	-1.151782e+02	2.682751e+01	1.018959e+00	1.214061e-02
732000	-4.048265e+04	-1.101353e+02	2.489345e+01	1.107777e+00	1.776437e-02
732500	-4.047518e+04	-1.159778e+02	2.714997e+01	9.977716e-01	2.032873e-02
733000	-4.046501e+04	-1.171334e+02	2.758638e+01	1.057219e+00	2.010442e-02
733500	-4.046005e+04	-1.153193e+02	2.689203e+01	9.951096e-01	2.220802e-02
734000	-4.046037e+04	-1.159763e+02	2.712192e+01	1.067304e+00	1.614163e-02
734500	-4.046103e+04	-1.155275e+02	2.694837e+01	1.059470e+00	2.022484e-02
735000	-4.046198e+04	-1.147545e+02	2.665685e+01	1.033458e+00	1.990655e-02
735500	-4.046944e+04	-1.162639e+02	2.724175e+01	1.051890e+00	1.448818e-02
736000	-4.046821e+04	-1.187772e+02	2.826846e+01	1.020836e+00	2.000775e-02
736500	-4.045431e+04	-1.177601e+02	2.785811e+01	1.009887e+00	1.448984e-02
737000	-4.045923e+04	-1.152243e+02	2.684112e+01	1.030270e+00	1.029317e-02
737500	-4.046554e+04	-1.163245e+02	2.723400e+01	1.132111e+00	2.031137e-02
738000	-4.045767e+04	-1.202616e+02	2.885200e+01	1.098300e+00	1.899757e-02
738500	-4.046111e+04	-1.196314e+02	2.861524e+01	1.035642e+00	1.463986e-02
739000	-4.045913e+04	-1.131107e+02	2.597844e+01	1.158958e+00	1.743312e-02
739500	-4.046066e+04	-1.164204e+02	2.728591e+01	1.097122e+00	1.596494e-02
740000	-4.046634e+04	-1.164671e+02	2.735627e+01	9.668277e-01	9.738162e-03
740500	-4.046558e+04	-1.186648e+02	2.823270e+01	9.955588e-01	2.248328e-02
741000	-4.046054e+04	-1.155062e+02	2.694642e+01	1.043145e+00	1.485689e-02
741500	-4.046057e+04	-1.160750e+02	2.717598e+01	1.029161e+00	1.936240e-02
742000	-4.046082e+04	-1.155383e+02	2.693113e+01	1.114301e+00	1.936240e-02
742500	-4.045865e+04	-1.207865e+02	2.909653e+01	1.041726e+00	2.248652e-02
743000	-4.046277e+04	-1.166940e+02	2.741528e+01	1.045630e+00	2.638619e-02
743500	-4.046374e+04	-1.175228e+02	2.777592e+01	9.757920e-01	1.097241e-02
744000	-4.046110e+04	-1.167372e+02	2.741202e+01	1.096910e+00	1.516212e-02
744500	-4.045334e+04	-1.140917e+02	2.639096e+01	1.058916e+00	8.522459e-03
745000	-4.045237e+04	-1.190224e+02	2.835364e+01	1.058916e+00	1.982735e-02
745500	-4.046558e+04	-1.133440e+02	2.609015e+01	1.097951e+00	1.889330e-02
746000	-4.046304e+04	-1.173220e+02	2.766130e+01	1.059295e+00	2.439022e-02
746500	-4.045999e+04	-1.198238e+02	2.870798e+01	1.005203e+00	2.195086e-02
747000	-4.045253e+04	-1.198426e+02	2.871027e+01	1.018500e+00	1.612063e-02
747500	-4.045169e+04	-1.196705e+02	2.860821e+01	1.091596e+00	1.530761e-02
748000	-4.045665e+04	-1.176472e+02	2.781717e+01	9.980861e-01	1.782893e-02
748500	-4.046516e+04	-1.114742e+02	2.537783e+01	1.126323e+00	1.793784e-02
749000	-4.046449e+04	-1.147252e+02	2.661302e+01	1.117192e+00	1.137462e-02
749500	-4.046251e+04	-1.157819e+02	2.704359e+01	1.071606e+00	1.330564e-02
750000	-4.046289e+04	-1.138383e+02	2.628649e+01	1.077782e+00	2.232309e-02
750500	-4.045325e+04	-1.184492e+02	2.810827e+01	1.083929e+00	1.703104e-02
751000	-4.046616e+04	-1.156011e+02	2.699096e+01	1.024658e+00	9.234324e-03
751500	-4.047154e+04	-1.127407e+02	2.589961e+01	9.974510e-01	1.084709e-02
752000	-4.046536e+04	-1.140195e+02	2.634281e+01	1.112076e+00	2.815543e-02
752500	-4.046733e+04	-1.128055e+02	2.590018e+01	1.060692e+00	1.002728e-02
753000	-4.046281e+04	-1.146061e+02	2.658320e+01	1.075094e+00	1.219783e-02
753500	-4.046308e+04	-1.126390e+02	2.584728e+01	1.034459e+00	1.548303e-02
754000	-4.045249e+04	-1.173343e+02	2.765410e+01	1.089566e+00	1.487817e-02
754500	-4.046428e+04	-1.150294e+02	2.679417e+01	9.555886e-01	4.626599e-03
755000	-4.046387e+04	-1.177528e+02	2.782580e+01	1.082344e+00	1.376490e-02
755500	-4.046967e+04	-1.147611e+02	2.659418e+01	1.201707e+00	1.776063e-02
756000	-4.045568e+04	-1.169892e+02	2.750170e+01	1.124420e+00	2.176278e-02
756500	-4.046646e+04	-1.176858e+02	2.783923e+01	9.821243e-01	7.846254e-03
757000	-4.046885e+04	-1.178031e+02	2.785977e+01	1.048736e+00	8.837567e-03
757500	-4.047563e+04	-1.190769e+02	2.837719e+01	1.056235e+00	1.618126e-02
758000	-4.046333e+04	-1.139106e+02	2.633735e+01	1.017393e+00	2.361762e-02
758500	-4.046805e+04	-1.141488e+02	2.643249e+01	1.008099e+00	1.232709e-02
759000	-4.045828e+04	-1.142678e+02	2.646387e+01	1.045599e+00	1.986705e-02
759500	-4.046760e+04	-1.148711e+02	2.662794e+01	1.224594e+00	2.335819e-02
760000	-4.046483e+04	-1.168842e+02	2.749451e+01	1.037412e+00	7.869229e-03
760500	-4.045923e+04	-1.124194e+02	2.575027e+01	1.072779e+00	1.828539e-02
761000	-4.045902e+04	-1.130858e+02	2.601224e+01	1.044890e+00	1.361234e-02
761500	-4.046098e+04	-1.159157e+02	2.710791e+01	1.042174e+00	1.395591e-02
762000	-4.045360e+04	-1.216282e+02	2.943475e+01	1.086819e+00	1.861145e-02
762500	-4.047054e+04	-1.154248e+02	2.689084e+01	1.103602e+00	1.482010e-02
763000	-4.046466e+04	-1.155418e+02	2.696756e+01	1.024934e+00	2.479069e-02
763500	-4.045756e+04	-1.107532e+02	2.510110e+01	1.156684e+00	1.437115e-02
764000	-4.045637e+04	-1.138708e+02	2.630454e+01	1.063179e+00	1.864188e-02
764500	-4.046424e+04	-1.165665e+02	2.737989e+01	1.006828e+00	9.604463e-03
765000	-4.047647e+04	-1.116620e+02	2.544168e+01	1.141955e+00	9.604463e-03
765500	-4.045767e+04	-1.175098e+02	2.774648e+01	1.035737e+00	1.641207e-02
766000	-4.046399e+04	-1.140927e+02	2.638765e+01	1.068510e+00	1.941016e-02
766500	-4.045414e+04	-1.170692e+02	2.756514e+01	1.045965e+00	2.337114e-02
767000	-4.045478e+04	-1.203427e+02	2.890090e+01	1.062721e+00	1.416631e-02
767500	-4.045931e+04	-1.166291e+02	2.740469e+01	1.007255e+00	1.226272e-02
768000	-4.045837e+04	-1.197564e+02	2.867631e+01	1.013739e+00	1.419119e-02
768500	-4.045655e+04	-1.074553e+02	2.396649e+01	1.025024e+00	9.256251e-03
769000	-4.046415e+04	-1.156995e+02	2.703187e+01	1.019002e+00	1.404676e-02
769500	-4.046767e+04	-1.125633e+02	2.578965e+01	1.111825e+00	8.632661e-03
770000	-4.044832e+04	-1.114492e+02	2.539405e+01	1.057525e+00	1.924764e-02
770500	-4.044800e+04	-1.133927e+02	2.613640e+01	1.025131e+00	1.975113e-02
771000	-4.046172e+04	-1.106141e+02	2.506596e+01	1.113565e+00	1.153969e-02
771500	-4.046761e+04	-1.155821e+02	2.698480e+01	1.021346e+00	8.324007e-03
772000	-4.046477e+04	-1.172406e+02	2.764085e+01	1.028789e+00	2.005088e-02
772500	-4.046164e+04	-1.077485e+02	2.406947e+01	1.024940e+00	1.570408e-02
773000	-4.046045e+04	-1.140592e+02	2.639115e+01	1.025913e+00	1.556601e-02
773500	-4.045274e+04	-1.159691e+02	2.713610e+01	1.024128e+00	1.472924e-02
774000	-4.045790e+04	-1.157385e+02	2.702963e+01	1.063683e+00	1.516285e-02
774500	-4.046776e+04	-1.146823e+02	2.660250e+01	1.101416e+00	1.117315e-02
775000	-4.045874e+04	-1.149467e+02	2.673505e+01	1.024510e+00	2.021196e-02
775500	-4.046590e+04	-1.122157e+02	2.570514e+01	9.893594e-01	1.931295e-02
776000	-4.045659e+04	-1.196929e+02	2.863901e+01	1.039943e+00	2.825640e-02
776500	-4.045661e+04	-1.153520e+02	2.691339e+01	9.732231e-01	1.744599e-02
777000	-4.045786e+04	-1.183416e+02	2.809833e+01	1.000639e+00	1.657923e-02
777500	-4.046247e+04	-1.145556e+02	2.659331e+01	9.985084e-01	1.657923e-02
778000	-4.046599e+04	-1.146565e+02	2.661793e+01	1.035836e+00	1.907210e-02
778500	-4.046557e+04	-1.173778e+02	2.768020e+01	1.068178e+00	1.598550e-02
779000	-4.046287e+04	-1.126924e+02	2.586475e+01	1.041520e+00	1.270102e-02
779500	-4.045978e+04	-1.178884e+02	2.790392e+01	1.025161e+00	3.447270e-02
780000	-4.046320e+04	-1.119785e+02	2.557852e+01	1.090721e+00	2.626311e-02
780500	-4.045946e+04	-1.123106e+02	2.571011e+01	1.070971e+00	1.270102e-02
781000	-4.045304e+04	-1.196280e+02	2.863403e+01	9.870177e-01	1.214140e-02
781500	-4.046601e+04	-1.132487e+02	2.604965e+01	1.109153e+00	1.988054e-02
782000	-4.046725e+04	-1.172130e+02	2.764565e+01	9.892941e-01	1.961072e-02
782500	-4.045395e+04	-1.163583e+02	2.729870e+01	1.002824e+00	2.092975e-02
783000	-4.045801e+04	-1.216614e+02	2.947400e+01	1.028203e+00	1.199970e-02
783500	-4.046593e+04	-1.154833e+02	2.693343e+01	1.053331e+00	2.632356e-02
784000	-4.046740e+04	-1.133587e+02	2.610710e+01	1.068017e+00	9.482863e-03
784500	-4.047666e+04	-1.162743e+02	2.726816e+01	9.957476e-01	8.441476e-03
785000	-4.046234e+04	-1.174045e+02	2.766693e+01	1.127879e+00	2.660488e-02
785500	-4.045893e+04	-1.151414e+02	2.677915e+01	1.106091e+00	1.457991e-02
786000	-4.047078e+04	-1.183552e+02	2.812405e+01	9.512257e-01	1.434995e-02
786500	-4.047283e+04	-1.158389e+02	2.708739e+01	1.017429e+00	2.618960e-02
787000	-4.046320e+04	-1.107646e+02	2.516048e+01	1.006142e+00	1.250409e-02
787500	-4.045452e+04	-1.153875e+02	2.690375e+01	1.033352e+00	2.298772e-02
788000	-4.046948e+04	-1.160682e+02	2.717083e+01	1.035374e+00	7.169750e-03
788500	-4.046074e+04	-1.145298e+02	2.655776e+01	1.064516e+00	1.713043e-02
789000	-4.046069e+04	-1.162977e+02	2.725716e+01	1.046801e+00	1.619584e-02
789500	-4.045625e+04	-1.194370e+02	2.855473e+01	9.870160e-01	2.752138e-02
790000	-4.046734e+04	-1.142874e+02	2.645494e+01	1.088407e+00	2.030451e-02
790500	-4.046551e+04	-1.145611e+02	2.658651e+01	1.021554e+00	1.715220e-02
791000	-4.047144e+04	-1.204176e+02	2.896252e+01	9.908913e-01	1.715220e-02
791500	-4.046653e+04	-1.125138e+02	2.578536e+01	1.073735e+00	2.356047e-02
792000	-4.045908e+04	-1.179835e+02	2.792638e+01	1.064894e+00	2.360514e-02
792500	-4.045830e+04	-1.119440e+02	2.558717e+01	1.033002e+00	1.420829e-02
793000	-4.046472e+04	-1.125346e+02	2.580851e+01	1.033002e+00	9.955711e-03
793500	-4.046285e+04	-1.172761e+02	2.765449e+01	1.030394e+00	1.200741e-02
794000	-4.046187e+04	-1.193689e+02	2.850131e+01	1.047821e+00	2.364673e-02
794500	-4.045798e+04	-1.165332e+02	2.734952e+01	1.049884e+00	1.863743e-02
795000	-4.046482e+04	-1.152720e+02	2.691038e+01	9.009178e-01	1.319729e-02
795500	-4.045749e+04	-1.187486e+02	2.826410e+01	1.002771e+00	1.879020e-02
796000	-4.045904e+04	-1.173489e+02	2.767276e+01	1.057797e+00	2.849830e-02
796500	-4.046376e+04	-1.117988e+02	2.551167e+01	1.090451e+00	1.756732e-02
797000	-4.045416e+04	-1.135102e+02	2.619084e+01	9.998363e-01	7.818508e-03
797500	-4.047166e+04	-1.128005e+02	2.591237e+01	1.023427e+00	1.051065e-02
798000	-4.046999e+04	-1.196068e+02	2.864506e+01	9.393098e-01	1.191780e-02
798500	-4.046066e+04	-1.161952e+02	2.719724e+01	1.095600e+00	1.706780e-02
799000	-4.045910e+04	-1.134765e+02	2.619715e+01	9.496290e-01	7.325725e-03
799500	-4.045790e+04	-1.191685e+02	2.843087e+01	1.017773e+00	7.264731e-03
800000	-4.045460e+04	-1.168421e+02	2.747759e+01	1.037593e+00	1.244088e-02
800500	-4.045914e+04	-1.134045e+02	2.616918e+01	9.508501e-01	1.244088e-02
801000	-4.046840e+04	-1.166621e+02	2.741814e+01	1.006527e+00	1.775303e-02
801500	-4.046799e+04	-1.180906e+02	2.800886e+01	9.690534e-01	1.775303e-02
802000	-4.046353e+04	-1.197349e+02	2.864801e+01	1.060275e+00	1.778068e-02
802500	-4.047859e+04	-1.179239e+02	2.790989e+01	1.045887e+00	1.897772e-02
803000	-4.045816e+04	-1.141527e+02	2.643478e+01	1.006038e+00	9.313574e-03
803500	-4.045647e+04	-1.131226e+02	2.601027e+01	1.086894e+00	1.826947e-02
804000	-4.045463e+04	-1.127807e+02	2.586847e+01	1.119927e+00	1.819087e-02
804500	-4.045790e+04	-1.144743e+02	2.651490e+01	1.119927e+00	2.568053e-02
805000	-4.046142e+04	-1.193501e+02	2.849740e+01	1.038450e+00	1.279337e-02
805500	-4.047127e+04	-1.223397e+02	2.975290e+01	1.057013e+00	1.942693e-02
806000	-4.046896e+04	-1.128675e+02	2.592380e+01	1.060218e+00	1.730619e-02
806500	-4.045976e+04	-1.200423e+02	2.877135e+01	1.071795e+00	2.083833e-02
807000	-4.046141e+04	-1.215336e+02	2.945477e+01	9.454171e-01	1.299685e-02
807500	-4.046125e+04	-1.186197e+02	2.820185e+01	1.025718e+00	1.499837e-02
808000	-4.046408e+04	-1.176761e+02	2.781383e+01	1.035221e+00	1.892256e-02
808500	-4.046408e+04	-1.160824e+02	2.715917e+01	1.079058e+00	2.121998e-02
809000	-4.046452e+04	-1.147880e+02	2.668804e+01	9.866646e-01	1.470287e-02
809500	-4.047336e+04	-1.153439e+02	2.693055e+01	9.213483e-01	1.481832e-02
810000	-4.045061e+04	-1.162474e+02	2.723390e+01	1.055204e+00	1.630949e-02
810500	-4.045699e+04	-1.139394e+02	2.633973e+01	1.039997e+00	2.835171e-02
811000	-4.046096e+04	-1.120819e+02	2.562534e+01	1.068694e+00	1.663995e-02
811500	-4.046121e+04	-1.203951e+02	2.894695e+01	1.005435e+00	1.880162e-02
812000	-4.046605e+04	-1.123097e+02	2.572332e+01	1.034857e+00	2.555440e-02
812500	-4.046152e+04	-1.184198e+02	2.808979e+01	1.099747e+00	1.576440e-02
813000	-4.045701e+04	-1.193345e+02	2.850048e+01	1.015436e+00	1.540416e-02
813500	-4.046576e+04	-1.109414e+02	2.520992e+01	1.048518e+00	2.088146e-02
814000	-4.045500e+04	-1.193340e+02	2.847817e+01	1.068787e+00	1.889352e-02
814500	-4.046164e+04	-1.149506e+02	2.672506e+01	1.054115e+00	1.185006e-02
815000	-4.045465e+04	-1.177297e+02	2.782850e+01	1.052615e+00	1.495769e-02
815500	-4.046089e+04	-1.123085e+02	2.573286e+01	1.008171e+00	9.420465e-03
816000	-4.046785e+04	-1.151047e+02	2.681363e+01	9.809690e-01	1.129878e-02
816500	-4.046108e+04	-1.183504e+02	2.808898e+01	1.032385e+00	1.821901e-02
817000	-4.045352e+04	-1.181077e+02	2.798749e+01	1.038679e+00	2.334411e-02
817500	-4.047260e+04	-1.161938e+02	2.725062e+01	9.594441e-01	1.552509e-02
818000	-4.047004e+04	-1.162126e+02	2.722576e+01	1.040987e+00	9.322601e-03
818500	-4.045678e+04	-1.107776e+02	2.513021e+01	1.101684e+00	1.791781e-02
819000	-4.045623e+04	-1.135367e+02	2.619441e+01	1.016924e+00	1.791781e-02
819500	-4.046252e+04	-1.164588e+02	2.728951e+01	1.126391e+00	1.918690e-02
820000	-4.046231e+04	-1.110705e+02	2.527389e+01	1.003890e+00	7.975048e-03
820500	-4.045827e+04	-1.174132e+02	2.771450e+01	1.018390e+00	1.450498e-02
821000	-4.047682e+04	-1.120600e+02	2.562788e+01	1.040012e+00	1.214534e-02
821500	-4.046123e+04	-1.150773e+02	2.677401e+01	1.055146e+00	1.508046e-02
822000	-4.047003e+04	-1.112938e+02	2.533961e+01	1.049239e+00	2.658447e-02
822500	-4.047074e+04	-1.144097e+02	2.647701e+01	1.153463e+00	2.280405e-02
823000	-4.046250e+04	-1.139243e+02	2.631087e+01	1.100140e+00	2.172064e-02
823500	-4.047361e+04	-1.165698e+02	2.735481e+01	1.073196e+00	1.528500e-02
824000	-4.046156e+04	-1.167192e+02	2.741117e+01	1.081050e+00	1.807322e-02
824500	-4.046908e+04	-1.168743e+02	2.749064e+01	1.037159e+00	1.295187e-02
825000	-4.045390e+04	-1.177429e+02	2.783491e+01	1.049922e+00	1.059275e-02
825500	-4.046047e+04	-1.189923e+02	2.837291e+01	9.820406e-01	1.287451e-02
826000	-4.046657e+04	-1.157016e+02	2.700968e+01	1.077472e+00	1.420557e-02
826500	-4.046289e+04	-1.202084e+02	2.886763e+01	1.007838e+00	1.623483e-02
827000	-4.045699e+04	-1.144483e+02	2.651108e+01	1.103808e+00	9.848785e-03
827500	-4.046166e+04	-1.099188e+02	2.483030e+01	1.065281e+00	1.594117e-02
828000	-4.046162e+04	-1.159044e+02	2.707730e+01	1.108539e+00	1.703209e-02
828500	-4.045957e+04	-1.153817e+02	2.690128e+01	1.033781e+00	2.049117e-02
829000	-4.045060e+04	-1.155091e+02	2.694690e+01	1.044850e+00	1.669413e-02
829500	-4.045782e+04	-1.162095e+02	2.725937e+01	9.531004e-01	1.241030e-02
830000	-4.045624e+04	-1.169513e+02	2.750244e+01	1.084688e+00	1.544320e-02
830500	-4.047021e+04	-1.183464e+02	2.804276e+01	1.141640e+00	1.761523e-02
831000	-4.047003e+04	-1.186738e+02	2.821217e+01	1.054584e+00	2.539238e-02
831500	-4.047431e+04	-1.206426e+02	2.902894e+01	1.058099e+00	1.672900e-02
832000	-4.046604e+04	-1.133641e+02	2.611566e+01	1.050979e+00	1.327743e-02
832500	-4.045951e+04	-1.207271e+02	2.906803e+01	1.049842e+00	2.654001e-02
833000	-4.045813e+04	-1.126415e+02	2.583555e+01	1.068092e+00	1.417074e-02
833500	-4.045208e+04	-1.140087e+02	2.635374e+01	1.072827e+00	2.260510e-02
834000	-4.045784e+04	-1.180587e+02	2.798699e+01	9.909040e-01	8.041446e-03
834500	-4.045571e+04	-1.149022e+02	2.672418e+01	1.007983e+00	1.468333e-02
835000	-4.045981e+04	-1.144829e+02	2.656383e+01	1.001882e+00	9.955141e-03
835500	-4.045970e+04	-1.184951e+02	2.813430e+01	1.066130e+00	1.962468e-02
836000	-4.047505e+04	-1.148949e+02	2.671684e+01	1.019555e+00	2.091725e-02
836500	-4.045699e+04	-1.175975e+02	2.777335e+01	1.056861e+00	1.601115e-02
837000	-4.046978e+04	-1.209485e+02	2.915904e+01	1.055896e+00	2.546762e-02
837500	-4.046942e+04	-1.183586e+02	2.807977e+01	1.063101e+00	2.425360e-02
838000	-4.046128e+04	-1.177607e+02	2.787694e+01	9.639390e-01	1.830934e-02
838500	-4.046706e+04	-1.156275e+02	2.702150e+01	9.732965e-01	1.225255e-02
839000	-4.046337e+04	-1.159470e+02	2.711336e+01	1.059628e+00	2.575538e-02
839500	-4.045896e+04	-1.190278e+02	2.835356e+01	1.064494e+00	2.273101e-02
840000	-4.046245e+04	-1.155919e+02	2.697744e+01	1.049808e+00	2.539077e-02
840500	-4.045805e+04	-1.113404e+02	2.533158e+01	1.117555e+00	2.164827e-02
841000	-4.046307e+04	-1.196804e+02	2.862249e+01	1.067190e+00	2.499387e-02
841500	-4.046451e+04	-1.148069e+02	2.666076e+01	1.075830e+00	2.313893e-02
842000	-4.046270e+04	-1.166223e+02	2.737192e+01	1.082692e+00	1.316139e-02
842500	-4.045725e+04	-1.167835e+02	2.748665e+01	9.563546e-01	9.642023e-03
843000	-4.046047e+04	-1.129326e+02	2.594786e+01	1.061643e+00	1.040033e-02
843500	-4.045205e+04	-1.159298e+02	2.710745e+01	1.057451e+00	1.508767e-02
844000	-4.045562e+04	-1.155422e+02	2.695488e+01	1.057634e+00	1.416101e-02
844500	-4.046421e+04	-1.158560e+02	2.708198e+01	1.048210e+00	1.040094e-02
845000	-4.046876e+04	-1.169459e+02	2.750759e+01	1.066382e+00	1.165570e-02
845500	-4.046852e+04	-1.133611e+02	2.610906e+01	1.065290e+00	2.702052e-02
846000	-4.045492e+04	-1.178439e+02	2.787338e+01	1.055954e+00	7.717735e-03
846500	-4.046499e+04	-1.123955e+02	2.574920e+01	1.051711e+00	2.684066e-02
847000	-4.046671e+04	-1.157654e+02	2.705779e+01	1.018996e+00	1.429703e-02
847500	-4.045688e+04	-1.163762e+02	2.728395e+01	1.057799e+00	1.117462e-02
848000	-4.046650e+04	-1.174052e+02	2.770105e+01	1.043785e+00	4.782978e-03
848500	-4.046527e+04	-1.158193e+02	2.708268e+01	1.009734e+00	1.003365e-02
849000	-4.047526e+04	-1.137356e+02	2.624711e+01	1.077958e+00	9.742807e-03
849500	-4.046479e+04	-1.210976e+02	2.921697e+01	1.068192e+00	2.150723e-02
850000	-4.047516e+04	-1.130914e+02	2.600736e+01	1.063398e+00	1.213294e-02
850500	-4.045964e+04	-1.155159e+02	2.696441e+01	1.007069e+00	2.208182e-02
851000	-4.045629e+04	-1.129342e+02	2.595404e+01	1.046899e+00	1.121022e-02
851500	-4.046115e+04	-1.206145e+02	2.904351e+01	9.953728e-01	1.531257e-02
852000	-4.045833e+04	-1.203400e+02	2.887362e+01	1.125061e+00	2.373295e-02
852500	-4.046081e+04	-1.212206e+02	2.930396e+01	9.862202e-01	1.697158e-02
853000	-4.046269e+04	-1.164780e+02	2.734892e+01	9.961183e-01	1.231575e-02
853500	-4.046449e+04	-1.113545e+02	2.532468e+01	1.150375e+00	2.255221e-02
854000	-4.045618e+04	-1.132752e+02	2.605946e+01	1.109820e+00	2.025206e-02
854500	-4.044916e+04	-1.150217e+02	2.673981e+01	1.087305e+00	1.749281e-02
855000	-4.046153e+04	-1.161191e+02	2.719301e+01	1.030145e+00	1.719395e-02
855500	-4.045872e+04	-1.126280e+02	2.586437e+01	9.781644e-01	7.635811e-03
856000	-4.046107e+04	-1.155424e+02	2.699302e+01	9.607001e-01	8.459393e-03
856500	-4.045195e+04	-1.172453e+02	2.762276e+01	1.078549e+00	1.097047e-02
857000	-4.045295e+04	-1.130544e+02	2.602811e+01	9.716471e-01	1.520191e-02
857500	-4.045177e+04	-1.140208e+02	2.638214e+01	1.010934e+00	2.216883e-02
858000	-4.046208e+04	-1.180242e+02	2.795309e+01	1.039766e+00	1.036473e-02
858500	-4.045391e+04	-1.128873e+02	2.595563e+01	9.958266e-01	1.260052e-02
859000	-4.045240e+04	-1.133316e+02	2.610047e+01	1.058357e+00	1.260052e-02
859500	-4.046315e+04	-1.125856e+02	2.582526e+01	1.039483e+00	1.444552e-02
860000	-4.045369e+04	-1.178152e+02	2.785313e+01	1.077263e+00	8.248903e-03
860500	-4.045024e+04	-1.163166e+02	2.727270e+01	1.026564e+00	2.425814e-02
861000	-4.045450e+04	-1.157183e+02	2.701869e+01	1.071292e+00	2.425814e-02
861500	-4.046168e+04	-1.151166e+02	2.682343e+01	9.678156e-01	6.186474e-03
862000	-4.045889e+04	-1.150556e+02	2.676756e+01	1.049986e+00	1.509175e-02
862500	-4.046053e+04	-1.155525e+02	2.695926e+01	1.056763e+00	2.390383e-02
863000	-4.046931e+04	-1.186644e+02	2.821429e+01	1.040046e+00	1.655093e-02
863500	-4.045896e+04	-1.128498e+02	2.593206e+01	1.020602e+00	8.699663e-03
864000	-4.046659e+04	-1.146715e+02	2.665099e+01	9.655702e-01	1.342428e-02
864500	-4.046346e+04	-1.123257e+02	2.572823e+01	1.037750e+00	2.647994e-02
865000	-4.046357e+04	-1.117762e+02	2.552521e+01	1.031457e+00	8.792096e-03
865500	-4.047003e+04	-1.111753e+02	2.530678e+01	1.019556e+00	2.165353e-02
866000	-4.047095e+04	-1.142244e+02	2.645964e+01	1.013176e+00	6.695049e-03
866500	-4.046753e+04	-1.110220e+02	2.522047e+01	1.100426e+00	1.523715e-02
867000	-4.046153e+04	-1.115013e+02	2.540815e+01	1.071644e+00	1.996759e-02
867500	-4.045900e+04	-1.119527e+02	2.556579e+01	1.099043e+00	1.897973e-02
868000	-4.046197e+04	-1.139244e+02	2.631574e+01	1.087505e+00	2.628936e-02
868500	-4.046474e+04	-1.162105e+02	2.722907e+01	1.030552e+00	1.593551e-02
869000	-4.046722e+04	-1.167596e+02	2.743141e+01	1.070723e+00	1.523370e-02
869500	-4.046421e+04	-1.130398e+02	2.596067e+01	1.135060e+00	1.883493e-02
870000	-4.045751e+04	-1.195664e+02	2.854698e+01	1.135060e+00	2.030839e-02
870500	-4.046305e+04	-1.163890e+02	2.727379e+01	1.096267e+00	2.400108e-02
871000	-4.045903e+04	-1.186094e+02	2.818753e+01	1.050284e+00	1.336914e-02
871500	-4.046145e+04	-1.131203e+02	2.598592e+01	1.148819e+00	2.786695e-02
872000	-4.046247e+04	-1.172317e+02	2.763744e+01	1.028367e+00	2.293364e-02
872500	-4.046153e+04	-1.149248e+02	2.667796e+01	1.149461e+00	1.262675e-02
873000	-4.045657e+04	-1.169663e+02	2.752384e+01	1.046179e+00	9.149293e-03
873500	-4.046328e+04	-1.142245e+02	2.644445e+01	1.052701e+00	1.981574e-02
874000	-4.045610e+04	-1.130267e+02	2.599269e+01	1.037366e+00	2.302718e-02
874500	-4.045706e+04	-1.139991e+02	2.636704e+01	1.028515e+00	1.459473e-02
875000	-4.046838e+04	-1.155570e+02	2.694224e+01	1.104621e+00	1.680850e-02
875500	-4.045939e+04	-1.157807e+02	2.705848e+01	1.032529e+00	2.047912e-02
876000	-4.046384e+04	-1.114703e+02	2.541952e+01	1.009894e+00	1.912345e-02
876500	-4.046101e+04	-1.150156e+02	2.675167e+01	1.050748e+00	1.865384e-02
877000	-4.046277e+04	-1.129788e+02	2.601083e+01	9.416208e-01	1.494210e-02
877500	-4.046508e+04	-1.147785e+02	2.665624e+01	1.059129e+00	2.775487e-02
878000	-4.045935e+04	-1.129832e+02	2.593013e+01	1.159144e+00	1.841087e-02
878500	-4.047445e+04	-1.137853e+02	2.627852e+01	1.045597e+00	1.976249e-02
879000	-4.046430e+04	-1.160072e+02	2.716034e+01	1.000905e+00	1.389405e-02
879500	-4.047222e+04	-1.168609e+02	2.746576e+01	1.085965e+00	2.556561e-02
880000	-4.045503e+04	-1.166321e+02	2.738965e+01	1.047960e+00	2.192238e-02
880500	-4.046124e+04	-1.117377e+02	2.550012e+01	1.060370e+00	2.186364e-02
881000	-4.045224e+04	-1.161518e+02	2.719926e+01	1.047118e+00	2.598861e-02
881500	-4.047688e+04	-1.100209e+02	2.486730e+01	1.065337e+00	1.021222e-02
882000	-4.046641e+04	-1.182292e+02	2.805962e+01	9.830598e-01	9.814246e-03
882500	-4.046029e+04	-1.170817e+02	2.759583e+01	9.819688e-01	1.292659e-02
883000	-4.046761e+04	-1.131110e+02	2.602500e+01	1.036407e+00	2.584008e-02
883500	-4.046053e+04	-1.180058e+02	2.797970e+01	9.559168e-01	6.760062e-03
884000	-4.046241e+04	-1.101754e+02	2.492590e+01	1.058699e+00	1.807879e-02
884500	-4.045935e+04	-1.204059e+02	2.892753e+01	1.062551e+00	2.598891e-02
885000	-4.046159e+04	-1.094367e+02	2.462957e+01	1.138894e+00	1.584778e-02
885500	-4.045489e+04	-1.168439e+02	2.745234e+01	1.102643e+00	1.978505e-02
886000	-4.046995e+04	-1.085420e+02	2.431878e+01	1.113390e+00	2.126321e-02
886500	-4.047649e+04	-1.203129e+02	2.890457e+01	1.024176e+00	2.589311e-02
887000	-4.046057e+04	-1.099564e+02	2.481252e+01	1.151849e+00	1.897205e-02
887500	-4.045910e+04	-1.137424e+02	2.623950e+01	1.104609e+00	1.546006e-02
888000	-4.046133e+04	-1.144286e+02	2.654717e+01	9.906818e-01	9.054573e-03
888500	-4.047082e+04	-1.259540e+02	3.138707e+01	9.788964e-01	1.509211e-02
889000	-4.046913e+04	-1.194690e+02	2.856050e+01	1.005046e+00	1.478343e-02
889500	-4.046214e+04	-1.099019e+02	2.483290e+01	1.041172e+00	1.061244e-02
890000	-4.046411e+04	-1.133020e+02	2.608871e+01	1.059683e+00	1.413281e-02
890500	-4.046929e+04	-1.117936e+02	2.550073e+01	1.114545e+00	1.454646e-02
891000	-4.046379e+04	-1.167636e+02	2.745942e+01	1.004541e+00	1.491015e-02
891500	-4.045145e+04	-1.218237e+02	2.954646e+01	1.021197e+00	1.864943e-02
892000	-4.046460e+04	-1.135752e+02	2.616959e+01	1.120510e+00	1.605180e-02
892500	-4.046115e+04	-1.133654e+02	2.613166e+01	1.010279e+00	2.311632e-02
893000	-4.046916e+04	-1.091634e+02	2.455953e+01	1.060537e+00	2.012814e-02
893500	-4.047011e+04	-1.212036e+02	2.927674e+01	1.033331e+00	2.287795e-02
894000	-4.046192e+04	-1.176322e+02	2.776143e+01	1.121051e+00	1.342604e-02
894500	-4.046350e+04	-1.169510e+02	2.747239e+01	1.159526e+00	2.247701e-02
895000	-4.045727e+04	-1.129974e+02	2.596619e+01	1.078023e+00	2.010545e-02
895500	-4.046457e+04	-1.175140e+02	2.777692e+01	9.645201e-01	8.322252e-03
896000	-4.047093e+04	-1.148352e+02	2.668220e+01	1.048927e+00	2.744857e-02
896500	-4.045889e+04	-1.149423e+02	2.670993e+01	1.084744e+00	2.222654e-02
897000	-4.045949e+04	-1.137901e+02	2.628833e+01	1.024737e+00	1.855379e-02
897500	-4.045860e+04	-1.129664e+02	2.596536e+01	1.049218e+00	1.306171e-02
898000	-4.045493e+04	-1.142386e+02	2.644665e+01	1.061131e+00	1.473048e-02
898500	-4.047468e+04	-1.175311e+02	2.774482e+01	1.061149e+00	2.044807e-02
899000	-4.046632e+04	-1.090443e+02	2.449936e+01	1.109403e+00	1.298174e-02
899500	-4.045529e+04	-1.184809e+02	2.814392e+01	1.028402e+00	1.327596e-02
900000	-4.047482e+04	-1.193551e+02	2.850731e+01	1.019556e+00	1.364790e-02
900500	-4.046126e+04	-1.122988e+02	2.569029e+01	1.112016e+00	1.672284e-02
901000	-4.046632e+04	-1.125556e+02	2.581398e+01	1.039494e+00	1.687349e-02
901500	-4.046049e+04	-1.110023e+02	2.522357e+01	1.072235e+00	1.687349e-02
902000	-4.045938e+04	-1.171393e+02	2.759942e+01	1.030667e+00	1.928985e-02
902500	-4.045064e+04	-1.174242e+02	2.772209e+01	1.010579e+00	1.356965e-02
903000	-4.047149e+04	-1.137877e+02	2.624183e+01	1.143841e+00	2.312790e-02
903500	-4.046240e+04	-1.156210e+02	2.699657e+01	1.030235e+00	1.543248e-02
904000	-4.046647e+04	-1.133235e+02	2.607825e+01	1.108664e+00	2.981964e-02
904500	-4.046621e+04	-1.170266e+02	2.755929e+01	1.018016e+00	1.757835e-02
905000	-4.045651e+04	-1.172568e+02	2.764755e+01	1.028287e+00	1.843252e-02
905500	-4.046234e+04	-1.107132e+02	2.513940e+01	1.012165e+00	1.333184e-02
906000	-4.047120e+04	-1.102623e+02	2.496043e+01	1.050740e+00	1.698053e-02
906500	-4.047064e+04	-1.195726e+02	2.858998e+01	1.037646e+00	1.447197e-02
907000	-4.045396e+04	-1.142242e+02	2.641764e+01	1.122044e+00	3.398242e-02
907500	-4.046372e+04	-1.130233e+02	2.599884e+01	1.017699e+00	1.068902e-02
908000	-4.045032e+04	-1.174824e+02	2.771286e+01	1.091674e+00	2.012771e-02
908500	-4.045135e+04	-1.165143e+02	2.732535e+01	1.091674e+00	1.794345e-02
909000	-4.046384e+04	-1.170903e+02	2.755535e+01	1.091490e+00	1.794776e-02
909500	-4.047427e+04	-1.146803e+02	2.658487e+01	1.144940e+00	1.226646e-02
910000	-4.046256e+04	-1.169143e+02	2.750259e+01	1.047268e+00	1.258415e-02
910500	-4.047343e+04	-1.168309e+02	2.742779e+01	1.151116e+00	3.509641e-02
911000	-4.046098e+04	-1.134443e+02	2.615138e+01	1.037387e+00	9.146218e-03
911500	-4.046798e+04	-1.112613e+02	2.531761e+01	1.076286e+00	1.825108e-02
912000	-4.048035e+04	-1.126157e+02	2.583681e+01	1.038963e+00	7.006374e-03
912500	-4.045396e+04	-1.161758e+02	2.720525e+01	1.055982e+00	1.618685e-02
913000	-4.048118e+04	-1.171192e+02	2.762059e+01	9.578324e-01	6.944714e-03
913500	-4.045939e+04	-1.204571e+02	2.898675e+01	9.727587e-01	1.988391e-02
914000	-4.045566e+04	-1.181043e+02	2.799485e+01	1.017173e+00	1.830159e-02
914500	-4.045088e+04	-1.187792e+02	2.823602e+01	1.101817e+00	1.522289e-02
915000	-4.046626e+04	-1.136536e+02	2.618146e+01	1.167852e+00	1.768252e-02
915500	-4.046361e+04	-1.147885e+02	2.663514e+01	1.123434e+00	2.093073e-02
916000	-4.045615e+04	-1.188659e+02	2.828124e+01	1.078366e+00	1.061359e-02
916500	-4.046050e+04	-1.138189e+02	2.625244e+01	1.147292e+00	2.896802e-02
917000	-4.045780e+04	-1.149217e+02	2.670577e+01	1.074815e+00	2.340680e-02
917500	-4.046260e+04	-1.152856e+02	2.683047e+01	1.118821e+00	1.604685e-02
918000	-4.045853e+04	-1.187576e+02	2.825449e+01	1.035239e+00	1.757047e-02
918500	-4.045319e+04	-1.185658e+02	2.820361e+01	9.674593e-01	5.014324e-03
919000	-4.046758e+04	-1.132948e+02	2.610099e+01	1.020251e+00	1.129171e-02
919500	-4.046739e+04	-1.191159e+02	2.833663e+01	1.193743e+00	1.898900e-02
920000	-4.046384e+04	-1.145184e+02	2.655118e+01	1.070162e+00	2.336706e-02
920500	-4.045484e+04	-1.185871e+02	2.819609e+01	1.007124e+00	1.155318e-02
921000	-4.045538e+04	-1.111315e+02	2.527031e+01	1.074625e+00	2.288925e-02
921500	-4.045842e+04	-1.165106e+02	2.735022e+01	1.025540e+00	2.348645e-02
922000	-4.045743e+04	-1.178885e+02	2.790595e+01	1.020157e+00	1.626827e-02
922500	-4.046184e+04	-1.157496e+02	2.704011e+01	1.048125e+00	1.078213e-02
923000	-4.045770e+04	-1.170251e+02	2.752696e+01	1.097179e+00	2.081397e-02
923500	-4.046104e+04	-1.174825e+02	2.771111e+01	1.096122e+00	2.081397e-02
924000	-4.045757e+04	-1.170739e+02	2.755421e+01	1.077919e+00	2.745040e-02
924500	-4.045843e+04	-1.217657e+02	2.951182e+01	1.044109e+00	1.785266e-02
925000	-4.045393e+04	-1.133119e+02	2.611611e+01	9.975684e-01	1.669922e-02
925500	-4.045470e+04	-1.162753e+02	2.726528e+01	1.004013e+00	1.137102e-02
926000	-4.047365e+04	-1.143156e+02	2.650711e+01	9.813868e-01	1.785695e-02
926500	-4.045629e+04	-1.186351e+02	2.820733e+01	1.027679e+00	8.366466e-03
927000	-4.047181e+04	-1.155101e+02	2.692298e+01	1.106861e+00	1.109406e-02
927500	-4.046051e+04	-1.178907e+02	2.787568e+01	1.097120e+00	1.508730e-02
928000	-4.046665e+04	-1.156202e+02	2.697660e+01	1.080245e+00	2.372552e-02
928500	-4.046660e+04	-1.190726e+02	2.840508e+01	9.842979e-01	1.273357e-02
929000	-4.047363e+04	-1.063791e+02	2.354188e+01	1.171087e+00	1.226557e-02
929500	-4.046179e+04	-1.155040e+02	2.691848e+01	1.112241e+00	3.112206e-02
930000	-4.046211e+04	-1.189254e+02	2.832932e+01	1.020991e+00	1.275984e-02
930500	-4.046554e+04	-1.192050e+02	2.841446e+01	1.094014e+00	2.125200e-02
931000	-4.047083e+04	-1.141992e+02	2.643858e+01	1.042666e+00	1.864177e-02
931500	-4.047156e+04	-1.115394e+02	2.542549e+01	1.062926e+00	1.793238e-02
932000	-4.046707e+04	-1.126848e+02	2.586509e+01	1.032976e+00	6.366280e-03
932500	-4.046968e+04	-1.135329e+02	2.618721e+01	1.031985e+00	9.945261e-03
933000	-4.046109e+04	-1.148695e+02	2.671942e+01	9.875117e-01	8.715250e-03
933500	-4.045962e+04	-1.125178e+02	2.578751e+01	1.072069e+00	2.176969e-02
934000	-4.045680e+04	-1.149210e+02	2.672765e+01	1.017880e+00	2.015655e-02
934500	-4.045845e+04	-1.125799e+02	2.580477e+01	1.088242e+00	1.357507e-02
935000	-4.045673e+04	-1.185156e+02	2.814806e+01	1.052910e+00	1.778449e-02
935500	-4.046536e+04	-1.142125e+02	2.645667e+01	1.009062e+00	1.209144e-02
936000	-4.046386e+04	-1.100078e+02	2.487965e+01	1.018204e+00	8.811315e-03
936500	-4.046063e+04	-1.141881e+02	2.643032e+01	1.053037e+00	1.345785e-02
937000	-4.047684e+04	-1.133562e+02	2.610598e+01	1.068507e+00	1.051228e-02
937500	-4.045935e+04	-1.169745e+02	2.755136e+01	9.856649e-01	1.626076e-02
938000	-4.045350e+04	-1.127250e+02	2.584800e+01	1.118512e+00	2.331361e-02
938500	-4.045743e+04	-1.119001e+02	2.557577e+01	1.019707e+00	6.094443e-03
939000	-4.046051e+04	-1.179275e+02	2.793226e+01	9.944128e-01	2.068133e-02
939500	-4.046559e+04	-1.157153e+02	2.704729e+01	9.955773e-01	1.971783e-02
940000	-4.047249e+04	-1.136487e+02	2.622976e+01	1.036379e+00	1.817326e-02
940500	-4.045386e+04	-1.133129e+02	2.609433e+01	1.055765e+00	1.321523e-02
941000	-4.045709e+04	-1.166019e+02	2.738165e+01	1.037816e+00	1.390347e-02
941500	-4.046188e+04	-1.093148e+02	2.459046e+01	1.125784e+00	1.287474e-02
942000	-4.046373e+04	-1.197133e+02	2.865313e+01	1.026424e+00	1.918580e-02
942500	-4.045857e+04	-1.094898e+02	2.466223e+01	1.101277e+00	1.935605e-02
943000	-4.046559e+04	-1.114505e+02	2.538616e+01	1.080101e+00	1.741316e-02
943500	-4.047079e+04	-1.214714e+02	2.937508e+01	1.069966e+00	7.687809e-03
944000	-4.046649e+04	-1.175995e+02	2.780197e+01	9.879781e-01	2.227266e-02
944500	-4.048441e+04	-1.152696e+02	2.685127e+01	1.049506e+00	2.016096e-02
945000	-4.045981e+04	-1.190686e+02	2.840826e+01	9.726830e-01	1.350922e-02
945500	-4.046307e+04	-1.193837e+02	2.853453e+01	9.823667e-01	1.815113e-02
946000	-4.045616e+04	-1.141865e+02	2.640524e+01	1.116618e+00	1.956677e-02
946500	-4.045262e+04	-1.105827e+02	2.510305e+01	9.808153e-01	9.643162e-03
947000	-4.045925e+04	-1.152392e+02	2.682976e+01	1.074174e+00	1.630602e-02
947500	-4.046569e+04	-1.119470e+02	2.560596e+01	9.857138e-01	7.351968e-03
948000	-4.046650e+04	-1.105386e+02	2.506272e+01	1.046886e+00	1.348941e-02
948500	-4.047078e+04	-1.222000e+02	2.973834e+01	9.510822e-01	2.020255e-02
949000	-4.046828e+04	-1.131441e+02	2.606923e+01	9.530053e-01	9.865503e-03
949500	-4.047252e+04	-1.124947e+02	2.578983e+01	1.042740e+00	1.112465e-02
950000	-4.045840e+04	-1.173420e+02	2.768239e+01	1.026915e+00	1.048785e-02
950500	-4.045985e+04	-1.154737e+02	2.694304e+01	1.019244e+00	2.527496e-02
951000	-4.047200e+04	-1.148150e+02	2.668721e+01	1.015814e+00	1.581476e-02
951500	-4.046362e+04	-1.152696e+02	2.681388e+01	1.145279e+00	1.893394e-02
952000	-4.045698e+04	-1.157740e+02	2.704867e+01	1.050767e+00	1.413118e-02
952500	-4.046452e+04	-1.131413e+02	2.602074e+01	1.078004e+00	1.270169e-02
953000	-4.047406e+04	-1.104153e+02	2.500197e+01	1.089796e+00	1.569165e-02
953500	-4.045912e+04	-1.146325e+02	2.663094e+01	9.783065e-01	7.859376e-03
954000	-4.046912e+04	-1.168168e+02	2.746161e+01	1.052265e+00	2.080534e-02
954500	-4.045589e+04	-1.150382e+02	2.675369e+01	1.068137e+00	2.122954e-02
955000	-4.046211e+04	-1.210863e+02	2.921679e+01	1.057290e+00	1.754963e-02
955500	-4.046239e+04	-1.139474e+02	2.632195e+01	1.094362e+00	2.173362e-02
956000	-4.046385e+04	-1.175401e+02	2.778295e+01	9.756413e-01	2.525157e-02
956500	-4.046868e+04	-1.212260e+02	2.930216e+01	9.958876e-01	1.085519e-02
957000	-4.046645e+04	-1.140392e+02	2.636679e+01	1.069309e+00	1.743740e-02
957500	-4.046399e+04	-1.140887e+02	2.639697e+01	1.040302e+00	1.800290e-02
958000	-4.045714e+04	-1.161168e+02	2.718809e+01	1.040302e+00	9.254730e-03
958500	-4.047005e+04	-1.174563e+02	2.772875e+01	1.026122e+00	8.838457e-03
959000	-4.047169e+04	-1.163117e+02	2.728120e+01	1.000300e+00	9.790257e-03
959500	-4.047100e+04	-1.207232e+02	2.905609e+01	1.074304e+00	2.438031e-02
960000	-4.047193e+04	-1.158943e+02	2.707101e+01	1.114336e+00	2.066000e-02
960500	-4.045586e+04	-1.139324e+02	2.636640e+01	9.635055e-01	7.899453e-03
961000	-4.045494e+04	-1.134522e+02	2.614134e+01	1.071654e+00	1.639065e-02
961500	-4.045677e+04	-1.143205e+02	2.643329e+01	1.177750e+00	1.772620e-02
962000	-4.045756e+04	-1.199864e+02	2.877410e+01	1.009298e+00	1.707263e-02
962500	-4.045240e+04	-1.159166e+02	2.710483e+01	1.050853e+00	2.005734e-02
963000	-4.046552e+04	-1.128436e+02	2.588439e+01	1.140666e+00	1.708150e-02
963500	-4.045425e+04	-1.147522e+02	2.662912e+01	1.102644e+00	2.342196e-02
964000	-4.046989e+04	-1.193299e+02	2.852160e+01	9.598316e-01	1.233596e-02
964500	-4.047070e+04	-1.166936e+02	2.741356e+01	1.049516e+00	1.948774e-02
965000	-4.046555e+04	-1.144471e+02	2.654393e+01	1.017583e+00	1.529681e-02
965500	-4.046182e+04	-1.178179e+02	2.786829e+01	1.042523e+00	1.828657e-02
966000	-4.046052e+04	-1.173220e+02	2.769232e+01	9.822784e-01	2.477868e-02
966500	-4.045739e+04	-1.181685e+02	2.800303e+01	1.061332e+00	2.280099e-02
967000	-4.046064e+04	-1.210859e+02	2.922714e+01	1.032516e+00	1.410882e-02
967500	-4.045133e+04	-1.175557e+02	2.773831e+01	1.101842e+00	1.494602e-02
968000	-4.045912e+04	-1.134924e+02	2.616450e+01	1.051067e+00	1.598271e-02
968500	-4.046267e+04	-1.110512e+02	2.521217e+01	1.152144e+00	2.624404e-02
969000	-4.046195e+04	-1.111179e+02	2.527650e+01	1.044226e+00	1.831494e-02
969500	-4.045845e+04	-1.180287e+02	2.794328e+01	1.068449e+00	1.689067e-02
970000	-4.045670e+04	-1.127076e+02	2.587755e+01	1.022735e+00	1.363857e-02
970500	-4.046724e+04	-1.126977e+02	2.588047e+01	1.005091e+00	2.330722e-02
971000	-4.046592e+04	-1.155466e+02	2.696847e+01	1.027349e+00	1.809114e-02
971500	-4.045432e+04	-1.162496e+02	2.724590e+01	1.027138e+00	9.626883e-03
972000	-4.045559e+04	-1.185950e+02	2.819668e+01	1.013585e+00	1.639947e-02
972500	-4.046233e+04	-1.118286e+02	2.553908e+01	1.046541e+00	1.550961e-02
973000	-4.046109e+04	-1.117738e+02	2.550981e+01	1.070427e+00	7.737276e-03
973500	-4.046493e+04	-1.162098e+02	2.720813e+01	1.082717e+00	2.089702e-02
974000	-4.046526e+04	-1.117498e+02	2.552854e+01	9.960564e-01	7.541967e-03
974500	-4.046619e+04	-1.165414e+02	2.735310e+01	1.049052e+00	2.123989e-02
975000	-4.045574e+04	-1.136260e+02	2.621689e+01	1.047409e+00	1.926863e-02
975500	-4.046327e+04	-1.214972e+02	2.938869e+01	1.063840e+00	1.478903e-02
976000	-4.045805e+04	-1.142506e+02	2.642616e+01	1.126373e+00	2.661934e-02
976500	-4.045952e+04	-1.166364e+02	2.739994e+01	1.026497e+00	2.000697e-02
977000	-4.046110e+04	-1.175025e+02	2.771497e+01	1.106535e+00	2.068498e-02
977500	-4.046876e+04	-1.099883e+02	2.484766e+01	1.086909e+00	3.051061e-02
978000	-4.046995e+04	-1.177044e+02	2.781946e+01	1.049605e+00	1.625082e-02
978500	-4.046493e+04	-1.126715e+02	2.584924e+01	1.061797e+00	1.531171e-02
979000	-4.046497e+04	-1.114786e+02	2.539201e+01	1.092444e+00	2.037826e-02
979500	-4.045476e+04	-1.132215e+02	2.606722e+01	1.035780e+00	1.381713e-02
980000	-4.046039e+04	-1.120091e+02	2.563907e+01	9.592221e-01	1.261909e-02
980500	-4.045650e+04	-1.169443e+02	2.752308e+01	1.026054e+00	9.712460e-03
981000	-4.046875e+04	-1.105220e+02	2.504285e+01	1.084673e+00	1.897758e-02
981500	-4.046114e+04	-1.128751e+02	2.592699e+01	1.059338e+00	1.275928e-02
982000	-4.046121e+04	-1.153624e+02	2.686946e+01	1.095891e+00	2.105333e-02
982500	-4.046548e+04	-1.148281e+02	2.669756e+01	1.002326e+00	1.450232e-02
983000	-4.046784e+04	-1.152637e+02	2.686524e+01	1.007873e+00	1.550727e-02
983500	-4.045195e+04	-1.139912e+02	2.633907e+01	1.093503e+00	1.511877e-02
984000	-4.046155e+04	-1.151626e+02	2.680249e+01	1.067420e+00	9.995466e-03
984500	-4.045349e+04	-1.201016e+02	2.880158e+01	1.058802e+00	1.474004e-02
985000	-4.046709e+04	-1.165878e+02	2.736657e+01	1.061625e+00	1.607386e-02
985500	-4.045154e+04	-1.170863e+02	2.756231e+01	1.070143e+00	3.001293e-02
986000	-4.045602e+04	-1.161662e+02	2.718483e+01	1.097993e+00	1.754679e-02
986500	-4.046104e+04	-1.190105e+02	2.835582e+01	1.041741e+00	1.887526e-02
987000	-4.046261e+04	-1.137268e+02	2.626768e+01	1.015393e+00	1.415414e-02
987500	-4.046814e+04	-1.142154e+02	2.645296e+01	1.021543e+00	1.804069e-02
988000	-4.046063e+04	-1.168401e+02	2.746448e+01	1.068412e+00	2.289885e-02
988500	-4.047138e+04	-1.190015e+02	2.837186e+01	9.937914e-01	2.106229e-02
989000	-4.045840e+04	-1.124916e+02	2.579892e+01	1.015436e+00	2.028233e-02
989500	-4.046423e+04	-1.174191e+02	2.773755e+01	9.671023e-01	1.526441e-02
990000	-4.045755e+04	-1.120062e+02	2.560933e+01	1.035804e+00	9.630264e-03
990500	-4.046424e+04	-1.114342e+02	2.539439e+01	1.041671e+00	2.361925e-02
991000	-4.046372e+04	-1.120409e+02	2.560243e+01	1.089047e+00	1.157720e-02
991500	-4.046679e+04	-1.131494e+02	2.602266e+01	1.080975e+00	1.724609e-02
992000	-4.047154e+04	-1.167814e+02	2.747734e+01	9.775734e-01	2.520684e-02
992500	-4.045451e+04	-1.180098e+02	2.794233e+01	1.051883e+00	1.342277e-02
993000	-4.047113e+04	-1.152387e+02	2.685169e+01	1.017549e+00	1.875016e-02
993500	-4.046481e+04	-1.151900e+02	2.681616e+01	1.059778e+00	2.353111e-02
994000	-4.045883e+04	-1.184174e+02	2.810723e+01	1.054697e+00	1.431399e-02
994500	-4.045831e+04	-1.154318e+02	2.692559e+01	1.021921e+00	1.144461e-02
995000	-4.046329e+04	-1.174560e+02	2.775168e+01	9.689998e-01	8.650849e-03
995500	-4.046235e+04	-1.172377e+02	2.766339e+01	9.698433e-01	9.250246e-03
996000	-4.048337e+04	-1.109845e+02	2.524222e+01	1.003834e+00	5.532540e-03
996500	-4.046177e+04	-1.167579e+02	2.744696e+01	1.030070e+00	1.304506e-02
997000	-4.045803e+04	-1.122698e+02	2.568997e+01	1.083923e+00	3.233200e-02
997500	-4.045687e+04	-1.163933e+02	2.733109e+01	9.563269e-01	6.780149e-03
998000	-4.045684e+04	-1.146642e+02	2.659610e+01	1.099824e+00	1.711874e-02
998500	-4.047367e+04	-1.156733e+02	2.702101e+01	1.020315e+00	1.691801e-02
[truncated: 16,123 more rows]
