# Supplementary material for: Deep mining reveals the diversity of endogenous viral elements in vertebrate genomes
Source: Nat Microbiol. 2024 Oct 22;9(11):3013–24. doi: 10.1038/s41564-024-01825-4 (PMC11521997; doi:10.1038/s41564-024-01825-4)
Supplement: Supplementary file 5 — RdRp tree files (Fig. 2a), Astyanax mexicanus structural modelling files (Fig. 2b) and NP tree files (Fig. 2c). [file 41564_2024_1825_MOESM5_ESM.zip › Source_Data_Figure_2/RdRp_tree/paramyxoviridae_rnapol.nex.run2.t]

#NEXUS
[ID: 9130688642]
[Param: tree]
begin trees;
   translate
       1 Wenzhou_pacific_spadenose_shark_paramyxovirus,
       2 Longquan_Niviventer_fulvescens_jeilongvirus_2,
       3 Human_respirovirus_1,
       4 Wufeng_Rhinolophus_pearsonii_paramyxovirus_1,
       5 Bat_paramyxovirus,
       6 Human_respirovirus_3,
       7 Longquan_Niviventer_fulvescens_jeilongvirus_1,
       8 Boe_paramyxovirus,
       9 Salmon_aquaparamyxovirus,
      10 Fer-de-lance_virus,
      11 Hendra_henipavirus,
      12 Measles_virus,
      13 Mumps_virus,
      14 Newcastle_disease_virus,
      15 Murine_respirovirus,
      16 Human_orthopneumovirus,
      17 Avian_metapneumovirus,
      18 Human_metapneumovirus,
      19 Nfurzeri1,
      20 Smaximus1,
      21 Amexicanus1,
      22 Amexicanus2,
      23 Lbergylta1,
      24 Lbergylta2,
      25 Lbergylta3,
      26 Lbergylta4,
      27 Pleopardus1,
      28 Ncelidotus1,
      29 Cundulatus1,
      30 Cundulatus2,
      31 Cundulatus3,
      32 Cundulatus4,
      33 Cundulatus5,
      34 Cundulatus6,
      35 Pleopardus2;
   tree gen.0 = [&U] (35:2.000000e-02,(((((30:2.000000e-02,29:2.000000e-02):2.000000e-02,(26:2.000000e-02,25:2.000000e-02):2.000000e-02):2.000000e-02,(33:2.000000e-02,(((34:2.000000e-02,((32:2.000000e-02,31:2.000000e-02):2.000000e-02,28:2.000000e-02):2.000000e-02):2.000000e-02,24:2.000000e-02):2.000000e-02,23:2.000000e-02):2.000000e-02):2.000000e-02):2.000000e-02,20:2.000000e-02):2.000000e-02,((22:2.000000e-02,(21:2.000000e-02,19:2.000000e-02):2.000000e-02):2.000000e-02,((12:2.000000e-02,(11:2.000000e-02,(8:2.000000e-02,(5:2.000000e-02,(4:2.000000e-02,(7:2.000000e-02,2:2.000000e-02):2.000000e-02):2.000000e-02):2.000000e-02):2.000000e-02):2.000000e-02):2.000000e-02,((((18:2.000000e-02,17:2.000000e-02):2.000000e-02,16:2.000000e-02):2.000000e-02,(14:2.000000e-02,13:2.000000e-02):2.000000e-02):2.000000e-02,(10:2.000000e-02,(9:2.000000e-02,((27:2.000000e-02,6:2.000000e-02):2.000000e-02,(15:2.000000e-02,3:2.000000e-02):2.000000e-02):2.000000e-02):2.000000e-02):2.000000e-02):2.000000e-02):2.000000e-02):2.000000e-02):2.000000e-02,1:2.000000e-02);
   tree gen.500 = [&U] (((33:4.608558e-01,((34:2.077438e-01,23:2.835676e-01):1.357650e-02,((28:1.521473e-01,((30:2.369493e-01,29:1.853532e-01):1.826476e-01,(26:2.611962e-02,25:1.483398e-01):2.460677e-01):3.728030e-02):1.043899e-01,(24:4.053520e-01,(32:5.048185e-01,31:3.309167e-01):1.699099e-01):9.168480e-02):2.370287e-01):1.448980e-01):3.036187e-01,(20:4.532441e-01,35:4.877012e-01):6.723532e-01):7.913846e-01,(((22:3.790361e-01,21:1.313050e-01):5.821332e-01,19:2.835676e-01):8.957442e-01,((12:4.619365e-01,(((4:2.835676e-01,(5:2.671475e-01,(7:8.866560e-03,2:1.500076e-01):4.646442e-01):2.684715e-01):1.741072e-01,8:2.628300e-01):2.867292e-01,11:5.113233e-01):2.340415e-01):2.006485e-01,((((18:1.013896e-03,17:1.802282e-01):4.362598e-01,16:4.322041e-01):4.721476e-01,(14:1.102843e+00,13:4.383539e-01):2.428244e-01):6.004489e-01,(10:4.724073e-01,(9:4.355091e-01,((27:1.870105e+00,6:2.835676e-01):1.548801e-01,(15:2.582204e-01,3:2.668781e-01):1.843415e-01):1.605086e-01):1.797992e-01):1.647056e-01):3.583917e-02):2.986183e-01):5.106475e-02,1:6.941798e-01);
   tree gen.1000 = [&U] (((19:1.144795e+00,(21:1.423113e-01,22:4.203483e-01):5.042239e-01):3.070980e-01,((((18:1.013004e-01,17:1.814168e-01):6.230234e-01,16:6.034893e-01):2.805008e+00,(14:1.214838e+00,13:8.115525e-01):5.406255e-01):3.795983e-01,((12:4.723897e-01,(11:4.510602e-01,((4:4.086111e-01,(5:3.463512e-01,(7:7.795729e-02,2:7.052319e-02):3.148996e-01):5.721368e-02):3.263569e-02,8:4.287677e-01):1.853269e-01):1.213998e-01):3.753582e-01,(10:5.482129e-01,(27:8.607516e-01,((6:4.013179e-01,(15:1.045699e-01,3:6.910503e-02):1.890476e-01):2.156714e-01,9:4.718783e-01):7.944823e-02):2.120647e-01):8.845061e-02):3.697782e-01):6.690849e-01):3.239430e-01,(35:3.266143e-01,(20:5.697550e-01,((((30:1.344291e-01,29:2.789047e-01):2.376402e-01,(26:4.236974e-02,25:7.197622e-02):2.947023e-01):2.125076e-01,(((32:7.051758e-01,(31:6.502158e-01,34:3.625718e-01):9.101679e-02):1.389443e-01,23:2.559061e-01):1.324316e-01,(24:2.764834e-02,28:2.310653e-01):2.250887e-01):2.808202e-01):6.493628e-01,33:4.398286e-01):2.175165e-01):1.898924e-01):1.703974e-01,1:7.825077e-01);
   tree gen.1500 = [&U] (((19:9.006327e-01,(21:9.111542e-02,22:3.061414e-01):5.633343e-01):5.673165e-01,((((18:8.349898e-02,17:1.833861e-01):6.297862e-01,16:4.042644e-01):4.578453e+00,(14:1.228025e+00,13:6.367154e-01):3.053715e-01):3.837188e-01,((12:4.775175e-01,(11:4.559565e-01,((4:4.130466e-01,(5:3.202331e-01,(7:1.200062e-01,2:8.538087e-02):3.300332e-01):9.174333e-02):5.472211e-02,8:4.334219e-01):1.498898e-01):1.104903e-01):2.958583e-01,(10:4.995595e-01,((27:1.734610e+00,9:4.463629e-01):6.001604e-02,(6:3.529557e-01,(15:1.057050e-01,3:8.760937e-02):2.784699e-01):2.651711e-01):2.317912e-01):1.400981e-01):3.972892e-01):4.960896e-01):2.500925e-01,(35:6.129287e-01,(20:7.655183e-01,((((30:1.209501e-01,29:2.819322e-01):2.388552e-01,(26:1.910348e-02,25:7.275751e-02):2.094313e-01):2.352144e-01,(((32:7.510162e-01,(31:8.793983e-01,34:3.281487e-01):3.388323e-02):1.795767e-01,23:4.082738e-01):6.759987e-02,(24:5.129891e-02,28:2.501869e-01):1.872349e-01):1.408353e-01):1.552232e-01,33:7.213383e-01):2.889747e-02):5.214818e-01):3.407012e-01,1:6.745219e-01);
   tree gen.2000 = [&U] (((19:9.711656e-01,(21:3.072672e-02,22:1.790877e-01):4.493421e-01):7.005609e-01,((((18:6.405232e-02,17:1.764086e-01):5.324722e-01,16:3.888829e-01):3.453237e+00,(14:1.116463e+00,13:6.124897e-01):3.320160e-01):3.251606e-01,((12:5.011053e-01,(11:4.918463e-01,((4:3.973310e-01,(5:3.080488e-01,(7:1.154402e-01,2:8.213230e-02):2.761540e-01):8.825268e-02):7.300077e-02,8:4.169311e-01):2.096128e-01):5.775937e-02):2.817987e-01,(10:5.191698e-01,((9:4.293797e-01,(6:3.395264e-01,(15:1.007321e-01,3:8.427601e-02):2.678747e-01):2.282181e-01):3.081415e-02,27:1.489983e+00):2.166749e-01):8.898217e-02):3.821731e-01):4.217222e-01):1.976613e-01,(35:3.617407e-01,(20:1.436232e+00,((((31:6.642844e-01,34:1.851707e-01):3.298705e-02,(32:7.224415e-01,(24:7.544672e-02,28:2.550006e-01):1.739576e-01):8.303487e-02):1.229067e-01,(((30:1.481169e-01,29:2.503809e-01):1.373811e-01,(26:1.099140e-02,25:5.516693e-02):1.631468e-01):1.138866e-01,23:2.400663e-01):2.136049e-03):2.586187e-01,33:5.508010e-01):1.749157e-01):3.638664e-01):2.399919e-01,1:9.576088e-01);
   tree gen.2500 = [&U] (((19:9.086810e-01,(21:5.709249e-02,22:1.987212e-01):6.764320e-01):4.771476e-01,((((18:6.858921e-02,17:1.414330e-01):5.908474e-01,16:4.386173e-01):4.086524e+00,(14:1.238862e+00,13:6.796373e-01):3.684151e-01):4.464057e-01,((12:5.560418e-01,(11:5.457677e-01,((4:4.276580e-01,(5:3.418204e-01,(7:9.968316e-02,2:9.113652e-02):3.064289e-01):3.259049e-02):8.097360e-02,8:4.626395e-01):1.385645e-01):1.149523e-01):2.692799e-01,(10:5.423131e-01,(((6:3.637889e-01,(15:6.063516e-02,3:9.650555e-02):2.700864e-01):2.101503e-01,27:1.653331e+00):2.621006e-02,9:4.662958e-01):2.404291e-01):1.079216e-01):3.650121e-01):6.053990e-01):1.941373e-01,(35:6.442872e-01,(20:1.593687e+00,((((32:6.812043e-01,31:8.054575e-01):1.533195e-01,(24:3.308837e-01,28:3.629134e-01):4.506175e-03):1.352444e-01,(34:2.634298e-01,((23:5.458757e-02,(26:1.064151e-02,25:6.188578e-02):2.243023e-01):6.843580e-02,(30:1.970015e-01,29:2.778303e-01):1.842542e-01):7.287613e-02):1.092323e-01):1.743921e-01,33:6.161717e-01):2.333852e-01):2.057898e-01):6.013741e-01,1:1.062592e+00);
   tree gen.3000 = [&U] ((((22:6.446770e-02,21:2.021384e-01):6.965241e-01,19:1.077247e+00):3.943653e-01,(((((((4:3.369339e-01,(7:9.090597e-02,2:7.884719e-02):3.161684e-01):5.953587e-02,5:2.943630e-01):6.928430e-02,8:3.503259e-01):2.150230e-01,12:5.697074e-01):4.470195e-02,11:4.780905e-01):1.858364e-01,(10:5.490105e-01,(((27:1.892680e+00,6:2.320945e-03):2.904357e-01,(15:7.913432e-02,3:9.552789e-02):2.825287e-01):1.878899e-01,9:4.777981e-01):2.857084e-01):1.663442e-01):3.930679e-01,((14:1.138541e+00,13:8.052985e-01):2.811809e-01,((18:1.322704e-01,17:4.339645e-02):3.865085e-01,16:5.744294e-01):3.370243e+00):2.970754e-01):6.004779e-01):1.535972e-01,(((((26:2.542010e-02,(33:2.777233e-01,25:2.887335e-02):2.935849e-02):3.148673e-01,(30:1.657622e-01,29:2.357158e-01):1.296043e-01):3.228139e-02,(((34:4.123528e-01,((32:5.644486e-01,31:7.806452e-01):1.740214e-01,28:4.031844e-01):4.863183e-02):8.320606e-02,24:3.218070e-01):4.430130e-02,23:1.669383e-01):1.094966e-01):4.778052e-02,20:9.002187e-01):4.760738e-01,35:5.045677e-01):4.679800e-01,1:1.022341e+00);
   tree gen.3500 = [&U] (((19:1.275142e+00,(21:7.760003e-02,22:1.011386e-01):6.845607e-01):6.889228e-01,((((18:7.240368e-02,17:1.431579e-01):5.012947e-01,16:4.439668e-01):4.398909e+00,(14:1.282342e+00,13:6.879263e-01):4.575599e-01):3.370953e-01,((((4:4.328739e-01,(5:3.014322e-01,(7:1.237754e-01,2:9.224804e-02):2.774007e-01):7.164242e-02):9.941305e-02,8:3.328576e-01):1.211296e-01,(12:5.628234e-01,11:4.965084e-01):7.529173e-02):3.365948e-01,(10:5.359270e-01,(((6:4.023684e-01,(15:6.118493e-02,3:1.173383e-01):2.832825e-01):8.933405e-02,27:2.334491e+00):1.088231e-01,9:5.544134e-01):2.760942e-01):1.601483e-01):4.740673e-01):4.212687e-01):1.593104e-01,(20:1.511243e+00,((35:8.727443e-01,33:6.191159e-01):1.404741e-01,((26:5.296365e-03,25:6.054659e-02):1.839449e-01,(23:1.550007e-01,((28:3.673396e-01,(24:2.672321e-01,(32:6.522668e-01,31:8.616699e-01):8.857286e-02):7.515443e-04):1.043458e-01,((30:1.605270e-01,29:3.803314e-01):1.532444e-01,34:4.075355e-01):3.347586e-02):1.015317e-01):7.506955e-02):1.754767e-02):3.031458e-01):6.334873e-01,1:1.102058e+00);
   tree gen.4000 = [&U] ((((22:5.753575e-02,21:3.843345e-02):6.798631e-01,19:1.063021e+00):6.772724e-01,((((((4:3.764155e-01,((7:1.181738e-01,2:9.665984e-02):3.041716e-01,5:3.041052e-01):6.112762e-02):8.443836e-02,8:3.165961e-01):2.260499e-01,12:5.143268e-01):7.497114e-02,11:5.046855e-01):2.117939e-01,(10:5.345939e-01,(((27:2.337357e+00,6:1.372250e-03):3.846812e-01,(15:1.021342e-01,3:6.795272e-02):2.387529e-01):1.866551e-01,9:5.572304e-01):2.402420e-01):1.587645e-01):3.602782e-01,((14:1.035930e+00,13:8.304944e-01):4.746262e-01,((18:1.396283e-01,17:1.000856e-01):3.007680e-01,16:5.116452e-01):3.994334e+00):2.777285e-01):3.752927e-01):1.847050e-01,((((24:2.855342e-01,(28:4.048751e-01,(32:6.944590e-01,31:7.586830e-01):8.069438e-02):1.588953e-02):1.453525e-01,((((26:4.893268e-02,33:1.300073e-01):1.032515e-03,25:9.298263e-02):3.117772e-01,34:3.557133e-01):4.750998e-02,(23:7.833417e-02,(30:1.128952e-01,29:2.888094e-01):1.405065e-01):4.524544e-02):3.814703e-02):3.137060e-01,20:9.502958e-01):6.444903e-01,35:4.766603e-01):9.034352e-02,1:8.556946e-01);
   tree gen.4500 = [&U] ((((((18:1.696470e-01,17:7.254041e-02):2.433439e-01,16:6.232141e-01):4.287316e+00,(14:1.340738e+00,13:6.423528e-01):4.733369e-01):3.274622e-01,((((4:3.567814e-01,(5:4.009263e-01,(7:1.094156e-01,2:9.882478e-02):2.906788e-01):6.200616e-02):8.646792e-02,8:4.043170e-01):1.970349e-01,(11:4.926839e-01,12:6.090684e-01):1.010824e-01):2.398041e-01,(10:5.890730e-01,(9:5.383983e-01,((6:3.642302e-01,(15:8.009157e-02,3:1.174174e-01):2.547117e-01):9.414968e-02,27:1.916703e+00):1.089856e-01):2.985183e-01):1.980017e-01):3.936934e-01):5.227999e-01,((22:1.066378e-01,21:1.164792e-01):6.344616e-01,19:1.192203e+00):7.118641e-01):1.860264e-01,(35:6.562560e-01,(20:1.329813e+00,(((33:5.264609e-01,34:4.026936e-01):2.755956e-02,((32:7.024810e-01,31:7.453776e-01):2.480117e-01,(((26:2.051057e-02,25:5.918560e-02):4.749001e-01,(29:1.409977e-01,(28:4.022110e-02,30:1.144235e-01):1.931743e-01):1.019146e-01):1.096748e-01,24:3.224724e-01):1.635032e-02):1.375194e-01):1.173866e-01,23:9.221395e-02):1.741706e-01):1.480791e-01):7.687342e-01,1:9.881751e-01);
   tree gen.5000 = [&U] (((19:1.368506e+00,(21:1.322183e-01,22:1.099703e-01):5.427115e-01):6.183626e-01,((((18:9.675740e-02,17:1.394854e-01):2.968943e-01,16:5.865633e-01):4.813133e+00,(14:1.257756e+00,13:8.889716e-01):4.497964e-01):2.391393e-01,((11:4.869892e-01,(((4:3.632414e-01,(5:3.471681e-01,(7:9.468993e-02,2:9.015949e-02):2.804834e-01):3.939881e-02):1.163759e-01,8:4.785308e-01):2.276008e-01,12:6.393209e-01):6.157006e-02):2.883331e-01,(10:5.678158e-01,(((6:3.565877e-01,(15:4.134344e-02,3:1.359201e-01):2.827989e-01):3.283046e-02,27:2.015172e+00):1.774240e-01,9:5.468821e-01):2.337421e-01):1.203807e-01):4.819463e-01):3.587421e-01):2.218340e-01,((35:3.267122e-01,((((24:1.045255e-01,((32:6.786473e-01,31:9.731261e-01):1.186621e-01,28:3.765500e-01):1.039561e-01):1.183124e-01,(26:8.977965e-03,25:4.111915e-02):2.892564e-01):4.823625e-02,(33:5.795777e-01,(29:1.577241e-01,(30:5.815257e-02,34:3.164696e-02):2.345887e-01):2.349711e-01):7.118879e-02):7.457220e-04,23:1.643599e-01):5.338454e-01):2.788709e-02,20:1.266720e+00):7.259527e-01,1:7.528056e-01);
   tree gen.5500 = [&U] ((((22:1.372576e-01,21:8.358421e-02):7.259919e-01,19:1.093565e+00):4.471379e-01,(((18:1.543130e-01,17:7.687687e-02):3.094098e-01,16:5.488919e-01):3.955132e+00,((14:1.184971e+00,13:6.322731e-01):6.529485e-01,((11:4.488344e-01,(12:6.408649e-01,((((7:1.164637e-01,2:1.047898e-01):3.087344e-01,5:3.291189e-01):5.823565e-02,4:3.872309e-01):7.377888e-02,8:3.493675e-01):1.968832e-01):8.969110e-02):2.761593e-01,(10:5.618015e-01,(((15:5.311124e-02,3:1.234944e-01):2.456129e-01,(27:2.055320e+00,6:2.662771e-01):1.119168e-01):1.523055e-01,9:5.669696e-01):2.821100e-01):1.997541e-01):4.145679e-01):1.737553e-01):2.543257e-01):2.619485e-01,((((((25:5.977337e-02,26:1.952192e-02):6.063778e-02,33:1.475653e-01):2.736183e-01,23:9.975741e-02):3.583755e-02,((29:2.581352e-01,30:2.457998e-01):1.865044e-01,((34:3.174626e-01,24:2.775865e-01):1.316648e-02,((32:8.095956e-01,31:7.904872e-01):1.192614e-01,28:3.326772e-01):1.987059e-01):2.398750e-02):8.630212e-02):3.518165e-01,20:1.123337e+00):7.860014e-02,35:6.028808e-01):6.409492e-01,1:9.411327e-01);
   tree gen.6000 = [&U] ((((22:1.397448e-01,21:3.776020e-02):7.136023e-01,19:1.172277e+00):5.567807e-01,(((18:1.700757e-01,17:6.300773e-02):3.216043e-01,16:5.588382e-01):4.183110e+00,((14:1.206443e+00,13:6.487718e-01):6.647804e-01,((11:4.569675e-01,(12:6.524778e-01,((((7:1.079416e-01,2:1.066887e-01):3.312320e-01,5:3.350828e-01):6.399446e-02,4:3.527661e-01):7.511580e-02,8:3.556982e-01):2.090754e-01):7.485275e-02):2.811635e-01,(10:5.719818e-01,(((15:9.413682e-02,3:8.747794e-02):2.500635e-01,(27:1.544640e+00,6:9.854261e-02):2.733336e-01):2.293764e-01,9:5.772434e-01):2.554966e-01):1.787948e-01):3.293578e-01):2.840337e-01):3.581692e-01):1.558821e-01,((((29:2.646578e-01,30:2.175419e-01):1.224276e-01,((25:5.621378e-02,26:3.264321e-02):1.267628e-01,33:3.126505e-01):2.480115e-01):3.668003e-03,(23:1.903403e-01,((24:3.305199e-01,34:5.429134e-01):2.979366e-03,((32:6.852443e-01,31:8.048114e-01):1.530461e-01,28:2.862796e-01):1.838541e-01):2.475836e-02):7.157714e-02):5.464953e-01,(20:1.146899e+00,35:6.186268e-01):3.648846e-02):5.637823e-01,1:9.581867e-01);
   tree gen.6500 = [&U] ((((22:1.311453e-01,21:7.729836e-02):7.426479e-01,19:1.219992e+00):5.794432e-01,(((18:1.769983e-01,17:6.557232e-02):3.046094e-01,16:5.815845e-01):4.353374e+00,((14:1.255549e+00,13:7.181777e-01):6.918388e-01,((11:4.755674e-01,(12:6.790355e-01,((((7:9.298886e-02,2:1.110312e-01):3.447140e-01,5:3.487216e-01):6.659922e-02,4:3.623612e-01):9.454727e-02,8:3.755945e-01):1.534060e-01):6.342162e-02):3.000411e-01,(10:5.952630e-01,(((15:9.210996e-02,3:8.779958e-02):2.602418e-01,(27:2.448316e+00,6:1.025536e-01):2.486696e-01):1.705243e-01,9:4.764665e-01):2.682543e-01):1.127884e-01):3.368814e-01):1.597707e-01):4.029395e-01):1.245635e-01,((35:8.563490e-01,20:1.109274e+00):2.313970e-02,((((25:4.437784e-02,26:2.331535e-02):7.554441e-02,33:2.683082e-01):2.350177e-01,((23:1.980877e-01,(34:4.366204e-01,((32:7.131357e-01,31:7.748306e-01):1.876624e-01,28:3.251689e-01):1.436000e-01):4.586860e-02):2.063485e-02,24:3.439730e-01):7.824854e-02):5.412594e-03,(29:1.293373e-01,30:2.263964e-01):1.111777e-01):2.768155e-01):9.799410e-01,1:9.971876e-01);
   tree gen.7000 = [&U] ((((22:1.250449e-01,21:8.933297e-02):6.065493e-01,19:1.103069e+00):5.896131e-01,(((14:1.197145e+00,13:6.402248e-01):5.116882e-01,((18:1.687648e-01,17:7.281785e-02):2.904399e-01,16:5.545310e-01):4.150868e+00):1.371743e-01,((11:4.534455e-01,(12:6.474489e-01,((((7:1.034960e-01,2:1.020236e-01):2.923402e-01,5:3.325002e-01):6.498038e-02,4:3.455053e-01):3.654489e-02,8:4.216422e-01):1.413796e-01):6.942806e-02):2.712222e-01,(10:5.530329e-01,(((15:8.782529e-02,3:8.371542e-02):2.481362e-01,(27:2.334428e+00,6:1.635330e-01):2.371023e-01):1.625920e-01,9:4.543028e-01):2.557760e-01):1.295005e-01):3.358690e-01):5.380007e-01):1.833623e-01,((35:6.878967e-01,20:1.125680e+00):2.636508e-02,(((23:1.271527e-01,(((32:7.450970e-01,31:7.387879e-01):1.321582e-01,28:3.590686e-01):1.881671e-01,(34:3.497435e-01,24:7.177449e-02):3.993248e-02):3.108362e-02):1.562518e-01,(29:2.482215e-01,30:2.158652e-01):2.092216e-01):2.142940e-02,((25:2.898682e-02,26:2.864477e-02):1.654055e-01,33:2.558273e-01):2.240854e-01):4.059098e-01):8.170589e-01,1:9.508015e-01);
   tree gen.7500 = [&U] ((((((18:1.210170e-01,17:9.827253e-02):2.155533e-01,16:7.033659e-01):3.994078e+00,(14:1.157077e+00,13:7.235951e-01):5.396480e-01):1.835445e-01,(((11:4.581977e-01,((((7:6.731943e-02,2:1.061640e-01):3.201889e-01,5:3.701225e-01):6.241645e-02,4:3.378877e-01):5.189061e-02,8:3.553746e-01):1.652163e-01):8.571218e-02,12:5.789088e-01):3.399318e-01,(10:4.869531e-01,((27:1.359966e+00,(6:3.523235e-01,(15:8.299389e-02,3:9.987106e-02):2.868072e-01):1.826471e-01):1.422364e-03,9:4.813875e-01):2.668755e-01):1.318782e-01):2.987545e-01):4.913068e-01,((22:1.377947e-01,21:6.041511e-02):5.128811e-01,19:1.032874e+00):7.992164e-01):1.804521e-01,((20:5.129397e-01,35:2.593701e-01):4.771274e-01,((33:5.808842e-01,34:3.697452e-01):2.060240e-02,(23:2.035320e-01,((32:5.926063e-01,(26:4.974341e-02,(31:7.715918e-01,25:5.272231e-03):3.250630e-02):1.614221e-01):1.457555e-01,((30:2.479484e-01,(28:6.215923e-02,29:5.611907e-02):1.697341e-01):2.393431e-01,24:4.403454e-01):2.337793e-02):1.125036e-01):3.636433e-02):2.970151e-01):7.061333e-01,1:9.691814e-01);
   tree gen.8000 = [&U] ((((22:9.215047e-02,21:7.192848e-02):7.294733e-01,19:1.066324e+00):5.969949e-01,(((14:1.144385e+00,13:7.316404e-01):5.260966e-01,((18:1.793910e-01,17:5.944691e-02):3.247287e-01,16:5.614736e-01):3.425233e+00):2.108097e-01,((11:5.145706e-01,(((((7:1.243871e-01,2:9.554058e-02):2.960002e-01,5:3.409889e-01):8.028282e-02,4:2.972398e-01):7.886759e-02,8:4.442463e-01):1.468601e-01,12:6.555548e-01):2.722610e-02):2.360949e-01,(10:5.518224e-01,(((15:8.892485e-02,3:8.476352e-02):2.769620e-01,(27:2.600384e+00,6:2.561785e-02):3.119734e-01):1.488677e-01,9:6.373864e-01):3.551074e-01):1.934025e-01):2.918092e-01):4.653657e-01):2.219635e-01,((((23:1.236039e-01,((34:5.721626e-01,24:1.502860e-01):4.305833e-02,((32:5.765665e-01,31:7.265891e-01):2.055138e-01,28:4.908523e-01):9.571277e-02):1.600126e-01):3.925434e-02,(29:3.277589e-01,30:2.185678e-01):1.043457e-01):6.753735e-02,((25:1.939572e-02,26:1.385025e-02):1.261863e-01,33:4.493656e-01):1.853762e-01):4.745197e-01,(20:2.330079e-01,35:1.476172e-01):8.544382e-01):4.725414e-01,1:9.014633e-01);
   tree gen.8500 = [&U] ((((((18:1.270526e-01,17:1.156193e-01):2.895278e-01,16:6.740622e-01):4.219526e+00,(14:1.247951e+00,13:7.001665e-01):3.837206e-01):2.793122e-01,(((12:6.247617e-01,11:4.810249e-01):1.013834e-01,((4:3.559367e-01,(5:3.380102e-01,(7:1.156491e-01,2:8.942383e-02):3.350172e-01):7.185845e-02):1.036889e-01,8:3.803335e-01):1.255459e-01):3.451192e-01,(10:5.298335e-01,(27:1.780781e+00,(9:5.053965e-01,(6:3.698955e-01,(15:6.946738e-02,3:1.133628e-01):2.981010e-01):2.023237e-01):2.027963e-01):8.560303e-02):1.188762e-01):3.649845e-01):6.179116e-01,((22:9.565091e-02,21:5.401313e-02):6.855829e-01,19:1.084388e+00):5.330524e-01):2.193709e-01,((20:8.935737e-01,35:9.306514e-01):3.513690e-01,(33:4.129362e-01,(((32:9.288349e-01,(26:6.179273e-03,(25:4.117180e-02,31:8.680005e-01):1.909373e-03):1.168247e-01):1.617467e-01,(((29:1.506337e-01,30:2.099436e-01):1.052486e-01,28:2.939047e-01):9.907738e-02,24:4.376314e-01):2.788740e-02):1.698164e-01,(34:2.942138e-01,23:1.291612e-01):1.258251e-01):6.345393e-02):2.596355e-01):7.881249e-01,1:1.017519e+00);
   tree gen.9000 = [&U] ((((((18:8.727635e-02,17:1.131363e-01):2.282337e-01,16:6.595861e-01):3.915876e+00,(14:1.221150e+00,13:7.188366e-01):3.704850e-01):2.878159e-01,(((12:6.113444e-01,((4:3.482926e-01,(5:3.372075e-01,(7:1.131655e-01,2:8.750337e-02):3.278224e-01):6.029930e-02):1.014621e-01,8:3.536226e-01):1.626941e-01):9.580465e-02,11:4.706945e-01):3.017843e-01,(10:5.184548e-01,(9:4.945427e-01,((6:3.619517e-01,(15:6.057834e-02,3:9.735678e-02):2.946222e-01):2.024250e-01,27:1.697391e+00):1.171377e-02):2.659320e-01):1.349354e-01):3.571461e-01):6.046414e-01,((22:9.353289e-02,21:5.308762e-02):6.708594e-01,19:1.061099e+00):6.037141e-01):1.794866e-01,(20:1.274218e+00,((33:5.287980e-01,((35:9.106648e-01,((30:2.153254e-01,(28:2.217754e-01,29:2.731151e-01):8.412329e-02):2.019525e-01,((24:1.792137e-01,((25:4.263514e-02,26:2.823959e-03):2.534662e-03,31:8.627852e-01):8.528479e-02):1.770482e-02,32:9.088874e-01):1.233196e-01):1.675820e-01):3.084255e-02,23:2.695651e-01):4.220042e-02):4.792694e-02,34:2.529844e-01):1.365721e-01):7.711992e-01,1:9.746212e-01);
   tree gen.9500 = [&U] ((((((18:1.358990e-01,17:1.202849e-01):1.996341e-01,16:7.012628e-01):4.340333e+00,(14:1.298310e+00,13:7.642571e-01):6.280867e-01):1.527441e-01,((11:5.040503e-01,(((((7:1.203160e-01,2:9.303238e-02):3.485363e-01,5:3.585143e-01):6.541665e-02,4:3.661253e-01):6.284369e-02,8:3.991600e-01):1.723092e-01,12:6.499729e-01):7.723310e-02):3.026849e-01,(10:6.200560e-01,(9:4.944804e-01,((6:3.848220e-01,(15:6.440606e-02,3:1.035084e-01):3.132382e-01):2.022651e-01,27:2.185165e+00):1.104271e-01):2.493981e-01):1.104694e-01):3.986376e-01):5.904165e-01,((22:1.199491e-01,21:6.050320e-02):7.132484e-01,19:1.171461e+00):5.939300e-01):1.206600e-01,(20:1.354731e+00,(((33:5.877078e-01,(((30:1.827599e-01,(28:1.485295e-01,29:8.125345e-02):2.068644e-01):1.551479e-01,32:7.163365e-01):3.244859e-02,(24:1.905376e-01,(31:9.173013e-01,(26:2.996843e-03,25:2.058208e-02):3.315640e-02):7.745986e-02):2.596088e-01):1.808481e-01):8.535763e-02,(23:3.480906e-02,35:9.682063e-01):1.934735e-01):3.867356e-02,34:2.920917e-01):7.990362e-02):6.667214e-01,1:1.052981e+00);
   tree gen.10000 = [&U] (((((14:1.134751e+00,13:5.844636e-01):8.269607e-01,((((8:3.619156e-01,((5:3.119599e-01,(7:8.899458e-02,2:1.106795e-01):2.544951e-01):7.463039e-02,4:3.496446e-01):7.079631e-02):1.879508e-01,12:6.121177e-01):4.326090e-02,11:5.479185e-01):2.887451e-01,((9:5.578180e-01,((27:2.141107e+00,6:1.452873e-03):3.084779e-01,(15:5.588426e-02,3:1.043867e-01):2.391785e-01):2.049394e-01):2.585995e-01,10:5.491636e-01):1.556104e-01):2.519153e-01):2.419518e-01,(((18:1.364365e-01,17:7.985799e-02):2.650936e-01,16:6.261939e-01):3.092554e+00,35:3.011960e-01):1.030177e+00):2.077390e-01,((22:1.738216e-01,21:3.263974e-02):5.515340e-01,19:9.664083e-01):5.250190e-01):1.339256e-01,(((((24:1.587469e-02,23:2.764986e-02):1.224963e-01,34:5.748135e-01):5.883969e-02,(28:4.594133e-01,(31:7.017613e-01,32:6.182651e-01):1.247710e-01):2.098342e-01):2.293787e-01,((33:5.306006e-01,(30:2.437271e-01,29:1.978715e-01):1.192047e-02):9.088388e-02,(26:1.403027e-02,25:2.847222e-02):3.019268e-01):2.802816e-02):2.943314e-01,20:1.347019e+00):7.239308e-01,1:9.830366e-01);
   tree gen.10500 = [&U] ((20:1.036076e+00,(((((28:4.999125e-01,(30:3.013924e-01,29:2.273518e-01):1.556781e-01):1.192453e-02,((31:1.013355e+00,32:8.457875e-01):4.616954e-02,24:1.857464e-01):7.906493e-02):1.273814e-02,(26:1.750823e-02,25:4.959487e-02):2.757293e-01):1.537197e-01,23:2.291772e-01):4.621089e-02,(34:1.748852e-01,(35:9.626703e-01,33:7.040432e-02):2.286965e-01):1.806418e-01):1.382687e-01):9.691594e-01,((19:1.016367e+00,(22:1.259310e-01,21:4.665560e-02):5.988030e-01):6.347045e-01,(((((4:3.805103e-01,(5:3.713403e-01,(7:1.390385e-01,2:7.408561e-02):2.653971e-01):8.385921e-02):2.595131e-02,8:3.706910e-01):2.007234e-01,(12:5.397732e-01,11:5.097425e-01):1.170363e-01):2.898116e-01,((9:5.246351e-01,((3:7.892048e-02,15:7.352853e-02):3.022305e-01,6:3.071593e-01):2.496931e-01):2.154269e-01,10:5.388415e-01):1.262742e-01):3.533014e-01,((16:6.520862e-01,(17:9.064108e-02,18:1.481763e-01):2.656931e-01):3.654530e+00,((13:7.535134e-01,14:1.024169e+00):3.584623e-01,27:1.049878e+00):1.171448e-01):2.742919e-01):4.196670e-01):1.910340e-01,1:1.020453e+00);
   tree gen.11000 = [&U] ((((((26:1.245875e-02,25:4.621863e-02):3.297086e-01,(24:2.820901e-01,(28:3.490116e-01,(31:9.527138e-01,32:7.496789e-01):1.550250e-01):1.041353e-01):4.193463e-02):2.659410e-02,(23:4.259505e-01,(29:1.450247e-01,((30:6.371808e-02,34:1.877577e-01):2.041124e-01,33:5.232265e-01):9.124284e-03):4.708356e-02):1.413557e-01):1.830458e-01,20:1.119567e+00):5.434447e-01,35:4.948476e-01):3.937652e-01,(((((17:7.965952e-02,18:1.526341e-01):2.109310e-01,16:7.215908e-01):4.266600e+00,27:1.909290e+00):3.682929e-01,((14:1.174162e+00,13:8.025515e-01):7.883438e-01,((12:5.759775e-01,((((5:3.229078e-01,(7:1.246516e-01,2:9.360740e-02):3.391717e-01):7.827845e-02,4:3.824002e-01):8.241886e-02,8:3.463703e-01):2.195555e-01,11:5.073306e-01):6.929356e-02):2.457118e-01,((9:4.944155e-01,(6:3.936339e-01,(15:7.082575e-02,3:1.273324e-01):2.663710e-01):2.701635e-01):2.330028e-01,10:6.441996e-01):1.098583e-01):3.459247e-01):2.016407e-01):2.784737e-01,((21:9.268846e-02,22:5.158288e-02):7.521919e-01,19:1.068311e+00):6.860145e-01):1.643353e-01,1:1.028153e+00);
   tree gen.11500 = [&U] (((19:1.265314e+00,(21:4.383225e-02,22:1.629903e-01):7.759631e-01):4.479479e-01,((((18:9.815214e-02,17:9.246057e-02):2.898128e-01,16:7.557017e-01):3.619247e+00,(14:1.063069e+00,13:8.397477e-01):3.645349e-01):2.433941e-01,(((((((7:1.003083e-01,2:1.006373e-01):3.369884e-01,5:3.058924e-01):6.440695e-02,4:3.705904e-01):6.035373e-02,8:3.921079e-01):2.198177e-01,12:6.560973e-01):4.638154e-02,11:5.122482e-01):1.836022e-01,(10:6.166196e-01,(((15:8.832264e-02,3:7.968256e-02):2.849363e-01,(6:1.412640e-02,27:1.659784e+00):3.759384e-01):2.175065e-01,9:4.930470e-01):2.655993e-01):2.204215e-01):4.422537e-01):5.415350e-01):2.648086e-01,(35:4.611942e-01,((33:6.579543e-01,(((25:4.218141e-02,26:9.247554e-03):3.071740e-01,((31:1.029842e+00,(((34:3.951886e-01,29:4.869606e-02):2.505319e-01,(23:2.339117e-02,30:1.094092e-01):8.262210e-02):1.278830e-01,32:9.169307e-01):1.413070e-02):4.917790e-02,28:4.034145e-01):5.452094e-02):9.752910e-02,24:2.533885e-01):2.822662e-01):1.147076e-01,20:1.497459e+00):3.039915e-01):5.123995e-01,1:7.764125e-01);
   tree gen.12000 = [&U] (((((30:1.641533e-01,(33:4.870739e-01,29:9.097063e-02):5.842697e-02):1.941815e-01,(((34:4.727656e-01,(26:4.233443e-03,25:6.314953e-02):1.952258e-01):3.060461e-03,((31:8.327935e-01,32:7.253779e-01):1.297065e-01,(28:2.979214e-01,24:1.407350e-01):6.617040e-02):4.927609e-02):5.859180e-02,23:1.311107e-01):6.179292e-02):4.782536e-01,20:1.141294e+00):1.779000e-01,35:6.036758e-01):4.836395e-01,(((((17:7.774353e-02,18:1.250329e-01):3.184200e-01,16:6.846810e-01):3.678689e+00,27:1.246533e+00):4.594999e-01,((14:1.136101e+00,13:7.765366e-01):7.627894e-01,(((12:6.005888e-01,(((5:3.469927e-01,(7:1.206109e-01,2:9.057309e-02):3.281773e-01):8.980861e-02,4:3.700046e-01):6.969267e-02,8:3.788357e-01):1.230737e-01):7.094382e-02,11:4.908854e-01):2.547026e-01,((9:4.568047e-01,(6:4.288413e-01,(15:5.214029e-02,3:1.232049e-01):2.577365e-01):2.692787e-01):2.905940e-01,10:6.233177e-01):1.203927e-01):3.247307e-01):1.441424e-01):2.889047e-01,((21:1.458223e-01,22:4.442931e-02):8.519553e-01,19:1.077711e+00):6.707514e-01):2.050397e-01,1:9.747420e-01);
   tree gen.12500 = [&U] (((((33:4.680081e-01,(30:1.625155e-01,29:2.041711e-01):3.387827e-02):1.818289e-01,(((24:2.718505e-01,((28:2.318872e-01,(31:8.036849e-01,32:5.194257e-01):1.808831e-01):1.254032e-01,(26:1.720971e-02,25:2.515393e-02):2.131829e-01):3.754983e-02):2.898162e-02,23:2.758881e-01):4.863650e-02,34:1.901959e-01):3.499604e-02):1.077809e-01,20:1.529719e+00):5.281615e-01,35:6.846281e-01):4.725272e-01,((((14:1.073188e+00,13:7.603074e-01):5.282019e-01,(((17:6.758655e-02,18:1.619347e-01):2.769805e-01,16:6.703715e-01):3.566089e+00,27:1.231433e+00):4.374432e-01):2.067399e-01,((11:4.806261e-01,((((5:3.397408e-01,(7:8.928543e-02,2:8.868016e-02):3.137003e-01):8.793165e-02,4:3.622717e-01):6.747544e-02,8:4.113949e-01):1.481129e-01,12:5.880368e-01):8.584816e-02):2.493794e-01,((9:4.472577e-01,(6:3.876828e-01,(15:5.105059e-02,3:1.242161e-01):2.134423e-01):2.464229e-01):2.845207e-01,10:6.102907e-01):1.063417e-01):3.179440e-01):5.158441e-01,((21:9.994341e-02,22:2.734783e-02):8.085420e-01,19:1.055188e+00):5.037724e-01):2.657013e-01,1:9.543704e-01);
   tree gen.13000 = [&U] (((19:1.221183e+00,(21:5.221081e-02,22:5.740852e-02):7.693902e-01):4.259502e-01,((((18:1.632013e-01,17:7.625788e-02):2.131038e-01,16:6.313763e-01):3.441515e+00,(14:1.010864e+00,13:7.846899e-01):5.766909e-01):1.794204e-01,(((((((7:9.952346e-02,2:9.569524e-02):2.938998e-01,5:2.908708e-01):8.228080e-02,4:3.442765e-01):6.881143e-02,8:3.897246e-01):2.190027e-01,12:6.238779e-01):4.347295e-02,11:4.870929e-01):2.275145e-01,(10:5.863388e-01,(((15:8.692016e-02,3:1.244151e-01):2.492811e-01,(6:2.489380e-01,27:2.653845e+00):1.518121e-01):2.205026e-01,9:5.233474e-01):2.406013e-01):8.923369e-02):3.249289e-01):3.954403e-01):2.652309e-01,((20:6.038367e-01,35:1.409005e-01):3.928728e-01,((((34:2.366336e-01,29:3.790754e-02):1.721413e-01,(23:3.068307e-02,30:8.134599e-02):9.086648e-02):1.026007e-01,((25:2.629453e-02,26:5.649186e-03):2.159578e-01,((32:8.548795e-01,31:8.672128e-01):1.534204e-01,28:3.148119e-01):2.792201e-02):1.565687e-01):4.696761e-02,(24:3.058517e-01,33:5.618461e-01):9.590802e-03):5.855226e-01):5.688425e-01,1:8.240751e-01);
   tree gen.13500 = [&U] ((((22:7.350234e-02,21:9.178570e-02):6.765893e-01,19:1.070862e+00):6.152534e-01,(((14:1.191099e+00,13:7.202325e-01):4.870964e-01,((18:1.041661e-01,17:1.241090e-01):2.899027e-01,16:6.723599e-01):3.853711e+00):1.864660e-01,(((12:5.950437e-01,11:5.028905e-01):7.871735e-02,(((5:3.717366e-01,(7:8.562665e-02,2:9.063666e-02):2.928272e-01):5.488520e-02,4:3.947428e-01):4.446509e-02,8:3.983334e-01):1.759705e-01):3.381966e-01,(10:5.734216e-01,(((15:7.269749e-02,3:1.400979e-01):2.985747e-01,(27:1.686998e+00,6:2.281426e-01):1.079754e-01):1.989135e-01,9:5.011461e-01):2.840389e-01):2.105554e-01):2.927851e-01):4.603655e-01):1.641502e-01,(((((29:1.136948e-01,30:2.907028e-01):1.232908e-01,(34:2.635536e-01,((24:1.456786e-01,(25:3.226124e-02,26:2.645852e-02):2.887784e-01):8.547787e-02,(((32:7.533251e-01,31:1.007667e+00):2.311829e-01,28:5.039085e-01):8.319700e-02,23:1.395437e-01):4.435569e-02):1.801059e-02):1.033541e-01):2.614797e-02,33:4.968036e-01):2.708814e-01,20:1.092378e+00):4.704446e-01,35:7.724492e-01):1.456685e-01,1:9.472031e-01);
   tree gen.14000 = [&U] ((((22:5.787550e-02,21:8.928683e-02):6.581692e-01,19:1.076320e+00):5.985031e-01,(((14:1.158672e+00,13:7.006241e-01):4.738352e-01,((18:1.040053e-01,17:1.207301e-01):2.820101e-01,16:6.540549e-01):3.748794e+00):1.813895e-01,((12:5.700892e-01,(11:4.884707e-01,(((5:3.616161e-01,(7:8.329546e-02,2:8.816907e-02):2.848549e-01):7.383962e-02,4:3.839959e-01):6.349014e-02,8:3.874887e-01):1.454393e-01):7.396192e-02):2.055072e-01,(10:5.578101e-01,(((15:7.071829e-02,3:9.589614e-02):3.136708e-01,(27:1.819209e+00,6:2.219314e-01):1.050358e-01):1.928719e-01,9:4.875024e-01):1.927028e-01):1.332201e-01):2.848140e-01):4.478320e-01):1.596812e-01,(((((((31:9.452972e-01,24:2.481532e-01):1.356301e-01,(32:6.881511e-01,28:2.557486e-01):1.010523e-01):5.996649e-02,(((25:4.075848e-02,26:6.708593e-03):2.899239e-01,29:1.869629e-01):1.072566e-02,30:2.763492e-01):1.129524e-01):4.344922e-02,23:1.899428e-01):4.769313e-02,(34:8.835152e-02,33:3.282861e-01):9.167463e-02):2.456714e-01,20:1.062638e+00):2.808604e-01,35:6.011244e-01):3.939995e-01,1:9.214155e-01);
   tree gen.14500 = [&U] (((((30:2.032203e-01,((26:5.406242e-04,25:6.088836e-02):3.109200e-01,29:3.540089e-01):8.765637e-04):9.294589e-02,33:5.626218e-01):9.563453e-02,((((32:5.043011e-01,31:1.003256e+00):1.703541e-02,28:3.671052e-01):3.177892e-02,(34:5.418802e-01,23:2.102595e-01):7.388781e-02):1.225287e-01,24:8.366183e-02):2.085775e-01):2.908217e-01,(35:6.657510e-01,20:1.215651e+00):9.650019e-02):7.088010e-01,(((22:2.247608e-01,21:4.961579e-02):4.688435e-01,19:1.103460e+00):5.719347e-01,((14:1.205120e+00,13:8.147389e-01):8.270341e-01,(((18:1.475313e-01,17:9.954945e-02):5.153438e-01,16:4.855329e-01):4.683529e+00,((12:5.436905e-01,(11:5.941012e-01,(8:4.242122e-01,(4:3.563108e-01,(5:3.779481e-01,(7:1.065857e-01,2:1.126689e-01):2.770357e-01):7.586626e-02):5.798483e-02):2.114023e-01):5.708917e-02):2.280768e-01,((9:5.046473e-01,((27:1.622407e+00,6:1.729938e-01):2.365865e-01,(15:7.540760e-02,3:1.036535e-01):2.976738e-01):2.484746e-01):2.805823e-01,10:6.267795e-01):1.218065e-01):1.270198e-01):3.066212e-01):5.208957e-01):1.487123e-01,1:1.008644e+00);
   tree gen.15000 = [&U] (((20:9.738059e-01,(((30:1.262571e-01,29:3.601357e-01):8.844385e-02,23:7.674557e-02):1.358975e-01,((26:5.425724e-03,(25:4.354621e-02,33:6.410793e-01):3.105601e-02):2.274210e-01,(34:2.183392e-01,((32:7.277691e-01,31:7.333834e-01):1.606985e-01,(28:1.534660e-01,24:3.341134e-02):2.832153e-01):7.395188e-02):7.829547e-03):6.356612e-02):3.565019e-01):5.263409e-02,35:7.398148e-01):6.192313e-01,(((27:2.459311e+00,(((12:6.011735e-01,((5:3.915810e-01,((7:1.227502e-01,2:7.661164e-02):3.096156e-01,4:3.658291e-01):5.114316e-02):8.605937e-02,8:3.426731e-01):1.968505e-01):7.725223e-02,11:5.628866e-01):3.017802e-01,((9:4.948171e-01,(6:4.033815e-01,(15:6.500814e-02,3:1.254359e-01):2.710947e-01):1.769151e-01):2.833110e-01,10:5.468059e-01):1.078966e-01):1.660001e-01):2.170248e-01,((14:1.132485e+00,13:7.900385e-01):3.650050e-01,((17:6.820521e-02,18:1.375267e-01):1.919047e-01,16:6.769543e-01):3.601107e+00):2.570426e-01):4.932015e-01,((21:4.356203e-02,22:9.193767e-02):5.622712e-01,19:1.140356e+00):6.673956e-01):2.142759e-01,1:9.958468e-01);
   tree gen.15500 = [&U] (((19:9.587030e-01,(22:3.760931e-02,21:1.268612e-01):7.086386e-01):5.824654e-01,((27:1.111864e+00,((13:7.845365e-01,14:1.227303e+00):3.398449e-01,(16:7.523990e-01,(17:8.928948e-02,18:1.057318e-01):9.151305e-02):3.888854e+00):8.836267e-02):1.968339e-01,(((8:4.032509e-01,(4:3.769225e-01,((7:8.584575e-02,2:1.008832e-01):2.835342e-01,5:3.686353e-01):8.381024e-02):5.518001e-02):1.522148e-01,(11:5.313545e-01,12:5.391806e-01):1.200852e-01):3.093811e-01,((9:5.407150e-01,((3:9.929467e-02,15:7.806458e-02):2.421403e-01,6:3.811840e-01):1.277933e-01):2.790696e-01,10:5.177553e-01):1.151795e-01):4.512064e-01):4.330947e-01):7.377948e-02,(35:4.305713e-01,(20:1.031593e+00,(((33:6.726916e-01,((30:2.618248e-01,29:1.117510e-01):1.380639e-01,34:3.628890e-01):7.403039e-02):2.061265e-02,((((32:6.169126e-01,24:2.988091e-02):1.607327e-01,28:3.492801e-01):7.166855e-02,31:9.409308e-01):1.614059e-02,(25:3.859464e-02,26:3.080668e-03):3.194992e-02):1.403472e-01):1.114491e-01,23:1.323690e-01):8.551565e-02):5.181057e-01):4.974194e-01,1:1.096722e+00);
   tree gen.16000 = [&U] ((((((((8:3.955763e-01,(4:3.620613e-01,((7:1.106390e-01,2:9.342618e-02):3.496009e-01,5:3.939487e-01):5.179382e-02):6.293871e-02):1.347204e-01,11:6.192526e-01):5.697773e-02,12:6.842586e-01):2.271840e-01,((9:4.533806e-01,((27:2.047765e+00,6:3.595977e-02):3.180666e-01,(15:4.563404e-02,3:1.340793e-01):3.361623e-01):2.589939e-01):2.924608e-01,10:5.289595e-01):1.428412e-01):4.905645e-01,(14:1.241707e+00,13:7.733211e-01):6.866813e-01):2.032904e-01,((18:1.358896e-01,17:5.138501e-02):4.212950e-01,16:4.921659e-01):4.777137e+00):2.984456e-01,((22:7.624797e-02,21:1.176455e-01):6.957177e-01,19:9.271587e-01):7.099002e-01):1.495437e-01,(35:8.459554e-01,((((24:2.053398e-01,(28:2.818291e-01,(31:5.867546e-01,32:7.145231e-01):3.259881e-01):2.222056e-02):1.879860e-01,34:4.413744e-01):4.447084e-02,(((30:2.395642e-01,(33:3.342529e-01,29:1.964061e-01):1.639174e-01):8.317030e-02,23:8.065841e-02):4.760471e-02,(26:1.679849e-03,25:1.046976e-01):2.827672e-01):4.917352e-02):2.609617e-01,20:1.207655e+00):3.499345e-01):6.792125e-01,1:1.051346e+00);
   tree gen.16500 = [&U] (((19:1.159582e+00,(21:1.021569e-01,22:1.058477e-01):8.874425e-01):4.588439e-01,((((18:1.294556e-01,17:9.228989e-02):4.106608e-01,16:5.389971e-01):3.987214e+00,(14:1.128205e+00,13:9.225452e-01):4.874118e-01):2.262107e-01,((11:5.185995e-01,((((5:3.734994e-01,(7:7.725178e-02,2:1.162745e-01):3.176508e-01):7.355325e-02,4:3.529806e-01):6.934758e-02,8:4.028936e-01):2.096401e-01,12:6.427290e-01):4.442166e-02):2.454599e-01,(10:5.121972e-01,(((15:7.666707e-02,3:1.130188e-01):2.341276e-01,(6:1.227197e-01,27:2.355334e+00):2.197684e-01):1.968423e-01,9:5.486079e-01):3.597189e-01):1.908958e-01):3.613048e-01):5.688031e-01):2.006783e-01,((20:4.657498e-01,35:5.405372e-01):5.678503e-01,((((((25:5.618421e-02,26:4.337106e-02):6.850105e-02,28:2.258364e-01):9.354697e-02,((32:6.271099e-01,24:1.681864e-01):6.344206e-02,31:8.421610e-01):1.877032e-01):1.111894e-01,(23:1.140873e-01,(29:2.029724e-01,30:2.227516e-01):3.811667e-02):7.763302e-02):6.227065e-02,34:3.124983e-01):9.203934e-02,33:8.690151e-01):3.433834e-01):9.444534e-01,1:8.390797e-01);
   tree gen.17000 = [&U] (((19:9.781324e-01,(22:9.486033e-02,21:1.021000e-01):6.915833e-01):6.663446e-01,((((16:7.255096e-01,(17:9.595687e-02,18:1.175351e-01):2.336753e-01):4.548313e+00,(13:7.952739e-01,14:1.066401e+00):4.796247e-01):6.479153e-02,27:1.784340e+00):1.011952e-01,(((12:5.501078e-01,(8:4.114233e-01,(((7:1.064485e-01,2:9.246151e-02):3.184917e-01,5:3.190423e-01):5.134915e-02,4:3.491666e-01):9.584241e-02):1.623086e-01):2.391208e-02,11:5.372072e-01):2.433863e-01,((9:5.103942e-01,((3:1.058714e-01,15:9.071195e-02):1.991629e-01,6:4.080795e-01):2.664513e-01):2.792825e-01,10:5.460322e-01):1.051006e-01):4.023834e-01):4.281190e-01):2.155248e-01,((23:2.158147e-01,(((28:3.712937e-01,(((30:1.644289e-01,29:2.731843e-01):2.552476e-01,(25:2.702618e-02,26:9.453563e-03):3.341165e-01):4.082783e-02,((24:1.107829e-01,32:3.467484e-01):3.204955e-01,31:9.309914e-01):5.050081e-02):1.037863e-01):1.353919e-01,33:7.068947e-01):1.044594e-02,34:3.473581e-01):4.761867e-02):2.498441e-01,(35:2.424432e-01,20:1.005023e+00):1.294817e-01):6.479295e-01,1:1.118949e+00);
   tree gen.17500 = [&U] (((19:1.016899e+00,(22:1.179551e-01,21:3.970446e-02):7.581735e-01):6.927540e-01,(((11:5.350796e-01,((8:4.277293e-01,(((7:8.576769e-02,2:9.612606e-02):3.438341e-01,5:3.316870e-01):8.778917e-02,4:3.630052e-01):8.276728e-02):1.493810e-01,12:6.548861e-01):7.348825e-02):2.751257e-01,((9:5.306227e-01,((3:1.106575e-01,15:9.430715e-02):3.043826e-01,6:4.242530e-01):2.170802e-01):2.903514e-01,10:5.676732e-01):1.454397e-01):3.783665e-01,((27:1.855059e+00,(13:8.267932e-01,14:1.108666e+00):4.897409e-01):8.754137e-02,(16:7.542639e-01,(17:1.113577e-01,18:1.150532e-01):2.475642e-01):4.728577e+00):1.025126e-01):4.450867e-01):2.289559e-01,((23:2.747463e-01,(((((31:9.678896e-01,((25:1.172896e-01,26:2.711595e-02):1.930220e-01,(24:1.001364e-01,32:5.414824e-01):2.062562e-01):3.672572e-03):1.280698e-01,(30:1.895972e-01,29:1.342438e-01):3.009968e-01):2.351700e-02,28:3.112996e-01):2.604828e-01,33:7.349112e-01):3.299932e-02,34:3.697003e-01):2.621892e-02):2.513803e-01,(35:2.008524e-01,20:3.382369e-01):9.810350e-01):7.752278e-01,1:1.163296e+00);
   tree gen.18000 = [&U] (((19:9.437248e-01,(22:1.303655e-01,21:8.626273e-02):7.036169e-01):6.429048e-01,((((8:3.969508e-01,(((7:8.107288e-02,2:1.190655e-01):2.828963e-01,5:3.078194e-01):8.146341e-02,4:3.368840e-01):7.681151e-02):1.406616e-01,(11:4.965764e-01,12:6.077618e-01):6.958352e-02):2.735519e-01,((9:4.924402e-01,((3:1.026948e-01,15:8.078206e-02):2.824798e-01,6:3.458338e-01):2.008562e-01):2.694583e-01,10:5.796464e-01):1.405680e-01):3.923169e-01,((13:7.672988e-01,14:1.028888e+00):4.738094e-01,((16:6.999886e-01,(17:1.033447e-01,18:1.067742e-01):2.465838e-01):3.422928e+00,27:1.721573e+00):3.333459e-02):2.333873e-01):4.717863e-01):2.130033e-01,((((((30:2.362903e-01,29:2.037167e-01):2.698940e-02,28:4.449011e-01):8.185191e-02,(((24:3.835245e-02,32:5.025184e-01):8.498600e-02,(25:5.029402e-02,26:1.561765e-02):1.547054e-01):5.247780e-02,31:8.982422e-01):1.159367e-01):1.014583e-01,(33:5.856862e-01,23:2.549761e-01):2.662552e-02):1.070201e-01,34:3.297979e-01):4.233576e-01,(35:2.410288e-01,20:4.744304e-01):9.206205e-01):5.094085e-01,1:9.253119e-01);
   tree gen.18500 = [&U] (((19:1.102753e+00,(21:1.086351e-01,22:8.465640e-02):8.045978e-01):4.829770e-01,((((18:1.189133e-01,17:8.413108e-02):1.787792e-01,16:7.509162e-01):4.208255e+00,(14:1.026779e+00,13:8.689112e-01):4.477190e-01):1.747201e-01,(((((4:3.242353e-01,(5:3.365259e-01,(7:8.747700e-02,2:7.499085e-02):2.995149e-01):7.130237e-02):1.126608e-01,8:3.897888e-01):1.244042e-01,12:6.577151e-01):6.804497e-02,11:4.380822e-01):1.853033e-01,(10:4.704860e-01,(((6:5.232891e-02,27:1.617636e+00):3.481546e-01,(15:7.069232e-02,3:1.151025e-01):2.431538e-01):2.174451e-01,9:5.013168e-01):3.374668e-01):2.038335e-01):2.837789e-01):6.260091e-01):1.858117e-01,((20:1.246109e-01,35:1.483253e-01):7.273102e-01,((33:6.293856e-01,((((26:2.039709e-02,((32:5.027849e-01,31:7.735789e-01):9.180293e-03,25:3.538312e-02):6.150791e-02):1.605261e-01,28:3.241573e-01):1.305364e-01,24:3.083669e-01):9.859916e-02,(34:2.859959e-01,(30:2.189894e-01,29:1.629497e-01):9.333416e-02):1.153494e-01):2.498694e-03):4.311100e-02,23:1.734867e-01):2.938232e-01):6.929440e-01,1:7.981725e-01);
   tree gen.19000 = [&U] (((((((17:5.071971e-02,18:1.697867e-01):2.755094e-01,16:5.767990e-01):3.944011e+00,(14:1.179599e+00,13:7.653458e-01):3.747412e-01):2.041690e-01,27:1.425711e+00):7.142502e-02,((11:5.536988e-01,((((5:3.794398e-01,(7:1.127685e-01,2:8.690179e-02):3.198322e-01):7.783598e-02,4:3.619124e-01):7.480949e-02,8:4.214040e-01):1.898724e-01,12:5.896126e-01):7.888764e-02):3.065490e-01,((9:5.474112e-01,(6:3.561811e-01,(15:4.757522e-02,3:1.320580e-01):2.552770e-01):1.942285e-01):2.902312e-01,10:5.508985e-01):1.114125e-01):4.322422e-01):4.299910e-01,((21:1.142868e-01,22:1.010140e-01):5.804102e-01,19:1.233522e+00):6.585027e-01):1.623064e-01,(((((24:3.624991e-01,(((32:7.406036e-01,31:6.937317e-01):9.438480e-02,28:4.767389e-01):3.232169e-01,23:1.674542e-01):1.631469e-01):9.547286e-02,(29:3.667838e-01,(34:2.451357e-01,30:2.258945e-01):4.727472e-03):6.169355e-02):2.917940e-02,33:4.620769e-01):3.046994e-01,20:1.274562e+00):3.211534e-02,(35:5.128048e-01,(25:7.089459e-02,26:1.045992e-02):1.121372e-01):8.950931e-02):8.983443e-01,1:8.932171e-01);
   tree gen.19500 = [&U] (((19:1.156753e+00,(21:2.367933e-02,22:1.574466e-01):5.848097e-01):5.401215e-01,((((18:1.423069e-01,17:8.598207e-02):2.370482e-01,16:6.947148e-01):4.231522e+00,(14:1.134013e+00,13:8.301964e-01):6.221060e-01):1.029400e-01,(((((4:3.313689e-01,(5:3.439299e-01,(7:1.054462e-01,2:7.859955e-02):3.232101e-01):6.913177e-02):4.281927e-02,8:3.983647e-01):2.035683e-01,12:6.721857e-01):4.392140e-02,11:4.781340e-01):2.734904e-01,(10:5.516286e-01,(((6:1.327621e-01,27:1.827867e+00):2.402017e-01,(15:6.157983e-02,3:1.176350e-01):2.485035e-01):2.048078e-01,9:5.123464e-01):2.325112e-01):1.193171e-01):3.552032e-01):4.538058e-01):1.637640e-01,((20:1.211096e-01,35:2.963139e-02):8.580968e-01,(23:1.188635e-01,(((33:2.480183e-01,34:1.031970e-01):1.219952e-01,(30:1.706683e-01,29:2.226956e-01):1.356557e-01):1.674415e-01,((26:1.464420e-02,(25:3.760806e-02,(32:5.522272e-01,31:8.078790e-01):7.359602e-02):9.091685e-03):1.090714e-01,(24:3.053825e-01,28:4.569093e-01):3.534493e-03):1.746933e-01):5.875843e-02):3.436564e-01):8.207154e-01,1:8.157333e-01);
   tree gen.20000 = [&U] (((19:1.150981e+00,(21:4.856272e-02,22:1.245732e-01):5.818920e-01):5.374268e-01,((((18:1.092070e-01,17:1.003775e-01):2.064700e-01,16:6.912489e-01):4.210410e+00,(14:1.128355e+00,13:8.260544e-01):4.848800e-01):3.559096e-01,(((((4:3.297157e-01,(5:3.422140e-01,(7:1.049201e-01,2:7.820742e-02):3.215976e-01):7.106890e-02):4.260564e-02,8:3.963772e-01):2.000801e-01,12:6.688321e-01):4.370227e-02,11:4.654731e-01):2.684319e-01,(10:5.869967e-01,(((6:1.918986e-01,27:1.818748e+00):1.988864e-01,(15:6.127260e-02,3:1.170481e-01):2.894478e-01):2.090626e-01,9:5.097902e-01):2.616216e-01):1.123730e-01):3.952644e-01):4.182038e-01):1.651275e-01,((20:7.944884e-02,35:6.561513e-02):9.823513e-01,(23:1.182705e-01,(((33:1.997771e-01,34:1.026822e-01):1.955564e-01,(30:1.698168e-01,29:2.215846e-01):1.074434e-01):3.553593e-02,((28:4.546298e-01,24:3.187485e-01):8.396315e-03,(25:1.969410e-02,(26:9.794966e-03,(32:5.494721e-01,31:8.038484e-01):7.148648e-02):1.015843e-02):8.456198e-02):1.762945e-01):1.251464e-02):4.268369e-01):8.654352e-01,1:8.116635e-01);
   tree gen.20500 = [&U] (((19:1.141689e+00,(21:4.817064e-02,22:9.127101e-02):5.919396e-01):6.820990e-01,((((18:1.083253e-01,17:9.956704e-02):2.048030e-01,16:6.856679e-01):4.176416e+00,(14:1.119245e+00,13:8.193850e-01):2.360152e-01):3.802552e-01,((((((5:3.394511e-01,(7:1.051219e-01,2:7.757598e-02):3.535501e-01):9.284377e-02,4:3.270536e-01):8.682571e-02,8:3.931769e-01):2.056745e-01,11:4.892810e-01):4.648452e-02,12:6.634321e-01):1.892560e-01,(10:5.822574e-01,(((6:9.069538e-02,27:1.804063e+00):2.756430e-01,(15:6.077790e-02,3:9.869242e-02):2.871109e-01):2.073747e-01,9:5.056743e-01):2.595093e-01):1.114657e-01):3.973665e-01):3.506731e-01):1.989468e-01,((20:4.796396e-02,35:2.566923e-02):1.067611e+00,((((29:2.282918e-01,30:1.684458e-01):5.497212e-02,(33:1.368617e-01,34:3.133676e-02):3.347899e-01):1.916716e-01,(((32:5.649718e-01,(31:7.973583e-01,(25:6.245957e-02,26:1.196473e-02):2.193416e-02):1.086615e-01):1.179956e-01,28:4.284778e-01):2.217551e-02,24:3.295038e-01):1.816388e-01):1.561513e-02,23:1.229660e-01):4.233907e-01):5.820036e-01,1:9.116508e-01);
   tree gen.21000 = [&U] ((((22:1.503794e-01,21:8.577650e-02):7.033392e-01,19:9.791385e-01):7.014483e-01,(((14:1.085332e+00,13:9.780690e-01):3.166055e-01,((18:1.391369e-01,17:8.370960e-02):2.891114e-01,16:6.672016e-01):4.320938e+00):2.496238e-01,((12:5.606046e-01,((((5:3.777587e-01,(7:8.742009e-02,2:1.268693e-01):3.020514e-01):2.899578e-02,4:3.775712e-01):6.227251e-02,8:4.268123e-01):1.876431e-01,11:4.934254e-01):1.321464e-01):2.441103e-01,(10:6.228264e-01,(((27:1.484845e+00,(15:5.433604e-02,3:1.283758e-01):2.827782e-01):2.140069e-02,6:3.503471e-01):1.840792e-01,9:5.822429e-01):2.677156e-01):1.430681e-01):3.686905e-01):5.273074e-01):2.009847e-01,((20:5.521430e-01,35:2.562487e-01):3.654937e-01,(((29:1.188368e-02,33:1.727075e-01):1.633136e-01,30:1.541543e-01):3.040840e-01,(((31:8.188814e-01,32:6.893906e-01):1.616301e-01,28:5.403473e-01):1.889419e-01,(23:2.956689e-01,((26:8.842613e-04,(34:2.532902e-01,25:1.415970e-03):8.962605e-03):2.639716e-03,24:9.486313e-02):7.222059e-02):1.517665e-02):1.815600e-01):3.141023e-01):8.525900e-01,1:9.574064e-01);
   tree gen.21500 = [&U] ((((22:9.235410e-02,21:5.162429e-02):7.207755e-01,19:1.003412e+00):6.928007e-01,(((14:1.112238e+00,13:1.002316e+00):2.939899e-01,((18:1.425862e-01,17:8.578482e-02):2.962787e-01,16:6.539984e-01):4.428057e+00):3.615566e-01,(((12:5.745023e-01,11:5.056577e-01):8.996268e-02,((((7:7.886428e-02,2:1.300144e-01):3.095394e-01,5:3.871236e-01):5.796051e-02,4:3.770031e-01):6.543549e-02,8:4.373932e-01):1.521988e-01):2.266771e-01,(10:6.382667e-01,((((15:5.568307e-02,3:1.315583e-01):2.897885e-01,6:3.590325e-01):1.540907e-02,27:1.929847e+00):1.886427e-01,9:4.959813e-01):2.743524e-01):1.503019e-01):4.611728e-01):4.269661e-01):1.602014e-01,((20:5.700698e-01,35:3.616635e-01):7.338775e-01,((33:1.247610e-01,(29:3.498268e-01,30:1.579759e-01):6.287557e-02):3.347678e-01,(23:2.171975e-01,(26:1.660137e-03,((34:2.699572e-01,(28:5.537428e-01,(32:5.632156e-01,31:8.391820e-01):1.604014e-01):8.735507e-02):1.306726e-03,(25:1.349637e-03,24:1.463200e-01):1.224548e-02):2.708303e-02):2.133985e-02):2.164991e-01):3.381839e-01):8.029397e-01,1:9.811412e-01);
   tree gen.22000 = [&U] (((19:1.069062e+00,(21:1.103537e-01,22:1.280206e-01):5.892203e-01):7.125105e-01,((((18:1.135699e-01,17:1.043876e-01):2.147186e-01,16:8.081811e-01):4.031415e+00,(14:1.193592e+00,13:6.976121e-01):4.980976e-01):2.389501e-01,((11:6.048585e-01,(12:6.955523e-01,((4:3.323189e-01,((7:1.080294e-01,2:8.133184e-02):3.242252e-01,5:3.558856e-01):7.777659e-02):7.891714e-02,8:3.600810e-01):1.246438e-01):9.194725e-02):2.577869e-01,(10:6.104475e-01,(((6:1.719201e-01,27:1.403556e+00):1.666575e-01,(15:1.056804e-01,3:9.685844e-02):3.347127e-01):2.255915e-01,9:5.301566e-01):2.669829e-01):1.006617e-01):3.599872e-01):4.661556e-01):2.422628e-01,((20:3.358635e-01,35:2.054291e-01):9.379375e-01,((33:4.575173e-01,34:4.475084e-02):1.571664e-01,((24:7.795398e-02,(((31:7.911319e-01,32:7.178702e-01):8.689205e-02,(26:3.045872e-03,(25:2.765006e-03,28:2.657370e-01):8.306476e-02):4.322978e-02):1.288284e-01,23:1.358070e-01):4.603981e-02):2.064967e-01,(29:3.280768e-01,30:2.344070e-01):1.655303e-01):4.205891e-02):4.404852e-01):7.743778e-01,1:8.801082e-01);
   tree gen.22500 = [&U] (((((14:1.038640e+00,13:7.847172e-01):3.695180e-01,((18:1.362307e-01,17:9.213584e-02):3.531950e-01,16:6.501444e-01):3.927629e+00):2.949697e-01,(((11:4.853463e-01,12:5.295004e-01):7.446452e-02,(8:3.874119e-01,((7:9.678632e-02,2:8.792390e-02):2.640350e-01,(4:4.044654e-01,5:3.254764e-01):8.116247e-02):7.431363e-02):1.543749e-01):2.181590e-01,((9:5.132739e-01,((27:1.802138e+00,6:2.054988e-01):2.140644e-01,(15:7.317340e-02,3:1.098409e-01):2.805181e-01):2.287968e-01):3.068730e-01,10:4.935536e-01):1.460015e-01):3.508555e-01):4.536219e-01,((22:1.027545e-01,21:1.538984e-01):7.143990e-01,19:1.326207e+00):6.867413e-01):1.599021e-01,((23:1.656790e-01,(24:3.967206e-01,((((32:7.119399e-01,31:7.313332e-01):1.274352e-01,28:4.401769e-01):7.784835e-02,(26:2.709302e-03,25:4.351391e-02):2.143062e-01):1.214523e-01,(29:1.923055e-01,((33:2.738469e-01,30:7.405888e-02):1.104134e-01,34:1.841636e-01):2.318008e-02):2.228731e-01):3.154269e-03):2.342007e-02):5.112907e-01,(35:4.358635e-01,20:8.564957e-01):3.719990e-01):7.493744e-01,1:9.908214e-01);
   tree gen.23000 = [&U] (((((14:1.133535e+00,13:8.007929e-01):5.883511e-01,((18:1.390216e-01,17:9.402334e-02):2.272300e-01,16:6.634633e-01):4.008090e+00):1.320191e-01,((11:4.952892e-01,((8:3.953484e-01,(((7:9.876909e-02,2:8.645354e-02):2.546049e-01,4:3.418359e-01):8.027455e-02,5:3.365771e-01):8.410442e-02):1.575374e-01,12:5.403477e-01):7.879481e-02):2.180332e-01,((9:5.845623e-01,((27:1.553890e+00,6:1.285784e-01):2.184497e-01,(15:8.054719e-02,3:1.120911e-01):2.862648e-01):2.334839e-01):2.390100e-01,10:6.387414e-01):1.518962e-01):4.362595e-01):5.579728e-01,((22:3.840461e-02,21:1.570512e-01):8.053636e-01,19:7.878003e-01):5.711592e-01):1.377870e-01,((((23:2.403765e-01,(26:1.088022e-02,25:7.908162e-02):2.721958e-01):9.846608e-02,(34:2.174177e-01,(29:2.757433e-01,(33:6.996841e-02,30:5.859285e-02):1.810051e-01):3.246931e-02):1.038376e-01):1.527965e-02,(24:2.594233e-01,((32:7.265247e-01,31:7.863912e-01):2.104700e-01,28:3.541881e-01):2.445955e-02):8.079795e-02):3.405230e-01,(35:5.483779e-01,20:1.089224e+00):5.847850e-02):7.647261e-01,1:9.859180e-01);
   tree gen.23500 = [&U] (((((13:7.607168e-01,(14:9.128576e-01,27:1.422343e+00):2.097977e-01):7.569317e-01,((10:6.242279e-01,(9:5.676955e-01,(6:3.558440e-01,(15:7.574944e-02,3:1.311480e-01):2.200104e-01):2.060959e-01):2.610639e-01):7.753833e-02,(12:5.916668e-01,(((((7:9.303798e-02,2:1.054178e-01):2.679185e-01,5:3.948656e-01):7.209374e-02,4:3.969035e-01):8.363762e-02,8:4.088889e-01):1.934592e-01,11:5.275030e-01):9.808854e-02):3.419392e-01):4.295453e-01):1.891590e-01,((18:1.483067e-01,17:7.620709e-02):1.963448e-01,16:7.158842e-01):3.946298e+00):2.458354e-01,((22:6.713846e-02,21:1.595929e-01):7.039995e-01,19:1.186590e+00):6.048203e-01):2.822654e-01,((20:5.984660e-01,35:4.205576e-01):7.302886e-01,(((23:2.332610e-02,(25:2.080434e-02,26:1.926822e-02):8.986626e-02):6.073758e-03,33:5.098300e-01):1.443816e-01,(((31:9.708212e-01,32:5.933551e-01):1.751877e-01,(30:1.817481e-01,(29:3.075228e-02,28:9.484832e-02):1.373328e-01):6.300585e-02):1.086221e-01,(24:1.090644e-01,34:2.531149e-02):2.826462e-01):3.438678e-02):3.930593e-01):6.871444e-01,1:9.281536e-01);
   tree gen.24000 = [&U] ((((((14:1.135874e+00,13:7.974423e-01):5.802151e-01,((11:4.692863e-01,((8:3.668661e-01,(((7:1.210597e-01,2:7.485316e-02):2.928468e-01,5:3.491846e-01):5.765990e-02,4:3.488915e-01):7.334097e-02):1.451738e-01,12:5.087212e-01):5.848653e-02):2.424129e-01,((9:5.611508e-01,(6:3.550876e-01,(15:7.452986e-02,3:1.090532e-01):3.507269e-01):2.172926e-01):2.421671e-01,10:5.092250e-01):1.503437e-01):4.316258e-01):1.420239e-01,((17:6.615323e-02,18:1.590931e-01):2.430775e-01,16:6.937536e-01):4.639854e+00):1.137744e-01,27:1.105483e+00):8.807658e-02,((21:5.783144e-02,22:1.129499e-01):7.116546e-01,19:1.175070e+00):6.593207e-01):2.400059e-01,((20:5.895736e-01,35:3.142735e-02):5.213174e-01,((29:2.931110e-01,(33:9.449127e-02,30:4.596528e-02):1.883476e-01):1.239501e-01,(((34:1.786950e-01,24:9.500180e-02):1.804995e-01,((32:6.647390e-01,31:8.870959e-01):1.237698e-01,28:4.741597e-01):1.528555e-01):6.345205e-02,((25:8.645692e-02,26:5.936022e-04):1.430960e-01,23:1.624164e-01):4.557157e-04):1.192511e-01):3.210257e-01):6.872031e-01,1:9.465275e-01);
   tree gen.24500 = [&U] (((((17:6.673671e-02,18:1.450646e-01):2.179362e-01,16:6.998725e-01):4.680778e+00,((27:1.709589e+00,((11:4.653963e-01,((8:3.277867e-01,(((7:1.221275e-01,2:7.551337e-02):2.582665e-01,5:3.522644e-01):9.837920e-02,4:3.519687e-01):5.182059e-02):1.844703e-01,12:6.635010e-01):6.200283e-02):2.802699e-01,((9:5.906317e-01,(6:3.582195e-01,(15:7.518722e-02,3:8.505092e-02):3.538203e-01):2.192091e-01):2.443030e-01,10:5.137164e-01):1.516697e-01):2.917607e-01):9.648882e-02,(14:1.161576e+00,13:8.044758e-01):6.694635e-01):1.096801e-01):4.432654e-01,((21:1.094311e-01,22:1.043461e-01):5.139531e-01,19:1.185434e+00):8.315785e-01):1.267517e-01,((20:4.156769e-01,35:2.733482e-01):6.555948e-01,((29:2.341635e-01,(33:9.532468e-02,30:1.412024e-01):9.197800e-02):2.316597e-01,((23:1.072699e-01,(25:6.940656e-02,26:4.408918e-04):1.456902e-01):4.889478e-04,((34:2.409669e-01,24:1.369792e-01):1.255412e-01,((32:5.381204e-01,31:8.949201e-01):1.248615e-01,28:4.783418e-01):1.369828e-01):7.323630e-02):1.543165e-01):3.687779e-01):6.932642e-01,1:9.548759e-01);
   tree gen.25000 = [&U] (((19:9.705523e-01,(21:1.006603e-01,22:1.121274e-01):9.876893e-01):4.917241e-01,((((18:1.691280e-01,17:7.988958e-02):2.676875e-01,16:7.556280e-01):3.763845e+00,(14:1.231890e+00,13:6.661313e-01):6.355705e-01):1.117063e-01,(((((4:3.330532e-01,((7:1.256357e-01,2:9.160179e-02):2.914328e-01,5:3.517766e-01):6.835634e-02):6.105297e-02,8:4.194354e-01):1.966655e-01,12:6.868636e-01):5.258068e-02,11:4.793388e-01):2.626161e-01,(10:5.295428e-01,(((6:1.278551e-02,27:2.022040e+00):3.794428e-01,(15:7.299864e-02,3:1.453018e-01):2.874349e-01):1.518604e-01,9:6.333157e-01):3.360911e-01):1.018817e-01):5.104132e-01):4.763690e-01):1.761361e-01,(35:3.972510e-01,((((((26:1.852343e-02,25:3.263162e-02):2.093422e-01,(28:2.725742e-01,24:1.765564e-01):1.258044e-01):7.506470e-02,(32:5.495188e-01,31:8.660683e-01):2.554385e-01):6.224367e-02,((29:2.371952e-01,30:2.303149e-01):8.459056e-02,23:1.555967e-01):6.131527e-02):9.812018e-02,33:7.464476e-01):1.315081e-01,(20:6.376897e-01,34:2.712213e-01):1.110584e-01):4.396909e-01):5.486539e-01,1:9.753162e-01);
   tree gen.25500 = [&U] ((35:9.045241e-01,((34:4.435619e-01,(23:9.234267e-02,(28:3.787819e-01,(31:5.550687e-01,32:6.982176e-01):2.569203e-01):1.705909e-01):5.557117e-02):1.665968e-01,(((((30:1.520148e-03,20:1.106969e+00):1.433579e-01,33:5.786039e-01):4.945871e-02,29:3.715557e-01):1.671559e-02,(25:4.419892e-02,26:7.250411e-03):3.178004e-01):2.946469e-01,24:3.221364e-01):4.104947e-02):7.316251e-01):1.597379e-01,((19:9.648180e-01,(21:1.248750e-01,22:2.549938e-02):9.072424e-01):5.010613e-01,(((((17:4.973898e-02,18:1.689910e-01):2.530241e-01,16:7.584710e-01):3.901233e+00,(13:7.097603e-01,14:1.191060e+00):4.255248e-01):4.048262e-01,((10:5.858410e-01,(9:6.385466e-01,((15:8.274080e-02,3:8.740964e-02):2.849381e-01,6:3.559511e-01):1.717338e-01):2.121197e-01):1.265461e-01,(11:4.514481e-01,(12:6.201593e-01,(8:4.108916e-01,((5:3.152836e-01,(2:1.013008e-01,7:8.881716e-02):3.304065e-01):7.231072e-02,4:3.640688e-01):7.205215e-02):2.081503e-01):4.760335e-02):2.237270e-01):2.742200e-01):5.003933e-01,27:1.395259e+00):5.150088e-02):2.105398e-01,1:9.512025e-01);
   tree gen.26000 = [&U] ((((22:5.675060e-02,21:8.625585e-02):7.411899e-01,19:1.113804e+00):6.429484e-01,(((18:1.087227e-01,17:1.099647e-01):4.015078e-01,16:5.783040e-01):4.047919e+00,((((((4:3.489353e-01,(7:8.914899e-02,2:9.118864e-02):2.746835e-01):5.988486e-02,5:4.055598e-01):5.323609e-02,8:4.059590e-01):1.915764e-01,(12:5.639375e-01,11:4.426972e-01):8.834898e-02):1.849915e-01,(27:1.264794e+00,((((15:5.451999e-02,3:1.090738e-01):2.771008e-01,6:4.007031e-01):2.943656e-01,9:4.575394e-01):2.693710e-01,10:5.779891e-01):2.752570e-02):1.168031e-01):4.008314e-01,(14:1.072174e+00,13:7.114305e-01):7.968213e-01):1.661087e-01):2.975580e-01):1.463303e-01,((35:1.991978e-01,20:5.934206e-02):1.137746e+00,((34:5.025742e-01,((28:3.100996e-01,(32:5.200056e-01,31:9.514289e-01):1.204541e-01):1.526571e-02,24:2.535568e-01):2.144276e-01):1.324893e-02,(((29:1.222430e-01,30:2.996827e-01):5.556176e-02,(25:4.373833e-02,26:1.818904e-02):3.393654e-01):1.151507e-01,(23:1.187105e-01,33:4.071980e-01):8.877926e-02):4.723832e-02):4.225453e-01):5.824284e-01,1:9.078246e-01);
   tree gen.26500 = [&U] (((((14:9.681170e-01,13:7.896902e-01):6.256474e-01,(27:2.517862e+00,(((11:4.745763e-01,(8:3.896422e-01,(((7:1.057383e-01,2:8.523510e-02):2.473577e-01,5:3.307740e-01):9.210644e-02,4:3.304963e-01):8.579530e-02):1.642263e-01):6.402641e-02,12:5.486874e-01):2.272209e-01,((9:5.390879e-01,(6:3.340471e-01,(15:7.868022e-02,3:8.149591e-02):2.564385e-01):2.448784e-01):2.567011e-01,10:5.136626e-01):9.870080e-02):3.075878e-01):2.277988e-02):3.174370e-01,((17:1.011201e-01,18:1.380297e-01):2.886283e-01,16:6.998595e-01):3.680477e+00):2.469587e-01,((21:1.027934e-01,22:7.406283e-02):5.781669e-01,19:1.113115e+00):5.361108e-01):2.845464e-01,((20:1.068370e+00,35:1.705176e-01):1.679726e-01,((33:3.900659e-01,((34:2.658359e-01,24:1.827476e-03):2.751327e-01,(((31:8.403241e-01,(32:5.211718e-01,(25:4.080926e-02,26:1.686586e-02):4.566949e-02):2.563429e-02):1.904363e-01,28:4.419364e-01):6.351332e-02,(30:2.147306e-01,29:1.042925e-01):1.646550e-01):9.720836e-03):7.306031e-02):3.495147e-02,23:2.194201e-01):3.808636e-01):6.555614e-01,1:8.910396e-01);
   tree gen.27000 = [&U] (((((((11:5.994571e-01,(8:4.075307e-01,(((7:8.854131e-02,2:8.914827e-02):2.699192e-01,5:3.459599e-01):9.197110e-02,4:3.456694e-01):3.631222e-02):2.043078e-01):6.696587e-02,12:5.738777e-01):2.376527e-01,((9:5.638376e-01,(6:3.461660e-01,(15:8.229245e-02,3:9.111764e-02):2.776814e-01):2.225723e-01):2.672739e-01,10:5.372450e-01):1.222405e-01):4.608530e-01,(27:9.417551e-01,(14:1.164466e+00,13:8.259451e-01):4.109322e-01):2.408639e-01):8.609486e-02,((17:5.796012e-02,18:1.423601e-01):3.018793e-01,16:7.319903e-01):3.849449e+00):3.057618e-01,((21:1.135340e-01,22:1.228008e-01):6.047107e-01,19:1.164218e+00):5.341687e-01):2.690474e-01,((20:4.609400e-01,35:1.566781e-01):8.388214e-01,(33:5.595560e-01,((34:7.677879e-02,24:9.552975e-03):3.095437e-01,(23:2.308250e-01,(((31:7.996351e-01,(26:1.764018e-02,(25:1.437833e-02,32:3.118930e-01):1.019807e-01):2.343169e-01):2.074028e-01,28:4.622258e-01):9.636127e-02,(30:2.187810e-01,29:1.845213e-01):1.646388e-01):7.748469e-02):1.881921e-02):1.032831e-02):3.503833e-01):7.639546e-01,1:9.973938e-01);
   tree gen.27500 = [&U] (((19:8.274496e-01,(21:4.969075e-02,22:7.550824e-02):7.647566e-01):7.267118e-01,((((18:1.457188e-01,17:8.343200e-02):5.199265e-01,16:5.340939e-01):4.258594e+00,(14:1.186859e+00,13:8.810362e-01):5.768751e-01):2.205999e-01,((11:5.314369e-01,(((4:3.641279e-01,((7:1.065514e-01,2:1.042428e-01):3.096784e-01,5:3.162531e-01):5.677679e-02):1.083522e-01,8:4.134473e-01):1.951342e-01,12:5.889542e-01):3.954511e-02):2.178414e-01,(10:5.004881e-01,(((6:8.353078e-02,27:1.778954e+00):2.712065e-01,(15:6.322820e-02,3:1.073751e-01):3.111069e-01):2.151838e-01,9:6.666260e-01):2.718111e-01):1.784392e-01):3.779474e-01):5.147685e-01):1.885296e-01,((33:5.920088e-01,((((34:7.138308e-02,29:7.973168e-02):1.793990e-01,30:3.782743e-01):1.157446e-01,(((24:2.187317e-01,28:2.159751e-01):7.306824e-02,(32:7.813853e-01,31:9.250374e-01):1.675326e-01):5.265365e-02,(26:4.199422e-04,25:2.274043e-02):1.818846e-01):1.040485e-01):4.272936e-02,23:3.337123e-01):1.582392e-01):1.958784e-01,(20:8.111115e-01,35:1.256551e-02):8.095491e-01):9.023669e-01,1:9.179296e-01);
   tree gen.28000 = [&U] (((((14:1.068451e+00,13:7.557400e-01):3.788947e-01,((18:1.549057e-01,17:1.007480e-01):1.770545e-01,16:9.029123e-01):4.075843e+00):3.464635e-01,(((12:5.602812e-01,11:5.425698e-01):9.818166e-02,(8:4.030067e-01,(((7:9.575359e-02,2:1.135935e-01):3.511202e-01,5:3.309325e-01):9.000358e-02,4:3.725989e-01):4.704489e-02):1.592549e-01):2.567335e-01,((9:4.919248e-01,((27:1.470698e+00,6:1.103871e-01):3.084497e-01,(15:5.954654e-02,3:1.333715e-01):2.626442e-01):2.441038e-01):3.255045e-01,10:5.866169e-01):9.701827e-02):3.097048e-01):3.758721e-01,((22:8.629534e-02,21:6.293994e-02):7.476436e-01,19:1.010354e+00):4.549286e-01):2.094922e-01,((34:3.060183e-01,(20:2.942151e-01,35:2.880596e-01):1.152152e+00):1.960937e-02,(23:1.059301e-01,(((32:5.305822e-01,31:9.139534e-01):1.147781e-01,28:4.453222e-01):2.456083e-01,((33:7.192910e-01,(26:3.179413e-04,25:4.344768e-02):3.081034e-01):1.760626e-02,(24:4.157560e-01,(29:1.536915e-01,30:2.782655e-01):2.195084e-01):4.711548e-02):1.959633e-02):1.099794e-01):1.761718e-01):9.720010e-01,1:9.140153e-01);
   tree gen.28500 = [&U] (((19:1.129957e+00,(21:5.399376e-02,22:8.767728e-02):7.977256e-01):6.411057e-01,((((18:1.669614e-01,17:6.027029e-02):5.013991e-01,16:5.277926e-01):3.746573e+00,(14:1.172856e+00,13:7.359921e-01):5.700691e-01):2.725016e-01,((12:5.820056e-01,(11:5.251669e-01,((((7:9.610891e-02,2:1.030129e-01):2.941376e-01,5:3.125220e-01):7.952433e-02,4:3.598319e-01):5.460841e-02,8:4.085694e-01):1.912845e-01):2.778625e-02):2.152713e-01,(10:5.393432e-01,(((6:1.977727e-01,27:1.757966e+00):1.469259e-01,(15:6.248224e-02,3:1.061083e-01):3.074364e-01):2.098066e-01,9:5.222487e-01):2.797580e-01):1.514908e-01):3.734884e-01):6.240020e-01):1.662572e-01,((((30:2.364073e-01,(29:1.832744e-01,(33:2.252151e-01,34:2.712576e-02):1.506209e-02):1.107359e-01):1.357141e-01,(((28:3.560947e-01,(26:1.306613e-02,25:8.479703e-02):7.064683e-02):2.179287e-02,24:1.731058e-01):2.193382e-03,(32:5.049542e-01,31:7.450496e-01):2.995384e-01):1.164248e-01):6.343721e-03,23:2.048095e-01):3.566675e-01,(20:1.772572e-01,35:1.231040e-02):1.167846e+00):8.911957e-01,1:8.512984e-01);
   tree gen.29000 = [&U] (((19:1.093182e+00,(21:1.208938e-01,22:6.711970e-02):8.131049e-01):4.674339e-01,((((18:1.317301e-01,17:7.086386e-02):3.237740e-01,16:5.106154e-01):3.624639e+00,(14:1.134685e+00,13:7.120389e-01):3.119876e-01):2.743238e-01,((((((7:9.298100e-02,2:9.966028e-02):3.264675e-01,5:2.689933e-01):4.730923e-02,4:3.837299e-01):7.959418e-02,8:3.952723e-01):1.496402e-01,(11:5.025096e-01,12:5.630640e-01):3.972741e-02):2.362019e-01,(10:5.217900e-01,(((6:8.175904e-02,27:1.700752e+00):2.159033e-01,(15:5.302843e-02,3:1.026550e-01):2.974308e-01):2.029783e-01,9:5.052519e-01):2.706532e-01):1.465605e-01):2.273349e-01):6.036935e-01):1.949075e-01,(((30:1.936400e-01,(34:1.107308e-02,(29:1.773096e-01,33:9.089155e-02):7.361462e-02):8.413333e-02):1.267775e-01,((28:4.488581e-01,(32:8.153743e-01,(31:7.421541e-01,(25:2.944249e-02,26:4.813523e-03):2.467292e-02):7.003565e-02):9.578693e-02):1.043265e-01,(23:1.655901e-01,24:3.270089e-01):8.536279e-02):8.056301e-03):3.477539e-01,(20:8.689674e-01,35:1.011033e-02):5.557143e-01):8.621913e-01,1:8.235924e-01);
   tree gen.29500 = [&U] (((19:8.904704e-01,(22:8.438844e-02,21:5.842076e-02):8.446360e-01):5.583280e-01,((27:1.811390e+00,((12:6.322935e-01,(11:4.875652e-01,(8:3.810457e-01,(((7:8.451392e-02,2:9.747735e-02):3.557250e-01,5:3.651971e-01):2.984808e-02,4:4.090804e-01):8.167929e-02):2.087546e-01):4.047646e-02):2.624824e-01,((9:5.609724e-01,((3:1.256604e-01,15:3.410455e-02):3.109865e-01,6:3.708772e-01):1.843662e-01):2.434398e-01,10:6.300245e-01):1.244018e-01):3.015802e-01):1.265212e-01,((13:7.957504e-01,14:1.184436e+00):4.834992e-01,(16:6.456507e-01,(17:7.791623e-02,18:1.464868e-01):2.996755e-01):3.629310e+00):1.297303e-01):5.990803e-01):1.670253e-01,((33:6.512778e-01,((23:1.038137e-01,(26:5.976406e-03,25:3.597130e-02):1.922241e-01):1.159210e-01,(((30:1.280170e-01,34:1.213051e-01):1.459509e-01,(29:1.968253e-01,((32:5.559110e-01,31:9.128567e-01):3.986767e-02,28:4.824228e-01):1.540306e-01):5.273128e-03):5.112870e-02,24:4.974855e-01):4.459953e-02):1.322247e-01):3.566985e-01,(20:7.510375e-01,35:3.899181e-01):4.253545e-01):5.553461e-01,1:7.583116e-01);
   tree gen.30000 = [&U] (((19:1.152385e+00,(21:5.999497e-02,22:6.965756e-02):6.380189e-01):6.822347e-01,((((18:1.440517e-01,17:7.236292e-02):3.855932e-01,16:5.382685e-01):3.701863e+00,(14:1.196135e+00,13:7.506004e-01):2.917805e-01):4.318882e-01,(((((((7:1.022865e-01,2:1.050575e-01):2.835026e-01,5:2.835610e-01):8.548724e-02,4:3.701306e-01):8.378240e-02,8:4.166788e-01):1.482723e-01,12:6.721939e-01):6.636114e-02,11:5.297237e-01):2.492728e-01,(10:5.500482e-01,(((6:1.632271e-01,27:1.792858e+00):2.059443e-01,(15:5.777734e-02,3:1.082144e-01):2.837787e-01):2.063528e-01,9:5.326145e-01):2.282943e-01):1.393498e-01):2.986798e-01):4.978891e-01):2.838186e-01,((((23:3.274168e-01,(33:5.374663e-01,34:1.746335e-01):2.354705e-01):1.014949e-02,(30:2.118571e-01,29:1.869121e-01):1.284047e-01):2.104823e-02,(((31:9.474446e-01,(26:1.553555e-02,(25:1.697458e-03,32:4.254745e-01):7.282736e-02):2.591850e-01):9.821722e-02,28:3.310769e-01):2.321151e-02,24:5.909158e-01):9.595309e-02):5.672115e-01,(20:8.427609e-01,35:7.665680e-01):4.787867e-01):6.185503e-01,1:7.745588e-01);
   tree gen.30500 = [&U] (((20:7.230701e-01,35:5.636747e-01):5.703535e-01,(((29:2.576978e-01,(33:1.768686e-01,(25:4.809065e-02,26:1.618249e-02):7.135808e-02):1.215152e-01):1.074837e-01,30:2.799136e-01):1.434650e-01,(24:1.750765e-01,(((32:7.096596e-01,31:9.195418e-01):1.118333e-01,28:4.029803e-01):1.238568e-01,(23:1.249728e-01,34:6.917536e-01):3.201441e-02):7.993133e-03):2.686825e-01):2.689148e-01):8.434392e-01,((19:1.075364e+00,(21:8.220204e-02,22:2.850999e-02):7.935354e-01):5.922560e-01,(((10:6.197409e-01,(9:5.452728e-01,((15:9.089569e-02,3:1.149529e-01):2.720044e-01,6:3.469859e-01):1.842665e-01):2.926749e-01):9.245307e-02,((11:5.329125e-01,(8:4.177893e-01,(((2:8.880699e-02,7:7.815110e-02):3.454393e-01,5:2.891116e-01):9.474094e-02,4:4.062036e-01):3.762009e-02):1.548302e-01):7.185172e-02,12:5.923321e-01):2.416274e-01):4.652335e-01,(((17:5.713959e-02,18:1.365401e-01):3.002297e-01,16:6.716610e-01):4.267588e+00,((13:6.707939e-01,14:1.026177e+00):3.421822e-01,27:2.179922e+00):1.654748e-01):2.459522e-01):4.768915e-01):1.591928e-01,1:7.605010e-01);
   tree gen.31000 = [&U] ((((((((11:5.109699e-01,12:5.795652e-01):9.509864e-02,(8:3.496483e-01,(4:3.675538e-01,(5:3.370370e-01,(7:9.552281e-02,2:9.877186e-02):2.892395e-01):8.566574e-02):6.001667e-02):1.738160e-01):2.758365e-01,((9:5.776261e-01,(6:4.325426e-01,(15:5.594009e-02,3:1.168073e-01):3.006531e-01):1.420907e-01):3.545772e-01,10:5.229799e-01):1.185959e-01):3.981625e-01,(14:1.181046e+00,13:7.926657e-01):8.790120e-01):2.417004e-01,((17:8.567150e-02,18:1.460291e-01):3.913408e-01,16:6.399479e-01):4.695499e+00):1.033574e-01,27:1.334108e+00):3.362458e-01,((21:1.162155e-01,22:1.093741e-01):7.202454e-01,19:1.144201e+00):5.718599e-01):1.807272e-01,(((26:1.520668e-03,(20:8.540566e-01,25:4.786769e-02):1.040720e-02):1.947517e-01,(33:6.234147e-01,((((30:2.505807e-02,28:1.659533e-01):1.232325e-01,29:4.313396e-01):3.184097e-02,32:7.149543e-01):6.890207e-02,(((31:8.130534e-01,34:1.177880e-01):3.127162e-01,23:2.050864e-01):1.159847e-01,24:4.606416e-01):1.397835e-01):1.653396e-01):5.671982e-02):5.221504e-01,35:6.517721e-01):4.032650e-01,1:8.981476e-01);
   tree gen.31500 = [&U] (((((14:1.203685e+00,13:8.332486e-01):5.525129e-01,((18:1.419954e-01,17:4.917923e-02):2.337671e-01,16:7.304737e-01):4.370051e+00):1.568670e-01,((12:5.696341e-01,(11:5.557379e-01,(8:4.127876e-01,(4:3.933781e-01,(5:3.277704e-01,(7:1.038175e-01,2:9.380010e-02):3.757421e-01):7.433122e-02):2.889528e-02):1.787130e-01):9.226095e-02):3.458294e-01,(10:5.583976e-01,(9:4.658601e-01,((27:1.556225e+00,6:5.288436e-02):3.451654e-01,(15:9.832276e-02,3:1.028696e-01):2.630116e-01):2.517864e-01):2.902532e-01):4.574327e-02):4.455610e-01):5.052435e-01,((22:1.414971e-01,21:8.678494e-02):7.050216e-01,19:1.053608e+00):6.328255e-01):1.891732e-01,((20:1.011624e-01,35:2.195622e-01):1.080932e+00,((34:2.537901e-01,33:2.683951e-01):2.761091e-01,(((24:1.301426e-01,(32:6.858470e-01,31:7.861539e-01):3.814328e-02):2.153976e-01,((28:2.358554e-01,(26:9.354167e-03,25:4.459279e-02):1.276181e-01):1.154069e-01,(30:3.060470e-01,29:1.942621e-01):1.504707e-01):2.181549e-02):2.117623e-01,23:7.058899e-02):6.805496e-02):3.300900e-01):5.603291e-01,1:9.555347e-01);
   tree gen.32000 = [&U] (((19:9.273199e-01,(21:3.510673e-02,22:1.754997e-01):6.956104e-01):6.545585e-01,((((18:1.515303e-01,17:7.004396e-02):3.699509e-01,16:5.164326e-01):4.136349e+00,(14:1.168974e+00,13:6.994884e-01):5.916399e-01):1.441561e-01,(((12:6.595822e-01,((((7:9.813702e-02,2:1.007957e-01):2.720017e-01,5:3.344128e-01):7.892654e-02,4:3.550981e-01):8.384114e-02,8:3.737047e-01):1.241172e-01):1.160671e-01,11:4.948527e-01):2.022840e-01,(10:5.277345e-01,(((6:1.946463e-01,27:1.720128e+00):1.574540e-01,(15:7.136127e-02,3:1.104247e-01):3.046036e-01):2.155922e-01,9:5.053453e-01):2.969183e-01):1.579434e-01):4.539876e-01):4.435383e-01):1.175987e-01,((20:5.848919e-01,35:2.616876e-01):6.306448e-01,((34:4.145933e-01,(((24:2.372515e-01,((26:2.038824e-02,(25:1.681967e-02,32:3.709583e-01):2.144351e-01):7.204585e-02,31:9.183010e-01):6.017462e-02):1.506815e-01,28:4.737640e-01):6.196681e-02,(30:1.738982e-01,29:1.850633e-01):1.561992e-01):1.913863e-02):1.760299e-01,(33:5.349075e-01,23:6.495223e-03):1.516831e-01):4.076388e-01):8.320645e-01,1:9.574901e-01);
   tree gen.32500 = [&U] (((((14:1.159137e+00,13:8.024106e-01):3.586506e-01,((18:1.367403e-01,17:7.672181e-02):2.414159e-01,16:7.034394e-01):4.091625e+00):1.496069e-01,((11:5.351704e-01,(12:5.485523e-01,(8:3.975106e-01,(4:3.610534e-01,((7:9.211772e-02,2:7.921709e-02):2.966046e-01,5:3.156398e-01):5.802848e-02):6.754154e-02):1.168897e-01):8.479075e-02):2.951941e-01,(10:5.377317e-01,(9:5.354088e-01,((27:1.498630e+00,6:1.648501e-01):1.542068e-01,(15:6.545680e-02,3:1.189772e-01):2.939206e-01):1.934591e-01):2.862084e-01):1.423408e-01):5.009067e-01):4.434446e-01,((22:1.362604e-01,21:7.444900e-02):6.789292e-01,19:1.014615e+00):6.569012e-01):1.490349e-01,((20:9.190484e-01,35:2.091772e-02):6.895259e-01,(23:1.503900e-01,((((26:2.805425e-03,25:2.443210e-02):4.202588e-01,(30:2.899219e-01,29:1.870726e-01):1.288653e-01):6.439160e-02,((32:6.632050e-01,31:7.209911e-01):7.854201e-02,(28:2.594690e-01,24:3.893840e-03):1.766483e-01):1.851686e-01):1.189438e-01,(34:1.968137e-01,33:3.078922e-01):3.223856e-01):4.330694e-03):2.527561e-01):1.162144e+00,1:9.201710e-01);
   tree gen.33000 = [&U] ((((((18:1.457781e-01,17:9.123814e-02):3.077300e-01,16:5.428047e-01):3.661326e+00,(14:1.022813e+00,13:5.542717e-01):5.829876e-01):1.653538e-01,((12:6.404724e-01,((8:3.384233e-01,(4:3.687074e-01,((7:7.851509e-02,2:1.107335e-01):2.893546e-01,5:2.872635e-01):1.137181e-01):4.969275e-02):2.038396e-01,11:4.776721e-01):6.727491e-02):2.506294e-01,(((9:4.819176e-01,27:1.715012e+00):3.406581e-02,((15:8.318232e-02,3:8.310014e-02):2.835099e-01,6:3.117995e-01):1.971808e-01):2.132611e-01,10:5.580050e-01):8.869692e-02):3.829056e-01):5.053386e-01,((22:8.839188e-02,21:1.091222e-01):8.444366e-01,19:1.158153e+00):5.657377e-01):1.779910e-01,(35:8.039694e-01,((33:4.400164e-01,((24:1.865298e-01,(32:5.807312e-01,31:7.453628e-01):2.445337e-02):1.281325e-01,((28:2.113775e-01,25:1.792337e-02):5.613004e-03,26:5.374127e-03):1.268853e-01):8.470986e-02):7.813689e-02,((23:8.081300e-02,20:6.765998e-01):7.149991e-02,((30:1.143612e-01,34:1.866027e-01):1.076363e-01,29:2.548203e-01):6.927414e-02):1.394315e-01):4.548860e-01):6.759691e-01,1:1.045685e+00);
   tree gen.33500 = [&U] (((19:1.144536e+00,(21:4.988302e-02,22:1.349105e-01):7.126004e-01):5.928754e-01,((((18:1.552314e-01,17:7.989347e-02):3.724150e-01,16:5.290462e-01):4.044679e+00,(14:1.197525e+00,13:6.866743e-01):5.434982e-01):1.375793e-01,(((12:6.800033e-01,11:5.276229e-01):1.132491e-01,((4:3.637712e-01,((7:1.005574e-01,2:8.810689e-02):3.214045e-01,5:3.734730e-01):5.079656e-02):7.148665e-02,8:3.572996e-01):1.487009e-01):3.608956e-01,(10:5.619989e-01,(((6:1.932964e-01,27:1.290685e+00):1.612998e-01,(15:4.662910e-02,3:9.766726e-02):2.912365e-01):2.826179e-01,9:4.627058e-01):2.571858e-01):1.027716e-01):4.759609e-01):5.634046e-01):1.988541e-01,((20:1.053061e+00,((((30:1.338331e-01,(32:2.972301e-01,29:1.959024e-01):1.208074e-01):2.485198e-01,28:3.581155e-01):3.244994e-02,(24:2.593536e-01,((25:9.539876e-02,26:9.763726e-03):3.831804e-02,(31:8.473676e-01,34:3.823345e-01):1.307035e-01):2.184118e-02):1.521352e-01):1.435084e-01,(33:5.343218e-01,23:3.986480e-02):1.344756e-01):1.971871e-01):6.079888e-02,35:5.802349e-01):9.843240e-01,1:1.050189e+00);
   tree gen.34000 = [&U] (((27:1.074179e+00,(((((25:7.150433e-02,26:1.401638e-02):4.057477e-03,34:3.364514e-01):2.369897e-01,((30:1.405479e-01,(28:6.057538e-02,29:1.521481e-01):1.175965e-01):2.782857e-01,(32:6.438014e-01,(31:1.164692e+00,24:4.065234e-01):6.821854e-03):5.984547e-02):1.228801e-01):5.753101e-02,33:7.423739e-01):3.280768e-02,23:1.306843e-01):2.045543e-01):4.294449e-02,(35:7.811061e-01,20:7.879801e-01):3.423644e-01):7.813751e-01,(((((18:1.214235e-01,17:5.964011e-02):2.591424e-01,16:7.019213e-01):4.434215e+00,(14:1.147079e+00,13:7.984841e-01):4.431512e-01):3.151048e-01,((10:5.774369e-01,(9:5.253560e-01,(6:3.485290e-01,(15:5.252039e-02,3:1.336042e-01):3.871973e-01):2.653289e-01):2.830989e-01):1.512873e-01,(((((7:8.059674e-02,2:1.281361e-01):3.211605e-01,5:3.854616e-01):7.198363e-02,4:3.634078e-01):7.652947e-02,8:3.227959e-01):1.529497e-01,(12:5.852090e-01,11:4.237256e-01):1.069714e-01):2.674914e-01):4.156295e-01):4.901913e-01,((22:1.242280e-01,21:7.454516e-02):6.796137e-01,19:1.128591e+00):4.679975e-01):2.820242e-01,1:8.209689e-01);
   tree gen.34500 = [&U] (((19:1.091520e+00,(21:4.820344e-02,22:1.318430e-01):6.969210e-01):5.697080e-01,((((18:1.480409e-01,17:7.619274e-02):3.551644e-01,16:5.045403e-01):3.857326e+00,(14:1.127063e+00,13:5.963951e-01):3.578324e-01):3.468597e-01,(((12:6.485049e-01,(((5:3.506056e-01,4:3.469210e-01):3.420206e-02,(7:9.503668e-02,2:8.444232e-02):3.176620e-01):7.483167e-02,8:3.407492e-01):1.718804e-01):8.350116e-02,11:4.874992e-01):2.305382e-01,(10:5.359666e-01,(((6:5.252605e-02,27:2.917461e+00):2.733002e-01,(15:5.525680e-02,3:1.266605e-01):2.785899e-01):1.407147e-01,9:5.322301e-01):2.875288e-01):9.801108e-02):4.696345e-01):2.939500e-01):1.527501e-01,((20:1.268763e+00,((((29:2.183697e-01,(32:2.834622e-01,30:8.828877e-02):1.302751e-01):1.301687e-01,28:4.701828e-01):1.558623e-01,((((24:1.549169e-02,23:3.067194e-02):1.272312e-01,25:1.360893e-02):1.777072e-02,(31:5.928191e-01,34:2.509097e-01):1.996995e-01):7.448552e-03,26:9.234428e-03):6.957113e-02):2.629832e-01,33:8.299379e-01):8.725136e-02):1.110521e-01,35:5.538386e-01):6.872465e-01,1:1.001543e+00);
   tree gen.35000 = [&U] ((((((18:1.458467e-01,17:8.831451e-02):1.920482e-01,16:7.579811e-01):3.985670e+00,(14:1.325422e+00,13:7.029027e-01):6.354553e-01):2.519948e-01,((((8:4.247011e-01,(4:4.128421e-01,((7:8.927752e-02,2:9.361327e-02):3.248789e-01,5:3.744667e-01):4.175712e-02):9.635392e-02):1.179349e-01,12:7.337622e-01):4.380363e-02,11:5.158203e-01):3.146200e-01,(((27:2.053484e+00,((15:7.419566e-02,3:1.172273e-01):3.216210e-01,6:3.367007e-01):1.562656e-01):5.721035e-02,9:6.036322e-01):2.498016e-01,10:6.609445e-01):1.909197e-01):4.134855e-01):4.905436e-01,((22:8.512244e-02,21:9.455182e-02):6.999550e-01,19:1.074506e+00):6.089969e-01):2.689570e-01,(35:4.826545e-01,(23:7.511246e-02,((((((32:6.174990e-01,31:8.179992e-01):1.360785e-01,28:4.077657e-01):1.226446e-01,((26:1.451721e-02,25:6.125434e-02):6.428557e-02,(33:3.924724e-01,34:2.826017e-01):3.049931e-01):2.884824e-03):5.656568e-02,24:1.714506e-01):5.505739e-02,(30:1.538521e-01,29:1.664863e-01):1.560948e-01):3.036822e-02,20:1.176444e+00):1.019368e-02):7.033835e-01):5.351234e-01,1:8.588654e-01);
   tree gen.35500 = [&U] ((((((18:1.395630e-01,17:9.383333e-02):2.749282e-01,16:7.253241e-01):3.813951e+00,(14:1.268318e+00,13:7.522327e-01):4.620250e-01):2.832477e-01,((((8:4.064033e-01,(((7:8.674094e-02,2:8.329650e-02):3.044958e-01,5:3.795776e-01):7.891271e-02,4:3.950552e-01):5.801498e-02):1.722567e-01,12:7.021487e-01):5.113439e-02,11:4.935967e-01):3.314247e-01,(((27:1.203584e+00,9:5.270113e-01):6.595812e-03,((15:7.703740e-02,3:1.121766e-01):3.077643e-01,6:3.221943e-01):1.745511e-01):2.390391e-01,10:6.324683e-01):1.826941e-01):3.106030e-01):4.694089e-01,((22:1.053815e-01,21:1.089832e-01):6.697980e-01,19:1.028212e+00):5.827588e-01):1.907373e-01,(35:7.640102e-01,(((((((33:4.081710e-01,34:2.783126e-01):1.314932e-01,(26:3.416686e-02,25:4.242370e-02):2.156194e-01):6.112703e-03,24:1.522953e-01):2.131146e-02,((32:5.625703e-01,31:7.827564e-01):1.729311e-01,28:5.432679e-01):1.852299e-01):1.418700e-01,23:1.555563e-01):2.702342e-02,20:1.125758e+00):3.713218e-02,(30:2.740378e-01,29:2.118608e-01):1.355885e-01):5.195710e-01):6.227830e-01,1:8.829170e-01);
   tree gen.36000 = [&U] ((((((18:1.499298e-01,17:9.136965e-02):1.381845e-01,16:7.062801e-01):3.836301e+00,(14:1.235017e+00,13:8.268078e-01):5.199960e-01):2.758107e-01,((((8:3.957328e-01,(4:3.846826e-01,((7:1.017872e-01,2:8.110947e-02):3.084818e-01,5:3.696115e-01):5.257767e-02):5.649174e-02):1.677339e-01,12:6.837131e-01):4.979181e-02,11:4.806368e-01):3.116325e-01,(((27:2.979472e+00,9:5.131741e-01):1.196993e-02,((15:7.501471e-02,3:1.092313e-01):2.996836e-01,6:3.537801e-01):1.699681e-01):2.327629e-01,10:6.158622e-01):1.053397e-01):2.850245e-01):4.956703e-01,((22:4.959580e-02,21:1.212572e-01):7.093772e-01,19:1.001215e+00):6.609351e-01):1.578558e-01,(35:6.331070e-01,(((23:9.384381e-02,(30:1.979028e-01,29:2.604362e-01):1.045000e-01):4.651195e-02,20:1.389651e+00):1.005242e-02,((((32:5.474854e-01,31:7.622044e-01):1.718994e-01,24:2.798614e-01):1.153728e-01,(26:3.885947e-03,25:4.130982e-02):1.984761e-01):8.832209e-02,((33:3.789648e-01,34:8.035798e-02):3.038335e-01,28:5.546559e-01):2.574916e-03):1.088239e-01):4.331432e-01):5.252855e-01,1:8.597351e-01);
   tree gen.36500 = [&U] ((((34:5.192077e-01,(((25:1.182953e-02,26:8.688146e-03):4.379748e-02,((31:8.100186e-01,24:5.640371e-02):2.411262e-02,32:6.715655e-01):7.813390e-02):1.467657e-01,((29:2.077864e-01,28:1.637033e-01):1.144966e-01,30:1.416607e-01):1.739905e-01):1.716056e-01):1.127600e-02,(23:8.104254e-02,33:5.304586e-01):1.413514e-01):2.857705e-01,((20:8.554192e-01,35:1.326797e-01):8.123219e-02,27:2.397174e+00):4.725609e-02):7.745612e-01,(((((18:1.638284e-01,17:7.326193e-02):2.973944e-01,16:6.766033e-01):4.077755e+00,(14:1.106499e+00,13:7.611844e-01):5.686461e-01):1.408296e-01,((10:5.430502e-01,(9:5.031704e-01,(6:3.362482e-01,(15:7.328928e-02,3:1.276655e-01):2.840138e-01):2.513606e-01):2.879369e-01):2.298189e-01,((12:6.845718e-01,((4:3.502998e-01,((7:9.472437e-02,2:1.017482e-01):3.358220e-01,5:3.307252e-01):8.951194e-02):6.669785e-02,8:4.228789e-01):1.832143e-01):4.956918e-02,11:5.148880e-01):2.196136e-01):4.006379e-01):4.767037e-01,((22:6.014325e-02,21:8.029402e-02):8.646132e-01,19:1.253261e+00):5.995372e-01):2.118141e-01,1:9.457553e-01);
   tree gen.37000 = [&U] ((((((18:1.203549e-01,17:9.166921e-02):1.783005e-01,16:6.884148e-01):3.982222e+00,(14:1.178349e+00,13:7.999844e-01):4.537384e-01):2.329806e-01,((((8:4.095193e-01,(4:2.970312e-01,(5:3.585863e-01,(7:1.242444e-01,2:7.365273e-02):2.814266e-01):7.579066e-02):5.018615e-02):1.571542e-01,12:6.632602e-01):3.054522e-02,11:5.397024e-01):2.824352e-01,(10:5.254999e-01,(9:4.804279e-01,((27:2.024628e+00,6:1.398170e-01):2.574711e-01,(15:3.422590e-02,3:1.152635e-01):3.186337e-01):1.853825e-01):1.988818e-01):1.312107e-01):4.263850e-01):5.352718e-01,((22:1.240803e-01,21:5.431698e-02):4.926147e-01,19:1.130848e+00):8.193176e-01):1.311262e-01,((20:7.067808e-01,35:3.086344e-02):5.923870e-01,(((((26:9.635027e-03,25:3.992972e-02):2.433978e-01,(24:2.489836e-01,(28:3.453967e-01,(32:6.359154e-01,31:8.958822e-01):2.021771e-01):1.361274e-01):3.002073e-03):7.216301e-02,(29:3.762773e-01,(30:3.345834e-02,34:1.833464e-01):2.735738e-01):1.519752e-01):1.125898e-02,23:1.536755e-01):2.213606e-01,33:4.082848e-01):1.445548e-01):8.046428e-01,1:8.670115e-01);
   tree gen.37500 = [&U] ((((((18:1.192403e-01,17:8.248305e-02):1.766493e-01,16:7.527338e-01):3.945343e+00,(14:1.167436e+00,13:7.925758e-01):5.223558e-01):1.465037e-01,(((12:6.571178e-01,11:5.631397e-01):3.193632e-02,(8:4.057268e-01,(4:2.942804e-01,(5:3.552655e-01,(7:1.230938e-01,2:8.219177e-02):2.869162e-01):1.015729e-01):5.780800e-02):1.734373e-01):3.105940e-01,(10:5.206333e-01,(9:4.448346e-01,((27:2.125948e+00,6:1.091753e-01):2.441524e-01,(15:3.390893e-02,3:1.141961e-01):2.813562e-01):2.290263e-01):2.478611e-01):1.269458e-01):2.905662e-01):5.303147e-01,((22:1.229312e-01,21:5.381396e-02):7.796138e-01,19:1.120375e+00):4.817832e-01):1.299118e-01,((20:5.758834e-01,35:3.057762e-02):7.702795e-01,(((((29:1.982145e-01,(30:6.020005e-03,34:3.190822e-02):1.397077e-01):5.740163e-02,23:1.522524e-01):1.707148e-01,(24:2.562133e-01,(28:3.421980e-01,(32:4.938093e-01,31:9.388494e-01):1.397673e-01):1.486235e-01):1.668166e-02):7.572945e-02,(26:2.858425e-02,25:6.484612e-02):1.645788e-01):1.312497e-01,33:7.465654e-01):1.898891e-01):7.971911e-01,1:8.589822e-01);
   tree gen.38000 = [&U] (((19:1.106603e+00,(21:4.794501e-02,22:1.859903e-01):5.331354e-01):5.931563e-01,((((18:8.090877e-02,17:1.160230e-01):3.165663e-01,16:6.123168e-01):4.068133e+00,(14:1.106096e+00,13:7.923768e-01):4.650854e-01):3.566427e-01,(((11:4.317884e-01,12:6.197082e-01):4.355786e-02,((4:3.689080e-01,((7:9.907972e-02,2:9.727529e-02):2.836573e-01,5:3.345096e-01):5.008959e-02):1.024171e-01,8:3.746572e-01):1.690013e-01):2.650211e-01,(10:5.460576e-01,(((6:1.331020e-01,27:1.293680e+00):2.555436e-01,(15:7.536507e-02,3:9.014704e-02):2.644904e-01):2.298842e-01,9:5.199309e-01):2.131647e-01):1.343956e-01):2.601424e-01):4.211869e-01):2.022124e-01,(((((29:2.823233e-01,(32:4.502811e-01,30:7.318409e-02):2.294500e-01):9.515992e-02,28:3.614421e-01):9.895040e-02,((23:1.460020e-01,(31:7.043611e-01,34:2.922597e-01):2.457725e-01):1.348658e-01,((26:1.381979e-02,25:6.032599e-02):3.320044e-02,24:2.724301e-01):3.412438e-02):6.448960e-02):1.316153e-01,(35:4.545230e-01,33:1.221432e-01):4.869597e-01):1.320141e-01,20:9.300150e-01):6.472757e-01,1:9.127230e-01);
   tree gen.38500 = [&U] ((((((18:1.307285e-01,17:6.892489e-02):3.857676e-01,16:6.330723e-01):3.828735e+00,(14:1.291254e+00,13:6.995562e-01):4.886013e-01):7.914446e-02,(((11:4.902521e-01,(8:4.309019e-01,(5:4.014233e-01,((7:1.239725e-01,2:6.597188e-02):3.406016e-01,4:3.067469e-01):5.056697e-02):8.005753e-02):1.634881e-01):7.556112e-02,12:5.348459e-01):2.556963e-01,(((9:5.415227e-01,((15:6.300568e-02,3:1.183937e-01):2.770408e-01,6:3.587460e-01):2.046689e-01):1.053283e-01,27:1.498170e+00):1.266841e-01,10:5.285528e-01):1.290966e-01):3.915446e-01):5.714596e-01,((22:5.632685e-02,21:8.561966e-02):7.367481e-01,19:1.015269e+00):5.245855e-01):2.831834e-01,(35:5.792566e-01,(((23:9.021540e-02,(33:3.718708e-01,(34:1.954871e-01,30:1.640408e-02):8.694480e-02):2.072595e-02):1.074590e-01,(29:8.873552e-02,20:1.020695e+00):7.145395e-02):1.035155e-01,((((26:2.755985e-03,25:4.571052e-02):6.221948e-02,(24:1.206623e-02,32:2.973344e-01):1.762604e-01):1.014088e-02,31:7.996846e-01):1.481216e-01,28:3.140335e-01):1.445429e-01):5.437741e-01):6.348333e-01,1:8.718030e-01);
   tree gen.39000 = [&U] ((27:2.111854e+00,((20:2.318869e-01,35:4.872385e-01):1.004949e+00,((23:1.559320e-01,33:6.206552e-01):5.029431e-02,((((24:2.263140e-02,34:4.134378e-02):2.267777e-01,(25:4.398099e-02,26:3.386838e-02):7.722436e-02):4.294554e-02,31:9.723752e-01):2.078931e-01,(32:7.451699e-01,((28:1.691231e-01,29:1.808616e-01):9.886239e-02,30:3.515608e-01):7.289390e-02):1.297972e-01):8.070292e-02):4.774385e-01):1.659432e-01):5.297219e-01,((((10:5.320839e-01,(9:5.316442e-01,(6:3.863025e-01,(15:8.829137e-02,3:1.015170e-01):2.758094e-01):2.226650e-01):2.286681e-01):1.810047e-01,((12:6.164684e-01,11:4.383679e-01):9.804717e-02,((((7:9.526538e-02,2:1.007663e-01):3.328760e-01,4:3.836232e-01):3.132744e-02,5:3.731955e-01):6.909589e-02,8:3.846934e-01):1.856575e-01):2.510489e-01):3.733719e-01,((14:1.229725e+00,13:8.359666e-01):5.498991e-01,((18:1.243842e-01,17:8.327109e-02):1.710145e-01,16:7.117573e-01):4.059357e+00):2.679926e-01):4.570188e-01,((22:8.910535e-02,21:3.084258e-02):7.671762e-01,19:1.022061e+00):5.890243e-01):1.987498e-01,1:1.060225e+00);
   tree gen.39500 = [&U] ((((29:1.875028e-01,30:2.324418e-01):3.011123e-03,20:7.826563e-01):1.593054e-01,((33:5.271580e-01,((28:3.172905e-01,(32:2.773276e-01,35:4.525698e-01):6.348647e-01):3.379131e-01,(24:1.433354e-01,((31:7.528575e-01,34:2.149738e-01):1.895220e-01,23:1.263556e-01):1.284708e-01):8.921761e-02):1.663305e-01):8.648636e-02,(25:5.059603e-02,26:8.039728e-03):2.875016e-01):1.155978e-02):9.761195e-01,((19:1.263165e+00,(21:2.690017e-02,22:9.837905e-02):8.458716e-01):4.416917e-01,(((10:5.190631e-01,(9:4.862566e-01,((15:6.564582e-02,3:1.120473e-01):2.700864e-01,6:3.393778e-01):2.021325e-01):3.481776e-01):1.385198e-01,(11:4.713054e-01,(12:6.619057e-01,(8:3.744183e-01,(5:3.492525e-01,((2:1.156208e-01,7:8.130929e-02):3.066078e-01,4:3.503370e-01):2.813317e-02):9.473018e-02):1.569135e-01):7.029862e-02):2.616988e-01):2.968474e-01,((((17:5.447506e-02,18:1.343591e-01):3.515596e-01,16:6.282000e-01):3.320377e+00,(13:6.535423e-01,14:1.144773e+00):5.034686e-01):6.203651e-02,27:1.183019e+00):1.776854e-01):4.810341e-01):1.635701e-01,1:9.228570e-01);
   tree gen.40000 = [&U] ((((((18:1.331761e-01,17:9.641273e-02):3.017574e-01,16:7.356809e-01):5.110885e+00,(14:1.170353e+00,13:8.886248e-01):6.598287e-01):1.297849e-01,((((8:4.319833e-01,(4:3.766500e-01,(5:4.551579e-01,(7:1.308407e-01,2:1.068660e-01):3.513169e-01):1.009970e-01):8.282374e-02):2.119464e-01,12:6.080607e-01):4.745175e-02,11:5.860920e-01):2.615498e-01,(10:6.286121e-01,(9:5.686028e-01,((27:1.827732e+00,6:2.002139e-01):1.733136e-01,(15:6.522419e-02,3:1.113695e-01):2.803439e-01):2.148772e-01):2.597804e-01):1.372351e-01):4.364297e-01):5.531699e-01,((22:5.045449e-02,21:1.491196e-01):7.391227e-01,19:1.251314e+00):7.430556e-01):1.628360e-01,((20:5.604998e-01,35:1.130269e-01):8.852649e-01,(((((30:1.592709e-01,34:5.182315e-02):2.182408e-01,29:1.515394e-01):1.112351e-01,(((31:1.124716e+00,24:2.870765e-01):2.991213e-02,32:6.807499e-01):9.899423e-02,28:4.920918e-01):1.062713e-01):4.741290e-02,((26:6.796966e-03,25:9.614604e-02):1.859554e-01,23:2.302255e-01):7.907843e-02):1.411662e-01,33:9.419110e-01):2.286745e-01):9.937912e-01,1:1.083885e+00);
   tree gen.40500 = [&U] (((19:9.078326e-01,(21:6.858354e-02,22:9.250325e-02):7.295068e-01):6.009704e-01,((((18:1.415263e-01,17:7.988767e-02):2.604225e-01,16:6.203833e-01):4.121726e+00,(14:1.120667e+00,13:7.545304e-01):6.367455e-01):8.423456e-02,((11:4.374767e-01,(12:6.278721e-01,((4:3.555678e-01,(5:3.389164e-01,(7:9.631557e-02,2:8.432799e-02):3.564566e-01):5.027692e-02):7.412697e-02,8:4.021620e-01):1.882802e-01):7.026130e-02):2.785133e-01,(10:5.724580e-01,(((6:5.941196e-02,27:1.737948e+00):2.937004e-01,(15:6.595054e-02,3:9.233538e-02):2.998334e-01):1.363799e-01,9:5.099730e-01):3.208544e-01):8.446680e-02):4.070781e-01):4.457230e-01):1.508427e-01,((((35:8.450464e-01,33:1.432249e-01):5.212337e-01,23:1.789991e-01):8.660295e-03,(((29:1.559260e-01,(32:6.803454e-01,30:6.345710e-02):1.392385e-01):8.508952e-02,(28:6.702767e-02,(25:2.900800e-02,26:7.903755e-04):4.145413e-02):2.286154e-01):2.422739e-01,(31:8.636712e-01,(34:1.427058e-01,24:5.756083e-02):8.824771e-03):1.852783e-01):1.604024e-01):1.162607e-01,20:1.454179e+00):8.973824e-01,1:8.882223e-01);
   tree gen.41000 = [&U] ((((27:1.858967e+00,((16:5.455136e-01,(17:8.726692e-02,18:1.524355e-01):4.000375e-01):4.091936e+00,(13:7.271758e-01,14:1.195322e+00):4.344742e-01):6.703216e-02):1.350505e-01,(((12:5.129747e-01,(((5:3.715329e-01,(7:1.295077e-01,2:1.017832e-01):2.644856e-01):6.290731e-02,4:3.731589e-01):8.465047e-02,8:3.562293e-01):2.200624e-01):6.453380e-02,11:4.994005e-01):2.759275e-01,((9:5.146359e-01,((3:1.214820e-01,15:7.193356e-02):2.834324e-01,6:3.768696e-01):1.857425e-01):2.221692e-01,10:5.563972e-01):8.980111e-02):5.166979e-01):4.123492e-01,(19:1.192984e+00,(22:1.252164e-01,21:6.310842e-02):5.754164e-01):4.278681e-01):2.304342e-01,((((((30:2.304134e-02,32:4.345626e-01):3.518703e-01,(29:7.597432e-03,28:2.764770e-01):1.552525e-01):1.268972e-01,(24:2.510972e-01,31:1.053553e+00):1.562930e-01):5.372475e-03,((23:1.618280e-01,34:3.395459e-01):1.574546e-01,(33:3.901662e-01,(26:3.532745e-02,25:2.457813e-02):8.681203e-02):2.390002e-02):9.879560e-02):3.134649e-01,20:8.685214e-01):9.257897e-02,35:6.575655e-01):5.436023e-01,1:1.070036e+00);
   tree gen.41500 = [&U] (((20:6.287018e-01,27:8.662873e-01):3.355860e-02,(35:5.261436e-01,(33:4.583750e-01,(((30:6.211402e-02,28:1.620476e-01):1.818279e-01,(29:2.971049e-01,32:7.426152e-01):2.157831e-02):5.351939e-02,((25:3.075005e-02,26:9.253868e-04):1.852730e-01,((24:1.048613e-01,23:1.053331e-01):1.448120e-01,(34:1.827602e-01,31:7.574173e-01):2.938764e-01):2.955388e-02):7.531453e-02):5.148847e-02):3.008784e-01):1.493341e-01):7.086543e-01,((((10:4.905993e-01,(9:4.902409e-01,(6:3.882032e-01,(15:7.004141e-02,3:9.682257e-02):2.577975e-01):2.179428e-01):2.566196e-01):1.045842e-01,(((4:3.505720e-01,((7:9.628166e-02,2:9.352965e-02):2.890067e-01,5:3.153641e-01):6.190865e-02):6.888331e-02,8:3.998727e-01):1.316096e-01,(12:6.156861e-01,11:4.961559e-01):1.125044e-01):2.504033e-01):4.007624e-01,((14:1.160234e+00,13:7.226295e-01):4.324333e-01,((18:1.234906e-01,17:9.971349e-02):3.132671e-01,16:6.581299e-01):3.868925e+00):3.637179e-01):6.082959e-01,((22:1.153488e-01,21:1.314635e-01):6.500677e-01,19:1.014711e+00):5.482676e-01):1.002964e-01,1:9.179466e-01);
   tree gen.42000 = [&U] ((((((12:5.695273e-01,11:4.999913e-01):8.930027e-02,(8:3.595210e-01,(((7:1.013951e-01,2:9.706533e-02):2.798934e-01,5:3.719755e-01):7.157336e-02,4:3.469097e-01):8.447324e-02):1.180009e-01):3.144121e-01,((27:2.339963e+00,10:4.561327e-01):1.082687e-01,(9:5.319651e-01,((15:7.740050e-02,3:1.133731e-01):2.880281e-01,6:3.609087e-01):1.684386e-01):2.500963e-01):9.555229e-02):3.787038e-01,((14:1.158258e+00,13:6.523337e-01):4.844565e-01,((18:1.070328e-01,17:1.198973e-01):2.673728e-01,16:6.998736e-01):3.851312e+00):1.530380e-01):4.506087e-01,((22:1.430659e-01,21:7.520258e-02):6.477447e-01,19:1.064244e+00):6.041817e-01):1.814994e-01,(35:5.384455e-01,(20:1.347674e+00,((((24:1.788808e-01,(26:2.573889e-04,(25:1.761499e-02,(32:5.592824e-01,31:8.752757e-01):9.874933e-02):3.678856e-02):2.152267e-02):7.108336e-03,28:3.949854e-01):2.284437e-01,(23:1.425164e-01,((30:1.280554e-01,34:1.382219e-01):1.130682e-01,29:2.723829e-01):1.913219e-01):1.869420e-02):7.016206e-02,33:4.713387e-01):3.188403e-01):2.769142e-01):4.890770e-01,1:9.736322e-01);
   tree gen.42500 = [&U] ((((((12:5.695273e-01,11:4.999913e-01):1.141636e-01,(8:3.595210e-01,(((7:1.009573e-01,2:1.050411e-01):2.821465e-01,5:3.719755e-01):6.182388e-02,4:3.469097e-01):8.387349e-02):1.189649e-01):3.144121e-01,(10:4.944680e-01,(27:2.333452e+00,(9:5.319651e-01,((15:7.740050e-02,3:1.133731e-01):2.880281e-01,6:3.609087e-01):2.027834e-01):1.725028e-01):1.809570e-01):1.458159e-01):3.787038e-01,((14:1.158258e+00,13:6.523337e-01):4.844565e-01,((18:1.070328e-01,17:9.173450e-02):1.800505e-01,16:6.998736e-01):3.851312e+00):1.284653e-01):4.506087e-01,((22:1.913901e-01,21:4.748151e-02):5.569829e-01,19:1.064244e+00):6.933301e-01):2.079628e-01,(35:5.429948e-01,(20:1.347674e+00,(((28:4.676301e-01,(((25:1.961706e-03,24:8.921893e-02):3.405572e-02,(32:5.515305e-01,31:9.569097e-01):1.012152e-01):2.366588e-02,26:2.859393e-04):8.940646e-03):2.284437e-01,(33:4.937757e-01,23:7.970088e-02):1.229041e-01):8.185757e-02,(30:1.280554e-01,(34:4.646192e-02,29:2.068380e-01):1.043196e-01):3.007848e-01):9.569389e-02):4.262132e-01):4.890770e-01,1:9.736322e-01);
   tree gen.43000 = [&U] ((((((12:6.170246e-01,11:5.134462e-01):8.303046e-02,(8:3.691958e-01,(((7:1.036741e-01,2:1.078678e-01):2.655483e-01,5:3.819854e-01):8.804006e-02,4:3.910858e-01):7.503147e-02):2.029914e-01):2.629669e-01,(10:5.077742e-01,(27:2.396246e+00,(9:5.462804e-01,((15:7.948336e-02,3:1.164240e-01):2.957790e-01,6:3.191842e-01):1.827819e-01):1.771448e-01):4.723254e-02):1.497398e-01):3.888948e-01,((14:1.066993e+00,13:6.698881e-01):5.351558e-01,((18:1.395625e-01,17:6.627877e-02):1.793752e-01,16:6.488130e-01):3.840350e+00):1.042574e-01):4.627347e-01,((22:1.965404e-01,21:4.875925e-02):5.719714e-01,19:1.092883e+00):5.313875e-01):2.135591e-01,(35:1.030469e+00,(20:1.208531e+00,((((28:4.803794e-01,(((32:6.099931e-01,31:6.883083e-01):1.984473e-01,25:2.548617e-03):1.338202e-02,26:5.819701e-05):6.173600e-03):1.204425e-03,24:1.140109e-01):1.779283e-01,(33:5.999623e-01,23:8.184564e-02):1.536833e-01):5.240100e-02,(34:2.677625e-01,(30:1.166742e-01,29:2.272089e-01):2.809602e-03):3.138758e-01):1.311111e-01):1.486081e-02):8.755421e-01,1:9.998328e-01);
   tree gen.43500 = [&U] (((((13:8.152344e-01,14:1.236809e+00):4.557666e-01,((16:5.644471e-01,(17:7.000343e-02,18:1.380010e-01):3.711715e-01):4.101556e+00,27:1.751231e+00):1.128805e-01):3.509728e-01,((11:4.629978e-01,((((5:3.873390e-01,(7:9.565058e-02,2:9.383175e-02):3.084988e-01):4.977789e-02,4:3.861103e-01):7.778103e-02,8:3.949599e-01):1.214529e-01,12:6.689735e-01):7.140872e-02):2.723083e-01,((9:4.544347e-01,((3:1.099686e-01,15:7.443019e-02):2.550767e-01,6:3.908304e-01):3.035857e-01):2.748324e-01,10:5.502172e-01):1.473781e-01):3.416432e-01):4.947262e-01,(19:1.396230e+00,(22:1.093137e-01,21:1.154185e-01):4.830702e-01):6.998953e-01):1.987735e-01,((20:1.033554e-01,35:2.229141e-01):7.895654e-01,(((((((30:7.502858e-02,32:6.642812e-01):2.015494e-01,(29:3.252233e-03,28:4.581159e-01):8.055633e-02):1.310467e-01,(31:9.082729e-01,34:3.942347e-01):1.053378e-01):4.823052e-02,24:3.210560e-01):9.482466e-04,(25:7.424879e-02,26:9.138841e-03):2.991848e-01):1.401677e-01,33:6.774543e-01):1.053330e-01,23:7.180776e-02):1.799270e-01):8.003658e-01,1:1.024087e+00);
   tree gen.44000 = [&U] ((((((18:1.481886e-01,17:8.089895e-02):3.287476e-01,16:6.324766e-01):3.966471e+00,(14:1.122718e+00,13:7.372129e-01):5.275101e-01):2.395393e-01,((((8:4.031171e-01,((5:3.865712e-01,(7:9.728138e-02,2:9.399852e-02):2.911345e-01):4.825532e-02,4:3.495987e-01):1.297684e-01):1.709348e-01,12:6.286366e-01):6.385722e-02,11:5.123296e-01):2.232294e-01,(10:5.655666e-01,(9:5.965617e-01,((27:1.217971e+00,6:1.081801e-01):2.711472e-01,(15:7.792511e-02,3:1.110465e-01):2.496365e-01):2.181357e-01):2.287861e-01):1.115723e-01):4.198580e-01):4.680891e-01,((22:1.011063e-01,21:6.132557e-02):6.657246e-01,19:1.203551e+00):6.721848e-01):2.547853e-01,((20:1.724329e-01,35:2.510525e-01):1.081061e+00,((33:2.029257e-01,(26:3.128421e-02,25:2.237009e-02):4.297193e-02):2.809250e-01,(((29:1.956816e-01,34:6.584175e-03):1.558960e-02,30:1.967146e-01):3.330224e-01,(24:1.963715e-01,(23:1.900156e-01,((31:1.168362e+00,32:5.883114e-01):2.088312e-01,28:5.289378e-01):1.113489e-01):3.673616e-02):1.824575e-01):2.125869e-02):5.086559e-01):6.885207e-01,1:9.285889e-01);
   tree gen.44500 = [&U] ((((((11:4.133066e-01,12:5.602143e-01):1.251602e-01,(8:4.018159e-01,(5:3.639494e-01,((7:9.874961e-02,2:8.070660e-02):2.774291e-01,4:3.591630e-01):5.061733e-02):7.940285e-02):1.629241e-01):2.598032e-01,(10:4.837989e-01,(27:2.384585e+00,(9:5.204869e-01,((15:6.301750e-02,3:1.085512e-01):2.263205e-01,6:4.291563e-01):2.092499e-01):8.893513e-02):1.822466e-01):1.164424e-01):3.165021e-01,((14:1.011748e+00,13:7.521782e-01):3.711795e-01,((18:1.183712e-01,17:1.158995e-01):3.487912e-01,16:5.118829e-01):3.659022e+00):3.070779e-01):5.617658e-01,((22:1.058606e-01,21:7.835644e-02):6.222143e-01,19:1.167138e+00):6.280311e-01):1.497299e-01,((35:9.430440e-01,20:1.186885e+00):2.779539e-03,((((28:3.358944e-01,(31:6.649178e-01,(26:2.234174e-03,(25:1.867011e-02,32:7.071551e-01):3.414703e-02):3.236249e-02):6.297287e-02):1.275195e-01,(23:5.996943e-02,24:4.717577e-02):2.476924e-01):6.096040e-02,34:4.966639e-01):2.165149e-02,((29:3.020495e-01,33:2.994725e-01):6.267508e-02,30:2.396453e-01):8.728269e-02):2.491245e-01):7.766283e-01,1:8.896386e-01);
   tree gen.45000 = [&U] (((((10:5.239750e-01,(9:4.620795e-01,(6:3.470824e-01,(15:5.325544e-02,3:1.024722e-01):2.802689e-01):2.517632e-01):2.372087e-01):1.482560e-01,((12:6.503329e-01,((4:3.835363e-01,((7:8.653002e-02,2:1.120253e-01):3.082452e-01,5:3.093035e-01):5.947066e-02):7.676107e-02,8:3.669782e-01):1.310246e-01):8.879154e-02,11:4.983197e-01):3.667556e-01):3.655915e-01,((14:1.072885e+00,13:8.044642e-01):5.282612e-01,((18:1.217154e-01,17:8.910154e-02):2.613632e-01,16:6.400965e-01):3.899840e+00):1.894964e-01):5.137417e-01,((22:9.484357e-02,21:9.823882e-02):6.577390e-01,19:1.005415e+00):6.969944e-01):1.257078e-01,(27:1.997787e+00,(20:1.193546e+00,((35:6.531026e-03,33:3.441508e-02):6.383572e-01,(((34:2.022500e-01,31:5.028812e-01):3.615865e-01,(24:2.153381e-01,((25:1.029198e-01,26:9.998021e-04):6.683965e-02,23:4.055418e-02):7.798522e-02):1.807364e-02):1.980840e-01,(32:7.916693e-01,((28:4.959833e-02,30:8.649161e-02):1.989142e-01,29:4.694310e-01):1.297345e-01):8.246688e-02):1.237606e-01):2.619481e-01):4.155720e-01):4.510307e-01,1:9.464544e-01);
   tree gen.45500 = [&U] ((((((16:6.550678e-01,(17:1.091394e-01,18:1.402250e-01):3.655622e-01):3.274010e+00,27:1.717272e+00):8.192445e-02,(13:7.389854e-01,14:1.180902e+00):5.807099e-01):1.729542e-01,((11:5.330729e-01,(12:6.573666e-01,(((5:3.935813e-01,(7:1.061675e-01,2:1.192296e-01):3.029857e-01):4.724377e-02,4:4.271592e-01):4.053002e-02,8:4.013250e-01):1.965749e-01):5.956079e-02):2.815317e-01,((9:5.207407e-01,((3:1.117559e-01,15:6.707026e-02):2.992859e-01,6:3.830631e-01):2.149633e-01):3.420984e-01,10:5.348459e-01):1.510689e-01):3.504158e-01):5.026991e-01,(19:1.306799e+00,(22:1.447820e-01,21:6.120188e-02):8.523862e-01):5.019624e-01):2.284546e-01,((20:5.209105e-01,35:7.812249e-02):9.676277e-01,(((((31:9.725279e-01,34:1.847688e-01):3.415932e-01,((25:5.133708e-02,26:3.050665e-02):2.596121e-01,((32:6.320159e-01,30:2.153247e-01):2.692041e-02,(29:2.232100e-02,28:2.496473e-01):1.614544e-01):9.930825e-02):1.162361e-01):5.037218e-04,23:1.813926e-01):1.391782e-03,24:3.288428e-01):2.176484e-02,33:6.883720e-01):2.984566e-01):7.145332e-01,1:1.040591e+00);
   tree gen.46000 = [&U] ((((((18:1.454556e-01,17:7.909907e-02):3.428012e-01,16:6.984702e-01):4.047943e+00,(14:1.160479e+00,13:7.523553e-01):5.472156e-01):2.775065e-01,((12:6.351410e-01,(11:5.228528e-01,(8:3.453610e-01,(4:3.734715e-01,(5:3.966058e-01,(7:9.927954e-02,2:1.012898e-01):2.971144e-01):7.154550e-02):6.407560e-02):1.553585e-01):8.628479e-02):2.851279e-01,(10:5.164039e-01,(9:5.581454e-01,(27:1.580034e+00,(6:3.948007e-01,(15:7.598208e-02,3:9.331854e-02):3.070082e-01):2.342665e-02):1.519567e-01):3.069670e-01):1.491791e-01):4.070972e-01):5.189639e-01,((22:1.395632e-01,21:9.018404e-02):4.954868e-01,19:1.239619e+00):6.859915e-01):1.989282e-01,((34:2.497696e-01,(((30:2.967882e-01,(33:2.585963e-01,29:1.693822e-01):3.487825e-02):2.239640e-01,((32:7.267070e-01,24:6.140140e-02):8.029771e-02,(31:8.061816e-01,28:3.563755e-01):2.105893e-01):1.918334e-01):5.502765e-02,((25:6.890591e-02,26:2.873802e-02):9.955973e-02,23:1.791572e-02):7.953695e-02):1.090015e-01):4.914341e-01,(20:8.038749e-01,35:7.601940e-01):5.163636e-01):7.082919e-01,1:8.478517e-01);
   tree gen.46500 = [&U] ((((((18:1.428292e-01,17:7.767085e-02):3.366115e-01,16:5.452503e-01):3.907714e+00,(14:1.198511e+00,13:7.777795e-01):4.065727e-01):2.597457e-01,((((8:3.391252e-01,(4:3.667281e-01,(5:3.894447e-01,(7:9.748694e-02,2:9.946089e-02):2.917497e-01):7.025367e-02):9.739981e-02):1.289179e-01,12:6.236729e-01):5.049718e-02,11:5.214362e-01):2.874053e-01,(10:5.070797e-01,(9:5.714430e-01,(((15:8.665243e-02,3:8.315654e-02):1.093437e-01,27:1.551504e+00):1.077887e-01,6:3.876721e-01):1.519967e-01):3.386110e-01):1.093615e-01):5.109879e-01):5.095935e-01,((22:1.370432e-01,21:4.529012e-02):4.865403e-01,19:8.377287e-01):5.867992e-01):2.101956e-01,(((((30:2.914293e-01,(((34:4.048223e-01,33:2.611315e-01):1.264787e-02,23:8.344552e-02):7.436047e-02,29:3.616001e-02):1.018006e-01):4.162804e-02,((32:8.684151e-01,31:8.295252e-01):1.070213e-01,(28:2.791883e-01,24:1.188321e-01):8.285155e-02):1.392278e-01):8.236157e-02,(25:1.900481e-02,26:2.821912e-02):2.816925e-01):1.180975e-01,20:1.053208e+00):4.870845e-01,35:1.092336e+00):3.444496e-01,1:9.858311e-01);
   tree gen.47000 = [&U] ((((((18:1.327728e-01,17:7.841441e-02):4.112293e-01,16:5.504700e-01):3.945124e+00,(14:1.209985e+00,13:7.852253e-01):4.314669e-01):1.527591e-01,(((12:6.296434e-01,11:5.264280e-01):8.092872e-02,(8:3.423717e-01,(4:3.553124e-01,(5:3.680479e-01,(7:9.842020e-02,2:1.004130e-01):2.945427e-01):5.685632e-02):8.251821e-02):1.664437e-01):2.900824e-01,(10:5.119340e-01,(9:5.769135e-01,(((15:7.702850e-02,3:8.666295e-02):1.819817e-01,27:1.924935e+00):1.088206e-01,6:3.913834e-01):1.534518e-01):3.418526e-01):1.389820e-01):5.158797e-01):5.144719e-01,((22:1.371401e-01,21:7.638778e-02):7.380941e-01,19:1.100727e+00):4.402073e-01):2.032469e-01,(((((30:2.942192e-01,(23:9.620658e-02,((34:3.344258e-01,33:2.450093e-01):2.258663e-01,29:1.743762e-01):5.482373e-03):1.158384e-01):7.350253e-02,((32:8.767286e-01,31:8.374664e-01):1.080458e-01,(28:6.685508e-02,24:5.488752e-02):2.227406e-01):1.698094e-01):1.340030e-01,(25:3.339230e-02,26:1.773018e-02):2.876135e-01):1.382313e-01,20:1.029019e+00):5.030183e-01,35:1.102793e+00):3.477471e-01,1:9.952686e-01);
   tree gen.47500 = [&U] ((((((18:1.260493e-01,17:6.790297e-02):4.788205e-01,16:5.224861e-01):3.953410e+00,(14:1.148713e+00,13:7.463279e-01):3.840502e-01):2.780959e-01,(((12:5.977591e-01,(8:3.250344e-01,(4:4.083225e-01,(5:3.515690e-01,(7:1.084049e-01,2:9.532826e-02):2.939414e-01):8.564505e-02):8.906831e-02):1.839357e-01):5.721998e-02,11:4.920052e-01):2.753930e-01,(10:4.860104e-01,(9:5.476994e-01,(((15:7.312788e-02,3:1.035727e-01):2.598509e-01,27:2.663006e+00):8.926584e-02,6:2.892530e-01):1.846965e-01):2.393990e-01):1.346056e-01):4.897563e-01):4.884197e-01,((22:6.664494e-02,21:9.642804e-02):7.007180e-01,19:1.044988e+00):4.179158e-01):2.183601e-01,((20:9.769107e-01,((((32:8.323323e-01,31:7.950582e-01):1.025745e-01,(28:2.221079e-01,24:1.915829e-01):1.342914e-01):1.612105e-01,(25:4.874369e-02,26:3.454112e-02):2.046441e-01):8.764166e-02,(((34:2.639334e-01,33:7.198195e-01):1.268130e-01,29:2.540869e-01):2.304241e-02,(23:7.717659e-02,30:2.793204e-01):8.118002e-02):3.956326e-02):1.306529e-01):5.770647e-01,35:7.684225e-01):2.092362e-01,1:9.448696e-01);
   tree gen.48000 = [&U] ((20:1.120868e+00,(((28:1.526865e-01,24:1.239873e-01):1.498808e-01,((32:9.184416e-01,(35:3.610912e-01,31:7.238724e-01):5.856869e-01):2.506694e-02,(26:4.268966e-02,25:5.726426e-02):1.455750e-01):1.323509e-03):1.742932e-01,(23:2.662552e-01,(29:2.125996e-01,(33:2.817000e-01,(30:1.708906e-02,34:1.417355e-01):8.992677e-02):7.710312e-02):4.278336e-02):1.053411e-01):3.982910e-01):7.618041e-01,((19:1.118940e+00,(21:5.424526e-02,22:9.509448e-02):8.126947e-01):5.875552e-01,((((10:6.396898e-01,(9:5.611054e-01,((15:4.304311e-02,3:1.279107e-01):2.902754e-01,6:3.986605e-01):1.337443e-01):2.561621e-01):2.057763e-01,(11:4.899649e-01,(12:6.654529e-01,(8:3.924032e-01,(4:4.328947e-01,((2:9.009195e-02,7:1.027712e-01):2.992731e-01,5:4.054748e-01):1.125321e-01):9.480795e-02):1.876053e-01):6.911445e-02):2.212328e-01):3.691681e-01,(((17:6.208179e-02,18:1.790618e-01):3.269687e-01,16:6.244357e-01):4.099449e+00,(13:6.941669e-01,14:1.129157e+00):6.643825e-01):1.188796e-01):2.609088e-01,27:1.462339e+00):3.541416e-01):1.986171e-01,1:9.226896e-01);
   tree gen.48500 = [&U] ((27:1.771867e+00,((((((31:7.152234e-01,34:2.705802e-01):3.539586e-01,(23:1.567480e-01,24:1.746093e-01):4.722652e-02):1.281642e-02,(26:2.499755e-02,25:7.588262e-02):3.719408e-01):3.489900e-02,(29:1.784305e-01,((30:1.443845e-01,28:2.412929e-01):7.399169e-02,32:6.131332e-01):4.402078e-02):1.958019e-01):1.622533e-01,33:6.242883e-01):1.241098e-01,(35:6.887529e-01,20:1.033161e+00):1.077212e-01):8.454969e-01):1.780928e-01,((((10:5.418842e-01,(9:5.213024e-01,(6:3.669903e-01,(15:5.942923e-02,3:1.044349e-01):2.434075e-01):1.484780e-01):2.217844e-01):1.384288e-01,(11:4.819355e-01,((((4:3.622182e-01,(7:1.184117e-01,2:1.010545e-01):2.937743e-01):3.430087e-02,5:3.580696e-01):6.955797e-02,8:3.524974e-01):2.033608e-01,12:6.260637e-01):7.998705e-02):2.426917e-01):3.757670e-01,((14:1.051607e+00,13:6.987913e-01):4.011089e-01,((18:1.217514e-01,17:7.417770e-02):2.347287e-01,16:7.873985e-01):3.557435e+00):2.428346e-01):4.305942e-01,((22:1.545683e-01,21:7.499494e-02):6.050494e-01,19:1.028419e+00):5.449001e-01):3.505900e-01,1:8.521789e-01);
   tree gen.49000 = [&U] (((19:1.122924e+00,(21:8.964440e-02,22:1.093134e-01):6.929506e-01):5.334974e-01,((((18:1.308242e-01,17:9.845772e-02):3.949491e-01,16:5.800731e-01):3.310642e+00,(14:1.320368e+00,13:7.916382e-01):4.910523e-01):1.834752e-01,(((((5:3.312877e-01,((7:1.065724e-01,2:7.725901e-02):3.051881e-01,4:3.349413e-01):6.729888e-02):6.825984e-02,8:3.984542e-01):1.324798e-01,12:5.622105e-01):4.339080e-02,11:5.339343e-01):2.192583e-01,(10:5.419472e-01,(((6:1.729170e-01,27:2.062301e+00):1.923159e-01,(15:8.263933e-02,3:1.103190e-01):2.642341e-01):1.592138e-01,9:5.541056e-01):2.576576e-01):1.527058e-01):4.343057e-01):3.420087e-01):1.050066e-01,((20:1.373185e+00,((23:6.176682e-02,33:6.765450e-01):9.197329e-03,((((24:1.958617e-01,31:9.375416e-01):3.130763e-02,32:6.496832e-01):1.733627e-01,28:4.156998e-01):1.239373e-01,(((29:1.945414e-01,30:2.388662e-01):3.927497e-02,34:5.119608e-01):6.630261e-02,(25:5.301139e-02,26:2.023405e-02):3.922434e-01):1.556823e-01):6.821901e-02):3.626730e-01):6.704778e-02,35:7.616680e-01):5.141911e-01,1:8.509579e-01);
   tree gen.49500 = [&U] ((((((29:2.532161e-01,((28:3.629384e-01,(26:4.867775e-03,25:1.007005e-01):3.119833e-01):7.500838e-02,(30:1.336815e-01,32:5.069216e-01):1.957303e-01):4.164821e-02):2.002546e-01,(33:6.300971e-01,(24:2.676578e-01,(23:1.353180e-01,(31:4.646770e-01,34:3.332096e-01):3.608355e-01):4.121270e-02):3.455275e-02):8.911788e-04):3.551898e-01,20:1.133177e+00):4.448237e-01,35:7.119188e-01):3.369892e-01,((((10:5.444649e-01,(9:5.237850e-01,(6:4.861565e-01,(15:5.971225e-02,3:1.049323e-01):2.821495e-01):1.483712e-01):2.228406e-01):1.390881e-01,((12:6.587178e-01,((4:3.540595e-01,((7:1.189756e-01,2:8.525564e-02):2.919974e-01,5:3.597748e-01):7.421113e-02):6.988922e-02,8:3.541761e-01):1.950841e-01):4.136702e-02,11:4.842306e-01):2.438474e-01):3.725018e-01,((14:1.056615e+00,13:7.021191e-01):4.780225e-01,((18:1.271740e-01,17:8.575889e-02):2.494865e-01,16:7.911483e-01):4.875760e+00):2.505021e-01):5.834360e-01,((22:5.573716e-02,21:9.457891e-02):6.079308e-01,19:9.353901e-01):5.845069e-01):2.674145e-01):7.738753e-02,27:1.483747e+00,1:8.013054e-01);
   tree gen.50000 = [&U] ((((((16:7.807085e-01,(17:9.898612e-02,18:1.469027e-01):2.071940e-01):3.588624e+00,27:1.539326e+00):1.162124e-01,(13:8.775774e-01,14:1.325326e+00):6.859447e-01):1.480349e-01,((((4:3.696941e-01,((7:1.011883e-01,2:9.863280e-02):3.104094e-01,5:3.710290e-01):7.583505e-02):8.327544e-02,8:3.980699e-01):1.315382e-01,(11:5.511244e-01,12:6.959489e-01):9.631167e-02):3.211646e-01,((9:6.547014e-01,((3:1.036863e-01,15:7.058431e-02):2.872272e-01,6:4.005758e-01):1.709157e-01):2.797925e-01,10:5.298952e-01):1.285162e-01):3.047450e-01):7.459514e-01,(19:1.131499e+00,(22:7.691344e-02,21:1.126092e-01):7.782962e-01):7.231695e-01):1.591193e-01,((20:4.323570e-01,35:8.017114e-02):6.035032e-01,(33:5.415197e-01,((((28:4.359189e-01,29:1.908300e-01):3.521634e-02,(32:7.713454e-01,30:2.627204e-02):1.603122e-01):1.943991e-01,23:2.681282e-01):3.531894e-02,(((25:3.759076e-02,26:3.621794e-02):1.021853e-01,24:1.289343e-01):1.495944e-01,(31:9.150127e-01,34:8.124821e-02):1.791670e-01):1.092603e-01):2.684771e-01):3.615749e-01):9.570428e-01,1:1.036904e+00);
   tree gen.50500 = [&U] (((((18:1.113958e-01,17:7.878399e-02):3.554374e-01,16:6.012475e-01):3.725865e+00,((14:1.135625e+00,13:6.984928e-01):8.251431e-01,(((12:6.004107e-01,11:4.713393e-01):6.765603e-02,(8:4.361986e-01,(((7:1.265617e-01,2:9.129205e-02):3.069891e-01,5:3.392370e-01):5.607571e-02,4:3.835493e-01):7.227583e-02):1.696594e-01):2.641136e-01,((9:5.063276e-01,(((27:3.140726e+00,15:3.100418e-02):4.934063e-02,3:9.359441e-02):3.021480e-01,6:3.652312e-01):2.792308e-01):3.019549e-01,10:5.610147e-01):1.618018e-01):3.030246e-01):1.703028e-01):3.760705e-01,((22:8.908338e-02,21:9.304502e-02):8.813830e-01,19:8.961836e-01):6.203784e-01):2.218855e-01,(35:1.000990e+00,(((((29:1.547064e-01,(33:1.091655e-01,30:9.332748e-02):2.028079e-01):7.629368e-02,(25:4.663231e-02,26:3.363765e-03):3.088668e-01):5.516534e-02,34:1.602918e-01):2.161611e-01,(((28:6.246179e-01,(31:8.427608e-01,32:6.143970e-01):9.821240e-02):1.251621e-01,23:1.770535e-01):1.497380e-01,24:4.758922e-01):2.063551e-02):2.523445e-01,20:1.330199e+00):4.912276e-01):2.567745e-01,1:9.253616e-01);
   tree gen.51000 = [&U] ((((((18:1.390741e-01,17:7.911632e-02):4.118225e-01,16:5.745607e-01):4.044358e+00,(14:1.077470e+00,13:8.256442e-01):3.833179e-01):4.001917e-01,((12:5.845399e-01,((8:4.138999e-01,((5:3.504042e-01,(7:1.060184e-01,2:9.897988e-02):3.032824e-01):5.707201e-02,4:3.857637e-01):4.494977e-02):2.379301e-01,11:5.059016e-01):7.744804e-02):2.031052e-01,(10:5.154710e-01,(9:5.579463e-01,((6:1.921452e-01,27:1.937762e+00):2.452705e-01,(15:5.552108e-02,3:1.188763e-01):2.237347e-01):1.878741e-01):2.451792e-01):1.476943e-01):3.778252e-01):4.833760e-01,((22:1.344963e-01,21:7.176946e-02):6.597253e-01,19:9.917431e-01):6.355855e-01):2.669349e-01,((35:3.515567e-01,20:1.022589e+00):4.138818e-01,((23:2.071610e-01,(((30:2.556124e-01,29:1.882482e-01):1.302837e-01,((25:2.143833e-02,26:1.891598e-02):1.407052e-01,28:1.723064e-01):1.631018e-01):5.859811e-02,((32:6.491998e-01,31:9.652930e-01):1.617946e-01,24:1.826680e-01):1.011301e-01):1.597078e-01):1.092030e-01,(34:1.164060e-01,33:5.374565e-02):3.757751e-01):3.164608e-01):5.976970e-01,1:8.453761e-01);
   tree gen.51500 = [&U] ((((((18:1.343220e-01,17:7.641291e-02):3.641568e-01,16:5.549280e-01):3.572482e+00,(14:1.008637e+00,13:7.974319e-01):2.866017e-01):4.626340e-01,(((8:3.997569e-01,(4:3.725821e-01,((7:1.002228e-01,2:8.359663e-02):2.811584e-01,5:3.380212e-01):5.470410e-02):7.904997e-02):2.074407e-01,(12:5.645662e-01,11:4.354839e-01):7.549992e-02):2.512069e-01,(10:4.978573e-01,(9:5.388812e-01,((6:1.516725e-01,27:1.545921e+00):2.368896e-01,(15:5.362392e-02,3:1.148143e-01):3.027674e-01):1.991264e-01):2.368015e-01):1.615438e-01):3.649149e-01):4.668590e-01,((22:1.321838e-01,21:4.631318e-02):7.155892e-01,19:9.578552e-01):6.138675e-01):2.578137e-01,(35:1.372571e+00,((23:1.091061e-01,((34:3.612700e-01,33:3.634903e-01):2.750296e-03,(((25:4.207867e-02,26:1.977653e-02):2.246872e-01,(28:1.793077e-01,(30:2.109973e-01,29:2.334485e-01):4.997395e-02):1.562118e-01):7.281034e-02,(24:1.392732e-01,(32:5.171161e-01,31:8.648636e-01):1.769498e-01):1.614228e-01):1.505502e-01):3.357946e-02):2.071169e-01,20:9.763513e-01):1.745598e-01):7.440265e-01,1:8.164896e-01);
   tree gen.52000 = [&U] (((((13:8.721056e-01,14:1.259259e+00):7.195389e-01,((((((7:1.407415e-01,2:6.013358e-02):3.559487e-01,5:3.860643e-01):6.712006e-02,4:3.673890e-01):8.716317e-02,8:3.725079e-01):1.683432e-01,(11:5.560676e-01,12:6.422194e-01):9.514016e-02):3.078742e-01,((9:5.786223e-01,((3:9.768910e-02,15:7.789154e-02):2.829141e-01,6:3.980782e-01):1.830710e-01):2.933105e-01,10:5.865030e-01):1.552441e-01):4.055125e-01):1.409198e-02,((16:8.874574e-01,(17:1.026175e-01,18:1.472110e-01):1.262358e-01):3.847192e+00,27:1.029303e+00):7.981208e-01):4.782170e-01,(19:1.176365e+00,(22:7.893269e-02,21:1.267091e-01):8.431740e-01):6.485258e-01):1.876631e-01,((20:7.567219e-01,35:3.833092e-02):8.072658e-01,(23:1.951911e-01,(((25:8.443209e-02,26:5.912666e-03):6.583744e-02,33:5.875824e-01):1.994278e-01,(((30:2.002154e-01,29:2.189926e-01):2.422386e-02,28:2.763610e-01):1.989381e-01,((24:1.155135e-01,32:7.424650e-01):8.659688e-02,(34:1.950053e-01,31:1.000992e+00):2.566634e-01):2.398362e-01):5.644768e-02):2.340938e-02):4.250128e-01):7.883134e-01,1:1.030439e+00);
   tree gen.52500 = [&U] (((((18:1.547662e-01,17:6.918401e-02):3.438248e-01,16:6.139402e-01):4.169685e+00,((((8:3.706924e-01,(((7:1.160403e-01,2:8.957167e-02):2.874886e-01,5:3.548267e-01):5.465945e-02,4:3.469643e-01):6.733720e-02):1.435551e-01,(11:4.622014e-01,12:5.476809e-01):8.241750e-02):3.080639e-01,((9:5.186959e-01,(((27:2.951797e+00,15:1.484723e-03):7.154534e-02,3:9.598064e-02):2.257690e-01,6:3.280234e-01):1.599679e-01):2.844774e-01,10:5.753045e-01):1.528744e-01):2.876827e-01,(14:1.045504e+00,13:6.716996e-01):7.534035e-01):1.659850e-01):3.134104e-01,((22:1.299184e-01,21:8.816899e-02):6.779974e-01,19:1.035327e+00):5.248471e-01):1.638737e-01,(35:1.217051e+00,(((23:2.018268e-01,((((34:7.189911e-02,33:3.966122e-02):6.185326e-02,30:6.469680e-02):3.751610e-02,29:1.524303e-01):1.844881e-01,(25:4.778845e-02,26:1.236185e-02):2.058954e-01):8.623625e-02):1.117456e-01,(((32:5.853765e-01,31:8.066412e-01):9.993262e-02,28:3.773256e-01):1.070606e-01,24:3.010896e-01):9.103334e-02):2.677191e-01,20:1.052038e+00):4.722908e-01):2.203221e-01,1:9.489318e-01);
   tree gen.53000 = [&U] (((((((((7:1.254884e-01,2:6.577126e-02):3.086374e-01,4:3.275725e-01):6.723179e-02,5:3.321701e-01):7.771670e-02,8:3.631490e-01):2.331324e-01,(11:4.968774e-01,12:5.726177e-01):9.453415e-02):2.742197e-01,((9:5.645363e-01,((3:1.207250e-01,15:8.455487e-02):3.095135e-01,6:3.400256e-01):1.656174e-01):2.963764e-01,10:5.658334e-01):1.252162e-01):3.306075e-01,((13:7.762396e-01,14:1.122784e+00):4.659186e-01,((16:7.787332e-01,(17:9.149614e-02,18:1.312568e-01):1.412166e-01):3.559110e+00,27:1.075819e+00):5.231728e-01):1.516255e-01):4.504933e-01,(19:1.048875e+00,(22:9.371067e-02,21:8.184411e-02):8.089474e-01):5.410535e-01):2.097598e-01,((20:1.012195e+00,35:1.026192e-01):3.760535e-01,(33:3.704933e-01,((23:2.134826e-02,(25:3.256838e-02,26:6.361232e-03):6.537676e-02):2.312495e-01,((29:2.044338e-01,(30:9.525301e-02,28:3.079120e-01):9.202043e-02):1.362428e-01,(32:6.871069e-01,(24:2.840199e-01,(34:1.510019e-01,31:1.029710e+00):6.315696e-02):1.105361e-01):1.537826e-01):9.001897e-02):6.051393e-02):3.658041e-01):7.019256e-01,1:9.187631e-01);
   tree gen.53500 = [&U] ((((((18:1.449339e-01,17:8.758030e-02):2.958896e-01,16:6.377266e-01):3.854720e+00,(14:1.025515e+00,13:8.604317e-01):4.165721e-01):3.502353e-01,(((8:4.382004e-01,(4:3.183376e-01,((7:9.978328e-02,2:9.688407e-02):3.183561e-01,5:3.647259e-01):4.096261e-02):9.884386e-02):1.960806e-01,(11:4.698886e-01,12:6.030783e-01):3.627876e-02):2.732185e-01,(10:7.232037e-01,(9:5.814546e-01,((6:2.556120e-01,27:2.223245e+00):1.773906e-01,(15:5.786039e-02,3:1.046732e-01):2.556210e-01):2.255945e-01):2.943109e-01):1.860606e-01):3.354716e-01):5.971821e-01,((22:5.608165e-02,21:9.829672e-02):7.017908e-01,19:1.045211e+00):6.623651e-01):2.112430e-01,(((((31:9.188095e-01,24:2.885599e-01):9.204818e-02,32:6.937725e-01):1.549584e-01,((30:2.944860e-02,28:7.888087e-03):8.570894e-02,29:3.834477e-01):2.054843e-01):1.452082e-01,((23:1.819157e-02,33:2.054336e-01):2.076050e-01,(34:1.772544e-01,35:5.908623e-01):1.209754e-01):1.232464e-01):5.424334e-02,((25:4.558781e-02,26:2.877933e-02):3.148073e-01,20:1.098987e+00):1.222938e-01):1.232554e+00,1:8.809950e-01);
   tree gen.54000 = [&U] ((((((18:1.215550e-01,17:8.305765e-02):2.963135e-01,16:6.047943e-01):3.655662e+00,(14:1.240988e+00,13:8.159990e-01):5.910387e-01):2.701008e-01,((11:5.174481e-01,(12:5.719353e-01,(4:3.018986e-01,(((7:9.463047e-02,2:9.188097e-02):2.675652e-01,5:3.458915e-01):5.128460e-02,8:4.155717e-01):9.373956e-02):1.859550e-01):3.440532e-02):2.712213e-01,(10:5.663460e-01,(9:5.514283e-01,((6:2.424122e-01,27:2.108436e+00):1.743327e-01,(15:5.487247e-02,3:9.926789e-02):2.557885e-01):2.046273e-01):2.791127e-01):1.386994e-01):3.181479e-01):3.578419e-01,((22:4.346468e-02,21:9.322068e-02):7.670579e-01,19:9.912362e-01):6.567314e-01):2.129829e-01,(20:1.189739e+00,((25:4.323366e-02,26:1.169478e-02):3.075068e-01,(((24:2.736587e-01,(32:6.579461e-01,31:8.891546e-01):9.362011e-02):8.010025e-02,((30:6.403405e-02,28:2.132766e-01):8.700065e-02,29:3.636465e-01):1.948731e-01):1.165095e-01,((23:5.981579e-02,33:3.402736e-01):7.800991e-02,(34:3.735783e-02,35:8.686642e-01):5.075472e-01):1.098034e-01):6.722817e-02):1.902577e-01):7.309972e-01,1:9.683110e-01);
   tree gen.54500 = [&U] ((((((12:5.879657e-01,(8:3.505889e-01,(4:3.587357e-01,((7:9.142226e-02,2:1.110006e-01):3.231893e-01,5:3.596775e-01):8.453121e-02):8.072756e-02):1.857955e-01):5.238064e-02,11:5.408711e-01):2.612616e-01,((9:5.565842e-01,(((27:1.971175e+00,15:2.946477e-02):4.564890e-02,3:8.627573e-02):2.851139e-01,6:3.164016e-01):2.189063e-01):2.255700e-01,10:5.050759e-01):1.632877e-01):3.371453e-01,((14:1.192249e+00,13:7.398396e-01):6.136790e-01,((18:1.187945e-01,17:8.197996e-02):3.245137e-01,16:6.347693e-01):4.311149e+00):1.081773e-01):3.978402e-01,((22:9.946947e-02,21:8.877617e-02):7.009998e-01,19:8.427271e-01):7.305241e-01):2.346361e-01,(35:1.002847e+00,(((25:2.021048e-02,26:2.522979e-02):2.522440e-01,(((33:2.200306e-01,30:1.584438e-01):9.626278e-03,(29:9.977287e-02,34:8.050326e-02):2.089638e-02):2.081445e-01,(((24:2.213607e-01,28:5.131654e-01):2.137499e-02,(32:5.543078e-01,31:8.331176e-01):2.896148e-01):1.190406e-01,23:1.288109e-01):1.251844e-01):5.332104e-02):3.585621e-01,20:1.212715e+00):2.501114e-01):6.209303e-01,1:8.588343e-01);
   tree gen.55000 = [&U] (((19:9.853728e-01,(21:6.321868e-02,22:1.063362e-01):7.173631e-01):6.357514e-01,(((14:1.170562e+00,13:6.189170e-01):6.124566e-01,((18:1.275263e-01,17:9.976488e-02):2.417784e-01,16:5.830591e-01):3.513873e+00):2.074209e-01,(((12:5.885938e-01,((((7:1.323606e-01,2:8.045118e-02):3.094428e-01,5:3.898889e-01):6.762003e-02,4:3.376375e-01):7.035564e-02,8:4.312407e-01):1.731842e-01):6.379772e-02,11:4.823636e-01):2.480701e-01,(10:5.512266e-01,(((6:5.574673e-02,27:2.604077e+00):3.518413e-01,(15:6.000961e-02,3:1.179789e-01):2.514668e-01):1.920574e-01,9:4.982365e-01):2.870348e-01):1.012023e-01):3.414980e-01):4.221802e-01):1.760965e-01,(35:4.095430e-01,(((31:9.964259e-01,24:2.744210e-01):2.711050e-02,(28:3.535422e-01,32:9.720746e-01):2.101691e-02):1.218335e-01,((20:9.991578e-01,(29:1.141076e-01,30:4.110604e-01):3.361039e-02):1.296175e-01,(((25:6.664098e-02,26:5.824514e-04):8.672932e-02,(33:3.051149e-01,34:2.154064e-02):2.522472e-01):2.553264e-02,23:6.584499e-02):7.683501e-02):7.535310e-03):6.613031e-01):4.594722e-01,1:1.006699e+00);
   tree gen.55500 = [&U] (((19:9.868491e-01,(21:3.929239e-02,22:1.064955e-01):7.184379e-01):6.367039e-01,(((14:1.172316e+00,13:6.198443e-01):6.353626e-01,((18:1.374437e-01,17:9.991435e-02):2.608550e-01,16:5.839327e-01):3.519138e+00):2.077317e-01,(((11:4.731599e-01,((((7:1.157822e-01,2:9.104507e-02):3.390512e-01,5:3.904730e-01):6.131798e-02,4:3.381434e-01):1.057959e-01,8:4.318868e-01):1.950737e-01):9.566234e-02,12:5.894757e-01):2.522395e-01,(10:5.723465e-01,(((6:9.694765e-03,27:2.607978e+00):3.678063e-01,(15:6.009952e-02,3:1.181557e-01):2.518435e-01):1.717704e-01,9:5.658195e-01):2.874648e-01):1.013539e-01):3.420096e-01):5.492574e-01):1.218968e-01,(35:4.101566e-01,(((((33:3.055721e-01,34:2.318051e-02):3.547785e-01,((24:2.617611e-01,(32:1.006965e+00,31:1.155493e+00):2.518751e-02):4.854347e-02,28:4.560706e-01):1.901057e-01):8.094823e-02,23:1.927826e-01):6.311815e-03,(25:8.740530e-02,26:1.503591e-03):6.541139e-02):3.208162e-02,(30:4.124545e-01,(20:1.134911e+00,29:6.520529e-02):1.776611e-01):1.323199e-01):5.784956e-01):3.718033e-01,1:9.631113e-01);
   tree gen.56000 = [&U] (((35:4.589551e-02,27:8.670772e-01):1.098497e+00,(20:1.314860e+00,(((23:1.853512e-01,(24:2.630093e-01,(34:1.820260e-01,33:2.094565e-02):3.650406e-01):8.166400e-02):9.959959e-02,(28:3.682241e-01,(32:6.692355e-01,31:1.061664e+00):1.439370e-01):1.380181e-01):1.144217e-02,((25:2.156072e-02,26:2.525209e-03):2.753560e-01,(29:2.683115e-01,30:2.329278e-01):8.217598e-02):1.035150e-01):3.257711e-01):4.058026e-01):4.028232e-01,((((10:5.831779e-01,(9:6.107990e-01,(6:3.481230e-01,(15:9.066008e-02,3:1.118845e-01):2.684364e-01):2.210835e-01):3.142052e-01):1.443081e-01,(11:4.902919e-01,(((((7:1.093669e-01,2:7.888467e-02):3.396544e-01,5:3.756403e-01):4.240190e-02,4:3.784511e-01):7.460799e-02,8:3.621047e-01):1.847903e-01,12:5.868333e-01):5.557681e-02):2.042024e-01):3.596473e-01,((14:1.219067e+00,13:7.930953e-01):4.350292e-01,((18:1.670374e-01,17:6.207320e-02):4.993797e-01,16:5.567523e-01):3.903708e+00):3.576264e-01):4.108517e-01,((22:3.836628e-02,21:1.387827e-01):9.395589e-01,19:1.255057e+00):5.522896e-01):1.459856e-01,1:9.773537e-01);
   tree gen.56500 = [&U] ((((((11:5.549911e-01,(8:3.593710e-01,(((7:7.136092e-02,2:9.681032e-02):2.840550e-01,5:4.306341e-01):6.565666e-02,4:3.785759e-01):1.268716e-01):2.031038e-01):6.023883e-02,12:6.542598e-01):3.449836e-01,((9:6.193400e-01,((27:1.828685e+00,(3:1.525024e-01,15:5.265794e-02):3.604351e-02):2.049194e-01,6:3.932338e-01):2.617115e-01):2.683408e-01,10:6.452025e-01):1.284584e-01):4.089376e-01,((14:1.252537e+00,13:8.489566e-01):4.674237e-01,((18:1.321887e-01,17:1.161353e-01):2.376576e-01,16:7.398289e-01):4.631020e+00):2.206125e-01):6.157980e-01,((22:1.151350e-01,21:1.176024e-01):6.902744e-01,19:9.691416e-01):6.998781e-01):9.671620e-02,((35:4.710412e-01,20:2.685288e-01):6.962558e-01,((((23:5.588175e-02,((25:2.923657e-02,26:2.919691e-02):2.357479e-01,33:3.861906e-01):1.444003e-01):8.476927e-02,34:5.114722e-01):7.948799e-02,((28:2.440647e-01,24:2.578444e-01):2.123511e-02,(32:6.348022e-01,31:1.066208e+00):2.680576e-01):1.869979e-01):3.021129e-02,(29:5.032775e-01,30:4.166293e-01):7.175590e-02):6.492658e-01):7.002140e-01,1:9.582578e-01);
   tree gen.57000 = [&U] (((((((17:8.140358e-02,18:1.316333e-01):1.815650e-01,16:7.732756e-01):3.963732e+00,27:1.288862e+00):3.154316e-02,(14:1.183519e+00,13:7.590657e-01):4.407350e-01):2.711864e-01,((11:4.253751e-01,(12:6.003050e-01,(8:3.880191e-01,((5:3.292779e-01,(7:8.644752e-02,2:1.112760e-01):3.359059e-01):8.697528e-02,4:3.520298e-01):5.077748e-02):1.850615e-01):9.293536e-02):2.152884e-01,((9:4.826161e-01,(6:3.814339e-01,(15:7.991732e-02,3:1.100593e-01):2.709516e-01):2.049144e-01):2.054849e-01,10:5.786727e-01):1.613711e-01):2.955820e-01):4.827266e-01,((21:4.389949e-02,22:1.280266e-01):5.544933e-01,19:1.363520e+00):5.827175e-01):1.987755e-01,((23:1.725578e-01,(((((24:1.262235e-01,(31:8.433575e-01,32:4.550926e-01):9.333430e-02):1.654076e-01,(25:6.364786e-02,26:2.632367e-02):3.466637e-01):5.849689e-02,((29:1.741278e-01,30:1.944794e-01):2.139061e-01,28:3.770774e-01):6.244802e-02):7.256000e-02,33:5.393462e-01):4.573122e-04,34:2.586519e-01):6.800491e-02):2.730544e-01,(35:1.349793e-01,20:3.331631e-01):7.649677e-01):6.713133e-01,1:1.076485e+00);
   tree gen.57500 = [&U] ((((((18:1.605679e-01,17:7.637315e-02):2.204225e-01,16:7.365723e-01):3.772067e+00,(14:1.187826e+00,13:7.004101e-01):6.019910e-01):9.874706e-02,((11:5.109269e-01,((8:4.054522e-01,(5:3.566434e-01,((7:1.012720e-01,2:9.137951e-02):3.007343e-01,4:2.933866e-01):5.395043e-02):7.862556e-02):2.228573e-01,12:5.897137e-01):3.939417e-02):3.178105e-01,(10:5.513120e-01,(9:4.730124e-01,((6:1.563287e-02,27:1.851466e+00):3.487062e-01,(15:8.543641e-02,3:8.532893e-02):2.747452e-01):1.969243e-01):2.526632e-01):8.432119e-02):4.300800e-01):5.301513e-01,((22:1.662565e-01,21:6.445284e-02):5.422229e-01,19:9.547977e-01):6.532897e-01):1.488903e-01,(((23:1.334761e-01,(34:3.449114e-01,((24:3.659844e-01,(((25:6.803379e-02,26:2.387463e-03):7.448353e-02,31:8.066011e-01):7.031718e-02,32:7.720365e-01):5.412472e-02):3.592370e-02,(30:2.327247e-01,(28:2.835645e-01,29:1.595077e-01):2.272896e-02):1.519035e-01):6.240838e-02):1.310558e-01):8.333920e-02,(33:5.041279e-01,35:3.762449e-01):1.749025e-01):2.536275e-01,20:1.502239e+00):7.577371e-01,1:8.739153e-01);
   tree gen.58000 = [&U] ((((((18:1.355577e-01,17:7.341522e-02):2.118855e-01,16:7.080448e-01):3.912589e+00,(14:1.079633e+00,13:6.732832e-01):5.561320e-01):9.733767e-02,(((((((7:9.734969e-02,2:8.784038e-02):2.890869e-01,4:2.820238e-01):3.506835e-02,5:3.428306e-01):8.329335e-02,8:3.897490e-01):1.988617e-01,11:5.022139e-01):7.959116e-02,12:5.668741e-01):2.991850e-01,(10:5.299597e-01,(9:4.546927e-01,((6:5.769898e-02,27:1.779759e+00):3.352009e-01,(15:8.212746e-02,3:8.202415e-02):2.641043e-01):2.555898e-01):2.351395e-01):8.316096e-02):3.977739e-01):5.096186e-01,((22:2.271230e-01,21:5.922450e-03):5.274800e-01,19:1.141165e+00):5.249985e-01):2.439510e-01,(((34:3.973725e-01,((24:3.802974e-01,(((25:3.740741e-02,26:2.208798e-03):1.840051e-01,31:7.457463e-01):1.312992e-01,32:7.458024e-01):1.339229e-03):6.411655e-02,(29:2.934415e-01,(30:2.308019e-01,28:2.308235e-01):4.208249e-02):1.263766e-01):1.062363e-01):1.864910e-01,(23:9.071825e-02,(33:7.077622e-02,35:3.616730e-01):4.464503e-01):7.189064e-02):2.176110e-01,20:1.073200e+00):6.340540e-01,1:8.400686e-01);
   tree gen.58500 = [&U] (((19:1.255688e+00,(21:9.832215e-02,22:8.585521e-02):8.531468e-01):4.497770e-01,(((14:1.171281e+00,13:7.245431e-01):4.155254e-01,((18:1.601520e-01,17:5.764994e-02):1.737846e-01,16:7.965645e-01):3.838075e+00):3.589715e-01,((11:4.791619e-01,(12:6.555728e-01,((4:3.506526e-01,((7:7.952927e-02,2:8.822299e-02):2.916504e-01,5:3.491674e-01):1.216689e-01):2.226639e-02,8:4.646371e-01):2.041510e-01):3.437629e-02):2.148156e-01,(10:5.616144e-01,(9:5.377697e-01,(6:3.946562e-01,((15:7.092620e-02,3:1.198567e-01):2.021446e-01,27:2.028508e+00):5.847594e-02):1.516043e-01):2.019353e-01):2.000382e-01):3.746793e-01):5.309905e-01):2.072690e-01,(35:4.552802e-01,(33:6.978295e-01,(23:9.205249e-02,(((32:3.801020e-01,31:5.831432e-01):2.136303e-01,(28:3.461991e-01,(26:4.908196e-03,(24:2.252231e-03,25:7.372948e-04):1.737629e-02):1.858310e-01):6.078482e-02):1.852281e-01,((30:2.168037e-02,(20:8.248615e-01,34:9.791463e-02):4.807031e-02):3.270447e-01,29:1.825213e-01):1.058622e-01):5.271640e-02):3.482266e-02):4.175170e-01):5.801568e-01,1:9.595845e-01);
   tree gen.59000 = [&U] ((35:8.188333e-01,((20:1.635615e+00,(34:3.021598e-01,23:2.632742e-01):5.457906e-02):3.051032e-02,(((28:3.443474e-01,((26:1.533614e-02,25:2.041324e-02):1.000499e-01,32:7.690309e-01):4.137255e-02):9.189559e-02,(31:1.097297e+00,24:2.229406e-01):1.046776e-01):6.962425e-03,((30:1.146901e-01,29:1.937864e-01):1.368843e-01,33:4.354314e-01):1.429140e-01):1.496169e-01):2.794140e-01):8.974637e-01,((((10:5.450376e-01,(9:5.122995e-01,((15:7.664780e-02,3:9.780334e-02):3.040537e-01,6:3.825824e-01):2.029171e-01):3.646947e-01):1.684106e-01,(((8:3.736654e-01,(((7:9.596171e-02,2:1.046967e-01):2.855706e-01,5:3.822097e-01):6.689914e-02,4:3.170171e-01):7.553270e-02):1.583075e-01,12:6.147536e-01):6.043820e-02,11:5.358607e-01):2.447028e-01):4.193235e-01,((27:1.364081e+00,(16:5.931164e-01,(17:1.228254e-01,18:9.889608e-02):3.846445e-01):4.256854e+00):1.024792e-01,(14:1.238768e+00,13:7.758914e-01):5.261604e-01):2.683557e-01):6.730942e-01,(19:1.052711e+00,(22:6.754328e-02,21:1.131269e-01):8.150547e-01):5.367623e-01):2.166936e-01,1:9.035252e-01);
   tree gen.59500 = [&U] (((19:9.733476e-01,(21:1.067702e-01,22:9.857919e-02):7.631514e-01):6.679913e-01,(((14:1.184701e+00,13:7.556713e-01):4.240900e-01,((18:1.401924e-01,17:9.042364e-02):2.277959e-01,16:6.922799e-01):3.882047e+00):2.809239e-01,(((12:6.422813e-01,11:4.994396e-01):6.671895e-02,((4:3.535193e-01,((7:8.044041e-02,2:8.294481e-02):2.949917e-01,5:3.183935e-01):9.459584e-02):8.823312e-02,8:3.568067e-01):1.741869e-01):2.063906e-01,(10:5.401893e-01,(9:5.755563e-01,(6:3.580583e-01,((15:7.173879e-02,3:1.111293e-01):6.540615e-02,27:1.669174e+00):2.021557e-01):1.789910e-01):3.092647e-01):1.234311e-01):3.269838e-01):4.792142e-01):1.945819e-01,((35:3.733038e-01,20:1.076931e+00):3.022493e-01,((23:9.897964e-03,33:7.442910e-01):4.514303e-02,(((32:7.579662e-01,(31:5.410099e-01,(26:1.444388e-02,25:4.044720e-02):1.438824e-01):4.327920e-02):2.104073e-01,(24:1.660687e-01,28:4.928151e-01):3.421193e-02):1.350685e-01,((30:6.375905e-02,34:7.402542e-02):1.179908e-01,29:1.318104e-01):1.680918e-01):1.829691e-01):5.991730e-02):8.866241e-01,1:9.466930e-01);
   tree gen.60000 = [&U] ((35:1.066915e+00,(27:1.295537e+00,((((30:4.695070e-02,20:9.572373e-01):1.069981e-01,(25:3.797952e-02,26:3.969396e-02):3.418591e-01):2.829078e-02,29:1.642374e-01):3.435819e-01,((28:3.484373e-01,(32:6.441476e-01,31:8.806645e-01):1.745331e-01):2.072267e-01,((24:9.048854e-03,23:5.254617e-02):1.837565e-01,(34:1.276743e-02,33:1.533060e-01):4.817945e-01):7.149410e-04):1.991811e-01):3.960909e-01):8.808506e-02):2.845381e-01,((((10:6.557779e-01,(9:5.300817e-01,(6:3.580361e-01,(15:5.561584e-02,3:1.046366e-01):2.485433e-01):1.903501e-01):2.589314e-01):1.087815e-01,((11:4.987652e-01,12:5.972091e-01):9.026854e-02,((4:3.723264e-01,((7:1.160231e-01,2:1.014773e-01):2.596940e-01,5:3.745399e-01):5.128891e-02):9.513905e-02,8:3.962520e-01):1.772728e-01):2.806880e-01):3.961575e-01,((14:1.096248e+00,13:7.708278e-01):4.616645e-01,((18:8.657573e-02,17:1.094048e-01):3.034463e-01,16:7.084225e-01):3.404989e+00):2.726645e-01):3.593399e-01,((22:1.127283e-01,21:9.509270e-02):7.484557e-01,19:1.096863e+00):4.720297e-01):1.375379e-01,1:1.005519e+00);
   tree gen.60500 = [&U] (((19:1.133053e+00,(21:9.815258e-02,22:1.144843e-01):6.216083e-01):6.310406e-01,(((14:1.214524e+00,13:7.480107e-01):4.347661e-01,((18:1.154941e-01,17:1.047189e-01):2.335305e-01,16:7.097074e-01):3.979774e+00):2.874776e-01,(((12:6.767666e-01,((4:3.576402e-01,((7:8.246543e-02,2:1.153170e-01):2.717106e-01,5:3.663434e-01):9.771163e-02):6.454558e-02,8:3.657890e-01):1.597237e-01):2.769584e-02,11:4.851381e-01):2.817963e-01,(10:5.537881e-01,(9:5.900455e-01,((27:1.711194e+00,6:1.775542e-01):2.169880e-01,(15:6.788897e-02,3:1.054896e-01):2.506464e-01):1.773884e-01):3.069151e-01):9.305942e-02):4.105974e-01):4.796021e-01):1.994803e-01,((35:7.023181e-02,20:4.988411e-01):5.383238e-01,((((29:1.582517e-01,(34:6.997061e-02,30:1.735609e-01):1.974557e-01):7.901405e-02,33:7.507785e-01):1.167088e-01,(((32:4.536483e-01,31:5.761616e-01):2.650485e-01,(25:2.469019e-02,26:4.021923e-02):3.563650e-02):1.944849e-01,(24:1.372521e-01,28:1.265257e-01):1.979934e-01):2.014308e-01):1.197628e-02,23:1.263879e-01):2.739551e-01):8.509827e-01,1:9.665398e-01);
   tree gen.61000 = [&U] ((((((18:1.430617e-01,17:6.352696e-02):2.131675e-01,16:6.819954e-01):3.696134e+00,(14:1.039912e+00,13:8.040145e-01):3.738129e-01):3.030226e-01,(((((((7:1.116111e-01,2:8.412839e-02):2.878092e-01,5:3.127445e-01):8.505228e-02,4:3.631985e-01):9.678240e-02,8:3.241198e-01):1.954758e-01,12:5.460185e-01):6.457920e-02,11:4.564685e-01):2.492241e-01,(10:6.151268e-01,(9:5.186477e-01,((6:7.148428e-02,27:2.224606e+00):3.087610e-01,(15:6.762970e-02,3:1.238019e-01):2.648469e-01):1.664887e-01):2.167475e-01):1.311849e-01):3.809025e-01):4.707064e-01,((22:1.651301e-01,21:3.053398e-02):5.087944e-01,19:1.189519e+00):5.225075e-01):2.169971e-01,(20:1.060447e+00,((33:1.676965e-01,35:1.035918e+00):2.313944e-01,(23:2.320125e-01,((((29:3.117778e-01,(30:1.883336e-01,28:2.528203e-01):3.106012e-02):1.105846e-01,(31:8.398705e-01,32:5.628146e-01):6.799689e-02):1.583459e-01,24:1.850359e-01):9.431818e-03,(34:4.314064e-01,(25:4.346945e-02,26:9.190606e-03):2.774593e-01):4.757780e-02):1.160159e-01):2.693191e-01):2.077894e-01):7.030626e-01,1:9.491332e-01);
   tree gen.61500 = [&U] ((((((18:1.401051e-01,17:6.221407e-02):2.136863e-01,16:6.679009e-01):3.619748e+00,(14:1.018421e+00,13:7.873982e-01):3.660874e-01):2.967602e-01,(((12:5.347341e-01,((((7:1.096784e-01,2:8.650838e-02):2.504167e-01,5:3.062812e-01):7.958301e-02,4:3.556924e-01):7.628955e-02,8:3.510482e-01):1.520978e-01):7.484397e-02,11:4.470348e-01):2.433974e-01,(10:6.024142e-01,(9:5.354385e-01,((6:7.000694e-02,27:2.178631e+00):3.023799e-01,(15:6.623202e-02,3:1.212433e-01):2.593735e-01):1.630480e-01):2.948188e-01):7.657291e-02):3.846303e-01):3.869163e-01,((22:1.617174e-01,21:2.990294e-02):5.835299e-01,19:1.142020e+00):5.110406e-01):2.391043e-01,(20:1.038531e+00,((33:3.071489e-01,35:5.496993e-01):2.589008e-01,(23:1.095838e-01,((34:3.091365e-01,(25:6.942973e-02,26:6.151023e-03):1.144659e-01):2.303463e-01,((31:9.720497e-01,(32:6.443371e-01,(29:2.084107e-01,(30:2.569444e-02,28:9.147722e-02):1.560183e-01):6.822315e-02):6.659162e-02):8.201143e-02,24:3.080586e-01):3.866353e-02):7.537679e-02):2.863005e-01):2.957516e-01):6.088357e-01,1:8.932278e-01);
   tree gen.62000 = [&U] (((((18:1.384876e-01,17:8.249387e-02):2.004939e-01,16:8.230694e-01):4.030751e+00,((14:1.320793e+00,13:7.713320e-01):7.796835e-01,((((8:3.789545e-01,(((7:8.955675e-02,2:1.198466e-01):3.725113e-01,5:3.721891e-01):8.522218e-02,4:3.549048e-01):9.413544e-02):1.869758e-01,12:6.389842e-01):6.284584e-02,11:5.164815e-01):2.340864e-01,((9:5.272922e-01,(((27:1.502897e+00,3:3.121842e-03):9.108906e-02,15:1.292374e-01):2.912154e-01,6:4.134345e-01):2.489093e-01):2.397159e-01,10:5.337525e-01):1.646576e-01):3.481503e-01):1.657344e-01):3.450932e-01,((22:6.428491e-02,21:7.747440e-02):8.576865e-01,19:1.045780e+00):5.481218e-01):2.522894e-01,((35:3.239903e-01,20:2.371349e-01):1.014350e+00,(33:5.386511e-01,(23:1.555488e-01,(((30:1.960793e-01,29:1.625267e-01):5.114878e-02,34:2.162368e-01):6.842823e-02,(((28:1.281127e-01,(25:2.577930e-02,26:2.715649e-02):1.905376e-02):3.064878e-01,24:2.878318e-01):1.135599e-02,(32:6.582234e-01,31:8.652314e-01):1.609662e-01):1.046579e-01):9.807119e-02):6.839990e-02):1.722902e-01):9.207175e-01,1:8.741102e-01);
   tree gen.62500 = [&U] (((19:1.219098e+00,(21:2.634227e-02,22:1.814613e-01):6.732986e-01):5.129261e-01,(((14:1.206861e+00,13:7.289555e-01):3.077420e-01,((18:1.558301e-01,17:8.549449e-02):2.275814e-01,16:6.318214e-01):4.032108e+00):3.324752e-01,(((12:6.185267e-01,(((4:3.486264e-01,(7:8.036466e-02,2:1.194137e-01):3.327479e-01):4.332030e-02,5:3.554836e-01):9.555244e-02,8:4.602659e-01):2.097098e-01):7.376690e-02,11:4.304193e-01):2.285333e-01,(10:6.195891e-01,(9:5.750143e-01,((27:1.667602e+00,6:1.018410e-01):3.173593e-01,(15:6.615952e-02,3:1.126774e-01):2.470282e-01):2.117222e-01):2.336756e-01):1.371091e-01):4.001376e-01):5.025209e-01):2.085298e-01,((35:2.056353e-01,20:3.395133e-01):7.044581e-01,((34:4.208069e-01,(30:2.795021e-01,((33:2.410231e-01,29:1.511419e-01):1.663387e-01,(26:7.585306e-03,25:5.656848e-02):3.343483e-01):9.877387e-03):5.620133e-02):1.045709e-01,(((28:3.255483e-01,24:3.279703e-01):2.712229e-03,(32:6.042219e-01,31:6.413328e-01):2.257806e-01):1.941703e-01,23:2.465135e-01):1.625712e-02):3.244822e-01):7.229254e-01,1:9.745274e-01);
   tree gen.63000 = [&U] ((((((32:4.131142e-01,31:1.032374e+00):1.756883e-01,(24:2.254042e-01,28:5.097949e-01):2.432357e-02):6.876526e-02,(23:1.292637e-01,(34:1.892863e-01,33:2.503923e-01):2.428602e-01):4.752616e-02):3.249091e-01,(29:1.369477e-01,(30:2.578355e-01,((25:4.133295e-02,26:1.048790e-02):1.639667e-03,20:2.283863e-01):3.137727e-01):2.742829e-02):1.964203e-01):6.984472e-01,(35:4.150451e-01,27:1.826582e+00):7.276961e-01):3.526402e-01,((((10:6.084622e-01,(9:5.341651e-01,(6:4.049205e-01,(15:6.284440e-02,3:1.189000e-01):2.215415e-01):2.181200e-01):2.316601e-01):1.411626e-01,((11:5.052746e-01,((((7:7.419689e-02,2:1.328213e-01):3.013481e-01,5:3.395731e-01):8.895091e-02,4:3.547586e-01):5.662986e-02,8:3.714551e-01):2.014354e-01):1.329900e-01,12:5.578101e-01):2.117182e-01):3.692230e-01,((14:1.118757e+00,13:7.959831e-01):4.043124e-01,((18:1.646036e-01,17:7.185180e-02):3.517881e-01,16:7.398793e-01):3.723022e+00):2.228921e-01):5.313671e-01,((22:1.187183e-01,21:4.026021e-02):5.020632e-01,19:1.045108e+00):6.095416e-01):1.727278e-01,1:9.789991e-01);
   tree gen.63500 = [&U] (((((10:5.538723e-01,((9:5.737837e-01,(6:3.293434e-01,(15:8.623723e-02,3:1.033568e-01):2.431511e-01):1.573059e-01):1.427830e-01,27:1.790887e+00):1.080829e-01):1.326895e-01,((8:3.430652e-01,((5:3.622761e-01,(7:1.202678e-01,2:9.026573e-02):2.778423e-01):6.105061e-02,4:4.061617e-01):1.063065e-01):1.739906e-01,(11:4.639483e-01,12:5.868106e-01):8.044809e-02):2.516762e-01):4.143690e-01,((14:1.276958e+00,13:8.375285e-01):5.150291e-01,((17:9.546324e-02,18:1.554260e-01):4.287766e-01,16:5.861136e-01):3.668670e+00):2.242133e-01):4.889995e-01,((21:2.034546e-02,22:1.445522e-01):7.054586e-01,19:9.847719e-01):5.557575e-01):1.535040e-01,((((30:2.647825e-01,29:1.481378e-01):2.124680e-01,33:5.334642e-01):1.547840e-02,((24:4.253118e-01,(((32:4.755570e-01,31:8.336581e-01):2.162844e-01,28:3.402219e-01):1.688716e-01,23:2.979328e-01):9.324511e-02):5.746767e-03,((26:1.253127e-03,25:5.111958e-02):2.775348e-02,34:6.463925e-02):2.599702e-01):4.024205e-02):3.655054e-01,(35:2.292303e-01,20:2.205788e-01):9.951271e-01):8.006218e-01,1:9.116920e-01);
   tree gen.64000 = [&U] ((((((34:4.889284e-01,(23:2.536867e-02,30:1.000871e-01):5.629099e-02):1.674742e-03,33:3.463056e-01):5.864423e-02,29:2.212709e-01):1.322801e-01,((25:1.099219e-01,26:2.328526e-02):1.296751e-01,((31:7.514127e-01,32:5.122883e-01):8.411246e-02,(24:4.909290e-02,28:3.734461e-01):8.308217e-02):2.081568e-02):1.201177e-01):2.784861e-01,(20:8.542373e-01,35:5.485653e-01):2.416714e-01):8.348033e-01,((((10:5.135045e-01,(9:5.090507e-01,((15:5.687598e-02,3:1.152962e-01):2.426996e-01,6:3.829558e-01):2.081368e-01):2.395006e-01):9.751667e-02,((8:3.577432e-01,(((7:1.084795e-01,2:9.225664e-02):2.459002e-01,5:3.127553e-01):9.704192e-02,4:3.811332e-01):6.557700e-02):1.264143e-01,(12:5.650586e-01,11:5.205798e-01):6.291808e-02):2.529975e-01):2.837512e-01,((14:1.308683e+00,13:5.339797e-01):5.698689e-01,((16:6.390365e-01,(17:9.815791e-02,18:1.245859e-01):3.089455e-01):3.417007e+00,27:1.190415e+00):3.019651e-01):2.472761e-01):5.138072e-01,(19:7.959777e-01,(22:1.303523e-01,21:2.540196e-02):8.721118e-01):5.718653e-01):1.048116e-01,1:7.753610e-01);
   tree gen.64500 = [&U] ((35:4.819001e-01,(((24:4.059864e-01,(((25:1.594484e-02,26:2.862526e-03):1.152653e-01,31:1.030550e+00):4.498425e-02,(32:7.141790e-01,28:3.039190e-01):1.208709e-01):1.564580e-01):4.558387e-02,(23:1.890624e-01,(30:2.226312e-01,(29:1.978427e-01,33:1.481844e-01):6.960037e-02):1.424065e-01):1.924721e-02):1.111566e-01,(34:4.335208e-02,20:1.102482e+00):2.400529e-01):4.796385e-01):6.095893e-01,((((12:6.429459e-01,(11:5.890199e-01,((((7:6.534654e-02,2:1.278891e-01):2.617381e-01,5:4.197790e-01):5.910839e-02,4:3.712910e-01):5.520162e-02,8:4.438285e-01):1.725601e-01):1.046487e-01):2.848076e-01,((9:5.325221e-01,((3:1.078834e-01,15:6.658512e-02):2.888837e-01,6:3.622567e-01):2.443668e-01):2.455069e-01,10:5.230223e-01):7.371573e-02):3.437323e-01,((13:7.275183e-01,14:1.261246e+00):4.495935e-01,((16:6.891907e-01,(17:1.155673e-01,18:1.035328e-01):3.022517e-01):3.446498e+00,27:1.908395e+00):4.549981e-01):2.842213e-01):5.465576e-01,(19:1.107116e+00,(22:6.654076e-02,21:9.479048e-02):7.515552e-01):5.569493e-01):2.016251e-01,1:8.695490e-01);
   tree gen.65000 = [&U] ((((((32:7.925779e-01,31:9.283606e-01):2.667757e-01,28:5.228934e-01):1.643700e-02,((34:5.747970e-02,33:4.981368e-01):1.712024e-01,(24:2.787527e-01,((25:6.917964e-02,26:1.658274e-03):5.178246e-01,(20:1.325507e+00,(30:1.755541e-01,29:2.616274e-01):1.727700e-03):1.328951e-01):4.027356e-01):3.563766e-02):6.547115e-02):1.822944e-01,23:1.408044e-01):4.336900e-01,(35:2.071467e-01,27:1.370200e+00):8.674510e-01):4.385441e-01,((((10:6.112781e-01,(9:5.054242e-01,(6:3.618545e-01,(15:4.825850e-02,3:1.052046e-01):3.088965e-01):2.407369e-01):2.755147e-01):1.555326e-01,(12:5.396348e-01,(((((7:1.266148e-01,2:8.883979e-02):3.091050e-01,5:2.808110e-01):6.009846e-02,4:3.881107e-01):7.930943e-02,8:4.094049e-01):2.243038e-01,11:5.367715e-01):9.712472e-02):2.222901e-01):5.129568e-01,((14:1.154763e+00,13:8.149035e-01):6.198361e-01,((18:1.404839e-01,17:6.601362e-02):3.880295e-01,16:5.098705e-01):4.097355e+00):2.674248e-01):4.219274e-01,((22:8.422816e-02,21:4.944046e-02):8.624874e-01,19:1.103378e+00):5.110813e-01):1.426872e-01,1:1.178492e+00);
   tree gen.65500 = [&U] ((35:4.319561e-01,(23:1.839353e-01,((33:4.578083e-01,(((24:1.129446e-01,(31:1.027567e+00,(25:5.761474e-02,26:4.477827e-03):3.497328e-03):6.661293e-02):7.511833e-02,32:8.830964e-01):5.221866e-02,(28:2.759805e-01,(29:2.632929e-01,30:1.703288e-01):1.025108e-01):2.250100e-01):8.234390e-02):1.346889e-01,(34:6.878579e-02,20:7.519512e-01):3.069878e-01):3.235608e-02):4.772145e-01):7.111824e-01,((((((((7:8.871857e-02,2:1.228666e-01):2.348182e-01,5:4.090923e-01):7.738624e-02,4:3.618387e-01):8.370251e-02,8:4.161589e-01):1.658911e-01,(11:4.424250e-01,12:6.265779e-01):7.053428e-02):3.243598e-01,((9:5.189652e-01,((3:1.051369e-01,15:6.489000e-02):2.891350e-01,6:3.530344e-01):2.089614e-01):2.392568e-01,10:5.970743e-01):1.608288e-01):4.318489e-01,((16:6.716453e-01,(17:1.237694e-01,18:9.620424e-02):2.916245e-01):3.618997e+00,((13:7.738955e-01,14:1.229137e+00):4.440025e-01,27:1.782031e+00):1.384414e-02):2.769856e-01):5.326433e-01,(19:1.078931e+00,(22:6.484676e-02,21:4.712286e-02):7.324221e-01):6.002935e-01):2.921835e-01,1:8.033132e-01);
   tree gen.66000 = [&U] (((((10:5.780464e-01,((9:5.247019e-01,(6:3.593746e-01,(15:9.324991e-02,3:9.306342e-02):2.736318e-01):2.158259e-01):1.098279e-01,27:1.390084e+00):1.372914e-01):1.485738e-01,((12:6.243700e-01,(8:4.082795e-01,(4:3.702873e-01,((7:8.673061e-02,2:1.126629e-01):2.837980e-01,5:3.919018e-01):7.801198e-02):8.506027e-02):2.102241e-01):8.550796e-02,11:5.027625e-01):2.376604e-01):3.367190e-01,((14:1.074096e+00,13:6.530109e-01):6.834111e-01,((17:5.904046e-02,18:1.816217e-01):2.326111e-01,16:7.372269e-01):4.428040e+00):2.618332e-01):6.097870e-01,((21:5.558593e-02,22:7.822442e-02):6.227491e-01,19:1.043063e+00):7.241405e-01):1.625903e-01,(((((28:5.007678e-01,(32:6.006194e-01,31:8.592008e-01):9.167739e-02):5.197751e-02,24:1.255039e-01):1.515124e-01,23:2.401807e-01):1.275197e-01,((30:2.951814e-01,(33:2.391975e-01,29:2.196014e-02):2.959917e-01):4.669867e-02,(34:6.101228e-02,(26:8.379238e-03,25:2.376179e-02):2.369718e-01):3.853921e-02):1.343960e-01):2.705976e-01,(35:4.398818e-02,20:6.541669e-01):7.341482e-01):8.166709e-01,1:1.044351e+00);
   tree gen.66500 = [&U] ((((((18:1.093103e-01,17:9.287772e-02):3.674855e-01,16:5.612896e-01):4.660972e+00,(14:1.088925e+00,13:8.322019e-01):2.931677e-01):3.103699e-01,((((((5:3.200539e-01,(7:1.360421e-01,2:7.833416e-02):2.729157e-01):5.462591e-02,4:3.830207e-01):6.355128e-02,8:3.703627e-01):1.929848e-01,12:5.823580e-01):7.960047e-02,11:4.810369e-01):1.978784e-01,(10:5.428815e-01,(9:5.308814e-01,((6:9.315538e-02,27:1.420996e+00):2.760854e-01,(15:7.945288e-02,3:1.073209e-01):2.844100e-01):1.861397e-01):2.582660e-01):1.517153e-01):3.530593e-01):5.745022e-01,((22:1.082930e-01,21:8.894587e-02):7.775039e-01,19:1.295534e+00):5.219700e-01):3.285641e-01,(((20:8.526682e-01,35:8.959129e-01):2.088926e-01,34:1.824337e-01):1.846619e-02,((((30:2.385149e-01,(29:5.726921e-02,28:2.974189e-02):2.303049e-01):1.166612e-01,((26:1.555639e-02,25:4.903558e-02):1.771571e-01,33:1.830910e-01):1.893146e-01):4.035628e-02,(24:2.650510e-01,(31:5.327066e-01,32:6.242188e-01):1.494407e-01):2.300534e-01):1.496902e-01,23:2.915609e-01):1.435614e-01):7.532122e-01,1:9.094692e-01);
   tree gen.67000 = [&U] (((((17:5.319153e-02,18:1.619052e-01):1.950992e-01,16:7.670498e-01):4.883671e+00,((14:1.117546e+00,13:6.794271e-01):6.820950e-01,((10:6.014300e-01,((9:5.873881e-01,(6:3.919201e-01,(15:9.702214e-02,3:8.779523e-02):3.283047e-01):1.730746e-01):1.953505e-02,27:1.575448e+00):2.256656e-01):1.249371e-01,(11:5.231007e-01,((8:4.979619e-01,(((7:9.164044e-02,2:8.420290e-02):2.992354e-01,5:4.077554e-01):5.823125e-02,4:3.852665e-01):6.494688e-02):2.111565e-01,12:6.496275e-01):6.524437e-02):2.630286e-01):3.230629e-01):8.548315e-02):4.322270e-01,((21:3.093003e-02,22:1.322376e-01):6.272583e-01,19:1.119658e+00):6.778584e-01):2.793693e-01,((((((24:2.125622e-01,28:2.251698e-01):2.161981e-01,(32:8.145163e-01,31:8.939580e-01):1.494077e-01):9.667023e-02,(34:1.296614e-01,((29:1.239275e-01,33:3.273144e-01):2.957115e-01,30:1.589586e-01):1.976862e-02):2.214010e-01):2.518392e-02,(26:3.985672e-02,25:2.439098e-02):3.565747e-01):3.147482e-02,23:2.498967e-01):3.468512e-01,(35:2.500738e-01,20:7.075339e-01):5.440102e-01):8.318828e-01,1:9.809865e-01);
   tree gen.67500 = [&U] (((((17:5.201005e-02,18:1.421395e-01):1.907657e-01,16:7.814954e-01):4.775195e+00,((14:1.092723e+00,13:8.869552e-01):6.669444e-01,((10:5.880712e-01,(((6:3.832148e-01,(15:9.486710e-02,3:8.584514e-02):2.726364e-01):1.448362e-01,27:1.779986e+00):4.740538e-02,9:5.014196e-01):2.206532e-01):1.007036e-01,((11:5.114817e-01,(8:4.288665e-01,(((7:8.960494e-02,2:8.233260e-02):2.925889e-01,5:3.966624e-01):7.466074e-02,4:3.767090e-01):5.954810e-02):1.458891e-01):8.167862e-02,12:5.652653e-01):2.789089e-01):3.255684e-01):1.217719e-01):4.226265e-01,((21:3.024302e-02,22:9.747322e-02):6.133258e-01,19:1.094788e+00):6.628019e-01):1.503454e-01,(((26:9.349415e-03,25:2.384921e-02):2.038466e-01,((((24:2.078408e-01,28:2.774262e-01):4.737600e-02,(32:7.964244e-01,31:8.741015e-01):4.299641e-02):1.731884e-01,((29:4.619101e-02,33:8.927876e-02):2.850711e-01,(30:1.554278e-01,34:1.576331e-01):8.016200e-02):1.698167e-01):1.297753e-02,23:9.295746e-02):5.564031e-02):3.414456e-01,(35:5.083330e-01,20:1.070755e+00):7.142286e-02):8.134052e-01,1:9.591970e-01);
   tree gen.68000 = [&U] (((((14:1.282158e+00,13:8.776127e-01):6.472474e-01,((10:5.818769e-01,(((15:9.386785e-02,3:8.494091e-02):2.697646e-01,6:3.653817e-01):1.697758e-01,(9:5.413038e-01,27:1.798188e+00):5.010070e-02):2.734336e-01):1.377862e-01,((12:6.393371e-01,(8:4.243492e-01,(((7:8.866111e-02,2:1.209319e-01):2.791326e-01,5:3.924842e-01):4.697301e-02,4:3.727410e-01):8.506994e-02):1.505179e-01):7.823348e-02,11:5.163940e-01):2.759711e-01):4.810468e-01):1.222619e-01,((17:1.243535e-01,18:1.301454e-01):1.226277e-01,16:7.732638e-01):4.724897e+00):3.718972e-01,((21:2.056514e-02,22:1.894290e-01):6.068655e-01,19:1.083256e+00):6.558205e-01):2.792428e-01,(((((26:1.719072e-02,25:4.187944e-02):2.632382e-01,23:1.299027e-01):4.471396e-02,((30:1.558551e-01,((29:9.484540e-02,33:1.854358e-01):1.577088e-01,34:1.292051e-01):7.469965e-02):1.807452e-01,((24:2.273233e-01,(32:6.329057e-01,31:9.565084e-01):1.079307e-01):7.124178e-02,28:2.745040e-01):2.299161e-01):6.662390e-02):3.378490e-01,20:1.187107e+00):2.193694e-01,35:5.029786e-01):6.647128e-01,1:9.490935e-01);
   tree gen.68500 = [&U] (((((14:1.022680e+00,13:8.122007e-01):5.990055e-01,((17:6.180912e-02,18:1.204452e-01):3.075872e-01,16:7.439579e-01):4.372732e+00):1.186047e-01,((10:5.576022e-01,(9:4.981053e-01,(((15:9.212588e-02,3:7.860993e-02):2.680926e-01,6:3.629565e-01):1.571217e-01,27:1.664162e+00):2.907641e-02):2.530535e-01):1.275164e-01,((8:3.933570e-01,(((7:1.020452e-01,2:7.522653e-02):2.531162e-01,5:3.632308e-01):4.508435e-02,4:3.449592e-01):7.872934e-02):1.860280e-01,(12:6.126821e-01,11:4.779051e-01):7.285014e-02):2.852373e-01):3.916815e-01):3.441783e-01,((21:4.490506e-02,22:1.753101e-01):5.616334e-01,19:1.002517e+00):6.069396e-01):2.584297e-01,(35:5.550447e-01,(20:1.126406e+00,(((34:1.655592e-01,30:5.161289e-02):9.054446e-02,(29:1.490030e-01,33:4.446746e-01):1.960165e-01):2.547715e-01,(((26:1.305400e-02,25:7.203879e-02):8.278884e-02,23:1.263877e-02):1.925124e-01,(((32:5.857327e-01,31:8.852160e-01):1.330778e-01,28:4.551505e-01):1.254653e-01,24:2.103800e-01):9.705288e-02):3.336826e-02):3.413126e-01):1.988336e-01):5.128910e-01,1:8.783538e-01);
   tree gen.69000 = [&U] ((((((18:1.131218e-01,17:1.108131e-01):3.514167e-01,16:6.341740e-01):3.783824e+00,(14:9.919682e-01,13:7.336336e-01):5.508229e-01):1.722310e-01,(((((((7:9.995004e-02,2:9.420109e-02):2.841687e-01,5:3.473954e-01):5.586130e-02,4:3.873920e-01):7.055117e-02,8:3.181668e-01):1.690752e-01,12:6.402273e-01):5.084947e-02,11:5.462957e-01):2.522047e-01,(10:6.252748e-01,(9:5.269140e-01,((6:1.420468e-01,27:1.851004e+00):1.947243e-01,(15:4.946408e-02,3:9.460307e-02):3.125424e-01):1.847486e-01):2.497239e-01):1.266801e-01):3.110203e-01):4.212018e-01,((22:9.589318e-02,21:5.015714e-02):6.638625e-01,19:1.285852e+00):4.894818e-01):8.365591e-02,((((((30:7.161792e-02,28:1.498080e-01):1.629647e-01,29:4.138757e-01):9.247032e-02,(33:6.128656e-01,((32:7.176211e-01,(31:9.294374e-01,24:1.761945e-01):1.173986e-02):5.760912e-02,(26:8.464371e-03,25:2.357867e-02):1.914000e-01):1.101829e-01):3.263968e-03):1.308090e-01,34:3.130695e-01):9.347421e-03,23:1.965230e-01):2.057319e-01,(20:9.496531e-01,35:1.066568e+00):2.660884e-01):9.290304e-01,1:1.122936e+00);
   tree gen.69500 = [&U] ((((14:1.073636e+00,13:6.250639e-01):7.464341e-01,(((18:1.382378e-01,17:7.628806e-02):3.404863e-01,16:5.425970e-01):3.687632e+00,(((12:5.554136e-01,(8:4.383046e-01,(((7:1.043375e-01,2:8.646958e-02):3.331979e-01,5:3.214931e-01):8.391148e-02,4:3.566286e-01):6.987878e-02):1.915298e-01):5.539603e-02,11:5.080772e-01):3.043240e-01,((9:4.826266e-01,((15:6.429433e-02,(3:3.290219e-02,27:1.567584e+00):7.169439e-02):2.632823e-01,6:3.629251e-01):1.912759e-01):2.766589e-01,10:5.227075e-01):1.592800e-01):2.997974e-01):1.126450e-01):4.228253e-01,((22:9.896394e-02,21:2.571163e-02):5.970708e-01,19:9.200873e-01):6.966916e-01):2.042187e-01,((35:3.010370e-01,20:1.539132e-02):8.671114e-01,((((28:3.679061e-01,(32:6.971872e-01,31:6.291052e-01):1.468873e-01):1.541506e-01,(24:3.042047e-02,34:3.739728e-01):1.640059e-01):4.163251e-02,23:1.304340e-01):4.686125e-02,((30:8.394124e-02,33:1.994508e-01):1.849366e-01,((26:4.789635e-03,25:4.827518e-02):3.155371e-01,29:2.582889e-01):2.352903e-02):2.083838e-01):2.467372e-01):6.065638e-01,1:9.110535e-01);
   tree gen.70000 = [&U] (((((14:1.112536e+00,13:7.572330e-01):7.060422e-01,((18:1.383280e-01,17:4.648449e-02):3.407085e-01,16:5.429510e-01):3.690038e+00):1.216541e-01,((11:4.955101e-01,((8:4.259421e-01,(((7:1.044056e-01,2:8.652600e-02):3.334153e-01,5:3.540625e-01):6.707652e-02,4:3.568613e-01):6.992437e-02):1.687827e-01,12:5.557760e-01):5.785259e-02):3.053159e-01,((9:4.829415e-01,((15:6.433628e-02,(3:3.292365e-02,27:1.536598e+00):7.174117e-02):2.634540e-01,6:3.681982e-01):1.778090e-01):2.917564e-01,10:5.230486e-01):1.376484e-01):2.982252e-01):4.331283e-01,((22:7.622298e-02,21:2.572840e-02):5.974603e-01,19:9.206877e-01):6.971462e-01):2.043520e-01,((35:3.189611e-01,20:6.086333e-02):8.484728e-01,(23:1.350578e-01,(((28:3.681462e-01,(32:6.976421e-01,31:6.295157e-01):1.661976e-01):2.363528e-01,(24:1.148235e-01,34:3.742168e-01):2.043816e-01):3.945245e-02,(((26:1.410495e-02,25:7.672647e-02):3.272318e-01,(30:1.112922e-01,33:2.715192e-01):7.496189e-02):2.611300e-03,29:2.398165e-01):2.409974e-01):3.000681e-02):3.165875e-01):7.703658e-01,1:9.116479e-01);
   tree gen.70500 = [&U] (((19:1.199141e+00,(21:6.821514e-02,22:1.158769e-01):7.435693e-01):4.479171e-01,(((14:1.112010e+00,13:7.162527e-01):4.169271e-01,((18:1.669741e-01,17:8.780296e-02):2.589355e-01,16:8.423914e-01):4.323336e+00):3.636545e-01,(((8:3.806185e-01,(((7:8.055745e-02,2:1.265408e-01):2.474244e-01,5:3.893053e-01):6.740673e-02,4:3.781999e-01):9.442473e-02):1.661074e-01,(11:5.184441e-01,12:5.272330e-01):7.424801e-02):3.700754e-01,(10:5.842266e-01,(9:4.561416e-01,((27:1.698703e+00,6:1.026214e-01):2.720820e-01,(15:8.906009e-02,3:9.936086e-02):2.931158e-01):1.981279e-01):2.665188e-01):1.280300e-01):3.242975e-01):5.626293e-01):2.185849e-01,((35:1.582214e-01,20:2.489949e-01):6.834461e-01,(((24:2.629450e-01,(28:3.745516e-01,(32:8.667952e-01,((25:9.518130e-02,26:3.551405e-02):1.349428e-01,31:8.731564e-01):5.491162e-02):1.076657e-01):1.758193e-01):3.015845e-02,((30:2.637046e-01,29:1.529201e-01):9.337547e-02,23:1.149901e-01):6.946648e-02):8.841385e-02,(34:2.448232e-01,33:7.404583e-01):5.220375e-03):2.275564e-01):9.492078e-01,1:7.944895e-01);
   tree gen.71000 = [&U] (((((14:1.183441e+00,13:7.831673e-01):7.490229e-01,((11:5.544147e-01,(12:6.552844e-01,(8:4.405301e-01,(4:3.690834e-01,((7:1.079814e-01,2:8.948941e-02):2.996620e-01,5:3.158348e-01):6.978530e-02):6.172531e-02):1.754559e-01):4.411201e-02):2.642840e-01,((9:4.994816e-01,((27:2.059161e+00,(15:5.727082e-02,3:1.057683e-01):1.486807e-01):1.497986e-01,6:3.808086e-01):1.643115e-01):2.839186e-01,10:5.409623e-01):1.423627e-01):3.949425e-01):1.205222e-01,((18:1.430655e-01,17:7.327934e-02):3.249904e-01,16:5.615464e-01):3.705776e+00):4.690922e-01,((22:8.894327e-02,21:1.075849e-01):7.996542e-01,19:9.522201e-01):8.550106e-01):1.270790e-01,((35:4.257166e-01,20:5.323477e-01):9.473843e-01,(((((28:3.006445e-01,(32:7.215355e-01,31:6.510758e-01):7.904120e-02):1.222865e-01,34:4.199029e-01):2.148475e-03,23:1.876662e-01):9.436580e-02,24:1.177429e-01):2.780848e-01,((33:3.707204e-01,(30:1.482671e-01,29:2.225190e-01):1.286379e-01):9.140656e-02,(26:3.437532e-02,25:1.913047e-02):2.454359e-01):1.080473e-01):2.852159e-01):8.995104e-01,1:9.315304e-01);
   tree gen.71500 = [&U] ((((((14:1.063186e+00,13:6.889063e-01):5.002809e-01,((18:1.272267e-01,17:8.857349e-02):3.065906e-01,16:5.116742e-01):4.496931e+00):2.477224e-01,((10:5.438164e-01,(9:5.169308e-01,(6:3.372497e-01,(15:8.136149e-02,3:1.266336e-01):2.732530e-01):1.708791e-01):1.993282e-01):1.466300e-01,((12:5.542765e-01,((4:3.507775e-01,((7:9.061996e-02,2:1.193568e-01):3.169154e-01,5:3.545911e-01):6.163236e-02):1.009058e-01,8:3.639040e-01):1.983503e-01):5.145460e-02,11:4.694942e-01):2.431244e-01):3.861847e-01):2.599047e-02,27:1.256669e+00):4.602308e-01,((22:5.665462e-02,21:7.145757e-02):7.284043e-01,19:1.033349e+00):5.221357e-01):1.581555e-01,(((((29:2.066237e-01,(28:2.795367e-01,30:3.100430e-02):1.614453e-01):6.897293e-02,32:7.914826e-01):1.858722e-02,(31:8.752554e-01,24:2.661546e-01):1.204266e-01):1.368193e-01,((33:4.863880e-01,(25:9.420329e-02,26:1.358088e-02):2.315695e-02):3.666520e-02,34:1.308412e-01):3.169745e-01):6.016276e-02,(23:2.492255e-01,(35:2.383193e-01,20:4.787668e-01):7.039449e-01):6.362074e-02):9.245490e-01,1:1.000789e+00);
   tree gen.72000 = [&U] ((((((12:6.434769e-01,(11:4.721215e-01,(8:4.325922e-01,(4:3.624329e-01,((7:1.060357e-01,2:9.863071e-02):2.778911e-01,5:3.101437e-01):5.636573e-02):7.149603e-02):1.885045e-01):4.340018e-02):2.703971e-01,((9:5.461048e-01,((27:2.189193e+00,(15:6.953299e-02,3:9.045126e-02):1.838054e-01):1.122582e-01,6:3.739468e-01):2.832764e-01):2.459347e-01,10:5.312147e-01):1.411604e-01):3.291217e-01,(14:1.259085e+00,13:7.690555e-01):7.583212e-01):2.612824e-01,((18:1.237735e-01,17:9.003524e-02):2.962892e-01,16:5.514279e-01):3.639002e+00):2.583180e-01,((22:6.942699e-02,21:1.056463e-01):7.852453e-01,19:9.350621e-01):7.457466e-01):1.899682e-01,((35:3.282651e-01,20:7.742822e-01):5.445510e-01,((33:4.772764e-01,((25:2.631591e-02,26:1.382282e-02):3.018881e-01,(30:1.369810e-01,29:2.481646e-01):1.672782e-01):2.926460e-02):1.608865e-01,(((23:1.544234e-01,(28:2.952272e-01,(32:8.645798e-01,31:7.392068e-01):1.081088e-01):1.838518e-01):3.594482e-02,24:1.796739e-01):6.756933e-03,34:3.706375e-01):1.180880e-01):3.308819e-01):9.300442e-01,1:9.147452e-01);
   tree gen.72500 = [&U] (((((10:5.048110e-01,(9:5.115672e-01,(6:3.258033e-01,(15:7.860004e-02,3:1.223356e-01):2.634708e-01):1.833483e-01):2.092786e-01):1.524134e-01,(12:5.354641e-01,(((((7:8.550831e-02,2:9.426989e-02):3.080456e-01,5:3.187397e-01):4.099011e-02,4:3.388719e-01):5.252257e-02,8:3.515529e-01):2.120629e-01,11:5.292314e-01):6.873690e-02):2.405114e-01):3.824222e-01,((14:1.027101e+00,13:7.797299e-01):3.319651e-01,(27:2.443670e+00,((18:1.481681e-01,17:8.556726e-02):2.917421e-01,16:4.943077e-01):3.492715e+00):5.476691e-01):2.734872e-01):3.809356e-01,((22:7.035109e-02,21:6.119724e-02):7.557070e-01,19:9.982767e-01):5.685856e-01):1.799509e-01,((23:1.431496e-01,(35:7.538951e-01,20:7.522417e-01):2.857065e-01):1.210652e-01,((28:4.189693e-01,((30:1.344081e-01,32:8.011205e-01):1.275375e-01,29:1.326639e-01):2.549587e-02):1.096600e-01,((33:3.713827e-01,(26:3.080403e-02,(24:4.845618e-02,25:1.710476e-03):2.122153e-02):3.349654e-01):1.226779e-01,(31:9.359139e-01,34:3.699836e-01):2.230729e-01):5.090003e-03):1.481716e-01):8.931694e-01,1:9.668214e-01);
   tree gen.73000 = [&U] ((((((18:1.433108e-01,17:7.540809e-02):3.719799e-01,16:6.603468e-01):3.798421e+00,(14:1.219457e+00,13:8.118559e-01):6.736151e-01):9.284440e-02,(((12:5.696019e-01,((4:3.624398e-01,(5:3.705942e-01,(7:9.016637e-02,2:9.831661e-02):3.561354e-01):7.041042e-02):9.088794e-02,8:3.285699e-01):1.842850e-01):1.208214e-01,11:5.057843e-01):2.545322e-01,(10:5.904385e-01,(9:5.332183e-01,((6:3.104476e-03,27:1.547630e+00):3.632510e-01,(15:5.329562e-02,3:1.188976e-01):2.814735e-01):2.101613e-01):2.901331e-01):1.712051e-01):4.286711e-01):5.140584e-01,((22:9.354673e-02,21:7.829984e-02):6.499690e-01,19:9.731927e-01):5.894840e-01):1.644826e-01,((23:1.492432e-01,((((26:1.866561e-03,25:3.474752e-02):1.431848e-01,(29:1.746721e-01,(28:1.431818e-02,30:4.977219e-02):1.523886e-01):2.171911e-01):7.668698e-02,(24:2.302945e-01,(31:6.346522e-01,32:7.048764e-01):1.004101e-01):8.205650e-02):1.335427e-01,(34:1.605321e-01,33:3.169849e-01):3.036668e-01):1.143353e-01):2.528979e-01,(20:2.725404e-01,35:6.173771e-02):8.878955e-01):7.398997e-01,1:1.003513e+00);
   tree gen.73500 = [&U] ((((20:7.575713e-01,35:9.774510e-02):6.147803e-01,((((25:7.010819e-02,26:1.140187e-02):2.852669e-01,((24:3.373000e-01,(29:3.126328e-01,(28:1.611361e-02,30:3.893856e-03):2.412911e-01):1.423905e-01):2.919979e-02,(31:1.096165e+00,32:7.088986e-01):8.950703e-02):5.012701e-02):6.848254e-02,(23:2.245519e-01,34:2.985968e-01):1.529743e-01):1.105691e-01,33:6.175238e-01):2.094057e-01):8.070535e-01,((((10:5.668569e-01,(9:5.465313e-01,((15:7.183426e-02,3:1.099526e-01):3.021124e-01,6:3.773116e-01):1.786861e-01):2.273101e-01):8.343895e-02,(((8:3.989360e-01,((5:3.384694e-01,(7:8.169178e-02,2:9.181856e-02):3.026744e-01):8.748768e-02,4:3.329947e-01):7.053339e-02):1.959787e-01,11:5.878439e-01):6.467711e-02,12:5.397827e-01):2.595231e-01):3.800854e-01,((14:1.026936e+00,13:7.349989e-01):5.286191e-01,(16:6.860471e-01,(17:1.011387e-01,18:9.349608e-02):2.150646e-01):3.931820e+00):1.454663e-01):5.157744e-01,(19:1.020051e+00,(22:1.743586e-01,21:1.890928e-02):6.120313e-01):6.030747e-01):1.616903e-01):6.311315e-01,27:2.202096e+00,1:2.448457e-01);
   tree gen.74000 = [&U] ((((((18:1.008520e-01,17:1.080126e-01):2.688624e-01,16:6.538603e-01):4.447416e+00,(14:1.105849e+00,13:7.882448e-01):4.591392e-01):2.547356e-01,((((4:3.588796e-01,(5:3.872003e-01,(7:1.328433e-01,2:7.539962e-02):3.526371e-01):5.713984e-02):1.051274e-01,8:3.206406e-01):1.671689e-01,(11:4.601583e-01,12:5.640068e-01):1.019215e-01):2.428034e-01,(10:5.846388e-01,(9:5.279806e-01,((6:4.634970e-02,27:1.972178e+00):3.128108e-01,(15:5.277210e-02,3:1.177297e-01):2.787086e-01):1.858207e-01):2.609479e-01):1.373259e-01):4.036135e-01):5.284900e-01,((22:8.899197e-02,21:6.968934e-02):6.496644e-01,19:9.636332e-01):6.719822e-01):1.545595e-01,((23:1.477772e-01,((24:3.992723e-01,((32:5.440988e-01,(31:7.033414e-01,(25:7.113424e-02,26:1.068715e-02):3.413422e-02):3.768616e-02):1.654052e-01,((29:2.358431e-01,28:5.374987e-02):1.298030e-01,30:2.913160e-01):2.089941e-01):2.357694e-02):7.410467e-02,(34:6.054995e-02,33:2.378459e-01):2.692816e-01):5.175865e-02):3.822458e-01,(20:4.056661e-01,35:1.409903e-01):1.056382e+00):5.869839e-01,1:9.615209e-01);
   tree gen.74500 = [&U] ((((((10:5.609084e-01,(9:4.468690e-01,(6:3.265367e-01,(15:5.608063e-02,3:1.195952e-01):2.417130e-01):1.938319e-01):3.173075e-01):1.326309e-01,((((5:3.383464e-01,4:3.582481e-01):4.534515e-02,(7:1.170571e-01,2:9.966010e-02):2.663496e-01):9.285673e-02,8:3.996701e-01):1.611878e-01,(11:5.149547e-01,12:6.336802e-01):9.275922e-02):2.188315e-01):3.755639e-01,(((18:1.566401e-01,17:6.104104e-02):3.944825e-01,16:5.256604e-01):3.787101e+00,(14:1.122225e+00,13:7.703401e-01):4.242451e-01):1.227829e-01):1.618934e-01,27:1.384614e+00):2.590346e-01,((22:6.708690e-02,21:1.128320e-01):9.567164e-01,19:9.981898e-01):5.320885e-01):1.666483e-01,(((((26:2.520363e-02,25:2.698057e-02):6.069557e-02,34:5.858176e-02):5.782507e-02,(24:1.725280e-01,31:1.003108e+00):6.463955e-02):7.861784e-02,(((23:7.934984e-03,20:1.554658e+00):2.063125e-01,((28:3.407931e-01,29:1.431356e-01):4.686594e-02,(30:2.653447e-02,32:6.610267e-01):1.556731e-01):9.173551e-02):9.434630e-02,33:5.599160e-01):1.076086e-02):7.295010e-01,35:6.736963e-01):2.921555e-01,1:8.857728e-01);
   tree gen.75000 = [&U] ((((((18:8.943000e-02,17:1.049477e-01):3.519750e-01,16:6.612193e-01):4.497470e+00,(14:1.118295e+00,13:7.971162e-01):4.643066e-01):2.043629e-01,((11:4.811372e-01,(((4:3.626338e-01,(5:3.430128e-01,(7:1.343384e-01,2:1.046243e-01):2.635306e-01):6.561957e-02):9.894181e-02,8:3.242493e-01):1.540561e-01,12:5.703544e-01):5.836565e-02):2.355942e-01,(10:5.912187e-01,(9:5.123337e-01,((6:3.983602e-02,27:1.994374e+00):2.931521e-01,(15:5.410290e-02,3:1.190547e-01):2.818454e-01):1.938860e-01):2.883580e-01):1.906420e-01):4.008751e-01):5.835094e-01,((22:9.068150e-02,21:6.725892e-02):7.429076e-01,19:9.744785e-01):5.146335e-01):1.612386e-01,(((34:2.274737e-01,33:5.878661e-01):3.605432e-02,(23:1.864987e-01,((24:3.004763e-01,((30:2.403680e-01,29:2.314851e-01):1.960629e-02,28:2.318217e-01):1.948152e-01):1.015145e-02,(31:7.064806e-01,((25:2.476643e-02,26:2.445232e-03):4.953037e-02,32:2.326208e-01):2.157106e-01):8.413449e-02):1.959967e-01):5.562073e-02):3.641319e-01,(20:8.501649e-01,35:9.187577e-01):3.344956e-01):5.594143e-01,1:9.723425e-01);
   tree gen.75500 = [&U] ((((((18:1.482598e-01,17:1.173945e-01):2.446537e-01,16:6.588088e-01):4.481075e+00,(14:1.114218e+00,13:7.942103e-01):4.626140e-01):2.646773e-01,((((4:3.613118e-01,((7:1.329201e-01,2:1.042428e-01):3.063046e-01,5:3.233936e-01):6.618765e-02):8.715129e-02,8:3.230672e-01):1.534945e-01,(12:5.267034e-01,11:4.672307e-01):1.011843e-01):2.385931e-01,(10:5.890634e-01,(9:5.104660e-01,((6:3.969080e-02,27:1.987104e+00):3.414518e-01,(15:5.390567e-02,3:1.186207e-01):2.808179e-01):2.050194e-01):2.319668e-01):1.845572e-01):4.372051e-01):4.655585e-01,((22:9.035092e-02,21:6.701373e-02):7.401993e-01,19:1.122264e+00):5.127574e-01):1.606508e-01,(((23:1.821036e-01,(24:3.998775e-01,(((29:2.547848e-01,28:3.405998e-01):1.474097e-02,30:2.963892e-01):4.161947e-02,((25:2.467615e-02,26:2.065859e-03):3.093868e-01,(31:6.488052e-01,32:3.982144e-01):1.360045e-01):2.303153e-04):1.072542e-01):8.170014e-02):1.170954e-01,(33:5.857230e-01,34:2.454197e-01):1.563135e-02):3.310883e-01,(20:5.191506e-01,35:2.907684e-01):7.043911e-01):5.573749e-01,1:9.687978e-01);
   tree gen.76000 = [&U] ((((((18:1.578400e-01,17:1.091827e-01):2.692555e-01,16:7.013795e-01):4.770631e+00,(14:1.186216e+00,13:8.455303e-01):4.925070e-01):1.905884e-01,((12:5.607377e-01,(11:5.416822e-01,((((7:1.189508e-01,2:1.065975e-01):3.305106e-01,5:3.947579e-01):3.818565e-02,4:3.846589e-01):9.237666e-02,8:3.439431e-01):1.699058e-01):4.749697e-02):2.540104e-01,(10:6.709751e-01,(9:5.893180e-01,((6:5.487823e-03,27:2.040866e+00):4.085277e-01,(15:8.783057e-02,3:9.410583e-02):2.989637e-01):2.182673e-01):2.469559e-01):1.799652e-01):4.654562e-01):5.278071e-01,((22:9.618918e-02,21:6.098234e-02):7.880292e-01,19:1.194782e+00):5.458905e-01):2.096855e-01,(((((23:3.464418e-01,((25:2.429624e-02,26:1.041003e-02):2.450127e-01,34:3.356885e-01):8.370139e-02):8.003455e-02,24:3.082786e-01):9.129824e-03,((30:3.687657e-01,29:6.734561e-02):1.692929e-01,(28:4.309071e-01,(31:9.380720e-01,32:4.239461e-01):2.088246e-01):5.140675e-02):4.705438e-02):1.239674e-01,33:6.088845e-01):3.221871e-01,(20:3.934547e-01,35:3.211074e-01):6.473830e-01):8.243545e-01,1:1.031399e+00);
   tree gen.76500 = [&U] ((((((18:1.590784e-01,17:5.505821e-02):2.413449e-01,16:6.286757e-01):4.276116e+00,(14:1.148814e+00,13:7.578842e-01):4.414546e-01):1.708324e-01,((((((7:1.026295e-01,2:1.040281e-01):3.233883e-01,5:3.086865e-01):9.526179e-02,4:3.447859e-01):5.381713e-02,8:4.473064e-01):1.477482e-01,(11:4.855324e-01,12:6.032412e-01):9.992769e-02):2.265674e-01,(10:6.003066e-01,(9:5.282303e-01,((6:9.018329e-02,27:1.829313e+00):2.966701e-01,(15:7.872621e-02,3:8.435099e-02):2.679736e-01):2.293574e-01):2.153843e-01):1.167647e-01):4.173561e-01):4.730956e-01,((22:1.072517e-01,21:7.002003e-02):7.008464e-01,19:9.460820e-01):7.267235e-01):1.879499e-01,(((23:2.502192e-01,(24:3.981746e-01,((28:3.862401e-01,(31:8.408332e-01,32:3.851534e-01):2.525347e-01):1.187353e-01,((30:3.305401e-01,29:2.265429e-01):5.329947e-02,((25:2.375298e-02,26:9.330942e-03):1.089745e-01,34:3.008916e-01):1.239912e-01):2.551776e-02):7.118794e-03):3.326995e-02):1.285941e-01,33:7.603954e-01):1.248914e-01,(20:3.526699e-01,35:1.731295e-01):8.826012e-01):7.389034e-01,1:9.244862e-01);
   tree gen.77000 = [&U] ((((((18:1.501239e-01,17:6.099727e-02):2.277597e-01,16:5.932877e-01):4.035415e+00,(14:1.076845e+00,13:8.677238e-01):4.166053e-01):1.822887e-01,(((((((7:9.685251e-02,2:9.817243e-02):3.051848e-01,5:2.913106e-01):8.989953e-02,4:3.253780e-01):1.094995e-01,8:4.221276e-01):1.394315e-01,12:5.692849e-01):8.683837e-02,11:4.956760e-01):2.511858e-01,(10:5.665154e-01,(9:4.984964e-01,((6:8.510689e-02,27:1.829494e+00):2.799706e-01,(15:6.060129e-02,3:1.121552e-01):3.257081e-01):1.651613e-01):2.032603e-01):1.311118e-01):4.387143e-01):4.579594e-01,((22:8.506105e-02,21:6.567447e-02):7.066286e-01,19:1.015722e+00):6.297460e-01):1.773702e-01,((((30:2.608935e-01,29:2.137908e-01):1.113145e-01,(((34:4.397457e-01,(28:3.644987e-01,(31:7.935029e-01,((25:5.412932e-02,26:3.833361e-03):7.230450e-02,32:4.160206e-01):1.397457e-01):1.834680e-01):1.120517e-01):1.871588e-02,23:2.361344e-01):2.935360e-02,24:3.209260e-01):4.262030e-02):2.273628e-01,33:7.175929e-01):1.642712e-01,(20:3.328182e-01,35:5.021930e-01):8.329198e-01):6.708212e-01,1:9.004437e-01);
   tree gen.77500 = [&U] ((((((18:1.480831e-01,17:6.016807e-02):2.432672e-01,16:5.852225e-01):3.980557e+00,(14:1.062207e+00,13:8.559279e-01):4.966350e-01):2.014512e-01,(((12:5.615460e-01,((((7:9.553589e-02,2:9.683786e-02):2.802192e-01,5:2.873505e-01):7.732185e-02,4:3.149603e-01):1.080109e-01,8:4.163892e-01):2.047895e-01):7.580069e-02,11:4.185180e-01):2.812414e-01,(10:5.588142e-01,(9:4.917198e-01,((6:8.394994e-02,27:1.804624e+00):2.761647e-01,(15:8.341638e-02,3:1.106305e-01):3.001251e-01):2.652132e-01):2.780098e-01):1.293294e-01):2.768119e-01):5.478972e-01,((22:8.390472e-02,21:5.415294e-02):6.970226e-01,19:1.001914e+00):6.211852e-01):1.749591e-01,((33:6.638131e-01,(((30:1.849290e-01,29:2.108846e-01):3.821670e-02,34:3.732488e-01):6.528524e-02,((23:2.387015e-01,(28:3.595437e-01,(31:7.827159e-01,((25:5.345838e-02,26:8.143549e-03):8.890485e-04,32:4.103652e-01):1.565801e-01):1.883619e-01):3.061718e-02):2.288409e-02,24:3.201732e-01):2.503795e-02):5.999096e-02):3.589570e-01,(20:3.282938e-01,35:7.080646e-02):1.168180e+00):6.617020e-01,1:8.882030e-01);
   tree gen.78000 = [&U] ((((((18:1.513055e-01,17:6.147737e-02):2.485608e-01,16:5.979573e-01):4.067176e+00,(14:1.085321e+00,13:8.745534e-01):5.074421e-01):2.058349e-01,((11:4.276252e-01,(12:5.975207e-01,((((7:9.208988e-02,2:9.894512e-02):3.408501e-01,4:3.218141e-01):4.012941e-02,5:3.127549e-01):1.103613e-01,8:4.254501e-01):1.809004e-01):7.013219e-02):2.873614e-01,(10:5.709743e-01,(9:5.024199e-01,((6:1.303117e-01,27:1.843894e+00):2.821742e-01,(15:8.523157e-02,3:1.130379e-01):2.774700e-01):1.469614e-01):2.492364e-01):9.562822e-02):2.885286e-01):5.598197e-01,((22:6.908602e-02,21:7.404074e-02):6.960985e-01,19:1.023716e+00):6.347026e-01):1.787663e-01,(((29:2.154735e-01,(30:1.665073e-01,33:1.891859e-01):6.452575e-02):1.355513e-01,((23:1.792566e-01,34:4.083363e-01):4.200410e-02,(((26:6.559530e-03,((32:4.167655e-01,31:7.997483e-01):1.143438e-01,25:9.699810e-03):2.033715e-02):6.890439e-02,28:3.673676e-01):3.614445e-02,24:1.657966e-01):3.258462e-02):2.378947e-01):2.023981e-01,(20:4.113615e-01,35:1.788807e-01):7.682153e-01):7.619887e-01,1:9.075308e-01);
   tree gen.78500 = [&U] ((((((10:5.300146e-01,(9:5.170764e-01,(6:3.559947e-01,(15:7.838765e-02,3:1.030876e-01):2.929593e-01):1.923690e-01):2.588798e-01):1.666215e-01,((11:5.046448e-01,((4:3.602255e-01,(5:3.409051e-01,(7:7.770434e-02,2:1.138264e-01):2.782018e-01):5.465470e-02):7.344161e-02,8:3.067972e-01):1.902981e-01):7.844571e-02,12:6.038834e-01):2.365621e-01):3.390565e-01,(((18:1.276413e-01,17:6.868127e-02):2.250072e-01,16:7.497502e-01):3.622672e+00,(14:1.210710e+00,13:7.421186e-01):4.236350e-01):2.045470e-01):2.390501e-01,27:1.381065e+00):2.869484e-01,((22:7.194107e-02,21:6.514507e-02):6.767022e-01,19:9.838349e-01):6.931335e-01):2.163268e-01,((20:9.415217e-01,35:5.158725e-01):2.975172e-02,((32:7.548224e-01,((((26:3.577520e-04,25:4.749128e-02):3.296037e-01,((29:2.309622e-01,30:2.588263e-01):4.783666e-02,28:4.096399e-01):2.953127e-02):3.127049e-02,31:1.213864e+00):1.174073e-02,(34:1.694469e-01,24:4.652673e-02):2.358105e-01):1.162217e-02):1.542187e-01,(23:3.281666e-04,33:1.449829e-01):1.893150e-01):3.392691e-01):7.793908e-01,1:8.716643e-01);
   tree gen.79000 = [&U] (((23:9.690631e-02,((((34:1.390180e-01,30:1.571476e-01):1.250780e-01,(26:9.056313e-04,25:3.734450e-02):3.272884e-01):7.679221e-03,29:3.185557e-01):1.860522e-01,(33:5.828798e-01,((31:8.667276e-01,32:4.995536e-01):2.525518e-01,(24:9.123611e-02,28:1.593649e-01):2.040275e-01):8.576177e-02):8.702724e-02):4.241013e-02):2.021611e-01,(35:8.905348e-01,20:8.031596e-01):3.426182e-01):7.463040e-01,((((10:5.393891e-01,((6:3.759108e-01,(27:1.844903e+00,(15:6.781524e-02,3:1.208950e-01):1.950211e-01):7.557330e-02):2.088281e-01,9:5.099978e-01):2.490690e-01):1.792286e-01,(11:4.094864e-01,(12:6.310193e-01,((4:3.897897e-01,((2:1.105752e-01,7:1.005427e-01):2.899626e-01,5:2.954800e-01):5.748034e-02):8.683469e-02,8:3.692683e-01):1.635652e-01):9.244464e-02):1.782093e-01):3.267439e-01,(((17:9.085647e-02,18:1.351109e-01):2.093239e-01,16:6.889391e-01):4.121520e+00,(13:8.226158e-01,14:9.769242e-01):5.341828e-01):2.325289e-01):3.952647e-01,(19:1.160947e+00,(21:1.038383e-01,22:9.176728e-02):7.524082e-01):5.454884e-01):2.906830e-01,1:9.087357e-01);
   tree gen.79500 = [&U] ((((((18:1.390804e-01,17:8.090444e-02):2.552335e-01,16:5.645236e-01):3.839767e+00,(14:1.231727e+00,13:7.789576e-01):4.909544e-01):2.675675e-01,((12:5.899576e-01,(((4:3.332251e-01,((7:8.882675e-02,2:9.341277e-02):3.299339e-01,5:2.883447e-01):5.411485e-02):5.775264e-02,8:4.053700e-01):1.367031e-01,11:5.360068e-01):7.350244e-02):1.968185e-01,(10:6.840068e-01,(9:5.646037e-01,(((15:8.046599e-02,3:1.067176e-01):2.157283e-01,6:3.956515e-01):1.498812e-02,27:1.740796e+00):1.759765e-01):2.994044e-01):1.387167e-01):2.988815e-01):5.285184e-01,((22:1.610136e-01,21:9.477222e-02):7.049446e-01,19:9.664771e-01):5.166706e-01):1.826133e-01,((((34:3.063288e-01,((29:9.815552e-02,33:2.529650e-01):2.945598e-01,30:1.786508e-01):7.915792e-02):1.205940e-01,((((31:7.939959e-01,32:5.763941e-01):9.081794e-02,28:3.669751e-01):8.500062e-03,(25:8.514298e-02,26:1.003388e-02):2.913958e-01):1.407429e-01,24:3.089571e-01):1.086037e-01):3.515167e-03,23:2.239143e-01):2.171019e-01,(20:5.531291e-01,35:9.539486e-02):8.542812e-01):8.508243e-01,1:1.000668e+00);
   tree gen.80000 = [&U] (((19:1.274971e+00,(21:5.421767e-02,22:8.636900e-02):6.575710e-01):5.370111e-01,(((11:5.293269e-01,((8:3.696469e-01,(4:3.748047e-01,((7:9.785252e-02,2:8.676480e-02):2.897308e-01,5:3.795310e-01):1.003364e-01):7.950159e-02):1.716841e-01,12:5.551417e-01):1.090665e-01):1.998306e-01,(10:5.386290e-01,(9:5.436144e-01,((27:1.890832e+00,6:1.225462e-01):2.147464e-01,(15:6.719231e-02,3:9.726559e-02):2.867032e-01):1.918794e-01):2.743546e-01):1.917713e-01):4.436049e-01,((14:1.084895e+00,13:7.928999e-01):5.262418e-01,((18:1.092447e-01,17:9.433446e-02):1.351383e-01,16:8.878939e-01):3.542799e+00):1.655688e-01):5.527710e-01):1.910348e-01,((((33:7.671858e-02,30:3.103973e-02):1.293780e-01,29:1.160403e-01):2.426696e-01,(((((28:4.303007e-01,(32:4.916546e-01,31:7.434658e-01):1.583483e-01):1.224582e-01,25:4.218920e-03):1.207338e-03,34:4.380476e-01):2.971036e-02,(26:5.733453e-03,23:1.003413e-01):5.742331e-04):1.526540e-01,24:2.637268e-01):1.257553e-01):3.603411e-01,(35:6.409385e-03,20:2.052521e-01):6.391222e-01):7.346935e-01,1:9.237298e-01);
   tree gen.80500 = [&U] (((19:1.017692e+00,(22:6.799444e-02,21:6.527051e-02):7.955428e-01):6.363400e-01,((((10:6.437898e-01,(9:5.280393e-01,((15:7.941424e-02,3:1.232344e-01):3.112890e-01,6:4.071016e-01):2.024646e-01):2.192717e-01):8.927732e-02,(((8:3.977852e-01,(4:3.482452e-01,(5:3.648783e-01,(7:9.875272e-02,2:1.014952e-01):2.316603e-01):1.086421e-01):6.019158e-02):1.654610e-01,11:5.964657e-01):8.139760e-02,12:6.085950e-01):2.710968e-01):3.954167e-01,((14:1.362422e+00,13:6.621365e-01):5.129171e-01,(16:5.783160e-01,(17:1.048588e-01,18:1.303714e-01):2.700308e-01):4.208826e+00):2.983948e-01):3.084305e-01,27:1.835104e+00):2.591185e-01):2.629837e-01,((20:3.114712e-01,35:2.307350e-01):9.375844e-01,((((26:1.270594e-02,25:3.946295e-02):2.326585e-01,((30:1.982954e-01,((32:8.139113e-01,31:9.703528e-01):2.772429e-02,29:1.203242e-01):4.422427e-02):1.416576e-02,28:3.616714e-01):1.055267e-01):3.056513e-02,(34:3.276577e-01,(23:7.843997e-02,24:1.657432e-01):1.442271e-01):5.484463e-02):2.782619e-01,33:4.337382e-01):2.330978e-01):6.909737e-01,1:9.382602e-01);
   tree gen.81000 = [&U] (((((33:5.520034e-01,23:1.261535e-01):1.256889e-01,((28:3.035339e-01,((24:6.049845e-03,32:3.781212e-01):2.565179e-01,31:9.945795e-01):1.695628e-01):9.438350e-02,((26:2.773128e-02,25:1.008509e-01):3.386409e-01,(29:2.435665e-01,(30:2.304697e-02,34:1.313944e-01):1.226266e-01):1.718851e-01):7.770049e-02):7.592429e-02):2.326455e-01,35:9.558724e-01):5.893127e-02,20:1.447623e+00):7.256406e-01,((((10:5.324221e-01,((6:3.793915e-01,(27:2.672909e+00,(15:7.293349e-02,3:9.755403e-02):9.377475e-02):2.670787e-01):1.836007e-01,9:5.706719e-01):2.983985e-01):2.081830e-01,((12:6.161146e-01,((4:3.805306e-01,((2:1.109992e-01,7:7.983563e-02):2.856138e-01,5:2.916634e-01):8.806552e-02):6.700374e-02,8:4.277309e-01):2.059857e-01):1.029454e-01,11:4.118972e-01):1.659799e-01):2.680405e-01,(((17:7.247624e-02,18:1.204432e-01):2.186478e-01,16:6.800405e-01):4.035000e+00,(13:8.119906e-01,14:9.643059e-01):5.245557e-01):1.850931e-01):6.204452e-01,(19:9.294649e-01,(21:6.083540e-02,22:7.378519e-02):8.408359e-01):4.458561e-01):1.656526e-01,1:8.771261e-01);
   tree gen.81500 = [&U] (((19:1.245395e+00,(21:2.821756e-02,22:8.961058e-02):6.322168e-01):4.986774e-01,(((((8:3.610721e-01,(4:3.678373e-01,((7:1.069856e-01,2:6.211465e-02):2.660415e-01,5:3.566385e-01):6.090236e-02):5.760520e-02):1.528987e-01,11:5.298619e-01):7.795451e-02,12:5.082583e-01):2.247532e-01,(10:5.699602e-01,(9:4.051421e-01,((27:1.308204e+00,6:1.975402e-01):2.154187e-01,(15:6.375908e-02,3:1.117744e-01):2.031773e-01):2.527247e-01):1.722480e-01):7.503620e-02):4.333145e-01,((14:1.026794e+00,13:7.745068e-01):5.458075e-01,((18:1.191806e-01,17:9.214616e-02):2.234210e-01,16:6.722710e-01):3.460616e+00):2.337804e-01):4.849234e-01):2.780823e-01,((((33:1.447855e-01,30:2.601437e-02):2.290739e-01,29:1.339596e-01):1.183875e-01,((25:2.418108e-02,26:1.099466e-02):1.314921e-01,((23:7.478727e-02,24:3.744429e-01):6.416346e-02,(34:5.954080e-01,((32:5.565297e-01,31:6.925030e-01):2.171281e-01,28:3.922493e-01):3.891820e-02):1.308313e-01):1.131500e-03):1.110106e-01):3.471455e-01,(35:4.224631e-01,20:4.555894e-01):6.003093e-01):6.383118e-01,1:8.336984e-01);
   tree gen.82000 = [&U] (((19:1.107425e+00,(22:9.790702e-02,21:1.038097e-01):7.917456e-01):5.720818e-01,((((10:5.589475e-01,(9:4.719958e-01,((15:6.995668e-02,3:1.085582e-01):2.594481e-01,6:3.734656e-01):1.899902e-01):2.626815e-01):1.209852e-01,((11:4.704709e-01,12:5.523017e-01):7.589528e-02,(8:3.626672e-01,(4:3.067721e-01,(5:3.200234e-01,(7:1.014513e-01,2:8.940796e-02):2.520295e-01):7.628843e-02):1.195657e-01):1.538856e-01):2.361890e-01):3.354164e-01,((14:1.205973e+00,13:6.525954e-01):4.765128e-01,(16:7.244937e-01,(17:1.231596e-01,18:8.364870e-02):2.304053e-01):4.095950e+00):2.934254e-01):8.382731e-02,27:2.826350e+00):3.986645e-01):1.888755e-01,((20:2.413479e-01,35:1.796226e-01):6.771780e-01,(33:5.535666e-01,((30:2.654205e-01,(28:3.673919e-01,((29:1.866685e-02,31:8.184497e-01):4.503168e-03,32:6.227003e-01):1.430063e-01):9.674387e-02):1.409050e-01,((23:1.768833e-01,(26:2.639342e-02,25:5.003260e-02):1.607423e-01):5.594096e-02,(34:2.214747e-01,24:3.236687e-01):1.257048e-01):1.834657e-02):2.358315e-01):1.701670e-01):7.513170e-01,1:8.265214e-01);
   tree gen.82500 = [&U] ((35:7.710230e-01,(((23:2.731434e-01,(((30:2.098340e-01,29:2.817905e-01):2.072643e-01,(34:2.328425e-01,(26:9.414384e-03,25:8.322250e-02):3.262874e-01):9.916532e-02):1.957196e-01,(28:3.896945e-01,(24:2.424576e-01,(31:9.300323e-01,32:6.304827e-01):1.184882e-01):1.830704e-01):6.376800e-02):1.038519e-01):1.965683e-01,33:9.441619e-01):7.979857e-02,20:1.365981e+00):5.975837e-01):3.387917e-01,((((10:5.766265e-01,((6:3.822279e-01,(15:5.630799e-02,(3:3.550043e-02,27:2.477914e+00):9.814492e-02):2.892529e-01):2.460708e-01,9:5.535560e-01):2.911975e-01):2.254674e-01,(11:4.297897e-01,(((5:3.829956e-01,((2:1.105867e-01,7:9.630375e-02):2.588807e-01,4:4.604117e-01):2.478716e-02):4.848117e-02,8:4.632433e-01):2.085217e-01,12:6.618961e-01):5.971245e-02):2.919418e-01):3.062498e-01,(((17:7.849359e-02,18:1.304430e-01):2.653004e-01,16:6.805924e-01):4.143814e+00,(13:8.794062e-01,14:1.138551e+00):5.681070e-01):1.964601e-01):5.403615e-01,(19:1.006634e+00,(21:5.261063e-02,22:8.352868e-02):9.106464e-01):6.137372e-01):1.723830e-01,1:1.015719e+00);
   tree gen.83000 = [&U] (((35:2.112489e-01,20:4.889844e-02):8.538068e-01,((34:4.293093e-01,(((28:3.445375e-01,24:2.705876e-02):9.145804e-02,((32:6.430395e-01,31:8.576557e-01):1.413370e-01,(26:3.045742e-02,25:5.604955e-02):5.335395e-02):1.240688e-02):5.034293e-02,23:1.471326e-01):8.803219e-02):1.446750e-01,(30:1.108124e-01,(33:2.274049e-01,29:1.584188e-01):1.400110e-01):2.474521e-01):5.736685e-01):6.861000e-01,((((11:4.637818e-01,((((7:1.135518e-01,2:7.642688e-02):3.303126e-01,(4:4.384206e-01,5:3.355312e-01):3.671847e-02):8.663945e-02,8:4.184804e-01):1.518101e-01,12:6.414050e-01):5.454560e-02):2.833871e-01,((9:5.674838e-01,((3:1.051849e-01,15:8.911807e-02):2.714661e-01,6:3.749662e-01):1.998467e-01):2.632097e-01,10:6.100170e-01):1.423215e-01):3.615010e-01,((13:9.205851e-01,14:1.022655e+00):5.355875e-01,((16:7.902187e-01,(17:6.089047e-02,18:1.444624e-01):1.860306e-01):4.016632e+00,27:1.113733e+00):2.043460e-01):2.043101e-01):4.706378e-01,(19:1.164915e+00,(22:9.801295e-02,21:3.348885e-02):6.703508e-01):4.512771e-01):1.713834e-01,1:9.946401e-01);
   tree gen.83500 = [&U] ((35:7.251615e-01,(((((26:1.857786e-02,25:1.707789e-02):1.481418e-01,23:2.568964e-01):3.709254e-02,(((29:1.614381e-01,34:1.661389e-01):2.005047e-01,30:2.181326e-01):1.726518e-01,(((32:6.093209e-01,28:4.013077e-01):6.531605e-02,24:2.447940e-01):5.254935e-02,31:8.170225e-01):1.678904e-01):2.048148e-02):9.277130e-02,33:8.880019e-01):2.392188e-01,20:1.199896e+00):5.211458e-01):3.186399e-01,((((10:5.423280e-01,((6:3.338881e-01,(15:6.458671e-02,(3:1.961191e-02,27:2.330524e+00):1.072516e-01):3.060846e-01):2.607764e-01,9:5.350737e-01):2.493300e-01):1.648525e-01,(11:4.480557e-01,(12:5.893058e-01,((((2:1.040089e-01,7:1.095569e-01):2.522056e-01,5:3.602145e-01):6.875735e-02,4:4.330258e-01):3.710257e-02,8:4.356889e-01):1.672843e-01):3.581315e-02):2.421759e-01):3.792687e-01,(((17:7.382468e-02,18:1.342949e-01):2.650608e-01,16:6.801325e-01):3.682259e+00,(13:7.757546e-01,14:1.070828e+00):4.479989e-01):2.095175e-01):4.792702e-01,(19:1.050176e+00,(21:6.382083e-02,22:8.944218e-02):8.564798e-01):5.261483e-01):1.815225e-01,1:9.553023e-01);
   tree gen.84000 = [&U] ((((((10:5.754161e-01,(9:5.032917e-01,(6:3.635725e-01,(15:6.610383e-02,3:1.026768e-01):3.178253e-01):1.645887e-01):2.594215e-01):1.039235e-01,((((((7:8.359432e-02,2:7.299027e-02):2.588071e-01,5:3.320561e-01):5.669268e-02,4:3.768744e-01):9.111671e-02,8:3.814009e-01):2.044457e-01,11:4.496773e-01):7.532475e-02,12:5.521903e-01):2.389758e-01):3.824971e-01,((14:1.122555e+00,13:7.459219e-01):3.893041e-01,((18:1.564968e-01,17:7.227280e-02):1.743587e-01,16:6.752780e-01):4.216444e+00):2.740007e-01):2.430859e-01,27:1.497166e+00):2.369903e-01,((22:1.084614e-01,21:2.992056e-02):6.968506e-01,19:8.722036e-01):5.896630e-01):1.518537e-01,((20:3.444856e-01,35:2.088602e-03):6.408551e-01,(((34:2.669061e-01,24:9.052468e-03):2.274086e-01,((31:8.141263e-01,32:4.934113e-01):1.744950e-01,28:3.015292e-01):9.657457e-02):1.174547e-01,((25:1.830000e-02,26:6.871738e-03):2.139491e-01,((30:1.914825e-01,(33:2.172593e-01,29:4.082228e-02):8.080880e-02):2.856931e-02,23:5.164690e-02):1.333632e-01):3.801761e-02):3.223449e-01):7.315095e-01,1:1.030393e+00);
   tree gen.84500 = [&U] (((19:1.200842e+00,(21:1.239363e-01,22:1.028721e-01):6.394312e-01):5.525127e-01,(((11:4.862891e-01,(12:5.717832e-01,(8:3.285918e-01,(4:3.346763e-01,((7:8.969711e-02,2:1.173604e-01):2.531231e-01,5:3.848974e-01):7.340563e-02):1.020538e-01):2.665479e-01):5.141003e-02):2.643686e-01,(10:5.442031e-01,(9:5.217154e-01,((27:1.871786e+00,6:1.023345e-02):2.991372e-01,(15:5.253818e-02,3:1.025893e-01):2.967867e-01):2.016363e-01):2.526440e-01):1.752547e-01):2.869609e-01,((14:1.146571e+00,13:7.395061e-01):4.011048e-01,((18:1.444068e-01,17:7.300595e-02):3.609041e-01,16:5.074401e-01):3.964319e+00):1.959363e-01):6.538863e-01):2.325197e-01,(((30:1.401765e-01,(33:7.475589e-02,29:2.478878e-01):2.630268e-02):3.052278e-01,(((34:4.548222e-01,(24:6.473366e-02,23:3.835698e-02):1.578675e-01):6.644794e-03,((32:7.172112e-01,31:6.945670e-01):3.110146e-02,28:5.471295e-01):1.960650e-01):1.369448e-01,(25:5.377259e-02,26:5.523805e-03):1.506161e-01):7.752576e-02):3.247410e-01,(35:8.342270e-01,20:9.133599e-01):1.578258e-01):6.424195e-01,1:7.824200e-01);
   tree gen.85000 = [&U] ((((((10:6.237524e-01,(9:4.953282e-01,(6:3.596957e-01,(15:7.165671e-02,3:1.113019e-01):3.445234e-01):2.258451e-01):2.812135e-01):1.245743e-01,((((5:3.599496e-01,((7:1.292055e-01,2:7.912162e-02):2.881372e-01,4:4.085327e-01):4.454011e-02):1.067015e-01,8:3.651857e-01):2.000315e-01,12:6.071115e-01):9.581615e-02,11:4.874512e-01):2.574796e-01):3.180910e-01,((14:1.216852e+00,13:8.151941e-01):4.376748e-01,((18:1.716188e-01,17:7.834388e-02):2.078295e-01,16:7.808780e-01):4.180925e+00):3.008098e-01):3.902676e-01,27:1.698409e+00):1.654923e-01,((22:9.166508e-02,21:5.899472e-02):7.423889e-01,19:1.101706e+00):7.499805e-01):1.302005e-01,((20:6.215606e-01,35:3.706243e-02):4.888728e-01,((30:2.370575e-01,(33:3.623829e-01,29:1.687701e-01):9.723518e-02):1.673161e-01,(23:1.973710e-01,(((32:4.876549e-01,31:8.825148e-01):1.333248e-01,28:2.606700e-01):9.601485e-02,((25:5.605732e-02,26:9.859589e-03):1.955849e-01,(34:1.961856e-01,24:6.333778e-02):1.216381e-01):9.388207e-02):8.856233e-02):2.398292e-02):3.494226e-01):7.929580e-01,1:9.913597e-01);
   tree gen.85500 = [&U] ((((((18:1.116101e-01,17:1.073235e-01):1.572155e-01,16:7.450307e-01):4.159423e+00,(14:1.001469e+00,13:7.785188e-01):5.208754e-01):2.356724e-01,(((((((7:9.122534e-02,2:1.093352e-01):2.633948e-01,5:3.507781e-01):7.705982e-02,4:3.622620e-01):7.528993e-02,8:3.700729e-01):1.711338e-01,11:4.948105e-01):7.325409e-02,12:5.039437e-01):2.489582e-01,(10:4.765496e-01,(9:4.767014e-01,((27:1.726161e+00,6:1.233023e-01):2.377425e-01,(15:7.832918e-02,3:8.233230e-02):2.697100e-01):2.036326e-01):2.292471e-01):9.662103e-02):3.501450e-01):5.963087e-01,((22:9.414250e-02,21:7.661265e-02):7.189862e-01,19:9.814924e-01):3.736569e-01):2.044841e-01,((((((34:3.166428e-01,24:1.663870e-02):2.167158e-01,((28:3.778410e-01,(25:2.407002e-02,26:1.233620e-03):4.535870e-02):8.557703e-02,(32:7.056399e-01,31:9.353939e-01):7.177193e-02):1.167302e-01):5.662900e-02,23:2.865650e-01):4.412216e-02,(29:2.498991e-01,30:1.456659e-01):2.432155e-01):6.357467e-02,33:5.590329e-01):3.102958e-01,(20:6.188963e-01,35:7.845495e-01):5.948985e-01):6.501257e-01,1:7.781577e-01);
   tree gen.86000 = [&U] (((((29:3.012863e-01,30:2.645313e-01):1.363093e-01,(24:3.553247e-01,(((32:6.996648e-01,31:9.831248e-01):9.506588e-02,(28:5.597647e-01,(26:2.315146e-02,25:5.970874e-02):2.174455e-02):5.718223e-03):1.888581e-01,(33:6.413020e-01,34:2.680740e-01):1.520211e-02):3.903336e-03):1.485159e-02):1.426420e-01,23:1.923981e-01):3.097724e-01,(20:1.058124e+00,35:3.676814e-01):2.091126e-01):7.435428e-01,((((10:6.538074e-01,(((15:1.016092e-01,3:1.054790e-01):2.526314e-01,6:3.619598e-01):2.076714e-01,9:4.762694e-01):3.101015e-01):1.180360e-01,((12:6.400450e-01,((((7:9.763841e-02,2:8.407883e-02):3.127766e-01,5:3.834323e-01):2.151604e-02,4:3.387045e-01):8.077837e-02,8:3.806830e-01):1.838748e-01):5.386742e-02,11:4.150656e-01):2.683416e-01):3.586340e-01,((27:1.783384e+00,(14:1.174560e+00,13:8.366860e-01):8.635790e-02):3.061642e-01,((17:1.030496e-01,18:1.336835e-01):2.258067e-01,16:7.040673e-01):4.504208e+00):1.398675e-01):4.443651e-01,((21:1.314357e-01,22:6.934230e-02):6.742724e-01,19:1.168360e+00):5.811876e-01):3.535504e-01,1:8.648306e-01);
   tree gen.86500 = [&U] (((35:4.222474e-01,20:9.921562e-02):7.647148e-01,(((24:2.969628e-01,(26:1.171914e-02,25:3.522352e-02):3.549061e-01):3.860181e-03,(23:1.617581e-01,(34:2.878053e-01,(28:3.420105e-01,(32:6.766429e-01,31:7.697045e-01):1.013025e-01):1.747713e-01):3.922654e-02):5.903108e-02):3.883884e-02,(29:1.738367e-01,(30:1.117272e-02,33:2.350577e-01):2.654530e-01):1.407908e-01):4.054214e-01):7.906875e-01,(((((13:7.888800e-01,14:1.078846e+00):4.130754e-01,(16:7.328034e-01,(17:1.159703e-01,18:1.074232e-01):1.751148e-01):3.741315e+00):2.075854e-01,((11:5.991244e-01,(((((7:1.335512e-01,2:9.636732e-02):3.999225e-01,5:3.544293e-01):5.609097e-02,4:4.065660e-01):8.196711e-02,8:3.880746e-01):1.719999e-01,12:5.513278e-01):3.182912e-02):1.640025e-01,((9:5.262518e-01,((3:1.137335e-01,15:5.459817e-02):2.530632e-01,6:3.996587e-01):2.352184e-01):2.372936e-01,10:6.335972e-01):2.011187e-01):3.926560e-01):7.914759e-02,27:1.389768e+00):3.302256e-01,(19:1.127425e+00,(22:1.031534e-01,21:5.307106e-02):7.870651e-01):5.399119e-01):2.508404e-01,1:8.957005e-01);
   tree gen.87000 = [&U] ((((((10:6.385154e-01,(9:4.858284e-01,(6:3.621168e-01,(15:7.213902e-02,3:1.121859e-01):2.658621e-01):2.078484e-01):2.589952e-01):1.465525e-01,(((((5:2.947007e-01,(7:1.353605e-01,2:7.965418e-02):3.305025e-01):6.741571e-02,4:4.112824e-01):7.221725e-02,8:3.676437e-01):1.583045e-01,11:6.296961e-01):6.315902e-02,12:6.196600e-01):1.903015e-01):3.553499e-01,((14:1.225042e+00,13:6.476614e-01):4.977349e-01,((18:1.158710e-01,17:1.235698e-01):2.067936e-01,16:7.861339e-01):4.570963e+00):2.322507e-01):1.664218e-01,27:1.263232e+00):2.603189e-01,((22:6.958765e-02,21:1.134442e-01):6.612609e-01,19:1.028464e+00):6.945564e-01):1.430979e-01,((20:8.371990e-01,35:1.180703e+00):3.825287e-01,(((((30:8.732442e-02,29:3.442661e-01):3.290593e-01,34:4.131369e-01):1.092681e-02,33:3.509562e-01):3.314010e-02,23:2.619196e-01):2.890000e-02,((32:6.331406e-01,28:3.150255e-01):9.962608e-02,(26:1.040195e-02,(31:1.108565e+00,(24:1.088577e-01,25:1.594637e-02):1.168718e-01):3.562027e-02):8.915259e-02):1.664307e-01):3.271911e-01):7.673641e-01,1:9.835958e-01);
   tree gen.87500 = [&U] (((((18:1.203527e-01,17:8.715574e-02):1.651040e-01,16:7.582153e-01):4.394519e+00,(((((8:3.642988e-01,((5:2.830093e-01,(7:6.211044e-02,2:1.171001e-01):3.157668e-01):1.251312e-01,4:3.703900e-01):4.443771e-02):1.688007e-01,12:5.600833e-01):8.609763e-02,11:4.638354e-01):2.696993e-01,(((((15:5.089145e-02,3:1.091908e-01):2.510484e-01,6:3.375641e-01):1.870410e-01,27:2.001922e+00):6.922018e-03,9:5.654817e-01):2.396907e-01,10:5.502741e-01):1.369257e-01):2.371086e-01,(14:1.260670e+00,13:6.606564e-01):6.649135e-01):1.775848e-01):4.404167e-01,((22:1.702140e-01,21:1.069527e-01):7.168797e-01,19:9.550275e-01):4.783582e-01):1.036394e-01,(((((33:4.062094e-01,34:3.226379e-01):2.577003e-02,((29:1.330658e-01,30:1.866246e-01):2.538234e-01,(25:2.559377e-02,26:2.541567e-03):1.456483e-01):3.414108e-03):7.566303e-02,((31:8.935251e-01,(32:3.556579e-01,24:1.015444e-01):1.955654e-01):5.835848e-02,28:2.411233e-01):1.918859e-01):4.083520e-02,23:1.468143e-01):2.247652e-01,(20:4.910609e-01,35:5.354787e-01):7.494561e-01):9.589247e-01,1:9.943749e-01);
   tree gen.88000 = [&U] ((((((18:1.103561e-01,17:1.005574e-01):1.938739e-01,16:7.868965e-01):4.363951e+00,(14:1.252822e+00,13:6.321372e-01):5.505502e-01):2.950984e-01,(((11:5.356075e-01,((5:3.925264e-01,((7:8.883359e-02,2:9.193862e-02):3.080669e-01,4:3.923499e-01):4.693161e-02):1.151524e-01,8:3.518335e-01):1.705769e-01):1.225370e-01,12:6.013889e-01):2.130970e-01,(10:5.394381e-01,(9:5.244912e-01,((27:1.643322e+00,6:3.372131e-02):3.614361e-01,(15:5.711379e-02,3:1.313937e-01):2.920358e-01):1.679990e-01):2.594999e-01):1.576118e-01):3.955799e-01):4.109368e-01,((22:4.075653e-02,21:1.358543e-01):8.318417e-01,19:8.943409e-01):6.891927e-01):1.618387e-01,((((((28:3.700524e-01,32:7.144459e-01):4.886642e-02,31:9.395384e-01):1.786806e-01,34:4.727951e-01):1.307069e-01,(23:8.687107e-02,24:2.972387e-01):1.180690e-02):1.175526e-01,((30:2.429530e-01,(29:3.352169e-01,33:2.341926e-01):1.059616e-03):7.098956e-02,(25:4.916054e-02,26:3.055295e-03):3.266661e-01):1.923073e-01):3.424856e-01,(20:1.164621e-03,35:1.624889e-01):1.033122e+00):8.483222e-01,1:9.591413e-01);
   tree gen.88500 = [&U] (((((10:6.015727e-01,(9:4.363161e-01,(6:3.551618e-01,(15:8.702781e-02,3:8.050938e-02):2.192747e-01):2.177251e-01):2.939540e-01):1.371364e-01,(11:5.387684e-01,(((4:3.874868e-01,((7:1.274219e-01,2:7.504561e-02):2.724810e-01,5:3.284922e-01):9.673168e-02):6.141817e-02,8:4.305374e-01):1.628140e-01,12:5.747438e-01):5.204427e-02):2.909785e-01):3.377640e-01,(27:1.215188e+00,(((18:9.100834e-02,17:1.164204e-01):3.011256e-01,16:7.406505e-01):3.516374e+00,(14:1.263454e+00,13:7.630845e-01):5.074688e-01):1.720092e-01):4.831690e-02):4.777925e-01,((22:4.947865e-02,21:1.270976e-01):6.230022e-01,19:1.007404e+00):6.802717e-01):1.169097e-01,((20:4.336491e-02,35:6.157549e-02):9.539334e-01,(((32:6.650755e-01,((((25:2.604935e-02,24:2.143125e-01):3.079470e-02,26:2.428859e-02):8.260823e-02,31:6.723857e-01):1.888419e-01,(30:2.192838e-01,29:2.551917e-01):1.362440e-01):1.823166e-02):1.038614e-01,28:3.775150e-01):3.238807e-02,(34:4.120138e-01,(23:1.974507e-01,33:3.096864e-01):2.922182e-02):1.950443e-01):2.866754e-01):9.165835e-01,1:8.970190e-01);
   tree gen.89000 = [&U] (((((11:4.558928e-01,((8:3.731377e-01,(4:3.698018e-01,((7:8.797183e-02,2:7.026557e-02):3.034658e-01,5:3.585384e-01):7.365684e-02):6.870726e-02):1.784878e-01,12:5.655602e-01):7.165919e-02):2.607147e-01,((((15:6.185205e-02,3:1.407038e-01):2.874952e-01,(6:5.377379e-02,27:1.358269e+00):2.812075e-01):1.758148e-01,9:5.737334e-01):3.003598e-01,10:5.434604e-01):1.346252e-01):4.093384e-01,((14:1.219494e+00,13:6.766858e-01):6.810462e-01,((18:1.318016e-01,17:9.705859e-02):2.203161e-01,16:6.393603e-01):4.501143e+00):2.073477e-01):4.441963e-01,((22:9.511758e-02,21:6.421667e-02):6.416832e-01,19:9.880293e-01):7.080616e-01):2.163539e-01,((((((25:2.734142e-02,26:8.713361e-04):2.326252e-02,31:8.844932e-01):6.170615e-02,(32:7.267150e-01,24:8.181361e-02):1.012379e-01):1.957255e-01,28:5.031246e-01):1.097539e-01,(((23:4.954992e-02,(29:1.994878e-02,33:1.697122e-01):1.044800e-01):1.059673e-02,30:1.812947e-01):1.033106e-01,34:4.777331e-01):4.652957e-02):4.217203e-01,(20:3.647664e-01,35:1.647583e-01):6.296709e-01):5.183509e-01,1:9.164132e-01);
   tree gen.89500 = [&U] ((((26:4.114394e-04,25:8.146370e-02):5.070521e-01,((30:1.549939e-01,29:2.969319e-01):3.171015e-01,((((24:1.543068e-01,28:4.062178e-01):1.977288e-02,(32:7.088899e-01,31:8.744483e-01):1.393436e-01):1.069316e-01,23:3.492362e-01):1.351162e-01,(33:3.588752e-01,34:2.707427e-01):2.549632e-01):4.205773e-02):8.096878e-02):6.577920e-02,(20:1.005041e+00,35:8.920681e-01):3.361061e-01):8.079708e-01,((((10:6.683383e-01,(((15:6.536833e-02,3:1.233524e-01):2.757312e-01,6:4.434707e-01):2.169766e-01,9:5.060736e-01):3.299262e-01):8.701919e-02,((11:5.184277e-01,((((7:1.076664e-01,2:9.511660e-02):2.565888e-01,5:3.444607e-01):7.398211e-02,4:3.381366e-01):5.502268e-02,8:4.043823e-01):1.968805e-01):7.435535e-02,12:5.275675e-01):2.780502e-01):3.508739e-01,(((14:1.137458e+00,13:7.698559e-01):3.399630e-01,27:1.605258e+00):9.474224e-02,((17:9.348214e-02,18:1.495991e-01):1.991908e-01,16:6.777022e-01):3.510616e+00):1.660115e-01):5.411612e-01,((21:9.260529e-02,22:8.427477e-02):5.843180e-01,19:1.087909e+00):7.328797e-01):1.147240e-01,1:1.017522e+00);
   tree gen.90000 = [&U] (((35:4.491213e-02,20:4.672316e-01):8.028080e-01,(((((24:7.478311e-02,32:7.037169e-01):1.419499e-02,28:5.163407e-01):1.648343e-01,(31:7.059649e-01,34:1.656424e-01):2.192485e-01):1.262569e-01,23:1.371578e-01):5.517653e-02,((26:1.012795e-02,25:2.544520e-02):2.552567e-01,((33:6.836690e-02,30:1.212541e-02):1.035296e-01,29:2.424307e-01):1.300709e-01):2.201379e-01):1.530592e-01):7.188700e-01,((((10:5.191106e-01,((6:3.836149e-01,(27:1.374979e+00,(3:1.250440e-01,15:5.045335e-02):3.316589e-02):2.575476e-01):1.660454e-01,9:4.558263e-01):2.710370e-01):1.526928e-01,((12:5.812110e-01,11:4.947161e-01):8.385798e-02,(((5:3.215095e-01,(2:8.733967e-02,7:1.107264e-01):3.520111e-01):7.447071e-02,4:3.244314e-01):7.095109e-02,8:3.870403e-01):1.377501e-01):3.101357e-01):4.301419e-01,(((17:1.046583e-01,18:1.099236e-01):2.458442e-01,16:6.994460e-01):3.926606e+00,(13:7.311416e-01,14:1.081231e+00):3.390156e-01):3.065935e-01):5.060014e-01,(19:8.713294e-01,(21:6.418153e-02,22:1.036721e-01):8.041029e-01):7.073284e-01):1.157479e-01,1:9.877678e-01);
   tree gen.90500 = [&U] (((((12:5.681527e-01,(11:5.591752e-01,(8:4.166765e-01,((4:3.587404e-01,(7:1.155996e-01,2:9.606967e-02):3.050773e-01):7.520371e-02,5:3.649468e-01):1.359675e-01):1.965514e-01):6.230520e-02):2.374229e-01,((((15:8.437330e-02,3:1.328037e-01):2.816028e-01,(6:4.517928e-02,27:1.731491e+00):3.209457e-01):1.697903e-01,9:5.840535e-01):3.754390e-01,10:6.024501e-01):6.078438e-02):4.716547e-01,((14:1.221690e+00,13:8.633603e-01):6.129248e-01,((18:1.419927e-01,17:6.942735e-02):2.598970e-01,16:6.508608e-01):4.135771e+00):1.633083e-01):5.192566e-01,((22:9.896186e-02,21:8.719210e-02):6.119367e-01,19:9.944167e-01):6.902511e-01):2.182726e-01,(((33:3.593228e-01,(30:2.269216e-01,29:2.176318e-01):1.161054e-01):1.311140e-01,(34:3.899235e-01,(23:3.411325e-01,((28:3.705949e-01,((24:3.287853e-02,25:2.064111e-02):1.500007e-02,26:1.215520e-02):2.479656e-02):1.034006e-01,(32:7.384129e-01,31:9.163529e-01):2.422709e-02):1.770483e-01):8.738090e-02):5.744482e-02):1.236751e-01,(20:4.655984e-01,35:2.243690e-01):8.226871e-01):1.107903e+00,1:7.944720e-01);
   tree gen.91000 = [&U] (((35:1.950028e-01,20:2.332560e-01):8.859855e-01,((33:7.572653e-01,(34:2.377308e-01,(30:2.280626e-01,29:2.728664e-01):4.902320e-02):6.024757e-02):5.289354e-02,((24:1.352544e-01,23:1.328244e-02):1.351762e-01,(((32:1.009864e+00,31:8.679905e-01):8.921438e-03,(26:1.057383e-02,25:6.048098e-02):3.249444e-02):8.486192e-02,28:3.060899e-01):1.805229e-01):1.463142e-01):3.140111e-01):1.119829e+00,((((((4:3.381448e-01,((7:8.142840e-02,2:9.388544e-02):3.455749e-01,5:3.580518e-01):3.830734e-02):7.966076e-02,8:3.707470e-01):1.816156e-01,(12:6.531538e-01,11:5.417145e-01):4.792772e-02):2.626398e-01,((9:5.589335e-01,((3:1.204372e-01,15:7.461512e-02):3.171219e-01,6:3.836979e-01):1.869410e-01):2.799549e-01,10:6.006434e-01):1.338006e-01):4.579386e-01,(((13:8.091145e-01,14:1.125250e+00):5.378149e-01,(16:7.447595e-01,(17:8.677973e-02,18:1.269341e-01):2.818384e-01):3.883554e+00):8.330149e-02,27:1.318690e+00):1.988184e-01):6.980659e-01,(19:1.234777e+00,(22:1.261518e-01,21:8.558833e-02):7.426986e-01):4.543533e-01):2.147253e-01,1:9.048551e-01);
   tree gen.91500 = [&U] (((((((18:1.572680e-01,17:7.204311e-02):4.315781e-01,16:5.203656e-01):3.792708e+00,(14:1.109082e+00,13:7.151410e-01):4.228348e-01):2.224079e-01,((10:5.030922e-01,(9:5.327898e-01,(6:4.006098e-01,(15:8.396808e-02,3:1.031909e-01):2.556394e-01):1.792982e-01):3.260677e-01):1.861204e-01,((((5:3.265905e-01,(7:6.999780e-02,2:1.034639e-01):2.907141e-01):8.467406e-02,4:3.421976e-01):6.909136e-02,8:4.017900e-01):1.618136e-01,(12:5.865988e-01,11:4.478610e-01):3.257191e-02):2.232723e-01):4.426768e-01):1.673922e-01,27:1.615691e+00):3.270363e-01,((22:1.053908e-01,21:6.172553e-02):6.114020e-01,19:1.192374e+00):5.610403e-01):9.903551e-02,((20:8.189689e-01,35:3.445029e-01):4.211992e-01,(((30:2.370475e-01,29:2.535779e-01):1.582437e-01,(33:3.755163e-01,34:3.332610e-02):1.583534e-01):6.145998e-02,((((((25:9.194971e-03,32:6.704861e-01):1.007722e-01,26:1.047951e-02):1.414252e-01,31:1.076962e+00):6.349941e-03,28:2.824366e-01):7.188859e-02,24:9.511380e-02):1.316314e-01,23:1.057368e-01):8.777554e-02):2.582166e-01):8.091266e-01,1:9.238167e-01);
   tree gen.92000 = [&U] (((35:2.322462e-01,20:6.004145e-01):6.766694e-01,(33:6.996272e-01,((34:1.397581e-01,(30:2.409173e-01,29:1.354221e-01):1.634335e-02):1.244714e-01,((((32:3.678483e-01,26:6.563238e-03):7.480962e-03,(25:2.746567e-02,31:7.257773e-01):1.462180e-02):8.875098e-02,28:3.896678e-01):1.910912e-01,(24:2.109864e-01,23:8.426634e-02):1.649511e-01):7.292035e-02):1.460701e-01):2.053129e-01):7.003314e-01,(((27:1.218320e+00,((13:7.475301e-01,14:1.039603e+00):4.218292e-01,(16:6.880733e-01,(17:6.401272e-02,18:1.387616e-01):2.603867e-01):3.863053e+00):1.155976e-01):8.640915e-02,((((4:2.816045e-01,((7:1.099826e-01,2:8.673950e-02):3.145026e-01,5:3.307992e-01):5.941527e-02):7.286946e-02,8:3.460665e-01):1.582242e-01,(11:5.004828e-01,12:5.058971e-01):8.736777e-02):2.802679e-01,((9:5.163911e-01,((3:1.112704e-01,15:5.216443e-02):2.929847e-01,6:3.319966e-01):1.440964e-01):2.935233e-01,10:5.549264e-01):1.029278e-01):4.219213e-01):6.381495e-01,(19:1.012919e+00,(22:7.601539e-02,21:6.162939e-02):7.063353e-01):6.718658e-01):9.265150e-02,1:8.857554e-01);
   tree gen.92500 = [&U] (((35:3.131783e-01,20:8.662145e-01):2.437556e-01,((((34:4.503803e-01,24:8.614436e-02):5.373840e-02,(23:2.788045e-01,((32:7.755129e-01,31:8.941199e-01):6.730668e-03,28:3.476569e-01):2.401752e-01):1.338612e-01):2.478989e-01,(29:3.221137e-01,(33:1.862457e-01,30:4.195229e-03):1.085699e-01):2.439209e-01):5.996553e-02,(26:1.784361e-02,25:6.609383e-02):2.231369e-01):2.999802e-01):7.606674e-01,((((10:5.179807e-01,((6:3.457246e-01,((15:7.028191e-02,3:1.114043e-01):4.414688e-02,27:2.037462e+00):2.275036e-01):1.989761e-01,9:5.643000e-01):2.781287e-01):1.431193e-01,(((4:3.455639e-01,((2:8.663851e-02,7:1.107806e-01):2.793082e-01,5:3.433823e-01):6.581104e-02):6.494107e-02,8:3.542050e-01):1.381841e-01,(11:5.341208e-01,12:5.027322e-01):9.481813e-02):2.813307e-01):3.591446e-01,(((17:9.481407e-02,18:1.266440e-01):2.802588e-01,16:6.794245e-01):3.946128e+00,(13:7.102128e-01,14:1.017347e+00):4.225306e-01):2.059195e-01):4.858099e-01,(19:1.230538e+00,(21:5.230839e-02,22:1.079646e-01):7.470932e-01):7.505682e-01):1.090078e-01,1:9.594931e-01);
   tree gen.93000 = [&U] (((35:4.849211e-01,20:7.540712e-01):5.079774e-01,((((31:8.995751e-01,(28:4.424957e-01,32:8.631797e-01):2.151148e-02):2.498504e-01,(24:1.122666e-01,23:2.059981e-01):6.572702e-02):2.267456e-01,((29:4.448087e-01,(33:5.493202e-02,30:2.291507e-02):1.471869e-01):2.831779e-01,34:4.109663e-01):7.762029e-02):1.446649e-01,(26:1.476029e-02,25:7.356531e-02):2.575019e-01):3.513042e-01):8.466560e-01,((((10:5.765351e-01,((6:3.848065e-01,((15:1.076349e-01,3:1.239978e-01):1.916072e-02,27:2.267784e+00):3.192539e-01):1.771097e-01,9:6.280906e-01):3.393104e-01):1.592981e-01,(((4:4.189084e-01,((2:1.152558e-01,7:1.233037e-01):3.108822e-01,5:3.821995e-01):9.559396e-02):6.261064e-02,8:3.942456e-01):1.538049e-01,(11:5.944997e-01,12:6.147259e-01):7.219275e-02):3.131333e-01):3.997436e-01,(((17:1.055322e-01,18:1.409603e-01):3.119403e-01,16:7.562291e-01):4.392212e+00,(13:7.904978e-01,14:1.132351e+00):5.232433e-01):2.124928e-01):5.407276e-01,(19:1.369643e+00,(21:5.822152e-02,22:1.287525e-01):6.663398e-01):6.866764e-01):2.780177e-01,1:1.067958e+00);
   tree gen.93500 = [&U] (((35:4.436183e-01,20:1.850232e-01):9.748775e-01,((((29:2.779967e-02,34:1.255303e-01):2.212916e-01,30:2.837846e-01):7.962246e-02,((23:2.175929e-02,24:2.521124e-01):1.279100e-01,((32:5.704393e-01,(26:2.162904e-02,(31:7.258439e-01,25:5.853098e-02):2.739647e-02):9.703944e-02):3.425640e-02,28:4.586890e-01):2.058887e-01):2.352634e-02):1.484989e-01,33:3.561992e-01):4.750398e-01):6.110667e-01,((27:1.278368e+00,(((13:7.843736e-01,14:1.090842e+00):4.843546e-01,(16:7.219864e-01,(17:1.170292e-01,18:1.456008e-01):2.345793e-01):4.075084e+00):2.143941e-01,((12:5.980459e-01,(11:5.251501e-01,((4:3.293283e-01,((7:9.339425e-02,2:9.834848e-02):3.208516e-01,5:3.403194e-01):5.648562e-02):8.961589e-02,8:4.311273e-01):1.515822e-01):1.093466e-01):2.889974e-01,((9:5.558047e-01,((3:1.167545e-01,15:6.260467e-02):2.818423e-01,6:3.904154e-01):2.202508e-01):2.566361e-01,10:5.520570e-01):9.255880e-02):4.071186e-01):2.102500e-01):1.961254e-01,(19:1.324390e+00,(22:7.417988e-02,21:1.275135e-01):7.464613e-01):6.043614e-01):7.943674e-02,1:1.028388e+00);
   tree gen.94000 = [&U] (((((12:6.978098e-01,((8:4.112010e-01,(4:3.411876e-01,(5:3.808584e-01,(7:8.823188e-02,2:9.817333e-02):3.195698e-01):5.553061e-02):7.657546e-02):1.534331e-01,11:5.158708e-01):5.216584e-02):2.674896e-01,((((15:6.597441e-02,3:1.101372e-01):3.112821e-01,(6:9.648977e-02,27:1.761498e+00):2.311461e-01):1.657560e-01,9:5.438390e-01):2.827094e-01,10:6.252234e-01):1.582181e-01):3.659295e-01,((14:1.141498e+00,13:7.398585e-01):4.939743e-01,((18:1.588681e-01,17:6.839920e-02):2.811587e-01,16:7.126064e-01):3.933413e+00):2.072278e-01):4.057673e-01,((22:1.116715e-01,21:1.189923e-02):7.061185e-01,19:1.115224e+00):8.070297e-01):2.932467e-01,((20:1.061630e+00,((((34:6.300056e-02,33:2.414990e-01):2.216672e-01,23:1.970742e-01):3.216539e-02,(26:7.162112e-03,((25:8.056605e-03,24:8.239004e-02):3.765237e-02,(28:4.327891e-01,(31:7.762935e-01,32:7.774133e-01):1.600090e-01):4.353657e-02):2.124095e-02):1.556719e-01):1.389883e-01,(30:1.946079e-01,29:2.527142e-01):2.026998e-01):1.982489e-01):2.747349e-01,35:7.301471e-01):5.196916e-01,1:8.187731e-01);
   tree gen.94500 = [&U] (((((((23:3.414411e-02,24:1.404752e-01):1.125502e-01,((26:1.775213e-04,(25:3.199668e-02,(31:7.547073e-01,32:6.652373e-01):1.057617e-01):1.170858e-02):1.301340e-01,28:3.733517e-01):2.436801e-01):1.292858e-02,((29:1.189477e-01,34:1.172502e-01):8.864767e-02,30:1.628744e-01):2.238980e-01):1.243367e-01,33:5.536743e-01):2.297392e-01,35:1.018985e+00):1.725802e-01,20:1.179018e+00):5.807323e-01,((27:1.503071e+00,(((13:8.155644e-01,14:1.352837e+00):4.358994e-01,(16:6.571332e-01,(17:8.211029e-02,18:1.513906e-01):2.839074e-01):4.400961e+00):2.140450e-01,(((12:6.218274e-01,((4:3.389234e-01,((7:9.348685e-02,2:1.022593e-01):3.172229e-01,5:3.538523e-01):7.071162e-02):1.007571e-01,8:4.026618e-01):1.854926e-01):6.273816e-02,11:5.460328e-01):2.927976e-01,((9:5.180300e-01,((3:1.089301e-01,15:7.678423e-02):3.203905e-01,6:3.487737e-01):1.913210e-01):2.668413e-01,10:5.740097e-01):1.070696e-01):4.162449e-01):2.399295e-01):4.249165e-01,(19:1.377055e+00,(22:7.712966e-02,21:1.325693e-01):7.107975e-01):6.110378e-01):1.684773e-01,1:9.146449e-01);
   tree gen.95000 = [&U] (((19:9.656281e-01,(21:7.401977e-02,22:1.354006e-01):6.856414e-01):5.544719e-01,((((8:4.038340e-01,(4:3.698049e-01,((7:1.208165e-01,2:1.096339e-01):2.815581e-01,5:3.759506e-01):4.587228e-02):6.275369e-02):1.905923e-01,(11:4.682200e-01,12:6.034690e-01):8.391882e-02):2.754115e-01,(10:5.665657e-01,(9:4.613795e-01,((15:8.625549e-02,3:1.065347e-01):2.263307e-01,(6:7.128394e-02,27:1.705543e+00):3.298000e-01):2.309360e-01):2.299343e-01):1.264079e-01):2.575568e-01,((14:1.116102e+00,13:6.954255e-01):5.208389e-01,((18:1.587493e-01,17:7.298949e-02):2.135115e-01,16:6.312167e-01):3.847824e+00):1.764372e-01):5.009015e-01):2.055114e-01,((20:1.144252e+00,(33:5.517831e-01,(((((26:2.386461e-02,25:3.956230e-02):1.190588e-01,(34:2.737101e-01,31:5.088460e-01):2.106606e-01):4.590799e-02,23:2.170637e-01):9.876929e-02,(32:7.315020e-01,((28:4.043390e-02,30:2.635363e-02):2.804337e-01,29:2.889922e-01):6.262002e-02):9.021674e-02):1.286645e-02,24:2.978011e-01):8.736544e-02):3.716823e-01):2.668619e-01,35:1.932841e-01):6.449219e-01,1:8.223699e-01);
   tree gen.95500 = [&U] (((((11:5.146392e-01,(12:7.163030e-01,(8:4.406330e-01,(((7:9.454713e-02,2:1.329283e-01):3.651592e-01,5:3.882680e-01):6.591604e-02,4:4.260704e-01):1.127058e-01):2.224984e-01):6.159156e-02):2.629097e-01,((((15:1.076386e-01,3:9.278613e-02):3.335623e-01,(6:2.699805e-01,27:2.337059e+00):1.148118e-01):1.924567e-01,9:6.485920e-01):3.125948e-01,10:5.680755e-01):1.614584e-01):3.800120e-01,((14:1.223201e+00,13:7.928143e-01):4.670414e-01,((18:1.475641e-01,17:8.301803e-02):4.009769e-01,16:7.636116e-01):4.214949e+00):1.982007e-01):3.451535e-01,((22:1.519985e-01,21:6.310004e-02):8.141607e-01,19:1.195047e+00):7.275188e-01):2.313824e-01,((20:1.343898e+00,((((34:1.379345e-01,33:2.177805e-01):3.434109e-01,(((25:8.256585e-02,((32:6.835258e-01,31:8.801492e-01):1.398093e-02,26:1.210748e-02):4.707630e-03):5.091363e-02,24:1.403886e-01):5.899826e-02,28:3.744995e-01):2.712381e-01):3.372149e-02,23:1.624077e-01):5.963965e-02,(30:1.350412e-01,29:2.655263e-01):2.603182e-01):3.554414e-02):4.186926e-01,35:1.113791e+00):6.699918e-01,1:1.140592e+00);
   tree gen.96000 = [&U] ((((((11:4.434443e-01,(8:3.734719e-01,(((7:8.013630e-02,2:1.126674e-01):3.095018e-01,5:3.290883e-01):5.586915e-02,4:3.611289e-01):9.161895e-02):2.173121e-01):1.061918e-01,12:6.045203e-01):2.228371e-01,((((15:9.123233e-02,3:9.968686e-02):2.827209e-01,(6:2.037584e-01,27:1.980845e+00):1.042845e-01):1.799715e-01,9:4.915824e-01):3.042099e-01,10:4.814897e-01):1.307499e-01):3.220907e-01,((14:1.345394e+00,13:6.719739e-01):4.622314e-01,((18:1.250725e-01,17:7.036446e-02):2.732644e-01,16:6.037885e-01):3.572508e+00):1.679910e-01):5.802224e-01,((22:8.982473e-02,21:4.947670e-02):6.900667e-01,19:1.012898e+00):6.166307e-01):1.465608e-01,(((((34:1.898282e-01,33:8.983647e-02):4.371043e-01,(((32:9.455893e-01,31:1.077536e+00):4.207294e-02,24:1.185069e-01):4.373010e-02,((25:2.092537e-02,26:7.871392e-03):4.446369e-02,28:3.174185e-01):5.310744e-02):1.119225e-01):1.774181e-01,(20:1.130464e+00,23:1.526887e-02):6.489641e-02):3.104420e-02,(30:1.144583e-01,29:1.395928e-01):2.318991e-01):3.548757e-01,35:1.463485e+00):5.415181e-01,1:9.667434e-01);
   tree gen.96500 = [&U] (((((27:1.435939e+00,((18:1.588704e-01,17:8.775242e-02):3.178618e-01,16:5.227290e-01):3.339153e+00):2.034084e-01,(14:1.015813e+00,13:7.430703e-01):4.328587e-01):2.478107e-01,((10:5.210651e-01,(9:5.681301e-01,(6:3.262274e-01,(15:7.405288e-02,3:9.158295e-02):2.951839e-01):2.455043e-01):1.829633e-01):1.411279e-01,((11:4.730985e-01,((4:3.626478e-01,(5:3.359653e-01,(7:7.886727e-02,2:1.209461e-01):2.667225e-01):1.357095e-01):5.641793e-02,8:3.763956e-01):1.472604e-01):8.949045e-02,12:5.107773e-01):2.876605e-01):4.054577e-01):3.431934e-01,((22:8.894481e-02,21:5.323696e-02):6.745774e-01,19:1.126824e+00):7.288782e-01):1.059760e-01,((20:8.057611e-01,35:2.351985e-01):4.895751e-01,(33:6.473541e-01,((29:2.113680e-01,30:2.144249e-01):2.179287e-01,((34:5.305645e-01,(((32:6.759303e-01,(31:5.759494e-01,26:4.203392e-02):5.990697e-02):4.278675e-03,25:1.293186e-02):9.356394e-02,28:3.930996e-01):1.634580e-01):1.979719e-02,(24:1.583175e-01,23:1.145271e-01):5.870631e-02):1.414629e-01):2.211146e-01):1.807841e-01):7.086778e-01,1:9.046114e-01);
   tree gen.97000 = [&U] (((((33:4.088094e-01,30:2.122374e-01):4.490974e-02,29:2.367284e-01):1.793187e-01,((((32:7.363363e-01,31:8.895461e-01):5.599482e-02,28:3.056677e-01):1.287600e-01,23:1.970124e-01):3.310698e-02,((34:2.770867e-01,(25:2.913809e-02,26:1.513821e-02):7.642545e-02):9.057929e-02,24:1.935139e-01):6.198378e-02):1.040279e-01):2.113804e-01,(20:7.159006e-01,35:5.550388e-01):4.333311e-01):6.709769e-01,(((22:1.002502e-01,21:7.242427e-02):6.407923e-01,19:1.062095e+00):7.587196e-01,((((9:5.201235e-01,(6:3.872890e-01,(15:3.523773e-02,3:1.498560e-01):2.325459e-01):2.622775e-01):2.672481e-01,10:5.785062e-01):9.840731e-02,((12:6.067846e-01,11:5.026555e-01):7.655151e-02,((((7:1.153114e-01,2:8.996865e-02):3.263613e-01,4:3.486590e-01):5.979511e-02,5:3.623177e-01):7.461263e-02,8:3.524204e-01):1.840440e-01):2.731944e-01):3.985087e-01,((14:1.094649e+00,13:7.077894e-01):3.762729e-01,(((18:1.356121e-01,17:7.411676e-02):2.227426e-01,16:6.916149e-01):3.900613e+00,27:1.245306e+00):4.038206e-02):2.570453e-01):3.411255e-01):2.178429e-01,1:9.804494e-01);
   tree gen.97500 = [&U] ((((29:2.025227e-01,(30:2.150426e-01,33:4.444488e-01):1.322319e-02):1.827711e-01,(23:1.120289e-01,(((25:5.260992e-02,26:3.258206e-02):7.688696e-02,((32:5.952993e-01,31:9.323258e-01):4.311428e-02,28:5.909053e-01):6.881691e-02):1.505985e-02,(24:2.206022e-01,34:2.904123e-01):9.964922e-02):6.199252e-02):3.153489e-01):3.450115e-01,(20:1.112972e+00,35:2.426924e-01):3.122155e-01):9.396210e-01,(((22:1.050714e-01,21:1.030075e-01):5.727144e-01,19:1.113173e+00):8.092422e-01,((((9:5.451370e-01,(6:4.059144e-01,(15:1.105623e-01,3:1.095722e-01):2.722798e-01):2.657119e-01):2.801005e-01,10:6.063276e-01):9.939958e-02,((12:5.882609e-01,(((4:3.654266e-01,5:3.490311e-01):8.270087e-02,(7:1.208570e-01,2:8.821782e-02):3.420565e-01):6.585897e-02,8:3.693689e-01):1.928950e-01):5.870051e-02,11:5.268290e-01):2.047439e-01):4.578217e-01,(((14:1.184060e+00,13:7.418282e-01):3.979010e-01,27:2.629876e+00):1.399409e-02,((18:1.356500e-01,17:7.768116e-02):2.060901e-01,16:7.248758e-01):3.917684e+00):1.922549e-01):4.019849e-01):1.866454e-01,1:1.027601e+00);
   tree gen.98000 = [&U] (((((29:2.018467e-01,(30:2.078331e-01,33:4.458871e-01):2.666495e-02):1.226503e-01,(34:3.147032e-01,(23:1.418972e-01,(((25:3.165051e-02,26:1.362373e-02):1.126887e-02,((32:5.753414e-01,31:5.580910e-01):1.838250e-01,28:3.070182e-01):6.971613e-02):5.581428e-02,24:2.395048e-01):4.653498e-03):1.877013e-01):4.029849e-02):1.746602e-01,20:1.075658e+00):1.464368e-01,35:5.800995e-01):9.221473e-01,(((22:1.015488e-01,21:6.685385e-02):6.784185e-01,19:1.075853e+00):7.821116e-01,((((9:4.823307e-01,(6:3.923057e-01,(15:1.068556e-01,3:5.817257e-02):2.546167e-01):2.568036e-01):2.859961e-01,10:6.204396e-01):1.125293e-01,(12:5.616012e-01,(((4:3.606685e-01,(5:3.373295e-01,(7:1.064018e-01,2:8.526023e-02):3.305888e-01):5.989174e-02):8.848034e-02,8:3.569855e-01):1.864280e-01,11:5.091666e-01):1.175330e-01):2.047472e-01):4.424728e-01,((27:2.541707e+00,((18:1.311022e-01,17:7.507683e-02):1.991807e-01,16:7.005736e-01):3.786340e+00):2.290844e-01,(14:1.172343e+00,13:7.169577e-01):4.720760e-01):2.715365e-01):4.733306e-01):1.803879e-01,1:8.087121e-01);
   tree gen.98500 = [&U] ((((27:1.991450e+00,((14:1.211778e+00,13:8.117657e-01):6.118197e-01,((18:1.334479e-01,17:8.551480e-02):1.945021e-01,16:7.556667e-01):3.992795e+00):1.063175e-01):7.094268e-02,((10:5.841289e-01,(9:5.057004e-01,(6:3.252772e-01,(15:7.383718e-02,3:1.182291e-01):2.712500e-01):2.181877e-01):3.219492e-01):1.056363e-01,(11:4.717205e-01,(((4:3.702223e-01,(5:2.847763e-01,(7:8.186519e-02,2:1.263255e-01):2.873992e-01):8.018816e-02):6.233119e-02,8:3.934038e-01):1.651295e-01,12:6.140117e-01):9.039348e-02):1.966061e-01):2.743591e-01):4.544285e-01,((22:4.594244e-02,21:9.197160e-02):8.903282e-01,19:9.432085e-01):6.369216e-01):2.624598e-01,(20:1.275662e+00,(35:1.003901e+00,((((31:1.095740e+00,(32:6.651036e-01,24:6.769077e-03):1.273031e-01):2.363686e-01,(26:2.543690e-03,(28:1.400692e-01,25:6.896305e-02):1.352605e-02):2.633297e-01):9.405647e-02,(34:2.584475e-01,23:2.090649e-01):2.622472e-02):4.504506e-02,((33:3.424298e-01,29:2.388073e-01):9.687053e-02,30:1.808342e-01):1.277390e-01):4.506416e-01):1.944382e-02):8.127878e-01,1:9.005049e-01);
   tree gen.99000 = [&U] (((19:1.139526e+00,(22:1.080683e-01,21:6.979532e-02):5.013570e-01):6.045093e-01,(((10:5.387664e-01,(9:5.323686e-01,((15:8.338845e-02,3:7.713250e-02):2.443071e-01,6:3.555734e-01):2.129227e-01):2.731234e-01):1.157865e-01,((12:6.009343e-01,11:4.565402e-01):4.944731e-02,((((7:1.156939e-01,2:7.609620e-02):3.265902e-01,5:3.326638e-01):5.190178e-02,4:3.410315e-01):1.181202e-01,8:3.783225e-01):1.806854e-01):2.520455e-01):2.927999e-01,((16:6.040309e-01,(17:9.505946e-02,18:1.196915e-01):3.977858e-01):4.267962e+00,(27:2.027958e+00,(14:1.108792e+00,13:7.561368e-01):1.455192e-01):2.442100e-01):2.763645e-01):4.724568e-01):2.340595e-01,((((24:1.680496e-01,((31:7.593549e-01,32:7.534211e-01):1.785872e-01,28:3.862455e-01):1.363929e-01):1.785926e-02,((25:4.057581e-02,23:3.361030e-02):4.169031e-03,26:4.062202e-04):1.734306e-01):1.846050e-02,(33:6.290942e-01,((30:2.875987e-01,34:1.947981e-01):3.184886e-02,29:1.039917e-01):6.262211e-02):1.478880e-01):3.821750e-01,(20:8.906841e-01,35:2.775311e-01):1.024650e-01):8.529938e-01,1:7.713719e-01);
   tree gen.99500 = [&U] (((((14:1.253694e+00,13:6.044860e-01):3.628204e-01,((18:1.227538e-01,17:8.847281e-02):2.020204e-01,16:7.000385e-01):4.130908e+00):2.726663e-01,(((10:5.051424e-01,(9:5.231929e-01,(6:3.534985e-01,(15:9.291204e-02,3:7.388522e-02):3.020305e-01):2.043572e-01):3.330856e-01):1.404660e-01,(((4:3.830285e-01,(5:3.885431e-01,(7:8.469695e-02,2:1.306952e-01):3.029253e-01):6.944364e-02):8.165888e-02,8:4.070119e-01):1.749327e-01,(12:5.619852e-01,11:5.356030e-01):5.724924e-02):2.390410e-01):2.892974e-01,27:2.075523e+00):9.542540e-02):4.617290e-01,((22:9.207298e-02,21:9.515296e-02):7.058124e-01,19:9.758346e-01):6.731924e-01):1.788079e-01,((((((31:8.893470e-01,24:2.273722e-01):6.515523e-03,32:4.765740e-01):1.385045e-01,(28:2.241451e-01,(25:3.715128e-02,26:1.676522e-02):4.563602e-02):2.332426e-01):1.387024e-01,(23:1.739926e-01,(((33:6.953027e-02,34:1.428984e-01):2.564962e-01,29:3.016041e-01):8.132049e-02,30:2.107973e-01):7.855936e-02):3.334392e-02):3.578766e-01,20:1.050839e+00):4.209777e-01,35:4.316368e-01):2.880351e-01,1:9.316539e-01);
   tree gen.100000 = [&U] (((27:2.235738e+00,(((10:5.441358e-01,(9:5.069820e-01,(6:3.812210e-01,(15:1.000842e-01,3:7.326839e-02):3.181969e-01):2.171290e-01):3.587975e-01):1.630104e-01,((12:6.023326e-01,11:5.769478e-01):8.459120e-02,((4:4.125956e-01,(5:4.185359e-01,(7:9.123496e-02,2:1.224909e-01):3.263090e-01):6.539624e-02):7.411897e-02,8:4.384303e-01):2.064729e-01):2.574933e-01):4.168860e-01,((14:1.350470e+00,13:7.310982e-01):4.677041e-01,((18:1.322295e-01,17:9.530229e-02):2.176149e-01,16:7.540765e-01):4.449785e+00):1.329072e-01):2.726755e-01):3.057128e-01,((22:4.124948e-02,21:1.024981e-01):7.602961e-01,19:1.051162e+00):6.360363e-01):1.489856e-01,(((((23:7.606226e-02,(29:3.287245e-01,30:2.270694e-01):1.978781e-01):6.403393e-02,(((32:5.133622e-01,31:9.579983e-01):2.254575e-01,(26:3.348633e-02,(25:2.354420e-02,28:1.584089e-01):7.261502e-02):2.257551e-01):7.513033e-02,24:2.449237e-01):1.174594e-01):1.097365e-01,(33:3.150419e-01,34:1.666198e-01):2.763667e-01):2.682799e-01,20:1.131956e+00):4.740538e-01,35:4.649561e-01):3.581702e-01,1:1.003571e+00);
   tree gen.100500 = [&U] (((27:1.994031e+00,(((10:5.391439e-01,(9:4.521717e-01,(6:3.400069e-01,(15:8.115272e-02,3:1.063927e-01):2.837963e-01):2.026674e-01):2.501550e-01):1.510631e-01,(((4:3.679895e-01,(5:3.259243e-01,(7:8.137147e-02,2:1.092483e-01):2.910314e-01):7.141341e-02):6.610590e-02,8:3.910312e-01):1.799989e-01,(11:4.960153e-01,12:5.372139e-01):8.238336e-02):2.387852e-01):3.718161e-01,((14:1.204470e+00,13:6.520585e-01):4.171402e-01,((18:1.179341e-01,17:8.499907e-02):1.845711e-01,16:6.725526e-01):3.968715e+00):1.744843e-01):2.431963e-01):2.150646e-01,((22:6.533320e-02,21:9.141693e-02):6.780998e-01,19:9.375201e-01):5.672738e-01):3.043437e-01,(((((24:2.643370e-01,(((25:6.061525e-03,28:2.863649e-02):2.899606e-02,26:2.235767e-02):2.252156e-01,(32:4.693956e-01,31:7.379566e-01):2.101080e-01):2.084056e-02):9.940064e-02,(23:1.503376e-01,(29:1.877913e-01,30:2.025207e-01):2.295987e-01):6.222488e-03):1.959553e-02,(33:2.809825e-01,34:1.486064e-01):2.181860e-01):2.444451e-01,20:1.009579e+00):4.228034e-01,35:1.179821e+00):3.139139e-01,1:8.950741e-01);
   tree gen.101000 = [&U] ((((((25:4.680547e-02,26:2.649899e-02):2.259118e-01,(((((31:8.269079e-01,32:6.602983e-01):1.853210e-01,28:4.663623e-01):1.701063e-01,23:2.115740e-01):1.915635e-01,24:4.056483e-01):9.137889e-02,((29:2.269700e-01,30:2.094883e-01):8.306431e-02,34:1.215646e-01):4.395104e-02):1.126819e-02):2.987123e-02,33:7.108942e-01):1.207907e-01,20:1.258831e+00):5.878148e-01,35:1.081524e+00):2.704171e-01,((((13:8.293695e-01,14:1.189687e+00):4.966124e-01,(27:1.633240e+00,(16:7.799513e-01,(17:7.555290e-02,18:1.278599e-01):3.180723e-01):3.032233e+00):3.390099e-01):1.815515e-01,((11:5.227495e-01,(((((7:8.918976e-02,2:1.088253e-01):2.934076e-01,5:3.797242e-01):9.062517e-02,4:3.892394e-01):7.101135e-02,8:3.599511e-01):1.994024e-01,12:5.485429e-01):5.419321e-02):2.881053e-01,((9:5.402316e-01,((3:1.022597e-01,15:7.924639e-02):2.346136e-01,6:4.322400e-01):2.252956e-01):2.488895e-01,10:6.218780e-01):1.145613e-01):3.109034e-01):4.627066e-01,(19:1.136694e+00,(22:3.094176e-02,21:1.169814e-01):8.302425e-01):5.763561e-01):1.656440e-01,1:1.043322e+00);
   tree gen.101500 = [&U] (((35:1.995867e-01,20:3.948642e-01):3.987987e-01,((34:3.581028e-01,(((28:3.170974e-01,(32:4.838868e-01,31:6.202501e-01):2.582956e-01):2.950336e-02,(26:1.291400e-03,25:3.600602e-02):1.140644e-02):2.766231e-02,24:1.968754e-01):9.639579e-02):1.714777e-01,((23:1.754709e-01,33:5.005188e-01):2.032424e-02,(29:2.980370e-01,30:1.918076e-01):9.478209e-02):5.257315e-02):3.151616e-01):7.571376e-01,((((13:7.595363e-01,14:1.216040e+00):6.345948e-01,((17:8.358502e-02,18:1.331587e-01):2.196664e-01,16:6.732608e-01):3.647197e+00):2.732861e-01,((10:5.780151e-01,(((15:7.230138e-02,3:1.034312e-01):2.294589e-01,(6:1.354487e-01,27:2.321487e+00):2.697459e-01):2.195316e-01,9:5.000340e-01):2.554865e-01):1.463852e-01,(11:5.119062e-01,(12:5.991346e-01,((((2:7.095505e-02,7:1.078300e-01):2.833653e-01,5:3.393551e-01):8.659082e-02,4:3.605741e-01):9.031700e-02,8:4.273529e-01):1.593254e-01):6.333199e-02):2.494329e-01):3.303351e-01):5.451027e-01,(19:1.022756e+00,(21:1.195825e-01,22:1.402560e-01):5.667093e-01):7.902448e-01):1.282732e-01,1:8.943093e-01);
   tree gen.102000 = [&U] (((35:5.287349e-01,20:5.772220e-01):2.148182e-01,(((30:1.888348e-01,33:3.556557e-01):1.389312e-01,29:2.726057e-01):2.862522e-02,((((28:3.066341e-01,24:2.194011e-01):4.044772e-02,((25:7.499657e-02,26:7.343972e-04):4.688664e-02,(32:7.240045e-01,31:6.106367e-01):2.058182e-01):3.125580e-02):2.007865e-01,34:3.898639e-01):1.044006e-01,23:1.571266e-01):2.924616e-02):3.116408e-01):7.429709e-01,((((13:7.477641e-01,14:1.116881e+00):6.247591e-01,((17:8.228951e-02,18:1.310948e-01):3.026916e-01,16:6.628257e-01):3.590668e+00):8.630787e-02,((10:5.690563e-01,(((15:6.561170e-02,3:9.715967e-02):2.868199e-01,(6:1.738617e-01,27:2.238585e+00):2.176906e-01):2.161290e-01,9:4.922838e-01):2.158873e-01):1.441164e-01,((((((2:6.987766e-02,7:1.061587e-01):2.789733e-01,5:3.340953e-01):8.524872e-02,4:3.424724e-01):8.891715e-02,8:4.207293e-01):2.262546e-01,11:5.039720e-01):8.464999e-02,12:5.709969e-01):2.544647e-01):4.229644e-01):5.120693e-01,(19:9.831540e-01,(21:1.016276e-01,22:4.559551e-02):6.142567e-01):8.247792e-01):2.290330e-01,1:8.340936e-01);
   tree gen.102500 = [&U] (((35:3.894315e-01,20:5.736003e-01):5.042134e-01,((34:3.874487e-01,((28:3.047345e-01,(32:6.267410e-01,((26:3.366595e-03,25:2.062727e-02):2.022319e-02,31:6.068538e-01):2.588122e-01):5.657611e-02):7.340878e-02,24:2.020798e-01):5.168014e-02):1.132240e-01,((29:1.870871e-01,23:8.993675e-02):4.870717e-02,(30:1.897921e-02,33:2.521475e-01):2.456384e-01):1.720988e-01):4.048958e-01):9.116708e-01,((((13:7.431318e-01,14:1.109962e+00):6.208887e-01,((17:8.177974e-02,18:1.302827e-01):1.729105e-01,16:6.587196e-01):3.568424e+00):9.620410e-02,((10:5.511341e-01,(((15:6.520524e-02,3:9.655777e-02):3.171446e-01,(6:9.866331e-02,27:2.224717e+00):2.587225e-01):1.914976e-01,9:4.892342e-01):2.145499e-01):1.062969e-01,((((((2:6.944477e-02,7:1.055011e-01):3.200588e-01,5:3.320256e-01):6.981333e-02,4:3.403508e-01):8.836632e-02,8:4.079983e-01):2.248530e-01,11:5.335590e-01):8.013459e-02,12:5.674596e-01):3.448742e-01):4.203442e-01):5.088971e-01,(19:9.461493e-01,(21:1.801027e-01,22:4.964964e-02):6.104514e-01):5.666868e-01):2.401595e-01,1:8.245193e-01);
   tree gen.103000 = [&U] ((((33:5.406336e-01,((29:2.448324e-01,30:1.864592e-01):1.899938e-01,(((24:5.839623e-02,34:1.373148e-01):2.969740e-01,23:1.789363e-01):1.665487e-01,(((32:6.999340e-01,31:6.897914e-01):1.832643e-01,28:4.863775e-01):8.397215e-02,(25:5.724350e-02,26:2.054268e-02):1.913306e-01):1.773882e-02):8.348361e-02):1.154190e-01):1.872988e-01,20:1.000316e+00):5.973516e-01,35:1.251516e+00):4.881108e-01,((((13:8.370378e-01,14:1.286743e+00):4.352880e-01,(27:1.002719e+00,(16:7.871627e-01,(17:9.603883e-02,18:1.343785e-01):2.046851e-01):3.895980e+00):2.958558e-01):2.946845e-01,(((((4:4.138247e-01,(5:3.843382e-01,(7:7.137257e-02,2:1.086951e-01):3.177125e-01):8.032317e-02):4.904886e-02,8:4.105235e-01):1.962203e-01,12:5.938791e-01):7.291478e-02,11:5.867560e-01):1.879866e-01,((9:4.800140e-01,((3:1.144689e-01,15:7.327636e-02):2.878290e-01,6:4.063224e-01):2.060194e-01):3.193419e-01,10:4.975927e-01):1.778272e-01):3.994496e-01):5.037981e-01,(19:1.203713e+00,(22:9.336315e-02,21:1.180630e-01):6.693232e-01):5.467917e-01):2.477216e-01,1:7.912621e-01);
   tree gen.103500 = [&U] (((((14:1.199899e+00,13:7.553331e-01):4.237616e-01,((18:1.241474e-01,17:6.534873e-02):4.196720e-01,16:4.963901e-01):4.284453e+00):2.923235e-01,((11:5.363501e-01,((8:4.187888e-01,(((7:1.461018e-01,2:1.060515e-01):2.807865e-01,5:3.718568e-01):5.998924e-02,4:3.583736e-01):8.073578e-02):1.542292e-01,12:5.983931e-01):8.735055e-02):1.951841e-01,((((15:9.100600e-02,3:9.822035e-02):2.250596e-01,(6:2.448688e-01,27:1.512073e+00):1.778235e-01):2.328787e-01,9:5.942192e-01):2.809690e-01,10:5.974060e-01):1.647563e-01):3.186593e-01):4.275780e-01,((22:3.670923e-02,21:6.744321e-02):8.667372e-01,19:1.105444e+00):5.762166e-01):2.038797e-01,(((23:1.570406e-01,(34:5.179871e-01,(((31:8.716268e-01,24:3.376647e-01):2.335572e-01,((26:2.345915e-03,(25:2.576541e-02,32:4.013521e-01):5.397288e-02):2.710400e-01,((30:2.072477e-01,28:3.484455e-01):1.009230e-01,29:2.009162e-01):7.948559e-02):1.549042e-02):2.002197e-01,33:5.041442e-01):1.716218e-03):5.460102e-02):2.181649e-01,35:6.601559e-01):7.902226e-02,20:1.338988e+00):6.095868e-01,1:9.543010e-01);
   tree gen.104000 = [&U] ((((34:1.264136e-01,(((26:3.009219e-03,(25:2.813919e-02,28:1.522585e-01):2.666633e-03):1.933879e-01,(32:5.421183e-01,(24:1.286850e-01,31:8.741293e-01):1.559992e-02):7.485349e-02):1.618722e-01,(23:2.017026e-01,((30:1.656837e-01,29:2.423497e-01):7.447832e-03,33:4.320474e-01):1.144906e-01):4.496656e-02):1.439727e-01):2.903402e-02,20:1.177915e+00):2.311497e-01,35:5.856136e-01):7.457663e-01,((((10:5.478820e-01,(((15:4.081507e-02,3:1.181686e-01):2.375984e-01,6:4.175582e-01):2.078640e-01,9:4.370493e-01):2.259634e-01):1.831359e-01,((((((7:9.758261e-02,2:9.943537e-02):2.726092e-01,5:3.171599e-01):3.369199e-02,4:3.381349e-01):8.777486e-02,8:3.293245e-01):1.651522e-01,12:5.507145e-01):4.901286e-02,11:5.613609e-01):2.001573e-01):3.637631e-01,((14:1.021188e+00,13:7.500262e-01):3.803044e-01,(((17:9.369616e-02,18:1.008881e-01):1.413003e-01,16:7.600158e-01):3.027472e+00,27:1.290117e+00):4.490133e-01):2.697658e-01):3.627451e-01,((21:1.297986e-01,22:6.589074e-02):6.081781e-01,19:8.222717e-01):6.592221e-01):2.372395e-01,1:9.244782e-01);
   tree gen.104500 = [&U] (((((14:1.273662e+00,13:7.856483e-01):6.295176e-01,((18:1.727514e-01,17:6.692422e-02):4.370955e-01,16:4.952571e-01):4.456409e+00):1.666356e-01,(((11:5.812073e-01,(8:4.355968e-01,(((7:8.696306e-02,2:9.040604e-02):2.920559e-01,5:3.396349e-01):1.162584e-01,4:3.735400e-01):8.397610e-02):1.532502e-01):9.232548e-02,12:6.207467e-01):2.377866e-01,((((15:8.676975e-02,3:1.021624e-01):2.984917e-01,(6:1.461104e-01,27:2.639758e+00):2.643688e-01):1.639536e-01,9:6.180681e-01):2.659289e-01,10:6.213828e-01):1.325832e-01):3.865122e-01):4.447388e-01,((22:4.954839e-02,21:7.015004e-02):7.053997e-01,19:1.222899e+00):6.874999e-01):2.339668e-01,(35:6.911354e-01,((34:3.201033e-01,(((31:9.473226e-01,((25:4.206868e-02,(26:1.917226e-02,32:4.257001e-01):3.833472e-03):2.167378e-01,24:8.627046e-02):9.096378e-02):8.081636e-02,(29:2.434999e-01,(30:1.037954e-02,28:2.290433e-02):2.922273e-01):1.967003e-01):2.504776e-01,23:1.806539e-01):1.079981e-01):7.920289e-03,(33:8.066191e-01,20:1.355168e+00):5.562897e-02):4.498781e-01):5.151628e-01,1:9.766645e-01);
   tree gen.105000 = [&U] (((((14:1.133462e+00,13:6.991668e-01):3.864736e-01,((18:1.537355e-01,17:5.955743e-02):3.889815e-01,16:4.407408e-01):3.965862e+00):3.281423e-01,((((8:3.954892e-01,(((7:9.074610e-02,2:8.045445e-02):2.599073e-01,5:2.990789e-01):1.034610e-01,4:3.324220e-01):7.668273e-02):1.241733e-01,11:5.228494e-01):9.900607e-02,12:5.807448e-01):2.941190e-01,((((15:7.721842e-02,3:8.465111e-02):2.656348e-01,(6:7.592084e-02,27:1.089627e+00):2.648272e-01):1.459061e-01,9:5.500332e-01):2.568397e-01,10:5.529831e-01):6.169515e-02):3.439662e-01):3.957834e-01,((22:1.199350e-01,21:6.242815e-02):6.004128e-01,19:1.088286e+00):6.118222e-01):1.996250e-01,((20:1.188433e+00,35:4.940444e-01):2.424511e-01,(((33:4.939081e-01,((31:8.430445e-01,(((25:5.441591e-02,32:3.405560e-01):3.437968e-03,26:1.706184e-02):2.251191e-01,24:1.688231e-01):1.323799e-01):1.551404e-01,(30:2.710062e-01,(28:1.957736e-01,29:2.166963e-01):4.950950e-02):7.522699e-02):1.845127e-01):5.078738e-03,34:3.960122e-01):9.634367e-02,23:1.607681e-01):7.944627e-02):6.307703e-01,1:8.691565e-01);
   tree gen.105500 = [&U] (((((14:1.225843e+00,13:7.347820e-01):5.141929e-01,((18:1.480917e-01,17:6.259126e-02):4.971555e-01,16:4.631920e-01):4.167882e+00):2.936539e-01,((((8:4.156352e-01,(((7:9.536867e-02,2:8.455276e-02):2.731469e-01,5:3.143139e-01):1.087313e-01,4:3.493554e-01):6.322477e-02):1.694316e-01,11:5.494831e-01):9.391580e-02,12:6.103277e-01):2.319264e-01,((((15:8.115189e-02,3:8.896320e-02):2.791661e-01,(6:4.890143e-02,27:1.326006e+00):3.010369e-01):2.398376e-01,9:5.780517e-01):2.424624e-01,10:5.811518e-01):8.292265e-02):3.614877e-01):5.172107e-01,((22:9.163258e-02,21:9.455441e-02):6.309975e-01,19:1.143723e+00):6.429882e-01):2.097938e-01,(35:5.192108e-01,((23:2.306362e-01,((34:4.059522e-01,33:5.929042e-01):9.574096e-03,(((32:3.579037e-01,(26:6.400640e-04,25:5.739719e-02):2.564449e-02):2.342670e-01,(24:1.774229e-01,31:8.859888e-01):1.937868e-01):1.162480e-01,((30:1.792926e-01,28:2.186199e-01):1.228474e-01,29:2.086372e-01):1.185976e-01):1.321684e-01):1.387219e-01):1.291884e-01,20:1.248972e+00):4.171547e-01):5.338411e-01,1:9.134310e-01);
   tree gen.106000 = [&U] (((35:2.933899e-01,20:7.957194e-01):2.477250e-01,(23:2.858808e-01,(33:6.547027e-01,(34:4.416642e-01,(((24:2.395222e-01,28:2.621382e-01):2.107695e-02,(32:6.517972e-01,(29:1.719446e-01,30:2.685919e-01):1.919883e-01):1.039569e-02):7.748722e-02,(26:3.972491e-03,(25:5.371047e-02,31:8.937706e-01):2.145915e-02):1.942026e-01):1.141694e-01):1.619848e-02):2.303918e-02):3.717171e-01):5.806679e-01,((((13:6.575906e-01,14:1.159491e+00):5.588794e-01,((17:5.481495e-02,18:1.492680e-01):3.563122e-01,16:5.747983e-01):3.581380e+00):1.250966e-01,((10:5.531351e-01,(((15:7.869477e-02,3:1.138300e-01):3.130891e-01,(6:3.497279e-02,27:1.574803e+00):3.157397e-01):1.701900e-01,9:5.838570e-01):2.587367e-01):1.266913e-01,((11:4.897875e-01,12:5.444196e-01):1.076950e-01,((((2:8.810499e-02,7:9.429455e-02):3.563681e-01,5:3.373784e-01):5.781375e-02,4:3.261798e-01):4.304824e-02,8:3.771334e-01):1.575488e-01):2.532022e-01):3.943083e-01):5.420317e-01,(19:1.112382e+00,(21:1.055275e-01,22:1.048690e-01):6.326160e-01):6.347831e-01):2.249679e-01,1:9.581803e-01);
   tree gen.106500 = [&U] ((((27:1.957762e+00,((14:1.169958e+00,13:6.709829e-01):7.221331e-01,(((9:5.936830e-01,(6:3.225785e-01,(15:7.356180e-02,3:1.000310e-01):3.102241e-01):2.094945e-01):2.439950e-01,10:6.145990e-01):2.239716e-01,(((((5:3.374518e-01,(7:1.087539e-01,2:8.999618e-02):3.195427e-01):4.497897e-02,4:3.500936e-01):5.618211e-02,8:4.415972e-01):1.465074e-01,12:6.256123e-01):8.910749e-02,11:5.513427e-01):1.985481e-01):4.670639e-01):1.242145e-01):1.230923e-01,((18:1.380917e-01,17:6.636789e-02):3.631175e-01,16:6.314310e-01):4.338096e+00):2.197698e-01,((22:5.874115e-02,21:9.487596e-02):7.753204e-01,19:1.019057e+00):7.508260e-01):4.200060e-02,(20:1.173564e+00,((35:2.581811e-01,33:3.272585e-01):2.093176e-01,(((24:2.042986e-01,23:6.660684e-02):1.422404e-01,34:3.883256e-01):1.589833e-02,((((31:7.007805e-01,32:9.181581e-01):7.947109e-02,(30:2.316495e-01,28:3.159475e-01):5.142008e-02):2.357355e-02,29:3.397706e-01):6.390314e-02,(26:1.298774e-03,25:6.026400e-02):2.091995e-01):1.007899e-01):3.934505e-01):1.099108e-01):7.871451e-01,1:9.657509e-01);
   tree gen.107000 = [&U] ((((33:4.359973e-01,35:5.041404e-01):8.655766e-02,(((34:4.879788e-01,23:2.386019e-01):3.335150e-02,(26:4.125582e-02,25:5.801352e-02):1.053591e-01):1.347669e-01,((31:8.944704e-01,24:3.774229e-01):9.613011e-02,(((29:1.403523e-01,28:2.327561e-01):7.330587e-02,30:1.957575e-01):1.062286e-03,32:9.277042e-01):8.591376e-02):3.090484e-02):3.040310e-01):1.301452e-01,20:1.573324e+00):5.681640e-01,((((13:6.740958e-01,14:1.188594e+00):4.940947e-01,((17:5.619078e-02,18:1.530146e-01):3.652555e-01,16:5.892255e-01):4.229490e+00):1.516551e-01,((10:5.670186e-01,(((15:5.703079e-02,3:1.365121e-01):2.316645e-01,(6:1.162661e-01,27:1.247818e+00):2.793129e-01):1.890246e-01,9:4.685613e-01):2.386154e-01):1.317165e-01,(11:4.960306e-01,(12:6.666697e-01,(((5:3.461563e-01,(2:9.033377e-02,7:1.170503e-01):3.526507e-01):9.525603e-02,4:3.343668e-01):4.110958e-02,8:3.865993e-01):1.788039e-01):4.995023e-02):2.456126e-01):4.488479e-01):5.120017e-01,(19:1.140302e+00,(21:6.392826e-02,22:1.075011e-01):6.478895e-01):6.507159e-01):1.384098e-01,1:1.015200e+00);
   tree gen.107500 = [&U] (((((14:1.148648e+00,13:7.772935e-01):6.495278e-01,((18:1.539676e-01,17:6.964673e-02):3.448423e-01,16:5.769313e-01):4.025180e+00):1.504961e-01,(((12:5.980546e-01,11:4.878315e-01):5.360825e-02,(8:3.754454e-01,(((7:1.023674e-01,2:1.033019e-01):3.419617e-01,5:3.085628e-01):6.494300e-02,4:3.477520e-01):8.334923e-02):1.851648e-01):2.175275e-01,((((15:7.837338e-02,3:8.591724e-02):2.373555e-01,(6:1.551434e-01,27:1.795959e+00):2.276335e-01):2.285232e-01,9:5.126016e-01):3.015153e-01,10:6.140210e-01):1.481903e-01):3.986280e-01):4.958533e-01,((22:5.589529e-02,21:1.726263e-01):6.852302e-01,19:1.026645e+00):8.270169e-01):1.068438e-01,(35:5.293291e-01,((33:4.785774e-01,(23:1.434589e-01,((24:4.102700e-02,31:8.674400e-01):3.397590e-01,(((26:1.660638e-03,(25:5.928426e-02,32:1.690503e-01):2.749403e-02):3.904301e-01,((29:7.169573e-03,28:1.344483e-01):1.646175e-01,30:2.004460e-01):5.755425e-02):1.843305e-01,34:6.264055e-01):2.843263e-02):4.042462e-02):3.678555e-02):3.689054e-01,20:9.374168e-01):1.738896e-01):4.167315e-01,1:9.019837e-01);
   tree gen.108000 = [&U] ((((((((9:5.845947e-01,(6:3.176403e-01,(15:7.834858e-02,3:1.218299e-01):2.687335e-01):1.851362e-01):2.649302e-01,10:6.051905e-01):1.848778e-01,(11:4.578631e-01,(12:6.771933e-01,(((5:3.471931e-01,(7:1.070891e-01,2:8.861849e-02):3.146510e-01):4.281759e-02,4:3.447342e-01):9.932834e-02,8:4.348370e-01):1.590279e-01):5.668463e-02):2.638685e-01):2.074070e-01,27:1.362732e+00):1.510456e-01,(14:1.152610e+00,13:6.973939e-01):7.252125e-01):2.283008e-01,((18:1.359777e-01,17:8.342873e-02):3.188655e-01,16:6.225725e-01):4.156214e+00):2.966169e-01,((22:1.082529e-01,21:1.362213e-01):8.050503e-01,19:1.023527e+00):5.877433e-01):2.113863e-01,(20:1.354900e+00,((35:1.014058e-01,33:1.752638e-01):4.522202e-01,((30:3.914502e-01,29:1.427579e-01):1.487687e-01,(((((25:6.542484e-02,26:3.194671e-03):1.126132e-01,28:2.158915e-01):8.872851e-02,(31:8.510778e-01,32:7.493136e-01):2.330986e-01):1.004502e-01,24:4.067351e-01):5.028324e-03,(34:4.787985e-01,23:2.534938e-01):5.133569e-02):8.004080e-02):3.948770e-01):1.878137e-01):6.201602e-01,1:9.018425e-01);
   tree gen.108500 = [&U] (((33:6.937378e-01,(23:1.661086e-01,((28:4.642477e-01,(((32:6.173350e-01,31:8.770922e-01):1.251999e-02,(25:1.390058e-03,24:9.160289e-02):5.215499e-02):1.779416e-02,26:2.372058e-02):1.009469e-01):2.466218e-01,(30:9.472200e-02,(34:9.362269e-02,29:1.034193e-01):9.759198e-02):2.039691e-01):4.333260e-02):1.238426e-01):3.341055e-01,(35:4.980420e-01,20:2.535533e-02):8.381628e-01):7.313495e-01,((((10:5.878587e-01,(((15:5.268757e-02,3:1.206663e-01):2.427965e-01,6:4.064674e-01):1.915453e-01,9:5.455092e-01):3.463373e-01):1.296512e-01,(((5:3.827572e-01,((7:1.095090e-01,2:9.211310e-02):2.965181e-01,4:3.275946e-01):3.384578e-02):8.395703e-02,8:3.851570e-01):1.501844e-01,(12:6.356068e-01,11:4.559034e-01):8.937374e-02):2.665617e-01):3.953792e-01,((14:1.219702e+00,13:8.630402e-01):5.494804e-01,(((17:6.934595e-02,18:1.809556e-01):1.878201e-01,16:6.890129e-01):3.416575e+00,27:1.687773e+00):4.459483e-01):1.748890e-01):4.121969e-01,((21:6.928760e-02,22:8.098728e-02):6.337535e-01,19:1.215858e+00):7.328189e-01):2.116025e-01,1:1.003666e+00);
   tree gen.109000 = [&U] (((19:9.008643e-01,(21:6.596723e-02,22:1.167553e-01):6.711388e-01):5.656994e-01,((((11:4.728187e-01,(8:3.431016e-01,(((7:1.046664e-01,2:8.639940e-02):2.910624e-01,5:3.177801e-01):6.432840e-02,4:3.628039e-01):8.601748e-02):2.095656e-01):8.885281e-02,12:5.062853e-01):2.449656e-01,(10:5.086160e-01,(9:4.948657e-01,((15:5.987812e-02,3:9.229571e-02):2.506780e-01,(6:1.357315e-01,27:1.707109e+00):2.221257e-01):2.218291e-01):2.002059e-01):1.805000e-01):3.693199e-01,((14:1.177069e+00,13:6.417808e-01):5.384910e-01,((18:8.252156e-02,17:1.223567e-01):2.246797e-01,16:7.151298e-01):3.848822e+00):1.954972e-01):5.239355e-01):1.796963e-01,(20:7.455914e-01,((23:1.243405e-01,(((29:2.376858e-01,30:1.886989e-01):1.222254e-01,(32:6.014457e-01,28:4.727335e-01):6.301331e-02):2.645909e-02,(24:1.972529e-01,((26:1.294288e-02,(25:3.381978e-03,31:6.959241e-01):2.841032e-02):7.889153e-02,34:3.661022e-01):1.165725e-01):8.127883e-02):1.023441e-01):1.887051e-01,(33:2.928839e-01,35:3.268049e-01):2.144848e-01):2.119932e-01):6.521164e-01,1:8.784543e-01);
   tree gen.109500 = [&U] ((((((((9:5.816519e-01,(6:3.780245e-01,(15:7.634715e-02,3:1.212167e-01):2.280718e-01):1.702560e-01):2.992824e-01,10:6.021440e-01):9.522468e-02,(11:4.555583e-01,(((4:3.774307e-01,(5:3.397393e-01,(7:1.065500e-01,2:8.817239e-02):3.130671e-01):5.927843e-02):6.850635e-02,8:4.248750e-01):1.539207e-01,12:6.564068e-01):5.552483e-02):2.642846e-01):2.782935e-01,27:1.767167e+00):8.846345e-02,(14:1.146808e+00,13:6.938833e-01):6.213316e-01):9.509693e-02,((18:1.216284e-01,17:8.300875e-02):2.810655e-01,16:6.194385e-01):4.135292e+00):4.192786e-01,((22:1.575018e-01,21:4.144019e-02):7.093365e-01,19:1.018374e+00):5.266643e-01):1.758556e-01,(20:1.293229e+00,((((35:1.540522e-01,33:1.409527e-01):5.360754e-01,(24:4.357269e-01,(31:1.115623e+00,((32:4.744254e-01,(26:2.203205e-02,25:6.569810e-02):1.300389e-01):3.629281e-01,((29:1.165660e-01,28:3.231481e-01):1.336481e-01,30:2.627846e-01):5.639979e-02):3.971388e-02):4.465207e-02):1.674521e-01):3.243652e-02,34:5.138480e-01):3.205450e-02,23:1.470669e-01):2.567499e-01):8.235801e-01,1:8.973027e-01);
   tree gen.110000 = [&U] (((((14:9.806093e-01,13:6.535677e-01):4.133015e-01,((18:1.725485e-01,17:7.576725e-02):3.998718e-01,16:5.943505e-01):3.638324e+00):3.590865e-01,((11:4.949063e-01,(12:6.300899e-01,(8:3.923665e-01,(4:3.657652e-01,((7:9.706985e-02,2:1.146352e-01):2.897437e-01,5:3.182978e-01):1.073267e-01):7.874632e-02):1.195108e-01):7.314279e-02):2.753712e-01,((((15:5.681257e-02,3:1.034970e-01):3.411524e-01,(6:1.484634e-01,27:1.487480e+00):2.224755e-01):1.801812e-01,9:4.481577e-01):3.646975e-01,10:6.285839e-01):1.515702e-01):3.088669e-01):4.558067e-01,((22:9.676565e-02,21:5.986187e-02):6.877227e-01,19:1.128517e+00):6.846124e-01):1.637370e-01,(35:1.197137e+00,(20:1.229036e+00,((23:8.134923e-02,(34:3.991508e-01,(((((29:1.688392e-01,28:3.541236e-01):7.020828e-03,30:2.389783e-01):1.174366e-01,((26:1.848303e-02,25:5.997882e-02):8.053061e-02,32:1.003632e+00):1.744372e-01):7.337864e-02,31:1.021221e+00):1.342631e-01,24:2.780223e-01):1.154668e-02):1.045651e-01):9.928824e-02,33:4.734123e-01):2.853493e-01):2.067173e-01):4.270112e-01,1:8.936144e-01);
   tree gen.110500 = [&U] (((((14:9.971860e-01,13:8.352025e-01):4.202882e-01,((18:1.754653e-01,17:4.927642e-02):4.066315e-01,16:6.043977e-01):3.993114e+00):3.651566e-01,(((11:5.032725e-01,12:6.407413e-01):7.466245e-02,(8:3.442483e-01,(4:3.719483e-01,((7:9.871077e-02,2:9.277474e-02):3.448261e-01,5:3.879641e-01):6.987437e-02):5.978274e-02):1.336111e-01):3.456766e-01,((((15:6.481013e-02,3:1.154224e-01):3.068899e-01,(6:3.588795e-02,27:1.512625e+00):3.732198e-01):1.832271e-01,9:5.240673e-01):3.708626e-01,10:6.392098e-01):9.888261e-02):3.658657e-01):4.635119e-01,((22:1.032561e-01,21:6.087380e-02):6.437764e-01,19:1.147594e+00):6.122142e-01):2.734251e-01,((20:1.249812e+00,((34:6.629925e-01,(((24:8.563620e-02,31:1.061633e+00):2.390744e-01,(32:1.020598e+00,((28:1.658412e-01,(25:4.879656e-02,26:7.831298e-03):5.798250e-02):1.517821e-01,(30:2.430181e-01,29:2.856466e-01):1.342905e-01):4.429252e-02):1.263570e-01):2.363255e-02,23:1.452193e-01):4.315252e-02):2.592657e-01,33:4.814151e-01):2.079588e-01):2.053225e-01,35:6.813030e-01):4.941340e-01,1:9.087205e-01);
   tree gen.111000 = [&U] (((((14:9.369910e-01,13:7.389754e-01):3.949175e-01,((18:1.648734e-01,17:4.946462e-02):3.304009e-01,16:5.853226e-01):3.752070e+00):3.431140e-01,(((11:4.728925e-01,12:6.020630e-01):9.416967e-02,(8:4.460477e-01,(5:3.645447e-01,((7:1.106236e-01,2:8.717440e-02):3.240107e-01,4:3.494957e-01):6.565641e-02):5.617396e-02):1.255457e-01):2.734513e-01,((((15:6.089787e-02,3:1.084550e-01):2.883645e-01,(6:3.325907e-01,27:1.421316e+00):1.150882e-01):1.721666e-01,9:4.924320e-01):2.639861e-01,10:6.006239e-01):1.123184e-01):2.728788e-01):4.999803e-01,((22:9.702303e-02,21:3.068363e-02):6.218991e-01,19:1.078319e+00):5.752580e-01):1.784755e-01,((20:1.174367e+00,(((33:6.395283e-01,((24:1.795312e-01,31:6.959162e-01):2.129808e-01,(((28:9.476679e-02,(25:4.585096e-02,26:2.287082e-02):6.399328e-02):1.341913e-01,(30:1.468909e-01,29:2.569678e-01):1.526038e-01):2.004055e-02,32:9.682223e-01):6.186181e-02):1.114597e-01):6.563982e-02,34:2.249898e-01):7.014294e-02,23:8.236148e-02):6.966485e-02):2.808342e-01,35:6.401762e-01):4.643057e-01,1:8.538657e-01);
   tree gen.111500 = [&U] (((19:1.139894e+00,(22:6.162761e-02,21:1.153501e-01):7.114690e-01):7.075146e-01,((((10:6.030126e-01,(9:6.008569e-01,((15:8.208984e-02,3:9.578749e-02):2.945653e-01,6:3.244359e-01):2.490247e-01):2.464971e-01):1.001240e-01,(11:4.856882e-01,(12:5.962543e-01,((4:3.749757e-01,((7:1.077523e-01,2:9.759643e-02):3.344349e-01,5:3.968735e-01):5.969808e-02):9.754890e-02,8:3.970217e-01):1.302692e-01):5.037646e-02):2.734615e-01):3.594653e-01,((16:6.844503e-01,(17:5.523079e-02,18:1.570204e-01):2.311584e-01):3.714955e+00,(14:1.054192e+00,13:7.035636e-01):4.973274e-01):3.034750e-01):2.261084e-01,27:1.194483e+00):3.329276e-01):1.403473e-01,(((((26:1.439753e-02,25:3.485720e-02):1.161539e-01,23:1.010867e-01):3.710597e-02,24:3.595651e-01):4.414387e-02,(((28:5.469069e-01,32:1.133958e+00):1.350520e-02,31:8.678307e-01):5.195093e-02,(34:3.413068e-01,(30:3.666956e-01,29:7.878732e-02):7.696284e-02):1.166837e-01):8.381715e-02):3.164484e-01,((20:5.903400e-01,35:1.280234e-01):5.790103e-01,33:6.864925e-01):1.010120e-01):9.827151e-01,1:8.820656e-01);
   tree gen.112000 = [&U] (((35:2.952781e-01,20:5.119329e-01):5.388171e-01,((((24:2.777573e-01,(34:7.631706e-02,31:6.758272e-01):2.791764e-01):1.045653e-01,((25:7.741602e-02,26:4.922645e-03):1.129549e-01,23:1.006545e-01):7.128887e-02):5.266079e-02,((30:2.524904e-01,(28:1.409644e-01,29:6.678278e-02):1.724947e-01):6.023323e-02,32:8.113287e-01):1.488424e-01):1.935514e-01,33:5.380956e-01):4.165955e-01):5.932029e-01,((((13:6.938002e-01,14:1.173554e+00):4.761956e-01,((17:9.126337e-02,18:1.220601e-01):3.625270e-01,16:5.248180e-01):3.041417e+00):2.207790e-01,((10:5.303864e-01,(((15:6.677257e-02,3:9.805303e-02):2.580001e-01,(6:1.761000e-01,27:1.050019e+00):1.956137e-01):1.664411e-01,9:5.507189e-01):2.996385e-01):1.239247e-01,(11:4.703040e-01,(((((2:9.571338e-02,7:1.007921e-01):2.827048e-01,5:3.361240e-01):5.375441e-02,4:3.506668e-01):6.463623e-02,8:3.642102e-01):2.235967e-01,12:5.083744e-01):4.623284e-02):2.618604e-01):3.123063e-01):4.388782e-01,(19:1.041550e+00,(21:8.065909e-02,22:1.747584e-01):6.454983e-01):6.411763e-01):1.829055e-01,1:1.077345e+00);
   tree gen.112500 = [&U] (((((10:5.313451e-01,(9:5.253411e-01,(6:4.131606e-01,(15:6.067121e-02,3:1.353933e-01):2.525990e-01):1.855460e-01):2.582210e-01):1.612744e-01,(((((7:1.043041e-01,2:8.968911e-02):2.545765e-01,5:3.781028e-01):5.898888e-02,4:3.606890e-01):9.563070e-02,8:3.876864e-01):2.122506e-01,(11:4.857765e-01,12:6.097878e-01):1.923213e-02):2.885501e-01):4.440218e-01,((14:1.033765e+00,13:8.721968e-01):5.935873e-01,(((18:1.638060e-01,17:6.197360e-02):3.264669e-01,16:5.801105e-01):3.403699e+00,27:1.770825e+00):1.702366e-01):1.039335e-01):3.490732e-01,((22:5.695073e-02,21:9.485780e-02):8.096408e-01,19:1.144696e+00):6.484389e-01):1.411168e-01,(35:9.003993e-01,((((26:2.116867e-02,(25:1.030538e-02,33:3.647219e-01):3.863245e-02):1.977012e-01,23:1.993091e-01):1.822560e-02,(((28:3.831759e-01,24:1.372009e-01):2.095715e-01,32:7.017194e-01):5.970858e-02,31:9.421563e-01):1.164147e-01):1.706432e-01,(((30:2.254550e-01,29:2.372703e-01):1.376360e-02,20:7.230594e-01):9.381279e-03,34:1.545576e-01):1.633153e-01):1.969620e-01):8.215470e-01,1:1.114906e+00);
   tree gen.113000 = [&U] (((((10:6.106142e-01,(9:5.282002e-01,(6:4.154092e-01,(15:6.100140e-02,3:1.361301e-01):2.495906e-01):1.941708e-01):3.009508e-01):1.030482e-01,(11:4.884202e-01,(12:6.288986e-01,((((7:9.539980e-02,2:9.658595e-02):2.837629e-01,5:3.801605e-01):6.325417e-02,4:3.626520e-01):7.266251e-02,8:3.897963e-01):2.679377e-01):3.921056e-02):2.740415e-01):4.502852e-01,((14:1.293467e+00,13:8.769436e-01):5.968178e-01,(((18:1.583334e-01,17:6.231088e-02):3.838516e-01,16:5.832677e-01):4.538545e+00,27:1.651207e+00):3.402640e-02):1.014543e-01):3.947835e-01,((22:6.444013e-02,21:9.537405e-02):8.140471e-01,19:1.324827e+00):6.519679e-01):2.179946e-01,(35:5.123726e-01,(((31:9.070623e-01,((24:2.601115e-01,32:7.055383e-01):3.529448e-02,28:4.094084e-01):5.044179e-02):1.737462e-01,(23:6.404201e-02,(26:8.483593e-03,(25:1.080491e-02,33:5.580482e-01):2.672601e-02):9.029835e-02):1.643229e-01):8.606855e-02,(34:1.445624e-01,((29:6.373681e-02,20:7.269946e-01):8.886778e-02,30:2.104261e-01):1.433770e-02):3.146382e-01):2.762559e-01):8.614254e-01,1:9.278117e-01);
   tree gen.113500 = [&U] (((19:1.135899e+00,(22:9.953484e-02,21:4.877252e-02):7.089754e-01):7.217208e-01,((((10:6.008990e-01,(9:5.987509e-01,((15:9.473583e-02,3:1.041407e-01):2.821917e-01,6:3.830935e-01):2.707974e-01):2.108875e-01):1.111898e-01,(12:6.014247e-01,(((4:3.824376e-01,((7:1.017680e-01,2:9.766845e-02):2.663533e-01,5:3.954824e-01):6.595118e-02):8.137347e-02,8:3.712969e-01):1.815504e-01,11:5.551309e-01):7.390197e-02):2.803637e-01):7.199781e-02,27:2.170502e+00):4.506454e-01,((16:6.820514e-01,(17:7.583914e-02,18:1.564701e-01):2.973453e-01):3.701934e+00,(14:1.211143e+00,13:7.010976e-01):3.717892e-01):4.261489e-01):4.686368e-01):2.596822e-01,((((((23:1.367746e-01,((34:9.766071e-02,30:1.818049e-02):2.278357e-01,29:1.598944e-01):1.771163e-01):1.482892e-01,((25:6.384480e-02,26:2.853813e-03):1.545993e-01,32:6.372391e-01):2.154373e-01):1.067588e-02,(28:1.738263e-01,24:6.946538e-02):2.494207e-01):2.550584e-02,31:1.179290e+00):5.227645e-02,33:4.763372e-01):3.580994e-01,(20:9.038992e-01,35:1.748622e-01):4.981676e-01):7.075930e-01,1:8.998495e-01);
   tree gen.114000 = [&U] (((19:9.646620e-01,(21:1.271407e-01,22:1.229203e-01):7.723347e-01):5.891570e-01,((((12:7.242952e-01,(8:3.944097e-01,(4:3.784062e-01,((7:8.888459e-02,2:9.926160e-02):2.518701e-01,5:3.651702e-01):8.337758e-02):8.218575e-02):2.162096e-01):8.652763e-02,11:5.414333e-01):2.166086e-01,(10:5.815150e-01,(9:4.955428e-01,((3:8.670499e-02,15:1.045692e-01):2.997403e-01,(27:1.667063e+00,6:1.332068e-01):2.382607e-01):2.184026e-01):2.577183e-01):1.974500e-01):4.865302e-01,((14:1.092397e+00,13:7.887654e-01):5.964669e-01,((18:1.461448e-01,17:5.748272e-02):4.122907e-01,16:6.062804e-01):3.912070e+00):2.160935e-01):3.942931e-01):2.760420e-01,((35:4.551776e-01,20:9.824321e-01):9.053583e-02,((23:1.810596e-01,34:5.528814e-01):2.120324e-02,(33:7.275968e-01,((((25:7.349745e-02,26:1.819712e-02):7.320272e-02,31:3.641099e-01):3.910579e-01,(24:3.557685e-02,32:7.005147e-01):1.494450e-01):6.137753e-02,((28:8.888632e-02,29:1.828258e-01):1.176348e-01,30:1.974029e-01):2.341323e-01):5.663360e-02):7.786751e-02):3.357876e-01):7.449376e-01,1:8.801255e-01);
   tree gen.114500 = [&U] ((35:9.013427e-01,(20:8.092693e-01,((23:1.696252e-01,((33:1.696871e-01,29:1.602237e-01):7.460720e-02,30:2.522037e-01):1.052278e-01):5.072921e-02,(((31:9.523579e-01,34:2.780726e-01):8.037765e-02,24:9.092812e-02):1.342163e-01,(32:7.062279e-01,((26:1.165560e-02,25:7.371710e-02):1.967529e-01,28:3.488208e-01):1.315019e-01):7.089924e-02):1.328209e-01):3.812086e-01):4.293263e-01):3.146126e-01,((((16:6.694304e-01,(17:1.098182e-01,18:1.135310e-01):3.447871e-01):3.679394e+00,(27:1.529887e+00,(13:8.552669e-01,14:1.159955e+00):2.689108e-01):2.320291e-01):1.464892e-01,((((((7:1.108818e-01,2:1.125626e-01):2.843712e-01,5:3.965080e-01):7.097194e-02,4:3.659430e-01):8.380613e-02,8:3.570442e-01):1.534097e-01,(12:5.937766e-01,11:5.041291e-01):9.705823e-02):2.600206e-01,((9:5.883263e-01,((3:9.765209e-02,15:6.668928e-02):2.359790e-01,6:3.791736e-01):1.923174e-01):2.423270e-01,10:5.486405e-01):1.638928e-01):3.101938e-01):5.252311e-01,(19:1.193146e+00,(22:1.325711e-01,21:7.503397e-02):6.050711e-01):6.685805e-01):1.400157e-01,1:1.040977e+00);
   tree gen.115000 = [&U] ((((34:3.257528e-01,((32:7.352566e-01,31:8.486396e-01):2.633857e-01,(24:1.630292e-02,(28:1.860298e-01,(25:2.955195e-02,26:2.157133e-02):5.662517e-02):6.796289e-03):2.625330e-01):1.001499e-01):6.123251e-02,(23:1.484339e-01,(29:1.644952e-01,(30:5.007876e-02,33:1.531142e-01):1.587674e-01):2.312721e-01):4.593703e-02):6.059761e-01,(35:1.588370e-02,20:3.528131e-01):1.355941e+00):6.019183e-01,((((27:1.183195e+00,(14:1.137169e+00,13:8.261816e-01):4.395526e-01):3.382652e-01,((10:5.741189e-01,(((15:7.778274e-02,3:1.233346e-01):2.512783e-01,6:3.433716e-01):1.902149e-01,9:5.493577e-01):2.528795e-01):1.273290e-01,(11:5.110362e-01,(((5:3.604462e-01,(4:4.018019e-01,(7:8.180551e-02,2:1.459266e-01):3.216185e-01):7.490212e-02):8.196020e-02,8:3.919983e-01):1.777421e-01,12:6.429460e-01):5.128896e-02):1.981128e-01):3.813037e-01):1.161710e-01,((17:8.497283e-02,18:1.620799e-01):4.103122e-01,16:5.041764e-01):4.127363e+00):3.246324e-01,((21:5.748314e-02,22:1.190346e-01):7.101737e-01,19:1.327663e+00):6.634755e-01):1.953567e-01,1:1.081633e+00);
   tree gen.115500 = [&U] (((34:3.262498e-01,(((32:6.030133e-01,31:9.198123e-01):1.354014e-01,(28:2.415571e-01,(24:3.571071e-03,(25:2.276568e-02,26:1.261389e-02):3.533294e-02):4.889995e-02):1.675159e-01):6.964047e-02,((29:1.647461e-01,33:3.396170e-01):7.905100e-02,30:1.992208e-01):3.010591e-01):6.187880e-02):1.284336e-01,((35:1.697877e-01,20:5.140056e-01):6.747783e-01,23:1.486603e-01):7.544967e-03):8.315768e-01,((((27:1.185000e+00,(14:1.138903e+00,13:8.274419e-01):4.918998e-01):1.577566e-01,((10:5.749947e-01,(((15:7.790139e-02,3:8.415328e-02):2.845149e-01,6:3.424714e-01):1.905050e-01,9:5.501957e-01):2.532653e-01):1.275233e-01,((11:4.950879e-01,((((7:8.193030e-02,2:1.032111e-01):3.454720e-01,4:4.024148e-01):5.748029e-02,5:3.609960e-01):8.124884e-02,8:3.925963e-01):2.090865e-01):6.022690e-02,12:6.439268e-01):2.201700e-01):3.818854e-01):2.245469e-01,((17:8.510245e-02,18:1.286495e-01):4.109381e-01,16:5.159766e-01):4.162381e+00):3.251276e-01,((21:2.962002e-02,22:2.000775e-01):4.487906e-01,19:1.329688e+00):6.644875e-01):1.607902e-01,1:1.083283e+00);
   tree gen.116000 = [&U] ((35:3.041259e-01,((((28:5.270057e-01,(24:1.691335e-01,32:5.560185e-01):9.278924e-02):1.044867e-01,((34:4.210908e-01,30:2.723818e-01):4.237956e-02,((31:8.876071e-01,(25:6.389206e-02,26:2.677178e-03):2.494418e-01):1.542191e-01,29:1.103718e-01):1.690317e-02):5.773595e-02):1.120240e-01,(23:2.316430e-01,33:5.947343e-01):8.684484e-02):2.061336e-01,20:1.204346e+00):2.867571e-01):4.890645e-01,((((13:7.422567e-01,14:1.157024e+00):6.463307e-01,((17:1.167301e-01,18:1.322743e-01):3.687672e-01,16:6.054067e-01):4.108865e+00):1.878457e-01,((10:6.225472e-01,(((15:4.922487e-02,3:1.110528e-01):2.969341e-01,(6:3.696337e-02,27:1.986154e+00):3.436354e-01):1.761459e-01,9:6.064335e-01):2.362076e-01):1.244579e-01,(11:5.357600e-01,(((4:3.538722e-01,((2:1.080557e-01,7:1.163595e-01):3.472811e-01,5:3.637328e-01):5.983551e-02):1.161576e-01,8:4.103010e-01):2.215197e-01,12:5.445669e-01):4.154107e-02):2.455653e-01):4.484776e-01):4.186105e-01,(19:1.075830e+00,(21:7.573864e-02,22:2.921972e-02):6.868738e-01):7.554331e-01):1.208931e-01,1:9.805143e-01);
   tree gen.116500 = [&U] (((((14:1.115432e+00,13:8.728684e-01):4.915745e-01,((18:1.132271e-01,17:1.043250e-01):5.935088e-01,16:4.259083e-01):4.036519e+00):1.831169e-01,(((11:4.678160e-01,(8:4.123852e-01,(4:3.403937e-01,((7:1.260853e-01,2:7.040732e-02):2.496228e-01,5:3.289025e-01):4.969058e-02):1.186869e-01):1.861158e-01):9.959082e-02,12:4.748138e-01):1.920060e-01,((((15:7.208332e-02,3:1.150646e-01):2.927216e-01,(6:4.491590e-02,27:1.721928e+00):3.393481e-01):2.063369e-01,9:5.327635e-01):3.126577e-01,10:4.973914e-01):1.747673e-01):3.596406e-01):5.314720e-01,((22:5.048376e-02,21:5.798736e-02):8.920638e-01,19:1.053217e+00):4.385576e-01):2.028999e-01,((35:4.157749e-01,20:9.461253e-01):1.239458e-01,(23:1.047691e-01,(((((24:1.548506e-01,32:4.811323e-01):2.368127e-01,31:7.706035e-01):9.195543e-02,(30:2.665508e-01,(29:2.028002e-01,((28:1.124397e-01,26:7.711714e-03):4.088972e-02,25:4.650204e-02):2.431488e-01):5.284709e-02):1.555409e-01):7.874218e-02,33:5.444134e-01):5.156157e-02,34:4.856265e-01):5.227200e-02):3.449994e-01):9.844217e-01,1:9.408633e-01);
   tree gen.117000 = [&U] ((34:2.188219e-01,(((35:2.371075e-01,20:4.815440e-01):8.885335e-01,((((32:4.635359e-01,24:5.803767e-03):1.778826e-01,31:1.139283e+00):1.720925e-01,(28:1.648844e-01,(25:7.038657e-02,26:3.242638e-02):3.147882e-03):2.411758e-01):5.797614e-02,((29:1.790513e-01,33:3.130028e-01):9.199565e-03,30:2.330469e-01):2.489084e-01):2.005192e-01):9.063059e-04,23:1.703320e-01):9.163120e-02):9.475494e-01,((((10:6.220530e-01,(((15:5.959044e-02,3:1.131219e-01):3.241381e-01,6:3.334816e-01):2.022351e-01,9:5.357533e-01):3.136483e-01):1.214856e-01,(11:4.820920e-01,(12:6.270239e-01,((4:3.373091e-01,((7:8.183649e-02,2:1.005019e-01):3.446753e-01,5:3.210591e-01):7.901138e-02):9.265063e-02,8:3.822908e-01):1.640753e-01):9.686162e-02):2.920269e-01):5.448005e-01,(27:1.352658e+00,((14:1.061193e+00,13:8.792741e-01):3.270389e-01,((17:9.760848e-02,18:1.294317e-01):4.183771e-01,16:5.024324e-01):4.053119e+00):3.508483e-01):4.549513e-02):4.263003e-01,((21:1.982001e-02,22:7.344514e-02):8.829803e-01,19:1.177917e+00):5.494176e-01):2.053743e-01,1:9.579791e-01);
   tree gen.117500 = [&U] (((35:5.876536e-01,20:9.666653e-01):1.492551e-01,((23:1.817868e-01,((25:3.641513e-02,(((32:4.826980e-01,24:1.896445e-01):3.459544e-02,28:3.841387e-01):3.265865e-02,31:9.442957e-01):1.198395e-01):1.914304e-02,26:3.346398e-03):2.436579e-02):1.793979e-01,(((33:3.710496e-01,30:1.019492e-01):2.878532e-02,34:5.360874e-02):1.556967e-01,29:1.019180e-01):2.243871e-01):3.222597e-01):1.017586e+00,((((13:8.079869e-01,14:1.152690e+00):5.481839e-01,((16:6.097004e-01,(17:8.440479e-02,18:1.058491e-01):2.297833e-01):3.831924e+00,27:1.721831e+00):6.370589e-02):2.297911e-01,((((((7:8.118216e-02,2:1.125904e-01):3.331287e-01,4:3.495133e-01):6.833176e-02,5:3.726683e-01):6.751952e-02,8:4.057921e-01):1.538832e-01,(11:5.006635e-01,12:5.924238e-01):9.924862e-02):2.755193e-01,((9:5.561594e-01,((3:1.139350e-01,15:7.521000e-02):3.145674e-01,6:3.706564e-01):2.112002e-01):2.489208e-01,10:4.914600e-01):1.330094e-01):3.964249e-01):4.416773e-01,(19:9.973977e-01,(22:7.591264e-02,21:5.608634e-02):6.232346e-01):6.883614e-01):2.843234e-01,1:8.830509e-01);
   tree gen.118000 = [&U] ((35:7.704403e-01,(20:9.356082e-01,((33:3.706094e-01,(29:1.347680e-01,(30:1.597573e-01,34:1.877162e-01):6.538203e-02):8.784193e-02):6.816751e-02,(23:1.815711e-01,(((28:3.583122e-01,(32:4.963051e-01,24:1.894196e-01):1.584748e-01):9.243247e-02,(25:3.368832e-02,26:2.221247e-02):2.920510e-01):2.460428e-02,31:1.199639e+00):4.251423e-02):1.260870e-01):3.287812e-01):4.692695e-03):5.871359e-01,(((((16:7.789742e-01,(17:8.430466e-02,18:1.057235e-01):2.295107e-01):3.827378e+00,27:1.567148e+00):2.237655e-01,(13:7.470749e-01,14:9.836988e-01):5.274526e-01):1.465051e-01,((((((7:8.108585e-02,2:8.765417e-02):3.052558e-01,4:3.292529e-01):2.912204e-02,5:3.722262e-01):6.175222e-02,8:4.053107e-01):1.490017e-01,(11:5.003396e-01,12:5.917210e-01):8.624582e-02):2.884247e-01,((9:5.109842e-01,((3:1.137999e-01,15:5.974240e-02):3.141942e-01,6:3.702167e-01):1.989597e-01):2.470976e-01,10:4.594477e-01):1.328516e-01):3.959547e-01):4.410091e-01,(19:9.962145e-01,(22:4.233585e-02,21:8.207555e-02):8.344035e-01):5.455443e-01):1.696850e-01,1:8.820034e-01);
   tree gen.118500 = [&U] (((20:3.307991e-01,35:2.615002e-02):1.213907e+00,(((((29:2.024892e-01,(34:2.732730e-01,30:1.786999e-02):1.753639e-01):1.483717e-01,(31:8.479626e-01,(32:5.501523e-01,(24:8.152480e-02,(26:1.414184e-02,25:2.777346e-02):7.487726e-02):1.718763e-02):9.939150e-02):1.392678e-01):1.058803e-02,28:4.307073e-01):2.107057e-01,23:2.563806e-01):3.837840e-02,33:4.109421e-01):1.043524e-01):9.454433e-01,((((13:8.256606e-01,14:1.212530e+00):5.764792e-01,((17:1.125563e-01,18:9.131567e-02):3.555814e-01,16:6.599673e-01):3.980265e+00):1.262681e-01,((10:6.002872e-01,(((15:7.257343e-02,3:1.070819e-01):2.792079e-01,(6:2.211577e-01,27:1.586683e+00):1.681706e-01):2.135296e-01,9:5.184331e-01):2.646582e-01):1.236857e-01,((11:5.402819e-01,((((2:1.022081e-01,7:7.562378e-02):2.659570e-01,5:3.763940e-01):8.418378e-02,4:3.507822e-01):7.906689e-02,8:4.215092e-01):1.470533e-01):6.756051e-02,12:5.353683e-01):2.342407e-01):3.858229e-01):5.484673e-01,(19:1.266125e+00,(21:4.709813e-02,22:1.072112e-01):7.479617e-01):5.996201e-01):2.404153e-01,1:9.714223e-01);
   tree gen.119000 = [&U] (((((14:1.240127e+00,13:7.128092e-01):4.169946e-01,((18:1.257628e-01,17:1.101610e-01):3.829432e-01,16:6.166345e-01):3.744520e+00):1.884536e-01,(((11:4.972010e-01,12:6.634076e-01):9.024642e-02,(8:3.729037e-01,(4:4.360236e-01,((7:9.372896e-02,2:7.878329e-02):3.018307e-01,5:3.515345e-01):1.008725e-01):6.788858e-02):1.593914e-01):2.863998e-01,((((15:7.973233e-02,3:9.787858e-02):3.259226e-01,(6:2.032420e-01,27:1.465694e+00):1.500774e-01):2.083001e-01,9:5.231213e-01):3.312307e-01,10:5.324647e-01):1.963752e-01):2.890726e-01):5.801334e-01,((22:5.455928e-02,21:8.249071e-02):6.648579e-01,19:1.042534e+00):4.785031e-01):2.401922e-01,((35:1.266471e-01,20:2.337842e-01):7.228181e-01,((((33:3.979905e-01,29:2.214952e-01):5.030831e-02,30:3.237310e-01):5.852062e-02,23:1.257498e-01):8.010456e-03,(34:4.268822e-01,((31:1.000290e+00,(24:1.805451e-02,32:4.534232e-01):3.362004e-01):1.075391e-01,((26:1.829820e-02,28:8.263804e-02):3.048383e-02,25:3.564428e-02):2.490327e-01):1.203166e-01):2.946440e-03):2.997885e-01):8.596862e-01,1:9.119736e-01);
   tree gen.119500 = [&U] (((((14:1.124345e+00,13:6.987711e-01):4.087823e-01,((18:1.232861e-01,17:7.778817e-02):3.754015e-01,16:6.044905e-01):3.670775e+00):2.260711e-01,((11:4.874091e-01,((8:3.655597e-01,(4:4.274365e-01,((7:1.126795e-01,2:8.770477e-02):2.958865e-01,5:3.446113e-01):4.999039e-02):6.655158e-02):1.264836e-01,12:6.503425e-01):9.187007e-02):3.014306e-01,((((15:7.816209e-02,3:9.595096e-02):2.513102e-01,(6:4.602677e-02,27:1.662894e+00):3.963208e-01):2.041979e-01,9:5.128189e-01):3.247074e-01,10:5.219783e-01):1.906297e-01):3.146685e-01):5.997434e-01,((22:5.348479e-02,21:7.994409e-02):6.517642e-01,19:1.022003e+00):4.690795e-01):2.354619e-01,((35:3.181076e-01,20:2.051320e-01):7.104926e-01,((23:3.009793e-01,(33:3.679508e-01,(29:1.130999e-01,30:3.173554e-01):2.914073e-02):1.096531e-01):4.038572e-02,(((31:9.805898e-01,(24:1.050702e-01,32:5.311411e-01):8.311559e-02):1.489808e-01,((25:3.425682e-02,26:1.845318e-02):9.525175e-02,28:4.641226e-02):2.946843e-01):8.959170e-02,34:2.392224e-01):3.252463e-02):4.634017e-01):8.607995e-01,1:8.940132e-01);
   tree gen.120000 = [&U] ((35:4.456451e-01,(20:1.216042e+00,((34:4.778974e-01,((23:7.605644e-02,30:2.190266e-01):7.172556e-02,(33:4.735117e-01,(29:1.420463e-01,(25:6.744084e-02,26:6.944788e-03):3.404267e-01):1.406841e-01):9.868494e-02):8.916288e-02):4.939282e-02,(28:3.293972e-01,(31:1.390013e+00,(32:2.167238e-01,24:4.416297e-03):2.414976e-01):1.343160e-01):1.155925e-01):2.729135e-01):2.238118e-01):5.645210e-01,(((((16:7.295471e-01,(17:5.177281e-02,18:1.792842e-01):2.326644e-01):3.278784e+00,27:1.400377e+00):5.667905e-01,(13:6.671086e-01,14:9.972158e-01):4.043399e-01):3.902183e-01,(((((5:3.773409e-01,(7:1.112748e-01,2:8.512255e-02):3.110317e-01):6.445620e-02,4:3.983122e-01):8.102004e-02,8:3.995636e-01):1.332685e-01,(11:4.203425e-01,12:6.063936e-01):9.781182e-02):2.718338e-01,((9:5.341446e-01,((3:8.077533e-02,15:9.188416e-02):3.036603e-01,6:4.186217e-01):2.036055e-01):2.301839e-01,10:5.357452e-01):1.562400e-01):3.756991e-01):4.997925e-01,(19:9.804445e-01,(22:3.339901e-02,21:1.268789e-01):8.392363e-01):6.638681e-01):1.098236e-01,1:8.843636e-01);
   tree gen.120500 = [&U] ((((21:1.002720e-01,22:8.135134e-02):7.947516e-01,19:1.152475e+00):5.018586e-01,(((10:6.435162e-01,(((15:8.043564e-02,3:1.090252e-01):2.313395e-01,6:3.190876e-01):2.409808e-01,9:5.335473e-01):2.700153e-01):1.687858e-01,(11:4.982829e-01,(12:6.463442e-01,((((7:9.976346e-02,2:1.148910e-01):2.899571e-01,4:3.404433e-01):3.181721e-02,5:3.032770e-01):7.705936e-02,8:3.807167e-01):1.668219e-01):2.607201e-02):2.344688e-01):3.431358e-01,(((14:1.155936e+00,13:6.865985e-01):4.650801e-01,((17:1.042584e-01,18:1.183302e-01):4.395461e-01,16:5.003637e-01):3.607597e+00):9.342860e-02,27:1.108135e+00):4.422701e-02):6.024457e-01):1.868868e-01,(((35:1.282938e-01,20:7.481265e-01):5.672494e-01,34:3.606748e-01):7.949012e-03,(23:1.678853e-01,((((32:4.851228e-01,24:1.402019e-01):1.779241e-01,31:9.186941e-01):1.589139e-01,(28:2.156804e-01,(25:5.801049e-02,26:1.446185e-03):4.375039e-03):1.408356e-01):4.287878e-02,((30:2.002765e-01,33:8.111512e-01):3.206587e-02,29:3.702109e-01):1.510827e-01):1.223582e-01):1.408131e-01):7.278610e-01,1:9.540346e-01);
   tree gen.121000 = [&U] (((19:9.817171e-01,(22:9.317615e-02,21:3.480635e-02):9.191777e-01):5.923126e-01,(((14:1.168877e+00,13:7.360381e-01):5.750095e-01,(27:1.195676e+00,(16:7.635011e-01,(17:9.025597e-02,18:1.547733e-01):1.602391e-01):4.764832e+00):8.015942e-03):7.741344e-02,((10:5.555280e-01,(9:5.226032e-01,((15:9.363732e-02,3:9.815718e-02):2.276596e-01,6:3.839953e-01):2.061968e-01):2.930546e-01):1.260404e-01,(12:6.083582e-01,(11:5.578152e-01,((((7:1.109245e-01,2:9.628798e-02):3.489845e-01,5:3.642658e-01):5.840738e-02,4:3.657865e-01):1.175553e-01,8:3.906876e-01):1.487231e-01):1.091816e-01):2.878234e-01):3.906287e-01):5.776599e-01):2.005031e-01,((33:6.047384e-01,(((29:1.528128e-01,(34:2.184039e-01,30:1.449418e-01):4.722942e-02):2.007864e-01,(25:4.873377e-02,26:6.517818e-03):4.602119e-01):1.369773e-01,((24:3.031198e-01,(28:3.087579e-01,(31:7.474171e-01,32:7.113711e-01):2.551071e-01):3.720917e-02):1.621631e-01,23:3.161826e-01):1.719673e-02):1.565438e-01):2.315752e-01,(20:1.089387e+00,35:1.744369e-01):2.215440e-01):7.810233e-01,1:9.242781e-01);
   tree gen.121500 = [&U] ((((((29:1.996308e-01,30:2.128091e-01):1.539823e-01,(23:1.398605e-01,((25:2.530344e-02,26:2.501162e-03):1.053575e-01,((31:1.080989e+00,(34:3.824217e-01,32:6.279153e-01):3.345459e-02):1.416887e-01,(28:5.291732e-01,24:1.646638e-01):2.177222e-02):1.073521e-02):3.801425e-02):1.826944e-01):1.824455e-01,33:6.181474e-01):2.856738e-01,20:1.269052e+00):4.959920e-01,35:8.258033e-01):3.940987e-01,(((((11:5.595558e-01,12:5.709224e-01):1.093071e-01,(8:4.060844e-01,(((7:1.163540e-01,2:1.098078e-01):3.317546e-01,5:3.391372e-01):5.630146e-02,4:3.437731e-01):6.513351e-02):1.088660e-01):3.235966e-01,(10:5.251342e-01,(9:5.732999e-01,((3:1.017318e-01,15:1.037157e-01):2.914438e-01,(27:2.224405e+00,6:5.529738e-02):3.051918e-01):2.012718e-01):3.045384e-01):8.450536e-02):3.197207e-01,((14:1.199934e+00,13:7.053277e-01):4.752963e-01,((18:1.455133e-01,17:1.043912e-01):3.464660e-01,16:6.765885e-01):4.323247e+00):1.866623e-01):5.138163e-01,(19:1.125576e+00,(21:8.193435e-02,22:5.611734e-02):8.566357e-01):5.770559e-01):3.525357e-01,1:8.963448e-01);
   tree gen.122000 = [&U] (((20:1.330015e+00,35:7.035124e-01):6.540180e-03,(((((29:1.280167e-02,34:1.076840e-01):2.689748e-01,30:1.899071e-01):1.518523e-01,((32:6.764050e-01,(31:9.303528e-01,24:1.217997e-01):1.804443e-03):2.223332e-01,28:3.426863e-01):3.114159e-02):1.197068e-01,((26:3.246607e-03,25:1.299260e-01):2.857849e-01,23:2.452127e-01):1.961682e-02):1.752406e-01,33:8.211570e-01):1.790735e-01):7.107508e-01,((((10:6.349869e-01,((((15:7.931886e-02,3:1.092974e-01):1.419679e-01,27:1.664532e+00):1.840928e-01,6:3.230332e-01):2.595314e-01,9:4.855964e-01):2.844161e-01):1.343604e-01,((((4:3.263750e-01,((2:8.401519e-02,7:1.006110e-01):2.872188e-01,5:3.632068e-01):5.971016e-02):1.155886e-01,8:4.031550e-01):1.665137e-01,12:6.201016e-01):2.324504e-02,11:5.296913e-01):2.984613e-01):4.031450e-01,((13:7.121561e-01,14:1.280521e+00):4.168691e-01,((17:1.252647e-01,18:9.951381e-02):2.332600e-01,16:7.048786e-01):4.214731e+00):3.685590e-01):5.230085e-01,(19:1.144618e+00,(21:1.432251e-01,22:7.179012e-02):8.119610e-01):6.392583e-01):1.217120e-01,1:1.017121e+00);
   tree gen.122500 = [&U] ((((21:9.463501e-02,22:1.208250e-01):5.993905e-01,19:1.079523e+00):5.997171e-01,(((10:5.629925e-01,(((15:8.316007e-02,3:9.663964e-02):2.376354e-01,6:3.647732e-01):2.473735e-01,9:5.239621e-01):3.488894e-01):1.300736e-01,(((((5:3.224004e-01,(7:8.577515e-02,2:1.133932e-01):3.515809e-01):8.389692e-02,4:3.657602e-01):6.914778e-02,8:4.090285e-01):2.172410e-01,12:5.586480e-01):1.023788e-01,11:4.638876e-01):2.572084e-01):4.005615e-01,((14:1.180037e+00,13:7.376571e-01):3.549046e-01,(27:1.232924e+00,((17:9.519256e-02,18:1.420625e-01):3.438726e-01,16:6.172479e-01):3.752797e+00):1.900549e-02):4.222114e-01):4.600740e-01):1.717849e-01,((35:4.211486e-01,20:6.594625e-01):6.699735e-01,((23:2.090338e-01,(33:3.074301e-01,34:9.441117e-02):2.022553e-01):5.629233e-02,(((31:8.805326e-01,24:3.661673e-01):5.959033e-02,(30:3.345894e-01,(29:2.259774e-01,(25:2.576163e-02,26:1.110310e-02):3.785856e-01):6.976151e-03):1.021870e-01):1.696849e-02,(32:6.607262e-01,28:5.484529e-01):3.504052e-02):1.044209e-01):3.127623e-01):7.371750e-01,1:9.752372e-01);
   tree gen.123000 = [&U] (((((14:1.154962e+00,13:7.399628e-01):5.444627e-01,((18:1.373858e-01,17:6.628469e-02):2.954091e-01,16:5.886559e-01):4.000678e+00):8.201528e-02,((12:6.264111e-01,((8:3.550692e-01,(4:3.291133e-01,(5:2.922799e-01,(7:9.731773e-02,2:8.694763e-02):3.329343e-01):6.102573e-02):7.586206e-02):2.117082e-01,11:4.791452e-01):8.244646e-02):2.018229e-01,((((15:6.648624e-02,3:1.111592e-01):2.671591e-01,(6:7.755270e-02,27:1.603520e+00):2.765489e-01):2.007515e-01,9:5.449628e-01):2.257602e-01,10:5.977164e-01):8.829870e-02):3.139141e-01):5.043339e-01,((22:1.313025e-01,21:1.378363e-01):6.290091e-01,19:9.239884e-01):5.944820e-01):1.753595e-01,((35:3.095136e-01,20:7.518914e-01):3.581372e-01,((((28:3.365726e-01,24:2.063961e-01):5.679554e-02,((32:5.830196e-01,31:7.458381e-01):1.348243e-01,(25:4.589904e-02,26:4.650187e-02):4.359959e-02):4.751867e-02):1.575310e-01,((34:1.081718e-01,33:1.824329e-01):2.259634e-01,(29:2.190328e-01,30:1.289853e-01):1.314896e-01):1.121795e-01):1.874181e-01,23:6.305399e-02):1.550289e-01):6.532677e-01,1:8.258452e-01);
   tree gen.123500 = [&U] (((20:1.194479e+00,(33:6.439901e-01,((34:4.521423e-01,(((29:2.544294e-01,(30:1.569068e-01,28:7.533541e-02):2.052893e-01):1.446704e-01,((32:5.495514e-01,24:8.768187e-02):2.431143e-01,31:9.375616e-01):1.189684e-01):3.965246e-02,(25:3.241452e-02,26:1.383061e-02):2.514317e-01):1.525114e-01):6.824941e-02,23:1.858443e-01):3.445703e-03):4.749033e-02):2.210435e-01,35:5.387257e-01):6.251514e-01,(((((13:6.020113e-01,14:1.223209e+00):5.209386e-01,(16:6.507886e-01,(17:6.659579e-02,18:1.426706e-01):2.092031e-01):4.077373e+00):1.188163e-01,(((((4:3.778605e-01,(5:2.845098e-01,(7:8.962659e-02,2:9.494538e-02):2.779005e-01):1.009887e-01):1.259781e-01,8:3.768290e-01):1.941059e-01,11:4.745060e-01):4.613477e-02,12:5.717872e-01):2.432078e-01,((9:4.926938e-01,((3:9.013592e-02,15:6.799607e-02):3.216488e-01,6:3.134695e-01):2.066060e-01):2.017828e-01,10:5.457593e-01):1.205372e-01):4.226350e-01):5.414800e-02,27:2.496818e+00):4.313647e-01,(19:9.987709e-01,(22:9.806515e-02,21:4.281907e-02):6.450983e-01):7.051522e-01):1.473226e-01,1:1.004856e+00);
   tree gen.124000 = [&U] ((((21:7.827688e-02,22:9.084360e-02):6.445825e-01,19:1.169287e+00):5.736622e-01,(((10:5.885096e-01,(((15:8.692921e-02,3:1.010197e-01):2.484059e-01,6:3.855396e-01):1.409251e-01,9:5.477101e-01):3.574645e-01):1.098266e-01,((11:4.849128e-01,12:6.303350e-01):8.338535e-02,(((5:3.370128e-01,(7:8.966282e-02,2:1.110515e-01):2.890962e-01):5.171204e-02,4:3.837544e-01):6.959390e-02,8:4.824118e-01):1.693455e-01):2.770525e-01):5.078471e-01,(((17:9.394041e-02,18:1.417596e-01):2.983241e-01,16:6.671570e-01):4.158837e+00,((14:1.257670e+00,13:7.972812e-01):2.033231e-01,27:1.288805e+00):1.456719e-01):3.015910e-01):4.384865e-01):1.134452e-01,((35:9.666937e-03,20:2.880139e-01):9.682180e-01,(((24:2.859274e-01,((31:9.407375e-01,32:6.460627e-01):1.422625e-01,28:4.943331e-01):7.200536e-02):7.135846e-02,((25:3.348460e-02,26:1.998612e-02):5.947738e-01,(33:4.006763e-02,34:3.105224e-02):4.003015e-01):1.085917e-01):3.708229e-02,(23:1.507625e-01,(29:2.924384e-01,30:1.728382e-01):1.386048e-01):5.368181e-02):1.982607e-01):7.427227e-01,1:1.000104e+00);
   tree gen.124500 = [&U] (((19:9.771857e-01,(22:1.742332e-02,21:1.089012e-01):6.932764e-01):7.715307e-01,(27:1.711351e+00,(((14:1.122450e+00,13:7.859405e-01):4.076842e-01,(16:7.038968e-01,(17:7.814157e-02,18:1.751542e-01):3.202557e-01):4.642405e+00):2.071949e-01,((10:5.501027e-01,(9:5.079234e-01,((15:6.515259e-02,3:1.201789e-01):2.717515e-01,6:3.814437e-01):1.474193e-01):2.803536e-01):1.010686e-01,((((((7:6.516891e-02,2:1.048801e-01):3.114039e-01,5:3.246906e-01):7.713827e-02,4:4.024454e-01):4.079367e-02,8:3.790714e-01):2.762113e-01,12:5.728478e-01):4.476552e-02,11:4.412156e-01):2.666829e-01):4.708284e-01):1.185541e-01):3.903606e-01):2.192151e-01,(((29:2.944038e-01,30:1.460651e-01):1.212327e-01,((33:5.083310e-01,(26:1.391398e-02,25:2.604379e-02):1.182217e-01):2.464526e-01,(24:4.805028e-01,(34:2.237669e-01,(23:2.660693e-01,(31:8.892513e-01,(32:7.851375e-01,28:2.727015e-01):3.087174e-02):2.435582e-01):2.754032e-02):1.058414e-01):4.450531e-02):2.059525e-02):3.274791e-01,(20:9.541617e-01,35:6.014071e-01):3.376450e-01):8.102489e-01,1:9.263739e-01);
   tree gen.125000 = [&U] ((((((28:3.528688e-01,(((26:6.538138e-03,25:1.540116e-02):3.933326e-02,(24:8.948552e-02,32:5.249716e-01):1.032440e-01):6.568622e-02,31:1.058340e+00):1.761638e-01):2.467057e-02,(29:1.844460e-01,30:2.751992e-01):1.177562e-01):9.937970e-02,(23:8.331795e-02,33:4.157736e-01):1.779560e-01):1.072274e-01,(20:1.073466e+00,34:9.236727e-02):1.568244e-01):3.253693e-01,35:1.026601e+00):6.374826e-01,(((((12:6.023979e-01,11:4.877064e-01):1.001694e-01,(8:3.691161e-01,(((7:8.963817e-02,2:1.051318e-01):2.790968e-01,5:3.215962e-01):9.107753e-02,4:3.392887e-01):6.520099e-02):1.180798e-01):2.626475e-01,(10:5.182840e-01,(9:5.771401e-01,((3:9.960041e-02,15:7.592907e-02):2.511866e-01,(27:1.495638e+00,6:4.953027e-02):2.992142e-01):1.923556e-01):3.005658e-01):1.621561e-01):3.267057e-01,((14:1.107284e+00,13:7.258102e-01):4.120571e-01,((18:1.422733e-01,17:6.803268e-02):2.819507e-01,16:5.777380e-01):4.322649e+00):3.080387e-01):6.039523e-01,(19:1.114743e+00,(21:9.067482e-02,22:3.840085e-02):7.518898e-01):5.486605e-01):2.080108e-01,1:9.725409e-01);
   tree gen.125500 = [&U] ((((((29:2.893228e-01,30:2.783731e-01):1.233005e-01,(23:8.427890e-02,33:4.205689e-01):1.224590e-01):1.005259e-01,(28:4.402633e-01,((26:6.941652e-03,(25:1.434985e-02,(32:4.296936e-01,24:6.211202e-02):1.944297e-01):1.280566e-02):2.494850e-02,31:1.104787e+00):1.107776e-01):9.707479e-02):1.526646e-01,(20:1.085847e+00,34:2.154374e-01):3.772841e-02):2.823458e-01,35:4.322684e-01):6.448349e-01,((((11:4.853075e-01,((8:3.733733e-01,(((7:9.067201e-02,2:1.063443e-01):2.845037e-01,5:3.253053e-01):9.212797e-02,4:3.432019e-01):4.550255e-02):1.720762e-01,12:6.583182e-01):1.020358e-01):2.656767e-01,(10:5.242616e-01,(9:5.837965e-01,((3:1.065501e-01,15:6.140916e-02):3.179479e-01,(27:1.512888e+00,6:7.240658e-03):3.469515e-01):1.945741e-01):3.040323e-01):1.371680e-01):3.304737e-01,((14:1.120055e+00,13:7.341813e-01):4.168096e-01,((18:1.439142e-01,17:6.881733e-02):2.978830e-01,16:5.844013e-01):4.372504e+00):3.977077e-01):4.709410e-01,(19:1.127599e+00,(21:9.172061e-02,22:7.056677e-02):6.805744e-01):5.608713e-01):2.268992e-01,1:9.837576e-01);
   tree gen.126000 = [&U] (((((14:1.144839e+00,13:7.423791e-01):4.460000e-01,((18:1.399179e-01,17:9.474907e-02):3.520435e-01,16:6.236247e-01):3.650776e+00):2.949951e-01,(((12:6.067347e-01,(8:3.746664e-01,(4:3.347523e-01,((7:1.237609e-01,2:1.123217e-01):3.376578e-01,5:3.148949e-01):6.077618e-02):1.087346e-01):1.873794e-01):4.438265e-02,11:5.780717e-01):2.472389e-01,((((15:1.023808e-01,3:9.348555e-02):3.071785e-01,(6:1.405261e-01,27:2.062943e+00):2.176891e-01):2.156982e-01,9:4.725735e-01):3.243090e-01,10:5.829316e-01):1.096502e-01):3.565195e-01):5.076120e-01,((22:1.316153e-01,21:1.008248e-01):6.726293e-01,19:1.119856e+00):6.205751e-01):1.892830e-01,((35:2.915481e-01,20:1.240911e-01):5.452210e-01,(34:3.915316e-01,((((28:3.563723e-01,((32:9.242874e-01,31:8.882747e-01):2.425095e-01,24:2.437517e-01):4.454597e-02):5.293845e-02,(25:5.077762e-02,26:4.632319e-04):1.831345e-01):8.172542e-02,33:5.685189e-01):4.574913e-03,(30:3.570100e-01,(29:1.124846e-01,23:6.792132e-02):9.984596e-02):9.491701e-02):3.217771e-02):3.065182e-01):8.931880e-01,1:9.187535e-01);
   tree gen.126500 = [&U] (((((((28:5.808320e-01,((25:4.226010e-02,26:2.931249e-03):5.447833e-02,24:3.937655e-02):4.271492e-02):2.375383e-02,(32:7.464314e-01,31:1.112031e+00):8.501498e-02):1.663541e-01,(23:1.391516e-02,33:3.683967e-01):2.385634e-01):3.162702e-02,(34:5.205526e-01,(29:2.168343e-01,30:2.801985e-01):1.492317e-01):9.292646e-02):3.999758e-01,20:1.092967e+00):1.783129e-01,35:2.555835e-01):6.490633e-01,(((((12:6.626349e-01,11:4.884898e-01):8.557386e-02,(8:4.279965e-01,(((7:9.126657e-02,2:9.496810e-02):3.481960e-01,5:3.274384e-01):8.335325e-02,4:3.384669e-01):6.614999e-02):1.921630e-01):2.792292e-01,(10:5.256137e-01,(9:5.876246e-01,((3:1.091664e-01,15:7.913864e-02):2.966110e-01,(27:1.011415e+00,6:1.649465e-01):1.673728e-01):2.324802e-01):3.076800e-01):1.370420e-01):3.970483e-01,((14:1.127399e+00,13:7.389955e-01):3.562042e-01,((18:1.448579e-01,17:6.926859e-02):2.998363e-01,16:5.661680e-01):3.963223e+00):2.742919e-01):5.592321e-01,(19:1.103215e+00,(21:1.171182e-02,22:1.793166e-01):7.713645e-01):6.219589e-01):9.152867e-02,1:9.902084e-01);
   tree gen.127000 = [&U] (((((14:1.127343e+00,13:7.310335e-01):4.944366e-01,((18:1.833552e-01,17:5.204215e-02):3.466633e-01,16:6.140940e-01):4.150167e+00):9.954314e-02,((12:5.329953e-01,(11:5.043496e-01,(8:3.833192e-01,(4:3.306563e-01,((7:6.918067e-02,2:1.106051e-01):2.921397e-01,5:3.706229e-01):4.276852e-02):9.196014e-02):1.591977e-01):1.051556e-01):2.209922e-01,((((15:8.961479e-02,3:9.205683e-02):3.024840e-01,(6:4.886342e-02,27:2.031415e+00):3.443068e-01):2.124017e-01,9:4.774432e-01):2.696532e-01,10:5.359539e-01):1.330504e-01):3.494895e-01):4.509533e-01,((22:6.696699e-02,21:9.928389e-02):7.180545e-01,19:1.035018e+00):5.505385e-01):2.155334e-01,((35:2.571466e-01,20:2.942773e-01):7.914687e-01,((((29:1.866934e-01,(30:3.529702e-01,23:1.844302e-01):3.172418e-02):6.337746e-02,(33:5.391653e-01,(((32:6.148815e-01,31:8.746994e-01):1.034427e-01,28:2.678604e-01):5.352988e-02,24:2.472148e-01):9.818944e-02):2.612119e-02):1.813583e-02,34:2.678988e-01):1.275120e-01,(25:5.000160e-02,26:3.769380e-03):3.649113e-01):3.343220e-01):7.774657e-01,1:9.282983e-01);
   tree gen.127500 = [&U] (((20:1.838946e-01,35:2.358343e-01):6.796836e-01,(33:5.626506e-01,(((29:1.137298e-01,32:7.005533e-01):6.725337e-03,(28:3.381948e-01,30:2.115873e-01):1.637706e-01):7.896169e-02,(((25:3.725341e-02,26:6.380312e-04):2.196367e-01,(24:1.776866e-01,31:1.187382e+00):3.457508e-02):9.419984e-02,(34:4.745598e-01,23:1.355612e-01):1.125781e-01):7.351093e-02):1.097109e-01):5.463718e-01):5.971213e-01,((((((8:3.949248e-01,((5:3.475261e-01,(7:8.705402e-02,2:8.762982e-02):3.330138e-01):8.796039e-02,4:3.983637e-01):6.378696e-02):2.222791e-01,12:6.475888e-01):5.252273e-02,11:4.507437e-01):2.526946e-01,(10:4.849990e-01,(9:5.422183e-01,((3:1.007310e-01,15:7.027971e-02):2.735426e-01,(27:1.623317e+00,6:1.149944e-01):2.747291e-01):1.895315e-01):2.157949e-01):1.419277e-01):3.485656e-01,((14:1.101527e+00,13:6.971458e-01):5.689173e-01,((18:1.374802e-01,17:6.391614e-02):2.766676e-01,16:5.224197e-01):3.656981e+00):3.527809e-01):5.509537e-01,(19:1.017969e+00,(21:1.075171e-01,22:3.673897e-02):7.117604e-01):7.099333e-01):1.321528e-01,1:9.136940e-01);
   tree gen.128000 = [&U] (((19:9.183313e-01,(22:1.575163e-02,21:1.059532e-01):6.942834e-01):6.213757e-01,((16:7.959003e-01,(17:9.936378e-02,18:1.465915e-01):6.507480e-02):4.066723e+00,((((10:5.709210e-01,(9:5.438015e-01,((15:8.095707e-02,3:9.815351e-02):2.449279e-01,6:3.899435e-01):2.297141e-01):2.315164e-01):1.583110e-01,(12:5.051848e-01,(11:4.513005e-01,(8:3.734807e-01,(4:3.518572e-01,((7:7.714013e-02,2:9.938462e-02):3.204052e-01,5:3.309566e-01):7.948762e-02):6.507642e-02):2.057327e-01):1.013203e-01):2.004250e-01):3.044851e-01,(14:1.149975e+00,13:7.499161e-01):8.128052e-01):5.857000e-02,27:1.399547e+00):9.673064e-02):3.269258e-01):1.451295e-01,(((34:1.849518e-01,(((25:1.166386e-02,33:1.016492e-01):2.310252e-02,26:2.934588e-02):2.849727e-01,((20:1.222535e+00,30:1.223698e-01):9.503590e-02,29:1.899826e-01):1.398224e-01):1.270677e-01):3.779063e-02,(24:3.464097e-01,(((32:8.358308e-01,28:3.699927e-01):8.029561e-02,31:6.998041e-01):1.296828e-01,23:1.640186e-01):8.777866e-02):4.466193e-02):6.413573e-01,35:9.296535e-01):3.727485e-01,1:9.587240e-01);
   tree gen.128500 = [&U] (((((10:6.804246e-01,(9:6.391882e-01,(6:3.954516e-01,(15:7.839855e-02,3:1.216533e-01):2.698423e-01):2.010885e-01):2.069459e-01):1.865430e-01,(11:5.067416e-01,(12:6.648312e-01,((4:3.965533e-01,(5:3.394551e-01,(7:9.006708e-02,2:7.979687e-02):3.279118e-01):6.797269e-02):6.520411e-02,8:4.207217e-01):1.823609e-01):4.981935e-02):2.410935e-01):3.795137e-01,((14:1.342626e+00,13:8.671957e-01):5.398371e-01,((18:1.581682e-01,17:8.510710e-02):3.966269e-01,16:6.439989e-01):4.131104e+00):1.754014e-01):6.496160e-01,((22:1.664825e-01,21:8.903601e-02):6.668349e-01,19:1.176682e+00):7.030438e-01):1.580875e-01,((35:2.816560e-02,27:1.672258e+00):5.167606e-01,((((20:8.550473e-01,29:1.084380e-01):2.719010e-01,30:1.885799e-01):3.886456e-03,23:3.202354e-02):1.065914e-01,(34:4.645737e-01,((28:3.205614e-01,((((32:6.658129e-01,31:9.265325e-01):8.440527e-02,25:1.289289e-03):5.486566e-02,26:6.214779e-03):4.656831e-02,24:4.584434e-01):2.594987e-02):3.629610e-02,33:5.882630e-01):1.395915e-01):1.007170e-01):5.101492e-01):7.138564e-01,1:9.447534e-01);
   tree gen.129000 = [&U] (((((14:1.266306e+00,13:7.333216e-01):3.614124e-01,((18:2.040202e-01,17:5.397846e-02):3.392423e-01,16:6.508190e-01):4.386449e+00):3.149642e-01,(((4:3.122995e-01,(((7:6.984253e-02,2:1.061472e-01):2.845414e-01,5:2.864354e-01):1.146362e-01,8:3.875105e-01):7.384322e-02):2.038953e-01,(12:5.554567e-01,11:4.437258e-01):1.667455e-01):2.640765e-01,((((15:8.087956e-02,3:1.010672e-01):3.034985e-01,(6:1.169468e-01,27:1.689683e+00):2.547402e-01):2.661691e-01,9:4.691298e-01):2.379122e-01,10:5.505124e-01):1.763205e-01):3.533110e-01):3.941229e-01,((22:1.378739e-01,21:4.888334e-02):7.402064e-01,19:1.092590e+00):5.070791e-01):2.807977e-01,((35:3.072684e-01,20:6.142539e-01):6.959196e-01,((((((32:3.587279e-01,24:4.986956e-02):2.176733e-01,31:8.842636e-01):1.284859e-01,28:3.486549e-01):9.262378e-02,(34:5.802139e-01,23:1.903593e-01):6.243946e-03):2.390212e-02,33:5.636778e-01):6.681103e-02,((25:1.578757e-02,26:1.589463e-02):2.544394e-01,(30:2.115893e-01,29:1.843668e-01):1.595624e-01):1.084154e-01):3.535146e-01):7.501041e-01,1:9.284373e-01);
   tree gen.129500 = [&U] (((((14:9.846974e-01,13:7.688787e-01):5.280643e-01,((18:1.953035e-01,17:5.167224e-02):3.185385e-01,16:6.630568e-01):3.724961e+00):2.392732e-01,(((8:3.958288e-01,(((7:7.336545e-02,2:8.581890e-02):2.723844e-01,5:3.404425e-01):4.694419e-02,4:2.989565e-01):8.215598e-02):1.741957e-01,(12:5.317249e-01,11:4.247676e-01):4.761609e-02):2.275216e-01,((((15:8.063816e-02,3:9.674907e-02):2.666841e-01,(6:1.443264e-01,27:1.498993e+00):2.509309e-01):1.831175e-01,9:5.184937e-01):2.277474e-01,10:5.269918e-01):1.687873e-01):3.382158e-01):5.288656e-01,((22:1.319833e-01,21:4.679480e-02):7.085811e-01,19:1.100997e+00):4.931772e-01):2.097818e-01,((35:1.073144e+00,((((30:1.980275e-01,29:2.630353e-01):1.140674e-01,(25:1.447211e-02,26:7.173987e-02):3.259956e-01):1.103522e-01,((((32:6.083868e-01,24:1.350009e-01):1.937746e-02,31:8.464835e-01):1.719820e-01,28:3.134189e-01):8.866644e-02,34:5.643126e-01):5.776367e-02):2.082081e-02,(23:1.822262e-01,33:5.370422e-01):5.583834e-02):1.435149e-01):2.328036e-01,20:9.647533e-01):8.055906e-01,1:9.362296e-01);
   tree gen.130000 = [&U] (((20:1.233044e+00,(((((26:1.558185e-02,25:4.679241e-02):2.873862e-01,(34:1.574781e-01,33:4.292299e-02):3.318106e-01):6.452082e-05,(30:2.583057e-01,29:1.349371e-01):1.022716e-01):1.260239e-01,(24:2.030266e-01,(28:5.098649e-01,(32:6.494651e-01,31:9.023935e-01):4.710300e-02):1.513651e-01):9.995553e-02):1.456709e-01,23:1.896126e-01):7.316854e-02):4.843935e-01,35:7.647366e-01):3.446211e-01,(((22:1.219479e-02,21:1.339125e-01):7.088446e-01,19:1.141900e+00):6.539751e-01,(((11:4.614923e-01,((8:3.707295e-01,(4:3.667571e-01,(5:3.330596e-01,(7:1.239900e-01,2:1.168084e-01):3.239527e-01):4.558622e-02):6.861541e-02):2.329642e-01,12:6.382482e-01):5.940959e-02):2.228467e-01,(10:6.121235e-01,(9:5.036793e-01,(6:3.649517e-01,(15:5.859925e-02,3:1.389612e-01):2.477137e-01):2.026712e-01):2.654922e-01):1.785359e-01):4.732686e-01,((((18:1.245693e-01,17:1.102845e-01):2.550346e-01,16:7.887782e-01):4.112180e+00,27:8.286360e-01):1.689091e-01,(14:1.034841e+00,13:7.767704e-01):4.993168e-01):1.541807e-01):5.041484e-01):2.736237e-01,1:9.131519e-01);
   tree gen.130500 = [&U] ((35:2.796908e-01,((33:5.394400e-01,(23:1.160928e-01,(((30:1.570976e-01,29:1.934451e-01):1.389634e-01,34:4.516398e-01):3.079269e-02,((28:2.462383e-01,(25:3.445079e-02,26:3.953778e-03):1.154168e-01):1.028570e-01,(31:1.155604e+00,(32:3.525808e-01,24:1.150167e-01):2.961638e-01):1.210893e-01):6.011334e-02):1.670539e-01):1.861144e-02):1.306100e-01,20:1.173362e+00):4.419592e-01):5.351316e-01,((((11:4.891779e-01,(((4:3.857512e-01,((7:9.858378e-02,2:1.042298e-01):3.269123e-01,5:3.462848e-01):7.112329e-02):7.039149e-02,8:3.766917e-01):1.569066e-01,12:5.923203e-01):1.214501e-01):2.071779e-01,((9:5.592297e-01,((3:1.036494e-01,15:5.324754e-02):3.031565e-01,6:3.830476e-01):2.320561e-01):2.932445e-01,10:6.329416e-01):1.301120e-01):3.512633e-01,((14:1.138834e+00,13:7.958106e-01):4.323752e-01,((16:6.049357e-01,(17:9.147622e-02,18:1.484060e-01):3.076176e-01):4.673631e+00,27:1.953231e+00):5.162981e-04):3.152745e-01):6.071293e-01,(19:1.002441e+00,(22:1.000080e-01,21:1.020079e-01):7.670579e-01):7.266227e-01):1.927754e-01,1:1.191904e+00);
   tree gen.131000 = [&U] (((((14:1.017431e+00,13:7.460372e-01):4.569228e-01,((18:1.923194e-01,17:5.088271e-02):3.477132e-01,16:5.418408e-01):3.966732e+00):2.420174e-01,(((11:6.103072e-01,(8:4.063160e-01,((7:7.224447e-02,2:9.817811e-02):3.325229e-01,(5:3.165010e-01,4:3.574706e-01):3.800420e-02):6.294347e-02):1.686326e-01):8.819236e-02,12:5.990662e-01):2.655313e-01,((((15:6.994452e-02,3:9.527081e-02):2.626093e-01,(6:9.005203e-02,27:1.329000e+00):2.494788e-01):1.803196e-01,9:5.269178e-01):2.382511e-01,10:5.835914e-01):1.523056e-01):3.657984e-01):4.497891e-01,((22:9.340154e-02,21:7.834098e-02):6.239074e-01,19:9.236826e-01):7.786694e-01):1.872334e-01,(35:7.336942e-01,((((((((28:4.044575e-01,24:1.054123e-01):9.706420e-02,(31:8.717680e-01,32:6.241693e-01):1.292217e-01):8.644719e-02,34:5.555288e-01):1.628172e-02,(30:1.900910e-01,29:1.869419e-01):2.121433e-01):1.481652e-03,(25:7.084697e-02,26:5.430408e-02):2.578039e-01):1.375674e-01,23:1.085855e-01):9.221607e-02,33:5.408787e-01):8.694832e-02,20:1.172768e+00):6.082601e-01):2.009717e-01,1:8.829749e-01);
   tree gen.131500 = [&U] (((35:3.957748e-02,20:2.101335e-01):8.649221e-01,((((24:5.921256e-02,(28:4.188049e-01,(32:7.380126e-01,31:8.941691e-01):1.808322e-01):8.111796e-02):1.106666e-02,(34:3.952518e-01,23:2.653426e-01):8.284248e-02):2.022159e-01,(30:3.953811e-01,29:2.455170e-01):6.973776e-02):2.007498e-02,((25:5.990136e-02,26:1.615126e-02):7.512239e-02,33:4.937976e-01):1.890059e-01):1.001753e-01):1.031567e+00,((19:9.854844e-01,(21:9.299585e-02,22:1.015612e-01):7.983368e-01):6.891041e-01,(((10:5.992204e-01,((((15:8.318704e-02,3:9.074577e-02):2.670988e-01,6:4.341340e-01):8.896716e-03,27:1.969833e+00):1.463881e-01,9:5.210799e-01):3.497084e-01):1.874802e-01,(((((5:3.676559e-01,(2:9.450460e-02,7:9.599536e-02):2.942132e-01):1.040811e-01,4:3.293376e-01):7.351031e-02,8:3.541853e-01):1.825559e-01,11:5.238631e-01):6.820008e-02,12:5.499191e-01):2.277834e-01):3.571861e-01,((13:5.859452e-01,14:1.335576e+00):5.383727e-01,((17:1.141355e-01,18:1.184909e-01):2.248262e-01,16:6.186009e-01):3.862931e+00):2.103102e-01):5.652977e-01):1.732742e-01,1:8.098508e-01);
   tree gen.132000 = [&U] (((19:1.120749e+00,(22:9.408236e-02,21:8.580424e-02):6.795550e-01):7.377086e-01,(((16:9.190367e-01,(17:9.532645e-02,18:1.617110e-01):1.007108e-01):5.244437e+00,((10:6.302715e-01,(9:5.625353e-01,((15:4.376166e-02,3:1.072142e-01):2.674601e-01,6:4.661366e-01):2.294358e-01):2.387967e-01):1.930311e-01,((12:6.078277e-01,(8:4.072236e-01,((4:4.181235e-01,5:4.276188e-01):4.698338e-02,(7:9.165078e-02,2:1.127361e-01):3.045341e-01):9.204866e-02):2.341852e-01):1.143481e-01,11:5.956638e-01):2.836769e-01):3.542465e-01):2.046310e-01,(27:1.044284e+00,(13:8.196641e-01,14:1.220447e+00):4.146486e-01):2.706750e-01):4.193187e-01):2.824102e-01,((((((33:8.521583e-01,(32:6.324906e-01,31:8.269947e-01):2.561699e-01):7.804841e-03,(24:2.663588e-01,((25:1.629748e-02,28:3.184085e-01):8.957933e-03,26:1.943712e-02):3.548284e-02):1.596027e-02):1.007004e-01,34:4.555519e-01):9.202700e-02,((29:1.716090e-01,30:1.326969e-01):1.527147e-01,20:1.485656e+00):1.168024e-01):2.126897e-02,23:1.478148e-01):3.537356e-01,35:6.757071e-01):6.419545e-01,1:1.010424e+00);
   tree gen.132500 = [&U] (((35:5.085346e-01,20:7.316305e-01):2.141710e-01,(((23:2.495952e-01,(31:8.753378e-01,(32:8.321516e-01,28:4.207342e-01):2.000504e-02):9.088289e-02):6.008556e-02,(34:2.290054e-01,24:1.138988e-01):5.021688e-02):2.453515e-01,((30:2.807951e-01,29:1.299645e-01):8.892966e-02,((25:6.563739e-02,26:4.647455e-03):1.445947e-01,33:3.967627e-01):2.448834e-01):1.066613e-01):3.995570e-01):8.599331e-01,((19:9.900241e-01,(21:7.459863e-02,22:4.578259e-02):8.020144e-01):6.922785e-01,(((10:6.019807e-01,((6:3.504380e-01,((15:9.435692e-02,3:9.116380e-02):2.614209e-01,27:1.505130e+00):1.171188e-02):1.671943e-01,9:5.592539e-01):2.285713e-01):1.298880e-01,(((((5:3.264955e-01,(2:9.493994e-02,7:9.643757e-02):2.955685e-01):6.732193e-02,4:3.360386e-01):8.348062e-02,8:3.539480e-01):1.711492e-01,12:6.684809e-01):5.550126e-02,11:5.110544e-01):1.657393e-01):4.135314e-01,((13:6.004754e-01,14:1.341728e+00):4.031752e-01,((17:1.019408e-01,18:1.092761e-01):1.925363e-01,16:6.214506e-01):3.880726e+00):3.176577e-01):4.605503e-01):2.476697e-01,1:9.189931e-01);
   tree gen.133000 = [&U] (((20:1.385557e+00,((34:1.207400e-01,33:4.289263e-01):2.351530e-01,(((26:4.491394e-04,25:3.292913e-02):3.795063e-01,(29:4.065435e-01,30:2.466925e-01):1.225883e-01):6.385362e-02,((24:3.297334e-01,(28:4.701021e-01,(32:7.949154e-01,31:8.792701e-01):1.216324e-01):9.084570e-02):5.997865e-02,23:1.634781e-01):6.541368e-02):4.035843e-02):2.870388e-01):3.538337e-01,35:1.056510e+00):5.125285e-01,(((22:6.645016e-02,21:5.954370e-02):7.991951e-01,19:1.021087e+00):5.937283e-01,((((12:6.598575e-01,(8:3.561426e-01,(4:3.688424e-01,((7:1.147223e-01,2:9.487937e-02):3.547765e-01,5:3.440897e-01):6.774449e-02):7.492018e-02):1.761197e-01):5.440884e-02,11:5.574182e-01):3.188861e-01,(10:6.151421e-01,(9:5.611413e-01,(6:3.652264e-01,(15:6.977130e-02,3:1.075471e-01):2.359500e-01):1.946175e-01):2.664116e-01):1.853321e-01):4.173704e-01,((27:1.448179e+00,((18:1.348973e-01,17:7.237817e-02):2.505532e-01,16:7.238029e-01):3.682015e+00):6.602675e-01,(14:1.205371e+00,13:7.794637e-01):5.120985e-01):2.437781e-01):4.165824e-01):2.832448e-01,1:9.266960e-01);
   tree gen.133500 = [&U] (((((14:1.353437e+00,13:7.623042e-01):4.435212e-01,((18:1.480021e-01,17:6.912688e-02):2.993335e-01,16:6.223810e-01):3.899279e+00):2.194785e-01,((11:5.434708e-01,((8:4.423607e-01,(4:3.982510e-01,((7:1.068845e-01,2:9.598659e-02):3.054766e-01,5:3.424389e-01):8.328596e-02):7.938199e-02):1.893100e-01,12:6.198462e-01):3.741606e-02):2.770444e-01,((((15:7.965285e-02,3:1.002500e-01):2.830573e-01,(6:4.795626e-02,27:2.026428e+00):2.937713e-01):2.056100e-01,9:5.463328e-01):3.151845e-01,10:5.372213e-01):1.105679e-01):4.075994e-01):4.421257e-01,((22:1.597923e-01,21:3.839975e-02):6.681211e-01,19:1.159872e+00):7.312317e-01):1.619326e-01,(35:5.851182e-01,(((25:1.707556e-02,26:6.306660e-03):3.412671e-01,((30:1.679095e-01,29:1.836351e-01):8.733975e-02,20:1.185522e+00):1.283837e-01):1.075734e-01,((((28:3.642522e-01,(31:1.154679e+00,32:5.849251e-01):9.213434e-02):2.098210e-01,23:1.440681e-01):4.615976e-03,24:2.450877e-01):2.050075e-03,(33:5.752364e-01,34:5.759810e-01):4.073462e-02):1.894083e-01):6.563595e-01):3.622307e-01,1:1.014222e+00);
   tree gen.134000 = [&U] (((((14:1.254064e+00,13:7.241295e-01):4.290799e-01,((18:1.405904e-01,17:6.566514e-02):2.843434e-01,16:5.652111e-01):3.704011e+00):2.121694e-01,((11:5.162549e-01,((8:4.202081e-01,(4:3.783073e-01,((7:1.015319e-01,2:9.117977e-02):2.862359e-01,5:3.133349e-01):7.911516e-02):4.733628e-02):1.397953e-01,12:5.888055e-01):6.923404e-02):2.631705e-01,((((15:7.566399e-02,3:1.012885e-01):2.296841e-01,(6:2.251697e-01,27:1.924948e+00):1.824583e-01):1.953135e-01,9:5.189735e-01):3.076211e-01,10:5.384458e-01):1.230916e-01):3.079714e-01):4.989588e-01,((22:1.109353e-01,21:3.647676e-02):6.483076e-01,19:1.101788e+00):6.946130e-01):1.538233e-01,(35:7.926264e-01,(((29:1.846823e-01,((25:6.357319e-02,26:2.321984e-02):2.928939e-01,30:2.374389e-01):3.895166e-02):5.407875e-02,20:1.116524e+00):2.466169e-01,(34:5.517071e-01,(((28:2.291440e-01,(31:1.096855e+00,32:5.556331e-01):6.729254e-02):1.911701e-01,24:2.204760e-01):6.850549e-02,(33:4.606819e-01,23:2.212607e-01):6.536155e-04):2.326524e-02):2.240634e-01):6.234903e-01):3.340397e-01,1:1.017972e+00);
   tree gen.134500 = [&U] (((((14:1.327337e+00,13:7.664393e-01):4.541504e-01,((18:1.552345e-01,17:6.463518e-02):3.009572e-01,16:5.935524e-01):3.920431e+00):2.245661e-01,((12:6.232085e-01,((8:4.447603e-01,(4:4.004113e-01,((7:1.041844e-01,2:9.650726e-02):3.029602e-01,5:3.316425e-01):8.373774e-02):5.010206e-02):1.479633e-01,11:5.391058e-01):8.412056e-02):2.289803e-01,((((15:8.008492e-02,3:1.072066e-01):2.431042e-01,(6:2.082408e-01,27:2.321381e+00):2.414710e-01):2.067253e-01,9:5.492963e-01):3.255949e-01,10:5.699063e-01):1.498609e-01):3.268598e-01):5.281122e-01,((22:1.101857e-01,21:8.354000e-02):6.861872e-01,19:1.166164e+00):7.351982e-01):2.121390e-01,(35:1.111259e+00,((((25:5.434979e-02,26:3.767548e-02):3.207369e-01,(29:1.439121e-01,30:2.513121e-01):9.023739e-02):4.164259e-02,20:1.064452e+00):1.809243e-01,((((32:5.880979e-01,31:8.701218e-01):1.695928e-01,28:4.244611e-01):2.048451e-01,(34:5.829790e-01,33:4.551443e-01):9.483409e-03):2.415910e-02,(23:1.553123e-01,24:1.916909e-01):3.264908e-02):2.480283e-01):5.536591e-01):4.798648e-01,1:9.916278e-01);
   tree gen.135000 = [&U] (((((14:1.302746e+00,13:7.522399e-01):4.457366e-01,((18:1.523586e-01,17:6.343772e-02):2.953815e-01,16:5.825560e-01):3.847799e+00):2.204057e-01,(((12:6.116626e-01,(8:3.517077e-01,(4:3.929931e-01,((7:1.022543e-01,2:9.471933e-02):2.950803e-01,5:3.254984e-01):4.645104e-02):8.758054e-02):2.134978e-01):3.476855e-02,11:5.291181e-01):2.315661e-01,((((15:7.317937e-02,3:1.052204e-01):2.386003e-01,(6:2.043828e-01,27:2.278374e+00):1.437478e-01):2.028954e-01,9:5.374792e-01):2.735793e-01,10:5.593480e-01):1.247167e-01):3.237520e-01):5.183282e-01,((22:1.338159e-01,21:6.082168e-02):7.009651e-01,19:1.144559e+00):4.839822e-01):1.406371e-01,(35:1.090671e+00,(((((24:1.803969e-01,((32:8.542712e-01,31:8.540016e-01):2.204831e-02,28:5.238625e-01):2.069330e-01):8.785757e-03,33:6.129487e-01):2.007751e-02,23:1.524349e-01):1.875066e-02,34:5.964504e-01):2.434332e-01,(((25:5.064928e-02,26:1.253723e-02):2.519830e-01,(29:1.953822e-01,30:2.320775e-01):1.306773e-01):5.575078e-02,20:1.108958e+00):8.909478e-03):4.941556e-01):5.268057e-01,1:8.479929e-01);
   tree gen.135500 = [&U] ((((23:2.099886e-01,(34:1.568117e-01,33:2.987022e-01):2.984083e-01):8.008232e-02,(((25:1.610514e-02,26:1.578702e-02):2.801275e-01,((29:1.637000e-01,28:1.820588e-01):1.831931e-01,30:1.882797e-01):1.422788e-01):5.593523e-02,(31:9.463610e-01,(24:1.388305e-01,32:3.124184e-01):2.501614e-01):1.751311e-01):1.679734e-01):1.639901e-01,(20:6.690195e-01,35:1.807397e-01):5.343217e-01):8.294703e-01,((((11:4.304950e-01,((8:3.702684e-01,(((7:9.655239e-02,2:1.204329e-01):3.176401e-01,5:3.196434e-01):7.969046e-02,4:3.195175e-01):9.968016e-02):1.948501e-01,12:6.639444e-01):4.689023e-02):3.281460e-01,(10:6.510556e-01,(9:5.114240e-01,((3:1.122891e-01,15:7.777651e-02):2.700080e-01,(27:1.853360e+00,6:1.758187e-01):1.678473e-01):2.139155e-01):3.039241e-01):1.311023e-01):4.031576e-01,((14:9.127270e-01,13:7.719400e-01):5.187835e-01,((18:1.728665e-01,17:7.202943e-02):5.028406e-01,16:4.680003e-01):4.212698e+00):2.374342e-01):3.454890e-01,(19:9.036804e-01,(21:7.185647e-02,22:8.572961e-02):8.996505e-01):5.548781e-01):2.285077e-01,1:1.027599e+00);
   tree gen.136000 = [&U] (((30:2.403236e-01,(29:1.604287e-01,33:3.427675e-01):1.965724e-01):2.081220e-01,(((((35:1.484915e+00,31:7.758531e-01):2.447061e-01,32:4.775707e-01):1.664355e-01,((24:6.260986e-02,28:2.997990e-01):6.799161e-02,(25:2.509960e-02,26:4.728818e-03):1.352471e-01):1.668159e-01):9.504538e-02,23:2.505866e-01):4.685871e-04,(20:1.312155e+00,34:1.902294e-01):2.677854e-01):2.695595e-02):1.135824e+00,((27:9.626052e-01,(((16:6.203019e-01,(17:9.499675e-02,18:1.206699e-01):4.178901e-01):3.567297e+00,(14:1.204869e+00,13:7.331120e-01):3.207585e-01):2.282040e-01,(((12:6.481479e-01,((((7:1.196269e-01,2:1.093009e-01):2.726531e-01,5:3.958932e-01):6.721297e-02,4:3.678612e-01):6.829921e-02,8:3.688320e-01):1.796075e-01):5.301641e-02,11:4.914090e-01):2.580029e-01,((9:5.689735e-01,((3:1.165577e-01,15:6.649743e-02):2.646862e-01,6:3.705480e-01):1.859837e-01):2.986684e-01,10:6.334305e-01):1.300223e-01):3.404476e-01):2.912445e-01):2.865994e-01,(19:1.251632e+00,(22:8.801950e-02,21:9.836792e-02):6.059863e-01):6.067648e-01):1.073982e-01,1:1.032984e+00);
   tree gen.136500 = [&U] (((27:1.890106e+00,(((13:7.347403e-01,14:1.043570e+00):4.352543e-01,((17:1.185997e-01,18:1.373106e-01):4.719733e-01,16:4.646575e-01):3.885289e+00):3.360040e-01,((10:5.293887e-01,(((15:6.473076e-02,3:9.959374e-02):2.435831e-01,6:3.702251e-01):1.879859e-01,9:6.151675e-01):2.055914e-01):1.555627e-01,((12:6.130468e-01,11:5.064735e-01):7.408868e-02,((4:3.563626e-01,((7:1.014790e-01,2:6.130145e-02):2.837960e-01,5:3.193129e-01):5.547766e-02):7.592776e-02,8:3.367893e-01):1.719081e-01):2.309064e-01):2.743231e-01):2.037465e-01):2.123792e-01,((21:9.999978e-02,22:4.690722e-02):6.784490e-01,19:1.147406e+00):5.640191e-01):1.364272e-01,((33:6.780255e-01,((34:4.419031e-01,((24:3.735713e-01,23:1.173313e-02):7.510455e-02,(28:3.255870e-01,(32:6.103078e-01,31:5.652977e-01):1.770178e-01):2.202099e-01):5.200704e-02):8.259387e-02,((29:1.700672e-01,(30:1.070792e-01,20:1.252338e+00):6.227253e-02):1.337113e-01,(25:5.259491e-02,26:8.349108e-03):2.622176e-01):4.137435e-03):4.765805e-02):6.404518e-01,35:5.368847e-01):4.197439e-01,1:9.424659e-01);
   tree gen.137000 = [&U] ((((((25:4.205380e-02,26:2.033118e-03):1.040661e-01,23:2.192112e-01):3.349762e-02,(((30:1.336327e-01,(29:1.757215e-01,28:1.603748e-01):1.319772e-02):1.929161e-01,24:2.945988e-01):7.886957e-02,(31:1.039486e+00,32:5.912655e-01):7.587512e-02):1.275054e-01):9.034677e-02,(34:2.337607e-01,33:3.040940e-01):2.633585e-01):1.856235e-01,(20:5.196268e-01,35:1.510596e-01):8.347462e-01):7.311371e-01,((((11:3.861521e-01,((8:3.724339e-01,(4:3.518903e-01,((7:9.674604e-02,2:1.088552e-01):2.761641e-01,5:3.480622e-01):4.165303e-02):6.955481e-02):1.930794e-01,12:5.797023e-01):6.411516e-02):1.973910e-01,(10:5.140514e-01,(9:5.062295e-01,((3:1.147773e-01,15:6.064507e-02):2.609707e-01,(27:1.503938e+00,6:2.611753e-01):5.667585e-02):2.273242e-01):2.874615e-01):1.772555e-01):4.600649e-01,((14:1.128778e+00,13:6.977306e-01):4.853548e-01,((18:1.278019e-01,17:6.510499e-02):4.068528e-01,16:5.174246e-01):3.807716e+00):2.733447e-01):3.929907e-01,(19:1.245714e+00,(21:5.567051e-02,22:7.464394e-02):6.013879e-01):6.144371e-01):2.492689e-01,1:9.196988e-01);
   tree gen.137500 = [&U] (((((((29:1.813172e-01,(30:1.274692e-01,28:3.396450e-01):5.851779e-02):1.855268e-01,(31:8.597441e-01,32:6.183734e-01):8.089588e-02):3.729841e-02,((25:3.402204e-02,26:3.617863e-03):2.028458e-01,23:2.292614e-01):5.426223e-02):2.804791e-02,24:3.213146e-01):1.395341e-01,(34:3.012684e-03,33:3.460020e-01):3.259421e-01):2.294335e-01,(20:2.460565e-01,35:1.504291e-01):8.730171e-01):7.951843e-01,(((((11:4.038562e-01,12:6.110079e-01):1.067400e-01,(8:3.895090e-01,(5:3.640198e-01,((7:1.011816e-01,2:1.287564e-01):3.134612e-01,4:3.680235e-01):7.029913e-02):7.327519e-02):2.019315e-01):3.287994e-01,(10:5.376192e-01,(9:5.294387e-01,((3:1.087587e-01,15:8.888640e-02):2.943634e-01,(27:1.539378e+00,6:2.731495e-01):1.004344e-01):1.982290e-01):3.006408e-01):9.905192e-02):3.286224e-01,((14:1.180530e+00,13:7.297197e-01):5.076069e-01,((18:1.336613e-01,17:6.808987e-02):4.255058e-01,16:5.411471e-01):3.982290e+00):1.581689e-01):5.474668e-01,(19:1.302826e+00,(21:5.822285e-02,22:6.449108e-02):7.102538e-01):6.426074e-01):1.786223e-01,1:9.618644e-01);
   tree gen.138000 = [&U] (((((14:1.262034e+00,13:7.218707e-01):5.443984e-01,((18:1.554405e-01,17:9.116653e-02):3.077662e-01,16:5.837003e-01):4.017339e+00):1.870576e-01,(((12:6.426198e-01,(8:3.931782e-01,(((7:9.802110e-02,2:1.255176e-01):2.955856e-01,4:3.633208e-01):6.947540e-02,5:3.522810e-01):7.049461e-02):1.784441e-01):5.124330e-02,11:4.958191e-01):2.246972e-01,((((15:8.224454e-02,3:1.265440e-01):3.041590e-01,(6:1.620070e-01,27:1.335946e+00):2.216773e-01):1.397771e-01,9:5.495813e-01):2.746716e-01,10:5.839937e-01):1.764627e-01):2.945393e-01):6.477746e-01,((22:7.151462e-02,21:1.419025e-01):5.535005e-01,19:1.046568e+00):7.800218e-01):2.001391e-01,(35:9.182731e-01,(((26:2.314939e-03,25:5.188189e-02):2.716266e-01,((30:3.027905e-01,29:2.015822e-01):2.125006e-01,(33:7.009555e-01,((34:9.903096e-02,24:3.323940e-02):1.729713e-01,(23:1.998086e-01,((32:5.007655e-01,31:9.068415e-01):1.575799e-01,28:5.182214e-01):2.024479e-01):5.524209e-02):1.073378e-01):3.725229e-02):4.927649e-03):2.148654e-01,20:1.016694e+00):2.865175e-01):3.867232e-01,1:9.754965e-01);
   tree gen.138500 = [&U] ((20:1.134912e+00,((35:8.743397e-01,23:8.118660e-02):1.370629e-01,((((28:1.556641e-01,(25:5.473232e-02,26:2.576486e-02):2.991430e-02):1.700166e-01,(31:8.241090e-01,(24:1.128369e-01,32:5.985378e-01):7.338413e-02):7.675958e-02):9.296143e-02,(33:5.947177e-01,(30:1.888541e-01,29:1.755804e-01):2.115807e-01):1.570944e-02):2.220496e-01,34:4.347222e-01):4.822954e-02):1.215656e-01):9.774350e-01,((27:1.889581e+00,(((16:6.288057e-01,(17:6.160600e-02,18:1.546703e-01):1.951920e-01):4.451228e+00,(14:1.221387e+00,13:7.629029e-01):4.684434e-01):2.579737e-01,((10:5.291708e-01,(9:5.449232e-01,((3:1.187198e-01,15:8.293392e-02):2.301352e-01,6:3.970512e-01):1.769847e-01):3.395012e-01):1.042173e-01,((11:4.451259e-01,12:5.997063e-01):1.134996e-01,((((7:8.788703e-02,2:9.970287e-02):3.180645e-01,5:3.216119e-01):5.112305e-02,4:3.618480e-01):5.491341e-02,8:4.603385e-01):2.084310e-01):2.809414e-01):4.216478e-01):9.328697e-02):2.750194e-01,(19:9.696422e-01,(22:1.106671e-01,21:7.858084e-02):7.460880e-01):7.820069e-01):1.961616e-01,1:8.519559e-01);
   tree gen.139000 = [&U] (((((24:2.123002e-01,(((25:6.773077e-02,26:7.503833e-03):2.252347e-01,33:5.480212e-01):5.878297e-02,((29:2.509267e-01,(30:7.392798e-02,28:1.465101e-01):1.402819e-01):2.647041e-01,(31:8.164151e-01,32:5.497475e-01):3.164153e-01):3.512161e-02):8.200139e-03):8.248407e-02,23:2.847698e-01):1.266942e-01,34:2.170945e-01):1.491463e-01,(20:5.187733e-01,35:4.183572e-01):6.639406e-01):7.378789e-01,(((((12:5.903261e-01,(8:3.981820e-01,(((7:8.201027e-02,2:1.005295e-01):2.967062e-01,5:3.518302e-01):6.002696e-02,4:4.115234e-01):9.824660e-02):1.762721e-01):5.120437e-02,11:4.457627e-01):2.274902e-01,(10:5.495901e-01,(9:5.243295e-01,((3:1.027247e-01,15:9.086558e-02):2.693337e-01,(27:1.821953e+00,6:1.948193e-01):1.141346e-01):1.905712e-01):2.343918e-01):1.215456e-01):4.338486e-01,((14:1.206816e+00,13:7.277622e-01):5.421001e-01,((18:1.366374e-01,17:6.960599e-02):4.014998e-01,16:4.288322e-01):4.070961e+00):1.743873e-01):4.351863e-01,(19:1.025238e+00,(21:4.059491e-02,22:7.743253e-02):6.552291e-01):6.243016e-01):1.742101e-01,1:9.020997e-01);
   tree gen.139500 = [&U] (((((((29:2.715544e-01,(30:2.052231e-01,28:2.263621e-01):4.907704e-02):2.170377e-01,((25:4.469374e-02,26:1.833336e-02):1.705739e-01,24:2.768828e-01):1.183692e-01):3.767116e-02,(33:5.687259e-01,(31:1.037899e+00,32:5.705174e-01):9.953659e-02):3.015018e-02):1.169880e-01,34:3.467976e-01):9.921454e-02,23:1.347858e-01):8.714679e-02,(20:5.383730e-01,35:2.515574e-01):8.620991e-01):8.963921e-01,((((11:4.626039e-01,(12:6.126291e-01,(8:4.132256e-01,(5:3.651226e-01,((7:8.441763e-02,2:1.043276e-01):2.924169e-01,4:3.858401e-01):7.406050e-02):6.815792e-02):1.717275e-01):5.550844e-02):2.680218e-01,(10:5.703540e-01,(9:5.441391e-01,((3:1.066057e-01,15:7.752870e-02):2.795093e-01,(27:2.987002e+00,6:2.021797e-01):1.184467e-01):1.481237e-01):2.432473e-01):1.114799e-01):3.823592e-01,((14:1.252411e+00,13:7.745129e-01):5.625811e-01,((18:1.417997e-01,17:7.223576e-02):3.195229e-01,16:4.450338e-01):4.445408e+00):1.809758e-01):4.278740e-01,(19:9.698476e-01,(21:3.709112e-02,22:1.139763e-01):6.378979e-01):7.101409e-01):1.516340e-01,1:1.019404e+00);
   tree gen.140000 = [&U] (((19:1.221362e+00,(22:7.838175e-02,21:7.350210e-02):5.719609e-01):6.718457e-01,(27:1.130640e+00,(((16:6.074022e-01,(17:5.910765e-02,18:1.334371e-01):3.616068e-01):3.673402e+00,(13:7.799077e-01,14:1.064050e+00):4.547960e-01):2.207813e-01,((10:5.286198e-01,(9:5.684790e-01,((15:5.630728e-02,3:1.369562e-01):2.561580e-01,6:3.855045e-01):2.178901e-01):2.575294e-01):1.089219e-01,(12:6.286076e-01,(11:5.857664e-01,(((5:3.446454e-01,(7:9.006123e-02,2:1.004038e-01):2.995154e-01):5.915876e-02,4:3.576811e-01):7.597482e-02,8:3.621831e-01):1.719400e-01):8.693206e-02):1.658509e-01):4.270651e-01):3.793844e-01):8.332813e-02):2.191677e-01,(((34:3.234968e-01,33:4.384612e-01):7.313677e-02,((((25:6.456840e-02,26:1.484842e-03):1.297081e-01,31:9.729681e-01):1.071043e-02,(24:2.823785e-01,32:5.745185e-01):1.285719e-01):9.651295e-02,((28:6.690347e-02,29:1.346765e-01):2.095142e-01,30:2.034998e-01):1.305320e-01):1.024504e-01):1.598513e-01,((35:8.591897e-01,20:6.947327e-01):3.187800e-01,23:1.110994e-01):5.088280e-03):9.189594e-01,1:8.745040e-01);
   tree gen.140500 = [&U] (((34:3.149563e-01,(23:1.958157e-01,(33:4.523043e-01,(((32:4.570214e-01,(25:2.581564e-02,26:1.185287e-02):6.253386e-02):5.057463e-02,31:6.129978e-01):1.358995e-01,(24:2.000003e-01,((28:1.468917e-01,29:2.670711e-01):3.721286e-02,30:2.254716e-01):2.066024e-01):2.414952e-02):2.152633e-01):5.509286e-02):1.124656e-01):1.078212e-01,(20:1.064789e+00,35:2.819133e-01):4.813197e-01):7.154115e-01,(((((11:4.347301e-01,(8:4.009908e-01,(((7:8.200214e-02,2:8.728227e-02):2.959175e-01,5:3.543120e-01):6.453557e-02,4:3.744161e-01):6.613990e-02):1.697205e-01):4.313040e-02,12:6.125778e-01):2.376210e-01,(10:5.153060e-01,(9:5.280282e-01,((3:1.034494e-01,15:7.523322e-02):2.895661e-01,(27:1.825376e+00,6:1.744654e-01):1.568565e-01):1.437381e-01):3.403058e-01):1.670842e-01):4.367323e-01,((14:1.215329e+00,13:7.515811e-01):3.255680e-01,((18:1.430094e-01,17:6.662025e-02):4.375548e-01,16:4.318573e-01):3.689218e+00):3.567812e-01):4.152055e-01,(19:9.411323e-01,(21:1.600513e-01,22:2.612024e-02):6.190110e-01):6.891150e-01):1.995785e-01,1:8.927578e-01);
   tree gen.141000 = [&U] (((((30:9.135935e-02,(34:2.224252e-01,20:8.958298e-01):1.413263e-01):2.063748e-01,29:1.701997e-01):9.388450e-02,((33:7.353526e-01,23:1.157243e-01):1.482411e-01,(24:2.078127e-01,(31:1.327276e+00,((32:7.911000e-01,(25:6.515033e-02,26:7.167668e-03):1.177007e-01):6.047706e-02,28:3.696211e-01):2.337251e-02):3.312813e-02):1.859142e-01):1.339073e-01):4.477627e-01,35:1.121297e+00):5.173833e-01,(((27:1.958356e+00,(14:1.271223e+00,13:8.844658e-01):6.911503e-01):1.022775e-02,((16:6.358066e-01,(17:6.574307e-02,18:1.507827e-01):3.406421e-01):5.140045e+00,((10:5.953230e-01,(9:5.188053e-01,((3:1.128656e-01,15:6.394432e-02):2.615837e-01,6:4.400238e-01):1.958393e-01):3.161953e-01):1.052673e-01,(((((5:3.624340e-01,(7:7.996692e-02,2:1.011487e-01):2.840135e-01):5.015775e-02,4:4.004669e-01):9.632744e-02,8:4.026057e-01):2.348040e-01,12:5.775909e-01):1.112658e-01,11:4.614549e-01):3.012672e-01):2.946829e-01):1.403464e-01):4.776417e-01,(19:1.191608e+00,(22:9.463176e-02,21:4.744378e-02):7.029750e-01):8.117330e-01):2.176259e-01,1:9.050800e-01);
   tree gen.141500 = [&U] (((((((26:5.278682e-03,23:9.117094e-02):5.256151e-03,25:2.602542e-02):1.345679e-01,(28:4.959775e-01,(31:8.068823e-01,(24:7.835705e-03,32:5.432145e-01):9.030460e-02):1.184961e-01):1.157662e-01):1.250338e-01,(33:5.134700e-01,((30:1.963688e-01,34:2.705297e-01):8.182663e-02,29:3.281982e-01):1.265081e-01):7.803198e-02):2.720249e-01,20:9.557099e-01):1.069071e-01,35:6.727304e-01):5.785882e-01,(((22:7.044415e-02,21:4.853548e-02):6.767498e-01,19:1.038222e+00):6.350855e-01,(((((8:3.934664e-01,(((7:8.803843e-02,2:8.951151e-02):3.213882e-01,4:3.693532e-01):3.863500e-02,5:3.373970e-01):6.035154e-02):1.555043e-01,12:5.393570e-01):5.496105e-02,11:5.608459e-01):2.197995e-01,(10:5.883519e-01,(9:4.858583e-01,(6:3.692171e-01,(15:6.345024e-02,3:1.007793e-01):2.500137e-01):2.002478e-01):2.640382e-01):1.579241e-01):5.175999e-01,((((18:1.081198e-01,17:9.237942e-02):1.915874e-01,16:6.890917e-01):3.824434e+00,27:1.861373e+00):2.703991e-01,(14:1.181550e+00,13:7.373426e-01):4.756309e-01):2.351460e-01):3.486493e-01):2.452638e-01,1:1.044215e+00);
   tree gen.142000 = [&U] (((19:1.298191e+00,(22:1.499040e-01,21:4.551434e-02):6.817623e-01):6.552606e-01,(((16:6.156773e-01,(17:7.456461e-02,18:1.448956e-01):3.912008e-01):3.931830e+00,(13:8.635214e-01,14:1.078546e+00):4.973792e-01):1.692747e-01,(((10:5.358216e-01,(9:5.762238e-01,((15:5.707440e-02,3:1.067199e-01):2.596478e-01,6:3.777140e-01):1.777011e-01):2.346048e-01):1.427763e-01,(12:5.960413e-01,(11:5.753873e-01,((((7:7.662965e-02,2:9.952395e-02):2.717103e-01,5:3.388505e-01):5.459267e-02,4:4.297714e-01):5.751038e-02,8:3.688057e-01):1.820503e-01):5.709550e-02):2.225262e-01):4.057359e-01,27:1.272426e+00):3.702136e-02):3.972432e-01):2.209503e-01,(((33:4.406572e-01,34:1.949122e-01):1.703584e-01,((28:2.452400e-01,((30:2.898368e-01,(25:3.196902e-02,26:4.735841e-03):2.775037e-01):5.901766e-03,29:2.394433e-01):2.046956e-02):1.462680e-01,(24:2.517473e-01,(31:7.488213e-01,32:7.277850e-01):1.698370e-01):8.374914e-02):1.355590e-01):9.033132e-02,(23:2.839683e-02,(35:6.195759e-01,20:5.596575e-01):4.180954e-01):1.403844e-01):9.113543e-01,1:8.716883e-01);
   tree gen.142500 = [&U] (((20:9.769304e-01,(((((25:3.948984e-02,23:9.319528e-02):4.119852e-02,26:2.655198e-02):5.404414e-02,((31:8.441678e-01,(32:7.311556e-01,28:4.427206e-01):4.900482e-02):3.448499e-03,24:4.683462e-02):2.222941e-01):3.539333e-02,((33:2.381560e-01,30:2.181813e-01):1.251862e-04,29:1.875302e-01):3.426813e-01):1.311556e-01,34:5.867885e-01):1.826519e-01):2.977376e-01,35:6.695581e-01):5.973145e-01,(((22:1.596530e-01,21:1.373112e-02):5.178300e-01,19:1.061275e+00):7.132595e-01,(((12:5.513327e-01,(11:5.261185e-01,(8:4.022028e-01,(4:3.777776e-01,((7:1.075913e-01,2:9.898636e-02):3.678267e-01,5:3.181055e-01):7.351466e-02):6.145847e-02):1.653336e-01):7.593914e-02):2.617224e-01,(10:6.014156e-01,(9:4.966462e-01,(6:3.774151e-01,(15:6.485908e-02,3:1.030170e-01):2.517989e-01):1.775668e-01):2.699008e-01):1.125314e-01):3.977178e-01,((((18:1.181301e-01,17:1.017182e-01):2.102757e-01,16:7.756787e-01):3.759161e+00,27:2.054212e+00):1.697433e-01,(14:1.030868e+00,13:7.793049e-01):4.021577e-01):2.867000e-01):5.346353e-01):2.469056e-01,1:7.396717e-01);
   tree gen.143000 = [&U] (((((((32:6.213335e-01,(25:4.642386e-02,26:1.500288e-03):2.647564e-01):5.821431e-02,(31:1.064305e+00,24:2.270075e-01):1.304235e-01):1.658690e-01,(28:2.838775e-01,(29:2.839529e-01,30:1.959863e-01):7.091957e-02):1.579701e-02):1.357784e-01,33:5.503096e-01):9.292321e-03,(34:2.629284e-01,23:1.839663e-01):1.521813e-01):3.623857e-01,(20:6.649583e-01,35:3.144266e-01):1.811281e-01):8.654195e-01,(((((8:3.461834e-01,(4:3.887030e-01,((7:1.031663e-01,2:9.578718e-02):2.490964e-01,5:3.522996e-01):6.004213e-02):6.588121e-02):2.208050e-01,(12:5.505134e-01,11:5.255106e-01):7.121214e-02):3.112771e-01,(10:5.438690e-01,(9:5.479724e-01,(((3:1.202430e-01,15:5.483923e-02):3.032415e-01,6:4.003668e-01):9.507250e-02,27:1.422277e+00):1.584765e-01):2.949335e-01):1.244775e-01):3.313959e-01,((14:1.243789e+00,13:7.415061e-01):5.091417e-01,((18:1.956635e-01,17:3.886525e-02):3.573489e-01,16:5.760461e-01):3.511695e+00):2.554671e-01):6.850540e-01,(19:1.057082e+00,(21:7.869973e-02,22:6.008932e-02):6.933241e-01):6.039408e-01):2.548809e-01,1:9.206068e-01);
   tree gen.143500 = [&U] (((19:9.991297e-01,(22:5.159110e-02,21:1.011418e-01):7.876751e-01):6.791781e-01,(((10:5.373825e-01,(9:5.779024e-01,((15:5.724066e-02,3:1.070308e-01):2.344491e-01,6:3.788143e-01):1.911132e-01):2.506332e-01):1.604663e-01,(12:4.834210e-01,(11:5.669708e-01,((4:3.825489e-01,(5:3.398376e-01,(7:1.047568e-01,2:7.446834e-02):3.244732e-01):1.064798e-01):4.642780e-02,8:3.963063e-01):1.783184e-01):1.022235e-01):2.882435e-01):3.536853e-01,(((16:6.174708e-01,(17:7.478183e-02,18:1.453177e-01):2.714873e-01):3.504056e+00,27:1.041986e+00):2.727802e-02,(13:9.516403e-01,14:1.081688e+00):3.335057e-01):2.991418e-01):4.663408e-01):2.225567e-01,(((33:3.694927e-01,34:3.173436e-01):2.227292e-01,(((25:5.651078e-02,26:7.755773e-03):2.453068e-01,((30:2.433401e-01,29:1.262566e-01):8.414010e-02,28:6.168880e-02):3.191005e-02):2.035747e-01,((31:6.966187e-01,32:5.315286e-01):3.413278e-01,24:3.862987e-01):1.381338e-02):2.155233e-01):1.313647e-01,(23:5.182466e-02,(35:4.145000e-01,20:3.414818e-01):5.535791e-01):1.386668e-01):8.293876e-01,1:9.018830e-01);
   tree gen.144000 = [&U] (((((14:1.107935e+00,13:7.672346e-01):3.761347e-01,((18:1.492077e-01,17:5.029791e-02):3.218232e-01,16:5.085768e-01):4.118492e+00):2.878239e-01,(((12:6.614147e-01,11:5.071611e-01):7.907586e-02,((5:3.546643e-01,(4:4.318205e-01,(7:1.115536e-01,2:8.467064e-02):2.743815e-01):4.781404e-02):7.671560e-02,8:3.912679e-01):1.703161e-01):2.889741e-01,((((15:6.233978e-02,3:1.097042e-01):2.825196e-01,(6:1.298747e-01,27:1.236001e+00):2.175711e-01):2.040023e-01,9:5.416433e-01):2.784617e-01,10:5.348601e-01):1.060789e-01):3.144054e-01):3.124796e-01,((22:7.039428e-02,21:6.980701e-02):7.389254e-01,19:9.613361e-01):7.663942e-01):1.566089e-01,(35:4.267140e-01,((23:2.381146e-01,(((33:5.299742e-01,34:5.479659e-02):2.996708e-01,((28:3.081294e-01,24:2.464157e-01):7.429271e-02,(32:6.015183e-01,31:7.953514e-01):2.332752e-01):1.317727e-01):6.907114e-03,((30:2.872461e-01,29:1.457232e-01):1.370813e-01,(25:3.139780e-02,26:8.194951e-03):4.235821e-01):1.034671e-02):2.789227e-02):1.453640e-01,20:7.952042e-01):5.126022e-01):2.821977e-01,1:9.825891e-01);
   tree gen.144500 = [&U] (((((14:1.153657e+00,13:7.988965e-01):4.977192e-01,((18:1.553652e-01,17:5.237359e-02):3.844096e-01,16:6.123862e-01):4.288452e+00):1.959581e-01,(((12:5.709641e-01,11:5.280904e-01):8.625380e-02,((4:4.623761e-01,((7:1.111840e-01,2:1.015115e-01):2.952003e-01,5:3.048701e-01):5.781803e-02):8.065259e-02,8:4.074146e-01):1.885064e-01):3.085674e-01,((((15:6.704768e-02,3:1.068472e-01):3.650458e-01,(6:7.309960e-02,27:1.132009e+00):2.633453e-01):1.502238e-01,9:5.639956e-01):3.194620e-01,10:5.453289e-01):1.099649e-01):3.146573e-01):4.543560e-01,((22:3.784132e-02,21:1.355863e-01):8.227129e-01,19:1.100025e+00):7.980214e-01):1.630718e-01,(35:4.443234e-01,(((23:2.848932e-01,((28:4.128258e-01,(32:6.758843e-01,31:8.281736e-01):1.287934e-01):2.535716e-03,24:2.462619e-01):2.039240e-01):5.607093e-03,(33:3.487577e-01,34:1.323949e-01):4.581833e-01):1.053279e-01,((25:3.269351e-02,26:1.335400e-03):2.329664e-01,((29:3.397976e-01,20:9.293163e-01):2.246689e-02,30:3.839490e-01):6.652061e-02):1.205604e-01):6.505108e-01):4.162506e-01,1:1.023138e+00);
   tree gen.145000 = [&U] (((20:3.093884e-01,35:4.350707e-01):8.043703e-01,((((24:6.427950e-03,34:7.962927e-02):1.590238e-01,(31:1.026419e+00,(32:6.324994e-01,28:4.343099e-01):1.210798e-01):9.975139e-02):7.148603e-02,23:1.564815e-01):4.556890e-02,((33:1.458092e-01,(29:2.476969e-01,30:1.673085e-01):2.466118e-02):4.558206e-02,(25:1.032658e-01,26:3.503951e-03):3.709190e-01):1.878079e-01):4.147755e-01):5.680531e-01,((((10:5.426414e-01,(((15:6.204325e-02,3:1.236150e-01):2.821381e-01,6:3.640705e-01):2.276343e-01,9:5.519812e-01):2.397821e-01):9.912322e-02,((12:6.046561e-01,11:5.043337e-01):1.225938e-01,((((7:1.064613e-01,2:1.121418e-01):2.813563e-01,5:3.570359e-01):4.265258e-02,4:3.842086e-01):5.646229e-02,8:3.716399e-01):1.674108e-01):3.231364e-01):3.835300e-01,(((17:9.100601e-02,18:1.508032e-01):3.680893e-01,16:4.699129e-01):4.081986e+00,(27:1.722614e+00,(13:8.728824e-01,14:1.060566e+00):4.267096e-01):4.589020e-02):2.377967e-01):4.333910e-01,((21:5.491607e-02,22:9.276708e-02):6.704257e-01,19:9.953065e-01):6.585310e-01):1.251277e-01,1:8.891620e-01);
   tree gen.145500 = [&U] (((20:3.167184e-01,35:7.403009e-03):8.907553e-01,(((23:1.673906e-01,((32:5.437453e-01,31:1.136010e+00):8.398449e-02,28:4.705707e-01):2.022721e-01):9.021125e-02,(24:3.900647e-03,34:1.537126e-01):2.686684e-01):2.977582e-02,((30:1.789725e-01,(29:1.373132e-01,33:1.554493e-01):1.553849e-01):1.137222e-01,(25:3.782476e-02,26:6.970802e-03):3.729676e-01):1.937535e-01):3.985167e-01):7.256851e-01,((((10:5.284402e-01,(((15:6.636862e-02,3:1.322329e-01):3.018075e-01,6:3.894519e-01):2.435040e-01,9:5.904628e-01):2.564986e-01):1.060147e-01,((12:6.468099e-01,11:5.394935e-01):1.311405e-01,((5:3.913365e-01,((7:1.140931e-01,2:1.199598e-01):2.908688e-01,4:4.109939e-01):4.738683e-02):8.220326e-02,8:3.975489e-01):1.214484e-01):3.456641e-01):4.925001e-01,(27:1.865501e+00,(((17:9.735054e-02,18:1.613165e-01):3.937508e-01,16:5.026731e-01):4.499923e+00,(13:9.337358e-01,14:1.134504e+00):4.564579e-01):1.529639e-01):1.407908e-01):4.636051e-01,((21:1.408189e-01,22:7.944312e-02):7.673218e-01,19:1.064695e+00):6.026425e-01):1.338510e-01,1:9.477028e-01);
   tree gen.146000 = [&U] (((20:1.865026e-02,35:2.845487e-02):9.095827e-01,((23:1.660709e-01,((24:5.495295e-03,34:1.388549e-01):1.884308e-01,(28:3.871608e-01,(32:5.840310e-01,31:9.484615e-01):1.628182e-01):1.013352e-01):6.798805e-02):1.879048e-01,((30:2.464314e-01,(29:8.587339e-02,33:1.617075e-01):1.449320e-01):4.119547e-02,(25:3.644133e-02,26:1.046513e-03):3.395020e-01):2.049817e-01):3.967729e-01):6.575621e-01,((((10:4.893237e-01,(((15:6.145585e-02,3:1.224447e-01):2.794670e-01,6:3.606237e-01):2.254792e-01,9:5.467553e-01):2.683529e-01):8.610206e-02,((((4:3.805711e-01,((7:1.056477e-01,2:1.110801e-01):2.693380e-01,5:3.578331e-01):8.098772e-02):7.611837e-02,8:3.681214e-01):2.284427e-01,12:5.935386e-01):6.909055e-02,11:4.995589e-01):2.269243e-01):4.560440e-01,((27:2.071493e+00,((17:6.617557e-02,18:1.449854e-01):3.646044e-01,16:4.654640e-01):4.166827e+00):1.422415e-01,(13:8.475402e-01,14:1.050525e+00):4.173675e-01):1.303691e-01):4.969917e-01,((21:1.303952e-01,22:1.003998e-01):7.105227e-01,19:1.099185e+00):5.344483e-01):1.627213e-01,1:8.775515e-01);
   tree gen.146500 = [&U] (((((14:1.273255e+00,13:7.253016e-01):6.694811e-01,((18:1.385886e-01,17:6.903620e-02):3.605673e-01,16:6.082122e-01):4.259222e+00):2.075263e-01,((((((7:9.550002e-02,2:1.025283e-01):3.425071e-01,5:3.158151e-01):6.241335e-02,4:3.509148e-01):6.584308e-02,8:3.780128e-01):1.582474e-01,(12:5.475718e-01,11:4.929000e-01):8.902147e-02):3.111852e-01,(((6:3.541991e-01,((15:7.826928e-02,3:1.154527e-01):2.194394e-01,27:1.598072e+00):6.688376e-02):1.912615e-01,9:5.318228e-01):2.531747e-01,10:5.899507e-01):1.207665e-01):3.900859e-01):4.901859e-01,((22:7.455365e-02,21:8.144804e-02):8.238951e-01,19:9.932289e-01):6.292286e-01):1.025130e-01,(35:5.193455e-01,(((20:9.814725e-01,30:3.124481e-02):1.588354e-01,29:2.853346e-01):2.574871e-01,((((25:3.891609e-02,((28:3.016873e-01,(32:6.075764e-01,31:7.728483e-01):8.488216e-02):1.385395e-01,26:9.335957e-03):6.911792e-03):5.839276e-02,(33:3.438893e-01,34:1.192601e-03):2.706568e-01):8.031362e-02,24:2.773499e-01):5.273600e-02,23:1.418239e-01):2.206987e-01):4.952933e-01):4.372646e-01,1:1.016164e+00);
   tree gen.147000 = [&U] (((((29:6.819088e-02,23:1.229314e-01):9.729822e-02,((34:2.374148e-01,30:3.627979e-02):1.271510e-01,33:2.059798e-01):1.836936e-01):1.143446e-01,((28:1.214856e-01,24:1.605729e-01):1.992170e-01,(31:1.261723e+00,(32:5.726375e-01,(25:8.085981e-02,26:3.583900e-02):1.550148e-01):1.017369e-03):1.383942e-01):1.338723e-01):4.376131e-01,(20:1.531906e-01,35:4.549334e-02):9.699765e-01):9.678238e-01,((((((8:4.129993e-01,(4:3.485289e-01,((7:1.025451e-01,2:1.012671e-01):2.973090e-01,5:3.757645e-01):6.875908e-02):7.097605e-02):1.498002e-01,12:7.172224e-01):5.716250e-02,11:4.699649e-01):3.248281e-01,(10:6.747533e-01,(((3:1.240586e-01,15:6.334413e-02):2.701616e-01,(6:9.281465e-02,27:1.675113e+00):2.790564e-01):1.887896e-01,9:5.630121e-01):2.970163e-01):1.290207e-01):3.658292e-01,((14:1.174898e+00,13:7.807557e-01):4.095999e-01,((18:1.806247e-01,17:6.208437e-02):3.770591e-01,16:5.509737e-01):4.155074e+00):3.506778e-01):5.864004e-01,(19:1.081029e+00,(21:1.130525e-01,22:8.377943e-02):6.433033e-01):6.363172e-01):2.004253e-01,1:9.132328e-01);
   tree gen.147500 = [&U] (((((14:1.195577e+00,13:6.025168e-01):3.211831e-01,((18:1.301338e-01,17:7.660124e-02):3.039784e-01,16:5.711069e-01):3.999379e+00):2.587502e-01,((((((7:8.967384e-02,2:7.864154e-02):2.723390e-01,5:3.005907e-01):9.610167e-02,4:3.505771e-01):6.138721e-02,8:4.143555e-01):1.349002e-01,(12:5.378641e-01,11:4.628296e-01):9.749986e-02):2.835183e-01,((((27:1.169513e+00,6:2.714478e-01):8.680120e-02,(15:7.349430e-02,3:1.084093e-01):2.674742e-01):1.974253e-01,9:4.936304e-01):2.635264e-01,10:5.539595e-01):1.010991e-01):3.305915e-01):3.889454e-01,((22:1.020070e-01,21:5.279915e-02):7.373890e-01,19:9.326349e-01):5.970041e-01):1.072149e-01,(35:5.643361e-01,(((20:9.215958e-01,30:4.918058e-03):2.559085e-01,29:1.779473e-01):7.582282e-02,(((25:1.910018e-02,26:7.686478e-03):5.261455e-02,(33:4.421474e-01,34:1.065237e-01):3.271172e-02):1.476051e-01,(23:2.408545e-01,(24:1.101694e-01,(28:2.774446e-01,(32:6.644619e-01,31:7.449378e-01):8.733409e-02):4.138740e-02):3.731780e-02):1.629217e-01):1.063677e-01):5.149740e-01):6.003991e-01,1:9.337858e-01);
   tree gen.148000 = [&U] (((20:5.023710e-01,35:1.819955e-01):8.640319e-01,((34:2.880369e-01,((24:1.569594e-01,23:1.016997e-01):4.158509e-02,(28:5.377139e-01,(32:5.673609e-01,31:8.035586e-01):2.292184e-01):1.274012e-01):1.512426e-01):2.468301e-02,(((33:1.569530e-01,29:9.836117e-02):2.264146e-01,30:1.277282e-01):2.069763e-01,(25:6.403991e-02,26:3.827726e-03):2.951462e-01):2.976303e-02):3.407997e-01):6.298424e-01,(((((13:7.838600e-01,14:1.179167e+00):4.251732e-01,((17:5.589808e-02,18:1.904843e-01):3.597928e-01,16:5.502389e-01):3.681947e+00):1.818594e-01,27:1.280524e+00):6.360545e-02,((10:5.916425e-01,(((15:6.138251e-02,3:9.777482e-02):2.791335e-01,6:3.724866e-01):2.299996e-01,9:4.749526e-01):2.825508e-01):1.274060e-01,(11:4.989627e-01,(((4:3.801170e-01,((7:1.068137e-01,2:7.396332e-02):3.131171e-01,5:3.574060e-01):4.247596e-02):8.562564e-02,8:4.522981e-01):1.779009e-01,12:5.928303e-01):4.997932e-02):2.428266e-01):4.239793e-01):4.253715e-01,((21:7.128152e-02,22:1.121261e-01):5.955382e-01,19:1.075327e+00):6.836761e-01):1.965980e-01,1:9.169850e-01);
   tree gen.148500 = [&U] (((((14:1.169045e+00,13:7.722744e-01):3.481358e-01,((18:1.410542e-01,17:9.928932e-02):3.294873e-01,16:6.190325e-01):4.334995e+00):3.449223e-01,((((((5:3.258153e-01,(7:1.212515e-01,2:8.524090e-02):3.505019e-01):6.522328e-02,4:3.799964e-01):6.874252e-02,8:4.491269e-01):1.430385e-01,12:5.830001e-01):9.833051e-02,11:5.066544e-01):2.721381e-01,((((27:1.877365e+00,6:1.723286e-02):3.261308e-01,(15:7.966172e-02,3:1.175067e-01):2.899198e-01):2.139926e-01,9:4.753424e-01):2.940197e-01,10:6.000839e-01):1.479494e-01):4.749198e-01):3.533806e-01,((22:1.105671e-01,21:4.736057e-02):7.569222e-01,19:8.743036e-01):5.212904e-01):1.466927e-01,(35:9.667672e-01,((((32:6.507022e-01,31:8.074507e-01):5.780634e-02,(24:1.844433e-01,28:2.327680e-01):1.333861e-01):1.116872e-01,23:2.596840e-01):9.500326e-03,(((20:9.558331e-01,30:2.305327e-02):5.623607e-02,29:2.899442e-01):2.199825e-01,(34:1.030200e-01,((25:4.374200e-02,33:1.843819e-01):8.973962e-05,26:8.499733e-03):2.288918e-01):1.414150e-01):7.591859e-02):2.662142e-01):7.604699e-01,1:1.002953e+00);
   tree gen.149000 = [&U] (((20:2.721956e-01,35:1.483752e-01):8.187962e-01,((29:2.453917e-01,(33:1.078091e-01,30:1.624729e-01):1.308373e-01):2.076599e-01,((25:6.066041e-02,26:4.665422e-03):1.985159e-01,((((23:2.945177e-01,34:3.215964e-01):8.481553e-02,(32:7.901936e-01,31:9.100000e-01):1.419273e-01):1.380962e-01,24:3.552784e-01):1.605063e-02,28:4.328818e-01):1.441184e-01):1.040590e-01):2.154354e-01):9.178629e-01,((((10:6.355165e-01,(((15:7.252756e-02,3:1.050254e-01):2.998330e-01,6:4.001088e-01):2.470556e-01,9:5.101733e-01):2.427185e-01):8.373969e-02,(12:5.300717e-01,(((5:3.839100e-01,((7:1.147346e-01,2:8.793321e-02):3.395737e-01,4:4.083050e-01):4.821030e-02):6.015076e-02,8:4.858389e-01):2.013790e-01,11:5.359640e-01):5.763068e-02):2.415496e-01):5.260444e-01,((13:8.419882e-01,14:1.266610e+00):6.258129e-01,(((17:6.004328e-02,18:2.046099e-01):3.864737e-01,16:6.599987e-01):3.954987e+00,27:1.701838e+00):4.670745e-02):2.044415e-01):5.232441e-01,((21:1.096309e-01,22:6.900859e-02):7.007599e-01,19:1.155070e+00):7.340137e-01):2.619266e-01,1:9.393903e-01);
   tree gen.149500 = [&U] (((((30:3.133670e-01,(29:1.187698e-01,23:1.283255e-01):4.734644e-02):1.798911e-01,((((25:5.128833e-02,26:2.513945e-03):1.044619e-01,31:1.007627e+00):4.957751e-02,((28:2.406524e-01,24:9.086135e-03):2.856123e-01,32:8.720981e-01):3.804271e-02):4.813617e-02,33:5.497136e-01):8.862579e-02):1.897779e-01,34:2.714352e-01):4.411941e-01,(20:3.112092e-01,35:3.662110e-01):8.187488e-01):5.343097e-01,(((((12:6.521001e-01,(8:3.966387e-01,((5:3.617857e-01,(7:9.062177e-02,2:9.692620e-02):2.738447e-01):3.623915e-02,4:3.695381e-01):7.253943e-02):1.400219e-01):5.708049e-02,11:4.384925e-01):3.118309e-01,(10:6.235209e-01,(((3:1.278660e-01,15:6.192179e-02):2.672941e-01,(6:3.172118e-02,27:1.640587e+00):3.441905e-01):2.177409e-01,9:5.067965e-01):2.463824e-01):1.094625e-01):3.437860e-01,((14:1.225233e+00,13:7.358512e-01):4.270790e-01,((18:1.457467e-01,17:9.461700e-02):3.483813e-01,16:5.553108e-01):3.976964e+00):3.163991e-01):4.176329e-01,(19:1.034690e+00,(21:3.506724e-02,22:1.212804e-01):5.531181e-01):6.641546e-01):1.801390e-01,1:1.050918e+00);
   tree gen.150000 = [&U] ((((28:3.378575e-01,((25:3.143441e-02,26:8.296992e-03):6.803964e-02,((24:2.396697e-01,32:5.283790e-01):3.914938e-02,31:9.516790e-01):2.090250e-02):6.251571e-02):1.604618e-01,(((23:7.656023e-03,(33:2.555856e-01,29:1.124368e-01):1.068673e-01):1.162904e-01,30:1.788755e-01):1.221211e-01,34:3.668114e-01):6.601894e-03):2.951057e-01,(20:1.151084e+00,35:1.003200e+00):3.712613e-02):8.144246e-01,(((((14:1.158620e+00,13:6.452229e-01):3.037681e-01,(16:3.874514e-01,(17:6.023456e-02,18:1.683722e-01):4.195301e-01):3.497279e+00):1.919334e-01,((10:5.041883e-01,(9:4.928190e-01,((3:9.351125e-02,15:9.495879e-02):2.386118e-01,6:3.383959e-01):2.392105e-01):2.080181e-01):1.245445e-01,(11:4.992590e-01,(12:5.919520e-01,((4:3.693339e-01,(5:3.257262e-01,(7:5.944150e-02,2:8.201236e-02):2.428007e-01):5.356578e-02):2.956246e-02,8:3.671465e-01):2.282605e-01):5.306723e-02):2.422154e-01):4.717626e-01):4.159780e-01,(19:1.077618e+00,(22:1.342154e-01,21:3.547557e-02):6.721958e-01):6.031695e-01):3.094195e-02,27:2.169604e+00):1.291793e-01,1:8.504044e-01);
   tree gen.150500 = [&U] ((20:9.548515e-01,(35:1.325474e+00,((((30:1.322709e-01,34:3.011711e-01):1.565449e-01,(29:1.351832e-01,23:3.612937e-02):8.647417e-02):1.471389e-01,((31:8.450406e-01,32:6.845596e-01):6.740432e-02,(28:3.172867e-01,(24:7.584639e-02,(25:8.849972e-02,26:2.079228e-02):8.529207e-02):3.328521e-02):1.900067e-02):1.906861e-01):1.840949e-01,33:4.892017e-01):9.393159e-02):1.786454e-01):7.007619e-01,((((11:4.489144e-01,(12:6.848037e-01,(8:3.886390e-01,((5:3.707567e-01,(7:7.750732e-02,2:9.932963e-02):2.705872e-01):8.168383e-02,4:3.787013e-01):7.433815e-02):1.434939e-01):8.975388e-02):2.803767e-01,(10:6.389820e-01,(((3:1.261041e-01,15:6.919610e-02):2.486611e-01,(6:2.823419e-02,27:1.681268e+00):3.671874e-01):2.231401e-01,9:5.132811e-01):2.524918e-01):1.367537e-01):3.368123e-01,((14:1.255615e+00,13:7.540977e-01):4.611604e-01,((18:1.355090e-01,17:8.084572e-02):2.615915e-01,16:5.690805e-01):4.075579e+00):2.569147e-01):4.791743e-01,(19:1.028292e+00,(21:2.520492e-02,22:2.180693e-01):6.962930e-01):5.533177e-01):1.566228e-01,1:1.076977e+00);
   tree gen.151000 = [&U] ((20:1.712738e+00,((33:3.988319e-01,35:1.152288e+00):9.554925e-02,((((23:4.548885e-03,29:1.087116e-01):1.086952e-01,30:1.424940e-01):1.967509e-01,34:3.616342e-01):6.876421e-02,((28:2.968913e-01,(25:8.688608e-02,26:1.078432e-02):2.644485e-01):1.035157e-01,((32:6.713553e-01,24:1.895324e-02):2.340694e-02,31:8.600889e-01):1.755171e-01):2.087117e-01):3.489017e-01):2.568503e-01):7.600026e-01,(((((8:4.251097e-01,((5:4.055493e-01,(7:1.117105e-01,2:1.086509e-01):2.959797e-01):9.241982e-02,4:4.142395e-01):4.929467e-02):1.569597e-01,(12:7.490672e-01,11:4.910415e-01):9.281186e-02):3.066878e-01,(10:6.989455e-01,(((3:1.025041e-01,15:8.712128e-02):3.106026e-01,(6:3.816529e-02,27:2.099941e+00):3.633392e-01):2.789170e-01,9:5.614485e-01):2.761862e-01):1.641698e-01):3.684196e-01,((14:1.373444e+00,13:8.248639e-01):5.044367e-01,((18:1.482255e-01,17:8.530212e-02):2.861398e-01,16:6.224843e-01):4.515867e+00):2.810242e-01):5.241411e-01,(19:1.011946e+00,(21:1.166641e-01,22:2.417290e-01):8.416058e-01):6.339409e-01):1.342339e-01,1:1.081049e+00);
   tree gen.151500 = [&U] (((19:1.111476e+00,(21:3.630654e-02,22:2.284415e-01):6.758454e-01):5.510950e-01,(((10:5.353360e-01,((27:1.642223e+00,9:3.138258e-01):1.934492e-01,(6:3.492920e-01,(3:1.067527e-01,15:5.835703e-02):2.455625e-01):1.961625e-01):2.978752e-01):5.401194e-02,(((8:3.431121e-01,(4:3.290023e-01,(5:3.460843e-01,(2:1.153793e-01,7:9.045147e-02):3.133765e-01):8.533513e-02):1.424713e-01):1.592774e-01,11:4.844767e-01):5.614142e-02,12:6.129814e-01):2.811102e-01):3.998731e-01,((13:8.053589e-01,14:1.109823e+00):4.328376e-01,((17:7.561260e-02,18:1.418368e-01):2.518380e-01,16:7.005260e-01):3.960712e+00):1.988098e-01):5.175130e-01):3.307152e-01,((((25:1.741183e-02,26:2.397406e-02):2.463201e-01,((((32:7.680406e-01,28:2.965077e-01):1.221857e-01,(34:2.751217e-01,31:5.443942e-01):4.915637e-01):1.589046e-01,23:1.634399e-01):5.718864e-02,24:2.539630e-01):8.654456e-02):5.820916e-02,((33:1.722397e-01,30:1.861244e-02):1.762351e-01,29:1.466835e-01):2.038326e-01):2.849492e-01,(35:8.090353e-01,20:7.648976e-01):1.883997e-01):7.611516e-01,1:7.822057e-01);
   tree gen.152000 = [&U] ((20:1.091061e+00,((33:3.506164e-01,((((24:7.049052e-02,(26:3.296868e-02,(28:1.466953e-01,25:1.904808e-02):5.450465e-02):5.701884e-03):2.364187e-01,(31:9.670846e-01,32:4.589986e-01):1.218811e-01):1.040742e-01,((23:4.429747e-02,30:1.048058e-01):6.897283e-02,29:2.544451e-01):1.565764e-01):1.799967e-02,34:3.223979e-01):3.596180e-02):1.506973e-01,35:1.041986e+00):2.742142e-01):5.824765e-01,((((((8:3.953325e-01,((5:3.377341e-01,(7:1.038856e-01,2:1.122006e-01):2.438027e-01):1.130203e-01,4:3.942714e-01):4.922828e-02):1.214750e-01,12:6.965981e-01):9.206716e-02,11:4.907723e-01):3.098126e-01,(10:5.522315e-01,(((3:1.185678e-01,15:8.101878e-02):2.943984e-01,(6:4.860592e-02,27:2.178132e+00):3.033316e-01):2.384656e-01,9:5.221213e-01):2.690446e-01):1.342121e-01):3.664665e-01,((14:1.277240e+00,13:7.670855e-01):4.691030e-01,((18:1.378429e-01,17:5.813053e-02):3.082395e-01,16:5.788818e-01):4.199549e+00):2.924792e-01):4.874271e-01,(19:1.143631e+00,(21:5.706371e-02,22:8.407612e-02):5.935592e-01):5.724392e-01):1.651714e-01,1:1.048874e+00);
   tree gen.152500 = [&U] (((20:1.054522e+00,35:3.961208e-01):2.220694e-03,(33:6.079116e-01,((((26:6.823658e-03,(25:5.072006e-02,(24:8.451759e-02,28:1.464376e-01):1.270087e-02):1.806970e-02):2.389384e-01,(31:9.346969e-01,32:3.970753e-01):1.544149e-01):1.517266e-01,((23:6.137407e-02,29:2.061306e-01):6.110452e-02,30:1.379518e-01):9.602388e-02):8.916283e-02,34:3.116008e-01):9.709792e-02):2.962268e-01):5.629693e-01,((((11:4.743363e-01,((8:3.820928e-01,((5:3.264234e-01,(7:1.029881e-01,2:1.038251e-01):2.356377e-01):1.127232e-01,4:3.810673e-01):5.823558e-02):2.185675e-01,12:6.866843e-01):7.449583e-02):2.605438e-01,(10:5.514850e-01,(((3:1.145969e-01,15:7.830546e-02):2.845390e-01,(6:4.697810e-02,27:1.904589e+00):3.071990e-01):2.304794e-01,9:5.046355e-01):2.497517e-01):1.724902e-01):3.541935e-01,((14:1.234465e+00,13:6.863840e-01):3.896557e-01,((18:1.495600e-01,17:5.618374e-02):3.514844e-01,16:5.594951e-01):4.058906e+00):3.131033e-01):4.711032e-01,(19:1.100431e+00,(21:7.789125e-02,22:7.042502e-02):5.434918e-01):6.488326e-01):1.988912e-01,1:8.646296e-01);
   tree gen.153000 = [&U] (((19:9.317796e-01,(22:1.331394e-01,21:7.327114e-02):7.420772e-01):5.736957e-01,((((10:4.681062e-01,(9:4.681524e-01,((15:3.371598e-02,3:1.652383e-01):2.684583e-01,6:3.849338e-01):2.066996e-01):2.066429e-01):1.681910e-01,((11:4.758270e-01,((5:4.168846e-01,((7:9.806163e-02,2:8.032271e-02):2.696760e-01,4:3.574939e-01):7.156952e-02):8.931423e-02,8:3.522609e-01):1.757446e-01):8.712147e-02,12:5.432382e-01):2.226415e-01):3.976090e-01,(13:7.424764e-01,14:1.071779e+00):6.058152e-01):4.287013e-02,(27:1.717836e+00,(16:6.256881e-01,(17:7.922905e-02,18:1.236227e-01):2.999964e-01):3.278246e+00):6.194764e-01):4.331917e-01):2.403442e-01,(((33:8.020311e-01,(((28:3.341878e-01,32:7.480387e-01):1.372823e-01,((31:7.714919e-01,(26:1.013251e-02,25:2.266882e-02):1.121327e-01):2.402528e-02,24:2.577695e-01):3.721290e-03):1.203189e-01,((34:3.153980e-01,29:4.083066e-02):1.766754e-01,30:2.803172e-01):1.560193e-01):8.804593e-03):2.533898e-01,23:4.275977e-02):6.495279e-04,(35:3.185595e-01,20:2.658313e-01):9.768141e-01):1.138621e+00,1:8.668435e-01);
   tree gen.153500 = [&U] (((20:1.137578e+00,35:3.195639e-01):1.404689e-01,(33:4.293196e-01,((23:5.986292e-02,(29:3.466052e-01,30:1.696260e-01):1.025808e-01):1.229556e-01,(34:3.194043e-01,(((24:1.643417e-01,28:2.678606e-01):5.369936e-02,(31:9.300051e-01,32:4.011741e-01):2.705615e-01):1.346924e-01,(26:1.576750e-03,25:5.199026e-02):1.808212e-01):7.566897e-02):3.551687e-02):1.941630e-01):2.319533e-01):8.399277e-01,((((((8:3.916617e-01,((5:3.263920e-01,(7:9.747578e-02,2:1.064252e-01):3.388027e-01):5.916516e-02,4:3.906105e-01):6.589766e-02):2.171835e-01,12:7.341371e-01):5.075391e-02,11:4.862153e-01):2.956917e-01,(10:5.652961e-01,(((3:1.174668e-01,15:8.026650e-02):2.916649e-01,(6:1.546626e-01,27:1.436089e+00):2.281183e-01):2.058065e-01,9:5.172733e-01):2.347035e-01):8.616710e-02):3.447516e-01,((14:1.265381e+00,13:7.591427e-01):5.675255e-01,((18:1.533055e-01,17:1.003888e-01):3.602868e-01,16:5.735067e-01):3.930986e+00):2.293006e-01):4.113602e-01,(19:1.117164e+00,(21:2.627908e-02,22:1.210345e-01):6.120378e-01):6.630784e-01):2.038086e-01,1:9.150020e-01);
   tree gen.154000 = [&U] ((((((((24:3.905479e-01,(31:8.384254e-01,32:8.363912e-01):8.665831e-02):7.739168e-02,(30:3.909754e-01,(29:5.107117e-02,28:8.872255e-02):1.185308e-01):1.530425e-01):1.936728e-01,33:4.608511e-01):2.012879e-02,(34:2.546203e-01,(25:5.805493e-02,26:1.676139e-02):1.017147e-01):2.758960e-01):6.394844e-02,(23:4.317351e-02,20:1.368570e+00):1.161608e-01):1.742868e-01,27:1.777560e+00):8.011754e-02,35:6.654228e-01):8.310993e-01,(((14:1.302458e+00,13:7.192624e-01):8.515987e-01,(((10:6.015910e-01,(9:5.328791e-01,(6:3.729985e-01,(15:5.442736e-02,3:1.534376e-01):3.036796e-01):2.631933e-01):3.269402e-01):2.146339e-01,((12:6.829718e-01,(((5:3.456538e-01,(7:9.402548e-02,2:1.080111e-01):3.359035e-01):8.801047e-02,4:3.563488e-01):5.041883e-02,8:3.795684e-01):2.205068e-01):6.121827e-02,11:4.501726e-01):2.355769e-01):1.256017e-01,((18:1.241250e-01,17:9.022507e-02):3.071801e-01,16:6.880685e-01):4.450589e+00):2.158913e-01):5.700182e-01,((22:1.039143e-01,21:8.446674e-02):7.653325e-01,19:1.280512e+00):6.398512e-01):2.946312e-01,1:9.308037e-01);
   tree gen.154500 = [&U] ((((26:1.930912e-02,25:4.447021e-02):2.466077e-01,(((((32:5.234678e-01,31:7.151524e-01):2.161317e-01,(28:7.384300e-02,24:1.367699e-01):1.885205e-01):1.516437e-01,34:4.692306e-01):6.635766e-02,33:4.461339e-01):6.447568e-02,(23:1.344006e-01,(29:3.445949e-01,30:2.404313e-01):6.711963e-02):4.700961e-02):1.559713e-01):1.955577e-01,(35:2.326762e-01,20:3.314425e-01):6.290840e-01):8.289379e-01,((((10:5.601225e-01,(((15:5.863199e-02,3:1.163970e-01):2.720080e-01,6:4.026630e-01):2.020369e-01,9:4.766809e-01):2.473602e-01):1.497442e-01,(11:4.534539e-01,(12:6.578873e-01,((4:3.281026e-01,((7:1.148913e-01,2:9.716690e-02):3.230904e-01,5:3.432431e-01):5.777540e-02):8.709760e-02,8:3.800573e-01):1.914730e-01):5.039248e-02):2.717140e-01):3.801804e-01,((13:8.403768e-01,14:9.751771e-01):4.837614e-01,(27:1.571029e+00,((17:9.012998e-02,18:1.342204e-01):3.188010e-01,16:6.532801e-01):3.955939e+00):8.389304e-02):1.253603e-01):4.086667e-01,((21:5.715986e-02,22:1.869175e-01):6.188221e-01,19:9.156577e-01):5.696307e-01):2.460250e-01,1:8.586682e-01);
   tree gen.155000 = [&U] (((((26:3.401783e-03,25:6.076171e-02):2.413500e-01,((33:4.193513e-01,34:2.080210e-01):1.303628e-01,(23:1.288207e-01,((32:6.327606e-01,31:6.409615e-01):1.693834e-01,(28:9.509576e-02,24:1.464780e-01):1.484856e-01):2.314331e-01):2.520100e-02):1.958524e-01):4.975118e-03,(29:2.534014e-01,30:2.280299e-01):1.214668e-01):1.874387e-01,(35:1.267041e-01,20:8.341882e-02):1.086923e+00):7.607724e-01,((((10:5.368680e-01,(((15:5.619777e-02,3:1.115646e-01):2.607150e-01,6:3.859457e-01):1.936490e-01,9:4.568906e-01):2.370906e-01):1.464948e-01,((12:6.305739e-01,((((7:6.396009e-02,2:9.632651e-02):3.054625e-01,5:3.289927e-01):7.168252e-02,4:3.144808e-01):4.628592e-02,8:3.642785e-01):1.762898e-01):9.342649e-02,11:4.346279e-01):2.195342e-01):4.241023e-01,(((13:7.321941e-01,14:9.346908e-01):4.970388e-01,27:1.097246e+00):3.031318e-02,((17:9.182415e-02,18:1.286480e-01):3.055654e-01,16:6.261579e-01):3.791701e+00):2.219815e-01):3.722167e-01,((21:9.132750e-02,22:1.280787e-01):5.931305e-01,19:8.776424e-01):5.459814e-01):1.915749e-01,1:8.287621e-01);
   tree gen.155500 = [&U] (((20:5.789250e-01,35:3.303574e-01):4.080125e-01,(((29:8.471910e-02,33:2.093198e-01):1.410769e-01,30:2.357619e-01):1.136784e-01,(((((31:6.663980e-01,34:2.696848e-01):9.818962e-02,25:5.186083e-02):2.532579e-02,26:7.908170e-03):1.112179e-01,(23:1.326633e-01,24:1.073227e-01):9.217434e-02):8.286494e-02,(28:3.228381e-01,32:7.325205e-01):8.140417e-02):2.523446e-01):3.924234e-01):7.860254e-01,(((22:9.215763e-02,21:6.532825e-02):8.145686e-01,19:9.729820e-01):6.164924e-01,((((18:1.299538e-01,17:8.711176e-02):2.335824e-01,16:6.778426e-01):3.555139e+00,(14:1.296981e+00,13:7.027024e-01):4.006477e-01):2.317923e-01,(27:2.124081e+00,(((8:3.704950e-01,(((7:1.029761e-01,2:9.091333e-02):3.618539e-01,5:3.243460e-01):7.859069e-02,4:3.464968e-01):7.160826e-02):1.708398e-01,(11:5.193347e-01,12:5.173111e-01):1.109293e-01):2.767124e-01,(10:5.706801e-01,(9:5.544811e-01,(6:4.129737e-01,(15:6.986315e-02,3:1.150430e-01):2.483009e-01):1.960454e-01):2.527096e-01):1.373005e-01):4.050752e-02):2.753989e-01):4.303915e-01):1.587736e-01,1:8.096371e-01);
   tree gen.156000 = [&U] (((23:1.419849e-01,((29:1.258123e-01,30:2.437276e-01):2.022881e-01,((((32:6.763201e-01,31:7.491325e-01):2.207167e-01,(28:1.201889e-01,24:1.090696e-01):1.586999e-01):2.035495e-01,((26:7.417507e-03,25:6.494458e-02):2.986696e-01,34:3.819743e-01):6.943406e-02):4.465926e-02,33:4.732012e-01):3.266237e-02):6.739049e-02):2.120581e-01,(35:9.516548e-02,20:4.250318e-01):9.581177e-01):8.131444e-01,((((10:5.433384e-01,(((15:6.006646e-02,3:1.192447e-01):3.058395e-01,6:4.125144e-01):2.069799e-01,9:5.148940e-01):2.905042e-01):1.489179e-01,((12:5.715692e-01,((((7:9.562705e-02,2:1.283279e-01):2.810451e-01,5:3.670835e-01):5.553072e-02,4:3.906921e-01):7.523932e-02,8:4.203151e-01):2.197584e-01):9.731883e-02,11:4.645479e-01):2.280958e-01):4.255213e-01,((((17:7.011595e-02,18:1.801314e-01):3.764467e-01,16:6.692630e-01):4.085283e+00,(13:8.118600e-01,14:9.990354e-01):4.567583e-01):8.791680e-02,27:1.529439e+00):1.269466e-01):3.406485e-01,((21:1.075640e-01,22:7.668643e-02):7.357913e-01,19:1.042451e+00):5.835671e-01):1.753704e-01,1:8.785227e-01);
   tree gen.156500 = [&U] (((19:1.496898e+00,(22:5.663522e-02,21:1.369171e-01):8.154030e-01):6.920326e-01,(((14:1.415965e+00,13:8.726586e-01):6.092016e-01,(16:4.666975e-01,(17:7.079511e-02,18:1.533424e-01):4.976104e-01):3.976178e+00):2.338835e-01,((10:6.341178e-01,(9:5.973341e-01,((3:1.019222e-01,15:8.629252e-02):3.260132e-01,6:3.435253e-01):2.496923e-01):2.143670e-01):1.929135e-01,((((((7:9.880181e-02,2:9.582933e-02):2.969016e-01,5:3.459798e-01):6.728217e-02,4:3.585938e-01):4.970896e-02,8:4.592162e-01):1.807151e-01,12:7.044349e-01):7.209553e-02,11:5.134305e-01):2.366667e-01):4.100748e-01):4.761199e-01):1.774865e-01,((27:9.295647e-01,35:1.115171e-01):9.665113e-01,(20:1.073442e+00,(((((23:1.887297e-01,24:1.586548e-01):3.938060e-02,((28:3.506801e-01,(31:9.615881e-01,32:6.923023e-01):1.590322e-01):1.270314e-01,34:4.638628e-01):8.356267e-02):1.039657e-01,(25:4.724293e-02,26:3.352589e-03):1.717457e-01):8.368154e-02,33:6.612521e-01):7.175570e-02,(30:1.623114e-01,29:2.033660e-01):3.643245e-01):2.688253e-01):2.021079e-01):6.966062e-01,1:1.036149e+00);
   tree gen.157000 = [&U] (((19:1.417796e+00,(22:5.125405e-02,21:1.296818e-01):6.396823e-01):5.570600e-01,(((14:1.222502e+00,13:8.265436e-01):5.934585e-01,(16:6.461066e-01,(17:6.705400e-02,18:1.452391e-01):3.724886e-01):3.766060e+00):2.266837e-01,((10:6.059338e-01,(9:5.657684e-01,((3:9.653622e-02,15:8.173245e-02):3.087853e-01,6:3.253720e-01):2.364975e-01):2.030389e-01):1.827191e-01,((((((7:9.358070e-02,2:9.076529e-02):2.812121e-01,5:3.419270e-01):6.372669e-02,4:3.858018e-01):4.110005e-02,8:4.349493e-01):1.756817e-01,12:6.147639e-01):5.335216e-02,11:4.749967e-01):2.241602e-01):3.884047e-01):4.447940e-01):3.142986e-01,((27:2.407655e-01,35:6.668279e-02):1.454619e+00,(20:1.136640e+00,(((23:1.872884e-01,(((32:6.557181e-01,28:3.724732e-01):6.390061e-02,31:9.107736e-01):2.080360e-01,(25:4.493046e-02,26:4.618600e-03):1.626782e-01):2.178857e-02):1.003944e-02,(33:5.129601e-01,(24:1.502708e-01,34:4.904607e-01):8.676393e-02):3.502367e-02):1.053610e-01,(30:2.771066e-01,29:1.960163e-01):2.847119e-01):6.375503e-02):3.944561e-01):8.194116e-01,1:9.813942e-01);
   tree gen.157500 = [&U] (((19:1.417796e+00,(22:1.080209e-01,21:4.460379e-02):6.396823e-01):5.570600e-01,(((14:1.040118e+00,13:8.442325e-01):4.896240e-01,(16:6.461066e-01,(17:6.705400e-02,18:1.452391e-01):2.938548e-01):3.990786e+00):2.266837e-01,((10:6.059338e-01,(9:5.326460e-01,((3:9.653622e-02,15:8.776963e-02):3.087853e-01,6:3.253720e-01):1.987588e-01):2.392172e-01):1.489949e-01,((((((7:1.124483e-01,2:9.076529e-02):2.310479e-01,5:3.676378e-01):8.276494e-02,4:3.634676e-01):4.110005e-02,8:4.349493e-01):1.756817e-01,12:6.147639e-01):6.883911e-02,11:4.749967e-01):2.229396e-01):3.702751e-01):4.447940e-01):3.142986e-01,(((27:1.772898e-01,35:6.668279e-02):1.687317e+00,(34:1.387831e-01,(((((25:4.493046e-02,26:1.575714e-02):1.029622e-01,(23:1.891943e-01,24:1.467930e-01):1.678294e-02):3.265906e-02,((28:3.724732e-01,32:6.382048e-01):4.399577e-02,31:9.107736e-01):2.005842e-01):5.500556e-02,33:5.099385e-01):1.010187e-01,(30:1.864515e-01,29:1.417091e-01):2.582169e-01):8.703655e-02):1.267579e-01):1.188276e-01,20:1.136640e+00):8.192878e-01,1:9.813942e-01);
   tree gen.158000 = [&U] ((((((18:1.404575e-01,17:8.189035e-02):3.807066e-01,16:5.163549e-01):3.728963e+00,((((5:3.668824e-01,((7:8.927763e-02,2:8.266457e-02):2.723148e-01,4:3.455267e-01):5.130067e-02):8.559822e-02,8:3.893843e-01):1.972570e-01,(11:4.905248e-01,12:5.860067e-01):6.732741e-02):2.239294e-01,((((6:3.723800e-01,(15:6.165477e-02,3:9.808278e-02):2.646244e-01):5.132995e-02,27:1.240923e+00):8.927850e-02,9:5.740753e-01):2.562835e-01,10:6.195448e-01):1.381652e-01):3.376704e-01):6.672403e-02,(14:1.161557e+00,13:7.801851e-01):7.199088e-01):5.135792e-01,((22:8.263370e-02,21:1.136259e-01):7.545859e-01,19:1.054925e+00):5.828549e-01):1.498081e-01,((20:9.059461e-01,(((((25:2.226389e-02,34:1.160882e-01):1.053656e-02,26:1.574304e-03):2.232333e-01,24:2.634101e-01):1.566233e-02,(23:1.451451e-01,(28:4.151695e-01,(31:7.230232e-01,32:6.842861e-01):1.775819e-01):1.666593e-01):1.935280e-02):2.215748e-01,(29:1.554761e-01,(30:1.646692e-01,33:3.423519e-01):4.987973e-02):1.556075e-01):3.556137e-01):2.930499e-01,35:6.643167e-01):4.891599e-01,1:9.393014e-01);
   tree gen.158500 = [&U] (((((11:5.020238e-01,(((((7:8.596816e-02,2:8.000737e-02):2.714452e-01,5:3.191455e-01):5.821898e-02,4:3.344199e-01):7.714469e-02,8:3.768678e-01):1.843740e-01,12:5.448980e-01):3.848032e-02):2.167314e-01,((((6:3.404575e-01,(15:5.967292e-02,3:9.492997e-02):2.561182e-01):1.019616e-01,27:1.036790e+00):5.913783e-02,9:5.556221e-01):2.480454e-01,10:5.996300e-01):1.038140e-01):2.890687e-01,((14:1.124219e+00,13:7.551065e-01):6.967678e-01,((18:1.359426e-01,17:8.314607e-02):3.684691e-01,16:4.997570e-01):3.609098e+00):6.513178e-02):5.010708e-01,((22:7.997749e-02,21:1.487274e-01):6.351823e-01,19:1.021015e+00):5.587422e-01):1.449926e-01,((20:8.768251e-01,(23:8.280004e-02,(((((26:4.626258e-04,25:7.708090e-02):8.224526e-03,34:3.678220e-02):1.550566e-01,24:2.549429e-01):4.009259e-02,(28:4.271783e-01,(31:8.393337e-01,32:6.622902e-01):7.722532e-02):1.473339e-01):1.242916e-02,((30:6.630882e-02,33:3.041227e-01):5.049744e-02,29:2.377926e-01):1.822183e-01):6.377314e-02):3.293512e-01):2.489536e-01,35:6.429627e-01):4.584109e-01,1:9.091082e-01);
   tree gen.159000 = [&U] ((((24:2.173152e-01,(((32:6.471928e-01,31:1.031189e+00):1.520578e-01,28:3.704513e-01):1.602301e-01,34:3.063158e-01):4.420264e-02):6.044943e-02,(((26:1.063122e-02,25:2.761770e-02):1.682352e-01,23:6.642569e-02):8.237177e-02,((33:8.756496e-02,30:7.341532e-02):7.447935e-02,29:1.494038e-01):1.846716e-01):1.169046e-01):4.911584e-01,(20:5.465003e-01,35:2.604455e-01):9.101778e-01):6.323258e-01,((((((8:3.496790e-01,(4:3.698650e-01,(5:3.310473e-01,(7:1.020411e-01,2:1.085044e-01):2.816521e-01):8.171784e-02):2.882324e-02):1.853891e-01,11:5.308776e-01):1.181057e-01,12:6.009745e-01):2.896649e-01,(10:5.677118e-01,(((3:8.132777e-02,15:7.376395e-02):2.738051e-01,(6:4.672215e-02,27:1.828615e+00):3.061437e-01):2.155527e-01,9:6.405269e-01):3.021720e-01):1.331379e-01):3.865496e-01,((14:1.168835e+00,13:8.031982e-01):5.432458e-01,((18:1.195678e-01,17:1.382548e-01):3.313899e-01,16:5.617029e-01):4.188681e+00):1.741917e-01):5.513791e-01,(19:1.016232e+00,(21:7.145453e-02,22:9.963167e-02):6.966138e-01):5.855669e-01):3.286807e-01,1:9.618913e-01);
   tree gen.159500 = [&U] ((((((11:5.623814e-01,((4:3.723768e-01,((7:1.270314e-01,2:8.842385e-02):2.980891e-01,5:3.454615e-01):6.525312e-02):9.214655e-02,8:4.165129e-01):2.113277e-01):5.156626e-02,12:6.022192e-01):2.395307e-01,((((6:3.713757e-01,(15:6.595030e-02,3:1.049163e-01):2.578024e-01):1.209751e-01,27:2.001464e+00):5.746255e-02,9:6.140715e-01):2.741389e-01,10:6.627088e-01):1.365920e-01):3.194777e-01,((14:1.242483e+00,13:9.284787e-01):4.969195e-01,((18:1.477548e-01,17:9.374864e-02):4.072306e-01,16:5.523296e-01):3.988762e+00):1.747685e-01):5.382536e-01,((22:7.885915e-02,21:8.854923e-02):7.020012e-01,19:1.128422e+00):6.435225e-01):1.786209e-01,((20:9.645812e-01,(((24:3.218821e-01,(28:3.821917e-01,(31:1.007828e+00,32:5.872116e-01):2.354525e-01):2.278815e-01):3.444778e-02,((34:6.109801e-02,(25:7.396644e-02,26:6.557946e-03):3.107173e-02):2.150869e-01,((30:1.774265e-01,33:1.859213e-01):1.154358e-01,29:2.287721e-01):1.398928e-01):1.462016e-01):8.921789e-02,23:1.334339e-01):4.921887e-01):1.065332e-01,35:4.134356e-01):4.890705e-01,1:1.004743e+00);
   tree gen.160000 = [&U] (((34:3.124986e-01,(((((32:7.800483e-01,31:9.182784e-01):1.025176e-01,24:2.805119e-01):5.647797e-03,28:4.159314e-01):2.635633e-01,((29:2.271242e-01,(30:1.525562e-01,33:1.909791e-01):1.513886e-02):1.406992e-01,(26:4.861664e-02,25:1.415871e-02):1.326845e-01):6.515083e-02):5.061888e-02,23:2.172070e-01):1.801006e-01):4.466640e-02,(20:5.592796e-01,35:9.107020e-03):6.108639e-01):8.921560e-01,(((((12:6.423598e-01,11:5.299964e-01):9.093985e-02,(8:3.567371e-01,(((7:1.041007e-01,2:1.106945e-01):2.869180e-01,5:3.377293e-01):6.393424e-02,4:3.516415e-01):1.016816e-01):1.891310e-01):2.835309e-01,(10:5.974964e-01,(((3:1.409069e-01,15:7.115965e-02):2.751857e-01,(6:6.476643e-02,27:1.599447e+00):3.404810e-01):2.223528e-01,9:6.534555e-01):2.296216e-01):1.139766e-01):4.129111e-01,((14:1.135660e+00,13:8.510698e-01):5.163198e-01,((18:1.219812e-01,17:6.892976e-02):3.724937e-01,16:5.730405e-01):3.982333e+00):1.366814e-01):4.625338e-01,(19:1.036744e+00,(21:6.951935e-02,22:5.262295e-02):7.106745e-01):5.973862e-01):2.473168e-01,1:7.667205e-01);
   tree gen.160500 = [&U] (((19:1.334929e+00,(22:1.422285e-01,21:1.066695e-01):6.119900e-01):6.217598e-01,(((10:5.028736e-01,(9:5.434018e-01,((15:7.007559e-02,3:1.089984e-01):3.095171e-01,6:3.768312e-01):1.951544e-01):3.023630e-01):1.258328e-01,((12:5.608386e-01,11:5.167358e-01):9.197986e-02,((((7:1.282952e-01,2:9.458265e-02):3.483366e-01,5:2.960734e-01):6.125297e-02,4:3.823606e-01):8.182341e-02,8:3.283549e-01):1.603133e-01):2.622467e-01):3.323059e-01,(((16:5.375255e-01,(17:8.839941e-02,18:1.363484e-01):3.898072e-01):3.432298e+00,27:1.141904e+00):9.105035e-01,(13:6.379630e-01,14:1.224738e+00):4.870224e-01):2.379906e-01):5.261357e-01):1.787934e-01,((35:3.337454e-02,20:4.652145e-01):9.591095e-01,((((31:8.061141e-01,32:6.593671e-01):2.992790e-01,(24:7.594783e-02,28:3.195189e-01):1.215496e-01):1.091096e-01,(25:5.626803e-02,26:5.984281e-04):2.855912e-01):2.160485e-02,((23:2.413289e-01,(29:2.044564e-01,30:2.596152e-01):1.222277e-01):1.453722e-02,(34:4.542789e-01,33:4.690826e-01):3.554496e-02):4.394762e-02):3.779105e-01):9.615600e-01,1:9.606732e-01);
   tree gen.161000 = [&U] (((19:1.092005e+00,(21:1.112120e-01,22:7.394505e-02):8.798696e-01):5.373566e-01,((((10:6.596797e-01,((6:4.231102e-01,(3:1.170845e-01,15:6.664918e-02):3.338734e-01):1.854807e-01,(27:1.560787e+00,9:5.866421e-01):4.547276e-02):2.521913e-01):1.312031e-01,((11:5.560421e-01,(8:4.664060e-01,(((2:1.286449e-01,7:8.885383e-02):2.766460e-01,5:3.580878e-01):6.905722e-02,4:3.379118e-01):4.001435e-02):1.619628e-01):6.748806e-02,12:5.665366e-01):2.221347e-01):3.947875e-01,(13:6.396352e-01,14:1.125182e+00):6.065228e-01):3.238243e-01,((17:8.704521e-02,18:1.231204e-01):3.437371e-01,16:6.065782e-01):4.494008e+00):2.097494e-01):7.739153e-02,(35:5.502707e-01,((((30:2.166476e-01,(33:3.794823e-01,29:1.818476e-01):5.584704e-03):2.141077e-01,(25:1.536727e-01,26:9.864996e-03):2.399389e-01):6.426542e-02,(((31:9.222189e-01,(32:8.573610e-01,28:3.337972e-01):6.949388e-02):6.943102e-02,(34:2.760995e-01,24:1.142123e-01):1.795382e-01):5.344177e-02,23:8.806304e-02):1.828617e-01):1.216570e-01,20:1.067018e+00):4.231042e-01):4.359433e-01,1:9.784667e-01);
   tree gen.161500 = [&U] (((35:1.212706e-01,20:3.630377e-01):7.844192e-01,((23:5.555765e-02,((((26:2.164564e-02,25:2.986206e-02):2.274292e-01,33:1.860969e-01):1.845331e-01,29:2.366375e-01):4.464732e-02,30:2.299225e-01):9.395356e-02):1.558488e-01,(((32:5.065786e-01,31:1.008458e+00):1.413571e-01,(28:2.284311e-01,24:9.291299e-02):1.713202e-01):9.298738e-02,34:3.898681e-01):8.012423e-02):3.250940e-01):8.611554e-01,(((27:2.441220e+00,(((17:8.195000e-02,18:1.359040e-01):3.866528e-01,16:5.639103e-01):3.774771e+00,(13:7.990073e-01,14:1.190303e+00):5.186727e-01):3.150860e-02):1.981396e-01,((10:5.999532e-01,(((15:7.256523e-02,3:1.064676e-01):2.978273e-01,6:3.384430e-01):1.581700e-01,9:5.116634e-01):2.863783e-01):1.219122e-01,(11:5.120288e-01,(12:6.460832e-01,((4:4.050276e-01,(5:3.610641e-01,(7:1.069130e-01,2:7.133581e-02):3.211026e-01):6.053520e-02):5.807284e-02,8:3.520357e-01):1.450685e-01):5.690383e-02):2.669778e-01):3.673322e-01):4.544218e-01,((21:9.072641e-02,22:9.789050e-02):5.496257e-01,19:1.256997e+00):5.855921e-01):1.415868e-01,1:1.013756e+00);
   tree gen.162000 = [&U] (((35:7.280973e-02,20:2.531416e-01):6.704670e-01,((23:8.674391e-02,(((32:5.247651e-01,31:1.044663e+00):2.107751e-01,(28:2.366319e-01,24:3.093972e-02):2.826049e-01):8.833961e-02,34:2.929618e-01):1.498412e-01):2.491690e-02,((29:1.990260e-01,30:2.381768e-01):1.420816e-01,((26:1.845665e-02,25:3.093412e-02):1.924717e-01,33:9.208676e-02):4.618135e-02):1.433324e-01):3.144865e-01):8.065570e-01,(((13:8.276922e-01,14:1.233035e+00):6.152235e-01,((((17:1.132625e-01,18:1.213098e-01):4.005339e-01,16:5.841551e-01):3.910288e+00,27:2.528861e+00):1.105523e-01,((10:6.214919e-01,(((15:7.517037e-02,3:1.102898e-01):3.123562e-01,6:3.325776e-01):1.638484e-01,9:5.300324e-01):2.966595e-01):1.262889e-01,(11:5.304109e-01,(12:6.692780e-01,(((4:4.195684e-01,(7:1.143177e-01,2:7.389681e-02):3.325535e-01):7.949252e-02,5:3.695159e-01):5.768689e-02,8:3.646740e-01):1.963714e-01):6.899289e-02):2.001242e-01):3.270589e-01):2.286714e-01):4.847509e-01,((21:2.111688e-02,22:1.717317e-01):5.693577e-01,19:1.302124e+00):5.786156e-01):2.319290e-01,1:1.050150e+00);
   tree gen.162500 = [&U] ((((22:7.974817e-02,21:8.442746e-02):9.110546e-01,19:1.213615e+00):6.240970e-01,(((14:1.195885e+00,13:7.451427e-01):8.790191e-01,((12:6.490606e-01,((8:3.532104e-01,(4:3.272213e-01,((7:1.047699e-01,2:8.610526e-02):3.013722e-01,5:3.489064e-01):7.679853e-02):7.952645e-02):1.987434e-01,11:4.852392e-01):9.550850e-02):3.256346e-01,(10:5.532383e-01,(9:5.687142e-01,(6:4.103368e-01,(15:9.661332e-02,3:1.120851e-01):2.945546e-01):2.141802e-01):2.353696e-01):1.353719e-01):4.122856e-01):1.036210e-01,(27:2.094547e+00,((18:1.530302e-01,17:6.051772e-02):3.177030e-01,16:7.247115e-01):4.348625e+00):1.315398e-01):3.590569e-01):2.285390e-01,((((((32:7.961084e-01,(31:8.121525e-01,(24:9.040798e-03,(25:2.150523e-02,26:1.092419e-02):5.187077e-02):1.773323e-01):2.574640e-02):1.158813e-01,(30:2.663112e-01,(28:3.165382e-01,29:1.079705e-01):6.066922e-02):1.932495e-01):1.107084e-01,(35:1.533679e+00,23:5.991681e-02):9.174624e-02):1.251387e-01,34:3.918400e-01):1.518687e-01,33:5.790766e-01):1.489976e-01,20:1.227427e+00):7.568464e-01,1:1.099097e+00);
   tree gen.163000 = [&U] ((35:4.780850e-01,(20:9.362280e-01,(((23:2.588744e-01,34:4.145242e-01):3.170091e-02,(24:1.288276e-01,((32:9.115029e-01,31:6.043312e-01):1.155169e-01,28:2.203027e-01):7.399937e-02):1.205203e-01):2.857598e-01,((26:7.346894e-03,25:6.053454e-02):4.496764e-01,((33:2.581815e-02,30:9.107130e-02):1.427305e-01,29:3.923261e-01):3.395784e-02):2.215326e-01):1.219981e-01):1.257155e-01):6.820780e-01,(((((12:6.317328e-01,11:5.398114e-01):7.071929e-02,(8:3.459311e-01,(4:3.639040e-01,(5:3.053143e-01,(7:1.110208e-01,2:7.778724e-02):3.472210e-01):8.287140e-02):9.532982e-02):2.042989e-01):2.761624e-01,(10:4.844150e-01,(((3:1.021179e-01,15:8.595411e-02):2.920903e-01,(6:7.216193e-03,27:1.842064e+00):4.063930e-01):2.012598e-01,9:5.839255e-01):3.079270e-01):1.448862e-01):3.881747e-01,((14:1.116872e+00,13:7.444770e-01):3.310808e-01,((18:1.359691e-01,17:8.055443e-02):3.273477e-01,16:5.932465e-01):3.916450e+00):3.589173e-01):4.917329e-01,(19:1.080909e+00,(21:4.046730e-02,22:1.136018e-01):7.002053e-01):5.111543e-01):1.495324e-01,1:9.347491e-01);
   tree gen.163500 = [&U] ((((((23:8.259133e-02,34:3.996342e-01):8.315045e-02,((28:1.420502e-01,24:1.185926e-02):1.612688e-01,(32:8.715062e-01,31:5.778132e-01):1.639397e-01):1.615744e-01):9.192047e-02,(((26:5.148889e-03,25:5.787828e-02):2.739324e-01,29:1.328027e-01):8.190790e-02,(33:4.727059e-02,30:8.707510e-02):1.210798e-01):2.086182e-01):1.679171e-01,20:8.662677e-01):6.357296e-02,35:4.303663e-01):5.616367e-01,(((((12:6.128674e-01,11:5.161245e-01):7.751049e-02,(8:3.307516e-01,(4:3.479359e-01,(5:3.492981e-01,(7:1.066973e-01,2:1.020012e-01):3.323133e-01):6.081205e-02):9.114675e-02):1.953343e-01):2.082348e-01,(10:4.631589e-01,(((3:9.763698e-02,15:4.868961e-02):2.792734e-01,(6:5.727498e-03,27:1.761234e+00):3.885605e-01):1.924285e-01,9:5.124069e-01):2.473766e-01):1.652031e-01):3.711417e-01,((14:1.255291e+00,13:7.118094e-01):4.476078e-01,((18:1.300028e-01,17:7.701970e-02):3.129837e-01,16:5.672149e-01):3.744597e+00):2.201241e-01):4.701557e-01,(19:1.033479e+00,(21:6.728366e-02,22:1.599080e-01):6.694803e-01):4.887249e-01):1.429709e-01,1:8.937324e-01);
   tree gen.164000 = [&U] (((((((26:5.230177e-03,25:5.879203e-02):3.994272e-01,29:1.348993e-01):3.808533e-02,(33:1.877698e-01,30:1.202867e-02):2.229591e-01):1.892290e-01,(23:1.810831e-01,(34:4.059434e-01,((28:1.442928e-01,24:5.425014e-02):1.638148e-01,(32:6.639099e-01,31:9.379050e-01):7.057630e-02):2.236720e-01):5.272431e-02):8.660803e-02):3.922290e-01,20:8.829586e-01):3.662848e-01,35:4.371606e-01):3.699755e-01,(((((12:6.225430e-01,(8:4.239527e-01,(4:3.534289e-01,(5:3.548126e-01,(7:7.109419e-02,2:1.036115e-01):3.005575e-01):6.177212e-02):4.874347e-02):1.608808e-01):4.614492e-02,11:4.329900e-01):2.694684e-01,(10:4.704710e-01,(((3:9.917842e-02,15:6.524802e-02):2.836824e-01,(6:2.297351e-02,27:1.789040e+00):3.946948e-01):1.954665e-01,9:5.204965e-01):3.261821e-01):9.348328e-02):2.844466e-01,((14:1.275108e+00,13:7.230470e-01):4.978550e-01,((18:1.320552e-01,17:7.823564e-02):3.179249e-01,16:5.761697e-01):3.803714e+00):2.220824e-01):5.368143e-01,(19:1.049795e+00,(21:6.834589e-02,22:6.260580e-02):6.800497e-01):4.964406e-01):2.423075e-01,1:8.513480e-01);
   tree gen.164500 = [&U] (((((26:5.595856e-03,25:2.113310e-02):2.452622e-01,(30:2.230987e-01,(33:2.408406e-01,29:2.674038e-01):4.461218e-02):4.683853e-02):2.062943e-01,(((32:5.998919e-01,31:6.848529e-01):2.542151e-01,(28:1.984278e-01,24:2.214482e-02):1.749215e-01):7.149242e-02,(34:6.007407e-01,23:1.900994e-01):4.084096e-02):1.356607e-01):3.315579e-01,(20:9.428235e-01,35:4.668003e-01):2.453729e-01):6.226207e-01,((((((8:4.526969e-01,(4:3.773915e-01,(5:3.788690e-01,(7:7.591440e-02,2:1.106364e-01):3.209355e-01):4.739110e-02):7.537178e-02):1.403194e-01,12:6.647516e-01):8.250182e-02,11:4.623468e-01):2.576847e-01,(10:5.023691e-01,(((3:1.059027e-01,15:7.938773e-02):3.029161e-01,(6:1.807274e-02,27:1.910337e+00):3.440044e-01):1.862613e-01,9:5.557863e-01):3.087601e-01):1.324197e-01):3.037322e-01,((14:1.361561e+00,13:7.720698e-01):5.316098e-01,((18:1.410085e-01,17:9.351804e-02):3.394803e-01,16:6.152342e-01):4.061607e+00):2.371397e-01):5.176839e-01,(19:1.261114e+00,(21:7.297977e-02,22:1.281878e-01):7.261573e-01):5.524812e-01):1.131030e-01,1:9.504300e-01);
   tree gen.165000 = [&U] (((19:1.139060e+00,(22:8.933233e-02,21:7.604913e-02):7.757178e-01):6.251524e-01,(((14:1.275861e+00,13:7.228578e-01):5.485342e-01,(16:6.442714e-01,(17:6.409680e-02,18:1.517296e-01):2.474007e-01):4.331118e+00):1.361521e-01,((10:6.071050e-01,(9:5.223625e-01,((3:1.319379e-01,15:5.981848e-02):2.971919e-01,6:4.245186e-01):2.231968e-01):2.471649e-01):1.696888e-01,((((4:3.429240e-01,((7:9.870464e-02,2:1.170052e-01):2.887027e-01,5:3.768431e-01):8.711908e-02):9.994122e-02,8:4.177686e-01):1.466368e-01,12:6.768117e-01):5.502577e-02,11:4.912019e-01):2.632715e-01):4.055156e-01):4.583350e-01):1.019618e-01,((((((30:1.912267e-01,29:1.619953e-01):3.551785e-02,23:3.676663e-02):1.852517e-01,(((32:5.842189e-01,31:7.249362e-01):1.171146e-01,28:3.372325e-01):1.158378e-01,(26:2.512649e-02,(25:3.297172e-02,24:7.648785e-02):1.066684e-02):2.089513e-01):6.143887e-02):1.211025e-01,((34:8.362600e-02,20:9.120479e-01):3.392941e-01,33:8.151536e-01):6.086890e-02):5.486355e-01,35:5.965856e-01):2.137582e-01,27:1.367796e+00):2.693948e-01,1:1.061857e+00);
   tree gen.165500 = [&U] ((35:7.487979e-01,(20:9.443023e-01,((33:4.801031e-01,(26:6.871493e-03,25:2.158559e-02):2.292725e-02):2.211355e-01,((23:1.529175e-01,(34:4.631532e-01,((32:7.223111e-01,31:7.751445e-01):9.359503e-02,(28:4.392259e-01,24:2.158808e-02):1.059741e-01):1.343029e-01):1.398629e-01):1.609859e-01,(30:1.528626e-01,29:1.805336e-01):2.648846e-01):1.970844e-02):2.776865e-01):1.302251e-01):6.577829e-01,(((((8:4.108428e-01,((4:3.779834e-01,(7:7.928207e-02,2:1.032891e-01):3.394552e-01):6.896545e-02,5:3.794633e-01):6.577198e-02):1.876377e-01,(11:4.630720e-01,12:6.685771e-01):7.694342e-02):3.003458e-01,(10:6.185636e-01,(((3:1.297517e-01,15:6.494461e-02):3.033912e-01,(6:7.331571e-02,27:1.791374e+00):2.717465e-01):2.113516e-01,9:5.566581e-01):2.557065e-01):1.407124e-01):4.417592e-01,((14:1.363697e+00,13:7.732808e-01):5.324436e-01,((18:1.077819e-01,17:1.147041e-01):4.071644e-01,16:4.946915e-01):4.067978e+00):1.792236e-01):5.292417e-01,(19:1.263092e+00,(21:1.105007e-01,22:8.603858e-02):7.620362e-01):6.354500e-01):1.584885e-01,1:9.519208e-01);
   tree gen.166000 = [&U] (((19:1.103574e+00,(22:8.654927e-02,21:6.091445e-02):6.557036e-01):7.782951e-01,(((14:1.236113e+00,13:7.609180e-01):5.314451e-01,(16:6.491193e-01,(17:7.103109e-02,18:1.294702e-01):2.604309e-01):4.196186e+00):1.797320e-01,((10:5.037997e-01,(9:5.300527e-01,((3:1.259046e-01,15:8.951980e-02):2.274747e-01,6:3.621423e-01):2.217261e-01):3.219371e-01):1.344623e-01,((12:6.557263e-01,((5:3.718202e-01,((7:9.611400e-02,2:1.133600e-01):2.903251e-01,4:3.775361e-01):3.379571e-02):1.204589e-01,8:3.501461e-01):1.420685e-01):3.158372e-02,11:4.758990e-01):2.550695e-01):4.012088e-01):3.984711e-01):1.114438e-01,((((((((32:5.971764e-01,28:3.837794e-01):1.170572e-01,31:7.768352e-01):8.969580e-02,33:6.378630e-01):1.749210e-02,((25:4.475455e-02,26:2.349543e-02):5.451431e-02,24:1.635044e-01):1.151366e-01):5.419652e-02,(34:8.774227e-02,20:8.581967e-01):3.654459e-01):6.428861e-02,((29:2.044106e-01,23:3.467347e-03):6.934305e-03,30:1.926893e-01):2.025169e-01):4.526247e-01,35:3.750895e-01):2.839099e-01,27:1.287047e+00):3.024904e-01,1:1.028776e+00);
   tree gen.166500 = [&U] (((35:2.944039e-01,20:8.868753e-01):2.366742e-01,(((30:1.233134e-01,29:1.695546e-01):2.439824e-01,33:4.597180e-01):1.297907e-02,(((34:4.111013e-01,(28:4.309119e-01,(24:2.059901e-01,(32:7.685202e-01,31:7.280047e-01):1.516093e-01):8.583694e-03):1.593637e-01):5.658011e-02,23:2.719518e-01):7.046091e-02,(26:1.102237e-02,25:2.767941e-02):2.687921e-01):4.824993e-02):2.702513e-01):6.621453e-01,((((11:4.429457e-01,((8:4.060262e-01,(4:3.549966e-01,((7:1.152460e-01,2:9.466789e-02):3.188115e-01,5:3.563865e-01):6.564965e-02):9.139718e-02):1.480242e-01,12:6.279181e-01):4.767836e-02):2.793548e-01,(10:5.907828e-01,(((3:1.131333e-01,15:7.277551e-02):2.849407e-01,(6:9.994148e-02,27:1.682433e+00):2.552204e-01):1.984984e-01,9:5.228053e-01):2.548458e-01):1.321551e-01):3.715807e-01,((14:1.094899e+00,13:7.262543e-01):4.594597e-01,((18:1.254428e-01,17:8.200479e-02):3.824030e-01,16:5.280496e-01):3.820587e+00):1.477764e-01):3.835325e-01,(19:1.040465e+00,(21:9.801350e-02,22:9.207904e-02):5.933004e-01):5.699493e-01):1.806861e-01,1:8.978628e-01);
   tree gen.167000 = [&U] (((35:6.829442e-01,20:8.619023e-01):1.414880e-01,(((30:1.475928e-01,33:2.436708e-01):1.200878e-01,(29:1.985132e-01,(26:9.251978e-03,25:2.920191e-02):2.908693e-01):2.425132e-02):2.556099e-01,((24:2.227057e-01,(((32:8.107926e-01,31:7.815567e-01):1.535650e-01,28:4.546141e-01):1.765033e-01,34:4.713143e-01):1.990767e-01):7.410845e-03,23:1.166802e-01):9.070579e-02):4.091627e-01):7.830816e-01,((((11:4.673099e-01,((8:4.283596e-01,(4:3.745232e-01,((7:1.215851e-01,2:9.987508e-02):3.363477e-01,5:3.759895e-01):5.678813e-02):9.165900e-02):1.884937e-01,12:6.624567e-01):6.587067e-02):2.707885e-01,(10:6.232788e-01,(((3:1.193561e-01,15:7.677852e-02):3.183141e-01,(6:4.683801e-02,27:1.774975e+00):3.542564e-01):1.902943e-01,9:5.515622e-01):2.965039e-01):1.195211e-01):3.673102e-01,((14:1.101077e+00,13:7.662018e-01):5.213202e-01,((18:1.323428e-01,17:8.955736e-02):4.252479e-01,16:5.570949e-01):3.776911e+00):2.883482e-01):4.461003e-01,(19:1.097696e+00,(21:1.034047e-01,22:7.267865e-02):6.163500e-01):5.998296e-01):2.617818e-01,1:8.906399e-01);
   tree gen.167500 = [&U] (((((((5:3.755932e-01,(4:4.003532e-01,(7:1.090943e-01,2:9.803108e-02):2.635950e-01):5.990044e-02):5.223243e-02,8:3.828607e-01):1.283704e-01,(12:6.499298e-01,11:4.961371e-01):5.991910e-02):3.192883e-01,((((6:3.987878e-01,(15:7.007201e-02,3:1.031570e-01):3.042843e-01):1.158989e-01,27:2.460151e+00):5.951724e-02,9:5.436598e-01):2.953800e-01,10:5.258189e-01):1.154607e-01):4.327577e-01,((14:1.203015e+00,13:7.180492e-01):5.255879e-01,((18:1.376242e-01,17:9.254954e-02):1.556295e-01,16:8.302663e-01):3.665650e+00):1.996662e-01):4.315220e-01,((22:5.957616e-02,21:7.874611e-02):5.707599e-01,19:1.015392e+00):7.295324e-01):1.831313e-01,(((28:4.561550e-01,(31:9.502764e-01,(32:5.915947e-01,24:2.443551e-01):5.536298e-03):6.240959e-02):1.259383e-01,((33:2.778473e-01,23:2.152166e-02):1.131112e-01,((29:1.299565e-01,30:1.843744e-01):1.565566e-01,(34:4.561301e-02,(25:8.041954e-02,26:3.612617e-02):6.081826e-02):1.719215e-01):9.104727e-02):4.078093e-02):3.970210e-01,(20:1.494512e+00,35:1.137640e+00):2.441308e-02):6.516461e-01,1:8.607683e-01);
   tree gen.168000 = [&U] (((19:9.339074e-01,(21:5.602825e-02,22:8.308923e-02):7.271426e-01):7.261635e-01,(((10:5.764144e-01,(27:2.590343e+00,((6:3.792828e-01,(3:1.094897e-01,15:5.348320e-02):2.701424e-01):1.733034e-01,9:5.515421e-01):1.229833e-01):1.302652e-01):1.028546e-01,(11:5.109111e-01,((((5:3.155027e-01,(2:9.405576e-02,7:1.023894e-01):2.920579e-01):6.703925e-02,4:3.876595e-01):6.781524e-02,8:3.742709e-01):1.926716e-01,12:6.096238e-01):9.664576e-02):2.450952e-01):4.184940e-01,(((17:6.422440e-02,18:1.517557e-01):3.384061e-01,16:5.948509e-01):4.322730e+00,(13:5.980786e-01,14:1.178127e+00):5.417719e-01):1.873454e-01):5.592052e-01):1.740637e-01,(35:5.531784e-01,((24:5.254850e-01,(33:6.420544e-01,((((31:7.655020e-01,32:7.053265e-01):1.093593e-01,((26:1.204689e-02,25:5.985404e-02):2.260993e-03,28:3.472450e-02):1.980654e-01):1.253154e-01,34:3.831695e-01):5.177616e-02,(23:1.681894e-01,(30:1.748538e-01,29:2.318151e-01):1.034192e-01):1.123931e-02):4.359214e-02):2.991072e-02):2.061879e-01,20:1.267558e+00):5.018004e-01):3.278664e-01,1:1.026117e+00);
   tree gen.168500 = [&U] (((19:9.399835e-01,(21:9.182327e-02,22:1.500413e-01):7.318734e-01):7.308880e-01,(((10:4.899081e-01,(((6:3.817505e-01,(3:1.102021e-01,15:5.383117e-02):2.718999e-01):2.052673e-01,9:5.551305e-01):5.150767e-02,27:1.120225e+00):2.672181e-01):1.699685e-01,((11:5.142351e-01,(((5:3.418330e-01,(2:9.466770e-02,7:1.030556e-01):2.939581e-01):6.747541e-02,4:3.901817e-01):6.825645e-02,8:3.767060e-01):1.939251e-01):6.697812e-02,12:6.135901e-01):1.875234e-01):4.837997e-01,(((17:6.464225e-02,18:1.527430e-01):3.642956e-01,16:5.987210e-01):4.350854e+00,(13:6.566388e-01,14:1.185792e+00):4.828099e-01):1.885642e-01):5.628434e-01):1.572019e-01,(35:4.605146e-01,((33:4.761186e-01,(23:1.485388e-01,(24:3.129276e-01,(((31:9.031211e-01,32:7.099154e-01):2.190581e-01,(25:6.027749e-02,(26:5.468102e-03,28:2.189098e-02):2.710682e-03):1.960420e-01):1.489625e-01,((30:2.831243e-01,29:2.333233e-01):1.040920e-01,34:2.718833e-01):5.424263e-02):2.224127e-02):7.641965e-02):4.088503e-03):1.117105e-01,20:1.149653e+00):5.050652e-01):3.299996e-01,1:1.032793e+00);
   tree gen.169000 = [&U] (((((24:3.497642e-01,(((28:4.484263e-01,(32:7.199691e-01,31:7.202448e-01):2.761767e-02):1.550354e-01,23:1.603329e-01):1.213862e-01,34:3.722320e-01):8.084235e-03):3.519575e-01,((30:1.884502e-01,29:2.400622e-01):3.624510e-02,((25:6.616059e-02,26:1.187920e-02):9.181218e-02,33:4.806304e-06):2.146773e-01):3.238587e-01):2.770671e-01,35:9.808962e-01):8.373246e-02,20:1.371868e+00):6.503590e-01,((((((8:4.391532e-01,(4:3.956112e-01,((7:8.664152e-02,2:9.553808e-02):3.034088e-01,5:3.928784e-01):4.824547e-02):7.566991e-02):1.931158e-01,12:6.728440e-01):6.495112e-02,11:4.936224e-01):2.549882e-01,(10:6.583733e-01,((6:3.258844e-01,(3:1.169341e-01,(15:4.748147e-03,27:2.565955e+00):5.351191e-02):3.364529e-01):2.009638e-01,9:5.826186e-01):2.719692e-01):1.507879e-01):4.404263e-01,((14:1.163075e+00,13:7.015988e-01):4.629798e-01,((18:1.473769e-01,17:9.460000e-02):3.991280e-01,16:5.187348e-01):3.827757e+00):3.030837e-01):5.342164e-01,(19:1.227911e+00,(21:8.466159e-02,22:7.637802e-02):6.741243e-01):6.175391e-01):2.395812e-01,1:9.452749e-01);
   tree gen.169500 = [&U] (((19:1.161794e+00,(22:1.258011e-01,21:1.951679e-02):6.029754e-01):6.919234e-01,((16:5.382075e-01,(17:8.291201e-02,18:1.327750e-01):4.964665e-01):4.245774e+00,(((13:8.054515e-01,14:1.076333e+00):5.434970e-01,27:1.601405e+00):1.628621e-01,((10:5.747952e-01,(9:5.319868e-01,((15:6.255414e-02,3:1.178669e-01):2.496866e-01,6:3.560779e-01):1.909415e-01):2.177032e-01):1.839561e-01,(11:4.611360e-01,(((4:3.373537e-01,(5:3.346162e-01,(7:7.935235e-02,2:1.108742e-01):3.141450e-01):7.688449e-02):6.897336e-02,8:3.773850e-01):1.571995e-01,12:5.293698e-01):3.505567e-02):2.456577e-01):5.420981e-01):1.186714e-01):1.956931e-01):1.131027e-01,((20:1.067912e+00,(33:7.085587e-01,(((30:3.266022e-01,(29:1.300429e-01,34:2.836823e-01):2.879297e-02):6.225280e-02,(28:4.983332e-01,(32:8.383356e-01,31:7.717470e-01):1.985345e-01):7.353599e-02):6.227963e-02,(24:2.111223e-02,(23:7.416451e-02,(26:3.347408e-03,25:2.638410e-02):3.670715e-02):1.469630e-02):1.566721e-01):2.042779e-01):4.543618e-01):2.034495e-01,35:1.038962e+00):2.802594e-01,1:1.026916e+00);
   tree gen.170000 = [&U] (((19:9.496668e-01,(21:9.889798e-02,22:3.900249e-02):7.360023e-01):5.967429e-01,(((10:4.651692e-01,(9:5.321919e-01,(27:1.256479e+00,(6:3.476743e-01,(3:1.046372e-01,15:4.932414e-02):2.642082e-01):9.550714e-02):9.647644e-02):2.537244e-01):1.474386e-01,((12:6.122120e-01,(((5:3.245715e-01,(2:9.930341e-02,7:8.841880e-02):2.902481e-01):8.733872e-02,4:3.704787e-01):6.483561e-02,8:3.576835e-01):1.364413e-01):6.565695e-02,11:4.882678e-01):2.967616e-01):2.813352e-01,(((17:5.692869e-02,18:1.687761e-01):2.895169e-01,16:6.078862e-01):4.394509e+00,(13:6.234806e-01,14:1.096956e+00):5.184899e-01):2.493247e-01):4.809066e-01):9.555668e-02,((35:1.884175e-01,20:9.105377e-01):3.889024e-01,((23:1.857751e-01,(33:2.899294e-01,((34:1.100413e-01,30:4.426283e-02):1.101301e-01,29:2.475651e-01):1.298182e-02):1.802494e-01):5.833192e-02,((31:8.523108e-01,32:5.753689e-01):2.297910e-01,((26:1.081264e-03,(25:5.669003e-02,24:6.527989e-02):1.701247e-02):4.911733e-04,28:8.389009e-02):1.471027e-01):1.420994e-01):2.139246e-01):1.039701e+00,1:1.003366e+00);
   tree gen.170500 = [&U] ((((((29:1.437016e-01,23:1.424653e-01):3.680839e-02,(30:2.492264e-01,(26:4.629882e-02,25:3.000322e-02):3.504452e-01):5.618826e-02):2.391228e-02,34:4.256642e-01):8.962425e-02,((24:2.215085e-01,(28:4.003584e-01,(31:9.049377e-01,32:8.795006e-01):2.442785e-01):1.104515e-01):1.082929e-01,33:5.565114e-01):2.425145e-02):2.231796e-01,(35:5.811221e-01,20:3.442963e-01):6.342046e-01):8.557363e-01,((((10:6.094718e-01,(((15:7.098568e-02,3:9.265461e-02):2.456862e-01,6:4.195316e-01):1.516045e-01,9:5.397227e-01):2.521513e-01):1.373536e-01,(11:4.287230e-01,(12:6.503576e-01,(8:3.961264e-01,(4:4.107194e-01,(5:3.488577e-01,(7:1.196511e-01,2:1.072227e-01):3.179097e-01):6.076682e-02):1.006025e-01):1.688895e-01):6.839431e-02):2.626651e-01):4.196504e-01,((13:8.113516e-01,14:1.172618e+00):4.294723e-01,(27:1.772898e+00,((17:6.156293e-02,18:1.683552e-01):4.014325e-01,16:5.637474e-01):3.804519e+00):3.899944e-02):2.314158e-01):5.222729e-01,((21:8.609876e-02,22:6.783908e-02):6.425350e-01,19:1.126643e+00):6.803169e-01):1.577136e-01,1:1.063428e+00);
   tree gen.171000 = [&U] (((19:1.040735e+00,(21:5.315121e-02,22:1.028639e-01):8.485367e-01):6.041883e-01,(((10:5.119938e-01,(9:5.388319e-01,(27:2.131516e+00,(6:3.520121e-01,(3:1.423269e-01,15:8.193776e-02):3.012956e-01):2.019297e-01):7.316657e-02):2.568901e-01):1.273434e-01,(((((5:3.286211e-01,(2:1.005424e-01,7:8.952198e-02):3.678315e-01):7.007215e-02,4:3.408130e-01):1.117768e-01,8:3.621462e-01):1.269626e-01,12:5.968742e-01):9.085336e-02,11:5.058167e-01):2.440313e-01):4.949750e-01,(((17:5.763898e-02,18:1.708819e-01):2.653845e-01,16:6.154706e-01):4.449338e+00,(13:7.899292e-01,14:1.246603e+00):4.501840e-01):2.652173e-01):5.303940e-01):3.382482e-01,((35:5.896294e-01,20:1.076130e+00):1.175854e-01,((23:2.243056e-01,(((28:4.427335e-01,(31:8.613816e-01,32:5.517490e-01):1.824275e-01):5.523914e-02,(25:6.261199e-02,26:6.401597e-03):5.392259e-02):8.277491e-02,24:1.963117e-01):6.160398e-02):1.303376e-01,(29:3.122535e-01,(33:2.147385e-01,(30:1.244964e-01,34:3.614418e-02):7.504939e-02):9.924733e-02):1.572083e-01):3.428304e-01):1.019994e+00,1:1.015885e+00);
   tree gen.171500 = [&U] ((((((12:6.648195e-01,11:4.881852e-01):7.436871e-02,(((5:3.169233e-01,(7:8.979654e-02,2:1.195541e-01):3.033601e-01):3.964713e-02,4:4.013991e-01):6.468983e-02,8:3.742450e-01):1.975848e-01):2.506988e-01,((((6:3.670203e-01,(15:8.321110e-02,3:1.087669e-01):2.605055e-01):8.357851e-02,27:1.628568e+00):1.128913e-01,9:5.358546e-01):2.846437e-01,10:5.583226e-01):1.380094e-01):3.948279e-01,((14:1.104894e+00,13:8.611963e-01):3.006142e-01,((18:1.488746e-01,17:7.691244e-02):6.563077e-02,16:8.533828e-01):3.553370e+00):3.375560e-01):4.702052e-01,((22:1.511622e-01,21:6.243797e-02):5.528032e-01,19:1.254418e+00):6.679763e-01):1.792884e-01,(((((26:1.041734e-02,(34:1.798663e-02,25:5.285357e-02):4.210343e-03):2.507889e-01,(29:1.852099e-01,30:2.487465e-01):1.246727e-01):1.725812e-01,((24:3.764225e-01,((32:5.930980e-01,31:8.808594e-01):2.157572e-01,28:5.018363e-01):6.933376e-02):6.686773e-02,23:1.899990e-01):2.217273e-03):1.744595e-01,33:8.532036e-01):3.931644e-01,(35:3.814072e-02,20:1.197386e-01):1.199244e+00):5.809476e-01,1:9.035222e-01);
   tree gen.172000 = [&U] (((((((23:1.396733e-01,34:3.069473e-01):4.721723e-02,((24:1.771736e-01,28:4.502953e-01):3.606334e-02,(31:8.738113e-01,32:4.402897e-01):1.594838e-01):7.596939e-02):1.299285e-03,(26:9.867403e-03,25:4.962420e-02):2.382874e-01):1.012652e-01,(29:1.180997e-01,30:1.646643e-01):1.827804e-01):2.193314e-01,33:3.648365e-01):4.375514e-01,(35:1.045512e-01,20:2.023301e-01):7.188825e-01):5.286493e-01,((((10:5.033377e-01,(((15:7.162573e-02,3:1.091918e-01):2.667071e-01,6:3.579718e-01):2.016787e-01,9:5.145853e-01):2.657232e-01):1.621645e-01,((8:3.549836e-01,(4:3.680609e-01,(5:3.126244e-01,(7:1.072238e-01,2:8.320123e-02):2.872836e-01):7.083137e-02):1.044738e-01):1.564978e-01,(12:5.828097e-01,11:5.181467e-01):5.004014e-02):2.240981e-01):3.014966e-01,(((17:8.903115e-02,18:1.315725e-01):3.814502e-01,16:5.051950e-01):3.391230e+00,(27:1.678044e+00,(13:7.834365e-01,14:1.105057e+00):2.337733e-01):2.157541e-01):2.410485e-01):4.679844e-01,((21:1.388687e-01,22:4.361493e-02):6.274450e-01,19:1.036481e+00):5.904735e-01):1.003887e-01,1:9.529773e-01);
   tree gen.172500 = [&U] (((((26:2.365565e-02,25:1.971231e-02):2.293807e-01,(29:2.755147e-01,(30:1.440289e-01,33:1.299642e-01):1.137425e-01):2.300502e-01):1.076305e-01,(((24:1.968399e-01,(28:4.749528e-01,(31:9.708041e-01,32:6.136270e-01):1.282656e-01):5.691920e-02):1.201171e-01,23:2.005686e-01):3.125324e-02,34:2.568237e-01):1.181927e-01):3.332682e-01,(35:2.645163e-01,20:3.856791e-01):7.090851e-01):6.481947e-01,((((10:5.012492e-01,(((15:7.957616e-02,3:1.213121e-01):3.018346e-01,6:3.977066e-01):2.097566e-01,9:5.717040e-01):2.952183e-01):1.964502e-01,(11:4.998878e-01,(12:6.475013e-01,(8:3.943867e-01,(4:3.562485e-01,(5:3.473256e-01,(7:1.191256e-01,2:9.243653e-02):3.329424e-01):6.521810e-02):5.010116e-02):1.781443e-01):5.829090e-02):2.428144e-01):3.852258e-01,(((17:9.891357e-02,18:1.461770e-01):4.237910e-01,16:5.371131e-01):3.767655e+00,(27:1.864306e+00,(13:8.703977e-01,14:1.227718e+00):1.961097e-01):2.929297e-01):2.678048e-01):5.199305e-01,((21:7.689333e-02,22:1.526164e-01):6.970912e-01,19:1.151530e+00):5.740920e-01):1.330244e-01,1:1.058757e+00);
   tree gen.173000 = [&U] (((((11:4.986159e-01,(((((7:5.368454e-02,2:1.057401e-01):2.880638e-01,4:4.122579e-01):2.414627e-02,5:3.122428e-01):9.951420e-02,8:3.687179e-01):1.946574e-01,12:6.211692e-01):8.838120e-02):2.407003e-01,((((6:3.571284e-01,(15:7.570445e-02,3:9.409240e-02):2.889492e-01):1.067479e-01,27:1.430769e+00):5.470013e-02,9:5.279408e-01):2.434516e-01,10:5.500769e-01):1.904774e-01):4.687141e-01,((14:1.164077e+00,13:8.286934e-01):4.113344e-01,((18:1.489805e-01,17:8.136212e-02):1.444744e-01,16:8.455417e-01):4.343250e+00):1.935634e-01):5.105713e-01,((22:1.285661e-01,21:7.234150e-02):6.712243e-01,19:9.503451e-01):6.394395e-01):2.731095e-01,(35:6.677814e-01,((((29:2.358702e-01,30:1.504939e-01):3.509042e-01,((24:1.704393e-01,(28:3.767925e-01,(31:9.316807e-01,32:6.606765e-01):4.257596e-02):3.146150e-03):2.022891e-01,(23:1.060380e-01,33:4.743707e-01):8.701835e-03):5.845567e-02):7.709910e-03,((34:2.293187e-02,25:1.281540e-02):2.106563e-02,26:1.149852e-03):4.391216e-01):1.784120e-01,20:1.055247e+00):1.737016e-01):5.752266e-01,1:9.645407e-01);
   tree gen.173500 = [&U] (((19:1.076122e+00,(21:8.399433e-02,22:1.160962e-01):6.754254e-01):5.060451e-01,(((10:5.808504e-01,(27:2.050124e+00,(9:5.335258e-01,(6:3.170019e-01,(3:9.929427e-02,15:8.061282e-02):2.441346e-01):1.727645e-01):7.082319e-02):1.905219e-01):1.246456e-01,((12:5.851025e-01,(((5:2.900827e-01,(2:1.010023e-01,7:8.152147e-02):3.220876e-01):6.072325e-02,4:4.201905e-01):8.854672e-02,8:3.714980e-01):1.067320e-01):7.713005e-02,11:5.074277e-01):2.023798e-01):3.979790e-01,(((17:7.822824e-02,18:1.369418e-01):2.191255e-01,16:6.094098e-01):3.912903e+00,(13:6.973292e-01,14:1.068787e+00):5.296434e-01):2.598389e-01):4.308196e-01):2.067133e-01,((35:9.032823e-03,20:4.046877e-01):7.505021e-01,((((26:3.886810e-03,25:2.959344e-02):1.899543e-02,24:5.181251e-02):1.726440e-01,(((31:7.908583e-01,32:6.528992e-01):1.423135e-01,28:4.035758e-01):2.205793e-01,((33:9.915088e-03,34:2.665579e-03):3.539326e-01,(30:2.339238e-01,29:2.046204e-01):1.422100e-01):1.054356e-01):4.770084e-03):2.951368e-02,23:1.948662e-01):3.937751e-01):7.989867e-01,1:9.162812e-01);
   tree gen.174000 = [&U] ((((22:1.298723e-01,21:9.283423e-02):8.064318e-01,19:1.072219e+00):7.295086e-01,((((14:1.269537e+00,13:5.879240e-01):5.190437e-01,((18:1.732512e-01,17:6.344584e-02):2.081066e-01,16:8.117261e-01):3.681275e+00):2.078901e-01,((10:5.519810e-01,(9:5.800790e-01,(6:3.403551e-01,(15:8.085264e-02,3:1.274824e-01):2.515980e-01):1.969979e-01):2.758169e-01):1.900112e-01,((11:4.669166e-01,12:5.171289e-01):1.219515e-01,((4:3.889260e-01,(5:3.091302e-01,(7:8.150039e-02,2:1.171284e-01):2.984192e-01):8.010904e-02):4.432571e-02,8:4.276296e-01):1.877646e-01):2.412718e-01):4.214356e-01):3.659569e-01,27:2.461907e+00):7.055967e-02):1.831581e-01,(35:8.667083e-01,((((28:2.913862e-01,24:1.617144e-02):1.079628e-01,(31:7.390555e-01,32:7.191269e-01):1.353945e-01):2.519834e-01,((((20:1.006576e+00,34:1.350673e-02):8.526178e-02,30:1.914806e-01):1.401411e-02,(29:1.747985e-01,(26:6.517254e-03,25:4.118706e-02):3.215584e-01):7.177223e-02):1.036501e-01,33:3.914017e-01):2.379874e-01):1.178794e-01,23:2.071654e-01):2.386290e-01):6.908139e-01,1:9.309824e-01);
   tree gen.174500 = [&U] (((23:1.396488e-01,(((29:2.533439e-01,30:3.316792e-01):8.972685e-02,((26:1.365468e-02,25:7.721877e-02):3.140149e-01,34:3.442255e-01):6.225940e-03):9.541997e-02,((28:3.415228e-01,((31:9.514291e-01,32:7.660661e-01):2.579105e-01,24:1.404484e-01):9.684910e-02):1.266940e-01,33:4.645126e-01):1.444524e-03):6.440681e-02):4.714152e-01,(35:1.688118e-01,20:2.818494e-01):8.179353e-01):5.241552e-01,((((10:5.012672e-01,(((15:6.550704e-02,3:1.159098e-01):2.683020e-01,6:3.799958e-01):2.081443e-01,9:4.830963e-01):2.473541e-01):1.628068e-01,((11:4.796428e-01,12:5.452766e-01):1.137972e-01,(8:3.493611e-01,(((7:1.013572e-01,2:1.035671e-01):3.270137e-01,5:3.560486e-01):4.421690e-02,4:3.403840e-01):7.109965e-02):1.676419e-01):2.645537e-01):3.499012e-01,(((13:6.099139e-01,14:1.173045e+00):3.722473e-01,27:1.677272e+00):1.214914e-01,((17:9.459404e-02,18:1.313769e-01):4.642822e-01,16:5.410214e-01):3.599873e+00):3.077633e-01):3.742678e-01,((21:8.448883e-02,22:9.117493e-02):6.118185e-01,19:1.000963e+00):7.341812e-01):2.616064e-01,1:1.039109e+00);
   tree gen.175000 = [&U] ((((33:4.081876e-01,(34:2.244211e-01,(29:2.594786e-01,30:1.767602e-01):8.062351e-03):5.483483e-02):1.074297e-01,((23:1.366644e-01,((24:1.438494e-01,28:3.151474e-01):1.020884e-01,(31:8.742093e-01,32:6.269935e-01):2.641558e-01):1.174215e-01):6.888143e-02,(26:1.536642e-03,25:8.520381e-02):3.276426e-01):3.140788e-02):4.828306e-01,(35:4.006175e-01,20:5.060208e-01):6.100087e-01):5.368476e-01,((((10:5.209769e-01,(((15:6.709329e-02,3:1.187165e-01):2.747990e-01,6:3.891974e-01):2.131846e-01,9:4.947945e-01):2.589158e-01):1.375012e-01,((11:4.912574e-01,12:5.584805e-01):6.501724e-02,(8:3.464909e-01,(((7:8.730676e-02,2:1.060750e-01):3.349324e-01,5:3.499478e-01):7.056989e-02,4:3.860516e-01):7.282132e-02):1.608508e-01):2.709599e-01):3.583741e-01,(27:1.754243e+00,(((17:8.225148e-02,18:1.345582e-01):2.218282e-01,16:5.541223e-01):3.687044e+00,(13:6.419182e-01,14:1.201451e+00):3.857637e-01):2.503969e-02):2.321221e-01):3.833307e-01,((21:8.653473e-02,22:9.338273e-02):7.882543e-01,19:1.025201e+00):7.245480e-01):2.937815e-01,1:9.007711e-01);
   tree gen.175500 = [&U] ((((((12:6.244564e-01,(((5:3.747527e-01,(7:1.013042e-01,2:8.115847e-02):3.338628e-01):6.029706e-02,4:4.050441e-01):4.341532e-02,8:4.170894e-01):2.297171e-01):3.777681e-02,11:4.403950e-01):3.548179e-01,((((15:9.219496e-02,3:9.353859e-02):2.870901e-01,(6:1.435190e-01,27:1.793516e+00):2.098922e-01):2.280738e-01,9:5.550569e-01):2.840218e-01,10:5.336663e-01):1.109978e-01):3.594286e-01,((14:1.157226e+00,13:7.206490e-01):4.743389e-01,((18:1.481036e-01,17:8.560082e-02):2.374141e-01,16:6.466502e-01):4.483052e+00):2.464473e-01):5.552752e-01,((22:7.598711e-02,21:9.192933e-02):9.366279e-01,19:9.805070e-01):4.236224e-01):2.914675e-01,(35:4.470074e-01,(20:1.262373e+00,(((24:1.034829e-01,28:2.962798e-01):1.680558e-01,(31:8.062262e-01,32:5.344678e-01):6.680953e-02):2.385288e-01,((34:2.908115e-01,((29:3.527401e-01,30:2.022207e-01):2.733096e-02,23:1.045112e-01):1.809183e-01):2.381106e-02,(33:3.827859e-01,(25:6.387004e-02,26:1.789354e-04):3.043045e-02):2.276885e-01):6.749743e-02):2.806888e-01):4.453014e-01):3.735261e-01,1:1.057178e+00);
   tree gen.176000 = [&U] (((((26:3.245473e-04,25:4.238966e-02):2.970874e-01,((34:2.233265e-01,(33:5.494313e-01,30:3.298556e-01):2.406322e-02):1.703884e-02,29:1.370155e-01):5.996749e-02):7.449396e-02,(23:2.161454e-01,((24:5.236559e-02,28:1.985212e-01):2.111624e-01,(31:7.765328e-01,32:6.655460e-01):1.342619e-01):2.596810e-01):6.777829e-02):3.809521e-01,(35:7.793511e-01,20:6.729299e-01):2.589870e-01):7.152235e-01,((27:1.040842e+00,((((17:8.189904e-02,18:1.339816e-01):3.695503e-01,16:5.517479e-01):4.353958e+00,(13:7.671835e-01,14:1.196302e+00):3.841108e-01):3.484557e-01,((10:5.058162e-01,(((15:6.295996e-02,3:9.011615e-02):3.100194e-01,6:3.866904e-01):2.677580e-01,9:4.926744e-01):2.667638e-01):1.477139e-01,((11:4.529334e-01,12:5.560875e-01):1.197122e-01,(8:3.450062e-01,(((7:8.693266e-02,2:1.108130e-01):3.334972e-01,5:3.484483e-01):6.099872e-02,4:3.843974e-01):6.761271e-02):1.502026e-01):2.691188e-01):5.204779e-01):5.964910e-02):3.411816e-01,((21:6.550022e-02,22:6.585089e-02):6.336364e-01,19:1.121666e+00):7.214434e-01):2.029087e-01,1:9.349516e-01);
   tree gen.176500 = [&U] (((((24:1.408562e-01,28:1.198256e-01):1.352172e-01,(31:8.664288e-01,32:4.584212e-01):3.341792e-01):1.421807e-01,(23:1.585594e-01,((34:5.886605e-01,(((26:1.451182e-04,25:4.276134e-02):2.954344e-01,29:1.382169e-01):5.041450e-02,30:3.864338e-01):5.416488e-03):6.171937e-02,33:3.963723e-01):7.405232e-02):5.616279e-02):3.842924e-01,(35:4.176798e-01,20:6.788303e-01):2.612579e-01):7.214947e-01,((27:2.171791e+00,((((17:8.261715e-02,18:1.591906e-01):3.727907e-01,16:6.408396e-01):4.392134e+00,(13:8.496761e-01,14:1.206792e+00):4.410119e-01):2.142057e-01,((10:5.102513e-01,(((15:6.351201e-02,3:9.090631e-02):3.127377e-01,6:3.900810e-01):2.207959e-01,9:5.787548e-01):2.691028e-01):1.490091e-01,((11:4.569049e-01,12:5.609634e-01):1.207619e-01,(8:3.893677e-01,(((7:8.769490e-02,2:1.117846e-01):3.093211e-01,5:3.486584e-01):6.153357e-02,4:3.877679e-01):6.820555e-02):1.013041e-01):2.714785e-01):4.165212e-01):1.851749e-01):2.188054e-01,((21:6.380962e-02,22:6.074894e-02):6.391923e-01,19:1.131501e+00):7.277692e-01):3.228823e-01,1:9.257437e-01);
   tree gen.177000 = [&U] (((((24:9.194485e-02,28:2.461781e-01):5.038671e-02,(31:9.190326e-01,32:5.237228e-01):1.950072e-01):1.750546e-01,(23:1.637194e-01,((26:3.936737e-04,25:5.482384e-02):2.907492e-01,(((29:9.853328e-02,33:3.916671e-01):1.374059e-01,30:2.422915e-01):1.909497e-02,34:5.432509e-01):2.929460e-02):1.658950e-01):6.040957e-02):2.309655e-01,(35:2.640263e-01,20:4.805192e-01):5.310019e-01):7.129302e-01,((((17:8.263359e-02,18:1.544265e-01):3.491102e-01,16:6.332325e-01):4.339997e+00,(((13:7.692847e-01,14:1.123968e+00):5.346221e-01,((10:5.041943e-01,(((15:6.143231e-02,3:8.982720e-02):3.090254e-01,6:3.854505e-01):2.181749e-01,9:5.718847e-01):2.659084e-01):1.472403e-01,((11:4.514812e-01,12:5.543044e-01):1.193284e-01,(8:3.847457e-01,(4:3.831649e-01,(5:3.445196e-01,(7:8.958225e-02,2:1.104577e-01):3.151834e-01):5.767083e-02):6.739591e-02):2.007697e-01):3.097808e-01):3.604663e-01):1.395439e-01,27:2.146010e+00):1.437255e-01):1.444738e-01,((21:6.305217e-02,22:9.841550e-02):6.316047e-01,19:1.118070e+00):7.191301e-01):1.530965e-01,1:1.077865e+00);
   tree gen.177500 = [&U] (((35:8.805976e-01,20:9.503767e-01):1.435521e-02,(((33:1.890123e-01,34:2.121489e-01):3.040398e-01,23:2.037605e-01):3.343353e-02,(((31:9.749006e-01,32:5.410411e-01):1.219333e-01,(((26:3.181797e-03,25:3.636130e-02):1.332152e-01,28:2.133046e-02):1.840615e-01,24:2.346698e-01):3.044497e-02):8.134772e-02,(29:1.989939e-01,30:2.024485e-01):1.950677e-01):1.158725e-01):2.566546e-01):8.254155e-01,(((((12:5.568826e-01,11:5.030621e-01):6.438190e-02,(8:3.922091e-01,(4:3.142317e-01,((7:8.641360e-02,2:9.133786e-02):3.289253e-01,5:3.951630e-01):4.745983e-02):7.738521e-02):1.921881e-01):2.656837e-01,(10:6.323924e-01,(((27:1.377478e+00,6:2.494002e-01):1.057574e-01,(15:7.346390e-02,3:1.014177e-01):2.889367e-01):2.200634e-01,9:4.846800e-01):2.771553e-01):1.502603e-01):4.136768e-01,((14:1.012803e+00,13:8.495043e-01):4.588792e-01,((18:1.428298e-01,17:8.071920e-02):3.423792e-01,16:5.130596e-01):4.270257e+00):1.944368e-01):3.835621e-01,(19:1.034034e+00,(21:4.629783e-02,22:1.212655e-01):6.541700e-01):5.722989e-01):1.791334e-01,1:9.785498e-01);
   tree gen.178000 = [&U] ((((((24:3.738462e-02,28:2.813170e-01):1.907859e-01,(31:8.979628e-01,32:7.620835e-01):2.551800e-01):1.925595e-01,((29:2.480204e-01,(34:4.370730e-02,30:1.126755e-01):1.195196e-01):3.182543e-02,(33:2.912130e-01,(26:2.456172e-03,25:6.041027e-02):1.998737e-01):9.037220e-02):2.788717e-01):4.782386e-02,23:1.841487e-01):2.577992e-01,(35:1.570769e-01,20:3.019161e-01):7.226111e-01):8.527764e-01,((((17:5.644254e-02,18:1.547607e-01):2.251787e-01,16:6.409768e-01):4.393075e+00,(((10:5.103605e-01,(((15:6.218361e-02,3:1.161751e-01):2.417297e-01,6:3.455576e-01):2.047508e-01,9:5.713838e-01):2.691604e-01):8.492531e-02,((11:4.570027e-01,12:5.610834e-01):6.302277e-02,(8:3.420790e-01,(((7:7.177433e-02,2:1.118086e-01):2.786469e-01,5:3.640113e-01):6.027898e-02,4:3.715056e-01):8.856649e-02):1.426100e-01):3.135694e-01):4.125890e-01,((13:7.634438e-01,14:1.307574e+00):4.122864e-01,27:2.172256e+00):3.272595e-01):7.113175e-02):3.233747e-01,((21:4.273920e-02,22:8.646196e-02):8.513527e-01,19:1.137377e+00):6.221778e-01):2.896032e-01,1:8.320862e-01);
   tree gen.178500 = [&U] ((20:1.304325e+00,(35:8.210633e-01,((34:1.380862e-01,33:6.505406e-01):3.747031e-02,(23:2.181650e-01,((((31:1.022170e+00,32:5.455882e-01):1.968998e-01,(28:2.762213e-01,24:3.572697e-01):1.950921e-01):8.384723e-02,(26:4.279038e-02,25:4.393525e-02):2.241614e-01):2.024308e-02,(29:2.055471e-01,30:2.167602e-01):9.271253e-02):1.053135e-01):2.310357e-01):2.250249e-01):9.228343e-05):7.183504e-01,((((((8:4.228504e-01,(((7:8.848510e-02,2:9.779481e-02):3.346512e-01,5:4.230982e-01):5.303412e-02,4:3.364457e-01):9.981136e-02):1.987894e-01,11:5.344167e-01):9.519187e-02,12:6.183659e-01):2.779848e-01,(10:6.847159e-01,(((27:1.388873e+00,6:2.333062e-02):3.301355e-01,(15:8.579035e-02,3:1.085873e-01):3.104322e-01):2.066188e-01,9:5.193656e-01):2.967483e-01):1.174900e-01):4.007015e-01,((14:1.309663e+00,13:8.901502e-01):3.101676e-01,((18:1.529268e-01,17:8.702858e-02):3.665830e-01,16:5.493293e-01):4.147836e+00):3.014048e-01):4.142297e-01,(19:1.107134e+00,(21:7.398745e-02,22:1.298381e-01):8.613094e-01):6.354427e-01):1.838345e-01,1:8.135719e-01);
   tree gen.179000 = [&U] ((((22:7.368893e-02,21:3.511892e-02):7.561276e-01,19:9.817606e-01):4.996426e-01,((27:1.290806e+00,((13:8.310384e-01,14:1.102425e+00):4.991011e-01,((18:1.131625e-01,17:1.022563e-01):4.518360e-01,16:5.805408e-01):4.808364e+00):4.263801e-02):1.695825e-01,(((11:4.532909e-01,(8:3.761299e-01,(4:4.132868e-01,(5:3.356174e-01,(7:1.054916e-01,2:9.784090e-02):3.108374e-01):1.013056e-01):5.598374e-02):1.986695e-01):6.896344e-02,12:5.216331e-01):3.229497e-01,(10:5.219675e-01,(9:5.281071e-01,(6:3.941117e-01,(15:7.084564e-02,3:1.025262e-01):2.983069e-01):2.184357e-01):2.748541e-01):1.224925e-01):4.732784e-01):4.342585e-01):1.282714e-01,((((23:1.727747e-01,(((25:2.970630e-02,26:3.115552e-03):2.973508e-01,(29:7.825217e-02,30:2.727347e-01):1.377276e-01):2.831238e-02,((24:1.865309e-01,28:2.868124e-01):2.155231e-02,(32:6.959400e-01,31:9.739200e-01):1.252179e-01):6.409875e-02):5.977920e-02):9.126347e-02,34:3.811014e-01):1.696407e-02,33:4.733132e-01):1.047380e-01,(20:6.791504e-01,35:4.731594e-01):4.137485e-01):7.638892e-01,1:1.119107e+00);
   tree gen.179500 = [&U] ((((22:5.320992e-02,21:1.217564e-01):7.464350e-01,19:1.150013e+00):6.169852e-01,(((((18:1.598396e-01,17:9.377804e-02):1.835021e-01,16:7.338434e-01):4.164180e+00,27:1.429284e+00):3.345565e-01,(14:1.173533e+00,13:9.106369e-01):6.205556e-01):9.539402e-02,((10:6.101838e-01,(9:5.165665e-01,(6:4.371185e-01,(15:6.046279e-02,3:1.166231e-01):3.007458e-01):1.907510e-01):2.998319e-01):9.619968e-02,(11:5.339348e-01,(((((7:1.209512e-01,2:9.832932e-02):3.462392e-01,5:3.848968e-01):4.927320e-02,4:3.794468e-01):7.341081e-02,8:4.083049e-01):2.049488e-01,12:5.889634e-01):8.069271e-02):2.897015e-01):4.358461e-01):3.794432e-01):2.159512e-01,(((((23:3.069645e-02,(30:2.268211e-01,29:2.854125e-01):1.901761e-01):8.959822e-02,((26:1.368007e-02,(25:6.991712e-05,34:1.791943e-01):4.405127e-02):2.652960e-01,((28:5.793779e-01,(31:9.436973e-01,32:5.892949e-01):8.843406e-02):1.377578e-01,24:2.845142e-01):8.614889e-02):5.644975e-02):8.304025e-02,33:4.616722e-01):2.173488e-01,20:1.384928e+00):1.649049e-01,35:7.947890e-01):5.598432e-01,1:8.827898e-01);
   tree gen.180000 = [&U] (((((12:5.154880e-01,(11:4.467620e-01,((4:4.466171e-01,((7:8.075046e-02,2:1.002868e-01):2.838390e-01,5:3.535181e-01):5.755359e-02):5.162615e-02,8:4.033171e-01):1.745095e-01):7.949403e-02):2.945492e-01,((((15:6.769812e-02,3:1.167284e-01):2.559127e-01,(6:1.472841e-02,27:1.502239e+00):4.080667e-01):1.775493e-01,9:5.511196e-01):2.720335e-01,10:5.917231e-01):1.441654e-01):3.617998e-01,((14:1.296408e+00,13:7.459629e-01):4.262338e-01,((18:1.353420e-01,17:9.972770e-02):3.142982e-01,16:6.693648e-01):3.605165e+00):2.002841e-01):5.148875e-01,((22:4.804540e-02,21:8.081023e-02):7.719757e-01,19:1.062245e+00):6.731033e-01):1.298667e-01,(((((20:1.094141e+00,29:4.143357e-02):1.705873e-01,30:2.350262e-01):1.520490e-01,((26:1.017698e-02,25:5.038426e-02):1.456822e-01,(33:3.853618e-01,34:3.247196e-02):8.945761e-03):2.634847e-01):4.913811e-02,(23:1.135613e-01,((32:5.883702e-01,31:7.474676e-01):2.171830e-01,(28:3.846985e-01,24:8.424998e-02):1.266455e-01):1.794508e-01):1.123554e-01):5.610045e-01,35:8.105700e-01):2.451306e-01,1:1.012179e+00);
   tree gen.180500 = [&U] ((((((10:5.912338e-01,(9:5.170303e-01,((15:9.348248e-02,3:1.252104e-01):2.738536e-01,6:3.634198e-01):2.028298e-01):2.136014e-01):1.195003e-01,(11:4.860796e-01,(((4:3.872012e-01,((7:1.167977e-01,2:7.713214e-02):2.737765e-01,5:3.835592e-01):5.947512e-02):9.322673e-02,8:3.982037e-01):1.441031e-01,12:6.204226e-01):7.920239e-02):3.078840e-01):3.919871e-01,((13:8.250122e-01,14:1.217818e+00):5.854930e-01,(16:6.959715e-01,(17:6.973084e-02,18:1.479938e-01):2.032237e-01):3.650254e+00):1.246936e-01):2.678464e-02,27:2.405999e+00):5.094381e-01,(19:1.065939e+00,(22:9.134721e-02,21:1.238750e-01):5.890392e-01):6.730039e-01):1.638973e-01,(((((20:6.500749e-01,29:1.705416e-01):1.398063e-01,30:2.272919e-01):2.603336e-01,(34:1.529659e-01,((23:2.230701e-01,24:1.833335e-01):2.071104e-02,(28:3.701394e-01,(32:8.263068e-01,31:9.139302e-01):9.001159e-02):1.117373e-01):1.587820e-01):8.518239e-02):1.296162e-02,((25:6.822829e-02,26:4.253587e-02):1.697243e-01,33:5.540856e-01):4.740695e-02):3.837263e-01,35:9.536817e-01):7.303162e-01,1:8.727707e-01);
   tree gen.181000 = [&U] (((((((4:4.017257e-01,((7:1.093439e-01,2:9.803877e-02):2.774765e-01,5:3.843217e-01):6.669189e-02):5.939587e-02,8:3.778573e-01):1.637126e-01,(11:5.716487e-01,12:6.450380e-01):7.351267e-02):2.879466e-01,((((15:6.620236e-02,3:1.141118e-01):2.501762e-01,(6:9.555050e-02,27:1.581096e+00):2.981678e-01):2.312508e-01,9:5.387656e-01):2.239508e-01,10:5.784590e-01):1.038357e-01):3.995753e-01,((14:1.267347e+00,13:6.679294e-01):6.371752e-01,((18:1.143853e-01,17:9.462128e-02):2.717432e-01,16:6.543602e-01):3.524351e+00):1.771706e-01):4.600649e-01,((22:6.086664e-02,21:7.533261e-02):6.362193e-01,19:1.038434e+00):5.109538e-01):2.244300e-01,((((28:3.536569e-01,(32:5.751812e-01,(31:7.307122e-01,24:1.567932e-01):9.907645e-02):2.092374e-01):1.058725e-01,(30:2.453299e-01,((33:3.859548e-01,((20:1.139458e+00,34:1.942198e-01):1.328744e-01,29:1.358166e-01):4.261576e-02):1.116267e-01,(26:7.430870e-02,25:3.814248e-02):3.791851e-01):5.508474e-02):1.062815e-01):1.007265e-02,23:9.483881e-02):5.702465e-01,35:1.295342e+00):5.170734e-01,1:9.014555e-01);
   tree gen.181500 = [&U] ((((22:1.109671e-01,21:9.823922e-02):6.687459e-01,19:1.408139e+00):6.687226e-01,(((13:1.011082e+00,14:1.232489e+00):4.528232e-01,((18:1.487612e-01,17:8.956594e-02):3.022892e-01,16:6.104228e-01):4.920294e+00):1.340319e-01,(27:1.153068e+00,((((8:3.899087e-01,(((7:1.105711e-01,2:7.497457e-02):3.005629e-01,5:3.888101e-01):7.598214e-02,4:2.995256e-01):7.884214e-02):1.607743e-01,12:5.936219e-01):6.032709e-02,11:5.312148e-01):2.492281e-01,(10:5.540784e-01,(9:5.015242e-01,(6:3.800604e-01,(15:1.172489e-01,3:8.450875e-02):2.936101e-01):1.813107e-01):3.636709e-01):1.361183e-01):2.180759e-01):9.212618e-02):4.635193e-01):1.922898e-01,((33:4.321904e-01,((30:2.352218e-01,29:2.579733e-01):1.369840e-01,(23:1.388923e-01,((31:7.245948e-01,34:1.490500e-01):4.186614e-01,(28:4.141391e-01,((25:4.995331e-02,26:9.186140e-03):6.027643e-02,(32:5.316275e-01,24:4.795438e-02):8.429935e-02):1.219183e-01):1.926457e-02):6.832061e-02):6.655250e-02):4.688448e-02):3.208318e-01,(20:1.019525e-01,35:6.494176e-01):1.137592e+00):7.767212e-01,1:1.077438e+00);
   tree gen.182000 = [&U] ((((27:2.118329e+00,((16:7.305344e-01,(17:9.864925e-02,18:1.214899e-01):2.219638e-01):3.831531e+00,(13:9.262550e-01,14:1.119489e+00):5.722219e-01):1.124853e-01):4.176233e-02,((10:7.008806e-01,(9:5.427067e-01,((15:8.097131e-02,3:9.258392e-02):2.602446e-01,6:4.124189e-01):1.846203e-01):2.071105e-01):1.254348e-01,((11:5.102190e-01,12:6.188732e-01):8.361555e-02,((4:3.511568e-01,((7:8.877764e-02,2:1.181637e-01):2.904241e-01,5:3.941417e-01):3.063682e-02):7.139778e-02,8:4.179791e-01):1.903129e-01):3.092044e-01):3.325062e-01):6.321255e-01,(19:1.118875e+00,(22:1.125770e-01,21:7.992803e-02):7.123479e-01):7.886360e-01):1.164365e-01,(((34:3.237356e-01,33:7.692706e-01):1.400697e-01,(((31:9.593173e-01,(32:8.624232e-01,28:2.758733e-01):4.850100e-02):6.011369e-02,((25:3.586916e-02,26:2.994657e-03):4.550908e-02,24:1.052469e-01):2.696891e-01):6.642084e-02,(30:3.269508e-01,(29:1.044295e-01,23:2.401916e-02):7.188323e-02):1.133262e-01):6.948468e-02):2.591964e-01,(20:3.171769e-01,35:3.482871e-01):1.109136e+00):8.906083e-01,1:1.125749e+00);
   tree gen.182500 = [&U] (((((11:5.127264e-01,(12:6.150466e-01,((4:4.004429e-01,((7:1.089948e-01,2:9.819584e-02):2.667791e-01,5:3.973126e-01):8.864880e-02):9.948256e-02,8:3.943583e-01):1.469519e-01):7.988958e-02):2.205575e-01,((((15:1.019101e-01,3:9.888131e-02):2.965419e-01,(6:8.119231e-02,27:2.471626e+00):2.596920e-01):1.872912e-01,9:5.456403e-01):2.607115e-01,10:5.703466e-01):1.161509e-01):3.663811e-01,((14:1.028330e+00,13:7.603839e-01):4.315227e-01,((18:1.196270e-01,17:9.431914e-02):2.649746e-01,16:6.522708e-01):3.513097e+00):2.015438e-01):5.362995e-01,((22:5.860748e-02,21:9.558164e-02):6.575500e-01,19:1.048842e+00):5.656849e-01):1.976393e-01,((((33:4.686932e-01,30:7.401931e-02):1.884478e-01,((20:1.165362e+00,29:1.822638e-02):1.870153e-01,(26:3.836996e-02,25:4.403517e-02):2.999882e-01):4.620975e-02):1.075288e-01,((((34:3.022097e-01,23:2.352684e-01):7.069513e-02,31:7.860504e-01):3.040038e-02,(28:4.136809e-01,32:6.796877e-01):4.345799e-02):1.745860e-01,24:2.271107e-01):1.376875e-01):6.128008e-01,35:6.593202e-01):4.260144e-01,1:8.985770e-01);
   tree gen.183000 = [&U] ((((((12:6.150466e-01,11:5.289994e-01):9.006635e-02,((4:3.515577e-01,((7:1.089948e-01,2:1.053174e-01):2.380031e-01,5:3.629368e-01):8.864880e-02):9.948256e-02,8:3.943583e-01):1.424043e-01):2.733887e-01,((((15:1.064889e-01,3:9.888131e-02):2.713789e-01,(6:6.186493e-03,27:1.394582e+00):3.608624e-01):2.288118e-01,9:5.456403e-01):2.607115e-01,10:5.703466e-01):1.134714e-01):3.433381e-01,((14:1.028330e+00,13:7.603839e-01):4.280234e-01,((18:1.196270e-01,17:9.431914e-02):2.649746e-01,16:6.342963e-01):3.513097e+00):3.066805e-01):4.508634e-01,((22:5.860748e-02,21:9.558164e-02):6.575212e-01,19:1.048842e+00):5.656849e-01):1.976393e-01,(((((33:1.308574e-01,30:8.980039e-02):1.035742e-01,(20:1.165362e+00,29:2.153352e-01):2.925019e-02):1.107888e-01,(26:3.306471e-02,25:4.403517e-02):2.908447e-01):1.060890e-01,(23:2.161942e-01,(((32:6.796877e-01,(34:3.671076e-01,31:7.860504e-01):7.893633e-02):7.464301e-02,24:1.777637e-01):2.913375e-02,28:3.900558e-01):6.103951e-02):1.722639e-01):6.932123e-01,35:8.037145e-01):3.590737e-01,1:8.985770e-01);
   tree gen.183500 = [&U] ((((((10:5.732243e-01,(9:5.469241e-01,((15:6.276840e-02,3:9.794567e-02):2.736762e-01,6:3.716060e-01):1.864500e-01):2.557757e-01):1.812067e-01,(((4:3.453064e-01,((7:6.291977e-02,2:1.155169e-01):3.190001e-01,5:3.393961e-01):5.640832e-02):1.348509e-01,8:4.014259e-01):1.237782e-01,(12:5.859495e-01,11:4.886321e-01):9.011120e-02):2.493644e-01):3.444828e-01,((16:7.135653e-01,(17:9.585459e-02,18:1.096211e-01):2.221714e-01):3.742531e+00,(13:6.882758e-01,14:1.002242e+00):4.151362e-01):1.555145e-01):2.754319e-01,27:1.815667e+00):1.490599e-01,(19:1.221028e+00,(22:7.905998e-02,21:5.617927e-02):6.016165e-01):7.846653e-01):1.933861e-01,(35:1.470465e+00,(20:1.165718e+00,(((((31:9.454708e-01,32:5.639420e-01):2.798942e-03,24:2.186804e-01):1.509188e-01,((26:5.928947e-02,28:2.724338e-01):1.805973e-03,25:2.866979e-02):2.228774e-01):1.069766e-01,((23:6.886641e-02,30:2.493927e-01):3.820613e-02,(29:1.682219e-01,33:2.353703e-01):2.163837e-01):6.634294e-02):1.013725e-01,34:3.791243e-01):2.598387e-01):3.191577e-02):7.773961e-01,1:1.062649e+00);
   tree gen.184000 = [&U] ((((22:1.030472e-01,21:3.264638e-02):7.305931e-01,19:1.087032e+00):6.014994e-01,((((14:1.087176e+00,13:8.287492e-01):3.435892e-01,((18:1.540124e-01,17:6.647759e-02):2.483775e-01,16:7.883649e-01):4.050110e+00):2.200507e-01,27:8.337614e-01):1.232467e-01,((10:6.001932e-01,(9:4.977340e-01,(6:3.379390e-01,(15:7.248554e-02,3:9.719903e-02):2.852882e-01):2.769986e-01):3.066085e-01):7.451221e-02,((11:5.352699e-01,((4:3.436118e-01,(5:3.956373e-01,(7:1.057087e-01,2:9.319392e-02):3.283521e-01):5.721268e-02):6.861503e-02,8:3.806359e-01):1.582608e-01):8.732404e-02,12:5.818885e-01):3.038250e-01):5.376546e-01):3.989840e-01):2.975977e-01,(35:4.651297e-01,(20:1.350627e+00,(((34:5.921110e-02,(26:2.550591e-02,25:6.397449e-02):6.702573e-02):1.163309e-01,33:2.869398e-01):1.651142e-01,((29:4.543740e-01,(23:5.158771e-02,30:2.218203e-01):5.111739e-02):9.968522e-02,((32:5.138867e-01,(24:8.941964e-02,31:1.145317e+00):9.752136e-03):3.271684e-01,28:2.295253e-01):1.318225e-01):5.197497e-02):2.403734e-01):2.724952e-01):4.470786e-01,1:9.291838e-01);
   tree gen.184500 = [&U] (((((24:2.011176e-01,(28:4.430964e-01,(32:5.643483e-01,31:6.829391e-01):2.476498e-01):5.162030e-02):3.841837e-02,(33:4.557795e-01,(26:1.310560e-02,25:4.042237e-02):5.816257e-02):6.042699e-02):1.470901e-01,((23:1.264804e-01,29:1.527284e-01):4.267483e-02,(34:1.598802e-01,30:3.226402e-02):2.337052e-01):1.171846e-01):3.117833e-01,(20:4.847319e-01,35:1.324207e-01):9.232829e-01):6.708798e-01,((((27:1.754515e+00,(13:8.555333e-01,14:1.271414e+00):4.438392e-01):5.564516e-02,((17:5.031842e-02,18:1.701280e-01):2.197169e-01,16:7.698070e-01):3.920594e+00):2.065675e-01,((10:6.372138e-01,(((15:1.088487e-01,3:7.583841e-02):3.009701e-01,6:3.999926e-01):2.326017e-01,9:6.293502e-01):1.747153e-01):1.927754e-01,(11:4.812499e-01,((8:4.435868e-01,(4:3.795028e-01,((7:6.727603e-02,2:1.356758e-01):3.468239e-01,5:3.346849e-01):3.731260e-02):6.947224e-02):1.864542e-01,12:6.249131e-01):3.896063e-02):2.541232e-01):3.447728e-01):4.821321e-01,((21:9.595993e-02,22:4.241865e-02):7.454165e-01,19:1.133149e+00):5.126099e-01):1.926473e-01,1:8.772404e-01);
   tree gen.185000 = [&U] (((((31:6.457271e-01,32:4.631717e-01):1.387004e-01,28:3.214473e-01):1.810683e-01,(((30:3.426328e-01,29:1.405606e-01):1.150854e-01,(33:3.697275e-01,34:2.301641e-01):1.024129e-01):1.162118e-02,(((25:4.356670e-02,23:4.854357e-03):5.766078e-02,26:2.028768e-02):2.611241e-03,24:1.944108e-01):1.820856e-01):3.236027e-02):4.474105e-01,(20:8.170614e-01,35:6.837622e-01):1.366239e-01):6.301773e-01,(((((12:5.750145e-01,11:5.261998e-01):7.763549e-02,(8:3.583076e-01,(4:3.848654e-01,((7:9.487894e-02,2:1.047883e-01):3.602869e-01,5:3.037803e-01):1.170274e-01):5.985705e-02):1.979822e-01):2.383701e-01,(10:5.278737e-01,(((27:1.786420e+00,6:1.471278e-01):2.892817e-01,(15:7.028631e-02,3:1.333725e-01):2.195209e-01):1.681980e-01,9:5.609269e-01):2.940332e-01):1.370426e-01):3.892462e-01,((14:1.306221e+00,13:8.119598e-01):2.824970e-01,((18:1.357248e-01,17:8.021584e-02):2.339738e-01,16:6.532514e-01):4.028199e+00):4.235465e-01):4.681723e-01,(19:1.105042e+00,(21:8.467655e-02,22:1.371766e-01):6.532993e-01):5.988072e-01):2.128707e-01,1:8.579812e-01);
   tree gen.185500 = [&U] ((((((28:2.852271e-01,((((24:1.028688e-02,32:2.968051e-01):1.095116e-01,25:6.830007e-02):1.505587e-02,26:2.002323e-02):1.906079e-01,31:1.153664e+00):6.813647e-02):8.119089e-02,((29:1.805520e-01,30:2.936303e-01):1.360776e-01,34:3.360024e-01):7.864056e-02):1.987647e-01,(23:1.571512e-01,35:1.002112e+00):9.406341e-03):1.656824e-01,33:7.074800e-01):1.623466e-01,20:1.393244e+00):7.372736e-01,(((22:8.968008e-02,21:7.676398e-02):6.865367e-01,19:1.184932e+00):6.584227e-01,((((13:8.092458e-01,14:1.172368e+00):3.152222e-01,27:1.569760e+00):4.160110e-01,(((12:5.864015e-01,(8:4.186467e-01,(4:3.783070e-01,(5:3.333953e-01,(7:1.111502e-01,2:7.883772e-02):2.824948e-01):6.837937e-02):6.982810e-02):1.643675e-01):6.398702e-02,11:4.417741e-01):2.380618e-01,(10:5.722920e-01,(9:5.178160e-01,(6:4.059190e-01,(15:6.118228e-02,3:1.102857e-01):3.168224e-01):1.955148e-01):2.574722e-01):1.756709e-01):3.127807e-01):2.382461e-01,((18:1.297325e-01,17:1.129143e-01):3.699916e-01,16:4.767401e-01):4.869739e+00):2.847822e-01):2.098146e-01,1:9.245711e-01);
   tree gen.186000 = [&U] (((((10:5.012251e-01,(9:5.378592e-01,((15:6.600076e-02,3:1.044276e-01):2.972209e-01,(6:2.816406e-01,27:2.084600e+00):1.457853e-01):2.373993e-01):2.524664e-01):1.098284e-01,((11:5.620189e-01,((((2:1.245204e-01,7:6.235535e-02):3.390278e-01,5:3.861667e-01):2.264521e-02,4:3.841914e-01):5.679784e-02,8:4.198351e-01):2.223774e-01):7.299809e-02,12:7.080410e-01):1.525376e-01):3.881605e-01,(((17:9.368135e-02,18:1.189382e-01):3.886531e-01,16:5.482666e-01):3.784198e+00,(13:8.337272e-01,14:1.129705e+00):4.134276e-01):2.891106e-01):6.324230e-01,(19:1.207691e+00,(21:1.406655e-01,22:1.214328e-01):6.017874e-01):7.454057e-01):1.353672e-01,(35:6.555500e-01,(20:1.193379e+00,(((((31:1.008545e+00,24:2.704107e-01):3.896247e-02,((32:2.626287e-01,30:6.805065e-03):3.060927e-01,29:3.087042e-01):1.840593e-01):1.261614e-01,(28:4.832853e-02,(25:1.838497e-02,26:5.041164e-03):2.121050e-01):2.933798e-01):1.313299e-01,(34:1.346659e-01,33:1.994833e-01):2.536161e-01):1.089894e-02,23:1.472357e-01):3.208008e-01):7.268961e-02):6.317421e-01,1:1.048738e+00);
   tree gen.186500 = [&U] (((((10:6.034047e-01,(9:4.839536e-01,((15:5.938600e-02,3:1.128006e-01):2.368006e-01,(6:2.514922e-02,27:1.692140e+00):3.531723e-01):1.959131e-01):2.271636e-01):1.020632e-01,((11:5.056919e-01,12:5.413551e-01):6.568205e-02,((5:3.154776e-01,((2:1.120406e-01,7:5.610594e-02):2.971517e-01,4:3.456868e-01):6.164658e-02):9.486103e-02,8:3.777582e-01):2.000902e-01):2.219675e-01):2.719782e-01,(((17:8.816847e-02,18:1.154153e-01):3.230912e-01,16:4.933180e-01):3.404936e+00,(13:7.501690e-01,14:1.016483e+00):4.149975e-01):2.160189e-01):5.690400e-01,(19:1.086653e+00,(21:1.265676e-01,22:1.312789e-01):5.414748e-01):6.706993e-01):1.672793e-01,(35:1.212199e+00,(20:1.361732e+00,((((((32:4.577837e-01,30:2.087429e-01):2.161398e-02,29:2.468160e-01):6.185302e-02,(28:2.538927e-01,(25:3.561557e-02,26:1.278463e-02):2.657740e-02):3.096277e-01):2.334503e-02,(31:9.074659e-01,24:2.329107e-01):9.421240e-02):1.120652e-01,(34:4.142582e-02,33:1.889885e-01):3.075218e-01):5.658059e-02,23:1.786680e-01):2.834306e-01):4.148640e-01):3.384351e-01,1:9.942198e-01);
   tree gen.187000 = [&U] (((((10:6.312139e-01,(9:5.062576e-01,((15:6.212293e-02,3:1.179992e-01):2.614926e-01,(6:2.055472e-02,27:1.770125e+00):3.694490e-01):2.049422e-01):2.502470e-01):1.067670e-01,((12:5.663045e-01,((((2:1.164659e-01,7:1.240743e-01):3.108858e-01,4:3.675225e-01):5.799855e-02,5:3.109791e-01):7.430298e-02,8:3.951679e-01):1.917723e-01):6.791135e-02,11:5.289978e-01):2.630492e-01):2.845129e-01,(((17:9.223189e-02,18:1.207344e-01):3.830812e-01,16:5.160535e-01):3.561860e+00,(13:7.847421e-01,14:1.063330e+00):4.341235e-01):2.616218e-01):4.436734e-01,(19:1.136734e+00,(21:5.165258e-02,22:7.636869e-02):5.290794e-01):7.346778e-01):1.307822e-01,(35:1.268066e+00,(20:1.182768e+00,((34:2.826129e-02,33:1.414841e-01):3.947501e-01,(23:1.924372e-01,(31:9.492883e-01,((((32:2.064878e-01,29:3.371450e-02):3.201877e-01,30:2.183633e-01):1.126241e-01,24:3.304040e-01):5.709446e-02,((25:4.529362e-02,26:9.251466e-03):3.016005e-01,28:2.465878e-01):1.022304e-02):1.130686e-01):1.711707e-01):3.915375e-02):2.964931e-01):2.375172e-01):3.540326e-01,1:1.040040e+00);
   tree gen.187500 = [&U] ((((((16:6.978002e-01,(17:1.299159e-01,18:1.064135e-01):2.002887e-01):3.635197e+00,(13:5.863013e-01,14:9.684963e-01):5.126741e-01):2.096740e-01,((10:5.152682e-01,(9:4.532115e-01,((15:7.581316e-02,3:1.120822e-01):2.847875e-01,6:3.705962e-01):2.171565e-01):2.925370e-01):1.107122e-01,((12:5.582532e-01,11:4.980247e-01):4.629600e-02,((((7:1.034636e-01,2:9.494080e-02):3.030322e-01,5:3.817907e-01):8.946317e-02,4:3.419177e-01):6.947894e-02,8:3.601066e-01):1.587813e-01):2.513578e-01):3.804004e-01):4.025536e-01,27:1.213194e+00):1.767183e-01,(19:1.098555e+00,(22:6.359096e-02,21:1.053008e-01):7.453650e-01):3.692867e-01):1.492001e-01,(35:4.672424e-01,(20:9.943392e-01,(34:3.000566e-01,(((29:1.145399e-01,(33:2.037674e-01,30:2.946531e-02):1.327295e-01):1.267441e-01,23:1.061200e-01):9.005651e-02,((((31:8.876845e-01,32:4.773061e-01):7.916404e-02,28:3.796122e-01):3.295779e-02,24:1.560637e-01):1.423600e-01,(26:7.769739e-03,25:1.481734e-02):3.517028e-01):3.477971e-02):1.247976e-01):1.738426e-01):4.628053e-01):2.262154e-01,1:8.535068e-01);
[truncated: 18,825,830 more chars]
