# Supplementary material for: Deep mining reveals the diversity of endogenous viral elements in vertebrate genomes
Source: Nat Microbiol. 2024 Oct 22;9(11):3013–24. doi: 10.1038/s41564-024-01825-4 (PMC11521997; doi:10.1038/s41564-024-01825-4)
Supplement: Supplementary file 5 — RdRp tree files (Fig. 2a), Astyanax mexicanus structural modelling files (Fig. 2b) and NP tree files (Fig. 2c). [file 41564_2024_1825_MOESM5_ESM.zip › Source_Data_Figure_2/RdRp_tree/paramyxoviridae_rnapol.nex.trprobs]

#NEXUS
[This file contains the trees that were found during the MCMC
search, sorted by posterior probability. "p" indicates the
posterior probability of the tree whereas "P" indicates the
cumulative posterior probability.]

begin trees;
   translate
    1 Wenzhou_pacific_spadenose_shark_paramyxovirus,
    2 Longquan_Niviventer_fulvescens_jeilongvirus_2,
    3 Human_respirovirus_1,
    4 Wufeng_Rhinolophus_pearsonii_paramyxovirus_1,
    5 Bat_paramyxovirus,
    6 Human_respirovirus_3,
    7 Longquan_Niviventer_fulvescens_jeilongvirus_1,
    8 Boe_paramyxovirus,
    9 Salmon_aquaparamyxovirus,
   10 Fer-de-lance_virus,
   11 Hendra_henipavirus,
   12 Measles_virus,
   13 Mumps_virus,
   14 Newcastle_disease_virus,
   15 Murine_respirovirus,
   16 Human_orthopneumovirus,
   17 Avian_metapneumovirus,
   18 Human_metapneumovirus,
   19 Nfurzeri1,
   20 Smaximus1,
   21 Amexicanus1,
   22 Amexicanus2,
   23 Lbergylta1,
   24 Lbergylta2,
   25 Lbergylta3,
   26 Lbergylta4,
   27 Pleopardus1,
   28 Ncelidotus1,
   29 Cundulatus1,
   30 Cundulatus2,
   31 Cundulatus3,
   32 Cundulatus4,
   33 Cundulatus5,
   34 Cundulatus6,
   35 Pleopardus2;
   tree tree_1 [p = 0.000, P = 0.000] = [&W 0.000110] (((((30,(29,28)),((31,(26,25)),(32,24))),((34,33),23)),(35,20)),(((22,21),19),((((18,17),16),(14,13)),((11,(12,(8,(4,(5,(7,2)))))),(10,(9,((27,6),(15,3))))))),1);
   tree tree_2 [p = 0.000, P = 0.000] = [&W 0.000110] (((((30,29),(33,(26,25))),((34,24),(((32,31),28),23))),(35,20)),(((22,21),19),(((27,((18,17),16)),(14,13)),((11,(12,(8,(4,(5,(7,2)))))),(10,(9,(6,(15,3))))))),1);
   tree tree_3 [p = 0.000, P = 0.000] = [&W 0.000110] (((33,((((32,31),28),((26,25),24)),((30,(34,29)),23))),(35,20)),(((22,21),19),(((27,((18,17),16)),(14,13)),((12,(11,(8,(4,(5,(7,2)))))),(10,(9,(6,(15,3))))))),1);
   tree tree_4 [p = 0.000, P = 0.000] = [&W 0.000110] (((((30,(33,29)),(26,25)),((((32,31),28),(34,24)),23)),(35,20)),(((22,21),19),((((18,17),16),(14,13)),((11,(12,(8,(4,(5,(7,2)))))),(10,(9,((27,6),(15,3))))))),1);
   tree tree_5 [p = 0.000, P = 0.001] = [&W 0.000110] (((((30,29),(33,(34,(26,25)))),(((32,31),28),(24,23))),(35,20)),(((22,21),19),(((27,((18,17),16)),(14,13)),(((12,11),(8,(4,(5,(7,2))))),(10,(9,(6,(15,3))))))),1);
   tree tree_6 [p = 0.000, P = 0.001] = [&W 0.000110] (((((33,30),(34,29)),((((32,31),28),((26,25),24)),23)),(35,20)),(((22,21),19),(((27,((18,17),16)),(14,13)),((11,(12,(8,(4,(5,(7,2)))))),(10,(9,(6,(15,3))))))),1);
   tree tree_7 [p = 0.000, P = 0.001] = [&W 0.000110] (((((33,30),29),((26,25),((34,24),(((32,31),28),23)))),(35,20)),(((22,21),19),(((27,((18,17),16)),(14,13)),((11,(12,(8,(4,(5,(7,2)))))),(10,(9,(6,(15,3))))))),1);
   tree tree_8 [p = 0.000, P = 0.001] = [&W 0.000110] (((((32,31),((26,25),(28,24))),((30,(34,29)),(33,23))),(35,20)),(((22,21),19),(((27,((18,17),16)),(14,13)),((11,(12,(8,(4,(5,(7,2)))))),(10,(9,(6,(15,3))))))),1);
   tree tree_9 [p = 0.000, P = 0.001] = [&W 0.000110] ((35,((((30,(33,29)),(26,25)),((34,24),(((32,31),28),23))),20)),(((22,21),19),(27,((((18,17),16),(14,13)),(((12,11),(8,(4,(5,(7,2))))),(10,(9,(6,(15,3)))))))),1);
   tree tree_10 [p = 0.000, P = 0.001] = [&W 0.000074] (((((34,33),(30,29)),((((32,31),28),(26,25)),(24,23))),(35,20)),(((22,21),19),((((18,17),16),(14,13)),((12,(11,(8,(4,(5,(7,2)))))),(10,(9,((27,6),(15,3))))))),1);
   tree tree_11 [p = 0.000, P = 0.001] = [&W 0.000074] (((((34,(33,30)),(29,(26,25))),((28,((32,31),24)),23)),(35,20)),(((22,21),19),(((27,((18,17),16)),(14,13)),((11,(12,(8,(4,(5,(7,2)))))),(10,(9,(6,(15,3))))))),1);
   tree tree_12 [p = 0.000, P = 0.001] = [&W 0.000074] ((((30,29),(33,((34,((32,31),28)),((26,25),(24,23))))),(35,20)),(((22,21),19),((((18,17),16),(14,13)),(((12,11),(8,(4,(5,(7,2))))),(10,(9,((27,6),(15,3))))))),1);
   tree tree_13 [p = 0.000, P = 0.001] = [&W 0.000074] (((((34,(26,25)),((32,31),(28,24))),(((33,30),29),23)),(35,20)),(((22,21),19),(((27,((18,17),16)),(14,13)),(((12,11),(8,(4,(5,(7,2))))),(10,(9,(6,(15,3))))))),1);
   tree tree_14 [p = 0.000, P = 0.001] = [&W 0.000074] (((33,(((30,(34,29)),(28,((31,(26,(32,25))),24))),23)),(35,20)),(((22,21),19),((((18,17),16),(14,13)),(((12,11),(8,(4,(5,(7,2))))),(10,(9,((27,6),(15,3))))))),1);
   tree tree_15 [p = 0.000, P = 0.001] = [&W 0.000074] (((((34,33),(26,25)),(((32,31),(28,24)),((30,29),23))),(35,20)),(((22,21),19),(((27,((18,17),16)),(14,13)),((11,(12,(8,(4,(5,(7,2)))))),(10,(9,(6,(15,3))))))),1);
   tree tree_16 [p = 0.000, P = 0.002] = [&W 0.000074] (((((((33,30),29),(34,(26,25))),(((32,31),28),24)),23),(35,20)),(((22,21),19),(((27,((18,17),16)),(14,13)),((12,(11,(8,(4,(5,(7,2)))))),(10,(9,(6,(15,3))))))),1);
   tree tree_17 [p = 0.000, P = 0.002] = [&W 0.000074] (((33,(((((34,30),29),(26,25)),((32,31),(28,24))),23)),(35,20)),(((22,21),19),((((18,17),16),(14,13)),((12,(11,(8,(4,(5,(7,2)))))),(10,(9,((27,6),(15,3))))))),1);
   tree tree_18 [p = 0.000, P = 0.002] = [&W 0.000074] (((((32,31),(28,24)),((33,(26,25)),((30,(34,29)),23))),(35,20)),(((22,21),19),((((18,17),16),(14,13)),((11,(12,(8,(4,(5,(7,2)))))),(10,(9,((27,6),(15,3))))))),1);
   tree tree_19 [p = 0.000, P = 0.002] = [&W 0.000074] ((((34,(33,(((30,(29,28)),(26,25)),(31,(32,24))))),23),(35,20)),(((22,21),19),(((27,((18,17),16)),(14,13)),(((12,11),(8,(4,(5,(7,2))))),(10,(9,(6,(15,3))))))),1);
   tree tree_20 [p = 0.000, P = 0.002] = [&W 0.000074] ((((((34,(30,(33,29))),(26,25)),((32,31),(28,24))),23),(35,20)),(((22,21),19),((((18,17),16),(14,13)),(((12,11),(8,(4,(5,(7,2))))),(10,(9,((27,6),(15,3))))))),1);
   tree tree_21 [p = 0.000, P = 0.002] = [&W 0.000074] (((((33,30),(34,29)),(((32,31),(26,(25,(28,24)))),23)),(35,20)),(((22,21),19),((((18,17),16),(14,13)),(((12,11),(8,(4,(5,(7,2))))),(10,(9,((27,6),(15,3))))))),1);
   tree tree_22 [p = 0.000, P = 0.002] = [&W 0.000074] ((((((34,(33,30)),29),((28,(26,25)),((32,31),24))),23),(35,20)),(((22,21),19),(27,((((18,17),16),(14,13)),((11,(12,(8,(4,(5,(7,2)))))),(10,(9,(6,(15,3)))))))),1);
   tree tree_23 [p = 0.000, P = 0.002] = [&W 0.000074] ((((33,((((34,30),29),(26,25)),((32,31),(28,24)))),23),(35,20)),(((22,21),19),((((18,17),16),(14,13)),(((12,11),(8,(4,(5,(7,2))))),(10,(9,((27,6),(15,3))))))),1);
   tree tree_24 [p = 0.000, P = 0.002] = [&W 0.000074] (((((((34,30),29),(33,(26,25))),((32,31),(28,24))),23),(35,20)),(((22,21),19),((((18,17),16),(14,13)),(((12,11),(8,(4,(5,(7,2))))),(10,(9,((27,6),(15,3))))))),1);
   tree tree_25 [p = 0.000, P = 0.002] = [&W 0.000074] (((((34,33),(30,29)),(((32,31),(28,24)),((26,25),23))),(35,20)),(((22,21),19),(27,((((18,17),16),(14,13)),((11,(12,(8,(4,(5,(7,2)))))),(10,(9,(6,(15,3)))))))),1);
   tree tree_26 [p = 0.000, P = 0.002] = [&W 0.000074] ((((((33,30),29),((32,31),(28,24))),((26,25),23)),(34,(35,20))),(((22,21),19),((((18,17),16),(14,13)),(((12,11),(8,(4,(5,(7,2))))),(10,(9,((27,6),(15,3))))))),1);
   tree tree_27 [p = 0.000, P = 0.002] = [&W 0.000074] ((((34,33),((31,(28,(32,24))),(((30,29),(26,25)),23))),(35,20)),(((22,21),19),((((18,17),16),(14,13)),((11,(12,(8,(4,(5,(7,2)))))),(10,(9,((27,6),(15,3))))))),1);
   tree tree_28 [p = 0.000, P = 0.002] = [&W 0.000074] (((((30,29),(33,(26,25))),((34,24),(((32,31),28),23))),(35,20)),(((22,21),19),((((18,17),16),(14,13)),((11,(12,(8,(4,(5,(7,2)))))),(10,(9,((27,6),(15,3))))))),1);
   tree tree_29 [p = 0.000, P = 0.002] = [&W 0.000074] (((((30,29),(33,(26,25))),(34,(24,(((32,31),28),23)))),(35,20)),(((22,21),19),((((18,17),16),(14,13)),((11,(12,(8,(4,(5,(7,2)))))),(10,(9,((27,6),(15,3))))))),1);
   tree tree_30 [p = 0.000, P = 0.003] = [&W 0.000074] (((((30,29),(33,(26,25))),((34,((32,31),28)),(24,23))),(35,20)),(((22,21),19),(27,((((18,17),16),(14,13)),(((12,11),(8,(4,(5,(7,2))))),(10,(9,(6,(15,3)))))))),1);
   tree tree_31 [p = 0.000, P = 0.003] = [&W 0.000074] ((((((33,30),(34,29)),((32,31),(28,24))),((26,25),23)),(35,20)),(((22,21),19),((((18,17),16),(14,13)),(((12,11),(8,(4,(5,(7,2))))),(10,(9,((27,6),(15,3))))))),1);
   tree tree_32 [p = 0.000, P = 0.003] = [&W 0.000074] (((((30,29),(34,(33,(26,25)))),((((32,31),28),24),23)),(35,20)),(((22,21),19),(((27,((18,17),16)),(14,13)),(((12,11),(8,(4,(5,(7,2))))),(10,(9,(6,(15,3))))))),1);
   tree tree_33 [p = 0.000, P = 0.003] = [&W 0.000074] (((((28,(26,25)),(31,(32,24))),(((33,30),(34,29)),23)),(35,20)),(((22,21),19),(27,((((18,17),16),(14,13)),((11,(12,(8,(4,(5,(7,2)))))),(10,(9,(6,(15,3)))))))),1);
   tree tree_34 [p = 0.000, P = 0.003] = [&W 0.000074] (((((30,(34,29)),((32,31),(28,((26,25),24)))),(33,23)),(35,20)),(((22,21),19),((((18,17),16),(14,13)),(((12,11),(8,(4,(5,(7,2))))),(10,(9,((27,6),(15,3))))))),1);
   tree tree_35 [p = 0.000, P = 0.003] = [&W 0.000074] (((33,((30,29),((31,(32,(28,(26,25)))),(34,(24,23))))),(35,20)),(((22,21),19),((((18,17),16),(14,13)),((11,(12,(8,(4,(5,(7,2)))))),(10,(9,((27,6),(15,3))))))),1);
   tree tree_36 [p = 0.000, P = 0.003] = [&W 0.000074] (((((26,25),(((32,31),28),(34,24))),((30,(33,29)),23)),(35,20)),(((22,21),19),((((18,17),16),(14,13)),(((12,11),(8,(4,(5,(7,2))))),(10,(9,((27,6),(15,3))))))),1);
   tree tree_37 [p = 0.000, P = 0.003] = [&W 0.000074] ((((34,(31,(28,(32,24)))),(((30,29),(33,(26,25))),23)),(35,20)),(((22,21),19),((((18,17),16),(14,13)),((11,(12,(8,(4,(5,(7,2)))))),(10,(9,((27,6),(15,3))))))),1);
   tree tree_38 [p = 0.000, P = 0.003] = [&W 0.000074] ((((((32,31),28),(34,((26,25),24))),(((33,30),29),23)),(35,20)),(((22,21),19),((((18,17),16),(14,13)),((11,(12,(8,(4,(5,(7,2)))))),(10,(9,((27,6),(15,3))))))),1);
   tree tree_39 [p = 0.000, P = 0.003] = [&W 0.000074] ((((((34,30),29),(33,(26,25))),(((32,31),(28,24)),23)),(35,20)),(((22,21),19),(((27,((18,17),16)),(14,13)),((11,(12,(8,(5,(4,(7,2)))))),(10,(9,(6,(15,3))))))),1);
   tree tree_40 [p = 0.000, P = 0.003] = [&W 0.000074] ((((((30,(33,29)),(34,(26,25))),((32,31),(28,24))),23),(35,20)),(((22,21),19),(27,((((18,17),16),(14,13)),((12,(11,(8,(4,(5,(7,2)))))),(10,(9,(6,(15,3)))))))),1);
   tree tree_41 [p = 0.000, P = 0.003] = [&W 0.000074] ((35,((((30,(33,29)),(34,(26,25))),(((32,31),(28,24)),23)),20)),(((22,21),19),(((27,((18,17),16)),(14,13)),((11,(12,(8,(4,(5,(7,2)))))),(10,(9,(6,(15,3))))))),1);
   tree tree_42 [p = 0.000, P = 0.003] = [&W 0.000074] ((((34,33),((((32,31),(26,25)),(28,24)),((30,29),23))),(35,20)),(((22,21),19),((((18,17),16),(14,13)),((11,(12,(8,(4,(5,(7,2)))))),(10,(9,((27,6),(15,3))))))),1);
   tree tree_43 [p = 0.000, P = 0.003] = [&W 0.000074] (((((30,(33,29)),(26,25)),((34,((32,31),(28,24))),23)),(35,20)),(((22,21),19),(27,((((18,17),16),(14,13)),((12,(11,(8,(4,(5,(7,2)))))),(10,(9,(6,(15,3)))))))),1);
   tree tree_44 [p = 0.000, P = 0.004] = [&W 0.000074] (((((30,29),(33,(26,25))),((((32,31),28),(34,24)),23)),(35,20)),(((22,21),19),(((27,((18,17),16)),(14,13)),((12,(11,(8,(4,(5,(7,2)))))),(10,(9,(6,(15,3))))))),1);
   tree tree_45 [p = 0.000, P = 0.004] = [&W 0.000074] (((33,((30,29),((26,25),(24,((34,(31,(32,28))),23))))),(35,20)),(((22,21),19),((((18,17),16),(14,13)),((12,(11,(8,(4,(5,(7,2)))))),(10,(9,((27,6),(15,3))))))),1);
   tree tree_46 [p = 0.000, P = 0.004] = [&W 0.000074] (((33,((30,29),(((((32,31),28),(26,(34,25))),24),23))),(35,20)),(((22,21),19),((((18,17),16),(14,13)),((11,(12,(8,(4,(5,(7,2)))))),(10,(9,((27,6),(15,3))))))),1);
   tree tree_47 [p = 0.000, P = 0.004] = [&W 0.000074] (((((34,((30,(33,29)),(26,25))),(((32,31),28),24)),23),(35,20)),(((22,21),19),((((18,17),16),(14,13)),((11,(12,(8,(4,(5,(7,2)))))),(10,(9,((27,6),(15,3))))))),1);
   tree tree_48 [p = 0.000, P = 0.004] = [&W 0.000074] ((35,((((33,30),29),(((26,25),24),((34,((32,31),28)),23))),20)),(((22,21),19),((27,(((18,17),16),(14,13))),((11,(12,(8,(4,(5,(7,2)))))),(10,(9,(6,(15,3))))))),1);
   tree tree_49 [p = 0.000, P = 0.004] = [&W 0.000074] (((((33,(30,29)),(34,(26,25))),(((32,31),28),(24,23))),(35,20)),(((22,21),19),(((27,((18,17),16)),(14,13)),((12,(11,(8,(4,(5,(7,2)))))),(10,(9,(6,(15,3))))))),1);
   tree tree_50 [p = 0.000, P = 0.004] = [&W 0.000074] ((((((32,31),(26,(28,25))),(34,24)),((30,(33,29)),23)),(35,20)),(((22,21),19),((((18,17),16),(27,(14,13))),(((12,11),(8,(4,(5,(7,2))))),(10,(9,(6,(15,3))))))),1);
   tree tree_51 [p = 0.000, P = 0.004] = [&W 0.000074] ((((34,((33,30),29)),(((32,31),28),((26,25),(24,23)))),(35,20)),(((22,21),19),((((18,17),16),(14,13)),(((12,11),(8,(4,(5,(7,2))))),(10,(9,((27,6),(15,3))))))),1);
   tree tree_52 [p = 0.000, P = 0.004] = [&W 0.000074] ((35,(((28,((32,31),24)),((34,(26,25)),(((33,30),29),23))),20)),(((22,21),19),((((18,17),16),(14,13)),((11,(12,(8,(4,(5,(7,2)))))),(10,(9,((27,6),(15,3))))))),1);
   tree tree_53 [p = 0.000, P = 0.004] = [&W 0.000074] (((((30,(33,29)),(34,(26,25))),(24,(((32,31),28),23))),(35,20)),(((22,21),19),((((18,17),16),(14,13)),((12,(11,(8,(4,(5,(7,2)))))),(10,(9,((27,6),(15,3))))))),1);
   tree tree_54 [p = 0.000, P = 0.004] = [&W 0.000074] (((((30,29),(34,(33,(26,25)))),(24,(((32,31),28),23))),(35,20)),(((22,21),19),((((18,17),16),(14,13)),((12,(11,(8,(4,(5,(7,2)))))),(10,(9,((27,6),(15,3))))))),1);
   tree tree_55 [p = 0.000, P = 0.004] = [&W 0.000074] ((35,(((((30,(33,29)),(34,(26,25))),(((32,31),28),24)),23),20)),(((22,21),19),((((18,17),16),(14,13)),((11,(12,(8,(4,(5,(7,2)))))),(10,(9,((27,6),(15,3))))))),1);
   tree tree_56 [p = 0.000, P = 0.004] = [&W 0.000074] (((33,(((30,29),((34,(26,25)),((32,31),(28,24)))),23)),(35,20)),(((22,21),19),((27,(((18,17),16),(14,13))),(((12,11),(8,(4,(5,(7,2))))),(10,(9,(6,(15,3))))))),1);
   tree tree_57 [p = 0.000, P = 0.005] = [&W 0.000074] (((35,27),(((33,(30,29)),((34,(26,25)),(((32,31),28),(24,23)))),20)),(((22,21),19),((((18,17),16),(14,13)),((11,(12,(8,(4,(5,(7,2)))))),(10,(9,(6,(15,3))))))),1);
   tree tree_58 [p = 0.000, P = 0.005] = [&W 0.000074] (((33,(((34,(26,25)),((30,29),(((32,31),28),24))),23)),(35,20)),(((22,21),19),(((27,((18,17),16)),(14,13)),((12,(11,(8,(4,(5,(7,2)))))),(10,(9,(6,(15,3))))))),1);
   tree tree_59 [p = 0.000, P = 0.005] = [&W 0.000074] (((((30,((34,33),29)),((32,(26,(31,25))),(28,24))),23),(35,20)),(((22,21),19),((((18,17),16),(14,13)),(((12,11),(8,(4,(5,(7,2))))),(10,(9,((27,6),(15,3))))))),1);
   tree tree_60 [p = 0.000, P = 0.005] = [&W 0.000074] ((((26,25),(33,((30,29),((34,24),(((32,31),28),23))))),(35,20)),(((22,21),19),((((18,17),16),(14,13)),((12,(11,(8,(4,(5,(7,2)))))),(10,(9,((27,6),(15,3))))))),1);
   tree tree_61 [p = 0.000, P = 0.005] = [&W 0.000074] ((35,((((34,(33,30)),29),(((32,31),28),(24,((26,25),23)))),20)),(((22,21),19),((((18,17),16),(14,13)),(((12,11),(8,(4,(5,(7,2))))),(10,(9,((27,6),(15,3))))))),1);
   tree tree_62 [p = 0.000, P = 0.005] = [&W 0.000074] ((((((32,31),(26,25)),(28,24)),((30,(34,29)),(33,23))),(35,20)),(((22,21),19),((((18,17),16),(14,13)),((11,(12,(8,(4,(5,(7,2)))))),(10,(9,((27,6),(15,3))))))),1);
   tree tree_63 [p = 0.000, P = 0.005] = [&W 0.000074] (((((30,((34,33),29)),((26,25),((32,31),(28,24)))),23),(35,20)),(((22,21),19),(27,((((18,17),16),(14,13)),((12,(11,(8,(4,(5,(7,2)))))),(10,(9,(6,(15,3)))))))),1);
   tree tree_64 [p = 0.000, P = 0.005] = [&W 0.000074] ((((((34,(30,(33,29))),(26,25)),((32,31),(28,24))),23),(35,20)),(((22,21),19),((((18,17),16),(14,13)),((11,(12,(8,(4,(5,(7,2)))))),(10,(9,((27,6),(15,3))))))),1);
   tree tree_65 [p = 0.000, P = 0.005] = [&W 0.000074] ((35,((((34,33),(30,29)),((((32,31),28),(26,25)),(24,23))),20)),(((22,21),19),((27,(((18,17),16),(14,13))),(((12,11),(8,(4,(5,(7,2))))),(10,(9,(6,(15,3))))))),1);
   tree tree_66 [p = 0.000, P = 0.005] = [&W 0.000074] ((((33,(26,25)),((((32,31),28),(34,24)),((30,29),23))),(35,20)),(((22,21),19),((((18,17),16),(14,13)),(((12,11),(8,(4,(5,(7,2))))),(10,(9,((27,6),(15,3))))))),1);
   tree tree_67 [p = 0.000, P = 0.005] = [&W 0.000074] ((((((34,30),29),(33,(26,25))),(((32,31),(28,24)),23)),(35,20)),(((22,21),19),(((27,((18,17),16)),(14,13)),((11,(12,(8,(4,(5,(7,2)))))),(10,(9,(6,(15,3))))))),1);
   tree tree_68 [p = 0.000, P = 0.005] = [&W 0.000074] ((35,((33,((((32,31),28),24),(((30,29),(34,(26,25))),23))),20)),(((22,21),19),((((18,17),16),(14,13)),(((12,11),(8,(4,(5,(7,2))))),(10,(9,((27,6),(15,3))))))),1);
   tree tree_69 [p = 0.000, P = 0.005] = [&W 0.000074] (((((34,(26,(33,25))),((30,29),((32,31),(28,24)))),23),(35,20)),(((22,21),19),((((18,17),16),(14,13)),(((12,11),(8,(4,(5,(7,2))))),(10,(9,((27,6),(15,3))))))),1);
   tree tree_70 [p = 0.000, P = 0.005] = [&W 0.000074] (((33,((((32,31),28),(34,24)),(((30,29),(26,25)),23))),(35,20)),(((22,21),19),(((27,((18,17),16)),(14,13)),((12,(11,(8,(4,(5,(7,2)))))),(10,(9,(6,(15,3))))))),1);
   tree tree_71 [p = 0.000, P = 0.006] = [&W 0.000074] ((35,(((((30,(33,29)),(34,(26,25))),(28,((32,31),24))),23),20)),(((22,21),19),(27,((((18,17),16),(14,13)),((12,(11,(8,(4,(5,(7,2)))))),(10,(9,(6,(15,3)))))))),1);
   tree tree_72 [p = 0.000, P = 0.006] = [&W 0.000074] (((33,(((30,(34,29)),(26,25)),((31,(32,(28,24))),23))),(35,20)),(((22,21),19),(((27,((18,17),16)),(14,13)),((11,(12,(8,(4,(5,(7,2)))))),(10,(9,(6,(15,3))))))),1);
   tree tree_73 [p = 0.000, P = 0.006] = [&W 0.000074] (((33,((34,(30,29)),((26,(((32,31),28),25)),(24,23)))),(35,20)),(((22,21),19),((((18,17),16),(14,13)),((11,(12,(8,(4,(5,(7,2)))))),(10,(9,((27,6),(15,3))))))),1);
   tree tree_74 [p = 0.000, P = 0.006] = [&W 0.000074] (((34,((((32,31),28),((26,25),24)),((30,(33,29)),23))),(35,20)),(((22,21),19),((((18,17),16),(27,(14,13))),(((12,11),(8,(4,(5,(7,2))))),(10,(9,(6,(15,3))))))),1);
   tree tree_75 [p = 0.000, P = 0.006] = [&W 0.000074] ((((34,33),((((30,29),(26,25)),(28,(31,(32,24)))),23)),(35,20)),(((22,21),19),(27,((((18,17),16),(14,13)),((12,(11,(8,(4,(5,(7,2)))))),(10,(9,(6,(15,3)))))))),1);
   tree tree_76 [p = 0.000, P = 0.006] = [&W 0.000074] ((((30,((34,33),29)),(((32,31),(26,(28,25))),(24,23))),(35,20)),(((22,21),19),((((18,17),16),(14,13)),((11,(12,(8,(4,(5,(7,2)))))),(10,(9,((27,6),(15,3))))))),1);
   tree tree_77 [p = 0.000, P = 0.006] = [&W 0.000074] ((((34,((33,30),29)),(((32,31),(28,24)),((26,25),23))),(35,20)),(((22,21),19),((((18,17),16),(14,13)),((11,(12,(8,(4,(5,(7,2)))))),(10,(9,((27,6),(15,3))))))),1);
   tree tree_78 [p = 0.000, P = 0.006] = [&W 0.000074] (((33,(((32,31),(28,24)),((34,(26,25)),(29,(30,23))))),(35,20)),(((22,21),19),((((18,17),16),(14,13)),((12,(11,(8,(4,(5,(7,2)))))),(10,(9,((27,6),(15,3))))))),1);
   tree tree_79 [p = 0.000, P = 0.006] = [&W 0.000074] ((((((33,30),29),((26,25),(((32,31),28),(34,24)))),23),(35,20)),(((22,21),19),(((27,((18,17),16)),(14,13)),((11,(12,(8,(4,(5,(7,2)))))),(10,(9,(6,(15,3))))))),1);
   tree tree_80 [p = 0.000, P = 0.006] = [&W 0.000074] ((((34,(26,(33,25))),(((32,31),(28,24)),(29,(30,23)))),(35,20)),(((22,21),19),((((18,17),16),(14,13)),((11,(12,(8,(4,(5,(7,2)))))),(10,(9,((27,6),(15,3))))))),1);
   tree tree_81 [p = 0.000, P = 0.006] = [&W 0.000074] (((((33,30),29),(((26,25),24),(((34,31),(32,28)),23))),(35,20)),(((22,21),19),(((27,((18,17),16)),(14,13)),(((12,11),(8,(4,(5,(7,2))))),(10,(9,(6,(15,3))))))),1);
   tree tree_82 [p = 0.000, P = 0.006] = [&W 0.000074] ((((((30,29),(33,(26,25))),((32,31),(28,24))),23),(34,(35,20))),(((22,21),19),((((18,17),16),(14,13)),((11,(12,(8,(4,(5,(7,2)))))),(10,(9,(6,(27,(15,3)))))))),1);
   tree tree_83 [p = 0.000, P = 0.006] = [&W 0.000074] (((33,((30,29),(((26,25),24),(((34,31),(32,28)),23)))),(35,20)),(((22,21),19),((((18,17),16),(14,13)),((11,(12,(8,(4,(5,(7,2)))))),(10,(9,((27,6),(15,3))))))),1);
   tree tree_84 [p = 0.000, P = 0.007] = [&W 0.000074] ((35,((((30,(33,29)),(26,25)),((28,((32,31),24)),(34,23))),20)),(((22,21),19),(((27,((18,17),16)),(14,13)),(((12,11),(8,(4,(5,(7,2))))),(10,(9,(6,(15,3))))))),1);
   tree tree_85 [p = 0.000, P = 0.007] = [&W 0.000074] ((((28,((30,29),((26,25),(31,(32,24))))),((34,33),23)),(35,20)),(((22,21),19),((((18,17),16),(14,13)),((12,(11,(8,(4,(5,(7,2)))))),(10,(27,(9,(6,(15,3)))))))),1);
   tree tree_86 [p = 0.000, P = 0.007] = [&W 0.000074] (((((33,30),29),(((26,25),24),(((32,31),28),(34,23)))),(35,20)),(((22,21),19),((((18,17),16),(14,13)),((11,(12,(8,(4,(5,(7,2)))))),(10,(9,((27,6),(15,3))))))),1);
   tree tree_87 [p = 0.000, P = 0.007] = [&W 0.000074] (((((33,30),29),(((((32,31),28),(26,25)),(34,24)),23)),(35,20)),(((22,21),19),((((18,17),16),(14,13)),(((12,11),(8,(4,(5,(7,2))))),(10,(9,((27,6),(15,3))))))),1);
   tree tree_88 [p = 0.000, P = 0.007] = [&W 0.000074] ((((30,(33,29)),(((26,25),(34,24)),(((32,31),28),23))),(35,20)),(((22,21),19),((((18,17),16),(14,13)),((11,(12,(8,(4,(5,(7,2)))))),(10,(9,((27,6),(15,3))))))),1);
   tree tree_89 [p = 0.000, P = 0.007] = [&W 0.000074] (((((33,30),29),(((26,25),24),((34,((32,31),28)),23))),(35,20)),(((22,21),19),((((18,17),16),(14,13)),(((12,11),(8,(4,(5,(7,2))))),(10,(9,((27,6),(15,3))))))),1);
   tree tree_90 [p = 0.000, P = 0.007] = [&W 0.000074] (((33,((((30,(29,28)),(32,(31,(26,25)))),(34,24)),23)),(35,20)),(((22,21),19),((((18,17),16),(14,13)),(((12,11),(8,(4,(5,(7,2))))),(10,(9,((27,6),(15,3))))))),1);
   tree tree_91 [p = 0.000, P = 0.007] = [&W 0.000074] ((((34,(((32,31),28),24)),(((30,29),(33,(26,25))),23)),(35,20)),(((22,21),19),((((18,17),16),(14,13)),(((12,11),(8,(4,(5,(7,2))))),(10,(9,((27,6),(15,3))))))),1);
   tree tree_92 [p = 0.000, P = 0.007] = [&W 0.000074] ((35,(((30,(34,(33,29))),((28,((32,31),24)),((26,25),23))),20)),(((22,21),19),((((18,17),16),(14,13)),((11,(12,(8,(4,(5,(7,2)))))),(10,(9,((27,6),(15,3))))))),1);
   tree tree_93 [p = 0.000, P = 0.007] = [&W 0.000074] (((((((34,30),29),(26,25)),((32,31),(28,24))),(33,23)),(35,20)),(((22,21),19),((((18,17),16),(14,13)),((11,(12,(8,(5,(4,(7,2)))))),(10,(9,((27,6),(15,3))))))),1);
   tree tree_94 [p = 0.000, P = 0.007] = [&W 0.000074] (((33,(((30,29),(26,25)),((34,((32,31),28)),(24,23)))),(35,20)),(((22,21),19),((((18,17),16),(14,13)),((12,(11,(8,(4,(5,(7,2)))))),(10,(27,(9,(6,(15,3)))))))),1);
   tree tree_95 [p = 0.000, P = 0.007] = [&W 0.000074] ((((30,29),((33,(26,25)),(34,(((32,31),28),(24,23))))),(35,20)),(((22,21),19),((((18,17),16),(14,13)),(((12,11),(8,(4,(5,(7,2))))),(10,(9,((27,6),(15,3))))))),1);
   tree tree_96 [p = 0.000, P = 0.007] = [&W 0.000074] ((((((34,33),30),29),(((32,31),28),((26,25),(24,23)))),(35,20)),(((22,21),19),(((27,((18,17),16)),(14,13)),((11,(12,(8,(4,(5,(7,2)))))),(10,(9,(6,(15,3))))))),1);
   tree tree_97 [p = 0.000, P = 0.007] = [&W 0.000074] ((35,(((34,33),(((32,31),(28,24)),((26,25),((30,29),23)))),20)),(((22,21),19),((((18,17),16),(14,13)),((12,(11,(8,(4,(5,(7,2)))))),(10,(9,((27,6),(15,3))))))),1);
   tree tree_98 [p = 0.000, P = 0.008] = [&W 0.000074] ((((((34,30),(33,29)),(((32,31),(26,25)),(28,24))),23),(35,20)),(((22,21),19),(((27,((18,17),16)),(14,13)),((11,(12,(8,(4,(5,(7,2)))))),(10,(9,(6,(15,3))))))),1);
   tree tree_99 [p = 0.000, P = 0.008] = [&W 0.000074] (((33,(((30,29),(32,(28,(26,25)))),((34,31),(24,23)))),(35,20)),(((22,21),19),(27,((((18,17),16),(14,13)),(((12,11),(8,(4,(5,(7,2))))),(10,(9,(6,(15,3)))))))),1);
   tree tree_100 [p = 0.000, P = 0.008] = [&W 0.000074] (((33,((((30,29),((32,31),(28,(26,25)))),(34,24)),23)),(35,20)),(((22,21),19),((27,(((18,17),16),(14,13))),(((12,11),(8,(4,(5,(7,2))))),(10,(9,(6,(15,3))))))),1);
   tree tree_101 [p = 0.000, P = 0.008] = [&W 0.000074] ((((((34,30),(33,29)),(26,25)),(((32,31),(28,24)),23)),(35,20)),(((22,21),19),((27,(((18,17),16),(14,13))),((11,(12,(8,(4,(5,(7,2)))))),(10,(9,(6,(15,3))))))),1);
   tree tree_102 [p = 0.000, P = 0.008] = [&W 0.000074] ((((33,((30,29),(26,25))),(34,(((32,31),28),(24,23)))),(35,20)),(((22,21),19),((((18,17),16),(14,13)),((12,(11,(8,(4,(5,(7,2)))))),(10,(27,(9,(6,(15,3)))))))),1);
   tree tree_103 [p = 0.000, P = 0.008] = [&W 0.000074] ((((((33,30),29),(26,25)),((((32,31),28),(34,24)),23)),(35,20)),(((22,21),19),(((27,((18,17),16)),(14,13)),(((12,11),(8,(4,(5,(7,2))))),(10,(9,(6,(15,3))))))),1);
   tree tree_104 [p = 0.000, P = 0.008] = [&W 0.000074] ((((34,(33,(26,25))),((30,29),(((32,31),28),(24,23)))),(35,20)),(((22,21),19),((((18,17),16),(14,13)),((11,(12,(8,(4,(5,(7,2)))))),(10,(9,((27,6),(15,3))))))),1);
   tree tree_105 [p = 0.000, P = 0.008] = [&W 0.000074] (((((33,30),29),((((32,31),28),(34,24)),((26,25),23))),(35,20)),(((22,21),19),((((18,17),16),(14,13)),((11,(12,(8,(4,(5,(7,2)))))),(10,(9,((27,6),(15,3))))))),1);
   tree tree_106 [p = 0.000, P = 0.008] = [&W 0.000074] (((((33,(30,29)),(26,25)),((((32,31),28),(34,24)),23)),(35,20)),(((22,21),19),(27,((((18,17),16),(14,13)),(((12,11),(8,(4,(5,(7,2))))),(10,(9,(6,(15,3)))))))),1);
   tree tree_107 [p = 0.000, P = 0.008] = [&W 0.000074] ((((33,(34,(30,29))),((((32,31),28),24),((26,25),23))),(35,20)),(((22,21),19),((((18,17),16),(14,13)),((11,(12,(8,(4,(5,(7,2)))))),(10,(9,((27,6),(15,3))))))),1);
   tree tree_108 [p = 0.000, P = 0.008] = [&W 0.000074] (((((33,(30,29)),(26,25)),(((32,31),28),(24,(34,23)))),(35,20)),(((22,21),19),((((18,17),16),(14,13)),((11,(12,(8,(4,(5,(7,2)))))),(10,(9,((27,6),(15,3))))))),1);
   tree tree_109 [p = 0.000, P = 0.008] = [&W 0.000074] ((((26,25),(((34,33),((32,31),(28,24))),((30,29),23))),(35,20)),(((22,21),19),((((18,17),16),(14,13)),((11,(12,(8,(4,(5,(7,2)))))),(10,(9,((27,6),(15,3))))))),1);
   tree tree_110 [p = 0.000, P = 0.008] = [&W 0.000074] (((33,(((30,29),(26,25)),(((32,31),28),(34,(24,23))))),(35,20)),(((22,21),19),((((18,17),16),(14,13)),((11,(12,(8,(4,(5,(7,2)))))),(10,(9,((27,6),(15,3))))))),1);
   tree tree_111 [p = 0.000, P = 0.008] = [&W 0.000074] ((((((34,26),25),((32,31),(28,24))),((30,29),(33,23))),(35,20)),(((22,21),19),(27,((((18,17),16),(14,13)),((11,(12,(8,(4,(5,(7,2)))))),(10,(9,(6,(15,3)))))))),1);
   tree tree_112 [p = 0.000, P = 0.009] = [&W 0.000074] ((((((33,(34,30)),29),((26,25),((32,31),(28,24)))),23),(35,20)),(((22,21),19),((((18,17),16),(14,13)),((12,(11,(8,(4,(5,(7,2)))))),(10,(9,((27,6),(15,3))))))),1);
   tree tree_113 [p = 0.000, P = 0.009] = [&W 0.000074] (((((33,(34,(30,29))),((26,25),((32,31),(28,24)))),23),(35,20)),(((22,21),19),((((18,17),16),(14,13)),((12,(11,(8,(4,(5,(7,2)))))),(10,(9,((27,6),(15,3))))))),1);
   tree tree_114 [p = 0.000, P = 0.009] = [&W 0.000074] (((((30,(33,29)),(26,25)),((((32,31),28),24),(34,23))),(35,20)),(((22,21),19),((((18,17),16),(14,13)),(((12,11),(8,(4,(5,(7,2))))),(10,(9,((27,6),(15,3))))))),1);
   tree tree_115 [p = 0.000, P = 0.009] = [&W 0.000074] (((((32,31),(28,24)),((34,33),((30,29),((26,25),23)))),(35,20)),(((22,21),19),((((18,17),16),(14,13)),((11,(12,(8,(4,(5,(7,2)))))),(10,(9,((27,6),(15,3))))))),1);
   tree tree_116 [p = 0.000, P = 0.009] = [&W 0.000074] (((33,(((34,30),29),((26,25),(((32,31),28),(24,23))))),(35,20)),(((22,21),19),((((18,17),16),(14,13)),((11,(12,(8,(4,(5,(7,2)))))),(10,(9,((27,6),(15,3))))))),1);
   tree tree_117 [p = 0.000, P = 0.009] = [&W 0.000074] ((((33,(30,29)),(((26,25),24),((34,((32,31),28)),23))),(35,20)),(((22,21),19),((((18,17),16),(14,13)),((11,(12,(8,(4,(5,(7,2)))))),(10,(9,((27,6),(15,3))))))),1);
   tree tree_118 [p = 0.000, P = 0.009] = [&W 0.000074] ((((26,25),((33,((34,30),29)),(((32,31),28),(24,23)))),(35,20)),(((22,21),19),((((18,17),16),(14,13)),(((12,11),(8,(4,(5,(7,2))))),(10,(9,((27,6),(15,3))))))),1);
   tree tree_119 [p = 0.000, P = 0.009] = [&W 0.000074] (((((28,(26,25)),((32,31),24)),(((33,(34,30)),29),23)),(35,20)),(((22,21),19),((((18,17),16),(14,13)),(((12,11),(8,(4,(5,(7,2))))),(10,(9,((27,6),(15,3))))))),1);
   tree tree_120 [p = 0.000, P = 0.009] = [&W 0.000074] ((35,(((26,25),((((32,31),28),24),((34,33),23))),(30,(29,20)))),(((22,21),19),((((18,17),16),(14,13)),((11,(12,(8,(4,(5,(7,2)))))),(10,(9,((27,6),(15,3))))))),1);
   tree tree_121 [p = 0.000, P = 0.009] = [&W 0.000074] ((((((33,30),29),(26,25)),((34,24),(((32,31),28),23))),(35,20)),(((22,21),19),(27,((((18,17),16),(14,13)),(((12,11),(8,(4,(5,(7,2))))),(10,(9,(6,(15,3)))))))),1);
   tree tree_122 [p = 0.000, P = 0.009] = [&W 0.000074] ((((30,(33,29)),((34,(((32,31),28),24)),((26,25),23))),(35,20)),(((22,21),19),((((18,17),16),(14,13)),(((12,11),(8,(4,(5,(7,2))))),(10,(9,((27,6),(15,3))))))),1);
   tree tree_123 [p = 0.000, P = 0.009] = [&W 0.000074] (((((32,31),(28,24)),((((34,30),29),(33,(26,25))),23)),(35,20)),(((22,21),19),(((27,((18,17),16)),(14,13)),((11,(12,(8,(5,(4,(7,2)))))),(10,(9,(6,(15,3))))))),1);
   tree tree_124 [p = 0.000, P = 0.009] = [&W 0.000074] ((((34,33),(((30,(29,28)),((26,25),((32,31),24))),23)),(35,20)),(((22,21),19),((27,(((18,17),16),(14,13))),((11,(12,(8,(4,(5,(7,2)))))),(10,(9,(6,(15,3))))))),1);
   tree tree_125 [p = 0.000, P = 0.010] = [&W 0.000074] ((((((34,30),(33,29)),(26,25)),(((32,31),28),(24,23))),(35,20)),(((22,21),19),((((18,17),16),(27,(14,13))),((12,(11,(8,(4,(5,(7,2)))))),(10,(9,(6,(15,3))))))),1);
   tree tree_126 [p = 0.000, P = 0.010] = [&W 0.000074] ((35,((((30,(33,(34,29))),(((32,31),(26,25)),(28,24))),23),20)),(((22,21),19),((((18,17),16),(14,13)),(((12,11),(8,(4,(5,(7,2))))),(10,(9,((27,6),(15,3))))))),1);
   tree tree_127 [p = 0.000, P = 0.010] = [&W 0.000074] (((33,((((34,30),29),(((32,31),(26,25)),(28,24))),23)),(35,20)),(((22,21),19),(((27,((18,17),16)),(14,13)),((12,(11,(8,(4,(5,(7,2)))))),(10,(9,(6,(15,3))))))),1);
   tree tree_128 [p = 0.000, P = 0.010] = [&W 0.000074] (((((34,30),(29,(33,(26,25)))),(((32,31),(28,24)),23)),(35,20)),(((22,21),19),(27,((((18,17),16),(14,13)),(((12,11),(8,(4,(5,(7,2))))),(10,(9,(6,(15,3)))))))),1);
   tree tree_129 [p = 0.000, P = 0.010] = [&W 0.000074] (((((32,31),(28,24)),((33,((30,29),(34,(26,25)))),23)),(35,20)),(((22,21),19),((((18,17),16),(14,13)),(((12,11),(8,(4,(5,(7,2))))),(10,(9,((27,6),(15,3))))))),1);
   tree tree_130 [p = 0.000, P = 0.010] = [&W 0.000074] ((((((34,(33,30)),29),(26,25)),(((32,31),28),(24,23))),(35,20)),(((22,21),19),(((27,((18,17),16)),(14,13)),((11,(12,(8,(4,(5,(7,2)))))),(10,(9,(6,(15,3))))))),1);
   tree tree_131 [p = 0.000, P = 0.010] = [&W 0.000074] (((33,((26,25),((((32,31),28),(34,24)),((30,29),23)))),(35,20)),(((22,21),19),((((18,17),16),(14,13)),((11,(12,(8,(4,(5,(7,2)))))),(10,(9,((27,6),(15,3))))))),1);
   tree tree_132 [p = 0.000, P = 0.010] = [&W 0.000074] ((((34,33),((((32,31),(26,25)),(28,24)),((30,29),23))),(35,20)),(((22,21),19),((27,(((18,17),16),(14,13))),(((12,11),(8,(4,(5,(7,2))))),(10,(9,(6,(15,3))))))),1);
   tree tree_133 [p = 0.000, P = 0.010] = [&W 0.000074] ((((34,33),((28,((32,31),24)),((30,29),((26,25),23)))),(35,20)),(((22,21),19),((27,(((18,17),16),(14,13))),((11,(12,(8,(4,(5,(7,2)))))),(10,(9,(6,(15,3))))))),1);
   tree tree_134 [p = 0.000, P = 0.010] = [&W 0.000074] (((((31,(26,(32,25))),(28,24)),((34,30),((33,29),23))),(35,20)),(((22,21),19),((((18,17),16),(27,(14,13))),((11,(12,(8,(4,(5,(7,2)))))),(10,(9,(6,(15,3))))))),1);
   tree tree_135 [p = 0.000, P = 0.010] = [&W 0.000074] ((((30,(33,29)),((26,25),((((32,31),28),(34,24)),23))),(35,20)),(((22,21),19),(((27,((18,17),16)),(14,13)),(((12,11),(8,(4,(5,(7,2))))),(10,(9,(6,(15,3))))))),1);
   tree tree_136 [p = 0.000, P = 0.010] = [&W 0.000074] (((((30,29),((34,33),(26,25))),(((32,31),(28,24)),23)),(35,20)),(((22,21),19),((((18,17),16),(14,13)),(((12,11),(8,(4,(5,(7,2))))),(10,(9,((27,6),(15,3))))))),1);
   tree tree_137 [p = 0.000, P = 0.010] = [&W 0.000074] ((35,(((((32,31),28),24),((34,(30,(33,29))),((26,25),23))),20)),(((22,21),19),(27,((((18,17),16),(14,13)),(((12,11),(8,(4,(5,(7,2))))),(10,(9,(6,(15,3)))))))),1);
   tree tree_138 [p = 0.000, P = 0.010] = [&W 0.000074] (((33,(((32,31),(28,24)),((30,(34,29)),((26,25),23)))),(35,20)),(((22,21),19),((((18,17),16),(14,13)),((11,(12,(8,(4,(5,(7,2)))))),(10,(9,((27,6),(15,3))))))),1);
   tree tree_139 [p = 0.000, P = 0.011] = [&W 0.000074] ((((((34,30),29),(((32,31),(28,(26,25))),24)),(33,23)),(35,20)),(((22,21),19),((((18,17),16),(14,13)),((12,(11,(8,(4,(5,(7,2)))))),(10,(9,((27,6),(15,3))))))),1);
   tree tree_140 [p = 0.000, P = 0.011] = [&W 0.000074] ((((34,33),(((32,31),(28,24)),((30,29),((26,25),23)))),(35,20)),(((22,21),19),((((18,17),16),(14,13)),((11,(12,(8,(4,(5,(7,2)))))),(10,(9,((27,6),(15,3))))))),1);
   tree tree_141 [p = 0.000, P = 0.011] = [&W 0.000074] (((((30,(33,29)),(26,25)),(((32,31),28),((34,24),23))),(35,20)),(((22,21),19),((((18,17),16),(14,13)),((11,(12,(8,(4,(5,(7,2)))))),(10,(9,((27,6),(15,3))))))),1);
   tree tree_142 [p = 0.000, P = 0.011] = [&W 0.000074] ((35,((((32,(26,(31,25))),(28,24)),((30,(33,(34,29))),23)),20)),(((22,21),19),((((18,17),16),(14,13)),((12,(11,(8,(4,(5,(7,2)))))),(10,(27,(9,(6,(15,3)))))))),1);
   tree tree_143 [p = 0.000, P = 0.011] = [&W 0.000074] (((((30,29),(33,(26,25))),((34,((32,31),28)),(24,23))),(35,20)),(((22,21),19),((((18,17),16),(14,13)),(27,((12,(11,(8,(4,(5,(7,2)))))),(10,(9,(6,(15,3)))))))),1);
   tree tree_144 [p = 0.000, P = 0.011] = [&W 0.000074] (((((30,(33,29)),(34,(26,25))),(((32,31),28),(24,23))),(35,20)),(((22,21),19),(((27,((18,17),16)),(14,13)),((11,(12,(8,(4,(5,(7,2)))))),(10,(9,(6,(15,3))))))),1);
   tree tree_145 [p = 0.000, P = 0.011] = [&W 0.000074] ((35,((((30,(33,29)),(26,25)),(((32,31),28),(34,(24,23)))),20)),(((22,21),19),((((18,17),16),(14,13)),((12,(11,(8,(4,(5,(7,2)))))),(10,(9,((27,6),(15,3))))))),1);
   tree tree_146 [p = 0.000, P = 0.011] = [&W 0.000074] (((((30,29),((34,(33,(26,25))),(28,(31,(32,24))))),23),(35,20)),(((22,21),19),((((18,17),16),(14,13)),((11,(12,(8,(4,(5,(7,2)))))),(10,(9,((27,6),(15,3))))))),1);
   tree tree_147 [p = 0.000, P = 0.011] = [&W 0.000074] ((((28,((32,31),24)),((34,(26,25)),(33,(29,(30,23))))),(35,20)),(((22,21),19),((27,(((18,17),16),(14,13))),((12,(11,(8,(4,(5,(7,2)))))),(10,(9,(6,(15,3))))))),1);
   tree tree_148 [p = 0.000, P = 0.011] = [&W 0.000074] (((33,((30,29),((34,24),((((32,31),28),(26,25)),23)))),(35,20)),(((22,21),19),((((18,17),16),(14,13)),((11,(12,(8,(4,(5,(7,2)))))),(10,(9,((27,6),(15,3))))))),1);
   tree tree_149 [p = 0.000, P = 0.011] = [&W 0.000074] ((((((34,30),(33,29)),((28,(26,25)),((32,31),24))),23),(35,20)),(((22,21),19),((((18,17),16),(14,13)),((11,(12,(8,(4,(5,(7,2)))))),(10,(9,((27,6),(15,3))))))),1);
   tree tree_150 [p = 0.000, P = 0.011] = [&W 0.000074] ((((30,(29,(33,(26,25)))),((((32,31),28),24),(34,23))),(35,20)),(((22,21),19),((((18,17),16),(14,13)),((11,(12,(8,(4,(5,(7,2)))))),(10,(9,((27,6),(15,3))))))),1);
   tree tree_151 [p = 0.000, P = 0.011] = [&W 0.000074] (((((32,31),(28,24)),(34,((30,(33,29)),((26,25),23)))),(35,20)),(((22,21),19),(((27,((18,17),16)),(14,13)),((11,(12,(8,(4,(5,(7,2)))))),(10,(9,(6,(15,3))))))),1);
   tree tree_152 [p = 0.000, P = 0.012] = [&W 0.000074] ((27,(((33,((34,(30,29)),(26,25))),((((32,31),28),24),23)),(35,20))),(((22,21),19),((((18,17),16),(14,13)),(((12,11),(8,(4,(5,(7,2))))),(10,(9,(6,(15,3))))))),1);
   tree tree_153 [p = 0.000, P = 0.012] = [&W 0.000074] (((((33,30),29),((34,(((32,31),28),24)),((26,25),23))),(35,20)),(((22,21),19),(((27,((18,17),16)),(14,13)),((11,(12,(8,(4,(5,(7,2)))))),(10,(9,(6,(15,3))))))),1);
   tree tree_154 [p = 0.000, P = 0.012] = [&W 0.000074] (((((30,29),(((34,33),(26,25)),((32,31),(28,24)))),23),(35,20)),(((22,21),19),((27,(((18,17),16),(14,13))),((11,(12,(8,(4,(5,(7,2)))))),(10,(9,(6,(15,3))))))),1);
   tree tree_155 [p = 0.000, P = 0.012] = [&W 0.000074] (((35,27),((33,((30,29),(((((32,31),28),(26,25)),(34,24)),23))),20)),(((22,21),19),((((18,17),16),(14,13)),((11,(12,(8,(4,(5,(7,2)))))),(10,(9,(6,(15,3))))))),1);
   tree tree_156 [p = 0.000, P = 0.012] = [&W 0.000074] ((((34,(30,(33,29))),((28,((32,31),(26,25))),(24,23))),(35,20)),(((22,21),19),(((27,((18,17),16)),(14,13)),(((12,11),(8,(4,(5,(7,2))))),(10,(9,(6,(15,3))))))),1);
   tree tree_157 [p = 0.000, P = 0.012] = [&W 0.000074] ((((((34,(33,30)),29),((32,31),(28,((26,25),24)))),23),(35,20)),(((22,21),19),(((27,((18,17),16)),(14,13)),((11,(12,(8,(4,(5,(7,2)))))),(10,(9,(6,(15,3))))))),1);
   tree tree_158 [p = 0.000, P = 0.012] = [&W 0.000074] (((((26,25),((32,31),(28,24))),(((33,30),(34,29)),23)),(35,20)),(((22,21),19),(((27,((18,17),16)),(14,13)),((11,(12,(8,(4,(5,(7,2)))))),(10,(9,(6,(15,3))))))),1);
   tree tree_159 [p = 0.000, P = 0.012] = [&W 0.000074] (((33,((((30,29),((32,31),(28,(26,25)))),(34,24)),23)),(35,20)),(((22,21),19),((((18,17),16),(14,13)),(((12,11),(8,(4,(5,(7,2))))),(10,(9,((27,6),(15,3))))))),1);
   tree tree_160 [p = 0.000, P = 0.012] = [&W 0.000074] ((((34,33),((((30,29),28),((26,25),(31,(32,24)))),23)),(35,20)),(((22,21),19),((((18,17),16),(27,(14,13))),((11,(12,(8,(4,(5,(7,2)))))),(10,(9,(6,(15,3))))))),1);
   tree tree_161 [p = 0.000, P = 0.012] = [&W 0.000074] (((((30,29),(33,(26,25))),((((32,31),28),(34,24)),23)),(35,20)),(((22,21),19),((((18,17),16),(14,13)),((11,(12,(8,(4,(5,(7,2)))))),(10,(9,((27,6),(15,3))))))),1);
   tree tree_162 [p = 0.000, P = 0.012] = [&W 0.000074] (((35,(33,((30,29),((((32,31),28),(34,24)),((26,25),23))))),20),(((22,21),19),(((27,((18,17),16)),(14,13)),((11,(12,(8,(4,(5,(7,2)))))),(10,(9,(6,(15,3))))))),1);
   tree tree_163 [p = 0.000, P = 0.012] = [&W 0.000074] ((35,((((30,(33,29)),(26,25)),((34,(((32,31),28),24)),23)),20)),(((22,21),19),((((18,17),16),(14,13)),((11,(12,(8,(4,(5,(7,2)))))),(10,(9,((27,6),(15,3))))))),1);
   tree tree_164 [p = 0.000, P = 0.012] = [&W 0.000074] ((35,(((34,33),(((30,(29,28)),((26,25),(31,(32,24)))),23)),20)),(((22,21),19),((((18,17),16),(14,13)),(((12,11),(8,(4,(5,(7,2))))),(10,(9,((27,6),(15,3))))))),1);
   tree tree_165 [p = 0.000, P = 0.012] = [&W 0.000074] (((34,(((30,29),((32,31),((26,25),(28,24)))),(33,23))),(35,20)),(((22,21),19),(((27,((18,17),16)),(14,13)),(((12,11),(8,(4,(5,(7,2))))),(10,(9,(6,(15,3))))))),1);
   tree tree_166 [p = 0.000, P = 0.013] = [&W 0.000074] ((((((30,(33,29)),(34,(26,25))),(((32,31),28),24)),23),(35,20)),(((22,21),19),(27,((((18,17),16),(14,13)),((11,(12,(8,(4,(5,(7,2)))))),(10,(9,(6,(15,3)))))))),1);
   tree tree_167 [p = 0.000, P = 0.013] = [&W 0.000074] (((33,((34,((30,29),(26,25))),(((32,31),(28,24)),23))),(35,20)),(((22,21),19),(27,((((18,17),16),(14,13)),((12,(11,(8,(4,(5,(7,2)))))),(10,(9,(6,(15,3)))))))),1);
   tree tree_168 [p = 0.000, P = 0.013] = [&W 0.000074] (((33,(((30,(34,29)),(26,25)),((((32,31),28),24),23))),(35,20)),(((22,21),19),((27,(((18,17),16),(14,13))),(((12,11),(8,(4,(5,(7,2))))),(10,(9,(6,(15,3))))))),1);
   tree tree_169 [p = 0.000, P = 0.013] = [&W 0.000074] ((((34,33),((((30,29),(26,25)),((32,31),(28,24))),23)),(35,20)),(((22,21),19),((27,(((18,17),16),(14,13))),(((12,11),(8,(4,(5,(7,2))))),(10,(9,(6,(15,3))))))),1);
   tree tree_170 [p = 0.000, P = 0.013] = [&W 0.000074] ((35,(((((34,30),(33,29)),((32,31),((26,25),(28,24)))),23),20)),(((22,21),19),(((27,((18,17),16)),(14,13)),(((12,11),(8,(4,(5,(7,2))))),(10,(9,(6,(15,3))))))),1);
   tree tree_171 [p = 0.000, P = 0.013] = [&W 0.000074] (((((34,(30,(33,29))),((26,25),((32,31),(28,24)))),23),(35,20)),(((22,21),19),((27,(((18,17),16),(14,13))),((11,(12,(8,(4,(5,(7,2)))))),(10,(9,(6,(15,3))))))),1);
   tree tree_172 [p = 0.000, P = 0.013] = [&W 0.000074] ((((33,(26,25)),((30,29),(((32,31),(28,24)),(34,23)))),(35,20)),(((22,21),19),(((27,((18,17),16)),(14,13)),((11,(12,(8,(4,(5,(7,2)))))),(10,(9,(6,(15,3))))))),1);
   tree tree_173 [p = 0.000, P = 0.013] = [&W 0.000074] (((33,((((34,30),29),(((32,31),(26,25)),(28,24))),23)),(35,20)),(((22,21),19),(((27,((18,17),16)),(14,13)),(((12,11),(8,(4,(5,(7,2))))),(10,(9,(6,(15,3))))))),1);
   tree tree_174 [p = 0.000, P = 0.013] = [&W 0.000074] ((((35,33),(((30,29),(((32,31),(26,25)),(28,24))),23)),(34,20)),(((22,21),19),((((18,17),16),(14,13)),((11,(12,(8,(4,(5,(7,2)))))),(10,(9,((27,6),(15,3))))))),1);
   tree tree_175 [p = 0.000, P = 0.013] = [&W 0.000074] ((35,((((33,(30,(34,29))),((32,31),(28,24))),((26,25),23)),20)),(((22,21),19),((((18,17),16),(14,13)),((12,(11,(8,(4,(5,(7,2)))))),(10,(9,((27,6),(15,3))))))),1);
   tree tree_176 [p = 0.000, P = 0.013] = [&W 0.000074] ((((((33,30),29),(26,25)),((((32,31),28),(34,24)),23)),(35,20)),(((22,21),19),((((18,17),16),(14,13)),((11,(12,(8,(4,(5,(7,2)))))),(10,(9,((27,6),(15,3))))))),1);
   tree tree_177 [p = 0.000, P = 0.013] = [&W 0.000074] ((35,((((34,33),(30,29)),(((26,25),(((32,31),28),24)),23)),20)),(((22,21),19),((((18,17),16),(14,13)),((11,(12,(8,(4,(5,(7,2)))))),(10,(9,((27,6),(15,3))))))),1);
   tree tree_178 [p = 0.000, P = 0.013] = [&W 0.000074] (((33,(((30,(34,29)),(31,((28,(26,25)),(32,24)))),23)),(35,20)),(((22,21),19),((((18,17),16),(14,13)),((11,(12,(8,(4,(5,(7,2)))))),(10,(9,(27,(6,(15,3)))))))),1);
   tree tree_179 [p = 0.000, P = 0.014] = [&W 0.000074] ((((((33,30),(34,29)),((32,31),((26,25),(28,24)))),23),(35,20)),(((22,21),19),((((18,17),16),(14,13)),((11,(12,(8,(4,(5,(7,2)))))),(10,(9,((27,6),(15,3))))))),1);
   tree tree_180 [p = 0.000, P = 0.014] = [&W 0.000074] ((((((33,30),29),(26,25)),((34,24),(((32,31),28),23))),(35,20)),(((22,21),19),((((18,17),16),(14,13)),(27,(((12,11),(8,(4,(5,(7,2))))),(10,(9,(6,(15,3)))))))),1);
   tree tree_181 [p = 0.000, P = 0.014] = [&W 0.000074] ((((33,((((32,31),28),(26,25)),(34,24))),((30,29),23)),(35,20)),(((22,21),19),(((27,((18,17),16)),(14,13)),((11,(12,(8,(4,(5,(7,2)))))),(10,(9,(6,(15,3))))))),1);
   tree tree_182 [p = 0.000, P = 0.014] = [&W 0.000074] (((33,((34,((30,29),((32,31),((26,25),(28,24))))),23)),(35,20)),(((22,21),19),((((18,17),16),(14,13)),((11,(12,(8,(4,(5,(7,2)))))),(10,(9,((27,6),(15,3))))))),1);
   tree tree_183 [p = 0.000, P = 0.014] = [&W 0.000074] ((35,(((34,33),(((26,25),((32,31),(28,24))),(29,(30,23)))),20)),(((22,21),19),((((18,17),16),(14,13)),((12,(11,(8,(4,(5,(7,2)))))),(10,(9,((27,6),(15,3))))))),1);
   tree tree_184 [p = 0.000, P = 0.014] = [&W 0.000074] (((34,(((30,(33,29)),((32,31),((28,(26,25)),24))),23)),(35,20)),(((22,21),19),((((18,17),16),(14,13)),((11,(12,(8,(4,(5,(7,2)))))),(10,(9,((27,6),(15,3))))))),1);
   tree tree_185 [p = 0.000, P = 0.014] = [&W 0.000074] ((((34,33),(((29,(30,28)),((32,31),((26,25),24))),23)),(35,20)),(((22,21),19),(((27,((18,17),16)),(14,13)),((12,(11,(8,(4,(5,(7,2)))))),(10,(9,(6,(15,3))))))),1);
   tree tree_186 [p = 0.000, P = 0.014] = [&W 0.000074] (((33,(((34,30),29),(((32,31),(28,24)),((26,25),23)))),(35,20)),(((22,21),19),(((27,((18,17),16)),(14,13)),((11,(12,(8,(4,(5,(7,2)))))),(10,(9,(6,(15,3))))))),1);
   tree tree_187 [p = 0.000, P = 0.014] = [&W 0.000074] ((35,((((33,30),29),(((26,25),24),(((34,31),(32,28)),23))),20)),(((22,21),19),(((27,((18,17),16)),(14,13)),((11,(12,(8,(4,(5,(7,2)))))),(10,(9,(6,(15,3))))))),1);
   tree tree_188 [p = 0.000, P = 0.014] = [&W 0.000074] (((33,(((30,29),(26,25)),(((32,31),(28,24)),(34,23)))),(35,20)),(((22,21),19),((((18,17),16),(14,13)),((11,(12,(8,(4,(5,(7,2)))))),(10,(9,((27,6),(15,3))))))),1);
   tree tree_189 [p = 0.000, P = 0.014] = [&W 0.000074] (((34,((((30,29),(28,(26,25))),(31,(32,24))),(33,23))),(35,20)),(((22,21),19),((((18,17),16),(14,13)),((11,(12,(8,(4,(5,(7,2)))))),(10,(9,((27,6),(15,3))))))),1);
   tree tree_190 [p = 0.000, P = 0.014] = [&W 0.000074] (((33,(((32,31),(28,24)),((34,(26,25)),(29,(30,23))))),(35,20)),(((22,21),19),(((27,((18,17),16)),(14,13)),((11,(12,(8,(4,(5,(7,2)))))),(10,(9,(6,(15,3))))))),1);
   tree tree_191 [p = 0.000, P = 0.014] = [&W 0.000074] ((((34,((30,(29,28)),((26,25),(31,(32,24))))),(33,23)),(35,20)),(((22,21),19),((((18,17),16),(14,13)),((11,(12,(8,(4,(5,(7,2)))))),(10,(9,((27,6),(15,3))))))),1);
   tree tree_192 [p = 0.000, P = 0.014] = [&W 0.000074] (((33,((34,(((32,31),28),24)),((26,25),((30,29),23)))),(35,20)),(((22,21),19),(((27,((18,17),16)),(14,13)),((12,(11,(8,(4,(5,(7,2)))))),(10,(9,(6,(15,3))))))),1);
   tree tree_193 [p = 0.000, P = 0.015] = [&W 0.000074] ((((34,((30,(33,29)),(((32,31),(26,25)),(28,24)))),23),(35,20)),(((22,21),19),(((27,((18,17),16)),(14,13)),(((12,11),(8,(4,(5,(7,2))))),(10,(9,(6,(15,3))))))),1);
   tree tree_194 [p = 0.000, P = 0.015] = [&W 0.000074] ((((34,((33,30),29)),(((26,((32,31),25)),(28,24)),23)),(35,20)),(((22,21),19),((((18,17),16),(14,13)),((11,(12,(8,(4,(5,(7,2)))))),(10,(9,((27,6),(15,3))))))),1);
   tree tree_195 [p = 0.000, P = 0.015] = [&W 0.000074] (((((30,(34,29)),((32,31),((26,25),(28,24)))),(33,23)),(35,20)),(((22,21),19),((((18,17),16),(14,13)),((11,(12,(8,(4,(5,(7,2)))))),(10,(9,((27,6),(15,3))))))),1);
   tree tree_196 [p = 0.000, P = 0.015] = [&W 0.000074] (((33,((30,29),((((34,31),(26,25)),(28,(32,24))),23))),(35,20)),(((22,21),19),((((18,17),16),(14,13)),(((12,11),(8,(4,(5,(7,2))))),(10,(9,((27,6),(15,3))))))),1);
   tree tree_197 [p = 0.000, P = 0.015] = [&W 0.000074] (((((30,(33,29)),(26,25)),((((32,31),28),(34,24)),23)),(35,20)),(((22,21),19),(27,((((18,17),16),(14,13)),((11,(12,(8,(4,(5,(7,2)))))),(10,(9,(6,(15,3)))))))),1);
   tree tree_198 [p = 0.000, P = 0.015] = [&W 0.000074] ((35,(((30,(29,(33,(26,25)))),((((32,31),28),(34,24)),23)),20)),(((22,21),19),((((18,17),16),(14,13)),((11,(12,(8,(4,(5,(7,2)))))),(10,(9,((27,6),(15,3))))))),1);
   tree tree_199 [p = 0.000, P = 0.015] = [&W 0.000074] (((((34,((32,31),28)),24),(((30,29),(33,(26,25))),23)),(35,20)),(((22,21),19),(((27,((18,17),16)),(14,13)),((11,(12,(8,(4,(5,(7,2)))))),(10,(9,(6,(15,3))))))),1);
   tree tree_200 [p = 0.000, P = 0.015] = [&W 0.000074] ((((((30,(33,29)),(34,(26,25))),(31,(28,(32,24)))),23),(35,20)),(((22,21),19),(((27,((18,17),16)),(14,13)),(((12,11),(8,(4,(5,(7,2))))),(10,(9,(6,(15,3))))))),1);
   tree tree_201 [p = 0.000, P = 0.015] = [&W 0.000074] (((((34,(26,25)),((32,31),(28,24))),((33,(30,29)),23)),(35,20)),(((22,21),19),((27,(((18,17),16),(14,13))),(((12,11),(8,(5,(4,(7,2))))),(10,(9,(6,(15,3))))))),1);
   tree tree_202 [p = 0.000, P = 0.015] = [&W 0.000074] ((((((33,30),29),(26,25)),(24,((34,((32,31),28)),23))),(35,20)),(((22,21),19),((((18,17),16),(14,13)),(((12,11),(8,(4,(5,(7,2))))),(10,(9,((27,6),(15,3))))))),1);
   tree tree_203 [p = 0.000, P = 0.015] = [&W 0.000074] (((((34,((33,30),29)),(26,25)),((((32,31),28),24),23)),(35,20)),(((22,21),19),((((18,17),16),(27,(14,13))),((12,(11,(8,(4,(5,(7,2)))))),(10,(9,(6,(15,3))))))),1);
   tree tree_204 [p = 0.000, P = 0.015] = [&W 0.000074] ((((30,(33,29)),(24,((34,(26,25)),(((32,31),28),23)))),(35,20)),(((22,21),19),(((27,((18,17),16)),(14,13)),(((12,11),(8,(4,(5,(7,2))))),(10,(9,(6,(15,3))))))),1);
   tree tree_205 [p = 0.000, P = 0.015] = [&W 0.000074] (((33,((((32,30),(29,28)),(26,25)),((34,31),(24,23)))),(35,20)),(((22,21),19),((((18,17),16),(27,(14,13))),((11,(12,(8,(4,(5,(7,2)))))),(10,(9,(6,(15,3))))))),1);
   tree tree_206 [p = 0.000, P = 0.015] = [&W 0.000074] (((((33,30),29),((34,24),(((32,31),28),((26,25),23)))),(35,20)),(((22,21),19),((((18,17),16),(14,13)),(((12,11),(8,(4,(5,(7,2))))),(10,(9,((27,6),(15,3))))))),1);
   tree tree_207 [p = 0.000, P = 0.016] = [&W 0.000074] ((35,(((34,((33,30),29)),(((26,25),((32,31),(28,24))),23)),20)),(((22,21),19),((((18,17),16),(14,13)),((11,(12,(8,(4,(5,(7,2)))))),(10,(9,((27,6),(15,3))))))),1);
   tree tree_208 [p = 0.000, P = 0.016] = [&W 0.000074] ((((((34,30),29),(33,(26,25))),((((32,31),28),24),23)),(35,20)),(((22,21),19),((((18,17),16),(14,13)),((12,(11,(8,(4,(5,(7,2)))))),(10,(9,((27,6),(15,3))))))),1);
   tree tree_209 [p = 0.000, P = 0.016] = [&W 0.000074] ((35,((34,(((32,31),(28,24)),((29,(33,(26,25))),(30,23)))),20)),(((22,21),19),((((18,17),16),(27,(14,13))),((12,(11,(8,(4,(5,(7,2)))))),(10,(9,(6,(15,3))))))),1);
   tree tree_210 [p = 0.000, P = 0.016] = [&W 0.000074] (((((33,30),29),(24,(34,((26,(((32,31),28),25)),23)))),(35,20)),(((22,21),19),((((18,17),16),(14,13)),((11,(12,(8,(4,(5,(7,2)))))),(10,(9,((27,6),(15,3))))))),1);
   tree tree_211 [p = 0.000, P = 0.016] = [&W 0.000074] (((((30,(29,28)),((26,25),(31,(32,24)))),((34,33),23)),(35,20)),(((22,21),19),((((18,17),16),(14,13)),((11,(12,(8,(4,(5,(7,2)))))),(10,(9,((27,6),(15,3))))))),1);
   tree tree_212 [p = 0.000, P = 0.016] = [&W 0.000074] ((((34,33),((((32,31),(26,25)),(28,24)),(29,(30,23)))),(35,20)),(((22,21),19),(((27,((18,17),16)),(14,13)),((11,(12,(8,(4,(5,(7,2)))))),(10,(9,(6,(15,3))))))),1);
   tree tree_213 [p = 0.000, P = 0.016] = [&W 0.000074] ((((((33,30),29),(26,25)),((34,24),(((32,31),28),23))),(35,20)),(((22,21),19),((27,(((18,17),16),(14,13))),((11,(12,(8,(4,(5,(7,2)))))),(10,(9,(6,(15,3))))))),1);
   tree tree_214 [p = 0.000, P = 0.016] = [&W 0.000074] (((((26,25),((32,31),(28,24))),(34,((30,(33,29)),23))),(35,20)),(((22,21),19),((((18,17),16),(14,13)),(((12,11),(8,(4,(5,(7,2))))),(10,(9,((27,6),(15,3))))))),1);
   tree tree_215 [p = 0.000, P = 0.016] = [&W 0.000074] ((((((32,31),(28,(26,25))),(34,24)),(((33,30),29),23)),(35,20)),(((22,21),19),(((27,((18,17),16)),(14,13)),(((12,11),(8,(4,(5,(7,2))))),(10,(9,(6,(15,3))))))),1);
   tree tree_216 [p = 0.000, P = 0.016] = [&W 0.000074] ((35,(((34,33),((((32,31),(26,25)),(28,24)),((30,29),23))),20)),(((22,21),19),((27,(((18,17),16),(14,13))),((11,(12,(8,(4,(5,(7,2)))))),(10,(9,(6,(15,3))))))),1);
   tree tree_217 [p = 0.000, P = 0.016] = [&W 0.000074] ((35,((((33,(30,(34,29))),((26,(28,25)),(31,(32,24)))),23),20)),(((22,21),19),((((18,17),16),(14,13)),(((12,11),(8,(4,(5,(7,2))))),(10,(9,((27,6),(15,3))))))),1);
   tree tree_218 [p = 0.000, P = 0.016] = [&W 0.000074] (((((33,(30,29)),(26,25)),(((34,((32,31),28)),24),23)),(35,20)),(((22,21),19),((((18,17),16),(14,13)),((11,(12,(8,(4,(5,(7,2)))))),(10,(9,((27,6),(15,3))))))),1);
   tree tree_219 [p = 0.000, P = 0.016] = [&W 0.000074] (((((33,30),29),((((32,31),28),24),((34,(26,25)),23))),(35,20)),(((22,21),19),(((27,((18,17),16)),(14,13)),((11,(12,(8,(4,(5,(7,2)))))),(10,(9,(6,(15,3))))))),1);
   tree tree_220 [p = 0.000, P = 0.017] = [&W 0.000074] ((((((32,31),(26,25)),(28,24)),((34,(33,29)),(30,23))),(35,20)),(((22,21),19),(((27,((18,17),16)),(14,13)),((11,(12,(8,(4,(5,(7,2)))))),(10,(9,(6,(15,3))))))),1);
   tree tree_221 [p = 0.000, P = 0.017] = [&W 0.000074] ((((33,(30,(34,29))),((((32,31),(28,(26,25))),24),23)),(35,20)),(((22,21),19),((((18,17),16),(14,13)),((11,(12,(8,(4,(5,(7,2)))))),(10,(9,((27,6),(15,3))))))),1);
   tree tree_222 [p = 0.000, P = 0.017] = [&W 0.000074] ((((33,((30,29),(26,25))),((34,((32,31),28)),(24,23))),(35,20)),(((22,21),19),((((18,17),16),(14,13)),((12,(11,(8,(4,(5,(7,2)))))),(10,(9,((27,6),(15,3))))))),1);
   tree tree_223 [p = 0.000, P = 0.017] = [&W 0.000074] ((35,((((30,(34,29)),((33,(26,25)),(((32,31),28),24))),23),20)),(((22,21),19),((((18,17),16),(14,13)),((11,(12,(8,(4,(5,(7,2)))))),(10,(9,((27,6),(15,3))))))),1);
   tree tree_224 [p = 0.000, P = 0.017] = [&W 0.000074] ((((((32,31),28),(34,24)),((((33,30),29),(26,25)),23)),(35,20)),(((22,21),19),(((27,((18,17),16)),(14,13)),((11,(12,(8,(4,(5,(7,2)))))),(10,(9,(6,(15,3))))))),1);
   tree tree_225 [p = 0.000, P = 0.017] = [&W 0.000074] (((34,(((26,25),((32,31),(28,24))),((33,(30,29)),23))),(35,20)),(((22,21),19),((((18,17),16),(14,13)),((11,(12,(8,(4,(5,(7,2)))))),(10,(9,((27,6),(15,3))))))),1);
   tree tree_226 [p = 0.000, P = 0.017] = [&W 0.000074] (((((33,30),29),((34,(((32,31),28),((26,25),24))),23)),(35,20)),(((22,21),19),(((18,17),16),((27,(14,13)),((12,(11,(8,(4,(5,(7,2)))))),(10,(9,(6,(15,3)))))))),1);
   tree tree_227 [p = 0.000, P = 0.017] = [&W 0.000074] ((((30,(33,29)),((((32,31),28),24),(34,((26,25),23)))),(35,20)),(((22,21),19),(((27,((18,17),16)),(14,13)),((11,(12,(8,(4,(5,(7,2)))))),(10,(9,(6,(15,3))))))),1);
   tree tree_228 [p = 0.000, P = 0.017] = [&W 0.000074] (((33,(34,(((26,25),((32,31),(28,24))),((30,29),23)))),(35,20)),(((22,21),19),((((18,17),16),(14,13)),(((12,11),(8,(4,(5,(7,2))))),(10,(9,((27,6),(15,3))))))),1);
   tree tree_229 [p = 0.000, P = 0.017] = [&W 0.000074] ((35,(((((33,30),29),(26,25)),((((32,31),28),(34,24)),23)),20)),(((22,21),19),((((18,17),16),(14,13)),((12,(11,(8,(4,(5,(7,2)))))),(10,(9,((27,6),(15,3))))))),1);
   tree tree_230 [p = 0.000, P = 0.017] = [&W 0.000074] ((35,(((30,(29,(33,(26,25)))),(24,((34,((32,31),28)),23))),20)),(((22,21),19),((((18,17),16),(14,13)),((12,(11,(8,(4,(5,(7,2)))))),(10,(9,((27,6),(15,3))))))),1);
   tree tree_231 [p = 0.000, P = 0.017] = [&W 0.000074] (((((32,31),(28,24)),(((33,30),(34,29)),((26,25),23))),(35,20)),(((22,21),19),(((18,17),16),((14,13),(((12,11),(8,(4,(5,(7,2))))),(10,(9,((27,6),(15,3)))))))),1);
   tree tree_232 [p = 0.000, P = 0.017] = [&W 0.000074] ((((34,33),(((26,25),(((32,31),28),24)),(30,(29,23)))),(35,20)),(((22,21),19),((((18,17),16),(14,13)),((11,(12,(8,(4,(5,(7,2)))))),(10,(9,((27,6),(15,3))))))),1);
   tree tree_233 [p = 0.000, P = 0.017] = [&W 0.000074] ((((((33,30),(34,29)),((26,25),(28,(31,(32,24))))),23),(35,20)),(((22,21),19),(((27,((18,17),16)),(14,13)),(((12,11),(8,(4,(5,(7,2))))),(10,(9,(6,(15,3))))))),1);
   tree tree_234 [p = 0.000, P = 0.018] = [&W 0.000074] (27,((((((34,30),(33,29)),(28,((32,(31,(26,25))),24))),23),(35,20)),(((22,21),19),((((18,17),16),(14,13)),(((12,11),(8,(4,(5,(7,2))))),(10,(9,(6,(15,3)))))))),1);
   tree tree_235 [p = 0.000, P = 0.018] = [&W 0.000074] (((((30,29),(33,(26,25))),(((32,31),28),((34,24),23))),(35,20)),(((22,21),19),((((18,17),16),(14,13)),((11,(12,(8,(4,(5,(7,2)))))),(10,(27,(9,(6,(15,3)))))))),1);
   tree tree_236 [p = 0.000, P = 0.018] = [&W 0.000037] ((((34,(28,(31,(32,24)))),((26,25),(30,(29,(33,23))))),(35,20)),(((22,21),19),((27,(((18,17),16),(14,13))),((11,(12,(8,(4,(5,(7,2)))))),(10,(9,(6,(15,3))))))),1);
   tree tree_237 [p = 0.000, P = 0.018] = [&W 0.000037] ((((((34,33),(30,29)),((32,31),(28,24))),((26,25),23)),(35,20)),(((22,21),19),((((18,17),16),(27,(14,13))),((11,(12,(8,(4,(5,(7,2)))))),(10,(9,(6,(15,3))))))),1);
   tree tree_238 [p = 0.000, P = 0.018] = [&W 0.000037] (((((34,(33,(30,29))),((32,31),28)),(24,((26,25),23))),(35,20)),(((22,21),19),((((18,17),16),(27,(14,13))),((11,(12,(8,(4,(5,(7,2)))))),(10,(9,(6,(15,3))))))),1);
   tree tree_239 [p = 0.000, P = 0.018] = [&W 0.000037] ((((((30,29),28),(32,(31,24))),((34,33),((26,25),23))),(35,20)),(((22,21),19),((27,(((18,17),16),(14,13))),((11,(12,(8,(4,(5,(7,2)))))),(10,(9,(6,(15,3))))))),1);
   tree tree_240 [p = 0.000, P = 0.018] = [&W 0.000037] ((((30,(34,29)),(24,(((32,31),(26,(28,25))),(33,23)))),(35,20)),(((22,21),19),(27,((((18,17),16),(14,13)),((11,(12,(8,(4,(5,(7,2)))))),(10,(9,(6,(15,3)))))))),1);
   tree tree_241 [p = 0.000, P = 0.018] = [&W 0.000037] ((35,((((34,(33,(30,29))),(((32,31),28),24)),((26,25),23)),20)),(((22,21),19),((((18,17),16),(27,(14,13))),((11,(12,(8,(4,(5,(7,2)))))),(10,(9,(6,(15,3))))))),1);
   tree tree_242 [p = 0.000, P = 0.018] = [&W 0.000037] ((((28,((32,31),24)),(33,((34,(26,25)),((30,29),23)))),(35,20)),(((22,21),19),((27,(((18,17),16),(14,13))),((11,(12,(8,(4,(5,(7,2)))))),(10,(9,(6,(15,3))))))),1);
   tree tree_243 [p = 0.000, P = 0.018] = [&W 0.000037] (((33,(31,(((32,30),(29,(28,24))),(34,((26,25),23))))),(35,20)),(((22,21),19),((((18,17),16),(27,(14,13))),((11,(12,(8,(4,(5,(7,2)))))),(10,(9,(6,(15,3))))))),1);
   tree tree_244 [p = 0.000, P = 0.018] = [&W 0.000037] ((((((32,31),28),(34,24)),(30,((26,25),(33,(29,23))))),(35,20)),(((22,21),19),((27,(((18,17),16),(14,13))),((11,(12,(8,(4,(5,(7,2)))))),(10,(9,(6,(15,3))))))),1);
   tree tree_245 [p = 0.000, P = 0.018] = [&W 0.000037] ((35,(((28,((32,31),24)),((26,25),(33,((34,30),(29,23))))),20)),(((22,21),19),((27,(((18,17),16),(14,13))),((11,(12,(8,(4,(5,(7,2)))))),(10,(9,(6,(15,3))))))),1);
   tree tree_246 [p = 0.000, P = 0.018] = [&W 0.000037] (((((30,(29,28)),((32,31),24)),(((34,33),(26,25)),23)),(35,20)),(((22,21),19),((27,(((18,17),16),(14,13))),((11,(12,(8,(4,(5,(7,2)))))),(10,(9,(6,(15,3))))))),1);
   tree tree_247 [p = 0.000, P = 0.018] = [&W 0.000037] (((33,(((32,31),(28,24)),((26,25),(34,(29,(30,23)))))),(35,20)),(((22,21),19),((((18,17),16),(14,13)),((11,(12,(8,(4,(5,(7,2)))))),(10,(27,(9,(6,(15,3)))))))),1);
   tree tree_248 [p = 0.000, P = 0.018] = [&W 0.000037] ((35,((34,((31,(32,(28,24))),((26,25),(((33,30),29),23)))),20)),(((22,21),19),((27,(((18,17),16),(14,13))),((11,(12,(8,(4,(5,(7,2)))))),(10,(9,(6,(15,3))))))),1);
   tree tree_249 [p = 0.000, P = 0.018] = [&W 0.000037] (((((32,31),(28,24)),(34,((26,25),(33,((30,29),23))))),(35,20)),(((22,21),19),((27,(((18,17),16),(14,13))),((11,(12,(8,(4,(5,(7,2)))))),(10,(9,(6,(15,3))))))),1);
   tree tree_250 [p = 0.000, P = 0.018] = [&W 0.000037] (((34,((28,(((32,30),29),(31,24))),((33,(26,25)),23))),(35,20)),(((22,21),19),((27,(((18,17),16),(14,13))),((11,(12,(8,(4,(5,(7,2)))))),(10,(9,(6,(15,3))))))),1);
   tree tree_251 [p = 0.000, P = 0.018] = [&W 0.000037] ((((31,(32,24)),((29,(30,28)),(((34,33),(26,25)),23))),(35,20)),(((22,21),19),((((18,17),16),(27,(14,13))),((11,(12,(8,(4,(5,(7,2)))))),(10,(9,(6,(15,3))))))),1);
   tree tree_252 [p = 0.000, P = 0.018] = [&W 0.000037] (((33,((((30,29),28),(31,(32,24))),((26,(34,25)),23))),(35,20)),(((22,21),19),((27,(((18,17),16),(14,13))),((11,(12,(8,(4,(5,(7,2)))))),(10,(9,(6,(15,3))))))),1);
   tree tree_253 [p = 0.000, P = 0.018] = [&W 0.000037] ((34,((24,(((32,31),28),(((30,29),(33,(26,25))),23))),(35,20))),(((22,21),19),((((18,17),16),(27,(14,13))),((11,(12,(8,(4,(5,(7,2)))))),(10,(9,(6,(15,3))))))),1);
   tree tree_254 [p = 0.000, P = 0.018] = [&W 0.000037] (((33,((34,((30,(29,28)),(31,(32,24)))),((26,25),23))),(35,20)),(((22,21),19),((27,(((18,17),16),(14,13))),((11,(12,(8,(4,(5,(7,2)))))),(10,(9,(6,(15,3))))))),1);
   tree tree_255 [p = 0.000, P = 0.018] = [&W 0.000037] ((35,(((30,29),(33,(24,(28,(((32,31),(26,25)),(34,23)))))),20)),(((22,21),19),((((18,17),16),(27,(14,13))),((11,(12,(8,(4,(5,(7,2)))))),(10,(9,(6,(15,3))))))),1);
   tree tree_256 [p = 0.000, P = 0.018] = [&W 0.000037] ((35,((((29,(30,28)),((32,31),24)),((34,33),((26,25),23))),20)),(((22,21),19),((27,(((18,17),16),(14,13))),((11,(12,(8,(4,(5,(7,2)))))),(10,(9,(6,(15,3))))))),1);
   tree tree_257 [p = 0.000, P = 0.018] = [&W 0.000037] ((((32,(31,(28,24))),((34,(26,25)),((33,30),(29,23)))),(35,20)),(((22,21),19),((27,(((18,17),16),(14,13))),((11,(12,(8,(4,(5,(7,2)))))),(10,(9,(6,(15,3))))))),1);
   tree tree_258 [p = 0.000, P = 0.018] = [&W 0.000037] (35,(((((30,29),24),(((32,31),28),((34,(26,25)),23))),(33,20)),(((22,21),19),((((18,17),16),(27,(14,13))),((11,(12,(8,(4,(5,(7,2)))))),(10,(9,(6,(15,3)))))))),1);
   tree tree_259 [p = 0.000, P = 0.019] = [&W 0.000037] ((35,(((((30,29),28),(31,(32,24))),((34,33),((26,25),23))),20)),(((22,21),19),((27,(((18,17),16),(14,13))),((11,(12,(8,(4,(5,(7,2)))))),(10,(9,(6,(15,3))))))),1);
   tree tree_260 [p = 0.000, P = 0.019] = [&W 0.000037] (((((35,34),33),(((29,(30,28)),(32,(31,24))),((26,25),23))),20),(((22,21),19),((27,(((18,17),16),(14,13))),((11,(12,(8,(4,(5,(7,2)))))),(10,(9,(6,(15,3))))))),1);
   tree tree_261 [p = 0.000, P = 0.019] = [&W 0.000037] (((24,(((30,(33,29)),(34,((32,31),28))),((26,25),23))),(35,20)),(((22,21),19),((((18,17),16),(27,(14,13))),((11,(12,(8,(4,(5,(7,2)))))),(10,(9,(6,(15,3))))))),1);
   tree tree_262 [p = 0.000, P = 0.019] = [&W 0.000037] ((((34,33),((30,29),(((32,31),28),(24,((26,25),23))))),(35,20)),(((22,21),19),((((18,17),16),(27,(14,13))),((11,(12,(8,(4,(5,(7,2)))))),(10,(9,(6,(15,3))))))),1);
   tree tree_263 [p = 0.000, P = 0.019] = [&W 0.000037] (((33,(((30,29),24),((32,(26,(28,25))),((34,31),23)))),(35,20)),(((22,21),19),((((18,17),16),(27,(14,13))),((11,(12,(8,(4,(5,(7,2)))))),(10,(9,(6,(15,3))))))),1);
   tree tree_264 [p = 0.000, P = 0.019] = [&W 0.000037] ((35,((((34,33),24),(((31,(32,28)),(26,25)),23)),(30,(29,20)))),(((22,21),19),((((18,17),16),(27,(14,13))),((11,(12,(8,(4,(5,(7,2)))))),(10,(9,(6,(15,3))))))),1);
   tree tree_265 [p = 0.000, P = 0.019] = [&W 0.000037] (((33,(24,((((32,31),28),(26,(34,25))),(30,(29,23))))),(35,20)),(((22,21),19),((((18,17),16),(27,(14,13))),((11,(12,(8,(4,(5,(7,2)))))),(10,(9,(6,(15,3))))))),1);
   tree tree_266 [p = 0.000, P = 0.019] = [&W 0.000037] (((((32,31),28),(((30,29),24),((33,(34,(26,25))),23))),(35,20)),(((22,21),19),((((18,17),16),(27,(14,13))),((11,(12,(8,(4,(5,(7,2)))))),(10,(9,(6,(15,3))))))),1);
   tree tree_267 [p = 0.000, P = 0.019] = [&W 0.000037] (((33,(24,((34,31),((((32,30),29),28),((26,25),23))))),(35,20)),(((22,21),19),((((18,17),16),(27,(14,13))),((11,(12,(8,(4,(5,(7,2)))))),(10,(9,(6,(15,3))))))),1);
   tree tree_268 [p = 0.000, P = 0.019] = [&W 0.000037] (((((30,(29,28)),(31,(32,24))),(34,(33,((26,25),23)))),(35,20)),(((22,21),19),((27,(((18,17),16),(14,13))),((11,(12,(8,(4,(5,(7,2)))))),(10,(9,(6,(15,3))))))),1);
   tree tree_269 [p = 0.000, P = 0.019] = [&W 0.000037] (((((30,(29,28)),(31,(32,24))),((34,33),((26,25),23))),(35,20)),(((22,21),19),((27,(((18,17),16),(14,13))),((11,(12,(8,(4,(5,(7,2)))))),(10,(9,(6,(15,3))))))),1);
   tree tree_270 [p = 0.000, P = 0.019] = [&W 0.000037] ((35,(34,((24,((((32,31),28),(26,25)),(33,23))),(30,(29,20))))),(((22,21),19),((((18,17),16),(27,(14,13))),((11,(12,(8,(4,(5,(7,2)))))),(10,(9,(6,(15,3))))))),1);
   tree tree_271 [p = 0.000, P = 0.019] = [&W 0.000037] ((35,((24,((28,((32,31),(26,25))),23)),(30,((34,33),(29,20))))),(((22,21),19),((((18,17),16),(27,(14,13))),((11,(12,(8,(4,(5,(7,2)))))),(10,(9,(6,(15,3))))))),1);
   tree tree_272 [p = 0.000, P = 0.019] = [&W 0.000037] ((35,(((31,(32,(28,24))),((34,(33,(26,25))),((30,29),23))),20)),(((22,21),19),((27,(((18,17),16),(14,13))),((11,(12,(8,(4,(5,(7,2)))))),(10,(9,(6,(15,3))))))),1);
   tree tree_273 [p = 0.000, P = 0.019] = [&W 0.000037] ((35,(((31,(28,(32,24))),(((34,33),(26,25)),(30,(29,23)))),20)),(((22,21),19),((27,(((18,17),16),(14,13))),((11,(12,(8,(4,(5,(7,2)))))),(10,(9,(6,(15,3))))))),1);
   tree tree_274 [p = 0.000, P = 0.019] = [&W 0.000037] (((((32,31),28),((34,33),(24,(((30,29),(26,25)),23)))),(35,20)),(((22,21),19),((((18,17),16),(27,(14,13))),((11,(12,(8,(4,(5,(7,2)))))),(10,(9,(6,(15,3))))))),1);
   tree tree_275 [p = 0.000, P = 0.019] = [&W 0.000037] (((34,(((30,(29,28)),(31,(32,24))),(33,((26,25),23)))),(35,20)),(((22,21),19),((27,(((18,17),16),(14,13))),((11,(12,(8,(4,(5,(7,2)))))),(10,(9,(6,(15,3))))))),1);
   tree tree_276 [p = 0.000, P = 0.019] = [&W 0.000037] ((35,((24,((34,(26,25)),((30,(33,29)),(((32,31),28),23)))),20)),(((22,21),19),((27,(((18,17),16),(14,13))),((11,(12,(8,(4,(5,(7,2)))))),(10,(9,(6,(15,3))))))),1);
   tree tree_277 [p = 0.000, P = 0.019] = [&W 0.000037] (((34,((((33,30),29),(28,(32,(31,24)))),((26,25),23))),(35,20)),(((22,21),19),((((18,17),16),(14,13)),((11,(12,(8,(4,(5,(7,2)))))),(10,(9,(6,(27,(15,3)))))))),1);
   tree tree_278 [p = 0.000, P = 0.019] = [&W 0.000037] ((35,(((((34,30),29),(28,(31,(32,24)))),((33,(26,25)),23)),20)),(((22,21),19),((((18,17),16),(14,13)),((11,(12,(8,(4,(5,(7,2)))))),(10,(9,(6,(27,(15,3)))))))),1);
   tree tree_279 [p = 0.000, P = 0.019] = [&W 0.000037] ((((34,(28,((32,31),24))),((26,25),(29,((33,30),23)))),(35,20)),(((22,21),19),((27,(((18,17),16),(14,13))),((11,(12,(8,(4,(5,(7,2)))))),(10,(9,(6,(15,3))))))),1);
   tree tree_280 [p = 0.000, P = 0.019] = [&W 0.000037] ((35,(((33,(34,((32,31),(28,24)))),((30,(29,(26,25))),23)),20)),(((22,21),19),((((18,17),16),(14,13)),((11,(12,(8,(4,(5,(7,2)))))),(10,(9,(6,(27,(15,3)))))))),1);
   tree tree_281 [p = 0.000, P = 0.019] = [&W 0.000037] ((((34,((33,30),29)),(24,((26,25),(((32,31),28),23)))),(35,20)),(((22,21),19),((27,(((18,17),16),(14,13))),((11,(12,(8,(4,(5,(7,2)))))),(10,(9,(6,(15,3))))))),1);
   tree tree_282 [p = 0.000, P = 0.019] = [&W 0.000037] ((((((33,30),29),(((32,31),28),(34,24))),((26,25),23)),(35,20)),(((22,21),19),((((18,17),16),(14,13)),((11,(12,(8,(4,(5,(7,2)))))),(10,(9,(6,(27,(15,3)))))))),1);
   tree tree_283 [p = 0.000, P = 0.019] = [&W 0.000037] ((35,(((((32,31),28),24),((26,25),23)),(33,((34,29),(30,20))))),(((22,21),19),((27,(((18,17),16),(14,13))),((11,(12,(8,(4,(5,(7,2)))))),(10,(9,(6,(15,3))))))),1);
   tree tree_284 [p = 0.000, P = 0.019] = [&W 0.000037] (((33,((31,(28,(32,24))),((30,29),((34,(26,25)),23)))),(35,20)),(((22,21),19),((((18,17),16),(14,13)),((11,(12,(8,(4,(5,(7,2)))))),(10,(9,(6,(27,(15,3)))))))),1);
   tree tree_285 [p = 0.000, P = 0.019] = [&W 0.000037] ((((28,((32,31),24)),((30,(34,29)),((33,(26,25)),23))),(35,20)),(((22,21),19),((((18,17),16),(14,13)),((11,(12,(8,(4,(5,(7,2)))))),(10,(9,(6,(27,(15,3)))))))),1);
   tree tree_286 [p = 0.000, P = 0.019] = [&W 0.000037] (((((32,31),(28,24)),((26,25),(29,(34,(30,(33,23)))))),(35,20)),(((22,21),19),((27,(((18,17),16),(14,13))),((11,(12,(8,(4,(5,(7,2)))))),(10,(9,(6,(15,3))))))),1);
   tree tree_287 [p = 0.000, P = 0.020] = [&W 0.000037] ((35,((33,((((32,31),28),(34,24)),((26,25),(29,(30,23))))),20)),(((22,21),19),((27,(((18,17),16),(14,13))),((11,(12,(8,(4,(5,(7,2)))))),(10,(9,(6,(15,3))))))),1);
   tree tree_288 [p = 0.000, P = 0.020] = [&W 0.000037] ((((31,(28,(32,24))),((26,(33,(34,25))),(29,(30,23)))),(35,20)),(((22,21),19),((27,(((18,17),16),(14,13))),((11,(12,(8,(4,(5,(7,2)))))),(10,(9,(6,(15,3))))))),1);
   tree tree_289 [p = 0.000, P = 0.020] = [&W 0.000037] ((((((32,31),28),(34,24)),((26,25),(29,(33,(30,23))))),(35,20)),(((22,21),19),((27,(((18,17),16),(14,13))),((11,(12,(8,(4,(5,(7,2)))))),(10,(9,(6,(15,3))))))),1);
   tree tree_290 [p = 0.000, P = 0.020] = [&W 0.000037] ((((28,((32,31),24)),((33,(34,(26,25))),(29,(30,23)))),(35,20)),(((22,21),19),((27,(((18,17),16),(14,13))),((11,(12,(8,(4,(5,(7,2)))))),(10,(9,(6,(15,3))))))),1);
   tree tree_291 [p = 0.000, P = 0.020] = [&W 0.000037] ((((35,33),((31,(28,(32,24))),((26,25),(34,(29,(30,23)))))),20),(((22,21),19),((27,(((18,17),16),(14,13))),((11,(12,(8,(4,(5,(7,2)))))),(10,(9,(6,(15,3))))))),1);
   tree tree_292 [p = 0.000, P = 0.020] = [&W 0.000037] (((33,((34,(30,29)),(((32,31),(28,24)),((26,25),23)))),(35,20)),(((22,21),19),((((18,17),16),(14,13)),((11,(12,(8,(4,(5,(7,2)))))),(10,(9,(6,(27,(15,3)))))))),1);
   tree tree_293 [p = 0.000, P = 0.020] = [&W 0.000037] ((((30,29),(34,((33,24),((26,25),(((32,31),28),23))))),(35,20)),(((22,21),19),((27,(((18,17),16),(14,13))),((11,(12,(8,(4,(5,(7,2)))))),(10,(9,(6,(15,3))))))),1);
   tree tree_294 [p = 0.000, P = 0.020] = [&W 0.000037] (((24,(34,(((32,28),(26,(31,25))),(((33,30),29),23)))),(35,20)),(((22,21),19),((((18,17),16),(14,13)),((11,(12,(8,(4,(5,(7,2)))))),(10,(9,(6,(27,(15,3)))))))),1);
   tree tree_295 [p = 0.000, P = 0.020] = [&W 0.000037] ((35,((((34,33),(30,29)),(24,(((((32,31),28),26),25),23))),20)),(((22,21),19),((((18,17),16),(14,13)),((11,(12,(8,(4,(5,(7,2)))))),(10,(9,(6,(27,(15,3)))))))),1);
   tree tree_296 [p = 0.000, P = 0.020] = [&W 0.000037] ((35,(((30,(33,29)),((34,24),(((31,(32,28)),(26,25)),23))),20)),(((22,21),19),((((18,17),16),(14,13)),((11,(12,(8,(4,(5,(7,2)))))),(10,(9,(6,(27,(15,3)))))))),1);
   tree tree_297 [p = 0.000, P = 0.020] = [&W 0.000037] ((35,(((30,29),((34,24),((((32,31),28),(26,25)),(33,23)))),20)),(((22,21),19),((((18,17),16),(14,13)),((11,(12,(8,(4,(5,(7,2)))))),(10,(9,(6,(27,(15,3)))))))),1);
   tree tree_298 [p = 0.000, P = 0.020] = [&W 0.000037] (((24,((33,((32,31),28)),(34,((30,(29,(26,25))),23)))),(35,20)),(((22,21),19),((((18,17),16),(14,13)),((11,(12,(8,(4,(5,(7,2)))))),(10,(9,(6,(27,(15,3)))))))),1);
   tree tree_299 [p = 0.000, P = 0.020] = [&W 0.000037] ((35,((((33,30),29),(24,((34,(26,25)),(((32,31),28),23)))),20)),(((22,21),19),((27,(((18,17),16),(14,13))),((11,(12,(8,(4,(5,(7,2)))))),(10,(9,(6,(15,3))))))),1);
   tree tree_300 [p = 0.000, P = 0.020] = [&W 0.000037] ((35,((((33,30),29),(24,((26,25),((32,28),((34,31),23))))),20)),(((22,21),19),((27,(((18,17),16),(14,13))),((11,(12,(8,(4,(5,(7,2)))))),(10,(9,(6,(15,3))))))),1);
   tree tree_301 [p = 0.000, P = 0.020] = [&W 0.000037] ((35,(((30,29),((34,33),(((32,31),28),(24,((26,25),23))))),20)),(((22,21),19),((((18,17),16),(14,13)),((11,(12,(8,(4,(5,(7,2)))))),(10,(9,(6,(27,(15,3)))))))),1);
   tree tree_302 [p = 0.000, P = 0.020] = [&W 0.000037] (((((33,30),29),(24,(((34,31),(32,28)),((26,25),23)))),(35,20)),(((22,21),19),((((18,17),16),(14,13)),((11,(12,(8,(4,(5,(7,2)))))),(10,(9,(6,(27,(15,3)))))))),1);
   tree tree_303 [p = 0.000, P = 0.020] = [&W 0.000037] ((((34,((32,31),(28,24))),((30,((33,29),(26,25))),23)),(35,20)),(((22,21),19),((((18,17),16),(14,13)),((11,(12,(8,(4,(5,(7,2)))))),(10,(9,(6,(27,(15,3)))))))),1);
   tree tree_304 [p = 0.000, P = 0.020] = [&W 0.000037] (((((33,30),29),(24,((26,25),(31,((32,28),(34,23)))))),(35,20)),(((22,21),19),((27,(((18,17),16),(14,13))),((11,(12,(8,(4,(5,(7,2)))))),(10,(9,(6,(15,3))))))),1);
   tree tree_305 [p = 0.000, P = 0.020] = [&W 0.000037] ((((30,(34,29)),(33,(24,((26,25),(((32,31),28),23))))),(35,20)),(((22,21),19),((27,(((18,17),16),(14,13))),((11,(12,(8,(4,(5,(7,2)))))),(10,(9,(6,(15,3))))))),1);
   tree tree_306 [p = 0.000, P = 0.020] = [&W 0.000037] (((((33,30),29),((34,24),((((32,31),28),(26,25)),23))),(35,20)),(((22,21),19),((((18,17),16),(14,13)),((11,(12,(8,(4,(5,(7,2)))))),(10,(9,(6,(27,(15,3)))))))),1);
   tree tree_307 [p = 0.000, P = 0.020] = [&W 0.000037] ((((33,(30,29)),(24,((26,25),((31,(32,28)),(34,23))))),(35,20)),(((22,21),19),((27,(((18,17),16),(14,13))),((11,(12,(8,(4,(5,(7,2)))))),(10,(9,(6,(15,3))))))),1);
   tree tree_308 [p = 0.000, P = 0.020] = [&W 0.000037] ((((35,33),(31,(((30,29),(32,28)),(24,((26,25),(34,23)))))),20),(((22,21),19),((((18,17),16),(14,13)),((11,(12,(8,(4,(5,(7,2)))))),(10,(9,(6,(27,(15,3)))))))),1);
   tree tree_309 [p = 0.000, P = 0.020] = [&W 0.000037] ((35,((33,((30,29),(34,((32,(31,28)),(24,((26,25),23)))))),20)),(((22,21),19),((((18,17),16),(14,13)),((11,(12,(8,(4,(5,(7,2)))))),(10,(9,(6,(27,(15,3)))))))),1);
   tree tree_310 [p = 0.000, P = 0.020] = [&W 0.000037] (((33,(((32,31),(28,24)),((34,(26,25)),(29,(30,23))))),(35,20)),(((22,21),19),((27,(((18,17),16),(14,13))),((11,(12,(8,(4,(5,(7,2)))))),(10,(9,(6,(15,3))))))),1);
   tree tree_311 [p = 0.000, P = 0.020] = [&W 0.000037] ((35,(((((32,31),28),24),(33,((34,(26,25)),23))),(29,(30,20)))),(((22,21),19),((((18,17),16),(14,13)),((11,(12,(8,(4,(5,(7,2)))))),(10,(9,(6,(27,(15,3)))))))),1);
   tree tree_312 [p = 0.000, P = 0.020] = [&W 0.000037] ((((31,(34,((32,28),24))),((26,25),(((33,30),29),23))),(35,20)),(((22,21),19),((27,(((18,17),16),(14,13))),((11,(12,(8,(4,(5,(7,2)))))),(10,(9,(6,(15,3))))))),1);
   tree tree_313 [p = 0.000, P = 0.020] = [&W 0.000037] ((((31,(28,(32,24))),((26,25),(((34,(33,30)),29),23))),(35,20)),(((22,21),19),((27,(((18,17),16),(14,13))),((11,(12,(8,(4,(5,(7,2)))))),(10,(9,(6,(15,3))))))),1);
   tree tree_314 [p = 0.000, P = 0.021] = [&W 0.000037] ((35,((34,((31,((32,28),24)),((26,25),((30,(33,29)),23)))),20)),(((22,21),19),((27,(((18,17),16),(14,13))),((11,(12,(8,(4,(5,(7,2)))))),(10,(9,(6,(15,3))))))),1);
   tree tree_315 [p = 0.000, P = 0.021] = [&W 0.000037] ((((34,((32,31),(28,24))),((26,25),((30,(33,29)),23))),(35,20)),(((22,21),19),((((18,17),16),(14,13)),((11,(12,(8,(4,(5,(7,2)))))),(10,(9,(6,(27,(15,3)))))))),1);
   tree tree_316 [p = 0.000, P = 0.021] = [&W 0.000037] ((35,(((34,(((32,31),28),24)),((26,25),(((33,30),29),23))),20)),(((22,21),19),((27,(((18,17),16),(14,13))),((11,(12,(8,(4,(5,(7,2)))))),(10,(9,(6,(15,3))))))),1);
   tree tree_317 [p = 0.000, P = 0.021] = [&W 0.000037] ((((34,(31,((32,28),24))),((33,(26,25)),((30,29),23))),(35,20)),(((22,21),19),((27,(((18,17),16),(14,13))),((11,(12,(8,(4,(5,(7,2)))))),(10,(9,(6,(15,3))))))),1);
   tree tree_318 [p = 0.000, P = 0.021] = [&W 0.000037] ((((34,33),((((30,29),28),(31,(32,24))),((26,25),23))),(35,20)),(((22,21),19),((((18,17),16),(14,13)),((11,(12,(8,(4,(5,(7,2)))))),(10,(9,(6,(27,(15,3)))))))),1);
   tree tree_319 [p = 0.000, P = 0.021] = [&W 0.000037] ((((30,29),((34,33),(24,((31,((32,28),(26,25))),23)))),(35,20)),(((22,21),19),((((18,17),16),(27,(14,13))),((11,(12,(8,(4,(5,(7,2)))))),(10,(9,(6,(15,3))))))),1);
   tree tree_320 [p = 0.000, P = 0.021] = [&W 0.000037] ((((((32,31),28),24),((34,(26,25)),((30,(33,29)),23))),(35,20)),(((22,21),19),((27,(((18,17),16),(14,13))),((11,(12,(8,(4,(5,(7,2)))))),(10,(9,(6,(15,3))))))),1);
   tree tree_321 [p = 0.000, P = 0.021] = [&W 0.000037] ((35,((33,(((32,31),(28,24)),((26,25),((30,(34,29)),23)))),20)),(((22,21),19),((27,(((18,17),16),(14,13))),((11,(12,(8,(4,(5,(7,2)))))),(10,(9,(6,(15,3))))))),1);
   tree tree_322 [p = 0.000, P = 0.021] = [&W 0.000037] (((((32,31),(28,24)),((((33,30),29),(26,25)),(34,23))),(35,20)),(((22,21),19),((((18,17),16),(27,(14,13))),((11,(12,(8,(4,(5,(7,2)))))),(10,(9,(6,(15,3))))))),1);
   tree tree_323 [p = 0.000, P = 0.021] = [&W 0.000037] ((((30,(34,(33,29))),(24,(((32,28),(31,(26,25))),23))),(35,20)),(((22,21),19),((((18,17),16),(27,(14,13))),((11,(12,(8,(4,(5,(7,2)))))),(10,(9,(6,(15,3))))))),1);
   tree tree_324 [p = 0.000, P = 0.021] = [&W 0.000037] (((((32,31),(28,24)),((33,(34,(26,25))),((30,29),23))),(35,20)),(((22,21),19),((27,(((18,17),16),(14,13))),((11,(12,(8,(4,(5,(7,2)))))),(10,(9,(6,(15,3))))))),1);
   tree tree_325 [p = 0.000, P = 0.021] = [&W 0.000037] (((((34,31),24),((32,(30,(28,(29,(26,25))))),(33,23))),(35,20)),(((22,21),19),((((18,17),16),(27,(14,13))),((11,(12,(8,(4,(5,(7,2)))))),(10,(9,(6,(15,3))))))),1);
   tree tree_326 [p = 0.000, P = 0.021] = [&W 0.000037] ((((34,33),(((32,31),(28,24)),((26,25),((30,29),23)))),(35,20)),(((22,21),19),((27,(((18,17),16),(14,13))),((11,(12,(8,(4,(5,(7,2)))))),(10,(9,(6,(15,3))))))),1);
   tree tree_327 [p = 0.000, P = 0.021] = [&W 0.000037] (((((33,30),29),((34,24),((((32,31),28),(26,25)),23))),(35,20)),(((22,21),19),((((18,17),16),(27,(14,13))),((11,(12,(8,(4,(5,(7,2)))))),(10,(9,(6,(15,3))))))),1);
   tree tree_328 [p = 0.000, P = 0.021] = [&W 0.000037] ((35,(33,(((((32,31),28),(34,24)),((26,25),23)),(30,(29,20))))),(((22,21),19),((27,(((18,17),16),(14,13))),((11,(12,(8,(4,(5,(7,2)))))),(10,(9,(6,(15,3))))))),1);
   tree tree_329 [p = 0.000, P = 0.021] = [&W 0.000037] (((33,(((32,31),(28,24)),(((34,26),25),(29,(30,23))))),(35,20)),(((22,21),19),((27,(((18,17),16),(14,13))),((11,(12,(8,(4,(5,(7,2)))))),(10,(9,(6,(15,3))))))),1);
   tree tree_330 [p = 0.000, P = 0.021] = [&W 0.000037] (((((32,28),(31,24)),((33,(26,25)),(((34,30),29),23))),(35,20)),(((22,21),19),((((18,17),16),(14,13)),((11,(12,(8,(4,(5,(7,2)))))),(10,(9,(6,(27,(15,3)))))))),1);
   tree tree_331 [p = 0.000, P = 0.021] = [&W 0.000037] ((((28,((32,31),24)),((26,25),(34,(((33,30),29),23)))),(35,20)),(((22,21),19),((27,(((18,17),16),(14,13))),((11,(12,(8,(4,(5,(7,2)))))),(10,(9,(6,(15,3))))))),1);
   tree tree_332 [p = 0.000, P = 0.021] = [&W 0.000037] ((((34,24),((30,(29,(33,(26,25)))),(((32,31),28),23))),(35,20)),(((22,21),19),((((18,17),16),(14,13)),((11,(12,(8,(4,(5,(7,2)))))),(10,(9,(6,(27,(15,3)))))))),1);
   tree tree_333 [p = 0.000, P = 0.021] = [&W 0.000037] ((35,(((30,29),(((34,31),(32,(28,24))),(33,((26,25),23)))),20)),(((22,21),19),((((18,17),16),(14,13)),((11,(12,(8,(4,(5,(7,2)))))),(10,(9,(6,(27,(15,3)))))))),1);
   tree tree_334 [p = 0.000, P = 0.021] = [&W 0.000037] ((((33,((32,31),(28,24))),((34,(26,25)),(29,(30,23)))),(35,20)),(((22,21),19),((27,(((18,17),16),(14,13))),((11,(12,(8,(4,(5,(7,2)))))),(10,(9,(6,(15,3))))))),1);
   tree tree_335 [p = 0.000, P = 0.021] = [&W 0.000037] (((((30,28),((32,31),24)),(((34,33),(26,25)),(29,23))),(35,20)),(((22,21),19),((27,(((18,17),16),(14,13))),((11,(12,(8,(4,(5,(7,2)))))),(10,(9,(6,(15,3))))))),1);
   tree tree_336 [p = 0.000, P = 0.021] = [&W 0.000037] ((((34,33),((28,((32,31),24)),((26,25),((30,29),23)))),(35,20)),(((22,21),19),((27,(((18,17),16),(14,13))),((11,(12,(8,(4,(5,(7,2)))))),(10,(9,(6,(15,3))))))),1);
   tree tree_337 [p = 0.000, P = 0.021] = [&W 0.000037] (((34,((33,(30,((32,31),(28,24)))),((26,25),(29,23)))),(35,20)),(((22,21),19),((((18,17),16),(27,(14,13))),((11,(12,(8,(4,(5,(7,2)))))),(10,(9,(6,(15,3))))))),1);
   tree tree_338 [p = 0.000, P = 0.021] = [&W 0.000037] (((((30,(34,(33,29))),24),((31,(28,(32,(26,25)))),23)),(35,20)),(((22,21),19),((((18,17),16),(27,(14,13))),((11,(12,(8,(4,(5,(7,2)))))),(10,(9,(6,(15,3))))))),1);
   tree tree_339 [p = 0.000, P = 0.021] = [&W 0.000037] ((35,(((33,((34,30),29)),((((32,31),28),24),((26,25),23))),20)),(((22,21),19),((((18,17),16),(14,13)),((11,(12,(8,(4,(5,(7,2)))))),(10,(9,(6,(27,(15,3)))))))),1);
   tree tree_340 [p = 0.000, P = 0.021] = [&W 0.000037] ((35,(((33,(30,(34,29))),((((32,31),28),24),((26,25),23))),20)),(((22,21),19),((((18,17),16),(14,13)),((11,(12,(8,(4,(5,(7,2)))))),(10,(9,(6,(27,(15,3)))))))),1);
   tree tree_341 [p = 0.000, P = 0.022] = [&W 0.000037] ((((28,(31,(32,24))),((34,(26,25)),((30,(33,29)),23))),(35,20)),(((22,21),19),((27,(((18,17),16),(14,13))),((11,(12,(8,(4,(5,(7,2)))))),(10,(9,(6,(15,3))))))),1);
   tree tree_342 [p = 0.000, P = 0.022] = [&W 0.000037] (((35,((28,(31,(32,24))),((26,25),((((34,33),30),29),23)))),20),(((22,21),19),((27,(((18,17),16),(14,13))),((11,(12,(8,(4,(5,(7,2)))))),(10,(9,(6,(15,3))))))),1);
   tree tree_343 [p = 0.000, P = 0.022] = [&W 0.000037] ((35,((33,((30,29),((34,31),((32,(28,24)),((26,25),23))))),20)),(((22,21),19),((((18,17),16),(14,13)),((11,(12,(8,(4,(5,(7,2)))))),(10,(9,(6,(27,(15,3)))))))),1);
   tree tree_344 [p = 0.000, P = 0.022] = [&W 0.000037] (((((33,30),29),(24,((26,25),(34,(((32,31),28),23))))),(35,20)),(((22,21),19),((27,(((18,17),16),(14,13))),((11,(12,(8,(4,(5,(7,2)))))),(10,(9,(6,(15,3))))))),1);
   tree tree_345 [p = 0.000, P = 0.022] = [&W 0.000037] ((35,(34,(((((32,31),28),24),(33,((26,25),23))),(29,(30,20))))),(((22,21),19),(((27,((18,17),16)),(14,13)),((11,(12,(8,(4,(5,(7,2)))))),(10,(9,(6,(15,3))))))),1);
   tree tree_346 [p = 0.000, P = 0.022] = [&W 0.000037] ((35,((33,((30,29),(24,((26,25),((34,((32,31),28)),23))))),20)),(((22,21),19),(((27,((18,17),16)),(14,13)),((11,(12,(8,(4,(5,(7,2)))))),(10,(9,(6,(15,3))))))),1);
   tree tree_347 [p = 0.000, P = 0.022] = [&W 0.000037] (((24,(((34,(30,(33,29))),(26,25)),(((32,31),28),23))),(35,20)),(((22,21),19),(((27,((18,17),16)),(14,13)),((11,(12,(8,(4,(5,(7,2)))))),(10,(9,(6,(15,3))))))),1);
   tree tree_348 [p = 0.000, P = 0.022] = [&W 0.000037] ((35,(((28,((32,31),(34,24))),((26,25),23)),(30,(33,(29,20))))),(((22,21),19),(((27,((18,17),16)),(14,13)),((11,(12,(8,(4,(5,(7,2)))))),(10,(9,(6,(15,3))))))),1);
   tree tree_349 [p = 0.000, P = 0.022] = [&W 0.000037] ((35,(((34,24),(33,(((30,29),(26,25)),(((32,31),28),23)))),20)),(((22,21),19),(((27,((18,17),16)),(14,13)),((11,(12,(8,(4,(5,(7,2)))))),(10,(9,(6,(15,3))))))),1);
   tree tree_350 [p = 0.000, P = 0.022] = [&W 0.000037] ((35,(((28,(31,(32,24))),((34,33),((26,25),23))),(29,(30,20)))),(((22,21),19),(((27,((18,17),16)),(14,13)),((11,(12,(8,(4,(5,(7,2)))))),(10,(9,(6,(15,3))))))),1);
   tree tree_351 [p = 0.000, P = 0.022] = [&W 0.000037] ((35,((((34,30),(33,29)),(24,((26,25),(((32,31),28),23)))),20)),(((22,21),19),(((27,((18,17),16)),(14,13)),((11,(12,(8,(4,(5,(7,2)))))),(10,(9,(6,(15,3))))))),1);
   tree tree_352 [p = 0.000, P = 0.022] = [&W 0.000037] ((35,((33,(24,((34,(30,29)),(((32,31),(28,(26,25))),23)))),20)),(((22,21),19),((27,(((18,17),16),(14,13))),((11,(12,(8,(4,(5,(7,2)))))),(10,(9,(6,(15,3))))))),1);
   tree tree_353 [p = 0.000, P = 0.022] = [&W 0.000037] ((((30,(33,29)),(24,((26,(34,25)),((31,(32,28)),23)))),(35,20)),(((22,21),19),(((27,((18,17),16)),(14,13)),((11,(12,(8,(4,(5,(7,2)))))),(10,(9,(6,(15,3))))))),1);
   tree tree_354 [p = 0.000, P = 0.022] = [&W 0.000037] (((((33,30),29),(24,((26,25),(34,(((32,31),28),23))))),(35,20)),(((22,21),19),(((27,((18,17),16)),(14,13)),((11,(12,(8,(4,(5,(7,2)))))),(10,(9,(6,(15,3))))))),1);
   tree tree_355 [p = 0.000, P = 0.022] = [&W 0.000037] (((33,((31,(32,24)),((30,29),((28,(26,25)),(34,23))))),(35,20)),(((22,21),19),((27,(((18,17),16),(14,13))),((11,(12,(8,(4,(5,(7,2)))))),(10,(9,(6,(15,3))))))),1);
   tree tree_356 [p = 0.000, P = 0.022] = [&W 0.000037] ((((30,(33,29)),(24,((26,25),(((32,31),28),(34,23))))),(35,20)),(((22,21),19),(((27,((18,17),16)),(14,13)),((11,(12,(8,(4,(5,(7,2)))))),(10,(9,(6,(15,3))))))),1);
   tree tree_357 [p = 0.000, P = 0.022] = [&W 0.000037] (((((32,28),(31,24)),((34,(26,25)),(29,((33,30),23)))),(35,20)),(((22,21),19),(((27,((18,17),16)),(14,13)),((11,(12,(8,(4,(5,(7,2)))))),(10,(9,(6,(15,3))))))),1);
   tree tree_358 [p = 0.000, P = 0.022] = [&W 0.000037] ((35,(((30,((34,33),29)),(24,((31,(28,(26,(32,25)))),23))),20)),(((22,21),19),((27,(((18,17),16),(14,13))),((11,(12,(8,(4,(5,(7,2)))))),(10,(9,(6,(15,3))))))),1);
   tree tree_359 [p = 0.000, P = 0.022] = [&W 0.000037] (((35,((30,29),(33,(24,((26,25),((34,((32,31),28)),23)))))),20),(((22,21),19),(((27,((18,17),16)),(14,13)),((11,(12,(8,(4,(5,(7,2)))))),(10,(9,(6,(15,3))))))),1);
   tree tree_360 [p = 0.000, P = 0.022] = [&W 0.000037] ((((34,33),((28,((32,31),24)),((26,25),(29,(30,23))))),(35,20)),(((22,21),19),(((27,((18,17),16)),(14,13)),((11,(12,(8,(4,(5,(7,2)))))),(10,(9,(6,(15,3))))))),1);
   tree tree_361 [p = 0.000, P = 0.022] = [&W 0.000037] ((35,(((((34,(32,31)),28),24),((26,25),(29,((33,30),23)))),20)),(((22,21),19),(((27,((18,17),16)),(14,13)),((11,(12,(8,(4,(5,(7,2)))))),(10,(9,(6,(15,3))))))),1);
   tree tree_362 [p = 0.000, P = 0.022] = [&W 0.000037] ((35,(((28,((32,31),24)),((26,25),(29,((34,30),(33,23))))),20)),(((22,21),19),(((27,((18,17),16)),(14,13)),((11,(12,(8,(4,(5,(7,2)))))),(10,(9,(6,(15,3))))))),1);
   tree tree_363 [p = 0.000, P = 0.022] = [&W 0.000037] ((((28,(31,(32,24))),((26,25),((33,29),(30,(34,23))))),(35,20)),(((22,21),19),(((27,((18,17),16)),(14,13)),((11,(12,(8,(4,(5,(7,2)))))),(10,(9,(6,(15,3))))))),1);
   tree tree_364 [p = 0.000, P = 0.022] = [&W 0.000037] ((35,((((32,31),(28,24)),((34,33),((26,25),23))),(30,(29,20)))),(((22,21),19),(((27,((18,17),16)),(14,13)),((11,(12,(8,(4,(5,(7,2)))))),(10,(9,(6,(15,3))))))),1);
   tree tree_365 [p = 0.000, P = 0.022] = [&W 0.000037] ((35,(((((32,31),28),(34,24)),((26,25),23)),(33,(29,(30,20))))),(((22,21),19),(((27,((18,17),16)),(14,13)),((11,(12,(8,(4,(5,(7,2)))))),(10,(9,(6,(15,3))))))),1);
   tree tree_366 [p = 0.000, P = 0.022] = [&W 0.000037] ((35,(((28,(32,(31,24))),((26,25),((34,33),23))),(30,(29,20)))),(((22,21),19),(((27,((18,17),16)),(14,13)),((11,(12,(8,(4,(5,(7,2)))))),(10,(9,(6,(15,3))))))),1);
   tree tree_367 [p = 0.000, P = 0.022] = [&W 0.000037] ((35,(((((32,31),28),24),((26,25),23)),((33,30),(29,(34,20))))),(((22,21),19),(((27,((18,17),16)),(14,13)),((11,(12,(8,(4,(5,(7,2)))))),(10,(9,(6,(15,3))))))),1);
   tree tree_368 [p = 0.000, P = 0.023] = [&W 0.000037] ((35,(((31,(32,(34,(28,24)))),((33,(26,25)),23)),(30,(29,20)))),(((22,21),19),(((27,((18,17),16)),(14,13)),((11,(12,(8,(4,(5,(7,2)))))),(10,(9,(6,(15,3))))))),1);
   tree tree_369 [p = 0.000, P = 0.023] = [&W 0.000037] ((((33,(30,29)),(24,((31,(32,28)),((26,(34,25)),23)))),(35,20)),(((22,21),19),((27,(((18,17),16),(14,13))),((11,(12,(8,(4,(5,(7,2)))))),(10,(9,(6,(15,3))))))),1);
   tree tree_370 [p = 0.000, P = 0.023] = [&W 0.000037] (((33,((34,24),((30,(((32,31),29),28)),((26,25),23)))),(35,20)),(((22,21),19),((27,(((18,17),16),(14,13))),((11,(12,(8,(4,(5,(7,2)))))),(10,(9,(6,(15,3))))))),1);
   tree tree_371 [p = 0.000, P = 0.023] = [&W 0.000037] ((((35,33),(((30,(32,29)),28),(24,((34,31),((26,25),23))))),20),(((22,21),19),((27,(((18,17),16),(14,13))),((11,(12,(8,(4,(5,(7,2)))))),(10,(9,(6,(15,3))))))),1);
   tree tree_372 [p = 0.000, P = 0.023] = [&W 0.000037] (((33,((30,29),(24,((34,((32,31),28)),((26,25),23))))),(35,20)),(((22,21),19),((27,(((18,17),16),(14,13))),((11,(12,(8,(4,(5,(7,2)))))),(10,(9,(6,(15,3))))))),1);
   tree tree_373 [p = 0.000, P = 0.023] = [&W 0.000037] ((((30,29),(33,(24,((34,31),((32,28),((26,25),23)))))),(35,20)),(((22,21),19),((27,(((18,17),16),(14,13))),((11,(12,(8,(4,(5,(7,2)))))),(10,(9,(6,(15,3))))))),1);
   tree tree_374 [p = 0.000, P = 0.023] = [&W 0.000037] (((24,(((32,31),28),(34,((30,29),(33,((26,25),23)))))),(35,20)),(((22,21),19),((27,(((18,17),16),(14,13))),((11,(12,(8,(4,(5,(7,2)))))),(10,(9,(6,(15,3))))))),1);
   tree tree_375 [p = 0.000, P = 0.023] = [&W 0.000037] (((35,(((32,31),28),((34,(33,24)),((30,(29,(26,25))),23)))),20),(((22,21),19),((27,(((18,17),16),(14,13))),((11,(12,(8,(4,(5,(7,2)))))),(10,(9,(6,(15,3))))))),1);
   tree tree_376 [p = 0.000, P = 0.023] = [&W 0.000037] ((((30,(33,29)),(34,((31,(32,28)),(24,((26,25),23))))),(35,20)),(((22,21),19),((27,(((18,17),16),(14,13))),((11,(12,(8,(4,(5,(7,2)))))),(10,(9,(6,(15,3))))))),1);
   tree tree_377 [p = 0.000, P = 0.023] = [&W 0.000037] (((((33,30),29),(28,(((32,31),24),((34,(26,25)),23)))),(35,20)),(((22,21),19),((27,(((18,17),16),(14,13))),((11,(12,(8,(4,(5,(7,2)))))),(10,(9,(6,(15,3))))))),1);
   tree tree_378 [p = 0.000, P = 0.023] = [&W 0.000037] (((((33,30),(34,29)),(((32,31),28),(24,((26,25),23)))),(35,20)),(((22,21),19),((27,(((18,17),16),(14,13))),((11,(12,(8,(4,(5,(7,2)))))),(10,(9,(6,(15,3))))))),1);
   tree tree_379 [p = 0.000, P = 0.023] = [&W 0.000037] ((35,(((33,(30,29)),(((32,31),28),((34,24),((26,25),23)))),20)),(((22,21),19),((27,(((18,17),16),(14,13))),((11,(12,(8,(4,(5,(7,2)))))),(10,(9,(6,(15,3))))))),1);
   tree tree_380 [p = 0.000, P = 0.023] = [&W 0.000037] ((35,(((33,(34,24)),(((32,31),28),((26,25),23))),(29,(30,20)))),(((22,21),19),((27,(((18,17),16),(14,13))),((11,(12,(8,(4,(5,(7,2)))))),(10,(9,(6,(15,3))))))),1);
   tree tree_381 [p = 0.000, P = 0.023] = [&W 0.000037] ((35,(((30,29),(24,((((32,31),28),(26,25)),((34,33),23)))),20)),(((22,21),19),((27,(((18,17),16),(14,13))),((11,(12,(8,(4,(5,(7,2)))))),(10,(9,(6,(15,3))))))),1);
   tree tree_382 [p = 0.000, P = 0.023] = [&W 0.000037] ((((30,29),(33,((34,24),(((32,28),(31,(26,25))),23)))),(35,20)),(((22,21),19),((27,(((18,17),16),(14,13))),((11,(12,(8,(4,(5,(7,2)))))),(10,(9,(6,(15,3))))))),1);
   tree tree_383 [p = 0.000, P = 0.023] = [&W 0.000037] ((((33,(30,29)),(34,(24,((28,((32,31),(26,25))),23)))),(35,20)),(((22,21),19),((27,(((18,17),16),(14,13))),((11,(12,(8,(4,(5,(7,2)))))),(10,(9,(6,(15,3))))))),1);
   tree tree_384 [p = 0.000, P = 0.023] = [&W 0.000037] ((35,(((30,29),(24,(((32,31),(28,(26,25))),(34,23)))),(33,20))),(((22,21),19),((27,(((18,17),16),(14,13))),((11,(12,(8,(4,(5,(7,2)))))),(10,(9,(6,(15,3))))))),1);
   tree tree_385 [p = 0.000, P = 0.023] = [&W 0.000037] ((35,((33,(((34,30),29),(24,((31,(28,(32,(26,25)))),23)))),20)),(((22,21),19),((27,(((18,17),16),(14,13))),((11,(12,(8,(4,(5,(7,2)))))),(10,(9,(6,(15,3))))))),1);
   tree tree_386 [p = 0.000, P = 0.023] = [&W 0.000037] (((33,(35,(24,(((32,31),28),(34,((26,25),(30,(29,23)))))))),20),(((22,21),19),((27,(((18,17),16),(14,13))),((11,(12,(8,(4,(5,(7,2)))))),(10,(9,(6,(15,3))))))),1);
   tree tree_387 [p = 0.000, P = 0.023] = [&W 0.000037] ((35,((33,((34,24),((31,(32,(28,(26,25)))),(29,(30,23))))),20)),(((22,21),19),((27,(((18,17),16),(14,13))),((11,(12,(8,(4,(5,(7,2)))))),(10,(9,(6,(15,3))))))),1);
   tree tree_388 [p = 0.000, P = 0.023] = [&W 0.000037] ((35,(((34,24),((((31,30),(32,(29,28))),(33,(26,25))),23)),20)),(((22,21),19),((27,(((18,17),16),(14,13))),((11,(12,(8,(4,(5,(7,2)))))),(10,(9,(6,(15,3))))))),1);
   tree tree_389 [p = 0.000, P = 0.023] = [&W 0.000037] (((35,(24,(((34,33),(30,29)),((31,(32,28)),((26,25),23))))),20),(((22,21),19),((27,(((18,17),16),(14,13))),((11,(12,(8,(4,(5,(7,2)))))),(10,(9,(6,(15,3))))))),1);
   tree tree_390 [p = 0.000, P = 0.023] = [&W 0.000037] ((((30,(34,(33,29))),(24,((((32,31),28),(26,25)),23))),(35,20)),(((22,21),19),((27,(((18,17),16),(14,13))),((11,(12,(8,(4,(5,(7,2)))))),(10,(9,(6,(15,3))))))),1);
   tree tree_391 [p = 0.000, P = 0.023] = [&W 0.000037] ((((34,(30,(33,29))),(24,(((32,31),28),((26,25),23)))),(35,20)),(((22,21),19),((27,(((18,17),16),(14,13))),((11,(12,(8,(4,(5,(7,2)))))),(10,(9,(6,(15,3))))))),1);
   tree tree_392 [p = 0.000, P = 0.023] = [&W 0.000037] (((24,(((32,31),28),((((34,(33,30)),29),(26,25)),23))),(35,20)),(((22,21),19),((27,(((18,17),16),(14,13))),((11,(12,(8,(4,(5,(7,2)))))),(10,(9,(6,(15,3))))))),1);
   tree tree_393 [p = 0.000, P = 0.023] = [&W 0.000037] (((34,((31,(32,(28,24))),((26,25),((33,(30,29)),23)))),(35,20)),(((22,21),19),(((27,((18,17),16)),(14,13)),((11,(12,(8,(4,(5,(7,2)))))),(10,(9,(6,(15,3))))))),1);
   tree tree_394 [p = 0.000, P = 0.023] = [&W 0.000037] ((35,((((34,33),(31,(32,(28,24)))),((26,25),((30,29),23))),20)),(((22,21),19),(((27,((18,17),16)),(14,13)),((11,(12,(8,(4,(5,(7,2)))))),(10,(9,(6,(15,3))))))),1);
   tree tree_395 [p = 0.000, P = 0.024] = [&W 0.000037] ((35,(((34,33),(((32,31),(28,24)),((26,25),((30,29),23)))),20)),(((22,21),19),(((27,((18,17),16)),(14,13)),((11,(12,(8,(4,(5,(7,2)))))),(10,(9,(6,(15,3))))))),1);
   tree tree_396 [p = 0.000, P = 0.024] = [&W 0.000037] ((35,((((32,31),(28,24)),((26,25),((33,30),((34,29),23)))),20)),(((22,21),19),(((27,((18,17),16)),(14,13)),((11,(12,(8,(4,(5,(7,2)))))),(10,(9,(6,(15,3))))))),1);
   tree tree_397 [p = 0.000, P = 0.024] = [&W 0.000037] (((((32,31),(28,24)),((26,25),(30,((33,(34,29)),23)))),(35,20)),(((22,21),19),(((27,((18,17),16)),(14,13)),((11,(12,(8,(4,(5,(7,2)))))),(10,(9,(6,(15,3))))))),1);
   tree tree_398 [p = 0.000, P = 0.024] = [&W 0.000037] ((((((32,31),28),24),((26,25),((34,(33,30)),(29,23)))),(35,20)),(((22,21),19),(((27,((18,17),16)),(14,13)),((11,(12,(8,(4,(5,(7,2)))))),(10,(9,(6,(15,3))))))),1);
   tree tree_399 [p = 0.000, P = 0.024] = [&W 0.000037] ((((((34,30),29),((32,31),(28,24))),(33,((26,25),23))),(35,20)),(((22,21),19),((27,(((18,17),16),(14,13))),((11,(12,(8,(4,(5,(7,2)))))),(10,(9,(6,(15,3))))))),1);
   tree tree_400 [p = 0.000, P = 0.024] = [&W 0.000037] (((33,((((32,31),28),24),((34,(26,25)),(29,(30,23))))),(35,20)),(((22,21),19),(((27,((18,17),16)),(14,13)),((11,(12,(8,(4,(5,(7,2)))))),(10,(9,(6,(15,3))))))),1);
   tree tree_401 [p = 0.000, P = 0.024] = [&W 0.000037] ((((28,(31,(32,24))),((26,25),((30,(33,(34,29))),23))),(35,20)),(((22,21),19),(((27,((18,17),16)),(14,13)),((11,(12,(8,(4,(5,(7,2)))))),(10,(9,(6,(15,3))))))),1);
   tree tree_402 [p = 0.000, P = 0.024] = [&W 0.000037] ((((34,(31,(32,(28,24)))),((26,25),(((33,30),29),23))),(35,20)),(((22,21),19),(((27,((18,17),16)),(14,13)),((11,(12,(8,(4,(5,(7,2)))))),(10,(9,(6,(15,3))))))),1);
   tree tree_403 [p = 0.000, P = 0.024] = [&W 0.000037] (((35,(33,((31,(32,(28,24))),((26,25),(34,((30,29),23)))))),20),(((22,21),19),(((27,((18,17),16)),(14,13)),((11,(12,(8,(4,(5,(7,2)))))),(10,(9,(6,(15,3))))))),1);
   tree tree_404 [p = 0.000, P = 0.024] = [&W 0.000037] (((33,(34,(((32,31),(28,24)),((26,25),((30,29),23))))),(35,20)),(((22,21),19),(((27,((18,17),16)),(14,13)),((11,(12,(8,(4,(5,(7,2)))))),(10,(9,(6,(15,3))))))),1);
   tree tree_405 [p = 0.000, P = 0.024] = [&W 0.000037] (((((33,(29,(30,28))),(31,(32,24))),((26,25),(34,23))),(35,20)),(((22,21),19),(((27,((18,17),16)),(14,13)),((11,(12,(8,(4,(5,(7,2)))))),(10,(9,(6,(15,3))))))),1);
   tree tree_406 [p = 0.000, P = 0.024] = [&W 0.000037] ((((((32,29),(30,28)),(31,24)),((33,(34,(26,25))),23)),(35,20)),(((22,21),19),(((27,((18,17),16)),(14,13)),((11,(12,(8,(4,(5,(7,2)))))),(10,(9,(6,(15,3))))))),1);
   tree tree_407 [p = 0.000, P = 0.024] = [&W 0.000037] (((((32,31),(28,24)),((33,(26,25)),((34,30),(29,23)))),(35,20)),(((22,21),19),(((27,((18,17),16)),(14,13)),((11,(12,(8,(4,(5,(7,2)))))),(10,(9,(6,(15,3))))))),1);
   tree tree_408 [p = 0.000, P = 0.024] = [&W 0.000037] (((33,(((32,((30,29),28)),(31,24)),((34,(26,25)),23))),(35,20)),(((22,21),19),(((27,((18,17),16)),(14,13)),((11,(12,(8,(4,(5,(7,2)))))),(10,(9,(6,(15,3))))))),1);
   tree tree_409 [p = 0.000, P = 0.024] = [&W 0.000037] (((((34,33),((32,((30,29),28)),(31,24))),((26,25),23)),(35,20)),(((22,21),19),(((27,((18,17),16)),(14,13)),((11,(12,(8,(4,(5,(7,2)))))),(10,(9,(6,(15,3))))))),1);
   tree tree_410 [p = 0.000, P = 0.024] = [&W 0.000037] (((33,(34,(((32,31),(28,24)),((26,25),(30,(29,23)))))),(35,20)),(((22,21),19),(((27,((18,17),16)),(14,13)),((11,(12,(8,(4,(5,(7,2)))))),(10,(9,(6,(15,3))))))),1);
   tree tree_411 [p = 0.000, P = 0.024] = [&W 0.000037] (((((32,31),(28,24)),((26,25),((34,33),(30,(29,23))))),(35,20)),(((22,21),19),(((27,((18,17),16)),(14,13)),((11,(12,(8,(4,(5,(7,2)))))),(10,(9,(6,(15,3))))))),1);
   tree tree_412 [p = 0.000, P = 0.024] = [&W 0.000037] ((((31,(32,(28,24))),((34,33),((26,25),(30,(29,23))))),(35,20)),(((22,21),19),(((27,((18,17),16)),(14,13)),((11,(12,(8,(4,(5,(7,2)))))),(10,(9,(6,(15,3))))))),1);
   tree tree_413 [p = 0.000, P = 0.024] = [&W 0.000037] (((34,(((32,(30,28)),(29,(31,24))),(33,((26,25),23)))),(35,20)),(((22,21),19),(((27,((18,17),16)),(14,13)),((11,(12,(8,(4,(5,(7,2)))))),(10,(9,(6,(15,3))))))),1);
   tree tree_414 [p = 0.000, P = 0.024] = [&W 0.000037] (((((34,33),(28,(((32,30),29),(31,24)))),((26,25),23)),(35,20)),(((22,21),19),(((27,((18,17),16)),(14,13)),((11,(12,(8,(4,(5,(7,2)))))),(10,(9,(6,(15,3))))))),1);
   tree tree_415 [p = 0.000, P = 0.024] = [&W 0.000037] (((34,(((29,(30,28)),(31,(32,24))),((33,(26,25)),23))),(35,20)),(((22,21),19),(((27,((18,17),16)),(14,13)),((11,(12,(8,(4,(5,(7,2)))))),(10,(9,(6,(15,3))))))),1);
   tree tree_416 [p = 0.000, P = 0.024] = [&W 0.000037] (((33,(((34,(29,(30,28))),(31,(32,24))),((26,25),23))),(35,20)),(((22,21),19),(((27,((18,17),16)),(14,13)),((11,(12,(8,(4,(5,(7,2)))))),(10,(9,(6,(15,3))))))),1);
   tree tree_417 [p = 0.000, P = 0.024] = [&W 0.000037] ((35,(((28,((32,31),24)),(((34,33),(26,25)),((30,29),23))),20)),(((22,21),19),(((27,((18,17),16)),(14,13)),((11,(12,(8,(4,(5,(7,2)))))),(10,(9,(6,(15,3))))))),1);
   tree tree_418 [p = 0.000, P = 0.024] = [&W 0.000037] (((34,((28,((32,31),24)),((26,25),((30,(33,29)),23)))),(35,20)),(((22,21),19),(((27,((18,17),16)),(14,13)),((11,(12,(8,(4,(5,(7,2)))))),(10,(9,(6,(15,3))))))),1);
   tree tree_419 [p = 0.000, P = 0.024] = [&W 0.000037] ((35,(((28,(31,(32,24))),((26,25),((33,(30,29)),(34,23)))),20)),(((22,21),19),(((27,((18,17),16)),(14,13)),((11,(12,(8,(4,(5,(7,2)))))),(10,(9,(6,(15,3))))))),1);
   tree tree_420 [p = 0.000, P = 0.024] = [&W 0.000037] ((35,(((28,(32,(31,24))),((26,(34,25)),((30,29),(33,23)))),20)),(((22,21),19),(((27,((18,17),16)),(14,13)),((11,(12,(8,(4,(5,(7,2)))))),(10,(9,(6,(15,3))))))),1);
   tree tree_421 [p = 0.000, P = 0.024] = [&W 0.000037] (((33,(((31,(32,28)),(34,24)),((26,25),((30,29),23)))),(35,20)),(((22,21),19),(((27,((18,17),16)),(14,13)),((11,(12,(8,(4,(5,(7,2)))))),(10,(9,(6,(15,3))))))),1);
   tree tree_422 [p = 0.000, P = 0.025] = [&W 0.000037] ((35,((34,((33,(28,((32,31),24))),((26,25),((30,29),23)))),20)),(((22,21),19),(((27,((18,17),16)),(14,13)),((11,(12,(8,(4,(5,(7,2)))))),(10,(9,(6,(15,3))))))),1);
   tree tree_423 [p = 0.000, P = 0.025] = [&W 0.000037] ((((((32,31),28),24),(34,((33,(26,25)),(29,(30,23))))),(35,20)),(((22,21),19),(((27,((18,17),16)),(14,13)),((11,(12,(8,(4,(5,(7,2)))))),(10,(9,(6,(15,3))))))),1);
   tree tree_424 [p = 0.000, P = 0.025] = [&W 0.000037] ((((((32,31),28),24),(33,((34,(26,25)),(29,(30,23))))),(35,20)),(((22,21),19),(((27,((18,17),16)),(14,13)),((11,(12,(8,(4,(5,(7,2)))))),(10,(9,(6,(15,3))))))),1);
   tree tree_425 [p = 0.000, P = 0.025] = [&W 0.000037] ((35,(34,(((28,(31,(32,24))),((26,25),(29,((33,30),23)))),20))),(((22,21),19),(((27,((18,17),16)),(14,13)),((11,(12,(8,(4,(5,(7,2)))))),(10,(9,(6,(15,3))))))),1);
   tree tree_426 [p = 0.000, P = 0.025] = [&W 0.000037] ((((((32,31),28),24),((33,(34,(26,25))),(29,(30,23)))),(35,20)),(((22,21),19),(((27,((18,17),16)),(14,13)),((11,(12,(8,(4,(5,(7,2)))))),(10,(9,(6,(15,3))))))),1);
   tree tree_427 [p = 0.000, P = 0.025] = [&W 0.000037] (((34,(((32,31),(28,24)),((26,25),((33,29),(30,23))))),(35,20)),(((22,21),19),(((27,((18,17),16)),(14,13)),((11,(12,(8,(4,(5,(7,2)))))),(10,(9,(6,(15,3))))))),1);
   tree tree_428 [p = 0.000, P = 0.025] = [&W 0.000037] ((35,((((32,31),(28,24)),((26,25),(((34,33),29),(30,23)))),20)),(((22,21),19),(((27,((18,17),16)),(14,13)),((11,(12,(8,(4,(5,(7,2)))))),(10,(9,(6,(15,3))))))),1);
   tree tree_429 [p = 0.000, P = 0.025] = [&W 0.000037] (((33,(((32,31),(28,24)),(((34,26),25),((30,29),23)))),(35,20)),(((22,21),19),(((27,((18,17),16)),(14,13)),((11,(12,(8,(4,(5,(7,2)))))),(10,(9,(6,(15,3))))))),1);
   tree tree_430 [p = 0.000, P = 0.025] = [&W 0.000037] ((((34,((32,31),(28,24))),((26,25),((30,29),(33,23)))),(35,20)),(((22,21),19),(((27,((18,17),16)),(14,13)),((11,(12,(8,(4,(5,(7,2)))))),(10,(9,(6,(15,3))))))),1);
   tree tree_431 [p = 0.000, P = 0.025] = [&W 0.000037] ((((31,(28,(32,24))),((26,25),((((34,33),30),29),23))),(35,20)),(((22,21),19),(((27,((18,17),16)),(14,13)),((11,(12,(8,(4,(5,(7,2)))))),(10,(9,(6,(15,3))))))),1);
   tree tree_432 [p = 0.000, P = 0.025] = [&W 0.000037] (((35,((34,33),(31,((32,(28,24)),((26,25),((30,29),23)))))),20),(((22,21),19),(((27,((18,17),16)),(14,13)),((11,(12,(8,(4,(5,(7,2)))))),(10,(9,(6,(15,3))))))),1);
   tree tree_433 [p = 0.000, P = 0.025] = [&W 0.000037] (((35,((31,((32,28),24)),((34,(26,25)),((30,(33,29)),23)))),20),(((22,21),19),(((27,((18,17),16)),(14,13)),((11,(12,(8,(4,(5,(7,2)))))),(10,(9,(6,(15,3))))))),1);
   tree tree_434 [p = 0.000, P = 0.025] = [&W 0.000037] (((((32,31),(28,24)),((26,25),(((33,30),29),(34,23)))),(35,20)),(((22,21),19),(((27,((18,17),16)),(14,13)),((11,(12,(8,(4,(5,(7,2)))))),(10,(9,(6,(15,3))))))),1);
   tree tree_435 [p = 0.000, P = 0.025] = [&W 0.000037] (((35,(33,((34,(((32,31),28),24)),((26,25),((30,29),23))))),20),(((22,21),19),(((27,((18,17),16)),(14,13)),((11,(12,(8,(4,(5,(7,2)))))),(10,(9,(6,(15,3))))))),1);
   tree tree_436 [p = 0.000, P = 0.025] = [&W 0.000037] ((((33,(34,(28,((32,31),24)))),((26,25),((30,29),23))),(35,20)),(((22,21),19),(((27,((18,17),16)),(14,13)),((11,(12,(8,(4,(5,(7,2)))))),(10,(9,(6,(15,3))))))),1);
   tree tree_437 [p = 0.000, P = 0.025] = [&W 0.000037] ((((((32,31),28),24),((26,25),((30,(33,29)),23))),(34,(35,20))),(((22,21),19),(((27,((18,17),16)),(14,13)),((11,(12,(8,(4,(5,(7,2)))))),(10,(9,(6,(15,3))))))),1);
   tree tree_438 [p = 0.000, P = 0.025] = [&W 0.000037] (((((34,31),(28,(32,24))),((26,25),(((33,30),29),23))),(35,20)),(((22,21),19),(((27,((18,17),16)),(14,13)),((11,(12,(8,(4,(5,(7,2)))))),(10,(9,(6,(15,3))))))),1);
   tree tree_439 [p = 0.000, P = 0.025] = [&W 0.000037] ((((((32,31),28),(34,24)),((26,25),(33,((30,29),23)))),(35,20)),(((22,21),19),(((27,((18,17),16)),(14,13)),((11,(12,(8,(4,(5,(7,2)))))),(10,(9,(6,(15,3))))))),1);
   tree tree_440 [p = 0.000, P = 0.025] = [&W 0.000037] ((((35,33),((((32,31),28),24),((26,25),(((34,30),29),23)))),20),(((22,21),19),(((27,((18,17),16)),(14,13)),((11,(12,(8,(4,(5,(7,2)))))),(10,(9,(6,(15,3))))))),1);
   tree tree_441 [p = 0.000, P = 0.025] = [&W 0.000037] (((33,((((32,31),28),24),((30,29),((34,(26,25)),23)))),(35,20)),(((22,21),19),((27,(((18,17),16),(14,13))),((11,(12,(8,(4,(5,(7,2)))))),(10,(9,(6,(15,3))))))),1);
   tree tree_442 [p = 0.000, P = 0.025] = [&W 0.000037] ((((((32,31),28),24),(((34,30),29),((33,(26,25)),23))),(35,20)),(((22,21),19),((27,(((18,17),16),(14,13))),((11,(12,(8,(4,(5,(7,2)))))),(10,(9,(6,(15,3))))))),1);
   tree tree_443 [p = 0.000, P = 0.025] = [&W 0.000037] ((35,(((((32,31),28),24),((33,(30,(34,29))),((26,25),23))),20)),(((22,21),19),((27,(((18,17),16),(14,13))),((11,(12,(8,(4,(5,(7,2)))))),(10,(9,(6,(15,3))))))),1);
   tree tree_444 [p = 0.000, P = 0.025] = [&W 0.000037] (((((32,31),(28,24)),(((33,30),(34,29)),((26,25),23))),(35,20)),(((22,21),19),((27,(((18,17),16),(14,13))),((11,(12,(8,(4,(5,(7,2)))))),(10,(9,(6,(15,3))))))),1);
   tree tree_445 [p = 0.000, P = 0.025] = [&W 0.000037] (((((32,31),(28,24)),(((34,30),29),((26,25),23))),(33,(35,20))),(((22,21),19),((27,(((18,17),16),(14,13))),((11,(12,(8,(4,(5,(7,2)))))),(10,(9,(6,(15,3))))))),1);
   tree tree_446 [p = 0.000, P = 0.025] = [&W 0.000037] ((((31,((32,28),24)),((30,(33,(34,29))),((26,25),23))),(35,20)),(((22,21),19),((27,(((18,17),16),(14,13))),((11,(12,(8,(4,(5,(7,2)))))),(10,(9,(6,(15,3))))))),1);
   tree tree_447 [p = 0.000, P = 0.025] = [&W 0.000037] ((35,((34,((28,(32,(31,24))),(((33,30),29),((26,25),23)))),20)),(((22,21),19),((27,(((18,17),16),(14,13))),((11,(12,(8,(4,(5,(7,2)))))),(10,(9,(6,(15,3))))))),1);
   tree tree_448 [p = 0.000, P = 0.025] = [&W 0.000037] (((34,(((32,28),(31,24)),(((33,30),29),((26,25),23)))),(35,20)),(((22,21),19),((27,(((18,17),16),(14,13))),((11,(12,(8,(4,(5,(7,2)))))),(10,(9,(6,(15,3))))))),1);
   tree tree_449 [p = 0.000, P = 0.025] = [&W 0.000037] ((((28,((32,31),24)),(34,(((33,30),29),((26,25),23)))),(35,20)),(((22,21),19),((27,(((18,17),16),(14,13))),((11,(12,(8,(4,(5,(7,2)))))),(10,(9,(6,(15,3))))))),1);
   tree tree_450 [p = 0.000, P = 0.026] = [&W 0.000037] ((35,(((34,((33,30),29)),((((32,31),28),24),((26,25),23))),20)),(((22,21),19),((27,(((18,17),16),(14,13))),((11,(12,(8,(4,(5,(7,2)))))),(10,(9,(6,(15,3))))))),1);
   tree tree_451 [p = 0.000, P = 0.026] = [&W 0.000037] ((((((34,33),30),29),((31,(32,(28,24))),((26,25),23))),(35,20)),(((22,21),19),((27,(((18,17),16),(14,13))),((11,(12,(8,(4,(5,(7,2)))))),(10,(9,(6,(15,3))))))),1);
   tree tree_452 [p = 0.000, P = 0.026] = [&W 0.000037] ((((34,((31,(32,28)),24)),((30,29),((33,(26,25)),23))),(35,20)),(((22,21),19),((27,(((18,17),16),(14,13))),((11,(12,(8,(4,(5,(7,2)))))),(10,(9,(6,(15,3))))))),1);
   tree tree_453 [p = 0.000, P = 0.026] = [&W 0.000037] ((((28,((32,31),24)),(((30,(34,29)),(33,(26,25))),23)),(35,20)),(((22,21),19),((27,(((18,17),16),(14,13))),((11,(12,(8,(4,(5,(7,2)))))),(10,(9,(6,(15,3))))))),1);
   tree tree_454 [p = 0.000, P = 0.026] = [&W 0.000037] ((((28,((32,31),24)),((((34,(33,30)),29),(26,25)),23)),(35,20)),(((22,21),19),((27,(((18,17),16),(14,13))),((11,(12,(8,(4,(5,(7,2)))))),(10,(9,(6,(15,3))))))),1);
   tree tree_455 [p = 0.000, P = 0.026] = [&W 0.000037] ((((28,((32,31),24)),((34,((30,(33,29)),(26,25))),23)),(35,20)),(((22,21),19),((27,(((18,17),16),(14,13))),((11,(12,(8,(4,(5,(7,2)))))),(10,(9,(6,(15,3))))))),1);
   tree tree_456 [p = 0.000, P = 0.026] = [&W 0.000037] ((((34,(((32,31),28),24)),(((30,29),(33,(26,25))),23)),(35,20)),(((22,21),19),((27,(((18,17),16),(14,13))),((11,(12,(8,(4,(5,(7,2)))))),(10,(9,(6,(15,3))))))),1);
   tree tree_457 [p = 0.000, P = 0.026] = [&W 0.000037] ((35,(((((32,31),28),24),(((34,(30,29)),(26,25)),(33,23))),20)),(((22,21),19),((27,(((18,17),16),(14,13))),((11,(12,(8,(4,(5,(7,2)))))),(10,(9,(6,(15,3))))))),1);
   tree tree_458 [p = 0.000, P = 0.026] = [&W 0.000037] ((35,((((32,31),(28,24)),(30,((34,29),((33,(26,25)),23)))),20)),(((22,21),19),((27,(((18,17),16),(14,13))),((11,(12,(8,(4,(5,(7,2)))))),(10,(9,(6,(15,3))))))),1);
   tree tree_459 [p = 0.000, P = 0.026] = [&W 0.000037] ((((31,(32,((35,28),24))),(((34,30),(33,29)),((26,25),23))),20),(((22,21),19),((27,(((18,17),16),(14,13))),((11,(12,(8,(4,(5,(7,2)))))),(10,(9,(6,(15,3))))))),1);
   tree tree_460 [p = 0.000, P = 0.026] = [&W 0.000037] ((35,(((((32,31),28),24),(((33,30),29),((34,(26,25)),23))),20)),(((22,21),19),((27,(((18,17),16),(14,13))),((11,(12,(8,(4,(5,(7,2)))))),(10,(9,(6,(15,3))))))),1);
   tree tree_461 [p = 0.000, P = 0.026] = [&W 0.000037] (((((32,31),(28,24)),((34,(30,(33,29))),((26,25),23))),(35,20)),(((22,21),19),((27,(((18,17),16),(14,13))),((11,(12,(8,(4,(5,(7,2)))))),(10,(9,(6,(15,3))))))),1);
   tree tree_462 [p = 0.000, P = 0.026] = [&W 0.000037] ((((28,((32,31),24)),(34,((((33,30),29),(26,25)),23))),(35,20)),(((22,21),19),((27,(((18,17),16),(14,13))),((11,(12,(8,(4,(5,(7,2)))))),(10,(9,(6,(15,3))))))),1);
   tree tree_463 [p = 0.000, P = 0.026] = [&W 0.000037] ((35,((33,((28,(32,(31,24))),((29,(26,25)),(34,(30,23))))),20)),(((22,21),19),((27,(((18,17),16),(14,13))),((11,(12,(8,(4,(5,(7,2)))))),(10,(9,(6,(15,3))))))),1);
   tree tree_464 [p = 0.000, P = 0.026] = [&W 0.000037] ((((28,(31,(32,24))),(((30,29),(34,(33,(26,25)))),23)),(35,20)),(((22,21),19),((27,(((18,17),16),(14,13))),((11,(12,(8,(4,(5,(7,2)))))),(10,(9,(6,(15,3))))))),1);
   tree tree_465 [p = 0.000, P = 0.026] = [&W 0.000037] (((((30,(29,28)),(32,(31,24))),((34,33),((26,25),23))),(35,20)),(((22,21),19),((27,(((18,17),16),(14,13))),((11,(12,(8,(4,(5,(7,2)))))),(10,(9,(6,(15,3))))))),1);
   tree tree_466 [p = 0.000, P = 0.026] = [&W 0.000037] ((((33,(30,29)),((28,((32,31),24)),(34,((26,25),23)))),(35,20)),(((22,21),19),((27,(((18,17),16),(14,13))),((11,(12,(8,(4,(5,(7,2)))))),(10,(9,(6,(15,3))))))),1);
   tree tree_467 [p = 0.000, P = 0.026] = [&W 0.000037] ((35,((((33,30),(34,29)),((((32,31),28),24),((26,25),23))),20)),(((22,21),19),((27,(((18,17),16),(14,13))),((11,(12,(8,(4,(5,(7,2)))))),(10,(9,(6,(15,3))))))),1);
   tree tree_468 [p = 0.000, P = 0.026] = [&W 0.000037] ((((34,(30,(33,29))),((31,((32,28),24)),((26,25),23))),(35,20)),(((22,21),19),((27,(((18,17),16),(14,13))),((11,(12,(8,(4,(5,(7,2)))))),(10,(9,(6,(15,3))))))),1);
   tree tree_469 [p = 0.000, P = 0.026] = [&W 0.000037] (((((34,30),29),(33,((31,((32,28),24)),((26,25),23)))),(35,20)),(((22,21),19),((27,(((18,17),16),(14,13))),((11,(12,(8,(4,(5,(7,2)))))),(10,(9,(6,(15,3))))))),1);
   tree tree_470 [p = 0.000, P = 0.026] = [&W 0.000037] (((33,((30,(34,29)),((((32,31),28),24),((26,25),23)))),(35,20)),(((22,21),19),((27,(((18,17),16),(14,13))),((11,(12,(8,(4,(5,(7,2)))))),(10,(9,(6,(15,3))))))),1);
   tree tree_471 [p = 0.000, P = 0.026] = [&W 0.000037] (((((34,30),(33,29)),((28,((32,31),24)),((26,25),23))),(35,20)),(((22,21),19),((27,(((18,17),16),(14,13))),((11,(12,(8,(4,(5,(7,2)))))),(10,(9,(6,(15,3))))))),1);
   tree tree_472 [p = 0.000, P = 0.026] = [&W 0.000037] (((((33,30),29),((32,(28,24)),((34,(26,25)),(31,23)))),(35,20)),(((22,21),19),((27,(((18,17),16),(14,13))),((11,(12,(8,(4,(5,(7,2)))))),(10,(9,(6,(15,3))))))),1);
   tree tree_473 [p = 0.000, P = 0.026] = [&W 0.000037] (((33,((((30,29),28),(31,(32,24))),((26,25),(34,23)))),(35,20)),(((22,21),19),((27,(((18,17),16),(14,13))),((11,(12,(8,(4,(5,(7,2)))))),(10,(9,(6,(15,3))))))),1);
   tree tree_474 [p = 0.000, P = 0.026] = [&W 0.000037] ((((30,(33,29)),(((34,((32,31),28)),24),((26,25),23))),(35,20)),(((22,21),19),((27,(((18,17),16),(14,13))),((11,(12,(8,(4,(5,(7,2)))))),(10,(9,(6,(15,3))))))),1);
   tree tree_475 [p = 0.000, P = 0.026] = [&W 0.000037] ((((30,((34,33),29)),((((32,31),28),24),((26,25),23))),(35,20)),(((22,21),19),((27,(((18,17),16),(14,13))),((11,(12,(8,(4,(5,(7,2)))))),(10,(9,(6,(15,3))))))),1);
   tree tree_476 [p = 0.000, P = 0.026] = [&W 0.000037] ((35,((((33,30),(34,29)),((28,((32,31),24)),((26,25),23))),20)),(((22,21),19),((27,(((18,17),16),(14,13))),((11,(12,(8,(4,(5,(7,2)))))),(10,(9,(6,(15,3))))))),1);
   tree tree_477 [p = 0.000, P = 0.027] = [&W 0.000037] ((35,((((33,30),29),(((34,31),(32,(28,24))),((26,25),23))),20)),(((22,21),19),((27,(((18,17),16),(14,13))),((11,(12,(8,(4,(5,(7,2)))))),(10,(9,(6,(15,3))))))),1);
   tree tree_478 [p = 0.000, P = 0.027] = [&W 0.000037] ((35,(((34,33),((30,29),(((32,31),(28,24)),((26,25),23)))),20)),(((22,21),19),((27,(((18,17),16),(14,13))),((11,(12,(8,(4,(5,(7,2)))))),(10,(9,(6,(15,3))))))),1);
   tree tree_479 [p = 0.000, P = 0.027] = [&W 0.000037] ((((33,(30,(34,29))),(((32,31),(28,24)),((26,25),23))),(35,20)),(((22,21),19),((27,(((18,17),16),(14,13))),((11,(12,(8,(4,(5,(7,2)))))),(10,(9,(6,(15,3))))))),1);
   tree tree_480 [p = 0.000, P = 0.027] = [&W 0.000037] (((33,((28,((32,31),24)),(((34,30),29),((26,25),23)))),(35,20)),(((22,21),19),((27,(((18,17),16),(14,13))),((11,(12,(8,(4,(5,(7,2)))))),(10,(9,(6,(15,3))))))),1);
   tree tree_481 [p = 0.000, P = 0.027] = [&W 0.000037] (((33,((34,(28,(31,(32,24)))),((30,29),((26,25),23)))),(35,20)),(((22,21),19),((27,(((18,17),16),(14,13))),((11,(12,(8,(4,(5,(7,2)))))),(10,(9,(6,(15,3))))))),1);
   tree tree_482 [p = 0.000, P = 0.027] = [&W 0.000037] ((((28,(31,(32,24))),((30,29),(((34,33),(26,25)),23))),(35,20)),(((22,21),19),((27,(((18,17),16),(14,13))),((11,(12,(8,(4,(5,(7,2)))))),(10,(9,(6,(15,3))))))),1);
   tree tree_483 [p = 0.000, P = 0.027] = [&W 0.000037] ((35,((((34,30),(33,29)),(((32,31),(28,24)),((26,25),23))),20)),(((22,21),19),((27,(((18,17),16),(14,13))),((11,(12,(8,(4,(5,(7,2)))))),(10,(9,(6,(15,3))))))),1);
   tree tree_484 [p = 0.000, P = 0.027] = [&W 0.000037] ((35,((((33,30),(34,29)),(((32,31),(28,24)),((26,25),23))),20)),(((22,21),19),((27,(((18,17),16),(14,13))),((11,(12,(8,(4,(5,(7,2)))))),(10,(9,(6,(15,3))))))),1);
   tree tree_485 [p = 0.000, P = 0.027] = [&W 0.000037] (((33,((30,29),((34,(((32,31),28),24)),((26,25),23)))),(35,20)),(((22,21),19),((27,(((18,17),16),(14,13))),((11,(12,(8,(4,(5,(7,2)))))),(10,(9,(6,(15,3))))))),1);
   tree tree_486 [p = 0.000, P = 0.027] = [&W 0.000037] ((35,((34,(((33,30),29),(((32,31),(28,24)),((26,25),23)))),20)),(((22,21),19),((27,(((18,17),16),(14,13))),((11,(12,(8,(4,(5,(7,2)))))),(10,(9,(6,(15,3))))))),1);
   tree tree_487 [p = 0.000, P = 0.027] = [&W 0.000037] ((35,((33,((30,(34,29)),(((32,31),(28,24)),((26,25),23)))),20)),(((22,21),19),((27,(((18,17),16),(14,13))),((11,(12,(8,(4,(5,(7,2)))))),(10,(9,(6,(15,3))))))),1);
   tree tree_488 [p = 0.000, P = 0.027] = [&W 0.000037] ((35,((33,((30,29),(((32,31),(28,24)),((26,25),(34,23))))),20)),(((22,21),19),((27,(((18,17),16),(14,13))),((11,(12,(8,(4,(5,(7,2)))))),(10,(9,(6,(15,3))))))),1);
   tree tree_489 [p = 0.000, P = 0.027] = [&W 0.000037] ((35,(((((33,30),29),((32,31),(28,24))),((26,25),23)),(34,20))),(((22,21),19),((27,(((18,17),16),(14,13))),((11,(12,(8,(4,(5,(7,2)))))),(10,(9,(6,(15,3))))))),1);
   tree tree_490 [p = 0.000, P = 0.027] = [&W 0.000037] ((((((33,30),(34,29)),((32,31),(28,24))),((26,25),23)),(35,20)),(((22,21),19),((27,(((18,17),16),(14,13))),((11,(12,(8,(4,(5,(7,2)))))),(10,(9,(6,(15,3))))))),1);
   tree tree_491 [p = 0.000, P = 0.027] = [&W 0.000037] (((((32,31),(28,24)),(33,(((34,30),29),((26,25),23)))),(35,20)),(((22,21),19),((27,(((18,17),16),(14,13))),((11,(12,(8,(4,(5,(7,2)))))),(10,(9,(6,(15,3))))))),1);
   tree tree_492 [p = 0.000, P = 0.027] = [&W 0.000037] (((((34,(30,29)),((32,31),(28,24))),(33,((26,25),23))),(35,20)),(((22,21),19),((27,(((18,17),16),(14,13))),((11,(12,(8,(4,(5,(7,2)))))),(10,(9,(6,(15,3))))))),1);
   tree tree_493 [p = 0.000, P = 0.027] = [&W 0.000037] ((35,((34,(((30,(33,29)),((32,31),(28,24))),((26,25),23))),20)),(((22,21),19),((27,(((18,17),16),(14,13))),((11,(12,(8,(4,(5,(7,2)))))),(10,(9,(6,(15,3))))))),1);
   tree tree_494 [p = 0.000, P = 0.027] = [&W 0.000037] (((33,(((30,(34,29)),((32,31),(28,24))),((26,25),23))),(35,20)),(((22,21),19),((27,(((18,17),16),(14,13))),((11,(12,(8,(4,(5,(7,2)))))),(10,(9,(6,(15,3))))))),1);
   tree tree_495 [p = 0.000, P = 0.027] = [&W 0.000037] (((((34,(30,29)),(31,(28,(32,24)))),(33,((26,25),23))),(35,20)),(((22,21),19),((27,(((18,17),16),(14,13))),((11,(12,(8,(4,(5,(7,2)))))),(10,(9,(6,(15,3))))))),1);
   tree tree_496 [p = 0.000, P = 0.027] = [&W 0.000037] (((((30,(33,(34,29))),((32,31),(28,24))),((26,25),23)),(35,20)),(((22,21),19),((27,(((18,17),16),(14,13))),((11,(12,(8,(4,(5,(7,2)))))),(10,(9,(6,(15,3))))))),1);
   tree tree_497 [p = 0.000, P = 0.027] = [&W 0.000037] (((((33,(30,29)),((34,31),((32,28),24))),((26,25),23)),(35,20)),(((22,21),19),((27,(((18,17),16),(14,13))),((11,(12,(8,(4,(5,(7,2)))))),(10,(9,(6,(15,3))))))),1);
   tree tree_498 [p = 0.000, P = 0.027] = [&W 0.000037] (((((32,31),(28,24)),(((33,30),(29,(34,(26,25)))),23)),(35,20)),(((22,21),19),((27,(((18,17),16),(14,13))),((11,(12,(8,(4,(5,(7,2)))))),(10,(9,(6,(15,3))))))),1);
   tree tree_499 [p = 0.000, P = 0.027] = [&W 0.000037] (((((30,((34,33),29)),(((32,31),28),24)),((26,25),23)),(35,20)),(((22,21),19),((27,(((18,17),16),(14,13))),((11,(12,(8,(4,(5,(7,2)))))),(10,(9,(6,(15,3))))))),1);
   tree tree_500 [p = 0.000, P = 0.027] = [&W 0.000037] (((33,(((30,29),(31,(28,(32,24)))),(34,((26,25),23)))),(35,20)),(((22,21),19),((27,(((18,17),16),(14,13))),((11,(12,(8,(4,(5,(7,2)))))),(10,(9,(6,(15,3))))))),1);
   tree tree_501 [p = 0.000, P = 0.027] = [&W 0.000037] (((33,(34,(((32,31),28),(24,((26,25),(29,(30,23))))))),(35,20)),(((22,21),19),((27,(((18,17),16),(14,13))),((11,(12,(8,(4,(5,(7,2)))))),(10,(9,(6,(15,3))))))),1);
   tree tree_502 [p = 0.000, P = 0.027] = [&W 0.000037] (((33,(((32,29),(30,28)),(((34,31),24),((26,25),23)))),(35,20)),(((22,21),19),((27,(((18,17),16),(14,13))),((11,(12,(8,(4,(5,(7,2)))))),(10,(9,(6,(15,3))))))),1);
   tree tree_503 [p = 0.000, P = 0.027] = [&W 0.000037] (((33,((32,((30,29),28)),((34,31),(24,((26,25),23))))),(35,20)),(((22,21),19),((27,(((18,17),16),(14,13))),((11,(12,(8,(4,(5,(7,2)))))),(10,(9,(6,(15,3))))))),1);
   tree tree_504 [p = 0.000, P = 0.028] = [&W 0.000037] (((33,(((32,31),28),((34,24),(((30,29),(26,25)),23)))),(35,20)),(((22,21),19),((27,(((18,17),16),(14,13))),((11,(12,(8,(4,(5,(7,2)))))),(10,(9,(6,(15,3))))))),1);
   tree tree_505 [p = 0.000, P = 0.028] = [&W 0.000037] ((((30,(33,(34,29))),(24,(((32,31),(26,(28,25))),23))),(35,20)),(((22,21),19),((27,(((18,17),16),(14,13))),((11,(12,(8,(4,(5,(7,2)))))),(10,(9,(6,(15,3))))))),1);
   tree tree_506 [p = 0.000, P = 0.028] = [&W 0.000037] ((((34,(30,(33,29))),(24,(((28,26),((32,31),25)),23))),(35,20)),(((22,21),19),((27,(((18,17),16),(14,13))),((11,(12,(8,(4,(5,(7,2)))))),(10,(9,(6,(15,3))))))),1);
   tree tree_507 [p = 0.000, P = 0.028] = [&W 0.000037] (((((30,29),((32,31),(28,24))),((34,33),((26,25),23))),(35,20)),(((22,21),19),((27,(((18,17),16),(14,13))),((11,(12,(8,(4,(5,(7,2)))))),(10,(9,(6,(15,3))))))),1);
   tree tree_508 [p = 0.000, P = 0.028] = [&W 0.000037] (((((30,(34,29)),(31,(32,(28,24)))),((26,(33,25)),23)),(35,20)),(((22,21),19),((27,(((18,17),16),(14,13))),((11,(12,(8,(4,(5,(7,2)))))),(10,(9,(6,(15,3))))))),1);
   tree tree_509 [p = 0.000, P = 0.028] = [&W 0.000037] ((35,((((30,(33,29)),(31,(32,(28,24)))),((26,25),23)),(34,20))),(((22,21),19),((27,(((18,17),16),(14,13))),((11,(12,(8,(4,(5,(7,2)))))),(10,(9,(6,(15,3))))))),1);
   tree tree_510 [p = 0.000, P = 0.028] = [&W 0.000037] (((33,(34,((31,(32,(29,(30,28)))),(24,((26,25),23))))),(35,20)),(((22,21),19),((27,(((18,17),16),(14,13))),((11,(12,(8,(4,(5,(7,2)))))),(10,(9,(6,(15,3))))))),1);
   tree tree_511 [p = 0.000, P = 0.028] = [&W 0.000037] ((35,((33,(((32,31),28),((34,24),((26,25),((30,29),23))))),20)),(((22,21),19),((27,(((18,17),16),(14,13))),((11,(12,(8,(4,(5,(7,2)))))),(10,(9,(6,(15,3))))))),1);
   tree tree_512 [p = 0.000, P = 0.028] = [&W 0.000037] ((35,(((30,29),((34,24),(((((32,31),28),26),25),(33,23)))),20)),(((22,21),19),((27,(((18,17),16),(14,13))),((11,(12,(8,(4,(5,(7,2)))))),(10,(9,(6,(15,3))))))),1);
   tree tree_513 [p = 0.000, P = 0.028] = [&W 0.000037] ((((28,(31,(32,24))),(33,((30,(29,(34,(26,25)))),23))),(35,20)),(((22,21),19),((27,(((18,17),16),(14,13))),((11,(12,(8,(4,(5,(7,2)))))),(10,(9,(6,(15,3))))))),1);
   tree tree_514 [p = 0.000, P = 0.028] = [&W 0.000037] ((((33,((31,(32,28)),24)),((((34,30),29),(26,25)),23)),(35,20)),(((22,21),19),((27,(((18,17),16),(14,13))),((11,(12,(8,(4,(5,(7,2)))))),(10,(9,(6,(15,3))))))),1);
   tree tree_515 [p = 0.000, P = 0.028] = [&W 0.000037] ((((((32,31),28),(34,24)),((33,((30,29),(26,25))),23)),(35,20)),(((22,21),19),((27,(((18,17),16),(14,13))),((11,(12,(8,(4,(5,(7,2)))))),(10,(9,(6,(15,3))))))),1);
   tree tree_516 [p = 0.000, P = 0.028] = [&W 0.000037] ((((28,((32,31),24)),(((34,30),(29,(33,(26,25)))),23)),(35,20)),(((22,21),19),((27,(((18,17),16),(14,13))),((11,(12,(8,(4,(5,(7,2)))))),(10,(9,(6,(15,3))))))),1);
   tree tree_517 [p = 0.000, P = 0.028] = [&W 0.000037] (((34,((((32,31),28),24),(33,((30,(29,(26,25))),23)))),(35,20)),(((22,21),19),((27,(((18,17),16),(14,13))),((11,(12,(8,(4,(5,(7,2)))))),(10,(9,(6,(15,3))))))),1);
   tree tree_518 [p = 0.000, P = 0.028] = [&W 0.000037] (((33,(((34,28),(31,(32,24))),((29,(30,(26,25))),23))),(35,20)),(((22,21),19),((27,(((18,17),16),(14,13))),((11,(12,(8,(4,(5,(7,2)))))),(10,(9,(6,(15,3))))))),1);
   tree tree_519 [p = 0.000, P = 0.028] = [&W 0.000037] (((((32,31),(28,24)),(((30,(33,29)),(34,(26,25))),23)),(35,20)),(((22,21),19),((27,(((18,17),16),(14,13))),((11,(12,(8,(4,(5,(7,2)))))),(10,(9,(6,(15,3))))))),1);
   tree tree_520 [p = 0.000, P = 0.028] = [&W 0.000037] (((33,((((32,31),28),(34,24)),(((30,29),(26,25)),23))),(35,20)),(((22,21),19),((27,(((18,17),16),(14,13))),((11,(12,(8,(4,(5,(7,2)))))),(10,(9,(6,(15,3))))))),1);
   tree tree_521 [p = 0.000, P = 0.028] = [&W 0.000037] ((35,(((((32,31),28),24),(33,(((30,(34,29)),(26,25)),23))),20)),(((22,21),19),((27,(((18,17),16),(14,13))),((11,(12,(8,(4,(5,(7,2)))))),(10,(9,(6,(15,3))))))),1);
   tree tree_522 [p = 0.000, P = 0.028] = [&W 0.000037] (((((32,31),(28,24)),(((30,29),((34,33),(26,25))),23)),(35,20)),(((22,21),19),((27,(((18,17),16),(14,13))),((11,(12,(8,(4,(5,(7,2)))))),(10,(9,(6,(15,3))))))),1);
   tree tree_523 [p = 0.000, P = 0.028] = [&W 0.000037] ((35,((((32,31),(28,24)),(((30,(33,29)),(34,(26,25))),23)),20)),(((22,21),19),((27,(((18,17),16),(14,13))),((11,(12,(8,(4,(5,(7,2)))))),(10,(9,(6,(15,3))))))),1);
   tree tree_524 [p = 0.000, P = 0.028] = [&W 0.000037] ((35,(((((32,31),28),(34,24)),(((33,(30,29)),(26,25)),23)),20)),(((22,21),19),((27,(((18,17),16),(14,13))),((11,(12,(8,(4,(5,(7,2)))))),(10,(9,(6,(15,3))))))),1);
   tree tree_525 [p = 0.000, P = 0.028] = [&W 0.000037] (((33,((((34,30),29),(28,(32,(31,24)))),((26,25),23))),(35,20)),(((22,21),19),((27,(((18,17),16),(14,13))),((11,(12,(8,(4,(5,(7,2)))))),(10,(9,(6,(15,3))))))),1);
   tree tree_526 [p = 0.000, P = 0.028] = [&W 0.000037] ((((34,((30,29),(28,(31,(32,24))))),((33,(26,25)),23)),(35,20)),(((22,21),19),((27,(((18,17),16),(14,13))),((11,(12,(8,(4,(5,(7,2)))))),(10,(9,(6,(15,3))))))),1);
   tree tree_527 [p = 0.000, P = 0.028] = [&W 0.000037] (((((33,(30,(34,29))),(28,(31,(32,24)))),((26,25),23)),(35,20)),(((22,21),19),((27,(((18,17),16),(14,13))),((11,(12,(8,(4,(5,(7,2)))))),(10,(9,(6,(15,3))))))),1);
   tree tree_528 [p = 0.000, P = 0.028] = [&W 0.000037] ((((((33,30),29),(((32,31),28),(34,24))),((26,25),23)),(35,20)),(((22,21),19),((27,(((18,17),16),(14,13))),((11,(12,(8,(4,(5,(7,2)))))),(10,(9,(6,(15,3))))))),1);
   tree tree_529 [p = 0.000, P = 0.028] = [&W 0.000037] ((35,((((34,((33,30),29)),(((32,31),28),24)),((26,25),23)),20)),(((22,21),19),((27,(((18,17),16),(14,13))),((11,(12,(8,(4,(5,(7,2)))))),(10,(9,(6,(15,3))))))),1);
   tree tree_530 [p = 0.000, P = 0.028] = [&W 0.000037] ((((((33,30),29),(28,((32,31),24))),(((34,26),25),23)),(35,20)),(((22,21),19),((27,(((18,17),16),(14,13))),((11,(12,(8,(4,(5,(7,2)))))),(10,(9,(6,(15,3))))))),1);
   tree tree_531 [p = 0.000, P = 0.029] = [&W 0.000037] (((33,((((32,31),28),(34,24)),(30,((29,(26,25)),23)))),(35,20)),(((22,21),19),((27,(((18,17),16),(14,13))),((11,(12,(8,(4,(5,(7,2)))))),(10,(9,(6,(15,3))))))),1);
   tree tree_532 [p = 0.000, P = 0.029] = [&W 0.000037] (((((32,31),(28,24)),(30,((33,(29,(34,(26,25)))),23))),(35,20)),(((22,21),19),((27,(((18,17),16),(14,13))),((11,(12,(8,(4,(5,(7,2)))))),(10,(9,(6,(15,3))))))),1);
   tree tree_533 [p = 0.000, P = 0.029] = [&W 0.000037] ((((31,(28,(32,24))),(((34,30),((33,29),(26,25))),23)),(35,20)),(((22,21),19),((27,(((18,17),16),(14,13))),((11,(12,(8,(4,(5,(7,2)))))),(10,(9,(6,(15,3))))))),1);
   tree tree_534 [p = 0.000, P = 0.029] = [&W 0.000037] ((((34,33),(((32,31),(28,24)),((30,(29,(26,25))),23))),(35,20)),(((22,21),19),((27,(((18,17),16),(14,13))),((11,(12,(8,(4,(5,(7,2)))))),(10,(9,(6,(15,3))))))),1);
   tree tree_535 [p = 0.000, P = 0.029] = [&W 0.000037] ((35,((33,(((32,31),(28,24)),(((34,30),(29,(26,25))),23))),20)),(((22,21),19),((27,(((18,17),16),(14,13))),((11,(12,(8,(4,(5,(7,2)))))),(10,(9,(6,(15,3))))))),1);
   tree tree_536 [p = 0.000, P = 0.029] = [&W 0.000037] ((35,(((31,(32,(28,24))),(((30,29),(34,(33,(26,25)))),23)),20)),(((22,21),19),((27,(((18,17),16),(14,13))),((11,(12,(8,(4,(5,(7,2)))))),(10,(9,(6,(15,3))))))),1);
   tree tree_537 [p = 0.000, P = 0.029] = [&W 0.000037] (((((31,(32,28)),24),(((34,33),(26,25)),(29,(30,23)))),(35,20)),(((22,21),19),(27,((((18,17),16),(14,13)),((11,(12,(8,(4,(5,(7,2)))))),(10,(9,(6,(15,3)))))))),1);
   tree tree_538 [p = 0.000, P = 0.029] = [&W 0.000037] (((34,(((32,31),(28,24)),((33,(26,25)),(30,(29,23))))),(35,20)),(((22,21),19),((((18,17),16),(14,13)),((11,(12,(8,(4,(5,(7,2)))))),(27,(10,(9,(6,(15,3)))))))),1);
   tree tree_539 [p = 0.000, P = 0.029] = [&W 0.000037] (((((33,30),29),(34,(24,((26,((32,28),(31,25))),23)))),(35,20)),(((22,21),19),((((18,17),16),(14,13)),((11,(12,(8,(4,(5,(7,2)))))),(27,(10,(9,(6,(15,3)))))))),1);
   tree tree_540 [p = 0.000, P = 0.029] = [&W 0.000037] ((35,(((28,((32,31),24)),((26,25),((30,(34,29)),(33,23)))),20)),(((22,21),19),(27,((((18,17),16),(14,13)),((11,(12,(8,(4,(5,(7,2)))))),(10,(9,(6,(15,3)))))))),1);
   tree tree_541 [p = 0.000, P = 0.029] = [&W 0.000037] (((((34,33),((32,28),(31,24))),((26,25),((30,29),23))),(35,20)),(((22,21),19),(27,((((18,17),16),(14,13)),((11,(12,(8,(4,(5,(7,2)))))),(10,(9,(6,(15,3)))))))),1);
   tree tree_542 [p = 0.000, P = 0.029] = [&W 0.000037] ((((28,(31,(32,24))),(((34,33),(26,25)),((30,29),23))),(35,20)),(((22,21),19),(27,((((18,17),16),(14,13)),((11,(12,(8,(4,(5,(7,2)))))),(10,(9,(6,(15,3)))))))),1);
   tree tree_543 [p = 0.000, P = 0.029] = [&W 0.000037] ((35,(((34,24),((((30,29),28),(31,(32,(26,25)))),(33,23))),20)),(((22,21),19),((((18,17),16),(14,13)),((11,(12,(8,(4,(5,(7,2)))))),(10,(27,(9,(6,(15,3)))))))),1);
   tree tree_544 [p = 0.000, P = 0.029] = [&W 0.000037] ((35,((((34,33),(((32,31),28),24)),((26,25),23)),(30,(29,20)))),(((22,21),19),((((18,17),16),(14,13)),((11,(12,(8,(4,(5,(7,2)))))),(27,(10,(9,(6,(15,3)))))))),1);
   tree tree_545 [p = 0.000, P = 0.029] = [&W 0.000037] ((((30,(33,29)),(24,((28,(31,(26,(32,25)))),(34,23)))),(35,20)),(((22,21),19),((((18,17),16),(14,13)),((11,(12,(8,(4,(5,(7,2)))))),(10,(27,(9,(6,(15,3)))))))),1);
   tree tree_546 [p = 0.000, P = 0.029] = [&W 0.000037] ((((34,((33,(30,29)),24)),((26,25),(((32,31),28),23))),(35,20)),(((22,21),19),(27,((((18,17),16),(14,13)),((11,(12,(8,(4,(5,(7,2)))))),(10,(9,(6,(15,3)))))))),1);
   tree tree_547 [p = 0.000, P = 0.029] = [&W 0.000037] (((((34,30),(33,29)),(24,((((32,31),(28,26)),25),23))),(35,20)),(((22,21),19),((((18,17),16),(14,13)),((11,(12,(8,(4,(5,(7,2)))))),(27,(10,(9,(6,(15,3)))))))),1);
   tree tree_548 [p = 0.000, P = 0.029] = [&W 0.000037] ((((30,29),(24,(33,(34,(((32,31),(26,(28,25))),23))))),(35,20)),(((22,21),19),((((18,17),16),(14,13)),((11,(12,(8,(4,(5,(7,2)))))),(10,(27,(9,(6,(15,3)))))))),1);
   tree tree_549 [p = 0.000, P = 0.029] = [&W 0.000037] ((((28,((32,31),24)),((26,25),(((34,30),(33,29)),23))),(35,20)),(((22,21),19),(27,((((18,17),16),(14,13)),((11,(12,(8,(4,(5,(7,2)))))),(10,(9,(6,(15,3)))))))),1);
   tree tree_550 [p = 0.000, P = 0.029] = [&W 0.000037] (((((32,31),(28,24)),(34,((33,(26,25)),(30,(29,23))))),(35,20)),(((22,21),19),(27,((((18,17),16),(14,13)),((11,(12,(8,(4,(5,(7,2)))))),(10,(9,(6,(15,3)))))))),1);
   tree tree_551 [p = 0.000, P = 0.029] = [&W 0.000037] ((35,((((32,31),(28,24)),((26,25),(((33,30),(34,29)),23))),20)),(((22,21),19),(27,((((18,17),16),(14,13)),((11,(12,(8,(4,(5,(7,2)))))),(10,(9,(6,(15,3)))))))),1);
   tree tree_552 [p = 0.000, P = 0.029] = [&W 0.000037] ((35,((34,(((32,31),(28,24)),((26,25),(((33,30),29),23)))),20)),(((22,21),19),(27,((((18,17),16),(14,13)),((11,(12,(8,(4,(5,(7,2)))))),(10,(9,(6,(15,3)))))))),1);
   tree tree_553 [p = 0.000, P = 0.029] = [&W 0.000037] ((((35,33),((31,(32,(28,24))),((26,(34,25)),(30,(29,23))))),20),(((22,21),19),(27,((((18,17),16),(14,13)),((11,(12,(8,(4,(5,(7,2)))))),(10,(9,(6,(15,3)))))))),1);
   tree tree_554 [p = 0.000, P = 0.029] = [&W 0.000037] ((((((32,31),28),24),(((33,30),(26,(34,25))),(29,23))),(35,20)),(((22,21),19),(27,((((18,17),16),(14,13)),((11,(12,(8,(4,(5,(7,2)))))),(10,(9,(6,(15,3)))))))),1);
   tree tree_555 [p = 0.000, P = 0.029] = [&W 0.000037] (((33,(34,((((32,31),28),24),((26,25),(30,(29,23)))))),(35,20)),(((22,21),19),(27,((((18,17),16),(14,13)),((11,(12,(8,(4,(5,(7,2)))))),(10,(9,(6,(15,3)))))))),1);
   tree tree_556 [p = 0.000, P = 0.029] = [&W 0.000037] ((((28,((32,31),24)),((34,(26,25)),((30,29),(33,23)))),(35,20)),(((22,21),19),(27,((((18,17),16),(14,13)),((11,(12,(8,(4,(5,(7,2)))))),(10,(9,(6,(15,3)))))))),1);
   tree tree_557 [p = 0.000, P = 0.029] = [&W 0.000037] (((34,((((32,31),28),24),((26,25),((30,29),(33,23))))),(35,20)),(((22,21),19),(27,((((18,17),16),(14,13)),((11,(12,(8,(4,(5,(7,2)))))),(10,(9,(6,(15,3)))))))),1);
   tree tree_558 [p = 0.000, P = 0.030] = [&W 0.000037] (((34,((28,((32,31),24)),((26,25),(33,((30,29),23))))),(35,20)),(((22,21),19),(27,((((18,17),16),(14,13)),((11,(12,(8,(4,(5,(7,2)))))),(10,(9,(6,(15,3)))))))),1);
   tree tree_559 [p = 0.000, P = 0.030] = [&W 0.000037] (((((32,31),(28,24)),(((34,33),(26,25)),((30,29),23))),(35,20)),(((22,21),19),(27,((((18,17),16),(14,13)),((11,(12,(8,(4,(5,(7,2)))))),(10,(9,(6,(15,3)))))))),1);
   tree tree_560 [p = 0.000, P = 0.030] = [&W 0.000037] (((((32,28),((34,31),24)),((26,25),(33,((30,29),23)))),(35,20)),(((22,21),19),(27,((((18,17),16),(14,13)),((11,(12,(8,(4,(5,(7,2)))))),(10,(9,(6,(15,3)))))))),1);
   tree tree_561 [p = 0.000, P = 0.030] = [&W 0.000037] ((((((32,31),28),24),((33,(34,(26,25))),((30,29),23))),(35,20)),(((22,21),19),(27,((((18,17),16),(14,13)),((11,(12,(8,(4,(5,(7,2)))))),(10,(9,(6,(15,3)))))))),1);
   tree tree_562 [p = 0.000, P = 0.030] = [&W 0.000037] ((((30,29),(33,(24,(((32,(31,28)),(26,25)),(34,23))))),(35,20)),(((22,21),19),((((18,17),16),(14,13)),((11,(12,(8,(4,(5,(7,2)))))),(10,(27,(9,(6,(15,3)))))))),1);
   tree tree_563 [p = 0.000, P = 0.030] = [&W 0.000037] ((((34,(30,29)),(((31,(32,28)),24),((26,25),(33,23)))),(35,20)),(((22,21),19),((((18,17),16),(14,13)),((11,(12,(8,(4,(5,(7,2)))))),(10,(27,(9,(6,(15,3)))))))),1);
   tree tree_564 [p = 0.000, P = 0.030] = [&W 0.000037] ((35,(((28,((32,31),24)),((34,(30,29)),((26,(33,25)),23))),20)),(((22,21),19),((((18,17),16),(14,13)),((11,(12,(8,(4,(5,(7,2)))))),(10,(27,(9,(6,(15,3)))))))),1);
   tree tree_565 [p = 0.000, P = 0.030] = [&W 0.000037] (((33,(((32,31),(28,24)),((34,(30,29)),((26,25),23)))),(35,20)),(((22,21),19),((((18,17),16),(14,13)),((11,(12,(8,(4,(5,(7,2)))))),(10,(27,(9,(6,(15,3)))))))),1);
   tree tree_566 [p = 0.000, P = 0.030] = [&W 0.000037] ((35,((((32,31),(28,24)),(((30,29),(26,25)),(33,23))),(34,20))),(((22,21),19),((((18,17),16),(14,13)),((11,(12,(8,(4,(5,(7,2)))))),(10,(27,(9,(6,(15,3)))))))),1);
   tree tree_567 [p = 0.000, P = 0.030] = [&W 0.000037] ((((34,((32,31),(28,24))),(((30,(33,29)),(26,25)),23)),(35,20)),(((22,21),19),((((18,17),16),(14,13)),((11,(12,(8,(4,(5,(7,2)))))),(10,(27,(9,(6,(15,3)))))))),1);
   tree tree_568 [p = 0.000, P = 0.030] = [&W 0.000037] ((35,((((32,31),(28,24)),(((30,(33,29)),(34,(26,25))),23)),20)),(((22,21),19),((((18,17),16),(14,13)),((11,(12,(8,(4,(5,(7,2)))))),(10,(27,(9,(6,(15,3)))))))),1);
   tree tree_569 [p = 0.000, P = 0.030] = [&W 0.000037] ((((28,((32,31),24)),(((30,(34,29)),(33,(26,25))),23)),(35,20)),(((22,21),19),((((18,17),16),(14,13)),((11,(12,(8,(4,(5,(7,2)))))),(10,(27,(9,(6,(15,3)))))))),1);
   tree tree_570 [p = 0.000, P = 0.030] = [&W 0.000037] ((35,(((34,((31,(32,28)),24)),(((30,29),(33,(26,25))),23)),20)),(((22,21),19),((((18,17),16),(14,13)),((11,(12,(8,(4,(5,(7,2)))))),(10,(27,(9,(6,(15,3)))))))),1);
   tree tree_571 [p = 0.000, P = 0.030] = [&W 0.000037] (((((32,31),(28,24)),(33,((34,(30,29)),((26,25),23)))),(35,20)),(((22,21),19),((((18,17),16),(14,13)),((11,(12,(8,(4,(5,(7,2)))))),(10,(27,(9,(6,(15,3)))))))),1);
   tree tree_572 [p = 0.000, P = 0.030] = [&W 0.000037] ((((31,(32,(28,24))),((30,29),((26,25),(34,(33,23))))),(35,20)),(((22,21),19),((((18,17),16),(14,13)),((11,(12,(8,(4,(5,(7,2)))))),(10,(27,(9,(6,(15,3)))))))),1);
   tree tree_573 [p = 0.000, P = 0.030] = [&W 0.000037] ((((34,(((32,31),28),24)),(((30,29),(33,(26,25))),23)),(35,20)),(((22,21),19),((((18,17),16),(14,13)),((11,(12,(8,(4,(5,(7,2)))))),(10,(27,(9,(6,(15,3)))))))),1);
   tree tree_574 [p = 0.000, P = 0.030] = [&W 0.000037] ((((((32,31),28),24),((((34,(33,30)),29),(26,25)),23)),(35,20)),(((22,21),19),((((18,17),16),(14,13)),((11,(12,(8,(4,(5,(7,2)))))),(10,(27,(9,(6,(15,3)))))))),1);
   tree tree_575 [p = 0.000, P = 0.030] = [&W 0.000037] ((35,((((30,29),((31,(32,28)),(34,24))),((33,(26,25)),23)),20)),(((22,21),19),((((18,17),16),(14,13)),((11,(12,(8,(4,(5,(7,2)))))),(10,(27,(9,(6,(15,3)))))))),1);
   tree tree_576 [p = 0.000, P = 0.030] = [&W 0.000037] ((35,((((32,31),28),(24,((30,29),(34,((33,(26,25)),23))))),20)),(((22,21),19),((((18,17),16),(14,13)),((11,(12,(8,(4,(5,(7,2)))))),(10,(27,(9,(6,(15,3)))))))),1);
   tree tree_577 [p = 0.000, P = 0.030] = [&W 0.000037] ((35,((33,((((34,30),29),((32,31),(28,24))),((26,25),23))),20)),(((22,21),19),((((18,17),16),(14,13)),((11,(12,(8,(4,(5,(7,2)))))),(10,(27,(9,(6,(15,3)))))))),1);
   tree tree_578 [p = 0.000, P = 0.030] = [&W 0.000037] (((((34,30),(33,29)),(24,(((32,31),(26,(28,25))),23))),(35,20)),(((22,21),19),((((18,17),16),(14,13)),((11,(12,(8,(4,(5,(7,2)))))),(10,(27,(9,(6,(15,3)))))))),1);
   tree tree_579 [p = 0.000, P = 0.030] = [&W 0.000037] (((33,((30,(29,28)),((31,(32,24)),((34,(26,25)),23)))),(35,20)),(((22,21),19),((((18,17),16),(14,13)),((11,(12,(8,(4,(5,(7,2)))))),(10,(27,(9,(6,(15,3)))))))),1);
   tree tree_580 [p = 0.000, P = 0.030] = [&W 0.000037] ((35,((24,((((32,31),28),(33,(34,(26,25)))),23)),(30,(29,20)))),(((22,21),19),((((18,17),16),(14,13)),((11,(12,(8,(4,(5,(7,2)))))),(10,(27,(9,(6,(15,3)))))))),1);
   tree tree_581 [p = 0.000, P = 0.030] = [&W 0.000037] ((35,((33,(24,((28,(32,(31,(26,25)))),(((34,30),29),23)))),20)),(((22,21),19),((((18,17),16),(14,13)),((11,(12,(8,(4,(5,(7,2)))))),(10,(27,(9,(6,(15,3)))))))),1);
   tree tree_582 [p = 0.000, P = 0.030] = [&W 0.000037] (((33,((31,(28,(32,24))),((((34,30),29),(26,25)),23))),(35,20)),(((22,21),19),((((18,17),16),(14,13)),((11,(12,(8,(4,(5,(7,2)))))),(10,(27,(9,(6,(15,3)))))))),1);
   tree tree_583 [p = 0.000, P = 0.030] = [&W 0.000037] ((35,((((32,31),(28,24)),((33,(34,(29,(30,(26,25))))),23)),20)),(((22,21),19),((((18,17),16),(14,13)),((11,(12,(8,(4,(5,(7,2)))))),(10,(27,(9,(6,(15,3)))))))),1);
   tree tree_584 [p = 0.000, P = 0.030] = [&W 0.000037] (((((34,(30,29)),(31,(28,(32,24)))),((26,25),(33,23))),(35,20)),(((22,21),19),((((18,17),16),(14,13)),((11,(12,(8,(4,(5,(7,2)))))),(10,(27,(9,(6,(15,3)))))))),1);
   tree tree_585 [p = 0.000, P = 0.030] = [&W 0.000037] ((((((34,30),29),(31,(32,(28,24)))),((33,(26,25)),23)),(35,20)),(((22,21),19),((((18,17),16),(14,13)),((11,(12,(8,(4,(5,(7,2)))))),(10,(27,(9,(6,(15,3)))))))),1);
   tree tree_586 [p = 0.000, P = 0.031] = [&W 0.000037] ((35,((34,(((30,(33,29)),(31,(32,(28,24)))),((26,25),23))),20)),(((22,21),19),((((18,17),16),(14,13)),((11,(12,(8,(4,(5,(7,2)))))),(10,(27,(9,(6,(15,3)))))))),1);
   tree tree_587 [p = 0.000, P = 0.031] = [&W 0.000037] ((((30,(33,29)),((34,(28,((32,31),24))),((26,25),23))),(35,20)),(((22,21),19),((((18,17),16),(14,13)),((11,(12,(8,(4,(5,(7,2)))))),(10,(27,(9,(6,(15,3)))))))),1);
   tree tree_588 [p = 0.000, P = 0.031] = [&W 0.000037] ((((34,(31,(32,(28,24)))),((26,(33,25)),(30,(29,23)))),(35,20)),(((22,21),19),(27,((((18,17),16),(14,13)),((11,(12,(8,(4,(5,(7,2)))))),(10,(9,(6,(15,3)))))))),1);
   tree tree_589 [p = 0.000, P = 0.031] = [&W 0.000037] ((((28,(31,(32,24))),(((34,33),(30,29)),((26,25),23))),(35,20)),(((22,21),19),(27,((((18,17),16),(14,13)),((11,(12,(8,(4,(5,(7,2)))))),(10,(9,(6,(15,3)))))))),1);
   tree tree_590 [p = 0.000, P = 0.031] = [&W 0.000037] ((35,(((30,29),(((32,31),(28,24)),(34,(33,((26,25),23))))),20)),(((22,21),19),(27,((((18,17),16),(14,13)),((11,(12,(8,(4,(5,(7,2)))))),(10,(9,(6,(15,3)))))))),1);
   tree tree_591 [p = 0.000, P = 0.031] = [&W 0.000037] (((33,(30,(29,((((32,31),28),24),((34,(26,25)),23))))),(35,20)),(((22,21),19),(27,((((18,17),16),(14,13)),((11,(12,(8,(4,(5,(7,2)))))),(10,(9,(6,(15,3)))))))),1);
   tree tree_592 [p = 0.000, P = 0.031] = [&W 0.000037] ((((((32,31),28),24),((30,(34,29)),((26,(33,25)),23))),(35,20)),(((22,21),19),(27,((((18,17),16),(14,13)),((11,(12,(8,(4,(5,(7,2)))))),(10,(9,(6,(15,3)))))))),1);
   tree tree_593 [p = 0.000, P = 0.031] = [&W 0.000037] ((35,(((28,((32,31),24)),(((34,(33,30)),29),((26,25),23))),20)),(((22,21),19),(27,((((18,17),16),(14,13)),((11,(12,(8,(4,(5,(7,2)))))),(10,(9,(6,(15,3)))))))),1);
   tree tree_594 [p = 0.000, P = 0.031] = [&W 0.000037] ((((33,(30,(34,29))),((31,(28,(32,24))),((26,25),23))),(35,20)),(((22,21),19),(27,((((18,17),16),(14,13)),((11,(12,(8,(4,(5,(7,2)))))),(10,(9,(6,(15,3)))))))),1);
   tree tree_595 [p = 0.000, P = 0.031] = [&W 0.000037] ((((33,(34,(30,29))),((31,(32,(28,24))),((26,25),23))),(35,20)),(((22,21),19),(27,((((18,17),16),(14,13)),((11,(12,(8,(4,(5,(7,2)))))),(10,(9,(6,(15,3)))))))),1);
   tree tree_596 [p = 0.000, P = 0.031] = [&W 0.000037] (((((34,30),29),(33,(((32,31),(28,24)),((26,25),23)))),(35,20)),(((22,21),19),(27,((((18,17),16),(14,13)),((11,(12,(8,(4,(5,(7,2)))))),(10,(9,(6,(15,3)))))))),1);
   tree tree_597 [p = 0.000, P = 0.031] = [&W 0.000037] ((((30,(34,(33,29))),(((32,31),(28,24)),((26,25),23))),(35,20)),(((22,21),19),(27,((((18,17),16),(14,13)),((11,(12,(8,(4,(5,(7,2)))))),(10,(9,(6,(15,3)))))))),1);
   tree tree_598 [p = 0.000, P = 0.031] = [&W 0.000037] ((((35,33),((28,(31,(32,24))),(34,((30,29),((26,25),23))))),20),(((22,21),19),(27,((((18,17),16),(14,13)),((11,(12,(8,(4,(5,(7,2)))))),(10,(9,(6,(15,3)))))))),1);
   tree tree_599 [p = 0.000, P = 0.031] = [&W 0.000037] ((((28,(31,(32,24))),((30,29),((26,25),((34,33),23)))),(35,20)),(((22,21),19),(27,((((18,17),16),(14,13)),((11,(12,(8,(4,(5,(7,2)))))),(10,(9,(6,(15,3)))))))),1);
   tree tree_600 [p = 0.000, P = 0.031] = [&W 0.000037] ((((34,(28,(31,(32,24)))),(((33,30),29),((26,25),23))),(35,20)),(((22,21),19),(27,((((18,17),16),(14,13)),((11,(12,(8,(4,(5,(7,2)))))),(10,(9,(6,(15,3)))))))),1);
   tree tree_601 [p = 0.000, P = 0.031] = [&W 0.000037] ((((34,(((32,31),28),24)),((30,29),((26,25),(33,23)))),(35,20)),(((22,21),19),(27,((((18,17),16),(14,13)),((11,(12,(8,(4,(5,(7,2)))))),(10,(9,(6,(15,3)))))))),1);
   tree tree_602 [p = 0.000, P = 0.031] = [&W 0.000037] (((33,(34,(((32,31),(28,24)),((30,29),((26,25),23))))),(35,20)),(((22,21),19),(27,((((18,17),16),(14,13)),((11,(12,(8,(4,(5,(7,2)))))),(10,(9,(6,(15,3)))))))),1);
   tree tree_603 [p = 0.000, P = 0.031] = [&W 0.000037] (((33,(((32,31),(28,24)),(34,((30,29),((26,25),23))))),(35,20)),(((22,21),19),(27,((((18,17),16),(14,13)),((11,(12,(8,(4,(5,(7,2)))))),(10,(9,(6,(15,3)))))))),1);
   tree tree_604 [p = 0.000, P = 0.031] = [&W 0.000037] (((35,((34,33),(((32,31),(28,24)),((30,29),((26,25),23))))),20),(((22,21),19),(27,((((18,17),16),(14,13)),((11,(12,(8,(4,(5,(7,2)))))),(10,(9,(6,(15,3)))))))),1);
   tree tree_605 [p = 0.000, P = 0.031] = [&W 0.000037] ((35,((((32,31),(28,24)),(((34,30),29),((33,(26,25)),23))),20)),(((22,21),19),(27,((((18,17),16),(14,13)),((11,(12,(8,(4,(5,(7,2)))))),(10,(9,(6,(15,3)))))))),1);
   tree tree_606 [p = 0.000, P = 0.031] = [&W 0.000037] (((((32,31),(28,24)),((34,((33,30),29)),((26,25),23))),(35,20)),(((22,21),19),(27,((((18,17),16),(14,13)),((11,(12,(8,(4,(5,(7,2)))))),(10,(9,(6,(15,3)))))))),1);
   tree tree_607 [p = 0.000, P = 0.031] = [&W 0.000037] ((((34,((32,31),(28,24))),(((33,30),29),((26,25),23))),(35,20)),(((22,21),19),(27,((((18,17),16),(14,13)),((11,(12,(8,(4,(5,(7,2)))))),(10,(9,(6,(15,3)))))))),1);
   tree tree_608 [p = 0.000, P = 0.031] = [&W 0.000037] ((35,(((((32,31),28),24),((30,((34,33),29)),((26,25),23))),20)),(((22,21),19),(27,((((18,17),16),(14,13)),((11,(12,(8,(4,(5,(7,2)))))),(10,(9,(6,(15,3)))))))),1);
   tree tree_609 [p = 0.000, P = 0.031] = [&W 0.000037] ((((34,((32,31),(28,24))),((30,29),((26,25),(33,23)))),(35,20)),(((22,21),19),(27,((((18,17),16),(14,13)),((11,(12,(8,(4,(5,(7,2)))))),(10,(9,(6,(15,3)))))))),1);
   tree tree_610 [p = 0.000, P = 0.031] = [&W 0.000037] ((((((32,31),28),24),((30,29),((26,(34,25)),(33,23)))),(35,20)),(((22,21),19),(27,((((18,17),16),(14,13)),((11,(12,(8,(4,(5,(7,2)))))),(10,(9,(6,(15,3)))))))),1);
   tree tree_611 [p = 0.000, P = 0.031] = [&W 0.000037] (((((32,31),(28,24)),(((33,(34,30)),29),((26,25),23))),(35,20)),(((22,21),19),(27,((((18,17),16),(14,13)),((11,(12,(8,(4,(5,(7,2)))))),(10,(9,(6,(15,3)))))))),1);
   tree tree_612 [p = 0.000, P = 0.031] = [&W 0.000037] ((35,((33,((30,29),(((34,((32,31),28)),24),((26,25),23)))),20)),(((22,21),19),(27,((((18,17),16),(14,13)),((11,(12,(8,(4,(5,(7,2)))))),(10,(9,(6,(15,3)))))))),1);
   tree tree_613 [p = 0.000, P = 0.032] = [&W 0.000037] ((((28,((32,31),24)),((34,((33,30),29)),((26,25),23))),(35,20)),(((22,21),19),(27,((((18,17),16),(14,13)),((11,(12,(8,(4,(5,(7,2)))))),(10,(9,(6,(15,3)))))))),1);
   tree tree_614 [p = 0.000, P = 0.032] = [&W 0.000037] (((((34,(33,30)),29),(((32,31),(28,24)),((26,25),23))),(35,20)),(((22,21),19),(27,((((18,17),16),(14,13)),((11,(12,(8,(4,(5,(7,2)))))),(10,(9,(6,(15,3)))))))),1);
   tree tree_615 [p = 0.000, P = 0.032] = [&W 0.000037] ((((((32,31),28),((30,29),(34,24))),((33,(26,25)),23)),(35,20)),(((22,21),19),(27,((((18,17),16),(14,13)),((11,(12,(8,(4,(5,(7,2)))))),(10,(9,(6,(15,3)))))))),1);
   tree tree_616 [p = 0.000, P = 0.032] = [&W 0.000037] ((((34,33),((((32,29),(30,28)),(31,24)),((26,25),23))),(35,20)),(((22,21),19),(27,((((18,17),16),(14,13)),((11,(12,(8,(4,(5,(7,2)))))),(10,(9,(6,(15,3)))))))),1);
   tree tree_617 [p = 0.000, P = 0.032] = [&W 0.000037] (((((29,(30,28)),(31,(32,24))),(34,((26,25),(33,23)))),(35,20)),(((22,21),19),(27,((((18,17),16),(14,13)),((11,(12,(8,(4,(5,(7,2)))))),(10,(9,(6,(15,3)))))))),1);
   tree tree_618 [p = 0.000, P = 0.032] = [&W 0.000037] ((35,((((30,(29,28)),(31,(32,24))),(34,((26,25),(33,23)))),20)),(((22,21),19),(27,((((18,17),16),(14,13)),((11,(12,(8,(4,(5,(7,2)))))),(10,(9,(6,(15,3)))))))),1);
   tree tree_619 [p = 0.000, P = 0.032] = [&W 0.000037] ((((((30,29),28),((32,31),24)),((26,25),(34,(33,23)))),(35,20)),(((22,21),19),(27,((((18,17),16),(14,13)),((11,(12,(8,(4,(5,(7,2)))))),(10,(9,(6,(15,3)))))))),1);
   tree tree_620 [p = 0.000, P = 0.032] = [&W 0.000037] ((((((30,(32,29)),28),(31,24)),((34,33),((26,25),23))),(35,20)),(((22,21),19),(27,((((18,17),16),(14,13)),((11,(12,(8,(4,(5,(7,2)))))),(10,(9,(6,(15,3)))))))),1);
   tree tree_621 [p = 0.000, P = 0.032] = [&W 0.000037] (((((32,31),(28,24)),((26,25),(34,((30,29),(33,23))))),(35,20)),(((22,21),19),(27,((((18,17),16),(14,13)),((11,(12,(8,(4,(5,(7,2)))))),(10,(9,(6,(15,3)))))))),1);
   tree tree_622 [p = 0.000, P = 0.032] = [&W 0.000037] (((((34,31),(32,(28,24))),((33,30),((26,25),(29,23)))),(35,20)),(((22,21),19),(27,((((18,17),16),(14,13)),((11,(12,(8,(4,(5,(7,2)))))),(10,(9,(6,(15,3)))))))),1);
   tree tree_623 [p = 0.000, P = 0.032] = [&W 0.000037] ((((33,(28,((32,31),24))),((30,(34,(26,25))),(29,23))),(35,20)),(((22,21),19),(27,((((18,17),16),(14,13)),((11,(12,(8,(4,(5,(7,2)))))),(10,(9,(6,(15,3)))))))),1);
   tree tree_624 [p = 0.000, P = 0.032] = [&W 0.000037] ((((28,((30,29),(31,(32,24)))),((26,25),(33,(34,23)))),(35,20)),(((22,21),19),(27,((((18,17),16),(14,13)),((11,(12,(8,(4,(5,(7,2)))))),(10,(9,(6,(15,3)))))))),1);
   tree tree_625 [p = 0.000, P = 0.032] = [&W 0.000037] ((35,(((((32,31),28),((30,29),24)),((34,33),((26,25),23))),20)),(((22,21),19),(27,((((18,17),16),(14,13)),((11,(12,(8,(4,(5,(7,2)))))),(10,(9,(6,(15,3)))))))),1);
   tree tree_626 [p = 0.000, P = 0.032] = [&W 0.000037] (((((32,31),(28,24)),((26,25),((34,(33,29)),(30,23)))),(35,20)),(((22,21),19),(27,((((18,17),16),(14,13)),((11,(12,(8,(4,(5,(7,2)))))),(10,(9,(6,(15,3)))))))),1);
   tree tree_627 [p = 0.000, P = 0.032] = [&W 0.000037] ((((33,(31,((((32,30),29),28),24))),((26,(34,25)),23)),(35,20)),(((22,21),19),(27,((((18,17),16),(14,13)),((11,(12,(8,(4,(5,(7,2)))))),(10,(9,(6,(15,3)))))))),1);
   tree tree_628 [p = 0.000, P = 0.032] = [&W 0.000037] ((((33,(30,29)),((((32,31),28),(34,24)),((26,25),23))),(35,20)),(((22,21),19),(27,((((18,17),16),(14,13)),((11,(12,(8,(4,(5,(7,2)))))),(10,(9,(6,(15,3)))))))),1);
   tree tree_629 [p = 0.000, P = 0.032] = [&W 0.000037] ((35,(((30,(33,29)),(((31,(32,28)),24),((26,25),23))),(34,20))),(((22,21),19),(27,((((18,17),16),(14,13)),((11,(12,(8,(4,(5,(7,2)))))),(10,(9,(6,(15,3)))))))),1);
   tree tree_630 [p = 0.000, P = 0.032] = [&W 0.000037] ((((30,29),(((34,33),(((32,31),28),24)),((26,25),23))),(35,20)),(((22,21),19),(27,((((18,17),16),(14,13)),((11,(12,(8,(4,(5,(7,2)))))),(10,(9,(6,(15,3)))))))),1);
   tree tree_631 [p = 0.000, P = 0.032] = [&W 0.000037] (((((34,(33,30)),29),((31,((32,28),24)),((26,25),23))),(35,20)),(((22,21),19),(27,((((18,17),16),(14,13)),((11,(12,(8,(4,(5,(7,2)))))),(10,(9,(6,(15,3)))))))),1);
   tree tree_632 [p = 0.000, P = 0.032] = [&W 0.000037] ((((33,((34,30),29)),((((32,31),28),24),((26,25),23))),(35,20)),(((22,21),19),(27,((((18,17),16),(14,13)),((11,(12,(8,(4,(5,(7,2)))))),(10,(9,(6,(15,3)))))))),1);
   tree tree_633 [p = 0.000, P = 0.032] = [&W 0.000037] ((((33,(30,29)),(34,((((32,31),28),24),((26,25),23)))),(35,20)),(((22,21),19),(27,((((18,17),16),(14,13)),((11,(12,(8,(4,(5,(7,2)))))),(10,(9,(6,(15,3)))))))),1);
   tree tree_634 [p = 0.000, P = 0.032] = [&W 0.000037] ((((33,(30,29)),((28,24),((26,25),((32,31),(34,23))))),(35,20)),(((22,21),19),(27,((((18,17),16),(14,13)),((11,(12,(8,(4,(5,(7,2)))))),(10,(9,(6,(15,3)))))))),1);
   tree tree_635 [p = 0.000, P = 0.032] = [&W 0.000037] ((((34,(((32,30),(29,28)),(31,24))),((33,(26,25)),23)),(35,20)),(((22,21),19),(27,((((18,17),16),(14,13)),((11,(12,(8,(4,(5,(7,2)))))),(10,(9,(6,(15,3)))))))),1);
   tree tree_636 [p = 0.000, P = 0.032] = [&W 0.000037] (((33,(((31,((32,29),(30,28))),(34,24)),((26,25),23))),(35,20)),(((22,21),19),(27,((((18,17),16),(14,13)),((11,(12,(8,(4,(5,(7,2)))))),(10,(9,(6,(15,3)))))))),1);
   tree tree_637 [p = 0.000, P = 0.032] = [&W 0.000037] (((((33,30),29),((((32,31),28),(34,24)),((26,25),23))),(35,20)),(((22,21),19),(27,((((18,17),16),(14,13)),((11,(12,(8,(4,(5,(7,2)))))),(10,(9,(6,(15,3)))))))),1);
   tree tree_638 [p = 0.000, P = 0.032] = [&W 0.000037] (((((35,34),33),(((30,(29,28)),(31,(32,24))),((26,25),23))),20),(((22,21),19),(27,((((18,17),16),(14,13)),((11,(12,(8,(4,(5,(7,2)))))),(10,(9,(6,(15,3)))))))),1);
   tree tree_639 [p = 0.000, P = 0.032] = [&W 0.000037] ((35,(((((34,33),30),29),((28,((32,31),24)),((26,25),23))),20)),(((22,21),19),(27,((((18,17),16),(14,13)),((11,(12,(8,(4,(5,(7,2)))))),(10,(9,(6,(15,3)))))))),1);
   tree tree_640 [p = 0.000, P = 0.033] = [&W 0.000037] ((((34,(30,(33,29))),(24,(((32,28),(26,(31,25))),23))),(35,20)),(((22,21),19),((((18,17),16),(14,13)),(27,((11,(12,(8,(4,(5,(7,2)))))),(10,(9,(6,(15,3)))))))),1);
   tree tree_641 [p = 0.000, P = 0.033] = [&W 0.000037] ((((30,(34,(33,29))),(24,((28,(26,((32,31),25))),23))),(35,20)),(((22,21),19),((((18,17),16),(14,13)),(27,((11,(12,(8,(4,(5,(7,2)))))),(10,(9,(6,(15,3)))))))),1);
   tree tree_642 [p = 0.000, P = 0.033] = [&W 0.000037] ((35,(((33,(30,29)),(((32,31),28),((34,24),((26,25),23)))),20)),(((22,21),19),((((18,17),16),(14,13)),(27,((11,(12,(8,(4,(5,(7,2)))))),(10,(9,(6,(15,3)))))))),1);
   tree tree_643 [p = 0.000, P = 0.033] = [&W 0.000037] ((((30,29),(33,((34,24),(((32,31),(28,(26,25))),23)))),(35,20)),(((22,21),19),((((18,17),16),(14,13)),(27,((11,(12,(8,(4,(5,(7,2)))))),(10,(9,(6,(15,3)))))))),1);
   tree tree_644 [p = 0.000, P = 0.033] = [&W 0.000037] ((((30,29),(28,(34,(((32,31),24),((33,(26,25)),23))))),(35,20)),(((22,21),19),((((18,17),16),(14,13)),(27,((11,(12,(8,(4,(5,(7,2)))))),(10,(9,(6,(15,3)))))))),1);
   tree tree_645 [p = 0.000, P = 0.033] = [&W 0.000037] ((((33,(30,29)),((34,24),((31,(32,28)),((26,25),23)))),(35,20)),(((22,21),19),((((18,17),16),(14,13)),(27,((11,(12,(8,(4,(5,(7,2)))))),(10,(9,(6,(15,3)))))))),1);
   tree tree_646 [p = 0.000, P = 0.033] = [&W 0.000037] ((35,((33,(((32,31),(28,24)),(((30,(34,29)),(26,25)),23))),20)),(((22,21),19),((((18,17),16),(14,13)),(27,((11,(12,(8,(4,(5,(7,2)))))),(10,(9,(6,(15,3)))))))),1);
   tree tree_647 [p = 0.000, P = 0.033] = [&W 0.000037] (((((32,31),(28,24)),(((30,(34,(33,29))),(26,25)),23)),(35,20)),(((22,21),19),((((18,17),16),(14,13)),(27,((11,(12,(8,(4,(5,(7,2)))))),(10,(9,(6,(15,3)))))))),1);
   tree tree_648 [p = 0.000, P = 0.033] = [&W 0.000037] ((35,(((30,(34,(33,29))),((28,((32,31),24)),((26,25),23))),20)),(((22,21),19),((((18,17),16),(14,13)),(27,((11,(12,(8,(4,(5,(7,2)))))),(10,(9,(6,(15,3)))))))),1);
   tree tree_649 [p = 0.000, P = 0.033] = [&W 0.000037] ((35,(((34,33),(((31,(32,28)),24),((30,(29,(26,25))),23))),20)),(((22,21),19),((((18,17),16),(14,13)),(27,((11,(12,(8,(4,(5,(7,2)))))),(10,(9,(6,(15,3)))))))),1);
   tree tree_650 [p = 0.000, P = 0.033] = [&W 0.000037] ((((((34,30),29),(28,(31,(32,24)))),((26,25),(33,23))),(35,20)),(((22,21),19),((((18,17),16),(14,13)),(27,((11,(12,(8,(4,(5,(7,2)))))),(10,(9,(6,(15,3)))))))),1);
   tree tree_651 [p = 0.000, P = 0.033] = [&W 0.000037] (((33,(((30,(34,29)),((32,31),(28,24))),((26,25),23))),(35,20)),(((22,21),19),((((18,17),16),(14,13)),(27,((11,(12,(8,(4,(5,(7,2)))))),(10,(9,(6,(15,3)))))))),1);
   tree tree_652 [p = 0.000, P = 0.033] = [&W 0.000037] ((35,((33,((31,(34,24)),((29,(32,((30,28),(26,25)))),23))),20)),(((22,21),19),((((18,17),16),(14,13)),(27,((11,(12,(8,(4,(5,(7,2)))))),(10,(9,(6,(15,3)))))))),1);
   tree tree_653 [p = 0.000, P = 0.033] = [&W 0.000037] ((35,(((28,(31,(32,24))),((26,25),(33,((30,29),23)))),(34,20))),(((22,21),19),((((18,17),16),(14,13)),((11,(12,(8,(4,(5,(7,2)))))),(10,(9,(27,(6,(15,3)))))))),1);
   tree tree_654 [p = 0.000, P = 0.033] = [&W 0.000037] (((33,((34,(30,29)),(((32,28),(31,24)),((26,25),23)))),(35,20)),(((22,21),19),((((18,17),16),(14,13)),((11,(12,(8,(4,(5,(7,2)))))),(10,(9,(27,(6,(15,3)))))))),1);
   tree tree_655 [p = 0.000, P = 0.033] = [&W 0.000037] ((((((32,31),28),24),((34,(33,(26,25))),(30,(29,23)))),(35,20)),(((22,21),19),((((18,17),16),(14,13)),((11,(12,(8,(4,(5,(7,2)))))),(10,(9,(27,(6,(15,3)))))))),1);
   tree tree_656 [p = 0.000, P = 0.033] = [&W 0.000037] (((((33,(34,30)),29),((28,((32,31),24)),((26,25),23))),(35,20)),(((22,21),19),((((18,17),16),(14,13)),((11,(12,(8,(4,(5,(7,2)))))),(10,(9,(27,(6,(15,3)))))))),1);
   tree tree_657 [p = 0.000, P = 0.033] = [&W 0.000037] ((((34,(30,(33,29))),((32,(28,(31,24))),((26,25),23))),(35,20)),(((22,21),19),((((18,17),16),(14,13)),((11,(12,(8,(4,(5,(7,2)))))),(10,(9,(27,(6,(15,3)))))))),1);
   tree tree_658 [p = 0.000, P = 0.033] = [&W 0.000037] ((((34,33),((30,29),((((32,31),28),24),((26,25),23)))),(35,20)),(((22,21),19),((((18,17),16),(14,13)),((11,(12,(8,(4,(5,(7,2)))))),(10,(9,(27,(6,(15,3)))))))),1);
   tree tree_659 [p = 0.000, P = 0.033] = [&W 0.000037] ((((33,(30,29)),(34,(24,(((32,31),((28,26),25)),23)))),(35,20)),(((22,21),19),((((18,17),16),(14,13)),(27,((11,(12,(8,(4,(5,(7,2)))))),(10,(9,(6,(15,3)))))))),1);
   tree tree_660 [p = 0.000, P = 0.033] = [&W 0.000037] ((35,(((30,29),(33,(24,((((32,31),28),(34,(26,25))),23)))),20)),(((22,21),19),((((18,17),16),(14,13)),(27,((11,(12,(8,(4,(5,(7,2)))))),(10,(9,(6,(15,3)))))))),1);
   tree tree_661 [p = 0.000, P = 0.033] = [&W 0.000037] ((35,(((34,33),(24,((26,25),(((32,31),28),23)))),(29,(30,20)))),(((22,21),19),((((18,17),16),(14,13)),((11,(12,(8,(4,(5,(7,2)))))),(10,(9,(27,(6,(15,3)))))))),1);
   tree tree_662 [p = 0.000, P = 0.033] = [&W 0.000037] ((((34,33),(((32,31),(28,24)),((30,(26,25)),(29,23)))),(35,20)),(((22,21),19),((((18,17),16),(14,13)),((11,(12,(8,(4,(5,(7,2)))))),(10,(9,(27,(6,(15,3)))))))),1);
   tree tree_663 [p = 0.000, P = 0.033] = [&W 0.000037] (((33,(((32,28),(31,(34,24))),((26,25),(29,(30,23))))),(35,20)),(((22,21),19),((((18,17),16),(14,13)),((11,(12,(8,(4,(5,(7,2)))))),(10,(9,(27,(6,(15,3)))))))),1);
   tree tree_664 [p = 0.000, P = 0.033] = [&W 0.000037] (((((33,30),29),((34,24),((26,25),(((32,31),28),23)))),(35,20)),(((22,21),19),((((18,17),16),(14,13)),((11,(12,(8,(4,(5,(7,2)))))),(10,(9,(27,(6,(15,3)))))))),1);
   tree tree_665 [p = 0.000, P = 0.033] = [&W 0.000037] ((35,(((28,((32,31),24)),(((33,(34,30)),29),((26,25),23))),20)),(((22,21),19),((((18,17),16),(14,13)),(27,((11,(12,(8,(4,(5,(7,2)))))),(10,(9,(6,(15,3)))))))),1);
   tree tree_666 [p = 0.000, P = 0.033] = [&W 0.000037] (((((31,(32,28)),(34,24)),((33,(26,25)),((30,29),23))),(35,20)),(((22,21),19),((((18,17),16),(14,13)),(27,((11,(12,(8,(4,(5,(7,2)))))),(10,(9,(6,(15,3)))))))),1);
   tree tree_667 [p = 0.000, P = 0.034] = [&W 0.000037] ((((((32,31),28),(34,24)),((26,25),((30,(33,29)),23))),(35,20)),(((22,21),19),((((18,17),16),(14,13)),(27,((11,(12,(8,(4,(5,(7,2)))))),(10,(9,(6,(15,3)))))))),1);
   tree tree_668 [p = 0.000, P = 0.034] = [&W 0.000037] ((35,((33,(((34,(30,29)),((32,31),(28,24))),((26,25),23))),20)),(((22,21),19),((((18,17),16),(14,13)),((11,(12,(8,(4,(5,(7,2)))))),((27,10),(9,(6,(15,3))))))),1);
   tree tree_669 [p = 0.000, P = 0.034] = [&W 0.000037] (((34,((28,((30,29),((32,31),24))),((26,25),(33,23)))),(35,20)),(((22,21),19),((((18,17),16),(14,13)),(27,((11,(12,(8,(4,(5,(7,2)))))),(10,(9,(6,(15,3)))))))),1);
   tree tree_670 [p = 0.000, P = 0.034] = [&W 0.000037] (((33,((30,29),(((32,31),28),((34,24),((26,25),23))))),(35,20)),(((22,21),19),((((18,17),16),(14,13)),((11,(12,(8,(4,(5,(7,2)))))),(10,(9,((27,6),(15,3))))))),1);
   tree tree_671 [p = 0.000, P = 0.034] = [&W 0.000037] (((33,((30,29),((34,24),(((32,31),28),((26,25),23))))),(35,20)),(((22,21),19),((((18,17),16),(14,13)),((11,(12,(8,(4,(5,(7,2)))))),(10,(9,((27,6),(15,3))))))),1);
   tree tree_672 [p = 0.000, P = 0.034] = [&W 0.000037] ((((30,29),(33,(34,(24,((31,(32,28)),((26,25),23)))))),(27,(35,20))),(((22,21),19),((((18,17),16),(14,13)),((11,(12,(8,(4,(5,(7,2)))))),(10,(9,(6,(15,3))))))),1);
   tree tree_673 [p = 0.000, P = 0.034] = [&W 0.000037] ((((34,((30,29),(28,((32,(31,27)),24)))),(33,((26,25),23))),(35,20)),(((22,21),19),((((18,17),16),(14,13)),((11,(12,(8,(4,(5,(7,2)))))),(10,(9,(6,(15,3))))))),1);
   tree tree_674 [p = 0.000, P = 0.034] = [&W 0.000037] ((((34,(((32,31),(30,(29,28))),24)),(33,((26,25),23))),((35,27),20)),(((22,21),19),((((18,17),16),(14,13)),((11,(12,(8,(4,(5,(7,2)))))),(10,(9,(6,(15,3))))))),1);
   tree tree_675 [p = 0.000, P = 0.034] = [&W 0.000037] ((35,((24,(((34,33),(26,25)),((31,(32,28)),23))),(29,(30,20)))),(((22,21),19),((((18,17),16),(14,13)),(27,((11,(12,(8,(4,(5,(7,2)))))),(10,(9,(6,(15,3)))))))),1);
   tree tree_676 [p = 0.000, P = 0.034] = [&W 0.000037] ((((28,((35,(32,31)),24)),((26,25),23)),(((34,30),(33,29)),20)),(((22,21),19),((((18,17),16),(14,13)),(27,((11,(12,(8,(4,(5,(7,2)))))),(10,(9,(6,(15,3)))))))),1);
   tree tree_677 [p = 0.000, P = 0.034] = [&W 0.000037] ((35,(((((34,30),(33,29)),(28,(31,(32,24)))),((26,25),23)),(27,20))),(((22,21),19),((((18,17),16),(14,13)),((11,(12,(8,(4,(5,(7,2)))))),(10,(9,(6,(15,3))))))),1);
   tree tree_678 [p = 0.000, P = 0.034] = [&W 0.000037] ((((((32,31),28),24),(((34,33),30),((26,25),(29,23)))),(35,20)),(((22,21),19),((((18,17),16),(14,13)),(27,((11,(12,(8,(4,(5,(7,2)))))),(10,(9,(6,(15,3)))))))),1);
   tree tree_679 [p = 0.000, P = 0.034] = [&W 0.000037] (((35,34),((((32,31),(28,24)),((33,(30,29)),((26,25),23))),20)),(((22,21),19),((((18,17),16),(14,13)),(27,((11,(12,(8,(4,(5,(7,2)))))),(10,(9,(6,(15,3)))))))),1);
   tree tree_680 [p = 0.000, P = 0.034] = [&W 0.000037] ((35,(((30,(33,29)),((28,(32,(31,24))),((26,(34,25)),23))),20)),(((22,21),19),((((18,17),16),(14,13)),(27,((11,(12,(8,(4,(5,(7,2)))))),(10,(9,(6,(15,3)))))))),1);
   tree tree_681 [p = 0.000, P = 0.034] = [&W 0.000037] ((((33,(30,29)),((((32,31),28),24),(34,((26,25),23)))),(35,20)),(((22,21),19),((((18,17),16),(14,13)),(27,((11,(12,(8,(4,(5,(7,2)))))),(10,(9,(6,(15,3)))))))),1);
   tree tree_682 [p = 0.000, P = 0.034] = [&W 0.000037] ((((34,(((32,31),28),24)),(((30,29),(26,25)),(33,23))),(35,20)),(((22,21),19),((((18,17),16),(14,13)),(27,((11,(12,(8,(4,(5,(7,2)))))),(10,(9,(6,(15,3)))))))),1);
   tree tree_683 [p = 0.000, P = 0.034] = [&W 0.000037] ((35,(((31,(28,(32,24))),((((34,33),(30,29)),(26,25)),23)),20)),(((22,21),19),((((18,17),16),(14,13)),(27,((11,(12,(8,(4,(5,(7,2)))))),(10,(9,(6,(15,3)))))))),1);
   tree tree_684 [p = 0.000, P = 0.034] = [&W 0.000037] ((((28,((32,31),24)),((((34,(33,30)),29),(26,25)),23)),(35,20)),(((22,21),19),((((18,17),16),(14,13)),(27,((11,(12,(8,(4,(5,(7,2)))))),(10,(9,(6,(15,3)))))))),1);
   tree tree_685 [p = 0.000, P = 0.034] = [&W 0.000037] (((34,((30,(33,29)),((((32,31),28),24),((26,25),23)))),(35,20)),(((22,21),19),((((18,17),16),(14,13)),(27,((11,(12,(8,(4,(5,(7,2)))))),(10,(9,(6,(15,3)))))))),1);
   tree tree_686 [p = 0.000, P = 0.034] = [&W 0.000037] (((33,(((29,(30,28)),(31,(32,24))),((34,(26,25)),23))),(35,20)),(((22,21),19),((((18,17),16),(14,13)),(27,((11,(12,(8,(4,(5,(7,2)))))),(10,(9,(6,(15,3)))))))),1);
   tree tree_687 [p = 0.000, P = 0.034] = [&W 0.000037] (((((30,(29,28)),(31,(32,24))),((26,25),(33,23))),(34,(35,20))),(((22,21),19),((((18,17),16),(14,13)),(27,((11,(12,(8,(4,(5,(7,2)))))),(10,(9,(6,(15,3)))))))),1);
   tree tree_688 [p = 0.000, P = 0.034] = [&W 0.000037] ((((30,29),(((32,31),(28,24)),((26,((34,33),25)),23))),(35,20)),(((22,21),19),((((18,17),16),(14,13)),(27,((11,(12,(8,(4,(5,(7,2)))))),(10,(9,(6,(15,3)))))))),1);
   tree tree_689 [p = 0.000, P = 0.034] = [&W 0.000037] ((((33,(30,29)),((34,((32,31),(28,24))),((26,25),23))),(35,20)),(((22,21),19),((((18,17),16),(14,13)),(27,((11,(12,(8,(4,(5,(7,2)))))),(10,(9,(6,(15,3)))))))),1);
   tree tree_690 [p = 0.000, P = 0.034] = [&W 0.000037] ((((30,(33,29)),(((34,31),(28,(32,24))),((26,25),23))),(35,20)),(((22,21),19),((((18,17),16),(14,13)),(27,((11,(12,(8,(4,(5,(7,2)))))),(10,(9,(6,(15,3)))))))),1);
   tree tree_691 [p = 0.000, P = 0.034] = [&W 0.000037] ((35,(((34,24),(((30,29),(26,25)),(((32,31),28),23))),(33,20))),(((22,21),19),((((18,17),16),(14,13)),((11,(12,(8,(4,(5,(7,2)))))),(10,(9,(27,(6,(15,3)))))))),1);
   tree tree_692 [p = 0.000, P = 0.034] = [&W 0.000037] (((34,((31,(28,(32,24))),((30,(33,29)),((26,25),23)))),(35,20)),(((22,21),19),((((18,17),16),(14,13)),((11,(12,(8,(4,(5,(7,2)))))),(10,(9,(27,(6,(15,3)))))))),1);
   tree tree_693 [p = 0.000, P = 0.034] = [&W 0.000037] ((((((32,31),28),24),(((30,29),(33,(26,25))),23)),(34,(35,20))),(((22,21),19),((((18,17),16),(14,13)),((11,(12,(8,(4,(5,(7,2)))))),(10,(9,(27,(6,(15,3)))))))),1);
   tree tree_694 [p = 0.000, P = 0.035] = [&W 0.000037] (((34,((31,(32,(28,24))),(((30,29),(26,(33,25))),23))),(35,20)),(((22,21),19),((((18,17),16),(14,13)),((11,(12,(8,(4,(5,(7,2)))))),(10,(9,(27,(6,(15,3)))))))),1);
   tree tree_695 [p = 0.000, P = 0.035] = [&W 0.000037] ((((((32,31),28),24),((26,25),((30,(34,(33,29))),23))),(35,20)),(((22,21),19),((((18,17),16),(14,13)),(27,((11,(12,(8,(4,(5,(7,2)))))),(10,(9,(6,(15,3)))))))),1);
   tree tree_696 [p = 0.000, P = 0.035] = [&W 0.000037] (((34,((30,29),((31,(28,(32,24))),((26,25),(33,23))))),(35,20)),(((22,21),19),((((18,17),16),(14,13)),((11,(12,(8,(4,(5,(7,2)))))),(10,(9,(27,(6,(15,3)))))))),1);
   tree tree_697 [p = 0.000, P = 0.035] = [&W 0.000037] ((((28,((32,31),24)),(33,((30,(34,29)),((26,25),23)))),(35,20)),(((22,21),19),((((18,17),16),(14,13)),((11,(12,(8,(4,(5,(7,2)))))),(10,(9,(27,(6,(15,3)))))))),1);
   tree tree_698 [p = 0.000, P = 0.035] = [&W 0.000037] (((((34,33),(((32,31),28),24)),((26,25),(35,23))),((30,29),20)),(((22,21),19),((((18,17),16),(14,13)),((11,(12,(8,(4,(5,(7,2)))))),(10,(27,(9,(6,(15,3)))))))),1);
   tree tree_699 [p = 0.000, P = 0.035] = [&W 0.000037] (((((33,30),29),(24,((34,(26,25)),(((32,31),28),23)))),(35,20)),(((22,21),19),((((18,17),16),(14,13)),((11,(12,(8,(4,(5,(7,2)))))),(10,(27,(9,(6,(15,3)))))))),1);
   tree tree_700 [p = 0.000, P = 0.035] = [&W 0.000037] ((35,((24,((33,(26,25)),((30,29),((31,(32,28)),(34,23))))),20)),(((22,21),19),((((18,17),16),(14,13)),((11,(12,(8,(4,(5,(7,2)))))),(10,(27,(9,(6,(15,3)))))))),1);
   tree tree_701 [p = 0.000, P = 0.035] = [&W 0.000037] (((((((34,33),30),29),(((32,31),28),24)),((26,25),23)),(35,20)),(((22,21),19),((((18,17),16),(14,13)),((11,(12,(8,(4,(5,(7,2)))))),(10,(9,(27,(6,(15,3)))))))),1);
   tree tree_702 [p = 0.000, P = 0.035] = [&W 0.000037] ((((30,29),((33,24),((34,(28,(26,((32,31),25)))),23))),(35,20)),(((22,21),19),((((18,17),16),(14,13)),((11,(12,(8,(4,(5,(7,2)))))),(10,(9,(27,(6,(15,3)))))))),1);
   tree tree_703 [p = 0.000, P = 0.035] = [&W 0.000037] ((35,((((32,31),(28,24)),((26,25),(33,23))),(29,(30,(34,20))))),(((22,21),19),((((18,17),16),(14,13)),((11,(12,(8,(4,(5,(7,2)))))),(10,(27,(9,(6,(15,3)))))))),1);
   tree tree_704 [p = 0.000, P = 0.035] = [&W 0.000037] ((35,((((34,(30,29)),(((32,31),28),24)),((26,(33,25)),23)),20)),(((22,21),19),((((18,17),16),(14,13)),((11,(12,(8,(4,(5,(7,2)))))),(10,(9,((27,6),(15,3))))))),1);
   tree tree_705 [p = 0.000, P = 0.035] = [&W 0.000037] ((35,(((30,(33,29)),((34,(28,((32,31),24))),((26,25),23))),20)),(((22,21),19),((((18,17),16),(14,13)),((11,(12,(8,(4,(5,(7,2)))))),(10,(27,(9,(6,(15,3)))))))),1);
   tree tree_706 [p = 0.000, P = 0.035] = [&W 0.000037] (((34,(((32,31),(28,24)),((33,(26,25)),((30,29),23)))),(35,20)),(((22,21),19),((((18,17),16),(14,13)),((11,(12,(8,(4,(5,(7,2)))))),(10,(27,(9,(6,(15,3)))))))),1);
   tree tree_707 [p = 0.000, P = 0.035] = [&W 0.000037] ((35,(((34,33),(((32,31),(28,24)),((26,25),(30,(29,23))))),20)),(((22,21),19),((((18,17),16),(14,13)),((11,(12,(8,(4,(5,(7,2)))))),(10,(27,(9,(6,(15,3)))))))),1);
   tree tree_708 [p = 0.000, P = 0.035] = [&W 0.000037] ((((28,((32,31),24)),((30,(34,29)),((26,25),(33,23)))),(35,20)),(((22,21),19),((((18,17),16),(14,13)),((11,(12,(8,(4,(5,(7,2)))))),(10,(27,(9,(6,(15,3)))))))),1);
   tree tree_709 [p = 0.000, P = 0.035] = [&W 0.000037] (((33,(((34,30),29),(((32,31),(28,24)),((26,25),23)))),(35,20)),(((22,21),19),((((18,17),16),(14,13)),((11,(12,(8,(4,(5,(7,2)))))),(10,(27,(9,(6,(15,3)))))))),1);
   tree tree_710 [p = 0.000, P = 0.035] = [&W 0.000037] ((((33,(30,29)),((((32,31),28),(34,24)),((26,25),23))),(35,20)),(((22,21),19),((((18,17),16),(14,13)),((11,(12,(8,(4,(5,(7,2)))))),(10,(27,(9,(6,(15,3)))))))),1);
   tree tree_711 [p = 0.000, P = 0.035] = [&W 0.000037] (((((34,((32,31),28)),24),((26,25),(33,((30,29),23)))),(35,20)),(((22,21),19),((((18,17),16),(14,13)),((11,(12,(8,(4,(5,(7,2)))))),(10,(27,(9,(6,(15,3)))))))),1);
   tree tree_712 [p = 0.000, P = 0.035] = [&W 0.000037] ((((34,(28,((32,31),24))),((26,25),((30,29),(33,23)))),(35,20)),(((22,21),19),((((18,17),16),(14,13)),((11,(12,(8,(4,(5,(7,2)))))),(10,(27,(9,(6,(15,3)))))))),1);
   tree tree_713 [p = 0.000, P = 0.035] = [&W 0.000037] ((((28,((32,31),24)),((26,25),((33,(30,(34,29))),23))),(35,20)),(((22,21),19),((((18,17),16),(14,13)),((11,(12,(8,(4,(5,(7,2)))))),(10,(27,(9,(6,(15,3)))))))),1);
   tree tree_714 [p = 0.000, P = 0.035] = [&W 0.000037] ((((((32,(30,29)),28),(31,24)),((26,25),23)),(33,(34,(35,20)))),(((22,21),19),((((18,17),16),(14,13)),((11,(12,(8,(4,(5,(7,2)))))),(10,(27,(9,(6,(15,3)))))))),1);
   tree tree_715 [p = 0.000, P = 0.035] = [&W 0.000037] ((((((30,29),28),(31,(32,24))),(33,((34,(26,25)),23))),(35,20)),(((22,21),19),((((18,17),16),(14,13)),((11,(12,(8,(4,(5,(7,2)))))),(10,(27,(9,(6,(15,3)))))))),1);
   tree tree_716 [p = 0.000, P = 0.035] = [&W 0.000037] ((35,(((34,(((32,31),28),24)),((26,25),((33,(30,29)),23))),20)),(((22,21),19),((((18,17),16),(14,13)),((11,(12,(8,(4,(5,(7,2)))))),(10,(27,(9,(6,(15,3)))))))),1);
   tree tree_717 [p = 0.000, P = 0.035] = [&W 0.000037] (((33,((30,29),(24,((26,25),((34,((32,31),28)),23))))),(35,20)),(((22,21),19),((((18,17),16),(14,13)),((11,(12,(8,(4,(5,(7,2)))))),(10,(27,(9,(6,(15,3)))))))),1);
   tree tree_718 [p = 0.000, P = 0.035] = [&W 0.000037] ((((33,(((32,31),28),24)),((30,29),(34,((26,25),23)))),(35,20)),(((22,21),19),((((18,17),16),(14,13)),((11,(12,(8,(4,(5,(7,2)))))),(10,(9,(27,(6,(15,3)))))))),1);
   tree tree_719 [p = 0.000, P = 0.035] = [&W 0.000037] ((((28,((32,31),24)),((33,(30,(34,29))),((26,25),23))),(35,20)),(((22,21),19),((((18,17),16),(14,13)),((11,(12,(8,(4,(5,(7,2)))))),(10,(9,(27,(6,(15,3)))))))),1);
   tree tree_720 [p = 0.000, P = 0.035] = [&W 0.000037] (((33,((34,(30,29)),((31,(28,(32,24))),((26,25),23)))),(35,20)),(((22,21),19),((((18,17),16),(14,13)),((11,(12,(8,(4,(5,(7,2)))))),(10,(9,(27,(6,(15,3)))))))),1);
   tree tree_721 [p = 0.000, P = 0.036] = [&W 0.000037] ((((28,((32,31),24)),(((30,29),((34,33),(26,25))),23)),(35,20)),(((22,21),19),((((18,17),16),(14,13)),((11,(12,(8,(4,(5,(7,2)))))),(10,(9,(27,(6,(15,3)))))))),1);
   tree tree_722 [p = 0.000, P = 0.036] = [&W 0.000037] ((35,(((34,33),(((32,31),(28,24)),((30,29),((26,25),23)))),20)),(((22,21),19),((((18,17),16),(14,13)),((11,(12,(8,(4,(5,(7,2)))))),(10,(9,(27,(6,(15,3)))))))),1);
   tree tree_723 [p = 0.000, P = 0.036] = [&W 0.000037] ((((34,(31,(32,(28,24)))),((33,(30,29)),((26,25),23))),(35,20)),(((22,21),19),((((18,17),16),(14,13)),((11,(12,(8,(4,(5,(7,2)))))),(10,(9,(27,(6,(15,3)))))))),1);
   tree tree_724 [p = 0.000, P = 0.036] = [&W 0.000037] (((((34,33),(30,29)),(((32,31),(28,24)),((26,25),23))),(35,20)),(((22,21),19),((((18,17),16),(14,13)),((11,(12,(8,(4,(5,(7,2)))))),(10,(9,(27,(6,(15,3)))))))),1);
   tree tree_725 [p = 0.000, P = 0.036] = [&W 0.000037] ((((30,29),((34,33),((31,((32,28),24)),((26,25),23)))),(35,20)),(((22,21),19),((((18,17),16),(14,13)),((11,(12,(8,(4,(5,(7,2)))))),(10,(9,(27,(6,(15,3)))))))),1);
   tree tree_726 [p = 0.000, P = 0.036] = [&W 0.000037] ((((31,((32,28),24)),((33,((30,29),(34,(26,25)))),23)),(35,20)),(((22,21),19),((((18,17),16),(14,13)),(27,((11,(12,(8,(4,(5,(7,2)))))),(10,(9,(6,(15,3)))))))),1);
   tree tree_727 [p = 0.000, P = 0.036] = [&W 0.000037] ((35,(((((34,33),30),29),(((32,31),(28,24)),((26,25),23))),20)),(((22,21),19),((((18,17),16),(14,13)),((11,(12,(8,(4,(5,(7,2)))))),(10,(9,(27,(6,(15,3)))))))),1);
   tree tree_728 [p = 0.000, P = 0.036] = [&W 0.000037] ((35,(((34,((33,30),29)),(((32,31),(28,24)),((26,25),23))),20)),(((22,21),19),((((18,17),16),(14,13)),((11,(12,(8,(4,(5,(7,2)))))),(10,(9,(27,(6,(15,3)))))))),1);
   tree tree_729 [p = 0.000, P = 0.036] = [&W 0.000037] ((((28,((32,31),24)),((34,(30,(33,29))),((26,25),23))),(35,20)),(((22,21),19),((((18,17),16),(14,13)),((11,(12,(8,(4,(5,(7,2)))))),(10,(9,(27,(6,(15,3)))))))),1);
   tree tree_730 [p = 0.000, P = 0.036] = [&W 0.000037] (((35,((28,(31,(32,24))),(((34,(30,29)),(33,(26,25))),23))),20),(((22,21),19),((((18,17),16),(14,13)),((11,(12,(8,(4,(5,(7,2)))))),(10,(9,(27,(6,(15,3)))))))),1);
   tree tree_731 [p = 0.000, P = 0.036] = [&W 0.000037] ((((30,((34,33),29)),(24,(((32,31),28),((26,25),23)))),(35,20)),(((22,21),19),((((18,17),16),(14,13)),((11,(12,(8,(4,(5,(7,2)))))),(10,(9,(27,(6,(15,3)))))))),1);
   tree tree_732 [p = 0.000, P = 0.036] = [&W 0.000037] ((((((33,(34,30)),29),((32,31),(28,24))),((26,25),23)),(35,20)),(((22,21),19),((((18,17),16),(14,13)),((11,(12,(8,(4,(5,(7,2)))))),(10,(9,(27,(6,(15,3)))))))),1);
   tree tree_733 [p = 0.000, P = 0.036] = [&W 0.000037] (((((30,(34,29)),(28,(31,(32,24)))),((33,(26,25)),23)),(35,20)),(((22,21),19),((((18,17),16),(14,13)),((11,(12,(8,(4,(5,(7,2)))))),(10,(9,(27,(6,(15,3)))))))),1);
   tree tree_734 [p = 0.000, P = 0.036] = [&W 0.000037] (((24,((31,((32,28),(26,25))),(34,((33,30),(29,23))))),(35,20)),(((22,21),19),((((18,17),16),(14,13)),((11,(12,(8,(4,(5,(7,2)))))),(10,(9,(27,(6,(15,3)))))))),1);
   tree tree_735 [p = 0.000, P = 0.036] = [&W 0.000037] (((33,(24,((30,(((34,31),(29,(32,28))),(26,25))),23))),(35,20)),(((22,21),19),((((18,17),16),(14,13)),((11,(12,(8,(4,(5,(7,2)))))),(10,(9,(27,(6,(15,3)))))))),1);
   tree tree_736 [p = 0.000, P = 0.036] = [&W 0.000037] ((35,(((34,(30,29)),(24,((31,(32,(26,(28,25)))),23))),(33,20))),(((22,21),19),((((18,17),16),(14,13)),((11,(12,(8,(4,(5,(7,2)))))),(10,(9,(27,(6,(15,3)))))))),1);
   tree tree_737 [p = 0.000, P = 0.036] = [&W 0.000037] ((35,(((34,(((32,31),28),24)),((33,((30,29),(26,25))),23)),20)),(((22,21),19),((((18,17),16),(14,13)),((11,(12,(8,(4,(5,(7,2)))))),(10,(9,(27,(6,(15,3)))))))),1);
   tree tree_738 [p = 0.000, P = 0.036] = [&W 0.000037] ((((((32,31),28),24),(((33,((34,30),29)),(26,25)),23)),(35,20)),(((22,21),19),((((18,17),16),(14,13)),((11,(12,(8,(4,(5,(7,2)))))),(10,(9,(27,(6,(15,3)))))))),1);
   tree tree_739 [p = 0.000, P = 0.036] = [&W 0.000037] ((((((32,31),28),(34,24)),(((30,29),(33,(26,25))),23)),(35,20)),(((22,21),19),((((18,17),16),(14,13)),((11,(12,(8,(4,(5,(7,2)))))),(10,(9,(27,(6,(15,3)))))))),1);
   tree tree_740 [p = 0.000, P = 0.036] = [&W 0.000037] (((((34,(30,29)),(28,((32,31),24))),((33,(26,25)),23)),(35,20)),(((22,21),19),((((18,17),16),(14,13)),((11,(12,(8,(4,(5,(7,2)))))),(10,(9,(27,(6,(15,3)))))))),1);
   tree tree_741 [p = 0.000, P = 0.036] = [&W 0.000037] ((35,(((((32,31),28),24),((30,(((34,33),29),(26,25))),23)),20)),(((22,21),19),((((18,17),16),(14,13)),((11,(12,(8,(4,(5,(7,2)))))),(10,(9,(27,(6,(15,3)))))))),1);
   tree tree_742 [p = 0.000, P = 0.036] = [&W 0.000037] ((((34,((32,31),(28,24))),(((33,30),(29,(26,25))),23)),(35,20)),(((22,21),19),((((18,17),16),(14,13)),((11,(12,(8,(4,(5,(7,2)))))),(10,(9,(27,(6,(15,3)))))))),1);
   tree tree_743 [p = 0.000, P = 0.036] = [&W 0.000037] ((((((30,29),28),(31,(32,24))),((26,(34,25)),(33,23))),(35,20)),(((22,21),19),((((18,17),16),(27,(14,13))),((11,(12,(8,(4,(5,(7,2)))))),(10,(9,(6,(15,3))))))),1);
   tree tree_744 [p = 0.000, P = 0.036] = [&W 0.000037] ((((((32,31),(30,(29,28))),(34,24)),((33,(26,25)),23)),(35,20)),(((22,21),19),((((18,17),16),(27,(14,13))),((11,(12,(8,(4,(5,(7,2)))))),(10,(9,(6,(15,3))))))),1);
   tree tree_745 [p = 0.000, P = 0.036] = [&W 0.000037] ((((34,33),((((30,29),28),(31,(32,24))),((26,25),23))),(35,20)),(((22,21),19),((((18,17),16),(27,(14,13))),((11,(12,(8,(4,(5,(7,2)))))),(10,(9,(6,(15,3))))))),1);
   tree tree_746 [p = 0.000, P = 0.036] = [&W 0.000037] ((((30,29),((28,((32,31),24)),((33,(26,25)),(34,23)))),(35,20)),(((22,21),19),((((18,17),16),(27,(14,13))),((11,(12,(8,(4,(5,(7,2)))))),(10,(9,(6,(15,3))))))),1);
   tree tree_747 [p = 0.000, P = 0.036] = [&W 0.000037] ((((34,(30,(33,29))),((28,((32,31),24)),((26,25),23))),(35,20)),(((22,21),19),((((18,17),16),(27,(14,13))),((11,(12,(8,(4,(5,(7,2)))))),(10,(9,(6,(15,3))))))),1);
   tree tree_748 [p = 0.000, P = 0.036] = [&W 0.000037] (((((34,31),(32,(28,24))),((26,25),(30,(33,(29,23))))),(35,20)),(((22,21),19),((((18,17),16),(27,(14,13))),((11,(12,(8,(4,(5,(7,2)))))),(10,(9,(6,(15,3))))))),1);
   tree tree_749 [p = 0.000, P = 0.037] = [&W 0.000037] (((((29,(30,28)),((32,31),24)),((33,(26,25)),23)),((35,34),20)),(((22,21),19),((((18,17),16),(27,(14,13))),((11,(12,(8,(4,(5,(7,2)))))),(10,(9,(6,(15,3))))))),1);
   tree tree_750 [p = 0.000, P = 0.037] = [&W 0.000037] ((((35,34),((33,((29,(30,28)),((32,31),24))),((26,25),23))),20),(((22,21),19),((((18,17),16),(27,(14,13))),((11,(12,(8,(4,(5,(7,2)))))),(10,(9,(6,(15,3))))))),1);
   tree tree_751 [p = 0.000, P = 0.037] = [&W 0.000037] (((34,(((29,(30,28)),((32,31),24)),((33,(26,25)),23))),(35,20)),(((22,21),19),((((18,17),16),(27,(14,13))),((11,(12,(8,(4,(5,(7,2)))))),(10,(9,(6,(15,3))))))),1);
   tree tree_752 [p = 0.000, P = 0.037] = [&W 0.000037] (((33,(34,(((30,(29,28)),((32,31),24)),((26,25),23)))),(35,20)),(((22,21),19),((((18,17),16),(27,(14,13))),((11,(12,(8,(4,(5,(7,2)))))),(10,(9,(6,(15,3))))))),1);
   tree tree_753 [p = 0.000, P = 0.037] = [&W 0.000037] (((((30,(31,(32,(29,28)))),(34,24)),((33,(26,25)),23)),(35,20)),(((22,21),19),((((18,17),16),(27,(14,13))),((11,(12,(8,(4,(5,(7,2)))))),(10,(9,(6,(15,3))))))),1);
   tree tree_754 [p = 0.000, P = 0.037] = [&W 0.000037] (((((29,(30,28)),((32,31),24)),((34,33),((26,25),23))),(35,20)),(((22,21),19),((((18,17),16),(27,(14,13))),((11,(12,(8,(4,(5,(7,2)))))),(10,(9,(6,(15,3))))))),1);
   tree tree_755 [p = 0.000, P = 0.037] = [&W 0.000037] ((35,(((30,(34,29)),((((32,31),28),24),((26,(33,25)),23))),20)),(((22,21),19),((((18,17),16),(27,(14,13))),((11,(12,(8,(4,(5,(7,2)))))),(10,(9,(6,(15,3))))))),1);
   tree tree_756 [p = 0.000, P = 0.037] = [&W 0.000037] (((35,((34,(30,(33,29))),(((32,31),(28,24)),((26,25),23)))),20),(((22,21),19),((((18,17),16),(27,(14,13))),((11,(12,(8,(4,(5,(7,2)))))),(10,(9,(6,(15,3))))))),1);
   tree tree_757 [p = 0.000, P = 0.037] = [&W 0.000037] ((((30,29),((34,33),(((32,31),(28,24)),((26,25),23)))),(35,20)),(((22,21),19),((((18,17),16),(27,(14,13))),((11,(12,(8,(4,(5,(7,2)))))),(10,(9,(6,(15,3))))))),1);
   tree tree_758 [p = 0.000, P = 0.037] = [&W 0.000037] (((34,((30,(33,29)),(((32,31),(28,24)),((26,25),23)))),(35,20)),(((22,21),19),((((18,17),16),(27,(14,13))),((11,(12,(8,(4,(5,(7,2)))))),(10,(9,(6,(15,3))))))),1);
   tree tree_759 [p = 0.000, P = 0.037] = [&W 0.000037] (((33,((30,29),((31,((32,28),24)),(34,((26,25),23))))),(35,20)),(((22,21),19),((((18,17),16),(27,(14,13))),((11,(12,(8,(4,(5,(7,2)))))),(10,(9,(6,(15,3))))))),1);
   tree tree_760 [p = 0.000, P = 0.037] = [&W 0.000037] ((35,((((34,30),29),(((32,31),(28,24)),(33,((26,25),23)))),20)),(((22,21),19),((((18,17),16),(27,(14,13))),((11,(12,(8,(4,(5,(7,2)))))),(10,(9,(6,(15,3))))))),1);
   tree tree_761 [p = 0.000, P = 0.037] = [&W 0.000037] ((((34,(30,29)),(((32,31),(28,24)),((33,(26,25)),23))),(35,20)),(((22,21),19),((((18,17),16),(27,(14,13))),((11,(12,(8,(4,(5,(7,2)))))),(10,(9,(6,(15,3))))))),1);
   tree tree_762 [p = 0.000, P = 0.037] = [&W 0.000037] ((35,((33,(((34,30),29),((28,((32,31),24)),((26,25),23)))),20)),(((22,21),19),((((18,17),16),(27,(14,13))),((11,(12,(8,(4,(5,(7,2)))))),(10,(9,(6,(15,3))))))),1);
   tree tree_763 [p = 0.000, P = 0.037] = [&W 0.000037] ((((30,(33,29)),((((32,31),28),24),((34,(26,25)),23))),(35,20)),(((22,21),19),((((18,17),16),(27,(14,13))),((11,(12,(8,(4,(5,(7,2)))))),(10,(9,(6,(15,3))))))),1);
   tree tree_764 [p = 0.000, P = 0.037] = [&W 0.000037] ((35,(((30,(33,29)),((((32,31),28),(34,24)),((26,25),23))),20)),(((22,21),19),((((18,17),16),(27,(14,13))),((11,(12,(8,(4,(5,(7,2)))))),(10,(9,(6,(15,3))))))),1);
   tree tree_765 [p = 0.000, P = 0.037] = [&W 0.000037] (((((34,30),29),(((32,31),(28,24)),((26,25),(33,23)))),(35,20)),(((22,21),19),((((18,17),16),(27,(14,13))),((11,(12,(8,(4,(5,(7,2)))))),(10,(9,(6,(15,3))))))),1);
   tree tree_766 [p = 0.000, P = 0.037] = [&W 0.000037] (((((33,30),29),(((32,28),24),((34,31),((26,25),23)))),(35,20)),(((22,21),19),((((18,17),16),(27,(14,13))),((11,(12,(8,(4,(5,(7,2)))))),(10,(9,(6,(15,3))))))),1);
   tree tree_767 [p = 0.000, P = 0.037] = [&W 0.000037] ((35,(((30,(34,29)),((((33,(32,31)),28),24),((26,25),23))),20)),(((22,21),19),((((18,17),16),(27,(14,13))),((11,(12,(8,(4,(5,(7,2)))))),(10,(9,(6,(15,3))))))),1);
   tree tree_768 [p = 0.000, P = 0.037] = [&W 0.000037] (((33,(((29,(30,28)),(31,(32,24))),((34,(26,25)),23))),(35,20)),(((22,21),19),((((18,17),16),(27,(14,13))),((11,(12,(8,(4,(5,(7,2)))))),(10,(9,(6,(15,3))))))),1);
   tree tree_769 [p = 0.000, P = 0.037] = [&W 0.000037] ((35,((33,(((34,31),24),(((30,28),(29,(32,(26,25)))),23))),20)),(((22,21),19),(27,((((18,17),16),(14,13)),((11,(12,(8,(4,(5,(7,2)))))),(10,(9,(6,(15,3)))))))),1);
   tree tree_770 [p = 0.000, P = 0.037] = [&W 0.000037] ((35,((((33,30),29),(24,(34,((26,25),(((32,31),28),23))))),20)),(((22,21),19),((((18,17),16),(27,(14,13))),((11,(12,(8,(4,(5,(7,2)))))),(10,(9,(6,(15,3))))))),1);
   tree tree_771 [p = 0.000, P = 0.037] = [&W 0.000037] ((35,(((28,((32,31),24)),(((34,33),(26,25)),(29,(30,23)))),20)),(((22,21),19),((((18,17),16),(27,(14,13))),((11,(12,(8,(4,(5,(7,2)))))),(10,(9,(6,(15,3))))))),1);
   tree tree_772 [p = 0.000, P = 0.037] = [&W 0.000037] (((34,(((32,31),(28,24)),((26,25),((33,29),(30,23))))),(35,20)),(((22,21),19),((((18,17),16),(27,(14,13))),((11,(12,(8,(4,(5,(7,2)))))),(10,(9,(6,(15,3))))))),1);
   tree tree_773 [p = 0.000, P = 0.037] = [&W 0.000037] (((((32,31),(28,24)),((34,(26,25)),((33,29),(30,23)))),(35,20)),(((22,21),19),((((18,17),16),(27,(14,13))),((11,(12,(8,(4,(5,(7,2)))))),(10,(9,(6,(15,3))))))),1);
   tree tree_774 [p = 0.000, P = 0.037] = [&W 0.000037] ((35,((33,(24,(((34,30),((29,28),(32,((31,26),25)))),23))),20)),(((22,21),19),(27,((((18,17),16),(14,13)),((11,(12,(8,(4,(5,(7,2)))))),(10,(9,(6,(15,3)))))))),1);
   tree tree_775 [p = 0.000, P = 0.037] = [&W 0.000037] ((((((34,33),30),29),(24,((28,(32,(31,(26,25)))),23))),(35,20)),(((22,21),19),(27,((((18,17),16),(14,13)),((11,(12,(8,(4,(5,(7,2)))))),(10,(9,(6,(15,3)))))))),1);
   tree tree_776 [p = 0.000, P = 0.038] = [&W 0.000037] ((((30,29),((33,24),((34,(31,((32,28),(26,25)))),23))),(35,20)),(((22,21),19),(27,((((18,17),16),(14,13)),((11,(12,(8,(4,(5,(7,2)))))),(10,(9,(6,(15,3)))))))),1);
   tree tree_777 [p = 0.000, P = 0.038] = [&W 0.000037] ((35,((30,29),((24,((((34,33),((32,31),28)),(26,25)),23)),20))),(((22,21),19),(27,((((18,17),16),(14,13)),((11,(12,(8,(4,(5,(7,2)))))),(10,(9,(6,(15,3)))))))),1);
   tree tree_778 [p = 0.000, P = 0.038] = [&W 0.000037] (((33,((28,((32,31),24)),((26,25),(29,((34,30),23))))),(35,20)),(((22,21),19),((((18,17),16),(27,(14,13))),((11,(12,(8,(4,(5,(7,2)))))),(10,(9,(6,(15,3))))))),1);
   tree tree_779 [p = 0.000, P = 0.038] = [&W 0.000037] ((((30,(33,29)),(24,((26,25),(34,(((32,31),28),23))))),(35,20)),(((22,21),19),((((18,17),16),(27,(14,13))),((11,(12,(8,(4,(5,(7,2)))))),(10,(9,(6,(15,3))))))),1);
   tree tree_780 [p = 0.000, P = 0.038] = [&W 0.000037] (((((30,(33,29)),24),((26,25),((34,(31,(32,28))),23))),(35,20)),(((22,21),19),((((18,17),16),(27,(14,13))),((11,(12,(8,(4,(5,(7,2)))))),(10,(9,(6,(15,3))))))),1);
   tree tree_781 [p = 0.000, P = 0.038] = [&W 0.000037] ((35,((34,(((32,31),(28,24)),((33,(26,25)),(29,(30,23))))),20)),(((22,21),19),((((18,17),16),(27,(14,13))),((11,(12,(8,(4,(5,(7,2)))))),(10,(9,(6,(15,3))))))),1);
   tree tree_782 [p = 0.000, P = 0.038] = [&W 0.000037] ((((28,24),((32,(31,(26,25))),(34,(30,((33,29),23))))),(35,20)),(((22,21),19),((((18,17),16),(27,(14,13))),((11,(12,(8,(4,(5,(7,2)))))),(10,(9,(6,(15,3))))))),1);
   tree tree_783 [p = 0.000, P = 0.038] = [&W 0.000037] (((33,(24,((34,30),((28,(32,(31,(26,25)))),(29,23))))),(35,20)),(((22,21),19),(27,((((18,17),16),(14,13)),((11,(12,(8,(4,(5,(7,2)))))),(10,(9,(6,(15,3)))))))),1);
   tree tree_784 [p = 0.000, P = 0.038] = [&W 0.000037] ((((28,(32,(31,24))),(((34,33),(26,25)),(29,(30,23)))),(35,20)),(((22,21),19),((((18,17),16),(27,(14,13))),((11,(12,(8,(4,(5,(7,2)))))),(10,(9,(6,(15,3))))))),1);
   tree tree_785 [p = 0.000, P = 0.038] = [&W 0.000037] ((35,(((33,(28,(31,(32,24)))),((26,25),(30,(29,23)))),(34,20))),(((22,21),19),((((18,17),16),(27,(14,13))),((11,(12,(8,(4,(5,(7,2)))))),(10,(9,(6,(15,3))))))),1);
   tree tree_786 [p = 0.000, P = 0.038] = [&W 0.000037] (((((34,33),((32,31),(28,24))),((26,25),(30,(29,23)))),(35,20)),(((22,21),19),((((18,17),16),(27,(14,13))),((11,(12,(8,(4,(5,(7,2)))))),(10,(9,(6,(15,3))))))),1);
   tree tree_787 [p = 0.000, P = 0.038] = [&W 0.000037] ((((((32,31),28),24),(((34,33),(26,25)),(30,(29,23)))),(35,20)),(((22,21),19),((((18,17),16),(27,(14,13))),((11,(12,(8,(4,(5,(7,2)))))),(10,(9,(6,(15,3))))))),1);
   tree tree_788 [p = 0.000, P = 0.038] = [&W 0.000037] ((((28,((32,31),24)),((30,(26,((34,33),25))),(29,23))),(35,20)),(((22,21),19),((((18,17),16),(27,(14,13))),((11,(12,(8,(4,(5,(7,2)))))),(10,(9,(6,(15,3))))))),1);
   tree tree_789 [p = 0.000, P = 0.038] = [&W 0.000037] (((((32,28),(31,24)),((26,25),((30,((34,33),29)),23))),(35,20)),(((22,21),19),((((18,17),16),(27,(14,13))),((11,(12,(8,(4,(5,(7,2)))))),(10,(9,(6,(15,3))))))),1);
   tree tree_790 [p = 0.000, P = 0.038] = [&W 0.000037] ((35,((((31,(32,28)),(34,24)),((26,25),(((33,30),29),23))),20)),(((22,21),19),((((18,17),16),(27,(14,13))),((11,(12,(8,(4,(5,(7,2)))))),(10,(9,(6,(15,3))))))),1);
   tree tree_791 [p = 0.000, P = 0.038] = [&W 0.000037] ((35,(((34,33),((31,(28,(32,24))),((26,25),((30,29),23)))),20)),(((22,21),19),((((18,17),16),(27,(14,13))),((11,(12,(8,(4,(5,(7,2)))))),(10,(9,(6,(15,3))))))),1);
   tree tree_792 [p = 0.000, P = 0.038] = [&W 0.000037] ((((34,((32,31),(28,24))),((26,25),(((33,30),29),23))),(35,20)),(((22,21),19),((((18,17),16),(27,(14,13))),((11,(12,(8,(4,(5,(7,2)))))),(10,(9,(6,(15,3))))))),1);
   tree tree_793 [p = 0.000, P = 0.038] = [&W 0.000037] ((35,(((31,(32,(28,24))),((30,(26,25)),(29,23))),(33,(34,20)))),(((22,21),19),((((18,17),16),(27,(14,13))),((11,(12,(8,(4,(5,(7,2)))))),(10,(9,(6,(15,3))))))),1);
   tree tree_794 [p = 0.000, P = 0.038] = [&W 0.000037] ((((34,((33,30),29)),((((32,31),28),24),((26,25),23))),(35,20)),(((22,21),19),((((18,17),16),(27,(14,13))),((11,(12,(8,(4,(5,(7,2)))))),(10,(9,(6,(15,3))))))),1);
   tree tree_795 [p = 0.000, P = 0.038] = [&W 0.000037] ((35,(((((32,31),28),(34,24)),(33,((29,(30,(26,25))),23))),20)),(((22,21),19),((((18,17),16),(27,(14,13))),((11,(12,(8,(4,(5,(7,2)))))),(10,(9,(6,(15,3))))))),1);
   tree tree_796 [p = 0.000, P = 0.038] = [&W 0.000037] (((33,(((32,31),(28,24)),(((30,29),(34,(26,25))),23))),(35,20)),(((22,21),19),((((18,17),16),(27,(14,13))),((11,(12,(8,(4,(5,(7,2)))))),(10,(9,(6,(15,3))))))),1);
   tree tree_797 [p = 0.000, P = 0.038] = [&W 0.000037] (((33,(((32,31),(28,24)),((34,((30,29),(26,25))),23))),(35,20)),(((22,21),19),((((18,17),16),(27,(14,13))),((11,(12,(8,(4,(5,(7,2)))))),(10,(9,(6,(15,3))))))),1);
   tree tree_798 [p = 0.000, P = 0.038] = [&W 0.000037] (((35,(33,(((32,31),(28,24)),((30,((34,29),(26,25))),23)))),20),(((22,21),19),((((18,17),16),(27,(14,13))),((11,(12,(8,(4,(5,(7,2)))))),(10,(9,(6,(15,3))))))),1);
   tree tree_799 [p = 0.000, P = 0.038] = [&W 0.000037] ((35,(((((32,31),28),(34,24)),((33,(30,(29,(26,25)))),23)),20)),(((22,21),19),((((18,17),16),(27,(14,13))),((11,(12,(8,(4,(5,(7,2)))))),(10,(9,(6,(15,3))))))),1);
   tree tree_800 [p = 0.000, P = 0.038] = [&W 0.000037] ((((34,(31,(32,(28,24)))),(((30,29),(33,(26,25))),23)),(35,20)),(((22,21),19),((((18,17),16),(27,(14,13))),((11,(12,(8,(4,(5,(7,2)))))),(10,(9,(6,(15,3))))))),1);
   tree tree_801 [p = 0.000, P = 0.038] = [&W 0.000037] ((((31,(28,(32,24))),(((30,29),(33,(34,(26,25)))),23)),(35,20)),(((22,21),19),((((18,17),16),(27,(14,13))),((11,(12,(8,(4,(5,(7,2)))))),(10,(9,(6,(15,3))))))),1);
   tree tree_802 [p = 0.000, P = 0.038] = [&W 0.000037] ((((((32,31),28),24),(((33,(30,29)),(34,(26,25))),23)),(35,20)),(((22,21),19),((((18,17),16),(27,(14,13))),((11,(12,(8,(4,(5,(7,2)))))),(10,(9,(6,(15,3))))))),1);
   tree tree_803 [p = 0.000, P = 0.039] = [&W 0.000037] ((35,(((34,(31,(28,(32,24)))),((((33,30),29),(26,25)),23)),20)),(((22,21),19),((((18,17),16),(27,(14,13))),((11,(12,(8,(4,(5,(7,2)))))),(10,(9,(6,(15,3))))))),1);
   tree tree_804 [p = 0.000, P = 0.039] = [&W 0.000037] ((35,(((31,(32,(28,24))),(((30,(33,(34,29))),(26,25)),23)),20)),(((22,21),19),((((18,17),16),(27,(14,13))),((11,(12,(8,(4,(5,(7,2)))))),(10,(9,(6,(15,3))))))),1);
   tree tree_805 [p = 0.000, P = 0.039] = [&W 0.000037] ((((28,((32,31),24)),((34,33),(((30,29),(26,25)),23))),(35,20)),(((22,21),19),((((18,17),16),(27,(14,13))),((11,(12,(8,(4,(5,(7,2)))))),(10,(9,(6,(15,3))))))),1);
   tree tree_806 [p = 0.000, P = 0.039] = [&W 0.000037] (((((34,33),(((32,31),28),24)),(((30,29),(26,25)),23)),(35,20)),(((22,21),19),((((18,17),16),(27,(14,13))),((11,(12,(8,(4,(5,(7,2)))))),(10,(9,(6,(15,3))))))),1);
   tree tree_807 [p = 0.000, P = 0.039] = [&W 0.000037] (((((31,(32,28)),24),((34,33),((30,(29,(26,25))),23))),(35,20)),(((22,21),19),((((18,17),16),(27,(14,13))),((11,(12,(8,(4,(5,(7,2)))))),(10,(9,(6,(15,3))))))),1);
   tree tree_808 [p = 0.000, P = 0.039] = [&W 0.000037] (((33,((((34,30),29),((32,31),(28,24))),((26,25),23))),(35,20)),(((22,21),19),((((18,17),16),(27,(14,13))),((11,(12,(8,(4,(5,(7,2)))))),(10,(9,(6,(15,3))))))),1);
   tree tree_809 [p = 0.000, P = 0.039] = [&W 0.000037] (((((30,(34,29)),((32,31),(28,24))),(33,((26,25),23))),(35,20)),(((22,21),19),((((18,17),16),(27,(14,13))),((11,(12,(8,(4,(5,(7,2)))))),(10,(9,(6,(15,3))))))),1);
   tree tree_810 [p = 0.000, P = 0.039] = [&W 0.000037] ((35,((34,(((30,(33,29)),((32,31),(28,24))),((26,25),23))),20)),(((22,21),19),((((18,17),16),(27,(14,13))),((11,(12,(8,(4,(5,(7,2)))))),(10,(9,(6,(15,3))))))),1);
   tree tree_811 [p = 0.000, P = 0.039] = [&W 0.000037] ((35,((33,((34,((30,29),(31,(28,(32,24))))),((26,25),23))),20)),(((22,21),19),((((18,17),16),(27,(14,13))),((11,(12,(8,(4,(5,(7,2)))))),(10,(9,(6,(15,3))))))),1);
   tree tree_812 [p = 0.000, P = 0.039] = [&W 0.000037] ((35,(((34,((30,(33,29)),((32,31),(28,24)))),((26,25),23)),20)),(((22,21),19),((((18,17),16),(27,(14,13))),((11,(12,(8,(4,(5,(7,2)))))),(10,(9,(6,(15,3))))))),1);
   tree tree_813 [p = 0.000, P = 0.039] = [&W 0.000037] ((((((33,30),29),((32,31),(28,24))),(34,((26,25),23))),(35,20)),(((22,21),19),((((18,17),16),(27,(14,13))),((11,(12,(8,(4,(5,(7,2)))))),(10,(9,(6,(15,3))))))),1);
   tree tree_814 [p = 0.000, P = 0.039] = [&W 0.000037] (((((33,(30,29)),(28,((32,31),24))),((26,25),23)),(35,(34,20))),(((22,21),19),((((18,17),16),(27,(14,13))),((11,(12,(8,(4,(5,(7,2)))))),(10,(9,(6,(15,3))))))),1);
   tree tree_815 [p = 0.000, P = 0.039] = [&W 0.000037] (((((30,(33,29)),(28,((32,31),24))),(34,((26,25),23))),(35,20)),(((22,21),19),((((18,17),16),(27,(14,13))),((11,(12,(8,(4,(5,(7,2)))))),(10,(9,(6,(15,3))))))),1);
   tree tree_816 [p = 0.000, P = 0.039] = [&W 0.000037] ((35,(((33,((34,(30,29)),((32,28),(31,24)))),((26,25),23)),20)),(((22,21),19),((((18,17),16),(27,(14,13))),((11,(12,(8,(4,(5,(7,2)))))),(10,(9,(6,(15,3))))))),1);
   tree tree_817 [p = 0.000, P = 0.039] = [&W 0.000037] (((33,((((34,30),29),(28,(31,(32,24)))),((26,25),23))),(35,20)),(((22,21),19),((((18,17),16),(27,(14,13))),((11,(12,(8,(4,(5,(7,2)))))),(10,(9,(6,(15,3))))))),1);
   tree tree_818 [p = 0.000, P = 0.039] = [&W 0.000037] (((33,(((34,(30,29)),(28,((32,31),24))),((26,25),23))),(35,20)),(((22,21),19),((((18,17),16),(27,(14,13))),((11,(12,(8,(4,(5,(7,2)))))),(10,(9,(6,(15,3))))))),1);
   tree tree_819 [p = 0.000, P = 0.039] = [&W 0.000037] ((35,(((((34,33),(30,29)),(((32,31),28),24)),((26,25),23)),20)),(((22,21),19),((((18,17),16),(27,(14,13))),((11,(12,(8,(4,(5,(7,2)))))),(10,(9,(6,(15,3))))))),1);
   tree tree_820 [p = 0.000, P = 0.039] = [&W 0.000037] ((((((34,31),(32,28)),24),(((30,29),(26,(33,25))),23)),(35,20)),(((22,21),19),((((18,17),16),(27,(14,13))),((11,(12,(8,(4,(5,(7,2)))))),(10,(9,(6,(15,3))))))),1);
   tree tree_821 [p = 0.000, P = 0.039] = [&W 0.000037] ((35,((34,((28,((32,31),24)),((30,(33,29)),((26,25),23)))),20)),(((22,21),19),((((18,17),16),(27,(14,13))),((11,(12,(8,(4,(5,(7,2)))))),(10,(9,(6,(15,3))))))),1);
   tree tree_822 [p = 0.000, P = 0.039] = [&W 0.000037] (((((33,(34,30)),29),((31,(32,(28,24))),((26,25),23))),(35,20)),(((22,21),19),((((18,17),16),(27,(14,13))),((11,(12,(8,(4,(5,(7,2)))))),(10,(9,(6,(15,3))))))),1);
   tree tree_823 [p = 0.000, P = 0.039] = [&W 0.000037] ((((28,(31,(32,24))),(((33,30),(34,29)),((26,25),23))),(35,20)),(((22,21),19),((((18,17),16),(27,(14,13))),((11,(12,(8,(4,(5,(7,2)))))),(10,(9,(6,(15,3))))))),1);
   tree tree_824 [p = 0.000, P = 0.039] = [&W 0.000037] (((33,((32,31),((28,24),((30,29),((26,(34,25)),23))))),(35,20)),(((22,21),19),((((18,17),16),(27,(14,13))),((11,(12,(8,(4,(5,(7,2)))))),(10,(9,(6,(15,3))))))),1);
   tree tree_825 [p = 0.000, P = 0.039] = [&W 0.000037] ((((28,((32,31),24)),(34,((30,29),((33,(26,25)),23)))),(35,20)),(((22,21),19),((((18,17),16),(27,(14,13))),((11,(12,(8,(4,(5,(7,2)))))),(10,(9,(6,(15,3))))))),1);
   tree tree_826 [p = 0.000, P = 0.039] = [&W 0.000037] ((((((32,31),28),(34,24)),(((33,30),29),((26,25),23))),(35,20)),(((22,21),19),((((18,17),16),(27,(14,13))),((11,(12,(8,(4,(5,(7,2)))))),(10,(9,(6,(15,3))))))),1);
   tree tree_827 [p = 0.000, P = 0.039] = [&W 0.000037] ((((30,((34,33),29)),((31,(32,(28,24))),((26,25),23))),(35,20)),(((22,21),19),((((18,17),16),(27,(14,13))),((11,(12,(8,(4,(5,(7,2)))))),(10,(9,(6,(15,3))))))),1);
   tree tree_828 [p = 0.000, P = 0.039] = [&W 0.000037] (((33,((34,(30,29)),(((32,31),(28,24)),((26,25),23)))),(35,20)),(((22,21),19),((((18,17),16),(27,(14,13))),((11,(12,(8,(4,(5,(7,2)))))),(10,(9,(6,(15,3))))))),1);
   tree tree_829 [p = 0.000, P = 0.039] = [&W 0.000037] (((33,((30,29),((34,((32,31),(28,24))),((26,25),23)))),(35,20)),(((22,21),19),((((18,17),16),(27,(14,13))),((11,(12,(8,(4,(5,(7,2)))))),(10,(9,(6,(15,3))))))),1);
   tree tree_830 [p = 0.000, P = 0.040] = [&W 0.000037] (((((32,28),((34,31),24)),(29,((33,(26,25)),(30,23)))),(35,20)),(((22,21),19),((((18,17),16),(27,(14,13))),((11,(12,(8,(4,(5,(7,2)))))),(10,(9,(6,(15,3))))))),1);
   tree tree_831 [p = 0.000, P = 0.040] = [&W 0.000037] (((((34,(33,30)),29),(((32,28),(31,24)),((26,25),23))),(35,20)),(((22,21),19),((((18,17),16),(27,(14,13))),((11,(12,(8,(4,(5,(7,2)))))),(10,(9,(6,(15,3))))))),1);
   tree tree_832 [p = 0.000, P = 0.040] = [&W 0.000037] (((33,(((34,30),29),(((32,31),(28,24)),((26,25),23)))),(35,20)),(((22,21),19),((((18,17),16),(27,(14,13))),((11,(12,(8,(4,(5,(7,2)))))),(10,(9,(6,(15,3))))))),1);
   tree tree_833 [p = 0.000, P = 0.040] = [&W 0.000037] ((((31,(28,(32,24))),(33,(((34,30),29),((26,25),23)))),(35,20)),(((22,21),19),((((18,17),16),(27,(14,13))),((11,(12,(8,(4,(5,(7,2)))))),(10,(9,(6,(15,3))))))),1);
   tree tree_834 [p = 0.000, P = 0.040] = [&W 0.000037] ((((34,((32,28),(31,24))),((33,((30,29),(26,25))),23)),(35,20)),(((22,21),19),((((18,17),16),(27,(14,13))),((11,(12,(8,(4,(5,(7,2)))))),(10,(9,(6,(15,3))))))),1);
   tree tree_835 [p = 0.000, P = 0.040] = [&W 0.000037] ((((30,(34,(33,29))),((31,(32,(28,24))),((26,25),23))),(35,20)),(((22,21),19),((((18,17),16),(27,(14,13))),((11,(12,(8,(4,(5,(7,2)))))),(10,(9,(6,(15,3))))))),1);
   tree tree_836 [p = 0.000, P = 0.040] = [&W 0.000037] ((35,((34,(((32,31),(28,24)),((30,29),((26,25),(33,23))))),20)),(((22,21),19),((((18,17),16),(27,(14,13))),((11,(12,(8,(4,(5,(7,2)))))),(10,(9,(6,(15,3))))))),1);
   tree tree_837 [p = 0.000, P = 0.040] = [&W 0.000037] ((((((32,31),28),24),(((30,(34,(33,29))),(26,25)),23)),(35,20)),(((22,21),19),((((18,17),16),(27,(14,13))),((11,(12,(8,(4,(5,(7,2)))))),(10,(9,(6,(15,3))))))),1);
   tree tree_838 [p = 0.000, P = 0.040] = [&W 0.000037] (((33,((((32,31),28),(34,24)),(((30,29),(26,25)),23))),(35,20)),(((22,21),19),((((18,17),16),(27,(14,13))),((11,(12,(8,(4,(5,(7,2)))))),(10,(9,(6,(15,3))))))),1);
   tree tree_839 [p = 0.000, P = 0.040] = [&W 0.000037] ((((33,(28,(31,(32,24)))),((((34,30),29),(26,25)),23)),(35,20)),(((22,21),19),((((18,17),16),(27,(14,13))),((11,(12,(8,(4,(5,(7,2)))))),(10,(9,(6,(15,3))))))),1);
   tree tree_840 [p = 0.000, P = 0.040] = [&W 0.000037] (((((32,28),(31,24)),(((34,30),29),((33,(26,25)),23))),(35,20)),(((22,21),19),((((18,17),16),(27,(14,13))),((11,(12,(8,(4,(5,(7,2)))))),(10,(9,(6,(15,3))))))),1);
   tree tree_841 [p = 0.000, P = 0.040] = [&W 0.000037] ((((((32,31),28),24),(((33,(34,30)),29),((26,25),23))),(35,20)),(((22,21),19),((((18,17),16),(27,(14,13))),((11,(12,(8,(4,(5,(7,2)))))),(10,(9,(6,(15,3))))))),1);
   tree tree_842 [p = 0.000, P = 0.040] = [&W 0.000037] ((((31,(28,(32,24))),(((34,30),29),((33,(26,25)),23))),(35,20)),(((22,21),19),((((18,17),16),(27,(14,13))),((11,(12,(8,(4,(5,(7,2)))))),(10,(9,(6,(15,3))))))),1);
   tree tree_843 [p = 0.000, P = 0.040] = [&W 0.000037] ((35,((((32,31),(28,24)),((30,29),((33,(26,(34,25))),23))),20)),(((22,21),19),((((18,17),16),(27,(14,13))),((11,(12,(8,(4,(5,(7,2)))))),(10,(9,(6,(15,3))))))),1);
   tree tree_844 [p = 0.000, P = 0.040] = [&W 0.000037] (((((32,31),(28,24)),((34,(30,29)),((33,(26,25)),23))),(35,20)),(((22,21),19),((((18,17),16),(27,(14,13))),((11,(12,(8,(4,(5,(7,2)))))),(10,(9,(6,(15,3))))))),1);
   tree tree_845 [p = 0.000, P = 0.040] = [&W 0.000037] (((((32,31),(28,24)),((30,29),(34,((26,25),(33,23))))),(35,20)),(((22,21),19),((((18,17),16),(27,(14,13))),((11,(12,(8,(4,(5,(7,2)))))),(10,(9,(6,(15,3))))))),1);
   tree tree_846 [p = 0.000, P = 0.040] = [&W 0.000037] (((((32,31),(28,24)),(33,(((30,29),(34,(26,25))),23))),(35,20)),(((22,21),19),(27,((((18,17),16),(14,13)),((11,(12,(8,(4,(5,(7,2)))))),(10,(9,(6,(15,3)))))))),1);
   tree tree_847 [p = 0.000, P = 0.040] = [&W 0.000037] ((35,((((32,31),(28,24)),(((30,29),(33,(34,(26,25)))),23)),20)),(((22,21),19),(27,((((18,17),16),(14,13)),((11,(12,(8,(4,(5,(7,2)))))),(10,(9,(6,(15,3)))))))),1);
   tree tree_848 [p = 0.000, P = 0.040] = [&W 0.000037] (((((32,31),(28,24)),(((34,(30,29)),(33,(26,25))),23)),(35,20)),(((22,21),19),(27,((((18,17),16),(14,13)),((11,(12,(8,(4,(5,(7,2)))))),(10,(9,(6,(15,3)))))))),1);
   tree tree_849 [p = 0.000, P = 0.040] = [&W 0.000037] ((((34,((32,31),(28,24))),((((33,30),29),(26,25)),23)),(35,20)),(((22,21),19),(27,((((18,17),16),(14,13)),((11,(12,(8,(4,(5,(7,2)))))),(10,(9,(6,(15,3)))))))),1);
   tree tree_850 [p = 0.000, P = 0.040] = [&W 0.000037] ((35,(((33,((32,31),(28,24))),(34,(((30,29),(26,25)),23))),20)),(((22,21),19),(27,((((18,17),16),(14,13)),((11,(12,(8,(4,(5,(7,2)))))),(10,(9,(6,(15,3)))))))),1);
   tree tree_851 [p = 0.000, P = 0.040] = [&W 0.000037] ((35,((34,((33,((32,31),(28,24))),(((30,29),(26,25)),23))),20)),(((22,21),19),(27,((((18,17),16),(14,13)),((11,(12,(8,(4,(5,(7,2)))))),(10,(9,(6,(15,3)))))))),1);
   tree tree_852 [p = 0.000, P = 0.040] = [&W 0.000037] (((((32,31),(28,24)),(((30,(33,29)),(26,25)),23)),(34,(35,20))),(((22,21),19),(27,((((18,17),16),(14,13)),((11,(12,(8,(4,(5,(7,2)))))),(10,(9,(6,(15,3)))))))),1);
   tree tree_853 [p = 0.000, P = 0.040] = [&W 0.000037] (((((32,31),(28,24)),(((30,(33,29)),(26,(34,25))),23)),(35,20)),(((22,21),19),(27,((((18,17),16),(14,13)),((11,(12,(8,(4,(5,(7,2)))))),(10,(9,(6,(15,3)))))))),1);
   tree tree_854 [p = 0.000, P = 0.040] = [&W 0.000037] (((((32,31),(28,24)),((((34,30),(33,29)),(26,25)),23)),(35,20)),(((22,21),19),(27,((((18,17),16),(14,13)),((11,(12,(8,(4,(5,(7,2)))))),(10,(9,(6,(15,3)))))))),1);
   tree tree_855 [p = 0.000, P = 0.040] = [&W 0.000037] (((35,(33,(((32,31),(28,24)),(((30,(34,29)),(26,25)),23)))),20),(((22,21),19),(27,((((18,17),16),(14,13)),((11,(12,(8,(4,(5,(7,2)))))),(10,(9,(6,(15,3)))))))),1);
   tree tree_856 [p = 0.000, P = 0.040] = [&W 0.000037] (((33,(((32,31),(28,24)),((((34,30),29),(26,25)),23))),(35,20)),(((22,21),19),(27,((((18,17),16),(14,13)),((11,(12,(8,(4,(5,(7,2)))))),(10,(9,(6,(15,3)))))))),1);
   tree tree_857 [p = 0.000, P = 0.041] = [&W 0.000037] ((35,((((32,31),(28,24)),(34,(((30,29),(26,(33,25))),23))),20)),(((22,21),19),(27,((((18,17),16),(14,13)),((11,(12,(8,(4,(5,(7,2)))))),(10,(9,(6,(15,3)))))))),1);
   tree tree_858 [p = 0.000, P = 0.041] = [&W 0.000037] ((((28,(31,(32,24))),((33,((34,29),(30,(26,25)))),23)),(35,20)),(((22,21),19),(27,((((18,17),16),(14,13)),((11,(12,(8,(4,(5,(7,2)))))),(10,(9,(6,(15,3)))))))),1);
   tree tree_859 [p = 0.000, P = 0.041] = [&W 0.000037] ((((((33,30),(34,29)),(28,(31,(32,24)))),((26,25),23)),(35,20)),(((22,21),19),(27,((((18,17),16),(14,13)),((11,(12,(8,(4,(5,(7,2)))))),(10,(9,(6,(15,3)))))))),1);
   tree tree_860 [p = 0.000, P = 0.041] = [&W 0.000037] ((((34,(((33,30),29),(28,(31,(32,24))))),((26,25),23)),(35,20)),(((22,21),19),(27,((((18,17),16),(14,13)),((11,(12,(8,(4,(5,(7,2)))))),(10,(9,(6,(15,3)))))))),1);
   tree tree_861 [p = 0.000, P = 0.041] = [&W 0.000037] (((34,((((32,31),28),24),((30,((33,29),(26,25))),23))),(35,20)),(((22,21),19),(27,((((18,17),16),(14,13)),((11,(12,(8,(4,(5,(7,2)))))),(10,(9,(6,(15,3)))))))),1);
   tree tree_862 [p = 0.000, P = 0.041] = [&W 0.000037] ((35,((((30,(34,29)),((32,28),(31,24))),((33,(26,25)),23)),20)),(((22,21),19),(27,((((18,17),16),(14,13)),((11,(12,(8,(4,(5,(7,2)))))),(10,(9,(6,(15,3)))))))),1);
   tree tree_863 [p = 0.000, P = 0.041] = [&W 0.000037] ((35,((((30,((34,33),29)),(28,((32,31),24))),((26,25),23)),20)),(((22,21),19),(27,((((18,17),16),(14,13)),((11,(12,(8,(4,(5,(7,2)))))),(10,(9,(6,(15,3)))))))),1);
   tree tree_864 [p = 0.000, P = 0.041] = [&W 0.000037] (((((30,29),(28,(31,(32,24)))),(((35,34),(26,25)),(33,23))),20),(((22,21),19),(27,((((18,17),16),(14,13)),((11,(12,(8,(4,(5,(7,2)))))),(10,(9,(6,(15,3)))))))),1);
   tree tree_865 [p = 0.000, P = 0.041] = [&W 0.000037] ((35,((34,(((32,31),(28,24)),((29,(30,(33,(26,25)))),23))),20)),(((22,21),19),(27,((((18,17),16),(14,13)),((11,(12,(8,(4,(5,(7,2)))))),(10,(9,(6,(15,3)))))))),1);
   tree tree_866 [p = 0.000, P = 0.041] = [&W 0.000037] ((((33,(28,(31,(32,24)))),(((34,30),(29,(26,25))),23)),(35,20)),(((22,21),19),(27,((((18,17),16),(14,13)),((11,(12,(8,(4,(5,(7,2)))))),(10,(9,(6,(15,3)))))))),1);
   tree tree_867 [p = 0.000, P = 0.041] = [&W 0.000037] (((((32,31),(28,24)),(34,(((33,29),(30,(26,25))),23))),(35,20)),(((22,21),19),(27,((((18,17),16),(14,13)),((11,(12,(8,(4,(5,(7,2)))))),(10,(9,(6,(15,3)))))))),1);
   tree tree_868 [p = 0.000, P = 0.041] = [&W 0.000037] (((((34,33),(((32,31),28),24)),((30,(29,(26,25))),23)),(35,20)),(((22,21),19),(27,((((18,17),16),(14,13)),((11,(12,(8,(4,(5,(7,2)))))),(10,(9,(6,(15,3)))))))),1);
   tree tree_869 [p = 0.000, P = 0.041] = [&W 0.000037] (((((31,(32,28)),(34,24)),((30,(29,(33,(26,25)))),23)),(35,20)),(((22,21),19),(27,((((18,17),16),(14,13)),((11,(12,(8,(4,(5,(7,2)))))),(10,(9,(6,(15,3)))))))),1);
   tree tree_870 [p = 0.000, P = 0.041] = [&W 0.000037] ((35,(((34,(28,((32,31),24))),(33,((29,(30,(26,25))),23))),20)),(((22,21),19),(27,((((18,17),16),(14,13)),((11,(12,(8,(4,(5,(7,2)))))),(10,(9,(6,(15,3)))))))),1);
   tree tree_871 [p = 0.000, P = 0.041] = [&W 0.000037] (((((32,31),(28,24)),((34,(((33,30),29),(26,25))),23)),(35,20)),(((22,21),19),(27,((((18,17),16),(14,13)),((11,(12,(8,(4,(5,(7,2)))))),(10,(9,(6,(15,3)))))))),1);
   tree tree_872 [p = 0.000, P = 0.041] = [&W 0.000037] ((35,((34,(((32,31),(28,24)),((33,(29,(26,25))),(30,23)))),20)),(((22,21),19),(27,((((18,17),16),(14,13)),((11,(12,(8,(4,(5,(7,2)))))),(10,(9,(6,(15,3)))))))),1);
   tree tree_873 [p = 0.000, P = 0.041] = [&W 0.000037] ((35,(((((32,31),28),(34,24)),((33,(29,(26,25))),(30,23))),20)),(((22,21),19),(27,((((18,17),16),(14,13)),((11,(12,(8,(4,(5,(7,2)))))),(10,(9,(6,(15,3)))))))),1);
   tree tree_874 [p = 0.000, P = 0.041] = [&W 0.000037] ((((34,(((32,31),28),24)),(30,(29,((33,(26,25)),23)))),(35,20)),(((22,21),19),(27,((((18,17),16),(14,13)),((11,(12,(8,(4,(5,(7,2)))))),(10,(9,(6,(15,3)))))))),1);
   tree tree_875 [p = 0.000, P = 0.041] = [&W 0.000037] (((34,((28,(31,(32,24))),((((33,30),29),(26,25)),23))),(35,20)),(((22,21),19),(27,((((18,17),16),(14,13)),((11,(12,(8,(4,(5,(7,2)))))),(10,(9,(6,(15,3)))))))),1);
   tree tree_876 [p = 0.000, P = 0.041] = [&W 0.000037] ((((28,((32,31),24)),(((((34,33),30),29),(26,25)),23)),(35,20)),(((22,21),19),(27,((((18,17),16),(14,13)),((11,(12,(8,(4,(5,(7,2)))))),(10,(9,(6,(15,3)))))))),1);
   tree tree_877 [p = 0.000, P = 0.041] = [&W 0.000037] ((35,(((28,((32,31),24)),(((30,((34,33),29)),(26,25)),23)),20)),(((22,21),19),(27,((((18,17),16),(14,13)),((11,(12,(8,(4,(5,(7,2)))))),(10,(9,(6,(15,3)))))))),1);
   tree tree_878 [p = 0.000, P = 0.041] = [&W 0.000037] ((35,((((32,31),(28,24)),(33,(((34,30),29),((26,25),23)))),20)),(((22,21),19),(27,((((18,17),16),(14,13)),((11,(12,(8,(4,(5,(7,2)))))),(10,(9,(6,(15,3)))))))),1);
   tree tree_879 [p = 0.000, P = 0.041] = [&W 0.000037] (((34,((28,(31,(32,24))),((33,29),(30,((26,(35,25)),23))))),20),(((22,21),19),(27,((((18,17),16),(14,13)),((11,(12,(8,(4,(5,(7,2)))))),(10,(9,(6,(15,3)))))))),1);
   tree tree_880 [p = 0.000, P = 0.041] = [&W 0.000037] (((((32,31),(28,24)),((30,(34,29)),((33,(26,25)),23))),(35,20)),(((22,21),19),(27,((((18,17),16),(14,13)),((11,(12,(8,(4,(5,(7,2)))))),(10,(9,(6,(15,3)))))))),1);
   tree tree_881 [p = 0.000, P = 0.041] = [&W 0.000037] ((35,(((((32,31),28),(33,24)),((26,25),23)),(34,(30,(29,20))))),(((22,21),19),(27,((((18,17),16),(14,13)),((11,(12,(8,(4,(5,(7,2)))))),(10,(9,(6,(15,3)))))))),1);
   tree tree_882 [p = 0.000, P = 0.041] = [&W 0.000037] ((((34,(31,(32,(28,24)))),((33,(26,25)),(30,(29,23)))),(35,20)),(((22,21),19),(27,((((18,17),16),(14,13)),((11,(12,(8,(4,(5,(7,2)))))),(10,(9,(6,(15,3)))))))),1);
   tree tree_883 [p = 0.000, P = 0.041] = [&W 0.000037] (((((32,31),(28,24)),((30,(33,(34,29))),((26,25),23))),20),(35,(((22,21),19),(27,((((18,17),16),(14,13)),((11,(12,(8,(4,(5,(7,2)))))),(10,(9,(6,(15,3))))))))),1);
   tree tree_884 [p = 0.000, P = 0.041] = [&W 0.000037] ((((34,(35,33)),((28,((32,31),24)),(((30,29),(26,25)),23))),20),(((22,21),19),(27,((((18,17),16),(14,13)),((11,(12,(8,(4,(5,(7,2)))))),(10,(9,(6,(15,3)))))))),1);
   tree tree_885 [p = 0.000, P = 0.042] = [&W 0.000037] ((((((32,31),28),(34,24)),(((30,29),(33,(26,25))),23)),(35,20)),(((22,21),19),(27,((((18,17),16),(14,13)),((11,(12,(8,(4,(5,(7,2)))))),(10,(9,(6,(15,3)))))))),1);
   tree tree_886 [p = 0.000, P = 0.042] = [&W 0.000037] (((((34,33),(((32,31),28),24)),(((30,29),(26,25)),23)),(35,20)),(((22,21),19),(27,((((18,17),16),(14,13)),((11,(12,(8,(4,(5,(7,2)))))),(10,(9,(6,(15,3)))))))),1);
   tree tree_887 [p = 0.000, P = 0.042] = [&W 0.000037] ((((34,(((32,31),28),24)),(((30,29),(33,(26,25))),23)),(35,20)),(((22,21),19),(27,((((18,17),16),(14,13)),((11,(12,(8,(4,(5,(7,2)))))),(10,(9,(6,(15,3)))))))),1);
   tree tree_888 [p = 0.000, P = 0.042] = [&W 0.000037] ((35,((((32,31),(28,24)),(((((34,33),30),29),(26,25)),23)),20)),(((22,21),19),(27,((((18,17),16),(14,13)),((11,(12,(8,(4,(5,(7,2)))))),(10,(9,(6,(15,3)))))))),1);
   tree tree_889 [p = 0.000, P = 0.042] = [&W 0.000037] ((35,(((((32,31),28),24),(((30,(33,29)),(34,(26,25))),23)),20)),(((22,21),19),(27,((((18,17),16),(14,13)),((11,(12,(8,(4,(5,(7,2)))))),(10,(9,(6,(15,3)))))))),1);
   tree tree_890 [p = 0.000, P = 0.042] = [&W 0.000037] (((33,((34,(((32,31),28),24)),(((30,29),(26,25)),23))),(35,20)),(((22,21),19),(27,((((18,17),16),(14,13)),((11,(12,(8,(4,(5,(7,2)))))),(10,(9,(6,(15,3)))))))),1);
   tree tree_891 [p = 0.000, P = 0.042] = [&W 0.000037] (((((31,28),(32,24)),(((30,29),(26,25)),((34,33),23))),(35,20)),(((22,21),19),(27,((((18,17),16),(14,13)),((11,(12,(8,(4,(5,(7,2)))))),(10,(9,(6,(15,3)))))))),1);
   tree tree_892 [p = 0.000, P = 0.042] = [&W 0.000037] ((35,(((34,(32,(31,(28,24)))),((33,(29,(26,25))),(30,23))),20)),(((22,21),19),(27,((((18,17),16),(14,13)),((11,(12,(8,(4,(5,(7,2)))))),(10,(9,(6,(15,3)))))))),1);
   tree tree_893 [p = 0.000, P = 0.042] = [&W 0.000037] ((((28,((32,31),24)),((((33,30),29),(34,(26,25))),23)),(35,20)),(((22,21),19),(27,((((18,17),16),(14,13)),((11,(12,(8,(4,(5,(7,2)))))),(10,(9,(6,(15,3)))))))),1);
   tree tree_894 [p = 0.000, P = 0.042] = [&W 0.000037] (((35,((((32,31),28),(34,24)),(((30,(33,29)),(26,25)),23))),20),(((22,21),19),(27,((((18,17),16),(14,13)),((11,(12,(8,(4,(5,(7,2)))))),(10,(9,(6,(15,3)))))))),1);
   tree tree_895 [p = 0.000, P = 0.042] = [&W 0.000037] ((((28,((32,31),24)),(33,((((34,30),29),(26,25)),23))),(35,20)),(((22,21),19),(27,((((18,17),16),(14,13)),((11,(12,(8,(4,(5,(7,2)))))),(10,(9,(6,(15,3)))))))),1);
   tree tree_896 [p = 0.000, P = 0.042] = [&W 0.000037] ((35,(((28,((32,31),24)),((33,((30,(34,29)),(26,25))),23)),20)),(((22,21),19),(27,((((18,17),16),(14,13)),((11,(12,(8,(4,(5,(7,2)))))),(10,(9,(6,(15,3)))))))),1);
   tree tree_897 [p = 0.000, P = 0.042] = [&W 0.000037] (((34,((((33,30),29),(31,((32,28),24))),((26,25),23))),(35,20)),(((22,21),19),(27,((((18,17),16),(14,13)),((11,(12,(8,(4,(5,(7,2)))))),(10,(9,(6,(15,3)))))))),1);
   tree tree_898 [p = 0.000, P = 0.042] = [&W 0.000037] ((35,((28,((32,(31,24)),(((34,30),29),((33,(26,25)),23)))),20)),(((22,21),19),(27,((((18,17),16),(14,13)),((11,(12,(8,(4,(5,(7,2)))))),(10,(9,(6,(15,3)))))))),1);
   tree tree_899 [p = 0.000, P = 0.042] = [&W 0.000037] (((33,((30,29),(((34,31),(32,28)),(24,((26,25),23))))),(35,20)),(((22,21),19),(27,((((18,17),16),(14,13)),((11,(12,(8,(4,(5,(7,2)))))),(10,(9,(6,(15,3)))))))),1);
   tree tree_900 [p = 0.000, P = 0.042] = [&W 0.000037] ((((30,29),(34,((33,(31,(32,28))),(24,((26,25),23))))),(35,20)),(((22,21),19),(27,((((18,17),16),(14,13)),((11,(12,(8,(4,(5,(7,2)))))),(10,(9,(6,(15,3)))))))),1);
   tree tree_901 [p = 0.000, P = 0.042] = [&W 0.000037] (((33,(24,(((32,31),28),(((34,30),29),((26,25),23))))),(35,20)),(((22,21),19),(27,((((18,17),16),(14,13)),((11,(12,(8,(4,(5,(7,2)))))),(10,(9,(6,(15,3)))))))),1);
   tree tree_902 [p = 0.000, P = 0.042] = [&W 0.000037] ((35,(((33,(30,29)),(24,((34,((32,31),28)),((26,25),23)))),20)),(((22,21),19),(27,((((18,17),16),(14,13)),((11,(12,(8,(4,(5,(7,2)))))),(10,(9,(6,(15,3)))))))),1);
   tree tree_903 [p = 0.000, P = 0.042] = [&W 0.000037] ((35,((((33,30),29),((34,((32,31),28)),(24,((26,25),23)))),20)),(((22,21),19),(27,((((18,17),16),(14,13)),((11,(12,(8,(4,(5,(7,2)))))),(10,(9,(6,(15,3)))))))),1);
   tree tree_904 [p = 0.000, P = 0.042] = [&W 0.000037] (((28,((32,(31,24)),((29,(30,(34,(33,(26,25))))),23))),(35,20)),(((22,21),19),(27,((((18,17),16),(14,13)),((11,(12,(8,(4,(5,(7,2)))))),(10,(9,(6,(15,3)))))))),1);
   tree tree_905 [p = 0.000, P = 0.042] = [&W 0.000037] (((((32,31),28),(24,((34,33),(((30,29),(26,25)),23)))),(35,20)),(((22,21),19),(27,((((18,17),16),(14,13)),((11,(12,(8,(4,(5,(7,2)))))),(10,(9,(6,(15,3)))))))),1);
   tree tree_906 [p = 0.000, P = 0.042] = [&W 0.000037] (((34,((33,(30,29)),(24,((((31,(32,28)),26),25),23)))),(35,20)),(((22,21),19),(27,((((18,17),16),(14,13)),((11,(12,(8,(4,(5,(7,2)))))),(10,(9,(6,(15,3)))))))),1);
   tree tree_907 [p = 0.000, P = 0.042] = [&W 0.000037] ((35,(((32,28),((31,24),((34,30),(29,(33,((26,25),23)))))),20)),(((22,21),19),(27,((((18,17),16),(14,13)),((11,(12,(8,(4,(5,(7,2)))))),(10,(9,(6,(15,3)))))))),1);
   tree tree_908 [p = 0.000, P = 0.042] = [&W 0.000037] (((33,(28,(((32,31),24),(((34,30),(29,(26,25))),23)))),(35,20)),(((22,21),19),(27,((((18,17),16),(14,13)),((11,(12,(8,(4,(5,(7,2)))))),(10,(9,(6,(15,3)))))))),1);
   tree tree_909 [p = 0.000, P = 0.042] = [&W 0.000037] ((35,((33,((30,29),((32,28),((31,(34,24)),((26,25),23))))),20)),(((22,21),19),(27,((((18,17),16),(14,13)),((11,(12,(8,(4,(5,(7,2)))))),(10,(9,(6,(15,3)))))))),1);
   tree tree_910 [p = 0.000, P = 0.042] = [&W 0.000037] ((35,(((30,(33,29)),((34,(32,(31,28))),(24,((26,25),23)))),20)),(((22,21),19),(27,((((18,17),16),(14,13)),((11,(12,(8,(4,(5,(7,2)))))),(10,(9,(6,(15,3)))))))),1);
   tree tree_911 [p = 0.000, P = 0.042] = [&W 0.000037] ((((((33,30),29),24),((34,(((32,31),28),(26,25))),23)),(35,20)),(((22,21),19),(27,((((18,17),16),(14,13)),((11,(12,(8,(4,(5,(7,2)))))),(10,(9,(6,(15,3)))))))),1);
   tree tree_912 [p = 0.000, P = 0.043] = [&W 0.000037] ((35,(((30,(33,29)),(((32,31),28),(24,((26,25),23)))),(34,20))),(((22,21),19),(27,((((18,17),16),(14,13)),((11,(12,(8,(4,(5,(7,2)))))),(10,(9,(6,(15,3)))))))),1);
   tree tree_913 [p = 0.000, P = 0.043] = [&W 0.000037] (((24,((34,(28,((32,31),(26,25)))),((30,(33,29)),23))),(35,20)),(((22,21),19),(27,((((18,17),16),(14,13)),((11,(12,(8,(4,(5,(7,2)))))),(10,(9,(6,(15,3)))))))),1);
   tree tree_914 [p = 0.000, P = 0.043] = [&W 0.000037] ((((30,(33,29)),((34,24),((28,((32,31),(26,25))),23))),(35,20)),(((22,21),19),(27,((((18,17),16),(14,13)),((11,(12,(8,(4,(5,(7,2)))))),(10,(9,(6,(15,3)))))))),1);
   tree tree_915 [p = 0.000, P = 0.043] = [&W 0.000037] ((((30,29),(33,((34,24),((((32,31),28),(26,25)),23)))),(35,20)),(((22,21),19),(27,((((18,17),16),(14,13)),((11,(12,(8,(4,(5,(7,2)))))),(10,(9,(6,(15,3)))))))),1);
   tree tree_916 [p = 0.000, P = 0.043] = [&W 0.000037] ((35,((30,29),((24,(((31,(32,28)),(26,25)),((34,33),23))),20))),(((22,21),19),(27,((((18,17),16),(14,13)),((11,(12,(8,(4,(5,(7,2)))))),(10,(9,(6,(15,3)))))))),1);
   tree tree_917 [p = 0.000, P = 0.043] = [&W 0.000037] (((33,((31,24),(34,((32,(28,(26,25))),((30,29),23))))),(35,20)),(((22,21),19),(27,((((18,17),16),(14,13)),((11,(12,(8,(4,(5,(7,2)))))),(10,(9,(6,(15,3)))))))),1);
   tree tree_918 [p = 0.000, P = 0.043] = [&W 0.000037] ((35,((34,((33,24),((28,(26,((32,31),25))),23))),(30,(29,20)))),(((22,21),19),(27,((((18,17),16),(14,13)),((11,(12,(8,(4,(5,(7,2)))))),(10,(9,(6,(15,3)))))))),1);
   tree tree_919 [p = 0.000, P = 0.043] = [&W 0.000037] (((33,(24,(((34,31),((32,28),(26,25))),23))),(30,(29,20))),(((22,21),19),((35,27),((((18,17),16),(14,13)),((11,(12,(8,(4,(5,(7,2)))))),(10,(9,(6,(15,3)))))))),1);
   tree tree_920 [p = 0.000, P = 0.043] = [&W 0.000037] ((((34,24),((28,((32,31),(26,25))),(((33,30),29),23))),(35,20)),(((22,21),19),(27,((((18,17),16),(14,13)),((11,(12,(8,(4,(5,(7,2)))))),(10,(9,(6,(15,3)))))))),1);
   tree tree_921 [p = 0.000, P = 0.043] = [&W 0.000037] ((35,((33,(24,((28,(32,(26,(31,25)))),(34,(29,(30,23)))))),20)),(((22,21),19),(27,((((18,17),16),(14,13)),((11,(12,(8,(4,(5,(7,2)))))),(10,(9,(6,(15,3)))))))),1);
   tree tree_922 [p = 0.000, P = 0.043] = [&W 0.000037] ((((34,33),(24,((28,(32,(26,(31,25)))),((30,29),23)))),(35,20)),(((22,21),19),(27,((((18,17),16),(14,13)),((11,(12,(8,(4,(5,(7,2)))))),(10,(9,(6,(15,3)))))))),1);
   tree tree_923 [p = 0.000, P = 0.043] = [&W 0.000037] ((35,((((32,31),28),(24,((26,25),(34,(30,(29,23)))))),(33,20))),(((22,21),19),(27,((((18,17),16),(14,13)),((11,(12,(8,(4,(5,(7,2)))))),(10,(9,(6,(15,3)))))))),1);
   tree tree_924 [p = 0.000, P = 0.043] = [&W 0.000037] ((((((34,33),(30,29)),(31,((32,28),24))),((26,25),23)),(35,20)),(((22,21),19),(27,((((18,17),16),(14,13)),((11,(12,(8,(4,(5,(7,2)))))),(10,(9,(6,(15,3)))))))),1);
   tree tree_925 [p = 0.000, P = 0.043] = [&W 0.000037] (((((30,((34,33),29)),((32,31),(28,24))),((26,25),23)),(35,20)),(((22,21),19),(27,((((18,17),16),(14,13)),((11,(12,(8,(4,(5,(7,2)))))),(10,(9,(6,(15,3)))))))),1);
   tree tree_926 [p = 0.000, P = 0.043] = [&W 0.000037] (((35,(((34,(30,(33,29))),((32,31),(28,24))),((26,25),23))),20),(((22,21),19),(27,((((18,17),16),(14,13)),((11,(12,(8,(4,(5,(7,2)))))),(10,(9,(6,(15,3)))))))),1);
   tree tree_927 [p = 0.000, P = 0.043] = [&W 0.000037] (((33,((34,(28,((32,31),24))),(((30,29),(26,25)),23))),(35,20)),(((22,21),19),(27,((((18,17),16),(14,13)),((11,(12,(8,(4,(5,(7,2)))))),(10,(9,(6,(15,3)))))))),1);
   tree tree_928 [p = 0.000, P = 0.043] = [&W 0.000037] ((((((32,(34,31)),28),24),((33,30),((29,(26,25)),23))),(35,20)),(((22,21),19),(27,((((18,17),16),(14,13)),((11,(12,(8,(4,(5,(7,2)))))),(10,(9,(6,(15,3)))))))),1);
   tree tree_929 [p = 0.000, P = 0.043] = [&W 0.000037] ((((28,((34,(32,31)),24)),((30,((33,29),(26,25))),23)),(35,20)),(((22,21),19),(27,((((18,17),16),(14,13)),((11,(12,(8,(4,(5,(7,2)))))),(10,(9,(6,(15,3)))))))),1);
   tree tree_930 [p = 0.000, P = 0.043] = [&W 0.000037] (((33,(((30,29),(34,(((32,31),28),24))),((26,25),23))),(35,20)),(((22,21),19),(27,((((18,17),16),(14,13)),((11,(12,(8,(4,(5,(7,2)))))),(10,(9,(6,(15,3)))))))),1);
   tree tree_931 [p = 0.000, P = 0.043] = [&W 0.000037] (((((33,((34,30),29)),(31,((32,28),24))),((26,25),23)),(35,20)),(((22,21),19),(27,((((18,17),16),(14,13)),((11,(12,(8,(4,(5,(7,2)))))),(10,(9,(6,(15,3)))))))),1);
   tree tree_932 [p = 0.000, P = 0.043] = [&W 0.000037] (((((30,29),((34,((32,31),28)),24)),((33,(26,25)),23)),(35,20)),(((22,21),19),(27,((((18,17),16),(14,13)),((11,(12,(8,(4,(5,(7,2)))))),(10,(9,(6,(15,3)))))))),1);
   tree tree_933 [p = 0.000, P = 0.043] = [&W 0.000037] ((((34,((30,(33,29)),((32,31),(28,24)))),((26,25),23)),(35,20)),(((22,21),19),(27,((((18,17),16),(14,13)),((11,(12,(8,(4,(5,(7,2)))))),(10,(9,(6,(15,3)))))))),1);
   tree tree_934 [p = 0.000, P = 0.043] = [&W 0.000037] ((35,(((((34,30),(33,29)),((32,31),(28,24))),((26,25),23)),20)),(((22,21),19),(27,((((18,17),16),(14,13)),((11,(12,(8,(4,(5,(7,2)))))),(10,(9,(6,(15,3)))))))),1);
   tree tree_935 [p = 0.000, P = 0.043] = [&W 0.000037] ((35,(((((34,(33,30)),29),(28,((32,31),24))),((26,25),23)),20)),(((22,21),19),(27,((((18,17),16),(14,13)),((11,(12,(8,(4,(5,(7,2)))))),(10,(9,(6,(15,3)))))))),1);
   tree tree_936 [p = 0.000, P = 0.043] = [&W 0.000037] ((35,((((34,33),24),((31,(26,(32,(28,25)))),23)),((30,29),20))),(((22,21),19),(27,((((18,17),16),(14,13)),((11,(12,(8,(4,(5,(7,2)))))),(10,(9,(6,(15,3)))))))),1);
   tree tree_937 [p = 0.000, P = 0.043] = [&W 0.000037] (((33,(24,((34,((32,31),((28,26),25))),((30,29),23)))),(35,20)),(((22,21),19),(27,((((18,17),16),(14,13)),((11,(12,(8,(4,(5,(7,2)))))),(10,(9,(6,(15,3)))))))),1);
   tree tree_938 [p = 0.000, P = 0.043] = [&W 0.000037] ((35,((33,(((34,30),29),(24,((26,((32,31),(28,25))),23)))),20)),(((22,21),19),(27,((((18,17),16),(14,13)),((11,(12,(8,(4,(5,(7,2)))))),(10,(9,(6,(15,3)))))))),1);
   tree tree_939 [p = 0.000, P = 0.044] = [&W 0.000037] ((35,(((28,((32,31),24)),(29,(30,((26,(33,25)),23)))),(34,20))),(((22,21),19),(27,((((18,17),16),(14,13)),((11,(12,(8,(4,(5,(7,2)))))),(10,(9,(6,(15,3)))))))),1);
   tree tree_940 [p = 0.000, P = 0.044] = [&W 0.000037] ((((33,(29,(32,(30,28)))),(((34,31),24),((26,25),23))),(35,20)),(((22,21),19),(27,((((18,17),16),(14,13)),((11,(12,(8,(4,(5,(7,2)))))),(10,(9,(6,(15,3)))))))),1);
   tree tree_941 [p = 0.000, P = 0.044] = [&W 0.000037] (((33,((32,(30,(29,28))),((31,24),(34,((26,25),23))))),(35,20)),(((22,21),19),(27,((((18,17),16),(14,13)),((11,(12,(8,(4,(5,(7,2)))))),(10,(9,(6,(15,3)))))))),1);
   tree tree_942 [p = 0.000, P = 0.044] = [&W 0.000037] (((24,((30,(33,29)),((34,((32,31),(26,(28,25)))),23))),(35,20)),(((22,21),19),(27,((((18,17),16),(14,13)),((11,(12,(8,(4,(5,(7,2)))))),(10,(9,(6,(15,3)))))))),1);
   tree tree_943 [p = 0.000, P = 0.044] = [&W 0.000037] (((35,(33,((34,24),(((32,31),(26,(28,25))),(30,(29,23)))))),20),(((22,21),19),(27,((((18,17),16),(14,13)),((11,(12,(8,(4,(5,(7,2)))))),(10,(9,(6,(15,3)))))))),1);
   tree tree_944 [p = 0.000, P = 0.044] = [&W 0.000037] ((35,((((34,(30,29)),(33,((32,31),(28,24)))),((26,25),23)),20)),(((22,21),19),(27,((((18,17),16),(14,13)),((11,(12,(8,(4,(5,(7,2)))))),(10,(9,(6,(15,3)))))))),1);
   tree tree_945 [p = 0.000, P = 0.044] = [&W 0.000037] (((((30,(34,29)),(32,(31,(28,24)))),((26,(33,25)),23)),(35,20)),(((22,21),19),(27,((((18,17),16),(14,13)),((11,(12,(8,(4,(5,(7,2)))))),(10,(9,(6,(15,3)))))))),1);
   tree tree_946 [p = 0.000, P = 0.044] = [&W 0.000037] (((35,((((33,30),(34,29)),((32,31),(28,24))),((26,25),23))),20),(((22,21),19),(27,((((18,17),16),(14,13)),((11,(12,(8,(4,(5,(7,2)))))),(10,(9,(6,(15,3)))))))),1);
   tree tree_947 [p = 0.000, P = 0.044] = [&W 0.000037] (((((33,30),29),((34,24),((26,((32,(31,28)),25)),23))),(35,20)),(((22,21),19),(27,((((18,17),16),(14,13)),((11,(12,(8,(4,(5,(7,2)))))),(10,(9,(6,(15,3)))))))),1);
   tree tree_948 [p = 0.000, P = 0.044] = [&W 0.000037] ((35,(((((34,33),(30,29)),((32,31),(28,24))),((26,25),23)),20)),(((22,21),19),(27,((((18,17),16),(14,13)),((11,(12,(8,(4,(5,(7,2)))))),(10,(9,(6,(15,3)))))))),1);
   tree tree_949 [p = 0.000, P = 0.044] = [&W 0.000037] ((((30,((34,33),29)),(((26,25),24),(((32,31),28),23))),(35,20)),(((22,21),19),((((18,17),16),(14,13)),((11,(12,(8,(4,(5,(7,2)))))),(10,(9,((27,6),(15,3))))))),1);
   tree tree_950 [p = 0.000, P = 0.044] = [&W 0.000037] ((35,(((30,29),(((26,25),24),((34,((32,31),28)),(33,23)))),20)),(((22,21),19),((((18,17),16),(14,13)),((11,(12,(8,(4,(5,(7,2)))))),(10,(9,((27,6),(15,3))))))),1);
   tree tree_951 [p = 0.000, P = 0.044] = [&W 0.000037] ((((31,((32,(26,(28,25))),24)),(((34,33),30),(29,23))),(35,20)),(((22,21),19),((((18,17),16),(14,13)),((11,(12,(8,(4,(5,(7,2)))))),(10,(9,(6,(15,(27,3)))))))),1);
   tree tree_952 [p = 0.000, P = 0.044] = [&W 0.000037] ((((30,(33,29)),((34,((26,25),24)),(((32,31),28),23))),(35,20)),(((22,21),19),((((18,17),16),(14,13)),((11,(12,(8,(4,(5,(7,2)))))),(10,(9,((27,6),(15,3))))))),1);
   tree tree_953 [p = 0.000, P = 0.044] = [&W 0.000037] ((((30,(33,29)),(((34,(26,25)),24),(((32,31),28),23))),(35,20)),(((22,21),19),((((18,17),16),(14,13)),((11,(12,(8,(4,(5,(7,2)))))),(10,(9,((27,6),(15,3))))))),1);
   tree tree_954 [p = 0.000, P = 0.044] = [&W 0.000037] ((((30,(33,29)),(34,(((26,25),24),(((32,31),28),23)))),(35,20)),(((22,21),19),((((18,17),16),(14,13)),((11,(12,(8,(4,(5,(7,2)))))),(10,(9,((27,6),(15,3))))))),1);
   tree tree_955 [p = 0.000, P = 0.044] = [&W 0.000037] ((((((32,31),(28,(26,25))),24),((34,(30,29)),(33,23))),(35,20)),(((22,21),19),((((18,17),16),(14,13)),((11,(12,(8,(4,(5,(7,2)))))),(10,(9,(6,(15,(27,3)))))))),1);
   tree tree_956 [p = 0.000, P = 0.044] = [&W 0.000037] (((33,((31,((26,25),24)),(((32,30),(29,28)),(34,23)))),(35,20)),(((22,21),19),((((18,17),16),(14,13)),((11,(12,(8,(4,(5,(7,2)))))),(10,(9,((27,6),(15,3))))))),1);
   tree tree_957 [p = 0.000, P = 0.044] = [&W 0.000037] ((35,(((33,30),29),((((26,25),(34,24)),(((32,31),28),23)),20))),(((22,21),19),((((18,17),16),(14,13)),((11,(12,(8,(4,(5,(7,2)))))),(10,(9,((27,6),(15,3))))))),1);
   tree tree_958 [p = 0.000, P = 0.044] = [&W 0.000037] (((((26,25),24),((((34,30),29),(33,((32,31),28))),23)),(35,20)),(((22,21),19),((((18,17),16),(14,13)),((11,(12,(8,(4,(5,(7,2)))))),(10,(9,((27,6),(15,3))))))),1);
   tree tree_959 [p = 0.000, P = 0.044] = [&W 0.000037] ((35,((33,(((31,(26,25)),(32,24)),(28,(34,(29,(30,23)))))),20)),(((22,21),19),((((18,17),16),(14,13)),((11,(12,(8,(4,(5,(7,2)))))),(10,(9,((27,6),(15,3))))))),1);
   tree tree_960 [p = 0.000, P = 0.044] = [&W 0.000037] ((35,((33,(((32,(26,(31,(34,25)))),24),((30,(29,28)),23))),20)),(((22,21),19),((((18,17),16),(14,13)),((11,(12,(8,(4,(5,(7,2)))))),(10,(9,((27,6),(15,3))))))),1);
   tree tree_961 [p = 0.000, P = 0.044] = [&W 0.000037] ((((33,(30,29)),(((26,25),24),(((34,31),(32,28)),23))),(35,20)),(((22,21),19),((((18,17),16),(14,13)),((11,(12,(8,(4,(5,(7,2)))))),(10,(9,((27,6),(15,3))))))),1);
   tree tree_962 [p = 0.000, P = 0.044] = [&W 0.000037] ((((((34,30),29),((26,25),24)),(((32,31),28),(33,23))),(35,20)),(((22,21),19),((((18,17),16),(14,13)),((11,(12,(8,(4,(5,(7,2)))))),(10,(9,((27,6),(15,3))))))),1);
   tree tree_963 [p = 0.000, P = 0.044] = [&W 0.000037] (((((30,29),((26,25),24)),(34,(((32,31),28),23))),(33,(35,20))),(((22,21),19),((((18,17),16),(14,13)),((11,(12,(8,(4,(5,(7,2)))))),(10,(9,((27,6),(15,3))))))),1);
   tree tree_964 [p = 0.000, P = 0.044] = [&W 0.000037] (((34,((33,(30,29)),(((26,25),24),(((32,31),28),23)))),(35,20)),(((22,21),19),((((18,17),16),(14,13)),((11,(12,(8,(4,(5,(7,2)))))),(10,(9,((27,6),(15,3))))))),1);
   tree tree_965 [p = 0.000, P = 0.044] = [&W 0.000037] (((((30,(33,29)),((26,25),24)),(34,(((32,31),28),23))),(35,20)),(((22,21),19),((((18,17),16),(14,13)),((11,(12,(8,(4,(5,(7,2)))))),(10,(9,((27,6),(15,3))))))),1);
   tree tree_966 [p = 0.000, P = 0.045] = [&W 0.000037] (((((((34,33),30),29),((26,25),24)),(((32,31),28),23)),(35,20)),(((22,21),19),((((18,17),16),(14,13)),((11,(12,(8,(4,(5,(7,2)))))),(10,(9,((27,6),(15,3))))))),1);
   tree tree_967 [p = 0.000, P = 0.045] = [&W 0.000037] (((33,(((30,29),((26,25),24)),((34,((32,31),28)),23))),(35,20)),(((22,21),19),((((18,17),16),(14,13)),((11,(12,(8,(4,(5,(7,2)))))),(10,(9,((27,6),(15,3))))))),1);
   tree tree_968 [p = 0.000, P = 0.045] = [&W 0.000037] ((((30,(33,29)),(((26,(34,25)),24),(((32,31),28),23))),(35,20)),(((22,21),19),((((18,17),16),(14,13)),((11,(12,(8,(4,(5,(7,2)))))),(10,(9,((27,6),(15,3))))))),1);
   tree tree_969 [p = 0.000, P = 0.045] = [&W 0.000037] ((35,((((34,(33,30)),29),(((26,25),24),(((32,31),28),23))),20)),(((22,21),19),((((18,17),16),(14,13)),((11,(12,(8,(4,(5,(7,2)))))),(10,(9,((27,6),(15,3))))))),1);
   tree tree_970 [p = 0.000, P = 0.045] = [&W 0.000037] ((35,(((30,(33,29)),(((34,(26,25)),24),(((32,31),28),23))),20)),(((22,21),19),((((18,17),16),(14,13)),((11,(12,(8,(4,(5,(7,2)))))),(10,(9,((27,6),(15,3))))))),1);
   tree tree_971 [p = 0.000, P = 0.045] = [&W 0.000037] ((((30,(33,29)),(((26,25),24),(34,(((32,31),28),23)))),(35,20)),(((22,21),19),((((18,17),16),(14,13)),((11,(12,(8,(4,(5,(7,2)))))),(10,(9,((27,6),(15,3))))))),1);
   tree tree_972 [p = 0.000, P = 0.045] = [&W 0.000037] ((((30,29),((34,33),(((26,25),24),(((32,31),28),23)))),(35,20)),(((22,21),19),((((18,17),16),(14,13)),((11,(12,(8,(4,(5,(7,2)))))),(10,(9,((27,6),(15,3))))))),1);
   tree tree_973 [p = 0.000, P = 0.045] = [&W 0.000037] ((((30,29),(((34,(33,(26,25))),24),(((32,31),28),23))),(35,20)),(((22,21),19),((((18,17),16),(14,13)),((11,(12,(8,(4,(5,(7,2)))))),(10,(9,((27,6),(15,3))))))),1);
   tree tree_974 [p = 0.000, P = 0.045] = [&W 0.000037] (((((33,30),29),(((26,25),24),((34,((32,31),28)),23))),(35,20)),(((22,21),19),((((18,17),16),(14,13)),((11,(12,(8,(4,(5,(7,2)))))),(10,(9,((27,6),(15,3))))))),1);
   tree tree_975 [p = 0.000, P = 0.045] = [&W 0.000037] (((33,((34,(((32,31),(30,29)),((26,25),(28,24)))),23)),(35,20)),(((22,21),19),((((18,17),16),(14,13)),((11,(12,(8,(4,(5,(7,2)))))),(10,(9,(6,(15,(27,3)))))))),1);
   tree tree_976 [p = 0.000, P = 0.045] = [&W 0.000037] ((35,(((34,33),(((30,29),((31,(32,(26,25))),(28,24))),23)),20)),(((22,21),19),((((18,17),16),(14,13)),((11,(12,(8,(4,(5,(7,2)))))),(10,(9,(6,(15,(27,3)))))))),1);
   tree tree_977 [p = 0.000, P = 0.045] = [&W 0.000037] ((35,((((26,(33,25)),(34,(31,(28,(32,24))))),(29,(30,23))),20)),(((22,21),19),((((18,17),16),(14,13)),((11,(12,(8,(4,(5,(7,2)))))),(10,(9,(6,(15,(27,3)))))))),1);
   tree tree_978 [p = 0.000, P = 0.045] = [&W 0.000037] (((35,27),(((28,((32,31),(25,(26,24)))),(34,(33,23))),(30,(29,20)))),(((22,21),19),((((18,17),16),(14,13)),((11,(12,(8,(4,(5,(7,2)))))),(10,(9,(6,(15,3))))))),1);
   tree tree_979 [p = 0.000, P = 0.045] = [&W 0.000037] ((27,(((((32,31),28),(25,(26,24))),(((33,30),(34,29)),23)),(35,20))),(((22,21),19),((((18,17),16),(14,13)),((11,(12,(8,(4,(5,(7,2)))))),(10,(9,(6,(15,3))))))),1);
   tree tree_980 [p = 0.000, P = 0.045] = [&W 0.000037] (((33,(((30,(34,29)),((31,(32,(26,25))),(28,24))),23)),(35,20)),(((22,21),19),((((18,17),16),(14,13)),((11,(12,(8,(4,(5,(7,2)))))),(10,(9,(6,(15,(27,3)))))))),1);
   tree tree_981 [p = 0.000, P = 0.045] = [&W 0.000037] (((((33,(30,29)),((26,25),(((32,31),28),24))),(34,23)),(35,20)),(((22,21),19),((((18,17),16),(14,13)),((11,(12,(8,(4,(5,(7,2)))))),(10,(9,(6,(15,(27,3)))))))),1);
   tree tree_982 [p = 0.000, P = 0.045] = [&W 0.000037] (((33,(((31,(32,(26,25))),(28,24)),((30,29),(34,23)))),(35,20)),(((22,21),19),((((18,17),16),(14,13)),((11,(12,(8,(4,(5,(7,2)))))),(10,(9,(6,(15,(27,3)))))))),1);
   tree tree_983 [p = 0.000, P = 0.045] = [&W 0.000037] ((35,((27,((30,(34,(33,29))),((25,(26,((32,31),(28,24)))),23))),20)),(((22,21),19),((((18,17),16),(14,13)),((11,(12,(8,(4,(5,(7,2)))))),(10,(9,(6,(15,3))))))),1);
   tree tree_984 [p = 0.000, P = 0.045] = [&W 0.000037] (((35,27),(((33,(34,((32,31),((30,29),(28,(25,(26,24))))))),23),20)),(((22,21),19),((((18,17),16),(14,13)),((11,(12,(8,(4,(5,(7,2)))))),(10,(9,(6,(15,3))))))),1);
   tree tree_985 [p = 0.000, P = 0.045] = [&W 0.000037] (((33,((34,((30,29),((32,31),((26,25),(28,24))))),23)),(35,20)),(((22,21),19),((((18,17),16),(14,13)),((11,(12,(8,(4,(5,(7,2)))))),(10,(9,(6,(15,(27,3)))))))),1);
   tree tree_986 [p = 0.000, P = 0.045] = [&W 0.000037] (((33,(((31,(26,25)),(32,(28,24))),(((34,30),29),23))),(35,20)),(((22,21),19),((((18,17),16),(14,13)),((11,(12,(8,(4,(5,(7,2)))))),(10,(9,(6,(15,(27,3)))))))),1);
   tree tree_987 [p = 0.000, P = 0.045] = [&W 0.000037] ((((34,33),(((26,25),((31,28),(32,24))),((30,29),23))),(35,20)),(((22,21),19),((((18,17),16),(14,13)),((11,(12,(8,(4,(5,(7,2)))))),(10,(9,(6,(15,(27,3)))))))),1);
   tree tree_988 [p = 0.000, P = 0.045] = [&W 0.000037] ((35,((((26,25),24),((34,33),(((32,31),28),23))),(29,(30,20)))),(((22,21),19),((((18,17),16),(14,13)),((11,(12,(8,(4,(5,(7,2)))))),(10,(9,((27,6),(15,3))))))),1);
   tree tree_989 [p = 0.000, P = 0.045] = [&W 0.000037] ((35,((((26,25),24),(33,(34,(((32,31),28),23)))),(30,(29,20)))),(((22,21),19),((((18,17),16),(14,13)),((11,(12,(8,(4,(5,(7,2)))))),(10,(9,((27,6),(15,3))))))),1);
   tree tree_990 [p = 0.000, P = 0.045] = [&W 0.000037] ((35,((((26,25),(34,24)),((33,((32,31),28)),(29,(30,23)))),20)),(((22,21),19),((((18,17),16),(14,13)),((11,(12,(8,(4,(5,(7,2)))))),(10,(9,((27,6),(15,3))))))),1);
   tree tree_991 [p = 0.000, P = 0.045] = [&W 0.000037] (((((31,(26,25)),24),((33,(32,28)),(30,((34,29),23)))),(35,20)),(((22,21),19),((((18,17),16),(14,13)),((11,(12,(8,(4,(5,(7,2)))))),(10,(9,((27,6),(15,3))))))),1);
   tree tree_992 [p = 0.000, P = 0.045] = [&W 0.000037] (((35,(33,(((26,25),24),((34,(29,((32,31),28))),(30,23))))),20),(((22,21),19),((((18,17),16),(14,13)),((11,(12,(8,(4,(5,(7,2)))))),(10,(9,((27,6),(15,3))))))),1);
   tree tree_993 [p = 0.000, P = 0.046] = [&W 0.000037] (((((30,29),((34,33),(((32,31),(28,(26,25))),24))),23),(35,20)),(((22,21),19),((((18,17),16),(14,13)),((11,(12,(8,(4,(5,(7,2)))))),(10,(9,(6,(15,(27,3)))))))),1);
   tree tree_994 [p = 0.000, P = 0.046] = [&W 0.000037] ((35,((((26,25),24),((34,((32,31),28)),(33,(29,(30,23))))),20)),(((22,21),19),((((18,17),16),(14,13)),((11,(12,(8,(4,(5,(7,2)))))),(10,(9,((27,6),(15,3))))))),1);
   tree tree_995 [p = 0.000, P = 0.046] = [&W 0.000037] ((((30,(33,29)),((34,((26,(28,25)),(31,(32,24)))),23)),(35,20)),(((22,21),19),((((18,17),16),(14,13)),((11,(12,(8,(4,(5,(7,2)))))),(10,(9,(6,(15,(27,3)))))))),1);
   tree tree_996 [p = 0.000, P = 0.046] = [&W 0.000037] ((((28,((31,(26,25)),(32,24))),(29,(30,((34,33),23)))),(35,20)),(((22,21),19),((((18,17),16),(14,13)),((11,(12,(8,(4,(5,(7,2)))))),(10,(9,(6,(15,(27,3)))))))),1);
   tree tree_997 [p = 0.000, P = 0.046] = [&W 0.000037] ((((35,33),(((32,31),(28,((26,25),24))),((30,(34,29)),23))),20),(((22,21),19),((((18,17),16),(14,13)),((11,(12,(8,(4,(5,(7,2)))))),(10,(9,(6,(15,(27,3)))))))),1);
   tree tree_998 [p = 0.000, P = 0.046] = [&W 0.000037] (((((34,33),((28,((30,29),(26,25))),(31,(32,24)))),23),(35,20)),(((22,21),19),((((18,17),16),(14,13)),((11,(12,(8,(4,(5,(7,2)))))),(10,(9,(6,(15,(27,3)))))))),1);
   tree tree_999 [p = 0.000, P = 0.046] = [&W 0.000037] (((((30,((34,33),29)),((28,(26,25)),((32,31),24))),23),(35,20)),(((22,21),19),((((18,17),16),(14,13)),((11,(12,(8,(4,(5,(7,2)))))),(10,(9,(6,(15,(27,3)))))))),1);
   tree tree_1000 [p = 0.000, P = 0.046] = [&W 0.000037] (((((35,34),33),((((32,29),(30,28)),(31,((26,25),24))),23)),20),(((22,21),19),((((18,17),16),(14,13)),((11,(12,(8,(4,(5,(7,2)))))),(10,(9,(6,(15,(27,3)))))))),1);
   tree tree_1001 [p = 0.000, P = 0.046] = [&W 0.000037] (((((33,(30,29)),((26,25),(34,24))),(((32,31),28),23)),(35,20)),(((22,21),19),((((18,17),16),(14,13)),((11,(12,(8,(4,(5,(7,2)))))),(10,(9,((27,6),(15,3))))))),1);
   tree tree_1002 [p = 0.000, P = 0.046] = [&W 0.000037] (((34,(33,((31,((26,25),(32,(28,24)))),(29,(30,23))))),(35,20)),(((22,21),19),((((18,17),16),(14,13)),((11,(12,(8,(4,(5,(7,2)))))),(10,(9,((27,6),(15,3))))))),1);
   tree tree_1003 [p = 0.000, P = 0.046] = [&W 0.000037] ((((34,((31,(32,(26,25))),(28,24))),(29,((33,30),23))),(35,20)),(((22,21),19),((((18,17),16),(14,13)),((11,(12,(8,(4,(5,(7,2)))))),(10,(9,((27,6),(15,3))))))),1);
   tree tree_1004 [p = 0.000, P = 0.046] = [&W 0.000037] (((((34,(26,(33,25))),(31,(28,(32,24)))),(29,(30,23))),(35,20)),(((22,21),19),((((18,17),16),(14,13)),((11,(12,(8,(4,(5,(7,2)))))),(10,(9,((27,6),(15,3))))))),1);
   tree tree_1005 [p = 0.000, P = 0.046] = [&W 0.000037] (((((33,(26,25)),(34,((32,31),(28,24)))),(29,(30,23))),(35,20)),(((22,21),19),((((18,17),16),(14,13)),((11,(12,(8,(4,(5,(7,2)))))),(10,(9,((27,6),(15,3))))))),1);
   tree tree_1006 [p = 0.000, P = 0.046] = [&W 0.000037] (((33,(((26,25),(34,((32,31),(28,24)))),(29,(30,23)))),(35,20)),(((22,21),19),((((18,17),16),(14,13)),((11,(12,(8,(4,(5,(7,2)))))),(10,(9,((27,6),(15,3))))))),1);
   tree tree_1007 [p = 0.000, P = 0.046] = [&W 0.000037] ((35,((((34,33),((26,25),((32,31),(28,24)))),(29,(30,23))),20)),(((22,21),19),((((18,17),16),(14,13)),((11,(12,(8,(4,(5,(7,2)))))),(10,(9,((27,6),(15,3))))))),1);
   tree tree_1008 [p = 0.000, P = 0.046] = [&W 0.000037] (((35,(((26,25),((32,31),(28,24))),((34,29),(30,(33,23))))),20),(((22,21),19),((((18,17),16),(14,13)),((11,(12,(8,(4,(5,(7,2)))))),(10,(9,((27,6),(15,3))))))),1);
   tree tree_1009 [p = 0.000, P = 0.046] = [&W 0.000037] (((((31,(32,(26,25))),(28,24)),(((34,33),29),(30,23))),(35,20)),(((22,21),19),((((18,17),16),(14,13)),((11,(12,(8,(4,(5,(7,2)))))),(10,(9,((27,6),(15,3))))))),1);
   tree tree_1010 [p = 0.000, P = 0.046] = [&W 0.000037] (((((34,31),(32,((26,25),(28,24)))),(29,((33,30),23))),(35,20)),(((22,21),19),((((18,17),16),(14,13)),((11,(12,(8,(4,(5,(7,2)))))),(10,(9,((27,6),(15,3))))))),1);
   tree tree_1011 [p = 0.000, P = 0.046] = [&W 0.000037] (((((34,31),((26,25),(32,(28,24)))),(29,((33,30),23))),(35,20)),(((22,21),19),((((18,17),16),(14,13)),((11,(12,(8,(4,(5,(7,2)))))),(10,(9,((27,6),(15,3))))))),1);
   tree tree_1012 [p = 0.000, P = 0.046] = [&W 0.000037] (((33,((((34,26),25),((32,31),(28,24))),(29,(30,23)))),(35,20)),(((22,21),19),((((18,17),16),(14,13)),((11,(12,(8,(4,(5,(7,2)))))),(10,(9,((27,6),(15,3))))))),1);
   tree tree_1013 [p = 0.000, P = 0.046] = [&W 0.000037] (((((32,(31,(26,25))),(28,24)),(34,(29,(30,(33,23))))),(35,20)),(((22,21),19),((((18,17),16),(14,13)),((11,(12,(8,(4,(5,(7,2)))))),(10,(9,((27,6),(15,3))))))),1);
   tree tree_1014 [p = 0.000, P = 0.046] = [&W 0.000037] ((35,((((34,33),((32,(31,(26,25))),(28,24))),(29,(30,23))),20)),(((22,21),19),((((18,17),16),(14,13)),((11,(12,(8,(4,(5,(7,2)))))),(10,(9,((27,6),(15,3))))))),1);
   tree tree_1015 [p = 0.000, P = 0.046] = [&W 0.000037] ((35,((((26,(31,25)),(28,(32,24))),((30,(33,29)),(34,23))),20)),(((22,21),19),((((18,17),16),(14,13)),((11,(12,(8,(4,(5,(7,2)))))),(10,(9,((27,6),(15,3))))))),1);
   tree tree_1016 [p = 0.000, P = 0.046] = [&W 0.000037] ((35,((((26,((32,31),25)),(28,24)),((30,(33,29)),(34,23))),20)),(((22,21),19),((((18,17),16),(14,13)),((11,(12,(8,(4,(5,(7,2)))))),(10,(9,((27,6),(15,3))))))),1);
   tree tree_1017 [p = 0.000, P = 0.046] = [&W 0.000037] ((((34,((26,((32,31),25)),(28,24))),((30,(33,29)),23)),(35,20)),(((22,21),19),((((18,17),16),(14,13)),((11,(12,(8,(4,(5,(7,2)))))),(10,(9,((27,6),(15,3))))))),1);
   tree tree_1018 [p = 0.000, P = 0.046] = [&W 0.000037] ((35,((33,(((26,(31,25)),(32,(28,24))),((34,(30,29)),23))),20)),(((22,21),19),((((18,17),16),(14,13)),((11,(12,(8,(4,(5,(7,2)))))),(10,(9,((27,6),(15,3))))))),1);
   tree tree_1019 [p = 0.000, P = 0.046] = [&W 0.000037] (((((26,((32,31),25)),(28,24)),(34,(33,((30,29),23)))),(35,20)),(((22,21),19),((((18,17),16),(14,13)),((11,(12,(8,(4,(5,(7,2)))))),(10,(9,((27,6),(15,3))))))),1);
   tree tree_1020 [p = 0.000, P = 0.047] = [&W 0.000037] (((((33,(26,25)),((32,31),(28,24))),(34,(29,(30,23)))),(35,20)),(((22,21),19),((((18,17),16),(14,13)),((11,(12,(8,(4,(5,(7,2)))))),(10,(9,((27,6),(15,3))))))),1);
   tree tree_1021 [p = 0.000, P = 0.047] = [&W 0.000037] (((((26,25),(28,(31,(32,24)))),((((34,33),30),29),23)),(35,20)),(((22,21),19),((((18,17),16),(14,13)),((11,(12,(8,(4,(5,(7,2)))))),(10,(9,((27,6),(15,3))))))),1);
   tree tree_1022 [p = 0.000, P = 0.047] = [&W 0.000037] ((35,((((34,(26,25)),(28,((32,31),24))),(((33,30),29),23)),20)),(((22,21),19),((((18,17),16),(14,13)),((11,(12,(8,(4,(5,(7,2)))))),(10,(9,((27,6),(15,3))))))),1);
   tree tree_1023 [p = 0.000, P = 0.047] = [&W 0.000037] (((((34,(26,25)),(28,((32,31),24))),(((33,30),29),23)),(35,20)),(((22,21),19),((((18,17),16),(14,13)),((11,(12,(8,(4,(5,(7,2)))))),(10,(9,((27,6),(15,3))))))),1);
   tree tree_1024 [p = 0.000, P = 0.047] = [&W 0.000037] ((35,((((26,25),(28,((32,31),24))),((30,(34,29)),(33,23))),20)),(((22,21),19),((((18,17),16),(14,13)),((11,(12,(8,(4,(5,(7,2)))))),(10,(9,((27,6),(15,3))))))),1);
   tree tree_1025 [p = 0.000, P = 0.047] = [&W 0.000037] ((35,((((26,(31,25)),(28,(32,24))),((30,(33,29)),23)),(34,20))),(((22,21),19),((((18,17),16),(14,13)),((11,(12,(8,(4,(5,(7,2)))))),(10,(9,((27,6),(15,3))))))),1);
   tree tree_1026 [p = 0.000, P = 0.047] = [&W 0.000037] ((((35,34),(((26,25),(28,((32,31),24))),((33,(30,29)),23))),20),(((22,21),19),((((18,17),16),(14,13)),((11,(12,(8,(4,(5,(7,2)))))),(10,(9,((27,6),(15,3))))))),1);
   tree tree_1027 [p = 0.000, P = 0.047] = [&W 0.000037] ((35,((((34,(26,25)),(28,((32,31),24))),((30,29),(33,23))),20)),(((22,21),19),((((18,17),16),(14,13)),((11,(12,(8,(4,(5,(7,2)))))),(10,(9,((27,6),(15,3))))))),1);
   tree tree_1028 [p = 0.000, P = 0.047] = [&W 0.000037] ((((34,((26,(31,(32,25))),(28,24))),(33,(29,(30,23)))),(35,20)),(((22,21),19),((((18,17),16),(14,13)),((11,(12,(8,(4,(5,(7,2)))))),(10,(9,((27,6),(15,3))))))),1);
   tree tree_1029 [p = 0.000, P = 0.047] = [&W 0.000037] (((((33,(26,25)),(34,(28,(31,(32,24))))),(29,(30,23))),(35,20)),(((22,21),19),((((18,17),16),(14,13)),((11,(12,(8,(4,(5,(7,2)))))),(10,(9,((27,6),(15,3))))))),1);
   tree tree_1030 [p = 0.000, P = 0.047] = [&W 0.000037] ((35,(((34,(33,(((32,31),(26,25)),(28,24)))),23),(30,(29,20)))),(((22,21),19),((((18,17),16),(14,13)),((11,(12,(8,(4,(5,(7,2)))))),(10,(9,((27,6),(15,3))))))),1);
   tree tree_1031 [p = 0.000, P = 0.047] = [&W 0.000037] (((((26,(32,(31,25))),(28,24)),(34,(29,((33,30),23)))),(35,20)),(((22,21),19),((((18,17),16),(14,13)),((11,(12,(8,(4,(5,(7,2)))))),(10,(9,((27,6),(15,3))))))),1);
   tree tree_1032 [p = 0.000, P = 0.047] = [&W 0.000037] (((34,(((26,25),(28,(31,(32,24)))),((33,29),(30,23)))),(35,20)),(((22,21),19),((((18,17),16),(14,13)),((11,(12,(8,(4,(5,(7,2)))))),(10,(9,((27,6),(15,3))))))),1);
   tree tree_1033 [p = 0.000, P = 0.047] = [&W 0.000037] (((((26,(31,(32,25))),(28,24)),((33,29),((34,30),23))),(35,20)),(((22,21),19),((((18,17),16),(14,13)),((11,(12,(8,(4,(5,(7,2)))))),(10,(9,((27,6),(15,3))))))),1);
   tree tree_1034 [p = 0.000, P = 0.047] = [&W 0.000037] ((35,(((34,33),(((26,25),(31,(28,(32,24)))),23)),(30,(29,20)))),(((22,21),19),((((18,17),16),(14,13)),((11,(12,(8,(4,(5,(7,2)))))),(10,(9,((27,6),(15,3))))))),1);
   tree tree_1035 [p = 0.000, P = 0.047] = [&W 0.000037] ((35,((34,((((30,29),(26,(33,25))),24),(((32,31),28),23))),20)),(((22,21),19),((((18,17),16),(14,13)),((11,(12,(8,(4,(5,(7,2)))))),(10,(9,((27,6),(15,3))))))),1);
   tree tree_1036 [p = 0.000, P = 0.047] = [&W 0.000037] ((((((33,(30,29)),(26,25)),24),((34,((32,31),28)),23)),(35,20)),(((22,21),19),((((18,17),16),(14,13)),((11,(12,(8,(4,(5,(7,2)))))),(10,(9,((27,6),(15,3))))))),1);
   tree tree_1037 [p = 0.000, P = 0.047] = [&W 0.000037] ((((34,(((30,29),(33,(26,25))),24)),(((32,31),28),23)),(35,20)),(((22,21),19),((((18,17),16),(14,13)),((11,(12,(8,(4,(5,(7,2)))))),(10,(9,((27,6),(15,3))))))),1);
   tree tree_1038 [p = 0.000, P = 0.047] = [&W 0.000037] ((35,((((26,25),(33,((32,31),(28,24)))),23),(29,((34,30),20)))),(((22,21),19),((((18,17),16),(14,13)),((11,(12,(8,(4,(5,(7,2)))))),(10,(9,((27,6),(15,3))))))),1);
   tree tree_1039 [p = 0.000, P = 0.047] = [&W 0.000037] (((33,(((30,29),((34,31),((26,25),24))),((32,28),23))),(35,20)),(((22,21),19),((((18,17),16),(14,13)),((11,(12,(8,(4,(5,(7,2)))))),(10,(9,((27,6),(15,3))))))),1);
   tree tree_1040 [p = 0.000, P = 0.047] = [&W 0.000037] ((35,(((((30,(33,29)),(26,25)),24),((34,(31,(32,28))),23)),20)),(((22,21),19),((((18,17),16),(14,13)),((11,(12,(8,(4,(5,(7,2)))))),(10,(9,((27,6),(15,3))))))),1);
   tree tree_1041 [p = 0.000, P = 0.047] = [&W 0.000037] (((33,((((31,26),(32,25)),(28,24)),((34,29),(30,23)))),(35,20)),(((22,21),19),((((18,17),16),(14,13)),((11,(12,(8,(4,(5,(7,2)))))),(10,(9,((27,6),(15,3))))))),1);
   tree tree_1042 [p = 0.000, P = 0.047] = [&W 0.000037] (((33,(((26,25),(((32,31),28),(34,24))),(29,(30,23)))),(35,20)),(((22,21),19),((((18,17),16),(14,13)),((11,(12,(8,(4,(5,(7,2)))))),(10,(9,((27,6),(15,3))))))),1);
   tree tree_1043 [p = 0.000, P = 0.047] = [&W 0.000037] ((35,((((33,(26,25)),(((32,31),28),(34,24))),(29,(30,23))),20)),(((22,21),19),((((18,17),16),(14,13)),((11,(12,(8,(4,(5,(7,2)))))),(10,(9,((27,6),(15,3))))))),1);
   tree tree_1044 [p = 0.000, P = 0.047] = [&W 0.000037] ((((31,(32,((26,25),(28,24)))),((33,29),(30,23))),(34,(35,20))),(((22,21),19),((((18,17),16),(14,13)),((11,(12,(8,(4,(5,(7,2)))))),(10,(9,((27,6),(15,3))))))),1);
   tree tree_1045 [p = 0.000, P = 0.047] = [&W 0.000037] (((35,(33,((30,29),((34,((26,25),24)),(((32,31),28),23))))),20),(((22,21),19),((((18,17),16),(14,13)),((11,(12,(8,(4,(5,(7,2)))))),(10,(9,((27,6),(15,3))))))),1);
   tree tree_1046 [p = 0.000, P = 0.047] = [&W 0.000037] (((((30,29),(((34,33),(26,25)),24)),(((32,31),28),23)),(35,20)),(((22,21),19),((((18,17),16),(14,13)),((11,(12,(8,(4,(5,(7,2)))))),(10,(9,((27,6),(15,3))))))),1);
   tree tree_1047 [p = 0.000, P = 0.047] = [&W 0.000037] ((35,((((33,(26,25)),(((32,31),28),24)),(34,(29,(30,23)))),20)),(((22,21),19),((((18,17),16),(14,13)),((11,(12,(8,(4,(5,(7,2)))))),(10,(9,((27,6),(15,3))))))),1);
   tree tree_1048 [p = 0.000, P = 0.048] = [&W 0.000037] (((((34,(26,25)),((31,28),(32,24))),(29,(30,(33,23)))),(35,20)),(((22,21),19),((((18,17),16),(14,13)),((11,(12,(8,(4,(5,(7,2)))))),(10,(9,((27,6),(15,3))))))),1);
   tree tree_1049 [p = 0.000, P = 0.048] = [&W 0.000037] ((35,((((33,(26,25)),((32,28),(31,24))),23),(29,(30,(34,20))))),(((22,21),19),((((18,17),16),(14,13)),((11,(12,(8,(4,(5,(7,2)))))),(10,(9,((27,6),(15,3))))))),1);
   tree tree_1050 [p = 0.000, P = 0.048] = [&W 0.000037] ((35,((33,(((26,25),((34,((32,31),28)),24)),23)),(30,(29,20)))),(((22,21),19),((((18,17),16),(14,13)),((11,(12,(8,(4,(5,(7,2)))))),(10,(9,((27,6),(15,3))))))),1);
   tree tree_1051 [p = 0.000, P = 0.048] = [&W 0.000037] (((((33,(26,25)),((31,(32,28)),(34,24))),(29,(30,23))),(35,20)),(((22,21),19),((((18,17),16),(14,13)),((11,(12,(8,(4,(5,(7,2)))))),(10,(9,((27,6),(15,3))))))),1);
   tree tree_1052 [p = 0.000, P = 0.048] = [&W 0.000037] (((((26,25),(((32,31),28),24)),((33,(34,29)),(30,23))),(35,20)),(((22,21),19),((((18,17),16),(14,13)),((11,(12,(8,(4,(5,(7,2)))))),(10,(9,((27,6),(15,3))))))),1);
   tree tree_1053 [p = 0.000, P = 0.048] = [&W 0.000037] ((35,((((((32,31),26),25),(28,24)),(29,((34,33),(30,23)))),20)),(((22,21),19),((((18,17),16),(14,13)),((11,(12,(8,(4,(5,(7,2)))))),(10,(9,((27,6),(15,3))))))),1);
   tree tree_1054 [p = 0.000, P = 0.048] = [&W 0.000037] (((33,(((30,(29,28)),(31,(25,((32,26),24)))),(34,23))),(35,20)),(((22,21),19),(27,((((18,17),16),(14,13)),((11,(12,(8,(4,(5,(7,2)))))),(10,(9,(6,(15,3)))))))),1);
   tree tree_1055 [p = 0.000, P = 0.048] = [&W 0.000037] (((((29,(30,28)),(33,((32,31),(25,(26,24))))),23),(34,(35,20))),(((22,21),19),(27,((((18,17),16),(14,13)),((11,(12,(8,(4,(5,(7,2)))))),(10,(9,(6,(15,3)))))))),1);
   tree tree_1056 [p = 0.000, P = 0.048] = [&W 0.000037] (((((34,33),((29,(30,28)),(31,(32,(25,(26,24)))))),23),(35,20)),(((22,21),19),(27,((((18,17),16),(14,13)),((11,(12,(8,(4,(5,(7,2)))))),(10,(9,(6,(15,3)))))))),1);
   tree tree_1057 [p = 0.000, P = 0.048] = [&W 0.000037] (((34,(((30,29),(28,((32,31),(25,(26,24))))),(33,23))),(35,20)),(((22,21),19),(27,((((18,17),16),(14,13)),((11,(12,(8,(4,(5,(7,2)))))),(10,(9,(6,(15,3)))))))),1);
   tree tree_1058 [p = 0.000, P = 0.048] = [&W 0.000037] ((35,(((28,(31,(25,(26,(32,24))))),((30,(33,29)),23)),(34,20))),(((22,21),19),(27,((((18,17),16),(14,13)),((11,(12,(8,(4,(5,(7,2)))))),(10,(9,(6,(15,3)))))))),1);
   tree tree_1059 [p = 0.000, P = 0.048] = [&W 0.000037] ((((33,(30,(34,29))),(((32,31),(28,(25,(26,24)))),23)),(35,20)),(((22,21),19),(27,((((18,17),16),(14,13)),((11,(12,(8,(4,(5,(7,2)))))),(10,(9,(6,(15,3)))))))),1);
   tree tree_1060 [p = 0.000, P = 0.048] = [&W 0.000037] (((((32,31),(28,(25,(26,24)))),(((33,(34,30)),29),23)),(35,20)),(((22,21),19),(27,((((18,17),16),(14,13)),((11,(12,(8,(4,(5,(7,2)))))),(10,(9,(6,(15,3)))))))),1);
   tree tree_1061 [p = 0.000, P = 0.048] = [&W 0.000037] ((35,((((30,(34,(33,29))),(25,(28,(26,((32,31),24))))),23),20)),(((22,21),19),((((18,17),16),(14,13)),((11,(12,(8,(4,(5,(7,2)))))),(10,(27,(9,(6,(15,3)))))))),1);
   tree tree_1062 [p = 0.000, P = 0.048] = [&W 0.000037] ((35,(((34,((32,31),(25,(26,(28,24))))),((30,29),(33,23))),20)),(((22,21),19),((((18,17),16),(14,13)),((11,(12,(8,(4,(5,(7,2)))))),(10,(9,(27,(6,(15,3)))))))),1);
   tree tree_1063 [p = 0.000, P = 0.048] = [&W 0.000037] ((35,(((33,(30,29)),((34,(25,(26,24))),(((32,31),28),23))),20)),(((22,21),19),((((18,17),16),(14,13)),((11,(12,(8,(4,(5,(7,2)))))),(10,(27,(9,(6,(15,3)))))))),1);
   tree tree_1064 [p = 0.000, P = 0.048] = [&W 0.000037] ((((((32,31),28),(34,(25,(26,24)))),((30,(33,29)),23)),(35,20)),(((22,21),19),(27,((((18,17),16),(14,13)),((11,(12,(8,(4,(5,(7,2)))))),(10,(9,(6,(15,3)))))))),1);
   tree tree_1065 [p = 0.000, P = 0.048] = [&W 0.000037] (((33,((30,29),((31,(32,28)),(34,((25,(26,24)),23))))),(35,20)),(((22,21),19),(27,((((18,17),16),(14,13)),((11,(12,(8,(4,(5,(7,2)))))),(10,(9,(6,(15,3)))))))),1);
   tree tree_1066 [p = 0.000, P = 0.048] = [&W 0.000037] (((35,(((32,31),28),((30,(33,(34,29))),((25,(26,24)),23)))),20),(((22,21),19),(27,((((18,17),16),(14,13)),((11,(12,(8,(4,(5,(7,2)))))),(10,(9,(6,(15,3)))))))),1);
   tree tree_1067 [p = 0.000, P = 0.048] = [&W 0.000037] (((35,((33,(30,29)),((34,(28,((32,31),(25,(26,24))))),23))),20),(((22,21),19),((((18,17),16),(27,(14,13))),((11,(12,(8,(4,(5,(7,2)))))),(10,(9,(6,(15,3))))))),1);
   tree tree_1068 [p = 0.000, P = 0.048] = [&W 0.000037] ((((((32,31),28),(25,(26,24))),((34,33),((30,29),23))),(35,20)),(((22,21),19),((((18,17),16),(27,(14,13))),((11,(12,(8,(4,(5,(7,2)))))),(10,(9,(6,(15,3))))))),1);
   tree tree_1069 [p = 0.000, P = 0.048] = [&W 0.000037] (((33,((32,31),((28,(25,(26,24))),((30,(34,29)),23)))),(35,20)),(((22,21),19),((((18,17),16),(27,(14,13))),((11,(12,(8,(4,(5,(7,2)))))),(10,(9,(6,(15,3))))))),1);
   tree tree_1070 [p = 0.000, P = 0.048] = [&W 0.000037] ((((((34,33),30),29),((31,(28,(32,(25,(26,24))))),23)),(35,20)),(((22,21),19),((((18,17),16),(27,(14,13))),((11,(12,(8,(4,(5,(7,2)))))),(10,(9,(6,(15,3))))))),1);
   tree tree_1071 [p = 0.000, P = 0.048] = [&W 0.000037] (((35,(((33,((34,30),29)),(28,(25,(26,(32,(31,24)))))),23)),20),(((22,21),19),((((18,17),16),(27,(14,13))),((11,(12,(8,(4,(5,(7,2)))))),(10,(9,(6,(15,3))))))),1);
   tree tree_1072 [p = 0.000, P = 0.048] = [&W 0.000037] (((((34,((33,30),29)),(31,(28,(32,(25,(26,24)))))),23),(35,20)),(((22,21),19),((((18,17),16),(27,(14,13))),((11,(12,(8,(4,(5,(7,2)))))),(10,(9,(6,(15,3))))))),1);
   tree tree_1073 [p = 0.000, P = 0.048] = [&W 0.000037] (((((31,(32,28)),(34,(25,(26,24)))),((33,(30,29)),23)),(35,20)),(((22,21),19),((((18,17),16),(27,(14,13))),((11,(12,(8,(4,(5,(7,2)))))),(10,(9,(6,(15,3))))))),1);
   tree tree_1074 [p = 0.000, P = 0.048] = [&W 0.000037] ((35,(((((33,30),(34,29)),((32,28),(25,(26,(31,24))))),23),20)),(((22,21),19),(27,((((18,17),16),(14,13)),((11,(12,(8,(4,(5,(7,2)))))),(10,(9,(6,(15,3)))))))),1);
   tree tree_1075 [p = 0.000, P = 0.049] = [&W 0.000037] ((((30,(34,29)),((25,(26,24)),((31,(32,28)),(33,23)))),(35,20)),(((22,21),19),((((18,17),16),(27,(14,13))),((11,(12,(8,(4,(5,(7,2)))))),(10,(9,(6,(15,3))))))),1);
   tree tree_1076 [p = 0.000, P = 0.049] = [&W 0.000037] ((((34,33),(((32,31),(25,(26,(28,24)))),(29,(30,23)))),(35,20)),(((22,21),19),((((18,17),16),(27,(14,13))),((11,(12,(8,(4,(5,(7,2)))))),(10,(9,(6,(15,3))))))),1);
   tree tree_1077 [p = 0.000, P = 0.049] = [&W 0.000037] ((35,(((((32,31),28),(33,(25,(26,(34,24))))),((30,29),23)),20)),(((22,21),19),((((18,17),16),(27,(14,13))),((11,(12,(8,(4,(5,(7,2)))))),(10,(9,(6,(15,3))))))),1);
   tree tree_1078 [p = 0.000, P = 0.049] = [&W 0.000037] (((((30,(34,29)),((32,31),(25,(26,(28,24))))),(33,23)),(35,20)),(((22,21),19),(27,((((18,17),16),(14,13)),((11,(12,(8,(4,(5,(7,2)))))),(10,(9,(6,(15,3)))))))),1);
   tree tree_1079 [p = 0.000, P = 0.049] = [&W 0.000037] ((((30,29),((34,33),(((32,31),28),((25,(26,24)),23)))),(35,20)),(((22,21),19),(27,((((18,17),16),(14,13)),((11,(12,(8,(4,(5,(7,2)))))),(10,(9,(6,(15,3)))))))),1);
   tree tree_1080 [p = 0.000, P = 0.049] = [&W 0.000037] ((((28,((32,25),(26,(31,24)))),((34,(33,29)),(30,23))),(35,20)),(((22,21),19),((((18,17),16),(14,13)),((11,(12,(8,(4,(5,(7,2)))))),(10,(9,((27,6),(15,3))))))),1);
   tree tree_1081 [p = 0.000, P = 0.049] = [&W 0.000037] ((35,(((33,(30,29)),((34,31),((32,28),((25,(26,24)),23)))),20)),(((22,21),19),((((18,17),16),(14,13)),((11,(12,(8,(4,(5,(7,2)))))),(10,(9,((27,6),(15,3))))))),1);
   tree tree_1082 [p = 0.000, P = 0.049] = [&W 0.000037] (((((30,29),(34,(31,(25,(26,(32,(28,24))))))),(33,23)),(35,20)),(((22,21),19),((((18,17),16),(14,13)),((11,(12,(8,(4,(5,(7,2)))))),(10,(9,((27,6),(15,3))))))),1);
   tree tree_1083 [p = 0.000, P = 0.049] = [&W 0.000037] ((35,((33,(34,((((32,31),28),(25,(26,24))),(29,(30,23))))),20)),(((22,21),19),((((18,17),16),(14,13)),((11,(12,(8,(4,(5,(7,2)))))),(10,(9,((27,6),(15,3))))))),1);
   tree tree_1084 [p = 0.000, P = 0.049] = [&W 0.000037] ((((28,(((32,31),25),(26,24))),((30,((34,33),29)),23)),(35,20)),(((22,21),19),((((18,17),16),(14,13)),((11,(12,(8,(4,(5,(7,2)))))),(10,(9,((27,6),(15,3))))))),1);
   tree tree_1085 [p = 0.000, P = 0.049] = [&W 0.000037] (((33,((30,(34,29)),(((32,31),28),((25,(26,24)),23)))),(35,20)),(((22,21),19),((((18,17),16),(14,13)),((11,(12,(8,(4,(5,(7,2)))))),(10,(9,((27,6),(15,3))))))),1);
   tree tree_1086 [p = 0.000, P = 0.049] = [&W 0.000037] ((35,(((34,((28,25),(26,(31,(32,24))))),(((33,30),29),23)),20)),(((22,21),19),((((18,17),16),(14,13)),((11,(12,(8,(4,(5,(7,2)))))),(10,(9,((27,6),(15,3))))))),1);
   tree tree_1087 [p = 0.000, P = 0.049] = [&W 0.000037] ((((((33,30),(34,29)),((32,31),(25,(26,(28,24))))),23),(35,20)),(((22,21),19),((((18,17),16),(14,13)),((11,(12,(8,(4,(5,(7,2)))))),(10,(9,((27,6),(15,3))))))),1);
   tree tree_1088 [p = 0.000, P = 0.049] = [&W 0.000037] (((35,(34,(((33,30),29),((25,(26,((32,31),(28,24)))),23)))),20),(((22,21),19),((((18,17),16),(14,13)),((11,(12,(8,(4,(5,(7,2)))))),(10,(9,((27,6),(15,3))))))),1);
   tree tree_1089 [p = 0.000, P = 0.049] = [&W 0.000037] (((((34,30),(33,29)),((25,(((32,31),26),(28,24))),23)),(35,20)),(((22,21),19),((((18,17),16),(14,13)),((11,(12,(8,(4,(5,(7,2)))))),(10,(9,((27,6),(15,3))))))),1);
   tree tree_1090 [p = 0.000, P = 0.049] = [&W 0.000037] (((34,(((33,30),29),(((32,31),28),((25,(26,24)),23)))),(35,20)),(((22,21),19),((((18,17),16),(14,13)),((11,(12,(8,(4,(5,(7,2)))))),(10,(9,((27,6),(15,3))))))),1);
   tree tree_1091 [p = 0.000, P = 0.049] = [&W 0.000037] ((((((33,30),(34,29)),((28,25),(26,((32,31),24)))),23),(35,20)),(((22,21),19),((((18,17),16),(14,13)),((11,(12,(8,(4,(5,(7,2)))))),(10,(9,((27,6),(15,3))))))),1);
   tree tree_1092 [p = 0.000, P = 0.049] = [&W 0.000037] ((((((33,30),29),((32,31),(25,(26,(28,24))))),(34,23)),(35,20)),(((22,21),19),((((18,17),16),(14,13)),((11,(12,(8,(4,(5,(7,2)))))),(10,(9,((27,6),(15,3))))))),1);
   tree tree_1093 [p = 0.000, P = 0.049] = [&W 0.000037] (((35,((((30,29),28),(25,(26,(32,(31,24))))),(33,23))),(34,20)),(((22,21),19),((((18,17),16),(14,13)),(27,((11,(12,(8,(4,(5,(7,2)))))),(10,(9,(6,(15,3)))))))),1);
   tree tree_1094 [p = 0.000, P = 0.049] = [&W 0.000037] (((((30,29),(28,((32,31),(25,(26,24))))),((34,33),23)),(35,20)),(((22,21),19),((((18,17),16),(14,13)),((11,(12,(8,(4,(5,(7,2)))))),(10,(9,((27,6),(15,3))))))),1);
   tree tree_1095 [p = 0.000, P = 0.049] = [&W 0.000037] ((((34,((32,31),(25,(28,(26,24))))),((30,(33,29)),23)),(35,20)),(((22,21),19),((((18,17),16),(14,13)),((11,(12,(8,(4,(5,(7,2)))))),(10,(9,((27,6),(15,3))))))),1);
   tree tree_1096 [p = 0.000, P = 0.049] = [&W 0.000037] ((((28,(((32,31),25),(26,24))),((((34,33),30),29),23)),(35,20)),(((22,21),19),((((18,17),16),(14,13)),((11,(12,(8,(4,(5,(7,2)))))),(10,(9,(27,(6,(15,3)))))))),1);
   tree tree_1097 [p = 0.000, P = 0.049] = [&W 0.000037] (((((34,(33,30)),29),((28,((32,31),(25,(26,24)))),23)),(35,20)),(((22,21),19),((((18,17),16),(14,13)),((11,(12,(8,(4,(5,(7,2)))))),(10,(9,(27,(6,(15,3)))))))),1);
   tree tree_1098 [p = 0.000, P = 0.049] = [&W 0.000037] ((35,(((30,29),(33,((25,(26,24)),((34,((32,31),28)),23)))),20)),(((22,21),19),((((18,17),16),(14,13)),(27,((11,(12,(8,(4,(5,(7,2)))))),(10,(9,(6,(15,3)))))))),1);
   tree tree_1099 [p = 0.000, P = 0.049] = [&W 0.000037] ((((34,33),(((30,29),((32,31),(25,(28,(26,24))))),23)),(35,20)),(((22,21),19),((((18,17),16),(14,13)),((11,(12,(8,(4,(5,(7,2)))))),(10,(9,((27,6),(15,3))))))),1);
   tree tree_1100 [p = 0.000, P = 0.049] = [&W 0.000037] ((((34,33),((28,((32,31),(25,(26,24)))),(30,(29,23)))),(35,20)),(((22,21),19),((((18,17),16),(14,13)),((11,(12,(8,(4,(5,(7,2)))))),(10,(9,((27,6),(15,3))))))),1);
   tree tree_1101 [p = 0.000, P = 0.049] = [&W 0.000037] ((((34,((32,31),(28,(25,(26,24))))),(30,((33,29),23))),(35,20)),(((22,21),19),((((18,17),16),(14,13)),((11,(12,(8,(4,(5,(7,2)))))),(10,(9,((27,6),(15,3))))))),1);
   tree tree_1102 [p = 0.000, P = 0.050] = [&W 0.000037] (((((34,33),((32,31),(28,(25,(26,24))))),((30,29),23)),(35,20)),(((22,21),19),((((18,17),16),(14,13)),((11,(12,(8,(4,(5,(7,2)))))),(10,(9,((27,6),(15,3))))))),1);
   tree tree_1103 [p = 0.000, P = 0.050] = [&W 0.000037] ((35,((34,((30,29),((33,(28,(31,(25,(26,(32,24)))))),23))),20)),(((22,21),19),((((18,17),16),(14,13)),((11,(12,(8,(4,(5,(7,2)))))),(10,(9,((27,6),(15,3))))))),1);
   tree tree_1104 [p = 0.000, P = 0.050] = [&W 0.000037] (((34,((33,(31,(((30,29),28),(32,(25,(26,24)))))),23)),(35,20)),(((22,21),19),((((18,17),16),(14,13)),((11,(12,(8,(4,(5,(7,2)))))),(10,(9,((27,6),(15,3))))))),1);
   tree tree_1105 [p = 0.000, P = 0.050] = [&W 0.000037] ((((((32,31),28),(25,(26,(34,24)))),((30,(33,29)),23)),(35,20)),(((22,21),19),((((18,17),16),(14,13)),((11,(12,(8,(4,(5,(7,2)))))),(10,(9,((27,6),(15,3))))))),1);
   tree tree_1106 [p = 0.000, P = 0.050] = [&W 0.000037] (((33,(((34,31),((((32,30),29),28),(25,(26,24)))),23)),(35,20)),(((22,21),19),((((18,17),16),(27,(14,13))),((11,(12,(8,(4,(5,(7,2)))))),(10,(9,(6,(15,3))))))),1);
   tree tree_1107 [p = 0.000, P = 0.050] = [&W 0.000037] ((35,(((34,(31,(28,(32,(25,(26,24)))))),(((33,30),29),23)),20)),(((22,21),19),(((27,((18,17),16)),(14,13)),((11,(12,(8,(4,(5,(7,2)))))),(10,(9,(6,(15,3))))))),1);
   tree tree_1108 [p = 0.000, P = 0.050] = [&W 0.000037] ((((28,(25,(26,((32,31),24)))),((34,(33,30)),(29,23))),(35,20)),(((22,21),19),(((27,((18,17),16)),(14,13)),((11,(12,(8,(4,(5,(7,2)))))),(10,(9,(6,(15,3))))))),1);
   tree tree_1109 [p = 0.000, P = 0.050] = [&W 0.000037] (((35,(33,(((30,(34,29)),((32,31),(25,((28,26),24)))),23))),20),(((22,21),19),(((27,((18,17),16)),(14,13)),((11,(12,(8,(4,(5,(7,2)))))),(10,(9,(6,(15,3))))))),1);
   tree tree_1110 [p = 0.000, P = 0.050] = [&W 0.000037] ((((34,(((33,30),29),(28,((32,31),(25,(26,24)))))),23),(35,20)),(((22,21),19),(((27,((18,17),16)),(14,13)),((11,(12,(8,(4,(5,(7,2)))))),(10,(9,(6,(15,3))))))),1);
   tree tree_1111 [p = 0.000, P = 0.050] = [&W 0.000037] ((((((30,(32,29)),28),(25,(((34,31),26),24))),(33,23)),(35,20)),(((22,21),19),(((27,((18,17),16)),(14,13)),((11,(12,(8,(4,(5,(7,2)))))),(10,(9,(6,(15,3))))))),1);
   tree tree_1112 [p = 0.000, P = 0.050] = [&W 0.000037] ((35,((((34,33),((29,(30,28)),(31,(25,((32,26),24))))),23),20)),(((22,21),19),(((27,((18,17),16)),(14,13)),((11,(12,(8,(4,(5,(7,2)))))),(10,(9,(6,(15,3))))))),1);
   tree tree_1113 [p = 0.000, P = 0.050] = [&W 0.000037] ((((35,33),((30,(34,29)),(((32,31),28),((25,(26,24)),23)))),20),(((22,21),19),(((27,((18,17),16)),(14,13)),((11,(12,(8,(4,(5,(7,2)))))),(10,(9,(6,(15,3))))))),1);
   tree tree_1114 [p = 0.000, P = 0.050] = [&W 0.000037] ((((34,33),((30,29),(((32,31),28),((25,(26,24)),23)))),(35,20)),(((22,21),19),(((27,((18,17),16)),(14,13)),((11,(12,(8,(4,(5,(7,2)))))),(10,(9,(6,(15,3))))))),1);
   tree tree_1115 [p = 0.000, P = 0.050] = [&W 0.000037] ((((31,((28,25),(26,(32,24)))),(((34,(33,30)),29),23)),(35,20)),(((22,21),19),(((27,((18,17),16)),(14,13)),((11,(12,(8,(4,(5,(7,2)))))),(10,(9,(6,(15,3))))))),1);
   tree tree_1116 [p = 0.000, P = 0.050] = [&W 0.000037] (((((34,33),((30,29),((32,31),((28,25),(26,24))))),23),(35,20)),(((22,21),19),(((27,((18,17),16)),(14,13)),((11,(12,(8,(4,(5,(7,2)))))),(10,(9,(6,(15,3))))))),1);
   tree tree_1117 [p = 0.000, P = 0.050] = [&W 0.000037] ((35,(((((32,31),28),(25,(26,24))),((34,(33,(30,29))),23)),20)),(((22,21),19),(((27,((18,17),16)),(14,13)),((11,(12,(8,(4,(5,(7,2)))))),(10,(9,(6,(15,3))))))),1);
   tree tree_1118 [p = 0.000, P = 0.050] = [&W 0.000037] (((((34,33),(28,((32,31),(25,(26,24))))),(29,(30,23))),(35,20)),(((22,21),19),(((27,((18,17),16)),(14,13)),((11,(12,(8,(4,(5,(7,2)))))),(10,(9,(6,(15,3))))))),1);
   tree tree_1119 [p = 0.000, P = 0.050] = [&W 0.000037] (((34,(33,((((32,31),28),(25,(26,24))),((30,29),23)))),(35,20)),(((22,21),19),(((27,((18,17),16)),(14,13)),((11,(12,(8,(4,(5,(7,2)))))),(10,(9,(6,(15,3))))))),1);
   tree tree_1120 [p = 0.000, P = 0.050] = [&W 0.000037] (27,(((((34,33),((31,(30,(32,29))),((28,25),(26,24)))),23),(35,20)),(((22,21),19),((((18,17),16),(14,13)),((11,(12,(8,(4,(5,(7,2)))))),(10,(9,(6,(15,3)))))))),1);
   tree tree_1121 [p = 0.000, P = 0.050] = [&W 0.000037] ((27,((((33,(30,29)),(34,((32,31),(25,(26,(28,24)))))),23),(35,20))),(((22,21),19),((((18,17),16),(14,13)),((11,(12,(8,(4,(5,(7,2)))))),(10,(9,(6,(15,3))))))),1);
   tree tree_1122 [p = 0.000, P = 0.050] = [&W 0.000037] (((35,27),(((34,(30,29)),(33,(((32,31),28),((25,(26,24)),23)))),20)),(((22,21),19),((((18,17),16),(14,13)),((11,(12,(8,(4,(5,(7,2)))))),(10,(9,(6,(15,3))))))),1);
   tree tree_1123 [p = 0.000, P = 0.050] = [&W 0.000037] (((35,27),(((28,(31,((32,25),(26,24)))),(((33,30),29),(34,23))),20)),(((22,21),19),((((18,17),16),(14,13)),((11,(12,(8,(4,(5,(7,2)))))),(10,(9,(6,(15,3))))))),1);
   tree tree_1124 [p = 0.000, P = 0.050] = [&W 0.000037] (((33,((28,(32,(25,(26,(31,24))))),(34,(30,(29,23))))),(35,20)),(((22,21),19),(((27,((18,17),16)),(14,13)),((11,(12,(8,(4,(5,(7,2)))))),(10,(9,(6,(15,3))))))),1);
   tree tree_1125 [p = 0.000, P = 0.050] = [&W 0.000037] ((35,((((29,((34,31),((32,30),28))),(25,(26,24))),(33,23)),20)),(((22,21),19),(((27,((18,17),16)),(14,13)),((11,(12,(8,(4,(5,(7,2)))))),(10,(9,(6,(15,3))))))),1);
   tree tree_1126 [p = 0.000, P = 0.050] = [&W 0.000037] (((35,27),((34,((25,(26,((32,31),(28,24)))),(33,23))),(29,(30,20)))),(((22,21),19),((((18,17),16),(14,13)),((11,(12,(8,(4,(5,(7,2)))))),(10,(9,(6,(15,3))))))),1);
   tree tree_1127 [p = 0.000, P = 0.050] = [&W 0.000037] ((((((33,30),29),(31,(32,(28,(25,(26,24)))))),23),(34,(35,20))),(((22,21),19),(((27,((18,17),16)),(14,13)),((11,(12,(8,(4,(5,(7,2)))))),(10,(9,(6,(15,3))))))),1);
   tree tree_1128 [p = 0.000, P = 0.050] = [&W 0.000037] ((((33,((34,(30,29)),(28,(31,(32,(25,(26,24))))))),23),(35,20)),(((22,21),19),(((27,((18,17),16)),(14,13)),((11,(12,(8,(4,(5,(7,2)))))),(10,(9,(6,(15,3))))))),1);
   tree tree_1129 [p = 0.000, P = 0.051] = [&W 0.000037] ((((((33,30),(34,29)),(((32,31),28),(25,(26,24)))),23),(35,20)),(((22,21),19),(((27,((18,17),16)),(14,13)),((11,(12,(8,(4,(5,(7,2)))))),(10,(9,(6,(15,3))))))),1);
   tree tree_1130 [p = 0.000, P = 0.051] = [&W 0.000037] (((35,27),((34,((25,(31,(26,(32,(28,24))))),((33,(30,29)),23))),20)),(((22,21),19),((((18,17),16),(14,13)),((11,(12,(8,(4,(5,(7,2)))))),(10,(9,(6,(15,3))))))),1);
   tree tree_1131 [p = 0.000, P = 0.051] = [&W 0.000037] (27,(((34,(((33,(30,29)),(28,(31,(25,(26,(32,24)))))),23)),(35,20)),(((22,21),19),((((18,17),16),(14,13)),((11,(12,(8,(4,(5,(7,2)))))),(10,(9,(6,(15,3)))))))),1);
   tree tree_1132 [p = 0.000, P = 0.051] = [&W 0.000037] (((((((34,33),30),29),(28,(32,(25,(31,(26,24)))))),23),(35,20)),(((22,21),19),(((27,((18,17),16)),(14,13)),((11,(12,(8,(4,(5,(7,2)))))),(10,(9,(6,(15,3))))))),1);
   tree tree_1133 [p = 0.000, P = 0.051] = [&W 0.000037] (((((30,(34,(33,29))),((32,31),(25,(26,(28,24))))),(35,23)),20),(((22,21),19),((27,(((18,17),16),(14,13))),((11,(12,(8,(4,(5,(7,2)))))),(10,(9,(6,(15,3))))))),1);
   tree tree_1134 [p = 0.000, P = 0.051] = [&W 0.000037] (((((34,33),((32,31),((28,25),(26,24)))),(29,(30,23))),(35,20)),(((22,21),19),((27,(((18,17),16),(14,13))),((11,(12,(8,(4,(5,(7,2)))))),(10,(9,(6,(15,3))))))),1);
   tree tree_1135 [p = 0.000, P = 0.051] = [&W 0.000037] ((35,(((30,29),((34,(25,(26,((32,31),(28,24))))),(33,23))),20)),(((22,21),19),((27,(((18,17),16),(14,13))),((11,(12,(8,(4,(5,(7,2)))))),(10,(9,(6,(15,3))))))),1);
   tree tree_1136 [p = 0.000, P = 0.051] = [&W 0.000037] ((((34,(28,(31,(25,(26,(32,24)))))),(((33,30),29),23)),(35,20)),(((22,21),19),((((18,17),16),(14,13)),((11,(12,(8,(4,(5,(7,2)))))),(10,(9,(6,(27,(15,3)))))))),1);
   tree tree_1137 [p = 0.000, P = 0.051] = [&W 0.000037] ((35,((((32,31),(25,(26,(28,24)))),(33,((34,29),(30,23)))),20)),(((22,21),19),((27,(((18,17),16),(14,13))),((11,(12,(8,(4,(5,(7,2)))))),(10,(9,(6,(15,3))))))),1);
   tree tree_1138 [p = 0.000, P = 0.051] = [&W 0.000037] ((((30,29),(((34,33),((31,25),(26,(32,(28,24))))),23)),(35,20)),(((22,21),19),((27,(((18,17),16),(14,13))),((11,(12,(8,(4,(5,(7,2)))))),(10,(9,(6,(15,3))))))),1);
   tree tree_1139 [p = 0.000, P = 0.051] = [&W 0.000037] ((35,(((((32,31),25),(26,(28,24))),((33,(34,30)),(29,23))),20)),(((22,21),19),((27,(((18,17),16),(14,13))),((11,(12,(8,(4,(5,(7,2)))))),(10,(9,(6,(15,3))))))),1);
   tree tree_1140 [p = 0.000, P = 0.051] = [&W 0.000037] ((35,(((((32,31),28),(25,(26,24))),((30,29),((34,33),23))),20)),(((22,21),19),((((18,17),16),(14,13)),((11,(12,(8,(4,(5,(7,2)))))),(10,(9,(6,(27,(15,3)))))))),1);
   tree tree_1141 [p = 0.000, P = 0.051] = [&W 0.000037] ((((30,(33,29)),((25,(26,24)),((34,((32,31),28)),23))),(35,20)),(((22,21),19),(27,((((18,17),16),(14,13)),((11,(12,(8,(4,(5,(7,2)))))),(10,(9,(6,(15,3)))))))),1);
   tree tree_1142 [p = 0.000, P = 0.051] = [&W 0.000037] ((35,((((30,(33,(34,29))),(31,(25,((32,26),(28,24))))),23),20)),(((22,21),19),((((18,17),16),(27,(14,13))),((11,(12,(8,(4,(5,(7,2)))))),(10,(9,(6,(15,3))))))),1);
   tree tree_1143 [p = 0.000, P = 0.051] = [&W 0.000037] (((33,((30,29),((34,(((32,31),25),(26,(28,24)))),23))),(35,20)),(((22,21),19),((27,(((18,17),16),(14,13))),((11,(12,(8,(4,(5,(7,2)))))),(10,(9,(6,(15,3))))))),1);
   tree tree_1144 [p = 0.000, P = 0.051] = [&W 0.000037] ((35,(((((34,30),29),(28,((31,25),(26,(32,24))))),(33,23)),20)),(((22,21),19),((((18,17),16),(14,13)),((11,(12,(8,(4,(5,(7,2)))))),(10,(9,(6,(27,(15,3)))))))),1);
   tree tree_1145 [p = 0.000, P = 0.051] = [&W 0.000037] ((35,(((25,((28,26),((32,31),24))),(33,((30,(34,29)),23))),20)),(((22,21),19),((((18,17),16),(14,13)),((11,(12,(8,(4,(5,(7,2)))))),(10,(9,(6,(27,(15,3)))))))),1);
   tree tree_1146 [p = 0.000, P = 0.051] = [&W 0.000037] (((((34,33),(30,29)),(((32,31),28),((25,(26,24)),23))),(35,20)),(((22,21),19),((((18,17),16),(14,13)),((11,(12,(8,(4,(5,(7,2)))))),(10,(27,(9,(6,(15,3)))))))),1);
   tree tree_1147 [p = 0.000, P = 0.051] = [&W 0.000037] (((33,(34,(((28,25),(26,(31,(32,24)))),((30,29),23)))),(35,20)),(((22,21),19),((27,(((18,17),16),(14,13))),((11,(12,(8,(4,(5,(7,2)))))),(10,(9,(6,(15,3))))))),1);
   tree tree_1148 [p = 0.000, P = 0.051] = [&W 0.000037] ((((31,(28,(25,(26,(32,24))))),(((34,(33,30)),29),23)),(35,20)),(((22,21),19),((27,(((18,17),16),(14,13))),((11,(12,(8,(4,(5,(7,2)))))),(10,(9,(6,(15,3))))))),1);
   tree tree_1149 [p = 0.000, P = 0.051] = [&W 0.000037] (((((32,31),((28,25),(26,24))),((33,(30,(34,29))),23)),(35,20)),(((22,21),19),(((27,((18,17),16)),(14,13)),((11,(12,(8,(4,(5,(7,2)))))),(10,(9,(6,(15,3))))))),1);
   tree tree_1150 [p = 0.000, P = 0.051] = [&W 0.000037] ((35,((((32,31),(25,(26,(28,24)))),((33,(34,30)),(29,23))),20)),(((22,21),19),(((27,((18,17),16)),(14,13)),((11,(12,(8,(4,(5,(7,2)))))),(10,(9,(6,(15,3))))))),1);
   tree tree_1151 [p = 0.000, P = 0.051] = [&W 0.000037] (((33,((34,(30,29)),(((32,31),(28,(25,(26,24)))),23))),(35,20)),(((22,21),19),((((18,17),16),(14,13)),((11,(12,(8,(4,(5,(7,2)))))),(10,(9,((27,6),(15,3))))))),1);
   tree tree_1152 [p = 0.000, P = 0.051] = [&W 0.000037] (((33,(((32,31),(28,(25,(26,24)))),((34,30),(29,23)))),(35,20)),(((22,21),19),((27,(((18,17),16),(14,13))),((11,(12,(8,(4,(5,(7,2)))))),(10,(9,(6,(15,3))))))),1);
   tree tree_1153 [p = 0.000, P = 0.051] = [&W 0.000037] (((33,((30,(34,29)),((31,((28,25),(26,(32,24)))),23))),(35,20)),(((22,21),19),((27,(((18,17),16),(14,13))),((11,(12,(8,(4,(5,(7,2)))))),(10,(9,(6,(15,3))))))),1);
   tree tree_1154 [p = 0.000, P = 0.051] = [&W 0.000037] ((((28,(25,((31,26),(32,24)))),(34,(((33,30),29),23))),(35,20)),(((22,21),19),((27,(((18,17),16),(14,13))),((11,(12,(8,(4,(5,(7,2)))))),(10,(9,(6,(15,3))))))),1);
   tree tree_1155 [p = 0.000, P = 0.051] = [&W 0.000037] ((((34,((33,30),29)),((25,(26,(((32,31),28),24))),23)),(35,20)),(((22,21),19),((((18,17),16),(14,13)),((11,(12,(8,(4,(5,(7,2)))))),(10,(9,(6,(27,(15,3)))))))),1);
   tree tree_1156 [p = 0.000, P = 0.052] = [&W 0.000037] (((33,((34,(30,29)),((31,(28,(25,(26,(32,24))))),23))),(35,20)),(((22,21),19),((27,(((18,17),16),(14,13))),((11,(12,(8,(4,(5,(7,2)))))),(10,(9,(6,(15,3))))))),1);
   tree tree_1157 [p = 0.000, P = 0.052] = [&W 0.000037] (((((32,28),(31,(25,(26,24)))),((30,((34,33),29)),23)),(35,20)),(((22,21),19),((27,(((18,17),16),(14,13))),((11,(12,(8,(4,(5,(7,2)))))),(10,(9,(6,(15,3))))))),1);
   tree tree_1158 [p = 0.000, P = 0.052] = [&W 0.000037] ((35,((((32,(31,28)),(25,(34,(26,24)))),((33,(30,29)),23)),20)),(((22,21),19),((27,(((18,17),16),(14,13))),((11,(12,(8,(4,(5,(7,2)))))),(10,(9,(6,(15,3))))))),1);
   tree tree_1159 [p = 0.000, P = 0.052] = [&W 0.000037] (((((33,30),29),(((32,(26,25)),(28,24)),((34,31),23))),(35,20)),(((22,21),19),((((18,17),16),(14,13)),((11,(12,(8,(4,(5,(7,2)))))),(10,(9,((27,6),(15,3))))))),1);
   tree tree_1160 [p = 0.000, P = 0.052] = [&W 0.000037] (((33,((30,29),(((26,(34,25)),(28,((32,31),24))),23))),(35,20)),(((22,21),19),((((18,17),16),(14,13)),((11,(12,(8,(4,(5,(7,2)))))),(10,(9,((27,6),(15,3))))))),1);
   tree tree_1161 [p = 0.000, P = 0.052] = [&W 0.000037] ((((30,(33,(34,29))),(((26,25),(28,(32,(31,24)))),23)),(35,20)),(((22,21),19),((((18,17),16),(14,13)),((11,(12,(8,(4,(5,(7,2)))))),(10,(9,((27,6),(15,3))))))),1);
   tree tree_1162 [p = 0.000, P = 0.052] = [&W 0.000037] ((((((34,33),30),29),(((26,((32,31),25)),(28,24)),23)),(35,20)),(((22,21),19),((((18,17),16),(14,13)),((11,(12,(8,(4,(5,(7,2)))))),(10,(9,((27,6),(15,3))))))),1);
   tree tree_1163 [p = 0.000, P = 0.052] = [&W 0.000037] ((35,(((30,(34,29)),(((26,((32,31),25)),(28,24)),(33,23))),20)),(((22,21),19),((((18,17),16),(14,13)),((11,(12,(8,(4,(5,(7,2)))))),(10,(9,((27,6),(15,3))))))),1);
   tree tree_1164 [p = 0.000, P = 0.052] = [&W 0.000037] (((((26,25),(((32,31),(30,(29,28))),24)),(33,23)),(34,(35,20))),(((22,21),19),((((18,17),16),(14,13)),((11,(12,(8,(4,(5,(7,2)))))),(10,(9,((27,6),(15,3))))))),1);
   tree tree_1165 [p = 0.000, P = 0.052] = [&W 0.000037] ((((33,(30,(34,29))),(((26,(31,25)),(28,(32,24))),23)),(35,20)),(((22,21),19),((((18,17),16),(14,13)),((11,(12,(8,(4,(5,(7,2)))))),(10,(9,((27,6),(15,3))))))),1);
   tree tree_1166 [p = 0.000, P = 0.052] = [&W 0.000037] ((((30,29),(((26,25),((33,28),(32,24))),((34,31),23))),(35,20)),(((22,21),19),((((18,17),16),(14,13)),((11,(12,(8,(4,(5,(7,2)))))),(10,(9,((27,6),(15,3))))))),1);
   tree tree_1167 [p = 0.000, P = 0.052] = [&W 0.000037] ((35,((29,((31,((26,(32,25)),(28,24))),(34,((33,30),23)))),20)),(((22,21),19),((((18,17),16),(14,13)),((11,(12,(8,(4,(5,(7,2)))))),(10,(9,((27,6),(15,3))))))),1);
   tree tree_1168 [p = 0.000, P = 0.052] = [&W 0.000037] ((((35,33),(34,(((26,25),(((32,31),28),24)),(30,(29,23))))),20),(((22,21),19),((((18,17),16),(14,13)),((11,(12,(8,(4,(5,(7,2)))))),(10,(9,((27,6),(15,3))))))),1);
   tree tree_1169 [p = 0.000, P = 0.052] = [&W 0.000037] ((((35,33),((30,29),(((34,(26,25)),(28,((32,31),24))),23))),20),(((22,21),19),((((18,17),16),(14,13)),((11,(12,(8,(4,(5,(7,2)))))),(10,(9,((27,6),(15,3))))))),1);
   tree tree_1170 [p = 0.000, P = 0.052] = [&W 0.000037] (((((33,30),29),((34,((26,25),(28,((32,31),24)))),23)),(35,20)),(((22,21),19),((((18,17),16),(14,13)),((11,(12,(8,(4,(5,(7,2)))))),(10,(9,((27,6),(15,3))))))),1);
   tree tree_1171 [p = 0.000, P = 0.052] = [&W 0.000037] (((35,((30,(34,29)),(((26,25),(28,((32,31),24))),(33,23)))),20),(((22,21),19),((((18,17),16),(14,13)),((11,(12,(8,(4,(5,(7,2)))))),(10,(9,((27,6),(15,3))))))),1);
   tree tree_1172 [p = 0.000, P = 0.052] = [&W 0.000037] ((35,(((30,(33,29)),((34,((26,25),(((32,31),28),24))),23)),20)),(((22,21),19),((((18,17),16),(14,13)),((11,(12,(8,(4,(5,(7,2)))))),(10,(9,((27,6),(15,3))))))),1);
   tree tree_1173 [p = 0.000, P = 0.052] = [&W 0.000037] (((35,((30,(33,29)),(((26,25),(((32,31),28),24)),23))),(34,20)),(((22,21),19),((((18,17),16),(14,13)),((11,(12,(8,(4,(5,(7,2)))))),(10,(9,((27,6),(15,3))))))),1);
   tree tree_1174 [p = 0.000, P = 0.052] = [&W 0.000037] ((35,(((30,29),(((34,(26,(33,25))),(((32,31),28),24)),23)),20)),(((22,21),19),((((18,17),16),(14,13)),((11,(12,(8,(4,(5,(7,2)))))),(10,(9,((27,6),(15,3))))))),1);
   tree tree_1175 [p = 0.000, P = 0.052] = [&W 0.000037] ((((34,(30,(33,29))),(((26,25),(((32,31),28),24)),23)),(35,20)),(((22,21),19),((((18,17),16),(14,13)),((11,(12,(8,(4,(5,(7,2)))))),(10,(9,((27,6),(15,3))))))),1);
   tree tree_1176 [p = 0.000, P = 0.052] = [&W 0.000037] (((((33,30),29),(((26,(34,25)),(((32,31),28),24)),23)),(35,20)),(((22,21),19),((((18,17),16),(14,13)),((11,(12,(8,(4,(5,(7,2)))))),(10,(9,((27,6),(15,3))))))),1);
   tree tree_1177 [p = 0.000, P = 0.052] = [&W 0.000037] ((((30,(33,(34,29))),(((26,25),(((32,31),28),24)),23)),(35,20)),(((22,21),19),((((18,17),16),(14,13)),((11,(12,(8,(4,(5,(7,2)))))),(10,(9,((27,6),(15,3))))))),1);
   tree tree_1178 [p = 0.000, P = 0.052] = [&W 0.000037] ((((((34,33),30),29),(((26,25),((31,(32,28)),24)),23)),(35,20)),(((22,21),19),((((18,17),16),(14,13)),((11,(12,(8,(4,(5,(7,2)))))),(10,(9,((27,6),(15,3))))))),1);
   tree tree_1179 [p = 0.000, P = 0.052] = [&W 0.000037] (((((33,30),29),((34,((26,((32,31),25)),(28,24))),23)),(35,20)),(((22,21),19),((((18,17),16),(14,13)),((11,(12,(8,(4,(5,(7,2)))))),(10,(9,((27,6),(15,3))))))),1);
   tree tree_1180 [p = 0.000, P = 0.052] = [&W 0.000037] (((33,((30,(34,29)),(((26,((32,31),25)),(28,24)),23))),(35,20)),(((22,21),19),((((18,17),16),(14,13)),((11,(12,(8,(4,(5,(7,2)))))),(10,(9,((27,6),(15,3))))))),1);
   tree tree_1181 [p = 0.000, P = 0.052] = [&W 0.000037] ((35,(((((34,33),30),29),(((26,((32,31),25)),(28,24)),23)),20)),(((22,21),19),((((18,17),16),(14,13)),((11,(12,(8,(4,(5,(7,2)))))),(10,(9,((27,6),(15,3))))))),1);
   tree tree_1182 [p = 0.000, P = 0.052] = [&W 0.000037] (((((26,25),(34,(((32,31),28),24))),((33,30),(29,23))),(35,20)),(((22,21),19),((((18,17),16),(14,13)),((11,(12,(8,(4,(5,(7,2)))))),(10,(9,((27,6),(15,3))))))),1);
   tree tree_1183 [p = 0.000, P = 0.052] = [&W 0.000037] ((35,((((34,30),(33,29)),((((32,26),(31,25)),(28,24)),23)),20)),(((22,21),19),((((18,17),16),(14,13)),((11,(12,(8,(4,(5,(7,2)))))),(10,(9,((27,6),(15,3))))))),1);
   tree tree_1184 [p = 0.000, P = 0.053] = [&W 0.000037] ((35,(((34,(30,(33,29))),(((26,((32,31),25)),(28,24)),23)),20)),(((22,21),19),((((18,17),16),(14,13)),((11,(12,(8,(4,(5,(7,2)))))),(10,(9,((27,6),(15,3))))))),1);
   tree tree_1185 [p = 0.000, P = 0.053] = [&W 0.000037] (((((34,33),((26,25),(((30,29),28),(31,(32,24))))),23),(35,20)),(((22,21),19),((((18,17),16),(14,13)),((11,(12,(8,(4,(5,(7,2)))))),(10,(9,((27,6),(15,3))))))),1);
   tree tree_1186 [p = 0.000, P = 0.053] = [&W 0.000037] ((((35,(34,33)),((((32,31),(26,25)),((29,(30,28)),24)),23)),20),(((22,21),19),((((18,17),16),(14,13)),((11,(12,(8,(4,(5,(7,2)))))),(10,(9,((27,6),(15,3))))))),1);
   tree tree_1187 [p = 0.000, P = 0.053] = [&W 0.000037] (((33,(((34,(26,25)),((32,31),(28,24))),(30,(29,23)))),(35,20)),(((22,21),19),((((18,17),16),(14,13)),((11,(12,(8,(4,(5,(7,2)))))),(10,(9,((27,6),(15,3))))))),1);
   tree tree_1188 [p = 0.000, P = 0.053] = [&W 0.000037] (((((35,34),((26,25),(((30,29),28),(32,(31,24))))),(33,23)),20),(((22,21),19),((((18,17),16),(14,13)),((11,(12,(8,(4,(5,(7,2)))))),(10,(9,((27,6),(15,3))))))),1);
   tree tree_1189 [p = 0.000, P = 0.053] = [&W 0.000037] (((33,(34,(((26,25),((29,(30,28)),(31,(32,24)))),23))),(35,20)),(((22,21),19),((((18,17),16),(14,13)),((11,(12,(8,(4,(5,(7,2)))))),(10,(9,((27,6),(15,3))))))),1);
   tree tree_1190 [p = 0.000, P = 0.053] = [&W 0.000037] (((35,(((26,25),(((30,(33,29)),28),((34,31),(32,24)))),23)),20),(((22,21),19),((((18,17),16),(14,13)),((11,(12,(8,(4,(5,(7,2)))))),(10,(9,((27,6),(15,3))))))),1);
   tree tree_1191 [p = 0.000, P = 0.053] = [&W 0.000037] ((35,((((26,25),((32,31),(28,24))),((34,30),(33,(29,23)))),20)),(((22,21),19),((((18,17),16),(14,13)),((11,(12,(8,(4,(5,(7,2)))))),(10,(9,((27,6),(15,3))))))),1);
   tree tree_1192 [p = 0.000, P = 0.053] = [&W 0.000037] ((((34,((26,25),((32,31),(28,24)))),((33,30),(29,23))),(35,20)),(((22,21),19),((((18,17),16),(14,13)),((11,(12,(8,(4,(5,(7,2)))))),(10,(9,((27,6),(15,3))))))),1);
   tree tree_1193 [p = 0.000, P = 0.053] = [&W 0.000037] ((35,(((34,33),(((26,25),((32,31),(28,24))),(30,(29,23)))),20)),(((22,21),19),((((18,17),16),(14,13)),((11,(12,(8,(4,(5,(7,2)))))),(10,(9,((27,6),(15,3))))))),1);
   tree tree_1194 [p = 0.000, P = 0.053] = [&W 0.000037] ((((34,33),(((26,25),((32,31),(28,24))),(30,(29,23)))),(35,20)),(((22,21),19),((((18,17),16),(14,13)),((11,(12,(8,(4,(5,(7,2)))))),(10,(9,((27,6),(15,3))))))),1);
   tree tree_1195 [p = 0.000, P = 0.053] = [&W 0.000037] (((33,(((26,25),(34,((32,31),(28,24)))),(30,(29,23)))),(35,20)),(((22,21),19),((((18,17),16),(14,13)),((11,(12,(8,(4,(5,(7,2)))))),(10,(9,((27,6),(15,3))))))),1);
   tree tree_1196 [p = 0.000, P = 0.053] = [&W 0.000037] ((((34,(35,33)),(((31,(32,(26,25))),(28,24)),(30,(29,23)))),20),(((22,21),19),((((18,17),16),(14,13)),((11,(12,(8,(4,(5,(7,2)))))),(10,(9,((27,6),(15,3))))))),1);
   tree tree_1197 [p = 0.000, P = 0.053] = [&W 0.000037] ((35,((34,(((32,(31,(26,25))),(28,24)),((33,30),(29,23)))),20)),(((22,21),19),((((18,17),16),(14,13)),((11,(12,(8,(4,(5,(7,2)))))),(10,(9,((27,6),(15,3))))))),1);
   tree tree_1198 [p = 0.000, P = 0.053] = [&W 0.000037] ((35,((33,((34,((31,(32,(26,25))),((30,(29,28)),24))),23)),20)),(((22,21),19),((((18,17),16),(14,13)),((11,(12,(8,(4,(5,(7,2)))))),(10,(9,((27,6),(15,3))))))),1);
   tree tree_1199 [p = 0.000, P = 0.053] = [&W 0.000037] (((33,(35,((34,((26,25),((32,31),(28,24)))),(30,(29,23))))),20),(((22,21),19),((((18,17),16),(14,13)),((11,(12,(8,(4,(5,(7,2)))))),(10,(9,((27,6),(15,3))))))),1);
   tree tree_1200 [p = 0.000, P = 0.053] = [&W 0.000037] ((((((33,26),25),(34,(32,(31,(28,24))))),(30,(29,23))),(35,20)),(((22,21),19),((((18,17),16),(14,13)),((11,(12,(8,(4,(5,(7,2)))))),(10,(9,((27,6),(15,3))))))),1);
   tree tree_1201 [p = 0.000, P = 0.053] = [&W 0.000037] (((((32,31),((26,25),(28,24))),((34,(33,30)),(29,23))),(35,20)),(((22,21),19),((((18,17),16),(14,13)),((11,(12,(8,(4,(5,(7,2)))))),(10,(9,((27,6),(15,3))))))),1);
   tree tree_1202 [p = 0.000, P = 0.053] = [&W 0.000037] (((((26,25),((30,(29,28)),((32,31),24))),(34,(33,23))),(35,20)),(((22,21),19),((((18,17),16),(14,13)),((11,(12,(8,(4,(5,(7,2)))))),(10,(9,((27,6),(15,3))))))),1);
   tree tree_1203 [p = 0.000, P = 0.053] = [&W 0.000037] ((((((34,33),(26,25)),((30,(29,28)),((32,31),24))),23),(35,20)),(((22,21),19),((((18,17),16),(14,13)),((11,(12,(8,(4,(5,(7,2)))))),(10,(9,((27,6),(15,3))))))),1);
   tree tree_1204 [p = 0.000, P = 0.053] = [&W 0.000037] ((35,(((31,((26,25),(((30,(32,29)),28),24))),((34,33),23)),20)),(((22,21),19),((((18,17),16),(14,13)),((11,(12,(8,(4,(5,(7,2)))))),(10,(9,((27,6),(15,3))))))),1);
   tree tree_1205 [p = 0.000, P = 0.053] = [&W 0.000037] ((35,((((26,(34,(33,25))),(((30,29),(32,28)),(31,24))),23),20)),(((22,21),19),((((18,17),16),(14,13)),((11,(12,(8,(4,(5,(7,2)))))),(10,(9,((27,6),(15,3))))))),1);
   tree tree_1206 [p = 0.000, P = 0.053] = [&W 0.000037] (((((((34,33),26),25),((((32,30),(31,29)),28),24)),23),(35,20)),(((22,21),19),((((18,17),16),(14,13)),((11,(12,(8,(4,(5,(7,2)))))),(10,(9,((27,6),(15,3))))))),1);
   tree tree_1207 [p = 0.000, P = 0.053] = [&W 0.000037] (((((26,25),(((30,29),28),((32,31),24))),(34,(33,23))),(35,20)),(((22,21),19),((((18,17),16),(14,13)),((11,(12,(8,(4,(5,(7,2)))))),(10,(9,((27,6),(15,3))))))),1);
   tree tree_1208 [p = 0.000, P = 0.053] = [&W 0.000037] (((33,(((26,25),((31,(((32,30),29),28)),24)),(34,23))),(35,20)),(((22,21),19),((((18,17),16),(14,13)),((11,(12,(8,(4,(5,(7,2)))))),(10,(9,((27,6),(15,3))))))),1);
   tree tree_1209 [p = 0.000, P = 0.053] = [&W 0.000037] (((((34,33),((26,25),((30,(29,28)),(31,(32,24))))),23),(35,20)),(((22,21),19),((((18,17),16),(14,13)),((11,(12,(8,(4,(5,(7,2)))))),(10,(9,((27,6),(15,3))))))),1);
   tree tree_1210 [p = 0.000, P = 0.053] = [&W 0.000037] ((((34,33),(((26,25),((30,(29,28)),(31,(32,24)))),23)),(35,20)),(((22,21),19),((((18,17),16),(14,13)),((11,(12,(8,(4,(5,(7,2)))))),(10,(9,((27,6),(15,3))))))),1);
   tree tree_1211 [p = 0.000, P = 0.054] = [&W 0.000037] ((((30,(33,29)),(((26,(34,25)),(((32,31),28),24)),23)),(35,20)),(((22,21),19),((((18,17),16),(14,13)),((11,(12,(8,(4,(5,(7,2)))))),(10,(9,((27,6),(15,3))))))),1);
   tree tree_1212 [p = 0.000, P = 0.054] = [&W 0.000037] (((34,((30,29),((33,((31,(26,25)),(32,(28,24)))),23))),(35,20)),(((22,21),19),((((18,17),16),(14,13)),((11,(12,(8,(4,(5,(7,2)))))),(10,(9,((27,6),(15,3))))))),1);
   tree tree_1213 [p = 0.000, P = 0.054] = [&W 0.000037] ((35,((33,((34,(30,29)),(((31,(26,25)),(32,(28,24))),23))),20)),(((22,21),19),((((18,17),16),(14,13)),((11,(12,(8,(4,(5,(7,2)))))),(10,(9,((27,6),(15,3))))))),1);
   tree tree_1214 [p = 0.000, P = 0.054] = [&W 0.000037] ((((30,((34,33),29)),(((32,(31,(26,25))),(28,24)),23)),(35,20)),(((22,21),19),((((18,17),16),(14,13)),((11,(12,(8,(4,(5,(7,2)))))),(10,(9,((27,6),(15,3))))))),1);
   tree tree_1215 [p = 0.000, P = 0.054] = [&W 0.000037] (((33,((30,29),(((26,25),(31,(28,(32,24)))),(34,23)))),(35,20)),(((22,21),19),((((18,17),16),(14,13)),((11,(12,(8,(4,(5,(7,2)))))),(10,(9,((27,6),(15,3))))))),1);
   tree tree_1216 [p = 0.000, P = 0.054] = [&W 0.000037] ((((30,29),((34,33),(((32,(31,(26,25))),(28,24)),23))),(35,20)),(((22,21),19),((((18,17),16),(14,13)),((11,(12,(8,(4,(5,(7,2)))))),(10,(9,((27,6),(15,3))))))),1);
   tree tree_1217 [p = 0.000, P = 0.054] = [&W 0.000037] ((((30,(34,29)),((33,((31,(26,25)),(32,(28,24)))),23)),(35,20)),(((22,21),19),((((18,17),16),(14,13)),((11,(12,(8,(4,(5,(7,2)))))),(10,(9,((27,6),(15,3))))))),1);
   tree tree_1218 [p = 0.000, P = 0.054] = [&W 0.000037] (((34,((30,29),(((31,(26,25)),(32,(28,24))),(33,23)))),(35,20)),(((22,21),19),((((18,17),16),(14,13)),((11,(12,(8,(4,(5,(7,2)))))),(10,(9,((27,6),(15,3))))))),1);
   tree tree_1219 [p = 0.000, P = 0.054] = [&W 0.000037] ((((30,(34,(33,29))),((((32,31),(26,25)),(28,24)),23)),(35,20)),(((22,21),19),((((18,17),16),(14,13)),((11,(12,(8,(4,(5,(7,2)))))),(10,(9,((27,6),(15,3))))))),1);
   tree tree_1220 [p = 0.000, P = 0.054] = [&W 0.000037] (((33,(34,((30,29),((((32,31),(26,25)),(28,24)),23)))),(35,20)),(((22,21),19),((((18,17),16),(14,13)),((11,(12,(8,(4,(5,(7,2)))))),(10,(9,((27,6),(15,3))))))),1);
   tree tree_1221 [p = 0.000, P = 0.054] = [&W 0.000037] (((((34,(33,30)),29),((((32,31),(26,25)),(28,24)),23)),(35,20)),(((22,21),19),((((18,17),16),(14,13)),((11,(12,(8,(4,(5,(7,2)))))),(10,(9,((27,6),(15,3))))))),1);
   tree tree_1222 [p = 0.000, P = 0.054] = [&W 0.000037] ((((30,(33,29)),((34,((31,(26,25)),(32,(28,24)))),23)),(35,20)),(((22,21),19),((((18,17),16),(14,13)),((11,(12,(8,(4,(5,(7,2)))))),(10,(9,((27,6),(15,3))))))),1);
   tree tree_1223 [p = 0.000, P = 0.054] = [&W 0.000037] (((34,((30,29),(33,(((31,(26,25)),(32,(28,24))),23)))),(35,20)),(((22,21),19),((((18,17),16),(14,13)),((11,(12,(8,(4,(5,(7,2)))))),(10,(9,((27,6),(15,3))))))),1);
   tree tree_1224 [p = 0.000, P = 0.054] = [&W 0.000037] ((35,((((34,30),(33,29)),(((31,(26,25)),(32,(28,24))),23)),20)),(((22,21),19),((((18,17),16),(14,13)),((11,(12,(8,(4,(5,(7,2)))))),(10,(9,((27,6),(15,3))))))),1);
   tree tree_1225 [p = 0.000, P = 0.054] = [&W 0.000037] ((((30,29),(((26,25),((34,33),((32,31),(28,24)))),23)),(35,20)),(((22,21),19),((((18,17),16),(14,13)),((11,(12,(8,(4,(5,(7,2)))))),(10,(9,((27,6),(15,3))))))),1);
   tree tree_1226 [p = 0.000, P = 0.054] = [&W 0.000037] (((((33,30),29),((32,((26,25),(31,(28,24)))),(34,23))),(35,20)),(((22,21),19),((((18,17),16),(14,13)),((11,(12,(8,(4,(5,(7,2)))))),(10,(9,((27,6),(15,3))))))),1);
   tree tree_1227 [p = 0.000, P = 0.054] = [&W 0.000037] (((33,(((34,30),29),(((26,25),((32,31),(28,24))),23))),(35,20)),(((22,21),19),((((18,17),16),(14,13)),((11,(12,(8,(4,(5,(7,2)))))),(10,(9,((27,6),(15,3))))))),1);
   tree tree_1228 [p = 0.000, P = 0.054] = [&W 0.000037] ((35,((((34,30),29),(((26,(33,25)),((32,31),(28,24))),23)),20)),(((22,21),19),((((18,17),16),(14,13)),((11,(12,(8,(4,(5,(7,2)))))),(10,(9,((27,6),(15,3))))))),1);
   tree tree_1229 [p = 0.000, P = 0.054] = [&W 0.000037] ((((30,29),(((26,25),(31,(32,(28,24)))),(34,(33,23)))),(35,20)),(((22,21),19),((((18,17),16),(14,13)),((11,(12,(8,(4,(5,(7,2)))))),(10,(9,((27,6),(15,3))))))),1);
   tree tree_1230 [p = 0.000, P = 0.054] = [&W 0.000037] ((35,(((((34,33),30),29),(((26,25),(31,(32,(28,24)))),23)),20)),(((22,21),19),((((18,17),16),(14,13)),((11,(12,(8,(4,(5,(7,2)))))),(10,(9,((27,6),(15,3))))))),1);
   tree tree_1231 [p = 0.000, P = 0.054] = [&W 0.000037] (((33,((30,29),(((34,(26,25)),((32,31),(28,24))),23))),(35,20)),(((22,21),19),((((18,17),16),(14,13)),((11,(12,(8,(4,(5,(7,2)))))),(10,(9,((27,6),(15,3))))))),1);
   tree tree_1232 [p = 0.000, P = 0.054] = [&W 0.000037] ((35,((((34,30),29),(((31,(32,(26,25))),(28,24)),(33,23))),20)),(((22,21),19),((((18,17),16),(14,13)),((11,(12,(8,(4,(5,(7,2)))))),(10,(9,((27,6),(15,3))))))),1);
   tree tree_1233 [p = 0.000, P = 0.054] = [&W 0.000037] ((35,(((30,((34,33),29)),(((32,(31,(26,25))),(28,24)),23)),20)),(((22,21),19),((((18,17),16),(14,13)),((11,(12,(8,(4,(5,(7,2)))))),(10,(9,((27,6),(15,3))))))),1);
   tree tree_1234 [p = 0.000, P = 0.054] = [&W 0.000037] ((((30,29),(34,(((26,25),(31,(28,(32,24)))),(33,23)))),(35,20)),(((22,21),19),((((18,17),16),(14,13)),((11,(12,(8,(4,(5,(7,2)))))),(10,(9,((27,6),(15,3))))))),1);
   tree tree_1235 [p = 0.000, P = 0.054] = [&W 0.000037] ((35,(((30,29),((33,((34,(26,25)),((32,31),(28,24)))),23)),20)),(((22,21),19),((((18,17),16),(14,13)),((11,(12,(8,(4,(5,(7,2)))))),(10,(9,((27,6),(15,3))))))),1);
   tree tree_1236 [p = 0.000, P = 0.054] = [&W 0.000037] (((((33,30),(34,29)),(((26,25),((32,31),(28,24))),23)),(35,20)),(((22,21),19),((((18,17),16),(14,13)),((11,(12,(8,(4,(5,(7,2)))))),(10,(9,((27,6),(15,3))))))),1);
   tree tree_1237 [p = 0.000, P = 0.054] = [&W 0.000037] (((34,(((33,30),29),(((26,25),((32,31),(28,24))),23))),(35,20)),(((22,21),19),((((18,17),16),(14,13)),((11,(12,(8,(4,(5,(7,2)))))),(10,(9,((27,6),(15,3))))))),1);
   tree tree_1238 [p = 0.000, P = 0.055] = [&W 0.000037] (((33,(((34,30),29),(((26,25),(((32,31),28),24)),23))),(35,20)),(((22,21),19),((((18,17),16),(14,13)),((11,(12,(8,(4,(5,(7,2)))))),(10,(9,((27,6),(15,3))))))),1);
   tree tree_1239 [p = 0.000, P = 0.055] = [&W 0.000037] ((35,((((33,30),29),(((34,31),((26,25),(28,(32,24)))),23)),20)),(((22,21),19),((((18,17),16),(14,13)),((11,(12,(8,(4,(5,(7,2)))))),(10,(9,((27,6),(15,3))))))),1);
   tree tree_1240 [p = 0.000, P = 0.055] = [&W 0.000037] ((35,((((34,30),29),(((32,31),((26,25),(28,24))),(33,23))),20)),(((22,21),19),((((18,17),16),(14,13)),((11,(12,(8,(4,(5,(7,2)))))),(10,(9,((27,6),(15,3))))))),1);
   tree tree_1241 [p = 0.000, P = 0.055] = [&W 0.000037] ((35,((34,(((33,30),29),((31,((32,(26,25)),(28,24))),23))),20)),(((22,21),19),((((18,17),16),(14,13)),((11,(12,(8,(4,(5,(7,2)))))),(10,(9,((27,6),(15,3))))))),1);
   tree tree_1242 [p = 0.000, P = 0.055] = [&W 0.000037] ((((34,(30,29)),(((31,(26,(32,25))),(28,24)),(33,23))),(35,20)),(((22,21),19),((((18,17),16),(14,13)),((11,(12,(8,(4,(5,(7,2)))))),(10,(9,((27,6),(15,3))))))),1);
   tree tree_1243 [p = 0.000, P = 0.055] = [&W 0.000037] ((35,(((33,(30,29)),(((31,(26,25)),(34,(28,(32,24)))),23)),20)),(((22,21),19),((((18,17),16),(14,13)),((11,(12,(8,(4,(5,(7,2)))))),(10,(9,((27,6),(15,3))))))),1);
   tree tree_1244 [p = 0.000, P = 0.055] = [&W 0.000037] ((((33,(34,(30,29))),(((32,31),((26,25),(28,24))),23)),(35,20)),(((22,21),19),((((18,17),16),(14,13)),((11,(12,(8,(4,(5,(7,2)))))),(10,(9,((27,6),(15,3))))))),1);
   tree tree_1245 [p = 0.000, P = 0.055] = [&W 0.000037] (((35,((30,(34,29)),(((33,(26,25)),(((32,31),28),24)),23))),20),(((22,21),19),((((18,17),16),(14,13)),((11,(12,(8,(4,(5,(7,2)))))),(10,(9,((27,6),(15,3))))))),1);
   tree tree_1246 [p = 0.000, P = 0.055] = [&W 0.000037] (((((34,(33,30)),29),(((26,25),(((32,31),28),24)),23)),(35,20)),(((22,21),19),((((18,17),16),(14,13)),((11,(12,(8,(4,(5,(7,2)))))),(10,(9,((27,6),(15,3))))))),1);
   tree tree_1247 [p = 0.000, P = 0.055] = [&W 0.000037] ((((30,29),(((26,(31,25)),(32,(28,24))),(33,23))),(34,(35,20))),(((22,21),19),((((18,17),16),(14,13)),((11,(12,(8,(4,(5,(7,2)))))),(10,(9,((27,6),(15,3))))))),1);
   tree tree_1248 [p = 0.000, P = 0.055] = [&W 0.000037] ((35,((((34,30),(33,29)),((31,(32,((26,25),(28,24)))),23)),20)),(((22,21),19),((((18,17),16),(14,13)),((11,(12,(8,(4,(5,(7,2)))))),(10,(9,((27,6),(15,3))))))),1);
   tree tree_1249 [p = 0.000, P = 0.055] = [&W 0.000037] ((35,((34,((33,(30,29)),(((32,31),((26,25),(28,24))),23))),20)),(((22,21),19),((((18,17),16),(14,13)),((11,(12,(8,(4,(5,(7,2)))))),(10,(9,((27,6),(15,3))))))),1);
   tree tree_1250 [p = 0.000, P = 0.055] = [&W 0.000037] ((((33,(30,(34,29))),(((26,(35,25)),(((32,31),28),24)),23)),20),(((22,21),19),((((18,17),16),(14,13)),((11,(12,(8,(4,(5,(7,2)))))),(10,(9,((27,6),(15,3))))))),1);
   tree tree_1251 [p = 0.000, P = 0.055] = [&W 0.000037] (((((33,(34,30)),29),((((32,31),(26,25)),(28,24)),23)),(35,20)),(((22,21),19),((((18,17),16),(14,13)),((11,(12,(8,(4,(5,(7,2)))))),(10,(9,((27,6),(15,3))))))),1);
   tree tree_1252 [p = 0.000, P = 0.055] = [&W 0.000037] ((((30,29),(34,((((32,31),(26,25)),(28,24)),(33,23)))),(35,20)),(((22,21),19),((((18,17),16),(14,13)),((11,(12,(8,(4,(5,(7,2)))))),(10,(9,((27,6),(15,3))))))),1);
   tree tree_1253 [p = 0.000, P = 0.055] = [&W 0.000037] ((((30,(33,29)),((34,(((32,31),(26,25)),(28,24))),23)),(35,20)),(((22,21),19),((((18,17),16),(14,13)),((11,(12,(8,(4,(5,(7,2)))))),(10,(9,((27,6),(15,3))))))),1);
   tree tree_1254 [p = 0.000, P = 0.055] = [&W 0.000037] ((((30,29),((33,(34,(((32,31),(26,25)),(28,24)))),23)),(35,20)),(((22,21),19),((((18,17),16),(14,13)),((11,(12,(8,(4,(5,(7,2)))))),(10,(9,((27,6),(15,3))))))),1);
   tree tree_1255 [p = 0.000, P = 0.055] = [&W 0.000037] (((33,(((34,30),29),((((32,31),(26,25)),(28,24)),23))),(35,20)),(((22,21),19),((((18,17),16),(14,13)),((11,(12,(8,(4,(5,(7,2)))))),(10,(9,((27,6),(15,3))))))),1);
   tree tree_1256 [p = 0.000, P = 0.055] = [&W 0.000037] (((33,((30,(34,29)),((((32,31),(26,25)),(28,24)),23))),(35,20)),(((22,21),19),((((18,17),16),(14,13)),((11,(12,(8,(4,(5,(7,2)))))),(10,(9,((27,6),(15,3))))))),1);
   tree tree_1257 [p = 0.000, P = 0.055] = [&W 0.000037] ((35,(((34,(30,(33,29))),((((32,31),(26,25)),(28,24)),23)),20)),(((22,21),19),((((18,17),16),(14,13)),((11,(12,(8,(4,(5,(7,2)))))),(10,(9,((27,6),(15,3))))))),1);
   tree tree_1258 [p = 0.000, P = 0.055] = [&W 0.000037] ((((34,(33,(30,29))),(((31,(26,25)),((32,28),24)),23)),(35,20)),(((22,21),19),((((18,17),16),(14,13)),((11,(12,(8,(4,(5,(7,2)))))),(10,(9,((27,6),(15,3))))))),1);
   tree tree_1259 [p = 0.000, P = 0.055] = [&W 0.000037] ((35,(((30,29),((34,33),(((31,(26,(32,25))),(28,24)),23))),20)),(((22,21),19),((((18,17),16),(14,13)),((11,(12,(8,(4,(5,(7,2)))))),(10,(9,((27,6),(15,3))))))),1);
   tree tree_1260 [p = 0.000, P = 0.055] = [&W 0.000037] (((33,((34,(30,29)),(((31,(26,(32,25))),(28,24)),23))),(35,20)),(((22,21),19),((((18,17),16),(14,13)),((11,(12,(8,(4,(5,(7,2)))))),(10,(9,((27,6),(15,3))))))),1);
   tree tree_1261 [p = 0.000, P = 0.055] = [&W 0.000037] (((((33,(34,30)),29),(((31,(26,(32,25))),(28,24)),23)),(35,20)),(((22,21),19),((((18,17),16),(14,13)),((11,(12,(8,(4,(5,(7,2)))))),(10,(9,((27,6),(15,3))))))),1);
   tree tree_1262 [p = 0.000, P = 0.055] = [&W 0.000037] ((((33,(30,(34,29))),(((31,(26,(32,25))),(28,24)),23)),(35,20)),(((22,21),19),((((18,17),16),(14,13)),((11,(12,(8,(4,(5,(7,2)))))),(10,(9,((27,6),(15,3))))))),1);
   tree tree_1263 [p = 0.000, P = 0.055] = [&W 0.000037] ((35,((((34,30),29),((((32,31),(26,25)),(28,24)),(33,23))),20)),(((22,21),19),((((18,17),16),(14,13)),((11,(12,(8,(4,(5,(7,2)))))),(10,(9,((27,6),(15,3))))))),1);
   tree tree_1264 [p = 0.000, P = 0.055] = [&W 0.000037] (((((32,31),((26,25),(28,24))),((33,(30,(34,29))),23)),(35,20)),(((22,21),19),((((18,17),16),(14,13)),((11,(12,(8,(4,(5,(7,2)))))),(10,(9,((27,6),(15,3))))))),1);
   tree tree_1265 [p = 0.000, P = 0.056] = [&W 0.000037] (((((32,31),((26,25),(28,24))),((34,33),((30,29),23))),(35,20)),(((22,21),19),((((18,17),16),(14,13)),((11,(12,(8,(4,(5,(7,2)))))),(10,(9,((27,6),(15,3))))))),1);
   tree tree_1266 [p = 0.000, P = 0.056] = [&W 0.000037] ((35,(((34,33),(((32,31),((26,25),(28,24))),((30,29),23))),20)),(((22,21),19),((((18,17),16),(14,13)),((11,(12,(8,(4,(5,(7,2)))))),(10,(9,((27,6),(15,3))))))),1);
   tree tree_1267 [p = 0.000, P = 0.056] = [&W 0.000037] (((35,(((32,31),((26,25),(28,24))),(33,(34,((30,29),23))))),20),(((22,21),19),((((18,17),16),(14,13)),((11,(12,(8,(4,(5,(7,2)))))),(10,(9,((27,6),(15,3))))))),1);
   tree tree_1268 [p = 0.000, P = 0.056] = [&W 0.000037] (((35,(((32,31),((26,25),(28,24))),((33,(30,29)),(34,23)))),20),(((22,21),19),((((18,17),16),(14,13)),((11,(12,(8,(4,(5,(7,2)))))),(10,(9,((27,6),(15,3))))))),1);
   tree tree_1269 [p = 0.000, P = 0.056] = [&W 0.000037] ((((31,((32,(26,25)),(28,24))),((30,(33,(34,29))),23)),(35,20)),(((22,21),19),((((18,17),16),(14,13)),((11,(12,(8,(4,(5,(7,2)))))),(10,(9,((27,6),(15,3))))))),1);
   tree tree_1270 [p = 0.000, P = 0.056] = [&W 0.000037] ((35,((((32,31),((26,25),(28,24))),(((34,(33,30)),29),23)),20)),(((22,21),19),((((18,17),16),(14,13)),((11,(12,(8,(4,(5,(7,2)))))),(10,(9,((27,6),(15,3))))))),1);
   tree tree_1271 [p = 0.000, P = 0.056] = [&W 0.000037] ((((28,(32,((31,25),(26,24)))),((30,29),(34,(33,23)))),(35,20)),(((22,21),19),((((18,17),16),(14,13)),((11,(12,(8,(4,(5,(7,2)))))),(10,(9,((27,6),(15,3))))))),1);
   tree tree_1272 [p = 0.000, P = 0.056] = [&W 0.000037] (((((34,30),(33,29)),(((32,31),(28,(25,(26,24)))),23)),(35,20)),(((22,21),19),((27,(((18,17),16),(14,13))),((11,(12,(8,(4,(5,(7,2)))))),(10,(9,(6,(15,3))))))),1);
   tree tree_1273 [p = 0.000, P = 0.056] = [&W 0.000037] (((((32,31),((26,25),(28,24))),(((33,(34,30)),29),23)),(35,20)),(((22,21),19),((((18,17),16),(14,13)),((11,(12,(8,(4,(5,(7,2)))))),(10,(9,((27,6),(15,3))))))),1);
   tree tree_1274 [p = 0.000, P = 0.056] = [&W 0.000037] ((35,((((33,30),29),((34,((32,(31,25)),(26,(28,24)))),23)),20)),(((22,21),19),((((18,17),16),(14,13)),((11,(12,(8,(4,(5,(7,2)))))),(10,(9,((27,6),(15,3))))))),1);
   tree tree_1275 [p = 0.000, P = 0.056] = [&W 0.000037] ((35,((33,(((30,29),((34,(32,31)),(25,(26,(28,24))))),23)),20)),(((22,21),19),((((18,17),16),(14,13)),((11,(12,(8,(4,(5,(7,2)))))),(10,(9,((27,6),(15,3))))))),1);
   tree tree_1276 [p = 0.000, P = 0.056] = [&W 0.000037] ((((30,29),(33,((34,((32,31),28)),((25,(26,24)),23)))),(35,20)),(((22,21),19),((((18,17),16),(14,13)),((11,(12,(8,(4,(5,(7,2)))))),(10,(9,((27,6),(15,3))))))),1);
   tree tree_1277 [p = 0.000, P = 0.056] = [&W 0.000037] (((34,((((32,31),(26,25)),(28,24)),((30,(33,29)),23))),(35,20)),(((22,21),19),((((18,17),16),(14,13)),((11,(12,(8,(4,(5,(7,2)))))),(10,(9,((27,6),(15,3))))))),1);
   tree tree_1278 [p = 0.000, P = 0.056] = [&W 0.000037] ((35,(((34,33),(((31,(26,(32,25))),(28,24)),((30,29),23))),20)),(((22,21),19),((((18,17),16),(14,13)),((11,(12,(8,(4,(5,(7,2)))))),(10,(9,((27,6),(15,3))))))),1);
   tree tree_1279 [p = 0.000, P = 0.056] = [&W 0.000037] (((((31,((32,26),25)),(28,24)),(34,((33,(30,29)),23))),(35,20)),(((22,21),19),((((18,17),16),(14,13)),((11,(12,(8,(4,(5,(7,2)))))),(10,(9,((27,6),(15,3))))))),1);
   tree tree_1280 [p = 0.000, P = 0.056] = [&W 0.000037] ((((34,(31,((26,25),(32,(28,24))))),(((33,30),29),23)),(35,20)),(((22,21),19),((((18,17),16),(14,13)),((11,(12,(8,(4,(5,(7,2)))))),(10,(9,((27,6),(15,3))))))),1);
   tree tree_1281 [p = 0.000, P = 0.056] = [&W 0.000037] (((35,((31,((26,25),(32,(28,24)))),((34,33),((30,29),23)))),20),(((22,21),19),((((18,17),16),(14,13)),((11,(12,(8,(4,(5,(7,2)))))),(10,(9,((27,6),(15,3))))))),1);
   tree tree_1282 [p = 0.000, P = 0.056] = [&W 0.000037] ((((((32,31),(26,25)),(28,24)),((30,((34,33),29)),23)),(35,20)),(((22,21),19),((((18,17),16),(14,13)),((11,(12,(8,(4,(5,(7,2)))))),(10,(9,((27,6),(15,3))))))),1);
   tree tree_1283 [p = 0.000, P = 0.056] = [&W 0.000037] (((((31,(26,25)),((32,28),24)),((30,(34,(33,29))),23)),(35,20)),(((22,21),19),((((18,17),16),(14,13)),((11,(12,(8,(4,(5,(7,2)))))),(10,(9,((27,6),(15,3))))))),1);
   tree tree_1284 [p = 0.000, P = 0.056] = [&W 0.000037] (((((31,(26,(32,25))),(28,24)),((30,(34,(33,29))),23)),(35,20)),(((22,21),19),((((18,17),16),(14,13)),((11,(12,(8,(4,(5,(7,2)))))),(10,(9,((27,6),(15,3))))))),1);
   tree tree_1285 [p = 0.000, P = 0.056] = [&W 0.000037] (((33,(((31,(26,25)),(28,(32,24))),((30,(34,29)),23))),(35,20)),(((22,21),19),((((18,17),16),(14,13)),((11,(12,(8,(4,(5,(7,2)))))),(10,(9,((27,6),(15,3))))))),1);
   tree tree_1286 [p = 0.000, P = 0.056] = [&W 0.000037] ((35,((33,((31,((26,25),(32,(28,24)))),(34,((30,29),23)))),20)),(((22,21),19),((((18,17),16),(14,13)),((11,(12,(8,(4,(5,(7,2)))))),(10,(9,((27,6),(15,3))))))),1);
   tree tree_1287 [p = 0.000, P = 0.056] = [&W 0.000037] (((34,(((31,(26,25)),((32,28),24)),((30,(33,29)),23))),(35,20)),(((22,21),19),((((18,17),16),(14,13)),((11,(12,(8,(4,(5,(7,2)))))),(10,(9,((27,6),(15,3))))))),1);
   tree tree_1288 [p = 0.000, P = 0.056] = [&W 0.000037] (((((31,(26,25)),((32,28),24)),(((34,30),(33,29)),23)),(35,20)),(((22,21),19),((((18,17),16),(14,13)),((11,(12,(8,(4,(5,(7,2)))))),(10,(9,((27,6),(15,3))))))),1);
   tree tree_1289 [p = 0.000, P = 0.056] = [&W 0.000037] (((((31,((32,26),25)),(28,24)),(((33,(34,30)),29),23)),(35,20)),(((22,21),19),((((18,17),16),(14,13)),((11,(12,(8,(4,(5,(7,2)))))),(10,(9,((27,6),(15,3))))))),1);
   tree tree_1290 [p = 0.000, P = 0.056] = [&W 0.000037] ((((34,((26,25),(((32,31),28),24))),(((33,30),29),23)),(35,20)),(((22,21),19),((((18,17),16),(14,13)),((11,(12,(8,(4,(5,(7,2)))))),(10,(9,((27,6),(15,3))))))),1);
   tree tree_1291 [p = 0.000, P = 0.056] = [&W 0.000037] (((((26,25),((34,((32,31),28)),24)),(((33,30),29),23)),(35,20)),(((22,21),19),((((18,17),16),(14,13)),((11,(12,(8,(4,(5,(7,2)))))),(10,(9,((27,6),(15,3))))))),1);
   tree tree_1292 [p = 0.000, P = 0.057] = [&W 0.000037] (((((26,25),(((32,31),28),24)),((((34,33),30),29),23)),(35,20)),(((22,21),19),((((18,17),16),(14,13)),((11,(12,(8,(4,(5,(7,2)))))),(10,(9,((27,6),(15,3))))))),1);
   tree tree_1293 [p = 0.000, P = 0.057] = [&W 0.000037] (((33,(((34,(26,25)),(((32,31),28),24)),((30,29),23))),(35,20)),(((22,21),19),((((18,17),16),(14,13)),((11,(12,(8,(4,(5,(7,2)))))),(10,(9,((27,6),(15,3))))))),1);
   tree tree_1294 [p = 0.000, P = 0.057] = [&W 0.000037] (((33,((34,((26,25),(((32,31),28),24))),((30,29),23))),(35,20)),(((22,21),19),((((18,17),16),(14,13)),((11,(12,(8,(4,(5,(7,2)))))),(10,(9,((27,6),(15,3))))))),1);
   tree tree_1295 [p = 0.000, P = 0.057] = [&W 0.000037] (((35,(34,(((26,25),(((32,31),28),24)),(((33,30),29),23)))),20),(((22,21),19),((((18,17),16),(14,13)),((11,(12,(8,(4,(5,(7,2)))))),(10,(9,((27,6),(15,3))))))),1);
   tree tree_1296 [p = 0.000, P = 0.057] = [&W 0.000037] (((((26,((32,31),25)),(28,24)),(((33,30),(34,29)),23)),(35,20)),(((22,21),19),((((18,17),16),(14,13)),((11,(12,(8,(4,(5,(7,2)))))),(10,(9,((27,6),(15,3))))))),1);
   tree tree_1297 [p = 0.000, P = 0.057] = [&W 0.000037] (((((26,(32,(31,25))),(28,24)),(((34,(33,30)),29),23)),(35,20)),(((22,21),19),((((18,17),16),(14,13)),((11,(12,(8,(4,(5,(7,2)))))),(10,(9,((27,6),(15,3))))))),1);
   tree tree_1298 [p = 0.000, P = 0.057] = [&W 0.000037] ((((34,((26,25),((31,28),(32,24)))),(((33,30),29),23)),(35,20)),(((22,21),19),((((18,17),16),(14,13)),((11,(12,(8,(4,(5,(7,2)))))),(10,(9,((27,6),(15,3))))))),1);
   tree tree_1299 [p = 0.000, P = 0.057] = [&W 0.000037] (((((32,((31,26),25)),(28,24)),(((34,30),(33,29)),23)),(35,20)),(((22,21),19),((((18,17),16),(14,13)),((11,(12,(8,(4,(5,(7,2)))))),(10,(9,((27,6),(15,3))))))),1);
   tree tree_1300 [p = 0.000, P = 0.057] = [&W 0.000037] (((((26,(32,(31,25))),(28,24)),((30,(33,(34,29))),23)),(35,20)),(((22,21),19),((((18,17),16),(14,13)),((11,(12,(8,(4,(5,(7,2)))))),(10,(9,((27,6),(15,3))))))),1);
   tree tree_1301 [p = 0.000, P = 0.057] = [&W 0.000037] ((35,((((34,(26,25)),(((32,31),28),24)),((30,29),(33,23))),20)),(((22,21),19),((((18,17),16),(14,13)),((11,(12,(8,(4,(5,(7,2)))))),(10,(9,((27,6),(15,3))))))),1);
   tree tree_1302 [p = 0.000, P = 0.057] = [&W 0.000037] (((((34,(26,25)),(((32,31),28),24)),((30,29),(33,23))),(35,20)),(((22,21),19),((((18,17),16),(14,13)),((11,(12,(8,(4,(5,(7,2)))))),(10,(9,((27,6),(15,3))))))),1);
   tree tree_1303 [p = 0.000, P = 0.057] = [&W 0.000037] ((35,((((33,(34,(26,25))),((32,31),(28,24))),(29,(30,23))),20)),(((22,21),19),((((18,17),16),(14,13)),((11,(12,(8,(4,(5,(7,2)))))),(10,(9,((27,6),(15,3))))))),1);
   tree tree_1304 [p = 0.000, P = 0.057] = [&W 0.000037] (((((26,25),(((32,31),28),24)),((34,(30,29)),(33,23))),(35,20)),(((22,21),19),((((18,17),16),(14,13)),((11,(12,(8,(4,(5,(7,2)))))),(10,(9,((27,6),(15,3))))))),1);
   tree tree_1305 [p = 0.000, P = 0.057] = [&W 0.000037] (((33,(((26,25),(((32,31),28),(34,24))),((30,29),23))),(35,20)),(((22,21),19),((((18,17),16),(14,13)),((11,(12,(8,(4,(5,(7,2)))))),(10,(9,((27,6),(15,3))))))),1);
   tree tree_1306 [p = 0.000, P = 0.057] = [&W 0.000037] ((35,(((30,29),((34,((26,25),24)),(((32,31),28),(33,23)))),20)),(((22,21),19),((((18,17),16),(14,13)),((11,(12,(8,(4,(5,(7,2)))))),(10,(9,((27,6),(15,3))))))),1);
   tree tree_1307 [p = 0.000, P = 0.057] = [&W 0.000037] (((33,(((32,31),((26,25),(28,24))),((34,29),(30,23)))),(35,20)),(((22,21),19),((((18,17),16),(14,13)),((11,(12,(8,(4,(5,(7,2)))))),(10,(9,((27,6),(15,3))))))),1);
   tree tree_1308 [p = 0.000, P = 0.057] = [&W 0.000037] (((33,(((26,25),((32,31),(28,24))),((34,29),(30,23)))),(35,20)),(((22,21),19),((((18,17),16),(14,13)),((11,(12,(8,(4,(5,(7,2)))))),(10,(9,((27,6),(15,3))))))),1);
   tree tree_1309 [p = 0.000, P = 0.057] = [&W 0.000037] (((33,(((34,31),((26,(32,25)),(28,24))),((30,29),23))),(35,20)),(((22,21),19),((((18,17),16),(14,13)),((11,(12,(8,(4,(5,(7,2)))))),(10,(9,((27,6),(15,3))))))),1);
   tree tree_1310 [p = 0.000, P = 0.057] = [&W 0.000037] (((((((35,34),33),(26,25)),(((32,31),28),24)),((30,29),23)),20),(((22,21),19),((((18,17),16),(14,13)),((11,(12,(8,(4,(5,(7,2)))))),(10,(9,((27,6),(15,3))))))),1);
   tree tree_1311 [p = 0.000, P = 0.057] = [&W 0.000037] ((35,((((26,25),(((32,31),28),24)),((33,(30,(34,29))),23)),20)),(((22,21),19),((((18,17),16),(14,13)),((11,(12,(8,(4,(5,(7,2)))))),(10,(9,((27,6),(15,3))))))),1);
   tree tree_1312 [p = 0.000, P = 0.057] = [&W 0.000037] (((33,(((26,25),(28,24)),((34,(30,((32,31),29))),23))),(35,20)),(((22,21),19),((((18,17),16),(14,13)),((11,(12,(8,(4,(5,(7,2)))))),(10,(9,((27,6),(15,3))))))),1);
   tree tree_1313 [p = 0.000, P = 0.057] = [&W 0.000037] (((((32,31),((26,25),(28,24))),(((34,30),(33,29)),23)),(35,20)),(((22,21),19),((((18,17),16),(14,13)),((11,(12,(8,(4,(5,(7,2)))))),(10,(9,((27,6),(15,3))))))),1);
   tree tree_1314 [p = 0.000, P = 0.057] = [&W 0.000037] ((35,((((32,31),((26,25),(28,24))),(((33,30),(34,29)),23)),20)),(((22,21),19),((((18,17),16),(14,13)),((11,(12,(8,(4,(5,(7,2)))))),(10,(9,((27,6),(15,3))))))),1);
   tree tree_1315 [p = 0.000, P = 0.057] = [&W 0.000037] (((34,(33,((31,((26,(32,25)),(28,24))),((30,29),23)))),(35,20)),(((22,21),19),((((18,17),16),(14,13)),((11,(12,(8,(4,(5,(7,2)))))),(10,(9,((27,6),(15,3))))))),1);
   tree tree_1316 [p = 0.000, P = 0.057] = [&W 0.000037] (((((32,31),((26,25),(28,24))),((((34,33),30),29),23)),(35,20)),(((22,21),19),((((18,17),16),(14,13)),((11,(12,(8,(4,(5,(7,2)))))),(10,(9,((27,6),(15,3))))))),1);
   tree tree_1317 [p = 0.000, P = 0.057] = [&W 0.000037] (((34,(33,((((31,26),(32,25)),(28,24)),(30,(29,23))))),(35,20)),(((22,21),19),((((18,17),16),(14,13)),((11,(12,(8,(4,(5,(7,2)))))),(10,(9,((27,6),(15,3))))))),1);
   tree tree_1318 [p = 0.000, P = 0.057] = [&W 0.000037] ((((34,33),(((26,((32,31),25)),(28,24)),(30,(29,23)))),(35,20)),(((22,21),19),((((18,17),16),(14,13)),((11,(12,(8,(4,(5,(7,2)))))),(10,(9,((27,6),(15,3))))))),1);
   tree tree_1319 [p = 0.000, P = 0.058] = [&W 0.000037] (((((34,33),((26,25),(28,((32,31),24)))),(30,(29,23))),(35,20)),(((22,21),19),((((18,17),16),(14,13)),((11,(12,(8,(4,(5,(7,2)))))),(10,(9,((27,6),(15,3))))))),1);
   tree tree_1320 [p = 0.000, P = 0.058] = [&W 0.000037] (((33,((34,((26,((32,31),25)),(28,24))),(30,(29,23)))),(35,20)),(((22,21),19),((((18,17),16),(14,13)),((11,(12,(8,(4,(5,(7,2)))))),(10,(9,((27,6),(15,3))))))),1);
   tree tree_1321 [p = 0.000, P = 0.058] = [&W 0.000037] (((34,(((26,25),((31,(32,28)),24)),(30,(29,(33,23))))),(35,20)),(((22,21),19),((((18,17),16),(14,13)),((11,(12,(8,(4,(5,(7,2)))))),(10,(9,((27,6),(15,3))))))),1);
   tree tree_1322 [p = 0.000, P = 0.058] = [&W 0.000037] (((33,((34,(((31,26),25),((32,28),24))),(30,(29,23)))),(35,20)),(((22,21),19),((((18,17),16),(14,13)),((11,(12,(8,(4,(5,(7,2)))))),(10,(9,((27,6),(15,3))))))),1);
   tree tree_1323 [p = 0.000, P = 0.058] = [&W 0.000037] ((((((32,26),(31,25)),(28,24)),((33,(34,30)),(29,23))),(35,20)),(((22,21),19),((((18,17),16),(14,13)),((11,(12,(8,(4,(5,(7,2)))))),(10,(9,((27,6),(15,3))))))),1);
   tree tree_1324 [p = 0.000, P = 0.058] = [&W 0.000037] ((35,(((34,33),(((26,25),(31,(32,(28,24)))),((30,29),23))),20)),(((22,21),19),((((18,17),16),(14,13)),((11,(12,(8,(4,(5,(7,2)))))),(10,(9,((27,6),(15,3))))))),1);
   tree tree_1325 [p = 0.000, P = 0.058] = [&W 0.000037] ((35,(((((34,33),(26,25)),((32,31),(28,24))),((30,29),23)),20)),(((22,21),19),((((18,17),16),(14,13)),((11,(12,(8,(4,(5,(7,2)))))),(10,(9,((27,6),(15,3))))))),1);
   tree tree_1326 [p = 0.000, P = 0.058] = [&W 0.000037] (((34,(((26,25),((32,31),(28,24))),((30,(33,29)),23))),(35,20)),(((22,21),19),((((18,17),16),(14,13)),((11,(12,(8,(4,(5,(7,2)))))),(10,(9,((27,6),(15,3))))))),1);
   tree tree_1327 [p = 0.000, P = 0.058] = [&W 0.000037] ((((34,33),(((26,25),(28,((32,31),24))),(30,(29,23)))),(35,20)),(((22,21),19),((((18,17),16),(14,13)),((11,(12,(8,(4,(5,(7,2)))))),(10,(9,((27,6),(15,3))))))),1);
   tree tree_1328 [p = 0.000, P = 0.058] = [&W 0.000037] (((((26,25),((32,31),(28,24))),((33,(34,(30,29))),23)),(35,20)),(((22,21),19),((((18,17),16),(14,13)),((11,(12,(8,(4,(5,(7,2)))))),(10,(9,((27,6),(15,3))))))),1);
   tree tree_1329 [p = 0.000, P = 0.058] = [&W 0.000037] ((35,((((34,(26,25)),(31,(32,(28,24)))),(((33,30),29),23)),20)),(((22,21),19),((((18,17),16),(14,13)),((11,(12,(8,(4,(5,(7,2)))))),(10,(9,((27,6),(15,3))))))),1);
   tree tree_1330 [p = 0.000, P = 0.058] = [&W 0.000037] ((((34,33),(((31,(26,25)),(28,(32,24))),(30,(29,23)))),(35,20)),(((22,21),19),((((18,17),16),(14,13)),((11,(12,(8,(4,(5,(7,2)))))),(10,(9,((27,6),(15,3))))))),1);
   tree tree_1331 [p = 0.000, P = 0.058] = [&W 0.000037] (((((31,(32,(26,25))),(28,24)),((34,30),((33,29),23))),(35,20)),(((22,21),19),((((18,17),16),(14,13)),((11,(12,(8,(4,(5,(7,2)))))),(10,(9,((27,6),(15,3))))))),1);
   tree tree_1332 [p = 0.000, P = 0.058] = [&W 0.000037] ((((34,33),(((31,((32,26),25)),(28,24)),(30,(29,23)))),(35,20)),(((22,21),19),((((18,17),16),(14,13)),((11,(12,(8,(4,(5,(7,2)))))),(10,(9,((27,6),(15,3))))))),1);
   tree tree_1333 [p = 0.000, P = 0.058] = [&W 0.000037] ((35,((((26,25),((32,31),(28,24))),((33,(34,30)),(29,23))),20)),(((22,21),19),((((18,17),16),(14,13)),((11,(12,(8,(4,(5,(7,2)))))),(10,(9,((27,6),(15,3))))))),1);
   tree tree_1334 [p = 0.000, P = 0.058] = [&W 0.000037] (((((31,(32,(26,25))),(28,24)),(30,(34,(33,(29,23))))),(35,20)),(((22,21),19),((((18,17),16),(14,13)),((11,(12,(8,(4,(5,(7,2)))))),(10,(9,((27,6),(15,3))))))),1);
   tree tree_1335 [p = 0.000, P = 0.058] = [&W 0.000037] (((33,(((32,31),((26,25),(28,24))),((34,30),(29,23)))),(35,20)),(((22,21),19),((((18,17),16),(14,13)),((11,(12,(8,(4,(5,(7,2)))))),(10,(9,((27,6),(15,3))))))),1);
   tree tree_1336 [p = 0.000, P = 0.058] = [&W 0.000037] ((35,((33,(((31,(26,(32,25))),(28,24)),((34,30),(29,23)))),20)),(((22,21),19),((((18,17),16),(14,13)),((11,(12,(8,(4,(5,(7,2)))))),(10,(9,((27,6),(15,3))))))),1);
   tree tree_1337 [p = 0.000, P = 0.058] = [&W 0.000037] ((35,((((32,31),((26,25),(28,24))),(((34,33),30),(29,23))),20)),(((22,21),19),((((18,17),16),(14,13)),((11,(12,(8,(4,(5,(7,2)))))),(10,(9,((27,6),(15,3))))))),1);
   tree tree_1338 [p = 0.000, P = 0.058] = [&W 0.000037] ((35,((33,(((34,(26,25)),(((32,31),28),24)),(30,(29,23)))),20)),(((22,21),19),((((18,17),16),(14,13)),((11,(12,(8,(4,(5,(7,2)))))),(10,(9,((27,6),(15,3))))))),1);
   tree tree_1339 [p = 0.000, P = 0.058] = [&W 0.000037] ((35,((((26,25),(28,((32,31),24))),(34,((33,30),(29,23)))),20)),(((22,21),19),((((18,17),16),(14,13)),((11,(12,(8,(4,(5,(7,2)))))),(10,(9,((27,6),(15,3))))))),1);
   tree tree_1340 [p = 0.000, P = 0.058] = [&W 0.000037] ((35,((((32,31),((33,(26,25)),(28,24))),((34,30),(29,23))),20)),(((22,21),19),((((18,17),16),(14,13)),((11,(12,(8,(4,(5,(7,2)))))),(10,(9,((27,6),(15,3))))))),1);
   tree tree_1341 [p = 0.000, P = 0.058] = [&W 0.000037] ((35,(((34,33),(((32,31),((26,25),(28,24))),(30,(29,23)))),20)),(((22,21),19),((((18,17),16),(14,13)),((11,(12,(8,(4,(5,(7,2)))))),(10,(9,((27,6),(15,3))))))),1);
   tree tree_1342 [p = 0.000, P = 0.058] = [&W 0.000037] (((((32,31),((26,25),(28,24))),((33,(34,30)),(29,23))),(35,20)),(((22,21),19),((((18,17),16),(14,13)),((11,(12,(8,(4,(5,(7,2)))))),(10,(9,((27,6),(15,3))))))),1);
   tree tree_1343 [p = 0.000, P = 0.058] = [&W 0.000037] ((((34,((31,(26,25)),(32,(28,24)))),((30,(33,29)),23)),(35,20)),(((22,21),19),((((18,17),16),(14,13)),((11,(12,(8,(4,(5,(7,2)))))),(10,(9,((27,6),(15,3))))))),1);
   tree tree_1344 [p = 0.000, P = 0.058] = [&W 0.000037] (((33,(34,(((31,(32,(26,25))),(28,24)),((30,29),23)))),(35,20)),(((22,21),19),((((18,17),16),(14,13)),((11,(12,(8,(4,(5,(7,2)))))),(10,(9,((27,6),(15,3))))))),1);
   tree tree_1345 [p = 0.000, P = 0.058] = [&W 0.000037] ((35,((((31,(26,25)),(32,(28,24))),(((34,30),29),(33,23))),20)),(((22,21),19),((((18,17),16),(14,13)),((11,(12,(8,(4,(5,(7,2)))))),(10,(9,((27,6),(15,3))))))),1);
   tree tree_1346 [p = 0.000, P = 0.058] = [&W 0.000037] ((35,(((33,((26,25),(31,(28,(32,24))))),((30,(34,29)),23)),20)),(((22,21),19),((((18,17),16),(14,13)),((11,(12,(8,(4,(5,(7,2)))))),(10,(9,((27,6),(15,3))))))),1);
   tree tree_1347 [p = 0.000, P = 0.059] = [&W 0.000037] (((34,(((32,(31,(26,25))),(28,24)),(((33,30),29),23))),(35,20)),(((22,21),19),((((18,17),16),(14,13)),((11,(12,(8,(4,(5,(7,2)))))),(10,(9,((27,6),(15,3))))))),1);
   tree tree_1348 [p = 0.000, P = 0.059] = [&W 0.000037] (((34,(33,(((32,(31,(26,25))),(28,24)),((30,29),23)))),(35,20)),(((22,21),19),((((18,17),16),(14,13)),((11,(12,(8,(4,(5,(7,2)))))),(10,(9,((27,6),(15,3))))))),1);
   tree tree_1349 [p = 0.000, P = 0.059] = [&W 0.000037] (((34,(((31,(26,25)),(32,(28,24))),((30,(33,29)),23))),(35,20)),(((22,21),19),((((18,17),16),(14,13)),((11,(12,(8,(4,(5,(7,2)))))),(10,(9,((27,6),(15,3))))))),1);
   tree tree_1350 [p = 0.000, P = 0.059] = [&W 0.000037] ((35,(((((32,31),(26,25)),(28,24)),(((33,(34,30)),29),23)),20)),(((22,21),19),((((18,17),16),(14,13)),((11,(12,(8,(4,(5,(7,2)))))),(10,(9,((27,6),(15,3))))))),1);
   tree tree_1351 [p = 0.000, P = 0.059] = [&W 0.000037] (((33,((((32,31),(26,25)),(28,24)),((30,(34,29)),23))),(35,20)),(((22,21),19),((((18,17),16),(14,13)),((11,(12,(8,(4,(5,(7,2)))))),(10,(9,((27,6),(15,3))))))),1);
   tree tree_1352 [p = 0.000, P = 0.059] = [&W 0.000037] (35,((((((32,31),(26,25)),(28,24)),(((33,30),29),23)),(34,20)),(((22,21),19),((((18,17),16),(14,13)),((11,(12,(8,(4,(5,(7,2)))))),(10,(9,((27,6),(15,3)))))))),1);
   tree tree_1353 [p = 0.000, P = 0.059] = [&W 0.000037] ((35,(((34,((31,(32,(26,25))),(28,24))),(33,((30,29),23))),20)),(((22,21),19),((((18,17),16),(14,13)),((11,(12,(8,(4,(5,(7,2)))))),(10,(9,((27,6),(15,3))))))),1);
   tree tree_1354 [p = 0.000, P = 0.059] = [&W 0.000037] (((33,((34,((31,(32,(26,25))),(28,24))),((30,29),23))),(35,20)),(((22,21),19),((((18,17),16),(14,13)),((11,(12,(8,(4,(5,(7,2)))))),(10,(9,((27,6),(15,3))))))),1);
   tree tree_1355 [p = 0.000, P = 0.059] = [&W 0.000037] ((((((32,31),(26,25)),(28,24)),((33,(30,29)),23)),((35,34),20)),(((22,21),19),((((18,17),16),(14,13)),((11,(12,(8,(4,(5,(7,2)))))),(10,(9,((27,6),(15,3))))))),1);
   tree tree_1356 [p = 0.000, P = 0.059] = [&W 0.000037] ((35,((((26,25),((32,31),(28,24))),(((34,(33,30)),29),23)),20)),(((22,21),19),((((18,17),16),(14,13)),((11,(12,(8,(4,(5,(7,2)))))),(10,(9,((27,6),(15,3))))))),1);
   tree tree_1357 [p = 0.000, P = 0.059] = [&W 0.000037] ((35,((34,(33,(((26,25),((32,31),(28,24))),((30,29),23)))),20)),(((22,21),19),((((18,17),16),(14,13)),((11,(12,(8,(4,(5,(7,2)))))),(10,(9,((27,6),(15,3))))))),1);
   tree tree_1358 [p = 0.000, P = 0.059] = [&W 0.000037] ((((34,33),(((26,25),((32,31),(28,24))),((30,29),23))),(35,20)),(((22,21),19),((((18,17),16),(14,13)),((11,(12,(8,(4,(5,(7,2)))))),(10,(9,((27,6),(15,3))))))),1);
   tree tree_1359 [p = 0.000, P = 0.059] = [&W 0.000037] ((35,(((34,((26,25),((32,31),(28,24)))),((30,(33,29)),23)),20)),(((22,21),19),((((18,17),16),(14,13)),((11,(12,(8,(4,(5,(7,2)))))),(10,(9,((27,6),(15,3))))))),1);
   tree tree_1360 [p = 0.000, P = 0.059] = [&W 0.000037] (((((((35,34),26),25),((32,31),(28,24))),(((33,30),29),23)),20),(((22,21),19),((((18,17),16),(14,13)),((11,(12,(8,(4,(5,(7,2)))))),(10,(9,((27,6),(15,3))))))),1);
   tree tree_1361 [p = 0.000, P = 0.059] = [&W 0.000037] ((35,((((26,25),((32,31),(28,24))),((((34,33),30),29),23)),20)),(((22,21),19),((((18,17),16),(14,13)),((11,(12,(8,(4,(5,(7,2)))))),(10,(9,((27,6),(15,3))))))),1);
   tree tree_1362 [p = 0.000, P = 0.059] = [&W 0.000037] (((((34,(26,25)),((32,31),(28,24))),((30,(33,29)),23)),(35,20)),(((22,21),19),((((18,17),16),(14,13)),((11,(12,(8,(4,(5,(7,2)))))),(10,(9,((27,6),(15,3))))))),1);
   tree tree_1363 [p = 0.000, P = 0.059] = [&W 0.000037] ((35,((((26,25),((32,31),(28,24))),((30,((34,33),29)),23)),20)),(((22,21),19),((((18,17),16),(14,13)),((11,(12,(8,(4,(5,(7,2)))))),(10,(9,((27,6),(15,3))))))),1);
   tree tree_1364 [p = 0.000, P = 0.059] = [&W 0.000037] (((((26,25),((34,31),((32,28),24))),((30,(33,29)),23)),(35,20)),(((22,21),19),((((18,17),16),(14,13)),((11,(12,(8,(4,(5,(7,2)))))),(10,(9,((27,6),(15,3))))))),1);
   tree tree_1365 [p = 0.000, P = 0.059] = [&W 0.000037] ((35,((((26,25),((32,31),(28,24))),((30,(33,29)),23)),(34,20))),(((22,21),19),((((18,17),16),(14,13)),((11,(12,(8,(4,(5,(7,2)))))),(10,(9,((27,6),(15,3))))))),1);
   tree tree_1366 [p = 0.000, P = 0.059] = [&W 0.000037] (((((26,(34,25)),((32,31),(28,24))),(((33,30),29),23)),(35,20)),(((22,21),19),((((18,17),16),(14,13)),((11,(12,(8,(4,(5,(7,2)))))),(10,(9,((27,6),(15,3))))))),1);
   tree tree_1367 [p = 0.000, P = 0.059] = [&W 0.000037] ((35,((34,(((26,25),((32,31),(28,24))),((30,(33,29)),23))),20)),(((22,21),19),((((18,17),16),(14,13)),((11,(12,(8,(4,(5,(7,2)))))),(10,(9,((27,6),(15,3))))))),1);
   tree tree_1368 [p = 0.000, P = 0.059] = [&W 0.000037] ((((33,(34,((32,(31,(26,25))),(28,24)))),((30,29),23)),(35,20)),(((22,21),19),((((18,17),16),(14,13)),((11,(12,(8,(4,(5,(7,2)))))),(10,(9,((27,6),(15,3))))))),1);
   tree tree_1369 [p = 0.000, P = 0.059] = [&W 0.000037] ((35,((((33,30),29),(((34,25),(26,(((32,31),28),24))),23)),20)),(((22,21),19),((((18,17),16),(14,13)),((11,(12,(8,(4,(5,(7,2)))))),(10,(9,((27,6),(15,3))))))),1);
   tree tree_1370 [p = 0.000, P = 0.059] = [&W 0.000037] ((((30,(33,29)),((34,24),((26,((32,31),(28,25))),23))),(35,20)),(((22,21),19),(((27,((18,17),16)),(14,13)),((11,(12,(8,(4,(5,(7,2)))))),(10,(9,(6,(15,3))))))),1);
   tree tree_1371 [p = 0.000, P = 0.059] = [&W 0.000037] ((((33,(30,29)),(24,((34,(26,(((32,31),28),25))),23))),(35,20)),(((22,21),19),(((27,((18,17),16)),(14,13)),((11,(12,(8,(4,(5,(7,2)))))),(10,(9,(6,(15,3))))))),1);
   tree tree_1372 [p = 0.000, P = 0.059] = [&W 0.000037] ((35,(((34,24),(((32,31),(26,(28,25))),(33,23))),(30,(29,20)))),(((22,21),19),(((27,((18,17),16)),(14,13)),((11,(12,(8,(4,(5,(7,2)))))),(10,(9,(6,(15,3))))))),1);
   tree tree_1373 [p = 0.000, P = 0.059] = [&W 0.000037] ((35,(((30,(33,29)),((34,24),(((((32,31),28),26),25),23))),20)),(((22,21),19),(((27,((18,17),16)),(14,13)),((11,(12,(8,(4,(5,(7,2)))))),(10,(9,(6,(15,3))))))),1);
   tree tree_1374 [p = 0.000, P = 0.060] = [&W 0.000037] ((35,(((30,(33,29)),((34,24),((((32,31),26),(28,25)),23))),20)),(((22,21),19),(((27,((18,17),16)),(14,13)),((11,(12,(8,(4,(5,(7,2)))))),(10,(9,(6,(15,3))))))),1);
   tree tree_1375 [p = 0.000, P = 0.060] = [&W 0.000037] ((((33,(30,(34,29))),(24,((26,(((32,31),28),25)),23))),(35,20)),(((22,21),19),(((27,((18,17),16)),(14,13)),((11,(12,(8,(4,(5,(7,2)))))),(10,(9,(6,(15,3))))))),1);
   tree tree_1376 [p = 0.000, P = 0.060] = [&W 0.000037] (((33,(((34,(30,29)),24),(((32,31),(26,(28,25))),23))),(35,20)),(((22,21),19),(((27,((18,17),16)),(14,13)),((11,(12,(8,(4,(5,(7,2)))))),(10,(9,(6,(15,3))))))),1);
   tree tree_1377 [p = 0.000, P = 0.060] = [&W 0.000037] (((((30,(33,29)),(31,(32,(28,24)))),((26,(34,25)),23)),(35,20)),(((22,21),19),(((27,((18,17),16)),(14,13)),((11,(12,(8,(4,(5,(7,2)))))),(10,(9,(6,(15,3))))))),1);
   tree tree_1378 [p = 0.000, P = 0.060] = [&W 0.000037] (((((33,((34,30),29)),(31,(32,(28,24)))),((26,25),23)),(35,20)),(((22,21),19),(((27,((18,17),16)),(14,13)),((11,(12,(8,(4,(5,(7,2)))))),(10,(9,(6,(15,3))))))),1);
   tree tree_1379 [p = 0.000, P = 0.060] = [&W 0.000037] ((35,((((30,29),(33,((32,31),(28,24)))),((34,(26,25)),23)),20)),(((22,21),19),(((27,((18,17),16)),(14,13)),((11,(12,(8,(4,(5,(7,2)))))),(10,(9,(6,(15,3))))))),1);
   tree tree_1380 [p = 0.000, P = 0.060] = [&W 0.000037] (((((34,((33,30),29)),24),((26,(((32,31),28),25)),23)),(35,20)),(((22,21),19),(((27,((18,17),16)),(14,13)),((11,(12,(8,(4,(5,(7,2)))))),(10,(9,(6,(15,3))))))),1);
   tree tree_1381 [p = 0.000, P = 0.060] = [&W 0.000037] (((((31,((32,30),29)),(28,24)),((34,33),((26,25),23))),(35,20)),(((22,21),19),(((27,((18,17),16)),(14,13)),((11,(12,(8,(4,(5,(7,2)))))),(10,(9,(6,(15,3))))))),1);
   tree tree_1382 [p = 0.000, P = 0.060] = [&W 0.000037] (((35,(33,(((30,29),((34,(32,31)),(28,24))),((26,25),23)))),20),(((22,21),19),(((27,((18,17),16)),(14,13)),((11,(12,(8,(4,(5,(7,2)))))),(10,(9,(6,(15,3))))))),1);
   tree tree_1383 [p = 0.000, P = 0.060] = [&W 0.000037] (((34,((28,((32,31),24)),(((33,29),(26,25)),(30,23)))),(35,20)),(((22,21),19),(((27,((18,17),16)),(14,13)),((11,(12,(8,(4,(5,(7,2)))))),(10,(9,(6,(15,3))))))),1);
   tree tree_1384 [p = 0.000, P = 0.060] = [&W 0.000037] ((((28,((32,31),24)),(((30,(33,29)),(26,25)),(34,23))),(35,20)),(((22,21),19),(((27,((18,17),16)),(14,13)),((11,(12,(8,(4,(5,(7,2)))))),(10,(9,(6,(15,3))))))),1);
   tree tree_1385 [p = 0.000, P = 0.060] = [&W 0.000037] ((((28,((32,31),24)),(((30,29),(33,(34,(26,25)))),23)),(35,20)),(((22,21),19),(((27,((18,17),16)),(14,13)),((11,(12,(8,(4,(5,(7,2)))))),(10,(9,(6,(15,3))))))),1);
   tree tree_1386 [p = 0.000, P = 0.060] = [&W 0.000037] (((33,(((30,(32,29)),28),(24,((26,25),((34,31),23))))),(35,20)),(((22,21),19),(((27,((18,17),16)),(14,13)),((11,(12,(8,(4,(5,(7,2)))))),(10,(9,(6,(15,3))))))),1);
   tree tree_1387 [p = 0.000, P = 0.060] = [&W 0.000037] ((((28,((32,31),24)),((33,(30,(34,29))),((26,25),23))),(35,20)),(((22,21),19),((((18,17),16),(14,13)),((11,(12,(8,(4,(5,(7,2)))))),(10,(9,((27,6),(15,3))))))),1);
   tree tree_1388 [p = 0.000, P = 0.060] = [&W 0.000037] ((((34,((32,31),(28,24))),((33,(26,25)),((30,29),23))),(35,20)),(((22,21),19),((27,(((18,17),16),(14,13))),((11,(12,(8,(4,(5,(7,2)))))),(10,(9,(6,(15,3))))))),1);
   tree tree_1389 [p = 0.000, P = 0.060] = [&W 0.000037] ((35,((((30,(33,(34,29))),((32,31),(28,24))),((26,25),23)),20)),(((22,21),19),(((27,((18,17),16)),(14,13)),((11,(12,(8,(4,(5,(7,2)))))),(10,(9,(6,(15,3))))))),1);
   tree tree_1390 [p = 0.000, P = 0.060] = [&W 0.000037] (((33,(28,((31,(32,24)),((26,25),((30,(34,29)),23))))),(35,20)),(((22,21),19),(((27,((18,17),16)),(14,13)),((11,(12,(8,(4,(5,(7,2)))))),(10,(9,(6,(15,3))))))),1);
   tree tree_1391 [p = 0.000, P = 0.060] = [&W 0.000037] ((((29,(30,28)),((32,(31,24)),((26,((34,33),25)),23))),(35,20)),(((22,21),19),(((27,((18,17),16)),(14,13)),((11,(12,(8,(4,(5,(7,2)))))),(10,(9,(6,(15,3))))))),1);
   tree tree_1392 [p = 0.000, P = 0.060] = [&W 0.000037] ((35,((24,(33,((34,(31,(32,((28,26),25)))),((30,29),23)))),20)),(((22,21),19),(((27,((18,17),16)),(14,13)),((11,(12,(8,(4,(5,(7,2)))))),(10,(9,(6,(15,3))))))),1);
   tree tree_1393 [p = 0.000, P = 0.060] = [&W 0.000037] (((35,(((34,33),((31,((32,30),29)),(28,24))),((26,25),23))),20),(((22,21),19),(((27,((18,17),16)),(14,13)),((11,(12,(8,(4,(5,(7,2)))))),(10,(9,(6,(15,3))))))),1);
   tree tree_1394 [p = 0.000, P = 0.060] = [&W 0.000037] ((((35,33),(24,(((34,30),29),((26,(28,((32,31),25))),23)))),20),(((22,21),19),(((27,((18,17),16)),(14,13)),((11,(12,(8,(4,(5,(7,2)))))),(10,(9,(6,(15,3))))))),1);
   tree tree_1395 [p = 0.000, P = 0.060] = [&W 0.000037] (((33,(((34,31),24),((32,((30,29),(26,(28,25)))),23))),(35,20)),(((22,21),19),(((27,((18,17),16)),(14,13)),((11,(12,(8,(4,(5,(7,2)))))),(10,(9,(6,(15,3))))))),1);
   tree tree_1396 [p = 0.000, P = 0.060] = [&W 0.000037] ((((35,33),((((34,30),29),(28,(31,(32,24)))),((26,25),23))),20),(((22,21),19),(((27,((18,17),16)),(14,13)),((11,(12,(8,(4,(5,(7,2)))))),(10,(9,(6,(15,3))))))),1);
   tree tree_1397 [p = 0.000, P = 0.060] = [&W 0.000037] (((35,34),((((33,(30,29)),(28,(31,(32,24)))),((26,25),23)),20)),(((22,21),19),(((27,((18,17),16)),(14,13)),((11,(12,(8,(4,(5,(7,2)))))),(10,(9,(6,(15,3))))))),1);
   tree tree_1398 [p = 0.000, P = 0.060] = [&W 0.000037] ((35,(((((34,33),(30,29)),(28,((32,31),24))),((26,25),23)),20)),(((22,21),19),(((27,((18,17),16)),(14,13)),((11,(12,(8,(4,(5,(7,2)))))),(10,(9,(6,(15,3))))))),1);
   tree tree_1399 [p = 0.000, P = 0.060] = [&W 0.000037] (((((30,(33,29)),(((32,31),28),(34,24))),((26,25),23)),(35,20)),(((22,21),19),(((27,((18,17),16)),(14,13)),((11,(12,(8,(4,(5,(7,2)))))),(10,(9,(6,(15,3))))))),1);
   tree tree_1400 [p = 0.000, P = 0.060] = [&W 0.000037] (((35,(33,(((30,29),((31,(32,28)),24)),((34,(26,25)),23)))),20),(((22,21),19),(((27,((18,17),16)),(14,13)),((11,(12,(8,(4,(5,(7,2)))))),(10,(9,(6,(15,3))))))),1);
   tree tree_1401 [p = 0.000, P = 0.061] = [&W 0.000037] (((34,((((32,31),28),24),((29,(30,(33,(26,25)))),23))),(35,20)),(((22,21),19),(((27,((18,17),16)),(14,13)),((11,(12,(8,(4,(5,(7,2)))))),(10,(9,(6,(15,3))))))),1);
   tree tree_1402 [p = 0.000, P = 0.061] = [&W 0.000037] ((34,((((33,(30,29)),(28,((32,31),24))),((26,25),23)),(35,20))),(((22,21),19),(((27,((18,17),16)),(14,13)),((11,(12,(8,(4,(5,(7,2)))))),(10,(9,(6,(15,3))))))),1);
   tree tree_1403 [p = 0.000, P = 0.061] = [&W 0.000037] ((35,(((29,((32,31),(28,24))),((34,(26,25)),(30,(33,23)))),20)),(((22,21),19),(((27,((18,17),16)),(14,13)),((11,(12,(8,(4,(5,(7,2)))))),(10,(9,(6,(15,3))))))),1);
   tree tree_1404 [p = 0.000, P = 0.061] = [&W 0.000037] (((33,(((32,31),(28,24)),((30,((34,29),(26,25))),23))),(35,20)),(((22,21),19),(((27,((18,17),16)),(14,13)),((11,(12,(8,(4,(5,(7,2)))))),(10,(9,(6,(15,3))))))),1);
   tree tree_1405 [p = 0.000, P = 0.061] = [&W 0.000037] (((((32,31),(28,24)),((33,((34,30),(29,(26,25)))),23)),(35,20)),(((22,21),19),(((27,((18,17),16)),(14,13)),((11,(12,(8,(4,(5,(7,2)))))),(10,(9,(6,(15,3))))))),1);
   tree tree_1406 [p = 0.000, P = 0.061] = [&W 0.000037] (((34,(33,(((30,29),(28,((32,31),24))),((26,25),23)))),(35,20)),(((22,21),19),(((27,((18,17),16)),(14,13)),((11,(12,(8,(4,(5,(7,2)))))),(10,(9,(6,(15,3))))))),1);
   tree tree_1407 [p = 0.000, P = 0.061] = [&W 0.000037] (((((30,29),((34,33),(28,(31,(32,24))))),((26,25),23)),(35,20)),(((22,21),19),(((27,((18,17),16)),(14,13)),((11,(12,(8,(4,(5,(7,2)))))),(10,(9,(6,(15,3))))))),1);
   tree tree_1408 [p = 0.000, P = 0.061] = [&W 0.000037] ((35,((((34,33),(28,((32,31),24))),((30,(29,(26,25))),23)),20)),(((22,21),19),(((27,((18,17),16)),(14,13)),((11,(12,(8,(4,(5,(7,2)))))),(10,(9,(6,(15,3))))))),1);
   tree tree_1409 [p = 0.000, P = 0.061] = [&W 0.000037] ((35,((((34,(30,(33,29))),((32,31),(28,24))),((26,25),23)),20)),(((22,21),19),(((27,((18,17),16)),(14,13)),((11,(12,(8,(4,(5,(7,2)))))),(10,(9,(6,(15,3))))))),1);
   tree tree_1410 [p = 0.000, P = 0.061] = [&W 0.000037] ((35,((((30,((34,33),29)),((32,31),(28,24))),((26,25),23)),20)),(((22,21),19),(((27,((18,17),16)),(14,13)),((11,(12,(8,(4,(5,(7,2)))))),(10,(9,(6,(15,3))))))),1);
   tree tree_1411 [p = 0.000, P = 0.061] = [&W 0.000037] ((((33,(34,((32,31),(28,24)))),(((30,29),(26,25)),23)),(35,20)),(((22,21),19),(((27,((18,17),16)),(14,13)),((11,(12,(8,(4,(5,(7,2)))))),(10,(9,(6,(15,3))))))),1);
   tree tree_1412 [p = 0.000, P = 0.061] = [&W 0.000037] ((((((34,30),29),(31,(32,(28,24)))),((26,25),(33,23))),(35,20)),(((22,21),19),(((27,((18,17),16)),(14,13)),((11,(12,(8,(4,(5,(7,2)))))),(10,(9,(6,(15,3))))))),1);
   tree tree_1413 [p = 0.000, P = 0.061] = [&W 0.000037] (((((30,(34,29)),((32,31),(28,24))),((33,(26,25)),23)),(35,20)),(((22,21),19),(((27,((18,17),16)),(14,13)),((11,(12,(8,(4,(5,(7,2)))))),(10,(9,(6,(15,3))))))),1);
   tree tree_1414 [p = 0.000, P = 0.061] = [&W 0.000037] (((((30,(33,29)),((32,31),(28,24))),((34,(26,25)),23)),(35,20)),(((22,21),19),(((27,((18,17),16)),(14,13)),((11,(12,(8,(4,(5,(7,2)))))),(10,(9,(6,(15,3))))))),1);
   tree tree_1415 [p = 0.000, P = 0.061] = [&W 0.000037] ((((((33,30),29),(((32,31),28),(34,24))),((26,25),23)),(35,20)),(((22,21),19),(((27,((18,17),16)),(14,13)),((11,(12,(8,(4,(5,(7,2)))))),(10,(9,(6,(15,3))))))),1);
   tree tree_1416 [p = 0.000, P = 0.061] = [&W 0.000037] ((35,((((30,29),(34,(33,(((32,31),28),24)))),((26,25),23)),20)),(((22,21),19),(((27,((18,17),16)),(14,13)),((11,(12,(8,(4,(5,(7,2)))))),(10,(9,(6,(15,3))))))),1);
   tree tree_1417 [p = 0.000, P = 0.061] = [&W 0.000037] ((((((33,30),(34,29)),(((32,31),28),24)),((26,25),23)),(35,20)),(((22,21),19),(((27,((18,17),16)),(14,13)),((11,(12,(8,(4,(5,(7,2)))))),(10,(9,(6,(15,3))))))),1);
   tree tree_1418 [p = 0.000, P = 0.061] = [&W 0.000037] ((35,(((((34,30),29),(28,((33,(32,31)),24))),((26,25),23)),20)),(((22,21),19),(((27,((18,17),16)),(14,13)),((11,(12,(8,(4,(5,(7,2)))))),(10,(9,(6,(15,3))))))),1);
   tree tree_1419 [p = 0.000, P = 0.061] = [&W 0.000037] (((((30,29),((34,31),(28,(32,24)))),((26,(33,25)),23)),(35,20)),(((22,21),19),(((27,((18,17),16)),(14,13)),((11,(12,(8,(4,(5,(7,2)))))),(10,(9,(6,(15,3))))))),1);
   tree tree_1420 [p = 0.000, P = 0.061] = [&W 0.000037] (((34,(((30,29),(31,(28,(32,24)))),((33,(26,25)),23))),(35,20)),(((22,21),19),(((27,((18,17),16)),(14,13)),((11,(12,(8,(4,(5,(7,2)))))),(10,(9,(6,(15,3))))))),1);
   tree tree_1421 [p = 0.000, P = 0.061] = [&W 0.000037] ((35,(((((34,30),29),(31,(28,(32,24)))),(33,((26,25),23))),20)),(((22,21),19),(((27,((18,17),16)),(14,13)),((11,(12,(8,(4,(5,(7,2)))))),(10,(9,(6,(15,3))))))),1);
   tree tree_1422 [p = 0.000, P = 0.061] = [&W 0.000037] ((35,((((32,31),28),(24,(((33,30),(34,29)),((26,25),23)))),20)),(((22,21),19),(((27,((18,17),16)),(14,13)),((11,(12,(8,(4,(5,(7,2)))))),(10,(9,(6,(15,3))))))),1);
   tree tree_1423 [p = 0.000, P = 0.061] = [&W 0.000037] ((35,((((33,30),29),(24,((28,(32,(26,25))),((34,31),23)))),20)),(((22,21),19),(((27,((18,17),16)),(14,13)),((11,(12,(8,(4,(5,(7,2)))))),(10,(9,(6,(15,3))))))),1);
   tree tree_1424 [p = 0.000, P = 0.061] = [&W 0.000037] ((((30,(33,29)),((34,24),((((32,31),28),(26,25)),23))),(35,20)),(((22,21),19),(((27,((18,17),16)),(14,13)),((11,(12,(8,(4,(5,(7,2)))))),(10,(9,(6,(15,3))))))),1);
   tree tree_1425 [p = 0.000, P = 0.061] = [&W 0.000037] ((35,(((30,29),(24,((((32,31),28),(26,((34,33),25))),23))),20)),(((22,21),19),(((27,((18,17),16)),(14,13)),((11,(12,(8,(4,(5,(7,2)))))),(10,(9,(6,(15,3))))))),1);
   tree tree_1426 [p = 0.000, P = 0.061] = [&W 0.000037] ((35,(((30,29),(24,(((34,33),(28,((32,31),(26,25)))),23))),20)),(((22,21),19),(((27,((18,17),16)),(14,13)),((11,(12,(8,(4,(5,(7,2)))))),(10,(9,(6,(15,3))))))),1);
   tree tree_1427 [p = 0.000, P = 0.061] = [&W 0.000037] ((((33,(30,29)),(24,(34,((((32,31),28),(26,25)),23)))),(35,20)),(((22,21),19),(((27,((18,17),16)),(14,13)),((11,(12,(8,(4,(5,(7,2)))))),(10,(9,(6,(15,3))))))),1);
   tree tree_1428 [p = 0.000, P = 0.062] = [&W 0.000037] ((35,(((33,(34,24)),(((29,(30,28)),(31,(32,(26,25)))),23)),20)),(((22,21),19),(((27,((18,17),16)),(14,13)),((11,(12,(8,(4,(5,(7,2)))))),(10,(9,(6,(15,3))))))),1);
   tree tree_1429 [p = 0.000, P = 0.062] = [&W 0.000037] ((((34,33),(24,((((30,(32,29)),28),(26,(31,25))),23))),(35,20)),(((22,21),19),(((27,((18,17),16)),(14,13)),((11,(12,(8,(4,(5,(7,2)))))),(10,(9,(6,(15,3))))))),1);
   tree tree_1430 [p = 0.000, P = 0.062] = [&W 0.000037] ((35,((24,((30,(33,29)),(34,(((32,31),28),((26,25),23))))),20)),(((22,21),19),(((27,((18,17),16)),(14,13)),((11,(12,(8,(4,(5,(7,2)))))),(10,(9,(6,(15,3))))))),1);
   tree tree_1431 [p = 0.000, P = 0.062] = [&W 0.000037] (((34,(24,((28,(32,((31,26),25))),(((33,30),29),23)))),(35,20)),(((22,21),19),(((27,((18,17),16)),(14,13)),((11,(12,(8,(4,(5,(7,2)))))),(10,(9,(6,(15,3))))))),1);
   tree tree_1432 [p = 0.000, P = 0.062] = [&W 0.000037] (((34,(24,((28,(31,(26,(32,25)))),((30,(33,29)),23)))),(35,20)),(((22,21),19),(((27,((18,17),16)),(14,13)),((11,(12,(8,(4,(5,(7,2)))))),(10,(9,(6,(15,3))))))),1);
   tree tree_1433 [p = 0.000, P = 0.062] = [&W 0.000037] ((35,(((((33,30),(34,29)),24),((((32,31),28),(26,25)),23)),20)),(((22,21),19),(((27,((18,17),16)),(14,13)),((11,(12,(8,(4,(5,(7,2)))))),(10,(9,(6,(15,3))))))),1);
   tree tree_1434 [p = 0.000, P = 0.062] = [&W 0.000037] ((35,((((34,33),24),(((32,31),(28,(26,25))),(30,(29,23)))),20)),(((22,21),19),(((27,((18,17),16)),(14,13)),((11,(12,(8,(4,(5,(7,2)))))),(10,(9,(6,(15,3))))))),1);
   tree tree_1435 [p = 0.000, P = 0.062] = [&W 0.000037] (((24,(((32,31),28),((29,(33,(26,(34,25)))),(30,23)))),(35,20)),(((22,21),19),(((27,((18,17),16)),(14,13)),((11,(12,(8,(4,(5,(7,2)))))),(10,(9,(6,(15,3))))))),1);
   tree tree_1436 [p = 0.000, P = 0.062] = [&W 0.000037] ((35,(((34,24),(((30,29),(28,((32,31),(26,25)))),(33,23))),20)),(((22,21),19),(((27,((18,17),16)),(14,13)),((11,(12,(8,(4,(5,(7,2)))))),(10,(9,(6,(15,3))))))),1);
   tree tree_1437 [p = 0.000, P = 0.062] = [&W 0.000037] (((33,((31,24),((34,(26,25)),(((32,29),(30,28)),23)))),(35,20)),(27,(((22,21),19),((((18,17),16),(14,13)),((11,(12,(8,(4,(5,(7,2)))))),(10,(9,(6,(15,3)))))))),1);
   tree tree_1438 [p = 0.000, P = 0.062] = [&W 0.000037] ((35,(((((32,31),28),24),((34,(26,25)),(((33,30),29),23))),20)),(27,(((22,21),19),((((18,17),16),(14,13)),((11,(12,(8,(4,(5,(7,2)))))),(10,(9,(6,(15,3)))))))),1);
   tree tree_1439 [p = 0.000, P = 0.062] = [&W 0.000037] (((33,((28,(31,(32,24))),(34,(((30,29),(26,25)),23)))),(35,20)),(27,(((22,21),19),((((18,17),16),(14,13)),((11,(12,(8,(4,(5,(7,2)))))),(10,(9,(6,(15,3)))))))),1);
   tree tree_1440 [p = 0.000, P = 0.062] = [&W 0.000037] (((((33,30),(34,29)),(((32,31),28),(24,((26,25),23)))),(35,20)),(27,(((22,21),19),((((18,17),16),(14,13)),((11,(12,(8,(4,(5,(7,2)))))),(10,(9,(6,(15,3)))))))),1);
   tree tree_1441 [p = 0.000, P = 0.062] = [&W 0.000037] ((35,((((32,31),(28,24)),((30,(33,29)),((26,25),23))),(34,20))),(27,(((22,21),19),((((18,17),16),(14,13)),((11,(12,(8,(4,(5,(7,2)))))),(10,(9,(6,(15,3)))))))),1);
   tree tree_1442 [p = 0.000, P = 0.062] = [&W 0.000037] (((33,((34,24),((31,(((32,30),29),(28,(26,25)))),23))),(35,20)),(((22,21),19),(((27,((18,17),16)),(14,13)),((11,(12,(8,(4,(5,(7,2)))))),(10,(9,(6,(15,3))))))),1);
   tree tree_1443 [p = 0.000, P = 0.062] = [&W 0.000037] (((33,((30,29),(34,(24,((((32,31),28),(26,25)),23))))),(35,20)),(((22,21),19),(((27,((18,17),16)),(14,13)),((11,(12,(8,(4,(5,(7,2)))))),(10,(9,(6,(15,3))))))),1);
   tree tree_1444 [p = 0.000, P = 0.062] = [&W 0.000037] ((((30,(33,29)),(34,(31,(24,((28,(26,(32,25))),23))))),(35,20)),(((22,21),19),(((27,((18,17),16)),(14,13)),((11,(12,(8,(4,(5,(7,2)))))),(10,(9,(6,(15,3))))))),1);
   tree tree_1445 [p = 0.000, P = 0.062] = [&W 0.000037] ((((30,29),((34,33),(24,(((32,28),(31,(26,25))),23)))),(35,20)),(((22,21),19),(((27,((18,17),16)),(14,13)),((11,(12,(8,(4,(5,(7,2)))))),(10,(9,(6,(15,3))))))),1);
   tree tree_1446 [p = 0.000, P = 0.062] = [&W 0.000037] ((35,((24,((30,(33,29)),(34,(((32,28),(31,(26,25))),23)))),20)),(((22,21),19),(((27,((18,17),16)),(14,13)),((11,(12,(8,(4,(5,(7,2)))))),(10,(9,(6,(15,3))))))),1);
   tree tree_1447 [p = 0.000, P = 0.062] = [&W 0.000037] ((((34,24),(((33,(30,29)),(((32,31),28),(26,25))),23)),(35,20)),(((22,21),19),(((27,((18,17),16)),(14,13)),((11,(12,(8,(4,(5,(7,2)))))),(10,(9,(6,(15,3))))))),1);
   tree tree_1448 [p = 0.000, P = 0.062] = [&W 0.000037] (((24,(33,(((34,(30,29)),(28,(31,(26,(32,25))))),23))),(35,20)),(((22,21),19),(((27,((18,17),16)),(14,13)),((11,(12,(8,(4,(5,(7,2)))))),(10,(9,(6,(15,3))))))),1);
   tree tree_1449 [p = 0.000, P = 0.062] = [&W 0.000037] (((((33,30),29),(24,(((32,31),28),((34,(26,25)),23)))),(35,20)),(((22,21),19),(((27,((18,17),16)),(14,13)),((11,(12,(8,(4,(5,(7,2)))))),(10,(9,(6,(15,3))))))),1);
   tree tree_1450 [p = 0.000, P = 0.062] = [&W 0.000037] ((((30,(33,29)),((34,24),(((32,31),28),((26,25),23)))),(35,20)),(((22,21),19),(((27,((18,17),16)),(14,13)),((11,(12,(8,(4,(5,(7,2)))))),(10,(9,(6,(15,3))))))),1);
   tree tree_1451 [p = 0.000, P = 0.062] = [&W 0.000037] (((35,((30,(33,29)),(24,((34,((32,31),28)),((26,25),23))))),20),(((22,21),19),(((27,((18,17),16)),(14,13)),((11,(12,(8,(4,(5,(7,2)))))),(10,(9,(6,(15,3))))))),1);
   tree tree_1452 [p = 0.000, P = 0.062] = [&W 0.000037] ((35,((33,(24,(((32,31),28),((34,(26,25)),23)))),((30,29),20))),(((22,21),19),(((27,((18,17),16)),(14,13)),((11,(12,(8,(4,(5,(7,2)))))),(10,(9,(6,(15,3))))))),1);
   tree tree_1453 [p = 0.000, P = 0.062] = [&W 0.000037] ((((30,(33,29)),(24,(((32,31),28),((26,25),(34,23))))),(35,20)),(((22,21),19),(((27,((18,17),16)),(14,13)),((11,(12,(8,(4,(5,(7,2)))))),(10,(9,(6,(15,3))))))),1);
   tree tree_1454 [p = 0.000, P = 0.062] = [&W 0.000037] (((((33,30),29),(24,(((32,31),28),(((34,26),25),23)))),(35,20)),(((22,21),19),(((27,((18,17),16)),(14,13)),((11,(12,(8,(4,(5,(7,2)))))),(10,(9,(6,(15,3))))))),1);
   tree tree_1455 [p = 0.000, P = 0.063] = [&W 0.000037] ((35,(((34,24),(((32,31),28),((26,25),((30,29),23)))),(33,20))),(((22,21),19),(((27,((18,17),16)),(14,13)),((11,(12,(8,(4,(5,(7,2)))))),(10,(9,(6,(15,3))))))),1);
   tree tree_1456 [p = 0.000, P = 0.063] = [&W 0.000037] (((((32,31),28),(24,((30,(34,29)),(33,((26,25),23))))),(35,20)),(((22,21),19),(((27,((18,17),16)),(14,13)),((11,(12,(8,(4,(5,(7,2)))))),(10,(9,(6,(15,3))))))),1);
   tree tree_1457 [p = 0.000, P = 0.063] = [&W 0.000037] ((((30,(33,(34,29))),(((32,31),28),(24,((26,25),23)))),(35,20)),(((22,21),19),(((27,((18,17),16)),(14,13)),((11,(12,(8,(4,(5,(7,2)))))),(10,(9,(6,(15,3))))))),1);
   tree tree_1458 [p = 0.000, P = 0.063] = [&W 0.000037] (((35,(((33,30),29),(28,(24,(((32,31),(26,25)),(34,23)))))),20),(((22,21),19),(((27,((18,17),16)),(14,13)),((11,(12,(8,(4,(5,(7,2)))))),(10,(9,(6,(15,3))))))),1);
   tree tree_1459 [p = 0.000, P = 0.063] = [&W 0.000037] ((35,(((34,24),((((32,31),29),(30,28)),((26,(33,25)),23))),20)),(((22,21),19),(((27,((18,17),16)),(14,13)),((11,(12,(8,(4,(5,(7,2)))))),(10,(9,(6,(15,3))))))),1);
   tree tree_1460 [p = 0.000, P = 0.063] = [&W 0.000037] ((((35,33),((34,(30,29)),(24,((31,(32,28)),((26,25),23))))),20),(((22,21),19),(((27,((18,17),16)),(14,13)),((11,(12,(8,(4,(5,(7,2)))))),(10,(9,(6,(15,3))))))),1);
   tree tree_1461 [p = 0.000, P = 0.063] = [&W 0.000037] (((35,(33,(24,(31,(((32,29),28),((26,25),(34,(30,23)))))))),20),(((22,21),19),(((27,((18,17),16)),(14,13)),((11,(12,(8,(4,(5,(7,2)))))),(10,(9,(6,(15,3))))))),1);
   tree tree_1462 [p = 0.000, P = 0.063] = [&W 0.000037] ((35,((24,((28,((32,31),(26,25))),(((34,(33,30)),29),23))),20)),(((22,21),19),(((27,((18,17),16)),(14,13)),((11,(12,(8,(4,(5,(7,2)))))),(10,(9,(6,(15,3))))))),1);
   tree tree_1463 [p = 0.000, P = 0.063] = [&W 0.000037] (((24,((28,(26,((32,31),25))),(33,(((34,30),29),23)))),(35,20)),(((22,21),19),(((27,((18,17),16)),(14,13)),((11,(12,(8,(4,(5,(7,2)))))),(10,(9,(6,(15,3))))))),1);
   tree tree_1464 [p = 0.000, P = 0.063] = [&W 0.000037] ((35,(((34,24),((31,(32,(28,(26,25)))),(33,23))),((30,29),20))),(((22,21),19),(((27,((18,17),16)),(14,13)),((11,(12,(8,(4,(5,(7,2)))))),(10,(9,(6,(15,3))))))),1);
   tree tree_1465 [p = 0.000, P = 0.063] = [&W 0.000037] ((35,((24,((28,((32,31),(26,25))),(((34,33),(30,29)),23))),20)),(((22,21),19),(((27,((18,17),16)),(14,13)),((11,(12,(8,(4,(5,(7,2)))))),(10,(9,(6,(15,3))))))),1);
   tree tree_1466 [p = 0.000, P = 0.063] = [&W 0.000037] (((33,(34,(24,((28,(32,(31,(26,25)))),((30,29),23))))),(35,20)),(((22,21),19),(((27,((18,17),16)),(14,13)),((11,(12,(8,(4,(5,(7,2)))))),(10,(9,(6,(15,3))))))),1);
   tree tree_1467 [p = 0.000, P = 0.063] = [&W 0.000037] (((24,((28,(34,((32,31),(26,25)))),((30,(33,29)),23))),(35,20)),(((22,21),19),(((27,((18,17),16)),(14,13)),((11,(12,(8,(4,(5,(7,2)))))),(10,(9,(6,(15,3))))))),1);
   tree tree_1468 [p = 0.000, P = 0.063] = [&W 0.000037] (((33,(34,(24,((30,29),((31,(32,28)),((26,25),23)))))),(35,20)),(((22,21),19),(((27,((18,17),16)),(14,13)),((11,(12,(8,(4,(5,(7,2)))))),(10,(9,(6,(15,3))))))),1);
   tree tree_1469 [p = 0.000, P = 0.063] = [&W 0.000037] ((35,(((30,29),(33,((34,24),(((32,31),28),((26,25),23))))),20)),(((22,21),19),(((27,((18,17),16)),(14,13)),((11,(12,(8,(4,(5,(7,2)))))),(10,(9,(6,(15,3))))))),1);
   tree tree_1470 [p = 0.000, P = 0.063] = [&W 0.000037] ((35,((33,((34,(30,29)),(24,(((32,31),28),((26,25),23))))),20)),(((22,21),19),(((27,((18,17),16)),(14,13)),((11,(12,(8,(4,(5,(7,2)))))),(10,(9,(6,(15,3))))))),1);
   tree tree_1471 [p = 0.000, P = 0.063] = [&W 0.000037] (((((32,31),28),(24,(29,((26,25),(33,(30,23)))))),(35,(34,20))),(((22,21),19),(((27,((18,17),16)),(14,13)),((11,(12,(8,(4,(5,(7,2)))))),(10,(9,(6,(15,3))))))),1);
   tree tree_1472 [p = 0.000, P = 0.063] = [&W 0.000037] (((((33,30),29),(24,(34,(((32,31),28),((26,25),23))))),(35,20)),(((22,21),19),(((27,((18,17),16)),(14,13)),((11,(12,(8,(4,(5,(7,2)))))),(10,(9,(6,(15,3))))))),1);
   tree tree_1473 [p = 0.000, P = 0.063] = [&W 0.000037] (((((34,33),(30,29)),(24,(((32,31),28),((26,25),23)))),(35,20)),(((22,21),19),(((27,((18,17),16)),(14,13)),((11,(12,(8,(4,(5,(7,2)))))),(10,(9,(6,(15,3))))))),1);
   tree tree_1474 [p = 0.000, P = 0.063] = [&W 0.000037] ((((33,(30,29)),(24,((32,28),(((34,31),(26,25)),23)))),(35,20)),(((22,21),19),(((27,((18,17),16)),(14,13)),((11,(12,(8,(4,(5,(7,2)))))),(10,(9,(6,(15,3))))))),1);
   tree tree_1475 [p = 0.000, P = 0.063] = [&W 0.000037] (((33,((28,((32,31),24)),(((34,30),29),((26,25),23)))),(35,20)),(((22,21),19),(((27,((18,17),16)),(14,13)),((11,(12,(8,(4,(5,(7,2)))))),(10,(9,(6,(15,3))))))),1);
   tree tree_1476 [p = 0.000, P = 0.063] = [&W 0.000037] ((((28,(32,(31,24))),((30,((34,33),29)),((26,25),23))),(35,20)),(((22,21),19),(((27,((18,17),16)),(14,13)),((11,(12,(8,(4,(5,(7,2)))))),(10,(9,(6,(15,3))))))),1);
   tree tree_1477 [p = 0.000, P = 0.063] = [&W 0.000037] ((((28,(32,(31,24))),((30,(34,(33,29))),((26,25),23))),(35,20)),(((22,21),19),(((27,((18,17),16)),(14,13)),((11,(12,(8,(4,(5,(7,2)))))),(10,(9,(6,(15,3))))))),1);
   tree tree_1478 [p = 0.000, P = 0.063] = [&W 0.000037] ((((34,(((32,31),28),24)),(((33,30),29),((26,25),23))),(35,20)),(((22,21),19),(((27,((18,17),16)),(14,13)),((11,(12,(8,(4,(5,(7,2)))))),(10,(9,(6,(15,3))))))),1);
   tree tree_1479 [p = 0.000, P = 0.063] = [&W 0.000037] (((((31,(32,28)),(34,24)),((30,29),((33,(26,25)),23))),(35,20)),(((22,21),19),(((27,((18,17),16)),(14,13)),((11,(12,(8,(4,(5,(7,2)))))),(10,(9,(6,(15,3))))))),1);
   tree tree_1480 [p = 0.000, P = 0.063] = [&W 0.000037] (((35,((28,((32,31),24)),(((33,30),29),(34,((26,25),23))))),20),(((22,21),19),(((27,((18,17),16)),(14,13)),((11,(12,(8,(4,(5,(7,2)))))),(10,(9,(6,(15,3))))))),1);
   tree tree_1481 [p = 0.000, P = 0.063] = [&W 0.000037] ((((28,((32,31),24)),(34,(((33,30),29),((26,25),23)))),(35,20)),(((22,21),19),(((27,((18,17),16)),(14,13)),((11,(12,(8,(4,(5,(7,2)))))),(10,(9,(6,(15,3))))))),1);
   tree tree_1482 [p = 0.000, P = 0.063] = [&W 0.000037] ((((28,(31,(32,24))),((30,(33,(34,29))),((26,25),23))),(35,20)),(((22,21),19),(((27,((18,17),16)),(14,13)),((11,(12,(8,(4,(5,(7,2)))))),(10,(9,(6,(15,3))))))),1);
   tree tree_1483 [p = 0.000, P = 0.064] = [&W 0.000037] (((((34,30),(33,29)),((31,(32,(28,24))),((26,25),23))),(35,20)),(((22,21),19),(((27,((18,17),16)),(14,13)),((11,(12,(8,(4,(5,(7,2)))))),(10,(9,(6,(15,3))))))),1);
   tree tree_1484 [p = 0.000, P = 0.064] = [&W 0.000037] ((35,(((30,29),(((32,31),(28,24)),(((34,33),(26,25)),23))),20)),(((22,21),19),(((27,((18,17),16)),(14,13)),((11,(12,(8,(4,(5,(7,2)))))),(10,(9,(6,(15,3))))))),1);
   tree tree_1485 [p = 0.000, P = 0.064] = [&W 0.000037] (((33,((28,(31,(32,24))),((30,29),(34,((26,25),23))))),(35,20)),(((22,21),19),(((27,((18,17),16)),(14,13)),((11,(12,(8,(4,(5,(7,2)))))),(10,(9,(6,(15,3))))))),1);
   tree tree_1486 [p = 0.000, P = 0.064] = [&W 0.000037] ((35,(((28,(31,(32,24))),((34,(30,29)),((33,(26,25)),23))),20)),(((22,21),19),(((27,((18,17),16)),(14,13)),((11,(12,(8,(4,(5,(7,2)))))),(10,(9,(6,(15,3))))))),1);
   tree tree_1487 [p = 0.000, P = 0.064] = [&W 0.000037] ((((28,(31,(32,24))),(((34,30),29),((33,(26,25)),23))),(35,20)),(((22,21),19),(((27,((18,17),16)),(14,13)),((11,(12,(8,(4,(5,(7,2)))))),(10,(9,(6,(15,3))))))),1);
   tree tree_1488 [p = 0.000, P = 0.064] = [&W 0.000037] ((((((32,31),28),24),((33,((34,30),29)),((26,25),23))),(35,20)),(((22,21),19),(((27,((18,17),16)),(14,13)),((11,(12,(8,(4,(5,(7,2)))))),(10,(9,(6,(15,3))))))),1);
   tree tree_1489 [p = 0.000, P = 0.064] = [&W 0.000037] (((34,((31,(28,(32,24))),((30,29),((33,(26,25)),23)))),(35,20)),(((22,21),19),(((27,((18,17),16)),(14,13)),((11,(12,(8,(4,(5,(7,2)))))),(10,(9,(6,(15,3))))))),1);
   tree tree_1490 [p = 0.000, P = 0.064] = [&W 0.000037] ((((((32,31),28),24),((33,(30,29)),(34,((26,25),23)))),(35,20)),(((22,21),19),(((27,((18,17),16)),(14,13)),((11,(12,(8,(4,(5,(7,2)))))),(10,(9,(6,(15,3))))))),1);
   tree tree_1491 [p = 0.000, P = 0.064] = [&W 0.000037] (((((33,30),29),(((32,31),(28,24)),((34,(26,25)),23))),(35,20)),(((22,21),19),(((27,((18,17),16)),(14,13)),((11,(12,(8,(4,(5,(7,2)))))),(10,(9,(6,(15,3))))))),1);
   tree tree_1492 [p = 0.000, P = 0.064] = [&W 0.000037] (((34,((30,29),((33,((32,31),(28,24))),((26,25),23)))),(35,20)),(((22,21),19),(((27,((18,17),16)),(14,13)),((11,(12,(8,(4,(5,(7,2)))))),(10,(9,(6,(15,3))))))),1);
   tree tree_1493 [p = 0.000, P = 0.064] = [&W 0.000037] (((((31,(32,28)),24),(((34,30),(33,29)),((26,25),23))),(35,20)),(((22,21),19),(((27,((18,17),16)),(14,13)),((11,(12,(8,(4,(5,(7,2)))))),(10,(9,(6,(15,3))))))),1);
   tree tree_1494 [p = 0.000, P = 0.064] = [&W 0.000037] ((((31,(28,(32,24))),(((34,30),29),((26,(33,25)),23))),(35,20)),(((22,21),19),(((27,((18,17),16)),(14,13)),((11,(12,(8,(4,(5,(7,2)))))),(10,(9,(6,(15,3))))))),1);
   tree tree_1495 [p = 0.000, P = 0.064] = [&W 0.000037] ((((((32,31),28),24),((30,((34,33),29)),((26,25),23))),(35,20)),(((22,21),19),(((27,((18,17),16)),(14,13)),((11,(12,(8,(4,(5,(7,2)))))),(10,(9,(6,(15,3))))))),1);
   tree tree_1496 [p = 0.000, P = 0.064] = [&W 0.000037] (((33,((((32,31),28),(34,24)),((30,29),((26,25),23)))),(35,20)),(((22,21),19),(((27,((18,17),16)),(14,13)),((11,(12,(8,(4,(5,(7,2)))))),(10,(9,(6,(15,3))))))),1);
   tree tree_1497 [p = 0.000, P = 0.064] = [&W 0.000037] ((((((32,31),28),24),((30,(34,(33,29))),((26,25),23))),(35,20)),(((22,21),19),(((27,((18,17),16)),(14,13)),((11,(12,(8,(4,(5,(7,2)))))),(10,(9,(6,(15,3))))))),1);
   tree tree_1498 [p = 0.000, P = 0.064] = [&W 0.000037] ((((31,(28,(32,24))),(((33,30),(34,29)),((26,25),23))),(35,20)),(((22,21),19),(((27,((18,17),16)),(14,13)),((11,(12,(8,(4,(5,(7,2)))))),(10,(9,(6,(15,3))))))),1);
   tree tree_1499 [p = 0.000, P = 0.064] = [&W 0.000037] ((((((32,31),28),24),(((34,30),29),((33,(26,25)),23))),(35,20)),(((22,21),19),(((27,((18,17),16)),(14,13)),((11,(12,(8,(4,(5,(7,2)))))),(10,(9,(6,(15,3))))))),1);
   tree tree_1500 [p = 0.000, P = 0.064] = [&W 0.000037] ((35,(((((32,31),28),24),((33,(30,29)),((26,25),23))),(34,20))),(((22,21),19),(((27,((18,17),16)),(14,13)),((11,(12,(8,(4,(5,(7,2)))))),(10,(9,(6,(15,3))))))),1);
   tree tree_1501 [p = 0.000, P = 0.064] = [&W 0.000037] (((((33,30),29),(34,(((31,(32,28)),24),((26,25),23)))),(35,20)),(((22,21),19),(((27,((18,17),16)),(14,13)),((11,(12,(8,(4,(5,(7,2)))))),(10,(9,(6,(15,3))))))),1);
   tree tree_1502 [p = 0.000, P = 0.064] = [&W 0.000037] ((35,((((32,31),(28,24)),((33,30),((34,(26,25)),(29,23)))),20)),(((22,21),19),(((27,((18,17),16)),(14,13)),((11,(12,(8,(4,(5,(7,2)))))),(10,(9,(6,(15,3))))))),1);
   tree tree_1503 [p = 0.000, P = 0.064] = [&W 0.000037] ((((30,29),((28,((32,31),24)),((34,33),((26,25),23)))),(35,20)),(((22,21),19),(((27,((18,17),16)),(14,13)),((11,(12,(8,(4,(5,(7,2)))))),(10,(9,(6,(15,3))))))),1);
   tree tree_1504 [p = 0.000, P = 0.064] = [&W 0.000037] ((35,((33,(((34,30),29),((((32,31),28),24),((26,25),23)))),20)),(((22,21),19),(((27,((18,17),16)),(14,13)),((11,(12,(8,(4,(5,(7,2)))))),(10,(9,(6,(15,3))))))),1);
   tree tree_1505 [p = 0.000, P = 0.064] = [&W 0.000037] ((35,((34,(33,((30,29),((((32,31),28),24),((26,25),23))))),20)),(((22,21),19),(((27,((18,17),16)),(14,13)),((11,(12,(8,(4,(5,(7,2)))))),(10,(9,(6,(15,3))))))),1);
   tree tree_1506 [p = 0.000, P = 0.064] = [&W 0.000037] ((((30,(33,29)),(((31,(32,28)),(34,24)),((26,25),23))),(35,20)),(((22,21),19),(((27,((18,17),16)),(14,13)),((11,(12,(8,(4,(5,(7,2)))))),(10,(9,(6,(15,3))))))),1);
   tree tree_1507 [p = 0.000, P = 0.064] = [&W 0.000037] ((35,(((33,(30,(34,29))),((28,((32,31),24)),((26,25),23))),20)),(((22,21),19),(((27,((18,17),16)),(14,13)),((11,(12,(8,(4,(5,(7,2)))))),(10,(9,(6,(15,3))))))),1);
   tree tree_1508 [p = 0.000, P = 0.064] = [&W 0.000037] ((((((30,29),28),((32,31),24)),((34,33),((26,25),23))),(35,20)),(((22,21),19),(((27,((18,17),16)),(14,13)),((11,(12,(8,(4,(5,(7,2)))))),(10,(9,(6,(15,3))))))),1);
   tree tree_1509 [p = 0.000, P = 0.064] = [&W 0.000037] (((34,((33,(((30,29),28),(32,(31,24)))),((26,25),23))),(35,20)),(((22,21),19),(((27,((18,17),16)),(14,13)),((11,(12,(8,(4,(5,(7,2)))))),(10,(9,(6,(15,3))))))),1);
   tree tree_1510 [p = 0.000, P = 0.065] = [&W 0.000037] (((33,(((30,(29,28)),(32,24)),((26,25),((34,31),23)))),(35,20)),(((22,21),19),(((27,((18,17),16)),(14,13)),((11,(12,(8,(4,(5,(7,2)))))),(10,(9,(6,(15,3))))))),1);
   tree tree_1511 [p = 0.000, P = 0.065] = [&W 0.000037] ((((34,33),(((32,(30,(29,28))),(31,24)),((26,25),23))),(35,20)),(((22,21),19),(((27,((18,17),16)),(14,13)),((11,(12,(8,(4,(5,(7,2)))))),(10,(9,(6,(15,3))))))),1);
   tree tree_1512 [p = 0.000, P = 0.065] = [&W 0.000037] (((35,(((31,((32,30),(29,28))),(34,24)),((33,(26,25)),23))),20),(((22,21),19),(((27,((18,17),16)),(14,13)),((11,(12,(8,(4,(5,(7,2)))))),(10,(9,(6,(15,3))))))),1);
   tree tree_1513 [p = 0.000, P = 0.065] = [&W 0.000037] ((((30,(33,29)),((34,(28,(31,(32,24)))),(((35,26),25),23))),20),(((22,21),19),(((27,((18,17),16)),(14,13)),((11,(12,(8,(4,(5,(7,2)))))),(10,(9,(6,(15,3))))))),1);
   tree tree_1514 [p = 0.000, P = 0.065] = [&W 0.000037] ((((33,(30,29)),((((32,31),28),(34,24)),((26,25),23))),(35,20)),(((22,21),19),(((27,((18,17),16)),(14,13)),((11,(12,(8,(4,(5,(7,2)))))),(10,(9,(6,(15,3))))))),1);
   tree tree_1515 [p = 0.000, P = 0.065] = [&W 0.000037] ((35,((34,((33,(30,29)),((((32,31),28),24),((26,25),23)))),20)),(((22,21),19),(((27,((18,17),16)),(14,13)),((11,(12,(8,(4,(5,(7,2)))))),(10,(9,(6,(15,3))))))),1);
   tree tree_1516 [p = 0.000, P = 0.065] = [&W 0.000037] ((((30,(33,29)),(((32,28),24),(((34,31),(26,25)),23))),(35,20)),(((22,21),19),(((27,((18,17),16)),(14,13)),((11,(12,(8,(4,(5,(7,2)))))),(10,(9,(6,(15,3))))))),1);
   tree tree_1517 [p = 0.000, P = 0.065] = [&W 0.000037] (((35,((33,(30,29)),(((32,31),(28,24)),((26,(34,25)),23)))),20),(((22,21),19),(((27,((18,17),16)),(14,13)),((11,(12,(8,(4,(5,(7,2)))))),(10,(9,(6,(15,3))))))),1);
   tree tree_1518 [p = 0.000, P = 0.065] = [&W 0.000037] ((35,(((34,(30,29)),(((32,31),(28,24)),((33,(26,25)),23))),20)),(((22,21),19),(((27,((18,17),16)),(14,13)),((11,(12,(8,(4,(5,(7,2)))))),(10,(9,(6,(15,3))))))),1);
   tree tree_1519 [p = 0.000, P = 0.065] = [&W 0.000037] (((((33,30),29),(34,(((32,31),(28,24)),((26,25),23)))),(35,20)),(((22,21),19),(((27,((18,17),16)),(14,13)),((11,(12,(8,(4,(5,(7,2)))))),(10,(9,(6,(15,3))))))),1);
   tree tree_1520 [p = 0.000, P = 0.065] = [&W 0.000037] ((((((34,33),30),29),(((32,31),(28,24)),((26,25),23))),(35,20)),(((22,21),19),(((27,((18,17),16)),(14,13)),((11,(12,(8,(4,(5,(7,2)))))),(10,(9,(6,(15,3))))))),1);
   tree tree_1521 [p = 0.000, P = 0.065] = [&W 0.000037] ((((30,29),(((32,31),(28,24)),(34,(((33,26),25),23)))),(35,20)),(((22,21),19),(((27,((18,17),16)),(14,13)),((11,(12,(8,(4,(5,(7,2)))))),(10,(9,(6,(15,3))))))),1);
   tree tree_1522 [p = 0.000, P = 0.065] = [&W 0.000037] ((35,(((30,29),((31,(28,(32,24))),(33,((26,25),23)))),(34,20))),(((22,21),19),(((27,((18,17),16)),(14,13)),((11,(12,(8,(4,(5,(7,2)))))),(10,(9,(6,(15,3))))))),1);
   tree tree_1523 [p = 0.000, P = 0.065] = [&W 0.000037] ((((30,29),(34,((((32,31),28),24),((33,(26,25)),23)))),(35,20)),(((22,21),19),(((27,((18,17),16)),(14,13)),((11,(12,(8,(4,(5,(7,2)))))),(10,(9,(6,(15,3))))))),1);
   tree tree_1524 [p = 0.000, P = 0.065] = [&W 0.000037] ((((33,(30,29)),(((32,28),24),(((34,31),(26,25)),23))),(35,20)),(((22,21),19),(((27,((18,17),16)),(14,13)),((11,(12,(8,(4,(5,(7,2)))))),(10,(9,(6,(15,3))))))),1);
   tree tree_1525 [p = 0.000, P = 0.065] = [&W 0.000037] ((35,(((30,(33,29)),(34,(((32,31),(28,24)),((26,25),23)))),20)),(((22,21),19),(((27,((18,17),16)),(14,13)),((11,(12,(8,(4,(5,(7,2)))))),(10,(9,(6,(15,3))))))),1);
   tree tree_1526 [p = 0.000, P = 0.065] = [&W 0.000037] ((35,((((34,30),29),(((32,31),(28,24)),((26,(33,25)),23))),20)),(((22,21),19),(((27,((18,17),16)),(14,13)),((11,(12,(8,(4,(5,(7,2)))))),(10,(9,(6,(15,3))))))),1);
   tree tree_1527 [p = 0.000, P = 0.065] = [&W 0.000037] (((34,((31,((32,28),24)),(((33,30),29),((26,25),23)))),(35,20)),(((22,21),19),(((27,((18,17),16)),(14,13)),((11,(12,(8,(4,(5,(7,2)))))),(10,(9,(6,(15,3))))))),1);
   tree tree_1528 [p = 0.000, P = 0.065] = [&W 0.000037] (((((32,31),(28,24)),(((34,(30,(33,29))),(26,25)),23)),(35,20)),(((22,21),19),(((27,((18,17),16)),(14,13)),((11,(12,(8,(4,(5,(7,2)))))),(10,(9,(6,(15,3))))))),1);
   tree tree_1529 [p = 0.000, P = 0.065] = [&W 0.000037] ((35,(((31,((32,28),24)),(((30,29),(33,(26,25))),(34,23))),20)),(((22,21),19),(((27,((18,17),16)),(14,13)),((11,(12,(8,(4,(5,(7,2)))))),(10,(9,(6,(15,3))))))),1);
   tree tree_1530 [p = 0.000, P = 0.065] = [&W 0.000037] ((((((32,31),28),24),(((30,29),((34,33),(26,25))),23)),(35,20)),(((22,21),19),(((27,((18,17),16)),(14,13)),((11,(12,(8,(4,(5,(7,2)))))),(10,(9,(6,(15,3))))))),1);
   tree tree_1531 [p = 0.000, P = 0.065] = [&W 0.000037] ((35,(((34,((32,31),(28,24))),(((30,29),(26,25)),23)),(33,20))),(((22,21),19),(((27,((18,17),16)),(14,13)),((11,(12,(8,(4,(5,(7,2)))))),(10,(9,(6,(15,3))))))),1);
   tree tree_1532 [p = 0.000, P = 0.065] = [&W 0.000037] (((34,(((32,31),(28,24)),((((33,30),29),(26,25)),23))),(35,20)),(((22,21),19),(((27,((18,17),16)),(14,13)),((11,(12,(8,(4,(5,(7,2)))))),(10,(9,(6,(15,3))))))),1);
   tree tree_1533 [p = 0.000, P = 0.065] = [&W 0.000037] (((((32,31),(28,24)),(((30,(34,(33,29))),(26,25)),23)),(35,20)),(((22,21),19),(((27,((18,17),16)),(14,13)),((11,(12,(8,(4,(5,(7,2)))))),(10,(9,(6,(15,3))))))),1);
   tree tree_1534 [p = 0.000, P = 0.065] = [&W 0.000037] ((((((32,31),28),24),((((33,30),(34,29)),(26,25)),23)),(35,20)),(((22,21),19),(((27,((18,17),16)),(14,13)),((11,(12,(8,(4,(5,(7,2)))))),(10,(9,(6,(15,3))))))),1);
   tree tree_1535 [p = 0.000, P = 0.065] = [&W 0.000037] (((((34,(31,(32,28))),24),((((33,30),29),(26,25)),23)),(35,20)),(((22,21),19),(((27,((18,17),16)),(14,13)),((11,(12,(8,(4,(5,(7,2)))))),(10,(9,(6,(15,3))))))),1);
   tree tree_1536 [p = 0.000, P = 0.065] = [&W 0.000037] ((((35,33),(34,((28,((32,31),24)),(((30,29),(26,25)),23)))),20),(((22,21),19),(((27,((18,17),16)),(14,13)),((11,(12,(8,(4,(5,(7,2)))))),(10,(9,(6,(15,3))))))),1);
   tree tree_1537 [p = 0.000, P = 0.066] = [&W 0.000037] ((35,(((28,((32,31),24)),(33,(((30,29),(34,(26,25))),23))),20)),(((22,21),19),(((27,((18,17),16)),(14,13)),((11,(12,(8,(4,(5,(7,2)))))),(10,(9,(6,(15,3))))))),1);
   tree tree_1538 [p = 0.000, P = 0.066] = [&W 0.000037] ((35,(((((32,31),28),(34,24)),((((33,30),29),(26,25)),23)),20)),(((22,21),19),(((27,((18,17),16)),(14,13)),((11,(12,(8,(4,(5,(7,2)))))),(10,(9,(6,(15,3))))))),1);
   tree tree_1539 [p = 0.000, P = 0.066] = [&W 0.000037] (((((31,(32,28)),24),(33,(((34,(30,29)),(26,25)),23))),(35,20)),(((22,21),19),(((27,((18,17),16)),(14,13)),((11,(12,(8,(4,(5,(7,2)))))),(10,(9,(6,(15,3))))))),1);
   tree tree_1540 [p = 0.000, P = 0.066] = [&W 0.000037] ((((((32,31),28),(34,24)),(((30,(33,29)),(26,25)),23)),(35,20)),(((22,21),19),(((27,((18,17),16)),(14,13)),((11,(12,(8,(4,(5,(7,2)))))),(10,(9,(6,(15,3))))))),1);
   tree tree_1541 [p = 0.000, P = 0.066] = [&W 0.000037] ((((31,(32,(28,24))),(((30,(33,(34,29))),(26,25)),23)),(35,20)),(((22,21),19),(((27,((18,17),16)),(14,13)),((11,(12,(8,(4,(5,(7,2)))))),(10,(9,(6,(15,3))))))),1);
   tree tree_1542 [p = 0.000, P = 0.066] = [&W 0.000037] ((((28,(31,(32,24))),(((34,29),(30,(33,(26,25)))),23)),(35,20)),(((22,21),19),(((27,((18,17),16)),(14,13)),((11,(12,(8,(4,(5,(7,2)))))),(10,(9,(6,(15,3))))))),1);
   tree tree_1543 [p = 0.000, P = 0.066] = [&W 0.000037] ((((((32,31),28),(34,24)),((29,(30,(33,(26,25)))),23)),(35,20)),(((22,21),19),(((27,((18,17),16)),(14,13)),((11,(12,(8,(4,(5,(7,2)))))),(10,(9,(6,(15,3))))))),1);
   tree tree_1544 [p = 0.000, P = 0.066] = [&W 0.000037] ((35,((34,((((32,31),28),24),(((33,30),(29,(26,25))),23))),20)),(((22,21),19),(((27,((18,17),16)),(14,13)),((11,(12,(8,(4,(5,(7,2)))))),(10,(9,(6,(15,3))))))),1);
   tree tree_1545 [p = 0.000, P = 0.066] = [&W 0.000037] ((35,(((28,(31,(32,24))),((30,(29,(33,(34,(26,25))))),23)),20)),(((22,21),19),(((27,((18,17),16)),(14,13)),((11,(12,(8,(4,(5,(7,2)))))),(10,(9,(6,(15,3))))))),1);
   tree tree_1546 [p = 0.000, P = 0.066] = [&W 0.000037] (((33,(((32,31),(28,24)),((29,((34,30),(26,25))),23))),(35,20)),(((22,21),19),(((27,((18,17),16)),(14,13)),((11,(12,(8,(4,(5,(7,2)))))),(10,(9,(6,(15,3))))))),1);
   tree tree_1547 [p = 0.000, P = 0.066] = [&W 0.000037] ((35,(((28,(31,(32,24))),(30,((29,(33,(26,25))),23))),(34,20))),(((22,21),19),(((27,((18,17),16)),(14,13)),((11,(12,(8,(4,(5,(7,2)))))),(10,(9,(6,(15,3))))))),1);
   tree tree_1548 [p = 0.000, P = 0.066] = [&W 0.000037] (((35,((((32,31),28),24),(((34,33),((30,29),(26,25))),23))),20),(((22,21),19),(((27,((18,17),16)),(14,13)),((11,(12,(8,(4,(5,(7,2)))))),(10,(9,(6,(15,3))))))),1);
   tree tree_1549 [p = 0.000, P = 0.066] = [&W 0.000037] (((((32,31),(28,24)),(34,((((33,30),29),(26,25)),23))),(35,20)),(((22,21),19),(((27,((18,17),16)),(14,13)),((11,(12,(8,(4,(5,(7,2)))))),(10,(9,(6,(15,3))))))),1);
   tree tree_1550 [p = 0.000, P = 0.066] = [&W 0.000037] (((((32,31),(28,24)),(((33,((34,30),29)),(26,25)),23)),(35,20)),(((22,21),19),(((27,((18,17),16)),(14,13)),((11,(12,(8,(4,(5,(7,2)))))),(10,(9,(6,(15,3))))))),1);
   tree tree_1551 [p = 0.000, P = 0.066] = [&W 0.000037] ((((((32,31),28),24),((((33,30),29),(34,(26,25))),23)),(35,20)),(((22,21),19),(((27,((18,17),16)),(14,13)),((11,(12,(8,(4,(5,(7,2)))))),(10,(9,(6,(15,3))))))),1);
   tree tree_1552 [p = 0.000, P = 0.066] = [&W 0.000037] (((34,((((32,31),28),24),(((30,29),(33,(26,25))),23))),(35,20)),(((22,21),19),(((27,((18,17),16)),(14,13)),((11,(12,(8,(4,(5,(7,2)))))),(10,(9,(6,(15,3))))))),1);
   tree tree_1553 [p = 0.000, P = 0.066] = [&W 0.000037] (((34,(((32,31),(28,24)),(((33,(30,29)),(26,25)),23))),(35,20)),(((22,21),19),(((27,((18,17),16)),(14,13)),((11,(12,(8,(4,(5,(7,2)))))),(10,(9,(6,(15,3))))))),1);
   tree tree_1554 [p = 0.000, P = 0.066] = [&W 0.000037] ((((31,(32,(28,24))),((30,(33,29)),((26,25),23))),(34,(35,20))),(((22,21),19),(((27,((18,17),16)),(14,13)),((11,(12,(8,(4,(5,(7,2)))))),(10,(9,(6,(15,3))))))),1);
   tree tree_1555 [p = 0.000, P = 0.066] = [&W 0.000037] ((35,(((31,(32,(28,24))),((30,((34,33),29)),((26,25),23))),20)),(((22,21),19),(((27,((18,17),16)),(14,13)),((11,(12,(8,(4,(5,(7,2)))))),(10,(9,(6,(15,3))))))),1);
   tree tree_1556 [p = 0.000, P = 0.066] = [&W 0.000037] ((((33,((32,31),(28,24))),(34,((30,29),((26,25),23)))),(35,20)),(((22,21),19),(((27,((18,17),16)),(14,13)),((11,(12,(8,(4,(5,(7,2)))))),(10,(9,(6,(15,3))))))),1);
   tree tree_1557 [p = 0.000, P = 0.066] = [&W 0.000037] ((35,(((28,((32,31),24)),(29,((34,(33,30)),((26,25),23)))),20)),(((22,21),19),(((27,((18,17),16)),(14,13)),((11,(12,(8,(4,(5,(7,2)))))),(10,(9,(6,(15,3))))))),1);
   tree tree_1558 [p = 0.000, P = 0.066] = [&W 0.000037] (((((32,31),(28,24)),((34,30),(29,((33,(26,25)),23)))),(35,20)),(((22,21),19),(((27,((18,17),16)),(14,13)),((11,(12,(8,(4,(5,(7,2)))))),(10,(9,(6,(15,3))))))),1);
   tree tree_1559 [p = 0.000, P = 0.066] = [&W 0.000037] ((35,((((32,31),(28,24)),(30,(29,((33,(26,25)),23)))),(34,20))),(((22,21),19),(((27,((18,17),16)),(14,13)),((11,(12,(8,(4,(5,(7,2)))))),(10,(9,(6,(15,3))))))),1);
   tree tree_1560 [p = 0.000, P = 0.066] = [&W 0.000037] (((((32,31),(28,24)),((33,((34,30),29)),((26,25),23))),(35,20)),(((22,21),19),(((27,((18,17),16)),(14,13)),((11,(12,(8,(4,(5,(7,2)))))),(10,(9,(6,(15,3))))))),1);
   tree tree_1561 [p = 0.000, P = 0.066] = [&W 0.000037] (((35,((31,((32,28),24)),(((34,30),(33,29)),((26,25),23)))),20),(((22,21),19),(((27,((18,17),16)),(14,13)),((11,(12,(8,(4,(5,(7,2)))))),(10,(9,(6,(15,3))))))),1);
   tree tree_1562 [p = 0.000, P = 0.066] = [&W 0.000037] (((((32,31),(28,24)),(((34,30),29),((26,(33,25)),23))),(35,20)),(((22,21),19),(((27,((18,17),16)),(14,13)),((11,(12,(8,(4,(5,(7,2)))))),(10,(9,(6,(15,3))))))),1);
   tree tree_1563 [p = 0.000, P = 0.066] = [&W 0.000037] (((((32,31),(28,24)),(((34,30),29),((26,25),(33,23)))),(35,20)),(((22,21),19),(((27,((18,17),16)),(14,13)),((11,(12,(8,(4,(5,(7,2)))))),(10,(9,(6,(15,3))))))),1);
   tree tree_1564 [p = 0.000, P = 0.067] = [&W 0.000037] ((35,((((32,31),(28,24)),((((34,33),30),29),((26,25),23))),20)),(((22,21),19),(((27,((18,17),16)),(14,13)),((11,(12,(8,(4,(5,(7,2)))))),(10,(9,(6,(15,3))))))),1);
   tree tree_1565 [p = 0.000, P = 0.067] = [&W 0.000037] (((((32,31),(28,24)),(((33,30),29),(34,((26,25),23)))),(35,20)),(((22,21),19),(((27,((18,17),16)),(14,13)),((11,(12,(8,(4,(5,(7,2)))))),(10,(9,(6,(15,3))))))),1);
   tree tree_1566 [p = 0.000, P = 0.067] = [&W 0.000037] ((((34,((32,31),(28,24))),((30,29),(33,((26,25),23)))),(35,20)),(((22,21),19),(((27,((18,17),16)),(14,13)),((11,(12,(8,(4,(5,(7,2)))))),(10,(9,(6,(15,3))))))),1);
   tree tree_1567 [p = 0.000, P = 0.067] = [&W 0.000037] ((35,(((28,(31,(32,24))),(((30,29),(34,(33,(26,25)))),23)),20)),(((22,21),19),(((27,((18,17),16)),(14,13)),((11,(12,(8,(4,(5,(7,2)))))),(10,(9,(6,(15,3))))))),1);
   tree tree_1568 [p = 0.000, P = 0.067] = [&W 0.000037] (((33,(((32,28),(31,24)),(((30,29),(34,(26,25))),23))),(35,20)),(((22,21),19),(((27,((18,17),16)),(14,13)),((11,(12,(8,(4,(5,(7,2)))))),(10,(9,(6,(15,3))))))),1);
   tree tree_1569 [p = 0.000, P = 0.067] = [&W 0.000037] ((35,(((28,(31,(32,24))),(((30,29),(26,25)),(33,23))),(34,20))),(((22,21),19),(((27,((18,17),16)),(14,13)),((11,(12,(8,(4,(5,(7,2)))))),(10,(9,(6,(15,3))))))),1);
   tree tree_1570 [p = 0.000, P = 0.067] = [&W 0.000037] (((33,((28,((32,31),24)),((((34,30),29),(26,25)),23))),(35,20)),(((22,21),19),(((27,((18,17),16)),(14,13)),((11,(12,(8,(4,(5,(7,2)))))),(10,(9,(6,(15,3))))))),1);
   tree tree_1571 [p = 0.000, P = 0.067] = [&W 0.000037] ((35,((34,(((32,31),(28,24)),((29,(33,(26,25))),(30,23)))),20)),(((22,21),19),(((27,((18,17),16)),(14,13)),((11,(12,(8,(4,(5,(7,2)))))),(10,(9,(6,(15,3))))))),1);
   tree tree_1572 [p = 0.000, P = 0.067] = [&W 0.000037] (((((32,28),(34,(31,24))),((33,((30,29),(26,25))),23)),(35,20)),(((22,21),19),(((27,((18,17),16)),(14,13)),((11,(12,(8,(4,(5,(7,2)))))),(10,(9,(6,(15,3))))))),1);
   tree tree_1573 [p = 0.000, P = 0.067] = [&W 0.000037] ((35,(((33,((32,31),(28,24))),((29,(26,25)),(30,23))),(34,20))),(((22,21),19),(((27,((18,17),16)),(14,13)),((11,(12,(8,(4,(5,(7,2)))))),(10,(9,(6,(15,3))))))),1);
   tree tree_1574 [p = 0.000, P = 0.067] = [&W 0.000037] ((((33,(30,29)),((34,((31,(32,28)),24)),((26,25),23))),(35,20)),(((22,21),19),(((27,((18,17),16)),(14,13)),((11,(12,(8,(4,(5,(7,2)))))),(10,(9,(6,(15,3))))))),1);
   tree tree_1575 [p = 0.000, P = 0.067] = [&W 0.000037] (((((32,31),(28,24)),(((33,30),(34,29)),((26,25),23))),(35,20)),(((22,21),19),(((27,((18,17),16)),(14,13)),((11,(12,(8,(4,(5,(7,2)))))),(10,(9,(6,(15,3))))))),1);
   tree tree_1576 [p = 0.000, P = 0.067] = [&W 0.000037] (((((34,(32,31)),(28,24)),((30,29),((33,(26,25)),23))),(35,20)),(((22,21),19),(((27,((18,17),16)),(14,13)),((11,(12,(8,(4,(5,(7,2)))))),(10,(9,(6,(15,3))))))),1);
   tree tree_1577 [p = 0.000, P = 0.067] = [&W 0.000037] (((((32,31),(28,24)),((((34,33),29),(26,25)),(30,23))),(35,20)),(((22,21),19),(((27,((18,17),16)),(14,13)),((11,(12,(8,(4,(5,(7,2)))))),(10,(9,(6,(15,3))))))),1);
   tree tree_1578 [p = 0.000, P = 0.067] = [&W 0.000037] (((33,(((32,31),(28,24)),((26,25),(((34,30),29),23)))),(35,20)),(((22,21),19),(((27,((18,17),16)),(14,13)),((11,(12,(8,(4,(5,(7,2)))))),(10,(9,(6,(15,3))))))),1);
   tree tree_1579 [p = 0.000, P = 0.067] = [&W 0.000037] ((35,(((34,((33,30),29)),((28,(32,(31,24))),((26,25),23))),20)),(((22,21),19),(((27,((18,17),16)),(14,13)),((11,(12,(8,(4,(5,(7,2)))))),(10,(9,(6,(15,3))))))),1);
   tree tree_1580 [p = 0.000, P = 0.067] = [&W 0.000037] (((35,((33,(30,29)),(24,(34,(26,((((32,31),28),25),23)))))),20),(((22,21),19),((((18,17),16),(14,13)),((11,(12,(8,(4,(5,(7,2)))))),(10,(9,((27,6),(15,3))))))),1);
   tree tree_1581 [p = 0.000, P = 0.067] = [&W 0.000037] ((((30,(33,29)),((34,24),((((32,31),28),(35,26)),(25,23)))),20),(((22,21),19),((((18,17),16),(14,13)),((11,(12,(8,(4,(5,(7,2)))))),(10,(9,((27,6),(15,3))))))),1);
   tree tree_1582 [p = 0.000, P = 0.067] = [&W 0.000037] ((35,((24,((((32,31),28),26),(25,(33,23)))),((34,30),(29,20)))),(((22,21),19),((((18,17),16),(14,13)),((11,(12,(8,(4,(5,(7,2)))))),(10,(9,((27,6),(15,3))))))),1);
   tree tree_1583 [p = 0.000, P = 0.067] = [&W 0.000037] ((35,((((33,30),29),((34,24),(26,(((32,31),28),(25,23))))),20)),(((22,21),19),((((18,17),16),(14,13)),((11,(12,(8,(4,(5,(7,2)))))),(10,(9,((27,6),(15,3))))))),1);
   tree tree_1584 [p = 0.000, P = 0.067] = [&W 0.000037] ((35,((33,((30,29),(((34,31),(32,28)),(24,(26,(25,23)))))),20)),(((22,21),19),((((18,17),16),(14,13)),((11,(12,(8,(4,(5,(7,2)))))),(10,(9,((27,6),(15,3))))))),1);
   tree tree_1585 [p = 0.000, P = 0.067] = [&W 0.000037] ((35,((((34,33),((32,31),28)),(24,(26,(25,23)))),((30,29),20))),(((22,21),19),((((18,17),16),(14,13)),((11,(12,(8,(4,(5,(7,2)))))),(10,(9,((27,6),(15,3))))))),1);
   tree tree_1586 [p = 0.000, P = 0.067] = [&W 0.000037] ((((34,33),((30,29),(((32,31),(28,24)),(26,(25,23))))),(35,20)),(((22,21),19),((((18,17),16),(14,13)),((11,(12,(8,(4,(5,(7,2)))))),(10,(9,((27,6),(15,3))))))),1);
   tree tree_1587 [p = 0.000, P = 0.067] = [&W 0.000037] ((27,(((((33,30),(34,29)),((32,31),(28,24))),((26,25),23)),(35,20))),(((22,21),19),((((18,17),16),(14,13)),((11,(12,(8,(4,(5,(7,2)))))),(10,(9,(6,(15,3))))))),1);
   tree tree_1588 [p = 0.000, P = 0.067] = [&W 0.000037] (((24,(33,(26,(25,((35,34),((31,(32,28)),23)))))),((30,29),20)),(((22,21),19),((((18,17),16),(14,13)),((11,(12,(8,(4,(5,(7,2)))))),(10,(9,((27,6),(15,3))))))),1);
   tree tree_1589 [p = 0.000, P = 0.067] = [&W 0.000037] ((((30,29),(34,(((32,31),(28,24)),(26,(25,(33,23)))))),(35,20)),(((22,21),19),((((18,17),16),(14,13)),((11,(12,(8,(4,(5,(7,2)))))),(10,(9,((27,6),(15,3))))))),1);
   tree tree_1590 [p = 0.000, P = 0.067] = [&W 0.000037] ((35,(((33,(34,24)),(26,((((32,31),28),25),23))),((30,29),20))),(((22,21),19),((((18,17),16),(14,13)),((11,(12,(8,(4,(5,(7,2)))))),(10,(9,((27,6),(15,3))))))),1);
   tree tree_1591 [p = 0.000, P = 0.068] = [&W 0.000037] ((35,(27,((((32,31),(28,24)),((33,(((34,30),29),(26,25))),23)),20))),(((22,21),19),((((18,17),16),(14,13)),((11,(12,(8,(4,(5,(7,2)))))),(10,(9,(6,(15,3))))))),1);
   tree tree_1592 [p = 0.000, P = 0.068] = [&W 0.000037] ((27,((((30,(34,(33,29))),(28,(31,(32,24)))),((26,25),23)),(35,20))),(((22,21),19),((((18,17),16),(14,13)),((11,(12,(8,(4,(5,(7,2)))))),(10,(9,(6,(15,3))))))),1);
   tree tree_1593 [p = 0.000, P = 0.068] = [&W 0.000037] ((((34,((33,30),29)),(((32,31),(28,24)),(26,(25,23)))),(35,20)),(((22,21),19),((((18,17),16),(14,13)),((11,(12,(8,(4,(5,(7,2)))))),(10,(27,(9,(6,(15,3)))))))),1);
   tree tree_1594 [p = 0.000, P = 0.068] = [&W 0.000037] ((((34,33),((30,29),(((32,31),(28,24)),(26,(25,23))))),(35,20)),(((22,21),19),((((18,17),16),(14,13)),((11,(12,(8,(4,(5,(7,2)))))),(10,(27,(9,(6,(15,3)))))))),1);
   tree tree_1595 [p = 0.000, P = 0.068] = [&W 0.000037] ((((30,29),(((34,33),((32,31),(28,24))),(26,(25,23)))),(35,20)),(((22,21),19),((((18,17),16),(14,13)),((11,(12,(8,(4,(5,(7,2)))))),(10,(27,(9,(6,(15,3)))))))),1);
   tree tree_1596 [p = 0.000, P = 0.068] = [&W 0.000037] ((35,((((33,30),29),((34,((32,31),(28,24))),(26,(25,23)))),20)),(((22,21),19),(27,((((18,17),16),(14,13)),((11,(12,(8,(4,(5,(7,2)))))),(10,(9,(6,(15,3)))))))),1);
   tree tree_1597 [p = 0.000, P = 0.068] = [&W 0.000037] ((((34,33),((((32,31),(29,(30,28))),24),(26,(25,23)))),(35,20)),(((22,21),19),(27,((((18,17),16),(14,13)),((11,(12,(8,(4,(5,(7,2)))))),(10,(9,(6,(15,3)))))))),1);
   tree tree_1598 [p = 0.000, P = 0.068] = [&W 0.000037] ((((34,33),(((29,(30,28)),(31,(32,24))),(26,(25,23)))),(35,20)),(((22,21),19),(27,((((18,17),16),(14,13)),((11,(12,(8,(4,(5,(7,2)))))),(10,(9,(6,(15,3)))))))),1);
   tree tree_1599 [p = 0.000, P = 0.068] = [&W 0.000037] ((35,((24,(26,(25,((34,((32,31),28)),23)))),((30,(33,29)),20))),(((22,21),19),(27,((((18,17),16),(14,13)),((11,(12,(8,(4,(5,(7,2)))))),(10,(9,(6,(15,3)))))))),1);
   tree tree_1600 [p = 0.000, P = 0.068] = [&W 0.000037] ((((34,(33,(30,29))),(((32,31),28),(24,(26,(25,23))))),((35,27),20)),(((22,21),19),((((18,17),16),(14,13)),((11,(12,(8,(4,(5,(7,2)))))),(10,(9,(6,(15,3))))))),1);
   tree tree_1601 [p = 0.000, P = 0.068] = [&W 0.000037] ((35,((((33,30),29),(24,(((32,31),28),(34,(26,(25,23)))))),20)),(((22,21),19),((((18,17),16),(14,13)),((11,(12,(8,(4,(5,(7,2)))))),(10,(9,((27,6),(15,3))))))),1);
   tree tree_1602 [p = 0.000, P = 0.068] = [&W 0.000037] (((35,(33,(((30,29),(34,24)),(((32,31),28),(26,(25,23)))))),20),(((22,21),19),((((18,17),16),(14,13)),((11,(12,(8,(4,(5,(7,2)))))),(10,(9,((27,6),(15,3))))))),1);
   tree tree_1603 [p = 0.000, P = 0.068] = [&W 0.000037] ((((33,(30,29)),(24,(26,(25,((34,(31,(32,28))),23))))),(35,20)),(((22,21),19),((((18,17),16),(14,13)),((11,(12,(8,(4,(5,(7,2)))))),(10,(27,(9,(6,(15,3)))))))),1);
   tree tree_1604 [p = 0.000, P = 0.068] = [&W 0.000037] ((((33,(30,29)),(24,(34,(26,(((32,31),28),(25,23)))))),(35,20)),(((22,21),19),((((18,17),16),(14,13)),((11,(12,(8,(4,(5,(7,2)))))),(10,(9,((27,6),(15,3))))))),1);
   tree tree_1605 [p = 0.000, P = 0.068] = [&W 0.000037] ((35,((33,((30,29),(24,(((34,31),(32,28)),(26,(25,23)))))),20)),(((22,21),19),((((18,17),16),(14,13)),((11,(12,(8,(4,(5,(7,2)))))),(10,(9,((27,6),(15,3))))))),1);
   tree tree_1606 [p = 0.000, P = 0.068] = [&W 0.000037] ((27,((((33,30),(34,29)),(24,((31,(28,(32,(26,25)))),23))),(35,20))),(((22,21),19),((((18,17),16),(14,13)),((11,(12,(8,(4,(5,(7,2)))))),(10,(9,(6,(15,3))))))),1);
   tree tree_1607 [p = 0.000, P = 0.068] = [&W 0.000037] (((27,(34,((((32,31),28),24),((26,25),(30,((33,29),23)))))),(35,20)),(((22,21),19),((((18,17),16),(14,13)),((11,(12,(8,(4,(5,(7,2)))))),(10,(9,(6,(15,3))))))),1);
   tree tree_1608 [p = 0.000, P = 0.068] = [&W 0.000037] ((((34,27),((((32,31),28),24),(((33,30),(26,25)),(29,23)))),(35,20)),(((22,21),19),((((18,17),16),(14,13)),((11,(12,(8,(4,(5,(7,2)))))),(10,(9,(6,(15,3))))))),1);
   tree tree_1609 [p = 0.000, P = 0.068] = [&W 0.000037] ((((28,((32,31),24)),(((33,(30,29)),(27,(34,(26,25)))),23)),(35,20)),(((22,21),19),((((18,17),16),(14,13)),((11,(12,(8,(4,(5,(7,2)))))),(10,(9,(6,(15,3))))))),1);
   tree tree_1610 [p = 0.000, P = 0.068] = [&W 0.000037] (((33,((31,(32,(28,24))),(((34,27),(26,25)),(30,(29,23))))),(35,20)),(((22,21),19),((((18,17),16),(14,13)),((11,(12,(8,(4,(5,(7,2)))))),(10,(9,(6,(15,3))))))),1);
   tree tree_1611 [p = 0.000, P = 0.068] = [&W 0.000037] ((((31,(32,(28,24))),(((33,29),(30,(34,27))),((26,25),23))),(35,20)),(((22,21),19),((((18,17),16),(14,13)),((11,(12,(8,(4,(5,(7,2)))))),(10,(9,(6,(15,3))))))),1);
   tree tree_1612 [p = 0.000, P = 0.068] = [&W 0.000037] ((27,((24,((30,(34,(33,29))),((28,(31,(26,(32,25)))),23))),(35,20))),(((22,21),19),((((18,17),16),(14,13)),((11,(12,(8,(4,(5,(7,2)))))),(10,(9,(6,(15,3))))))),1);
   tree tree_1613 [p = 0.000, P = 0.068] = [&W 0.000037] (((35,27),(((33,(30,29)),(24,((26,((32,31),(28,25))),(34,23)))),20)),(((22,21),19),((((18,17),16),(14,13)),((11,(12,(8,(4,(5,(7,2)))))),(10,(9,(6,(15,3))))))),1);
   tree tree_1614 [p = 0.000, P = 0.068] = [&W 0.000037] ((35,(27,((33,(24,((34,((32,31),28)),(30,(29,((26,25),23)))))),20))),(((22,21),19),((((18,17),16),(14,13)),((11,(12,(8,(4,(5,(7,2)))))),(10,(9,(6,(15,3))))))),1);
   tree tree_1615 [p = 0.000, P = 0.068] = [&W 0.000037] ((27,((33,(24,(((32,31),28),((30,((34,29),(26,25))),23)))),(35,20))),(((22,21),19),((((18,17),16),(14,13)),((11,(12,(8,(4,(5,(7,2)))))),(10,(9,(6,(15,3))))))),1);
   tree tree_1616 [p = 0.000, P = 0.068] = [&W 0.000037] (((35,27),(((30,(33,29)),(24,((((32,31),28),(26,25)),(34,23)))),20)),(((22,21),19),((((18,17),16),(14,13)),((11,(12,(8,(4,(5,(7,2)))))),(10,(9,(6,(15,3))))))),1);
   tree tree_1617 [p = 0.000, P = 0.068] = [&W 0.000037] ((27,(((30,((34,33),29)),(24,((((32,31),28),(26,25)),23))),(35,20))),(((22,21),19),((((18,17),16),(14,13)),((11,(12,(8,(4,(5,(7,2)))))),(10,(9,(6,(15,3))))))),1);
   tree tree_1618 [p = 0.000, P = 0.069] = [&W 0.000037] ((27,(((30,(34,29)),(24,(33,((((32,31),28),(26,25)),23)))),(35,20))),(((22,21),19),((((18,17),16),(14,13)),((11,(12,(8,(4,(5,(7,2)))))),(10,(9,(6,(15,3))))))),1);
   tree tree_1619 [p = 0.000, P = 0.069] = [&W 0.000037] ((((((34,33),30),29),((28,((32,31),24)),(26,(25,23)))),(35,20)),(((22,21),19),((((18,17),16),(14,13)),((11,(12,(8,(4,(5,(7,2)))))),(10,(9,((27,6),(15,3))))))),1);
   tree tree_1620 [p = 0.000, P = 0.069] = [&W 0.000037] (((35,27),((33,(24,((28,(31,(26,(32,25)))),((34,30),(29,23))))),20)),(((22,21),19),((((18,17),16),(14,13)),((11,(12,(8,(4,(5,(7,2)))))),(10,(9,(6,(15,3))))))),1);
   tree tree_1621 [p = 0.000, P = 0.069] = [&W 0.000037] (((35,((30,29),(26,(((34,((32,31),28)),24),(25,(33,23)))))),20),(((22,21),19),((((18,17),16),(14,13)),((11,(12,(8,(4,(5,(7,2)))))),(10,(9,(6,(27,(15,3)))))))),1);
   tree tree_1622 [p = 0.000, P = 0.069] = [&W 0.000037] (((((33,30),29),(24,(26,(25,((34,(31,(32,28))),23))))),(35,20)),(((22,21),19),((((18,17),16),(14,13)),((11,(12,(8,(4,(5,(7,2)))))),(10,(9,((27,6),(15,3))))))),1);
   tree tree_1623 [p = 0.000, P = 0.069] = [&W 0.000037] ((35,(((30,(33,29)),((28,(32,24)),(26,(((34,31),25),23)))),20)),(((22,21),19),((((18,17),16),(14,13)),((11,(12,(8,(4,(5,(7,2)))))),(10,(9,((27,6),(15,3))))))),1);
   tree tree_1624 [p = 0.000, P = 0.069] = [&W 0.000037] ((((30,(33,29)),(((31,(32,28)),24),(34,(26,(25,23))))),(35,20)),(((22,21),19),((((18,17),16),(14,13)),((11,(12,(8,(4,(5,(7,2)))))),(10,(9,((27,6),(15,3))))))),1);
   tree tree_1625 [p = 0.000, P = 0.069] = [&W 0.000037] ((((33,((34,30),29)),(((32,31),28),(26,(24,(25,23))))),(35,20)),(((22,21),19),(((27,((18,17),16)),(14,13)),((11,(12,(8,(4,(5,(7,2)))))),(10,(9,(6,(15,3))))))),1);
   tree tree_1626 [p = 0.000, P = 0.069] = [&W 0.000037] (((35,27),((33,(24,((34,(((32,30),(29,28)),(31,(26,25)))),23))),20)),(((22,21),19),((((18,17),16),(14,13)),((11,(12,(8,(4,(5,(7,2)))))),(10,(9,(6,(15,3))))))),1);
   tree tree_1627 [p = 0.000, P = 0.069] = [&W 0.000037] (((35,27),(((30,(33,29)),((34,24),((28,(31,(32,(26,25)))),23))),20)),(((22,21),19),((((18,17),16),(14,13)),((11,(12,(8,(4,(5,(7,2)))))),(10,(9,(6,(15,3))))))),1);
   tree tree_1628 [p = 0.000, P = 0.069] = [&W 0.000037] ((35,(((29,(30,27)),(33,(24,(34,(((32,31),(28,(26,25))),23))))),20)),(((22,21),19),((((18,17),16),(14,13)),((11,(12,(8,(4,(5,(7,2)))))),(10,(9,(6,(15,3))))))),1);
   tree tree_1629 [p = 0.000, P = 0.069] = [&W 0.000037] (((((32,31),28),(((33,(34,30)),29),(26,(24,(25,23))))),(35,20)),(((22,21),19),(((27,((18,17),16)),(14,13)),((11,(12,(8,(4,(5,(7,2)))))),(10,(9,(6,(15,3))))))),1);
   tree tree_1630 [p = 0.000, P = 0.069] = [&W 0.000037] ((35,(((34,((32,31),28)),(26,(24,(25,(33,23))))),(30,(29,20)))),(((22,21),19),(27,((((18,17),16),(14,13)),((11,(12,(8,(4,(5,(7,2)))))),(10,(9,(6,(15,3)))))))),1);
   tree tree_1631 [p = 0.000, P = 0.069] = [&W 0.000037] ((35,((((33,30),29),((34,((32,31),28)),(26,(24,(25,23))))),20)),(((22,21),19),(27,((((18,17),16),(14,13)),((11,(12,(8,(4,(5,(7,2)))))),(10,(9,(6,(15,3)))))))),1);
   tree tree_1632 [p = 0.000, P = 0.069] = [&W 0.000037] ((((30,(33,29)),((((32,31),28),24),(26,(25,(34,23))))),(35,20)),(((22,21),19),(27,((((18,17),16),(14,13)),((11,(12,(8,(4,(5,(7,2)))))),(10,(9,(6,(15,3)))))))),1);
   tree tree_1633 [p = 0.000, P = 0.069] = [&W 0.000037] ((35,(((34,24),((30,(33,29)),(((32,31),28),(26,(25,23))))),20)),(((22,21),19),(((27,((18,17),16)),(14,13)),((11,(12,(8,(4,(5,(7,2)))))),(10,(9,(6,(15,3))))))),1);
   tree tree_1634 [p = 0.000, P = 0.069] = [&W 0.000037] ((27,((((33,30),29),((34,24),(26,(25,(((32,31),28),23))))),(35,20))),(((22,21),19),((((18,17),16),(14,13)),((11,(12,(8,(4,(5,(7,2)))))),(10,(9,(6,(15,3))))))),1);
   tree tree_1635 [p = 0.000, P = 0.069] = [&W 0.000037] ((35,(((((32,31),28),24),((34,33),(26,(25,23)))),(30,(29,20)))),(((22,21),19),((27,(((18,17),16),(14,13))),((11,(12,(8,(4,(5,(7,2)))))),(10,(9,(6,(15,3))))))),1);
   tree tree_1636 [p = 0.000, P = 0.069] = [&W 0.000037] (((35,27),((((34,(33,30)),29),((((32,31),28),24),(26,(25,23)))),20)),(((22,21),19),((((18,17),16),(14,13)),((11,(12,(8,(4,(5,(7,2)))))),(10,(9,(6,(15,3))))))),1);
   tree tree_1637 [p = 0.000, P = 0.069] = [&W 0.000037] (((35,27),(((30,29),(33,((((32,31),28),(34,24)),(26,(25,23))))),20)),(((22,21),19),((((18,17),16),(14,13)),((11,(12,(8,(4,(5,(7,2)))))),(10,(9,(6,(15,3))))))),1);
   tree tree_1638 [p = 0.000, P = 0.069] = [&W 0.000037] (((35,27),(((30,(33,(34,29))),(((32,28),(31,24)),(26,(25,23)))),20)),(((22,21),19),((((18,17),16),(14,13)),((11,(12,(8,(4,(5,(7,2)))))),(10,(9,(6,(15,3))))))),1);
   tree tree_1639 [p = 0.000, P = 0.069] = [&W 0.000037] ((((30,29),(((32,31),(28,24)),(26,((34,33),(25,23))))),(35,20)),(((22,21),19),(((27,((18,17),16)),(14,13)),((11,(12,(8,(4,(5,(7,2)))))),(10,(9,(6,(15,3))))))),1);
   tree tree_1640 [p = 0.000, P = 0.069] = [&W 0.000037] ((35,(((33,(30,29)),(((34,((32,31),28)),24),(26,(25,23)))),20)),(((22,21),19),(((27,((18,17),16)),(14,13)),((11,(12,(8,(4,(5,(7,2)))))),(10,(9,(6,(15,3))))))),1);
   tree tree_1641 [p = 0.000, P = 0.069] = [&W 0.000037] (((33,((30,29),(((34,31),((32,28),24)),(26,(25,23))))),(35,20)),(((22,21),19),(((27,((18,17),16)),(14,13)),((11,(12,(8,(4,(5,(7,2)))))),(10,(9,(6,(15,3))))))),1);
   tree tree_1642 [p = 0.000, P = 0.069] = [&W 0.000037] (((34,(((33,30),29),(((32,31),(28,24)),(26,(25,23))))),(35,20)),(((22,21),19),(((27,((18,17),16)),(14,13)),((11,(12,(8,(4,(5,(7,2)))))),(10,(9,(6,(15,3))))))),1);
   tree tree_1643 [p = 0.000, P = 0.069] = [&W 0.000037] (((((33,30),29),(24,(26,(34,(((31,(32,28)),25),23))))),(35,20)),(((22,21),19),(((27,((18,17),16)),(14,13)),((11,(12,(8,(4,(5,(7,2)))))),(10,(9,(6,(15,3))))))),1);
   tree tree_1644 [p = 0.000, P = 0.069] = [&W 0.000037] ((((30,29),((33,24),(((32,31),28),(34,(26,(25,23)))))),(35,20)),(((22,21),19),(((27,((18,17),16)),(14,13)),((11,(12,(8,(4,(5,(7,2)))))),(10,(9,(6,(15,3))))))),1);
   tree tree_1645 [p = 0.000, P = 0.069] = [&W 0.000037] ((((30,(33,29)),((34,24),(26,(((32,31),28),(25,23))))),(35,20)),(((22,21),19),(((27,((18,17),16)),(14,13)),((11,(12,(8,(4,(5,(7,2)))))),(10,(9,(6,(15,3))))))),1);
   tree tree_1646 [p = 0.000, P = 0.070] = [&W 0.000037] (((((33,30),29),(((32,31),(34,28)),(24,(26,(25,23))))),(35,20)),(((22,21),19),((((18,17),16),(27,(14,13))),((11,(12,(8,(4,(5,(7,2)))))),(10,(9,(6,(15,3))))))),1);
   tree tree_1647 [p = 0.000, P = 0.070] = [&W 0.000037] (((((33,30),29),(24,(((32,(34,31)),28),(26,(25,23))))),(35,20)),(((22,21),19),(((27,((18,17),16)),(14,13)),((11,(12,(8,(4,(5,(7,2)))))),(10,(9,(6,(15,3))))))),1);
   tree tree_1648 [p = 0.000, P = 0.070] = [&W 0.000037] ((27,((34,(((29,(32,(30,28))),(31,24)),((35,33),(26,(25,23))))),20)),(((22,21),19),((((18,17),16),(14,13)),((11,(12,(8,(4,(5,(7,2)))))),(10,(9,(6,(15,3))))))),1);
   tree tree_1649 [p = 0.000, P = 0.070] = [&W 0.000037] (((33,((31,24),(32,((28,(26,25)),(30,(34,(29,23))))))),(35,20)),(((22,21),19),(((27,((18,17),16)),(14,13)),((11,(12,(8,(4,(5,(7,2)))))),(10,(9,(6,(15,3))))))),1);
   tree tree_1650 [p = 0.000, P = 0.070] = [&W 0.000037] ((27,(((((32,31),28),24),((((33,30),(34,29)),(26,25)),23)),(35,20))),(((22,21),19),((((18,17),16),(14,13)),((11,(12,(8,(4,(5,(7,2)))))),(10,(9,(6,(15,3))))))),1);
   tree tree_1651 [p = 0.000, P = 0.070] = [&W 0.000037] ((35,((((34,33),(30,29)),(24,(((32,31),28),(26,(25,23))))),20)),(((22,21),19),(27,((((18,17),16),(14,13)),((11,(12,(8,(4,(5,(7,2)))))),(10,(9,(6,(15,3)))))))),1);
   tree tree_1652 [p = 0.000, P = 0.070] = [&W 0.000037] (((35,27),(((34,(30,(33,29))),(((31,(32,28)),24),(26,(25,23)))),20)),(((22,21),19),((((18,17),16),(14,13)),((11,(12,(8,(4,(5,(7,2)))))),(10,(9,(6,(15,3))))))),1);
   tree tree_1653 [p = 0.000, P = 0.070] = [&W 0.000037] ((((34,33),(((32,31),(25,(26,(28,24)))),(30,(29,23)))),(35,20)),(((22,21),19),((((18,17),16),(14,13)),((11,(12,(8,(4,(5,(7,2)))))),(10,(9,((27,6),(15,3))))))),1);
   tree tree_1654 [p = 0.000, P = 0.070] = [&W 0.000037] ((35,(((((30,29),((32,31),28)),(25,(26,24))),(33,(34,23))),20)),(((22,21),19),((((18,17),16),(14,13)),((11,(12,(8,(4,(5,(7,2)))))),(10,(9,(6,(15,(27,3)))))))),1);
   tree tree_1655 [p = 0.000, P = 0.070] = [&W 0.000037] (((33,(((34,30),29),((25,24),(26,((31,(32,28)),23))))),(35,20)),(((22,21),19),(((27,((18,17),16)),(14,13)),((11,(12,(8,(4,(5,(7,2)))))),(10,(9,(6,(15,3))))))),1);
   tree tree_1656 [p = 0.000, P = 0.070] = [&W 0.000037] ((35,((30,29),(((25,((33,((32,31),28)),24)),(26,23)),(34,20)))),(((22,21),19),((((18,17),16),(14,13)),((11,(12,(8,(4,(5,(7,2)))))),(10,(9,((27,6),(15,3))))))),1);
   tree tree_1657 [p = 0.000, P = 0.070] = [&W 0.000037] ((((33,(30,29)),((25,(28,24)),(26,((32,31),(34,23))))),(35,20)),(((22,21),19),(27,((((18,17),16),(14,13)),((11,(12,(8,(4,(5,(7,2)))))),(10,(9,(6,(15,3)))))))),1);
   tree tree_1658 [p = 0.000, P = 0.070] = [&W 0.000037] (((35,(((33,30),29),((25,(26,24)),((34,((32,31),28)),23)))),20),(((22,21),19),((((18,17),16),(14,13)),((11,(12,(8,(4,(5,(7,2)))))),(10,(9,((27,6),(15,3))))))),1);
   tree tree_1659 [p = 0.000, P = 0.070] = [&W 0.000037] (((33,(((29,(30,28)),(32,(31,24))),(34,(26,(25,23))))),(35,20)),(((22,21),19),((((18,17),16),(27,(14,13))),((11,(12,(8,(4,(5,(7,2)))))),(10,(9,(6,(15,3))))))),1);
   tree tree_1660 [p = 0.000, P = 0.070] = [&W 0.000037] ((((33,(30,(34,29))),(((32,28),(31,24)),(26,(25,23)))),(35,20)),(((22,21),19),((((18,17),16),(27,(14,13))),((11,(12,(8,(4,(5,(7,2)))))),(10,(9,(6,(15,3))))))),1);
   tree tree_1661 [p = 0.000, P = 0.070] = [&W 0.000037] ((((30,29),(33,((34,((32,31),(28,24))),(26,(25,23))))),(35,20)),(((22,21),19),((((18,17),16),(14,13)),((11,(12,(8,(4,(5,(7,2)))))),(10,(9,((27,6),(15,3))))))),1);
   tree tree_1662 [p = 0.000, P = 0.070] = [&W 0.000037] (((33,((30,29),(((32,28),24),(26,((34,31),(25,23)))))),(35,20)),(((22,21),19),((((18,17),16),(14,13)),((11,(12,(8,(4,(5,(7,2)))))),(10,(9,(6,(27,(15,3)))))))),1);
   tree tree_1663 [p = 0.000, P = 0.070] = [&W 0.000037] ((35,((24,(((32,31),28),(26,((34,33),(25,23))))),((30,29),20))),(((22,21),19),((((18,17),16),(27,(14,13))),((11,(12,(8,(4,(5,(7,2)))))),(10,(9,(6,(15,3))))))),1);
   tree tree_1664 [p = 0.000, P = 0.070] = [&W 0.000037] (((((33,30),29),((34,((32,31),(28,24))),(26,(25,23)))),(35,20)),(((22,21),19),((((18,17),16),(27,(14,13))),((11,(12,(8,(4,(5,(7,2)))))),(10,(9,(6,(15,3))))))),1);
   tree tree_1665 [p = 0.000, P = 0.070] = [&W 0.000037] ((((33,(34,(30,29))),((31,(32,(28,24))),(26,(25,23)))),(35,20)),(((22,21),19),(27,((((18,17),16),(14,13)),((11,(12,(8,(4,(5,(7,2)))))),(10,(9,(6,(15,3)))))))),1);
   tree tree_1666 [p = 0.000, P = 0.070] = [&W 0.000037] ((((30,(33,29)),(34,(((32,31),28),(24,(26,(25,23)))))),(35,20)),(((22,21),19),((((18,17),16),(14,13)),(27,((11,(12,(8,(4,(5,(7,2)))))),(10,(9,(6,(15,3)))))))),1);
   tree tree_1667 [p = 0.000, P = 0.070] = [&W 0.000037] ((((30,(33,29)),(24,(34,(26,(25,(((32,31),28),23)))))),(35,20)),(((22,21),19),(27,((((18,17),16),(14,13)),((11,(12,(8,(4,(5,(7,2)))))),(10,(9,(6,(15,3)))))))),1);
   tree tree_1668 [p = 0.000, P = 0.070] = [&W 0.000037] ((((30,(33,29)),(24,(26,(25,((34,((32,31),28)),23))))),(35,20)),(((22,21),19),(27,((((18,17),16),(14,13)),((11,(12,(8,(4,(5,(7,2)))))),(10,(9,(6,(15,3)))))))),1);
   tree tree_1669 [p = 0.000, P = 0.070] = [&W 0.000037] (((((33,30),29),(((32,31),28),((34,24),(26,(25,23))))),(35,20)),(((22,21),19),(27,((((18,17),16),(14,13)),((11,(12,(8,(4,(5,(7,2)))))),(10,(9,(6,(15,3)))))))),1);
   tree tree_1670 [p = 0.000, P = 0.070] = [&W 0.000037] (((((33,30),29),(24,((34,((32,31),28)),(26,(25,23))))),(35,20)),(((22,21),19),(27,((((18,17),16),(14,13)),((11,(12,(8,(4,(5,(7,2)))))),(10,(9,(6,(15,3)))))))),1);
   tree tree_1671 [p = 0.000, P = 0.070] = [&W 0.000037] (((34,((33,(30,29)),(((32,31),28),(24,(26,(25,23)))))),(35,20)),(((22,21),19),((((18,17),16),(14,13)),((11,(12,(8,(4,(5,(7,2)))))),(10,(9,((27,6),(15,3))))))),1);
   tree tree_1672 [p = 0.000, P = 0.070] = [&W 0.000037] ((35,((((33,30),29),(24,(34,(((32,31),28),(26,(25,23)))))),20)),(((22,21),19),((27,(((18,17),16),(14,13))),((11,(12,(8,(4,(5,(7,2)))))),(10,(9,(6,(15,3))))))),1);
   tree tree_1673 [p = 0.000, P = 0.071] = [&W 0.000037] ((((30,(33,(34,29))),(((32,28),(31,24)),(26,(25,23)))),(35,20)),(((22,21),19),(((27,((18,17),16)),(14,13)),((11,(12,(8,(4,(5,(7,2)))))),(10,(9,(6,(15,3))))))),1);
   tree tree_1674 [p = 0.000, P = 0.071] = [&W 0.000037] ((((30,(33,29)),(((34,(31,(32,28))),24),(26,(25,23)))),(35,20)),(((22,21),19),(((27,((18,17),16)),(14,13)),((11,(12,(8,(4,(5,(7,2)))))),(10,(9,(6,(15,3))))))),1);
   tree tree_1675 [p = 0.000, P = 0.071] = [&W 0.000037] (((33,((31,(28,(32,24))),((30,29),(34,(26,(25,23)))))),(35,20)),(((22,21),19),((27,(((18,17),16),(14,13))),((11,(12,(8,(4,(5,(7,2)))))),(10,(9,(6,(15,3))))))),1);
   tree tree_1676 [p = 0.000, P = 0.071] = [&W 0.000037] ((((30,29),((((32,31),28),24),(26,(25,(34,(33,23)))))),(35,20)),(((22,21),19),(((27,((18,17),16)),(14,13)),((11,(12,(8,(4,(5,(7,2)))))),(10,(9,(6,(15,3))))))),1);
   tree tree_1677 [p = 0.000, P = 0.071] = [&W 0.000037] ((35,(((30,(33,29)),((((32,31),28),(34,24)),(26,(25,23)))),20)),(((22,21),19),(((27,((18,17),16)),(14,13)),((11,(12,(8,(4,(5,(7,2)))))),(10,(9,(6,(15,3))))))),1);
   tree tree_1678 [p = 0.000, P = 0.071] = [&W 0.000037] (((33,((30,29),((34,24),(26,((((32,31),28),25),23))))),(35,20)),(((22,21),19),((27,(((18,17),16),(14,13))),((11,(12,(8,(4,(5,(7,2)))))),(10,(9,(6,(15,3))))))),1);
   tree tree_1679 [p = 0.000, P = 0.071] = [&W 0.000037] ((35,(((34,(30,(33,29))),(((32,31),(28,24)),(26,(25,23)))),20)),(((22,21),19),((27,(((18,17),16),(14,13))),((11,(12,(8,(4,(5,(7,2)))))),(10,(9,(6,(15,3))))))),1);
   tree tree_1680 [p = 0.000, P = 0.071] = [&W 0.000037] ((((((32,31),(30,(29,28))),(33,(34,24))),(26,(25,23))),(35,20)),(((22,21),19),((27,(((18,17),16),(14,13))),((11,(12,(8,(4,(5,(7,2)))))),(10,(9,(6,(15,3))))))),1);
   tree tree_1681 [p = 0.000, P = 0.071] = [&W 0.000037] ((((30,(33,29)),((34,24),(((32,31),28),(26,(25,23))))),(35,20)),(((22,21),19),((((18,17),16),(14,13)),((11,(12,(8,(4,(5,(7,2)))))),(10,(9,(6,(27,(15,3)))))))),1);
   tree tree_1682 [p = 0.000, P = 0.071] = [&W 0.000037] (((33,(((32,31),(28,24)),(((34,30),29),(26,(25,23))))),(35,20)),(((22,21),19),((27,(((18,17),16),(14,13))),((11,(12,(8,(4,(5,(7,2)))))),(10,(9,(6,(15,3))))))),1);
   tree tree_1683 [p = 0.000, P = 0.071] = [&W 0.000037] (((((33,30),29),((28,(32,24)),(((34,31),26),(25,23)))),(35,20)),(((22,21),19),((27,(((18,17),16),(14,13))),((11,(12,(8,(4,(5,(7,2)))))),(10,(9,(6,(15,3))))))),1);
   tree tree_1684 [p = 0.000, P = 0.071] = [&W 0.000037] ((((33,(30,29)),(34,((((32,31),28),24),(26,(25,23))))),(35,20)),(((22,21),19),((27,(((18,17),16),(14,13))),((11,(12,(8,(4,(5,(7,2)))))),(10,(9,(6,(15,3))))))),1);
   tree tree_1685 [p = 0.000, P = 0.071] = [&W 0.000037] ((27,(35,(((34,(28,(31,(32,24)))),((33,(26,25)),(29,(30,23)))),20))),(((22,21),19),((((18,17),16),(14,13)),((11,(12,(8,(4,(5,(7,2)))))),(10,(9,(6,(15,3))))))),1);
   tree tree_1686 [p = 0.000, P = 0.071] = [&W 0.000037] (((35,27),(((34,((32,31),(28,24))),((26,25),(33,23))),(30,(29,20)))),(((22,21),19),((((18,17),16),(14,13)),((11,(12,(8,(4,(5,(7,2)))))),(10,(9,(6,(15,3))))))),1);
   tree tree_1687 [p = 0.000, P = 0.071] = [&W 0.000037] ((27,(35,((((32,31),(28,24)),((33,(26,25)),23)),((30,29),(34,20))))),(((22,21),19),((((18,17),16),(14,13)),((11,(12,(8,(4,(5,(7,2)))))),(10,(9,(6,(15,3))))))),1);
   tree tree_1688 [p = 0.000, P = 0.071] = [&W 0.000037] (((35,27),(((33,24),((34,(26,25)),(((32,31),28),23))),(30,(29,20)))),(((22,21),19),((((18,17),16),(14,13)),((11,(12,(8,(4,(5,(7,2)))))),(10,(9,(6,(15,3))))))),1);
   tree tree_1689 [p = 0.000, P = 0.071] = [&W 0.000037] (((35,27),(((28,((32,31),24)),(((33,26),25),((34,29),(30,23)))),20)),(((22,21),19),((((18,17),16),(14,13)),((11,(12,(8,(4,(5,(7,2)))))),(10,(9,(6,(15,3))))))),1);
   tree tree_1690 [p = 0.000, P = 0.071] = [&W 0.000037] (((35,27),((33,((28,(31,(32,24))),((26,25),((34,29),(30,23))))),20)),(((22,21),19),((((18,17),16),(14,13)),((11,(12,(8,(4,(5,(7,2)))))),(10,(9,(6,(15,3))))))),1);
   tree tree_1691 [p = 0.000, P = 0.071] = [&W 0.000037] ((35,(27,(((33,(((32,31),28),(34,24))),((26,25),23)),(30,(29,20))))),(((22,21),19),((((18,17),16),(14,13)),((11,(12,(8,(4,(5,(7,2)))))),(10,(9,(6,(15,3))))))),1);
   tree tree_1692 [p = 0.000, P = 0.071] = [&W 0.000037] (((35,27),((((34,33),(((32,31),28),24)),((26,25),23)),((30,29),20))),(((22,21),19),((((18,17),16),(14,13)),((11,(12,(8,(4,(5,(7,2)))))),(10,(9,(6,(15,3))))))),1);
   tree tree_1693 [p = 0.000, P = 0.071] = [&W 0.000037] (27,(((33,((30,29),((34,24),(31,(((32,28),(26,25)),23))))),(35,20)),(((22,21),19),((((18,17),16),(14,13)),((11,(12,(8,(4,(5,(7,2)))))),(10,(9,(6,(15,3)))))))),1);
   tree tree_1694 [p = 0.000, P = 0.071] = [&W 0.000037] (27,((35,(((30,(33,29)),((34,24),((28,((32,31),(26,25))),23))),20)),(((22,21),19),((((18,17),16),(14,13)),((11,(12,(8,(4,(5,(7,2)))))),(10,(9,(6,(15,3)))))))),1);
   tree tree_1695 [p = 0.000, P = 0.071] = [&W 0.000037] ((27,(((30,(33,29)),(24,((26,((34,31),25)),((32,28),23)))),(35,20))),(((22,21),19),((((18,17),16),(14,13)),((11,(12,(8,(4,(5,(7,2)))))),(10,(9,(6,(15,3))))))),1);
   tree tree_1696 [p = 0.000, P = 0.071] = [&W 0.000037] (((35,27),((24,((30,29),(33,((26,25),(((32,31),28),(34,23)))))),20)),(((22,21),19),((((18,17),16),(14,13)),((11,(12,(8,(4,(5,(7,2)))))),(10,(9,(6,(15,3))))))),1);
   tree tree_1697 [p = 0.000, P = 0.071] = [&W 0.000037] (((35,27),((33,((((32,31),28),(34,24)),((26,25),23))),((30,29),20))),(((22,21),19),((((18,17),16),(14,13)),((11,(12,(8,(4,(5,(7,2)))))),(10,(9,(6,(15,3))))))),1);
   tree tree_1698 [p = 0.000, P = 0.071] = [&W 0.000037] ((27,((34,(((32,31),(28,24)),((33,(26,25)),(29,(30,23))))),(35,20))),(((22,21),19),((((18,17),16),(14,13)),((11,(12,(8,(4,(5,(7,2)))))),(10,(9,(6,(15,3))))))),1);
   tree tree_1699 [p = 0.000, P = 0.071] = [&W 0.000037] (((35,27),((((34,31),(28,(32,24))),((26,25),((30,(33,29)),23))),20)),(((22,21),19),((((18,17),16),(14,13)),((11,(12,(8,(4,(5,(7,2)))))),(10,(9,(6,(15,3))))))),1);
   tree tree_1700 [p = 0.000, P = 0.072] = [&W 0.000037] ((27,(35,((((32,31),(28,24)),((26,25),((30,(33,29)),23))),(34,20)))),(((22,21),19),((((18,17),16),(14,13)),((11,(12,(8,(4,(5,(7,2)))))),(10,(9,(6,(15,3))))))),1);
   tree tree_1701 [p = 0.000, P = 0.072] = [&W 0.000037] (((35,27),((34,(((33,30),29),(((31,(32,28)),24),((26,25),23)))),20)),(((22,21),19),((((18,17),16),(14,13)),((11,(12,(8,(4,(5,(7,2)))))),(10,(9,(6,(15,3))))))),1);
   tree tree_1702 [p = 0.000, P = 0.072] = [&W 0.000037] ((27,(((30,(33,(34,29))),((28,((32,31),24)),((26,25),23))),(35,20))),(((22,21),19),((((18,17),16),(14,13)),((11,(12,(8,(4,(5,(7,2)))))),(10,(9,(6,(15,3))))))),1);
   tree tree_1703 [p = 0.000, P = 0.072] = [&W 0.000037] ((27,(35,((((32,31),(28,24)),((34,(26,25)),((33,30),(29,23)))),20))),(((22,21),19),((((18,17),16),(14,13)),((11,(12,(8,(4,(5,(7,2)))))),(10,(9,(6,(15,3))))))),1);
   tree tree_1704 [p = 0.000, P = 0.072] = [&W 0.000037] (((35,27),((((32,31),(28,24)),((26,25),(((34,33),(30,29)),23))),20)),(((22,21),19),((((18,17),16),(14,13)),((11,(12,(8,(4,(5,(7,2)))))),(10,(9,(6,(15,3))))))),1);
   tree tree_1705 [p = 0.000, P = 0.072] = [&W 0.000037] ((27,(35,((((32,31),(28,24)),((34,(26,(33,25))),((30,29),23))),20))),(((22,21),19),((((18,17),16),(14,13)),((11,(12,(8,(4,(5,(7,2)))))),(10,(9,(6,(15,3))))))),1);
   tree tree_1706 [p = 0.000, P = 0.072] = [&W 0.000037] ((35,(27,(((28,((32,31),24)),((34,(33,(26,25))),((30,29),23))),20))),(((22,21),19),((((18,17),16),(14,13)),((11,(12,(8,(4,(5,(7,2)))))),(10,(9,(6,(15,3))))))),1);
   tree tree_1707 [p = 0.000, P = 0.072] = [&W 0.000037] (((35,27),(((((32,31),28),24),(((34,33),(26,25)),((30,29),23))),20)),(((22,21),19),((((18,17),16),(14,13)),((11,(12,(8,(4,(5,(7,2)))))),(10,(9,(6,(15,3))))))),1);
   tree tree_1708 [p = 0.000, P = 0.072] = [&W 0.000037] ((27,((((34,33),((32,31),(28,24))),((26,25),((30,29),23))),(35,20))),(((22,21),19),((((18,17),16),(14,13)),((11,(12,(8,(4,(5,(7,2)))))),(10,(9,(6,(15,3))))))),1);
   tree tree_1709 [p = 0.000, P = 0.072] = [&W 0.000037] (((35,27),(((28,(31,(32,24))),((30,(34,(26,25))),(33,(29,23)))),20)),(((22,21),19),((((18,17),16),(14,13)),((11,(12,(8,(4,(5,(7,2)))))),(10,(9,(6,(15,3))))))),1);
   tree tree_1710 [p = 0.000, P = 0.072] = [&W 0.000037] ((27,((35,((31,(28,(32,24))),((26,25),(((33,30),(34,29)),23)))),20)),(((22,21),19),((((18,17),16),(14,13)),((11,(12,(8,(4,(5,(7,2)))))),(10,(9,(6,(15,3))))))),1);
   tree tree_1711 [p = 0.000, P = 0.072] = [&W 0.000037] (27,((((30,29),((((32,31),28),(34,24)),(33,((26,25),23)))),(35,20)),(((22,21),19),((((18,17),16),(14,13)),((11,(12,(8,(4,(5,(7,2)))))),(10,(9,(6,(15,3)))))))),1);
   tree tree_1712 [p = 0.000, P = 0.072] = [&W 0.000037] (27,((((34,(30,(33,29))),((((32,31),28),24),((26,25),23))),(35,20)),(((22,21),19),((((18,17),16),(14,13)),((11,(12,(8,(4,(5,(7,2)))))),(10,(9,(6,(15,3)))))))),1);
   tree tree_1713 [p = 0.000, P = 0.072] = [&W 0.000037] (27,((((30,29),((34,33),((((32,31),28),24),((26,25),23)))),(35,20)),(((22,21),19),((((18,17),16),(14,13)),((11,(12,(8,(4,(5,(7,2)))))),(10,(9,(6,(15,3)))))))),1);
   tree tree_1714 [p = 0.000, P = 0.072] = [&W 0.000037] (27,(((((34,33),(30,29)),(((32,31),(28,24)),((26,25),23))),(35,20)),(((22,21),19),((((18,17),16),(14,13)),((11,(12,(8,(4,(5,(7,2)))))),(10,(9,(6,(15,3)))))))),1);
   tree tree_1715 [p = 0.000, P = 0.072] = [&W 0.000037] (27,((((((32,31),28),24),((30,(33,29)),((34,(26,25)),23))),(35,20)),(((22,21),19),((((18,17),16),(14,13)),((11,(12,(8,(4,(5,(7,2)))))),(10,(9,(6,(15,3)))))))),1);
   tree tree_1716 [p = 0.000, P = 0.072] = [&W 0.000037] (((33,(24,((34,(30,29)),(((32,31),28),((26,25),23))))),(35,20)),(27,(((22,21),19),((((18,17),16),(14,13)),((11,(12,(8,(4,(5,(7,2)))))),(10,(9,(6,(15,3)))))))),1);
   tree tree_1717 [p = 0.000, P = 0.072] = [&W 0.000037] (27,((35,((34,(((32,31),(28,24)),((26,25),(((33,30),29),23)))),20)),(((22,21),19),((((18,17),16),(14,13)),((11,(12,(8,(4,(5,(7,2)))))),(10,(9,(6,(15,3)))))))),1);
   tree tree_1718 [p = 0.000, P = 0.072] = [&W 0.000037] (27,((((30,(33,29)),(24,((26,25),(34,(((32,31),28),23))))),(35,20)),(((22,21),19),((((18,17),16),(14,13)),((11,(12,(8,(4,(5,(7,2)))))),(10,(9,(6,(15,3)))))))),1);
   tree tree_1719 [p = 0.000, P = 0.072] = [&W 0.000037] (((35,(34,((30,(33,29)),(24,(((32,31),28),((26,25),23)))))),20),(27,(((22,21),19),((((18,17),16),(14,13)),((11,(12,(8,(4,(5,(7,2)))))),(10,(9,(6,(15,3)))))))),1);
   tree tree_1720 [p = 0.000, P = 0.072] = [&W 0.000037] ((((34,33),((30,29),(((32,31),(28,24)),((26,25),23)))),(35,20)),(27,(((22,21),19),((((18,17),16),(14,13)),((11,(12,(8,(4,(5,(7,2)))))),(10,(9,(6,(15,3)))))))),1);
   tree tree_1721 [p = 0.000, P = 0.072] = [&W 0.000037] (27,(((34,(((32,31),(28,24)),((33,(26,25)),((30,29),23)))),(35,20)),(((22,21),19),((((18,17),16),(14,13)),((11,(12,(8,(4,(5,(7,2)))))),(10,(9,(6,(15,3)))))))),1);
   tree tree_1722 [p = 0.000, P = 0.072] = [&W 0.000037] (27,((((((32,31),28),(34,24)),((26,25),(((33,30),29),23))),(35,20)),(((22,21),19),((((18,17),16),(14,13)),((11,(12,(8,(4,(5,(7,2)))))),(10,(9,(6,(15,3)))))))),1);
   tree tree_1723 [p = 0.000, P = 0.072] = [&W 0.000037] (27,(((35,((((32,31),28),(34,24)),((33,(26,25)),((30,29),23)))),20),(((22,21),19),((((18,17),16),(14,13)),((11,(12,(8,(4,(5,(7,2)))))),(10,(9,(6,(15,3)))))))),1);
   tree tree_1724 [p = 0.000, P = 0.072] = [&W 0.000037] (27,(((34,(((31,29),((32,30),28)),(24,((33,(26,25)),23)))),(35,20)),(((22,21),19),((((18,17),16),(14,13)),((11,(12,(8,(4,(5,(7,2)))))),(10,(9,(6,(15,3)))))))),1);
   tree tree_1725 [p = 0.000, P = 0.072] = [&W 0.000037] ((35,((24,((30,(33,29)),((34,(((32,31),28),(26,25))),23))),20)),(((22,21),19),(((27,((18,17),16)),(14,13)),((11,(12,(8,(4,(5,(7,2)))))),(10,(9,(6,(15,3))))))),1);
   tree tree_1726 [p = 0.000, P = 0.072] = [&W 0.000037] (27,((35,(((((34,30),29),(31,(28,(32,24)))),((33,(26,25)),23)),20)),(((22,21),19),((((18,17),16),(14,13)),((11,(12,(8,(4,(5,(7,2)))))),(10,(9,(6,(15,3)))))))),1);
   tree tree_1727 [p = 0.000, P = 0.073] = [&W 0.000037] ((((30,(33,29)),((34,((32,31),(28,24))),((26,25),23))),(35,20)),((27,((22,21),19)),((((18,17),16),(14,13)),((11,(12,(8,(4,(5,(7,2)))))),(10,(9,(6,(15,3))))))),1);
   tree tree_1728 [p = 0.000, P = 0.073] = [&W 0.000037] (27,(((35,(33,((31,(34,24)),(((30,(29,28)),(32,(26,25))),23)))),20),(((22,21),19),((((18,17),16),(14,13)),((11,(12,(8,(4,(5,(7,2)))))),(10,(9,(6,(15,3)))))))),1);
   tree tree_1729 [p = 0.000, P = 0.073] = [&W 0.000037] (27,((35,((((32,31),28),((34,24),((33,(26,25)),(29,(30,23))))),20)),(((22,21),19),((((18,17),16),(14,13)),((11,(12,(8,(4,(5,(7,2)))))),(10,(9,(6,(15,3)))))))),1);
   tree tree_1730 [p = 0.000, P = 0.073] = [&W 0.000037] (27,(((((30,29),((32,31),(28,24))),((26,(33,25)),23)),(35,(34,20))),(((22,21),19),((((18,17),16),(14,13)),((11,(12,(8,(4,(5,(7,2)))))),(10,(9,(6,(15,3)))))))),1);
   tree tree_1731 [p = 0.000, P = 0.073] = [&W 0.000037] (27,((35,((((30,(33,29)),(34,(((32,31),28),24))),((26,25),23)),20)),(((22,21),19),((((18,17),16),(14,13)),((11,(12,(8,(4,(5,(7,2)))))),(10,(9,(6,(15,3)))))))),1);
   tree tree_1732 [p = 0.000, P = 0.073] = [&W 0.000037] (27,((((34,(30,29)),(((32,31),(28,24)),((26,25),(33,23)))),20),(35,(((22,21),19),((((18,17),16),(14,13)),((11,(12,(8,(4,(5,(7,2)))))),(10,(9,(6,(15,3))))))))),1);
   tree tree_1733 [p = 0.000, P = 0.073] = [&W 0.000037] (27,(((34,((31,(28,(32,24))),((30,29),((33,(26,25)),23)))),(35,20)),(((22,21),19),((((18,17),16),(14,13)),((11,(12,(8,(4,(5,(7,2)))))),(10,(9,(6,(15,3)))))))),1);
   tree tree_1734 [p = 0.000, P = 0.073] = [&W 0.000037] (27,((((30,((34,29),((32,31),(28,24)))),((33,(26,25)),23)),(35,20)),(((22,21),19),((((18,17),16),(14,13)),((11,(12,(8,(4,(5,(7,2)))))),(10,(9,(6,(15,3)))))))),1);
   tree tree_1735 [p = 0.000, P = 0.073] = [&W 0.000037] (27,((35,(((30,29),((31,((32,28),24)),((34,(33,(26,25))),23))),20)),(((22,21),19),((((18,17),16),(14,13)),((11,(12,(8,(4,(5,(7,2)))))),(10,(9,(6,(15,3)))))))),1);
   tree tree_1736 [p = 0.000, P = 0.073] = [&W 0.000037] (27,((((31,(32,(28,24))),(((34,33),(30,(29,(26,25)))),23)),(35,20)),(((22,21),19),((((18,17),16),(14,13)),((11,(12,(8,(4,(5,(7,2)))))),(10,(9,(6,(15,3)))))))),1);
   tree tree_1737 [p = 0.000, P = 0.073] = [&W 0.000037] (((35,27),(((31,(32,(28,24))),((26,25),(30,((33,29),23)))),(34,20))),(((22,21),19),((((18,17),16),(14,13)),((11,(12,(8,(4,(5,(7,2)))))),(10,(9,(6,(15,3))))))),1);
   tree tree_1738 [p = 0.000, P = 0.073] = [&W 0.000037] (((35,27),(((31,(32,(28,24))),((((34,30),(33,29)),(26,25)),23)),20)),(((22,21),19),((((18,17),16),(14,13)),((11,(12,(8,(4,(5,(7,2)))))),(10,(9,(6,(15,3))))))),1);
   tree tree_1739 [p = 0.000, P = 0.073] = [&W 0.000037] ((27,(((34,(28,((32,31),24))),(((33,30),(29,(26,25))),23)),(35,20))),(((22,21),19),((((18,17),16),(14,13)),((11,(12,(8,(4,(5,(7,2)))))),(10,(9,(6,(15,3))))))),1);
   tree tree_1740 [p = 0.000, P = 0.073] = [&W 0.000037] (((35,27),(((28,((32,31),24)),((30,(29,((34,33),(26,25)))),23)),20)),(((22,21),19),((((18,17),16),(14,13)),((11,(12,(8,(4,(5,(7,2)))))),(10,(9,(6,(15,3))))))),1);
   tree tree_1741 [p = 0.000, P = 0.073] = [&W 0.000037] ((27,((((30,(34,29)),(28,(31,(32,24)))),((33,(26,25)),23)),(35,20))),(((22,21),19),((((18,17),16),(14,13)),((11,(12,(8,(4,(5,(7,2)))))),(10,(9,(6,(15,3))))))),1);
   tree tree_1742 [p = 0.000, P = 0.073] = [&W 0.000037] (((35,27),((34,(((30,29),(31,((32,28),24))),((33,(26,25)),23))),20)),(((22,21),19),((((18,17),16),(14,13)),((11,(12,(8,(4,(5,(7,2)))))),(10,(9,(6,(15,3))))))),1);
   tree tree_1743 [p = 0.000, P = 0.073] = [&W 0.000037] ((27,(35,(((((34,30),(33,29)),(28,(31,(32,24)))),((26,25),23)),20))),(((22,21),19),((((18,17),16),(14,13)),((11,(12,(8,(4,(5,(7,2)))))),(10,(9,(6,(15,3))))))),1);
   tree tree_1744 [p = 0.000, P = 0.073] = [&W 0.000037] (((35,27),((((34,33),((32,31),(28,24))),(((30,29),(26,25)),23)),20)),(((22,21),19),((((18,17),16),(14,13)),((11,(12,(8,(4,(5,(7,2)))))),(10,(9,(6,(15,3))))))),1);
   tree tree_1745 [p = 0.000, P = 0.073] = [&W 0.000037] (((35,27),((((32,31),(28,24)),(((34,(30,29)),(26,25)),(33,23))),20)),(((22,21),19),((((18,17),16),(14,13)),((11,(12,(8,(4,(5,(7,2)))))),(10,(9,(6,(15,3))))))),1);
   tree tree_1746 [p = 0.000, P = 0.073] = [&W 0.000037] ((27,((34,(((32,31),(28,24)),(((30,(33,29)),(26,25)),23))),(35,20))),(((22,21),19),((((18,17),16),(14,13)),((11,(12,(8,(4,(5,(7,2)))))),(10,(9,(6,(15,3))))))),1);
   tree tree_1747 [p = 0.000, P = 0.073] = [&W 0.000037] (((35,27),((((33,(32,28)),24),(((30,(34,29)),(31,(26,25))),23)),20)),(((22,21),19),((((18,17),16),(14,13)),((11,(12,(8,(4,(5,(7,2)))))),(10,(9,(6,(15,3))))))),1);
   tree tree_1748 [p = 0.000, P = 0.073] = [&W 0.000037] (((35,27),((((32,31),(28,24)),((((33,(34,30)),29),(26,25)),23)),20)),(((22,21),19),((((18,17),16),(14,13)),((11,(12,(8,(4,(5,(7,2)))))),(10,(9,(6,(15,3))))))),1);
   tree tree_1749 [p = 0.000, P = 0.073] = [&W 0.000037] (((35,27),((((32,31),(28,24)),((34,((30,29),(33,(26,25)))),23)),20)),(((22,21),19),((((18,17),16),(14,13)),((11,(12,(8,(4,(5,(7,2)))))),(10,(9,(6,(15,3))))))),1);
   tree tree_1750 [p = 0.000, P = 0.073] = [&W 0.000037] ((27,((((34,31),(28,(32,24))),(((30,29),(33,(26,25))),23)),(35,20))),(((22,21),19),((((18,17),16),(14,13)),((11,(12,(8,(4,(5,(7,2)))))),(10,(9,(6,(15,3))))))),1);
   tree tree_1751 [p = 0.000, P = 0.073] = [&W 0.000037] ((27,((33,(((32,30),(29,28)),(24,(((34,31),(26,25)),23)))),(35,20))),(((22,21),19),((((18,17),16),(14,13)),((11,(12,(8,(4,(5,(7,2)))))),(10,(9,(6,(15,3))))))),1);
   tree tree_1752 [p = 0.000, P = 0.073] = [&W 0.000037] (((35,27),((((32,31),28),(34,(24,(((30,(33,29)),(26,25)),23)))),20)),(((22,21),19),((((18,17),16),(14,13)),((11,(12,(8,(4,(5,(7,2)))))),(10,(9,(6,(15,3))))))),1);
   tree tree_1753 [p = 0.000, P = 0.073] = [&W 0.000037] ((27,(35,((33,((34,24),((31,(29,((32,30),28))),((26,25),23)))),20))),(((22,21),19),((((18,17),16),(14,13)),((11,(12,(8,(4,(5,(7,2)))))),(10,(9,(6,(15,3))))))),1);
   tree tree_1754 [p = 0.000, P = 0.074] = [&W 0.000037] (((35,27),(((34,24),(33,((28,(26,((32,31),25))),23))),(29,(30,20)))),(((22,21),19),((((18,17),16),(14,13)),((11,(12,(8,(4,(5,(7,2)))))),(10,(9,(6,(15,3))))))),1);
   tree tree_1755 [p = 0.000, P = 0.074] = [&W 0.000037] (((35,27),((24,(((32,28),(((33,31),26),25)),23)),(29,((34,30),20)))),(((22,21),19),((((18,17),16),(14,13)),((11,(12,(8,(4,(5,(7,2)))))),(10,(9,(6,(15,3))))))),1);
   tree tree_1756 [p = 0.000, P = 0.074] = [&W 0.000037] (((35,27),(((33,24),((((32,31),28),(26,25)),(((34,30),29),23))),20)),(((22,21),19),((((18,17),16),(14,13)),((11,(12,(8,(4,(5,(7,2)))))),(10,(9,(6,(15,3))))))),1);
   tree tree_1757 [p = 0.000, P = 0.074] = [&W 0.000037] (((35,27),(((30,29),((34,24),((33,((32,31),28)),((26,25),23)))),20)),(((22,21),19),((((18,17),16),(14,13)),((11,(12,(8,(4,(5,(7,2)))))),(10,(9,(6,(15,3))))))),1);
   tree tree_1758 [p = 0.000, P = 0.074] = [&W 0.000037] ((27,((((32,31),28),(24,((33,(26,25)),(((34,30),29),23)))),(35,20))),(((22,21),19),((((18,17),16),(14,13)),((11,(12,(8,(4,(5,(7,2)))))),(10,(9,(6,(15,3))))))),1);
   tree tree_1759 [p = 0.000, P = 0.074] = [&W 0.000037] ((27,((((34,((33,30),29)),(31,(32,(28,24)))),((26,25),23)),(35,20))),(((22,21),19),((((18,17),16),(14,13)),((11,(12,(8,(4,(5,(7,2)))))),(10,(9,(6,(15,3))))))),1);
   tree tree_1760 [p = 0.000, P = 0.074] = [&W 0.000037] ((27,(35,(((33,24),(34,((26,(((32,31),28),25)),23))),(30,(29,20))))),(((22,21),19),((((18,17),16),(14,13)),((11,(12,(8,(4,(5,(7,2)))))),(10,(9,(6,(15,3))))))),1);
   tree tree_1761 [p = 0.000, P = 0.074] = [&W 0.000037] ((27,(((30,29),((31,(34,24)),((33,(32,28)),((26,25),23)))),(35,20))),(((22,21),19),((((18,17),16),(14,13)),((11,(12,(8,(4,(5,(7,2)))))),(10,(9,(6,(15,3))))))),1);
   tree tree_1762 [p = 0.000, P = 0.074] = [&W 0.000037] (((35,27),((((34,(33,30)),29),(((32,31),28),(24,((26,25),23)))),20)),(((22,21),19),((((18,17),16),(14,13)),((11,(12,(8,(4,(5,(7,2)))))),(10,(9,(6,(15,3))))))),1);
   tree tree_1763 [p = 0.000, P = 0.074] = [&W 0.000037] ((27,(35,((((32,31),28),(33,(24,((26,25),23)))),(34,(30,(29,20)))))),(((22,21),19),((((18,17),16),(14,13)),((11,(12,(8,(4,(5,(7,2)))))),(10,(9,(6,(15,3))))))),1);
   tree tree_1764 [p = 0.000, P = 0.074] = [&W 0.000037] ((27,(((((32,31),28),24),(((34,30),(33,29)),((26,25),23))),(35,20))),(((22,21),19),((((18,17),16),(14,13)),((11,(12,(8,(4,(5,(7,2)))))),(10,(9,(6,(15,3))))))),1);
   tree tree_1765 [p = 0.000, P = 0.074] = [&W 0.000037] (((35,27),(((((32,31),28),24),(34,((30,29),((33,(26,25)),23)))),20)),(((22,21),19),((((18,17),16),(14,13)),((11,(12,(8,(4,(5,(7,2)))))),(10,(9,(6,(15,3))))))),1);
   tree tree_1766 [p = 0.000, P = 0.074] = [&W 0.000037] (((35,27),((((32,31),(28,24)),(34,((30,(33,29)),((26,25),23)))),20)),(((22,21),19),((((18,17),16),(14,13)),((11,(12,(8,(4,(5,(7,2)))))),(10,(9,(6,(15,3))))))),1);
   tree tree_1767 [p = 0.000, P = 0.074] = [&W 0.000037] ((27,(((((32,31),28),24),((30,(33,29)),((26,(34,25)),23))),(35,20))),(((22,21),19),((((18,17),16),(14,13)),((11,(12,(8,(4,(5,(7,2)))))),(10,(9,(6,(15,3))))))),1);
   tree tree_1768 [p = 0.000, P = 0.074] = [&W 0.000037] ((27,((((32,31),(28,24)),((34,((33,30),29)),((26,25),23))),(35,20))),(((22,21),19),((((18,17),16),(14,13)),((11,(12,(8,(4,(5,(7,2)))))),(10,(9,(6,(15,3))))))),1);
   tree tree_1769 [p = 0.000, P = 0.074] = [&W 0.000037] ((27,((((32,31),(28,24)),(((33,30),(34,29)),((26,25),23))),(35,20))),(((22,21),19),((((18,17),16),(14,13)),((11,(12,(8,(4,(5,(7,2)))))),(10,(9,(6,(15,3))))))),1);
   tree tree_1770 [p = 0.000, P = 0.074] = [&W 0.000037] ((35,(27,(((((32,31),28),(34,24)),((30,29),((26,25),(33,23)))),20))),(((22,21),19),((((18,17),16),(14,13)),((11,(12,(8,(4,(5,(7,2)))))),(10,(9,(6,(15,3))))))),1);
   tree tree_1771 [p = 0.000, P = 0.074] = [&W 0.000037] (((35,27),((((34,33),(30,29)),((((32,31),28),24),((26,25),23))),20)),(((22,21),19),((((18,17),16),(14,13)),((11,(12,(8,(4,(5,(7,2)))))),(10,(9,(6,(15,3))))))),1);
   tree tree_1772 [p = 0.000, P = 0.074] = [&W 0.000037] (((35,27),(((30,29),((31,((32,28),24)),((26,25),23))),(34,(33,20)))),(((22,21),19),((((18,17),16),(14,13)),((11,(12,(8,(4,(5,(7,2)))))),(10,(9,(6,(15,3))))))),1);
   tree tree_1773 [p = 0.000, P = 0.074] = [&W 0.000037] (((35,27),((((34,30),29),((31,(28,(32,24))),(33,((26,25),23)))),20)),(((22,21),19),((((18,17),16),(14,13)),((11,(12,(8,(4,(5,(7,2)))))),(10,(9,(6,(15,3))))))),1);
   tree tree_1774 [p = 0.000, P = 0.074] = [&W 0.000037] ((35,(27,(((30,29),(((32,31),(28,24)),(34,((33,(26,25)),23)))),20))),(((22,21),19),((((18,17),16),(14,13)),((11,(12,(8,(4,(5,(7,2)))))),(10,(9,(6,(15,3))))))),1);
   tree tree_1775 [p = 0.000, P = 0.074] = [&W 0.000037] ((35,(27,((((33,30),29),((((32,31),28),(34,24)),((26,25),23))),20))),(((22,21),19),((((18,17),16),(14,13)),((11,(12,(8,(4,(5,(7,2)))))),(10,(9,(6,(15,3))))))),1);
   tree tree_1776 [p = 0.000, P = 0.074] = [&W 0.000037] ((27,((((34,(33,30)),29),((((32,31),28),24),((26,25),23))),(35,20))),(((22,21),19),((((18,17),16),(14,13)),((11,(12,(8,(4,(5,(7,2)))))),(10,(9,(6,(15,3))))))),1);
   tree tree_1777 [p = 0.000, P = 0.074] = [&W 0.000037] ((35,(27,((34,(((32,31),(28,24)),((33,(30,29)),((26,25),23)))),20))),(((22,21),19),((((18,17),16),(14,13)),((11,(12,(8,(4,(5,(7,2)))))),(10,(9,(6,(15,3))))))),1);
   tree tree_1778 [p = 0.000, P = 0.074] = [&W 0.000037] ((27,(((((32,31),28),(34,24)),(((30,29),(26,25)),(33,23))),(35,20))),(((22,21),19),((((18,17),16),(14,13)),((11,(12,(8,(4,(5,(7,2)))))),(10,(9,(6,(15,3))))))),1);
   tree tree_1779 [p = 0.000, P = 0.074] = [&W 0.000037] (((35,27),((((32,31),(28,24)),(34,((29,(26,25)),((33,30),23)))),20)),(((22,21),19),((((18,17),16),(14,13)),((11,(12,(8,(4,(5,(7,2)))))),(10,(9,(6,(15,3))))))),1);
   tree tree_1780 [p = 0.000, P = 0.074] = [&W 0.000037] (27,(((((33,30),29),(24,(((34,31),(26,((32,28),25))),23))),(35,20)),(((22,21),19),((((18,17),16),(14,13)),((11,(12,(8,(4,(5,(7,2)))))),(10,(9,(6,(15,3)))))))),1);
   tree tree_1781 [p = 0.000, P = 0.074] = [&W 0.000037] (27,((((33,(30,29)),(24,((34,(((32,31),28),(26,25))),23))),(35,20)),(((22,21),19),((((18,17),16),(14,13)),((11,(12,(8,(4,(5,(7,2)))))),(10,(9,(6,(15,3)))))))),1);
   tree tree_1782 [p = 0.000, P = 0.075] = [&W 0.000037] ((27,((33,(((32,31),(28,24)),((34,(26,25)),(30,(29,23))))),(35,20))),(((22,21),19),((((18,17),16),(14,13)),((11,(12,(8,(4,(5,(7,2)))))),(10,(9,(6,(15,3))))))),1);
   tree tree_1783 [p = 0.000, P = 0.075] = [&W 0.000037] ((27,(((34,(28,((32,31),24))),((33,((30,29),(26,25))),23)),(35,20))),(((22,21),19),((((18,17),16),(14,13)),((11,(12,(8,(4,(5,(7,2)))))),(10,(9,(6,(15,3))))))),1);
   tree tree_1784 [p = 0.000, P = 0.075] = [&W 0.000037] (((35,27),((((32,31),(28,24)),(((34,(33,30)),29),((26,25),23))),20)),(((22,21),19),((((18,17),16),(14,13)),((11,(12,(8,(4,(5,(7,2)))))),(10,(9,(6,(15,3))))))),1);
   tree tree_1785 [p = 0.000, P = 0.075] = [&W 0.000037] (((35,27),(((30,29),((34,((32,31),(28,24))),(33,((26,25),23)))),20)),(((22,21),19),((((18,17),16),(14,13)),((11,(12,(8,(4,(5,(7,2)))))),(10,(9,(6,(15,3))))))),1);
   tree tree_1786 [p = 0.000, P = 0.075] = [&W 0.000037] (((35,27),((33,(((31,(32,28)),24),((30,(34,29)),((26,25),23)))),20)),(((22,21),19),((((18,17),16),(14,13)),((11,(12,(8,(4,(5,(7,2)))))),(10,(9,(6,(15,3))))))),1);
   tree tree_1787 [p = 0.000, P = 0.075] = [&W 0.000037] (((35,27),(((33,((32,31),(28,24))),((30,(34,29)),((26,25),23))),20)),(((22,21),19),((((18,17),16),(14,13)),((11,(12,(8,(4,(5,(7,2)))))),(10,(9,(6,(15,3))))))),1);
   tree tree_1788 [p = 0.000, P = 0.075] = [&W 0.000037] ((27,(((34,((32,31),(28,24))),((33,(26,25)),(30,(29,23)))),(35,20))),(((22,21),19),((((18,17),16),(14,13)),((11,(12,(8,(4,(5,(7,2)))))),(10,(9,(6,(15,3))))))),1);
   tree tree_1789 [p = 0.000, P = 0.075] = [&W 0.000037] ((27,(35,(((34,((32,31),(28,24))),(((33,30),29),((26,25),23))),20))),(((22,21),19),((((18,17),16),(14,13)),((11,(12,(8,(4,(5,(7,2)))))),(10,(9,(6,(15,3))))))),1);
   tree tree_1790 [p = 0.000, P = 0.075] = [&W 0.000037] (((((33,30),29),(((32,31),(28,24)),(34,((26,25),23)))),(35,20)),(((22,21),19),((((18,17),16),(14,13)),((11,(12,(8,(4,(5,(7,2)))))),(10,(9,(6,((27,15),3))))))),1);
   tree tree_1791 [p = 0.000, P = 0.075] = [&W 0.000037] (((33,((26,25),(((34,30),29),((28,((32,31),24)),23)))),(35,20)),(((22,21),19),(((18,17),16),((14,13),((11,(12,(8,(4,(5,(7,2)))))),(10,(9,((27,6),(15,3)))))))),1);
   tree tree_1792 [p = 0.000, P = 0.075] = [&W 0.000037] ((35,(((26,25),((34,(30,(33,29))),(((32,31),(28,24)),23))),20)),(((22,21),19),(((18,17),16),((14,13),((11,(12,(8,(4,(5,(7,2)))))),(10,(9,((27,6),(15,3)))))))),1);
   tree tree_1793 [p = 0.000, P = 0.075] = [&W 0.000037] (((((33,30),29),((26,25),((28,(31,(32,24))),23))),(35,(34,20))),(((22,21),19),(((18,17),16),((14,13),((11,(12,(8,(4,(5,(7,2)))))),(10,(9,((27,6),(15,3)))))))),1);
   tree tree_1794 [p = 0.000, P = 0.075] = [&W 0.000037] ((35,(((34,(((33,30),29),(26,25))),((((32,31),28),24),23)),20)),(((22,21),19),(((18,17),16),((14,13),((11,(12,(8,(4,(5,(7,2)))))),(10,(9,((27,6),(15,3)))))))),1);
   tree tree_1795 [p = 0.000, P = 0.075] = [&W 0.000037] ((35,(((33,(30,29)),((26,25),(((34,((32,31),28)),24),23))),20)),(((22,21),19),(((18,17),16),((14,13),((11,(12,(8,(4,(5,(7,2)))))),(10,(9,((27,6),(15,3)))))))),1);
   tree tree_1796 [p = 0.000, P = 0.075] = [&W 0.000037] ((((33,(34,(26,25))),(((32,31),(28,24)),(29,(30,23)))),(35,20)),(((22,21),19),(((18,17),16),((14,13),((11,(12,(8,(4,(5,(7,2)))))),(10,(9,((27,6),(15,3)))))))),1);
   tree tree_1797 [p = 0.000, P = 0.075] = [&W 0.000037] (((33,((34,(26,25)),((((32,31),28),24),((30,29),23)))),(35,20)),(((22,21),19),(((18,17),16),((14,13),((11,(12,(8,(4,(5,(7,2)))))),(10,(9,((27,6),(15,3)))))))),1);
   tree tree_1798 [p = 0.000, P = 0.075] = [&W 0.000037] (((34,((26,25),(((32,31),(28,24)),((30,(33,29)),23)))),(35,20)),(((22,21),19),(((18,17),16),((14,13),((11,(12,(8,(4,(5,(7,2)))))),(10,(9,((27,6),(15,3)))))))),1);
   tree tree_1799 [p = 0.000, P = 0.075] = [&W 0.000037] (((33,((34,(26,25)),((28,(31,(32,24))),((30,29),23)))),(35,20)),(((22,21),19),(((18,17),16),((14,13),((11,(12,(8,(4,(5,(7,2)))))),(10,(9,((27,6),(15,3)))))))),1);
   tree tree_1800 [p = 0.000, P = 0.075] = [&W 0.000037] ((35,(((33,(26,25)),(((32,31),(28,24)),23)),(29,((34,30),20)))),(((22,21),19),(((18,17),16),((14,13),((11,(12,(8,(4,(5,(7,2)))))),(10,(9,((27,6),(15,3)))))))),1);
   tree tree_1801 [p = 0.000, P = 0.075] = [&W 0.000037] ((35,(((26,25),(((32,31),(28,24)),((30,(33,29)),23))),(34,20))),(((22,21),19),(((18,17),16),((14,13),((11,(12,(8,(4,(5,(7,2)))))),(10,(9,((27,6),(15,3)))))))),1);
   tree tree_1802 [p = 0.000, P = 0.075] = [&W 0.000037] (((33,((34,(26,25)),((31,(28,(32,24))),(30,(29,23))))),(35,20)),(((22,21),19),(((18,17),16),((14,13),((11,(12,(8,(4,(5,(7,2)))))),(10,(9,((27,6),(15,3)))))))),1);
   tree tree_1803 [p = 0.000, P = 0.075] = [&W 0.000037] ((((26,(33,25)),((34,(((30,29),((32,31),28)),24)),23)),(35,20)),(((22,21),19),(((18,17),16),((14,13),((11,(12,(8,(4,(5,(7,2)))))),(10,(9,((27,6),(15,3)))))))),1);
   tree tree_1804 [p = 0.000, P = 0.075] = [&W 0.000037] (((35,(33,((29,(30,(26,25))),((34,31),((28,(32,24)),23))))),20),(((22,21),19),(((18,17),16),((14,13),((11,(12,(8,(4,(5,(7,2)))))),(10,(9,((27,6),(15,3)))))))),1);
   tree tree_1805 [p = 0.000, P = 0.075] = [&W 0.000037] ((35,((((34,30),(29,(33,(26,25)))),((((32,31),28),24),23)),20)),(((22,21),19),(((18,17),16),((14,13),((11,(12,(8,(4,(5,(7,2)))))),(10,(9,((27,6),(15,3)))))))),1);
   tree tree_1806 [p = 0.000, P = 0.075] = [&W 0.000037] (((((30,(33,29)),(26,25)),(34,(((32,31),(28,24)),23))),(35,20)),(((22,21),19),(((18,17),16),((14,13),((11,(12,(8,(4,(5,(7,2)))))),(10,(9,((27,6),(15,3)))))))),1);
   tree tree_1807 [p = 0.000, P = 0.075] = [&W 0.000037] ((((30,(33,29)),((26,(34,25)),(((32,31),28),(24,23)))),(35,20)),(((22,21),19),(((18,17),16),((14,13),((11,(12,(8,(4,(5,(7,2)))))),(10,(9,((27,6),(15,3)))))))),1);
   tree tree_1808 [p = 0.000, P = 0.075] = [&W 0.000037] (((((33,30),29),((26,25),(34,(((32,31),28),(24,23))))),(35,20)),(((22,21),19),(((18,17),16),((14,13),((11,(12,(8,(4,(5,(7,2)))))),(10,(9,((27,6),(15,3)))))))),1);
   tree tree_1809 [p = 0.000, P = 0.076] = [&W 0.000037] ((((26,25),(((((34,33),30),29),(31,(28,(32,24)))),23)),(35,20)),(((22,21),19),(((18,17),16),((14,13),((11,(12,(8,(4,(5,(7,2)))))),(10,(9,((27,6),(15,3)))))))),1);
   tree tree_1810 [p = 0.000, P = 0.076] = [&W 0.000037] (((((30,(34,29)),(33,(26,25))),(((32,31),(28,24)),23)),(35,20)),(((22,21),19),(((18,17),16),((14,13),((11,(12,(8,(4,(5,(7,2)))))),(10,(9,((27,6),(15,3)))))))),1);
   tree tree_1811 [p = 0.000, P = 0.076] = [&W 0.000037] (((((34,(30,(33,29))),(26,25)),((((32,31),28),24),23)),(35,20)),(((22,21),19),(((18,17),16),((14,13),((11,(12,(8,(4,(5,(7,2)))))),(10,(9,((27,6),(15,3)))))))),1);
   tree tree_1812 [p = 0.000, P = 0.076] = [&W 0.000037] (((((30,29),(26,25)),((34,33),((((32,31),28),24),23))),(35,20)),(((22,21),19),(((18,17),16),((14,13),((11,(12,(8,(4,(5,(7,2)))))),(10,(9,((27,6),(15,3)))))))),1);
   tree tree_1813 [p = 0.000, P = 0.076] = [&W 0.000037] (((33,(((30,29),(26,25)),(((34,((32,31),28)),24),23))),(35,20)),(((22,21),19),(((18,17),16),((14,13),((11,(12,(8,(4,(5,(7,2)))))),(10,(9,((27,6),(15,3)))))))),1);
   tree tree_1814 [p = 0.000, P = 0.076] = [&W 0.000037] ((((30,(33,29)),((26,25),((((32,31),28),(34,24)),23))),(35,20)),(((22,21),19),(((18,17),16),((14,13),((11,(12,(8,(4,(5,(7,2)))))),(10,(9,((27,6),(15,3)))))))),1);
   tree tree_1815 [p = 0.000, P = 0.076] = [&W 0.000037] ((35,(((33,(((34,30),29),(26,25))),((((32,31),28),24),23)),20)),(((22,21),19),(((18,17),16),((14,13),((11,(12,(8,(4,(5,(7,2)))))),(10,(9,((27,6),(15,3)))))))),1);
   tree tree_1816 [p = 0.000, P = 0.076] = [&W 0.000037] (((((30,29),(33,(26,25))),(((32,28),((34,31),24)),23)),(35,20)),(((22,21),19),(((18,17),16),((14,13),((11,(12,(8,(4,(5,(7,2)))))),(10,(9,((27,6),(15,3)))))))),1);
   tree tree_1817 [p = 0.000, P = 0.076] = [&W 0.000037] (((33,(34,((((32,31),28),(26,(25,24))),(30,(29,23))))),(35,20)),(((22,21),19),((27,((18,17),16)),((14,13),((11,(12,(8,(4,(5,(7,2)))))),(10,(9,(6,(15,3)))))))),1);
[truncated: 5,543,565 more chars]
