# Supplementary material for: Deep mining reveals the diversity of endogenous viral elements in vertebrate genomes
Source: Nat Microbiol. 2024 Oct 22;9(11):3013–24. doi: 10.1038/s41564-024-01825-4 (PMC11521997; doi:10.1038/s41564-024-01825-4)
Supplement: Supplementary file 5 — RdRp tree files (Fig. 2a), Astyanax mexicanus structural modelling files (Fig. 2b) and NP tree files (Fig. 2c). [file 41564_2024_1825_MOESM5_ESM.zip › Source_Data_Figure_2/NP_tree/nucleoprotein.nex]

#NEXUS

BEGIN TAXA;
	DIMENSIONS ntax=12;
	TAXLABELS  Amexicanus3 Amexicanus4 Bat_paramyxovirus Achimota_pararubulavirus_3 Achimota_virus_2 Peste_des_petits_ruminants_virus Measles_morbillivirus Rinderpest_morbillivirus Mojiang_virus Wenzhou_Apodemus_agrarius_henipavirus_1 Langya_virus Sunshine_Coast_virus;
END;

BEGIN CHARACTERS;
	DIMENSIONS nchar=401;
	FORMAT datatype=Protein gap=-;
	MATRIX
	Amexicanus3	------------------------------------------------------------------------------------------------DIVV------------------------------------------GNNTIFEN----GVELGAAEGLSEALRTVISHIIMIASKCITSPAVCIDNARKRMEAMCIANPVEEEWFVQDETAEFISKTIKQNIIIRRVIVELVEAAMVQEHNTNALFAAVSHAGNHPRGAGPTGSVMVCNFVVAAKAPILVKPAYRSEVETLRGLLNVYSKLGPVAPYIKFLGHPKAGLFSPAAFPELHAFALGYATAAHATMAGYALDESIIARPSYHTGRAFANRGGGAPTQALLEEFGIAPEEVRFYDETVAN
	Amexicanus4	------------------------------------------------------------------------------------------------DIVV------------------------------------------GNNTIFEN----GIELGAAEGLSEALRTVISHIIMIASKCITSPTVCIDNARKRMEAMCIANPVEEEWFVQDETAEFISKAIKQNIIIRRIIVELVEAAMVQEHNTNALFAAVSHAGNYLRGAGLTGFVMVCNFVVAAKAPILVKPAYRSEVETLRGLLNVYSKLGPVAPYIKFLGHPRAGLFSPAAFPELHAFALGYATAAHATMAGYALDESIIARPSYHTGRAFANRGGGAPTQALLEEFGIAPEEVRFYDETVAN
	Bat_paramyxovirus	-MASVFKTFEQFTLDQEQHDRGNEFETPPETLQSQIRVFILNTTDPQIRYELMNFCLRLVVSQSAKTSTKHGAILTMLSLPTAMMKNHIKIADRSPDAHIERIEVDGFEQGTYRLIPNPRTPLAAGEITAYAIMAEDLPDSINGDTVFINAAVEHAPCDEMEQFLEAIYSVLLQLWVMVCKCMTAYDQPTGSDERRLAKYQQQGRLHPKYMLQDEVRRILQKCIRDSLVVRQFLTSELQTARRQGSITSKYYAMVGDIGKYIENAGMSAFFMTARHALGTKWPPLALACFSGELVKFRSLMLLYKKLGEKARFMALLEMPEMMEFAPANYPLLFSYAMGVGSVLDPQLRNYNFGRSFFSAAYFQLGVETANRQQGAVDKHMAEELGLTAEEKRDMAESLAK
	Achimota_pararubulavirus_3	-MSSVFKAFEQFTLDQEQHERGNELEVPPETLQTTIKVFILNTQNPRVRYQMANFCLRLIASNSSRISQKNGALLTLLSLPTAMMQNHIRIADRSPDSIIERIEIEGFEQGTYRLRPNARTPMTQGELIALEEIAADLPDTINNDTPYLNPQTEGDDCDEMEKFLNAIYSILVQIWVTVCKCMTAYDQPTGSDERRLAKYQQQGRLEQKYLLQNEVRRIIQRCIRDSLTVRQFLTCELQTARRQGPITSRYYAMVGDIGKYIENAGMSAFFMTTRYALGTKWPPLALAAFSGELVKLKSLMLLYRKLGERARFMALLEMQEMMEFAPASYPLTFSYAMGIGSVQDPQMRNYNFARPFLNAAYFQLGVETANRQQGAVDKTMAEELGLTEAEKREMSATLTR
	Achimota_virus_2	-MSSVFRAFEQFTLEQEQHERGSDLEVPPETLQTTIKVFILNTPNPQIRYQMMNFCLRIIASSSSRIAQKNGALLTLLSLPTAMMQNHIRIADRSPDSIIERIEIEGFEQGTYRLRPNARTPMTNGEITALEQMAEDLPEGIANDTPYINPNIEGDDCDEMEKFLNAIYSVLVQVWITVCKCMTAYDQPTGSDERRLAKYQQQGRLDQKYVLQNEIRRIIQKCIRDSLTVRQFLTFELQTARKQGPITSRYYAMVGDIGKYIENAGMSAFFMTTRFALGTKWPPLALAAFSGELIKLKSLMMLYRRLGERARFMALLEMQEMMEFAPANYPLTYSYAMGIGSVQDPQMRNYNFARTFLNAAYFQLGVETANRQQGSVDKGMAEELGLSEADKREMSATLTR
	Peste_des_petits_ruminants_virus	-MATLLKSLALFKKNRDKAPTASGSGGAIRGIKNVIIVPIPGDSSIITRSRLLDRLVRLAGDPDINGSKLTGVMISMLSLFVESPGQLIQRITDDPDVSIRLVEVVQSTRSQSGLTFASRGADLDNEADMYFATEGPSSGSRKRINWFENREIIDIEVQDAEGFNMLLASILAQVWILLAKAVTAPDTAADSELRRWVKYTQQRRVIGEFRFDKGWLDAVRNRIAEDLSLRRFMVSLILDIKRTPGNKPRIAEMICDIDNYIVEAGLASFILTIKFGIETMYPALGLHEFAGELSTIESLMNLYQQLGEVAPYMVILENSVQNKFSAGAYPLLWSYAMGVGVELENSMGGLNFGRSYFDPAYFRLGQEMVRRSAGKVSSAIAAELGITAEEVKLVSEIASQ
	Measles_morbillivirus	-MATLLRSLALFKRNKDKPPITSGSGGAIRGIKHIIIVPIPGDSSITTRSRLLDRLVRLIGNPDVSGPKLTGALIGILSLFVESPGQLIQRITDDPDVSIRLLEVVQSDQSQSGLTFASRGTNMEDEADQYFSHDDPSSGDQSRFGWFENKEISDIEVQDPEGFNMILGTILAQIWVLLAKAVTAPDTAADSELRRWIKYTQQRRVVGEFRLERKWLDVVRNRIAEDLSLRLFMVALILDIKRTPGNKPRIAEMICDIDTYIVEAGLASFILTIKFGIETMYPALGLHEFAGELSTLESLMNLYQQMGETAPYMGILENPIQNKFSAGSYPLLWSYAMGVGVELENSMGGLNFGRSYFDPAYFRLGQEMVRRSAGKVSSTLASELGITAEDARLVSEIAMH
	Rinderpest_morbillivirus	-MASLLKSLALFKKNKDKPPLAAGSGGAIRGIKHVIIVPIPGDSSITTRSRLLDRLVKMVGDPDISGPKLTGALISILSLFVESPGQLIQRITDDPDISIKLVEVVQSDKTQSGLTFASRGTSMDSEADRYFTYDEPNDGEERQSYWFENREIQDIEVQDPEGFNMILATILAQIWILLAKAVTAPDTAADSELRRWVKYTQQRRVIGEFRLDKGWLDTVRNRIAEDLSLRRFMVALILDIKRTPGNKPRIAEMICDIDTYIVEAGLASFILTIKFGIETMYPALGLHEFAGELSTIESLMNLYQQMGELAPYMVILENSIQNKFSAGAYPLLWSYAMGVGVELENSMGGLNFGRSYFDPAYFRLGQEMVRRSAGKVSSNLASEFGITEEEARLVSEIAAY
	Mojiang_virus	MYSTLKHETERFREYQANLGRQGKPLASTATLTTKIIVYNPSNKGPALRWEITKFAMRLIWSPAASHSVKVGAALTLLSAHAENPGAMIRSLVNDPDIEVVITDISEFDHGVPRL--ERRGEKAEQQMESYKRILNRTPQE----NLFYNPEIDDLEILDSGTFLFAIATVLAQVWILVAKAVTAPDTAEDSENKRWAKYVQQKRVNPDYLVSNRWITAMRSLISMDLSVRKYMVEILIEVKKSGVSRGRLNEMIADIGNYIEETGMAGFFLTIKYGLEMKFPVIVINEFQADLLTLQTLMRTYMDLGPRAPYMVLLEDSIQTKFAPGNYPLLWSFAMGVGTTLDRSMGALNINRSYLEPIYFKLGQNAARKNAGSIDRKLAEELGISPEQADEIKEMMQE
	Wenzhou_Apodemus_agrarius_henipavirus_1	MFSTLKNETEKFREYQANLGRQGKPLASTATLTTKVIVYNPSQRSPALRWEIAKFAMRLIWSPAASHSVKVGAALTLLSAHAENPGAMIRSLINDPDIEVVITDIGDFEQGVPRL--ERRGNRAEQEMESFRRILDRAPDE----SVFYNREIEELDIADSGTFLVAIASVLAQVWILVAKAVTAPDTAEDSENKRWAKYVQQRRVNSDYLLSNRWISAMRNLISLDLSIRKYMVEILIEVKKSGVARGRLNEMIADIGNYIEETGMAGFFLTIKYGLEMKFPVIVINEFQADLLTLQTLMRTYMELGPRAPYMVLLEDSIQTRFAPGNYPLLWSFAMGVGTTLDRSMGALNINRSYLEPIYFKLGQNAARKNAGTVDKKLAEELGLTHDQVAEIRDMMQE
	Langya_virus	MFSTLKNETEKFREYQANLGRQGKPLASTATLTTKIIVYNPSNKSPALRWEITKFAMRLIWSPAASHSVKVGAALTLLSAHAENPGAMIRSLVNDPDIEVVITDISEFDHGVPRL--ERRGEKAEQQMDSYRRILDRAPQE----NLFYNPEVDDLEILDSGTFLFAIATVLAQVWILVAKAVTAPDTAEESENKRWAKYVQQKRVNPDYLVSNRWITAMRSLISIDLSVRKYMVEILIEVKKSGVARGRLNEMIADIGNYIEETGMAGFFLTIKYGLEMKFPVIVINEFQADLLTLQTLMRTYMDLGPRAPYMVLLEDSIQTKFAPGNYPLLWSFAMGVGTTLDRSMGALNINRSYLEPIYFKLGQNAARKNAGSIDRKLAEELGLTQEQANEIKEMMQE
	Sunshine_Coast_virus	-MSSLFSQFESTRIRGVNLTDDNHVVGFD---VINLIYVDLSRMAPKGRAIMVELLYKIAFDPSYENYVRVSAVLSIMLYELAVSDMVLQEFAKEASITLIFTQCRWDAKLGPII--SRNTNDNIGETFGVQTALTGELGKMRAPPKNVDPS-----------F---TADRCAQPWLILPKVVTNPDRIYETYNTRFARFNQEKALDKEARLEPDHAKMLTTLIRSNIGLRRVLANVLIKIGSSTNHGSRLAGYIADINPYIENQGMTAFFITVNNAIQTRSPLIITGALNQDLSRFKELMKLHMRLGNRAPYLALMDSPLKNRFAPAEYSNLYSFAIGFGIENNPTLKDFNHASRVTNLRWVDMGKEEARRLSVRIAKSDAAEHGFDEEDLMLA------
	;
END;
