# Supplementary material for: Deep mining reveals the diversity of endogenous viral elements in vertebrate genomes
Source: Nat Microbiol. 2024 Oct 22;9(11):3013–24. doi: 10.1038/s41564-024-01825-4 (PMC11521997; doi:10.1038/s41564-024-01825-4)
Supplement: Supplementary file 5 — RdRp tree files (Fig. 2a), Astyanax mexicanus structural modelling files (Fig. 2b) and NP tree files (Fig. 2c). [file 41564_2024_1825_MOESM5_ESM.zip › Source_Data_Figure_2/NP_tree/nucleoprotein.nex.parts]

ID	Partition
1	.***********
2	.*..........
3	..*.........
4	...*........
5	....*.......
6	.....*......
7	......*.....
8	.......*....
9	........*...
10	.........*..
11	..........*.
12	...........*
13	...**.......
14	..**********
15	.....***....
16	........***.
17	..***.......
18	.....******.
19	........*.*.
20	.....*******
21	......**....
22	.....*.*....
23	..*********.
