# Supplementary material for: Deep mining reveals the diversity of endogenous viral elements in vertebrate genomes
Source: Nat Microbiol. 2024 Oct 22;9(11):3013–24. doi: 10.1038/s41564-024-01825-4 (PMC11521997; doi:10.1038/s41564-024-01825-4)
Supplement: Supplementary file 5 — RdRp tree files (Fig. 2a), Astyanax mexicanus structural modelling files (Fig. 2b) and NP tree files (Fig. 2c). [file 41564_2024_1825_MOESM5_ESM.zip › Source_Data_Figure_2/NP_tree/nucleoprotein.nex.pstat]

Parameter	Mean	Variance	Lower	Upper	Median	minESS	avgESS	PSRF
TL	7.604270e+00	2.874342e-01	6.635791e+00	8.768119e+00	7.565792e+00	1.181377e+03	1.248591e+03	9.996841e-01
alpha	2.223935e+00	1.267474e-01	1.564959e+00	2.923264e+00	2.177445e+00	1.094259e+03	1.276028e+03	1.000621e+00
pinvar	1.066427e-02	6.436247e-05	5.932406e-06	2.605426e-02	8.991953e-03	1.217102e+03	1.359051e+03	9.996712e-01
