# Supplementary material for: Deep mining reveals the diversity of endogenous viral elements in vertebrate genomes
Source: Nat Microbiol. 2024 Oct 22;9(11):3013–24. doi: 10.1038/s41564-024-01825-4 (PMC11521997; doi:10.1038/s41564-024-01825-4)
Supplement: Supplementary file 5 — RdRp tree files (Fig. 2a), Astyanax mexicanus structural modelling files (Fig. 2b) and NP tree files (Fig. 2c). [file 41564_2024_1825_MOESM5_ESM.zip › Source_Data_Figure_2/NP_tree/nucleoprotein.nex.tstat]

ID	#obs	Probability(=s)	Stddev(s)	Min(s)	Max(s)	Nruns
13		3002	1.000000e+00	0.000000e+00	1.000000e+00	1.000000e+00	2
14		3002	1.000000e+00	0.000000e+00	1.000000e+00	1.000000e+00	2
15		3002	1.000000e+00	0.000000e+00	1.000000e+00	1.000000e+00	2
16		3002	1.000000e+00	0.000000e+00	1.000000e+00	1.000000e+00	2
17		3002	1.000000e+00	0.000000e+00	1.000000e+00	1.000000e+00	2
18		2995	9.976682e-01	2.355452e-03	9.960027e-01	9.993338e-01	2
19		2974	9.906729e-01	9.421809e-04	9.900067e-01	9.913391e-01	2
20		2260	7.528314e-01	1.224835e-02	7.441706e-01	7.614923e-01	2
21		2134	7.108594e-01	2.167016e-02	6.955363e-01	7.261825e-01	2
22		752	2.504997e-01	1.601708e-02	2.391739e-01	2.618254e-01	2
23		629	2.095270e-01	7.066357e-03	2.045303e-01	2.145237e-01	2
