# Supplementary material for: Deep mining reveals the diversity of endogenous viral elements in vertebrate genomes
Source: Nat Microbiol. 2024 Oct 22;9(11):3013–24. doi: 10.1038/s41564-024-01825-4 (PMC11521997; doi:10.1038/s41564-024-01825-4)
Supplement: Supplementary file 6 — eEF1a and RdRp tree files, host/virus trees, host–virus association matrix and R script used to conduct the cophylogenetic analysis. [file 41564_2024_1825_MOESM6_ESM.zip]

Archive with 78 entries (71 files):
- Source_Data_Figure_3_corrected/
- Source_Data_Figure_3_corrected/.DS_Store
- __MACOSX/
- __MACOSX/Source_Data_Figure_3_corrected/
- __MACOSX/Source_Data_Figure_3_corrected/._.DS_Store
- Source_Data_Figure_3_corrected/virus.tree
- __MACOSX/Source_Data_Figure_3_corrected/._virus.tree
- Source_Data_Figure_3_corrected/Cophylogeny.R
- __MACOSX/Source_Data_Figure_3_corrected/._Cophylogeny.R
- Source_Data_Figure_3_corrected/RdRp_tree/
- Source_Data_Figure_3_corrected/RdRp_tree/Benyviridae.linsi.manual-edit.fasta.ckp
- __MACOSX/Source_Data_Figure_3_corrected/RdRp_tree/
- __MACOSX/Source_Data_Figure_3_corrected/RdRp_tree/._Benyviridae.linsi.manual-edit.fasta.ckp
- Source_Data_Figure_3_corrected/RdRp_tree/Benyviridae.linsi.manual-edit.fasta.raxml.bestModel
- __MACOSX/Source_Data_Figure_3_corrected/RdRp_tree/._Benyviridae.linsi.manual-edit.fasta.raxml.bestModel
- Source_Data_Figure_3_corrected/RdRp_tree/Benyviridae.linsi.manual-edit.fasta.raxml.log
- __MACOSX/Source_Data_Figure_3_corrected/RdRp_tree/._Benyviridae.linsi.manual-edit.fasta.raxml.log
- Source_Data_Figure_3_corrected/RdRp_tree/Benyviridae.linsi.manual-edit.fasta.log
- __MACOSX/Source_Data_Figure_3_corrected/RdRp_tree/._Benyviridae.linsi.manual-edit.fasta.log
- Source_Data_Figure_3_corrected/RdRp_tree/Benyviridae.linsi.manual-edit.fasta.raxml.startTree
- __MACOSX/Source_Data_Figure_3_corrected/RdRp_tree/._Benyviridae.linsi.manual-edit.fasta.raxml.startTree
- Source_Data_Figure_3_corrected/RdRp_tree/Benyviridae.linsi.manual-edit.fasta.raxml.bestTree
- __MACOSX/Source_Data_Figure_3_corrected/RdRp_tree/._Benyviridae.linsi.manual-edit.fasta.raxml.bestTree
- Source_Data_Figure_3_corrected/RdRp_tree/Benyviridae.linsi.manual-edit.fasta.raxml.bootstraps
- __MACOSX/Source_Data_Figure_3_corrected/RdRp_tree/._Benyviridae.linsi.manual-edit.fasta.raxml.bootstraps
- Source_Data_Figure_3_corrected/RdRp_tree/Benyviridae.linsi.manual-edit.fasta.raxml.mlTrees
- __MACOSX/Source_Data_Figure_3_corrected/RdRp_tree/._Benyviridae.linsi.manual-edit.fasta.raxml.mlTrees
- Source_Data_Figure_3_corrected/RdRp_tree/Benyviridae.linsi.manual-edit.fasta.tree
- __MACOSX/Source_Data_Figure_3_corrected/RdRp_tree/._Benyviridae.linsi.manual-edit.fasta.tree
- Source_Data_Figure_3_corrected/RdRp_tree/Benyviridae.linsi.manual-edit.fasta.raxml.rba
- __MACOSX/Source_Data_Figure_3_corrected/RdRp_tree/._Benyviridae.linsi.manual-edit.fasta.raxml.rba
- Source_Data_Figure_3_corrected/RdRp_tree/Benyviridae.linsi.manual-edit.fasta.raxml.support
- __MACOSX/Source_Data_Figure_3_corrected/RdRp_tree/._Benyviridae.linsi.manual-edit.fasta.raxml.support
- Source_Data_Figure_3_corrected/RdRp_tree/Benyviridae.linsi.manual-edit.fasta
- __MACOSX/Source_Data_Figure_3_corrected/RdRp_tree/._Benyviridae.linsi.manual-edit.fasta
- Source_Data_Figure_3_corrected/RdRp_tree/Benyviridae.linsi.manual-edit.fasta.out
- __MACOSX/Source_Data_Figure_3_corrected/RdRp_tree/._Benyviridae.linsi.manual-edit.fasta.out
- __MACOSX/Source_Data_Figure_3_corrected/._RdRp_tree
- Source_Data_Figure_3_corrected/eEF1a/
- Source_Data_Figure_3_corrected/eEF1a/eEF1a.linsi.fasta.raxml.support
- __MACOSX/Source_Data_Figure_3_corrected/eEF1a/
- __MACOSX/Source_Data_Figure_3_corrected/eEF1a/._eEF1a.linsi.fasta.raxml.support
- Source_Data_Figure_3_corrected/eEF1a/eEF1a.linsi.fasta.raxml.rba
- __MACOSX/Source_Data_Figure_3_corrected/eEF1a/._eEF1a.linsi.fasta.raxml.rba
- Source_Data_Figure_3_corrected/eEF1a/eEF1a.linsi.fasta.raxml.mlTrees
- __MACOSX/Source_Data_Figure_3_corrected/eEF1a/._eEF1a.linsi.fasta.raxml.mlTrees
- Source_Data_Figure_3_corrected/eEF1a/eEF1a.linsi.fasta.log
- __MACOSX/Source_Data_Figure_3_corrected/eEF1a/._eEF1a.linsi.fasta.log
- Source_Data_Figure_3_corrected/eEF1a/eEF1a.linsi.fasta.tree
- __MACOSX/Source_Data_Figure_3_corrected/eEF1a/._eEF1a.linsi.fasta.tree
- Source_Data_Figure_3_corrected/eEF1a/eEF1a.linsi.fasta.raxml.startTree
- __MACOSX/Source_Data_Figure_3_corrected/eEF1a/._eEF1a.linsi.fasta.raxml.startTree
- Source_Data_Figure_3_corrected/eEF1a/constraints.newick
- __MACOSX/Source_Data_Figure_3_corrected/eEF1a/._constraints.newick
- Source_Data_Figure_3_corrected/eEF1a/eEF1a.linsi.fasta.ckp
- __MACOSX/Source_Data_Figure_3_corrected/eEF1a/._eEF1a.linsi.fasta.ckp
- Source_Data_Figure_3_corrected/eEF1a/eEF1a.linsi.fasta.raxml.bestModel
- __MACOSX/Source_Data_Figure_3_corrected/eEF1a/._eEF1a.linsi.fasta.raxml.bestModel
- Source_Data_Figure_3_corrected/eEF1a/eEF1a.fasta
- __MACOSX/Source_Data_Figure_3_corrected/eEF1a/._eEF1a.fasta
- Source_Data_Figure_3_corrected/eEF1a/eEF1a.linsi.fasta.out
- __MACOSX/Source_Data_Figure_3_corrected/eEF1a/._eEF1a.linsi.fasta.out
- Source_Data_Figure_3_corrected/eEF1a/eEF1a.linsi.fasta
- __MACOSX/Source_Data_Figure_3_corrected/eEF1a/._eEF1a.linsi.fasta
- Source_Data_Figure_3_corrected/eEF1a/eEF1a.linsi.fasta.raxml.log
- __MACOSX/Source_Data_Figure_3_corrected/eEF1a/._eEF1a.linsi.fasta.raxml.log
- Source_Data_Figure_3_corrected/eEF1a/eEF1a.linsi.fasta.raxml.bestTreeCollapsed
- __MACOSX/Source_Data_Figure_3_corrected/eEF1a/._eEF1a.linsi.fasta.raxml.bestTreeCollapsed
- Source_Data_Figure_3_corrected/eEF1a/eEF1a.linsi.fasta.raxml.bootstraps
- __MACOSX/Source_Data_Figure_3_corrected/eEF1a/._eEF1a.linsi.fasta.raxml.bootstraps
- Source_Data_Figure_3_corrected/eEF1a/eEF1a.linsi.fasta.raxml.bestTree
- __MACOSX/Source_Data_Figure_3_corrected/eEF1a/._eEF1a.linsi.fasta.raxml.bestTree
- __MACOSX/Source_Data_Figure_3_corrected/._eEF1a
- Source_Data_Figure_3_corrected/matrix.csv
- __MACOSX/Source_Data_Figure_3_corrected/._matrix.csv
- Source_Data_Figure_3_corrected/host.tree
- __MACOSX/Source_Data_Figure_3_corrected/._host.tree
- __MACOSX/._Source_Data_Figure_3_corrected
