# Supplementary material for: Deep mining reveals the diversity of endogenous viral elements in vertebrate genomes
Source: Nat Microbiol. 2024 Oct 22;9(11):3013–24. doi: 10.1038/s41564-024-01825-4 (PMC11521997; doi:10.1038/s41564-024-01825-4)
Supplement: Supplementary file 6 — eEF1a and RdRp tree files, host/virus trees, host–virus association matrix and R script used to conduct the cophylogenetic analysis. [file 41564_2024_1825_MOESM6_ESM.zip › Source_Data_Figure_3_corrected/Cophylogeny.R]

library(Rtapas)

setwd("~/Desktop/JoseGabriel/Manuscript/Supplementary_information/cophylogeny")

hs <- read.csv("matrix.csv", header = TRUE)

rownames(hs) <- hs$X

hs <- t(as.matrix(hs[,2:length(hs)]))

host <- ape::read.tree("host.tree")
virus <- ape::read.tree("virus.tree")

sum(hs)*0.1
sum(hs)*0.2

N <- 1e+4

n <- 9

#Use Maximum incongruence algorithm since not all associations are one-to-one

LFi <- max_incong(hs, host, virus, n, N, method = "paco", symmetric = TRUE, ei.correct = "sqrt.D", percentile = 0.99, diff.fq = TRUE)

tangle_gram(host, virus, hs, LFi, colscale = "diverging", colgrad = c("darkred","gray90", "darkblue"), node.tag = TRUE)

TNC <- trimHS_maxI(N, hs, n, check.unique = TRUE)

sum_squares <- paco_ss(TNC, host, virus, symmetric = TRUE, ei.correct = "sqrt.D", strat = "parallel", cl = 8)
