# Supplementary material for: Deep mining reveals the diversity of endogenous viral elements in vertebrate genomes
Source: Nat Microbiol. 2024 Oct 22;9(11):3013–24. doi: 10.1038/s41564-024-01825-4 (PMC11521997; doi:10.1038/s41564-024-01825-4)
Supplement: Supplementary file 6 — eEF1a and RdRp tree files, host/virus trees, host–virus association matrix and R script used to conduct the cophylogenetic analysis. [file 41564_2024_1825_MOESM6_ESM.zip › Source_Data_Figure_3_corrected/RdRp_tree/Benyviridae.linsi.manual-edit.fasta.raxml.bootstraps]

(((((((EnaBV1:1.110972	((((BtBV5:0.249124	((BtBV1:0.063883	BtBV2:0.061108):0.213150	BtBV3:0.188646):0.094179):0.228603	BtBV4:0.369079):0.366589	(AbV8:0.550763	SrBV1:0.366627):0.530867):0.396635	MBC:1.364686):1.030086):0.201078	(CaV:2.016499	(AbV13:1.077579	(MfBV1:0.424341	(LeBV1:0.129511	LeMV:0.099882):0.424604):0.484870):0.711080):0.246119):0.128685	((((Gjaponicus:0.135716	(Gseraphini:0.340324	(RbivitattumB:0.041551	RbivitattumG:0.415991):0.262981):0.074702):0.636847	DuV2:0.244627):0.123639	(Pvitticeps:2.208509	(PannectensA:1.137584	RbivitattumC:0.654224):0.289989):0.311627):0.129866	(BtBV6:0.470678	((((RbivitattumF:0.305854	RbivitattumA:0.946078):0.127877	(RbivitattumE:0.014041	RbivitattumD:0.000001):0.092109):0.206979	(CcarchariasB:0.345402	PannectensB:0.852241):0.125901):0.277806	(MunicolorB:1.699407	(PmuralisC:0.589420	(RbivitattumH:0.416179	((Pbivittatus:0.472944	MunicolorA:0.157324):0.236796	CcarchariasA:0.226239):0.119995):0.480800):0.100261):0.242429):0.126812):0.144544):0.370024):0.358524	RCRV1:1.127615):0.320034	WSMV:0.768196):0.291739	MiLV:0.475524):0.182196	(BMV:0.300627	(BSMV:0.033509	BNYVV:0.046988):0.271469):0.144017	RSNV:0.558267);
((((((((Pbivittatus:0.698462	MunicolorA:0.080772):0.083187	(RbivitattumH:0.653792	CcarchariasA:0.101947):0.133679):0.481943	MunicolorB:1.832251):0.063542	PmuralisC:0.661795):0.242749	(Pvitticeps:2.872900	(((((Gseraphini:0.373056	(RbivitattumB:0.060400	RbivitattumG:0.381704):0.118994):0.277547	Gjaponicus:0.090982):0.697974	DuV2:0.205630):0.243123	((PannectensA:0.842197	RbivitattumC:0.306042):0.930538	(((CaV:1.767076	(((MiLV:0.512456	(((BSMV:0.032631	BNYVV:0.036667):0.258385	BMV:0.343494):0.216205	RSNV:0.511570):0.142245):0.277975	WSMV:0.727297):0.412348	RCRV1:1.065979):0.125751):0.182141	((((LeBV1:0.117943	LeMV:0.097458):0.395356	MfBV1:0.353314):0.300195	AbV13:1.307997):1.013650	((((((BtBV1:0.074083	BtBV2:0.073242):0.220652	BtBV3:0.197683):0.142302	BtBV5:0.220592):0.222617	BtBV4:0.378059):0.385937	(AbV8:0.502603	SrBV1:0.459052):0.544234):0.653430	MBC:1.556385):0.790000):0.234244):0.170913	EnaBV1:1.265032):0.220236):0.102650):0.112313	BtBV6:0.502515):0.000001):0.199690):0.232415	(PannectensB:0.798429	CcarchariasB:0.472818):0.104497):0.426710	(RbivitattumA:0.766313	RbivitattumF:0.253357):0.097441):0.077274	RbivitattumD:0.000001	RbivitattumE:0.004578);
(((((((CaV:1.754319	((((Pvitticeps:2.669978	(RbivitattumC:0.315591	PannectensA:0.944715):0.749062):0.299994	((((((((RbivitattumA:1.015423	RbivitattumF:0.211867):0.019091	(RbivitattumD:0.000001	RbivitattumE:0.000001):0.091550):0.597264	(PannectensB:0.810696	CcarchariasB:0.267953):0.131180):0.376855	(PmuralisC:0.615624	Pbivittatus:0.645965):0.209086):0.076452	((MunicolorA:0.156053	CcarchariasA:0.129056):0.264664	RbivitattumH:0.796150):0.463815):0.030587	MunicolorB:1.727707):0.208310	((Gjaponicus:0.109657	(Gseraphini:0.622912	(RbivitattumB:0.094903	RbivitattumG:0.377613):0.253438):0.096939):0.617885	DuV2:0.361095):0.137381):0.083156	BtBV6:0.550458):0.132572):0.197955	EnaBV1:1.313006):0.180368	((((LeBV1:0.137404	LeMV:0.105134):0.436353	MfBV1:0.391658):0.431415	AbV13:1.210290):0.854648	(MBC:1.278911	((((BtBV3:0.198145	(BtBV1:0.069221	BtBV2:0.075824):0.226354):0.127159	BtBV5:0.253139):0.239023	BtBV4:0.420927):0.440246	(AbV8:0.532112	SrBV1:0.466487):0.393411):0.530027):0.767838):0.250661):0.135804):0.114797	RCRV1:1.021382):0.362857	WSMV:0.719914):0.263371	MiLV:0.477263):0.130931	RSNV:0.488727):0.168651	BMV:0.311950):0.281588	BNYVV:0.037132	BSMV:0.056953);
(((((CcarchariasB:0.484551	(PannectensB:0.814752	((RbivitattumD:0.000001	RbivitattumE:0.008196):0.124842	(RbivitattumA:0.893808	RbivitattumF:0.223049):0.076353):0.324464):0.074479):0.208827	((PmuralisC:0.814029	MunicolorB:1.472795):0.000001	(((Gjaponicus:0.221724	(Gseraphini:0.557190	(RbivitattumB:0.059940	RbivitattumG:0.626000):0.310361):0.024234):0.494780	BtBV6:0.489816):0.033973	(DuV2:0.444490	((Pvitticeps:2.010547	(RbivitattumC:0.379312	PannectensA:0.781769):0.355082):0.357309	(EnaBV1:1.239086	((CaV:1.925430	(((((BMV:0.299949	(BSMV:0.050521	BNYVV:0.043347):0.303064):0.194747	RSNV:0.495108):0.129934	MiLV:0.551355):0.277971	WSMV:0.784113):0.322005	RCRV1:1.047734):0.202681):0.144194	((((LeMV:0.128324	LeBV1:0.145925):0.506697	MfBV1:0.402550):0.464483	AbV13:1.118610):0.997475	(MBC:1.175040	((AbV8:0.567068	SrBV1:0.440638):0.492832	((((BtBV1:0.078063	BtBV2:0.056353):0.199940	BtBV3:0.172470):0.129338	BtBV5:0.195882):0.260100	BtBV4:0.428708):0.414093):0.472649):0.965943):0.175765):0.166257):0.292105):0.202488):0.122716):0.193809):0.134415):0.529819	RbivitattumH:0.467468):0.094583	CcarchariasA:0.372044):0.189324	MunicolorA:0.319515	Pbivittatus:0.782332);
(BtBV2:0.066654	(((((MBC:1.333803	(((CaV:1.912507	((((((BSMV:0.040491	BNYVV:0.043654):0.253098	BMV:0.270038):0.171844	RSNV:0.466360):0.143699	MiLV:0.493838):0.252781	WSMV:0.704860):0.361589	RCRV1:1.066978):0.110440):0.167999	((((LeMV:0.106512	LeBV1:0.119994):0.473560	MfBV1:0.426499):0.434693	AbV13:0.997165):1.227040	((Pvitticeps:2.241342	(RbivitattumC:0.450627	PannectensA:0.700943):0.114504):0.674488	((((((RbivitattumF:0.426299	(RbivitattumD:0.000001	RbivitattumE:0.004763):0.112505):0.183521	RbivitattumA:1.188051):0.179379	(PannectensB:0.907239	CcarchariasB:0.223408):0.175131):0.181520	(PmuralisC:0.687760	(MunicolorB:1.311833	(((Pbivittatus:0.879750	CcarchariasA:0.130769):0.230995	MunicolorA:0.205642):0.119987	RbivitattumH:0.559204):0.336469):0.114293):0.158017):0.191569	BtBV6:0.484343):0.057570	((Gjaponicus:0.245230	(Gseraphini:0.606096	(RbivitattumB:0.100886	RbivitattumG:0.578847):0.285946):0.111081):0.582134	DuV2:0.243307):0.192906):0.189668):0.147856):0.107529):0.190919	EnaBV1:1.194652):0.968398):0.627550	(AbV8:0.478375	SrBV1:0.456052):0.503338):0.455409	BtBV4:0.399887):0.224770	BtBV5:0.265732):0.137877	BtBV3:0.167027):0.223000	BtBV1:0.072996);
((((LeBV1:0.118961	LeMV:0.096247):0.408873	MfBV1:0.373093):0.580604	AbV13:1.297527):0.836270	(((((((BSMV:0.027929	BNYVV:0.045428):0.277599	BMV:0.254356):0.188691	RSNV:0.508553):0.157508	MiLV:0.507921):0.299887	WSMV:0.733815):0.318702	RCRV1:1.134154):0.309128	((BtBV6:0.516194	(((((PannectensA:0.754975	RbivitattumC:0.261083):0.648050	Gjaponicus:0.249397):0.000001	((RbivitattumG:0.570438	RbivitattumB:0.013070):0.467665	Gseraphini:0.413897):0.094620):0.209671	((PannectensB:0.603611	CcarchariasB:0.266833):0.177163	(((RbivitattumD:0.000001	RbivitattumE:0.004532):0.102217	RbivitattumF:0.232484):0.212536	RbivitattumA:0.883687):0.253460):0.368438):0.000001	((Pvitticeps:2.080468	(Pbivittatus:0.466480	(RbivitattumH:0.562382	(MunicolorA:0.368436	CcarchariasA:0.161352):0.081533):0.249758):0.121733):0.246777	(PmuralisC:0.684727	MunicolorB:1.892062):0.000001):0.261911):0.136815):0.148327	DuV2:0.401713):0.442049):0.088012	((CaV:1.811900	EnaBV1:1.100069):0.132241	(((AbV8:0.510719	SrBV1:0.407942):0.565889	((BtBV5:0.220950	(BtBV3:0.171505	(BtBV1:0.061462	BtBV2:0.065100):0.203102):0.126362):0.265735	BtBV4:0.398969):0.348778):0.517798	MBC:1.523598):0.969171):0.099204);
(((((((SrBV1:0.465776	AbV8:0.553138):0.535102	(BtBV4:0.345298	(((BtBV1:0.081891	BtBV2:0.052162):0.232049	BtBV3:0.167275):0.158484	BtBV5:0.237492):0.289758):0.389270):0.486406	MBC:1.362479):0.949227	EnaBV1:1.262287):0.211778	(AbV13:1.133000	((LeBV1:0.158485	LeMV:0.091585):0.562498	MfBV1:0.352005):0.444384):1.043224):0.115087	(CaV:2.245935	((((RSNV:0.508635	((BSMV:0.047392	BNYVV:0.038639):0.253145	BMV:0.296114):0.223451):0.162594	MiLV:0.517108):0.327754	WSMV:0.728725):0.390076	RCRV1:1.123010):0.173446):0.224098):0.372240	(BtBV6:0.481122	(((((CcarchariasA:0.147776	MunicolorA:0.238496):0.293151	RbivitattumH:0.452884):0.490131	MunicolorB:1.407879):0.030746	PmuralisC:0.700440):0.306987	((CcarchariasB:0.334112	PannectensB:0.818489):0.310844	(((RbivitattumC:0.359283	PannectensA:0.752639):0.427265	(Pvitticeps:1.966373	Pbivittatus:0.556933):0.000001):0.256007	((RbivitattumE:0.000001	RbivitattumD:0.000001):0.061500	(RbivitattumA:0.831913	RbivitattumF:0.202227):0.086892):0.313079):0.108198):0.128253):0.218205):0.093841	((Gjaponicus:0.166787	(Gseraphini:0.380091	(RbivitattumG:0.591641	RbivitattumB:0.101002):0.314388):0.017852):0.455071	DuV2:0.271883):0.175556);
(((MunicolorB:1.849843	(CcarchariasB:0.478884	((PannectensB:0.723112	(RbivitattumA:0.921925	RbivitattumF:0.139545):0.107993):0.051716	(RbivitattumE:0.007667	RbivitattumD:0.000001):0.114565):0.502620):0.127318):0.080357	((RbivitattumH:0.393198	((Pbivittatus:0.446797	CcarchariasA:0.306132):0.040968	MunicolorA:0.204780):0.172478):0.596330	PmuralisC:0.657137):0.268456):0.229124	(((PannectensA:0.959039	RbivitattumC:0.304204):1.032020	((CaV:1.908540	((((((BNYVV:0.045887	BSMV:0.047440):0.271752	BMV:0.315439):0.202732	RSNV:0.510297):0.131907	MiLV:0.559468):0.345432	WSMV:0.680995):0.361461	RCRV1:1.006976):0.183940):0.198563	(EnaBV1:1.338095	((((AbV8:0.488751	SrBV1:0.408492):0.472253	(BtBV4:0.433304	(((BtBV1:0.085058	BtBV2:0.059446):0.213426	BtBV3:0.171425):0.143056	BtBV5:0.234114):0.238229):0.395813):0.467534	MBC:1.338241):0.928761	(AbV13:1.256851	((LeMV:0.099119	LeBV1:0.129446):0.393881	MfBV1:0.448510):0.474218):0.933992):0.152441):0.134433):0.277101):0.113844	BtBV6:0.514886):0.077571	(DuV2:0.327828	((((RbivitattumG:0.487253	RbivitattumB:0.067684):0.271396	Gseraphini:0.634586):0.075685	Gjaponicus:0.121252):0.245805	Pvitticeps:2.569671):0.261323):0.083730);
(WSMV:0.665614	(RCRV1:1.126846	((((((PannectensA:0.973184	RbivitattumC:0.351123):0.380340	((((RbivitattumG:0.403883	RbivitattumB:0.067027):0.176825	Gseraphini:0.352826):0.225559	Gjaponicus:0.217606):0.124456	Pvitticeps:2.295673):0.027607):0.333271	DuV2:0.387358):0.093295	(((((Pbivittatus:0.597956	PmuralisC:0.262302):0.317508	(CcarchariasA:0.243604	(MunicolorA:0.236781	RbivitattumH:0.226893):0.234704):0.534072):0.106539	MunicolorB:1.602366):0.258758	(((RbivitattumE:0.009585	RbivitattumD:0.000001):0.055815	(RbivitattumF:0.229636	RbivitattumA:0.822105):0.070072):0.304904	(PannectensB:0.548473	CcarchariasB:0.287464):0.190067):0.152936):0.207515	BtBV6:0.465099):0.124176):0.326160	(((((AbV8:0.448290	SrBV1:0.446653):0.410865	(((BtBV3:0.179339	(BtBV1:0.077081	BtBV2:0.053495):0.218874):0.109470	BtBV5:0.244870):0.269899	BtBV4:0.341170):0.405491):0.388278	MBC:1.334894):0.937054	(((LeBV1:0.132271	LeMV:0.092775):0.442726	MfBV1:0.420243):0.428000	AbV13:1.200998):0.860635):0.254812	EnaBV1:1.352977):0.156875):0.256338	CaV:1.953507):0.100411):0.361912	((((BNYVV:0.043542	BSMV:0.043976):0.229172	BMV:0.326798):0.217436	RSNV:0.466278):0.126873	MiLV:0.458726):0.305044);
((MunicolorA:0.405519	(Pbivittatus:0.798203	CcarchariasA:0.018433):0.256394):0.218673	(PmuralisC:0.529982	((MunicolorB:1.352263	((((PannectensA:1.160943	RbivitattumC:0.200084):0.867907	(((Pvitticeps:3.456808	((AbV13:1.176718	((LeBV1:0.135913	LeMV:0.086102):0.406484	MfBV1:0.430254):0.360636):0.857797	(((BtBV4:0.392207	(((BtBV2:0.065853	BtBV1:0.076951):0.177253	BtBV3:0.189432):0.131431	BtBV5:0.261236):0.221475):0.386055	(SrBV1:0.515885	AbV8:0.522939):0.385410):0.449653	MBC:1.256779):0.923016):0.070152):0.156602	EnaBV1:1.304630):0.131196	(CaV:1.933529	((WSMV:0.642059	(((BMV:0.310441	(BSMV:0.035369	BNYVV:0.054429):0.259981):0.150876	RSNV:0.471483):0.153855	MiLV:0.444935):0.292496):0.366829	RCRV1:0.964910):0.199249):0.093904):0.240905):0.153632	((Gjaponicus:0.197121	(Gseraphini:0.513868	(RbivitattumB:0.075169	RbivitattumG:0.689269):0.278060):0.000001):0.390449	DuV2:0.269281):0.171102):0.110052	BtBV6:0.452519):0.182042):0.101020	(((RbivitattumE:0.004097	RbivitattumD:0.000001):0.094697	(RbivitattumA:0.562664	RbivitattumF:0.211206):0.084692):0.512983	(PannectensB:0.815092	CcarchariasB:0.083618):0.236784):0.265202):0.266330):0.349967	RbivitattumH:0.808807);
(((((Gjaponicus:0.078002	((RbivitattumB:0.114437	RbivitattumG:0.548809):0.161553	Gseraphini:0.454470):0.190700):0.362968	(((RbivitattumD:0.000001	RbivitattumE:0.004162):0.100175	(RbivitattumA:0.605599	RbivitattumF:0.203547):0.037577):0.446859	(PannectensB:0.818646	CcarchariasB:0.300641):0.111327):0.169093):0.182901	(MunicolorB:1.807011	(((MunicolorA:0.518532	CcarchariasA:0.163148):0.193685	RbivitattumH:0.485905):0.545270	(Pbivittatus:0.893034	PmuralisC:0.317792):0.334723):0.007563):0.374658):0.086303	(DuV2:0.384139	(Pvitticeps:2.822166	(PannectensA:0.890933	RbivitattumC:0.464534):0.250563):0.466016):0.069759):0.123156	(((CaV:1.904325	(EnaBV1:1.262152	(((AbV8:0.562252	SrBV1:0.417609):0.524098	(BtBV4:0.387929	(((BtBV1:0.082174	BtBV2:0.056930):0.214175	BtBV3:0.191537):0.125415	BtBV5:0.233269):0.222929):0.370174):0.473486	MBC:1.382524):0.917593):0.089093):0.143835	((((((BSMV:0.029619	BNYVV:0.039927):0.248876	BMV:0.351033):0.222386	RSNV:0.485879):0.164717	MiLV:0.445509):0.254816	WSMV:0.637833):0.476952	RCRV1:1.130211):0.240099):0.153367	(((LeBV1:0.141982	LeMV:0.094090):0.438684	MfBV1:0.413597):0.387584	AbV13:1.167265):0.998005):0.339457	BtBV6:0.440667);
((DuV2:0.257005	(Pvitticeps:2.914159	(Gjaponicus:0.058864	(Gseraphini:0.525146	(RbivitattumB:0.077032	RbivitattumG:0.284352):0.269027):0.187921):0.572552):0.174030):0.197080	(BtBV6:0.436760	(((((RbivitattumH:0.693833	(CcarchariasA:0.235702	MunicolorA:0.249556):0.087903):0.156628	Pbivittatus:0.305128):0.297217	MunicolorB:1.286239):0.052408	PmuralisC:0.498479):0.253632	((PannectensB:0.631191	CcarchariasB:0.299796):0.059817	((RbivitattumE:0.003993	RbivitattumD:0.000001):0.115994	(RbivitattumA:0.830041	RbivitattumF:0.140433):0.175083):0.296638):0.334993):0.155208):0.074718	((PannectensA:0.611417	RbivitattumC:0.387938):1.005841	(EnaBV1:1.138807	((CaV:2.065412	((((RSNV:0.458497	((BNYVV:0.037070	BSMV:0.045292):0.262277	BMV:0.320684):0.179006):0.126057	MiLV:0.533799):0.287653	WSMV:0.630307):0.410714	RCRV1:0.962660):0.130578):0.156046	((MBC:1.433004	((((BtBV3:0.169169	(BtBV1:0.063832	BtBV2:0.051280):0.227802):0.128495	BtBV5:0.233470):0.253397	BtBV4:0.361147):0.369488	(SrBV1:0.357455	AbV8:0.550073):0.504033):0.514140):0.639440	((MfBV1:0.386315	(LeBV1:0.125156	LeMV:0.089349):0.381281):0.461608	AbV13:1.181849):0.845015):0.172021):0.115267):0.285057):0.157300);
((RbivitattumE:0.004139	RbivitattumD:0.000001):0.134037	(((((((RbivitattumC:0.399780	(Pvitticeps:2.799257	PannectensA:0.989665):0.082458):0.879627	((CaV:1.734096	(RCRV1:1.020992	(((((BNYVV:0.049526	BSMV:0.030005):0.238206	BMV:0.270907):0.207186	RSNV:0.445275):0.122500	MiLV:0.470065):0.271227	WSMV:0.615458):0.328209):0.215526):0.117062	((MBC:1.446591	((SrBV1:0.367809	AbV8:0.639291):0.592537	(BtBV4:0.444639	(BtBV5:0.250954	((BtBV1:0.065711	BtBV2:0.076315):0.179403	BtBV3:0.175954):0.142704):0.265269):0.323921):0.443013):0.764118	((MfBV1:0.418395	(LeBV1:0.137695	LeMV:0.085388):0.442566):0.457158	AbV13:1.115531):0.667934):0.387561):0.124572):0.066835	EnaBV1:1.276751):0.290782	(((Gseraphini:0.421278	(RbivitattumB:0.107182	RbivitattumG:0.380428):0.009257):0.347995	Gjaponicus:0.096542):0.728276	DuV2:0.251439):0.154803):0.072827	BtBV6:0.470031):0.235777	((Pbivittatus:0.745330	((MunicolorA:0.302980	CcarchariasA:0.121974):0.211418	RbivitattumH:0.310768):0.181093):0.498081	(MunicolorB:1.624266	PmuralisC:0.568908):0.000001):0.219906):0.264239	(PannectensB:0.846110	CcarchariasB:0.322913):0.094810):0.311807	(RbivitattumA:0.842429	RbivitattumF:0.245413):0.092255);
(((RbivitattumD:0.000001	RbivitattumE:0.004136):0.088968	(((MunicolorB:1.923071	(((RbivitattumH:0.800623	CcarchariasA:0.138090):0.133447	MunicolorA:0.209142):0.391998	(Pbivittatus:0.383652	PmuralisC:0.381629):0.110625):0.156595):0.224171	((((((((((BtBV3:0.179812	(BtBV2:0.055456	BtBV1:0.085618):0.199907):0.126441	BtBV5:0.220267):0.230743	BtBV4:0.382845):0.318887	(SrBV1:0.431606	AbV8:0.493093):0.493480):0.531245	MBC:1.402363):0.974231	EnaBV1:1.140737):0.244978	(CaV:1.791419	(((MiLV:0.451209	(RSNV:0.448527	((BNYVV:0.042705	BSMV:0.036977):0.251171	BMV:0.274804):0.178129):0.170935):0.251957	WSMV:0.633001):0.313461	RCRV1:1.019845):0.205205):0.148152):0.105585	(((LeBV1:0.123830	LeMV:0.111223):0.414688	MfBV1:0.386232):0.517388	AbV13:1.309186):0.916985):0.398794	BtBV6:0.526322):0.134004	((((Gseraphini:0.605769	Gjaponicus:0.000001):0.085454	(RbivitattumG:0.433188	RbivitattumB:0.050236):0.459258):0.514545	DuV2:0.207361):0.154378	(Pvitticeps:2.015881	(PannectensA:1.028975	RbivitattumC:0.349690):0.193717):0.650060):0.022910):0.242087):0.307635	(PannectensB:0.682815	CcarchariasB:0.318152):0.109177):0.576100):0.100061	RbivitattumA:0.822364	RbivitattumF:0.193488);
((WSMV:0.705395	((((BSMV:0.028238	BNYVV:0.070326):0.284607	BMV:0.312780):0.180410	RSNV:0.508819):0.138702	MiLV:0.583385):0.303964):0.381428	RCRV1:1.046997	(((EnaBV1:1.162994	(((((BtBV3:0.158768	(BtBV2:0.054530	BtBV1:0.082388):0.222828):0.158994	BtBV5:0.244667):0.279606	BtBV4:0.409589):0.447575	(SrBV1:0.410892	AbV8:0.577290):0.528670):0.382655	MBC:1.378276):1.004351):0.261080	(((((Pvitticeps:2.378678	(PannectensA:0.651885	RbivitattumC:0.585852):0.340492):0.261694	(Gjaponicus:0.106514	(Gseraphini:0.339631	(RbivitattumG:0.559813	RbivitattumB:0.063551):0.188073):0.198278):0.328047):0.269124	DuV2:0.326965):0.136070	(BtBV6:0.532623	((((RbivitattumH:0.201806	MunicolorA:0.142299):0.141282	CcarchariasA:0.213652):0.569386	(MunicolorB:1.617405	(Pbivittatus:0.672336	PmuralisC:0.310710):0.189838):0.094016):0.333788	((((RbivitattumA:0.782320	RbivitattumF:0.195797):0.006800	(RbivitattumE:0.003845	RbivitattumD:0.000001):0.094670):0.313503	PannectensB:0.810688):0.289613	CcarchariasB:0.435343):0.259651):0.199957):0.075434):0.441871	(((LeBV1:0.141816	LeMV:0.104656):0.440256	MfBV1:0.413660):0.490938	AbV13:1.224498):1.052947):0.079904):0.200804	CaV:1.922308):0.108401);
((((PannectensA:1.006333	(Pvitticeps:1.511227	RbivitattumC:0.377693):0.369894):0.439645	((((((((((((BtBV3:0.213799	(BtBV2:0.067939	BtBV1:0.089186):0.237096):0.111276	BtBV5:0.266128):0.273162	BtBV4:0.422704):0.384369	(AbV8:0.572343	SrBV1:0.492341):0.557069):0.424425	MBC:1.452389):0.987408	EnaBV1:1.052600):0.128280	CaV:1.878238):0.146771	(RCRV1:1.087680	(WSMV:0.700340	((((BSMV:0.033660	BNYVV:0.051359):0.283466	BMV:0.276552):0.203798	RSNV:0.425738):0.154351	MiLV:0.461698):0.272969):0.322058):0.278118):0.150385	(((LeBV1:0.126526	LeMV:0.120751):0.423730	MfBV1:0.465186):0.498360	AbV13:1.306496):0.946604):0.335549	BtBV6:0.526047):0.117161	((((RbivitattumE:0.000001	RbivitattumD:0.000001):0.159712	(RbivitattumF:0.283045	RbivitattumA:0.937819):0.007369):0.666426	(PannectensB:0.849231	CcarchariasB:0.214980):0.274447):0.204772	((Pbivittatus:0.601449	PmuralisC:0.261890):0.228320	(((MunicolorA:0.312266	CcarchariasA:0.318336):0.028470	RbivitattumH:0.870155):0.301974	MunicolorB:1.528549):0.008004):0.490370):0.186916):0.000001	DuV2:0.412991):0.390601):0.396225	Gjaponicus:0.131178):0.338237	Gseraphini:0.469549	(RbivitattumG:0.626591	RbivitattumB:0.132748):0.122403);
((((RbivitattumC:0.492753	PannectensA:0.823006):0.731467	(((((((((BtBV2:0.070009	BtBV1:0.081409):0.221980	BtBV3:0.166396):0.122309	BtBV5:0.258239):0.192763	BtBV4:0.492436):0.342440	(SrBV1:0.431262	AbV8:0.609781):0.543827):0.606004	MBC:1.410331):0.851887	(CaV:1.671414	((((((BNYVV:0.050797	BSMV:0.029420):0.220593	BMV:0.300247):0.214145	RSNV:0.485810):0.138804	MiLV:0.414881):0.303085	WSMV:0.685238):0.387566	RCRV1:1.042089):0.121151):0.149805):0.119618	(((LeBV1:0.150085	LeMV:0.099744):0.512585	MfBV1:0.384294):0.419903	AbV13:1.193998):1.252154):0.124070	EnaBV1:1.284516):0.203116):0.145057	((Gjaponicus:0.194593	(Gseraphini:0.408599	(RbivitattumB:0.056700	RbivitattumG:0.521112):0.184650):0.106983):0.663709	DuV2:0.267550):0.160969):0.130900	(((PannectensB:0.741439	CcarchariasB:0.267261):0.071059	((RbivitattumD:0.000001	RbivitattumE:0.004318):0.124198	(RbivitattumF:0.187279	RbivitattumA:0.911890):0.047673):0.387536):0.307090	((MunicolorB:1.492982	((RbivitattumH:0.431429	CcarchariasA:0.247126):0.116143	MunicolorA:0.182211):0.401071):0.069936	(Pvitticeps:2.503008	(PmuralisC:0.466634	Pbivittatus:0.637988):0.152789):0.147947):0.181492):0.222096	BtBV6:0.445495);
((CaV:1.971886	(((((BMV:0.308934	(BSMV:0.038495	BNYVV:0.061815):0.265735):0.213828	RSNV:0.513333):0.113424	MiLV:0.561150):0.297314	WSMV:0.666368):0.389686	RCRV1:1.107642):0.171148):0.225600	((((LeMV:0.093321	LeBV1:0.144201):0.405673	MfBV1:0.434234):0.408961	AbV13:1.100585):1.113277	((((BtBV4:0.424835	(((BtBV2:0.053067	BtBV1:0.086744):0.227004	BtBV3:0.200414):0.137113	BtBV5:0.219707):0.267045):0.441680	(SrBV1:0.406689	AbV8:0.490712):0.523505):0.546426	MBC:1.357800):0.947818	EnaBV1:1.195242):0.138973):0.131617	((BtBV6:0.528132	(((Pbivittatus:0.414082	PmuralisC:0.443605):0.169285	(MunicolorB:1.197453	((CcarchariasA:0.230076	MunicolorA:0.505286):0.000001	RbivitattumH:0.404090):0.390190):0.120065):0.195651	((PannectensB:0.820496	((RbivitattumF:0.275122	RbivitattumA:0.840993):0.072014	(RbivitattumD:0.000001	RbivitattumE:0.005308):0.102255):0.274859):0.206936	CcarchariasB:0.292724):0.309910):0.288728):0.057294	(((Gjaponicus:0.125096	(Gseraphini:0.382305	(RbivitattumB:0.050925	RbivitattumG:0.349346):0.149745):0.250218):0.563257	(Pvitticeps:2.402280	(PannectensA:0.967061	RbivitattumC:0.267950):0.656067):0.234438):0.252186	DuV2:0.395616):0.118400):0.319352);
(((((((BtBV6:0.493762	((Gseraphini:0.563125	(RbivitattumB:0.019479	RbivitattumG:0.523157):0.140219):0.222547	Gjaponicus:0.154942):0.403979):0.053688	(MunicolorB:1.719793	(PmuralisC:0.742639	((((RbivitattumE:0.004302	RbivitattumD:0.000001):0.090994	(RbivitattumF:0.268705	RbivitattumA:0.796655):0.164225):0.222084	(CcarchariasB:0.438090	PannectensB:0.910703):0.098036):0.167801	(MunicolorA:0.342388	(CcarchariasA:0.220589	(Pbivittatus:0.704645	RbivitattumH:0.101859):0.098710):0.073525):0.947894):0.075799):0.021017):0.227257):0.144788	DuV2:0.383753):0.197997	(RbivitattumC:0.234261	PannectensA:0.886070):0.926432):0.041724	Pvitticeps:3.170451):0.168755	EnaBV1:1.272597):0.186717	(CaV:2.108477	(RCRV1:1.098969	(((((BNYVV:0.053259	BSMV:0.034714):0.259137	BMV:0.271803):0.231247	RSNV:0.439881):0.148996	MiLV:0.489142):0.223768	WSMV:0.690191):0.415307):0.136045):0.172555	(((((((BtBV1:0.076237	BtBV2:0.059843):0.210217	BtBV3:0.193406):0.140997	BtBV5:0.221302):0.256075	BtBV4:0.351255):0.338285	(SrBV1:0.436703	AbV8:0.469706):0.460429):0.507643	MBC:1.350956):0.938510	(((LeBV1:0.118556	LeMV:0.102446):0.450130	MfBV1:0.411285):0.420741	AbV13:1.165570):1.000127):0.212110);
((((((RbivitattumH:0.560584	CcarchariasA:0.198871):0.108051	MunicolorA:0.354520):0.253604	MunicolorB:1.421763):0.090713	(Pbivittatus:0.465763	PmuralisC:0.473141):0.142939):0.275741	((PannectensB:0.643281	((RbivitattumA:0.777745	RbivitattumF:0.114999):0.048444	(RbivitattumD:0.000001	RbivitattumE:0.004616):0.086521):0.384850):0.181969	CcarchariasB:0.421714):0.184078):0.256006	(((((CaV:1.950914	((((RSNV:0.530933	((BSMV:0.035748	BNYVV:0.046756):0.299007	BMV:0.286615):0.191288):0.111664	MiLV:0.591202):0.347792	WSMV:0.640739):0.442357	RCRV1:0.944186):0.127470):0.169463	((((SrBV1:0.481856	AbV8:0.577835):0.518218	(BtBV4:0.444194	(BtBV5:0.241808	((BtBV1:0.091027	BtBV2:0.065812):0.195390	BtBV3:0.177570):0.149886):0.260320):0.386711):0.523927	MBC:1.469891):0.832788	((MfBV1:0.361454	(LeBV1:0.138327	LeMV:0.095519):0.420778):0.325743	AbV13:1.374525):1.130518):0.189864):0.134253	EnaBV1:1.247941):0.188759	((RbivitattumC:0.251953	PannectensA:1.116652):0.389045	Pvitticeps:2.459686):0.468842):0.193433	BtBV6:0.496600):0.087641	((Gjaponicus:0.165541	((RbivitattumB:0.097494	RbivitattumG:0.602919):0.193351	Gseraphini:0.531088):0.116114):0.619497	DuV2:0.253957):0.143417);
((((DuV2:0.348175	(Gjaponicus:0.078123	(Gseraphini:0.407621	(RbivitattumB:0.079795	RbivitattumG:0.431610):0.220506):0.050173):0.499796):0.134636	((PmuralisC:0.617287	((RbivitattumH:0.568035	(MunicolorA:0.515458	CcarchariasA:0.410204):0.000001):0.391711	(MunicolorB:0.993775	Pbivittatus:0.321762):0.305613):0.000001):0.313850	(((PannectensB:0.824818	(RbivitattumA:0.812563	RbivitattumF:0.185219):0.079289):0.089536	(RbivitattumD:0.000001	RbivitattumE:0.004310):0.068332):0.485650	CcarchariasB:0.467709):0.160714):0.199532):0.060003	BtBV6:0.471762):0.100640	(EnaBV1:1.303621	(((((BtBV4:0.403940	((BtBV3:0.188555	(BtBV1:0.082122	BtBV2:0.064586):0.194827):0.149940	BtBV5:0.240863):0.204348):0.376121	(SrBV1:0.477368	AbV8:0.571446):0.483472):0.463321	MBC:1.437712):0.781703	(((LeMV:0.116871	LeBV1:0.122113):0.454241	MfBV1:0.333655):0.455502	AbV13:1.202297):0.975301):0.175510	((CaV:1.839267	RCRV1:0.987716):0.107786	(((RSNV:0.493627	(BMV:0.323725	(BSMV:0.041534	BNYVV:0.032089):0.231140):0.216475):0.151956	MiLV:0.494552):0.345304	WSMV:0.619937):0.425038):0.190053):0.149454):0.283120	((Pvitticeps:2.256911	RbivitattumC:0.334908):0.213197	PannectensA:0.909785):0.628184);
(((((((((MfBV1:0.391557	(LeMV:0.077030	LeBV1:0.153831):0.518972):0.384993	AbV13:1.253279):1.150716	(((((((BtBV1:0.084731	BtBV2:0.063721):0.218495	BtBV3:0.207920):0.180818	BtBV5:0.237286):0.310614	BtBV4:0.384762):0.352646	(SrBV1:0.502667	AbV8:0.582743):0.554303):0.502981	MBC:1.390764):0.807479	EnaBV1:1.168344):0.228641):0.110239	((((PannectensA:0.715704	RbivitattumC:0.676772):0.683603	((((MunicolorA:0.372702	CcarchariasA:0.000001):0.200818	Pbivittatus:0.456718):0.455802	RbivitattumH:0.710905):0.394573	((((CcarchariasB:0.336540	PannectensB:0.684362):0.070083	((RbivitattumE:0.000001	RbivitattumD:0.000001):0.051143	(RbivitattumA:1.055511	RbivitattumF:0.217962):0.099761):0.361736):0.244369	PmuralisC:0.720449):0.062851	MunicolorB:1.592003):0.031569):0.082037):0.151612	(Pvitticeps:2.771279	((Gjaponicus:0.156972	(Gseraphini:0.370366	(RbivitattumG:0.513090	RbivitattumB:0.094716):0.199857):0.245447):0.592764	DuV2:0.280275):0.058888):0.126309):0.119939	BtBV6:0.498789):0.452201):0.219023	CaV:1.980331):0.230445	RCRV1:1.188777):0.458298	WSMV:0.701790):0.298193	MiLV:0.552951):0.157193	RSNV:0.532971	((BSMV:0.038291	BNYVV:0.041372):0.271505	BMV:0.337291):0.185696);
(DuV2:0.195020	((BtBV6:0.558000	((((Pbivittatus:0.704727	((MunicolorA:0.372960	CcarchariasA:0.127469):0.263311	RbivitattumH:0.618661):0.080408):0.364120	(MunicolorB:1.721572	PmuralisC:0.641553):0.000001):0.114658	((PannectensB:0.601190	((RbivitattumE:0.013581	RbivitattumD:0.000001):0.062346	(RbivitattumF:0.312111	RbivitattumA:0.944951):0.000001):0.211907):0.286442	CcarchariasB:0.430376):0.278479):0.132255	(Pvitticeps:2.628564	(RbivitattumC:0.227833	PannectensA:0.930956):0.706296):0.000001):0.108098):0.077595	((((((((((BtBV1:0.068445	BtBV2:0.078994):0.223987	BtBV3:0.188918):0.135665	BtBV5:0.248329):0.218909	BtBV4:0.435698):0.460166	(AbV8:0.613489	SrBV1:0.528900):0.513666):0.616752	MBC:1.319987):0.868232	CaV:1.571115):0.214787	(RCRV1:1.105340	(((RSNV:0.516010	(BMV:0.344141	(BSMV:0.044714	BNYVV:0.049129):0.274388):0.199328):0.127459	MiLV:0.534227):0.373486	WSMV:0.654902):0.318960):0.275483):0.230981	EnaBV1:1.354607):0.094847	(((LeBV1:0.142189	LeMV:0.091378):0.502467	MfBV1:0.418372):0.402082	AbV13:1.174474):1.194651):0.287668):0.214010	((Gseraphini:0.427745	(RbivitattumB:0.050572	RbivitattumG:0.591724):0.252310):0.181859	Gjaponicus:0.093971):0.646870);
((RbivitattumB:0.084648	RbivitattumG:0.727734):0.178368	(Gjaponicus:0.178030	((DuV2:0.419842	((Pvitticeps:2.283284	(PannectensA:0.724551	RbivitattumC:0.269829):0.579658):0.331445	(EnaBV1:1.326608	((CaV:1.844590	(RCRV1:1.050662	(WSMV:0.700980	((RSNV:0.505881	((BSMV:0.047042	BNYVV:0.037428):0.283495	BMV:0.280977):0.198984):0.154722	MiLV:0.558269):0.330174):0.429765):0.128680):0.239083	((MBC:1.502246	((SrBV1:0.522165	AbV8:0.567943):0.507184	(((BtBV3:0.187620	(BtBV2:0.056404	BtBV1:0.090901):0.196779):0.112562	BtBV5:0.270493):0.315983	BtBV4:0.339545):0.406790):0.612889):0.827717	(((LeMV:0.085097	LeBV1:0.167438):0.535383	MfBV1:0.344890):0.481114	AbV13:1.127326):0.785194):0.230621):0.102415):0.305333):0.134589):0.075007	(((((RbivitattumA:1.063566	RbivitattumF:0.270613):0.100340	(RbivitattumE:0.010265	RbivitattumD:0.000001):0.107785):0.286826	(CcarchariasB:0.411575	PannectensB:0.740390):0.075526):0.297757	((MunicolorB:1.518478	(PmuralisC:0.355658	Pbivittatus:0.544889):0.213096):0.000001	(RbivitattumH:0.653388	(CcarchariasA:0.228207	MunicolorA:0.276741):0.062611):0.352516):0.346621):0.199833	BtBV6:0.564408):0.016307):0.205693):0.129450	Gseraphini:0.499260);
(((MBC:1.213640	((((BtBV3:0.210229	(BtBV2:0.104314	BtBV1:0.061954):0.183706):0.123584	BtBV5:0.214057):0.280917	BtBV4:0.413329):0.376074	(AbV8:0.483017	SrBV1:0.425118):0.424804):0.525011):0.931692	EnaBV1:1.253364):0.168842	(((LeMV:0.087350	LeBV1:0.161894):0.416975	MfBV1:0.437605):0.476035	AbV13:1.164980):0.892679	((CaV:1.988672	((DuV2:0.384926	(((Gseraphini:0.550318	(RbivitattumB:0.043666	RbivitattumG:0.499738):0.270768):0.248560	Gjaponicus:0.086140):0.304928	(Pvitticeps:2.247068	(PannectensA:0.900755	RbivitattumC:0.653835):0.215972):0.134158):0.236028):0.106692	(BtBV6:0.433778	((((RbivitattumD:0.000001	RbivitattumE:0.000001):0.124663	(RbivitattumA:0.823052	RbivitattumF:0.386834):0.059306):0.429178	(MunicolorB:1.520375	(PannectensB:0.944244	CcarchariasB:0.317231):0.196609):0.082898):0.043877	((RbivitattumH:0.412753	(MunicolorA:0.368073	CcarchariasA:0.256454):0.092081):0.715463	(Pbivittatus:0.697288	PmuralisC:0.413236):0.264454):0.217098):0.169758):0.083418):0.324012):0.115579	(((MiLV:0.496729	(RSNV:0.443850	((BSMV:0.046144	BNYVV:0.030731):0.241976	BMV:0.275615):0.225345):0.212951):0.278600	WSMV:0.679820):0.354608	RCRV1:1.056686):0.302826):0.146281);
(((CaV:1.960488	(((MiLV:0.493833	(((BNYVV:0.052509	BSMV:0.044578):0.280868	BMV:0.325479):0.190346	RSNV:0.503686):0.171206):0.294038	WSMV:0.733495):0.441526	RCRV1:1.057540):0.138404):0.230501	(((((((Gseraphini:0.441744	(RbivitattumG:0.516559	RbivitattumB:0.059514):0.337870):0.322251	Gjaponicus:0.058378):0.554255	DuV2:0.362480):0.166577	((((PannectensB:0.852499	CcarchariasB:0.437110):0.089859	((RbivitattumD:0.000001	RbivitattumE:0.000001):0.066600	(RbivitattumF:0.221598	RbivitattumA:1.153967):0.132723):0.341508):0.205619	((PmuralisC:0.557087	Pbivittatus:0.457505):0.139838	(CcarchariasA:0.392459	(RbivitattumH:0.825062	MunicolorA:0.178259):0.104139):0.270923):0.229434):0.071057	MunicolorB:1.621112):0.125381):0.086147	BtBV6:0.515998):0.167736	(Pvitticeps:2.238107	(PannectensA:0.689876	RbivitattumC:0.437223):0.401228):0.514934):0.256516	EnaBV1:1.412060):0.130856):0.241189	(((AbV8:0.496231	SrBV1:0.511816):0.619659	((((BtBV1:0.083288	BtBV2:0.067941):0.213461	BtBV3:0.224974):0.131063	BtBV5:0.212674):0.275567	BtBV4:0.386231):0.419881):0.420350	MBC:1.667022):0.719968	(((LeBV1:0.118953	LeMV:0.116564):0.484342	MfBV1:0.408931):0.381671	AbV13:1.280836):0.995938);
((RbivitattumH:0.568683	CcarchariasA:0.168376):0.215920	(PmuralisC:0.498829	(((PannectensB:0.758761	CcarchariasB:0.330664):0.103512	((RbivitattumA:0.659369	RbivitattumF:0.079095):0.090395	(RbivitattumD:0.000001	RbivitattumE:0.004757):0.176155):0.527205):0.237014	((((((((RCRV1:0.939550	CaV:1.723685):0.140959	(WSMV:0.708732	(((BMV:0.339503	(BSMV:0.039012	BNYVV:0.046418):0.228956):0.201106	RSNV:0.523805):0.145165	MiLV:0.489922):0.238642):0.436236):0.244368	(EnaBV1:1.080869	(MBC:1.345686	(((BtBV5:0.213210	(BtBV3:0.184803	(BtBV1:0.072640	BtBV2:0.069072):0.192132):0.152596):0.240813	BtBV4:0.387197):0.366904	(SrBV1:0.381983	AbV8:0.536087):0.536360):0.432926):0.857824):0.184152):0.144160	(AbV13:1.089728	((LeBV1:0.138874	LeMV:0.097348):0.467864	MfBV1:0.388616):0.427979):1.125091):0.291345	BtBV6:0.454375):0.093461	(DuV2:0.386837	(Gjaponicus:0.098182	(Gseraphini:0.537008	(RbivitattumG:0.391659	RbivitattumB:0.047297):0.333990):0.125858):0.477685):0.170371):0.108073	(Pvitticeps:2.303867	(RbivitattumC:0.306504	PannectensA:0.743905):0.279676):0.609296):0.103094	MunicolorB:1.523123):0.033490):0.305149):0.312632	(Pbivittatus:0.450772	MunicolorA:0.243021):0.155220);
((((EnaBV1:1.202262	((CaV:1.951576	((((((BNYVV:0.039330	BSMV:0.038220):0.227466	BMV:0.317795):0.199296	RSNV:0.490693):0.151193	MiLV:0.432927):0.236611	WSMV:0.640512):0.344018	RCRV1:1.002773):0.115920):0.259390	((((RbivitattumC:0.307533	PannectensA:0.854293):0.906408	(((Gseraphini:0.404602	(RbivitattumG:0.437607	RbivitattumB:0.072426):0.311227):0.183162	Gjaponicus:0.027944):0.659777	DuV2:0.276517):0.143449):0.068123	(((PmuralisC:0.517853	(Pbivittatus:0.586301	(MunicolorA:0.058223	(RbivitattumH:0.525016	CcarchariasA:0.139139):0.179656):0.292489):0.233627):0.046130	MunicolorB:1.347143):0.224460	(((RbivitattumD:0.000001	RbivitattumE:0.000001):0.114738	(RbivitattumF:0.321650	RbivitattumA:0.720518):0.138993):0.361718	(PannectensB:0.837146	CcarchariasB:0.388903):0.146087):0.238271):0.230905):0.062066	BtBV6:0.486054):0.312786):0.117005):0.154254	Pvitticeps:2.723511):0.135552	(AbV13:1.163972	((LeBV1:0.134088	LeMV:0.096996):0.485778	MfBV1:0.376590):0.593907):0.696808):0.793793	((((BtBV3:0.200832	(BtBV1:0.087592	BtBV2:0.066964):0.182832):0.143988	BtBV5:0.231835):0.221487	BtBV4:0.422269):0.387820	(AbV8:0.476796	SrBV1:0.435371):0.504451):0.501131	MBC:1.362178);
((((Gjaponicus:0.155414	(((Pvitticeps:2.698214	(((EnaBV1:1.211671	((CaV:1.884730	((WSMV:0.736487	(((BMV:0.274666	(BSMV:0.035839	BNYVV:0.037608):0.248927):0.209927	RSNV:0.475516):0.134039	MiLV:0.470779):0.302526):0.384153	RCRV1:1.114899):0.190841):0.150833	((((((BtBV3:0.185073	(BtBV2:0.057747	BtBV1:0.071684):0.214149):0.123115	BtBV5:0.207381):0.258127	BtBV4:0.400180):0.473537	(AbV8:0.511988	SrBV1:0.456016):0.531491):0.479965	MBC:1.414197):0.760678	(((LeMV:0.095350	LeBV1:0.123733):0.430900	MfBV1:0.429170):0.403101	AbV13:1.372407):0.822517):0.158310):0.102450):0.391473	BtBV6:0.447565):0.134950	DuV2:0.423807):0.034622):0.080385	(RbivitattumC:1.088513	((MunicolorB:1.530031	((CcarchariasA:0.037473	MunicolorA:0.912928):0.349341	RbivitattumH:0.505466):0.642119):0.037588	((PannectensA:0.464502	Pbivittatus:0.313763):0.235316	PmuralisC:0.284763):0.372175):0.190031):0.082111):0.210295	(CcarchariasB:0.453977	PannectensB:0.835007):0.130926):0.077654):0.070014	(Gseraphini:0.477590	(RbivitattumB:0.031144	RbivitattumG:0.566181):0.343121):0.057325):0.308556	(RbivitattumA:0.714909	RbivitattumF:0.109062):0.142759):0.092760	RbivitattumE:0.008954	RbivitattumD:0.000001);
((((((Pvitticeps:2.484335	(RbivitattumC:0.205638	PannectensA:0.777772):0.397339):0.492289	((((PannectensB:1.059338	((RbivitattumF:0.252473	(RbivitattumD:0.000001	RbivitattumE:0.000001):0.108794):0.272935	((Gseraphini:0.567647	(RbivitattumG:0.648784	(RbivitattumA:0.000001	RbivitattumB:0.017431):0.095598):0.205702):0.095017	Gjaponicus:0.173524):0.047787):0.200596):0.224602	BtBV6:0.376322):0.147051	((((CcarchariasA:0.291221	(MunicolorA:0.274356	RbivitattumH:0.280114):0.147568):0.737997	(Pbivittatus:0.912760	PmuralisC:0.349613):0.121085):0.000001	MunicolorB:1.241750):0.270369	CcarchariasB:0.706435):0.149492):0.085074	DuV2:0.348429):0.175894):0.280082	(((((((BtBV3:0.210993	(BtBV2:0.063324	BtBV1:0.070219):0.194726):0.103527	BtBV5:0.239178):0.266591	BtBV4:0.368696):0.475045	(SrBV1:0.483696	AbV8:0.518102):0.514022):0.502664	MBC:1.567759):0.846841	(((LeBV1:0.142567	LeMV:0.102677):0.422713	MfBV1:0.405917):0.386743	AbV13:1.296740):0.918430):0.254075	EnaBV1:1.174109):0.113731):0.155513	CaV:1.696089):0.180308	RCRV1:1.096588):0.258146	WSMV:0.649873	((((BSMV:0.035540	BNYVV:0.054133):0.238497	BMV:0.283699):0.193185	RSNV:0.453681):0.151776	MiLV:0.495084):0.302254);
((BSMV:0.031055	BNYVV:0.054277):0.245731	(((WSMV:0.725486	(((((((((PannectensB:0.887834	(RbivitattumF:0.212883	(RbivitattumE:0.013530	RbivitattumD:0.000001):0.145112):0.116540):0.061504	RbivitattumA:0.575365):0.413054	BtBV6:0.328133):0.184398	(CcarchariasB:0.643708	(((RbivitattumH:0.407559	(MunicolorA:0.464148	CcarchariasA:0.121501):0.021838):0.614687	MunicolorB:1.501528):0.077264	(Pbivittatus:0.624207	PmuralisC:0.392585):0.253339):0.236168):0.250670):0.043878	(((Gseraphini:0.327033	(RbivitattumG:0.764721	RbivitattumB:0.036763):0.238136):0.127075	Gjaponicus:0.103233):0.230447	(Pvitticeps:1.987080	(RbivitattumC:0.398763	PannectensA:0.854590):0.149679):0.406455):0.154789):0.121415	DuV2:0.407215):0.446802	(EnaBV1:1.179226	((((AbV8:0.553571	SrBV1:0.454705):0.458065	((((BtBV2:0.063591	BtBV1:0.067402):0.184516	BtBV3:0.188930):0.113679	BtBV5:0.226792):0.228335	BtBV4:0.391028):0.317691):0.498596	MBC:1.349174):0.840942	(((LeMV:0.132928	LeBV1:0.122098):0.465130	MfBV1:0.394366):0.421593	AbV13:1.225212):0.971308):0.199934):0.211746):0.191570	CaV:1.780623):0.223529	RCRV1:0.986713):0.351802):0.284528	MiLV:0.505803):0.144040	RSNV:0.450126):0.231059	BMV:0.290866);
((((BtBV1:0.069631	BtBV2:0.059012):0.205868	BtBV3:0.184086):0.095207	BtBV5:0.270350):0.235770	BtBV4:0.370373	(((EnaBV1:1.170124	((CaV:1.809094	((WSMV:0.745963	((((BNYVV:0.054762	BSMV:0.030510):0.276158	BMV:0.274342):0.153035	RSNV:0.543069):0.142953	MiLV:0.510814):0.359895):0.386831	RCRV1:0.972842):0.174942):0.195086	(((MfBV1:0.481498	(LeBV1:0.148603	LeMV:0.088300):0.378969):0.367759	AbV13:1.183686):1.040193	((Pvitticeps:2.254013	(RbivitattumC:0.216011	PannectensA:1.062862):0.643301):0.476118	(((Gjaponicus:0.074032	(Gseraphini:0.290108	(RbivitattumB:0.070090	RbivitattumG:0.336654):0.160554):0.209627):0.698631	(BtBV6:0.488934	(((MunicolorB:1.514414	(RbivitattumH:0.686666	(CcarchariasA:0.077387	(Pbivittatus:0.558669	MunicolorA:0.334770):0.047675):0.153045):0.465498):0.101510	PmuralisC:0.747141):0.240383	(CcarchariasB:0.357253	(PannectensB:0.806118	((RbivitattumF:0.238476	RbivitattumA:1.073462):0.062593	(RbivitattumE:0.000001	RbivitattumD:0.000001):0.132588):0.350045):0.185133):0.290455):0.199016):0.023111):0.137051	DuV2:0.340757):0.156423):0.188397):0.182509):0.156066):0.913933	MBC:1.520765):0.521223	(SrBV1:0.464547	AbV8:0.529766):0.454893):0.425699);
((PmuralisC:0.570584	MunicolorB:1.435778):0.000001	(((CcarchariasB:0.302233	PannectensB:0.877209):0.113191	((RbivitattumD:0.000001	RbivitattumE:0.000001):0.071534	(RbivitattumF:0.279151	RbivitattumA:1.075108):0.072420):0.369895):0.215975	((((((((((BtBV3:0.198353	(BtBV2:0.047710	BtBV1:0.076754):0.201883):0.164600	BtBV5:0.231969):0.262770	BtBV4:0.363949):0.394871	(AbV8:0.569206	SrBV1:0.436936):0.478480):0.484326	MBC:1.370856):0.934491	EnaBV1:0.971483):0.267091	((CaV:1.927227	(((((BNYVV:0.033246	BSMV:0.048221):0.266135	BMV:0.298221):0.157652	(RSNV:0.451666	MiLV:0.537042):0.114239):0.327962	WSMV:0.630230):0.457489	RCRV1:0.971910):0.169494):0.154987	((MfBV1:0.443137	(LeBV1:0.141371	LeMV:0.105094):0.482410):0.339607	AbV13:1.391387):1.082106):0.130199):0.328708	((PannectensA:1.000596	RbivitattumC:0.258946):0.280805	Pvitticeps:2.117274):0.501037):0.196702	(((Gjaponicus:0.060871	Gseraphini:0.404316):0.080030	(RbivitattumG:0.427201	RbivitattumB:0.081627):0.385194):0.574456	DuV2:0.349744):0.091987):0.093523	BtBV6:0.516130):0.150074):0.350305	(RbivitattumH:0.432110	((Pbivittatus:0.876123	CcarchariasA:0.131018):0.122537	MunicolorA:0.168684):0.178475):0.537986);
(((((((((((RbivitattumH:0.450552	(MunicolorA:0.238690	CcarchariasA:0.258883):0.148554):0.069544	Pbivittatus:0.813230):0.524223	PmuralisC:0.606372):0.092786	MunicolorB:1.236293):0.241099	((CcarchariasB:0.420129	PannectensB:0.952913):0.111941	((RbivitattumD:0.000001	RbivitattumE:0.004193):0.081367	(RbivitattumF:0.088815	RbivitattumA:0.836918):0.290379):0.270135):0.401086):0.134949	BtBV6:0.438793):0.114567	(DuV2:0.330610	((Pvitticeps:2.160793	(RbivitattumC:0.365939	PannectensA:0.810975):0.449398):0.169213	(Gjaponicus:0.164739	(Gseraphini:0.294741	(RbivitattumG:0.498501	RbivitattumB:0.087505):0.172387):0.207555):0.134787):0.367153):0.105393):0.419564	(CaV:1.769865	(RCRV1:1.041629	((MiLV:0.558917	(((BNYVV:0.046959	BSMV:0.044108):0.232969	BMV:0.312679):0.217984	RSNV:0.477439):0.118404):0.270887	WSMV:0.650805):0.399210):0.114810):0.332130):0.131304	EnaBV1:1.263529):0.284504	(((LeBV1:0.123463	LeMV:0.107882):0.459079	MfBV1:0.377726):0.364016	AbV13:1.209580):0.847664):0.756093	((AbV8:0.568568	SrBV1:0.425572):0.542067	((((BtBV2:0.076065	BtBV1:0.083062):0.212212	BtBV3:0.179493):0.144268	BtBV5:0.263421):0.258556	BtBV4:0.354379):0.318411):0.443936	MBC:1.515025);
(EnaBV1:1.182984	((((LeMV:0.106807	LeBV1:0.123890):0.442598	MfBV1:0.387558):0.432912	AbV13:1.149592):0.873587	((((((BtBV2:0.083624	BtBV1:0.069204):0.202448	BtBV3:0.196242):0.112369	BtBV5:0.190670):0.256632	BtBV4:0.361925):0.387045	(AbV8:0.586758	SrBV1:0.328526):0.541444):0.396495	MBC:1.374499):0.867403):0.231645	((CaV:1.771534	(RCRV1:1.019258	(((((BSMV:0.027444	BNYVV:0.050486):0.260836	BMV:0.290035):0.209482	RSNV:0.450347):0.142677	MiLV:0.432225):0.296748	WSMV:0.742522):0.370754):0.236239):0.105580	((BtBV6:0.482207	((((((Pbivittatus:0.658335	MunicolorA:0.000001):0.295432	CcarchariasA:0.162495):0.206967	RbivitattumH:0.283301):0.686413	MunicolorB:1.599545):0.010540	PmuralisC:0.498121):0.335369	(CcarchariasB:0.484203	(((RbivitattumA:1.146493	RbivitattumF:0.100229):0.029704	(RbivitattumD:0.000001	RbivitattumE:0.000001):0.121970):0.183772	PannectensB:0.892299):0.275696):0.187491):0.221863):0.104725	((Pvitticeps:2.447897	(RbivitattumC:0.454155	PannectensA:1.066167):0.396250):0.366716	((Gjaponicus:0.181867	((RbivitattumB:0.061183	RbivitattumG:0.529868):0.449762	Gseraphini:0.745260):0.097690):0.643638	DuV2:0.178665):0.173993):0.104906):0.310225):0.153371);
((EnaBV1:1.177487	(((CaV:2.082095	((((BMV:0.292961	(BSMV:0.041118	BNYVV:0.048921):0.284104):0.179100	RSNV:0.585943):0.120111	MiLV:0.471709):0.294618	WSMV:0.674802):0.433593):0.102304	RCRV1:1.089295):0.240831	(BtBV6:0.438868	(((((Pbivittatus:0.411532	PmuralisC:0.639461):0.125633	(MunicolorB:1.363994	((CcarchariasA:0.187017	MunicolorA:0.342286):0.167271	RbivitattumH:0.597987):0.306109):0.141026):0.175884	((PannectensB:0.718206	CcarchariasB:0.268658):0.096915	(((RbivitattumD:0.000001	RbivitattumE:0.004555):0.135335	RbivitattumF:0.232212):0.000001	RbivitattumA:0.808795):0.509235):0.299614):0.074056	(RbivitattumC:0.375822	PannectensA:0.930877):0.691895):0.125681	((Pvitticeps:2.689653	((Gseraphini:0.348084	(RbivitattumG:0.449097	RbivitattumB:0.050474):0.264729):0.119173	Gjaponicus:0.172243):0.446182):0.188860	DuV2:0.284995):0.169393):0.206984):0.351123):0.129307):0.178859	((((((BtBV1:0.069281	BtBV2:0.086173):0.241212	BtBV3:0.194788):0.131879	BtBV5:0.240743):0.253676	BtBV4:0.400520):0.441871	(AbV8:0.517722	SrBV1:0.429577):0.561910):0.440690	MBC:1.615756):0.892199	(((LeMV:0.079562	LeBV1:0.134900):0.464736	MfBV1:0.385686):0.450267	AbV13:1.146972):0.937828);
((DuV2:0.286788	((Gjaponicus:0.081488	((RbivitattumB:0.068501	RbivitattumG:0.455234):0.390646	Gseraphini:0.445000):0.151243):0.079188	((Pvitticeps:1.659236	RbivitattumC:0.229205):0.324481	PannectensA:0.598075):0.449943):0.389189):0.132773	((((CcarchariasB:0.277228	PannectensB:0.737413):0.157497	((RbivitattumF:0.277083	RbivitattumA:0.935274):0.012614	(RbivitattumE:0.008519	RbivitattumD:0.000001):0.079391):0.375422):0.222465	((Pbivittatus:0.784065	PmuralisC:0.404469):0.205834	(((CcarchariasA:0.194281	RbivitattumH:0.422902):0.040801	MunicolorA:0.431436):0.492303	MunicolorB:1.501133):0.092719):0.235539):0.173971	BtBV6:0.479510):0.109540	(((EnaBV1:1.090625	(MBC:1.267187	((SrBV1:0.388122	AbV8:0.591438):0.490379	(((BtBV3:0.162748	(BtBV1:0.088703	BtBV2:0.047211):0.194471):0.082958	BtBV5:0.247230):0.257166	BtBV4:0.324817):0.402249):0.478612):0.903116):0.146841	(AbV13:1.196439	((LeMV:0.099062	LeBV1:0.145824):0.484271	MfBV1:0.324674):0.482358):0.863609):0.088969	(CaV:1.797045	((((((BNYVV:0.042578	BSMV:0.040638):0.260264	BMV:0.251271):0.181007	RSNV:0.488627):0.158536	MiLV:0.450280):0.333615	WSMV:0.603105):0.351609	RCRV1:1.004797):0.213137):0.160475):0.462776);
((((((BMV:0.300722	(BNYVV:0.043512	BSMV:0.047110):0.256768):0.227048	RSNV:0.489945):0.133350	MiLV:0.525957):0.232801	WSMV:0.733852):0.354294	RCRV1:1.002805):0.227195	(((((MfBV1:0.337352	(LeMV:0.096723	LeBV1:0.147311):0.636442):0.421391	AbV13:1.417205):0.775662	((((((BtBV1:0.079292	BtBV2:0.056227):0.197633	BtBV3:0.217106):0.135793	BtBV5:0.229071):0.221786	BtBV4:0.504411):0.257113	(AbV8:0.603873	SrBV1:0.415601):0.639831):0.620510	MBC:1.472158):0.805354):0.212781	EnaBV1:1.261467):0.182845	((BtBV6:0.518307	((MunicolorB:1.436435	(((MunicolorA:0.152951	(RbivitattumH:0.491584	CcarchariasA:0.271228):0.183583):0.534907	((CcarchariasB:0.414983	PannectensB:0.512024):0.149763	((RbivitattumF:0.215631	RbivitattumA:1.044735):0.054060	(RbivitattumD:0.000001	RbivitattumE:0.005244):0.080528):0.407811):0.173607):0.080028	(Pbivittatus:0.437398	(PannectensA:0.809092	PmuralisC:0.385625):0.249672):0.214079):0.026602):0.103688	(Pvitticeps:2.377689	RbivitattumC:0.577406):0.670653):0.097664):0.089600	((Gjaponicus:0.116655	((RbivitattumG:0.606618	RbivitattumB:0.060600):0.311465	Gseraphini:0.517598):0.056161):0.528763	DuV2:0.262217):0.165512):0.444963):0.163468	CaV:1.775990);
(((((Gseraphini:0.717591	(RbivitattumG:0.547258	RbivitattumB:0.065137):0.218395):0.117430	Gjaponicus:0.144795):0.528818	DuV2:0.284526):0.166786	(BtBV6:0.441467	((PmuralisC:0.888169	(((CcarchariasB:0.351708	PannectensB:0.769366):0.181874	((RbivitattumE:0.009106	RbivitattumD:0.000001):0.137105	(RbivitattumA:0.969734	RbivitattumF:0.217066):0.088853):0.433397):0.215616	(MunicolorA:0.328609	((CcarchariasA:0.285779	Pbivittatus:0.708163):0.000001	RbivitattumH:0.490603):0.073904):0.564355):0.137560):0.060030	MunicolorB:1.454264):0.227328):0.076410):0.211619	((Pvitticeps:2.517387	RbivitattumC:0.331495):0.256804	PannectensA:0.876637):0.556025	(((((LeMV:0.109491	LeBV1:0.125724):0.536044	MfBV1:0.335873):0.373814	AbV13:1.215756):1.032116	(((((((BtBV2:0.069814	BtBV1:0.084634):0.184163	BtBV3:0.176785):0.095764	BtBV5:0.264607):0.257127	BtBV4:0.390295):0.452985	(AbV8:0.673776	SrBV1:0.412105):0.532782):0.482427	MBC:1.400670):0.962983	EnaBV1:1.105383):0.161478):0.165697	(((((((BNYVV:0.052247	BSMV:0.036875):0.273843	BMV:0.309253):0.220516	RSNV:0.495907):0.102977	MiLV:0.500004):0.285336	WSMV:0.749478):0.370809	RCRV1:0.969173):0.184532	CaV:2.010788):0.231361):0.290462);
(RSNV:0.475091	(BMV:0.333842	(BNYVV:0.036577	BSMV:0.035355):0.253365):0.219743	((((((((((((BtBV1:0.078500	BtBV2:0.068952):0.203667	BtBV3:0.206757):0.096000	BtBV5:0.247476):0.247940	BtBV4:0.384472):0.442041	(SrBV1:0.389075	AbV8:0.592701):0.520986):0.416424	MBC:1.357426):0.856485	EnaBV1:0.977573):0.179934	((AbV13:1.179027	(MfBV1:0.448867	(LeMV:0.111353	LeBV1:0.134023):0.376211):0.472062):1.055014	(((((Gjaponicus:0.106370	((Gseraphini:0.348413	RbivitattumB:0.065404):0.000001	RbivitattumG:0.448253):0.314409):0.614417	DuV2:0.216250):0.156399	((Pvitticeps:2.862724	(((RbivitattumA:0.768389	RbivitattumF:0.148887):0.209644	(RbivitattumD:0.000001	RbivitattumE:0.000001):0.192886):0.459777	(CcarchariasB:0.188723	PannectensB:0.638069):0.262365):0.160211):0.087535	((MunicolorB:1.425068	((RbivitattumH:0.601150	(Pbivittatus:0.967429	CcarchariasA:0.154834):0.068304):0.127056	MunicolorA:0.415611):0.286946):0.043442	PmuralisC:0.607678):0.351417):0.243061):0.094641	BtBV6:0.500077):0.167627	(RbivitattumC:0.586800	PannectensA:1.023284):0.907566):0.157120):0.107636):0.228484	CaV:1.806732):0.145074	RCRV1:0.944826):0.379871	WSMV:0.649363):0.320171	MiLV:0.490202):0.129760);
((SrBV1:0.390984	AbV8:0.506148):0.544992	(((((LeBV1:0.114100	LeMV:0.123881):0.462577	MfBV1:0.334962):0.407943	AbV13:1.016599):0.900947	((EnaBV1:1.359883	((DuV2:0.251617	((Gjaponicus:0.109958	(Gseraphini:0.486304	(RbivitattumB:0.107253	RbivitattumG:0.471151):0.375655):0.132387):0.142047	(Pvitticeps:1.697095	(RbivitattumC:0.427822	PannectensA:0.735153):0.162805):0.259501):0.308158):0.192672	(BtBV6:0.531614	((MunicolorB:1.792019	((RbivitattumH:0.896891	Pbivittatus:0.241599):0.232696	PmuralisC:0.486447):0.244709):0.103545	(((((RbivitattumF:0.249329	RbivitattumA:0.991448):0.000001	(RbivitattumE:0.000001	RbivitattumD:0.000001):0.101839):0.119999	PannectensB:0.844371):0.201772	(MunicolorA:0.202933	CcarchariasA:0.444488):0.195859):0.110215	CcarchariasB:0.468669):0.220452):0.144896):0.112048):0.301910):0.182318	(((WSMV:0.774198	(((BMV:0.278282	(BNYVV:0.060263	BSMV:0.031897):0.243451):0.217739	RSNV:0.439013):0.100455	MiLV:0.529932):0.228059):0.386800	RCRV1:1.117545):0.164479	CaV:1.732647):0.133012):0.202180):0.783329	MBC:1.437159):0.520262	(BtBV4:0.374974	(((BtBV2:0.048571	BtBV1:0.087599):0.224306	BtBV3:0.171202):0.110886	BtBV5:0.244444):0.240352):0.348529);
((BtBV1:0.090994	BtBV2:0.057689):0.200336	BtBV3:0.183830	((((((((CaV:1.593569	(((MiLV:0.476693	(((BNYVV:0.042563	BSMV:0.041820):0.283630	BMV:0.252110):0.213619	RSNV:0.445145):0.200666):0.289292	WSMV:0.683490):0.322823	RCRV1:0.984573):0.183312):0.157148	EnaBV1:1.255478):0.105417	((((MunicolorB:1.618239	(PmuralisC:0.535788	((Pbivittatus:0.670756	MunicolorA:0.006438):0.108109	(CcarchariasA:0.434075	RbivitattumH:0.419643):0.014860):0.582327):0.053754):0.290738	((CcarchariasB:0.282897	PannectensB:0.818779):0.155658	(RbivitattumA:0.745348	(RbivitattumF:0.245549	(RbivitattumD:0.000001	RbivitattumE:0.000001):0.094614):0.042485):0.512614):0.184277):0.164251	(((PannectensA:0.748870	RbivitattumC:0.287461):0.367364	Pvitticeps:2.117194):0.549749	(((Gseraphini:0.497397	(RbivitattumB:0.096305	RbivitattumG:0.438179):0.149084):0.108717	Gjaponicus:0.110661):0.630411	DuV2:0.278797):0.139948):0.069849):0.125747	BtBV6:0.466128):0.377319):0.211650	(AbV13:1.147614	((LeMV:0.102686	LeBV1:0.147219):0.451225	MfBV1:0.343218):0.395697):0.873338):0.885700	MBC:1.348566):0.377135	(AbV8:0.582153	SrBV1:0.448567):0.492811):0.438568	BtBV4:0.317819):0.298314	BtBV5:0.237321):0.098790);
(MBC:1.305382	(((((BtBV2:0.097139	BtBV1:0.060419):0.229191	BtBV3:0.183040):0.104369	BtBV5:0.244871):0.231142	BtBV4:0.436735):0.374081	(AbV8:0.502170	SrBV1:0.462426):0.502765):0.506009	((CaV:1.919730	(((((((BMV:0.305101	(BSMV:0.034385	BNYVV:0.049644):0.213840):0.194842	RSNV:0.448901):0.161000	MiLV:0.436566):0.263044	WSMV:0.725102):0.374977	RCRV1:1.053328):0.309310	(((DuV2:0.482428	((MunicolorB:1.680457	(PmuralisC:0.643338	(Pbivittatus:0.704649	(RbivitattumH:0.633880	(CcarchariasA:0.329256	MunicolorA:0.156169):0.041158):0.201070):0.327997):0.076771):0.221699	((PannectensB:0.968152	CcarchariasB:0.379911):0.163234	((Gseraphini:0.574222	(RbivitattumG:0.502137	RbivitattumB:0.057905):0.485523):0.001398	(((RbivitattumA:0.853040	Gjaponicus:0.000001):0.005069	RbivitattumF:0.251638):0.053691	(RbivitattumE:0.010140	RbivitattumD:0.000001):0.082533):0.116213):0.327320):0.192797):0.141583):0.099467	BtBV6:0.515525):0.212948	(Pvitticeps:2.135580	(RbivitattumC:0.316966	PannectensA:0.582536):0.443552):0.598930):0.232963):0.121090	(((LeBV1:0.111850	LeMV:0.117223):0.472307	MfBV1:0.365014):0.454743	AbV13:1.097921):1.065559):0.104277):0.088555	EnaBV1:1.071023):0.991746);
((PannectensA:0.601709	RbivitattumC:0.505666):0.227550	((MunicolorB:1.378479	(RbivitattumH:0.791266	((PmuralisC:0.320366	Pbivittatus:0.363820):0.223327	(CcarchariasA:0.241004	MunicolorA:0.355208):0.267742):0.191476):0.050914):0.200363	((((RbivitattumD:0.000001	RbivitattumE:0.004794):0.130169	(RbivitattumF:0.151088	RbivitattumA:0.763783):0.103317):0.430860	(PannectensB:0.750959	CcarchariasB:0.246641):0.109811):0.401885	(BtBV6:0.560839	(((EnaBV1:1.237883	(CaV:2.167867	((WSMV:0.673057	(((BMV:0.268822	(BSMV:0.038980	BNYVV:0.047646):0.261247):0.193376	RSNV:0.465570):0.176030	MiLV:0.483321):0.237765):0.450699	RCRV1:1.093857):0.131498):0.228129):0.169429	((((AbV8:0.532784	SrBV1:0.444210):0.541226	((BtBV5:0.270876	((BtBV1:0.087244	BtBV2:0.083768):0.167070	BtBV3:0.202622):0.092437):0.286697	BtBV4:0.364028):0.361539):0.572316	MBC:1.214509):0.966154	((MfBV1:0.448931	(LeBV1:0.134562	LeMV:0.106742):0.409618):0.451230	AbV13:1.105088):0.993469):0.164502):0.376782	(DuV2:0.371052	(Gjaponicus:0.178397	(Gseraphini:0.421245	(RbivitattumB:0.080611	RbivitattumG:0.549232):0.090669):0.201666):0.548506):0.088756):0.094315):0.095654):0.111610):0.324861	Pvitticeps:2.732650);
((((DuV2:0.259749	(((RbivitattumG:0.351217	RbivitattumB:0.059437):0.010729	Gseraphini:0.452095):0.249994	Gjaponicus:0.137518):0.597928):0.153004	((((PannectensB:0.774344	((RbivitattumE:0.000001	RbivitattumD:0.000001):0.137608	(RbivitattumF:0.193755	RbivitattumA:0.939482):0.021005):0.352481):0.209020	CcarchariasB:0.303260):0.227421	(PmuralisC:0.642002	(MunicolorB:1.576198	(MunicolorA:0.313208	(Pbivittatus:0.613539	(CcarchariasA:0.205490	RbivitattumH:0.698175):0.233066):0.222078):0.258154):0.006374):0.216495):0.184555	BtBV6:0.480862):0.113489):0.165551	(PannectensA:1.016617	(Pvitticeps:2.253599	RbivitattumC:0.337203):0.275090):0.544450):0.231165	((CaV:1.922057	((WSMV:0.665089	((((BSMV:0.037391	BNYVV:0.053365):0.251743	BMV:0.297334):0.212640	RSNV:0.505962):0.113455	MiLV:0.523108):0.236309):0.385651	RCRV1:1.077133):0.205894):0.117963	((((BtBV4:0.396597	((BtBV3:0.187567	(BtBV2:0.063519	BtBV1:0.087983):0.196407):0.122459	BtBV5:0.230469):0.283867):0.337294	(SrBV1:0.493830	AbV8:0.509734):0.480016):0.446924	MBC:1.328495):1.097761	EnaBV1:1.169825):0.178247):0.120214	((MfBV1:0.457440	(LeBV1:0.142773	LeMV:0.110977):0.371745):0.444451	AbV13:1.438928):1.203138);
(RbivitattumF:0.129025	(((CcarchariasB:0.251129	PannectensB:0.852892):0.124996	((Gjaponicus:0.128475	((RbivitattumG:0.658437	RbivitattumB:0.101628):0.140871	Gseraphini:0.279971):0.093832):0.094138	(((((((Pbivittatus:0.791141	CcarchariasA:0.194013):0.003390	MunicolorA:0.263319):0.214894	RbivitattumH:0.343196):0.792581	((((((((AbV8:0.512286	SrBV1:0.476337):0.512171	((((BtBV2:0.060494	BtBV1:0.080254):0.210313	BtBV3:0.167131):0.116847	BtBV5:0.269680):0.202497	BtBV4:0.388661):0.459267):0.566777	MBC:1.358147):0.792866	(((LeBV1:0.127216	LeMV:0.126289):0.419747	MfBV1:0.407892):0.408686	AbV13:1.147249):0.912848):0.219739	(EnaBV1:1.183934	(CaV:1.999618	(RCRV1:1.082936	((((BMV:0.297976	(BNYVV:0.038294	BSMV:0.054056):0.237830):0.188680	RSNV:0.486284):0.186684	MiLV:0.527902):0.239909	WSMV:0.702397):0.335407):0.183236):0.203361):0.078704):0.352777	BtBV6:0.478964):0.096660	(RbivitattumC:0.478240	Pvitticeps:2.153320):0.623944):0.021697	DuV2:0.398616):0.085464):0.100637	PmuralisC:0.740551):0.030788	PannectensA:0.788312):0.101420	MunicolorB:1.721244):0.000001):0.185100):0.390953	(RbivitattumE:0.000001	RbivitattumD:0.000001):0.067824):0.184999	RbivitattumA:1.002926);
((RCRV1:0.966216	((MiLV:0.469093	(RSNV:0.447722	((BSMV:0.036999	BNYVV:0.037401):0.239309	BMV:0.268731):0.177682):0.157631):0.351303	WSMV:0.654509):0.357823):0.227982	CaV:1.672937	((((((PmuralisC:0.605335	(((Pbivittatus:0.600557	MunicolorA:0.145131):0.055726	(CcarchariasA:0.215736	RbivitattumH:0.409798):0.121694):0.540167	MunicolorB:1.683326):0.096503):0.222574	((((RbivitattumD:0.000001	RbivitattumE:0.000001):0.104776	RbivitattumF:0.362862):0.180561	RbivitattumA:0.713161):0.135034	(PannectensB:0.718461	CcarchariasB:0.314492):0.181798):0.211489):0.249274	BtBV6:0.485684):0.093653	((Gjaponicus:0.162813	(Gseraphini:0.571219	(RbivitattumG:0.597243	RbivitattumB:0.095534):0.105838):0.135895):0.584639	DuV2:0.257083):0.186873):0.136748	(RbivitattumC:0.485670	PannectensA:0.892318):0.767130):0.216631	(EnaBV1:1.361415	(((AbV13:1.144743	((LeMV:0.089523	LeBV1:0.137292):0.326244	MfBV1:0.402386):0.477355):0.869007	(MBC:1.416174	((SrBV1:0.373428	AbV8:0.618638):0.441383	((BtBV5:0.232062	((BtBV1:0.081022	BtBV2:0.066633):0.199353	BtBV3:0.170267):0.135239):0.204998	BtBV4:0.405892):0.434042):0.467844):0.829851):0.219194	Pvitticeps:2.735430):0.000001):0.129135):0.199570);
((((BtBV2:0.064290	BtBV1:0.072407):0.206169	BtBV3:0.187468):0.141426	BtBV5:0.234054):0.272851	BtBV4:0.389057	((((((((((Gjaponicus:0.136014	(Gseraphini:0.456494	(RbivitattumG:0.489799	RbivitattumB:0.026090):0.257010):0.061882):0.467231	(Pvitticeps:2.097475	(RbivitattumC:0.540367	PannectensA:0.600310):0.303047):0.233104):0.223426	DuV2:0.351030):0.091961	((MunicolorB:1.465616	(((Pbivittatus:0.643861	CcarchariasA:0.139568):0.136261	(RbivitattumH:0.449072	MunicolorA:0.122830):0.127925):0.686855	PmuralisC:0.538667):0.000001):0.331520	(((RbivitattumE:0.000001	RbivitattumD:0.000001):0.032794	(RbivitattumA:0.880397	RbivitattumF:0.122056):0.116394):0.557370	(PannectensB:0.873111	CcarchariasB:0.241169):0.048005):0.260176):0.145676):0.164109	BtBV6:0.524886):0.397694	(CaV:2.004732	(((((BMV:0.313952	(BNYVV:0.046841	BSMV:0.040933):0.242096):0.213931	RSNV:0.501151):0.150287	MiLV:0.512735):0.283565	WSMV:0.702491):0.417874	RCRV1:1.184940):0.172007):0.154903):0.093795	(((LeBV1:0.142422	LeMV:0.106515):0.399739	MfBV1:0.406110):0.442011	AbV13:1.306729):1.150292):0.137197	EnaBV1:1.112828):1.021086	MBC:1.400328):0.358144	(SrBV1:0.391097	AbV8:0.562936):0.532858):0.361323);
(Pbivittatus:0.457982	((MunicolorB:1.431861	(PmuralisC:0.615270	(((PannectensB:0.986065	CcarchariasB:0.328609):0.169366	((RbivitattumD:0.000001	RbivitattumE:0.018496):0.069050	(RbivitattumF:0.223016	RbivitattumA:1.000564):0.153073):0.263052):0.208373	(BtBV6:0.496998	((((CaV:1.840628	((((((BNYVV:0.037148	BSMV:0.045794):0.241054	BMV:0.307769):0.191216	RSNV:0.453265):0.128996	MiLV:0.473363):0.270618	WSMV:0.691552):0.359677	RCRV1:1.021907):0.238847):0.146323	((MBC:1.442070	((SrBV1:0.411807	AbV8:0.505910):0.472750	((((BtBV1:0.067057	BtBV2:0.082509):0.206650	BtBV3:0.177932):0.151052	BtBV5:0.245877):0.295972	BtBV4:0.368999):0.467652):0.422338):0.947112	EnaBV1:1.267359):0.157534):0.180203	(((LeMV:0.090282	LeBV1:0.158558):0.371155	MfBV1:0.491713):0.429704	AbV13:1.349466):1.099949):0.313799	((((PannectensA:0.938680	RbivitattumC:0.374906):0.377108	Pvitticeps:2.048432):0.256580	(Gjaponicus:0.069290	(Gseraphini:0.469758	(RbivitattumG:0.667802	RbivitattumB:0.068584):0.265725):0.075937):0.158256):0.282109	DuV2:0.332310):0.173117):0.083103):0.156241):0.309341):0.118948):0.530906	(CcarchariasA:0.137253	MunicolorA:0.324572):0.230475):0.034575	RbivitattumH:0.598726);
((((((((RbivitattumD:0.000001	RbivitattumE:0.011980):0.118848	(RbivitattumA:0.763588	RbivitattumF:0.146325):0.090219):0.613132	(CcarchariasB:0.426470	PannectensB:0.876288):0.088168):0.263216	((MunicolorB:1.891912	(RbivitattumH:0.554736	((MunicolorA:0.363092	Pbivittatus:0.676459):0.110830	CcarchariasA:0.153893):0.025081):0.711039):0.137421	PmuralisC:0.792371):0.182714):0.190196	BtBV6:0.461217):0.125529	((PannectensA:0.867359	((Gjaponicus:0.107665	Gseraphini:0.431999):0.000001	(RbivitattumG:0.528982	RbivitattumB:0.039698):0.396313):0.305409):0.370645	DuV2:0.371077):0.142582):0.240516	(Pvitticeps:2.334227	RbivitattumC:0.305761):0.681794):0.123221	((((MBC:1.359943	(((((BtBV2:0.090926	BtBV1:0.063075):0.228896	BtBV3:0.197112):0.122625	BtBV5:0.245158):0.262331	BtBV4:0.419597):0.404496	(SrBV1:0.469713	AbV8:0.532355):0.468541):0.527154):0.935085	EnaBV1:1.280642):0.134424	CaV:1.922823):0.108533	((WSMV:0.793315	((((BSMV:0.042600	BNYVV:0.048158):0.285882	BMV:0.307250):0.215769	RSNV:0.512807):0.132800	MiLV:0.604966):0.325452):0.421496	RCRV1:1.067189):0.233062):0.170093	(AbV13:1.320253	((LeMV:0.112501	LeBV1:0.137023):0.450082	MfBV1:0.381168):0.499824):1.242698);
(BMV:0.309510	(BNYVV:0.038422	BSMV:0.031073):0.230561	(((WSMV:0.702567	(RCRV1:1.053572	(((EnaBV1:1.209481	((((((BtBV3:0.185860	(BtBV2:0.052069	BtBV1:0.085796):0.187918):0.111880	BtBV5:0.262133):0.239955	BtBV4:0.383795):0.313713	(AbV8:0.507816	SrBV1:0.426946):0.517365):0.398477	MBC:1.446319):0.866666	(((LeMV:0.109562	LeBV1:0.135351):0.427142	MfBV1:0.413589):0.440282	AbV13:1.213815):0.798730):0.183857):0.138213	((((((RbivitattumD:0.000001	RbivitattumE:0.000001):0.112873	(RbivitattumA:0.926136	RbivitattumF:0.244780):0.031041):0.672053	(PannectensB:0.602476	CcarchariasB:0.335845):0.078302):0.202705	((((Pbivittatus:0.491787	RbivitattumH:0.200384):0.214044	(MunicolorA:0.333718	CcarchariasA:0.042480):0.219713):0.540981	MunicolorB:1.072380):0.087111	PmuralisC:0.626108):0.166733):0.210634	((((Gseraphini:0.592973	(RbivitattumG:0.570097	RbivitattumB:0.051819):0.294290):0.134149	Gjaponicus:0.090862):0.211066	(Pvitticeps:2.155989	(PannectensA:0.944174	RbivitattumC:0.304274):0.249418):0.312913):0.237409	DuV2:0.355398):0.099889):0.104871	BtBV6:0.425032):0.404717):0.150126	CaV:1.810828):0.170482):0.391588):0.257028	MiLV:0.441545):0.166510	RSNV:0.411967):0.244491);
((CaV:1.889956	((WSMV:0.706764	((((BNYVV:0.042685	BSMV:0.041631):0.264430	BMV:0.314169):0.201699	RSNV:0.492563):0.150878	MiLV:0.523968):0.278406):0.304863	RCRV1:1.106225):0.148448):0.178467	(EnaBV1:1.252756	(BtBV6:0.441822	(((((((RbivitattumD:0.000001	RbivitattumE:0.000001):0.105359	(RbivitattumA:0.825708	RbivitattumF:0.210445):0.124328):0.242042	PannectensB:0.916798):0.242819	CcarchariasB:0.406704):0.351749	((((RbivitattumH:0.201128	Pbivittatus:0.255622):0.248189	CcarchariasA:0.178081):0.000001	MunicolorA:0.247369):0.560915	(MunicolorB:1.361283	PmuralisC:0.537327):0.000001):0.329233):0.198590	(DuV2:0.331802	(Pvitticeps:2.568658	(Gjaponicus:0.131641	(Gseraphini:0.551004	(RbivitattumB:0.064496	RbivitattumG:0.613742):0.287155):0.101459):0.139331):0.227013):0.106576):0.000001	(RbivitattumC:0.633655	PannectensA:0.821561):0.622407):0.105301):0.418877):0.131970	((MBC:1.311271	((((BtBV3:0.198640	(BtBV1:0.067072	BtBV2:0.082576):0.216719):0.143352	BtBV5:0.256411):0.270808	BtBV4:0.437597):0.367519	(AbV8:0.540241	SrBV1:0.486262):0.450575):0.572282):0.906813	(((LeMV:0.081763	LeBV1:0.144372):0.481698	MfBV1:0.360798):0.451304	AbV13:1.317461):0.867810):0.160900);
(((((BtBV5:0.262013	(BtBV3:0.170808	(BtBV1:0.075956	BtBV2:0.054394):0.215574):0.139619):0.294116	BtBV4:0.321106):0.368518	(SrBV1:0.426029	AbV8:0.563944):0.509855):0.412693	MBC:1.336981):0.847077	((EnaBV1:1.227345	(CaV:1.793985	((WSMV:0.681515	((((BNYVV:0.055828	BSMV:0.034677):0.251504	BMV:0.279212):0.210528	RSNV:0.429608):0.174168	MiLV:0.459398):0.294308):0.318431	RCRV1:1.068380):0.117113):0.166783):0.126598	(BtBV6:0.493928	((Pvitticeps:3.062851	(DuV2:0.226231	(Gjaponicus:0.224309	(Gseraphini:0.526776	(RbivitattumB:0.057406	RbivitattumG:0.494355):0.158358):0.037490):0.559418):0.156020):0.029555	(((PannectensA:0.961305	RbivitattumC:0.592667):0.709339	((((CcarchariasA:0.159279	MunicolorA:0.416811):0.089393	RbivitattumH:0.638620):0.471787	MunicolorB:1.586831):0.054520	(Pbivittatus:0.359317	PmuralisC:0.337934):0.174341):0.341543):0.046082	((CcarchariasB:0.278582	PannectensB:0.657709):0.060138	((RbivitattumF:0.249334	RbivitattumA:1.101603):0.063030	(RbivitattumE:0.000001	RbivitattumD:0.000001):0.081937):0.405568):0.377059):0.095387):0.120459):0.364669):0.198890	(((LeMV:0.108373	LeBV1:0.148585):0.367342	MfBV1:0.419174):0.483385	AbV13:1.237538):0.778815);
(BtBV6:0.514205	((((Pbivittatus:0.410357	PmuralisC:0.461583):0.205714	((MunicolorA:0.268702	(RbivitattumH:0.444077	CcarchariasA:0.132926):0.155717):0.578972	MunicolorB:1.305703):0.011686):0.436172	(((RbivitattumD:0.000001	RbivitattumE:0.000001):0.072903	(RbivitattumA:0.774333	RbivitattumF:0.184399):0.066815):0.508163	(CcarchariasB:0.254716	PannectensB:0.800819):0.071554):0.290109):0.143715	(((Gjaponicus:0.071000	(Gseraphini:0.547384	(RbivitattumG:0.649765	RbivitattumB:0.077950):0.181072):0.096293):0.489742	(Pvitticeps:2.659103	(PannectensA:0.786800	RbivitattumC:0.656436):0.186806):0.067555):0.201842	DuV2:0.365562):0.092406):0.077756	((((MiLV:0.476187	((BMV:0.319392	(BSMV:0.028647	BNYVV:0.042369):0.252851):0.260216	RSNV:0.459209):0.153432):0.272827	WSMV:0.748535):0.296741	RCRV1:1.108638):0.342799	((((((AbV8:0.554887	SrBV1:0.472257):0.442539	((((BtBV2:0.065285	BtBV1:0.069166):0.234162	BtBV3:0.195248):0.099102	BtBV5:0.248026):0.288095	BtBV4:0.354835):0.502900):0.439790	MBC:1.291614):0.750870	EnaBV1:1.016575):0.147660	CaV:1.851364):0.098619	(AbV13:1.209791	(MfBV1:0.416002	(LeMV:0.073969	LeBV1:0.130862):0.424672):0.481615):0.967566):0.078041):0.337137);
(Pvitticeps:2.174541	(((PmuralisC:0.581081	((((Pbivittatus:0.708187	MunicolorA:0.126849):0.187681	RbivitattumH:0.597962):0.097313	CcarchariasA:0.267407):0.611830	MunicolorB:1.538129):0.000001):0.218791	((((RbivitattumF:0.182676	RbivitattumA:0.941676):0.038365	(RbivitattumE:0.000001	RbivitattumD:0.000001):0.077143):0.318733	PannectensB:0.818476):0.317441	CcarchariasB:0.427682):0.310364):0.166691	(((EnaBV1:1.351679	((CaV:1.782234	((((((BSMV:0.044790	BNYVV:0.040991):0.274408	BMV:0.310814):0.212996	RSNV:0.480257):0.145657	MiLV:0.540665):0.241295	WSMV:0.703865):0.379739	RCRV1:0.966162):0.109254):0.182007	(((MfBV1:0.373526	(LeBV1:0.119753	LeMV:0.101494):0.441387):0.427877	AbV13:1.282558):0.849348	((((BtBV5:0.260875	(BtBV3:0.199012	(BtBV2:0.076040	BtBV1:0.072848):0.198375):0.112851):0.247915	BtBV4:0.390399):0.294636	(SrBV1:0.487294	AbV8:0.530303):0.550821):0.434601	MBC:1.406531):0.870972):0.216519):0.114961):0.370791	BtBV6:0.536016):0.079805	((Gjaponicus:0.137365	(Gseraphini:0.456367	(RbivitattumG:0.388248	RbivitattumB:0.105266):0.264451):0.238833):0.632573	DuV2:0.311704):0.138582):0.053550):0.579550	(PannectensA:0.944176	RbivitattumC:0.264540):0.259366);
(((((PannectensB:0.797389	CcarchariasB:0.330773):0.182407	((RbivitattumA:1.031437	RbivitattumF:0.174301):0.179828	(RbivitattumE:0.000001	RbivitattumD:0.000001):0.135931):0.356754):0.177713	((((EnaBV1:1.132607	(((((((BtBV2:0.048020	BtBV1:0.078715):0.239719	BtBV3:0.160814):0.130655	BtBV5:0.254776):0.222391	BtBV4:0.421521):0.385978	(SrBV1:0.396086	AbV8:0.555065):0.475133):0.418166	MBC:1.471098):0.872386	(((LeMV:0.108324	LeBV1:0.162296):0.430856	MfBV1:0.374044):0.473233	AbV13:1.160664):0.945159):0.208888):0.200198	(CaV:1.796352	((((((BSMV:0.044586	BNYVV:0.042332):0.228408	BMV:0.245958):0.187841	RSNV:0.507005):0.156462	MiLV:0.460784):0.202195	WSMV:0.649485):0.414078	RCRV1:1.019600):0.098143):0.250933):0.313258	((((PannectensA:0.472654	RbivitattumC:0.345622):0.585654	(Gjaponicus:0.123575	((RbivitattumB:0.065639	RbivitattumG:0.553229):0.168214	Gseraphini:0.385484):0.135265):0.179466):0.000001	Pvitticeps:2.082623):0.368331	DuV2:0.309838):0.089256):0.096087	BtBV6:0.477573):0.255724):0.204858	(MunicolorB:1.738353	(MunicolorA:0.265933	(RbivitattumH:0.634439	CcarchariasA:0.184639):0.164912):0.190763):0.096434):0.122940	Pbivittatus:0.384137	PmuralisC:0.432198);
((((((Pvitticeps:2.662920	((Gseraphini:0.420961	(RbivitattumB:0.069286	RbivitattumG:0.322251):0.303188):0.193161	Gjaponicus:0.157006):0.503987):0.000001	(PannectensA:0.915239	RbivitattumC:0.253933):0.675049):0.305449	DuV2:0.359364):0.093476	(((PmuralisC:0.378956	Pbivittatus:0.430373):0.181843	(MunicolorB:1.538472	((MunicolorA:0.475572	CcarchariasA:0.242528):0.150614	RbivitattumH:0.736054):0.420149):0.099981):0.265691	((CcarchariasB:0.463222	((RbivitattumD:0.000001	RbivitattumE:0.004640):0.035296	(RbivitattumF:0.210126	RbivitattumA:0.994227):0.083637):0.592612):0.000001	PannectensB:0.688031):0.362303):0.114437):0.095198	BtBV6:0.443096):0.397729	((EnaBV1:1.227266	(CaV:1.517281	(((BtBV4:0.423206	((BtBV3:0.196779	(BtBV1:0.063815	BtBV2:0.071243):0.192515):0.150042	BtBV5:0.253278):0.259580):0.361417	(AbV8:0.497632	SrBV1:0.455625):0.494662):0.548341	MBC:1.239836):0.784502):0.229765):0.170403	(RCRV1:0.993681	(((((BNYVV:0.047326	BSMV:0.045413):0.252788	BMV:0.260622):0.167410	RSNV:0.492851):0.122065	MiLV:0.483668):0.308323	WSMV:0.683845):0.355344):0.262243):0.133396	((MfBV1:0.512062	(LeBV1:0.097603	LeMV:0.123099):0.342066):0.525316	AbV13:1.103089):0.921585);
(RbivitattumF:0.280468	(RbivitattumE:0.014641	RbivitattumD:0.000001):0.121033	(RbivitattumA:0.711041	(((((((Pbivittatus:0.401000	PmuralisC:0.385578):0.170683	(MunicolorB:1.722132	((CcarchariasA:0.190515	MunicolorA:0.307290):0.072680	RbivitattumH:0.475112):0.456266):0.005088):0.316797	(((((EnaBV1:1.170483	((((((BtBV3:0.202218	(BtBV1:0.069713	BtBV2:0.060013):0.185112):0.131266	BtBV5:0.254910):0.313467	BtBV4:0.407093):0.441409	(AbV8:0.625505	SrBV1:0.456614):0.443625):0.495670	MBC:1.428768):0.762982	CaV:1.872560):0.192682):0.115371	((MfBV1:0.397354	(LeMV:0.072583	LeBV1:0.184583):0.415420):0.386043	AbV13:1.277539):1.064075):0.096311	(((((BMV:0.295342	(BSMV:0.038445	BNYVV:0.048041):0.272349):0.139590	RSNV:0.529418):0.177148	MiLV:0.539463):0.297005	WSMV:0.736485):0.259401	RCRV1:1.153190):0.379247):0.335993	BtBV6:0.522981):0.149681	DuV2:0.394952):0.137695):0.021999	(Pvitticeps:2.646000	(PannectensA:0.668002	RbivitattumC:0.519212):0.360435):0.347011):0.130914	(PannectensB:1.113962	CcarchariasB:0.245806):0.159777):0.010565	Gjaponicus:0.158622):0.000001	(Gseraphini:0.547447	(RbivitattumB:0.060333	RbivitattumG:0.533175):0.183613):0.245829):0.490300):0.281389);
((RbivitattumE:0.000001	RbivitattumD:0.000001):0.060377	((((((((((((((BtBV5:0.240274	((BtBV2:0.059483	BtBV1:0.086044):0.211556	BtBV3:0.194793):0.121401):0.254544	BtBV4:0.432220):0.344090	(AbV8:0.498494	SrBV1:0.439670):0.645949):0.538612	MBC:1.540662):0.827909	CaV:2.068860):0.164444	((((BMV:0.274204	(BSMV:0.033127	BNYVV:0.037275):0.251115):0.203134	(RSNV:0.472860	MiLV:0.556044):0.113307):0.281706	WSMV:0.668086):0.383843	RCRV1:1.112559):0.261648):0.054296	(((LeBV1:0.138723	LeMV:0.122474):0.436204	MfBV1:0.427799):0.402044	AbV13:1.146055):1.011403):0.139073	EnaBV1:1.351373):0.338206	BtBV6:0.479668):0.128615	((Gjaponicus:0.099950	(Gseraphini:0.540952	(RbivitattumG:0.451315	RbivitattumB:0.053374):0.124291):0.244117):0.427124	DuV2:0.343822):0.115729):0.022785	(PannectensA:0.732573	RbivitattumC:0.270926):0.890452):0.154967	((((CcarchariasA:0.192724	RbivitattumH:0.392652):0.147634	MunicolorA:0.126268):0.270939	(Pvitticeps:1.877053	Pbivittatus:0.302909):0.289636):0.382264	(PmuralisC:0.700609	MunicolorB:1.523178):0.000001):0.200618):0.248405	CcarchariasB:0.452905):0.365220	PannectensB:0.970736):0.160671	(RbivitattumF:0.306111	RbivitattumA:0.602408):0.002333);
((Gjaponicus:0.214147	(Gseraphini:0.379852	(RbivitattumB:0.079602	RbivitattumG:0.445770):0.271108):0.121051):0.497836	DuV2:0.298299	(((PannectensA:0.867251	(Pvitticeps:2.264441	RbivitattumC:0.211011):0.270435):0.681099	((AbV13:1.408050	((LeMV:0.092428	LeBV1:0.117011):0.414403	MfBV1:0.441645):0.383447):1.150234	((((MiLV:0.461423	(RSNV:0.471741	((BSMV:0.051463	BNYVV:0.031963):0.270733	BMV:0.268852):0.188490):0.156262):0.257160	WSMV:0.703496):0.429726	RCRV1:1.028551):0.163188	((((((((BtBV2:0.062900	BtBV1:0.069413):0.215891	BtBV3:0.140989):0.137634	BtBV5:0.240225):0.231366	BtBV4:0.414546):0.326770	(AbV8:0.531261	SrBV1:0.442004):0.461944):0.451231	MBC:1.412862):0.819655	CaV:1.586630):0.090079	EnaBV1:1.207945):0.166266):0.105578):0.207626):0.179686	(BtBV6:0.482014	(((MunicolorB:1.712107	((Pbivittatus:0.707737	MunicolorA:0.123032):0.083621	(CcarchariasA:0.158517	RbivitattumH:0.582154):0.025492):0.552267):0.013212	PmuralisC:0.544512):0.296414	((PannectensB:0.926168	CcarchariasB:0.314805):0.155507	((RbivitattumF:0.293201	(RbivitattumE:0.000001	RbivitattumD:0.000001):0.140572):0.044458	RbivitattumA:0.610814):0.345033):0.260603):0.211369):0.082661):0.177250);
((((RbivitattumF:0.164534	RbivitattumA:0.936337):0.072596	(RbivitattumE:0.004117	RbivitattumD:0.000001):0.094748):0.411230	(PannectensB:0.756495	CcarchariasB:0.357075):0.118911):0.110617	((BtBV6:0.383943	(((Pvitticeps:2.764245	(PannectensA:1.069891	RbivitattumC:0.326013):0.305891):0.574084	((((MfBV1:0.381494	(LeMV:0.094583	LeBV1:0.150672):0.439726):0.417041	AbV13:1.288920):1.049436	(CaV:1.899800	(((MiLV:0.454814	(RSNV:0.466452	(BMV:0.285770	(BNYVV:0.057083	BSMV:0.046073):0.230340):0.251082):0.142438):0.295970	WSMV:0.579727):0.378310	RCRV1:1.008242):0.183524):0.113613):0.114181	(((((BtBV5:0.253290	((BtBV2:0.064444	BtBV1:0.083536):0.182605	BtBV3:0.214277):0.116176):0.256788	BtBV4:0.444534):0.306814	(AbV8:0.540944	SrBV1:0.411339):0.589034):0.391313	MBC:1.472157):0.897369	EnaBV1:1.082028):0.203166):0.236705):0.199760	(((RbivitattumB:0.030296	RbivitattumG:0.392041):0.484182	(Gseraphini:0.633950	Gjaponicus:0.098812):0.017780):0.550895	DuV2:0.238394):0.155603):0.103056):0.239777	(((CcarchariasA:0.253085	MunicolorA:0.270823):0.048175	(Pbivittatus:0.574693	RbivitattumH:0.328615):0.334556):0.406532	PmuralisC:0.664087):0.302429):0.096279	MunicolorB:1.504376);
(((Pvitticeps:2.567286	(((RbivitattumE:0.000001	RbivitattumD:0.000001):0.119761	(RbivitattumA:0.868857	RbivitattumF:0.250518):0.166769):0.413108	(PannectensB:0.653743	CcarchariasB:0.411392):0.168565):0.151452):0.112112	(((BtBV6:0.468582	((((LeBV1:0.118456	LeMV:0.089244):0.426370	MfBV1:0.472880):0.456957	AbV13:1.035692):1.224457	((EnaBV1:1.233521	(((BtBV4:0.452319	(((BtBV2:0.065645	BtBV1:0.087617):0.197601	BtBV3:0.190981):0.149524	BtBV5:0.237305):0.223046):0.380984	(AbV8:0.543881	SrBV1:0.435513):0.535654):0.442465	MBC:1.358588):1.114993):0.220745	(CaV:1.988618	(((((BMV:0.296551	(BNYVV:0.047355	BSMV:0.037087):0.256384):0.243208	RSNV:0.456914):0.098242	MiLV:0.521529):0.319597	WSMV:0.656255):0.313752	RCRV1:1.082141):0.141026):0.242504):0.100081):0.292768):0.136057	((Gjaponicus:0.153545	(Gseraphini:0.510481	(RbivitattumB:0.018184	RbivitattumG:0.535841):0.303131):0.300060):0.481593	DuV2:0.265930):0.159152):0.116463	(RbivitattumC:0.445503	PannectensA:0.864886):0.629772):0.124298):0.243522	MunicolorB:1.701663	(((CcarchariasA:0.109395	MunicolorA:0.224091):0.006976	RbivitattumH:0.554100):0.586788	(PmuralisC:0.429828	Pbivittatus:0.758039):0.122254):0.182485);
(((((((PannectensA:0.811844	RbivitattumC:0.369823):0.972614	((Gjaponicus:0.066964	(Gseraphini:0.364757	(RbivitattumB:0.086350	RbivitattumG:0.461674):0.216975):0.207307):0.494012	((CaV:1.835537	((((RSNV:0.480467	((BNYVV:0.051658	BSMV:0.034410):0.266715	BMV:0.286422):0.180322):0.161867	MiLV:0.536992):0.332612	WSMV:0.793724):0.338703	RCRV1:0.957360):0.135119):0.201899	(((MBC:1.431963	(((((BtBV2:0.071395	BtBV1:0.074003):0.204003	BtBV3:0.213057):0.112725	BtBV5:0.206094):0.259887	BtBV4:0.419978):0.397825	(AbV8:0.626118	SrBV1:0.397460):0.492326):0.432852):0.822883	(((LeBV1:0.157952	LeMV:0.090690):0.495972	MfBV1:0.431593):0.369884	AbV13:1.296157):0.834931):0.241617	EnaBV1:1.207964):0.118497):0.375986):0.025496):0.050937	BtBV6:0.502336):0.090541	DuV2:0.362760):0.075326	Pvitticeps:2.192553):0.142084	((RbivitattumA:0.949193	(RbivitattumF:0.349658	(RbivitattumE:0.004537	RbivitattumD:0.000001):0.076732):0.100954):0.295908	(PannectensB:0.927337	CcarchariasB:0.330968):0.125792):0.239406):0.209199	((((Pbivittatus:0.909842	MunicolorA:0.273821):0.050779	CcarchariasA:0.269582):0.000001	RbivitattumH:0.297191):0.774905	MunicolorB:1.576830):0.035780	PmuralisC:0.656245);
(RSNV:0.509958	((BNYVV:0.033455	BSMV:0.041404):0.281323	BMV:0.289030):0.151003	((((((((BtBV6:0.484146	((((RbivitattumG:0.471307	RbivitattumB:0.092178):0.411194	Gjaponicus:0.118934):0.000001	Gseraphini:0.345263):0.515472	(((MunicolorB:1.820471	(PmuralisC:0.595948	(((CcarchariasA:0.099639	Pbivittatus:0.617593):0.099268	MunicolorA:0.245394):0.141914	RbivitattumH:0.626023):0.538448):0.156487):0.124126	((CcarchariasB:0.134040	PannectensB:1.000621):0.172195	((RbivitattumF:0.223243	RbivitattumA:0.703171):0.055169	(RbivitattumE:0.004330	RbivitattumD:0.000001):0.083690):0.488491):0.340242):0.112574	(RbivitattumC:0.621118	PannectensA:0.749888):0.791888):0.069788):0.000001):0.163380	(Pvitticeps:3.245609	DuV2:0.272678):0.059142):0.383605	EnaBV1:1.275979):0.158754	((((BtBV4:0.399202	(BtBV5:0.270044	((BtBV2:0.057261	BtBV1:0.075462):0.166010	BtBV3:0.185282):0.104632):0.267989):0.407709	(SrBV1:0.472842	AbV8:0.469925):0.485163):0.554475	MBC:1.297825):0.873024	((MfBV1:0.351508	(LeBV1:0.113408	LeMV:0.111352):0.437940):0.293959	AbV13:1.296767):0.886762):0.167960):0.186216	CaV:1.789800):0.222740	RCRV1:1.095182):0.324886	WSMV:0.576011):0.324494	MiLV:0.458589):0.147593);
((((LeBV1:0.148791	LeMV:0.087451):0.448906	MfBV1:0.370835):0.506691	AbV13:1.229239):1.094638	(((MBC:1.369412	(((((BtBV2:0.066065	BtBV1:0.086671):0.219947	BtBV3:0.157876):0.116021	BtBV5:0.240572):0.252779	BtBV4:0.402334):0.486278	(SrBV1:0.501487	AbV8:0.506831):0.491634):0.469315):0.961661	EnaBV1:1.105940):0.242052	(CaV:2.055519	((((((BNYVV:0.039930	BSMV:0.040480):0.278603	BMV:0.325049):0.162522	RSNV:0.508585):0.154432	MiLV:0.482133):0.302660	WSMV:0.742595):0.440854	RCRV1:1.047147):0.170873):0.182006):0.168527	((RbivitattumC:0.453181	PannectensA:0.617200):0.887678	(((((((MunicolorA:0.333281	CcarchariasA:0.166809):0.343244	(Pbivittatus:0.649094	PmuralisC:0.104867):0.263058):0.471654	(CcarchariasB:0.472358	PannectensB:1.002576):0.106442):0.110388	(RbivitattumH:1.025729	((((RbivitattumG:0.428136	RbivitattumB:0.091596):0.000001	Gseraphini:0.563810):0.360464	Gjaponicus:0.069411):0.218489	((RbivitattumE:0.000001	RbivitattumD:0.000001):0.137220	(RbivitattumA:0.894317	RbivitattumF:0.120612):0.124657):0.373632):0.235314):0.088691):0.027519	MunicolorB:1.659978):0.122461	(Pvitticeps:3.029100	DuV2:0.181446):0.294601):0.098559	BtBV6:0.464638):0.217807):0.147059);
(((((RbivitattumC:0.376915	PannectensA:0.696762):0.462330	Pvitticeps:1.762450):0.685801	((Gjaponicus:0.160264	(Gseraphini:0.512494	(RbivitattumB:0.115009	RbivitattumG:0.358720):0.213789):0.271878):0.509181	DuV2:0.249840):0.209218):0.069868	((((RbivitattumD:0.000001	RbivitattumE:0.009432):0.074493	(RbivitattumA:0.775378	RbivitattumF:0.277657):0.031395):0.552203	(PannectensB:0.863681	CcarchariasB:0.283532):0.172961):0.144952	(((MunicolorA:0.344058	(RbivitattumH:0.626780	CcarchariasA:0.223454):0.225284):0.252481	MunicolorB:1.449615):0.049595	(Pbivittatus:0.295730	PmuralisC:0.507252):0.170979):0.196455):0.220567):0.138276	((EnaBV1:1.194178	(CaV:1.785174	((((((BNYVV:0.037874	BSMV:0.036547):0.244826	BMV:0.275687):0.200849	RSNV:0.465057):0.142537	MiLV:0.488068):0.251354	WSMV:0.574436):0.355862	RCRV1:1.028632):0.203207):0.202226):0.091425	((((LeBV1:0.136000	LeMV:0.118678):0.440105	MfBV1:0.355591):0.372101	AbV13:1.307678):1.035272	(((((BtBV3:0.143460	(BtBV2:0.060849	BtBV1:0.076525):0.214532):0.106035	BtBV5:0.249772):0.258204	BtBV4:0.355538):0.408568	(SrBV1:0.449239	AbV8:0.559393):0.477041):0.483481	MBC:1.112709):0.721435):0.144128):0.354079	BtBV6:0.420641);
(((DuV2:0.318205	((Gjaponicus:0.156416	(Gseraphini:0.356033	(RbivitattumG:0.402667	RbivitattumB:0.020650):0.173499):0.047205):0.540902	((RbivitattumC:0.473983	PannectensA:0.699125):0.346932	Pvitticeps:2.474181):0.261777):0.125286):0.085759	(BtBV6:0.441694	(((RCRV1:1.005882	(((((BNYVV:0.044646	BSMV:0.029583):0.262473	BMV:0.285223):0.185957	RSNV:0.459408):0.152445	MiLV:0.480868):0.259939	WSMV:0.667032):0.321579):0.174053	CaV:1.739353):0.226505	(EnaBV1:1.213779	(((((BtBV5:0.230453	((BtBV2:0.065942	BtBV1:0.076892):0.197213	BtBV3:0.194791):0.144808):0.243359	BtBV4:0.416255):0.379908	(SrBV1:0.485420	AbV8:0.448608):0.447084):0.594946	MBC:1.399123):0.859049	((MfBV1:0.407831	(LeBV1:0.149734	LeMV:0.089424):0.425337):0.364274	AbV13:1.338707):0.825377):0.171620):0.184425):0.390170):0.104251):0.112379	(((RbivitattumD:0.000001	RbivitattumE:0.000001):0.113679	(RbivitattumF:0.253114	RbivitattumA:0.891645):0.141673):0.374350	(PannectensB:0.705423	CcarchariasB:0.228787):0.113266):0.218160	(MunicolorB:1.736780	((Pbivittatus:0.508454	PmuralisC:0.420527):0.175116	((MunicolorA:0.167405	CcarchariasA:0.220240):0.000001	RbivitattumH:0.592381):0.426122):0.121774):0.240462);
(((((LeMV:0.104565	LeBV1:0.138615):0.394845	MfBV1:0.365586):0.470126	AbV13:1.261401):0.942760	(((((BtBV5:0.234914	((BtBV1:0.074341	BtBV2:0.062316):0.201949	BtBV3:0.182727):0.132912):0.232442	BtBV4:0.446178):0.287956	(SrBV1:0.427468	AbV8:0.564281):0.713470):0.459406	MBC:1.449551):0.772784	EnaBV1:1.197947):0.157748):0.156688	(((((CcarchariasB:0.246341	PannectensB:0.841474):0.184123	((RbivitattumA:0.855017	RbivitattumF:0.211103):0.115950	(RbivitattumD:0.000001	RbivitattumE:0.000001):0.052299):0.501814):0.317837	(Pvitticeps:2.660434	((Pbivittatus:0.582134	PmuralisC:0.432309):0.212565	(MunicolorB:1.495130	(MunicolorA:0.000001	(CcarchariasA:0.213666	RbivitattumH:0.661146):0.057735):0.262550):0.060040):0.112835):0.239714):0.176576	(DuV2:0.387960	((RbivitattumC:0.655765	PannectensA:0.683557):0.601685	(Gjaponicus:0.072386	((RbivitattumB:0.120307	RbivitattumG:0.656355):0.284946	Gseraphini:0.573441):0.106406):0.219134):0.187563):0.065988):0.095501	BtBV6:0.433277):0.362932	(CaV:1.960291	((WSMV:0.619163	((((BNYVV:0.056958	BSMV:0.033205):0.285684	BMV:0.287579):0.201926	RSNV:0.491044):0.129342	MiLV:0.577092):0.298553):0.426090	RCRV1:0.945984):0.211695):0.186125);
((BtBV4:0.433231	(BtBV5:0.221666	(BtBV3:0.168759	(BtBV1:0.073246	BtBV2:0.056327):0.210781):0.115611):0.224700):0.368445	(AbV8:0.525302	SrBV1:0.437878):0.480382	(((((LeMV:0.090772	LeBV1:0.135821):0.477698	MfBV1:0.338881):0.367997	AbV13:1.128138):1.017588	((((((((Gseraphini:0.448168	(RbivitattumB:0.059988	RbivitattumG:0.456009):0.283257):0.074518	Gjaponicus:0.132834):0.676936	DuV2:0.294430):0.099259	(((Pbivittatus:0.706484	PmuralisC:0.444237):0.308159	(MunicolorA:0.305584	(RbivitattumH:0.637742	CcarchariasA:0.290188):0.110418):0.319657):0.249014	(MunicolorB:1.882704	(((RbivitattumD:0.000001	RbivitattumE:0.005021):0.055106	(RbivitattumF:0.161141	RbivitattumA:1.067891):0.153562):0.462009	(CcarchariasB:0.246366	PannectensB:0.835618):0.166018):0.180736):0.163922):0.256769):0.098861	BtBV6:0.493437):0.136047	(Pvitticeps:2.181692	(RbivitattumC:0.182029	PannectensA:0.910965):0.236819):0.586329):0.196212	EnaBV1:1.338439):0.141077	(((((((BNYVV:0.046670	BSMV:0.038745):0.252965	BMV:0.263820):0.215820	RSNV:0.457752):0.130386	MiLV:0.507719):0.305215	WSMV:0.659526):0.341557	RCRV1:1.031805):0.139407	CaV:1.836896):0.202632):0.177392):1.004891	MBC:1.349622):0.415694);
(((((PannectensA:0.553564	RbivitattumC:0.580628):0.622559	(((((((((((BtBV3:0.166796	(BtBV1:0.071245	BtBV2:0.077914):0.211526):0.121901	BtBV5:0.258741):0.251257	BtBV4:0.337836):0.460632	(SrBV1:0.459198	AbV8:0.504847):0.468919):0.495905	MBC:1.275868):0.968283	EnaBV1:1.244859):0.125539	(((LeBV1:0.147469	LeMV:0.123131):0.488859	MfBV1:0.352084):0.503933	AbV13:1.050913):1.063980):0.111640	(CaV:1.869863	(((MiLV:0.474165	(((BNYVV:0.041454	BSMV:0.038830):0.235707	BMV:0.307792):0.188325	RSNV:0.531835):0.165162):0.314405	WSMV:0.652645):0.450663	RCRV1:1.008586):0.195919):0.244121):0.359132	DuV2:0.385762):0.145550	BtBV6:0.539938):0.079810	((Pbivittatus:0.511470	(RbivitattumH:0.637427	(CcarchariasA:0.326325	MunicolorA:0.430869):0.046315):0.049136):0.426616	(PmuralisC:0.583856	MunicolorB:1.535317):0.000001):0.313382):0.066284):0.059840	((Gseraphini:0.517733	(RbivitattumB:0.006103	RbivitattumG:0.550076):0.227809):0.109911	(Pvitticeps:2.265554	Gjaponicus:0.113001):0.098207):0.057971):0.122485	(PannectensB:0.873681	CcarchariasB:0.276310):0.166511):0.369474	(RbivitattumF:0.156664	RbivitattumA:0.656237):0.214537	(RbivitattumE:0.008599	RbivitattumD:0.000001):0.149092);
((RbivitattumE:0.000001	(Gseraphini:0.437723	(((((((Pvitticeps:2.563861	BtBV6:0.451705):0.060915	((RbivitattumC:1.111853	((((((BMV:0.292575	(BSMV:0.036602	BNYVV:0.045465):0.229119):0.223482	RSNV:0.474642):0.139497	MiLV:0.465553):0.290256	WSMV:0.691706):0.376008	RCRV1:1.094793):0.292751	((((BtBV4:0.399709	(((BtBV1:0.081697	BtBV2:0.070349):0.226458	BtBV3:0.168791):0.096635	BtBV5:0.259384):0.236828):0.476995	(AbV8:0.636763	SrBV1:0.419207):0.401776):0.540820	MBC:1.256582):0.939484	(((LeMV:0.109552	LeBV1:0.135518):0.481734	MfBV1:0.384284):0.348379	AbV13:1.361573):1.028527):0.306378):0.049274):0.112058	(CaV:1.875635	EnaBV1:1.104271):0.309563):0.243113):0.143095	DuV2:0.374009):0.150991	(MunicolorB:1.834198	((RbivitattumH:0.595536	(Pbivittatus:0.770300	(MunicolorA:0.574569	CcarchariasA:0.000001):0.000001):0.154362):0.838380	(PannectensA:0.564723	PmuralisC:0.404326):0.248144):0.035261):0.295335):0.191996	(PannectensB:0.960901	CcarchariasB:0.342973):0.194342):0.333433	(RbivitattumA:0.914755	RbivitattumF:0.160930):0.193632):0.013274	Gjaponicus:0.145863):0.025296):0.023107):0.000001	(RbivitattumG:0.486747	RbivitattumB:0.041564):0.355815	RbivitattumD:0.000001);
(((((RbivitattumE:0.004823	RbivitattumD:0.000001):0.132530	(RbivitattumA:1.117906	RbivitattumF:0.260625):0.036459):0.478520	(CcarchariasB:0.270746	PannectensB:0.941405):0.128422):0.267760	(((((Gseraphini:0.326390	(RbivitattumG:0.451817	RbivitattumB:0.062690):0.376143):0.010562	Gjaponicus:0.190080):0.619225	DuV2:0.307975):0.139126	(((((AbV8:0.552491	SrBV1:0.396341):0.510924	((BtBV5:0.235241	(BtBV3:0.193549	(BtBV2:0.052407	BtBV1:0.073388):0.217564):0.108077):0.263020	BtBV4:0.363122):0.431477):0.428973	MBC:1.418792):1.058418	EnaBV1:1.041316):0.203325	(((AbV13:1.237266	((LeMV:0.092768	LeBV1:0.138045):0.427222	MfBV1:0.390381):0.366598):1.093583	CaV:1.746001):0.123399	(((((BMV:0.301455	(BSMV:0.035907	BNYVV:0.054837):0.253499):0.234467	RSNV:0.494017):0.127697	MiLV:0.473965):0.297517	WSMV:0.726334):0.331119	RCRV1:1.213590):0.221504):0.192163):0.461425):0.104210	BtBV6:0.492757):0.093765):0.103506	(Pvitticeps:2.808395	(PmuralisC:0.638888	(MunicolorB:1.446031	(((Pbivittatus:0.613869	MunicolorA:0.031158):0.164306	CcarchariasA:0.258472):0.195481	RbivitattumH:0.537563):0.634441):0.056902):0.058911):0.080011	(PannectensA:0.952953	RbivitattumC:0.515210):0.625540);
(((EnaBV1:1.147581	((CaV:1.785384	((((((BSMV:0.037944	BNYVV:0.053634):0.268100	BMV:0.295239):0.217653	RSNV:0.462101):0.186927	MiLV:0.497188):0.318194	WSMV:0.643648):0.328260	RCRV1:1.052943):0.238666):0.205583	((BtBV6:0.491308	(((((RbivitattumB:0.079286	RbivitattumG:0.545574):0.269556	Gseraphini:0.495385):0.000001	Gjaponicus:0.197461):0.629522	DuV2:0.261009):0.108399	((MunicolorB:1.743290	((PannectensB:0.658194	CcarchariasB:0.330310):0.117619	((RbivitattumF:0.171137	RbivitattumA:0.790488):0.099702	(RbivitattumE:0.000001	RbivitattumD:0.000001):0.061727):0.435920):0.210966):0.084182	((RbivitattumH:0.602293	((Pbivittatus:0.726761	MunicolorA:0.197470):0.135736	CcarchariasA:0.240050):0.209344):0.348638	PmuralisC:0.527206):0.219772):0.183293):0.100789):0.151654	(PannectensA:0.867231	RbivitattumC:0.557779):0.499395):0.287840):0.095801):0.183961	Pvitticeps:2.387328):0.080448	(AbV13:1.223257	(MfBV1:0.361595	(LeMV:0.120533	LeBV1:0.116617):0.419876):0.367149):0.824610	(((SrBV1:0.420216	AbV8:0.526567):0.515115	(BtBV4:0.423735	(((BtBV1:0.071653	BtBV2:0.076350):0.191945	BtBV3:0.184221):0.102903	BtBV5:0.286315):0.292991):0.491740):0.491739	MBC:1.374666):0.876784);
(MfBV1:0.397479	(((EnaBV1:1.231528	((((((Gjaponicus:0.153627	(RbivitattumB:0.045069	RbivitattumG:0.560303):0.266503):0.000001	Gseraphini:0.314013):0.433368	DuV2:0.347858):0.081740	((((Pbivittatus:0.624544	((RbivitattumH:0.370666	MunicolorA:0.117338):0.088237	CcarchariasA:0.309085):0.270471):0.366536	((PannectensA:0.562741	PmuralisC:0.332658):0.328709	MunicolorB:1.439915):0.000001):0.203562	(Pvitticeps:2.050976	RbivitattumC:0.536722):0.554629):0.032617	(((RbivitattumF:0.276234	RbivitattumA:0.771691):0.085809	(RbivitattumD:0.000001	RbivitattumE:0.004370):0.060798):0.519951	(PannectensB:0.934791	CcarchariasB:0.460380):0.112752):0.296205):0.162633):0.150397	BtBV6:0.473664):0.391852	(((WSMV:0.741304	(MiLV:0.575391	(((BNYVV:0.062941	BSMV:0.036512):0.263759	BMV:0.330206):0.174014	RSNV:0.573321):0.176497):0.296899):0.405482	RCRV1:1.071093):0.247083	CaV:1.911642):0.183141):0.141787):0.188064	(((BtBV4:0.387886	(((BtBV2:0.059252	BtBV1:0.082402):0.208344	BtBV3:0.188577):0.132835	BtBV5:0.270815):0.297511):0.356490	(SrBV1:0.467282	AbV8:0.593237):0.558233):0.548945	MBC:1.540970):0.920061):0.972874	AbV13:1.164477):0.477089	(LeMV:0.106825	LeBV1:0.102497):0.451921);
((((((BtBV3:0.174327	(BtBV1:0.104404	BtBV2:0.054097):0.217725):0.135822	BtBV5:0.241276):0.246066	BtBV4:0.457995):0.338708	(AbV8:0.579440	SrBV1:0.407651):0.606573):0.552104	MBC:1.353617):1.127958	((CaV:2.064983	(((((BMV:0.277412	(BSMV:0.035409	BNYVV:0.043086):0.261374):0.196687	RSNV:0.449386):0.138189	MiLV:0.514548):0.285498	WSMV:0.638618):0.426644	RCRV1:1.164987):0.189447):0.170812	(((BtBV6:0.491097	(((RbivitattumH:0.800466	MunicolorB:1.416793):0.136989	(Pbivittatus:0.662997	((CcarchariasA:0.209451	MunicolorA:0.325173):0.185221	PmuralisC:0.441329):0.000001):0.337220):0.241542	(((Pvitticeps:2.699771	PannectensB:0.645546):0.080384	CcarchariasB:0.331637):0.094521	((RbivitattumF:0.258272	RbivitattumA:0.854071):0.040221	(RbivitattumD:0.000001	RbivitattumE:0.000001):0.107046):0.415981):0.241938):0.200306):0.093443	((RbivitattumC:0.203428	PannectensA:0.831902):1.150397	(DuV2:0.295698	(Gjaponicus:0.147607	(Gseraphini:0.488698	(RbivitattumB:0.053478	RbivitattumG:0.364167):0.349360):0.187038):0.525724):0.000402):0.144192):0.365222	EnaBV1:1.380368):0.176108):0.215854	(((LeMV:0.082824	LeBV1:0.144185):0.530421	MfBV1:0.352136):0.411572	AbV13:1.270425):0.919658);
((CaV:1.756025	(((((RSNV:0.478385	((BNYVV:0.053818	BSMV:0.034705):0.261416	BMV:0.233680):0.211820):0.165187	MiLV:0.526488):0.306476	WSMV:0.688643):0.425824	RCRV1:1.097531):0.214161	(EnaBV1:1.246182	(((((((CcarchariasA:0.402711	(MunicolorA:0.018350	RbivitattumH:0.150891):0.152989):0.636690	MunicolorB:1.628007):0.000001	(Pbivittatus:0.763256	PmuralisC:0.474680):0.210627):0.166728	(CcarchariasB:0.515949	((PannectensB:0.722720	(RbivitattumA:0.858915	RbivitattumF:0.108480):0.082358):0.047627	(RbivitattumE:0.000001	RbivitattumD:0.000001):0.092552):0.457891):0.225799):0.098713	(Pvitticeps:2.065850	(PannectensA:0.837147	RbivitattumC:0.413124):0.258062):0.439834):0.051866	((Gjaponicus:0.090084	(Gseraphini:0.583916	(RbivitattumB:0.044223	RbivitattumG:0.404295):0.250028):0.260465):0.487293	DuV2:0.315339):0.124855):0.085282	BtBV6:0.513818):0.343683):0.133490):0.149087):0.175836	(((LeBV1:0.127720	LeMV:0.093254):0.485160	MfBV1:0.383488):0.449620	AbV13:1.056617):0.713456	(MBC:1.335180	(((BtBV5:0.221495	((BtBV1:0.080308	BtBV2:0.065214):0.202949	BtBV3:0.167756):0.123176):0.277098	BtBV4:0.383689):0.402270	(AbV8:0.547930	SrBV1:0.376516):0.509938):0.472246):0.877519);
((SrBV1:0.418233	AbV8:0.523170):0.494960	(((Pvitticeps:3.650597	(((BtBV6:0.430398	((((RbivitattumB:0.058707	RbivitattumG:0.374779):0.221652	(Gseraphini:0.503691	Gjaponicus:0.112195):0.000001):0.644357	DuV2:0.262444):0.213334	(((PannectensB:0.817707	CcarchariasB:0.339436):0.219569	((RbivitattumE:0.017308	((PannectensA:0.731732	RbivitattumC:0.532206):0.351829	RbivitattumD:0.000001):0.000001):0.117516	(RbivitattumF:0.192674	RbivitattumA:0.767738):0.158640):0.257581):0.128181	((MunicolorB:1.418018	((RbivitattumH:0.505678	(Pbivittatus:0.792204	CcarchariasA:0.153384):0.052139):0.009981	MunicolorA:0.293075):0.479223):0.032536	PmuralisC:0.541503):0.324103):0.110195):0.127310):0.396302	(((WSMV:0.710058	((((BNYVV:0.044651	BSMV:0.036467):0.247023	BMV:0.305535):0.201211	RSNV:0.521202):0.136055	MiLV:0.464045):0.247756):0.405350	RCRV1:0.928487):0.152876	CaV:2.098333):0.269064):0.125865	EnaBV1:1.195465):0.094809):0.137971	(((LeBV1:0.132528	LeMV:0.071933):0.430294	MfBV1:0.370466):0.322096	AbV13:1.238415):0.987456):0.761499	MBC:1.419301):0.409501	(BtBV4:0.377265	(BtBV5:0.241626	((BtBV1:0.075337	BtBV2:0.061704):0.188278	BtBV3:0.175325):0.130297):0.254561):0.386723);
(((((((((RbivitattumE:0.000001	RbivitattumD:0.000001):0.109242	(PannectensB:0.667636	RbivitattumF:0.116493):0.051309):0.154368	RbivitattumA:1.067458):0.539415	((((Pbivittatus:0.673034	MunicolorA:0.036769):0.059810	PmuralisC:0.379816):0.241749	(RbivitattumH:0.696309	CcarchariasA:0.305136):0.410856):0.300828	(MunicolorB:1.746181	CcarchariasB:0.482317):0.133682):0.071388):0.190142	BtBV6:0.488416):0.155755	((Gjaponicus:0.147979	(Gseraphini:0.258845	(RbivitattumG:0.416702	RbivitattumB:0.073047):0.164503):0.209500):0.630874	DuV2:0.312922):0.160106):0.242146	(RbivitattumC:0.600434	(Pvitticeps:2.320446	PannectensA:0.845928):0.237341):0.768551):0.155565	((EnaBV1:1.090396	(AbV13:1.266762	((LeMV:0.143047	LeBV1:0.142293):0.485549	MfBV1:0.374711):0.405146):1.074460):0.165025	((((((BMV:0.340100	(BNYVV:0.051686	BSMV:0.041486):0.262653):0.222484	RSNV:0.512611):0.142066	MiLV:0.525919):0.276602	WSMV:0.742262):0.373558	RCRV1:1.078299):0.165686	CaV:1.960573):0.153189):0.089103):1.134795	MBC:1.308636	((SrBV1:0.407635	AbV8:0.575674):0.578604	(((BtBV3:0.162715	(BtBV1:0.102914	BtBV2:0.053222):0.254668):0.100798	BtBV5:0.266355):0.274757	BtBV4:0.464463):0.352471):0.668628);
((BtBV6:0.479072	(((((Pbivittatus:0.906318	PmuralisC:0.623920):0.103335	CcarchariasB:0.519753):0.124568	(MunicolorB:1.862192	(RbivitattumH:0.391138	(CcarchariasA:0.041011	MunicolorA:0.253810):0.404285):0.629378):0.113499):0.000001	((RbivitattumE:0.000001	RbivitattumD:0.000001):0.096316	(PannectensB:0.647703	(RbivitattumA:0.745386	RbivitattumF:0.146147):0.066850):0.074758):0.614712):0.258138	((((Gseraphini:0.516753	(RbivitattumG:0.497648	RbivitattumB:0.063509):0.176659):0.096239	Gjaponicus:0.152270):0.509852	(PannectensA:0.951119	(Pvitticeps:2.119499	RbivitattumC:0.303068):0.224904):0.597230):0.190039	DuV2:0.321600):0.083281):0.107966):0.413150	(CaV:1.873652	EnaBV1:1.066518):0.197535	((((MfBV1:0.360066	(LeMV:0.129665	LeBV1:0.110652):0.413641):0.432737	AbV13:1.137255):0.919673	(((BtBV4:0.410050	(BtBV5:0.229710	(BtBV3:0.177761	(BtBV1:0.070412	BtBV2:0.050863):0.219061):0.138560):0.211179):0.399897	(SrBV1:0.374967	AbV8:0.562154):0.559495):0.493536	MBC:1.286614):0.951253):0.164626	(((((BNYVV:0.019058	BSMV:0.059585):0.264457	BMV:0.337271):0.145538	(RSNV:0.462676	MiLV:0.608236):0.116775):0.323114	WSMV:0.672736):0.420590	RCRV1:1.038122):0.222531):0.139736);
((((((Pbivittatus:0.564483	PmuralisC:0.489786):0.191919	((MunicolorA:0.212211	(CcarchariasA:0.057219	RbivitattumH:0.517083):0.346486):0.398807	(CcarchariasB:0.347324	((PannectensB:0.742019	((RbivitattumA:0.932709	RbivitattumF:0.400515):0.044776	(RbivitattumE:0.000001	RbivitattumD:0.000001):0.094423):0.217340):0.136535	Pvitticeps:3.328728):0.043376):0.073020):0.076572):0.057151	MunicolorB:1.539686):0.193383	BtBV6:0.461738):0.085405	((Gjaponicus:0.110789	(Gseraphini:0.307140	(RbivitattumB:0.080234	RbivitattumG:0.523292):0.056006):0.268822):0.731715	DuV2:0.194919):0.177853):0.387864	(EnaBV1:1.252765	((((BtBV4:0.361564	(((BtBV2:0.063527	BtBV1:0.067103):0.221142	BtBV3:0.178910):0.105364	BtBV5:0.238325):0.278251):0.311172	(AbV8:0.518788	SrBV1:0.458326):0.551055):0.596932	MBC:1.512563):0.719744	(((LeBV1:0.100829	LeMV:0.121824):0.420441	MfBV1:0.413624):0.425809	AbV13:1.059960):0.851911):0.170250):0.153914	((PannectensA:0.922973	RbivitattumC:0.229447):0.963746	(CaV:1.799703	((((((BNYVV:0.029204	BSMV:0.039578):0.231745	BMV:0.291138):0.211221	RSNV:0.460743):0.130366	MiLV:0.460072):0.224836	WSMV:0.619951):0.374473	RCRV1:0.916817):0.165144):0.135319):0.077952);
((((WSMV:0.712943	((RSNV:0.517222	((BSMV:0.037303	BNYVV:0.033079):0.281642	BMV:0.290493):0.194828):0.161109	MiLV:0.502240):0.357379):0.308479	RCRV1:1.124628):0.330107	((Pvitticeps:2.893853	(((((Pbivittatus:0.701470	PmuralisC:0.501578):0.135513	((MunicolorA:0.297110	(CcarchariasA:0.167319	RbivitattumH:0.520132):0.087617):0.449846	MunicolorB:1.422248):0.103455):0.232007	((CcarchariasB:0.159741	PannectensB:0.825058):0.162758	((RbivitattumA:0.985098	RbivitattumF:0.205142):0.144918	(RbivitattumD:0.000001	RbivitattumE:0.005421):0.071334):0.506637):0.293767):0.111834	BtBV6:0.493239):0.096637	((Gjaponicus:0.111753	(Gseraphini:0.440334	(RbivitattumG:0.301340	RbivitattumB:0.060284):0.236417):0.110255):0.506312	DuV2:0.249886):0.149496):0.115059):0.072474	(PannectensA:0.931626	RbivitattumC:0.298699):0.799335):0.247921):0.199097	((((((BtBV3:0.199077	(BtBV1:0.066231	BtBV2:0.079543):0.179317):0.123363	BtBV5:0.244459):0.269218	BtBV4:0.418531):0.476510	(AbV8:0.562203	SrBV1:0.515662):0.494047):0.652974	MBC:1.393911):0.810140	(((LeBV1:0.128074	LeMV:0.088017):0.486275	MfBV1:0.375380):0.377868	AbV13:1.226033):0.841995):0.261683	(EnaBV1:1.161404	CaV:1.854335):0.141064);
(((CaV:2.000709	(RCRV1:1.084825	(WSMV:0.725660	(MiLV:0.456536	((BMV:0.303179	(BNYVV:0.047923	BSMV:0.039221):0.271022):0.235620	RSNV:0.414738):0.161581):0.262559):0.318734):0.192432):0.170420	(EnaBV1:1.070441	(((((BtBV3:0.183254	(BtBV2:0.058146	BtBV1:0.082477):0.207052):0.130544	BtBV5:0.258803):0.271153	BtBV4:0.405116):0.384256	(SrBV1:0.434020	AbV8:0.526787):0.517161):0.402229	MBC:1.509216):1.115385):0.177672):0.144083	((((Gjaponicus:0.120347	(Gseraphini:0.266215	(RbivitattumB:0.102677	RbivitattumG:0.575855):0.252849):0.201329):0.618095	DuV2:0.275826):0.159886	(BtBV6:0.533392	(((Pbivittatus:0.566822	PmuralisC:0.484577):0.110145	(MunicolorB:1.370723	((RbivitattumH:0.414416	MunicolorA:0.111119):0.226759	CcarchariasA:0.223619):0.349053):0.022700):0.275595	((CcarchariasB:0.359588	PannectensB:0.822085):0.058219	((RbivitattumD:0.000001	RbivitattumE:0.004072):0.085144	(RbivitattumA:0.761865	RbivitattumF:0.151843):0.058331):0.554469):0.300481):0.243100):0.133607):0.141931	(Pvitticeps:2.479544	(RbivitattumC:0.241162	PannectensA:0.985850):0.402492):0.519338):0.188044	(((LeBV1:0.139199	LeMV:0.086970):0.463305	MfBV1:0.356618):0.404958	AbV13:1.199664):1.273352);
(((((((BtBV6:0.523745	(((PannectensB:0.860351	CcarchariasB:0.460050):0.089913	((RbivitattumA:0.844026	RbivitattumF:0.280506):0.078306	(RbivitattumE:0.000001	RbivitattumD:0.000001):0.099685):0.375669):0.295497	(MunicolorB:1.460286	((Pbivittatus:0.295791	PmuralisC:0.510383):0.150833	(RbivitattumH:0.519335	(CcarchariasA:0.000001	MunicolorA:0.498787):0.154618):0.590866):0.102287):0.346426):0.169739):0.102984	(DuV2:0.288110	((RbivitattumB:0.092787	RbivitattumG:0.531714):0.407466	(Gjaponicus:0.118245	Gseraphini:0.541605):0.000001):0.501635):0.188686):0.186544	(Pvitticeps:2.140292	(RbivitattumC:0.452893	PannectensA:0.881283):0.205962):0.783478):0.202437	EnaBV1:1.260903):0.166148	((((((BtBV3:0.196035	(BtBV2:0.079950	BtBV1:0.056085):0.224165):0.100855	BtBV5:0.239198):0.279964	BtBV4:0.380040):0.426488	(AbV8:0.576724	SrBV1:0.440673):0.522167):0.531875	MBC:1.324316):0.841162	(((LeMV:0.115529	LeBV1:0.152078):0.476719	MfBV1:0.463888):0.603076	AbV13:1.208947):0.750087):0.262552):0.168533	CaV:1.887635):0.226558	RCRV1:1.121595	(WSMV:0.761815	((RSNV:0.530411	(BMV:0.369053	(BNYVV:0.051725	BSMV:0.048649):0.285850):0.182687):0.170979	MiLV:0.498722):0.300837):0.300560);
((((((EnaBV1:1.240634	(((((AbV8:0.578612	SrBV1:0.454160):0.489910	((((BtBV1:0.087130	BtBV2:0.068329):0.224593	BtBV3:0.198658):0.128333	BtBV5:0.265757):0.233975	BtBV4:0.364924):0.410731):0.646247	MBC:1.312527):0.892186	(((LeMV:0.090509	LeBV1:0.143886):0.469315	MfBV1:0.360049):0.615691	AbV13:1.069586):0.841401):0.207053	(CaV:1.946731	(((((BMV:0.292313	(BSMV:0.052741	BNYVV:0.031992):0.295914):0.201613	RSNV:0.611220):0.164183	MiLV:0.473027):0.261420	WSMV:0.727605):0.328190	RCRV1:1.045538):0.163250):0.162280):0.158872):0.307154	(((Pvitticeps:2.155651	RbivitattumC:0.373996):0.439378	(Gjaponicus:0.138715	(PannectensA:0.899109	(Gseraphini:0.482432	(RbivitattumB:0.062762	RbivitattumG:0.680871):0.108552):0.102144):0.111652):0.211110):0.266156	DuV2:0.350837):0.165607):0.145307	BtBV6:0.464451):0.173586	((MunicolorB:1.619015	(RbivitattumH:0.740536	(CcarchariasA:0.032657	(Pbivittatus:0.662974	MunicolorA:0.442752):0.260256):0.529848):0.422045):0.033888	PmuralisC:0.641882):0.240126):0.312700	((RbivitattumF:0.185669	RbivitattumA:0.815770):0.097186	(RbivitattumD:0.000001	RbivitattumE:0.004239):0.127391):0.313765):0.060990	CcarchariasB:0.367862	PannectensB:1.061222);
(((((BtBV6:0.521706	((((RbivitattumF:0.385139	RbivitattumA:1.190401):0.097064	(RbivitattumD:0.000001	RbivitattumE:0.007872):0.065497):0.317166	(PannectensB:0.674387	CcarchariasB:0.308718):0.130106):0.338807	(((Pbivittatus:0.404967	(CcarchariasA:0.370323	RbivitattumH:0.712126):0.019310):0.141281	MunicolorA:0.000001):0.280856	(MunicolorB:1.319873	PmuralisC:0.479764):0.051434):0.413776):0.197760):0.085239	(((RbivitattumG:0.584951	(Gseraphini:0.606932	RbivitattumB:0.041437):0.053207):0.266757	Gjaponicus:0.136131):0.607566	DuV2:0.306560):0.163057):0.169841	(((((((((BtBV2:0.065259	BtBV1:0.074581):0.198168	BtBV3:0.193570):0.170687	BtBV5:0.210980):0.230062	BtBV4:0.425894):0.300072	(SrBV1:0.383635	AbV8:0.672097):0.568418):0.369498	MBC:1.513737):0.837240	(((LeMV:0.072690	LeBV1:0.167776):0.459621	MfBV1:0.429104):0.486792	AbV13:1.251518):0.842384):0.143541	EnaBV1:1.208598):0.130443	(CaV:2.023999	(((MiLV:0.525246	(((BNYVV:0.043879	BSMV:0.040347):0.269175	BMV:0.298180):0.173552	RSNV:0.547621):0.192172):0.303648	WSMV:0.681730):0.371440	RCRV1:1.063715):0.147756):0.193342):0.246278):0.407413	Pvitticeps:2.045792):0.540310	RbivitattumC:0.166878	PannectensA:0.816285);
(((MunicolorB:1.756604	((PannectensB:0.616828	CcarchariasB:0.267179):0.183697	((RbivitattumE:0.000001	RbivitattumD:0.000001):0.139683	(RbivitattumF:0.233162	RbivitattumA:0.886281):0.019764):0.585595):0.125234):0.096481	(((DuV2:0.302745	(Gjaponicus:0.185703	(Gseraphini:0.552645	(RbivitattumG:0.490325	RbivitattumB:0.068278):0.261881):0.106965):0.571594):0.065950	(Pvitticeps:2.081777	(PannectensA:0.619025	RbivitattumC:0.755009):0.219581):0.664891):0.071608	(((CaV:1.943641	((((RSNV:0.464751	(BMV:0.282726	(BSMV:0.047217	BNYVV:0.038435):0.262490):0.212486):0.135038	MiLV:0.495271):0.305218	WSMV:0.729954):0.314287	RCRV1:1.149068):0.213507):0.199745	(((((AbV8:0.523975	SrBV1:0.455338):0.475646	((((BtBV1:0.085926	BtBV2:0.064605):0.191998	BtBV3:0.187561):0.120420	BtBV5:0.252936):0.275274	BtBV4:0.408708):0.352107):0.474377	MBC:1.395684):0.890429	EnaBV1:1.079153):0.130772	(AbV13:1.117157	(MfBV1:0.414293	(LeMV:0.114818	LeBV1:0.120994):0.404152):0.481716):0.988490):0.087311):0.390690	BtBV6:0.536007):0.086308):0.239620):0.276372	((MunicolorA:0.336507	CcarchariasA:0.167993):0.250513	(RbivitattumH:0.792814	Pbivittatus:0.500618):0.000124):0.372413	PmuralisC:0.551486);
(CcarchariasA:0.234791	(RbivitattumH:0.554012	((PmuralisC:0.615280	(MunicolorB:1.746472	(((CcarchariasB:0.385461	PannectensB:0.817900):0.083388	((RbivitattumF:0.271631	RbivitattumA:0.773630):0.090722	(RbivitattumE:0.004210	RbivitattumD:0.000001):0.058077):0.278018):0.193573	(BtBV6:0.522556	(((((RbivitattumB:0.079710	RbivitattumG:0.394369):0.112267	Gseraphini:0.395550):0.269859	Gjaponicus:0.140535):0.403966	DuV2:0.257512):0.135997	((Pvitticeps:2.212593	(PannectensA:0.903902	RbivitattumC:0.440465):0.526837):0.276991	((((((RSNV:0.484075	(BMV:0.334969	(BSMV:0.032409	BNYVV:0.053357):0.239006):0.200642):0.158756	MiLV:0.520786):0.262663	WSMV:0.671799):0.384772	RCRV1:1.167396):0.293841	((CaV:2.091574	EnaBV1:1.083420):0.139384	(MBC:1.340866	(((((BtBV2:0.068697	BtBV1:0.070030):0.200828	BtBV3:0.189899):0.115877	BtBV5:0.233333):0.241776	BtBV4:0.400485):0.403929	(SrBV1:0.502783	AbV8:0.555676):0.542674):0.601769):1.066731):0.139749):0.093252	(AbV13:1.304237	((LeMV:0.121378	LeBV1:0.126410):0.405597	MfBV1:0.411895):0.496231):1.050994):0.200860):0.174386):0.144443):0.216939):0.141462):0.104057):0.772539	MunicolorA:0.035701):0.004462):0.227123	Pbivittatus:0.641527);
(Pvitticeps:2.223783	(((BtBV6:0.545677	((((CcarchariasA:0.173439	(MunicolorA:0.072196	Pbivittatus:0.698458):0.079106):0.264070	RbivitattumH:0.638993):0.649416	(PmuralisC:0.564431	MunicolorB:1.330892):0.000001):0.321830	((Gjaponicus:0.095653	(Gseraphini:0.271253	(RbivitattumG:0.461214	RbivitattumB:0.092608):0.156028):0.237174):0.352516	(((RbivitattumA:0.894386	RbivitattumF:0.256370):0.031077	(RbivitattumD:0.000001	RbivitattumE:0.000001):0.085144):0.415598	(PannectensB:0.750410	CcarchariasB:0.203609):0.207581):0.179754):0.122601):0.129167):0.102138	DuV2:0.406674):0.082171	((((((((BtBV3:0.175519	(BtBV2:0.044185	BtBV1:0.083129):0.193323):0.121389	BtBV5:0.222028):0.250935	BtBV4:0.330946):0.409118	(AbV8:0.582375	SrBV1:0.442260):0.472846):0.477600	MBC:1.521699):1.032134	EnaBV1:1.019147):0.230298	(((((((BSMV:0.038574	BNYVV:0.035929):0.226249	BMV:0.322669):0.222451	RSNV:0.436351):0.153395	MiLV:0.478550):0.226479	WSMV:0.775997):0.240189	RCRV1:1.135560):0.204189	CaV:1.905716):0.227513):0.141635	(AbV13:1.280711	((LeBV1:0.142662	LeMV:0.102714):0.549844	MfBV1:0.386692):0.337586):1.133753):0.300002):0.810982	(RbivitattumC:0.171934	PannectensA:0.771869):0.255014);
((((((((((SrBV1:0.352896	AbV8:0.566980):0.557451	(((BtBV3:0.196812	(BtBV2:0.062078	BtBV1:0.069684):0.222450):0.143475	BtBV5:0.235738):0.279531	BtBV4:0.365410):0.386984):0.623000	MBC:1.234457):0.817200	(AbV13:1.159379	((LeBV1:0.131805	LeMV:0.117314):0.448048	MfBV1:0.365401):0.388460):0.987649):0.232318	(EnaBV1:1.244035	(((((Gseraphini:0.467366	(RbivitattumG:0.531251	RbivitattumB:0.059825):0.261165):0.000001	Gjaponicus:0.137572):0.422056	(BtBV6:0.501694	((CcarchariasB:0.405426	(PannectensB:0.863832	((RbivitattumA:0.836533	RbivitattumF:0.210428):0.044998	(RbivitattumD:0.000001	RbivitattumE:0.004245):0.053086):0.264350):0.322683):0.154227	(PmuralisC:0.610175	((((Pbivittatus:0.615970	MunicolorA:0.108809):0.078171	RbivitattumH:0.237270):0.083871	CcarchariasA:0.160962):0.569987	MunicolorB:1.235872):0.090825):0.367776):0.224722):0.026264):0.087470	DuV2:0.444460):0.188458	((RbivitattumC:0.287526	PannectensA:0.805740):0.306470	Pvitticeps:2.445930):0.433871):0.199909):0.127390):0.148430	CaV:1.899058):0.149297	RCRV1:1.003489):0.410430	WSMV:0.759823):0.251167	MiLV:0.581179):0.162652	((BNYVV:0.039931	BSMV:0.041924):0.301005	BMV:0.286177):0.223664	RSNV:0.467534);
((((((SrBV1:0.491712	AbV8:0.618245):0.474493	(((BtBV3:0.182318	(BtBV1:0.080633	BtBV2:0.067437):0.184687):0.131101	BtBV5:0.247048):0.231339	BtBV4:0.401906):0.459400):0.475293	MBC:1.393519):0.817871	(AbV13:1.148172	((LeBV1:0.155813	LeMV:0.103060):0.467852	MfBV1:0.389160):0.457912):0.818683):0.200162	EnaBV1:1.211743):0.162524	((RbivitattumC:0.587474	PannectensA:0.829949):0.720967	((((((RbivitattumH:0.421859	((Pbivittatus:0.532040	MunicolorA:0.095347):0.183879	CcarchariasA:0.244188):0.149362):0.435750	MunicolorB:1.446472):0.078785	PmuralisC:0.631341):0.267685	((Pvitticeps:2.665881	(CcarchariasB:0.441218	PannectensB:0.904942):0.052311):0.084427	((RbivitattumD:0.000001	RbivitattumE:0.010052):0.136651	(RbivitattumA:0.944663	RbivitattumF:0.257622):0.195327):0.286290):0.152137):0.176822	BtBV6:0.469124):0.108079	(DuV2:0.256874	(((RbivitattumG:0.471210	RbivitattumB:0.108855):0.224177	Gjaponicus:0.166382):0.000001	Gseraphini:0.465697):0.720975):0.195378):0.144663):0.236788	((RCRV1:0.887948	CaV:1.886623):0.148859	(WSMV:0.702280	((RSNV:0.522079	((BNYVV:0.037816	BSMV:0.046536):0.266155	BMV:0.280397):0.172166):0.198332	MiLV:0.489638):0.273803):0.346766):0.301351);
((CaV:1.593778	(((((BtBV3:0.181361	(BtBV2:0.058785	BtBV1:0.078699):0.190314):0.115791	BtBV5:0.216040):0.262645	BtBV4:0.396960):0.432858	(SrBV1:0.415850	AbV8:0.468893):0.432291):0.374054	MBC:1.322359):0.920890):0.152766	((((((((BSMV:0.037715	BNYVV:0.034346):0.240560	BMV:0.292607):0.177351	RSNV:0.458488):0.090487	MiLV:0.486918):0.254703	WSMV:0.660897):0.328191	RCRV1:1.062094):0.213362	(((DuV2:0.364789	(Pvitticeps:2.337030	((Gseraphini:0.507835	(RbivitattumG:0.488069	RbivitattumB:0.068111):0.190487):0.177846	Gjaponicus:0.059999):0.299841):0.198481):0.065483	(BtBV6:0.517224	(((((RbivitattumD:0.000001	RbivitattumE:0.000001):0.100257	(RbivitattumA:0.841111	RbivitattumF:0.278917):0.039454):0.191970	PannectensB:0.891397):0.441074	CcarchariasB:0.510703):0.101127	((MunicolorB:1.223007	((Pbivittatus:0.786913	MunicolorA:0.041177):0.105546	(RbivitattumH:0.479079	CcarchariasA:0.335821):0.051222):0.420343):0.123849	PmuralisC:0.583398):0.239809):0.193768):0.082811):0.129700	(PannectensA:1.084210	RbivitattumC:0.391655):0.820595):0.357210):0.144720	(AbV13:1.183376	((LeMV:0.102620	LeBV1:0.143202):0.461534	MfBV1:0.324980):0.395400):1.002723):0.112104	EnaBV1:1.041542);
(RbivitattumC:0.760605	((Pvitticeps:2.427649	((Gseraphini:0.397640	(RbivitattumB:0.085406	RbivitattumG:0.560638):0.008181):0.275762	Gjaponicus:0.191189):0.171185):0.000001	(DuV2:0.225229	((BtBV6:0.498182	(((Pbivittatus:0.737188	PmuralisC:0.328335):0.239474	((MunicolorA:0.364829	CcarchariasA:0.164215):0.038304	RbivitattumH:0.628630):0.670538):0.332227	((((RbivitattumA:0.810037	RbivitattumF:0.176064):0.104221	(RbivitattumE:0.000001	RbivitattumD:0.000001):0.108551):0.513436	(PannectensB:0.657739	CcarchariasB:0.329783):0.143946):0.336539	MunicolorB:1.669981):0.027901):0.156580):0.067533	((((((((((BtBV1:0.071166	BtBV2:0.054895):0.211856	BtBV3:0.178861):0.138844	BtBV5:0.229537):0.276695	BtBV4:0.421754):0.420451	(AbV8:0.540832	SrBV1:0.449619):0.487700):0.504277	MBC:1.462343):0.738872	CaV:1.887393):0.095021	EnaBV1:1.254190):0.178146	(RCRV1:1.094256	(((((BNYVV:0.040560	BSMV:0.055194):0.249477	BMV:0.302305):0.196429	RSNV:0.490175):0.152102	MiLV:0.497108):0.265650	WSMV:0.770494):0.414892):0.241300):0.161817	((MfBV1:0.535912	(LeMV:0.114839	LeBV1:0.135110):0.345010):0.373905	AbV13:1.140136):1.102292):0.312315):0.199528):0.410172):0.303976	PannectensA:0.704010);
((((((((LeMV:0.111517	LeBV1:0.155382):0.525926	MfBV1:0.348285):0.346305	AbV13:1.265355):0.989367	(EnaBV1:1.313352	((CaV:1.846904	(((((BSMV:0.042272	BNYVV:0.046175):0.286032	BMV:0.297381):0.168545	(RSNV:0.468048	MiLV:0.546021):0.109455):0.334167	WSMV:0.666359):0.332255	RCRV1:1.101880):0.225338):0.193982	((((RbivitattumH:1.016205	(((CcarchariasB:0.374802	PannectensB:0.919183):0.229311	((MunicolorA:0.500891	(Pbivittatus:0.751883	CcarchariasA:0.063424):0.230063):0.434693	PmuralisC:0.478780):0.383947):0.074945	(PannectensA:1.084988	RbivitattumC:0.765590):0.520912):0.000001):0.060522	(Pvitticeps:2.688634	(((RbivitattumD:0.000001	RbivitattumE:0.000001):0.142153	(RbivitattumA:0.678715	RbivitattumF:0.207938):0.072828):0.460329	MunicolorB:1.500363):0.078686):0.000001):0.182619	BtBV6:0.505770):0.111046	(DuV2:0.282714	((RbivitattumB:0.080878	RbivitattumG:0.456826):0.567334	(Gseraphini:0.664958	Gjaponicus:0.050845):0.015133):0.707158):0.155030):0.404721):0.159133):0.218418):0.938831	MBC:1.558448):0.444859	(AbV8:0.585627	SrBV1:0.416739):0.495663):0.431748	BtBV4:0.462461):0.226719	(BtBV3:0.238833	(BtBV2:0.063348	BtBV1:0.073081):0.196215):0.129116	BtBV5:0.236898);
((((((((((((PannectensA:0.808380	(Gjaponicus:0.097067	Gseraphini:0.315598):0.000001):0.000001	(RbivitattumG:0.632532	RbivitattumB:0.082177):0.425769):0.164518	Pvitticeps:2.224220):0.090892	RbivitattumC:0.926909):0.227295	(((((PannectensB:1.010194	((RbivitattumE:0.013087	RbivitattumD:0.000001):0.116976	(RbivitattumA:1.061120	RbivitattumF:0.234983):0.093885):0.047425):0.401390	CcarchariasB:0.461261):0.047470	(MunicolorA:0.386370	(RbivitattumH:0.622583	CcarchariasA:0.320890):0.138756):0.302266):0.109640	(Pbivittatus:0.422439	PmuralisC:0.593151):0.231478):0.047274	MunicolorB:1.818598):0.158616):0.034912	BtBV6:0.476043):0.112881	DuV2:0.437730):0.337190	EnaBV1:1.296669):0.149034	((((BtBV4:0.412599	(((BtBV1:0.081856	BtBV2:0.068974):0.198992	BtBV3:0.188458):0.153377	BtBV5:0.211039):0.264667):0.273150	(SrBV1:0.426895	AbV8:0.483990):0.572919):0.506839	MBC:1.497223):0.857987	(((LeBV1:0.153562	LeMV:0.084136):0.437747	MfBV1:0.332140):0.517833	AbV13:1.123338):0.710513):0.222255):0.124693	CaV:2.074333):0.167789	RCRV1:1.001461):0.390782	(((BMV:0.291624	(BNYVV:0.043008	BSMV:0.045344):0.275945):0.201448	RSNV:0.480364):0.129693	MiLV:0.467575):0.295226	WSMV:0.714309);
((((((MunicolorB:1.478917	(MunicolorA:0.361336	((Pbivittatus:0.749703	CcarchariasA:0.161987):0.244582	RbivitattumH:0.390148):0.128962):0.514235):0.033562	PmuralisC:0.684680):0.181190	((CcarchariasB:0.410091	PannectensB:0.738506):0.120542	(((RbivitattumD:0.000001	RbivitattumE:0.013652):0.128505	RbivitattumF:0.224675):0.000001	RbivitattumA:0.801713):0.423916):0.272556):0.167637	(((((WSMV:0.649025	((((BNYVV:0.047929	BSMV:0.024810):0.217851	BMV:0.277799):0.234150	RSNV:0.458287):0.144588	MiLV:0.381863):0.258297):0.326345	RCRV1:1.037402):0.291852	((MBC:1.405223	((SrBV1:0.398576	AbV8:0.527965):0.461000	(((BtBV3:0.159049	(BtBV1:0.063576	BtBV2:0.063959):0.187830):0.129474	BtBV5:0.238254):0.228791	BtBV4:0.405313):0.429056):0.480926):0.797201	((MfBV1:0.388964	(LeMV:0.078623	LeBV1:0.164197):0.400071):0.391818	AbV13:0.980050):0.808475):0.222057):0.108649	(CaV:1.770306	EnaBV1:1.142211):0.292875):0.383038	BtBV6:0.471343):0.085289):0.051161	((Gjaponicus:0.114556	(RbivitattumB:0.034515	(Gseraphini:0.689552	RbivitattumG:0.405900):0.000001):0.421009):0.596291	DuV2:0.205798):0.237825):0.296538	Pvitticeps:2.606982	(PannectensA:1.200170	RbivitattumC:0.550331):0.404573);
((BtBV6:0.387468	((((MunicolorB:1.563446	(CcarchariasA:0.363891	(Pbivittatus:0.463384	(RbivitattumH:0.486294	MunicolorA:0.099822):0.096257):0.066422):0.517152):0.071828	PmuralisC:0.683347):0.229024	((CcarchariasB:0.431476	PannectensB:0.848226):0.051862	((RbivitattumD:0.000001	RbivitattumE:0.004424):0.170882	(RbivitattumA:0.935850	RbivitattumF:0.250115):0.092683):0.461805):0.231449):0.192164	(((Gseraphini:0.461556	((RbivitattumB:0.086938	RbivitattumG:0.341885):0.242414	Gjaponicus:0.223408):0.000001):0.865904	DuV2:0.294077):0.148519	((CaV:2.100260	(RCRV1:1.030608	(((((BSMV:0.030930	BNYVV:0.044165):0.245734	BMV:0.309932):0.192915	RSNV:0.509128):0.159700	MiLV:0.479936):0.282782	WSMV:0.709958):0.361664):0.148272):0.192948	(((MBC:1.372900	(((((BtBV2:0.061954	BtBV1:0.068912):0.196030	BtBV3:0.190214):0.114206	BtBV5:0.242675):0.300487	BtBV4:0.392692):0.318727	(SrBV1:0.456844	AbV8:0.502388):0.495219):0.513709):0.928612	EnaBV1:1.185070):0.149224	(AbV13:0.860786	((LeMV:0.084846	LeBV1:0.146986):0.461955	MfBV1:0.346560):0.496801):1.141184):0.089726):0.370136):0.103322):0.070643):0.625423	(PannectensA:0.834059	RbivitattumC:0.361604):0.306574	Pvitticeps:2.095359);
((RbivitattumD:0.000001	RbivitattumE:0.014440):0.079520	((PannectensB:0.900753	CcarchariasB:0.338965):0.147180	(Pvitticeps:2.827098	(((MunicolorB:1.687923	((RbivitattumH:0.385038	MunicolorA:0.223525):0.003802	CcarchariasA:0.251561):0.718008):0.111602	((PannectensA:0.582916	Pbivittatus:0.377605):0.371306	PmuralisC:0.479478):0.202592):0.253833	((RbivitattumC:1.484004	(((((((((((BtBV1:0.099662	BtBV2:0.057422):0.202636	BtBV3:0.171445):0.090980	BtBV5:0.306964):0.292656	BtBV4:0.417211):0.339646	(SrBV1:0.477637	AbV8:0.507702):0.468514):0.536933	MBC:1.358950):0.821954	(((LeBV1:0.121847	LeMV:0.120507):0.356688	MfBV1:0.469591):0.457985	AbV13:1.326035):0.917775):0.159283	CaV:2.026155):0.113815	(((((BMV:0.311551	(BSMV:0.035126	BNYVV:0.050025):0.279038):0.245248	RSNV:0.430400):0.165905	MiLV:0.492743):0.355847	WSMV:0.666292):0.375281	RCRV1:1.156980):0.203214):0.139099	EnaBV1:1.232241):0.395335	BtBV6:0.487017):0.047363):0.047278	((Gjaponicus:0.289393	((RbivitattumG:0.427721	RbivitattumB:0.079443):0.204367	Gseraphini:0.301384):0.073543):0.754139	DuV2:0.215006):0.259716):0.203816):0.069179):0.121083):0.391412	(RbivitattumA:0.791750	RbivitattumF:0.191340):0.124977);
(((BtBV6:0.458617	(((PmuralisC:0.633191	(((MunicolorA:0.342628	(Pbivittatus:0.923259	CcarchariasA:0.000001):0.106594):0.548090	RbivitattumH:0.700774):0.364992	MunicolorB:1.407520):0.112180):0.258231	((RbivitattumA:1.016084	((PannectensB:0.922911	RbivitattumF:0.200775):0.110644	(RbivitattumD:0.000001	RbivitattumE:0.000001):0.097933):0.107991):0.365707	CcarchariasB:0.557242):0.135450):0.107953	(PannectensA:1.124260	RbivitattumC:0.554071):0.867885):0.094850):0.095727	(((Gjaponicus:0.174175	(Gseraphini:0.468948	(RbivitattumB:0.077069	RbivitattumG:0.566742):0.354548):0.000001):0.249314	Pvitticeps:2.953949):0.175628	DuV2:0.366696):0.101351):0.413377	((((((AbV8:0.492562	SrBV1:0.425427):0.479874	((((BtBV2:0.061311	BtBV1:0.083727):0.206184	BtBV3:0.193435):0.132238	BtBV5:0.243471):0.216217	BtBV4:0.363816):0.428897):0.418790	MBC:1.509977):1.011112	EnaBV1:0.987881):0.221094	CaV:1.820984):0.135533	(RCRV1:1.047198	(((((BNYVV:0.039761	BSMV:0.045504):0.283018	BMV:0.258591):0.194580	RSNV:0.477017):0.146418	MiLV:0.459586):0.354067	WSMV:0.610631):0.419096):0.264182):0.083376	((MfBV1:0.398643	(LeBV1:0.149745	LeMV:0.085174):0.493194):0.454697	AbV13:1.186194):1.065730);
((Gjaponicus:0.046444	Pvitticeps:2.236184):0.025720	((((CcarchariasA:0.258800	(Pbivittatus:0.619332	RbivitattumH:0.199677):0.226529):0.090537	MunicolorA:0.491593):0.427573	(MunicolorB:1.392226	PmuralisC:0.523115):0.000001):0.251303	((((PannectensB:0.733985	CcarchariasB:0.315312):0.164379	((RbivitattumD:0.000001	RbivitattumE:0.004681):0.130922	(RbivitattumF:0.206064	RbivitattumA:0.859668):0.047015):0.448965):0.209023	(((((((LeMV:0.105597	LeBV1:0.147381):0.402522	MfBV1:0.317528):0.453462	AbV13:1.368142):1.054508	(EnaBV1:1.074928	(((SrBV1:0.441259	AbV8:0.551855):0.525506	((((BtBV1:0.067440	BtBV2:0.062689):0.191065	BtBV3:0.171091):0.151566	BtBV5:0.228413):0.260212	BtBV4:0.411285):0.428473):0.322781	MBC:1.442388):0.860687):0.126610):0.122720	(CaV:1.708122	((((((BSMV:0.032438	BNYVV:0.045885):0.242821	BMV:0.272062):0.169874	RSNV:0.492561):0.165714	MiLV:0.523448):0.251118	WSMV:0.678336):0.414467	RCRV1:1.026943):0.224549):0.162935):0.356977	BtBV6:0.455393):0.139548	DuV2:0.411662):0.149632):0.005272	(PannectensA:0.680724	RbivitattumC:0.858553):0.475566):0.056838):0.263245	((RbivitattumG:0.529215	RbivitattumB:0.051041):0.403563	Gseraphini:0.479049):0.147426);
((((BtBV6:0.542278	(Gjaponicus:0.132778	((RbivitattumB:0.074223	RbivitattumG:0.506821):0.338919	Gseraphini:0.510909):0.063234):0.390585):0.038641	((((RbivitattumD:0.000001	RbivitattumE:0.009479):0.050854	(RbivitattumA:1.052785	RbivitattumF:0.314840):0.071216):0.434792	(CcarchariasB:0.227535	PannectensB:0.820202):0.157757):0.253214	(((RbivitattumH:0.634756	(MunicolorA:0.270980	CcarchariasA:0.213609):0.075065):0.477525	((Pbivittatus:0.474963	PmuralisC:0.525514):0.141440	MunicolorB:1.625678):0.000001):0.167494	Pvitticeps:2.921900):0.000001):0.177318):0.061182	DuV2:0.383837):0.208514	(PannectensA:0.821893	RbivitattumC:0.441589):0.805995	((CaV:1.896742	((((((BSMV:0.028736	BNYVV:0.063995):0.309430	BMV:0.306019):0.177745	RSNV:0.476784):0.190553	MiLV:0.509032):0.279443	WSMV:0.673884):0.340567	RCRV1:1.074780):0.127687):0.148596	((((LeBV1:0.131193	LeMV:0.098763):0.479996	MfBV1:0.353915):0.436538	AbV13:1.250051):0.997500	(EnaBV1:1.111136	(MBC:1.384731	((AbV8:0.583125	SrBV1:0.479343):0.531984	(BtBV4:0.400383	(((BtBV1:0.080183	BtBV2:0.056303):0.197912	BtBV3:0.196612):0.142498	BtBV5:0.251826):0.260561):0.374050):0.489537):0.941915):0.196886):0.149475):0.266246);
(DuV2:0.304122	(Gseraphini:0.340776	(Gjaponicus:0.169496	(RbivitattumB:0.088853	RbivitattumG:0.572358):0.323660):0.000001):0.414221	(((PannectensA:0.781970	RbivitattumC:0.380258):0.860226	(((((CcarchariasA:0.133631	RbivitattumH:0.491547):0.276474	MunicolorA:0.054648):0.414570	(Pvitticeps:1.918845	Pbivittatus:0.268804):0.377730):0.231632	(PmuralisC:0.615966	MunicolorB:1.716449):0.000001):0.200995	((PannectensB:0.990067	((RbivitattumF:0.188237	RbivitattumA:1.068394):0.032806	(RbivitattumD:0.000001	RbivitattumE:0.004673):0.099524):0.293650):0.305784	CcarchariasB:0.522521):0.119881):0.118155):0.104877	((((CaV:1.988642	(((((BMV:0.335734	(BSMV:0.032074	BNYVV:0.045641):0.253903):0.183529	RSNV:0.509802):0.105260	MiLV:0.570021):0.270732	WSMV:0.647913):0.381308	RCRV1:1.003990):0.186993):0.152286	((((BtBV4:0.393350	(((BtBV2:0.068193	BtBV1:0.091256):0.217167	BtBV3:0.172305):0.121126	BtBV5:0.200115):0.259331):0.331568	(AbV8:0.547358	SrBV1:0.392580):0.447939):0.503284	MBC:1.475873):0.981468	EnaBV1:1.054201):0.212852):0.169539	(((LeBV1:0.135394	LeMV:0.100913):0.398535	MfBV1:0.413863):0.373990	AbV13:1.192274):1.133998):0.371955	BtBV6:0.529140):0.123771):0.104248);
(CcarchariasB:0.414405	(((MunicolorB:1.280636	((CcarchariasA:0.275967	RbivitattumH:0.518117):0.318627	MunicolorA:0.128922):0.136314):0.114259	(PmuralisC:0.584861	(Pvitticeps:2.344957	Pbivittatus:0.465270):0.093538):0.101787):0.227178	((BtBV6:0.495303	((RbivitattumC:0.247867	PannectensA:0.929461):1.026662	((EnaBV1:1.306922	((((LeBV1:0.147168	LeMV:0.106056):0.389283	MfBV1:0.413402):0.352985	AbV13:1.109194):0.869033	((((((BtBV1:0.074406	BtBV2:0.065043):0.201526	BtBV3:0.167845):0.134188	BtBV5:0.266528):0.307141	BtBV4:0.386105):0.473707	(SrBV1:0.450690	AbV8:0.547567):0.415369):0.457367	MBC:1.277931):1.000121):0.251067):0.112381	(CaV:1.746131	(RCRV1:1.089588	((MiLV:0.461150	(((BNYVV:0.030472	BSMV:0.049310):0.246115	BMV:0.255441):0.186684	RSNV:0.496143):0.140572):0.334441	WSMV:0.672683):0.324324):0.154844):0.188892):0.194488):0.183536):0.096539	((Gjaponicus:0.048417	(Gseraphini:0.475700	(RbivitattumG:0.518360	RbivitattumB:0.046176):0.190951):0.214833):0.746887	DuV2:0.297445):0.154292):0.169823):0.255831	((RbivitattumD:0.000001	RbivitattumE:0.005026):0.075132	((RbivitattumA:0.639188	RbivitattumF:0.158504):0.000001	PannectensB:0.854543):0.100574):0.406287);
(((((LeBV1:0.157128	LeMV:0.098314):0.467247	MfBV1:0.394661):0.478664	AbV13:1.195656):0.994490	(EnaBV1:1.158028	((((((BtBV1:0.072158	BtBV2:0.078432):0.234420	BtBV3:0.192422):0.133979	BtBV5:0.224606):0.284234	BtBV4:0.423143):0.416534	(AbV8:0.632732	SrBV1:0.442434):0.523781):0.428813	MBC:1.480451):0.910332):0.176420):0.125518	(BtBV6:0.506109	((((Gjaponicus:0.178066	(Gseraphini:0.555882	(RbivitattumG:0.476990	RbivitattumB:0.086073):0.345498):0.243357):0.185663	(Pvitticeps:2.349375	(RbivitattumC:0.409513	PannectensA:0.930502):0.442698):0.407101):0.264166	DuV2:0.365452):0.158282	((MunicolorB:1.435859	(PmuralisC:0.547368	(MunicolorA:0.139037	(RbivitattumH:0.279479	(Pbivittatus:0.725188	CcarchariasA:0.342144):0.103647):0.003771):0.784472):0.051605):0.136440	(((RbivitattumA:0.797879	RbivitattumF:0.216065):0.152784	(RbivitattumE:0.000001	RbivitattumD:0.000001):0.136132):0.602536	(PannectensB:0.870553	CcarchariasB:0.368449):0.089037):0.189155):0.185481):0.080537):0.346089	((RCRV1:1.045635	(((RSNV:0.497670	(BMV:0.327876	(BSMV:0.049299	BNYVV:0.048213):0.306445):0.177093):0.177293	MiLV:0.519228):0.297491	WSMV:0.771975):0.243761):0.128478	CaV:2.004011):0.321454);
(CcarchariasB:0.386845	((((((PannectensA:1.022914	(Pvitticeps:2.121926	RbivitattumC:0.297323):0.127430):0.536580	((((LeMV:0.077640	LeBV1:0.133623):0.450946	MfBV1:0.383111):0.331529	AbV13:1.167065):1.260170	((((((BtBV5:0.253697	((BtBV1:0.079225	BtBV2:0.084438):0.201376	BtBV3:0.188969):0.113381):0.283321	BtBV4:0.349975):0.445750	(AbV8:0.549144	SrBV1:0.400482):0.476438):0.522225	MBC:1.368974):1.087933	EnaBV1:1.233901):0.241518	(CaV:2.031669	((((RSNV:0.512213	(BMV:0.326904	(BNYVV:0.046841	BSMV:0.043342):0.239963):0.190458):0.137746	MiLV:0.584188):0.248176	WSMV:0.746784):0.427980	RCRV1:1.025282):0.160761):0.203608):0.116423):0.179648):0.182835	(DuV2:0.283117	(Gjaponicus:0.152115	(Gseraphini:0.555651	(RbivitattumG:0.465015	RbivitattumB:0.098618):0.282008):0.119769):0.557421):0.142465):0.097630	BtBV6:0.533293):0.351420	(PmuralisC:0.508712	((Pbivittatus:0.612891	(RbivitattumH:0.576225	MunicolorA:0.093444):0.066135):0.038707	CcarchariasA:0.338326):0.468750):0.215670):0.055047	MunicolorB:1.491485):0.220352	(PannectensB:0.733029	((RbivitattumE:0.000001	RbivitattumD:0.000001):0.101708	(RbivitattumA:0.962801	RbivitattumF:0.212386):0.086385):0.595818):0.187544);
(((((PannectensA:0.986431	RbivitattumC:0.369075):0.471062	Pvitticeps:2.429998):0.391502	(((RbivitattumE:0.004473	RbivitattumD:0.000001):0.098172	(RbivitattumF:0.230356	RbivitattumA:0.720609):0.055780):0.641292	(CcarchariasB:0.407924	PannectensB:0.908901):0.164825):0.212163):0.039889	((PmuralisC:0.732652	((Pbivittatus:0.809843	MunicolorA:0.284762):0.042060	(RbivitattumH:0.737781	CcarchariasA:0.122277):0.055706):0.468530):0.073377	MunicolorB:1.728212):0.332624):0.076125	(DuV2:0.219061	((Gseraphini:0.501916	(RbivitattumG:0.420323	RbivitattumB:0.049555):0.182455):0.255603	Gjaponicus:0.101458):0.535020):0.283020	(BtBV6:0.449578	((((AbV13:1.201606	((LeMV:0.095019	LeBV1:0.140777):0.403147	MfBV1:0.410067):0.511240):0.832318	((((((BtBV2:0.065320	BtBV1:0.087564):0.208543	BtBV3:0.171078):0.125301	BtBV5:0.222889):0.313092	BtBV4:0.409479):0.409736	(AbV8:0.509051	SrBV1:0.438674):0.405815):0.480890	MBC:1.330106):0.904341):0.271808	(CaV:2.008306	((((((BSMV:0.037186	BNYVV:0.041077):0.262955	BMV:0.315569):0.247192	RSNV:0.506233):0.167285	MiLV:0.500627):0.344070	WSMV:0.705190):0.366951	RCRV1:0.905625):0.141593):0.233498):0.111622	EnaBV1:1.301881):0.277873):0.151338);
(((((((Gjaponicus:0.076277	(RbivitattumG:0.509198	RbivitattumB:0.027390):0.441268):0.000001	Gseraphini:0.533799):0.454725	DuV2:0.346913):0.087979	(((Pvitticeps:1.897883	(RbivitattumC:0.621132	PannectensA:0.827731):0.119590):0.445073	(((((RbivitattumE:0.000001	RbivitattumD:0.000001):0.124561	(RbivitattumA:1.022371	RbivitattumF:0.370764):0.011669):0.306379	(CcarchariasB:0.309577	PannectensB:0.836315):0.159709):0.232568	(MunicolorB:1.570930	((MunicolorA:0.532200	(Pbivittatus:1.035134	CcarchariasA:0.148222):0.057307):0.049981	RbivitattumH:0.497674):0.504058):0.174086):0.052819	PmuralisC:0.792813):0.091979):0.099475	BtBV6:0.397053):0.099040):0.389819	(EnaBV1:1.292039	(((((((BtBV1:0.071884	BtBV2:0.076879):0.178909	BtBV3:0.203342):0.106084	BtBV5:0.286476):0.319234	BtBV4:0.374049):0.450909	(AbV8:0.590594	SrBV1:0.452100):0.390293):0.498946	MBC:1.285619):0.694786	(AbV13:1.124472	((LeMV:0.097356	LeBV1:0.143755):0.419207	MfBV1:0.399244):0.379615):0.817667):0.219504):0.156380):0.143212	CaV:1.791594):0.170545	RCRV1:0.894707	(((RSNV:0.479355	((BNYVV:0.050540	BSMV:0.029083):0.270672	BMV:0.326759):0.175761):0.132301	MiLV:0.539131):0.240482	WSMV:0.732093):0.358773);
(((EnaBV1:1.316354	((((((((BtBV1:0.067551	BtBV2:0.066484):0.230638	BtBV3:0.169594):0.142267	BtBV5:0.209182):0.211084	BtBV4:0.464859):0.365108	(SrBV1:0.478186	AbV8:0.508649):0.539177):0.419665	MBC:1.567823):0.856239	(((LeBV1:0.158290	LeMV:0.106077):0.427513	MfBV1:0.408225):0.420595	AbV13:1.227996):0.899263):0.196845	(CaV:2.021237	(RCRV1:0.887903	(((((BNYVV:0.044265	BSMV:0.040580):0.224949	BMV:0.329998):0.200257	RSNV:0.507208):0.131288	MiLV:0.500342):0.234953	WSMV:0.711668):0.462345):0.117766):0.183988):0.072303):0.372552	((PannectensA:0.815223	RbivitattumC:0.219524):1.062463	((Pvitticeps:2.335685	((Gseraphini:0.310090	(RbivitattumB:0.059933	RbivitattumG:0.457433):0.178631):0.169024	Gjaponicus:0.215724):0.282904):0.200259	DuV2:0.345305):0.106597):0.087806):0.062211	BtBV6:0.474863	((((PannectensB:0.754355	CcarchariasB:0.382475):0.181590	((RbivitattumA:0.812759	(RbivitattumE:0.009293	RbivitattumD:0.000001):0.123930):0.000001	RbivitattumF:0.214645):0.424772):0.143106	MunicolorB:1.339144):0.136051	((Pbivittatus:1.084818	(RbivitattumH:0.619754	(CcarchariasA:0.152587	MunicolorA:0.430005):0.312536):0.040987):0.514748	PmuralisC:0.476106):0.259960):0.188471);
((((AbV13:1.053870	((LeBV1:0.114796	LeMV:0.113426):0.465679	MfBV1:0.365665):0.475130):0.951544	(((((BtBV5:0.220898	((BtBV1:0.072251	BtBV2:0.071164):0.221606	BtBV3:0.169173):0.125878):0.228746	BtBV4:0.404745):0.429305	(SrBV1:0.458816	AbV8:0.517937):0.388355):0.611971	MBC:1.297636):0.796531	EnaBV1:1.151802):0.208226):0.010687	((CaV:1.763079	((((((BNYVV:0.035001	BSMV:0.048020):0.256686	BMV:0.268950):0.163909	RSNV:0.460439):0.126731	MiLV:0.502846):0.309519	WSMV:0.656487):0.311746	RCRV1:1.058338):0.193119):0.170413	(((PannectensA:1.024408	(((RbivitattumG:0.412601	RbivitattumB:0.060533):0.309982	Gseraphini:0.646461):0.010691	Gjaponicus:0.173824):0.115282):0.550724	DuV2:0.324119):0.133173	(BtBV6:0.437544	((((RbivitattumH:0.815801	(MunicolorA:0.543553	CcarchariasA:0.250376):0.251123):0.440511	(((RbivitattumA:1.091084	RbivitattumF:0.197349):0.067054	(RbivitattumE:0.004560	RbivitattumD:0.000001):0.131034):0.517719	(PannectensB:0.756110	CcarchariasB:0.366030):0.145088):0.138558):0.156797	(Pbivittatus:0.293708	PmuralisC:0.473428):0.328227):0.076936	MunicolorB:1.954158):0.159899):0.113187):0.345864):0.095398):0.861091	Pvitticeps:1.962738	RbivitattumC:0.418591);
(MBC:1.483564	((SrBV1:0.438403	AbV8:0.559517):0.524353	((((BtBV1:0.089765	BtBV2:0.061959):0.210542	BtBV3:0.194527):0.128570	BtBV5:0.237763):0.235601	BtBV4:0.418598):0.351888):0.495234	(EnaBV1:1.278101	((((MfBV1:0.469301	(LeBV1:0.150067	LeMV:0.091504):0.432907):0.560490	AbV13:1.259285):1.115230	((BtBV6:0.478069	(((((PannectensB:0.809912	CcarchariasB:0.314541):0.171744	((RbivitattumF:0.186712	RbivitattumA:0.675045):0.071526	(RbivitattumE:0.005369	RbivitattumD:0.000001):0.084049):0.514095):0.196679	((MunicolorB:1.502220	((MunicolorA:0.121902	(Pbivittatus:0.684047	CcarchariasA:0.353500):0.226341):0.001897	RbivitattumH:0.510245):0.497035):0.148923	PmuralisC:0.600608):0.219222):0.120204	PannectensA:1.406026):0.101313	(((RbivitattumG:0.637521	RbivitattumB:0.067407):0.498246	(Gjaponicus:0.180509	Gseraphini:0.438946):0.000001):0.370951	DuV2:0.381551):0.102352):0.099745):0.253847	(Pvitticeps:2.078723	RbivitattumC:0.555229):0.930211):0.156071):0.141565	((RCRV1:1.186047	(((((BSMV:0.040979	BNYVV:0.045117):0.276267	BMV:0.299543):0.161819	RSNV:0.537157):0.159816	MiLV:0.523016):0.242289	WSMV:0.730314):0.341097):0.098443	CaV:1.988108):0.169192):0.194619):1.110703);
(((Gseraphini:0.344234	((RbivitattumG:0.620816	RbivitattumB:0.059817):0.345765	((PannectensB:0.696872	CcarchariasB:0.262034):0.179332	(((MunicolorB:1.302589	(((Pbivittatus:0.427000	MunicolorA:0.000001):0.294553	CcarchariasA:0.274283):0.218846	RbivitattumH:0.598113):0.378936):0.067514	PmuralisC:0.564550):0.335228	(((RbivitattumC:0.462615	PannectensA:0.805396):0.314154	Pvitticeps:2.245558):0.398814	((((((((MiLV:0.526967	(RSNV:0.499407	((BNYVV:0.041347	BSMV:0.049432):0.232752	BMV:0.293756):0.190477):0.119837):0.226961	WSMV:0.705221):0.417496	RCRV1:0.997698):0.154858	CaV:1.807051):0.221743	((MBC:1.197141	((BtBV4:0.359710	(((BtBV2:0.069788	BtBV1:0.062034):0.197160	BtBV3:0.179951):0.112425	BtBV5:0.265468):0.225759):0.349179	(SrBV1:0.413011	AbV8:0.483848):0.486353):0.368471):0.863370	EnaBV1:1.118546):0.166229):0.085595	(((LeMV:0.117720	LeBV1:0.123565):0.422272	MfBV1:0.429875):0.402276	AbV13:1.216877):1.104453):0.306892	BtBV6:0.479640):0.140887	DuV2:0.403631):0.051864):0.131490):0.216393):0.264656):0.000001):0.140159	(RbivitattumA:1.015088	(Gjaponicus:0.000001	RbivitattumF:0.190513):0.000001):0.089317):0.085129	RbivitattumE:0.012915	RbivitattumD:0.000001);
(((AbV13:1.078463	((LeMV:0.136152	LeBV1:0.135182):0.488923	MfBV1:0.407871):0.526926):0.909188	(((((BtBV3:0.188461	(BtBV1:0.093459	BtBV2:0.069928):0.236982):0.138803	BtBV5:0.252184):0.225320	BtBV4:0.498485):0.380426	(AbV8:0.615451	SrBV1:0.377130):0.520384):0.642969	MBC:1.537329):0.854310):0.270092	(CaV:1.917312	((((((BNYVV:0.037390	BSMV:0.036245):0.249274	BMV:0.306243):0.194022	RSNV:0.484733):0.111430	MiLV:0.481668):0.339765	WSMV:0.684786):0.355315	RCRV1:1.083853):0.092898):0.217730	((((((((((RbivitattumD:0.000001	RbivitattumE:0.000001):0.105223	(RbivitattumA:0.895035	RbivitattumF:0.108062):0.166459):0.361490	PannectensB:0.972354):0.144284	CcarchariasB:0.433606):0.163019	MunicolorB:1.711738):0.071694	((Pvitticeps:2.061139	PmuralisC:0.516513):0.183339	(((Pbivittatus:0.428141	MunicolorA:0.107158):0.104305	CcarchariasA:0.293484):0.110635	RbivitattumH:0.703553):0.573302):0.224914):0.052193	(PannectensA:0.735341	RbivitattumC:0.540759):0.885518):0.129420	((Gjaponicus:0.129785	((RbivitattumB:0.070842	RbivitattumG:0.566207):0.136655	Gseraphini:0.334364):0.221787):0.591012	DuV2:0.296367):0.160048):0.103541	BtBV6:0.479623):0.300690	EnaBV1:1.369575):0.195090);
((((((((RbivitattumE:0.008703	RbivitattumD:0.000001):0.145030	(RbivitattumF:0.235693	RbivitattumA:0.925610):0.097794):0.403103	PannectensB:0.659839):0.194434	CcarchariasB:0.354950):0.439167	(MunicolorB:1.488337	(PmuralisC:0.838304	(Pvitticeps:2.414372	(Pbivittatus:0.684625	((MunicolorA:0.164154	CcarchariasA:0.235627):0.096617	RbivitattumH:0.615383):0.160826):0.056605):0.292970):0.108976):0.124126):0.226101	RbivitattumC:1.289677):0.000001	(((CaV:1.961713	(RCRV1:0.939765	(((((BSMV:0.036559	BNYVV:0.045091):0.315721	BMV:0.274728):0.242134	RSNV:0.454858):0.153333	MiLV:0.458079):0.284281	WSMV:0.642239):0.420576):0.235534):0.202918	((((((((BtBV2:0.090078	BtBV1:0.073294):0.209086	BtBV3:0.189291):0.135190	BtBV5:0.255044):0.292547	BtBV4:0.354202):0.464208	(SrBV1:0.515945	AbV8:0.566816):0.537860):0.415332	MBC:1.299794):0.953980	EnaBV1:1.364527):0.125874	(((LeMV:0.087069	LeBV1:0.147893):0.475090	MfBV1:0.404467):0.467582	AbV13:1.170132):0.957933):0.098766):0.295421	BtBV6:0.483331):0.119328):0.171456	DuV2:0.297229	(Gjaponicus:0.247564	(PannectensA:0.983288	((RbivitattumG:0.724400	Gseraphini:0.577347):0.000001	RbivitattumB:0.137051):0.156833):0.101786):0.496626);
(((((((BtBV2:0.051585	BtBV1:0.068006):0.211455	BtBV3:0.152060):0.120191	BtBV5:0.253126):0.210138	BtBV4:0.379842):0.395729	(AbV8:0.527454	SrBV1:0.458890):0.455963):0.458760	MBC:1.418904):0.830360	((CaV:1.881981	((((((BNYVV:0.050917	BSMV:0.027655):0.233687	BMV:0.295018):0.180271	RSNV:0.453663):0.156049	MiLV:0.477746):0.301671	WSMV:0.613269):0.385274	RCRV1:0.954246):0.142069):0.232395	(EnaBV1:1.359640	(((((RbivitattumB:0.035217	RbivitattumG:0.425534):0.187835	Gseraphini:0.452108):0.345145	Gjaponicus:0.216294):0.576505	DuV2:0.241724):0.177211	(BtBV6:0.500498	((CcarchariasB:0.507102	(((RbivitattumE:0.004554	RbivitattumD:0.000001):0.117721	(RbivitattumA:0.655614	RbivitattumF:0.157454):0.100203):0.203973	PannectensB:0.789976):0.318560):0.186131	((Pvitticeps:2.279835	(PannectensA:0.925451	RbivitattumC:0.535310):0.068689):0.685019	((PmuralisC:0.514070	Pbivittatus:0.589317):0.133314	((CcarchariasA:0.237327	(MunicolorA:0.044824	RbivitattumH:0.172873):0.172568):0.693879	MunicolorB:1.829027):0.017102):0.126985):0.116203):0.145135):0.101201):0.339432):0.111919):0.173038	((MfBV1:0.448609	(LeBV1:0.158806	LeMV:0.079660):0.441948):0.414487	AbV13:1.132423):0.982601);
((((((((((RbivitattumD:0.000001	RbivitattumE:0.000001):0.106381	RbivitattumF:0.341897):0.280450	(PannectensB:0.727077	CcarchariasB:0.268654):0.200834):0.000001	RbivitattumA:0.861656):0.121690	MunicolorB:1.582447):0.061667	((MunicolorA:0.318358	(CcarchariasA:0.101848	RbivitattumH:0.658158):0.138422):0.487363	(Pbivittatus:0.582463	PmuralisC:0.268725):0.230261):0.369634):0.192744	BtBV6:0.430641):0.087337	(DuV2:0.251675	(Pvitticeps:2.658608	((RbivitattumG:0.506737	(Gseraphini:0.605552	RbivitattumB:0.000001):0.038933):0.333661	Gjaponicus:0.145266):0.222550):0.309456):0.208538):0.160797	(PannectensA:0.829376	RbivitattumC:0.457008):0.984197):0.250806	(EnaBV1:1.212167	((MBC:1.447990	(((((BtBV1:0.061614	BtBV2:0.077331):0.207011	BtBV3:0.144319):0.131655	BtBV5:0.238487):0.221700	BtBV4:0.410461):0.378124	(SrBV1:0.466445	AbV8:0.472870):0.453169):0.445340):0.810616	(AbV13:1.259428	(MfBV1:0.445704	(LeMV:0.101659	LeBV1:0.130261):0.466725):0.476486):0.899748):0.230466):0.166065	(CaV:1.763948	((((RSNV:0.423486	((BSMV:0.041834	BNYVV:0.038341):0.238426	BMV:0.261322):0.195822):0.161085	MiLV:0.434665):0.267235	WSMV:0.626046):0.365906	RCRV1:1.005405):0.282398):0.107855);
(((BtBV6:0.458106	(((Pbivittatus:0.429466	PmuralisC:0.443154):0.138916	(MunicolorB:1.510180	(RbivitattumH:0.500405	(MunicolorA:0.345293	CcarchariasA:0.221424):0.089872):0.458790):0.025440):0.268206	(((RbivitattumD:0.000001	RbivitattumE:0.004106):0.061244	(PannectensB:0.957510	(RbivitattumF:0.153332	RbivitattumA:1.079289):0.038175):0.071734):0.462240	CcarchariasB:0.475304):0.195334):0.190508):0.129059	(((PannectensA:1.032803	RbivitattumC:0.264443):0.294251	Pvitticeps:2.513502):0.537266	((CaV:1.861337	(((MiLV:0.504053	(((BSMV:0.047580	BNYVV:0.036445):0.262323	BMV:0.315343):0.172179	RSNV:0.497847):0.191637):0.292683	WSMV:0.655550):0.321002	RCRV1:1.000408):0.100617):0.222591	(((MBC:1.438737	((BtBV4:0.438338	((BtBV3:0.156488	(BtBV1:0.081734	BtBV2:0.045787):0.215156):0.104360	BtBV5:0.231874):0.214400):0.422545	(SrBV1:0.426285	AbV8:0.554773):0.468136):0.435649):0.847578	(((LeBV1:0.138322	LeMV:0.082587):0.430375	MfBV1:0.365603):0.318929	AbV13:1.297537):0.923314):0.228368	EnaBV1:1.170509):0.115946):0.269801):0.179712):0.103804	DuV2:0.294152	((Gseraphini:0.415660	(RbivitattumB:0.101942	RbivitattumG:0.340321):0.222914):0.108920	Gjaponicus:0.143500):0.838000);
(Gjaponicus:0.128174	((BtBV6:0.439085	(((MunicolorB:1.260314	(RbivitattumH:0.560712	((Pbivittatus:0.699267	MunicolorA:0.067573):0.311716	CcarchariasA:0.159293):0.179467):0.426864):0.030155	PmuralisC:0.577666):0.141210	((((RbivitattumF:0.232435	RbivitattumA:1.126998):0.103452	(RbivitattumE:0.009167	RbivitattumD:0.000001):0.090307):0.199310	PannectensB:0.867551):0.137129	CcarchariasB:0.409124):0.198441):0.132730):0.010005	(DuV2:0.402977	((((Pvitticeps:2.792591	(((LeMV:0.113885	LeBV1:0.147264):0.491957	MfBV1:0.325576):0.440596	AbV13:1.151318):0.611509):0.172879	((((BtBV5:0.230752	(BtBV3:0.158596	(BtBV2:0.055810	BtBV1:0.073404):0.193413):0.133985):0.192318	BtBV4:0.399547):0.386661	(AbV8:0.510010	SrBV1:0.412262):0.485749):0.359176	MBC:1.097503):0.920013):0.208892	EnaBV1:1.178236):0.135614	((RbivitattumC:0.493377	PannectensA:0.746567):0.725919	(CaV:1.881201	((((((BNYVV:0.035217	BSMV:0.043365):0.250502	BMV:0.269976):0.182005	RSNV:0.415184):0.118599	MiLV:0.473015):0.239383	WSMV:0.636581):0.313929	RCRV1:0.925711):0.211075):0.076244):0.129346):0.317810):0.070107):0.688316	(Gseraphini:0.341623	(RbivitattumG:0.386780	RbivitattumB:0.108685):0.225449):0.051522);
(CcarchariasB:0.364895	(((Pvitticeps:2.527739	((((EnaBV1:1.131668	CaV:1.756636):0.246285	((RCRV1:1.067344	(WSMV:0.717959	((((BNYVV:0.045312	BSMV:0.026003):0.259960	BMV:0.331091):0.195277	RSNV:0.510545):0.120550	MiLV:0.577200):0.251246):0.353449):0.232161	((((LeBV1:0.141396	LeMV:0.095006):0.440024	MfBV1:0.419594):0.419940	AbV13:1.339702):0.937715	((((BtBV5:0.227550	(BtBV3:0.189695	(BtBV1:0.066848	BtBV2:0.059330):0.199910):0.143535):0.227085	BtBV4:0.431302):0.310657	(AbV8:0.562927	SrBV1:0.403341):0.466841):0.493614	MBC:1.411684):0.948775):0.188614):0.096530):0.450269	((DuV2:0.317463	(((RbivitattumG:0.402472	RbivitattumB:0.032778):0.335985	Gseraphini:0.489204):0.000001	Gjaponicus:0.139680):0.440285):0.076474	(PannectensA:0.911457	RbivitattumC:0.544553):0.688945):0.062685):0.071287	BtBV6:0.542070):0.000001):0.178978	((MunicolorB:1.414422	((CcarchariasA:0.295363	MunicolorA:0.137497):0.126438	(Pbivittatus:0.460762	RbivitattumH:0.075344):0.268900):0.473694):0.094471	PmuralisC:0.851962):0.244333):0.365513	((RbivitattumA:1.155441	RbivitattumF:0.300382):0.045269	(RbivitattumE:0.014486	RbivitattumD:0.000001):0.173813):0.454764):0.084548	PannectensB:0.951958);
((((Pvitticeps:3.248562	(((Gseraphini:0.539515	Gjaponicus:0.137944):0.000001	(RbivitattumB:0.050312	RbivitattumG:0.346972):0.505648):0.620524	DuV2:0.187810):0.176060):0.088094	((((((CcarchariasB:0.236990	PannectensB:0.787714):0.216735	(((RbivitattumE:0.013140	RbivitattumD:0.000001):0.151830	RbivitattumF:0.307517):0.147866	RbivitattumA:0.814511):0.406730):0.170898	MunicolorB:1.562678):0.043126	PmuralisC:0.766727):0.104859	(RbivitattumH:0.658120	(CcarchariasA:0.216282	(Pbivittatus:0.716808	MunicolorA:0.207162):0.404370):0.252411):0.518033):0.144701	BtBV6:0.465612):0.143719):0.105910	(PannectensA:0.901448	RbivitattumC:0.447168):0.681085):0.285897	((((((BtBV3:0.211927	(BtBV1:0.091554	BtBV2:0.049415):0.207460):0.132223	BtBV5:0.226951):0.220984	BtBV4:0.420718):0.356153	(AbV8:0.520702	SrBV1:0.457512):0.480481):0.572651	MBC:1.265254):0.808311	(((LeMV:0.103180	LeBV1:0.126273):0.466792	MfBV1:0.347763):0.410405	AbV13:1.213299):0.822213):0.241484	(EnaBV1:1.240981	(CaV:2.085190	(((((BMV:0.264070	(BSMV:0.032860	BNYVV:0.045961):0.267510):0.240889	RSNV:0.438327):0.214123	MiLV:0.434597):0.314558	WSMV:0.670096):0.343575	RCRV1:1.097538):0.169376):0.165834):0.104779);
((AbV13:1.474231	((LeBV1:0.099494	LeMV:0.127265):0.403240	MfBV1:0.384084):0.356577):1.101421	(((((((Pbivittatus:0.524365	PmuralisC:0.440928):0.245388	(CcarchariasA:0.219279	(RbivitattumH:0.369820	MunicolorA:0.092162):0.180970):0.545830):0.198863	(MunicolorB:1.614368	((PannectensB:0.706498	((RbivitattumE:0.009334	RbivitattumD:0.000001):0.139925	(RbivitattumA:1.130656	RbivitattumF:0.314182):0.058247):0.280879):0.236085	CcarchariasB:0.429799):0.185266):0.097878):0.186052	BtBV6:0.505188):0.067913	((Gjaponicus:0.054035	(Gseraphini:0.531773	(RbivitattumG:0.420034	RbivitattumB:0.076278):0.277713):0.155075):0.591639	DuV2:0.191079):0.224501):0.167835	(Pvitticeps:2.412243	(RbivitattumC:0.499504	PannectensA:0.834407):0.465558):0.509410):0.262404	(CaV:1.752393	((((RSNV:0.431798	(BMV:0.328486	(BNYVV:0.036730	BSMV:0.052611):0.258215):0.155496):0.209010	MiLV:0.446030):0.217579	WSMV:0.668967):0.330260	RCRV1:1.014402):0.201406):0.156851):0.088403	(((((BtBV5:0.204352	(BtBV3:0.188134	(BtBV2:0.056602	BtBV1:0.075595):0.187117):0.127239):0.275616	BtBV4:0.371346):0.341259	(SrBV1:0.449904	AbV8:0.538803):0.554220):0.526494	MBC:1.478749):0.956927	EnaBV1:1.137826):0.187840);
(((Pbivittatus:0.455985	(((RbivitattumE:0.004010	RbivitattumD:0.000001):0.100892	(RbivitattumF:0.086918	CcarchariasA:0.000001):0.207450):0.000001	RbivitattumA:0.934887):0.066332):0.168629	MunicolorA:0.207687):0.200490	(((((PannectensA:0.951367	RbivitattumC:0.392542):1.053846	((CaV:1.752709	(((((BMV:0.314446	(BSMV:0.029855	BNYVV:0.054319):0.266475):0.214584	RSNV:0.488974):0.106668	MiLV:0.543833):0.399463	WSMV:0.611690):0.353937	RCRV1:1.016207):0.186768):0.250116	(EnaBV1:1.275113	((((MfBV1:0.378148	(LeBV1:0.129897	LeMV:0.090731):0.401675):0.341981	AbV13:1.319985):0.876774	((((BtBV5:0.240383	((BtBV1:0.083486	BtBV2:0.073504):0.206168	BtBV3:0.195943):0.143801):0.312008	BtBV4:0.393428):0.277134	(SrBV1:0.421520	AbV8:0.545016):0.527503):0.440429	MBC:1.734157):0.949695):0.250985	Pvitticeps:3.063667):0.000001):0.152395):0.209069):0.231919	((Gjaponicus:0.000001	(Gseraphini:0.386708	(RbivitattumB:0.079879	RbivitattumG:0.533152):0.080765):0.412564):0.876986	DuV2:0.264169):0.169462):0.093561	BtBV6:0.459328):0.244364	(PmuralisC:0.596385	(MunicolorB:1.531557	RbivitattumH:0.792056):0.028610):0.204730):0.202639	(PannectensB:0.887421	CcarchariasB:0.318736):0.098339);
((((((LeBV1:0.143699	LeMV:0.077793):0.460603	MfBV1:0.387286):0.366885	AbV13:1.143396):0.841564	(((((((MiLV:0.482029	((BMV:0.288006	(BSMV:0.040300	BNYVV:0.041905):0.265024):0.110526	RSNV:0.498378):0.161398):0.269246	WSMV:0.679698):0.338717	RCRV1:1.080765):0.234097	CaV:1.637859):0.115592	((((((CcarchariasA:0.087628	(MunicolorA:0.285856	Pbivittatus:0.630229):0.100202):0.073565	RbivitattumH:0.567326):0.779958	(MunicolorB:1.577128	PmuralisC:0.653255):0.000001):0.243559	((PannectensB:0.845663	CcarchariasB:0.358240):0.130860	((RbivitattumD:0.000001	RbivitattumE:0.009433):0.098953	(RbivitattumF:0.242793	RbivitattumA:0.683441):0.043151):0.526540):0.270514):0.143792	(((RbivitattumC:0.648059	PannectensA:0.746717):0.502136	(Gjaponicus:0.148009	(Gseraphini:0.475041	(RbivitattumB:0.074265	RbivitattumG:0.442789):0.464338):0.000001):0.225808):0.179400	BtBV6:0.455345):0.101496):0.096747	DuV2:0.375096):0.416526):0.121921	Pvitticeps:2.785466):0.000001	EnaBV1:1.281499):0.206503):0.898086	MBC:1.241357):0.424684	(AbV8:0.574864	SrBV1:0.413486):0.540226	((((BtBV1:0.071471	BtBV2:0.067826):0.222141	BtBV3:0.186047):0.138222	BtBV5:0.216150):0.267214	BtBV4:0.413834):0.416836);
((PmuralisC:0.606900	(((((((MiLV:0.500674	(RSNV:0.508537	(BMV:0.297044	(BSMV:0.039858	BNYVV:0.048849):0.266795):0.173767):0.148559):0.288586	WSMV:0.631693):0.370634	RCRV1:1.004498):0.225365	((CaV:1.657270	(((LeBV1:0.108113	LeMV:0.110137):0.522810	MfBV1:0.350545):0.502649	AbV13:1.041890):0.825305):0.156588	(((((((BtBV2:0.063272	BtBV1:0.073283):0.196940	BtBV3:0.195410):0.137947	BtBV5:0.223306):0.211869	BtBV4:0.399341):0.271234	(AbV8:0.594806	SrBV1:0.399275):0.608755):0.506233	MBC:1.428142):0.962878	EnaBV1:1.205351):0.126825):0.137636):0.410557	BtBV6:0.470502):0.121374	(DuV2:0.297923	((Gseraphini:0.264474	((RbivitattumG:0.508118	RbivitattumB:0.067683):0.242722	Gjaponicus:0.087907):0.000001):0.498026	(Pvitticeps:1.956515	(PannectensA:0.991255	RbivitattumC:0.616850):0.432089):0.000001):0.325016):0.085647):0.118652	((PannectensB:0.810476	((RbivitattumD:0.000001	RbivitattumE:0.013666):0.126494	(RbivitattumA:0.932990	RbivitattumF:0.201095):0.054535):0.276174):0.222037	CcarchariasB:0.518501):0.288854):0.210448):0.098697	(RbivitattumH:0.544126	(CcarchariasA:0.092566	(Pbivittatus:0.579785	MunicolorA:0.359710):0.237054):0.152996):0.610360	MunicolorB:1.521917);
((Gseraphini:0.427273	(RbivitattumB:0.078424	RbivitattumG:0.459458):0.286249):0.045073	((((Pvitticeps:2.608909	(PannectensA:0.949637	RbivitattumC:0.219084):0.218192):0.725328	((((((LeMV:0.085796	LeBV1:0.143297):0.435319	MfBV1:0.463040):0.428801	AbV13:0.983435):0.911882	(((BtBV4:0.409501	((BtBV3:0.156995	(BtBV2:0.061400	BtBV1:0.076303):0.225025):0.105986	BtBV5:0.278509):0.260154):0.380508	(AbV8:0.567722	SrBV1:0.374106):0.615560):0.479169	MBC:1.388915):0.955681):0.204120	EnaBV1:1.156852):0.177720	(CaV:1.819438	((((RSNV:0.512857	((BSMV:0.050261	BNYVV:0.036837):0.234259	BMV:0.300706):0.196830):0.157166	MiLV:0.525520):0.247123	WSMV:0.702257):0.391476	RCRV1:1.042257):0.154513):0.260727):0.301464):0.139477	(BtBV6:0.502189	((((RbivitattumH:0.406486	(Pbivittatus:0.886786	CcarchariasA:0.196715):0.002319):0.167738	MunicolorA:0.386738):0.569214	(MunicolorB:1.516771	PmuralisC:0.510814):0.000001):0.314076	((((RbivitattumE:0.000001	RbivitattumD:0.000001):0.123601	RbivitattumF:0.294400):0.000001	RbivitattumA:0.765982):0.381613	(CcarchariasB:0.304067	PannectensB:0.805584):0.201495):0.319948):0.153330):0.063559):0.168253	DuV2:0.263752):0.616891	Gjaponicus:0.205755);
(((PannectensB:0.686333	CcarchariasB:0.391335):0.211703	((RbivitattumF:0.224175	RbivitattumA:1.084383):0.120256	(RbivitattumD:0.000001	RbivitattumE:0.004375):0.130400):0.353612):0.328077	(BtBV6:0.412215	((DuV2:0.294801	(Gjaponicus:0.152927	((RbivitattumG:0.659870	RbivitattumB:0.118631):0.224126	Gseraphini:0.539732):0.091853):0.421122):0.109461	(((PannectensA:0.890386	RbivitattumC:0.363913):0.547696	Pvitticeps:2.499996):0.485522	((EnaBV1:1.276224	(CaV:1.652405	((((((BNYVV:0.035333	BSMV:0.042393):0.262070	BMV:0.295793):0.208661	RSNV:0.528126):0.130575	MiLV:0.508652):0.326635	WSMV:0.696471):0.406475	RCRV1:1.011576):0.141180):0.140576):0.099990	(((MfBV1:0.371778	(LeBV1:0.138097	LeMV:0.103488):0.492386):0.445892	AbV13:1.137024):0.976172	(((AbV8:0.533675	SrBV1:0.474162):0.565976	((BtBV5:0.240124	((BtBV1:0.069379	BtBV2:0.071382):0.211890	BtBV3:0.170040):0.111004):0.234994	BtBV4:0.407436):0.334149):0.525201	MBC:1.338585):0.798428):0.205132):0.256605):0.102635):0.111618):0.189954	((RbivitattumH:0.479720	(CcarchariasA:0.229408	(Pbivittatus:0.816792	MunicolorA:0.127895):0.124229):0.016245):0.532735	(MunicolorB:1.804910	PmuralisC:0.552108):0.024076):0.358295);
((((BtBV3:0.188856	(BtBV1:0.084698	BtBV2:0.071300):0.217038):0.119113	BtBV5:0.280634):0.245455	BtBV4:0.395389):0.360843	((EnaBV1:1.216229	(((MfBV1:0.446141	(LeMV:0.075146	LeBV1:0.145372):0.450114):0.455210	AbV13:1.136162):1.140191	((((((((BNYVV:0.057340	BSMV:0.038868):0.251368	BMV:0.301093):0.205165	RSNV:0.472257):0.144831	MiLV:0.579101):0.268328	WSMV:0.682494):0.306691	RCRV1:1.161393):0.160581	CaV:1.754045):0.284732	(BtBV6:0.499681	((DuV2:0.424671	(Gjaponicus:0.074421	(Gseraphini:0.415821	(RbivitattumG:0.498935	RbivitattumB:0.058575):0.162849):0.310503):0.645999):0.085998	(((RbivitattumH:0.025225	Pbivittatus:0.324453):0.337621	(MunicolorA:0.229297	CcarchariasA:0.185919):0.338280):0.952373	((((Pvitticeps:2.358795	(RbivitattumC:0.187671	PannectensA:0.920180):0.553664):0.248620	MunicolorB:1.499297):0.000001	PmuralisC:0.767332):0.090342	((CcarchariasB:0.249076	PannectensB:0.973749):0.149886	((RbivitattumF:0.326093	(RbivitattumD:0.000001	RbivitattumE:0.000001):0.041200):0.080060	RbivitattumA:1.163191):0.428396):0.314994):0.090519):0.113931):0.100333):0.425732):0.170137):0.158777):1.023345	MBC:1.704738):0.541418	(SrBV1:0.428435	AbV8:0.580617):0.451477);
(((Pvitticeps:2.179212	(PannectensA:0.705541	RbivitattumC:0.351934):0.430994):0.177087	(Gjaponicus:0.115655	(Gseraphini:0.319255	(RbivitattumG:0.688437	RbivitattumB:0.039475):0.208600):0.210563):0.062005):0.326363	DuV2:0.308865	((((CaV:2.030653	(((((BMV:0.254169	(BNYVV:0.043812	BSMV:0.039670):0.289516):0.179847	RSNV:0.493647):0.112797	MiLV:0.472652):0.252013	WSMV:0.692784):0.383471	RCRV1:1.205889):0.172594):0.139220	EnaBV1:1.277579):0.123104	((((((BtBV3:0.186835	(BtBV2:0.080584	BtBV1:0.093024):0.236463):0.122117	BtBV5:0.219746):0.216823	BtBV4:0.399753):0.451738	(SrBV1:0.447426	AbV8:0.524837):0.599471):0.383631	MBC:1.470618):1.225782	((MfBV1:0.382861	(LeMV:0.098076	LeBV1:0.141690):0.419614):0.441497	AbV13:1.261572):0.851910):0.267727):0.301101	((RbivitattumH:1.492474	(((PmuralisC:0.343845	Pbivittatus:0.431088):0.077709	(MunicolorA:0.149739	CcarchariasA:0.354809):0.301653):0.430313	(MunicolorB:1.433237	((PannectensB:0.850181	CcarchariasB:0.324731):0.143983	(((RbivitattumD:0.000001	RbivitattumE:0.009378):0.077854	RbivitattumF:0.291373):0.000001	RbivitattumA:0.972740):0.593092):0.185805):0.086450):0.082543):0.148943	BtBV6:0.408936):0.118018):0.095631);
(((Pbivittatus:0.858141	MunicolorA:0.164191):0.332459	CcarchariasA:0.273620):0.099941	((PmuralisC:0.637065	((((RbivitattumF:0.120810	RbivitattumA:0.667302):0.060121	(RbivitattumE:0.000001	RbivitattumD:0.000001):0.068072):0.503029	(PannectensB:0.834363	CcarchariasB:0.311242):0.168623):0.301158	(BtBV6:0.512155	(((PannectensA:0.700942	RbivitattumC:0.265639):0.904852	(Gjaponicus:0.225862	(Gseraphini:0.410501	(RbivitattumB:0.076194	RbivitattumG:0.454414):0.402241):0.154153):0.204075):0.220999	((((((((BtBV3:0.188699	(BtBV1:0.069546	BtBV2:0.081160):0.226753):0.109616	BtBV5:0.254866):0.239856	BtBV4:0.413095):0.390355	(SrBV1:0.502967	AbV8:0.600100):0.488356):0.596113	MBC:1.448197):0.904077	(Pvitticeps:3.983219	(((LeBV1:0.142314	LeMV:0.133633):0.516600	MfBV1:0.397772):0.417024	AbV13:1.325723):0.685328):0.237070):0.265723	((CaV:2.027653	((((RSNV:0.559979	(BMV:0.356715	(BSMV:0.042463	BNYVV:0.051315):0.257388):0.224052):0.147126	MiLV:0.538874):0.315466	WSMV:0.739109):0.387486	RCRV1:1.051827):0.265206):0.214232	EnaBV1:1.354861):0.094828):0.387360	DuV2:0.415039):0.099389):0.081260):0.136928):0.328649):0.080399	MunicolorB:1.803536):0.507242	RbivitattumH:0.558292);
((((((BMV:0.294892	(BSMV:0.035094	BNYVV:0.045088):0.261472):0.193840	RSNV:0.459334):0.134184	MiLV:0.539868):0.260483	WSMV:0.645168):0.364614	RCRV1:0.946228):0.142208	((EnaBV1:1.191510	(((((((BtBV1:0.078044	BtBV2:0.053720):0.224202	BtBV3:0.180038):0.109502	BtBV5:0.273995):0.225519	BtBV4:0.376293):0.392233	(SrBV1:0.456410	AbV8:0.573331):0.439997):0.375381	MBC:1.409230):0.781007	(((LeMV:0.080102	LeBV1:0.130645):0.480807	MfBV1:0.327771):0.443937	AbV13:1.107636):0.835092):0.242320):0.129071	(BtBV6:0.432527	((((CcarchariasB:0.237005	PannectensB:0.654748):0.205810	((RbivitattumE:0.004081	RbivitattumD:0.000001):0.075174	(RbivitattumA:0.755969	RbivitattumF:0.153756):0.023605):0.488218):0.251495	((PannectensA:0.845847	RbivitattumC:0.685771):0.626854	(PmuralisC:0.598142	(MunicolorB:1.794405	(RbivitattumH:0.680142	((Pbivittatus:0.445213	MunicolorA:0.111271):0.352624	CcarchariasA:0.091408):0.106461):0.317841):0.164085):0.181124):0.028491):0.117823	(((Gjaponicus:0.120345	(Gseraphini:0.296574	(RbivitattumG:0.472675	RbivitattumB:0.129571):0.208190):0.038954):0.275295	Pvitticeps:2.741029):0.282297	DuV2:0.284595):0.133931):0.100922):0.364000):0.217741	CaV:1.821401);
((((((CcarchariasB:0.407437	(PannectensB:0.783674	((RbivitattumD:0.000001	RbivitattumE:0.000001):0.052691	(RbivitattumA:1.013284	RbivitattumF:0.161982):0.078664):0.211470):0.267843):0.207185	((Pbivittatus:0.813310	PmuralisC:0.330063):0.282724	(MunicolorB:1.507705	((MunicolorA:0.239442	CcarchariasA:0.309945):0.011859	RbivitattumH:0.474255):0.562330):0.054188):0.319271):0.155825	BtBV6:0.472157):0.117225	(((RbivitattumG:0.488347	RbivitattumB:0.070540):0.429504	(Gjaponicus:0.082100	Gseraphini:0.393400):0.000001):0.642867	DuV2:0.304127):0.168464):0.158234	(Pvitticeps:2.063603	(RbivitattumC:0.178264	PannectensA:0.925508):0.360262):0.731910):0.224791	((CaV:1.755248	(((((BMV:0.319715	(BNYVV:0.037764	BSMV:0.050107):0.269718):0.154695	RSNV:0.572294):0.122566	MiLV:0.542398):0.200631	WSMV:0.794546):0.458622	RCRV1:1.026881):0.138258):0.239030	(EnaBV1:1.071292	(((AbV8:0.568749	SrBV1:0.475586):0.556858	((((BtBV1:0.066780	BtBV2:0.065478):0.221224	BtBV3:0.156681):0.135816	BtBV5:0.238012):0.231432	BtBV4:0.412653):0.361436):0.435432	MBC:1.419987):0.869819):0.161444):0.105034	(AbV13:1.205701	((LeBV1:0.141305	LeMV:0.081436):0.438247	MfBV1:0.361022):0.433522):1.144905);
((((((((BtBV2:0.062648	BtBV1:0.074161):0.199223	BtBV3:0.217521):0.111154	BtBV5:0.241262):0.285083	BtBV4:0.382100):0.314482	(AbV8:0.583118	SrBV1:0.356179):0.586924):0.567981	MBC:1.430625):0.928312	EnaBV1:1.029978):0.206962	((Pvitticeps:2.552250	(PannectensA:0.820569	RbivitattumC:0.218469):0.517536):0.344852	((BtBV6:0.494584	((PmuralisC:0.469756	(MunicolorB:1.571082	(Pbivittatus:0.710409	(RbivitattumH:0.444911	(CcarchariasA:0.031301	MunicolorA:0.373679):0.190818):0.089645):0.351548):0.046502):0.321903	((PannectensB:0.676391	((RbivitattumF:0.275230	RbivitattumA:0.904080):0.080872	(RbivitattumE:0.000001	RbivitattumD:0.000001):0.083283):0.343305):0.244577	CcarchariasB:0.557839):0.030740):0.161304):0.092633	((Gjaponicus:0.168757	((RbivitattumB:0.084939	RbivitattumG:0.377952):0.236426	Gseraphini:0.462243):0.026623):0.729857	DuV2:0.310673):0.123192):0.179714):0.316057	((((LeMV:0.083378	LeBV1:0.156839):0.464702	MfBV1:0.411366):0.429406	AbV13:1.127290):1.140439	(CaV:1.828450	((((RSNV:0.473753	((BNYVV:0.044508	BSMV:0.038334):0.276842	BMV:0.346211):0.262109):0.109938	MiLV:0.542143):0.292768	WSMV:0.814335):0.403872	RCRV1:1.062622):0.147579):0.146018):0.105940);
((PannectensA:1.025181	RbivitattumC:0.766790):0.266307	((Gjaponicus:0.109709	(Gseraphini:0.381529	(RbivitattumG:0.526646	RbivitattumB:0.109318):0.172912):0.258088):0.398735	(DuV2:0.402471	((((((((BMV:0.321027	(BNYVV:0.041863	BSMV:0.046695):0.276996):0.170869	RSNV:0.482554):0.194251	MiLV:0.477895):0.338146	WSMV:0.625921):0.345124	(RCRV1:0.938617	CaV:1.988735):0.157890):0.323772	((EnaBV1:1.088610	((((((BtBV2:0.067280	BtBV1:0.070260):0.213931	BtBV3:0.188090):0.119889	BtBV5:0.237311):0.238268	BtBV4:0.334837):0.299457	(SrBV1:0.370683	AbV8:0.608904):0.478606):0.463783	MBC:1.268304):0.876167):0.218793	(AbV13:1.225182	(MfBV1:0.454889	(LeMV:0.104715	LeBV1:0.131887):0.405708):0.377067):1.074768):0.081756):0.426919	BtBV6:0.442565):0.123148	((((RbivitattumF:0.330316	RbivitattumA:0.947323):0.057330	(RbivitattumD:0.000001	RbivitattumE:0.008738):0.126708):0.404608	(PannectensB:0.929312	CcarchariasB:0.299228):0.169204):0.281492	(((CcarchariasA:0.169275	MunicolorA:0.231448):0.225826	RbivitattumH:0.557421):0.466310	((Pbivittatus:0.636199	PmuralisC:0.432180):0.173198	MunicolorB:1.555721):0.000001):0.243847):0.208630):0.097906):0.137491):0.174056	Pvitticeps:2.512559);
(BNYVV:0.044154	BSMV:0.034082	(((((((((((((((BtBV1:0.087099	BtBV2:0.058368):0.202537	BtBV3:0.184205):0.099317	BtBV5:0.252645):0.245922	BtBV4:0.307376):0.402118	(SrBV1:0.411328	AbV8:0.506774):0.518070):0.384311	MBC:1.258972):0.999503	(AbV13:1.215297	(MfBV1:0.385061	(LeBV1:0.152202	LeMV:0.113414):0.410638):0.346295):0.867304):0.219778	(((((PannectensB:1.043565	CcarchariasB:0.350251):0.304204	(PmuralisC:0.570924	((((CcarchariasA:0.147715	Pbivittatus:0.635594):0.236576	RbivitattumH:0.604939):0.053417	MunicolorA:0.373542):0.613038	MunicolorB:1.441376):0.000001):0.265281):0.198476	((RbivitattumA:0.579715	(RbivitattumF:0.228875	(RbivitattumD:0.000001	RbivitattumE:0.009253):0.089238):0.084459):0.630040	BtBV6:0.253497):0.250058):0.105788	((Gjaponicus:0.152631	(Gseraphini:0.355461	(RbivitattumG:0.415803	RbivitattumB:0.149555):0.402410):0.107659):0.652054	DuV2:0.324174):0.097489):0.165431	(Pvitticeps:1.948819	(PannectensA:0.870763	RbivitattumC:0.178414):0.321160):0.620661):0.225770):0.078923	EnaBV1:1.231483):0.215443	CaV:1.950890):0.102659	RCRV1:1.013834):0.379842	WSMV:0.702856):0.288860	MiLV:0.525459):0.148180	RSNV:0.515465):0.153833	BMV:0.295038):0.286602);
(MiLV:0.490545	(((BNYVV:0.048972	BSMV:0.043889):0.245816	BMV:0.340911):0.208518	RSNV:0.502889):0.200882	(((((((DuV2:0.234901	((Gseraphini:0.196811	(RbivitattumB:0.139158	RbivitattumG:0.410220):0.196274):0.116978	Gjaponicus:0.125626):0.757537):0.167749	(BtBV6:0.500714	((((RbivitattumH:0.700396	(CcarchariasA:0.200781	MunicolorA:0.052263):0.264829):0.461485	MunicolorB:1.727571):0.019015	(Pbivittatus:0.663620	PmuralisC:0.541809):0.138748):0.329268	((((RbivitattumD:0.000001	RbivitattumE:0.004952):0.115275	(RbivitattumF:0.179267	RbivitattumA:0.869238):0.142474):0.209047	PannectensB:0.868239):0.309974	CcarchariasB:0.560063):0.206224):0.198045):0.100270):0.153821	(Pvitticeps:2.013024	(PannectensA:1.070607	RbivitattumC:0.455552):0.261673):0.744141):0.224684	(((LeBV1:0.126513	LeMV:0.127680):0.412356	MfBV1:0.439444):0.349206	AbV13:1.451217):1.289765):0.178189	((EnaBV1:1.253766	(((((BtBV3:0.192706	(BtBV1:0.068292	BtBV2:0.067845):0.201871):0.111767	BtBV5:0.251035):0.281988	BtBV4:0.402919):0.461155	(AbV8:0.611516	SrBV1:0.459643):0.522523):0.523519	MBC:1.427143):1.123146):0.127128	CaV:1.922561):0.163254):0.281111	RCRV1:1.169141):0.408857	WSMV:0.670232):0.253948);
((((BtBV6:0.499452	(((RbivitattumH:1.195850	((((Pbivittatus:0.770285	MunicolorA:0.065928):0.140605	CcarchariasA:0.361709):0.209139	PmuralisC:0.382701):0.416065	MunicolorB:1.385888):0.000001):0.158621	(((RbivitattumD:0.000001	RbivitattumE:0.004785):0.106192	(RbivitattumA:1.040111	RbivitattumF:0.162311):0.139575):0.468679	(CcarchariasB:0.379285	PannectensB:0.667388):0.179368):0.353189):0.173727	((Gjaponicus:0.082432	(Gseraphini:0.468341	(RbivitattumB:0.087213	RbivitattumG:0.429964):0.118745):0.234720):0.485378	DuV2:0.354757):0.119413):0.058368):0.143890	(PannectensA:0.728312	(Pvitticeps:1.601177	RbivitattumC:0.345656):0.159273):0.792647):0.253279	(((LeBV1:0.131511	LeMV:0.083061):0.373466	MfBV1:0.486576):0.505720	AbV13:1.227539):1.034670):0.132269	((WSMV:0.774053	(((BMV:0.307842	(BSMV:0.038784	BNYVV:0.036206):0.220382):0.175384	RSNV:0.536640):0.158923	MiLV:0.493573):0.218055):0.370203	RCRV1:1.042642):0.232325	((((BtBV4:0.404192	(((BtBV2:0.071519	BtBV1:0.073809):0.184600	BtBV3:0.175923):0.125581	BtBV5:0.205553):0.221605):0.397303	(SrBV1:0.514807	AbV8:0.490511):0.564110):0.451748	MBC:1.245510):0.942333	(CaV:2.012784	EnaBV1:1.152092):0.089914):0.132626);
(((((RbivitattumG:0.735945	RbivitattumB:0.093427):0.202653	PannectensA:1.027392):0.226768	(CcarchariasB:0.125326	Gseraphini:0.185380):0.219879):0.000001	Gjaponicus:0.179699):0.000001	((((MunicolorA:0.157424	(Pbivittatus:0.652429	CcarchariasA:0.197454):0.083345):0.000001	RbivitattumH:0.439819):0.799373	(PmuralisC:0.552556	MunicolorB:1.698689):0.000001):0.191791	((DuV2:0.409777	((CaV:1.755933	((RbivitattumC:1.530866	(((((BSMV:0.037555	BNYVV:0.042282):0.241546	BMV:0.350567):0.183473	RSNV:0.439195):0.163169	MiLV:0.461831):0.208360	WSMV:0.739461):0.336105):0.049136	RCRV1:0.948685):0.203459):0.174305	(Pvitticeps:2.891995	(EnaBV1:1.196617	(((((((BtBV1:0.079183	BtBV2:0.066905):0.187860	BtBV3:0.169779):0.115349	BtBV5:0.249462):0.258545	BtBV4:0.415891):0.331899	(AbV8:0.549258	SrBV1:0.392565):0.526184):0.516903	MBC:1.340268):0.957621	(((LeMV:0.116802	LeBV1:0.110762):0.469372	MfBV1:0.315309):0.418959	AbV13:1.356796):0.736153):0.255592):0.000001):0.127580):0.286058):0.116765	BtBV6:0.501043):0.150516):0.191236	(((PannectensB:0.966644	RbivitattumF:0.199550):0.073166	(RbivitattumE:0.004261	RbivitattumD:0.000001):0.130233):0.369963	RbivitattumA:0.839688):0.231250);
((MBC:1.394101	((((BtBV3:0.223410	(BtBV2:0.079568	BtBV1:0.065414):0.191759):0.128164	BtBV5:0.226876):0.274958	BtBV4:0.479774):0.355740	(AbV8:0.530929	SrBV1:0.457697):0.582611):0.417093):0.764583	(EnaBV1:1.382943	((((((((RbivitattumH:0.384993	(MunicolorA:0.468711	CcarchariasA:0.259536):0.082540):0.364597	Pvitticeps:2.501291):0.266999	MunicolorB:1.717115):0.000001	(Pbivittatus:0.610303	PmuralisC:0.518388):0.168323):0.190932	(CcarchariasB:0.489341	(PannectensB:0.694260	((RbivitattumF:0.209264	RbivitattumA:0.901110):0.049498	(RbivitattumE:0.004796	RbivitattumD:0.000001):0.086400):0.249591):0.240151):0.314075):0.196585	(((RbivitattumC:0.727956	PannectensA:0.677847):0.328922	(((RbivitattumB:0.056139	RbivitattumG:0.556108):0.067361	Gseraphini:0.572700):0.289018	Gjaponicus:0.109043):0.155661):0.429463	DuV2:0.336131):0.076038):0.088880	BtBV6:0.476422):0.373554	(CaV:1.845104	(((MiLV:0.477668	(RSNV:0.478954	((BNYVV:0.037218	BSMV:0.044422):0.266360	BMV:0.335114):0.224776):0.178753):0.275206	WSMV:0.712618):0.356467	RCRV1:1.089426):0.174649):0.182814):0.142876):0.150136	(((LeMV:0.098903	LeBV1:0.129252):0.439592	MfBV1:0.412809):0.435302	AbV13:1.262393):0.901318);
(((EnaBV1:1.169271	((((AbV8:0.529449	SrBV1:0.405721):0.447355	(BtBV4:0.461041	(((BtBV1:0.077024	BtBV2:0.050037):0.187085	BtBV3:0.166275):0.129362	BtBV5:0.220569):0.171891):0.423132):0.483969	MBC:1.374842):0.837532	(AbV13:1.128119	((LeMV:0.114213	LeBV1:0.145170):0.487572	MfBV1:0.392744):0.343997):0.956121):0.128773):0.113637	(((((Gjaponicus:0.089998	(Gseraphini:0.313801	(RbivitattumB:0.078054	RbivitattumG:0.491849):0.261766):0.083631):0.531690	DuV2:0.227945):0.150680	(Pvitticeps:2.624452	(PannectensA:0.897906	RbivitattumC:0.357205):0.295637):0.354125):0.034305	((MunicolorB:1.585433	((RbivitattumH:0.644917	(MunicolorA:0.241355	CcarchariasA:0.201510):0.309146):0.378068	(Pbivittatus:0.489899	PmuralisC:0.541838):0.150744):0.000001):0.225087	(((RbivitattumF:0.240541	RbivitattumA:1.068873):0.128197	(RbivitattumE:0.000001	RbivitattumD:0.000001):0.088175):0.535851	(PannectensB:0.915131	CcarchariasB:0.457631):0.119716):0.138565):0.165133):0.114670	BtBV6:0.438059):0.392133):0.202622	CaV:1.954188	((((((BNYVV:0.049042	BSMV:0.036747):0.270359	BMV:0.284220):0.222914	RSNV:0.495862):0.139177	MiLV:0.537730):0.299245	WSMV:0.674508):0.376607	RCRV1:0.933578):0.197112);
(CcarchariasA:0.275018	MunicolorA:0.314528	((((Pbivittatus:0.690333	PmuralisC:0.514707):0.164926	((((((Pvitticeps:1.855481	PannectensA:0.629359):0.220437	RbivitattumC:0.256979):1.105511	((CaV:1.807426	(((((BMV:0.252575	(BNYVV:0.047812	BSMV:0.020756):0.269070):0.151067	RSNV:0.455203):0.196004	MiLV:0.450809):0.350872	WSMV:0.564173):0.305066	RCRV1:1.093577):0.188213):0.148426	((((((((BtBV2:0.051880	BtBV1:0.073437):0.184509	BtBV3:0.205775):0.106331	BtBV5:0.249245):0.280423	BtBV4:0.348496):0.385080	(SrBV1:0.424235	AbV8:0.571844):0.408192):0.451431	MBC:1.317516):0.966489	EnaBV1:1.098026):0.095412	(((LeMV:0.119951	LeBV1:0.103216):0.484251	MfBV1:0.314902):0.483459	AbV13:1.145297):0.855295):0.195789):0.287252):0.174242	DuV2:0.343741):0.152690	BtBV6:0.490692):0.068259	((Gjaponicus:0.110101	((RbivitattumG:0.375382	RbivitattumB:0.050223):0.260883	Gseraphini:0.212895):0.213145):0.275352	((PannectensB:0.781276	CcarchariasB:0.259214):0.201980	((RbivitattumD:0.000001	RbivitattumE:0.000001):0.131711	(RbivitattumA:0.729114	RbivitattumF:0.240202):0.046362):0.359733):0.186918):0.115177):0.136142):0.033688	MunicolorB:1.536457):0.565678	RbivitattumH:0.462046):0.079922);
(MBC:1.496532	(((EnaBV1:1.298213	(((WSMV:0.600458	(MiLV:0.482160	((BMV:0.272683	(BNYVV:0.061789	BSMV:0.031344):0.269914):0.208294	RSNV:0.504981):0.153094):0.305818):0.379398	RCRV1:1.046438):0.168176	CaV:2.064808):0.144320):0.094450	(((((PannectensA:0.695991	RbivitattumC:0.381426):0.484681	Pvitticeps:2.017124):0.511506	((Gjaponicus:0.064666	(Gseraphini:0.336299	(RbivitattumG:0.453098	RbivitattumB:0.086203):0.103219):0.113965):0.670356	DuV2:0.249311):0.140681):0.067598	(((MunicolorB:1.209227	(((CcarchariasA:0.279392	MunicolorA:0.160850):0.079042	RbivitattumH:0.499002):0.235174	Pbivittatus:0.765125):0.334425):0.114363	PmuralisC:0.649029):0.136536	((PannectensB:0.784552	CcarchariasB:0.320879):0.138170	(((RbivitattumE:0.004409	RbivitattumD:0.000001):0.077011	RbivitattumF:0.256281):0.032465	RbivitattumA:0.732499):0.429579):0.265593):0.325340):0.077033	BtBV6:0.467895):0.389107):0.226577	(((LeBV1:0.129008	LeMV:0.100558):0.410178	MfBV1:0.440114):0.422293	AbV13:1.410213):0.931788):0.957807	(((((BtBV1:0.076164	BtBV2:0.073698):0.202627	BtBV3:0.179254):0.133202	BtBV5:0.235229):0.268560	BtBV4:0.444801):0.426734	(AbV8:0.486099	SrBV1:0.436358):0.429819):0.315759);
((Pbivittatus:0.562626	MunicolorA:0.175934):0.032766	((PmuralisC:0.578104	((((RbivitattumF:0.209919	RbivitattumA:0.677143):0.115894	(RbivitattumD:0.000001	RbivitattumE:0.000001):0.102847):0.387844	(PannectensB:0.689669	CcarchariasB:0.389847):0.097443):0.181473	((BtBV6:0.463621	((Gseraphini:0.596985	(RbivitattumG:0.542320	RbivitattumB:0.043134):0.046977):0.205101	Gjaponicus:0.190045):0.454591):0.046532	((PannectensA:0.629006	RbivitattumC:0.457812):0.653712	(((((CaV:1.700953	(((MiLV:0.460967	((BMV:0.277624	(BNYVV:0.058737	BSMV:0.027571):0.222283):0.214545	RSNV:0.453686):0.174904):0.322682	WSMV:0.716591):0.344289	RCRV1:1.107876):0.139628):0.226792	EnaBV1:1.265266):0.090015	((((AbV8:0.544539	SrBV1:0.390125):0.542448	((((BtBV1:0.072122	BtBV2:0.066051):0.184091	BtBV3:0.197474):0.114094	BtBV5:0.275169):0.268081	BtBV4:0.417211):0.332232):0.477852	MBC:1.336874):0.958074	((MfBV1:0.368889	(LeBV1:0.117092	LeMV:0.113399):0.481269):0.477259	AbV13:1.336730):0.652034):0.222357):0.249628	Pvitticeps:2.520132):0.091869	DuV2:0.319645):0.075696):0.071295):0.207236):0.220869):0.020650	MunicolorB:1.106927):0.312478	(RbivitattumH:0.485999	CcarchariasA:0.263265):0.296166);
((RbivitattumD:0.000001	RbivitattumE:0.009499):0.103884	(RbivitattumF:0.277078	((((PmuralisC:0.656701	MunicolorB:1.815207):0.000001	((MunicolorA:0.183070	Pbivittatus:0.713489):0.210954	(RbivitattumH:0.536923	CcarchariasA:0.283075):0.174632):0.325120):0.273013	((((Pvitticeps:2.107265	(PannectensA:0.977229	RbivitattumC:0.204744):0.179103):0.839397	((CaV:2.040215	((((((BSMV:0.038368	BNYVV:0.042778):0.276516	BMV:0.293271):0.212855	RSNV:0.512864):0.145363	MiLV:0.527087):0.320091	WSMV:0.754002):0.361663	RCRV1:1.115638):0.080861):0.211752	((((((BtBV5:0.273294	((BtBV2:0.051521	BtBV1:0.084006):0.227152	BtBV3:0.209443):0.112910):0.216633	BtBV4:0.409189):0.398999	(SrBV1:0.388494	AbV8:0.565021):0.519924):0.403136	MBC:1.387115):0.905155	((MfBV1:0.344391	(LeBV1:0.147171	LeMV:0.100423):0.459692):0.399056	AbV13:1.234961):0.931091):0.165952	EnaBV1:1.272081):0.139880):0.293395):0.225141	BtBV6:0.427307):0.079623	(DuV2:0.380998	(Gjaponicus:0.116916	(Gseraphini:0.255998	(RbivitattumG:0.572301	RbivitattumB:0.048448):0.061631):0.425534):0.519387):0.094357):0.126808):0.265484	(PannectensB:0.687413	CcarchariasB:0.336943):0.100823):0.521403):0.000001	RbivitattumA:1.009805);
((CaV:2.037438	((((RSNV:0.527486	((BSMV:0.044816	BNYVV:0.046361):0.234682	BMV:0.294640):0.183954):0.149573	MiLV:0.548203):0.302429	WSMV:0.719580):0.332681	RCRV1:0.936324):0.141999):0.197843	(((((((BtBV2:0.061655	BtBV1:0.075844):0.203951	BtBV3:0.174367):0.149521	BtBV5:0.232121):0.198492	BtBV4:0.422843):0.396835	(AbV8:0.569400	SrBV1:0.474793):0.453966):0.478180	MBC:1.468984):0.881391	(((LeBV1:0.135673	LeMV:0.105082):0.432176	MfBV1:0.357723):0.502172	AbV13:1.197325):0.825865):0.191435	(EnaBV1:1.314329	(BtBV6:0.492823	((((((MunicolorA:0.324866	CcarchariasA:0.394379):0.249102	(Pbivittatus:0.394116	PmuralisC:0.357666):0.109817):0.345251	MunicolorB:1.986427):0.096209	(((RbivitattumD:0.000001	RbivitattumE:0.000001):0.131319	(RbivitattumA:0.831880	RbivitattumF:0.311491):0.000001):0.384668	(PannectensB:0.732280	CcarchariasB:0.295280):0.149858):0.326171):0.203012	(Pvitticeps:2.330716	(PannectensA:0.706928	RbivitattumC:0.253651):0.340450):0.552331):0.063553	(((Gjaponicus:0.063258	(Gseraphini:0.318118	(RbivitattumB:0.079225	RbivitattumG:0.421635):0.150878):0.207492):0.642072	DuV2:0.282205):0.072090	RbivitattumH:1.229018):0.104659):0.097157):0.348402):0.167375);
(((((((((((PannectensB:0.734842	((RbivitattumD:0.000001	RbivitattumE:0.000001):0.101746	(RbivitattumF:0.051018	RbivitattumA:0.976774):0.151662):0.387456):0.257610	CcarchariasB:0.569992):0.341466	(PmuralisC:0.747492	(MunicolorB:1.431606	(MunicolorA:0.334423	((RbivitattumH:0.450245	CcarchariasA:0.145958):0.109013	Pbivittatus:0.860282):0.157079):0.374842):0.094316):0.177730):0.177623	(((Gseraphini:0.505545	Gjaponicus:0.122707):0.000001	(RbivitattumG:0.387675	RbivitattumB:0.107925):0.574628):0.439179	DuV2:0.280897):0.192849):0.093631	BtBV6:0.508466):0.195372	(Pvitticeps:2.357464	(PannectensA:0.905916	RbivitattumC:0.472847):0.675878):0.332743):0.226180	EnaBV1:1.266462):0.167217	(CaV:1.855571	((((((BNYVV:0.038181	BSMV:0.037423):0.250569	BMV:0.292841):0.173954	RSNV:0.433206):0.189290	MiLV:0.450907):0.283017	WSMV:0.609577):0.403184	RCRV1:0.905119):0.152546):0.180163):0.189029	(((LeBV1:0.091242	LeMV:0.116379):0.413899	MfBV1:0.469891):0.410949	AbV13:1.263748):1.051474):0.761155	MBC:1.374974):0.505179	((((BtBV1:0.078828	BtBV2:0.054864):0.210325	BtBV3:0.170454):0.145948	BtBV5:0.276877):0.205683	BtBV4:0.444549):0.404057	(SrBV1:0.466007	AbV8:0.530101):0.557687);
(((CaV:2.062303	((WSMV:0.704898	((((BNYVV:0.041502	BSMV:0.035859):0.274536	BMV:0.323482):0.207935	RSNV:0.445756):0.132923	MiLV:0.491636):0.353775):0.297720	RCRV1:1.102546):0.072104):0.298794	EnaBV1:1.149224):0.102809	(((BtBV6:0.536158	(((Gseraphini:0.346719	(RbivitattumB:0.061602	RbivitattumG:0.762065):0.246060):0.045483	(Pvitticeps:2.051774	(PannectensA:0.510710	RbivitattumC:0.483551):0.338051):0.211173):0.139240	Gjaponicus:0.202759):0.235282):0.000001	(((MunicolorB:1.723266	(MunicolorA:0.128901	(RbivitattumH:0.488665	CcarchariasA:0.202765):0.256842):0.274763):0.105766	(Pbivittatus:0.378315	PmuralisC:0.364433):0.247764):0.265388	((PannectensB:0.883003	CcarchariasB:0.365432):0.104892	((RbivitattumD:0.000001	RbivitattumE:0.000001):0.074645	(RbivitattumA:0.931789	RbivitattumF:0.218394):0.113175):0.451936):0.160146):0.203962):0.121292	DuV2:0.417908):0.401162	(((MfBV1:0.362566	(LeMV:0.097367	LeBV1:0.142260):0.460947):0.322829	AbV13:1.230420):0.985022	(((SrBV1:0.432208	AbV8:0.542851):0.443857	(BtBV4:0.402978	((BtBV3:0.190068	(BtBV2:0.051842	BtBV1:0.080139):0.216899):0.092324	BtBV5:0.271859):0.221103):0.403955):0.425712	MBC:1.526741):0.783813):0.247403);
((PannectensA:0.876480	RbivitattumC:0.618095):0.236158	Pvitticeps:1.835965	(((((Gjaponicus:0.201283	(Gseraphini:0.305392	(RbivitattumG:0.562500	RbivitattumB:0.059543):0.265206):0.125090):0.311020	(((PannectensB:0.752262	((RbivitattumD:0.000001	RbivitattumE:0.000001):0.097421	(RbivitattumF:0.252158	RbivitattumA:0.986471):0.037037):0.311164):0.225520	CcarchariasB:0.563067):0.171587	(MunicolorB:1.510453	((RbivitattumH:0.739627	(Pbivittatus:0.447580	(MunicolorA:0.141499	CcarchariasA:0.188382):0.237741):0.000001):0.332310	PmuralisC:0.571779):0.184792):0.142738):0.135596):0.031634	BtBV6:0.485226):0.109221	DuV2:0.396140):0.163712	((EnaBV1:1.253024	((((LeBV1:0.124715	LeMV:0.129781):0.437316	MfBV1:0.425693):0.481409	AbV13:1.072368):0.873025	(MBC:1.231798	(((((BtBV1:0.074408	BtBV2:0.062356):0.262541	BtBV3:0.187584):0.104099	BtBV5:0.271133):0.291102	BtBV4:0.403252):0.336355	(AbV8:0.548630	SrBV1:0.450486):0.427369):0.568996):0.765565):0.244557):0.099678	(CaV:1.946584	((((RSNV:0.449206	(BMV:0.298653	(BNYVV:0.039560	BSMV:0.042499):0.256861):0.213174):0.119027	MiLV:0.532229):0.357604	WSMV:0.590958):0.453862	RCRV1:0.987982):0.161312):0.213688):0.272700):0.311233);
(EnaBV1:1.352214	(CaV:1.924512	(RCRV1:1.000716	(WSMV:0.624489	((RSNV:0.444461	((BSMV:0.039394	BNYVV:0.043581):0.227891	BMV:0.283947):0.206393):0.180512	MiLV:0.482573):0.313358):0.337855):0.129922):0.155066	((((((BtBV5:0.231032	((BtBV2:0.063549	BtBV1:0.079623):0.202565	BtBV3:0.191504):0.154709):0.242905	BtBV4:0.407808):0.360138	(AbV8:0.494496	SrBV1:0.437745):0.409311):0.396261	MBC:1.327936):0.885193	(((LeMV:0.108566	LeBV1:0.123076):0.442237	MfBV1:0.407216):0.372518	AbV13:1.227100):0.900737):0.243606	(((((Pvitticeps:2.771764	(Gjaponicus:0.130208	(Gseraphini:0.556045	(RbivitattumB:0.029285	RbivitattumG:0.523010):0.203682):0.234655):0.212735):0.273784	DuV2:0.262758):0.121390	(PannectensA:0.880548	RbivitattumC:0.527934):0.541662):0.041419	((RbivitattumH:0.645816	(MunicolorA:0.316218	CcarchariasA:0.169408):0.156349):0.738410	((MunicolorB:1.914107	((RbivitattumF:0.305821	((RbivitattumD:0.000001	RbivitattumE:0.004305):0.080664	RbivitattumA:0.787740):0.000001):0.532838	(PannectensB:0.861403	CcarchariasB:0.360313):0.178865):0.123630):0.056621	(Pbivittatus:0.556878	PmuralisC:0.442114):0.383889):0.078895):0.166385):0.115691	BtBV6:0.468905):0.379285):0.119417);
(MunicolorB:1.449092	(PmuralisC:0.390363	(((((RbivitattumF:0.273420	RbivitattumA:1.072455):0.120635	(RbivitattumE:0.000001	RbivitattumD:0.000001):0.089276):0.272184	(PannectensB:0.673886	CcarchariasB:0.349913):0.177475):0.181451	(BtBV6:0.437062	((((((((((BtBV2:0.062272	BtBV1:0.092378):0.219264	BtBV3:0.179338):0.111749	BtBV5:0.229476):0.295000	BtBV4:0.375464):0.391588	(AbV8:0.580914	SrBV1:0.406918):0.614828):0.547948	MBC:1.554289):0.782335	(((LeMV:0.085150	LeBV1:0.138730):0.459133	MfBV1:0.362382):0.568046	AbV13:1.292777):0.808757):0.282676	(CaV:1.714316	((WSMV:0.788411	(((BMV:0.343881	(BNYVV:0.033529	BSMV:0.038357):0.247389):0.215597	RSNV:0.476122):0.155266	MiLV:0.545139):0.263700):0.410265	RCRV1:1.035386):0.062993):0.293982):0.147800	EnaBV1:1.421336):0.360994	(((((RbivitattumG:0.255325	RbivitattumB:0.057178):0.333017	Gjaponicus:0.067616):0.000001	Gseraphini:0.657540):0.898277	DuV2:0.283006):0.055047	(Pvitticeps:2.449633	(RbivitattumC:0.350212	PannectensA:1.057998):0.496247):0.544929):0.125903):0.124010):0.166372):0.260866	((MunicolorA:0.152567	Pbivittatus:0.528410):0.264596	CcarchariasA:0.259807):0.506983):0.168359):0.125660	RbivitattumH:0.933863);
(((EnaBV1:1.173353	((((BtBV5:0.221712	((BtBV1:0.065690	BtBV2:0.067976):0.214991	BtBV3:0.200166):0.112839):0.258356	BtBV4:0.384862):0.410122	(SrBV1:0.427617	AbV8:0.546886):0.446036):0.516596	MBC:1.290176):0.826565):0.177577	(((LeMV:0.088018	LeBV1:0.147899):0.432927	MfBV1:0.362791):0.432971	AbV13:1.129829):1.080335):0.105246	(CaV:1.883643	((((((BSMV:0.031263	BNYVV:0.051374):0.283129	BMV:0.311898):0.205778	RSNV:0.508112):0.105520	MiLV:0.532237):0.332432	WSMV:0.719331):0.345790	RCRV1:1.005062):0.116804):0.265829	(((Gseraphini:0.422109	BtBV6:0.390598):0.037658	(((((PmuralisC:0.462104	Pbivittatus:0.349820):0.133274	(MunicolorB:1.512692	((RbivitattumH:0.271680	MunicolorA:0.045088):0.045612	CcarchariasA:0.369166):0.391314):0.046265):0.227787	((PannectensB:0.705569	((RbivitattumE:0.000001	RbivitattumD:0.000001):0.079927	(RbivitattumA:0.908152	RbivitattumF:0.256527):0.056684):0.290672):0.192937	CcarchariasB:0.465625):0.264572):0.208937	(Pvitticeps:2.578566	((RbivitattumG:0.516349	RbivitattumB:0.043237):0.469228	Gjaponicus:0.129009):0.049291):0.134646):0.046893	DuV2:0.378865):0.120529):0.203168	(PannectensA:0.665332	RbivitattumC:0.158509):0.754224):0.291610);
((((PannectensA:0.740718	RbivitattumC:0.510422):0.758274	((RbivitattumH:1.052879	((Gjaponicus:0.140526	((RbivitattumG:0.359042	RbivitattumB:0.093232):0.355756	Gseraphini:0.438166):0.049741):0.559219	DuV2:0.311145):0.034456):0.124153	(((PannectensB:0.697501	CcarchariasB:0.299537):0.142892	((RbivitattumF:0.279869	RbivitattumA:0.692882):0.067670	(RbivitattumD:0.000001	RbivitattumE:0.000001):0.140359):0.480901):0.287068	(MunicolorB:1.757289	(Pvitticeps:3.018241	((CcarchariasA:0.170738	(MunicolorA:0.509049	Pbivittatus:0.538089):0.181887):0.262011	PmuralisC:0.393139):0.229330):0.259973):0.000001):0.169729):0.041876):0.065087	BtBV6:0.465609):0.440607	(CaV:1.813556	((((((BSMV:0.025837	BNYVV:0.044957):0.260243	BMV:0.318531):0.210120	RSNV:0.489729):0.107408	MiLV:0.539318):0.252040	WSMV:0.678545):0.348383	RCRV1:1.025781):0.155655):0.252990	(EnaBV1:1.229665	((((LeBV1:0.128763	LeMV:0.113473):0.439364	MfBV1:0.384612):0.459257	AbV13:1.259069):0.900418	(((((BtBV3:0.173551	(BtBV2:0.052360	BtBV1:0.093601):0.236789):0.122389	BtBV5:0.258776):0.315713	BtBV4:0.411390):0.331788	(AbV8:0.546426	SrBV1:0.447337):0.620563):0.459731	MBC:1.438260):0.855727):0.256938):0.095138);
(((Gjaponicus:0.163853	((RbivitattumB:0.060174	RbivitattumG:0.469230):0.091014	Gseraphini:0.570444):0.229296):0.598931	DuV2:0.249839):0.148014	((Pvitticeps:2.747916	(RbivitattumC:0.251035	PannectensA:0.824208):0.406245):0.615432	(((CaV:1.761486	((((RSNV:0.467327	((BNYVV:0.037104	BSMV:0.032128):0.229564	BMV:0.249770):0.178450):0.146612	MiLV:0.462569):0.258358	WSMV:0.621680):0.357888	RCRV1:1.005656):0.195098):0.218267	(((MfBV1:0.368078	(LeBV1:0.126586	LeMV:0.071696):0.438876):0.339606	AbV13:1.354198):0.953967	(((AbV8:0.500828	SrBV1:0.412480):0.550120	((((BtBV2:0.040026	BtBV1:0.079530):0.181660	BtBV3:0.177242):0.145656	BtBV5:0.220050):0.239795	BtBV4:0.427274):0.347757):0.520813	MBC:1.383859):0.908733):0.163850):0.129846	EnaBV1:1.360369):0.146209):0.155665	(BtBV6:0.432501	(((RbivitattumH:0.817594	MunicolorB:1.608576):0.124005	((MunicolorA:0.332949	CcarchariasA:0.233936):0.240871	(Pbivittatus:0.506966	PmuralisC:0.272498):0.151059):0.410740):0.099409	(CcarchariasB:0.348399	(PannectensB:0.781145	((RbivitattumD:0.000001	RbivitattumE:0.004872):0.157581	(RbivitattumA:0.778023	RbivitattumF:0.153389):0.104125):0.219641):0.297331):0.185458):0.256936):0.149322);
(((DuV2:0.343599	((BtBV6:0.511374	(((PannectensB:0.676751	((RbivitattumD:0.000001	RbivitattumE:0.022295):0.097945	(RbivitattumF:0.108960	RbivitattumA:0.793008):0.158850):0.309734):0.200469	CcarchariasB:0.375869):0.276058	(PmuralisC:0.679800	(MunicolorB:1.288191	(Pbivittatus:0.499222	(CcarchariasA:0.412461	(MunicolorA:0.006100	RbivitattumH:0.397067):0.161291):0.168732):0.164052):0.054032):0.330219):0.147012):0.100181	((CaV:1.735389	((WSMV:0.710847	((RSNV:0.484614	(BMV:0.308042	(BNYVV:0.046579	BSMV:0.042327):0.278806):0.183457):0.207909	MiLV:0.453709):0.291578):0.318401	RCRV1:1.099810):0.150718):0.226155	(((((((BtBV3:0.178567	(BtBV1:0.076687	BtBV2:0.070292):0.221980):0.162974	BtBV5:0.228536):0.267342	BtBV4:0.411865):0.412837	(AbV8:0.618499	SrBV1:0.410838):0.535555):0.430994	MBC:1.451979):0.901454	EnaBV1:1.227758):0.173920	(AbV13:1.051260	(MfBV1:0.396996	(LeBV1:0.139971	LeMV:0.097881):0.549256):0.369597):1.018585):0.066270):0.361019):0.090190):0.301609	((Gseraphini:0.378152	(RbivitattumG:0.542924	RbivitattumB:0.029446):0.178245):0.191973	Gjaponicus:0.125639):0.333053):0.000001	Pvitticeps:2.467920	(PannectensA:0.921568	RbivitattumC:0.285289):0.754786);
(((CaV:2.242688	(((((BSMV:0.034725	BNYVV:0.054464):0.252920	BMV:0.308007):0.203522	(RSNV:0.476589	MiLV:0.509251):0.123981):0.307007	WSMV:0.726537):0.347244	RCRV1:1.055220):0.108156):0.259567	((((((RbivitattumC:0.271573	PannectensA:0.785392):0.168229	Pvitticeps:1.829634):0.485766	((Gjaponicus:0.281360	Gseraphini:0.887194):0.004711	(RbivitattumG:0.632117	RbivitattumB:0.063632):0.485919):0.306311):0.285276	DuV2:0.339967):0.055415	((((RbivitattumH:0.575428	(CcarchariasA:0.168486	MunicolorA:0.495171):0.108291):0.330540	MunicolorB:1.738022):0.071446	(Pbivittatus:1.105535	PmuralisC:0.495405):0.234986):0.294545	((CcarchariasB:0.409689	PannectensB:1.164916):0.103825	((RbivitattumA:1.029178	RbivitattumF:0.258619):0.106028	(RbivitattumD:0.000001	RbivitattumE:0.000001):0.147649):0.203543):0.210822):0.264815):0.145351	BtBV6:0.548931):0.286970):0.166202	EnaBV1:1.184406	((((BtBV4:0.418349	(((BtBV1:0.079542	BtBV2:0.075198):0.211805	BtBV3:0.205259):0.107274	BtBV5:0.259574):0.241426):0.458525	(AbV8:0.538373	SrBV1:0.456022):0.548785):0.391988	MBC:1.496406):0.873607	((MfBV1:0.436984	(LeMV:0.098379	LeBV1:0.138104):0.377711):0.394531	AbV13:1.157424):0.979384):0.250822);
((((((((BtBV1:0.083343	BtBV2:0.060813):0.184376	BtBV3:0.209364):0.111151	BtBV5:0.263058):0.221256	BtBV4:0.404231):0.365005	(SrBV1:0.415185	AbV8:0.531570):0.481477):0.482358	MBC:1.135444):0.881089	EnaBV1:1.020271):0.256079	(((MfBV1:0.493277	(LeBV1:0.135070	LeMV:0.102475):0.338596):0.361364	AbV13:1.095282):1.146091	((((Gjaponicus:0.075615	(Gseraphini:0.479423	(RbivitattumB:0.084158	RbivitattumG:0.260958):0.189217):0.272049):0.598575	DuV2:0.286126):0.121991	((((PannectensB:0.824778	CcarchariasB:0.252752):0.184853	(Pvitticeps:2.496741	((RbivitattumA:0.837249	RbivitattumF:0.303031):0.094498	(RbivitattumD:0.000001	RbivitattumE:0.000001):0.090755):0.500188):0.000001):0.205702	((MunicolorB:1.312658	((Pbivittatus:0.598047	MunicolorA:0.165320):0.088495	(CcarchariasA:0.267433	RbivitattumH:0.611948):0.076657):0.271773):0.110492	PmuralisC:0.595642):0.258386):0.166185	(PannectensA:0.936530	RbivitattumC:0.497089):0.831583):0.084133):0.109552	BtBV6:0.464082):0.330161):0.099797	(CaV:1.871020	((((RSNV:0.478415	(BMV:0.322973	(BSMV:0.030553	BNYVV:0.061126):0.237950):0.210236):0.151877	MiLV:0.463165):0.298856	WSMV:0.736865):0.308867	RCRV1:1.068108):0.119813):0.136513);
(((((CaV:1.832139	((((((BNYVV:0.029015	BSMV:0.044878):0.269505	BMV:0.283234):0.172822	RSNV:0.509929):0.171241	MiLV:0.505893):0.309882	WSMV:0.746072):0.374811	RCRV1:1.149157):0.222772):0.139361	EnaBV1:1.383542):0.121637	(((((BtBV5:0.255363	((BtBV2:0.063920	BtBV1:0.075339):0.214854	BtBV3:0.206469):0.104590):0.315071	BtBV4:0.374105):0.450805	(AbV8:0.626768	SrBV1:0.435616):0.438284):0.564832	MBC:1.534468):0.796332	(((LeBV1:0.123305	LeMV:0.122037):0.396151	MfBV1:0.466560):0.548488	AbV13:1.315448):0.856125):0.246897):0.402414	((Gseraphini:0.708787	((RbivitattumB:0.046446	RbivitattumG:0.427222):0.345906	Gjaponicus:0.084129):0.000001):0.597492	DuV2:0.282201):0.141999):0.125617	BtBV6:0.543210	((PannectensA:0.861530	RbivitattumC:0.321509):0.997042	((((RbivitattumE:0.013310	RbivitattumD:0.000001):0.086924	(RbivitattumA:0.797676	RbivitattumF:0.272886):0.000001):0.483221	(PannectensB:0.790371	CcarchariasB:0.256295):0.149545):0.272298	(((Pvitticeps:2.716736	Pbivittatus:0.332141):0.315798	(MunicolorB:1.723195	PmuralisC:0.553504):0.015730):0.030151	((MunicolorA:0.078359	RbivitattumH:0.311087):0.309744	CcarchariasA:0.397853):0.669148):0.203577):0.183844):0.110791);
((CcarchariasA:0.429159	(MunicolorA:0.176462	RbivitattumH:0.256855):0.255938):0.514226	((((((PannectensB:0.638247	((RbivitattumD:0.000001	RbivitattumE:0.013847):0.153154	(RbivitattumA:0.692991	RbivitattumF:0.169887):0.076141):0.261438):0.296999	(Pvitticeps:2.081271	CcarchariasB:0.264020):0.000001):0.166003	(Gseraphini:0.458199	(RbivitattumG:0.679924	RbivitattumB:0.063045):0.185175):0.137210):0.108279	((PannectensA:1.214557	RbivitattumC:0.554705):0.717328	((((((((BtBV3:0.220700	(BtBV2:0.064914	BtBV1:0.078977):0.212704):0.123014	BtBV5:0.222258):0.236654	BtBV4:0.442509):0.371902	(AbV8:0.660203	SrBV1:0.417583):0.496922):0.525973	MBC:1.244611):1.051010	(EnaBV1:1.166270	((CaV:1.704001	(((LeMV:0.101501	LeBV1:0.115170):0.364720	MfBV1:0.442307):0.455103	AbV13:1.036390):1.060224):0.123025	(((MiLV:0.513331	(((BSMV:0.026974	BNYVV:0.044389):0.262053	BMV:0.324923):0.232285	RSNV:0.520315):0.191503):0.311498	WSMV:0.716749):0.398070	RCRV1:1.177039):0.190720):0.115020):0.074323):0.385502	BtBV6:0.453659):0.113717	DuV2:0.433026):0.092445):0.118993):0.150482	Gjaponicus:0.000001):0.106888	MunicolorB:2.216126):0.000001	(Pbivittatus:0.746854	PmuralisC:0.361231):0.339818);
(Pvitticeps:2.158367	(PannectensA:0.841551	RbivitattumC:0.573906):0.355505	(((BtBV6:0.464602	((((RbivitattumA:0.859415	RbivitattumF:0.132504):0.166112	(RbivitattumE:0.000001	RbivitattumD:0.000001):0.088641):0.546873	(PannectensB:0.978867	CcarchariasB:0.334869):0.145001):0.213736	((MunicolorB:1.580640	(RbivitattumH:0.511999	(MunicolorA:0.436622	CcarchariasA:0.103376):0.157665):0.408605):0.046828	(Pbivittatus:0.560714	PmuralisC:0.303776):0.194899):0.320179):0.176956):0.096453	(((RbivitattumB:0.068534	RbivitattumG:0.510204):0.322158	(Gjaponicus:0.252535	Gseraphini:0.272323):0.000001):0.643102	DuV2:0.282234):0.125492):0.085769	((CaV:1.694187	((((((BNYVV:0.053915	BSMV:0.035135):0.211513	BMV:0.315018):0.198589	RSNV:0.463730):0.157248	MiLV:0.475922):0.279751	WSMV:0.772711):0.230668	RCRV1:0.993552):0.132340):0.265497	(((AbV13:1.109914	((LeBV1:0.136762	LeMV:0.105539):0.451804	MfBV1:0.359524):0.305041):1.001203	(MBC:1.247018	((SrBV1:0.404722	AbV8:0.507495):0.520731	((BtBV5:0.268807	((BtBV2:0.058214	BtBV1:0.085203):0.214464	BtBV3:0.201156):0.093123):0.250100	BtBV4:0.397010):0.362173):0.496292):0.973891):0.195852	EnaBV1:1.236629):0.121073):0.290982):0.281181);
((((RbivitattumD:0.000001	RbivitattumE:0.000001):0.051296	(RbivitattumA:0.780369	RbivitattumF:0.218625):0.104432):0.421067	(CcarchariasB:0.347748	PannectensB:0.588329):0.194851):0.202584	((((Pvitticeps:2.518330	(PannectensA:0.948511	RbivitattumC:0.333018):0.475787):0.338065	(((RCRV1:0.966795	CaV:1.867376):0.094295	(WSMV:0.670045	(((BMV:0.297266	(BSMV:0.039539	BNYVV:0.045130):0.250159):0.218985	RSNV:0.462218):0.128143	MiLV:0.489554):0.318852):0.336868):0.304652	(((MBC:1.445635	((BtBV4:0.346897	(((BtBV1:0.077042	BtBV2:0.059572):0.216561	BtBV3:0.175545):0.099291	BtBV5:0.256373):0.283225):0.432874	(SrBV1:0.416181	AbV8:0.623111):0.502115):0.395365):0.963592	((MfBV1:0.383990	(LeMV:0.107400	LeBV1:0.125768):0.427517):0.434765	AbV13:1.250030):0.835881):0.194511	EnaBV1:1.152585):0.113157):0.226110):0.152796	(((Gseraphini:0.491358	(RbivitattumG:0.410671	RbivitattumB:0.068263):0.117090):0.201842	Gjaponicus:0.133692):0.636651	DuV2:0.197846):0.187606):0.116955	BtBV6:0.482350):0.192670	(((((MunicolorA:0.165421	Pbivittatus:0.391010):0.039563	CcarchariasA:0.349492):0.088381	RbivitattumH:0.620729):0.478685	MunicolorB:1.425544):0.009506	PmuralisC:0.590555):0.296345);
((((Pvitticeps:2.901728	(PannectensA:0.891387	RbivitattumC:0.250673):0.487847):0.675883	(((EnaBV1:1.131976	CaV:1.913925):0.124544	(((((BMV:0.308748	(BSMV:0.036854	BNYVV:0.046617):0.323914):0.214784	RSNV:0.496770):0.158587	MiLV:0.520833):0.300277	WSMV:0.765615):0.310261	RCRV1:1.079457):0.288373):0.120664	((((SrBV1:0.460268	AbV8:0.613296):0.517992	(((BtBV3:0.197608	(BtBV2:0.044423	BtBV1:0.081962):0.191884):0.133125	BtBV5:0.237597):0.208515	BtBV4:0.466993):0.327943):0.589217	MBC:1.306509):0.883106	((MfBV1:0.352200	(LeMV:0.098398	LeBV1:0.137073):0.514501):0.452782	AbV13:1.073027):0.925924):0.213025):0.169485):0.237483	BtBV6:0.495782):0.086213	((((RbivitattumB:0.066937	RbivitattumG:0.328788):0.299438	Gseraphini:0.407193):0.186659	Gjaponicus:0.024387):0.685869	DuV2:0.281976):0.154353	(((CcarchariasB:0.260877	PannectensB:0.759477):0.149133	(RbivitattumA:0.850886	(RbivitattumF:0.222081	(RbivitattumD:0.000001	RbivitattumE:0.000001):0.134808):0.085422):0.355813):0.296741	((((RbivitattumH:0.631967	(Pbivittatus:0.796221	CcarchariasA:0.242046):0.025637):0.128793	MunicolorA:0.233370):0.575293	PmuralisC:0.455077):0.189607	MunicolorB:1.636409):0.173054):0.150608);
(RbivitattumF:0.206318	RbivitattumA:0.869459	(((Gjaponicus:0.076392	(((PannectensB:0.850736	CcarchariasB:0.329327):0.154810	(((RbivitattumH:0.546320	((Pbivittatus:0.428816	MunicolorA:0.241344):0.114649	CcarchariasA:0.261759):0.206864):0.432422	(MunicolorB:1.434176	PmuralisC:0.684626):0.039163):0.370255	(((((PannectensA:0.884270	RbivitattumC:0.361125):0.195041	Pvitticeps:1.807220):0.802398	((((WSMV:0.720795	(MiLV:0.482157	(((BSMV:0.027218	BNYVV:0.051437):0.284931	BMV:0.262048):0.206974	RSNV:0.462526):0.188378):0.283409):0.323723	RCRV1:1.117720):0.169288	CaV:1.809128):0.148837	(((((LeMV:0.124750	LeBV1:0.122035):0.418150	MfBV1:0.352480):0.506527	AbV13:1.137417):0.899532	((((BtBV5:0.217884	((BtBV1:0.080867	BtBV2:0.074642):0.226277	BtBV3:0.179709):0.130486):0.299189	BtBV4:0.404866):0.348293	(SrBV1:0.450807	AbV8:0.491710):0.578099):0.505685	MBC:1.265176):0.860537):0.133451	EnaBV1:1.188385):0.125302):0.252220):0.202444	BtBV6:0.455652):0.124985	DuV2:0.431144):0.095937):0.276610):0.265531	Gseraphini:0.421578):0.029539):0.000001	(RbivitattumD:0.000001	RbivitattumE:0.000001):0.098781):0.000001	(RbivitattumG:0.487997	RbivitattumB:0.118348):0.339913):0.116691);
((BtBV6:0.415155	(((MunicolorB:1.751839	(((RbivitattumH:0.586564	MunicolorA:0.112555):0.122526	CcarchariasA:0.273369):0.386555	(Pbivittatus:0.382957	PmuralisC:0.305548):0.298649):0.000001):0.299462	(((RbivitattumD:0.000001	RbivitattumE:0.000001):0.110522	(RbivitattumA:0.712892	RbivitattumF:0.198806):0.163259):0.338688	(CcarchariasB:0.319705	PannectensB:0.766390):0.163187):0.262916):0.179432	((Pvitticeps:1.895155	(PannectensA:0.794545	RbivitattumC:0.649024):0.276769):0.394919	((((RbivitattumG:0.390780	RbivitattumB:0.102234):0.312675	Gseraphini:0.603028):0.045287	Gjaponicus:0.095801):0.561816	DuV2:0.251375):0.202305):0.020595):0.144516):0.372176	(((MfBV1:0.384306	(LeMV:0.091259	LeBV1:0.148106):0.466440):0.500613	AbV13:1.127487):0.848904	(MBC:1.490165	((SrBV1:0.456443	AbV8:0.505694):0.516001	(BtBV4:0.446713	((BtBV3:0.200685	(BtBV1:0.070146	BtBV2:0.066147):0.208290):0.103355	BtBV5:0.265074):0.274659):0.358073):0.423198):0.956119):0.261122	((((WSMV:0.704635	(((BMV:0.303817	(BSMV:0.037979	BNYVV:0.051851):0.294195):0.172025	RSNV:0.513071):0.173987	MiLV:0.511436):0.321885):0.396094	RCRV1:1.049029):0.129855	CaV:2.003462):0.194646	EnaBV1:1.315988):0.105362);
(((((((((((Gjaponicus:0.053887	(Gseraphini:0.342883	(RbivitattumG:0.316535	RbivitattumB:0.136447):0.397999):0.174451):0.486020	(((MunicolorB:1.588140	(((RbivitattumE:0.004665	RbivitattumD:0.000001):0.056294	(RbivitattumA:0.849982	RbivitattumF:0.230699):0.092701):0.355535	(PannectensB:0.717523	CcarchariasB:0.375507):0.115676):0.186171):0.133361	(Pbivittatus:0.672492	PmuralisC:0.681458):0.065906):0.085613	(CcarchariasA:0.384654	(RbivitattumH:0.216567	MunicolorA:0.139084):0.126212):0.720792):0.146121):0.052841	(BtBV6:0.427238	(PannectensA:0.877491	RbivitattumC:0.381036):0.956021):0.072374):0.103408	(DuV2:0.342968	Pvitticeps:3.729528):0.089238):0.289102	((MBC:1.418924	((AbV8:0.501612	SrBV1:0.486452):0.472418	((BtBV5:0.214774	((BtBV1:0.085817	BtBV2:0.060088):0.235135	BtBV3:0.205245):0.131842):0.283528	BtBV4:0.447046):0.438952):0.569584):0.903890	(((LeMV:0.095815	LeBV1:0.131248):0.461953	MfBV1:0.387145):0.319031	AbV13:1.525803):1.062462):0.387864):0.077436	EnaBV1:1.294526):0.274821	CaV:1.924213):0.202893	RCRV1:1.029729):0.402756	WSMV:0.697242):0.231001	MiLV:0.500949):0.175813	((BNYVV:0.047548	BSMV:0.035050):0.295940	BMV:0.339830):0.182757	RSNV:0.592081);
(WSMV:0.763172	(MiLV:0.517322	((BMV:0.348883	(BSMV:0.038675	BNYVV:0.043249):0.260450):0.224987	RSNV:0.510753):0.179365):0.203033	(((((((((MunicolorB:1.459118	PmuralisC:0.656502):0.000001	((Pbivittatus:0.986215	CcarchariasA:0.210328):0.182818	(MunicolorA:0.195698	RbivitattumH:0.248828):0.176573):0.713663):0.174837	(CcarchariasB:0.359332	(((RbivitattumD:0.000001	RbivitattumE:0.000001):0.079805	(RbivitattumF:0.236373	RbivitattumA:0.690204):0.030952):0.144048	PannectensB:0.874273):0.381416):0.311738):0.194879	BtBV6:0.497255):0.099968	(((Pvitticeps:2.267079	Gjaponicus:0.000001):0.082483	(Gseraphini:0.541801	(RbivitattumB:0.039912	RbivitattumG:0.564294):0.348720):0.192095):0.367643	DuV2:0.312721):0.108129):0.221965	(PannectensA:0.833685	RbivitattumC:0.170222):0.897516):0.177789	(((LeMV:0.109496	LeBV1:0.161878):0.426908	MfBV1:0.436880):0.430454	AbV13:1.394094):1.115352):0.148978	(CaV:1.873436	(EnaBV1:1.297720	(((((BtBV3:0.175915	(BtBV2:0.055467	BtBV1:0.077557):0.226241):0.128294	BtBV5:0.224089):0.289755	BtBV4:0.411917):0.475513	(AbV8:0.502839	SrBV1:0.503392):0.495863):0.575465	MBC:1.446040):0.941582):0.139878):0.133037):0.349558	RCRV1:1.174431):0.372069);
(((((DuV2:0.382395	((PannectensA:0.799092	RbivitattumC:0.512428):0.529305	(Pvitticeps:2.110212	((Gseraphini:0.815165	Gjaponicus:0.000001):0.115110	(RbivitattumG:0.509313	RbivitattumB:0.080065):0.488345):0.050415):0.012517):0.265052):0.130570	(MunicolorB:1.935709	((((PannectensB:0.793406	CcarchariasB:0.327141):0.171537	(RbivitattumA:0.750594	(RbivitattumF:0.301074	(RbivitattumD:0.000001	RbivitattumE:0.009013):0.111624):0.032154):0.347695):0.056878	(CcarchariasA:0.360772	((RbivitattumH:0.295304	Pbivittatus:0.250958):0.237538	MunicolorA:0.098425):0.124156):0.637756):0.104705	PmuralisC:0.772247):0.040581):0.127001):0.118071	BtBV6:0.429623):0.311925	((MfBV1:0.373202	(LeBV1:0.149244	LeMV:0.117774):0.398743):0.443660	AbV13:1.136677):1.050004):0.121365	(EnaBV1:1.184455	(((AbV8:0.579639	SrBV1:0.369496):0.573516	((((BtBV1:0.096722	BtBV2:0.053710):0.233478	BtBV3:0.189012):0.141343	BtBV5:0.225193):0.249765	BtBV4:0.389027):0.332965):0.305911	MBC:1.382475):0.930816):0.198491	(CaV:2.051285	(((MiLV:0.437975	(((BSMV:0.034748	BNYVV:0.057269):0.290852	BMV:0.316391):0.222629	RSNV:0.471246):0.179237):0.226718	WSMV:0.744972):0.317909	RCRV1:1.133857):0.135020):0.210084);
((EnaBV1:1.221460	((((SrBV1:0.534054	AbV8:0.483608):0.409105	((((BtBV1:0.085507	BtBV2:0.053864):0.225551	BtBV3:0.176532):0.090416	BtBV5:0.277903):0.255052	BtBV4:0.388389):0.470022):0.597662	MBC:1.331078):0.788742	(AbV13:1.356646	(MfBV1:0.340656	(LeBV1:0.137724	LeMV:0.106398):0.515924):0.392615):1.050691):0.173159):0.188677	(((((((BSMV:0.029560	BNYVV:0.046873):0.260176	BMV:0.354073):0.182880	RSNV:0.467637):0.176903	MiLV:0.552901):0.303248	WSMV:0.629973):0.371555	RCRV1:1.041740):0.140128	CaV:1.953431):0.256207	(((((Gseraphini:0.476969	(RbivitattumG:0.469653	RbivitattumB:0.110017):0.149002):0.209078	Gjaponicus:0.153071):0.616761	DuV2:0.250621):0.199801	(BtBV6:0.512942	((((RbivitattumE:0.000001	RbivitattumD:0.000001):0.082225	(PannectensB:0.723208	(RbivitattumA:1.048780	RbivitattumF:0.345253):0.059098):0.043741):0.500273	((MunicolorB:2.209618	CcarchariasB:0.415035):0.046930	PmuralisC:0.667045):0.069743):0.025877	(((Pbivittatus:0.581514	MunicolorA:0.166325):0.186167	CcarchariasA:0.318456):0.014555	RbivitattumH:0.523431):0.656340):0.218949):0.143291):0.181343	((Pvitticeps:2.255201	RbivitattumC:0.245752):0.237331	PannectensA:0.798459):0.832113):0.283190);
(((((CcarchariasB:0.418708	(PannectensB:0.748887	((RbivitattumE:0.000001	RbivitattumD:0.000001):0.091412	(RbivitattumF:0.257579	RbivitattumA:0.784787):0.049531):0.291796):0.220612):0.258029	((RbivitattumH:0.361049	((Pbivittatus:0.587141	MunicolorA:0.248947):0.051656	CcarchariasA:0.218412):0.000001):0.614646	PmuralisC:0.500787):0.198509):0.086493	MunicolorB:1.764567):0.161611	(BtBV6:0.470253	((CaV:2.074845	(RCRV1:1.012219	(((BMV:0.260397	(BNYVV:0.029531	BSMV:0.053598):0.267095):0.172946	(RSNV:0.468787	MiLV:0.568389):0.119588):0.361279	WSMV:0.690378):0.400784):0.155357):0.165853	(((MfBV1:0.410099	(LeMV:0.078426	LeBV1:0.151324):0.449146):0.415482	AbV13:1.204079):1.121989	(EnaBV1:1.251931	(((((BtBV3:0.165639	(BtBV1:0.073294	BtBV2:0.051865):0.202735):0.128417	BtBV5:0.230588):0.279415	BtBV4:0.374629):0.324123	(AbV8:0.579521	SrBV1:0.408402):0.604134):0.507173	MBC:1.437012):0.830998):0.194652):0.084917):0.370084):0.132743):0.072072	((Pvitticeps:2.962981	(RbivitattumC:0.360890	PannectensA:0.601508):0.434818):0.293111	((Gseraphini:0.291397	(RbivitattumG:0.548101	RbivitattumB:0.112929):0.077599):0.189609	Gjaponicus:0.081197):0.454402):0.164072	DuV2:0.383093);
((WSMV:0.640475	(((BMV:0.254113	(BNYVV:0.062016	BSMV:0.028237):0.282231):0.205515	RSNV:0.456809):0.158233	MiLV:0.503074):0.291843):0.240404	RCRV1:0.994153	((((((((((Pbivittatus:0.414194	Pvitticeps:2.071995):0.240644	((RbivitattumH:0.749452	CcarchariasA:0.361673):0.051544	MunicolorA:0.485540):0.173792):0.330713	PmuralisC:0.744595):0.148287	(((RbivitattumG:0.637931	RbivitattumB:0.022322):0.636343	(MunicolorB:1.395181	Gjaponicus:0.068293):0.067237):0.147921	((PannectensB:0.736419	CcarchariasB:0.172478):0.228473	(Gseraphini:0.008779	((RbivitattumF:0.201518	RbivitattumA:0.724848):0.077578	(RbivitattumD:0.000001	RbivitattumE:0.000001):0.096629):0.273836):0.164425):0.158898):0.050422):0.075828	(PannectensA:0.811949	RbivitattumC:0.499612):0.684553):0.099087	DuV2:0.465367):0.107559	BtBV6:0.427661):0.291275	(EnaBV1:1.136373	((((BtBV5:0.238692	((BtBV2:0.066677	BtBV1:0.071256):0.186546	BtBV3:0.189961):0.126148):0.247615	BtBV4:0.345581):0.438370	(SrBV1:0.369265	AbV8:0.576143):0.441051):0.488114	MBC:1.303284):0.917557):0.251098):0.138915	(AbV13:0.992589	((LeMV:0.083382	LeBV1:0.146741):0.384799	MfBV1:0.434044):0.442874):0.988492):0.171380	CaV:1.739018):0.180183);
((((((((MunicolorB:1.845927	(((MunicolorA:0.301077	CcarchariasA:0.267030):0.005364	Pbivittatus:0.652329):0.041209	RbivitattumH:0.627395):0.594601):0.050250	PmuralisC:0.624533):0.193619	(((RbivitattumA:0.925148	RbivitattumF:0.214600):0.160878	(RbivitattumE:0.004670	RbivitattumD:0.000001):0.137122):0.433647	(PannectensB:0.938146	CcarchariasB:0.242913):0.169524):0.162931):0.205718	(BtBV6:0.472452	(((Gseraphini:0.452065	(RbivitattumG:0.655536	RbivitattumB:0.119986):0.356997):0.000001	Gjaponicus:0.189434):0.154810	(PannectensA:0.799020	RbivitattumC:0.448974):0.462086):0.194742):0.060213):0.114915	DuV2:0.395444):0.188272	Pvitticeps:2.592449):0.101282	EnaBV1:1.377445):0.144589	(AbV13:1.067726	(MfBV1:0.365033	(LeBV1:0.136424	LeMV:0.100309):0.459478):0.403957):1.093199	(((MBC:1.265326	((SrBV1:0.395280	AbV8:0.525223):0.432225	(BtBV4:0.377970	(((BtBV2:0.063158	BtBV1:0.064756):0.179867	BtBV3:0.183088):0.114306	BtBV5:0.224953):0.261674):0.398561):0.574285):0.910403	CaV:1.832498):0.211218	(((MiLV:0.495704	(RSNV:0.512666	((BNYVV:0.041555	BSMV:0.026143):0.277762	BMV:0.266437):0.175926):0.138734):0.260347	WSMV:0.788528):0.319750	RCRV1:0.982862):0.235004):0.114105);
(((((((LeMV:0.087148	LeBV1:0.122699):0.445087	MfBV1:0.371067):0.319249	AbV13:1.074924):0.978166	((EnaBV1:1.205414	((((Pvitticeps:1.780133	(PannectensA:0.685508	RbivitattumC:0.458046):0.430485):0.303724	(((PannectensB:0.862346	(RbivitattumA:0.957398	((RbivitattumD:0.000001	RbivitattumE:0.000001):0.104053	RbivitattumF:0.307882):0.094512):0.274010):0.169484	CcarchariasB:0.368080):0.219754	(((((Pbivittatus:0.599687	MunicolorA:0.259794):0.092872	CcarchariasA:0.180698):0.157585	RbivitattumH:0.497990):0.690155	MunicolorB:1.247633):0.047347	PmuralisC:0.531997):0.261868):0.107823):0.072314	(DuV2:0.351169	(((RbivitattumG:0.496640	RbivitattumB:0.034782):0.287535	Gseraphini:0.314175):0.000001	Gjaponicus:0.107474):0.451973):0.119969):0.107401	BtBV6:0.422284):0.388417):0.111923	(((((RSNV:0.457393	(BMV:0.312241	(BNYVV:0.041942	BSMV:0.037078):0.230633):0.171572):0.191290	MiLV:0.491247):0.250132	WSMV:0.626220):0.355244	RCRV1:1.059484):0.135396	CaV:1.780295):0.154240):0.161538):0.828155	MBC:1.076852):0.471432	(SrBV1:0.431808	AbV8:0.496508):0.479339):0.363333	BtBV4:0.351538	(BtBV5:0.235584	(BtBV3:0.189183	(BtBV1:0.084354	BtBV2:0.060082):0.212195):0.126596):0.276151);
(((Pvitticeps:3.178053	(PannectensA:0.721121	RbivitattumC:0.383802):0.400938):0.058816	(((DuV2:0.436712	((((MunicolorA:0.178849	Pbivittatus:0.429016):0.325743	CcarchariasA:0.377672):0.351247	((MunicolorB:1.782097	RbivitattumH:1.052969):0.122751	PmuralisC:0.572543):0.159451):0.106227	((PannectensB:0.947260	CcarchariasB:0.256682):0.134108	((RbivitattumA:1.069073	RbivitattumF:0.158865):0.127142	(RbivitattumD:0.000001	RbivitattumE:0.009448):0.161920):0.520050):0.180653):0.214876):0.061932	BtBV6:0.474367):0.084719	(EnaBV1:1.404146	(((((SrBV1:0.494105	AbV8:0.514125):0.459038	(BtBV4:0.380244	((BtBV3:0.182290	(BtBV2:0.052925	BtBV1:0.070771):0.238122):0.106696	BtBV5:0.243375):0.276768):0.408998):0.579538	MBC:1.304281):1.033500	(AbV13:1.180931	((LeMV:0.092792	LeBV1:0.138762):0.437176	MfBV1:0.413103):0.502911):0.863928):0.221082	(((((RSNV:0.520756	((BNYVV:0.042238	BSMV:0.029638):0.210711	BMV:0.325366):0.184446):0.172727	MiLV:0.485429):0.278073	WSMV:0.661087):0.314531	RCRV1:1.169506):0.143560	CaV:1.832799):0.158702):0.125974):0.312563):0.219305):0.115401	Gjaponicus:0.094852	(Gseraphini:0.283113	(RbivitattumB:0.070914	RbivitattumG:0.612851):0.297205):0.164213);
((((BtBV6:0.532666	((((RbivitattumA:0.994860	RbivitattumF:0.226786):0.108085	(RbivitattumD:0.000001	RbivitattumE:0.010505):0.082094):0.506037	(PannectensB:0.788200	CcarchariasB:0.372378):0.084799):0.336099	((MunicolorB:1.337207	(((RbivitattumH:0.490125	CcarchariasA:0.216890):0.121394	Pbivittatus:0.749539):0.108476	MunicolorA:0.419002):0.365189):0.042917	PmuralisC:0.613988):0.358104):0.130144):0.083167	((((RbivitattumB:0.048956	RbivitattumG:0.353542):0.293163	Gseraphini:0.338151):0.177517	Gjaponicus:0.108101):0.527783	DuV2:0.354219):0.071011):0.173231	(PannectensA:0.678626	(Pvitticeps:1.913927	RbivitattumC:0.376149):0.254729):0.561894):0.281001	(CaV:1.881004	(RCRV1:1.066012	(((RSNV:0.500222	((BNYVV:0.064526	BSMV:0.026980):0.269289	BMV:0.319213):0.186687):0.107634	MiLV:0.561961):0.322875	WSMV:0.637192):0.377939):0.170683):0.190599	((((LeBV1:0.135353	LeMV:0.105212):0.459344	MfBV1:0.401985):0.491354	AbV13:1.048490):0.861352	(EnaBV1:1.205035	(((SrBV1:0.400991	AbV8:0.555114):0.472127	((BtBV5:0.252635	(BtBV3:0.155928	(BtBV2:0.066079	BtBV1:0.092199):0.232887):0.130087):0.228762	BtBV4:0.436700):0.378082):0.549113	MBC:1.277155):0.891261):0.170921):0.114938);
(((DuV2:0.201042	(Gjaponicus:0.182529	(Gseraphini:0.499182	(RbivitattumG:0.440155	RbivitattumB:0.078650):0.038924):0.309208):0.835957):0.267408	(BtBV6:0.438441	((((RbivitattumH:0.853385	(CcarchariasA:0.366367	MunicolorA:0.148428):0.059807):0.371743	(PmuralisC:0.354670	Pbivittatus:0.379704):0.247970):0.122330	MunicolorB:1.651214):0.085743	((((RbivitattumD:0.000001	RbivitattumE:0.004523):0.088771	(RbivitattumA:1.017065	RbivitattumF:0.206727):0.078186):0.326797	PannectensB:0.698314):0.070535	CcarchariasB:0.370008):0.150259):0.201288):0.093910):0.134096	(Pvitticeps:2.338664	(PannectensA:0.890889	RbivitattumC:0.000001):0.710034):0.583734	(((CaV:1.881666	(((((BMV:0.261477	(BSMV:0.035838	BNYVV:0.053179):0.248187):0.234890	RSNV:0.438877):0.106788	MiLV:0.479129):0.317498	WSMV:0.654029):0.401647	RCRV1:1.078650):0.113511):0.180713	((((BtBV4:0.382428	(BtBV5:0.234286	((BtBV2:0.054928	BtBV1:0.064132):0.212227	BtBV3:0.174727):0.118539):0.264965):0.306529	(SrBV1:0.453846	AbV8:0.513152):0.580399):0.486036	MBC:1.425443):1.058929	EnaBV1:1.035384):0.253715):0.074531	(AbV13:1.235701	((LeMV:0.122874	LeBV1:0.104801):0.380781	MfBV1:0.379289):0.443287):1.077475):0.221270);
((((BtBV6:0.405348	(((((Pvitticeps:3.418872	((((LeMV:0.099237	LeBV1:0.139113):0.463251	MfBV1:0.348444):0.419386	AbV13:1.271965):0.900949	(((AbV8:0.615623	SrBV1:0.475973):0.445208	(((BtBV3:0.192751	(BtBV2:0.054750	BtBV1:0.078326):0.185909):0.148719	BtBV5:0.244194):0.259599	BtBV4:0.418205):0.353428):0.493159	MBC:1.314707):0.892276):0.084406):0.097419	EnaBV1:1.290131):0.144875	(CaV:2.188155	((((((BNYVV:0.038588	BSMV:0.040774):0.222364	BMV:0.304689):0.204203	RSNV:0.457570):0.175906	MiLV:0.444509):0.274433	WSMV:0.651381):0.360836	RCRV1:0.969913):0.155166):0.206284):0.235635	(RbivitattumC:0.034548	PannectensA:0.986698):1.169521):0.240604	((Gjaponicus:0.057905	(Gseraphini:0.441497	(RbivitattumB:0.073059	RbivitattumG:0.392128):0.245599):0.191530):0.765263	DuV2:0.325471):0.148485):0.137750):0.202203	(((RbivitattumE:0.004570	RbivitattumD:0.000001):0.106887	(RbivitattumF:0.266168	RbivitattumA:0.946016):0.052506):0.344556	(PannectensB:0.732291	CcarchariasB:0.301084):0.122366):0.254411):0.238993	PmuralisC:0.546803):0.053700	MunicolorB:1.526010	(MunicolorA:0.188722	(RbivitattumH:0.659881	(Pbivittatus:0.695548	CcarchariasA:0.316731):0.114691):0.069596):0.505864);
(((((((((MfBV1:0.258800	(LeMV:0.114948	LeBV1:0.137705):0.528962):0.323547	AbV13:1.273469):1.078632	EnaBV1:1.138165):0.153275	((((((BtBV5:0.227982	(BtBV3:0.181133	(BtBV2:0.062838	BtBV1:0.062524):0.175670):0.108218):0.235273	BtBV4:0.375384):0.371944	(SrBV1:0.460619	AbV8:0.583618):0.425927):0.430762	MBC:1.276416):0.844236	CaV:1.810877):0.179224	((((RSNV:0.504730	((BSMV:0.051672	BNYVV:0.031467):0.297824	BMV:0.257404):0.174250):0.124551	MiLV:0.486962):0.303236	WSMV:0.629145):0.399569	RCRV1:1.115737):0.246308):0.182546):0.407340	BtBV6:0.484822):0.117690	(DuV2:0.310867	((Gjaponicus:0.035228	(Gseraphini:0.428229	(RbivitattumB:0.062101	RbivitattumG:0.656164):0.124626):0.145726):0.093174	(Pvitticeps:2.226463	(PannectensA:0.509927	RbivitattumC:0.285635):0.428740):0.253159):0.419020):0.086587):0.217872	((MunicolorB:1.396379	((Pbivittatus:0.879660	CcarchariasA:0.112250):0.248997	(MunicolorA:0.026658	RbivitattumH:0.288310):0.341483):0.319926):0.028600	PmuralisC:0.420231):0.363494):0.263557	CcarchariasB:0.336510):0.151341	PannectensB:0.817448	((RbivitattumA:0.873930	RbivitattumF:0.187444):0.064388	(RbivitattumD:0.000001	RbivitattumE:0.008187):0.079700):0.471926);
((((RbivitattumH:0.521960	(CcarchariasA:0.136123	MunicolorA:0.544441):0.078569):0.556887	(Pbivittatus:0.661614	PmuralisC:0.480432):0.131750):0.224317	(((Pvitticeps:2.584575	(PannectensA:1.018058	RbivitattumC:0.404975):0.445959):0.406008	((Gjaponicus:0.145067	((Gseraphini:0.774211	RbivitattumB:0.042278):0.044317	RbivitattumG:0.464668):0.325660):0.465085	DuV2:0.214209):0.132232):0.033062	(BtBV6:0.446576	(((((BtBV4:0.331620	(BtBV5:0.214803	((BtBV1:0.092832	BtBV2:0.052021):0.198315	BtBV3:0.179327):0.150690):0.254592):0.345503	(SrBV1:0.427911	AbV8:0.547736):0.604471):0.494587	MBC:1.363352):0.994753	(((LeMV:0.122045	LeBV1:0.122479):0.421456	MfBV1:0.387599):0.376993	AbV13:1.252091):1.027030):0.194983	((CaV:2.036199	((((RSNV:0.495766	(BMV:0.285081	(BSMV:0.036773	BNYVV:0.042067):0.273653):0.170042):0.153228	MiLV:0.538828):0.310965	WSMV:0.643241):0.295281	RCRV1:0.991206):0.183659):0.178042	EnaBV1:1.355345):0.121800):0.368155):0.115838):0.255639):0.123454	MunicolorB:1.696045	((CcarchariasB:0.411128	PannectensB:0.664194):0.120372	((RbivitattumE:0.014265	RbivitattumD:0.000001):0.079852	(RbivitattumF:0.108716	RbivitattumA:0.974663):0.192645):0.307044):0.138684);
(BtBV2:0.057751	BtBV1:0.068192	(((((((((CaV:1.990254	((((((BSMV:0.037196	BNYVV:0.045892):0.253177	BMV:0.251389):0.186734	RSNV:0.450054):0.174369	MiLV:0.484235):0.189919	WSMV:0.638711):0.343055	RCRV1:0.995421):0.204961):0.121879	EnaBV1:1.208067):0.098484	(BtBV6:0.437535	(((PmuralisC:0.586034	(MunicolorB:1.419184	(Pbivittatus:0.576819	(RbivitattumH:0.558729	(MunicolorA:0.246485	CcarchariasA:0.286795):0.079538):0.159417):0.246822):0.028767):0.203999	((CcarchariasB:0.231252	PannectensB:0.686692):0.140205	((RbivitattumA:0.707642	RbivitattumF:0.173528):0.146975	(RbivitattumE:0.004321	RbivitattumD:0.000001):0.146006):0.183319):0.170346):0.184656	((((Gjaponicus:0.134254	(Gseraphini:0.455332	(RbivitattumB:0.064647	RbivitattumG:0.362423):0.315115):0.093478):0.345513	Pvitticeps:1.960327):0.000001	(PannectensA:0.810284	RbivitattumC:0.498617):0.536053):0.197141	DuV2:0.276072):0.080941):0.084401):0.343631):0.165135	((MfBV1:0.356646	(LeBV1:0.127730	LeMV:0.113465):0.436311):0.441078	AbV13:1.074208):0.809748):0.885104	MBC:1.349732):0.665135	(SrBV1:0.403432	AbV8:0.537884):0.469889):0.365352	BtBV4:0.366947):0.275233	BtBV5:0.259970):0.116042	BtBV3:0.155206):0.197866);
(((((BtBV4:0.430293	(((BtBV2:0.059084	BtBV1:0.075544):0.206256	BtBV3:0.191400):0.123056	BtBV5:0.239085):0.234399):0.409841	(SrBV1:0.480343	AbV8:0.542184):0.452832):0.382405	MBC:1.579101):0.912882	(((LeBV1:0.145618	LeMV:0.098639):0.442663	MfBV1:0.388544):0.357910	AbV13:1.299780):1.057674):0.250671	(EnaBV1:1.290661	(CaV:1.739690	((WSMV:0.728155	(((BMV:0.293817	(BNYVV:0.052936	BSMV:0.028053):0.254121):0.199993	RSNV:0.517936):0.133742	MiLV:0.479946):0.255995):0.374664	RCRV1:0.985918):0.150291):0.167413):0.103379	(BtBV6:0.481877	(((Gseraphini:0.428788	(Gjaponicus:0.256279	(RbivitattumG:0.708953	RbivitattumB:0.044777):0.239817):0.000001):0.614143	((((((PannectensB:0.699303	CcarchariasB:0.296819):0.208578	((RbivitattumA:0.921261	RbivitattumF:0.241002):0.177637	(RbivitattumD:0.000001	RbivitattumE:0.014481):0.092536):0.337480):0.112854	((MunicolorA:0.650575	CcarchariasA:0.161794):0.119200	RbivitattumH:0.433028):0.708634):0.131189	((Pvitticeps:2.630106	PmuralisC:0.532837):0.187993	Pbivittatus:0.396201):0.132302):0.000001	MunicolorB:1.539930):0.186138	(PannectensA:0.911524	RbivitattumC:0.549482):0.788096):0.087983):0.000001	DuV2:0.396657):0.144951):0.383160);
(MunicolorA:0.134873	((((((((Pvitticeps:2.240104	(PannectensA:0.965889	RbivitattumC:0.188912):0.239104):0.702569	((EnaBV1:1.431171	(CaV:1.837850	((WSMV:0.722506	((((BNYVV:0.044641	BSMV:0.030630):0.221421	BMV:0.292700):0.244252	RSNV:0.442450):0.164110	MiLV:0.532425):0.236740):0.386751	RCRV1:0.983436):0.187088):0.133513):0.109738	((MBC:1.388039	((((BtBV3:0.155100	(BtBV2:0.062079	BtBV1:0.062357):0.180470):0.111630	BtBV5:0.228659):0.176491	BtBV4:0.428695):0.428577	(AbV8:0.539514	SrBV1:0.422769):0.494106):0.571616):0.916004	(((LeMV:0.117139	LeBV1:0.119292):0.366150	MfBV1:0.461758):0.488200	AbV13:1.343405):0.941824):0.196405):0.290680):0.109389	BtBV6:0.457540):0.104599	((((RbivitattumB:0.081147	RbivitattumG:0.602424):0.263349	Gseraphini:0.536477):0.112136	Gjaponicus:0.149190):0.522458	DuV2:0.270430):0.173639):0.172072	(((RbivitattumA:0.855581	RbivitattumF:0.217710):0.060502	(RbivitattumE:0.004205	RbivitattumD:0.000001):0.111134):0.341506	(CcarchariasB:0.254345	PannectensB:0.753971):0.234546):0.260022):0.298205	(Pbivittatus:0.397057	PmuralisC:0.546262):0.087574):0.082456	MunicolorB:1.426912):0.519962	CcarchariasA:0.357652):0.152709	RbivitattumH:0.275514);
((((CaV:1.972737	((WSMV:0.709754	((RSNV:0.492921	((BSMV:0.047027	BNYVV:0.049360):0.257262	BMV:0.312257):0.201090):0.172996	MiLV:0.505704):0.254371):0.321624	RCRV1:1.141103):0.109967):0.220699	((((((BtBV3:0.182780	(BtBV1:0.101889	BtBV2:0.056800):0.182065):0.169918	BtBV5:0.225034):0.237116	BtBV4:0.387394):0.487771	(SrBV1:0.387862	AbV8:0.632269):0.489046):0.421335	MBC:1.368238):0.860223	((MfBV1:0.425674	(LeMV:0.107154	LeBV1:0.136387):0.381478):0.398086	AbV13:1.326886):0.978001):0.192788):0.115469	EnaBV1:1.407125):0.229648	(Pvitticeps:2.237228	(RbivitattumC:0.149107	PannectensA:0.763678):0.227197):0.960547	((((MunicolorB:1.527435	(((MunicolorA:0.142498	(CcarchariasA:0.141203	Pbivittatus:0.609337):0.237199):0.000001	RbivitattumH:0.526297):0.427336	PmuralisC:0.548402):0.053410):0.269820	((CcarchariasB:0.340926	PannectensB:0.830336):0.043558	((((RbivitattumF:0.255692	RbivitattumA:0.616927):0.090571	(RbivitattumE:0.009825	RbivitattumD:0.000001):0.110406):0.235458	((RbivitattumG:0.495477	RbivitattumB:0.072320):0.267913	Gseraphini:0.418244):0.148368):0.000001	Gjaponicus:0.142470):0.203310):0.214654):0.127236	DuV2:0.463053):0.148857	BtBV6:0.490738):0.157436);
(((((((BtBV6:0.540906	(((CcarchariasB:0.575280	((MunicolorB:1.600439	((RbivitattumH:0.558287	CcarchariasA:0.340004):0.128661	MunicolorA:0.022205):0.386412):0.161697	(Pbivittatus:0.510922	PmuralisC:0.331563):0.115102):0.427282):0.076427	(((RbivitattumA:0.849268	RbivitattumF:0.174669):0.093225	(RbivitattumE:0.000001	RbivitattumD:0.000001):0.125229):0.133626	PannectensB:0.840939):0.502005):0.148354	((PannectensA:1.065967	RbivitattumC:0.268616):0.449288	Pvitticeps:2.455369):0.567001):0.068806):0.103183	(DuV2:0.282447	((Gseraphini:0.382087	(RbivitattumB:0.039621	RbivitattumG:0.425503):0.238645):0.166011	Gjaponicus:0.057203):0.702055):0.104406):0.405694	((((BtBV4:0.384650	((BtBV3:0.191596	(BtBV1:0.061768	BtBV2:0.061095):0.239924):0.123421	BtBV5:0.235905):0.220793):0.359027	(AbV8:0.589328	SrBV1:0.424558):0.525913):0.532189	MBC:1.489016):0.934914	EnaBV1:1.116480):0.256239):0.118530	(AbV13:1.266048	(MfBV1:0.386114	(LeMV:0.088778	LeBV1:0.153789):0.449397):0.364022):1.107401):0.187031	CaV:1.810133):0.135041	RCRV1:1.088176):0.442781	WSMV:0.773933	((BMV:0.297271	(BSMV:0.048857	BNYVV:0.036997):0.266342):0.157849	(RSNV:0.454850	MiLV:0.539482):0.128028):0.313568);
((EnaBV1:1.206400	(CaV:1.623926	(MBC:1.284199	((BtBV4:0.443649	((BtBV3:0.190965	(BtBV2:0.049682	BtBV1:0.063702):0.213905):0.118371	BtBV5:0.209776):0.286785):0.348325	(AbV8:0.506440	SrBV1:0.473780):0.497919):0.539771):0.732826):0.182287):0.113161	(((((((BNYVV:0.038848	BSMV:0.036779):0.275228	BMV:0.297802):0.156549	RSNV:0.459711):0.112772	MiLV:0.454414):0.304766	WSMV:0.759329):0.277161	RCRV1:1.072313):0.281727	(((BtBV6:0.451931	(MunicolorB:1.410740	(PmuralisC:0.738727	(((((CcarchariasA:0.324429	RbivitattumH:0.328259):0.046525	MunicolorA:0.309698):0.095118	Pbivittatus:0.512387):0.296787	Pvitticeps:2.438483):0.257469	(((RbivitattumE:0.005014	RbivitattumD:0.000001):0.091781	(RbivitattumA:0.657647	RbivitattumF:0.201049):0.054344):0.438232	(CcarchariasB:0.264845	PannectensB:0.730088):0.237506):0.195895):0.049089):0.006361):0.172816):0.079144	((Gseraphini:0.202774	(Gjaponicus:0.180075	(RbivitattumB:0.054677	RbivitattumG:0.470060):0.243045):0.005494):0.792674	DuV2:0.329741):0.104234):0.115601	(PannectensA:0.689509	RbivitattumC:0.528608):0.756117):0.352154):0.123811	(((LeMV:0.091325	LeBV1:0.143394):0.389079	MfBV1:0.401595):0.382400	AbV13:1.197401):0.988455);
(MBC:1.330270	(((CaV:1.892549	((((((BNYVV:0.045472	BSMV:0.033089):0.251521	BMV:0.289415):0.185307	RSNV:0.512224):0.130321	MiLV:0.547935):0.273822	WSMV:0.646874):0.408461	RCRV1:1.094297):0.110481):0.123823	(EnaBV1:1.251358	((((((RbivitattumF:0.222838	RbivitattumA:0.900647):0.019300	(RbivitattumE:0.005178	RbivitattumD:0.000001):0.126661):0.549072	(CcarchariasB:0.262597	PannectensB:0.868921):0.211542):0.269384	(((Pbivittatus:0.513165	PmuralisC:0.562509):0.156696	(MunicolorB:1.646443	(RbivitattumH:0.489105	(MunicolorA:0.231870	CcarchariasA:0.280800):0.090675):0.524752):0.109361):0.029203	Pvitticeps:2.879628):0.150032):0.189857	(RbivitattumC:1.344417	(DuV2:0.378327	(((RbivitattumB:0.058399	RbivitattumG:0.573441):0.317122	(Gseraphini:0.365131	PannectensA:0.986089):0.000001):0.089300	Gjaponicus:0.170003):0.367425):0.057418):0.016967):0.121250	BtBV6:0.427701):0.418833):0.116139):0.210071	(((LeBV1:0.099155	LeMV:0.108491):0.480773	MfBV1:0.400126):0.363961	AbV13:1.254461):1.043585):0.783116	((((BtBV3:0.167481	(BtBV2:0.056539	BtBV1:0.086985):0.195164):0.163775	BtBV5:0.255383):0.264316	BtBV4:0.360383):0.354115	(SrBV1:0.452467	AbV8:0.529127):0.502287):0.530160);
(((((((Gseraphini:0.401591	(RbivitattumB:0.076396	RbivitattumG:0.472656):0.093362):0.287811	Gjaponicus:0.092973):0.513720	DuV2:0.384336):0.098383	(((Pbivittatus:0.902379	(MunicolorB:1.590026	PmuralisC:0.440493):0.026900):0.110285	(MunicolorA:0.208935	(RbivitattumH:0.545467	CcarchariasA:0.198300):0.257322):0.392666):0.320238	((CcarchariasB:0.243181	PannectensB:0.730312):0.158199	((RbivitattumF:0.183096	RbivitattumA:0.865398):0.185066	(RbivitattumE:0.000001	RbivitattumD:0.000001):0.087292):0.340459):0.177439):0.286388):0.055718	BtBV6:0.466255):0.154967	(RbivitattumC:0.552890	PannectensA:0.937475):0.840765):0.049055	(((((WSMV:0.696514	(((BMV:0.300353	(BSMV:0.041223	BNYVV:0.047536):0.239953):0.215882	RSNV:0.472863):0.130047	MiLV:0.516142):0.283733):0.319467	RCRV1:1.044103):0.209911	CaV:1.793524):0.187145	EnaBV1:1.281241):0.130097	(((MfBV1:0.452983	(LeBV1:0.148503	LeMV:0.104406):0.378420):0.333880	AbV13:1.210166):1.049927	(((BtBV4:0.473812	(((BtBV2:0.060050	BtBV1:0.082214):0.196887	BtBV3:0.200173):0.134797	BtBV5:0.267804):0.270214):0.402201	(SrBV1:0.392163	AbV8:0.590960):0.512571):0.484190	MBC:1.499013):1.000312):0.178978):0.173510	Pvitticeps:2.872109);
(MunicolorB:1.497110	((Pbivittatus:0.808316	((((Gjaponicus:0.198870	((RbivitattumG:0.498936	RbivitattumB:0.060246):0.240610	Gseraphini:0.672453):0.061161):0.479140	DuV2:0.297115):0.140315	(BtBV6:0.456498	((Pvitticeps:1.939597	(RbivitattumC:0.227389	PannectensA:0.988094):0.444442):0.560674	(EnaBV1:1.231240	((((MfBV1:0.435700	(LeBV1:0.111599	LeMV:0.117515):0.465175):0.513638	AbV13:1.327930):0.771468	((((((BtBV1:0.063865	BtBV2:0.072815):0.204145	BtBV3:0.173521):0.136345	BtBV5:0.226048):0.218409	BtBV4:0.413192):0.299920	(AbV8:0.495692	SrBV1:0.465591):0.579995):0.608447	MBC:1.397368):0.903523):0.207996	(CaV:1.874603	(RCRV1:1.003866	(((RSNV:0.434094	((BSMV:0.034863	BNYVV:0.037028):0.260936	BMV:0.275134):0.156554):0.167397	MiLV:0.475990):0.266578	WSMV:0.651159):0.385761):0.251823):0.099110):0.097153):0.228137):0.157725):0.079245):0.226708	(CcarchariasB:0.510458	(((RbivitattumE:0.004869	RbivitattumD:0.000001):0.156143	(RbivitattumA:1.152771	RbivitattumF:0.215756):0.120687):0.319978	PannectensB:0.813957):0.168479):0.235536):0.108176):0.153659	PmuralisC:0.653687):0.000001	((MunicolorA:0.059188	RbivitattumH:0.333948):0.158031	CcarchariasA:0.251239):0.640204);
(Gjaponicus:0.259334	(Gseraphini:0.323698	(RbivitattumG:0.512464	RbivitattumB:0.054631):0.208101):0.151857	(((((((RbivitattumH:0.580723	(Pbivittatus:0.495569	CcarchariasA:0.205777):0.063458):0.026311	MunicolorA:0.140831):0.800112	(((RbivitattumA:0.878787	RbivitattumF:0.316089):0.120281	(RbivitattumE:0.004447	RbivitattumD:0.000001):0.072673):0.390313	(PannectensB:0.717041	CcarchariasB:0.304240):0.218744):0.154767):0.087514	MunicolorB:1.696612):0.000001	PmuralisC:0.827496):0.253187	(DuV2:0.411611	(((PannectensA:0.909337	RbivitattumC:0.181267):0.781774	Pvitticeps:2.076652):0.258001	((((((((BtBV3:0.208098	(BtBV2:0.065999	BtBV1:0.076604):0.215027):0.108956	BtBV5:0.263581):0.256997	BtBV4:0.370699):0.342087	(AbV8:0.522392	SrBV1:0.528469):0.465148):0.557366	MBC:1.429266):0.963051	(AbV13:1.373506	((LeMV:0.072482	LeBV1:0.151649):0.480942	MfBV1:0.431926):0.430385):0.782671):0.237056	(CaV:2.226336	((((((BSMV:0.048801	BNYVV:0.043651):0.279127	BMV:0.304068):0.197744	RSNV:0.532828):0.098688	MiLV:0.546537):0.280367	WSMV:0.610255):0.321778	RCRV1:1.049884):0.122004):0.208129):0.109229	EnaBV1:1.302966):0.180280):0.241424):0.101148):0.028312	BtBV6:0.449992):0.632901);
(((((((((CcarchariasB:0.414853	(PannectensB:0.839678	((RbivitattumF:0.175153	(RbivitattumD:0.000001	RbivitattumE:0.000001):0.160104):0.115941	RbivitattumA:0.613669):0.189867):0.238105):0.247926	((Pbivittatus:0.437836	PmuralisC:0.475427):0.155047	((RbivitattumH:0.375782	(MunicolorA:0.179578	CcarchariasA:0.315755):0.000001):0.541152	MunicolorB:1.306654):0.021134):0.219706):0.145129	(Pvitticeps:2.292736	(PannectensA:0.902359	RbivitattumC:0.193607):0.319994):0.731744):0.019523	(((Gseraphini:0.521812	(RbivitattumB:0.082551	RbivitattumG:0.403915):0.191467):0.335788	Gjaponicus:0.194118):0.567597	DuV2:0.312875):0.156345):0.121763	BtBV6:0.456148):0.300746	EnaBV1:1.280687):0.146357	((((LeBV1:0.145465	LeMV:0.103576):0.442474	MfBV1:0.400258):0.490546	AbV13:1.057394):0.931976	((((((BtBV1:0.069335	BtBV2:0.070950):0.217702	BtBV3:0.170474):0.113468	BtBV5:0.229849):0.220940	BtBV4:0.466051):0.407941	(SrBV1:0.407416	AbV8:0.607570):0.541724):0.422843	MBC:1.389813):0.955734):0.225167):0.214616	CaV:1.923942):0.146437	(((((BSMV:0.047747	BNYVV:0.035459):0.265280	BMV:0.303419):0.200492	RSNV:0.477923):0.168122	MiLV:0.443793):0.254158	WSMV:0.676059):0.365472	RCRV1:0.983037);
((CaV:1.892691	((((((BSMV:0.036139	BNYVV:0.046305):0.241177	BMV:0.285667):0.170707	RSNV:0.480641):0.127602	MiLV:0.496285):0.226488	WSMV:0.693744):0.357144	RCRV1:1.081973):0.142054):0.153860	((EnaBV1:1.118098	(((BtBV4:0.399711	(((BtBV2:0.071465	BtBV1:0.081363):0.175703	BtBV3:0.169884):0.118701	BtBV5:0.265273):0.250536):0.333212	(AbV8:0.579147	SrBV1:0.417759):0.517342):0.410502	MBC:1.572178):0.976976):0.166714	(((LeBV1:0.135472	LeMV:0.116772):0.443391	MfBV1:0.359460):0.424070	AbV13:1.107297):0.954481):0.128216	((((Gjaponicus:0.197257	(Gseraphini:0.430336	(RbivitattumB:0.047767	RbivitattumG:0.532941):0.033233):0.242765):0.502260	DuV2:0.240083):0.132129	(BtBV6:0.544493	((((CcarchariasB:0.242496	PannectensB:0.696640):0.250673	((RbivitattumE:0.004549	RbivitattumD:0.000001):0.143262	(RbivitattumF:0.133568	RbivitattumA:0.893679):0.092068):0.525629):0.198688	(MunicolorB:1.660759	((Pbivittatus:0.421691	PmuralisC:0.507597):0.142662	(RbivitattumH:0.574872	(MunicolorA:0.459945	CcarchariasA:0.149351):0.077772):0.385159):0.126656):0.151951):0.029186	Pvitticeps:3.038948):0.088868):0.124050):0.151799	(RbivitattumC:0.171742	PannectensA:0.826701):1.297950):0.231240);
((Pbivittatus:0.263576	PmuralisC:0.430167):0.205627	((((DuV2:0.262001	(Gjaponicus:0.150487	(Gseraphini:0.709631	(RbivitattumG:0.496082	RbivitattumB:0.061712):0.246889):0.037965):0.674677):0.164086	(Pvitticeps:2.813190	(PannectensA:0.929971	RbivitattumC:0.516456):0.351710):0.322943):0.089314	((((EnaBV1:1.163827	(((SrBV1:0.400923	AbV8:0.578599):0.506160	((BtBV5:0.222350	((BtBV2:0.070351	BtBV1:0.068348):0.219494	BtBV3:0.209512):0.131127):0.279467	BtBV4:0.417071):0.468330):0.540400	MBC:1.469446):0.834271):0.287458	(CaV:2.136409	((((((BNYVV:0.064490	BSMV:0.025459):0.275763	BMV:0.291045):0.230532	RSNV:0.511470):0.194554	MiLV:0.517709):0.275218	WSMV:0.748228):0.422689	RCRV1:1.054524):0.140376):0.216818):0.105932	((MfBV1:0.435842	(LeMV:0.111557	LeBV1:0.138119):0.455400):0.446293	AbV13:1.247656):1.150347):0.347906	BtBV6:0.459416):0.119242):0.189334	(CcarchariasB:0.575598	(((RbivitattumA:0.876407	RbivitattumF:0.146394):0.101144	(RbivitattumE:0.004429	RbivitattumD:0.000001):0.120359):0.355101	PannectensB:0.897743):0.182791):0.214597):0.273346	(MunicolorB:1.701389	(RbivitattumH:0.514255	(CcarchariasA:0.263544	MunicolorA:0.229009):0.057113):0.569519):0.116864);
((((MunicolorB:1.515396	((RbivitattumH:0.672183	((Pbivittatus:0.739601	MunicolorA:0.210840):0.150547	CcarchariasA:0.211726):0.000001):0.690198	PmuralisC:0.538990):0.159307):0.053806	(Pvitticeps:2.005869	(RbivitattumC:0.387958	PannectensA:0.872835):0.451194):0.634003):0.072572	(((((EnaBV1:1.188188	((((((BtBV1:0.082097	BtBV2:0.050809):0.194351	BtBV3:0.181460):0.143270	BtBV5:0.204380):0.230502	BtBV4:0.410268):0.380590	(AbV8:0.574464	SrBV1:0.468614):0.453937):0.466297	MBC:1.580020):0.933472):0.182960	((((LeMV:0.101256	LeBV1:0.139716):0.349352	MfBV1:0.428681):0.389303	AbV13:1.136645):1.082015	(CaV:1.828810	((WSMV:0.678841	((((BSMV:0.038265	BNYVV:0.040044):0.300457	BMV:0.308811):0.156994	RSNV:0.533405):0.183602	MiLV:0.425526):0.336173):0.323038	RCRV1:0.986137):0.186865):0.139471):0.099557):0.426692	DuV2:0.351793):0.117800	(Gjaponicus:0.052027	((RbivitattumG:0.450112	RbivitattumB:0.091280):0.137685	Gseraphini:0.538725):0.218107):0.584656):0.024944	BtBV6:0.553122):0.144169):0.169368	((RbivitattumE:0.009559	RbivitattumD:0.000001):0.100619	(RbivitattumA:0.867267	RbivitattumF:0.210645):0.067793):0.456424	(PannectensB:0.710823	CcarchariasB:0.308075):0.166074);
((EnaBV1:1.078339	CaV:1.699103):0.151810	(((((((BNYVV:0.034543	BSMV:0.036102):0.251212	BMV:0.282572):0.220029	RSNV:0.475270):0.133331	MiLV:0.455511):0.275081	WSMV:0.672486):0.340689	RCRV1:1.065176):0.324945	((AbV13:1.159120	((LeMV:0.143172	LeBV1:0.125600):0.421613	MfBV1:0.454019):0.448933):1.125334	(((RbivitattumC:0.266020	PannectensA:1.212912):0.138949	Pvitticeps:1.988737):0.967932	((((Gseraphini:0.673404	Gjaponicus:0.167526):0.000001	(RbivitattumG:0.515155	RbivitattumB:0.151599):0.373319):0.688013	DuV2:0.248060):0.177182	(BtBV6:0.441875	((MunicolorB:1.743882	(PmuralisC:0.559908	((MunicolorA:0.413928	(Pbivittatus:0.657646	CcarchariasA:0.000001):0.263309):0.143475	RbivitattumH:0.550984):0.430071):0.195632):0.063136	((((RbivitattumE:0.004514	RbivitattumD:0.000001):0.086435	RbivitattumF:0.263826):0.224407	RbivitattumA:0.814547):0.330333	(PannectensB:0.807154	CcarchariasB:0.266428):0.216711):0.177306):0.170804):0.141156):0.267568):0.218008):0.086773):0.132340	((((((BtBV2:0.052955	BtBV1:0.094504):0.208602	BtBV3:0.194029):0.095932	BtBV5:0.236260):0.233576	BtBV4:0.385510):0.398808	(SrBV1:0.438669	AbV8:0.501183):0.522167):0.557879	MBC:1.376478):0.966859);
(((((BMV:0.334511	(BSMV:0.044284	BNYVV:0.048133):0.228930):0.158026	RSNV:0.512085):0.174607	MiLV:0.532701):0.237027	WSMV:0.783326):0.303151	RCRV1:1.008256	((((PannectensA:0.881820	RbivitattumC:0.378686):1.030225	(((((PannectensB:0.767578	CcarchariasB:0.358595):0.237237	((((RbivitattumD:0.000001	RbivitattumE:0.000001):0.091847	(RbivitattumA:1.009363	(RbivitattumF:0.171021	Gseraphini:0.113867):0.116028):0.045634):0.084331	(RbivitattumG:0.715358	RbivitattumB:0.080351):0.275503):0.019297	Gjaponicus:0.066312):0.160743):0.206070	(PmuralisC:0.532854	((RbivitattumH:0.436915	((Pbivittatus:0.670460	CcarchariasA:0.159620):0.092716	MunicolorA:0.103599):0.109627):0.529457	MunicolorB:1.468842):0.029977):0.390654):0.117993	BtBV6:0.441539):0.102525	(Pvitticeps:2.732712	DuV2:0.336237):0.058112):0.205705):0.192139	((EnaBV1:1.223576	(AbV13:1.138621	(MfBV1:0.468140	(LeBV1:0.133517	LeMV:0.116706):0.364213):0.477812):0.844457):0.119162	(MBC:1.347659	((AbV8:0.491909	SrBV1:0.436633):0.417799	(((BtBV3:0.178007	(BtBV1:0.078141	BtBV2:0.061634):0.206730):0.120544	BtBV5:0.230573):0.232704	BtBV4:0.440405):0.388505):0.565464):0.958865):0.115584):0.145144	CaV:1.915229):0.240187);
(WSMV:0.624622	((((EnaBV1:1.188545	((((((BtBV2:0.068676	BtBV1:0.076298):0.193881	BtBV3:0.180192):0.108839	BtBV5:0.250675):0.314496	BtBV4:0.338531):0.368326	(AbV8:0.494239	SrBV1:0.394853):0.566891):0.592856	MBC:1.293735):0.903778):0.218432	((BtBV6:0.447128	(((((RbivitattumA:0.843684	RbivitattumF:0.283035):0.062526	(RbivitattumE:0.000001	RbivitattumD:0.000001):0.091621):0.487437	(CcarchariasB:0.270174	PannectensB:0.707851):0.099006):0.258680	((Pbivittatus:0.472098	PmuralisC:0.593932):0.108525	((RbivitattumH:0.840733	(CcarchariasA:0.145975	MunicolorA:0.348636):0.459263):0.380638	MunicolorB:1.502523):0.029588):0.183531):0.267119	(((((Pvitticeps:2.350294	RbivitattumC:0.259704):0.380589	PannectensA:0.701235):0.227406	((RbivitattumG:0.758148	RbivitattumB:0.062104):0.021102	Gseraphini:0.435801):0.187467):0.102274	Gjaponicus:0.111059):0.239065	DuV2:0.333812):0.139212):0.098276):0.332727	(AbV13:1.112078	(MfBV1:0.410931	(LeBV1:0.154039	LeMV:0.102619):0.421784):0.424572):1.133243):0.065754):0.152729	CaV:1.869795):0.131854	RCRV1:1.098832):0.344420	((((BNYVV:0.044346	BSMV:0.035949):0.241465	BMV:0.273085):0.202735	RSNV:0.464036):0.176520	MiLV:0.508262):0.324854);
((((DuV2:0.461222	(((((CcarchariasB:0.331419	PannectensB:0.910918):0.184430	((RbivitattumD:0.000001	RbivitattumE:0.000001):0.105580	(RbivitattumA:1.086918	RbivitattumF:0.096894):0.144659):0.450386):0.317660	(MunicolorB:1.635829	(((Pbivittatus:0.543976	MunicolorA:0.000001):0.085094	(RbivitattumH:0.428021	CcarchariasA:0.338403):0.126348):0.554724	PmuralisC:0.541154):0.000001):0.467978):0.166126	BtBV6:0.553351):0.036822	((Gjaponicus:0.151541	(Gseraphini:0.361984	(RbivitattumG:0.334583	RbivitattumB:0.097955):0.241210):0.270177):0.112342	(Pvitticeps:2.226745	(RbivitattumC:0.322548	PannectensA:0.962885):0.511169):0.227168):0.451074):0.092559):0.318900	(((LeMV:0.095442	LeBV1:0.138039):0.323500	MfBV1:0.439895):0.400315	AbV13:1.264796):1.108992):0.100073	(((SrBV1:0.484140	AbV8:0.514893):0.486799	(((BtBV3:0.174459	(BtBV2:0.066323	BtBV1:0.082380):0.207286):0.128493	BtBV5:0.262310):0.223482	BtBV4:0.443000):0.337582):0.584906	MBC:1.424313):1.005533):0.085353	(CaV:2.010083	((WSMV:0.760324	((RSNV:0.459507	((BNYVV:0.044778	BSMV:0.037696):0.268727	BMV:0.286996):0.230713):0.163959	MiLV:0.465124):0.298887):0.337479	RCRV1:1.098306):0.215751):0.148521	EnaBV1:1.262527);
(((RbivitattumH:0.429109	(CcarchariasA:0.156664	MunicolorA:0.106952):0.049041):0.516052	MunicolorB:1.615909):0.013962	((RbivitattumC:0.515899	PannectensA:0.653216):0.657719	(((BtBV6:0.447525	((EnaBV1:1.325508	(((((((BtBV2:0.077429	BtBV1:0.086218):0.248225	BtBV3:0.172681):0.119944	BtBV5:0.243173):0.219691	BtBV4:0.425239):0.425761	(AbV8:0.483431	SrBV1:0.452985):0.492124):0.557731	MBC:1.653082):0.780877	(AbV13:1.191269	((LeBV1:0.131474	LeMV:0.122041):0.382360	MfBV1:0.448092):0.371817):0.894525):0.162325):0.142677	(CaV:1.790672	((((RSNV:0.461304	((BNYVV:0.049806	BSMV:0.030850):0.250007	BMV:0.292787):0.212151):0.129866	MiLV:0.522940):0.279918	WSMV:0.660573):0.340190	RCRV1:1.093486):0.152114):0.230519):0.415949):0.130323	((((RbivitattumG:0.628010	RbivitattumB:0.038297):0.145976	Gseraphini:0.495683):0.261123	Gjaponicus:0.142377):0.348462	DuV2:0.329828):0.125081):0.079020	((PannectensB:0.856181	((RbivitattumE:0.013322	RbivitattumD:0.000001):0.084241	(RbivitattumA:0.990853	RbivitattumF:0.229383):0.042591):0.375715):0.169805	CcarchariasB:0.408676):0.198389):0.069755):0.313306	(Pvitticeps:2.584779	(Pbivittatus:0.493836	PmuralisC:0.418100):0.081885):0.074547);
(AbV8:0.586135	(((((CaV:1.946707	((((RSNV:0.458891	((BSMV:0.046247	BNYVV:0.041211):0.268244	BMV:0.248701):0.224754):0.126347	MiLV:0.445745):0.320215	WSMV:0.647079):0.324526	RCRV1:1.076778):0.142740):0.211138	(EnaBV1:1.208840	(((BtBV6:0.446054	(((CcarchariasA:0.304321	(RbivitattumH:0.408678	(Pbivittatus:0.592890	MunicolorA:0.048460):0.041869):0.042178):0.474604	PmuralisC:0.594033):0.231018	(MunicolorB:1.458180	(CcarchariasB:0.396866	(PannectensB:0.712521	((RbivitattumF:0.304355	RbivitattumA:0.562126):0.083179	(RbivitattumE:0.013021	RbivitattumD:0.000001):0.090934):0.295034):0.080276):0.205271):0.103915):0.233012):0.091343	(DuV2:0.275819	(((Gseraphini:0.417363	RbivitattumB:0.046894):0.007217	RbivitattumG:0.478200):0.242473	Gjaponicus:0.138322):0.712018):0.159034):0.182340	(Pvitticeps:2.108572	(PannectensA:0.880175	RbivitattumC:0.351931):0.366990):0.423577):0.242107):0.109180):0.125053	(((LeMV:0.115919	LeBV1:0.125172):0.432635	MfBV1:0.396135):0.427972	AbV13:1.196284):0.937153):0.934089	MBC:1.269557):0.591603	((((BtBV1:0.069500	BtBV2:0.064123):0.212722	BtBV3:0.216794):0.095531	BtBV5:0.257740):0.198255	BtBV4:0.451510):0.390774):0.617252	SrBV1:0.454523);
(((CaV:1.922607	(((MiLV:0.562552	(((BSMV:0.039437	BNYVV:0.050087):0.278395	BMV:0.323114):0.212975	RSNV:0.506458):0.140633):0.281065	WSMV:0.708828):0.375343	RCRV1:1.208866):0.104061):0.183694	(AbV13:1.243882	(MfBV1:0.377443	(LeBV1:0.113971	LeMV:0.092275):0.457461):0.268586):1.225787):0.082014	((Pvitticeps:1.978599	(RbivitattumC:0.469178	PannectensA:0.942505):0.163218):0.668590	(((DuV2:0.281609	(Gjaponicus:0.095293	((RbivitattumB:0.067718	RbivitattumG:0.377881):0.368152	Gseraphini:0.292411):0.054731):0.539833):0.146931	(((PannectensB:0.731301	(((RbivitattumE:0.004305	RbivitattumD:0.000001):0.132785	RbivitattumF:0.323478):0.007157	RbivitattumA:0.911624):0.452133):0.239441	CcarchariasB:0.479815):0.129558	((PmuralisC:0.704413	MunicolorB:1.625355):0.000001	(((MunicolorA:0.112012	Pbivittatus:0.367758):0.389334	CcarchariasA:0.091480):0.277466	RbivitattumH:0.729197):0.443880):0.182160):0.293348):0.086138	BtBV6:0.483957):0.163746):0.251033	(EnaBV1:1.037540	((((BtBV5:0.231687	(BtBV3:0.224029	(BtBV1:0.083828	BtBV2:0.073255):0.212490):0.100031):0.263474	BtBV4:0.372306):0.438041	(SrBV1:0.369573	AbV8:0.624934):0.399078):0.523078	MBC:1.219746):1.016099):0.244640);
(((BtBV6:0.512614	(((Pvitticeps:1.699873	(PannectensA:0.864640	RbivitattumC:0.559132):0.233029):0.238784	(Gseraphini:0.424443	(Gjaponicus:0.213339	(RbivitattumB:0.021484	RbivitattumG:0.427185):0.377375):0.000001):0.248051):0.291042	(((((((((BtBV1:0.078695	BtBV2:0.053905):0.200330	BtBV3:0.166338):0.122453	BtBV5:0.222680):0.251043	BtBV4:0.400480):0.430828	(AbV8:0.489950	SrBV1:0.500438):0.485962):0.471036	MBC:1.353128):0.798922	(((LeBV1:0.109471	LeMV:0.133104):0.395497	MfBV1:0.425153):0.431046	AbV13:1.106367):0.725538):0.279761	((((MiLV:0.541767	(RSNV:0.512973	(BMV:0.256044	(BSMV:0.046612	BNYVV:0.047861):0.302271):0.211665):0.144477):0.241730	WSMV:0.733295):0.336576	RCRV1:1.059982):0.265586	(CaV:1.976455	EnaBV1:1.128571):0.169889):0.098007):0.341762	DuV2:0.348392):0.065678):0.037561):0.316500	((PannectensB:0.697361	CcarchariasB:0.346465):0.194691	((RbivitattumF:0.122211	RbivitattumA:0.554150):0.143194	(RbivitattumD:0.000001	RbivitattumE:0.000001):0.105621):0.359763):0.245043):0.125873	(((MunicolorA:0.320020	CcarchariasA:0.237062):0.000001	RbivitattumH:0.485925):0.471020	(PmuralisC:0.471726	Pbivittatus:0.776627):0.156111):0.066035	MunicolorB:1.412329);
(((CaV:1.971639	(((MiLV:0.465861	(((BSMV:0.041022	BNYVV:0.046752):0.233464	BMV:0.351121):0.182134	RSNV:0.482305):0.140201):0.272880	WSMV:0.698066):0.344742	RCRV1:0.976068):0.106181):0.162098	(EnaBV1:1.392480	((((((Pbivittatus:0.368165	PmuralisC:0.486489):0.172322	((RbivitattumH:0.450519	(CcarchariasA:0.256784	MunicolorA:0.104098):0.089181):0.464555	MunicolorB:1.630459):0.000001):0.278281	((((RbivitattumE:0.000001	RbivitattumD:0.000001):0.107310	RbivitattumF:0.251963):0.191731	RbivitattumA:0.931802):0.369672	(CcarchariasB:0.315617	PannectensB:0.667888):0.194692):0.204550):0.240879	BtBV6:0.415316):0.093769	(((Gseraphini:0.840074	Gjaponicus:0.000001):0.062337	(RbivitattumG:0.402309	RbivitattumB:0.118594):0.500643):0.573400	DuV2:0.283408):0.207103):0.203140	(Pvitticeps:1.826572	(PannectensA:1.038405	RbivitattumC:0.399356):0.366218):0.705136):0.145098):0.153532):0.183378	((MfBV1:0.387948	(LeMV:0.104531	LeBV1:0.133479):0.476214):0.386600	AbV13:1.087405):0.925113	((((((BtBV1:0.081199	BtBV2:0.063020):0.189991	BtBV3:0.196961):0.147462	BtBV5:0.246285):0.204747	BtBV4:0.418376):0.401655	(SrBV1:0.469604	AbV8:0.564357):0.539021):0.476246	MBC:1.364045):0.701393);
((((PannectensB:0.883488	((RbivitattumD:0.000001	RbivitattumE:0.003719):0.098598	(RbivitattumA:0.782929	RbivitattumF:0.169474):0.091133):0.319275):0.199556	CcarchariasB:0.389858):0.265430	(MunicolorB:1.298975	((((Pbivittatus:0.801077	MunicolorA:0.244496):0.095128	CcarchariasA:0.434067):0.026698	RbivitattumH:0.446926):0.541660	PmuralisC:0.611923):0.024762):0.260703):0.209553	(BtBV6:0.460416	(((MfBV1:0.366289	(LeBV1:0.079482	LeMV:0.141497):0.498963):0.488689	AbV13:1.173327):1.253528	(((((((BtBV3:0.160702	(BtBV1:0.092732	BtBV2:0.051708):0.214890):0.132367	BtBV5:0.223507):0.243497	BtBV4:0.484475):0.376350	(SrBV1:0.466740	AbV8:0.550700):0.512564):0.509555	MBC:1.579013):1.019795	EnaBV1:1.133280):0.204945	(CaV:2.046193	((((((BSMV:0.053715	BNYVV:0.036725):0.219721	BMV:0.302440):0.227300	RSNV:0.489424):0.128236	MiLV:0.474281):0.254527	WSMV:0.655772):0.402462	RCRV1:0.973188):0.160373):0.185739):0.128643):0.344104):0.103747	(DuV2:0.382055	((Pvitticeps:2.211725	(Gjaponicus:0.182075	((RbivitattumG:0.688953	RbivitattumB:0.097931):0.306193	Gseraphini:0.511805):0.129348):0.289444):0.009191	(RbivitattumC:0.427945	PannectensA:0.992218):0.846462):0.192276):0.076159);
((RCRV1:1.096572	(((((BSMV:0.041464	BNYVV:0.042426):0.300020	BMV:0.282283):0.173585	RSNV:0.457217):0.204567	MiLV:0.486464):0.247398	WSMV:0.764171):0.353239):0.151389	((((MfBV1:0.410522	(LeMV:0.101797	LeBV1:0.136590):0.474274):0.420475	AbV13:1.169232):1.044482	(((AbV8:0.536036	SrBV1:0.460868):0.498385	((((BtBV1:0.070007	BtBV2:0.069029):0.234248	BtBV3:0.182856):0.140372	BtBV5:0.260963):0.196128	BtBV4:0.466117):0.436978):0.526128	MBC:1.320979):1.076623):0.174405	((((BtBV6:0.433287	(((((RbivitattumD:0.000001	RbivitattumE:0.000001):0.106940	RbivitattumF:0.224569):0.252561	RbivitattumA:0.858918):0.174783	(CcarchariasB:0.334594	PannectensB:0.885969):0.135620):0.359015	(((MunicolorA:0.584555	(CcarchariasA:0.386450	(Pbivittatus:0.365767	RbivitattumH:0.271541):0.255777):0.141560):0.357285	MunicolorB:1.363774):0.040229	PmuralisC:0.656785):0.335969):0.149707):0.144254	((Gjaponicus:0.205886	((RbivitattumB:0.062233	RbivitattumG:0.422086):0.378845	Gseraphini:0.355678):0.039553):0.586415	DuV2:0.272795):0.157660):0.225286	(Pvitticeps:2.529869	(PannectensA:0.906230	RbivitattumC:0.139361):0.388212):0.583969):0.198606	EnaBV1:1.530913):0.127795):0.164272	CaV:2.074520);
(((((((((BtBV6:0.547189	((MunicolorB:1.345438	(PmuralisC:0.575596	((RbivitattumH:0.716990	CcarchariasA:0.262836):0.099090	MunicolorA:0.194000):0.273009):0.120045):0.165038	((CcarchariasB:0.314069	PannectensB:0.670318):0.149589	(((RbivitattumD:0.000001	RbivitattumE:0.014185):0.054950	(RbivitattumF:0.290268	RbivitattumA:0.960545):0.136352):0.513792	Pbivittatus:0.427606):0.057707):0.187481):0.224224):0.098874	(((Gseraphini:0.524206	(RbivitattumG:0.507231	RbivitattumB:0.120636):0.000001):0.283086	Gjaponicus:0.112588):0.909652	DuV2:0.193492):0.178492):0.172916	(Pvitticeps:2.711379	(PannectensA:0.888397	RbivitattumC:0.390252):0.550340):0.322000):0.286857	EnaBV1:1.167231):0.092288	(CaV:1.914059	((((RSNV:0.546851	(BMV:0.305124	(BSMV:0.038845	BNYVV:0.054339):0.250910):0.133267):0.144024	MiLV:0.504276):0.218893	WSMV:0.675380):0.370054	RCRV1:1.028969):0.177819):0.181118):0.244781	(((LeBV1:0.116320	LeMV:0.112437):0.396727	MfBV1:0.409143):0.366037	AbV13:1.183326):0.884634):0.711295	MBC:1.301057):0.571140	((((BtBV1:0.079951	BtBV2:0.052278):0.225174	BtBV3:0.152314):0.149085	BtBV5:0.243515):0.260154	BtBV4:0.387186):0.356731):0.502355	SrBV1:0.404012	AbV8:0.508665);
(((DuV2:0.351694	((((RbivitattumB:0.077958	RbivitattumG:0.962898):0.223331	Gseraphini:0.319417):0.052741	PannectensA:1.112919):0.092099	Gjaponicus:0.123025):0.350280):0.098812	(((((MBC:1.449294	((AbV8:0.570362	SrBV1:0.425487):0.590535	((BtBV5:0.212379	((BtBV2:0.072289	BtBV1:0.076715):0.206449	BtBV3:0.207883):0.104343):0.271347	BtBV4:0.395641):0.347618):0.503177):0.910459	EnaBV1:1.107916):0.247911	((MfBV1:0.358938	(LeBV1:0.130289	LeMV:0.088011):0.500196):0.420758	AbV13:1.116163):1.019208):0.076992	(CaV:1.787589	(RCRV1:0.950712	((((BMV:0.316200	(BSMV:0.050204	BNYVV:0.040009):0.319933):0.223379	RSNV:0.477242):0.155818	MiLV:0.496320):0.262070	WSMV:0.704082):0.320314):0.179686):0.188168):0.158856	(RbivitattumC:0.863762	Pvitticeps:1.563905):0.655970):0.190467):0.099371	BtBV6:0.468052	(((((RbivitattumE:0.000001	RbivitattumD:0.000001):0.112019	(RbivitattumA:0.943764	RbivitattumF:0.205312):0.112461):0.349581	(PannectensB:0.958433	CcarchariasB:0.376977):0.112029):0.195918	((MunicolorA:0.044206	(RbivitattumH:0.577639	(CcarchariasA:0.207481	Pbivittatus:0.753135):0.000001):0.130945):0.325152	PmuralisC:0.653749):0.224253):0.065242	MunicolorB:1.487758):0.210447);
(((((((((Pvitticeps:2.577880	(RbivitattumC:0.247279	PannectensA:0.721819):0.222393):0.832232	(((((((BtBV5:0.250127	((BtBV1:0.083836	BtBV2:0.065528):0.234620	BtBV3:0.171267):0.128581):0.264795	BtBV4:0.405952):0.403512	(SrBV1:0.467491	AbV8:0.601050):0.601392):0.481983	MBC:1.609514):0.876162	((MfBV1:0.396473	(LeBV1:0.148048	LeMV:0.111928):0.494044):0.458038	AbV13:1.172759):0.985787):0.220660	EnaBV1:1.150059):0.159016	(CaV:1.842450	(((((BMV:0.322989	(BNYVV:0.057843	BSMV:0.033910):0.265205):0.239606	RSNV:0.471684):0.139425	MiLV:0.554084):0.320734	WSMV:0.702886):0.357800	RCRV1:1.026304):0.295719):0.128821):0.323728):0.116607	DuV2:0.384145):0.121553	BtBV6:0.470019):0.145570	((MunicolorB:1.376446	(RbivitattumH:0.567782	((Pbivittatus:0.894263	CcarchariasA:0.162505):0.244102	MunicolorA:0.170376):0.069157):0.671148):0.094772	PmuralisC:0.659981):0.278216):0.234374	(CcarchariasB:0.383088	(((RbivitattumD:0.000001	RbivitattumE:0.000001):0.083052	(PannectensB:1.090542	RbivitattumF:0.158479):0.148388):0.242785	RbivitattumA:0.748907):0.259300):0.007669):0.192851	Gjaponicus:0.140517):0.217784	Gseraphini:0.413142):0.366617	RbivitattumB:0.052509	RbivitattumG:0.363002);
((MunicolorB:1.505451	RbivitattumH:1.030266):0.103068	((MunicolorA:0.197266	(Pbivittatus:1.096396	CcarchariasA:0.218265):0.112935):0.331053	PmuralisC:0.460286):0.253968	((((RbivitattumF:0.293386	(RbivitattumE:0.000001	RbivitattumD:0.000001):0.114886):0.043275	RbivitattumA:0.778041):0.294510	(PannectensB:0.697237	CcarchariasB:0.400705):0.112342):0.194118	((((PannectensA:1.000585	RbivitattumC:0.289047):0.870209	(Pvitticeps:3.156789	(((CaV:1.772634	((((RSNV:0.517717	((BNYVV:0.054313	BSMV:0.035253):0.267015	BMV:0.301611):0.188613):0.120730	MiLV:0.510757):0.308237	WSMV:0.630067):0.358843	RCRV1:0.967921):0.204630):0.153647	((((BtBV4:0.368028	((BtBV3:0.166431	(BtBV1:0.076216	BtBV2:0.061573):0.182564):0.132153	BtBV5:0.226984):0.318686):0.469300	(SrBV1:0.361748	AbV8:0.601343):0.367314):0.413551	MBC:1.468867):0.944896	(((LeMV:0.112688	LeBV1:0.124395):0.433483	MfBV1:0.397012):0.394696	AbV13:1.485951):1.037750):0.327119):0.185344	EnaBV1:1.422616):0.268134):0.029426):0.129493	BtBV6:0.550371):0.059981	((Gjaponicus:0.149830	(Gseraphini:0.409404	(RbivitattumB:0.052404	RbivitattumG:0.502234):0.110478):0.146468):0.715403	DuV2:0.277522):0.212684):0.195703):0.241577);
((((((EnaBV1:1.377914	(((((LeMV:0.104442	LeBV1:0.150975):0.451971	MfBV1:0.424967):0.267871	AbV13:1.188835):1.034321	(((((BtBV3:0.183247	(BtBV2:0.058108	BtBV1:0.067688):0.198747):0.134785	BtBV5:0.240156):0.287972	BtBV4:0.439875):0.496475	(SrBV1:0.496507	AbV8:0.618001):0.451737):0.554496	MBC:1.500268):0.746558):0.287739	(((((Gjaponicus:0.108785	(Gseraphini:0.480850	(RbivitattumG:0.394138	RbivitattumB:0.046217):0.235469):0.182891):0.566790	DuV2:0.264557):0.182507	(MunicolorB:1.336648	((((CcarchariasB:0.312953	PannectensB:0.745464):0.188467	(((RbivitattumE:0.023988	RbivitattumD:0.000001):0.102323	RbivitattumF:0.341233):0.166121	RbivitattumA:0.976871):0.369686):0.160502	((MunicolorA:0.472452	CcarchariasA:0.300050):0.078780	RbivitattumH:0.496044):0.527594):0.120565	(PmuralisC:0.434936	Pbivittatus:0.646137):0.406910):0.008685):0.204662):0.053021	BtBV6:0.490261):0.228993	(Pvitticeps:2.279060	(RbivitattumC:0.332272	PannectensA:0.868030):0.385047):0.564565):0.182576):0.155826):0.132529	CaV:1.957960):0.181637	RCRV1:1.153109):0.369019	WSMV:0.668284):0.349208	MiLV:0.498774):0.116035	(BMV:0.302426	(BSMV:0.034757	BNYVV:0.046482):0.228761):0.213414	RSNV:0.517537);
(CcarchariasA:0.292127	(RbivitattumH:0.356562	MunicolorA:0.176773):0.220766	(((MunicolorB:1.836321	(((BtBV6:0.455441	((EnaBV1:1.318373	(CaV:1.622628	(((((BMV:0.276265	(BSMV:0.051471	BNYVV:0.031869):0.263771):0.224391	RSNV:0.478883):0.120905	MiLV:0.559216):0.304481	WSMV:0.691935):0.296613	RCRV1:1.132774):0.164317):0.204654):0.091183	((MBC:1.347184	((AbV8:0.524671	SrBV1:0.473308):0.450658	(BtBV4:0.430657	(((BtBV1:0.079868	BtBV2:0.054907):0.225925	BtBV3:0.153403):0.127994	BtBV5:0.247005):0.195743):0.370103):0.432427):0.820986	(((LeMV:0.102538	LeBV1:0.131684):0.484175	MfBV1:0.369762):0.401013	AbV13:1.247844):1.192169):0.209448):0.328993):0.105622	(((Gjaponicus:0.153690	(Gseraphini:0.600471	(RbivitattumB:0.099720	RbivitattumG:0.483406):0.261863):0.069770):0.260935	(Pvitticeps:2.069722	(PannectensA:0.669493	RbivitattumC:0.435662):0.362100):0.266585):0.077727	DuV2:0.382592):0.069447):0.215326	((CcarchariasB:0.223761	PannectensB:0.678488):0.156939	((RbivitattumD:0.000001	RbivitattumE:0.004654):0.068918	(RbivitattumA:0.903401	RbivitattumF:0.452781):0.029137):0.395292):0.237464):0.223597):0.083446	PmuralisC:0.580548):0.214357	Pbivittatus:0.320705):0.442763);
(((BMV:0.286076	(BSMV:0.053082	BNYVV:0.029863):0.292152):0.204259	RSNV:0.480639):0.180052	MiLV:0.497553	((((EnaBV1:1.283076	((((Pvitticeps:2.713319	(((RbivitattumB:0.037829	RbivitattumG:0.461358):0.275024	Gseraphini:0.479220):0.142231	Gjaponicus:0.120245):0.396578):0.190574	DuV2:0.319248):0.210368	(BtBV6:0.491508	((MunicolorB:1.615666	((RbivitattumH:1.027427	((Pbivittatus:0.711147	MunicolorA:0.202206):0.140225	CcarchariasA:0.082923):0.062027):0.505920	PmuralisC:0.517092):0.094973):0.199384	(((RbivitattumF:0.220379	(RbivitattumE:0.000001	RbivitattumD:0.000001):0.127871):0.085200	RbivitattumA:1.197427):0.446297	(CcarchariasB:0.275024	PannectensB:0.751541):0.164589):0.217804):0.163808):0.123812):0.141751	(RbivitattumC:0.288116	PannectensA:0.673322):1.043296):0.298249):0.128931	(((((((BtBV2:0.054407	BtBV1:0.074618):0.218546	BtBV3:0.188357):0.119689	BtBV5:0.240946):0.218010	BtBV4:0.416690):0.375436	(AbV8:0.523513	SrBV1:0.439359):0.569542):0.501351	MBC:1.325399):0.853572	((MfBV1:0.415425	(LeMV:0.092413	LeBV1:0.123496):0.446949):0.367024	AbV13:1.330961):0.868672):0.257361):0.276821	(CaV:2.002647	RCRV1:0.813268):0.267228):0.425360	WSMV:0.688420):0.246154);
((((CaV:1.948814	((((RSNV:0.484508	(BMV:0.308590	(BNYVV:0.032163	BSMV:0.040547):0.262277):0.206105):0.180429	MiLV:0.513155):0.295144	WSMV:0.697105):0.380775	RCRV1:1.100579):0.164869):0.205777	((BtBV6:0.497357	((((CcarchariasA:0.175426	MunicolorA:0.364457):0.314060	RbivitattumH:0.693907):0.557182	((Pbivittatus:0.571820	PmuralisC:0.572976):0.221557	MunicolorB:1.803267):0.000001):0.237911	((PannectensB:0.970052	CcarchariasB:0.357922):0.116163	((RbivitattumE:0.004952	RbivitattumD:0.000001):0.077018	(RbivitattumF:0.241045	RbivitattumA:0.817374):0.036362):0.463784):0.280021):0.214379):0.096383	(DuV2:0.364684	((Pvitticeps:2.008061	(PannectensA:0.666012	RbivitattumC:0.515729):0.362298):0.175165	(Gjaponicus:0.072681	(Gseraphini:0.579225	(RbivitattumG:0.388850	RbivitattumB:0.114255):0.288934):0.151800):0.409198):0.325757):0.164309):0.322443):0.123641	(((LeMV:0.109851	LeBV1:0.151275):0.483021	MfBV1:0.395993):0.478514	AbV13:1.301758):0.968342):0.168601	((((((BtBV2:0.070379	BtBV1:0.078685):0.230690	BtBV3:0.178244):0.151968	BtBV5:0.253926):0.271868	BtBV4:0.432606):0.424417	(SrBV1:0.429208	AbV8:0.570952):0.492048):0.574285	MBC:1.486281):0.919621	EnaBV1:1.137856);
((((((PannectensA:0.850741	(Pvitticeps:2.147185	RbivitattumC:0.575916):0.416374):0.427408	(PmuralisC:0.615202	(MunicolorB:1.585755	((CcarchariasA:0.256563	RbivitattumH:0.662792):0.145037	(Pbivittatus:0.552107	MunicolorA:0.154975):0.094981):0.253006):0.118485):0.247638):0.105332	(((RbivitattumE:0.008749	RbivitattumD:0.000001):0.125997	(RbivitattumF:0.162145	RbivitattumA:0.993079):0.159185):0.492723	(CcarchariasB:0.278112	PannectensB:0.691133):0.118938):0.330799):0.124841	(BtBV6:0.492814	(((RbivitattumB:0.082484	RbivitattumG:0.563568):0.176615	Gseraphini:0.385223):0.139726	Gjaponicus:0.132297):0.450158):0.038264):0.129680	DuV2:0.396305):0.411004	(EnaBV1:1.170177	((((AbV8:0.565770	SrBV1:0.422126):0.566618	((((BtBV1:0.080553	BtBV2:0.063072):0.181980	BtBV3:0.173512):0.109310	BtBV5:0.256826):0.270836	BtBV4:0.401868):0.400429):0.626973	MBC:1.298134):0.757412	(AbV13:1.205784	((LeMV:0.126581	LeBV1:0.120236):0.451569	MfBV1:0.397308):0.451662):0.781215):0.247991):0.114168	(((((((BSMV:0.042109	BNYVV:0.044202):0.250726	BMV:0.323612):0.178521	RSNV:0.466511):0.186424	MiLV:0.455850):0.302889	WSMV:0.734015):0.370167	RCRV1:1.034466):0.096519	CaV:1.902308):0.232231);
((((((((Pbivittatus:0.463743	MunicolorA:0.301211):0.154076	(CcarchariasA:0.282827	RbivitattumH:0.492266):0.102890):0.644007	(MunicolorB:1.362996	PmuralisC:0.540463):0.010763):0.277121	(CcarchariasB:0.442486	(((RbivitattumF:0.148930	RbivitattumA:1.015622):0.069695	PannectensB:0.871181):0.060164	(RbivitattumD:0.000001	RbivitattumE:0.000001):0.045414):0.452274):0.128510):0.232429	BtBV6:0.511112):0.115986	(((Pvitticeps:2.610935	(PannectensA:0.703467	RbivitattumC:0.577263):0.422378):0.000001	(((RbivitattumB:0.062415	RbivitattumG:0.592166):0.303625	Gseraphini:0.447889):0.085028	Gjaponicus:0.182655):0.300072):0.290497	DuV2:0.349277):0.102914):0.344301	EnaBV1:1.237029):0.161111	(AbV13:1.151743	(MfBV1:0.358905	(LeBV1:0.133844	LeMV:0.099865):0.482173):0.400585):1.056998	((((MiLV:0.577731	(RSNV:0.498046	((BNYVV:0.047282	BSMV:0.043955):0.264955	BMV:0.302482):0.159689):0.145618):0.278662	WSMV:0.657209):0.400781	RCRV1:1.013989):0.181771	((((((BtBV3:0.197156	(BtBV2:0.057172	BtBV1:0.092684):0.229085):0.138060	BtBV5:0.276496):0.233177	BtBV4:0.455611):0.322785	(SrBV1:0.480088	AbV8:0.585929):0.583567):0.638773	MBC:1.209364):0.806938	CaV:1.720859):0.207681):0.127149);
(((AbV13:1.103247	((LeMV:0.129539	LeBV1:0.119239):0.441656	MfBV1:0.391470):0.546524):1.178869	((((((Gseraphini:0.476510	(RbivitattumB:0.045278	RbivitattumG:0.599184):0.371385):0.070881	Gjaponicus:0.137963):0.165026	(Pvitticeps:2.237828	(PannectensA:0.722902	RbivitattumC:0.667230):0.324858):0.303032):0.241340	DuV2:0.384009):0.122545	((MunicolorB:1.963734	(PmuralisC:0.544165	Pbivittatus:0.840720):0.078716):0.083697	(((RbivitattumH:0.535432	CcarchariasA:0.303240):0.177841	MunicolorA:0.224708):0.417573	(CcarchariasB:0.541254	(PannectensB:0.955483	((RbivitattumF:0.253576	RbivitattumA:0.837741):0.131777	(RbivitattumE:0.009619	RbivitattumD:0.000001):0.106808):0.357365):0.198074):0.194287):0.124925):0.227311):0.134008	BtBV6:0.428178):0.297196):0.077148	((RCRV1:1.068084	CaV:1.992276):0.122473	((((BMV:0.257658	(BNYVV:0.062174	BSMV:0.054393):0.264429):0.245968	RSNV:0.521262):0.154829	MiLV:0.573536):0.323581	WSMV:0.712767):0.478641):0.232839	(EnaBV1:1.195558	(MBC:1.272922	(((((BtBV1:0.075923	BtBV2:0.073325):0.206304	BtBV3:0.189839):0.144168	BtBV5:0.208807):0.224793	BtBV4:0.465438):0.475259	(AbV8:0.586357	SrBV1:0.434888):0.594729):0.424510):0.925882):0.221124);
(((((RSNV:0.422730	(BMV:0.293548	(BNYVV:0.046058	BSMV:0.034513):0.286986):0.155544):0.141408	MiLV:0.552906):0.272066	WSMV:0.730176):0.304209	RCRV1:1.000216):0.196435	((EnaBV1:1.208090	((((LeMV:0.116167	LeBV1:0.135897):0.431132	MfBV1:0.387822):0.439622	AbV13:1.065163):0.866037	(((AbV8:0.558910	SrBV1:0.520433):0.396509	(((BtBV3:0.191233	(BtBV1:0.071794	BtBV2:0.050039):0.210956):0.106361	BtBV5:0.316153):0.268168	BtBV4:0.449506):0.406266):0.503873	MBC:1.431276):0.912381):0.206994):0.129608	(((((Pvitticeps:2.775702	(((RbivitattumA:0.868179	RbivitattumF:0.193214):0.092875	(RbivitattumE:0.004917	RbivitattumD:0.000001):0.089754):0.521967	(PannectensB:0.847309	CcarchariasB:0.329020):0.250491):0.054560):0.188353	((MunicolorB:1.676509	(RbivitattumH:0.408548	(MunicolorA:0.395545	(Pbivittatus:1.024827	CcarchariasA:0.164419):0.155277):0.098968):0.516422):0.044255	PmuralisC:0.647505):0.295216):0.172961	BtBV6:0.544179):0.085435	(((Gseraphini:0.619709	(RbivitattumG:0.530232	RbivitattumB:0.060608):0.192362):0.215706	Gjaponicus:0.161389):0.547925	DuV2:0.234724):0.146458):0.180212	(PannectensA:1.142124	RbivitattumC:0.461335):0.815469):0.300436):0.206214	CaV:1.913364);
((BtBV4:0.408180	(((BtBV2:0.071699	BtBV1:0.057817):0.194827	BtBV3:0.165123):0.124004	BtBV5:0.205793):0.251454):0.384916	((((((BtBV6:0.488499	(((PannectensB:0.808294	CcarchariasB:0.345682):0.106085	((RbivitattumA:0.719681	RbivitattumF:0.234341):0.096930	(RbivitattumD:0.000001	RbivitattumE:0.004369):0.085675):0.456958):0.233232	(MunicolorB:1.548824	((((RbivitattumH:0.484890	MunicolorA:0.069806):0.065884	(Pbivittatus:1.152892	CcarchariasA:0.009404):0.289207):0.411492	Pvitticeps:2.455633):0.374542	PmuralisC:0.635746):0.150589):0.090956):0.152977):0.116066	(((Gseraphini:0.400271	(RbivitattumB:0.066320	RbivitattumG:0.393355):0.136574):0.168360	Gjaponicus:0.203044):0.698916	DuV2:0.275130):0.187743):0.184953	(PannectensA:0.844413	RbivitattumC:0.155575):1.023666):0.176427	((((((((BNYVV:0.046221	BSMV:0.033755):0.216477	BMV:0.325502):0.187614	RSNV:0.450099):0.115526	MiLV:0.479177):0.309298	WSMV:0.651157):0.408256	RCRV1:0.980111):0.155301	CaV:1.848465):0.222698	EnaBV1:1.241287):0.122186):0.302717	((MfBV1:0.417558	(LeMV:0.094744	LeBV1:0.119515):0.392256):0.468912	AbV13:1.345114):0.959880):0.736462	MBC:1.349814):0.474293	(AbV8:0.528939	SrBV1:0.499380):0.453502);
(((Pvitticeps:2.181542	(PannectensA:1.030848	RbivitattumC:0.263167):0.705938):0.338267	(((((((LeMV:0.105022	LeBV1:0.136603):0.373103	MfBV1:0.501300):0.452194	AbV13:1.354173):0.811760	(((BtBV4:0.408199	((BtBV3:0.184471	(BtBV1:0.075640	BtBV2:0.050843):0.225209):0.142427	BtBV5:0.195128):0.254167):0.360327	(SrBV1:0.543694	AbV8:0.528291):0.518621):0.539301	MBC:1.530468):0.695473):0.290770	((CaV:1.922760	((((RSNV:0.558728	(BMV:0.275948	(BSMV:0.048187	BNYVV:0.057891):0.269731):0.191891):0.134227	MiLV:0.501233):0.320814	WSMV:0.701318):0.306157	RCRV1:1.042992):0.169540):0.217661	EnaBV1:1.387882):0.076656):0.371672	BtBV6:0.440250):0.096390	(RbivitattumH:1.272668	((((Gseraphini:0.471729	RbivitattumB:0.052459):0.036437	RbivitattumG:0.519240):0.285506	Gjaponicus:0.206925):0.676940	DuV2:0.198611):0.141882):0.084877):0.071742):0.115108	(MunicolorB:1.500283	(((RbivitattumE:0.000001	RbivitattumD:0.000001):0.087616	(RbivitattumA:0.855777	RbivitattumF:0.183212):0.087672):0.497687	(PannectensB:0.743768	CcarchariasB:0.268710):0.177949):0.121260):0.076026	((MunicolorA:0.300960	CcarchariasA:0.439384):0.230368	(Pbivittatus:0.902782	PmuralisC:0.415194):0.095615):0.377411);
(((((((((((LeBV1:0.149626	LeMV:0.122506):0.498124	MfBV1:0.335750):0.401857	AbV13:1.270525):0.960204	(((SrBV1:0.469799	AbV8:0.569458):0.447388	((BtBV5:0.251806	((BtBV2:0.046682	BtBV1:0.107309):0.204795	BtBV3:0.175851):0.105593):0.239678	BtBV4:0.436289):0.391510):0.504138	MBC:1.591203):0.912342):0.153949	EnaBV1:1.132790):0.126605	(((((RbivitattumH:0.481532	(Pbivittatus:0.691889	MunicolorA:0.176855):0.049122):0.048705	CcarchariasA:0.278926):0.813544	(MunicolorB:1.641546	((((RbivitattumE:0.005202	RbivitattumD:0.000001):0.124137	(RbivitattumA:0.917713	RbivitattumF:0.229527):0.085719):0.502453	(CcarchariasB:0.272345	PannectensB:0.685467):0.203004):0.269271	PmuralisC:0.639182):0.063169):0.097845):0.204678	(DuV2:0.397937	((Pvitticeps:2.217419	(PannectensA:0.930844	RbivitattumC:0.328285):0.272291):0.341839	((Gseraphini:0.434074	(RbivitattumB:0.066913	RbivitattumG:0.533818):0.198705):0.190298	Gjaponicus:0.138437):0.404030):0.203162):0.045927):0.108473	BtBV6:0.447335):0.429591):0.166132	CaV:1.813406):0.105872	RCRV1:1.101523):0.387851	WSMV:0.670702):0.349961	MiLV:0.472986):0.176178	(BMV:0.305300	(BNYVV:0.037396	BSMV:0.042744):0.268024):0.218240	RSNV:0.473550);
((PmuralisC:0.681175	MunicolorB:1.378510):0.000001	(((((Pvitticeps:2.173674	(PannectensA:0.857908	RbivitattumC:0.400941):0.499095):0.279881	(((CaV:2.052177	(((MiLV:0.551670	(((BSMV:0.028494	BNYVV:0.047135):0.270677	BMV:0.265131):0.243939	RSNV:0.505578):0.189095):0.307738	WSMV:0.718473):0.383464	RCRV1:1.087364):0.210729):0.179889	((((SrBV1:0.447644	AbV8:0.662371):0.512294	(BtBV4:0.408323	(((BtBV1:0.081672	BtBV2:0.070496):0.183505	BtBV3:0.214787):0.124222	BtBV5:0.256970):0.294092):0.356116):0.459854	MBC:1.365398):0.832991	EnaBV1:1.083736):0.274837):0.085169	(AbV13:1.203369	((LeMV:0.095958	LeBV1:0.139693):0.389950	MfBV1:0.468208):0.481478):1.128785):0.170934):0.190675	BtBV6:0.445605):0.102367	(DuV2:0.369714	(Gjaponicus:0.100974	(Gseraphini:0.478592	(RbivitattumB:0.040891	RbivitattumG:0.405211):0.158302):0.272762):0.629951):0.098444):0.165288	(CcarchariasB:0.432789	(PannectensB:0.829827	((RbivitattumA:1.040097	RbivitattumF:0.226528):0.158148	(RbivitattumD:0.000001	RbivitattumE:0.004925):0.069833):0.247509):0.190815):0.297480):0.291943	(RbivitattumH:0.631468	((Pbivittatus:0.449446	MunicolorA:0.131019):0.113454	CcarchariasA:0.215398):0.202161):0.455689);
(((((((PannectensA:1.057289	RbivitattumC:0.578142):0.730236	((CaV:1.724354	(RCRV1:1.016278	((((BMV:0.324973	(BSMV:0.038744	BNYVV:0.034168):0.213890):0.175662	RSNV:0.493233):0.155386	MiLV:0.483847):0.375080	WSMV:0.694248):0.305413):0.151929):0.213414	((EnaBV1:1.165490	(MBC:1.417511	((AbV8:0.578092	SrBV1:0.434029):0.466233	((((BtBV2:0.063639	BtBV1:0.091215):0.162029	BtBV3:0.182937):0.105870	BtBV5:0.258627):0.264067	BtBV4:0.416330):0.386534):0.545412):1.001215):0.133990	(((LeBV1:0.134001	LeMV:0.099029):0.435004	MfBV1:0.375692):0.455140	AbV13:1.105025):0.990475):0.136835):0.267319):0.083449	DuV2:0.371557):0.072531	(BtBV6:0.550938	(((RbivitattumB:0.079203	RbivitattumG:0.507470):0.458261	Gseraphini:0.298034):0.170884	Gjaponicus:0.090929):0.513007):0.001621):0.193322	(PmuralisC:0.581743	(MunicolorB:1.324402	((CcarchariasA:0.168446	MunicolorA:0.285441):0.131628	RbivitattumH:0.413325):0.363112):0.078970):0.147733):0.116353	(Pbivittatus:0.541889	Pvitticeps:2.024438):0.000001):0.085838	CcarchariasB:0.481468	(PannectensB:0.776686	((RbivitattumA:0.902484	RbivitattumF:0.147222):0.109238	(RbivitattumD:0.000001	RbivitattumE:0.009048):0.094526):0.286808):0.354308);
(EnaBV1:1.131836	(((SrBV1:0.382074	AbV8:0.547413):0.482881	(BtBV4:0.393781	(BtBV5:0.244277	((BtBV1:0.066915	BtBV2:0.061703):0.197257	BtBV3:0.221697):0.108719):0.240459):0.396936):0.450868	MBC:1.416197):0.925430	(((((MunicolorB:1.608780	((Pbivittatus:0.605048	((MunicolorA:0.270320	CcarchariasA:0.000001):0.146823	RbivitattumH:0.611858):0.245482):0.499817	PmuralisC:0.562713):0.000001):0.184550	((Pvitticeps:1.949175	(PannectensA:0.967011	RbivitattumC:0.338207):0.491323):0.478280	((CcarchariasB:0.328809	PannectensB:0.755712):0.094692	((RbivitattumF:0.249063	RbivitattumA:1.094382):0.046420	(RbivitattumE:0.004637	RbivitattumD:0.000001):0.129062):0.488272):0.154337):0.087974):0.173603	BtBV6:0.477521):0.105768	((Gseraphini:0.475304	(Gjaponicus:0.078983	(RbivitattumB:0.081221	RbivitattumG:0.410495):0.463865):0.000001):0.474716	DuV2:0.311470):0.172839):0.338311	((AbV13:1.258447	((LeMV:0.122062	LeBV1:0.146657):0.402075	MfBV1:0.419254):0.519940):1.066932	(CaV:2.015314	(RCRV1:1.030375	(((((BNYVV:0.041271	BSMV:0.049847):0.260937	BMV:0.334361):0.231145	RSNV:0.482814):0.233257	MiLV:0.472019):0.303472	WSMV:0.677898):0.400202):0.134405):0.217259):0.100535):0.246282);
((BtBV6:0.504472	((MunicolorB:1.489245	((Pbivittatus:0.717979	PmuralisC:0.514765):0.104838	((CcarchariasA:0.000001	MunicolorA:0.644795):0.624887	RbivitattumH:0.530843):0.548283):0.222697):0.167567	(((RbivitattumA:0.844118	RbivitattumF:0.210036):0.064275	(RbivitattumD:0.000001	RbivitattumE:0.004266):0.119282):0.456206	(PannectensB:0.777196	CcarchariasB:0.289724):0.205696):0.270138):0.116781):0.103379	(DuV2:0.368849	(((PannectensA:0.813437	RbivitattumC:0.445198):0.662959	Pvitticeps:2.415920):0.171578	((Gseraphini:0.536566	(RbivitattumG:0.543899	RbivitattumB:0.046240):0.121276):0.283706	Gjaponicus:0.171834):0.363859):0.169788):0.086457	(((CaV:1.998587	(RCRV1:1.100883	(((((BSMV:0.046308	BNYVV:0.046306):0.247943	BMV:0.303798):0.208966	RSNV:0.441794):0.186701	MiLV:0.520902):0.235828	WSMV:0.691771):0.412028):0.147970):0.183274	EnaBV1:1.378645):0.101132	(((MfBV1:0.448088	(LeMV:0.105914	LeBV1:0.116194):0.418987):0.410820	AbV13:1.099695):0.855204	((((((BtBV2:0.073314	BtBV1:0.094232):0.223867	BtBV3:0.166634):0.121376	BtBV5:0.285311):0.250521	BtBV4:0.334642):0.389879	(SrBV1:0.479176	AbV8:0.573628):0.463362):0.476102	MBC:1.458926):0.837971):0.254315):0.312126);
((DuV2:0.294296	(Gjaponicus:0.121363	(Gseraphini:0.713814	(RbivitattumG:0.736188	RbivitattumB:0.092080):0.116387):0.135673):0.487340):0.168428	(BtBV6:0.456020	(((MunicolorB:2.186199	(CcarchariasB:0.558114	PmuralisC:0.842017):0.080503):0.050831	((RbivitattumE:0.019618	RbivitattumD:0.000001):0.090930	(PannectensB:0.881094	(RbivitattumA:1.037728	RbivitattumF:0.169187):0.053184):0.125421):0.447604):0.002461	(((RbivitattumH:0.074108	Pbivittatus:0.195760):0.243825	MunicolorA:0.242476):0.102617	CcarchariasA:0.478739):0.636209):0.283775):0.116432	(((Pvitticeps:2.136488	(PannectensA:1.122825	RbivitattumC:0.302649):0.311930):0.757641	(CaV:1.834467	((((((BSMV:0.046651	BNYVV:0.050682):0.218575	BMV:0.330036):0.229822	RSNV:0.515553):0.145380	MiLV:0.547464):0.193045	WSMV:0.757999):0.456520	RCRV1:1.039027):0.151087):0.178754):0.100052	(((((SrBV1:0.426820	AbV8:0.542706):0.585171	((BtBV5:0.212367	((BtBV2:0.081684	BtBV1:0.091958):0.223702	BtBV3:0.186686):0.121802):0.192497	BtBV4:0.493415):0.379303):0.370753	MBC:1.347852):0.847060	EnaBV1:1.168308):0.120740	(AbV13:1.243044	((LeBV1:0.149718	LeMV:0.094563):0.428111	MfBV1:0.322414):0.383875):1.076313):0.175523):0.303584);
((RCRV1:1.068710	(WSMV:0.715123	((((BNYVV:0.038536	BSMV:0.040049):0.248434	BMV:0.327731):0.149886	RSNV:0.474458):0.125675	MiLV:0.531338):0.197112):0.332837):0.301252	((((((MunicolorB:1.623752	((Pbivittatus:0.817160	PmuralisC:0.513443):0.132286	(MunicolorA:0.304273	(RbivitattumH:0.568821	CcarchariasA:0.216009):0.036019):0.660722):0.000001):0.233613	((PannectensB:0.689113	CcarchariasB:0.443511):0.077281	((RbivitattumA:0.902363	RbivitattumF:0.203567):0.034387	(RbivitattumE:0.000001	RbivitattumD:0.000001):0.065279):0.442186):0.169989):0.178442	Pvitticeps:2.748384):0.074861	BtBV6:0.456596):0.083016	(((PannectensA:0.860733	RbivitattumC:0.453895):0.835304	DuV2:0.322191):0.024155	(((RbivitattumG:0.515486	RbivitattumB:0.081246):0.266825	Gseraphini:0.248163):0.120507	Gjaponicus:0.049504):0.654123):0.124173):0.315552	(((((BtBV5:0.226516	(BtBV3:0.159129	(BtBV1:0.083067	BtBV2:0.049586):0.224313):0.135566):0.283809	BtBV4:0.373437):0.401295	(AbV8:0.569097	SrBV1:0.420501):0.505974):0.431071	MBC:1.485331):1.092045	((MfBV1:0.381876	(LeMV:0.086540	LeBV1:0.153870):0.482012):0.222992	AbV13:1.164767):0.889281):0.163788):0.143380	(EnaBV1:1.077219	CaV:1.744956):0.228382);
((((((((((((BtBV3:0.138648	(BtBV2:0.065250	BtBV1:0.077317):0.207281):0.125890	BtBV5:0.219097):0.255469	BtBV4:0.410964):0.417648	(AbV8:0.584605	SrBV1:0.453413):0.458864):0.509652	MBC:1.369741):0.868322	(AbV13:1.127166	(MfBV1:0.358748	(LeBV1:0.125008	LeMV:0.086500):0.449982):0.470077):0.961923):0.193839	((CaV:1.705375	(RCRV1:1.078110	(((((BNYVV:0.056136	BSMV:0.026972):0.276274	BMV:0.253508):0.194827	RSNV:0.500548):0.144864	MiLV:0.504286):0.255362	WSMV:0.704855):0.368012):0.136870):0.198801	EnaBV1:1.245226):0.108255):0.356724	BtBV6:0.463833):0.120593	((Pvitticeps:1.803136	RbivitattumC:0.516194):0.840752	(((Gjaponicus:0.126164	(Gseraphini:0.438615	(RbivitattumG:0.700781	RbivitattumB:0.085358):0.165638):0.205996):0.078279	PannectensA:0.685120):0.423540	DuV2:0.353988):0.073693):0.066238):0.175883	(((RbivitattumF:0.152006	RbivitattumA:0.696972):0.105456	(RbivitattumD:0.000001	RbivitattumE:0.008740):0.074961):0.542635	(PannectensB:0.803826	CcarchariasB:0.301341):0.119898):0.301222):0.314717	(MunicolorB:1.146682	(CcarchariasA:0.372955	(MunicolorA:0.020909	RbivitattumH:0.265652):0.268969):0.543787):0.036319):0.439813	Pbivittatus:0.586555	PmuralisC:0.127694);
((PannectensB:0.692510	CcarchariasB:0.343670):0.046666	((MunicolorB:1.332730	((RbivitattumH:0.353103	(MunicolorA:0.188422	CcarchariasA:0.098530):0.310934):0.529866	(Pbivittatus:0.587073	PmuralisC:0.405688):0.135479):0.152559):0.141778	((((Pvitticeps:2.458859	(PannectensA:0.697459	RbivitattumC:0.281673):0.323057):0.659658	(((((WSMV:0.757393	((((BNYVV:0.049138	BSMV:0.052277):0.240092	BMV:0.321954):0.172643	RSNV:0.520867):0.127945	MiLV:0.482385):0.267537):0.339123	RCRV1:1.041897):0.182551	CaV:2.063456):0.179528	((((SrBV1:0.423527	AbV8:0.556790):0.478077	((BtBV5:0.216404	((BtBV2:0.076572	BtBV1:0.071672):0.171847	BtBV3:0.173347):0.119092):0.235119	BtBV4:0.401371):0.402302):0.428708	MBC:1.336638):0.777634	EnaBV1:1.215613):0.168505):0.081813	(((LeBV1:0.126977	LeMV:0.108146):0.460927	MfBV1:0.338565):0.533848	AbV13:1.181433):0.901470):0.240343):0.127364	(((Gseraphini:0.597424	(RbivitattumG:0.395229	RbivitattumB:0.064757):0.236443):0.215480	Gjaponicus:0.185849):0.570291	DuV2:0.268536):0.110336):0.102022	BtBV6:0.524348):0.137685):0.259718	((RbivitattumD:0.000001	RbivitattumE:0.004367):0.126237	(RbivitattumA:0.773186	RbivitattumF:0.282157):0.070939):0.434942);
(((BtBV6:0.470763	((CcarchariasB:0.442700	(((RbivitattumE:0.004123	RbivitattumD:0.000001):0.089485	(PannectensB:0.792745	RbivitattumF:0.255841):0.153040):0.150850	RbivitattumA:1.017431):0.275649):0.152750	((Pbivittatus:0.991923	PmuralisC:0.470621):0.176513	(MunicolorB:1.416851	(RbivitattumH:0.401880	(CcarchariasA:0.000001	MunicolorA:0.572318):0.311239):0.562593):0.103765):0.215514):0.207130):0.110530	(DuV2:0.164963	((RbivitattumB:0.104687	RbivitattumG:0.470503):0.239873	(Gjaponicus:0.160568	Gseraphini:0.415106):0.000001):0.675009):0.272884):0.234541	(Pvitticeps:2.291439	(PannectensA:1.032112	RbivitattumC:0.246603):0.184520):0.761158	((CaV:2.085769	(RCRV1:1.103937	(((((BSMV:0.025943	BNYVV:0.046376):0.261666	BMV:0.269925):0.207765	RSNV:0.520452):0.148970	MiLV:0.486320):0.353863	WSMV:0.664140):0.320685):0.122120):0.168665	((EnaBV1:1.053525	(MBC:1.559033	((BtBV4:0.415195	(BtBV5:0.245271	((BtBV1:0.083000	BtBV2:0.068423):0.186505	BtBV3:0.183753):0.123013):0.220702):0.376035	(SrBV1:0.431187	AbV8:0.576047):0.493625):0.339115):1.019901):0.198702	(((LeMV:0.066224	LeBV1:0.179775):0.506315	MfBV1:0.359900):0.462390	AbV13:1.453815):1.050481):0.153741):0.243082);
(((Pbivittatus:0.349500	RbivitattumH:0.332309):0.332438	(MunicolorA:0.284338	CcarchariasA:0.239002):0.156227):0.435862	(MunicolorB:1.569444	PmuralisC:0.530628):0.000001	(((PannectensB:0.973733	CcarchariasB:0.437612):0.112512	((RbivitattumF:0.210104	RbivitattumA:0.718978):0.103773	(RbivitattumD:0.000001	RbivitattumE:0.010416):0.162186):0.439318):0.202877	((((((MBC:1.574595	((AbV8:0.576851	SrBV1:0.433174):0.537747	((((BtBV1:0.091323	BtBV2:0.060262):0.201687	BtBV3:0.194637):0.128807	BtBV5:0.290881):0.288235	BtBV4:0.438257):0.341211):0.652143):0.863369	(((LeBV1:0.141170	LeMV:0.073932):0.513063	MfBV1:0.380063):0.400422	AbV13:1.282441):0.885302):0.221462	(CaV:1.797766	((((((BNYVV:0.057193	BSMV:0.032454):0.275084	BMV:0.308405):0.161558	RSNV:0.556932):0.178160	MiLV:0.533340):0.264529	WSMV:0.680978):0.373907	RCRV1:0.992390):0.184663):0.230509):0.158568	EnaBV1:1.360690):0.327095	(((((RbivitattumB:0.060148	RbivitattumG:0.519959):0.068955	Gseraphini:0.499396):0.325700	Gjaponicus:0.137142):0.288386	(Pvitticeps:1.834071	(RbivitattumC:0.454195	PannectensA:0.889681):0.070726):0.627695):0.252824	DuV2:0.337917):0.082020):0.122113	BtBV6:0.510910):0.194675):0.331196);
(((((((Pvitticeps:2.144310	RbivitattumC:0.359564):0.453070	PannectensA:0.825402):0.510057	((Gjaponicus:0.169978	(Gseraphini:0.509105	(RbivitattumB:0.058080	RbivitattumG:0.542094):0.299584):0.162791):0.440448	DuV2:0.255501):0.159932):0.049017	(((EnaBV1:1.081121	(MBC:1.250350	((BtBV4:0.366737	((BtBV3:0.183761	(BtBV1:0.075813	BtBV2:0.051595):0.189591):0.140779	BtBV5:0.220214):0.259128):0.384296	(SrBV1:0.448597	AbV8:0.527905):0.522675):0.572058):1.030795):0.162783	(((LeMV:0.071351	LeBV1:0.148499):0.492515	MfBV1:0.363083):0.459294	AbV13:1.198591):0.979228):0.090250	(CaV:1.746272	((((((BSMV:0.051342	BNYVV:0.031937):0.252513	BMV:0.289799):0.195235	RSNV:0.462078):0.159778	MiLV:0.507328):0.305957	WSMV:0.676186):0.321092	RCRV1:1.061072):0.130656):0.188212):0.319824):0.089910	BtBV6:0.521947):0.117619	((MunicolorA:0.642689	CcarchariasA:0.169071):0.224077	RbivitattumH:0.553653):0.500697):0.052288	(Pbivittatus:0.816725	PmuralisC:0.597697):0.161636	(MunicolorB:1.790514	(((RbivitattumD:0.000001	RbivitattumE:0.000001):0.079079	(RbivitattumF:0.206064	RbivitattumA:0.698249):0.070660):0.300280	(PannectensB:0.784359	CcarchariasB:0.232301):0.096829):0.243831):0.084759);
((((((RbivitattumH:1.100960	MunicolorB:1.395831):0.075662	(((CcarchariasA:0.000001	MunicolorA:0.422902):0.242954	Pbivittatus:0.530299):0.249563	PmuralisC:0.395695):0.286059):0.294434	((PannectensB:0.818675	((RbivitattumF:0.377665	(RbivitattumD:0.000001	RbivitattumE:0.009151):0.117132):0.180878	RbivitattumA:0.906049):0.183530):0.114408	CcarchariasB:0.431244):0.253168):0.194080	BtBV6:0.465829):0.110846	(DuV2:0.246430	(((RbivitattumB:0.067872	RbivitattumG:0.509148):0.244116	Gseraphini:0.468551):0.161561	Gjaponicus:0.117410):0.593238):0.174507):0.222682	((CaV:1.983523	(((((BMV:0.299364	(BSMV:0.045178	BNYVV:0.047024):0.277878):0.166381	RSNV:0.499591):0.166275	MiLV:0.489601):0.344578	WSMV:0.729600):0.298483	RCRV1:1.079975):0.192691):0.190753	((EnaBV1:1.063426	(((AbV8:0.601568	SrBV1:0.475762):0.508454	((((BtBV1:0.084017	BtBV2:0.069890):0.191804	BtBV3:0.222981):0.168775	BtBV5:0.220561):0.230767	BtBV4:0.398964):0.382668):0.491216	MBC:1.423876):0.856062):0.210890	(((LeBV1:0.147926	LeMV:0.092547):0.400786	MfBV1:0.417046):0.473147	AbV13:1.063486):1.006281):0.108262):0.236062	(Pvitticeps:2.178364	(PannectensA:0.867401	RbivitattumC:0.373219):0.228178):0.634798);
(((MfBV1:0.358860	(LeBV1:0.145559	LeMV:0.094273):0.479850):0.478971	AbV13:1.154243):0.890381	(((CaV:1.858519	((WSMV:0.643500	((((BSMV:0.044913	BNYVV:0.035367):0.257579	BMV:0.286743):0.192355	RSNV:0.445974):0.153302	MiLV:0.465151):0.295266):0.408204	RCRV1:1.069123):0.090896):0.205827	(((Gjaponicus:0.150838	(Gseraphini:0.712461	(RbivitattumB:0.118404	RbivitattumG:0.373652):0.247328):0.115592):0.520220	DuV2:0.277534):0.137325	(BtBV6:0.502015	(((PannectensB:0.563230	CcarchariasB:0.337632):0.113571	(((RbivitattumE:0.004450	RbivitattumD:0.000001):0.105906	RbivitattumF:0.408626):0.033653	RbivitattumA:0.949321):0.244602):0.284808	((PannectensA:0.712690	(Pvitticeps:2.137277	RbivitattumC:0.284866):0.184073):0.731956	(PmuralisC:0.631766	(MunicolorB:1.353277	((MunicolorA:0.212086	(Pbivittatus:0.619842	CcarchariasA:0.309265):0.108482):0.119046	RbivitattumH:0.697261):0.478208):0.053099):0.205731):0.056974):0.139284):0.112395):0.409885):0.150651	EnaBV1:1.169423):0.170904	((((((BtBV1:0.073720	BtBV2:0.056978):0.184174	BtBV3:0.204889):0.147413	BtBV5:0.222127):0.226361	BtBV4:0.364508):0.409513	(AbV8:0.516044	SrBV1:0.487214):0.402736):0.517790	MBC:1.339429):0.932795);
((Gseraphini:0.291965	((DuV2:0.382547	((((((((((BSMV:0.043336	BNYVV:0.041765):0.246835	BMV:0.309010):0.232470	RSNV:0.453876):0.174474	MiLV:0.520572):0.244191	WSMV:0.650497):0.372633	RCRV1:1.036218):0.164259	CaV:1.817657):0.200050	(((((((BtBV1:0.069936	BtBV2:0.064671):0.210777	BtBV3:0.193464):0.129331	BtBV5:0.246655):0.226594	BtBV4:0.345370):0.387228	(AbV8:0.544866	SrBV1:0.419537):0.463283):0.462474	MBC:1.406872):0.878676	((MfBV1:0.421107	(LeBV1:0.148509	LeMV:0.083824):0.365769):0.471171	AbV13:1.109044):0.720381):0.257616):0.118688	EnaBV1:1.334926):0.332680	(BtBV6:0.469271	(((((CcarchariasA:0.275696	RbivitattumH:0.475503):0.172928	MunicolorA:0.234544):0.418952	MunicolorB:1.485248):0.070191	(Pbivittatus:0.541014	PmuralisC:0.296856):0.278724):0.241252	((PannectensB:0.794955	CcarchariasB:0.280882):0.199959	((RbivitattumF:0.172770	RbivitattumA:0.757211):0.103459	(RbivitattumD:0.000001	RbivitattumE:0.012054):0.160649):0.210988):0.198701):0.196960):0.130206):0.074774):0.390420	(Pvitticeps:2.161298	RbivitattumC:0.495462):0.400059):0.085917):0.055625	((RbivitattumB:0.063133	RbivitattumG:0.673181):0.284367	PannectensA:0.991075):0.184151	Gjaponicus:0.148749);
((((LeBV1:0.138560	LeMV:0.089932):0.445300	MfBV1:0.399739):0.455148	AbV13:1.238840):1.002877	(((((((BNYVV:0.038312	BSMV:0.043525):0.258970	BMV:0.317320):0.203461	RSNV:0.510289):0.170668	MiLV:0.474586):0.285186	WSMV:0.651018):0.399413	RCRV1:1.082690):0.181098	CaV:1.907781):0.200545	((((SrBV1:0.350647	AbV8:0.656259):0.630465	((BtBV5:0.256927	(BtBV3:0.137323	(BtBV2:0.055352	BtBV1:0.084951):0.226861):0.132943):0.253670	BtBV4:0.375229):0.301124):0.453169	MBC:1.358569):0.932359	(EnaBV1:1.293808	((((((CcarchariasB:0.394456	(PannectensB:0.708810	((RbivitattumA:0.825188	RbivitattumF:0.172379):0.120854	(RbivitattumE:0.000001	RbivitattumD:0.000001):0.089894):0.287592):0.178633):0.206172	((MunicolorA:0.146307	(CcarchariasA:0.319244	RbivitattumH:0.505506):0.005201):0.271767	(Pvitticeps:2.254209	Pbivittatus:0.283286):0.380996):0.288317):0.078003	(PmuralisC:0.640146	MunicolorB:1.294740):0.240227):0.185069	(PannectensA:0.868554	RbivitattumC:0.467257):0.726750):0.090428	(((Gseraphini:0.455553	(RbivitattumB:0.058990	RbivitattumG:0.430459):0.179437):0.153166	Gjaponicus:0.159141):0.742396	DuV2:0.353445):0.144621):0.088698	BtBV6:0.561090):0.355925):0.123075):0.103604);
(((((Gjaponicus:0.091711	((RbivitattumG:0.366971	RbivitattumB:0.053629):0.174899	Gseraphini:0.232885):0.146017):0.755229	DuV2:0.303824):0.117598	((((RbivitattumF:0.344624	RbivitattumA:0.998693):0.000001	(RbivitattumE:0.000001	RbivitattumD:0.000001):0.068862):0.276943	(PannectensB:0.777749	CcarchariasB:0.201192):0.176654):0.272848	(((RbivitattumH:0.400203	(MunicolorA:0.268240	CcarchariasA:0.080508):0.060662):0.626364	(Pbivittatus:0.512952	(PannectensA:0.527946	PmuralisC:0.201614):0.189970):0.189832):0.000001	MunicolorB:1.707483):0.326750):0.149480):0.099137	BtBV6:0.429274):0.344986	((Pvitticeps:1.859365	RbivitattumC:0.466648):0.717746	((CaV:1.852075	((((RSNV:0.389971	((BNYVV:0.044217	BSMV:0.037224):0.255111	BMV:0.264005):0.207008):0.156235	MiLV:0.474474):0.327768	WSMV:0.659647):0.354298	RCRV1:0.982050):0.132648):0.194410	(((((((BtBV2:0.054607	BtBV1:0.086246):0.187503	BtBV3:0.187522):0.122005	BtBV5:0.233781):0.247414	BtBV4:0.345463):0.394727	(SrBV1:0.475528	AbV8:0.565468):0.436457):0.512905	MBC:1.370997):0.770479	(((LeMV:0.121473	LeBV1:0.111934):0.397053	MfBV1:0.381777):0.389959	AbV13:1.117265):0.811883):0.271149):0.062684):0.080122	EnaBV1:1.274668);
(MunicolorB:1.562355	((((CcarchariasB:0.409628	PannectensB:0.867772):0.238350	((RbivitattumD:0.000001	RbivitattumE:0.004584):0.115358	(RbivitattumF:0.196285	RbivitattumA:1.182261):0.119748):0.541829):0.028630	(Gjaponicus:0.164650	(Pvitticeps:2.178657	(PannectensA:0.698997	(Gseraphini:0.653144	(RbivitattumB:0.099309	RbivitattumG:0.521658):0.310453):0.037529):0.087318):0.041073):0.176798):0.198478	(RbivitattumC:1.054356	((((((((BtBV4:0.391500	((BtBV3:0.189809	(BtBV2:0.072561	BtBV1:0.078876):0.196774):0.150966	BtBV5:0.213641):0.241928):0.371536	(AbV8:0.620992	SrBV1:0.394308):0.411837):0.469170	MBC:1.383093):1.048455	(((LeMV:0.100433	LeBV1:0.108964):0.493141	MfBV1:0.373565):0.281566	AbV13:1.247084):0.983588):0.186871	(CaV:1.955798	((((RSNV:0.488231	((BNYVV:0.045395	BSMV:0.040098):0.261568	BMV:0.315134):0.192649):0.138212	MiLV:0.486562):0.300772	WSMV:0.752904):0.359750	RCRV1:0.964405):0.142608):0.180903):0.159282	EnaBV1:1.281998):0.319220	BtBV6:0.482201):0.120322	DuV2:0.440428):0.055747):0.055236):0.304493	((RbivitattumH:0.638081	((Pbivittatus:0.906104	CcarchariasA:0.000001):0.216957	MunicolorA:0.188161):0.174334):0.617417	PmuralisC:0.640783):0.000001);
((((BtBV6:0.483988	(((((MBC:1.412102	((SrBV1:0.452374	AbV8:0.555939):0.520540	((((BtBV2:0.073339	BtBV1:0.094631):0.200764	BtBV3:0.217354):0.173145	BtBV5:0.204613):0.254115	BtBV4:0.452059):0.403838):0.444517):0.906220	((MfBV1:0.410576	(LeMV:0.104937	LeBV1:0.139248):0.491455):0.555547	AbV13:1.260877):0.953362):0.154756	(CaV:1.952575	((((RSNV:0.524165	((BNYVV:0.043221	BSMV:0.045652):0.282138	BMV:0.296812):0.212042):0.139279	MiLV:0.484217):0.265616	WSMV:0.686329):0.377305	RCRV1:1.149552):0.217202):0.101021):0.101054	EnaBV1:1.343598):0.476012	(DuV2:0.316218	((Gseraphini:0.516525	(RbivitattumB:0.076447	RbivitattumG:0.482843):0.290286):0.188469	Gjaponicus:0.161905):0.594624):0.092420):0.094019):0.129936	((Pvitticeps:2.360512	(RbivitattumC:0.459737	PannectensA:1.044828):0.383249):0.471846	(((Pbivittatus:0.433740	(CcarchariasA:0.308351	MunicolorA:0.344604):0.250739):0.000001	RbivitattumH:0.480424):0.487613	(MunicolorB:1.340503	PmuralisC:0.557538):0.019472):0.272110):0.082212):0.294789	(PannectensB:0.672402	CcarchariasB:0.238780):0.137840):0.387331	(RbivitattumE:0.000001	RbivitattumD:0.000001):0.150121	(RbivitattumF:0.269048	RbivitattumA:0.860077):0.114268);
((((((PmuralisC:0.668797	((RbivitattumH:0.437610	(CcarchariasA:0.080012	MunicolorA:0.369251):0.323787):0.477153	MunicolorB:1.421141):0.029157):0.176122	((RbivitattumC:0.566220	PannectensA:0.652782):0.283633	(Pbivittatus:0.569958	Pvitticeps:2.306520):0.000001):0.269890):0.028530	(((RbivitattumD:0.000001	RbivitattumE:0.000001):0.091898	(RbivitattumA:0.814784	RbivitattumF:0.283930):0.049539):0.425878	(PannectensB:0.780134	CcarchariasB:0.337050):0.201456):0.264112):0.126123	BtBV6:0.502110):0.146503	(DuV2:0.211713	(((RbivitattumB:0.081731	RbivitattumG:0.315865):0.393738	Gseraphini:0.461996):0.093055	Gjaponicus:0.000001):0.779863):0.205099):0.352944	((EnaBV1:1.150201	(((BtBV4:0.370361	(BtBV5:0.240319	((BtBV1:0.073637	BtBV2:0.057060):0.219690	BtBV3:0.194632):0.156228):0.250964):0.392543	(AbV8:0.582400	SrBV1:0.475067):0.562153):0.545654	MBC:1.408222):0.837698):0.213731	(CaV:2.058316	((((RSNV:0.560545	(BMV:0.304365	(BSMV:0.043945	BNYVV:0.044113):0.266509):0.204840):0.148109	MiLV:0.486569):0.308185	WSMV:0.599318):0.414878	RCRV1:1.096023):0.144619):0.222222):0.105080	(AbV13:1.329432	((LeBV1:0.148742	LeMV:0.112024):0.439763	MfBV1:0.460849):0.430920):1.242580);
((Pbivittatus:0.668862	((CcarchariasA:0.361491	MunicolorA:0.148667):0.056801	RbivitattumH:0.398879):0.256464):0.222133	(((MunicolorB:1.892451	((((((RbivitattumC:0.322029	PannectensA:0.795757):1.030319	(CaV:1.901879	(((MiLV:0.502957	(((BNYVV:0.044296	BSMV:0.041206):0.259562	BMV:0.325215):0.217112	RSNV:0.542267):0.150627):0.257951	WSMV:0.732392):0.360376	RCRV1:1.095643):0.222039):0.117517):0.098760	((((LeMV:0.094836	LeBV1:0.143211):0.457415	MfBV1:0.411519):0.407976	AbV13:1.304227):0.940637	(((SrBV1:0.463578	AbV8:0.616640):0.488050	(BtBV4:0.446164	(((BtBV2:0.048087	BtBV1:0.071915):0.200401	BtBV3:0.196707):0.110493	BtBV5:0.239973):0.185163):0.404082):0.455627	MBC:1.329126):0.981480):0.258820):0.129906	EnaBV1:1.344012):0.381304	(DuV2:0.292445	(Gjaponicus:0.134773	(Gseraphini:0.680598	(RbivitattumB:0.088555	RbivitattumG:0.629364):0.034243):0.421916):0.418198):0.143299):0.147155	BtBV6:0.452895):0.195063):0.072148	(CcarchariasB:0.533946	PmuralisC:0.676127):0.100945):0.000001	((RbivitattumE:0.004212	RbivitattumD:0.000001):0.098168	(PannectensB:0.780988	(RbivitattumA:0.774577	RbivitattumF:0.111483):0.060371):0.113457):0.561358):0.182819	Pvitticeps:2.511596);
((((PannectensB:0.819261	((RbivitattumE:0.022865	RbivitattumD:0.000001):0.124846	(RbivitattumF:0.157953	RbivitattumA:0.831396):0.078334):0.335088):0.205958	CcarchariasB:0.528039):0.170981	((((Pvitticeps:1.701843	(PannectensA:1.232551	RbivitattumC:0.219425):0.363443):0.764628	((EnaBV1:1.410730	(CaV:1.898775	(((((BMV:0.358772	(BNYVV:0.056523	BSMV:0.042487):0.262592):0.210855	RSNV:0.508780):0.168122	MiLV:0.534896):0.279286	WSMV:0.785967):0.390726	RCRV1:1.117271):0.219997):0.190929):0.148724	(((((BtBV5:0.259925	(BtBV3:0.205252	(BtBV1:0.083400	BtBV2:0.071163):0.195883):0.141238):0.281109	BtBV4:0.378910):0.439582	(AbV8:0.617376	SrBV1:0.473337):0.529904):0.558756	MBC:1.417911):1.052959	(AbV13:1.333660	((LeBV1:0.151529	LeMV:0.099541):0.448173	MfBV1:0.438361):0.309263):1.062055):0.316769):0.232635):0.200934	((Gjaponicus:0.111096	(Gseraphini:0.418370	(RbivitattumG:0.441465	RbivitattumB:0.087138):0.354635):0.105449):0.749063	DuV2:0.254583):0.183113):0.111639	BtBV6:0.520598):0.217347):0.291848	((Pbivittatus:0.775506	((MunicolorA:0.512217	CcarchariasA:0.188274):0.062329	RbivitattumH:0.461450):0.402826):0.216601	MunicolorB:1.817742):0.000001	PmuralisC:0.706536);
(MBC:1.417335	((AbV13:1.071262	(MfBV1:0.315727	(LeMV:0.103971	LeBV1:0.146192):0.501627):0.551473):0.987477	((((((((Pbivittatus:0.542172	PmuralisC:0.275236):0.243687	(MunicolorB:1.439084	(RbivitattumH:0.755157	(CcarchariasA:0.176400	MunicolorA:0.407312):0.038307):0.396075):0.000001):0.413087	((((PannectensB:0.738290	RbivitattumF:0.160106):0.000001	RbivitattumA:0.946422):0.187680	(RbivitattumD:0.000001	RbivitattumE:0.004412):0.083194):0.407097	CcarchariasB:0.385329):0.166656):0.229906	((Pvitticeps:2.665734	RbivitattumC:1.066353):0.317920	((PannectensA:0.872742	(Gjaponicus:0.129062	(Gseraphini:0.483115	(RbivitattumB:0.071116	RbivitattumG:0.333626):0.299117):0.005442):0.422425):0.373198	DuV2:0.280338):0.183991):0.033626):0.116940	BtBV6:0.483541):0.325446	EnaBV1:1.246825):0.083831	CaV:2.147800):0.078659	(((((BMV:0.295393	(BNYVV:0.039264	BSMV:0.057012):0.294362):0.246620	RSNV:0.514574):0.221252	MiLV:0.448635):0.326989	WSMV:0.744028):0.258225	RCRV1:1.157760):0.205354):0.193931):0.920673	((AbV8:0.599114	SrBV1:0.469489):0.467468	(((BtBV3:0.209057	(BtBV2:0.054985	BtBV1:0.091981):0.186410):0.151015	BtBV5:0.246498):0.253475	BtBV4:0.412479):0.448496):0.539388);
((((LeMV:0.083486	LeBV1:0.175628):0.454919	MfBV1:0.374458):0.395646	AbV13:1.276544):1.102777	(((((CcarchariasB:0.279913	PannectensB:0.807166):0.081991	((RbivitattumE:0.008058	RbivitattumD:0.000001):0.087840	(RbivitattumA:0.794317	RbivitattumF:0.259768):0.103932):0.285343):0.213360	((MunicolorB:1.603129	((Pbivittatus:1.067972	CcarchariasA:0.000001):0.243444	(MunicolorA:0.304609	RbivitattumH:0.591438):0.035804):0.428405):0.075199	PmuralisC:0.514360):0.295866):0.129333	BtBV6:0.468540):0.080060	((Pvitticeps:2.354304	(RbivitattumC:0.189536	PannectensA:1.002713):0.700157):0.382928	(((Gseraphini:0.583895	(RbivitattumG:0.528764	RbivitattumB:0.119664):0.202652):0.107113	Gjaponicus:0.168832):0.510891	DuV2:0.321175):0.105882):0.071406):0.268677	((CaV:1.830899	((((((BSMV:0.043435	BNYVV:0.042265):0.281452	BMV:0.284611):0.196383	RSNV:0.493766):0.151175	MiLV:0.466190):0.306151	WSMV:0.618315):0.324134	RCRV1:1.143022):0.273375):0.097998	((MBC:1.394712	(((((BtBV2:0.069631	BtBV1:0.078630):0.177174	BtBV3:0.179835):0.126851	BtBV5:0.223951):0.216928	BtBV4:0.435769):0.374559	(AbV8:0.600934	SrBV1:0.436652):0.464526):0.513004):0.879773	EnaBV1:1.093655):0.206842):0.224497);
((((((((((BtBV6:0.498640	(((CcarchariasB:0.366036	(PannectensB:0.729622	((RbivitattumD:0.000001	RbivitattumE:0.004550):0.089660	(RbivitattumF:0.164987	RbivitattumA:0.879727):0.085187):0.375721):0.332848):0.349267	(PmuralisC:0.618141	(((Pbivittatus:0.643648	(RbivitattumH:0.432948	MunicolorA:0.106038):0.108316):0.034787	CcarchariasA:0.248024):0.569565	MunicolorB:1.450481):0.067441):0.165460):0.257510	(((((RbivitattumB:0.013921	RbivitattumG:0.516163):0.262391	Gseraphini:0.456131):0.135413	Gjaponicus:0.180972):0.263096	(PannectensA:0.878775	(Pvitticeps:1.916131	RbivitattumC:0.328908):0.307665):0.274379):0.205083	DuV2:0.381951):0.085246):0.131738):0.382455	(CaV:1.725659	(((MiLV:0.536262	(((BNYVV:0.060354	BSMV:0.025660):0.238118	BMV:0.312183):0.235416	RSNV:0.539535):0.120303):0.229463	WSMV:0.722441):0.429002	RCRV1:1.019786):0.155562):0.107108):0.146103	EnaBV1:1.250195):0.220999	(((LeMV:0.094989	LeBV1:0.158435):0.391218	MfBV1:0.483787):0.420604	AbV13:1.201088):0.916713):0.889981	MBC:1.175335):0.387699	(SrBV1:0.433214	AbV8:0.568080):0.497481):0.399392	BtBV4:0.437377):0.227522	BtBV5:0.208026):0.137011	BtBV3:0.182601):0.189781	BtBV2:0.065934	BtBV1:0.072113);
(DuV2:0.315443	((((((CcarchariasA:0.177233	(Pbivittatus:0.864722	MunicolorA:0.249409):0.065728):0.043551	RbivitattumH:0.552564):0.762889	(((RbivitattumA:0.847336	RbivitattumF:0.175503):0.124930	(RbivitattumD:0.000001	RbivitattumE:0.000001):0.070592):0.592213	(PannectensB:0.820066	CcarchariasB:0.349059):0.123297):0.116190):0.092695	PmuralisC:0.655281):0.087440	((RbivitattumC:0.526833	PannectensA:0.780580):0.632146	MunicolorB:1.333566):0.000001):0.138857	(((((((((BtBV2:0.060732	BtBV1:0.066679):0.209789	BtBV3:0.185503):0.119748	BtBV5:0.223130):0.320205	BtBV4:0.343721):0.464880	(SrBV1:0.417966	AbV8:0.582667):0.501956):0.455221	MBC:1.302377):0.870945	((MfBV1:0.372007	(LeMV:0.085006	LeBV1:0.125826):0.477541):0.415500	AbV13:1.161842):0.855974):0.308802	(EnaBV1:1.243658	(CaV:2.050644	((((((BSMV:0.030504	BNYVV:0.041201):0.243570	BMV:0.293515):0.156218	RSNV:0.448275):0.122287	MiLV:0.495002):0.241912	WSMV:0.648774):0.291606	RCRV1:1.035520):0.169746):0.177384):0.133228):0.327335	BtBV6:0.430832):0.145371):0.139528	(Pvitticeps:2.651624	(Gjaponicus:0.125128	(Gseraphini:0.428483	(RbivitattumG:0.264794	RbivitattumB:0.110668):0.284865):0.051852):0.395908):0.348842);
(EnaBV1:1.146211	(MBC:1.523342	((((BtBV3:0.195808	(BtBV2:0.058844	BtBV1:0.070194):0.168526):0.158318	BtBV5:0.226891):0.263268	BtBV4:0.357656):0.433644	(AbV8:0.632804	SrBV1:0.414364):0.453297):0.366752):1.078276	((((((CcarchariasB:0.332942	(PannectensB:0.898690	((RbivitattumD:0.000001	RbivitattumE:0.005352):0.126665	(RbivitattumA:0.780276	RbivitattumF:0.127155):0.121068):0.249772):0.159234):0.253895	(Pvitticeps:2.201111	((MunicolorB:1.359327	(((CcarchariasA:0.244500	RbivitattumH:0.454275):0.082274	MunicolorA:0.207309):0.143450	Pbivittatus:0.445002):0.281878):0.097028	PmuralisC:0.677229):0.316040):0.007455):0.188427	((RbivitattumC:0.397359	PannectensA:0.742506):0.870107	(((Gseraphini:0.439010	(RbivitattumG:0.503610	RbivitattumB:0.040676):0.422998):0.116528	Gjaponicus:0.080364):0.524811	DuV2:0.390418):0.018297):0.047805):0.117481	BtBV6:0.505898):0.337700	(CaV:1.920757	((((RSNV:0.506677	((BNYVV:0.033562	BSMV:0.034209):0.304972	BMV:0.303544):0.186556):0.200794	MiLV:0.454438):0.366616	WSMV:0.648823):0.364126	RCRV1:1.034584):0.180080):0.275387):0.106110	((MfBV1:0.439009	(LeBV1:0.139525	LeMV:0.090944):0.367275):0.497647	AbV13:1.199801):1.046283):0.208901);
(((((BMV:0.330071	(BSMV:0.030362	BNYVV:0.047766):0.238415):0.211547	RSNV:0.460269):0.136161	MiLV:0.480576):0.274037	WSMV:0.559151):0.365280	RCRV1:1.002058	((((((PmuralisC:0.773133	(((MunicolorA:0.215695	RbivitattumH:0.149300):0.019422	CcarchariasA:0.337628):0.704651	MunicolorB:1.402210):0.042703):0.157172	((Pbivittatus:0.538003	Pvitticeps:2.472867):0.000001	((CcarchariasB:0.303385	PannectensB:0.696364):0.099626	((RbivitattumF:0.218658	RbivitattumA:0.771642):0.059437	(RbivitattumE:0.009757	RbivitattumD:0.000001):0.108868):0.386130):0.271874):0.156890):0.091348	(((((RbivitattumB:0.025363	RbivitattumG:0.383144):0.461626	Gseraphini:0.512634):0.020791	Gjaponicus:0.150912):0.593065	DuV2:0.318391):0.040779	(PannectensA:0.829402	RbivitattumC:0.695611):0.811999):0.110272):0.105792	BtBV6:0.459203):0.387063	((AbV13:1.158577	((LeBV1:0.133024	LeMV:0.108245):0.394389	MfBV1:0.382328):0.443998):0.917107	(EnaBV1:1.040701	(((AbV8:0.592352	SrBV1:0.418157):0.451626	((BtBV5:0.269280	((BtBV2:0.087729	BtBV1:0.054890):0.219518	BtBV3:0.235853):0.114304):0.306449	BtBV4:0.343329):0.408535):0.538313	MBC:1.438495):0.839940):0.167101):0.133735):0.154664	CaV:1.721310):0.149485);
(((((BNYVV:0.033377	BSMV:0.049516):0.283021	BMV:0.264636):0.252198	RSNV:0.488653):0.177632	MiLV:0.438740):0.322276	WSMV:0.663210	((((MBC:1.389266	(((BtBV5:0.216348	((BtBV1:0.094323	BtBV2:0.061186):0.201717	BtBV3:0.217254):0.129860):0.234697	BtBV4:0.391064):0.463416	(AbV8:0.589654	SrBV1:0.380525):0.427747):0.396133):0.957630	(EnaBV1:1.113584	CaV:1.794407):0.071848):0.314990	((((LeMV:0.087734	LeBV1:0.153395):0.490665	MfBV1:0.394590):0.376457	AbV13:1.329878):1.159951	((((PannectensA:1.265444	((((PannectensB:1.065719	((RbivitattumD:0.000001	RbivitattumE:0.000001):0.061764	(RbivitattumA:1.293197	RbivitattumF:0.269325):0.016770):0.142556):0.316446	(((Gseraphini:0.432388	(RbivitattumG:0.782099	RbivitattumB:0.076160):0.079695):0.284416	Gjaponicus:0.157183):0.079114	RbivitattumH:0.991751):0.141069):0.041014	((((Pbivittatus:0.366006	MunicolorA:0.325849):0.130961	CcarchariasA:0.433781):0.319898	PmuralisC:0.495946):0.310840	CcarchariasB:0.510240):0.095299):0.050722	MunicolorB:1.854673):0.076294):0.095288	DuV2:0.419267):0.061413	(Pvitticeps:1.575604	RbivitattumC:0.586358):0.773479):0.120009	BtBV6:0.444136):0.342899):0.111194):0.216841	RCRV1:1.293780):0.464367);
(((((((BSMV:0.028640	BNYVV:0.051914):0.272419	BMV:0.282635):0.210339	RSNV:0.491049):0.113849	MiLV:0.507697):0.305393	WSMV:0.679679):0.320824	RCRV1:0.923122):0.311842	((((DuV2:0.309870	(Gjaponicus:0.120025	((RbivitattumB:0.117487	RbivitattumG:0.466001):0.473903	Gseraphini:0.491735):0.000001):0.458092):0.134530	(BtBV6:0.450709	((PmuralisC:0.556960	(MunicolorB:1.519206	(((Pbivittatus:0.561939	RbivitattumH:0.281789):0.279844	CcarchariasA:0.211508):0.112510	MunicolorA:0.294904):0.415229):0.100734):0.234845	(((RbivitattumE:0.005114	RbivitattumD:0.000001):0.185080	(RbivitattumA:0.788762	RbivitattumF:0.306963):0.079307):0.537198	(PannectensB:0.904795	CcarchariasB:0.262027):0.142590):0.222392):0.129320):0.106625):0.225936	(Pvitticeps:1.978920	(PannectensA:0.989259	RbivitattumC:0.269018):0.293321):0.721691):0.199929	(AbV13:1.188501	((LeMV:0.116670	LeBV1:0.137941):0.385256	MfBV1:0.400708):0.345320):1.166633):0.156733	((EnaBV1:0.965999	((((((BtBV2:0.063503	BtBV1:0.072273):0.224747	BtBV3:0.178425):0.120441	BtBV5:0.247261):0.238893	BtBV4:0.390416):0.403520	(SrBV1:0.481986	AbV8:0.496911):0.485292):0.492522	MBC:1.289330):1.006841):0.082045	CaV:1.805821):0.145063);
(((((((PannectensA:1.082715	RbivitattumC:0.420758):0.519864	(((Gseraphini:0.302855	(RbivitattumG:0.475717	RbivitattumB:0.070412):0.323608):0.130947	Gjaponicus:0.076668):0.395665	Pvitticeps:2.909633):0.000001):0.320269	DuV2:0.326902):0.129040	(((((SrBV1:0.462648	AbV8:0.570164):0.478938	(((BtBV3:0.179417	(BtBV1:0.067854	BtBV2:0.060153):0.224912):0.143218	BtBV5:0.244548):0.303432	BtBV4:0.414039):0.356394):0.580090	MBC:1.280862):0.898332	(((LeMV:0.094722	LeBV1:0.144643):0.443968	MfBV1:0.412486):0.469383	AbV13:1.310376):0.853349):0.285068	((CaV:1.804098	EnaBV1:1.143715):0.247139	(((MiLV:0.553347	(RSNV:0.460817	((BNYVV:0.030078	BSMV:0.045627):0.234803	BMV:0.321178):0.215556):0.127661):0.305692	WSMV:0.706955):0.403071	RCRV1:1.008659):0.269719):0.173271):0.330429):0.081960	BtBV6:0.509450):0.216706	(((((RbivitattumD:0.000001	RbivitattumE:0.000001):0.139673	RbivitattumA:0.966728):0.000001	RbivitattumF:0.165206):0.200195	PannectensB:0.916813):0.372768	CcarchariasB:0.367616):0.244151):0.198761	PmuralisC:0.694070	(((Pbivittatus:0.621403	MunicolorA:0.365185):0.150396	(RbivitattumH:0.570506	CcarchariasA:0.137767):0.229275):0.527801	MunicolorB:1.663633):0.127502);
(((SrBV1:0.400961	AbV8:0.597097):0.494754	(((BtBV3:0.192121	(BtBV2:0.054733	BtBV1:0.057360):0.198392):0.130857	BtBV5:0.224027):0.275088	BtBV4:0.373687):0.322504):0.434079	(((CaV:1.971578	((((((BNYVV:0.040611	BSMV:0.037549):0.219239	BMV:0.325226):0.231571	RSNV:0.501023):0.139539	MiLV:0.552237):0.297213	WSMV:0.707476):0.358948	RCRV1:1.055423):0.177763):0.144671	((BtBV6:0.494686	(((((RbivitattumH:0.586795	(CcarchariasA:0.369944	MunicolorA:0.191419):0.074761):0.325216	Pbivittatus:0.503105):0.196616	(MunicolorB:1.749275	PmuralisC:0.748221):0.000001):0.194938	((((RbivitattumD:0.000001	RbivitattumE:0.004195):0.110428	(RbivitattumF:0.286795	PannectensB:0.968363):0.030065):0.317891	RbivitattumA:1.101542):0.081126	CcarchariasB:0.427910):0.187978):0.184418	(DuV2:0.429107	((RbivitattumB:0.074496	RbivitattumG:0.837840):0.515751	((((PannectensA:0.838517	RbivitattumC:0.583174):0.045964	Pvitticeps:1.909574):0.192566	Gjaponicus:0.000001):0.035904	Gseraphini:0.642509):0.000001):0.376925):0.074215):0.092982):0.402091	EnaBV1:1.390246):0.160545):0.180453	(AbV13:1.137117	((LeMV:0.088084	LeBV1:0.146878):0.472009	MfBV1:0.385396):0.421507):0.878340):0.873166	MBC:1.445952);
((SrBV1:0.446036	AbV8:0.547652):0.470351	((((CaV:1.873047	((((((BSMV:0.031562	BNYVV:0.039334):0.228286	BMV:0.291319):0.209180	RSNV:0.489167):0.168632	MiLV:0.450351):0.254536	WSMV:0.657712):0.397469	RCRV1:1.030646):0.171710):0.110422	(EnaBV1:1.426522	((((Gjaponicus:0.129671	(Gseraphini:0.464388	(RbivitattumG:0.458155	RbivitattumB:0.055594):0.361131):0.068804):0.360669	(Pvitticeps:2.646756	(PannectensA:0.974501	RbivitattumC:0.464992):0.190088):0.250742):0.172958	DuV2:0.299866):0.117302	(BtBV6:0.497038	((((CcarchariasA:0.241556	((Pbivittatus:0.375887	RbivitattumH:0.290038):0.288444	MunicolorA:0.118052):0.171283):0.430168	MunicolorB:1.546761):0.061670	PmuralisC:0.504923):0.289663	(CcarchariasB:0.323182	(PannectensB:0.820008	((RbivitattumA:0.888225	RbivitattumF:0.196365):0.119687	(RbivitattumD:0.000001	RbivitattumE:0.009254):0.079909):0.221402):0.102952):0.258686):0.178404):0.072506):0.333783):0.113226):0.232940	(AbV13:1.071868	((LeMV:0.084818	LeBV1:0.128171):0.401747	MfBV1:0.381503):0.592171):0.918909):0.849499	MBC:1.227988):0.531625	((((BtBV2:0.055182	BtBV1:0.073523):0.210129	BtBV3:0.158839):0.112318	BtBV5:0.217166):0.262652	BtBV4:0.369287):0.429727);
((CcarchariasA:0.000001	((MunicolorB:1.494733	(PmuralisC:0.804245	(((((Pvitticeps:3.291641	(((((LeMV:0.087010	LeBV1:0.135774):0.441993	MfBV1:0.299732):0.459158	AbV13:1.283200):0.799922	(((BtBV4:0.368036	(((BtBV2:0.041325	BtBV1:0.082629):0.182966	BtBV3:0.186830):0.135912	BtBV5:0.274763):0.291097):0.377868	(SrBV1:0.447470	AbV8:0.571694):0.461991):0.448804	MBC:1.305831):0.803996):0.235147	(EnaBV1:1.194088	(CaV:1.803337	(((((BMV:0.308358	(BNYVV:0.042150	BSMV:0.035993):0.262049):0.191800	RSNV:0.425384):0.162415	MiLV:0.501156):0.252800	WSMV:0.676279):0.291032	RCRV1:0.930614):0.136182):0.174589):0.067084):0.311098):0.118071	DuV2:0.323246):0.107130	((PannectensA:0.752998	RbivitattumC:0.240940):0.794633	((Gseraphini:0.529659	(RbivitattumB:0.081979	RbivitattumG:0.505615):0.203119):0.147795	Gjaponicus:0.162450):0.385923):0.000001):0.081708	BtBV6:0.513220):0.152559	((PannectensB:0.743713	CcarchariasB:0.321079):0.168019	(((RbivitattumE:0.000001	RbivitattumD:0.000001):0.068172	RbivitattumA:0.900274):0.000001	RbivitattumF:0.207417):0.410293):0.262413):0.258067):0.099878):0.436125	RbivitattumH:0.469484):0.310844):0.195288	Pbivittatus:0.608081	MunicolorA:0.207009);
(((CaV:1.833880	((((((BSMV:0.027837	BNYVV:0.054727):0.217062	BMV:0.298197):0.172245	RSNV:0.500269):0.168850	MiLV:0.501070):0.238251	WSMV:0.675136):0.318501	RCRV1:0.938734):0.230020):0.171892	(EnaBV1:1.253244	((PannectensA:0.954642	(RbivitattumC:0.409798	Pvitticeps:2.978965):0.000001):0.736853	(((Gjaponicus:0.148535	(Gseraphini:0.385424	(RbivitattumB:0.121481	RbivitattumG:0.432487):0.208590):0.106476):0.638205	DuV2:0.262074):0.169174	((MunicolorB:1.551144	((((MunicolorA:0.387689	RbivitattumH:0.144951):0.108880	CcarchariasA:0.289046):0.808432	(((RbivitattumF:0.217472	RbivitattumA:0.705588):0.084022	(RbivitattumE:0.000001	RbivitattumD:0.000001):0.103206):0.392399	(PannectensB:0.804257	CcarchariasB:0.384052):0.178810):0.047056):0.099734	(PmuralisC:0.294741	Pbivittatus:1.048420):0.469181):0.010647):0.162783	BtBV6:0.398748):0.108636):0.156501):0.194173):0.149888):0.196141	(MBC:1.431869	((((BtBV3:0.165508	(BtBV2:0.058666	BtBV1:0.075101):0.182885):0.133200	BtBV5:0.219211):0.236399	BtBV4:0.373678):0.346735	(SrBV1:0.358367	AbV8:0.561218):0.510331):0.493967):0.764053	(((LeBV1:0.127307	LeMV:0.117982):0.411072	MfBV1:0.404914):0.455553	AbV13:1.353721):0.706659);
((Pvitticeps:2.466663	((Pbivittatus:0.770981	(RbivitattumH:0.233118	MunicolorA:0.136829):0.147842):0.012357	CcarchariasA:0.280328):0.476341):0.136156	(((RbivitattumC:0.768226	PannectensA:0.927214):0.830265	((DuV2:0.422350	((Gseraphini:0.500771	(RbivitattumB:0.027264	RbivitattumG:0.435884):0.259691):0.169908	Gjaponicus:0.113385):0.413710):0.064795	(BtBV6:0.450550	(((RCRV1:0.936874	((((BMV:0.297557	(BSMV:0.035964	BNYVV:0.040441):0.296234):0.218299	RSNV:0.518703):0.133535	MiLV:0.533415):0.295101	WSMV:0.681715):0.352862):0.240358	CaV:2.026985):0.171645	(((MfBV1:0.314236	(LeMV:0.102629	LeBV1:0.131686):0.459316):0.473751	AbV13:1.421735):1.088838	(EnaBV1:1.031898	(MBC:1.518552	(((BtBV5:0.239136	(BtBV3:0.178840	(BtBV1:0.086667	BtBV2:0.054207):0.203617):0.130697):0.310567	BtBV4:0.367978):0.316625	(AbV8:0.559810	SrBV1:0.448094):0.601945):0.485601):0.745117):0.216148):0.076416):0.367149):0.143252):0.166696):0.124970	(MunicolorB:1.518923	((PannectensB:0.782201	((RbivitattumF:0.157324	RbivitattumA:0.768128):0.170807	(RbivitattumE:0.000001	RbivitattumD:0.000001):0.018437):0.253553):0.348780	CcarchariasB:0.512652):0.150806):0.085058):0.172256	PmuralisC:0.605849);
(((BMV:0.280231	(BSMV:0.032437	BNYVV:0.044036):0.253849):0.236024	RSNV:0.474577):0.095101	(((((Pvitticeps:2.893664	((MBC:1.263885	((((BtBV3:0.177632	(BtBV1:0.064387	BtBV2:0.072061):0.193089):0.102934	BtBV5:0.215467):0.218680	BtBV4:0.424844):0.247345	(AbV8:0.563962	SrBV1:0.437733):0.493100):0.547589):0.711502	(((LeBV1:0.117391	LeMV:0.078840):0.465271	MfBV1:0.340945):0.466779	AbV13:1.172402):0.859628):0.187256):0.005191	CaV:1.856653):0.171682	((((((((((RbivitattumA:0.216254	Pbivittatus:0.433114):0.221458	(CcarchariasA:0.326221	(MunicolorA:0.311010	RbivitattumH:0.505312):0.007997):0.173054):0.225334	(RbivitattumF:0.338046	(RbivitattumD:0.000001	RbivitattumE:0.012858):0.141648):0.276483):0.092223	(PannectensB:0.868370	CcarchariasB:0.399618):0.238255):0.117869	PmuralisC:0.837223):0.068407	MunicolorB:1.601093):0.148384	((PannectensA:0.890233	((RbivitattumG:0.476239	RbivitattumB:0.048011):0.322273	(Gseraphini:0.596267	Gjaponicus:0.056655):0.088026):0.176964):0.364580	DuV2:0.360377):0.079874):0.096125	BtBV6:0.401912):0.287506	EnaBV1:1.360695):0.081541	RbivitattumC:1.110725):0.089747):0.220898	RCRV1:1.007056):0.326291	WSMV:0.697099):0.298166	MiLV:0.534009);
((((BNYVV:0.041533	BSMV:0.034673):0.300322	BMV:0.327795):0.156375	RSNV:0.559045):0.119735	MiLV:0.545332	(((((((((LeBV1:0.149671	LeMV:0.101708):0.433959	MfBV1:0.405068):0.446865	AbV13:1.169783):0.803190	(((((BtBV3:0.150492	(BtBV2:0.079462	BtBV1:0.066080):0.225944):0.128032	BtBV5:0.256648):0.254881	BtBV4:0.350273):0.426315	(AbV8:0.568999	SrBV1:0.403314):0.458037):0.487803	MBC:1.521673):0.962916):0.280907	((((((RbivitattumH:0.458785	(Pbivittatus:0.379967	MunicolorA:0.261467):0.064112):0.000081	CcarchariasA:0.313258):0.686046	(PmuralisC:0.712395	MunicolorB:1.497048):0.000001):0.214765	((((RbivitattumD:0.000001	RbivitattumE:0.018888):0.096385	(RbivitattumA:0.997453	RbivitattumF:0.148853):0.080644):0.284183	PannectensB:0.814818):0.233192	CcarchariasB:0.507469):0.311321):0.147634	BtBV6:0.479137):0.058044	((Pvitticeps:2.652021	(RbivitattumC:0.475089	PannectensA:1.104783):0.228926):0.507412	(DuV2:0.321729	(Gjaponicus:0.112445	(Gseraphini:0.427044	(RbivitattumB:0.077406	RbivitattumG:0.532919):0.278873):0.031433):0.532346):0.161372):0.100393):0.322373):0.115200	EnaBV1:1.213505):0.149178	CaV:1.968370):0.156671	RCRV1:1.091962):0.295013	WSMV:0.821804):0.246313);
(((((((MfBV1:0.462947	(LeBV1:0.137319	LeMV:0.109917):0.371748):0.401305	AbV13:1.311415):1.174271	(Pvitticeps:2.568756	((((((RbivitattumG:0.303685	RbivitattumB:0.105865):0.201657	Gseraphini:0.339699):0.204143	Gjaponicus:0.138209):0.704312	DuV2:0.295726):0.130592	(((((((MunicolorA:0.199651	CcarchariasA:0.166260):0.114171	RbivitattumH:0.478391):0.079584	Pbivittatus:0.684853):0.492010	MunicolorB:1.413818):0.028592	PmuralisC:0.678369):0.290044	((CcarchariasB:0.353620	PannectensB:0.926540):0.137002	((RbivitattumF:0.240273	RbivitattumA:0.796626):0.054303	(RbivitattumD:0.000001	RbivitattumE:0.000001):0.084750):0.392405):0.096106):0.188512	BtBV6:0.499762):0.104239):0.167658	(PannectensA:0.951878	RbivitattumC:0.183752):1.127575):0.040440):0.168293):0.141640	((((MiLV:0.510435	((BMV:0.318586	(BNYVV:0.044430	BSMV:0.042706):0.273405):0.167331	RSNV:0.486580):0.119958):0.324157	WSMV:0.651386):0.344293	RCRV1:1.088027):0.188234	CaV:1.783603):0.231784):0.172521	EnaBV1:1.169335):0.906676	MBC:1.345631):0.499351	(AbV8:0.531036	SrBV1:0.448174):0.427868	((((BtBV1:0.077289	BtBV2:0.041954):0.181550	BtBV3:0.162377):0.109721	BtBV5:0.246997):0.246532	BtBV4:0.365314):0.414446);
(((((BtBV4:0.457840	(((BtBV1:0.081711	BtBV2:0.066083):0.205592	BtBV3:0.174238):0.151622	BtBV5:0.211354):0.244354):0.390834	(AbV8:0.578902	SrBV1:0.368718):0.614807):0.542542	MBC:1.466350):0.981327	EnaBV1:1.164098):0.187968	((CaV:1.885872	((((((BNYVV:0.040322	BSMV:0.045738):0.277024	BMV:0.288907):0.159382	RSNV:0.483515):0.201832	MiLV:0.463215):0.327453	WSMV:0.641650):0.406379	RCRV1:1.019819):0.158779):0.245858	(BtBV6:0.572484	((((Gseraphini:0.296475	(RbivitattumB:0.020361	RbivitattumG:0.511677):0.250261):0.209702	Gjaponicus:0.073381):0.489583	DuV2:0.298592):0.178921	((PannectensA:0.887765	RbivitattumC:0.439363):0.617636	((MunicolorB:1.685558	(Pvitticeps:2.197406	(((RbivitattumA:0.649913	RbivitattumF:0.226327):0.063418	(RbivitattumD:0.000001	RbivitattumE:0.004133):0.111117):0.428736	(CcarchariasB:0.320411	PannectensB:0.713614):0.169145):0.000001):0.127410):0.109709	((RbivitattumH:0.606937	(MunicolorA:0.634809	CcarchariasA:0.206185):0.065532):0.588283	(Pbivittatus:1.065069	PmuralisC:0.295641):0.195597):0.317043):0.114986):0.107209):0.095129):0.407878):0.106395	(((LeMV:0.101472	LeBV1:0.156017):0.523145	MfBV1:0.321477):0.429234	AbV13:1.251425):1.274554);
(((((((RbivitattumB:0.041632	RbivitattumG:0.488003):0.361951	Gseraphini:0.661301):0.105457	Gjaponicus:0.098457):0.406911	DuV2:0.331668):0.138511	(BtBV6:0.432363	(((((RbivitattumA:0.799018	RbivitattumF:0.202614):0.008735	(RbivitattumD:0.000001	RbivitattumE:0.000001):0.183670):0.393438	(PannectensB:0.894209	CcarchariasB:0.400713):0.155840):0.219871	(PmuralisC:0.781001	((RbivitattumH:0.761081	(CcarchariasA:0.213347	MunicolorA:0.248270):0.000001):0.485815	(Pvitticeps:1.939996	Pbivittatus:0.522554):0.347617):0.195762):0.187639):0.000001	MunicolorB:1.668373):0.235267):0.111454):0.065272	(PannectensA:0.724232	RbivitattumC:0.458631):0.745790):0.237092	(((WSMV:0.687115	((((BNYVV:0.038287	BSMV:0.041180):0.272352	BMV:0.292077):0.203787	RSNV:0.533245):0.145632	MiLV:0.502764):0.339964):0.308727	RCRV1:1.083994):0.142551	CaV:1.893908):0.278298	(((((LeMV:0.094620	LeBV1:0.121678):0.456464	MfBV1:0.410225):0.458990	AbV13:1.182206):0.923583	((((BtBV5:0.262643	((BtBV2:0.057463	BtBV1:0.072287):0.223301	BtBV3:0.190864):0.078306):0.263148	BtBV4:0.393543):0.536838	(SrBV1:0.442685	AbV8:0.628607):0.389088):0.543203	MBC:1.429959):0.863127):0.262993	EnaBV1:1.232289):0.156474);
(((((((BtBV2:0.075111	BtBV1:0.074451):0.225787	BtBV3:0.179870):0.124668	BtBV5:0.207017):0.283038	BtBV4:0.353387):0.317361	(SrBV1:0.445281	AbV8:0.572810):0.544256):0.478972	MBC:1.430786):0.761560	((MfBV1:0.326297	(LeBV1:0.130775	LeMV:0.107952):0.452455):0.457672	AbV13:1.384411):0.776396	(((((DuV2:0.235562	((Gjaponicus:0.041838	Gseraphini:0.716196):0.000001	(RbivitattumG:0.336083	RbivitattumB:0.122191):0.411460):0.771023):0.200164	((Pvitticeps:2.607708	(PannectensA:0.619004	RbivitattumC:0.701873):0.372068):0.328439	(((((CcarchariasB:0.287161	PannectensB:0.822738):0.171247	((RbivitattumE:0.004300	RbivitattumD:0.000001):0.117608	(RbivitattumA:0.770075	RbivitattumF:0.182286):0.055844):0.511204):0.189618	((CcarchariasA:0.205925	MunicolorA:0.232243):0.307315	(Pbivittatus:0.718925	PmuralisC:0.280836):0.080193):0.432100):0.063967	MunicolorB:1.324228):0.064815	RbivitattumH:0.937725):0.097627):0.099115):0.095534	BtBV6:0.521565):0.344983	EnaBV1:1.257902):0.142683	(CaV:1.893956	((((RSNV:0.512363	((BSMV:0.039951	BNYVV:0.054939):0.282713	BMV:0.295995):0.203500):0.151122	MiLV:0.502602):0.271139	WSMV:0.633692):0.279650	RCRV1:1.060411):0.151550):0.150627):0.248732);
((((((((Pvitticeps:2.272479	(PannectensA:0.901748	RbivitattumC:0.394546):0.250872):0.711793	(((Gseraphini:0.470338	(RbivitattumG:0.666044	RbivitattumB:0.033119):0.083395):0.218088	Gjaponicus:0.094805):0.591825	DuV2:0.290483):0.135644):0.054711	((MunicolorB:1.794300	(PmuralisC:0.578675	(MunicolorA:0.232442	(RbivitattumH:0.585196	(Pbivittatus:0.863458	CcarchariasA:0.151006):0.053953):0.052161):0.429842):0.040089):0.314118	((PannectensB:0.799525	CcarchariasB:0.385024):0.076599	((RbivitattumD:0.000001	RbivitattumE:0.000001):0.115697	(RbivitattumA:0.588978	RbivitattumF:0.233888):0.042365):0.275725):0.182335):0.231363):0.097120	BtBV6:0.491403):0.344548	((CaV:1.670739	EnaBV1:1.106502):0.272571	(((MiLV:0.566469	(((BNYVV:0.049910	BSMV:0.041038):0.267186	BMV:0.263443):0.201285	RSNV:0.507450):0.145285):0.307537	WSMV:0.635986):0.302348	RCRV1:1.027300):0.274121):0.155584):0.228837	((MfBV1:0.418290	(LeBV1:0.152537	LeMV:0.120541):0.427224):0.376944	AbV13:1.370723):0.957418):0.834571	MBC:1.514551):0.572708	((((BtBV1:0.079583	BtBV2:0.050806):0.215211	BtBV3:0.179200):0.119076	BtBV5:0.248512):0.239212	BtBV4:0.350879):0.419100	(SrBV1:0.413745	AbV8:0.557633):0.563979);
((RbivitattumC:1.373807	((((((((BNYVV:0.056110	BSMV:0.041366):0.255501	BMV:0.286600):0.217214	RSNV:0.447306):0.126330	MiLV:0.484597):0.291780	WSMV:0.681352):0.295903	RCRV1:1.056433):0.302066	((CaV:1.724271	((((BtBV5:0.280100	((BtBV2:0.063193	BtBV1:0.081204):0.170912	BtBV3:0.183657):0.111771):0.267456	BtBV4:0.372044):0.309471	(AbV8:0.526410	SrBV1:0.521018):0.479902):0.512564	MBC:1.545031):0.812075):0.103195	EnaBV1:1.194709):0.157204):0.115511	(((LeBV1:0.148159	LeMV:0.098496):0.368990	MfBV1:0.490464):0.428383	AbV13:1.262829):1.012296):0.210275):0.000001	Pvitticeps:2.387978	((((MunicolorB:1.581511	(((RbivitattumA:0.625426	RbivitattumF:0.137122):0.090922	(RbivitattumD:0.000001	RbivitattumE:0.004282):0.109893):0.331550	(CcarchariasB:0.312073	PannectensB:0.684370):0.223269):0.147024):0.039907	(((CcarchariasA:0.357064	RbivitattumH:0.631633):0.278252	(Pbivittatus:0.494854	MunicolorA:0.149297):0.227782):0.274802	PmuralisC:0.670980):0.200191):0.140149	BtBV6:0.458154):0.133021	(DuV2:0.377840	((Gseraphini:0.351017	(PannectensA:0.756876	(RbivitattumB:0.065026	RbivitattumG:0.715097):0.194456):0.096609):0.082370	Gjaponicus:0.203402):0.285641):0.054990):0.221507);
(Gjaponicus:0.128479	(Gseraphini:0.441192	(RbivitattumB:0.103391	RbivitattumG:0.385014):0.383378):0.000001	((DuV2:0.349790	((((PannectensB:0.752536	((RbivitattumA:0.860100	RbivitattumF:0.236731):0.120680	(RbivitattumD:0.000001	RbivitattumE:0.000001):0.189250):0.304453):0.195628	CcarchariasB:0.317341):0.368695	((MunicolorB:1.794155	((MunicolorA:0.090856	(CcarchariasA:0.320366	RbivitattumH:0.390588):0.044528):0.350030	Pbivittatus:0.621969):0.212964):0.094837	PmuralisC:0.544403):0.341913):0.170667	(BtBV6:0.432997	(((AbV13:1.290638	(MfBV1:0.406829	(LeBV1:0.129575	LeMV:0.120776):0.422763):0.395643):1.044313	(((((AbV8:0.565702	SrBV1:0.411737):0.383456	((BtBV5:0.222352	(BtBV3:0.181267	(BtBV2:0.061994	BtBV1:0.091533):0.183499):0.132206):0.210705	BtBV4:0.403405):0.453232):0.519874	MBC:1.396681):0.819986	CaV:1.554913):0.095504	EnaBV1:1.097946):0.144404):0.132171	((WSMV:0.683214	((((BSMV:0.036788	BNYVV:0.048930):0.266986	BMV:0.292895):0.213977	RSNV:0.472156):0.112696	MiLV:0.470286):0.243849):0.386644	RCRV1:0.929214):0.305758):0.413018):0.132330):0.072769):0.173492	(Pvitticeps:3.147987	(PannectensA:0.759541	RbivitattumC:0.538752):0.404563):0.332374):0.544687);
(EnaBV1:1.278667	((CaV:1.855335	((((((BSMV:0.031334	BNYVV:0.045233):0.275431	BMV:0.283964):0.218502	RSNV:0.499484):0.131166	MiLV:0.487582):0.348827	WSMV:0.690562):0.343865	RCRV1:1.102558):0.138279):0.158799	((AbV13:1.233773	((LeBV1:0.112992	LeMV:0.125103):0.408028	MfBV1:0.414953):0.459539):0.975984	(MBC:1.349522	((SrBV1:0.525277	AbV8:0.517321):0.509364	((((BtBV2:0.055625	BtBV1:0.081473):0.211260	BtBV3:0.203323):0.140649	BtBV5:0.261303):0.253908	BtBV4:0.472653):0.450789):0.486842):0.933666):0.149300):0.104237	(((((PannectensA:1.264698	((Gseraphini:0.520548	(RbivitattumB:0.091975	RbivitattumG:0.422715):0.148424):0.311389	Gjaponicus:0.145448):0.087397):0.511617	DuV2:0.327047):0.088073	((MunicolorB:1.767972	((RbivitattumH:0.496365	(MunicolorA:0.328370	CcarchariasA:0.073512):0.224066):0.566581	(PmuralisC:0.336571	Pbivittatus:0.767554):0.319699):0.000001):0.255136	((RbivitattumA:0.768044	((RbivitattumE:0.009156	RbivitattumD:0.000001):0.078315	RbivitattumF:0.282913):0.120264):0.415040	(PannectensB:0.824833	CcarchariasB:0.453830):0.144475):0.271735):0.211222):0.139590	BtBV6:0.527049):0.193253	(RbivitattumC:0.997360	Pvitticeps:2.633111):0.475078):0.271296);
((((EnaBV1:1.428459	(((((PannectensB:0.727854	CcarchariasB:0.279132):0.173246	(((RbivitattumD:0.000001	RbivitattumE:0.004496):0.140851	RbivitattumF:0.314852):0.352445	RbivitattumA:0.886501):0.263508):0.301073	(((Pbivittatus:0.717342	PmuralisC:0.326406):0.256727	((RbivitattumH:0.618336	CcarchariasA:0.066661):0.097994	MunicolorA:0.375948):0.581773):0.202666	MunicolorB:1.989871):0.166565):0.170636	BtBV6:0.464150):0.120120	(((Gjaponicus:0.144836	(Gseraphini:0.351461	(RbivitattumB:0.071091	RbivitattumG:0.687257):0.181684):0.127983):0.326507	(Pvitticeps:2.638157	(PannectensA:0.914422	RbivitattumC:0.543390):0.528292):0.120378):0.227920	DuV2:0.332204):0.128564):0.426182):0.174194	((((((((BtBV1:0.069593	BtBV2:0.067368):0.186081	BtBV3:0.204413):0.153649	BtBV5:0.234094):0.255050	BtBV4:0.470757):0.348375	(SrBV1:0.454502	AbV8:0.555756):0.446236):0.732424	MBC:1.305079):0.845212	CaV:1.854039):0.111071	(((LeMV:0.097575	LeBV1:0.156244):0.515808	MfBV1:0.389952):0.424502	AbV13:1.232858):0.916205):0.164948):0.311395	RCRV1:1.213341):0.341238	WSMV:0.713093	((RSNV:0.516393	((BSMV:0.031997	BNYVV:0.061924):0.268858	BMV:0.353698):0.179867):0.186739	MiLV:0.502364):0.271159);
(RbivitattumH:0.181892	((Pbivittatus:0.724809	CcarchariasA:0.153895):0.276856	(PmuralisC:0.711595	(((CcarchariasB:0.302553	PannectensB:0.882912):0.131199	((RbivitattumE:0.004927	RbivitattumD:0.000001):0.070473	(RbivitattumA:1.022206	RbivitattumF:0.192884):0.206342):0.518511):0.205848	(MunicolorB:1.657494	((BtBV6:0.479659	(((RbivitattumG:0.443088	RbivitattumB:0.090591):0.391826	Gjaponicus:0.161164):0.000001	Gseraphini:0.346513):0.639742):0.042161	(((Pvitticeps:2.188563	(RbivitattumC:0.250522	PannectensA:0.900305):0.450789):0.541095	(((((AbV8:0.564132	SrBV1:0.469087):0.501922	((((BtBV1:0.071939	BtBV2:0.072553):0.188394	BtBV3:0.193179):0.131477	BtBV5:0.315079):0.248915	BtBV4:0.402550):0.438851):0.512061	MBC:1.540942):0.857516	(((LeBV1:0.137956	LeMV:0.107693):0.459688	MfBV1:0.465248):0.438243	AbV13:1.312945):0.894804):0.294409	((((MiLV:0.456418	(((BSMV:0.049514	BNYVV:0.036096):0.280490	BMV:0.315939):0.229030	RSNV:0.489213):0.140179):0.334541	WSMV:0.770722):0.402311	(RCRV1:1.050695	CaV:2.080272):0.170380):0.193267	EnaBV1:1.346601):0.094130):0.240289):0.161194	DuV2:0.470905):0.085154):0.176252):0.087517):0.292782):0.761657):0.107694	MunicolorA:0.224538);
(MunicolorB:1.783381	(PmuralisC:0.682069	((CcarchariasA:0.114469	((Pbivittatus:0.588596	MunicolorA:0.201801):0.025631	RbivitattumH:0.271916):0.272496):0.608620	(CcarchariasB:0.360342	(PannectensB:0.853979	((RbivitattumD:0.000001	RbivitattumE:0.000001):0.087452	(RbivitattumF:0.163383	RbivitattumA:0.566637):0.073241):0.280879):0.280047):0.080204):0.079404):0.067134	(BtBV6:0.461531	((PannectensA:0.733475	RbivitattumC:0.415004):0.864194	(((Pvitticeps:3.149241	((Gseraphini:0.257522	(RbivitattumG:0.389710	RbivitattumB:0.134998):0.268666):0.112126	Gjaponicus:0.158017):0.275140):0.222440	DuV2:0.349910):0.134864	(((((WSMV:0.601330	((RSNV:0.419905	((BSMV:0.033399	BNYVV:0.047375):0.241020	BMV:0.281365):0.219424):0.228024	MiLV:0.449550):0.282151):0.334441	RCRV1:1.023788):0.182685	CaV:1.551920):0.122152	(((((((BtBV2:0.047613	BtBV1:0.095557):0.176602	BtBV3:0.198126):0.129327	BtBV5:0.236986):0.226593	BtBV4:0.441082):0.409305	(SrBV1:0.440921	AbV8:0.533754):0.447692):0.605870	MBC:1.413020):0.771234	(AbV13:1.200289	((LeMV:0.112375	LeBV1:0.118379):0.440984	MfBV1:0.344775):0.482796):0.946098):0.185917):0.109292	EnaBV1:1.188245):0.292577):0.061325):0.038699):0.183688);
(((((BtBV4:0.384483	((BtBV3:0.186176	(BtBV2:0.068205	BtBV1:0.069180):0.212209):0.117214	BtBV5:0.243532):0.300074):0.457205	(AbV8:0.479113	SrBV1:0.463555):0.503767):0.559877	MBC:1.367000):0.959017	(AbV13:1.260179	((LeMV:0.088269	LeBV1:0.130355):0.420709	MfBV1:0.430907):0.354934):0.965504):0.221118	((((((MunicolorB:1.888222	(((RbivitattumE:0.004845	RbivitattumD:0.000001):0.153984	(RbivitattumA:1.071526	RbivitattumF:0.215161):0.000001):0.633858	(CcarchariasB:0.273658	PannectensB:0.932446):0.221781):0.176403):0.092279	(PmuralisC:0.575620	((RbivitattumH:0.568822	(Pbivittatus:1.037834	CcarchariasA:0.151618):0.083258):0.000001	MunicolorA:0.093922):0.585270):0.247137):0.176524	(RbivitattumC:0.738048	PannectensA:1.028759):0.465901):0.036140	Pvitticeps:2.409256):0.002126	(((Gseraphini:0.481948	(RbivitattumG:0.345216	RbivitattumB:0.074339):0.295052):0.076705	Gjaponicus:0.146816):0.501123	DuV2:0.267910):0.159151):0.133944	BtBV6:0.422105):0.465726	((EnaBV1:1.208340	CaV:2.008797):0.132564	((((((BNYVV:0.035321	BSMV:0.047770):0.310855	BMV:0.272298):0.262325	RSNV:0.481591):0.160970	MiLV:0.498233):0.273066	WSMV:0.613582):0.285149	RCRV1:1.004410):0.296582):0.137063);
((PannectensB:0.738122	((RbivitattumD:0.000001	RbivitattumE:0.000001):0.125263	(RbivitattumA:0.819782	RbivitattumF:0.195207):0.105661):0.208025):0.409241	CcarchariasB:0.422389	((BtBV6:0.510768	(((Pvitticeps:2.237504	(PannectensA:0.985206	RbivitattumC:0.280555):0.457446):0.585130	((((((LeBV1:0.137417	LeMV:0.109794):0.402526	MfBV1:0.404273):0.365099	AbV13:1.309328):0.936686	(((((BtBV3:0.182384	(BtBV1:0.080195	BtBV2:0.057938):0.185301):0.141706	BtBV5:0.204972):0.203464	BtBV4:0.425603):0.378059	(AbV8:0.541084	SrBV1:0.425214):0.543875):0.386479	MBC:1.529610):1.013096):0.144034	(CaV:1.874794	((((((BNYVV:0.039531	BSMV:0.032866):0.228158	BMV:0.290188):0.186738	RSNV:0.448299):0.117586	MiLV:0.468655):0.324580	WSMV:0.684176):0.357605	RCRV1:1.024128):0.197216):0.151208):0.156854	EnaBV1:1.400660):0.222899):0.141198	(((Gseraphini:0.479528	(RbivitattumB:0.083719	RbivitattumG:0.432580):0.299340):0.099296	Gjaponicus:0.045326):0.630069	DuV2:0.278258):0.169575):0.124301):0.176177	((((Pbivittatus:0.577570	MunicolorA:0.124430):0.213591	(CcarchariasA:0.245916	RbivitattumH:0.494215):0.223511):0.396286	MunicolorB:1.461193):0.080725	PmuralisC:0.547070):0.181382):0.255933);
((((PannectensB:0.877010	CcarchariasB:0.254473):0.125688	((RbivitattumF:0.128924	RbivitattumA:0.734605):0.093573	(RbivitattumE:0.000001	RbivitattumD:0.000001):0.063239):0.642261):0.218770	(Pvitticeps:2.963988	((Pbivittatus:0.443368	PmuralisC:0.402231):0.168874	((RbivitattumH:0.520339	(MunicolorA:0.294012	CcarchariasA:0.278172):0.117075):0.260258	MunicolorB:1.278939):0.045802):0.191500):0.073826):0.221381	((PannectensA:0.917129	RbivitattumC:0.453983):0.690232	((Gjaponicus:0.110562	(Gseraphini:0.484670	(RbivitattumB:0.148957	RbivitattumG:0.517366):0.221885):0.090964):0.665036	DuV2:0.314395):0.085508):0.082339	((((((RSNV:0.489098	(BMV:0.300252	(BSMV:0.041120	BNYVV:0.048396):0.245362):0.229901):0.168081	MiLV:0.515429):0.307698	WSMV:0.693310):0.433686	RCRV1:1.126860):0.296372	(((MfBV1:0.390594	(LeBV1:0.174545	LeMV:0.112199):0.468109):0.363762	AbV13:1.185754):1.176875	((((((BtBV3:0.202262	(BtBV1:0.093344	BtBV2:0.067243):0.217553):0.114151	BtBV5:0.263912):0.244313	BtBV4:0.454198):0.351060	(SrBV1:0.445483	AbV8:0.554611):0.588144):0.458277	MBC:1.606377):0.957181	(CaV:1.952141	EnaBV1:1.120524):0.154990):0.155018):0.072934):0.329010	BtBV6:0.479598):0.135676);
((RbivitattumH:0.578903	((PmuralisC:0.834484	(((((Pvitticeps:2.663241	(PannectensA:0.987910	RbivitattumC:0.261659):0.474035):0.478365	((CaV:2.093069	((((RSNV:0.500398	((BSMV:0.048574	BNYVV:0.044769):0.300504	BMV:0.276765):0.169132):0.191971	MiLV:0.482694):0.313079	WSMV:0.743883):0.287771	RCRV1:1.159103):0.204945):0.164639	(EnaBV1:1.190434	((AbV13:1.237786	((LeMV:0.114360	LeBV1:0.158533):0.546651	MfBV1:0.381245):0.430307):1.047976	(((BtBV4:0.447503	(((BtBV1:0.080315	BtBV2:0.056861):0.229762	BtBV3:0.149121):0.129247	BtBV5:0.242208):0.205398):0.428954	(SrBV1:0.491506	AbV8:0.536750):0.496583):0.403257	MBC:1.482935):0.922809):0.166392):0.117672):0.329585):0.190144	(((Gseraphini:0.453585	(RbivitattumB:0.106282	RbivitattumG:0.515432):0.266935):0.039124	Gjaponicus:0.206703):0.529311	DuV2:0.261380):0.187395):0.107758	BtBV6:0.469773):0.216314	MunicolorB:1.636719):0.000001):0.087398	((PannectensB:0.805820	CcarchariasB:0.306807):0.160981	((RbivitattumF:0.187201	RbivitattumA:0.915049):0.078410	(RbivitattumD:0.000001	RbivitattumE:0.004234):0.069433):0.415313):0.154394):0.696683):0.191464	(Pbivittatus:0.467464	MunicolorA:0.066107):0.234316	CcarchariasA:0.264595);
(((((LeBV1:0.176495	LeMV:0.087771):0.444023	MfBV1:0.377534):0.518992	AbV13:1.156200):1.114706	((CaV:1.783645	((((((BSMV:0.046704	BNYVV:0.041608):0.243927	BMV:0.280029):0.177383	RSNV:0.486546):0.153509	MiLV:0.577154):0.258569	WSMV:0.800223):0.314047	RCRV1:1.235593):0.182672):0.174727	((DuV2:0.310357	(((RbivitattumC:0.377715	PannectensA:0.635956):0.358685	Pvitticeps:2.134627):0.454557	(Gjaponicus:0.146383	(Gseraphini:0.316370	(RbivitattumB:0.041340	RbivitattumG:0.634577):0.298146):0.094704):0.239869):0.218044):0.140455	(BtBV6:0.501427	(((((RbivitattumD:0.000001	RbivitattumE:0.009555):0.105132	RbivitattumF:0.194621):0.209839	RbivitattumA:0.704699):0.572456	(CcarchariasB:0.386487	PannectensB:0.806175):0.205236):0.217186	(MunicolorB:1.507806	(PmuralisC:0.572509	(MunicolorA:0.156883	(Pbivittatus:0.317290	(RbivitattumH:0.568076	CcarchariasA:0.133454):0.188839):0.134997):0.327605):0.085764):0.219905):0.201415):0.103707):0.442532):0.119583):0.113026	EnaBV1:1.261316	(((BtBV4:0.369633	(BtBV5:0.303378	((BtBV2:0.053451	BtBV1:0.069866):0.243196	BtBV3:0.153587):0.112245):0.279084):0.414970	(AbV8:0.567708	SrBV1:0.496024):0.574639):0.610855	MBC:1.480255):0.861407);
(EnaBV1:1.301305	((((RbivitattumC:0.251217	PannectensA:0.820794):1.242265	BtBV6:0.405111):0.100830	((((MunicolorB:1.395968	RbivitattumH:0.981290):0.059827	((CcarchariasA:0.230209	MunicolorA:0.290285):0.184735	(Pbivittatus:0.454565	PmuralisC:0.281682):0.158356):0.274015):0.197096	Pvitticeps:2.107616):0.113931	((PannectensB:0.901597	CcarchariasB:0.356576):0.123760	((RbivitattumF:0.178266	RbivitattumA:1.038914):0.134768	(RbivitattumD:0.000001	RbivitattumE:0.009095):0.085460):0.424094):0.245400):0.234772):0.093242	((Gjaponicus:0.095018	(Gseraphini:0.418071	(RbivitattumB:0.086376	RbivitattumG:0.343942):0.268204):0.144407):0.667909	DuV2:0.263280):0.172803):0.315823	((((((((BtBV1:0.083948	BtBV2:0.067576):0.208704	BtBV3:0.163897):0.129372	BtBV5:0.273118):0.267602	BtBV4:0.407035):0.374061	(AbV8:0.486745	SrBV1:0.453683):0.479264):0.417338	MBC:1.419800):0.883741	(AbV13:1.323287	(MfBV1:0.443840	(LeMV:0.126137	LeBV1:0.112326):0.365046):0.380973):0.804504):0.226813	(CaV:1.798161	(RCRV1:1.000069	(WSMV:0.776374	(MiLV:0.508030	(RSNV:0.508755	((BNYVV:0.047036	BSMV:0.043230):0.283787	BMV:0.310501):0.195902):0.151517):0.264350):0.294805):0.248705):0.193547):0.143792);
((EnaBV1:1.207574	(((((((BtBV1:0.089971	BtBV2:0.051904):0.214594	BtBV3:0.160954):0.134647	BtBV5:0.233850):0.242909	BtBV4:0.358827):0.406950	(SrBV1:0.393022	AbV8:0.649032):0.444520):0.524256	MBC:1.352420):0.927887	CaV:1.780247):0.099506):0.107310	(((Pvitticeps:2.137277	(PannectensA:0.956983	RbivitattumC:0.355832):0.299544):0.449145	((DuV2:0.297893	((Gjaponicus:0.061166	Gseraphini:0.327798):0.000001	(RbivitattumB:0.057341	RbivitattumG:0.382840):0.375612):0.643136):0.097103	(BtBV6:0.507485	(((Pbivittatus:0.758127	PmuralisC:0.441867):0.204613	(((MunicolorA:0.029071	RbivitattumH:0.194984):0.194844	CcarchariasA:0.252172):0.676800	(((RbivitattumA:1.040745	RbivitattumF:0.206088):0.106522	(RbivitattumE:0.004877	RbivitattumD:0.000001):0.079453):0.376936	(PannectensB:0.671468	CcarchariasB:0.320307):0.161666):0.159022):0.121998):0.008595	MunicolorB:1.488544):0.187480):0.100926):0.214135):0.211291	(AbV13:1.279603	((LeBV1:0.134176	LeMV:0.132030):0.459268	MfBV1:0.421762):0.441756):1.078589):0.125767	(((MiLV:0.512106	(((BSMV:0.043274	BNYVV:0.035954):0.244332	BMV:0.319745):0.180876	RSNV:0.518120):0.158176):0.275077	WSMV:0.664071):0.376302	RCRV1:1.006724):0.254989);
(((((((RbivitattumG:0.426971	RbivitattumB:0.062867):0.067905	Gseraphini:0.277439):0.313049	Gjaponicus:0.101338):0.644949	DuV2:0.265958):0.176226	(((PannectensB:0.994628	CcarchariasB:0.263470):0.143796	((RbivitattumF:0.216468	(RbivitattumD:0.000001	RbivitattumE:0.000001):0.128600):0.102767	RbivitattumA:0.676702):0.291805):0.218053	((PannectensA:0.667235	(Pvitticeps:2.310087	RbivitattumC:0.389300):0.170547):0.557376	((MunicolorB:1.956360	(CcarchariasA:0.525753	(RbivitattumH:0.402400	(Pbivittatus:0.777231	MunicolorA:0.099977):0.002710):0.128505):0.553521):0.092148	PmuralisC:0.696826):0.112135):0.084199):0.092497):0.118038	BtBV6:0.474445):0.500038	(EnaBV1:1.313229	((MBC:1.358297	(((((BtBV2:0.062913	BtBV1:0.075852):0.239013	BtBV3:0.198671):0.121402	BtBV5:0.228984):0.289465	BtBV4:0.427774):0.302958	(SrBV1:0.436804	AbV8:0.578506):0.532315):0.499536):0.948545	((MfBV1:0.459034	(LeMV:0.125393	LeBV1:0.131410):0.471177):0.441514	AbV13:1.320097):0.910202):0.161768):0.147513	(CaV:2.303604	((((((BSMV:0.051627	BNYVV:0.029527):0.268428	BMV:0.324264):0.194906	RSNV:0.513913):0.167497	MiLV:0.498432):0.308217	WSMV:0.743763):0.297600	RCRV1:1.202320):0.231500):0.216735);
(((((((((((BtBV5:0.205225	((BtBV1:0.085849	BtBV2:0.041149):0.188079	BtBV3:0.171581):0.115873):0.242439	BtBV4:0.355402):0.330733	(SrBV1:0.406272	AbV8:0.496872):0.558533):0.420286	MBC:1.412482):0.897901	(AbV13:1.302484	((LeBV1:0.142235	LeMV:0.099752):0.410277	MfBV1:0.430704):0.290166):1.009295):0.166891	(((((Pbivittatus:0.347886	PmuralisC:0.460096):0.185662	(((MunicolorA:0.149264	CcarchariasA:0.254056):0.019157	RbivitattumH:0.321427):0.623498	MunicolorB:1.638882):0.077119):0.229203	(((RbivitattumD:0.000001	RbivitattumE:0.009662):0.074068	(RbivitattumF:0.249773	RbivitattumA:0.635599):0.068205):0.349320	(PannectensB:0.762687	CcarchariasB:0.279739):0.125969):0.322691):0.188230	(DuV2:0.318358	((PannectensA:0.996576	(Pvitticeps:1.945634	RbivitattumC:0.336582):0.231189):0.486671	((Gseraphini:0.303648	(RbivitattumB:0.064041	RbivitattumG:0.490761):0.271451):0.134313	Gjaponicus:0.197869):0.197391):0.195136):0.088911):0.093286	BtBV6:0.511312):0.305975):0.123277	EnaBV1:1.238532):0.203696	CaV:1.817424):0.153048	RCRV1:1.090360):0.308169	WSMV:0.697152):0.239111	MiLV:0.508674	((BMV:0.244289	(BSMV:0.039690	BNYVV:0.041326):0.281382):0.199528	RSNV:0.492249):0.160457);
(((((LeMV:0.107172	LeBV1:0.117606):0.395954	MfBV1:0.446751):0.462924	AbV13:1.143698):0.968676	(BtBV6:0.405905	((((((MunicolorA:0.098438	RbivitattumH:0.241914):0.251115	CcarchariasA:0.213208):0.618384	(PmuralisC:0.474282	Pbivittatus:0.530115):0.063953):0.000001	MunicolorB:1.294770):0.232872	((PannectensB:0.857312	CcarchariasB:0.322157):0.179749	(((RbivitattumE:0.004785	RbivitattumD:0.000001):0.160713	RbivitattumF:0.271153):0.115947	RbivitattumA:0.912416):0.409984):0.087932):0.191398	(((((RbivitattumB:0.086979	RbivitattumG:0.420730):0.342781	Gseraphini:0.376563):0.123463	Gjaponicus:0.096112):0.785361	DuV2:0.320766):0.077293	((RbivitattumC:0.423600	PannectensA:0.856661):0.117069	Pvitticeps:2.281863):0.694053):0.062995):0.128676):0.432755):0.100281	(EnaBV1:1.100712	(((((BtBV3:0.162646	(BtBV2:0.042848	BtBV1:0.091498):0.217806):0.131982	BtBV5:0.265071):0.234539	BtBV4:0.406660):0.387026	(AbV8:0.542278	SrBV1:0.425094):0.400644):0.484803	MBC:1.333264):0.917897):0.190673	(CaV:1.815671	((((((BNYVV:0.036356	BSMV:0.045343):0.221347	BMV:0.272961):0.219124	RSNV:0.473149):0.148734	MiLV:0.473506):0.308703	WSMV:0.672185):0.348113	RCRV1:0.929088):0.160716):0.185639);
(RSNV:0.501886	((((((((MfBV1:0.426186	(LeBV1:0.118697	LeMV:0.124565):0.469469):0.471319	AbV13:1.160556):0.938465	((((((BtBV1:0.086391	BtBV2:0.069123):0.179293	BtBV3:0.179755):0.137908	BtBV5:0.246078):0.249405	BtBV4:0.399043):0.360624	(AbV8:0.508276	SrBV1:0.451704):0.462421):0.464850	MBC:1.372946):1.062214):0.218993	(((RbivitattumC:0.698921	Pvitticeps:2.494353):0.687866	((BtBV6:0.512531	(((Pbivittatus:0.698474	PmuralisC:0.540173):0.139071	((RbivitattumH:0.387471	(MunicolorA:0.684520	CcarchariasA:0.231892):0.147640):0.669319	MunicolorB:1.288433):0.014646):0.242156	((PannectensB:0.848268	CcarchariasB:0.289492):0.120489	((RbivitattumD:0.000001	RbivitattumE:0.000001):0.131266	(RbivitattumA:0.774573	RbivitattumF:0.249943):0.177092):0.264400):0.288917):0.174560):0.112222	(DuV2:0.222944	((((RbivitattumG:0.444269	RbivitattumB:0.065085):0.123181	Gseraphini:0.415431):0.245757	Gjaponicus:0.089454):0.403629	PannectensA:1.098030):0.400870):0.179335):0.201334):0.195430	EnaBV1:1.438915):0.066726):0.276161	CaV:1.874304):0.074443	RCRV1:1.024899):0.381323	WSMV:0.694319):0.318591	MiLV:0.477219):0.153410	(BMV:0.338552	(BSMV:0.040865	BNYVV:0.057880):0.233227):0.204208);
(((((RbivitattumC:0.595078	PannectensA:0.834662):0.698703	((((RbivitattumD:0.000001	RbivitattumE:0.004502):0.163468	(RbivitattumF:0.255617	RbivitattumA:0.901908):0.045080):0.377157	(PannectensB:0.680553	CcarchariasB:0.240895):0.230754):0.174915	(((Pbivittatus:0.702432	PmuralisC:0.333936):0.093852	(MunicolorA:0.678119	CcarchariasA:0.104464):0.272338):0.237849	(MunicolorB:1.584247	RbivitattumH:1.091717):0.000001):0.219921):0.125962):0.067411	BtBV6:0.530652):0.015759	(((AbV13:1.209214	((LeMV:0.102762	LeBV1:0.135023):0.466906	MfBV1:0.358717):0.478716):0.984188	((((((BtBV5:0.192787	(BtBV3:0.200027	(BtBV2:0.057532	BtBV1:0.069608):0.181085):0.134323):0.283744	BtBV4:0.425309):0.304230	(SrBV1:0.489859	AbV8:0.515419):0.412929):0.497522	MBC:1.327499):0.887399	EnaBV1:1.098913):0.176195	(CaV:2.025945	((((((BSMV:0.037048	BNYVV:0.046267):0.266694	BMV:0.286632):0.211301	RSNV:0.440475):0.135349	MiLV:0.501708):0.305201	WSMV:0.658197):0.322783	RCRV1:1.109583):0.145774):0.153397):0.108162):0.356940	(DuV2:0.401805	Pvitticeps:3.000620):0.000001):0.092459):0.441037	(Gseraphini:0.470986	(RbivitattumB:0.081395	RbivitattumG:0.637226):0.151593):0.098262	Gjaponicus:0.155846);
(((EnaBV1:1.273696	((((((BMV:0.281990	(BSMV:0.038709	BNYVV:0.040449):0.266708):0.232295	RSNV:0.432050):0.163278	MiLV:0.481704):0.296967	WSMV:0.800689):0.365030	RCRV1:1.164462):0.103526	CaV:1.740617):0.206499):0.079445	((BtBV6:0.474386	(((PannectensB:0.847905	CcarchariasB:0.302320):0.179574	(RbivitattumA:1.110059	(RbivitattumF:0.291743	(RbivitattumD:0.000001	RbivitattumE:0.008962):0.134053):0.128523):0.168132):0.113066	(((((Pbivittatus:1.026145	CcarchariasA:0.150962):0.110148	RbivitattumH:0.609596):0.180435	MunicolorA:0.218336):0.340022	PmuralisC:0.509050):0.112538	MunicolorB:1.494912):0.283355):0.203103):0.118757	(((Pvitticeps:2.395530	(PannectensA:0.753296	RbivitattumC:0.675586):0.381980):0.028706	((Gseraphini:0.345360	(RbivitattumG:0.503896	RbivitattumB:0.069971):0.281562):0.192207	Gjaponicus:0.144055):0.263578):0.206078	DuV2:0.331938):0.123422):0.342724):0.270935	(((AbV8:0.544385	SrBV1:0.423769):0.485231	(BtBV4:0.445380	(((BtBV1:0.067741	BtBV2:0.080561):0.242052	BtBV3:0.187365):0.122701	BtBV5:0.229421):0.239569):0.530337):0.476694	MBC:1.249837):0.708168	(((LeBV1:0.135495	LeMV:0.109796):0.507237	MfBV1:0.342523):0.413299	AbV13:1.200409):1.025819);
(PannectensB:0.825714	(((RbivitattumE:0.010256	RbivitattumD:0.000001):0.107677	(RbivitattumA:0.876870	RbivitattumF:0.266773):0.078835):0.478822	(((MunicolorB:1.671776	((RbivitattumH:0.609447	(Pbivittatus:0.516075	CcarchariasA:0.326314):0.086107):0.120150	MunicolorA:0.128535):0.416144):0.044075	PmuralisC:0.628023):0.212317	((BtBV6:0.517777	((CaV:1.693565	((WSMV:0.610531	((RSNV:0.464725	((BSMV:0.018427	BNYVV:0.064597):0.235966	BMV:0.283080):0.225513):0.142644	MiLV:0.425739):0.344139):0.402833	RCRV1:1.033608):0.180748):0.185900	(EnaBV1:1.219799	(((((((BtBV1:0.063441	BtBV2:0.066572):0.224514	BtBV3:0.194991):0.144383	BtBV5:0.248354):0.273182	BtBV4:0.430807):0.420495	(SrBV1:0.465290	AbV8:0.549296):0.459715):0.478939	MBC:1.277523):0.673352	((MfBV1:0.373135	(LeBV1:0.144538	LeMV:0.102342):0.427937):0.381684	AbV13:1.373998):1.032327):0.228771):0.138370):0.464972):0.102185	(((Pvitticeps:2.704895	(PannectensA:0.765958	RbivitattumC:0.392837):0.601568):0.097761	((Gseraphini:0.661041	(RbivitattumG:0.293855	RbivitattumB:0.033489):0.341126):0.110418	Gjaponicus:0.118849):0.313341):0.227466	DuV2:0.392026):0.063013):0.129905):0.241463):0.057436	CcarchariasB:0.371647);
(((CaV:1.690926	((((BtBV5:0.256599	((BtBV2:0.060469	BtBV1:0.067344):0.213903	BtBV3:0.182537):0.110563):0.235773	BtBV4:0.370374):0.425127	(SrBV1:0.426256	AbV8:0.509744):0.510567):0.564036	MBC:1.306583):0.966721):0.131845	(((EnaBV1:1.458244	(((((((Pvitticeps:2.258824	Pbivittatus:0.666999):0.072025	MunicolorA:0.062016):0.060328	(CcarchariasA:0.251308	RbivitattumH:0.520550):0.427383):0.247711	(PmuralisC:0.695553	MunicolorB:1.286485):0.000001):0.226069	((CcarchariasB:0.321476	PannectensB:0.812379):0.154934	((RbivitattumD:0.000001	RbivitattumE:0.013470):0.087094	(RbivitattumA:0.866316	RbivitattumF:0.207183):0.052404):0.452397):0.289548):0.187038	(((Gseraphini:0.468397	(RbivitattumG:0.442972	RbivitattumB:0.081949):0.310308):0.000001	Gjaponicus:0.154823):0.698890	DuV2:0.327143):0.123004):0.108420	BtBV6:0.509352):0.316149):0.126408	(PannectensA:0.970263	RbivitattumC:0.118485):1.176011):0.038848	((MfBV1:0.389011	(LeBV1:0.117506	LeMV:0.121611):0.454483):0.407129	AbV13:1.471545):1.158570):0.121407):0.188129	(((((BSMV:0.041537	BNYVV:0.032790):0.246661	BMV:0.311028):0.177751	RSNV:0.458204):0.130510	MiLV:0.499237):0.305944	WSMV:0.764006):0.404752	RCRV1:1.039055);
(PannectensA:0.778459	((((Gseraphini:0.410464	(RbivitattumG:0.574787	RbivitattumB:0.013268):0.121702):0.182078	Gjaponicus:0.127262):0.427678	(DuV2:0.343104	((((PannectensB:0.776511	CcarchariasB:0.205551):0.234523	(((RbivitattumD:0.000001	RbivitattumE:0.000001):0.094796	RbivitattumF:0.409430):0.139536	RbivitattumA:1.007363):0.288986):0.319876	((PmuralisC:0.498233	Pbivittatus:0.858822):0.269565	(MunicolorB:1.810681	(MunicolorA:0.261256	(RbivitattumH:0.422625	CcarchariasA:0.211997):0.303410):0.329417):0.035968):0.251942):0.117695	((((AbV13:1.250568	((LeBV1:0.129752	LeMV:0.087628):0.432413	MfBV1:0.480663):0.383341):1.065961	(EnaBV1:1.127593	(MBC:1.423747	((BtBV4:0.384535	(((BtBV1:0.065715	BtBV2:0.058759):0.185511	BtBV3:0.182938):0.131260	BtBV5:0.238049):0.273162):0.344028	(SrBV1:0.381164	AbV8:0.596894):0.572650):0.427816):0.939091):0.204876):0.083411	(CaV:1.834201	(RCRV1:0.968005	(((((BSMV:0.038897	BNYVV:0.039263):0.252781	BMV:0.282242):0.150914	RSNV:0.481195):0.129989	MiLV:0.509372):0.241529	WSMV:0.667055):0.338783):0.165802):0.258541):0.326735	BtBV6:0.428808):0.108721):0.109344):0.130269):0.347621	Pvitticeps:2.105855):0.739159	RbivitattumC:0.222093);
((CaV:1.910395	(((((BMV:0.300740	(BSMV:0.051406	BNYVV:0.032944):0.231326):0.202816	RSNV:0.454766):0.191336	MiLV:0.479105):0.301885	WSMV:0.676613):0.332431	RCRV1:1.118433):0.213388):0.097595	((((Pvitticeps:2.768454	(RbivitattumC:0.348899	PannectensA:1.087741):0.513970):0.635778	(((PannectensB:0.836183	CcarchariasB:0.379348):0.145374	(RbivitattumA:0.622896	((RbivitattumD:0.000001	RbivitattumE:0.000001):0.103547	RbivitattumF:0.352694):0.117389):0.212902):0.232919	(MunicolorB:1.479534	(PmuralisC:0.643460	(((RbivitattumH:0.183471	Pbivittatus:0.322905):0.323867	MunicolorA:0.000001):0.145869	CcarchariasA:0.379568):0.452632):0.089008):0.197051):0.121991):0.027960	(((Gseraphini:0.544195	(RbivitattumG:0.506238	RbivitattumB:0.120692):0.178288):0.232229	Gjaponicus:0.031367):0.639390	DuV2:0.294201):0.139804):0.102611	BtBV6:0.480976):0.436173	(EnaBV1:1.316130	(((MfBV1:0.410444	(LeMV:0.113840	LeBV1:0.145508):0.553138):0.477552	AbV13:1.261922):0.866758	(((SrBV1:0.420981	AbV8:0.587915):0.449077	((BtBV5:0.234860	((BtBV1:0.071199	BtBV2:0.060043):0.193564	BtBV3:0.190020):0.143057):0.259880	BtBV4:0.412183):0.414910):0.430242	MBC:1.501280):0.933086):0.132214):0.117201);
((DuV2:0.303013	(Gjaponicus:0.102377	(Gseraphini:0.433738	(RbivitattumG:0.451448	RbivitattumB:0.085731):0.225609):0.127024):0.520029):0.171069	(BtBV6:0.526385	((RbivitattumC:0.369857	PannectensA:0.935457):0.889590	((((((MiLV:0.464721	((BMV:0.286549	(BSMV:0.033933	BNYVV:0.044865):0.280159):0.192293	RSNV:0.451967):0.134181):0.344391	WSMV:0.662286):0.283075	RCRV1:1.069933):0.101576	CaV:2.017780):0.270435	((((LeMV:0.088721	LeBV1:0.152996):0.427013	MfBV1:0.415705):0.391557	AbV13:1.110905):0.866109	(MBC:1.525754	((BtBV4:0.417461	(BtBV5:0.221299	((BtBV2:0.061226	BtBV1:0.068643):0.216993	BtBV3:0.191131):0.123676):0.238459):0.311601	(SrBV1:0.392779	AbV8:0.525358):0.560491):0.496270):0.886003):0.253096):0.122390	EnaBV1:1.295906):0.214842):0.172775):0.054804	(((CcarchariasB:0.342385	(((RbivitattumF:0.148138	RbivitattumA:0.945438):0.062166	(RbivitattumE:0.010342	RbivitattumD:0.000001):0.082246):0.356687	PannectensB:0.606485):0.170691):0.429470	(PmuralisC:0.469053	(MunicolorB:1.398623	((CcarchariasA:0.177456	RbivitattumH:0.406706):0.272397	(Pbivittatus:0.374623	MunicolorA:0.230253):0.129948):0.349126):0.100225):0.332972):0.004704	Pvitticeps:2.317469):0.135890);
(((EnaBV1:1.126852	((((((BtBV1:0.077476	BtBV2:0.050772):0.206172	BtBV3:0.186554):0.118154	BtBV5:0.214216):0.214804	BtBV4:0.401538):0.337980	(SrBV1:0.453408	AbV8:0.533128):0.532852):0.441255	MBC:1.192737):0.862677):0.199823	((MfBV1:0.356278	(LeBV1:0.110831	LeMV:0.104254):0.419639):0.402741	AbV13:1.065099):1.000346):0.126109	(CaV:2.094726	((((((BSMV:0.031217	BNYVV:0.057376):0.240530	BMV:0.298667):0.195999	RSNV:0.504282):0.101778	MiLV:0.525002):0.258448	WSMV:0.670421):0.354654	RCRV1:0.935917):0.176476):0.206492	((Pvitticeps:2.313799	(PannectensA:0.839708	RbivitattumC:0.353586):0.214476):0.600974	(BtBV6:0.461134	((DuV2:0.257480	((RbivitattumG:0.447994	(Gseraphini:0.610061	RbivitattumB:0.054266):0.000001):0.180687	Gjaponicus:0.205207):0.688576):0.172465	(((CcarchariasB:0.346733	(PannectensB:0.726637	((RbivitattumE:0.008656	RbivitattumD:0.000001):0.091659	(RbivitattumA:0.902396	RbivitattumF:0.214326):0.034164):0.467910):0.113747):0.250608	MunicolorB:1.675438):0.010425	((((CcarchariasA:0.218365	MunicolorA:0.390317):0.151533	Pbivittatus:0.617386):0.062150	RbivitattumH:0.473451):0.451625	PmuralisC:0.589705):0.250803):0.230232):0.110993):0.202247):0.238534);
((CaV:1.812594	(RCRV1:1.004265	((((BMV:0.300417	(BSMV:0.041652	BNYVV:0.049088):0.283340):0.204982	RSNV:0.517092):0.178559	MiLV:0.523417):0.350837	WSMV:0.696724):0.366647):0.114577):0.179772	((MBC:1.308512	((((BtBV3:0.230012	(BtBV1:0.084437	BtBV2:0.072322):0.203422):0.132524	BtBV5:0.267008):0.242816	BtBV4:0.430179):0.371656	(SrBV1:0.382074	AbV8:0.532365):0.433663):0.548672):0.916638	(((LeBV1:0.162781	LeMV:0.095583):0.466352	MfBV1:0.399931):0.448078	AbV13:1.039071):0.814224):0.218774	((((((((RbivitattumG:0.661376	RbivitattumB:0.064242):0.275446	Gseraphini:0.516694):0.227362	Gjaponicus:0.175197):0.028497	Pvitticeps:2.165341):0.077044	(PannectensA:0.667024	RbivitattumC:0.360844):0.528253):0.203945	(BtBV6:0.483379	(((((CcarchariasA:0.000001	MunicolorA:0.459947):0.383858	RbivitattumH:0.517411):0.531314	MunicolorB:1.330493):0.027892	(Pbivittatus:0.474944	PmuralisC:0.374662):0.143145):0.342674	((PannectensB:0.739826	((RbivitattumA:0.951221	RbivitattumF:0.202731):0.091145	(RbivitattumD:0.000001	RbivitattumE:0.000001):0.064416):0.147168):0.320791	CcarchariasB:0.540917):0.184514):0.147532):0.070815):0.081142	DuV2:0.391650):0.423307	EnaBV1:1.319448):0.173944);
(BtBV6:0.479867	((((RCRV1:0.964034	CaV:1.745461):0.161661	(((RSNV:0.433162	((BNYVV:0.045811	BSMV:0.038134):0.268822	BMV:0.303242):0.178346):0.161881	MiLV:0.458934):0.290136	WSMV:0.671610):0.399859):0.237775	(((((((BtBV2:0.065731	BtBV1:0.054241):0.182605	BtBV3:0.148418):0.124622	BtBV5:0.257210):0.231326	BtBV4:0.395778):0.423288	(SrBV1:0.491479	AbV8:0.542789):0.452482):0.511858	MBC:1.212359):0.918340	EnaBV1:1.030787):0.186075):0.109879	(((LeMV:0.109660	LeBV1:0.118561):0.362835	MfBV1:0.387863):0.484825	AbV13:1.082093):0.825441):0.404496	((RbivitattumC:0.441061	PannectensA:0.955263):0.703232	((((Gseraphini:0.447711	(RbivitattumG:0.441656	RbivitattumB:0.070170):0.115034):0.180386	Gjaponicus:0.168144):0.594888	DuV2:0.305888):0.161849	(((CcarchariasB:0.299851	PannectensB:0.869490):0.203438	((RbivitattumA:0.839666	RbivitattumF:0.184315):0.090500	(RbivitattumE:0.000001	RbivitattumD:0.000001):0.084293):0.469439):0.265575	((Pvitticeps:2.658225	((MunicolorA:0.096150	(RbivitattumH:0.677025	CcarchariasA:0.323516):0.161031):0.265039	(Pbivittatus:0.349851	PmuralisC:0.319772):0.232347):0.358181):0.000001	MunicolorB:1.747867):0.155248):0.219316):0.067486):0.052789);
((((EnaBV1:1.105216	CaV:1.632083):0.300535	(((((PannectensB:0.829427	CcarchariasB:0.282455):0.243682	((RbivitattumF:0.159610	RbivitattumA:0.801574):0.094078	(RbivitattumE:0.009044	RbivitattumD:0.000001):0.088473):0.503114):0.247624	(((Pvitticeps:1.840282	RbivitattumC:0.099734):0.716861	PannectensA:0.914956):0.253987	((MunicolorB:1.298842	RbivitattumH:0.986942):0.119502	((MunicolorA:0.361908	CcarchariasA:0.000001):0.509909	(Pbivittatus:0.382185	PmuralisC:0.335705):0.125534):0.389273):0.250351):0.118554):0.181587	(DuV2:0.314043	(((RbivitattumB:0.073944	RbivitattumG:0.411509):0.288178	Gseraphini:0.434102):0.090651	Gjaponicus:0.060016):0.430091):0.059445):0.148106	BtBV6:0.468632):0.471224):0.105856	((((((BSMV:0.047467	BNYVV:0.044138):0.258983	BMV:0.251353):0.167781	RSNV:0.512834):0.172190	MiLV:0.485452):0.280986	WSMV:0.654717):0.431602	RCRV1:0.976349):0.202513):0.186861	(((AbV8:0.562923	SrBV1:0.446660):0.506493	((((BtBV1:0.075168	BtBV2:0.050838):0.179311	BtBV3:0.185229):0.141512	BtBV5:0.214266):0.266031	BtBV4:0.382838):0.416275):0.519759	MBC:1.279714):0.873646	(AbV13:1.195191	(MfBV1:0.421026	(LeMV:0.098772	LeBV1:0.162239):0.402938):0.514613):0.894804);
(((BtBV5:0.225324	(BtBV3:0.159413	(BtBV2:0.067212	BtBV1:0.070345):0.230919):0.110123):0.263820	BtBV4:0.370018):0.494221	((((((BtBV6:0.451544	((MunicolorB:1.650603	(PmuralisC:0.609531	(Pbivittatus:0.664452	((CcarchariasA:0.285759	MunicolorA:0.324219):0.201723	RbivitattumH:0.462188):0.393571):0.199994):0.042922):0.232950	((Gjaponicus:0.199274	(Gseraphini:0.417827	((RbivitattumB:0.060252	(RbivitattumG:0.518901	(RbivitattumD:0.000001	RbivitattumE:0.017971):0.000001):0.000001):0.057180	(RbivitattumF:0.347484	RbivitattumA:1.100808):0.000001):0.288719):0.030634):0.127613	(CcarchariasB:0.381845	(PannectensB:0.995106	Pvitticeps:3.321488):0.000001):0.123624):0.227051):0.144953):0.107481	((RbivitattumC:0.262089	PannectensA:0.685967):0.951210	DuV2:0.338378):0.105581):0.443274	(((((BMV:0.276378	(BNYVV:0.046563	BSMV:0.038426):0.256910):0.190216	RSNV:0.476871):0.151856	MiLV:0.517174):0.270124	WSMV:0.675567):0.366449	(RCRV1:0.912133	CaV:2.001553):0.097637):0.272998):0.132202	EnaBV1:1.232272):0.178304	(AbV13:1.405089	((LeMV:0.091453	LeBV1:0.158008):0.550174	MfBV1:0.318373):0.503200):0.728821):0.977182	MBC:1.320336):0.517919	(AbV8:0.597095	SrBV1:0.393184):0.461145);
(((((RbivitattumA:0.977756	RbivitattumF:0.280823):0.065778	(RbivitattumD:0.000001	RbivitattumE:0.004940):0.115071):0.360640	(PannectensB:0.910888	CcarchariasB:0.177108):0.208332):0.234063	((Pbivittatus:0.515820	PmuralisC:0.254560):0.197834	(MunicolorB:1.244775	(MunicolorA:0.113899	(CcarchariasA:0.081711	RbivitattumH:0.462500):0.236507):0.470113):0.000001):0.360175):0.188469	BtBV6:0.458500	(((Pvitticeps:1.855407	(PannectensA:0.742810	RbivitattumC:0.293462):0.287159):0.636229	((((((LeMV:0.099777	LeBV1:0.152370):0.413026	MfBV1:0.348127):0.422803	AbV13:1.106489):0.814900	(MBC:1.241414	(((BtBV5:0.250641	((BtBV2:0.086172	BtBV1:0.069065):0.186847	BtBV3:0.205355):0.145868):0.257113	BtBV4:0.425477):0.476635	(AbV8:0.575039	SrBV1:0.433388):0.505568):0.476061):0.932423):0.216155	(((((((BSMV:0.040967	BNYVV:0.043801):0.265932	BMV:0.292952):0.169267	RSNV:0.544022):0.174264	MiLV:0.485454):0.248862	WSMV:0.679697):0.251774	RCRV1:1.239495):0.242482	CaV:2.032517):0.138272):0.158752	EnaBV1:1.126209):0.200600):0.160273	((Gjaponicus:0.191818	(Gseraphini:0.280861	(RbivitattumG:0.463492	RbivitattumB:0.075836):0.330267):0.069786):0.615369	DuV2:0.259334):0.145682):0.147936);
((Gseraphini:0.419380	(RbivitattumG:0.473006	RbivitattumB:0.068073):0.300179):0.088510	((((((((MfBV1:0.347664	(LeBV1:0.148745	LeMV:0.100702):0.490495):0.503955	AbV13:1.232265):0.860448	(((((BtBV3:0.202689	(BtBV2:0.069111	BtBV1:0.083646):0.229371):0.111046	BtBV5:0.245004):0.258894	BtBV4:0.477231):0.395206	(SrBV1:0.506820	AbV8:0.462948):0.491766):0.578024	MBC:1.420574):1.015652):0.122927	EnaBV1:1.240344):0.151158	(CaV:1.945989	((((((BSMV:0.048219	BNYVV:0.025171):0.287613	BMV:0.300538):0.223234	RSNV:0.523066):0.184249	MiLV:0.509941):0.312222	WSMV:0.726577):0.342203	RCRV1:1.164927):0.072328):0.329968):0.217463	(RbivitattumC:0.453849	PannectensA:0.879680):0.636931):0.224162	(BtBV6:0.477757	((((RbivitattumD:0.000001	RbivitattumE:0.000001):0.137347	(RbivitattumF:0.202586	RbivitattumA:0.748626):0.110657):0.409120	(CcarchariasB:0.219413	PannectensB:1.001353):0.273124):0.254423	(MunicolorB:1.607335	(PmuralisC:0.486803	(Pvitticeps:2.616707	(((Pbivittatus:0.454221	MunicolorA:0.576139):0.155818	CcarchariasA:0.276568):0.113505	RbivitattumH:0.497479):0.252048):0.296142):0.080249):0.244714):0.157626):0.123864):0.128509	DuV2:0.290630):0.579097	Gjaponicus:0.224621);
(LeMV:0.093546	(((EnaBV1:1.204790	((BtBV6:0.479232	(((Gjaponicus:0.162774	((RbivitattumG:0.476112	RbivitattumB:0.145858):0.000001	Gseraphini:0.416714):0.428577):0.584107	DuV2:0.346303):0.144698	((PannectensA:0.718643	RbivitattumC:0.539320):1.007766	((MunicolorB:1.502229	(((MunicolorA:0.650670	RbivitattumH:0.614179):0.082140	CcarchariasA:0.165106):0.489720	(Pbivittatus:0.624876	PmuralisC:0.341061):0.250505):0.001798):0.266291	(Pvitticeps:2.549810	((PannectensB:0.783017	CcarchariasB:0.220509):0.212193	((RbivitattumD:0.000001	RbivitattumE:0.000001):0.084812	(RbivitattumA:0.633333	RbivitattumF:0.420300):0.118122):0.284120):0.049048):0.148538):0.149209):0.145472):0.139118):0.384442	((((SrBV1:0.455077	AbV8:0.507390):0.625471	((BtBV5:0.229517	((BtBV1:0.070432	BtBV2:0.071849):0.249852	BtBV3:0.187995):0.116782):0.275688	BtBV4:0.422933):0.370818):0.506737	MBC:1.398332):0.958080	(CaV:1.905637	((((((BNYVV:0.041322	BSMV:0.044678):0.291639	BMV:0.307154):0.206944	RSNV:0.500216):0.144357	MiLV:0.507294):0.262806	WSMV:0.797764):0.334734	RCRV1:1.105796):0.163290):0.232471):0.135604):0.185554):1.033804	AbV13:1.218213):0.443800	MfBV1:0.417713):0.466052	LeBV1:0.162644);
((PannectensB:0.778773	CcarchariasB:0.349169):0.162180	((((((((RCRV1:1.104645	(WSMV:0.757253	(MiLV:0.429219	(RSNV:0.438608	(BMV:0.291287	(BNYVV:0.047098	BSMV:0.036006):0.267831):0.198987):0.204770):0.288188):0.364816):0.239731	((((((((BtBV1:0.056370	BtBV2:0.074363):0.231903	BtBV3:0.170952):0.117225	BtBV5:0.254196):0.204565	BtBV4:0.457599):0.333656	(AbV8:0.572928	SrBV1:0.399015):0.540978):0.482134	MBC:1.351693):0.952582	EnaBV1:1.145557):0.139074	(((LeMV:0.102798	LeBV1:0.152850):0.524793	MfBV1:0.343996):0.505235	AbV13:1.190365):0.927746):0.137819):0.133776	CaV:1.854680):0.224483	(RbivitattumC:0.419385	PannectensA:1.034018):0.828945):0.154180	(DuV2:0.248370	(Gjaponicus:0.000001	(Gseraphini:0.437104	(RbivitattumG:0.328756	RbivitattumB:0.062066):0.327295):0.141105):0.599001):0.154932):0.117257	BtBV6:0.463352):0.191964	((MunicolorB:1.134380	(CcarchariasA:0.346536	(Pbivittatus:0.680768	(RbivitattumH:0.147365	MunicolorA:0.060093):0.057853):0.261378):0.511000):0.065177	PmuralisC:0.604191):0.288783):0.162099	Pvitticeps:2.565269):0.121440	(RbivitattumF:0.118532	(RbivitattumA:0.718615	(RbivitattumD:0.000001	RbivitattumE:0.009405):0.153499):0.000001):0.556145);
(((Pvitticeps:2.331682	(PannectensA:0.811616	RbivitattumC:0.437339):0.152239):0.673178	(((DuV2:0.344620	((Gseraphini:0.433912	(RbivitattumB:0.060609	RbivitattumG:0.556147):0.478250):0.002745	Gjaponicus:0.104512):0.544587):0.173191	((MunicolorB:1.839817	(CcarchariasB:0.539321	(((RbivitattumE:0.004920	RbivitattumD:0.000001):0.082842	(RbivitattumA:1.041619	RbivitattumF:0.224868):0.136240):0.227032	PannectensB:0.874787):0.425283):0.168601):0.091701	(((CcarchariasA:0.349009	(Pbivittatus:0.497614	MunicolorA:0.182720):0.216748):0.021648	RbivitattumH:0.686831):0.371943	PmuralisC:0.520106):0.294311):0.203957):0.075061	BtBV6:0.451480):0.257475):0.261588	(((((((BNYVV:0.041375	BSMV:0.029577):0.290393	BMV:0.277492):0.186697	RSNV:0.489117):0.203266	MiLV:0.556171):0.327537	WSMV:0.713279):0.458899	RCRV1:1.049656):0.129432	CaV:2.077675):0.191861	(((((BtBV4:0.438262	(((BtBV1:0.077272	BtBV2:0.063268):0.207047	BtBV3:0.191543):0.150015	BtBV5:0.237160):0.272937):0.411299	(SrBV1:0.393535	AbV8:0.657255):0.558356):0.387776	MBC:1.775786):0.786786	(AbV13:1.369931	(MfBV1:0.443705	(LeBV1:0.155283	LeMV:0.100829):0.511572):0.314847):1.195858):0.173364	EnaBV1:1.320102):0.101491);
(DuV2:0.217183	((((RbivitattumC:0.223677	PannectensA:0.914198):0.586837	Pvitticeps:2.754899):0.425981	(((((LeBV1:0.133474	LeMV:0.117324):0.431316	MfBV1:0.447595):0.588924	AbV13:1.168180):1.024054	((((((((BtBV1:0.081221	BtBV2:0.060548):0.211508	BtBV3:0.179511):0.157543	BtBV5:0.246302):0.277307	BtBV4:0.429515):0.334802	(SrBV1:0.472205	AbV8:0.518788):0.541238):0.504404	MBC:1.333682):0.917412	CaV:1.699639):0.158411	(RCRV1:1.019239	(WSMV:0.649265	(MiLV:0.508944	(((BNYVV:0.041496	BSMV:0.046247):0.254693	BMV:0.271147):0.181358	RSNV:0.498674):0.145207):0.299108):0.272481):0.222814):0.110699):0.184558	EnaBV1:1.303407):0.191456):0.161888	((((MunicolorB:1.430991	((Pbivittatus:0.432234	RbivitattumH:0.312496):0.317321	(MunicolorA:0.415447	CcarchariasA:0.056136):0.177581):0.413803):0.103616	PmuralisC:0.493249):0.293278	(((RbivitattumD:0.000001	RbivitattumE:0.009505):0.120004	(RbivitattumA:0.553215	RbivitattumF:0.314466):0.025208):0.285878	(CcarchariasB:0.287042	PannectensB:0.805494):0.181259):0.252149):0.156839	BtBV6:0.468603):0.077732):0.235856	(Gjaponicus:0.156424	(Gseraphini:0.429164	(RbivitattumB:0.043363	RbivitattumG:0.360166):0.140153):0.159011):0.581271);
(((((((PannectensB:0.959469	((RbivitattumA:0.723817	RbivitattumF:0.249915):0.066824	(RbivitattumD:0.000001	RbivitattumE:0.004913):0.132443):0.326870):0.547804	(CcarchariasB:0.592285	(PmuralisC:0.779023	Pvitticeps:2.521825):0.000001):0.107488):0.046201	(MunicolorB:1.859735	((RbivitattumH:0.573857	(MunicolorA:0.130241	Pbivittatus:0.686442):0.093596):0.083634	CcarchariasA:0.480522):0.534675):0.130794):0.090582	((RbivitattumC:0.404917	PannectensA:0.884681):0.814237	(Gjaponicus:0.085212	((RbivitattumG:0.557072	RbivitattumB:0.069869):0.225219	Gseraphini:0.461312):0.281558):0.296900):0.017018):0.066005	DuV2:0.474891):0.152108	BtBV6:0.507556):0.450712	(CaV:2.056599	((WSMV:0.611964	((((BSMV:0.016173	BNYVV:0.067479):0.280275	BMV:0.293286):0.170381	RSNV:0.531962):0.183834	MiLV:0.565302):0.278495):0.359596	RCRV1:1.120846):0.136873):0.215853	(((((SrBV1:0.445027	AbV8:0.562101):0.523912	(((BtBV3:0.169303	(BtBV2:0.075218	BtBV1:0.065418):0.219557):0.140669	BtBV5:0.210810):0.248231	BtBV4:0.424101):0.356138):0.432905	MBC:1.333027):0.925797	(((LeMV:0.091157	LeBV1:0.147670):0.444604	MfBV1:0.390513):0.493489	AbV13:1.117809):0.797134):0.192867	EnaBV1:1.209738):0.139099);
(((((Pvitticeps:2.924849	(((PannectensA:0.831918	RbivitattumC:0.308070):0.821485	(EnaBV1:1.169570	((AbV13:1.202179	(MfBV1:0.298153	(LeMV:0.078119	LeBV1:0.152309):0.492570):0.375871):0.988771	((((((((BtBV2:0.056006	BtBV1:0.085829):0.210298	BtBV3:0.182671):0.129052	BtBV5:0.256259):0.237397	BtBV4:0.412093):0.324025	(AbV8:0.593774	SrBV1:0.435645):0.484220):0.632650	MBC:1.189579):0.827861	CaV:1.751179):0.208002	((WSMV:0.715240	(MiLV:0.484230	(((BNYVV:0.044180	BSMV:0.047536):0.245315	BMV:0.290970):0.233325	RSNV:0.468460):0.122077):0.292453):0.274990	RCRV1:1.010938):0.240201):0.108167):0.114946):0.195740):0.190383	DuV2:0.391307):0.000001):0.104465	(BtBV6:0.471101	((Gseraphini:0.411077	(RbivitattumB:0.036654	RbivitattumG:0.736492):0.231323):0.095538	Gjaponicus:0.239190):0.296290):0.000001):0.160924	((PannectensB:0.749585	CcarchariasB:0.421920):0.147165	((RbivitattumA:1.051500	RbivitattumF:0.164963):0.103338	(RbivitattumE:0.010112	RbivitattumD:0.000001):0.085732):0.408874):0.225300):0.239430	MunicolorB:1.514963):0.107064	(Pbivittatus:0.430559	PmuralisC:0.437159):0.082580	(RbivitattumH:0.520682	(CcarchariasA:0.296435	MunicolorA:0.268892):0.033017):0.553898);
(PannectensB:0.862122	((((DuV2:0.328462	((Pvitticeps:3.135052	(EnaBV1:1.251066	((MBC:1.450993	(((((BtBV2:0.048893	BtBV1:0.110433):0.229591	BtBV3:0.176347):0.094213	BtBV5:0.257178):0.253052	BtBV4:0.417439):0.349866	(AbV8:0.547456	SrBV1:0.441154):0.526650):0.368710):0.999509	(((LeMV:0.099458	LeBV1:0.136550):0.528310	MfBV1:0.338434):0.328275	AbV13:1.287622):1.009321):0.302535):0.000001):0.135115	(CaV:1.879164	((((RSNV:0.511544	((BSMV:0.049827	BNYVV:0.036529):0.263201	BMV:0.302482):0.157143):0.125639	MiLV:0.511780):0.251502	WSMV:0.602129):0.415837	RCRV1:1.021753):0.066293):0.270972):0.400010):0.104828	(((RbivitattumC:0.366847	PannectensA:0.639963):0.562898	(((RbivitattumG:0.423542	RbivitattumB:0.070205):0.255559	Gseraphini:0.520787):0.101271	Gjaponicus:0.162316):0.183341):0.242471	BtBV6:0.451156):0.091423):0.234493	(MunicolorB:1.447758	((((Pbivittatus:0.840389	MunicolorA:0.206408):0.182305	CcarchariasA:0.148658):0.217687	RbivitattumH:0.586757):0.544307	PmuralisC:0.535771):0.048673):0.242008):0.238027	((RbivitattumE:0.000001	RbivitattumD:0.000001):0.131664	(RbivitattumF:0.231420	RbivitattumA:1.084270):0.128796):0.554873):0.166170	CcarchariasB:0.302357);
((RCRV1:1.038687	(((RSNV:0.423836	(BMV:0.248079	(BNYVV:0.042251	BSMV:0.034838):0.222537):0.173362):0.163170	MiLV:0.498606):0.298617	WSMV:0.709786):0.341500):0.068028	(((((BtBV4:0.388009	((BtBV3:0.171940	(BtBV2:0.062623	BtBV1:0.075149):0.204331):0.139939	BtBV5:0.239899):0.249360):0.377401	(SrBV1:0.414597	AbV8:0.579206):0.584055):0.603096	MBC:1.420875):0.902771	(((LeBV1:0.100761	LeMV:0.124666):0.474498	MfBV1:0.316794):0.435385	AbV13:1.153052):0.897270):0.252214	(((((DuV2:0.293076	(Gjaponicus:0.064306	(Gseraphini:0.520469	(RbivitattumB:0.081300	RbivitattumG:0.413892):0.193680):0.371364):0.602712):0.096610	(PannectensA:0.959084	RbivitattumC:0.371296):0.898868):0.052333	(((Pvitticeps:3.217995	(CcarchariasA:0.416958	(MunicolorA:0.054095	RbivitattumH:0.257132):0.257546):0.387070):0.156544	((PmuralisC:0.482923	Pbivittatus:0.542086):0.142932	MunicolorB:1.513173):0.000001):0.165481	(CcarchariasB:0.410438	((PannectensB:0.817657	(RbivitattumA:1.036520	RbivitattumF:0.094414):0.078147):0.085734	(RbivitattumE:0.000001	RbivitattumD:0.000001):0.077362):0.489537):0.217866):0.164628):0.071721	BtBV6:0.463589):0.392298	EnaBV1:1.347798):0.174488):0.199779	CaV:2.068723);
(((((((BtBV5:0.241016	((BtBV1:0.081940	BtBV2:0.061424):0.249444	BtBV3:0.157134):0.127325):0.262593	BtBV4:0.380967):0.371605	(SrBV1:0.439563	AbV8:0.530030):0.486896):0.421469	MBC:1.439908):0.848309	((MfBV1:0.389213	(LeBV1:0.163588	LeMV:0.087824):0.482276):0.469692	AbV13:1.205829):0.867606):0.173742	((((((Gjaponicus:0.124172	(Gseraphini:0.339690	(RbivitattumG:0.411782	RbivitattumB:0.091702):0.389608):0.038018):0.344415	DuV2:0.379174):0.120091	((PmuralisC:0.498438	((((MunicolorA:0.343899	Pbivittatus:0.551060):0.000001	CcarchariasA:0.473433):0.060396	RbivitattumH:0.630923):0.223154	MunicolorB:1.432088):0.046215):0.188124	(CcarchariasB:0.428935	(PannectensB:0.879263	((RbivitattumD:0.000001	RbivitattumE:0.004578):0.082187	(RbivitattumA:0.811508	RbivitattumF:0.187996):0.153477):0.213912):0.239029):0.158198):0.249230):0.062560	BtBV6:0.474291):0.131699	(Pvitticeps:2.686271	(PannectensA:0.868224	RbivitattumC:0.321171):0.425994):0.425926):0.201686	EnaBV1:1.274130):0.127592):0.191906	((((((BNYVV:0.051143	BSMV:0.043952):0.248085	BMV:0.288965):0.200114	RSNV:0.454702):0.128204	MiLV:0.492967):0.304872	WSMV:0.666986):0.335837	RCRV1:0.966693):0.095226	CaV:2.024026);
((((((Pvitticeps:2.215378	RbivitattumC:0.520032):0.122808	PannectensA:0.856171):0.443458	((RCRV1:1.107743	(((RSNV:0.492307	((BNYVV:0.059136	BSMV:0.037155):0.268493	BMV:0.274708):0.192661):0.171490	MiLV:0.445107):0.293487	WSMV:0.665368):0.380222):0.359622	(((CaV:2.034389	(MBC:1.301957	((SrBV1:0.472211	AbV8:0.570435):0.569357	((((BtBV2:0.071038	BtBV1:0.083164):0.203989	BtBV3:0.170372):0.079571	BtBV5:0.291056):0.284047	BtBV4:0.411933):0.354383):0.561484):0.797287):0.205986	(((LeBV1:0.137273	LeMV:0.103066):0.498023	MfBV1:0.364954):0.510105	AbV13:1.129829):0.841597):0.086379	EnaBV1:1.360127):0.115978):0.351612):0.146015	(((Gseraphini:0.404893	(RbivitattumG:0.724025	RbivitattumB:0.075261):0.267813):0.114074	Gjaponicus:0.210436):0.411788	DuV2:0.348859):0.145634):0.078721	BtBV6:0.536082):0.226613	(((MunicolorB:1.463652	((RbivitattumH:0.662452	CcarchariasA:0.383091):0.206405	MunicolorA:0.381191):0.203149):0.092237	(Pbivittatus:0.141803	PmuralisC:0.341344):0.218611):0.298981	CcarchariasB:0.458192):0.095052	(PannectensB:0.773631	((RbivitattumF:0.092610	RbivitattumA:0.812502):0.101619	(RbivitattumD:0.000001	RbivitattumE:0.000001):0.094445):0.248371):0.225071);
(DuV2:0.340031	(((RbivitattumG:0.504980	(Gseraphini:0.328409	RbivitattumB:0.048666):0.000001):0.225102	Gjaponicus:0.152150):0.422086	(Pvitticeps:2.590659	(RbivitattumC:0.584002	PannectensA:0.898792):0.490413):0.069644):0.165359	((((((((((BtBV3:0.190696	(BtBV2:0.076277	BtBV1:0.070432):0.233803):0.117350	BtBV5:0.244101):0.259959	BtBV4:0.375985):0.417121	(AbV8:0.510380	SrBV1:0.449602):0.504586):0.362930	MBC:1.427091):1.051093	EnaBV1:1.101377):0.178694	(CaV:1.815601	((WSMV:0.639406	(MiLV:0.471502	(((BSMV:0.047115	BNYVV:0.042454):0.267441	BMV:0.286425):0.207174	RSNV:0.468785):0.118856):0.282198):0.415466	RCRV1:0.989350):0.143745):0.232070):0.114654	((MfBV1:0.394003	(LeBV1:0.128796	LeMV:0.101413):0.443284):0.334234	AbV13:1.203927):1.289035):0.290226	BtBV6:0.462087):0.129395	((CcarchariasB:0.398448	((RbivitattumF:0.297821	(PannectensB:0.735416	RbivitattumA:0.855654):0.066844):0.104496	(RbivitattumD:0.000001	RbivitattumE:0.009456):0.055191):0.461599):0.285519	((MunicolorB:1.598738	(Pbivittatus:0.538905	((MunicolorA:0.120798	RbivitattumH:0.442038):0.050469	CcarchariasA:0.366385):0.133136):0.416272):0.058642	PmuralisC:0.509714):0.256210):0.251621):0.047925);
((EnaBV1:1.170632	(((((((((RbivitattumE:0.010598	RbivitattumD:0.000001):0.050577	RbivitattumF:0.333860):0.154527	RbivitattumA:1.117997):0.324535	(PannectensB:0.843566	CcarchariasB:0.312964):0.244561):0.226507	((Pvitticeps:1.872290	MunicolorB:0.775889):0.657525	(((RbivitattumH:0.493850	(CcarchariasA:0.231639	Pbivittatus:0.549498):0.049838):0.187083	MunicolorA:0.041562):0.451208	PmuralisC:0.678922):0.090074):0.118717):0.173302	BtBV6:0.467170):0.085839	(((Gseraphini:0.528056	Gjaponicus:0.098918):0.000001	(RbivitattumG:0.429063	RbivitattumB:0.070737):0.477845):0.581781	DuV2:0.290560):0.183858):0.160764	(PannectensA:0.987846	RbivitattumC:0.563560):0.772505):0.336728	(CaV:2.010992	((WSMV:0.739417	(((BMV:0.319143	(BNYVV:0.047212	BSMV:0.041990):0.241056):0.193838	RSNV:0.506732):0.178705	MiLV:0.504701):0.190499):0.325692	RCRV1:1.192217):0.174882):0.138663):0.089013):0.166760	((MfBV1:0.359532	(LeBV1:0.139068	LeMV:0.088331):0.525496):0.476768	AbV13:1.167957):0.865498	((((((BtBV1:0.084649	BtBV2:0.060319):0.197490	BtBV3:0.176142):0.128728	BtBV5:0.246126):0.254518	BtBV4:0.371469):0.346626	(AbV8:0.606348	SrBV1:0.413314):0.517790):0.604985	MBC:1.379659):0.908282);
(((Pvitticeps:2.263245	(RbivitattumC:0.303511	PannectensA:0.621715):0.322240):0.153774	(Gjaponicus:0.113239	(DuV2:0.353170	(((((PannectensB:0.628416	((RbivitattumE:0.000001	RbivitattumD:0.000001):0.075877	(RbivitattumA:0.819853	RbivitattumF:0.230246):0.000001):0.357300):0.362642	CcarchariasB:0.389012):0.201393	(((CcarchariasA:0.162199	MunicolorA:0.408400):0.264072	(Pbivittatus:0.560098	PmuralisC:0.291715):0.122407):0.268839	(RbivitattumH:0.889862	MunicolorB:1.330558):0.041184):0.175815):0.314159	BtBV6:0.454154):0.123355	(((((LeBV1:0.136314	LeMV:0.087224):0.471988	MfBV1:0.335762):0.348856	AbV13:1.100668):1.103543	EnaBV1:1.184467):0.122987	(((((RSNV:0.538827	((BNYVV:0.055160	BSMV:0.029031):0.216348	BMV:0.303281):0.186026):0.177225	MiLV:0.501154):0.244709	WSMV:0.762462):0.356846	RCRV1:1.046714):0.265100	(((((BtBV5:0.209050	((BtBV2:0.058501	BtBV1:0.086548):0.211053	BtBV3:0.182936):0.138638):0.309300	BtBV4:0.347138):0.350159	(SrBV1:0.386053	AbV8:0.569240):0.582366):0.535543	MBC:1.357106):0.812038	CaV:1.668821):0.212610):0.206229):0.294028):0.120524):0.368241):0.000001):0.245754	RbivitattumB:0.037301	(RbivitattumG:1.006276	Gseraphini:0.453919):0.000001);
((BtBV6:0.470939	(((CaV:1.758836	(RCRV1:1.072780	(((((BNYVV:0.043995	BSMV:0.033024):0.295220	BMV:0.246779):0.235085	RSNV:0.445415):0.195800	MiLV:0.488416):0.236921	WSMV:0.748138):0.293261):0.154355):0.137181	((((((BtBV3:0.155477	(BtBV1:0.073721	BtBV2:0.056490):0.241739):0.125244	BtBV5:0.257396):0.270957	BtBV4:0.346100):0.428725	(SrBV1:0.427255	AbV8:0.521084):0.569280):0.492153	MBC:1.298387):0.864577	(((LeBV1:0.131526	LeMV:0.110158):0.447939	MfBV1:0.377929):0.512164	AbV13:1.332258):0.832255):0.169743):0.129688	EnaBV1:1.272966):0.361148):0.146484	(DuV2:0.304753	(Pvitticeps:3.020367	(Gjaponicus:0.155775	((RbivitattumB:0.054956	RbivitattumG:0.481890):0.324361	Gseraphini:0.560380):0.000001):0.405371):0.195540):0.116952	((RbivitattumC:0.372109	PannectensA:0.688722):0.919641	(((PannectensB:0.963232	((RbivitattumE:0.000001	RbivitattumD:0.000001):0.059536	(RbivitattumF:0.308490	RbivitattumA:0.915887):0.043166):0.382290):0.124848	CcarchariasB:0.428767):0.153382	((((Pbivittatus:0.496744	MunicolorA:0.212348):0.166037	(CcarchariasA:0.110415	RbivitattumH:0.475901):0.221525):0.462796	MunicolorB:1.845852):0.052949	PmuralisC:0.447150):0.346663):0.141990):0.016880);
(((((BNYVV:0.048693	BSMV:0.052326):0.248123	BMV:0.296947):0.257360	RSNV:0.470101):0.140985	MiLV:0.509765):0.312330	(((((Pvitticeps:3.165060	((((((BtBV3:0.196221	(BtBV2:0.072403	BtBV1:0.080366):0.241997):0.097899	BtBV5:0.244124):0.286619	BtBV4:0.398366):0.444433	(AbV8:0.457485	SrBV1:0.526333):0.484622):0.371179	MBC:1.489967):0.831724	(((LeMV:0.113178	LeBV1:0.116274):0.474369	MfBV1:0.374890):0.402432	AbV13:1.184691):0.918404):0.172485):0.113848	EnaBV1:1.267045):0.136208	((((BtBV6:0.533427	(Gjaponicus:0.147177	(Gseraphini:0.466288	(RbivitattumG:0.505129	RbivitattumB:0.063511):0.253623):0.000001):0.472560):0.054876	(((MunicolorB:1.480267	((CcarchariasA:0.311753	(Pbivittatus:0.580213	MunicolorA:0.212693):0.143632):0.173669	RbivitattumH:0.470792):0.378704):0.091053	PmuralisC:0.545545):0.366833	(CcarchariasB:0.661774	(PannectensB:0.827410	((RbivitattumF:0.300075	(RbivitattumE:0.000001	RbivitattumD:0.000001):0.145147):0.281541	RbivitattumA:1.094184):0.145386):0.143235):0.198993):0.141848):0.100094	DuV2:0.426478):0.239818	(RbivitattumC:0.456275	PannectensA:0.619849):0.959440):0.289937):0.188515	CaV:2.161536):0.176324	RCRV1:1.067060):0.374229	WSMV:0.754787);
(CaV:1.697225	((((BtBV5:0.253027	((BtBV2:0.076222	BtBV1:0.078231):0.174201	BtBV3:0.201144):0.127380):0.199190	BtBV4:0.430272):0.348790	(AbV8:0.572745	SrBV1:0.441835):0.569707):0.470188	MBC:1.243848):0.791861	(((((((RbivitattumC:0.533694	PannectensA:0.540155):0.382742	(((Gseraphini:0.451564	(RbivitattumG:0.592708	RbivitattumB:0.067410):0.254698):0.136938	Gjaponicus:0.225619):0.122121	Pvitticeps:2.447439):0.000001):0.312932	DuV2:0.300227):0.099532	(BtBV6:0.445298	(((MunicolorB:1.724837	(Pbivittatus:0.667791	PmuralisC:0.428698):0.106155):0.000001	((MunicolorA:0.074736	RbivitattumH:0.257798):0.249142	CcarchariasA:0.123267):0.427471):0.333234	(((RbivitattumA:0.763511	RbivitattumF:0.237637):0.000001	(RbivitattumE:0.008546	RbivitattumD:0.000001):0.074195):0.508175	(PannectensB:0.718745	CcarchariasB:0.319585):0.077877):0.226584):0.200271):0.099354):0.490924	(((((BMV:0.276485	(BNYVV:0.055898	BSMV:0.036705):0.219572):0.246463	RSNV:0.489588):0.116255	MiLV:0.466460):0.221570	WSMV:0.640081):0.393421	RCRV1:0.979319):0.357675):0.106187	(((LeBV1:0.146020	LeMV:0.090971):0.409331	MfBV1:0.343173):0.396446	AbV13:1.071203):0.894325):0.110939	EnaBV1:1.045683):0.144939);
(((MunicolorB:1.766691	(((Pbivittatus:0.594914	MunicolorA:0.074774):0.044948	RbivitattumH:0.610117):0.070650	CcarchariasA:0.342876):0.302628):0.071390	PmuralisC:0.593116):0.319106	((((Pvitticeps:2.086964	(PannectensA:0.927282	RbivitattumC:0.349068):0.505871):0.451814	((((MfBV1:0.419617	(LeBV1:0.144638	LeMV:0.093257):0.450053):0.378485	AbV13:1.210891):0.971743	((((((((BtBV2:0.058324	BtBV1:0.077759):0.225836	BtBV3:0.182436):0.108837	BtBV5:0.282774):0.237604	BtBV4:0.385284):0.480921	(SrBV1:0.400866	AbV8:0.619548):0.500425):0.533110	MBC:1.252988):0.904191	CaV:1.755412):0.157736	((((((BNYVV:0.050986	BSMV:0.045034):0.267639	BMV:0.245290):0.195736	RSNV:0.469634):0.148394	MiLV:0.466877):0.273946	WSMV:0.681531):0.389475	RCRV1:0.984547):0.243455):0.083241):0.136449	EnaBV1:1.116125):0.226112):0.207905	((Gjaponicus:0.126121	(Gseraphini:0.396271	(RbivitattumG:0.609798	RbivitattumB:0.116539):0.238395):0.021936):0.668663	DuV2:0.236573):0.178255):0.118299	BtBV6:0.493977):0.208287	((PannectensB:0.869752	CcarchariasB:0.275041):0.233940	(RbivitattumA:0.911915	((RbivitattumD:0.000001	RbivitattumE:0.005074):0.040896	RbivitattumF:0.361485):0.311190):0.126167):0.160041);
((Pbivittatus:1.065873	(MunicolorA:0.384884	CcarchariasA:0.152130):0.083684):0.565181	((MunicolorB:1.391008	(((RbivitattumE:0.014093	RbivitattumD:0.000001):0.111749	(PannectensB:0.850338	(RbivitattumA:0.746769	RbivitattumF:0.160067):0.032715):0.111791):0.650530	(((((((((((BtBV5:0.285720	((BtBV2:0.071898	BtBV1:0.076129):0.203051	BtBV3:0.181721):0.127169):0.322472	BtBV4:0.393998):0.378191	(AbV8:0.519204	SrBV1:0.484154):0.445029):0.465387	MBC:1.398885):0.821228	(AbV13:1.250152	((LeBV1:0.139399	LeMV:0.111426):0.470055	MfBV1:0.369799):0.503599):0.793179):0.251852	(CaV:1.924273	(((MiLV:0.540964	((BMV:0.267245	(BNYVV:0.042255	BSMV:0.044168):0.292143):0.216601	RSNV:0.450279):0.153173):0.226498	WSMV:0.646014):0.375053	RCRV1:1.009454):0.107268):0.206925):0.118768	EnaBV1:1.321065):0.239870	Pvitticeps:3.457920):0.182314	BtBV6:0.463799):0.088721	(((Gjaponicus:0.095549	(Gseraphini:0.176876	(RbivitattumB:0.071930	RbivitattumG:0.510242):0.130922):0.153833):0.218432	RbivitattumH:0.807947):0.296531	DuV2:0.413488):0.108059):0.073396	(PannectensA:0.683605	RbivitattumC:0.410068):0.824432):0.071555):0.000001):0.112386	PmuralisC:0.765724):0.171476	CcarchariasB:0.436410);
(BtBV6:0.568833	((((CaV:1.793343	((((((BNYVV:0.049490	BSMV:0.035978):0.240872	BMV:0.290052):0.197951	RSNV:0.493831):0.177944	MiLV:0.540553):0.335549	WSMV:0.738122):0.317622	RCRV1:1.014000):0.236706):0.201006	(((MBC:1.355159	((SrBV1:0.477627	AbV8:0.568019):0.473068	(BtBV4:0.413980	(((BtBV2:0.083610	BtBV1:0.086725):0.198146	BtBV3:0.183932):0.142757	BtBV5:0.230179):0.239742):0.365824):0.526874):0.656547	(AbV13:1.107288	(MfBV1:0.328354	(LeBV1:0.150002	LeMV:0.132231):0.483472):0.393657):0.956306):0.164006	EnaBV1:1.100497):0.133063):0.178875	(PannectensA:0.802123	RbivitattumC:0.351743):1.001658):0.149087	(((RbivitattumG:0.300792	RbivitattumB:0.077113):0.359066	(Gseraphini:0.663891	Gjaponicus:0.107232):0.022684):0.696564	DuV2:0.287421):0.122539):0.100918	((MunicolorB:1.634148	((CcarchariasB:0.192635	PannectensB:0.749718):0.192524	(((RbivitattumD:0.000001	RbivitattumE:0.000001):0.136590	RbivitattumF:0.307107):0.152707	RbivitattumA:0.799826):0.337031):0.143748):0.098769	(PmuralisC:0.497115	(Pvitticeps:2.338482	((RbivitattumH:0.491002	(MunicolorA:0.225010	CcarchariasA:0.361336):0.000001):0.488909	Pbivittatus:0.605688):0.137910):0.027045):0.260480):0.151460);
(CaV:1.854770	((((((BNYVV:0.060499	BSMV:0.047286):0.296157	BMV:0.273038):0.252626	RSNV:0.410505):0.169443	MiLV:0.510091):0.259627	WSMV:0.703303):0.385342	RCRV1:1.075002):0.167562	(((((MfBV1:0.491798	(LeBV1:0.147780	LeMV:0.099450):0.444517):0.312852	AbV13:1.334436):1.106533	(((AbV8:0.596713	SrBV1:0.485459):0.510264	((((BtBV1:0.096941	BtBV2:0.040555):0.216711	BtBV3:0.181626):0.138387	BtBV5:0.233401):0.215204	BtBV4:0.437152):0.367343):0.574867	MBC:1.387254):0.780297):0.338178	((RbivitattumC:0.180456	PannectensA:0.633658):0.990972	(((((Gseraphini:0.236915	(RbivitattumB:0.087748	RbivitattumG:0.532715):0.195785):0.148970	Gjaponicus:0.073449):0.358321	DuV2:0.268397):0.124299	((((Pbivittatus:0.606679	CcarchariasA:0.222128):0.094693	(RbivitattumH:0.316107	MunicolorA:0.297199):0.012201):0.621868	PmuralisC:0.577214):0.230849	(MunicolorB:1.590720	((((RbivitattumD:0.000001	RbivitattumE:0.000001):0.086909	(RbivitattumF:0.287176	RbivitattumA:0.862809):0.044176):0.257819	PannectensB:0.982741):0.166106	CcarchariasB:0.362372):0.297037):0.079600):0.206221):0.078423	(Pvitticeps:3.007419	BtBV6:0.282029):0.193683):0.174226):0.250910):0.098374	EnaBV1:1.295408):0.136813);
((CaV:1.845370	((((((BSMV:0.039369	BNYVV:0.050930):0.271217	BMV:0.298283):0.237739	RSNV:0.482562):0.158770	MiLV:0.447708):0.348383	WSMV:0.659734):0.285684	RCRV1:1.087215):0.157893):0.213563	((((((Gjaponicus:0.102336	(Gseraphini:0.421985	(RbivitattumB:0.070903	RbivitattumG:0.355803):0.235623):0.115466):0.715552	DuV2:0.225608):0.106763	RbivitattumH:1.028689):0.065927	(((((RbivitattumD:0.000001	RbivitattumE:0.008714):0.169355	(PannectensB:0.780964	RbivitattumF:0.142300):0.076272):0.211364	RbivitattumA:1.025864):0.467278	BtBV6:0.347678):0.133196	((MunicolorB:1.575257	CcarchariasB:0.454555):0.128933	(((MunicolorA:0.537106	CcarchariasA:0.189450):0.362677	(Pbivittatus:0.838597	PmuralisC:0.189698):0.186914):0.148879	Pvitticeps:2.386560):0.284105):0.140007):0.102106):0.099054	(PannectensA:0.898504	RbivitattumC:0.540847):0.882925):0.220823	((MfBV1:0.289650	(LeMV:0.135601	LeBV1:0.111024):0.513603):0.387742	AbV13:1.113227):1.087157):0.136683	(((((((BtBV1:0.061842	BtBV2:0.070208):0.197661	BtBV3:0.192012):0.114539	BtBV5:0.238955):0.253008	BtBV4:0.426047):0.364672	(AbV8:0.578029	SrBV1:0.411336):0.476895):0.474391	MBC:1.299690):0.911045	EnaBV1:1.167659):0.173082);
((EnaBV1:1.189820	((((LeBV1:0.149814	LeMV:0.101577):0.508042	MfBV1:0.383376):0.475812	AbV13:1.048024):1.008740	(((BtBV4:0.370485	(((BtBV2:0.058435	BtBV1:0.085929):0.214193	BtBV3:0.205985):0.139439	BtBV5:0.272878):0.229769):0.357616	(AbV8:0.545765	SrBV1:0.495124):0.473415):0.418928	MBC:1.442423):0.894699):0.198941):0.152049	((PannectensA:0.969717	(Pvitticeps:2.595305	RbivitattumC:0.313301):0.213863):0.628873	(((((PannectensB:0.725362	CcarchariasB:0.287987):0.269297	((RbivitattumF:0.252345	RbivitattumA:0.853491):0.045496	(RbivitattumD:0.000001	RbivitattumE:0.000001):0.095673):0.592542):0.239410	((Pbivittatus:0.701137	PmuralisC:0.416853):0.180690	(MunicolorB:1.601169	((MunicolorA:0.400248	CcarchariasA:0.420070):0.094391	RbivitattumH:0.675699):0.546951):0.050041):0.295043):0.190844	BtBV6:0.561010):0.080847	((Gjaponicus:0.145892	((RbivitattumB:0.100982	RbivitattumG:0.503426):0.449117	Gseraphini:0.329190):0.136999):0.547138	DuV2:0.306177):0.168949):0.157658):0.267687	(((WSMV:0.655063	((((BNYVV:0.050165	BSMV:0.037467):0.274440	BMV:0.323896):0.170773	RSNV:0.471388):0.141647	MiLV:0.523104):0.314636):0.318012	RCRV1:1.111695):0.147589	CaV:2.024316):0.241259);
(((Gjaponicus:0.030993	(Gseraphini:0.416547	(RbivitattumB:0.018037	RbivitattumG:0.379869):0.223024):0.339165):0.512145	((MunicolorB:1.495603	(((((PannectensB:0.791256	RbivitattumF:0.311026):0.115692	(RbivitattumE:0.004529	RbivitattumD:0.000001):0.046783):0.097820	RbivitattumA:0.940319):0.297049	Pvitticeps:2.411812):0.039418	CcarchariasB:0.584722):0.077184):0.121215	((PannectensA:0.912591	RbivitattumC:0.546863):0.621138	((((MunicolorA:0.387545	Pbivittatus:0.768524):0.107027	CcarchariasA:0.176540):0.129354	RbivitattumH:0.497718):0.478717	PmuralisC:0.567104):0.202053):0.050504):0.150202):0.085749	((((((((((BtBV3:0.203914	(BtBV1:0.083042	BtBV2:0.081006):0.191707):0.133951	BtBV5:0.250934):0.215739	BtBV4:0.409222):0.444520	(SrBV1:0.441547	AbV8:0.614539):0.456635):0.545682	MBC:1.316199):1.071186	CaV:1.619347):0.163528	((((((BNYVV:0.046829	BSMV:0.035031):0.275960	BMV:0.279757):0.209192	RSNV:0.520048):0.158103	MiLV:0.505969):0.226912	WSMV:0.717058):0.365585	RCRV1:1.104832):0.219421):0.231576	EnaBV1:1.320598):0.133305	(((LeMV:0.095480	LeBV1:0.152672):0.437058	MfBV1:0.428358):0.326632	AbV13:1.273879):1.282424):0.315949	DuV2:0.398649):0.101490	BtBV6:0.504307);
(((((LeMV:0.088524	LeBV1:0.129293):0.413181	MfBV1:0.381795):0.426516	AbV13:1.134532):0.881642	((EnaBV1:1.224984	(((((CcarchariasA:0.441587	(RbivitattumH:0.806832	MunicolorA:0.053178):0.073320):0.363055	((Pbivittatus:0.377378	PmuralisC:0.416229):0.148894	MunicolorB:1.565224):0.000001):0.320934	(PannectensB:0.904654	CcarchariasB:0.391889):0.287274):0.180659	(((Pvitticeps:2.217425	(PannectensA:0.740768	RbivitattumC:0.501330):0.162018):0.172352	(Gjaponicus:0.058421	(Gseraphini:0.487927	(RbivitattumB:0.081719	RbivitattumG:0.487377):0.113492):0.181489):0.164578):0.481913	DuV2:0.330879):0.122357):0.080589	((RbivitattumA:0.938924	(RbivitattumF:0.294233	(RbivitattumE:0.009814	RbivitattumD:0.000001):0.103766):0.130944):0.381095	BtBV6:0.303298):0.186616):0.381213):0.104645	(((WSMV:0.626883	(((BMV:0.281932	(BSMV:0.044357	BNYVV:0.038572):0.246922):0.229969	RSNV:0.499993):0.145979	MiLV:0.473903):0.281145):0.337210	RCRV1:1.107566):0.114512	CaV:1.667337):0.116968):0.148479):0.869048	((((BtBV3:0.176765	(BtBV2:0.069850	BtBV1:0.055807):0.181680):0.126661	BtBV5:0.236848):0.229732	BtBV4:0.414479):0.492153	(SrBV1:0.403385	AbV8:0.602451):0.336786):0.374366	MBC:1.361288);
(Pvitticeps:2.270976	(RbivitattumC:1.002614	((PannectensA:1.047320	((Gseraphini:0.374810	(RbivitattumG:0.838171	RbivitattumB:0.125914):0.006151):0.213288	Gjaponicus:0.240489):0.139639):0.348538	DuV2:0.391097):0.087986):0.017562	(((((MunicolorA:0.427718	CcarchariasA:0.000001):0.505584	(Pbivittatus:0.453279	RbivitattumH:0.285458):0.257249):0.508642	(MunicolorB:1.535692	PmuralisC:0.630590):0.000001):0.268773	(((RbivitattumD:0.000001	RbivitattumE:0.000001):0.065191	(RbivitattumA:0.920955	RbivitattumF:0.117945):0.187953):0.346804	(CcarchariasB:0.417961	PannectensB:0.668879):0.091593):0.275603):0.222613	(((CaV:1.869215	((((RSNV:0.492508	(BMV:0.294950	(BSMV:0.035035	BNYVV:0.049488):0.291840):0.195713):0.121408	MiLV:0.533719):0.297042	WSMV:0.727301):0.361078	RCRV1:0.999417):0.253547):0.224969	(EnaBV1:1.336981	(((((BtBV5:0.220462	((BtBV2:0.055058	BtBV1:0.082235):0.187093	BtBV3:0.198760):0.131144):0.254234	BtBV4:0.351930):0.426171	(AbV8:0.589810	SrBV1:0.473535):0.500745):0.406211	MBC:1.499862):0.865921	(((LeMV:0.073655	LeBV1:0.165300):0.547152	MfBV1:0.373743):0.478719	AbV13:1.256730):0.839792):0.185258):0.113308):0.354381	BtBV6:0.421220):0.112877):0.013169);
(((BtBV6:0.566725	((RbivitattumC:0.478118	PannectensA:0.726885):1.015957	((((RbivitattumF:0.255672	RbivitattumA:0.890285):0.046948	(RbivitattumD:0.000001	RbivitattumE:0.000001):0.114699):0.501288	(PannectensB:0.743459	CcarchariasB:0.350182):0.119955):0.226807	(MunicolorB:1.765065	(PmuralisC:0.588240	((CcarchariasA:0.293650	(Pbivittatus:0.625138	MunicolorA:0.100995):0.117356):0.071020	RbivitattumH:0.405234):0.506821):0.000001):0.284652):0.126100):0.083760):0.040188	(Pvitticeps:2.923732	((((EnaBV1:1.151915	((((AbV8:0.594674	SrBV1:0.435658):0.530548	((BtBV5:0.263854	(BtBV3:0.195670	(BtBV1:0.085172	BtBV2:0.061130):0.214558):0.129676):0.260282	BtBV4:0.429471):0.374713):0.454749	MBC:1.291779):0.870247	CaV:1.752607):0.159666):0.152625	(((LeMV:0.114581	LeBV1:0.118202):0.430577	MfBV1:0.489376):0.345090	AbV13:1.545437):1.188383):0.141431	((((RSNV:0.542376	(BMV:0.261404	(BSMV:0.047106	BNYVV:0.034702):0.305492):0.160612):0.145717	MiLV:0.556735):0.295050	WSMV:0.678037):0.358824	RCRV1:1.124212):0.264373):0.444232	DuV2:0.375962):0.000001):0.103556):0.588303	Gjaponicus:0.114984	((RbivitattumB:0.075631	RbivitattumG:0.479723):0.366591	Gseraphini:0.347879):0.000001);
(((EnaBV1:1.107818	(((BtBV4:0.456385	(((BtBV1:0.076911	BtBV2:0.066593):0.178810	BtBV3:0.199857):0.111759	BtBV5:0.231314):0.231791):0.403998	(AbV8:0.614001	SrBV1:0.497354):0.504489):0.463319	MBC:1.326879):0.952219):0.263179	(((((CcarchariasB:0.300332	PannectensB:0.782636):0.142651	(RbivitattumA:1.011533	(RbivitattumF:0.489971	(RbivitattumD:0.000001	RbivitattumE:0.000001):0.124028):0.037995):0.491913):0.194135	((Pvitticeps:1.679012	MunicolorB:0.845797):0.986839	((((RbivitattumH:0.243057	MunicolorA:0.217188):0.220366	CcarchariasA:0.129256):0.317918	Pbivittatus:0.849844):0.311018	PmuralisC:0.523033):0.089431):0.186797):0.182907	((PannectensA:0.805640	RbivitattumC:0.580528):0.820024	((Gjaponicus:0.134218	(Gseraphini:0.356656	(RbivitattumG:0.321160	RbivitattumB:0.047240):0.259791):0.128603):0.563669	DuV2:0.363881):0.041858):0.091139):0.128429	BtBV6:0.510562):0.348372):0.084594	(CaV:1.928477	((((RSNV:0.514497	((BNYVV:0.052579	BSMV:0.046839):0.270751	BMV:0.286897):0.194560):0.154526	MiLV:0.583210):0.310309	WSMV:0.664654):0.411020	RCRV1:1.059300):0.080865):0.158742	((MfBV1:0.386252	(LeMV:0.097444	LeBV1:0.145468):0.435006):0.530918	AbV13:1.311833):1.024528);
((RbivitattumA:0.892509	Gjaponicus:0.000001):0.008111	RbivitattumF:0.261862	(((Pvitticeps:2.647868	(((PmuralisC:0.414863	(MunicolorB:1.348778	((RbivitattumH:0.716637	(MunicolorA:0.048360	CcarchariasA:0.257164):0.083663):0.316167	Pbivittatus:0.605470):0.205253):0.057269):0.350465	(((BtBV6:0.418801	((EnaBV1:1.348123	(((((RSNV:0.448605	(BMV:0.303743	(BSMV:0.044659	BNYVV:0.057403):0.283195):0.284299):0.121201	MiLV:0.464359):0.320442	WSMV:0.748748):0.399743	RCRV1:1.070156):0.210077	((((BtBV4:0.423391	(((BtBV1:0.079668	BtBV2:0.048353):0.231741	BtBV3:0.170083):0.153822	BtBV5:0.221799):0.172846):0.468173	(AbV8:0.521431	SrBV1:0.454784):0.520554):0.507972	MBC:1.232328):1.049934	CaV:1.772326):0.165233):0.111702):0.072828	(AbV13:1.243152	(MfBV1:0.418926	(LeMV:0.107067	LeBV1:0.124235):0.503347):0.451004):1.040806):0.409076):0.143025	DuV2:0.430837):0.051341	(PannectensA:0.771107	RbivitattumC:0.469883):0.730092):0.082722):0.152656	(PannectensB:0.888939	CcarchariasB:0.359308):0.132190):0.192109):0.216756	(Gseraphini:0.477669	(RbivitattumG:0.643824	RbivitattumB:0.039242):0.232979):0.125369):0.096741	(RbivitattumE:0.005180	RbivitattumD:0.000001):0.100349):0.061291);
((((RbivitattumG:0.569355	RbivitattumB:0.049668):0.169959	(Gjaponicus:0.259592	Gseraphini:0.437291):0.000001):0.473507	(DuV2:0.296839	((((((((((BtBV5:0.234009	((BtBV1:0.083167	BtBV2:0.058704):0.198512	BtBV3:0.171758):0.090663):0.290664	BtBV4:0.373663):0.399770	(SrBV1:0.461011	AbV8:0.500159):0.500052):0.436216	MBC:1.257693):0.967465	CaV:1.971184):0.167284	EnaBV1:1.183417):0.203317	(((((BMV:0.285753	(BNYVV:0.052927	BSMV:0.025491):0.238071):0.223369	RSNV:0.457603):0.144356	MiLV:0.478348):0.292998	WSMV:0.757778):0.315023	RCRV1:1.114963):0.265764):0.123568	(((LeBV1:0.141287	LeMV:0.118469):0.438127	MfBV1:0.388886):0.472243	AbV13:1.065605):1.202176):0.330483	BtBV6:0.467483):0.092330	(((Pbivittatus:0.849554	PmuralisC:0.560953):0.131216	(MunicolorB:1.511574	(RbivitattumH:0.658841	(CcarchariasA:0.227053	MunicolorA:0.436142):0.100116):0.365354):0.000001):0.384567	((PannectensB:0.898038	((RbivitattumE:0.004541	RbivitattumD:0.000001):0.084075	(RbivitattumA:0.861903	RbivitattumF:0.136893):0.137332):0.224921):0.404529	CcarchariasB:0.402204):0.276595):0.209280):0.097049):0.193135):0.225672	Pvitticeps:1.902307	(PannectensA:0.762885	RbivitattumC:0.414984):0.342579);
((EnaBV1:1.315993	((((Gjaponicus:0.142011	((RbivitattumG:0.704125	RbivitattumB:0.091142):0.261829	Gseraphini:0.285794):0.223267):0.349298	DuV2:0.242049):0.166453	(((PmuralisC:0.817938	(((CcarchariasB:0.332593	PannectensB:0.762863):0.297103	((RbivitattumA:1.084767	RbivitattumF:0.288541):0.088134	(RbivitattumD:0.000001	RbivitattumE:0.000001):0.118243):0.575956):0.013182	(MunicolorA:0.530781	((RbivitattumH:0.499514	CcarchariasA:0.149678):0.069809	Pbivittatus:0.918940):0.111227):0.637484):0.081073):0.017762	MunicolorB:1.698674):0.205402	BtBV6:0.455636):0.128857):0.138192	((RbivitattumC:0.270286	PannectensA:1.191791):0.316049	Pvitticeps:2.078355):0.785334):0.213173):0.124488	(CaV:1.892382	((((RSNV:0.548614	((BSMV:0.032610	BNYVV:0.057856):0.250967	BMV:0.357570):0.182987):0.162193	MiLV:0.517749):0.277451	WSMV:0.666225):0.356695	RCRV1:1.022778):0.171230):0.166618	(((MfBV1:0.449273	(LeBV1:0.143704	LeMV:0.106782):0.426197):0.461574	AbV13:1.145025):0.814732	(((SrBV1:0.412218	AbV8:0.630406):0.479828	((BtBV5:0.252575	((BtBV2:0.053854	BtBV1:0.092742):0.217590	BtBV3:0.168458):0.116071):0.271598	BtBV4:0.419032):0.406590):0.444251	MBC:1.380722):0.836124):0.179583);
(RCRV1:1.047682	(((((BNYVV:0.042422	BSMV:0.043912):0.249732	BMV:0.303593):0.201342	RSNV:0.477762):0.159614	MiLV:0.509179):0.224295	WSMV:0.689417):0.348086	(((((((BtBV4:0.447598	(((BtBV2:0.075721	BtBV1:0.068102):0.209264	BtBV3:0.159316):0.126764	BtBV5:0.231308):0.214947):0.467873	(SrBV1:0.441647	AbV8:0.540507):0.439967):0.506294	MBC:1.280589):0.940120	(((LeMV:0.108711	LeBV1:0.117292):0.427115	MfBV1:0.390006):0.433576	AbV13:1.100878):0.868859):0.180299	EnaBV1:1.216456):0.111075	((((Pvitticeps:2.057259	(RbivitattumC:0.231393	PannectensA:1.100641):0.278145):0.551857	((RbivitattumG:0.393600	RbivitattumB:0.090898):0.390648	(Gseraphini:0.511174	Gjaponicus:0.141114):0.000001):0.486062):0.117803	DuV2:0.332688):0.110401	(BtBV6:0.412339	((((PmuralisC:0.249079	Pbivittatus:0.601111):0.070247	(CcarchariasA:0.473532	MunicolorA:0.190610):0.275993):0.243810	(RbivitattumH:0.972706	MunicolorB:1.610828):0.135854):0.323146	(CcarchariasB:0.552557	(PannectensB:0.702390	((RbivitattumE:0.004109	RbivitattumD:0.000001):0.062261	(RbivitattumA:0.838314	RbivitattumF:0.162438):0.133326):0.185323):0.195263):0.122580):0.214591):0.137482):0.383090):0.171286	CaV:1.746864):0.184383);
((LeMV:0.092473	LeBV1:0.127178):0.392594	MfBV1:0.414092	((((((((((BNYVV:0.056723	BSMV:0.022466):0.296711	BMV:0.322126):0.192204	RSNV:0.454576):0.111034	MiLV:0.505405):0.347164	WSMV:0.679221):0.337216	RCRV1:0.965649):0.136810	CaV:2.013452):0.172872	(((Pvitticeps:2.303923	RbivitattumC:0.967266):0.306095	((DuV2:0.362118	(PannectensA:1.114884	(Gjaponicus:0.059888	(Gseraphini:0.703604	(RbivitattumG:0.535652	RbivitattumB:0.057067):0.226902):0.161061):0.352705):0.067868):0.089950	(BtBV6:0.492146	((PmuralisC:0.636442	(RbivitattumH:0.510012	((Pbivittatus:0.470434	MunicolorA:0.256359):0.092399	CcarchariasA:0.216995):0.091974):0.436247):0.245353	(MunicolorB:1.708220	(((RbivitattumF:0.208200	RbivitattumA:1.073610):0.111808	(RbivitattumD:0.000001	RbivitattumE:0.009466):0.104789):0.385101	(PannectensB:0.682281	CcarchariasB:0.334244):0.218693):0.122384):0.086993):0.140141):0.111988):0.176262):0.281798	EnaBV1:1.199453):0.171744):0.210291	((((((BtBV1:0.070283	BtBV2:0.065371):0.217805	BtBV3:0.191701):0.151899	BtBV5:0.211237):0.258922	BtBV4:0.402074):0.417926	(AbV8:0.647988	SrBV1:0.429922):0.481842):0.513636	MBC:1.439062):0.723125):0.916342	AbV13:1.202801):0.393118);
((((((((((RSNV:0.530690	(BMV:0.286201	(BSMV:0.036089	BNYVV:0.046508):0.280696):0.178837):0.178431	MiLV:0.515496):0.249444	WSMV:0.679659):0.400682	RCRV1:1.013120):0.234993	((((((((BtBV1:0.080670	BtBV2:0.056840):0.203106	BtBV3:0.193220):0.124613	BtBV5:0.224396):0.291319	BtBV4:0.376360):0.381223	(AbV8:0.589596	SrBV1:0.426501):0.430004):0.394687	MBC:1.353546):1.002335	EnaBV1:1.101181):0.139686	CaV:1.825950):0.102637):0.132311	(((LeMV:0.081632	LeBV1:0.145666):0.386776	MfBV1:0.496668):0.504620	AbV13:1.134303):1.013056):0.333115	BtBV6:0.498371):0.079166	((Pvitticeps:1.957729	(PannectensA:1.312615	RbivitattumC:0.540950):0.187010):0.428088	((((RbivitattumG:0.378953	RbivitattumB:0.091328):0.195569	Gseraphini:0.388808):0.218874	Gjaponicus:0.131164):1.007350	DuV2:0.226420):0.180256):0.106421):0.182456	(MunicolorB:1.196024	((RbivitattumH:0.599768	(MunicolorA:0.167482	(Pbivittatus:0.930224	CcarchariasA:0.130635):0.193808):0.124072):0.601948	PmuralisC:0.577790):0.000001):0.281516):0.215701	((RbivitattumE:0.004549	RbivitattumD:0.000001):0.085651	(RbivitattumF:0.263388	RbivitattumA:0.658203):0.021148):0.310617	(PannectensB:0.786419	CcarchariasB:0.256297):0.152944);
((Gjaponicus:0.181994	(Gseraphini:0.681688	(RbivitattumB:0.043619	RbivitattumG:0.733681):0.059006):0.119989):0.256640	(Pvitticeps:2.802370	(RbivitattumC:0.213681	PannectensA:1.037251):0.698726):0.001828	((((((RbivitattumD:0.000001	RbivitattumE:0.004505):0.087956	(RbivitattumA:0.862079	RbivitattumF:0.116127):0.089002):0.615664	(PannectensB:0.780489	CcarchariasB:0.319416):0.144288):0.299941	((((CcarchariasA:0.306724	RbivitattumH:0.461303):0.162873	(MunicolorA:0.129199	Pbivittatus:0.210849):0.160834):0.444406	MunicolorB:1.255284):0.047185	PmuralisC:0.733275):0.353975):0.219599	(((((((BtBV5:0.276766	((BtBV2:0.062502	BtBV1:0.094490):0.194514	BtBV3:0.177172):0.146213):0.183288	BtBV4:0.437351):0.337756	(SrBV1:0.473040	AbV8:0.549925):0.603004):0.538536	MBC:1.400039):0.788487	(((LeMV:0.101915	LeBV1:0.138105):0.505094	MfBV1:0.362693):0.554364	AbV13:1.266147):0.802907):0.205040	(EnaBV1:1.194397	(CaV:1.982763	((((((BNYVV:0.037361	BSMV:0.043520):0.242074	BMV:0.321498):0.222620	RSNV:0.513293):0.157156	MiLV:0.526261):0.225781	WSMV:0.745575):0.352228	RCRV1:1.082309):0.138021):0.188016):0.105203):0.403473	BtBV6:0.514114):0.136529):0.072506	DuV2:0.389273):0.185171);
((Pbivittatus:0.517824	MunicolorA:0.344543):0.120011	((MunicolorB:1.635164	(PmuralisC:0.436141	((((RbivitattumA:0.794527	RbivitattumF:0.218367):0.083251	(RbivitattumD:0.000001	RbivitattumE:0.000001):0.071986):0.366324	(CcarchariasB:0.333621	PannectensB:0.633079):0.154308):0.206002	(((Gseraphini:0.834750	(RbivitattumB:0.106407	RbivitattumG:0.645045):0.193175):0.285997	Gjaponicus:0.193670):0.332018	((DuV2:0.379640	((EnaBV1:1.234310	((CaV:1.742741	(((((BSMV:0.034581	BNYVV:0.047797):0.256643	BMV:0.289639):0.160506	(RSNV:0.458575	MiLV:0.545013):0.137371):0.326869	WSMV:0.634668):0.338002	RCRV1:0.944211):0.188404):0.179249	((((LeBV1:0.152043	LeMV:0.085635):0.418691	MfBV1:0.423344):0.481288	AbV13:1.102757):0.650754	(((BtBV4:0.313968	(((BtBV1:0.097652	BtBV2:0.058996):0.190153	BtBV3:0.184413):0.115471	BtBV5:0.224176):0.274614):0.390166	(AbV8:0.522470	SrBV1:0.424245):0.489096):0.420823	MBC:1.240940):0.785897):0.337380):0.097261):0.171712	(Pvitticeps:1.806644	(PannectensA:0.816477	RbivitattumC:0.314147):0.174557):0.757633):0.222035):0.125687	BtBV6:0.529819):0.038962):0.158619):0.354634):0.076703):0.352762	CcarchariasA:0.139301):0.000021	RbivitattumH:0.883803);
(((((((((CcarchariasA:0.263680	MunicolorA:0.530920):0.000001	Pbivittatus:0.541389):0.094935	RbivitattumH:0.490462):0.635383	MunicolorB:1.465535):0.000001	PmuralisC:0.615424):0.164623	((PannectensB:0.584571	CcarchariasB:0.401756):0.085763	((RbivitattumE:0.000001	RbivitattumD:0.000001):0.130739	(RbivitattumF:0.284135	RbivitattumA:0.864209):0.040211):0.356214):0.368451):0.177817	BtBV6:0.475672):0.100726	(DuV2:0.279933	(Gjaponicus:0.090468	(Gseraphini:0.222688	(RbivitattumB:0.038060	RbivitattumG:0.567020):0.210558):0.071636):0.484740):0.172520):0.110823	(RbivitattumC:0.439892	PannectensA:0.917950):0.755032	((CaV:2.013071	((((((BNYVV:0.040070	BSMV:0.047003):0.256780	BMV:0.301754):0.242036	RSNV:0.500864):0.136189	MiLV:0.535027):0.279709	WSMV:0.709325):0.392642	RCRV1:1.075399):0.173366):0.181311	(EnaBV1:1.187905	((((((BtBV3:0.174205	(BtBV1:0.080096	BtBV2:0.059658):0.235233):0.137743	BtBV5:0.263566):0.310021	BtBV4:0.476145):0.460145	(AbV8:0.522390	SrBV1:0.415795):0.471561):0.445474	MBC:1.362352):0.951018	((((LeMV:0.121692	LeBV1:0.109111):0.443290	MfBV1:0.350536):0.321876	AbV13:1.287449):0.565316	Pvitticeps:2.868487):0.225572):0.228782):0.141615):0.238099);
((((PannectensB:0.739984	CcarchariasB:0.321655):0.112967	((RbivitattumD:0.000001	RbivitattumE:0.004124):0.064325	(RbivitattumF:0.131739	RbivitattumA:0.649381):0.148247):0.319183):0.152098	((BtBV6:0.438915	(((RbivitattumG:0.578534	RbivitattumB:0.071791):0.074375	Gseraphini:0.401692):0.307686	Gjaponicus:0.157660):0.347617):0.050291	(((CaV:1.800444	(RCRV1:1.046371	((((BMV:0.302757	(BNYVV:0.035175	BSMV:0.045647):0.203889):0.176085	RSNV:0.470727):0.123344	MiLV:0.495278):0.275815	WSMV:0.618009):0.324442):0.231272):0.144767	(((((SrBV1:0.446599	AbV8:0.455614):0.512525	((((BtBV1:0.082626	BtBV2:0.054301):0.161331	BtBV3:0.173079):0.137405	BtBV5:0.210471):0.162971	BtBV4:0.367518):0.381876):0.462196	MBC:1.304515):0.856696	EnaBV1:1.161347):0.133981	(((LeBV1:0.124239	LeMV:0.102081):0.400535	MfBV1:0.420299):0.383931	AbV13:1.241462):0.889858):0.134505):0.402500	DuV2:0.314580):0.118327):0.156891):0.058993	(PannectensA:0.768260	(Pvitticeps:2.432580	((RbivitattumH:0.823405	MunicolorB:1.379076):0.124251	((Pbivittatus:0.328648	PmuralisC:0.353239):0.102844	(CcarchariasA:0.283770	MunicolorA:0.411613):0.230013):0.341895):0.057950):0.000001):0.127407	RbivitattumC:1.204056);
((((BSMV:0.034156	BNYVV:0.051700):0.257033	BMV:0.316836):0.213512	RSNV:0.505355):0.137933	(((((EnaBV1:1.373169	(((((BtBV5:0.254112	((BtBV2:0.084058	BtBV1:0.073683):0.206911	BtBV3:0.189363):0.098159):0.245854	BtBV4:0.424964):0.408129	(AbV8:0.414334	SrBV1:0.539013):0.499325):0.413782	MBC:1.550806):0.906674	(((LeMV:0.109870	LeBV1:0.143188):0.419946	MfBV1:0.465802):0.378249	AbV13:1.112692):0.757894):0.298074):0.101517	((((PannectensA:1.019398	(Pvitticeps:1.902782	RbivitattumC:0.441108):0.287782):0.457969	((Gseraphini:0.648310	(RbivitattumB:0.068468	RbivitattumG:0.410786):0.236615):0.185010	Gjaponicus:0.081050):0.262707):0.338014	DuV2:0.305760):0.085376	((((MunicolorB:1.761271	PmuralisC:0.694469):0.000001	((Pbivittatus:0.782043	CcarchariasA:0.141957):0.201472	(RbivitattumH:0.395668	MunicolorA:0.085622):0.088727):0.759186):0.210970	(((RbivitattumE:0.005161	RbivitattumD:0.000001):0.119293	(RbivitattumA:0.667124	RbivitattumF:0.228707):0.083963):0.389733	(CcarchariasB:0.421258	PannectensB:0.621894):0.191125):0.300447):0.116662	BtBV6:0.498948):0.175901):0.409810):0.263082	CaV:1.968378):0.099755	RCRV1:0.984360):0.388362	WSMV:0.692638):0.345709	MiLV:0.485083);
(DuV2:0.245377	(((RbivitattumC:0.411852	PannectensA:0.842697):0.944445	(EnaBV1:1.305860	((((((((BSMV:0.049438	BNYVV:0.026514):0.223313	BMV:0.258830):0.191330	RSNV:0.467229):0.133620	MiLV:0.366423):0.331853	WSMV:0.657409):0.302467	RCRV1:0.934538):0.152072	CaV:1.829700):0.130718	(((((((BtBV2:0.074049	BtBV1:0.064570):0.199067	BtBV3:0.191593):0.124051	BtBV5:0.248349):0.196041	BtBV4:0.404631):0.316073	(SrBV1:0.394164	AbV8:0.569419):0.649523):0.510165	MBC:1.237140):0.824041	((MfBV1:0.462509	(LeMV:0.113395	LeBV1:0.111431):0.371314):0.481405	AbV13:1.274494):0.978845):0.183871):0.166016):0.239564):0.064230	(BtBV6:0.483932	(((Pvitticeps:2.370981	((PannectensB:0.720774	CcarchariasB:0.245498):0.099516	((RbivitattumE:0.008215	RbivitattumD:0.000001):0.112890	(RbivitattumA:0.935101	RbivitattumF:0.194825):0.102520):0.378685):0.178945):0.011994	MunicolorB:1.238135):0.059469	(RbivitattumH:1.012048	(CcarchariasA:0.382688	(MunicolorA:0.116451	(PmuralisC:0.324938	Pbivittatus:0.602139):0.000001):0.163739):0.322816):0.169109):0.190644):0.085513):0.165218	(Gjaponicus:0.168159	(Gseraphini:0.374289	(RbivitattumB:0.062948	RbivitattumG:0.360921):0.372433):0.000001):0.677084);
(((WSMV:0.605067	((RSNV:0.512196	((BSMV:0.043468	BNYVV:0.039862):0.309328	BMV:0.236989):0.171402):0.111133	MiLV:0.490434):0.290634):0.412984	RCRV1:0.961200):0.112771	(((AbV13:1.125693	(MfBV1:0.405556	(LeMV:0.091542	LeBV1:0.128601):0.440850):0.359810):1.046414	(((((((BtBV1:0.061328	BtBV2:0.051881):0.210108	BtBV3:0.160448):0.152480	BtBV5:0.226692):0.234226	BtBV4:0.433634):0.466774	(AbV8:0.598128	SrBV1:0.390481):0.416354):0.469823	MBC:1.428081):0.788116	EnaBV1:1.092640):0.165156):0.134654	((((Pvitticeps:2.425374	(((MunicolorA:0.127352	(Pbivittatus:0.326655	PmuralisC:0.508240):0.128824):0.028796	(MunicolorB:1.603594	(CcarchariasA:0.039238	RbivitattumH:0.508968):0.621375):0.016368):0.253074	(((RbivitattumA:0.666437	RbivitattumF:0.160878):0.097119	(RbivitattumD:0.000001	RbivitattumE:0.009224):0.093279):0.403533	(PannectensB:0.845849	CcarchariasB:0.304584):0.119604):0.159205):0.031926):0.249565	BtBV6:0.489261):0.094201	(((Gseraphini:0.410913	(RbivitattumB:0.118767	RbivitattumG:0.425184):0.097998):0.264680	Gjaponicus:0.084481):0.871324	DuV2:0.219070):0.229552):0.113770	(PannectensA:0.723622	RbivitattumC:0.253133):1.020885):0.279980):0.219818	CaV:1.761957);
(((AbV13:1.182766	((LeMV:0.090107	LeBV1:0.158999):0.510697	MfBV1:0.392792):0.337057):1.070994	((CaV:1.884111	((WSMV:0.721016	(MiLV:0.464558	(((BNYVV:0.058526	BSMV:0.028486):0.237714	BMV:0.366612):0.257033	RSNV:0.495022):0.180125):0.248345):0.345209	RCRV1:1.082720):0.194893):0.235308	((Pvitticeps:2.276951	(PannectensA:0.928145	RbivitattumC:0.394035):0.259746):0.459809	(((((((RbivitattumE:0.014969	RbivitattumD:0.000001):0.057191	RbivitattumF:0.319105):0.248326	RbivitattumA:0.527993):0.321092	(CcarchariasB:0.358871	PannectensB:0.790009):0.155181):0.251735	((MunicolorB:1.391953	(((Pbivittatus:0.699132	MunicolorA:0.325246):0.000001	CcarchariasA:0.177270):0.118758	RbivitattumH:0.575944):0.558027):0.075820	PmuralisC:0.585714):0.277097):0.117339	BtBV6:0.539273):0.095799	((Gjaponicus:0.037579	(Gseraphini:0.489640	(RbivitattumG:0.392264	RbivitattumB:0.036593):0.385610):0.229792):0.654332	DuV2:0.314905):0.151686):0.153535):0.255766):0.145539):0.180073	EnaBV1:1.096332	((((BtBV5:0.225505	(BtBV3:0.161748	(BtBV1:0.078089	BtBV2:0.041990):0.225738):0.125913):0.230068	BtBV4:0.411874):0.430699	(SrBV1:0.424436	AbV8:0.652016):0.486654):0.410295	MBC:1.313085):0.890350);
(RbivitattumC:0.313882	(PmuralisC:0.850227	(((((((RbivitattumE:0.013800	RbivitattumD:0.000001):0.105875	(RbivitattumF:0.244254	((RbivitattumA:0.488594	RbivitattumB:0.000001):0.051595	RbivitattumG:0.521484):0.210875):0.033467):0.000001	Gseraphini:0.464176):0.147069	Gjaponicus:0.142068):0.303204	(PannectensB:0.884783	CcarchariasB:0.252661):0.227393):0.100129	(((CcarchariasA:0.121143	MunicolorA:0.294688):0.218373	RbivitattumH:0.526854):0.250995	(Pvitticeps:2.361898	Pbivittatus:0.354753):0.480285):0.375128):0.066933	(((BtBV6:0.502561	((CaV:1.963130	(((MiLV:0.488777	((BMV:0.345999	(BSMV:0.040918	BNYVV:0.050714):0.258294):0.229502	RSNV:0.514747):0.115750):0.264700	WSMV:0.667054):0.312880	RCRV1:1.063577):0.129199):0.246486	(((AbV13:1.177270	((LeMV:0.099473	LeBV1:0.144031):0.489493	MfBV1:0.374748):0.361296):0.878172	(((BtBV4:0.429815	(((BtBV1:0.078569	BtBV2:0.070810):0.239711	BtBV3:0.185399):0.128764	BtBV5:0.243376):0.232154):0.411569	(AbV8:0.592982	SrBV1:0.428703):0.468360):0.574443	MBC:1.293976):0.838504):0.241560	EnaBV1:1.287949):0.145770):0.428023):0.146493	DuV2:0.451985):0.119148	MunicolorB:2.142371):0.016867):0.011150):1.058785	PannectensA:1.228015);
(((PannectensA:0.752058	RbivitattumC:0.542637):1.027417	(((((MunicolorB:1.536726	((RbivitattumH:0.831670	CcarchariasA:0.234775):0.033258	MunicolorA:0.473426):0.378453):0.029383	(Pbivittatus:0.425565	PmuralisC:0.398711):0.181585):0.414267	(((RbivitattumA:0.830108	RbivitattumF:0.304890):0.118496	(RbivitattumE:0.009237	RbivitattumD:0.000001):0.111485):0.289678	(PannectensB:0.804954	CcarchariasB:0.350403):0.192271):0.206456):0.183120	BtBV6:0.503383):0.110388	(((Gjaponicus:0.237471	(Gseraphini:0.564021	(RbivitattumB:0.069568	RbivitattumG:0.419067):0.176481):0.159440):0.648415	Pvitticeps:2.859793):0.200105	DuV2:0.342035):0.142889):0.205623):0.166440	(((((SrBV1:0.474656	AbV8:0.580242):0.466480	(((BtBV3:0.204321	(BtBV2:0.084642	BtBV1:0.082240):0.208802):0.112332	BtBV5:0.235961):0.242177	BtBV4:0.411779):0.386236):0.578148	MBC:1.377096):0.848787	EnaBV1:1.195419):0.183534	(CaV:1.936442	(RCRV1:1.030624	(((((BSMV:0.049134	BNYVV:0.053549):0.251864	BMV:0.337336):0.196128	RSNV:0.525223):0.125268	MiLV:0.598233):0.284485	WSMV:0.727243):0.481753):0.255045):0.160014):0.102465	(AbV13:1.317468	((LeBV1:0.140902	LeMV:0.095108):0.480894	MfBV1:0.388907):0.684190):1.085638);
((((((RSNV:0.510761	(BMV:0.273461	(BSMV:0.041008	BNYVV:0.059755):0.293763):0.192623):0.120327	MiLV:0.496487):0.291641	WSMV:0.716729):0.289739	RCRV1:1.028596):0.191215	CaV:1.738559):0.119724	((BtBV6:0.479386	(((Pbivittatus:0.497363	PmuralisC:0.504425):0.145156	((RbivitattumH:0.403337	(MunicolorA:0.129192	CcarchariasA:0.121005):0.133534):0.576697	MunicolorB:1.406371):0.010414):0.288504	((((RbivitattumE:0.000001	RbivitattumD:0.000001):0.118018	(RbivitattumA:1.073629	RbivitattumF:0.323918):0.094044):0.194351	PannectensB:0.938950):0.168854	CcarchariasB:0.513763):0.248480):0.141054):0.112792	(DuV2:0.320936	(((Pvitticeps:2.229802	Gjaponicus:0.069742):0.115159	(Gseraphini:0.526380	(RbivitattumB:0.094250	RbivitattumG:0.475507):0.261370):0.138685):0.081392	(PannectensA:0.823028	RbivitattumC:0.612701):0.267617):0.384589):0.097464):0.432961	(((((AbV8:0.545273	SrBV1:0.423159):0.503967	(((BtBV3:0.187841	(BtBV1:0.073945	BtBV2:0.079988):0.174166):0.116705	BtBV5:0.248640):0.239329	BtBV4:0.352121):0.401593):0.469195	MBC:1.224970):0.816446	(AbV13:1.185903	((LeMV:0.108897	LeBV1:0.124589):0.409123	MfBV1:0.404856):0.395689):0.953026):0.169896	EnaBV1:1.188661):0.197064);
((((((((BtBV1:0.107844	BtBV2:0.047716):0.203579	BtBV3:0.156386):0.147458	BtBV5:0.219603):0.204999	BtBV4:0.417806):0.460321	(AbV8:0.580143	SrBV1:0.411562):0.518314):0.483809	MBC:1.528724):0.854518	(((LeBV1:0.129171	LeMV:0.109215):0.431215	MfBV1:0.306094):0.328819	AbV13:1.138597):0.960249):0.121493	(((((Gjaponicus:0.103802	(Gseraphini:0.323265	(RbivitattumB:0.080723	RbivitattumG:0.338623):0.247892):0.104764):0.650653	DuV2:0.272839):0.174347	((Pvitticeps:2.319163	(RbivitattumC:0.430455	PannectensA:1.028544):0.164790):0.466356	((((CcarchariasA:0.189619	RbivitattumH:0.468331):0.071853	(Pbivittatus:0.405903	MunicolorA:0.164182):0.007680):0.746541	(CcarchariasB:0.486290	(((RbivitattumF:0.287984	(RbivitattumD:0.000001	RbivitattumE:0.004674):0.099776):0.094697	RbivitattumA:1.124627):0.272878	PannectensB:0.818307):0.269111):0.030646):0.075767	(MunicolorB:1.393063	PmuralisC:0.605542):0.195761):0.144710):0.080707):0.113837	BtBV6:0.480151):0.373942	(CaV:1.720706	((((((BNYVV:0.047141	BSMV:0.034909):0.241251	BMV:0.301142):0.202923	RSNV:0.536167):0.157791	MiLV:0.494255):0.322559	WSMV:0.729258):0.356011	RCRV1:1.062001):0.131168):0.194364):0.183454	EnaBV1:1.052208);
(((((EnaBV1:1.022773	CaV:1.848713):0.238246	(((MiLV:0.503030	(((BSMV:0.044662	BNYVV:0.046681):0.271452	BMV:0.266309):0.234662	RSNV:0.449953):0.141344):0.320740	WSMV:0.680846):0.364812	RCRV1:1.047788):0.256631):0.131508	((((((PmuralisC:0.401756	Pbivittatus:0.807072):0.314328	((RbivitattumH:0.759443	(CcarchariasA:0.404826	MunicolorA:0.094079):0.010143):0.414581	MunicolorB:1.873328):0.047194):0.248581	((PannectensB:0.751875	CcarchariasB:0.349015):0.191138	((RbivitattumF:0.230829	(RbivitattumD:0.000001	RbivitattumE:0.003894):0.110959):0.000001	RbivitattumA:0.839417):0.438675):0.255341):0.268161	(Pvitticeps:3.131452	((((RbivitattumB:0.060157	RbivitattumG:0.483413):0.306063	Gjaponicus:0.163789):0.000001	Gseraphini:0.447322):0.606340	DuV2:0.187661):0.172273):0.074728):0.095019	BtBV6:0.476808):0.155956	(PannectensA:0.980920	RbivitattumC:0.284560):0.966315):0.205296):0.255246	(AbV13:1.296317	((LeBV1:0.162007	LeMV:0.106839):0.351140	MfBV1:0.450713):0.542076):0.848562):0.725454	MBC:1.565879	(((((BtBV1:0.083682	BtBV2:0.057354):0.204718	BtBV3:0.186830):0.153848	BtBV5:0.268849):0.290042	BtBV4:0.384888):0.425094	(AbV8:0.551725	SrBV1:0.456648):0.467096):0.532708);
(PmuralisC:0.412972	(((MunicolorA:0.397654	CcarchariasA:0.006504):0.154694	RbivitattumH:0.323570):0.572288	((((PannectensB:0.808104	CcarchariasB:0.387051):0.182454	((((RbivitattumA:0.905281	RbivitattumF:0.231105):0.085447	((RbivitattumD:0.000001	RbivitattumE:0.004196):0.100187	Gjaponicus:0.000001):0.000001):0.179413	(Pvitticeps:2.446786	(PannectensA:0.727059	(Gseraphini:0.758502	(RbivitattumB:0.106922	RbivitattumG:0.660117):0.028933):0.242925):0.000001):0.075451):0.041549	RbivitattumC:0.887659):0.073687):0.129103	(BtBV6:0.486166	(((CaV:1.716873	(((MiLV:0.438727	(((BSMV:0.033018	BNYVV:0.046080):0.255717	BMV:0.259112):0.151634	RSNV:0.437472):0.133136):0.209451	WSMV:0.673483):0.357951	RCRV1:0.951454):0.219944):0.236360	((EnaBV1:1.115708	(MBC:1.368945	((((BtBV3:0.180894	(BtBV2:0.045963	BtBV1:0.090354):0.212423):0.122903	BtBV5:0.209049):0.251010	BtBV4:0.336239):0.359797	(AbV8:0.578441	SrBV1:0.368143):0.488048):0.393590):0.823033):0.108837	(AbV13:1.002899	((LeBV1:0.117994	LeMV:0.115872):0.387067	MfBV1:0.395670):0.562634):0.881883):0.150323):0.431756	DuV2:0.392295):0.098575):0.087478):0.171445	MunicolorB:1.564251):0.101429):0.167917	Pbivittatus:0.449603);
(PmuralisC:0.371271	(((((CcarchariasB:0.410655	PannectensB:0.777217):0.276431	(((RbivitattumE:0.008887	RbivitattumD:0.000001):0.108632	RbivitattumF:0.200173):0.015444	RbivitattumA:1.019966):0.468233):0.041266	MunicolorB:1.822062):0.071046	(BtBV6:0.419293	(((CaV:2.158315	((((((BSMV:0.042613	BNYVV:0.048159):0.269597	BMV:0.262755):0.193991	RSNV:0.484212):0.127709	MiLV:0.571411):0.280547	WSMV:0.725159):0.366457	RCRV1:1.099587):0.197280):0.149002	((((((((BtBV2:0.066705	BtBV1:0.079688):0.224933	BtBV3:0.178649):0.092516	BtBV5:0.235425):0.220491	BtBV4:0.409556):0.479245	(AbV8:0.614248	SrBV1:0.335009):0.574817):0.516707	MBC:1.375719):0.792400	Pvitticeps:2.893024):0.153260	(EnaBV1:1.216448	((MfBV1:0.357873	(LeBV1:0.142249	LeMV:0.097601):0.467823):0.350981	AbV13:1.263529):0.878091):0.128670):0.139531):0.490027	((PannectensA:0.940955	RbivitattumC:0.393142):0.725237	(DuV2:0.347894	(((RbivitattumB:0.075031	RbivitattumG:0.405172):0.229529	Gseraphini:0.581618):0.114405	Gjaponicus:0.053969):0.689802):0.040220):0.076191):0.125161):0.143748):0.234826	(MunicolorA:0.352988	(RbivitattumH:0.626990	CcarchariasA:0.113593):0.321741):0.546961):0.160205	Pbivittatus:0.394909);
(BtBV6:0.539555	(Gjaponicus:0.145672	((RbivitattumG:0.385914	RbivitattumB:0.055633):0.379626	Gseraphini:0.491680):0.026930):0.498297	((((RbivitattumC:0.259915	PannectensA:0.939783):0.903531	(Pvitticeps:2.484542	((AbV13:1.232971	((LeBV1:0.160418	LeMV:0.080935):0.510186	MfBV1:0.341969):0.398132):0.999416	((CaV:1.804693	(((MiLV:0.523440	(((BNYVV:0.025132	BSMV:0.047177):0.267229	BMV:0.284553):0.224376	RSNV:0.479016):0.140418):0.348596	WSMV:0.701037):0.279164	RCRV1:1.096943):0.243305):0.168373	((((AbV8:0.566563	SrBV1:0.409673):0.434028	(((BtBV3:0.189192	(BtBV2:0.063743	BtBV1:0.065543):0.201021):0.129538	BtBV5:0.280753):0.278980	BtBV4:0.388825):0.455154):0.366173	MBC:1.456970):1.167529	EnaBV1:1.079047):0.201308):0.178875):0.262765):0.000001):0.214614	DuV2:0.379602):0.081466	((((PmuralisC:0.510839	Pbivittatus:0.415801):0.113391	MunicolorB:1.540535):0.000001	(MunicolorA:0.399733	(RbivitattumH:0.484524	CcarchariasA:0.177599):0.265955):0.277070):0.317191	(((RbivitattumD:0.000001	RbivitattumE:0.004975):0.073024	(RbivitattumF:0.219757	RbivitattumA:0.819767):0.057747):0.536161	(CcarchariasB:0.351453	PannectensB:0.720150):0.116857):0.231840):0.201554):0.048715);
((Pvitticeps:2.480508	((RbivitattumC:0.476394	PannectensA:0.749377):0.416608	((Gseraphini:0.487404	(RbivitattumG:0.566309	RbivitattumB:0.094323):0.088266):0.164627	Gjaponicus:0.049585):0.450579):0.000001):0.219839	DuV2:0.314501	(((((((((BMV:0.296979	(BSMV:0.042445	BNYVV:0.030455):0.286264):0.205550	RSNV:0.542270):0.196062	MiLV:0.514712):0.241379	WSMV:0.819566):0.333502	RCRV1:1.186737):0.117453	CaV:1.960184):0.272488	((MBC:1.317106	((SrBV1:0.435875	AbV8:0.599435):0.494357	((BtBV5:0.239977	((BtBV2:0.072633	BtBV1:0.068152):0.219941	BtBV3:0.215166):0.112120):0.252802	BtBV4:0.431715):0.392041):0.438941):1.000179	(((LeMV:0.109553	LeBV1:0.121623):0.466531	MfBV1:0.379913):0.446842	AbV13:1.131792):0.873893):0.163858):0.151279	EnaBV1:1.360322):0.405569	((((MunicolorB:1.412164	((MunicolorA:0.156246	CcarchariasA:0.155747):0.205791	RbivitattumH:0.495776):0.566961):0.110770	(PmuralisC:0.523053	Pbivittatus:0.550894):0.253659):0.190303	(((RbivitattumF:0.165948	RbivitattumA:0.860547):0.182456	(RbivitattumE:0.009312	RbivitattumD:0.000001):0.061599):0.320250	(CcarchariasB:0.356594	PannectensB:0.669311):0.172053):0.291370):0.191048	BtBV6:0.454449):0.131272):0.154040);
((((((PannectensA:0.771332	RbivitattumC:0.458048):0.903543	(MunicolorB:1.621693	(PmuralisC:0.673003	(((RbivitattumH:0.600688	CcarchariasA:0.316285):0.008169	MunicolorA:0.387211):0.455460	(Pbivittatus:0.435824	Pvitticeps:1.775325):0.187138):0.179868):0.000001):0.154174):0.056008	((PannectensB:0.684701	((RbivitattumD:0.000001	RbivitattumE:0.004532):0.130749	(RbivitattumA:0.945874	RbivitattumF:0.220238):0.144493):0.334214):0.209055	CcarchariasB:0.314230):0.310432):0.183247	(DuV2:0.285872	((Gseraphini:0.425669	Gjaponicus:0.131999):0.056019	(RbivitattumB:0.032255	RbivitattumG:0.582668):0.377872):0.500931):0.164259):0.121128	BtBV6:0.523303):0.287866	((MfBV1:0.372807	(LeBV1:0.135080	LeMV:0.093544):0.444026):0.474259	AbV13:1.617148):1.075810	((EnaBV1:1.192999	(((SrBV1:0.415480	AbV8:0.602068):0.491103	(BtBV4:0.423367	(((BtBV1:0.097131	BtBV2:0.077998):0.222703	BtBV3:0.182088):0.120206	BtBV5:0.239508):0.254911):0.540423):0.606497	MBC:1.410353):0.851105):0.249231	(CaV:2.084519	((((((BNYVV:0.046433	BSMV:0.037897):0.277418	BMV:0.261799):0.215426	RSNV:0.465227):0.168383	MiLV:0.450333):0.317913	WSMV:0.638177):0.417664	RCRV1:1.240381):0.184091):0.151829):0.093188);
(MunicolorB:1.628739	((Pbivittatus:0.516682	PmuralisC:0.352769):0.280477	(((DuV2:0.323473	((Pvitticeps:2.131387	(PannectensA:1.055202	RbivitattumC:0.737938):0.330425):0.135524	((Gseraphini:0.566092	(RbivitattumG:0.564786	RbivitattumB:0.043661):0.153647):0.121547	Gjaponicus:0.183145):0.332774):0.270586):0.168409	((((((((AbV8:0.528010	SrBV1:0.436730):0.477624	((((BtBV1:0.080090	BtBV2:0.068354):0.212148	BtBV3:0.207279):0.100128	BtBV5:0.232380):0.244972	BtBV4:0.389009):0.377558):0.507897	MBC:1.436179):0.810044	EnaBV1:1.071736):0.100953	CaV:2.048896):0.145602	((((((BSMV:0.041975	BNYVV:0.031713):0.244928	BMV:0.276884):0.179970	RSNV:0.471594):0.117754	MiLV:0.493662):0.277774	WSMV:0.745349):0.419418	RCRV1:1.055567):0.191533):0.151933	(((LeMV:0.080464	LeBV1:0.151191):0.380629	MfBV1:0.434114):0.431202	AbV13:1.141025):1.034736):0.413114	BtBV6:0.423572):0.095345):0.219149	(CcarchariasB:0.442851	(((RbivitattumA:0.683342	RbivitattumF:0.125409):0.026983	(RbivitattumD:0.000001	RbivitattumE:0.009214):0.116183):0.225861	PannectensB:0.697020):0.393214):0.243264):0.197050):0.033146	(MunicolorA:0.752649	(CcarchariasA:0.128780	RbivitattumH:0.448476):0.329477):0.359294);
[truncated: 411 more rows]
