# Supplementary material for: Deep mining reveals the diversity of endogenous viral elements in vertebrate genomes
Source: Nat Microbiol. 2024 Oct 22;9(11):3013–24. doi: 10.1038/s41564-024-01825-4 (PMC11521997; doi:10.1038/s41564-024-01825-4)
Supplement: Supplementary file 6 — eEF1a and RdRp tree files, host/virus trees, host–virus association matrix and R script used to conduct the cophylogenetic analysis. [file 41564_2024_1825_MOESM6_ESM.zip › Source_Data_Figure_3_corrected/RdRp_tree/Benyviridae.linsi.manual-edit.fasta]

>AbV13 Agaricus_bisporus_virus_13
MNVPTFQQFIDKSATLTFSEHVHVATAEYFKGLERSTLPLTGNPLPNEKSFIESLFPCPVKWQPKTPVLRPHEPLAIIRDGMRTVFHDMKKK-LKALKSLQIGAAQREIGNELTNENMYFSLHNSEAKDEDRIFTPMLNRVSALVQTAQRTTDL----LMATAEEVVEVYGEAMGLRDR------I---FNLERRQFARLIYEDSHYNKDWEDFYEDFRSTGAATALIIGLLPVELIEKECPESELYRI----GLSKDGWARMTDLRGHANGYMHDLKKWRALLEKPAYQGKEFSLVSEIVCRVGPFVIINMSRTMKAGVITRDITLF-REPYMKVVDLRLFNGMPRNVADVDMKRIFLIKREEYFQVYDYVASLADTSINLTTVTAMIRKRSGGAALIDKVFTKKWALDDADYVALAAVVILRVAYDRSLLTSAADGLFT------FKSLWRSALTAIRLP-----RWVYKEDLVPKLVTAHDPILAQTVRLAE------------------MLAGQTKKCEFCALLRDHRDEQEMVCGNDFVTQ-KFGMSDAEVDAFRNSLLPEDTDPEALARVKQAARAKCPSRGFSTETKYVFLEGAFGTGKSYQVKKLVQEGDVVIAPFKKLLDDYK----EDKDGNPIFFKTLHRAMAHRSCRRMFVDECSSVPYEFLSVLVYLYQPDEVILVGDFKQSKTT-GAEGTCLDRRLNVQG--SHYLKKNFRNNEAVIEWAVEKYGYDLEKAKSTQPGALFEYCEDVPDGI-------ISPDRALVDVEE---TEATVRSWQGQTTQDLCITLTPESLRTWSVPCIKLVGLTRAKGTTFIRLTEGVDRE--TFESIVFKREYAEAEQEL-------------------------------------------------------------------------VDFLA-----------------RPETLEDLVESDEEDETDAE-----------------------------------------------------------TDAGEE--------------------------------AELAEEAADDDDDDDDDPDIETEVEATAEVLEAAENDVEEQEEDEVAEGEA------AREATAEVQEAPVATLVGPVVAGAAVAAAPVVMAGGFVAAAVVTAAQVKSAA----------------TIATASLTSL-------AVDTTGGWSAHYEACLAKRRSWFKELTVAET-IDAYDEAR-----------ALAEAEQGTAEA----------------------------------------------------------------DAEFWAV------DGPEQRRESAR-------EAQLGRTPTMSVREWRARTGF--------------------------------HLSAX-----------------------
>AbV8 Agaricus_bisporus_virus_8
MDE-SSKEIIESAVHVLGTDLAKTKAQQQLEADYNSIPKIPYRMTPSRLKAFEKYVGHPVLSLQQISSGSDHLFLQSARHLIREDLKRLHPHNQSNQATLHVGSTVHELKSWYSYAAHDFSLPLKEDKDKARLYEELASWCYLRIKEAALPELS------CDRKTIKARFPNMEAMIKLATAGDRIPA------RKYPMVFFEDCLYKMDLAEFGRIWKEHDTQIGYAVVFIPDILITNDVEDSEMYRVDRYLLFDTYSRISISWKNGYANGYDERYKTWKQWLKPRHV---DFCVDMEVASRHGEMYLLKFYRSTGADNIVSSIDLPANREVVWVADIESAYQMIIGLQD---VEYFPVNKQDWFKLLNWCLDQPPESLNFATVSTTLNRIRGGLSLGSRRLVEEMSIADERVSKVALAALMEAYNRHQILEAIQTDESLFARQCKGDGFLKTATGGLSIPALWLFNWLMSQEKTVEFVRYPKPIKVNRVFGTGKKFTPLVEDVE--MVLPVTPKLVASGCFICDMYGVPEHGQFPQPTSHGDESHHFEIDADVMTRLLQNIRDAETHHGKIVEVIKSLKHWTDHNGVSGSFKLDYLKGGPGTGKSEMIKAIAHKELVITVPFNELQKDYMACEVMGVPGRTFNVKTFWYTPQDGTADVLIVDEISCVDWSLTLLMAKFLGVKRVIVAGDNQQAGIRPAGEGTSIFDNGGMNDVRTHELVYNYRMDEWRTKWCNKVYGYNMICKRTDNLPPTIVSNAEYRELQEAKRNMVFSHIMAEEVYGVVSSTNLSVRSSQGKTCETATVVVGDRDLEMIRIGGLLNVANTRSKKQVYYVVADRDSEVARELARLLWIDSEEEDDEECTESGVEQLVELP---NVMNQFHTC-IKPELVKLLQTMYLALPEHDGKRDLPVNGSVLYRNPPVMVVDVTKPTT-----EIAYRAPYRSAF-----MRDPSPKETKAKLRFGTNAYLHRDLIPSGAYQQQRLNFSDTF----SGVEEDLLEVNVEGIHGKTDAGFLRTLKRRRWKLNPGMANHF-EDHPVENIKAAR-RYASNRRKKQLTAESKAWVDKIVDHAFRDKWKRDYQLGNEEANYIIHGARQAAKQRNYWKRGLAARKWSGHTLIFSGKSQVKPIKNDKLNLSKTGQGLMQSPPDFNHEWIGWSRLVNFVMKDRAKDHFFLDDREPESLFRTRLTEAIRSLPEGASTAILDAKEFDSQQGPVTVYAERKFMEKLGFTVHDIAEFQELRKPAKFICPGQFGKHAGEKGSGLLDTKSMNTALETIVSDQMFIGKGPKVEAAKGDDYLRVQVGLKVNDTHKTRVRDYMGMTFETEISQGGEFIGCSVSREGMYPSVTRTAMKVIANHIRDEKHLCEYQKSLRNSIREWKATGIHEIVNYSAFAEGKSVNYVEACFAFVESFSHITWEQYQRIARCFTQGFTLPDQK-SAV
>BNYVV Beet_necrotic_yellow_vein_virus_Benyviridae
MADHTAANMIEGSRAVNGPDVAISEMVEAFHLEVKSSLVVTVSLTPREKKILERELGFVPLYKQKSRAPRNHPVLAALREVMRQEYSASCNILNTKLKTLVVGAASREVNCYSSNPSVHYYFANKDSKDLVRTTLELLHSALATKYRNMESGERELMNRKMVMSEATRRTIELHELSRIVAEEKKIPNHFHFDE-NFTQLVCEDVGYNFSVDAWLHLFEATGAQTAVGYMALPNELLFEHYPISDYYDYWEGVGAAERVICHMS--DGLGNGYNHVKSDWQTLLKHPILSSSKFAVEVDLTGRYGCLATFRLTRVTGVKYVARTIKLRPEDRYVRVLDLLHIVRSIRLKGHKEPYQYFPVYKREVDTPVSYCFSIAEKSLTVQNIANFIRHHIGGVSLVNKELVSAWRLNPQLVPSFAYAVYFYVVNLRGELDGMLQKLMKITWADRLKANVSAFLRDMVDPISFLWTWLFERRLVDQIFQDGTDVFYQMDRACV-----FRDDAEFAELLSAQMDNSFCACQVCAALTGKTGSQVVECRWKAESMYTFSMSQTEVDDFRNEIKAQSIEKGRFGEMLIGVHQKIPTQAFEVSVRLEYVKGGPGTGKSFLIRSLADPRDLVVAPFIKLRSDYQNQR-VGDELLSWDFHTPHKALDVTGKQIIFVDEFTAYDWRLLAVLAYRNHAHTIYLVGDEQQTGIQERGEGISILNKVDLSKVSTHVPIMNFRNPVRDVKVLNYLFGSRMVPMSSVEKGFSFGDVKEFSSLSPDTKIIHYSDETGEHMMPDYVRSKTTVRANQGSTYDNVVLPVLPSDLNLINSAELNLVALSRHRNKLTILLDNDGMNIGAVLKGMLEGVPEEYDSNTLVLQGDVVVL---DIAYLVSRPNNCVLGVTLEKLDNLMWLWQDCRMFADALKVDGHFIAAADKWLCKNLENKQFQSFMDYASEFVPILIAESPILMPLVEPEPILSKCMVPEFDAFLLIKEFLDNGADEYQCAYLNESVANRVGDKFVSGVLDTDIISPLNLRGHPIAENVKYHSMCVAPAQIYFKRNQWQELQVQQARYLFRKVRNSPSSTQDSVARMVAQLFVSDCLVPNDTFSASNLWRIMDKAMHDMVTKNYQGQMEEEFTRNAKLYRFQLKDIEKPLKDPETDLAKAGQGILAWSKEAHVKFMVAFRVLNDLLLKSLNSNVVYDNTMSETEFVGKINAAMNIVPDSAINGVIDAAACDSGQGVFTQLIERHIYAALGISDFFLDWYFSFREKYVMQSRYVRAHMSYVKTSGEPGTLLGNTILMGAMLNAMLRGTGPFCMAMKGDDGFKRQANLKINDQMLKLIKKETVLDFKLDLNVPITFCGYALSNGHLFPSVSRKLTKIAAHRFREYKHFCEYQESLRDWIKNLPKAVYADFLECNASLSCRNVDDVQRWLDAIISVSRIGREQFMMMFPIREVFMSLPPVEDELS
>BSMV Beet_soilborne_mosaic_virus_Benyviridae
MADHTAATMIEGSRAVNGPDVAISEMVEAFHLEVKSSLVVTVSLTPREKKILERELGFVPLYKQKTRAPRNHPVLAALREVMRQEYAASSNILNTKLKTLVIGAASREVNCYSSNPSVHYYFANKDSKDLVRTTLELLHSALATKYRNMESGERELMNRKMIMSEATRRTIELHELSRVVAEEKKIPNHFHFDE-SFTQLVCEDVGYNFSVDAWLHLFNVTGAQTAVGYMALPNELLFEHYPISDYYDYWEGIGTVERIICHMS--DGFGNGYNHVKSDWQTLLKNPILASPKFAIEVDLQGRYGCLATFRLTRVTGVKYVARTIKLRPEDRYVRVLDLLHIVRSIRQKGHREPYQYFPVYKREVDTTVSYCFSIAEKSLTVQNIANFIRHHIGGVSLVNKELVSAWRLNPQLVPSFAYAVYFYVINLRGELDGMLEKLMKITWSDRLKANVSAFLRDMVDPISFLWTWLFERRLVDQIFEDGTDVFYQMDRACV-----FRNDSEFAELLSAQMDNSFCACQVCSALTGQTGSQVVECRWKEESLYTFSMSQTEVDDFRNEVKAQSIEKGRFGELLVGVHQKIPTQAFEVSVRLEYIKGGPGTGKSFLIRSLADPRDLVVAPFIKLRSDYQNQR-VGDDVVSWDFHTPHKALDITGKQVIFVDEFTAYDWRLLAVLAYRNHAHTIYLVGDEQQTGIQERGEGVSILNRIDLSKISTHVPIMNFRNPVRDVKVLNYLFGARMVPMSSIEQGFCFGDIKDFSSLSPDTKIVHYSDETGEHMMPDYVRSKTTVRANQGSTYDNVVLPVLPSDLKLINSQELNLVALSRHKNKLTILLDNDGMNIGATLKGMIEGVPEEYDSDTLVSQGDVVVL---DVSYLISRPNNCVLGVTLEKLDNLMWLWEDCRLFADALKVDGHFVAAADSWLRSALKDKQFQSFMDYASEFIPILIADAPAVLPLVEPDPIVSKCMVPEFDAFLLIKEFLDNGADEYQCSYLNEAVANRIGDKFVSGVLDTDIISPLNLRGHPVSETVKYHSMCVAPAQIYFKRNQWQELQVQQARYLFRKVRNSPSSTQDTVARMVAQMFVSDCLVPNEVFSTSNLWRIMDKAMHDMVTKNYQGQMEEEFTRNARLYRFQLKDIEKPLKDSETDLAKAGQGILAWSKEAHVKFMVAFRVLNDLLLKSLNSNVVYDNTMSEVEFVANINAAMSTVPGSAINGVIDAAACDSGQGVFTQLIERYIYSALGISDFFLDWYFSFRERYIMQSRYVRAHMSYVKTSGEPGTLLGNTILMGAMLNAMLRGTGPFCMAMKGDDGFKRQANLKINTDILKLIKKETVLDFKLDLNVPITFCGYALSNGHLFPSVSRKLTKIAAHRFREYKHFCEYQESLRDWIKNLPKNVYADFLECNASLSCRTTDDVQRWLDAIISVSRIGYAQFMMMFPLREVAMSLPPVEDVLS
>BtBV1 Bemisia_tabaci_benylike_virus_1_Benyviridae
LNLIEAEQMIEECKRLHTAELARSHAQSSFAADVRSVPKVDIRLSDSEKLALKSYLGFAVMSNNKHISTSDHKFLQVSRELLRRTLRSMFPESTDVASVLHIGCTMYEVKSWRANIGHDFLLGIHEDKDIGRIYDSLVAEVGKVMGLKKSRNVN------SAVTIRTVNYNGLQDLLRFLNAAYAVPE------KRYGTLMFEDSLYDINEDTFLDYFRKTGATTAYATLFIPDGFLTDTPLRSEIYDLEEYYLRDNYMKVRVNWKGGFDAGYNHKWHCWRKWISTRRIVGKDLCVDWAVHERVGEMYLLRFYKSSGTSDMVYSLQLPVEKVVVMVADIQSAWSPTRKVLG---MSYFPVLAKNWYQLYNWAMAEPVESLDFSVMLTTLNRVRGGLSLNSNVLVEAMKIQDTETVKIALACLMEVFKNKGVLADINNVKENISYKTNLEILMRTCTAGLAIPAVYLLKWLFDANPAYVFVKELVKPKVTTVKARKNPGTPILFSAPASHVFDVKSEGYDPKCMLCKCQTTPDLGQQFVCHVKKPNNTVVEIKQAELIEIAEHLTAAKEYHANIIKAISETKLILEANGISRELDIDFITGGPGTGKSVVIRELAAMEDSIIVPFSNLRAEYTNADMLRAPQRTFNVMTPYHALAAPATDVLIVDEATAVPWQLLYGLLVKSGPKHLILVGDKNQTKLNSQGEGLDILSNLEWDKIRTHEMIWNYRLDQWRVKFLNNKYGYKMRTRRLDACVPIVLSITDYKTKLNLSRELVFSHSSSEGTFGYISSQNHSIRTSQGMTFDNVAVSYSTADVSVANTHGMLCVAISRARYNTVFVVHTTDDSHVQALKDVLCVGSESITDTSVLETGSTITTNSR---EYGTVFHMCIARDIIIREITDIYLPLKRKDGKFMLPLQGIVLASSRHDFMRFTPIPEC-----VVQTHTPVMSSY--YNTDTVVESELRQNKLRLGKDAYKLGRLIPSGAVQTPCLNYAAPF----LGPKCSKIVIRWEGIFDKTKAGKLLLRKDKKYRVAPGMANHY-NNSPEETLIAAQ-RIAGTDKKPALTGESKAFCIRVAEKAFETHFSKITAEDWTEYNTIFKKAFADIKSRNYFSRANKENKFKKWVLKFHNKDQVKPIKNDNLDLSKGGQGILQTPAAVNLEFVTWMRVLNKMFFDAKQSHFHYDNLTPTQTFRRELTKSIANMPNSAQIAIVDARSFDSQQSQVTLEIERQFLKILGAKMDVLEKYYDFRAPMPYSCFGKFGYTSGEKGSGFPDTLLGNTILQTCLATYALEGKGPMCVASKGDDHLRIQSGIKVNESKLKEIKLYTNIVLDISIGQGGEFCGDTITPIGAFPSINRAAVKTIAMRAKNYEEFAEKQQSLRDKIKEYQDCGIEECVAYTSRAENVNTNNTWASLAFVNSMSHINKAQWLGITRFHKARFYLPTATG---
>BtBV2 Bemisia_tabaci_benylike_virus_2_Benyviridae
LGLIEAEQMIEECKRLHTAELARSHAQSSFAADVRSVPKVDIRLSDAEKLALKSYLGFAVMSNNKHISTSDHKFLQVSRELLRRTLRSMFPENTDVASVLHVGCTMYEVKTWRANVGHDFLLGMHEDKDIGRIYDALVAEVGKVMGLKKSRSVN------SSAVVRTVKYSGIQDLLRFLNAAYAVPT------RQYGTLMFEDSLYDIDEETFLDYFRTTGATTGYATIFIPDEFLTDRPLRSEIYDLEEYYLRDNYLKVRINWKGGFDAGYNHKWRCWRKWISTRRISGSDFCVDWTVHERIGEMYLLRFYRSSGTSDIVYTLQLPIDKVVVLVADIQSAWSPTRKTLG---MTYFPVLAKNWYQLYNWAMAEPIESLDFSVMLTTLNRVRGGLSLNSNVLVEAMKIQDTEAVKIALACLMEVFKNKGVLADINNVKENISYKTNLEILMRTCTAGLAIPAIFLLKWLFDANPAYVFVKELVKPKVTTVRAKSGPTTAILFSAPASHVFDVKTEQYDPKCMLCKCQTTPDLGQQFICHVKKPDATVIEIKQAELIEIAEHLTAAKDYHANILKAISETKLILEANGVSREMDIDFITGGPGTGKSVVIRELAATEDTIIVPFANLRTEYTNAEMLRAAPRTFNVMTPYHALAAPATDVLILDEATAIPWQLLYALIIKSGPKHLILVGDKNQTKLNSQGEGLDILSNLEWSKIRTHEMIWNYRLDQWRVKFLNSKYGYKMRTRRLDSCVPTVLSIENYKEQVKLSRELVFSHSSSEGTFGYISSQNHSVRTSQGMTFDNIAVSYSMADVAVASTHGMLCVAVSRARYNTVFVVHTTEDEHVQALKDVLCVGSQSIQDTSELETGSTITTNSR---EFENVFHMCIARDLILKEITEVYLPLKKRDGKFLLPIQGIVLAFSKHDQIRFFKIPEY-----IVQTHTPVMSSY--YNSDENSDKEISQNKLRLGKDAYKLGKLIPSGAAQTPCLNYAAPF----LGPKAVKIVIHWEGIFDKTKSGKLIRRKSQKYRIAPGMANHY-NNSPEETLIAAQ-RIAGSTTKPALTGESKAFCKRVAENAFNTHFSKVTAEDWTNYNTIFKKAFADIKSRNYFGRADKENMFKKWVLKFHNKDQVKPIKNDKLDLAKGGQGILQTPAAVNLEFVTWMRVLNKLFFDSKQSHFHYDNLVPTQTFRRELSKSIAVMPKSAQIAIVDARSFDSQQSQVTLEIERQFLKLLGAKMEVLEKYYEFRKPMPYSCFGRFGHTNGEKGSGFPDTLLGNTILQTCLATYALEGKGPMCVASKGDDHLRVQSGLKVNEKKLKEIKTYTHIVLDITIGQGGEFCGDTITPIGAFPSINRAAVKTVAMRAKTYEEFAEKQQSLRDKIKEYQDCGIEECVAYTSLAENVNQNNTWASLAFINSMGHINKAQWTQTTRFLKARFYLPTAMG---
>BtBV3 Bemisia_tabaci_benylike_virus_3_Benyviridae
MEMIEAEQMIEECKRLHTADLARAQAQSSFISDVRSVPKVNVRLSDSEKLALKSYLGFAVMSNNKEMSTSDHKFLQVSRELIRRSLRGFFPEQTDVASVLHVGCTIYEVRQWKPNVGHDFLLGLYEDRDVGRIFDALVSEVGKIVGIKKARGMA------REVVNRTINYQGMNDLLRFLNAAYSVPN------RTYGTLMFEDSLYDMSDEQFLKYFRDSGATTGFATIFIPDQFLVNEAITSEIYTLNEYYIRKHYLKVRLIWKGGFDVGYNHKWNSWRRWITTRRISAEDFCIDWTVHERIGEMYLLRFYRSSGSSDITYSMQLPADKTTVMVADVQSAWSPVTKTLG---MEYFPVLAKNWYQLYNWAMAEPADSLDFSVMLTTLNRIRGGLSLNSNVLVEAMRIQDTEAVKVALACLLEVLRIKGVIGDINNVKENIAYKTNIEMLLRSCTAGLIVPAAFLLKWMFDANPAYVFVKETTPPNIVTVRAKRGTMSPILESSIASHVFEVKSETFDTACSMCKYQGDVNEGQQFVCHTKKKKPVLIEVSSSEMVDIVAFLTSAQEHHLPITKAIKATKRILESNGISREVEVDFITGGPGTGKSVVIRELAAMEDHVVVPFDALRQEYYNAKMLRAPDRTFTATTPFHALAAGASDVLIVDEATAVSWQLIYALLIKHGPKHLILVGDKSQTKLNAQGEGLDILSNLNWETIPTHEMIWNYRLDAWRVKFLNKTYGYSMRTRRLDDIPPTVMTIEQYKEAVSLVRELVFSHSSSEGTFGYVSNENHSVRTAQGMTYDNVAVSYSLADTNVASAHGMLCVAISRARYKTVFVVHTASDEHITLLKQKLCIDTEEIEDETPATETVVFPDNIS---EYKTIFHTCLSKDKVISELSKIYLKLPKRDGKYLLPTAGVVLAYDEHFSIKEHTVSKY-----IVQMHTPVMSSY--KVADDQEEKELRVSKLRLGKDAYKLGRLLPSGAYPGPCLNNVAPF----LGPKHVRIVLNWDGIFNRTKANKLIRYRQQSYRVAPGMANHY-NNSPEETLIAAQ-RLANPETKPALTGEAKSFAKKVAEHAFKTHFEAAKTEDWCEYNTILSKAFSDIVARNYYNRSISEVPFSRKILKFHNKDQIKPIKNDSLDLTKGGQGILQTPANVNLEFVAWMRIMNKMFFNAKQPHFHYDNLIPTEIFRRDLSRAIAKMPKSASIAIVDAKSFDSQQSQVTLEIERQFMGLLGAKMPILEKYYDVRGPMPFRAFGVFGKTMGEKGSGFPDTLIGNTILQTCISTYVLKGIGPMCVAAKGDDHLRIQSGLSVDEAALKEVKLFTNMVLDITIGVGGEFCGDTITPIGAFPSINRAAIKTVAMRSKSYQDFAEKQQSLRDKIKEYQHCGLEETVAYASVAEQVSLNRTWASLAFINSMAHINENQWKAITRFKKMKYYLPTAKG---
>BtBV4 Bemisia_tabaci_benylike_virus_4_Benyviridae
MEKADAADMVNECKRINTAELAKAYAQEAFSNDISSISRVNIRLTEPECRQLKNYVGFPVMSNNKKMSTSDHKMLQASRELIRNSMRSRFPHNVDMSKVLHIGCTFHEYSVWKPNVSHDFLFNLTEDRDVGRVFDDLVAVVGRELRNRKLPGIK------TKEKPQIVTHTGVSDVVNTLNSCLGIPTK-----SNYNSLMYEDCLYNVTEEQILSDFSRSGATTAWATIFLPDVFITNRCLSSGFYRYEEYYIKKHFCRVRITWKGGYDSGYDHKWHDWSKWITTRRIRGDSFCVDWSIIDRIGEMYLLRLHKSTGTDDINFCMDLPKEKVTVMVADVSTAWSPTRKTLG---MEYFPVLAMDWYKLYNWAMAEPIESLDFSVVLTTLNRIRGGLSLNSNVLVEPMHIQDTEAVKLALACLLEVVKMKGVLSDIENVKENAGYHTNLKKLLNYCTAGVIVPAVYLLKWLFDANPNYVFVKETVEPKTETVKGKKSDLSKLLESAVIKTTVIQDKKQSNNNCFVCNLQDSNAVGQEFICKNPLINNVNIGFKSSEMSDLTNFLTISKSQHETICAGLSKMRSFFEKLGVEYNVEINSLSGGPGTGKSVVIREIANIENAIIVPYMNLMSEYRNCELLSGERKDFECKTMFCGATLSQTDVLIFDEMTGVREDLIRSLAIFLGAKAIWLVGDNQQTKLNPAGEGVDPTSSWDWENIQQHEMVWNFRLDAWRVKYLNKTFGYSMRTVREDALPPVFITRTDYNAMCGEKKEMVFSHQSGSEVFGVESTINLSVRSNQGQTCTRAAVSYMMADVSTADVHGMLCVAISRSRRQTYFIVHDLEEPHVKELKDRLYVSTTDAGDEEYVDGTILLTPAQN---EFKPYFHFC-IMAEAIKLLSATYNPLPVKDGKRLLPIQGKVLAKIETFALRKSDPVTY-----EMTKHCKPMGSY--VALTPELNVDPIVHAPRLGKDAYKLAGFLPSGAMLKPCVNNVAPS----KGPEHAAVSINWEGIWDRTKAGTIKRRPIQKYRIMPGLANHY-NNSPEETLIAAQ-RLGRPEPKPSMTKEAIDFARTVANHAFDTHFTALTQFDWQEANAIIERGMRDAHARNYYNRATAENPFQKFILRLHNKDQIKPIKNDELNLEKGGQGILQTPSKINLEFVCWMRVMNYLFYKSKRKHFFYDNLIPTSQFRKELTEGINSLPNCVSVAIADAKSFDSQQSPLTLEIERQFMLRLGAHMPSLNEYYKIREPMEFRAYGYFGKTKGEKGSGFPDTLLGNTILQTCLSTYVFEGVGPMIVAAKGDDHLRIQCGVKLNEEKKKKLKTMTNIQIVASVGIGGEFCGDTITRKGAFPSIKRATIKALAMRAKDYNQFTEKQESLRDKIHEYQVCGLEETVAYAAQAEGITVNYVQACLAFLNSYAHISKAQWKSATQYAKKRYFLPGVIG---
>BtBV5 Bemisia_tabaci_benylike_virus_5_Benyviridae
LDLIEAEQMIEECKRLHTADLAKSQAQISFTADLRSTPKVNIKLSDSEKAAVKSYLGFAVMSNNKEFSTSDHKFLQVSRELIRRTMRGFFPEGHSAVMVLHIGCTMYEYKMWRSNEGHEFLLGMYQDKDVGRIHDVAVAEVAKILNIKKRRGIK------NEAAMRTISHLGIDDILNTINASHSIPQ------SKYSTLIFEDSLYDISEEQILDYFEQTGAVTGFATLFIPDVFVTDTTLSSDIYDYEEYYLKRNYCRSRVTWKGGYDAGYDHKWHCWRKWISTRRIVGNNYSIDWSVHERIGEMYILRFYRSTGKDNIVFKMQLPAEKTTVMVADVQSAWNPVTKRLG---LKYFPILAKNWYQLYNWAMAEPPESLDFSIMLTTLNRIRGGLSLNSNVLVEAMRIQDTEAVKVALACLLEVLRVKGVICDINNVKENISYDTNIKLLLKSCTAGLIVPAAYLLKWMFDANPSYVFVMESVMPKVSVARGKKSRVTPILNSVRVDHIYRLDPESYDKSCFLCNCQTSPDEGQQFVCHTKEKKSLKIVVTESQIVEIMETLTSAEEYHISIPGWIKETLRYLEANGMTIETEIDFITGGPGTGKTVVIKEIANAEDVICVPFNALRNEYNNSTMLRGAEKTFVVKTPYHMLGVTSCDVLIVDEATAVSWTLVYAMLLRARPKRLFLVGDKNQTKLNTQGEGKDILSNLDWETIPKHEMIWNFRLDPWRVKYLNMKFGYFMRTRRQDHMPPEIITADEYSRLRTLNRELVFTHESSKSTFGYVSSENHSVRTSQGHTYDNVAVAYNMSDTKVATVHGMLCVAISRARFKTYFVVQNADDPHIVDLKKMLCINDQEITDTSMAPSCVTMSDSVS---DYSSIFHMCLLKSTVTRMLGEYYFPLRKRDGKFLLPLDYRVLAKTEFHKIVPIEKPKY-----SATTHVPIMSSY--KAADTVLQNDMRLEKFRAGKDAYRLGKLIPSGALLTPCINYAAPS----LGPSSTRIVINWEGIFNRTKANKLVRRRQQPYRIAPGMANHY-NNSPEETLVAAQ-RLSSDKPKPRLCSESESFAARVAQHAFDTHFKALRHDDWLEYNAMLDKGLKDIKSRNYYGRAKAECNFKRFVLKFHNKDQIKPIKNNELDISKGGQGILQTPADVNLEFVLWMRMLNKIFFDSKLPHLHYDNLIPTEQFRRELTMNISKMPISANIAIVDAKQFDSQQSEVTLEIERKFLKLLGAHLPVLDKYYNCRGKSNFRAFGLFGQTNGEKGSGFPDTLLGNTILQTCMSTYVLSGIGPMCVAAKGDDHLRIQSGISVNKERLKELKTYTNMELKIDIGTGGEFCGDTITPVGAFPSINRAAVKTVAMRAINYSQFCEKQQALRDKIEEYKRCGLRETIVFGAKAEKVSINQTETALAFINSMAHINKQQWLQITRFYKKRFFLPTASG---
>BtBV6 Bemisia_tabaci_benylike_virus_6_Benyviridae
---MDVQTILDTSKSVNASILGSAEASSIFRNSLKNSYKVQVALKDSDKAKIKEVVTFPLVFLDEYSVTNDHAVLAALRGLARDVMENEFHISHTFERTLMVGSAMREIKKYNSNPYIHYYIHGSEGKDYDRIVRPALLAISRTLKTKALKADRRIFLERCKPRPVLKRYQHIQQVIDDYINLHKMPDNIHLKPVEANTLVFEDTIYNYDAHSLVSLFVETGANIAYGYGLFPMELLYPDMAPNNIYNYASFA----NGFSSVTFTGGYSNGYIHKTKHWATILSSPIISSNGIDLLIEIVSRMGPMMVFKIIKMKSNMTAVRTIGLTENEAYVKVLDVWESVDRSTGKV-IRPLKYFSVRESEYSDTLNYLIALDPKSLTLTNAITYVRRKKGGVSLVNKELVAPWHLQSKDVHKFALAVLLRAKTLHEKSTLIMSNIDVTGVKEKFLSFLRTAINGIMWPISMIMSWILSENLTDELVLYPSMETYQEASVIR-SLTELTADNE--------NEDQLKTCPICNELHGKLGAQKIKCQHVTSSKVTLSLTDEQIATLKTSLLDNDNDPTGLKNVKERAGKKVPPAGFSHDVTMRYIKGGPGCGKSHIIRSLATQKDLILAPFTKLKADYENIR-MDGDTYDLTFKTTHRAMEVTGCKRIFVDEFTSMPYEYLACIAYNNGAEEVILVGDDKQTKVQEPDEGMYIGNHINLSALCTHTLLVNFRNPADTVALLNKNYGYQMEAFSKETKSIHVISRNQLPKGIKTSKSMAFSHASAGINIGD---EKMTVRANQGGSASTVILYVSNIDGNIIGAPDLQIVSLSRHTDKLYIVSDF-------------------------SSPASSFTSSL-GLN----------------------------------------------------------ADFYENMQTYLTFTTEEYTEVPFVDPCVDLVLPKYQPPSDSYLLGSTLLPGFATDPDYTSMNHLESQVSGSKFSSGVLGEDFLTNVNQRGHPTKTTRAFHSAGSGVGLHYDKFKPMQTLAVMEARYLNFVPKYPFGYDQITLARDIVNLWFSEHMSVNSAFDTVEIQTTLSNFLRSVKEKKYPQRYRGLDNPEARLVRFHLKDIFKPKGNSVFDLFKVGQGISAWDTDVCAMFCGMFRILGKHMIACEKPHVLTDSYTSETDFIQKVTDQFSSLPSVALNGVTDGEMFDAQQNEFTQEIEKQFWLKLGVAENFLDMYYSFRKKYVMQAKGVRGRAGYQKTSGEPGTLVNNGIVSKVLSNFIIRGEGPVGIVYKGDDFNKRQCNLAVNEENKKIIESVCPLKLKVNISEGSEFCGLIVSDGYVFPSITRKLNKIMAHRFRDYQHFCEYQASLRDFTKKIEKLDTQKVIALNAKVCGMSHRFVSMQYDSVISFSHINKDQFEEVFLKKFEDDSIPVYDDFGL
>BMV Burdock_mottle_virus_Benyviridae
MAFMTAASMIDAAKAVEGANVAHAEMVKSFQSEVESSVVVTGSLTPLQKKKIERELGFIPIYRQDHRAPRNHPELAALREVLRQEYNATNKLVNTKLKTLVVGAASREVVRYSSNPMVHYYFADKDSKDLVRTTLDLLENNLAAKYKNMESAERELMNRKGWFSPATEKTIELHMLAAEVAERKQIPGHFHFSR-PFTQLVCEDVGYNFSSFDWLKLFSDTDAQVAVGYMALPYELIFDHFPPSDYYNYWELMRKGFKVVAHMT--DVQGSGYSHDKEHWSTLLRHTVLSDPQFAIEVDLTGRYGCLNTFRLTRITGKKYVSRTLELRPEERYVQVLDLINVVNNVRQLGEKEPLVYFPVFKREVDTTVTYCFSIAEKSLTIQNVANFIRHQVSGVSLVNKELISAWRLPQDLIPSFSYAIFYFVQNLRGEIDKNLKSLMDFSWADRLRQNIKGFIHELVDPIAFLWNWLFDTKLVDKIFKETTDLMYQVDSVCL-----AQTDDEFVSLFTDYSRGSTKMCRICDRLKGKLGAQILDCHHKIESDFEFAMSQEEVDDFRNDIKRESTMQGKYADLLAEVHKLLPKQAFTTTARVEYIKGGPGTGKSYIIRALADPSDLVVAPFLKLRSDYQNQV-VDGKTVNWDFQTQHAALK-CGREVIFVDEFTAYDWRLLAVLVHRSQAHTIYLVGDEQQTGIQERGEGIYIPNKIDLTKISTHVPFKNFRNPRLDVKVLNYLFASRMLPTSSVDAGYAFDDLSNFQTKVSSVKVIHYSDESGANLMTEYVTSKTTVRANQGSTHDSVVLPITAADGRLVESDELNLVALSRHKKSLTILTDQKVTAVGGKLRELVKCAMTVYDEVEVSEKVEVEVL---DITLPVYRANNCLLGKSLEDLHKTCWLWADCIMFAKALQVDGHFVVYSDARVTDCLAGQTFQSFMDYATQFVPNMMGDVPFAISEIHHPTVSERNLVPEFDAVMMIKEFLENGADEYSTNYLNEEFSNSVGHKFVSGILNPDIISPLNMRGHPVSDSVDTHVMSVAPSLMYFGRNRWQELQVQQARYLYSRVTRSSSATQDRVARIVAQLFVKDCLSPNETFQPGNLARIMNQAMHDMVKRNYQGQMEEEFTKNSRIYRFQLKDIEKPLKDPSTDLAKAGQGILAWSKEAHVKFMIAFRVLNDLMLKSVNPNVVYDNAMSEDEFVEKINVAMAAVPDVAINGVIDAAACDSGQGPFTQLIERYIYAALGISDFFLDWYFSFRERYVMQSKYVRANMQFIKTSGEPGTLLGNTVLMGALLNAMLRGEGPMAMAIKGDDGFKRQANLKINSDIVKAISAQTVLEFKLDLDVPITFCGYVLVQGKLMPSISRKIIKIAGHRFKTYQHFVEYQESLRDWISKIPRIGNAAFLECNAQLVGRSISDMQRMLDGIVSVSRIGREQFELFFPKKTFDLSPPPMTTQ--
>CaV Chara_australis_virus
---------------------------------------------------------------------------------------------NCGTPPLHLGNQ--------------------------------------------------------------------------------IPSRRR---LQTYRGVLHDVGYSFSNNTWFNIFDTTGVQYIDGYIFCPYQLIFPDMPQDPTFDLQLVK-QPTHTVVRLTFQGDDGNGYVEDLEAWQSFFNTRIRTHPDYGLLLDIAERQGDYIIFSMSRIHTRASIPWTISVPTEKHYLRVLDVLGHGVDYQSGK-PGGRQYITILSSEWEQILLYLGRSNPDSVSYHLALTSAYRKAFAV-LEGNDDDRRWKCRPRDLISVTLTAFIYHQQTRLVLDNILGHQD-TTFVHTMNNFLSELFGSVVNFTVANFRALLGIEG--PLIDVPKQRYDYWQVYDH-----ISVHPP--------NEIEKISCTICQKLPATLEHQIIRCNHVEPTDYTFTLSMNEINDLKSRLLASLADAVGLHTVLTNALKALPSLPISHKARVHVFTGGPGVGKTRFAATLLTTEDLVVSPY-DISSAYTN--------SPATFMTQHKAVCQRTFRKVIVDEFQSMDMDLLTVILSKAQPQIVEFHGDPKQPNVLEQNEGRSIPHHISKQKFSTHEYGFSYRCTLSSILILNHVFGYNLCTNSNIINDIEFLPLDSRWFE-PDVPAISFDSQTVASLLGSTHNPKSSVRAITGATKTRLALVVRNQDLGLLQVDALAIVAISRHTEKLYIFYESSNVLAAIKARYRIDDIPVW--SPNLFPTSNVNTFKLYQLLHPTPGDGHWYLSTYAVNTFPDIWG-IEATLLSSLLNVGAHWSALPSIPAQYNIPARDEVEYLDLTTHFIKPAPESFTTTFTQTERPFFAESVGLRPYDAFRLAEDI------------IDVKSNLHCGEEYHSAKINIPHIQPLNKMKRPLQDTIDRYRYIHSQGIDFMASSPAQELRTANDRYISSI-SLPLTSASRQLAHRIADNFIRKYMEPL-TEDSHEESETLHEALADALRKHYPSRTRDFSVFDFKRINFFMKEIFKVSRSHITDPTKAGQGISAWDPTVVGLFHVLMRIMSRRFSRSLRPNAVFNNRLTQLQLVNKIRQAMTTVHSSAIGGYVDGTQFDSCQNKFTQEIEKKILSFLGMPDEAIHNYYLVRNDYTLSSQTFSAKIDSAKTSGEPGTLLLNTILMMCVTAWLLRSKTTSTVIVGGDDCFMLGVGLHLDTEALSDVGKYTKMKLKCQIGGRISFCGMSYNNNNFYLDLERRYKKLIGTTYRDYTHFAEVQNSIRDFLLDIKQYGISQTIAANISVYTRQFEYLLNVFHAIESLAHLNATQFHTHFQPFSLSRSLPDX-----
>DuV2 Diabrotica_undecimpunctata_virus_2
---MDTQTVLDTALAANATSLGAPEAASIFKQQLKSAVKVSVNLLPGQKAAIQKMVDYPLVFVGGKTVTNDHPVLVACRDITRNIFEQDFQILNTSERTLIVGASAREIRQYNSNPHIHYYVHGRESKDYDRIIRPALQDLCKLLKKKASKTNFTVFLESTKARPVVKRYWKMEEVLRDYQTSHKLPETIHLEYVEANTLVFEDSFYNFSADDYVKIFLETGAQIAYGYGLLPWELLFPDMPSNHMYTV-----RQEGSKTTLVFRQGFCNGYSHDTDSWKTLLRSPILTECYISLAVEITARVGPMAIFKIFRVSNPETIVRNLELPDRQQYVRVLDVRASIDRRTGRT-SKPLNYFSVNENEYLDVYNYVISLDKKSVSFQNIVAYIRRRMGGMSLITRELVEPWFLEKRRVQDLALTVLLEVKVRTEDRELAIENINVGSISEKFLNALRLIGRTAFFPIALLMDWIYSGHLVDKLVLYPDNSSYQLASV---KIPELYLDNP--------YEGDIPNCSVCLDLLGKLGKQEVRCDCKDISITELSLSDDELKALKTSLIDTDEDAPGLASVKKRCLTNLPVCGFKRKVKVHYIRAGPGCGKSYLIRVLAEPRDLVLAPFTKLKADYEDLIDENGERYDLVFKTTHRAMETRGCKRIFVDEFTSMPYEYLACIAEMNGAEEVYLVGDELQTKVQEPTEGIYIGNRIDLSKVSTHELLVNFRNPQDTVALLNKVFNYKMRANSNIEKSIEIVQANDFTMP-SAARVMCFTKASSQLYTES---DKNTVRSNQGGTTKTAVLYVTHADGTLPSIEELQIVALSRHTEKLYIVVDG-------------------------CEQAKILQAKI-DLS----------------------------------------------------------PEFYDHMQTWLQFPREDTIEIVREDKVVELVTKPVQPPRDMYLMASTFLPSAAFDDQTTSLNHLTSALVPEEFNSGKFDLDLIAPVNRRRHPMNTTMVYYSASSGIGNHFSSRSPIQTLQVLQARYLNKVRTFKKDRDSELLAAKIVNLWFDEHVNLSSLMDDAEISAVIQGFIAHVTQKSYQNSNGGLDNNDGRVIRFNLKGIFKPKFGE-PDVMKAGQGISAWSTDACAMFCSVFRILNKLSLKSEKPHVVTDAYKTEPEFIALVKTEMDKIPAVALNATTDGIQFDANQNWWTQLIEKLYWTKLGVSSDFIDHYYSFRNNYAIISPVAMGFAKTQKTSGEPGTLPNNGIVSKCISNFIVRGDGPMQIVYKGDDFNKRQCNLRKDEENLLRVNAVCDLGLRVSIGRNSEFCGLTFCEGNLFPSIPRKINKVLAHRFRDYGHFCEYQISLRDWINQITKYGEMEVICCNAAQYQTSSDEMTACLDIIKSISHLNKEQFFEQFLRREEQGVIPTVS-KFG
>EnaBV1 Erysiphe_necator_associated_benylike_virus_1
---MSAGQIIETAKQASAEQLGQSRAGTQFASEVENSVKISTILTPNEAAQLSRELGFTPIFQNTKKVVHDHRVIYSLREVVREELFQSLAS-SSATETLFVGCSAFELKTLYDNPAYKFSLHGSEAKDVSRIVPSALASLSRKLKSKLNKADRALLAFAAEGSPLVARFRNVKSLISALHSGDFVP-------PEVSRIVSLDSSYNFSAVDYINLFVRTGAHEMLCVSILPYELVFEDCPPNELYSYREF-EKGGKVYSAIAFRNGYSDGYVHEKNNWATLLREKTIVGPDFSLNVEFVTRAGPMTLVRLTRSKSMAPVFRVLELPEHLKFVRYLDIVKSHSRCPKFSQ---LTYRSVREAYWWATVKYLLSLDPKSLNTTNAMSYVRRSMAGVSMAGVTHQEKWYMDSEDVVPMVLASVAFVEMAHGAVKEAHEGFLSKAKSYNWKLFLEKMTLGLAVPVANFVAWMTTKGLADKVLVTPSMERVTFSVPEESGQEKILLNIEEFAVKDETYLGANPACSFCSGLKDRLGSQLVSCGYRPDSTVEWSMSSEELAAFKNEMITASTDPTGLAKTLKEAIEAVPSTGFTWRGRLELVKAGPGCGKSYVARALYDD--MIYAPFSKLRADYMSQTREDGTMFDMLFKTTHKGLSGRGKAKIYVDEWTCMDWRAMVIALHNNGSKSVSLFGDRLQTCIQ-PGEGVFSGLKFQDSDVSNHELVVNFRNPRWIVGVLNKDYGYSMSAASKELGKPEILDLSKASSV-TDMKVINFSHAAAAHKVDQ---NSDTVRSNQGGTETDVGLVVTDADRNLVMNDQLFRVAISRHRRNLTIFVEEGTEMEAM-MRSKLHLDDDSGGADEASDSETLVGEELQDVV---------TLANKGAHVHEGM--SLTSFLEKKGFRV-------SEAFAAEKLVRYEERQVMEYGLVFCREDYKP---ADLVELPQDAVERPLQPASDAHAHADTFPAFSV--DNMSFLNENAARAMLNVPRTGDLAVDWLTQVNSRGHPVKRAMKGYALCIGEGLRFFGDNQFQSLQAVAHRYFRKRKVFRFNKQAEDLANRMADTFVSERQTPV-VVDVHKEADIVREWELVSLQRNYEKRRQGESEFDSMVIRHHLKDIFKPTKDLAINTLKPGQGISAWSSEANIKFGAVTRIINHRWLSSLKFDTTYNNKFSDAEIDEQLSAKRSLILPGSKTGVTDGADFDSMQNKFTQQIEKRHSHHLLVPKVLIDSYYQYRNDYRMVENGLFGRARSEKTSGEPGTLLYNSQLGGTVCNFSLRGIGQSTMEIQGDDAKKTQVGLKADAQALGSIANYSDFKLKVNIGKNQEFCGNVEIDGTLVPSVHRMFKKLSAQTFKSAKHFYEYKMAILDKIKRIERVGHQITVAASASAINVSYEEMDALYDSVKSFSHISYEQFMAK--PVHSTVGTPNLI----
>LeBV1 Lentinula_edodes_benylike_virus_1_Benyviridae
MEVPSIQSFLDKAAVIGFEEHLRTTVTQNFKDLLAGTLKVVANLLPAQQKAVVDMMPCPVVFSPVVPTIQPHPVLAAVRGAVRSVVEKDLKR-NANVTTMFCGATAREITNGLTQQYWYHSIYDNEAKDAQRTVEPLINALAGNFSKVSKYYKA----LDLEDSAVVTAYAKMMGVEGK------V---FRMEYVKVERLVWMDSGYNMNWPAFESAFRSTGANSAKLLMFMPPELVVKECPVDPNYRVERY-FAGGVERARLVDRYGHANGYDHVLSDWSTLLLTPAYEGKEFNLVSEIESKVGPYMVINITKTMKGGIITRDVTLF-KQEYVKVLDVRSLINARREWGELQPSDYFLVPRSEYQQAYTYVASLDRKTPDLEVLNSFVRKRSGGAALIDKSLAKAWESEQEFHAALCAAVLVKVRLDQGEFDEGMAAAV-AADASFFISKIQEVLSVMLAPISALVGLFRKVGAVEFLVVDHFPVLSQTVELRDRGYRTAFRNPNKAMVMPE--------CAMCLEFGDTGSLQHWTCPGPQYAEVTFHMSNDEIEKFREQLSPKDEDPPGIAAVKKAAKEKCPRSGFSFTTKVRTVQGAFGTGKSHLVKSVVGLNDAVLAPFSELRKDYD----KDSEGNPIFFKTNHRAISMEAKTRFFVDEFGSMTYEFLAVAAYLGQPEMVYLIGDLKQTKVL-ASEGILISDRIPCKK--AHTLVKNFRNTTGTIQWANERFGYNLEPAGSEFDGKCYVFEDECGLS-RDEHCFRVSPDKLTVEIDE---SDKTARAMQGKTLDRMRLVLSPASMNTFSVGCVRLVAVTRTRSPVIISCSPDLDKA--EVVALMDRVEHQFKADALAISRDDDLVELHFEPNLAARTRQLP------------WH----------------RSSRSVM-PALNLPVHSISGFFETVRKFIPVTD--LRAVAAAAPVLDVASASFRSSKDSYLSAPDMPHSWNEGMALNRITK-----MPGTVFTAKITGDITTRTNANGNI-KKMVSVFKMGTGNALSYDNGHPTQELHTAAARYAVPKKAYKLGDEGMRLAGEIARLGFDACIDRVAAWNDMDAANVLEGFMAKVRTAGYATAWTADADPQEPVLRFHPKAQQKVKEAPFAATFKAPQGISATAKEFNTLMGAAARFISEVINKSLKDEFVWNNGKTTEEAARRYTAAALRVP-VDDNVTLDVVEMDKEQNGFTHMINRKFDELIGVSREFLDIYYGLYEHYKLVGMEFTASLQWVKPSGAPWTLKGNSFLEFLLANYIVVGDGPQAVFFQGDDLSRTQANMRVDVVRKSLVERYCAFVMSMVFSKEAAFCGFVYADGVLVPNVRRKLNKVIAAPIRSREHFYQYQAGIRDWLRDINRDMLGTVLKVNAQQLGQDVGMVESWLDCIDSVAHASWEQWSSFAKKVDLNIDYLDAAGSVX
>LeMV Lentinula_edodes_ssRNA_mycovirus
MEVPSIQGFLDKAAVIGFEEHLRPTVTQTFKDLLAGTLKVVANLLPAERQAVVEIMPCPVVFAPVKPTIQPHPVLAAVRGSVRQVVESDLSR-HSKVTTMFCGATAREITNGLTNQYWYHSVYNSETKDTQRTMTPLLNAISDNFTKVCKYYKM----LDLDDESVVNAYAAMQGAEGK------V---FRMEYCKVERLVWLDSAYNMTWQSFESAFRSTGASCAKLLMFMPPELVSMECPEDPHYKLERY-FAGGVERARLVDKFGFANGYDHVLSEWSTLLREPAYQGKEFNLVSEIESRVGPYMVINISKTTKGGIITRDLTLF-RQRYVKVLDVRSLIKSKRSWGEVEPSDYFLVPRSEYQQVYTYVASLDRKTPDLEVITSFVRKRSGGAALIDKSLSKPWQSEQEFHSALCAAVLVKVRLDQAEFDEGMGRAV-EMDASALLRKIQSVVSLVLAPISVIVDFFRKVGAVDFLVVDHFPVLKQTVVLPDRGFKTSFRNPNKLMEMPE--------CDMCKEFGDNRSLQHWTCPGQKFAEVTFHLTTEDLERFREQLSPKDDDPEGIVRVKKAAKDKCPRSGFTFTTRVRTVQGAFGTGKSHFVKSIVNMDDAVLAPFSELRKDYD----KDAQGNDIFFKTNHRAISMEAKKRFFVDEFGSMTYEFLAVAAYLGQPELVYLIGDLKQTKVL-ASEGILISNRVPCKK--AHVLIKNFRNTTGTIEWANERFGYTLEAAGPSFDGPCYVFEEDCGLT-PDEQCYRVSPDRLLVDLEE---SDNTARAMQGKTLDRMRLVLSPTSMNTFRVGCVRLVAVTRTRSPVIISCTPDLDRQ--EVIALMNRVEHQFKDDALSLSDDTDLAELHFEPDLRGALVLSL---------------------------KGVREARGSVTPRQNLPVHRVSGFLETVRKFTPLFD--LKKSSQAAPVLDLATSVYRSSKDSYLSAKDMPHSWAGGAALNRITK-----MPGTVFTARITGDITTRVNARGNP-KKMVRVFKMGTGNALSYDNGHPTQELHTAAARYAVPQKAYKLGEEGNRLAAEIARVGFDACIDREAAWNDMDAANVLEGFMEKARRSGYASTWKEDADPQKPELRFHPKAQQKVKEAPFAATFKAPQGISATSKEFNTLMGSAARFIASVINASLKDEFVWNNGKTTKEAAGRYTAAALKIP-VDDNVTLDVVEMDKEQNAFTHMINRQFDTLIGVSQEFLDVYYGLYEHYKLIGMEFTASLRWVKPSGAPWTLKGNSFLEFLLANYMVIGDGPQAVFFQGDDLSRTQANMRVDVVRKSLVERYCAFQMSMVFSKEAAFCGFVYASGMLVPNIRRKLNKVIAAPIRSREHFYEYQAGIRDWLRDINADALPQVLQVNAQQLGADVSLVESWLDCIDSVAHASWDQWVSFAEKVDLNIDYLDSAGSVX
>MiLV Mangifera_indica_latent_virus_Benyviridae
M--ITAAQMINVAKSAEAAQIALSAAQKSFVDEMATSLVIKLSLNEAQQNIVRRELEFMPLFEPSKKAPQDHAVLAALREAMRWVYESMVNPTTTRKKTLVVGAAMREVKAYNANSAVHYYFANKDSKDINRIALAMLEEVLKTKYKNLKADERKVINSKGKIKSAVSATVSLHEMVRLVAEENKIPGHFKFEVDVYTQLLFEDVGYNFAEDDWLDIFDKTEACVGHGYMSLPLDLVYENYPANDMYRYWEFDPDRPGIYACMT--NWNDNGYVHNKEAWSTLLRSPIIHSKKFSLEVNLHTRYGPLVGFSLHRVQSAKLTVRTLCLKPKDEYVLLLDLPYILKQVKDHGAKKPFRYLSVYRQEFDTVVSWGMSIAEKSLTMGAVSSFVKAHINGVSLINKELVSKWRLRPADQCRFVYCVYFYIKNLRLNLETDAEDLAGINWRQRFASFIKSIVDAVVKPFEFLWAWLYHESIVDQLVIEPSAVKYQWDVSKL-----LKGDDDVYNAMK-STAVLREECEICMCTHGALGAQILDCGYKKDSTFTFHMSQQELDNFRNELLRSSTELGKYANVIENAHKIVPKMEFSWTGRVEYIKGGPGTGKSYLIRTLADARDLVVAPFIKLRSDYQNQPTALGEV-SWNFQTPHKALEYAGKLFIYVDEFTAYEWRLLTCLLYRCGTETVYLVGDVQQTGILEQGEGISILSKLDMSAVSQHTLLVNFRNPVVDCRFLNSLYDVYMIPRSKCRSGIKFRKITDFAELASNYRVIHFSTETGRCLLDSYNEGKTTVRANQGSTYDHVLLPVTNFDENLVRIDELVLVALSRHRLSLTILHDDHPSPAVNKVQSWVKS----VCSENLINPGKVVSV------RLEGRKNKCIMQVDEAYVDSCCWLWLDCKEIALALDISGHFSCATVA-----LEKISFQRFQDYALEFVPKMVATLPNNVELCGKLTVPQPKHVPDFDSFILTKSFLDCGALEYYPKFFNEEASNKVGDKFVTGQLDLSIISPLNMRGHPEPKTVKYRSLMVGPALTYFGRNHWQTLQVQQERYLFRKVTKLPDFKGEKLAKQIGDMFVDDCLDPSTTFRHNNICHIVERALLDMVSKNYEGQMDMEFTVNSRVYRFQLKDIEKPFKEPFVKPMKSGQGILAWSKEAHVKFMIAFRVINAIMLDSMKPNVVYDNTYSEDTFVEKINAAMQDVPSVAINGIIDATACDSGQSRFTQLIERRIYQRLGLSEFMLDWYFSFREHYIMQSKFVRASMVNVKTSGEPGTLLGNTILMGAMLNAMLRGQGPMAMAIKGDDGFKRQMNLKVNRDMVEAIKQQTILKFKLDLDVPVTFCGYALSDA-LYPNIVRKLIKISTHRFRDYAHFCEYQISLRDWVNKIPVKKIKKFLEVNAKLAGRSEVDMMRCFNQIVSFSRIGKDTFEEWFTEREVEINNVPHDTNDI
>MBC Monilinia_benyvirus_C_Benyviridae
MSELGYDEIIREAGKQNAGAIGMAEATRKFEAELSSAPCVPYTVEPRMLSLIQEYVGCRVRCEGKKTLSTDHAPMMVARDLARAQFERVASPHHCGVRSLFIGSTDTEIKSYGANAANTFSVHGTESKDVGRVIASMADRAAKRVQSAHNDAFV----VVKTLQVSVKGFKKLSALANKGAMREGVPS------EAYGRIIGLDMLYEVKGKELCDIYQTTGAYDGFFTLFIPNEFIDPTVCESEFYSLTRHFILDCVRRISVTYKDGYSNGYHHKESTWRSWAVNRRFTNGVVTIDMEVIGRHGESYLFRGTRSNGLQVLAHQTTIAPQFQSIEILDFTKSWVKSTNWTSGENVEWTKVRYVEYQKLLDWACAEPFERLTLGMIKMAVNRLRAGLSINSTEIVPAWKTPAHMLTNLCLVVYIEAARNSNLFAEIAESKEYAGYETNIKWLGKKATGGLCIPALYLVNWFVKTSANINVVKDRHVAPVILEKSKPVGFSIVTVPIAVNTVVDR--------CEVCQEFDGMYGKQKVICDNQGNGKTALRLDAGGVNKLFDDLSDAKAFHQTVVKKINAAKDVVETWGQKIELKLSFMSGPPGSGKSVYARELAEKRKLVVGPFNKLAGDYCDATMLNGEKRSFIYETLYHALGQRNSGVVIADEVGAVDMPLLFLICFLVGANELVMIGDKGQTLLQEEGDAAATSSRIPWSDIPCHSLYYIFRCKNPLIKILNAKFGYKVASPYTDYQPIAFRKDGDEPNLSDYAAKFSFTHESATVWGAQSEKASYSVRAAQGTTVNHAEVALCDRDTSLVRTHGFLVVAISRQRGDLGFKVVDVNDPIVTEVKNALGLSGDGDNDDTLVTHHARFITKIQ---QVKVVFNDCLAKANLEAK----WYKLEGLLVAK----KGEYSVVDFIWRLTAIVKPAGKDFEDLFSKYKSPSGSY----VLDEVLPGNVSHGMTYGYDSHRLAHEIGTKAFEFTGATCWSDYGTVQVTCDIAKTRINIDGHFDRTSAGAAVAPRKQPFRLTNGMCLHQ-TRDPVETLRSAS-RYLASNKDTKFSIEGRNLADKVANEFFDENFRDGVTLDEAEIRTIERAALSDAQARKYDKKVRGEAFKPLLGLTFFSKAQEKM----KLDPFKRGQGIGVPNMRFAAPFMSGWRLNNLLIKKSARGHLFYDNLRPTEEYLVDVSQALQTTPKFSVSAKVDHKEFDRKQGWWTRRVERTFFTRLGINPAWIDDYQQCRETTIGTAFGLFRGWFVGKFSGFWDTLPGNTVVGGAIGDFVVRGAGRKVVCIKGDDLFKAQSALKIREEERKDVQRFSGMQIEVQVDEAIEFCGMIGSSKGLCPDVFRLGLKAMAKRFRNYKAFTEWQISARDTMKMVERFGLSNCIGVTAAVKGYNVDQVEASLGVLNSMSHWSLAQFEESMGGEEKRARLPGANGIKX
>MfBV1 Monilinia_fructicola_benylike_virus_1_Benyviridae
MASPSVQDFIDKAQVIGFEEHVRPKVAELFKSMISGTLKVVGNLLPNQRERIKEMFPVPIVIEPPHPTLQPHPVLAAVRGAVRSIVMQDLGR-SNKVSTLFVGASYMEMSSMVLNSWFSFSVYGREAKDIQRTTNPMLSQIGQYIENAGRYFDL----MRMSESEVLSFYSDLHGAGDR------I---VRLEDRQYARLVYLDSGYNLSWDDYAAHFKTTGASSAIVFGCYPQELLEKECPENEDYRYMEYTDSTGEVYSRITDEKGFCHGYEHKKSKWASLLRSPAYIHKDFNLVAEIVSRVGPYCIFQISRTSAGGTIVRDITVF-NKPYVKVLDLARLAGSNRKWSDISPMDYFLVPKAEYEMAHTYLASLDQKTIGLIISNSNVRKASGGAALIDKTFAKAWMLEEKYHQRLGAAIIVKVKLEQMALSQGMDVAA-SANASGFWKMIASLASNAALPISVFVDFFRSQNIEDVIVLEHNPVVSQRMILPELRQEQIPFRKRKQLIAPV--------CELCERFESDADEQEWKCPGHDKAFVTFRMTTEEVTAFRDHLTPNDDDPEGVARVKLAAKAKCPKTGFSFTTRVASISGAFGTGKSFQVKKVVQRDDVVIAPFRELMKDYV----SDMEGNPINFKTMHRAIGMEPRRRCYVDEVSSLPYEFLAVSAYLGQFQEVFLVGDWKQTAVM-ANEGTRIDKRINCDN--AHVLRKNFRNTLDTIRWANEKFGYDLLPCSKTVDAPMFEFGESRG------DVFRVSPDRVTVDIDE---ADNTVRGCQGKTYDDMDVMLSPASMNTFSVACIRLVCMTRTRKPVRLVLTSDADKN--EVLALLDRVEHILKDNNMHNSNDDVVTPEEEIVSLAAIDIMRY------------WN-------------PGKVSEDPTIFGSNTLPTYSVCGWREIATRFVPEKT--TRAINRIAAAPVIVAPVSRSAKDSLLSADLFPHMAAMGERLNRVTR-----MPGTLFQAKIRGDFATPTNSRGNF-KRMSRVLRLGTGNGLMFDDGHPTQELHTAAARYACPQKAYVLDEAGKRLAHRIARLAFDTCIDKNLAWNSMDASTVLNKWCSKAASAGYASAHTVDSEIGSGILRFHPKANTKVKDTAYEATFKAPQGISATSKEFNSLMGAPCRVVTDVVVKSLKDEFVWNNGITPAEAGSRYTAAALKVP-TRENITMDVVEMDSKQNAFTHEINRHFDQLLGVSDDFLDIYYGLYSNYTLLGSMFSANLKWVKPSGAPWTLKGNTFLEFCIQNYIIKGDGPQAVFMQGDDLNRTQANMVVDVDAKSEIQRYCSFEMTMIRSEEASFCGYVYSSGMLVPNIRRKMNKIISAAIRNDKHFYQYQTGLRQWLKDLRSKNFGDIIDCNMKEADCSREQIEGWLDCIDSVSHASWEQFRAMSHVVEKNIDYLNDAGSVX
>RCRV1 Red_clover_RNA_virus_1
METIDPMAMIDTAANVGASTIAANECSMAFRDILNAMVKVDTALTTEEQNIIRKER-RLVWFRNNSQIGTDHSLMAAYREIIRKDFDKILNLNTTNLRTLVLGASSREYTAYNNNLHVFFQFALREAKDADRTVINCLSALRKIKQKGISKKLS----NPISIKRSMDGLKTIDEMMSEWRASRKVPERFLLWDYAFDQLVFQDVGYNFTVEDWGDLFRSTGAISAFGYMCLPWELLNADIVSPPGYVF-----KTIGDESCLAY-HGYSNGYSHKTRAWQTLMVNPVMRFHDFSIGVEFMSRIGPMTCIRLFKTHNPERFVRNLELPEFLRTTRLLNIKKSYDREKGHLMLDKLEYFAVRSDEFQDAVNYGLDIAKDSVNFNNILLFIRRRCAGVSMVNKEMSRNWTAPKGLLPDFAMVVYLYVVHLCSDYIKFQAATE-GRLNSKFITDIKRVVNTCLDVFTDIYDYFKSRDLFHLLVKDVKDSYWQDVVVTR-----VVVDLSGEDHIDPEDRDDEDVCDMCEQLVEVCGEQFFTCPRDKDEHFDFALTTGEVTTLRTRLKDHTGITGGLIKLKESALKRTPPSAFSVTAKVQYLCGPPGTGKSHLIRALATKDDLVIAPFTRLKDDYTKFEHITGEVTSLNFATQHQAMLALNHSRIFVDEYTAFPYEILCVIVNNCATHEVFLVGDHRQTSLINEVEGISIASKIPIHKIREHELIKNFRNPSDAVFVLNNVFSYSMLATND--VGFSFDSTSRYDAY-TEHTPLFFCHATAKKFGVSSNTEKVTVRANQGATYDKVKLVVTKADLHLLQQPSFGIVALSRHREECVILHDDEDETAAFYAKQS-------SISDS-MPSLETISPQPSNVAAAIPEHNLCLTGNSLNRVWESMWSELHSFCVYNGFRIEGHFY--SKEFELPHLWKKESVSFKEMARLFADPVFIDKILVEQEVDNVDTYRPLEQCSFDAFMLAEDF---ATVDYNFVLTNQESLGYLDEGFGNGTFDLTTLDNLNQRGHPKRRTEKAWSLNVAPGVTYFKNNLAQSLHCLQARYLTRSFMVAFDHKSVEKAREIADLFFNEHMSLNDVFNEQDLFQTTHESEHAMKIKNYHKQATFD-LFGDKDVRFSMKDIFKPFKTK-IDLYKAGQGISAWSKDTQTIFQSAFRIINKHFINCLRDHVVYDNGIDEHTLMTRVNGLFSMLPSVAVNGVIDATACDSGQNRFTQMIERKILENLGINEDFLDWYYELRKEYLLKGYGVTAKVKDIKTSGEPATLLNNTILMSCLMNYFLRGEGPAILVIKGDDGLKRQANIQCDPEVLANMKNFLKMDFKIDINVPITFCGYFLSDGVLLPDVVRKCFKILGHRFRDYQHFTEYQQSLRDWVLTVNKIGINDICSVTSTSYDVSYDYVYALLNSIISLTHIGEKQFHKTFIHKEFHWDMEYETGTML
>RSNV Rice_stripe_necrosis_virus_Benyviridae
MACISAAHMQEMARASEGANVASADMIESYQMEVKASTTITLMLNASEKAILQRELGYVPLYKPRGKPPRDHAVLAALREAIRQDYDATYGVARTSIKTLVVGAAAREVKRYCSNPMVHYHFSASEPKDMNRIAIEFLKESTRTKIANMERQEKELMRPGALYTDSVRKTLEFMTIAKDVAEENKIPDHFLFTKQVYTQLVFEDVGYNFSPEDWLDWFARTDAKFGVGYMALPIQLMCDTYPQSDYYNYFEMDWHGSKRISMMS--GSSDNGYAHLKECWGTLFRSPVISDKRFSLEVNLVRGYGCLAMFRLTRVDRASFIFRTIALRPEEEYVLILDLPKVARAYEKKGIADPLPYFPVMKYEFDVSVAYGVAIAERSLSIQNFCSFTRSHISGVSLVTKELVAKWRLPLGQLPEFSYAVYYYTMFLRGHCRKVIDEVANLNWAKKLQVAVSNLAQNILEPVSFLWTWLFVRKMADQIVKTPSQKVYQFDATKK-----LRNDEDLAEALRAWQSGKLTRCMVCTMLNGNAGSQVIECHHKLDSSYTFEMSQKEIDDLRNDMLQESNLQGEFGALLKRVRKLIPIAPFKKTVRLEYIKGGPGTGKSFLIRALADPRDLVVAPFLKLRSDYQNQG-PVGGETTWNFHTQHKALEQSGKLTIFVDEFTAYDWRLLAVLVHRCGAETVYLVGDEQQTGIREENEGISILTKLKPSDYSMHVPLFNYRNPRKDVSVINHLFGTRMIPVSDVVSGFVNRPLSEFQPLVPECKIIHYTEATGRALLAGMTTLKTTVRSNQGSTHDYVALPVTVADAPLLRNEQLNLVAISRHKKEMIIFTDVGSESAGHGLAKSLVMPPEAEENDSGVIPRRVI-----DVAFLAARDNNCVLNTTFDVIKAKMWAWDDCIMFAKGLRVEGHFSYVSVHDSLKNLLQNEYQRFVDYATEFVPRMLSA---IPANIHIPGTQEARVQPVYDAYTLLRDFLYNGALEYDRDYFNQSAANVVGDKFVTGVVSGDIISPLNLRGHPVNTIQTYRSLMVGPSQLYFKNNRFQELQVQQARYLFRKVSMLPSFQMQKIARMVATNFVTECLTPNDVFRNDNLDKIVERALADMVIKNYSAQMDVEYTVNARVYRFQLKDIEKPVKEPTVDMAKAGQGILAWSKEAHVKFMIAFRVLNDMLLKSVKENVVYDNGMSEKEFTDKINSAMSSVPGVAVNGVIDAAACDSGQGPFTQLVERYIYELMGISDFFLDWYFSFREHYIMQSRYVRAHMTYVKTSGEPGTLLGNTILMGALMNSFLRGDGPFCMAIKGDDGFKRQMNLRVNKDIVQAVKAFTPLEFKLDINVPLTFCGYALVGGAMYPNIVRKAIKISTHRFKSYEHFTEYQESLRDWLNSLPKINRAIFLHVNAELAGKGMNDMQRVLDSITSVASISRSQFEEGFQERTTDVGEIPVFNRTL
>SrBV1 Sclerotium_rolfsii_benylike_virus_1_Benyviridae
MFASDAAGIVNSAMQVLGTDLAKPAAARQFDDDLKSTPTVPYRMTSSQLAQFSAYVGTPVVSSQRLSSLNDHLMLQAARSLLRDELRKIFPHNADGVPVLHVGATMHEVRAYWKHEAHDFALAMVEDKDISRTHHDAAVWLARIMKEANLPSLN----ANTNAKSVCVDYPSLEDVLKAAESGGRFPK------RKYGALVFEDCLYKMSEAEFGSIWEKTDASVGYATLFIPDPIITEQCAPSDIYNYERYLIYDRFCRVSVTWKDGFSHGYDEQFRLWKAWTKPRH-RYKNFCVDMEVQARFGEMYLLRFTRTSGASDIVTSLALPKNRHVVLVADIEKSYDRKVGSLG---MKYFPVLASHWYKILNWCLDQPPESLSFAVVMTTLNRIRGGLSLGSRRLVEEMNIEDGDVAKIALSALMEAYNRHAVIDIIENDPEMASYETHLVTFLKKATGGLAVPAYFLFRWLWQQDRQIEFVKYPAPPKVIREVGKP-----NFEERPIRVILPVEEKVAVSGCQFCDMQGNANSGQALHVRQHNSEPFNFKFSESEMAEIINEIRNAETFHGKVTAHIRKLKHFAETHGADYSFSLDYIMGGPGTGKSVILRKLAYDEAVIEVPFNALQPDYIACDVIGAPGKTFKVNTTWYTPQHGTADVYIVDEITASNWRHVCMKAYFLGATHVIVAGDHSQTGLRPANEGANIFDGSKAGDIRTHELVYNYRMDAWRVRLHNMLYGYKMIPKRKDMIPPKIITLAEYRTLNDKNKEMVYRHDSAERIFGVASAANLSIRSAQGRTSTTAAIALLDADSSMTGDKALVNVGNSRATHQTYYVVAESVDDPVADMAQRLHIDTPEADNEYL---------------CVWDQFETC-LEPEMRAYLLALWDPLTKSGEKWLLPVYGMVKEM---LALNDVTRPRMSALHAESTGRAPMDGLF-----MADPTPDQIKTKFRAGTDAFRMARFLPSQAFPEDRLNFATQY----AGVEETLLDVNVDGLWDRTPAGKLKRRARRTWRISPGLGNHY-TDQATENIAATK-RYSIKKPAKRRTAESDAWCRKVVNEAWEQHYRKDYLLGREERNWVVNGALRDACRRRYWKRGLQARKWAGHSLTYSGKAQFKPEKNGKLNLEKSGQGLMQSPADFNNEWISWARVHNFMLKDAAKDTWLTDNRESEGTFRTKVTAGIQALPGRPMIAMVDATTFDAQQSQVTVFIERESWHKFGTPYSEIDDFQEIRKPNKFIAHGQFGKHTGQKGSGFLDTLSGNTLLESVLVAKMFNGKGPMIEAGKGDDYIRVQNGITVNEARVKEVEEYTGIKFVTDVGYGGEFIGCTVSAEGMFPSVTRTAMKAMAARIRDADHFYEYQKSLRDKVLEWRRTGITETIAVSADAENKSQSYVEACLAFVNSMSHMSYDQYVSVSKVKEVPFNLPPVSQATV
>WSMV Wheat_stripe_mosaic_virus_Benyviridae
MATMNPTRMIDMALATDAVTIAGPEAIKRFNNQLENGITIPYILTSAEKDMVRRELGDDPFFKMTNPLRNDHVVMAALRHAIREAHKRQHRLHGQGVKTLVIGAAMREVSEFAALPNVHYYFANADPKDTARTSLEILKELVKQKRANLTSKDKKILAKKLCGGKPLKNVLGYEELLDQFQQTGGVPGTFHYEVDQYTLLLAQDWGYNATAVNWLELFRRTSAHQCLGYMALPLELLFEDMPESDFYRFRRFKGHTSIDWASLT--HAYSNGYSHPVSTWGLLLRHPVISHHAFALEVQLENRYGPMVSFSLTRVAKQASIVRTIALPAHNRYVKLLDLPALAKQMAACSFKLPLQYFSVHADEFYTTLAYAQAMDIQSLNRKNLATFVKVHRAGASLVSKELKPKWFLKPEDIYKFVQAVYYYAMYLHTQLASEIDDIIKISWRDRLLAMATKGIHNILYSTKWMWSWLVSEQLVEKLLIVMPDSFDQEGCSGLQQVRHIKTDQDFHAALRDDVKRSGCECGLCIQLGDTCGEQIVDCFYQRDSDVELCVTLDELNVLKEQMREEARVAPGLKDTLEAAMKEIPGADIRHTVRIEYIKGGPGTGKSRLIRELADNRDLIVAPFQKLRVDYKDQPTADGTLMSWEFHTQHRAMTIKNREKIFVDEFTAVPYALLAIIAYNCQAKTIVLVGDEQQTGVLENNEGTPIMKMVDLGKVSMHNLLCNFRNPVHDVHKINYLYGTRMLPMSKVESGLCFDDLATVPNKVEGFSLMHFSWETCRNLFGEVDKKKTSVRCNQGSTHKKVVLPITEADKHLIQQDALSFVALTRHRDQLVVLFDPVVLGSEVAFQQRLTTFPDDAGIDAFTAVQDDIVTE--DIEQLQLRKNICILDCPLESLHNELWIRADCENLSAALKLGGHFYVD---FDRIGLGETELKTFVDYATEFVPAVPVS--YLMPTDADLKLLHPQVRPIYDAFRMINEYFQ-NVESYDVPYINHEMANVVGEKFVAGQLSVEFQMPMNIRRHPKAQSQKFFTMGAGPALMYFKGNPAQQLQVLQARYLGRRAKDLPTFRRTQLANHVADLFVDECMEPAVVMSLENLYSITSKGFADMVKKHYQKQMDENDTRNARVYRFQLKDIEKPFKDAIVDLGKAGQGILAWSKEAHVMFMLAFRVLNDLLLKSLKPWVVYDNSMSEEQFLDKVNAAMTVTPDCAVNSVIDATACDSGQNGFTQLIERQIYARLGASELLLDWYFSFREKYILQAEHVRAPMENVKTSGEPGTLLGNSILMAAILNALVRGSGPFVLVMKGDDGFKRQACPKYDAEMLMGIKSFCPLDFKIDIDVPISFCGYALVEGALYPDVQRKLAKVRTHRFRNFSHFAEYQTSLRDWLSRVPFEAYMRFLAVNAELSGRSVEQVEHMIMMIQSVTHIGARQFQSCFHQVTVEFEPMPHHFDPV
>PmuralisC Podarcis_muralisC
----------------------------------------------------------------------------------------------------------------------------------------------------------------------------------------------------------------------------------------PI--------------------------------------------------------------------------VYETTRF----------------------------------------------------------------L------------------------------------------------------------------------------------------------------------------------------------------------------------------------------------------------------------------------------NCNKXKFMFQFSTV--TLVAPFTKLKPDYEGLVGSDGDKYDLLFKTTHRALSEVGHRRIFVDEFTSLPYEILACIVYN-SAEEVFLVGDTKQCKVQEPDEGLYIGNYVDIPKLSCCKLLVNFRNPRDIVALMNRTFGYSMIANSDVEKSIEVLEMDKLPTL-PAARRMAFSKASAALLCED---ERATVRANQGGTCKVSVVYLNGADGLLTSVQELQIVAMTRHTEKIYLVNDN-------------------------SESAVTLLGKL-DIN----------------------------------------------------------EDFYTHLQTWLAKPEKPLRPVVLEDKSVQLVLKEPHAPNDSYHLLDKFLPKMLVGGECSSVNLEASQIFKGQFASGKTSAENVPPISKRGHPQKMHLTFFAFGAGAGNHYEPKFPMQVLAVLK-RYLNKVPYFSFGDSQSKLVKRMVDLWFKECVNSVNLFDDAEKQEVFTGFMKHVTAKHYMQSAGEFDNPTARWVRFQLKGIFKPKFDY--DVDKVGQGISAWSTDACAMFCAVFRLLTTLVAKSEADCVLTDSYLTDAVFMDKVEKRFNELPSVCMNGITDAETFDANQNQFTQAIERGYWKRFGLCETFLDHYXAWTSQIXXTCCCXLARLXDRVASGKSW----------------------------PEDXWRA----RYFGEXWCCVKNHXQLFIAWRWSYGNSLXRRXLLXETVQPENKPRSCAXGGKRLQMYSXTAE--XNCRSKVXELXRVXIPVCIERLAGCTKCYXELCTHRXGAVGSXDHXGDRV----WE----------------
>RbivitattumA Rhinatrema_bivittatumA
---------------------------------------------------------------------------------------------------------------------------------------------------------RKWFL-----------------------------------------------------------------------------------------------------------------------------------------------------------------------------------------------------------------------------------------------------------------------------------------------------------------------------------------------------------------------------------------------------------------------------------------------------------------------------------------------------ICFKNTNR------------------------------------------------------------------------------------------------------------------------------------------------------------------------------------YILYDY------------------------------------------------------------------------------------------------------------------------------------------------------------------------------------------------------------------------------------------------------------------------------------------------------------------------------------------------------------------------------------------SITDGETFDANQNEFTQALEKEYWHRYGVSQAFLEHNYSFRKNYRIVSLFGSGVQGTIKPVENQGRLXITECCQRXLVISFXEVTSHLGXCTMVMIFVKGSVTWGVNAENMKMIGDACLLNLKVKLGKGAKFCGLTVCENKVVPSIPRRLNKISRHRFRDYKHWCEYQSALR----------------------------LDCSYXSXRXFRHFXGDAYKQAAVRRYGADIYXSYRD---
>RbivitattumB Rhinatrema_bivittatumB
-----AHMLIDTALAANAASLGQADASQICRMSVKNSLKVFVNLTQGQKSQLKAMGDFPLLFMGGNTVTNDHPVLVAARDLCRDIYENPFHVSSSKERGLVVGAAAREIRMYMNNLHIHIYVHGGETKDYDRIIRPALNDICNALKRKASKKDRMVFLDSKTLRLCVKRYYDMKHVMDDYMHVHKLPATMHTEYVEANTLVFEYSIYNLGALDLLDIFKRTDAQVVYGYAVLPLELLYPELPENSIYSXTN------GGEAILMFTFGYCNGY----------------------------------------------------------------------------------------------------------L-------------------------------------------------------------------------------------------------------------------------------------------------------------------------------------------------------------------------------------------------------------------------------------------------------------------------------------------------------------------------------------------------------------------------------------------------------------------------------------------------------------------------------------------------------------------------------------------------------------------------------------------------------------------------------------------------------------------------------------------------------------------------------------------------------------------------------------------------------------------------------------------------------------------------------------------------------------------------------------------------------------------------------------------------------------------------------------------------------------------
>RbivitattumC Rhinatrema_bivittatumC
----------------------------------------------------------------------------------------------------------------------------------------------------------------------------------------------------------------------------------------------------------------------SSYKCSVSCSYRHNVVHWGTLLRHPVINGTEFSLVVEITARVGSLYVFKIMRTNVCENIVRQISLRPSERYVRMLDIMRSINKRTGRT-TKPLQYFSVKETELWETFNYMSTLDGKSIKLENCMAYVRRRMGGISLVTKELLAPWDLPAGRVRDFCLAVTLLCKICREVDEKMFAEINARSIFEKFVQMAAVVGRVLFYPVELLLDWIMAEHLTERIVLHPEMDVLQQARTK-----------------------------------------------------CVCKSSKEIIXMKRRC-------------------------------------------------------------------------QNAQ-YVLNF---------------MVD---------LGIRXXN--------VGIRMQQXILN-XQTIKXGTYIQSXXM--------------------------MIWIRQ---------------------------------------XRWXRKGNEGNTKN---------------------------------------------------------------------------------------------------WV------------------------------------------------------------------------------------------------------KGILYRSGA----------------RVQKKFHY-----------------------------------------------------------------------------------------XADCNTAXFGCSSIYKAKARL--------XGVRKWXQ------------------------VXFD-------FXDNTXGTXRGWAXAHICGXI------------------------------------YKSSIXIFGMYCLVFRGXCKTSAEAG-----------------XGXGGEILVVCG----------------------------------------------------------------------------------------------------------------------H---------------------------
>RbivitattumD Rhinatrema_bivittatumD
-----------------------------------------------------------------------------------------------------------------------------------------------------------------------------------------------------------------------------------------------------------------------------------------------------------------------------------------------------------------------------------------------------------------------------------------------------------------------------------------------------------------------------------------------------------------------------------------------------------------------------------------------------------------------------------------------------------------------------------------------------------------------------------------------------------------------------------------------------------------------------------------------------------------------------------------------------------------------------------------------------------------------------------------------------------------------------------------------------------------------------------------------------------------------------------------------------------------------------------------------------MKMWRMLSMNGITNAETFDANQNEFTQVLEKEYWHRYGVSQAFLDHYYSFRKNYKIVSMFGSGRAGYQKTSGEPGTLVNNGMVSKVISNFILRGDGPKGVVYKGDDFCKRXCNLEVNTENMRMIGDACSLNLKVKLGKGTEFCGLTACENKVVLSIPRRLNKLSGHRFRDYKHWCEYQSALRDWTAVIKARGSLEVVAANADLYGMTFEEMQTMYETVNSFAHINKQQWKGMVQTYVEPIGISRLS-SLI
>RbivitattumE Rhinatrema_bivittatumE
-----------------------------------------------------------------------------------------------------------------------------------------------------------------------------------------------------------------------------------------------------------------------------------------------------------------------------------------------------------------------------------------------------------------------------------------------------------------------------------------------------------------------------------------------------------------------------------------------------------------------------------------------------------------------------------------------------------------------------------------------------------------------------------------------------------------------------------------------------------------------------------------------------------------------------------------------------------------------------------------------------------------------------------------------------------------------------------------------------------------------------------------------------------------------------------------------------------------------------------------------------MKMWRMLSMNGITNAETFDANQNEFTQVLEKEYWHRYGVSQAFLDHYYSFRKNYKIVSMFGSGRAGYQKTSGEPGTLVNNGMVSKVISNFILRGDGPKGVVYKGDDFCKRXCNLEVNTENMQMIGDACSLNLKVKLGKGTEFCGLTACENKVVLSIPRRLNKLSGHRFRDYKHWCEYQSALRDWTAVIKARGSLEVVAANADLYGMTFEEMQTMYETVNSFAHINKQQWKGMVQTYVEPIGISRLS-SLI
>RbivitattumF Rhinatrema_bivittatumF
-----------------------------------------------------------------------------------------------------------------------------------------------------------------------------------------------------------------------------------------------------------------------------------------------------------------------------------------------------------------------------------------------------------------------------------------------------------------------------------------------------------------------------------------XXXCN--------------------------------------------TG---------------------------------------------------------------------YDXXF-----------------------------------------------------------------------------------------------------------------------------------------------------------------------------------------------------------------------------------------------------------------------------------------------------------------------------------------------------------------------------------------------------------------FKA----RISEALYGEFYWKW----------------WFGQCGR------------------------------KGSEIXVERCVQTKVXFXCEXGRSGNFCLQNIAH--------VSVLQCIPFNDKGGSXVXEE---ICYDRCLYNXDFINKVTKLFQLLPQVAINGITDAETFDANQNEFTQALEKEYWHRYGVSQAFVDHFYSFRKNYRIVSMFGSGRAGYQKTNGEPGTLVNNGVVSKVSSNFILRGDGSLGIVYKGDDFCKRQCNLEVNVKNMKMIGGARLLNLKVKLGKGAKFCGLTVCENRVVPSIPRRLNKISGHRFRDYKHWCQYQSALRDWIAVNKSRGSLEVVTANADLYGTTFLEMQTMYETVDSFAHINKQQWTVFLHSAVATIGQS-VS-SL-
>RbivitattumG Rhinatrema_bivittatumG
-----LKTVIDTALAANVTSLGQAEASQIFRMSVKNSLKVFVNLTQGQRSQLKAMCDFPLLFMGGTTVTNDHPVLVAAXDPYRDIYANXFHVSSSKERVLVVGAAAWEIRMYMSNPHTHFYVHGGETKDYDRITTPALNDMCNALKRKASKKDRMVFLDSKTLRPCVKRYYDMKHVMEDYMRAHKIXRQIHC-FLKIQYIIWGRMIYWIFSKDLMNCCTRSSQIIVYGIAILXLXLRY--LPGK------------------------------------------------------------GHFVCLRL--------CAQMFVRTYXDRYLCVLDIMKSINKRTGRT-TKPLQYFSVKETXVLGN-----SSDQRVVGALGSTGWXSERFLFDSFITLQNLXGDRXENV-CXDXCXINFLEVRANGGXIIILSSGIAFGLDNGR------------------------AFNRKNSTTPRNGYIATDXDKVCVXITXGLLXXPK--------XRGGTRMSSVFWISWXTWGSNNKVXIXRD-ND------RFXIDRXPDKGLAYKVDRQWYGSNKVECGKG-EGSEGNTKSRVH----------SYIIXK-QGQGAEKVSLLGKLQHSMIXLW--------LCLRSXSQIM--RSCYQIVVIDMIXLLRQLIERLKRL--GIDVYLWMNLK-------------------------------------VCLMN----------------------------------------------------------------------------------------------------------------------------------------------------------------------------------------------------------------SW------------------------------------------------------------------------------------------------------------------------------------------------------------------------------------------------------------------------------------------------HVL---------------------------------------------------------------------------------------------------------------------------------------------------------------------------------------------------------------------------------------------------------------------------
>RbivitattumH Rhinatrema_bivittatumH
----------------------------------------------------------------------------------------------------------------------------------------------------------------------------------------------------------------------------------------------------------------------------------------------------------------------------------------------------------------------------------------------------------------------------------------------------------------------------------------------------------------------------------------------------------------------------------------------------------------------------------------------------------------------------------------------YGIFLCSYVLNAAEKVFLVGDVKQTKVQEPDEGLYIGNYIEIDS-----LVVNFRNPKDTVALMNRTFGYEMLANSKNNRSIHVVTVDSLPQL-DVATSMGFSKHSAEMFCGG---QNATVRANXGGTCKTAILYLNGSDGRLLSVEELQIVALTRHTEDLYIGTDNLAEATLL------------------------------DIT----------------------------------------------------------LDFYEHMQTWLHFPHEPVGNVVLVDKCVDVIVREPHPVADSYQLIDTFFPCAIK----------RVRMFXFKFGSGSKQFCI-----------XDTPRRFTTNKXEG----SSNHVGEIXGVWTRCRVTLXGXISNAEVLPMXGPLLXVWV-------DCFDTTSIGFVVSRFPKTCNPKTLHGK-----XYXGKGSKVXVKRGIQSKFDF--DVNKVGQGI---------LLGVLMRV----------------------------------------------VVCSVCXQRWXLCLRKN------------------------------SQFQAPRPSGR-------------------------------------------------------------------------------------------SQNFR---------------------------------------------------------RQ----------------------
>MunicolorA Microcaecilia_unicolorA
-----------------------------------------------------------------------------------------------------------------------------RTHDCLRSQWALL------------------------------------------------PK---------------------------------------GSR----SLFXTS--------------------------TGRTAGY------------------------------------------------------------------------------------------------------------------------------------------------------------------------------------------------------------------------------------------------------------------------------DSSIDFTLIDEQVKELHTRLTDNDGDPVGLKIVKERAAKEIPKTDFTHTRRVHYIEAGSGCGKSYAI-----------------------------------------------------------------------------------------------------------------------------------------------------------------------------------------------------------------------------------------------------------------------------------------------------------------------------------------------------------------------------------------------------------------------------------------------------------------------------------------------------------------------------------------------------------------------------------------------------------------------------------------------------------------------------------------------------------------------------------------------------------------------------------------------------------------------------------------------------------------------------
>MunicolorB Microcaecilia_unicolorB
--------------------------------------------------------------------------------------------------------------------------------------------------------------------------------------------------------------------------------------------------------Y---------------------------------------------------------------------------------------IDL---------------LVYFPHR------------------L-----------------------------------------------------------------------------------------------------------------------------------------------------------QIVC--------------------------------------------------------------------------------------------------------------------------------------LVVFWDNNTAEEVFLVGNIKQTKVQEPDEGMYIGNHIDISALDMDRFL-----VLGTLRMLCNXXIVRLVMKCX-----------------PTLEKEVFKCXPXTNYLNXMWLLSVNIRSCFAKANTQLCLQIREVHAKLFCTXILVMVNCCRWKSYRXXHXQDI-------------------------------------------------------------------------------------------------TDFYDHMQTWLHFPNEPVRKVTFIDKSVDVILRDPHPSNDSYYLLETFIPAALIGSECSSLNLETNHIVKRHFLVVQLMQMISCPXIKGCSQXLVQLXVYILTLGVQLLYXKKGTFVRFHIIH-----------LVSHMLWXCMKFIDLRFRACVSKERLFDNAVNEDTINE-FLHVTNKHYMEVLL---MLRQELXHFSLKGSVSP----TFMXQKXGAQM-------MRCFAVFFDLLTKMVIEPEKSFIFTDAYITETKFIDKVCAQFNNVTNVAGNRITDVDAFDANQNIFYLFI-----------------------------------------------------------------------------------------------------------------------------------------------------------------------------------------------------------------------------
>Gseraphini Geotrypetes_seraphini
---MDAHTMIDRALSTKAPMLGQAEASEIFCNSIKNSLKVNISLTRSXKFLLKSMCDFPLLFNGGNTITNDHPVLLAVQVL------------------------------------------------------------------------------------------------------------------------------------------------------------------------------------------------------------------------------------------------------------------------------------------------------------------------------------------------------------------------------------------------------------------------------------------------------------------------------------------------------------------------------------------------------------------------------------------------------------------------------------------------------------------------------------------------------------------------------------------------------------------------------------------------------------------------------------------------------------------------------------------------------------------------------------------------------------------------------------------------------------------------------------------------------------------------------------------------------------------------------------------------------------------------------------------------------------------------------------------------------------------------------------------------------------------------------------------------------------------------------------------------------------------------------
>CcarchariasA Carcharodon_carchariasA
----------------------------------------------------------------------------------------------------------HEC--------------------------------------------------------------------------------------------------------------------------------------------------------------------------------------------------IGPMCVFKIMRTTVSEGIVHQVALRP-------FET------------CASSXYYAIYXQAHWXNHQATPLLFSEGIVLGDLXLYIHXAHGRNVFSDKGIVSPMGLTSXACLCLLFGGDLVDKSVX------------RGYVQQLTCXDQL--------LKSLCNWSILWHIVGLVIDGASNXEYSSTSGSGVGADG-------------SEXGGHLXVPHLFSVIGRAGSEVXA---------SFCTYGXQVKALHTRLIDNDLDPVGLKVVKERAAKAIPRMGFSHTAKVYYIEAGPGCGKSYAIRQIVTTRELVVAP-----PDYEGLRDANGEAYDLIFKTTHRAMEEAERRRIFVNEFTSLPYEHLACIMYNNAAEVVFLVGDVKQTKVQEPGEGMYIGNYVDFDTLSKHQLQVNFRNPRDVVAMLNRTFGYEMRAHSNIEQSIKVMTVDELPMT-EVATHVAFSKHSAE-----------------------------------------------------------------------------------------------------------------------------------------------------------------------------------------------------------------------------------------------------------------------------------------------------------------------------------------------------------------------------------------------------------------------------------------------------------------------------------------------------------------------------------------------------------------------------------------------------------------------------------------------------------------------------------------------------
>CcarchariasB Carcharodon_carchariasB
----------------------------------------------------------------------------------------------------------------------------------------------------------------------------------------------------------------------------------------------------------------------------------------------------------------------------------------------------------------------------------------------------------------------------------------------------------------------------------------------------------------------------------------------------------------------------------------------------------------------------------------------------------------------------------------------------------------------------------------------------------------------------------------PTPVPLLSSHSPRKHSAELLCGS---AHSTVRANQGRTCSTAVLYLNGSDGKLLSIEELQIVGLSRHTEQLYLVTDN-------------------------SLEADLTXARI-SMI------------------------------------------------------------VFRPGCTSLMSQXESSLWWIRV--WILXFGNPNLPRIHIYILSSRHL---XWDLSVXAWNLEASQVLNGQFSNGKTYADDVMPINKCGHPMALYVRYFAFGLGVGLHYESKFALQTLAVLNRRYLCKVPYYPNGGSQAVLASAITHLWFKECVVP-TLFDDAVIQDVINDFLVHITQKHMMESMGGFDNAYSHVVQFRLKGIFKPKFN--FDITKVGXGISAWSR----CLCNVLQRVSIVNNESERDFVLMDSYRTDAGFIDKVTSMFGAIPSAALNGITDAETFDGNQNQFTQTLEQLYRHRYGVSQSLLDHYSSFRRNYKIFSPYGQGRAAYQKTSGEPGTXVNNGVMSKMISNYLLRGEGPMALVYKGDDFCKXQCNLKIDTDRLRQINDACALNLRVKIGKGAEFCGLTVYEEHIVPLLPCRLNKISGHRFRDYKHWCEYQRLVR--------------------------------------------------------------------
>PannectensA Protopterus_annectensA
-----------------------------FE------------------------------------------------------------------------------ALYESSQN---------------------------------------------------------------------AASVHTDY---------NTVYNSSPRDLINAFSRTGAQIVYRYTVLPKELIYPDLLEKKMYMNRQV-----NSDGILTFKFGCCKSYKHKVEKLXTFFRQPVINGKQLSSMVEMTXRTDPLCVFKTMKT-ICKAAAXPVTVKPSDH--QNVDIIKSIHKRTGRT-KTP---FSISHXESWNFGEPLIICDVKILILENCKMYVRRHMGGMSLVISEILVPWDLSAWRVRSYGFTVTLLYKI--------------------------------------------------------------------------------------------------------------------------------------------------------------------------------------------------------------------------------------------------------------------------------------------------------------------------------------------------------------------------------------------------------------------------------------------------------------------------------------------------------------------------------------------------------------------------------------------------------------------------------------------------------------------------------------------------------------------------------------------------------------------------------------------------------------------------------------------------------------------------------------------------------------------------------------------------------------------------------------------------------------------------------------------------------------------
>PannectensB Protopterus_annectensB
--------------------------GNWVSKLLGAVIMIXLLSSSXQMTKLK-------------TVTPD------------------------------------------------------------RLITMLTQXVXKXLRSVQXK----LFL------------------------THP----------------------------------------------------------------------------------------------WQRC------------------------------------TTVRLV-----------WDV-----------------------------------------------------------VKVSLLSNWQLS--------------------------------------------------------MIWLVC--------------------------------------------------------------------------------------LLXNL----------------------------SXTMKYXQTNLGKHTSCCLTQXITH------------------------------------WKRQNIRVFFVVEFRSPTYTFLACIVYNTVADEVFLAGDVKRL-VQEPDEGLYIGNYVDIGSLSMYK-RINFRNPKDTV-------------------------------------------------------------------------------------------------------------------------------------------------------------------------------------------------------------------------------------------------------------------------------------------------------------------------------------------------------------------------------------------------------------------------------------------------------------------------------------------SPVXLDAQSCSKXGEMLEGNQNXFTQLLETLCWRSYGVSGTFLNHYHSFRXNYK---------TGFQKMSGESGILVNNGADSKVISHFIMQGDGSMVIVYKGNDFCKQQCNLKVDEKYVKMINDACSLKLKVKIGTGTEFCGVIVHEDSTVPALHRRLKKVSGHRYRDYAHXCEYQMAVRDWLEVVKHLGTTRVVMANVALHETTVLEKQTLQEMIV-------------------------------
>Pbivittatus Python_bivittatus
----------------------------------------------------------------------------------------------------------------------------------------------------------------------------------------------------------------------------------------------------------------------------------------------------------------------------------------------------------------------------------------------------------------------------------------------------------------------------------------------------------------------------------------------------------------------------------MTDNDMDPVGLKVVEKSTAKVVPKTGFAHTC-IIIXRMGQNMVKSYAICKLSTQHNLVVAPLIKLKPDYEGIHNNNGDQYNLLFRTIDRALE---------------------------------------------------------------------------------------------------------------------------------------------------------------------------------------------------------------------------------------------------------------------------------------------------------------------------------------------------------------------------------------------------------------------------------------------------------------------------------------------------------------------------------------------------------------------------------------------------------------------------------------------------------------------------------------------------------------------------------------------------------------------------------------------------------------------------------
>Gjaponicus Gekko_japonicus
---MDAQTIIDTAVAANATTLGQGEASQIFRHTIKNSLKVNINLTSGQKSVLKGMCDFPHLFMGGTIVTNDHPVLVAARNLCRDIYENQFQISNTTERVLLVGATAREIRKYSANPHIHYYVYGGETEDYDRVRRPALNDICNALRRKASKCNRKIFLDTGAQRP------------------------------------------------------------------------------------------------------------------------------------------------------------------------------------------------------------------------------------------------------------------------------------------------------------------------------------------------------------------------------------------------------------------------------------------------------------------------------------------------------------------------------------------------------------------------------------------------------------------------------------------------------------------------------------------------------------------------------------------------------------------------------------------------------------------------------------------------------------------------------------------------------------------------------------------------------------------------------------------------------------------------------------------------------------------------------------------------------------------------------------------------------------------------------------------------------------------------------------------------------------------------------------------------------------------------------------------
>Pvitticeps Pogona_vitticeps
---------------------------------------------------------------------QTH--------------------------CLRILSTALEH-----NCWMHLSVQ--------------------------------------------------------------------------------------------------------GLRIVTWNCWIWRCQKQCLYIHKNWK-------------IXYSNGYRHKIATWDTLLAHHVINGDDFSL--EITSRIGPLFKLCVMKCAIMWCIKFCXKLQ--------RDTLGCWTSWCPLTN--PSHYSSLFLCEGVXVLGDIXLCGDTKLSWRIVFHMCT--------------SRWSLRNCWDPGICLCQEXEIFALLEIDENMFTEIDPRSLTEKLVHAAKIVGXALFYPIALLLGCXLN-----------------------------------------TXLXSFQNXAYCSILRXSGESKKVGCGCIVTTQMSVITRILQVRNYHTKLTDNSTNPAGLKAVKQCVIKTSPSGGGSVPTLLRCIILKLVLGKVRVMQLEKWQHITWXQPCSNLSQMMKGXKPQVGGKCDLWFKTTHQALE------------------------------------------------------EV----------------------------GHRLSMSSA--------------------------------------------------------------------------------------------------------------------------------------------------------------------------------------------------------------------------------------------------------------------------------------------------------------------------------------------------------------------------------------------------------------------KXGTGV---------------------------------------------------------------LQXSCRGGLFSRLFEAE--------------------------------------GGARGQLV------------------------------------------------------------HWQSCG---------------------NRYNDCKFXKPKRCTI--WVQDVSS---------------------------IRSGEH---------------------------
