# Supplementary material for: Deep mining reveals the diversity of endogenous viral elements in vertebrate genomes
Source: Nat Microbiol. 2024 Oct 22;9(11):3013–24. doi: 10.1038/s41564-024-01825-4 (PMC11521997; doi:10.1038/s41564-024-01825-4)
Supplement: Supplementary file 6 — eEF1a and RdRp tree files, host/virus trees, host–virus association matrix and R script used to conduct the cophylogenetic analysis. [file 41564_2024_1825_MOESM6_ESM.zip › Source_Data_Figure_3_corrected/eEF1a/constraints.newick]

((Enecator,Mfructigena,Mfruticola,Abisporus,Arolfsii,Ledodes), ((Ccarcharias,(Pannectens,((Gseraphini,Municolor,Rbivittatum),Gjaponicus,Pbivittatus,Pmuralis,Pvitticeps))),Btabaci,Dunidecimpunctata),(Alappa,Bvulgaris,Caustralis,Cquinoa,Mindica,Osativa,Soleracea,Taestivum,Tpratense));
