# Supplementary material for: Deep mining reveals the diversity of endogenous viral elements in vertebrate genomes
Source: Nat Microbiol. 2024 Oct 22;9(11):3013–24. doi: 10.1038/s41564-024-01825-4 (PMC11521997; doi:10.1038/s41564-024-01825-4)
Supplement: Supplementary file 6 — eEF1a and RdRp tree files, host/virus trees, host–virus association matrix and R script used to conduct the cophylogenetic analysis. [file 41564_2024_1825_MOESM6_ESM.zip › Source_Data_Figure_3_corrected/eEF1a/eEF1a.fasta]

>Abisporus XP_006454380.1 hypothetical protein AGABI2DRAFT_133083 [Agaricus bisporus var. bisporus H97]
MGKEKTHVNVVVIGHVDSGKSTTTGHLIYKCGGIDKRTIEKFEKEAAELGKGSFKYAWVLDKLKAERERG
ITIDIALWKFETPKFMVTVIDAPGHRDFIKNMITGTSQADCAILIIAGGTGEFEAGISKDGQTREHALLA
FTLGVRQLIVAVNKMDTTKWSEDRFNEIIKETSTFIKKVGYNPKTVAFVPISGWHGDNMLEESANMPWYK
GWTKETKGGVTKGKTLLDAIDAIEPPVRPSDKPLRLPLQDVYKIGGIGTVPVGRVETGIIKAGMVVTFAP
SNVTTEVKSVEMHHEQLEQGSPGDNVGFNVKNVSVKDIRRGNVASDSKNDPAKEAASFNAQVIVLNHPGQ
IGAGYAPVLDCHTAHIACKFAELKEKIDRRTGKSLEDNPKFVKSGDAAIVKLIPSKPMCVESYNEYPPLG
RFAVRDMRQTVAVGIIKSVDKTDKSGGKVTKSAEKAAKKK

>Alappa KAI3758055.1 hypothetical protein L6452_05602 [Arctium lappa]
MQSKMGKEKIHVNIVVIGHVDSGKSTTTGHLIYKLGGIDKRVIEKFEKEAAEMNKRSFKYAWVLDKLKAE
RERGITIDIALWKFETMKYYCTVIDAPGHRDFIKNMITGTSQADCAVLIIDSTTGGFEAGISKDGQTREH
ALLAFTLGVKQMICCCNKMDSTTPKYSKARYDEIIKEVSSYLKKVGYNPEKIPFVPISGFEGDNMIERST
NLDWYKGPTLLEALDAINEPKRPSDKPLRLPLQDVYKIGGIGTVPVGRVETGVIKPGMVVTFGPTGLTTE
VKSVEMHHEALLEALPGDNVGFNVKNVSVKDLKRGYVASNSKDDPAKGAANFTSQVIIMNHPGQIGNGYA
PVLDCHTSHIAVKFAELLTKIDRRSGKELEKEPKFLKNGDAGMIKMIPTKPMVVETFSEYPPLGRFAVRD
MRQTVAVGVIKNVEKKEPTGAKVTKAAVKKGGK

>Arolfsii WHF59072.1 translation elongation factor 1-alpha, partial [Athelia rolfsii]
IKNMITGTSQADCAILIIAGGTGEFEAGISKDGQTREHALLAFTLGVRQLIVAVNKMDTTKWSEDRFNEI
VKETSNFIKKVGYNPKAVAFVPISGWHGDNMLEESTNMPWFKGWTKETKAGVVKGKTLLDAIDAIEPPVR
PSDKPLRLPLQDVYKIGGIGTVPVGRVETGVIKAGMVVTFAPSNVTTEVKSVEMHHEQLVEGVPGDNVGF
NVKNVSVKDIRRGNVASDSKNDPAKEAASFNAQVIVLNHPGQIGAGYAPVLDCHTAHIACKFSELIEKID
RRSGKALEQSPKFVKSGDACIVKLIPSKPMCVESYNEYPPLGRFAVRDM

>Btabaci XP_018917381.1 PREDICTED: elongation factor 1-alpha 2 [Bemisia tabaci]
MGKEKVHINIVVIGHVDSGKSTTTGHLIYKCGGIDKRTIEKFEKEAQEMGKGSFKYAWVLDKLKAERERG
ITIDIALWKFETDKYYVTIIDAPGHRDFIKNMITGTSQADCAVLIVAAGTGEFEAGISKNGQTREHALLA
FTLGVKQLIVGVNKMDSTEPPYSEARFDEIKKEVSSYIKKIGYNPASVAFVPISGWHGDNMLEPSSKMPW
FKGWQIERKDGNAEGKCLIEALDAIQPPSRPTDKPLRLPLQDVYKIGGIGTVPVGRVETGVIKPGMVVTF
APVNLTTEVKSVEMHHEALPEAVPGDNVGFNVKNVSVKELRRGYVAGDSKNNPPRATADFIAQVIVLNHP
GQISNGYTPVLDCHTAHIACKFAEIKEKCDRRTGKTTETEPKSIKSGDAAIINLVPTKPLCVESFSEYPP
LGRFAVRDMRQTVAVGVIKSVQAKDLSAGKVTKAAEKAQKKK

>Bvulgaris XP_010669657.1 elongation factor 1-alpha [Beta vulgaris subsp. vulgaris]
MGKEKIHISLVVIGHVDSGKSTTTGHLIYKLGGIDKRVIERFEKEAAEMNKRSFKYAWVLDKLKAERERG
ITIDIALWKFETNKYYCTVIDAPGHRDFIKNMITGTSQADCAILIIDSTTGGFEAGISKDGQTREHALLA
FTLGVKQMICCCNKMDATTPKYSKARYEEIVKEVSSYLKKVGYNPDKIPFVPISGFEGDNMIERSTNLDW
YKGPTLLEALDLINEPKRPSDKPLRLPLQDVYKIGGIGTVPVGRVETGVLKPGMLVTFGPTGLTTEVKSV
EMHHESLPEALPGDNVGFNVKNVAVKDLKRGFVASDSKNDPAKEAANFTAQVIIMNHPGQIGNGYAPVLD
CHTSHIAVKFAELVTKIDRRSGKEIEKEPKFLKNGDAGMVKMIPTKPMVVETFSEYPPLGRFAVRDMRQT
VAVGVIKNVEKKDPTGAKVTKAALKKK

>Caustralis ABQ81936.1 elongation factor 1-alpha, partial [Chara australis]
SGKSTTTGHLIYKLGGIDKRVIERFEKEAAEMNKRSFKYAWVLDKLKAERERGITIDIALWKFETTRYYV
TVIDAPGHRDFIKNMITGTSQADCAVLVIDSTTGGFEAGISKDGQTREHALLAFTLGVKQMICACNKMDA
TTPKYSENRYNEIKKEVSTYLKRVGYNPDKINFVPISGFEGDNMIERSTNMGWYKGPILLDALDLISEPK
RPSDKPLRLPLQDVYKIGGIGTVPVGRVETGIIKPGMVVTFAPSGLTTEVKSVEMHHEAMTEALPGDNVG
FNVKNVSVKELKRGFVASDSKNDPAKEAASFTSQVIIMNHPGQIGNGYAPVLDCHTCHIAVKFAELVVKI
DRRTGKEIEKEPKFLKNGDAGFIKMIPTKPMCVETFAEYPPLGRFAVRDMRQTVAVGVIKAVEKKEKEGK
VTKAAMKKGGK

>Ccarcharias XP_041043777.1 elongation factor 1-alpha 1a isoform X1 [Carcharodon carcharias]
MGKEKIHINIVVIGHVDSGKSTTTGHLIYKCGGIDKRTIEKFEKEAAEMGKGSFKYAWVLDKLKAERERG
ITIDISLWKFETSKYYITIIDAPGHRDFIKNMITGTSQADCAVLIVAAGVGEFEAGISKNGQTREHALLA
YTLGVKQLIVGVNKMDSTEPPYSQKRYEEIVKEVSTYIKKIGYNPDTVAFVPISGWHGDNMLEASANMTW
FKGWKINRKEGNANGVTLLEALDSILPPQRPTEKPLRLPLQDVYKIGGIGTVPVGRVETGILKPGMVVTF
APVNVTTEVKSVEMHHEALTEAMPGDNVGFNVKNVSVKDVRRGNVAGDSKNDPPMEAANFTSQVIILNHP
GQIAAGYAPVLDCHTAHIACKFAELKEKIDRRSGKKLEDNPKSLKSGDAAIVEMIPGKPMCVESFSEYPP
LGRFAVRDMRQTVAVGVIKAVERKATGAGKVTKSAQKAQKSR

>Cquinoa XP_021715816.1 elongation factor 1-alpha-like [Chenopodium quinoa]
MGKEKIHISLVVIGHVDSGKSTTTGHLIYKLGGIDKRVIERFEKEAAEMNKRSFKYAWVLDKLKAERERG
ITIDIALWKFETNKYYCTVIDAPGHRDFIKNMITGTSQADCAILIIDSTTGGFEAGISKDGQTREHALLA
FTLGVKQMICACNKMDATTPKYSKARYDEIVKEVASYLKKVGYNPDKIPFVPISGFEGDNMIERSTNLDW
YKGPTLLEALDLINEPKRPSDKPLRLPLQDVYKIGGIGTVPVGRVETGVLKPGMVVTFGPTGLTTEVKSV
EMHHESLPEALPGDNVGFNVKNVAVKDLKRGYVASDSKNDPAKEAANFTAQVIIMNHPGQIGNGYAPVLD
CHTSHIAVKFSELVTKIDRRSGKELEKEPKFLKNGDAGFVKMIPTKPMVVETFSEYPPLGRFAVRDMRQT
VAVGVIKNVEKKEPTSAKVTKAALKKK

>Dunidecimpunctata APQ43052.1 elongation factor A [Diabrotica undecimpunctata howardi]
MGKEKIHINIVVIGHVDSGKSTTTGHLIYKCGGIDKRTIEKFEKEAQEMGKGSFKYAWVLDKLKAERERG
ITIDIALWKFETAKYYVTIIDAPGHRDFIKNMITGTSQADCAVLIVAAGTGEFEAGISKNGQTREHALLA
FTLGVKQLIVGVNKMDSTEPAYSESRFEEIKKEVSSYIKKIGYNPAAVAFVPISGWHGDNMLEGSDKMPW
FKGWNIERKEGKAEGKCLIEALDAILPPSRPTEKPLRLPLQDVYKIGGIGTVPVGRVETGVLKPGMVVVF
APANLTTEVKSVEMHHEALQEAVPGDNVGFNVKNVSVKELRRGYVAGDTKNNPPRGASDFTAQVIVLNHP
GQISNGYTPVLDCHTAHIACKFAEIKEKVDRRSGKTTEENPKAIKSGDAAIVNLVPTKPMCVESFQEFPP
LGRFAVRDMRQTVAVGVIKSVAFKDPSAGKVTKAAEKAQKKK

>Enecator KAI6249042.1 Elongation factor 1-alpha [Erysiphe necator]
MGKEKIHINVVVIGHVDSGKSTTTGHLIYKCGGIDKRTIEKFEKEAAELGKGSFKYAWVLDKLKAERERG
ITIDIALWKFETPKYYVTVIDAPGHRDFIKNMITGTSQADCAILIIAAGNGEFEAGISKDGQTREHALLA
FTLGVKQLIVAINKMDTAKWAEDRFKEIIKETTNFIKKVGYNPKSVAFVPISGFNGDNMIEPSSNCPWYK
GWSKETKAGSSTGKTLLEAIDSIDPPSRPTDKPLRLPLQDVYKIGGIGTVPVGRIETGIIKAGMIVTFAP
AGVTTEVKSVEMHHEQLTEGVPGDNVGFNVKNVSVKEIRRGNVCGDSKNDPPKGAEHFTAQVIVLNHPGQ
IGAGYAPVLDCHTAHIACKFAELLEKIDRRTGKSIEATPKFVKSGDAAIVKMIPSKPMCVESFSSYPPLG
RFAVRDMRQTVAVGVIKSVEKQEKAGKVTKAAVKAAKK

>Gjaponicus XP_015281868.1 PREDICTED: elongation factor 1-alpha 1 [Gekko japonicus]
MGKEKTHINIVVIGHVDSGKSTTTGHLIYKCGGIDKRTIEKFEKEAAEMGKGSFKYAWVLDKLKAERERG
ITIDISLWKFETSKYYVTIIDAPGHRDFIKNMITGTSQADCAVLIVAAGVGEFEAGISKNGQTREHALLA
YTLGVKQLIVGVNKMDSTEPPYSQKRYEEIVKEVSTYIKKIGYNPDTVAFVPISGWNGDNMLEPSSNMPW
FKGWKVNRKDGNASGTTLLEALDSILPPTRPTDKPLRLPLQDVYKIGGIGTVPVGRVETGILKPGMVVTF
APVNVTTEVKSVEMHHEALSEALPGDNVDFNVKNVSVKDVCRGNVAGDSKNDPPMEAAGFTAQVIILNHP
GQISAGYAPVLDCHTAHIACKFAELKEKIDCHSGKKVENGPKFLKSGDAAIVDMIPGKPMCVESFSDYPP
LGRFAVRDMRQTVAVGVIKAVDKKAGGAGKVTKSAQKAQKAK

>Gseraphini XP_033792640.1 elongation factor 1-alpha 1 [Geotrypetes seraphini]
MGKEKTHINIVVIGHVDSGKSTTTGHLIYKCGGIDKRTIEKFEKEAAEMGKGSFKYAWVLDKLKAERERG
ITIDISLWKFETSKYYVTIIDAPGHRDFIKNMITGTSQADCAVLIVAAGVGEFEAGISKNGQTREHALLA
YTLGVKQLIVGVNKMDSTEPPYSQKRYEEIVKEVCTYIKKIGYNPDTVAFVPISGWNGDNMLEPSSNMPW
FKGWKVTRKDGNASGTTLLEALDSILPPSRPTDKPLRLPLQDVYKIGGIGTVPVGRVETGVLKPGMVVTF
APVNVTTEVKSVEMHHEALSEALPGDNVGFNVKNVSVKDVRRGNVAGDSKNDPPQEAAGFTAQVIILNHP
GQIGAGYAPVLDCHTAHIACKFAELKEKIDRRSGKKLEDNPKFLKSGDAAIVDMIPGKPMCVESFSDYPP
LGRFAVRDMRQTVAVGVIKAVEKKAGGVGKVTKSAQKAQKAK

>Ledodes GAW03706.1 translation elongation factor 1a [Lentinula edodes]
MGKEKSHVNVVVIGHVDSGKSTTTGHLIYKCGGIDKRTIEKFEKEAAELGKGSFKYAWVLDKLKAERERG
ITIDIALWKFETPKYVVTVIDAPGHRDFIKNMITGTSQADCAILIIAGGTGEFEAGISKDGQTREHALLA
FTLGVRQLIVAVNKMDTTKWSEDRFNEIIKETSTFIKKVGYNPKAVAFVPISGWHGDNMLEESVNMPWYK
GWTKETKAGVVKGKTLLDAIDAIETPVRPSDKPLRLPLQDVYKIGGIGTVPVGRVETGIIKAGMIVTFAP
SNVTTEVKSVEMHHEQLEQGTPGDNVGFNVKNVSVKDIRRGNVASDSKNDPAKEAASFNAQVIVLNHPGQ
IGAGYAPVLDCHTAHIACKFAELIEKIDRRTGKSIENTPKFVKSGDACIVKLIPSKPMCVESYNEYPPLG
RFAVRDMRQTVAVGIIKSVDKTDKSGVTKSAEKAAKKK

>Mfructigena APD30461.1 elongation factor 1 alpha, partial [Monilinia fructigena]
IALWKFETPKYYVTVIDAPGHRDFIKNMITGTSQADCAVLIIAAGTGEFEAGISKDGQTREHALLAYTLG
VKQLIVAINKMDTTKWSEDRYQEIIKETSNFIKKVGYNPKTVPFVPISGFNGDNMIDNSTNCPWYKGWEK
EAKGGAKSTGKTLLEAIDAIDPPSRPTDKPLRLPLQDVYKIGGIGTVPVGRVETG

>Mfruticola KAG4026739.1 hypothetical protein MFRU_037g00500 [Monilinia fructicola]
MGKEKTHINVVVIGHVDSGKSTTTGHLIYKCGGIDKRTIEKFEKEAAELGKGSFKYAWVLDKLKAERERG
ITIDIALWKFETPKYYVTVIDAPGHRDFIKNMITGTSQADCAVLIIAAGTGEFEAGISKDGQTREHALLA
YTLGVKQLIVAINKMDTTKWSEDRYQEIIKETSNFIKKVGYNPKTVPFVPISGFNGDNMIDNSTNCPWYK
GWEKEAKGGAKSTGKTLLEAIDAIDPPSRPTDKPLRLPLQDVYKIGGIGTVPVGRVETGIIKAGMVVTFA
PAGVTTEVKSVEMHHEQLAEGVPGDNVGFNVKNVSVKEIRRGNVAGDSKQDPPKGAESFNAQVIVLNHPG
QVGAGYAPVLDCHTAHIACKFAELLQKIDRRTGKSMEDSPKFIKSGDAAIVKMVPSKPMCVEAFTEYPPL
GRFAVRDMRQTVAVGVIKSVEKQEKAGKVTKAAVKAGAKK

>Mindica XP_044461656.1 elongation factor 1-alpha-like [Mangifera indica]
MGKEKVHINIVVIGHVDSGKSTTTGHLIYKLGGIDKRVIERFEKEAAEMNKRSFKYAWVLDKLKAERERG
ITIDIALWKFETTKYYCTVIDAPGHRDFIKNMITGTSQADCAVLIIDSTTGGFEAGISKDGQTREHALLA
FTLGVKQMICCCNKMDATTPKYSKARYEEIVKEVSSYLKKVGYNPEKIPFVPISGFEGDNMIERSTNLDW
YKGPTLLEALDQINEPKRPSDKPLRLPLQDVYKIGGIGTVPVGRVETGVLKPGMVVTFGPSGLTTEVKSV
EMHHEALQEALPGDNVGFNVKNVAVKDLKRGFVASNSKDDPAKEAANFTSQVIIMNHPGQIGNGYAPVLD
CHTSHIAVKFAEILTKIDRRSGKELEKEPKFLKNGDAGMIKMVPTKPMVVETFSAYPPLGRFAVRDMRQT
VAVGVIKNVEKKDPSGAKVTKSAAKKK

>Municolor XP_030054904.1 elongation factor 1-alpha 1 [Microcaecilia unicolor]
MGKEKTHINIVVIGHVDSGKSTTTGHLIYKCGGIDKRTIEKFEKEAAEMGKGSFKYAWVLDKLKAERERG
ITIDISLWKFETSKYYVTIIDAPGHRDFIKNMITGTSQADCAVLIVAAGVGEFEAGISKNGQTREHALLA
YTLGVKQLIVGVNKMDSTEPPYSQKRYEEIVKEVSTYIKKIGYNPDTVAFVPISGWNGDNMLEPSSNMPW
FKGWKVTRKDGNASGTTLLEALDSILPPSRPTDKPLRLPLQDVYKIGGIGTVPVGRVETGVLKPGMVVTF
APVNVTTEVKSVEMHHEALSEALPGDNVGFNVKNVSVKDVRRGNVAGDSKNDPPQEAAGFTAQVIILNHP
GQIGAGYAPVLDCHTAHIACKFAELKEKIDRRSGKKLEDNPKFLKSGDAAIVDMIPGKPMCVESFSDYPP
LGRFAVRDMRQTVAVGVIKAVDKKAGGVGKVTKSAQKAQKAK

>Osativa AAC15413.1 translation elongation factor-1 alpha [Oryza sativa Japonica Group]
MGKEKTHINIVVIGHVDSGKSTTTGHLIYKLGGIDKRVIERFEKEAAEMNKRSFKYAWVLDKLKAERERG
ITIDIALWKFETTKYYCTVIDAPGHRDFIKNMITGTSQADCAVLIIDSTTGGFEAGISKDGQTREHALLA
FTLGVKQMICCCNKMDATTPKYSKARYDEIVKEVSSYLKKVGYNPDKIPFVPISGFEGDNMIERSTNLDW
YKGPTLLEALDQINEPKRPSDKPLRLPLQDVYKIGGIGTVPVGRVETGVLKPGMVVTFGPSGLTTEVKSV
EMHHEALQEALPGDNVGFNVKNVAVKDLKRGYVASNSKDDPAKEAASFTSQVIIMNHPGQIGNGYAPVLD
CHTSHIAVKFAELVTKIDRRSGKELEKEPKFLKNGDAGMVKMIPTKPMVVETFSEYPPLGRFAVRDMRQT
VAVGVIKNVEKKDPTGAKVTKAARKKK

>Pannectens XP_043919765.1 elongation factor 1-alpha 1 [Protopterus annectens]
MGKEKTHINIVVIGHVDSGKSTTTGHLIYKCGGIDKRTIEKFEKEASEMGKGSFKYAWVLDKLKAERERG
ITIDISLWKFETSKYYVTIIDAPGHRDFIKNMITGTSQADCAVLIVAAGVGEFEAGISKNGQTREHALLA
YTLGVKQLIVGVNKMDNTEPPYCDKRYQEICKEVCSYTKKIGYNPDTVAFVPISGWHGDNMLEPSKNMPW
FKGWKVSRGKDNKDGASGTTLLEALDSILPPARPTDKPLRLPLQDVYKIGGIGTVPVGRVETGVLKPGMV
VTFAPVNVTTEVKSVEMHHEALAEALPGDNVGFNVKNVSVKDVRRGNVAGDSKNDPPQEAGSFTAQVIIL
NHPGQINAGYAPVLDCHTAHIACKFAELKEKIDRRSGKKLEDHPKFLKSGDAAIVDMIPGKPMCVESFSD
YPPLGRFAVRDMRQTVAVGVIKGVEKKAAGAGKVTKSAQKAQKK

>Pbivittatus XP_007431170.1 elongation factor 1-alpha 1 [Python bivittatus]
MGKEKTHINIVVIGHVDSGKSTTTGHLIYKCGGIDKRTIEKFEKEAAEMGKGSFKYAWVLDKLKAERERG
ITIDISLWKFETSKYYVTIIDAPGHRDFIKNMITGTSQADCAVLIVAAGVGEFEAGISKNGQTREHALLA
YTLGVKQLIVGVNKMDSTEPPYSQKRYEEIVKEVSTYIKKIGYNPDTVAFVPISGWNGDNMLEPSSNMPW
FKGWKVTRKDGNASGTTLLEALDSILPPTRPTDKPLRLPLQDVYKIGGIGTVPVGRVETGILKPGMVVTF
APVNVTTEVKSVEMHHEALSEALPGDNVGFNVKNVSVKDVRRGNVAGDSKNDPPMEAAGFTAQVIILNHP
GQISAGYAPVLDCHTAHIACKFAELKEKIDRRSGKKLEDGPKFLKSGDAAIVDMIPGKPMCVESFSDYPP
LGRFAVRDMRQTVAVGVIKAVDKKAGGAGKVTKSAQKAQKAK

>Pmuralis XP_028578601.1 elongation factor 1-alpha 1 [Podarcis muralis]
MGKEKTHINIVVIGHVDSGKSTTTGHLIYKCGGIDKRTIEKFEKEAAEMGKGSFKYAWVLDKLKAERERG
ITIDISLWKFETSKYYVTIIDAPGHRDFIKNMITGTSQADCAVLIVAAGVGEFEAGISKNGQTREHALLA
YTLGVKQLIVGVNKMDSTEPPYSQKRYEEIVKEVSTYIKKIGYNPDTVAFVPISGWNGDNMLEPSSNMPW
FKGWKVTRKDGNASGTTLLEALDSILPPTRPTDKPLRLPLQDVYKIGGIGTVPVGRVETGILKPGMVVTF
APVNVTTEVKSVEMHHEALSEALPGDNVGFNVKNVSVKDVRRGNVAGDSKNDPPMEAAGFTAQVIILNHP
GQISAGYAPVLDCHTAHIACKFAELKEKIDRRSGKKLEDGPKFLKSGDAAIVDMIPGKPMCVESFSDYPP
LGRFAVRDMRQTVAVGVIKAVDKKAAGAGKVTKSAQKAQKAK

>Pvitticeps XP_020641495.1 elongation factor 1-alpha 1 [Pogona vitticeps]
MGKEKTHINIVVIGHVDSGKSTTTGHLIYKCGGIDKRTIEKFEKEAAEMGKGSFKYAWVLDKLKAERERG
ITIDISLWKFETSKYYVTIIDAPGHRDFIKNMITGTSQADCAVLIVAAGVGEFEAGISKNGQTREHALLA
YTLGVKQLIVGVNKMDSTEPPYSQKRYEEIVKEVSTYIKKIGYNPDTVAFVPISGWNGDNMLEPSSNMPW
FKGWKVTRKDGSASGTTLLEALDSILPPTRPTDKPLRLPLQDVYKIGGIGTVPVGRVETGILKPGMVVTF
APVNVTTEVKSVEMHHEALSEALPGDNVGFNVKNVSVKDVRRGNVAGDSKNDPPMEAAGFTAQVIILNHP
GQISAGYAPVLDCHTAHIACKFAELKEKIDRRSGKKLEDGPKFLKSGDAAIVDMIPGKPMCVESFSDYPP
LGRFAVRDMRQTVAVGVIKAVDKKAAGAGKVTKSAQKAQKAK

>Rbivittatum XP_029451482.1 elongation factor 1-alpha 1 [Rhinatrema bivittatum]
MGKEKTHINIVVIGHVDSGKSTTTGHLIYKCGGIDKRTIEKFEKEAAEMGKGSFKYAWVLDKLKAERERG
ITIDISLWKFETNKYYVTIIDAPGHRDFIKNMITGTSQADCAVLIVAAGVGEFEAGISKNGQTREHALLA
YTLGVKQLIVGVNKMDSTEPPYSQKRHEEIVKEVSSYIKKIGYNPDTVAFVPISGWNGDNMLEPSSNMAW
FKGWKVTRKEGSASGTTLLEALDSILPPSRPTDKPLRLPLQDVYKIGGIGTVPVGRVETGVLKPGMVVTF
APVNVTTEVKSVEMHHEALSEALPGDNVGFNVKNVSVKDVRRGNVAGDSKNDPPQEAAGFTAQVIILNHP
GQIGAGYAPVLDCHTAHIACKFAELKEKIDRRSGKKLEDNPKFLKSGDAAIVDMVPGKPMCVESFSDYPP
LGRFAVRDMRQTVAVGVIKAVDKKAGGVGKVTKSAQKAQKAK

>Rsolani CAE6437818.1 unnamed protein product [Rhizoctonia solani]
MGKEKTHINIVVIGHVDSGKSTTTGHLIYKCGGIDKRTIEKFEKEAAEMGKGSFKYAWVLDKLKAERERG
ITIDISLWKFETSKYYVTIIDAPGHRDFIKNMITGTSQADCAVLIVAAGVGEFEAGISKNGQTREHALLA
YTLGVKQLIVGVNKMDSTEPPYSQKRYEEIVKEVSTYIKKIGYNPDTVAFVPISGWNGDNMLEPSANMPW
FKGWKVTRKDGNASGTTLLEALDCILPPTRPTDKPLRLPLQDVYKIGGIGTVPVGRVETGVLKPGMVVTF
APVNVTTEVKSVEMHHEALSEALPGDNVGFNVKNVSVKDVRRGNVAGDSKNDPPMEAAGFTAQVIILNHP
GQISAGYAPVLDCHTAHIACKFAELKEKIDRRSGKKLEDGPKFLKSGDAAIVDMVPGKPMCVESFSDYPP
LGRFAVRDMRQTVAVGVIKAVDKKAAGAGKVTKSAQKAQKAK

>Soleracea XP_021864385.1 elongation factor 1-alpha [Spinacia oleracea]
MGKEKIHISLVVIGHVDSGKSTTTGHLIYKLGGIDKRVIERFEKEAAEMNKRSFKYAWVLDKLKAERERG
ITIDIALWKFETNKYYCTVIDAPGHRDFIKNMITGTSQADCAILIIDSTTGGFEAGISKDGQTREHALLA
FTLGVKQMICCCNKMDATTPKYSKGRYEEIVKEVSSYLKKVGYNPDKIAFVPISGFEGDNMIERSTNLDW
YKGPTLLEALDLINEPKRPSDKPLRLPLQDVYKIGGIGTVPVGRVETGVLKPGMLVTFGPTGLTTEVKSV
EMHHESLPEALPGDNVGFNVKNVAVKDIKRGYVASDSKNDPAKEAANFIAQVIIMNHPGQIGNGYAPVLD
CHTSHIAVKFAELVTKIDRRSGKELEKEPKFLKNGDAGMVKMIPTKPMVVETFSQYPPLGRFAVRDMRQT
VAVGVIKSVEKKDPTGAKVTKAALKKK

>Taestivum KAF7049408.1 hypothetical protein CFC21_057951, partial [Triticum aestivum]
AMGKEKTHINIVVIGHVDSGKSTTTGHLIYKLGGIDKRVIERFEKEAAEMNKRSFKYAWVLDKLKAERER
GITIDIALWKFETTKYYCTVIDAPGHRDFIKNMITGTSQADCAVLIIDSTTGGFEAGISKDGQTREHALL
AFTLGVKQMICCCNKMDATTPKYSKARYEEIVKEVSSYLKKVGYNPDKVPFVPISGFEGDNMIERSTNLD
WYKGPTLLEALDQINEPKRPSDKPLRLPLQDVYKIGGIGTVPVGRVETGVIKPGMVVTFGPTGLTTEVKS
VEMHHESLLEALPGDNVGFNVKNVAVKDLKRGFVASNSKDDPAKEAANFTSQVIIMNHPGQIGNGYAPVL
DCHTSHIAVKFAELVTKIDRRSGKELEALPKFLKNGDAGIVKMIPTKPMVVETFATYPPLGRFAVRDMRQ
TVAVGVIKGVEKKDPTGAKVTKAAIKK

>Tpratense XP_045833747.1 elongation factor 1-alpha-like [Trifolium pratense]
MGKEKVHINIVVIGHVDSGKSTTTGHLIYKLGGIDKRVIERFEKEAAEMNKRSFKYAWVLDKLKAERERG
ITIDIALWKFETTKYYCTVIDAPGHRDFIKNMITGTSQADCAVLIIDSTTGGFEAGISKDGQTREHALLA
FTLGVRQMICCCNKMDATTPKYSKSRYDEIVKEVSSYMKKVGYNPDKIPFVPISGFEGDNMIERSTNLDW
YKGPTLLEALDQITEPKRPSDKPLRLPLQDVYKIGGIGTVPVGRVETGTMKPGMVVTFAPTGLQTEVKSV
EMHHESLTEALPGDNVGFNVKNVAVKDLKRGYVASNSKDDPAKEAANFTSQVIIMNHPGQIGNGYAPVLD
CHTSHIAVKFAELVTKIDRRSGKEIEKEPKFLKNGDAGIIKMIPTKPMVVETFSEYPPLGRFAVRDMRQT
VAVGVIKGVEKKDPSASKITKSALKKK
