# Supplementary material for: Deep mining reveals the diversity of endogenous viral elements in vertebrate genomes
Source: Nat Microbiol. 2024 Oct 22;9(11):3013–24. doi: 10.1038/s41564-024-01825-4 (PMC11521997; doi:10.1038/s41564-024-01825-4)
Supplement: Supplementary file 6 — eEF1a and RdRp tree files, host/virus trees, host–virus association matrix and R script used to conduct the cophylogenetic analysis. [file 41564_2024_1825_MOESM6_ESM.zip › Source_Data_Figure_3_corrected/eEF1a/eEF1a.linsi.fasta]

>Abisporus XP_006454380.1 hypothetical protein AGABI2DRAFT_133083 [Agaricus bisporus var. bisporus H97]
MGKEKTHVNVVVIGHVDSGKSTTTGHLIYKCGGIDKRTIEKFEKEAAELGKGSFKYAWVLDKLKAERERGITIDIALWKFETPKFMVTVIDAPGHRDFIKNMITGTSQADCAILIIAGGTGEFEAGISKDGQTREHALLAFTLGVRQLIVAVNKMDTTK--WSEDRFNEIIKETSTFIKKVGYNPKTVAFVPISGWHGDNMLEESANMPWYKGWTKETKGGV-TKGKTLLDAIDAIEPPVRPSDKPLRLPLQDVYKIGGIGTVPVGRVETGIIKAGMVVTFAPSNVTTEVKSVEMHHEQLEQGSPGDNVGFNVKNVSVKDIRRGNVASDSKNDPAKEAASFNAQVIVLNHPGQIGAGYAPVLDCHTAHIACKFAELKEKIDRRTGKSLEDNPKFVKSGDAAIVKLIPSKPMCVESYNEYPPLGRFAVRDMRQTVAVGIIKSVDKTDKSGGKVTKSAEKAAKKK
>Alappa KAI3758055.1 hypothetical protein L6452_05602 [Arctium lappa]
MGKEKIHVNIVVIGHVDSGKSTTTGHLIYKLGGIDKRVIEKFEKEAAEMNKRSFKYAWVLDKLKAERERGITIDIALWKFETMKYYCTVIDAPGHRDFIKNMITGTSQADCAVLIIDSTTGGFEAGISKDGQTREHALLAFTLGVKQMICCCNKMDSTTPKYSKARYDEIIKEVSSYLKKVGYNPEKIPFVPISGFEGDNMIERSTNLDWYK-------------GPTLLEALDAINEPKRPSDKPLRLPLQDVYKIGGIGTVPVGRVETGVIKPGMVVTFGPTGLTTEVKSVEMHHEALLEALPGDNVGFNVKNVSVKDLKRGYVASNSKDDPAKGAANFTSQVIIMNHPGQIGNGYAPVLDCHTSHIAVKFAELLTKIDRRSGKELEKEPKFLKNGDAGMIKMIPTKPMVVETFSEYPPLGRFAVRDMRQTVAVGVIKNVEKKEPTGAKVTKAAVKKGGK-
>Arolfsii WHF59072.1 translation elongation factor 1-alpha, partial [Athelia rolfsii]
--------------------------------------------------------------------------------------------------IKNMITGTSQADCAILIIAGGTGEFEAGISKDGQTREHALLAFTLGVRQLIVAVNKMDTTK--WSEDRFNEIVKETSNFIKKVGYNPKAVAFVPISGWHGDNMLEESTNMPWFKGWTKETKAGV-VKGKTLLDAIDAIEPPVRPSDKPLRLPLQDVYKIGGIGTVPVGRVETGVIKAGMVVTFAPSNVTTEVKSVEMHHEQLVEGVPGDNVGFNVKNVSVKDIRRGNVASDSKNDPAKEAASFNAQVIVLNHPGQIGAGYAPVLDCHTAHIACKFSELIEKIDRRSGKALEQSPKFVKSGDACIVKLIPSKPMCVESYNEYPPLGRFAVRDM---------------------------------
>Btabaci XP_018917381.1 PREDICTED: elongation factor 1-alpha 2 [Bemisia tabaci]
MGKEKVHINIVVIGHVDSGKSTTTGHLIYKCGGIDKRTIEKFEKEAQEMGKGSFKYAWVLDKLKAERERGITIDIALWKFETDKYYVTIIDAPGHRDFIKNMITGTSQADCAVLIVAAGTGEFEAGISKNGQTREHALLAFTLGVKQLIVGVNKMDSTEPPYSEARFDEIKKEVSSYIKKIGYNPASVAFVPISGWHGDNMLEPSSKMPWFKGWQIERKDGN-AEGKCLIEALDAIQPPSRPTDKPLRLPLQDVYKIGGIGTVPVGRVETGVIKPGMVVTFAPVNLTTEVKSVEMHHEALPEAVPGDNVGFNVKNVSVKELRRGYVAGDSKNNPPRATADFIAQVIVLNHPGQISNGYTPVLDCHTAHIACKFAEIKEKCDRRTGKTTETEPKSIKSGDAAIINLVPTKPLCVESFSEYPPLGRFAVRDMRQTVAVGVIKSVQAKDLSAGKVTKAAEKAQKKK
>Bvulgaris XP_010669657.1 elongation factor 1-alpha [Beta vulgaris subsp. vulgaris]
MGKEKIHISLVVIGHVDSGKSTTTGHLIYKLGGIDKRVIERFEKEAAEMNKRSFKYAWVLDKLKAERERGITIDIALWKFETNKYYCTVIDAPGHRDFIKNMITGTSQADCAILIIDSTTGGFEAGISKDGQTREHALLAFTLGVKQMICCCNKMDATTPKYSKARYEEIVKEVSSYLKKVGYNPDKIPFVPISGFEGDNMIERSTNLDWYK-------------GPTLLEALDLINEPKRPSDKPLRLPLQDVYKIGGIGTVPVGRVETGVLKPGMLVTFGPTGLTTEVKSVEMHHESLPEALPGDNVGFNVKNVAVKDLKRGFVASDSKNDPAKEAANFTAQVIIMNHPGQIGNGYAPVLDCHTSHIAVKFAELVTKIDRRSGKEIEKEPKFLKNGDAGMVKMIPTKPMVVETFSEYPPLGRFAVRDMRQTVAVGVIKNVEKKDPTGAKVTKAALKKK---
>Caustralis ABQ81936.1 elongation factor 1-alpha, partial [Chara australis]
-----------------SGKSTTTGHLIYKLGGIDKRVIERFEKEAAEMNKRSFKYAWVLDKLKAERERGITIDIALWKFETTRYYVTVIDAPGHRDFIKNMITGTSQADCAVLVIDSTTGGFEAGISKDGQTREHALLAFTLGVKQMICACNKMDATTPKYSENRYNEIKKEVSTYLKRVGYNPDKINFVPISGFEGDNMIERSTNMGWYK-------------GPILLDALDLISEPKRPSDKPLRLPLQDVYKIGGIGTVPVGRVETGIIKPGMVVTFAPSGLTTEVKSVEMHHEAMTEALPGDNVGFNVKNVSVKELKRGFVASDSKNDPAKEAASFTSQVIIMNHPGQIGNGYAPVLDCHTCHIAVKFAELVVKIDRRTGKEIEKEPKFLKNGDAGFIKMIPTKPMCVETFAEYPPLGRFAVRDMRQTVAVGVIKAVEKKEKEG-KVTKAAMKKGGK-
>Ccarcharias XP_041043777.1 elongation factor 1-alpha 1a isoform X1 [Carcharodon carcharias]
MGKEKIHINIVVIGHVDSGKSTTTGHLIYKCGGIDKRTIEKFEKEAAEMGKGSFKYAWVLDKLKAERERGITIDISLWKFETSKYYITIIDAPGHRDFIKNMITGTSQADCAVLIVAAGVGEFEAGISKNGQTREHALLAYTLGVKQLIVGVNKMDSTEPPYSQKRYEEIVKEVSTYIKKIGYNPDTVAFVPISGWHGDNMLEASANMTWFKGWKINRKEGN-ANGVTLLEALDSILPPQRPTEKPLRLPLQDVYKIGGIGTVPVGRVETGILKPGMVVTFAPVNVTTEVKSVEMHHEALTEAMPGDNVGFNVKNVSVKDVRRGNVAGDSKNDPPMEAANFTSQVIILNHPGQIAAGYAPVLDCHTAHIACKFAELKEKIDRRSGKKLEDNPKSLKSGDAAIVEMIPGKPMCVESFSEYPPLGRFAVRDMRQTVAVGVIKAVERKATGAGKVTKSAQKAQKSR
>Cquinoa XP_021715816.1 elongation factor 1-alpha-like [Chenopodium quinoa]
MGKEKIHISLVVIGHVDSGKSTTTGHLIYKLGGIDKRVIERFEKEAAEMNKRSFKYAWVLDKLKAERERGITIDIALWKFETNKYYCTVIDAPGHRDFIKNMITGTSQADCAILIIDSTTGGFEAGISKDGQTREHALLAFTLGVKQMICACNKMDATTPKYSKARYDEIVKEVASYLKKVGYNPDKIPFVPISGFEGDNMIERSTNLDWYK-------------GPTLLEALDLINEPKRPSDKPLRLPLQDVYKIGGIGTVPVGRVETGVLKPGMVVTFGPTGLTTEVKSVEMHHESLPEALPGDNVGFNVKNVAVKDLKRGYVASDSKNDPAKEAANFTAQVIIMNHPGQIGNGYAPVLDCHTSHIAVKFSELVTKIDRRSGKELEKEPKFLKNGDAGFVKMIPTKPMVVETFSEYPPLGRFAVRDMRQTVAVGVIKNVEKKEPTSAKVTKAALKKK---
>Dunidecimpunctata APQ43052.1 elongation factor A [Diabrotica undecimpunctata howardi]
MGKEKIHINIVVIGHVDSGKSTTTGHLIYKCGGIDKRTIEKFEKEAQEMGKGSFKYAWVLDKLKAERERGITIDIALWKFETAKYYVTIIDAPGHRDFIKNMITGTSQADCAVLIVAAGTGEFEAGISKNGQTREHALLAFTLGVKQLIVGVNKMDSTEPAYSESRFEEIKKEVSSYIKKIGYNPAAVAFVPISGWHGDNMLEGSDKMPWFKGWNIERKEGK-AEGKCLIEALDAILPPSRPTEKPLRLPLQDVYKIGGIGTVPVGRVETGVLKPGMVVVFAPANLTTEVKSVEMHHEALQEAVPGDNVGFNVKNVSVKELRRGYVAGDTKNNPPRGASDFTAQVIVLNHPGQISNGYTPVLDCHTAHIACKFAEIKEKVDRRSGKTTEENPKAIKSGDAAIVNLVPTKPMCVESFQEFPPLGRFAVRDMRQTVAVGVIKSVAFKDPSAGKVTKAAEKAQKKK
>Enecator KAI6249042.1 Elongation factor 1-alpha [Erysiphe necator]
MGKEKIHINVVVIGHVDSGKSTTTGHLIYKCGGIDKRTIEKFEKEAAELGKGSFKYAWVLDKLKAERERGITIDIALWKFETPKYYVTVIDAPGHRDFIKNMITGTSQADCAILIIAAGNGEFEAGISKDGQTREHALLAFTLGVKQLIVAINKMDTAK--WAEDRFKEIIKETTNFIKKVGYNPKSVAFVPISGFNGDNMIEPSSNCPWYKGWSKETKAGS-STGKTLLEAIDSIDPPSRPTDKPLRLPLQDVYKIGGIGTVPVGRIETGIIKAGMIVTFAPAGVTTEVKSVEMHHEQLTEGVPGDNVGFNVKNVSVKEIRRGNVCGDSKNDPPKGAEHFTAQVIVLNHPGQIGAGYAPVLDCHTAHIACKFAELLEKIDRRTGKSIEATPKFVKSGDAAIVKMIPSKPMCVESFSSYPPLGRFAVRDMRQTVAVGVIKSVEKQEKAG-KVTKAAVKAAKK-
>Gjaponicus XP_015281868.1 PREDICTED: elongation factor 1-alpha 1 [Gekko japonicus]
MGKEKTHINIVVIGHVDSGKSTTTGHLIYKCGGIDKRTIEKFEKEAAEMGKGSFKYAWVLDKLKAERERGITIDISLWKFETSKYYVTIIDAPGHRDFIKNMITGTSQADCAVLIVAAGVGEFEAGISKNGQTREHALLAYTLGVKQLIVGVNKMDSTEPPYSQKRYEEIVKEVSTYIKKIGYNPDTVAFVPISGWNGDNMLEPSSNMPWFKGWKVNRKDGN-ASGTTLLEALDSILPPTRPTDKPLRLPLQDVYKIGGIGTVPVGRVETGILKPGMVVTFAPVNVTTEVKSVEMHHEALSEALPGDNVDFNVKNVSVKDVCRGNVAGDSKNDPPMEAAGFTAQVIILNHPGQISAGYAPVLDCHTAHIACKFAELKEKIDCHSGKKVENGPKFLKSGDAAIVDMIPGKPMCVESFSDYPPLGRFAVRDMRQTVAVGVIKAVDKKAGGAGKVTKSAQKAQKAK
>Gseraphini XP_033792640.1 elongation factor 1-alpha 1 [Geotrypetes seraphini]
MGKEKTHINIVVIGHVDSGKSTTTGHLIYKCGGIDKRTIEKFEKEAAEMGKGSFKYAWVLDKLKAERERGITIDISLWKFETSKYYVTIIDAPGHRDFIKNMITGTSQADCAVLIVAAGVGEFEAGISKNGQTREHALLAYTLGVKQLIVGVNKMDSTEPPYSQKRYEEIVKEVCTYIKKIGYNPDTVAFVPISGWNGDNMLEPSSNMPWFKGWKVTRKDGN-ASGTTLLEALDSILPPSRPTDKPLRLPLQDVYKIGGIGTVPVGRVETGVLKPGMVVTFAPVNVTTEVKSVEMHHEALSEALPGDNVGFNVKNVSVKDVRRGNVAGDSKNDPPQEAAGFTAQVIILNHPGQIGAGYAPVLDCHTAHIACKFAELKEKIDRRSGKKLEDNPKFLKSGDAAIVDMIPGKPMCVESFSDYPPLGRFAVRDMRQTVAVGVIKAVEKKAGGVGKVTKSAQKAQKAK
>Ledodes GAW03706.1 translation elongation factor 1a [Lentinula edodes]
MGKEKSHVNVVVIGHVDSGKSTTTGHLIYKCGGIDKRTIEKFEKEAAELGKGSFKYAWVLDKLKAERERGITIDIALWKFETPKYVVTVIDAPGHRDFIKNMITGTSQADCAILIIAGGTGEFEAGISKDGQTREHALLAFTLGVRQLIVAVNKMDTTK--WSEDRFNEIIKETSTFIKKVGYNPKAVAFVPISGWHGDNMLEESVNMPWYKGWTKETKAGV-VKGKTLLDAIDAIETPVRPSDKPLRLPLQDVYKIGGIGTVPVGRVETGIIKAGMIVTFAPSNVTTEVKSVEMHHEQLEQGTPGDNVGFNVKNVSVKDIRRGNVASDSKNDPAKEAASFNAQVIVLNHPGQIGAGYAPVLDCHTAHIACKFAELIEKIDRRTGKSIENTPKFVKSGDACIVKLIPSKPMCVESYNEYPPLGRFAVRDMRQTVAVGIIKSVDKTDKSG--VTKSAEKAAKKK
>Mfructigena APD30461.1 elongation factor 1 alpha, partial [Monilinia fructigena]
--------------------------------------------------------------------------IALWKFETPKYYVTVIDAPGHRDFIKNMITGTSQADCAVLIIAAGTGEFEAGISKDGQTREHALLAYTLGVKQLIVAINKMDTTK--WSEDRYQEIIKETSNFIKKVGYNPKTVPFVPISGFNGDNMIDNSTNCPWYKGWEKEAKGGAKSTGKTLLEAIDAIDPPSRPTDKPLRLPLQDVYKIGGIGTVPVGRVETG------------------------------------------------------------------------------------------------------------------------------------------------------------------------------------------------
>Mfruticola KAG4026739.1 hypothetical protein MFRU_037g00500 [Monilinia fructicola]
MGKEKTHINVVVIGHVDSGKSTTTGHLIYKCGGIDKRTIEKFEKEAAELGKGSFKYAWVLDKLKAERERGITIDIALWKFETPKYYVTVIDAPGHRDFIKNMITGTSQADCAVLIIAAGTGEFEAGISKDGQTREHALLAYTLGVKQLIVAINKMDTTK--WSEDRYQEIIKETSNFIKKVGYNPKTVPFVPISGFNGDNMIDNSTNCPWYKGWEKEAKGGAKSTGKTLLEAIDAIDPPSRPTDKPLRLPLQDVYKIGGIGTVPVGRVETGIIKAGMVVTFAPAGVTTEVKSVEMHHEQLAEGVPGDNVGFNVKNVSVKEIRRGNVAGDSKQDPPKGAESFNAQVIVLNHPGQVGAGYAPVLDCHTAHIACKFAELLQKIDRRTGKSMEDSPKFIKSGDAAIVKMVPSKPMCVEAFTEYPPLGRFAVRDMRQTVAVGVIKSVEKQEKAG-KVTKAAVKAGAKK
>Mindica XP_044461656.1 elongation factor 1-alpha-like [Mangifera indica]
MGKEKVHINIVVIGHVDSGKSTTTGHLIYKLGGIDKRVIERFEKEAAEMNKRSFKYAWVLDKLKAERERGITIDIALWKFETTKYYCTVIDAPGHRDFIKNMITGTSQADCAVLIIDSTTGGFEAGISKDGQTREHALLAFTLGVKQMICCCNKMDATTPKYSKARYEEIVKEVSSYLKKVGYNPEKIPFVPISGFEGDNMIERSTNLDWYK-------------GPTLLEALDQINEPKRPSDKPLRLPLQDVYKIGGIGTVPVGRVETGVLKPGMVVTFGPSGLTTEVKSVEMHHEALQEALPGDNVGFNVKNVAVKDLKRGFVASNSKDDPAKEAANFTSQVIIMNHPGQIGNGYAPVLDCHTSHIAVKFAEILTKIDRRSGKELEKEPKFLKNGDAGMIKMVPTKPMVVETFSAYPPLGRFAVRDMRQTVAVGVIKNVEKKDPSGAKVTKSAAKKK---
>Municolor XP_030054904.1 elongation factor 1-alpha 1 [Microcaecilia unicolor]
MGKEKTHINIVVIGHVDSGKSTTTGHLIYKCGGIDKRTIEKFEKEAAEMGKGSFKYAWVLDKLKAERERGITIDISLWKFETSKYYVTIIDAPGHRDFIKNMITGTSQADCAVLIVAAGVGEFEAGISKNGQTREHALLAYTLGVKQLIVGVNKMDSTEPPYSQKRYEEIVKEVSTYIKKIGYNPDTVAFVPISGWNGDNMLEPSSNMPWFKGWKVTRKDGN-ASGTTLLEALDSILPPSRPTDKPLRLPLQDVYKIGGIGTVPVGRVETGVLKPGMVVTFAPVNVTTEVKSVEMHHEALSEALPGDNVGFNVKNVSVKDVRRGNVAGDSKNDPPQEAAGFTAQVIILNHPGQIGAGYAPVLDCHTAHIACKFAELKEKIDRRSGKKLEDNPKFLKSGDAAIVDMIPGKPMCVESFSDYPPLGRFAVRDMRQTVAVGVIKAVDKKAGGVGKVTKSAQKAQKAK
>Osativa AAC15413.1 translation elongation factor-1 alpha [Oryza sativa Japonica Group]
MGKEKTHINIVVIGHVDSGKSTTTGHLIYKLGGIDKRVIERFEKEAAEMNKRSFKYAWVLDKLKAERERGITIDIALWKFETTKYYCTVIDAPGHRDFIKNMITGTSQADCAVLIIDSTTGGFEAGISKDGQTREHALLAFTLGVKQMICCCNKMDATTPKYSKARYDEIVKEVSSYLKKVGYNPDKIPFVPISGFEGDNMIERSTNLDWYK-------------GPTLLEALDQINEPKRPSDKPLRLPLQDVYKIGGIGTVPVGRVETGVLKPGMVVTFGPSGLTTEVKSVEMHHEALQEALPGDNVGFNVKNVAVKDLKRGYVASNSKDDPAKEAASFTSQVIIMNHPGQIGNGYAPVLDCHTSHIAVKFAELVTKIDRRSGKELEKEPKFLKNGDAGMVKMIPTKPMVVETFSEYPPLGRFAVRDMRQTVAVGVIKNVEKKDPTGAKVTKAARKKK---
>Pannectens XP_043919765.1 elongation factor 1-alpha 1 [Protopterus annectens]
MGKEKTHINIVVIGHVDSGKSTTTGHLIYKCGGIDKRTIEKFEKEASEMGKGSFKYAWVLDKLKAERERGITIDISLWKFETSKYYVTIIDAPGHRDFIKNMITGTSQADCAVLIVAAGVGEFEAGISKNGQTREHALLAYTLGVKQLIVGVNKMDNTEPPYCDKRYQEICKEVCSYTKKIGYNPDTVAFVPISGWHGDNMLEPSKNMPWFKGWKVSRGKDNKASGTTLLEALDSILPPARPTDKPLRLPLQDVYKIGGIGTVPVGRVETGVLKPGMVVTFAPVNVTTEVKSVEMHHEALAEALPGDNVGFNVKNVSVKDVRRGNVAGDSKNDPPQEAGSFTAQVIILNHPGQINAGYAPVLDCHTAHIACKFAELKEKIDRRSGKKLEDHPKFLKSGDAAIVDMIPGKPMCVESFSDYPPLGRFAVRDMRQTVAVGVIKGVEKKAAGAGKVTKSAQKAQKK-
>Pbivittatus XP_007431170.1 elongation factor 1-alpha 1 [Python bivittatus]
MGKEKTHINIVVIGHVDSGKSTTTGHLIYKCGGIDKRTIEKFEKEAAEMGKGSFKYAWVLDKLKAERERGITIDISLWKFETSKYYVTIIDAPGHRDFIKNMITGTSQADCAVLIVAAGVGEFEAGISKNGQTREHALLAYTLGVKQLIVGVNKMDSTEPPYSQKRYEEIVKEVSTYIKKIGYNPDTVAFVPISGWNGDNMLEPSSNMPWFKGWKVTRKDGN-ASGTTLLEALDSILPPTRPTDKPLRLPLQDVYKIGGIGTVPVGRVETGILKPGMVVTFAPVNVTTEVKSVEMHHEALSEALPGDNVGFNVKNVSVKDVRRGNVAGDSKNDPPMEAAGFTAQVIILNHPGQISAGYAPVLDCHTAHIACKFAELKEKIDRRSGKKLEDGPKFLKSGDAAIVDMIPGKPMCVESFSDYPPLGRFAVRDMRQTVAVGVIKAVDKKAGGAGKVTKSAQKAQKAK
>Pmuralis XP_028578601.1 elongation factor 1-alpha 1 [Podarcis muralis]
MGKEKTHINIVVIGHVDSGKSTTTGHLIYKCGGIDKRTIEKFEKEAAEMGKGSFKYAWVLDKLKAERERGITIDISLWKFETSKYYVTIIDAPGHRDFIKNMITGTSQADCAVLIVAAGVGEFEAGISKNGQTREHALLAYTLGVKQLIVGVNKMDSTEPPYSQKRYEEIVKEVSTYIKKIGYNPDTVAFVPISGWNGDNMLEPSSNMPWFKGWKVTRKDGN-ASGTTLLEALDSILPPTRPTDKPLRLPLQDVYKIGGIGTVPVGRVETGILKPGMVVTFAPVNVTTEVKSVEMHHEALSEALPGDNVGFNVKNVSVKDVRRGNVAGDSKNDPPMEAAGFTAQVIILNHPGQISAGYAPVLDCHTAHIACKFAELKEKIDRRSGKKLEDGPKFLKSGDAAIVDMIPGKPMCVESFSDYPPLGRFAVRDMRQTVAVGVIKAVDKKAAGAGKVTKSAQKAQKAK
>Pvitticeps XP_020641495.1 elongation factor 1-alpha 1 [Pogona vitticeps]
MGKEKTHINIVVIGHVDSGKSTTTGHLIYKCGGIDKRTIEKFEKEAAEMGKGSFKYAWVLDKLKAERERGITIDISLWKFETSKYYVTIIDAPGHRDFIKNMITGTSQADCAVLIVAAGVGEFEAGISKNGQTREHALLAYTLGVKQLIVGVNKMDSTEPPYSQKRYEEIVKEVSTYIKKIGYNPDTVAFVPISGWNGDNMLEPSSNMPWFKGWKVTRKDGS-ASGTTLLEALDSILPPTRPTDKPLRLPLQDVYKIGGIGTVPVGRVETGILKPGMVVTFAPVNVTTEVKSVEMHHEALSEALPGDNVGFNVKNVSVKDVRRGNVAGDSKNDPPMEAAGFTAQVIILNHPGQISAGYAPVLDCHTAHIACKFAELKEKIDRRSGKKLEDGPKFLKSGDAAIVDMIPGKPMCVESFSDYPPLGRFAVRDMRQTVAVGVIKAVDKKAAGAGKVTKSAQKAQKAK
>Rbivittatum XP_029451482.1 elongation factor 1-alpha 1 [Rhinatrema bivittatum]
MGKEKTHINIVVIGHVDSGKSTTTGHLIYKCGGIDKRTIEKFEKEAAEMGKGSFKYAWVLDKLKAERERGITIDISLWKFETNKYYVTIIDAPGHRDFIKNMITGTSQADCAVLIVAAGVGEFEAGISKNGQTREHALLAYTLGVKQLIVGVNKMDSTEPPYSQKRHEEIVKEVSSYIKKIGYNPDTVAFVPISGWNGDNMLEPSSNMAWFKGWKVTRKEGS-ASGTTLLEALDSILPPSRPTDKPLRLPLQDVYKIGGIGTVPVGRVETGVLKPGMVVTFAPVNVTTEVKSVEMHHEALSEALPGDNVGFNVKNVSVKDVRRGNVAGDSKNDPPQEAAGFTAQVIILNHPGQIGAGYAPVLDCHTAHIACKFAELKEKIDRRSGKKLEDNPKFLKSGDAAIVDMVPGKPMCVESFSDYPPLGRFAVRDMRQTVAVGVIKAVDKKAGGVGKVTKSAQKAQKAK
>Soleracea XP_021864385.1 elongation factor 1-alpha [Spinacia oleracea]
MGKEKIHISLVVIGHVDSGKSTTTGHLIYKLGGIDKRVIERFEKEAAEMNKRSFKYAWVLDKLKAERERGITIDIALWKFETNKYYCTVIDAPGHRDFIKNMITGTSQADCAILIIDSTTGGFEAGISKDGQTREHALLAFTLGVKQMICCCNKMDATTPKYSKGRYEEIVKEVSSYLKKVGYNPDKIAFVPISGFEGDNMIERSTNLDWYK-------------GPTLLEALDLINEPKRPSDKPLRLPLQDVYKIGGIGTVPVGRVETGVLKPGMLVTFGPTGLTTEVKSVEMHHESLPEALPGDNVGFNVKNVAVKDIKRGYVASDSKNDPAKEAANFIAQVIIMNHPGQIGNGYAPVLDCHTSHIAVKFAELVTKIDRRSGKELEKEPKFLKNGDAGMVKMIPTKPMVVETFSQYPPLGRFAVRDMRQTVAVGVIKSVEKKDPTGAKVTKAALKKK---
>Taestivum KAF7049408.1 hypothetical protein CFC21_057951, partial [Triticum aestivum]
MGKEKTHINIVVIGHVDSGKSTTTGHLIYKLGGIDKRVIERFEKEAAEMNKRSFKYAWVLDKLKAERERGITIDIALWKFETTKYYCTVIDAPGHRDFIKNMITGTSQADCAVLIIDSTTGGFEAGISKDGQTREHALLAFTLGVKQMICCCNKMDATTPKYSKARYEEIVKEVSSYLKKVGYNPDKVPFVPISGFEGDNMIERSTNLDWYK-------------GPTLLEALDQINEPKRPSDKPLRLPLQDVYKIGGIGTVPVGRVETGVIKPGMVVTFGPTGLTTEVKSVEMHHESLLEALPGDNVGFNVKNVAVKDLKRGFVASNSKDDPAKEAANFTSQVIIMNHPGQIGNGYAPVLDCHTSHIAVKFAELVTKIDRRSGKELEALPKFLKNGDAGIVKMIPTKPMVVETFATYPPLGRFAVRDMRQTVAVGVIKGVEKKDPTGAKVTKAAIKK----
>Tpratense XP_045833747.1 elongation factor 1-alpha-like [Trifolium pratense]
MGKEKVHINIVVIGHVDSGKSTTTGHLIYKLGGIDKRVIERFEKEAAEMNKRSFKYAWVLDKLKAERERGITIDIALWKFETTKYYCTVIDAPGHRDFIKNMITGTSQADCAVLIIDSTTGGFEAGISKDGQTREHALLAFTLGVRQMICCCNKMDATTPKYSKSRYDEIVKEVSSYMKKVGYNPDKIPFVPISGFEGDNMIERSTNLDWYK-------------GPTLLEALDQITEPKRPSDKPLRLPLQDVYKIGGIGTVPVGRVETGTMKPGMVVTFAPTGLQTEVKSVEMHHESLTEALPGDNVGFNVKNVAVKDLKRGYVASNSKDDPAKEAANFTSQVIIMNHPGQIGNGYAPVLDCHTSHIAVKFAELVTKIDRRSGKEIEKEPKFLKNGDAGIIKMIPTKPMVVETFSEYPPLGRFAVRDMRQTVAVGVIKGVEKKDPSASKITKSALKKK---
