# Supplementary material for: Deep mining reveals the diversity of endogenous viral elements in vertebrate genomes
Source: Nat Microbiol. 2024 Oct 22;9(11):3013–24. doi: 10.1038/s41564-024-01825-4 (PMC11521997; doi:10.1038/s41564-024-01825-4)
Supplement: Supplementary file 6 — eEF1a and RdRp tree files, host/virus trees, host–virus association matrix and R script used to conduct the cophylogenetic analysis. [file 41564_2024_1825_MOESM6_ESM.zip › Source_Data_Figure_3_corrected/eEF1a/eEF1a.linsi.fasta.raxml.bootstraps]

((((Mfruticola:0.000001	Mfructigena:0.000001):0.029528	Enecator:0.055345):0.037297	(Abisporus:0.013955	(Arolfsii:0.027412	Ledodes:0.008515):0.016623):0.072585):0.093181	(((((Pvitticeps:0.000001	Pmuralis:0.000001):0.000001	(Pbivittatus:0.000001	(Gjaponicus:0.011188	(Rbivittatum:0.015771	(Gseraphini:0.004494	Municolor:0.000001):0.000001):0.011265):0.000001):0.002212):0.007968	Pannectens:0.059200):0.000001	Ccarcharias:0.054779):0.068231	(Dunidecimpunctata:0.055873	Btabaci:0.013433):0.097441):0.053743	((Osativa:0.000001	((Tpratense:0.041394	Taestivum:0.013689):0.007983	((Mindica:0.013311	Alappa:0.023487):0.013500	((Soleracea:0.014425	Bvulgaris:0.000001):0.007291	Cquinoa:0.012047):0.019642):0.004250):0.005998):0.032840	Caustralis:0.080629):0.223464);
((((Mfruticola:0.000001	Mfructigena:0.000001):0.045706	Enecator:0.047125):0.033529	(Abisporus:0.005756	(Ledodes:0.009253	Arolfsii:0.021702):0.008953):0.058408):0.124571	(Cquinoa:0.015806	((Soleracea:0.022004	Bvulgaris:0.010573):0.002659	(((Caustralis:0.109598	Alappa:0.023962):0.015700	(Tpratense:0.029545	Taestivum:0.024098):0.008748):0.001855	(Mindica:0.023279	Osativa:0.011390):0.003594):0.031619):0.006175):0.280137	((Btabaci:0.031175	Dunidecimpunctata:0.066495):0.116288	(Ccarcharias:0.059527	((((Rbivittatum:0.022808	Municolor:0.000001):0.000001	Gseraphini:0.006751):0.000001	(Gjaponicus:0.006768	(Pbivittatus:0.000001	(Pmuralis:0.000001	Pvitticeps:0.004457):0.000001):0.000001):0.009052):0.017349	Pannectens:0.040516):0.000001):0.070299):0.049082);
((((Mfruticola:0.000001	Mfructigena:0.000001):0.073780	Enecator:0.039664):0.041644	((Ledodes:0.004064	Abisporus:0.024051):0.018100	Arolfsii:0.012078):0.069889):0.104401	(((Bvulgaris:0.002397	(Cquinoa:0.022950	(((Taestivum:0.018521	Tpratense:0.029569):0.011878	Alappa:0.037579):0.000473	(Mindica:0.021511	Osativa:0.006713):0.010673):0.016573):0.000001):0.021670	Soleracea:0.014915):0.013392	Caustralis:0.118557):0.216479	((Btabaci:0.043661	Dunidecimpunctata:0.044173):0.108641	((Pannectens:0.050564	((Gjaponicus:0.009274	(Pvitticeps:0.002291	(Pbivittatus:0.000001	Pmuralis:0.000001):0.000001):0.000001):0.000001	((Gseraphini:0.011730	Municolor:0.000001):0.000001	Rbivittatum:0.025746):0.004620):0.017896):0.000001	Ccarcharias:0.040300):0.066014):0.054359);
((((Mfructigena:0.000001	Mfruticola:0.000001):0.047823	Enecator:0.027169):0.022776	(Arolfsii:0.022464	(Ledodes:0.007027	Abisporus:0.024639):0.014252):0.082030):0.065171	(Alappa:0.000001	((Osativa:0.015797	(((Soleracea:0.023154	Cquinoa:0.005001):0.000001	Bvulgaris:0.004977):0.020483	(Tpratense:0.020441	(Caustralis:0.112225	Taestivum:0.015155):0.015741):0.008244):0.007318):0.017729	Mindica:0.028400):0.033211):0.248403	((Ccarcharias:0.059637	(((Pbivittatus:0.000001	((Pvitticeps:0.000001	Pmuralis:0.000001):0.002173	Gjaponicus:0.006567):0.000001):0.008885	((Rbivittatum:0.006626	Municolor:0.000001):0.000001	Gseraphini:0.006636):0.000001):0.021794	Pannectens:0.026724):0.000001):0.092568	(Btabaci:0.030964	Dunidecimpunctata:0.048538):0.091581):0.037185);
((((Ledodes:0.004858	Abisporus:0.019600):0.021412	Arolfsii:0.002450):0.042314	(Enecator:0.035533	(Mfructigena:0.000001	Mfruticola:0.000001):0.060047):0.022334):0.067214	(Caustralis:0.055801	((Tpratense:0.025731	(Osativa:0.000001	((Mindica:0.016350	Taestivum:0.007812):0.007858	(Cquinoa:0.011539	(Bvulgaris:0.008533	Soleracea:0.014562):0.002859):0.017209):0.000001):0.000001):0.016986	Alappa:0.012634):0.020456):0.192437	((((((Gseraphini:0.007370	Municolor:0.000001):0.000001	Rbivittatum:0.022158):0.000001	(Gjaponicus:0.004904	(Pmuralis:0.000001	(Pbivittatus:0.000001	Pvitticeps:0.002429):0.000001):0.000001):0.012376):0.006118	Pannectens:0.050700):0.000001	Ccarcharias:0.079648):0.056458	(Dunidecimpunctata:0.052775	Btabaci:0.022280):0.132842):0.064255);
((((Mfruticola:0.000001	Mfructigena:0.000001):0.061081	Enecator:0.055678):0.037182	(Arolfsii:0.029245	(Ledodes:0.028104	Abisporus:0.014276):0.016920):0.042420):0.162061	(Caustralis:0.073571	((((Mindica:0.024287	Tpratense:0.034106):0.011171	Alappa:0.022950):0.006646	(Taestivum:0.040728	Osativa:0.002558):0.005646):0.018823	(Cquinoa:0.002734	(Soleracea:0.022701	Bvulgaris:0.008184):0.008480):0.005340):0.023329):0.342307	((Dunidecimpunctata:0.053023	Btabaci:0.048389):0.078720	((((((Pvitticeps:0.004845	Pmuralis:0.000001):0.004891	Pbivittatus:0.000001):0.000001	Gjaponicus:0.019957):0.009845	(Gseraphini:0.002388	(Rbivittatum:0.026858	Municolor:0.000001):0.000001):0.000001):0.015148	Pannectens:0.043056):0.000001	Ccarcharias:0.040836):0.091800):0.033501);
((((Mfruticola:0.000001	Mfructigena:0.000001):0.042499	Enecator:0.078516):0.053878	((Arolfsii:0.042971	Ledodes:0.011119):0.029699	Abisporus:0.007374):0.075037):0.074094	(((Pannectens:0.039656	((Gseraphini:0.004721	(Municolor:0.000001	Rbivittatum:0.019071):0.000001):0.000001	(Gjaponicus:0.016938	(Pvitticeps:0.004735	(Pbivittatus:0.000001	Pmuralis:0.000001):0.000001):0.000001):0.014417):0.020520):0.000001	Ccarcharias:0.062309):0.069499	(Btabaci:0.030249	Dunidecimpunctata:0.065981):0.104247):0.071418	(Alappa:0.001349	((((Tpratense:0.025179	Taestivum:0.056117):0.002485	((Soleracea:0.017593	Bvulgaris:0.002686):0.005698	Cquinoa:0.014849):0.027428):0.011329	(Mindica:0.027509	Osativa:0.005298):0.011390):0.009468	Caustralis:0.124561):0.042195):0.484878);
((((Mfructigena:0.000001	Mfruticola:0.000001):0.033587	Enecator:0.073421):0.045153	((Abisporus:0.023683	Ledodes:0.026210):0.018670	Arolfsii:0.028472):0.063264):0.087557	(Caustralis:0.114516	(Alappa:0.000001	((((Taestivum:0.035595	Tpratense:0.060053):0.011173	((Soleracea:0.021117	Bvulgaris:0.007578):0.004556	Cquinoa:0.021378):0.004807):0.005005	Osativa:0.037671):0.010922	Mindica:0.021052):0.036538):0.079213):0.267440	((Ccarcharias:0.032327	((((Pvitticeps:0.002549	Pmuralis:0.000001):0.002559	(Gjaponicus:0.023904	Pbivittatus:0.000001):0.000001):0.011320	((Gseraphini:0.000001	Municolor:0.000001):0.000001	Rbivittatum:0.010190):0.004213):0.020676	Pannectens:0.078009):0.021906):0.104171	(Btabaci:0.055924	Dunidecimpunctata:0.028962):0.110790):0.122193);
(((Abisporus:0.002939	(Ledodes:0.001943	Arolfsii:0.045202):0.024536):0.075249	(Enecator:0.027734	(Mfruticola:0.000001	Mfructigena:0.000001):0.060642):0.101288):0.091277	(Tpratense:0.039141	(Mindica:0.023311	(Osativa:0.005823	(((Soleracea:0.016714	Bvulgaris:0.002571):0.004992	(Caustralis:0.115227	Cquinoa:0.005633):0.011218):0.020821	(Taestivum:0.024590	Alappa:0.051257):0.005896):0.002816):0.029106):0.012536):0.332507	((Btabaci:0.034753	Dunidecimpunctata:0.052422):0.167219	((((Gjaponicus:0.019360	((Pvitticeps:0.002352	Pmuralis:0.000001):0.002361	Pbivittatus:0.000001):0.000001):0.014339	((Rbivittatum:0.007122	Municolor:0.000001):0.000001	Gseraphini:0.004746):0.004988):0.011043	Pannectens:0.056041):0.000001	Ccarcharias:0.041734):0.068667):0.010497);
((((Ledodes:0.019605	Arolfsii:0.040463):0.030646	Abisporus:0.006222):0.086161	(Enecator:0.051956	(Mfruticola:0.000001	Mfructigena:0.000001):0.053236):0.035628):0.057188	((Btabaci:0.032842	Dunidecimpunctata:0.048752):0.089623	(Ccarcharias:0.052054	(((Pmuralis:0.000001	Pvitticeps:0.000001):0.000001	((Gjaponicus:0.035979	((Municolor:0.000001	Gseraphini:0.002414):0.000001	Rbivittatum:0.009759):0.014817):0.000001	Pbivittatus:0.000001):0.002411):0.012822	Pannectens:0.047672):0.000001):0.071495):0.091464	((((Bvulgaris:0.002591	Soleracea:0.012389):0.012623	Cquinoa:0.011923):0.013284	((Taestivum:0.025039	Alappa:0.030601):0.009244	((Tpratense:0.038618	Mindica:0.009148):0.011067	Osativa:0.010855):0.000001):0.018472):0.059340	Caustralis:0.029416):0.228240);
(((Enecator:0.054890	(Mfructigena:0.000001	Mfruticola:0.000001):0.051724):0.054405	(Abisporus:0.005825	(Ledodes:0.016335	Arolfsii:0.020936):0.028148):0.103202):0.052581	((Ccarcharias:0.046933	(((Gseraphini:0.009489	(Rbivittatum:0.009433	Municolor:0.000001):0.000001):0.004620	((Pbivittatus:0.000001	(Pmuralis:0.000001	Pvitticeps:0.000001):0.000001):0.000001	Gjaponicus:0.021427):0.004816):0.009904	Pannectens:0.044849):0.000001):0.080178	(Btabaci:0.027641	Dunidecimpunctata:0.058270):0.097268):0.051838	(Caustralis:0.059043	((((Cquinoa:0.025195	(Bvulgaris:0.005235	Soleracea:0.013594):0.004895):0.031584	(Alappa:0.025919	Mindica:0.033526):0.014835):0.005169	Osativa:0.014067):0.013561	(Taestivum:0.024397	Tpratense:0.056371):0.002336):0.062050):0.301827);
(((Enecator:0.060329	(Mfruticola:0.000001	Mfructigena:0.000001):0.052581):0.023260	(Abisporus:0.000001	(Ledodes:0.011137	Arolfsii:0.043635):0.030742):0.107416):0.062644	((Cquinoa:0.007443	((Bvulgaris:0.007902	Soleracea:0.010690):0.001830	(Osativa:0.005470	((Tpratense:0.055872	Mindica:0.015855):0.007411	(Alappa:0.028387	Taestivum:0.032703):0.006209):0.000001):0.022089):0.017316):0.088072	Caustralis:0.043948):0.246151	((Dunidecimpunctata:0.048217	Btabaci:0.050693):0.119830	(Ccarcharias:0.059139	(Pannectens:0.063664	(((Rbivittatum:0.021750	Gseraphini:0.007224):0.000001	Municolor:0.000001):0.000001	(((Pvitticeps:0.000001	Pmuralis:0.000001):0.004772	Pbivittatus:0.000001):0.000001	Gjaponicus:0.017246):0.014643):0.013002):0.000001):0.065223):0.069852);
((((Mfructigena:0.000001	Mfruticola:0.000001):0.089560	Enecator:0.047963):0.055833	(Arolfsii:0.009422	(Ledodes:0.019509	Abisporus:0.025584):0.020009):0.093055):0.092488	(((Pannectens:0.047942	(((Gjaponicus:0.028943	Pbivittatus:0.000001):0.000001	(Pvitticeps:0.005431	Pmuralis:0.000001):0.002720):0.008323	((Rbivittatum:0.019416	Municolor:0.000001):0.000001	Gseraphini:0.000001):0.008315):0.011276):0.000840	Ccarcharias:0.067299):0.078924	(Dunidecimpunctata:0.052729	Btabaci:0.036671):0.126177):0.114800	((Cquinoa:0.007970	((Bvulgaris:0.013498	Soleracea:0.010608):0.005572	(Tpratense:0.062081	((Taestivum:0.035611	Osativa:0.000001):0.003266	(Mindica:0.013961	Alappa:0.045508):0.006342):0.000001):0.053249):0.017012):0.052045	Caustralis:0.097687):0.243798);
(((Enecator:0.048368	(Mfruticola:0.000001	Mfructigena:0.000001):0.055783):0.059841	(Arolfsii:0.030159	(Ledodes:0.022984	Abisporus:0.020659):0.025603):0.039137):0.102182	((Alappa:0.028891	((((Soleracea:0.024444	Bvulgaris:0.008909):0.005958	Cquinoa:0.009095):0.026601	(Taestivum:0.051421	Osativa:0.000001):0.005978):0.002883	(Mindica:0.028442	Tpratense:0.055524):0.015418):0.016889):0.068075	Caustralis:0.076032):0.344871	((Btabaci:0.046305	Dunidecimpunctata:0.045594):0.142478	((Pannectens:0.080450	((Gjaponicus:0.033141	((Pmuralis:0.000001	Pvitticeps:0.000001):0.002628	Pbivittatus:0.000001):0.000001):0.016084	((Municolor:0.000001	Gseraphini:0.002603):0.000001	Rbivittatum:0.013118):0.000001):0.005405):0.000001	Ccarcharias:0.064988):0.086753):0.054476);
((((Arolfsii:0.010638	(Ledodes:0.011665	Abisporus:0.036872):0.029902):0.130791	(Mfruticola:0.000001	Mfructigena:0.000001):0.060796):0.037871	Enecator:0.037421):0.122061	(Caustralis:0.080788	((Tpratense:0.043236	((Alappa:0.045347	Taestivum:0.041781):0.009881	(Mindica:0.022052	Osativa:0.013154):0.007443):0.006046):0.023075	((Bvulgaris:0.002628	Soleracea:0.013834):0.005703	Cquinoa:0.013502):0.033720):0.023521):0.243549	((Ccarcharias:0.050225	(Pannectens:0.066841	((Rbivittatum:0.020741	(Gseraphini:0.002268	Municolor:0.000001):0.000001):0.008640	((Pvitticeps:0.004453	(Pmuralis:0.000001	Pbivittatus:0.000001):0.000001):0.000001	Gjaponicus:0.018050):0.002735):0.017008):0.017869):0.048724	(Dunidecimpunctata:0.072913	Btabaci:0.052388):0.106231):0.049177);
((((Mfruticola:0.000001	Mfructigena:0.000001):0.051396	Enecator:0.035844):0.061032	(Arolfsii:0.029722	(Ledodes:0.018567	Abisporus:0.023927):0.023025):0.032934):0.086721	(((Pannectens:0.034529	((Gjaponicus:0.010750	(((Gseraphini:0.002160	Rbivittatum:0.021986):0.000001	Municolor:0.000001):0.010896	Pbivittatus:0.000001):0.000001):0.004262	(Pvitticeps:0.000001	Pmuralis:0.000001):0.000001):0.009574):0.000001	Ccarcharias:0.078441):0.060842	(Btabaci:0.029676	Dunidecimpunctata:0.051111):0.118773):0.073769	(Tpratense:0.036890	((Osativa:0.008150	((Alappa:0.013920	Mindica:0.041251):0.017146	((Caustralis:0.151702	Cquinoa:0.011702):0.015027	(Soleracea:0.016955	Bvulgaris:0.006994):0.004875):0.036052):0.007384):0.019933	Taestivum:0.021196):0.005005):0.297511);
(((Arolfsii:0.024514	(Abisporus:0.019645	Ledodes:0.012618):0.011593):0.077068	(Enecator:0.032118	(Mfructigena:0.000001	Mfruticola:0.000001):0.057017):0.027973):0.079009	(Caustralis:0.113519	(Cquinoa:0.010432	((Soleracea:0.018629	Bvulgaris:0.010183):0.002585	(Alappa:0.043904	((Osativa:0.003163	Mindica:0.029576):0.007259	(Tpratense:0.041687	Taestivum:0.020833):0.008141):0.004275):0.019098):0.013064):0.032393):0.299162	((Btabaci:0.036397	Dunidecimpunctata:0.036140):0.106223	(Ccarcharias:0.067710	(Pannectens:0.067914	((Pvitticeps:0.000001	Pmuralis:0.000001):0.000001	(Pbivittatus:0.000001	(Gjaponicus:0.021070	(Rbivittatum:0.011371	(Gseraphini:0.006835	Municolor:0.000001):0.000001):0.016075):0.000001):0.006748):0.012095):0.000001):0.134703):0.051904);
((((Mfruticola:0.000001	Mfructigena:0.000001):0.060455	Enecator:0.057072):0.066080	((Ledodes:0.005448	Arolfsii:0.039801):0.034723	Abisporus:0.001925):0.105677):0.050722	((Soleracea:0.007875	(((Osativa:0.007509	Taestivum:0.028207):0.013531	(Tpratense:0.039406	(Mindica:0.014871	Alappa:0.022412):0.008288):0.002445):0.026971	(Cquinoa:0.007679	Bvulgaris:0.000001):0.000001):0.010288):0.019387	Caustralis:0.081944):0.305582	((Dunidecimpunctata:0.054620	Btabaci:0.041069):0.094365	(Ccarcharias:0.069461	(Pannectens:0.038337	(((Pbivittatus:0.000001	(Pvitticeps:0.000001	Pmuralis:0.000001):0.000001):0.000001	Gjaponicus:0.012014):0.016957	(Municolor:0.000001	(Gseraphini:0.009533	Rbivittatum:0.009501):0.000001):0.000001):0.023845):0.029824):0.042326):0.052605);
((Enecator:0.042859	((Mfruticola:0.000001	Mfructigena:0.000001):0.024892	(Abisporus:0.002694	(Ledodes:0.004057	Arolfsii:0.037607):0.031237):0.114870):0.029302):0.073405	(Caustralis:0.059868	(((Bvulgaris:0.000001	Cquinoa:0.013076):0.000001	Soleracea:0.024131):0.014967	(((Mindica:0.010739	Tpratense:0.018866):0.009695	(Osativa:0.000001	Taestivum:0.033236):0.009600):0.003678	Alappa:0.025580):0.008977):0.054908):0.294762	((((Gjaponicus:0.006894	(((Pvitticeps:0.002215	((Gseraphini:0.004518	Municolor:0.000001):0.000001	Rbivittatum:0.022787):0.013623):0.000001	Pmuralis:0.000001):0.000001	Pbivittatus:0.000001):0.004325):0.000001	Pannectens:0.075762):0.023023	Ccarcharias:0.028418):0.084296	(Dunidecimpunctata:0.037563	Btabaci:0.039091):0.059308):0.062622);
(((Abisporus:0.016524	(Ledodes:0.007338	Arolfsii:0.037106):0.024887):0.087331	((Mfructigena:0.000001	Mfruticola:0.000001):0.052869	Enecator:0.048168):0.037376):0.058607	((Ccarcharias:0.060726	((((Gjaponicus:0.008788	Pbivittatus:0.000001):0.000001	(Pvitticeps:0.002159	Pmuralis:0.000001):0.002166):0.010501	((Rbivittatum:0.008644	Municolor:0.000001):0.000001	Gseraphini:0.002150):0.002635):0.023601	Pannectens:0.046240):0.000001):0.078016	(Btabaci:0.026605	Dunidecimpunctata:0.061839):0.079883):0.078020	(Caustralis:0.061134	(((((Alappa:0.037346	Mindica:0.024370):0.013367	((Soleracea:0.025657	Bvulgaris:0.002359):0.004610	Cquinoa:0.015687):0.013038):0.004815	Osativa:0.008974):0.009243	Taestivum:0.020756):0.021566	Tpratense:0.033120):0.064886):0.272649);
(((Enecator:0.051856	(Mfructigena:0.000001	Mfruticola:0.000001):0.078904):0.028026	(Arolfsii:0.035705	(Ledodes:0.024565	Abisporus:0.028196):0.020248):0.114405):0.103767	((((Osativa:0.005500	((Mindica:0.014114	Tpratense:0.057397):0.004889	(Taestivum:0.038142	Alappa:0.047577):0.013958):0.000001):0.025355	(Bvulgaris:0.013877	Soleracea:0.008433):0.002870):0.013062	Cquinoa:0.012492):0.035368	Caustralis:0.103825):0.251846	((Dunidecimpunctata:0.067700	Btabaci:0.040714):0.126200	(Ccarcharias:0.078484	((((Pmuralis:0.000001	Pbivittatus:0.000001):0.000001	(Gjaponicus:0.024658	Pvitticeps:0.002343):0.000001):0.009486	(Gseraphini:0.007055	(Rbivittatum:0.011722	Municolor:0.000001):0.000001):0.000001):0.016044	Pannectens:0.049898):0.000001):0.079934):0.060118);
((((Arolfsii:0.026321	Ledodes:0.018719):0.007870	Abisporus:0.008800):0.060878	((Mfruticola:0.000001	Mfructigena:0.000001):0.053187	Enecator:0.041002):0.055017):0.070148	((Btabaci:0.015506	Dunidecimpunctata:0.055274):0.140356	(Ccarcharias:0.048777	(((Pvitticeps:0.000001	Pmuralis:0.000001):0.000001	(Pbivittatus:0.000001	(Gjaponicus:0.009130	((Municolor:0.000001	Gseraphini:0.002229):0.000001	Rbivittatum:0.013450):0.015930):0.000001):0.002250):0.006239	Pannectens:0.056406):0.000001):0.045975):0.040788	(Caustralis:0.056898	(Tpratense:0.027057	(Taestivum:0.010178	(((Mindica:0.020755	Alappa:0.023969):0.011361	Osativa:0.002307):0.003226	(Cquinoa:0.025598	(Bvulgaris:0.000001	Soleracea:0.012652):0.005043):0.010158):0.007914):0.009148):0.039279):0.215903);
(((Abisporus:0.010627	(Arolfsii:0.030502	Ledodes:0.011634):0.017101):0.094454	((Mfruticola:0.000001	Mfructigena:0.000001):0.059792	Enecator:0.038113):0.026725):0.081068	(Alappa:0.000001	(((Taestivum:0.005459	Tpratense:0.042903):0.010202	(Caustralis:0.110143	((Soleracea:0.011494	Bvulgaris:0.008290):0.002467	Cquinoa:0.014406):0.020285):0.024762):0.001142	(Osativa:0.000001	Mindica:0.025011):0.005436):0.031816):0.350053	(((((Pvitticeps:0.004515	Pmuralis:0.000001):0.000001	(Pbivittatus:0.000001	((Rbivittatum:0.016148	(Gseraphini:0.000001	Municolor:0.000001):0.000001):0.011515	Gjaponicus:0.039227):0.000001):0.004549):0.022145	Pannectens:0.047233):0.000001	Ccarcharias:0.072655):0.103082	(Btabaci:0.039416	Dunidecimpunctata:0.053125):0.105048):0.020435);
((Enecator:0.035595	((Arolfsii:0.018148	(Abisporus:0.013223	Ledodes:0.010327):0.016367):0.113480	(Mfruticola:0.000001	Mfructigena:0.000001):0.053998):0.012328):0.093764	((Tpratense:0.023894	(Taestivum:0.036324	(((Alappa:0.028419	Mindica:0.028185):0.014539	(Cquinoa:0.022411	(Soleracea:0.005445	Bvulgaris:0.010679):0.007675):0.018942):0.001032	Osativa:0.015313):0.014732):0.016084):0.050603	Caustralis:0.088930):0.233046	((Ccarcharias:0.071458	(((((Pbivittatus:0.000001	Gjaponicus:0.012251):0.000001	Pmuralis:0.000001):0.000001	Pvitticeps:0.002395):0.011231	(Rbivittatum:0.016847	(Municolor:0.000001	Gseraphini:0.000001):0.000001):0.003265):0.012111	Pannectens:0.047174):0.000001):0.052850	(Btabaci:0.029389	Dunidecimpunctata:0.065873):0.090875):0.045141);
(((Enecator:0.046949	(Mfructigena:0.000001	Mfruticola:0.000001):0.058908):0.065680	((Arolfsii:0.052763	Ledodes:0.014014):0.034640	Abisporus:0.016239):0.087356):0.114932	((((((Pmuralis:0.000001	Pvitticeps:0.000001):0.002453	(Gjaponicus:0.004932	Pbivittatus:0.000001):0.000001):0.014562	(Gseraphini:0.002405	(Rbivittatum:0.019610	Municolor:0.000001):0.000001):0.002838):0.010160	Pannectens:0.064262):0.000001	Ccarcharias:0.072215):0.048542	(Btabaci:0.055207	Dunidecimpunctata:0.078642):0.122272):0.101373	((Osativa:0.001072	((Alappa:0.054296	Mindica:0.013145):0.018002	((Cquinoa:0.015185	(Bvulgaris:0.000001	Soleracea:0.010825):0.003756):0.043381	(Tpratense:0.047446	Taestivum:0.032498):0.006819):0.008939):0.009684):0.055866	Caustralis:0.063801):0.384509);
((((Mfructigena:0.000001	Mfruticola:0.000001):0.058966	Enecator:0.052418):0.033123	((Arolfsii:0.021820	Ledodes:0.016550):0.026734	Abisporus:0.000001):0.128022):0.116677	((Ccarcharias:0.067049	((((Rbivittatum:0.007365	Municolor:0.000001):0.000001	Gseraphini:0.004899):0.000001	(((Pmuralis:0.000001	Pvitticeps:0.004930):0.002469	Pbivittatus:0.000001):0.000001	Gjaponicus:0.023012):0.017640):0.015837	Pannectens:0.058363):0.001843):0.105048	(Btabaci:0.056563	Dunidecimpunctata:0.070358):0.082863):0.000001	(Alappa:0.000001	(((Osativa:0.004636	((Mindica:0.011938	Tpratense:0.033812):0.010607	((Bvulgaris:0.005866	Soleracea:0.009089):0.009098	Cquinoa:0.009059):0.020256):0.000377):0.007279	Taestivum:0.038748):0.009788	Caustralis:0.108332):0.025616):0.362867);
((((Ledodes:0.008054	Arolfsii:0.048077):0.020264	Abisporus:0.010625):0.065496	(Enecator:0.045899	(Mfruticola:0.000001	Mfructigena:0.000001):0.075644):0.087122):0.145945	(Caustralis:0.120731	(Tpratense:0.008536	(Taestivum:0.033618	(((Bvulgaris:0.000001	Soleracea:0.013597):0.010460	Cquinoa:0.017079):0.022932	(Alappa:0.047547	(Mindica:0.039005	Osativa:0.000001):0.010160):0.002650):0.011561):0.018907):0.062800):0.271684	((Ccarcharias:0.046845	((((Pvitticeps:0.000001	((Municolor:0.000001	(Gseraphini:0.004889	Rbivittatum:0.032442):0.000001):0.000001	Pbivittatus:0.000001):0.000001):0.000001	Pmuralis:0.000001):0.004455	Gjaponicus:0.020364):0.012733	Pannectens:0.090257):0.000001):0.045982	(Btabaci:0.022223	Dunidecimpunctata:0.073166):0.126106):0.033732);
(((Abisporus:0.010600	(Arolfsii:0.053111	Ledodes:0.001910):0.024373):0.059084	((Mfruticola:0.000001	Mfructigena:0.000001):0.039877	Enecator:0.072489):0.075638):0.076069	(((Pannectens:0.087398	((Pbivittatus:0.000001	(Gjaponicus:0.031409	(Rbivittatum:0.030929	(Gseraphini:0.005090	Municolor:0.000001):0.000001):0.015465):0.000001):0.002528	(Pvitticeps:0.002517	Pmuralis:0.000001):0.000001):0.012579):0.000001	Ccarcharias:0.049761):0.078985	(Btabaci:0.038654	Dunidecimpunctata:0.045838):0.095058):0.091240	(Caustralis:0.040938	(Cquinoa:0.009921	(((Alappa:0.053878	(Mindica:0.033490	Osativa:0.008209):0.006434):0.003876	(Tpratense:0.028284	Taestivum:0.040194):0.003035):0.010171	(Soleracea:0.002940	Bvulgaris:0.002946):0.012430):0.021200):0.065018):0.310048);
(((Enecator:0.076476	(Mfruticola:0.000001	Mfructigena:0.000001):0.061989):0.043301	((Ledodes:0.021072	Arolfsii:0.058846):0.016355	Abisporus:0.008769):0.098816):0.087339	((((Soleracea:0.013892	Bvulgaris:0.004961):0.002723	Cquinoa:0.019419):0.031357	(((Mindica:0.011117	Osativa:0.004667):0.008759	(Alappa:0.048797	Taestivum:0.020023):0.013118):0.004367	Tpratense:0.042601):0.015327):0.065677	Caustralis:0.072306):0.306451	(((((Gjaponicus:0.030833	((Pbivittatus:0.000001	Pmuralis:0.000001):0.000001	Pvitticeps:0.002261):0.000001):0.016040	((Municolor:0.000001	Rbivittatum:0.027735):0.000001	Gseraphini:0.009111):0.000001):0.009094	Pannectens:0.073605):0.000001	Ccarcharias:0.079700):0.069220	(Dunidecimpunctata:0.055623	Btabaci:0.035368):0.101030):0.072477);
((((Abisporus:0.023994	Ledodes:0.010225):0.029618	Arolfsii:0.021737):0.069543	((Mfructigena:0.000001	Mfruticola:0.000001):0.066589	Enecator:0.041210):0.052478):0.118841	((Ccarcharias:0.065432	(((((Pbivittatus:0.000001	Gjaponicus:0.017295):0.000001	Pmuralis:0.000001):0.000001	Pvitticeps:0.004840):0.004851	(Rbivittatum:0.027357	(Gseraphini:0.002425	Municolor:0.000001):0.000001):0.000001):0.002304	Pannectens:0.059283):0.007511):0.034376	(Dunidecimpunctata:0.055619	Btabaci:0.033369):0.114508):0.047103	((Osativa:0.000001	((Alappa:0.054052	Mindica:0.021191):0.008347	((Tpratense:0.027051	Taestivum:0.031570):0.007456	((Cquinoa:0.008450	Soleracea:0.008350):0.000001	Bvulgaris:0.005547):0.037630):0.012314):0.005325):0.065105	Caustralis:0.061473):0.254557);
(((Enecator:0.036444	(Mfructigena:0.000001	Mfruticola:0.000001):0.045999):0.042543	((Abisporus:0.019623	Ledodes:0.008629):0.018935	Arolfsii:0.013289):0.060274):0.111664	(Alappa:0.000001	(Mindica:0.033829	((Taestivum:0.014010	(((Bvulgaris:0.007927	Soleracea:0.019066):0.002687	Cquinoa:0.010848):0.025704	Osativa:0.008340):0.000928):0.005530	(Caustralis:0.120342	Tpratense:0.043424):0.016078):0.013208):0.019233):0.267218	((Btabaci:0.038000	Dunidecimpunctata:0.033619):0.112650	(Ccarcharias:0.060623	(Pannectens:0.033028	((Pmuralis:0.000001	((Gjaponicus:0.009702	((Municolor:0.000001	Gseraphini:0.002378):0.000001	Rbivittatum:0.014366):0.014444):0.000001	Pbivittatus:0.000001):0.009445):0.000001	Pvitticeps:0.000001):0.018659):0.000001):0.081700):0.044403);
(((Enecator:0.069688	(Mfructigena:0.000001	Mfruticola:0.000001):0.060381):0.027822	((Ledodes:0.009221	Arolfsii:0.047557):0.033325	Abisporus:0.000001):0.124000):0.073183	((Ccarcharias:0.045180	(((Pvitticeps:0.002550	(Pmuralis:0.000001	(Pbivittatus:0.000001	Gjaponicus:0.018373):0.000001):0.000001):0.011217	((Rbivittatum:0.012485	Municolor:0.000001):0.000001	Gseraphini:0.004982):0.009286):0.017109	Pannectens:0.045825):0.000001):0.098005	(Dunidecimpunctata:0.070576	Btabaci:0.040107):0.118937):0.039149	(((((Taestivum:0.036833	(Cquinoa:0.019731	(Bvulgaris:0.005358	Soleracea:0.017176):0.011216):0.011200):0.000001	Osativa:0.005581):0.008184	(Tpratense:0.046363	Mindica:0.013726):0.010944):0.028554	Alappa:0.012229):0.034525	Caustralis:0.067499):0.365140);
((((Ledodes:0.012344	Arolfsii:0.047354):0.020054	Abisporus:0.005871):0.076239	(Enecator:0.060087	(Mfructigena:0.000001	Mfruticola:0.000001):0.046435):0.049095):0.148595	(((Pannectens:0.059907	((Pvitticeps:0.000001	Pmuralis:0.000001):0.000001	(Pbivittatus:0.000001	(Gjaponicus:0.030839	(Rbivittatum:0.010012	(Gseraphini:0.007496	Municolor:0.000001):0.000001):0.017768):0.000001):0.007442):0.008854):0.008147	Ccarcharias:0.065093):0.087744	(Btabaci:0.060712	Dunidecimpunctata:0.056707):0.163876):0.016609	(Caustralis:0.113717	(((Bvulgaris:0.002682	Soleracea:0.014054):0.005587	Cquinoa:0.013930):0.022294	((Tpratense:0.045843	Mindica:0.019878):0.009649	((Alappa:0.046265	Taestivum:0.034634):0.013465	Osativa:0.003630):0.000131):0.015625):0.018856):0.319017);
((((Mfruticola:0.000001	Mfructigena:0.000001):0.052074	Enecator:0.047161):0.044233	(Abisporus:0.017333	(Ledodes:0.010034	Arolfsii:0.030114):0.010964):0.105664):0.080683	((Btabaci:0.049071	Dunidecimpunctata:0.054150):0.064062	(((((Gjaponicus:0.004766	Pbivittatus:0.000001):0.000001	(Pvitticeps:0.002363	Pmuralis:0.000001):0.002372):0.008433	(Gseraphini:0.009531	(Rbivittatum:0.014347	Municolor:0.000001):0.000001):0.013325):0.011729	Pannectens:0.058080):0.000001	Ccarcharias:0.036269):0.062594):0.103048	((Cquinoa:0.010554	((Soleracea:0.002490	Bvulgaris:0.002391):0.014714	((Tpratense:0.056954	Taestivum:0.026073):0.008827	(Osativa:0.005376	(Alappa:0.023259	Mindica:0.036053):0.013823):0.005822):0.032614):0.015413):0.055043	Caustralis:0.076958):0.348640);
((((Mfruticola:0.000001	Mfructigena:0.000001):0.044975	Enecator:0.050009):0.046099	(Abisporus:0.000001	(Arolfsii:0.028768	Ledodes:0.004185):0.023122):0.053304):0.062915	((Dunidecimpunctata:0.030871	Btabaci:0.020035):0.087998	(Ccarcharias:0.043765	(((Pvitticeps:0.000001	Pmuralis:0.000001):0.000001	(Pbivittatus:0.000001	(Gjaponicus:0.018244	(Rbivittatum:0.018396	(Municolor:0.000001	Gseraphini:0.000001):0.000001):0.006826):0.000001):0.004476):0.005615	Pannectens:0.055298):0.001584):0.081748):0.026887	(Caustralis:0.050421	(Osativa:0.000001	((Alappa:0.035994	Mindica:0.027726):0.009277	(((Soleracea:0.014395	Bvulgaris:0.000001):0.007169	Cquinoa:0.009568):0.024530	(Taestivum:0.014826	Tpratense:0.016721):0.004759):0.003997):0.007485):0.038106):0.227688);
((((Mfruticola:0.000001	Mfructigena:0.000001):0.054903	Enecator:0.029597):0.048711	(Arolfsii:0.014419	(Ledodes:0.008033	Abisporus:0.019596):0.028885):0.062941):0.118858	(((((Gjaponicus:0.016656	(Pbivittatus:0.000001	(Pvitticeps:0.000001	Pmuralis:0.000001):0.000001):0.000001):0.011562	(Gseraphini:0.002360	(Rbivittatum:0.016768	Municolor:0.000001):0.000001):0.002685):0.013546	Pannectens:0.047579):0.000001	Ccarcharias:0.049701):0.031499	(Dunidecimpunctata:0.053823	Btabaci:0.028372):0.088557):0.081415	(((Cquinoa:0.005172	(Bvulgaris:0.005346	Soleracea:0.002690):0.005698):0.022939	((Alappa:0.030688	Taestivum:0.006118):0.012528	(Tpratense:0.047770	(Osativa:0.000001	Mindica:0.013404):0.019736):0.000001):0.015360):0.044010	Caustralis:0.078521):0.234855);
(((Enecator:0.043972	(Mfructigena:0.000001	Mfruticola:0.000001):0.055310):0.018003	(Arolfsii:0.000001	(Abisporus:0.028534	Ledodes:0.011477):0.020381):0.104998):0.089708	((Ccarcharias:0.071872	((((Gjaponicus:0.011672	(Rbivittatum:0.011804	(Municolor:0.000001	Gseraphini:0.002351):0.000001):0.019086):0.000001	Pbivittatus:0.000001):0.002284	(Pmuralis:0.000001	Pvitticeps:0.000001):0.000001):0.011864	Pannectens:0.066311):0.000001):0.083220	(Dunidecimpunctata:0.030197	Btabaci:0.051172):0.093660):0.131069	((Cquinoa:0.008480	(((Osativa:0.009825	(Mindica:0.023401	Alappa:0.023974):0.012872):0.004330	(Tpratense:0.052649	Taestivum:0.024072):0.006397):0.013387	(Soleracea:0.013684	Bvulgaris:0.005184):0.008189):0.013184):0.089446	Caustralis:0.050206):0.156951);
((((Abisporus:0.028806	Ledodes:0.000607):0.035345	Arolfsii:0.000001):0.058176	(Enecator:0.030376	(Mfruticola:0.000001	Mfructigena:0.000001):0.045966):0.029761):0.076832	((Tpratense:0.016434	(Alappa:0.033697	((Osativa:0.005734	((Bvulgaris:0.002705	(Soleracea:0.016822	Cquinoa:0.008271):0.000001):0.019783	Taestivum:0.023131):0.002798):0.010876	Mindica:0.005499):0.000001):0.015053):0.067027	Caustralis:0.063794):0.223888	((Btabaci:0.045415	Dunidecimpunctata:0.053571):0.116974	((((Gseraphini:0.002307	(Rbivittatum:0.013946	Municolor:0.000001):0.000001):0.002524	((Gjaponicus:0.021259	Pbivittatus:0.000001):0.000001	(Pmuralis:0.000001	Pvitticeps:0.004567):0.002286):0.009158):0.023451	Pannectens:0.040578):0.000001	Ccarcharias:0.086361):0.091235):0.035669);
((((Mfruticola:0.000001	Mfructigena:0.000001):0.075650	Enecator:0.040756):0.038508	(Arolfsii:0.009819	(Ledodes:0.012363	Abisporus:0.020469):0.011311):0.090037):0.131894	((Ccarcharias:0.043864	(Pannectens:0.037017	(((Gjaponicus:0.009332	Pbivittatus:0.000001):0.000001	(Gseraphini:0.002293	(Rbivittatum:0.009209	Municolor:0.000001):0.000001):0.011656):0.004582	(Pvitticeps:0.002269	Pmuralis:0.000001):0.000001):0.018376):0.000001):0.090131	(Dunidecimpunctata:0.018919	Btabaci:0.041141):0.106872):0.028227	(Tpratense:0.014406	(Taestivum:0.014933	(((Bvulgaris:0.002102	Soleracea:0.024956):0.011273	(Caustralis:0.124203	Cquinoa:0.005425):0.010784):0.032505	((Mindica:0.015545	Alappa:0.039694):0.016119	Osativa:0.004876):0.000001):0.007609):0.016954):0.316249);
(((Enecator:0.054167	(Mfruticola:0.000001	Mfructigena:0.000001):0.036196):0.040258	((Ledodes:0.009377	Abisporus:0.020440):0.029303	Arolfsii:0.020642):0.059408):0.085893	((Btabaci:0.055295	Dunidecimpunctata:0.048430):0.128434	((((Gseraphini:0.006885	(Rbivittatum:0.011514	Municolor:0.000001):0.000001):0.000001	((Pbivittatus:0.000001	(Pmuralis:0.000001	Pvitticeps:0.002318):0.000001):0.000001	Gjaponicus:0.009340):0.014081):0.017642	Pannectens:0.062275):0.008807	Ccarcharias:0.063534):0.067554):0.033938	(((Mindica:0.014849	((((Bvulgaris:0.007696	Soleracea:0.027011):0.002562	Cquinoa:0.015842):0.025462	(Taestivum:0.048202	Osativa:0.007668):0.002002):0.008208	Alappa:0.027839):0.000899):0.020738	Tpratense:0.023984):0.067862	Caustralis:0.041859):0.270855);
(((Enecator:0.072918	(Mfructigena:0.000001	Mfruticola:0.000001):0.042949):0.063669	((Arolfsii:0.049040	Ledodes:0.012773):0.035082	Abisporus:0.000644):0.044843):0.106747	((Btabaci:0.012417	Dunidecimpunctata:0.076032):0.152653	((((Rbivittatum:0.031590	(Gseraphini:0.002219	Municolor:0.000001):0.000001):0.000001	(Gjaponicus:0.013235	((Pbivittatus:0.000001	Pmuralis:0.000001):0.000001	Pvitticeps:0.002168):0.000001):0.017995):0.009031	Pannectens:0.074376):0.000001	Ccarcharias:0.069050):0.068456):0.032307	(Caustralis:0.073896	(Alappa:0.030689	(Taestivum:0.016536	(Tpratense:0.039089	((Mindica:0.029534	Osativa:0.004019):0.013905	(Cquinoa:0.012147	(Soleracea:0.014782	Bvulgaris:0.002337):0.002459):0.020208):0.000001):0.011915):0.018587):0.047615):0.270540);
((((Mfruticola:0.000001	Mfructigena:0.000001):0.069020	Enecator:0.046745):0.051750	(Arolfsii:0.002493	(Abisporus:0.022604	Ledodes:0.018671):0.024212):0.074031):0.119099	(((Pannectens:0.029637	(((Rbivittatum:0.018932	Municolor:0.000001):0.000001	Gseraphini:0.009347):0.000001	((Pmuralis:0.000001	Pbivittatus:0.000001):0.000001	(Gjaponicus:0.021397	Pvitticeps:0.007027):0.000001):0.007052):0.028354):0.001748	Ccarcharias:0.054577):0.087654	(Dunidecimpunctata:0.062706	Btabaci:0.042195):0.089365):0.036142	((((Soleracea:0.021026	Bvulgaris:0.008597):0.005925	Cquinoa:0.000001):0.008576	(((Taestivum:0.032662	Osativa:0.005886):0.003070	(Mindica:0.020986	Tpratense:0.040187):0.013696):0.000001	Alappa:0.035923):0.020680):0.071422	Caustralis:0.033397):0.284367);
(((Abisporus:0.000001	(Arolfsii:0.020268	Ledodes:0.009851):0.021897):0.064939	(Enecator:0.066453	(Mfructigena:0.000001	Mfruticola:0.000001):0.047099):0.039309):0.113416	((Cquinoa:0.008815	((Bvulgaris:0.004996	Soleracea:0.019076):0.010907	(Alappa:0.042581	((Taestivum:0.024955	Tpratense:0.039399):0.005579	(Mindica:0.032461	Osativa:0.012817):0.006320):0.000001):0.026148):0.007330):0.071106	Caustralis:0.090193):0.224112	((((((Pvitticeps:0.000001	Pmuralis:0.000001):0.002401	(Gjaponicus:0.012218	Pbivittatus:0.000001):0.000001):0.006674	((Gseraphini:0.002398	Municolor:0.000001):0.000001	Rbivittatum:0.007201):0.003019):0.016862	Pannectens:0.064336):0.000442	Ccarcharias:0.049558):0.069887	(Dunidecimpunctata:0.028582	Btabaci:0.033284):0.138310):0.066944);
(((Enecator:0.047569	(Mfruticola:0.000001	Mfructigena:0.000001):0.081752):0.028213	(Abisporus:0.015632	(Arolfsii:0.041764	Ledodes:0.008589):0.019668):0.108806):0.080817	(Caustralis:0.066314	(Tpratense:0.018472	(Taestivum:0.038610	((Alappa:0.029853	(Mindica:0.022373	Osativa:0.014695):0.005967):0.004046	((Soleracea:0.017917	Bvulgaris:0.009907):0.002386	Cquinoa:0.017939):0.040711):0.003074):0.014991):0.040326):0.222192	((Dunidecimpunctata:0.056785	Btabaci:0.024630):0.101310	(((((Municolor:0.000001	Gseraphini:0.004485):0.000001	Rbivittatum:0.015850):0.000001	(Gjaponicus:0.009100	((Pmuralis:0.000001	Pvitticeps:0.002222):0.000001	Pbivittatus:0.000001):0.000001):0.013586):0.011975	Pannectens:0.037762):0.009953	Ccarcharias:0.055255):0.055127):0.053277);
((((Ledodes:0.000001	Arolfsii:0.038075):0.025688	Abisporus:0.000001):0.088581	((Mfructigena:0.000001	Mfruticola:0.000001):0.050531	Enecator:0.060186):0.030044):0.041742	(((((((Rbivittatum:0.011326	(Gseraphini:0.004522	Municolor:0.000001):0.000001):0.018346	Gjaponicus:0.016043):0.000001	Pbivittatus:0.000001):0.002240	(Pvitticeps:0.000001	Pmuralis:0.000001):0.000001):0.008149	Pannectens:0.076327):0.003271	Ccarcharias:0.061675):0.078232	(Btabaci:0.029562	Dunidecimpunctata:0.046606):0.094791):0.082125	((Tpratense:0.036595	((Mindica:0.011761	Alappa:0.028055):0.005241	((Cquinoa:0.027471	(Soleracea:0.008178	Bvulgaris:0.000001):0.000001):0.018333	(Osativa:0.005359	Taestivum:0.019607):0.002487):0.002795):0.012288):0.078373	Caustralis:0.020123):0.184737);
((((Mfruticola:0.000001	Mfructigena:0.000001):0.054206	Enecator:0.057105):0.033182	(Arolfsii:0.003263	(Ledodes:0.023934	Abisporus:0.018388):0.014803):0.078972):0.129928	((Dunidecimpunctata:0.060402	Btabaci:0.045884):0.120718	(Ccarcharias:0.077474	(Pannectens:0.076766	(((Pvitticeps:0.004596	Pmuralis:0.000001):0.004629	(Gjaponicus:0.021838	Pbivittatus:0.000001):0.000001):0.011811	((Rbivittatum:0.026153	Municolor:0.000001):0.000001	Gseraphini:0.009329):0.000001):0.020026):0.000001):0.078410):0.049610	(Caustralis:0.071374	(Cquinoa:0.002081	((Soleracea:0.027107	Bvulgaris:0.007838):0.000001	((Taestivum:0.028485	Tpratense:0.037456):0.011239	((Alappa:0.055765	Mindica:0.015431):0.016305	Osativa:0.002842):0.009354):0.039635):0.016711):0.100297):0.328518);
((((Mfruticola:0.000001	Mfructigena:0.000001):0.054875	Enecator:0.047628):0.034833	(Abisporus:0.006074	(Ledodes:0.016731	Arolfsii:0.019412):0.017868):0.042644):0.042471	(Caustralis:0.053137	(Alappa:0.002116	(((Tpratense:0.036206	Taestivum:0.015664):0.007360	(Cquinoa:0.030862	(Bvulgaris:0.000001	Soleracea:0.010980):0.005533):0.011716):0.004462	(Mindica:0.000001	Osativa:0.002708):0.004463):0.045584):0.046437):0.189908	((Btabaci:0.025108	Dunidecimpunctata:0.077253):0.053351	((Pannectens:0.077809	((Pbivittatus:0.000001	((Rbivittatum:0.009137	(Gseraphini:0.009248	Municolor:0.000001):0.000001):0.016308	Gjaponicus:0.013964):0.000001):0.006835	(Pvitticeps:0.002243	Pmuralis:0.000001):0.000001):0.015321):0.000001	Ccarcharias:0.059884):0.075161):0.089652);
((((Mfructigena:0.000001	Mfruticola:0.000001):0.058969	Enecator:0.056216):0.051162	(Arolfsii:0.035624	(Ledodes:0.026117	Abisporus:0.017055):0.023465):0.086429):0.041727	((((((Gjaponicus:0.010061	(Pmuralis:0.000001	Pvitticeps:0.002455):0.002465):0.000001	Pbivittatus:0.000001):0.015082	((Rbivittatum:0.020083	Municolor:0.000001):0.000001	Gseraphini:0.002472):0.000001):0.010728	Pannectens:0.052901):0.000001	Ccarcharias:0.087704):0.078216	(Dunidecimpunctata:0.062513	Btabaci:0.053058):0.100263):0.099527	((Cquinoa:0.002457	(((Osativa:0.005378	Taestivum:0.039560):0.008802	((Mindica:0.013351	Tpratense:0.040719):0.009468	Alappa:0.039459):0.006742):0.040767	(Soleracea:0.005547	Bvulgaris:0.005444):0.002695):0.017308):0.053680	Caustralis:0.094704):0.370931);
((((Abisporus:0.022455	Ledodes:0.007004):0.026874	Arolfsii:0.012107):0.056852	((Mfruticola:0.000001	Mfructigena:0.000001):0.040538	Enecator:0.052366):0.037171):0.095997	((Btabaci:0.017039	Dunidecimpunctata:0.046271):0.072125	((Pannectens:0.054522	((((Rbivittatum:0.021164	(Gseraphini:0.007034	Municolor:0.000001):0.000001):0.014157	Pbivittatus:0.000001):0.000001	(Pmuralis:0.000001	Pvitticeps:0.002319):0.002328):0.006825	Gjaponicus:0.010003):0.018412):0.000001	Ccarcharias:0.051420):0.095525):0.049041	(Caustralis:0.126021	(((((Taestivum:0.029227	(Cquinoa:0.018340	(Soleracea:0.013088	Bvulgaris:0.005153):0.002240):0.005437):0.000001	Osativa:0.007879):0.002413	Tpratense:0.045879):0.012618	Mindica:0.022984):0.017899	Alappa:0.003592):0.036575):0.235807);
((((Arolfsii:0.033521	Ledodes:0.000001):0.032898	Abisporus:0.000001):0.072818	((Mfruticola:0.000001	Mfructigena:0.000001):0.045381	Enecator:0.038194):0.057542):0.081319	((Soleracea:0.004830	((((Alappa:0.036911	Mindica:0.021387):0.012910	Osativa:0.013896):0.005705	(Tpratense:0.032930	Taestivum:0.025935):0.015588):0.015372	(Cquinoa:0.013057	Bvulgaris:0.000001):0.000001):0.013409):0.043208	Caustralis:0.093368):0.315705	((((((Gjaponicus:0.016058	Pbivittatus:0.000001):0.000001	(Pvitticeps:0.002233	Pmuralis:0.000001):0.002241):0.011575	(Gseraphini:0.004520	(Rbivittatum:0.009036	Municolor:0.000001):0.000001):0.004437):0.010591	Pannectens:0.054322):0.000001	Ccarcharias:0.044889):0.096671	(Dunidecimpunctata:0.039586	Btabaci:0.022205):0.086320):0.032373);
((((Arolfsii:0.032929	(Abisporus:0.000001	Ledodes:0.032131):0.022051):0.112673	(Mfructigena:0.000001	Mfruticola:0.000001):0.030653):0.010629	Enecator:0.060110):0.057893	((Btabaci:0.043665	Dunidecimpunctata:0.049410):0.093217	(((((Municolor:0.000001	Rbivittatum:0.023846):0.000001	Gseraphini:0.007064):0.011868	(Pbivittatus:0.000001	(Pmuralis:0.000001	(Gjaponicus:0.036579	Pvitticeps:0.002334):0.000001):0.000001):0.007146):0.013834	Pannectens:0.052361):0.000001	Ccarcharias:0.063361):0.090806):0.078438	((Alappa:0.012264	((Tpratense:0.049452	Mindica:0.017717):0.007223	((Taestivum:0.027808	Osativa:0.005073):0.004916	((Bvulgaris:0.004908	Soleracea:0.009951):0.001586	Cquinoa:0.020660):0.027973):0.005015):0.017657):0.065515	Caustralis:0.046854):0.230917);
(((Enecator:0.055101	(Mfruticola:0.000001	Mfructigena:0.000001):0.073462):0.042120	((Arolfsii:0.038595	Ledodes:0.027104):0.017740	Abisporus:0.002285):0.081560):0.109761	((Tpratense:0.020468	(Taestivum:0.041668	((Osativa:0.005559	(Alappa:0.024366	Mindica:0.022401):0.010316):0.000001	(Cquinoa:0.008461	(Bvulgaris:0.013994	Soleracea:0.020590):0.011713):0.026401):0.011331):0.023115):0.052841	Caustralis:0.047861):0.323571	((Btabaci:0.051881	Dunidecimpunctata:0.045931):0.165514	(Ccarcharias:0.063416	(Pannectens:0.044885	(((Municolor:0.000001	Rbivittatum:0.014842):0.000001	Gseraphini:0.007394):0.005168	((Gjaponicus:0.022343	Pbivittatus:0.000001):0.000001	(Pvitticeps:0.000001	Pmuralis:0.000001):0.004819):0.020036):0.013536):0.000001):0.056073):0.069420);
((((Arolfsii:0.033875	Ledodes:0.019018):0.026968	Abisporus:0.002353):0.111953	(Enecator:0.061653	(Mfruticola:0.000001	Mfructigena:0.000001):0.044722):0.025088):0.060193	((Ccarcharias:0.072466	((((Pvitticeps:0.002255	(Pbivittatus:0.000001	Pmuralis:0.000001):0.000001):0.000001	Gjaponicus:0.025887):0.016195	((Municolor:0.000001	Rbivittatum:0.018481):0.002270	Gseraphini:0.000001):0.000001):0.000001	Pannectens:0.054433):0.000001):0.078265	(Btabaci:0.044005	Dunidecimpunctata:0.075419):0.128236):0.071132	(Caustralis:0.090310	(Alappa:0.021878	((Mindica:0.027264	Tpratense:0.049453):0.005859	((Taestivum:0.024864	Osativa:0.013728):0.009374	(Cquinoa:0.005549	(Soleracea:0.022889	Bvulgaris:0.002287):0.011487):0.021409):0.002811):0.020729):0.054978):0.259255);
(((Enecator:0.062283	(Mfruticola:0.000001	Mfructigena:0.000001):0.066841):0.021032	(Abisporus:0.001028	(Ledodes:0.011800	Arolfsii:0.024792):0.021470):0.122726):0.091534	(Caustralis:0.041583	(Osativa:0.000001	((((Taestivum:0.018195	Tpratense:0.057916):0.002109	(Cquinoa:0.013846	(Bvulgaris:0.000001	Soleracea:0.021917):0.010599):0.031351):0.002855	Alappa:0.027648):0.010344	Mindica:0.031937):0.005802):0.065657):0.235147	((Ccarcharias:0.039708	(((Pvitticeps:0.000001	Pmuralis:0.000001):0.000001	(Pbivittatus:0.000001	((Municolor:0.000001	(Gseraphini:0.004839	Rbivittatum:0.014655):0.000001):0.002413	Gjaponicus:0.007316):0.000001):0.004820):0.017292	Pannectens:0.033827):0.011552):0.037663	(Btabaci:0.052769	Dunidecimpunctata:0.053114):0.085299):0.079087);
((((Mfruticola:0.000001	Mfructigena:0.000001):0.059049	Enecator:0.055221):0.020469	(Arolfsii:0.022798	(Abisporus:0.022713	Ledodes:0.017152):0.031435):0.080579):0.074308	((Cquinoa:0.002598	((Soleracea:0.020177	Bvulgaris:0.002643):0.002855	((Tpratense:0.067004	Taestivum:0.018002):0.009854	(Alappa:0.030169	(Osativa:0.003140	Mindica:0.036833):0.018630):0.009326):0.035749):0.008689):0.100393	Caustralis:0.062118):0.245101	(((((Rbivittatum:0.014437	(Gseraphini:0.000001	Municolor:0.000001):0.000001):0.003552	((Pbivittatus:0.000001	(Pmuralis:0.000001	Pvitticeps:0.000001):0.000001):0.000001	Gjaponicus:0.024583):0.015842):0.007440	Pannectens:0.051689):0.000001	Ccarcharias:0.090205):0.103458	(Dunidecimpunctata:0.055279	Btabaci:0.026821):0.081316):0.076911);
(((Abisporus:0.002920	(Arolfsii:0.029628	Ledodes:0.014058):0.018851):0.066859	((Mfructigena:0.000001	Mfruticola:0.000001):0.086096	Enecator:0.051027):0.033707):0.102585	((Dunidecimpunctata:0.036384	Btabaci:0.032698):0.114915	((Pannectens:0.051809	(((Gseraphini:0.004667	Municolor:0.000001):0.000001	Rbivittatum:0.018731):0.000001	(Pvitticeps:0.002265	((Gjaponicus:0.018491	Pbivittatus:0.000001):0.000001	Pmuralis:0.000001):0.000001):0.009303):0.005199):0.000001	Ccarcharias:0.049619):0.064637):0.000001	(Taestivum:0.012080	(Osativa:0.008137	((Caustralis:0.116530	((Bvulgaris:0.007711	Soleracea:0.005299):0.008592	Cquinoa:0.015314):0.019266):0.020516	(Tpratense:0.027462	(Mindica:0.020116	Alappa:0.036306):0.008594):0.006349):0.005861):0.017374):0.297436);
((((Abisporus:0.035312	Ledodes:0.004891):0.033391	Arolfsii:0.008246):0.079470	(Enecator:0.044597	(Mfruticola:0.000001	Mfructigena:0.000001):0.028881):0.056544):0.080262	((Dunidecimpunctata:0.053140	Btabaci:0.034381):0.121491	(((((((Rbivittatum:0.016885	(Gseraphini:0.002398	Municolor:0.000001):0.000001):0.014630	Gjaponicus:0.009675):0.000001	Pbivittatus:0.000001):0.002401	Pmuralis:0.000001):0.000001	Pvitticeps:0.002392):0.001195	Pannectens:0.040774):0.000001	Ccarcharias:0.053132):0.071022):0.105000	(Taestivum:0.003898	(((((Bvulgaris:0.005064	Soleracea:0.013015):0.002537	Cquinoa:0.015523):0.018325	(Mindica:0.024504	Osativa:0.006091):0.010186):0.009730	Alappa:0.027026):0.006588	(Caustralis:0.103495	Tpratense:0.040059):0.009447):0.013691):0.229194);
((((Mfruticola:0.000001	Mfructigena:0.000001):0.043618	Enecator:0.061614):0.050808	(Abisporus:0.011297	(Ledodes:0.018826	Arolfsii:0.025886):0.009131):0.072110):0.078054	((Osativa:0.000300	(((Taestivum:0.040402	Tpratense:0.057916):0.003029	((Soleracea:0.010920	Bvulgaris:0.007955):0.005181	Cquinoa:0.010881):0.013946):0.013965	(Mindica:0.028503	Alappa:0.024056):0.008545):0.008648):0.032175	Caustralis:0.068078):0.251522	((Btabaci:0.047144	Dunidecimpunctata:0.045384):0.092692	((Pannectens:0.066892	(((Municolor:0.000001	Rbivittatum:0.002304):0.000001	Gseraphini:0.009328):0.003357	((Pvitticeps:0.000001	Pmuralis:0.000001):0.002333	(Gjaponicus:0.019230	Pbivittatus:0.000001):0.000001):0.015632):0.030714):0.000001	Ccarcharias:0.044092):0.043570):0.027599);
(((Abisporus:0.003843	(Ledodes:0.014035	Arolfsii:0.039185):0.031626):0.069821	(Enecator:0.056693	(Mfruticola:0.000001	Mfructigena:0.000001):0.029278):0.065461):0.041663	(((Pannectens:0.066735	(((Rbivittatum:0.011877	Municolor:0.000001):0.000001	Gseraphini:0.009512):0.004465	((Pvitticeps:0.000001	Pmuralis:0.000001):0.004743	(Pbivittatus:0.000001	Gjaponicus:0.017200):0.000001):0.012359):0.033398):0.000001	Ccarcharias:0.091277):0.087341	(Btabaci:0.039729	Dunidecimpunctata:0.072198):0.108935):0.076068	((Osativa:0.000001	(Mindica:0.027116	(((Soleracea:0.016538	Bvulgaris:0.010891):0.001559	Cquinoa:0.019917):0.030626	(Alappa:0.038833	(Tpratense:0.039140	Taestivum:0.034848):0.005618):0.002108):0.010126):0.008474):0.085939	Caustralis:0.068329):0.261763);
(((Abisporus:0.015501	(Ledodes:0.021156	Arolfsii:0.031854):0.033041):0.097108	(Enecator:0.052517	(Mfructigena:0.000001	Mfruticola:0.000001):0.069169):0.039799):0.116011	((Dunidecimpunctata:0.070124	Btabaci:0.028467):0.116124	(Ccarcharias:0.049430	(Pannectens:0.028060	((((Gjaponicus:0.017978	Pbivittatus:0.000001):0.000001	Pmuralis:0.000001):0.000001	Pvitticeps:0.005016):0.009025	((Gseraphini:0.002489	Municolor:0.000001):0.000001	Rbivittatum:0.012531):0.003580):0.004996):0.003670):0.032177):0.020295	((Osativa:0.000001	((Alappa:0.020415	Mindica:0.026319):0.017051	((Cquinoa:0.022740	(Bvulgaris:0.010972	Soleracea:0.013884):0.002761):0.012656	(Tpratense:0.047718	Taestivum:0.029498):0.009220):0.007146):0.012624):0.052529	Caustralis:0.060553):0.257821);
((Enecator:0.015598	((Mfructigena:0.000001	Mfruticola:0.000001):0.049653	(Arolfsii:0.018167	(Abisporus:0.028274	Ledodes:0.017354):0.027729):0.096022):0.024955):0.116176	((((Mindica:0.029485	Tpratense:0.025747):0.008503	((Cquinoa:0.014097	(Soleracea:0.025158	Bvulgaris:0.002726):0.002345):0.014865	(Osativa:0.003699	Taestivum:0.020778):0.005848):0.009104):0.017877	Alappa:0.025053):0.037516	Caustralis:0.068337):0.234525	((Btabaci:0.060231	Dunidecimpunctata:0.057923):0.134485	(((((Pbivittatus:0.000001	((Gseraphini:0.007178	Rbivittatum:0.026752):0.000001	Municolor:0.000001):0.000001):0.000001	Gjaponicus:0.004764):0.004745	(Pvitticeps:0.004706	Pmuralis:0.000001):0.000001):0.008434	Pannectens:0.054146):0.016572	Ccarcharias:0.054545):0.060956):0.088349);
((((Abisporus:0.026348	Ledodes:0.035015):0.024613	Arolfsii:0.037718):0.065408	(Enecator:0.072494	(Mfruticola:0.000001	Mfructigena:0.000001):0.045848):0.048863):0.051761	((Tpratense:0.022443	(((Taestivum:0.031261	Osativa:0.005273):0.002183	((Soleracea:0.013702	Bvulgaris:0.007985):0.005608	Cquinoa:0.008021):0.030440):0.006723	(Alappa:0.036310	Mindica:0.014935):0.010026):0.024016):0.084443	Caustralis:0.081472):0.275753	((Ccarcharias:0.084504	(Pannectens:0.065307	(((Rbivittatum:0.012050	Municolor:0.000001):0.000001	Gseraphini:0.002388):0.000001	(Gjaponicus:0.036623	((Pvitticeps:0.002329	Pmuralis:0.000001):0.002337	Pbivittatus:0.000001):0.000001):0.019446):0.012592):0.000001):0.086323	(Dunidecimpunctata:0.060023	Btabaci:0.034274):0.158139):0.062479);
(((Enecator:0.059598	(Mfruticola:0.000001	Mfructigena:0.000001):0.051425):0.038282	((Arolfsii:0.018944	Ledodes:0.020059):0.032963	Abisporus:0.007784):0.054571):0.080171	((Btabaci:0.029085	Dunidecimpunctata:0.059793):0.089675	(Ccarcharias:0.052337	(Pannectens:0.049424	((((Gjaponicus:0.012054	Pbivittatus:0.000001):0.000001	Pvitticeps:0.000001):0.000001	Pmuralis:0.000001):0.007776	(Gseraphini:0.002370	(Rbivittatum:0.011954	Municolor:0.000001):0.000001):0.004257):0.010587):0.000001):0.039297):0.034309	(Caustralis:0.046629	(Cquinoa:0.002492	((Bvulgaris:0.002405	Soleracea:0.010329):0.010555	((Tpratense:0.034018	Taestivum:0.022898):0.012387	(Osativa:0.003797	(Alappa:0.034444	Mindica:0.010222):0.016798):0.002431):0.028174):0.010229):0.058329):0.297687);
((((Ledodes:0.000001	Abisporus:0.015803):0.030103	Arolfsii:0.031398):0.052620	((Mfruticola:0.000001	Mfructigena:0.000001):0.050374	Enecator:0.017585):0.022543):0.069295	((Dunidecimpunctata:0.026603	Btabaci:0.045587):0.088980	((((((Gseraphini:0.002256	Municolor:0.000001):0.000001	Rbivittatum:0.013642):0.025541	(Gjaponicus:0.006684	Pbivittatus:0.000001):0.000001):0.004423	(Pvitticeps:0.000001	Pmuralis:0.000001):0.000001):0.008594	Pannectens:0.062923):0.000001	Ccarcharias:0.059734):0.068096):0.108323	(((Osativa:0.000001	(Mindica:0.013049	(((Bvulgaris:0.000001	Soleracea:0.018152):0.000001	Cquinoa:0.034210):0.010413	(Tpratense:0.060099	Taestivum:0.007388):0.006304):0.005202):0.007746):0.034841	Alappa:0.011406):0.054620	Caustralis:0.062792):0.163003);
(((Abisporus:0.008742	(Arolfsii:0.012865	Ledodes:0.017259):0.011648):0.061837	(Enecator:0.055970	(Mfruticola:0.000001	Mfructigena:0.000001):0.050799):0.046026):0.076406	(((Pannectens:0.048012	((Pvitticeps:0.000001	(Pmuralis:0.000001	(Gjaponicus:0.019388	Pbivittatus:0.000001):0.000001):0.000001):0.009674	((Rbivittatum:0.009443	Municolor:0.000001):0.000001	Gseraphini:0.004715):0.004629):0.006586):0.000001	Ccarcharias:0.059758):0.087712	(Btabaci:0.014006	Dunidecimpunctata:0.092885):0.113077):0.075611	(Caustralis:0.079028	(((Soleracea:0.016271	Bvulgaris:0.005055):0.014005	Cquinoa:0.010277):0.014535	((Tpratense:0.033611	Taestivum:0.037335):0.006632	(Alappa:0.041365	(Mindica:0.041327	Osativa:0.003706):0.007454):0.001818):0.022681):0.049180):0.345664);
((((Mfructigena:0.000001	Mfruticola:0.000001):0.051178	Enecator:0.042806):0.053786	((Arolfsii:0.012577	Ledodes:0.010894):0.009065	Abisporus:0.020229):0.099615):0.099502	((Dunidecimpunctata:0.077103	Btabaci:0.012775):0.112069	(((Gjaponicus:0.023193	((Gseraphini:0.004350	(Rbivittatum:0.002171	Municolor:0.000001):0.000001):0.010948	(Pbivittatus:0.000001	(Pmuralis:0.000001	Pvitticeps:0.000001):0.000001):0.000001):0.005881):0.008813	Pannectens:0.064253):0.000001	Ccarcharias:0.064987):0.069375):0.057391	((Osativa:0.000450	((Mindica:0.016827	Alappa:0.038338):0.012592	(((Bvulgaris:0.005131	Soleracea:0.013631):0.007965	Cquinoa:0.010663):0.021372	(Tpratense:0.035729	Taestivum:0.028588):0.005831):0.010352):0.007735):0.026174	Caustralis:0.072841):0.221105);
(((Abisporus:0.000001	(Ledodes:0.023285	Arolfsii:0.042350):0.019036):0.111598	(Enecator:0.065875	(Mfructigena:0.000001	Mfruticola:0.000001):0.050115):0.023638):0.089763	(((Pannectens:0.060379	((Pbivittatus:0.000001	(Gjaponicus:0.031805	(Rbivittatum:0.014342	(Gseraphini:0.004762	Municolor:0.000001):0.000001):0.016799):0.000001):0.004645	(Pvitticeps:0.002301	Pmuralis:0.000001):0.000001):0.010628):0.000001	Ccarcharias:0.074332):0.136075	(Btabaci:0.040167	Dunidecimpunctata:0.068054):0.063638):0.081484	((Caustralis:0.131886	(((Taestivum:0.038726	Osativa:0.008232):0.002683	(Mindica:0.016425	Tpratense:0.042664):0.011119):0.009794	((Bvulgaris:0.008019	Soleracea:0.008178):0.014724	Cquinoa:0.018545):0.022094):0.026330):0.027558	Alappa:0.000001):0.247642);
(((Enecator:0.051501	(Mfruticola:0.000001	Mfructigena:0.000001):0.040925):0.039465	((Ledodes:0.011408	Abisporus:0.018137):0.011419	Arolfsii:0.017557):0.042835):0.059340	(Soleracea:0.000001	(Bvulgaris:0.008239	(((Osativa:0.002766	((Tpratense:0.040873	Mindica:0.017055):0.016347	(Alappa:0.029701	Taestivum:0.023559):0.005669):0.000001):0.014633	Caustralis:0.136508):0.013907	Cquinoa:0.014218):0.005502):0.011290):0.226557	((Btabaci:0.040243	Dunidecimpunctata:0.021531):0.123337	(Ccarcharias:0.055766	(Pannectens:0.043489	((Pbivittatus:0.000001	(Gjaponicus:0.022812	(Rbivittatum:0.002452	(Gseraphini:0.004942	Municolor:0.000001):0.000001):0.009900):0.000001):0.007302	(Pvitticeps:0.000001	Pmuralis:0.000001):0.000001):0.005964):0.000001):0.068863):0.046386);
((((Arolfsii:0.026263	Ledodes:0.003253):0.018846	Abisporus:0.009622):0.080407	((Mfruticola:0.000001	Mfructigena:0.000001):0.047710	Enecator:0.052682):0.029455):0.062881	((Alappa:0.007109	((Osativa:0.004486	((Cquinoa:0.011762	(Soleracea:0.008480	Bvulgaris:0.002694):0.008119):0.022727	(Taestivum:0.031439	Tpratense:0.034670):0.013790):0.007535):0.006898	Mindica:0.016660):0.027263):0.051636	Caustralis:0.085968):0.344284	((Btabaci:0.043583	Dunidecimpunctata:0.039286):0.059407	((((Pvitticeps:0.000001	Pmuralis:0.000001):0.000001	((Pbivittatus:0.000001	(Rbivittatum:0.017979	(Gseraphini:0.000001	Municolor:0.000001):0.000001):0.010241):0.000001	Gjaponicus:0.012686):0.004990):0.003538	Pannectens:0.042272):0.000001	Ccarcharias:0.054133):0.088789):0.066831);
(((Enecator:0.062758	(Mfruticola:0.000001	Mfructigena:0.000001):0.054953):0.020710	(Abisporus:0.005366	(Ledodes:0.014573	Arolfsii:0.035727):0.014373):0.126382):0.056201	((Cquinoa:0.006010	((Bvulgaris:0.005787	Soleracea:0.028664):0.012380	(((Mindica:0.041117	Osativa:0.013464):0.011714	(Taestivum:0.050816	Tpratense:0.051533):0.022494):0.000001	Alappa:0.053393):0.030021):0.012895):0.090936	Caustralis:0.076992):0.311959	((Ccarcharias:0.030424	(Pannectens:0.060303	((Pmuralis:0.000001	Pvitticeps:0.002543):0.000001	((Gjaponicus:0.015641	Pbivittatus:0.000001):0.000001	((Municolor:0.000001	Rbivittatum:0.018132):0.000001	Gseraphini:0.007664):0.013015):0.005145):0.015967):0.021459):0.061860	(Btabaci:0.061681	Dunidecimpunctata:0.033715):0.134783):0.106059);
((((Arolfsii:0.019890	Ledodes:0.009096):0.014725	Abisporus:0.011114):0.118795	(Enecator:0.049438	(Mfruticola:0.000001	Mfructigena:0.000001):0.052877):0.021329):0.074705	((Ccarcharias:0.028731	((((Rbivittatum:0.015877	Municolor:0.000001):0.000001	Gseraphini:0.009001):0.002405	((Pvitticeps:0.004518	(Pmuralis:0.000001	Pbivittatus:0.000001):0.000001):0.000001	Gjaponicus:0.013919):0.004357):0.008796	Pannectens:0.050249):0.009732):0.087862	(Dunidecimpunctata:0.039200	Btabaci:0.029254):0.118887):0.064693	(Caustralis:0.064632	(Alappa:0.029570	((Osativa:0.004749	((Taestivum:0.032769	Tpratense:0.020414):0.010512	(Cquinoa:0.017471	(Bvulgaris:0.014631	Soleracea:0.017277):0.000001):0.024830):0.004884):0.000001	Mindica:0.025637):0.014165):0.066093):0.310395);
((((Mfruticola:0.000001	Mfructigena:0.000001):0.058047	Enecator:0.056069):0.061383	(Abisporus:0.005807	(Ledodes:0.015818	Arolfsii:0.026150):0.019164):0.112840):0.068312	(((Pannectens:0.073606	((Pvitticeps:0.002388	Pmuralis:0.000001):0.000001	(Pbivittatus:0.000001	(Gjaponicus:0.030297	(Rbivittatum:0.004865	(Municolor:0.000001	Gseraphini:0.012359):0.000001):0.019839):0.000001):0.004824):0.016966):0.000001	Ccarcharias:0.038212):0.051516	(Dunidecimpunctata:0.068553	Btabaci:0.047830):0.080701):0.035061	(Caustralis:0.079426	(Alappa:0.024614	(Mindica:0.014066	(Osativa:0.005520	((Taestivum:0.033464	((Soleracea:0.013903	Bvulgaris:0.008045):0.004895	Cquinoa:0.013981):0.011192):0.000001	Tpratense:0.061132):0.006345):0.004988):0.011439):0.061580):0.260079);
((((Ledodes:0.013219	Abisporus:0.014379):0.024516	Arolfsii:0.027610):0.085802	(Enecator:0.046245	(Mfruticola:0.000001	Mfructigena:0.000001):0.076268):0.016309):0.159838	((Alappa:0.023584	(Taestivum:0.016318	(Osativa:0.008810	((Tpratense:0.046593	Mindica:0.025387):0.013350	(Cquinoa:0.019012	(Bvulgaris:0.005726	Soleracea:0.014750):0.004458):0.040338):0.004780):0.017918):0.021083):0.057746	Caustralis:0.077983):0.273299	((Dunidecimpunctata:0.036737	Btabaci:0.041192):0.104280	((Pannectens:0.055151	((((Pmuralis:0.000001	Pvitticeps:0.000001):0.000001	Pbivittatus:0.000001):0.000001	Gjaponicus:0.011755):0.000001	((Municolor:0.000001	Gseraphini:0.004825):0.000001	Rbivittatum:0.017051):0.019429):0.003938):0.000001	Ccarcharias:0.055994):0.094688):0.095393);
(((Abisporus:0.013428	(Ledodes:0.020387	Arolfsii:0.049924):0.022491):0.099778	((Mfruticola:0.000001	Mfructigena:0.000001):0.049103	Enecator:0.061781):0.048804):0.141837	(((Taestivum:0.020441	(Tpratense:0.051297	(((Soleracea:0.005831	Bvulgaris:0.008687):0.003006	Cquinoa:0.005727):0.023237	(Osativa:0.003427	Mindica:0.031500):0.017701):0.000001):0.016604):0.026203	Alappa:0.014304):0.014355	Caustralis:0.082073):0.311513	(((Pannectens:0.048446	((((Pvitticeps:0.000001	Pmuralis:0.000001):0.002563	Pbivittatus:0.000001):0.000001	Gjaponicus:0.032095):0.007799	(Gseraphini:0.005159	(Rbivittatum:0.007744	Municolor:0.000001):0.000001):0.000001):0.019013):0.000001	Ccarcharias:0.058256):0.103802	(Btabaci:0.057094	Dunidecimpunctata:0.071149):0.129375):0.052617);
(((Abisporus:0.008525	(Arolfsii:0.011124	Ledodes:0.009766):0.003669):0.067713	((Mfruticola:0.000001	Mfructigena:0.000001):0.055178	Enecator:0.036459):0.045621):0.057686	(Caustralis:0.047166	(Tpratense:0.028194	((((Alappa:0.036258	Mindica:0.024119):0.008198	Osativa:0.008070):0.000001	((Bvulgaris:0.002581	Soleracea:0.027953):0.002727	Cquinoa:0.008042):0.028642):0.005828	Taestivum:0.015435):0.012690):0.056995):0.228006	((Btabaci:0.012604	Dunidecimpunctata:0.049931):0.089453	(Ccarcharias:0.044680	(Pannectens:0.057039	(((Rbivittatum:0.018226	Municolor:0.000001):0.000001	Gseraphini:0.002248):0.010965	(Gjaponicus:0.008995	(Pvitticeps:0.008946	(Pmuralis:0.000001	Pbivittatus:0.000001):0.000001):0.000001):0.009610):0.010030):0.000001):0.045021):0.053715);
(((Abisporus:0.007514	(Ledodes:0.008759	Arolfsii:0.031445):0.024874):0.068861	(Enecator:0.070033	(Mfructigena:0.000001	Mfruticola:0.000001):0.048609):0.064393):0.114417	((((Alappa:0.052762	Mindica:0.023308):0.004842	((Taestivum:0.024687	((Soleracea:0.017218	Bvulgaris:0.005531):0.004958	Cquinoa:0.009080):0.025765):0.004272	Osativa:0.011269):0.012679):0.032086	Tpratense:0.016547):0.058964	Caustralis:0.090220):0.340465	((Ccarcharias:0.061005	(Pannectens:0.093312	(Pmuralis:0.000001	(Pvitticeps:0.000001	(Gjaponicus:0.027789	(((Municolor:0.000001	Gseraphini:0.004974):0.000001	Rbivittatum:0.027807):0.015087	Pbivittatus:0.000001):0.000001):0.002450):0.000001):0.012285):0.000001):0.080588	(Dunidecimpunctata:0.076824	Btabaci:0.037228):0.163266):0.082910);
((((Mfruticola:0.000001	Mfructigena:0.000001):0.058942	Enecator:0.046594):0.073824	(Abisporus:0.002695	(Ledodes:0.008611	Arolfsii:0.032188):0.021706):0.059516):0.095229	((Ccarcharias:0.049179	((((Gjaponicus:0.016805	Pbivittatus:0.000001):0.000001	(Pmuralis:0.000001	Pvitticeps:0.004691):0.002348):0.011131	(Gseraphini:0.002317	(Rbivittatum:0.021189	Municolor:0.000001):0.000001):0.003081):0.017315	Pannectens:0.050367):0.000001):0.061035	(Btabaci:0.028199	Dunidecimpunctata:0.051939):0.094894):0.007283	((Cquinoa:0.002554	(Soleracea:0.010736	(((Tpratense:0.048484	Mindica:0.010990):0.009600	((Alappa:0.031832	Taestivum:0.028655):0.009099	Osativa:0.007137):0.002805):0.031605	Bvulgaris:0.008014):0.000001):0.011041):0.073611	Caustralis:0.062906):0.344128);
(((Arolfsii:0.023672	(Abisporus:0.018931	Ledodes:0.018543):0.022213):0.079040	(Enecator:0.063637	(Mfruticola:0.000001	Mfructigena:0.000001):0.053364):0.046919):0.162027	((Btabaci:0.053566	Dunidecimpunctata:0.072482):0.088070	(Ccarcharias:0.060935	(Pannectens:0.043888	(((Rbivittatum:0.018708	Municolor:0.000001):0.000001	Gseraphini:0.004618):0.003491	(Gjaponicus:0.011855	((Pbivittatus:0.000001	Pmuralis:0.000001):0.000001	Pvitticeps:0.004641):0.000001):0.015342):0.017212):0.019898):0.082058):0.009189	(Caustralis:0.095314	((Mindica:0.023143	((Osativa:0.008428	((Cquinoa:0.017698	(Bvulgaris:0.008249	Soleracea:0.026307):0.008089):0.030705	Taestivum:0.045661):0.007684):0.011145	Alappa:0.059117):0.001536):0.025874	Tpratense:0.051786):0.023855):0.330829);
((((Ledodes:0.011898	Arolfsii:0.047541):0.063633	Abisporus:0.000001):0.138679	(Enecator:0.103474	(Mfructigena:0.000001	Mfruticola:0.000001):0.038672):0.055929):0.114812	(Taestivum:0.052474	(Tpratense:0.040757	(((Alappa:0.040322	Mindica:0.036138):0.017237	((Bvulgaris:0.015131	Soleracea:0.018526):0.001957	(Caustralis:0.143011	Cquinoa:0.005593):0.013036):0.025391):0.005242	Osativa:0.019504):0.012723):0.022268):0.423492	(((Pannectens:0.065641	(((Pmuralis:0.000001	Pvitticeps:0.002547):0.002557	(Gjaponicus:0.024228	Pbivittatus:0.000001):0.000001):0.012945	(Municolor:0.000001	(Gseraphini:0.007526	Rbivittatum:0.015124):0.000001):0.002530):0.023693):0.007410	Ccarcharias:0.082782):0.059192	(Btabaci:0.063454	Dunidecimpunctata:0.079699):0.201498):0.038275);
((((Mfructigena:0.000001	Mfruticola:0.000001):0.060201	Enecator:0.046307):0.025072	((Abisporus:0.022505	Ledodes:0.010858):0.018216	Arolfsii:0.018672):0.101388):0.096872	(Caustralis:0.145753	(Soleracea:0.000001	(Bvulgaris:0.005388	(((Tpratense:0.066797	Taestivum:0.040467):0.011440	(Osativa:0.009357	(Alappa:0.044120	Mindica:0.020940):0.013631):0.006980):0.033848	Cquinoa:0.042283):0.006511):0.023145):0.048951):0.274523	((((((Rbivittatum:0.011120	Municolor:0.000001):0.000001	Gseraphini:0.011222):0.011114	((Pvitticeps:0.002268	(Pmuralis:0.000001	Pbivittatus:0.000001):0.000001):0.000001	Gjaponicus:0.016199):0.011745):0.012481	Pannectens:0.067232):0.000001	Ccarcharias:0.045188):0.058718	(Btabaci:0.040937	Dunidecimpunctata:0.021807):0.097897):0.089972);
((((Abisporus:0.006130	Ledodes:0.016473):0.032989	Arolfsii:0.028999):0.060610	(Enecator:0.055201	(Mfructigena:0.000001	Mfruticola:0.000001):0.050806):0.047877):0.119029	((Tpratense:0.034073	((Osativa:0.008368	((Cquinoa:0.016689	(Bvulgaris:0.007965	Soleracea:0.019515):0.008231):0.027532	(Mindica:0.034076	Alappa:0.037516):0.014044):0.001910):0.011608	Taestivum:0.030307):0.017842):0.023261	Caustralis:0.126446):0.336926	((Dunidecimpunctata:0.055443	Btabaci:0.021825):0.107363	(Ccarcharias:0.064999	(Pannectens:0.068433	(((Gseraphini:0.002446	Municolor:0.000001):0.000001	Rbivittatum:0.019833):0.000001	(Gjaponicus:0.022930	((Pmuralis:0.000001	Pvitticeps:0.000001):0.002448	Pbivittatus:0.000001):0.000001):0.009869):0.014811):0.000001):0.065571):0.033387);
(((Enecator:0.055416	(Mfructigena:0.000001	Mfruticola:0.000001):0.057232):0.024815	((Abisporus:0.017558	Ledodes:0.021059):0.030579	Arolfsii:0.019084):0.088209):0.077462	((Btabaci:0.046325	Dunidecimpunctata:0.054750):0.091414	((Pannectens:0.055392	(((Gjaponicus:0.031105	((Gseraphini:0.011651	Municolor:0.000001):0.000001	Rbivittatum:0.018724):0.013918):0.000001	Pbivittatus:0.000001):0.002286	(Pvitticeps:0.002279	Pmuralis:0.000001):0.000001):0.009024):0.008140	Ccarcharias:0.047752):0.064615):0.029485	(((Mindica:0.009931	(Osativa:0.000001	(((Cquinoa:0.021472	(Bvulgaris:0.007279	Soleracea:0.012393):0.003577):0.039396	Taestivum:0.016883):0.003098	Alappa:0.043635):0.007242):0.016467):0.023469	Tpratense:0.036994):0.021901	Caustralis:0.111644):0.295804);
((((Ledodes:0.020671	Arolfsii:0.016698):0.022941	Abisporus:0.008828):0.089104	((Mfruticola:0.000001	Mfructigena:0.000001):0.050598	Enecator:0.099323):0.031908):0.049231	((Btabaci:0.035423	Dunidecimpunctata:0.035250):0.092558	(Ccarcharias:0.042870	(Pannectens:0.055412	((((Pbivittatus:0.000001	Gjaponicus:0.034189):0.000001	Pmuralis:0.000001):0.000001	Pvitticeps:0.000001):0.012878	((Municolor:0.000001	Rbivittatum:0.016470):0.000001	Gseraphini:0.009393):0.008568):0.013631):0.016265):0.056335):0.066488	(Caustralis:0.058516	(Alappa:0.009501	((((Bvulgaris:0.012575	Soleracea:0.015436):0.010401	Cquinoa:0.018056):0.030249	(Taestivum:0.036048	Osativa:0.007712):0.005288):0.002480	(Mindica:0.030225	Tpratense:0.040148):0.007310):0.016310):0.065692):0.319568);
((((Ledodes:0.014250	Abisporus:0.010135):0.011070	Arolfsii:0.012144):0.134117	(Enecator:0.043173	(Mfructigena:0.000001	Mfruticola:0.000001):0.034788):0.037101):0.097663	((Dunidecimpunctata:0.042584	Btabaci:0.034897):0.117745	(Ccarcharias:0.066516	(Pannectens:0.050688	((Pbivittatus:0.000001	(Gjaponicus:0.019653	(Rbivittatum:0.007120	(Gseraphini:0.000001	Municolor:0.000001):0.000001):0.007124):0.000001):0.004696	(Pvitticeps:0.000001	Pmuralis:0.000001):0.000001):0.001992):0.000001):0.108873):0.053476	(Alappa:0.001976	(((((Bvulgaris:0.010616	Soleracea:0.016053):0.001661	(Caustralis:0.156856	Cquinoa:0.000001):0.011283):0.052830	(Taestivum:0.031871	Tpratense:0.046560):0.010345):0.004957	Osativa:0.000001):0.014942	Mindica:0.029903):0.044642):0.281409);
(((Arolfsii:0.023623	(Abisporus:0.009918	Ledodes:0.025400):0.006553):0.080219	(Enecator:0.035296	(Mfruticola:0.000001	Mfructigena:0.000001):0.065880):0.005718):0.111120	((Dunidecimpunctata:0.061909	Btabaci:0.060767):0.093665	(((((Municolor:0.000001	Gseraphini:0.000001):0.000001	Rbivittatum:0.012904):0.000001	(((Pvitticeps:0.002529	Pmuralis:0.000001):0.005115	Pbivittatus:0.000001):0.000001	Gjaponicus:0.032316):0.010417):0.013088	Pannectens:0.054692):0.008938	Ccarcharias:0.053633):0.092334):0.111569	(Caustralis:0.070544	(Alappa:0.021012	((Tpratense:0.061114	Mindica:0.023958):0.009734	((Cquinoa:0.000001	(Soleracea:0.016234	Bvulgaris:0.012820):0.003247):0.019149	(Osativa:0.003055	Taestivum:0.047134):0.006852):0.003376):0.035155):0.064656):0.246138);
((((Mfruticola:0.000001	Mfructigena:0.000001):0.063488	Enecator:0.057306):0.026626	(Abisporus:0.011148	(Arolfsii:0.035611	Ledodes:0.012338):0.013960):0.075287):0.098379	((Ccarcharias:0.057021	((((Gjaponicus:0.012436	Pbivittatus:0.000001):0.002408	(Pmuralis:0.000001	Pvitticeps:0.002400):0.000001):0.006577	(Rbivittatum:0.014698	(Gseraphini:0.002417	Municolor:0.000001):0.000001):0.012973):0.000001	Pannectens:0.048843):0.003742):0.082524	(Dunidecimpunctata:0.086301	Btabaci:0.044529):0.106286):0.084037	(Caustralis:0.113842	(Cquinoa:0.012395	((Bvulgaris:0.017005	Soleracea:0.020283):0.000912	((Mindica:0.036532	Osativa:0.001847):0.007375	((Tpratense:0.067070	Taestivum:0.037501):0.008440	Alappa:0.049023):0.008101):0.044024):0.023249):0.069504):0.358864);
(((Enecator:0.023010	(Mfructigena:0.000001	Mfruticola:0.000001):0.097415):0.033541	(Ledodes:0.000001	(Abisporus:0.011214	Arolfsii:0.032612):0.012750):0.097484):0.067660	((Bvulgaris:0.000001	(Cquinoa:0.013540	(((Alappa:0.046402	(Tpratense:0.044259	Taestivum:0.018269):0.005507):0.003552	(Osativa:0.000001	Mindica:0.023935):0.003249):0.030330	Soleracea:0.024693):0.000001):0.010637):0.069881	Caustralis:0.027674):0.234224	((Btabaci:0.016577	Dunidecimpunctata:0.068745):0.111031	(Ccarcharias:0.032505	(Pannectens:0.046597	((Pmuralis:0.000001	((((Municolor:0.000001	Rbivittatum:0.016708):0.000001	Gseraphini:0.004716):0.007119	Pbivittatus:0.000001):0.002353	Pvitticeps:0.002345):0.000001):0.008972	Gjaponicus:0.036715):0.009020):0.010011):0.106841):0.062578);
(((Arolfsii:0.039192	(Abisporus:0.028194	Ledodes:0.016920):0.013269):0.070360	((Mfruticola:0.000001	Mfructigena:0.000001):0.068440	Enecator:0.042054):0.042027):0.158301	(Caustralis:0.085726	((((Tpratense:0.044048	Taestivum:0.027513):0.007261	(Cquinoa:0.018284	(Soleracea:0.015141	Bvulgaris:0.002783):0.005715):0.020885):0.005945	(Mindica:0.019119	Alappa:0.036531):0.014789):0.007897	Osativa:0.001314):0.024118):0.317188	((Dunidecimpunctata:0.024275	Btabaci:0.064502):0.105602	(Ccarcharias:0.050876	(Pannectens:0.059139	(((Pbivittatus:0.000001	(Pmuralis:0.000001	Gjaponicus:0.035874):0.000001):0.000001	Pvitticeps:0.002446):0.015509	(Gseraphini:0.002396	(Rbivittatum:0.029468	Municolor:0.000001):0.000001):0.006850):0.018322):0.000001):0.102464):0.080313);
((((Mfruticola:0.000001	Mfructigena:0.000001):0.048384	Enecator:0.073256):0.044412	((Ledodes:0.010932	Arolfsii:0.039405):0.035675	Abisporus:0.000001):0.115915):0.078217	(((((Mindica:0.024748	Tpratense:0.032651):0.008612	(Taestivum:0.035075	Osativa:0.005612):0.009407):0.007607	Alappa:0.044582):0.016930	(Cquinoa:0.018432	(Bvulgaris:0.006022	Soleracea:0.022077):0.006397):0.014963):0.038376	Caustralis:0.072035):0.285012	((Btabaci:0.038756	Dunidecimpunctata:0.070962):0.090593	(Ccarcharias:0.073354	((((Rbivittatum:0.010352	Municolor:0.000001):0.000001	Gseraphini:0.013009):0.010780	((Pvitticeps:0.002552	(Pmuralis:0.000001	Pbivittatus:0.000001):0.000001):0.000001	Gjaponicus:0.018244):0.012883):0.007814	Pannectens:0.075043):0.000001):0.097112):0.127813);
(((Enecator:0.079132	(Mfructigena:0.000001	Mfruticola:0.000001):0.052169):0.057086	(Arolfsii:0.024353	(Abisporus:0.015379	Ledodes:0.024015):0.019592):0.092181):0.088353	((Dunidecimpunctata:0.075836	Btabaci:0.031929):0.176107	((Pannectens:0.037050	((Gseraphini:0.006802	(Rbivittatum:0.020714	Municolor:0.000001):0.000001):0.002408	(((Pbivittatus:0.000001	Gjaponicus:0.021148):0.000001	Pmuralis:0.000001):0.000001	Pvitticeps:0.011482):0.004435):0.015762):0.011062	Ccarcharias:0.057258):0.072354):0.121076	(Caustralis:0.093873	(Osativa:0.001908	(((Alappa:0.042934	((Cquinoa:0.020229	(Soleracea:0.025677	Bvulgaris:0.005408):0.002889):0.027537	Tpratense:0.058994):0.003742):0.008584	Taestivum:0.024050):0.017615	Mindica:0.042489):0.008372):0.038397):0.213067);
(((Arolfsii:0.033137	(Ledodes:0.033538	Abisporus:0.029929):0.023727):0.073407	((Mfruticola:0.000001	Mfructigena:0.000001):0.036656	Enecator:0.113719):0.051529):0.082161	((((Alappa:0.034673	((Taestivum:0.056938	Tpratense:0.047077):0.002396	(Cquinoa:0.016100	(Soleracea:0.018854	Bvulgaris:0.013222):0.005014):0.019116):0.003588):0.006696	Mindica:0.037289):0.018904	Osativa:0.000001):0.050492	Caustralis:0.071870):0.289871	((((((Rbivittatum:0.031117	Municolor:0.000001):0.000001	Gseraphini:0.000001):0.009335	(Gjaponicus:0.022355	(Pbivittatus:0.000001	(Pvitticeps:0.007168	Pmuralis:0.000001):0.004804):0.000001):0.014967):0.019975	Pannectens:0.071117):0.002577	Ccarcharias:0.066652):0.095779	(Btabaci:0.042417	Dunidecimpunctata:0.060141):0.093842):0.107092);
(((Arolfsii:0.016827	(Abisporus:0.018808	Ledodes:0.000001):0.014101):0.073791	((Mfructigena:0.000001	Mfruticola:0.000001):0.030450	Enecator:0.061461):0.051364):0.121546	((Alappa:0.009840	((((Bvulgaris:0.002776	Soleracea:0.017132):0.002078	Cquinoa:0.020321):0.026479	(Tpratense:0.036350	Taestivum:0.023297):0.002709):0.002936	(Mindica:0.016256	Osativa:0.000001):0.004932):0.022061):0.053600	Caustralis:0.120193):0.191872	(((((Pbivittatus:0.000001	(((Gseraphini:0.002345	Municolor:0.000001):0.000001	Rbivittatum:0.021328):0.007078	Gjaponicus:0.016759):0.000001):0.007026	(Pvitticeps:0.006952	Pmuralis:0.000001):0.000001):0.000969	Pannectens:0.056057):0.001295	Ccarcharias:0.071797):0.115839	(Btabaci:0.042345	Dunidecimpunctata:0.076295):0.098453):0.043556);
((((Ledodes:0.006815	Abisporus:0.030001):0.023125	Arolfsii:0.025583):0.069896	((Mfructigena:0.000001	Mfruticola:0.000001):0.050831	Enecator:0.051202):0.035920):0.099506	((Ccarcharias:0.056295	(Pannectens:0.048114	(((Pmuralis:0.000001	Pvitticeps:0.004764):0.002385	(Gjaponicus:0.022155	Pbivittatus:0.000001):0.000001):0.006851	((Rbivittatum:0.019156	Municolor:0.000001):0.000001	Gseraphini:0.004728):0.002713):0.017418):0.010609):0.098761	(Btabaci:0.032309	Dunidecimpunctata:0.059119):0.059407):0.108718	(((((Alappa:0.034576	Mindica:0.031784):0.012939	Osativa:0.008207):0.007576	(Tpratense:0.036897	Taestivum:0.027906):0.006207):0.016139	((Soleracea:0.032191	Cquinoa:0.017107):0.000001	Bvulgaris:0.008300):0.013376):0.105290	Caustralis:0.036739):0.222455);
(((Enecator:0.053942	(Mfructigena:0.000001	Mfruticola:0.000001):0.048337):0.018253	(Abisporus:0.015174	(Ledodes:0.003917	Arolfsii:0.020825):0.016690):0.090293):0.099166	((Btabaci:0.033124	Dunidecimpunctata:0.058290):0.125124	(Ccarcharias:0.026589	(((Gseraphini:0.009258	(Rbivittatum:0.013918	Municolor:0.000001):0.000001):0.009939	(((Gjaponicus:0.007007	Pbivittatus:0.000001):0.000001	Pmuralis:0.000001):0.000001	Pvitticeps:0.002313):0.004027):0.019210	Pannectens:0.046722):0.006112):0.059563):0.045971	((Mindica:0.031207	(Osativa:0.009753	(((Caustralis:0.115984	Cquinoa:0.015836):0.010732	(Soleracea:0.020676	Bvulgaris:0.002387):0.004592):0.023805	(Tpratense:0.035996	Taestivum:0.023327):0.008474):0.003005):0.012137):0.024057	Alappa:0.012944):0.228828);
(((Enecator:0.036652	(Mfruticola:0.000001	Mfructigena:0.000001):0.076918):0.053996	((Ledodes:0.007409	Arolfsii:0.024682):0.023420	Abisporus:0.001579):0.060155):0.124846	((Btabaci:0.022327	Dunidecimpunctata:0.058503):0.105280	(Ccarcharias:0.061653	(Pannectens:0.029170	(((Pbivittatus:0.000001	Pmuralis:0.000001):0.000001	(Pvitticeps:0.002283	Gjaponicus:0.014009):0.000001):0.009184	(Gseraphini:0.002276	(Rbivittatum:0.018507	Municolor:0.000001):0.000001):0.002391):0.020141):0.005518):0.074832):0.024652	((((Cquinoa:0.016592	Soleracea:0.016442):0.000001	Bvulgaris:0.005299):0.027640	(((Tpratense:0.045541	Mindica:0.026115):0.016227	Alappa:0.046124):0.000001	(Osativa:0.004835	Taestivum:0.038479):0.011751):0.017928):0.039741	Caustralis:0.087652):0.258233);
((((Arolfsii:0.019760	Ledodes:0.017615):0.018301	Abisporus:0.012194):0.100264	(Enecator:0.053153	(Mfructigena:0.000001	Mfruticola:0.000001):0.052277):0.043154):0.056247	(((Pannectens:0.038064	((Gseraphini:0.002215	(Rbivittatum:0.013501	Municolor:0.000001):0.000001):0.007205	((Gjaponicus:0.009168	Pbivittatus:0.000001):0.000001	(Pvitticeps:0.004416	Pmuralis:0.000001):0.004452):0.010966):0.021063):0.000001	Ccarcharias:0.058419):0.044212	(Dunidecimpunctata:0.070508	Btabaci:0.027276):0.132654):0.075436	(Caustralis:0.055034	(Taestivum:0.017319	((((Alappa:0.029881	Mindica:0.031196):0.016229	(Cquinoa:0.021183	(Soleracea:0.015825	Bvulgaris:0.015549):0.004805):0.020052):0.001251	Osativa:0.008683):0.010074	Tpratense:0.032225):0.019325):0.049385):0.271150);
((((Mfructigena:0.000001	Mfruticola:0.000001):0.032100	Enecator:0.065088):0.027470	(Arolfsii:0.029877	(Ledodes:0.025889	Abisporus:0.012337):0.019357):0.073938):0.079821	((Dunidecimpunctata:0.055522	Btabaci:0.049905):0.103431	(Ccarcharias:0.049357	((((Rbivittatum:0.014401	Municolor:0.000001):0.000001	Gseraphini:0.009638):0.000001	(((Pvitticeps:0.000001	Pmuralis:0.000001):0.002372	Pbivittatus:0.000001):0.000001	Gjaponicus:0.014497):0.014585):0.012681	Pannectens:0.047369):0.000001):0.081958):0.042846	(Alappa:0.000001	(Caustralis:0.116547	(Taestivum:0.024097	(Tpratense:0.038032	((Cquinoa:0.002473	(Soleracea:0.018562	Bvulgaris:0.002197):0.010565):0.009049	(Mindica:0.026454	Osativa:0.004043):0.009719):0.000001):0.009706):0.008272):0.030143):0.193782);
(((Arolfsii:0.020579	(Ledodes:0.004321	Abisporus:0.025401):0.017625):0.096645	((Mfructigena:0.000001	Mfruticola:0.000001):0.042022	Enecator:0.028999):0.029280):0.095033	(Caustralis:0.066216	(Osativa:0.000001	(((Tpratense:0.029206	Taestivum:0.016485):0.005743	((Bvulgaris:0.000001	Soleracea:0.009771):0.001297	Cquinoa:0.018699):0.020463):0.003833	(Alappa:0.039407	Mindica:0.013754):0.010942):0.008467):0.049367):0.210448	((((((Pbivittatus:0.000001	Gjaponicus:0.006660):0.000001	(Pmuralis:0.000001	Pvitticeps:0.006581):0.004408):0.015464	((Municolor:0.000001	Rbivittatum:0.022539):0.000001	Gseraphini:0.004393):0.002530):0.019199	Pannectens:0.046914):0.000001	Ccarcharias:0.063116):0.063997	(Btabaci:0.030437	Dunidecimpunctata:0.058249):0.085371):0.096759);
(((Enecator:0.046791	(Mfructigena:0.000001	Mfruticola:0.000001):0.070651):0.042268	(Arolfsii:0.026172	(Ledodes:0.004780	Abisporus:0.031163):0.025928):0.052634):0.113856	((Btabaci:0.045113	Dunidecimpunctata:0.069891):0.102299	((Pannectens:0.051677	((Pvitticeps:0.000001	Pmuralis:0.000001):0.000001	(((Gseraphini:0.002354	(Municolor:0.000001	Rbivittatum:0.011832):0.000001):0.014391	Pbivittatus:0.000001):0.000001	Gjaponicus:0.009497):0.004722):0.013947):0.000001	Ccarcharias:0.066545):0.066514):0.094933	((((Soleracea:0.016351	Bvulgaris:0.005250):0.004950	Cquinoa:0.022084):0.033150	((Osativa:0.019706	(Mindica:0.040585	Tpratense:0.059680):0.008077):0.000001	(Alappa:0.033901	Taestivum:0.030482):0.016408):0.015667):0.068937	Caustralis:0.057146):0.229937);
((((Ledodes:0.017582	Arolfsii:0.015971):0.015084	Abisporus:0.019038):0.097480	(Enecator:0.052737	(Mfructigena:0.000001	Mfruticola:0.000001):0.041970):0.010215):0.023756	((Btabaci:0.042384	Dunidecimpunctata:0.055729):0.067276	(Ccarcharias:0.054732	(Pannectens:0.048457	((Gjaponicus:0.006912	((Pvitticeps:0.002270	Pmuralis:0.000001):0.000001	Pbivittatus:0.000001):0.000001):0.003694	(Rbivittatum:0.015982	(Gseraphini:0.004536	Municolor:0.000001):0.000001):0.003111):0.002218):0.000001):0.055194):0.093880	((Alappa:0.015383	((Osativa:0.000001	((Tpratense:0.058402	((Bvulgaris:0.002441	Soleracea:0.010531):0.005270	Cquinoa:0.012896):0.035100):0.001578	Taestivum:0.023238):0.010814):0.024526	Mindica:0.004935):0.030999):0.046585	Caustralis:0.068302):0.216333);
((((Mfruticola:0.000001	Mfructigena:0.000001):0.071917	Enecator:0.048345):0.068073	((Arolfsii:0.043234	Ledodes:0.016072):0.030321	Abisporus:0.012137):0.107404):0.124267	((Btabaci:0.087312	Dunidecimpunctata:0.046976):0.100683	(Ccarcharias:0.053668	((Pmuralis:0.000001	((Pbivittatus:0.000001	((Gseraphini:0.010270	(Rbivittatum:0.018049	Municolor:0.000001):0.000001):0.018241	Gjaponicus:0.020626):0.000001):0.007598	Pvitticeps:0.002488):0.000001):0.030454	Pannectens:0.084084):0.000001):0.026020):0.153151	(((((Tpratense:0.054947	Taestivum:0.042148):0.011740	(Cquinoa:0.021883	(Bvulgaris:0.002725	Soleracea:0.015730):0.018757):0.030268):0.007131	(Osativa:0.000001	Mindica:0.029949):0.014269):0.034862	Alappa:0.022359):0.070572	Caustralis:0.050398):0.318820);
((((Ledodes:0.011865	Arolfsii:0.017181):0.008863	Abisporus:0.002161):0.055437	(Enecator:0.048788	(Mfruticola:0.000001	Mfructigena:0.000001):0.035953):0.028177):0.034048	((Alappa:0.010111	((Mindica:0.009952	((Cquinoa:0.009731	(Soleracea:0.007217	Bvulgaris:0.002363):0.004935):0.016841	(Taestivum:0.009776	Tpratense:0.012498):0.002397):0.002390):0.000001	Osativa:0.007049):0.009305):0.047044	Caustralis:0.021791):0.224357	((Dunidecimpunctata:0.030346	Btabaci:0.010476):0.072750	((Pannectens:0.026699	((Pmuralis:0.000001	Pvitticeps:0.000001):0.000001	(((Rbivittatum:0.004478	Municolor:0.000001):0.000001	Gseraphini:0.009051):0.011260	(Gjaponicus:0.008833	Pbivittatus:0.000001):0.000001):0.002185):0.017013):0.002719	Ccarcharias:0.032387):0.043759):0.064254);
(((Abisporus:0.000001	(Ledodes:0.000001	Arolfsii:0.040911):0.048790):0.091546	(Enecator:0.054480	(Mfructigena:0.000001	Mfruticola:0.000001):0.034386):0.081111):0.091115	((Btabaci:0.053129	Dunidecimpunctata:0.039853):0.112080	((Pannectens:0.063353	(((Pmuralis:0.000001	Pvitticeps:0.000001):0.002498	(Gjaponicus:0.012669	Pbivittatus:0.000001):0.000001):0.008538	((Municolor:0.000001	Gseraphini:0.000001):0.000001	Rbivittatum:0.014980):0.006601):0.005264):0.000001	Ccarcharias:0.064608):0.082375):0.047265	(Caustralis:0.117757	(Alappa:0.025152	((Tpratense:0.038571	(((Soleracea:0.014188	Bvulgaris:0.008471):0.002111	Cquinoa:0.017338):0.023092	(Osativa:0.005235	Taestivum:0.036461):0.002408):0.006814):0.013290	Mindica:0.021860):0.019111):0.020456):0.357785);
((Enecator:0.051404	((Arolfsii:0.033042	(Ledodes:0.020460	Abisporus:0.017982):0.011082):0.106070	(Mfruticola:0.000001	Mfructigena:0.000001):0.073184):0.023453):0.116328	(((Pannectens:0.063948	(Pmuralis:0.000001	(Pvitticeps:0.005041	((Gjaponicus:0.007892	((Rbivittatum:0.018069	Municolor:0.000001):0.000001	Gseraphini:0.005129):0.018355):0.000001	Pbivittatus:0.000001):0.010318):0.000001):0.005732):0.003955	Ccarcharias:0.077833):0.110238	(Btabaci:0.050836	Dunidecimpunctata:0.066850):0.094775):0.122657	((Cquinoa:0.005563	((Bvulgaris:0.012146	Soleracea:0.024598):0.001213	((Taestivum:0.029077	Tpratense:0.044772):0.010416	((Alappa:0.024563	Mindica:0.018874):0.012007	Osativa:0.006983):0.015218):0.029931):0.016711):0.096025	Caustralis:0.093139):0.327935);
((((Mfruticola:0.000001	Mfructigena:0.000001):0.044055	Enecator:0.041702):0.063935	(Abisporus:0.000001	(Arolfsii:0.057090	Ledodes:0.000001):0.037849):0.095068):0.070866	((Dunidecimpunctata:0.071081	Btabaci:0.034020):0.123367	((Pannectens:0.073700	((((Pbivittatus:0.000001	Gjaponicus:0.008843):0.000001	Pvitticeps:0.000001):0.000001	Pmuralis:0.000001):0.014155	(Gseraphini:0.015420	(Rbivittatum:0.024359	Municolor:0.000001):0.000001):0.003675):0.021348):0.000001	Ccarcharias:0.064297):0.054092):0.005553	((((Cquinoa:0.012346	Bvulgaris:0.000001):0.000001	Soleracea:0.009819):0.013700	(((Mindica:0.015579	Tpratense:0.053500):0.008696	Alappa:0.025759):0.008396	(Osativa:0.005008	Taestivum:0.022698):0.001822):0.008792):0.036273	Caustralis:0.076507):0.274055);
((((Ledodes:0.013187	Arolfsii:0.037906):0.035812	Abisporus:0.007557):0.061963	((Mfruticola:0.000001	Mfructigena:0.000001):0.052344	Enecator:0.064051):0.064740):0.137936	(((((Rbivittatum:0.021209	(Municolor:0.000001	Gseraphini:0.002628):0.000001):0.000001	((Pbivittatus:0.000001	(Pmuralis:0.000001	Pvitticeps:0.000001):0.007924):0.000001	Gjaponicus:0.027314):0.013430):0.018701	Pannectens:0.067733):0.000001	Ccarcharias:0.080664):0.123803	(Btabaci:0.070498	Dunidecimpunctata:0.041705):0.111878):0.022470	((Soleracea:0.019400	(Bvulgaris:0.005628	(Cquinoa:0.020682	(((Alappa:0.033505	Mindica:0.019021):0.004928	Osativa:0.013013):0.006428	(Tpratense:0.051343	Taestivum:0.042779):0.017301):0.020291):0.000001):0.016450):0.086570	Caustralis:0.106444):0.243379);
((((Mfruticola:0.000001	Mfructigena:0.000001):0.050052	Enecator:0.032157):0.041891	((Arolfsii:0.049312	Ledodes:0.002466):0.016566	Abisporus:0.004051):0.068058):0.063643	((Btabaci:0.044574	Dunidecimpunctata:0.049074):0.145902	(Ccarcharias:0.045737	(Pannectens:0.076784	((Pvitticeps:0.000001	Pmuralis:0.000001):0.000001	(Pbivittatus:0.000001	((Rbivittatum:0.014060	(Gseraphini:0.007006	Municolor:0.000001):0.000001):0.006981	Gjaponicus:0.018896):0.000001):0.006885):0.018837):0.000001):0.063347):0.081513	((Tpratense:0.033026	(Taestivum:0.011042	(Alappa:0.030549	((Mindica:0.034617	Osativa:0.010004):0.003531	(Cquinoa:0.019056	(Soleracea:0.021425	Bvulgaris:0.005118):0.004761):0.025524):0.012426):0.015351):0.028352):0.084294	Caustralis:0.053920):0.202292);
((((Mfruticola:0.000001	Mfructigena:0.000001):0.053405	Enecator:0.043033):0.027104	(Abisporus:0.005096	(Ledodes:0.008886	Arolfsii:0.037211):0.012285):0.081078):0.112214	((Ccarcharias:0.046609	(((Pbivittatus:0.000001	(Gjaponicus:0.025760	(Rbivittatum:0.011501	(Gseraphini:0.002278	Municolor:0.000001):0.000001):0.016208):0.000001):0.002263	(Pvitticeps:0.002256	Pmuralis:0.000001):0.000001):0.017176	Pannectens:0.064757):0.000001):0.078067	(Dunidecimpunctata:0.042134	Btabaci:0.025563):0.065547):0.103723	((((Mindica:0.015163	Osativa:0.007828):0.007843	((Tpratense:0.051402	(Cquinoa:0.022550	(Bvulgaris:0.000001	Soleracea:0.002694):0.007606):0.030021):0.000001	Taestivum:0.011455):0.003708):0.034839	Alappa:0.015404):0.053275	Caustralis:0.093953):0.179448);
(((Abisporus:0.000220	(Ledodes:0.003845	Arolfsii:0.047097):0.027738):0.071688	((Mfruticola:0.000001	Mfructigena:0.000001):0.059178	Enecator:0.050071):0.047064):0.093145	(((((((Pmuralis:0.000001	Pvitticeps:0.000001):0.000001	Pbivittatus:0.000001):0.000001	Gjaponicus:0.009145):0.007604	((Rbivittatum:0.023257	Municolor:0.000001):0.000001	Gseraphini:0.009170):0.003886):0.017770	Pannectens:0.064065):0.000001	Ccarcharias:0.070928):0.082418	(Dunidecimpunctata:0.075249	Btabaci:0.046446):0.115361):0.045487	((Tpratense:0.016202	(Taestivum:0.016813	((Cquinoa:0.031591	(Soleracea:0.018524	Bvulgaris:0.000001):0.000001):0.029677	(Osativa:0.002992	(Alappa:0.040701	Mindica:0.007415):0.020761):0.002878):0.008592):0.022684):0.066056	Caustralis:0.026361):0.218015);
((((Abisporus:0.034422	Ledodes:0.023606):0.038633	Arolfsii:0.018004):0.068278	((Mfruticola:0.000001	Mfructigena:0.000001):0.049371	Enecator:0.062506):0.026468):0.095267	((Ccarcharias:0.050002	(Pannectens:0.085681	((Rbivittatum:0.018977	(Gseraphini:0.004717	Municolor:0.000001):0.000001):0.004211	(((Pmuralis:0.000001	Pvitticeps:0.002379):0.000001	Pbivittatus:0.000001):0.000001	Gjaponicus:0.019784):0.007712):0.012810):0.008205):0.081129	(Btabaci:0.017694	Dunidecimpunctata:0.060584):0.110085):0.064652	((Cquinoa:0.007893	(((Alappa:0.019967	(Tpratense:0.037868	Taestivum:0.029977):0.010767):0.006306	(Mindica:0.015873	Osativa:0.002609):0.003094):0.010395	(Soleracea:0.021154	Bvulgaris:0.005200):0.002339):0.010850):0.040376	Caustralis:0.054565):0.267614);
(((Enecator:0.060657	(Mfruticola:0.000001	Mfructigena:0.000001):0.044133):0.043114	(Abisporus:0.003394	(Arolfsii:0.023262	Ledodes:0.007202):0.011331):0.039159):0.088819	((Ccarcharias:0.044198	(Pannectens:0.070124	((Pmuralis:0.000001	Pvitticeps:0.000001):0.000001	((Pbivittatus:0.000001	((Gseraphini:0.006804	Rbivittatum:0.013719):0.000001	Municolor:0.000001):0.002249):0.000001	Gjaponicus:0.023256):0.002239):0.016063):0.012144):0.048478	(Dunidecimpunctata:0.053815	Btabaci:0.036723):0.095336):0.063653	(Caustralis:0.071892	(Osativa:0.000001	(((Tpratense:0.018281	Taestivum:0.021657):0.010713	(Cquinoa:0.015656	(Bvulgaris:0.004888	Soleracea:0.026028):0.004773):0.031334):0.002368	(Mindica:0.018670	Alappa:0.031809):0.009671):0.009952):0.050083):0.187484);
((((Ledodes:0.013486	Abisporus:0.020375):0.011990	Arolfsii:0.015317):0.080553	((Mfruticola:0.000001	Mfructigena:0.000001):0.057390	Enecator:0.033084):0.032140):0.159422	(((Pannectens:0.063602	((Pvitticeps:0.009051	Pmuralis:0.000001):0.000001	(Pbivittatus:0.000001	((Rbivittatum:0.022875	(Gseraphini:0.004499	Municolor:0.000001):0.000001):0.011419	Gjaponicus:0.016278):0.000001):0.004535):0.012774):0.000001	Ccarcharias:0.040593):0.081698	(Dunidecimpunctata:0.048094	Btabaci:0.034372):0.133179):0.053303	(Tpratense:0.042947	(Taestivum:0.015661	((((Soleracea:0.025558	Bvulgaris:0.009837):0.000001	(Caustralis:0.134296	Cquinoa:0.007359):0.010112):0.023307	(Alappa:0.032711	Mindica:0.038332):0.007013):0.004970	Osativa:0.002462):0.013213):0.009384):0.314153);
(((Arolfsii:0.010612	(Ledodes:0.024390	Abisporus:0.015249):0.014727):0.060332	((Mfruticola:0.000001	Mfructigena:0.000001):0.073631	Enecator:0.055564):0.058935):0.080102	((Ccarcharias:0.088165	(Pannectens:0.047540	(((Municolor:0.000001	Gseraphini:0.002392):0.000001	Rbivittatum:0.012004):0.000001	(Gjaponicus:0.019728	(Pbivittatus:0.000001	(Pmuralis:0.000001	Pvitticeps:0.000001):0.004784):0.000001):0.019619):0.027347):0.012910):0.061415	(Btabaci:0.021602	Dunidecimpunctata:0.066712):0.113513):0.076708	((Cquinoa:0.002368	(((Taestivum:0.029575	Osativa:0.008160):0.005588	((Mindica:0.022711	Alappa:0.026066):0.005329	Tpratense:0.052597):0.002918):0.015932	(Soleracea:0.016774	Bvulgaris:0.005325):0.008684):0.014379):0.047608	Caustralis:0.063648):0.289029);
(((Enecator:0.056079	(Mfructigena:0.000001	Mfruticola:0.000001):0.051049):0.049955	(Abisporus:0.016306	(Arolfsii:0.053636	Ledodes:0.018209):0.019166):0.072110):0.063299	((Dunidecimpunctata:0.065256	Btabaci:0.084139):0.124118	((((Pvitticeps:0.002566	Pmuralis:0.000001):0.000001	((Gjaponicus:0.030127	((Gseraphini:0.007828	Municolor:0.000001):0.000001	Rbivittatum:0.010449):0.010621):0.000001	Pbivittatus:0.000001):0.010534):0.013818	Pannectens:0.052799):0.010957	Ccarcharias:0.054155):0.090429):0.135786	(Caustralis:0.074084	(Cquinoa:0.010076	((((Alappa:0.048087	Taestivum:0.053892):0.027045	(Mindica:0.031647	Osativa:0.006750):0.016666):0.000001	Tpratense:0.040586):0.045595	(Soleracea:0.009518	Bvulgaris:0.006132):0.012858):0.018897):0.062401):0.343177);
((Enecator:0.052696	((Mfructigena:0.000001	Mfruticola:0.000001):0.040898	(Abisporus:0.016300	(Ledodes:0.027772	Arolfsii:0.036106):0.004382):0.158136):0.017744):0.114119	((Dunidecimpunctata:0.048490	Btabaci:0.052078):0.070716	(Ccarcharias:0.069480	((((Rbivittatum:0.002484	Gseraphini:0.000001):0.000001	Municolor:0.000001):0.005379	((Pbivittatus:0.000001	Gjaponicus:0.025761):0.000001	(Pvitticeps:0.000001	Pmuralis:0.000001):0.002490):0.012302):0.004547	Pannectens:0.059096):0.000001):0.099602):0.123918	((Alappa:0.021267	(Mindica:0.018224	((((Bvulgaris:0.005271	Soleracea:0.026071):0.008435	Cquinoa:0.014278):0.028331	(Tpratense:0.056151	Taestivum:0.053001):0.014667):0.009322	Osativa:0.009566):0.019447):0.034541):0.058952	Caustralis:0.110127):0.299983);
((((Ledodes:0.016602	Abisporus:0.011337):0.021235	Arolfsii:0.016561):0.050343	(Enecator:0.046986	(Mfruticola:0.000001	Mfructigena:0.000001):0.061157):0.054954):0.075398	((Btabaci:0.018741	Dunidecimpunctata:0.041747):0.131728	(Ccarcharias:0.047498	(Pannectens:0.043280	((Pmuralis:0.000001	(Pvitticeps:0.000001	(Gjaponicus:0.013908	Pbivittatus:0.000001):0.000001):0.000001):0.013947	(Rbivittatum:0.018563	(Gseraphini:0.004617	Municolor:0.000001):0.000001):0.000001):0.012364):0.000001):0.062569):0.021423	(Soleracea:0.000001	((((Alappa:0.025565	(Osativa:0.004987	Mindica:0.016960):0.002276):0.002408	(Taestivum:0.017573	Tpratense:0.029473):0.002407):0.030697	Cquinoa:0.005002):0.004861	(Caustralis:0.105255	Bvulgaris:0.000001):0.012450):0.012817):0.314065);
((((Mfruticola:0.000001	Mfructigena:0.000001):0.039987	Enecator:0.055849):0.029769	(Abisporus:0.006686	(Ledodes:0.003885	Arolfsii:0.043409):0.016057):0.095767):0.087734	((Dunidecimpunctata:0.053312	Btabaci:0.037560):0.107857	((Pannectens:0.049023	(((Pvitticeps:0.004578	Pmuralis:0.000001):0.002291	(Gjaponicus:0.011607	Pbivittatus:0.000001):0.000001):0.012832	(Gseraphini:0.004586	(Rbivittatum:0.028038	Municolor:0.000001):0.000001):0.003496):0.010085):0.000001	Ccarcharias:0.062380):0.068501):0.039704	(Caustralis:0.068405	(Alappa:0.018267	((Taestivum:0.030357	(((Cquinoa:0.010549	Bvulgaris:0.000001):0.000001	Soleracea:0.013352):0.023125	Osativa:0.013472):0.000001):0.011311	(Mindica:0.021738	Tpratense:0.023622):0.005347):0.008182):0.036390):0.222393);
((((Arolfsii:0.038346	Ledodes:0.012470):0.031015	Abisporus:0.000001):0.099357	((Mfruticola:0.000001	Mfructigena:0.000001):0.062418	Enecator:0.046724):0.038935):0.079948	((Ccarcharias:0.040276	((((Gjaponicus:0.009209	Pbivittatus:0.000001):0.000001	(Pmuralis:0.000001	Pvitticeps:0.000001):0.002276):0.023214	((Gseraphini:0.002234	Municolor:0.000001):0.000001	Rbivittatum:0.015714):0.002458):0.007128	Pannectens:0.046312):0.000001):0.038115	(Btabaci:0.040380	Dunidecimpunctata:0.042265):0.049548):0.050749	(Caustralis:0.046752	(((((Taestivum:0.023111	((Soleracea:0.002338	Bvulgaris:0.000001):0.007135	Cquinoa:0.009330):0.021185):0.000001	Tpratense:0.023227):0.002298	Osativa:0.002355):0.004421	Mindica:0.007116):0.008778	Alappa:0.003269):0.032600):0.233228);
(((Abisporus:0.000001	(Ledodes:0.010585	Arolfsii:0.045519):0.039507):0.082904	((Mfructigena:0.000001	Mfruticola:0.000001):0.047063	Enecator:0.060376):0.068462):0.084326	(((Pannectens:0.067092	(((Rbivittatum:0.007033	Municolor:0.000001):0.000001	Gseraphini:0.004682):0.000001	(Pbivittatus:0.000001	(Gjaponicus:0.007003	(Pvitticeps:0.002313	Pmuralis:0.000001):0.002323):0.000001):0.014378):0.016127):0.000001	Ccarcharias:0.061396):0.049737	(Dunidecimpunctata:0.075652	Btabaci:0.025418):0.176559):0.007586	(((((Osativa:0.005304	Mindica:0.027609):0.004046	(Alappa:0.047212	(Cquinoa:0.013427	(Bvulgaris:0.005263	Soleracea:0.008031):0.005321):0.013364):0.006151):0.007866	Taestivum:0.033717):0.017726	Tpratense:0.020678):0.021841	Caustralis:0.100676):0.343940);
(((Enecator:0.062826	(Mfruticola:0.000001	Mfructigena:0.000001):0.050056):0.029437	(Abisporus:0.004593	(Ledodes:0.013266	Arolfsii:0.014441):0.029783):0.061975):0.120000	((Dunidecimpunctata:0.060978	Btabaci:0.036247):0.080397	(Ccarcharias:0.067619	((((Gjaponicus:0.020824	((Rbivittatum:0.029143	Gseraphini:0.000001):0.000001	Municolor:0.000001):0.007746):0.000001	Pbivittatus:0.000001):0.005058	(Pvitticeps:0.005015	Pmuralis:0.000001):0.000001):0.000001	Pannectens:0.077753):0.004976):0.093535):0.061304	((Alappa:0.019626	((((Cquinoa:0.015220	(Soleracea:0.033723	Bvulgaris:0.002307):0.009136):0.035544	(Taestivum:0.030037	Tpratense:0.034955):0.025978):0.006153	Osativa:0.008681):0.001943	Mindica:0.019251):0.024570):0.086684	Caustralis:0.084754):0.296760);
(((Enecator:0.049824	(Mfructigena:0.000001	Mfruticola:0.000001):0.025778):0.046018	((Ledodes:0.013533	Abisporus:0.017933):0.018565	Arolfsii:0.019920):0.072354):0.039046	(Caustralis:0.038745	(((((Bvulgaris:0.000001	Soleracea:0.014321):0.011526	Cquinoa:0.002662):0.019979	(Osativa:0.010725	(Mindica:0.017138	Tpratense:0.022518):0.008039):0.000001):0.017142	Taestivum:0.004854):0.003932	Alappa:0.032209):0.052824):0.260188	((Dunidecimpunctata:0.045174	Btabaci:0.030335):0.101048	(Ccarcharias:0.072261	(((Pbivittatus:0.000001	(Gjaponicus:0.021705	(Rbivittatum:0.009576	(Municolor:0.000001	Gseraphini:0.000001):0.000001):0.007150):0.000001):0.002332	(Pvitticeps:0.004658	Pmuralis:0.000001):0.000001):0.019871	Pannectens:0.040752):0.000001):0.082143):0.083474);
((((Mfruticola:0.000001	Mfructigena:0.000001):0.047409	Enecator:0.028802):0.046255	(Abisporus:0.014264	(Arolfsii:0.035469	Ledodes:0.010942):0.016146):0.081052):0.121365	((Ccarcharias:0.065656	(((Gseraphini:0.004442	(Rbivittatum:0.011212	Municolor:0.000001):0.000001):0.005835	(Pvitticeps:0.000001	((Gjaponicus:0.018571	Pbivittatus:0.000001):0.000001	Pmuralis:0.000001):0.000001):0.005419):0.022666	Pannectens:0.048717):0.000001):0.080061	(Btabaci:0.035743	Dunidecimpunctata:0.059580):0.119902):0.062116	((Tpratense:0.047971	((Alappa:0.045738	((Osativa:0.004124	Mindica:0.028968):0.003470	(Cquinoa:0.016444	(Bvulgaris:0.005218	Soleracea:0.016553):0.008067):0.041702):0.012790):0.011072	Taestivum:0.018013):0.017730):0.057871	Caustralis:0.033919):0.250007);
(((Abisporus:0.009036	(Arolfsii:0.020741	Ledodes:0.011715):0.020102):0.109146	(Enecator:0.039903	(Mfruticola:0.000001	Mfructigena:0.000001):0.047152):0.042334):0.071398	(((Pannectens:0.030010	((((Municolor:0.000001	Gseraphini:0.002583):0.000001	Rbivittatum:0.018189):0.005192	(Gjaponicus:0.027139	Pbivittatus:0.000001):0.000001):0.007708	(Pvitticeps:0.002524	Pmuralis:0.000001):0.000001):0.013534):0.000001	Ccarcharias:0.060096):0.059722	(Btabaci:0.030128	Dunidecimpunctata:0.040873):0.127872):0.045701	(Caustralis:0.075349	(Alappa:0.004203	(((((Cquinoa:0.019647	Soleracea:0.005434):0.000001	Bvulgaris:0.010791):0.011013	Taestivum:0.020836):0.005694	Osativa:0.010770):0.008065	(Tpratense:0.040253	Mindica:0.016324):0.013925):0.019463):0.038991):0.275905);
((((Arolfsii:0.039677	Ledodes:0.000001):0.026340	Abisporus:0.000001):0.075276	((Mfructigena:0.000001	Mfruticola:0.000001):0.042393	Enecator:0.050263):0.064614):0.074302	((Ccarcharias:0.064409	((((Municolor:0.000001	Gseraphini:0.000001):0.000001	Rbivittatum:0.018067):0.008997	((Pbivittatus:0.000001	(Pvitticeps:0.000001	Pmuralis:0.000001):0.000001):0.000001	Gjaponicus:0.015624):0.009082):0.012142	Pannectens:0.062365):0.000001):0.046397	(Btabaci:0.033104	Dunidecimpunctata:0.051191):0.118789):0.031310	(Caustralis:0.084435	(Tpratense:0.028814	(Taestivum:0.020356	(Osativa:0.002593	(((Bvulgaris:0.002405	Soleracea:0.009981):0.004331	Cquinoa:0.015341):0.027559	(Alappa:0.042526	Mindica:0.025969):0.005490):0.004780):0.009901):0.013774):0.036280):0.190033);
((((Arolfsii:0.034556	Ledodes:0.008859):0.024387	Abisporus:0.009134):0.075992	((Mfruticola:0.000001	Mfructigena:0.000001):0.050956	Enecator:0.062389):0.030268):0.059722	((Dunidecimpunctata:0.068727	Btabaci:0.028046):0.065378	((((Pbivittatus:0.000001	(Gjaponicus:0.016121	((Gseraphini:0.006830	Municolor:0.000001):0.000001	Rbivittatum:0.015979):0.016041):0.000001):0.004467	(Pvitticeps:0.008913	Pmuralis:0.000001):0.000001):0.016676	Pannectens:0.049650):0.000001	Ccarcharias:0.075083):0.086787):0.127115	((Cquinoa:0.022082	(((Taestivum:0.035552	Osativa:0.011287):0.006029	(Tpratense:0.051138	(Mindica:0.032720	Alappa:0.030542):0.010742):0.002870):0.014053	(Soleracea:0.014658	Bvulgaris:0.008559):0.005388):0.010478):0.074789	Caustralis:0.074029):0.309755);
((((Mfruticola:0.000001	Mfructigena:0.000001):0.046767	Enecator:0.055897):0.043245	((Ledodes:0.004901	Arolfsii:0.039199):0.009992	Abisporus:0.004740):0.103877):0.078329	(Caustralis:0.071067	(((Mindica:0.026756	Tpratense:0.052775):0.004410	(Osativa:0.005907	((Cquinoa:0.021196	(Soleracea:0.008835	Bvulgaris:0.011484):0.004825):0.025455	Taestivum:0.038096):0.000001):0.012596):0.022582	Alappa:0.028260):0.041728):0.266035	((Dunidecimpunctata:0.048922	Btabaci:0.058762):0.166915	(Ccarcharias:0.056425	(((Pvitticeps:0.004624	Pmuralis:0.000001):0.000001	(Pbivittatus:0.000001	(Gjaponicus:0.016699	(Rbivittatum:0.021971	(Gseraphini:0.004816	Municolor:0.000001):0.000001):0.021919):0.000001):0.002315):0.004108	Pannectens:0.061098):0.000001):0.078298):0.146482);
(((Enecator:0.078332	(Mfructigena:0.000001	Mfruticola:0.000001):0.061683):0.040160	(Abisporus:0.008592	(Ledodes:0.009249	Arolfsii:0.051305):0.021843):0.103379):0.069548	(Caustralis:0.066882	(((((Soleracea:0.021462	Bvulgaris:0.005901):0.005964	Cquinoa:0.015196):0.016197	(Taestivum:0.035105	Osativa:0.008979):0.002891):0.002839	(Mindica:0.033040	Alappa:0.022788):0.005776):0.036477	Tpratense:0.029348):0.050812):0.275795	((Btabaci:0.037013	Dunidecimpunctata:0.061051):0.126864	((((Pbivittatus:0.000001	((Rbivittatum:0.023957	(Gseraphini:0.002625	Municolor:0.000001):0.000001):0.013231	Gjaponicus:0.010460):0.000001):0.002577	(Pvitticeps:0.002566	Pmuralis:0.000001):0.000001):0.013224	Pannectens:0.067258):0.005801	Ccarcharias:0.052029):0.056008):0.075082);
((((Ledodes:0.018593	Abisporus:0.005494):0.024590	Arolfsii:0.035617):0.067945	((Mfruticola:0.000001	Mfructigena:0.000001):0.084436	Enecator:0.036810):0.035772):0.126004	((Dunidecimpunctata:0.045597	Btabaci:0.047035):0.158039	(((((Pbivittatus:0.000001	(Pvitticeps:0.000001	Pmuralis:0.000001):0.000001):0.000001	Gjaponicus:0.023497):0.016261	(Rbivittatum:0.018489	(Municolor:0.000001	Gseraphini:0.000001):0.000001):0.000001):0.001877	Pannectens:0.071171):0.014424	Ccarcharias:0.056895):0.084106):0.000001	(Caustralis:0.108193	((Taestivum:0.033888	((Osativa:0.019295	Mindica:0.010447):0.016782	(Alappa:0.048545	(Cquinoa:0.008311	(Soleracea:0.021049	Bvulgaris:0.002567):0.001944):0.042807):0.002969):0.006075):0.012718	Tpratense:0.010420):0.036576):0.321087);
(((Abisporus:0.011723	(Ledodes:0.017324	Arolfsii:0.023362):0.023714):0.071034	(Enecator:0.052843	(Mfructigena:0.000001	Mfruticola:0.000001):0.045639):0.035075):0.117871	((Btabaci:0.042453	Dunidecimpunctata:0.064442):0.142002	((((Gseraphini:0.002554	(Rbivittatum:0.018188	Municolor:0.000001):0.000001):0.003239	((Gjaponicus:0.024828	Pbivittatus:0.000001):0.000001	(Pvitticeps:0.000001	Pmuralis:0.000001):0.005193):0.009876):0.015747	Pannectens:0.054849):0.000001	Ccarcharias:0.040245):0.072435):0.056193	(Caustralis:0.097447	((Mindica:0.034967	(Osativa:0.000001	((Tpratense:0.078396	Taestivum:0.032145):0.007159	(Cquinoa:0.006144	(Bvulgaris:0.017973	Soleracea:0.015220):0.002247):0.021224):0.008869):0.007556):0.020176	Alappa:0.014581):0.030744):0.242095);
((((Mfructigena:0.000001	Mfruticola:0.000001):0.049781	Enecator:0.088920):0.093735	((Arolfsii:0.041449	Ledodes:0.017031):0.027590	Abisporus:0.003813):0.070542):0.120037	(Caustralis:0.065713	(((Alappa:0.052125	(Osativa:0.008823	Taestivum:0.061430):0.006246):0.000001	(Tpratense:0.073814	Mindica:0.034998):0.006988):0.024303	(Cquinoa:0.015597	(Soleracea:0.027911	Bvulgaris:0.005857):0.005349):0.037564):0.066971):0.376970	((Ccarcharias:0.044894	(Pannectens:0.062567	(((Pmuralis:0.000001	(Pbivittatus:0.000001	Pvitticeps:0.007367):0.000001):0.000001	Gjaponicus:0.022549):0.003694	(Gseraphini:0.002428	(Rbivittatum:0.024861	Municolor:0.000001):0.000001):0.013623):0.009522):0.007904):0.070666	(Dunidecimpunctata:0.048519	Btabaci:0.057025):0.080916):0.095411);
((((Ledodes:0.005130	Arolfsii:0.052967):0.024454	Abisporus:0.000001):0.096380	(Enecator:0.043870	(Mfructigena:0.000001	Mfruticola:0.000001):0.051627):0.061097):0.076748	((Btabaci:0.039647	Dunidecimpunctata:0.043481):0.100740	(((((Pvitticeps:0.002468	(Pmuralis:0.000001	Pbivittatus:0.000001):0.000001):0.000001	((Rbivittatum:0.019937	Gseraphini:0.004941):0.000001	Municolor:0.000001):0.004940):0.002162	Gjaponicus:0.013066):0.000001	Pannectens:0.053015):0.000001	Ccarcharias:0.053567):0.071300):0.031685	((Tpratense:0.029123	((Alappa:0.048150	Taestivum:0.011869):0.008527	((Osativa:0.000001	Mindica:0.034255):0.006785	((Soleracea:0.005695	Bvulgaris:0.005565):0.004933	Cquinoa:0.026322):0.020758):0.000001):0.027272):0.037484	Caustralis:0.091461):0.291899);
(((Abisporus:0.002257	(Arolfsii:0.032502	Ledodes:0.011750):0.021642):0.085413	(Enecator:0.064973	(Mfructigena:0.000001	Mfruticola:0.000001):0.059319):0.024812):0.134870	((Dunidecimpunctata:0.050317	Btabaci:0.043618):0.054207	(Ccarcharias:0.054749	(((Gjaponicus:0.019275	((Pvitticeps:0.002354	Pmuralis:0.000001):0.002363	Pbivittatus:0.000001):0.000001):0.007119	(Rbivittatum:0.016590	(Gseraphini:0.002341	Municolor:0.000001):0.000001):0.000001):0.000807	Pannectens:0.043443):0.004437):0.109994):0.084097	(((((Taestivum:0.032108	Osativa:0.007416):0.008491	(Cquinoa:0.016135	(Soleracea:0.010605	Bvulgaris:0.005191):0.002543):0.038774):0.002267	(Mindica:0.018461	Tpratense:0.042493):0.018696):0.013901	Alappa:0.028964):0.090396	Caustralis:0.037405):0.325242);
((((Mfruticola:0.000001	Mfructigena:0.000001):0.056397	Enecator:0.061231):0.046056	((Arolfsii:0.033930	Ledodes:0.015545):0.026050	Abisporus:0.009681):0.085950):0.096633	((Btabaci:0.015120	Dunidecimpunctata:0.082843):0.141154	(((((Rbivittatum:0.038511	Municolor:0.000001):0.000001	Gseraphini:0.007541):0.010650	(Pvitticeps:0.005072	(Gjaponicus:0.026203	(Pmuralis:0.000001	Pbivittatus:0.000001):0.000001):0.000001):0.009864):0.013476	Pannectens:0.077884):0.000001	Ccarcharias:0.067756):0.078388):0.120203	(Caustralis:0.053255	((((Cquinoa:0.027390	(Bvulgaris:0.008656	Soleracea:0.011894):0.005141):0.043593	(Tpratense:0.071418	Mindica:0.028212):0.006349):0.000001	(Taestivum:0.043920	Osativa:0.005819):0.005960):0.037740	Alappa:0.010583):0.100832):0.379619);
(((Enecator:0.041208	(Mfructigena:0.000001	Mfruticola:0.000001):0.040760):0.026959	(Abisporus:0.005977	(Arolfsii:0.025564	Ledodes:0.005328):0.005195):0.105337):0.086987	((Ccarcharias:0.072686	(((Pbivittatus:0.000001	((Rbivittatum:0.019461	(Gseraphini:0.009635	Municolor:0.000001):0.000001):0.024247	Gjaponicus:0.021442):0.000001):0.004594	(Pvitticeps:0.002276	Pmuralis:0.000001):0.000001):0.013329	Pannectens:0.068248):0.000001):0.093050	(Btabaci:0.043511	Dunidecimpunctata:0.072873):0.116735):0.060374	(Caustralis:0.069132	(Bvulgaris:0.000001	((Soleracea:0.018386	((Tpratense:0.044240	Taestivum:0.028205):0.006680	((Alappa:0.031750	Mindica:0.029036):0.005060	Osativa:0.001940):0.009976):0.026483):0.000001	Cquinoa:0.013149):0.010315):0.066615):0.268422);
((((Mfructigena:0.000001	Mfruticola:0.000001):0.037416	Enecator:0.061755):0.068126	(Abisporus:0.000001	(Ledodes:0.017154	Arolfsii:0.038526):0.014289):0.052565):0.061354	((Btabaci:0.039508	Dunidecimpunctata:0.039076):0.095392	(((((Gjaponicus:0.015078	Pbivittatus:0.000001):0.000001	(Pvitticeps:0.000001	Pmuralis:0.000001):0.002463):0.011666	(Rbivittatum:0.004826	(Gseraphini:0.007318	Municolor:0.000001):0.000001):0.005724):0.018353	Pannectens:0.059425):0.000001	Ccarcharias:0.042002):0.099264):0.046940	(Alappa:0.009257	((Osativa:0.014126	((Taestivum:0.037501	Tpratense:0.029726):0.001718	((Cquinoa:0.026430	(Bvulgaris:0.007613	Soleracea:0.014016):0.015154):0.002317	Caustralis:0.114468):0.029380):0.012361):0.006602	Mindica:0.014558):0.032681):0.402255);
(((Enecator:0.057900	(Mfructigena:0.000001	Mfruticola:0.000001):0.067602):0.027066	(Arolfsii:0.027820	(Abisporus:0.041597	Ledodes:0.000001):0.032161):0.105452):0.047719	(((Pannectens:0.055536	((Gseraphini:0.007407	(Rbivittatum:0.017329	Municolor:0.000001):0.000001):0.007893	(Pbivittatus:0.000001	((Pmuralis:0.000001	Pvitticeps:0.002460):0.000001	Gjaponicus:0.022750):0.000001):0.009616):0.015799):0.007750	Ccarcharias:0.081215):0.059178	(Btabaci:0.032935	Dunidecimpunctata:0.058837):0.146677):0.118316	(Caustralis:0.061289	((Cquinoa:0.016653	(Bvulgaris:0.002735	Soleracea:0.011014):0.000001):0.021398	(Tpratense:0.034971	((Mindica:0.048045	Alappa:0.028126):0.018787	(Osativa:0.008472	Taestivum:0.040805):0.002483):0.009428):0.002975):0.019802):0.266312);
(((Abisporus:0.003771	(Arolfsii:0.029234	Ledodes:0.014936):0.030996):0.054802	((Mfruticola:0.000001	Mfructigena:0.000001):0.041457	Enecator:0.053516):0.058521):0.133956	(((Alappa:0.048403	Mindica:0.012182):0.023727	Osativa:0.004058):0.000001	(Taestivum:0.030216	((Caustralis:0.110607	Tpratense:0.017561):0.018070	((Bvulgaris:0.006130	Soleracea:0.016054):0.003286	Cquinoa:0.006314):0.018332):0.003089):0.015858):0.370238	((Btabaci:0.028171	Dunidecimpunctata:0.050932):0.141920	(Ccarcharias:0.057939	(Pannectens:0.063559	(((Municolor:0.000001	Gseraphini:0.010080):0.000001	Rbivittatum:0.015135):0.000001	((Gjaponicus:0.012924	Pbivittatus:0.000001):0.000001	(Pmuralis:0.000001	Pvitticeps:0.002497):0.002509):0.007630):0.014486):0.000001):0.075293):0.003606);
((((Ledodes:0.014674	Arolfsii:0.032933):0.025467	Abisporus:0.000001):0.087436	(Enecator:0.056144	(Mfruticola:0.000001	Mfructigena:0.000001):0.031382):0.032293):0.091249	(((Mindica:0.014250	(Osativa:0.004199	((Cquinoa:0.012750	(Bvulgaris:0.000001	Soleracea:0.015292):0.009934):0.026654	(Tpratense:0.052065	Taestivum:0.013764):0.002500):0.016062):0.005742):0.008181	Alappa:0.018754):0.054858	Caustralis:0.062926):0.299903	((Ccarcharias:0.026471	(((((Municolor:0.000001	Rbivittatum:0.004503):0.000001	Gseraphini:0.006801):0.009053	(Pmuralis:0.000001	(Pvitticeps:0.000001	Pbivittatus:0.000001):0.000001):0.000001):0.002091	Gjaponicus:0.013894):0.006027	Pannectens:0.059830):0.000001):0.076561	(Dunidecimpunctata:0.046643	Btabaci:0.030886):0.068798):0.078453);
(((Enecator:0.079892	(Mfructigena:0.000001	Mfruticola:0.000001):0.034285):0.028477	(Arolfsii:0.024930	(Ledodes:0.018013	Abisporus:0.013151):0.009917):0.069847):0.131733	(((Osativa:0.000001	((Tpratense:0.061747	(Bvulgaris:0.002324	(Cquinoa:0.032691	Soleracea:0.017670):0.000001):0.018099):0.002991	Taestivum:0.039180):0.013019):0.000001	(Mindica:0.010091	Alappa:0.052990):0.028225):0.049425	Caustralis:0.080195):0.196771	((Btabaci:0.058205	Dunidecimpunctata:0.050746):0.091401	((Pannectens:0.045725	(((Pbivittatus:0.000001	(Gjaponicus:0.023017	(Rbivittatum:0.013814	(Gseraphini:0.006908	Municolor:0.000001):0.000001):0.013806):0.000001):0.002246	Pmuralis:0.000001):0.000001	Pvitticeps:0.002239):0.004206):0.006006	Ccarcharias:0.046925):0.049968):0.078766);
(((Enecator:0.061794	(Mfruticola:0.000001	Mfructigena:0.000001):0.043168):0.033450	(Arolfsii:0.000001	(Ledodes:0.015965	Abisporus:0.028372):0.015011):0.081856):0.078236	(((Pannectens:0.052461	(((Gjaponicus:0.020998	Pvitticeps:0.006873):0.000001	(Pbivittatus:0.000001	Pmuralis:0.000001):0.000001):0.006392	((Rbivittatum:0.030365	Gseraphini:0.009200):0.000001	Municolor:0.000001):0.009749):0.005847):0.000001	Ccarcharias:0.057879):0.038019	(Dunidecimpunctata:0.046185	Btabaci:0.043820):0.118992):0.149703	((Tpratense:0.029145	((((Alappa:0.048615	Mindica:0.014230):0.031615	Osativa:0.000001):0.012301	(Cquinoa:0.030741	(Soleracea:0.013805	Bvulgaris:0.005274):0.002585):0.031888):0.013444	Taestivum:0.021723):0.014087):0.055732	Caustralis:0.053678):0.175042);
((Enecator:0.031861	((Abisporus:0.015609	(Arolfsii:0.041037	Ledodes:0.000001):0.018211):0.093871	(Mfruticola:0.000001	Mfructigena:0.000001):0.052893):0.010990):0.076769	(((((Pbivittatus:0.000001	(Gjaponicus:0.013317	(Rbivittatum:0.011014	(Gseraphini:0.002184	Municolor:0.000001):0.000001):0.013287):0.000001):0.006535	(Pvitticeps:0.002147	Pmuralis:0.000001):0.000001):0.009551	Pannectens:0.039067):0.014827	Ccarcharias:0.041018):0.128316	(Dunidecimpunctata:0.034592	Btabaci:0.031320):0.051824):0.070077	((Alappa:0.012230	(Mindica:0.015300	(Osativa:0.004969	((Cquinoa:0.024760	(Soleracea:0.033331	Bvulgaris:0.002619):0.000001):0.027775	(Taestivum:0.021532	Tpratense:0.034247):0.015988):0.003406):0.001753):0.021011):0.044628	Caustralis:0.054731):0.247117);
(((Mfruticola:0.000001	Mfructigena:0.000001):0.039838	(((Abisporus:0.027794	Ledodes:0.013610):0.025135	Arolfsii:0.038675):0.084614	Enecator:0.035070):0.017541):0.093351	(Caustralis:0.045264	((((((Cquinoa:0.021367	(Bvulgaris:0.005343	Soleracea:0.021731):0.000001):0.019202	Taestivum:0.011262):0.007635	Osativa:0.000001):0.010658	Tpratense:0.026725):0.001598	Mindica:0.011660):0.027467	Alappa:0.009421):0.015878):0.184953	((((Gjaponicus:0.014499	(((Rbivittatum:0.011333	Municolor:0.000001):0.000001	Gseraphini:0.004509):0.002253	((Pmuralis:0.000001	Pvitticeps:0.000001):0.000001	Pbivittatus:0.000001):0.000001):0.004187):0.007524	Pannectens:0.035249):0.001134	Ccarcharias:0.047221):0.057398	(Dunidecimpunctata:0.039201	Btabaci:0.044909):0.102335):0.092924);
((((Ledodes:0.008287	Arolfsii:0.023716):0.009637	Abisporus:0.014436):0.103246	(Enecator:0.052177	(Mfructigena:0.000001	Mfruticola:0.000001):0.063078):0.060192):0.083328	((Osativa:0.000001	((Alappa:0.042312	Mindica:0.005665):0.006953	((Tpratense:0.072113	Taestivum:0.010771):0.003255	((Soleracea:0.023878	Bvulgaris:0.005712):0.000001	Cquinoa:0.022673):0.024394):0.008071):0.010039):0.067051	Caustralis:0.075891):0.292433	((Ccarcharias:0.051385	(((Pbivittatus:0.000001	((Rbivittatum:0.020573	(Gseraphini:0.000001	Municolor:0.000001):0.000001):0.015395	Gjaponicus:0.023445):0.000001):0.002492	(Pvitticeps:0.000001	Pmuralis:0.000001):0.000001):0.015056	Pannectens:0.055759):0.000001):0.082440	(Dunidecimpunctata:0.040840	Btabaci:0.050530):0.090366):0.050030);
(((Arolfsii:0.003122	(Abisporus:0.014580	Ledodes:0.010992):0.025999):0.081172	((Mfruticola:0.000001	Mfructigena:0.000001):0.063382	Enecator:0.037108):0.036702):0.088938	((Btabaci:0.027520	Dunidecimpunctata:0.060775):0.115849	(Ccarcharias:0.050141	((Pmuralis:0.000001	(Pvitticeps:0.002261	((((Rbivittatum:0.020738	Municolor:0.000001):0.000001	Gseraphini:0.000001):0.006864	Gjaponicus:0.009211):0.000001	Pbivittatus:0.000001):0.002269):0.000001):0.015303	Pannectens:0.053096):0.009173):0.078929):0.024263	(((((Tpratense:0.024950	Mindica:0.009806):0.024311	Alappa:0.030808):0.005291	(Taestivum:0.018199	Osativa:0.011268):0.005308):0.013414	((Soleracea:0.018748	Cquinoa:0.005264):0.000001	Bvulgaris:0.005234):0.015839):0.026088	Caustralis:0.121031):0.209516);
(((Enecator:0.059508	(Mfruticola:0.000001	Mfructigena:0.000001):0.051513):0.067417	((Arolfsii:0.020183	Ledodes:0.000001):0.018839	Abisporus:0.010168):0.069636):0.123480	((Osativa:0.003335	(Taestivum:0.025870	(((Soleracea:0.011890	Bvulgaris:0.002883):0.005329	Cquinoa:0.012291):0.030309	((Alappa:0.056721	Mindica:0.040234):0.021949	Tpratense:0.019792):0.004574):0.002794):0.018250):0.029261	Caustralis:0.046356):0.296377	((Ccarcharias:0.067003	(Pannectens:0.030063	(((Pbivittatus:0.000001	Gjaponicus:0.002343):0.000001	(Rbivittatum:0.014237	(Gseraphini:0.004723	Municolor:0.000001):0.000001):0.007097):0.002338	(Pmuralis:0.000001	Pvitticeps:0.002330):0.000001):0.024839):0.000001):0.066874	(Dunidecimpunctata:0.051309	Btabaci:0.034567):0.166665):0.038689);
(((Enecator:0.049738	(Mfructigena:0.000001	Mfruticola:0.000001):0.045564):0.033992	(Arolfsii:0.025564	(Abisporus:0.005826	Ledodes:0.013321):0.014528):0.088913):0.073761	(((((Gjaponicus:0.030646	(Pvitticeps:0.002250	(Pmuralis:0.000001	Pbivittatus:0.000001):0.000001):0.000001):0.009235	(Gseraphini:0.011299	(Rbivittatum:0.013492	Municolor:0.000001):0.000001):0.009090):0.013268	Pannectens:0.045239):0.004112	Ccarcharias:0.042523):0.046172	(Btabaci:0.026319	Dunidecimpunctata:0.046961):0.079487):0.065292	(Caustralis:0.037997	(((Mindica:0.020829	Osativa:0.000001):0.003846	(((Bvulgaris:0.010563	Soleracea:0.010682):0.004810	Cquinoa:0.016190):0.016323	(Taestivum:0.040294	Tpratense:0.033986):0.002683):0.005832):0.021265	Alappa:0.008371):0.055101):0.189676);
((((Mfructigena:0.000001	Mfruticola:0.000001):0.037375	Enecator:0.048927):0.053107	(Abisporus:0.000001	(Arolfsii:0.024253	Ledodes:0.005319):0.018665):0.042149):0.047459	(Caustralis:0.060003	(Cquinoa:0.005403	(((Taestivum:0.024319	Tpratense:0.032147):0.009931	((Mindica:0.007734	Alappa:0.028102):0.013436	Osativa:0.002751):0.002591):0.033305	(Soleracea:0.022295	Bvulgaris:0.007997):0.005087):0.014095):0.062740):0.311056	(((Pannectens:0.043749	((Pmuralis:0.000001	Pvitticeps:0.000001):0.000001	(Pbivittatus:0.000001	((Rbivittatum:0.004428	(Gseraphini:0.004427	Municolor:0.000001):0.000001):0.013426	Gjaponicus:0.013365):0.000001):0.002179):0.020550):0.000001	Ccarcharias:0.034091):0.032153	(Btabaci:0.041326	Dunidecimpunctata:0.041157):0.087953):0.051011);
((((Mfruticola:0.000001	Mfructigena:0.000001):0.053756	Enecator:0.067842):0.087655	((Arolfsii:0.030853	Ledodes:0.011175):0.027621	Abisporus:0.003453):0.077348):0.056614	((Cquinoa:0.006143	((Bvulgaris:0.002507	Soleracea:0.026256):0.002971	((Tpratense:0.053800	Taestivum:0.063122):0.010097	((Mindica:0.013853	Alappa:0.053833):0.010104	Osativa:0.010088):0.006731):0.033104):0.020271):0.082859	Caustralis:0.074316):0.403184	((Ccarcharias:0.067170	(Pannectens:0.065023	(((Gjaponicus:0.009932	Pbivittatus:0.000001):0.000001	(Pvitticeps:0.002423	Pmuralis:0.000001):0.002433):0.025317	((Rbivittatum:0.012052	Municolor:0.000001):0.004781	Gseraphini:0.000001):0.007257):0.005345):0.000001):0.083436	(Dunidecimpunctata:0.065279	Btabaci:0.060450):0.088786):0.074541);
((((Mfructigena:0.000001	Mfruticola:0.000001):0.053717	Enecator:0.082352):0.041100	(Abisporus:0.000001	(Ledodes:0.009935	Arolfsii:0.036407):0.022350):0.090733):0.163697	(Caustralis:0.104513	(Tpratense:0.007827	(((Osativa:0.022804	(Cquinoa:0.007901	(Soleracea:0.035992	Bvulgaris:0.000001):0.002628):0.026706):0.000001	(Taestivum:0.033814	Alappa:0.034378):0.016216):0.014004	Mindica:0.025138):0.029685):0.018041):0.241469	((Btabaci:0.057158	Dunidecimpunctata:0.083542):0.123527	(Ccarcharias:0.041431	(Pannectens:0.048452	((Pvitticeps:0.009184	Pmuralis:0.000001):0.000001	(Pbivittatus:0.000001	(Gjaponicus:0.014079	(Rbivittatum:0.016310	(Gseraphini:0.013986	Municolor:0.000001):0.000001):0.009354):0.000001):0.006952):0.023852):0.026799):0.067836):0.034068);
((Enecator:0.045020	(((Ledodes:0.016800	Arolfsii:0.027780):0.016473	Abisporus:0.010973):0.137142	(Mfruticola:0.000001	Mfructigena:0.000001):0.036814):0.016469):0.099742	((Dunidecimpunctata:0.062356	Btabaci:0.031484):0.109346	(Ccarcharias:0.086112	(((Pvitticeps:0.002472	Pmuralis:0.000001):0.000001	((Gjaponicus:0.020467	((Gseraphini:0.005016	Municolor:0.000001):0.000001	Rbivittatum:0.010040):0.012650):0.000001	Pbivittatus:0.000001):0.002482):0.013636	Pannectens:0.065116):0.000001):0.096415):0.104972	(Caustralis:0.033531	(Tpratense:0.014894	(Mindica:0.015442	(Osativa:0.008326	(((Bvulgaris:0.005362	Soleracea:0.011301):0.008302	Cquinoa:0.014012):0.025646	(Taestivum:0.009066	Alappa:0.041714):0.005354):0.000001):0.006282):0.020628):0.061636):0.196734);
((Enecator:0.053954	((Mfructigena:0.000001	Mfruticola:0.000001):0.044308	((Arolfsii:0.038722	Ledodes:0.003158):0.021868	Abisporus:0.013523):0.191333):0.029653):0.103356	((Ccarcharias:0.082484	(Pannectens:0.073194	((Pvitticeps:0.002392	((Pbivittatus:0.000001	Gjaponicus:0.009798):0.000001	((Rbivittatum:0.020056	Gseraphini:0.000001):0.000001	Municolor:0.000001):0.027842):0.004831):0.000001	Pmuralis:0.000001):0.005723):0.006410):0.104376	(Dunidecimpunctata:0.052446	Btabaci:0.062302):0.099754):0.142802	(Caustralis:0.071055	(((Bvulgaris:0.002689	Soleracea:0.041525):0.009580	Cquinoa:0.015114):0.019568	(((Mindica:0.038878	Osativa:0.002431):0.013194	(Alappa:0.046773	Taestivum:0.028889):0.006979):0.002803	Tpratense:0.040254):0.011190):0.064826):0.296666);
(((Abisporus:0.011603	(Ledodes:0.006777	Arolfsii:0.042452):0.014171):0.088948	((Mfructigena:0.000001	Mfruticola:0.000001):0.063173	Enecator:0.059388):0.040811):0.202334	(((Pannectens:0.054737	(((Pvitticeps:0.007431	Pmuralis:0.000001):0.007524	(Gjaponicus:0.015374	Pbivittatus:0.000001):0.000001):0.014750	(Gseraphini:0.002432	(Rbivittatum:0.027531	Municolor:0.000001):0.000001):0.002918):0.017712):0.000001	Ccarcharias:0.049968):0.067464	(Dunidecimpunctata:0.046877	Btabaci:0.078412):0.110576):0.051208	(((Mindica:0.042292	((((Soleracea:0.018540	Bvulgaris:0.000001):0.005432	Cquinoa:0.015671):0.018821	(Tpratense:0.044200	Taestivum:0.031268):0.002273):0.008823	Osativa:0.003286):0.003764):0.016789	Alappa:0.035950):0.024857	Caustralis:0.094998):0.253009);
((Enecator:0.055063	(((Ledodes:0.006907	Arolfsii:0.039603):0.014432	Abisporus:0.000106):0.082223	(Mfructigena:0.000001	Mfruticola:0.000001):0.058898):0.016965):0.102498	((Alappa:0.015926	((Osativa:0.000001	(Taestivum:0.015543	(((Soleracea:0.032703	Bvulgaris:0.005303):0.002064	Cquinoa:0.008027):0.023783	Tpratense:0.022884):0.000001):0.005603):0.000001	Mindica:0.022972):0.010317):0.052393	Caustralis:0.076003):0.167506	((Dunidecimpunctata:0.057027	Btabaci:0.024696):0.097197	(Ccarcharias:0.055438	(((((Pvitticeps:0.002269	Pmuralis:0.000001):0.002279	Pbivittatus:0.000001):0.000001	Gjaponicus:0.011629):0.011556	(Gseraphini:0.000001	(Municolor:0.000001	Rbivittatum:0.009208):0.000001):0.000001):0.000531	Pannectens:0.052047):0.002464):0.061898):0.047712);
(((Abisporus:0.003181	(Arolfsii:0.023627	Ledodes:0.003885):0.012768):0.120250	((Mfruticola:0.000001	Mfructigena:0.000001):0.063513	Enecator:0.059839):0.027543):0.075839	((Taestivum:0.011452	(Alappa:0.022988	((Osativa:0.004934	(Mindica:0.021367	Tpratense:0.034054):0.010769):0.000001	((Soleracea:0.022315	Bvulgaris:0.002640):0.005424	Cquinoa:0.011187):0.025711):0.017585):0.005291):0.062227	Caustralis:0.054906):0.313378	((Dunidecimpunctata:0.064048	Btabaci:0.041619):0.106921	(Ccarcharias:0.083027	(((Rbivittatum:0.028655	(Gseraphini:0.009425	Municolor:0.000001):0.000001):0.000001	((Gjaponicus:0.011732	Pbivittatus:0.000001):0.000001	(Pvitticeps:0.002299	Pmuralis:0.000001):0.004642):0.014207):0.016017	Pannectens:0.062836):0.000001):0.079554):0.045189);
((((Mfruticola:0.000001	Mfructigena:0.000001):0.050165	Enecator:0.057679):0.040418	((Abisporus:0.012899	Ledodes:0.011255):0.022860	Arolfsii:0.037374):0.063914):0.118810	((Dunidecimpunctata:0.052390	Btabaci:0.061142):0.101905	(((((Municolor:0.000001	Gseraphini:0.004738):0.000001	Rbivittatum:0.009477):0.007382	((Pbivittatus:0.000001	(Pmuralis:0.000001	Pvitticeps:0.000001):0.000001):0.000001	Gjaponicus:0.016879):0.014248):0.001243	Pannectens:0.061275):0.000001	Ccarcharias:0.058396):0.067950):0.140838	((Cquinoa:0.011567	((Soleracea:0.013970	Bvulgaris:0.005196):0.010077	(Taestivum:0.040024	(((Alappa:0.037742	Mindica:0.027811):0.018906	Osativa:0.007470):0.005069	Tpratense:0.062835):0.000001):0.034803):0.017151):0.046328	Caustralis:0.103763):0.241765);
((((Mfructigena:0.000001	Mfruticola:0.000001):0.070553	Enecator:0.048056):0.047642	(Arolfsii:0.037872	(Ledodes:0.019122	Abisporus:0.033758):0.025702):0.074310):0.116480	(Alappa:0.002591	(((Osativa:0.000001	(Mindica:0.011120	Tpratense:0.032431):0.014294):0.003975	((Soleracea:0.014573	Bvulgaris:0.005638):0.005640	(Caustralis:0.125599	Cquinoa:0.002566):0.015050):0.023435):0.001672	Taestivum:0.040755):0.050589):0.382450	((Dunidecimpunctata:0.038691	Btabaci:0.052798):0.064845	((Pannectens:0.065533	(((Municolor:0.000001	Rbivittatum:0.017375):0.000001	Gseraphini:0.000001):0.005976	((Pmuralis:0.000001	Pvitticeps:0.000001):0.002465	(Gjaponicus:0.022736	Pbivittatus:0.000001):0.000001):0.011597):0.012781):0.000001	Ccarcharias:0.042552):0.118161):0.061695);
(((Abisporus:0.000001	(Ledodes:0.011294	Arolfsii:0.055969):0.019640):0.070363	(Enecator:0.067828	(Mfruticola:0.000001	Mfructigena:0.000001):0.077384):0.067685):0.103326	(Taestivum:0.033153	(((Osativa:0.006582	(Mindica:0.011764	Alappa:0.030031):0.010222):0.004379	((Caustralis:0.108741	Cquinoa:0.011067):0.011166	(Bvulgaris:0.005270	Soleracea:0.010986):0.007974):0.024703):0.008866	Tpratense:0.046801):0.013016):0.325273	((Ccarcharias:0.050438	(Pannectens:0.074256	((Gjaponicus:0.024680	(Pvitticeps:0.002413	(Pbivittatus:0.000001	Pmuralis:0.000001):0.000001):0.000001):0.014573	(Rbivittatum:0.009485	(Gseraphini:0.004747	Municolor:0.000001):0.000001):0.000001):0.009930):0.000410):0.072684	(Btabaci:0.032973	Dunidecimpunctata:0.068216):0.087645):0.017323);
((((Arolfsii:0.039159	Ledodes:0.004059):0.016272	Abisporus:0.005194):0.075373	(Enecator:0.047848	(Mfruticola:0.000001	Mfructigena:0.000001):0.029165):0.049040):0.110490	((Btabaci:0.012884	Dunidecimpunctata:0.055219):0.099900	(Ccarcharias:0.043199	(Pannectens:0.046221	((Gjaponicus:0.013596	((Pmuralis:0.000001	Pvitticeps:0.004480):0.000001	Pbivittatus:0.000001):0.000001):0.013598	((Municolor:0.000001	Rbivittatum:0.018174):0.002232	Gseraphini:0.000001):0.000001):0.003927):0.004169):0.054233):0.028545	(Alappa:0.006839	((((Taestivum:0.024282	Tpratense:0.042980):0.005396	(Cquinoa:0.005183	(Bvulgaris:0.005059	Soleracea:0.018387):0.005157):0.016466):0.002976	(Mindica:0.031788	Osativa:0.000001):0.007953):0.015369	Caustralis:0.102438):0.012364):0.267716);
(((Abisporus:0.010651	(Arolfsii:0.045878	Ledodes:0.003688):0.018846):0.110285	(Enecator:0.056816	(Mfructigena:0.000001	Mfruticola:0.000001):0.047926):0.016488):0.147660	((Ccarcharias:0.053093	((Gjaponicus:0.022833	((Pvitticeps:0.007180	(Pmuralis:0.000001	Pbivittatus:0.000001):0.000001):0.000001	((Municolor:0.000001	Gseraphini:0.004855):0.000001	Rbivittatum:0.019791):0.012166):0.004085):0.017299	Pannectens:0.069127):0.000001):0.096272	(Dunidecimpunctata:0.063059	Btabaci:0.050777):0.068795):0.089041	((Alappa:0.049209	(((Cquinoa:0.022866	(Soleracea:0.015125	Bvulgaris:0.008977):0.001170):0.040982	(Tpratense:0.056427	Taestivum:0.037945):0.020683):0.011533	(Osativa:0.007350	Mindica:0.029369):0.008963):0.011419):0.062772	Caustralis:0.079873):0.274756);
((((Arolfsii:0.039913	Ledodes:0.006858):0.021538	Abisporus:0.000001):0.104721	((Mfructigena:0.000001	Mfruticola:0.000001):0.059922	Enecator:0.053084):0.034383):0.050543	((Tpratense:0.051870	((((((Bvulgaris:0.011490	Soleracea:0.011628):0.001934	Cquinoa:0.017884):0.022399	Osativa:0.011550):0.003375	Mindica:0.023555):0.014142	Alappa:0.017923):0.011925	Taestivum:0.034760):0.014865):0.059220	Caustralis:0.049162):0.307235	((Dunidecimpunctata:0.087186	Btabaci:0.034725):0.131209	((((Gseraphini:0.015360	(Rbivittatum:0.020499	Municolor:0.000001):0.000001):0.005614	(Gjaponicus:0.020755	(Pvitticeps:0.007611	(Pmuralis:0.000001	Pbivittatus:0.000001):0.000001):0.000001):0.012421):0.019584	Pannectens:0.049354):0.000001	Ccarcharias:0.070630):0.033336):0.092454);
((((Mfructigena:0.000001	Mfruticola:0.000001):0.040321	Enecator:0.069111):0.028469	(Arolfsii:0.031057	(Ledodes:0.019493	Abisporus:0.021698):0.030312):0.055604):0.110490	(Caustralis:0.082305	((Taestivum:0.023676	((Mindica:0.032945	(((Soleracea:0.029364	Bvulgaris:0.007831):0.011263	Cquinoa:0.016943):0.025977	Osativa:0.004980):0.001459):0.008675	Alappa:0.024619):0.006139):0.016548	Tpratense:0.019655):0.010460):0.221222	((Ccarcharias:0.052724	(((((Pvitticeps:0.000001	Pmuralis:0.000001):0.002243	Pbivittatus:0.000001):0.000001	Gjaponicus:0.018823):0.009112	((Gseraphini:0.006791	Municolor:0.000001):0.000001	Rbivittatum:0.025394):0.000001):0.019214	Pannectens:0.064153):0.008141):0.078500	(Dunidecimpunctata:0.056287	Btabaci:0.041101):0.104561):0.038356);
(((Enecator:0.079084	(Mfructigena:0.000001	Mfruticola:0.000001):0.068989):0.047538	(Abisporus:0.007461	(Ledodes:0.015259	Arolfsii:0.034357):0.014778):0.098007):0.076093	((((Gjaponicus:0.007307	(Pbivittatus:0.000001	(Pmuralis:0.000001	(Pvitticeps:0.007001	(Rbivittatum:0.030936	(Gseraphini:0.004660	Municolor:0.000001):0.000001):0.009345):0.000001):0.000001):0.004475):0.024148	Pannectens:0.067458):0.000001	Ccarcharias:0.047440):0.069791	(Btabaci:0.042740	Dunidecimpunctata:0.051114):0.098908):0.066917	(Caustralis:0.047029	(Tpratense:0.032881	((Mindica:0.029600	Alappa:0.033936):0.003255	(Osativa:0.016344	(((Bvulgaris:0.002604	Soleracea:0.008494):0.010628	Cquinoa:0.014521):0.035374	Taestivum:0.028638):0.007271):0.008740):0.016340):0.085822):0.248281);
(((Mfruticola:0.000001	Mfructigena:0.000001):0.033320	(Enecator:0.063826	(Abisporus:0.009837	(Ledodes:0.013543	Arolfsii:0.043950):0.028205):0.113359):0.028408):0.127371	(Alappa:0.005326	((((Osativa:0.000001	Taestivum:0.035049):0.014147	Mindica:0.021039):0.006840	(((Soleracea:0.017172	Bvulgaris:0.008293):0.008467	Cquinoa:0.011373):0.048229	Tpratense:0.037852):0.006510):0.021564	Caustralis:0.127169):0.035259):0.248341	((Dunidecimpunctata:0.094430	Btabaci:0.030163):0.128682	(Ccarcharias:0.079599	(((Gjaponicus:0.016393	((Pvitticeps:0.000001	Pmuralis:0.000001):0.000001	Pbivittatus:0.000001):0.000001):0.016713	((Municolor:0.000001	Rbivittatum:0.014108):0.002320	Gseraphini:0.000001):0.006946):0.000001	Pannectens:0.054909):0.004215):0.034180):0.100166);
(((Abisporus:0.017872	(Arolfsii:0.042974	Ledodes:0.012564):0.021903):0.105530	((Mfruticola:0.000001	Mfructigena:0.000001):0.065196	Enecator:0.049744):0.025908):0.088704	(((((Pbivittatus:0.000001	((Rbivittatum:0.014306	(Gseraphini:0.004735	Municolor:0.000001):0.000001):0.009461	Gjaponicus:0.019062):0.000001):0.004631	(Pvitticeps:0.004597	Pmuralis:0.000001):0.000001):0.013460	Pannectens:0.054968):0.000001	Ccarcharias:0.057643):0.101351	(Dunidecimpunctata:0.068899	Btabaci:0.032511):0.111817):0.083949	((((Cquinoa:0.010830	Soleracea:0.002700):0.000001	Bvulgaris:0.005356):0.021975	((Taestivum:0.016256	Alappa:0.049280):0.013576	(Osativa:0.016432	(Tpratense:0.055302	Mindica:0.024124):0.015692):0.000001):0.018676):0.102050	Caustralis:0.079481):0.271901);
((((Mfructigena:0.000001	Mfruticola:0.000001):0.066708	Enecator:0.044228):0.061931	(Arolfsii:0.024699	(Abisporus:0.024740	Ledodes:0.004883):0.022773):0.102102):0.126738	((Dunidecimpunctata:0.080642	Btabaci:0.028925):0.111702	(Ccarcharias:0.066076	(((((Pvitticeps:0.006981	Pmuralis:0.000001):0.002323	Pbivittatus:0.000001):0.000001	Gjaponicus:0.021567):0.014102	((Municolor:0.000001	Gseraphini:0.000001):0.000001	Rbivittatum:0.028392):0.000001):0.011078	Pannectens:0.071645):0.000001):0.075947):0.083344	((Cquinoa:0.000001	(((Alappa:0.066130	(Taestivum:0.013408	Tpratense:0.034761):0.009670):0.009911	(Mindica:0.030631	Osativa:0.002664):0.013645):0.048664	(Soleracea:0.016939	Bvulgaris:0.000001):0.002156):0.009060):0.086318	Caustralis:0.059340):0.388791);
((((Abisporus:0.018480	Ledodes:0.022656):0.039186	Arolfsii:0.018411):0.061291	(Enecator:0.075948	(Mfructigena:0.000001	Mfruticola:0.000001):0.042870):0.025616):0.116856	(Caustralis:0.066527	(((((Taestivum:0.049923	Tpratense:0.049204):0.003174	(Cquinoa:0.018763	(Bvulgaris:0.005235	Soleracea:0.013541):0.008339):0.037073):0.011831	Osativa:0.013814):0.005109	Mindica:0.035917):0.017211	Alappa:0.022185):0.051963):0.173998	((((((Rbivittatum:0.020208	Municolor:0.000001):0.000001	Gseraphini:0.004437):0.007500	((Gjaponicus:0.018485	Pbivittatus:0.000001):0.000001	(Pmuralis:0.000001	Pvitticeps:0.000001):0.004483):0.008336):0.015248	Pannectens:0.064944):0.011808	Ccarcharias:0.076936):0.132004	(Btabaci:0.047393	Dunidecimpunctata:0.048498):0.104943):0.061893);
((((Mfruticola:0.000001	Mfructigena:0.000001):0.030368	Enecator:0.038025):0.042345	(Arolfsii:0.012769	(Ledodes:0.010197	Abisporus:0.015293):0.015068):0.066694):0.085531	(((((Cquinoa:0.019401	(Bvulgaris:0.002636	Soleracea:0.011183):0.005652):0.022671	(Taestivum:0.011459	(Osativa:0.000001	Mindica:0.021713):0.016332):0.002828):0.000001	Tpratense:0.050668):0.034066	Alappa:0.000001):0.042999	Caustralis:0.087405):0.169763	(((Pannectens:0.052461	(((Pbivittatus:0.000001	(Pvitticeps:0.002221	Pmuralis:0.000001):0.002229):0.000001	(Rbivittatum:0.009102	(Gseraphini:0.002264	Municolor:0.000001):0.000001):0.009101):0.008799	Gjaponicus:0.009633):0.020146):0.005357	Ccarcharias:0.046893):0.079023	(Btabaci:0.015277	Dunidecimpunctata:0.053456):0.089125):0.046177);
((((Ledodes:0.018976	Arolfsii:0.028925):0.011452	Abisporus:0.010608):0.048120	(Enecator:0.050264	(Mfructigena:0.000001	Mfruticola:0.000001):0.044238):0.079434):0.116403	((((Cquinoa:0.021812	(Soleracea:0.010729	Bvulgaris:0.007845):0.007618):0.029362	(Alappa:0.056118	((Mindica:0.015313	Taestivum:0.024000):0.009654	Osativa:0.004952):0.002626):0.000001):0.026355	Tpratense:0.020108):0.011736	Caustralis:0.067498):0.297166	((Btabaci:0.021025	Dunidecimpunctata:0.073119):0.145448	(Ccarcharias:0.044830	((((Pbivittatus:0.000001	(Pvitticeps:0.000001	Pmuralis:0.000001):0.000001):0.000001	(Municolor:0.000001	(Rbivittatum:0.017078	Gseraphini:0.009691):0.000001):0.009612):0.004353	Gjaponicus:0.015075):0.016196	Pannectens:0.051285):0.000001):0.085409):0.041753);
(((Arolfsii:0.011777	(Ledodes:0.022909	Abisporus:0.018755):0.022609):0.073088	(Enecator:0.043344	(Mfruticola:0.000001	Mfructigena:0.000001):0.059649):0.041453):0.096855	((Btabaci:0.036794	Dunidecimpunctata:0.042739):0.075131	((Pannectens:0.061005	(((Rbivittatum:0.020161	Municolor:0.000001):0.000001	Gseraphini:0.004424):0.000001	(((Pmuralis:0.000001	Pvitticeps:0.000001):0.000001	Pbivittatus:0.000001):0.000001	Gjaponicus:0.015828):0.020376):0.007470):0.000001	Ccarcharias:0.068354):0.121078):0.052341	(Caustralis:0.074014	((Taestivum:0.035450	((Cquinoa:0.018614	(Soleracea:0.018477	Bvulgaris:0.007561):0.010620):0.023207	((Alappa:0.036320	Mindica:0.029926):0.007039	Osativa:0.014647):0.004327):0.015181):0.021552	Tpratense:0.020861):0.069748):0.296633);
(((Abisporus:0.009626	(Ledodes:0.007758	Arolfsii:0.030067):0.008785):0.082001	(Enecator:0.080312	(Mfructigena:0.000001	Mfruticola:0.000001):0.033303):0.042151):0.053854	(((((((Pvitticeps:0.002420	Pmuralis:0.000001):0.000001	Pbivittatus:0.000001):0.000001	Gjaponicus:0.030130):0.019882	(Rbivittatum:0.017290	(Municolor:0.000001	Gseraphini:0.002447):0.000001):0.000001):0.012293	Pannectens:0.073778):0.002356	Ccarcharias:0.089440):0.081122	(Dunidecimpunctata:0.062319	Btabaci:0.030917):0.110732):0.052031	(Caustralis:0.041820	(Alappa:0.020141	((((Soleracea:0.019393	Bvulgaris:0.002721):0.002497	Cquinoa:0.011430):0.016759	(Taestivum:0.023360	Tpratense:0.031105):0.012076):0.002993	(Mindica:0.022030	Osativa:0.005473):0.000001):0.010346):0.084954):0.256974);
(((Abisporus:0.000001	(Ledodes:0.006703	Arolfsii:0.025172):0.017305):0.069247	(Enecator:0.038406	(Mfruticola:0.000001	Mfructigena:0.000001):0.078973):0.095128):0.080161	((Cquinoa:0.017773	(((Tpratense:0.055100	Taestivum:0.039972):0.012865	((Mindica:0.036153	Alappa:0.035645):0.020310	Osativa:0.018898):0.005005):0.018821	(Soleracea:0.029101	Bvulgaris:0.004882):0.017256):0.008382):0.082376	Caustralis:0.096354):0.411879	((Btabaci:0.049518	Dunidecimpunctata:0.061735):0.087265	(Ccarcharias:0.050083	(Pannectens:0.058756	((Pvitticeps:0.002264	Pmuralis:0.000001):0.000001	(Pbivittatus:0.000001	(((Municolor:0.000001	Rbivittatum:0.004686):0.000001	Gseraphini:0.009427):0.023957	Gjaponicus:0.025975):0.000001):0.004575):0.031188):0.000001):0.080955):0.075499);
((((Ledodes:0.013773	Arolfsii:0.040455):0.013542	Abisporus:0.013327):0.083288	((Mfruticola:0.000001	Mfructigena:0.000001):0.079544	Enecator:0.039211):0.043896):0.177265	((Soleracea:0.010166	(Bvulgaris:0.005572	((((Mindica:0.022707	Alappa:0.048003):0.017996	Osativa:0.012951):0.004737	(Taestivum:0.020442	Tpratense:0.054147):0.003854):0.028794	Cquinoa:0.011881):0.001520):0.018198):0.048801	Caustralis:0.139397):0.227660	((((((Rbivittatum:0.022494	Municolor:0.000001):0.000001	Gseraphini:0.004927):0.000001	(Gjaponicus:0.012433	((Pmuralis:0.000001	Pvitticeps:0.002425):0.000001	Pbivittatus:0.000001):0.000001):0.012343):0.017979	Pannectens:0.056066):0.000001	Ccarcharias:0.062308):0.047462	(Btabaci:0.049748	Dunidecimpunctata:0.054368):0.127549):0.058846);
((((Abisporus:0.021713	Ledodes:0.012919):0.016080	Arolfsii:0.037748):0.079211	((Mfruticola:0.000001	Mfructigena:0.000001):0.052300	Enecator:0.050645):0.024392):0.119862	(Alappa:0.000001	(Mindica:0.026982	(Osativa:0.007499	((Taestivum:0.032053	Tpratense:0.040964):0.009047	((Caustralis:0.139857	Cquinoa:0.017827):0.019739	(Bvulgaris:0.010946	Soleracea:0.020131):0.002750):0.041514):0.008163):0.010171):0.061931):0.314750	((Btabaci:0.037523	Dunidecimpunctata:0.029238):0.072000	(((((Pvitticeps:0.004600	Pmuralis:0.000001):0.004634	(Gjaponicus:0.011770	Pbivittatus:0.000001):0.000001):0.019907	((Municolor:0.000001	Gseraphini:0.002322):0.000001	Rbivittatum:0.011684):0.008724):0.011131	Pannectens:0.058519):0.000001	Ccarcharias:0.071571):0.114575):0.041711);
(((Enecator:0.042895	(Mfructigena:0.000001	Mfruticola:0.000001):0.043929):0.032830	(Arolfsii:0.022129	(Abisporus:0.012328	Ledodes:0.013184):0.010278):0.056288):0.085645	((((((Gjaponicus:0.020163	(Gseraphini:0.002475	(Rbivittatum:0.015143	Municolor:0.000001):0.000001):0.009989):0.000001	Pbivittatus:0.000001):0.002443	(Pvitticeps:0.002431	Pmuralis:0.000001):0.000001):0.007276	Pannectens:0.046339):0.012381	Ccarcharias:0.050963):0.080730	(Btabaci:0.037653	Dunidecimpunctata:0.067369):0.111535):0.065572	((Tpratense:0.019680	(Taestivum:0.037130	((Alappa:0.025894	(Mindica:0.029945	Osativa:0.010479):0.012537):0.004777	(Cquinoa:0.011432	(Bvulgaris:0.002688	Soleracea:0.028650):0.002339):0.017097):0.009403):0.030207):0.060558	Caustralis:0.077733):0.283662);
(((Enecator:0.056720	(Mfructigena:0.000001	Mfruticola:0.000001):0.055567):0.027849	((Ledodes:0.002294	Arolfsii:0.032258):0.025550	Abisporus:0.000001):0.068019):0.101744	(((Taestivum:0.014608	(((Cquinoa:0.008856	(Soleracea:0.008827	Bvulgaris:0.000001):0.002984):0.026212	(Mindica:0.004094	Osativa:0.007469):0.003320):0.000001	Tpratense:0.024325):0.009235):0.021412	Alappa:0.018186):0.027297	Caustralis:0.042113):0.254575	((Ccarcharias:0.056390	((((Pbivittatus:0.000001	(Pmuralis:0.000001	Pvitticeps:0.002484):0.002495):0.000001	Gjaponicus:0.025556):0.007529	((Municolor:0.000001	Rbivittatum:0.020144):0.000001	Gseraphini:0.004994):0.000001):0.015171	Pannectens:0.045433):0.000001):0.059790	(Btabaci:0.042992	Dunidecimpunctata:0.063400):0.086404):0.022225);
((((Abisporus:0.028119	Ledodes:0.016802):0.037967	Arolfsii:0.041412):0.074828	((Mfruticola:0.000001	Mfructigena:0.000001):0.043161	Enecator:0.042882):0.088676):0.059770	(Caustralis:0.080873	((((Osativa:0.004495	(Alappa:0.049009	Mindica:0.026580):0.004582):0.003041	(Cquinoa:0.016712	(Soleracea:0.009548	Bvulgaris:0.007053):0.002365):0.017321):0.006442	Taestivum:0.026052):0.026798	Tpratense:0.024974):0.024940):0.290691	((Dunidecimpunctata:0.041735	Btabaci:0.031991):0.099419	(Ccarcharias:0.051915	(Pannectens:0.048992	((Gjaponicus:0.020005	(Pbivittatus:0.000001	(Pmuralis:0.000001	Pvitticeps:0.000001):0.000001):0.000001):0.002510	(Gseraphini:0.011026	(Rbivittatum:0.017605	Municolor:0.000001):0.000001):0.010697):0.011500):0.000001):0.101721):0.055353);
(((Enecator:0.066082	(Mfructigena:0.000001	Mfruticola:0.000001):0.051027):0.030903	(Abisporus:0.009718	(Ledodes:0.018622	Arolfsii:0.016556):0.019354):0.084850):0.118543	((Dunidecimpunctata:0.068158	Btabaci:0.025563):0.129743	((Pannectens:0.050502	((((Pvitticeps:0.002346	Pmuralis:0.000001):0.000001	Pbivittatus:0.000001):0.000001	Gjaponicus:0.000001):0.007036	(Rbivittatum:0.021639	(Municolor:0.000001	Gseraphini:0.000001):0.000001):0.004843):0.011024):0.002673	Ccarcharias:0.058828):0.020539):0.068122	((Osativa:0.000249	((Alappa:0.034393	Mindica:0.031568):0.009173	(((Bvulgaris:0.000001	Soleracea:0.016374):0.007616	Cquinoa:0.017063):0.019980	(Tpratense:0.034806	Taestivum:0.033040):0.014158):0.011726):0.014472):0.044600	Caustralis:0.048755):0.238244);
(((Arolfsii:0.004676	(Ledodes:0.011172	Abisporus:0.019871):0.019811):0.081818	(Enecator:0.017521	(Mfruticola:0.000001	Mfructigena:0.000001):0.076959):0.035091):0.088636	((Dunidecimpunctata:0.061299	Btabaci:0.034580):0.074615	(Ccarcharias:0.058872	(((Gjaponicus:0.013895	(Pvitticeps:0.002292	(Pbivittatus:0.000001	Pmuralis:0.000001):0.000001):0.000001):0.004806	(Rbivittatum:0.011666	(Municolor:0.000001	Gseraphini:0.000001):0.000001):0.004479):0.004764	Pannectens:0.033108):0.000001):0.082245):0.054337	(Caustralis:0.053267	(Tpratense:0.019885	(Mindica:0.013279	(((Taestivum:0.017486	Alappa:0.034271):0.007206	Osativa:0.002897):0.001771	(Cquinoa:0.007930	(Bvulgaris:0.002557	Soleracea:0.019079):0.002637):0.032759):0.008551):0.022343):0.037799):0.220158);
(((Arolfsii:0.021837	(Ledodes:0.024080	Abisporus:0.010611):0.012861):0.063473	(Enecator:0.075625	(Mfruticola:0.000001	Mfructigena:0.000001):0.026542):0.068575):0.062237	((((Mindica:0.035629	Osativa:0.006906):0.010971	((Tpratense:0.043281	Taestivum:0.034517):0.013800	(Cquinoa:0.011632	(Bvulgaris:0.011435	Soleracea:0.017911):0.012050):0.022984):0.003531):0.016109	Alappa:0.015254):0.066058	Caustralis:0.062653):0.301772	((Btabaci:0.043514	Dunidecimpunctata:0.055270):0.178102	((Pannectens:0.059498	((Pbivittatus:0.000001	(Gjaponicus:0.020467	(Rbivittatum:0.015174	(Gseraphini:0.000001	Municolor:0.000001):0.000001):0.005020):0.000001):0.004965	(Pvitticeps:0.002457	Pmuralis:0.000001):0.000001):0.017374):0.000001	Ccarcharias:0.072260):0.091422):0.046589);
((((Mfruticola:0.000001	Mfructigena:0.000001):0.087824	Enecator:0.027869):0.044173	(Arolfsii:0.022174	(Ledodes:0.007642	Abisporus:0.019382):0.016167):0.086137):0.067203	((Ccarcharias:0.054073	(Pannectens:0.043998	(((Pvitticeps:0.000001	Pmuralis:0.000001):0.004684	(Gjaponicus:0.014407	Pbivittatus:0.000001):0.000001):0.022989	(Gseraphini:0.000001	(Rbivittatum:0.020987	Municolor:0.000001):0.002302):0.005823):0.008074):0.002877):0.080691	(Btabaci:0.055426	Dunidecimpunctata:0.035036):0.089547):0.073757	((Alappa:0.019687	(Mindica:0.022729	(Osativa:0.004543	((Tpratense:0.040302	Taestivum:0.018797):0.003510	(Cquinoa:0.005345	(Bvulgaris:0.002659	Soleracea:0.022046):0.000001):0.015802):0.007243):0.003430):0.006394):0.046495	Caustralis:0.061344):0.271069);
(((Abisporus:0.000001	(Ledodes:0.011835	Arolfsii:0.019954):0.021110):0.076628	((Mfructigena:0.000001	Mfruticola:0.000001):0.049024	Enecator:0.073182):0.033157):0.130476	((Dunidecimpunctata:0.074549	Btabaci:0.033648):0.093280	((((Pvitticeps:0.002377	Pmuralis:0.000001):0.000001	(Pbivittatus:0.000001	(Gjaponicus:0.021853	(Rbivittatum:0.024441	(Gseraphini:0.009657	Municolor:0.000001):0.000001):0.012132):0.000001):0.002387):0.025251	Pannectens:0.048032):0.005756	Ccarcharias:0.039186):0.088473):0.045406	((Cquinoa:0.005961	((((Mindica:0.042812	Alappa:0.029881):0.006239	Osativa:0.008858):0.018612	(Tpratense:0.042020	Taestivum:0.043034):0.006112):0.025739	(Soleracea:0.018977	Bvulgaris:0.008036):0.005331):0.004889):0.053354	Caustralis:0.054356):0.301683);
(((Abisporus:0.011600	(Arolfsii:0.024587	Ledodes:0.019455):0.013985):0.074276	((Mfruticola:0.000001	Mfructigena:0.000001):0.043203	Enecator:0.098192):0.055316):0.110066	((Btabaci:0.051372	Dunidecimpunctata:0.062544):0.106011	(Ccarcharias:0.054217	((((Pmuralis:0.000001	Pvitticeps:0.000001):0.002442	(Gjaponicus:0.017753	Pbivittatus:0.000001):0.000001):0.017759	((Rbivittatum:0.012130	Municolor:0.000001):0.000001	Gseraphini:0.002396):0.009591):0.024550	Pannectens:0.046157):0.009555):0.060774):0.068071	(Caustralis:0.058152	(((((Cquinoa:0.011216	(Bvulgaris:0.005137	Soleracea:0.023187):0.011597):0.046778	Osativa:0.013693):0.000001	Mindica:0.019661):0.002546	(Alappa:0.036643	Taestivum:0.031708):0.004753):0.016470	Tpratense:0.029319):0.041842):0.295763);
(((Arolfsii:0.036819	(Abisporus:0.021772	Ledodes:0.024644):0.028833):0.092200	((Mfruticola:0.000001	Mfructigena:0.000001):0.090503	Enecator:0.049777):0.042987):0.135767	((Btabaci:0.013648	Dunidecimpunctata:0.092977):0.166228	(Ccarcharias:0.111004	(Pannectens:0.093105	(Pmuralis:0.000001	(Pvitticeps:0.002542	((Gjaponicus:0.041855	(Rbivittatum:0.034299	(Municolor:0.000001	Gseraphini:0.005168):0.000001):0.018447):0.000001	Pbivittatus:0.000001):0.002553):0.000001):0.017151):0.000001):0.133044):0.121059	(Caustralis:0.077865	(Cquinoa:0.014842	((Soleracea:0.018340	Bvulgaris:0.020749):0.007372	((Tpratense:0.071956	Mindica:0.017014):0.006954	((Alappa:0.080714	Taestivum:0.014383):0.018113	Osativa:0.000001):0.002454):0.058323):0.017499):0.147222):0.264618);
((((Mfruticola:0.000001	Mfructigena:0.000001):0.024273	Enecator:0.077693):0.057577	(Abisporus:0.005480	(Ledodes:0.012062	Arolfsii:0.035749):0.027867):0.049829):0.075460	(Caustralis:0.056972	(Tpratense:0.025487	(Taestivum:0.016151	(((Cquinoa:0.014592	(Soleracea:0.014688	Bvulgaris:0.009562):0.002427):0.007732	(Alappa:0.029559	Mindica:0.027007):0.008949):0.002231	Osativa:0.007340):0.009429):0.012572):0.053827):0.279400	((Btabaci:0.030689	Dunidecimpunctata:0.036606):0.105683	(Ccarcharias:0.036258	(Pannectens:0.068797	((Gjaponicus:0.023999	((Pbivittatus:0.000001	Pmuralis:0.000001):0.000001	Pvitticeps:0.000001):0.000001):0.000001	(Rbivittatum:0.018797	(Gseraphini:0.009392	Municolor:0.000001):0.000001):0.006993):0.006273):0.004002):0.063593):0.047626);
(((Enecator:0.089959	(Mfructigena:0.000001	Mfruticola:0.000001):0.051715):0.058993	((Ledodes:0.015519	Arolfsii:0.053709):0.028174	Abisporus:0.020308):0.051446):0.100598	((Ccarcharias:0.062048	(Pannectens:0.108163	(((Municolor:0.000001	Gseraphini:0.002466):0.000001	Rbivittatum:0.043337):0.008625	((Pvitticeps:0.002442	Pmuralis:0.000001):0.002451	(Pbivittatus:0.000001	Gjaponicus:0.009952):0.000001):0.011420):0.013550):0.000001):0.068220	(Btabaci:0.073324	Dunidecimpunctata:0.056980):0.103298):0.147242	((Tpratense:0.037154	(Taestivum:0.032713	(((Mindica:0.035984	Osativa:0.003282):0.005494	((Bvulgaris:0.002746	Soleracea:0.024020):0.007957	Cquinoa:0.024448):0.030836):0.011029	Alappa:0.046538):0.006261):0.010669):0.080163	Caustralis:0.025567):0.328157);
(((Abisporus:0.013343	(Ledodes:0.003189	Arolfsii:0.037546):0.018490):0.089014	((Mfructigena:0.000001	Mfruticola:0.000001):0.046647	Enecator:0.038996):0.058274):0.018032	((Alappa:0.025237	((Tpratense:0.033944	Mindica:0.030534):0.009205	((Cquinoa:0.005279	(Bvulgaris:0.005312	Soleracea:0.024197):0.002321):0.014502	(Taestivum:0.024196	Osativa:0.007784):0.002596):0.005587):0.017825):0.058552	Caustralis:0.053173):0.357802	((Ccarcharias:0.041215	(((Pbivittatus:0.000001	(Gjaponicus:0.016567	(Rbivittatum:0.014353	(Gseraphini:0.004735	Municolor:0.000001):0.000001):0.009508):0.000001):0.002327	(Pmuralis:0.000001	Pvitticeps:0.000001):0.000001):0.010357	Pannectens:0.058565):0.000001):0.056424	(Dunidecimpunctata:0.080665	Btabaci:0.049217):0.112262):0.065022);
((((Abisporus:0.021423	Ledodes:0.025329):0.022543	Arolfsii:0.015442):0.068773	((Mfructigena:0.000001	Mfruticola:0.000001):0.068373	Enecator:0.073794):0.022304):0.064729	(((((Osativa:0.006024	Mindica:0.031410):0.008341	((Cquinoa:0.028060	(Soleracea:0.005368	Bvulgaris:0.010660):0.004950):0.023799	Tpratense:0.042458):0.000001):0.011958	Taestivum:0.022866):0.029145	Alappa:0.015265):0.068884	Caustralis:0.086013):0.229026	((Ccarcharias:0.052376	(Pannectens:0.058532	(((Pbivittatus:0.000001	(Pmuralis:0.000001	Pvitticeps:0.000001):0.000001):0.000001	Gjaponicus:0.016959):0.006322	(Gseraphini:0.006998	(Rbivittatum:0.004625	Municolor:0.000001):0.000001):0.005463):0.005078):0.000001):0.083009	(Btabaci:0.025882	Dunidecimpunctata:0.064859):0.098871):0.075391);
((((Arolfsii:0.021590	Ledodes:0.003077):0.027664	Abisporus:0.006181):0.079144	((Mfruticola:0.000001	Mfructigena:0.000001):0.034474	Enecator:0.052893):0.027384):0.100349	((Dunidecimpunctata:0.062945	Btabaci:0.017330):0.159198	(Ccarcharias:0.083063	(((Pvitticeps:0.000001	Pmuralis:0.000001):0.000001	(Pbivittatus:0.000001	(((Gseraphini:0.007223	Municolor:0.000001):0.000001	Rbivittatum:0.009572):0.009643	Gjaponicus:0.011968):0.000001):0.007069):0.012874	Pannectens:0.044354):0.000001):0.097516):0.067983	(Caustralis:0.022633	(((((Tpratense:0.029703	Mindica:0.018463):0.009175	((Bvulgaris:0.000001	Soleracea:0.019389):0.002726	Cquinoa:0.022556):0.017643):0.002038	Osativa:0.012883):0.007000	Taestivum:0.014402):0.021563	Alappa:0.019302):0.067753):0.203658);
(((Arolfsii:0.014143	(Ledodes:0.019725	Abisporus:0.014978):0.017543):0.113397	((Mfruticola:0.000001	Mfructigena:0.000001):0.069344	Enecator:0.036114):0.058369):0.145251	(((Taestivum:0.007359	(((Alappa:0.035773	Mindica:0.011892):0.011127	Osativa:0.000001):0.002956	(Cquinoa:0.017780	(Soleracea:0.011613	Bvulgaris:0.008530):0.005435):0.030107):0.013522):0.020183	Tpratense:0.065074):0.058135	Caustralis:0.067027):0.233513	((Ccarcharias:0.076486	(Pannectens:0.061108	(((Gjaponicus:0.022355	(Rbivittatum:0.024276	(Municolor:0.000001	Gseraphini:0.007163):0.000001):0.021781):0.000001	Pbivittatus:0.000001):0.004691	(Pvitticeps:0.009363	Pmuralis:0.000001):0.000001):0.020258):0.000001):0.089137	(Dunidecimpunctata:0.079424	Btabaci:0.025386):0.101209):0.050605);
((((Mfruticola:0.000001	Mfructigena:0.000001):0.040680	Enecator:0.038597):0.048524	(Abisporus:0.005850	(Ledodes:0.010324	Arolfsii:0.038800):0.012976):0.060467):0.072039	((Cquinoa:0.005442	((((Alappa:0.026482	Mindica:0.014802):0.012346	Osativa:0.007872):0.000001	(Tpratense:0.032076	Taestivum:0.023906):0.002912):0.013320	(Bvulgaris:0.007724	Soleracea:0.015896):0.002666):0.010201):0.026864	Caustralis:0.063937):0.245426	((Dunidecimpunctata:0.039107	Btabaci:0.029963):0.086947	(Ccarcharias:0.019728	((Pvitticeps:0.002382	((Pbivittatus:0.000001	(Gjaponicus:0.022221	(Rbivittatum:0.009570	(Municolor:0.000001	Gseraphini:0.000001):0.000001):0.004799):0.000001):0.002392	Pmuralis:0.000001):0.000001):0.008416	Pannectens:0.026139):0.000001):0.049675):0.082835);
((((Ledodes:0.023540	Abisporus:0.016950):0.023012	Arolfsii:0.021972):0.067635	(Enecator:0.054982	(Mfruticola:0.000001	Mfructigena:0.000001):0.050912):0.042807):0.081292	(((Pannectens:0.056795	((Pbivittatus:0.000001	(((Municolor:0.000001	Rbivittatum:0.007071):0.000001	Gseraphini:0.007077):0.016733	Gjaponicus:0.011993):0.000001):0.007017	(Pvitticeps:0.002304	Pmuralis:0.000001):0.000001):0.021366):0.012914	Ccarcharias:0.060476):0.083968	(Dunidecimpunctata:0.080014	Btabaci:0.026905):0.107298):0.086577	(Caustralis:0.083588	(Alappa:0.013915	((((Taestivum:0.039774	Tpratense:0.050852):0.009839	((Bvulgaris:0.010520	Soleracea:0.021524):0.005077	Cquinoa:0.013399):0.024479):0.002565	Osativa:0.005314):0.006492	Mindica:0.023045):0.026516):0.056441):0.190623);
(((Enecator:0.031691	(Mfructigena:0.000001	Mfruticola:0.000001):0.080340):0.038282	((Abisporus:0.023944	Ledodes:0.007254):0.034902	Arolfsii:0.029033):0.105663):0.099589	((Ccarcharias:0.058532	(Pannectens:0.056609	(((Municolor:0.000001	Rbivittatum:0.013630):0.000001	Gseraphini:0.006750):0.000001	(((Pmuralis:0.000001	Pvitticeps:0.002269):0.002278	Pbivittatus:0.000001):0.000001	Gjaponicus:0.021215):0.016153):0.013365):0.010110):0.050859	(Dunidecimpunctata:0.074462	Btabaci:0.043270):0.104017):0.066283	(Caustralis:0.057542	((Mindica:0.010761	(((Alappa:0.053677	Taestivum:0.018301):0.005655	(Cquinoa:0.010737	(Bvulgaris:0.002564	Soleracea:0.013486):0.002686):0.025566):0.006534	Osativa:0.000001):0.009704):0.019044	Tpratense:0.014379):0.032830):0.238854);
((((Arolfsii:0.028509	Ledodes:0.015624):0.016630	Abisporus:0.000001):0.062007	(Enecator:0.021121	(Mfruticola:0.000001	Mfructigena:0.000001):0.054559):0.036104):0.068088	((Ccarcharias:0.098718	((((Rbivittatum:0.020491	Gseraphini:0.002250):0.000001	Municolor:0.000001):0.002376	((Gjaponicus:0.018684	(Pvitticeps:0.000001	Pmuralis:0.000001):0.000001):0.000001	Pbivittatus:0.000001):0.004420):0.009627	Pannectens:0.047880):0.000001):0.070279	(Dunidecimpunctata:0.052625	Btabaci:0.035164):0.102642):0.064793	((Alappa:0.012484	((Tpratense:0.030926	Mindica:0.021595):0.006394	((Taestivum:0.018596	Osativa:0.002659):0.002366	((Bvulgaris:0.007978	Soleracea:0.019134):0.000001	Cquinoa:0.013464):0.032564):0.011789):0.012501):0.090385	Caustralis:0.023348):0.332871);
(((Arolfsii:0.022576	(Abisporus:0.027506	Ledodes:0.008187):0.029094):0.064974	(Enecator:0.039489	(Mfructigena:0.000001	Mfruticola:0.000001):0.076559):0.037135):0.132698	(Caustralis:0.041000	(((Bvulgaris:0.002659	Soleracea:0.013596):0.002187	Cquinoa:0.016795):0.022254	(Tpratense:0.027342	(((Mindica:0.034973	Alappa:0.055418):0.003300	Osativa:0.008359):0.007769	Taestivum:0.027907):0.000001):0.017555):0.048949):0.215289	((Dunidecimpunctata:0.067670	Btabaci:0.045561):0.121782	((Pannectens:0.050427	((Gseraphini:0.007333	(Rbivittatum:0.029996	Municolor:0.000001):0.000001):0.000001	((Pbivittatus:0.000001	(Pmuralis:0.000001	Pvitticeps:0.000001):0.002436):0.000001	Gjaponicus:0.007349):0.004902):0.027421):0.005949	Ccarcharias:0.069917):0.052703):0.027606);
((((Mfructigena:0.000001	Mfruticola:0.000001):0.053093	Enecator:0.037706):0.050855	(Abisporus:0.000001	(Ledodes:0.014755	Arolfsii:0.011279):0.029816):0.061272):0.114123	((Ccarcharias:0.067948	(Pannectens:0.055877	((Gseraphini:0.009992	(Rbivittatum:0.015002	Municolor:0.000001):0.000001):0.002667	(Gjaponicus:0.013078	(Pbivittatus:0.000001	(Pvitticeps:0.002522	Pmuralis:0.000001):0.000001):0.000001):0.015262):0.021464):0.000001):0.072468	(Dunidecimpunctata:0.047678	Btabaci:0.043776):0.095255):0.027484	((((Mindica:0.013859	Alappa:0.022998):0.003496	(((Soleracea:0.013923	Cquinoa:0.011109):0.000001	Bvulgaris:0.008208):0.014648	(Tpratense:0.063390	Taestivum:0.019019):0.014121):0.012289):0.005319	Osativa:0.000528):0.070845	Caustralis:0.078011):0.282915);
(((Enecator:0.033931	(Mfructigena:0.000001	Mfruticola:0.000001):0.051627):0.014199	(Abisporus:0.021222	(Ledodes:0.007842	Arolfsii:0.058864):0.025295):0.127925):0.107149	(Caustralis:0.083682	(Tpratense:0.019661	(Taestivum:0.025603	(((Mindica:0.020335	Osativa:0.016212):0.015009	Alappa:0.028259):0.007955	(Cquinoa:0.022283	(Bvulgaris:0.005442	Soleracea:0.005497):0.000001):0.025870):0.003160):0.019757):0.050489):0.251972	(((Pannectens:0.051293	(((Rbivittatum:0.011943	Municolor:0.000001):0.004733	Gseraphini:0.000001):0.000001	(Gjaponicus:0.016990	((Pmuralis:0.000001	Pvitticeps:0.004724):0.002365	Pbivittatus:0.000001):0.000001):0.032046):0.009987):0.000001	Ccarcharias:0.063522):0.071942	(Btabaci:0.038266	Dunidecimpunctata:0.058795):0.097557):0.090848);
(((Enecator:0.065566	(Mfruticola:0.000001	Mfructigena:0.000001):0.060160):0.052894	((Ledodes:0.017281	Arolfsii:0.043064):0.023378	Abisporus:0.009471):0.069328):0.052309	((Ccarcharias:0.063165	(((Pvitticeps:0.002338	Pmuralis:0.000001):0.000001	(((Gseraphini:0.009526	Municolor:0.000001):0.000001	Rbivittatum:0.019133):0.021670	(Gjaponicus:0.007158	Pbivittatus:0.000001):0.000001):0.004718):0.016796	Pannectens:0.068012):0.000001):0.058024	(Dunidecimpunctata:0.072567	Btabaci:0.054024):0.137672):0.116629	(((Cquinoa:0.026370	(Bvulgaris:0.002427	Soleracea:0.007842):0.007814):0.018597	((Taestivum:0.018931	Tpratense:0.056484):0.006744	((Alappa:0.018311	Mindica:0.013306):0.004388	Osativa:0.009390):0.005446):0.014908):0.083020	Caustralis:0.040997):0.271347);
((((Mfruticola:0.000001	Mfructigena:0.000001):0.039140	Enecator:0.030058):0.049985	((Arolfsii:0.032781	Ledodes:0.014854):0.017052	Abisporus:0.001819):0.078736):0.066432	((Alappa:0.015280	((((Tpratense:0.039229	Mindica:0.009674):0.017312	Osativa:0.009422):0.000782	(Cquinoa:0.020297	(Bvulgaris:0.002418	Soleracea:0.007638):0.007764):0.005301):0.009358	Taestivum:0.038166):0.007812):0.039944	Caustralis:0.058456):0.253366	((Btabaci:0.010821	Dunidecimpunctata:0.069979):0.089741	(Ccarcharias:0.037398	((((Rbivittatum:0.013376	Municolor:0.000001):0.000001	Gseraphini:0.004430):0.005605	(((Pbivittatus:0.000001	Gjaponicus:0.020475):0.000001	Pmuralis:0.000001):0.000001	Pvitticeps:0.006710):0.007890):0.015255	Pannectens:0.022089):0.000001):0.068954):0.032646);
(((Enecator:0.041287	(Mfruticola:0.000001	Mfructigena:0.000001):0.036747):0.049907	((Ledodes:0.006359	Arolfsii:0.029042):0.028971	Abisporus:0.008645):0.119150):0.076392	((Btabaci:0.042560	Dunidecimpunctata:0.053344):0.100026	(Ccarcharias:0.094227	(((Rbivittatum:0.026400	(Gseraphini:0.007115	Municolor:0.000001):0.000001):0.000001	(Gjaponicus:0.021587	((Pmuralis:0.000001	Pvitticeps:0.000001):0.002325	Pbivittatus:0.000001):0.000001):0.014309):0.019690	Pannectens:0.063764):0.000001):0.090528):0.043054	(Alappa:0.007782	((Tpratense:0.047657	((Mindica:0.027603	(Caustralis:0.128950	Taestivum:0.009309):0.006435):0.015337	Osativa:0.003437):0.007198):0.000001	((Soleracea:0.015862	Bvulgaris:0.013024):0.004856	Cquinoa:0.002546):0.010879):0.023391):0.360349);
((((Ledodes:0.022990	Arolfsii:0.027115):0.021595	Abisporus:0.000001):0.071963	(Enecator:0.054290	(Mfruticola:0.000001	Mfructigena:0.000001):0.052392):0.032797):0.062911	(Caustralis:0.027424	(Cquinoa:0.006347	((Bvulgaris:0.009212	Soleracea:0.015911):0.003514	((((Tpratense:0.062490	Mindica:0.005872):0.009473	Osativa:0.000001):0.006011	Taestivum:0.012900):0.004344	Alappa:0.021097):0.015166):0.015496):0.069108):0.330097	((Ccarcharias:0.043337	(Pannectens:0.056946	((Pvitticeps:0.000001	Pmuralis:0.000001):0.000001	(Pbivittatus:0.000001	(Gjaponicus:0.023697	((Municolor:0.000001	Gseraphini:0.004989):0.000001	Rbivittatum:0.004983):0.007483):0.000001):0.009881):0.009090):0.011285):0.131729	(Btabaci:0.029333	Dunidecimpunctata:0.036661):0.053813):0.062554);
(((Arolfsii:0.020698	(Ledodes:0.017468	Abisporus:0.025690):0.021163):0.087653	(Enecator:0.089519	(Mfruticola:0.000001	Mfructigena:0.000001):0.029713):0.043556):0.114500	((Dunidecimpunctata:0.081755	Btabaci:0.020263):0.111693	(Ccarcharias:0.055316	(Pannectens:0.055097	((Pvitticeps:0.004666	Pmuralis:0.000001):0.000001	(((Rbivittatum:0.019006	(Gseraphini:0.009461	Municolor:0.000001):0.000001):0.007094	Gjaponicus:0.019698):0.000001	Pbivittatus:0.000001):0.004703):0.032524):0.001694):0.089945):0.050986	(Caustralis:0.058818	(Osativa:0.000001	(((Taestivum:0.032809	Tpratense:0.033778):0.009865	((Bvulgaris:0.007871	Soleracea:0.008036):0.004813	Cquinoa:0.019412):0.029909):0.009038	(Mindica:0.018577	Alappa:0.033856):0.013388):0.010469):0.056909):0.264640);
((((Mfructigena:0.000001	Mfruticola:0.000001):0.022243	Enecator:0.056658):0.051191	((Ledodes:0.030126	Arolfsii:0.031841):0.014720	Abisporus:0.000001):0.054671):0.047332	(((Alappa:0.040292	((Taestivum:0.029583	Osativa:0.000001):0.007447	(Tpratense:0.054687	Mindica:0.010391):0.011461):0.000001):0.012767	(Cquinoa:0.018155	(Soleracea:0.010402	Bvulgaris:0.004907):0.010817):0.019712):0.039331	Caustralis:0.063769):0.275557	((Dunidecimpunctata:0.055513	Btabaci:0.030691):0.126615	(Ccarcharias:0.056659	(Pannectens:0.074777	((Gjaponicus:0.011644	(Pbivittatus:0.000001	(Pvitticeps:0.000001	Pmuralis:0.000001):0.000001):0.000001):0.009096	((Rbivittatum:0.013989	Municolor:0.000001):0.000001	Gseraphini:0.004592):0.011850):0.012559):0.001188):0.025299):0.073246);
((((Mfructigena:0.000001	Mfruticola:0.000001):0.044943	Enecator:0.061075):0.025021	(Abisporus:0.006586	(Arolfsii:0.047161	Ledodes:0.005035):0.027124):0.085718):0.149798	(Alappa:0.006181	(Caustralis:0.134387	(((((Soleracea:0.010757	Bvulgaris:0.000001):0.008210	Cquinoa:0.002612):0.025248	Taestivum:0.040781):0.000001	Osativa:0.007902):0.008725	(Mindica:0.019844	Tpratense:0.034715):0.001117):0.013187):0.028800):0.302502	((Ccarcharias:0.050842	(((Pbivittatus:0.000001	((Rbivittatum:0.027383	(Municolor:0.000001	Gseraphini:0.004927):0.000001):0.007479	Gjaponicus:0.020360):0.000001):0.007450	(Pmuralis:0.000001	Pvitticeps:0.000001):0.000001):0.018504	Pannectens:0.056461):0.002733):0.073855	(Dunidecimpunctata:0.047583	Btabaci:0.067522):0.087241):0.035550);
((((Abisporus:0.034900	Ledodes:0.019824):0.028547	Arolfsii:0.013770):0.077430	((Mfruticola:0.000001	Mfructigena:0.000001):0.028183	Enecator:0.073864):0.056738):0.146123	((Ccarcharias:0.063054	(Pannectens:0.074074	((Rbivittatum:0.016457	(Gseraphini:0.002331	Municolor:0.000001):0.000001):0.000001	((Gjaponicus:0.034293	(Pvitticeps:0.002308	Pmuralis:0.000001):0.002316):0.000001	Pbivittatus:0.000001):0.011816):0.015449):0.010519):0.134671	(Btabaci:0.024526	Dunidecimpunctata:0.072370):0.103047):0.065869	(((Taestivum:0.037273	(Alappa:0.038501	(((Cquinoa:0.022067	(Soleracea:0.022012	Bvulgaris:0.015932):0.007902):0.034755	Mindica:0.045707):0.000001	Osativa:0.022832):0.011866):0.011639):0.026726	Tpratense:0.021071):0.037944	Caustralis:0.133194):0.274886);
(((Enecator:0.060671	(Mfruticola:0.000001	Mfructigena:0.000001):0.067159):0.047794	(Abisporus:0.000001	(Ledodes:0.003692	Arolfsii:0.054166):0.027931):0.094005):0.128983	((Dunidecimpunctata:0.059216	Btabaci:0.037951):0.077646	(((((Pmuralis:0.000001	Pvitticeps:0.004904):0.000001	(Gjaponicus:0.012370	Pbivittatus:0.000001):0.000001):0.006564	((Municolor:0.000001	Rbivittatum:0.024806):0.000001	Gseraphini:0.002445):0.008268):0.009288	Pannectens:0.067549):0.000001	Ccarcharias:0.040880):0.066946):0.072453	(Soleracea:0.002181	(((Caustralis:0.159775	Cquinoa:0.004808):0.022420	((Osativa:0.009379	(Alappa:0.033392	Mindica:0.015468):0.012235):0.010187	(Tpratense:0.050138	Taestivum:0.023006):0.016428):0.022670):0.003806	Bvulgaris:0.000001):0.014424):0.308023);
((((Mfructigena:0.000001	Mfruticola:0.000001):0.054751	Enecator:0.043206):0.050297	((Arolfsii:0.057605	Ledodes:0.005165):0.020376	Abisporus:0.000001):0.065556):0.097134	((Alappa:0.041370	((((Soleracea:0.015269	Bvulgaris:0.002385):0.004797	Cquinoa:0.007691):0.034373	((Tpratense:0.028678	Mindica:0.026021):0.009143	Osativa:0.004956):0.000001):0.008582	Taestivum:0.016226):0.031508):0.078323	Caustralis:0.080703):0.234794	((Ccarcharias:0.045924	(Pannectens:0.068522	((Pvitticeps:0.002139	Pmuralis:0.000001):0.000001	((Gjaponicus:0.015557	((Gseraphini:0.002143	Municolor:0.000001):0.000001	Rbivittatum:0.026518):0.010889):0.000001	Pbivittatus:0.000001):0.004318):0.021790):0.000001):0.091631	(Btabaci:0.035273	Dunidecimpunctata:0.044673):0.121673):0.029381);
(((Arolfsii:0.010798	(Ledodes:0.014663	Abisporus:0.021835):0.029447):0.092066	((Mfructigena:0.000001	Mfruticola:0.000001):0.041836	Enecator:0.072760):0.051095):0.136251	((Dunidecimpunctata:0.052376	Btabaci:0.052282):0.081333	(Ccarcharias:0.065106	(Pannectens:0.076878	((Pbivittatus:0.000001	(((Gseraphini:0.000001	Municolor:0.000001):0.000001	Rbivittatum:0.012629):0.020449	Gjaponicus:0.023209):0.000001):0.004949	(Pvitticeps:0.004911	Pmuralis:0.000001):0.000001):0.029048):0.000535):0.105998):0.098303	((Alappa:0.021036	((((Soleracea:0.012258	Bvulgaris:0.002796):0.009114	Cquinoa:0.015366):0.035128	(Taestivum:0.031576	Tpratense:0.047118):0.007371):0.009832	(Mindica:0.016239	Osativa:0.019466):0.014186):0.023757):0.067412	Caustralis:0.062736):0.226048);
(((Arolfsii:0.031875	(Abisporus:0.016807	Ledodes:0.019966):0.018542):0.100167	(Enecator:0.046565	(Mfruticola:0.000001	Mfructigena:0.000001):0.055661):0.049308):0.127228	(((Taestivum:0.021801	(((Osativa:0.000679	Mindica:0.022363):0.013119	((Cquinoa:0.015315	Soleracea:0.010272):0.000001	Bvulgaris:0.010049):0.033668):0.014743	Alappa:0.036763):0.006026):0.016701	Tpratense:0.050893):0.012433	Caustralis:0.085523):0.216246	((Dunidecimpunctata:0.075194	Btabaci:0.059945):0.106192	(Ccarcharias:0.037567	(Pannectens:0.049719	(((Pbivittatus:0.000001	(Pvitticeps:0.000001	Pmuralis:0.000001):0.000001):0.000001	Gjaponicus:0.021143):0.004305	(Gseraphini:0.006861	(Rbivittatum:0.013852	Municolor:0.000001):0.000001):0.004850):0.015574):0.000001):0.013394):0.047895);
((((Arolfsii:0.045760	Ledodes:0.010932):0.028814	Abisporus:0.000001):0.115702	((Mfructigena:0.000001	Mfruticola:0.000001):0.043250	Enecator:0.050361):0.017529):0.074819	((Btabaci:0.029897	Dunidecimpunctata:0.052946):0.110746	((Pannectens:0.052740	(Pmuralis:0.000001	((Pbivittatus:0.000001	(((Rbivittatum:0.010206	Gseraphini:0.007633):0.000001	Municolor:0.000001):0.010207	Gjaponicus:0.029212):0.000001):0.005061	Pvitticeps:0.002503):0.000001):0.017911):0.000001	Ccarcharias:0.062758):0.084050):0.096482	((Taestivum:0.017807	(Alappa:0.016836	(Osativa:0.002935	(((Bvulgaris:0.005906	Soleracea:0.015755):0.006309	Cquinoa:0.015469):0.028537	(Mindica:0.009079	Tpratense:0.073036):0.002759):0.000001):0.020880):0.008483):0.079477	Caustralis:0.038170):0.312212);
(((Arolfsii:0.022845	(Abisporus:0.033808	Ledodes:0.013122):0.027721):0.106124	((Mfructigena:0.000001	Mfruticola:0.000001):0.036283	Enecator:0.069634):0.007963):0.088061	((((((Pbivittatus:0.000001	(Pmuralis:0.000001	Pvitticeps:0.004538):0.002272):0.000001	Gjaponicus:0.013863):0.011564	((Municolor:0.000001	Rbivittatum:0.013705):0.000001	Gseraphini:0.006851):0.000001):0.010902	Pannectens:0.049850):0.000001	Ccarcharias:0.050213):0.081933	(Btabaci:0.044879	Dunidecimpunctata:0.027336):0.092719):0.092486	(Alappa:0.000001	(Mindica:0.013628	(Tpratense:0.011879	((Taestivum:0.023063	Osativa:0.002651):0.002591	(Caustralis:0.070973	(Cquinoa:0.016777	(Bvulgaris:0.000001	Soleracea:0.000001):0.005482):0.008885):0.025384):0.007653):0.010061):0.049329):0.244032);
(((Abisporus:0.000001	(Ledodes:0.003084	Arolfsii:0.041154):0.022249):0.083844	((Mfructigena:0.000001	Mfruticola:0.000001):0.062705	Enecator:0.023995):0.032691):0.084964	(Caustralis:0.089645	((((Cquinoa:0.015278	(Bvulgaris:0.004885	Soleracea:0.014674):0.001770):0.027382	((Mindica:0.019296	Osativa:0.002731):0.011128	Alappa:0.028967):0.004833):0.002533	Taestivum:0.024307):0.020685	Tpratense:0.031781):0.044991):0.224811	((Btabaci:0.021498	Dunidecimpunctata:0.065717):0.108207	((Pannectens:0.049349	((Pmuralis:0.000001	((((Rbivittatum:0.017828	Gseraphini:0.000001):0.000001	Municolor:0.000001):0.008846	Gjaponicus:0.020224):0.000001	Pbivittatus:0.000001):0.002181):0.000001	Pvitticeps:0.000001):0.005159):0.000562	Ccarcharias:0.039117):0.068823):0.037668);
((((Arolfsii:0.025906	Ledodes:0.017300):0.008029	Abisporus:0.005681):0.120595	(Enecator:0.062020	(Mfruticola:0.000001	Mfructigena:0.000001):0.044425):0.034924):0.078948	((((((Rbivittatum:0.015790	Municolor:0.000001):0.000001	Gseraphini:0.004439):0.004570	(((Pmuralis:0.000001	Pvitticeps:0.004440):0.000001	Pbivittatus:0.000001):0.000001	Gjaponicus:0.013737):0.011186):0.005598	Pannectens:0.057451):0.008277	Ccarcharias:0.046289):0.108374	(Btabaci:0.045714	Dunidecimpunctata:0.044780):0.093012):0.090040	((Alappa:0.021552	((Osativa:0.006931	((Cquinoa:0.029177	(Soleracea:0.015605	Bvulgaris:0.007415):0.010323):0.029076	(Tpratense:0.047716	Taestivum:0.019033):0.012637):0.002462):0.007220	Mindica:0.017047):0.027523):0.058433	Caustralis:0.079431):0.208415);
((((Ledodes:0.018577	Arolfsii:0.044957):0.023418	Abisporus:0.012333):0.082656	(Enecator:0.062543	(Mfruticola:0.000001	Mfructigena:0.000001):0.074050):0.042904):0.121887	(Caustralis:0.061089	(((Bvulgaris:0.011111	Soleracea:0.011729):0.008681	Cquinoa:0.005615):0.034799	(((Taestivum:0.035395	Osativa:0.008653):0.007868	(Alappa:0.036769	Mindica:0.019939):0.013679):0.003536	Tpratense:0.053718):0.010967):0.049875):0.310927	((Dunidecimpunctata:0.046691	Btabaci:0.061270):0.116294	(Ccarcharias:0.072440	(((Gseraphini:0.002502	(Rbivittatum:0.015193	Municolor:0.000001):0.000001):0.005713	((Pvitticeps:0.000001	Pmuralis:0.000001):0.002475	(Gjaponicus:0.028410	Pbivittatus:0.000001):0.000001):0.019956):0.022056	Pannectens:0.057591):0.000001):0.063213):0.091075);
(((Abisporus:0.000001	(Arolfsii:0.018338	Ledodes:0.016451):0.034285):0.087228	((Mfructigena:0.000001	Mfruticola:0.000001):0.087719	Enecator:0.065414):0.049369):0.102893	((Dunidecimpunctata:0.038296	Btabaci:0.055642):0.117304	(Ccarcharias:0.045573	(((Pbivittatus:0.000001	(Gjaponicus:0.016724	((Gseraphini:0.007024	Municolor:0.000001):0.000001	Rbivittatum:0.021169):0.009370):0.000001):0.004651	(Pmuralis:0.000001	Pvitticeps:0.000001):0.000001):0.003853	Pannectens:0.053989):0.000001):0.052997):0.053066	(Caustralis:0.089667	(((((Soleracea:0.033740	Bvulgaris:0.004777):0.008533	Cquinoa:0.010526):0.019639	(Mindica:0.018890	Osativa:0.000001):0.011070):0.004669	(Alappa:0.037786	Taestivum:0.015014):0.004959):0.021959	Tpratense:0.032937):0.033479):0.281790);
((Enecator:0.044545	(((Ledodes:0.013197	Arolfsii:0.020431):0.023056	Abisporus:0.000001):0.140795	(Mfructigena:0.000001	Mfruticola:0.000001):0.052798):0.021637):0.068434	((((Tpratense:0.058885	(Cquinoa:0.029790	(Bvulgaris:0.005608	Soleracea:0.014996):0.008570):0.022445):0.000001	((Taestivum:0.023809	Mindica:0.006044):0.008888	Osativa:0.003748):0.005258):0.026754	Alappa:0.003620):0.031703	Caustralis:0.045009):0.232493	(((Pannectens:0.026183	(((Municolor:0.000001	Rbivittatum:0.018714):0.000001	Gseraphini:0.011634):0.019276	(Gjaponicus:0.016600	(Pbivittatus:0.000001	(Pvitticeps:0.006951	Pmuralis:0.000001):0.000001):0.000001):0.006972):0.014661):0.002263	Ccarcharias:0.063206):0.056910	(Btabaci:0.027575	Dunidecimpunctata:0.075869):0.103052):0.084050);
(((Enecator:0.087404	(Mfruticola:0.000001	Mfructigena:0.000001):0.027639):0.048435	(Abisporus:0.000001	(Arolfsii:0.049907	Ledodes:0.008196):0.026570):0.119058):0.145098	(Caustralis:0.074111	((((Taestivum:0.073158	Tpratense:0.036259):0.002878	((Bvulgaris:0.005872	Soleracea:0.018278):0.008477	Cquinoa:0.012654):0.044877):0.005394	(Mindica:0.056364	Osativa:0.020902):0.014581):0.010935	Alappa:0.055629):0.053353):0.328585	((Dunidecimpunctata:0.071494	Btabaci:0.048071):0.249845	(Ccarcharias:0.072518	(Pannectens:0.081537	((Pvitticeps:0.002544	Pmuralis:0.000001):0.000001	(Pbivittatus:0.000001	(Gjaponicus:0.023945	(Rbivittatum:0.013303	(Gseraphini:0.010615	Municolor:0.000001):0.000001):0.013259):0.000001):0.005150):0.024112):0.011420):0.069752):0.057563);
(((Enecator:0.094534	(Mfruticola:0.000001	Mfructigena:0.000001):0.059869):0.099059	((Arolfsii:0.053863	Ledodes:0.027846):0.036251	Abisporus:0.003617):0.092658):0.075979	(Caustralis:0.064999	(Tpratense:0.038797	(((Cquinoa:0.014926	(Soleracea:0.009036	Bvulgaris:0.008763):0.015627):0.029150	(Osativa:0.011182	Taestivum:0.056096):0.005441):0.010454	(Alappa:0.053856	Mindica:0.037054):0.005961):0.037117):0.043135):0.348329	((Btabaci:0.055619	Dunidecimpunctata:0.068128):0.178144	((Pannectens:0.066110	(((Gseraphini:0.002469	Municolor:0.000001):0.000001	Rbivittatum:0.017438):0.006797	(Gjaponicus:0.036478	((Pvitticeps:0.000001	Pmuralis:0.000001):0.000001	Pbivittatus:0.000001):0.000001):0.013297):0.014056):0.008514	Ccarcharias:0.070303):0.080754):0.038474);
((((Mfruticola:0.000001	Mfructigena:0.000001):0.060639	Enecator:0.057468):0.034917	(Abisporus:0.000089	(Arolfsii:0.049637	Ledodes:0.011457):0.034460):0.090865):0.089236	((Dunidecimpunctata:0.081948	Btabaci:0.038115):0.105115	(((Pvitticeps:0.006851	((Pbivittatus:0.000001	((Municolor:0.000001	(Rbivittatum:0.025740	Gseraphini:0.002298):0.000001):0.009270	Gjaponicus:0.016286):0.000001):0.002281	Pmuralis:0.000001):0.000001):0.010972	Pannectens:0.054040):0.000001	Ccarcharias:0.064606):0.055489):0.076153	((Alappa:0.033956	((((Taestivum:0.032966	Tpratense:0.033427):0.005936	(Cquinoa:0.010792	(Soleracea:0.010492	Bvulgaris:0.002581):0.002245):0.024354):0.006427	Osativa:0.003924):0.010896	Mindica:0.014939):0.013677):0.058172	Caustralis:0.040277):0.325139);
(((Enecator:0.059712	(Mfructigena:0.000001	Mfruticola:0.000001):0.025473):0.071739	(Abisporus:0.000001	(Arolfsii:0.044138	Ledodes:0.023609):0.015592):0.068044):0.136414	((Ccarcharias:0.063629	(Pannectens:0.064646	(((Rbivittatum:0.006889	Municolor:0.000001):0.000001	Gseraphini:0.009287):0.000001	(((Pvitticeps:0.000001	Pmuralis:0.000001):0.002285	Pbivittatus:0.000001):0.000001	Gjaponicus:0.019064):0.013990):0.014088):0.003523):0.058364	(Btabaci:0.018522	Dunidecimpunctata:0.072873):0.159038):0.009206	((Tpratense:0.033120	(Taestivum:0.027979	(((Cquinoa:0.021460	(Bvulgaris:0.010304	Soleracea:0.013280):0.010123):0.016761	(Alappa:0.032132	Mindica:0.039978):0.010155):0.004928	Osativa:0.007930):0.009163):0.019291):0.037929	Caustralis:0.084120):0.364176);
(((Enecator:0.062469	(Mfruticola:0.000001	Mfructigena:0.000001):0.019972):0.055334	(Abisporus:0.005159	(Arolfsii:0.042328	Ledodes:0.017619):0.021207):0.070069):0.070071	((Osativa:0.000001	((Alappa:0.036155	((Cquinoa:0.007679	(Bvulgaris:0.004965	Soleracea:0.020444):0.002600):0.031818	(Taestivum:0.018086	Tpratense:0.026821):0.005801):0.002290):0.019602	Mindica:0.018819):0.001558):0.072252	Caustralis:0.035913):0.163960	((Dunidecimpunctata:0.025177	Btabaci:0.042471):0.113209	((Pannectens:0.052417	(((Gseraphini:0.000001	Municolor:0.000001):0.000001	Rbivittatum:0.019550):0.000001	(Gjaponicus:0.008528	((Pmuralis:0.000001	Pvitticeps:0.000001):0.002081	Pbivittatus:0.000001):0.000001):0.017302):0.003103):0.012312	Ccarcharias:0.046034):0.082789):0.067050);
((((Mfruticola:0.000001	Mfructigena:0.000001):0.056865	Enecator:0.047402):0.036955	(Abisporus:0.004646	(Arolfsii:0.029012	Ledodes:0.002037):0.021875):0.104629):0.072636	(Caustralis:0.075669	((((Mindica:0.021957	Osativa:0.004542):0.009318	((Bvulgaris:0.002561	Soleracea:0.021050):0.008427	Cquinoa:0.011917):0.033985):0.004493	(Alappa:0.037257	Taestivum:0.028909):0.009243):0.026406	Tpratense:0.017840):0.094105):0.296253	(((((Gseraphini:0.004896	(Rbivittatum:0.014807	Municolor:0.000001):0.000001):0.003161	((Pbivittatus:0.000001	Pmuralis:0.000001):0.000001	(Pvitticeps:0.002453	Gjaponicus:0.015000):0.000001):0.011823):0.003465	Pannectens:0.054595):0.005403	Ccarcharias:0.046151):0.084137	(Btabaci:0.052300	Dunidecimpunctata:0.048767):0.077649):0.062648);
(((Enecator:0.034273	(Mfruticola:0.000001	Mfructigena:0.000001):0.065457):0.043250	((Abisporus:0.025862	Ledodes:0.006647):0.013687	Arolfsii:0.009241):0.049899):0.051826	(Alappa:0.000001	(Caustralis:0.144036	(Mindica:0.032327	((((Soleracea:0.030962	Bvulgaris:0.002534):0.009124	Cquinoa:0.018747):0.022166	Osativa:0.006107):0.000001	(Tpratense:0.040921	Taestivum:0.025613):0.009034):0.005297):0.017607):0.017176):0.354048	(((((Rbivittatum:0.020199	(Gseraphini:0.000001	Municolor:0.000001):0.000001):0.005425	((Pvitticeps:0.000001	Pmuralis:0.000001):0.002511	(Pbivittatus:0.000001	Gjaponicus:0.031581):0.000001):0.004651):0.030353	Pannectens:0.060388):0.000001	Ccarcharias:0.038769):0.053106	(Btabaci:0.048071	Dunidecimpunctata:0.037084):0.109887):0.062776);
(((Enecator:0.081247	(Mfruticola:0.000001	Mfructigena:0.000001):0.055036):0.042755	((Arolfsii:0.036054	Ledodes:0.022467):0.025844	Abisporus:0.017677):0.058809):0.090542	(Caustralis:0.058869	(Osativa:0.000001	(Taestivum:0.035835	(((Cquinoa:0.015866	(Bvulgaris:0.007274	Soleracea:0.024735):0.010784):0.028239	Alappa:0.032093):0.010144	(Tpratense:0.060423	Mindica:0.020077):0.000001):0.015825):0.007466):0.053660):0.198507	((Dunidecimpunctata:0.037275	Btabaci:0.054642):0.117773	((Pannectens:0.051343	(((Pbivittatus:0.000001	(((Gseraphini:0.008923	Municolor:0.000001):0.000001	Rbivittatum:0.022571):0.011183	Gjaponicus:0.015983):0.000001):0.002193	Pmuralis:0.000001):0.000001	Pvitticeps:0.000001):0.014789):0.000001	Ccarcharias:0.065939):0.051202):0.042739);
((((Mfruticola:0.000001	Mfructigena:0.000001):0.050186	Enecator:0.042441):0.043099	(Abisporus:0.011567	(Arolfsii:0.037596	Ledodes:0.018930):0.016262):0.048394):0.104339	((Btabaci:0.046384	Dunidecimpunctata:0.051795):0.098558	(Ccarcharias:0.054447	((Pmuralis:0.000001	(((Gjaponicus:0.023023	((Gseraphini:0.000001	Municolor:0.000001):0.000001	Rbivittatum:0.023091):0.007563):0.000001	Pbivittatus:0.000001):0.002489	Pvitticeps:0.007478):0.000001):0.015785	Pannectens:0.039305):0.000001):0.071657):0.080831	((Osativa:0.000001	((Mindica:0.014452	Alappa:0.036138):0.014076	((Tpratense:0.039708	Taestivum:0.019913):0.002542	((Bvulgaris:0.008088	Soleracea:0.011115):0.005003	Cquinoa:0.016802):0.025546):0.007488):0.006217):0.058417	Caustralis:0.061380):0.245916);
((((Mfruticola:0.000001	Mfructigena:0.000001):0.050964	Enecator:0.064199):0.048091	((Arolfsii:0.033106	Ledodes:0.004424):0.021316	Abisporus:0.007100):0.081821):0.103865	(Caustralis:0.078253	((Tpratense:0.033179	(((Mindica:0.038161	Alappa:0.038397):0.039339	Osativa:0.016491):0.007479	Taestivum:0.038466):0.000001):0.017699	((Bvulgaris:0.008384	Soleracea:0.014613):0.011254	Cquinoa:0.032600):0.019781):0.066788):0.281555	((Dunidecimpunctata:0.047499	Btabaci:0.041637):0.141966	(Ccarcharias:0.056416	(Pannectens:0.068892	(Gjaponicus:0.010101	(((Gseraphini:0.007316	Municolor:0.000001):0.000001	Rbivittatum:0.014657):0.012220	(Pvitticeps:0.004826	(Pmuralis:0.000001	Pbivittatus:0.000001):0.000001):0.000001):0.004610):0.010614):0.000001):0.080910):0.061531);
((((Mfructigena:0.000001	Mfruticola:0.000001):0.041171	Enecator:0.062732):0.061807	(Abisporus:0.000001	(Arolfsii:0.043714	Ledodes:0.010510):0.034639):0.102982):0.095853	((Dunidecimpunctata:0.066179	Btabaci:0.040992):0.153560	(Ccarcharias:0.100978	(((Gjaponicus:0.018953	(Pbivittatus:0.000001	(Pvitticeps:0.000001	Pmuralis:0.000001):0.000001):0.000001):0.018517	((Gseraphini:0.004716	Municolor:0.000001):0.000001	Rbivittatum:0.011781):0.005314):0.018734	Pannectens:0.067177):0.000001):0.061744):0.079513	(((((Taestivum:0.036755	(Osativa:0.006243	(Alappa:0.039018	Mindica:0.027354):0.005259):0.007763):0.000001	Tpratense:0.037566):0.030541	(Bvulgaris:0.011006	Soleracea:0.008480):0.004827):0.013000	Cquinoa:0.015533):0.045341	Caustralis:0.066649):0.349250);
((((Mfruticola:0.000001	Mfructigena:0.000001):0.061803	Enecator:0.054718):0.044501	(Abisporus:0.028322	(Arolfsii:0.046386	Ledodes:0.005813):0.023585):0.093305):0.085728	((Tpratense:0.019940	(Taestivum:0.033465	(((Soleracea:0.005357	Bvulgaris:0.007906):0.001183	Cquinoa:0.031249):0.034197	((Alappa:0.044422	Mindica:0.019419):0.012584	Osativa:0.000803):0.008369):0.009646):0.012823):0.029351	Caustralis:0.077772):0.232697	((Dunidecimpunctata:0.040933	Btabaci:0.037754):0.120613	((Pannectens:0.059606	(((Gseraphini:0.004651	Municolor:0.000001):0.000001	Rbivittatum:0.009341):0.007050	((Pvitticeps:0.002321	(Pmuralis:0.000001	Pbivittatus:0.000001):0.000001):0.000001	Gjaponicus:0.023900):0.009394):0.013958):0.000001	Ccarcharias:0.048871):0.057117):0.065129);
(((Enecator:0.044068	(Mfruticola:0.000001	Mfructigena:0.000001):0.055099):0.044008	(Abisporus:0.000001	(Ledodes:0.015728	Arolfsii:0.025676):0.010968):0.050208):0.096955	((Btabaci:0.017594	Dunidecimpunctata:0.054026):0.112824	(Ccarcharias:0.048950	(Pannectens:0.056418	((Pvitticeps:0.000001	Pmuralis:0.000001):0.000001	(Pbivittatus:0.000001	((Rbivittatum:0.021200	(Gseraphini:0.002287	Municolor:0.000001):0.000001):0.009224	Gjaponicus:0.021385):0.000001):0.002263):0.015544):0.000001):0.085223):0.064735	((((Taestivum:0.002562	((Cquinoa:0.010260	(Soleracea:0.002549	Bvulgaris:0.005133):0.005279):0.021356	Tpratense:0.044439):0.000001):0.003703	(Osativa:0.002508	Mindica:0.015363):0.006486):0.014612	Alappa:0.032297):0.025490	Caustralis:0.054878):0.286760);
((((Mfructigena:0.000001	Mfruticola:0.000001):0.054448	((Abisporus:0.028008	Ledodes:0.022774):0.007009	Arolfsii:0.018565):0.096650):0.015156	Enecator:0.045549):0.095222	(Caustralis:0.062744	(Bvulgaris:0.000001	((Cquinoa:0.020616	((Taestivum:0.034001	Tpratense:0.047041):0.002589	(Osativa:0.004273	(Mindica:0.030096	Alappa:0.023294):0.017435):0.007288):0.031461):0.001535	Soleracea:0.022994):0.011380):0.058309):0.240445	((Dunidecimpunctata:0.064446	Btabaci:0.036227):0.102944	(((((Pmuralis:0.000001	Pvitticeps:0.004664):0.007088	(Gjaponicus:0.024781	Pbivittatus:0.000001):0.000001):0.024213	(Gseraphini:0.002406	(Rbivittatum:0.014567	Municolor:0.000001):0.000001):0.005523):0.005410	Pannectens:0.065808):0.011736	Ccarcharias:0.070463):0.076644):0.084596);
((((Mfruticola:0.000001	Mfructigena:0.000001):0.094312	Enecator:0.041223):0.030893	(Arolfsii:0.030192	(Ledodes:0.029489	Abisporus:0.019166):0.036422):0.114332):0.089748	((Dunidecimpunctata:0.059163	Btabaci:0.047437):0.126127	(Ccarcharias:0.048163	(Pannectens:0.044447	(((Pvitticeps:0.002522	(Pbivittatus:0.000001	Pmuralis:0.000001):0.000001):0.000001	Gjaponicus:0.028849):0.009591	((Rbivittatum:0.012556	Municolor:0.000001):0.000001	Gseraphini:0.002484):0.003076):0.020408):0.000001):0.062209):0.102869	(Caustralis:0.076148	(((Osativa:0.007982	(((Soleracea:0.011791	Bvulgaris:0.011361):0.008400	Cquinoa:0.011737):0.019476	(Taestivum:0.045069	Tpratense:0.050963):0.002543):0.006774):0.012345	Mindica:0.020088):0.035493	Alappa:0.016866):0.060279):0.307970);
(((Abisporus:0.006397	(Ledodes:0.011988	Arolfsii:0.044668):0.033614):0.087242	(Enecator:0.060092	(Mfruticola:0.000001	Mfructigena:0.000001):0.046677):0.058628):0.105185	(Caustralis:0.080379	(Tpratense:0.038164	(Taestivum:0.019107	(Osativa:0.005154	((Cquinoa:0.023107	(Soleracea:0.025605	Bvulgaris:0.007388):0.002493):0.022511	(Mindica:0.021652	Alappa:0.028742):0.020427):0.004638):0.015213):0.023515):0.030465):0.324998	((Ccarcharias:0.047358	((((Rbivittatum:0.020108	Municolor:0.000001):0.000001	Gseraphini:0.004407):0.007040	((Pmuralis:0.000001	(Pbivittatus:0.000001	Gjaponicus:0.025454):0.000001):0.000001	Pvitticeps:0.000001):0.010905):0.012571	Pannectens:0.062248):0.005426):0.066093	(Dunidecimpunctata:0.044760	Btabaci:0.047266):0.108623):0.043620);
(((Enecator:0.054979	(Mfructigena:0.000001	Mfruticola:0.000001):0.036320):0.022562	(Abisporus:0.014997	(Ledodes:0.002092	Arolfsii:0.033159):0.031227):0.083345):0.107702	((Ccarcharias:0.046930	(((Pbivittatus:0.000001	(Gjaponicus:0.017842	((Gseraphini:0.002579	Municolor:0.000001):0.000001	Rbivittatum:0.026295):0.015629):0.000001):0.002498	(Pvitticeps:0.000001	Pmuralis:0.000001):0.000001):0.022079	Pannectens:0.066534):0.000001):0.060549	(Btabaci:0.053837	Dunidecimpunctata:0.037025):0.123247):0.057700	(((Cquinoa:0.014850	(Bvulgaris:0.002868	Soleracea:0.012020):0.006038):0.019745	(((Alappa:0.040259	Mindica:0.017946):0.002583	Tpratense:0.033088):0.004435	(Taestivum:0.024377	Osativa:0.005856):0.002063):0.013790):0.053524	Caustralis:0.068450):0.228455);
(((Enecator:0.071396	(Mfructigena:0.000001	Mfruticola:0.000001):0.076676):0.059438	((Ledodes:0.034052	Abisporus:0.020184):0.030120	Arolfsii:0.026804):0.088280):0.094259	((Btabaci:0.041098	Dunidecimpunctata:0.087265):0.097775	((((Gseraphini:0.010752	(Rbivittatum:0.024473	Municolor:0.000001):0.000001):0.002631	((Gjaponicus:0.016699	Pbivittatus:0.000001):0.000001	(Pvitticeps:0.000001	Pmuralis:0.000001):0.002707):0.005492):0.014227	Pannectens:0.092790):0.000001	Ccarcharias:0.070341):0.090200):0.068098	(Caustralis:0.071896	(Tpratense:0.009073	(Taestivum:0.044907	(Alappa:0.041461	((Mindica:0.030133	Osativa:0.005123):0.001194	(Cquinoa:0.015754	(Soleracea:0.015660	Bvulgaris:0.002552):0.015000):0.044981):0.003624):0.010126):0.026481):0.039841):0.268036);
(((Enecator:0.071774	(Mfruticola:0.000001	Mfructigena:0.000001):0.063365):0.063140	((Ledodes:0.002832	Arolfsii:0.052804):0.036044	Abisporus:0.000001):0.059217):0.085661	(Caustralis:0.061471	(Cquinoa:0.011576	(((Taestivum:0.037950	Tpratense:0.043829):0.009244	(Osativa:0.014465	(Mindica:0.018262	Alappa:0.033875):0.006406):0.007769):0.048283	(Soleracea:0.008237	Bvulgaris:0.000001):0.007251):0.017819):0.090386):0.347068	((Btabaci:0.042980	Dunidecimpunctata:0.099462):0.114742	((Pannectens:0.051728	((Pbivittatus:0.000001	((Pvitticeps:0.000001	Pmuralis:0.000001):0.002435	Gjaponicus:0.022481):0.000001):0.010927	((Municolor:0.000001	Rbivittatum:0.029758):0.000001	Gseraphini:0.002421):0.003901):0.017878):0.000001	Ccarcharias:0.067448):0.082209):0.041001);
((((Ledodes:0.006758	Arolfsii:0.039279):0.021475	Abisporus:0.002105):0.060085	(Enecator:0.070456	(Mfructigena:0.000001	Mfruticola:0.000001):0.032025):0.052285):0.062201	((Btabaci:0.029225	Dunidecimpunctata:0.066912):0.168409	(Ccarcharias:0.067197	(Pannectens:0.045836	(((Pvitticeps:0.000001	(Pbivittatus:0.000001	Gjaponicus:0.018170):0.000001):0.000001	Pmuralis:0.000001):0.013967	((Rbivittatum:0.013959	Municolor:0.000001):0.000001	Gseraphini:0.006965):0.000001):0.009341):0.000001):0.049923):0.051355	((Osativa:0.004170	((Alappa:0.022047	Taestivum:0.037417):0.013144	((Tpratense:0.038663	Mindica:0.027818):0.012535	(Cquinoa:0.020314	(Soleracea:0.017489	Bvulgaris:0.007336):0.005056):0.015965):0.000001):0.020272):0.050350	Caustralis:0.059496):0.247356);
(((Abisporus:0.000001	(Ledodes:0.006881	Arolfsii:0.025465):0.024121):0.095864	(Enecator:0.047183	(Mfruticola:0.000001	Mfructigena:0.000001):0.066128):0.031422):0.097602	(Alappa:0.000001	(Mindica:0.037277	((Caustralis:0.149241	((Bvulgaris:0.008225	Soleracea:0.032229):0.008410	Cquinoa:0.016749):0.006126):0.026685	(Osativa:0.003426	(Tpratense:0.052555	Taestivum:0.034184):0.014628):0.002233):0.004337):0.036173):0.256621	((Ccarcharias:0.045578	(Pannectens:0.080512	(Gjaponicus:0.016935	((Pbivittatus:0.000001	(Pvitticeps:0.002270	Pmuralis:0.000001):0.002279):0.000001	((Rbivittatum:0.020939	Gseraphini:0.004615):0.000001	Municolor:0.000001):0.006922):0.006625):0.010730):0.000001):0.113591	(Btabaci:0.021818	Dunidecimpunctata:0.068660):0.068355):0.023283);
(((Arolfsii:0.013092	(Ledodes:0.006895	Abisporus:0.019051):0.008931):0.047795	((Mfructigena:0.000001	Mfruticola:0.000001):0.074052	Enecator:0.044155):0.069171):0.095368	((Cquinoa:0.006423	((Soleracea:0.020760	Bvulgaris:0.005826):0.000001	(((Alappa:0.071579	Mindica:0.032425):0.014266	Tpratense:0.053519):0.008807	(Taestivum:0.050289	Osativa:0.008990):0.006053):0.022602):0.023856):0.071504	Caustralis:0.094096):0.357305	((Dunidecimpunctata:0.034119	Btabaci:0.042838):0.082616	(Ccarcharias:0.031899	(Pannectens:0.047897	(((Gjaponicus:0.009921	((Municolor:0.000001	Gseraphini:0.004839):0.000001	Rbivittatum:0.017078):0.007316):0.000001	Pbivittatus:0.000001):0.002426	(Pmuralis:0.000001	Pvitticeps:0.002416):0.000001):0.009155):0.010950):0.082956):0.053193);
((((Ledodes:0.013701	Arolfsii:0.026366):0.028655	Abisporus:0.000001):0.096692	((Mfruticola:0.000001	Mfructigena:0.000001):0.052958	Enecator:0.058406):0.058021):0.058904	((Btabaci:0.035517	Dunidecimpunctata:0.055125):0.105043	((Pannectens:0.048493	(((Rbivittatum:0.012602	Municolor:0.000001):0.000001	Gseraphini:0.007541):0.003709	(Gjaponicus:0.010175	((Pvitticeps:0.002506	Pmuralis:0.000001):0.000001	Pbivittatus:0.000001):0.000001):0.016773):0.014546):0.000835	Ccarcharias:0.069221):0.026110):0.051301	((Osativa:0.000001	(Taestivum:0.011001	(((Soleracea:0.011001	Bvulgaris:0.002600):0.005031	Cquinoa:0.019784):0.023061	((Alappa:0.029206	Mindica:0.009864):0.011215	Tpratense:0.032937):0.008785):0.007706):0.005475):0.036501	Caustralis:0.089944):0.312897);
((((Ledodes:0.016908	Arolfsii:0.045628):0.020502	Abisporus:0.008269):0.078103	(Enecator:0.044182	(Mfruticola:0.000001	Mfructigena:0.000001):0.049470):0.037762):0.083872	((Ccarcharias:0.045035	(Pannectens:0.073941	((Gseraphini:0.009610	(Rbivittatum:0.004759	Municolor:0.000001):0.000001):0.003651	((Gjaponicus:0.004847	Pbivittatus:0.000001):0.000001	(Pvitticeps:0.000001	Pmuralis:0.000001):0.004794):0.008412):0.012541):0.000001):0.069718	(Dunidecimpunctata:0.047166	Btabaci:0.044836):0.078844):0.080150	(Caustralis:0.015411	(Tpratense:0.023730	((Alappa:0.038966	Mindica:0.002178):0.005499	(Osativa:0.002853	(Taestivum:0.021227	((Soleracea:0.013667	Bvulgaris:0.002523):0.004142	Cquinoa:0.017232):0.033055):0.003663):0.005083):0.022416):0.072014):0.176529);
((((Arolfsii:0.028634	(Ledodes:0.023938	Abisporus:0.024831):0.016919):0.094530	(Mfructigena:0.000001	Mfruticola:0.000001):0.069388):0.020630	Enecator:0.023101):0.070565	((Ccarcharias:0.029273	(((Pbivittatus:0.000001	(Gjaponicus:0.021577	(Rbivittatum:0.011608	(Gseraphini:0.004621	Municolor:0.000001):0.000001):0.014088):0.000001):0.002314	(Pmuralis:0.000001	Pvitticeps:0.000001):0.000001):0.009592	Pannectens:0.036162):0.027452):0.070921	(Dunidecimpunctata:0.040115	Btabaci:0.057514):0.081757):0.100036	(Caustralis:0.101694	(Alappa:0.000001	(Mindica:0.027557	(((Cquinoa:0.024892	(Bvulgaris:0.002529	Soleracea:0.016262):0.007807):0.024476	(Osativa:0.000001	Taestivum:0.033772):0.010907):0.002333	Tpratense:0.056693):0.008537):0.031028):0.037148):0.256929);
(((Enecator:0.077035	(Mfructigena:0.000001	Mfruticola:0.000001):0.054942):0.040877	((Arolfsii:0.027795	Ledodes:0.018364):0.009674	Abisporus:0.000001):0.066439):0.070767	((Ccarcharias:0.046848	(Pannectens:0.049660	((Pmuralis:0.000001	Pvitticeps:0.000001):0.000001	(Pbivittatus:0.000001	((Rbivittatum:0.007344	(Gseraphini:0.004865	Municolor:0.000001):0.000001):0.007306	Gjaponicus:0.022820):0.000001):0.004812):0.014311):0.024557):0.071032	(Btabaci:0.011748	Dunidecimpunctata:0.084831):0.161109):0.083271	(((Cquinoa:0.010674	(Bvulgaris:0.005518	Soleracea:0.008666):0.006495):0.020633	(((Mindica:0.011271	Tpratense:0.044758):0.013083	(Osativa:0.011225	Taestivum:0.019117):0.011682):0.005519	Alappa:0.045786):0.016832):0.072057	Caustralis:0.062893):0.249988);
((((Ledodes:0.003175	Arolfsii:0.020615):0.012683	Abisporus:0.010920):0.090553	((Mfruticola:0.000001	Mfructigena:0.000001):0.037145	Enecator:0.064087):0.046869):0.101077	(((((Gseraphini:0.002280	(Rbivittatum:0.009183	Municolor:0.000001):0.000001):0.003364	(Gjaponicus:0.011547	(Pvitticeps:0.006864	(Pmuralis:0.000001	Pbivittatus:0.000001):0.000001):0.000001):0.005830):0.020337	Pannectens:0.043269):0.000068	Ccarcharias:0.058467):0.081369	(Dunidecimpunctata:0.049900	Btabaci:0.048967):0.090805):0.054277	(Caustralis:0.093750	(((Bvulgaris:0.002774	Soleracea:0.025975):0.002340	Cquinoa:0.008821):0.028811	((Tpratense:0.055692	(Alappa:0.049190	Taestivum:0.012503):0.019953):0.000001	(Mindica:0.042388	Osativa:0.012830):0.025532):0.014423):0.054486):0.323488);
(((Enecator:0.027642	(Mfruticola:0.000001	Mfructigena:0.000001):0.047396):0.052975	(Abisporus:0.010809	(Ledodes:0.006314	Arolfsii:0.045098):0.011738):0.080942):0.068589	(((((Gseraphini:0.004380	(Municolor:0.000001	Rbivittatum:0.008773):0.000001):0.000001	((Pbivittatus:0.000001	(Pvitticeps:0.000001	Pmuralis:0.000001):0.002184):0.000001	Gjaponicus:0.020213):0.008817):0.029738	Pannectens:0.054362):0.000001	Ccarcharias:0.079992):0.071206	(Btabaci:0.015261	Dunidecimpunctata:0.084054):0.095387):0.064253	(Caustralis:0.060084	((Alappa:0.031093	(Tpratense:0.034999	((Mindica:0.022791	Osativa:0.011399):0.016444	(Cquinoa:0.012165	(Soleracea:0.012044	Bvulgaris:0.000001):0.002334):0.028920):0.000001):0.015763):0.018587	Taestivum:0.000001):0.077957):0.226646);
(((Arolfsii:0.013339	(Ledodes:0.005324	Abisporus:0.036755):0.027586):0.102880	((Mfructigena:0.000001	Mfruticola:0.000001):0.065158	Enecator:0.038670):0.015780):0.091374	(Caustralis:0.084981	(Alappa:0.014559	(Taestivum:0.021923	((Cquinoa:0.016077	(Bvulgaris:0.002524	Soleracea:0.010452):0.004901):0.021208	(Osativa:0.010792	(Mindica:0.021779	Tpratense:0.048730):0.012292):0.000001):0.021112):0.019154):0.043391):0.154948	((((((Pvitticeps:0.006605	(Pbivittatus:0.000001	Pmuralis:0.000001):0.000001):0.000001	Gjaponicus:0.011034):0.001694	(Rbivittatum:0.024498	(Gseraphini:0.004383	Municolor:0.000001):0.000001):0.004896):0.002509	Pannectens:0.044297):0.000001	Ccarcharias:0.039774):0.076227	(Btabaci:0.030169	Dunidecimpunctata:0.061798):0.070623):0.083821);
((((Arolfsii:0.038677	Ledodes:0.013989):0.015263	Abisporus:0.006077):0.065422	((Mfruticola:0.000001	Mfructigena:0.000001):0.050645	Enecator:0.043485):0.050679):0.077955	((Cquinoa:0.001843	(((Tpratense:0.033863	Taestivum:0.013135):0.002496	((Mindica:0.025849	Alappa:0.028037):0.013707	Osativa:0.018794):0.007052):0.028054	(Soleracea:0.014456	Bvulgaris:0.000001):0.004756):0.014451):0.085676	Caustralis:0.052279):0.288472	((Btabaci:0.039111	Dunidecimpunctata:0.042217):0.103776	((((Rbivittatum:0.013758	(Municolor:0.000001	Gseraphini:0.000001):0.000001):0.000001	((Gjaponicus:0.016173	(Pbivittatus:0.000001	Pvitticeps:0.000001):0.000001):0.000001	Pmuralis:0.000001):0.011453):0.028435	Pannectens:0.032865):0.000001	Ccarcharias:0.060443):0.060461):0.035918);
(((Abisporus:0.000001	(Ledodes:0.010237	Arolfsii:0.033283):0.019019):0.084112	((Mfructigena:0.000001	Mfruticola:0.000001):0.029552	Enecator:0.040475):0.037179):0.107174	(Caustralis:0.088222	(Taestivum:0.013808	(Tpratense:0.046512	(((Cquinoa:0.015579	(Soleracea:0.020885	Bvulgaris:0.005091):0.000001):0.016258	(Mindica:0.018108	Osativa:0.000001):0.007832):0.002239	Alappa:0.029102):0.008497):0.001865):0.032904):0.299907	((Dunidecimpunctata:0.046309	Btabaci:0.032109):0.134366	(Ccarcharias:0.054529	((Pmuralis:0.000001	((((Municolor:0.000001	Gseraphini:0.002304):0.000001	Rbivittatum:0.018733):0.018805	(Pbivittatus:0.000001	Gjaponicus:0.011662):0.000001):0.004598	Pvitticeps:0.002277):0.000001):0.003248	Pannectens:0.054140):0.000001):0.047992):0.053273);
((((Mfructigena:0.000001	Mfruticola:0.000001):0.069484	Enecator:0.032113):0.060063	((Ledodes:0.014945	Abisporus:0.026126):0.041671	Arolfsii:0.046503):0.105994):0.133480	(((((Pvitticeps:0.002445	Pmuralis:0.000001):0.000001	(Pbivittatus:0.000001	((Rbivittatum:0.022874	(Gseraphini:0.004946	Municolor:0.000001):0.000001):0.012556	Gjaponicus:0.020533):0.000001):0.004943):0.019621	Pannectens:0.066887):0.000001	Ccarcharias:0.051267):0.061977	(Btabaci:0.054930	Dunidecimpunctata:0.086084):0.156953):0.076439	((((((Osativa:0.014271	Mindica:0.007323):0.007371	((Soleracea:0.008903	Bvulgaris:0.008695):0.004429	Cquinoa:0.025542):0.049140):0.017740	Alappa:0.079344):0.015686	Taestivum:0.010610):0.036158	Tpratense:0.025635):0.048771	Caustralis:0.123116):0.325173);
(((Abisporus:0.011205	(Ledodes:0.018016	Arolfsii:0.036138):0.015916):0.093265	(Enecator:0.065005	(Mfructigena:0.000001	Mfruticola:0.000001):0.067228):0.035396):0.100292	(Caustralis:0.061388	(Osativa:0.000001	((Alappa:0.051138	Mindica:0.033065):0.007973	((Cquinoa:0.029360	(Bvulgaris:0.010751	Soleracea:0.019392):0.002879):0.049060	(Tpratense:0.038974	Taestivum:0.032354):0.010144):0.009927):0.011417):0.058668):0.221061	((Btabaci:0.053896	Dunidecimpunctata:0.083413):0.141279	((Pannectens:0.059593	((Gseraphini:0.004651	(Rbivittatum:0.021439	Municolor:0.000001):0.000001):0.005407	(((Gjaponicus:0.014359	Pbivittatus:0.000001):0.000001	Pmuralis:0.000001):0.000001	Pvitticeps:0.002347):0.006377):0.018426):0.000001	Ccarcharias:0.051175):0.056178):0.075964);
((((Abisporus:0.010028	Ledodes:0.017276):0.014033	Arolfsii:0.011012):0.086835	((Mfruticola:0.000001	Mfructigena:0.000001):0.039820	Enecator:0.040150):0.015669):0.088940	((Dunidecimpunctata:0.048383	Btabaci:0.038689):0.059429	(Ccarcharias:0.059951	(Pannectens:0.048501	(((Gseraphini:0.004675	Municolor:0.000001):0.000001	Rbivittatum:0.011712):0.000001	(Pvitticeps:0.002302	((Pbivittatus:0.000001	Gjaponicus:0.021437):0.000001	Pmuralis:0.000001):0.000001):0.019055):0.002262):0.000001):0.074184):0.064484	((((Tpratense:0.029288	Taestivum:0.023979):0.009702	((Mindica:0.010178	Osativa:0.000001):0.004713	(Cquinoa:0.013470	(Soleracea:0.010684	Bvulgaris:0.005207):0.002612):0.020417):0.009549):0.016161	Alappa:0.013737):0.026730	Caustralis:0.058304):0.275842);
(((Arolfsii:0.029551	(Abisporus:0.023441	Ledodes:0.016781):0.017081):0.063766	(Enecator:0.036649	(Mfructigena:0.000001	Mfruticola:0.000001):0.041107):0.042950):0.097093	((Ccarcharias:0.038551	((((Pbivittatus:0.000001	(Pmuralis:0.000001	Pvitticeps:0.000001):0.000001):0.000001	Gjaponicus:0.018477):0.010174	((Municolor:0.000001	Gseraphini:0.000001):0.000001	Rbivittatum:0.013464):0.003382):0.000001	Pannectens:0.039730):0.000001):0.072670	(Btabaci:0.040626	Dunidecimpunctata:0.058806):0.100663):0.060399	(Caustralis:0.058967	(Alappa:0.032575	(((Cquinoa:0.014873	(Bvulgaris:0.004750	Soleracea:0.012299):0.007377):0.023136	(Tpratense:0.042062	Taestivum:0.032118):0.008650):0.006691	(Mindica:0.028993	Osativa:0.002393):0.006185):0.016601):0.027831):0.198372);
(((Arolfsii:0.028993	(Abisporus:0.019385	Ledodes:0.004371):0.024358):0.067474	((Mfruticola:0.000001	Mfructigena:0.000001):0.038962	Enecator:0.069827):0.049351):0.140617	((Dunidecimpunctata:0.050849	Btabaci:0.051649):0.130253	(Ccarcharias:0.058555	(Pannectens:0.081302	(((Rbivittatum:0.020107	Municolor:0.000001):0.000001	Gseraphini:0.006625):0.003560	((Pmuralis:0.000001	Pvitticeps:0.002195):0.002202	(Gjaponicus:0.011340	Pbivittatus:0.000001):0.000001):0.014397):0.016052):0.003313):0.096537):0.044760	((Tpratense:0.017120	((Alappa:0.064803	((Taestivum:0.024442	Osativa:0.010942):0.002303	(Cquinoa:0.033131	(Soleracea:0.012797	Bvulgaris:0.005026):0.000584):0.023171):0.005509):0.010975	Mindica:0.019617):0.024574):0.050885	Caustralis:0.111735):0.209336);
(((Enecator:0.041020	(Mfructigena:0.000001	Mfruticola:0.000001):0.058400):0.035097	(Abisporus:0.014491	(Arolfsii:0.032945	Ledodes:0.015255):0.015966):0.075006):0.053357	(Caustralis:0.083867	(Cquinoa:0.011133	(((Taestivum:0.027597	Tpratense:0.054143):0.002573	(Osativa:0.003014	(Alappa:0.038619	Mindica:0.015393):0.016631):0.011350):0.017711	(Bvulgaris:0.010043	Soleracea:0.020891):0.002602):0.006801):0.044842):0.269440	(((((Pbivittatus:0.000001	((Rbivittatum:0.010940	(Gseraphini:0.004357	Municolor:0.000001):0.000001):0.010945	Gjaponicus:0.015559):0.000001):0.002156	(Pvitticeps:0.004308	Pmuralis:0.000001):0.000001):0.012421	Pannectens:0.044629):0.001716	Ccarcharias:0.046188):0.045947	(Btabaci:0.024875	Dunidecimpunctata:0.057176):0.102086):0.078412);
((((Mfruticola:0.000001	Mfructigena:0.000001):0.052784	Enecator:0.042492):0.056722	(Arolfsii:0.030809	(Abisporus:0.021098	Ledodes:0.012891):0.021456):0.084768):0.089291	((Dunidecimpunctata:0.057228	Btabaci:0.045165):0.106484	((((Pvitticeps:0.002307	Pmuralis:0.000001):0.000001	(Pbivittatus:0.000001	(Gjaponicus:0.019192	(Rbivittatum:0.033369	(Gseraphini:0.007023	Municolor:0.000001):0.000001):0.014197):0.000001):0.004655):0.020197	Pannectens:0.051867):0.002020	Ccarcharias:0.054098):0.080399):0.049461	(Caustralis:0.077647	(Tpratense:0.027655	(Taestivum:0.023637	(((Cquinoa:0.031239	(Bvulgaris:0.005127	Soleracea:0.010342):0.000244):0.030983	(Mindica:0.019979	Osativa:0.010609):0.011693):0.006809	Alappa:0.062040):0.008873):0.033279):0.083382):0.289524);
(((Enecator:0.063540	(Mfruticola:0.000001	Mfructigena:0.000001):0.045215):0.056826	(Abisporus:0.012115	(Ledodes:0.014785	Arolfsii:0.039272):0.016971):0.052928):0.078512	(Caustralis:0.088864	(Tpratense:0.025099	(Taestivum:0.021654	(((Mindica:0.024402	Alappa:0.037810):0.003207	Osativa:0.002627):0.000001	(Cquinoa:0.007955	(Soleracea:0.016277	Bvulgaris:0.002558):0.005501):0.025133):0.006741):0.010952):0.040380):0.303883	((Btabaci:0.042434	Dunidecimpunctata:0.024071):0.098959	((Pannectens:0.066144	(((Pmuralis:0.000001	Pvitticeps:0.002349):0.002358	(Gjaponicus:0.007147	Pbivittatus:0.000001):0.000001):0.014911	((Gseraphini:0.004723	Municolor:0.000001):0.000001	Rbivittatum:0.014172):0.004376):0.016584):0.000001	Ccarcharias:0.051114):0.049670):0.040773);
((((Arolfsii:0.035610	Ledodes:0.020495):0.009526	Abisporus:0.000001):0.115700	((Mfruticola:0.000001	Mfructigena:0.000001):0.027536	Enecator:0.054921):0.030799):0.045502	(((Taestivum:0.007778	(((Alappa:0.024479	Mindica:0.008050):0.002387	Osativa:0.000001):0.002495	((Bvulgaris:0.013060	Soleracea:0.018942):0.005463	Cquinoa:0.018839):0.018857):0.005502):0.024475	Tpratense:0.024191):0.045695	Caustralis:0.048363):0.197272	((Ccarcharias:0.030171	(Pannectens:0.038972	((Pbivittatus:0.000001	(Gjaponicus:0.017697	(Rbivittatum:0.014419	(Gseraphini:0.004780	Municolor:0.000001):0.000001):0.014533):0.000001):0.002391	(Pvitticeps:0.002381	Pmuralis:0.000001):0.000001):0.006147):0.000001):0.058861	(Dunidecimpunctata:0.050581	Btabaci:0.006143):0.124282):0.057216);
((((Mfructigena:0.000001	Mfruticola:0.000001):0.030562	Enecator:0.050943):0.026445	((Ledodes:0.005953	Arolfsii:0.026226):0.025650	Abisporus:0.004335):0.075012):0.107869	(Alappa:0.000001	((((Taestivum:0.054651	Tpratense:0.031783):0.002835	((Bvulgaris:0.005232	Soleracea:0.026648):0.002338	(Caustralis:0.133744	Cquinoa:0.002783):0.004989):0.013329):0.000001	Osativa:0.007804):0.011290	Mindica:0.029173):0.026072):0.255003	((((((Rbivittatum:0.006832	Municolor:0.000001):0.000001	Gseraphini:0.002271):0.003810	((Pbivittatus:0.000001	Gjaponicus:0.026126):0.000001	(Pmuralis:0.000001	Pvitticeps:0.000001):0.002273):0.005398):0.007238	Pannectens:0.044612):0.003185	Ccarcharias:0.053362):0.149504	(Dunidecimpunctata:0.059622	Btabaci:0.030089):0.076021):0.036825);
(((Arolfsii:0.018583	(Ledodes:0.014875	Abisporus:0.036971):0.028464):0.078998	((Mfructigena:0.000001	Mfruticola:0.000001):0.060321	Enecator:0.064650):0.033988):0.129687	((Btabaci:0.026167	Dunidecimpunctata:0.079828):0.107056	(Ccarcharias:0.084168	(((Pvitticeps:0.008966	Pmuralis:0.000001):0.000001	(Pbivittatus:0.000001	(Gjaponicus:0.011376	(Rbivittatum:0.023079	(Gseraphini:0.004544	Municolor:0.000001):0.000001):0.006815):0.000001):0.004493):0.016998	Pannectens:0.065951):0.000001):0.086821):0.050330	(Alappa:0.000001	((((Soleracea:0.019390	Bvulgaris:0.005336):0.009002	Cquinoa:0.010372):0.015547	((Taestivum:0.043859	Tpratense:0.016334):0.006657	(Osativa:0.016490	Mindica:0.028648):0.000082):0.004653):0.022435	Caustralis:0.091536):0.027605):0.274058);
(((Enecator:0.036940	(Mfruticola:0.000001	Mfructigena:0.000001):0.057996):0.015147	((Ledodes:0.016893	Abisporus:0.010792):0.007211	Arolfsii:0.021764):0.066481):0.124535	(Alappa:0.005614	(((((Tpratense:0.043771	Taestivum:0.020065):0.013471	((Bvulgaris:0.008378	Soleracea:0.022495):0.000755	Cquinoa:0.024378):0.025747):0.009354	Osativa:0.007812):0.013800	Mindica:0.017356):0.024292	Caustralis:0.116890):0.016438):0.327585	((Dunidecimpunctata:0.054535	Btabaci:0.035659):0.091511	((Pannectens:0.043542	(((Gjaponicus:0.019856	Pbivittatus:0.000001):0.000001	((Municolor:0.000001	Gseraphini:0.007390):0.000001	Rbivittatum:0.007406):0.007355):0.002417	(Pmuralis:0.000001	Pvitticeps:0.002408):0.000001):0.006975):0.000001	Ccarcharias:0.048049):0.057618):0.052425);
((((Ledodes:0.034675	Arolfsii:0.035843):0.024914	Abisporus:0.004565):0.102680	(Enecator:0.071248	(Mfruticola:0.000001	Mfructigena:0.000001):0.064455):0.052823):0.140552	(Caustralis:0.101539	(Cquinoa:0.011617	((((Alappa:0.061800	Mindica:0.017822):0.014262	Tpratense:0.052256):0.010091	(Taestivum:0.036303	Osativa:0.008403):0.002245):0.023683	(Soleracea:0.018359	Bvulgaris:0.011702):0.009274):0.009602):0.085520):0.337861	((Dunidecimpunctata:0.059497	Btabaci:0.051256):0.150420	(Ccarcharias:0.056714	(((((Pvitticeps:0.007536	Pmuralis:0.000001):0.002509	Pbivittatus:0.000001):0.000001	Gjaponicus:0.026292):0.020620	((Rbivittatum:0.022726	Municolor:0.000001):0.000001	Gseraphini:0.004993):0.000001):0.017348	Pannectens:0.058498):0.000001):0.093504):0.048147);
(((Abisporus:0.027693	(Arolfsii:0.037313	Ledodes:0.004680):0.018118):0.105960	(Enecator:0.056197	(Mfructigena:0.000001	Mfruticola:0.000001):0.048326):0.048607):0.082900	((Osativa:0.000001	((Mindica:0.021499	Alappa:0.009008):0.012891	((Tpratense:0.035294	Taestivum:0.013190):0.002185	(Cquinoa:0.009956	(Soleracea:0.009905	Bvulgaris:0.000001):0.004991):0.020033):0.003888):0.005935):0.071902	Caustralis:0.042631):0.307154	(((((Gjaponicus:0.014581	(((Gseraphini:0.004768	Rbivittatum:0.011932):0.000001	Municolor:0.000001):0.007204	Pbivittatus:0.000001):0.000001):0.007183	(Pvitticeps:0.000001	Pmuralis:0.000001):0.000001):0.010852	Pannectens:0.026389):0.004253	Ccarcharias:0.045632):0.072285	(Btabaci:0.027537	Dunidecimpunctata:0.054430):0.070665):0.099186);
(((Enecator:0.047927	(Mfructigena:0.000001	Mfruticola:0.000001):0.054308):0.031100	(Arolfsii:0.007720	(Ledodes:0.005400	Abisporus:0.036518):0.035234):0.124827):0.072845	((Dunidecimpunctata:0.055241	Btabaci:0.063023):0.101165	((Pannectens:0.056621	(((Pbivittatus:0.000001	(Pmuralis:0.000001	Pvitticeps:0.002264):0.002273):0.000001	Gjaponicus:0.006861):0.011493	((Rbivittatum:0.016040	Municolor:0.000001):0.000001	Gseraphini:0.004492):0.000001):0.013641):0.000001	Ccarcharias:0.053836):0.088935):0.093422	(Caustralis:0.075108	((Taestivum:0.036421	((Tpratense:0.036372	Mindica:0.021216):0.012808	(((Bvulgaris:0.002477	Soleracea:0.021688):0.007929	Cquinoa:0.005385):0.025087	Osativa:0.004845):0.000001):0.009834):0.008578	Alappa:0.027085):0.028719):0.290450);
(((Arolfsii:0.011191	(Abisporus:0.027419	Ledodes:0.006891):0.023513):0.085943	((Mfructigena:0.000001	Mfruticola:0.000001):0.055962	Enecator:0.042176):0.027636):0.147487	(((Pannectens:0.086277	(((Rbivittatum:0.021009	Municolor:0.000001):0.000001	Gseraphini:0.009257):0.009437	(((Gjaponicus:0.016227	Pvitticeps:0.002280):0.000001	Pmuralis:0.000001):0.000001	Pbivittatus:0.000001):0.011658):0.034987):0.000001	Ccarcharias:0.063274):0.086865	(Dunidecimpunctata:0.090236	Btabaci:0.026050):0.103970):0.081649	(((((((Bvulgaris:0.002698	Soleracea:0.013996):0.002788	Cquinoa:0.008271):0.022387	(Alappa:0.023711	Taestivum:0.010950):0.015070):0.000001	Osativa:0.008128):0.009899	Mindica:0.011504):0.027775	Tpratense:0.022948):0.042724	Caustralis:0.052926):0.253324);
((((Mfruticola:0.000001	Mfructigena:0.000001):0.056442	Enecator:0.044659):0.030134	(Arolfsii:0.027201	(Abisporus:0.016533	Ledodes:0.000001):0.019915):0.116272):0.098054	((Btabaci:0.025740	Dunidecimpunctata:0.061920):0.074592	(Ccarcharias:0.040852	((((((Rbivittatum:0.013715	(Gseraphini:0.004557	Municolor:0.000001):0.000001):0.016165	Gjaponicus:0.006777):0.000001	Pbivittatus:0.000001):0.002248	Pmuralis:0.000001):0.000001	Pvitticeps:0.004491):0.002554	Pannectens:0.049552):0.000001):0.064873):0.079252	(Caustralis:0.073719	(Tpratense:0.036750	(Taestivum:0.009312	(((Osativa:0.001458	Mindica:0.011311):0.010808	(Soleracea:0.015613	(Cquinoa:0.020861	Bvulgaris:0.000001):0.000001):0.021893):0.011941	Alappa:0.026406):0.020848):0.017903):0.036051):0.251935);
((((Mfructigena:0.000001	Mfruticola:0.000001):0.043049	Enecator:0.050737):0.017351	(Arolfsii:0.020770	(Abisporus:0.020895	Ledodes:0.003152):0.022523):0.095483):0.150886	(Caustralis:0.092750	((Taestivum:0.018219	(((Cquinoa:0.026051	Soleracea:0.018108):0.000001	Bvulgaris:0.005024):0.030227	(Alappa:0.049221	(Mindica:0.034383	Osativa:0.005862):0.010035):0.005512):0.009926):0.018407	Tpratense:0.031083):0.031556):0.305128	((Btabaci:0.030357	Dunidecimpunctata:0.060315):0.122919	(Ccarcharias:0.066996	(Pannectens:0.066124	(((Pmuralis:0.000001	Pvitticeps:0.002267):0.002275	(Gjaponicus:0.004588	Pbivittatus:0.000001):0.000001):0.007674	(Gseraphini:0.013923	(Rbivittatum:0.028051	Municolor:0.000001):0.000001):0.003836):0.014884):0.000001):0.074025):0.028698);
((Enecator:0.049632	((Mfruticola:0.000001	Mfructigena:0.000001):0.033249	(Abisporus:0.004798	(Ledodes:0.005095	Arolfsii:0.033627):0.009776):0.089587):0.012083):0.054172	(Caustralis:0.061381	(((((Mindica:0.035622	Osativa:0.005354):0.009377	(Cquinoa:0.025901	(Bvulgaris:0.005445	Soleracea:0.019836):0.005022):0.029983):0.008422	Alappa:0.023620):0.006294	Taestivum:0.020688):0.022485	Tpratense:0.025971):0.039492):0.165333	((Btabaci:0.048995	Dunidecimpunctata:0.036020):0.123379	((Pannectens:0.036290	((Pmuralis:0.000001	Pvitticeps:0.000001):0.000001	(Pbivittatus:0.000001	((Gseraphini:0.004771	(Rbivittatum:0.004743	Municolor:0.000001):0.000001):0.009601	Gjaponicus:0.019420):0.000001):0.002364):0.015858):0.008924	Ccarcharias:0.051428):0.042096):0.068204);
(((Enecator:0.058659	(Mfructigena:0.000001	Mfruticola:0.000001):0.041454):0.078890	((Ledodes:0.027593	Arolfsii:0.031850):0.027901	Abisporus:0.000001):0.079375):0.082685	((Btabaci:0.033431	Dunidecimpunctata:0.063365):0.122324	((Pannectens:0.047619	((Rbivittatum:0.016743	(Municolor:0.000001	Gseraphini:0.000001):0.000001):0.000001	(((Pvitticeps:0.000001	Pmuralis:0.000001):0.002350	Pbivittatus:0.000001):0.000001	Gjaponicus:0.019498):0.011961):0.004309):0.001858	Ccarcharias:0.055427):0.056049):0.046774	(Caustralis:0.072815	(Alappa:0.033466	(Mindica:0.015905	(((Cquinoa:0.016003	(Soleracea:0.015964	Bvulgaris:0.010183):0.010608):0.027292	(Tpratense:0.048671	Taestivum:0.033194):0.011442):0.010403	Osativa:0.004055):0.007680):0.019464):0.061193):0.286705);
((Enecator:0.033044	(((Ledodes:0.003780	Arolfsii:0.019645):0.016663	Abisporus:0.008668):0.129355	(Mfruticola:0.000001	Mfructigena:0.000001):0.058386):0.015168):0.080847	(Caustralis:0.085168	((((Taestivum:0.010186	Tpratense:0.021876):0.002604	(Osativa:0.010012	(Mindica:0.011106	Alappa:0.021549):0.008539):0.007728):0.015261	(Soleracea:0.013284	Bvulgaris:0.002552):0.002660):0.010211	Cquinoa:0.008210):0.017534):0.276966	((Ccarcharias:0.056842	(((Gjaponicus:0.006838	((Pmuralis:0.000001	Pvitticeps:0.000001):0.000001	Pbivittatus:0.000001):0.000001):0.013084	((Gseraphini:0.006858	Rbivittatum:0.009081):0.000001	Municolor:0.000001):0.003046):0.011985	Pannectens:0.049323):0.002439):0.035054	(Btabaci:0.013114	Dunidecimpunctata:0.041997):0.125453):0.060484);
((((Ledodes:0.014630	Arolfsii:0.036809):0.011131	Abisporus:0.005173):0.109122	((Mfructigena:0.000001	Mfruticola:0.000001):0.041766	Enecator:0.021976):0.036067):0.036555	((Btabaci:0.028739	Dunidecimpunctata:0.039294):0.090227	(((((Pbivittatus:0.000001	(Pmuralis:0.000001	Pvitticeps:0.002236):0.000001):0.000001	Gjaponicus:0.011426):0.005098	(Rbivittatum:0.008975	(Gseraphini:0.000001	Municolor:0.000001):0.000001):0.013158):0.005729	Pannectens:0.041128):0.000001	Ccarcharias:0.048572):0.067885):0.111714	(Alappa:0.000001	(Caustralis:0.101737	((((Soleracea:0.019659	Bvulgaris:0.010916):0.005323	Cquinoa:0.030996):0.005738	(Tpratense:0.060669	Osativa:0.008201):0.000001):0.002419	(Mindica:0.018403	Taestivum:0.022990):0.014491):0.021310):0.023910):0.262767);
((((Ledodes:0.002745	Arolfsii:0.047635):0.023480	Abisporus:0.000001):0.108625	((Mfructigena:0.000001	Mfruticola:0.000001):0.062315	Enecator:0.056511):0.032058):0.121505	((Alappa:0.012483	(Mindica:0.029436	(Osativa:0.011732	((Cquinoa:0.021625	(Bvulgaris:0.002915	Soleracea:0.008966):0.005515):0.019338	(Tpratense:0.062246	Taestivum:0.033336):0.010668):0.006147):0.007554):0.042168):0.025112	Caustralis:0.109126):0.280915	((Btabaci:0.042775	Dunidecimpunctata:0.078473):0.114666	((Pannectens:0.082017	((Pmuralis:0.000001	Pvitticeps:0.000001):0.000001	(Pbivittatus:0.000001	((Rbivittatum:0.018187	(Gseraphini:0.007763	Municolor:0.000001):0.000001):0.018380	Gjaponicus:0.015669):0.000001):0.005126):0.011558):0.000001	Ccarcharias:0.074647):0.106282):0.113408);
(((Enecator:0.056008	(Mfruticola:0.000001	Mfructigena:0.000001):0.036118):0.048488	((Arolfsii:0.038380	Ledodes:0.019623):0.012720	Abisporus:0.015010):0.098483):0.139669	((Btabaci:0.043095	Dunidecimpunctata:0.058910):0.096011	(((((Gseraphini:0.002334	Municolor:0.000001):0.000001	Rbivittatum:0.014128):0.000001	(Gjaponicus:0.009556	((Pmuralis:0.000001	Pvitticeps:0.004652):0.007069	Pbivittatus:0.000001):0.000001):0.009499):0.022753	Pannectens:0.059005):0.000001	Ccarcharias:0.066739):0.063578):0.088435	(Caustralis:0.125833	(Tpratense:0.027191	(Taestivum:0.018438	(((Bvulgaris:0.002600	Soleracea:0.008531):0.011215	Cquinoa:0.011360):0.028874	(Osativa:0.003821	(Mindica:0.011927	Alappa:0.043472):0.013630):0.012943):0.011433):0.023383):0.036493):0.211172);
(((Abisporus:0.018622	(Arolfsii:0.030406	Ledodes:0.018287):0.015770):0.056445	((Mfruticola:0.000001	Mfructigena:0.000001):0.084788	Enecator:0.071685):0.025562):0.079651	((Ccarcharias:0.071610	(Pannectens:0.053891	((((Pbivittatus:0.000001	Gjaponicus:0.017322):0.000001	Pmuralis:0.000001):0.000001	Pvitticeps:0.000001):0.012273	((Municolor:0.000001	Rbivittatum:0.014485):0.000001	Gseraphini:0.012157):0.000001):0.010956):0.000001):0.130391	(Btabaci:0.054692	Dunidecimpunctata:0.064076):0.102145):0.093257	(Caustralis:0.061955	(Tpratense:0.034890	((((Mindica:0.019141	Alappa:0.036946):0.011566	((Bvulgaris:0.002599	Soleracea:0.030191):0.000747	Cquinoa:0.031633):0.036085):0.011250	Osativa:0.006046):0.020305	Taestivum:0.030634):0.017042):0.055397):0.264333);
(((Enecator:0.059030	(Mfruticola:0.000001	Mfructigena:0.000001):0.069874):0.060333	(Arolfsii:0.031262	(Ledodes:0.027415	Abisporus:0.046597):0.015611):0.097340):0.139531	((((Bvulgaris:0.005373	Soleracea:0.035016):0.013273	Cquinoa:0.008662):0.021322	((Tpratense:0.053060	Taestivum:0.045540):0.012893	(Osativa:0.008837	(Alappa:0.035511	Mindica:0.021641):0.013669):0.006919):0.020985):0.075547	Caustralis:0.092598):0.343840	((Ccarcharias:0.053444	(Pannectens:0.060574	(((Pmuralis:0.000001	Pvitticeps:0.005036):0.007661	(Gjaponicus:0.032055	Pbivittatus:0.000001):0.000001):0.007833	(Gseraphini:0.004994	(Rbivittatum:0.015081	Municolor:0.000001):0.000001):0.004931):0.027513):0.004509):0.133708	(Btabaci:0.058348	Dunidecimpunctata:0.056718):0.061292):0.067071);
((((Arolfsii:0.022322	Ledodes:0.009362):0.007298	Abisporus:0.004970):0.079737	((Mfructigena:0.000001	Mfruticola:0.000001):0.085276	Enecator:0.010129):0.066354):0.074617	(Caustralis:0.085439	(Alappa:0.024148	((Mindica:0.009956	Taestivum:0.014218):0.022386	(Osativa:0.002630	(((Bvulgaris:0.016224	Soleracea:0.019135):0.004934	Cquinoa:0.005294):0.019224	Tpratense:0.026895):0.000001):0.000001):0.023700):0.046937):0.293597	((Dunidecimpunctata:0.028690	Btabaci:0.033644):0.098968	(Ccarcharias:0.032904	(((Gseraphini:0.009122	(Rbivittatum:0.013740	Municolor:0.000001):0.000001):0.002226	(Gjaponicus:0.006764	((Pmuralis:0.000001	Pvitticeps:0.000001):0.000001	Pbivittatus:0.000001):0.000001):0.009145):0.007799	Pannectens:0.051081):0.005469):0.034585):0.051839);
(((Abisporus:0.007324	(Ledodes:0.003368	Arolfsii:0.039572):0.006676):0.090162	(Enecator:0.040994	(Mfruticola:0.000001	Mfructigena:0.000001):0.045458):0.040566):0.057592	((((Soleracea:0.016530	Cquinoa:0.013982):0.000001	Bvulgaris:0.005417):0.018524	((Taestivum:0.016623	Tpratense:0.040604):0.002773	(Osativa:0.010911	(Mindica:0.034884	Alappa:0.026387):0.013515):0.000037):0.010440):0.072248	Caustralis:0.052601):0.298306	((Ccarcharias:0.060118	((Pmuralis:0.000001	((Pbivittatus:0.000001	(Gjaponicus:0.016997	(Rbivittatum:0.018986	(Gseraphini:0.004677	Municolor:0.000001):0.000001):0.014203):0.000001):0.002321	Pvitticeps:0.004637):0.000001):0.022318	Pannectens:0.046718):0.004647):0.083578	(Dunidecimpunctata:0.045840	Btabaci:0.009375):0.080987):0.079803);
(((Abisporus:0.011270	(Arolfsii:0.024613	Ledodes:0.000001):0.007578):0.062311	(Enecator:0.022989	(Mfruticola:0.000001	Mfructigena:0.000001):0.037263):0.059727):0.069520	((Dunidecimpunctata:0.058499	Btabaci:0.031915):0.087034	((((Gseraphini:0.006799	(Rbivittatum:0.013635	Municolor:0.000001):0.000001):0.005504	((Pmuralis:0.000001	(Pbivittatus:0.000001	Gjaponicus:0.011378):0.000001):0.000001	Pvitticeps:0.002260):0.008267):0.013156	Pannectens:0.029045):0.000001	Ccarcharias:0.044257):0.073703):0.079381	((Tpratense:0.022734	(Taestivum:0.013809	(Alappa:0.031626	((Mindica:0.023127	Osativa:0.000969):0.007177	((Bvulgaris:0.002557	Soleracea:0.015906):0.001738	Cquinoa:0.021437):0.031188):0.005404):0.002713):0.018267):0.064976	Caustralis:0.039955):0.250800);
(((Arolfsii:0.019687	(Ledodes:0.028093	Abisporus:0.011642):0.016706):0.074561	((Mfruticola:0.000001	Mfructigena:0.000001):0.036504	Enecator:0.047059):0.059184):0.085948	(Taestivum:0.000001	(((((Bvulgaris:0.002215	Soleracea:0.013163):0.010754	(Caustralis:0.119935	Cquinoa:0.007742):0.010562):0.023557	(Mindica:0.025381	Osativa:0.000001):0.008563):0.006445	Alappa:0.040005):0.011021	Tpratense:0.060136):0.009330):0.288534	((Btabaci:0.046432	Dunidecimpunctata:0.052554):0.090410	(Ccarcharias:0.038253	(Pannectens:0.057078	((Pbivittatus:0.000001	(Gjaponicus:0.011558	((Gseraphini:0.002271	Municolor:0.000001):0.000001	Rbivittatum:0.011485):0.016225):0.000001):0.002268	(Pvitticeps:0.000001	Pmuralis:0.000001):0.000001):0.009261):0.000793):0.032672):0.084969);
(((Enecator:0.051604	(Mfruticola:0.000001	Mfructigena:0.000001):0.055094):0.037537	((Abisporus:0.016779	Ledodes:0.022370):0.015202	Arolfsii:0.026078):0.060429):0.104150	(Caustralis:0.051185	(Tpratense:0.032418	((Alappa:0.042773	Mindica:0.012049):0.000001	((Taestivum:0.049449	Osativa:0.005799):0.005853	((Bvulgaris:0.008496	Soleracea:0.014793):0.008678	Cquinoa:0.021032):0.043478):0.003107):0.018293):0.066162):0.300159	((Dunidecimpunctata:0.050357	Btabaci:0.027933):0.065824	(Ccarcharias:0.041644	((Gjaponicus:0.012716	((((Gseraphini:0.009601	Municolor:0.000001):0.000001	Rbivittatum:0.014507):0.014444	Pbivittatus:0.000001):0.000001	(Pvitticeps:0.000001	Pmuralis:0.000001):0.002359):0.009502):0.014382	Pannectens:0.078075):0.010474):0.077351):0.037033);
((((Mfructigena:0.000001	Mfruticola:0.000001):0.062441	Enecator:0.077291):0.055449	(Abisporus:0.013415	(Ledodes:0.026128	Arolfsii:0.047060):0.022716):0.107272):0.102527	((((((Alappa:0.059045	Mindica:0.035748):0.015119	Osativa:0.010466):0.007824	(Cquinoa:0.018103	(Soleracea:0.012284	Bvulgaris:0.011676):0.021738):0.032155):0.008544	Taestivum:0.047989):0.023636	Tpratense:0.014899):0.031634	Caustralis:0.074916):0.309418	(((Pannectens:0.050068	((Pmuralis:0.000001	((Gjaponicus:0.018748	(Rbivittatum:0.011732	(Gseraphini:0.004651	Municolor:0.000001):0.000001):0.014071):0.000001	Pbivittatus:0.000001):0.002279):0.000001	Pvitticeps:0.002271):0.009218):0.000001	Ccarcharias:0.066135):0.090503	(Btabaci:0.054001	Dunidecimpunctata:0.084235):0.136838):0.067029);
((((Arolfsii:0.053705	Ledodes:0.007680):0.029680	Abisporus:0.018034):0.088807	((Mfruticola:0.000001	Mfructigena:0.000001):0.054362	Enecator:0.062373):0.044458):0.088209	(Caustralis:0.064782	(((((Cquinoa:0.013931	(Bvulgaris:0.002608	Soleracea:0.027121):0.002123):0.024555	(Tpratense:0.037804	Taestivum:0.032413):0.006253):0.011444	Osativa:0.000001):0.011811	Mindica:0.020973):0.019074	Alappa:0.013938):0.058773):0.333188	((Ccarcharias:0.069843	(((Pmuralis:0.000001	Pvitticeps:0.000001):0.000001	(Pbivittatus:0.000001	(Gjaponicus:0.025042	((Rbivittatum:0.004819	Municolor:0.000001):0.000001	Gseraphini:0.012174):0.007300):0.000001):0.004843):0.016388	Pannectens:0.042091):0.000001):0.094214	(Btabaci:0.054759	Dunidecimpunctata:0.056675):0.117763):0.072518);
(((Arolfsii:0.039421	(Abisporus:0.019884	Ledodes:0.010669):0.012666):0.079267	(Enecator:0.053822	(Mfruticola:0.000001	Mfructigena:0.000001):0.078660):0.045047):0.081440	((Ccarcharias:0.071536	((((Gjaponicus:0.016362	Pbivittatus:0.000001):0.000001	(Pvitticeps:0.000001	Pmuralis:0.000001):0.000001):0.011690	((Rbivittatum:0.009242	Municolor:0.000001):0.000001	Gseraphini:0.011617):0.000001):0.019910	Pannectens:0.052396):0.009492):0.088321	(Btabaci:0.037248	Dunidecimpunctata:0.085779):0.137040):0.091214	(Caustralis:0.088791	(Tpratense:0.029476	(Taestivum:0.028658	(Alappa:0.039761	(((Soleracea:0.031318	Bvulgaris:0.005385):0.005257	Cquinoa:0.022939):0.033892	(Mindica:0.038287	Osativa:0.001460):0.015851):0.007447):0.005735):0.035564):0.069781):0.241394);
(((Abisporus:0.003634	(Arolfsii:0.031531	Ledodes:0.019220):0.029905):0.077877	(Enecator:0.045732	(Mfruticola:0.000001	Mfructigena:0.000001):0.068402):0.037245):0.098541	(((((((Soleracea:0.019643	Bvulgaris:0.013580):0.005157	Cquinoa:0.011208):0.030951	Tpratense:0.054037):0.005834	(Taestivum:0.034890	Mindica:0.000001):0.013174):0.000001	Osativa:0.002615):0.017120	Alappa:0.017005):0.040944	Caustralis:0.103492):0.291609	((Dunidecimpunctata:0.032521	Btabaci:0.036534):0.081768	(Ccarcharias:0.051448	(Pannectens:0.071996	((Rbivittatum:0.013869	(Municolor:0.000001	Gseraphini:0.002295):0.000001):0.000001	((Pmuralis:0.000001	(Pbivittatus:0.000001	Gjaponicus:0.018752):0.000001):0.000001	Pvitticeps:0.000001):0.021115):0.013327):0.000001):0.074104):0.042281);
(((Enecator:0.043834	(Mfructigena:0.000001	Mfruticola:0.000001):0.074272):0.062562	(Abisporus:0.014667	(Ledodes:0.016100	Arolfsii:0.027569):0.009582):0.080687):0.051640	((Btabaci:0.031721	Dunidecimpunctata:0.056988):0.096441	((((((Gjaponicus:0.009438	Pbivittatus:0.000001):0.000001	Pmuralis:0.000001):0.000001	Pvitticeps:0.000001):0.008006	((Rbivittatum:0.018622	Municolor:0.000001):0.000001	Gseraphini:0.006941):0.006019):0.008565	Pannectens:0.037060):0.000001	Ccarcharias:0.048119):0.105931):0.102940	(Caustralis:0.092484	(Cquinoa:0.015895	((Bvulgaris:0.004867	Soleracea:0.025631):0.011569	(((Mindica:0.032422	Alappa:0.035533):0.003654	Osativa:0.004947):0.004494	(Tpratense:0.048833	Taestivum:0.024958):0.005577):0.016966):0.009044):0.035969):0.263698);
((((Mfructigena:0.000001	Mfruticola:0.000001):0.035703	Enecator:0.054885):0.043457	(Abisporus:0.008979	(Ledodes:0.011364	Arolfsii:0.037098):0.023228):0.100796):0.115166	((((Pvitticeps:0.007010	((Pbivittatus:0.000001	(((Municolor:0.000001	Gseraphini:0.009503):0.000001	Rbivittatum:0.019035):0.011876	Gjaponicus:0.009442):0.000001):0.002334	Pmuralis:0.000001):0.000001):0.014005	Pannectens:0.058945):0.000001	Ccarcharias:0.057163):0.066581	(Dunidecimpunctata:0.070938	Btabaci:0.032631):0.125227):0.102582	(Caustralis:0.047393	(((((Alappa:0.037721	Mindica:0.005596):0.021475	Osativa:0.004674):0.007605	((Bvulgaris:0.000001	Soleracea:0.013318):0.002620	Cquinoa:0.018570):0.010260):0.004530	Taestivum:0.017600):0.024646	Tpratense:0.033191):0.073129):0.247248);
(((Abisporus:0.008453	(Arolfsii:0.020731	Ledodes:0.011087):0.023678):0.039952	(Enecator:0.038993	(Mfruticola:0.000001	Mfructigena:0.000001):0.051257):0.033251):0.096360	(Soleracea:0.002833	(Bvulgaris:0.008082	((((Caustralis:0.132916	Osativa:0.001557):0.013732	(Mindica:0.016687	Alappa:0.024009):0.017828):0.010298	(Tpratense:0.044120	Taestivum:0.030784):0.002143):0.019406	Cquinoa:0.017195):0.001285):0.015838):0.225751	((Btabaci:0.050629	Dunidecimpunctata:0.051903):0.107142	(((((Municolor:0.000001	Gseraphini:0.004732):0.000001	Rbivittatum:0.018976):0.002643	(Gjaponicus:0.011998	((Pmuralis:0.000001	Pvitticeps:0.002344):0.004744	Pbivittatus:0.000001):0.000001):0.009350):0.028824	Pannectens:0.071323):0.000001	Ccarcharias:0.072303):0.034442):0.014342);
(((Arolfsii:0.011704	(Ledodes:0.006097	Abisporus:0.010223):0.016473):0.070167	((Mfruticola:0.000001	Mfructigena:0.000001):0.038408	Enecator:0.044636):0.041115):0.078273	(((((Pbivittatus:0.000001	(Gjaponicus:0.016046	(Rbivittatum:0.020516	(Gseraphini:0.009117	Municolor:0.000001):0.000001):0.011363):0.000001):0.004491	(Pvitticeps:0.002225	Pmuralis:0.000001):0.000001):0.013297	Pannectens:0.048846):0.000001	Ccarcharias:0.051001):0.035764	(Btabaci:0.026595	Dunidecimpunctata:0.058299):0.094574):0.060941	((Alappa:0.025030	((((Cquinoa:0.019706	(Soleracea:0.009810	Bvulgaris:0.002373):0.002349):0.030145	(Osativa:0.004121	Taestivum:0.017761):0.005133):0.002569	Tpratense:0.040003):0.006977	Mindica:0.018930):0.021415):0.050093	Caustralis:0.090980):0.200454);
(((Arolfsii:0.002565	(Ledodes:0.010034	Abisporus:0.019202):0.020691):0.071553	((Mfruticola:0.000001	Mfructigena:0.000001):0.050002	Enecator:0.054837):0.053801):0.075761	(Caustralis:0.046159	((Taestivum:0.017741	(((Tpratense:0.023093	Mindica:0.023640):0.005824	(Cquinoa:0.008464	(Bvulgaris:0.002811	Soleracea:0.008711):0.009141):0.038372):0.002349	Osativa:0.003300):0.007365):0.020755	Alappa:0.024632):0.050503):0.191953	((Ccarcharias:0.054186	(((Pvitticeps:0.000001	(Pmuralis:0.000001	(Pbivittatus:0.000001	Gjaponicus:0.018915):0.000001):0.000001):0.004665	(Rbivittatum:0.018927	(Gseraphini:0.004691	Municolor:0.000001):0.000001):0.000001):0.007285	Pannectens:0.055136):0.010834):0.053598	(Btabaci:0.017754	Dunidecimpunctata:0.036242):0.108943):0.048790);
((((Mfruticola:0.000001	Mfructigena:0.000001):0.030582	Enecator:0.045248):0.028796	((Arolfsii:0.037765	Ledodes:0.012271):0.013931	Abisporus:0.006280):0.087376):0.103317	((Dunidecimpunctata:0.037385	Btabaci:0.040551):0.104795	(Ccarcharias:0.054814	(((Pbivittatus:0.000001	(Gjaponicus:0.026168	(Rbivittatum:0.009080	(Gseraphini:0.004550	Municolor:0.000001):0.000001):0.009125):0.000001):0.004521	(Pmuralis:0.000001	Pvitticeps:0.000001):0.000001):0.010882	Pannectens:0.053703):0.002660):0.119110):0.053606	((((Osativa:0.005884	Mindica:0.029238):0.009579	((Tpratense:0.055115	Taestivum:0.011154):0.011238	(Cquinoa:0.034663	(Bvulgaris:0.007577	Soleracea:0.018411):0.002470):0.026230):0.002990):0.030767	Alappa:0.009667):0.053949	Caustralis:0.096197):0.230271);
((((Mfruticola:0.000001	Mfructigena:0.000001):0.048606	Enecator:0.075030):0.043619	(Abisporus:0.014151	(Arolfsii:0.046593	Ledodes:0.026401):0.036997):0.112956):0.111002	((Btabaci:0.045842	Dunidecimpunctata:0.095560):0.112705	(Ccarcharias:0.090241	((((Rbivittatum:0.011939	Municolor:0.000001):0.000001	Gseraphini:0.007138):0.002415	((Pvitticeps:0.002404	Pmuralis:0.000001):0.002413	(Gjaponicus:0.009854	Pbivittatus:0.000001):0.000001):0.014718):0.018125	Pannectens:0.058387):0.000001):0.063864):0.056221	(Caustralis:0.043848	(((Soleracea:0.009614	Bvulgaris:0.002122):0.016060	Cquinoa:0.014728):0.044025	(((Alappa:0.018687	Taestivum:0.042240):0.016548	(Osativa:0.019481	Mindica:0.011931):0.006217):0.012273	Tpratense:0.047519):0.014667):0.044291):0.368078);
((((Arolfsii:0.047778	Ledodes:0.014113):0.025490	Abisporus:0.011274):0.046546	(Enecator:0.060653	(Mfruticola:0.000001	Mfructigena:0.000001):0.037857):0.047650):0.074188	(Caustralis:0.064795	((((Tpratense:0.047936	Taestivum:0.035195):0.008878	((Cquinoa:0.013198	Soleracea:0.023921):0.000001	Bvulgaris:0.010335):0.032638):0.009552	(Osativa:0.003110	Mindica:0.030365):0.005734):0.014076	Alappa:0.021588):0.067045):0.174683	((Ccarcharias:0.069607	((((Municolor:0.000001	Rbivittatum:0.013619):0.000001	Gseraphini:0.006778):0.000001	((Pbivittatus:0.000001	(Pmuralis:0.000001	Pvitticeps:0.000001):0.004489):0.000001	Gjaponicus:0.016518):0.018422):0.011116	Pannectens:0.078805):0.003330):0.079485	(Dunidecimpunctata:0.050798	Btabaci:0.034585):0.107238):0.054637);
(((Abisporus:0.011649	(Ledodes:0.005245	Arolfsii:0.022320):0.013425):0.080806	((Mfructigena:0.000001	Mfruticola:0.000001):0.030590	Enecator:0.035801):0.011540):0.097883	((Ccarcharias:0.058465	(Pannectens:0.051823	((Pvitticeps:0.002279	Pmuralis:0.000001):0.000001	(Pbivittatus:0.000001	(Gjaponicus:0.013990	(Rbivittatum:0.009544	(Gseraphini:0.007131	Municolor:0.000001):0.000001):0.014237):0.000001):0.002288):0.013882):0.000239):0.046615	(Dunidecimpunctata:0.027289	Btabaci:0.050446):0.122175):0.078526	(Caustralis:0.069207	(Alappa:0.009236	((((Tpratense:0.042162	Taestivum:0.022105):0.016267	((Soleracea:0.012978	Bvulgaris:0.002511):0.004985	Cquinoa:0.018945):0.015356):0.002568	Osativa:0.004176):0.012892	Mindica:0.018453):0.017821):0.023391):0.222156);
(((Abisporus:0.008913	(Ledodes:0.009078	Arolfsii:0.032746):0.017967):0.110685	((Mfruticola:0.000001	Mfructigena:0.000001):0.047465	Enecator:0.062064):0.014056):0.091875	((Alappa:0.019518	(Mindica:0.022568	(Osativa:0.010640	(((Bvulgaris:0.005496	Soleracea:0.026002):0.004417	Cquinoa:0.020772):0.026834	(Tpratense:0.046055	Taestivum:0.050421):0.008741):0.014496):0.008414):0.028163):0.073572	Caustralis:0.086571):0.249601	(((Pannectens:0.049295	(((Pvitticeps:0.000001	Pmuralis:0.000001):0.002551	(Gjaponicus:0.018329	Pbivittatus:0.000001):0.000001):0.009780	(Gseraphini:0.012741	(Rbivittatum:0.005026	Municolor:0.000001):0.000001):0.005695):0.013157):0.004164	Ccarcharias:0.053344):0.082228	(Btabaci:0.066098	Dunidecimpunctata:0.041196):0.158603):0.068435);
(((Enecator:0.044010	(Mfruticola:0.000001	Mfructigena:0.000001):0.055819):0.044351	((Ledodes:0.007633	Abisporus:0.030042):0.033720	Arolfsii:0.017153):0.046700):0.125309	(((Pannectens:0.089618	((Pvitticeps:0.002175	Pmuralis:0.000001):0.000001	((Gjaponicus:0.020332	(Municolor:0.000001	(Rbivittatum:0.030353	Gseraphini:0.004551):0.000001):0.013696):0.000001	Pbivittatus:0.000001):0.002183):0.008139):0.000001	Ccarcharias:0.069704):0.066759	(Btabaci:0.028790	Dunidecimpunctata:0.052243):0.105921):0.081866	(Tpratense:0.031949	(Taestivum:0.020718	((Osativa:0.000001	Mindica:0.039266):0.008114	((Alappa:0.023070	Caustralis:0.110812):0.022438	(Cquinoa:0.013133	(Soleracea:0.015682	Bvulgaris:0.005127):0.002188):0.020313):0.004181):0.005782):0.006528):0.222781);
((((Arolfsii:0.015184	Ledodes:0.002222):0.021669	Abisporus:0.008731):0.064487	(Enecator:0.047783	(Mfructigena:0.000001	Mfruticola:0.000001):0.051793):0.030339):0.061242	(((((Gjaponicus:0.016013	(Pvitticeps:0.002234	(Pbivittatus:0.000001	Pmuralis:0.000001):0.000001):0.000001):0.009131	((Gseraphini:0.004579	Municolor:0.000001):0.000001	Rbivittatum:0.009142):0.000001):0.007613	Pannectens:0.042352):0.000001	Ccarcharias:0.048524):0.085590	(Dunidecimpunctata:0.051330	Btabaci:0.017392):0.093677):0.035980	(Soleracea:0.004287	(Bvulgaris:0.004929	(((Tpratense:0.033783	Taestivum:0.013918):0.017192	(Alappa:0.020567	(Mindica:0.031923	Osativa:0.009357):0.003489):0.004037):0.022400	(Caustralis:0.109482	Cquinoa:0.003579):0.022384):0.000001):0.018447):0.216383);
((((Mfructigena:0.000001	Mfruticola:0.000001):0.046171	Enecator:0.067255):0.029427	(Arolfsii:0.036573	(Ledodes:0.020043	Abisporus:0.031732):0.025486):0.088515):0.108204	(((Pannectens:0.090040	(((Municolor:0.000001	Gseraphini:0.002453):0.000001	Rbivittatum:0.024982):0.000001	((Pvitticeps:0.005053	(Pbivittatus:0.000001	Pmuralis:0.000001):0.000001):0.000001	Gjaponicus:0.012717):0.012656):0.002211):0.000001	Ccarcharias:0.032516):0.083093	(Dunidecimpunctata:0.045352	Btabaci:0.046439):0.094647):0.041009	(Alappa:0.000001	(((Taestivum:0.041809	Tpratense:0.030744):0.006611	(((Caustralis:0.137208	Cquinoa:0.019644):0.008720	(Soleracea:0.023058	Bvulgaris:0.002527):0.006005):0.022703	Osativa:0.002746):0.000001):0.010694	Mindica:0.010110):0.049193):0.302014);
(((Mfructigena:0.000001	Mfruticola:0.000001):0.022975	(Enecator:0.053783	(Arolfsii:0.013315	(Abisporus:0.030408	Ledodes:0.020782):0.027990):0.098761):0.011621):0.122564	((Alappa:0.017917	((((Tpratense:0.050241	Taestivum:0.036907):0.006788	(Cquinoa:0.016761	(Bvulgaris:0.005357	Soleracea:0.013939):0.010968):0.013148):0.015137	Osativa:0.004611):0.011473	Mindica:0.030430):0.013962):0.024382	Caustralis:0.078755):0.238192	((Ccarcharias:0.053577	(Pannectens:0.065923	(((Gseraphini:0.002370	Municolor:0.000001):0.000001	Rbivittatum:0.028986):0.011085	(Gjaponicus:0.022033	(Pvitticeps:0.009627	(Pbivittatus:0.000001	Pmuralis:0.000001):0.000001):0.000001):0.008198):0.001723):0.000001):0.055457	(Dunidecimpunctata:0.060877	Btabaci:0.032398):0.116761):0.099382);
(((Enecator:0.040592	(Mfruticola:0.000001	Mfructigena:0.000001):0.065146):0.029193	((Arolfsii:0.024512	Ledodes:0.000001):0.015577	Abisporus:0.016585):0.102700):0.071961	((Ccarcharias:0.055088	(Pannectens:0.059636	(((Rbivittatum:0.010157	Municolor:0.000001):0.000001	Gseraphini:0.007673):0.008169	((Gjaponicus:0.007977	Pbivittatus:0.000001):0.000001	(Pvitticeps:0.000001	Pmuralis:0.000001):0.002628):0.015700):0.009177):0.000001):0.072747	(Btabaci:0.052166	Dunidecimpunctata:0.033968):0.047753):0.074329	((Tpratense:0.052005	((Taestivum:0.024097	Alappa:0.049126):0.010658	((Bvulgaris:0.003003	(Cquinoa:0.024667	Soleracea:0.009224):0.000001):0.023351	(Mindica:0.033174	Osativa:0.008576):0.009934):0.001072):0.027411):0.051896	Caustralis:0.079494):0.343367);
(((Abisporus:0.010116	(Ledodes:0.011548	Arolfsii:0.027120):0.018539):0.074484	(Enecator:0.046833	(Mfructigena:0.000001	Mfruticola:0.000001):0.039826):0.053743):0.074250	((Ccarcharias:0.064897	(Pannectens:0.040037	((Gseraphini:0.002205	(Rbivittatum:0.026918	Municolor:0.000001):0.000001):0.002760	((Pbivittatus:0.000001	(Pvitticeps:0.006695	Pmuralis:0.000001):0.000001):0.000001	Gjaponicus:0.006718):0.015308):0.012483):0.000001):0.104719	(Dunidecimpunctata:0.066409	Btabaci:0.031993):0.109087):0.046786	((Taestivum:0.023634	(Osativa:0.008098	(((Caustralis:0.142985	Cquinoa:0.004549):0.020800	(Bvulgaris:0.004881	Soleracea:0.012587):0.002484):0.026185	(Mindica:0.023652	Tpratense:0.046407):0.011115):0.003843):0.007106):0.017816	Alappa:0.023548):0.290652);
((Enecator:0.047841	(((Ledodes:0.007437	Arolfsii:0.027991):0.012923	Abisporus:0.013878):0.098699	(Mfruticola:0.000001	Mfructigena:0.000001):0.061326):0.017447):0.063081	((Ccarcharias:0.053380	(((Gjaponicus:0.017662	((Pvitticeps:0.002474	Pmuralis:0.000001):0.002485	Pbivittatus:0.000001):0.000001):0.017874	((Gseraphini:0.000001	Rbivittatum:0.020144):0.000001	Municolor:0.000001):0.000001):0.009576	Pannectens:0.048251):0.001476):0.047025	(Dunidecimpunctata:0.049460	Btabaci:0.048763):0.090063):0.099335	(Caustralis:0.072927	(Cquinoa:0.002328	(((Tpratense:0.038664	Taestivum:0.026926):0.009023	(Osativa:0.006948	(Alappa:0.015294	Mindica:0.024904):0.012919):0.008849):0.020522	(Soleracea:0.029071	Bvulgaris:0.000001):0.004913):0.010865):0.055888):0.275273);
((Enecator:0.040324	(((Ledodes:0.019577	Arolfsii:0.055923):0.018925	Abisporus:0.008700):0.179181	(Mfructigena:0.000001	Mfruticola:0.000001):0.031100):0.014078):0.116762	(Alappa:0.000001	(Mindica:0.026174	(Osativa:0.004387	(((Caustralis:0.164828	Cquinoa:0.004972):0.005549	(Soleracea:0.016196	Bvulgaris:0.010270):0.008171):0.013802	(Taestivum:0.018126	Tpratense:0.043364):0.009052):0.013040):0.010421):0.035358):0.262665	(((Pannectens:0.071587	(((Pbivittatus:0.000001	Gjaponicus:0.022987):0.000001	(Pmuralis:0.000001	Pvitticeps:0.000001):0.002428):0.017372	((Municolor:0.000001	Rbivittatum:0.007321):0.002430	Gseraphini:0.000001):0.000001):0.001685):0.000001	Ccarcharias:0.056765):0.079509	(Btabaci:0.027242	Dunidecimpunctata:0.037338):0.130442):0.085391);
(((Enecator:0.076046	(Mfructigena:0.000001	Mfruticola:0.000001):0.067360):0.083246	(Abisporus:0.000001	(Ledodes:0.015868	Arolfsii:0.025052):0.032719):0.048945):0.075626	(Caustralis:0.091770	(((Bvulgaris:0.002599	Soleracea:0.008243):0.005546	((Osativa:0.003680	(Tpratense:0.042502	Taestivum:0.027617):0.013624):0.007152	(Alappa:0.048553	Mindica:0.020525):0.013233):0.046690):0.016711	Cquinoa:0.005496):0.049277):0.353904	(((Pannectens:0.040224	(((Pvitticeps:0.007137	(Pmuralis:0.000001	Pbivittatus:0.000001):0.000001):0.000001	Gjaponicus:0.019281):0.010342	((Gseraphini:0.002360	Municolor:0.000001):0.000001	Rbivittatum:0.026430):0.003997):0.002028):0.001331	Ccarcharias:0.051017):0.048955	(Dunidecimpunctata:0.061607	Btabaci:0.040513):0.139607):0.061916);
((((Abisporus:0.012226	Ledodes:0.008862):0.034607	Arolfsii:0.015173):0.039975	(Enecator:0.021066	(Mfruticola:0.000001	Mfructigena:0.000001):0.030296):0.084206):0.103875	(((Pannectens:0.059226	((Pvitticeps:0.002249	Pmuralis:0.000001):0.000001	(Pbivittatus:0.000001	((Rbivittatum:0.021297	(Gseraphini:0.002316	Municolor:0.000001):0.000001):0.016506	Gjaponicus:0.014157):0.000001):0.004546):0.008899):0.003544	Ccarcharias:0.044493):0.119369	(Btabaci:0.022230	Dunidecimpunctata:0.035162):0.095550):0.066537	(((Taestivum:0.020628	(((Alappa:0.031801	Mindica:0.037900):0.015391	Osativa:0.011019):0.000001	((Cquinoa:0.019119	Soleracea:0.018956):0.000001	Bvulgaris:0.007947):0.025031):0.018509):0.026693	Tpratense:0.021881):0.051452	Caustralis:0.098282):0.229376);
((((Ledodes:0.023857	Abisporus:0.021436):0.027776	Arolfsii:0.039865):0.095487	(Enecator:0.054819	(Mfructigena:0.000001	Mfruticola:0.000001):0.081721):0.040841):0.111191	((Alappa:0.045688	(Mindica:0.023526	((((Bvulgaris:0.013345	Soleracea:0.025380):0.011064	Cquinoa:0.024723):0.019042	(Tpratense:0.051615	Taestivum:0.031103):0.006893):0.014339	Osativa:0.000001):0.003283):0.013028):0.055971	Caustralis:0.040871):0.287678	(((((Gseraphini:0.006631	(Rbivittatum:0.020057	Municolor:0.000001):0.000001):0.005218	((Pbivittatus:0.000001	(Pmuralis:0.000001	Pvitticeps:0.004483):0.000001):0.000001	Gjaponicus:0.018439):0.019820):0.005457	Pannectens:0.066497):0.003118	Ccarcharias:0.043578):0.066793	(Dunidecimpunctata:0.063201	Btabaci:0.053694):0.101579):0.067905);
(((Abisporus:0.014402	(Ledodes:0.010941	Arolfsii:0.048795):0.013598):0.098926	(Enecator:0.028123	(Mfruticola:0.000001	Mfructigena:0.000001):0.048818):0.038904):0.109323	((Dunidecimpunctata:0.049060	Btabaci:0.024263):0.109680	(((((Gjaponicus:0.018615	Pvitticeps:0.004526):0.000001	(Pmuralis:0.000001	Pbivittatus:0.000001):0.000001):0.013918	(Rbivittatum:0.006878	(Municolor:0.000001	Gseraphini:0.000001):0.000001):0.000001):0.009902	Pannectens:0.056498):0.004788	Ccarcharias:0.056435):0.071809):0.060976	((Cquinoa:0.008024	((Soleracea:0.025650	Bvulgaris:0.004851):0.002567	((Tpratense:0.036998	Taestivum:0.020555):0.002461	(Osativa:0.007547	(Alappa:0.056604	Mindica:0.014167):0.018630):0.009691):0.019792):0.014837):0.047710	Caustralis:0.094246):0.312222);
((((Mfruticola:0.000001	Mfructigena:0.000001):0.065371	Enecator:0.046862):0.060879	(Arolfsii:0.013762	(Abisporus:0.030516	Ledodes:0.018642):0.029182):0.058801):0.123017	((Dunidecimpunctata:0.046605	Btabaci:0.048559):0.139151	(((((Gjaponicus:0.006786	Pbivittatus:0.000001):0.000001	(Pmuralis:0.000001	Pvitticeps:0.000001):0.002225):0.015448	((Rbivittatum:0.011054	Municolor:0.000001):0.000001	Gseraphini:0.004412):0.002625):0.010947	Pannectens:0.058639):0.000001	Ccarcharias:0.073232):0.083903):0.026815	(Soleracea:0.000001	(Bvulgaris:0.010373	(Cquinoa:0.013346	((Tpratense:0.037675	((Alappa:0.025936	Caustralis:0.142135):0.007623	Taestivum:0.039587):0.016357):0.000001	(Mindica:0.038055	Osativa:0.010752):0.006929):0.025960):0.007579):0.029414):0.274736);
((((Arolfsii:0.027329	Ledodes:0.012147):0.027017	Abisporus:0.000001):0.085045	(Enecator:0.034874	(Mfructigena:0.000001	Mfruticola:0.000001):0.046377):0.068816):0.109277	((Ccarcharias:0.062623	(((((Pvitticeps:0.000001	Pmuralis:0.000001):0.002425	Pbivittatus:0.000001):0.000001	Gjaponicus:0.022867):0.009934	(Gseraphini:0.007429	(Rbivittatum:0.009865	Municolor:0.000001):0.000001):0.000001):0.011611	Pannectens:0.037259):0.001692):0.061329	(Btabaci:0.033028	Dunidecimpunctata:0.061636):0.138986):0.026858	(((((Caustralis:0.099664	Tpratense:0.010491):0.021853	Taestivum:0.027096):0.011654	((Soleracea:0.014403	Bvulgaris:0.008568):0.002501	Cquinoa:0.008705):0.010163):0.012714	(Mindica:0.034266	Alappa:0.022591):0.006809):0.009635	Osativa:0.000001):0.273687);
((((Mfructigena:0.000001	Mfruticola:0.000001):0.040777	Enecator:0.032969):0.054926	((Ledodes:0.002808	Arolfsii:0.017400):0.023661	Abisporus:0.000001):0.080523):0.078390	((Btabaci:0.029329	Dunidecimpunctata:0.047401):0.093183	(Ccarcharias:0.042549	((Pmuralis:0.000001	(Pvitticeps:0.002292	(Pbivittatus:0.000001	((Rbivittatum:0.014073	(Gseraphini:0.002315	Municolor:0.000001):0.000001):0.011699	Gjaponicus:0.009286):0.000001):0.002301):0.000001):0.014904	Pannectens:0.047132):0.000001):0.050707):0.047570	(((((Alappa:0.029740	Mindica:0.014166):0.013488	Osativa:0.000001):0.008440	(Tpratense:0.032847	Taestivum:0.018549):0.007863):0.008634	((Cquinoa:0.010612	Soleracea:0.013194):0.000001	Bvulgaris:0.005204):0.032149):0.047622	Caustralis:0.058259):0.211077);
(((Enecator:0.071322	(Mfruticola:0.000001	Mfructigena:0.000001):0.031214):0.049574	(Arolfsii:0.018101	(Abisporus:0.019829	Ledodes:0.011030):0.016104):0.087114):0.093892	((Ccarcharias:0.057036	((((Rbivittatum:0.009430	Municolor:0.000001):0.000001	Gseraphini:0.009460):0.000001	(((Pvitticeps:0.000001	Pmuralis:0.000001):0.002356	Pbivittatus:0.000001):0.000001	Gjaponicus:0.017014):0.004726):0.016970	Pannectens:0.055934):0.001955):0.084720	(Dunidecimpunctata:0.067531	Btabaci:0.037142):0.075631):0.053061	(Caustralis:0.064793	((Alappa:0.036086	(Taestivum:0.033792	((Cquinoa:0.007895	(Soleracea:0.024562	Bvulgaris:0.002169):0.010884):0.013844	(Mindica:0.035274	Osativa:0.004257):0.003783):0.008298):0.001252):0.011428	Tpratense:0.021467):0.030788):0.232127);
(((Abisporus:0.008174	(Ledodes:0.003984	Arolfsii:0.036219):0.017878):0.107486	((Mfructigena:0.000001	Mfruticola:0.000001):0.048890	Enecator:0.073226):0.045380):0.121052	(Alappa:0.017228	(Caustralis:0.072853	((Osativa:0.004627	Mindica:0.040550):0.011470	((Tpratense:0.042098	Taestivum:0.031993):0.003118	(Cquinoa:0.014257	(Bvulgaris:0.011194	Soleracea:0.017261):0.005284):0.036057):0.006850):0.017562):0.019641):0.245802	((Ccarcharias:0.087614	(Pannectens:0.086446	((Pmuralis:0.000001	Pvitticeps:0.002281):0.000001	((Rbivittatum:0.016746	(Gseraphini:0.002375	Municolor:0.000001):0.000001):0.024129	(Pbivittatus:0.000001	Gjaponicus:0.006946):0.000001):0.002290):0.017485):0.001190):0.081704	(Dunidecimpunctata:0.065103	Btabaci:0.024539):0.077454):0.102152);
(((Abisporus:0.006353	(Arolfsii:0.047686	Ledodes:0.020209):0.034813):0.089102	(Enecator:0.081264	(Mfructigena:0.000001	Mfruticola:0.000001):0.048525):0.042025):0.089127	((Ccarcharias:0.055780	((Pvitticeps:0.002541	(Pmuralis:0.000001	((Pbivittatus:0.000001	(Rbivittatum:0.012822	(Gseraphini:0.007717	Municolor:0.000001):0.000001):0.007744):0.000001	Gjaponicus:0.018258):0.002552):0.000001):0.011214	Pannectens:0.044979):0.000001):0.066618	(Dunidecimpunctata:0.080622	Btabaci:0.027940):0.147699):0.066541	(Caustralis:0.062849	(((((Mindica:0.031646	Osativa:0.013645):0.016044	Alappa:0.023827):0.008456	Taestivum:0.036755):0.007001	(Cquinoa:0.021536	(Soleracea:0.025017	Bvulgaris:0.008580):0.011972):0.024674):0.033203	Tpratense:0.020730):0.064423):0.382801);
((((Ledodes:0.017231	Arolfsii:0.046267):0.029142	Abisporus:0.010699):0.113468	((Mfructigena:0.000001	Mfruticola:0.000001):0.050010	Enecator:0.050623):0.025571):0.091824	((Dunidecimpunctata:0.082421	Btabaci:0.053870):0.112922	(Ccarcharias:0.074302	(Pannectens:0.060512	(((Municolor:0.000001	Rbivittatum:0.009582):0.000001	Gseraphini:0.002377):0.003507	((Gjaponicus:0.017102	(Pvitticeps:0.000001	Pmuralis:0.000001):0.000001):0.000001	Pbivittatus:0.000001):0.011106):0.007524):0.000001):0.098034):0.071026	((Cquinoa:0.002578	((Soleracea:0.022799	Bvulgaris:0.000001):0.008182	((Tpratense:0.043209	Taestivum:0.039380):0.009728	((Alappa:0.035977	Mindica:0.021811):0.012820	Osativa:0.009512):0.012072):0.021709):0.020559):0.052155	Caustralis:0.066013):0.262224);
((((Ledodes:0.013620	Arolfsii:0.049126):0.035307	Abisporus:0.002368):0.108325	(Enecator:0.084623	(Mfruticola:0.000001	Mfructigena:0.000001):0.085254):0.052969):0.080092	((Ccarcharias:0.098084	(Pannectens:0.073307	((Gjaponicus:0.019260	((Pbivittatus:0.000001	Pmuralis:0.000001):0.000001	Pvitticeps:0.002336):0.000001):0.010009	(Gseraphini:0.007038	(Rbivittatum:0.021400	Municolor:0.000001):0.000001):0.004200):0.013442):0.000001):0.093658	(Btabaci:0.039144	Dunidecimpunctata:0.067780):0.134405):0.082262	(Caustralis:0.075496	(((Cquinoa:0.017790	(Bvulgaris:0.011330	Soleracea:0.011423):0.004755):0.038352	((Mindica:0.023066	Tpratense:0.043699):0.013743	(Taestivum:0.038999	Osativa:0.002652):0.010731):0.017392):0.012835	Alappa:0.042820):0.039687):0.396885);
(((Enecator:0.032398	(Mfructigena:0.000001	Mfruticola:0.000001):0.051443):0.029205	(Abisporus:0.002133	(Arolfsii:0.032054	Ledodes:0.004728):0.022622):0.107006):0.100567	((Dunidecimpunctata:0.045645	Btabaci:0.043003):0.068237	(Ccarcharias:0.051190	(Pannectens:0.049729	((Gjaponicus:0.004558	(Pbivittatus:0.000001	(Pmuralis:0.000001	Pvitticeps:0.004562):0.000001):0.000001):0.018668	((Gseraphini:0.000001	Municolor:0.000001):0.000001	Rbivittatum:0.018443):0.000001):0.000001):0.000001):0.039792):0.055340	(Caustralis:0.057285	(((Mindica:0.018403	Osativa:0.000001):0.005570	((Tpratense:0.059239	Taestivum:0.019557):0.002044	((Cquinoa:0.015954	Soleracea:0.013350):0.000001	Bvulgaris:0.002586):0.025426):0.002877):0.025754	Alappa:0.009797):0.056537):0.229312);
((((Mfructigena:0.000001	Mfruticola:0.000001):0.066559	Enecator:0.048452):0.067700	((Arolfsii:0.046069	Ledodes:0.000001):0.020137	Abisporus:0.007035):0.086292):0.099220	(Caustralis:0.106500	(Tpratense:0.035596	(((Osativa:0.004563	(Taestivum:0.023041	Alappa:0.028774):0.024903):0.000439	(Bvulgaris:0.002889	(Cquinoa:0.011726	Soleracea:0.002915):0.000001):0.047273):0.012357	Mindica:0.012355):0.035134):0.058337):0.262412	(((Pannectens:0.055071	((Rbivittatum:0.012205	(Gseraphini:0.000001	Municolor:0.000001):0.000001):0.002150	((Gjaponicus:0.012174	Pbivittatus:0.000001):0.000001	(Pvitticeps:0.007224	Pmuralis:0.000001):0.002405):0.010092):0.015128):0.000001	Ccarcharias:0.051935):0.059110	(Dunidecimpunctata:0.079794	Btabaci:0.054139):0.075843):0.067486);
(((Abisporus:0.008978	(Arolfsii:0.033886	Ledodes:0.016567):0.015004):0.067213	(Enecator:0.065732	(Mfruticola:0.000001	Mfructigena:0.000001):0.062425):0.051540):0.137967	((((((Rbivittatum:0.009727	Municolor:0.000001):0.000001	Gseraphini:0.007239):0.002627	((Pbivittatus:0.000001	(Pvitticeps:0.000001	Pmuralis:0.000001):0.000001):0.000001	Gjaponicus:0.022608):0.009612):0.030359	Pannectens:0.053649):0.007931	Ccarcharias:0.051390):0.042151	(Dunidecimpunctata:0.045394	Btabaci:0.027698):0.090925):0.041870	((Osativa:0.013941	(((Cquinoa:0.005681	(Bvulgaris:0.005508	Soleracea:0.008449):0.008394):0.023358	Taestivum:0.023870):0.000001	Tpratense:0.048555):0.006872):0.000001	(Mindica:0.029702	(Caustralis:0.089313	Alappa:0.028586):0.024298):0.004800):0.334801);
(((Abisporus:0.010516	(Ledodes:0.017728	Arolfsii:0.039559):0.021583):0.107994	((Mfructigena:0.000001	Mfruticola:0.000001):0.062427	Enecator:0.063182):0.041624):0.085355	(Caustralis:0.061617	(((Alappa:0.043998	Taestivum:0.038664):0.005091	((Tpratense:0.039021	Mindica:0.022159):0.007664	Osativa:0.004929):0.000001):0.013153	((Bvulgaris:0.002458	Soleracea:0.026327):0.011677	Cquinoa:0.017053):0.026300):0.068101):0.300137	((Dunidecimpunctata:0.041173	Btabaci:0.041548):0.081276	((Pannectens:0.050408	(((Gseraphini:0.002315	Municolor:0.000001):0.000001	Rbivittatum:0.018843):0.007530	(((Pmuralis:0.000001	Pvitticeps:0.002280):0.000001	Pbivittatus:0.000001):0.000001	Gjaponicus:0.018616):0.006456):0.003583):0.000173	Ccarcharias:0.042305):0.074864):0.044836);
(((Enecator:0.059537	(Mfruticola:0.000001	Mfructigena:0.000001):0.021512):0.054113	((Abisporus:0.017938	Ledodes:0.019061):0.035247	Arolfsii:0.043364):0.060380):0.147906	((Dunidecimpunctata:0.060388	Btabaci:0.035766):0.180426	(Ccarcharias:0.078350	(Pannectens:0.080179	((Gseraphini:0.004713	(Rbivittatum:0.009532	Municolor:0.000001):0.000001):0.000001	(Gjaponicus:0.026899	((Pmuralis:0.000001	Pvitticeps:0.000001):0.002332	Pbivittatus:0.000001):0.000001):0.011881):0.012928):0.000001):0.107958):0.050887	(((((Cquinoa:0.019500	(Bvulgaris:0.010845	Soleracea:0.014012):0.002696):0.043492	(Mindica:0.030627	Osativa:0.006002):0.013450):0.004882	(Alappa:0.062458	Taestivum:0.012758):0.026374):0.028235	Tpratense:0.009836):0.050538	Caustralis:0.037497):0.325325);
((((Mfruticola:0.000001	Mfructigena:0.000001):0.032720	Enecator:0.067478):0.021870	((Ledodes:0.022857	Abisporus:0.027569):0.019237	Arolfsii:0.017427):0.068099):0.080665	((Osativa:0.001269	((((Bvulgaris:0.000001	Soleracea:0.020722):0.007642	Cquinoa:0.013076):0.025778	(Tpratense:0.027230	(Alappa:0.015902	Mindica:0.026196):0.009836):0.005632):0.008206	Taestivum:0.030172):0.011433):0.056094	Caustralis:0.033405):0.238241	(((Pannectens:0.069979	((Municolor:0.000001	(Rbivittatum:0.009191	Gseraphini:0.002282):0.000001):0.003711	((Pmuralis:0.000001	Pvitticeps:0.002285):0.002293	(Gjaponicus:0.009337	Pbivittatus:0.000001):0.000001):0.007855):0.009981):0.000001	Ccarcharias:0.073002):0.076761	(Btabaci:0.048302	Dunidecimpunctata:0.050301):0.082500):0.084212);
((((Abisporus:0.010054	Ledodes:0.004721):0.018131	Arolfsii:0.033678):0.041612	((Mfructigena:0.000001	Mfruticola:0.000001):0.038146	Enecator:0.040508):0.030200):0.059902	((((Gjaponicus:0.009747	(((Municolor:0.000001	Gseraphini:0.004697):0.000001	Rbivittatum:0.021639):0.016759	(Pbivittatus:0.000001	(Pmuralis:0.000001	Pvitticeps:0.000001):0.000001):0.000001):0.002122):0.015789	Pannectens:0.079162):0.001292	Ccarcharias:0.034250):0.066184	(Btabaci:0.014841	Dunidecimpunctata:0.049857):0.158415):0.044000	((Alappa:0.020804	((((Cquinoa:0.007745	Soleracea:0.010252):0.000001	Bvulgaris:0.002544):0.018584	(Osativa:0.007618	(Tpratense:0.044946	Mindica:0.026683):0.006797):0.000001):0.011600	Taestivum:0.014273):0.005918):0.032760	Caustralis:0.079172):0.211767);
((((Mfruticola:0.000001	Mfructigena:0.000001):0.056752	Enecator:0.036146):0.027632	((Ledodes:0.009698	Abisporus:0.005952):0.019925	Arolfsii:0.028851):0.047841):0.076597	(((((Gjaponicus:0.011590	((Pbivittatus:0.000001	Pmuralis:0.000001):0.000001	Pvitticeps:0.002281):0.000001):0.004892	(Rbivittatum:0.011474	(Gseraphini:0.006913	Municolor:0.000001):0.000001):0.008954):0.004181	Pannectens:0.073573):0.000001	Ccarcharias:0.053366):0.118669	(Dunidecimpunctata:0.061331	Btabaci:0.019441):0.107460):0.045377	(Caustralis:0.070749	(((Alappa:0.018815	((Cquinoa:0.018831	(Soleracea:0.026736	Bvulgaris:0.005189):0.005042):0.024331	(Mindica:0.043571	Osativa:0.002836):0.000001):0.022093):0.008052	Taestivum:0.020410):0.026176	Tpratense:0.054982):0.044306):0.261507);
(((Abisporus:0.000001	(Ledodes:0.009077	Arolfsii:0.052187):0.024427):0.091080	((Mfructigena:0.000001	Mfruticola:0.000001):0.069557	Enecator:0.038689):0.067357):0.098869	((Btabaci:0.028065	Dunidecimpunctata:0.067491):0.127461	(Ccarcharias:0.051366	((((Pmuralis:0.000001	Pvitticeps:0.000001):0.002236	(Gjaponicus:0.023232	Pbivittatus:0.000001):0.000001):0.013359	(Gseraphini:0.004388	(Rbivittatum:0.020035	Municolor:0.000001):0.000001):0.006907):0.012578	Pannectens:0.084695):0.000001):0.108573):0.039535	(Caustralis:0.065876	(((Osativa:0.002646	Mindica:0.028889):0.004576	((Cquinoa:0.021835	(Bvulgaris:0.005140	Soleracea:0.007790):0.004212):0.030663	(Taestivum:0.024407	Tpratense:0.045835):0.005452):0.006377):0.018009	Alappa:0.028417):0.071235):0.277597);
((((Mfructigena:0.000001	Mfruticola:0.000001):0.063976	Enecator:0.043009):0.049089	((Ledodes:0.010568	Arolfsii:0.037724):0.026840	Abisporus:0.001928):0.082437):0.094014	((Osativa:0.000001	(((Tpratense:0.055631	Taestivum:0.037011):0.000001	((Soleracea:0.013656	Bvulgaris:0.005364):0.000001	Cquinoa:0.008102):0.020622):0.007767	(Alappa:0.041924	Mindica:0.019213):0.008744):0.007985):0.074694	Caustralis:0.044001):0.290287	((Dunidecimpunctata:0.082505	Btabaci:0.024905):0.129384	(Ccarcharias:0.074017	(Pannectens:0.039243	(((Gseraphini:0.000001	Municolor:0.000001):0.000001	Rbivittatum:0.009150):0.000001	(Gjaponicus:0.013834	(Pvitticeps:0.002260	(Pbivittatus:0.000001	Pmuralis:0.000001):0.000001):0.000001):0.009176):0.008043):0.000001):0.086950):0.022514);
(((Enecator:0.054847	(Mfruticola:0.000001	Mfructigena:0.000001):0.067991):0.030841	(Abisporus:0.023165	(Ledodes:0.011570	Arolfsii:0.024689):0.015474):0.068843):0.105187	((Btabaci:0.015254	Dunidecimpunctata:0.073109):0.104814	((((Pbivittatus:0.000001	(Gjaponicus:0.023776	(Rbivittatum:0.016267	(Gseraphini:0.004623	Municolor:0.000001):0.000001):0.011646):0.000001):0.006929	(Pvitticeps:0.004561	Pmuralis:0.000001):0.000001):0.021965	Pannectens:0.058814):0.000001	Ccarcharias:0.066972):0.087047):0.065149	(((Mindica:0.025352	(Osativa:0.005462	((Cquinoa:0.013752	(Bvulgaris:0.002583	Soleracea:0.018660):0.001916):0.013319	(Tpratense:0.056639	Taestivum:0.009401):0.006116):0.002739):0.005811):0.025557	Alappa:0.009416):0.049652	Caustralis:0.061365):0.224499);
(((Enecator:0.036005	(Mfruticola:0.000001	Mfructigena:0.000001):0.065380):0.053980	((Ledodes:0.009575	Abisporus:0.012957):0.021365	Arolfsii:0.019092):0.042277):0.111041	((Dunidecimpunctata:0.051141	Btabaci:0.037779):0.047333	(Ccarcharias:0.052579	(Pannectens:0.057695	((Pbivittatus:0.000001	(Gjaponicus:0.011334	((Gseraphini:0.000001	Municolor:0.000001):0.000001	Rbivittatum:0.013563):0.009027):0.000001):0.006707	(Pvitticeps:0.002203	Pmuralis:0.000001):0.000001):0.010173):0.000001):0.086611):0.049349	(Caustralis:0.065950	(Tpratense:0.022832	(Taestivum:0.021933	(((Mindica:0.012966	Alappa:0.025865):0.006635	Osativa:0.005386):0.000001	(Cquinoa:0.010823	(Bvulgaris:0.002466	Soleracea:0.024965):0.008184):0.022220):0.011191):0.013642):0.072540):0.197941);
(((((Ledodes:0.019733	Arolfsii:0.030534):0.012051	Abisporus:0.008094):0.141297	Enecator:0.060473):0.016824	(Mfructigena:0.000001	Mfruticola:0.000001):0.035490):0.085301	(Alappa:0.003870	(((((Soleracea:0.008007	Bvulgaris:0.010595):0.002694	Cquinoa:0.007980):0.034473	(Taestivum:0.017256	Osativa:0.006260):0.005339):0.006139	(Caustralis:0.120184	Tpratense:0.032734):0.025561):0.007725	Mindica:0.016806):0.049169):0.196390	((Ccarcharias:0.059938	((Gjaponicus:0.015354	((Pbivittatus:0.000001	Pvitticeps:0.004746):0.000001	(Pmuralis:0.000001	((Rbivittatum:0.024532	Municolor:0.000001):0.000001	Gseraphini:0.004838):0.007241):0.000001):0.001837):0.009465	Pannectens:0.060058):0.005641):0.066366	(Btabaci:0.027481	Dunidecimpunctata:0.065859):0.119093):0.116502);
((((Mfruticola:0.000001	Mfructigena:0.000001):0.055464	Enecator:0.079381):0.040435	((Ledodes:0.016743	Abisporus:0.020030):0.023977	Arolfsii:0.018855):0.062835):0.161045	((Cquinoa:0.008628	((Soleracea:0.013214	Bvulgaris:0.005151):0.005255	((Taestivum:0.042018	Osativa:0.024323):0.005274	(Tpratense:0.034676	(Alappa:0.030950	Mindica:0.045904):0.011281):0.006138):0.021956):0.007423):0.033228	Caustralis:0.085739):0.210821	((Dunidecimpunctata:0.054479	Btabaci:0.053942):0.184510	((Pannectens:0.070171	((Gseraphini:0.007228	(Rbivittatum:0.019428	Municolor:0.000001):0.000001):0.002932	((Pbivittatus:0.000001	(Pvitticeps:0.000001	Pmuralis:0.000001):0.000001):0.000001	Gjaponicus:0.017517):0.016957):0.014876):0.023278	Ccarcharias:0.040539):0.063236):0.067418);
((((Ledodes:0.003095	Arolfsii:0.012635):0.018713	Abisporus:0.009475):0.073419	(Enecator:0.067968	(Mfructigena:0.000001	Mfruticola:0.000001):0.034892):0.032516):0.069494	((((Gjaponicus:0.002438	((Pbivittatus:0.000001	(Pvitticeps:0.000001	Pmuralis:0.000001):0.000001):0.000001	(Rbivittatum:0.004558	(Gseraphini:0.002268	Municolor:0.000001):0.000001):0.013802):0.002090):0.028502	Pannectens:0.051756):0.000001	Ccarcharias:0.068147):0.096324	(Dunidecimpunctata:0.067973	Btabaci:0.029235):0.054697):0.048025	(Caustralis:0.024338	((Taestivum:0.014451	(Alappa:0.018510	((Osativa:0.007783	(Cquinoa:0.015955	(Bvulgaris:0.002463	Soleracea:0.026968):0.005020):0.029047):0.000511	Mindica:0.023388):0.007849):0.010322):0.021734	Tpratense:0.018709):0.066136):0.200198);
(((Abisporus:0.010228	(Arolfsii:0.049097	Ledodes:0.007390):0.023747):0.103770	((Mfruticola:0.000001	Mfructigena:0.000001):0.050074	Enecator:0.050166):0.021588):0.149915	(Tpratense:0.061403	(Taestivum:0.033812	(((Bvulgaris:0.005420	Soleracea:0.026175):0.002835	(Caustralis:0.189699	Cquinoa:0.000819):0.022244):0.035692	(Osativa:0.011388	(Alappa:0.049998	Mindica:0.009092):0.013930):0.004135):0.022380):0.002217):0.351494	((((((Pvitticeps:0.002292	Pmuralis:0.000001):0.004633	(Pbivittatus:0.000001	Gjaponicus:0.019161):0.000001):0.024036	((Gseraphini:0.002343	Municolor:0.000001):0.000001	Rbivittatum:0.009408):0.000001):0.017587	Pannectens:0.051322):0.000001	Ccarcharias:0.086690):0.072916	(Dunidecimpunctata:0.029158	Btabaci:0.063133):0.098305):0.049586);
((((Mfructigena:0.000001	Mfruticola:0.000001):0.061945	Enecator:0.025443):0.058537	(Arolfsii:0.006071	(Ledodes:0.006825	Abisporus:0.021658):0.031822):0.084099):0.060987	((((((Pbivittatus:0.000001	(Pmuralis:0.000001	Pvitticeps:0.000001):0.000001):0.000001	Gjaponicus:0.006741):0.009394	((Municolor:0.000001	Rbivittatum:0.013456):0.000001	Gseraphini:0.006710):0.004195):0.010471	Pannectens:0.055801):0.000001	Ccarcharias:0.045807):0.089547	(Dunidecimpunctata:0.054165	Btabaci:0.039526):0.106161):0.045865	(Caustralis:0.095408	(Cquinoa:0.002663	((Soleracea:0.018146	Bvulgaris:0.005038):0.002543	((Taestivum:0.017846	((Mindica:0.011386	Tpratense:0.025583):0.007511	Alappa:0.038734):0.009299):0.000001	Osativa:0.002526):0.029328):0.007509):0.035103):0.254133);
(((Enecator:0.056352	(Mfructigena:0.000001	Mfruticola:0.000001):0.042853):0.059145	(Abisporus:0.000001	(Arolfsii:0.061725	Ledodes:0.008001):0.033693):0.090456):0.066851	((Tpratense:0.032614	((((Alappa:0.058313	Mindica:0.011838):0.017045	Osativa:0.010448):0.008183	((Bvulgaris:0.000001	Soleracea:0.038550):0.004762	Cquinoa:0.022358):0.027931):0.015660	Taestivum:0.033092):0.021196):0.106543	Caustralis:0.019231):0.376154	((Ccarcharias:0.067285	(((Gseraphini:0.006486	(Rbivittatum:0.010875	Municolor:0.000001):0.000001):0.006282	((Pvitticeps:0.002151	Pmuralis:0.000001):0.004342	(Gjaponicus:0.006585	Pbivittatus:0.000001):0.000001):0.022789):0.014921	Pannectens:0.067762):0.000001):0.084532	(Dunidecimpunctata:0.057097	Btabaci:0.065271):0.161550):0.074157);
(((Enecator:0.038740	(Mfructigena:0.000001	Mfruticola:0.000001):0.038019):0.038170	(Arolfsii:0.027498	(Abisporus:0.018692	Ledodes:0.011725):0.019075):0.074219):0.093258	((((((Mindica:0.020738	Osativa:0.004043):0.005086	(Cquinoa:0.009618	(Soleracea:0.014813	Bvulgaris:0.004597):0.007276):0.030636):0.012129	Alappa:0.034232):0.009221	Taestivum:0.020381):0.009756	Tpratense:0.042837):0.058546	Caustralis:0.027631):0.191365	((Dunidecimpunctata:0.082706	Btabaci:0.045960):0.065222	(Ccarcharias:0.045401	(Pannectens:0.068370	((Pvitticeps:0.002041	Pmuralis:0.000001):0.000001	(Pbivittatus:0.000001	(((Gseraphini:0.004104	Municolor:0.000001):0.000001	Rbivittatum:0.014645):0.008266	Gjaponicus:0.016967):0.000001):0.002049):0.015079):0.000001):0.082859):0.047695);
(((Abisporus:0.005722	(Ledodes:0.011880	Arolfsii:0.033803):0.014925):0.090688	((Mfructigena:0.000001	Mfruticola:0.000001):0.037772	Enecator:0.056682):0.061295):0.061353	(((Pannectens:0.053211	(((Municolor:0.000001	Rbivittatum:0.028126):0.000001	Gseraphini:0.007544):0.009044	((Pbivittatus:0.000001	(Pmuralis:0.000001	Pvitticeps:0.002505):0.000001):0.000001	Gjaponicus:0.023332):0.008789):0.016118):0.000001	Ccarcharias:0.053592):0.067249	(Btabaci:0.033810	Dunidecimpunctata:0.055648):0.111241):0.098229	(Caustralis:0.035383	((((Alappa:0.028826	Mindica:0.018031):0.015212	(Osativa:0.019819	Taestivum:0.024214):0.002920):0.000001	Tpratense:0.029761):0.017004	(Cquinoa:0.023191	(Soleracea:0.005577	Bvulgaris:0.002672):0.001956):0.021555):0.067518):0.297453);
(((Abisporus:0.006841	(Ledodes:0.017976	Arolfsii:0.030283):0.024339):0.068759	(Enecator:0.022539	(Mfructigena:0.000001	Mfruticola:0.000001):0.038020):0.082286):0.018849	(Caustralis:0.063381	((Cquinoa:0.010679	(Soleracea:0.013940	Bvulgaris:0.010707):0.005434):0.009566	((Osativa:0.008120	(Mindica:0.015265	Alappa:0.020882):0.015557):0.000001	(Tpratense:0.069176	Taestivum:0.026846):0.003288):0.011104):0.092116):0.376418	(((Pannectens:0.079300	((Gseraphini:0.002272	(Rbivittatum:0.016045	Municolor:0.000001):0.000001):0.009231	((Gjaponicus:0.029450	Pbivittatus:0.000001):0.000001	(Pmuralis:0.000001	Pvitticeps:0.000001):0.002296):0.014264):0.018593):0.000001	Ccarcharias:0.061878):0.139540	(Btabaci:0.010088	Dunidecimpunctata:0.066809):0.121224):0.058964);
(((Arolfsii:0.021460	(Ledodes:0.000001	Abisporus:0.038753):0.017412):0.073831	(Enecator:0.024478	(Mfruticola:0.000001	Mfructigena:0.000001):0.059956):0.080187):0.108617	((Soleracea:0.000001	(((Tpratense:0.040228	Taestivum:0.030336):0.011618	((Mindica:0.029579	Alappa:0.032436):0.019094	Osativa:0.020294):0.004581):0.037528	(Cquinoa:0.020805	Bvulgaris:0.000001):0.000001):0.020857):0.047427	Caustralis:0.100221):0.472217	((Dunidecimpunctata:0.074949	Btabaci:0.022079):0.095697	(Ccarcharias:0.067882	((((Rbivittatum:0.018766	Gseraphini:0.000001):0.000001	Municolor:0.000001):0.004059	(Gjaponicus:0.008103	(Pbivittatus:0.000001	(Pvitticeps:0.002651	Pmuralis:0.000001):0.005365):0.000001):0.014997):0.021102	Pannectens:0.079539):0.000001):0.101968):0.097123);
(((Arolfsii:0.031190	(Abisporus:0.016700	Ledodes:0.037770):0.016128):0.087878	(Enecator:0.057523	(Mfructigena:0.000001	Mfruticola:0.000001):0.048884):0.045340):0.082913	((Ccarcharias:0.048577	((Gjaponicus:0.014481	(((Pvitticeps:0.000001	Pmuralis:0.000001):0.000001	Pbivittatus:0.000001):0.000001	(Municolor:0.000001	(Rbivittatum:0.016387	Gseraphini:0.004616):0.000001):0.011609):0.004118):0.015533	Pannectens:0.050857):0.000001):0.077279	(Dunidecimpunctata:0.061366	Btabaci:0.035657):0.120240):0.053844	(Alappa:0.006997	(Caustralis:0.102003	((Osativa:0.017779	((Bvulgaris:0.010919	(Cquinoa:0.011075	Soleracea:0.002724):0.000001):0.022733	(Tpratense:0.037765	Taestivum:0.031366):0.009339):0.017626):0.011647	Mindica:0.032581):0.013162):0.036671):0.361239);
(((Enecator:0.076689	(Mfruticola:0.000001	Mfructigena:0.000001):0.009800):0.040760	((Ledodes:0.007118	Arolfsii:0.034994):0.018533	Abisporus:0.004647):0.064771):0.092047	(((((Alappa:0.048874	(Tpratense:0.055926	Taestivum:0.014191):0.002325):0.000001	(Mindica:0.015885	Osativa:0.002528):0.010221):0.021756	(Soleracea:0.010960	Bvulgaris:0.007940):0.005492):0.005366	Cquinoa:0.005408):0.073035	Caustralis:0.049686):0.233138	((Ccarcharias:0.035988	(((((Rbivittatum:0.007234	(Gseraphini:0.000001	Municolor:0.000001):0.000001):0.017050	Gjaponicus:0.014480):0.000001	Pbivittatus:0.000001):0.002353	(Pvitticeps:0.002343	Pmuralis:0.000001):0.000001):0.000001	Pannectens:0.060139):0.006322):0.041876	(Dunidecimpunctata:0.059567	Btabaci:0.026422):0.138053):0.087191);
((((Mfruticola:0.000001	Mfructigena:0.000001):0.068742	Enecator:0.028573):0.030519	(Abisporus:0.007689	(Ledodes:0.017961	Arolfsii:0.037140):0.014270):0.093582):0.090061	(Caustralis:0.077806	((Taestivum:0.019943	((((Soleracea:0.018125	Bvulgaris:0.007572):0.003938	Cquinoa:0.018966):0.035363	(Mindica:0.020055	Osativa:0.007041):0.004719):0.010587	Alappa:0.033977):0.013245):0.019802	Tpratense:0.065774):0.051899):0.190669	((Ccarcharias:0.054884	(((Gjaponicus:0.009153	((Pvitticeps:0.000001	Pmuralis:0.000001):0.000001	Pbivittatus:0.000001):0.000001):0.009563	(Gseraphini:0.002244	(Municolor:0.000001	Rbivittatum:0.006758):0.000001):0.013200):0.008658	Pannectens:0.071146):0.000001):0.085310	(Btabaci:0.034703	Dunidecimpunctata:0.067000):0.094094):0.096969);
(((Enecator:0.053294	(Mfruticola:0.000001	Mfructigena:0.000001):0.071255):0.028423	(Arolfsii:0.014401	(Ledodes:0.010382	Abisporus:0.022185):0.028045):0.084307):0.099643	((Dunidecimpunctata:0.065467	Btabaci:0.037884):0.091871	((((Pbivittatus:0.000001	((Rbivittatum:0.014487	(Gseraphini:0.007202	Municolor:0.000001):0.000001):0.014653	Gjaponicus:0.009767):0.000001):0.002408	(Pvitticeps:0.002398	Pmuralis:0.000001):0.000001):0.027114	Pannectens:0.059823):0.009598	Ccarcharias:0.043005):0.047694):0.060362	((Osativa:0.000001	(((Tpratense:0.061015	(Cquinoa:0.023112	(Soleracea:0.025798	Bvulgaris:0.000001):0.002709):0.030091):0.000001	(Taestivum:0.027138	Alappa:0.024922):0.011750):0.011677	Mindica:0.021065):0.010858):0.076797	Caustralis:0.052941):0.278587);
(((Abisporus:0.011840	(Ledodes:0.010594	Arolfsii:0.032631):0.028613):0.099011	(Enecator:0.040612	(Mfructigena:0.000001	Mfruticola:0.000001):0.076514):0.048639):0.055673	((Btabaci:0.043951	Dunidecimpunctata:0.055742):0.084435	((((Pvitticeps:0.002321	(Pmuralis:0.000001	(Pbivittatus:0.000001	Gjaponicus:0.014249):0.000001):0.000001):0.021319	(Rbivittatum:0.009124	(Municolor:0.000001	Gseraphini:0.004560):0.000001):0.000001):0.005436	Pannectens:0.076164):0.002219	Ccarcharias:0.051185):0.054529):0.075710	((Cquinoa:0.008263	((Soleracea:0.015963	Bvulgaris:0.007776):0.005216	((Alappa:0.029301	Mindica:0.035149):0.012683	((Tpratense:0.040222	Taestivum:0.030704):0.012041	Osativa:0.008648):0.001751):0.013868):0.018714):0.047129	Caustralis:0.092697):0.286553);
((((Abisporus:0.018923	Ledodes:0.015744):0.011791	Arolfsii:0.002128):0.027421	((Mfructigena:0.000001	Mfruticola:0.000001):0.051637	Enecator:0.043863):0.049526):0.063849	(Caustralis:0.047871	(Osativa:0.000001	((((Mindica:0.014904	Tpratense:0.028235):0.005787	Alappa:0.029323):0.002465	((Soleracea:0.017295	Bvulgaris:0.002382):0.004504	Cquinoa:0.012760):0.023614):0.002379	Taestivum:0.019593):0.002421):0.027742):0.198606	((Dunidecimpunctata:0.070374	Btabaci:0.011745):0.096348	(((Pvitticeps:0.002185	((Pbivittatus:0.000001	(Gjaponicus:0.015655	((Gseraphini:0.002251	Municolor:0.000001):0.000001	Rbivittatum:0.013600):0.013599):0.000001):0.002193	Pmuralis:0.000001):0.000001):0.000584	Pannectens:0.057448):0.000001	Ccarcharias:0.059596):0.054095):0.071849);
(((Arolfsii:0.014835	(Abisporus:0.023179	Ledodes:0.006539):0.026827):0.070634	(Enecator:0.044339	(Mfructigena:0.000001	Mfruticola:0.000001):0.049759):0.059270):0.112537	((Ccarcharias:0.041340	(Pannectens:0.067975	(Gjaponicus:0.011289	((Pbivittatus:0.000001	(Pmuralis:0.000001	Pvitticeps:0.000001):0.000001):0.000001	((Gseraphini:0.002167	Municolor:0.000001):0.000001	Rbivittatum:0.017530):0.004345):0.001962):0.000885):0.004831):0.078020	(Btabaci:0.022413	Dunidecimpunctata:0.058568):0.084750):0.048325	(Caustralis:0.119986	(Tpratense:0.033250	(Taestivum:0.021000	(((Mindica:0.027162	Osativa:0.000001):0.009327	Alappa:0.041228):0.004388	((Bvulgaris:0.004942	Soleracea:0.023098):0.000001	Cquinoa:0.015173):0.026630):0.021904):0.019513):0.019850):0.211287);
(((Enecator:0.087945	(Mfruticola:0.000001	Mfructigena:0.000001):0.037135):0.055648	(Abisporus:0.000001	(Ledodes:0.017086	Arolfsii:0.037899):0.016734):0.070975):0.072793	((Alappa:0.022368	(((Cquinoa:0.005242	(Soleracea:0.013341	Bvulgaris:0.002551):0.002703):0.011170	(Taestivum:0.016145	Tpratense:0.035742):0.003072):0.008280	(Mindica:0.011938	Osativa:0.010685):0.000001):0.015922):0.049975	Caustralis:0.049477):0.168119	((Dunidecimpunctata:0.029413	Btabaci:0.035373):0.085884	((Pannectens:0.044416	(((Gseraphini:0.002560	Municolor:0.000001):0.000001	Rbivittatum:0.025846):0.002550	(Gjaponicus:0.020851	(Pvitticeps:0.002551	(Pbivittatus:0.000001	Pmuralis:0.000001):0.000001):0.000001):0.000001):0.006439):0.002954	Ccarcharias:0.023655):0.024337):0.030800);
((((Mfruticola:0.000001	Mfructigena:0.000001):0.045646	Enecator:0.042366):0.053724	((Arolfsii:0.040999	Ledodes:0.012488):0.015704	Abisporus:0.011479):0.076515):0.085322	((Dunidecimpunctata:0.036832	Btabaci:0.038228):0.073166	(Ccarcharias:0.053869	(((Pmuralis:0.000001	Pvitticeps:0.000001):0.000001	(Pbivittatus:0.000001	((Rbivittatum:0.022075	(Gseraphini:0.002192	Municolor:0.000001):0.000001):0.015518	Gjaponicus:0.017835):0.000001):0.004380):0.017300	Pannectens:0.046279):0.002080):0.068751):0.042311	((Alappa:0.021568	(Mindica:0.025066	(((Tpratense:0.041281	Taestivum:0.032045):0.006157	((Bvulgaris:0.002205	Soleracea:0.027209):0.007249	Cquinoa:0.019553):0.022234):0.008455	Osativa:0.001757):0.007036):0.015633):0.053569	Caustralis:0.049611):0.334654);
((((Mfruticola:0.000001	Mfructigena:0.000001):0.034845	Enecator:0.051338):0.048698	((Ledodes:0.012587	Abisporus:0.025317):0.022956	Arolfsii:0.013945):0.068793):0.068448	((Dunidecimpunctata:0.052663	Btabaci:0.028870):0.141656	((Pannectens:0.052658	((Pbivittatus:0.000001	(((Gseraphini:0.002407	Municolor:0.000001):0.000001	Rbivittatum:0.017130):0.009715	Gjaponicus:0.014702):0.000001):0.004819	(Pmuralis:0.000001	Pvitticeps:0.000001):0.000001):0.011458):0.013131	Ccarcharias:0.053120):0.037604):0.129655	(Caustralis:0.080301	(Cquinoa:0.002702	(((Tpratense:0.048677	(Alappa:0.058448	Mindica:0.021131):0.017000):0.000001	(Taestivum:0.025293	Osativa:0.007988):0.005403):0.025976	(Soleracea:0.019358	Bvulgaris:0.002614):0.002738):0.013606):0.062639):0.281526);
((((Arolfsii:0.060059	Ledodes:0.006551):0.038447	Abisporus:0.008506):0.101242	((Mfruticola:0.000001	Mfructigena:0.000001):0.054617	Enecator:0.057243):0.040867):0.121231	((Tpratense:0.026359	(((Osativa:0.000001	(Taestivum:0.040891	Mindica:0.018292):0.013591):0.009982	((Bvulgaris:0.008772	Soleracea:0.030636):0.008274	Cquinoa:0.017957):0.034222):0.000001	Alappa:0.057706):0.025795):0.072835	Caustralis:0.102118):0.387781	((Btabaci:0.077378	Dunidecimpunctata:0.031852):0.128539	(Ccarcharias:0.059913	(((Rbivittatum:0.007098	(Gseraphini:0.002353	Municolor:0.000001):0.000001):0.002664	((Gjaponicus:0.012211	Pbivittatus:0.000001):0.000001	(Pvitticeps:0.000001	Pmuralis:0.000001):0.007227):0.016832):0.009685	Pannectens:0.080823):0.000001):0.132358):0.109295);
((((Mfruticola:0.000001	Mfructigena:0.000001):0.048282	Enecator:0.024801):0.036740	((Ledodes:0.005386	Abisporus:0.016871):0.017454	Arolfsii:0.017004):0.054054):0.134157	((Dunidecimpunctata:0.065579	Btabaci:0.022152):0.125065	(Ccarcharias:0.043423	((((Municolor:0.000001	Rbivittatum:0.029279):0.000001	Gseraphini:0.002391):0.000001	((Pmuralis:0.000001	Pbivittatus:0.000001):0.000001	(Gjaponicus:0.014681	Pvitticeps:0.002386):0.000001):0.002393):0.012882	Pannectens:0.038397):0.000001):0.076255):0.049988	((Tpratense:0.019668	(((Cquinoa:0.017097	(Bvulgaris:0.008211	Soleracea:0.025183):0.001550):0.018318	((Osativa:0.010884	Mindica:0.027194):0.002688	Alappa:0.040773):0.008526):0.010679	Taestivum:0.020211):0.025300):0.069216	Caustralis:0.060563):0.226847);
((((Mfruticola:0.000001	Mfructigena:0.000001):0.063506	Enecator:0.032538):0.022198	(Arolfsii:0.046949	(Abisporus:0.034415	Ledodes:0.009472):0.033145):0.140523):0.076474	((((Alappa:0.045575	((Mindica:0.043702	Osativa:0.000001):0.014318	((Bvulgaris:0.003288	Soleracea:0.016559):0.002293	Cquinoa:0.024129):0.030989):0.014374):0.014272	Taestivum:0.054315):0.025284	Tpratense:0.031226):0.062274	Caustralis:0.065744):0.204779	((((((Pbivittatus:0.000001	Gjaponicus:0.022605):0.000001	(Pmuralis:0.000001	Pvitticeps:0.002408):0.007358):0.013922	((Rbivittatum:0.012043	Municolor:0.000001):0.000001	Gseraphini:0.002389):0.005911):0.016582	Pannectens:0.083552):0.019362	Ccarcharias:0.056016):0.048355	(Btabaci:0.069466	Dunidecimpunctata:0.051243):0.135327):0.157234);
((((Arolfsii:0.021628	(Ledodes:0.005774	Abisporus:0.024832):0.028875):0.120939	(Mfructigena:0.000001	Mfruticola:0.000001):0.034375):0.031145	Enecator:0.029031):0.156937	(Caustralis:0.065034	(((Bvulgaris:0.005303	Soleracea:0.025499):0.009417	Cquinoa:0.007138):0.035306	(((Taestivum:0.026791	Alappa:0.034627):0.013714	Osativa:0.003391):0.001406	(Tpratense:0.031066	Mindica:0.032965):0.008861):0.013489):0.034278):0.265904	((Ccarcharias:0.070272	(((Gjaponicus:0.013738	(Pbivittatus:0.000001	(Pmuralis:0.000001	Pvitticeps:0.006770):0.002254):0.000001):0.013781	((Rbivittatum:0.030550	Municolor:0.000001):0.000001	Gseraphini:0.004546):0.000001):0.017635	Pannectens:0.040661):0.003606):0.089492	(Btabaci:0.039997	Dunidecimpunctata:0.062770):0.081509):0.021828);
((((Mfructigena:0.000001	Mfruticola:0.000001):0.054978	Enecator:0.033380):0.033148	((Arolfsii:0.033977	Ledodes:0.012447):0.021158	Abisporus:0.001405):0.062339):0.073321	((Dunidecimpunctata:0.047624	Btabaci:0.018584):0.088139	(Ccarcharias:0.070143	(((((Gjaponicus:0.011536	Pbivittatus:0.000001):0.000001	(Rbivittatum:0.012132	(Gseraphini:0.004821	Municolor:0.000001):0.000001):0.016876):0.002267	Pmuralis:0.000001):0.000001	Pvitticeps:0.002259):0.010565	Pannectens:0.041353):0.000001):0.066930):0.072753	(Caustralis:0.085585	((Cquinoa:0.005176	(Soleracea:0.011309	Bvulgaris:0.008341):0.008968):0.026317	(((Taestivum:0.028628	Osativa:0.000001):0.007057	(Alappa:0.031983	Mindica:0.032499):0.014456):0.004008	Tpratense:0.031877):0.014653):0.034970):0.285012);
(((Enecator:0.028399	(Mfruticola:0.000001	Mfructigena:0.000001):0.044026):0.039156	(Arolfsii:0.021125	(Abisporus:0.018038	Ledodes:0.016411):0.013431):0.062186):0.133389	((Tpratense:0.018895	(Taestivum:0.008616	((((Bvulgaris:0.000001	Soleracea:0.021616):0.015893	Cquinoa:0.005264):0.021612	(Mindica:0.017914	Alappa:0.013446):0.013363):0.002326	Osativa:0.005060):0.007169):0.015039):0.034367	Caustralis:0.057063):0.222239	((Btabaci:0.056457	Dunidecimpunctata:0.051851):0.084836	(Ccarcharias:0.060734	(((((Municolor:0.000001	Gseraphini:0.004838):0.000001	Rbivittatum:0.007273):0.004829	(Gjaponicus:0.017164	Pbivittatus:0.000001):0.000001):0.007164	(Pmuralis:0.000001	Pvitticeps:0.000001):0.000001):0.019774	Pannectens:0.045276):0.000001):0.046407):0.048709);
((Enecator:0.063730	((Arolfsii:0.021970	(Abisporus:0.009302	Ledodes:0.013161):0.013658):0.136709	(Mfruticola:0.000001	Mfructigena:0.000001):0.069481):0.015882):0.070228	((Cquinoa:0.006220	((Bvulgaris:0.002624	Soleracea:0.020443):0.011382	((Tpratense:0.040590	((Taestivum:0.048375	Mindica:0.021836):0.019133	Alappa:0.034235):0.000001):0.001624	Osativa:0.008907):0.041865):0.014508):0.041315	Caustralis:0.088388):0.318364	((Ccarcharias:0.038633	(Pannectens:0.040924	(((Pmuralis:0.000001	Pvitticeps:0.002496):0.005049	(Pbivittatus:0.000001	Gjaponicus:0.000001):0.000001):0.012673	(Gseraphini:0.007500	(Rbivittatum:0.015182	Municolor:0.000001):0.000001):0.002686):0.023202):0.017574):0.077837	(Btabaci:0.068095	Dunidecimpunctata:0.046013):0.057615):0.129729);
(((Abisporus:0.006453	(Ledodes:0.027393	Arolfsii:0.019656):0.016745):0.125927	(Enecator:0.055020	(Mfruticola:0.000001	Mfructigena:0.000001):0.039218):0.048987):0.087245	((Alappa:0.023602	(((Tpratense:0.068087	Mindica:0.013599):0.016469	Osativa:0.003654):0.011909	(Taestivum:0.006680	(Bvulgaris:0.008193	(Cquinoa:0.022067	Soleracea:0.011174):0.000001):0.024925):0.008557):0.018278):0.078680	Caustralis:0.043511):0.302679	((Btabaci:0.033551	Dunidecimpunctata:0.059357):0.124977	((Pannectens:0.095477	((Pmuralis:0.000001	Pvitticeps:0.000001):0.000001	(Pbivittatus:0.000001	((Rbivittatum:0.014865	(Gseraphini:0.002436	Municolor:0.000001):0.000001):0.032607	Gjaponicus:0.017079):0.000001):0.002343):0.009729):0.000001	Ccarcharias:0.070076):0.075553):0.103814);
((((Mfruticola:0.000001	Mfructigena:0.000001):0.049629	Enecator:0.042177):0.036961	((Arolfsii:0.037949	Ledodes:0.015982):0.008435	Abisporus:0.008120):0.088451):0.076335	((Ccarcharias:0.068432	(((Pvitticeps:0.002172	Pmuralis:0.000001):0.000001	(((Rbivittatum:0.013420	(Gseraphini:0.006678	Municolor:0.000001):0.000001):0.015648	Gjaponicus:0.015773):0.000001	Pbivittatus:0.000001):0.002180):0.004484	Pannectens:0.053693):0.000001):0.112153	(Btabaci:0.040138	Dunidecimpunctata:0.055655):0.132944):0.049352	(Alappa:0.002637	(Taestivum:0.005398	(Osativa:0.005464	(((Cquinoa:0.013591	(Bvulgaris:0.007698	Soleracea:0.016275):0.005043):0.022276	Caustralis:0.119737):0.028247	(Tpratense:0.033032	Mindica:0.024409):0.008620):0.002190):0.009884):0.053374):0.222746);
(((Enecator:0.060654	(Mfruticola:0.000001	Mfructigena:0.000001):0.050134):0.066397	((Ledodes:0.013076	Arolfsii:0.042026):0.024658	Abisporus:0.007771):0.108132):0.054412	((Dunidecimpunctata:0.088406	Btabaci:0.020744):0.127653	(((Gjaponicus:0.000001	(Pbivittatus:0.000001	((Gseraphini:0.009569	(Rbivittatum:0.004753	Municolor:0.000001):0.000001):0.014499	(Pmuralis:0.000001	Pvitticeps:0.004742):0.002374):0.000001):0.004807):0.019202	Pannectens:0.053694):0.000001	Ccarcharias:0.064417):0.091131):0.054405	((Cquinoa:0.017013	((Tpratense:0.045190	((Taestivum:0.036828	Osativa:0.006450):0.012368	(Alappa:0.073538	Mindica:0.013807):0.009547):0.002639):0.040193	(Bvulgaris:0.000001	Soleracea:0.011577):0.008977):0.018057):0.130819	Caustralis:0.070033):0.279104);
(((Abisporus:0.002999	(Ledodes:0.010318	Arolfsii:0.019569):0.019304):0.103073	((Mfruticola:0.000001	Mfructigena:0.000001):0.054526	Enecator:0.062009):0.043268):0.080755	(((((Gseraphini:0.005050	(Rbivittatum:0.015267	Municolor:0.000001):0.000001):0.007037	(((Pmuralis:0.000001	Pvitticeps:0.002493):0.000001	Pbivittatus:0.000001):0.000001	Gjaponicus:0.023218):0.005627):0.017830	Pannectens:0.048295):0.006160	Ccarcharias:0.043980):0.045129	(Dunidecimpunctata:0.054843	Btabaci:0.049574):0.118700):0.043186	((((((Soleracea:0.031007	Bvulgaris:0.016470):0.004523	Cquinoa:0.010854):0.019287	Osativa:0.008025):0.001096	((Mindica:0.026980	Taestivum:0.034016):0.019617	Tpratense:0.047245):0.000001):0.026257	Alappa:0.015438):0.040309	Caustralis:0.094259):0.264897);
((((Mfruticola:0.000001	Mfructigena:0.000001):0.066906	Enecator:0.043156):0.039280	((Abisporus:0.025579	Ledodes:0.020868):0.021307	Arolfsii:0.018621):0.084704):0.075234	(Alappa:0.003661	(Mindica:0.021004	(((Soleracea:0.018447	Bvulgaris:0.005127):0.002630	Cquinoa:0.010414):0.013594	((Tpratense:0.051643	(Caustralis:0.086866	Taestivum:0.015404):0.008643):0.008590	Osativa:0.005596):0.002182):0.007364):0.018312):0.230381	((Dunidecimpunctata:0.060705	Btabaci:0.034668):0.080229	(Ccarcharias:0.051448	(Pannectens:0.074947	(((Municolor:0.000001	Rbivittatum:0.016307):0.000001	Gseraphini:0.004631):0.002810	((Gjaponicus:0.019060	Pbivittatus:0.000001):0.000001	(Pvitticeps:0.002311	Pmuralis:0.000001):0.002319):0.011307):0.016988):0.008597):0.072750):0.076509);
(((Mfruticola:0.000001	Mfructigena:0.000001):0.035762	((Arolfsii:0.035388	(Ledodes:0.005523	Abisporus:0.016980):0.030355):0.093784	Enecator:0.049922):0.018307):0.109896	((Alappa:0.013214	((Tpratense:0.054991	Taestivum:0.020248):0.010778	(((Cquinoa:0.019664	(Soleracea:0.013031	Bvulgaris:0.000001):0.004036):0.034266	Osativa:0.005451):0.000707	Mindica:0.018802):0.010395):0.020238):0.052656	Caustralis:0.097381):0.289464	((((((Gseraphini:0.002301	Municolor:0.000001):0.000001	Rbivittatum:0.020992):0.000001	(Pvitticeps:0.002305	((Gjaponicus:0.011676	Pbivittatus:0.000001):0.000001	Pmuralis:0.000001):0.000001):0.026279):0.004833	Pannectens:0.063988):0.000001	Ccarcharias:0.075605):0.075505	(Btabaci:0.046627	Dunidecimpunctata:0.036333):0.083136):0.073224);
(((Arolfsii:0.013606	(Abisporus:0.029626	Ledodes:0.013273):0.023658):0.091307	((Mfruticola:0.000001	Mfructigena:0.000001):0.052005	Enecator:0.038922):0.049848):0.066264	((Btabaci:0.023847	Dunidecimpunctata:0.044627):0.096031	((Pannectens:0.048899	((Pvitticeps:0.000001	(Pmuralis:0.000001	(Gjaponicus:0.016107	Pbivittatus:0.000001):0.000001):0.000001):0.011401	(Rbivittatum:0.011412	(Gseraphini:0.000001	Municolor:0.000001):0.000001):0.000001):0.005986):0.000244	Ccarcharias:0.067426):0.070763):0.071206	(Caustralis:0.056403	(Alappa:0.026959	((Mindica:0.018747	Osativa:0.000001):0.003544	((Taestivum:0.023861	Tpratense:0.045577):0.008576	((Bvulgaris:0.005197	Soleracea:0.010796):0.005430	Cquinoa:0.019170):0.033274):0.006070):0.019588):0.053452):0.205031);
(((Enecator:0.038014	(Mfruticola:0.000001	Mfructigena:0.000001):0.052194):0.052309	(Abisporus:0.005271	(Ledodes:0.004496	Arolfsii:0.054630):0.024350):0.077653):0.124566	(Caustralis:0.087422	((((Alappa:0.055478	Osativa:0.005817):0.000001	(Cquinoa:0.016796	(Bvulgaris:0.016253	Soleracea:0.010974):0.007462):0.034264):0.000001	(Mindica:0.027740	Taestivum:0.035406):0.024460):0.037816	Tpratense:0.021213):0.059531):0.251080	(((Pannectens:0.064731	((Pbivittatus:0.000001	((Rbivittatum:0.019241	(Gseraphini:0.004778	Municolor:0.000001):0.000001):0.011947	Gjaponicus:0.019225):0.000001):0.006960	(Pvitticeps:0.000001	Pmuralis:0.000001):0.000001):0.008392):0.002883	Ccarcharias:0.070557):0.064747	(Dunidecimpunctata:0.059919	Btabaci:0.050866):0.125167):0.077157);
(((Enecator:0.066989	(Mfructigena:0.000001	Mfruticola:0.000001):0.077347):0.063248	(Abisporus:0.000001	(Ledodes:0.007758	Arolfsii:0.026375):0.029393):0.069624):0.125506	((Tpratense:0.017390	(Taestivum:0.035248	(((Cquinoa:0.010787	(Soleracea:0.009771	Bvulgaris:0.003133):0.005456):0.052684	(Osativa:0.028304	Mindica:0.036215):0.016422):0.010618	Alappa:0.040828):0.012646):0.041756):0.112874	Caustralis:0.053229):0.431998	((Ccarcharias:0.099905	(Pannectens:0.065733	((Gjaponicus:0.013125	(Pbivittatus:0.000001	((Gseraphini:0.002603	Rbivittatum:0.023802):0.000001	Municolor:0.000001):0.002599):0.000001):0.002577	(Pvitticeps:0.007742	Pmuralis:0.000001):0.000001):0.024121):0.000001):0.053435	(Dunidecimpunctata:0.103414	Btabaci:0.028190):0.133484):0.067492);
(((Enecator:0.040653	(Mfruticola:0.000001	Mfructigena:0.000001):0.089382):0.060897	(Arolfsii:0.029515	(Abisporus:0.035507	Ledodes:0.012929):0.023800):0.084998):0.087886	((Ccarcharias:0.069533	((((Municolor:0.000001	Gseraphini:0.009805):0.000001	Rbivittatum:0.024707):0.000001	((Pmuralis:0.000001	(Pvitticeps:0.000001	Gjaponicus:0.017660):0.000001):0.000001	Pbivittatus:0.000001):0.007373):0.022686	Pannectens:0.068912):0.000001):0.079875	(Dunidecimpunctata:0.064945	Btabaci:0.039051):0.060721):0.069949	(Caustralis:0.067284	(Alappa:0.022366	((((Cquinoa:0.013725	(Soleracea:0.028192	Bvulgaris:0.002253):0.008416):0.019408	(Taestivum:0.029084	Tpratense:0.030465):0.005280):0.009251	Osativa:0.004969):0.008944	Mindica:0.013269):0.019452):0.097133):0.302636);
(((Abisporus:0.011686	(Ledodes:0.008219	Arolfsii:0.024038):0.021023):0.042566	((Mfruticola:0.000001	Mfructigena:0.000001):0.044094	Enecator:0.066390):0.050799):0.100754	(Caustralis:0.059580	(Osativa:0.000001	((Alappa:0.020273	((((Bvulgaris:0.008601	Soleracea:0.014643):0.000001	Cquinoa:0.017420):0.017421	Taestivum:0.021452):0.000001	Tpratense:0.041854):0.003421):0.007152	Mindica:0.014478):0.009900):0.063910):0.238963	((Btabaci:0.040335	Dunidecimpunctata:0.057979):0.091389	(Ccarcharias:0.074696	(((Pbivittatus:0.000001	((Rbivittatum:0.017096	(Gseraphini:0.002418	Municolor:0.000001):0.000001):0.012302	Gjaponicus:0.017809):0.000001):0.009695	(Pvitticeps:0.004747	Pmuralis:0.000001):0.000001):0.010252	Pannectens:0.043536):0.000001):0.107381):0.090862);
((((Arolfsii:0.032478	Ledodes:0.011082):0.013020	Abisporus:0.018130):0.094016	(Enecator:0.045243	(Mfruticola:0.000001	Mfructigena:0.000001):0.054539):0.055396):0.035594	((Btabaci:0.037200	Dunidecimpunctata:0.050343):0.120581	(Ccarcharias:0.038909	(((Gseraphini:0.004668	(Rbivittatum:0.016562	Municolor:0.000001):0.000001):0.006313	(((Pbivittatus:0.000001	Gjaponicus:0.014066):0.000001	Pmuralis:0.000001):0.000001	Pvitticeps:0.004603):0.005446):0.013994	Pannectens:0.026681):0.011496):0.051465):0.069572	(Caustralis:0.101686	(Tpratense:0.032178	(((Osativa:0.004407	(Mindica:0.040237	((Soleracea:0.027739	Bvulgaris:0.008013):0.002663	Cquinoa:0.019274):0.027380):0.000001):0.007781	Alappa:0.052098):0.005724	Taestivum:0.022244):0.019159):0.014909):0.260840);
((((Mfruticola:0.000001	Mfructigena:0.000001):0.038566	Enecator:0.044868):0.059331	(Arolfsii:0.035543	(Abisporus:0.017308	Ledodes:0.017667):0.019343):0.040293):0.130771	((Ccarcharias:0.038722	(Pannectens:0.058649	((Pvitticeps:0.000001	Pmuralis:0.000001):0.000001	(Pbivittatus:0.000001	(((Municolor:0.000001	Rbivittatum:0.007069):0.000001	Gseraphini:0.002353):0.024379	Gjaponicus:0.017055):0.000001):0.009436):0.008113):0.014040):0.102438	(Dunidecimpunctata:0.038038	Btabaci:0.034269):0.100230):0.081384	((Cquinoa:0.006166	((Soleracea:0.008565	Bvulgaris:0.002603):0.011408	((Taestivum:0.019968	Tpratense:0.042441):0.006926	((Alappa:0.038189	Mindica:0.012566):0.011056	Osativa:0.004351):0.001025):0.019855):0.008085):0.084534	Caustralis:0.072667):0.279208);
((((Abisporus:0.022097	Ledodes:0.019249):0.025777	Arolfsii:0.019419):0.085295	(Enecator:0.061362	(Mfructigena:0.000001	Mfruticola:0.000001):0.055425):0.059610):0.138989	((Ccarcharias:0.054539	(((Rbivittatum:0.012031	(Municolor:0.000001	Gseraphini:0.000001):0.000001):0.000001	(Gjaponicus:0.017267	(Pvitticeps:0.007230	(Pbivittatus:0.000001	Pmuralis:0.000001):0.000001):0.000001):0.014668):0.010498	Pannectens:0.049902):0.013031):0.096223	(Btabaci:0.024593	Dunidecimpunctata:0.043521):0.042223):0.015267	(Tpratense:0.042851	((((Mindica:0.036465	Alappa:0.033719):0.011403	Osativa:0.014129):0.005383	((Soleracea:0.018588	Bvulgaris:0.008880):0.008083	(Caustralis:0.153005	Cquinoa:0.005532):0.016588):0.028014):0.010615	Taestivum:0.055260):0.013898):0.276925);
(((Enecator:0.033731	(Mfruticola:0.000001	Mfructigena:0.000001):0.053474):0.063442	((Arolfsii:0.025324	Ledodes:0.010980):0.010721	Abisporus:0.002832):0.085676):0.073773	((Ccarcharias:0.065715	(Pannectens:0.021552	((((Pmuralis:0.000001	Pvitticeps:0.002397):0.002407	Pbivittatus:0.000001):0.000001	Gjaponicus:0.022411):0.014896	((Rbivittatum:0.007384	Municolor:0.000001):0.000001	Gseraphini:0.002448):0.000001):0.021400):0.000001):0.067189	(Btabaci:0.010815	Dunidecimpunctata:0.055105):0.101192):0.020468	((Cquinoa:0.000001	(((Tpratense:0.042529	Taestivum:0.016432):0.005986	((Osativa:0.014075	Mindica:0.023620):0.009453	Alappa:0.036022):0.010652):0.022179	(Bvulgaris:0.002635	Soleracea:0.014062):0.005248):0.011588):0.063750	Caustralis:0.074232):0.356655);
(((Enecator:0.076258	(Mfruticola:0.000001	Mfructigena:0.000001):0.039394):0.040325	(Abisporus:0.017709	(Ledodes:0.024910	Arolfsii:0.045807):0.031093):0.095044):0.104275	(Taestivum:0.010749	(Osativa:0.004973	((Alappa:0.041334	(Tpratense:0.041460	Mindica:0.021000):0.016058):0.006223	((Soleracea:0.008139	Bvulgaris:0.002468):0.008198	(Caustralis:0.100080	Cquinoa:0.008144):0.019073):0.025014):0.008941):0.018264):0.321490	((Btabaci:0.024149	Dunidecimpunctata:0.036520):0.102666	((Pannectens:0.044238	((Pvitticeps:0.000001	Pmuralis:0.000001):0.000001	(Pbivittatus:0.000001	(Gjaponicus:0.009793	((Gseraphini:0.002419	Municolor:0.000001):0.000001	Rbivittatum:0.016994):0.007324):0.000001):0.002413):0.007431):0.000001	Ccarcharias:0.073971):0.091916):0.077095);
(((Enecator:0.044991	(Mfruticola:0.000001	Mfructigena:0.000001):0.074932):0.035940	(Abisporus:0.006127	(Ledodes:0.019770	Arolfsii:0.040771):0.019155):0.069922):0.064904	((Ccarcharias:0.042795	(Pannectens:0.055894	((((Pbivittatus:0.000001	Pmuralis:0.000001):0.000001	Pvitticeps:0.002411):0.000001	Gjaponicus:0.025074):0.003363	((Municolor:0.000001	Gseraphini:0.002444):0.000001	Rbivittatum:0.019786):0.003953):0.008735):0.000001):0.049517	(Btabaci:0.026110	Dunidecimpunctata:0.060808):0.095574):0.076799	((Cquinoa:0.005045	((Bvulgaris:0.010803	Soleracea:0.013988):0.005147	((Alappa:0.041623	Mindica:0.015287):0.011489	((Tpratense:0.058803	Taestivum:0.029598):0.011204	Osativa:0.000001):0.002268):0.029125):0.014487):0.070289	Caustralis:0.068871):0.401147);
((((Mfruticola:0.000001	Mfructigena:0.000001):0.047523	Enecator:0.056763):0.070279	((Arolfsii:0.051808	Ledodes:0.026041):0.035008	Abisporus:0.008985):0.093427):0.068249	(((((Rbivittatum:0.014043	(Gseraphini:0.000001	Municolor:0.000001):0.000001):0.004316	(Gjaponicus:0.022233	(Pbivittatus:0.000001	(Pmuralis:0.000001	Pvitticeps:0.000001):0.000001):0.000001):0.017204):0.005848	Pannectens:0.067394):0.000001	Ccarcharias:0.065029):0.065882	(Dunidecimpunctata:0.052930	Btabaci:0.038293):0.140023):0.033675	(Caustralis:0.103466	(Cquinoa:0.006102	(((Tpratense:0.060181	Taestivum:0.020855):0.002606	((Mindica:0.024901	Osativa:0.000001):0.010441	Alappa:0.039420):0.002706):0.029405	(Soleracea:0.011570	Bvulgaris:0.019728):0.005816):0.007920):0.043155):0.334762);
((((Arolfsii:0.041808	Ledodes:0.000001):0.028767	Abisporus:0.002706):0.130226	((Mfructigena:0.000001	Mfruticola:0.000001):0.045239	Enecator:0.040761):0.043536):0.092775	(((Pannectens:0.066678	(((Rbivittatum:0.011574	Municolor:0.000001):0.000001	Gseraphini:0.004593):0.002817	((Gjaponicus:0.007106	Pbivittatus:0.000001):0.000001	(Pvitticeps:0.000001	Pmuralis:0.000001):0.002328):0.008882):0.019537):0.000001	Ccarcharias:0.069698):0.091150	(Btabaci:0.039352	Dunidecimpunctata:0.057226):0.094669):0.052859	((Alappa:0.033579	((Tpratense:0.027665	Mindica:0.028821):0.008082	((Taestivum:0.023540	(Cquinoa:0.009505	(Bvulgaris:0.000001	Soleracea:0.013293):0.006256):0.030602):0.004518	Osativa:0.004940):0.007321):0.019715):0.032323	Caustralis:0.069484):0.240341);
(((Enecator:0.068879	(Mfructigena:0.000001	Mfruticola:0.000001):0.057124):0.021635	(Abisporus:0.004470	(Arolfsii:0.025399	Ledodes:0.020196):0.010905):0.089877):0.149209	((Btabaci:0.040517	Dunidecimpunctata:0.047311):0.114943	(Ccarcharias:0.057343	(Pannectens:0.051089	((Pvitticeps:0.002644	Pmuralis:0.000001):0.000001	(Pbivittatus:0.000001	(Gjaponicus:0.030206	((Gseraphini:0.008052	Municolor:0.000001):0.000001	Rbivittatum:0.030051):0.010760):0.000001):0.002655):0.005174):0.002854):0.109369):0.076315	(Alappa:0.000001	(Mindica:0.031824	((Taestivum:0.025853	((Caustralis:0.108814	(Cquinoa:0.008373	(Bvulgaris:0.005288	Soleracea:0.019961):0.011497):0.017258):0.011341	Tpratense:0.043915):0.000001):0.006912	Osativa:0.000001):0.010140):0.035871):0.343274);
(((Enecator:0.057570	(Mfructigena:0.000001	Mfruticola:0.000001):0.058462):0.042268	(Arolfsii:0.013849	(Abisporus:0.020791	Ledodes:0.025563):0.030849):0.107657):0.101025	(((((Gseraphini:0.004795	(Rbivittatum:0.021725	Municolor:0.000001):0.000001):0.010887	(Gjaponicus:0.027533	(Pvitticeps:0.002378	(Pbivittatus:0.000001	Pmuralis:0.000001):0.000001):0.000001):0.008628):0.006522	Pannectens:0.043994):0.005823	Ccarcharias:0.061545):0.090388	(Dunidecimpunctata:0.032398	Btabaci:0.048009):0.110795):0.104982	((((((Osativa:0.000001	Taestivum:0.023753):0.002645	(Cquinoa:0.014310	(Soleracea:0.011433	Bvulgaris:0.011288):0.002320):0.020766):0.008239	Alappa:0.026637):0.019073	Mindica:0.014138):0.026886	Tpratense:0.011994):0.038509	Caustralis:0.056304):0.239687);
(((Abisporus:0.000001	(Ledodes:0.013890	Arolfsii:0.049939):0.032435):0.106581	((Mfruticola:0.000001	Mfructigena:0.000001):0.067044	Enecator:0.058915):0.039930):0.159512	((((Soleracea:0.012037	Cquinoa:0.011933):0.000001	Bvulgaris:0.017710):0.025478	(((Osativa:0.018426	Taestivum:0.045278):0.007896	(Mindica:0.031166	Alappa:0.030394):0.009002):0.007685	Tpratense:0.030913):0.018503):0.032258	Caustralis:0.167942):0.284271	(((Pannectens:0.056873	(Pvitticeps:0.002334	((Pbivittatus:0.000001	(Gjaponicus:0.032367	((Gseraphini:0.002386	Municolor:0.000001):0.000001	Rbivittatum:0.016855):0.009658):0.000001):0.009537	Pmuralis:0.000001):0.000001):0.017789):0.018663	Ccarcharias:0.056905):0.083745	(Dunidecimpunctata:0.067921	Btabaci:0.044645):0.163023):0.027682);
(((Arolfsii:0.010973	(Abisporus:0.017959	Ledodes:0.020150):0.013741):0.092522	((Mfruticola:0.000001	Mfructigena:0.000001):0.080533	Enecator:0.039454):0.021771):0.153496	((Ccarcharias:0.067883	((((Gseraphini:0.000001	Municolor:0.000001):0.000001	Rbivittatum:0.024466):0.000001	(Pvitticeps:0.000001	((Gjaponicus:0.017193	Pbivittatus:0.000001):0.000001	Pmuralis:0.000001):0.000001):0.009743):0.011651	Pannectens:0.045558):0.000001):0.045747	(Dunidecimpunctata:0.057784	Btabaci:0.036040):0.162247):0.034911	(Caustralis:0.085310	((((Osativa:0.011329	(Mindica:0.022588	Alappa:0.021932):0.012060):0.003559	((Soleracea:0.012943	Bvulgaris:0.010160):0.004742	Cquinoa:0.013232):0.040335):0.008945	Taestivum:0.024948):0.020698	Tpratense:0.015232):0.049525):0.291696);
(((Enecator:0.055496	(Mfruticola:0.000001	Mfructigena:0.000001):0.034715):0.049285	(Arolfsii:0.016454	(Ledodes:0.021328	Abisporus:0.005306):0.020775):0.091413):0.083901	(Tpratense:0.050324	((Osativa:0.002914	((Alappa:0.023129	Mindica:0.026600):0.010277	((Soleracea:0.013476	Bvulgaris:0.005197):0.008049	(Caustralis:0.151609	Cquinoa:0.007321):0.019983):0.018892):0.002518):0.021948	Taestivum:0.024070):0.007440):0.315960	((Btabaci:0.052843	Dunidecimpunctata:0.045165):0.122599	(Ccarcharias:0.050807	((((((Gseraphini:0.002362	Municolor:0.000001):0.000001	Rbivittatum:0.016707):0.016864	Pbivittatus:0.000001):0.000001	Gjaponicus:0.011968):0.004718	(Pvitticeps:0.002336	Pmuralis:0.000001):0.000001):0.011235	Pannectens:0.067817):0.000001):0.079562):0.046214);
((((Arolfsii:0.036315	Ledodes:0.023224):0.013748	Abisporus:0.009925):0.084891	(Enecator:0.061183	(Mfructigena:0.000001	Mfruticola:0.000001):0.057367):0.069115):0.003809	((((Alappa:0.048128	Taestivum:0.025915):0.007491	((Mindica:0.017154	Osativa:0.000001):0.007091	((Soleracea:0.002894	Bvulgaris:0.005727):0.005867	Cquinoa:0.011633):0.020388):0.000001):0.024749	Tpratense:0.022432):0.074676	Caustralis:0.042641):0.338515	((Dunidecimpunctata:0.049489	Btabaci:0.033143):0.097020	(Ccarcharias:0.049210	(Pannectens:0.044003	(((Gseraphini:0.002367	Rbivittatum:0.019219):0.000001	Municolor:0.000001):0.000001	((Gjaponicus:0.032904	(Pvitticeps:0.002377	Pmuralis:0.000001):0.002386):0.000001	Pbivittatus:0.000001):0.007210):0.008083):0.000001):0.088072):0.116551);
((((Mfruticola:0.000001	Mfructigena:0.000001):0.041995	Enecator:0.055002):0.077632	((Ledodes:0.010447	Arolfsii:0.049193):0.032257	Abisporus:0.001631):0.077482):0.113373	((((Tpratense:0.047949	Mindica:0.024492):0.020534	(Osativa:0.003132	(Alappa:0.030437	Taestivum:0.021877):0.010495):0.000001):0.007076	(Cquinoa:0.018969	(Soleracea:0.018909	Bvulgaris:0.010527):0.002580):0.034232):0.017211	Caustralis:0.110885):0.302429	((Btabaci:0.045155	Dunidecimpunctata:0.025470):0.104469	((((((Gseraphini:0.004824	Municolor:0.000001):0.000001	Rbivittatum:0.012070):0.009691	(Gjaponicus:0.004804	Pbivittatus:0.000001):0.000001):0.007175	(Pmuralis:0.000001	Pvitticeps:0.002354):0.000001):0.015592	Pannectens:0.056551):0.000001	Ccarcharias:0.057536):0.107042):0.014018);
(((Abisporus:0.000001	(Arolfsii:0.075813	Ledodes:0.015871):0.036945):0.092721	((Mfruticola:0.000001	Mfructigena:0.000001):0.027017	Enecator:0.082059):0.039342):0.205272	((Dunidecimpunctata:0.062263	Btabaci:0.035833):0.161126	(Ccarcharias:0.055848	(Pannectens:0.072064	((Gjaponicus:0.034102	(Pvitticeps:0.007557	(Pbivittatus:0.000001	Pmuralis:0.000001):0.000001):0.000001):0.017797	(Rbivittatum:0.017672	(Gseraphini:0.002477	Municolor:0.000001):0.000001):0.000001):0.006144):0.010054):0.065660):0.000001	((((Bvulgaris:0.011825	Soleracea:0.012044):0.009171	Cquinoa:0.014953):0.019946	((Taestivum:0.041669	Alappa:0.056756):0.005059	(Osativa:0.005843	(Tpratense:0.056475	Mindica:0.018406):0.007929):0.000001):0.010951):0.035891	Caustralis:0.106945):0.273072);
((((Ledodes:0.014021	Arolfsii:0.045716):0.013249	Abisporus:0.012516):0.074796	(Enecator:0.057076	(Mfruticola:0.000001	Mfructigena:0.000001):0.057758):0.026360):0.066425	(Caustralis:0.073267	(Alappa:0.023273	((Osativa:0.000001	((Cquinoa:0.021349	(Bvulgaris:0.005142	Soleracea:0.007844):0.002499):0.032174	(Tpratense:0.033103	Taestivum:0.021434):0.005592):0.005723):0.008830	Mindica:0.011601):0.027889):0.044040):0.193899	(((Pannectens:0.048412	((Pmuralis:0.000001	Pvitticeps:0.000001):0.000001	(Pbivittatus:0.000001	((Rbivittatum:0.009141	(Gseraphini:0.004546	Municolor:0.000001):0.000001):0.011488	Gjaponicus:0.013885):0.000001):0.002264):0.025533):0.000001	Ccarcharias:0.056188):0.049383	(Btabaci:0.032676	Dunidecimpunctata:0.055963):0.093285):0.084114);
((((Arolfsii:0.045172	Ledodes:0.007629):0.026811	Abisporus:0.006230):0.108450	(Enecator:0.039151	(Mfructigena:0.000001	Mfruticola:0.000001):0.052133):0.066004):0.049617	(Caustralis:0.069153	((Taestivum:0.035745	(Osativa:0.003012	(((Soleracea:0.002653	Bvulgaris:0.002631):0.002120	Cquinoa:0.019346):0.018631	(Tpratense:0.059179	Mindica:0.025716):0.011027):0.002003):0.013877):0.006079	Alappa:0.041380):0.068655):0.339876	(((Pannectens:0.080967	(((Rbivittatum:0.017718	Municolor:0.000001):0.000001	Gseraphini:0.006605):0.006021	((Gjaponicus:0.011199	Pbivittatus:0.000001):0.000001	(Pvitticeps:0.008803	Pmuralis:0.000001):0.004411):0.014142):0.009460):0.000001	Ccarcharias:0.064096):0.059805	(Btabaci:0.026344	Dunidecimpunctata:0.078871):0.111585):0.100462);
(((Abisporus:0.004918	(Ledodes:0.008022	Arolfsii:0.044199):0.035191):0.107615	((Mfruticola:0.000001	Mfructigena:0.000001):0.052797	Enecator:0.075932):0.033997):0.099200	((Mindica:0.021605	(((Soleracea:0.012225	((Caustralis:0.158395	Cquinoa:0.002517):0.009634	Bvulgaris:0.000001):0.000001):0.020384	(Tpratense:0.048154	Taestivum:0.047376):0.014205):0.015860	Osativa:0.010380):0.014167):0.060337	Alappa:0.000001):0.328530	((Dunidecimpunctata:0.077524	Btabaci:0.052528):0.143718	((Pannectens:0.039863	((((Pmuralis:0.000001	Pvitticeps:0.005252):0.002631	Pbivittatus:0.000001):0.000001	Gjaponicus:0.013252):0.007961	((Gseraphini:0.002620	Municolor:0.000001):0.000001	Rbivittatum:0.018573):0.000001):0.012828):0.000001	Ccarcharias:0.057441):0.094623):0.070063);
((((Mfructigena:0.000001	Mfruticola:0.000001):0.059024	Enecator:0.054244):0.068480	(Abisporus:0.000001	(Arolfsii:0.029402	Ledodes:0.015426):0.028868):0.055029):0.100548	((Ccarcharias:0.055233	((((Rbivittatum:0.014521	Municolor:0.000001):0.002390	Gseraphini:0.000001):0.008390	((Pmuralis:0.000001	Pvitticeps:0.002390):0.000001	(Pbivittatus:0.000001	Gjaponicus:0.017483):0.002400):0.013474):0.000001	Pannectens:0.052124):0.000001):0.025723	(Dunidecimpunctata:0.061010	Btabaci:0.029567):0.148260):0.021978	(Taestivum:0.017284	((((Bvulgaris:0.016935	Soleracea:0.026655):0.011394	(Caustralis:0.140390	Cquinoa:0.002497):0.008895):0.014353	((Mindica:0.029675	Alappa:0.025020):0.014832	Osativa:0.000001):0.005486):0.005577	Tpratense:0.056910):0.024014):0.366630);
(((Arolfsii:0.030784	(Abisporus:0.027258	Ledodes:0.004553):0.011140):0.048913	((Mfruticola:0.000001	Mfructigena:0.000001):0.054086	Enecator:0.044958):0.028995):0.106742	((Btabaci:0.049605	Dunidecimpunctata:0.041582):0.100531	((((Gjaponicus:0.009905	((Rbivittatum:0.020007	(Gseraphini:0.002454	Municolor:0.000001):0.000001):0.020185	Pbivittatus:0.000001):0.000001):0.007365	(Pmuralis:0.000001	Pvitticeps:0.002410):0.000001):0.007051	Pannectens:0.061545):0.000001	Ccarcharias:0.044777):0.083805):0.087109	(((Cquinoa:0.020393	(Soleracea:0.014660	Bvulgaris:0.005690):0.005715):0.013421	((Osativa:0.002880	(Mindica:0.017752	Alappa:0.034161):0.014367):0.002832	(Tpratense:0.041025	Taestivum:0.037701):0.007539):0.014413):0.040846	Caustralis:0.101860):0.241570);
((((Mfruticola:0.000001	Mfructigena:0.000001):0.056428	(Arolfsii:0.013639	(Abisporus:0.026870	Ledodes:0.019002):0.033325):0.127585):0.010820	Enecator:0.069652):0.122413	((Ccarcharias:0.053401	(Pannectens:0.083803	((Pvitticeps:0.000001	Pmuralis:0.000001):0.000001	((Gjaponicus:0.023880	(Rbivittatum:0.018778	(Gseraphini:0.009380	Municolor:0.000001):0.000001):0.014135):0.000001	Pbivittatus:0.000001):0.002303):0.013772):0.000678):0.121013	(Btabaci:0.028397	Dunidecimpunctata:0.056959):0.108572):0.034225	(Alappa:0.002618	(((Taestivum:0.022797	(Caustralis:0.102074	Tpratense:0.009385):0.018042):0.005399	((Bvulgaris:0.012489	Soleracea:0.010079):0.002496	Cquinoa:0.017786):0.018070):0.002557	(Osativa:0.005283	Mindica:0.024528):0.006256):0.032363):0.272090);
((((Arolfsii:0.046689	Ledodes:0.013890):0.020498	Abisporus:0.005451):0.109181	((Mfructigena:0.000001	Mfruticola:0.000001):0.074390	Enecator:0.046387):0.049957):0.131864	((Btabaci:0.057782	Dunidecimpunctata:0.057978):0.091557	((Pannectens:0.046473	(((Municolor:0.000001	Rbivittatum:0.021790):0.000001	Gseraphini:0.007141):0.000001	((Pbivittatus:0.000001	(Pvitticeps:0.009513	Pmuralis:0.000001):0.002368):0.000001	Gjaponicus:0.026987):0.007163):0.020581):0.007499	Ccarcharias:0.038565):0.042321):0.014647	(Taestivum:0.043037	(((Cquinoa:0.014681	(Soleracea:0.017040	Bvulgaris:0.011166):0.005109):0.041738	(Osativa:0.010259	(Mindica:0.028147	Alappa:0.047546):0.015681):0.007920):0.014787	(Caustralis:0.120321	Tpratense:0.024202):0.023342):0.004663):0.382593);
((((Mfructigena:0.000001	Mfruticola:0.000001):0.064790	Enecator:0.058911):0.016280	(Arolfsii:0.035928	(Abisporus:0.021504	Ledodes:0.017417):0.024295):0.084236):0.090743	(((Pannectens:0.081908	(((Municolor:0.000001	Rbivittatum:0.016125):0.000001	Gseraphini:0.006893):0.008454	(Pvitticeps:0.006762	((Pbivittatus:0.000001	Gjaponicus:0.006742):0.000001	Pmuralis:0.000001):0.000001):0.014727):0.008049):0.006435	Ccarcharias:0.072909):0.027003	(Dunidecimpunctata:0.057717	Btabaci:0.038138):0.136470):0.099512	(Caustralis:0.036913	(Alappa:0.007885	((Osativa:0.003047	(Mindica:0.010966	((Cquinoa:0.020494	(Soleracea:0.023778	Bvulgaris:0.002716):0.005959):0.032489	Tpratense:0.037727):0.004763):0.002508):0.014891	Taestivum:0.037871):0.016151):0.062430):0.238678);
(((Abisporus:0.000001	(Ledodes:0.003473	Arolfsii:0.031274):0.018825):0.126337	(Enecator:0.035228	(Mfruticola:0.000001	Mfructigena:0.000001):0.060960):0.049980):0.125240	(Soleracea:0.002212	(Bvulgaris:0.000001	((Caustralis:0.181954	Cquinoa:0.000001):0.034538	(((Taestivum:0.039128	Tpratense:0.043400):0.016582	Osativa:0.016404):0.000001	(Mindica:0.029242	Alappa:0.040829):0.010650):0.028641):0.014398):0.032895):0.290228	((((Gjaponicus:0.010292	(((Gseraphini:0.002482	Municolor:0.000001):0.000001	Rbivittatum:0.012502):0.009995	(Pbivittatus:0.000001	(Pmuralis:0.000001	Pvitticeps:0.000001):0.000001):0.000001):0.007376):0.006004	Pannectens:0.074591):0.000001	Ccarcharias:0.048881):0.154324	(Dunidecimpunctata:0.070222	Btabaci:0.056012):0.111766):0.037766);
((((Arolfsii:0.035063	Ledodes:0.000001):0.018044	Abisporus:0.000001):0.098176	(Enecator:0.037147	(Mfruticola:0.000001	Mfructigena:0.000001):0.040453):0.059976):0.112329	(Taestivum:0.005691	(Tpratense:0.037701	((Osativa:0.000001	(Mindica:0.010961	Alappa:0.045694):0.004720):0.011067	((Soleracea:0.016087	Bvulgaris:0.000001):0.000001	(Caustralis:0.115208	Cquinoa:0.010768):0.021940):0.021239):0.017828):0.013538):0.216106	((Dunidecimpunctata:0.071355	Btabaci:0.029793):0.120830	((((Pvitticeps:0.008717	Pmuralis:0.000001):0.000001	(Pbivittatus:0.000001	((Rbivittatum:0.020099	(Gseraphini:0.002194	Municolor:0.000001):0.000001):0.015603	Gjaponicus:0.006564):0.000001):0.002170):0.011172	Pannectens:0.053664):0.000001	Ccarcharias:0.047536):0.067043):0.053484);
((((Abisporus:0.028535	Ledodes:0.016616):0.020809	Arolfsii:0.004776):0.081069	((Mfructigena:0.000001	Mfruticola:0.000001):0.067411	Enecator:0.027272):0.042535):0.068344	((Alappa:0.011570	(Mindica:0.005787	(Osativa:0.002777	((((Soleracea:0.016566	Bvulgaris:0.002548):0.005696	Cquinoa:0.005335):0.019100	Tpratense:0.035305):0.000001	Taestivum:0.016834):0.005781):0.007786):0.023406):0.032581	Caustralis:0.068259):0.261706	((Ccarcharias:0.050625	(((Rbivittatum:0.009143	(Gseraphini:0.002285	Municolor:0.000001):0.000001):0.000001	((Pmuralis:0.000001	(Gjaponicus:0.016314	Pbivittatus:0.000001):0.000001):0.000001	Pvitticeps:0.000001):0.006903):0.005570	Pannectens:0.025492):0.000001):0.074343	(Btabaci:0.024525	Dunidecimpunctata:0.032783):0.076592):0.054096);
((((Ledodes:0.014570	Abisporus:0.017223):0.031542	Arolfsii:0.018882):0.038565	(Enecator:0.042539	(Mfructigena:0.000001	Mfruticola:0.000001):0.054389):0.023574):0.086736	(Caustralis:0.048363	(((((Bvulgaris:0.010748	Soleracea:0.013683):0.002066	Cquinoa:0.011004):0.030574	Alappa:0.024708):0.000001	((Mindica:0.012055	Taestivum:0.007121):0.010118	Osativa:0.002806):0.002622):0.020289	Tpratense:0.026125):0.035437):0.187113	(((Pannectens:0.046600	((Pbivittatus:0.000001	(Gjaponicus:0.020338	(Rbivittatum:0.009847	(Gseraphini:0.007416	Municolor:0.000001):0.000001):0.004908):0.000001):0.002444	(Pvitticeps:0.002433	Pmuralis:0.000001):0.000001):0.009087):0.006657	Ccarcharias:0.045525):0.073416	(Btabaci:0.029134	Dunidecimpunctata:0.042609):0.093288):0.041790);
((((Ledodes:0.027619	Abisporus:0.017333):0.020539	Arolfsii:0.025251):0.105018	(Enecator:0.066955	(Mfruticola:0.000001	Mfructigena:0.000001):0.054981):0.027769):0.054042	(((((Gjaponicus:0.020323	(Pbivittatus:0.000001	(Pmuralis:0.000001	Pvitticeps:0.000001):0.000001):0.000001):0.014171	((Rbivittatum:0.015571	Municolor:0.000001):0.002192	Gseraphini:0.000001):0.006098):0.002490	Pannectens:0.047306):0.000001	Ccarcharias:0.059820):0.045865	(Dunidecimpunctata:0.048376	Btabaci:0.070092):0.128164):0.133026	((((Osativa:0.008501	((Cquinoa:0.013245	(Soleracea:0.016061	Bvulgaris:0.005060):0.004920):0.034992	(Tpratense:0.044262	Mindica:0.033380):0.011368):0.004300):0.018080	Taestivum:0.038620):0.015426	Alappa:0.025314):0.063707	Caustralis:0.050326):0.210024);
(((Enecator:0.073044	(Mfruticola:0.000001	Mfructigena:0.000001):0.022082):0.049996	((Ledodes:0.013246	Arolfsii:0.030971):0.017767	Abisporus:0.009716):0.064823):0.055846	((Cquinoa:0.010602	(((Taestivum:0.012376	Osativa:0.012728):0.011396	(Tpratense:0.021058	(Alappa:0.024973	Mindica:0.020709):0.012883):0.002933):0.023323	(Bvulgaris:0.002371	Soleracea:0.010499):0.007968):0.002479):0.028013	Caustralis:0.078004):0.207039	((Ccarcharias:0.079415	((Gjaponicus:0.017720	(Pvitticeps:0.002284	(((Municolor:0.000001	Rbivittatum:0.009334):0.000001	Gseraphini:0.009391):0.009342	(Pmuralis:0.000001	Pbivittatus:0.000001):0.000001):0.000001):0.003581):0.012175	Pannectens:0.042554):0.003636):0.059547	(Btabaci:0.021461	Dunidecimpunctata:0.063589):0.115194):0.077579);
((((Mfructigena:0.000001	Mfruticola:0.000001):0.101824	Enecator:0.039162):0.037150	(Arolfsii:0.030221	(Abisporus:0.014682	Ledodes:0.022148):0.011123):0.118709):0.103262	(Caustralis:0.085499	((((Mindica:0.015312	Taestivum:0.016724):0.008956	Osativa:0.003485):0.016800	(Tpratense:0.057045	(Cquinoa:0.003195	(Soleracea:0.016359	Bvulgaris:0.015967):0.002643):0.031281):0.002745):0.022272	Alappa:0.021623):0.048082):0.347588	((Btabaci:0.023277	Dunidecimpunctata:0.082725):0.112752	(Ccarcharias:0.087014	(((Rbivittatum:0.020698	(Gseraphini:0.000001	Municolor:0.000001):0.000001):0.005063	((Gjaponicus:0.026619	Pbivittatus:0.000001):0.000001	(Pvitticeps:0.007498	Pmuralis:0.000001):0.002495):0.018232):0.027306	Pannectens:0.066081):0.000001):0.077285):0.041687);
(((Enecator:0.076906	(Mfruticola:0.000001	Mfructigena:0.000001):0.086860):0.056054	(Arolfsii:0.032170	(Ledodes:0.017041	Abisporus:0.023855):0.023179):0.048613):0.186374	((Soleracea:0.007278	((((Tpratense:0.080645	Taestivum:0.047702):0.006322	((Alappa:0.049829	Mindica:0.047021):0.020575	Osativa:0.016479):0.007795):0.029170	Cquinoa:0.012163):0.004336	Bvulgaris:0.011859):0.019406):0.032975	Caustralis:0.155427):0.268312	(((Pannectens:0.072652	(((Municolor:0.000001	Rbivittatum:0.022361):0.000001	Gseraphini:0.004884):0.000001	(Gjaponicus:0.038819	((Pmuralis:0.000001	Pvitticeps:0.000001):0.002442	Pbivittatus:0.000001):0.000001):0.012400):0.027030):0.004869	Ccarcharias:0.041548):0.121455	(Btabaci:0.044391	Dunidecimpunctata:0.065465):0.154579):0.040398);
((((Ledodes:0.012540	Arolfsii:0.043363):0.042788	Abisporus:0.000001):0.104546	(Enecator:0.058415	(Mfructigena:0.000001	Mfruticola:0.000001):0.051178):0.040115):0.078630	((Dunidecimpunctata:0.047289	Btabaci:0.046794):0.145620	((((Pmuralis:0.000001	Pvitticeps:0.000001):0.000001	(Pbivittatus:0.000001	(Gjaponicus:0.021364	(Rbivittatum:0.018840	(Gseraphini:0.004667	Municolor:0.000001):0.000001):0.016589):0.000001):0.002321):0.022011	Pannectens:0.059978):0.000001	Ccarcharias:0.069521):0.039968):0.036370	((Alappa:0.033695	(((((Bvulgaris:0.002477	Soleracea:0.016595):0.005552	Cquinoa:0.008093):0.024139	(Tpratense:0.039886	Mindica:0.025816):0.002912):0.008802	Osativa:0.016762):0.014298	Taestivum:0.017461):0.006262):0.071988	Caustralis:0.052880):0.290758);
((((Arolfsii:0.053631	Ledodes:0.004963):0.027519	Abisporus:0.000001):0.087883	(Enecator:0.049927	(Mfruticola:0.000001	Mfructigena:0.000001):0.047224):0.047703):0.189268	(Caustralis:0.061408	(Alappa:0.039919	((Mindica:0.023788	Osativa:0.010179):0.008713	((Taestivum:0.052021	Tpratense:0.041869):0.006376	((Soleracea:0.012178	Bvulgaris:0.006070):0.002654	Cquinoa:0.012349):0.010813):0.004954):0.011210):0.042815):0.335376	(((Pannectens:0.072425	(((Pmuralis:0.000001	Pvitticeps:0.004723):0.004762	(Gjaponicus:0.019452	Pbivittatus:0.000001):0.000001):0.011588	(Gseraphini:0.007051	(Rbivittatum:0.014182	Municolor:0.000001):0.000001):0.002806):0.019306):0.001990	Ccarcharias:0.072443):0.077458	(Btabaci:0.039967	Dunidecimpunctata:0.086929):0.100390):0.044200);
(((Abisporus:0.008048	(Arolfsii:0.018208	Ledodes:0.010851):0.007407):0.058856	((Mfructigena:0.000001	Mfruticola:0.000001):0.037768	Enecator:0.054059):0.048866):0.105660	(Alappa:0.000001	((Tpratense:0.031414	Mindica:0.020314):0.009311	((Osativa:0.007857	Taestivum:0.030171):0.002475	((Soleracea:0.026640	Bvulgaris:0.002594):0.002347	(Caustralis:0.116519	Cquinoa:0.005206):0.008107):0.016503):0.009050):0.031862):0.244316	((Btabaci:0.032475	Dunidecimpunctata:0.068265):0.054088	(((((Gjaponicus:0.011667	Pbivittatus:0.000001):0.000001	(Pvitticeps:0.004613	Pmuralis:0.000001):0.002309):0.005931	(Municolor:0.000001	(Rbivittatum:0.004656	Gseraphini:0.002328):0.000001):0.001077):0.013596	Pannectens:0.058251):0.005820	Ccarcharias:0.038005):0.108153):0.060092);
((((Ledodes:0.010166	Arolfsii:0.023900):0.008335	Abisporus:0.004476):0.069169	((Mfruticola:0.000001	Mfructigena:0.000001):0.030863	Enecator:0.061081):0.039992):0.074039	(Caustralis:0.034978	(Osativa:0.000001	((Alappa:0.031006	Mindica:0.009627):0.004538	((Taestivum:0.009761	Tpratense:0.043767):0.000001	(Cquinoa:0.025003	(Bvulgaris:0.007324	Soleracea:0.002426):0.002441):0.015066):0.008051):0.014539):0.064649):0.202356	((Btabaci:0.018977	Dunidecimpunctata:0.075777):0.069121	(Ccarcharias:0.045439	(((Pmuralis:0.000001	Pvitticeps:0.006674):0.000001	((Gjaponicus:0.011361	(Rbivittatum:0.016322	(Gseraphini:0.011702	Municolor:0.000001):0.000001):0.023328):0.000001	Pbivittatus:0.000001):0.002221):0.017771	Pannectens:0.063094):0.000001):0.044127):0.090025);
(((Enecator:0.047926	(Mfructigena:0.000001	Mfruticola:0.000001):0.057034):0.037218	((Ledodes:0.008385	Abisporus:0.037107):0.027254	Arolfsii:0.021368):0.051906):0.135767	(((((((Bvulgaris:0.002474	Soleracea:0.037554):0.008351	Cquinoa:0.011074):0.030744	(Tpratense:0.030661	Mindica:0.025440):0.011487):0.001945	Osativa:0.000001):0.010334	Taestivum:0.037594):0.024678	Alappa:0.031578):0.028738	Caustralis:0.051717):0.254216	(((Pannectens:0.063626	(((Gseraphini:0.002353	Municolor:0.000001):0.000001	Rbivittatum:0.009459):0.000001	((Pvitticeps:0.000001	Pmuralis:0.000001):0.002392	(Gjaponicus:0.007215	Pbivittatus:0.000001):0.000001):0.014528):0.011291):0.004003	Ccarcharias:0.062715):0.103483	(Dunidecimpunctata:0.049412	Btabaci:0.053006):0.096667):0.034190);
(((Enecator:0.049339	(Mfructigena:0.000001	Mfruticola:0.000001):0.042735):0.063613	((Ledodes:0.006616	Arolfsii:0.049935):0.022267	Abisporus:0.000001):0.076587):0.082634	(((((((Rbivittatum:0.009169	(Gseraphini:0.009203	Municolor:0.000001):0.000001):0.020850	Gjaponicus:0.011366):0.000001	Pbivittatus:0.000001):0.002244	(Pvitticeps:0.000001	Pmuralis:0.000001):0.000001):0.009678	Pannectens:0.065166):0.000001	Ccarcharias:0.043418):0.033483	(Btabaci:0.035844	Dunidecimpunctata:0.078165):0.163182):0.051509	(Caustralis:0.097032	(Cquinoa:0.008075	((Bvulgaris:0.004863	((Osativa:0.007245	(Mindica:0.019821	Alappa:0.045714):0.018596):0.008482	(Taestivum:0.025770	Tpratense:0.050828):0.002473):0.025565):0.000001	Soleracea:0.015169):0.006847):0.028468):0.264286);
(((Enecator:0.046419	(Mfructigena:0.000001	Mfruticola:0.000001):0.069080):0.036101	(Abisporus:0.005065	(Ledodes:0.014463	Arolfsii:0.030468):0.015895):0.068527):0.066673	((Dunidecimpunctata:0.069795	Btabaci:0.027842):0.121682	((Pannectens:0.036081	((Gseraphini:0.004369	(Rbivittatum:0.017577	Municolor:0.000001):0.000001):0.003511	((Pvitticeps:0.002175	(Pmuralis:0.000001	Pbivittatus:0.000001):0.000001):0.000001	Gjaponicus:0.015484):0.009731):0.015936):0.000001	Ccarcharias:0.058891):0.065964):0.044090	((Osativa:0.000001	((Alappa:0.021253	((Tpratense:0.046704	Taestivum:0.022721):0.008594	((Bvulgaris:0.004926	Soleracea:0.013070):0.013085	Cquinoa:0.012917):0.030501):0.007934):0.008395	Mindica:0.024355):0.008210):0.054613	Caustralis:0.060818):0.174921);
((((Arolfsii:0.049843	Ledodes:0.000001):0.037706	Abisporus:0.000001):0.106436	(Enecator:0.068564	(Mfructigena:0.000001	Mfruticola:0.000001):0.048076):0.041741):0.083458	((Btabaci:0.034467	Dunidecimpunctata:0.066725):0.092914	(Ccarcharias:0.057195	((Gjaponicus:0.012032	(((Pmuralis:0.000001	Pvitticeps:0.004530):0.000001	Pbivittatus:0.000001):0.000001	(Rbivittatum:0.018167	(Gseraphini:0.000001	Municolor:0.000001):0.000001):0.006796):0.006462):0.016001	Pannectens:0.057147):0.000001):0.072124):0.017674	((Osativa:0.000001	(((Alappa:0.051183	(Tpratense:0.044893	Mindica:0.024311):0.017665):0.004332	((Soleracea:0.005231	Bvulgaris:0.005216):0.001644	Cquinoa:0.016908):0.029947):0.010904	Taestivum:0.043773):0.014148):0.049397	Caustralis:0.082332):0.296363);
((((Mfruticola:0.000001	Mfructigena:0.000001):0.067131	Enecator:0.024103):0.041723	((Ledodes:0.009211	Arolfsii:0.030393):0.020969	Abisporus:0.010798):0.084611):0.116827	((((Taestivum:0.019339	Tpratense:0.052623):0.002566	((Mindica:0.040595	Alappa:0.025941):0.009576	Osativa:0.008504):0.000001):0.006700	(Cquinoa:0.026363	(Soleracea:0.014328	Bvulgaris:0.002750):0.005482):0.021080):0.063749	Caustralis:0.085416):0.333686	((Btabaci:0.016629	Dunidecimpunctata:0.063199):0.121480	((Pannectens:0.065737	(((Pmuralis:0.000001	Pvitticeps:0.002307):0.000001	(Pbivittatus:0.000001	((Gseraphini:0.002341	Municolor:0.000001):0.000001	Rbivittatum:0.028688):0.011786):0.004657):0.011447	Gjaponicus:0.024780):0.000001):0.000001	Ccarcharias:0.060125):0.110441):0.085976);
(((Enecator:0.028399	(Mfructigena:0.000001	Mfruticola:0.000001):0.042378):0.066104	(Arolfsii:0.023661	(Abisporus:0.017772	Ledodes:0.009997):0.020952):0.036465):0.119281	(Caustralis:0.086567	(((Osativa:0.002938	((Tpratense:0.068170	Mindica:0.021394):0.011065	(Cquinoa:0.008353	(Bvulgaris:0.008335	Soleracea:0.022637):0.002903):0.038380):0.001758):0.021412	Taestivum:0.024935):0.004365	Alappa:0.038237):0.058069):0.212120	((Dunidecimpunctata:0.052422	Btabaci:0.055591):0.088040	(Ccarcharias:0.071231	(((Pbivittatus:0.000001	((Rbivittatum:0.016829	(Municolor:0.000001	Gseraphini:0.000001):0.000001):0.009575	Gjaponicus:0.014416):0.000001):0.004714	(Pvitticeps:0.000001	Pmuralis:0.000001):0.000001):0.014656	Pannectens:0.040957):0.000001):0.120088):0.062455);
(((Enecator:0.040269	(Mfruticola:0.000001	Mfructigena:0.000001):0.054207):0.034929	(Abisporus:0.005665	(Ledodes:0.005131	Arolfsii:0.043559):0.019486):0.091294):0.080192	(((Taestivum:0.021102	(((Soleracea:0.019450	Bvulgaris:0.002683):0.002551	Cquinoa:0.002852):0.028365	(Osativa:0.007689	(Mindica:0.024282	Alappa:0.035535):0.017979):0.006649):0.007171):0.031044	Tpratense:0.010518):0.081451	Caustralis:0.044178):0.316481	(((Pannectens:0.067795	(Gjaponicus:0.007476	((Pmuralis:0.000001	Pvitticeps:0.002346):0.002355	((Rbivittatum:0.014592	(Gseraphini:0.000001	Municolor:0.000001):0.000001):0.014604	Pbivittatus:0.000001):0.000001):0.007048):0.012183):0.000001	Ccarcharias:0.059953):0.074386	(Btabaci:0.036204	Dunidecimpunctata:0.041200):0.106830):0.068990);
(((Abisporus:0.015771	(Ledodes:0.008616	Arolfsii:0.045825):0.011338):0.075916	(Enecator:0.032492	(Mfruticola:0.000001	Mfructigena:0.000001):0.069228):0.031881):0.063838	(((((Pbivittatus:0.000001	((Rbivittatum:0.023662	(Gseraphini:0.004637	Municolor:0.000001):0.000001):0.016554	Gjaponicus:0.011926):0.000001):0.006997	(Pvitticeps:0.002292	Pmuralis:0.000001):0.000001):0.015497	Pannectens:0.049360):0.003535	Ccarcharias:0.069904):0.071931	(Dunidecimpunctata:0.068005	Btabaci:0.050190):0.115756):0.129508	(Caustralis:0.035297	((Taestivum:0.020126	((Tpratense:0.056862	(Mindica:0.016680	Alappa:0.047054):0.014965):0.007474	Osativa:0.010994):0.000001):0.022289	(Cquinoa:0.011584	(Soleracea:0.014192	Bvulgaris:0.002709):0.002375):0.009999):0.095197):0.245735);
((((Mfructigena:0.000001	Mfruticola:0.000001):0.025850	Enecator:0.053421):0.005184	(Arolfsii:0.029674	(Ledodes:0.009718	Abisporus:0.023244):0.025316):0.094314):0.084068	(Alappa:0.002503	(((((Bvulgaris:0.000001	Soleracea:0.002568):0.005315	(Caustralis:0.107045	Cquinoa:0.010698):0.007565):0.029086	(Tpratense:0.030240	Taestivum:0.012230):0.006701):0.010414	Osativa:0.001405):0.012273	Mindica:0.005385):0.040480):0.238691	((Dunidecimpunctata:0.039489	Btabaci:0.021857):0.066854	((((Pmuralis:0.000001	Pvitticeps:0.000001):0.000001	((Rbivittatum:0.016264	(Gseraphini:0.006919	Municolor:0.000001):0.000001):0.011624	(Gjaponicus:0.009247	Pbivittatus:0.000001):0.000001):0.004563):0.016847	Pannectens:0.056071):0.000001	Ccarcharias:0.046026):0.093945):0.113235);
((((Mfruticola:0.000001	Mfructigena:0.000001):0.059713	Enecator:0.044329):0.038803	(Arolfsii:0.007521	(Abisporus:0.019872	Ledodes:0.008236):0.017322):0.067760):0.087392	(((((((Rbivittatum:0.013549	(Municolor:0.000001	Gseraphini:0.000001):0.000001):0.018406	Gjaponicus:0.011473):0.000001	Pbivittatus:0.000001):0.002249	(Pvitticeps:0.000001	Pmuralis:0.000001):0.000001):0.006599	Pannectens:0.035351):0.010588	Ccarcharias:0.055893):0.087282	(Dunidecimpunctata:0.058901	Btabaci:0.034648):0.048856):0.064648	((Cquinoa:0.013476	(((Tpratense:0.037967	Taestivum:0.027495):0.010042	((Mindica:0.023666	Osativa:0.007304):0.010447	Alappa:0.044136):0.002933):0.030480	(Soleracea:0.021225	Bvulgaris:0.000001):0.004957):0.010981):0.065174	Caustralis:0.039249):0.266577);
((((Ledodes:0.007326	Arolfsii:0.055575):0.029982	Abisporus:0.018612):0.101006	((Mfruticola:0.000001	Mfructigena:0.000001):0.081943	Enecator:0.047888):0.045963):0.106515	((Dunidecimpunctata:0.044902	Btabaci:0.052887):0.113750	(Ccarcharias:0.054523	(Pannectens:0.052375	((Gseraphini:0.007407	(Rbivittatum:0.014961	Municolor:0.000001):0.000001):0.002996	(Gjaponicus:0.018135	(Pbivittatus:0.000001	(Pvitticeps:0.000001	Pmuralis:0.000001):0.000001):0.000001):0.012242):0.011021):0.000001):0.063416):0.025284	(Soleracea:0.010133	(Bvulgaris:0.002671	(((Osativa:0.007030	(Tpratense:0.036589	Taestivum:0.027879):0.010596):0.001202	(Mindica:0.023048	Alappa:0.031027):0.009084):0.032788	(Caustralis:0.120892	Cquinoa:0.008447):0.012269):0.002005):0.004185):0.390677);
((((Arolfsii:0.044942	Ledodes:0.000746):0.024666	Abisporus:0.008907):0.111122	(Enecator:0.086321	(Mfructigena:0.000001	Mfruticola:0.000001):0.044909):0.015160):0.116284	(Alappa:0.000001	((((Mindica:0.040239	Osativa:0.000001):0.012822	(Cquinoa:0.017234	(Bvulgaris:0.002546	Soleracea:0.016866):0.008107):0.023455):0.002139	(Taestivum:0.037611	Tpratense:0.041887):0.005593):0.026194	Caustralis:0.139682):0.049418):0.252539	((Dunidecimpunctata:0.050107	Btabaci:0.057430):0.075829	(Ccarcharias:0.036862	(((((Gjaponicus:0.017231	Pbivittatus:0.000001):0.000001	(Rbivittatum:0.024836	(Gseraphini:0.004903	Municolor:0.000001):0.000001):0.007334):0.002405	Pmuralis:0.000001):0.000001	Pvitticeps:0.004803):0.003533	Pannectens:0.056566):0.008331):0.103935):0.080278);
((((Mfruticola:0.000001	Mfructigena:0.000001):0.064369	Enecator:0.053927):0.061631	(Arolfsii:0.011204	(Abisporus:0.020037	Ledodes:0.027237):0.021211):0.097448):0.076361	((Ccarcharias:0.080307	(Pannectens:0.065410	(((Gseraphini:0.000001	Municolor:0.000001):0.000001	Rbivittatum:0.022646):0.003623	(Gjaponicus:0.023207	(Pvitticeps:0.002235	(Pbivittatus:0.000001	Pmuralis:0.000001):0.000001):0.000001):0.014617):0.020829):0.000001):0.113022	(Btabaci:0.007960	Dunidecimpunctata:0.097792):0.155333):0.048019	(Caustralis:0.120009	(Tpratense:0.015312	((Alappa:0.071905	((Osativa:0.007737	Taestivum:0.052599):0.014625	(Cquinoa:0.015885	(Soleracea:0.029568	Bvulgaris:0.013059):0.004853):0.027261):0.001337):0.018912	Mindica:0.025392):0.030699):0.065806):0.351933);
(((Abisporus:0.006519	(Ledodes:0.008093	Arolfsii:0.044049):0.029671):0.100196	(Enecator:0.056007	(Mfructigena:0.000001	Mfruticola:0.000001):0.065656):0.039084):0.066872	((Alappa:0.007189	(Mindica:0.010518	(((Tpratense:0.046441	Taestivum:0.025420):0.007229	(Cquinoa:0.019064	(Soleracea:0.015585	Bvulgaris:0.000001):0.001861):0.023793):0.005564	Osativa:0.000001):0.009996):0.033684):0.073472	Caustralis:0.098983):0.280900	((Ccarcharias:0.060843	(((((Rbivittatum:0.020245	(Gseraphini:0.008968	Municolor:0.000001):0.000001):0.008911	Pvitticeps:0.002201):0.000001	(Pmuralis:0.000001	Pbivittatus:0.000001):0.000001):0.004340	Gjaponicus:0.004568):0.010227	Pannectens:0.075777):0.000001):0.091047	(Btabaci:0.024199	Dunidecimpunctata:0.089847):0.081206):0.061077);
((((Arolfsii:0.022602	Ledodes:0.004744):0.021607	Abisporus:0.009037):0.114271	(Enecator:0.030923	(Mfructigena:0.000001	Mfruticola:0.000001):0.059162):0.013500):0.071496	((Dunidecimpunctata:0.039132	Btabaci:0.048220):0.067192	((Pannectens:0.024837	((Gseraphini:0.004436	(Rbivittatum:0.015585	Municolor:0.000001):0.000001):0.003663	((Pmuralis:0.000001	Pvitticeps:0.000001):0.004414	(Gjaponicus:0.011176	Pbivittatus:0.000001):0.000001):0.014374):0.016509):0.000001	Ccarcharias:0.069378):0.115631):0.067932	(Alappa:0.000001	(Mindica:0.021909	((((Bvulgaris:0.002425	(Caustralis:0.142188	Soleracea:0.005026):0.019759):0.001039	Cquinoa:0.018358):0.017054	(Tpratense:0.043984	Taestivum:0.019125):0.007121):0.011275	Osativa:0.009249):0.011259):0.042621):0.293787);
(((Arolfsii:0.032292	(Abisporus:0.012482	Ledodes:0.020234):0.020277):0.091946	((Mfructigena:0.000001	Mfruticola:0.000001):0.037406	Enecator:0.052217):0.025509):0.135972	(Btabaci:0.031138	(Dunidecimpunctata:0.053297	(Ccarcharias:0.035446	((Pvitticeps:0.004442	(Pmuralis:0.000001	((((Municolor:0.000001	Gseraphini:0.004546):0.000001	Rbivittatum:0.013741):0.020794	Gjaponicus:0.013469):0.000001	Pbivittatus:0.000001):0.002223):0.000001):0.003625	Pannectens:0.056343):0.025997):0.113084):0.020366):0.127859	(Caustralis:0.050159	((Taestivum:0.039546	(Osativa:0.006934	((Mindica:0.022032	Tpratense:0.056909):0.011462	(Cquinoa:0.013800	(Bvulgaris:0.005344	Soleracea:0.016684):0.011318):0.037514):0.000001):0.017285):0.007027	Alappa:0.027204):0.066599):0.231657);
(((Abisporus:0.000001	(Arolfsii:0.022869	Ledodes:0.015673):0.039132):0.093498	((Mfruticola:0.000001	Mfructigena:0.000001):0.044831	Enecator:0.059653):0.091282):0.127417	((Alappa:0.045631	((Osativa:0.010694	((Tpratense:0.063640	Taestivum:0.041271):0.002500	(Bvulgaris:0.009148	(Cquinoa:0.012387	Soleracea:0.006142):0.000001):0.027765):0.015772):0.012117	Mindica:0.007718):0.010185):0.044399	Caustralis:0.103396):0.350959	((Dunidecimpunctata:0.048155	Btabaci:0.073951):0.139392	(Ccarcharias:0.082518	(((Gjaponicus:0.022512	((Pmuralis:0.000001	Pvitticeps:0.000001):0.005408	Pbivittatus:0.000001):0.000001):0.024975	(Gseraphini:0.005297	(Municolor:0.000001	Rbivittatum:0.021271):0.000001):0.000001):0.012461	Pannectens:0.067715):0.000001):0.055226):0.054321);
((((Mfructigena:0.000001	Mfruticola:0.000001):0.056603	Enecator:0.082706):0.024122	((Arolfsii:0.028018	Ledodes:0.013901):0.020633	Abisporus:0.005385):0.052453):0.051860	(Caustralis:0.086686	(((Osativa:0.012246	Taestivum:0.021486):0.001311	(Tpratense:0.038605	(Alappa:0.031405	Mindica:0.024660):0.009687):0.011224):0.025917	((Soleracea:0.021712	Bvulgaris:0.004941):0.008233	Cquinoa:0.021388):0.011653):0.051302):0.261317	(((Pannectens:0.042236	(((Pbivittatus:0.000001	(Pmuralis:0.000001	Pvitticeps:0.006926):0.000001):0.000001	Gjaponicus:0.011719):0.013114	(Rbivittatum:0.018868	(Gseraphini:0.002339	Municolor:0.000001):0.000001):0.005808):0.010982):0.000001	Ccarcharias:0.061280):0.093018	(Btabaci:0.026283	Dunidecimpunctata:0.045715):0.089550):0.061397);
((((Mfructigena:0.000001	Mfruticola:0.000001):0.032755	Enecator:0.038581):0.031410	(Arolfsii:0.027324	(Ledodes:0.010354	Abisporus:0.011091):0.007842):0.037269):0.051289	((Btabaci:0.031543	Dunidecimpunctata:0.059251):0.108696	((Pannectens:0.038153	((Gseraphini:0.004612	(Rbivittatum:0.011586	Municolor:0.000001):0.000001):0.002694	((Pbivittatus:0.000001	Pmuralis:0.000001):0.000001	(Pvitticeps:0.002290	Gjaponicus:0.018698):0.000001):0.004233):0.013968):0.000001	Ccarcharias:0.065285):0.067292):0.077477	((Taestivum:0.003979	(Alappa:0.028144	(Osativa:0.002841	(((Soleracea:0.010105	Bvulgaris:0.004979):0.002501	Cquinoa:0.010125):0.017258	(Tpratense:0.053791	Mindica:0.021223):0.015763):0.001006):0.015545):0.009011):0.056904	Caustralis:0.036961):0.214474);
((((Arolfsii:0.019966	(Abisporus:0.023881	Ledodes:0.000536):0.009426):0.115085	(Mfructigena:0.000001	Mfruticola:0.000001):0.048803):0.014987	Enecator:0.030502):0.059456	(((((Mindica:0.024868	Osativa:0.005756):0.003214	((Soleracea:0.019871	Cquinoa:0.014064):0.000001	Bvulgaris:0.008244):0.025566):0.010784	(Tpratense:0.068476	Taestivum:0.012289):0.005417):0.011689	Alappa:0.019842):0.083149	Caustralis:0.028549):0.252269	((Ccarcharias:0.058815	(Pannectens:0.058183	((Pbivittatus:0.000001	((Rbivittatum:0.012310	(Gseraphini:0.007382	Municolor:0.000001):0.000001):0.017304	Gjaponicus:0.014685):0.000001):0.002372	(Pvitticeps:0.004739	Pmuralis:0.000001):0.000001):0.022754):0.000001):0.103025	(Dunidecimpunctata:0.037997	Btabaci:0.052856):0.067943):0.117102);
((((Mfruticola:0.000001	Mfructigena:0.000001):0.043164	Enecator:0.068186):0.034118	((Arolfsii:0.043383	Ledodes:0.010613):0.020979	Abisporus:0.004116):0.076528):0.067189	((Ccarcharias:0.059794	(((Gseraphini:0.004601	(Rbivittatum:0.009234	Municolor:0.000001):0.000001):0.003331	((Gjaponicus:0.023949	Pbivittatus:0.000001):0.000001	(Pvitticeps:0.002296	Pmuralis:0.000001):0.004641):0.015603):0.024298	Pannectens:0.048331):0.005494):0.055568	(Dunidecimpunctata:0.054634	Btabaci:0.046127):0.142803):0.106758	(Caustralis:0.062601	(((Mindica:0.018018	Osativa:0.005317):0.003417	(((Cquinoa:0.016670	(Soleracea:0.026917	Bvulgaris:0.002566):0.001760):0.033148	Taestivum:0.042455):0.000001	Tpratense:0.039488):0.003013):0.041033	Alappa:0.018121):0.080890):0.262541);
(((Arolfsii:0.000894	(Ledodes:0.008630	Abisporus:0.019882):0.024421):0.040241	((Mfructigena:0.000001	Mfruticola:0.000001):0.062728	Enecator:0.022772):0.069566):0.055813	((Cquinoa:0.005432	((Soleracea:0.010446	Bvulgaris:0.005083):0.007960	((Osativa:0.010461	(Mindica:0.021837	Alappa:0.030592):0.012728):0.000001	(Taestivum:0.022165	Tpratense:0.049511):0.005832):0.014184):0.007459):0.056713	Caustralis:0.058978):0.296061	((Ccarcharias:0.033448	(((((Pmuralis:0.000001	Pvitticeps:0.000001):0.000001	Pbivittatus:0.000001):0.000001	((Gseraphini:0.002268	Municolor:0.000001):0.000001	Rbivittatum:0.013673):0.009087):0.002066	Gjaponicus:0.011505):0.003027	Pannectens:0.067488):0.000794):0.088329	(Dunidecimpunctata:0.050555	Btabaci:0.014797):0.062042):0.049140);
(((Enecator:0.040574	(Mfruticola:0.000001	Mfructigena:0.000001):0.093871):0.047393	(Arolfsii:0.019093	(Abisporus:0.019654	Ledodes:0.020227):0.020982):0.101631):0.103983	((Ccarcharias:0.067030	(Pannectens:0.058759	((Rbivittatum:0.022724	(Gseraphini:0.002493	Municolor:0.000001):0.000001):0.009454	((Gjaponicus:0.026652	Pbivittatus:0.000001):0.000001	(Pmuralis:0.000001	Pvitticeps:0.005036):0.005078):0.011052):0.015963):0.004555):0.102959	(Btabaci:0.023237	Dunidecimpunctata:0.075881):0.140838):0.055843	((Bvulgaris:0.000001	(Soleracea:0.012111	(Cquinoa:0.019234	((Osativa:0.013182	(Mindica:0.030749	Tpratense:0.062941):0.019774):0.000001	(Alappa:0.042712	Taestivum:0.038754):0.015310):0.039473):0.001401):0.014933):0.087144	Caustralis:0.059508):0.323679);
(((Enecator:0.063732	(Mfructigena:0.000001	Mfruticola:0.000001):0.056989):0.041863	(Abisporus:0.009303	(Arolfsii:0.019335	Ledodes:0.007497):0.024285):0.070965):0.117586	((Dunidecimpunctata:0.095407	Btabaci:0.021669):0.108355	(Ccarcharias:0.078286	(Pannectens:0.037842	((Pvitticeps:0.002514	Pmuralis:0.000001):0.000001	((Gjaponicus:0.010262	Pbivittatus:0.000001):0.000001	((Rbivittatum:0.017753	Gseraphini:0.002508):0.000001	Municolor:0.000001):0.005064):0.002525):0.011409):0.000001):0.070606):0.001503	((Caustralis:0.137409	(((Mindica:0.011583	Tpratense:0.047784):0.008100	Alappa:0.031805):0.001054	(Osativa:0.005601	Taestivum:0.029371):0.007120):0.012305):0.024812	(Cquinoa:0.029504	(Soleracea:0.020165	Bvulgaris:0.005389):0.008345):0.004834):0.321925);
(((Abisporus:0.002454	(Arolfsii:0.030359	Ledodes:0.000001):0.016130):0.052847	((Mfruticola:0.000001	Mfructigena:0.000001):0.047967	Enecator:0.049695):0.070457):0.047160	(Caustralis:0.039681	(Osativa:0.000001	(Mindica:0.013916	(Alappa:0.022585	((Taestivum:0.012230	Tpratense:0.046591):0.002768	((Cquinoa:0.019301	Soleracea:0.016470):0.000001	Bvulgaris:0.005350):0.036601):0.005373):0.009717):0.004836):0.081004):0.244950	((Dunidecimpunctata:0.054135	Btabaci:0.021401):0.090633	((((((Pvitticeps:0.002301	Pmuralis:0.000001):0.000001	Pbivittatus:0.000001):0.000001	Gjaponicus:0.013932):0.011713	((Rbivittatum:0.025909	Municolor:0.000001):0.000001	Gseraphini:0.004670):0.000001):0.019081	Pannectens:0.049409):0.000001	Ccarcharias:0.073514):0.041258):0.050558);
(((Arolfsii:0.014103	(Ledodes:0.010111	Abisporus:0.013088):0.018077):0.092925	((Mfructigena:0.000001	Mfruticola:0.000001):0.082812	Enecator:0.050527):0.042439):0.113249	(Alappa:0.000001	((Mindica:0.025059	Osativa:0.000001):0.007765	((((Caustralis:0.150773	Bvulgaris:0.000001):0.009782	Soleracea:0.017618):0.000001	Cquinoa:0.017649):0.030942	(Taestivum:0.022266	Tpratense:0.027459):0.005315):0.005170):0.032876):0.261538	((Ccarcharias:0.042393	((((Municolor:0.000001	Rbivittatum:0.021487):0.000001	Gseraphini:0.004252):0.002273	(Gjaponicus:0.015284	(Pbivittatus:0.000001	(Pvitticeps:0.006417	Pmuralis:0.000001):0.002137):0.000001):0.006303):0.014326	Pannectens:0.048701):0.000001):0.082257	(Dunidecimpunctata:0.064416	Btabaci:0.021694):0.076989):0.033350);
(((Enecator:0.063968	(Mfruticola:0.000001	Mfructigena:0.000001):0.043550):0.034355	(Abisporus:0.000001	(Arolfsii:0.041869	Ledodes:0.005780):0.042158):0.064484):0.069166	((Dunidecimpunctata:0.044997	Btabaci:0.052314):0.122951	((Pannectens:0.049639	((((Pvitticeps:0.000001	Pmuralis:0.000001):0.000001	Pbivittatus:0.000001):0.000001	Gjaponicus:0.026191):0.009863	(Rbivittatum:0.011611	(Municolor:0.000001	Gseraphini:0.000001):0.000001):0.004197):0.000001):0.009528	Ccarcharias:0.053132):0.054219):0.057702	(Soleracea:0.000001	(Bvulgaris:0.000001	((Caustralis:0.128572	Cquinoa:0.002482):0.008425	(((Mindica:0.012726	Alappa:0.053443):0.008929	Osativa:0.007507):0.003638	(Taestivum:0.036942	Tpratense:0.031032):0.013977):0.036592):0.008037):0.024671):0.363073);
((((Mfruticola:0.000001	Mfructigena:0.000001):0.058935	Enecator:0.045759):0.017551	(Arolfsii:0.025441	(Abisporus:0.025165	Ledodes:0.014049):0.013181):0.074704):0.140844	((Dunidecimpunctata:0.027009	Btabaci:0.046576):0.084196	(Ccarcharias:0.046654	(Pannectens:0.023215	((Gseraphini:0.000001	(Rbivittatum:0.011867	Municolor:0.000001):0.002355):0.003130	(((Pvitticeps:0.000001	Pmuralis:0.000001):0.000001	Pbivittatus:0.000001):0.000001	Gjaponicus:0.009497):0.016220):0.001658):0.011486):0.067742):0.033376	(Cquinoa:0.014293	((Bvulgaris:0.002611	Soleracea:0.016232):0.005078	((Mindica:0.033649	Osativa:0.004898):0.007385	((Alappa:0.014759	(Caustralis:0.126960	Taestivum:0.044009):0.002644):0.015015	Tpratense:0.058630):0.000001):0.023678):0.000001):0.235359);
(((Arolfsii:0.025702	(Abisporus:0.019694	Ledodes:0.010756):0.015992):0.090413	((Mfructigena:0.000001	Mfruticola:0.000001):0.062453	Enecator:0.059108):0.030405):0.070823	(((Osativa:0.002596	((Taestivum:0.021019	Mindica:0.027326):0.017484	(((Bvulgaris:0.008243	Soleracea:0.025759):0.008321	Cquinoa:0.011117):0.014333	Tpratense:0.052190):0.000001):0.002603):0.037366	Alappa:0.010130):0.053245	Caustralis:0.092553):0.255455	(((((Gseraphini:0.007118	(Rbivittatum:0.016665	Municolor:0.000001):0.000001):0.006284	(Pvitticeps:0.004677	((Pbivittatus:0.000001	Gjaponicus:0.007060):0.000001	Pmuralis:0.000001):0.000001):0.007970):0.011950	Pannectens:0.039857):0.004790	Ccarcharias:0.061917):0.092503	(Dunidecimpunctata:0.033142	Btabaci:0.041222):0.073116):0.088665);
(((Abisporus:0.011375	(Arolfsii:0.045149	Ledodes:0.009021):0.013411):0.091124	(Enecator:0.043367	(Mfruticola:0.000001	Mfructigena:0.000001):0.074194):0.039218):0.114640	(Caustralis:0.067190	(Tpratense:0.029166	(((Taestivum:0.025846	Osativa:0.004981):0.005045	((Soleracea:0.010212	Bvulgaris:0.005009):0.001946	Cquinoa:0.015688):0.023626):0.000001	(Mindica:0.034282	Alappa:0.041003):0.014809):0.034377):0.050267):0.256905	((Dunidecimpunctata:0.057940	Btabaci:0.027115):0.127496	((Pannectens:0.050855	((Pbivittatus:0.000001	(Gjaponicus:0.016501	((Gseraphini:0.002342	Municolor:0.000001):0.000001	Rbivittatum:0.019022):0.014174):0.000001):0.002308	(Pvitticeps:0.002300	Pmuralis:0.000001):0.000001):0.002433):0.009455	Ccarcharias:0.045121):0.085430):0.071565);
(((Enecator:0.032859	(Mfruticola:0.000001	Mfructigena:0.000001):0.060538):0.046518	(Abisporus:0.003823	(Arolfsii:0.046728	Ledodes:0.010918):0.023474):0.089085):0.123134	(Caustralis:0.101198	(Tpratense:0.034669	((((Cquinoa:0.023203	(Soleracea:0.020074	Bvulgaris:0.010855):0.010288):0.043854	(Osativa:0.004608	Mindica:0.033279):0.000001):0.019617	Alappa:0.040792):0.010112	Taestivum:0.037332):0.030019):0.017269):0.359490	((Btabaci:0.016394	Dunidecimpunctata:0.060876):0.125281	((Pannectens:0.080698	(Gjaponicus:0.013969	((Pbivittatus:0.000001	(Pvitticeps:0.000001	Pmuralis:0.000001):0.000001):0.000001	((Rbivittatum:0.004384	Municolor:0.000001):0.000001	Gseraphini:0.006622):0.013300):0.003955):0.008703):0.000931	Ccarcharias:0.071049):0.092060):0.042313);
(((Enecator:0.037574	(Mfruticola:0.000001	Mfructigena:0.000001):0.031325):0.025865	(Arolfsii:0.006137	(Ledodes:0.014611	Abisporus:0.039001):0.040681):0.109028):0.089167	((Ccarcharias:0.063201	(((((Pmuralis:0.000001	Pvitticeps:0.004450):0.002227	Pbivittatus:0.000001):0.000001	Gjaponicus:0.016152):0.013677	((Gseraphini:0.004488	Municolor:0.000001):0.000001	Rbivittatum:0.032292):0.000001):0.015119	Pannectens:0.039134):0.000619):0.069462	(Dunidecimpunctata:0.048631	Btabaci:0.045469):0.104722):0.059533	(Caustralis:0.034452	(Alappa:0.013828	(((Mindica:0.022348	Osativa:0.000001):0.005452	(Tpratense:0.045465	((Bvulgaris:0.005431	Soleracea:0.011365):0.005764	Cquinoa:0.008306):0.014405):0.000001):0.005346	Taestivum:0.014759):0.014073):0.045754):0.192130);
((((Arolfsii:0.024098	(Ledodes:0.020629	Abisporus:0.011799):0.014206):0.118510	(Mfructigena:0.000001	Mfruticola:0.000001):0.033399):0.022863	Enecator:0.028163):0.134814	((Tpratense:0.027689	((((Mindica:0.001718	Alappa:0.052309):0.026033	Osativa:0.000001):0.013390	(Cquinoa:0.022272	(Bvulgaris:0.002581	Soleracea:0.019652):0.002744):0.021910):0.013474	Taestivum:0.015926):0.040210):0.055980	Caustralis:0.051300):0.204044	((Btabaci:0.041673	Dunidecimpunctata:0.060815):0.088559	(Ccarcharias:0.053254	(Pannectens:0.039763	(Pmuralis:0.000001	(Pvitticeps:0.007196	(Gjaponicus:0.012347	(((Gseraphini:0.000001	Municolor:0.000001):0.000001	Rbivittatum:0.012189):0.004854	Pbivittatus:0.000001):0.000001):0.004823):0.000001):0.002308):0.011186):0.058042):0.083134);
((((Mfruticola:0.000001	Mfructigena:0.000001):0.061405	Enecator:0.076293):0.061790	((Arolfsii:0.058275	Ledodes:0.019082):0.040320	Abisporus:0.004028):0.101284):0.086636	((Dunidecimpunctata:0.063063	Btabaci:0.060311):0.170383	(Ccarcharias:0.062694	(Pannectens:0.054485	((((Pvitticeps:0.004772	Pmuralis:0.000001):0.000001	Pbivittatus:0.000001):0.000001	Gjaponicus:0.027148):0.013463	(Gseraphini:0.004661	(Rbivittatum:0.033598	Municolor:0.000001):0.000001):0.005688):0.007880):0.000001):0.050486):0.085303	(Caustralis:0.120150	(Alappa:0.023411	(Mindica:0.027716	((((Soleracea:0.030991	Bvulgaris:0.010690):0.006957	Cquinoa:0.016956):0.039275	(Tpratense:0.053925	Taestivum:0.039158):0.008675):0.004852	Osativa:0.005262):0.006348):0.020071):0.088355):0.322821);
(((Abisporus:0.007009	(Arolfsii:0.039197	Ledodes:0.005477):0.015553):0.072035	(Enecator:0.036900	(Mfructigena:0.000001	Mfruticola:0.000001):0.050736):0.043425):0.115045	(((Taestivum:0.020730	((Osativa:0.005637	Mindica:0.032847):0.009733	(Tpratense:0.051225	((Soleracea:0.011728	Bvulgaris:0.005706):0.005514	Cquinoa:0.018008):0.031560):0.000001):0.011090):0.009113	Alappa:0.033400):0.024154	Caustralis:0.099926):0.322460	(((Pannectens:0.045905	(((Gjaponicus:0.012326	((Municolor:0.000001	Gseraphini:0.007277):0.000001	Rbivittatum:0.022097):0.012229):0.000001	Pbivittatus:0.000001):0.004850	(Pvitticeps:0.007239	Pmuralis:0.000001):0.000001):0.011137):0.000001	Ccarcharias:0.035570):0.055394	(Btabaci:0.053441	Dunidecimpunctata:0.030299):0.091172):0.055696);
((((Mfruticola:0.000001	Mfructigena:0.000001):0.044589	Enecator:0.061843):0.044844	(Abisporus:0.000001	(Ledodes:0.005878	Arolfsii:0.037214):0.039113):0.104612):0.113787	((Ccarcharias:0.048381	(((Gseraphini:0.004479	(Rbivittatum:0.008954	Municolor:0.000001):0.000001):0.002590	(Gjaponicus:0.016268	(Pbivittatus:0.000001	(Pvitticeps:0.000001	Pmuralis:0.000001):0.000001):0.000001):0.011147):0.009494	Pannectens:0.045166):0.020076):0.044626	(Dunidecimpunctata:0.048299	Btabaci:0.029932):0.093280):0.018668	(Soleracea:0.010592	((Cquinoa:0.010052	((((Taestivum:0.053347	Mindica:0.036756):0.021279	Osativa:0.012522):0.008680	Tpratense:0.040123):0.000001	(Caustralis:0.135123	Alappa:0.021631):0.015996):0.011125):0.002097	Bvulgaris:0.010133):0.009588):0.318924);
(((Abisporus:0.007331	(Arolfsii:0.051701	Ledodes:0.005176):0.038785):0.111384	((Mfructigena:0.000001	Mfruticola:0.000001):0.034650	Enecator:0.061945):0.062336):0.111331	(Caustralis:0.098418	(Alappa:0.035920	((Osativa:0.014625	((Taestivum:0.050274	Tpratense:0.042542):0.003210	((Cquinoa:0.017470	Soleracea:0.011811):0.000001	Bvulgaris:0.005720):0.020082):0.013370):0.003692	Mindica:0.013585):0.013610):0.043501):0.435411	((Dunidecimpunctata:0.082706	Btabaci:0.071076):0.153052	((Pannectens:0.064773	(((Pvitticeps:0.007361	Pmuralis:0.000001):0.007454	(Gjaponicus:0.025639	Pbivittatus:0.000001):0.000001):0.013836	((Municolor:0.000001	Rbivittatum:0.032650):0.000001	Gseraphini:0.007325):0.006312):0.026726):0.000001	Ccarcharias:0.057860):0.082953):0.083713);
((((Ledodes:0.018694	Arolfsii:0.028065):0.051497	Abisporus:0.000001):0.080577	(Enecator:0.078746	(Mfructigena:0.000001	Mfruticola:0.000001):0.043731):0.066677):0.123875	(((((Mindica:0.017221	Alappa:0.054452):0.020442	Osativa:0.013002):0.003691	((Bvulgaris:0.002683	Soleracea:0.013942):0.001671	(Caustralis:0.122798	Cquinoa:0.008304):0.012222):0.020182):0.017456	Taestivum:0.021802):0.010162	Tpratense:0.028280):0.426769	((Dunidecimpunctata:0.086886	Btabaci:0.030908):0.133941	(Ccarcharias:0.074637	(Pannectens:0.093436	(((Rbivittatum:0.030883	Municolor:0.000001):0.000001	Gseraphini:0.007632):0.000001	(((Pmuralis:0.000001	Pbivittatus:0.000001):0.000001	Gjaponicus:0.020723):0.000001	Pvitticeps:0.002520):0.010227):0.016215):0.000001):0.037993):0.030454);
(((Enecator:0.024101	(Mfruticola:0.000001	Mfructigena:0.000001):0.068461):0.033536	(Arolfsii:0.018490	(Abisporus:0.017294	Ledodes:0.003506):0.024074):0.094151):0.140258	(Taestivum:0.006307	(((Alappa:0.027519	(Osativa:0.005395	Mindica:0.013114):0.002515):0.002473	(Bvulgaris:0.005236	((Caustralis:0.136105	Cquinoa:0.001930):0.008638	Soleracea:0.007993):0.000001):0.027109):0.008415	Tpratense:0.032519):0.021620):0.201464	((Dunidecimpunctata:0.056390	Btabaci:0.030763):0.115947	((((Gjaponicus:0.011207	((Pvitticeps:0.004374	Pmuralis:0.000001):0.002189	Pbivittatus:0.000001):0.000001):0.017938	(Gseraphini:0.006666	(Rbivittatum:0.029413	Municolor:0.000001):0.000001):0.000001):0.021091	Pannectens:0.062747):0.000001	Ccarcharias:0.065769):0.064191):0.025178);
((((Mfruticola:0.000001	Mfructigena:0.000001):0.046491	Enecator:0.071581):0.037556	(Arolfsii:0.012737	(Ledodes:0.013744	Abisporus:0.013394):0.020085):0.085458):0.048560	(((Pannectens:0.044605	((Pvitticeps:0.004500	Pmuralis:0.000001):0.000001	(Pbivittatus:0.000001	(Gjaponicus:0.021068	(Rbivittatum:0.018194	(Gseraphini:0.006775	Municolor:0.000001):0.000001):0.018448):0.000001):0.004531):0.016838):0.005306	Ccarcharias:0.043708):0.085933	(Btabaci:0.041280	Dunidecimpunctata:0.073421):0.088044):0.084818	((((((Soleracea:0.012667	Bvulgaris:0.004966):0.002490	Cquinoa:0.017900):0.024351	(Taestivum:0.019076	Osativa:0.007271):0.002300):0.005218	(Tpratense:0.054162	Mindica:0.017707):0.010825):0.027872	Alappa:0.008741):0.036291	Caustralis:0.091257):0.222105);
(((Abisporus:0.010931	(Arolfsii:0.037711	Ledodes:0.021823):0.016296):0.087807	((Mfruticola:0.000001	Mfructigena:0.000001):0.055503	Enecator:0.051617):0.048062):0.186586	(((((Taestivum:0.020625	Alappa:0.028298):0.013480	(Mindica:0.021634	Osativa:0.003458):0.006849):0.004946	Tpratense:0.043059):0.016150	((Soleracea:0.002827	Bvulgaris:0.008670):0.012401	Cquinoa:0.014100):0.028314):0.009340	Caustralis:0.094912):0.331687	((Ccarcharias:0.042235	(Pannectens:0.048287	(Gjaponicus:0.007755	((Pmuralis:0.000001	Pbivittatus:0.000001):0.000001	(Pvitticeps:0.007476	((Rbivittatum:0.025786	Gseraphini:0.002519):0.000001	Municolor:0.000001):0.005035):0.000001):0.002319):0.010768):0.000001):0.071809	(Dunidecimpunctata:0.066188	Btabaci:0.055385):0.123697):0.060184);
((((Mfructigena:0.000001	Mfruticola:0.000001):0.035448	Enecator:0.083286):0.027240	(Abisporus:0.000001	(Ledodes:0.013595	Arolfsii:0.021081):0.026893):0.106748):0.052145	((Btabaci:0.033372	Dunidecimpunctata:0.076865):0.093037	(Ccarcharias:0.067055	((Pvitticeps:0.009335	(Pmuralis:0.000001	((Gjaponicus:0.019165	((Rbivittatum:0.031315	Gseraphini:0.011879):0.000001	Municolor:0.000001):0.011817):0.000001	Pbivittatus:0.000001):0.002324):0.000001):0.014973	Pannectens:0.063933):0.000001):0.089889):0.049632	(Caustralis:0.034701	((((Osativa:0.005450	Taestivum:0.014160):0.005545	(Cquinoa:0.022398	(Soleracea:0.008395	Bvulgaris:0.005401):0.008647):0.016074):0.005854	(Tpratense:0.029047	Mindica:0.014250):0.008714):0.018862	Alappa:0.020060):0.083564):0.264390);
(((Arolfsii:0.013826	(Ledodes:0.031051	Abisporus:0.037347):0.038325):0.094518	((Mfructigena:0.000001	Mfruticola:0.000001):0.053108	Enecator:0.074417):0.023154):0.123679	((Ccarcharias:0.054125	(Pannectens:0.086065	((((Pmuralis:0.000001	Pbivittatus:0.000001):0.000001	Pvitticeps:0.002491):0.000001	Gjaponicus:0.028483):0.030460	((Rbivittatum:0.011957	Municolor:0.000001):0.007146	Gseraphini:0.000001):0.002720):0.001041):0.000001):0.090146	(Btabaci:0.053956	Dunidecimpunctata:0.071716):0.133445):0.072246	(Caustralis:0.088391	(Cquinoa:0.002500	(((Osativa:0.001780	Taestivum:0.062662):0.005632	((Tpratense:0.066201	Mindica:0.019914):0.016016	Alappa:0.038618):0.004235):0.025596	(Soleracea:0.024266	Bvulgaris:0.004864):0.008057):0.008087):0.053603):0.315399);
((((Mfruticola:0.000001	Mfructigena:0.000001):0.041538	Enecator:0.047705):0.047046	(Arolfsii:0.033839	(Ledodes:0.028464	Abisporus:0.034857):0.035901):0.055776):0.062748	((Dunidecimpunctata:0.084911	Btabaci:0.029684):0.087648	(Ccarcharias:0.058717	(Pannectens:0.072669	((Rbivittatum:0.016297	(Gseraphini:0.002287	Municolor:0.000001):0.000001):0.006541	(((Pmuralis:0.000001	Pvitticeps:0.000001):0.000001	Pbivittatus:0.000001):0.000001	Gjaponicus:0.006945):0.007418):0.001637):0.000222):0.064588):0.092216	(Caustralis:0.076651	(Alappa:0.029952	(((Taestivum:0.030639	Tpratense:0.019724):0.011298	(Mindica:0.020940	Osativa:0.007680):0.008706):0.003870	((Soleracea:0.007618	Bvulgaris:0.000001):0.007576	Cquinoa:0.015722):0.022611):0.013098):0.041759):0.232982);
((((Ledodes:0.009731	Arolfsii:0.044044):0.016176	Abisporus:0.000001):0.065745	(Enecator:0.056522	(Mfruticola:0.000001	Mfructigena:0.000001):0.059429):0.040080):0.114338	((Dunidecimpunctata:0.033834	Btabaci:0.049342):0.117554	(Ccarcharias:0.042578	(Pannectens:0.036713	((Gjaponicus:0.018427	((Pmuralis:0.000001	Pvitticeps:0.006852):0.000001	Pbivittatus:0.000001):0.000001):0.004250	(Gseraphini:0.004553	(Rbivittatum:0.016102	Municolor:0.000001):0.000001):0.004907):0.009998):0.000001):0.046292):0.059698	((((Mindica:0.011205	Tpratense:0.031803):0.006948	((Taestivum:0.027866	Osativa:0.005644):0.002635	((Bvulgaris:0.000001	Soleracea:0.025765):0.005663	Cquinoa:0.008272):0.026861):0.003078):0.022734	Alappa:0.017956):0.050082	Caustralis:0.053262):0.250037);
((((Ledodes:0.013239	Abisporus:0.018738):0.032414	Arolfsii:0.032402):0.070642	((Mfructigena:0.000001	Mfruticola:0.000001):0.033070	Enecator:0.038632):0.034697):0.106384	((Ccarcharias:0.053020	(((((Pbivittatus:0.000001	Pmuralis:0.000001):0.000001	Pvitticeps:0.002210):0.000001	Gjaponicus:0.018309):0.006074	((Rbivittatum:0.022510	Municolor:0.000001):0.000001	Gseraphini:0.006643):0.007327):0.014408	Pannectens:0.063725):0.000001):0.045304	(Btabaci:0.042387	Dunidecimpunctata:0.048374):0.115798):0.042485	(Caustralis:0.075048	(Osativa:0.000001	(Mindica:0.019172	(Alappa:0.033283	((Bvulgaris:0.009714	(Cquinoa:0.017167	Soleracea:0.009880):0.000001):0.028459	(Tpratense:0.042886	Taestivum:0.021341):0.005562):0.005120):0.004419):0.005252):0.055298):0.226636);
((Enecator:0.047875	((Mfructigena:0.000001	Mfruticola:0.000001):0.030487	((Arolfsii:0.030421	Ledodes:0.012420):0.015651	Abisporus:0.009621):0.127625):0.012524):0.080076	(Alappa:0.000001	((((Taestivum:0.032322	Tpratense:0.028615):0.007159	((Bvulgaris:0.008473	Soleracea:0.017970):0.005985	(Caustralis:0.110334	Cquinoa:0.009232):0.005215):0.023499):0.012763	Osativa:0.014404):0.012945	Mindica:0.017638):0.043820):0.236261	((Dunidecimpunctata:0.036497	Btabaci:0.027419):0.090976	(Ccarcharias:0.062965	(Pannectens:0.047229	(((((Municolor:0.000001	Rbivittatum:0.009671):0.000001	Gseraphini:0.002417):0.019675	Gjaponicus:0.027107):0.000001	Pbivittatus:0.000001):0.002371	(Pvitticeps:0.000001	Pmuralis:0.000001):0.000001):0.022135):0.000001):0.092066):0.143353);
((((Ledodes:0.007124	Arolfsii:0.075423):0.036950	Abisporus:0.010581):0.152270	(Enecator:0.027550	(Mfruticola:0.000001	Mfructigena:0.000001):0.068304):0.025531):0.107726	((((Osativa:0.007965	Taestivum:0.026527):0.009123	(Alappa:0.037313	(Tpratense:0.044547	Mindica:0.014793):0.011946):0.007531):0.023929	(Cquinoa:0.010762	(Soleracea:0.016448	Bvulgaris:0.000001):0.005530):0.040135):0.039217	Caustralis:0.103113):0.309779	((Dunidecimpunctata:0.062255	Btabaci:0.050213):0.093633	((((Pvitticeps:0.002322	Pmuralis:0.000001):0.000001	(Pbivittatus:0.000001	((Rbivittatum:0.016981	(Gseraphini:0.004756	Municolor:0.000001):0.000001):0.016949	Gjaponicus:0.011894):0.000001):0.007082):0.007038	Pannectens:0.046442):0.018802	Ccarcharias:0.061744):0.041300):0.109238);
(((Abisporus:0.000113	(Ledodes:0.005926	Arolfsii:0.036513):0.020250):0.063997	((Mfruticola:0.000001	Mfructigena:0.000001):0.035730	Enecator:0.042533):0.060820):0.073659	((Btabaci:0.022197	Dunidecimpunctata:0.054603):0.089905	((((Pbivittatus:0.000001	((Rbivittatum:0.018006	(Gseraphini:0.002231	Municolor:0.000001):0.000001):0.013480	Gjaponicus:0.022940):0.000001):0.002202	(Pvitticeps:0.000001	Pmuralis:0.000001):0.000001):0.011227	Pannectens:0.056749):0.002761	Ccarcharias:0.041907):0.103657):0.032064	(Caustralis:0.065847	(Cquinoa:0.002251	((Soleracea:0.017704	Bvulgaris:0.012372):0.004793	((Tpratense:0.044293	Taestivum:0.033410):0.005331	(Osativa:0.006350	(Mindica:0.042870	Alappa:0.025237):0.005101):0.006666):0.007481):0.005105):0.073641):0.261073);
((((Mfructigena:0.000001	Mfruticola:0.000001):0.088289	Enecator:0.034640):0.041753	(Arolfsii:0.028923	(Abisporus:0.014960	Ledodes:0.006864):0.013432):0.086353):0.075394	(((Pannectens:0.041334	((Pvitticeps:0.011652	Pmuralis:0.000001):0.000001	(Pbivittatus:0.000001	((Municolor:0.000001	(Rbivittatum:0.026174	Gseraphini:0.011751):0.000001):0.016649	Gjaponicus:0.009510):0.000001):0.004659):0.030252):0.000001	Ccarcharias:0.039506):0.045124	(Btabaci:0.036665	Dunidecimpunctata:0.073109):0.116066):0.103160	(((Alappa:0.020109	(Tpratense:0.049722	((Cquinoa:0.026276	(Soleracea:0.011506	Bvulgaris:0.005561):0.002770):0.024587	(Mindica:0.019274	Osativa:0.004139):0.006856):0.000001):0.016964):0.014758	Taestivum:0.014568):0.079522	Caustralis:0.059116):0.293266);
((((Ledodes:0.014332	Abisporus:0.025571):0.038195	Arolfsii:0.028087):0.052552	(Enecator:0.054189	(Mfructigena:0.000001	Mfruticola:0.000001):0.045498):0.057040):0.152905	((((Cquinoa:0.009791	(Bvulgaris:0.002616	Soleracea:0.017871):0.007822):0.040332	Taestivum:0.030285):0.007202	Osativa:0.000001):0.000001	((Mindica:0.015160	Alappa:0.035460):0.007960	(Caustralis:0.106238	Tpratense:0.031114):0.010452):0.013966):0.241006	((Dunidecimpunctata:0.038677	Btabaci:0.067610):0.095867	((((Rbivittatum:0.016827	(Gseraphini:0.002369	Municolor:0.000001):0.000001):0.000001	(Gjaponicus:0.017561	((Pmuralis:0.000001	Pvitticeps:0.000001):0.004835	Pbivittatus:0.000001):0.000001):0.009729):0.024399	Pannectens:0.039660):0.003456	Ccarcharias:0.060935):0.055057):0.023384);
(((Abisporus:0.007761	(Ledodes:0.014885	Arolfsii:0.036112):0.029230):0.146700	(Enecator:0.056967	(Mfructigena:0.000001	Mfruticola:0.000001):0.066486):0.034290):0.169514	((Btabaci:0.052486	Dunidecimpunctata:0.075330):0.126524	(((((((Rbivittatum:0.021017	Gseraphini:0.013136):0.000001	Municolor:0.000001):0.005204	Gjaponicus:0.007886):0.000001	Pbivittatus:0.000001):0.005182	(Pvitticeps:0.000001	Pmuralis:0.000001):0.000001):0.010777	Pannectens:0.077032):0.004492	Ccarcharias:0.059583):0.071577):0.045366	(Bvulgaris:0.000001	(Soleracea:0.006423	(Cquinoa:0.020607	(((Taestivum:0.017164	(Caustralis:0.143989	Alappa:0.019164):0.017825):0.017015	(Mindica:0.032005	Osativa:0.009508):0.015877):0.000001	Tpratense:0.063602):0.028000):0.005435):0.000001):0.351467);
(((Mfructigena:0.000001	Mfruticola:0.000001):0.071088	(Enecator:0.064268	((Arolfsii:0.055215	Ledodes:0.030088):0.010092	Abisporus:0.013902):0.156995):0.023483):0.068099	(((((Cquinoa:0.013625	(Bvulgaris:0.016223	Soleracea:0.030426):0.001577):0.029089	(Taestivum:0.043732	Osativa:0.002633):0.005387):0.002819	(Mindica:0.025374	Tpratense:0.075072):0.007190):0.016482	Alappa:0.023165):0.103534	Caustralis:0.072078):0.315434	(((((Rbivittatum:0.020690	(Municolor:0.000001	Gseraphini:0.000001):0.000001):0.000001	(((Pmuralis:0.000001	Pvitticeps:0.000001):0.005144	Pbivittatus:0.000001):0.000001	Gjaponicus:0.035622):0.007767):0.019418	Pannectens:0.044933):0.003120	Ccarcharias:0.070072):0.142879	(Dunidecimpunctata:0.051720	Btabaci:0.062457):0.116542):0.132032);
((((Mfruticola:0.000001	Mfructigena:0.000001):0.049150	Enecator:0.031863):0.016569	(Abisporus:0.003484	(Arolfsii:0.020735	Ledodes:0.006199):0.013789):0.080114):0.044618	((Cquinoa:0.000001	((Soleracea:0.024055	Bvulgaris:0.010647):0.001800	((Tpratense:0.040339	Taestivum:0.024388):0.005287	(Alappa:0.023766	(Mindica:0.020486	Osativa:0.002904):0.005169):0.002550):0.021826):0.013443):0.037927	Caustralis:0.083009):0.175344	((Dunidecimpunctata:0.053564	Btabaci:0.029953):0.102355	((Pannectens:0.079557	(Gjaponicus:0.011460	((Gseraphini:0.004458	(Rbivittatum:0.008981	Municolor:0.000001):0.000001):0.011231	(Pbivittatus:0.000001	(Pvitticeps:0.000001	Pmuralis:0.000001):0.000001):0.000001):0.002011):0.007449):0.000001	Ccarcharias:0.031880):0.059905):0.073561);
((((Mfruticola:0.000001	Mfructigena:0.000001):0.093897	Enecator:0.045870):0.048299	(Arolfsii:0.017774	(Abisporus:0.024980	Ledodes:0.010114):0.034225):0.083270):0.114544	((Alappa:0.020042	((Osativa:0.010074	((Tpratense:0.051069	Taestivum:0.043841):0.005219	((Bvulgaris:0.000001	Soleracea:0.013838):0.001521	Cquinoa:0.021042):0.036223):0.012579):0.010474	Mindica:0.027618):0.026223):0.035312	Caustralis:0.100513):0.318000	((Dunidecimpunctata:0.053200	Btabaci:0.043456):0.081523	(Ccarcharias:0.055519	(Pannectens:0.043933	(((Gjaponicus:0.016752	(Pbivittatus:0.000001	Pvitticeps:0.000001):0.000001):0.000001	Pmuralis:0.000001):0.007122	((Municolor:0.000001	Gseraphini:0.002356):0.000001	Rbivittatum:0.019022):0.000001):0.003575):0.001734):0.131268):0.039090);
(((Abisporus:0.000001	(Arolfsii:0.035491	Ledodes:0.014938):0.026176):0.096239	(Enecator:0.092651	(Mfruticola:0.000001	Mfructigena:0.000001):0.079546):0.035990):0.066224	((Ccarcharias:0.081005	((((Municolor:0.000001	Rbivittatum:0.021189):0.000001	Gseraphini:0.006990):0.003905	((Gjaponicus:0.018916	Pbivittatus:0.000001):0.000001	(Pvitticeps:0.004610	Pmuralis:0.000001):0.002308):0.010181):0.022693	Pannectens:0.071960):0.007643):0.117328	(Btabaci:0.035242	Dunidecimpunctata:0.081222):0.097439):0.085710	((Tpratense:0.025597	((((Mindica:0.027406	(Cquinoa:0.024193	(Soleracea:0.033686	Bvulgaris:0.002240):0.012326):0.027330):0.000001	Osativa:0.011656):0.005001	Alappa:0.039117):0.009720	Taestivum:0.050905):0.020987):0.058750	Caustralis:0.073388):0.293257);
(((Arolfsii:0.017428	(Ledodes:0.017422	Abisporus:0.029781):0.014472):0.112964	((Mfruticola:0.000001	Mfructigena:0.000001):0.084057	Enecator:0.057061):0.025347):0.126068	((Btabaci:0.065207	Dunidecimpunctata:0.051781):0.114594	(((((Rbivittatum:0.021731	Municolor:0.000001):0.000001	Gseraphini:0.007173):0.003748	(Gjaponicus:0.016989	(Pvitticeps:0.007185	(Pmuralis:0.000001	Pbivittatus:0.000001):0.000001):0.000001):0.010776):0.009304	Pannectens:0.083614):0.000001	Ccarcharias:0.041213):0.072759):0.018792	(Caustralis:0.095978	(((Soleracea:0.020584	Bvulgaris:0.005249):0.017679	Cquinoa:0.026591):0.018273	((Osativa:0.000001	(Mindica:0.030732	Alappa:0.041084):0.010254):0.008663	(Tpratense:0.047331	Taestivum:0.043324):0.012048):0.013658):0.053007):0.273296);
(((Enecator:0.041869	(Mfructigena:0.000001	Mfruticola:0.000001):0.061196):0.036907	(Arolfsii:0.031567	(Abisporus:0.020834	Ledodes:0.000001):0.018412):0.081544):0.106693	(((((Pbivittatus:0.000001	(Gjaponicus:0.025609	(Rbivittatum:0.015865	(Gseraphini:0.002243	Municolor:0.000001):0.000001):0.018403):0.000001):0.004500	(Pvitticeps:0.002229	Pmuralis:0.000001):0.000001):0.022674	Pannectens:0.055506):0.000001	Ccarcharias:0.067516):0.104826	(Dunidecimpunctata:0.053352	Btabaci:0.049278):0.146102):0.072261	((Tpratense:0.034250	(Taestivum:0.026979	(((Alappa:0.034946	Mindica:0.017875):0.014508	Osativa:0.013833):0.004887	(Cquinoa:0.016781	(Bvulgaris:0.002723	Soleracea:0.022820):0.000001):0.032828):0.013283):0.010998):0.068671	Caustralis:0.061447):0.304832);
((((Ledodes:0.007821	Arolfsii:0.034894):0.017544	Abisporus:0.006861):0.096388	((Mfruticola:0.000001	Mfructigena:0.000001):0.052494	Enecator:0.045091):0.078732):0.097398	(Caustralis:0.091750	(Alappa:0.028539	((Mindica:0.044785	Osativa:0.006081):0.008541	((Cquinoa:0.011518	(Soleracea:0.005637	Bvulgaris:0.008387):0.008256):0.018942	(Tpratense:0.052604	Taestivum:0.021502):0.006093):0.007875):0.016971):0.045711):0.312718	(((Pannectens:0.049841	((Rbivittatum:0.017039	(Gseraphini:0.000001	Municolor:0.000001):0.000001):0.003607	(Gjaponicus:0.025015	(Pvitticeps:0.002414	(Pbivittatus:0.000001	Pmuralis:0.000001):0.000001):0.000001):0.006120):0.016631):0.000001	Ccarcharias:0.058312):0.109593	(Dunidecimpunctata:0.069392	Btabaci:0.030261):0.100991):0.028020);
((((Mfructigena:0.000001	Mfruticola:0.000001):0.061147	Enecator:0.039691):0.038400	(Abisporus:0.002286	(Ledodes:0.026337	Arolfsii:0.046273):0.033060):0.063545):0.060416	(((((Taestivum:0.022609	((Bvulgaris:0.007698	Soleracea:0.016334):0.008210	Cquinoa:0.010601):0.018913):0.003358	Osativa:0.004674):0.013727	(Mindica:0.017157	Alappa:0.041437):0.017016):0.029347	Tpratense:0.030042):0.057244	Caustralis:0.056867):0.284412	(((Pannectens:0.051799	(((Rbivittatum:0.018868	Municolor:0.000001):0.000001	Gseraphini:0.002315):0.000001	(Gjaponicus:0.028842	((Pvitticeps:0.004555	Pmuralis:0.000001):0.002280	Pbivittatus:0.000001):0.000001):0.016574):0.015311):0.000001	Ccarcharias:0.064434):0.058322	(Dunidecimpunctata:0.062687	Btabaci:0.042886):0.125469):0.079909);
((((Arolfsii:0.031191	Ledodes:0.020259):0.013648	Abisporus:0.014367):0.097019	((Mfructigena:0.000001	Mfruticola:0.000001):0.044075	Enecator:0.055087):0.012627):0.127637	((Dunidecimpunctata:0.058486	Btabaci:0.015355):0.093417	(Ccarcharias:0.032749	(Pannectens:0.039695	(((Rbivittatum:0.014140	Municolor:0.000001):0.000001	Gseraphini:0.007031):0.003816	(((Pmuralis:0.000001	Pvitticeps:0.000001):0.000001	Pbivittatus:0.000001):0.000001	Gjaponicus:0.019317):0.003231):0.012785):0.018358):0.080664):0.065806	(Caustralis:0.062302	((Cquinoa:0.008666	(Soleracea:0.014814	Bvulgaris:0.011490):0.009061):0.011669	(((Osativa:0.006526	Mindica:0.026432):0.015228	(Alappa:0.033555	Taestivum:0.021906):0.010111):0.000001	Tpratense:0.049588):0.024496):0.049594):0.221883);
(((Mfruticola:0.000001	Mfructigena:0.000001):0.032769	(((Ledodes:0.027150	Abisporus:0.019756):0.017850	Arolfsii:0.016707):0.074076	Enecator:0.065041):0.035764):0.117765	(Alappa:0.000001	((((Taestivum:0.041791	Osativa:0.005772):0.005928	(Cquinoa:0.005535	(Soleracea:0.017230	Bvulgaris:0.011130):0.011543):0.045302):0.003005	(Tpratense:0.035395	Caustralis:0.117435):0.019180):0.010759	Mindica:0.033519):0.032139):0.271432	((Dunidecimpunctata:0.075625	Btabaci:0.033329):0.147077	(Ccarcharias:0.091081	(Pannectens:0.057691	((Gjaponicus:0.024687	((Pvitticeps:0.002347	Pmuralis:0.000001):0.002355	Pbivittatus:0.000001):0.000001):0.016848	(Rbivittatum:0.019034	(Gseraphini:0.002356	Municolor:0.000001):0.000001):0.000001):0.005368):0.001467):0.106998):0.089071);
(((Enecator:0.094443	(Mfruticola:0.000001	Mfructigena:0.000001):0.039543):0.036326	((Ledodes:0.003300	Arolfsii:0.031927):0.023607	Abisporus:0.003461):0.065121):0.052791	((Btabaci:0.028605	Dunidecimpunctata:0.076088):0.092305	((Pannectens:0.039099	((Gjaponicus:0.034418	(((Gseraphini:0.002432	Municolor:0.000001):0.000001	Rbivittatum:0.017136):0.012230	Pbivittatus:0.000001):0.000001):0.004732	(Pvitticeps:0.004696	Pmuralis:0.000001):0.000001):0.010867):0.000001	Ccarcharias:0.069509):0.079441):0.072123	(Caustralis:0.095119	(Osativa:0.000001	(Mindica:0.022762	(Alappa:0.047959	(((Bvulgaris:0.002742	Soleracea:0.005559):0.005143	Cquinoa:0.017544):0.031923	(Tpratense:0.023174	Taestivum:0.024911):0.006272):0.003563):0.018992):0.020303):0.039395):0.357319);
((((Ledodes:0.020178	Abisporus:0.019091):0.009290	Arolfsii:0.011563):0.078642	(Enecator:0.068411	(Mfruticola:0.000001	Mfructigena:0.000001):0.064145):0.056443):0.077611	(Caustralis:0.074204	(Alappa:0.037242	((((Bvulgaris:0.005580	Soleracea:0.017607):0.008780	Cquinoa:0.005659):0.049371	(Osativa:0.005823	Taestivum:0.045663):0.008902):0.006116	(Tpratense:0.050182	Mindica:0.030792):0.010366):0.039180):0.049847):0.330781	((Dunidecimpunctata:0.052447	Btabaci:0.063432):0.077389	((Pannectens:0.059008	((Gjaponicus:0.010220	((Pvitticeps:0.000001	Pmuralis:0.000001):0.005040	Pbivittatus:0.000001):0.000001):0.012799	((Gseraphini:0.002511	Municolor:0.000001):0.000001	Rbivittatum:0.022900):0.000001):0.011503):0.008078	Ccarcharias:0.072734):0.069623):0.077538);
(((Abisporus:0.000001	(Ledodes:0.009196	Arolfsii:0.020554):0.032501):0.075172	((Mfructigena:0.000001	Mfruticola:0.000001):0.061726	Enecator:0.058915):0.088671):0.114885	(Tpratense:0.000001	(Taestivum:0.040933	(((Mindica:0.026264	Alappa:0.043323):0.006660	Osativa:0.007951):0.006530	((Bvulgaris:0.002621	Soleracea:0.011330):0.005439	(Caustralis:0.117736	Cquinoa:0.004971):0.023888):0.016233):0.016834):0.028731):0.334293	((Btabaci:0.035047	Dunidecimpunctata:0.060632):0.095745	(Ccarcharias:0.045787	((((Pmuralis:0.000001	Pvitticeps:0.002393):0.002403	(Gjaponicus:0.012289	Pbivittatus:0.000001):0.000001):0.009672	(Gseraphini:0.007070	(Rbivittatum:0.018966	Municolor:0.000001):0.000001):0.002386):0.014927	Pannectens:0.053370):0.003539):0.063577):0.010533);
(((Enecator:0.052525	(Mfructigena:0.000001	Mfruticola:0.000001):0.041979):0.037372	((Arolfsii:0.035907	Ledodes:0.006636):0.021631	Abisporus:0.004536):0.115433):0.067579	((Ccarcharias:0.062824	(((Pvitticeps:0.002332	((Pbivittatus:0.000001	Gjaponicus:0.024007):0.000001	Pmuralis:0.000001):0.000001):0.009394	((Gseraphini:0.000001	Municolor:0.000001):0.000001	Rbivittatum:0.019040):0.009630):0.000001	Pannectens:0.067175):0.005021):0.080959	(Dunidecimpunctata:0.058124	Btabaci:0.032522):0.053458):0.086502	((Cquinoa:0.008647	(((Alappa:0.040615	(Taestivum:0.031581	Tpratense:0.037551):0.012688):0.000001	(Osativa:0.000001	Mindica:0.040319):0.011540):0.029941	(Bvulgaris:0.000001	Soleracea:0.031356):0.011192):0.005675):0.071792	Caustralis:0.067722):0.322859);
(((Abisporus:0.000001	(Ledodes:0.009819	Arolfsii:0.034141):0.035837):0.059475	(Enecator:0.084245	(Mfruticola:0.000001	Mfructigena:0.000001):0.055105):0.045999):0.080921	((((Mindica:0.033468	Tpratense:0.032638):0.017914	((Taestivum:0.043346	Osativa:0.011967):0.008923	(Cquinoa:0.019531	(Bvulgaris:0.005347	Soleracea:0.022281):0.002773):0.025245):0.009483):0.024260	Alappa:0.029983):0.041584	Caustralis:0.084049):0.372397	(((Pannectens:0.065592	(((Gseraphini:0.007007	Municolor:0.000001):0.000001	Rbivittatum:0.018783):0.002740	((Pvitticeps:0.004663	Pmuralis:0.000001):0.002334	(Gjaponicus:0.019214	Pbivittatus:0.000001):0.000001):0.009038):0.001464):0.016009	Ccarcharias:0.054423):0.077991	(Btabaci:0.054505	Dunidecimpunctata:0.053131):0.099488):0.064639);
(((Enecator:0.076242	(Mfruticola:0.000001	Mfructigena:0.000001):0.041956):0.054854	(Abisporus:0.002450	(Arolfsii:0.043154	Ledodes:0.004145):0.027436):0.054707):0.124187	((Alappa:0.039449	(Tpratense:0.041693	(((((Soleracea:0.015064	Cquinoa:0.033003):0.002372	Bvulgaris:0.000001):0.026800	Taestivum:0.037044):0.000001	Mindica:0.030552):0.011353	Osativa:0.011113):0.003730):0.024441):0.025348	Caustralis:0.077245):0.306937	(((Pannectens:0.057578	(((Gjaponicus:0.002390	Pbivittatus:0.000001):0.000001	(Pmuralis:0.000001	Pvitticeps:0.004738):0.002372):0.013345	(Municolor:0.000001	(Rbivittatum:0.021439	Gseraphini:0.002350):0.000001):0.005956):0.011477):0.000690	Ccarcharias:0.069360):0.082942	(Dunidecimpunctata:0.061271	Btabaci:0.031231):0.132519):0.052339);
(((Arolfsii:0.018704	(Ledodes:0.009836	Abisporus:0.036137):0.026768):0.115888	((Mfructigena:0.000001	Mfruticola:0.000001):0.059634	Enecator:0.045555):0.041067):0.066709	(Caustralis:0.069610	(Alappa:0.005366	((Osativa:0.015057	((((Soleracea:0.015893	Bvulgaris:0.002512):0.004929	Cquinoa:0.013299):0.015525	Tpratense:0.041207):0.000001	Taestivum:0.026084):0.007528):0.016818	Mindica:0.020490):0.031028):0.077237):0.187088	((Dunidecimpunctata:0.075494	Btabaci:0.043850):0.084652	((Pannectens:0.097972	((Pvitticeps:0.004322	Pmuralis:0.000001):0.000001	((Rbivittatum:0.022726	(Gseraphini:0.006715	Municolor:0.000001):0.000001):0.022825	(Gjaponicus:0.006634	Pbivittatus:0.000001):0.000001):0.006566):0.028857):0.000001	Ccarcharias:0.073034):0.057097):0.145569);
((((Mfruticola:0.000001	Mfructigena:0.000001):0.056506	Enecator:0.038463):0.021608	((Ledodes:0.009757	Arolfsii:0.012634):0.013989	Abisporus:0.001387):0.081781):0.071643	((Dunidecimpunctata:0.069258	Btabaci:0.019136):0.049379	((Pannectens:0.036690	((Gseraphini:0.004545	(Rbivittatum:0.018403	Municolor:0.000001):0.000001):0.009893	((Pmuralis:0.000001	(Gjaponicus:0.000001	Pbivittatus:0.000001):0.000001):0.000001	Pvitticeps:0.004487):0.006117):0.006677):0.000001	Ccarcharias:0.045586):0.059370):0.076069	(Caustralis:0.050277	(((Soleracea:0.007984	Bvulgaris:0.000001):0.002938	Cquinoa:0.013257):0.017873	(Alappa:0.033544	((Osativa:0.000001	Mindica:0.015848):0.012903	(Taestivum:0.008935	Tpratense:0.058727):0.007966):0.003211):0.014091):0.044272):0.199479);
(((Arolfsii:0.021899	(Abisporus:0.019998	Ledodes:0.014035):0.022682):0.060304	(Enecator:0.043677	(Mfruticola:0.000001	Mfructigena:0.000001):0.057415):0.037938):0.041031	(Caustralis:0.032426	((Cquinoa:0.016979	(Soleracea:0.011437	Bvulgaris:0.002683):0.008848):0.025479	(((Alappa:0.023383	Taestivum:0.018980):0.018536	Tpratense:0.040993):0.000001	(Mindica:0.030108	Osativa:0.000001):0.017949):0.015877):0.077545):0.252594	((Ccarcharias:0.041992	(Pannectens:0.054178	((Municolor:0.000001	(Rbivittatum:0.016292	Gseraphini:0.002310):0.000001):0.005546	((Pvitticeps:0.002305	Gjaponicus:0.006955):0.000001	(Pmuralis:0.000001	Pbivittatus:0.000001):0.000001):0.006108):0.006480):0.000001):0.074679	(Btabaci:0.039454	Dunidecimpunctata:0.039612):0.090473):0.076776);
((((Ledodes:0.005910	Arolfsii:0.042081):0.026264	Abisporus:0.003985):0.092479	((Mfructigena:0.000001	Mfruticola:0.000001):0.077363	Enecator:0.038844):0.036434):0.106710	((Btabaci:0.041337	Dunidecimpunctata:0.063979):0.129282	((Pannectens:0.048560	(Pmuralis:0.000001	(Pvitticeps:0.004757	((Gjaponicus:0.032089	((Rbivittatum:0.009691	Municolor:0.000001):0.000001	Gseraphini:0.004819):0.012169):0.000001	Pbivittatus:0.000001):0.002382):0.000001):0.020783):0.002913	Ccarcharias:0.054505):0.062639):0.050673	(Caustralis:0.099368	(Alappa:0.025376	(Mindica:0.034100	((((Bvulgaris:0.002957	Soleracea:0.018651):0.009086	Cquinoa:0.006433):0.034788	(Tpratense:0.037169	Taestivum:0.046244):0.003292):0.015841	Osativa:0.005034):0.010647):0.021457):0.045924):0.412459);
(((Abisporus:0.000001	(Ledodes:0.004231	Arolfsii:0.034337):0.015708):0.068056	((Mfructigena:0.000001	Mfruticola:0.000001):0.025778	Enecator:0.046082):0.027770):0.048818	(((((((Bvulgaris:0.002161	Soleracea:0.027210):0.007245	Cquinoa:0.014358):0.019130	Alappa:0.011685):0.000001	(Mindica:0.016581	Osativa:0.004721):0.006963):0.002238	Taestivum:0.016986):0.018886	Tpratense:0.023303):0.058843	Caustralis:0.053272):0.168281	((Ccarcharias:0.023863	(Pannectens:0.064707	((((Pmuralis:0.000001	Pvitticeps:0.000001):0.000001	Pbivittatus:0.000001):0.000001	Gjaponicus:0.006357):0.000001	((Gseraphini:0.002156	Municolor:0.000001):0.000001	Rbivittatum:0.004300):0.021965):0.007745):0.008943):0.066279	(Btabaci:0.023036	Dunidecimpunctata:0.037800):0.040213):0.077393);
((((Ledodes:0.003657	Arolfsii:0.049871):0.034064	Abisporus:0.000001):0.071763	((Mfructigena:0.000001	Mfruticola:0.000001):0.047331	Enecator:0.040236):0.056283):0.110278	((Btabaci:0.049681	Dunidecimpunctata:0.039584):0.147033	(((((Pmuralis:0.000001	Pvitticeps:0.002372):0.002382	(Gjaponicus:0.029954	Pbivittatus:0.000001):0.000001):0.016277	(Gseraphini:0.002392	(Rbivittatum:0.016944	Municolor:0.000001):0.000001):0.003407):0.016967	Pannectens:0.071062):0.000001	Ccarcharias:0.081796):0.074569):0.040557	(((((Mindica:0.024380	Alappa:0.038297):0.012031	(Osativa:0.009073	Taestivum:0.044211):0.002817):0.005871	Tpratense:0.052104):0.010759	(Bvulgaris:0.008726	(Soleracea:0.014937	Cquinoa:0.008889):0.000001):0.019189):0.051088	Caustralis:0.085525):0.359452);
(((Arolfsii:0.030401	(Ledodes:0.030941	Abisporus:0.022964):0.019206):0.091329	((Mfruticola:0.000001	Mfructigena:0.000001):0.063755	Enecator:0.072059):0.046548):0.070564	(Caustralis:0.073319	(Alappa:0.028263	((Osativa:0.005368	(((Soleracea:0.013787	Bvulgaris:0.013600):0.002668	Cquinoa:0.025322):0.032170	(Tpratense:0.052812	Mindica:0.018882):0.005227):0.001782):0.018393	Taestivum:0.040663):0.003038):0.060906):0.319350	((Btabaci:0.047698	Dunidecimpunctata:0.050164):0.105665	(Ccarcharias:0.074217	((((Rbivittatum:0.018604	Municolor:0.000001):0.000001	Gseraphini:0.004587):0.010014	(Gjaponicus:0.023729	(Pvitticeps:0.004578	(Pbivittatus:0.000001	Pmuralis:0.000001):0.000001):0.000001):0.018165):0.014859	Pannectens:0.063155):0.000001):0.061366):0.097321);
((((Mfruticola:0.000001	Mfructigena:0.000001):0.044048	Enecator:0.037124):0.052538	(Abisporus:0.000001	(Ledodes:0.012088	Arolfsii:0.049509):0.021397):0.105512):0.067994	((Alappa:0.025472	(((Cquinoa:0.007391	(Soleracea:0.010031	Bvulgaris:0.002358):0.009934):0.038916	(Tpratense:0.036790	Taestivum:0.024725):0.002241):0.008852	(Mindica:0.024558	Osativa:0.000001):0.008069):0.013362):0.044736	Caustralis:0.050152):0.248602	(((((Gseraphini:0.004559	(Rbivittatum:0.016150	Municolor:0.000001):0.000001):0.007250	((Pbivittatus:0.000001	Gjaponicus:0.013748):0.000001	(Pmuralis:0.000001	Pvitticeps:0.000001):0.002263):0.008875):0.015598	Pannectens:0.048978):0.000001	Ccarcharias:0.042891):0.039450	(Dunidecimpunctata:0.029485	Btabaci:0.043799):0.086960):0.059860);
((((Mfruticola:0.000001	Mfructigena:0.000001):0.060455	Enecator:0.047616):0.025689	(Arolfsii:0.026121	(Ledodes:0.013234	Abisporus:0.032218):0.033999):0.084864):0.080328	(Caustralis:0.046832	(Alappa:0.040498	((((Cquinoa:0.016936	(Bvulgaris:0.002606	Soleracea:0.019539):0.005210):0.018441	Taestivum:0.034127):0.000001	Tpratense:0.055825):0.015822	(Mindica:0.039414	Osativa:0.008534):0.014185):0.011265):0.070215):0.265224	(((((Rbivittatum:0.022388	(Gseraphini:0.002458	Municolor:0.000001):0.000001):0.005945	((Pbivittatus:0.000001	Pvitticeps:0.000001):0.000001	(Pmuralis:0.000001	Gjaponicus:0.022500):0.000001):0.006437):0.003994	Pannectens:0.042478):0.010486	Ccarcharias:0.071997):0.089585	(Dunidecimpunctata:0.054327	Btabaci:0.033229):0.120567):0.033214);
((Enecator:0.020252	((Mfructigena:0.000001	Mfruticola:0.000001):0.092799	(Arolfsii:0.019502	(Ledodes:0.007736	Abisporus:0.031172):0.035160):0.116360):0.014340):0.119802	((Ccarcharias:0.067263	(Pannectens:0.058875	((Gjaponicus:0.007296	((Pmuralis:0.000001	Pvitticeps:0.000001):0.002396	Pbivittatus:0.000001):0.000001):0.007270	((Municolor:0.000001	Gseraphini:0.009645):0.000001	Rbivittatum:0.024225):0.000001):0.013597):0.000001):0.081805	(Btabaci:0.064930	Dunidecimpunctata:0.047670):0.152808):0.087461	(Caustralis:0.091584	(((Osativa:0.008471	(Taestivum:0.030135	((Soleracea:0.028790	Bvulgaris:0.002720):0.000001	Cquinoa:0.022601):0.020683):0.005686):0.008266	(Alappa:0.039173	Mindica:0.021201):0.012586):0.021844	Tpratense:0.011004):0.027137):0.286414);
((((Mfructigena:0.000001	Mfruticola:0.000001):0.073264	Enecator:0.063651):0.050072	((Ledodes:0.014335	Arolfsii:0.034766):0.015111	Abisporus:0.000001):0.131508):0.120765	(((Pannectens:0.070515	((Gjaponicus:0.007204	(Pbivittatus:0.000001	(Pvitticeps:0.004776	Pmuralis:0.000001):0.000001):0.000001):0.018599	(Gseraphini:0.004814	(Rbivittatum:0.021865	Municolor:0.000001):0.000001):0.003500):0.025862):0.000001	Ccarcharias:0.084174):0.046442	(Dunidecimpunctata:0.065980	Btabaci:0.047274):0.183377):0.070068	((Tpratense:0.016371	((((Soleracea:0.020357	Bvulgaris:0.005513):0.011537	Cquinoa:0.011462):0.024421	((Alappa:0.044510	Mindica:0.026929):0.002760	Osativa:0.013800):0.008406):0.008822	Taestivum:0.047387):0.017573):0.071341	Caustralis:0.087140):0.332264);
((((Mfruticola:0.000001	Mfructigena:0.000001):0.040600	Enecator:0.051020):0.057650	(Abisporus:0.028174	(Ledodes:0.010248	Arolfsii:0.043769):0.013616):0.077669):0.078313	(Caustralis:0.048810	(Tpratense:0.040875	(((Osativa:0.007601	(Alappa:0.048256	Mindica:0.024988):0.023081):0.000001	(Cquinoa:0.021458	(Soleracea:0.010434	Bvulgaris:0.007723):0.001787):0.022473):0.008744	Taestivum:0.028362):0.016146):0.048324):0.281744	((Btabaci:0.034656	Dunidecimpunctata:0.061865):0.140683	(Ccarcharias:0.067362	(((Pvitticeps:0.002235	Pmuralis:0.000001):0.000001	((((Gseraphini:0.009212	Municolor:0.000001):0.000001	Rbivittatum:0.013814):0.030634	Gjaponicus:0.013731):0.000001	Pbivittatus:0.000001):0.004510):0.029982	Pannectens:0.055501):0.000072):0.079429):0.117216);
((((Ledodes:0.011876	Arolfsii:0.036263):0.019037	Abisporus:0.015338):0.072281	(Enecator:0.039231	(Mfructigena:0.000001	Mfruticola:0.000001):0.047798):0.033822):0.080895	((Btabaci:0.030262	Dunidecimpunctata:0.037256):0.066990	(Ccarcharias:0.057074	((Gjaponicus:0.012379	((Rbivittatum:0.007154	(Gseraphini:0.009589	Municolor:0.000001):0.000001):0.016865	((Pvitticeps:0.000001	Pmuralis:0.000001):0.002321	Pbivittatus:0.000001):0.000001):0.006827):0.015995	Pannectens:0.070252):0.000001):0.107747):0.075182	((Tpratense:0.021520	(((Osativa:0.002362	(Mindica:0.019209	Alappa:0.020213):0.010881):0.000001	(Soleracea:0.016553	(Cquinoa:0.010932	Bvulgaris:0.005370):0.000001):0.027924):0.002526	Taestivum:0.023139):0.021375):0.041612	Caustralis:0.056009):0.295393);
(((Arolfsii:0.018001	(Abisporus:0.017959	Ledodes:0.007392):0.011281):0.087255	(Enecator:0.049652	(Mfruticola:0.000001	Mfructigena:0.000001):0.054747):0.021003):0.123031	((((Bvulgaris:0.002541	Soleracea:0.022914):0.008160	Cquinoa:0.019575):0.019904	((Taestivum:0.009725	Tpratense:0.042909):0.007585	(Alappa:0.036015	(Mindica:0.029860	Osativa:0.000001):0.008275):0.000819):0.019819):0.042606	Caustralis:0.109351):0.199636	((((((Rbivittatum:0.016600	(Gseraphini:0.007114	Municolor:0.000001):0.000001):0.016686	(Gjaponicus:0.011776	Pbivittatus:0.000001):0.000001):0.006964	(Pvitticeps:0.000001	Pmuralis:0.000001):0.000001):0.011307	Pannectens:0.071752):0.000001	Ccarcharias:0.071452):0.084081	(Dunidecimpunctata:0.052576	Btabaci:0.037755):0.126701):0.039100);
(((Abisporus:0.007404	(Ledodes:0.009816	Arolfsii:0.058463):0.036722):0.106809	((Mfruticola:0.000001	Mfructigena:0.000001):0.032431	Enecator:0.074172):0.034475):0.124523	((Dunidecimpunctata:0.081750	Btabaci:0.033152):0.086438	((Pannectens:0.057646	(((Rbivittatum:0.016623	(Gseraphini:0.000001	Municolor:0.000001):0.000001):0.009362	(Pvitticeps:0.006967	(Pbivittatus:0.000001	Pmuralis:0.000001):0.000001):0.000001):0.004340	Gjaponicus:0.012115):0.004099):0.014148	Ccarcharias:0.040860):0.058207):0.068615	(Caustralis:0.054232	(((Mindica:0.024900	Tpratense:0.037478):0.011429	(((Soleracea:0.005372	Bvulgaris:0.002640):0.004154	Cquinoa:0.023002):0.041902	(Taestivum:0.038027	Osativa:0.004915):0.008402):0.005741):0.012515	Alappa:0.028087):0.055006):0.290837);
((((Mfruticola:0.000001	Mfructigena:0.000001):0.029694	Enecator:0.035981):0.043474	(Abisporus:0.011230	(Arolfsii:0.031982	Ledodes:0.011571):0.025948):0.106186):0.092519	(Caustralis:0.064008	(Tpratense:0.036075	(Taestivum:0.028407	((Osativa:0.000001	(Alappa:0.043097	Mindica:0.013678):0.007663):0.007489	(Cquinoa:0.010775	(Soleracea:0.013522	Bvulgaris:0.002544):0.005450):0.022147):0.008697):0.014907):0.032989):0.214523	((Btabaci:0.040506	Dunidecimpunctata:0.060465):0.103564	(Ccarcharias:0.042710	(Pannectens:0.030350	(((Pbivittatus:0.000001	(Pvitticeps:0.000001	Pmuralis:0.000001):0.002420):0.000001	Gjaponicus:0.014844):0.009790	(Gseraphini:0.002397	(Municolor:0.000001	Rbivittatum:0.009695):0.000001):0.000001):0.011747):0.003371):0.064372):0.046443);
(((Arolfsii:0.025978	(Abisporus:0.022715	Ledodes:0.006301):0.017274):0.065177	(Enecator:0.047046	(Mfruticola:0.000001	Mfructigena:0.000001):0.041773):0.046438):0.079341	((Soleracea:0.004692	(((Taestivum:0.013616	Tpratense:0.023521):0.005702	(Osativa:0.010319	(Alappa:0.039895	Mindica:0.016252):0.018062):0.001470):0.021863	(Cquinoa:0.018689	Bvulgaris:0.000001):0.000001):0.006965):0.060582	Caustralis:0.073957):0.213915	(((Pannectens:0.066628	(Pvitticeps:0.002095	(((Gjaponicus:0.008485	Pbivittatus:0.000001):0.000001	(Municolor:0.000001	(Rbivittatum:0.017158	Gseraphini:0.006421):0.000001):0.008541):0.002101	Pmuralis:0.000001):0.000001):0.000493):0.000001	Ccarcharias:0.051092):0.060732	(Btabaci:0.029593	Dunidecimpunctata:0.048755):0.110063):0.105270);
(((Abisporus:0.010026	(Arolfsii:0.074115	Ledodes:0.011401):0.029166):0.103293	(Enecator:0.068372	(Mfruticola:0.000001	Mfructigena:0.000001):0.028347):0.047552):0.065367	((Dunidecimpunctata:0.042957	Btabaci:0.056342):0.104847	((((Pbivittatus:0.000001	(Gjaponicus:0.019067	(Pmuralis:0.000001	Pvitticeps:0.002329):0.000001):0.000001):0.004673	((Rbivittatum:0.018785	Municolor:0.000001):0.000001	Gseraphini:0.006987):0.000001):0.012584	Pannectens:0.042899):0.006394	Ccarcharias:0.063977):0.059474):0.067070	((Tpratense:0.011940	((Alappa:0.058753	(((Soleracea:0.020241	Bvulgaris:0.002654):0.005910	Cquinoa:0.008345):0.037240	(Taestivum:0.047806	Osativa:0.011628):0.008788):0.010307):0.002664	Mindica:0.022086):0.020239):0.064136	Caustralis:0.063012):0.260697);
((((Ledodes:0.006991	Arolfsii:0.035894):0.031069	Abisporus:0.000427):0.065706	(Enecator:0.056047	(Mfruticola:0.000001	Mfructigena:0.000001):0.077844):0.038716):0.143236	((Dunidecimpunctata:0.056086	Btabaci:0.051757):0.106280	(Ccarcharias:0.042086	((((Gseraphini:0.002461	Municolor:0.000001):0.000001	Rbivittatum:0.019895):0.004356	((Pbivittatus:0.000001	(Pvitticeps:0.007359	Pmuralis:0.000001):0.004936):0.000001	Gjaponicus:0.015121):0.010673):0.008325	Pannectens:0.032401):0.000001):0.069633):0.089469	(Alappa:0.000001	(Caustralis:0.099343	(((((Bvulgaris:0.011283	Soleracea:0.008579):0.002798	Cquinoa:0.026385):0.022968	(Tpratense:0.048275	Mindica:0.032962):0.011014):0.000001	Osativa:0.000001):0.009874	Taestivum:0.045622):0.005119):0.029941):0.306626);
((((Mfructigena:0.000001	Mfruticola:0.000001):0.060489	Enecator:0.056932):0.043304	((Ledodes:0.016643	Arolfsii:0.054224):0.023069	Abisporus:0.006810):0.128669):0.097565	(((((((Bvulgaris:0.007970	Soleracea:0.019368):0.002683	Cquinoa:0.013624):0.036194	(Mindica:0.013956	Osativa:0.004526):0.004717):0.005952	Alappa:0.041877):0.005836	Taestivum:0.010252):0.019794	Tpratense:0.022527):0.029029	Caustralis:0.047333):0.324224	(((Pannectens:0.039158	((Pbivittatus:0.000001	((Rbivittatum:0.021188	(Gseraphini:0.000001	Municolor:0.000001):0.000001):0.011552	Gjaponicus:0.018598):0.000001):0.002254	(Pvitticeps:0.002246	Pmuralis:0.000001):0.000001):0.013131):0.000001	Ccarcharias:0.058859):0.088999	(Btabaci:0.048513	Dunidecimpunctata:0.055369):0.121778):0.054917);
((((Mfruticola:0.000001	Mfructigena:0.000001):0.041244	Enecator:0.035941):0.027587	(Abisporus:0.014905	(Ledodes:0.007651	Arolfsii:0.028910):0.027784):0.079390):0.055219	(Caustralis:0.057335	(Tpratense:0.030295	((((Cquinoa:0.015874	(Soleracea:0.007855	Bvulgaris:0.000001):0.002568):0.015883	Osativa:0.005234):0.000001	(Alappa:0.016712	Mindica:0.013420):0.014073):0.003996	Taestivum:0.023626):0.014990):0.055003):0.235246	((Dunidecimpunctata:0.046841	Btabaci:0.027463):0.114878	(Ccarcharias:0.022407	(Pannectens:0.041138	((Pbivittatus:0.000001	(Gjaponicus:0.032839	(Rbivittatum:0.007357	(Gseraphini:0.004905	Municolor:0.000001):0.000001):0.009854):0.000001):0.002420	(Pvitticeps:0.002411	Pmuralis:0.000001):0.000001):0.011905):0.019989):0.069248):0.074064);
((((Abisporus:0.009167	Ledodes:0.022340):0.014920	Arolfsii:0.024972):0.042860	(Enecator:0.054935	(Mfruticola:0.000001	Mfructigena:0.000001):0.045461):0.023667):0.079576	((((Alappa:0.026817	((Soleracea:0.023765	Bvulgaris:0.000001):0.002673	(Caustralis:0.112522	Cquinoa:0.016209):0.004745):0.013610):0.001475	(Tpratense:0.040878	Mindica:0.010766):0.016105):0.007995	Osativa:0.005025):0.012582	Taestivum:0.015439):0.277770	((Ccarcharias:0.072072	(Pannectens:0.062012	(Gjaponicus:0.020407	((Pbivittatus:0.000001	(Pmuralis:0.000001	Pvitticeps:0.000001):0.002327):0.000001	(Rbivittatum:0.009389	(Municolor:0.000001	Gseraphini:0.004692):0.000001):0.019176):0.008765):0.012694):0.000001):0.069071	(Btabaci:0.034341	Dunidecimpunctata:0.050782):0.121434):0.075466);
((((Mfructigena:0.000001	Mfruticola:0.000001):0.057587	Enecator:0.051730):0.070813	(Abisporus:0.011837	(Ledodes:0.011786	Arolfsii:0.054208):0.033232):0.123048):0.171691	((Dunidecimpunctata:0.071628	Btabaci:0.083407):0.143032	(Ccarcharias:0.066206	(Pannectens:0.062631	(((Pmuralis:0.000001	(Pbivittatus:0.000001	Gjaponicus:0.021747):0.000001):0.000001	Pvitticeps:0.002631):0.010588	((Municolor:0.000001	Rbivittatum:0.015738):0.000001	Gseraphini:0.002572):0.000001):0.014673):0.000001):0.080335):0.043461	(Caustralis:0.131964	(Tpratense:0.034012	(Taestivum:0.048057	((Cquinoa:0.012806	(Bvulgaris:0.000001	Soleracea:0.009450):0.018979):0.026293	((Mindica:0.028650	Alappa:0.044284):0.011758	Osativa:0.007873):0.009169):0.003650):0.018852):0.038873):0.296807);
(((Abisporus:0.013817	(Ledodes:0.006392	Arolfsii:0.044559):0.016828):0.095348	(Enecator:0.024771	(Mfruticola:0.000001	Mfructigena:0.000001):0.057043):0.041140):0.116426	(Alappa:0.000001	((Taestivum:0.023332	(Osativa:0.006969	((Tpratense:0.041577	Mindica:0.022177):0.001958	(Cquinoa:0.015515	(Bvulgaris:0.002930	Soleracea:0.009007):0.002337):0.021096):0.001915):0.011079):0.013195	Caustralis:0.112856):0.029308):0.289040	((Ccarcharias:0.064811	(((Pvitticeps:0.002617	Pmuralis:0.000001):0.000001	((Gjaponicus:0.013353	(Gseraphini:0.002601	(Rbivittatum:0.005207	Municolor:0.000001):0.000001):0.010601):0.000001	Pbivittatus:0.000001):0.002630):0.020719	Pannectens:0.050177):0.000001):0.061732	(Btabaci:0.033388	Dunidecimpunctata:0.081421):0.071687):0.079010);
(((Arolfsii:0.013048	(Abisporus:0.031433	Ledodes:0.015511):0.024356):0.072614	(Enecator:0.063943	(Mfruticola:0.000001	Mfructigena:0.000001):0.081579):0.040723):0.110987	((Tpratense:0.030565	((((Mindica:0.048287	Osativa:0.009833):0.006982	(Cquinoa:0.011248	(Soleracea:0.022782	Bvulgaris:0.010943):0.017115):0.027281):0.009956	Alappa:0.021864):0.011133	Taestivum:0.053631):0.015807):0.056788	Caustralis:0.085416):0.260693	((Btabaci:0.062538	Dunidecimpunctata:0.038176):0.116973	(Ccarcharias:0.052452	(((Gjaponicus:0.014556	((Pvitticeps:0.000001	Pmuralis:0.000001):0.002396	Pbivittatus:0.000001):0.000001):0.014666	((Municolor:0.000001	Gseraphini:0.004821):0.000001	Rbivittatum:0.009619):0.000001):0.008593	Pannectens:0.064133):0.028447):0.066586):0.095478);
((((Arolfsii:0.036519	Ledodes:0.008859):0.014397	Abisporus:0.011215):0.038813	(Enecator:0.059988	(Mfruticola:0.000001	Mfructigena:0.000001):0.052990):0.015063):0.066954	((Dunidecimpunctata:0.050972	Btabaci:0.023653):0.116278	((Pannectens:0.037547	((Pvitticeps:0.000001	Pmuralis:0.000001):0.000001	(((Gseraphini:0.011480	(Rbivittatum:0.013689	Municolor:0.000001):0.000001):0.009150	Gjaponicus:0.023072):0.000001	Pbivittatus:0.000001):0.002240):0.011758):0.000001	Ccarcharias:0.030220):0.048293):0.046882	(Taestivum:0.010039	((((Caustralis:0.076019	Cquinoa:0.009846):0.007982	(Bvulgaris:0.004913	Soleracea:0.007524):0.002497):0.023543	(Osativa:0.000001	(Mindica:0.012868	Alappa:0.026741):0.023754):0.002265):0.008728	Tpratense:0.026914):0.010794):0.266700);
((((Mfruticola:0.000001	Mfructigena:0.000001):0.066050	Enecator:0.039850):0.034474	(Abisporus:0.000001	(Ledodes:0.008990	Arolfsii:0.029382):0.028665):0.084614):0.074962	(Caustralis:0.084685	((((Osativa:0.015953	(Cquinoa:0.007794	(Soleracea:0.021154	Bvulgaris:0.002538):0.002651):0.016954):0.000001	(Tpratense:0.032459	Mindica:0.028221):0.017817):0.009650	Taestivum:0.032768):0.012758	Alappa:0.019713):0.024774):0.326523	((Btabaci:0.043302	Dunidecimpunctata:0.055001):0.108677	((Pannectens:0.054438	(((Gjaponicus:0.015608	Pbivittatus:0.000001):0.000001	(Pmuralis:0.000001	Pvitticeps:0.000001):0.002191):0.020719	(Rbivittatum:0.017931	(Municolor:0.000001	Gseraphini:0.000001):0.000001):0.004308):0.005495):0.000001	Ccarcharias:0.059834):0.067225):0.042221);
((Enecator:0.044744	((Arolfsii:0.030969	(Abisporus:0.026296	Ledodes:0.017012):0.010228):0.115348	(Mfruticola:0.000001	Mfructigena:0.000001):0.059168):0.016071):0.099266	((Ccarcharias:0.057672	(Pannectens:0.064158	(((Rbivittatum:0.019454	Municolor:0.000001):0.000001	Gseraphini:0.007247):0.003654	((Pvitticeps:0.000001	Pmuralis:0.000001):0.002408	(Gjaponicus:0.012294	Pbivittatus:0.000001):0.000001):0.011014):0.009686):0.000001):0.047800	(Dunidecimpunctata:0.054500	Btabaci:0.055168):0.128725):0.094609	((Osativa:0.003074	(Mindica:0.016604	(Alappa:0.025065	(((Soleracea:0.018319	Bvulgaris:0.002441):0.002551	Cquinoa:0.015638):0.035433	(Tpratense:0.038146	Taestivum:0.019260):0.008256):0.006570):0.006218):0.005604):0.040202	Caustralis:0.067852):0.195704);
(((Enecator:0.051622	(Mfructigena:0.000001	Mfruticola:0.000001):0.045386):0.038622	((Abisporus:0.034606	Ledodes:0.009273):0.031759	Arolfsii:0.018004):0.062649):0.128430	((Btabaci:0.038332	Dunidecimpunctata:0.035496):0.119588	(((((Pmuralis:0.000001	Pbivittatus:0.000001):0.000001	(Pvitticeps:0.004457	Gjaponicus:0.018237):0.000001):0.016125	((Rbivittatum:0.037130	Municolor:0.000001):0.000001	Gseraphini:0.006800):0.000001):0.004124	Pannectens:0.085239):0.001853	Ccarcharias:0.046767):0.070983):0.051518	((((Osativa:0.009603	((Cquinoa:0.010993	(Soleracea:0.018818	Bvulgaris:0.002560):0.002094):0.022299	(Taestivum:0.030473	Tpratense:0.028998):0.006556):0.012565):0.015401	Mindica:0.021242):0.014041	Alappa:0.026617):0.041171	Caustralis:0.068488):0.216905);
((((Mfruticola:0.000001	Mfructigena:0.000001):0.053102	Enecator:0.059190):0.022502	(Abisporus:0.009786	(Arolfsii:0.039103	Ledodes:0.013437):0.011046):0.117656):0.145681	((Dunidecimpunctata:0.083399	Btabaci:0.044809):0.121523	((Pannectens:0.038578	(Pvitticeps:0.012562	(Pmuralis:0.000001	((((Gseraphini:0.005008	Municolor:0.000001):0.000001	Rbivittatum:0.020366):0.005039	Gjaponicus:0.020627):0.000001	Pbivittatus:0.000001):0.005023):0.000001):0.018021):0.000001	Ccarcharias:0.046700):0.060847):0.055510	(((Taestivum:0.032246	(((Mindica:0.021801	Alappa:0.033360):0.014658	Osativa:0.011062):0.004448	(Cquinoa:0.002722	(Bvulgaris:0.008178	Soleracea:0.016898):0.000001):0.019126):0.006662):0.042176	Tpratense:0.022886):0.016251	Caustralis:0.103375):0.313906);
(((Arolfsii:0.022753	(Abisporus:0.020167	Ledodes:0.000405):0.016503):0.066839	((Mfructigena:0.000001	Mfruticola:0.000001):0.055600	Enecator:0.031993):0.055585):0.151228	(Caustralis:0.080409	(((Alappa:0.040078	(Osativa:0.009340	(Mindica:0.027988	Taestivum:0.020387):0.016165):0.001805):0.000001	((Bvulgaris:0.002640	Soleracea:0.005319):0.008035	Cquinoa:0.002643):0.014215):0.010967	Tpratense:0.023787):0.018595):0.185990	(((((Gseraphini:0.004717	(Rbivittatum:0.014283	Municolor:0.000001):0.000001):0.000001	(((Pvitticeps:0.004733	Pmuralis:0.000001):0.002369	Pbivittatus:0.000001):0.000001	Gjaponicus:0.009617):0.007146):0.022234	Pannectens:0.061421):0.009016	Ccarcharias:0.046579):0.065488	(Dunidecimpunctata:0.070352	Btabaci:0.024451):0.113564):0.000001);
(((Enecator:0.053541	(Mfruticola:0.000001	Mfructigena:0.000001):0.029507):0.034815	(Abisporus:0.000001	(Arolfsii:0.048301	Ledodes:0.000001):0.032022):0.086646):0.134945	((Dunidecimpunctata:0.069428	Btabaci:0.034818):0.094409	(Ccarcharias:0.073302	(((Pbivittatus:0.000001	(((Municolor:0.000001	Gseraphini:0.000001):0.000001	Rbivittatum:0.011289):0.013498	Gjaponicus:0.013414):0.000001):0.002189	(Pvitticeps:0.002181	Pmuralis:0.000001):0.000001):0.010866	Pannectens:0.072004):0.000001):0.103193):0.022513	(Caustralis:0.102362	(Osativa:0.000001	(((Tpratense:0.051167	Taestivum:0.022466):0.014379	(Cquinoa:0.008385	(Soleracea:0.035049	Bvulgaris:0.002585):0.001766):0.021789):0.009852	(Mindica:0.020434	Alappa:0.027214):0.014177):0.020733):0.039874):0.274682);
(((Enecator:0.065625	(Mfructigena:0.000001	Mfruticola:0.000001):0.048874):0.045338	((Arolfsii:0.034340	Ledodes:0.014432):0.023452	Abisporus:0.000001):0.082241):0.092921	((Btabaci:0.042208	Dunidecimpunctata:0.031307):0.044654	(Ccarcharias:0.038610	(Pannectens:0.052934	(((Rbivittatum:0.015585	Municolor:0.000001):0.000001	Gseraphini:0.008868):0.011748	(Pvitticeps:0.002222	((Pbivittatus:0.000001	Gjaponicus:0.020535):0.000001	Pmuralis:0.000001):0.000001):0.006195):0.010685):0.010364):0.109483):0.083876	((((Osativa:0.007881	Taestivum:0.015644):0.009263	((Tpratense:0.046667	Mindica:0.022467):0.010990	Alappa:0.061055):0.000001):0.021650	(Bvulgaris:0.005049	(Cquinoa:0.026945	Soleracea:0.019008):0.000001):0.025049):0.060451	Caustralis:0.044298):0.272058);
(((Enecator:0.065913	(Mfruticola:0.000001	Mfructigena:0.000001):0.043291):0.024206	(Abisporus:0.012315	(Ledodes:0.000050	Arolfsii:0.051355):0.027012):0.106056):0.068515	(Caustralis:0.139031	(((((Cquinoa:0.021912	(Bvulgaris:0.002429	Soleracea:0.024076):0.004192):0.011027	(Tpratense:0.049059	Taestivum:0.032437):0.009413):0.010401	Osativa:0.009742):0.026791	Mindica:0.018679):0.039145	Alappa:0.004919):0.043002):0.238754	(((Pannectens:0.063322	((Pbivittatus:0.000001	(((Gseraphini:0.004565	Municolor:0.000001):0.000001	Rbivittatum:0.018430):0.013941	Gjaponicus:0.009258):0.000001):0.004576	(Pvitticeps:0.002265	Pmuralis:0.000001):0.000001):0.019381):0.000001	Ccarcharias:0.035720):0.097970	(Btabaci:0.046131	Dunidecimpunctata:0.045845):0.092953):0.117298);
(((Arolfsii:0.018832	(Ledodes:0.006539	Abisporus:0.027612):0.020944):0.093304	(Enecator:0.033167	(Mfruticola:0.000001	Mfructigena:0.000001):0.040892):0.052843):0.096490	((Ccarcharias:0.042765	((((Pbivittatus:0.000001	Gjaponicus:0.023798):0.002309	(Pmuralis:0.000001	Pvitticeps:0.000001):0.000001):0.015347	(Gseraphini:0.005575	(Rbivittatum:0.006991	Municolor:0.000001):0.001431):0.012269):0.000001	Pannectens:0.058377):0.011157):0.054254	(Dunidecimpunctata:0.041892	Btabaci:0.048399):0.098517):0.061344	(((Cquinoa:0.019525	(Bvulgaris:0.002591	Soleracea:0.022463):0.005439):0.014846	((((Osativa:0.005395	Mindica:0.033662):0.012942	Alappa:0.035961):0.007119	Taestivum:0.036704):0.000001	Tpratense:0.050291):0.013332):0.044621	Caustralis:0.063769):0.259993);
((((Arolfsii:0.040253	Ledodes:0.016720):0.018570	Abisporus:0.010143):0.084288	(Enecator:0.029728	(Mfruticola:0.000001	Mfructigena:0.000001):0.047959):0.065049):0.068375	((Alappa:0.042378	((Tpratense:0.025309	Mindica:0.025101):0.018883	((Osativa:0.002217	Taestivum:0.019774):0.002213	((Soleracea:0.017287	Bvulgaris:0.004624):0.010043	Cquinoa:0.022376):0.015533):0.004856):0.005451):0.023342	Caustralis:0.073631):0.264554	((Ccarcharias:0.056492	(Pannectens:0.036184	((Gjaponicus:0.004285	((Pbivittatus:0.000001	Pmuralis:0.000001):0.000001	Pvitticeps:0.000001):0.000001):0.007428	((Rbivittatum:0.004254	Municolor:0.000001):0.000001	Gseraphini:0.002122):0.003274):0.007012):0.002143):0.038797	(Btabaci:0.028445	Dunidecimpunctata:0.053790):0.113233):0.037878);
((((Mfruticola:0.000001	Mfructigena:0.000001):0.027465	Enecator:0.041604):0.015045	((Ledodes:0.007879	Arolfsii:0.026603):0.037666	Abisporus:0.005477):0.077745):0.070136	(((((Tpratense:0.041031	Taestivum:0.017441):0.005263	((Bvulgaris:0.002444	Soleracea:0.010237):0.002481	Cquinoa:0.031298):0.018854):0.007942	(Osativa:0.000001	Mindica:0.017691):0.008149):0.009976	Alappa:0.004716):0.049236	Caustralis:0.039999):0.210635	(((Pannectens:0.044996	((Pbivittatus:0.000001	(Gjaponicus:0.013825	(Rbivittatum:0.002254	(Gseraphini:0.006848	Municolor:0.000001):0.000001):0.009128):0.000001):0.002259	(Pmuralis:0.000001	Pvitticeps:0.000001):0.000001):0.003099):0.000001	Ccarcharias:0.039991):0.076922	(Dunidecimpunctata:0.050757	Btabaci:0.028758):0.068424):0.089863);
(((Enecator:0.020994	(Mfructigena:0.000001	Mfruticola:0.000001):0.047895):0.047427	(Arolfsii:0.015439	(Ledodes:0.002736	Abisporus:0.018997):0.015717):0.067425):0.113646	((Alappa:0.026392	((((Cquinoa:0.002780	(Bvulgaris:0.008274	Soleracea:0.019647):0.002433):0.026412	(Taestivum:0.033051	Tpratense:0.066518):0.006401):0.009242	Osativa:0.011511):0.010737	Mindica:0.033164):0.018041):0.054436	Caustralis:0.117056):0.363894	((Ccarcharias:0.071940	(Pannectens:0.067881	(((Rbivittatum:0.016303	Municolor:0.000001):0.000001	Gseraphini:0.002294):0.000001	(Gjaponicus:0.016939	(Pvitticeps:0.002331	(Pmuralis:0.000001	Pbivittatus:0.000001):0.000001):0.000001):0.014093):0.025633):0.000001):0.116127	(Dunidecimpunctata:0.047232	Btabaci:0.042986):0.115853):0.033100);
(((Arolfsii:0.030017	(Ledodes:0.010697	Abisporus:0.017514):0.023006):0.056446	(Enecator:0.059632	(Mfruticola:0.000001	Mfructigena:0.000001):0.072271):0.041473):0.104155	(((Pannectens:0.077839	((Pbivittatus:0.000001	((Rbivittatum:0.016703	(Municolor:0.000001	Gseraphini:0.000001):0.000001):0.009463	Gjaponicus:0.019396):0.000001):0.002345	(Pvitticeps:0.000001	Pmuralis:0.000001):0.000001):0.011541):0.024696	Ccarcharias:0.019121):0.047787	(Btabaci:0.047912	Dunidecimpunctata:0.033268):0.142746):0.048207	((((Cquinoa:0.011207	(Bvulgaris:0.013996	Soleracea:0.023205):0.008563):0.046271	((Taestivum:0.039634	Alappa:0.034124):0.014358	(Mindica:0.044950	Osativa:0.004221):0.015356):0.000001):0.030979	Tpratense:0.026605):0.053277	Caustralis:0.049156):0.271735);
((((Mfruticola:0.000001	Mfructigena:0.000001):0.059040	Enecator:0.082504):0.037407	((Arolfsii:0.047976	Ledodes:0.013414):0.025305	Abisporus:0.016020):0.156285):0.137270	(Caustralis:0.084539	(((Soleracea:0.005536	Bvulgaris:0.008306):0.008371	Cquinoa:0.005587):0.015699	(((Osativa:0.008358	Taestivum:0.032510):0.005749	(Tpratense:0.038774	Mindica:0.036082):0.016513):0.000001	Alappa:0.059885):0.018765):0.039755):0.438391	(((Pannectens:0.053320	(((Municolor:0.000001	Rbivittatum:0.015118):0.000001	Gseraphini:0.004988):0.000001	(Gjaponicus:0.015581	((Pmuralis:0.000001	Pvitticeps:0.004978):0.005019	Pbivittatus:0.000001):0.000001):0.017908):0.016718):0.010002	Ccarcharias:0.069953):0.107581	(Dunidecimpunctata:0.074863	Btabaci:0.025709):0.089610):0.032137);
((((Ledodes:0.021556	Arolfsii:0.028409):0.021863	Abisporus:0.011408):0.097354	((Mfruticola:0.000001	Mfructigena:0.000001):0.041180	Enecator:0.065650):0.044212):0.152292	(((((Tpratense:0.066586	Mindica:0.028705):0.014815	Alappa:0.033050):0.009102	(Taestivum:0.034639	Osativa:0.002279):0.002084):0.016313	((Soleracea:0.016916	Bvulgaris:0.008068):0.008153	Cquinoa:0.013857):0.016474):0.033208	Caustralis:0.103912):0.271940	((Btabaci:0.079088	Dunidecimpunctata:0.029540):0.112685	((Pannectens:0.056565	((Gjaponicus:0.021197	(Pbivittatus:0.000001	(Pvitticeps:0.002293	Pmuralis:0.000001):0.000001):0.000001):0.016424	((Municolor:0.000001	Gseraphini:0.004642):0.000001	Rbivittatum:0.026077):0.000001):0.008098):0.000559	Ccarcharias:0.074558):0.074304):0.076521);
(((Abisporus:0.015217	(Ledodes:0.013717	Arolfsii:0.045721):0.022717):0.083950	((Mfruticola:0.000001	Mfructigena:0.000001):0.068130	Enecator:0.069226):0.056160):0.096024	((Ccarcharias:0.093668	(Pannectens:0.071814	(((Pmuralis:0.000001	Pvitticeps:0.004891):0.004931	(Gjaponicus:0.033712	Pbivittatus:0.000001):0.000001):0.011592	((Rbivittatum:0.020314	Municolor:0.000001):0.000001	Gseraphini:0.002485):0.011201):0.025111):0.000001):0.073582	(Btabaci:0.044696	Dunidecimpunctata:0.089900):0.142009):0.152509	(Soleracea:0.000001	(((((Taestivum:0.029196	Alappa:0.065741):0.010045	(Tpratense:0.044213	(Mindica:0.027593	Osativa:0.004527):0.015335):0.000001):0.020511	Caustralis:0.153740):0.023445	Cquinoa:0.011946):0.006224	Bvulgaris:0.005861):0.012232):0.449278);
((((Arolfsii:0.048236	Ledodes:0.011543):0.025841	Abisporus:0.011460):0.088431	(Enecator:0.055360	(Mfructigena:0.000001	Mfruticola:0.000001):0.059368):0.070154):0.051522	((Ccarcharias:0.039098	(Pannectens:0.047849	(((Municolor:0.000001	Rbivittatum:0.020266):0.000001	Gseraphini:0.008971):0.002174	((Gjaponicus:0.011656	Pbivittatus:0.000001):0.000001	(Pvitticeps:0.002264	Pmuralis:0.000001):0.002273):0.006930):0.015546):0.004285):0.108351	(Btabaci:0.056519	Dunidecimpunctata:0.070227):0.115974):0.077543	((Alappa:0.025033	(Taestivum:0.020936	((Osativa:0.000001	(Tpratense:0.079776	Mindica:0.013525):0.015880):0.009264	(Cquinoa:0.016731	(Bvulgaris:0.005376	Soleracea:0.022981):0.002805):0.031582):0.023640):0.015617):0.080653	Caustralis:0.075523):0.272010);
((((Ledodes:0.023238	Arolfsii:0.041666):0.013800	Abisporus:0.012126):0.089516	(Enecator:0.090578	(Mfructigena:0.000001	Mfruticola:0.000001):0.066756):0.043690):0.102590	(((Taestivum:0.037570	(Alappa:0.028586	((Mindica:0.044766	Osativa:0.004764):0.004803	(Cquinoa:0.021195	(Bvulgaris:0.011636	Soleracea:0.015350):0.014720):0.018927):0.012380):0.002658):0.036180	Tpratense:0.026352):0.052857	Caustralis:0.077376):0.241690	((Btabaci:0.056007	Dunidecimpunctata:0.095622):0.172591	(Ccarcharias:0.043344	(Pannectens:0.076590	(((Gseraphini:0.010735	Municolor:0.000001):0.000001	Rbivittatum:0.010670):0.002648	(Gjaponicus:0.041782	(Pvitticeps:0.005314	(Pbivittatus:0.000001	Pmuralis:0.000001):0.000001):0.000001):0.000001):0.004422):0.000001):0.090955):0.068327);
((((Mfruticola:0.000001	Mfructigena:0.000001):0.033954	Enecator:0.070858):0.028636	((Ledodes:0.016237	Arolfsii:0.041190):0.014819	Abisporus:0.003384):0.078255):0.085966	(((Taestivum:0.018879	(((Mindica:0.024154	Alappa:0.043466):0.016651	((Soleracea:0.015372	Bvulgaris:0.007364):0.007505	Cquinoa:0.012798):0.028342):0.001716	Osativa:0.012921):0.010874):0.018214	Tpratense:0.043086):0.084441	Caustralis:0.059354):0.217868	((Ccarcharias:0.061640	(((Pvitticeps:0.000001	Pmuralis:0.000001):0.000001	((((Municolor:0.000001	Gseraphini:0.002245):0.000001	Rbivittatum:0.020640):0.016018	Gjaponicus:0.020977):0.000001	Pbivittatus:0.000001):0.002226):0.016131	Pannectens:0.055025):0.000001):0.060836	(Dunidecimpunctata:0.050326	Btabaci:0.032703):0.161389):0.049112);
((((Abisporus:0.021778	Ledodes:0.022044):0.027294	Arolfsii:0.017418):0.076494	(Enecator:0.055093	(Mfructigena:0.000001	Mfruticola:0.000001):0.033480):0.057879):0.121810	((Btabaci:0.052138	Dunidecimpunctata:0.040208):0.106199	(Ccarcharias:0.059651	(Pannectens:0.070428	(((Rbivittatum:0.021618	Municolor:0.000001):0.000001	Gseraphini:0.009480):0.008347	((Gjaponicus:0.017173	Pbivittatus:0.000001):0.000001	(Pmuralis:0.000001	Pvitticeps:0.004692):0.007134):0.013347):0.014687):0.000001):0.090705):0.053341	((((Soleracea:0.018752	Bvulgaris:0.004995):0.004850	Cquinoa:0.021547):0.041470	((Osativa:0.003488	(Alappa:0.042366	Mindica:0.010264):0.008313):0.000835	(Taestivum:0.018903	Tpratense:0.058336):0.019892):0.011567):0.048994	Caustralis:0.102884):0.259150);
(((Arolfsii:0.030147	(Ledodes:0.013770	Abisporus:0.016324):0.021075):0.078700	(Enecator:0.033249	(Mfructigena:0.000001	Mfruticola:0.000001):0.090229):0.039761):0.034558	(((Pannectens:0.044461	(((Rbivittatum:0.011333	Municolor:0.000001):0.000001	Gseraphini:0.002246):0.008785	(Gjaponicus:0.018369	(Pbivittatus:0.000001	(Pvitticeps:0.000001	Pmuralis:0.000001):0.000001):0.000001):0.004854):0.007374):0.000001	Ccarcharias:0.072928):0.108229	(Dunidecimpunctata:0.062438	Btabaci:0.052056):0.115441):0.107767	((Cquinoa:0.007993	((((Alappa:0.053131	(Taestivum:0.027260	Tpratense:0.060483):0.008158):0.005502	(Mindica:0.031324	Osativa:0.007219):0.005301):0.031237	Soleracea:0.016402):0.000001	Bvulgaris:0.005245):0.019317):0.114922	Caustralis:0.014817):0.333455);
((((Mfructigena:0.000001	Mfruticola:0.000001):0.085920	Enecator:0.036313):0.037145	((Ledodes:0.005755	Arolfsii:0.012081):0.017761	Abisporus:0.023836):0.107647):0.114232	((Ccarcharias:0.035830	(Pannectens:0.051272	((Rbivittatum:0.031845	(Gseraphini:0.000001	Municolor:0.000001):0.000001):0.004906	((Pmuralis:0.000001	Pvitticeps:0.007231):0.002407	(Gjaponicus:0.007310	Pbivittatus:0.000001):0.000001):0.007238):0.009806):0.006586):0.057437	(Btabaci:0.036647	Dunidecimpunctata:0.042544):0.111299):0.090888	((Bvulgaris:0.000001	((((Mindica:0.046894	Alappa:0.042829):0.023164	Tpratense:0.039488):0.002274	(Taestivum:0.058723	Osativa:0.018789):0.002822):0.030490	(Soleracea:0.018061	Cquinoa:0.011988):0.000001):0.017781):0.077393	Caustralis:0.103618):0.361547);
(((Abisporus:0.000001	(Ledodes:0.007572	Arolfsii:0.037710):0.032857):0.089831	((Mfruticola:0.000001	Mfructigena:0.000001):0.037942	Enecator:0.071775):0.044867):0.073654	((Dunidecimpunctata:0.054346	Btabaci:0.051613):0.095164	((Pannectens:0.061744	((Pmuralis:0.000001	Pvitticeps:0.000001):0.000001	((Gjaponicus:0.033005	(Rbivittatum:0.014699	(Gseraphini:0.007341	Municolor:0.000001):0.000001):0.009835):0.000001	Pbivittatus:0.000001):0.004856):0.015805):0.009287	Ccarcharias:0.060612):0.072195):0.039267	(Caustralis:0.061856	((((Osativa:0.002901	Taestivum:0.024243):0.005483	((Bvulgaris:0.002836	Soleracea:0.011490):0.002265	Cquinoa:0.020904):0.023861):0.009266	(Mindica:0.020868	Tpratense:0.029181):0.008295):0.035106	Alappa:0.019353):0.049554):0.221978);
((((Arolfsii:0.065666	Ledodes:0.014552):0.034898	Abisporus:0.005408):0.112398	((Mfruticola:0.000001	Mfructigena:0.000001):0.039796	Enecator:0.087916):0.050868):0.079074	((Ccarcharias:0.084167	(((Gseraphini:0.009888	(Rbivittatum:0.017299	Municolor:0.000001):0.000001):0.004452	((Pvitticeps:0.002445	Pmuralis:0.000001):0.002454	(Gjaponicus:0.030441	Pbivittatus:0.000001):0.000001):0.023545):0.016499	Pannectens:0.067879):0.018128):0.073257	(Btabaci:0.041835	Dunidecimpunctata:0.079173):0.173585):0.115547	(Caustralis:0.062168	(((Mindica:0.033381	Osativa:0.016281):0.013691	((Cquinoa:0.020644	(Soleracea:0.023617	Bvulgaris:0.005632):0.006137):0.018110	(Tpratense:0.038072	Taestivum:0.067928):0.003029):0.005290):0.030750	Alappa:0.024401):0.077893):0.320195);
((((Ledodes:0.014479	Abisporus:0.021957):0.025077	Arolfsii:0.022690):0.083708	((Mfructigena:0.000001	Mfruticola:0.000001):0.048877	Enecator:0.048034):0.024616):0.126487	(Alappa:0.012372	(((((Soleracea:0.016441	Bvulgaris:0.005226):0.011219	(Caustralis:0.130980	Cquinoa:0.008605):0.004932):0.024824	(Taestivum:0.039482	Tpratense:0.053164):0.011497):0.013290	Osativa:0.001109):0.009072	Mindica:0.026444):0.023354):0.295247	((Ccarcharias:0.030388	((((Municolor:0.000001	Rbivittatum:0.006735):0.006052	Gseraphini:0.005211):0.003417	(Gjaponicus:0.009088	((Pmuralis:0.000001	Pvitticeps:0.000001):0.000001	Pbivittatus:0.000001):0.000001):0.021388):0.000001	Pannectens:0.070360):0.014489):0.076795	(Dunidecimpunctata:0.029717	Btabaci:0.050672):0.090154):0.034129);
((((Mfruticola:0.000001	Mfructigena:0.000001):0.055425	Enecator:0.030609):0.034023	(Arolfsii:0.036872	(Ledodes:0.008469	Abisporus:0.013723):0.012429):0.071120):0.114726	((Dunidecimpunctata:0.042074	Btabaci:0.038976):0.060672	((Pannectens:0.045848	((Gjaponicus:0.027415	(Pvitticeps:0.002401	(Pbivittatus:0.000001	Pmuralis:0.000001):0.000001):0.000001):0.012230	(Gseraphini:0.004831	(Rbivittatum:0.012110	Municolor:0.000001):0.000001):0.004905):0.008262):0.007106	Ccarcharias:0.060479):0.053082):0.079460	(Caustralis:0.046064	((((Taestivum:0.029241	Alappa:0.013374):0.005831	(Mindica:0.015291	Osativa:0.001194):0.002527):0.000001	(Cquinoa:0.019653	(Bvulgaris:0.003090	Soleracea:0.012847):0.002631):0.019753):0.020797	Tpratense:0.025853):0.038245):0.234229);
(((Abisporus:0.005786	(Ledodes:0.012266	Arolfsii:0.026575):0.009496):0.043729	(Enecator:0.067647	(Mfructigena:0.000001	Mfruticola:0.000001):0.044260):0.058804):0.077742	((Osativa:0.000001	(Taestivum:0.016211	((Alappa:0.051537	Mindica:0.026084):0.008793	((Soleracea:0.016421	(Cquinoa:0.013533	Bvulgaris:0.008008):0.000001):0.033309	Tpratense:0.037186):0.000001):0.005695):0.010423):0.046621	Caustralis:0.076051):0.201388	((Ccarcharias:0.055249	(Pannectens:0.034200	(((Rbivittatum:0.024208	Gseraphini:0.004744):0.000001	Municolor:0.000001):0.000001	((Pvitticeps:0.002355	Gjaponicus:0.012035):0.000001	(Pbivittatus:0.000001	Pmuralis:0.000001):0.000001):0.007137):0.006891):0.000001):0.051550	(Dunidecimpunctata:0.058216	Btabaci:0.018718):0.144681):0.027648);
((((Abisporus:0.015395	Ledodes:0.010999):0.022715	Arolfsii:0.028963):0.076623	(Enecator:0.033680	(Mfruticola:0.000001	Mfructigena:0.000001):0.034453):0.033569):0.111484	((Btabaci:0.041560	Dunidecimpunctata:0.054194):0.107622	(((Gjaponicus:0.012165	(((Pvitticeps:0.000001	Pmuralis:0.000001):0.000001	Pbivittatus:0.000001):0.000001	(Rbivittatum:0.007063	(Gseraphini:0.002347	Municolor:0.000001):0.000001):0.009433):0.004421):0.009942	Pannectens:0.074828):0.000001	Ccarcharias:0.049505):0.083169):0.052891	(Alappa:0.000001	((((Mindica:0.019512	Osativa:0.008115):0.012710	((Caustralis:0.120751	Cquinoa:0.008425):0.015402	(Bvulgaris:0.002727	Soleracea:0.014276):0.001555):0.023568):0.000001	Tpratense:0.051417):0.018408	Taestivum:0.018341):0.050085):0.350449);
(((Abisporus:0.006677	(Ledodes:0.012394	Arolfsii:0.028670):0.012790):0.069688	((Mfruticola:0.000001	Mfructigena:0.000001):0.064280	Enecator:0.047801):0.027370):0.083753	((Tpratense:0.004911	((Alappa:0.041212	Mindica:0.016289):0.017910	(((Cquinoa:0.016641	(Soleracea:0.025188	Bvulgaris:0.002575):0.002810):0.032153	Taestivum:0.029988):0.000001	Osativa:0.016477):0.005791):0.025715):0.099008	Caustralis:0.051734):0.300552	((Ccarcharias:0.075506	(Pannectens:0.047593	((Pvitticeps:0.002257	Pmuralis:0.000001):0.000001	(Pbivittatus:0.000001	(Gjaponicus:0.013978	((Gseraphini:0.011709	Municolor:0.000001):0.000001	Rbivittatum:0.018813):0.009316):0.000001):0.006876):0.014808):0.000001):0.098546	(Btabaci:0.050144	Dunidecimpunctata:0.069913):0.144162):0.041999);
((((Ledodes:0.000001	Arolfsii:0.044443):0.025262	Abisporus:0.004582):0.086165	((Mfruticola:0.000001	Mfructigena:0.000001):0.068692	Enecator:0.025069):0.054262):0.081589	((Dunidecimpunctata:0.048467	Btabaci:0.027992):0.046053	(((Gjaponicus:0.004463	(Pbivittatus:0.000001	((Pvitticeps:0.002200	Pmuralis:0.000001):0.002208	((Rbivittatum:0.013446	Municolor:0.000001):0.000001	Gseraphini:0.008976):0.022900):0.000001):0.009128):0.022328	Pannectens:0.076467):0.004258	Ccarcharias:0.022672):0.106464):0.040232	(Alappa:0.000001	((((Bvulgaris:0.000001	Soleracea:0.020600):0.004834	Cquinoa:0.013035):0.014299	((Osativa:0.002457	Taestivum:0.035625):0.005438	(Tpratense:0.053119	Mindica:0.015833):0.014217):0.000001):0.010798	Caustralis:0.120219):0.023704):0.269146);
((((Abisporus:0.029693	Ledodes:0.009548):0.039038	Arolfsii:0.019679):0.072177	(Enecator:0.043939	(Mfruticola:0.000001	Mfructigena:0.000001):0.052109):0.032962):0.105550	((Alappa:0.021445	(((Osativa:0.005503	(Mindica:0.015963	Tpratense:0.044462):0.006863):0.000001	(Cquinoa:0.008011	(Soleracea:0.012911	Bvulgaris:0.000001):0.002218):0.028606):0.016001	Taestivum:0.012791):0.016846):0.055422	Caustralis:0.054060):0.166877	((Dunidecimpunctata:0.063791	Btabaci:0.044157):0.092015	((((Pvitticeps:0.000001	Pmuralis:0.000001):0.000001	(Pbivittatus:0.000001	((Rbivittatum:0.016619	(Gseraphini:0.009537	Municolor:0.000001):0.000001):0.009578	Gjaponicus:0.019413):0.000001):0.007095):0.025498	Pannectens:0.050695):0.000594	Ccarcharias:0.051266):0.081067):0.075213);
((((Mfructigena:0.000001	Mfruticola:0.000001):0.060624	Enecator:0.047085):0.101404	(Arolfsii:0.009462	(Abisporus:0.031256	Ledodes:0.011573):0.026121):0.057070):0.129780	(Tpratense:0.003510	(Mindica:0.037868	(((Soleracea:0.019426	Bvulgaris:0.002609):0.007457	(Caustralis:0.152302	Cquinoa:0.004855):0.018480):0.043106	(Alappa:0.035749	(Taestivum:0.038158	Osativa:0.002638):0.005803):0.000001):0.017016):0.032300):0.352418	((Btabaci:0.036193	Dunidecimpunctata:0.046563):0.105553	(Ccarcharias:0.057630	((((Gseraphini:0.002373	Municolor:0.000001):0.000001	Rbivittatum:0.024052):0.002668	((Pbivittatus:0.000001	Gjaponicus:0.007315):0.000001	(Pmuralis:0.000001	Pvitticeps:0.000001):0.002400):0.009422):0.012491	Pannectens:0.061745):0.011819):0.104507):0.038259);
[truncated: 927 more rows]
