# Supplementary material for: Deep mining reveals the diversity of endogenous viral elements in vertebrate genomes
Source: Nat Microbiol. 2024 Oct 22;9(11):3013–24. doi: 10.1038/s41564-024-01825-4 (PMC11521997; doi:10.1038/s41564-024-01825-4)
Supplement: Supplementary file 7 — NP tree files (Fig. 4a), and structural modelling files for the S. etruscus EVE, Ixodes scapularis EVE and South Bay virus nucleoprotein (Fig. 4b). [file 41564_2024_1825_MOESM7_ESM.zip]

Archive with 103 entries (95 files):
- Source_Data_Figure_4/
- Source_Data_Figure_4/NP_tree/
- Source_Data_Figure_4/NP_tree/mrbayes.txt
- Source_Data_Figure_4/NP_tree/Nairo_translatorx_trimmed_RNA.nex
- Source_Data_Figure_4/NP_tree/Nairo_translatorx_trimmed_RNA.nex.ckp
- Source_Data_Figure_4/NP_tree/Nairo_translatorx_trimmed_RNA.nex.con.tre
- Source_Data_Figure_4/NP_tree/Nairo_translatorx_trimmed_RNA.nex.lstat
- Source_Data_Figure_4/NP_tree/Nairo_translatorx_trimmed_RNA.nex.mcmc
- Source_Data_Figure_4/NP_tree/Nairo_translatorx_trimmed_RNA.nex.parts
- Source_Data_Figure_4/NP_tree/Nairo_translatorx_trimmed_RNA.nex.pstat
- Source_Data_Figure_4/NP_tree/Nairo_translatorx_trimmed_RNA.nex.run1.p
- Source_Data_Figure_4/NP_tree/Nairo_translatorx_trimmed_RNA.nex.run1.t
- Source_Data_Figure_4/NP_tree/Nairo_translatorx_trimmed_RNA.nex.run2.p
- Source_Data_Figure_4/NP_tree/Nairo_translatorx_trimmed_RNA.nex.run2.t
- Source_Data_Figure_4/NP_tree/Nairo_translatorx_trimmed_RNA.nex.trprobs
- Source_Data_Figure_4/NP_tree/Nairo_translatorx_trimmed_RNA.nex.tstat
- Source_Data_Figure_4/NP_tree/Nairo_translatorx_trimmed_RNA.nex.vstat
- Source_Data_Figure_4/NP_tree/translatorx_res.nt_ali.manual-trim.raxml.fasta
- Source_Data_Figure_4/Ixodes_scapularis547_24recycles_amber_9dc3a/
- Source_Data_Figure_4/Ixodes_scapularis547_24recycles_amber_9dc3a/Ixodes_scapularis547_24recycles_amber_9dc3a_scores_rank_004_alphafold2_ptm_model_5_seed_000.json
- Source_Data_Figure_4/Ixodes_scapularis547_24recycles_amber_9dc3a/Ixodes_scapularis547_24recycles_amber_9dc3a.done.txt
- Source_Data_Figure_4/Ixodes_scapularis547_24recycles_amber_9dc3a/cite.bibtex
- Source_Data_Figure_4/Ixodes_scapularis547_24recycles_amber_9dc3a/Ixodes_scapularis547_24recycles_amber_9dc3a.csv
- Source_Data_Figure_4/Ixodes_scapularis547_24recycles_amber_9dc3a/Ixodes_scapularis547_24recycles_amber_9dc3a_scores_rank_003_alphafold2_ptm_model_3_seed_000.json
- Source_Data_Figure_4/Ixodes_scapularis547_24recycles_amber_9dc3a/Ixodes_scapularis547_24recycles_amber_9dc3a_scores_rank_001_alphafold2_ptm_model_1_seed_000.json
- Source_Data_Figure_4/Ixodes_scapularis547_24recycles_amber_9dc3a/config.json
- Source_Data_Figure_4/Ixodes_scapularis547_24recycles_amber_9dc3a/Ixodes_scapularis547_24recycles_amber_9dc3a_unrelaxed_rank_001_alphafold2_ptm_model_1_seed_000.pdb
- Source_Data_Figure_4/Ixodes_scapularis547_24recycles_amber_9dc3a/Ixodes_scapularis547_24recycles_amber_9dc3a_unrelaxed_rank_003_alphafold2_ptm_model_3_seed_000.pdb
- Source_Data_Figure_4/Ixodes_scapularis547_24recycles_amber_9dc3a/Ixodes_scapularis547_24recycles_amber_9dc3a_predicted_aligned_error_v1.json
- Source_Data_Figure_4/Ixodes_scapularis547_24recycles_amber_9dc3a/Ixodes_scapularis547_24recycles_amber_9dc3a_unrelaxed_rank_004_alphafold2_ptm_model_5_seed_000.pdb
- Source_Data_Figure_4/Ixodes_scapularis547_24recycles_amber_9dc3a/Ixodes_scapularis547_24recycles_amber_9dc3a_scores_rank_005_alphafold2_ptm_model_4_seed_000.json
- Source_Data_Figure_4/Ixodes_scapularis547_24recycles_amber_9dc3a/Ixodes_scapularis547_24recycles_amber_9dc3a_plddt.png
- Source_Data_Figure_4/Ixodes_scapularis547_24recycles_amber_9dc3a/Ixodes_scapularis547_24recycles_amber_9dc3a_relaxed_rank_001_alphafold2_ptm_model_1_seed_000.pdb
- Source_Data_Figure_4/Ixodes_scapularis547_24recycles_amber_9dc3a/Ixodes_scapularis547_24recycles_amber_9dc3a_scores_rank_002_alphafold2_ptm_model_2_seed_000.json
- Source_Data_Figure_4/Ixodes_scapularis547_24recycles_amber_9dc3a/Ixodes_scapularis547_24recycles_amber_9dc3a.a3m
- Source_Data_Figure_4/Ixodes_scapularis547_24recycles_amber_9dc3a/Ixodes_scapularis547_24recycles_amber_9dc3a_env/
- Source_Data_Figure_4/Ixodes_scapularis547_24recycles_amber_9dc3a/Ixodes_scapularis547_24recycles_amber_9dc3a_env/uniref.a3m
- Source_Data_Figure_4/Ixodes_scapularis547_24recycles_amber_9dc3a/Ixodes_scapularis547_24recycles_amber_9dc3a_env/out.tar.gz
- Source_Data_Figure_4/Ixodes_scapularis547_24recycles_amber_9dc3a/Ixodes_scapularis547_24recycles_amber_9dc3a_env/msa.sh
- Source_Data_Figure_4/Ixodes_scapularis547_24recycles_amber_9dc3a/Ixodes_scapularis547_24recycles_amber_9dc3a_env/bfd.mgnify30.metaeuk30.smag30.a3m
- Source_Data_Figure_4/Ixodes_scapularis547_24recycles_amber_9dc3a/Ixodes_scapularis547_24recycles_amber_9dc3a_env/pdb70.m8
- Source_Data_Figure_4/Ixodes_scapularis547_24recycles_amber_9dc3a/Ixodes_scapularis547_24recycles_amber_9dc3a_unrelaxed_rank_005_alphafold2_ptm_model_4_seed_000.pdb
- Source_Data_Figure_4/Ixodes_scapularis547_24recycles_amber_9dc3a/plddt.csv
- Source_Data_Figure_4/Ixodes_scapularis547_24recycles_amber_9dc3a/Ixodes_scapularis547_24recycles_amber_9dc3a_unrelaxed_rank_002_alphafold2_ptm_model_2_seed_000.pdb
- Source_Data_Figure_4/Ixodes_scapularis547_24recycles_amber_9dc3a/Ixodes_scapularis547_24recycles_amber_9dc3a_coverage.png
- Source_Data_Figure_4/Ixodes_scapularis547_24recycles_amber_9dc3a/Ixodes_scapularis547_24recycles_amber_9dc3a_pae.png
- Source_Data_Figure_4/South_Bay_virus_48recycles_amber_b1f4e/
- Source_Data_Figure_4/South_Bay_virus_48recycles_amber_b1f4e/South_Bay_virus_48recycles_amber_b1f4e.done.txt
- Source_Data_Figure_4/South_Bay_virus_48recycles_amber_b1f4e/log.txt
- Source_Data_Figure_4/South_Bay_virus_48recycles_amber_b1f4e/South_Bay_virus_48recycles_amber_b1f4e_scores_rank_005_alphafold2_ptm_model_4_seed_000.json
- Source_Data_Figure_4/South_Bay_virus_48recycles_amber_b1f4e/South_Bay_virus_48recycles_amber_b1f4e_unrelaxed_rank_005_alphafold2_ptm_model_4_seed_000.pdb
- Source_Data_Figure_4/South_Bay_virus_48recycles_amber_b1f4e/South_Bay_virus_48recycles_amber_b1f4e_relaxed_rank_001_alphafold2_ptm_model_3_seed_000.pdb
- Source_Data_Figure_4/South_Bay_virus_48recycles_amber_b1f4e/South_Bay_virus_48recycles_amber_b1f4e_scores_rank_002_alphafold2_ptm_model_2_seed_000.json
- Source_Data_Figure_4/South_Bay_virus_48recycles_amber_b1f4e/South_Bay_virus_48recycles_amber_b1f4e_scores_rank_003_alphafold2_ptm_model_1_seed_000.json
- Source_Data_Figure_4/South_Bay_virus_48recycles_amber_b1f4e/South_Bay_virus_48recycles_amber_b1f4e_scores_rank_004_alphafold2_ptm_model_5_seed_000.json
- Source_Data_Figure_4/South_Bay_virus_48recycles_amber_b1f4e/South_Bay_virus_48recycles_amber_b1f4e_plddt.png
- Source_Data_Figure_4/South_Bay_virus_48recycles_amber_b1f4e/South_Bay_virus_48recycles_amber_b1f4e_coverage.png
- Source_Data_Figure_4/South_Bay_virus_48recycles_amber_b1f4e/South_Bay_virus_48recycles_amber_b1f4e_unrelaxed_rank_002_alphafold2_ptm_model_2_seed_000.pdb
- Source_Data_Figure_4/South_Bay_virus_48recycles_amber_b1f4e/South_Bay_virus_48recycles_amber_b1f4e.a3m
- Source_Data_Figure_4/South_Bay_virus_48recycles_amber_b1f4e/South_Bay_virus_48recycles_amber_b1f4e_unrelaxed_rank_001_alphafold2_ptm_model_3_seed_000.pdb
- Source_Data_Figure_4/South_Bay_virus_48recycles_amber_b1f4e/config.json
- Source_Data_Figure_4/South_Bay_virus_48recycles_amber_b1f4e/South_Bay_virus_48recycles_amber_b1f4e_unrelaxed_rank_003_alphafold2_ptm_model_1_seed_000.pdb
- Source_Data_Figure_4/South_Bay_virus_48recycles_amber_b1f4e/South_Bay_virus_48recycles_amber_b1f4e_scores_rank_001_alphafold2_ptm_model_3_seed_000.json
- Source_Data_Figure_4/South_Bay_virus_48recycles_amber_b1f4e/South_Bay_virus_48recycles_amber_b1f4e_pae.png
- Source_Data_Figure_4/South_Bay_virus_48recycles_amber_b1f4e/South_Bay_virus_48recycles_amber_b1f4e_unrelaxed_rank_004_alphafold2_ptm_model_5_seed_000.pdb
- Source_Data_Figure_4/South_Bay_virus_48recycles_amber_b1f4e/South_Bay_virus_48recycles_amber_b1f4e_env/
- Source_Data_Figure_4/South_Bay_virus_48recycles_amber_b1f4e/South_Bay_virus_48recycles_amber_b1f4e_env/uniref.a3m
- Source_Data_Figure_4/South_Bay_virus_48recycles_amber_b1f4e/South_Bay_virus_48recycles_amber_b1f4e_env/bfd.mgnify30.metaeuk30.smag30.a3m
- Source_Data_Figure_4/South_Bay_virus_48recycles_amber_b1f4e/South_Bay_virus_48recycles_amber_b1f4e_env/out.tar.gz
- Source_Data_Figure_4/South_Bay_virus_48recycles_amber_b1f4e/South_Bay_virus_48recycles_amber_b1f4e_env/pdb70.m8
- Source_Data_Figure_4/South_Bay_virus_48recycles_amber_b1f4e/South_Bay_virus_48recycles_amber_b1f4e_env/msa.sh
- Source_Data_Figure_4/South_Bay_virus_48recycles_amber_b1f4e/cite.bibtex
- Source_Data_Figure_4/South_Bay_virus_48recycles_amber_b1f4e/South_Bay_virus_48recycles_amber_b1f4e_predicted_aligned_error_v1.json
- Source_Data_Figure_4/South_Bay_virus_48recycles_amber_b1f4e/South_Bay_virus_48recycles_amber_b1f4e.csv
- Source_Data_Figure_4/Suncus_etruscus_colabfold_24recycles_amber_8234a/
- Source_Data_Figure_4/Suncus_etruscus_colabfold_24recycles_amber_8234a/Suncus_etruscus_colabfold_24recycles_amber_8234a_unrelaxed_rank_004_alphafold2_ptm_model_1_seed_000.pdb
- Source_Data_Figure_4/Suncus_etruscus_colabfold_24recycles_amber_8234a/Suncus_etruscus_colabfold_24recycles_amber_8234a_unrelaxed_rank_003_alphafold2_ptm_model_4_seed_000.pdb
- Source_Data_Figure_4/Suncus_etruscus_colabfold_24recycles_amber_8234a/log.txt
- Source_Data_Figure_4/Suncus_etruscus_colabfold_24recycles_amber_8234a/Suncus_etruscus_colabfold_24recycles_amber_8234a_scores_rank_003_alphafold2_ptm_model_4_seed_000.json
- Source_Data_Figure_4/Suncus_etruscus_colabfold_24recycles_amber_8234a/Suncus_etruscus_colabfold_24recycles_amber_8234a_relaxed_rank_001_alphafold2_ptm_model_3_seed_000.pdb
- Source_Data_Figure_4/Suncus_etruscus_colabfold_24recycles_amber_8234a/Suncus_etruscus_colabfold_24recycles_amber_8234a_pae.png
- Source_Data_Figure_4/Suncus_etruscus_colabfold_24recycles_amber_8234a/Suncus_etruscus_colabfold_24recycles_amber_8234a.done.txt
- Source_Data_Figure_4/Suncus_etruscus_colabfold_24recycles_amber_8234a/Suncus_etruscus_colabfold_24recycles_amber_8234a_unrelaxed_rank_002_alphafold2_ptm_model_5_seed_000.pdb
- Source_Data_Figure_4/Suncus_etruscus_colabfold_24recycles_amber_8234a/cite.bibtex
- Source_Data_Figure_4/Suncus_etruscus_colabfold_24recycles_amber_8234a/Suncus_etruscus_colabfold_24recycles_amber_8234a_scores_rank_002_alphafold2_ptm_model_5_seed_000.json
- Source_Data_Figure_4/Suncus_etruscus_colabfold_24recycles_amber_8234a/Suncus_etruscus_colabfold_24recycles_amber_8234a_predicted_aligned_error_v1.json
- Source_Data_Figure_4/Suncus_etruscus_colabfold_24recycles_amber_8234a/config.json
- Source_Data_Figure_4/Suncus_etruscus_colabfold_24recycles_amber_8234a/Suncus_etruscus_colabfold_24recycles_amber_8234a.csv
- Source_Data_Figure_4/Suncus_etruscus_colabfold_24recycles_amber_8234a/Suncus_etruscus_colabfold_24recycles_amber_8234a_scores_rank_004_alphafold2_ptm_model_1_seed_000.json
- Source_Data_Figure_4/Suncus_etruscus_colabfold_24recycles_amber_8234a/Suncus_etruscus_colabfold_24recycles_amber_8234a_unrelaxed_rank_005_alphafold2_ptm_model_2_seed_000.pdb
- Source_Data_Figure_4/Suncus_etruscus_colabfold_24recycles_amber_8234a/Suncus_etruscus_colabfold_24recycles_amber_8234a_coverage.png
- Source_Data_Figure_4/Suncus_etruscus_colabfold_24recycles_amber_8234a/Suncus_etruscus_colabfold_24recycles_amber_8234a.a3m
- Source_Data_Figure_4/Suncus_etruscus_colabfold_24recycles_amber_8234a/Suncus_etruscus_colabfold_24recycles_amber_8234a_unrelaxed_rank_001_alphafold2_ptm_model_3_seed_000.pdb
- Source_Data_Figure_4/Suncus_etruscus_colabfold_24recycles_amber_8234a/Suncus_etruscus_colabfold_24recycles_amber_8234a_plddt.png
- Source_Data_Figure_4/Suncus_etruscus_colabfold_24recycles_amber_8234a/plddt.csv
- Source_Data_Figure_4/Suncus_etruscus_colabfold_24recycles_amber_8234a/Suncus_etruscus_colabfold_24recycles_amber_8234a_scores_rank_001_alphafold2_ptm_model_3_seed_000.json
- Source_Data_Figure_4/Suncus_etruscus_colabfold_24recycles_amber_8234a/Suncus_etruscus_colabfold_24recycles_amber_8234a_scores_rank_005_alphafold2_ptm_model_2_seed_000.json
- Source_Data_Figure_4/Suncus_etruscus_colabfold_24recycles_amber_8234a/Suncus_etruscus_colabfold_24recycles_amber_8234a_env/
- Source_Data_Figure_4/Suncus_etruscus_colabfold_24recycles_amber_8234a/Suncus_etruscus_colabfold_24recycles_amber_8234a_env/uniref.a3m
- Source_Data_Figure_4/Suncus_etruscus_colabfold_24recycles_amber_8234a/Suncus_etruscus_colabfold_24recycles_amber_8234a_env/out.tar.gz
- Source_Data_Figure_4/Suncus_etruscus_colabfold_24recycles_amber_8234a/Suncus_etruscus_colabfold_24recycles_amber_8234a_env/msa.sh
- Source_Data_Figure_4/Suncus_etruscus_colabfold_24recycles_amber_8234a/Suncus_etruscus_colabfold_24recycles_amber_8234a_env/bfd.mgnify30.metaeuk30.smag30.a3m
- Source_Data_Figure_4/Suncus_etruscus_colabfold_24recycles_amber_8234a/Suncus_etruscus_colabfold_24recycles_amber_8234a_env/pdb70.m8
