# Supplementary material for: Deep mining reveals the diversity of endogenous viral elements in vertebrate genomes
Source: Nat Microbiol. 2024 Oct 22;9(11):3013–24. doi: 10.1038/s41564-024-01825-4 (PMC11521997; doi:10.1038/s41564-024-01825-4)
Supplement: Supplementary file 7 — NP tree files (Fig. 4a), and structural modelling files for the S. etruscus EVE, Ixodes scapularis EVE and South Bay virus nucleoprotein (Fig. 4b). [file 41564_2024_1825_MOESM7_ESM.zip › Source_Data_Figure_4/NP_tree/mrbayes.txt]

exec Nairo_translatorx_trimmed_RNA.nex
charset codon.pos.1 = 1-. \3
charset codon.pos.2 = 2-. \3
charset codon.pos.3 = 3-. \3
partition codon.pos = 3:codon.pos.1,codon.pos.2,codon.pos.3
set partition=codon.pos
lset applyto=(1,3) nst=6 rates=gamma
lset applyto=(2) nst=6 rates=invgamma
unlink statefreq=(all) revmat=(all) shape=(all) pinvar=(all)
prset applyto=(all) ratepr=variable
Showmodel
