# Supplementary material for: Deep mining reveals the diversity of endogenous viral elements in vertebrate genomes
Source: Nat Microbiol. 2024 Oct 22;9(11):3013–24. doi: 10.1038/s41564-024-01825-4 (PMC11521997; doi:10.1038/s41564-024-01825-4)
Supplement: Supplementary file 7 — NP tree files (Fig. 4a), and structural modelling files for the S. etruscus EVE, Ixodes scapularis EVE and South Bay virus nucleoprotein (Fig. 4b). [file 41564_2024_1825_MOESM7_ESM.zip › Source_Data_Figure_4/NP_tree/Nairo_translatorx_trimmed_RNA.nex]

#NEXUS

BEGIN TAXA;
	DIMENSIONS ntax=75;
	TAXLABELS  Suncus_etruscus_chr8 Ixodes_scapularis_IscW_ISCW013171 Centruroides_sculpturatus_LOC111614745 Centruroides_sculpturatus_LOC111614595 Oedothorax_gibbosus_JTE90_025522 Dermacentor_silvarum_exon1_HPB49_020043 Ixodes_scapularis-g1 Ixodes_scapularis-g2 Ixodes_scapularis-g3 Rhipicephalus_sanguineus Dermacentor_silvarum_chr6 Dermacentor_andersoni Dermacentor_silvarum_chr4 Hazara_virus Tillamook_virus Crimean-Congo_Hemorrhagic_Fever_virus_strain_China Nairobi_sheep_disease_virus Farallon_virus Punta_Salinas_virus Abu_Mina_virus Bandia_virus Erve_virus Soldado_virus Taggert_virus Leopards_Hill_virus Burana_virus Issyk-Kul_virus Paramushir_virus Tamdy_virus South_Bay_virus Huangpi_Tick_Virus_1 Sanxia_Water_Strider_Virus_1 Shayang_Spider_Virus_1 Tacheng_Tick_Virus_1 Wenzhou_Tick_Virus Nayun_tick_nairovirus Tofla_virus Soft_tick_bunyavirus_Av-18 Kasokero_virus Yogue_virus Gossas_virus Zirqa_virus Avalon_virus Clo_Mor_virus Pustyn_virus Grotenhout_virus Pacific_coast_tick_nairovirus Dera_Ghazi_Khan_virus Qalyub_virus Thiafora_virus Norway_nairovirus_1 Vinegar_Hill_virus Estero_Real_virus Artashat_virus Chim_virus Beiji_nariovirus Meram_virus Blattodean_nairo-related_virus Wanowrie_virus Camel_Crimean-Congo_hemorrhagic_fever_orthonairovirus Songling_virus Soybean_thrips_bunya-like_virus Yezo_virus Henan_tick_virus Shanxi_tick_virus_2 Keterrah_virus Crimean-Congo_hemorrhagic_fever_virus_2 Sanya_peribunyavirus_1 Guiyang_Tospo-like_virus_1 Wufeng_Crocidura_attenuata_orthonairovirus_1 Meihua_Mountain_virus Sichuan_tick_nairovirus Pangolin_orthonairovirus Ji-an_nairovirus Yichun_nariovirus;
END;

BEGIN CHARACTERS;
	DIMENSIONS nchar=1611;
	FORMAT datatype=DNA gap=-;
	MATRIX
	Suncus_etruscus_chr8	AAAATCAAAGTGGAAACCAAGGATGAACTGGAGATGTACCTCAAAGAGTTTGGAAAG---------CTCATCCCAGTTAACAGTGAGTATACGAACTCTTGCTCCCTCACCCATGTTATACCCAGGCTGGACGACTACCTTAGGAGGATGGCAGATGCTGGTACC---------GAAGGAGAGAAAGATGCCATCTATAGTGAAGCATTGATTGCTGGGACACGTTATGCAGCACCACTGCCAGAATGTATCTGGAACTGTTCTACTGGTATGGTAAAGAGGGGACTTGATTGGTTCATGCTTAAC---------------AAGAACAGTTCTATTGTTAGATCCTGGGATGAAGATTACTCAACTTTAATGAAACAGATGCCTAAGCCTGAACAGCTTGTGGATTATCAGAAGGCAGCAATTCAGTGGAGAATTGACACAGGCTATAGCATCTCTCCC---TCCACTGCAACCCTCAATGAGCCTATAGCTGCAGAGTACAAAGTCCCAGCCATCTGTATCAGGAGTATTAAAGAGATGCTATCAGACATGATTCGGAGGAGAAACAAAGTCTTAAGCAATGGA---GATGAAAATCACATCAAGTCTCGTGTC---AGTGAACAGCATGTAAGGTGGTGTATGGATTTTATGAAAGGAAACTTTTCA---TGTGCCTTCTTTCCACCATGGGGTGACATTGAGAAAGCAGGA------------------------------------------------------AAGTCTGGCTTTCCTTTGTTTGCCACAGGAGTAGCCAAAGTTTGTGAACTAGAAGGGATT---------GCAGCTTTGTCTGGCTTTCGTGGTTCACTAGCTAGAATGAAAGTATGGGGT---GATGAACACCCTGATTTGATTGACACAGAGAAATTCAATAAGATGTATAATAGCATAAATAAGATGATAGACCAGGGAGCAGAGTTG---------------GCTAAGCAAGCTAATGCTTATAGAGCCCAGGGTGCACAGATTGACACTATCTTTAGTAGCTATTATTGGCTTTGGAAAGCAGGTGTAACTCCA------------------------GAGACATTCCCAAGCATTTCAAGATTCTTATTTGAGCTTGGGCAGCAGGCAAAAAGAACAAAGAAAGTCTGTAGGGCGTTAACTCGCACATCTTTGGAATGGGGAAAGCCTCTGGTAGACATGTTTGCTGATTCTTACTATAAAGACAATAGAATCTATATGCATCCTGCAGTTCTTACCATAGGTCGTCTT---TCAGAGATGGGCATCAGCTTTGGTGTTGTGCCTGCAGGGGATCCTGAATCATGC------ACACTGGGATCTGGCCATGCCAAAGCCATACTAAACTACAAAACAAGCACTAATGATAAAAATCCTTCTGCTCAGGTTATTACATCCTTATTTGAGATTCAAAAAGAGGCACAC------AACCTTCGGTCT---TTGGATGTTGTATCTTCGGAACACCTTCTGCATCTGTCTTTGTTTGGTAAAAGATCACCTTTTCAGAATGCTTACAATGTCAGAGGCAACGCCACAAACATCAAAATTATT
	Ixodes_scapularis_IscW_ISCW013171	CTTCCTAGATTCGCGGACAGAGCCGCACTGGATAACTGGTTCAGTGCA------------------ACCTTTCCAGATGCAAACAACCGTACCTACTCTGCCTCTTACTTCGAGGGCCTGCCCGATGTGGACACATATCTACTGGAAATCGGGAAGCAAACCACT---------CGTGCGGGAAAAGATGCATGGGTCAGCCGATATCTCTTTGATGGTCTCCGCAAAGCCCCACCCCTAAAGGAGCAGGCCTGGTTAATGAATAGTGCCCTGTTCGAGAGGGCAATGATCCTGATGGGTGCAGAGGAGGCCAAACCTGAGTCTGCATTCAAGTACCTAATGACGCACTACGACAGATACCTCCCCGCTCAATCTCGCAGCGATGATGCTGAAGTGCTCGAGAAGTACAGAGAGGCTTGTAAAGTGTTCAGGACCAGCATGGACATGACGAGCCCCGATGACCTAATAGGTATTCTCGAGGGTTCAGTAGCGACAAGGGTCGAGGTTCCACCAAGCCTAATCGGGGTCTTCAGAGAGATGCTGCTCCGCATGAAAAAACAGATGGAGGGGCGACTGGGG------------TTGCAG---ACCGAAAAGTCCGAC---TCCAAGTCCTTGCTGACAGGCGTAAAGGCCTTTTTGAAATCAAAAGGAAAGGTGGCCCCTCCAGTGCCC------------CTAACCAAACGGAACAAGCTCGACATCCGTGGATGTGTTCCAGACGGGGCCACCAGCAGGGTCTCCACTGAGGTAGGTGCCTACCTTTTCACCACCTCCATAATGCAGTTGAGAGCCAGAAGAGACACTCAGATAGAGGCCCTCCTCCGAGACTTCAGTGCGCATTTCACCACTCTTGCGACC---------GCACCGGACACCCCTGAGGCAGTGCAAACGCATGCCAAGCTCATGCTCGGCTATGCAGCATGCTGGGCCGAGGAGGCTGAACTTGTCGCAGCATTG------TCAGGAGGCACCACGGGCTTCTTCCAACAGGGCTCCGGAATTGACGTGGTGTTTTCATCGTACTTCTGGCTATACAAACTGAACTGTCGCAGCTAC---------------------GCTGCATTCACAGAACTAAACGGGCTGCTGGTGGGCATCTCACAGCACCCTCAAGGGAAAGCCAAAACACAGAAAATCCTGAGCGCTATGGGCACACCATTAGCAACCAGCCTCGTAAGGATGATGTCGAAGAGCACG------------GACATACATCTCCCGCCGTTTGTCCTGAACCCTTCAAGGTTG---TACGACCTCGTCACAACCTTCGGAGCCTTCCCACTTGACGACGTCAAGTGTGAAGGGCTCGAAGGGTTTAGTTGTTCCCCTCGGTATGTGTTGAACTTGCGCCGA------GACGGGGGAGAAGGCCTGACC---CTGATTGGGGTCTCCTGGAACCTCTGGTACAACAGCTTTGCTGGGAGCCCGTCAGAG---GCAGAGATCTCGGAGTCAGAGCATTTGTTCCACCAATTCCTTCTGAACAAGCGGTCACCGTTCCAAAACACCCATCAACTCGAAGGAAATGCTCTGAACGTGGAGATCGTC
	Centruroides_sculpturatus_LOC111614745	---------ATGGTTGATAAAGATATCCCTATTAGAAGTTATGAAGAAGCTGTCGTCGAAGCAAGGAAATTTGGTGCTACTGATACGATAACATTCTATCCTTCACTACTATTAACTGTACCAAGAGGAGGACCTTTCATCCAAAAAATG---CAAGGCAAATCA---------TATCGAGAAAAGTCAGCCATATTAGGACAGTACTTTAATGAGGCTTCTAGTAATGCAGCACCTATGGCAGGTATGTTGTGGCTTCATAGCAAAACCTTCTTTGATGCAGCACTAAAAGCAATGAGTAATGAA---------------------------ATCATCAAGCCCATAAATGAAATATATGAAGAAACACATGGTGAAATGGGCACGGAAACTGCACTAAGAGTATACCAAAATGCTGTAAACAAATTTCGGGATTCTCTAAAGAATGAACTTAATCATGCAGAATTCTTTGCAATAGAAGGACACACCAAAACCACTCTTAGAGTAGGTCAAGCTGTTCTTGCAACTTTAATGAGAATGCTGGCTATCATGATTGAACAGCGAGCTGAGCGTTTAGCT------------GTGGATGGCAATGTCAGGAGACCC---AGTCCAGCATACATGGAAGCTTTTGTTACCTGGTTAGCAGACCCAACTCAGTACCAAGGCCGTGTCCCA------------TTTGATAAAAGACAAGCAACTTTTAGAAAGGAAGCTATAAGGTATAAAAAAGAGGATGAAAATTTCAAAGGGAAAGGATTCCTCCTTTTAGCTACTACCATAGCAAATCAGACACAAAAGAAAGATCCA---------GAGTACATTAATAAAATAGTTGCAACAGATGATCCTATC---------------------------------------------------------------------CTTGAAACAGCCATCAAGGAAGCAAAACTTCTAATAGCAGGAGTAGGCAACCAAGGTGCAAGCATTTTCCAGCAACAGATTGCATCAGCTGATATTATATTTAACTCCTATTACTGGTTACGAAAGTTAGGTGTAAACAGCAGA---------------------AATGGATTCAAAGTTGTCAACAGGTTCCTTTATCAGTTAGGACTAGCACCCATTGGCACAGAAAAAAGAGAAGAACTCGTTCGAAGAAACAGAAGTGAACTTATAAGAAGATTCACTGAGTTCACTACAACTCTAACC------------AACATATACACACCACCATTCATTTGTACCTACTCAAGATTA---GATGATATGATACCAGTACTGGGTAGTATTTGTGTGACCAACTATGCAAATACA---GTGATCAAACAGTCCGCTAGCTGGAGAAACAGCATCAACATGAAAATT------GATGTAGAAGAAACACTCAGA---ATTGTGACCGACCTTTTCCTAGTCGAAGAAATAGCCAAT------CTAGGGGAAGGC---AATAACATATATAGAAGCCTCCATTTGTTTCATCAACTATTACTGACTAAAAAGTCACCATATGAATATGCAGCTGGAATTGTTGGTAATGCTCTGCAAGTTGAAATCTTT
	Centruroides_sculpturatus_LOC111614595	---------ATGGCAGATAAGGATATTCCTGTTAGAAGTTATGCTGATGCTTTGAAGATTGCCAAAGATGCTGGAGCCAGCACTACTATCACATACTACCCATCTCTGCTAACACATGTACCTCGATGCAATAGTTTTTTTCAAAGAATG---GCAGGTTGCCCA---------TACAAGGAAAGAAGTGCAATCTTGGGTGATTACTTTAACCTTGTTTCTCGAGGTGCTGCACCAACTGCTGGTATGCTCTGGCTACACAGTCCAACATTCTTTAATGCAGCAACTAATGCTCTCACCGATGAC---------------------------ATAACTAGACCCTTAGACCAGATATATGAGAACGTGAATGGTGAGGTAGGCACAAAGGACTCGCTAAGAAAATATAAGACTGCTGCCACTGCCTTTAGGAAAAATTTAAGACAGGAACTTAACTATCCTGAATTCTTAGCAATAGAAGGTAGGACAGTTGCAGAAGTGTTTGCTAACCAGTCTGTATTAACATACTTAAACAAGATGTTAGAGATAATGAAAAAGCAAAGGGCAAAACGATTAGCT------------AGTGGTGGTGCAGTCAAAAAACCA---TGTCCTGCTTATGTGGATGATTTTATATTCTGGCTTGAAAATCCAACACTATACATTGGAAGAGTACCC------------ATTGATAAGAGACAGGCCACATTCAGAAAAGAAGCAATAAGACTACCAGGAGAAGATGATAATTTCAATGGTCGTGGTTTCCTTTTACTCTCCACTGCCATTGCTTACCATACACAGAAACGGGATAGT---------GCATTCATAGATAAGATTAATGTGCCTGATAACTCTCTG---------------------------------------------------------------------GTCCAAACTGCAGTGAATGAAGCAAAACTTTTAGTAGCTGGACTGGAAGTACAGGAGGCCAGCCTGTTCCAGCAACAAATAGCAGCTGCCGACATTATTTTCAACACTTTTTACTGGCTCAAGAAACTAGGAGTACTAGACAGA---------------------AATGCATATAAACTAGTCAATAAGTTTATGTACATCATAGGCACAGCACCTATTGGTACTAAAAAAAGAGCAGAATTGGTGAAGACAAGTAGGAGTAGTTTAATAAGGAAATTTTCAGATTTTACAACTGTAATCACT------------AACATCTATACACCTCCGTTCATATGCACCTATGGAAGGTTT---GATGACATGATACCAGTGATGGGTTCTGTGTGTGTCACTGACTTTGAAAAGTCT---TTGCATAAACAGGCATCTAGTAGGCGAAATAATATAAATATGAGACTG------GATGCTGATGAAACACTTCGG---ATTGTCACAGACCTATTTGCTCTGGAAGAGATTGCCAAT------TGTGCAGAAGGT---GCAAACATCTATCGCAGCTGCCATTTACTTCACCAATTACTATTTTCCAAAAAGTCGCCGTATGAATATGCTGCAAACAAAATAGGGAATGCACTTCAAGTTAGATTTTAT
	Oedothorax_gibbosus_JTE90_025522	TTCCCCAGATTAGAGACCCTTGCAGATCTAGATGCGCAGTTTGAAAACCTTTCCCGT---------GGTCTAGGGATGAATACAACTACATGTAACATTCCGACATTGTTCGAGGGCATCACTGTCCCACCCGGAATCATTGTGCAGATGGACCGAAACAAAAGT---------AAAGAGGAAAGAGCCTCGATAGCATCAGAATGGGCCAGCAAGTATCTGATGTATGCCGCGCCTCGGAAGGTGGCACTTTGGTGCGTAAACTCTTTCTTCTTAGAGAGGGGAATGAACGAGATCTTCAATGCC---------------AGATACAATCCA---------GTTGTTCAGATGTGCATAAACAATACTGCATCAGAGAGCGCCACAAATGCGCAGATAACAACTTATGGAAACTTATCAAGGCAGTTTAGGCAAAATTTGGGAGATGCGGTTTTCCCAGTTGAGTTTGCGCACGGAGATCAGAACATTCAAGCCAGAGTACGCATTAACACTGCCTTAGCTGCCAGAATGCTGGACATGCTGACGGCGATGATCACTAAAAGAAATGCGAGGTTAGGT------------GGAGCCACCCCACAACAAGGACAG---GGATGTGCACACTATGACTCATATGTCGACTATCTGATTGATGGGGATTTA---CCAGCATTACTTCCA------------ACCAGCAGAAGGAAC---TTAACAGGCACAGGCATAAAAGACGACTCAATAGTGGAAGAACAGGCTCCTAAAAATGGACGATTGTTACTGACAACAGCTTTAATGGAATACGTACGTAGGAACAATACATTGCCCGAAGGGATCAGAGAGAGGGCTGAGGCAGAT---------------------------------------------------------------------------------ATAATACTTGCCCTAAGGGAGTACGATGCCAAT---------------GAAAATCAAGGAACAGGCCGATCCCAGCAGGCGGCGAACATAGACATCGTGTTTAACTTCTTCCTATTCTGTAGGGCTGCTAACATCTGGCGTGAAAATGATGGGCAGGCTAACTGGAGAAGACTTAAAAAGCTGAACATAATGCTATACGCTCTAGGCCAAAAGATGCAGGGCCAGCAAAAAGTAACTGAACTGATCAATCGCACT---GGTGGAGGGATTGAAGGCCTTATTACCATATTTAACAACACCAGA------------TCCATCTACAAGCCACCATTTTGTCTAAGCGCTCATAGAGTC---TACGATATGGTCGCAGTATTTGGTGGTATAAAGTTTAATGATGTACCAAGGTCC---TTCATCAAGTGTGGAGTTTCGCTTCGCTACATTATCCACATGCGCTTA------AAATCTGCCACTGCCATGGAG---CTTGTCACCACATACTGGACCCTTATCAACGCAATAAATCTCCCTGTTGCAGAGCAG---AACGATATTAACGAAGCCGAGCATTTATTCCATCAGTTGCTCCTGCAAAAAAACTCAGCGTTCAGTAACACCACTAACAAAGCAGGAAATGTGTTTGGCATCACACTGGTA
	Dermacentor_silvarum_exon1_HPB49_020043	------------------------------------------------------------------------------------------------------------------------------------------------------------------------------------------------------------------------------------------------------------------------------------------------------------------------------------------------------------------------------------------------------------------------------------------------------------------------------------------------------------------------------------------------------------------------------------------------------------------ATGAAAGGCTTTGCCAAAGTG---ACTCATGTCCAC---------------------------------------------TCCATCGCTCCACCTTGGGGTGACATCAAAAAGGAGAAC------------------------------------------------------AAGAGGGAGATGGCATTGATCAGGACTGGCTTCTGCAAGTTCATGCAAGAGGAAGAGAACTCTAGT---GGAGTTGCTGTCACTGCTGCACAGCACATTGCAAAGCTGAGGACATGGGCT---GACGATGCAGACCCAGGAGTGGATGTCGAAAAGTGCGAGAGTGACCTTTACTTCATGGACGTGTGCCTAAAGAAGGCAACTAAATTA---------------TATGACCCTGGCCCTGGATTCACAGCTCAAATGACCCAAATCGACAGTGTT------------------------------------------------------------------------------------------------------------------------------------------------------------------------------------------------------------------------CAGCTCATACTA---CCGGGCATA---------------------------------------------------------------------------------------------------------------------------------------------------------------------------------------------------------------------------------------------------------------------------------------------------------------------------------------
	Ixodes_scapularis-g1	---------------------------------------------------------------------------------------------------------------------------------------------------------------------------------------------------------------------------------------------------------ATGTGGTTGATGAACAGATCATTCTTCGAACGTGTAATGATCCATCTGAACAGTGAGGCCTCAAAGCCAGCCTCCTCTTTCACCTTCCTGCTAGGTCAGTACAAAAATTACCTAGCACCTAAGTCAAAATGCACGGACCCTGAGGTCATTGACCACTATCAAAAAGCATGCACAAACTTCCAGACCGCCCTAAATCTCACTGAACCAGACTCACTAATGGGCATTCTGTACGGCTCGGTGGCCACCAGAGTCTCAGTCCCATCACAACTAGTGAACACCTTCCGAGCAATGATTGCACGGATGAAAAAGCAGTCAGACATCCGACTGGGA------------TCGACT---GTGGACAAGGGAGAC---TCAAGCAAATTGCTGACCGGAGTCAAGGCATTCCTTAGATCAAAGGGGAGAATACCAACCCCTGTGCCA------------CTGAACAAAAGGAATCAACTGAGTGTTGATGGCAGAGAACCAGATGGGGCAGGAACCAAAGAAAGCGGCACCAAGGGGGCCTACCTGGTGACCACAGCAATAATGCAACTTAAGGCCAAGAAAGACCAAGAGATCGAAGCATTGGTGCAGAACTTCAAAGAGCACTTCTCCAGCATAGCAACC---------ACTGAGAATGCACTGCCCAGAGATGTTGAGGATGCAAAGAAAATGTTGGGCTATGCAGCATGTTGGGAAGAGGAGGCTGAGAGGGTGGCCGCCCTG------TCAGGAGAAGGCTCAGGCTTCCTGCAGCAGGGATCGGGCATAGATGTAATCTTCTCCGGTTACTTCTGGCTCTTCAAGATGGGCTGCAGAACCTAC---------------------CAGGTCTTTGAGGAGCTGAATGGGCTTTTGGTAGGCATCTCACAAAATCCAATGGGGAAAGCTAAAACCGGCAAGATCCTGGACCAGATGGGCACACCCATGTCTCAGTCACTGGTACTCATGCTATCAAAGAGCATT------------GAGGTACATTTGCCTCCCTTTGTGCTAAACTGCTCCAGGCTG---TATGACATGGTGGCAATTTTTGGGACTTTCCCGATCGATGACGTGCACTGCGAGGGTCTCGAGGGTTACAGCTGTTCCCCTCGATTCGTGCTGAACCTGAGGAGG------GAGGGAGGTGAGGGCTTAGCC---TTAATTGGCAAGTCCTGGAACATGTGGAGCAGTAGTTTCTCAGGAGGGCCCAAAGAG---GCTGACATCTCAGAGGCAGAACACCTGTTTCATCAATTCCTTCTGCAAAAACGCTCCCCGTTCCAGAACACACACAAGCTCTCTGGCAATGCTCTGCAGGTGGAGATAGTG
	Ixodes_scapularis-g2	------------------------------------------------------------------------------------------------------------------------------------------------------------------------------------------------------------------------------------------------------------------------------------------------------------------------------------------------------------------------------------------------------------------------------------------ATGCGCCCCACCCTT---------------------------------------------------------------------------------------------------------------------------------------GGG---------------------GAGAAAGGAGCAGAC---TCAAAGCAGTTACTCACAGGAGTTAAGGCCTTTTTGAGGTCAAAGGGAAAGATACCAGCCCCGGTGCCC------------CTAAGCAAAAGGAACGAACTGTCTGTCGACGGTGTAGAGCCCGACAGGGCTAACTGGAAAGAGAGCACGAGCCAAGGAGCATACCTGATCTCAACTGCGATAATGCAGCTAAAGGCCAAACGAGACCCTGAAATTGAGTCTCTCCTTGCAGACTTCGCACATCACTACACCGTCATTGCGACA---------ACAGAGAACTGTCCAAAAGAAGAGACAGATGCAGCAACGAAGATGCTGGGATACACAGCCTGCTGGGCTGAAGAAGCATTCAGGGTCACTGCACTG------ACTGGCTCGGGAACTGGGTTCCAGCAGCAGGGCTCAAGCATATACGTGATATTTTCCAGCTACTTCTGGTTGTACAAGATGGGGTGTAGAGGCTAC---------------------CAGATGTTTGAAGAACTAAATGGCCTCCTAGTGGGGATCTCCCAGAGCCCTCAGGGCAAAGGCAAAACAGCAAAGGTGCTTGAGGAAATGGGGACACCTGTCTCCAGATCACTTGTCCTCATGATGTCGAAAAGCACT------------GAGGTACACCTACCACCATTCATCCTCAACTCAAGCAGGCTG---TACGACCTGGTAGCCATCTTTGGCACCTTTCCGGTGGACGACGTGAGGTGTGATGGCCTTGAAGGCTTTAGCTGCTCACCAAGATTTGTGTTAAATCTCAAGCGT------GAAGGTGGTGAAGGGCTAGCC---ATGATTGGAAAAACCTGGAACATATGGTCGGGGAGCTTCCCAGGCAGGCCAAAAGAA---GGAGAAATCTCAGAAGCTGAGCACTTATTTCATCAGTTTCTCCTTCAAAAAAGATCCCCTTTCCAAAACAAGCACAACCTCACTGGTAATGCACTCAATGTTGAGATTGTG
	Ixodes_scapularis-g3	CTCCCTAGGTTCGCAGACAAGGCTGCTCTAGATGCCTGGTTCAAGGAC------------------ACATTCCCAAATGCAAATGACCGAACTTACTCACCTTCCTTCTTTGAAGGCTTGCCTGATCTTGACAACTATCTCCATGAGATAGGAAAACAATCAACA---------AGATCAGGCAAAGATGCATGGGTAAGCAGGTATCTGTTCGATGGGCTAAGAGGGGCCCCGCCCTTGAGGGAGCAGGCATGGCTCATGAATCCTGCATTCTTTGAACGGGCCATGATACTGCTCGCAGGTGAAAAGGCAAAACCGGGCTCAGCAATGAAATTCCTCCTGAACAACTACGACAGATACCTACCTGCACATTCCAAATGCGAAGACCCAGAGGTACTAGAAAAGTATCGGACAGCATGCAGGGACTTCAGGGTCGCTATGGACCTCACTAGCTCAGAAGACCTGACTGGCATCTTAGAAGGCTCTGTGGCAACGAAAGTTGAGGTACCGCCAGCCCTAATAGGCACCTTCAGGTCGATGCTCCTGAGAATGAAGAAGCAAATGGAGGGTAGACTGGGT------------CTACAA---ACAGAAAAAACCGAC---TCAAAGACCCTGCTCACTGGGGTTAAGGCTTTTTTAAAGTCCAAGGGAAAGGTGGCCCCTCCTGTTCCT------------TTAACCAAAAGGAATAAGCTGAACATCAAAGGATGTGTGCCAGACGGCACGACCTGTAAAGCAACAACTGAGACAGGGTCCTACCTGTTTACAACAGCGATCATGCAGATGAGATCCAAAAGGGACACCCAAATTGAGACTCTGCTACAAGAGTTTGGAGCTCATTTCACCATGCTGGCAGCA---------GCTCAGGACACCCCAGACGACATCCAGGCCCATGCGAAACTCATGCTGGGATACATGGCCTGTTGGGCACAAGAAGTAACTCTGGTTGCAGCACTA------GCAGGAGGCGCCACAGGGTTCTACCAGCGGGGGTCTGGTATTGACGTCATTTTTTCAGCCTATTTTTGGTTATACAAATTAGGCTGTAGGAGCTAC---------------------ATCACCTTCGGTGAGTTAAACGGTCTCCTAGTGGGAATCTCCCAAAACCCTCAAGGCAAAACAAAGACTCATTGA------------------------------------------------------------------------------------------------------------------------------------------------------------------------------------------------------------------------------------------------------------------------------------------------------------------------------------------------------------------------------------------------------------------------------------------
	Rhipicephalus_sanguineus	------------------------------------------------------------------------------------------------------------------------------------------------------------------------------------------------------------------------------------------------------------------------GTAGGCACATTCATCAGGGGGATGACTTGGATGAGGGAACATGGA---------CCT---------------GAAATGGCCTGGCACAAAGCTTACGACCAGCTAAAGACTGGACCCTCACTTGTGGACCTCCTCAAGGACTACCAGAATTGTTCACTTGAGTTCAGAACAGCTATCGGCTATGGGATAAGCGAC---TACATGTACATCCTCAATGGCCAAATCGTTGAAAACTACGAAGTCGTCCCTTCTATAGTCATAACTGTCCATGAAATGCTTCTTGACATGTTGAGCAAAAGGAATGCCCTGCTCAAA------------AACCAGTACGGTGAAAACAGGGTG---AACCACGAGCACATTGTCTAGGTTTGAGACTTTCTCAACATGGTGCATGGC---ATTGACTTCACAACCCCTTGGGGCAGCATCCGCAAAGCGAAC------------------------------------------------------AAGAAGGGTATGCCACTCTTGACTACTGGTATGTGCAAGGCCATTCAAGAACAGAACCTGACAGAGGAAGCATTCAGGGCAAAACTCAATGCTGTCACCACCAGGATCTCAGAGTGGGTCAACTCTGGTGATGATGCTGGCATGAACAAAGTGACCATGAATGCTGAGGTAGAGTTCATCAAGGACTGTGGAGCCCAGGCCATCGACCTT---------------CAGAATGACACAGCAGGGTACTTTGCACAATGTGCGCAAATGGACAATGTCTTCTCCAGCTACTACTGGCTCTGGAGGGCAGGTGTCACAAAG------------------------AAGACCTTTCCAGCACTTTCAATGTACCTTTTCAGGCTGGGGCAGAAGAGTCGAGGACGCAAGAAGGTGCTGAAGGACCTGGAGCAGACAGCCATGAGACAGGGCAAAAATCTCATCGCAATTGCCCCAACTGATGAATTT---GAGAACAGGGTGTACCTTCACCCAGGTGTGTTCACTATCTCTCGACTG---TCCGACATGGGAGCCTGCTTCGGCGCCCTACCTGTCGGCAATCCAGACCTTGTT------GACTCATGCTCAGGACACCCCAAGTTCCTTCTGAACCTCAAG------------------------------------------------------------------------------------------------------------------------------------------------------------------------------------------------------------
	Dermacentor_silvarum_chr6	AAGTTGAATTTTTCAACTACAGAGGAACTCGACCTATGGTTCGAACAATACTCACTT---------GAACATGCTCTCACTCGTGTCCTGACCTACTCTTCCAGTTTATTCCGAGGAGTAGCAGGCCTAGAAGTGTACTGCGAGCGAATGGCGAATGCTCGTGCA---------GAGAAAGAGATAAATGAAGTTTACTCAGAAGCTGTGATTGCTGCCACTAAGAACCTTGTCTCCATCAAGGAATGCGCCTGGTCAGCTTGTTTGGGCACCTTCCAAAACGCCACGGTCTACTTGGACGAAAAT---------------GTG---------AAGAATATGCCTTGGCATGCCAATTACAAAGAACTCATGAGAAGAGGTGCTAAGGAAGGTGAGCTTAAAGAGTATCAACGCCATGCCAGAAAATTCAGGGAGCAGATCGGTTCAAGTAGACAATCT---CACTGCAACACTGTCCACAACAGTGCGCAAGATATACAAGGTTGACCCGAACATTGTAGTCAAAGTCAAAGAAATGTTGAGTGACATGAACATAAAAAGGTCATGATTTCATGCAAG------------GCAATGGCATAGTCTCCAAGGTGC---AGAAGGAGCATGTTGACTGGGTGAAAGGCTTGGTCAAAGGGGCTCATGGCC---ACTCCATCACTTCACATTGGGGTGACATCTGAAAGGAGGAAC------------------------------------------------------AAGAGGGAGATGGTATTGATCACGACTGGCTTCTGCAAGTTATTGCAAGAGGAGAGAGAAATCTAG------------------------------------------------TGG------------------------------------------------------------------------------------------------------------------AGTTGCTGTGACTACACAGCACATTGCAAAGCTGAGGAC---------------------------------------------------------------------------------------------------ATGGGCTGACTATGCAAACCCAGGAGTGGATCTCGAAAAGTGCAGGAGTTACTTCATGGATGT------------------------------------GTGCCTAAAGAA------GGGAACAATGTAAGACCCTGGCCCTGGATTCAGAGC---------------------------------------------------------------------------------TCAAATGGCCCAAATCGACACCGTGTTCAGCTCATACTACCGGGCAGTTTCTCTGGAATAATTTCCAGCACTGTCACAGTTTCTCTTCCAGTTGAGTCAGAAGTACCA------CAAGGACAAGAT---------------------------------------------------CGTCAAAGCACTTGAGAAGACTGCAAT------------------------------------
	Dermacentor_andersoni	------------------------------------------------------------------------------------------------------------------------------------------------AATCTATTCAGATGCAGTGATTGCTGTAACACCCATCATAGAATGTGCTTGGTCGTCATGTATGGGCACCTTCAACAGAGCTATGGAGTTCCTGGCAGAAGA---------AGGACAAACAATGGATTGGCACAAAAAGTGCAATGACCTCATGAAGAGAGC------------------------------------------------------------TGCAAAAGAACCTGAGGAGTACCAGGCATGAGCTCGTCGCTTCAGAAGAAGAGCCCATTATGGCATCAATGAAGATGCTGCCATGTTGGACAA------------------------AAAAGTCAAAAAACAATACAAAAACACCCAGTGTTGGTGATGACCATCAATGAAATGCTCATCGACATGAACAAGAAAAGAGCTATCAGTTGA---------------AGACTCAAAGTGCTGTCCAAAGTC---CAAGAAGAGCACATTGCTTGGGTAAAGATGTTTGTCAATGGAGGTTGCAGA---ACAACCATCTGTCCTTCATGGGGAGATCTAAGAAAGCAAAAC------------------------------------------------------AAATCAAAGCTGTATTTGCTGACAACTGGCTTCTCAAAACTGATTCAGGAGTCAGAGAATGCAGCT---GAAGTGACTGTGAAAGCTGTTGAACACATAGGCTGACTGAGAGCATGGTGT---ACAGGTGCTGATGATGGTGTTGACAAAGCAGAGTTTGAGAGGGACCTGCAGTTTGTGGAAGCCTGTTTGAAAGAGGCAACAAAAATAACTAAGCAC------------------------------------------------------------------------------------------------------------------------------------------------------------------------------------------------------------------------------------------------------------------------------------------------------------------------------------------------------------------------------------------------------------------------------------------------------------------------------------------------------------------------------------------------------------------------------------------------------------------------------------------------
	Dermacentor_silvarum_chr4	---------------------------------------------------------------------------------------------------------------------------------------------------------------------------------------------------------------------------------------------------------------------------------------------------------------------------------------------------------------------TTTCATCAA---------------------------------------------------------AGGTTCAAAAAGAGCATG---------------------------------------------------------------------------------------------------------------------------------------GGG------------------------------------------------------------TCAGAAAGTTTCTAGCAGCAGAATTTAAAAGTGTGCTCACACCCTCCTGGGTGGAACTGAAGAAGAAAAACAAGT------------------------------------------------------------CAAATCTGTACTTGCTCACAATTGGCCTGCAAACTGATAAAGGAACAAGAAGGAGGTGAC---CAGGCATTGGTTCATCTGCAAAAAAGAGTAGGCGAACTGTGTACTTGGCTG---CAGACAGCAGGCGACGGTGTCGATTCAGCTGCCCTTGAAAGGTATGTGGGCTTCCTTGACGCATGTGGCAAAGAGGCATCAAAACTC---------------CGGACCGGCAGCCATGGATTTTATGCTCAGCTTGCACAGATAGACTTAAGTGTCAGTGCATTCTACTGGATGTACCGTGCTAAAGTGATATTG------------------------AACATATTTCCAGTACTCTCCCAGTAACTGTTCAAGTTCGGTAAGAAAACTGTCGGCAAAGCTAACGTGATCAAGCACTTAGAATCCACTGCCATGCATTGAGGAAGGGGACTGGTCAATATTATGGCAGAAGAAGATGGATTTCAAGACAGGATTCATATGCACCCCAGTGTGTTCTCC---------------------------------------------------------------------------------------------------------------------------------------------------------------------------------------------------------------------------------------------------------------------------------------------------------------------------------
	Hazara_virus	AAGATTGTTGCCAGTACTAAGGAAGAGTTCAACACCTGGTACAAGCAGTTTGCTGAG---------AAACACAAACTGAACAACAAGTACACGGAATCTGCATCCTTTTGTGCCGAAATTCCTCAGCTCGACACCTACAAGTACAAGATGGAGCTAGCCAGCACG---------GACAATGAGAGGGACGCCATCTACAGCTCAGCACTCATTGAGGCCACCCGATTCTGTGCTCCTATCATGGAGTGTGCATGGGCTTCCTGCACTGGGACAGTTAAAAGAGGTCTGGAATGGTTCGACAAAAAC---------------AAAGACTCTGACACCGTGAAGGTCTGGGATGCCAACTACCAAAAGCTAAGAACAGAGACACCGCCTGCTGAGGCATTACTGGCATACCAGAAAGCCGCCCTCAACTGGAGAAAGGATGTCGGCTTCTCCATTGGGGAG---TACACCAGTATACTAAAAAAGGCAGTGGCGGCAGAGTATAAGGTGCCAGGGACAGTGATCAATAACATCAAAGAAATGCTCAGCGATATGATTCGACGCAGGAACAGGATCATCAACGGTGGCTCCGATGATGCGCCAAAGAGAGGGCCTGTT---GGGCGTGAGCATCTTGACTGGTGCAGAGAGTTTGCCTCAGGCAAATTTTTG---AATGCTTTCAACCCTCCTTGGGGAGAGATTAACAAGGCAGGT------------------------------------------------------AAATCTGGGTACCCTCTCTTGGCCACGGGATTAGCAAAGCTGGTTGAGCTAGAGGGGAAA---------GACGTGATGGACAAGGCCAAGGCAAGCATTGCACAACTTGAAGGATGGGTC---AAAGAGAACAAAGACCAAGTCGACCAAGACAAGGCAGAAGACCTCCTAAAAGGGGTGAGAGAAAGCTACAAGACTGCCCTGGCTCTG---------------GCAAAGCAGTCGAACGCCTTCCGTGCCCAGGGAGCTCAAATAGACACTGTGTTCAGCAGCTACTACTGGCTTTGGAAGGCAGGAGTGACACCA------------------------GTCACCTTCCCATCTGTGTCCCAATTCCTTTTCGAGCTGGGTAAGAACCCCAAGGGACAGAAAAAAATGCAAAAGGCACTCATCAACACCCCTCTCAAATGGGGAAAAAGGCTCATTGAACTGTTTGCTGATAACGACTTCACAGAGAACAGAATCTACATGCACCCCTGTGTGCTAACATCTGGAAGAATG---TCCGAGCTTGGAATATCGTTTGGAGCCGTGCCCGTCACCAGTCCCGATGATGCC------GCCCAAGGGTCCGGGCACACAAAGGCAGTCCTCAACTATAAGACCAAGACCGAGGTCGGCAACCCGTGTGCCTGCATCATTTCAAGCCTCTTTGAGATCCAAAAAGCAGGTTAT------GACATTGAGAGC---ATGGATATAGTCGCCTCTGAACATCTTCTCCATCAATCTCTTGTGGGGAAGCGCTCGCCCTTCCAAAACGCCTACCTCATTAAAGGCAATGCCACCAACATCAACATCATC
	Tillamook_virus	CAACTTACTTTTGGCGATAAAGCAGGTCTGGACAAATGGTTCCTGAATTTTAGACAA---------AATTATGGACTGTCAGGGACCTACACCAACTCTATGTCCATGTGTGGGGGGCCAGCTGACCTCTCGAAATACCTTTCT------CTTGACCCAAAGACG---------GACAAAGAAAAGGATGCCTACTACTCGCAAGCCATGATTGACTCGGTGAGGCACTGTGCACCACTCTATGAGTGTGCGTGGAACAGTTGCACTGGCATGGTTGAGCGTGGACTCAAGTGGTTCAAGGACAAC---------------ACTGCCATC------ACCCTTGAGCTTGACAAGATTTATGACGTTGTCAAGAGGAAAGAACCTTCCCTCTCTGAACTCAATGCCTATCAAGGGTTCGCCATCAAGTGGAGAGAGGACACAAAGTATGGCATCAACGAG---CTAACAGGAATCGCCGAGGGAGAGACACTGACAAAGTATGCTGTGCCAGGGAACATCATACTTGATGTGCAGACCATGCTCAAGGATATGATAAGAAGAAGAAATCTGATCCTAGGC------------TCAGCTCCCACCAGAAGCAATGTC---CAGCCTGAACACATCACTTTTGTTGAGGCCTGGGTCAATGGACACACCCAT---GCAGCAGCTTTACCTCCATGGGGGAGCATCGAAAAAAGGAAT------------------------------------------------------GTGGCAAATCACACCTTACTAGCCACAGGTCTCTGCAAGCTCATGCAGACCAAAGATGAG---------CGGGCTATAGAGAAAGCCACTATGAGAGCTGCAGAGCTTGAGACCATGCTGCAAGACCCAGATAAGCATGGTCTTGATAAAGAAACGGCATATGTCCACCTGCTACAGATCAGGGCATCCATCGAAGAGGCAAAGAACATG---------------GGAGTGGACAAAACAGCCATGATGTCACAGGCTGCAAACATGGATGTGCCGTTCAGCTCATACTACTGGATGTACAAAGCAGGTGTGACCAGC------------------------GAGACCTTTCCATCTCTGTCACAGTTCCTCTTCGAATTGGGAACACAGGCCAGAGGGAAGGACAAAATGACCAAGATACTGAACTGCACTCCCTTCAAGTGGGGCAAAGGAATCATCAAGCTGTTTGCAGACAACACCTTTGAAGGCAACAGGCTCTACCTTCATCCACTTGTCCTAACTACCGGGAGAATG---TCTGATCTGGGTGCTGCCTTTGGAGCATTCCCAGTGGCATACCCGGGAAGAGTT------GTTGAGGGCTCCGGATTCCCAAGATACATTTTAAACCTGAAGACA------TCCAGCCCAAACCCTTGCGCAGAGACCATTGTCAAGCTGTTCCAAATCACCAAGACCTACTAT---CCCAACTACGAGGGA---CACGAGGTCATTCCTTCAGAACACCTCCTTCACCAGTCCTTCATTGGAAAGAAGGGACCCTTCCTGAATGTCTCAAAGGTCAAGGGAACAGCCACCAATGTCCAAATCGTC
	Crimean-Congo_Hemorrhagic_Fever_virus_strain_China	AAAATCGAGGTGAATAACAAAGATGAAATGAACAAGTGGTTTGAAGAGTTCAAGAAA---------GGAAATGGACTTGTGGATACTTTCACAAACTCCTACTCCTTTTGTGAGAGTGTTCCAAATCTGGAAAGGTTTGTGTTTCAGATGGCCAGTGCCACCGAT---------GATGCACAAAAGGATTCCATCTACGCATCAGCTCTGGTGGAAGCAACCAAATTTTGTGCACCCATATACGAGTGTGCCTGGGTTAGCTCCACTGGCATTGTGAAGAAGGGACTGGAGTGGTTCGAAAAAAAT---------------GCAGGAACC------ATTAAATCTTGGGATGAAAGCTACACTGAGCTGAAAGTTGAGGTCCCTAAAATAGAACAGCTTACCAATTACCAACAGGCTGCTCTCAAGTGGAGGAAGGACATAGGTTTTCGTGTCAATGCA---AATACGGCAGCCTTAAGCCACAAGGTCCTTGCAGAGTACAAAGTCCCTGGCGAAATTGTAATGTCCGTCAAAGAAATGTTGTCAGATATGATTAGGAGAAGGAACTTGATTCTCAACAGAGGT---GGCGATGAAAATCCACGAGGCCCAGTG---AGCCGTGAACATGTGGAGTGGTGCAGGGAATTTGTCAAAGGCACGTACATC---ATGGCTTTCAACCCGCCCTGGGGGGACATCAACAAGTCAGGC------------------------------------------------------CGATCAGGAATAGCACTTGTTGCAACAGGCCTTGCCAAGCTCGCAGAGACTGAGGGGAAG---------GGAGTGTTTGATGAAGCCAAAAAGACTGTAGAGGCTCTCAACGGGTACCTT---GACAAACACAAGGACGAAGTTGACAAAGCAAGTGCCGACAACATGATAACAAACCTTCTCAAACACATTGCTAAGGCACAAGAGCTT---------------TACAAAAACTCGTCTGCACTTCGTGCACAGGGTGCACAGATTGACACTGCTTTCAGCTCATACTACTGGCTCTACAAGGCCGGCGTGACTCCA------------------------GAAACCTTCCCGACTGTCTCACAGTTCCTTTTTGAGCTAGGGAAACAACCAAGGGGTACCAAGAAAATGAAGAAGGCACTCTTGAGCACCCCAATGAAGTGGGGTAAGAAGCTTTATGAGCTCTTTGCTGATGACTCATTCCAGCAAAACAGGATCTACATGCACCCTGCCGTGTTGACAGCTGGCAGAATC---AGTGAGATGGGTGTCTGCTTTGGAACAATCCCTGTGGCCAATCCCGATGATGCT------GCCCAGGGATCTGGACACACCAAGTCCATTCTTAACCTACGGACAAACACCGAAACCAACAATCCGTGTGCCAAGACAATTGTCAAGTTGTTTGAAATTCAAAAAACAGGATTT------AATATACAAGAC---ATGGACATTGTAGCCTCTGAGCACCTGCTGCACCAATCCCTTGTCGGCAAGCAGTCTCCATTCCAGAATGCCTACAACGTCAAGGGCAATGCCACCAGTGCCAACATCATC
	Nairobi_sheep_disease_virus	CAGATTGTTGCGGACAACAAGGATGCCATCCTTGCATGGCACAAAACCTACAGTGAG---------AAGCACAGACTCAAGTCTGTTTTGACAAACTCAGCTTCTTTCTGTGAGACTATACCTGACTTGTCGGGGTATGAGGTCAGCATGAGGCTTGTTTCATCG---------GAGAGTGAGAAGGACTCAGTGTATGCATCTGCCCTGGTGGCCGCGACTAAATTCTGTGCTCCTATACTGGAGTGTGCCTGGACCAGCTGCACGGGGATGGTCGAGCGTGGTCTGGACTGGTTTGAAAACAAC---------------AAGGAAACA------GTGAAGATTTGGGATGCTGAGTACGGGAAGCTAAGAACGGAAGCACCCAGCCCTGAACAACTGCTGGGTTACCAGAGAGCAGCTCTTAAGTGGAGAAAGGATACCAAGTACGGGATCAACAGA---AATACAGCTGCACTGGCCGCTGCAATTGCAACCGAGTATAGAGTCCCTGGATCAATTGTGGTGAATGTCAAGGACATGCTGTCGGACATGATCAGGAGAAGGAACAAGATCCTGAACAGAGACAGTGAAGATGTTCCGAAAAGGGGACCCGTC---AGCAAAGAGCACATTGACTGGGCTAGGGACCTTGCTCAAGGTAAGTTCCTT---GTTGTCTTCAATCCACCATGGGGTGATATCAACAAGGCAGGA------------------------------------------------------AAGTCAGGGATTGCCTTAGCAGCGACAGGTATGGCAAAATTGATAGAGCTGGATGGTCCC---------AAAATTGCAGAGGACCTGAGGGAATCTCTGAAGGGTCTTGTGGCATGGATC---AATGCCCACAAGGATGAAGTGGAG------AACGGTAAAGAGGTTGTTGATGGTTTGACCAAGCACCTGCAGAAAGCCCTTGAATTA---------------GCCAAGCAATCAAGTGCCATGAGAGCCCAAGGGGCTCAGATTGACACTGTCTTTAGCAGCTACTACTGGCTTTGGAAGGCAGGTGTGACAGCG------------------------GAGATGTTTCCGACAGTCTCACAGTTTCTTTTTGAGCTCGGCAAGGTGCCCAGGGGAAATAAAAAAATGAAGAAAGCACTATCAAGTATGCCTCTGAAGTGGGGAAAGAAGTTGCTAGCACTCTTTGCTGATGATAGCTTCACTGCTAATCGGATTTACATGCACCCTGGTGTCCTAACAGCTGGGAGAATG---TCTGAGCTCGGTGTTTGCTTCGGAGCAATCCCAGTTGCCAATCCTGACGATGCC------GCTGAGGGTTCAGGCCACATCAAGAATATACTAGCACAAACCACTGACACTCAGGCTGGCAACCCCTGCGCACAGAACATCGTCGCCCTATTCAACATTCAGAAAGCCGGCTTC------GACATTGAGAGC---ATGGACATAGTTGCCTTGGAGCATCTGCTACACCAGTCACTCGTTGGAAAGAGATCTCCTTTTCAGAATGCCTACAACATCCGGGGAAATGCCACCAGCATCCAGATCATT
	Farallon_virus	GCTCTGGATTTTAAAGGTATTGGCGATTGGAATACTTGGTGGTCTGGATTCAAGGCCAAA------CATGCTAACATTAACAGCAATTTCACTAATTTCGAAAGCTTCAGCAATGGTATGTTCGATGTGGGAACATTTATTGATGAGGCTCAAAAAATCCAAGGAAACAGCCATGATCAGCAGAGAGATGCTATTCTTGCTCAAGCAGTTGTTCAAGTGACAAAGCATGCCGCACCCGTGAAGTATGGTGGATGGCTGGTAAACCGAAGCTATGTGGAGACAGCAATTGACTGGTTTCAGCAGAAT---------------TCACAAACAACTGAGGTTAAGCTCTGGGATGCCAGTTATGACCGTTTGAAGGCTCAGTTGCCAGACCTGGATCAAGTGAAAGGCTACATCAAATCTGCTGTCCGATTCAGAAGTGAAACAGGTCTCCCTGGAGACATT---GGGTTTGCCGTTCTTCAAGGTGCAACAGCTGCACAGTGGAAAGTCCCCATGGACTACATAACAGAGATCCAGGAGATGCTGACAGACATGAGGAACAGGCAGAACTTGGTCTTTGGA------------AGCAACCGAAATAAAGAA------CAGAGCAGACGCAATGGTGAATACATGGCATCTCTGATTTTAGGAACTGAAAGT---ATCCTAGGTGAAGTTCCTTGGGGCTCTTGGAACAAGAGAAACAAAGGA------------------------------------------------GACAAAAAATTGCTCCTGAGCTCCACTGCCATCATGAATGCACTCCAAAATAACCTGATAACAGAGGATGACATCAAAAGATTTGAACACGACATGAAGAATGAGCATGCTACT---------------GAAAAAGATGACGATGTCAAGAAGGCAATTTCTGACATCCTGACAATGCTTGAAGCATTCAAGGTTGAAAGACAAGCCATGAAC------------AGCAACAACACAGGTGGCTTCATTCAACAAGGGTCAAACATTGATGTCATCTTTTCATCTTTCTACTGGGTGTGGAAATCAGGATGTTCAGTG------------------------AACGAGTTTCCAGCACTGTCGAAATTTCTAAATGGCTTAGGCCAAAAGTTTGTCGGTAAAGCCAAAATGCTGGAAACTCTTTCAGGAGTGAAGTTCAAGTGGGGCAAAGGACTTTTGAACATAATATCCAAGGACAACTTT---GCAGACCGCATACACATGCACCCAGCAGTCCTCACCTCATCCAGGATCAACAATGACATGGTATCTTGTTTTGGCATTGTTCCAGCTCACAATCCAGATTTGGCT------GAAAATGGATGTGCATCATTGAGAAACATCACCAACTTTGAAACA------AGAAAGAACAACATCTGTGCAGCTGCAATTGCCAGCCTCTTTCGTGTCTACAAGGCTGCATAT---CCAAGATATGACCAG---CAGGAAGTTGTCCCCATGGAGCACATGCTACATCAGAGCTTCCTTGGAAAGACCTCGGCCATGCAAAACTCAAGCATGATTGTCGGAAATGCTCTGGATGTCAACATTGTA
	Punta_Salinas_virus	GCCCTCGATTTTCACGGTGTTGGCGACTGGAATACTTGGTGGTCTGGATTCAAAGCCAAA------CATGCTGACATTAGCAGCAATTTCACTAATTTCGAAAGTTTTTCAGATGGCAGCTTCCATGTTGGAAGATATATTGATGAAGCTCAGAGACTTCAAGGAAACAGTCATGATCAGCAAAGAGATGCTATATTGGCTCAGGCAATTGTTGAAGTGACCAAGTTTGCTGCACCAGTCAAGTATGGTGGCTGGCTGGTCAACAAAACTTATGTTGAAACTGCACTTGACTGGTTTCAGAAAAAT---------------TCCCAGACAAATGAAGTGAAACTCTGGGATGCTAACTACGACAGACTCAAAGGACAGCTTCCTGATTCAGACCAGGTCAAGGGTTACATAAAGTCAGCATTGAAATTCAGAGCTGACACTGGGCTGCCAGGTGACATT---GGATTTGCAACTCTGCAAGGTGGAACTCCAACACAATGGAAAGTTCCTATGGACTCAATCAATGAAATCCAGGAAATGCTTGCAGATATGAAGGAAAGACAGGGCAGAGTTTTTGGA------------GGAAACAGAAACAAAGAG------CAAAGCAGAAGAAATGGAGAGTACATTGCATCCCTCATAATGGGAACAGAAAGC---ATTCTCGGAGAGGTTCCATGGGGCTCATGGACTAAAAGAAACAAGGGA------------------------------------------------GAACGAAAACTTCTCCTTAGCTCCACTGCAATCATGAATGCTCTCCAAAACAACATGATCACTGAGGATGACATAGACAGATTTGAGAGAGATATGAAAACTGAATTGGCAGCT---------------GAGAAGGATGATGAAGTGAAAAAAGCCATCACTGACATCCTGACCATGCTGGAAGCATTCAAGGTTGAAAGGCAGGCAATGGGT------------GGAACTGGAGCAGAGGGCTTCATACAACAAGGTTCTAACATTGATGTAATCTTTTCTTCCTTTTACTGGGTTTGGAAGTCTGGTTGCACAGTG------------------------AATGAGTTTCCAGCTCTGTCCAAGTTCTTGCATGGTCTTGGACAAAAGTTTGTTGGCAAGGCCAAGATGATGGAGACTCTCACAGGAGTCCGCTTCAAGTGGGGCAAGGGACTTCTGGGCATCATATCAAAGGAGAACTTT---GCAGACAGGATCCACATGCATCCTGCAGTTCTCACATCCTCTAGGATTAACAATGACATGGTGTCCTGCTTCGGTATTGTGCCTGCTCACAATCCAGACCTTGCA------AAAGACGGCTGTGCTTCACTGCGGAACCTGACAAACTATGAAACC------AGAAAGCAAAACATCTGTGCAACAGCCATTGCCAGCCTCTTCAGAGTCTACAAGGCAGCATAT---CCAAGATATGACCAG---CAAGAGGTTGTGCCCATGGAGCATATGCTACACCAGAGCTTCCTTGGGAAGTCATCTGCTATGCAGAACTCCAGCAAAATTGTTGGCAATGCACTGGATGTCAACATTGTT
	Abu_Mina_virus	AAACTGGACTTTCGCACCCAGGCAGACTGGGATGCCTGGTATGATGAATTTAAAAGGTCT------TATCCAGAATTGAATTCAAATCTGACAAACTATGACAGCTTCATGTCAAAGTTACCAGACCTTAAAGACTTTGCGAAAGACATGGGGAGACACAAGGGAGAC------AGAGCTCTGAAAGACTCCATCTTTGGCAAGGCTGTCATTGATTTGACACAGCACAGTGCACCCATAAAGGAATGTGCCTGGCTGACCAACAAGACCTTCATCACCAATGCCCTGAACTGGTTTGAAAACAAC---------------AAGGACAACAAAACCGTAAAAATCTGGGATGCAGAGTACAATAGGCTCATGACTGATCTACCCACTCTGAACCAGGTGCAGAGTTACCAGACAGCAGCAAGGAAATTCAGAGCTGAAGTCCTGTTGCCAAATGACCCT---GCTTTCTCAATCCTTCAAGGGGAAGTCCTTGTTGAGTATAAGGTCGGCAGAGACATCTCCCGAACAATTATGGACATGTTGGTGGACATGGAAAGACGTAGAGGAGACATCAGAAACCCAAATGCTGGCAGTGCTGAAAACAGAAAGGAGACT---CTTGACTGCAATGCAAACTGGATAAACTCCTGGCTCAGAGGACGGCTTGCT---GTTCTTGATATTCCACCTTGGGGTGCATGGGATAAAACAAGT------------------------------------------------------GCAAACGGCCATCTGATTGCACACACTTCCATCATCAAGGCTGAGCAGAACCTTGAAGAA---------GACCTTGAGGATCTTGTCACCAAAAGAGTCAAAGATGTGAAACTGATGTACTCCGCAAGTGAACTGGCTGATTATGACATTGGTGTGTTTGACCTGATAATCAAGATCCTTGACTCATTTGCTGAGTTTAAAAAGAAACTGAAGACAAATTCC---AAACAGGGAGCAGCCGGATTCACACAACAGGTCGCAGCACTCGATACTGTCTTCTCTTCCTGCTACTGGCTATGGAAGTCAGGTGTGACAGTA------------------------CATTCCTTTCCGGCGTTGTCCAAGTTCCTGCATGAGCTAGGCAGTAGGGCAGTAGGCAAAACTAAGCTGCTGTCTATACTGAAGTCCTGTGGATGGAAATGGGGAAAGGGAATGGCCAACATTGTGTCTGCTGGAGAGTTCAAGGGAAACAAGATCCACATGCACCCAGCTGTCCTGACAGCCGGAAGACTGAGTATGGACATGGTTCTGAGCTTTGGAGCAGTTCCAACCTACAACCCTGACTTAGCA------GTAGAGCCTGTGGGAAGCCTGAGAAGCCTGCTGAACATGGAAACA------AACAGAAACAACACCTGTGCCAGAGCCATAGTTGAGCTGTGGGATGTATTTAATGCAGGCTAC------AGCTATCAGGAA---GAGGACATCGTGCCGCCAGAGCACATGCTGCACCAGTCCTTCCTGGGGAAAGTCTCACCCTTCCAGAATGTCTCCCTGCGCACTGGTGATGCCCTTAAGGTTAAAATTATC
	Bandia_virus	GTCTTAGACTTTACCGACATCCGTGGTCTGAATGATTGGTTTGACAGATTCAGAACA---------ACAGTTCCCCTCTACAATGTAAACACTTTCTCATACAGCACAGGCAGGGATGTGCCTGACTTGCTCCCATATGTGGCTGAAATGTCAGGGCTTGACACA---------GAGAAAGAGAAAAATGCATGCTATGGGAGAGCAGTGGTCGAGGCAACCAAGAGTCTTGCACCTATAAAGGAGTTTGCATGGTCTGCCTCAAATTTGGTGACCAGAAAATCCCTAGCATGGTTTGAAGCAAAC---------------AAGACAACAGCAGCATTTAAGCTGTGGGATGATGACTACAACAATTTGAAAGGCAGGCTCCCCACGGTGGAACAGATTGAGAACTACCACTTGTGTGCAAAACTTTGGAGGAAAGACACAGGGTTTGAAATGAACCCT---TTGACAAGCACACTGAGAGGTGGTGTCGTGACAAGATATGCAGTCTCACAGAGGAATGTGGACACCGTGAAGCTAATGCTGGATGACATGCTTGCCAAAAGGAAGGCACGCATTGAAGGA---GGTGGAGGAACAGTCAGAGCTGGAGGAACA---CAACCAGATCACATAAATTGGACAAAGAAATGGCTGCAAGATGGCCAACAG---CTCCTAATGTGTCCTTCATGGGGAAGCTGGGCTAAGTCAAAC------------------------------------------------------AAACAGAACCAGCTCTTGGGAGGGACAGCTTTTGCCAACTTGGAGCAGACCACTGATCTG---------AATGCAGTAGCAATGGCTGAAGCCAATTTGGAGCAGCTGAAAATGATTGCATCAAACTGCATGCAAAGAGGCTTGTCTCAAATGGCAGTCACAAAAATGGTGGCAGATATAGATGCTTGCATTGTTGCTGCAAAAGGACTGATACAGTCATCAAGAGCCAGTCCTGCATCAAAGTACCATCAACAGGTTGCTGCAATGGATGTTCCCTTTTCAGCGCATTACTGGCTCTGGAAAATTGGAGGCAGCCTT------------------------CCTTTGCTTCCAGTGGTGTCGCAGTGGCTTTTTGAGCTTGGTCAAAGGCCATCTGGTGCCAAAAAAGTATCTGCTATGCTACACAGTATGCCTTACCTTTGGGCTCAAAAGATGCTGGGGCTATTTGCTGCAGATCAGTTTGTCGGCAACAAAATCTACATGCACCCTGCTGTTCTGACTCCAGGAAGACTT---GGAGATATGACCTCTGTATTCGGTCTATTTCCAATTGCAGACCCAGTCAGAGTG------CTTGAAGGAACTGGCTGCATCCGCACTGTGCTGAACTTAAAGACA------ACTGGATCTAACCCCTGTGCTGACACAATTGTGTCTCTGTTTAAAGTTTTCTCAGCTGGCTTT------GATCCCAAAAAT---GAGGAAATCGTCCCTCCAGAGCACATGCTTCATCAGTCTTTTCTTGGCAAGCAAAGCCCCTACCAGACTGCAGCTGAGGTTGGAGGCACCTTTGCAAAAGTAGAGGTTGTG
	Erve_virus	CTAATTGACTTTTCGGGCAGAGATGGACTTGACAGATGGCTTAGAGCAACCTTTCCA---------GATGTTATCCTTAGTGTTGGCTTAACCAATTATGGCTCACTTATGACTTCAGTGCCTGACCTCAGTCATTTTGAACAAATGGCTCGCCAAGCAAAGTCA---------GAACAGGAAAAGGATGCTGTCTACTCCAAAGCACTGACTGAGGCAACTAGGAAAGCGGCCCCAATTGCTGCTTGTGCTCTCACATCAAGCAAAGAAATGGTTAAAAAAGGATTGCAGTGGTTTGAGGACCAGATT---------ATATCAGAAGATGGAAACTTTTTGGTGTGGCATCAGAATTACGAACAACTGAAAAAAGCTCCTCCCTCATTTGAACAGCTCATGGGCTATCAGATGTCAGCACTCAACTGGCGCCAGAGTGTAGGGTATGGTCAACTAGAA---GAAACTGCAGTCCTTGTTAGTCAAGTGATTGCACAGTTTTCAGTACCTGGAACTCTTGTTGTAACAGTTCAAGAAATGATAAAAGACATGATTGCCAGAAGAGGAGGT------GGG---------------------CCAAAGAGGGGTGTG---AGTGAGGAGCATGTCAGATGCTGTGTTGACATAATGAATGGAAATCTTTCT---GCCCTTATCAATCCAGCATGGGGAGATATTGATAAGAAAAAC------------------------------------------------------AAGAATGGTCTAATGCTACTCACCACAGGTATTGCTAAACTTCGAGAGCTCTATGGCCCA---------GCTGCTATGGTGAAAGTCCAGCAGGCAGCAGATAAGTTTGGAGAGTGGGGGAAG------GCACAAGATGTGTTAGATCAAAGCAGAGTTCAAGAAATTCACCAGGTCTTGCTAAAATCAATAGCAGAGAGCACATCACTT---------------GGAGGTGGGGCTGCAGTATTCAAGAATCAAATTGCACAAATTGATTCAGTTTTCAGCAGCTACTATTGGATGTGGCGTGCTGGTATCACACCT------------------------GAAAGTTTTCCTCTGTTATCAGACTTCTTATTTGAACTAGGACAGAATGCAAGAGGCAGTGCAAAGATCATCAAAACTCTTGACCGGATTGGTTTAAAATGGAGCAAGCCACTTGTCAACTTGTTTGCAGACAGCACTTTCAAAATGGGAAGGATTCACATGCATCCAGCTATTCTCACAACTGGCAGATTG---AATGAAATGGGTTTATGTTTTGGCATTATACCTGCAAGTCACCCGGAGTCTGCT------GTGAATGGTTCTGGATTTGCAAAAAACATCCTGAATGTAAGGACT------GATGGAATGAACCCTTCAGCACAATTGATTGTTCAACTCTTCGACATCCAAAGACAGTCCAGA------ACCCTTAGTGAT---CTGGATGTTGTTTCGTCTGAACACCTCTTCCATCAAATCTTAGTAGGGAAGCGGACTGCCTACCAAAATGCCTTCCAAGTGAAAGGAAATGCAACAGATACCAAAATAGTA
	Soldado_virus	GTTTTGGACTTTAAGGATGTCGGTCAGTGGAACCAGTGGTGGGAGACCTTTAAAAAGAGG------TTTCCGGAGCTTAACACATCCATCACTAACTTTGAGAGCTTTGGCACAACCATTGGTGATGTCAGCTTCATCATTGATGAACTGAGAAGAATGCAAGGAAACAAGCATAATGCAGAGAGAGATGCACTCATCGCCAAAGCAGTGCTCATTATAACTCGTTATGCTGGCCCTGTCAAGTATTGTGCTTGGCTAGTGAGCGAGAACTATGTGAGTATCGCCATCAAGTGGTTTGAAAAAAAT---------------TCCAAGGCAGAAGATGTGGCTATCTGGGATGTTGCTTATGAGAAGCTAATGAGACAACTTCCAATTGAGAGTCAAGTCAAAGCATATCAACGCGCTGCACTGAGATTCAGAAAGGAAACCGGCCTCCCTGATGAACTT---GGATTTGCTATTCTGACAGGTAAAACACCAAGAGAATGGAAGGTTACCAGAGACACAGCAGTGGACATACAGGCCATGCTGATTGACATGGTAAATCGAAGGAAGAAGACAGTTGGC------------GGAAGTAGAAACAAAGAA------CAAAGCAGGGAGAACGGAGACTTCATTGCAGCCCTTATTCAAGGACAAGAAAGT---ATTCTAGGTAACATCCCCTGGCGCAGATGGAACAAGAAAAAT------------------------------------------------------GAAAAGGGTCTGCACATCAGTTCAACTGCCATCATGAATGCCATACAGAGAAATCTGATTATGGAAGAGGATGTTCAAACCTTCATTGATGAAATGAAAGTTGAGTTAAACTCA---------------GAAAAAGATCAGGACATTCAGCATGGCATTGCTGAAATCATTGAAGCTCTTGAAGCATTCAAGGTAGAAAAAGCACAAATGTCAGGC---------CAGACTGGAGTTGGTGGATACAGTCAACAAGGATCCAACATGGACATCATCTTCTCGTCCTTCTACTGGGTGTGGAAGTCAGGATGCACCAAA------------------------AGAGACTTTCCTGCACTCTCCAAGTTCCTGAACTGCATGGGACAAAAAATTGTTGGCAGAGCACACATGATTGAGACCCTGGAGACAGTGAAATTTAAGTGGGGAAAAGGATTAATCAACATCATCTCTACTGACAAGTTT---GCAGACCGAGTGCACATGCATCCTGCTGTACTGACCAGTGGCAGAATCAACAATGAGATGGTGGCATGCTTTGGTGTTGTTCCTGCACACAACCCTGACCTTGCT------CAAAATGGCTGTGCTTCCATTCGTCATGTGACCAACTTTGAAACA------AGACAGACAAATGCTGCGGCTGTTGCCATTACAACTCTTTTTAGAGTTTTCAAAGCAGCTTAT---CCTCAGTACGACCAA---GAAGAAGTTGTTCCAGCTGAACATATGCTACATCAAAGCTTTCTTGGAAAGTACTGTGCTTTCCAAAATGCAAGCCAGCTGGATGGAGATGCCTTGGATGTGAACATCATT
	Taggert_virus	CAACTTAACTTTGGCACCAAGGATGACTTGGACAAATGGTTCCTCAACTTTAGACAG---------AATTATAGACTGTCGGGAGTTTATACCAACTCATTTTCATTGTGCAATGGACCAGCGGATCTAACAAGATATCTATCC------TTGGATCCAAAGACC---------AACAAGGAGAAGGATGCATTCTATTCTCAGGCCATGGTGGATGCAGTTAAGTACTGTGCCCCTTTGTATGAATGTGCCTGGAATAGCTGCAATGGCATGGTTACCAGGGGTCTGAAATGGTTTGAAGACAAT---------------AAAGCAATC------ACCCAGGAGCTAGATGGCATCTATGACAGAGTCAAGAAGGCAGAGCCAACAATTCAAGAACTGAACACCTACCAGGAGTCTGCCATAAAGTGGAGAGAGGACACTGGGTATGTCATCAATGAT---CTCACTGCCATTGCAGGAGGGGAGGTGCTAACCAGGTACACTGTGCCAAATAACATCATTCTTGATGTTCAAGTCATGCTGAAGGACATGATTAGACGTAGGAACTTGGCGTTAGGA------------ACAACCCCCACCAGAAGTGTGGTT---CAGGCTGACCATGTGAATTTCGTTGAGGCATGGATCAATGGGCAGACACAT---GTTGCTGCACTTCCACCATGGGGCCCTATTGATAAGAAGAAT------------------------------------------------------GTAGGAAACCACACACTACTGGCAACAGGTCTCTGCAAACTCATGCAGACTAAAGATGAT---------CAGGCCATAAACAAAGCCCTTGCCAGAGCAGACGAACTGGATCAGATGATTGGGGAGGCAGACAAGCATGGTCTGGACAAGCAGGCAGCCACCACGCACTTAATGCTGATACATGCATCCATTGACGAAGCAAAGTCAATG---------------GGAATTGACAAGACAGCCATGATGTCGCAGGCAGCCAACATTGATGTGACATTCAGCTCTTACTACTGGATGTACAAGGCAGGAGTAACAGCA------------------------GAAACATTCCCTTCACTCTCACAGTTTCTGTTTGAATTGGGAACACAGGCCAGAGGGAAGGAAAAGATGACAAAAATTCTCAACAGCACACCTTTCAAGTGGGGAAAGGGGCTAACCAAGCTGTTTGCCGACAACACATTTGGAGGCAACAGACTCTACCTTCACCCTCTTGTCTTGACCACTGGGCGCATG---TCTGAGCTGGGCGCCACATTTGGAGCTTTTCCAGTGGCCTACCCAGGCAGAGTC------ACTGAGGGGTCAGGTCACCCGAGGTACATCCTTAACCTGAGGACG------ACTGGGAAGAATCCCTGTGCTGAATCTATCGTGCAGCTCTTCCAAATCAACAAGGACTACTAT---CCTGACTTTGAGGCT---CAGGAGGTGATCCCTTCTGAACACCTCCTTCATCAGTCATTCATTGGAAAGAGGGGCCCTTTCCTCAACGTTTCCAGAGTGAGGGGGAATGCCACAAATGTTCAGATTGTA
	Leopards_Hill_virus	GAGCTGAACTTTAAGGATTTGAACGGCCTCAACAACTGGTTTGAGGAGTTCAAAAAA---------GATGTACCCATTTACACATCAGGTGCAAATTCAGCCTGTCTGAGTTCCGGTTTAGTTGACTTAAGTCAATTCAAACTGGAGATTGATGCTCAATCATCA---------GAGAGTGCCAAGAATGCTGTTTATGGCAGAGCAGTAATTGCTGCAACTAGGAATTTGGCACCAATTTATGAGTGTGCTTGGACATCATGTGAGGGCATCTTTGAAAGATCAATGTCCTGGTTCAATGACAAT---------------GCTGACAAGCCAGAATTTAAAGTCTGGCATGATAAATACAATGACCTGAAGTCCAACTTGCCTGAAGTGGAGCAGATTCTTGCTTATCAGAACTGCTCAAGCCTTTGGCGCAAGGACATAGGTTATGAGATCAACCAG---AACACCAGTACTCTGAAAGGAGACATAGTTGAAGAATATGGTGTCAACCGAAACATAGTCGGCACTGTTAAAAATATGCTTGTGGATATGGTCAACAAGAGAAAGAAAAGACTGGGGGGA---------GTTGTGATCACAGGTGCAGGGACG---TCAGAAGACCACATCACCTGGATGGAGAACTGGTTAGATGGAGAAATAGAA---TCTTTTAGTATCCCAGGCTGGGGCAGCTGGGCAAAGCAGAAT------------------------------------------------------TCAAAGGGAACTAGACTTGCAGGAACAGCAATTGCCAACATTATGCAGAAGAAGGACTCA---------GATGCACTTGAAAAGGCCAAAGAAAAATTGGAAAAGATGAAGAAGACTGCTGATTCGCTGGAGTCTGAAGGCATGAGTGAGGATGCAGCCAAAAAAATGTGCCAGGAGGTTGAAGCCTCAATTGAAGAAGCAGAGGTACTCCTAGGCACAAATGTTGCACAAGGGGAGTCTAAATATCAACAGCAGGCTGCTGCAATGGATGTTCCTTTCTCGGCACACTACTGGGCATGGAGATGCAAGGTGAATGAG------------------------AACAGCTTTCCTGCACTCTCCCAGTGGCTCTTCGAACTGGGGCAGAGACCAATTGGTGCTGCTAAAATCAACACAATGCTTGGAGAACTGCCTTTCATCTGGGCCAGGAATATAAGAGGCTCCTTTGCCAGTTCCAACTTCAACGGCAATAAAATCTATATGCATCCTGCTGTCTTGACAGCTGGAAGATTG---TCAGATATGGCCGCCTGTTTTGGGGCTTTTCCCGTTGCAAACCCACAGAGGGCT------GCTGAAGGCACCGGTAACACTAGATACTTGCTGAATCTGAAAAGA------GAGGGTGATAATCCCTGTGCTTCAATGGTAACATCTCTTTTTGATGTTTTTTCAGCAGGCTTT------AAATACCAGGAC---ATGGACATTGTGCCTCCAGAACACATGCTTCACCAGTCTTTTTTAGGGAAGACAAGCCCATTTCAGACAGCTAACAAGATCAAAGGGAGCTTCACGAAAATCAATGTGGTT
	Burana_virus	CAGCTCACCTTTACCAATGTTGAGGGCCTCAACACTTGGTATGAGGAGTTTAAGAGGCGAAACACCCGCCTGACCTTCTCCACCTTGTGCACCATATCGGAGAGCCTTTGCAAGGAGATCCATCCTGCATCCATGGTGGAG------------ATTAAGGGTTCA---------AGACAAGAGAAGGATGCAAAGCTGGCCCAGCTCATGCATGAGAGGCTAATGGACATGGCCCCGATCAAGGAGTGCGCCTGGGTTGCCAGCCAGAACATGGTTGAGAAGAGTCATGCCTTCTTTGAGTCAAAG---------------AAGGATACGCCC---ATGATGAGCTGGCATCAGCGTTACACCTACCTCAAGGCAAACCTCCCCACCGAAGAAGATGTGCATGCCTACCAGCAGTGTGCCCTGGCCTGGCGAGAGGAGGTGGGGTTTGAATTTAATGAC---CTCACAAAGGCATGCACTGATGAGGTGGTCAAGGTCTACACAGTCAGTGGCGAGATTGTGACTGACCTTAAAGACATGTTGAATGACATGAAGGTGAGAAGAGATGCTGCACTTGGA------------GCACAGCCAAGGAGGGCAGAAGCAGATAGGCAGGCCCACGTGAGAGCCTTTGCAGACTGGCTGAGGGCAGGGGACTGG---AGGGCACCATGTCCC---TGGGGAAACTGGGAGGGCAAGAAC------------------------------------------------------AAGGCAGGAAACCTCCTAGCCACAACTGCGACAATTGGGCTAGTGACCAACAAAACCTTCACCATGCAGGAAATAGAGCAGAAGATACACAACATGGTGACCGACATCGATGCC---------TCTAAACACGAAGAGCACTACAGCCCAGAGGCCATCAACAAGCTTCGCCACACTCTCTCCCTGATTCCCCTGAACGCACGAAACTTCCAGGCAGTGCAA---GCCCGTGCAGGTTCAGGGTTTGTCCAGCAAGGCTCTGCCATTGACACTGCCTTCTCAAGCCACTACTGGACGTGGGCCGCTGGCGTAAAGCCT------------------------GAGCTCTTCCCTTGCCTGTCATCAATGCTCTTTGCCCTAGGAAAGGCACCACAGGGTAGGACAAAGCTTGACCAGAAGCTGAGAGACTGCCCCTTTGCATGGGCACAAAAATTTAGAGAAATGTTCTCC------ACCATCAAAGAGGATGCAATCCATATGCATCCTGCTGTCCTGACTCCTGGCCGCATGGCAAGCGACATGGTGTGCTCATTTGGTGCATTTCCTGTGGCAGACCCGGACTTAATC------TCTCAGGGCTCTTCTTCTCCAAGATTCCTGCTCAACTTGCGAAGC------GAGGAACAAAACCCTGCTGGCATGACCATTGCTGCACTGTTCAGGGAGTTCAAGCTTGCCTAT---CCGGACTGGCGTAAT---GAGCTGATAGTGCCAAGCGAGCACTACCTCCATCAGTCCTTCCTCAGCAAGCAAGGACCCTTCGTCAATGTGTACCAGGTCCAGGGTAATGCACTCAATGTCACAATCAAC
	Issyk-Kul_virus	CAACTCAACTTTGAAACCGTTGAAGGCCTCAATGAATGGTTCAATGCCTTTTCTGCA---------GGAAAAGGTCTTGACACCCGTCAAACCAATTCTGCATGCTTTGGATATGAACCACCAGATTACACCAACTATGCCATCAGAGTTGGTGAAGCGCGTGAT---------GACAAGGAGAAGAATGCAGTTTATGGCCAAGCTGTCATTGCTGCAACAAGATTTGTTGCCCCTCTAAGAGAATGTGCATGGGTCTCATGCAGGGGAATGGTGGAAAGGTCCCTCAAGTGGTTTGACATTGCTGCT------------CAAAACGACAATGACTTTAAAATCTGGCATGATAACTACAATGCACTCAAGACCAGGGTTCCCAGTCTAATGGAAGTAACCGGTTACAGAACCAGCGTACTTAACTGGAGGGCAGCTACCAGATTTGAGGACCTTGAA---ACCGTAAGATCTCTATTTGGAGAAATGGAGATGGACTATGCCATTAATCCTGATATTGCCCCCACTGTTGTCGAGATGCTCAACGACATGAAGGACAAACGAGAAAAAGCATTTGGTGCA---------GGTGGCGGTGGCAGGGGCAAGGTT---AGCCAAGAGCATGTTGGCTGGGTGAAACTTTGGCTTGATGGCCAAATTAAT---CCTCTTTCCATCCCACAGTGGGGAAGCTGGGATAAAACCAAC------------------------------------------------------AGCTCTGGGAAAAGGCTCGGTGCAACTGGGATTGTAAACCTTTACAATCCTCAAACTTAC---------AACTCCCTTGATCTTGCTGAAAGAAAGTACTTAGATGCAGTGAATTTTGCG---AGAAATGCTGCAAGAGACCTCGACCCAGCAGCAAGTACAGCCACACTACAAAAAATCCGAGCATGTATTGACGAGGCCAAAGAAATTGCCAATGCAAGAGAG---GAAGGAACTGCTGTTTACACTCAGCAAATGGCTGCTATGGATGTTGCATTCAGCAGCCACTACTGGCTATGGAGAAGTGGATGCAAATAT------------------------GAAAGCTTTGCTCCACTGTCCCAGTTTTTGTTTGAGCTTGGACAAAGACCAGTTGGCAGTGCTAAAATTGACAAAATGCTTGGAGAAATGCCTTGGATGTGGGCAAGAGGCCTTAGATCCTCATTTGCGGACAAAGCTTTT---CATGACAAAGTACACATGCATCCTGGGGTCCTCACACAAGGAAGATTA---CTTGACATGGCATCCTGCTTCGGGGCTATTCCTGCTAACAACCCTGAAAGGGCC------AGAGAAGGAACTGGCAATCCAAGATTTATTCTAAACTTGCGCAGG------TCAGGAAGAAACCTCTGTGGTACTGTGGCTGCTAAGCTTTTTGAGGTTTTCAAAGCAGGATTT------GATGTCCGTGAG---TCAGAAATCATTCCTGCAGAACACATGCTTCATCAGTCTTTCTTAGGAAAGCGCTCACATCTTCAATATGCTGGCATGCTTGAGGGTGACTTCACCAAAATTCACATTGTG
	Paramushir_virus	AAGCTGGACTTTGAGGACAAGGATGGTCTCAACAAGTGGTTCTCTGAGTTTCGGCAG---------AACTTTAATCTGTCGACAAGCTTCACCAACTCTTTGTCTCTGTGCAAAGAGCTGCCTGACCTCACCAGCTACCTCTCA------AGAGAGCCCAAGACT---------GACAAGGAGAAGGATGCATTCTACTCACAGGCGGTCATTGATGCAGTATGCAATGCTGCACCCATCTATGAGTGTGCCTGGACAAGCTGCACTGGAATGGTTAAGAGAGGACTCAAATGGTTTGAGGACAAC---------------CAGCAGCAA------ACTGCCGAGCTGATTGCAATCTATGATAACGTCAAGAAGCGTGTCCCTCTTCTATCTGAGCTCAACACTTATCAGCAGGCTGCCCGGAAGTGGCGACTTGATGTTAAGTATGCCATAAATGAG---TTCACCGAGACTGCAAGTGGCAATGTGCTCAACACCTACTCAGTCCCAAATGACATTATTCTGGATGTGCAGACAATGCTAAAGGACATCATTAGGCGCAGGAACCTTGTGCTAGGT------------GCCTCAGCCACCCGTACTGTGGTT---CAGCCAGACCATGTGCGCTATGTGCAGTCCTGGGTCCTGGGAACCACCCAC---CTGGCATCACTTCCACCATGGGGAGAGACAAACAAGAAGAAC------------------------------------------------------TCCTCCAACCGTTCCCTCTTCGCTACTGGCCTGTGCAAACTTGTACAGACTGTGGATGAG---------AACATCATCAAAAAAGCCAAGAAAAGGCTGGAGGAACTCGAAAAGATGGTTGAGGAGCCTGACAAGCACGGGCTGGAAAAAGGTGCTGCAGAAGAACACCTCAAAGGCATCAGAGCATCCATAGAGGAGGCAGAGACTATG---------------ACAGAGTCAAGCGGTGCAATGATGTCACAGGCAGGAAACATTGACCTGCCTTTCAGTTCCTACTTCTGGGCATACAGGGCTGGTGTCACCCCA------------------------AGCACCTTTCCGGCGCTTTCACAGTTCCTCTTTGAGCTTGGCACCCAGGCCAGAGGAAAGGAAAAGATGTGCAGCATCCTGAACAACACACCCTTTAAATGGGGTAAGGGGATTGTTGGGCTCTTCGCTGACAACTCCTTCCAAGGCAACAAAATGTATCTGCACCCCATGGTCCTGACATCTGGCAGGCTG---TCAGATATGGCTGCATGCTTTGGGGCCTTCCCTGTTGCATATCCGGGAAGGGCA------CTAGAGGGAGCAGGACATCCAAGATACATTCTGAACCTGAAGACC------TCTGACAAGAATGCCTGTGCTCATGCCATCACTCAGCTCTTCAAGATTGACACCACCTACAAC---CCCGATTATGAATCA---AAAGAAATCATCCCTTCGGAGCACATGCTGCATCAGTCCTTCATCGGGAAGAAGAGCCCTTTCATCAACGTCTCAAGAGTGAAGGGCAATGCAGCAAACGTTCAGATTGTA
	Tamdy_virus	CAGCTCAAGTTTACTGACAGCAAGGGGCTTAAGACCTGGTGCGATGAATTTTACAAA---------AAGGTGGGAGCGGCAAACCGATTCACTCGGTCTTACAGTCTATGTACTGAAATCCCAGGAGAAAAAAAGTGGGAG------------CCATCAGGGGAC---------AGCAAGGCTAATAATGCAGTCATTGCTAAAATGGTACACGACAGGCTCAAGGTATGTGCTCCCATAAAGGAATGTGCCTGGACTGCATGTGAGCACATCAGCCTTGCCTCCCTTAAGTGGTTTGAGACCAAC---------------AAAAAAAGGCCC---ATTTTGGCTTGGTCTGAAAAGTACGACGACCTGAAAACCAGGATGCCCACCTATGATGAAGTGAAGGCCTACCAAGCAGCTGCTCTGAAGTGGAGGGAGGACATCAAATATGGGCAGATCCCT---CTGACAAGGGCCATCACTGATCATGTGGTGACTGAGTACAAAGTCAATGGCGAAATTGTCATGGACTTAAACCAGATGCTCCGCGACATGATTGACCGCAGAAAGAGAGCACTAGGC------------ATCGAAGGAGATGTTGAGAGAAAG---CCTGCGACTCACATCAAGGAATTTGCAGACTGGCTGGAACGCAAAAACTGG---TGCCTACCCTGCCCT---TGGGACGAATGGGCAAAGGTCAAC------------------------------------------------------AAGTCAGGACACAGCCTGGCAGTGACAGCCTGTGCAGGCATGATACAGAGGAAAATGACAAACATGACGGACCTTGTTCTAGCTCTCAATGACCTGGGAAACGATGCAGAGGCT---------GCAGCAAGCAACGGTGAATATGTGAAAGAAAAATGTGAAGAAGTTGCAGCATTCTTCAAAGGATTGCCCAAGGAAGTTGAAAAATTCATGCAAGGCACTGGACCAGGGCAAACAGGTCCATTCGTGCAGCAGGGATCTGCCCTGGACACGGCCTTCTCTTCCTACTTCTGGGCTTGGAAGTCAGGTGTGACTGGT------------------------AACTCTTTTCCTGGCCTCTCCAACATGCTCTTCGAGCTGGGAAAGAGCCCAACAGGTAGAAGCAAATTGGAGAAAAAGCTGAAGCAGTCTCCATTCCGTTGGGCACACAACTTGGTGGATCTCTTTGCC------TCAGTGTCAAGAGACAGCATCCATCTGCATCCTGGAGTACTGACCCCCGGAAGACTGTGCACTGAAATGGTGTGTTCTTTCGGTGCCTTTCCTGTCACCGACCCTGCCCGTATT------GTTGAAGGATCCTCATCTCCTCGTTTTGTGCTCAACCTCAAGACT------GACGAAAGCAACCCTGCTGCAACTTCAATTTGCAACATGTTCCGAGAGTACCGAACTGCCTTC---AGCGACTGGCAGGGA---GAGGAAGTCGTGCCCACTGAGCACCTGCTGCACCAAACCTTCCTCAACAAGCATGGCCCATTCATCAACGTCAGCCAGGTCAAGGGCAAGGCTCTGGACGTGCTCATTGTC
	South_Bay_virus	CTACCAAGGTTCAATGACAGGGCTGCGCTGGATGCGTGGTTTAATGCC------------------AACTTTGCTGACACAAACCAAAGAACATACTCAGCATCCTATTTCGACGGCTTGCCAGATGTTGAGACATACCTTCTAGAAATAGGGAGGCAGGTGACC---------CGTGCGGGTAAAGACGCTTGGGTCAGTAAGTACCTCTTTGACGGCCTCCGGAAGGCACCTCCGATAAAGGAGCAGGCCTGGCTGATGAACGAGTCCCTTTTTGAGCGTGCCATGATGATAATGTCTGCAGAAGAGGCAAAGCCAGACTCAGCCTTCAAGTTTCTGATGACACATTATGACATGTAYCTACCAGTGGGTGCAAGCTGCCAAGATGCAGAGACTCTGGAGAAGTACAGGACTGCCTGCCTTGACTTCCGAAACACCATGGACATGACTGCCCCAGATGACCTGATCGGCATGCTGGTTGGGTCAGTTGCAACAAGAGTGGAGGTCCCGCCTGGACTGATCAATGTCTTCAGAGACATGTTGGCAAGAATGAAAAAACAAGTTGAGGGCAGGCTAGGC------------ATTCAA---ACTGAAAGGTCTGAC---TCTAAGCCCCTTCTGACCGGGGTGAAAGCCTTCCTCCGATCAAAGGGCAAAGTGGCTCCACCAGTGCCA------------CTGAGCAAGAGAAACAAACTTGACATGCACGGTAAGGTCCCCGATGGCTCTGCATGCAGGGACTCCACTGAAGTTGGAGCTTATCTTTTCACAACTGCCATCATGCAGTTGAGGTCGAAGCGGGACCCTCAGATTGACACCCTGCTCCAGGAATTCCATGCTCACTTCACTACCCTGGCAACA---------ACACAGGAAACCCCCGAGCTGGAAAAGAGGCATGCCATGCTAATGCTGGGGTATGCAGCATGCTGGGCAAGTGAAGCCGAGACAGTCTCAGCACTG------GCTGATGGAGCATCTGGGTTCTACCAACAGGGGTCTGGAATCGACGTTGTCTTCTCTTGCTTTTTCTGGCTCTACAGACTCAACTGCCGGAGTTAT---------------------GCACGGTTTGCAGAGCTAAACGGCCTGCTTGTAGGGATTTCCCAACAGCCACAGGGAAAAACAAAGACCCTAAAGGTGCTCAGCGCCATGGGCACTGACCTGGCTAACAGACTAGTCAGGCTAATGTCCAAGAGCACG------------GACATTCACTTGCCTCCTTACATCCTGAACCCATCCAGGCTC---TTTGACCTCGTAACGGCCTTTGGGGCCTTCCCACTTGATGATGTCAAGTGTGAAGGCCTCGAGGGTTACAGCTGCTCTCCGAGGTATGTGCTCAACCTCAGGCGA------GATGGTGGAGAGGGACTCACA---CTCATTGGTGTGTCATGGAACTTGTGGTTCAACAGTTTTCCGGCCAGGCCTGCCGAG---GCAGAGATTTCTGAGTCCGAACACTTATTTCACCAGTTCCTCTTGAACAAGAGGTCTCCGTTCCAGAACACCCACAGGCTGGAGGGCAATGCTCTTAATGTAGAGATTGTT
	Huangpi_Tick_Virus_1	AAGCTAGACTTCACGAATAAAGCCGGACTTGACACCTGGTTCGGGGGGCTGGCTCATGAA------GGCATCATTCTAGAAAAGCTCTTCACCAACTCCCCAGCTCTCATCAGCACCATCATTGGGAGCCAGCAGTGGAAG---------------CCAGGCGAG---------AAGAAGTACAATGACTCCATCATTGCTAAGCTGATGAGAGAGCATCTCAAGTTCTGTGCACCAATCTATGAATGTGCATGGACTAGCTGCAACGGCACAGTCAATAGAGGTCTTCAGTGGTTTGAAAAGAAC---------------AAGGACCTTCCA---GTGATGGAGTGGCATCAGAAGTACGAAGAGCTGAAGGCAAGGCTTCCCACTCCTGAAGAAGTGAGGCAGTACCAACAAGCTGCCCTGAAATGGAGGTCTGACACTGGGTACTTCATCAATCAG---TTCACGGAGGCCAGTACTGATTCAGTGATGAAGGTGTACTCCGTCACAAGCAGGAATGTGACAGACATCAGACAGATACTGGAGGACATGGTGCGCAGGCGCAAGGAAGCCTTAGGC------------ATCAAAGACAATGAGGCACGTGCC---CCAGCAGAGCACGCAAAACCGTTAAGTGACTGGATACTTCTGGGAGATTGG---ACTGCTCCATGCCCT---TGGGGTGACTGGTGGAAGGAAAAC------------------------------------------------------CAGAAAGGACACAAGCTGGCAGCGACTGGGCTAGCAAGCGCCATCCAGAGGGGCTACATAAAAAAGGCTGAGGCGATCACTAAGCTGGGAGCCATGGCAGTGGCAGCAAGGGCA---------GGCATGACCGTGGGCGACTATGACACAGTTGCTTGTGGGAAACTTGCTCAGCTTTTCAAGGATCTGCCTGGTGAAGCTGAAGTGTTCCTAAGCGGA------GCAGTTAACTCGGATGGTTTTGTTCAGCAGGGTTCTGCTTTGGACAGTGTCTTCTCCAGCTTTTACTGGGCTTGGAAAGCTGGTGTAACTCTG------------------------CGAACATTTCCTTCTCTTTCAAACATGCTCTACCAGTTTGGCTTTTCAGATGCCGGCAAAGCCAAGCTGACTAAACAGCTAAAGGCCAGTCCCTTTAAGTGGGCACAGAACTTCCCTGATCTATTCTCT------ACCCTCCAGGAGGAGCCAATCCACATACACCCCGGTGTGCTGACTGCTGGGAGAATG---GATGACATGACTGCCTGCTTTGGAGCCTTCCCTGTGAGTGAGCCAAGCAAGATG------ATTAATGGAGGTTTCTCCAAGAGATACATCTTGAACCTTCGAACT------GATGGCAACAACCCCTCCGCAGACACGGTGGTGAACCTCTTCAAGGAGTACACCATAGGATAC---CCTGAGTGGAAGAAT---GAGCCCATTGTGCCAATAGAGCACCTGCTTCACCAAACCTTCCTCAGCAAGGCAGGCCCATTCGTCAATGTATTCCAGGTCACTGGGAATGCTCTGAATGTCCAGATCACT
	Sanxia_Water_Strider_Virus_1	TTTAATGTCATTACTAGTTATGAGACTGCTTCTGTTTCAGTTAATGCT------------------CTGAGGACGGTATCTGTTAACATCACTAGCTGCCCTACTTTCTTGAACGCTTTTCCTGACTATAATAACTATATACAGAATGCTATGCGGGCTGCTAGT---------CCTAAGGAGAAGAATGCAGTGGTTGCTGATATGGTTACTGAGACATTGAGAGATGCATGTCCAGCTGTTGCTCAGTTTTACTGTCTGGGTCAAGGATTTGTTACTAGAAGTAGAGCATTTTTTAGTACTGAT---------------------CCATCAGTTCAAGTGCTGAATTATGATGCTTATATAGCTACTGGAACACAAGTCACTGATCCGAAGGAGATAGATGATTATAATCACTGTGTAGATTCTTATAGAACTTACATGGGATTTGCTTTAAACAAT---GAGCTTGCAACCCTGAGAGGAGCTGTTAAGAACACCATCAATGCTAGTGGTAAC---TTGGTGCCTCTTCAAGTTATGCTTAGAGAGATGATAGAAAAGAGGCGATTCAATCTAGGGGGTACA------------------------TCAGCA---GGGGCAGAACATCTAAGAGAAGTAAGAGAGGCACTATCTGGAGATTTAGATCAAAAGATCATATTCCCT------------TTTAGCAAATCAGAA---AGGAAAGCAGTTGGTTTTTCCTTTTCTAATCAGATCAATAAT---------GGGGGAAGGTGCTTACTTGCTTCTACTGCTGTTGCTAAAGATACTCAATTGGAGGGA------------GATCTGCTAAACACTATAACGCGTAAATTCCATGCCATGCCTCAA------------------------------------------GATCATGTGAACTATCAGTTATTTGATAGAATAATTAGAGAAGCTAATGCAATTCTAGATCCTGAGGATGCAGCAGATGGAGCAGGATTTCTTTCACAGAGATCTAACATTGACCCCCTTTGGCTCACTTTCTACTTCGCCTTTAAAGTGATTTTAAGTGTA------------------------GCTGATTTCTATAAGTGGCAAAGAGCAATCTATGCGACTTGTAGAAAAATTAGAGGCAAAGAAAATATTAGGGCAGTCCTTGCCACAATGGATTTGCCAGGAGTTCAGGACACTCTAGGAAAGATGTCACAGAGTACA------------GAGATTCACACTCCTCCCTGGGTTATGCATTTTTCTAGATTG---TATGACATTGCTGCTGTGATCTGTCCCTGTGATGCTTATAATGTAGCAGCTACA---ATTCAGACTCCTGCTATTAGTTGGAGATATCTATTCACTGTGAATCCG------GCAGTTAAGGGATTTATTTCT---TATTTAACAACACTAAATGCAGTAGAGAAGACTGCTGAT------------GAAACA---TCTGAAATACATCAGAGTGAAAGAATGTTGCAGCAATTCATACTAGGTAGGAATTCCCCGTTAGCTAACACTAACCATCTGACCGGTAATGCCTTAGATGTAACAATTGTA
	Shayang_Spider_Virus_1	TTTCCAGTTTATAACAATGTGCAAGCAGCTAATGCAGCACTTACAGCTAACTTAAAT---------GGAGTTAGATTGAGCAATCTGAATACAAACATTGATACACTACTTGGTGCAGTGACCATACCAAACGATTTGAGAACCTTTGTAAGACAGGATGCTGAA---------TTAAGTGCAAAAAATGGAGCTATAGCAAGATGGTTAGAGGAGTACTTGAGACAAGCAGCTCCGAAGTTAGAGGCTTATTGGTTAATGAGTAGAAGTGTTTTGAGTGCATGTTGTGTTGAGATTATGAAACCA------------------------AGTTATGCAGGGATAGCAGCCAAAGTATTTGAAGATAGAACTAAAGCAACAGCTGATCTTGAGGATGTGACACTATATGGTGAAAAGTCAAGAGAATTTAGAAGAAATCTGCCAAATGTGTTTCAGATGCCATCTATGATTGATCAGGGTGCAGCCATCAATGAGACTTTCACTGTTTCAAGGAACAGTCTTGGTAGAATGCAAGACATGCTAACTAGCATAATTGACAAGAGAAGAGAAAAGTACCCACCAGCA------AGGAATAGACCAGAGGGAGCAGTT---GGTGCTCAACATTATGATTTCTTTGTTGGCTATTTAGAGGGTATTGCTGAA---------------CCACTAATGGACACACGAACAAGAAGGAAAAATGCAGAGCCAGCTGGTCTACTTGATGTGCAATTTGGTGCTTTTGATGGTTTGAATCAAGGTGTACTTCTCTTGACCACAGCATTAGCAGAATACAGGAACAGAAATGGAAGACTACCAAATGGAATTGAACAGAGAAATGAGGCTGAT---------------------------------------------------------------------------------ATAGTGAAAGCAATGGAAGAGCTAGAATTACTAACCAATGATGGGTTACGTGATAATGCTGAAGTGATAAGACAACAAGCTTCAAATTTGGATGTTGTTTTCAACTTCTGGTTATGGTGTAGAGCTTCTCATGTTATAACTTTG---GATGGTGCAACAAATGAAAGAAATTTGATAAAGATGAACCTGTTGCTTTATGCAATTGGGTCGAGAATTGTTGGTGCAAATAAGATAACTGATATGATTGGAAGAGCTGGTGCACCTTTT---ACTGAGTGGCATGAAAGCATGAATGAAACTGCT------------GGACAGTATATGCCACCATACTGTATGACTTGGAAAAGAGTC---AGTGAGCTAGTTCCAGTGCTAGGTGTTTTGAAAGGAAATGACATGCAATACACA---ACATTCATGAGCGGTATAAGCCCAAGATATATGATACACTTAAAGCCA------ACTTCTGACCACAGTATAGAA---CTGATATATGGTCTGTTCTCCTTGATTAGAGATGCTCAGAACACTTCTGCTGGTGGA---GGAGACATAAACACTGCTGAACACATGTTTCATCAAATGCTAATTGCAAAAAAGACTACATATACAAACACCAACAATAAAGAAGGCAATGTGTTTGGAATAACACTAAGA
	Tacheng_Tick_Virus_1	CTTCTCACTTTCTCGGATGCTTCCGGACTAGACAGTTGGTTTAAGGACTTTGAAGCC---------AAGAACATCATGTCTGAGGAGTATACTAACTCCAAGAGCTTCTGTTTTGACCTACGTATGGCCACACAGTGGAAG------------AAGCTTCCGACT---------AGGGCAGAGAATGATGCTATGATTGCCCAACTTGTCCATGAAAGGCTGAAGACATGTGCTCCAATAAAGGAGTTTGCATGGACTGCTTGCGACGGCATGGTTGAACGAGGACTCAACTGGTTTGATAGAAAC---------------AAAGATGGTGAA---ACCATGACGTGGGCAGCCAACTACGAAGCACTAAAAGGAAGGCTACCGACAACCGCTGAGGTCAACCAGTACCAGAAGGCAGCACTGCAGTGGCGCACGGACACCAACTATGCCATCAACAAG---TACACTGCAGCGATCTCAGATAGCGTGGTCAAGATATATCAAGTGAACAACAAGATAGTGACTGACATCAGGGATCTCCTCTCTGACATGGTTGCAAGGCGCAACAAAGCTTTGGGC------------ATCAAGCCAGGTGAAGAGCGGGTC---CCAGCGGAACATGTCGACAGCTTCAGCAACTGGCTGAAACAGGGAGACTGG---AGTGCACCCTGTCCA---TGGGGAGACTGGGAGAAGAAAAAC------------------------------------------------------AAAAAAGGAAACAGCCTCATTGTGACAGCCTGTGCTGGTGTCATCAACCGAGCCCTCTTCAAAGAGGAAGAATTGAAGGAGAGGCTAAAGAGCCTGGCAGGGGATGCCTCTCTG---------GCCAGCAAGACAGAAGGCTTCGACCCTAAAAAGTGTGAAGACACAGCAAAGATACTCCTGGACCTTTATGGAAAGGCAAAAGCATTTATCTCTGGCGGGGACAGCAGCCAGTCTGGTGGATTCGTACAGCAAGGGTCCGCCCTTGATACCGTCTTCTCTTCCTACTTTTGGGCCTGGAAATGCGGAGTGAAGAAG------------------------GATGTATTCCCTGCTCTGTCATCTATGCTGTATGCCCTGGGGAAGAACCCAACAGGCAAAACCAAAATAATCAAGGTTCTGAAAGCAAGCCCCTACACCTGGGCACACAAGATGACAGAAATGTTTTCT------ACCCTGTCCACCGACCCAATACACATGCACCCGGGGGTCCTCACCGCCGGCCGGCTGACCACAGAAATGGTTGCTTCCTTTGGTGCATTTCCAGTGTCTGACCCAAGCAAGGCA------GCAGACGGTGCCTCCTCGCCACGGTTCTTACTGAACCTGAAAAGC------TCTGACATGAACCCAGCAGCCACTACCGTGTCAAGGATGTTCTACGAGTACAGGCAGGGCTAC---CCCGACTGGCGCGAT---GAGGAGATTGTGCCAGTGGAGCACCTTCTGCATCAGACCTTTCTTAGCAAACTTGGCCCGTACGTCAATGTCAGTCAGGTGCAAGGCAATGCCCTTGCCGTTAAGATCACT
	Wenzhou_Tick_Virus	GTTCTCATCTTCACCAACCGACAGGGGTTGGATGACTGGTACAAAGGCTTTAAGGATGCTAACACCGGGCTCAACTTTCTGACCACCTGCACCACCTCGGAGAGCCTGTGCAAGGAAGTGCTTAGAGCAGACACTCACCCT------------GGCGGTGTTACG---------GACCCTGAAAAGGATGCGAACCTGGCCGGCAAACTGCACACTCGACTGGCAGACCTTGCTCCGATCTATGAATGTGCCTGGACTTCTAGCAACCTCATTGTGGGCCGCAGCCTGCAATGGTTTGAGGCAAAT---------------CAGGACAAGCCC---TTCATGCAGTGGAACAAGGTCTATGATGCCCTGAGGGCCAGGCTTCCAACCGTGGCCGAAGTTGAGCAGTACCAAGATGCAGCGCTCAGGTGGAGGGCAGACATTGGGTACCACATCAATGAC---CTCACCATGGCAACCAAGGAGTCGGTGGTCAAGACCTACCGTGTCAGCCCCAACATCATCATGGACATCAGAGACCTTCTCGAGGACATGAAGAGGAGGAAGAATGAGATGCTAGGC------------ATCAAGCCTGGAGAGGAGCGTGCA---CCCTCTGCCCATGTGGACCAGTTCGCGTCTTGGGTTAAGCTAGGTGACTGG---TCAGTGCCTTGCCCA---TGGGGTGACTGGAGCAAAAAAAAC------------------------------------------------------AAGGCTGAGCAACTTCTGTCAACCACCGCTGCAGCCGGTGTCGTGGGCAAGAAGCTCATGAGGGATGCTGAACTGAAAACCTCTCTGGCAGCCATGGTAGCATCCATCAGGGCA---------TCTGCTAACGACGAACAGTACGATCCAGATGCCCTAAAAAAACTTGGGGACAACCTGGAAGGCATCTACCCCACAATGCAAGCCTACCTTGCCGACATGCGTACCAAGGAGTCAGGTGGATTCGTCCAGCAGGGGTCAGCCATCGACACAGCCTTTTCTTCTCACTACTGGGCCTGGAAGGCTGGCATCAAGGTT------------------------GAGACCTTCCCATCACTGTCCGCCATGCTCTTCGCCCTGGGCAAAGCTCCTCTGGGGCGAAAAAAAGTTGAAAGGAAACTCCAGGACTGCCCCTTCATGTGGTCTCAGAAACTGGGCAACCTGTTCTCC------ACACTCAAAAACGACGCAATCCACATGCATCCAGGTATCCTGACTCCAGGACGCATGTGCAGCGACATGGTCTGCGCATTTGGAGCATTTCCAGTGTCAGCTCCAGAAAAGATA------AGGGATGGCTCCTCCTCACCCCGGTTCCTGCTGAACCTGCGCAGC------GACGGGGAGAACCCAGCTGGCCAGGCCATATCGTACATCTTCCGCGAGTACAAAGTGGCCTAC---CCAGACTGGAAGACA---AAGGACATAGTGCCAGTTGAGCACATGCTCCACCAGTCCTTCCTGAGCAAGATGGGCCCATTCGTCAACGTCTCGCAAGTGCCTGGCCAAGCTCTCTCTGTCAACATCCTG
	Nayun_tick_nairovirus	AAGCTGTCATTCACTGACCAAGCTGGCCTCAATGAGTGGTTTGATGTCTTCAAAAGA---------ACTCACAATCTCACTTCTGTGCTCACACATTCACCCAGCACATGTGGTCTGCTGCCTTCTATGACACCATTCATAGATAGGATGCTAGCTGCCCAGGAT---------GAGAAGCAAAAAGATGCAATCTACTCAGAAGCTGTCATTGAGGTCTGCAAGCACACTGCTCCTGTCAAGGAGGTTGCATGGGCAGGGTGCGTCGGCACATTCCTGAAGGGGATGACCTGGATGAAAGCCAAGGTC---------CCT---------------GGCATGCTGTTTGACCAACAATATGACAGACTGAAGAGAGGTGATGCCAGCATCGAGATGCTGAAGGAGTACCAGAAGTGTGCCCGTGAATTCAGAGAGGACATCGGCTTCCACATCAATGAC---TTCACTGCAACACTTCGTGGACAGATTGTGGAGGAGTACAAGGTGGATGCAACCCTTGTGGTCACAATCAACGAGATGCTAAGGGACATGCTCCACAAGCGCAATGTGCTGCTCAAG------------AACCAGTATGGAGAGAATCGTGTG---AACCCAGAACACATCATCTGGGTGAGAGAGTTCCTGGAAGGCACCTTCGGT---GCTGACTTCACTCCACCTTGGGGCTCAATCCGAAAGACAAAC------------------------------------------------------AAGAGCGGTGTTCCTCTGCTAACTACTGGCTTTTGTAAGGCGATGCAGGAGCAGACAATGGATGAGCAGGCCCTGAATGCCAAGGTGGACTCAGTCATTCAGAAGATAAGCACCTGGATGAACACAGGCAGTGACCCTGGGCTAAACAAGGTGGAGCTCCAAAAGGACATCGATTTCATTCGATCCTGTGCCACTCAGGCAGTGAGCATG---------------CAGGCAGACTCCTCTGGGTACTTTGCACAGTGTGCCCAGATGGATAACCTGTTCTCTGCCTATTACTGGATGCACAAGGCCGGTGTGACTGTG------------------------AAAACGTTCCCTCCACTCAGTTCGTACCTGTTCAGGCTTGGGCAGAAGAGCCGAGGAAGGAAGAAGATCACAGTGGATCTGGAGCAGACTGCTATGCGATGGGGGCGGGGTCTGCTTGACATTGCATCTACCGACGAGTTT---GAGAACAGGATCTACTTGCACCCAGCTGTGTTCACACTGTCTCGACTC---TCAGACATGGGAGCATGTTTCGGAGCCTTCCCCGTTGGTGATCCGGACCTGCTG------TCAAAAGGAGCAGGACACCCGAAGTTTCTGCTCAACTTGAGGACAATGACACAAAACAAGAATCCAGCGGCAGAGGCCATCGCAGGGCTGTTTGAACTGCAGAAAGAATCTGGC------AAGCCCATTGCA---GATGAGATTGTGCCCTCGGAGCACATGCTCCACCAAAGCTTTGTCGGCAAGAAGTCAGTGTTCCAGAACGCCAGCCTTGTGAAAGGCAACATCACAAAGGTACACATTGTG
	Tofla_virus	AAGATTGTCGCAGAGTCCCGGGAGGAGTTCCACGCCTGGTTCAAGGCCTATTCAGAT---------AAGCACAAACTCAGTAAAACACACACCGAGTCGGCCTCTTTCTGCAGAGAGGTTCCCTCCCTTGAAACCTACCGGCTGAAAATGCAGTTTGCAGCCACA---------GAGGCCGAAAAGGATGCTGTGTACAGTACCGCACTCATTGAGGCCACAAAGTTCTGTGCTCCCATAATGGAATGTGCCTGGTCCTCATCAACTGGCATGGTGCGCAAGGGCCTAGAGTGGTTCGAGACCAAC---------------AAAGAGAGTGAGATCGTCAAGGTCTGGGATGCAAACTATGCGACTCTAAGGCGTGGGACCCCTGACGCAGAAGCACTAACTGCCTACCAGAAGGCTGCAATTGCCTGGAGAAAGGAGGTAGGTTACAACCTGAACCCT---CAGACCCATGTGCTCAAACAGGCTATTGCAGCTGAGTACAAAGTGCCTGGCACCATTGTTGCCAACATAAAAGAGATGCTGAGTGACATGATCCGACGTAGGAACCTCATTCTCAGCGGAGGGTCTGATGATGCACCCAAGAGAGGCCCTGTT---GGCCGGGAGCATATCGACTGGTGCAGAGAGTTTGCGAAGGGAAAGTTCCTT---GCAGTGCTCAACCCGCCATGGGGAGAGATTGGCAAGGCCGGC------------------------------------------------------AAGTCAGGATACCCGCTTCTTGCAACAGGTCTAGCCAAGCTAGCTGAGCTTGAGGGCCCT---------GATGTTCTCAATAAGGCGAAAGAAAACATTGTCAAGTTTCAAGATTGGCTA---AAGCAAAACAAAGACCAACTTGATGAGGAGCGAGCAAAGGTTATCCTTGACAGCCTGGTCGCAAGCCACAAGACAGCTGTTGCGCTG---------------GCCAAGCAGTCCAATGCCTTTCGAGCACAGGGTGCACAGATCGACACCGTCTTCAGCAGCTACTACTGGATCTGGAAGGCAGGAGTAACCCCA------------------------ATCACCTTTCCCTCTGTCTCTCAATTTCTATTCGAGCTTGGCAGAAACCCAAAGGGGCAGAAAAAAATGCACAAGGCTCTCACCAACACTCCTCTCAAGTGGGGCAAGAAGATGATCGAGCTTTTTGCAGACAATGACTTCAAGCAGAACCGCATCTACATGCATCCCTGCGTCTTAACCTCCGGAAGGATG---TCTGAGCTTGGGGTCACCTTCGGTGCAGTCCCTGTCACAGATCCAGATGATGCC------GCACATGGCTCAGGTCACACCAAAGCCGTGCTCAACTACAAGACAGGAGCCGACTCTGGCAACCCCTGTGCCCGCATCATCTCAGAGCTCTTTGAGATCCAGAAGGCCGGCTAT------GATATACAGAGC---ATGGACATTGTGGCATCTGAGCATCTCCTGCATCAGTCTCTCGTCGGCAAACGGTCCCCCTTCCAGAACGCATACCTTGTGAAGGGCAATGCAACCAACATCAACATCATC
	Soft_tick_bunyavirus_Av-18	AAGCTGGTTTTCGAAACCGTTGAGGGCTTGAATGAATGGTTCAATGCCTTTTCTGCA---------GGAAAAGGCCTTGACAACCGTTCAAGCAACTCTCTCTGCTTCGGTTATGAGCCTCCAGATTACACCAACTACGCCATCAGAGTTGGTGAAGCTCGCGAT---------GACAAAGAGAAGAATGCCATTTATGGGCAGGCCGTGATAGCAGCAACAAGATTTGTTGCACCTCTAAAAGAATGTGCATGGGTGTCTTGTAAGGGCATGATCGAGAGGTCTATGAAGTGGTTTGATATTGCAGCC------------CACGGCAACGAGGATTTTAAAATCTGGCATGACAACTACAACGCACTAAAATCCAGGGTCCCAAGCCTTTTGGAGGTGACTGGTTATAGAACCAGTGTGCTCAACTGGAGAGCTGCCACAAGATTTGAGGAGCTTGAC---ACGGTGCGGACTCTGTACGGAGAGATGCGTATGGATTATGCTATCAATGCTGACATTGCACCAACTATTGTTGAGATGCTCAATGACATGAAAGACAAGAGAGAAAAAGCATTTGGTGCT---------AATGGTGGAAGCAGAGGTAAAGTC---AGCCAAGAGCATGTAGGATGGGTGAGGCTCTGGCTTGATGGGCAGATTGAC---CCCCTGTCGATCCCTCAATGGGGCAGTTGGGACAAGACAAAC------------------------------------------------------AGCAGTGGTAAAAGACTCGGGGCAACAGGCATCGTTAACCTGTATGATCCTCAAAGTTAT---------GACTCACTAGCTCTTGCTGAAATCAAATATGGCGAGGCTGTAGCTGCTGCC---AGAACTGCTGCCAGAGATCTTGACCCTACAGCAATCACTGCAACTCTCCAGAGAATCAGGGCTTGCATTGACGAAGCTAAAGAAATCGCCAATGCACGAGAAGGCGATGGCAACGTGGCGTTCACACAGCAAATGGCTGCAATGGATGTTGCCTTCAGCTCTCATTATTGGCTGTGGAGAAGTGGTTGCAAATTT------------------------GAAAGCTTTGCACCTTTGTCTCAATACCTGTTTGAACTTGGACAAAGACCAGTGGGCAGTGCTAAAATTGATAAAATGCTGGGAGAAATGCCTTGGATGTGGGCAAGAGGACTTAGATCCTCCTTTGCTGATAAAACATTC---CAGGATAAGATCCACATTCATCCAGCAGTTCTAACACAGGGAAGACTG---CTTGATATGGCATCTTGCTTTGGAGCTATTCCGGCCAACAATCCTGAAAGAGCG------AGAGAGGGCACTGGCAACCCAAGATTTATCTTGAACCTTCGTCGT------TCAGGAAGGAATCTTTGTGGGACTGTTGCTGCCAAACTTTTTGAGGTCTTCAAAGCTGGATTC------AATGTTCAAGAA---TCAGAAATCATCCCAGCTGAACACATGCTTCATCAATCATTCCTGGGTAAGCAGTCTCATCTTCAGTATGCTGGCATGCTTCAAGGTGACTTCACTAAGATCCACATCGTA
	Kasokero_virus	GAGTTGAGCTTCAAAGACGTCAACGGCTTAAACAGCTGGTATGAGGAGTTCAAAAAG---------GAAATTCCCATCTACACAGCTGGAGCAAATTCAGCTTGTCTCAGTCCTGATCTGGTGGATCTAAGCCAGTTCAAAATGGACATTGACTCTCAGACTTCT---------GAGAATGCTAAAAATGCAGTCTATGGAAGAGCAGTCATCGCAGCCACCAGAAAGCTAGCTCCAATTTATGAGTGTGCCTGGACTTCCTGTGAAGGGATCTTTGAACGATCCATGACCTGGTTCAATAACAAT---------------TCTGATAAGCCTGAGTTCAAGGTCTGGCATGACAAGTACAATGACTTGAAGTCTAATCTGCCTGAGGCTGAACAGATTCTTGCTTATCAGACCTGCTCTGGGTCCTGGAGGAAGGAGATTGGTTATGAAATCAATCAG---AATACCAGCACACTGAAAGGCGACATAGTTGAAGAATATGGTGTCAACAAAAACATTGTTGGTACAGTTAAGAACATGCTCGTTGACATGGTCAACAAAAGGAAGAAAAGACTTGGTGGT---------GTTGTTGTAACAGGGGCTGGAACC---TCAGAGGATCATATTACTTGGATGGAAAACTGGCTTGATAGCGAAATCGAG---CCATTTAGCATCCCAGGATGGGGAAGCTGGGCCAAACAAAAC------------------------------------------------------TCTAAGGGGACTAGGCTTGCGGGAACAGCCATTGCCAACATCACCCAGAAAAAGGACTCT---------GATGCTTTGGAAAAGGCTAAAGAGAAGCTTGAGAAAATGAAGAAGACTGTCAGTGCTTTAGAATCGGAAGGAATGAGTGAGGATGCTGCCAAGAAAATGTGTCAGGAGATTGAGGCCTCTATTGGAGAGGCTGAGACGCTCCTTGGAGCAAGTGTTGCACAGGGAGAGTCCAAGTACCAACAACAAGCCGCAGCCATGGACATCCCTTTTTCAGCCCACTACTGGGCTTGGAGGTCAAAGGTCAATGAA------------------------AACAGCTTCCCAGCACTATCCCAGTGGCTTTTTGAACTAGGTCAAAGGCCTATTGGTGCAGCAAAGGTGAATACCATGTTGGGCGAGCTTCCCTTTATCTGGGCACGAAATCTGAGAGGATCGTTTGCAAGCTCCAATTTTAACGGAAATAAGATCTATATGCATCCAGCTGTCTTGACAGCCGGAAGGCTC---TCAGACATGGCTGCCTGCTTTGGAGCATTCCCAGTTGCAAACCCGTCCAGAGCA------ATTGAAGGCACTGGCAATACAAGGTACTTACTGAATCTGAAGAGG------GAGGGAGATAATCCCTGTGCCTCTATGGTGACATCTCTCTTTGATGTCTTTTCAGCTGGTTTT------AAGTACCAGGAC---ATGGACATTGTCCCTCCAGAGCACATGTTGCACCAGTCCTTCCTTGGGAAAACAAGTCCATTCCAGACTGCTAGTAAGATCAAGGGAAGCTTCACCAAAATCAACGTTGTT
	Yogue_virus	CAACTTGAGTTCAAGGACGTGAAGGGGCTTAATGAATGGTATGAGTCATTCAAAAAG---------GAGGTTCCCATCTATAGCCAGGGAGCCAATTCAGCATGCCTTGGTTCAGAACTTGTGGATCTAAGCCAGTTCAAAATTGACATAGACTCACAGGCGACT---------GAAAGTGCCAAGAATGCTGTATATGGAAAGGCTGTTGTTGCAGCTACCAGGAAGCTGGCTCCAATTTATGAATGTGCCTGGACATCCTGTGAAGGGACATTCGAACGTTCCATGGCTTGGTTTCGTGACAAT---------------GCTGACAAACCTGAGTTTAAACTCTGGCACGATAAATACAATGAGCTGAAGTCCAACCTGCCTGAACCTGAACAGGTTGAGGCCTACCAGACTTGCTCTAGTGCATGGAGGCAAGCCATTGGTTACGAAATCAATGCC---AACACCAGCACGTTGAGAGGAGCCATAGTGGAAGAGTATGGAGTGAGCAAGGAAATTGTGGGAACAGTTAAGGATATGCTTGTAGATATGGTGAACAAGAGAAAGAAACGGCTTGGAGGT---------GTGGTTGTCTCAGGAAACAAAGCC---TCTGATGACCACATCAACTGGATGAAGTCCTGGCTTGATGATGAGATTGAA---CTGTTTAGTGTGCCCACCTGGGGAAGCTGGGCTAAGTTGAAC------------------------------------------------------TCAAGAGGACAAAGACTGGCCGGAACAGCAATAGCCAACATTAAACAAAAGAAAGATGGT---------GATGCTGTAGAGACTGCTAAAGAAAAGCTAGAGAAGATGAAAGCCATTGCAAGCGTCCTAGAAACAGACGGTTACAGCGAAGATGCTGTCAAGAAAATGTGTGGAGAGGTTGAGTCTGCTATTGAAGAGGCTGAAAAGCTCCTAGCAGAGACAGGAGGAGGAGCTGATTCCAAGTATCAGCAGCAGGCTGCCGCCATGGATGTGCCTTTCTCTGCTCACTATTGGGCCTGGAAGTCGAAGGTCAATGAT------------------------GCGAGCTTTCCTGCATTGTCTCAATGGCTCTTTGAGCTTGGACAGAGACCAATTGGTGCAACCAAGATAAATGCCATGCTTGGAGAGTTACCATTTGTGTGGGCAAGAAACCTCCGCAGTGCCTTCGCAAGCTCAAACTTCAATGGCAGCAAAATATACATGCACCCAGCAGTCTTGACAGCAGGCAGACTC---TCTGACATGGCAGCATGCTTTGGTGCATTTCCGGTGGGTAACACTGCAAGAGCA------GTGGAAGGCACGGGAAACACTAGGTTCCTTCTGAACCTGAAACGG------GAAGGGGACAATCCATGTGCAACTATGGTAACATCTTTGTTTGATGTCTTTTCTGCTGGATTC------AAGTACCAGGAT---GTTGAGATTGTGCCTCCAGAGCACATGCTGCACCAGTCTTTCCTAGGGAAGACCAGCCCTTTCCAGACGGCAAGTAAGATTGATGGGTCTTTCACTGAGATAAACATCGTT
	Gossas_virus	AAGCTTGACTTTGTCAACGTTGCTGGCCTTGAGGCTTGGTTTGCCAACTTTGCTGCT---------GGCAAACAACTCACTGGAGTAGACGTCAACTCCTTGTGTTTTGGCTATGTGGCACCTGACTATGGTCAATATGTCACCAAAATGATAAATGCCACAAGC---------GACAAGGAGAGGAATGCTATCTTTGGACAGGCTGTGGTTGCTGCAACCAGATTCATTGCCCCTCTGAAAGATTGTGCTTGGGTTTCATGCAAGGGAATGATTGAAAGATCCGGAACATGGTTTACTGATTCAGAA------------ACCACTGGGGATTCTTTCAAGTCTTGGCACAACTGCTACAATGCTTTGAAGGGAAGAGTGCCCAGCCTGGCTGAAGTTCAAGCATACAAAGAATGTGTCATGGACTGGAGAGAGTTCACAGGGTTTGACGAGCTTCCT---TCGGTGAGGGCTGTCAGAGGGGAAATGAGGCTTCAGTATGCCATTAGTGCTGACATAGCAATGACAGTCAAAGACATGCTTGAAGACATGAAGGAGAAAAGAGATGCTGCATTCGGACCA---------GGCTCAGGACGCAGGGGCCGTGTG---AGCCAAGACCATGTGGGCTGGATGAGAATGTGGCTGAATGGAGGTGTAGAT---GTCCTGTCAGCACCTGGATGGGGAAGCTGGGATAAAGTAAAC------------------------------------------------------AGTTATGGCAAGAGACTGGCTGCAACGGCGATCGTAAACCTCTATGATGGCACCAACTAC---------GACTCTATCCTGATTGCCAAGGACAGACTGGCAGAGGCTGAACATCGCTCA---AGACTGATGGCTGCAGAACTGGACCCGGTGAAACTGGCTAACACCCTAGCCACTGTGAAGGATGCCATTGATGAAGCTGAAGTGATGATAACACAGCAAGGAAACGGTGGAGGAGCTGTTTTCCAACAACAGATGGCAGCAATGGATGTCCCTTTCAGCTCCCATTACTGGCTCTGGAGATGTGGAGGTAATTAT------------------------AATAACTTTCCTGTGATCTCCCAGTTCCTCTTTGAACTAGGACAGAGACCAGTTGGAGCTGCCAAAATTGCTAAAATGCTTGGAGACATGCCTTGGATCTGGGCTCGTGGACTGAGGGGAATGTTTGCTGACAGCAACTTC---AATGACAAAATACACATCCACCCCGCCGTGCTGACACAAGGGAGACTC---TCAGACATGGCATCTTGCTTTGGAGCAATCCCAGCCAACAATCCTGACAGAGCA------AGAGAGGGAACTGGGAATTCCAGATTCATCCTCAACCTAAGGAGG------TCTGGGAGAAACCTTTGTGGAACTGTTGCTGCCAAGCTGTTTGAGGTGTACAGGGCTGGATTT------GACATCAAGCAG---ACTGAAATAATCCCGCCAGAACACATGCTGCATCAGTCCTTCCTCGGGAAGAACTCACACATGCAATATGCCGGCCTTCTTGAGGGCGACTTCACCAAAATTGAGATTGTG
	Zirqa_virus	GCCCTCGACTTCCAGACTACAAATGACTGGGAAACCTGGTGGTCTGGCTTCAAGGCCAAA------CATTCCAGTGTTGGTGTTAGCTTCACCAACTTTGACAGCTTCTTCCAAGGGCGCATCGATGTATCAAGATACATTGATGAAGTTCAAAAGATACAAGGGAACTCACATGATGCACAGAGGGATGCAATCCTGGCACAGGCAACCGTAGACACAACTCGCTTTGCTGCTCCAGTGAAGTACTGCGGCTGGCTGGTGAACAGGACCTTTGTGACATCTGCCTTTAACTGGTTCCAAGTTAAT---------------TCCAACCATCCTGATGTGAAAATATGGGATGCCAGCTATGACAAGCTTAAAACACAGCTCCCAAGTCTTGAGCAGGTCCAGGGATACATCAGATCTGCTATTAAGTTCAGAAATGAGACTGGGATGCCAGGTGACATT---GGATTTGCAGTTCTGAGTGGAAATACACCAGCAACTTGGAAGGTTCCCATGGACTGCATCAACGAGATCCAAGAAATGCTCAAGGACATGAGAGATAGACAGAATGCAGCCTTCGGA------------AGCAACAGAAACAAGGAA------CAGAGCAGACGCAACGGCGAGTATATGGCAGGTCTGGTGCTTGGATCTGAAAGT---ATACTAGGTGAAACTCCCTGGGGCTCTTGGAATAAGAAAAACAAAGGT------------------------------------------------GACAAAAAACTACACCTTAGCTCCACTGCACTCATGAATGCTCTTCAAAATAAACTCATCACTGAAGCTGACATTGACAAATTTGAAACTGATATGAAAGTTGAGCTTTCAGTG---------------GAAAGAGATGAAGACATCAAGAAGGCAATCACAGAAATACTTGGAGTCATTGAAGTGTTCAAGGTTGAAAAAAATGCAATGAAT------------GGAAACAACACAGGAGGGTTTCTGCAGCAGGGTTCCAACATAGATGTTGTCTTTTCTTCCTTCTACTGGGCATGGAAGTCAGGATGTGGAATA------------------------AATGAGTTTCCTGCACTCTCAAAGTTTCTTCATGCACTTGGACAGAAATTTGTAGGCAAAGCTAAGGTCATTGAAGCACTGTCATCTGTTAAATTCAAGTGGGGAAAAGGGCTTGTGAACATCATCTCAAAGGATTACTTT---GCAGACAGAATCCACATGCATCCTGCTGTGCTAACCTCAGGAAGGATCAACAATGACATGGTTTCTTGTTTTGGTCCAGTCCCGGCACATGATCCAGATCTTGCA------GTCAATGGATGTGCCTCAGTCAGACATCTGACAAACATGGAAACA------AGAAAGAACAACACCTGTGCATATGCCATTGCAAGCCTCTTCAGAGTCTTTAAAGCAGCTTAT---CCGGCATATGATCAG---CTTGAAGTTGTGCCCATGGAACACATGTTGCACCAAAGCTTTCTGGGCAAAACCTCTGGAATGCAAAACTCAAGCATGATCTCTGGAAATGCCTTGGATGTTAACATTGTT
	Avalon_virus	AAGCTGGACTTTGAAGACAAGGAAGGCCTCAATAAATGGTTCTCAGAATTCAGACAG---------AATTTCAATCTGTCAACAAGTTGCACCAACTCTCTGTCACTATGCAAGGAACTTCCAGATCTGACGAAGTACTTGTCA------ATGGAGCCCAAAACT---------GACAGAGAGAAAGATGCATTCTACTCCCAAGCAGTCATAGATGCAGTGGGCAACGCTGCTCCAATCTATGAATGTGCCTGGACAAGCTGCACTGGCATGGTCAAGAGAGGCCTTAAGTGGTTTGAAGACAAC---------------CAGCAACAA------ACCACTGAGTTGATTGCCATCTATGACAACGTGAAAAAACGTGTGCCACTGCTGTCTGAGCTCAACACGTATCAGCAGGCTGCAAGGAAGTGGAGGCTTGACGTGAAGTATGCCATCAACGAA---TTCACTGAGACCGCCAGTGGCAACGTTCTGAACACCTACTCTGTCCCCAATGACATCATCTTGGATGTGCAAACCATGTTGAAGGACATTATAAGGCGCCGCAACCTGGTCCTGGGA------------GCGTCTGCCAACCGAAGCACGGTT---CAGCCAGACCATGTGCGTTATGTCCAATCTTGGGTTATGGGGACCACCCAT---CCAGCCTCTCTTCCACCATGGGGTGAGACAAACAAAAAAAAC------------------------------------------------------TCATCCAATAGGTCCCTTTTCGCAACCGGACTGTGCAAGCTCTCCCAGACTGTGGATGAA---------GACATCCTGAGAAAGGCCAAGAAGAGGCTTGAAGAGCTGGAGAAGATGGTTGAGGACCCTGACAAGCACGGTCTGGACAAAGATGCTGCAGGAGAGCATCTGAAAGGAGTCAGAGCATCCATTGAGGAGGCTGAAACAATG---------------ACTGAGTCCAGTGGTGCTATGATGTCCCAGGCAGGCAACATTGACCTTCCATTCAGCTCCTACTTCTGGGCTTACCGAGCAGGTGTCACTCCG------------------------AACACCTTTCCTGCACTGTCTCAGTTCCTCTTTGAGCTGGGAACCCAAGCTAGAGGGAAGGAAAAGATGTGCAGCATCCTAAACAACACACCCTTTAAGTGGGGAAAGGGTCTTGTTGGCCTTTTTGCTGACAATTCCTTCCAAGGCAACAAAATGTATTTGCACCCCATGGTTCTCACCTCCGGGAGACTT---TCTGACATGGCTGCCTGCTTCGGGGCATTCCCAGTCGCCTACCCTGGAAGAGCA------CTGGAAGGTGCAGGACATGCAAGGTACATCCTAAATCTTAAGACT------TCTGGCAAGAATGCTTGCGCTCATGCCATCACTCAGCTGTTCAAGATCGACACCAGCTACTAT---CCTGACTATGAGTCC---AAGGAAGTCATTCCATCTGAACACATGCTGCATCAATCTTTCATCGGGAAGAAGAGCCCCTTCATCAACGTCTCAAGAGTGAAGGGGAATGCAGCTAATGTCCAGATTGTA
	Clo_Mor_virus	CAGCTTACCTTCAGCAGCAAAGATGGTCTGGACAAATGGTTCCTAAATTTTAGACAG---------AATTTTGGACTGTCAGGAACCTTTACCAACTCAGCCTCCATATGTGGTGGGCCAGCAGACCTTTCTACATACCTCACC------TTGAACCCCAAAACT---------GACAGAGAAAAAGACGCCTACTACTCTCAGGCCATGATTGATGCTGTGAAAAAATGTGCACCACTCTACGAGTGCGCATGGAACAGCTGCACTGGCATGGTGGAAAGAGGTCTGAAGTGGTTTAAGGACAAT---------------GCTGCCATA------ACCCTTGAACTTGACAACATTTATGCCAATGTCAGAAAGAAGGAACCCAACCTTTCTGAGCTGAATGCCTATCAAAACTTTGCCATCAAATGGAGGGAGGATACTAAGTATGCCATCAACGAC---CTCACCTCAGTTGCTGGAGGAGAAGTGCTGACACAGTACGCAGTCTCTAGCAACATAATCCTGGACGTCCAGACAATGCTTAAAGACATGATCAAGAGAAGAAACCTGGTTCTCGGC------------TCAGCTCCAACCAGAAGCAATGTG---CAACCGGAGCACATCATCTTTGTTGATGCCTGGATCAATGGACAGACTCAT---GTAGCTGCACTACCACCATGGGGAAGCATGGACAAAAAAAAC------------------------------------------------------TCTGCCAACCATACTCTGCTAGCAACAGGACTCTGCAAGCTCATGCAGACAAAAGATGAG---------CGTGCAATACAAAAAGCCCAAATGCGGGTTGTTGAACTGGAGGAAATGCTACAAGACCCCGACAAACACGGCTTGGACAAGGACACAGCATATGTCCATCTTCTGCAGATTAAAGCCTCCATCGATGAAGCAAGGACCATG---------------GGGGTTGACAAGGCAGCAATGATGTCACAGGCTGCAAACATGGACGTGCCTTTCAGCTCGTACTACTGGATGTACAAGGCAGGTGTGACAAGT------------------------GAGACCTTCCCATCCTTGTCTCAATTCTTGTTCGAAATGGGAACACAAGCCAGAGGGAAGGAGAAGATGTTCAAGGTTTTGAACAACATGCCCTTCAAGTGGGGTAAAGGCGTTATAAAGCTGTTTGCAGACAACACCTTTGAAGGCAACAGACTGTACCTCCATCCTCTTGTTCTGACATCAGGACGCTTG---TCAGACATGGGTGCATGCTTCGGAGCCTTCCCAGTGGCATATCCTGGCAGAGTC------CTCGAAGGGTCAGGACACCCAAGATACATATTGAATCTTAAGACT------ACTGACCAGAATCCTTGTGCAGAAACCATCGTCAAGCTCTTCCAGATCAACAAAACTTACTAC---CCTAACTATGAGGCA---CAAGAGGTGATCCCTTCCGAGCATCTGCTTCACCAATCATTCATTGGGAAAAAGGGCCCTTTCCTGAACGTCTCAAAGGTCAAGGGAACGGCCACAAACGTCCAGATCATT
	Pustyn_virus	TTGCCCAGGTTTGCCACTAAAGATGACCTTGAGAAGTGGTTCAAAGCC------------------ACCTACAAAGATGTGAATGAACGCACCTACTCTCCATCGTACTTCGATGGACTCCCTGACTTGGACATGTACCTCGAGGAGATAGACAAACAGACGACA---------AGGGCAGGGAAAGATGCCTGGGTGAGTAGGTTCCTGTATGAGGGACTGAGGAGGGCCCCCCCTTTAAGAGAACAGGCATGGCTCATGAATGGAGAGTTTTTTGAGAAGGCAATGAGGTACCTGGGTCTTGAGGCAAGTAAGGTAGGCTCCCCAGTGAAAAAACTCCTTACCATCTACCCAACCTACCTTGCAGCTGGATCAAAATGCACAGACCCAGAGGTGATTAAAACCTACCAGCAAGCATGCAAGGAATTCAGAGCCACCATGGACTTGAGTGAGCCTGATTCTCTGACAGGGATTCTCTATGGATCAGTTGCAACTAAAGTAGAAGTTCCAGCCACCCTAATCTCTGTCTTCAGGGCCATGCTGTTACGCATGAAGCATCAGATGGATGGAAGATTGGGA------------GTTGAGGGAAAGGAAAGGTCAGAC---TCCACAAAGTTCCTCACACAGGTGAAGGCCTTCTTAAGGTCCTTGGGGACTGTGCTGCCTCCGGTACCA------------CTGACAAAAAGAAACTCACTTGAGATCAAAGGTTTTGCACCCAAAGAAGGGGCAGCTGAACAGAGCGCCGAGAATGGTGCCTACCTGTTGACAACTGCTATCATGCAGCTCCGTGCAAAAAAGGACACAGAAATTGACACCCTACTGGCCAACTTCAGAGCCCACCACACACAAGTGGCTGGT---------GACGAGAACTCTGCAGCAGATGTGAAACAACATTCCATCAAGATGCTTGCACTGATGGAGTGCTGGGAGAAAGAAGCAGGGGTGGTGGAAGCCCTC------AGCGGTGAAGGAGGAGGCTTCACCCAACAAGGCTCTGGCATTGATGTGATCTTCTCAGCTTACCTGTGGGCATATAAAATGGAATGTAGAAACTTG---------------------TCCCAGTTCGCCCAGCTGAACGGGCTTCTGGTTGGAATTGCACAGAGTCCACAAGGAAAATCGAAAACCCTGAAAATGCTGCAACAGATGGGCAGCCCAGTTGCACTAAGGCTGGTGGCAATGATGTCCAAGAGCACC------------GAGATCCATCTGCCACCCTTTGTACTGAATGCGCACAGACTT---TATGATCTGGTGACAGCATTTGGTGCCTTTCCGCTAGATGATGTGACATGCGAAGGACTCGACGGTTTCAGCAGCTCTCCAAGGTATGTTCTCAACCTGCGGAGG------GAGAGCGGGGAAGGGCTGGCC---CTGATCGCAAAGTCATGGGAGCTGTGGTCAGCAAGCTACACCGCAGGCCCTGCTGTT---ACCGACATTTCAGAATCCGAGCACCTCTTTCACCAGTTCCTACTGCGCAAAACCTCACCCTTCCAGAACACCCACAATCTGTCTGGCAATGCCCTGAATGTCGAGGTTGTC
	Grotenhout_virus	TTGCCCAGGTTTGCCACAAAAGATGACCTTGAGAAGTGGTTCAAACCC------------------ACCTACAAAGATGTGAATGAACGCACCTACTCTCCATCGTACTTCGATGGGCTCCCTGACTTGGACATGTACCTCGAGGAGATAGGCAAACAGGCAACA---------AGGGCAGGGAAGGATGCTTGGGTGAGTAGGTTCCTGTATGAGGGACTGAGGAGGGCCCCCCCTTTAAGAGAACAGGCATGGCTCATGAATGGAGAGTTTTTTGAGAAGGCAATGAGGTACCTGGGTCTTGAGGCAAGTAAGGTAGGCTCCCCAGTGAAAAAACTCCTTACCATCTACCCAACCTATCTTGCAGCTGGATCAAAATGCACAGACCCAGAGGTGATTAAAACCTACCAGCAAGCATGCAAGGAATTCAGAGCCACCATGGACTTGAGTGAGCCTGATTCTCTGACAGGGATTCTCTACGGATCAGTTGCAACTAAAGTAGAAGTTCCAGCCACCCTGATCTCTGTCTTCAGGGCCATGCTGTTACGCATGAAGCAGCAGATGGATGGAAGATTAGGA------------GTTGAAGGAAAGGAAAGGTCAGAC---TCCACAAAGTTCCTCACACAGGTGAAGGCTTTCTTAAGGTCCTTGGGGACTGTGCTGCCTCCGGTACCA------------CTGACAAAAAGAAACTCACTTGAGATCAAAGGTTTCGCACCTAAAGAAGGGGCAGCCGAACAGAGCGCCGAGAATGGTGCCTACCTGTTGACAACTGCTATCATGCAGCTCCGTGCAAAAAAAGACACAGAAATTGACACCCTACTGGCCAACTTCAGAGCCCACCACACACAAGTGGCTGGA---------GACGAGAACTCTGCAGCAGATGTGAAACAACATTCCATCAAGATGCTTGCACTGATGGAGTGCTGGGAGAAAGAAGCAGGGGTGGTGGAAGCCCTC------AGCGGTGAAGGAGGAGGCTTCACCCAACAAGGTTCTGGCATTGACGTGATCTTCTCAGCCTACCTGTGGGCATATAAAATGGAATGTAGAAACTTG---------------------TCCCAGTTCGCCCAGCTGAACGGGCTGCTGGTTGGAATTGCACAGAGTCCACAAGGAAAATCAAAAACCCTGAAAATGCTGCAACAGATGGGCAGCCCAGTTGCACTAAGGCTGGTGGCAATGATGTCCAAGAGCACT------------GAGATCCATCTGCCACCCTTTGTACTAAATGCGCACAGGCTT---TATGATCTGGTGACAGCATTTGGTGCCTTTCCGCTAGATGATGTGACATGCGAAGGACTTGACGGTTTCAGCAGCTCTCCAAGGTATGTTCTTAACCTGCGGAGG------GAGAGCGGGGAAGGGCTGGCC---CTGATCGCAAAGTCATGGGAGCTGTGGTCAGCAAGCTACACCGCAGGCCCTGCTGCT---ACCGACATTTCAGAATCCGAGCACCTTTTTCACCAGTTTCTACTGCGCAAAACCTCACCCTTCCAGAACACCCACAATCTGTCTGGCAATGCCCTGAATGTTGAGATTGTC
	Pacific_coast_tick_nairovirus	GAACTGCAGTTTACCAACAAGGATGGCCTTGACAACTGGTATAGAGAGTTCAGCTCA---------GACATGGGCCTCACCACACGTTTCACTAACTCTGCCAGCCTCTGCAAGGAAGTGAAGGATCGCCTGCTGTTCGAC------------GTAAATGTTTCA---------CCCAAGGAGAAGGATGCAGTCCTGGCCAAGATGCTTCATGACCGGCTTAAGACTTGTGCTCCCATCTATGAATGTGCATGGGTCTCTTGTGACGGCATCCTTGAAAGGAGCCTCAGGTGGTTCAATGACAAC---------------AAGGACAAGTCC---ATCATGAGCTGGCACAAAAACTACACCCATCTGAAGTCGCACCTGCCCACCCAAGAGGAGGTTGCCAACTACCAGGCTGCTGCAAGGCAGTGGAGAACATCAATCGGCTTTGACATCAACAAC---TTCTCGAATGTGCCAGAAACTCACGTAGTCAAGGACTACTATGTGCCACCAGGAATTGTCATCACAATGAACACCATGCTCAAAGACATGCAGAGAAGGAGAAATGAAGCCCTTGGC------------CTTGCACCGGAGACCAAGAAAGGA---CAGGCTGAGCACGTCCATGACATGGTTGCTTGGCTGAAG---GGGTCCTGG---GATGACCCTTGCCCA---TGGGGGGACTGGAAGAAGCAGAAC------------------------------------------------------CAAAAGAAGATTGATTTGGCTGTCACCGCCTGCGCTGGCATCATAAACAAGAACCTCATGGACAAAGCAGGGCTCAAGAAGGCGCTCGGGGACAGGTCCAAGGCAGCCGGTGAT---------TCTGTCGGGAATGACAAGTATGACGGCGCCAAGTGCCAAGAACTCTCAGATTATCTCAAAAATCTGTACGCAAACACTGAGAAGTTCATCAAACAGGCAAAAGCCACACCAGGTGGTGGTTTTACCCAGCAAGGCTCTGCCTTGGACACAGCATTCTCCTCTCACTACTGGGCTTGGGCATGCGACATACAGAAG------------------------GACACCTTTCCATCTCTCTCTGCCATGCTCTTTGCACTGGGAAAGGCCCCAGCCGGCAAGGCCAAGGTGCAAAAGAAGCTTGAACAGTCTCCCTACAAGTGGGCCTCCAAGCTGGCAGGCATGTTCTGT------GACATTAAGGAAGACGCTGTACACATGCACCCTGCTGTTCTGACCCCAGGCAGGATCTGCTCTGAAATGGTCTGCTCATTTGGCGCCTTCCCCGTGTCCCAGCCTTCCAAGCTT---AAAGAAGAGCAGAGCTCCTCACCAAGGTTCCTTCTCAACCTCAGGAGT------GATGGTGACAACCCAGCAGGGAAGACTGTCTGTGCCACATTCGAGGAGTACAGGCTGCTCTAC---CCAGACTGGGAGCAG---CAGGCCATAGTCCCTGCCGAGCATCTTCTTCACCAGTCCTTCTTGAGCAAGGCAGGCCCATTCGTAAACGTCAGCAAGGTGGAAGGGTCAGCACTTGAGGTTGTCATCCAT
	Dera_Ghazi_Khan_virus	GAACTAGATTTCCCGACTGTGTTAGACTGGGAATCATGGTACCTTGGGTACAAAAGCAAG------CACCCTCAGCTAAACTCTATGTTCACCAACTATGACAGCTTCGCCTCGGGAGTACCAGATCTGACTCAGCTTCAGCAGGAGATGTCAAGACACAAAGACGAT------AGAGGGCTCAAAGACTCTATCTTTGGACGTGCTGTAGTCAAATTGACAGAGCATGCTGCTCCTATAAAGGAATGTGCCTGGCTTGTGAATAAAACATTTATCACTGACGCCCTTCAATGGTTTGAGACTAAT---------------AAGGATCAAGACTATGTGAAGATCTGGGACGCTAGTTACACTACATTGATGTCTTCGCTGCCTAGCCTTGAACAGGTGCAGGCTTATCAGAGGGCTGCCATCAAGTTCAGGCAAAATGTTCTGATGCCCAAAGACACT---GCATTCCAGACTCTCGGAGGGGAAGTCCTTGTCAATTATAAGGTAAATAAAACCATCATCACCTCTGTCTTAGACATGCTCAAAGACATGGAAAACAAAAGGTCTGCTCTCAGGGATCCAAGTGGTGCACCTAGTTCCAACAGAAAGGAAACC---ATTGATGTCAACTCAAAGTGGATGATGGGCTGGCTCAATGACGAGGCTGCT---CTTCTTGACATGCCTCCCTGGGGAGCATGGGACAAAACAAGT------------------------------------------------------GCTAGAGGACTTCCAATCGCTTTGACTTCGATTGTCAAGTCTGAACAGGTCTTAAAGGTG---------GATCTGACTGACACTGTCAATGACAAGAAGGCAAGAATTGCCCGCCTTATGAGCACAGATGAGGCCAAAGACTTTGACACTGATGCTATCAGGAAAATGCATGATGTTCTGGATAAATGGAGCACCTTTAAGACATCACTAAAAGCTACACCAGCCCAGACAGGAGAACCTGGCTTCGGACAACAGGCAGCAGCTTTAGACACAGTTTTTTCTGCCTGTTACTGGCTGTGGAAGTCTGGAGTTTCAGTC------------------------AACTCATTTCCCGCCTTGTCAAAGTTCCTGCATGAGCTTGGCAGCAAGGTAGTAGGTAAGACTAAACTTGCCTCAGTACTTAAGGCATGTGGATGGAAGTGGGGAAAAGGTCTGCTGAACATCATGTCTATCGGGAACTTTAACGGCAACAAAATCCATATGCATCCTGCCGTACTGACAGCTGGGAGAATGTCATCTGACATGGTCATTTCATTTGGATCAGTTCCTGCATACAATGCTGACCTTGCA------GAAGAGTCTGTAGGCAGTATTAGGAGCATTTTGAATTTTGAGACA------AACAGGAGAAACAGCTGTGCTGAAGGAATCGTGAAGCTCTGGGATGTCTTTTGTGCTGGATAT------GAATATCAGGAA---GAAGAAATCGTCCCTCCTGAACACATGCTGCATCAGTCCTTCCTTGGGAAAGTTTCTCCTTTCCAAAATGTGTCCAAGCGTGAAGGAGATGCACTCAAAGTGCACATCACT
	Qalyub_virus	GCATTAGACTTTGAGGACAAACAAGGGTGGGAAGACTGGTTTAGTAGGTTTAGAAGA---------ACAATTCCCTTATACAATGTGAATACATATTCACATTGTACCAACAAAGATATACCTGACCTTCTAAATTACATCACAGAAATGTCAGGGCTGGATAAT---------GAAAAGGAAAAGAATGCTTGCTACGGCAGGGCTGTGGTGGAAGCCACCAAAGGGCTGGCTCCTATCAGAGAATTTGCTTGGTGTGCTTCAAATGGGATTGTTAGAAAGTCACTGGCCTGGTTCACAAACAAC---------------AGGGACTCTGCCATACTTAAATCCTGGGATGAAAGCTACAACAAGCTGAAAGGAGAGCTCCCGTCTGTAGAGCAGCTGGGAGACTACCACAAGTGTGCCAAGGCCTGGAGAAAGGACATTGGCTTTGAGGCAGTAGAG---CTGACCAGTGCCTTGAAAGGGGATGTTGTAACGCATTATGCTGTTTCAGAGAGGAACGTGGACACAGTGAAGCTCATGCTTGAAGATATGCTTGCCAAAAGAAAGGCAAGGTTTGAAAGTGATGGAGCAGTTGCATTCAGGGCAGGCGGGACA---CAGCCTGATCACATCAACTGGACTAAAAGGTGGCTTACAGACGAGACTTTG---CTCCTGATGTGTCCTCCTTGGGGAAACTGGAGAAAGAAAAAT------------------------------------------------------AAACAAGATCAGTTGCTGGGCGCAACAGCCATAGCCAATATTGAACAAACATCAGACATC---------AAAGCTATGGAGATTGCAGAAATGAAGCTAGAAGCCATAAAGGCAACAGCTATGGAATGTAGGCAGAGAGGCCTAGAGCAAAAGGCAGTTCAAAGGACTGCTGAGGAAATCGATGCTTGTTTGGTTGGTGCAAGGACTCTGATTAAAGAGTCTAGATCTGGAAGAATCTCCAAGTATCACCAGCAGATGGCTGCCATGGACACAGCATTTTCTGCACACTACTGGCTTTGGAAAATTTCAGGAAGCGTT------------------------CCAATTCTTCCTGTTATCTCCCAGTGGCTGTTTGAGCTAGGGCAGAGACCAGCAGGACCAAAAAAAGTTTCTGCTATGCTCAATGGGATGCCTTACTTGTGGGCTCAAAGAATGCTGGATTTATTTGCTGCTGACAAGTTCATTGGCAACAAAATCTACATGCATCCAGCTATACTGACCCCTGGCAGACTG---AGCGACATGACAGCTGCCTTTGGGCTTTTCCCTGTTGCAGAGCCTAGTAGAGTG------ATGGAGGGCACGGGCTGCATAAGAACTGTCCTGAATTTGAAGACA------GCTGGAAATAACCCTTGTGCAGAAGTAATTGTGAACCTTTTTAAGGTTTTCTCTGCAGGGTTT------GATCCCAAAAAT---GAAGAGATTGTCCCCCCTGAACACATGCTTCATCAGTCCTTCCTTGGAAAGCATAGTCCTTTCCAGACTGCAGCTGACGTTGGAGGCACCTTTGCCAAAGTTAAGGTTGTG
	Thiafora_virus	CTCATTGACTTTACAGGTGTGGACGGTCTTCAGAGATGGCTCAAGCTAACATTCCCT---------GACACACCTATAGGGAAAGAGCTAACCAATTTTGGCTCCTTCATGTCTGTTGTGCCAGACTTGAGTGAGTTTGAACTGCAAGCAAGAAAGGCAGGTTCA---------GACCAAGAAAAAGATGCAATATACTCCAAGGCACTGATAGCAGCCACAAGAAAGGCGGCTCCTATTGCGGCCTGTGCATGGACATCAAGCAACGACATGGTGACAAAAGGGCTCAAGTGGTTCGAGGATCAGATA---------ACAAAAGAGAATCCTAAATTTATCTCTTGGCACAAGGAGTATGAATTTTTCAAAAAGAATGTGCCCACAGTTGAGCAGCTTATGGATTACCAAACATCAGCTCTAGAATGGAGGAGAGACACAGGTTACAGTGTCATACCA---GAAACTGCAACTCTCACAAGCAAAGTTGTGGCACAGTTCTCAGTTCCTGGGGTCTATGTTGTTGCTGTGCAAGATATGATCAAAGACATGGTTGCCAGAAGAGGTGGA------GGG---------------------CCTAAACGCGGAGTC---AGTGATGAACACATCAGATGTTGTTTAGACATCATGAATGGGAATTATTCT---GCAATCATTAACCCTTCTTGGGGGGAGCTGGACAAGAAAAAC------------------------------------------------------AAGCAAGGACTGATGCTTCTTGCAACAGGCTTCGCTAAACTAAGGGAGGTTCACGGACCA---------GTAGCAATGGTCAAGGTTGGACAAACGGTCGACAAGTTCAAAGCTTGGTGCCAA------AATCAGGACATCCTTGACAAGACAAAGGCCGATGAGGCATGCAACATACTAGAACAGGCAGTGAATGAGAGTCTTACACTA---------------GGTGGTGGTGCAGCAATCTATCGGAATCAGGTTGCTCAGATTGACACCGTGTTCAGTAGCTACTACTGGATGTGGCGTGCTGGTGTAACATCT------------------------CAGAGTTTCCCCTTGCTATCTGACTTCCTCTTTGAGTTGGGTCAAAATGCAAGAGGCAATATAAAGGTTGTAAAGGCCTTGGAAAGAACTGGATTAAAATGGAGCAGACCTTTGCTGAGTCTTTTTGCAGACAATACTTTCAAGGTGGGAAGGATTCACATGCATCCAGCTGTCTTGACAGTTGGTAGGCTG---AGCGAAATGGGGGCTTGTTTTGGAATCATACCAGCAACTCATCCTCAGTCAGCA------GTACTAGGCTCAGGGTTTGCAAAAAACATCTTAAATGTAAAGACT------GATGGTCTCAACCCATCAGCCAGTCTCGTTGTTCAACTCTTTGACATCCAAAGACAGTCAAGG------ATGTTGACAGAC---CTAGATGTGGTGTCATCAGAGCATCTCCTGCACCAAGTACTAGTTGGTAAAAAGAGTGCTTATCAAAATGCATTTCAAGTCAGAGGAAACGCAACTGACACTAAGATTGTG
	Norway_nairovirus_1	TTGCCCAGGTTTGCCACAAAAGATGACCTTGAGAAGTGGTTCAGGGCC------------------ACCTACAAAGATGTGAATGAACGTACCTACTCTCCATCGTACTTCGATGGGCTCCCTGACTTGGACATGTACCTCGAGGAGATAGGCAAACAGGCGACA---------AGGGCAGGGAAGGATGCCTGGGTGAGTAGGTTCCTGTATGAGGGACTGAGGAGGGCCCCCCCTTTAAGAGAACAGGCATGGCTCATGAATGGAGAGTTTTTTGAGAAGGCAATGAGGTACCTGGGTCTTGAGGCAAGTAAGGTAGGCTCCCCAGTGAAAAAACTTCTTACCATCTACCCAACCTATCTTGCAGCTGGATCAAAATGCACAGACCCAGAGGTGATTAAAACCTACCAGCAAGCATGCAAGGAATTCAGAGCCACCATGGACTTGAGTGAGCCTGATTCTCTGACAGGGATTCTCTACGGATCAGTTGCAACTAAAGTAGAAGTTCCAGCCACCCTGATCTCTGTCTTCAGGGCCATGCTGTTACGCATGAAGCAGCAGATGGATGGAAGATTAGGA------------GTTGAAGGAAAGGAAAGGTCAGAC---TCCACAAAGTTCCTCACACAGGTGAAGGCTTTCTTAAGGTCCTTGGGGACTGTGCTGCCTCCGGTACCA------------CTGACAAAAAGAAACTCACTTGAGATCAAAGGTTTCGCACCTAAAGAAGGGGCAGCCGAACAGAGCGCCGAGAATGGTGCCTACCTGTTGACAACTGCTATCATGCAGCTCCGTGCAAAAAAAGACACAGAAATTGACACCCTACTGGCCAACTTCAGAGCCCACCACACACAAGTGGCTGGA---------GACGAGAACTCTGCAGCAGATGTGAAACAACATTCCATCAAGATGCTTGCACTGATGGAGTGCTGGGAGAAAGAAGCAGGGGTGGTGGAAGCCCTC------AGCGGTGAAGGGGGAGGCTTCACCCAACAAGGTTCTGGCATTGACGTGATCTTCTCAGCCTACCTGTGGGCATATAAAATGGAATGTAGAAACTTG---------------------TCCCAGTTCGCCCAGCTGAACGGGCTGCTGGTTGGAATTGCACAGAGTCCACAAGGAAAATCAAAAACCCTGAAAATGCTGCAACAGATGGGCAGCCCAGTTGCACTAAGGCTGGTGGCAATGATGTCCAAGAGCACT------------GAGATCCATCTGCCACCCTTTGTACTAAATGCGCACAGGCTT---TATGATCTGGTGACAGCATTTGGTGCCTTTCCGCTAGATGATGTGACATGCGAAGGACTTGACGGTTTCAGCAGCTCTCCAAGGTATGTTCTTAACCTGCGGAGG------GAGAGCGGGGAAGGGCTGGCC---CTGATCGCAAAGTCATGGGAGCTGTGGTCAGCAAGCTACACCGCAGGCCCTGCTGCT---ACCGACATTTCAGAATCCGAGCACCTTTTTCACCAGTTTCTACTGCGCAAAACCTCACCCTTCCAGAACACCCACAATCTGTCTGGCAATGCCCTGAATGTTGAGATTGTC
	Vinegar_Hill_virus	GAGCTTGACTTCCCTTCTGAAAAGGAATGGAATGATTGGTATAAAGCATATAGCAACAAG------CATCCCATTCTCAACTCAATGCATACCAACTTTGACAGTTTCATGACTGTCATGCCTGATCTAGGTGATTTCAAGCAGGAAATGGCTAGACACAAGGATGAC------AGAGGACTGAAGGACTCAATATTTGGCAAGGCTGTGTTAAAGTTGACTGAGCATGCTGCACCGATAAAGGAGTGTGCCTGGCTGGTCAACAAGACCTTTGTCACTGATGCGCTGCAATGGTTTGAAAACAAC---------------AAAGACAAAGACTACGTAAAAGTTTGGGACTCCAAGTACACAACACTGATGTCTGAACTTCCAAGCCTCGACCAAGTGAAGGCATACCAGCATGCTGCCTTGAAGTTTAGAAAGAGTGTGCTACTTCCCAAAACCCAA---GCCTTCAAAACTCTTGATGGTGAGGTGCTGGTAGAGTACAAAGTGAGCAAAAGTCTAATTGCCTCGATCTTTGACATGTTAAAGGACATGGAGAACAAAAGATCAGCCCAGAGAAATCCCAGTGGTGGACAACCTACCGACAGAAAAGAGGCC---ATCGATAATAACTCAAAGTGGATGGCGAACTGGATAAACAGCAAGGATGCA---CTTTTGGATATGCCTCCCTGGGGACCGTGGGACAAGAAGACC------------------------------------------------------TCAAAGGGCTATCCCATTGCATTGACTTCCTTGATAAAGTTTGAACAAACTTACAAGGTT---------GATGTCTCAGATGTGCTTGACACCAAGGTCAAGCAACTGTACCAGATCCTCAATAAAGACGAGGCAGAGGATTTTGACCTTGATGCAGTTAAAATCATAGTAAACACTCTAGAGCTCTTTGAGCCACTCAAGAGGTCGCTAAAGGCAGAGGCAGAAAGCAACGCTGGTCCAGGCTTTGGACAACAGGCTGCAGCATTAGACACGGTGTTTTCATCTTGTTACTGGTTGTGGAAGTCAGGAGTGTCTCTT------------------------CAATCATTTCCTGCACTCTCAAAGTTCCTACATGAACTTGGATCAAAGGTTGTAGGGAAAACAAAGCTGTCCTCCGTCTTGAAGTCCTGTGGATGGAAATGGGGCAAGGGCTTGCTGGGTATCATGTCCATTGGAACCTTTACTGGAAACAGAATGCACATGCACCCTGCTGTGCTGACGGCTGGAAGAATGTCATCTGACATGGTCCTGTCATTTGGTTCAGTCCCAGCATATGATGCAGACCTTGCC------AGAGAACCCACAGGCAGCATCAGGAGTATCCTTAACCTTGAGACA------AACAGGAAGAACAGCTGTGCTGATGGCATTGTTAGGCTCTGGAATGTTTTCTGTGCGGGCTAC------ACATACGAAGAT---GAAGACATCATCCCGCCTGAGCATATGCTGCACCAGTCTTTTCTTGGAAAGATTTCGCCTTTCCAGAATGTATCCAAGCTGGAAGGCGATGCACTGAAGGTCAGAATAAAA
	Estero_Real_virus	GCTCTTGACTTCCCCACCATCAAAGATTGGGAGGACTGGTATACTGAGTTCAAAGGTGAA------TTTGCCTATCTAGGGTCGAATGACACCAACTTTGACAGCTTCTTCAATGGCCTTCCTGACTTAACTAACTTCAGGAATGAAATGGAGGTAGCTAGAAACCAG------AATGGCCTGAAGGACTCAATTGTTGCGAAAGCAATAGTTGAAGCAACCAAGTATGCAGGGCCTGTCAAAGAGGCTGCCTATCTAGTGAACAAGTCTTATGTCACCAAGGCACTCAAGTGGTTTGACATAAAC---------------CGCAACATGAAAGAGTTCACGTCATGGGATGCTGACTACAAAGCTTTGATGTCAGAACTCCCCAGTCTGGACCAGGTTGAGAACTACAAGTTGTGTGCCCAGAAATTCAGGAAAGACACAGAGCTCCCTAAGACTCCT---TGCTTCCGTGTGCTGACAGGAGAGGTGCTAACCTACTACACAGTCAACCGAAGAGACATTGACACGATTAATGAGCTCATGAAGGACATGAAGCAGAAGAGGGACAAAGTTGCTGGA------------GGTGCCAATAGAAATAAAGAGCAG---AGCCAGGCCAACGGGGACTGGGTTGCTGGATTTGTCAAAGGAGAAATCAGC---TACAAAGAACCTCCAGTGTGGGGGGGTTGGCTCAAGAAAAATAAGAAC---------------------------------------------CCTGGACGGGCAATGCTCCTTTGTTCAACTGCACTGCAGAATGCTGTCTCAAGGCGTCTAATTACTGACGATGAAATTGCACTCTGTATTCAGGAGCTAGAACAGATGCTTGAAACA---------------CCAGGCTTTGATGGTGATGGCCTCACCATGAAAAACATCATAGAGGCAATGAAGAATTTTGAGCAGGACAAGGCATACATGAATGCCAAG------AGTGCTGGAGGAGTTGGCTTTCAAGCCCAGAGTGCTGCTCTAGACTCAGTTTTCTCTTCTTTCTACTGGGTGTGGAAGTCAGGTGCAACAGTG------------------------GACTCTTTCCCTGGGCTTGCTAAGTTTTGCCACGAACTGGGTCAGAGATCAGTTGGAAAAGTCAAGCTGACAGAAGTGCTTAGCAACACTGGTTGGAGATGGGGGAAAGGGCTAGTCAACAACATGACA---AAGAGGTTCAACATTGATCCAATCCACATGCACCCTGCAGTACTGACTGCAGGTAGGGTAATCACTGAGATGACTGCTTGCTTCGGAGTAGTGCCTCCACATGAGCCTTACAAAGCA------GCCGAGGGGTGCGGATCACTCCGTAATCTTCTCAACCTGGAAACA------GGAGTACGTAACGTCTGTGCCAGTGCCATCTGTGACCTCTTCAATGTTTACAAGCAAGGCTAT---CCGAGATACGAA------GACCTGATAGTACCTATGGAACACATGCTTCATCAGTCGTTTCTGGGAAAAGCATCACCGTACCAGTATGCAGGGCTTCTTGACGGTGATGCCTTCAAGATTGAAATTGTC
	Artashat_virus	ATGCTGAAAATCAAAACAGTTGCTGAGCTAGATAACTGGCTCAAAAACTTTCCCCCC---------TATGTGACAGCGTCAACTGCTGTCACAAACTCCAAAAGTCTAGCAGGGCACTTGGAGAGCATTGAGCCTTACAGAGCGAAGGTCAGAGACAACATGAGC---------CAGCCAGAAAAGGATGCCCTCTACTCGCAAGCTGCAATGGGCCTCTTTAAGTTCGGAGCTCCCATCAGAGAGTGTGTCTGGACGAGCAGCACCGGAGTGTTCGAAAGGAGCATGAAGTGGTTCGAAGACAAC---------------CACACCACACCCACATTCATCACCTGGGATGAAAAGTATGCAGCACTGAAGACTGATGTGCCCACCCTGGAGCAGCTAAAAGCTTATCAGAAAAGTGCCATCGCCTGGAGGGTTGACATCGGCTACAATGCTGGCCCA---TTGACTGCCATCCTGGAGGAACAGCTGGTTGACAAGTACGCAGTGCCCATGACGATCATAACCGACATTCAAAGGATGTTGGATGATATGATCGCTAAGAGGAACAACTTGCTGAAG------------TCTCCAGCTAACAAGGGAGTGGTC---CAGGATGAGCACATAAGATGGGTCAAAGACTGGTTGGAAGGCAAGTGTCAC---GCTGCATGCGCCCCTCTGTGGGGA---TTCGACAAAAAGAAC------------------------------------------------------ACAGCCGGCAAGTATCTGTTCGCCACAGGGATGGCCAAGATACATCAGACAGTGCCTAAG------TTCGACGTTCTTGACAAGTTTGATGGAAGAGTCCAGGAACTCAGCAAAATC------AAGAAAGGAGACGAAGTGTACACATCTGCAGCTATCGACAGCGCCCTCAAGCACCTCGAAGGCATCAGAGCTGAAGCTGCTGAGCTC---------------ATAGAAGGCTCTTCTTCGTACCTCGCCCAGTGTGCTCAAATGGACGTGCCATTTAGCGCTTACTACTGGCTGTGGAAAGCTGGGGTGACTGAA------------------------AAATCCTTCCCCAGCTTGTCTGACTTCCTCTTCCAGCTTGCAAACAAGCAAGTAGGCACCGGGAAGATGGTGAAAATCCTCTCCGGCCGTGGTGAGACTTGGGCTGCCCCCATTGTCCAGCTTTTTTCAAAAGAAACCTTCAAAGGTGATCGCATCAGGATGCACCCCGCCGTGCTAACTGCTGGAAGGCTC---TCCGACATGGGTGCCTGCTTTGGAGCAGTGCCTGTGAACAGACCGGAGGATGTG------ACACAAGGGGCAGGCTTTGCCAGGTTTGCGTTGAACTTCAAAACA------GGAAGAGGCAATCCCTGCGCAACTAACATTGTGGAGCTGTTCCGGCTGCAGGACGAGATGGGG------GAGGTGAGCGTG---GAAAACATCGTCCCCTCCGAGCACCTCTTGCATCAGTCTCTTGTGGGCAAGCGGAGTCCCTTTCAAAATGCCTACAATGTCAAGGGAAATGCCATCGAGGTAAAGGTGGAG
	Chim_virus	GAGCTCAAATTTGAAACCAAGGAGGGACTTGAAACTTGGTTTAAAACCTTTGAACAG---------AGGGTTCCCCTGTTCAGCATCAACACATATTCCAAATGCCTTAGCGACAAGGCACCAAACCTTGGGCTCTTCAAAGTCCAAATGGAGGAGACCAAAAAT---------GACCGTCAAAAAAATGCCATCTTCGGGAGGGCTGTTGTTGAGGCAACAAGGAACTTTGCTCCTTATAAAGAGTTTGCCTGGACAGCCTCAAATCACATCATCACAAAATCTCAAGAGTGGTTCGACAAGAAC---------------ATTGCGAATCCCAAGTTTGTCTCGTGGCACAGCAGCTATGACACCCTGAAAGGTAAAATGCCTGAGCTTCCTCAGCTTAGCGACTATCAGGAGTGTGCACAGTCATGGAGAACATTCACTGATTATGAAATTCTCCCC---CTGACACAGAGCCTGACTGGCGAGATGACAACTCGCTATGTTGTGGATGGCTCTTTCTCTCCAACAATCCTCAGGATGGCACAGGATATGGTCGCAAAGAGAAAAGCAATGTTCAATGGAACA------ATCCCTGGAGAGGAAAGCCAAGGC---AAGGAGGCCCATATTGAGTGGACCAGAAGGTGGGTTGAGGGAGAGATTGAG---TCTACAATGCCTCCTACATGGGGCTCGTGGACCAAGCAAAAC------------------------------------------------------TCCAAAGGGAACCTACTGGGAGCAACTGCTCTAGCAAATTTAGAGCAGACCAAAAAGATT---------GGCGCCATTGCAAAGGCCAAGGAAATCCTCAAGGCACTCAAGCTCTTAGGTGCCGAGTGTAATGCCAAGGGAGTCAGATCAGAAGCAGTCACAAGAATTGCTGTGGAGGTTGATGCATGTATCACTGAAGCTGAAAAACTCATTGAAGATTCCAAAAGCACAACCACAAGCAAGTACTATCAACAGATGGCTGCCATGGACGTTGTGTTCTCTGCCCATTACTGGCTCTGGAGGGCAAACATAGGTGTA------------------------GGGACCTTCCCTATCTTTTCTCAGTGGTTGTTTGAGCTTGGACAACGCCCTATTGGTCCGAGAAAGGTGGATGAGATGCTCCACAGCATGGCCTACAACTGGTCAACTTCCATTTTAAACAGCTTTGCCTTGAGGTCCTTTGATGAGAATCGAATGTACATGCATCCAGCTGTCTTGACAGAGAGCAGACTC---TCAGAAATGATAACATGCTTTGGACTCTTTCCAGTTGCAAATCCAGAAAGGGCT------AAGGAAGGAACAGGAGCCATCAGGAACCTGATGAACCTAAGGACC------ACAGGCAAGAACATGTGTGCACAAGTAATTGCAGAACTGCACAATGTGTTCACCTCTGGATTC------CCAAACACCTTA---CAGTGCATTGTTCCTCCTGAACACATGCTTCATCAGTCCTTTCTTGGGAAGCACAGCCCTTACCAGTCAGCCTACAAGCTGAAGGGAGACTTCACCAAAGTCCAAGTTGTG
	Beiji_nariovirus	TTGCCCAAGTTTGCAACGAAGGATGATCTTGACAGGTGGTTTAATGCC------------------ACTTACCCGGATGTGAATGACCGAACCTACTCCCCATCATATTTCGATGGGCTTCCTGATCTAGACTTGTATCTCGAGGAGATCGACAAGCAAACAACA---------AGAGCAGGGAAGGATGCATGGGTGAGTAGGTTCCTGTATGAAGGACTGAGGAGGGCCCCGCCTCTAAGGGAGCAGGCATGGCTCATGAACGCAACTTTTTTTGAAAAGGCTATGAGGCACTTAACCAGTGAGGCAGGCAAAGATGGCACTCCAGTGAAAAAGCTTCTGACCGTTTACCCAGCCTACCTTGAAGCAGGGTCAAAGTGCACAGACCCAGAGGTCATCAAGACCTACCAACTAGCATGCAGGAAGTTCCGAACTGCTATGGACTTGAGTGAACCCAATTCCCTGACAGGGATACTGTATGGGTCAGTTGCAACGAAGGTTGAAGTCCCAGCCACCTTGATCTCAGTCTTCAGAGCTATGCTGCTGCGCATGAAACATCAGCTGGAGGGAAGGTTGGGT------------GTAGAAGGAAAAGAGAAAACTGAT---TCAACCAAGTTCCTGACACAGGTTAAGGCCTTTCTCAGATCTCTGGGAACCATCCTTCCTCCAGTACCA------------CTAACGAAAAGAAACTCCCTTAACATCAAAGGGTGGGCACCAAAGGAAGGGGCAGCAGAGCAAAGTGCCGAAAACGGAGCGTACCTGTTAACAACTGCAATCATGCAGCTCCGGTCCAGGAAAGACACAGAGATTGACAACCTACTGACTAACTTCAGGGAACACCACATACAAGTTGCTGGT---------GATGAGACCTCTGCTGACAATGTAAAGGAGCACTCAGTCAAGATGCTTGCACTGATGGATTGCTGGGAAAGGGAGACAGAGCTGGTGACAGCCCTC------AGTGGAGAAGGAGGAGGGTTCACCCAACAGGGGTCCGGAATCGACGTCATTTTCTCAGCATACCTCTGGGCTTTTAAGCTAGAGTGTAGAAACCAG---------------------ACACAGTTTGCCCAGCTAAACGGACTGCTGGTTGGCATTGGACAGAGCCCACAAGGTAAGAAAAAGACACAAAAAATGCTGCAACAGATGGGCAGCCCAATTGCACTAAGACTAGTTGCAATGATGTCAAAGAGCACA------------GAAATCCACCTTCCACCTTTTGTGCTAAATGCACACAGGCTC---TACGACCTAGTGACAGCATTTGGAGCATTCCCCTTGGACGATGTGAAATGCGAAGGTCTAGATGGGTTCAGTAACTCACCAAGGTACGTCCTTAACCTGAAAAGA------GAGCGAGGTGAGGGTCTGGCA---CTCATTGCAAAGTCCTGGGAACTGTGGTCTGCTAGCTACCCATCAGGTCCTGCAGAA---GGTGACATCTCAGAGTCGGAACATCTTTTTCACCAGTTCCTACTACGCAAAACCTCCCCCTTCCAGAACACTCACAACCTGTCAGGCAATGCTCTGAATGTTGAGGTTGTC
	Meram_virus	AAGATTGTTGCGGAAAACCGTGCCGAGCTTGTCAAATGGTTCGAAGAGTTTGGTCGC---------AACAACAATCTCAGTGATGCCCTGACGACCTCCAAATCATTCTGCACTGAGGTTCCTGACCTAAGCAGGTATGTTGCCAGGATCAGAACTGCTGACACC---------AGCAGCGAGAAGGATGCCATCTACAGCAGTGCACTCATCTCTGCCACCAGGTATGCCGCTCCCATCTTCGAGTGCGCCTGGACCTCAAGCACCGGGATGATTAAGAAGGGACTAGACTGGTTCAAGGCCAAC---------------AAGGACAACGAAGTGGTCAAGATCTGGGACACCAATTACCGGACTCTGATGATGAATGCGCCAGAGCCAGACCAGCTCCTAGGCTACCAGAAGGCAGCTCAAAAGTGGAGAGTTGATGTTGGATATGGCATCAACAAC---AACACCAGGATCCTCCATGAAGCTGTCCTCACTGAATATCAGGTGCCTGGCAACATTGTCAACACAGTGAGAGAGATGCTCACAGACATGATCCGCAGACGCAATGAGATCATCAACGGACCAGCAGGAGATGGGACTGGCAGAGGACCTGTG---GCAAGGGAGCACATTGACTGGTGCCGCGAGTTCATAAACGGGAAGTTTATG---TCCGTCTTCACCATCCCTTGGGGGGACGTCAACAAGGCTGGA------------------------------------------------------AAGTCAGGCTTTCCGCTCATGGCCACCGGGCTGGCAAAGCTCGTTGAAGTGGAGGGTCAA---------GGAGCACTCGAAAAGGCAAGACAGAGCCTGCAAAGACTTAGCGACTGGCTA---AAGGCCAACAAGGAGCAAGTAGAAGAGGAGGCTGCAAACAAGATGTGCACAGACATAGAACGGCACATTGTCAGTGCTGAGGAACTG---------------GCAAGGAGGTCCAGTGCCATGAGAGCACAGGGAGCTCAGATGGACACCGTCTTCAGCAGCTTTTACTGGCTGTGGCGTGCTGGTGTGACCCCA------------------------GAGACCTTCCCAACTGTCTCGCAATTCCTGTTTGAGCTGGGTAAGAACCCCAAGGGCCACAAAAAAATGCACAAAGCTCTCGCTAGCACCCCTTTGAGATGGGGCAAGAAGCTTGTGGAGCTATTTGCCTCGGACAGCTTCCTGGAGAACCGCATCTACATGCACCCTGGTGTCCTGACCCCTGGCCGGATG---TCAGAGATGGGGATCTGCTTTGGTGTCATTCCAGTAAACGAACCAGAGGAGGCA------TGCCAGGGGTCTGGTCATGCCAAGGCCATCCTCAACTACAAGACCGACACCAACTCAAAAAATGCCTGTGCCACTGTCATTGCTAGCCTCTTTGACGTCCAGAAGAGGGCCTAC------ACCATAGAGCAG---ATGGATGTTGTGGCATCGGAGCACCTCCTCCATCAGTCCCTTGTCGGAAAGCGCTCCCCTTTCCAAAATGCCTACAATGTCAAGGGAAATGCCACCAACGTCCAAATTCTG
	Blattodean_nairo-related_virus	TTCAGAGGCATTGAGACAAGAGATCAGGCTAGAACAGCTGTAAATGAA------------------ATGAGGACCCTAGTTGATACGATAACTTCGTATCCAACTTTTTTGGAGAGAATTCCCAATTTCGCATCCTATGTGAGAGATGCCGCTGCTGGAAATGAT---------CAGGCAAAAAGATCTGCAGTATCTGCGAAGCTACTATCAGACAATTTGAGAGATGCAGTTCCAGCTGTTGCACAGTTTTACATCCTGAGTGGAAAATTTGTGACTGCAGCAAAAGCAACTATAGAAGAGCTG------------------TCTGCACAGCTGGATAACCTGCGGTATGATGACTTTCTAGCTCCGGGAACAGAGTGTACTGATCCAGATCTAATTAATCTCTACAACACCTTGATTGATAAGTTCAGAGCAGGGTTAGGTATTGTACTCGACAGG---GAGCTGATCTCTCAGGAAGGGGAGGTTAGAAATGTACTTAATGTTTTTGATCAA---GCACCGGGTATTGGTAGGATGCTGGAGACTATGAACAGAAAGAGAGCTGCCACAAATGACAGGGAA------------------------AACATA---GGGGCTGAGCATTTGCAAGAAGTGAGACAGGTGTTGGCTGGGGATTGGAACATGGGCTTCATGTTCTCA------------TTTGTAAGACAAACT---AGAGCAGCTACCGGCTTCGGGGCAATGTTAGTCGGCAACGAAATGGCTGACAGAGGAAATGCTCTTCTGCTGTCCTCAGCCCTTGCTAGAGACAGCCAGCTGTTGGGC------------GACTTGCTCACAAGGGCGGAGGCGTTTGTCGCAGAT---------------------------------------GAGAGAAATGCAGAGAATGTGAATCTAGATTTGCTGAAGAGGGCTGTAGTGGAAGCAAGATCAATGCTAAAACCGGATCATGCAGGAGCAGGTGCAGGATTTCAATCACAGAGATCTAACATAGATCCGCTATTCCTGACATTCTACATTGCCTTTAAACAACTCCTGACTGTA------------------------AAGGACTTCTACTTGTGGCAAGGGGCCATCTACACAGCTGGGCGGATGATCCGAGGTAAGGGAAAGATGACTATCCTCCTTAGGTCCCTTGGAAGACCAGGTATTGCCGATATGATCAATAAGCTTTCACAGAGCACT------------GCCATCCACTCTCCACCATGGGTTCTAAACTCTAGTAGAATT---TACGACATGGTTGCTGCAATAGGCATCTGTGACACATTCAACCCTAATGCAACA---ATTACAACACCTGGAATAAGCTGGAGATATTTCTTCAACATCAGACTT------AACAGACCTGAACTGATTAAA---CTGGTTGTTGCACTCAACACAGTTGAGGGTATCAATGAA---------GGAGCCATT---GATGAAATTATTCAGGCTGAAAGAATCCTGTATCAGCTAATAGTGGGAAGAACATCAAGTGTTTCCAGTACTAATCACATAATTGGGAATGCTCTCAATGTGGAAATACAA
	Wanowrie_virus	CAGCTCAAGTTTACTGACAGCAAGGGTCTCAAGACCTGGTGCGATGAATTTTACAAA---------AAGGTGGGAGCGGCAAACCGATTCACTCGGTCTTACAGTCTATGTACTGAAATCCCAGGAGAAAAGAAGTGGGAG------------CCATCCGGGGAT---------AGTAAGGCAAATAATGCAGTCATTGCTAAGATGGTACACGATCGACTCAAGGTTTGTGCTCCCATAAAGGAGTGTGCCTGGACTGCATGTGAGCACATCAGTCTTGCTTCACTTAAATGGTTTGAGGTCAAC---------------AAGAAAAGACCC---ATTCTTGCTTGGTCCGAAAAGTACGACGACCTGAAGAACAGAATGCCCACCTATGATGAAGTGAAAGCATACCAGGCAGCTGCCTTGAAGTGGAGGGAGGACATCAAGTACGGACAGATCCCT---CTGACAAGGGCTATCACAGACCATGTGGTGACTGAGTACAAAGTGAATGGTGGAATTGTCATGGACTTGAACCAAATGCTCCGTGACATGATCGACCGCAGAAAGAGGGCACTAGGC------------ATCGAAGGAGATGTTGAAAGAAAG---CCAGCAACTCACATTAAAGAGTTTGCAGATTGGCTGGAACGCAAGAATTGG---TGCCTGCCCTGCCCT---TGGGACGAGTGGGCGAAGGTCAAC------------------------------------------------------AAGTCAGGGCATAGCCTGGCTGTCACAGCCTGTGCAGGCATGATTCAAAGAAAGATGACAAACATGACTGACCTCGTGCTGGCCCTTAATGACTTGGGAAATGATGCAGAAGCC---------GCAGCAAGCAATGGCGAGTATGTCAAGGAAAAGTGTGAAGAGGTTGCTGCATTCTTCAAGGGTCTGCCCAAGGAAGTTGAGAAGTTCATGCAGGGTACTGGACCAGGGCAGACAGGTCCATTTGTGCAGCAGGGATCTGCTTTAGATACGGCCTTCTCCTCCTACTTTTGGGCCTGGAAGTCAGGGGTAACCGGA------------------------AACTCATTTCCCGGTCTCTCCAATATGCTATTTGAACTGGGGAAGAACCCCACAGGCCGGAGCAAGCTGGAAAAGAAGCTGAAGCAGTCCCCATTCCGCTGGGCACACAACCTAGTGGACCTCTTTGCC------ACAGTGTCAAGAGACAGTATTCACCTGCATCCTGGCGTGTTGACCCCAGGAAGGCTGTGCACTGAGATGGTGTGCTCCTTCGGTGCCTTTCCTGTTACCGACCCTGCCCGCATT------GTTGAAGGGTCTTCGTCTCCCCGCTTTGTGCTCAACCTCAAGACT------GACGAGAGCAACCCTGCTGCAACTTCAATTTGCAACATGTTCCGTGAATACCGGACCGCTTTC---AGCGACTGGCAGGGG---GAGGAAGTTGTGCCCACTGAACATCTTCTGCACCAAACCTTTCTCAACAAGCATGGTCCATTCATCAACGTCAGCCAGGTCAAAGGCAAGGCCCTTGATGTGCTTATTGTC
	Camel_Crimean-Congo_hemorrhagic_fever_orthonairovirus	AAAATCGAGGTGAACAATAAAGATGAGATGAACAGGTGGTTTGAGGAGTTCAAAAAA---------GGAAATGGACTTACAGACACCTTCACTAACTCCTATTCCTTTTGTGAGAGTGTTCCAAACTTAGAAAGATTTGTATTCCAAATGGCTAGCGCCACTGAT---------GATGCACAAAAGGATTCCATCTACGCATCTGCTCTGGTGGAGGCAACAAAATTTTGTGCACCTATATATGAATGTGCATGGGCCAGCTCCACTGGCATTGTGAAAAAAGGACTTGAATGGTTCGAAAAAAAT---------------GCAGGAACC------ATCAAGTCTTGGGACGAGAGTTACACTGAACTAAAGGTTGACGTCCCGAAAATAGAACAACTTGCCAGTTATCAACAAGCTGCCCTGAAGTGGAGGAAAGATATAGGTTTTCGCGTCAATGCA---AACACAGCGGCCCTGAGCAATAAAGTCCTCTCGGAGTACAAGGTTCCTGGTGAGATTGTGATGTCTGTCAAAGAGATGCTGTCAGACATGATTAGGAGAAGGAATCAGATTCTAAACAGGGGT---GGCGAAGAAAATCCACGTGGACCAGTA---AGCCGTGAGCACGTGGAGTGGTGCAGGGAGTTTGTCAAAGGTAAATACATC---ATGGCCTTCAACCCACCGTGGGGGGACATCAATAAGTCAGGT------------------------------------------------------CGTTCGGGGATAGCACTTGTAGCAACAGGCCTTGCCAAGCTTGCAGAAACTGAAGGTAAG---------GGAGTGTTTGATGAAGCCAAAAAAACTGTGGAAGCTCTCAACGGGTATCTG---GACAAACACAAAGACGAAGTTGATAGGACAAGTGCTGAAAGCATGATAACAAACCTTCTCAAGCACATTGCCAAAGCACAAGAGCTT---------------TATAAGAATTCATCTGCACTTCGTGCTCAAGGTGCGCAGATAGACACACCTTTCAGTTCATACTATTGGCTCTATAAGGCTGGTGTGACTCCA------------------------GAAACCTTCCCGACTGTGTCACAGTTCCTCTTTGAGCTGGGGAAGCAGCCAAGGGGTACCAAAAAGATGAAGAAGGCCCTCCTAAGCACCCCTATGAAGTGGGGAAAGAAGCTTTATGAGCTCTTTGCTGATGATTCTTTTCAGCAGAACAGGATCTACATGCATCCTGCCGTGCTTACAGCTGGCAGAATC---AGTGAAATGGGAGTCTGCTTCGGAACAATCCCTGTGGCTAATCCTGACGATGCT------GCCCAAGGATCTGGACATACCAAGTCCATCCTCAACCTCCGGACCAACACCGAAACCAACAATCCATGTGCCAGGACTATTGTCAAGCTGTTTGAAATTCAAAAGACAGGGTTC------AGCATACAGGAC---ATGGACATAGTGGCCTCTGAGCACCTGCTGCACCAGTCCCTTGTTGGCAAGCAGTCTCCATTCCAAAACGCCTACAACGTCAAGGGCAACGCTACCAGTGCCAACATTATC
	Songling_virus	CAATTGACCTTCTCTGACAAGGGCGGCCTTGACACCTGGTACAAGGGGTTCAAGTCAAGC---CTAGGCTTCGACCTCCTGTCAACCCTCACCTACTCTGAGAGCCTCTGCAAAGAGGTCCTTGGTCCTCATAGCCTCGAC------------ATCAAGTCTGCC---------AGCAGGGAGAAGGACGCTGAGATTGCCAGGCTCATGCACGAACGGCTGAAGGACATGGCACCTGTGTATGAGTGCGCCTGGACATCCTGTGATGGCATCGTCAGGAGAAGCTTCGACTGGTTTGAGAAGAAC---------------AAGGACCACAAG---AACATGAAGTGGTCCAAGGAGTACGAAAGCCTGAAAAAGGCAGTCCCTTCTTCTGACCAGGTCCTTCAGTATCAGGAAGCTGCCCTTGAGTGGAGGAATGCGATAAAGTATGAGATTAACAGC---TTTACGACTGCCTCAAAAGACTCTGTTGTCAAGATCTACAGGGTCGGTGCTGACATTGTCACAGATATCCAAGACCTCCTGAAGGACATGCAGAGGAGGAGGAACACGGCCCTCAAG------------ATTGAGCCTGGTCAGGAGAAGGCC---CCTGCCCTACACATCGAGGCCTTCAAAGAGTGGCTTGACAGCAAGGACTAC---ACTGCTCCCTGCCCC---TGGGGATCCTGGACAAAGAAGAAC------------------------------------------------------AAAGGAGGCACGAGCCTGGCTGTCACGGCCTGCGCAGGTCTTGTCAACAAGAAGTACAGGACCAGGGATCAGCTGAAGGCAGAGCTGGAGACCATCGGGACCGAGGTAGAGGCA---------ATGGGAGAGTTGGCAGAGTTCGACAAGAACTTCTGCAAGGAACAGGGGACCTTCTTCAAGAGCCTGTGGTCCACAGTTGACGGGTTCCTCTCAGGAACACAGGGCTCGAAGAACAGCGGGTTTGTCCAGCAGGGCTCTGCCATTGATACAGCCTTCTCCTCACACTACTGGGCCTGGAAGGCAGGAGTCAGACCT------------------------GAGCTCTTCCCAACACTGTCCTCCATGCTGTTCAACCTGGGGAAAGCTCCACTTGGTAAAGCAAAGGTGATCAAGAAGCTGAAGGAATCCCCGTTTGTCTGGGCCCAAACCATGTCAGAGATGTTTTCA------CAGGTGGAAAGTGATGCCATCCACATGCACCCTGGCATCCTGACACCCGGCCGCATCTGCAGTGACATGGTGTGTGCCTTCGGGGCCTTTCCTGTTGCCGAACCTGCCAAGATC------CGTGATGGGTCGTCATCACCAAGGTTCCTGTTGAACCTGCGGTCT------GATGGCGAGAACCCTGCAGGACAGTCAATCTGTGCCCTGTTTCGGGAGTACAAGCAAGAGTAC---AGCGGCTGGCAGGAT---CAGGAAATTGTGCCTGTGGAGCACATGCTTCATCAGTCCTTCCTTAGCAAGCACGGGCCTTTCGTCAACGTGTACCAGGTCCAGGGTCTGGCGCTGGCTGTGAAGATTCAG
	Soybean_thrips_bunya-like_virus	TTAAACAAGGTGAAGACATACACAGAGCTAGAATCTGAGCTAAGAGCTCAATTCAGA---------GTGTTCAGAGACCTTGTTACCTGTGGAGGTCTGCCATGTTATGGAAGAAAAAACACGTCACCTGCTGAAGTTGTGGCTGTCATAAAAGAGAACACTCGA---------CCAGAATACCGGAGCGCCGTTATTGCGTGCTGGTCGCAGTATGTCTTTAGGTATGAGTCTCCGATAGTGCACTCTCTATATATTCAGTCAGGCAACTTCTTCAGTGTGGTTTCTGAGTTCTTTAAATCGAAC---------------AGAATAGTGAGGAGGCTACTAAATGAGCAATTCAACTTCTTAGATGCCAACTGTGACTGCAGGACAAAGGCGCCTGTCTCAGAGTACAGGAAAGCCTGCGATGATTTCAGGGCGGCAATAAACACAGTGAGGCCTGAT---GCGTTTGAAGTGTTGATGGGTTCTGTGGAATCTGAACTCAACGTAGACTCAAGCAACCTCCATGCATTCAGGGAGATGTTAGAAATAATAAAGAACTCTACAGAGGGAAACAGAGGGTCA---------------------------GAACAA---GGAGCTGCACACCTGGGGGAGTGCTTAAGGTACTTTGAAACCTTTAGTCAC------GCTGACCTACCACTATTTTATATGAAGAGGAGGAAGGAC---ACCAAGTTTAAGGGCAATGAAGCTGAAATACAGCTGAATGAGGGTGAACTAGAAGAAGGAGTTTACCTGATGACCACTGCTGCAGTCAAATATATGCAGGCAGACCCTGAAAAGGAGGGAGATCTTCTCGCCAAGCTTGAGGCAACCATAACATCACTGACTGAAGCATATGTAGACCAGACTGCTCCCAGCGCTGATGCTCAAACAAATGCTGACTATCTTAAATTCTTGTTGGAGTGGAGAGAAGAACTCCGCAATTCCAAGGAATGG------AACAATGGTGAAGAAACTGCATTCCAGCAGTTTGCTAACATGGACACACTATTCAGTTCCCTATTCTGGGCATTTAAATTGGCAGTAGACAACTAC---------------------AATGACTTTCTAAACTTAGGGGTCACTTTATACAAGATAGGAAAAGCAAGCTCAGGCAAAAAGAACATGAAGGAGATGCTCGGGAAGACTGTTAACAGGAATGTGAGAGACCTGGTGAAGTGTGTCTCCGAAAGTGAA------------AACATCCACTTGCCACCATTTGTCCTAAATAGCAAAAGACTC---CTTGAGATGGCAGCTTGTTTATTTCCTGTTAGTGCCAAGTCGGTCCAGAGCTGG------GTTAACCCCATCGGTCACCCTAAATACTTATTACATGGGGAGGCC------------AGCAGTGGAGCAGCAAATTTCCTTGTTGATCTGTATCACATGGAGAAGGCTGCTTTTAGTCTAGGCATGCAGAGG---ATGGATATCTACCAGTCTTGCTACTTGCTGCACCAACTGCTGATTGGGAAAGGTAACATCTTCTCAAATACCCAGAAGGTCACTGGGAATGCATCAGAGGCGAAGATTGTT
	Yezo_virus	CTGATTGAGGCAAAGACTAGAGAAGAGCTGGATAAGTGGATCCACAATTTGGATACTACACAC---TTTCTTGGCCTAAACACCAAGTACACGAAATCCCTTGCTCTTCAGCCATGTGAACCTGGCTCCTGCCCAGAGGCCTACATATCTTTTGACGGCAAGAAG---------AGCGATGAACTCGATGCCATCCTGTCTGGTGCTTTGGTGGACAGCCTCAAATTTGCTGCTCCAATCCCAGAATGTGCCTGGAATCTCACCAACAAAATCTTCACGGAGGGTATGGCATGGTTCAATGCCAAC---------------AAAGATCAAAAG---TGCATGGCCTGGGACAAGAAATATGATACTCTCAGGAGCACTCTGCCATCTCCCGAGGATGTTGCACAGTACCAAATAGCAGCCAGGAAGTGGAGGAAGGACATAGGGTATGAGTGCTCCCCT---AATAATGGCATTATGAGAGGAGAAGTGACTAAGGTCTACATTGCCCCGAAGAAGTATGTGAACGACATGATCCTTATGGTCACAGACATGAGGAGCAAGAGAAGGCACAGGCTGGGC------GAGCAAGAACAAGAAGCACTCAGCAGGAAG---GGGGCAGAACACGCACCATGGGTGGAGGACTGGGTGAAAGGAGGTGAAGATAGGATCTTTAGCCTGCCTTCGTGGGGTGGTTGGAACAAAAAAACA------------------------------------------------------AAGAAGGGCCTGCTGCTAGGAGGGACAGCTGTTGCTCACCTTGTACAGAAGAAGGTGATC------------ACCCTAAAGATCTTTAGATCAAAGGTAGAAAAGGCGGGAGAGCTCCTCAACAAGATGGATGAGCTTGGCATCGATGTTTCCCAGGCCCGACTGATGCATGCACACATGGAAGGGTGCCTAAAAGAGGCAGAGGGGCTAATCAAGGACTCA---------GTGACCTCAGCATATGTGCAACAGGGTTCAGCCCTTGACACTGCATTTTCCACCTACTACTGGATGTGGAAGGCAGATGTTACTTTG------------------------GCCAACTTTGGTGCCCTGAATGAGATGGCCTTCCTGTATGGGCAGAAGCCTGTTGGACAAAAAAAACTCCTTGACACCCTTAAAGGAACCGCCTACAAGTGGGGAAGCACGCTGGCCAACATGTGTGCAACGGGAGATTTTAACGGGGAGAGGGTACACATGCATCCCGGGGTGTTCACTCCCCACAGAATG---TCTGAGATGACTGCAGCCATTGGCGCCTTCCCTCTGTCAAACCCTGTTAAGATT------AAAGAAGGCTCAGCTAGCTACAGGTATCTTACCAACCTGAAGACC------TCCGAAAGCAACCCAGCGGCCAAAGTAGTGTGCGAGCTCTTCAACACCCATCGCCGTGCCCAT---TCTGATTGGAACAGCCCCACTTCAATTGTTCCACCTGAGCACTACTTCCATCAGTCTCTCCTTGAGCGTCTGGGCCCCTTTTGCCATGTCTCTCTTGTCAGAGGCAATGCCYTGCGTGTCAACATCGTA
	Henan_tick_virus	GTCCTCACTTTCACTAATAAGGACGGCCTTGATAAGTGGTATGCTGACTTTAAGGCCGCAAACACAAGACTGACCTTCTTAACCACTTGCACTAACTCAGAGAGCCTCTGCAAAGAGATCCACAAGGCAGACCTAAGTCCC------------TCAAGCAACGAC---------AGGGGAGAAAAGGACGCCGATCTTGCAAAAAAACTCCACCTCCGGCTGGCAGATTGTGCTCCTATTTATGAGTGTGCCTGGACCTCCTGCAACGGTGTGGTGGGCAGAAGCCTGAAGTGGTTCAATGACAAC---------------AAGGATCAGCCT---TTCATGGACTGGCACAAGAAGTATAGCACTCTAAAGACCAAGCTCCCCTCAGCTGAGGAAGTTGAAAACTATCAGACAGCAGCACTGAAGTGGCGTGCAGACATCCGCTTTCAGATCAATGAT---CTCACTATTGCCTCTGAGGAGCCTGTCGTGAAGATCTACAGAGTCGGGCACAGCATAGTTACAGACATCAAGGACTTGCTTGAAGACATGAAGCGAAGAAGGAATGCTGCCCTTGGG------------CTTCAAGAAGGGGTGGAGAGAGTG---CCCTCAGAACATGTTGACCACTTCCGTGATTGGATCAAAGCAGGAGACTGG---TCTGTCCCCTGTCCT---TGGGGTGACTGGGAGAAGAAGAAC------------------------------------------------------AAGAGTGGCTACCTTCTGAGCACCACTGCTGCTGCCGGCATCATCAACAAGCGTTACATGAAGCGGGAAGAGCTAGATGTGAGCCTGAAGGCCATGGTTGCAAGTATCAGAGAG---------GCAAAAAACAATGCTGACTATGATCCTGCAACACTGGACAGACTTGATGGCATCCTTAGCAGCATTTATACAGCAGCAACAACTTTCCTTACAGGCCAAAAATCCCAGGCAGCTGGCGGCTTTGTGCAGCAGGGCTCTGCACTTGACACTGCCTTTTCGTCACACTACTGGGCATGGGCCTCTGGTGTCAAGCTG------------------------GAGACTTTCCCTTCACTGTCTGCCATGTTGTATGCCCTGGGGAAGAACCCAGTAGGCAGAAAGAAGGTTGAAAAGCGTCTGAAGGACTGCCCATTCGCTTGGGCTCAAAGGCTTTGCGACATGTTCTCC------ACCATCCAAGAGGATCCAATCCACATGCACCCAGCTGTGCTAACTCCTGGAAGAATGTCTAGCGAGATGGTGTGCTCCTTCGGGGCCTTTCCAGTTTCAGATCCCGCCAAGATC------AGCGATGGAGCTTCATCACCACGTTTCATCTTGAATCTTCGCAGT------GATGGGGACAATGCAGCTGGTAAGGCCATTTCTTACATCTTTAGGGAGTACAAGGTTGCCTAC---CCAGACTGGAAAGCA---GAGGCTATCGTTCCTGTTGAGCACATGCTTCACCAGACCTTTCTCAGCAAGCTTGGACCCTTTGTGAATGTCTCCCAGGTCCCAGGGCAGGCCCTCAATGTCAACATCGTG
	Shanxi_tick_virus_2	ATGCTGACATTCACCAGCAAGCAGGGCTGGGACCAATGGTGGAGGCAGTTTAAGGAAGATAACACCAGGCTCACCATAACTAACCGTTTCACAGTCTCTGAAAGCCTCTGCAAGGAGATCCTGCCTCCTGACACCAACTTC------------CCAAGGGCCACT---------GGGCCAGAGCTTGATGCTGCTGTGTCAGGAAGAGTGCATGTCAGGCTTGCCGACTGTGCCCCCATTAAAGAATGTGCCTGGGTGGCCTCAAACCTGATTGCAGACAGAAGCTTCAAGTGGTTTGAGCAGAAC---------------AAGACAAGCCCT---CTTCTAGAGTGGCACACAAAATATGACATGCTAAAGGGAAGGCTCCCGTCAAGTGAAGAGGTGAGACAGTATCAGGAGGCTGCCCTGGCCTGGAGAGAGGCCATTGGATTTGAGGTCAACAAC---CTCACAATGGCCGCTAGAGAGCAGGTTGTTAAGGTCTACAGTGTAAGCCCCAACATTGTGACTGACATCAAGGATCTGCTTGACGACATGAAGCAGCGACGAAACAAAGCACTGGGC------------ATTGAAGATGGTAAAGAACGTCAG---ACTTCAGCCCACGTTGATCAGCTTTATCAGTGGATTACAGACGGAGACTGG---ACTGTGCCCTGCCCC---TGGGGAGATTGGGGCAAAAAAAAC------------------------------------------------------AAGGAAGGACATCTTCTGGCAGCCACAGCCGGTGCAGGCATAATTGGAAAGAGGCTGATGACCAAGGCCCAGCTAAACAGGAGCCTGGCAACAATGGTCAACAGCATCACAACC---------CAAGTAGACAACGAAGCCTTCAGTCGTGACCTGTTGGAGGCACTCAGTGCAAACATCAGCGGCATTCCGGCTGCAGTGGATGCATTTCTGGCTGCGAGGGATCAGCAGCCAGGAGGGGCCTTCGTACAGCAAGGGTCTGCAATTGACACAGCCTTTTCTAGCTACTACTGGGCATGGGCGTCTGGTGTCAGGCTT------------------------GAGACCTTCCCCTCTCTGTCCTCCATGCTTTTTGCACTTGGGAAAGCCCCACAGGGGAAGAAAAAAATCGAGAAGAAACTCAAGGACTGCCCATTTGTTTGGGCACAGCGGCTATTGGAGATGTTCTCC------ACCCTGAAGGACGATCCCATCCACATGCACCCTGGGGTTCTCACAGCTGGGAGAATGGCAAGCGAGATGGTATGCAGCTTTGGGGCATTCCCTGTCTCTGACCCCTCCAGGGTG------TCTGAAGGAGCATCATCACCAAGATTCATCCTGAACTTCAAGAGT------GAGGGCGACAACCCAGGTGGGATGACAATTTCTGCCATCTTCAGAGAGTACAAGGCAGCCTAC---CCTGACTGGAAGCAG---CAGGCCATTGTTCCTGTTGAACACATGTTCCATCAGACACTGCTCAGCAAGCAAGGCCCCTTCGTCAACGTCAACCAGGTGAAGGGCAATGCCCTCAACGTGGAAATCAGA
	Keterrah_virus	AAGCTGGTCTTCGAAAACGTCGAGGGCTTGAATGAATGGTTCAATGCCTTTTCTGCA---------GGAAAAGGCCTTGATAACCGTTCAAGCAACTCCCTCTGCTTCGGTTACGAGGCCCCAGATTATACCAACTATGCCATCAGAGTTGGTGAAGCTCGTGAT---------GACAAAGAGAAGAATGCCATTTATGGGCAGGCCGTAATAGCAGCAACAAGGTTCATTGCACCCTTGAAAGAATGTGCATGGGTGTCTTGCAAAGGCATGATCGAAAGATCTATGAAGTGGTTTGACATCGCTGCT------------CATGGCAACGAGGATTTTAAAATCTGGCATGACAACTACAATGCACTGAAATCCAGGGTTCCTAGCCTCATGGAGATAACTGGTTATAGAACCAGTGTGCTCAACTGGAGAGCTGCCACGAGATTCGAGGAGCTTGAC---ACAGTACAGACTCTGTACGGGGAGATGCGTATGGACTATGCCATCAATGCTGACATTGCACCAACTATTGTTGAGATGCTAAATGACATGAAGGACAAGAGAGAGAGAGCATTTGGTGCT---------AATGGTGGCAGCAGAGGTAGAGTT---AGCCAAGAGCACGTAGGGTGGGTAAGACTCTGGCTTGATGGACAAATTGAC---CCTCTGTCGATCCCTCAGTGGGGCAGTTGGGATAAGACAAAT------------------------------------------------------AGCAGTGGTAAGAGACTTGGGGCAACAGGCATCGTTAACCTGTATGATCCTCAGAATTAT---------GACTCACTAGCTCTTGCTGAGATCAAGTATGGCGAAGCTGTAGCTGCTGCC---AGAACTGCTGCCAGAGATCTTGACCCTGCAGCAATCACTGCAACTCTCCAGAGAATTAGGGCTTGCATTGACGAAGCTAAAGAAATCGCCAATGCACGAGAAGGCAATGGAAACGTAGCGTTCACACAGCAAATGGCTGCAATGGATGTTGCCTTTAGCTCTCATTATTGGCTGTGGAGAAGTGGTTGTAAGTTT------------------------GAAAGCTTTGCACCTTTGTCTCAATACCTGTTTGAACTTGGACAAAGGCCAGTAGGCAGTGCTAAAATTGATAAAATGCTAGGAGAAATGCCTTGGATGTGGGCAAGAGGACTTAGATCCTCCTTTGCTGATAAAACATTC---CAAGATAAGATCCATATCCATCCAGCAGTTCTAACACAGGGAAGACTG---CTTGACATGGCATCTTGCTTTGGAGCTATTCCGGCCAATAATCCTGAGAGAGCA------AGAGAAGGTACGGGCAACCCTAGATTTATCTTGAACCTTCGTCGC------TCAGGAAGGAATCTTTGTGGAACTGTTGCTGCCAAACTTTTTGAGGTTTTCAAAGCCGGATTC------AATGTTCAAGAA---TCAGAGATCATCCCAGCTGAGCACATGCTTCATCAGTCATTCCTAGGTAAGCAGTCTCATCTTCAGTATGCTGGTATGCTTCAAGGTGACTTCACTAAGATCCACATCGTG
	Crimean-Congo_hemorrhagic_fever_virus_2	AAAATCGAGGTGAACAGCAAAGACGATCTGAACAAGTGGTTTGAGGAGTTCAAGAAA---------GGAAATGGGCTTGTGGACACCTTCACAAACTCATATTCTTTTTGTGAAAATGTGCCGAACTTGGACAGATTTGTGTATCAGATGGCCAGTGCAACCGAT---------GATGCACAGAAGGACTCTATATATGCATCTGCTCTTGTTGAAGCAACCAAGTACTGTGCACCAATATATGAGTGTGCCTGGGTCAGCTCTACAGGCATTGTAAAGAAAGGTTTGGAGTGGTTTGAAAAGAAC---------------ACGAGCACT------ATCAAATCCTGGGACGAGAGCTACACTGAGCTGAAGGTTGACATTCCCAAAATAGAGCAGCTCTCTAGTTATCAGCAGGCAGCCCTCAAGTGGAGAAAGGACATAGGTTTCCGCATCAATGCT---AACACAACAGCGCTGAGCAACAAAGTGCTTGCAGAGTACAAGGTTCCAGGAGAGATCTTGGTGCCTGTCAAAGAGATGCTGTCAGACATGATAAGGAGAAGGAACATTATCCTTAACAGAGGC---AGCGATGAGAATCCACGAGGCCCAGTA---AGTCATGAGCACATTGAGTGGTGCAGGGAGTTCATCAAGGGAAAGTACATT---ATGGCCTTCAATCCACCTTGGGGTGACATCAACAAATCAGGT------------------------------------------------------CGCTCCGGGATTGCACTTGTCGCAACCGGTCTTGCCAAGCTGGCAGAGACTGAAGGTAAA---------GGAGTCTTCGAAGAAGCCAAAAAGACTGTGGAAGCACTCAAGGACTACCTT---GACAAACACAGAGATGAAGTCGACAAGACAAGTGCTGACAACATGGTGACAAGCCTTTTGAAACATATTGCCAAGGCTCAGGAACTC---------------TACAAGAACTCATCTGCACTTCGTGCTCAGGGTGCACAAATTGACACTCCTTTCAGCTCGTTCTACTGGCTCTACAAGGCAGGGGTCACTCCA------------------------GAGACGTTCCCCACTGTTTCCCAGTTTCTCTTTGAGCTTGGAAAGCAGCCAAGGGGCACCAAGAAAATGAAGAAAGCTCTGCTCAGCACTCCCATGAAGTGGGGAAAGAAGCTCTATGAGCTCTTTGCAGATGACTCTTTCCAGCAGAACAGGATCTACATGCACCCTGCTGTGCTGACAGCTGGTAGGATC---AGCGAAATGGGTGTCTGCTTTGGGACAATTCCTGTAGCCAACCCAGATGATGCA------GCCCAGGGATCTGGACACACCAAGTCCATTCTAAATCTAAGGACAAACACTGAGTCCAACAATCCGTGTGCCAGGACCATTGTCAAGCTTTTCGAAATTCAGAAGACGGGCTTT------GACATAAAGGAC---ATGGACATCGTGGCCTCTGAGCATCTGCTGCACCAATCCCTGGTTGGGAAGCAGTCGCCCTTCCAGAATGCCTACAATGTCAAGGGCAATGCCACCAGTGCCAACATCATC
	Sanya_peribunyavirus_1	ATTTACAAATTTACAACTTATGAAGAAGCTTTGTCATTCTACACTGAT------------------AATATTGCTACCCAGGATGATGAATCTTATGTACCTTGTCCGCATGTTGAAGTAATAAACCCAGTCCCATATAGAAAAGACATTGCTGCAGCTAAAACT---------AAATCAGAGAAGTCTGCAATTTTGAATAAATATGTTCAAGATGGTTTAAAGAATGCTGTACCAGTGCCACCAGCTTTGTGGTTGGTTAGTGAAGTTAACCTTAAAAAAGCCATTGACTTTTTTTCGAACAAT---------------AAAGATGCAGATTTCCTGTATAAATCTTTGGATTATTTTAATAAAGCAGGTGCAAATTGTAATACTGAAAAATTCATACAGAGCTACAGGAACATGTGTCGACAATTTAGAGACTATATGGATTTTGGTACAAATTCA------ATGGCTACATTACATGATGGGGTTGTAAAACAATTTATTGTCAATCCTAATAATGTAATAATTGTTCAAGATATTCTTCAGGAACTAAAAAGAAGGAGAGATCAAAATATGTCTCAA------------------GGAACTAGAGGATCA---GGATGTGCTCACTATGGTGAATACATAAAATATTTAGATGATGCTACAGCT---GGATTATTTCAACCACAATTGAAGTTCAGGAACAAATCCAAG---------CTTGGGGGTTATAATGAGAAGGGTGTCTTTGATGAT---------TCAATTGGACAATTATTACTATCAACTGCAATACTCAAGCATAAACAAAGG------------------GGATTGTCATCAGAAGTCACAAAAATGCTTTCTTCCCTACCTGTT---------------------------------------------------------GAGTTAAGACAGCAAGTGTTATTAGAAATTAAATTATTGGAGCAAAACACAGGATCTACCCAGGGTCAAGGGCCATATCAACAGGTAGCAGGTATTGACTCAGTGGTCTCATCTGCCTTTTGGATCTTTTGTGTTGGTGTTGATAACATT---------------------CAAGATTTCAGAAGTTGTGCTCAGATACTTTATCGTATTGGGCAAAGTCCAAAAGGAAGAGCAAAAGTTGAAAGGATTCTAAGCAAGTGTGATATTCAGTCTATCAAGAGATTGGTCTCAAAGTTTAGTAAATGCACA------------GACATATATTTACCACCTTATGTGTTGACACCATCAAGACTT---GAAGAAGTCTATGCAACTTATGCCTGTGTGTCGCCATTCTTTAATGATTTACTA------CATGAACCTTGTGTAACTTGGAAAGCACTATTAAACTTAAGACAC------------GGTGAAACATTTTGGGACTTCATGGGGAATTACTTTATATTAGATCAATTAGTTAAT---------CCTGCAGAT---GATGATATATTGTCAAGTCTACATGCATTCCATCAAACTATTTTATCTAAAACATCAGCATTCCAAAATACTCATAATGTTGCTGGAGATGCCTTCGCTATAGTTGTTAAT
	Guiyang_Tospo-like_virus_1	TTCCCTACCTTTGAGACGTATGATGAATGTGTTCAGTATTATGTGGATCACATTGCTAAT------------GAATTGACCAATGCCTACACAAATGAATTTTCCAATCTGAGATCTGCAATTGACGGTCAGACGGAAGCAAGGCGTTTGGCTAGAGGGTTAACC---------AGAGCTGAAAAATCAGATATTATCTCAGAGTATATAGTCAAGGTGTTAAGGGATGCTGCTCCGCAGTATCTAGGATTGTGGCTCATGAATAAGAAGTTCATAGAAGCAGCGCTAAAGGAAATCACCAAGGAG---------------------------ACCTACAAGCCTCTACTTAAAGCATTCGAGAGAAAGCATGTAGAGAGGTGTGCGTCCGCAGAACTTGCTCTCTATAAGACCTGTTCGAATACTTTTAGGGATAATCTTGGGGGCCTGTTGCCAGGG---CCCTTTCAAACGGATGAGTTAACGTTAAGAGAGGATATAAGAGTGTTACCTGAACATATAATCACACTTAAGACGATTTTAGAAAGAATGAGCGGAAAGTGCTACCATGACACGGCT------------------------------AGAGCT------------------------------------------------------------------------------------------------------------------------------------------------------------------------------------------------------CAAGAGCAA---------------------------------------------------------------------------------------------------------------------------------------------------------------------------GGGGGGATTGACTCCACCTATGCTCAGAAGTGTGCAGATATGGACATAATCCTGAACTTCTACCTTCACATGAGAGCCGCTGGGATAACTACTGTC---------------------GAGGAACTCAAGATGGTCAATTCCTTCCTATATAACTTAGGGAGGAAAATCCTTGGAAAGGAAAAAATCATAACTCATTTGCAGAGAATT------CCAAAAATATCTACTTTGATTCCGTACTTCAATGCTACCGGA------------TCCATTTACATGCCCCCTTTCGCATTGACGCCAAGAAGGTGC---TACGATTGGGTTGCTGTTCTGGGAATGCTAAAGCTTGGGGACATTCAAACTTTT---GCTGCCACTCCTGGCTGTAGCCCTAGGTATTTCACTGTTCTAAAACTT------GAAAACTCGCCAAGTATTAGT---TGCTTAGTGTGGCTTGATTTAATAGAAACAGTCGCTAAA---------------------AATACGATTTTCGAGTCCGAGTATGTCCTTGACCAAATTGTAAACTTTCGGAAGAACCCCTACCAAAGCACTTTGAATGTGCAGGGCAACAGGTATGCTACAAGATTAGTG
	Wufeng_Crocidura_attenuata_orthonairovirus_1	AAGATAGTAGCCAGTGACATTCCAAGCCTAAAGGCATGGATGAATGAGAACTTCCAG---------GGAGCAGTGCTAAGCACTGAATTCACAAACAGTGAGTCTCTTATGCTGTCTGTACCAAACTTGAGTGGCCACTTGCAAGATGCCATGAGTGCCAGCACT---------GACCAAGAAAAAGATGCCATCTTCAGTAAAGCTCTAGTGGACGCAACCAAATATTCAGCTCCTCTAATGGCTTGTGCATGGACATCTTCCACTTCCATGGTCAACAGAGGTCTGGCCTGGTTTGATATCAAC---------------AGAGATGACCCCATTTTTGTTAGCTGGGATAGCAAGTATCAGGATCTGAAAATGAAGCCTCCTAGTATGGAACAGTTAATTGACTACCAGAAATGTGCTCTAAAGTGGAGAAGGGACCTAGGCTACGGTATCATGCCA---GAGACAAGCATCTTGGTGAGTTCAGTGCTGATGAACTTTGCGGTGCCATCAACTCTTGTAATTTCTATGAAAGACATGATTTCTGACATGATTAGAAGGAAAGGT---------GGC------------CCGAATCTCAATCGAAAACCTGTC---AATCCAGAACACATTGACTGTTGTGAGTTAATAATGGGAGGCAACCTGGGA---GCTGTGTTAAACCCTAGCTGGGGAGAGCTTGATAAAGTTAAC------------------------------------------------------TCAAAAGGCCAGATGCTTTTAACAACCGGCTTTGCAAACCTAATAAATAGAAACGGAAAT---------GAATCCATACTGCAAATTGATGATGCAATAAAAAAGTTTGATGCCTGG------AATCAAAACCAGGACATATATGATAAAGAAAAAGGCAAGCAAGCTGTGGAAGTGCTGAAGTTTGCGCTAGAAGAAGCCCAGAAGATG---------------GGAGGAGGAGCCGCAGGTTACAGGTCACAGGTGGCTCAAATGGACACTGTTTTCAGCAGTTATTACTGGCTATGGAAGTCAGGTGTAAAACCC------------------------AACTCATTCAGTACAGTGTCTGACTTTCTCTTTGAGCTGGGTCAAGCTCCAAGAGGCAATTCAAAAGTGATCAAAGCACTTACAAGCACAGGATTAAAGTGGGGAAAACCACTAGTGAATTTATTTGCCGACAACTCGTTTAAGCAAGACAGAATACATATGCACCCAGGAGTACTAACTGCAGGGAGACTC---TCAGAAATGGGTGTTTGTTTTGGAGTTATCCCAGCTTCAAGACCCATTTATGCA------GCAAAAGGGTCAGGGTTTGCAAAGTCAATTCTTAACATCAAAACG------TCTGGCAACAACCCAGCAGCCAATGTTATAGTACAACTCTTTGACATCCAGAAACAGGCAAGA------ACCCTCACTGAT---ATGGATGTAGTATCATCCGAACACCTTCTTCACCAGATCTTGGTCAGCAAGAGAAGCCCCTTTCAAAATGCGTTCCAAGTCAGCGGCAACCCAACGGACGTGAATATCATA
	Meihua_Mountain_virus	AAGATAGTTGCCGAGAACAAGGAGGCCTTCAACACCTGGTACAAGGCTTTTGCTGAA---------AAGCACAAGCTGAGCAACCAGTACACCGAGTCTGCCTCCTTTTGTCGTGCTGTGCCCTCTCTTGACAGCTACAGAATCAAGATGAAGCTGTCAACCACA---------GAGTCTGAAAGAGACTCTGTCTACAGTGCAGCCCTCATCGATGCAACCAAACACTGTGCACCCATCATGGAATGCACCTGGGCATCAAGCACTGGCATGGTGAAGAGAGGCCTTGAGTGGTTCTCAGCCCAC---------------AAGGAAAACGAGCTTGTGAAGATTTGGGACTCGAACTACACTCTACTGAGAACCGAGACACCAAGCGCGGAGGCACTTACTGCCTACCAAAAAGCAGCTCTCTTGTGGAGAAAGGATGTCGGCTTCCACCTCAACCAG---CAGACAGCCATTCTCAAGGCAGCCGTGGCAGCCGAGTACAAGGTCCCTGGAACCATCGTCACCAGCATCAAGGAGATGCTCAGTGACATGATCCGCCGCCGAAACAAAATCATCAACGGCGGGACTGAGGATGCTCCTAAGCGAGGGCCGGTT---GGCAAGGAGCACCTAGACTGGTGCAGAGAATTTGCAAAGGGCAAATTCCTG---GCAGCCCTGAATCCACCTTGGGGGGAGATCAACAAAGCCGGG------------------------------------------------------AAGTCAGGTCACTCCCTGCTGGCCACAGGCCTTGCAAAACTTTCTGAGCTGGAGGGAAAC---------TCCATCATGGAAAGCGCAAAAAAAACAATCGTGGCTCTGGAGAACTGGCTG---AAAGAGAACCAGGATCAGATGGACGCCGAGAGAGCCAATGCATTGTTGACTGGCGTCAAGGAAAGCTTCACCACTGCTGCAGGCTTG---------------ATCAAGAACTCAAATGCCTTCAGGGCTCAGGGGGCCCAAATTGACACTGTCTTCAGTAGCTTCTACTGGATCTGGAAGGCGGGAGTCACCCCT------------------------GTTACATTCCCTTCCGTCTCTCAGTTTCTTTTCGAGCTCGGAAGGAACCCAAAGGGGCAGAAAAAAATGAAAAAAGCCCTTGCCAACATCCCTCTAAAATGGGGTAGGAAGATGGTTGAGCTCTTTGCTGACAATGACTTCAAGCAGAACAGGATTTACATGCACCCCTGCGTGCTTACCTCAGGCCGCATG---TCAGAACTTGGAGTGTCCTTCGGGGTAGTGCCCGTCACAGAGCCAGACGATGCT------GCTCTCGGCTCAGGACACACCAAGGCCGTCCTCAACTACAAGACCAAGACCGAGGCGGGAAATCCTTGTGCCTGCATCATCTCCAGCCTGTTTGAGATCCAAAAAGAAGGCTAC------GATCTGGAGAGC---ATGGACATTGTCTCCTCAGAACACCTTCTGCATCAGTCTCTGGTGGGCAAGAGATCCCCTTTCCAGAATGCCTACCAAATTAGAGGAAATGCCACTAACATCAACATCATC
	Sichuan_tick_nairovirus	CTCCCACCGTTGGCAACAAAAGTTGAACTTGAGCACTGGTTCAGGAAG------------------GTGTTCCCAGATGTGAATGACAACACCAACTCTCCTTCATACTTTGACCACCTTCCCAACCCAAATCCCTACTGGACAAACATGAACAATGCAACCACA---------ACTGAGCAGAGAGATGCTGTAATCAGCAGCTACAACCGAGACTGCCTGGAACTGGCACCACCACTAAGAGAACAGTGCTGGATTATGAACCAAACCTTTGTGGAGAAAGCACTAAACCACATTGCAGATGGT---GTACTTGTTGCAAACGCATACAAGGTCCTTAGTGACAGCTACAACCAGTACATCCCTCAGGATGCAGTGTGCACAGACTCTGTCATCTTGGGAGTGTATCGACAGGCCTGCACCATCTTTCGGAACTTCATGGAGGAAACCGAAGAGGAC---CTAACCGGAGTGCTCAAGGGTGATGTCCAAACGAAACTGGCAGTCCATCCTCAGACCGCAGCCAGGCTTCGAGACATGCTTCTACGAATGAAGCAGGAGTCTGAGAGGAGATTTGGA------------GCAACT---GCCTCCAGGACCGAC---TCCTCAGAACTCCTCCAAGGAGTCAAAAGATTCCTGAGAAGCTGTGGTGAGGATGAGCCTCCAGTTCCC------------CTCACAGCAAGGAACAAGATGGACATCAATGGCTATGTGCTTCCCAAGGATACAAGCATTAGAGCTGCCGAACCAGGCATCCACCTGATCACCACTGCAATCATGCAGTTAAGATCAAGAAATGATCCCCAGATCGAGGGTTTGCTGGCCATGTTCACCGAGGCAGTTGGCCAAGTCATGGTG---------AAGCCAGGGGTTTCAAAAGAGGAAAGGGAAGCTGCCCGAAAACTCCGCATCTGGAAGACAATTTGGGACATGGAGGCAGATGAGATCATCAAGAAGAAC---TCAGCTGCAGGGCAGGGCTTTTCCCAACAGGGCGCTGGCATAGACCTGCTCTTCAGTGCCTTCTTCTGGGCCTACAAGGTAGGGGTTAGGACCTAT---------------------GACGACTTCAAGAGGCTAAACAAGCTGTGCTACCACCTTGGGCTCAGAACACTTGGAGCCAGCAAAATCCGCCTGACCCTGCACTCCTCCATGAACCCCTTTGCCTCTAGAATCCTGGTGCTGCTGTCCAACTGCAGG------------GATGTCCACCTTCCACCATTCATCCTCAACACCTCTCGTGTG---TATGACCTGGTGGCAGCTTTTGGAGCCTTCACCACAGATGATGTAAGGGTGAACAATGTCGGCCAGTATGGGGTCTCTGACAGGTATGTGCTAAACCTGAAGAGG------AGTGGGCCAATGGCTCTTGGA---ATGATCACCATCAGCTGGTCTCTCTGGCACTACAGCAAAGCTGGTGCACCAGCAGAG---GGAGACATTGCATCTGCAGAGCACCTCCTGCATCAATTCCTGCTTCGTAAGACCTCACCCTTTCAGAACACTCATGAAATGGGAGGCAATGCACTGAATGTGGTGATTGAA
	Pangolin_orthonairovirus	GTACTCACATTCACCAACAAGGAAGGCCTTGACAGATGGTATGCTGACTTTAAGGCTGCAAATCCGAGGTTGACCTTTTCAACCACCTGCACTAACTCTGAGAGCCTGTGCAGGCAGGTGGAAAGAGCAGACCTTTCCCCT------------CCTGGAAGCGAC---------AAGGGAGAAAAGGATTCTGACATTGCAAAAAAACTACATGCAAGGTTCTCCAGCTGTGCCCCTTTTTATGAATGCGCATGGGTGTCTTGCAATGGAATGGTCGAAAGAAGCCTAAAATGGTTTGAAGCTAAC---------------AAGGATCAAGCC---TTCATGGATTGGCACAGGAAATATGGTGTGTTAAGAACCAAAGTGCCAACGGCAGATGAAGTTGACAACTATCAGATTGCTGCACTCAAGTGGAGAGCCGAAACCCAGTTTCAAGTCAACAGC---CTGACCATGGCAACTGATGAACCGGTTGTAAAAGTCTACCGTGTAGGACATAGCATTGTTACGGACCTCAAGGACCTCCTGGAAGACATGAAAAAAAGAAGAAATGCAGCCTTAGGA------------TTGCAGGAGGGCGTCGAAAGGGCC---CCGTCAGAACACGTTGACCACTTTAGCAGCTGGATAAAGGCAGGGGACTGG---ACCGTGCCGTGCCCA---TGGGGGGACTGGGATAAAAAAAAC------------------------------------------------------AAAAATGGCTACCCTCTGTCAACAACTGCAGCAGCTGGCATAATAAATAAAAGGCTCATGAAGAAGGAAGAGCTGGAAAAGAGCCTTAAGGCTATGGTGGACAGCATAAGAGAA---------GCCAAAAACAACAATGACTATGATGCAAATGCACTAAAAAGGCTGGACGACACCCTTAGTAGCATATACACTGCCGCAACAACCTTCCTTACAGGACAAAAGACCCAATCTGCCGGTGGTTTTGTACAGCAGGGTTCAGCCTTAGACACTGCCTTCTCCTCACATTATTGGGCCTGGTCATCAGGGGTAAAGCTG------------------------GAAACCTTCCCCTCACTGTCAGCCATGCTTTATGCGTTGGGGAAAAGCCCGATGGGTAAAAGGAAGGTGGAGAAAAGACTGAAGGACTGCCCATTTGCCTGGGCTCAAAAACTGTGTGACATGTTCTCA------ACCATAAAAGATGATGCCATCCACATGCACCCTGCTGTGCTCACACCAAGCAGGATGTCAACTGACATGGTGTGTTCTTTCGGTGCCTTTCCTGTTTCTGATCCCAGCAAAATA------AGCGACGGTGCTTCATCACCTAGGTTCATTCTGAACCTGAGAAGT------GATGGAGATAATGCTGCGGGAAAGGCCATTTCCTTCACTTTCAGAGAATATAAAATTGCTTAC---CCAGACTGGAAAGCA---GAACTTATTGTTCCTGTAGAGCACATGCTTCACCAAACATTCCTGAGCAAGAGCGGCCCATTTGTTAATGTCTCACAGGTACCAGGCCAGGCACTCAATGTCAACATTGTA
	Ji-an_nairovirus	CAGCTAACCTTCACAGACAAGGGGGGGCTTAACAAGTGGTACAAGGACTTCAAGGAGAGC---CTGGGCTTTGACCTTTACTCGACCTACACATACTCTGAGAGTATGTGCAAGGAGATACATGATGCATACATCACGGCA------------AAGTGCTCAGAG---------AACAAACAGAAGGATGCCGAGATTGCCAAGGTTGCCCATGCAAGGCTGCAGAACATGGCACCTATCTATGAATGTGCTTGGGCCTCTTGTGACGGAGTGGTGAGGAGGAGCTATGACTGGTTTGAGAAGAAT---------------GCGGACAAGGAG---TACATGAAGTGGGCCAAGGAGTACGAGGTCCTGAAGAAAAGTGCACCCACTGTTGAGCAAGTGGTACAGTACCAACAGGCTGCCCTGGCCTGGCGCAAGGCAGTTAAGTTTGAGATCAATGAC---TACACTGCTGCCTCGACAGACTCAGTGGTCAAGATCTACCGTGTGGGAGCAGACATTGTGACCGACATTCAAGACCTCCTCAAGGACATGCAAAGGCGTCGCAACCTTGCACTCAAG------------ATCGAACCAGGGCAGAAAAGAGTC---CCAGCCGAGCACATCGAGCACTTCAGGGATTGGCTTGCAGCCAAAGACTGG---ACAGCACCCTGCCCC---TGGGGCTCCTGGAAAAAGAAAAAC------------------------------------------------------AACAACGGGGTCGAGCTTGCAACCACTGCCTGTGCTGGACTCATCAACAAAAGGTACAGAACCAGGACCCAGCTAGAAAAGGAGCTGGGCAGAATTGCCGAGGAGTTCACGGCT---------CTTGGTGAAAGGGAAGAGTTTGACAAGAAGTTCTGCCTGGAGATGGCTGCCTTCTTTGGAGGGCTCTGGAACTCAGCAAACGCCTTCATGGCAGGTGCCGCTCAGGTCAAATCCAGTGGGTTTGTCCAGCAGGGCTCTGCAATTGACACTGTCTTCTCGTCCCACTTCTGGGCTTGGAAGTCCCAGGTGAAGCCT------------------------GAACTCTTTCCTTCTTTGTCCTCTATGCTGTTCAGCCTCGGCAAGGCCCCCCAAGGAAAAACAAAGGTGGAGAAGAAGCTCAAAGAATGTCCCTTTACTTGGGCCCAAAAAATGTCTGAGCTCTTTGCC------AAGGTGGAGGGGGATGCCATCCACATGCATCCTGGTGTGCTCACCCCCAGCCGGATCTGCAGCGACATGGTCTGCTCATTTGGGGCCTTTCCTGTGCAGGACCCAAAGAGGATT------AGGGAGGGCTCCTCATCCCCTCGCTTCCTTCTCAACCTTCGCTCT------GATGGGGTCAACCCTGCTGCCAAGACGGTCTGCGCCCTCTTCCGAGAGTACAAGCAGCAGTAC---GAGAACTGGGAGGAC---CAAGAAATTGTGCCGGTTGAACACATGCTGCATCAGTCATTTCTGAGCAAGCATGGCCCCTTTGTCAACGTCTACCAGGTCGAGGGGCTGGCCCTTGCTGTCAACATCCAG
	Yichun_nariovirus	TTGCCCAGGTTTGCTACAAAGGAAGACCTAGACAGGTGGTTCAAAGCC------------------ACTTACCCGGATGTGAACAACCGAACTTACTCTCCATCATACTTTGATGGGCTCCCTGACTTAGACTTGTATGTCGAGGAGATTGACAAGCAAACAACA---------AGAGCAGGTAAAGATGCCTGGGTGAGTAGGTTCCTCTATGAAGGTCTGAGGAAGGCTCCGCCTCTAAGGGAGCAAGCATGGCTCATGAACGCAACATTTTTTGAGAAAGCTATGAGACACCTGGCCCTCGAGGCAAGCAAAGATGGTTCACCAGTGAAGAAGCTCTTGACCATCTACCCAACCTACCTTGCAACAGGGTCCAAGTGCACCGACCCAGAAGTCATCAAGACCTACCAACAAGCATGCAGGGAGTTCCGAAATGCCATGGACCTAAATGAGCCTGATTCCCTAACAGGAATACTGTATGGATCAGTTGCAACGAAGGTTGAAGTCCCAGCCACCCTGATCTCTGTCTTCAGAGCTATGTTGTTGCGCATGAAACACCAGATGGAGGGAAGGCTAGGT------------GTGGAGGGAAAAGAAAAAACAGAC---TCCACAAAGTTCCTAACACAGGTCAAGGCCTTTTTCAGATCTTTGGGTACAGTCCTGCCACCTGTGCCA------------CTGACAAAAAGAAACTCTCTCAACATCAAAGGGTGGACACCCAAAGAAGGGGCTGCTGAACAAAGTGCTGAGAATGGAGCATACTTGTTGACAACTGCAATCATGCAGCTCCGAGCCAAGAGAGACACAGAGATCGACAACCTACTAGCCAACTTTAGAGCACACCACACACAGATTGCTGGT---------GATGAGACTGCTGCAGAAGATGTGAAGTTGCACTCCATCAAGATGCTTGCTTTGATGGAATGCTGGGAGAGAGAGGAAGAAGCAGTAACAGCTCTC------AGTGGGGATGGGGGAGGGTTCACCCAACAAGGATCTGGTATTGATGTCATTTTCTCTGCGTACCTCTGGGCATTCAAGCTAGAGTGCAGGAACCAG---------------------ACACAGTTTGCCCAGCTAAATGGGTTACTAGTCGGAATTGCACAGAGCCCACAGGGAAAGACTAAAACACTAAAAATGCTGCAGCAGATGGGCAGTCCAATGGCACTGAGACTAGTTGCCATGATGTCGAAGAGCAAA------------GAAATCCACCTCCCACCCTTTGTACTCAATGCACACAGGCTC---TATGACCTGGTAACAGCATTTGGAGCATTCCCACTGGACGATGTGAGATGCGAGGGCTTGGATGGATTTAGCAGCTCTCCAAGGTATGTCCTAAACCTAAGAAGG------GAACAAGGGGAGGGTCTGGCA---CTAATTGCAAAGTCTTGGGAGCTGTGGTCAGCCAGTTACCCATCAGGGCCTTCAGAT---GCTGACATTTCTGAATCGGAACACCTGTTCCATCAGTTCCTACTGCGCAAAACCTCCCCCTTCCAAAACACTCACAACCTGTCTGGCAATGCTCTAAACGTTGAGGTTGTC
	;
END;
