# Supplementary material for: Deep mining reveals the diversity of endogenous viral elements in vertebrate genomes
Source: Nat Microbiol. 2024 Oct 22;9(11):3013–24. doi: 10.1038/s41564-024-01825-4 (PMC11521997; doi:10.1038/s41564-024-01825-4)
Supplement: Supplementary file 7 — NP tree files (Fig. 4a), and structural modelling files for the S. etruscus EVE, Ixodes scapularis EVE and South Bay virus nucleoprotein (Fig. 4b). [file 41564_2024_1825_MOESM7_ESM.zip › Source_Data_Figure_4/NP_tree/Nairo_translatorx_trimmed_RNA.nex.con.tre]

#NEXUS
[ID: 5770896656]
begin taxa;
	dimensions ntax=75;
	taxlabels
		Suncus_etruscus_chr8
		Ixodes_scapularis_IscW_ISCW013171
		Centruroides_sculpturatus_LOC111614745
		Centruroides_sculpturatus_LOC111614595
		Oedothorax_gibbosus_JTE90_025522
		Dermacentor_silvarum_exon1_HPB49_020043
		Ixodes_scapularis-g1
		Ixodes_scapularis-g2
		Ixodes_scapularis-g3
		Rhipicephalus_sanguineus
		Dermacentor_silvarum_chr6
		Dermacentor_andersoni
		Dermacentor_silvarum_chr4
		Hazara_virus
		Tillamook_virus
		Crimean-Congo_Hemorrhagic_Fever_virus_strain_China
		Nairobi_sheep_disease_virus
		Farallon_virus
		Punta_Salinas_virus
		Abu_Mina_virus
		Bandia_virus
		Erve_virus
		Soldado_virus
		Taggert_virus
		Leopards_Hill_virus
		Burana_virus
		Issyk-Kul_virus
		Paramushir_virus
		Tamdy_virus
		South_Bay_virus
		Huangpi_Tick_Virus_1
		Sanxia_Water_Strider_Virus_1
		Shayang_Spider_Virus_1
		Tacheng_Tick_Virus_1
		Wenzhou_Tick_Virus
		Nayun_tick_nairovirus
		Tofla_virus
		Soft_tick_bunyavirus_Av-18
		Kasokero_virus
		Yogue_virus
		Gossas_virus
		Zirqa_virus
		Avalon_virus
		Clo_Mor_virus
		Pustyn_virus
		Grotenhout_virus
		Pacific_coast_tick_nairovirus
		Dera_Ghazi_Khan_virus
		Qalyub_virus
		Thiafora_virus
		Norway_nairovirus_1
		Vinegar_Hill_virus
		Estero_Real_virus
		Artashat_virus
		Chim_virus
		Beiji_nariovirus
		Meram_virus
		Blattodean_nairo-related_virus
		Wanowrie_virus
		Camel_Crimean-Congo_hemorrhagic_fever_orthonairovirus
		Songling_virus
		Soybean_thrips_bunya-like_virus
		Yezo_virus
		Henan_tick_virus
		Shanxi_tick_virus_2
		Keterrah_virus
		Crimean-Congo_hemorrhagic_fever_virus_2
		Sanya_peribunyavirus_1
		Guiyang_Tospo-like_virus_1
		Wufeng_Crocidura_attenuata_orthonairovirus_1
		Meihua_Mountain_virus
		Sichuan_tick_nairovirus
		Pangolin_orthonairovirus
		Ji-an_nairovirus
		Yichun_nariovirus
		;
end;
begin trees;
	translate
		1	Suncus_etruscus_chr8,
		2	Ixodes_scapularis_IscW_ISCW013171,
		3	Centruroides_sculpturatus_LOC111614745,
		4	Centruroides_sculpturatus_LOC111614595,
		5	Oedothorax_gibbosus_JTE90_025522,
		6	Dermacentor_silvarum_exon1_HPB49_020043,
		7	Ixodes_scapularis-g1,
		8	Ixodes_scapularis-g2,
		9	Ixodes_scapularis-g3,
		10	Rhipicephalus_sanguineus,
		11	Dermacentor_silvarum_chr6,
		12	Dermacentor_andersoni,
		13	Dermacentor_silvarum_chr4,
		14	Hazara_virus,
		15	Tillamook_virus,
		16	Crimean-Congo_Hemorrhagic_Fever_virus_strain_China,
		17	Nairobi_sheep_disease_virus,
		18	Farallon_virus,
		19	Punta_Salinas_virus,
		20	Abu_Mina_virus,
		21	Bandia_virus,
		22	Erve_virus,
		23	Soldado_virus,
		24	Taggert_virus,
		25	Leopards_Hill_virus,
		26	Burana_virus,
		27	Issyk-Kul_virus,
		28	Paramushir_virus,
		29	Tamdy_virus,
		30	South_Bay_virus,
		31	Huangpi_Tick_Virus_1,
		32	Sanxia_Water_Strider_Virus_1,
		33	Shayang_Spider_Virus_1,
		34	Tacheng_Tick_Virus_1,
		35	Wenzhou_Tick_Virus,
		36	Nayun_tick_nairovirus,
		37	Tofla_virus,
		38	Soft_tick_bunyavirus_Av-18,
		39	Kasokero_virus,
		40	Yogue_virus,
		41	Gossas_virus,
		42	Zirqa_virus,
		43	Avalon_virus,
		44	Clo_Mor_virus,
		45	Pustyn_virus,
		46	Grotenhout_virus,
		47	Pacific_coast_tick_nairovirus,
		48	Dera_Ghazi_Khan_virus,
		49	Qalyub_virus,
		50	Thiafora_virus,
		51	Norway_nairovirus_1,
		52	Vinegar_Hill_virus,
		53	Estero_Real_virus,
		54	Artashat_virus,
		55	Chim_virus,
		56	Beiji_nariovirus,
		57	Meram_virus,
		58	Blattodean_nairo-related_virus,
		59	Wanowrie_virus,
		60	Camel_Crimean-Congo_hemorrhagic_fever_orthonairovirus,
		61	Songling_virus,
		62	Soybean_thrips_bunya-like_virus,
		63	Yezo_virus,
		64	Henan_tick_virus,
		65	Shanxi_tick_virus_2,
		66	Keterrah_virus,
		67	Crimean-Congo_hemorrhagic_fever_virus_2,
		68	Sanya_peribunyavirus_1,
		69	Guiyang_Tospo-like_virus_1,
		70	Wufeng_Crocidura_attenuata_orthonairovirus_1,
		71	Meihua_Mountain_virus,
		72	Sichuan_tick_nairovirus,
		73	Pangolin_orthonairovirus,
		74	Ji-an_nairovirus,
		75	Yichun_nariovirus
		;
tree con_50_majrule = [&U] (1[&prob=1.00000000e+00,prob_stddev=0.00000000e+00,prob_range={1.00000000e+00,1.00000000e+00},prob(percent)="100",prob+-sd="100+-0"]:8.290025e-01[&length_mean=8.30885050e-01,length_median=8.29002500e-01,length_95%HPD={6.66698000e-01,9.98896600e-01}],(((((((((((((2[&prob=1.00000000e+00,prob_stddev=0.00000000e+00,prob_range={1.00000000e+00,1.00000000e+00},prob(percent)="1…
end;
