# Supplementary material for: Deep mining reveals the diversity of endogenous viral elements in vertebrate genomes
Source: Nat Microbiol. 2024 Oct 22;9(11):3013–24. doi: 10.1038/s41564-024-01825-4 (PMC11521997; doi:10.1038/s41564-024-01825-4)
Supplement: Supplementary file 7 — NP tree files (Fig. 4a), and structural modelling files for the S. etruscus EVE, Ixodes scapularis EVE and South Bay virus nucleoprotein (Fig. 4b). [file 41564_2024_1825_MOESM7_ESM.zip › Source_Data_Figure_4/NP_tree/Nairo_translatorx_trimmed_RNA.nex.lstat]

[ID: 5770896656]
run	arithmetic_mean	harmonic_mean	values_discarded
1	-9.066351e+04	-9.072113e+04	no
2	-9.066675e+04	-9.072243e+04	no
all	-9.066417e+04	-9.072198e+04	no
