# Supplementary material for: Deep mining reveals the diversity of endogenous viral elements in vertebrate genomes
Source: Nat Microbiol. 2024 Oct 22;9(11):3013–24. doi: 10.1038/s41564-024-01825-4 (PMC11521997; doi:10.1038/s41564-024-01825-4)
Supplement: Supplementary file 7 — NP tree files (Fig. 4a), and structural modelling files for the S. etruscus EVE, Ixodes scapularis EVE and South Bay virus nucleoprotein (Fig. 4b). [file 41564_2024_1825_MOESM7_ESM.zip › Source_Data_Figure_4/NP_tree/Nairo_translatorx_trimmed_RNA.nex.mcmc]

[ID: 5770896656]
[ Gen -- Generation]
[ <name1>(<name2>)$acc_run2 -- Acceptance rate of move <name1> changing parameter 1 in run 2]
[ Swap(1<>2)$acc_run3 -- Acceptance rate of swaps between chains 1 and 2 in run 3]
[ StdDev(s) -- Average standard deviation of split frequencies]
Gen	Dirichlet(Revmat{1})$acc_run1	Dirichlet(Revmat{1})$alpha_run1	Slider(Revmat{1})$acc_run1	Slider(Revmat{1})$delta_run1	Dirichlet(Revmat{2})$acc_run1	Dirichlet(Revmat{2})$alpha_run1	Slider(Revmat{2})$acc_run1	Slider(Revmat{2})$delta_run1	Dirichlet(Revmat{3})$acc_run1	Dirichlet(Revmat{3})$alpha_run1	Slider(Revmat{3})$acc_run1	Slider(Revmat{3})$delta_run1	Dirichlet(Pi{1})$acc_run1	Dirichlet(Pi{1})$alpha_run1	Slider(Pi{1})$acc_run1	Slider(Pi{1})$delta_run1	Dirichlet(Pi{2})$acc_run1	Dirichlet(Pi{2})$alpha_run1	Slider(Pi{2})$acc_run1	Slider(Pi{2})$delta_run1	Dirichlet(Pi{3})$acc_run1	Dirichlet(Pi{3})$alpha_run1	Slider(Pi{3})$acc_run1	Slider(Pi{3})$delta_run1	Multiplier(Alpha{1})$acc_run1	Multiplier(Alpha{1})$lambda_run1	Multiplier(Alpha{2})$acc_run1	Multiplier(Alpha{2})$lambda_run1	Multiplier(Alpha{3})$acc_run1	Multiplier(Alpha{3})$lambda_run1	Slider(Pinvar{2})$acc_run1	Slider(Pinvar{2})$delta_run1	Dirichlet(Ratemultiplier{all})$acc_run1	Dirichlet(Ratemultiplier{all})$alpha_run1	Slider(Ratemultiplier{all})$acc_run1	Slider(Ratemultiplier{all})$delta_run1	ExtSPR(Tau{all})$acc_run1	ExtTBR(Tau{all})$acc_run1	NNI(Tau{all})$acc_run1	ParsSPR(Tau{all})$acc_run1	Multiplier(V{all})$acc_run1	Multiplier(V{all})$lambda_run1	Nodeslider(V{all})$acc_run1	TLMultiplier(V{all})$acc_run1	TLMultiplier(V{all})$lambda_run1	Swap(1<>2)$acc(1)	Swap(1<>3)$acc(1)	Swap(1<>4)$acc(1)	Swap(2<>3)$acc(1)
5000	NA	1.000000e+02	NA	1.500000e-01	NA	1.000000e+02	NA	1.500000e-01	NA	1.000000e+02	NA	1.500000e-01	NA	1.000000e+02	NA	2.000000e-01	NA	1.000000e+02	NA	2.000000e-01	NA	1.000000e+02	NA	2.000000e-01	NA	8.109302e-01	NA	8.109302e-01	NA	8.109302e-01	NA	1.000000e-01	NA	5.000000e+01	NA	5.000000e-02	0.150000	0.150000	0.110000	0.040000	0.450000	1.626832e+00	0.360000	0.090000	1.358844e+00	0.030266	0.003601	0.000000	0.022809
10000	NA	1.000000e+02	NA	1.500000e-01	NA	1.000000e+02	NA	1.500000e-01	NA	1.000000e+02	NA	1.500000e-01	NA	1.000000e+02	NA	2.000000e-01	NA	1.000000e+02	NA	2.000000e-01	NA	1.000000e+02	NA	2.000000e-01	0.280000	8.190802e-01	0.300000	8.190802e-01	0.340000	8.190802e-01	0.300000	1.010050e-01	0.170000	5.050251e+01	0.470000	5.050251e-02	0.050000	0.080000	0.100000	0.020000	0.350000	1.871302e+00	0.200000	0.040000	1.318684e+00	0.015006	0.001803	0.000000	0.017157
15000	0.120000	1.010050e+02	0.330000	1.515075e-01	0.150000	1.010050e+02	0.340000	1.515075e-01	0.240000	1.010050e+02	0.430000	1.515075e-01	0.070000	1.010050e+02	0.130000	1.980100e-01	0.140000	1.010050e+02	0.180000	1.980100e-01	0.010000	1.010050e+02	0.140000	1.980100e-01	0.120000	8.109302e-01	0.270000	8.273121e-01	0.120000	8.109302e-01	0.330000	1.020201e-01	0.170000	5.050251e+01	0.470000	5.050251e-02	0.000000	0.010000	0.070000	0.000000	0.310000	2.068108e+00	0.240000	0.030000	1.292572e+00	0.036050	0.001207	0.000000	0.035757
20000	0.120000	1.010050e+02	0.330000	1.515075e-01	0.150000	1.010050e+02	0.340000	1.515075e-01	0.240000	1.010050e+02	0.430000	1.515075e-01	0.070000	1.010050e+02	0.130000	1.980100e-01	0.140000	1.010050e+02	0.180000	1.980100e-01	0.010000	1.010050e+02	0.140000	1.980100e-01	0.180000	8.028613e-01	0.270000	8.356267e-01	0.170000	8.028613e-01	0.300000	1.030455e-01	0.040000	5.101007e+01	0.390000	5.101007e-02	0.020000	0.000000	0.030000	0.000000	0.340000	2.152509e+00	0.150000	0.030000	1.266978e+00	0.108890	0.000893	0.000000	0.039222
25000	0.040000	1.020201e+02	0.330000	1.515075e-01	0.150000	1.010050e+02	0.340000	1.515075e-01	0.240000	1.010050e+02	0.430000	1.515075e-01	0.030000	1.020201e+02	0.090000	1.960397e-01	0.140000	1.010050e+02	0.180000	1.980100e-01	0.010000	1.010050e+02	0.140000	1.980100e-01	0.180000	8.028613e-01	0.310000	8.440249e-01	0.150000	7.948727e-01	0.390000	1.040811e-01	0.040000	5.152273e+01	0.310000	5.152273e-02	0.020000	0.010000	0.050000	0.000000	0.230000	2.109887e+00	0.190000	0.080000	1.229533e+00	0.208041	0.000945	0.000000	0.031682
30000	0.040000	1.020201e+02	0.300000	1.530302e-01	0.060000	1.020201e+02	0.380000	1.530302e-01	0.140000	1.020201e+02	0.400000	1.530302e-01	0.030000	1.020201e+02	0.090000	1.960397e-01	0.020000	1.020201e+02	0.170000	1.960397e-01	0.020000	1.020201e+02	0.130000	1.960397e-01	0.240000	7.948727e-01	0.310000	8.440249e-01	0.170000	7.869636e-01	0.390000	1.040811e-01	0.040000	5.152273e+01	0.310000	5.152273e-02	0.030000	0.000000	0.010000	0.000000	0.230000	2.195993e+00	0.160000	0.040000	1.205186e+00	0.263306	0.000987	0.000000	0.029777
35000	0.090000	1.030455e+02	0.300000	1.530302e-01	0.060000	1.020201e+02	0.380000	1.530302e-01	0.140000	1.020201e+02	0.400000	1.530302e-01	0.030000	1.020201e+02	0.090000	1.960397e-01	0.020000	1.020201e+02	0.170000	1.960397e-01	0.020000	1.020201e+02	0.130000	1.960397e-01	0.260000	8.028613e-01	0.170000	8.356267e-01	0.130000	7.791332e-01	0.230000	1.030455e-01	0.050000	5.204054e+01	0.300000	5.204054e-02	0.010000	0.000000	0.050000	0.000000	0.220000	2.174142e+00	0.150000	0.040000	1.181322e+00	0.248233	0.000843	0.000000	0.040531
40000	0.090000	1.030455e+02	0.230000	1.515075e-01	0.050000	1.030455e+02	0.260000	1.545682e-01	0.100000	1.030455e+02	0.420000	1.545682e-01	0.030000	1.030455e+02	0.160000	1.940891e-01	0.020000	1.020201e+02	0.140000	1.940891e-01	0.000000	1.030455e+02	0.100000	1.940891e-01	0.280000	8.109302e-01	0.190000	8.273121e-01	0.230000	7.713807e-01	0.350000	1.040811e-01	0.050000	5.204054e+01	0.300000	5.204054e-02	0.000000	0.020000	0.030000	0.000000	0.190000	2.088893e+00	0.170000	0.040000	1.157930e+00	0.223510	0.000887	0.000000	0.043278
45000	0.020000	1.040811e+02	0.230000	1.515075e-01	0.050000	1.030455e+02	0.260000	1.545682e-01	0.100000	1.030455e+02	0.420000	1.545682e-01	0.030000	1.030455e+02	0.160000	1.940891e-01	0.030000	1.030455e+02	0.140000	1.940891e-01	0.000000	1.030455e+02	0.100000	1.940891e-01	0.280000	8.109302e-01	0.250000	8.190802e-01	0.230000	7.713807e-01	0.380000	1.051271e-01	0.060000	5.256355e+01	0.300000	5.256355e-02	0.000000	0.000000	0.020000	0.000000	0.280000	2.068108e+00	0.170000	0.030000	1.123708e+00	0.265955	0.000916	0.000000	0.039942
50000	0.020000	1.040811e+02	0.230000	1.515075e-01	0.070000	1.040811e+02	0.260000	1.545682e-01	0.100000	1.030455e+02	0.420000	1.545682e-01	0.010000	1.040811e+02	0.140000	1.921579e-01	0.030000	1.030455e+02	0.140000	1.921579e-01	0.030000	1.040811e+02	0.100000	1.940891e-01	0.260000	8.190802e-01	0.240000	8.109302e-01	0.230000	7.637053e-01	0.410000	1.061837e-01	0.060000	5.256355e+01	0.410000	5.309183e-02	0.010000	0.010000	0.010000	0.000000	0.240000	2.152509e+00	0.200000	0.050000	1.101457e+00	0.265526	0.002833	0.000000	0.072033
55000	0.020000	1.040811e+02	0.270000	1.530302e-01	0.070000	1.040811e+02	0.310000	1.561216e-01	0.110000	1.040811e+02	0.400000	1.561216e-01	0.010000	1.040811e+02	0.140000	1.921579e-01	0.030000	1.040811e+02	0.140000	1.921579e-01	0.030000	1.040811e+02	0.060000	1.921579e-01	0.270000	8.273121e-01	0.240000	8.109302e-01	0.210000	7.561063e-01	0.320000	1.072508e-01	0.020000	5.309183e+01	0.410000	5.309183e-02	0.010000	0.020000	0.000000	0.000000	0.270000	2.109887e+00	0.160000	0.050000	1.068904e+00	0.271220	0.003964	0.000000	0.092296
60000	0.060000	1.051271e+02	0.270000	1.530302e-01	0.060000	1.051271e+02	0.310000	1.561216e-01	0.110000	1.040811e+02	0.400000	1.561216e-01	0.010000	1.040811e+02	0.140000	1.921579e-01	0.030000	1.040811e+02	0.140000	1.921579e-01	0.030000	1.040811e+02	0.060000	1.921579e-01	0.240000	8.190802e-01	0.250000	8.028613e-01	0.260000	7.637053e-01	0.320000	1.072508e-01	0.020000	5.309183e+01	0.390000	5.362541e-02	0.020000	0.020000	0.040000	0.000000	0.330000	2.218063e+00	0.210000	0.030000	1.047739e+00	0.263205	0.004423	0.000000	0.102069
65000	0.060000	1.051271e+02	0.410000	1.545682e-01	0.060000	1.051271e+02	0.440000	1.576907e-01	0.080000	1.051271e+02	0.380000	1.576907e-01	0.040000	1.051271e+02	0.070000	1.902459e-01	0.020000	1.051271e+02	0.150000	1.902459e-01	0.000000	1.051271e+02	0.060000	1.921579e-01	0.320000	8.273121e-01	0.340000	8.109302e-01	0.170000	7.561063e-01	0.350000	1.083287e-01	0.060000	5.362541e+01	0.390000	5.362541e-02	0.000000	0.020000	0.010000	0.000000	0.250000	2.174142e+00	0.150000	0.100000	1.016773e+00	0.269206	0.007086	0.000000	0.111255
70000	0.040000	1.061837e+02	0.410000	1.545682e-01	0.040000	1.061837e+02	0.440000	1.576907e-01	0.080000	1.051271e+02	0.380000	1.576907e-01	0.040000	1.051271e+02	0.070000	1.902459e-01	0.020000	1.051271e+02	0.150000	1.902459e-01	0.000000	1.051271e+02	0.050000	1.902459e-01	0.320000	8.273121e-01	0.280000	8.190802e-01	0.170000	7.561063e-01	0.300000	1.094174e-01	0.060000	5.362541e+01	0.400000	5.416435e-02	0.010000	0.010000	0.020000	0.000000	0.190000	2.131091e+00	0.200000	0.000000	9.966399e-01	0.281634	0.018018	0.000000	0.137534
75000	0.040000	1.061837e+02	0.370000	1.561216e-01	0.040000	1.061837e+02	0.330000	1.592755e-01	0.140000	1.061837e+02	0.310000	1.592755e-01	0.030000	1.061837e+02	0.070000	1.902459e-01	0.020000	1.051271e+02	0.110000	1.883529e-01	0.010000	1.061837e+02	0.050000	1.902459e-01	0.230000	8.190802e-01	0.180000	8.109302e-01	0.170000	7.485829e-01	0.380000	1.105171e-01	0.040000	5.416435e+01	0.400000	5.470871e-02	0.010000	0.000000	0.010000	0.000000	0.250000	2.131091e+00	0.170000	0.040000	9.671848e-01	0.276373	0.020634	0.000000	0.154926
80000	0.070000	1.072508e+02	0.370000	1.561216e-01	0.040000	1.061837e+02	0.330000	1.592755e-01	0.140000	1.061837e+02	0.310000	1.592755e-01	0.030000	1.061837e+02	0.110000	1.883529e-01	0.050000	1.061837e+02	0.110000	1.883529e-01	0.010000	1.061837e+02	0.100000	1.883529e-01	0.240000	8.109302e-01	0.270000	8.190802e-01	0.220000	7.411344e-01	0.380000	1.105171e-01	0.050000	5.470871e+01	0.400000	5.470871e-02	0.000000	0.050000	0.000000	0.000000	0.250000	2.047530e+00	0.130000	0.040000	9.480332e-01	0.264044	0.020211	0.000000	0.174606
85000	0.070000	1.072508e+02	0.370000	1.561216e-01	0.090000	1.072508e+02	0.330000	1.592755e-01	0.140000	1.061837e+02	0.310000	1.592755e-01	0.040000	1.072508e+02	0.110000	1.883529e-01	0.050000	1.061837e+02	0.110000	1.883529e-01	0.010000	1.061837e+02	0.100000	1.883529e-01	0.260000	8.190802e-01	0.290000	8.273121e-01	0.200000	7.337600e-01	0.290000	1.116278e-01	0.050000	5.470871e+01	0.400000	5.525855e-02	0.020000	0.000000	0.020000	0.010000	0.310000	2.088893e+00	0.180000	0.040000	9.200146e-01	0.270485	0.020395	0.000000	0.175243
90000	0.070000	1.072508e+02	0.220000	1.545682e-01	0.090000	1.072508e+02	0.320000	1.608762e-01	0.170000	1.072508e+02	0.480000	1.608762e-01	0.040000	1.072508e+02	0.120000	1.864788e-01	0.050000	1.072508e+02	0.160000	1.864788e-01	0.000000	1.072508e+02	0.080000	1.864788e-01	0.220000	8.109302e-01	0.190000	8.190802e-01	0.220000	7.264590e-01	0.290000	1.127497e-01	0.010000	5.525855e+01	0.420000	5.581390e-02	0.020000	0.010000	0.060000	0.000000	0.250000	2.068108e+00	0.210000	0.020000	9.017971e-01	0.269601	0.021473	0.000000	0.185458
95000	0.070000	1.083287e+02	0.220000	1.545682e-01	0.090000	1.072508e+02	0.320000	1.608762e-01	0.170000	1.072508e+02	0.480000	1.608762e-01	0.040000	1.072508e+02	0.120000	1.864788e-01	0.050000	1.072508e+02	0.160000	1.864788e-01	0.000000	1.072508e+02	0.080000	1.864788e-01	0.180000	8.028613e-01	0.240000	8.109302e-01	0.220000	7.264590e-01	0.360000	1.138828e-01	0.060000	5.581390e+01	0.420000	5.581390e-02	0.000000	0.000000	0.010000	0.000000	0.210000	2.152509e+00	0.150000	0.080000	8.751450e-01	0.262795	0.020882	0.000191	0.197672
100000	0.070000	1.083287e+02	0.360000	1.561216e-01	0.050000	1.083287e+02	0.380000	1.624931e-01	0.160000	1.083287e+02	0.300000	1.624931e-01	0.070000	1.083287e+02	0.120000	1.864788e-01	0.050000	1.083287e+02	0.180000	1.846233e-01	0.020000	1.083287e+02	0.080000	1.864788e-01	0.180000	8.028613e-01	0.240000	8.109302e-01	0.200000	7.192306e-01	0.290000	1.150274e-01	0.060000	5.581390e+01	0.450000	5.637484e-02	0.030000	0.000000	0.040000	0.000000	0.330000	2.152509e+00	0.210000	0.120000	8.578159e-01	0.257103	0.021749	0.000545	0.213113
105000	0.070000	1.094174e+02	0.360000	1.561216e-01	0.050000	1.083287e+02	0.380000	1.624931e-01	0.160000	1.083287e+02	0.300000	1.624931e-01	0.070000	1.083287e+02	0.140000	1.846233e-01	0.050000	1.083287e+02	0.180000	1.846233e-01	0.020000	1.083287e+02	0.050000	1.846233e-01	0.330000	8.109302e-01	0.310000	8.190802e-01	0.230000	7.120741e-01	0.290000	1.150274e-01	0.040000	5.637484e+01	0.450000	5.637484e-02	0.040000	0.030000	0.060000	0.000000	0.290000	2.174142e+00	0.260000	0.080000	8.408300e-01	0.269636	0.027592	0.000634	0.223116
110000	0.070000	1.094174e+02	0.250000	1.545682e-01	0.090000	1.094174e+02	0.380000	1.624931e-01	0.070000	1.094174e+02	0.300000	1.624931e-01	0.040000	1.094174e+02	0.140000	1.846233e-01	0.050000	1.083287e+02	0.180000	1.846233e-01	0.020000	1.083287e+02	0.050000	1.846233e-01	0.200000	8.028613e-01	0.230000	8.109302e-01	0.250000	7.049889e-01	0.330000	1.161834e-01	0.040000	5.637484e+01	0.300000	5.694142e-02	0.020000	0.040000	0.030000	0.000000	0.220000	2.174142e+00	0.150000	0.060000	8.159798e-01	0.268388	0.028222	0.000659	0.236766
115000	0.070000	1.094174e+02	0.250000	1.545682e-01	0.090000	1.094174e+02	0.350000	1.641261e-01	0.070000	1.094174e+02	0.290000	1.641261e-01	0.040000	1.094174e+02	0.100000	1.827862e-01	0.120000	1.094174e+02	0.150000	1.827862e-01	0.010000	1.094174e+02	0.050000	1.846233e-01	0.240000	7.948727e-01	0.210000	8.028613e-01	0.210000	6.979741e-01	0.310000	1.173511e-01	0.080000	5.694142e+01	0.450000	5.751369e-02	0.000000	0.010000	0.020000	0.000000	0.190000	2.174142e+00	0.190000	0.100000	7.998223e-01	0.273524	0.028265	0.000841	0.235641
120000	0.050000	1.105171e+02	0.250000	1.545682e-01	0.090000	1.094174e+02	0.350000	1.641261e-01	0.070000	1.094174e+02	0.290000	1.641261e-01	0.000000	1.105171e+02	0.100000	1.827862e-01	0.120000	1.094174e+02	0.150000	1.827862e-01	0.010000	1.094174e+02	0.090000	1.827862e-01	0.230000	7.869636e-01	0.210000	8.028613e-01	0.250000	6.910291e-01	0.350000	1.185305e-01	0.070000	5.751369e+01	0.450000	5.751369e-02	0.020000	0.000000	0.030000	0.000000	0.190000	2.088893e+00	0.150000	0.040000	7.761839e-01	0.266430	0.027533	0.000856	0.247589
125000	0.050000	1.105171e+02	0.320000	1.561216e-01	0.070000	1.105171e+02	0.230000	1.624931e-01	0.070000	1.105171e+02	0.360000	1.657756e-01	0.000000	1.105171e+02	0.150000	1.809675e-01	0.060000	1.105171e+02	0.170000	1.809675e-01	0.000000	1.105171e+02	0.090000	1.827862e-01	0.230000	7.791332e-01	0.290000	8.109302e-01	0.250000	6.910291e-01	0.330000	1.197217e-01	0.070000	5.751369e+01	0.320000	5.809171e-02	0.050000	0.030000	0.040000	0.000000	0.280000	2.109887e+00	0.140000	0.090000	7.608145e-01	0.259738	0.026745	0.000964	0.253304
130000	0.050000	1.105171e+02	0.320000	1.561216e-01	0.070000	1.105171e+02	0.230000	1.624931e-01	0.070000	1.105171e+02	0.360000	1.657756e-01	0.000000	1.105171e+02	0.150000	1.809675e-01	0.060000	1.105171e+02	0.170000	1.809675e-01	0.000000	1.105171e+02	0.070000	1.809675e-01	0.230000	7.791332e-01	0.200000	8.028613e-01	0.280000	6.979741e-01	0.330000	1.197217e-01	0.050000	5.809171e+01	0.300000	5.867554e-02	0.030000	0.060000	0.030000	0.000000	0.300000	2.152509e+00	0.190000	0.080000	7.457493e-01	0.249988	0.025756	0.000924	0.261988
135000	0.050000	1.116278e+02	0.310000	1.576907e-01	0.070000	1.105171e+02	0.330000	1.641261e-01	0.070000	1.105171e+02	0.360000	1.657756e-01	0.050000	1.116278e+02	0.150000	1.809675e-01	0.130000	1.116278e+02	0.150000	1.791668e-01	0.000000	1.116278e+02	0.070000	1.809675e-01	0.340000	7.869636e-01	0.170000	7.948727e-01	0.270000	7.049889e-01	0.250000	1.185305e-01	0.050000	5.809171e+01	0.300000	5.867554e-02	0.020000	0.030000	0.040000	0.000000	0.240000	2.109887e+00	0.140000	0.110000	7.237091e-01	0.240952	0.024826	0.000890	0.266992
140000	0.050000	1.116278e+02	0.310000	1.576907e-01	0.020000	1.116278e+02	0.330000	1.641261e-01	0.100000	1.116278e+02	0.330000	1.674417e-01	0.050000	1.116278e+02	0.120000	1.791668e-01	0.130000	1.116278e+02	0.150000	1.791668e-01	0.000000	1.116278e+02	0.140000	1.791668e-01	0.240000	7.791332e-01	0.220000	7.869636e-01	0.270000	7.049889e-01	0.300000	1.197217e-01	0.070000	5.867554e+01	0.390000	5.926524e-02	0.040000	0.030000	0.020000	0.000000	0.290000	2.131091e+00	0.190000	0.090000	7.093787e-01	0.244612	0.024072	0.000859	0.260506
145000	0.060000	1.127497e+02	0.220000	1.561216e-01	0.020000	1.116278e+02	0.330000	1.641261e-01	0.100000	1.116278e+02	0.330000	1.674417e-01	0.050000	1.127497e+02	0.120000	1.791668e-01	0.130000	1.116278e+02	0.150000	1.791668e-01	0.000000	1.116278e+02	0.140000	1.791668e-01	0.300000	7.869636e-01	0.220000	7.869636e-01	0.230000	6.979741e-01	0.430000	1.209250e-01	0.080000	5.926524e+01	0.390000	5.926524e-02	0.040000	0.010000	0.020000	0.000000	0.160000	2.218063e+00	0.160000	0.060000	6.953321e-01	0.250124	0.025370	0.000953	0.263641
150000	0.060000	1.127497e+02	0.220000	1.561216e-01	0.070000	1.127497e+02	0.300000	1.657756e-01	0.100000	1.127497e+02	0.420000	1.691245e-01	0.050000	1.127497e+02	0.120000	1.791668e-01	0.050000	1.127497e+02	0.160000	1.773841e-01	0.010000	1.127497e+02	0.140000	1.791668e-01	0.260000	7.948727e-01	0.270000	7.948727e-01	0.230000	6.910291e-01	0.400000	1.221403e-01	0.080000	5.926524e+01	0.320000	5.986087e-02	0.000000	0.000000	0.050000	0.000000	0.220000	2.218063e+00	0.180000	0.110000	6.747819e-01	0.261720	0.025298	0.000921	0.259716
155000	0.060000	1.138828e+02	0.350000	1.576907e-01	0.070000	1.127497e+02	0.300000	1.657756e-01	0.100000	1.127497e+02	0.420000	1.691245e-01	0.050000	1.127497e+02	0.080000	1.773841e-01	0.050000	1.127497e+02	0.160000	1.773841e-01	0.010000	1.127497e+02	0.110000	1.773841e-01	0.260000	7.948727e-01	0.260000	8.028613e-01	0.180000	6.841533e-01	0.380000	1.233678e-01	0.040000	5.986087e+01	0.300000	6.046248e-02	0.040000	0.000000	0.070000	0.020000	0.230000	2.131091e+00	0.150000	0.060000	6.614203e-01	0.275003	0.025562	0.000892	0.255712
160000	0.060000	1.138828e+02	0.350000	1.576907e-01	0.090000	1.138828e+02	0.290000	1.674417e-01	0.090000	1.138828e+02	0.460000	1.708243e-01	0.030000	1.138828e+02	0.080000	1.773841e-01	0.040000	1.138828e+02	0.180000	1.756191e-01	0.000000	1.138828e+02	0.110000	1.773841e-01	0.220000	7.869636e-01	0.280000	8.109302e-01	0.180000	6.841533e-01	0.380000	1.233678e-01	0.040000	5.986087e+01	0.300000	6.046248e-02	0.010000	0.020000	0.020000	0.000000	0.200000	1.987016e+00	0.160000	0.050000	6.483233e-01	0.280076	0.024868	0.000865	0.248753
165000	0.060000	1.138828e+02	0.350000	1.576907e-01	0.090000	1.138828e+02	0.290000	1.674417e-01	0.090000	1.138828e+02	0.460000	1.708243e-01	0.030000	1.138828e+02	0.130000	1.756191e-01	0.040000	1.138828e+02	0.180000	1.756191e-01	0.000000	1.138828e+02	0.090000	1.756191e-01	0.290000	7.948727e-01	0.280000	8.109302e-01	0.240000	6.773459e-01	0.340000	1.246077e-01	0.090000	6.046248e+01	0.370000	6.107014e-02	0.010000	0.010000	0.010000	0.000000	0.340000	2.109887e+00	0.240000	0.070000	6.291625e-01	0.285347	0.024347	0.000911	0.242631
170000	0.040000	1.150274e+02	0.330000	1.592755e-01	0.030000	1.150274e+02	0.290000	1.674417e-01	0.090000	1.138828e+02	0.460000	1.708243e-01	0.010000	1.150274e+02	0.130000	1.756191e-01	0.030000	1.150274e+02	0.180000	1.756191e-01	0.020000	1.150274e+02	0.090000	1.756191e-01	0.280000	8.028613e-01	0.200000	8.028613e-01	0.260000	6.841533e-01	0.320000	1.258600e-01	0.090000	6.046248e+01	0.300000	6.168390e-02	0.010000	0.020000	0.010000	0.010000	0.230000	2.068108e+00	0.230000	0.120000	6.167042e-01	0.282809	0.023778	0.000885	0.239768
175000	0.040000	1.150274e+02	0.330000	1.592755e-01	0.030000	1.150274e+02	0.320000	1.691245e-01	0.160000	1.150274e+02	0.430000	1.725411e-01	0.010000	1.150274e+02	0.120000	1.738716e-01	0.030000	1.150274e+02	0.190000	1.738716e-01	0.020000	1.150274e+02	0.090000	1.756191e-01	0.270000	8.109302e-01	0.280000	8.109302e-01	0.240000	6.773459e-01	0.260000	1.271249e-01	0.050000	6.107014e+01	0.300000	6.168390e-02	0.010000	0.010000	0.050000	0.000000	0.250000	2.131091e+00	0.180000	0.110000	5.984779e-01	0.280739	0.023184	0.000860	0.238373
180000	0.050000	1.161834e+02	0.310000	1.608762e-01	0.030000	1.150274e+02	0.320000	1.691245e-01	0.160000	1.150274e+02	0.430000	1.725411e-01	0.040000	1.161834e+02	0.120000	1.738716e-01	0.030000	1.150274e+02	0.190000	1.738716e-01	0.020000	1.150274e+02	0.140000	1.738716e-01	0.270000	8.109302e-01	0.280000	8.109302e-01	0.260000	6.841533e-01	0.260000	1.271249e-01	0.030000	6.168390e+01	0.370000	6.230384e-02	0.040000	0.010000	0.010000	0.020000	0.190000	2.195993e+00	0.210000	0.150000	5.866272e-01	0.281882	0.022802	0.000836	0.240741
185000	0.050000	1.161834e+02	0.310000	1.608762e-01	0.060000	1.161834e+02	0.290000	1.708243e-01	0.100000	1.161834e+02	0.270000	1.742751e-01	0.040000	1.161834e+02	0.120000	1.738716e-01	0.040000	1.161834e+02	0.190000	1.738716e-01	0.010000	1.161834e+02	0.140000	1.738716e-01	0.330000	8.190802e-01	0.220000	8.028613e-01	0.150000	6.773459e-01	0.360000	1.284025e-01	0.030000	6.168390e+01	0.370000	6.230384e-02	0.010000	0.030000	0.050000	0.010000	0.330000	2.152509e+00	0.170000	0.110000	5.750112e-01	0.287517	0.023578	0.000847	0.243788
190000	0.050000	1.161834e+02	0.300000	1.624931e-01	0.060000	1.161834e+02	0.290000	1.708243e-01	0.100000	1.161834e+02	0.270000	1.742751e-01	0.040000	1.161834e+02	0.110000	1.721416e-01	0.040000	1.161834e+02	0.140000	1.721416e-01	0.010000	1.161834e+02	0.140000	1.721416e-01	0.260000	8.273121e-01	0.250000	7.948727e-01	0.250000	6.706061e-01	0.330000	1.296930e-01	0.050000	6.230384e+01	0.290000	6.293000e-02	0.030000	0.040000	0.020000	0.010000	0.270000	2.131091e+00	0.200000	0.120000	5.636252e-01	0.293833	0.023345	0.000825	0.239215
195000	0.020000	1.173511e+02	0.300000	1.624931e-01	0.060000	1.161834e+02	0.290000	1.708243e-01	0.150000	1.173511e+02	0.270000	1.742751e-01	0.080000	1.173511e+02	0.110000	1.721416e-01	0.030000	1.173511e+02	0.140000	1.721416e-01	0.010000	1.173511e+02	0.140000	1.721416e-01	0.170000	8.190802e-01	0.260000	8.028613e-01	0.180000	6.639335e-01	0.410000	1.309964e-01	0.080000	6.293000e+01	0.240000	6.230384e-02	0.000000	0.000000	0.000000	0.010000	0.230000	2.174142e+00	0.240000	0.170000	5.469676e-01	0.298639	0.023753	0.000804	0.241955
200000	0.020000	1.173511e+02	0.240000	1.608762e-01	0.080000	1.173511e+02	0.260000	1.725411e-01	0.150000	1.173511e+02	0.350000	1.760266e-01	0.080000	1.173511e+02	0.110000	1.721416e-01	0.030000	1.173511e+02	0.130000	1.704288e-01	0.010000	1.173511e+02	0.110000	1.704288e-01	0.240000	8.109302e-01	0.250000	7.948727e-01	0.180000	6.639335e-01	0.260000	1.323130e-01	0.080000	6.293000e+01	0.240000	6.230384e-02	0.010000	0.030000	0.040000	0.000000	0.240000	2.088893e+00	0.140000	0.140000	5.361369e-01	0.303403	0.023921	0.000784	0.241772
205000	0.080000	1.185305e+02	0.240000	1.608762e-01	0.080000	1.173511e+02	0.260000	1.725411e-01	0.150000	1.173511e+02	0.350000	1.760266e-01	0.020000	1.185305e+02	0.190000	1.704288e-01	0.030000	1.173511e+02	0.130000	1.704288e-01	0.010000	1.173511e+02	0.110000	1.704288e-01	0.240000	8.109302e-01	0.180000	7.869636e-01	0.260000	6.706061e-01	0.330000	1.336427e-01	0.040000	6.356246e+01	0.270000	6.293000e-02	0.000000	0.000000	0.000000	0.000000	0.260000	2.131091e+00	0.200000	0.130000	5.202917e-01	0.309095	0.023650	0.000766	0.238789
210000	0.080000	1.185305e+02	0.240000	1.608762e-01	0.110000	1.185305e+02	0.300000	1.742751e-01	0.130000	1.185305e+02	0.370000	1.777957e-01	0.020000	1.185305e+02	0.190000	1.704288e-01	0.080000	1.185305e+02	0.130000	1.704288e-01	0.010000	1.185305e+02	0.110000	1.704288e-01	0.300000	8.190802e-01	0.180000	7.869636e-01	0.190000	6.639335e-01	0.330000	1.336427e-01	0.070000	6.420127e+01	0.340000	6.356246e-02	0.030000	0.020000	0.020000	0.000000	0.240000	2.109887e+00	0.220000	0.090000	5.099892e-01	0.312089	0.025395	0.000834	0.242298
215000	0.080000	1.185305e+02	0.270000	1.624931e-01	0.110000	1.185305e+02	0.300000	1.742751e-01	0.130000	1.185305e+02	0.370000	1.777957e-01	0.020000	1.185305e+02	0.190000	1.704288e-01	0.080000	1.185305e+02	0.150000	1.687330e-01	0.010000	1.185305e+02	0.040000	1.687330e-01	0.200000	8.109302e-01	0.310000	7.948727e-01	0.270000	6.706061e-01	0.330000	1.349859e-01	0.070000	6.420127e+01	0.340000	6.356246e-02	0.000000	0.000000	0.030000	0.000000	0.260000	2.240355e+00	0.180000	0.130000	4.949167e-01	0.314185	0.024806	0.000815	0.237509
220000	0.120000	1.197217e+02	0.270000	1.624931e-01	0.110000	1.185305e+02	0.300000	1.742751e-01	0.130000	1.185305e+02	0.370000	1.777957e-01	0.010000	1.197217e+02	0.170000	1.687330e-01	0.060000	1.197217e+02	0.150000	1.687330e-01	0.000000	1.197217e+02	0.040000	1.687330e-01	0.220000	8.028613e-01	0.240000	7.869636e-01	0.320000	6.773459e-01	0.300000	1.363425e-01	0.030000	6.484650e+01	0.360000	6.420127e-02	0.000000	0.020000	0.010000	0.000000	0.220000	2.109887e+00	0.200000	0.130000	4.851167e-01	0.311990	0.024805	0.000795	0.239779
225000	0.120000	1.197217e+02	0.290000	1.641261e-01	0.050000	1.197217e+02	0.240000	1.725411e-01	0.110000	1.197217e+02	0.360000	1.795826e-01	0.010000	1.197217e+02	0.170000	1.687330e-01	0.060000	1.197217e+02	0.150000	1.687330e-01	0.000000	1.197217e+02	0.070000	1.670540e-01	0.220000	8.028613e-01	0.220000	7.791332e-01	0.220000	6.706061e-01	0.340000	1.377128e-01	0.030000	6.484650e+01	0.360000	6.420127e-02	0.010000	0.010000	0.030000	0.000000	0.290000	2.174142e+00	0.220000	0.090000	4.707794e-01	0.313034	0.025512	0.000912	0.242923
230000	0.080000	1.209250e+02	0.290000	1.641261e-01	0.050000	1.197217e+02	0.240000	1.725411e-01	0.110000	1.197217e+02	0.360000	1.795826e-01	0.020000	1.209250e+02	0.140000	1.670540e-01	0.100000	1.209250e+02	0.190000	1.670540e-01	0.000000	1.197217e+02	0.070000	1.670540e-01	0.250000	7.948727e-01	0.220000	7.713807e-01	0.250000	6.639335e-01	0.270000	1.390968e-01	0.020000	6.549822e+01	0.260000	6.484650e-02	0.020000	0.010000	0.020000	0.000000	0.180000	2.109887e+00	0.160000	0.120000	4.614573e-01	0.318375	0.029917	0.001103	0.248670
235000	0.080000	1.209250e+02	0.290000	1.641261e-01	0.050000	1.197217e+02	0.230000	1.708243e-01	0.200000	1.209250e+02	0.370000	1.813874e-01	0.020000	1.209250e+02	0.140000	1.670540e-01	0.100000	1.209250e+02	0.190000	1.670540e-01	0.010000	1.209250e+02	0.090000	1.653918e-01	0.230000	7.869636e-01	0.220000	7.713807e-01	0.270000	6.706061e-01	0.360000	1.404948e-01	0.020000	6.549822e+01	0.260000	6.484650e-02	0.010000	0.010000	0.030000	0.000000	0.230000	2.088893e+00	0.190000	0.140000	4.523198e-01	0.317696	0.030565	0.001258	0.251897
240000	0.080000	1.209250e+02	0.280000	1.657756e-01	0.050000	1.209250e+02	0.230000	1.708243e-01	0.200000	1.209250e+02	0.370000	1.813874e-01	0.020000	1.209250e+02	0.140000	1.670540e-01	0.100000	1.209250e+02	0.190000	1.670540e-01	0.010000	1.209250e+02	0.090000	1.653918e-01	0.230000	7.791332e-01	0.300000	7.791332e-01	0.270000	6.706061e-01	0.280000	1.419068e-01	0.080000	6.615649e+01	0.340000	6.549822e-02	0.000000	0.010000	0.020000	0.010000	0.270000	2.131091e+00	0.180000	0.130000	4.389518e-01	0.321774	0.030356	0.001258	0.248583
245000	0.060000	1.221403e+02	0.280000	1.657756e-01	0.050000	1.209250e+02	0.230000	1.708243e-01	0.110000	1.221403e+02	0.370000	1.813874e-01	0.060000	1.221403e+02	0.150000	1.653918e-01	0.040000	1.221403e+02	0.140000	1.653918e-01	0.040000	1.221403e+02	0.090000	1.653918e-01	0.200000	7.713807e-01	0.260000	7.869636e-01	0.200000	6.639335e-01	0.280000	1.419068e-01	0.080000	6.615649e+01	0.390000	6.615649e-02	0.000000	0.020000	0.080000	0.020000	0.190000	2.152509e+00	0.180000	0.090000	4.302599e-01	0.320501	0.029831	0.001232	0.247057
250000	0.060000	1.221403e+02	0.260000	1.674417e-01	0.110000	1.221403e+02	0.290000	1.725411e-01	0.110000	1.221403e+02	0.280000	1.832104e-01	0.060000	1.221403e+02	0.150000	1.653918e-01	0.040000	1.221403e+02	0.140000	1.653918e-01	0.040000	1.221403e+02	0.170000	1.637462e-01	0.280000	7.791332e-01	0.210000	7.791332e-01	0.220000	6.573273e-01	0.340000	1.433329e-01	0.060000	6.682137e+01	0.390000	6.615649e-02	0.000000	0.010000	0.000000	0.000000	0.270000	2.240355e+00	0.220000	0.150000	4.175438e-01	0.320323	0.029583	0.001208	0.248710
255000	0.020000	1.233678e+02	0.260000	1.674417e-01	0.110000	1.221403e+02	0.290000	1.725411e-01	0.110000	1.221403e+02	0.280000	1.832104e-01	0.060000	1.221403e+02	0.200000	1.637462e-01	0.040000	1.221403e+02	0.210000	1.637462e-01	0.010000	1.233678e+02	0.170000	1.637462e-01	0.210000	7.713807e-01	0.270000	7.869636e-01	0.260000	6.639335e-01	0.300000	1.447735e-01	0.060000	6.682137e+01	0.340000	6.682137e-02	0.010000	0.030000	0.050000	0.000000	0.290000	2.285613e+00	0.220000	0.160000	4.092759e-01	0.319866	0.029652	0.001184	0.249516
260000	0.020000	1.233678e+02	0.260000	1.674417e-01	0.110000	1.221403e+02	0.230000	1.708243e-01	0.110000	1.233678e+02	0.280000	1.832104e-01	0.040000	1.233678e+02	0.200000	1.637462e-01	0.020000	1.233678e+02	0.210000	1.637462e-01	0.010000	1.233678e+02	0.170000	1.637462e-01	0.240000	7.637053e-01	0.270000	7.869636e-01	0.260000	6.639335e-01	0.270000	1.462285e-01	0.070000	6.749294e+01	0.340000	6.682137e-02	0.010000	0.010000	0.040000	0.000000	0.240000	2.152509e+00	0.160000	0.110000	3.971800e-01	0.318745	0.029112	0.001161	0.249212
265000	0.080000	1.246077e+02	0.290000	1.691245e-01	0.030000	1.233678e+02	0.230000	1.708243e-01	0.110000	1.233678e+02	0.400000	1.850517e-01	0.040000	1.233678e+02	0.200000	1.637462e-01	0.080000	1.246077e+02	0.250000	1.621168e-01	0.040000	1.246077e+02	0.070000	1.621168e-01	0.240000	7.561063e-01	0.260000	7.948727e-01	0.220000	6.573273e-01	0.270000	1.462285e-01	0.090000	6.817126e+01	0.300000	6.749294e-02	0.000000	0.020000	0.030000	0.010000	0.210000	2.152509e+00	0.160000	0.160000	3.893153e-01	0.322635	0.030023	0.001162	0.250114
270000	0.080000	1.246077e+02	0.290000	1.691245e-01	0.030000	1.233678e+02	0.230000	1.708243e-01	0.130000	1.246077e+02	0.400000	1.850517e-01	0.060000	1.246077e+02	0.210000	1.621168e-01	0.080000	1.246077e+02	0.250000	1.621168e-01	0.040000	1.246077e+02	0.070000	1.621168e-01	0.210000	7.485829e-01	0.310000	8.028613e-01	0.280000	6.639335e-01	0.360000	1.476981e-01	0.090000	6.817126e+01	0.360000	6.817126e-02	0.070000	0.040000	0.020000	0.010000	0.270000	2.109887e+00	0.170000	0.180000	3.816063e-01	0.326328	0.029866	0.001141	0.248662
275000	0.080000	1.246077e+02	0.230000	1.674417e-01	0.050000	1.246077e+02	0.270000	1.725411e-01	0.130000	1.246077e+02	0.370000	1.869115e-01	0.060000	1.246077e+02	0.210000	1.621168e-01	0.080000	1.246077e+02	0.250000	1.621168e-01	0.040000	1.246077e+02	0.060000	1.605038e-01	0.210000	7.485829e-01	0.180000	7.948727e-01	0.140000	6.573273e-01	0.300000	1.491825e-01	0.060000	6.885639e+01	0.360000	6.817126e-02	0.020000	0.000000	0.040000	0.000000	0.220000	2.109887e+00	0.140000	0.110000	3.703282e-01	0.323757	0.029372	0.001141	0.246543
280000	0.070000	1.258600e+02	0.230000	1.674417e-01	0.050000	1.246077e+02	0.270000	1.725411e-01	0.130000	1.246077e+02	0.370000	1.869115e-01	0.060000	1.246077e+02	0.110000	1.605038e-01	0.010000	1.258600e+02	0.170000	1.605038e-01	0.020000	1.258600e+02	0.060000	1.605038e-01	0.240000	7.411344e-01	0.210000	7.869636e-01	0.140000	6.573273e-01	0.290000	1.506818e-01	0.080000	6.954841e+01	0.260000	6.885639e-02	0.030000	0.000000	0.080000	0.000000	0.190000	2.174142e+00	0.160000	0.250000	3.629952e-01	0.320478	0.029137	0.001120	0.250371
285000	0.070000	1.258600e+02	0.260000	1.691245e-01	0.050000	1.246077e+02	0.350000	1.742751e-01	0.110000	1.258600e+02	0.290000	1.887900e-01	0.030000	1.258600e+02	0.110000	1.605038e-01	0.010000	1.258600e+02	0.170000	1.605038e-01	0.020000	1.258600e+02	0.060000	1.605038e-01	0.270000	7.485829e-01	0.250000	7.791332e-01	0.260000	6.639335e-01	0.370000	1.521962e-01	0.080000	6.954841e+01	0.260000	6.885639e-02	0.020000	0.030000	0.020000	0.000000	0.250000	2.047530e+00	0.170000	0.140000	3.522670e-01	0.322180	0.031943	0.002115	0.254416
290000	0.070000	1.258600e+02	0.260000	1.691245e-01	0.050000	1.246077e+02	0.350000	1.742751e-01	0.110000	1.258600e+02	0.290000	1.887900e-01	0.030000	1.258600e+02	0.110000	1.605038e-01	0.060000	1.271249e+02	0.150000	1.589067e-01	0.010000	1.271249e+02	0.130000	1.589067e-01	0.260000	7.561063e-01	0.250000	7.791332e-01	0.180000	6.573273e-01	0.370000	1.521962e-01	0.030000	7.024738e+01	0.360000	6.954841e-02	0.030000	0.040000	0.040000	0.010000	0.280000	2.131091e+00	0.180000	0.180000	3.418560e-01	0.322543	0.032608	0.002182	0.257941
295000	0.020000	1.271249e+02	0.300000	1.708243e-01	0.120000	1.258600e+02	0.350000	1.742751e-01	0.150000	1.271249e+02	0.290000	1.887900e-01	0.040000	1.271249e+02	0.100000	1.589067e-01	0.060000	1.271249e+02	0.150000	1.589067e-01	0.010000	1.271249e+02	0.130000	1.589067e-01	0.260000	7.561063e-01	0.260000	7.869636e-01	0.190000	6.507867e-01	0.360000	1.537258e-01	0.030000	7.024738e+01	0.370000	7.024738e-02	0.010000	0.000000	0.020000	0.000000	0.270000	2.152509e+00	0.220000	0.170000	3.350868e-01	0.322576	0.033002	0.002147	0.260701
300000	0.020000	1.271249e+02	0.300000	1.708243e-01	0.120000	1.258600e+02	0.280000	1.760266e-01	0.150000	1.271249e+02	0.340000	1.906874e-01	0.040000	1.271249e+02	0.100000	1.589067e-01	0.060000	1.271249e+02	0.150000	1.573256e-01	0.010000	1.271249e+02	0.080000	1.573256e-01	0.280000	7.637053e-01	0.310000	7.948727e-01	0.190000	6.507867e-01	0.360000	1.552707e-01	0.020000	7.095338e+01	0.370000	7.024738e-02	0.010000	0.000000	0.060000	0.010000	0.230000	2.174142e+00	0.250000	0.210000	3.284516e-01	0.320226	0.032957	0.002129	0.263307
305000	0.090000	1.284025e+02	0.300000	1.708243e-01	0.130000	1.271249e+02	0.280000	1.760266e-01	0.130000	1.284025e+02	0.340000	1.906874e-01	0.040000	1.271249e+02	0.140000	1.573256e-01	0.020000	1.284025e+02	0.150000	1.573256e-01	0.010000	1.284025e+02	0.080000	1.573256e-01	0.140000	7.561063e-01	0.220000	7.869636e-01	0.210000	6.443113e-01	0.230000	1.537258e-01	0.020000	7.095338e+01	0.230000	6.954841e-02	0.030000	0.010000	0.020000	0.000000	0.210000	2.131091e+00	0.210000	0.180000	3.187444e-01	0.320005	0.032507	0.002093	0.263505
310000	0.090000	1.284025e+02	0.330000	1.725411e-01	0.130000	1.271249e+02	0.300000	1.777957e-01	0.130000	1.284025e+02	0.340000	1.906874e-01	0.000000	1.284025e+02	0.140000	1.573256e-01	0.020000	1.284025e+02	0.200000	1.557602e-01	0.010000	1.284025e+02	0.080000	1.573256e-01	0.260000	7.637053e-01	0.260000	7.948727e-01	0.230000	6.379003e-01	0.210000	1.521962e-01	0.040000	7.166647e+01	0.230000	6.954841e-02	0.030000	0.000000	0.030000	0.010000	0.240000	2.131091e+00	0.200000	0.180000	3.124328e-01	0.320568	0.032702	0.002137	0.265463
315000	0.090000	1.284025e+02	0.330000	1.725411e-01	0.130000	1.271249e+02	0.300000	1.777957e-01	0.220000	1.296930e+02	0.330000	1.926038e-01	0.000000	1.284025e+02	0.140000	1.573256e-01	0.030000	1.296930e+02	0.200000	1.557602e-01	0.010000	1.284025e+02	0.110000	1.557602e-01	0.200000	7.561063e-01	0.230000	7.869636e-01	0.230000	6.315531e-01	0.280000	1.537258e-01	0.040000	7.238673e+01	0.310000	7.024738e-02	0.040000	0.030000	0.010000	0.000000	0.250000	2.047530e+00	0.100000	0.200000	3.062463e-01	0.320999	0.032869	0.002102	0.264700
320000	0.030000	1.296930e+02	0.330000	1.725411e-01	0.080000	1.284025e+02	0.250000	1.760266e-01	0.220000	1.296930e+02	0.330000	1.926038e-01	0.000000	1.284025e+02	0.090000	1.557602e-01	0.030000	1.296930e+02	0.200000	1.557602e-01	0.010000	1.296930e+02	0.110000	1.557602e-01	0.200000	7.561063e-01	0.230000	7.869636e-01	0.240000	6.252690e-01	0.280000	1.537258e-01	0.040000	7.238673e+01	0.310000	7.095338e-02	0.010000	0.010000	0.050000	0.000000	0.250000	2.088893e+00	0.180000	0.210000	2.971953e-01	0.319836	0.032423	0.002068	0.264097
325000	0.030000	1.296930e+02	0.280000	1.742751e-01	0.080000	1.284025e+02	0.250000	1.760266e-01	0.220000	1.296930e+02	0.330000	1.926038e-01	0.030000	1.296930e+02	0.090000	1.557602e-01	0.030000	1.296930e+02	0.200000	1.542103e-01	0.010000	1.296930e+02	0.070000	1.542103e-01	0.190000	7.485829e-01	0.220000	7.791332e-01	0.240000	6.252690e-01	0.340000	1.552707e-01	0.060000	7.311423e+01	0.310000	7.095338e-02	0.000000	0.010000	0.020000	0.000000	0.300000	2.131091e+00	0.270000	0.150000	2.913105e-01	0.319242	0.032274	0.002037	0.265398
330000	0.030000	1.296930e+02	0.280000	1.742751e-01	0.090000	1.296930e+02	0.250000	1.760266e-01	0.180000	1.309964e+02	0.280000	1.945395e-01	0.030000	1.296930e+02	0.190000	1.542103e-01	0.060000	1.309964e+02	0.200000	1.542103e-01	0.000000	1.309964e+02	0.070000	1.542103e-01	0.290000	7.561063e-01	0.280000	7.869636e-01	0.260000	6.315531e-01	0.360000	1.568312e-01	0.060000	7.311423e+01	0.290000	7.166647e-02	0.010000	0.010000	0.030000	0.000000	0.200000	2.285613e+00	0.180000	0.150000	2.827009e-01	0.321612	0.032828	0.002006	0.264523
335000	0.100000	1.309964e+02	0.280000	1.760266e-01	0.090000	1.296930e+02	0.290000	1.777957e-01	0.180000	1.309964e+02	0.280000	1.945395e-01	0.010000	1.309964e+02	0.190000	1.542103e-01	0.060000	1.309964e+02	0.200000	1.542103e-01	0.000000	1.309964e+02	0.100000	1.526759e-01	0.290000	7.637053e-01	0.280000	7.869636e-01	0.300000	6.379003e-01	0.310000	1.584074e-01	0.040000	7.384904e+01	0.280000	7.238673e-02	0.000000	0.010000	0.020000	0.000000	0.190000	2.152509e+00	0.220000	0.240000	2.827009e-01	0.323209	0.032845	0.001976	0.264044
340000	0.100000	1.309964e+02	0.280000	1.760266e-01	0.100000	1.309964e+02	0.290000	1.777957e-01	0.140000	1.323130e+02	0.260000	1.964947e-01	0.010000	1.309964e+02	0.140000	1.526759e-01	0.070000	1.323130e+02	0.180000	1.526759e-01	0.000000	1.323130e+02	0.100000	1.526759e-01	0.290000	7.637053e-01	0.270000	7.948727e-01	0.290000	6.443113e-01	0.310000	1.584074e-01	0.050000	7.459123e+01	0.280000	7.238673e-02	0.050000	0.020000	0.010000	0.000000	0.250000	2.088893e+00	0.220000	0.160000	2.827009e-01	0.326848	0.032678	0.001946	0.262518
345000	0.030000	1.323130e+02	0.280000	1.760266e-01	0.100000	1.309964e+02	0.180000	1.760266e-01	0.140000	1.323130e+02	0.260000	1.964947e-01	0.010000	1.309964e+02	0.140000	1.526759e-01	0.070000	1.323130e+02	0.180000	1.526759e-01	0.000000	1.323130e+02	0.110000	1.511567e-01	0.280000	7.713807e-01	0.270000	8.028613e-01	0.220000	6.379003e-01	0.300000	1.599994e-01	0.050000	7.459123e+01	0.360000	7.311423e-02	0.000000	0.040000	0.060000	0.000000	0.230000	2.195993e+00	0.210000	0.210000	2.743459e-01	0.327326	0.032376	0.001917	0.260719
350000	0.030000	1.323130e+02	0.200000	1.742751e-01	0.100000	1.309964e+02	0.180000	1.760266e-01	0.190000	1.336427e+02	0.350000	1.984695e-01	0.080000	1.323130e+02	0.140000	1.526759e-01	0.070000	1.323130e+02	0.170000	1.511567e-01	0.020000	1.336427e+02	0.110000	1.511567e-01	0.240000	7.637053e-01	0.230000	7.948727e-01	0.250000	6.315531e-01	0.340000	1.616074e-01	0.010000	7.534089e+01	0.360000	7.311423e-02	0.010000	0.030000	0.020000	0.000000	0.180000	2.195993e+00	0.140000	0.260000	2.743459e-01	0.324052	0.032014	0.001890	0.261180
355000	0.030000	1.323130e+02	0.200000	1.742751e-01	0.100000	1.323130e+02	0.180000	1.760266e-01	0.190000	1.336427e+02	0.350000	1.984695e-01	0.080000	1.323130e+02	0.090000	1.511567e-01	0.090000	1.336427e+02	0.170000	1.511567e-01	0.020000	1.336427e+02	0.110000	1.511567e-01	0.210000	7.561063e-01	0.220000	7.869636e-01	0.300000	6.379003e-01	0.250000	1.599994e-01	0.010000	7.534089e+01	0.260000	7.384904e-02	0.010000	0.010000	0.040000	0.000000	0.280000	2.174142e+00	0.150000	0.270000	2.716161e-01	0.320775	0.031755	0.001862	0.265513
360000	0.090000	1.336427e+02	0.380000	1.760266e-01	0.100000	1.323130e+02	0.260000	1.777957e-01	0.190000	1.336427e+02	0.350000	1.984695e-01	0.040000	1.336427e+02	0.090000	1.511567e-01	0.090000	1.336427e+02	0.170000	1.511567e-01	0.020000	1.336427e+02	0.150000	1.496527e-01	0.290000	7.637053e-01	0.220000	7.791332e-01	0.300000	6.379003e-01	0.290000	1.616074e-01	0.060000	7.609808e+01	0.260000	7.384904e-02	0.020000	0.020000	0.040000	0.000000	0.260000	2.174142e+00	0.250000	0.220000	2.662377e-01	0.317213	0.031338	0.001851	0.268659
365000	0.090000	1.336427e+02	0.380000	1.760266e-01	0.100000	1.336427e+02	0.260000	1.777957e-01	0.150000	1.349859e+02	0.220000	1.964947e-01	0.040000	1.336427e+02	0.160000	1.496527e-01	0.100000	1.349859e+02	0.170000	1.496527e-01	0.030000	1.349859e+02	0.150000	1.496527e-01	0.290000	7.637053e-01	0.220000	7.791332e-01	0.220000	6.315531e-01	0.230000	1.599994e-01	0.060000	7.609808e+01	0.230000	7.311423e-02	0.020000	0.020000	0.050000	0.000000	0.210000	2.131091e+00	0.160000	0.220000	2.609658e-01	0.316636	0.030924	0.001825	0.267849
370000	0.090000	1.336427e+02	0.380000	1.760266e-01	0.100000	1.336427e+02	0.220000	1.760266e-01	0.150000	1.349859e+02	0.220000	1.964947e-01	0.040000	1.336427e+02	0.160000	1.496527e-01	0.100000	1.349859e+02	0.170000	1.496527e-01	0.030000	1.349859e+02	0.090000	1.481636e-01	0.310000	7.713807e-01	0.160000	7.713807e-01	0.200000	6.252690e-01	0.230000	1.599994e-01	0.040000	7.686288e+01	0.340000	7.384904e-02	0.020000	0.000000	0.080000	0.020000	0.160000	2.088893e+00	0.190000	0.320000	2.635886e-01	0.316458	0.030688	0.001800	0.266905
375000	0.010000	1.349859e+02	0.230000	1.742751e-01	0.080000	1.349859e+02	0.220000	1.760266e-01	0.160000	1.363425e+02	0.340000	1.984695e-01	0.040000	1.349859e+02	0.160000	1.496527e-01	0.070000	1.363425e+02	0.190000	1.481636e-01	0.000000	1.363425e+02	0.090000	1.481636e-01	0.270000	7.791332e-01	0.160000	7.637053e-01	0.290000	6.315531e-01	0.240000	1.584074e-01	0.020000	7.763536e+01	0.340000	7.384904e-02	0.030000	0.000000	0.030000	0.000000	0.280000	2.131091e+00	0.130000	0.260000	2.609658e-01	0.317008	0.031016	0.001823	0.268607
380000	0.010000	1.349859e+02	0.230000	1.742751e-01	0.080000	1.349859e+02	0.280000	1.777957e-01	0.160000	1.363425e+02	0.340000	1.984695e-01	0.040000	1.349859e+02	0.190000	1.481636e-01	0.070000	1.363425e+02	0.190000	1.481636e-01	0.000000	1.363425e+02	0.130000	1.466894e-01	0.190000	7.713807e-01	0.240000	7.561063e-01	0.310000	6.379003e-01	0.280000	1.599994e-01	0.020000	7.763536e+01	0.290000	7.459123e-02	0.020000	0.010000	0.050000	0.000000	0.190000	2.109887e+00	0.230000	0.200000	2.609658e-01	0.315902	0.031572	0.001814	0.271508
385000	0.040000	1.363425e+02	0.230000	1.742751e-01	0.080000	1.363425e+02	0.280000	1.777957e-01	0.160000	1.363425e+02	0.340000	1.984695e-01	0.060000	1.363425e+02	0.190000	1.481636e-01	0.070000	1.363425e+02	0.190000	1.481636e-01	0.010000	1.377128e+02	0.130000	1.466894e-01	0.140000	7.637053e-01	0.290000	7.637053e-01	0.310000	6.379003e-01	0.320000	1.616074e-01	0.050000	7.841561e+01	0.290000	7.459123e-02	0.020000	0.000000	0.040000	0.000000	0.180000	2.068108e+00	0.120000	0.180000	2.583692e-01	0.312007	0.031207	0.001791	0.275566
390000	0.040000	1.363425e+02	0.330000	1.760266e-01	0.080000	1.363425e+02	0.280000	1.777957e-01	0.170000	1.377128e+02	0.310000	2.004641e-01	0.060000	1.363425e+02	0.170000	1.466894e-01	0.180000	1.377128e+02	0.250000	1.466894e-01	0.010000	1.377128e+02	0.130000	1.466894e-01	0.320000	7.713807e-01	0.260000	7.713807e-01	0.220000	6.315531e-01	0.320000	1.616074e-01	0.050000	7.920370e+01	0.340000	7.534089e-02	0.030000	0.010000	0.020000	0.010000	0.320000	2.088893e+00	0.200000	0.230000	2.583692e-01	0.312753	0.031468	0.001769	0.276171
395000	0.150000	1.377128e+02	0.330000	1.760266e-01	0.080000	1.363425e+02	0.190000	1.760266e-01	0.170000	1.377128e+02	0.310000	2.004641e-01	0.040000	1.377128e+02	0.170000	1.466894e-01	0.180000	1.377128e+02	0.250000	1.466894e-01	0.010000	1.377128e+02	0.100000	1.452298e-01	0.250000	7.637053e-01	0.260000	7.713807e-01	0.220000	6.252690e-01	0.340000	1.632316e-01	0.050000	7.920370e+01	0.330000	7.609808e-02	0.000000	0.010000	0.050000	0.000000	0.370000	2.131091e+00	0.170000	0.160000	2.507332e-01	0.314438	0.031262	0.001745	0.273716
400000	0.150000	1.377128e+02	0.270000	1.777957e-01	0.090000	1.377128e+02	0.190000	1.760266e-01	0.210000	1.390968e+02	0.310000	2.004641e-01	0.040000	1.377128e+02	0.170000	1.466894e-01	0.090000	1.390968e+02	0.250000	1.466894e-01	0.010000	1.390968e+02	0.100000	1.452298e-01	0.150000	7.561063e-01	0.190000	7.637053e-01	0.250000	6.190475e-01	0.170000	1.616074e-01	0.060000	7.999971e+01	0.330000	7.609808e-02	0.020000	0.010000	0.070000	0.000000	0.370000	2.088893e+00	0.170000	0.190000	2.507332e-01	0.312058	0.031300	0.001843	0.278568
405000	0.030000	1.390968e+02	0.270000	1.777957e-01	0.090000	1.377128e+02	0.190000	1.760266e-01	0.210000	1.390968e+02	0.380000	2.024788e-01	0.040000	1.377128e+02	0.190000	1.452298e-01	0.090000	1.390968e+02	0.170000	1.452298e-01	0.010000	1.390968e+02	0.100000	1.452298e-01	0.150000	7.561063e-01	0.230000	7.561063e-01	0.260000	6.252690e-01	0.230000	1.599994e-01	0.040000	8.080372e+01	0.270000	7.686288e-02	0.010000	0.000000	0.040000	0.000000	0.200000	2.152509e+00	0.150000	0.260000	2.507332e-01	0.315000	0.031022	0.001834	0.276840
410000	0.030000	1.390968e+02	0.270000	1.777957e-01	0.130000	1.390968e+02	0.340000	1.777957e-01	0.180000	1.404948e+02	0.380000	2.024788e-01	0.040000	1.390968e+02	0.190000	1.452298e-01	0.030000	1.404948e+02	0.190000	1.437847e-01	0.010000	1.404948e+02	0.120000	1.437847e-01	0.270000	7.637053e-01	0.260000	7.637053e-01	0.280000	6.315531e-01	0.290000	1.616074e-01	0.040000	8.080372e+01	0.300000	7.763536e-02	0.000000	0.000000	0.010000	0.000000	0.210000	2.152509e+00	0.140000	0.250000	2.482384e-01	0.315032	0.030957	0.001811	0.277003
415000	0.030000	1.390968e+02	0.260000	1.795826e-01	0.130000	1.390968e+02	0.340000	1.777957e-01	0.180000	1.404948e+02	0.390000	2.045138e-01	0.040000	1.390968e+02	0.190000	1.452298e-01	0.030000	1.404948e+02	0.190000	1.437847e-01	0.010000	1.404948e+02	0.120000	1.437847e-01	0.240000	7.561063e-01	0.260000	7.637053e-01	0.260000	6.379003e-01	0.330000	1.632316e-01	0.060000	8.161581e+01	0.300000	7.763536e-02	0.010000	0.010000	0.010000	0.000000	0.260000	2.195993e+00	0.180000	0.180000	2.482384e-01	0.318900	0.030713	0.001790	0.274076
420000	0.060000	1.404948e+02	0.260000	1.795826e-01	0.090000	1.404948e+02	0.270000	1.795826e-01	0.180000	1.404948e+02	0.390000	2.045138e-01	0.050000	1.404948e+02	0.170000	1.437847e-01	0.030000	1.404948e+02	0.190000	1.423541e-01	0.010000	1.404948e+02	0.110000	1.423541e-01	0.270000	7.637053e-01	0.210000	7.561063e-01	0.260000	6.379003e-01	0.330000	1.632316e-01	0.060000	8.161581e+01	0.280000	7.841561e-02	0.030000	0.010000	0.040000	0.000000	0.270000	2.218063e+00	0.150000	0.240000	2.457684e-01	0.318885	0.031298	0.001912	0.275264
425000	0.060000	1.404948e+02	0.320000	1.813874e-01	0.090000	1.404948e+02	0.270000	1.795826e-01	0.170000	1.419068e+02	0.390000	2.045138e-01	0.050000	1.404948e+02	0.170000	1.437847e-01	0.090000	1.419068e+02	0.190000	1.423541e-01	0.030000	1.419068e+02	0.110000	1.423541e-01	0.270000	7.637053e-01	0.260000	7.637053e-01	0.220000	6.315531e-01	0.320000	1.648721e-01	0.040000	8.243606e+01	0.280000	7.841561e-02	0.000000	0.010000	0.020000	0.000000	0.280000	2.088893e+00	0.200000	0.270000	2.507332e-01	0.319479	0.031087	0.001889	0.273216
430000	0.120000	1.419068e+02	0.320000	1.813874e-01	0.100000	1.419068e+02	0.270000	1.795826e-01	0.170000	1.419068e+02	0.300000	2.065692e-01	0.060000	1.419068e+02	0.150000	1.423541e-01	0.090000	1.419068e+02	0.190000	1.423541e-01	0.030000	1.419068e+02	0.130000	1.409376e-01	0.240000	7.561063e-01	0.240000	7.561063e-01	0.210000	6.252690e-01	0.320000	1.665291e-01	0.050000	8.326456e+01	0.200000	7.763536e-02	0.010000	0.020000	0.060000	0.000000	0.300000	2.174142e+00	0.190000	0.170000	2.532531e-01	0.320690	0.031124	0.001881	0.272949
435000	0.120000	1.419068e+02	0.320000	1.813874e-01	0.100000	1.419068e+02	0.240000	1.777957e-01	0.100000	1.433329e+02	0.300000	2.065692e-01	0.060000	1.419068e+02	0.150000	1.423541e-01	0.090000	1.419068e+02	0.190000	1.409376e-01	0.040000	1.433329e+02	0.130000	1.409376e-01	0.290000	7.637053e-01	0.220000	7.485829e-01	0.310000	6.315531e-01	0.330000	1.682028e-01	0.050000	8.326456e+01	0.270000	7.841561e-02	0.000000	0.000000	0.030000	0.000000	0.210000	2.195993e+00	0.250000	0.260000	2.583692e-01	0.321352	0.031640	0.001887	0.273230
440000	0.120000	1.419068e+02	0.280000	1.832104e-01	0.100000	1.419068e+02	0.240000	1.777957e-01	0.100000	1.433329e+02	0.260000	2.086452e-01	0.060000	1.419068e+02	0.150000	1.423541e-01	0.040000	1.433329e+02	0.190000	1.409376e-01	0.040000	1.433329e+02	0.130000	1.409376e-01	0.340000	7.713807e-01	0.220000	7.485829e-01	0.220000	6.252690e-01	0.210000	1.665291e-01	0.070000	8.410138e+01	0.270000	7.841561e-02	0.020000	0.000000	0.040000	0.000000	0.300000	2.131091e+00	0.150000	0.260000	2.609658e-01	0.323043	0.031562	0.001865	0.271512
445000	0.090000	1.433329e+02	0.280000	1.832104e-01	0.120000	1.433329e+02	0.240000	1.777957e-01	0.100000	1.433329e+02	0.260000	2.086452e-01	0.090000	1.433329e+02	0.130000	1.409376e-01	0.040000	1.433329e+02	0.200000	1.395353e-01	0.020000	1.447735e+02	0.110000	1.395353e-01	0.280000	7.791332e-01	0.250000	7.411344e-01	0.250000	6.190475e-01	0.280000	1.682028e-01	0.070000	8.410138e+01	0.270000	7.920370e-02	0.010000	0.010000	0.020000	0.000000	0.270000	2.109887e+00	0.180000	0.250000	2.557984e-01	0.322592	0.031254	0.001844	0.269683
450000	0.090000	1.433329e+02	0.260000	1.850517e-01	0.120000	1.433329e+02	0.250000	1.760266e-01	0.140000	1.447735e+02	0.260000	2.086452e-01	0.090000	1.433329e+02	0.130000	1.409376e-01	0.040000	1.433329e+02	0.200000	1.395353e-01	0.020000	1.447735e+02	0.110000	1.395353e-01	0.280000	7.791332e-01	0.200000	7.337600e-01	0.230000	6.128879e-01	0.280000	1.682028e-01	0.060000	8.494662e+01	0.270000	7.920370e-02	0.010000	0.010000	0.030000	0.000000	0.220000	2.068108e+00	0.130000	0.200000	2.482384e-01	0.323974	0.031207	0.001824	0.268106
455000	0.080000	1.447735e+02	0.260000	1.850517e-01	0.070000	1.447735e+02	0.250000	1.760266e-01	0.140000	1.447735e+02	0.270000	2.107421e-01	0.090000	1.447735e+02	0.200000	1.395353e-01	0.060000	1.447735e+02	0.250000	1.381469e-01	0.020000	1.447735e+02	0.160000	1.381469e-01	0.310000	7.869636e-01	0.390000	7.411344e-01	0.230000	6.128879e-01	0.310000	1.698932e-01	0.060000	8.494662e+01	0.220000	7.841561e-02	0.020000	0.040000	0.020000	0.000000	0.270000	2.088893e+00	0.180000	0.280000	2.532531e-01	0.325029	0.030917	0.001803	0.267085
460000	0.080000	1.447735e+02	0.260000	1.850517e-01	0.070000	1.447735e+02	0.250000	1.742751e-01	0.260000	1.433329e+02	0.270000	2.107421e-01	0.090000	1.447735e+02	0.200000	1.395353e-01	0.060000	1.447735e+02	0.250000	1.381469e-01	0.040000	1.462285e+02	0.160000	1.381469e-01	0.240000	7.791332e-01	0.390000	7.411344e-01	0.280000	6.190475e-01	0.180000	1.682028e-01	0.050000	8.580034e+01	0.220000	7.841561e-02	0.020000	0.010000	0.030000	0.000000	0.270000	2.195993e+00	0.200000	0.220000	2.482384e-01	0.325068	0.030721	0.001784	0.266138
465000	0.080000	1.447735e+02	0.270000	1.869115e-01	0.080000	1.462285e+02	0.250000	1.742751e-01	0.260000	1.433329e+02	0.290000	2.128601e-01	0.090000	1.447735e+02	0.200000	1.395353e-01	0.080000	1.462285e+02	0.250000	1.381469e-01	0.040000	1.462285e+02	0.160000	1.381469e-01	0.320000	7.869636e-01	0.190000	7.337600e-01	0.260000	6.252690e-01	0.210000	1.665291e-01	0.110000	8.666265e+01	0.290000	7.920370e-02	0.010000	0.040000	0.030000	0.000000	0.280000	2.262871e+00	0.180000	0.150000	2.409018e-01	0.324608	0.030801	0.001766	0.268035
470000	0.080000	1.462285e+02	0.270000	1.869115e-01	0.080000	1.462285e+02	0.230000	1.725411e-01	0.260000	1.433329e+02	0.290000	2.128601e-01	0.100000	1.462285e+02	0.200000	1.381469e-01	0.080000	1.462285e+02	0.190000	1.367723e-01	0.000000	1.476981e+02	0.160000	1.367723e-01	0.290000	7.948727e-01	0.300000	7.411344e-01	0.220000	6.190475e-01	0.210000	1.665291e-01	0.110000	8.666265e+01	0.360000	7.999971e-02	0.010000	0.030000	0.000000	0.000000	0.290000	2.285613e+00	0.190000	0.270000	2.409018e-01	0.324884	0.031128	0.001798	0.270084
475000	0.080000	1.462285e+02	0.260000	1.887900e-01	0.080000	1.462285e+02	0.230000	1.725411e-01	0.170000	1.447735e+02	0.290000	2.128601e-01	0.100000	1.462285e+02	0.200000	1.381469e-01	0.080000	1.462285e+02	0.190000	1.367723e-01	0.000000	1.476981e+02	0.160000	1.367723e-01	0.280000	8.028613e-01	0.270000	7.485829e-01	0.290000	6.252690e-01	0.330000	1.682028e-01	0.070000	8.753363e+01	0.360000	7.999971e-02	0.000000	0.000000	0.040000	0.000000	0.280000	2.240355e+00	0.190000	0.340000	2.482384e-01	0.324859	0.030977	0.001805	0.269155
480000	0.080000	1.476981e+02	0.260000	1.887900e-01	0.070000	1.476981e+02	0.230000	1.725411e-01	0.170000	1.447735e+02	0.370000	2.149994e-01	0.040000	1.476981e+02	0.170000	1.367723e-01	0.110000	1.476981e+02	0.230000	1.354114e-01	0.000000	1.476981e+02	0.160000	1.367723e-01	0.350000	8.109302e-01	0.270000	7.485829e-01	0.220000	6.190475e-01	0.250000	1.665291e-01	0.100000	8.841335e+01	0.290000	8.080372e-02	0.000000	0.030000	0.010000	0.000000	0.320000	2.195993e+00	0.170000	0.330000	2.482384e-01	0.324913	0.030906	0.001799	0.270669
485000	0.080000	1.476981e+02	0.290000	1.906874e-01	0.070000	1.476981e+02	0.250000	1.708243e-01	0.140000	1.462285e+02	0.370000	2.149994e-01	0.040000	1.476981e+02	0.170000	1.367723e-01	0.110000	1.476981e+02	0.230000	1.354114e-01	0.020000	1.491825e+02	0.100000	1.354114e-01	0.350000	8.109302e-01	0.250000	7.411344e-01	0.220000	6.190475e-01	0.240000	1.648721e-01	0.100000	8.841335e+01	0.290000	8.080372e-02	0.000000	0.000000	0.020000	0.000000	0.220000	2.131091e+00	0.170000	0.210000	2.457684e-01	0.326894	0.032536	0.002424	0.272797
490000	0.080000	1.476981e+02	0.290000	1.906874e-01	0.110000	1.491825e+02	0.250000	1.708243e-01	0.140000	1.462285e+02	0.370000	2.149994e-01	0.040000	1.476981e+02	0.170000	1.367723e-01	0.060000	1.491825e+02	0.230000	1.354114e-01	0.020000	1.491825e+02	0.100000	1.354114e-01	0.240000	8.028613e-01	0.220000	7.337600e-01	0.200000	6.128879e-01	0.370000	1.665291e-01	0.020000	8.930192e+01	0.280000	8.161581e-02	0.010000	0.030000	0.010000	0.000000	0.180000	2.218063e+00	0.150000	0.180000	2.409018e-01	0.329414	0.033412	0.002583	0.273533
495000	0.050000	1.491825e+02	0.290000	1.906874e-01	0.110000	1.491825e+02	0.290000	1.725411e-01	0.140000	1.462285e+02	0.270000	2.171602e-01	0.050000	1.491825e+02	0.140000	1.354114e-01	0.060000	1.491825e+02	0.260000	1.367723e-01	0.020000	1.506818e+02	0.110000	1.340640e-01	0.230000	7.948727e-01	0.210000	7.264590e-01	0.180000	6.067895e-01	0.250000	1.648721e-01	0.020000	8.930192e+01	0.280000	8.161581e-02	0.020000	0.040000	0.060000	0.000000	0.220000	2.068108e+00	0.190000	0.230000	2.385048e-01	0.329693	0.033786	0.002580	0.275687
500000	0.050000	1.491825e+02	0.260000	1.926038e-01	0.110000	1.491825e+02	0.290000	1.725411e-01	0.150000	1.476981e+02	0.270000	2.171602e-01	0.050000	1.491825e+02	0.140000	1.354114e-01	0.060000	1.491825e+02	0.260000	1.367723e-01	0.020000	1.506818e+02	0.110000	1.340640e-01	0.250000	7.869636e-01	0.190000	7.192306e-01	0.240000	6.007519e-01	0.230000	1.632316e-01	0.070000	9.019942e+01	0.240000	8.080372e-02	0.000000	0.020000	0.030000	0.000000	0.270000	2.152509e+00	0.210000	0.250000	2.385048e-01	0.328383	0.033623	0.002555	0.276083
505000	0.090000	1.506818e+02	0.260000	1.926038e-01	0.150000	1.506818e+02	0.290000	1.725411e-01	0.150000	1.476981e+02	0.320000	2.193427e-01	0.050000	1.491825e+02	0.160000	1.340640e-01	0.030000	1.506818e+02	0.260000	1.367723e-01	0.020000	1.521962e+02	0.160000	1.327301e-01	0.290000	7.948727e-01	0.230000	7.120741e-01	0.230000	5.947743e-01	0.230000	1.632316e-01	0.070000	9.110594e+01	0.270000	8.161581e-02	0.010000	0.020000	0.020000	0.000000	0.260000	2.109887e+00	0.270000	0.310000	2.385048e-01	0.330299	0.034863	0.002566	0.277008
510000	0.090000	1.506818e+02	0.260000	1.926038e-01	0.150000	1.506818e+02	0.240000	1.708243e-01	0.170000	1.491825e+02	0.320000	2.193427e-01	0.040000	1.506818e+02	0.160000	1.340640e-01	0.030000	1.506818e+02	0.220000	1.354114e-01	0.020000	1.521962e+02	0.160000	1.327301e-01	0.290000	7.948727e-01	0.330000	7.192306e-01	0.260000	6.007519e-01	0.280000	1.648721e-01	0.070000	9.110594e+01	0.270000	8.161581e-02	0.040000	0.010000	0.030000	0.010000	0.340000	2.088893e+00	0.210000	0.180000	2.314559e-01	0.329724	0.035037	0.002542	0.277306
515000	0.090000	1.506818e+02	0.220000	1.906874e-01	0.100000	1.521962e+02	0.240000	1.708243e-01	0.170000	1.491825e+02	0.320000	2.193427e-01	0.040000	1.506818e+02	0.160000	1.340640e-01	0.040000	1.521962e+02	0.220000	1.354114e-01	0.020000	1.521962e+02	0.160000	1.327301e-01	0.210000	7.869636e-01	0.330000	7.192306e-01	0.260000	6.007519e-01	0.250000	1.632316e-01	0.020000	9.202157e+01	0.200000	8.080372e-02	0.050000	0.020000	0.020000	0.000000	0.210000	2.006986e+00	0.230000	0.170000	2.268728e-01	0.331995	0.034788	0.002517	0.275212
520000	0.030000	1.521962e+02	0.220000	1.906874e-01	0.100000	1.521962e+02	0.270000	1.725411e-01	0.170000	1.491825e+02	0.360000	2.215471e-01	0.070000	1.521962e+02	0.150000	1.327301e-01	0.040000	1.521962e+02	0.220000	1.354114e-01	0.030000	1.537258e+02	0.110000	1.314094e-01	0.270000	7.948727e-01	0.290000	7.264590e-01	0.220000	5.947743e-01	0.330000	1.648721e-01	0.020000	9.202157e+01	0.280000	8.161581e-02	0.010000	0.030000	0.020000	0.000000	0.170000	2.027157e+00	0.190000	0.270000	2.337821e-01	0.330235	0.034580	0.002505	0.276496
525000	0.030000	1.521962e+02	0.310000	1.926038e-01	0.100000	1.521962e+02	0.270000	1.725411e-01	0.170000	1.506818e+02	0.360000	2.215471e-01	0.070000	1.521962e+02	0.150000	1.327301e-01	0.040000	1.521962e+02	0.250000	1.340640e-01	0.030000	1.537258e+02	0.110000	1.314094e-01	0.290000	8.028613e-01	0.320000	7.337600e-01	0.190000	5.888562e-01	0.330000	1.648721e-01	0.070000	9.294640e+01	0.280000	8.161581e-02	0.050000	0.030000	0.030000	0.000000	0.260000	2.109887e+00	0.180000	0.190000	2.337821e-01	0.328638	0.034807	0.002585	0.279359
530000	0.080000	1.537258e+02	0.310000	1.926038e-01	0.040000	1.537258e+02	0.180000	1.708243e-01	0.170000	1.506818e+02	0.360000	2.215471e-01	0.070000	1.521962e+02	0.190000	1.314094e-01	0.020000	1.537258e+02	0.250000	1.340640e-01	0.030000	1.552707e+02	0.110000	1.314094e-01	0.190000	7.948727e-01	0.320000	7.337600e-01	0.290000	5.947743e-01	0.360000	1.665291e-01	0.120000	9.388053e+01	0.260000	8.243606e-02	0.020000	0.010000	0.050000	0.000000	0.280000	2.131091e+00	0.130000	0.230000	2.337821e-01	0.328324	0.035902	0.002594	0.282567
535000	0.080000	1.537258e+02	0.270000	1.945395e-01	0.040000	1.537258e+02	0.180000	1.708243e-01	0.210000	1.521962e+02	0.320000	2.237737e-01	0.040000	1.537258e+02	0.190000	1.314094e-01	0.020000	1.537258e+02	0.250000	1.340640e-01	0.030000	1.552707e+02	0.120000	1.301018e-01	0.230000	7.869636e-01	0.250000	7.264590e-01	0.320000	6.007519e-01	0.290000	1.682028e-01	0.120000	9.388053e+01	0.250000	8.161581e-02	0.040000	0.020000	0.050000	0.000000	0.260000	2.109887e+00	0.150000	0.290000	2.361317e-01	0.330843	0.038354	0.002682	0.285705
540000	0.080000	1.537258e+02	0.270000	1.945395e-01	0.110000	1.552707e+02	0.180000	1.708243e-01	0.210000	1.521962e+02	0.320000	2.237737e-01	0.040000	1.537258e+02	0.170000	1.301018e-01	0.050000	1.552707e+02	0.280000	1.354114e-01	0.030000	1.552707e+02	0.120000	1.301018e-01	0.290000	7.948727e-01	0.210000	7.192306e-01	0.260000	6.067895e-01	0.250000	1.665291e-01	0.090000	9.482404e+01	0.250000	8.161581e-02	0.010000	0.000000	0.010000	0.000000	0.300000	2.131091e+00	0.180000	0.290000	2.361317e-01	0.330328	0.038727	0.002701	0.288433
545000	0.080000	1.552707e+02	0.270000	1.945395e-01	0.110000	1.552707e+02	0.340000	1.725411e-01	0.210000	1.521962e+02	0.240000	2.215471e-01	0.030000	1.552707e+02	0.170000	1.301018e-01	0.050000	1.552707e+02	0.280000	1.354114e-01	0.010000	1.568312e+02	0.100000	1.288073e-01	0.290000	7.948727e-01	0.330000	7.264590e-01	0.170000	6.007519e-01	0.280000	1.682028e-01	0.090000	9.482404e+01	0.290000	8.243606e-02	0.030000	0.000000	0.040000	0.000000	0.250000	2.088893e+00	0.160000	0.210000	2.314559e-01	0.329991	0.038649	0.002743	0.288538
550000	0.080000	1.552707e+02	0.210000	1.926038e-01	0.110000	1.552707e+02	0.340000	1.725411e-01	0.200000	1.537258e+02	0.240000	2.215471e-01	0.030000	1.552707e+02	0.170000	1.301018e-01	0.050000	1.552707e+02	0.240000	1.340640e-01	0.010000	1.568312e+02	0.100000	1.288073e-01	0.320000	8.028613e-01	0.330000	7.264590e-01	0.170000	6.007519e-01	0.240000	1.665291e-01	0.130000	9.577704e+01	0.240000	8.161581e-02	0.040000	0.070000	0.030000	0.010000	0.350000	2.152509e+00	0.150000	0.260000	2.337821e-01	0.328953	0.038415	0.002738	0.288169
555000	0.050000	1.568312e+02	0.210000	1.926038e-01	0.090000	1.568312e+02	0.340000	1.725411e-01	0.200000	1.537258e+02	0.320000	2.237737e-01	0.030000	1.568312e+02	0.250000	1.288073e-01	0.070000	1.568312e+02	0.240000	1.340640e-01	0.020000	1.584074e+02	0.190000	1.275256e-01	0.220000	7.948727e-01	0.230000	7.192306e-01	0.260000	6.067895e-01	0.240000	1.665291e-01	0.130000	9.577704e+01	0.240000	8.161581e-02	0.010000	0.020000	0.040000	0.000000	0.260000	2.262871e+00	0.190000	0.290000	2.385048e-01	0.331634	0.038334	0.002713	0.286640
560000	0.050000	1.568312e+02	0.300000	1.945395e-01	0.090000	1.568312e+02	0.220000	1.708243e-01	0.200000	1.537258e+02	0.320000	2.237737e-01	0.030000	1.568312e+02	0.250000	1.288073e-01	0.070000	1.568312e+02	0.240000	1.327301e-01	0.020000	1.584074e+02	0.190000	1.275256e-01	0.220000	7.948727e-01	0.270000	7.264590e-01	0.250000	6.007519e-01	0.280000	1.682028e-01	0.080000	9.673962e+01	0.230000	8.080372e-02	0.010000	0.000000	0.040000	0.010000	0.320000	2.355220e+00	0.150000	0.230000	2.361317e-01	0.333017	0.038202	0.002687	0.285372
565000	0.060000	1.584074e+02	0.300000	1.945395e-01	0.120000	1.584074e+02	0.220000	1.708243e-01	0.170000	1.552707e+02	0.320000	2.237737e-01	0.020000	1.584074e+02	0.180000	1.275256e-01	0.070000	1.568312e+02	0.240000	1.327301e-01	0.020000	1.584074e+02	0.190000	1.275256e-01	0.200000	7.869636e-01	0.250000	7.192306e-01	0.280000	6.067895e-01	0.260000	1.698932e-01	0.060000	9.771187e+01	0.290000	8.161581e-02	0.010000	0.020000	0.010000	0.000000	0.230000	2.218063e+00	0.210000	0.290000	2.361317e-01	0.335007	0.038852	0.002694	0.286285
570000	0.060000	1.584074e+02	0.300000	1.945395e-01	0.120000	1.584074e+02	0.280000	1.725411e-01	0.170000	1.552707e+02	0.230000	2.215471e-01	0.020000	1.584074e+02	0.180000	1.275256e-01	0.090000	1.584074e+02	0.240000	1.327301e-01	0.010000	1.599994e+02	0.150000	1.262567e-01	0.200000	7.791332e-01	0.190000	7.120741e-01	0.270000	6.128879e-01	0.240000	1.682028e-01	0.060000	9.771187e+01	0.290000	8.161581e-02	0.010000	0.020000	0.020000	0.000000	0.220000	2.109887e+00	0.160000	0.220000	2.337821e-01	0.336163	0.039041	0.002671	0.286527
575000	0.060000	1.584074e+02	0.260000	1.964947e-01	0.120000	1.584074e+02	0.280000	1.725411e-01	0.210000	1.568312e+02	0.230000	2.215471e-01	0.020000	1.584074e+02	0.180000	1.275256e-01	0.090000	1.584074e+02	0.200000	1.314094e-01	0.010000	1.599994e+02	0.150000	1.262567e-01	0.210000	7.713807e-01	0.260000	7.192306e-01	0.270000	6.128879e-01	0.240000	1.682028e-01	0.060000	9.869389e+01	0.220000	8.080372e-02	0.010000	0.010000	0.050000	0.000000	0.270000	2.109887e+00	0.130000	0.280000	2.337821e-01	0.336200	0.038961	0.002690	0.287216
580000	0.130000	1.599994e+02	0.260000	1.964947e-01	0.070000	1.599994e+02	0.280000	1.725411e-01	0.210000	1.568312e+02	0.230000	2.215471e-01	0.030000	1.599994e+02	0.180000	1.262567e-01	0.090000	1.584074e+02	0.230000	1.301018e-01	0.020000	1.616074e+02	0.130000	1.250005e-01	0.200000	7.637053e-01	0.260000	7.192306e-01	0.270000	6.190475e-01	0.200000	1.665291e-01	0.060000	9.968578e+01	0.220000	8.080372e-02	0.000000	0.000000	0.030000	0.010000	0.310000	2.195993e+00	0.200000	0.230000	2.314559e-01	0.336067	0.039152	0.002740	0.288277
585000	0.130000	1.599994e+02	0.270000	1.984695e-01	0.070000	1.599994e+02	0.370000	1.742751e-01	0.210000	1.568312e+02	0.260000	2.237737e-01	0.030000	1.599994e+02	0.180000	1.262567e-01	0.040000	1.599994e+02	0.230000	1.301018e-01	0.020000	1.616074e+02	0.130000	1.250005e-01	0.200000	7.637053e-01	0.250000	7.120741e-01	0.270000	6.252690e-01	0.220000	1.648721e-01	0.060000	9.968578e+01	0.270000	8.161581e-02	0.040000	0.040000	0.040000	0.000000	0.220000	2.088893e+00	0.200000	0.230000	2.314559e-01	0.336463	0.038949	0.002727	0.287909
590000	0.130000	1.599994e+02	0.270000	1.984695e-01	0.070000	1.599994e+02	0.370000	1.742751e-01	0.170000	1.584074e+02	0.260000	2.237737e-01	0.020000	1.616074e+02	0.170000	1.250005e-01	0.040000	1.599994e+02	0.230000	1.301018e-01	0.040000	1.632316e+02	0.130000	1.250005e-01	0.220000	7.561063e-01	0.230000	7.049889e-01	0.300000	6.315531e-01	0.280000	1.665291e-01	0.070000	1.006876e+02	0.270000	8.161581e-02	0.000000	0.010000	0.030000	0.000000	0.160000	2.131091e+00	0.190000	0.230000	2.268728e-01	0.335698	0.038988	0.002714	0.288583
595000	0.130000	1.616074e+02	0.240000	1.964947e-01	0.140000	1.616074e+02	0.370000	1.760266e-01	0.170000	1.584074e+02	0.340000	2.260227e-01	0.020000	1.616074e+02	0.170000	1.250005e-01	0.070000	1.616074e+02	0.200000	1.288073e-01	0.040000	1.632316e+02	0.160000	1.237567e-01	0.200000	7.485829e-01	0.230000	6.979741e-01	0.300000	6.315531e-01	0.270000	1.682028e-01	0.100000	1.016996e+02	0.280000	8.243606e-02	0.010000	0.010000	0.020000	0.000000	0.210000	2.240355e+00	0.140000	0.270000	2.337821e-01	0.334226	0.039168	0.002690	0.290459
600000	0.130000	1.616074e+02	0.240000	1.964947e-01	0.140000	1.616074e+02	0.370000	1.760266e-01	0.240000	1.599994e+02	0.340000	2.260227e-01	0.030000	1.632316e+02	0.170000	1.250005e-01	0.070000	1.616074e+02	0.200000	1.288073e-01	0.040000	1.632316e+02	0.160000	1.237567e-01	0.210000	7.411344e-01	0.330000	7.049889e-01	0.240000	6.252690e-01	0.270000	1.682028e-01	0.100000	1.016996e+02	0.320000	8.326456e-02	0.020000	0.030000	0.010000	0.000000	0.200000	2.262871e+00	0.180000	0.190000	2.337821e-01	0.333286	0.038878	0.002666	0.291422
605000	0.120000	1.632316e+02	0.240000	1.964947e-01	0.180000	1.632316e+02	0.370000	1.760266e-01	0.240000	1.599994e+02	0.340000	2.260227e-01	0.030000	1.632316e+02	0.190000	1.237567e-01	0.070000	1.632316e+02	0.200000	1.288073e-01	0.030000	1.648721e+02	0.130000	1.225253e-01	0.260000	7.485829e-01	0.330000	7.049889e-01	0.240000	6.190475e-01	0.280000	1.698932e-01	0.100000	1.027217e+02	0.320000	8.326456e-02	0.000000	0.020000	0.030000	0.000000	0.230000	2.218063e+00	0.090000	0.210000	2.337821e-01	0.335032	0.038678	0.002644	0.289868
610000	0.120000	1.632316e+02	0.250000	1.945395e-01	0.180000	1.632316e+02	0.360000	1.777957e-01	0.190000	1.616074e+02	0.240000	2.237737e-01	0.090000	1.648721e+02	0.190000	1.237567e-01	0.070000	1.632316e+02	0.270000	1.301018e-01	0.030000	1.648721e+02	0.130000	1.225253e-01	0.220000	7.411344e-01	0.280000	7.120741e-01	0.170000	6.128879e-01	0.230000	1.682028e-01	0.100000	1.027217e+02	0.310000	8.410138e-02	0.000000	0.000000	0.010000	0.000000	0.220000	2.088893e+00	0.170000	0.190000	2.314559e-01	0.334287	0.038403	0.002623	0.289164
615000	0.120000	1.632316e+02	0.250000	1.945395e-01	0.180000	1.632316e+02	0.360000	1.777957e-01	0.190000	1.616074e+02	0.240000	2.237737e-01	0.090000	1.648721e+02	0.190000	1.225253e-01	0.070000	1.632316e+02	0.270000	1.301018e-01	0.000000	1.665291e+02	0.150000	1.213061e-01	0.210000	7.337600e-01	0.270000	7.192306e-01	0.170000	6.128879e-01	0.270000	1.698932e-01	0.080000	1.037540e+02	0.180000	8.326456e-02	0.020000	0.010000	0.010000	0.000000	0.250000	2.174142e+00	0.180000	0.300000	2.361317e-01	0.335561	0.038399	0.002602	0.288575
620000	0.070000	1.648721e+02	0.250000	1.945395e-01	0.120000	1.648721e+02	0.240000	1.760266e-01	0.190000	1.616074e+02	0.350000	2.260227e-01	0.090000	1.648721e+02	0.190000	1.225253e-01	0.050000	1.648721e+02	0.170000	1.288073e-01	0.000000	1.665291e+02	0.150000	1.213061e-01	0.300000	7.411344e-01	0.400000	7.264590e-01	0.180000	6.067895e-01	0.300000	1.716007e-01	0.080000	1.037540e+02	0.180000	8.326456e-02	0.000000	0.030000	0.040000	0.000000	0.340000	2.088893e+00	0.210000	0.230000	2.314559e-01	0.334245	0.038367	0.002601	0.289231
625000	0.070000	1.648721e+02	0.220000	1.926038e-01	0.120000	1.648721e+02	0.240000	1.760266e-01	0.230000	1.632316e+02	0.350000	2.260227e-01	0.120000	1.665291e+02	0.260000	1.237567e-01	0.050000	1.648721e+02	0.170000	1.288073e-01	0.020000	1.682028e+02	0.150000	1.213061e-01	0.300000	7.411344e-01	0.240000	7.192306e-01	0.200000	6.007519e-01	0.290000	1.733253e-01	0.030000	1.047968e+02	0.230000	8.243606e-02	0.030000	0.010000	0.050000	0.000000	0.310000	2.218063e+00	0.160000	0.290000	2.337821e-01	0.333543	0.038295	0.002599	0.289402
630000	0.090000	1.665291e+02	0.220000	1.926038e-01	0.130000	1.665291e+02	0.320000	1.777957e-01	0.230000	1.632316e+02	0.360000	2.282942e-01	0.120000	1.665291e+02	0.260000	1.237567e-01	0.090000	1.665291e+02	0.170000	1.288073e-01	0.020000	1.682028e+02	0.120000	1.200991e-01	0.280000	7.485829e-01	0.240000	7.192306e-01	0.250000	5.947743e-01	0.290000	1.733253e-01	0.100000	1.058500e+02	0.330000	8.326456e-02	0.000000	0.010000	0.030000	0.000000	0.330000	2.195993e+00	0.200000	0.300000	2.337821e-01	0.334541	0.039015	0.003198	0.290210
635000	0.090000	1.665291e+02	0.290000	1.945395e-01	0.130000	1.665291e+02	0.320000	1.777957e-01	0.180000	1.648721e+02	0.360000	2.282942e-01	0.070000	1.682028e+02	0.260000	1.237567e-01	0.090000	1.665291e+02	0.220000	1.275256e-01	0.020000	1.682028e+02	0.120000	1.200991e-01	0.230000	7.411344e-01	0.230000	7.120741e-01	0.360000	6.007519e-01	0.180000	1.716007e-01	0.100000	1.058500e+02	0.330000	8.326456e-02	0.000000	0.010000	0.030000	0.000000	0.320000	2.240355e+00	0.160000	0.320000	2.361317e-01	0.335933	0.038947	0.003181	0.288957
640000	0.090000	1.665291e+02	0.290000	1.945395e-01	0.130000	1.665291e+02	0.320000	1.777957e-01	0.180000	1.648721e+02	0.360000	2.282942e-01	0.070000	1.682028e+02	0.180000	1.225253e-01	0.070000	1.682028e+02	0.220000	1.275256e-01	0.000000	1.698932e+02	0.120000	1.189041e-01	0.220000	7.337600e-01	0.250000	7.049889e-01	0.360000	6.007519e-01	0.270000	1.733253e-01	0.100000	1.069138e+02	0.290000	8.410138e-02	0.030000	0.020000	0.020000	0.000000	0.270000	2.285613e+00	0.190000	0.270000	2.361317e-01	0.337509	0.039378	0.003165	0.288777
645000	0.070000	1.682028e+02	0.290000	1.945395e-01	0.160000	1.682028e+02	0.250000	1.760266e-01	0.180000	1.648721e+02	0.300000	2.305886e-01	0.070000	1.682028e+02	0.180000	1.225253e-01	0.070000	1.682028e+02	0.230000	1.262567e-01	0.000000	1.698932e+02	0.120000	1.189041e-01	0.220000	7.337600e-01	0.250000	6.979741e-01	0.240000	5.947743e-01	0.110000	1.716007e-01	0.100000	1.069138e+02	0.290000	8.410138e-02	0.000000	0.000000	0.010000	0.000000	0.170000	2.152509e+00	0.180000	0.200000	2.337821e-01	0.335714	0.039081	0.003141	0.288927
650000	0.070000	1.682028e+02	0.220000	1.926038e-01	0.160000	1.682028e+02	0.250000	1.760266e-01	0.180000	1.665291e+02	0.300000	2.305886e-01	0.040000	1.698932e+02	0.170000	1.213061e-01	0.070000	1.682028e+02	0.230000	1.262567e-01	0.000000	1.698932e+02	0.120000	1.189041e-01	0.280000	7.411344e-01	0.250000	6.979741e-01	0.290000	6.007519e-01	0.260000	1.733253e-01	0.070000	1.079883e+02	0.260000	8.494662e-02	0.010000	0.030000	0.050000	0.000000	0.230000	2.152509e+00	0.180000	0.290000	2.337821e-01	0.334554	0.038880	0.003115	0.289625
655000	0.150000	1.698932e+02	0.220000	1.926038e-01	0.180000	1.698932e+02	0.310000	1.777957e-01	0.180000	1.665291e+02	0.290000	2.329061e-01	0.040000	1.698932e+02	0.170000	1.213061e-01	0.040000	1.698932e+02	0.230000	1.262567e-01	0.010000	1.716007e+02	0.130000	1.177210e-01	0.370000	7.485829e-01	0.210000	6.910291e-01	0.270000	6.067895e-01	0.260000	1.733253e-01	0.130000	1.090736e+02	0.250000	8.410138e-02	0.000000	0.010000	0.020000	0.000000	0.210000	2.152509e+00	0.110000	0.240000	2.361317e-01	0.333579	0.038673	0.003091	0.289734
660000	0.150000	1.698932e+02	0.220000	1.906874e-01	0.180000	1.698932e+02	0.310000	1.777957e-01	0.190000	1.682028e+02	0.290000	2.329061e-01	0.080000	1.716007e+02	0.170000	1.213061e-01	0.040000	1.698932e+02	0.220000	1.250005e-01	0.010000	1.716007e+02	0.130000	1.177210e-01	0.230000	7.411344e-01	0.360000	6.979741e-01	0.280000	6.128879e-01	0.320000	1.750673e-01	0.130000	1.090736e+02	0.250000	8.410138e-02	0.000000	0.010000	0.010000	0.000000	0.280000	2.027157e+00	0.160000	0.270000	2.361317e-01	0.335042	0.038845	0.003104	0.289734
665000	0.090000	1.716007e+02	0.220000	1.906874e-01	0.180000	1.698932e+02	0.320000	1.795826e-01	0.190000	1.682028e+02	0.290000	2.329061e-01	0.080000	1.716007e+02	0.190000	1.200991e-01	0.050000	1.716007e+02	0.220000	1.250005e-01	0.010000	1.733253e+02	0.160000	1.165497e-01	0.290000	7.485829e-01	0.340000	7.049889e-01	0.240000	6.067895e-01	0.200000	1.733253e-01	0.060000	1.101698e+02	0.290000	8.494662e-02	0.000000	0.040000	0.020000	0.000000	0.280000	2.218063e+00	0.180000	0.270000	2.409018e-01	0.337193	0.038707	0.003081	0.288132
670000	0.090000	1.716007e+02	0.220000	1.906874e-01	0.170000	1.716007e+02	0.320000	1.795826e-01	0.150000	1.698932e+02	0.260000	2.352468e-01	0.070000	1.733253e+02	0.190000	1.200991e-01	0.050000	1.716007e+02	0.290000	1.262567e-01	0.010000	1.733253e+02	0.160000	1.165497e-01	0.380000	7.561063e-01	0.210000	6.979741e-01	0.270000	6.128879e-01	0.280000	1.750673e-01	0.100000	1.112770e+02	0.250000	8.410138e-02	0.010000	0.000000	0.060000	0.010000	0.280000	2.195993e+00	0.180000	0.270000	2.433229e-01	0.337991	0.038943	0.003084	0.288646
675000	0.090000	1.716007e+02	0.180000	1.887900e-01	0.170000	1.716007e+02	0.310000	1.813874e-01	0.150000	1.698932e+02	0.260000	2.352468e-01	0.070000	1.733253e+02	0.230000	1.189041e-01	0.080000	1.733253e+02	0.290000	1.262567e-01	0.010000	1.750673e+02	0.160000	1.165497e-01	0.380000	7.561063e-01	0.280000	7.049889e-01	0.270000	6.128879e-01	0.280000	1.768267e-01	0.100000	1.112770e+02	0.250000	8.410138e-02	0.020000	0.010000	0.030000	0.000000	0.240000	2.088893e+00	0.220000	0.250000	2.385048e-01	0.338522	0.039106	0.003072	0.288750
680000	0.110000	1.733253e+02	0.180000	1.887900e-01	0.080000	1.733253e+02	0.310000	1.813874e-01	0.150000	1.698932e+02	0.280000	2.376111e-01	0.070000	1.733253e+02	0.230000	1.189041e-01	0.080000	1.733253e+02	0.290000	1.262567e-01	0.010000	1.750673e+02	0.150000	1.153900e-01	0.210000	7.485829e-01	0.160000	6.979741e-01	0.160000	6.067895e-01	0.280000	1.768267e-01	0.040000	1.123954e+02	0.180000	8.326456e-02	0.010000	0.050000	0.040000	0.000000	0.240000	2.088893e+00	0.250000	0.270000	2.385048e-01	0.338680	0.039733	0.003085	0.290446
685000	0.110000	1.733253e+02	0.260000	1.906874e-01	0.080000	1.733253e+02	0.310000	1.813874e-01	0.240000	1.716007e+02	0.280000	2.376111e-01	0.060000	1.750673e+02	0.230000	1.189041e-01	0.080000	1.733253e+02	0.220000	1.250005e-01	0.010000	1.750673e+02	0.150000	1.153900e-01	0.340000	7.561063e-01	0.160000	6.979741e-01	0.290000	6.128879e-01	0.320000	1.786038e-01	0.150000	1.135250e+02	0.180000	8.326456e-02	0.000000	0.010000	0.010000	0.000000	0.210000	2.174142e+00	0.220000	0.270000	2.409018e-01	0.340775	0.039972	0.003062	0.289666
690000	0.100000	1.750673e+02	0.260000	1.906874e-01	0.080000	1.733253e+02	0.190000	1.795826e-01	0.240000	1.716007e+02	0.270000	2.399991e-01	0.060000	1.750673e+02	0.210000	1.177210e-01	0.140000	1.750673e+02	0.220000	1.250005e-01	0.020000	1.768267e+02	0.200000	1.142418e-01	0.200000	7.485829e-01	0.220000	6.910291e-01	0.290000	6.190475e-01	0.240000	1.768267e-01	0.150000	1.135250e+02	0.200000	8.243606e-02	0.020000	0.010000	0.030000	0.000000	0.320000	2.240355e+00	0.210000	0.230000	2.409018e-01	0.340046	0.039904	0.003039	0.290643
695000	0.100000	1.750673e+02	0.260000	1.906874e-01	0.080000	1.750673e+02	0.190000	1.795826e-01	0.150000	1.733253e+02	0.270000	2.399991e-01	0.060000	1.750673e+02	0.210000	1.177210e-01	0.140000	1.750673e+02	0.220000	1.237567e-01	0.020000	1.768267e+02	0.200000	1.142418e-01	0.280000	7.561063e-01	0.250000	6.841533e-01	0.220000	6.128879e-01	0.240000	1.750673e-01	0.120000	1.146659e+02	0.280000	8.326456e-02	0.000000	0.020000	0.050000	0.000000	0.230000	2.068108e+00	0.130000	0.270000	2.482384e-01	0.341622	0.039942	0.003018	0.289747
700000	0.160000	1.768267e+02	0.260000	1.926038e-01	0.080000	1.750673e+02	0.190000	1.795826e-01	0.150000	1.733253e+02	0.270000	2.399991e-01	0.060000	1.768267e+02	0.130000	1.165497e-01	0.070000	1.768267e+02	0.220000	1.237567e-01	0.050000	1.786038e+02	0.080000	1.131051e-01	0.200000	7.485829e-01	0.220000	6.773459e-01	0.240000	6.067895e-01	0.230000	1.733253e-01	0.120000	1.146659e+02	0.280000	8.326456e-02	0.020000	0.030000	0.060000	0.000000	0.250000	2.088893e+00	0.230000	0.200000	2.433229e-01	0.342425	0.040687	0.003013	0.291038
705000	0.160000	1.768267e+02	0.260000	1.926038e-01	0.150000	1.768267e+02	0.250000	1.777957e-01	0.150000	1.733253e+02	0.270000	2.424112e-01	0.060000	1.768267e+02	0.130000	1.165497e-01	0.070000	1.768267e+02	0.220000	1.237567e-01	0.050000	1.786038e+02	0.080000	1.131051e-01	0.300000	7.561063e-01	0.220000	6.773459e-01	0.240000	6.067895e-01	0.300000	1.750673e-01	0.030000	1.158183e+02	0.240000	8.243606e-02	0.050000	0.030000	0.010000	0.000000	0.240000	2.088893e+00	0.160000	0.370000	2.457684e-01	0.344094	0.042849	0.003001	0.293153
710000	0.110000	1.786038e+02	0.260000	1.945395e-01	0.150000	1.768267e+02	0.250000	1.777957e-01	0.240000	1.750673e+02	0.270000	2.424112e-01	0.070000	1.786038e+02	0.130000	1.165497e-01	0.170000	1.786038e+02	0.300000	1.250005e-01	0.050000	1.786038e+02	0.080000	1.131051e-01	0.300000	7.561063e-01	0.320000	6.841533e-01	0.240000	6.007519e-01	0.300000	1.750673e-01	0.110000	1.169823e+02	0.240000	8.243606e-02	0.010000	0.000000	0.030000	0.000000	0.220000	2.131091e+00	0.260000	0.230000	2.457684e-01	0.344212	0.042853	0.002995	0.293116
715000	0.110000	1.786038e+02	0.260000	1.945395e-01	0.150000	1.768267e+02	0.270000	1.795826e-01	0.240000	1.750673e+02	0.290000	2.448474e-01	0.070000	1.786038e+02	0.190000	1.153900e-01	0.170000	1.786038e+02	0.300000	1.250005e-01	0.040000	1.803988e+02	0.150000	1.119797e-01	0.220000	7.485829e-01	0.250000	6.773459e-01	0.270000	6.067895e-01	0.160000	1.733253e-01	0.110000	1.169823e+02	0.330000	8.326456e-02	0.010000	0.010000	0.030000	0.000000	0.300000	2.131091e+00	0.190000	0.180000	2.409018e-01	0.345549	0.042687	0.002991	0.291716
720000	0.110000	1.786038e+02	0.260000	1.945395e-01	0.150000	1.786038e+02	0.270000	1.795826e-01	0.240000	1.750673e+02	0.290000	2.448474e-01	0.070000	1.786038e+02	0.190000	1.153900e-01	0.100000	1.803988e+02	0.200000	1.237567e-01	0.040000	1.803988e+02	0.150000	1.119797e-01	0.250000	7.411344e-01	0.270000	6.841533e-01	0.220000	6.007519e-01	0.250000	1.716007e-01	0.070000	1.181580e+02	0.270000	8.410138e-02	0.040000	0.000000	0.030000	0.000000	0.270000	2.218063e+00	0.280000	0.180000	2.409018e-01	0.346898	0.042432	0.002971	0.289993
725000	0.090000	1.803988e+02	0.260000	1.964947e-01	0.150000	1.786038e+02	0.270000	1.813874e-01	0.180000	1.768267e+02	0.260000	2.473082e-01	0.070000	1.803988e+02	0.200000	1.142418e-01	0.100000	1.803988e+02	0.200000	1.237567e-01	0.040000	1.822119e+02	0.120000	1.108655e-01	0.330000	7.485829e-01	0.320000	6.910291e-01	0.220000	6.007519e-01	0.290000	1.733253e-01	0.070000	1.181580e+02	0.270000	8.410138e-02	0.040000	0.010000	0.030000	0.010000	0.270000	2.152509e+00	0.120000	0.220000	2.337821e-01	0.348794	0.042312	0.002968	0.288744
730000	0.090000	1.803988e+02	0.260000	1.964947e-01	0.120000	1.803988e+02	0.270000	1.813874e-01	0.180000	1.768267e+02	0.260000	2.473082e-01	0.070000	1.803988e+02	0.200000	1.142418e-01	0.100000	1.803988e+02	0.200000	1.237567e-01	0.040000	1.822119e+02	0.120000	1.108655e-01	0.260000	7.561063e-01	0.300000	6.979741e-01	0.240000	5.947743e-01	0.270000	1.750673e-01	0.170000	1.193455e+02	0.210000	8.326456e-02	0.010000	0.010000	0.020000	0.000000	0.230000	2.174142e+00	0.250000	0.280000	2.385048e-01	0.350078	0.042309	0.002964	0.288177
735000	0.190000	1.822119e+02	0.280000	1.984695e-01	0.120000	1.803988e+02	0.300000	1.832104e-01	0.160000	1.786038e+02	0.260000	2.473082e-01	0.060000	1.822119e+02	0.210000	1.131051e-01	0.080000	1.822119e+02	0.190000	1.225253e-01	0.040000	1.822119e+02	0.120000	1.108655e-01	0.200000	7.485829e-01	0.300000	6.979741e-01	0.310000	6.007519e-01	0.210000	1.733253e-01	0.170000	1.193455e+02	0.210000	8.326456e-02	0.000000	0.010000	0.040000	0.000000	0.250000	2.152509e+00	0.130000	0.270000	2.361317e-01	0.349090	0.042458	0.002944	0.289910
740000	0.190000	1.822119e+02	0.280000	1.984695e-01	0.120000	1.803988e+02	0.300000	1.832104e-01	0.160000	1.786038e+02	0.320000	2.497937e-01	0.060000	1.822119e+02	0.210000	1.131051e-01	0.080000	1.822119e+02	0.190000	1.225253e-01	0.020000	1.840431e+02	0.140000	1.097623e-01	0.200000	7.485829e-01	0.270000	7.049889e-01	0.250000	5.947743e-01	0.210000	1.733253e-01	0.090000	1.205450e+02	0.290000	8.410138e-02	0.000000	0.010000	0.020000	0.000000	0.280000	2.174142e+00	0.110000	0.190000	2.361317e-01	0.349744	0.042934	0.002932	0.290996
745000	0.190000	1.822119e+02	0.280000	1.984695e-01	0.120000	1.822119e+02	0.300000	1.832104e-01	0.190000	1.803988e+02	0.320000	2.497937e-01	0.060000	1.822119e+02	0.210000	1.131051e-01	0.080000	1.822119e+02	0.190000	1.225253e-01	0.020000	1.840431e+02	0.140000	1.097623e-01	0.200000	7.411344e-01	0.280000	7.120741e-01	0.250000	5.888562e-01	0.320000	1.750673e-01	0.080000	1.217565e+02	0.370000	8.494662e-02	0.050000	0.020000	0.070000	0.030000	0.230000	2.218063e+00	0.230000	0.260000	2.361317e-01	0.351227	0.044553	0.002961	0.292584
750000	0.090000	1.840431e+02	0.260000	2.004641e-01	0.120000	1.822119e+02	0.270000	1.850517e-01	0.190000	1.803988e+02	0.260000	2.523041e-01	0.070000	1.840431e+02	0.310000	1.142418e-01	0.080000	1.840431e+02	0.210000	1.213061e-01	0.020000	1.840431e+02	0.100000	1.086702e-01	0.200000	7.337600e-01	0.270000	7.192306e-01	0.240000	5.829970e-01	0.300000	1.768267e-01	0.080000	1.217565e+02	0.370000	8.494662e-02	0.010000	0.010000	0.030000	0.000000	0.200000	2.152509e+00	0.200000	0.270000	2.385048e-01	0.350087	0.044437	0.002966	0.293723
755000	0.090000	1.840431e+02	0.260000	2.004641e-01	0.120000	1.822119e+02	0.270000	1.850517e-01	0.190000	1.803988e+02	0.260000	2.523041e-01	0.070000	1.840431e+02	0.310000	1.142418e-01	0.080000	1.840431e+02	0.210000	1.213061e-01	0.020000	1.858928e+02	0.100000	1.086702e-01	0.270000	7.411344e-01	0.220000	7.120741e-01	0.240000	5.829970e-01	0.240000	1.750673e-01	0.090000	1.229802e+02	0.250000	8.410138e-02	0.040000	0.030000	0.020000	0.000000	0.240000	2.195993e+00	0.200000	0.280000	2.433229e-01	0.350056	0.044251	0.002946	0.292865
760000	0.130000	1.858928e+02	0.230000	1.984695e-01	0.130000	1.840431e+02	0.290000	1.869115e-01	0.120000	1.822119e+02	0.260000	2.523041e-01	0.100000	1.858928e+02	0.310000	1.142418e-01	0.160000	1.858928e+02	0.210000	1.213061e-01	0.020000	1.858928e+02	0.140000	1.075889e-01	0.220000	7.337600e-01	0.260000	7.192306e-01	0.280000	5.888562e-01	0.240000	1.750673e-01	0.100000	1.242161e+02	0.200000	8.326456e-02	0.020000	0.000000	0.040000	0.000000	0.330000	2.218063e+00	0.180000	0.260000	2.409018e-01	0.350428	0.044338	0.002927	0.293393
765000	0.130000	1.858928e+02	0.230000	1.984695e-01	0.130000	1.840431e+02	0.290000	1.869115e-01	0.120000	1.822119e+02	0.230000	2.497937e-01	0.100000	1.858928e+02	0.190000	1.131051e-01	0.160000	1.858928e+02	0.290000	1.225253e-01	0.020000	1.858928e+02	0.140000	1.075889e-01	0.290000	7.411344e-01	0.230000	7.120741e-01	0.250000	5.829970e-01	0.310000	1.768267e-01	0.100000	1.242161e+02	0.200000	8.326456e-02	0.020000	0.000000	0.020000	0.010000	0.220000	2.152509e+00	0.240000	0.240000	2.361317e-01	0.351101	0.045201	0.003112	0.295109
770000	0.130000	1.858928e+02	0.230000	1.984695e-01	0.090000	1.858928e+02	0.290000	1.869115e-01	0.270000	1.803988e+02	0.230000	2.497937e-01	0.080000	1.877611e+02	0.190000	1.131051e-01	0.020000	1.877611e+02	0.290000	1.225253e-01	0.010000	1.877611e+02	0.140000	1.075889e-01	0.280000	7.485829e-01	0.250000	7.049889e-01	0.290000	5.888562e-01	0.300000	1.786038e-01	0.090000	1.254645e+02	0.250000	8.243606e-02	0.020000	0.020000	0.040000	0.000000	0.260000	2.109887e+00	0.200000	0.280000	2.337821e-01	0.352296	0.045077	0.003100	0.294377
775000	0.090000	1.877611e+02	0.200000	1.964947e-01	0.090000	1.858928e+02	0.220000	1.850517e-01	0.270000	1.803988e+02	0.270000	2.523041e-01	0.080000	1.877611e+02	0.200000	1.119797e-01	0.020000	1.877611e+02	0.220000	1.213061e-01	0.010000	1.877611e+02	0.150000	1.065184e-01	0.280000	7.485829e-01	0.250000	7.049889e-01	0.310000	5.947743e-01	0.220000	1.768267e-01	0.080000	1.267255e+02	0.250000	8.243606e-02	0.020000	0.010000	0.040000	0.000000	0.280000	2.068108e+00	0.140000	0.210000	2.337821e-01	0.353732	0.044855	0.003079	0.293120
780000	0.090000	1.877611e+02	0.200000	1.964947e-01	0.160000	1.877611e+02	0.220000	1.850517e-01	0.270000	1.803988e+02	0.270000	2.523041e-01	0.090000	1.896481e+02	0.200000	1.119797e-01	0.020000	1.877611e+02	0.220000	1.213061e-01	0.010000	1.877611e+02	0.150000	1.065184e-01	0.270000	7.561063e-01	0.250000	6.979741e-01	0.310000	5.947743e-01	0.220000	1.768267e-01	0.080000	1.267255e+02	0.250000	8.161581e-02	0.000000	0.050000	0.050000	0.000000	0.250000	2.088893e+00	0.210000	0.310000	2.314559e-01	0.353007	0.044666	0.003076	0.292763
785000	0.210000	1.896481e+02	0.200000	1.964947e-01	0.160000	1.877611e+02	0.330000	1.869115e-01	0.270000	1.786038e+02	0.190000	2.497937e-01	0.090000	1.896481e+02	0.200000	1.119797e-01	0.090000	1.896481e+02	0.220000	1.213061e-01	0.040000	1.896481e+02	0.220000	1.054585e-01	0.250000	7.485829e-01	0.320000	7.049889e-01	0.250000	5.888562e-01	0.240000	1.750673e-01	0.130000	1.279991e+02	0.200000	8.080372e-02	0.030000	0.010000	0.070000	0.000000	0.310000	2.174142e+00	0.200000	0.340000	2.314559e-01	0.352329	0.044817	0.003079	0.293654
790000	0.210000	1.896481e+02	0.290000	1.984695e-01	0.160000	1.877611e+02	0.330000	1.869115e-01	0.270000	1.786038e+02	0.190000	2.497937e-01	0.090000	1.896481e+02	0.140000	1.108655e-01	0.090000	1.896481e+02	0.240000	1.200991e-01	0.040000	1.896481e+02	0.220000	1.054585e-01	0.280000	7.561063e-01	0.280000	7.120741e-01	0.190000	5.829970e-01	0.230000	1.733253e-01	0.130000	1.279991e+02	0.200000	8.080372e-02	0.020000	0.000000	0.020000	0.000000	0.280000	2.174142e+00	0.180000	0.350000	2.291529e-01	0.353380	0.044835	0.003061	0.293120
795000	0.120000	1.915541e+02	0.290000	1.984695e-01	0.160000	1.896481e+02	0.210000	1.850517e-01	0.270000	1.786038e+02	0.280000	2.523041e-01	0.070000	1.915541e+02	0.140000	1.108655e-01	0.070000	1.915541e+02	0.240000	1.200991e-01	0.020000	1.915541e+02	0.200000	1.044092e-01	0.220000	7.485829e-01	0.280000	7.120741e-01	0.230000	5.771961e-01	0.270000	1.750673e-01	0.070000	1.292855e+02	0.300000	8.161581e-02	0.000000	0.020000	0.020000	0.000000	0.250000	2.006986e+00	0.140000	0.270000	2.291529e-01	0.354989	0.044639	0.003049	0.291954
800000	0.120000	1.915541e+02	0.230000	1.964947e-01	0.160000	1.896481e+02	0.210000	1.850517e-01	0.160000	1.803988e+02	0.280000	2.523041e-01	0.070000	1.915541e+02	0.230000	1.097623e-01	0.070000	1.915541e+02	0.240000	1.200991e-01	0.020000	1.915541e+02	0.200000	1.044092e-01	0.220000	7.485829e-01	0.330000	7.192306e-01	0.230000	5.771961e-01	0.190000	1.733253e-01	0.050000	1.305848e+02	0.300000	8.161581e-02	0.010000	0.020000	0.040000	0.000000	0.180000	2.109887e+00	0.180000	0.230000	2.268728e-01	0.357044	0.044542	0.003038	0.290681
805000	0.120000	1.915541e+02	0.230000	1.964947e-01	0.110000	1.915541e+02	0.210000	1.850517e-01	0.160000	1.803988e+02	0.280000	2.523041e-01	0.070000	1.934792e+02	0.230000	1.097623e-01	0.070000	1.915541e+02	0.180000	1.189041e-01	0.020000	1.915541e+02	0.200000	1.044092e-01	0.220000	7.411344e-01	0.270000	7.264590e-01	0.290000	5.829970e-01	0.190000	1.733253e-01	0.050000	1.305848e+02	0.320000	8.243606e-02	0.010000	0.010000	0.020000	0.000000	0.220000	2.109887e+00	0.170000	0.270000	2.268728e-01	0.358465	0.044304	0.003019	0.289244
810000	0.090000	1.934792e+02	0.340000	1.984695e-01	0.110000	1.915541e+02	0.190000	1.832104e-01	0.190000	1.822119e+02	0.270000	2.548398e-01	0.070000	1.934792e+02	0.270000	1.108655e-01	0.060000	1.934792e+02	0.180000	1.189041e-01	0.020000	1.934792e+02	0.160000	1.033703e-01	0.290000	7.485829e-01	0.250000	7.192306e-01	0.190000	5.771961e-01	0.310000	1.750673e-01	0.070000	1.318972e+02	0.320000	8.243606e-02	0.010000	0.020000	0.030000	0.000000	0.320000	2.109887e+00	0.190000	0.320000	2.314559e-01	0.359119	0.044543	0.003060	0.289255
815000	0.090000	1.934792e+02	0.340000	1.984695e-01	0.180000	1.934792e+02	0.190000	1.832104e-01	0.190000	1.822119e+02	0.270000	2.548398e-01	0.070000	1.934792e+02	0.270000	1.108655e-01	0.060000	1.934792e+02	0.260000	1.200991e-01	0.020000	1.934792e+02	0.160000	1.033703e-01	0.300000	7.561063e-01	0.270000	7.264590e-01	0.210000	5.714529e-01	0.290000	1.768267e-01	0.070000	1.332228e+02	0.280000	8.326456e-02	0.020000	0.000000	0.010000	0.000000	0.280000	2.068108e+00	0.210000	0.230000	2.337821e-01	0.359184	0.044863	0.003166	0.290593
820000	0.090000	1.934792e+02	0.340000	1.984695e-01	0.180000	1.934792e+02	0.280000	1.850517e-01	0.190000	1.822119e+02	0.270000	2.548398e-01	0.030000	1.954237e+02	0.270000	1.108655e-01	0.170000	1.954237e+02	0.260000	1.200991e-01	0.030000	1.954237e+02	0.170000	1.023417e-01	0.290000	7.637053e-01	0.270000	7.264590e-01	0.280000	5.771961e-01	0.240000	1.750673e-01	0.070000	1.332228e+02	0.250000	8.243606e-02	0.050000	0.020000	0.020000	0.010000	0.340000	2.088893e+00	0.220000	0.260000	2.385048e-01	0.359213	0.045023	0.003147	0.291333
825000	0.110000	1.954237e+02	0.250000	1.964947e-01	0.180000	1.934792e+02	0.280000	1.850517e-01	0.300000	1.803988e+02	0.260000	2.574010e-01	0.030000	1.954237e+02	0.260000	1.119797e-01	0.170000	1.954237e+02	0.260000	1.200991e-01	0.030000	1.954237e+02	0.170000	1.023417e-01	0.250000	7.561063e-01	0.210000	7.192306e-01	0.230000	5.714529e-01	0.200000	1.733253e-01	0.100000	1.345617e+02	0.250000	8.243606e-02	0.010000	0.020000	0.040000	0.000000	0.210000	2.131091e+00	0.260000	0.250000	2.385048e-01	0.359120	0.045236	0.003134	0.292060
830000	0.110000	1.954237e+02	0.250000	1.964947e-01	0.200000	1.954237e+02	0.280000	1.850517e-01	0.300000	1.803988e+02	0.260000	2.574010e-01	0.090000	1.973878e+02	0.260000	1.119797e-01	0.080000	1.973878e+02	0.270000	1.213061e-01	0.030000	1.954237e+02	0.170000	1.023417e-01	0.290000	7.637053e-01	0.210000	7.120741e-01	0.230000	5.714529e-01	0.270000	1.750673e-01	0.160000	1.359141e+02	0.280000	8.326456e-02	0.030000	0.010000	0.000000	0.000000	0.180000	2.047530e+00	0.240000	0.280000	2.409018e-01	0.358939	0.045369	0.003275	0.293069
835000	0.190000	1.973878e+02	0.250000	1.964947e-01	0.200000	1.954237e+02	0.290000	1.869115e-01	0.250000	1.822119e+02	0.280000	2.599880e-01	0.090000	1.973878e+02	0.260000	1.119797e-01	0.080000	1.973878e+02	0.270000	1.213061e-01	0.020000	1.973878e+02	0.170000	1.013234e-01	0.290000	7.637053e-01	0.290000	7.192306e-01	0.280000	5.714529e-01	0.270000	1.750673e-01	0.160000	1.359141e+02	0.280000	8.326456e-02	0.000000	0.000000	0.050000	0.000000	0.370000	1.987016e+00	0.160000	0.260000	2.409018e-01	0.358939	0.045404	0.003292	0.293350
840000	0.190000	1.973878e+02	0.190000	1.945395e-01	0.200000	1.954237e+02	0.290000	1.869115e-01	0.250000	1.822119e+02	0.280000	2.599880e-01	0.080000	1.993716e+02	0.250000	1.108655e-01	0.080000	1.973878e+02	0.250000	1.200991e-01	0.020000	1.973878e+02	0.170000	1.013234e-01	0.280000	7.713807e-01	0.290000	7.192306e-01	0.280000	5.714529e-01	0.350000	1.768267e-01	0.090000	1.372801e+02	0.350000	8.410138e-02	0.040000	0.010000	0.030000	0.000000	0.280000	2.240355e+00	0.270000	0.270000	2.385048e-01	0.359151	0.045833	0.003494	0.294681
845000	0.100000	1.993716e+02	0.190000	1.945395e-01	0.130000	1.973878e+02	0.290000	1.869115e-01	0.250000	1.822119e+02	0.280000	2.626009e-01	0.080000	1.993716e+02	0.250000	1.108655e-01	0.160000	1.993716e+02	0.250000	1.200991e-01	0.020000	1.973878e+02	0.190000	1.003152e-01	0.290000	7.791332e-01	0.230000	7.120741e-01	0.260000	5.771961e-01	0.260000	1.786038e-01	0.120000	1.386597e+02	0.270000	8.494662e-02	0.020000	0.040000	0.030000	0.000000	0.280000	2.218063e+00	0.140000	0.270000	2.385048e-01	0.359028	0.045816	0.003473	0.295285
850000	0.100000	1.993716e+02	0.210000	1.926038e-01	0.130000	1.973878e+02	0.240000	1.850517e-01	0.250000	1.840431e+02	0.280000	2.626009e-01	0.080000	1.993716e+02	0.190000	1.097623e-01	0.160000	1.993716e+02	0.250000	1.200991e-01	0.000000	1.993716e+02	0.190000	1.003152e-01	0.240000	7.713807e-01	0.280000	7.192306e-01	0.370000	5.829970e-01	0.370000	1.803988e-01	0.120000	1.386597e+02	0.270000	8.494662e-02	0.000000	0.000000	0.000000	0.000000	0.160000	2.152509e+00	0.150000	0.240000	2.314559e-01	0.360034	0.046183	0.003473	0.295226
855000	0.100000	1.993716e+02	0.210000	1.926038e-01	0.130000	1.993716e+02	0.240000	1.850517e-01	0.250000	1.840431e+02	0.270000	2.652401e-01	0.060000	2.013753e+02	0.190000	1.097623e-01	0.160000	1.993716e+02	0.230000	1.189041e-01	0.000000	1.993716e+02	0.200000	9.931706e-02	0.250000	7.637053e-01	0.240000	7.120741e-01	0.320000	5.888562e-01	0.370000	1.803988e-01	0.060000	1.400533e+02	0.240000	8.410138e-02	0.010000	0.030000	0.030000	0.000000	0.270000	2.109887e+00	0.100000	0.200000	2.268728e-01	0.358775	0.046020	0.003452	0.296077
860000	0.130000	2.013753e+02	0.210000	1.926038e-01	0.130000	1.993716e+02	0.270000	1.869115e-01	0.250000	1.840431e+02	0.270000	2.652401e-01	0.060000	2.013753e+02	0.220000	1.086702e-01	0.090000	2.013753e+02	0.230000	1.189041e-01	0.000000	1.993716e+02	0.200000	9.931706e-02	0.250000	7.637053e-01	0.310000	7.192306e-01	0.270000	5.947743e-01	0.260000	1.822119e-01	0.060000	1.400533e+02	0.280000	8.494662e-02	0.020000	0.030000	0.000000	0.000000	0.370000	2.027157e+00	0.180000	0.220000	2.291529e-01	0.358930	0.045806	0.003432	0.295114
865000	0.130000	2.013753e+02	0.220000	1.906874e-01	0.130000	1.993716e+02	0.270000	1.869115e-01	0.220000	1.858928e+02	0.270000	2.652401e-01	0.060000	2.013753e+02	0.220000	1.086702e-01	0.090000	2.013753e+02	0.200000	1.177210e-01	0.000000	2.013753e+02	0.200000	9.931706e-02	0.260000	7.713807e-01	0.250000	7.120741e-01	0.320000	6.007519e-01	0.260000	1.840431e-01	0.110000	1.414609e+02	0.280000	8.494662e-02	0.030000	0.020000	0.050000	0.000000	0.330000	2.068108e+00	0.120000	0.260000	2.291529e-01	0.358105	0.045552	0.003413	0.294424
870000	0.120000	2.033991e+02	0.220000	1.906874e-01	0.210000	2.013753e+02	0.270000	1.869115e-01	0.220000	1.858928e+02	0.290000	2.679058e-01	0.090000	2.033991e+02	0.220000	1.086702e-01	0.140000	2.033991e+02	0.200000	1.177210e-01	0.000000	2.013753e+02	0.190000	9.832884e-02	0.300000	7.791332e-01	0.250000	7.120741e-01	0.210000	5.947743e-01	0.220000	1.822119e-01	0.110000	1.414609e+02	0.260000	8.580034e-02	0.040000	0.040000	0.090000	0.000000	0.320000	2.308584e+00	0.220000	0.270000	2.268728e-01	0.356759	0.045368	0.003400	0.294435
875000	0.120000	2.033991e+02	0.220000	1.906874e-01	0.210000	2.013753e+02	0.260000	1.887900e-01	0.240000	1.877611e+02	0.290000	2.679058e-01	0.090000	2.033991e+02	0.170000	1.075889e-01	0.140000	2.033991e+02	0.200000	1.177210e-01	0.060000	2.033991e+02	0.190000	9.832884e-02	0.170000	7.713807e-01	0.260000	7.192306e-01	0.240000	5.888562e-01	0.290000	1.840431e-01	0.110000	1.428826e+02	0.210000	8.494662e-02	0.020000	0.040000	0.050000	0.000000	0.170000	2.174142e+00	0.200000	0.250000	2.268728e-01	0.356502	0.045216	0.003387	0.294956
880000	0.120000	2.033991e+02	0.300000	1.926038e-01	0.210000	2.013753e+02	0.260000	1.887900e-01	0.240000	1.877611e+02	0.200000	2.652401e-01	0.090000	2.033991e+02	0.280000	1.086702e-01	0.120000	2.054433e+02	0.250000	1.165497e-01	0.060000	2.033991e+02	0.240000	9.735045e-02	0.170000	7.713807e-01	0.230000	7.120741e-01	0.240000	5.888562e-01	0.210000	1.822119e-01	0.130000	1.443185e+02	0.210000	8.494662e-02	0.020000	0.030000	0.010000	0.000000	0.250000	2.131091e+00	0.190000	0.290000	2.268728e-01	0.356408	0.045047	0.003374	0.294655
885000	0.050000	2.054433e+02	0.300000	1.926038e-01	0.200000	2.033991e+02	0.190000	1.869115e-01	0.240000	1.877611e+02	0.200000	2.652401e-01	0.080000	2.054433e+02	0.280000	1.086702e-01	0.120000	2.054433e+02	0.250000	1.165497e-01	0.060000	2.033991e+02	0.240000	9.735045e-02	0.200000	7.637053e-01	0.210000	7.049889e-01	0.220000	5.829970e-01	0.280000	1.840431e-01	0.130000	1.443185e+02	0.220000	8.410138e-02	0.010000	0.040000	0.020000	0.000000	0.240000	2.088893e+00	0.180000	0.300000	2.337821e-01	0.357039	0.045288	0.003362	0.294557
890000	0.050000	2.054433e+02	0.340000	1.945395e-01	0.200000	2.033991e+02	0.190000	1.869115e-01	0.180000	1.896481e+02	0.260000	2.679058e-01	0.080000	2.054433e+02	0.280000	1.086702e-01	0.120000	2.054433e+02	0.340000	1.177210e-01	0.050000	2.054433e+02	0.200000	9.638180e-02	0.310000	7.713807e-01	0.280000	7.120741e-01	0.250000	5.771961e-01	0.280000	1.858928e-01	0.090000	1.457690e+02	0.220000	8.410138e-02	0.000000	0.030000	0.010000	0.000000	0.280000	2.131091e+00	0.130000	0.310000	2.337821e-01	0.357490	0.045056	0.003345	0.293727
895000	0.170000	2.075081e+02	0.340000	1.945395e-01	0.190000	2.054433e+02	0.190000	1.869115e-01	0.180000	1.896481e+02	0.260000	2.679058e-01	0.080000	2.075081e+02	0.170000	1.075889e-01	0.110000	2.075081e+02	0.340000	1.177210e-01	0.050000	2.054433e+02	0.200000	9.638180e-02	0.260000	7.791332e-01	0.280000	7.120741e-01	0.220000	5.714529e-01	0.360000	1.877611e-01	0.090000	1.457690e+02	0.310000	8.494662e-02	0.050000	0.000000	0.050000	0.000000	0.230000	2.006986e+00	0.190000	0.270000	2.361317e-01	0.357579	0.044962	0.003326	0.293620
900000	0.170000	2.075081e+02	0.250000	1.926038e-01	0.190000	2.054433e+02	0.220000	1.850517e-01	0.270000	1.877611e+02	0.260000	2.679058e-01	0.080000	2.075081e+02	0.170000	1.075889e-01	0.110000	2.075081e+02	0.250000	1.165497e-01	0.040000	2.075081e+02	0.200000	9.638180e-02	0.250000	7.713807e-01	0.300000	7.192306e-01	0.290000	5.771961e-01	0.360000	1.877611e-01	0.110000	1.472340e+02	0.310000	8.494662e-02	0.020000	0.010000	0.030000	0.000000	0.270000	2.174142e+00	0.200000	0.160000	2.337821e-01	0.356993	0.044778	0.003314	0.293605
905000	0.170000	2.095936e+02	0.250000	1.926038e-01	0.190000	2.054433e+02	0.220000	1.850517e-01	0.270000	1.877611e+02	0.290000	2.705983e-01	0.030000	2.095936e+02	0.170000	1.075889e-01	0.110000	2.095936e+02	0.250000	1.165497e-01	0.040000	2.075081e+02	0.150000	9.542278e-02	0.250000	7.637053e-01	0.280000	7.264590e-01	0.290000	5.771961e-01	0.270000	1.896481e-01	0.110000	1.472340e+02	0.300000	8.580034e-02	0.020000	0.020000	0.040000	0.000000	0.230000	2.174142e+00	0.140000	0.200000	2.291529e-01	0.358114	0.044582	0.003309	0.292665
910000	0.170000	2.095936e+02	0.250000	1.926038e-01	0.240000	2.075081e+02	0.250000	1.832104e-01	0.200000	1.896481e+02	0.290000	2.705983e-01	0.030000	2.095936e+02	0.250000	1.065184e-01	0.110000	2.095936e+02	0.250000	1.165497e-01	0.040000	2.075081e+02	0.150000	9.542278e-02	0.250000	7.637053e-01	0.240000	7.192306e-01	0.220000	5.714529e-01	0.160000	1.877611e-01	0.080000	1.487137e+02	0.310000	8.666265e-02	0.010000	0.030000	0.020000	0.000000	0.190000	2.068108e+00	0.180000	0.250000	2.314559e-01	0.358361	0.044338	0.003293	0.291527
915000	0.170000	2.095936e+02	0.250000	1.906874e-01	0.240000	2.075081e+02	0.250000	1.832104e-01	0.200000	1.896481e+02	0.290000	2.705983e-01	0.030000	2.095936e+02	0.250000	1.065184e-01	0.110000	2.095936e+02	0.260000	1.177210e-01	0.010000	2.095936e+02	0.170000	9.447331e-02	0.230000	7.561063e-01	0.220000	7.120741e-01	0.210000	5.657668e-01	0.230000	1.858928e-01	0.080000	1.487137e+02	0.310000	8.666265e-02	0.020000	0.010000	0.050000	0.010000	0.210000	2.195993e+00	0.170000	0.210000	2.314559e-01	0.359350	0.044241	0.003281	0.290928
920000	0.100000	2.117000e+02	0.250000	1.906874e-01	0.210000	2.095936e+02	0.250000	1.832104e-01	0.200000	1.896481e+02	0.290000	2.733178e-01	0.060000	2.117000e+02	0.140000	1.054585e-01	0.130000	2.117000e+02	0.260000	1.177210e-01	0.010000	2.095936e+02	0.170000	9.447331e-02	0.240000	7.485829e-01	0.220000	7.120741e-01	0.220000	5.601373e-01	0.250000	1.840431e-01	0.120000	1.502083e+02	0.240000	8.580034e-02	0.010000	0.000000	0.050000	0.000000	0.250000	2.047530e+00	0.230000	0.210000	2.291529e-01	0.361239	0.044077	0.003263	0.289628
925000	0.100000	2.117000e+02	0.220000	1.887900e-01	0.210000	2.095936e+02	0.280000	1.850517e-01	0.300000	1.877611e+02	0.290000	2.733178e-01	0.060000	2.117000e+02	0.140000	1.054585e-01	0.130000	2.117000e+02	0.240000	1.165497e-01	0.020000	2.117000e+02	0.170000	9.447331e-02	0.270000	7.561063e-01	0.320000	7.192306e-01	0.190000	5.545639e-01	0.290000	1.858928e-01	0.120000	1.502083e+02	0.320000	8.666265e-02	0.030000	0.030000	0.030000	0.010000	0.230000	2.131091e+00	0.120000	0.200000	2.291529e-01	0.362377	0.043937	0.003251	0.288676
930000	0.110000	2.138276e+02	0.220000	1.887900e-01	0.210000	2.095936e+02	0.280000	1.850517e-01	0.300000	1.877611e+02	0.320000	2.760647e-01	0.070000	2.138276e+02	0.160000	1.044092e-01	0.100000	2.138276e+02	0.240000	1.165497e-01	0.020000	2.117000e+02	0.140000	9.353329e-02	0.290000	7.637053e-01	0.230000	7.120741e-01	0.190000	5.545639e-01	0.290000	1.858928e-01	0.110000	1.517179e+02	0.320000	8.666265e-02	0.010000	0.000000	0.010000	0.000000	0.270000	2.006986e+00	0.190000	0.210000	2.246154e-01	0.362880	0.043785	0.003254	0.287788
935000	0.110000	2.138276e+02	0.220000	1.887900e-01	0.160000	2.117000e+02	0.250000	1.832104e-01	0.230000	1.896481e+02	0.320000	2.760647e-01	0.070000	2.138276e+02	0.160000	1.044092e-01	0.100000	2.138276e+02	0.240000	1.165497e-01	0.020000	2.138276e+02	0.140000	9.353329e-02	0.290000	7.713807e-01	0.230000	7.120741e-01	0.390000	5.601373e-01	0.180000	1.840431e-01	0.100000	1.532427e+02	0.230000	8.580034e-02	0.020000	0.000000	0.000000	0.000000	0.320000	2.006986e+00	0.130000	0.200000	2.223804e-01	0.363094	0.043620	0.003242	0.287067
940000	0.110000	2.159766e+02	0.230000	1.869115e-01	0.160000	2.117000e+02	0.250000	1.832104e-01	0.230000	1.896481e+02	0.250000	2.733178e-01	0.070000	2.138276e+02	0.160000	1.044092e-01	0.160000	2.159766e+02	0.220000	1.153900e-01	0.020000	2.138276e+02	0.120000	9.260261e-02	0.290000	7.713807e-01	0.230000	7.049889e-01	0.240000	5.545639e-01	0.330000	1.858928e-01	0.100000	1.532427e+02	0.230000	8.580034e-02	0.000000	0.010000	0.020000	0.000000	0.290000	1.928291e+00	0.210000	0.260000	2.268728e-01	0.362732	0.043575	0.003231	0.287298
945000	0.110000	2.159766e+02	0.230000	1.869115e-01	0.150000	2.138276e+02	0.250000	1.832104e-01	0.170000	1.915541e+02	0.250000	2.733178e-01	0.120000	2.159766e+02	0.230000	1.033703e-01	0.160000	2.159766e+02	0.220000	1.153900e-01	0.020000	2.138276e+02	0.120000	9.260261e-02	0.270000	7.791332e-01	0.360000	7.120741e-01	0.300000	5.601373e-01	0.220000	1.840431e-01	0.120000	1.547828e+02	0.350000	8.666265e-02	0.000000	0.030000	0.030000	0.000000	0.260000	1.909104e+00	0.280000	0.210000	2.246154e-01	0.363751	0.044115	0.003265	0.287918
950000	0.110000	2.159766e+02	0.220000	1.850517e-01	0.150000	2.138276e+02	0.270000	1.850517e-01	0.170000	1.915541e+02	0.250000	2.733178e-01	0.120000	2.159766e+02	0.230000	1.033703e-01	0.160000	2.159766e+02	0.260000	1.165497e-01	0.010000	2.159766e+02	0.120000	9.260261e-02	0.240000	7.713807e-01	0.270000	7.192306e-01	0.300000	5.601373e-01	0.200000	1.822119e-01	0.080000	1.563384e+02	0.280000	8.753363e-02	0.040000	0.010000	0.040000	0.010000	0.380000	2.109887e+00	0.220000	0.230000	2.201677e-01	0.365021	0.044887	0.003286	0.289108
955000	0.130000	2.181472e+02	0.220000	1.850517e-01	0.150000	2.159766e+02	0.270000	1.850517e-01	0.170000	1.915541e+02	0.260000	2.760647e-01	0.060000	2.181472e+02	0.290000	1.044092e-01	0.120000	2.181472e+02	0.260000	1.165497e-01	0.010000	2.159766e+02	0.160000	9.168120e-02	0.290000	7.791332e-01	0.200000	7.120741e-01	0.330000	5.657668e-01	0.200000	1.822119e-01	0.080000	1.563384e+02	0.280000	8.753363e-02	0.000000	0.000000	0.010000	0.000000	0.280000	2.262871e+00	0.150000	0.270000	2.246154e-01	0.364437	0.044820	0.003270	0.289163
960000	0.130000	2.181472e+02	0.220000	1.850517e-01	0.150000	2.159766e+02	0.210000	1.832104e-01	0.240000	1.934792e+02	0.260000	2.760647e-01	0.060000	2.181472e+02	0.290000	1.044092e-01	0.120000	2.181472e+02	0.260000	1.165497e-01	0.010000	2.181472e+02	0.160000	9.168120e-02	0.290000	7.791332e-01	0.350000	7.192306e-01	0.260000	5.714529e-01	0.220000	1.803988e-01	0.180000	1.579096e+02	0.180000	8.666265e-02	0.020000	0.030000	0.030000	0.000000	0.320000	2.088893e+00	0.180000	0.280000	2.314559e-01	0.364401	0.044729	0.003253	0.288282
965000	0.130000	2.181472e+02	0.160000	1.832104e-01	0.150000	2.159766e+02	0.210000	1.832104e-01	0.240000	1.934792e+02	0.260000	2.760647e-01	0.070000	2.203396e+02	0.260000	1.054585e-01	0.070000	2.203396e+02	0.230000	1.153900e-01	0.010000	2.181472e+02	0.100000	9.076896e-02	0.220000	7.713807e-01	0.350000	7.192306e-01	0.290000	5.771961e-01	0.260000	1.822119e-01	0.150000	1.594967e+02	0.180000	8.666265e-02	0.020000	0.010000	0.050000	0.000000	0.270000	2.174142e+00	0.210000	0.180000	2.268728e-01	0.364649	0.044544	0.003236	0.287277
970000	0.140000	2.203396e+02	0.160000	1.832104e-01	0.170000	2.181472e+02	0.210000	1.832104e-01	0.190000	1.954237e+02	0.270000	2.788392e-01	0.070000	2.203396e+02	0.260000	1.054585e-01	0.070000	2.203396e+02	0.230000	1.153900e-01	0.010000	2.181472e+02	0.100000	9.076896e-02	0.270000	7.791332e-01	0.230000	7.120741e-01	0.290000	5.771961e-01	0.320000	1.840431e-01	0.150000	1.594967e+02	0.230000	8.580034e-02	0.000000	0.000000	0.010000	0.000000	0.250000	2.174142e+00	0.200000	0.280000	2.246154e-01	0.365045	0.044316	0.003226	0.286279
975000	0.140000	2.203396e+02	0.190000	1.813874e-01	0.170000	2.181472e+02	0.300000	1.850517e-01	0.190000	1.954237e+02	0.270000	2.788392e-01	0.070000	2.203396e+02	0.200000	1.044092e-01	0.070000	2.203396e+02	0.240000	1.142418e-01	0.030000	2.203396e+02	0.100000	9.076896e-02	0.320000	7.869636e-01	0.230000	7.049889e-01	0.190000	5.714529e-01	0.280000	1.858928e-01	0.100000	1.610996e+02	0.300000	8.666265e-02	0.000000	0.000000	0.010000	0.000000	0.250000	2.131091e+00	0.200000	0.230000	2.246154e-01	0.363855	0.044179	0.003216	0.286954
980000	0.150000	2.225541e+02	0.190000	1.813874e-01	0.170000	2.203396e+02	0.300000	1.850517e-01	0.190000	1.973878e+02	0.250000	2.760647e-01	0.120000	2.225541e+02	0.200000	1.044092e-01	0.090000	2.225541e+02	0.240000	1.142418e-01	0.030000	2.203396e+02	0.160000	8.986579e-02	0.320000	7.869636e-01	0.250000	6.979741e-01	0.290000	5.771961e-01	0.260000	1.877611e-01	0.110000	1.627187e+02	0.300000	8.666265e-02	0.010000	0.010000	0.030000	0.000000	0.240000	2.047530e+00	0.130000	0.320000	2.314559e-01	0.364140	0.044046	0.003200	0.286579
985000	0.150000	2.225541e+02	0.200000	1.795826e-01	0.170000	2.203396e+02	0.300000	1.850517e-01	0.190000	1.973878e+02	0.250000	2.760647e-01	0.120000	2.225541e+02	0.200000	1.044092e-01	0.090000	2.225541e+02	0.230000	1.131051e-01	0.010000	2.225541e+02	0.160000	8.986579e-02	0.260000	7.948727e-01	0.250000	6.979741e-01	0.200000	5.714529e-01	0.220000	1.858928e-01	0.110000	1.627187e+02	0.240000	8.580034e-02	0.020000	0.030000	0.060000	0.000000	0.230000	2.109887e+00	0.220000	0.170000	2.268728e-01	0.364968	0.044103	0.003184	0.286114
990000	0.140000	2.247908e+02	0.200000	1.795826e-01	0.170000	2.203396e+02	0.260000	1.869115e-01	0.230000	1.993716e+02	0.200000	2.733178e-01	0.050000	2.247908e+02	0.310000	1.054585e-01	0.120000	2.247908e+02	0.230000	1.131051e-01	0.010000	2.225541e+02	0.160000	8.986579e-02	0.270000	8.028613e-01	0.310000	7.049889e-01	0.250000	5.657668e-01	0.220000	1.858928e-01	0.120000	1.643541e+02	0.250000	8.494662e-02	0.030000	0.020000	0.050000	0.000000	0.340000	2.131091e+00	0.230000	0.240000	2.291529e-01	0.365850	0.045225	0.003229	0.287433
995000	0.140000	2.247908e+02	0.200000	1.795826e-01	0.110000	2.225541e+02	0.260000	1.869115e-01	0.230000	1.993716e+02	0.200000	2.733178e-01	0.050000	2.247908e+02	0.310000	1.054585e-01	0.120000	2.247908e+02	0.230000	1.131051e-01	0.010000	2.225541e+02	0.170000	8.897161e-02	0.280000	8.109302e-01	0.230000	6.979741e-01	0.230000	5.601373e-01	0.210000	1.840431e-01	0.120000	1.643541e+02	0.250000	8.494662e-02	0.040000	0.020000	0.060000	0.000000	0.220000	2.088893e+00	0.210000	0.220000	2.291529e-01	0.366266	0.045637	0.003262	0.288391
1000000	0.110000	2.270500e+02	0.320000	1.813874e-01	0.110000	2.225541e+02	0.260000	1.869115e-01	0.230000	1.993716e+02	0.200000	2.733178e-01	0.050000	2.247908e+02	0.290000	1.065184e-01	0.140000	2.270500e+02	0.180000	1.119797e-01	0.040000	2.247908e+02	0.170000	8.897161e-02	0.230000	8.028613e-01	0.230000	6.910291e-01	0.230000	5.601373e-01	0.250000	1.822119e-01	0.160000	1.660058e+02	0.260000	8.580034e-02	0.010000	0.000000	0.030000	0.010000	0.270000	2.152509e+00	0.240000	0.190000	2.268728e-01	0.366422	0.046039	0.003270	0.289348
1005000	0.110000	2.270500e+02	0.320000	1.813874e-01	0.160000	2.247908e+02	0.280000	1.887900e-01	0.290000	1.973878e+02	0.260000	2.760647e-01	0.060000	2.270500e+02	0.290000	1.065184e-01	0.140000	2.270500e+02	0.180000	1.119797e-01	0.040000	2.247908e+02	0.170000	8.897161e-02	0.170000	7.948727e-01	0.410000	6.979741e-01	0.370000	5.657668e-01	0.200000	1.803988e-01	0.160000	1.660058e+02	0.240000	8.494662e-02	0.000000	0.010000	0.010000	0.000000	0.240000	2.152509e+00	0.190000	0.350000	2.314559e-01	0.366881	0.045896	0.003253	0.288658
1010000	0.110000	2.270500e+02	0.290000	1.832104e-01	0.160000	2.247908e+02	0.280000	1.887900e-01	0.290000	1.973878e+02	0.260000	2.760647e-01	0.060000	2.270500e+02	0.290000	1.065184e-01	0.140000	2.270500e+02	0.250000	1.108655e-01	0.040000	2.247908e+02	0.110000	8.808633e-02	0.170000	7.948727e-01	0.410000	6.979741e-01	0.230000	5.601373e-01	0.210000	1.786038e-01	0.100000	1.676742e+02	0.240000	8.494662e-02	0.000000	0.000000	0.040000	0.000000	0.300000	2.195993e+00	0.180000	0.290000	2.361317e-01	0.366526	0.045761	0.003249	0.288343
1015000	0.110000	2.293319e+02	0.290000	1.832104e-01	0.160000	2.247908e+02	0.270000	1.906874e-01	0.260000	1.954237e+02	0.220000	2.733178e-01	0.120000	2.293319e+02	0.260000	1.075889e-01	0.060000	2.293319e+02	0.250000	1.108655e-01	0.040000	2.270500e+02	0.110000	8.808633e-02	0.180000	7.869636e-01	0.310000	7.049889e-01	0.330000	5.657668e-01	0.210000	1.786038e-01	0.100000	1.693594e+02	0.210000	8.410138e-02	0.030000	0.020000	0.020000	0.000000	0.250000	2.218063e+00	0.140000	0.290000	2.337821e-01	0.365860	0.045986	0.003233	0.289683
1020000	0.110000	2.293319e+02	0.290000	1.832104e-01	0.140000	2.270500e+02	0.270000	1.906874e-01	0.260000	1.954237e+02	0.220000	2.733178e-01	0.120000	2.293319e+02	0.260000	1.075889e-01	0.060000	2.293319e+02	0.250000	1.108655e-01	0.040000	2.270500e+02	0.250000	8.720986e-02	0.220000	7.791332e-01	0.280000	7.120741e-01	0.250000	5.601373e-01	0.250000	1.768267e-01	0.100000	1.693594e+02	0.250000	8.326456e-02	0.010000	0.030000	0.020000	0.000000	0.220000	2.174142e+00	0.190000	0.310000	2.337821e-01	0.365792	0.045826	0.003217	0.288979
1025000	0.110000	2.293319e+02	0.310000	1.850517e-01	0.140000	2.270500e+02	0.230000	1.887900e-01	0.170000	1.973878e+02	0.200000	2.705983e-01	0.050000	2.316367e+02	0.180000	1.065184e-01	0.140000	2.316367e+02	0.290000	1.119797e-01	0.040000	2.293319e+02	0.250000	8.720986e-02	0.230000	7.713807e-01	0.280000	7.192306e-01	0.290000	5.657668e-01	0.340000	1.786038e-01	0.190000	1.710615e+02	0.250000	8.326456e-02	0.040000	0.020000	0.030000	0.010000	0.210000	2.131091e+00	0.200000	0.160000	2.268728e-01	0.366091	0.045661	0.003203	0.287893
1030000	0.140000	2.316367e+02	0.310000	1.850517e-01	0.160000	2.293319e+02	0.230000	1.887900e-01	0.170000	1.973878e+02	0.200000	2.705983e-01	0.050000	2.316367e+02	0.180000	1.065184e-01	0.140000	2.316367e+02	0.290000	1.119797e-01	0.040000	2.293319e+02	0.130000	8.634210e-02	0.230000	7.713807e-01	0.170000	7.120741e-01	0.260000	5.714529e-01	0.340000	1.786038e-01	0.140000	1.727807e+02	0.260000	8.410138e-02	0.010000	0.020000	0.020000	0.000000	0.230000	2.027157e+00	0.230000	0.260000	2.314559e-01	0.365737	0.045485	0.003187	0.287146
1035000	0.140000	2.316367e+02	0.180000	1.832104e-01	0.160000	2.293319e+02	0.300000	1.906874e-01	0.280000	1.954237e+02	0.200000	2.705983e-01	0.050000	2.316367e+02	0.180000	1.065184e-01	0.140000	2.316367e+02	0.290000	1.119797e-01	0.040000	2.293319e+02	0.130000	8.634210e-02	0.160000	7.637053e-01	0.260000	7.192306e-01	0.260000	5.714529e-01	0.220000	1.768267e-01	0.140000	1.727807e+02	0.320000	8.494662e-02	0.000000	0.030000	0.010000	0.010000	0.320000	2.152509e+00	0.210000	0.310000	2.361317e-01	0.366174	0.045541	0.003201	0.287120
1040000	0.180000	2.339647e+02	0.180000	1.832104e-01	0.150000	2.316367e+02	0.300000	1.906874e-01	0.280000	1.954237e+02	0.250000	2.679058e-01	0.090000	2.339647e+02	0.330000	1.075889e-01	0.110000	2.339647e+02	0.290000	1.131051e-01	0.020000	2.316367e+02	0.130000	8.634210e-02	0.310000	7.713807e-01	0.260000	7.192306e-01	0.280000	5.771961e-01	0.310000	1.786038e-01	0.170000	1.745171e+02	0.320000	8.494662e-02	0.020000	0.000000	0.060000	0.000000	0.260000	2.195993e+00	0.140000	0.180000	2.291529e-01	0.364843	0.045364	0.003186	0.288647
1045000	0.180000	2.339647e+02	0.280000	1.850517e-01	0.150000	2.316367e+02	0.300000	1.906874e-01	0.220000	1.973878e+02	0.250000	2.679058e-01	0.090000	2.339647e+02	0.330000	1.075889e-01	0.110000	2.339647e+02	0.290000	1.131051e-01	0.020000	2.316367e+02	0.230000	8.548299e-02	0.210000	7.637053e-01	0.220000	7.120741e-01	0.240000	5.714529e-01	0.230000	1.768267e-01	0.170000	1.745171e+02	0.290000	8.580034e-02	0.010000	0.040000	0.010000	0.010000	0.290000	2.218063e+00	0.210000	0.210000	2.291529e-01	0.364768	0.045613	0.003177	0.289484
1050000	0.180000	2.339647e+02	0.280000	1.850517e-01	0.150000	2.316367e+02	0.320000	1.926038e-01	0.220000	1.973878e+02	0.250000	2.679058e-01	0.080000	2.363161e+02	0.230000	1.065184e-01	0.140000	2.363161e+02	0.160000	1.119797e-01	0.050000	2.339647e+02	0.230000	8.548299e-02	0.230000	7.561063e-01	0.310000	7.192306e-01	0.260000	5.771961e-01	0.210000	1.750673e-01	0.160000	1.762711e+02	0.290000	8.580034e-02	0.030000	0.000000	0.020000	0.010000	0.240000	2.131091e+00	0.220000	0.250000	2.314559e-01	0.364342	0.045754	0.003202	0.290581
1055000	0.160000	2.363161e+02	0.280000	1.850517e-01	0.080000	2.339647e+02	0.320000	1.926038e-01	0.220000	1.973878e+02	0.240000	2.652401e-01	0.080000	2.363161e+02	0.230000	1.065184e-01	0.140000	2.363161e+02	0.160000	1.119797e-01	0.050000	2.339647e+02	0.230000	8.548299e-02	0.300000	7.637053e-01	0.290000	7.264590e-01	0.200000	5.714529e-01	0.210000	1.750673e-01	0.160000	1.762711e+02	0.290000	8.666265e-02	0.030000	0.030000	0.020000	0.000000	0.280000	2.174142e+00	0.200000	0.240000	2.268728e-01	0.365099	0.046029	0.003198	0.290814
1060000	0.160000	2.363161e+02	0.310000	1.869115e-01	0.080000	2.339647e+02	0.290000	1.945395e-01	0.220000	1.993716e+02	0.240000	2.652401e-01	0.080000	2.363161e+02	0.230000	1.065184e-01	0.140000	2.363161e+02	0.280000	1.131051e-01	0.040000	2.363161e+02	0.200000	8.463242e-02	0.300000	7.637053e-01	0.290000	7.264590e-01	0.200000	5.714529e-01	0.330000	1.768267e-01	0.180000	1.780426e+02	0.290000	8.753363e-02	0.040000	0.000000	0.030000	0.010000	0.240000	2.262871e+00	0.180000	0.220000	2.246154e-01	0.365321	0.045908	0.003196	0.290822
1065000	0.160000	2.386911e+02	0.310000	1.869115e-01	0.160000	2.363161e+02	0.290000	1.945395e-01	0.220000	1.993716e+02	0.240000	2.626009e-01	0.100000	2.386911e+02	0.240000	1.054585e-01	0.110000	2.386911e+02	0.280000	1.131051e-01	0.040000	2.363161e+02	0.200000	8.463242e-02	0.250000	7.561063e-01	0.300000	7.337600e-01	0.240000	5.657668e-01	0.260000	1.786038e-01	0.080000	1.798320e+02	0.290000	8.753363e-02	0.020000	0.030000	0.050000	0.000000	0.260000	2.218063e+00	0.170000	0.250000	2.246154e-01	0.363788	0.045718	0.003181	0.291764
1070000	0.160000	2.386911e+02	0.320000	1.887900e-01	0.160000	2.363161e+02	0.290000	1.945395e-01	0.280000	1.973878e+02	0.240000	2.626009e-01	0.100000	2.386911e+02	0.240000	1.054585e-01	0.110000	2.386911e+02	0.330000	1.142418e-01	0.040000	2.363161e+02	0.200000	8.463242e-02	0.310000	7.637053e-01	0.240000	7.264590e-01	0.260000	5.714529e-01	0.250000	1.768267e-01	0.080000	1.798320e+02	0.240000	8.666265e-02	0.020000	0.000000	0.030000	0.000000	0.240000	2.218063e+00	0.120000	0.300000	2.314559e-01	0.362508	0.045507	0.003165	0.292068
1075000	0.210000	2.410900e+02	0.320000	1.887900e-01	0.150000	2.386911e+02	0.320000	1.964947e-01	0.280000	1.973878e+02	0.240000	2.626009e-01	0.080000	2.410900e+02	0.270000	1.065184e-01	0.080000	2.410900e+02	0.330000	1.142418e-01	0.010000	2.386911e+02	0.210000	8.379031e-02	0.210000	7.561063e-01	0.340000	7.337600e-01	0.230000	5.657668e-01	0.330000	1.786038e-01	0.150000	1.816393e+02	0.210000	8.580034e-02	0.020000	0.020000	0.040000	0.000000	0.190000	2.240355e+00	0.250000	0.290000	2.314559e-01	0.363048	0.045318	0.003150	0.291204
1080000	0.210000	2.410900e+02	0.320000	1.887900e-01	0.150000	2.386911e+02	0.320000	1.964947e-01	0.280000	1.973878e+02	0.170000	2.599880e-01	0.080000	2.410900e+02	0.270000	1.065184e-01	0.080000	2.410900e+02	0.330000	1.142418e-01	0.010000	2.386911e+02	0.210000	8.379031e-02	0.260000	7.637053e-01	0.310000	7.411344e-01	0.230000	5.657668e-01	0.330000	1.786038e-01	0.150000	1.816393e+02	0.210000	8.580034e-02	0.050000	0.030000	0.030000	0.000000	0.310000	2.152509e+00	0.230000	0.260000	2.337821e-01	0.363010	0.045136	0.003136	0.290409
1085000	0.210000	2.410900e+02	0.290000	1.906874e-01	0.150000	2.386911e+02	0.230000	1.945395e-01	0.310000	1.954237e+02	0.170000	2.599880e-01	0.080000	2.435130e+02	0.270000	1.075889e-01	0.080000	2.435130e+02	0.250000	1.131051e-01	0.040000	2.410900e+02	0.260000	8.463242e-02	0.260000	7.637053e-01	0.340000	7.485829e-01	0.260000	5.714529e-01	0.190000	1.768267e-01	0.140000	1.834648e+02	0.280000	8.666265e-02	0.000000	0.020000	0.030000	0.000000	0.350000	2.218063e+00	0.140000	0.310000	2.337821e-01	0.363246	0.045440	0.003122	0.291337
1090000	0.200000	2.435130e+02	0.290000	1.906874e-01	0.120000	2.410900e+02	0.230000	1.945395e-01	0.310000	1.954237e+02	0.360000	2.626009e-01	0.080000	2.435130e+02	0.270000	1.075889e-01	0.080000	2.435130e+02	0.250000	1.131051e-01	0.040000	2.410900e+02	0.260000	8.463242e-02	0.180000	7.561063e-01	0.340000	7.485829e-01	0.270000	5.771961e-01	0.380000	1.786038e-01	0.140000	1.834648e+02	0.280000	8.666265e-02	0.040000	0.030000	0.070000	0.000000	0.240000	2.195993e+00	0.140000	0.270000	2.361317e-01	0.362123	0.045366	0.003119	0.292527
1095000	0.200000	2.435130e+02	0.290000	1.906874e-01	0.120000	2.410900e+02	0.230000	1.945395e-01	0.300000	1.934792e+02	0.360000	2.626009e-01	0.080000	2.435130e+02	0.270000	1.075889e-01	0.080000	2.435130e+02	0.360000	1.142418e-01	0.040000	2.410900e+02	0.260000	8.463242e-02	0.270000	7.637053e-01	0.190000	7.411344e-01	0.320000	5.829970e-01	0.250000	1.768267e-01	0.120000	1.853087e+02	0.270000	8.753363e-02	0.040000	0.040000	0.010000	0.010000	0.290000	2.218063e+00	0.180000	0.290000	2.361317e-01	0.361847	0.045391	0.003121	0.292905
1100000	0.170000	2.459603e+02	0.230000	1.887900e-01	0.170000	2.435130e+02	0.230000	1.926038e-01	0.300000	1.934792e+02	0.360000	2.626009e-01	0.070000	2.459603e+02	0.200000	1.065184e-01	0.130000	2.459603e+02	0.360000	1.142418e-01	0.010000	2.435130e+02	0.270000	8.548299e-02	0.210000	7.561063e-01	0.190000	7.337600e-01	0.260000	5.888562e-01	0.410000	1.786038e-01	0.080000	1.871711e+02	0.230000	8.666265e-02	0.010000	0.030000	0.030000	0.000000	0.240000	2.174142e+00	0.220000	0.170000	2.385048e-01	0.362875	0.045349	0.003107	0.292291
1105000	0.170000	2.459603e+02	0.230000	1.887900e-01	0.170000	2.435130e+02	0.230000	1.926038e-01	0.190000	1.954237e+02	0.240000	2.599880e-01	0.070000	2.459603e+02	0.200000	1.065184e-01	0.130000	2.459603e+02	0.260000	1.153900e-01	0.010000	2.435130e+02	0.270000	8.548299e-02	0.210000	7.561063e-01	0.230000	7.264590e-01	0.260000	5.888562e-01	0.290000	1.803988e-01	0.080000	1.871711e+02	0.230000	8.666265e-02	0.010000	0.020000	0.080000	0.000000	0.200000	2.068108e+00	0.190000	0.300000	2.433229e-01	0.363409	0.045178	0.003093	0.291119
1110000	0.170000	2.459603e+02	0.280000	1.906874e-01	0.170000	2.435130e+02	0.260000	1.945395e-01	0.190000	1.954237e+02	0.240000	2.599880e-01	0.060000	2.484323e+02	0.200000	1.065184e-01	0.130000	2.484323e+02	0.260000	1.153900e-01	0.020000	2.459603e+02	0.240000	8.463242e-02	0.210000	7.485829e-01	0.220000	7.192306e-01	0.250000	5.829970e-01	0.260000	1.822119e-01	0.080000	1.890522e+02	0.300000	8.753363e-02	0.020000	0.030000	0.070000	0.000000	0.410000	2.027157e+00	0.210000	0.240000	2.361317e-01	0.364458	0.045079	0.003079	0.290097
1115000	0.160000	2.484323e+02	0.280000	1.906874e-01	0.190000	2.459603e+02	0.260000	1.945395e-01	0.190000	1.954237e+02	0.280000	2.626009e-01	0.060000	2.484323e+02	0.260000	1.075889e-01	0.130000	2.484323e+02	0.280000	1.165497e-01	0.020000	2.459603e+02	0.240000	8.463242e-02	0.230000	7.411344e-01	0.220000	7.192306e-01	0.260000	5.888562e-01	0.260000	1.822119e-01	0.080000	1.890522e+02	0.300000	8.753363e-02	0.010000	0.020000	0.050000	0.000000	0.320000	2.088893e+00	0.130000	0.290000	2.409018e-01	0.364324	0.044958	0.003065	0.289666
1120000	0.160000	2.484323e+02	0.240000	1.887900e-01	0.190000	2.459603e+02	0.260000	1.945395e-01	0.260000	1.934792e+02	0.280000	2.626009e-01	0.060000	2.484323e+02	0.260000	1.075889e-01	0.130000	2.484323e+02	0.280000	1.165497e-01	0.050000	2.484323e+02	0.240000	8.463242e-02	0.220000	7.337600e-01	0.310000	7.264590e-01	0.180000	5.829970e-01	0.240000	1.803988e-01	0.140000	1.909522e+02	0.320000	8.841335e-02	0.000000	0.030000	0.040000	0.000000	0.260000	2.195993e+00	0.240000	0.250000	2.433229e-01	0.364026	0.044834	0.003073	0.289745
1125000	0.190000	2.509290e+02	0.240000	1.887900e-01	0.170000	2.484323e+02	0.340000	1.964947e-01	0.260000	1.934792e+02	0.150000	2.599880e-01	0.070000	2.509290e+02	0.270000	1.086702e-01	0.080000	2.509290e+02	0.280000	1.165497e-01	0.050000	2.484323e+02	0.150000	8.379031e-02	0.300000	7.411344e-01	0.250000	7.192306e-01	0.180000	5.829970e-01	0.310000	1.822119e-01	0.100000	1.928713e+02	0.190000	8.753363e-02	0.030000	0.000000	0.020000	0.000000	0.290000	2.109887e+00	0.230000	0.320000	2.433229e-01	0.363471	0.044842	0.003080	0.290764
1130000	0.190000	2.509290e+02	0.240000	1.887900e-01	0.170000	2.484323e+02	0.340000	1.964947e-01	0.260000	1.934792e+02	0.150000	2.599880e-01	0.070000	2.509290e+02	0.270000	1.086702e-01	0.080000	2.509290e+02	0.230000	1.153900e-01	0.050000	2.484323e+02	0.150000	8.379031e-02	0.300000	7.411344e-01	0.330000	7.264590e-01	0.260000	5.888562e-01	0.230000	1.803988e-01	0.100000	1.928713e+02	0.190000	8.753363e-02	0.040000	0.040000	0.050000	0.000000	0.300000	2.262871e+00	0.170000	0.290000	2.482384e-01	0.363781	0.045213	0.003115	0.291609
1135000	0.210000	2.534509e+02	0.280000	1.906874e-01	0.170000	2.484323e+02	0.350000	1.984695e-01	0.290000	1.915541e+02	0.150000	2.599880e-01	0.100000	2.534509e+02	0.270000	1.086702e-01	0.110000	2.534509e+02	0.230000	1.153900e-01	0.050000	2.509290e+02	0.190000	8.295658e-02	0.240000	7.337600e-01	0.250000	7.192306e-01	0.300000	5.947743e-01	0.250000	1.786038e-01	0.080000	1.948097e+02	0.240000	8.666265e-02	0.000000	0.010000	0.010000	0.000000	0.190000	2.109887e+00	0.190000	0.280000	2.457684e-01	0.362956	0.045122	0.003101	0.291474
1140000	0.210000	2.534509e+02	0.280000	1.906874e-01	0.130000	2.509290e+02	0.350000	1.984695e-01	0.290000	1.915541e+02	0.180000	2.574010e-01	0.100000	2.534509e+02	0.270000	1.097623e-01	0.110000	2.534509e+02	0.280000	1.165497e-01	0.050000	2.509290e+02	0.190000	8.295658e-02	0.240000	7.264590e-01	0.250000	7.192306e-01	0.320000	6.007519e-01	0.240000	1.768267e-01	0.080000	1.948097e+02	0.240000	8.666265e-02	0.010000	0.010000	0.030000	0.000000	0.200000	2.006986e+00	0.150000	0.250000	2.457684e-01	0.363425	0.044954	0.003097	0.290483
1145000	0.210000	2.534509e+02	0.300000	1.926038e-01	0.130000	2.509290e+02	0.350000	1.984695e-01	0.150000	1.934792e+02	0.180000	2.574010e-01	0.100000	2.534509e+02	0.270000	1.097623e-01	0.110000	2.534509e+02	0.280000	1.165497e-01	0.040000	2.534509e+02	0.190000	8.295658e-02	0.310000	7.337600e-01	0.370000	7.264590e-01	0.180000	5.947743e-01	0.240000	1.768267e-01	0.180000	1.967675e+02	0.200000	8.580034e-02	0.060000	0.010000	0.010000	0.000000	0.170000	2.131091e+00	0.200000	0.270000	2.457684e-01	0.363657	0.044762	0.003084	0.289412
1150000	0.180000	2.559981e+02	0.300000	1.926038e-01	0.160000	2.534509e+02	0.220000	1.964947e-01	0.150000	1.934792e+02	0.180000	2.574010e-01	0.080000	2.559981e+02	0.280000	1.108655e-01	0.140000	2.559981e+02	0.280000	1.165497e-01	0.040000	2.534509e+02	0.190000	8.213115e-02	0.260000	7.411344e-01	0.310000	7.337600e-01	0.260000	6.007519e-01	0.250000	1.750673e-01	0.180000	1.967675e+02	0.200000	8.580034e-02	0.020000	0.030000	0.020000	0.000000	0.250000	2.088893e+00	0.130000	0.170000	2.433229e-01	0.363724	0.044913	0.003082	0.289814
1155000	0.180000	2.559981e+02	0.300000	1.926038e-01	0.160000	2.534509e+02	0.220000	1.964947e-01	0.150000	1.934792e+02	0.290000	2.599880e-01	0.080000	2.585710e+02	0.280000	1.108655e-01	0.140000	2.559981e+02	0.290000	1.177210e-01	0.030000	2.559981e+02	0.190000	8.213115e-02	0.260000	7.411344e-01	0.380000	7.411344e-01	0.200000	5.947743e-01	0.270000	1.768267e-01	0.190000	1.987451e+02	0.230000	8.494662e-02	0.020000	0.020000	0.040000	0.020000	0.340000	2.047530e+00	0.200000	0.300000	2.482384e-01	0.363862	0.044834	0.003068	0.289570
1160000	0.150000	2.585710e+02	0.300000	1.945395e-01	0.160000	2.534509e+02	0.310000	1.984695e-01	0.230000	1.954237e+02	0.290000	2.599880e-01	0.080000	2.585710e+02	0.280000	1.108655e-01	0.140000	2.559981e+02	0.290000	1.177210e-01	0.030000	2.559981e+02	0.190000	8.131393e-02	0.200000	7.337600e-01	0.290000	7.485829e-01	0.200000	5.947743e-01	0.250000	1.750673e-01	0.130000	2.007425e+02	0.200000	8.410138e-02	0.010000	0.010000	0.030000	0.000000	0.240000	2.006986e+00	0.220000	0.220000	2.507332e-01	0.364312	0.045054	0.003055	0.289758
1165000	0.150000	2.585710e+02	0.300000	1.945395e-01	0.110000	2.559981e+02	0.310000	1.984695e-01	0.230000	1.954237e+02	0.340000	2.626009e-01	0.080000	2.585710e+02	0.140000	1.097623e-01	0.140000	2.585710e+02	0.290000	1.177210e-01	0.030000	2.559981e+02	0.190000	8.131393e-02	0.210000	7.264590e-01	0.200000	7.411344e-01	0.270000	6.007519e-01	0.250000	1.750673e-01	0.130000	2.007425e+02	0.200000	8.410138e-02	0.000000	0.020000	0.030000	0.000000	0.290000	2.131091e+00	0.160000	0.240000	2.507332e-01	0.364748	0.045026	0.003042	0.289204
1170000	0.130000	2.611696e+02	0.250000	1.926038e-01	0.110000	2.559981e+02	0.290000	2.004641e-01	0.180000	1.973878e+02	0.340000	2.626009e-01	0.070000	2.611696e+02	0.140000	1.097623e-01	0.140000	2.585710e+02	0.220000	1.165497e-01	0.020000	2.585710e+02	0.190000	8.131393e-02	0.280000	7.337600e-01	0.260000	7.485829e-01	0.270000	6.067895e-01	0.180000	1.733253e-01	0.160000	2.027600e+02	0.260000	8.494662e-02	0.010000	0.020000	0.000000	0.000000	0.190000	2.195993e+00	0.140000	0.210000	2.457684e-01	0.365464	0.044874	0.003034	0.288312
1175000	0.130000	2.611696e+02	0.250000	1.926038e-01	0.230000	2.585710e+02	0.290000	2.004641e-01	0.180000	1.973878e+02	0.210000	2.599880e-01	0.070000	2.611696e+02	0.290000	1.108655e-01	0.090000	2.611696e+02	0.220000	1.165497e-01	0.020000	2.585710e+02	0.140000	8.050484e-02	0.330000	7.411344e-01	0.260000	7.485829e-01	0.200000	6.007519e-01	0.260000	1.750673e-01	0.160000	2.027600e+02	0.260000	8.494662e-02	0.000000	0.040000	0.030000	0.000000	0.240000	2.027157e+00	0.170000	0.220000	2.409018e-01	0.366233	0.044802	0.003026	0.287377
1180000	0.130000	2.611696e+02	0.250000	1.926038e-01	0.230000	2.585710e+02	0.290000	2.004641e-01	0.180000	1.973878e+02	0.210000	2.599880e-01	0.110000	2.637944e+02	0.290000	1.108655e-01	0.090000	2.611696e+02	0.220000	1.153900e-01	0.020000	2.585710e+02	0.140000	8.050484e-02	0.220000	7.337600e-01	0.230000	7.411344e-01	0.210000	5.947743e-01	0.210000	1.733253e-01	0.240000	2.047978e+02	0.220000	8.410138e-02	0.030000	0.050000	0.010000	0.000000	0.340000	2.027157e+00	0.140000	0.290000	2.385048e-01	0.365571	0.044617	0.003013	0.286471
1185000	0.210000	2.637944e+02	0.260000	1.945395e-01	0.230000	2.611696e+02	0.270000	2.024788e-01	0.280000	1.954237e+02	0.210000	2.599880e-01	0.110000	2.637944e+02	0.210000	1.097623e-01	0.090000	2.611696e+02	0.220000	1.153900e-01	0.060000	2.611696e+02	0.240000	7.970381e-02	0.220000	7.337600e-01	0.290000	7.485829e-01	0.210000	5.947743e-01	0.240000	1.716007e-01	0.240000	2.047978e+02	0.260000	8.494662e-02	0.020000	0.040000	0.030000	0.000000	0.340000	1.987016e+00	0.100000	0.250000	2.385048e-01	0.365508	0.044815	0.003006	0.286534
1190000	0.210000	2.637944e+02	0.260000	1.945395e-01	0.230000	2.611696e+02	0.270000	2.024788e-01	0.210000	1.973878e+02	0.310000	2.626009e-01	0.110000	2.637944e+02	0.210000	1.097623e-01	0.100000	2.637944e+02	0.220000	1.153900e-01	0.060000	2.611696e+02	0.240000	7.970381e-02	0.310000	7.411344e-01	0.210000	7.411344e-01	0.290000	6.007519e-01	0.240000	1.716007e-01	0.130000	2.068560e+02	0.260000	8.494662e-02	0.030000	0.030000	0.020000	0.000000	0.230000	2.109887e+00	0.200000	0.300000	2.457684e-01	0.365177	0.044994	0.003023	0.287278
1195000	0.210000	2.637944e+02	0.260000	1.945395e-01	0.230000	2.611696e+02	0.270000	2.024788e-01	0.210000	1.973878e+02	0.310000	2.626009e-01	0.080000	2.664456e+02	0.210000	1.097623e-01	0.100000	2.637944e+02	0.290000	1.165497e-01	0.060000	2.637944e+02	0.160000	7.891074e-02	0.170000	7.337600e-01	0.240000	7.337600e-01	0.250000	5.947743e-01	0.330000	1.733253e-01	0.190000	2.089350e+02	0.310000	8.580034e-02	0.000000	0.030000	0.020000	0.000000	0.240000	2.068108e+00	0.160000	0.260000	2.507332e-01	0.365806	0.044900	0.003016	0.286832
1200000	0.190000	2.664456e+02	0.220000	1.926038e-01	0.190000	2.637944e+02	0.260000	2.045138e-01	0.210000	1.973878e+02	0.310000	2.626009e-01	0.080000	2.664456e+02	0.170000	1.086702e-01	0.110000	2.664456e+02	0.290000	1.165497e-01	0.060000	2.637944e+02	0.160000	7.891074e-02	0.180000	7.264590e-01	0.240000	7.337600e-01	0.310000	6.007519e-01	0.400000	1.750673e-01	0.190000	2.089350e+02	0.210000	8.494662e-02	0.030000	0.010000	0.010000	0.000000	0.230000	2.047530e+00	0.200000	0.230000	2.507332e-01	0.366939	0.044745	0.003003	0.285775
1205000	0.190000	2.664456e+02	0.220000	1.926038e-01	0.190000	2.637944e+02	0.260000	2.045138e-01	0.250000	1.993716e+02	0.330000	2.652401e-01	0.140000	2.691234e+02	0.170000	1.086702e-01	0.110000	2.664456e+02	0.200000	1.153900e-01	0.060000	2.637944e+02	0.160000	7.891074e-02	0.330000	7.337600e-01	0.230000	7.264590e-01	0.210000	5.947743e-01	0.210000	1.733253e-01	0.180000	2.110348e+02	0.210000	8.494662e-02	0.010000	0.000000	0.020000	0.010000	0.260000	2.131091e+00	0.090000	0.240000	2.482384e-01	0.367397	0.044935	0.002996	0.286310
1210000	0.160000	2.691234e+02	0.240000	1.906874e-01	0.190000	2.637944e+02	0.270000	2.065692e-01	0.250000	1.993716e+02	0.330000	2.652401e-01	0.140000	2.691234e+02	0.200000	1.075889e-01	0.110000	2.664456e+02	0.200000	1.153900e-01	0.020000	2.664456e+02	0.230000	7.812557e-02	0.330000	7.337600e-01	0.260000	7.337600e-01	0.290000	6.007519e-01	0.210000	1.733253e-01	0.110000	2.131557e+02	0.300000	8.580034e-02	0.040000	0.000000	0.020000	0.000000	0.210000	2.195993e+00	0.140000	0.230000	2.457684e-01	0.367851	0.045002	0.002983	0.286342
1215000	0.160000	2.691234e+02	0.240000	1.906874e-01	0.160000	2.664456e+02	0.270000	2.065692e-01	0.260000	1.973878e+02	0.290000	2.679058e-01	0.140000	2.691234e+02	0.200000	1.075889e-01	0.090000	2.691234e+02	0.230000	1.142418e-01	0.020000	2.664456e+02	0.230000	7.812557e-02	0.310000	7.411344e-01	0.260000	7.411344e-01	0.290000	6.007519e-01	0.270000	1.750673e-01	0.110000	2.131557e+02	0.300000	8.580034e-02	0.020000	0.020000	0.050000	0.000000	0.280000	2.027157e+00	0.130000	0.190000	2.409018e-01	0.368423	0.044842	0.002977	0.285284
1220000	0.190000	2.718282e+02	0.240000	1.906874e-01	0.160000	2.664456e+02	0.270000	2.065692e-01	0.260000	1.973878e+02	0.290000	2.679058e-01	0.090000	2.718282e+02	0.260000	1.086702e-01	0.090000	2.691234e+02	0.230000	1.142418e-01	0.020000	2.664456e+02	0.150000	7.734820e-02	0.240000	7.337600e-01	0.220000	7.337600e-01	0.180000	5.947743e-01	0.320000	1.768267e-01	0.140000	2.152980e+02	0.210000	8.494662e-02	0.020000	0.000000	0.020000	0.000000	0.290000	2.195993e+00	0.170000	0.250000	2.385048e-01	0.368270	0.044741	0.003005	0.284970
1225000	0.190000	2.718282e+02	0.310000	1.926038e-01	0.210000	2.691234e+02	0.210000	2.045138e-01	0.220000	1.993716e+02	0.290000	2.679058e-01	0.090000	2.718282e+02	0.260000	1.086702e-01	0.090000	2.691234e+02	0.230000	1.142418e-01	0.030000	2.691234e+02	0.150000	7.734820e-02	0.370000	7.411344e-01	0.210000	7.264590e-01	0.240000	5.888562e-01	0.160000	1.750673e-01	0.140000	2.152980e+02	0.240000	8.410138e-02	0.030000	0.040000	0.040000	0.000000	0.180000	2.152509e+00	0.160000	0.270000	2.433229e-01	0.369505	0.044599	0.002993	0.283923
1230000	0.190000	2.718282e+02	0.310000	1.926038e-01	0.210000	2.691234e+02	0.210000	2.045138e-01	0.220000	1.993716e+02	0.260000	2.705983e-01	0.080000	2.745601e+02	0.260000	1.086702e-01	0.080000	2.718282e+02	0.280000	1.153900e-01	0.030000	2.691234e+02	0.150000	7.734820e-02	0.250000	7.337600e-01	0.270000	7.337600e-01	0.280000	5.947743e-01	0.300000	1.768267e-01	0.250000	2.174618e+02	0.240000	8.410138e-02	0.010000	0.020000	0.020000	0.000000	0.290000	2.218063e+00	0.250000	0.330000	2.457684e-01	0.369956	0.044446	0.002981	0.282987
1235000	0.250000	2.745601e+02	0.210000	1.906874e-01	0.210000	2.691234e+02	0.270000	2.065692e-01	0.220000	1.993716e+02	0.260000	2.705983e-01	0.080000	2.745601e+02	0.240000	1.075889e-01	0.080000	2.718282e+02	0.280000	1.153900e-01	0.030000	2.718282e+02	0.200000	7.657858e-02	0.290000	7.411344e-01	0.270000	7.337600e-01	0.290000	6.007519e-01	0.290000	1.786038e-01	0.090000	2.196473e+02	0.250000	8.326456e-02	0.010000	0.000000	0.050000	0.000000	0.270000	2.262871e+00	0.170000	0.290000	2.457684e-01	0.369941	0.044773	0.002974	0.283605
1240000	0.250000	2.745601e+02	0.210000	1.906874e-01	0.200000	2.718282e+02	0.270000	2.065692e-01	0.230000	2.013753e+02	0.230000	2.679058e-01	0.080000	2.745601e+02	0.240000	1.075889e-01	0.080000	2.718282e+02	0.180000	1.142418e-01	0.030000	2.718282e+02	0.200000	7.657858e-02	0.330000	7.485829e-01	0.320000	7.411344e-01	0.290000	6.007519e-01	0.290000	1.786038e-01	0.090000	2.196473e+02	0.250000	8.326456e-02	0.000000	0.000000	0.030000	0.000000	0.280000	2.131091e+00	0.150000	0.250000	2.457684e-01	0.370170	0.045133	0.002987	0.284558
1245000	0.200000	2.773195e+02	0.270000	1.926038e-01	0.200000	2.718282e+02	0.220000	2.045138e-01	0.230000	2.013753e+02	0.230000	2.679058e-01	0.070000	2.773195e+02	0.290000	1.086702e-01	0.100000	2.745601e+02	0.180000	1.142418e-01	0.030000	2.718282e+02	0.200000	7.581661e-02	0.330000	7.485829e-01	0.270000	7.485829e-01	0.220000	5.947743e-01	0.230000	1.768267e-01	0.160000	2.218548e+02	0.220000	8.243606e-02	0.010000	0.020000	0.030000	0.000000	0.260000	2.174142e+00	0.220000	0.220000	2.433229e-01	0.369920	0.045123	0.002994	0.285297
1250000	0.200000	2.773195e+02	0.270000	1.926038e-01	0.220000	2.745601e+02	0.220000	2.045138e-01	0.310000	1.993716e+02	0.230000	2.679058e-01	0.070000	2.773195e+02	0.290000	1.086702e-01	0.100000	2.745601e+02	0.180000	1.142418e-01	0.050000	2.745601e+02	0.200000	7.581661e-02	0.280000	7.561063e-01	0.260000	7.561063e-01	0.270000	6.007519e-01	0.220000	1.750673e-01	0.160000	2.218548e+02	0.300000	8.326456e-02	0.040000	0.020000	0.050000	0.000000	0.270000	2.131091e+00	0.180000	0.250000	2.385048e-01	0.369749	0.044934	0.002982	0.284594
1255000	0.200000	2.773195e+02	0.270000	1.926038e-01	0.220000	2.745601e+02	0.220000	2.045138e-01	0.310000	1.993716e+02	0.250000	2.652401e-01	0.070000	2.773195e+02	0.270000	1.097623e-01	0.090000	2.773195e+02	0.250000	1.131051e-01	0.050000	2.745601e+02	0.200000	7.581661e-02	0.210000	7.485829e-01	0.170000	7.485829e-01	0.220000	5.947743e-01	0.240000	1.733253e-01	0.210000	2.240845e+02	0.300000	8.326456e-02	0.030000	0.000000	0.020000	0.000000	0.170000	2.109887e+00	0.180000	0.320000	2.409018e-01	0.370684	0.045148	0.002985	0.284335
1260000	0.130000	2.801066e+02	0.210000	1.906874e-01	0.220000	2.745601e+02	0.240000	2.024788e-01	0.290000	1.973878e+02	0.250000	2.652401e-01	0.120000	2.801066e+02	0.270000	1.097623e-01	0.090000	2.773195e+02	0.250000	1.131051e-01	0.020000	2.773195e+02	0.250000	7.506222e-02	0.320000	7.561063e-01	0.250000	7.411344e-01	0.270000	6.007519e-01	0.220000	1.716007e-01	0.150000	2.263365e+02	0.260000	8.410138e-02	0.010000	0.000000	0.010000	0.000000	0.240000	2.068108e+00	0.210000	0.320000	2.409018e-01	0.370820	0.045052	0.002973	0.284179
1265000	0.130000	2.801066e+02	0.210000	1.906874e-01	0.100000	2.773195e+02	0.240000	2.024788e-01	0.290000	1.973878e+02	0.250000	2.652401e-01	0.120000	2.801066e+02	0.180000	1.086702e-01	0.090000	2.773195e+02	0.240000	1.119797e-01	0.020000	2.773195e+02	0.250000	7.506222e-02	0.240000	7.485829e-01	0.250000	7.411344e-01	0.190000	5.947743e-01	0.330000	1.733253e-01	0.150000	2.263365e+02	0.260000	8.410138e-02	0.070000	0.010000	0.010000	0.000000	0.340000	2.027157e+00	0.210000	0.150000	2.385048e-01	0.369965	0.044901	0.002975	0.284704
1270000	0.220000	2.829217e+02	0.290000	1.926038e-01	0.100000	2.773195e+02	0.260000	2.045138e-01	0.290000	1.973878e+02	0.310000	2.679058e-01	0.080000	2.829217e+02	0.180000	1.086702e-01	0.100000	2.801066e+02	0.240000	1.119797e-01	0.020000	2.773195e+02	0.230000	7.431534e-02	0.240000	7.411344e-01	0.260000	7.485829e-01	0.190000	5.947743e-01	0.210000	1.716007e-01	0.150000	2.286113e+02	0.210000	8.326456e-02	0.060000	0.020000	0.010000	0.000000	0.220000	2.174142e+00	0.140000	0.290000	2.385048e-01	0.370525	0.044951	0.002968	0.284558
1275000	0.220000	2.829217e+02	0.290000	1.926038e-01	0.100000	2.773195e+02	0.260000	2.045138e-01	0.260000	1.954237e+02	0.310000	2.679058e-01	0.080000	2.829217e+02	0.180000	1.086702e-01	0.100000	2.801066e+02	0.240000	1.119797e-01	0.010000	2.801066e+02	0.230000	7.431534e-02	0.240000	7.411344e-01	0.300000	7.561063e-01	0.220000	5.888562e-01	0.210000	1.716007e-01	0.150000	2.286113e+02	0.330000	8.410138e-02	0.000000	0.010000	0.010000	0.000000	0.260000	2.174142e+00	0.130000	0.200000	2.385048e-01	0.371560	0.046002	0.002962	0.285858
1280000	0.150000	2.857651e+02	0.140000	1.906874e-01	0.210000	2.801066e+02	0.290000	2.065692e-01	0.260000	1.954237e+02	0.290000	2.705983e-01	0.080000	2.829217e+02	0.270000	1.097623e-01	0.150000	2.829217e+02	0.200000	1.108655e-01	0.010000	2.801066e+02	0.230000	7.431534e-02	0.270000	7.485829e-01	0.260000	7.637053e-01	0.260000	5.947743e-01	0.210000	1.698932e-01	0.190000	2.309088e+02	0.330000	8.410138e-02	0.000000	0.010000	0.010000	0.010000	0.280000	2.109887e+00	0.170000	0.220000	2.314559e-01	0.371976	0.046310	0.002959	0.286372
1285000	0.150000	2.857651e+02	0.140000	1.906874e-01	0.210000	2.801066e+02	0.290000	2.065692e-01	0.260000	1.954237e+02	0.290000	2.705983e-01	0.130000	2.857651e+02	0.270000	1.097623e-01	0.150000	2.829217e+02	0.200000	1.108655e-01	0.020000	2.829217e+02	0.190000	7.357589e-02	0.240000	7.411344e-01	0.260000	7.637053e-01	0.300000	6.007519e-01	0.260000	1.716007e-01	0.190000	2.309088e+02	0.330000	8.410138e-02	0.010000	0.000000	0.010000	0.000000	0.200000	2.068108e+00	0.170000	0.230000	2.314559e-01	0.372374	0.046273	0.002976	0.286117
1290000	0.150000	2.857651e+02	0.340000	1.926038e-01	0.210000	2.801066e+02	0.290000	2.065692e-01	0.220000	1.973878e+02	0.290000	2.705983e-01	0.130000	2.857651e+02	0.180000	1.086702e-01	0.050000	2.857651e+02	0.220000	1.097623e-01	0.020000	2.829217e+02	0.190000	7.357589e-02	0.230000	7.337600e-01	0.210000	7.561063e-01	0.210000	5.947743e-01	0.200000	1.698932e-01	0.160000	2.332295e+02	0.290000	8.494662e-02	0.040000	0.000000	0.040000	0.000000	0.300000	2.068108e+00	0.160000	0.290000	2.337821e-01	0.372519	0.046223	0.002969	0.285837
1295000	0.200000	2.886371e+02	0.340000	1.926038e-01	0.270000	2.773195e+02	0.220000	2.045138e-01	0.220000	1.973878e+02	0.280000	2.733178e-01	0.160000	2.886371e+02	0.180000	1.086702e-01	0.050000	2.857651e+02	0.220000	1.097623e-01	0.010000	2.857651e+02	0.200000	7.284380e-02	0.200000	7.264590e-01	0.310000	7.637053e-01	0.230000	5.888562e-01	0.300000	1.716007e-01	0.180000	2.355735e+02	0.200000	8.410138e-02	0.030000	0.010000	0.040000	0.000000	0.270000	2.152509e+00	0.190000	0.240000	2.291529e-01	0.372267	0.046233	0.002985	0.285994
1300000	0.200000	2.886371e+02	0.340000	1.926038e-01	0.270000	2.773195e+02	0.220000	2.045138e-01	0.220000	1.973878e+02	0.280000	2.733178e-01	0.160000	2.886371e+02	0.180000	1.086702e-01	0.150000	2.886371e+02	0.280000	1.108655e-01	0.010000	2.857651e+02	0.200000	7.284380e-02	0.200000	7.264590e-01	0.280000	7.713807e-01	0.230000	5.888562e-01	0.280000	1.733253e-01	0.180000	2.355735e+02	0.200000	8.410138e-02	0.010000	0.000000	0.030000	0.000000	0.190000	2.240355e+00	0.090000	0.340000	2.314559e-01	0.372040	0.046103	0.003024	0.285602
1305000	0.240000	2.915379e+02	0.270000	1.945395e-01	0.170000	2.801066e+02	0.260000	2.065692e-01	0.290000	1.954237e+02	0.250000	2.705983e-01	0.160000	2.886371e+02	0.260000	1.097623e-01	0.150000	2.886371e+02	0.280000	1.108655e-01	0.050000	2.886371e+02	0.190000	7.211899e-02	0.310000	7.337600e-01	0.340000	7.791332e-01	0.250000	5.829970e-01	0.340000	1.750673e-01	0.190000	2.379411e+02	0.230000	8.326456e-02	0.030000	0.010000	0.020000	0.000000	0.200000	2.174142e+00	0.220000	0.270000	2.361317e-01	0.372163	0.045957	0.003012	0.284755
1310000	0.240000	2.915379e+02	0.270000	1.945395e-01	0.170000	2.801066e+02	0.260000	2.065692e-01	0.290000	1.954237e+02	0.250000	2.705983e-01	0.130000	2.915379e+02	0.260000	1.097623e-01	0.150000	2.886371e+02	0.280000	1.108655e-01	0.050000	2.886371e+02	0.190000	7.211899e-02	0.300000	7.411344e-01	0.340000	7.791332e-01	0.240000	5.771961e-01	0.340000	1.750673e-01	0.190000	2.379411e+02	0.230000	8.326456e-02	0.010000	0.040000	0.020000	0.020000	0.300000	2.240355e+00	0.200000	0.230000	2.291529e-01	0.372607	0.045982	0.003000	0.284441
1315000	0.240000	2.915379e+02	0.210000	1.926038e-01	0.170000	2.801066e+02	0.260000	2.065692e-01	0.200000	1.973878e+02	0.250000	2.705983e-01	0.130000	2.915379e+02	0.220000	1.086702e-01	0.070000	2.915379e+02	0.300000	1.119797e-01	0.050000	2.886371e+02	0.190000	7.211899e-02	0.200000	7.337600e-01	0.240000	7.713807e-01	0.280000	5.829970e-01	0.250000	1.733253e-01	0.100000	2.403324e+02	0.260000	8.410138e-02	0.000000	0.000000	0.020000	0.010000	0.280000	2.174142e+00	0.260000	0.260000	2.337821e-01	0.372672	0.045929	0.002994	0.284293
1320000	0.180000	2.944680e+02	0.210000	1.926038e-01	0.100000	2.829217e+02	0.270000	2.086452e-01	0.200000	1.973878e+02	0.250000	2.679058e-01	0.070000	2.944680e+02	0.220000	1.086702e-01	0.070000	2.915379e+02	0.300000	1.119797e-01	0.010000	2.915379e+02	0.190000	7.140139e-02	0.240000	7.264590e-01	0.250000	7.637053e-01	0.250000	5.771961e-01	0.260000	1.750673e-01	0.170000	2.427478e+02	0.260000	8.410138e-02	0.020000	0.010000	0.030000	0.000000	0.310000	2.131091e+00	0.150000	0.330000	2.385048e-01	0.372429	0.045778	0.002992	0.283886
1325000	0.180000	2.944680e+02	0.210000	1.926038e-01	0.100000	2.829217e+02	0.270000	2.086452e-01	0.200000	1.973878e+02	0.250000	2.679058e-01	0.070000	2.944680e+02	0.220000	1.086702e-01	0.120000	2.944680e+02	0.320000	1.131051e-01	0.010000	2.915379e+02	0.190000	7.140139e-02	0.240000	7.264590e-01	0.310000	7.713807e-01	0.250000	5.771961e-01	0.260000	1.750673e-01	0.170000	2.427478e+02	0.240000	8.326456e-02	0.020000	0.000000	0.000000	0.020000	0.210000	2.068108e+00	0.140000	0.290000	2.409018e-01	0.372375	0.045643	0.002989	0.283372
1330000	0.150000	2.974274e+02	0.300000	1.945395e-01	0.200000	2.857651e+02	0.250000	2.065692e-01	0.250000	1.993716e+02	0.270000	2.705983e-01	0.090000	2.974274e+02	0.260000	1.097623e-01	0.120000	2.944680e+02	0.320000	1.131051e-01	0.010000	2.915379e+02	0.190000	7.140139e-02	0.240000	7.192306e-01	0.260000	7.791332e-01	0.210000	5.714529e-01	0.190000	1.733253e-01	0.160000	2.451874e+02	0.290000	8.410138e-02	0.020000	0.010000	0.070000	0.000000	0.250000	2.047530e+00	0.250000	0.250000	2.361317e-01	0.373050	0.045898	0.003041	0.283200
1335000	0.150000	2.974274e+02	0.300000	1.945395e-01	0.200000	2.857651e+02	0.250000	2.065692e-01	0.250000	1.993716e+02	0.270000	2.705983e-01	0.090000	2.974274e+02	0.260000	1.097623e-01	0.120000	2.944680e+02	0.320000	1.131051e-01	0.040000	2.944680e+02	0.200000	7.069094e-02	0.240000	7.120741e-01	0.360000	7.869636e-01	0.180000	5.657668e-01	0.250000	1.716007e-01	0.170000	2.476516e+02	0.290000	8.410138e-02	0.000000	0.010000	0.020000	0.000000	0.290000	2.109887e+00	0.220000	0.210000	2.291529e-01	0.373937	0.046258	0.003061	0.283459
1340000	0.150000	2.974274e+02	0.250000	1.926038e-01	0.200000	2.857651e+02	0.250000	2.065692e-01	0.140000	2.013753e+02	0.280000	2.733178e-01	0.090000	2.974274e+02	0.220000	1.086702e-01	0.120000	2.974274e+02	0.190000	1.119797e-01	0.040000	2.944680e+02	0.200000	7.069094e-02	0.260000	7.192306e-01	0.360000	7.869636e-01	0.300000	5.714529e-01	0.270000	1.733253e-01	0.170000	2.476516e+02	0.280000	8.494662e-02	0.030000	0.000000	0.050000	0.000000	0.200000	1.947671e+00	0.130000	0.300000	2.291529e-01	0.373655	0.046585	0.003067	0.284584
1345000	0.200000	3.004166e+02	0.250000	1.926038e-01	0.210000	2.886371e+02	0.330000	2.086452e-01	0.140000	2.013753e+02	0.280000	2.733178e-01	0.110000	3.004166e+02	0.220000	1.086702e-01	0.120000	2.974274e+02	0.190000	1.119797e-01	0.030000	2.974274e+02	0.180000	6.998755e-02	0.170000	7.120741e-01	0.210000	7.791332e-01	0.240000	5.657668e-01	0.270000	1.750673e-01	0.200000	2.501406e+02	0.200000	8.410138e-02	0.020000	0.000000	0.000000	0.000000	0.200000	2.068108e+00	0.200000	0.260000	2.337821e-01	0.373624	0.046524	0.003083	0.284454
1350000	0.200000	3.004166e+02	0.250000	1.926038e-01	0.210000	2.886371e+02	0.330000	2.086452e-01	0.140000	2.013753e+02	0.260000	2.760647e-01	0.110000	3.004166e+02	0.240000	1.075889e-01	0.120000	2.974274e+02	0.280000	1.131051e-01	0.030000	2.974274e+02	0.180000	6.998755e-02	0.170000	7.120741e-01	0.290000	7.869636e-01	0.240000	5.657668e-01	0.300000	1.768267e-01	0.200000	2.501406e+02	0.200000	8.410138e-02	0.050000	0.010000	0.080000	0.010000	0.280000	2.174142e+00	0.210000	0.220000	2.361317e-01	0.373512	0.046385	0.003072	0.283701
1355000	0.190000	3.034358e+02	0.240000	1.906874e-01	0.210000	2.886371e+02	0.240000	2.065692e-01	0.200000	2.033991e+02	0.260000	2.760647e-01	0.110000	3.004166e+02	0.240000	1.075889e-01	0.160000	3.004166e+02	0.280000	1.131051e-01	0.030000	2.974274e+02	0.240000	6.929116e-02	0.270000	7.192306e-01	0.300000	7.948727e-01	0.310000	5.714529e-01	0.190000	1.750673e-01	0.110000	2.526545e+02	0.220000	8.326456e-02	0.030000	0.010000	0.020000	0.000000	0.290000	2.195993e+00	0.210000	0.230000	2.361317e-01	0.374390	0.046274	0.003065	0.282891
1360000	0.190000	3.034358e+02	0.240000	1.906874e-01	0.200000	2.915379e+02	0.240000	2.065692e-01	0.200000	2.033991e+02	0.310000	2.788392e-01	0.160000	3.034358e+02	0.240000	1.075889e-01	0.160000	3.004166e+02	0.260000	1.142418e-01	0.060000	3.004166e+02	0.240000	6.929116e-02	0.300000	7.264590e-01	0.260000	8.028613e-01	0.270000	5.771961e-01	0.190000	1.750673e-01	0.110000	2.526545e+02	0.260000	8.410138e-02	0.010000	0.020000	0.020000	0.010000	0.220000	2.131091e+00	0.180000	0.300000	2.337821e-01	0.374850	0.046305	0.003062	0.282815
1365000	0.250000	3.064854e+02	0.240000	1.906874e-01	0.200000	2.915379e+02	0.240000	2.065692e-01	0.240000	2.054433e+02	0.310000	2.788392e-01	0.160000	3.034358e+02	0.210000	1.065184e-01	0.190000	3.034358e+02	0.260000	1.142418e-01	0.060000	3.004166e+02	0.240000	6.929116e-02	0.390000	7.337600e-01	0.210000	7.948727e-01	0.210000	5.714529e-01	0.230000	1.733253e-01	0.120000	2.551937e+02	0.260000	8.410138e-02	0.010000	0.000000	0.010000	0.000000	0.220000	2.131091e+00	0.190000	0.200000	2.291529e-01	0.374953	0.046279	0.003051	0.282959
1370000	0.250000	3.064854e+02	0.200000	1.887900e-01	0.210000	2.944680e+02	0.260000	2.086452e-01	0.240000	2.054433e+02	0.310000	2.788392e-01	0.090000	3.064854e+02	0.210000	1.065184e-01	0.190000	3.034358e+02	0.260000	1.142418e-01	0.050000	3.034358e+02	0.280000	6.998755e-02	0.350000	7.411344e-01	0.210000	7.948727e-01	0.210000	5.714529e-01	0.280000	1.750673e-01	0.220000	2.577585e+02	0.270000	8.494662e-02	0.020000	0.020000	0.030000	0.000000	0.230000	2.131091e+00	0.150000	0.270000	2.314559e-01	0.375263	0.046417	0.003061	0.283072
1375000	0.250000	3.064854e+02	0.200000	1.887900e-01	0.210000	2.944680e+02	0.260000	2.086452e-01	0.240000	2.054433e+02	0.270000	2.816416e-01	0.090000	3.064854e+02	0.190000	1.054585e-01	0.130000	3.064854e+02	0.280000	1.153900e-01	0.050000	3.034358e+02	0.280000	6.998755e-02	0.210000	7.337600e-01	0.260000	8.028613e-01	0.240000	5.657668e-01	0.190000	1.733253e-01	0.140000	2.603490e+02	0.250000	8.410138e-02	0.010000	0.000000	0.020000	0.000000	0.300000	2.047530e+00	0.190000	0.200000	2.314559e-01	0.375070	0.046586	0.003050	0.284127
1380000	0.230000	3.095657e+02	0.220000	1.869115e-01	0.180000	2.974274e+02	0.180000	2.065692e-01	0.330000	2.033991e+02	0.270000	2.816416e-01	0.090000	3.064854e+02	0.190000	1.054585e-01	0.130000	3.064854e+02	0.280000	1.153900e-01	0.050000	3.034358e+02	0.280000	6.998755e-02	0.320000	7.411344e-01	0.230000	7.948727e-01	0.150000	5.601373e-01	0.190000	1.733253e-01	0.140000	2.603490e+02	0.250000	8.410138e-02	0.010000	0.020000	0.050000	0.020000	0.200000	2.047530e+00	0.180000	0.320000	2.314559e-01	0.374254	0.046439	0.003051	0.284098
1385000	0.230000	3.095657e+02	0.220000	1.869115e-01	0.180000	2.974274e+02	0.180000	2.065692e-01	0.330000	2.033991e+02	0.200000	2.788392e-01	0.130000	3.095657e+02	0.220000	1.044092e-01	0.130000	3.064854e+02	0.210000	1.142418e-01	0.060000	3.064854e+02	0.230000	6.929116e-02	0.240000	7.337600e-01	0.210000	7.869636e-01	0.250000	5.545639e-01	0.280000	1.750673e-01	0.150000	2.629655e+02	0.200000	8.326456e-02	0.020000	0.030000	0.040000	0.000000	0.230000	2.088893e+00	0.220000	0.220000	2.337821e-01	0.375233	0.046418	0.003062	0.283661
1390000	0.180000	3.126768e+02	0.220000	1.869115e-01	0.180000	2.974274e+02	0.280000	2.086452e-01	0.250000	2.054433e+02	0.200000	2.788392e-01	0.130000	3.095657e+02	0.220000	1.044092e-01	0.150000	3.095657e+02	0.210000	1.142418e-01	0.060000	3.064854e+02	0.230000	6.929116e-02	0.240000	7.337600e-01	0.250000	7.791332e-01	0.240000	5.490459e-01	0.200000	1.733253e-01	0.110000	2.656084e+02	0.230000	8.243606e-02	0.040000	0.010000	0.050000	0.000000	0.310000	2.218063e+00	0.210000	0.290000	2.337821e-01	0.375097	0.046514	0.003051	0.283951
1395000	0.180000	3.126768e+02	0.310000	1.887900e-01	0.170000	3.004166e+02	0.280000	2.086452e-01	0.250000	2.054433e+02	0.200000	2.760647e-01	0.130000	3.095657e+02	0.220000	1.044092e-01	0.150000	3.095657e+02	0.210000	1.142418e-01	0.050000	3.095657e+02	0.210000	6.860170e-02	0.280000	7.411344e-01	0.250000	7.791332e-01	0.170000	5.435828e-01	0.260000	1.750673e-01	0.110000	2.656084e+02	0.230000	8.243606e-02	0.010000	0.010000	0.030000	0.000000	0.370000	2.262871e+00	0.200000	0.160000	2.361317e-01	0.375637	0.046503	0.003062	0.283609
1400000	0.180000	3.126768e+02	0.310000	1.887900e-01	0.170000	3.004166e+02	0.280000	2.086452e-01	0.170000	2.075081e+02	0.200000	2.760647e-01	0.120000	3.126768e+02	0.270000	1.054585e-01	0.150000	3.095657e+02	0.190000	1.131051e-01	0.050000	3.095657e+02	0.210000	6.860170e-02	0.180000	7.337600e-01	0.200000	7.713807e-01	0.260000	5.490459e-01	0.350000	1.768267e-01	0.260000	2.629655e+02	0.240000	8.161581e-02	0.010000	0.070000	0.020000	0.010000	0.230000	2.262871e+00	0.130000	0.210000	2.314559e-01	0.376041	0.046521	0.003055	0.283558
1405000	0.270000	3.095657e+02	0.260000	1.906874e-01	0.230000	3.034358e+02	0.290000	2.107421e-01	0.170000	2.075081e+02	0.200000	2.760647e-01	0.120000	3.126768e+02	0.270000	1.054585e-01	0.170000	3.126768e+02	0.190000	1.131051e-01	0.050000	3.095657e+02	0.210000	6.791911e-02	0.290000	7.411344e-01	0.270000	7.791332e-01	0.260000	5.490459e-01	0.260000	1.786038e-01	0.240000	2.656084e+02	0.240000	8.161581e-02	0.020000	0.010000	0.070000	0.010000	0.270000	2.174142e+00	0.180000	0.350000	2.291529e-01	0.376696	0.046942	0.003053	0.283842
1410000	0.270000	3.095657e+02	0.260000	1.906874e-01	0.230000	3.034358e+02	0.290000	2.107421e-01	0.170000	2.075081e+02	0.310000	2.788392e-01	0.110000	3.158193e+02	0.270000	1.054585e-01	0.170000	3.126768e+02	0.310000	1.142418e-01	0.040000	3.126768e+02	0.210000	6.791911e-02	0.200000	7.337600e-01	0.160000	7.713807e-01	0.200000	5.435828e-01	0.240000	1.768267e-01	0.240000	2.656084e+02	0.220000	8.080372e-02	0.010000	0.030000	0.020000	0.000000	0.230000	2.131091e+00	0.190000	0.230000	2.246154e-01	0.377293	0.047486	0.003093	0.284385
1415000	0.190000	3.126768e+02	0.260000	1.906874e-01	0.220000	3.064854e+02	0.290000	2.107421e-01	0.230000	2.095936e+02	0.310000	2.788392e-01	0.110000	3.158193e+02	0.170000	1.044092e-01	0.080000	3.158193e+02	0.310000	1.142418e-01	0.040000	3.126768e+02	0.210000	6.791911e-02	0.200000	7.264590e-01	0.160000	7.713807e-01	0.210000	5.381740e-01	0.240000	1.768267e-01	0.210000	2.682778e+02	0.240000	7.999971e-02	0.010000	0.010000	0.030000	0.000000	0.250000	2.109887e+00	0.230000	0.290000	2.268728e-01	0.377676	0.047600	0.003205	0.284147
1420000	0.190000	3.126768e+02	0.340000	1.926038e-01	0.220000	3.064854e+02	0.200000	2.086452e-01	0.230000	2.095936e+02	0.310000	2.788392e-01	0.130000	3.189933e+02	0.170000	1.044092e-01	0.080000	3.158193e+02	0.310000	1.142418e-01	0.040000	3.158193e+02	0.220000	6.724330e-02	0.200000	7.264590e-01	0.300000	7.791332e-01	0.240000	5.328191e-01	0.200000	1.750673e-01	0.210000	2.682778e+02	0.240000	7.999971e-02	0.010000	0.000000	0.030000	0.000000	0.250000	2.068108e+00	0.210000	0.290000	2.314559e-01	0.378769	0.047498	0.003194	0.283356
1425000	0.190000	3.126768e+02	0.340000	1.926038e-01	0.220000	3.064854e+02	0.200000	2.086452e-01	0.230000	2.095936e+02	0.150000	2.760647e-01	0.130000	3.189933e+02	0.300000	1.054585e-01	0.130000	3.189933e+02	0.230000	1.131051e-01	0.040000	3.158193e+02	0.220000	6.724330e-02	0.330000	7.337600e-01	0.230000	7.713807e-01	0.270000	5.381740e-01	0.270000	1.768267e-01	0.140000	2.709740e+02	0.270000	8.080372e-02	0.010000	0.020000	0.010000	0.000000	0.230000	2.047530e+00	0.170000	0.270000	2.291529e-01	0.379772	0.047369	0.003183	0.282502
1430000	0.190000	3.126768e+02	0.230000	1.906874e-01	0.270000	3.034358e+02	0.200000	2.086452e-01	0.260000	2.075081e+02	0.150000	2.760647e-01	0.130000	3.189933e+02	0.300000	1.054585e-01	0.130000	3.189933e+02	0.230000	1.131051e-01	0.030000	3.189933e+02	0.280000	6.791911e-02	0.260000	7.411344e-01	0.300000	7.791332e-01	0.270000	5.381740e-01	0.250000	1.750673e-01	0.140000	2.736974e+02	0.270000	8.080372e-02	0.010000	0.020000	0.020000	0.000000	0.300000	2.088893e+00	0.270000	0.380000	2.291529e-01	0.379750	0.047275	0.003184	0.282466
1435000	0.210000	3.158193e+02	0.230000	1.906874e-01	0.270000	3.034358e+02	0.240000	2.065692e-01	0.260000	2.075081e+02	0.180000	2.733178e-01	0.100000	3.221993e+02	0.300000	1.054585e-01	0.130000	3.189933e+02	0.220000	1.119797e-01	0.030000	3.189933e+02	0.280000	6.791911e-02	0.270000	7.485829e-01	0.250000	7.713807e-01	0.220000	5.328191e-01	0.340000	1.768267e-01	0.140000	2.736974e+02	0.240000	7.999971e-02	0.000000	0.020000	0.040000	0.000000	0.250000	2.068108e+00	0.220000	0.350000	2.361317e-01	0.380883	0.047247	0.003185	0.281797
1440000	0.210000	3.158193e+02	0.230000	1.906874e-01	0.170000	3.064854e+02	0.240000	2.065692e-01	0.220000	2.095936e+02	0.180000	2.733178e-01	0.100000	3.221993e+02	0.250000	1.044092e-01	0.130000	3.221993e+02	0.220000	1.119797e-01	0.040000	3.221993e+02	0.230000	6.724330e-02	0.270000	7.485829e-01	0.230000	7.637053e-01	0.260000	5.381740e-01	0.280000	1.786038e-01	0.130000	2.764481e+02	0.320000	8.080372e-02	0.030000	0.020000	0.040000	0.000000	0.240000	2.195993e+00	0.290000	0.240000	2.337821e-01	0.381630	0.047348	0.003219	0.281462
1445000	0.210000	3.189933e+02	0.240000	1.887900e-01	0.170000	3.064854e+02	0.260000	2.086452e-01	0.220000	2.095936e+02	0.180000	2.733178e-01	0.100000	3.254374e+02	0.250000	1.044092e-01	0.130000	3.221993e+02	0.220000	1.119797e-01	0.040000	3.221993e+02	0.230000	6.724330e-02	0.250000	7.411344e-01	0.230000	7.637053e-01	0.280000	5.435828e-01	0.280000	1.786038e-01	0.260000	2.736974e+02	0.320000	8.080372e-02	0.030000	0.020000	0.040000	0.000000	0.220000	2.088893e+00	0.150000	0.260000	2.385048e-01	0.381977	0.047501	0.003209	0.281680
1450000	0.210000	3.189933e+02	0.240000	1.887900e-01	0.170000	3.064854e+02	0.260000	2.086452e-01	0.220000	2.095936e+02	0.160000	2.705983e-01	0.100000	3.254374e+02	0.280000	1.054585e-01	0.160000	3.254374e+02	0.220000	1.108655e-01	0.040000	3.221993e+02	0.200000	6.657422e-02	0.210000	7.337600e-01	0.200000	7.561063e-01	0.280000	5.435828e-01	0.260000	1.803988e-01	0.260000	2.736974e+02	0.260000	8.161581e-02	0.000000	0.010000	0.030000	0.000000	0.320000	2.195993e+00	0.200000	0.230000	2.361317e-01	0.382698	0.047838	0.003198	0.281849
1455000	0.210000	3.189933e+02	0.300000	1.906874e-01	0.180000	3.095657e+02	0.180000	2.065692e-01	0.300000	2.075081e+02	0.160000	2.705983e-01	0.100000	3.254374e+02	0.280000	1.054585e-01	0.160000	3.254374e+02	0.220000	1.108655e-01	0.020000	3.254374e+02	0.200000	6.657422e-02	0.290000	7.411344e-01	0.360000	7.637053e-01	0.250000	5.381740e-01	0.230000	1.786038e-01	0.220000	2.764481e+02	0.260000	8.161581e-02	0.020000	0.040000	0.010000	0.000000	0.230000	2.131091e+00	0.180000	0.250000	2.314559e-01	0.382819	0.047880	0.003187	0.281946
1460000	0.200000	3.221993e+02	0.300000	1.906874e-01	0.180000	3.095657e+02	0.180000	2.065692e-01	0.300000	2.075081e+02	0.210000	2.679058e-01	0.190000	3.287081e+02	0.280000	1.054585e-01	0.160000	3.254374e+02	0.230000	1.097623e-01	0.020000	3.254374e+02	0.200000	6.657422e-02	0.290000	7.411344e-01	0.250000	7.561063e-01	0.240000	5.328191e-01	0.290000	1.803988e-01	0.220000	2.764481e+02	0.210000	8.080372e-02	0.020000	0.000000	0.000000	0.010000	0.360000	1.967245e+00	0.250000	0.230000	2.268728e-01	0.382931	0.048365	0.003180	0.283070
1465000	0.200000	3.221993e+02	0.300000	1.906874e-01	0.180000	3.095657e+02	0.180000	2.065692e-01	0.210000	2.095936e+02	0.210000	2.679058e-01	0.190000	3.287081e+02	0.230000	1.044092e-01	0.100000	3.287081e+02	0.230000	1.097623e-01	0.060000	3.287081e+02	0.190000	6.591179e-02	0.360000	7.485829e-01	0.290000	7.637053e-01	0.380000	5.381740e-01	0.210000	1.786038e-01	0.170000	2.792264e+02	0.240000	7.999971e-02	0.010000	0.020000	0.040000	0.000000	0.260000	2.131091e+00	0.170000	0.220000	2.268728e-01	0.382348	0.048331	0.003174	0.283603
1470000	0.220000	3.254374e+02	0.340000	1.926038e-01	0.200000	3.126768e+02	0.360000	2.086452e-01	0.210000	2.095936e+02	0.210000	2.679058e-01	0.090000	3.320117e+02	0.230000	1.044092e-01	0.100000	3.287081e+02	0.260000	1.108655e-01	0.060000	3.287081e+02	0.190000	6.591179e-02	0.280000	7.561063e-01	0.250000	7.561063e-01	0.380000	5.381740e-01	0.210000	1.786038e-01	0.170000	2.792264e+02	0.240000	7.999971e-02	0.020000	0.010000	0.060000	0.000000	0.220000	2.109887e+00	0.160000	0.280000	2.291529e-01	0.382684	0.048338	0.003175	0.283511
1475000	0.220000	3.254374e+02	0.340000	1.926038e-01	0.200000	3.126768e+02	0.360000	2.086452e-01	0.280000	2.075081e+02	0.250000	2.652401e-01	0.090000	3.320117e+02	0.270000	1.054585e-01	0.100000	3.287081e+02	0.260000	1.108655e-01	0.060000	3.287081e+02	0.190000	6.591179e-02	0.240000	7.485829e-01	0.250000	7.561063e-01	0.260000	5.435828e-01	0.350000	1.803988e-01	0.110000	2.820327e+02	0.300000	8.080372e-02	0.030000	0.000000	0.060000	0.000000	0.320000	2.088893e+00	0.170000	0.250000	2.291529e-01	0.383048	0.048190	0.003164	0.282953
1480000	0.200000	3.287081e+02	0.200000	1.906874e-01	0.260000	3.095657e+02	0.270000	2.107421e-01	0.280000	2.075081e+02	0.250000	2.652401e-01	0.090000	3.320117e+02	0.270000	1.054585e-01	0.170000	3.320117e+02	0.260000	1.119797e-01	0.040000	3.320117e+02	0.340000	6.657422e-02	0.200000	7.411344e-01	0.250000	7.485829e-01	0.280000	5.490459e-01	0.240000	1.786038e-01	0.170000	2.848672e+02	0.300000	8.080372e-02	0.010000	0.000000	0.040000	0.000000	0.310000	2.088893e+00	0.250000	0.270000	2.361317e-01	0.383285	0.048027	0.003153	0.282186
1485000	0.200000	3.287081e+02	0.200000	1.906874e-01	0.260000	3.095657e+02	0.270000	2.107421e-01	0.180000	2.095936e+02	0.280000	2.679058e-01	0.090000	3.353485e+02	0.270000	1.054585e-01	0.170000	3.320117e+02	0.260000	1.119797e-01	0.040000	3.320117e+02	0.340000	6.657422e-02	0.260000	7.485829e-01	0.240000	7.411344e-01	0.320000	5.545639e-01	0.280000	1.803988e-01	0.170000	2.848672e+02	0.210000	7.999971e-02	0.010000	0.010000	0.050000	0.000000	0.270000	2.174142e+00	0.130000	0.260000	2.409018e-01	0.383364	0.047889	0.003141	0.281623
1490000	0.120000	3.320117e+02	0.200000	1.887900e-01	0.210000	3.126768e+02	0.270000	2.107421e-01	0.180000	2.095936e+02	0.280000	2.679058e-01	0.090000	3.353485e+02	0.230000	1.044092e-01	0.170000	3.320117e+02	0.260000	1.119797e-01	0.080000	3.353485e+02	0.220000	6.591179e-02	0.220000	7.411344e-01	0.240000	7.411344e-01	0.260000	5.601373e-01	0.290000	1.822119e-01	0.150000	2.877301e+02	0.310000	8.080372e-02	0.000000	0.010000	0.010000	0.000000	0.290000	2.131091e+00	0.240000	0.220000	2.409018e-01	0.382769	0.047892	0.003140	0.282190
1495000	0.120000	3.320117e+02	0.200000	1.887900e-01	0.210000	3.126768e+02	0.270000	2.128601e-01	0.180000	2.095936e+02	0.280000	2.679058e-01	0.180000	3.387188e+02	0.230000	1.044092e-01	0.150000	3.353485e+02	0.350000	1.131051e-01	0.080000	3.353485e+02	0.220000	6.591179e-02	0.250000	7.337600e-01	0.200000	7.337600e-01	0.290000	5.657668e-01	0.290000	1.822119e-01	0.210000	2.906219e+02	0.280000	8.161581e-02	0.020000	0.010000	0.030000	0.000000	0.260000	2.109887e+00	0.210000	0.380000	2.457684e-01	0.383384	0.047951	0.003137	0.281944
1500000	0.260000	3.287081e+02	0.200000	1.887900e-01	0.210000	3.126768e+02	0.270000	2.128601e-01	0.140000	2.117000e+02	0.300000	2.705983e-01	0.180000	3.387188e+02	0.230000	1.044092e-01	0.150000	3.353485e+02	0.350000	1.131051e-01	0.060000	3.387188e+02	0.250000	6.525596e-02	0.210000	7.264590e-01	0.220000	7.264590e-01	0.290000	5.657668e-01	0.290000	1.840431e-01	0.210000	2.906219e+02	0.280000	8.161581e-02	0.010000	0.010000	0.030000	0.000000	0.330000	2.068108e+00	0.070000	0.270000	2.433229e-01	0.382981	0.047891	0.003130	0.282056
1505000	0.260000	3.287081e+02	0.260000	1.906874e-01	0.190000	3.158193e+02	0.230000	2.107421e-01	0.140000	2.117000e+02	0.300000	2.705983e-01	0.130000	3.421230e+02	0.230000	1.033703e-01	0.240000	3.387188e+02	0.310000	1.142418e-01	0.060000	3.387188e+02	0.250000	6.525596e-02	0.210000	7.264590e-01	0.190000	7.192306e-01	0.190000	5.601373e-01	0.270000	1.858928e-01	0.260000	2.877301e+02	0.240000	8.080372e-02	0.020000	0.020000	0.060000	0.000000	0.230000	2.068108e+00	0.190000	0.330000	2.457684e-01	0.382884	0.047977	0.003127	0.282219
1510000	0.260000	3.287081e+02	0.260000	1.906874e-01	0.190000	3.158193e+02	0.230000	2.107421e-01	0.300000	2.095936e+02	0.300000	2.705983e-01	0.130000	3.421230e+02	0.230000	1.033703e-01	0.240000	3.387188e+02	0.310000	1.142418e-01	0.060000	3.387188e+02	0.300000	6.591179e-02	0.320000	7.337600e-01	0.220000	7.120741e-01	0.250000	5.545639e-01	0.230000	1.840431e-01	0.100000	2.906219e+02	0.240000	8.080372e-02	0.000000	0.020000	0.040000	0.020000	0.170000	2.195993e+00	0.160000	0.330000	2.507332e-01	0.382698	0.047990	0.003129	0.282478
1515000	0.190000	3.320117e+02	0.220000	1.887900e-01	0.180000	3.189933e+02	0.230000	2.107421e-01	0.300000	2.095936e+02	0.240000	2.679058e-01	0.130000	3.421230e+02	0.230000	1.033703e-01	0.240000	3.387188e+02	0.250000	1.131051e-01	0.020000	3.421230e+02	0.300000	6.591179e-02	0.270000	7.411344e-01	0.300000	7.192306e-01	0.300000	5.601373e-01	0.290000	1.858928e-01	0.100000	2.906219e+02	0.300000	8.161581e-02	0.020000	0.000000	0.010000	0.000000	0.350000	2.131091e+00	0.140000	0.280000	2.507332e-01	0.382775	0.048109	0.003174	0.282843
1520000	0.190000	3.320117e+02	0.220000	1.887900e-01	0.180000	3.189933e+02	0.220000	2.086452e-01	0.300000	2.095936e+02	0.240000	2.679058e-01	0.170000	3.455613e+02	0.310000	1.044092e-01	0.170000	3.421230e+02	0.250000	1.131051e-01	0.020000	3.421230e+02	0.300000	6.591179e-02	0.290000	7.485829e-01	0.250000	7.120741e-01	0.200000	5.545639e-01	0.290000	1.858928e-01	0.130000	2.935427e+02	0.250000	8.080372e-02	0.030000	0.010000	0.020000	0.000000	0.330000	2.131091e+00	0.170000	0.200000	2.433229e-01	0.382278	0.048176	0.003180	0.283537
1525000	0.190000	3.320117e+02	0.220000	1.887900e-01	0.150000	3.221993e+02	0.220000	2.086452e-01	0.230000	2.117000e+02	0.250000	2.652401e-01	0.170000	3.455613e+02	0.310000	1.044092e-01	0.170000	3.421230e+02	0.250000	1.131051e-01	0.020000	3.421230e+02	0.280000	6.657422e-02	0.300000	7.561063e-01	0.250000	7.120741e-01	0.250000	5.490459e-01	0.250000	1.840431e-01	0.190000	2.964928e+02	0.250000	8.080372e-02	0.010000	0.030000	0.050000	0.000000	0.290000	2.174142e+00	0.250000	0.230000	2.385048e-01	0.382165	0.048102	0.003169	0.283643
1530000	0.310000	3.287081e+02	0.300000	1.906874e-01	0.150000	3.221993e+02	0.200000	2.065692e-01	0.230000	2.117000e+02	0.250000	2.652401e-01	0.190000	3.490343e+02	0.330000	1.054585e-01	0.170000	3.421230e+02	0.240000	1.119797e-01	0.050000	3.455613e+02	0.280000	6.657422e-02	0.300000	7.561063e-01	0.210000	7.049889e-01	0.220000	5.435828e-01	0.220000	1.822119e-01	0.190000	2.964928e+02	0.210000	7.999971e-02	0.000000	0.020000	0.020000	0.000000	0.260000	2.131091e+00	0.220000	0.250000	2.409018e-01	0.381514	0.047993	0.003159	0.283335
1535000	0.310000	3.287081e+02	0.300000	1.906874e-01	0.150000	3.221993e+02	0.200000	2.065692e-01	0.370000	2.095936e+02	0.250000	2.652401e-01	0.190000	3.490343e+02	0.330000	1.054585e-01	0.130000	3.455613e+02	0.240000	1.119797e-01	0.050000	3.455613e+02	0.280000	6.657422e-02	0.270000	7.637053e-01	0.240000	6.979741e-01	0.220000	5.435828e-01	0.220000	1.822119e-01	0.220000	2.994726e+02	0.240000	7.920370e-02	0.030000	0.020000	0.080000	0.010000	0.270000	2.152509e+00	0.200000	0.310000	2.409018e-01	0.380957	0.047934	0.003160	0.283459
1540000	0.250000	3.320117e+02	0.350000	1.926038e-01	0.180000	3.254374e+02	0.260000	2.086452e-01	0.370000	2.095936e+02	0.250000	2.626009e-01	0.110000	3.525421e+02	0.330000	1.054585e-01	0.130000	3.455613e+02	0.220000	1.108655e-01	0.060000	3.490343e+02	0.220000	6.591179e-02	0.220000	7.561063e-01	0.340000	7.049889e-01	0.350000	5.490459e-01	0.300000	1.840431e-01	0.230000	3.024824e+02	0.240000	7.920370e-02	0.030000	0.000000	0.020000	0.050000	0.290000	2.027157e+00	0.170000	0.170000	2.385048e-01	0.381480	0.047799	0.003150	0.282846
1545000	0.250000	3.320117e+02	0.350000	1.926038e-01	0.180000	3.254374e+02	0.260000	2.086452e-01	0.220000	2.117000e+02	0.250000	2.626009e-01	0.110000	3.525421e+02	0.260000	1.065184e-01	0.170000	3.490343e+02	0.220000	1.108655e-01	0.060000	3.490343e+02	0.220000	6.591179e-02	0.390000	7.637053e-01	0.240000	6.979741e-01	0.190000	5.435828e-01	0.240000	1.822119e-01	0.230000	3.024824e+02	0.220000	7.841561e-02	0.050000	0.020000	0.040000	0.000000	0.290000	2.109887e+00	0.230000	0.230000	2.385048e-01	0.381662	0.047771	0.003140	0.282392
1550000	0.210000	3.353485e+02	0.210000	1.906874e-01	0.180000	3.254374e+02	0.260000	2.107421e-01	0.220000	2.117000e+02	0.220000	2.599880e-01	0.110000	3.525421e+02	0.260000	1.065184e-01	0.170000	3.490343e+02	0.220000	1.108655e-01	0.070000	3.525421e+02	0.260000	6.657422e-02	0.220000	7.561063e-01	0.240000	6.979741e-01	0.230000	5.381740e-01	0.290000	1.840431e-01	0.220000	3.055224e+02	0.220000	7.841561e-02	0.010000	0.010000	0.020000	0.000000	0.230000	2.068108e+00	0.190000	0.200000	2.361317e-01	0.381047	0.047683	0.003133	0.282936
1555000	0.210000	3.353485e+02	0.210000	1.906874e-01	0.180000	3.287081e+02	0.260000	2.107421e-01	0.220000	2.117000e+02	0.220000	2.599880e-01	0.110000	3.560853e+02	0.230000	1.054585e-01	0.110000	3.525421e+02	0.260000	1.119797e-01	0.070000	3.525421e+02	0.260000	6.657422e-02	0.220000	7.561063e-01	0.290000	7.049889e-01	0.280000	5.435828e-01	0.260000	1.858928e-01	0.220000	3.055224e+02	0.240000	7.763536e-02	0.000000	0.020000	0.010000	0.000000	0.290000	2.152509e+00	0.130000	0.200000	2.361317e-01	0.380214	0.047551	0.003127	0.283401
1560000	0.210000	3.353485e+02	0.210000	1.906874e-01	0.180000	3.287081e+02	0.260000	2.107421e-01	0.230000	2.138276e+02	0.220000	2.599880e-01	0.110000	3.560853e+02	0.230000	1.054585e-01	0.110000	3.525421e+02	0.260000	1.119797e-01	0.070000	3.525421e+02	0.260000	6.657422e-02	0.240000	7.485829e-01	0.260000	7.120741e-01	0.280000	5.435828e-01	0.180000	1.840431e-01	0.250000	3.085929e+02	0.280000	7.841561e-02	0.030000	0.020000	0.040000	0.000000	0.290000	2.109887e+00	0.190000	0.170000	2.314559e-01	0.380097	0.047433	0.003129	0.283075
1565000	0.180000	3.387188e+02	0.290000	1.926038e-01	0.180000	3.287081e+02	0.190000	2.086452e-01	0.230000	2.138276e+02	0.260000	2.626009e-01	0.110000	3.560853e+02	0.240000	1.044092e-01	0.240000	3.560853e+02	0.310000	1.131051e-01	0.050000	3.560853e+02	0.160000	6.591179e-02	0.250000	7.411344e-01	0.310000	7.192306e-01	0.230000	5.381740e-01	0.180000	1.840431e-01	0.150000	3.116943e+02	0.280000	7.841561e-02	0.030000	0.010000	0.030000	0.020000	0.270000	2.047530e+00	0.190000	0.230000	2.246154e-01	0.379785	0.047302	0.003119	0.282596
1570000	0.180000	3.387188e+02	0.290000	1.926038e-01	0.200000	3.320117e+02	0.190000	2.086452e-01	0.230000	2.138276e+02	0.260000	2.626009e-01	0.090000	3.596640e+02	0.240000	1.044092e-01	0.240000	3.560853e+02	0.310000	1.131051e-01	0.050000	3.560853e+02	0.160000	6.591179e-02	0.140000	7.337600e-01	0.240000	7.120741e-01	0.270000	5.435828e-01	0.290000	1.858928e-01	0.150000	3.116943e+02	0.330000	7.920370e-02	0.000000	0.040000	0.020000	0.010000	0.260000	2.152509e+00	0.150000	0.260000	2.246154e-01	0.379369	0.047223	0.003116	0.282964
1575000	0.180000	3.387188e+02	0.290000	1.926038e-01	0.200000	3.320117e+02	0.250000	2.065692e-01	0.220000	2.159766e+02	0.170000	2.599880e-01	0.090000	3.596640e+02	0.240000	1.044092e-01	0.240000	3.560853e+02	0.310000	1.131051e-01	0.080000	3.596640e+02	0.200000	6.525596e-02	0.290000	7.411344e-01	0.240000	7.120741e-01	0.270000	5.435828e-01	0.230000	1.840431e-01	0.250000	3.148269e+02	0.330000	7.920370e-02	0.020000	0.020000	0.060000	0.000000	0.220000	2.068108e+00	0.190000	0.360000	2.246154e-01	0.379686	0.047155	0.003117	0.282633
1580000	0.180000	3.421230e+02	0.230000	1.906874e-01	0.230000	3.353485e+02	0.250000	2.065692e-01	0.220000	2.159766e+02	0.170000	2.599880e-01	0.180000	3.632787e+02	0.260000	1.054585e-01	0.130000	3.596640e+02	0.290000	1.142418e-01	0.080000	3.596640e+02	0.200000	6.525596e-02	0.290000	7.485829e-01	0.280000	7.192306e-01	0.260000	5.490459e-01	0.290000	1.858928e-01	0.250000	3.148269e+02	0.300000	7.999971e-02	0.000000	0.060000	0.060000	0.000000	0.230000	2.218063e+00	0.200000	0.230000	2.179770e-01	0.379852	0.047026	0.003108	0.282009
1585000	0.180000	3.421230e+02	0.230000	1.906874e-01	0.230000	3.353485e+02	0.180000	2.045138e-01	0.310000	2.138276e+02	0.210000	2.574010e-01	0.180000	3.632787e+02	0.260000	1.054585e-01	0.130000	3.596640e+02	0.290000	1.142418e-01	0.050000	3.632787e+02	0.200000	6.525596e-02	0.290000	7.485829e-01	0.270000	7.264590e-01	0.220000	5.435828e-01	0.290000	1.858928e-01	0.120000	3.179910e+02	0.270000	8.080372e-02	0.010000	0.010000	0.000000	0.000000	0.280000	2.262871e+00	0.270000	0.330000	2.223804e-01	0.380212	0.046877	0.003098	0.281342
1590000	0.270000	3.387188e+02	0.190000	1.887900e-01	0.230000	3.353485e+02	0.180000	2.045138e-01	0.310000	2.138276e+02	0.210000	2.574010e-01	0.120000	3.669297e+02	0.300000	1.065184e-01	0.200000	3.632787e+02	0.310000	1.153900e-01	0.050000	3.632787e+02	0.230000	6.460665e-02	0.230000	7.411344e-01	0.220000	7.192306e-01	0.310000	5.490459e-01	0.210000	1.840431e-01	0.260000	3.148269e+02	0.270000	8.080372e-02	0.000000	0.010000	0.010000	0.000000	0.270000	2.218063e+00	0.160000	0.290000	2.201677e-01	0.380951	0.046856	0.003088	0.280725
1595000	0.270000	3.387188e+02	0.190000	1.887900e-01	0.190000	3.387188e+02	0.180000	2.045138e-01	0.260000	2.117000e+02	0.210000	2.574010e-01	0.120000	3.669297e+02	0.300000	1.065184e-01	0.200000	3.632787e+02	0.310000	1.153900e-01	0.050000	3.632787e+02	0.230000	6.460665e-02	0.210000	7.337600e-01	0.310000	7.264590e-01	0.190000	5.435828e-01	0.290000	1.858928e-01	0.260000	3.148269e+02	0.220000	7.999971e-02	0.020000	0.000000	0.020000	0.010000	0.250000	2.218063e+00	0.220000	0.300000	2.246154e-01	0.381136	0.046977	0.003086	0.280955
1600000	0.190000	3.421230e+02	0.220000	1.869115e-01	0.190000	3.387188e+02	0.270000	2.065692e-01	0.260000	2.117000e+02	0.230000	2.548398e-01	0.120000	3.669297e+02	0.300000	1.065184e-01	0.200000	3.632787e+02	0.310000	1.153900e-01	0.050000	3.669297e+02	0.230000	6.396380e-02	0.260000	7.411344e-01	0.310000	7.264590e-01	0.250000	5.381740e-01	0.330000	1.877611e-01	0.160000	3.179910e+02	0.270000	8.080372e-02	0.030000	0.020000	0.020000	0.000000	0.210000	2.131091e+00	0.160000	0.260000	2.223804e-01	0.380798	0.047143	0.003121	0.281614
1605000	0.190000	3.421230e+02	0.220000	1.869115e-01	0.190000	3.387188e+02	0.270000	2.065692e-01	0.260000	2.117000e+02	0.230000	2.548398e-01	0.110000	3.706174e+02	0.200000	1.054585e-01	0.200000	3.669297e+02	0.290000	1.165497e-01	0.050000	3.669297e+02	0.230000	6.396380e-02	0.260000	7.411344e-01	0.290000	7.337600e-01	0.280000	5.435828e-01	0.220000	1.858928e-01	0.160000	3.179910e+02	0.270000	8.080372e-02	0.010000	0.010000	0.020000	0.000000	0.190000	2.195993e+00	0.130000	0.230000	2.179770e-01	0.380604	0.047226	0.003171	0.282296
1610000	0.190000	3.421230e+02	0.220000	1.869115e-01	0.180000	3.421230e+02	0.300000	2.086452e-01	0.240000	2.138276e+02	0.280000	2.574010e-01	0.110000	3.706174e+02	0.200000	1.054585e-01	0.200000	3.669297e+02	0.290000	1.165497e-01	0.050000	3.669297e+02	0.230000	6.396380e-02	0.320000	7.485829e-01	0.230000	7.264590e-01	0.280000	5.435828e-01	0.330000	1.877611e-01	0.240000	3.211868e+02	0.280000	8.161581e-02	0.000000	0.010000	0.030000	0.000000	0.260000	2.218063e+00	0.180000	0.170000	2.158081e-01	0.380696	0.047315	0.003187	0.282629
1615000	0.210000	3.455613e+02	0.210000	1.850517e-01	0.180000	3.421230e+02	0.300000	2.086452e-01	0.240000	2.138276e+02	0.280000	2.574010e-01	0.110000	3.743421e+02	0.270000	1.065184e-01	0.150000	3.706174e+02	0.290000	1.165497e-01	0.080000	3.706174e+02	0.210000	6.332735e-02	0.270000	7.561063e-01	0.290000	7.337600e-01	0.300000	5.490459e-01	0.330000	1.877611e-01	0.250000	3.244148e+02	0.280000	8.161581e-02	0.010000	0.020000	0.030000	0.000000	0.260000	2.285613e+00	0.130000	0.230000	2.158081e-01	0.381346	0.047903	0.003177	0.283560
1620000	0.210000	3.455613e+02	0.210000	1.850517e-01	0.220000	3.455613e+02	0.300000	2.086452e-01	0.270000	2.117000e+02	0.280000	2.574010e-01	0.110000	3.743421e+02	0.270000	1.065184e-01	0.150000	3.706174e+02	0.270000	1.177210e-01	0.080000	3.706174e+02	0.210000	6.332735e-02	0.270000	7.637053e-01	0.250000	7.264590e-01	0.280000	5.545639e-01	0.240000	1.858928e-01	0.250000	3.244148e+02	0.230000	8.080372e-02	0.010000	0.020000	0.000000	0.000000	0.350000	2.240355e+00	0.160000	0.280000	2.158081e-01	0.381439	0.048333	0.003186	0.284329
1625000	0.220000	3.490343e+02	0.210000	1.850517e-01	0.220000	3.455613e+02	0.210000	2.065692e-01	0.270000	2.117000e+02	0.360000	2.599880e-01	0.110000	3.743421e+02	0.270000	1.065184e-01	0.150000	3.706174e+02	0.270000	1.177210e-01	0.050000	3.743421e+02	0.210000	6.332735e-02	0.280000	7.713807e-01	0.290000	7.337600e-01	0.240000	5.490459e-01	0.240000	1.840431e-01	0.220000	3.276752e+02	0.240000	7.999971e-02	0.010000	0.000000	0.020000	0.000000	0.260000	2.131091e+00	0.160000	0.260000	2.223804e-01	0.381655	0.048392	0.003180	0.284568
1630000	0.220000	3.490343e+02	0.230000	1.832104e-01	0.240000	3.490343e+02	0.210000	2.065692e-01	0.270000	2.117000e+02	0.360000	2.599880e-01	0.090000	3.781043e+02	0.250000	1.054585e-01	0.150000	3.743421e+02	0.200000	1.165497e-01	0.050000	3.743421e+02	0.320000	6.396380e-02	0.180000	7.637053e-01	0.280000	7.411344e-01	0.240000	5.435828e-01	0.260000	1.858928e-01	0.220000	3.276752e+02	0.240000	7.999971e-02	0.010000	0.030000	0.030000	0.000000	0.370000	2.174142e+00	0.200000	0.290000	2.223804e-01	0.381951	0.048762	0.003182	0.285401
1635000	0.160000	3.525421e+02	0.230000	1.832104e-01	0.240000	3.490343e+02	0.270000	2.086452e-01	0.270000	2.095936e+02	0.290000	2.626009e-01	0.090000	3.781043e+02	0.250000	1.054585e-01	0.150000	3.743421e+02	0.200000	1.165497e-01	0.050000	3.743421e+02	0.320000	6.396380e-02	0.230000	7.561063e-01	0.240000	7.337600e-01	0.330000	5.490459e-01	0.170000	1.840431e-01	0.150000	3.309684e+02	0.220000	7.920370e-02	0.020000	0.030000	0.040000	0.010000	0.200000	2.152509e+00	0.240000	0.290000	2.201677e-01	0.382207	0.048679	0.003172	0.284926
1640000	0.160000	3.525421e+02	0.270000	1.850517e-01	0.240000	3.490343e+02	0.270000	2.086452e-01	0.270000	2.095936e+02	0.290000	2.626009e-01	0.090000	3.781043e+02	0.250000	1.054585e-01	0.170000	3.781043e+02	0.200000	1.165497e-01	0.030000	3.781043e+02	0.280000	6.460665e-02	0.230000	7.561063e-01	0.240000	7.337600e-01	0.330000	5.545639e-01	0.300000	1.858928e-01	0.200000	3.342947e+02	0.220000	7.920370e-02	0.010000	0.020000	0.030000	0.000000	0.230000	2.027157e+00	0.160000	0.280000	2.246154e-01	0.382440	0.048574	0.003163	0.284458
1645000	0.160000	3.525421e+02	0.270000	1.850517e-01	0.230000	3.525421e+02	0.180000	2.065692e-01	0.280000	2.075081e+02	0.290000	2.626009e-01	0.070000	3.819044e+02	0.260000	1.065184e-01	0.170000	3.781043e+02	0.220000	1.153900e-01	0.030000	3.781043e+02	0.280000	6.460665e-02	0.270000	7.637053e-01	0.260000	7.411344e-01	0.220000	5.490459e-01	0.240000	1.840431e-01	0.200000	3.342947e+02	0.260000	7.999971e-02	0.040000	0.030000	0.020000	0.010000	0.270000	2.068108e+00	0.170000	0.340000	2.246154e-01	0.383005	0.049057	0.003168	0.285147
1650000	0.200000	3.560853e+02	0.270000	1.850517e-01	0.230000	3.525421e+02	0.180000	2.065692e-01	0.280000	2.075081e+02	0.260000	2.652401e-01	0.070000	3.819044e+02	0.260000	1.065184e-01	0.170000	3.781043e+02	0.220000	1.153900e-01	0.090000	3.819044e+02	0.260000	6.525596e-02	0.290000	7.713807e-01	0.230000	7.337600e-01	0.220000	5.435828e-01	0.240000	1.840431e-01	0.090000	3.376544e+02	0.240000	7.920370e-02	0.000000	0.010000	0.010000	0.000000	0.260000	2.152509e+00	0.260000	0.370000	2.268728e-01	0.382955	0.048984	0.003158	0.284909
1655000	0.200000	3.560853e+02	0.300000	1.869115e-01	0.200000	3.560853e+02	0.180000	2.065692e-01	0.280000	2.075081e+02	0.260000	2.652401e-01	0.130000	3.857426e+02	0.230000	1.054585e-01	0.200000	3.819044e+02	0.200000	1.142418e-01	0.090000	3.819044e+02	0.260000	6.525596e-02	0.330000	7.791332e-01	0.210000	7.264590e-01	0.220000	5.435828e-01	0.250000	1.822119e-01	0.090000	3.376544e+02	0.240000	7.920370e-02	0.030000	0.020000	0.020000	0.000000	0.200000	2.262871e+00	0.180000	0.290000	2.268728e-01	0.382766	0.048867	0.003152	0.284555
1660000	0.220000	3.596640e+02	0.300000	1.869115e-01	0.200000	3.560853e+02	0.210000	2.045138e-01	0.130000	2.095936e+02	0.180000	2.626009e-01	0.130000	3.857426e+02	0.230000	1.054585e-01	0.200000	3.819044e+02	0.200000	1.142418e-01	0.050000	3.857426e+02	0.240000	6.460665e-02	0.290000	7.869636e-01	0.290000	7.337600e-01	0.160000	5.381740e-01	0.340000	1.840431e-01	0.240000	3.410479e+02	0.310000	7.999971e-02	0.030000	0.010000	0.030000	0.010000	0.210000	2.174142e+00	0.210000	0.220000	2.268728e-01	0.381788	0.048767	0.003168	0.285191
1665000	0.220000	3.596640e+02	0.160000	1.850517e-01	0.200000	3.560853e+02	0.210000	2.045138e-01	0.130000	2.095936e+02	0.180000	2.626009e-01	0.130000	3.896193e+02	0.230000	1.054585e-01	0.200000	3.819044e+02	0.200000	1.142418e-01	0.050000	3.857426e+02	0.240000	6.460665e-02	0.290000	7.869636e-01	0.290000	7.337600e-01	0.260000	5.435828e-01	0.290000	1.858928e-01	0.240000	3.410479e+02	0.310000	7.999971e-02	0.020000	0.020000	0.040000	0.000000	0.220000	2.131091e+00	0.210000	0.210000	2.246154e-01	0.381221	0.048626	0.003159	0.285286
1670000	0.270000	3.560853e+02	0.160000	1.850517e-01	0.310000	3.525421e+02	0.210000	2.045138e-01	0.210000	2.117000e+02	0.180000	2.626009e-01	0.130000	3.896193e+02	0.160000	1.044092e-01	0.180000	3.857426e+02	0.170000	1.131051e-01	0.050000	3.857426e+02	0.240000	6.460665e-02	0.250000	7.791332e-01	0.200000	7.264590e-01	0.270000	5.490459e-01	0.210000	1.840431e-01	0.170000	3.444755e+02	0.280000	8.080372e-02	0.030000	0.010000	0.030000	0.000000	0.210000	2.109887e+00	0.130000	0.210000	2.246154e-01	0.381911	0.048527	0.003167	0.284878
1675000	0.270000	3.560853e+02	0.160000	1.850517e-01	0.310000	3.525421e+02	0.290000	2.065692e-01	0.210000	2.117000e+02	0.220000	2.599880e-01	0.130000	3.896193e+02	0.160000	1.044092e-01	0.180000	3.857426e+02	0.170000	1.131051e-01	0.030000	3.896193e+02	0.260000	6.525596e-02	0.240000	7.713807e-01	0.300000	7.337600e-01	0.160000	5.435828e-01	0.250000	1.822119e-01	0.230000	3.479375e+02	0.240000	7.999971e-02	0.020000	0.000000	0.060000	0.000000	0.240000	2.131091e+00	0.180000	0.210000	2.268728e-01	0.382879	0.048522	0.003202	0.284520
1680000	0.120000	3.596640e+02	0.220000	1.832104e-01	0.220000	3.560853e+02	0.290000	2.065692e-01	0.210000	2.138276e+02	0.220000	2.599880e-01	0.120000	3.935351e+02	0.160000	1.044092e-01	0.180000	3.857426e+02	0.250000	1.119797e-01	0.030000	3.896193e+02	0.260000	6.525596e-02	0.280000	7.791332e-01	0.210000	7.264590e-01	0.160000	5.435828e-01	0.250000	1.822119e-01	0.230000	3.479375e+02	0.240000	7.999971e-02	0.020000	0.020000	0.020000	0.000000	0.230000	2.131091e+00	0.160000	0.260000	2.314559e-01	0.382576	0.048397	0.003192	0.284061
1685000	0.120000	3.596640e+02	0.220000	1.832104e-01	0.220000	3.560853e+02	0.160000	2.045138e-01	0.210000	2.138276e+02	0.220000	2.599880e-01	0.120000	3.935351e+02	0.210000	1.033703e-01	0.200000	3.896193e+02	0.250000	1.119797e-01	0.050000	3.935351e+02	0.250000	6.460665e-02	0.280000	7.791332e-01	0.210000	7.264590e-01	0.280000	5.490459e-01	0.190000	1.803988e-01	0.230000	3.514344e+02	0.310000	8.080372e-02	0.010000	0.010000	0.020000	0.000000	0.220000	2.152509e+00	0.190000	0.220000	2.314559e-01	0.382720	0.048356	0.003185	0.283941
1690000	0.120000	3.596640e+02	0.310000	1.850517e-01	0.220000	3.560853e+02	0.160000	2.045138e-01	0.330000	2.117000e+02	0.330000	2.626009e-01	0.160000	3.974902e+02	0.210000	1.033703e-01	0.200000	3.896193e+02	0.250000	1.119797e-01	0.050000	3.935351e+02	0.250000	6.460665e-02	0.330000	7.869636e-01	0.180000	7.192306e-01	0.290000	5.545639e-01	0.270000	1.822119e-01	0.230000	3.514344e+02	0.310000	8.080372e-02	0.010000	0.000000	0.020000	0.000000	0.210000	2.109887e+00	0.180000	0.210000	2.337821e-01	0.381906	0.048210	0.003176	0.283820
1695000	0.230000	3.632787e+02	0.310000	1.850517e-01	0.320000	3.525421e+02	0.160000	2.045138e-01	0.330000	2.117000e+02	0.330000	2.626009e-01	0.160000	3.974902e+02	0.250000	1.023417e-01	0.180000	3.935351e+02	0.210000	1.108655e-01	0.050000	3.935351e+02	0.250000	6.460665e-02	0.250000	7.791332e-01	0.240000	7.120741e-01	0.260000	5.601373e-01	0.290000	1.840431e-01	0.250000	3.549664e+02	0.260000	8.161581e-02	0.010000	0.010000	0.030000	0.010000	0.310000	2.195993e+00	0.210000	0.310000	2.337821e-01	0.381419	0.048104	0.003167	0.283522
1700000	0.230000	3.632787e+02	0.310000	1.850517e-01	0.320000	3.525421e+02	0.210000	2.024788e-01	0.330000	2.117000e+02	0.190000	2.599880e-01	0.160000	3.974902e+02	0.250000	1.023417e-01	0.180000	3.935351e+02	0.210000	1.108655e-01	0.020000	3.974902e+02	0.210000	6.396380e-02	0.240000	7.713807e-01	0.190000	7.049889e-01	0.260000	5.601373e-01	0.260000	1.858928e-01	0.250000	3.549664e+02	0.280000	8.243606e-02	0.040000	0.010000	0.010000	0.000000	0.230000	2.131091e+00	0.190000	0.260000	2.314559e-01	0.381345	0.047987	0.003157	0.283267
1705000	0.220000	3.669297e+02	0.300000	1.869115e-01	0.230000	3.560853e+02	0.210000	2.024788e-01	0.220000	2.138276e+02	0.190000	2.599880e-01	0.140000	4.014850e+02	0.250000	1.023417e-01	0.190000	3.974902e+02	0.190000	1.097623e-01	0.020000	3.974902e+02	0.210000	6.396380e-02	0.290000	7.791332e-01	0.320000	7.120741e-01	0.260000	5.657668e-01	0.260000	1.858928e-01	0.200000	3.585338e+02	0.280000	8.243606e-02	0.040000	0.040000	0.000000	0.000000	0.250000	2.068108e+00	0.150000	0.230000	2.337821e-01	0.381150	0.047896	0.003148	0.283095
1710000	0.220000	3.669297e+02	0.300000	1.869115e-01	0.230000	3.560853e+02	0.200000	2.004641e-01	0.220000	2.138276e+02	0.190000	2.599880e-01	0.140000	4.014850e+02	0.300000	1.033703e-01	0.190000	3.974902e+02	0.190000	1.097623e-01	0.090000	4.014850e+02	0.280000	6.460665e-02	0.260000	7.869636e-01	0.320000	7.120741e-01	0.180000	5.601373e-01	0.200000	1.840431e-01	0.200000	3.585338e+02	0.260000	8.326456e-02	0.000000	0.030000	0.050000	0.000000	0.280000	2.109887e+00	0.160000	0.290000	2.337821e-01	0.380887	0.047768	0.003138	0.282888
1715000	0.220000	3.669297e+02	0.310000	1.887900e-01	0.230000	3.560853e+02	0.200000	2.004641e-01	0.220000	2.138276e+02	0.310000	2.626009e-01	0.210000	4.055200e+02	0.300000	1.033703e-01	0.190000	3.974902e+02	0.190000	1.097623e-01	0.090000	4.014850e+02	0.280000	6.460665e-02	0.260000	7.869636e-01	0.300000	7.192306e-01	0.210000	5.545639e-01	0.300000	1.858928e-01	0.150000	3.621371e+02	0.300000	8.410138e-02	0.030000	0.010000	0.040000	0.000000	0.280000	2.152509e+00	0.220000	0.240000	2.337821e-01	0.381443	0.047647	0.003130	0.282334
1720000	0.300000	3.632787e+02	0.310000	1.887900e-01	0.270000	3.525421e+02	0.280000	2.024788e-01	0.200000	2.159766e+02	0.310000	2.626009e-01	0.210000	4.055200e+02	0.230000	1.023417e-01	0.170000	4.014850e+02	0.360000	1.108655e-01	0.090000	4.014850e+02	0.280000	6.460665e-02	0.280000	7.948727e-01	0.240000	7.120741e-01	0.230000	5.490459e-01	0.220000	1.840431e-01	0.180000	3.657767e+02	0.300000	8.410138e-02	0.010000	0.000000	0.010000	0.000000	0.310000	2.195993e+00	0.210000	0.230000	2.291529e-01	0.381462	0.047678	0.003128	0.282303
1725000	0.300000	3.632787e+02	0.310000	1.887900e-01	0.270000	3.525421e+02	0.280000	2.024788e-01	0.200000	2.159766e+02	0.240000	2.599880e-01	0.190000	4.095955e+02	0.230000	1.023417e-01	0.170000	4.014850e+02	0.360000	1.108655e-01	0.050000	4.055200e+02	0.280000	6.525596e-02	0.230000	7.869636e-01	0.270000	7.192306e-01	0.340000	5.545639e-01	0.230000	1.822119e-01	0.180000	3.657767e+02	0.330000	8.494662e-02	0.030000	0.020000	0.020000	0.030000	0.240000	2.068108e+00	0.160000	0.370000	2.314559e-01	0.381780	0.047577	0.003118	0.281826
1730000	0.310000	3.596640e+02	0.210000	1.869115e-01	0.280000	3.490343e+02	0.280000	2.024788e-01	0.280000	2.138276e+02	0.240000	2.599880e-01	0.190000	4.095955e+02	0.190000	1.013234e-01	0.170000	4.014850e+02	0.250000	1.097623e-01	0.050000	4.055200e+02	0.280000	6.525596e-02	0.330000	7.948727e-01	0.240000	7.120741e-01	0.330000	5.601373e-01	0.260000	1.840431e-01	0.270000	3.621371e+02	0.330000	8.494662e-02	0.040000	0.010000	0.020000	0.000000	0.300000	2.109887e+00	0.200000	0.300000	2.361317e-01	0.382277	0.047472	0.003109	0.281213
1735000	0.310000	3.596640e+02	0.210000	1.869115e-01	0.280000	3.490343e+02	0.230000	2.004641e-01	0.280000	2.138276e+02	0.240000	2.599880e-01	0.190000	4.095955e+02	0.190000	1.013234e-01	0.160000	4.055200e+02	0.250000	1.097623e-01	0.020000	4.095955e+02	0.250000	6.460665e-02	0.250000	7.869636e-01	0.330000	7.192306e-01	0.330000	5.601373e-01	0.340000	1.858928e-01	0.210000	3.657767e+02	0.280000	8.580034e-02	0.050000	0.010000	0.030000	0.000000	0.180000	2.068108e+00	0.230000	0.200000	2.385048e-01	0.382212	0.047335	0.003101	0.280531
1740000	0.280000	3.560853e+02	0.240000	1.850517e-01	0.250000	3.525421e+02	0.230000	2.004641e-01	0.250000	2.159766e+02	0.260000	2.626009e-01	0.140000	4.137120e+02	0.190000	1.013234e-01	0.160000	4.055200e+02	0.230000	1.086702e-01	0.020000	4.095955e+02	0.250000	6.460665e-02	0.240000	7.791332e-01	0.260000	7.264590e-01	0.290000	5.657668e-01	0.340000	1.858928e-01	0.210000	3.657767e+02	0.320000	8.666265e-02	0.000000	0.000000	0.030000	0.000000	0.260000	2.027157e+00	0.200000	0.350000	2.433229e-01	0.382374	0.047223	0.003092	0.279914
1745000	0.280000	3.560853e+02	0.240000	1.850517e-01	0.250000	3.525421e+02	0.250000	1.984695e-01	0.250000	2.159766e+02	0.260000	2.626009e-01	0.140000	4.137120e+02	0.260000	1.023417e-01	0.160000	4.095955e+02	0.230000	1.086702e-01	0.050000	4.137120e+02	0.270000	6.525596e-02	0.240000	7.791332e-01	0.260000	7.264590e-01	0.250000	5.601373e-01	0.280000	1.877611e-01	0.260000	3.621371e+02	0.320000	8.666265e-02	0.000000	0.030000	0.050000	0.010000	0.210000	1.967245e+00	0.190000	0.230000	2.409018e-01	0.382338	0.047142	0.003094	0.279937
1750000	0.200000	3.596640e+02	0.190000	1.832104e-01	0.250000	3.525421e+02	0.250000	1.984695e-01	0.250000	2.159766e+02	0.260000	2.626009e-01	0.190000	4.178699e+02	0.260000	1.023417e-01	0.160000	4.095955e+02	0.230000	1.086702e-01	0.050000	4.137120e+02	0.270000	6.525596e-02	0.280000	7.869636e-01	0.260000	7.337600e-01	0.220000	5.545639e-01	0.230000	1.858928e-01	0.190000	3.657767e+02	0.250000	8.580034e-02	0.020000	0.010000	0.070000	0.000000	0.300000	2.131091e+00	0.160000	0.240000	2.409018e-01	0.382715	0.047120	0.003085	0.279684
1755000	0.200000	3.596640e+02	0.190000	1.832104e-01	0.270000	3.490343e+02	0.250000	1.984695e-01	0.130000	2.181472e+02	0.210000	2.599880e-01	0.190000	4.178699e+02	0.260000	1.023417e-01	0.100000	4.137120e+02	0.260000	1.097623e-01	0.050000	4.178699e+02	0.270000	6.525596e-02	0.300000	7.948727e-01	0.290000	7.411344e-01	0.230000	5.490459e-01	0.250000	1.840431e-01	0.190000	3.657767e+02	0.300000	8.666265e-02	0.000000	0.050000	0.010000	0.000000	0.300000	2.195993e+00	0.210000	0.240000	2.409018e-01	0.382478	0.047050	0.003076	0.279574
1760000	0.200000	3.596640e+02	0.190000	1.832104e-01	0.270000	3.490343e+02	0.180000	1.964947e-01	0.130000	2.181472e+02	0.210000	2.599880e-01	0.190000	4.178699e+02	0.180000	1.013234e-01	0.100000	4.137120e+02	0.260000	1.097623e-01	0.050000	4.178699e+02	0.180000	6.460665e-02	0.230000	7.869636e-01	0.240000	7.337600e-01	0.230000	5.490459e-01	0.270000	1.858928e-01	0.260000	3.621371e+02	0.300000	8.666265e-02	0.020000	0.010000	0.030000	0.000000	0.210000	2.174142e+00	0.120000	0.320000	2.433229e-01	0.382391	0.046944	0.003074	0.279507
1765000	0.280000	3.560853e+02	0.290000	1.850517e-01	0.170000	3.525421e+02	0.180000	1.964947e-01	0.210000	2.203396e+02	0.180000	2.574010e-01	0.100000	4.220696e+02	0.180000	1.013234e-01	0.270000	4.095955e+02	0.260000	1.097623e-01	0.050000	4.178699e+02	0.180000	6.460665e-02	0.290000	7.948727e-01	0.210000	7.264590e-01	0.300000	5.545639e-01	0.210000	1.840431e-01	0.260000	3.621371e+02	0.260000	8.753363e-02	0.040000	0.040000	0.030000	0.000000	0.280000	2.174142e+00	0.190000	0.290000	2.482384e-01	0.382736	0.046864	0.003069	0.279340
1770000	0.280000	3.560853e+02	0.290000	1.850517e-01	0.170000	3.525421e+02	0.260000	1.984695e-01	0.210000	2.203396e+02	0.180000	2.574010e-01	0.100000	4.220696e+02	0.180000	1.013234e-01	0.270000	4.095955e+02	0.260000	1.108655e-01	0.060000	4.220696e+02	0.180000	6.460665e-02	0.300000	8.028613e-01	0.260000	7.337600e-01	0.240000	5.490459e-01	0.210000	1.840431e-01	0.210000	3.657767e+02	0.260000	8.753363e-02	0.030000	0.000000	0.070000	0.000000	0.230000	2.174142e+00	0.240000	0.250000	2.507332e-01	0.383026	0.046738	0.003060	0.278676
1775000	0.220000	3.596640e+02	0.160000	1.832104e-01	0.170000	3.525421e+02	0.260000	1.984695e-01	0.210000	2.203396e+02	0.270000	2.599880e-01	0.100000	4.220696e+02	0.240000	1.003152e-01	0.270000	4.095955e+02	0.260000	1.108655e-01	0.060000	4.220696e+02	0.290000	6.525596e-02	0.230000	7.948727e-01	0.260000	7.337600e-01	0.310000	5.545639e-01	0.260000	1.858928e-01	0.190000	3.694528e+02	0.280000	8.841335e-02	0.000000	0.010000	0.020000	0.000000	0.250000	2.109887e+00	0.210000	0.240000	2.457684e-01	0.383464	0.046634	0.003055	0.278031
1780000	0.220000	3.596640e+02	0.160000	1.832104e-01	0.260000	3.490343e+02	0.260000	1.984695e-01	0.130000	2.225541e+02	0.270000	2.599880e-01	0.130000	4.263115e+02	0.240000	1.003152e-01	0.160000	4.137120e+02	0.260000	1.108655e-01	0.050000	4.263115e+02	0.290000	6.525596e-02	0.230000	7.948727e-01	0.300000	7.411344e-01	0.210000	5.490459e-01	0.290000	1.877611e-01	0.190000	3.694528e+02	0.280000	8.930192e-02	0.030000	0.030000	0.090000	0.000000	0.270000	2.152509e+00	0.230000	0.260000	2.457684e-01	0.383278	0.046533	0.003046	0.277614
1785000	0.220000	3.596640e+02	0.160000	1.832104e-01	0.260000	3.490343e+02	0.230000	1.964947e-01	0.130000	2.225541e+02	0.270000	2.599880e-01	0.130000	4.263115e+02	0.240000	1.003152e-01	0.160000	4.137120e+02	0.320000	1.119797e-01	0.050000	4.263115e+02	0.290000	6.525596e-02	0.140000	7.869636e-01	0.220000	7.337600e-01	0.280000	5.545639e-01	0.280000	1.896481e-01	0.230000	3.731659e+02	0.280000	8.930192e-02	0.020000	0.020000	0.050000	0.000000	0.250000	2.195993e+00	0.240000	0.230000	2.433229e-01	0.383207	0.046492	0.003045	0.277681
1790000	0.260000	3.560853e+02	0.230000	1.813874e-01	0.290000	3.455613e+02	0.230000	1.964947e-01	0.280000	2.203396e+02	0.230000	2.574010e-01	0.170000	4.305960e+02	0.200000	9.931706e-02	0.170000	4.178699e+02	0.320000	1.119797e-01	0.050000	4.263115e+02	0.310000	6.591179e-02	0.300000	7.948727e-01	0.300000	7.411344e-01	0.280000	5.545639e-01	0.220000	1.877611e-01	0.230000	3.731659e+02	0.270000	9.019942e-02	0.000000	0.000000	0.070000	0.000000	0.360000	2.088893e+00	0.230000	0.180000	2.385048e-01	0.383533	0.046621	0.003047	0.277866
1795000	0.260000	3.560853e+02	0.230000	1.813874e-01	0.290000	3.455613e+02	0.230000	1.964947e-01	0.280000	2.203396e+02	0.230000	2.574010e-01	0.170000	4.305960e+02	0.200000	9.931706e-02	0.170000	4.178699e+02	0.320000	1.119797e-01	0.020000	4.305960e+02	0.310000	6.591179e-02	0.130000	7.869636e-01	0.430000	7.485829e-01	0.340000	5.601373e-01	0.220000	1.877611e-01	0.130000	3.769162e+02	0.290000	9.110594e-02	0.040000	0.040000	0.060000	0.000000	0.210000	2.131091e+00	0.210000	0.320000	2.385048e-01	0.384140	0.046628	0.003062	0.277504
1800000	0.200000	3.596640e+02	0.320000	1.832104e-01	0.220000	3.490343e+02	0.280000	1.984695e-01	0.340000	2.181472e+02	0.290000	2.599880e-01	0.170000	4.305960e+02	0.280000	1.003152e-01	0.170000	4.178699e+02	0.240000	1.108655e-01	0.020000	4.305960e+02	0.320000	6.657422e-02	0.280000	7.948727e-01	0.430000	7.485829e-01	0.330000	5.657668e-01	0.330000	1.896481e-01	0.150000	3.807043e+02	0.290000	9.110594e-02	0.000000	0.000000	0.030000	0.000000	0.270000	2.240355e+00	0.180000	0.320000	2.409018e-01	0.383524	0.046519	0.003053	0.277353
1805000	0.200000	3.596640e+02	0.320000	1.832104e-01	0.220000	3.490343e+02	0.280000	1.984695e-01	0.340000	2.181472e+02	0.290000	2.599880e-01	0.140000	4.349235e+02	0.280000	1.003152e-01	0.230000	4.220696e+02	0.240000	1.108655e-01	0.020000	4.305960e+02	0.320000	6.657422e-02	0.280000	7.948727e-01	0.200000	7.411344e-01	0.250000	5.601373e-01	0.280000	1.915541e-01	0.150000	3.807043e+02	0.320000	9.202157e-02	0.020000	0.020000	0.020000	0.000000	0.260000	2.378891e+00	0.180000	0.280000	2.457684e-01	0.382940	0.046424	0.003045	0.278075
1810000	0.200000	3.596640e+02	0.190000	1.813874e-01	0.220000	3.490343e+02	0.280000	1.984695e-01	0.340000	2.181472e+02	0.290000	2.599880e-01	0.140000	4.349235e+02	0.280000	1.003152e-01	0.230000	4.220696e+02	0.260000	1.119797e-01	0.050000	4.349235e+02	0.320000	6.657422e-02	0.210000	7.869636e-01	0.150000	7.337600e-01	0.290000	5.657668e-01	0.250000	1.896481e-01	0.250000	3.845305e+02	0.200000	9.110594e-02	0.010000	0.020000	0.030000	0.000000	0.110000	2.285613e+00	0.160000	0.250000	2.482384e-01	0.382747	0.046369	0.003037	0.278305
1815000	0.250000	3.632787e+02	0.190000	1.813874e-01	0.280000	3.455613e+02	0.240000	1.964947e-01	0.220000	2.203396e+02	0.350000	2.626009e-01	0.120000	4.392946e+02	0.340000	1.013234e-01	0.220000	4.263115e+02	0.260000	1.119797e-01	0.050000	4.349235e+02	0.260000	6.724330e-02	0.190000	7.791332e-01	0.240000	7.264590e-01	0.290000	5.657668e-01	0.280000	1.915541e-01	0.260000	3.807043e+02	0.200000	9.110594e-02	0.010000	0.010000	0.040000	0.000000	0.310000	2.240355e+00	0.160000	0.200000	2.482384e-01	0.382894	0.046277	0.003028	0.278048
1820000	0.250000	3.632787e+02	0.250000	1.795826e-01	0.280000	3.455613e+02	0.240000	1.964947e-01	0.220000	2.203396e+02	0.350000	2.626009e-01	0.120000	4.392946e+02	0.340000	1.013234e-01	0.220000	4.263115e+02	0.240000	1.108655e-01	0.030000	4.392946e+02	0.260000	6.724330e-02	0.240000	7.713807e-01	0.240000	7.264590e-01	0.260000	5.714529e-01	0.280000	1.915541e-01	0.260000	3.807043e+02	0.250000	9.019942e-02	0.000000	0.020000	0.020000	0.000000	0.210000	2.152509e+00	0.180000	0.300000	2.507332e-01	0.383148	0.046263	0.003024	0.277835
1825000	0.130000	3.669297e+02	0.250000	1.795826e-01	0.260000	3.421230e+02	0.240000	1.964947e-01	0.300000	2.181472e+02	0.350000	2.652401e-01	0.110000	4.437096e+02	0.340000	1.013234e-01	0.220000	4.263115e+02	0.240000	1.108655e-01	0.030000	4.392946e+02	0.220000	6.657422e-02	0.280000	7.791332e-01	0.220000	7.192306e-01	0.290000	5.771961e-01	0.230000	1.896481e-01	0.210000	3.845305e+02	0.250000	9.019942e-02	0.020000	0.010000	0.010000	0.000000	0.300000	2.152509e+00	0.230000	0.270000	2.507332e-01	0.383421	0.046148	0.003015	0.277201
1830000	0.130000	3.669297e+02	0.250000	1.795826e-01	0.260000	3.421230e+02	0.240000	1.945395e-01	0.300000	2.181472e+02	0.350000	2.652401e-01	0.110000	4.437096e+02	0.290000	1.023417e-01	0.250000	4.305960e+02	0.240000	1.108655e-01	0.030000	4.392946e+02	0.220000	6.657422e-02	0.170000	7.713807e-01	0.300000	7.264590e-01	0.260000	5.829970e-01	0.210000	1.877611e-01	0.210000	3.845305e+02	0.260000	9.110594e-02	0.010000	0.000000	0.060000	0.000000	0.190000	2.152509e+00	0.210000	0.220000	2.457684e-01	0.383479	0.046077	0.003007	0.276852
1835000	0.130000	3.669297e+02	0.310000	1.813874e-01	0.200000	3.455613e+02	0.240000	1.945395e-01	0.300000	2.181472e+02	0.350000	2.652401e-01	0.160000	4.481689e+02	0.290000	1.023417e-01	0.250000	4.305960e+02	0.320000	1.119797e-01	0.040000	4.437096e+02	0.210000	6.591179e-02	0.170000	7.713807e-01	0.340000	7.337600e-01	0.220000	5.771961e-01	0.210000	1.858928e-01	0.190000	3.883951e+02	0.290000	9.202157e-02	0.020000	0.010000	0.030000	0.000000	0.270000	2.262871e+00	0.170000	0.270000	2.482384e-01	0.383983	0.046007	0.002998	0.276335
1840000	0.150000	3.706174e+02	0.310000	1.813874e-01	0.200000	3.455613e+02	0.200000	1.926038e-01	0.220000	2.203396e+02	0.180000	2.626009e-01	0.160000	4.481689e+02	0.190000	1.013234e-01	0.140000	4.349235e+02	0.320000	1.119797e-01	0.040000	4.437096e+02	0.210000	6.591179e-02	0.250000	7.637053e-01	0.200000	7.264590e-01	0.220000	5.771961e-01	0.250000	1.840431e-01	0.260000	3.845305e+02	0.290000	9.202157e-02	0.020000	0.020000	0.020000	0.000000	0.260000	2.218063e+00	0.150000	0.260000	2.532531e-01	0.383901	0.046028	0.002997	0.276392
1845000	0.150000	3.706174e+02	0.310000	1.813874e-01	0.200000	3.455613e+02	0.200000	1.926038e-01	0.220000	2.203396e+02	0.180000	2.626009e-01	0.160000	4.481689e+02	0.190000	1.013234e-01	0.140000	4.349235e+02	0.180000	1.108655e-01	0.050000	4.481689e+02	0.210000	6.591179e-02	0.240000	7.561063e-01	0.280000	7.337600e-01	0.160000	5.714529e-01	0.250000	1.840431e-01	0.260000	3.845305e+02	0.250000	9.110594e-02	0.000000	0.010000	0.010000	0.000000	0.200000	2.195993e+00	0.200000	0.180000	2.457684e-01	0.383784	0.046043	0.002989	0.276673
1850000	0.170000	3.743421e+02	0.320000	1.832104e-01	0.280000	3.421230e+02	0.200000	1.926038e-01	0.240000	2.225541e+02	0.170000	2.599880e-01	0.200000	4.526731e+02	0.190000	1.013234e-01	0.220000	4.392946e+02	0.180000	1.108655e-01	0.050000	4.481689e+02	0.300000	6.657422e-02	0.240000	7.485829e-01	0.340000	7.411344e-01	0.220000	5.657668e-01	0.290000	1.858928e-01	0.190000	3.883951e+02	0.210000	9.019942e-02	0.000000	0.020000	0.030000	0.000000	0.310000	2.240355e+00	0.210000	0.190000	2.409018e-01	0.383876	0.046271	0.003016	0.277106
1855000	0.170000	3.743421e+02	0.320000	1.832104e-01	0.280000	3.421230e+02	0.180000	1.906874e-01	0.240000	2.225541e+02	0.170000	2.599880e-01	0.200000	4.526731e+02	0.210000	1.003152e-01	0.220000	4.392946e+02	0.240000	1.097623e-01	0.050000	4.481689e+02	0.300000	6.657422e-02	0.240000	7.411344e-01	0.340000	7.411344e-01	0.320000	5.714529e-01	0.210000	1.840431e-01	0.230000	3.922985e+02	0.210000	9.019942e-02	0.010000	0.010000	0.040000	0.000000	0.310000	2.088893e+00	0.220000	0.220000	2.361317e-01	0.383319	0.046157	0.003012	0.277400
1860000	0.170000	3.743421e+02	0.320000	1.832104e-01	0.180000	3.455613e+02	0.180000	1.906874e-01	0.240000	2.225541e+02	0.170000	2.599880e-01	0.160000	4.572225e+02	0.210000	1.003152e-01	0.220000	4.392946e+02	0.240000	1.097623e-01	0.060000	4.526731e+02	0.260000	6.724330e-02	0.170000	7.337600e-01	0.210000	7.337600e-01	0.300000	5.771961e-01	0.220000	1.822119e-01	0.230000	3.922985e+02	0.170000	8.930192e-02	0.020000	0.000000	0.050000	0.000000	0.230000	2.006986e+00	0.210000	0.210000	2.385048e-01	0.383427	0.046202	0.003020	0.277459
1865000	0.240000	3.781043e+02	0.200000	1.813874e-01	0.180000	3.455613e+02	0.260000	1.926038e-01	0.230000	2.247908e+02	0.280000	2.626009e-01	0.160000	4.572225e+02	0.260000	1.013234e-01	0.200000	4.437096e+02	0.240000	1.097623e-01	0.060000	4.526731e+02	0.260000	6.724330e-02	0.170000	7.337600e-01	0.260000	7.411344e-01	0.260000	5.829970e-01	0.260000	1.840431e-01	0.160000	3.962412e+02	0.170000	8.930192e-02	0.040000	0.020000	0.030000	0.000000	0.270000	2.047530e+00	0.170000	0.300000	2.433229e-01	0.384143	0.046254	0.003018	0.277211
1870000	0.240000	3.781043e+02	0.200000	1.813874e-01	0.210000	3.490343e+02	0.260000	1.926038e-01	0.230000	2.247908e+02	0.280000	2.626009e-01	0.180000	4.618177e+02	0.260000	1.013234e-01	0.200000	4.437096e+02	0.250000	1.086702e-01	0.050000	4.572225e+02	0.220000	6.657422e-02	0.280000	7.411344e-01	0.250000	7.337600e-01	0.270000	5.888562e-01	0.150000	1.822119e-01	0.370000	3.922985e+02	0.210000	8.841335e-02	0.000000	0.000000	0.030000	0.000000	0.210000	2.131091e+00	0.100000	0.270000	2.409018e-01	0.383907	0.046288	0.003014	0.277373
1875000	0.210000	3.819044e+02	0.220000	1.795826e-01	0.210000	3.490343e+02	0.260000	1.926038e-01	0.290000	2.225541e+02	0.210000	2.599880e-01	0.180000	4.618177e+02	0.260000	1.023417e-01	0.220000	4.481689e+02	0.250000	1.086702e-01	0.050000	4.572225e+02	0.220000	6.657422e-02	0.300000	7.485829e-01	0.240000	7.264590e-01	0.270000	5.888562e-01	0.150000	1.822119e-01	0.370000	3.922985e+02	0.210000	8.841335e-02	0.010000	0.020000	0.040000	0.000000	0.300000	2.240355e+00	0.230000	0.180000	2.409018e-01	0.384413	0.046197	0.003006	0.276846
1880000	0.210000	3.819044e+02	0.220000	1.795826e-01	0.210000	3.490343e+02	0.270000	1.945395e-01	0.290000	2.225541e+02	0.210000	2.599880e-01	0.180000	4.618177e+02	0.260000	1.023417e-01	0.220000	4.481689e+02	0.310000	1.097623e-01	0.050000	4.572225e+02	0.220000	6.657422e-02	0.280000	7.561063e-01	0.310000	7.337600e-01	0.230000	5.829970e-01	0.250000	1.803988e-01	0.250000	3.962412e+02	0.300000	8.930192e-02	0.000000	0.030000	0.050000	0.000000	0.260000	2.218063e+00	0.240000	0.220000	2.409018e-01	0.384898	0.046085	0.002997	0.276174
1885000	0.250000	3.857426e+02	0.220000	1.795826e-01	0.240000	3.525421e+02	0.270000	1.945395e-01	0.290000	2.225541e+02	0.210000	2.599880e-01	0.140000	4.664590e+02	0.260000	1.023417e-01	0.220000	4.481689e+02	0.310000	1.097623e-01	0.060000	4.618177e+02	0.240000	6.591179e-02	0.190000	7.485829e-01	0.310000	7.337600e-01	0.270000	5.888562e-01	0.310000	1.822119e-01	0.250000	3.962412e+02	0.250000	8.841335e-02	0.010000	0.010000	0.050000	0.010000	0.180000	2.088893e+00	0.280000	0.270000	2.482384e-01	0.384856	0.046039	0.002989	0.276028
1890000	0.250000	3.857426e+02	0.210000	1.777957e-01	0.240000	3.525421e+02	0.340000	1.964947e-01	0.210000	2.247908e+02	0.330000	2.626009e-01	0.140000	4.664590e+02	0.240000	1.013234e-01	0.250000	4.526731e+02	0.310000	1.097623e-01	0.060000	4.618177e+02	0.240000	6.591179e-02	0.190000	7.485829e-01	0.310000	7.411344e-01	0.210000	5.829970e-01	0.170000	1.803988e-01	0.230000	4.002234e+02	0.250000	8.841335e-02	0.000000	0.020000	0.000000	0.000000	0.230000	2.195993e+00	0.260000	0.200000	2.433229e-01	0.384110	0.045927	0.002982	0.276085
1895000	0.270000	3.819044e+02	0.210000	1.777957e-01	0.240000	3.525421e+02	0.340000	1.964947e-01	0.210000	2.247908e+02	0.330000	2.626009e-01	0.170000	4.711470e+02	0.240000	1.013234e-01	0.250000	4.526731e+02	0.190000	1.086702e-01	0.080000	4.664590e+02	0.190000	6.525596e-02	0.220000	7.411344e-01	0.180000	7.337600e-01	0.320000	5.888562e-01	0.240000	1.786038e-01	0.270000	3.962412e+02	0.180000	8.753363e-02	0.020000	0.020000	0.030000	0.000000	0.260000	2.240355e+00	0.170000	0.300000	2.433229e-01	0.384408	0.045860	0.002974	0.275688
1900000	0.270000	3.819044e+02	0.210000	1.777957e-01	0.330000	3.490343e+02	0.340000	1.964947e-01	0.260000	2.225541e+02	0.380000	2.652401e-01	0.170000	4.711470e+02	0.240000	1.013234e-01	0.210000	4.572225e+02	0.190000	1.086702e-01	0.080000	4.664590e+02	0.190000	6.525596e-02	0.210000	7.337600e-01	0.270000	7.411344e-01	0.320000	5.888562e-01	0.240000	1.786038e-01	0.270000	3.962412e+02	0.350000	8.841335e-02	0.020000	0.010000	0.030000	0.000000	0.280000	2.152509e+00	0.150000	0.250000	2.361317e-01	0.384822	0.046238	0.002972	0.276331
1905000	0.270000	3.819044e+02	0.290000	1.795826e-01	0.330000	3.490343e+02	0.280000	1.984695e-01	0.260000	2.225541e+02	0.380000	2.652401e-01	0.170000	4.711470e+02	0.260000	1.023417e-01	0.210000	4.572225e+02	0.190000	1.086702e-01	0.080000	4.664590e+02	0.230000	6.460665e-02	0.200000	7.264590e-01	0.380000	7.485829e-01	0.360000	5.947743e-01	0.260000	1.803988e-01	0.210000	4.002234e+02	0.350000	8.841335e-02	0.010000	0.010000	0.030000	0.000000	0.140000	2.152509e+00	0.230000	0.260000	2.385048e-01	0.385374	0.046903	0.002968	0.276851
1910000	0.250000	3.857426e+02	0.290000	1.795826e-01	0.250000	3.525421e+02	0.280000	1.984695e-01	0.240000	2.247908e+02	0.380000	2.652401e-01	0.180000	4.758821e+02	0.260000	1.023417e-01	0.210000	4.572225e+02	0.230000	1.075889e-01	0.080000	4.711470e+02	0.230000	6.460665e-02	0.200000	7.264590e-01	0.380000	7.485829e-01	0.320000	6.007519e-01	0.330000	1.822119e-01	0.210000	4.002234e+02	0.220000	8.753363e-02	0.040000	0.030000	0.000000	0.000000	0.290000	2.174142e+00	0.190000	0.350000	2.385048e-01	0.386047	0.046937	0.002970	0.276677
1915000	0.250000	3.857426e+02	0.280000	1.813874e-01	0.250000	3.525421e+02	0.200000	1.964947e-01	0.240000	2.247908e+02	0.230000	2.626009e-01	0.180000	4.758821e+02	0.260000	1.023417e-01	0.220000	4.618177e+02	0.230000	1.075889e-01	0.080000	4.711470e+02	0.230000	6.460665e-02	0.270000	7.337600e-01	0.210000	7.411344e-01	0.320000	6.007519e-01	0.290000	1.840431e-01	0.240000	4.042458e+02	0.220000	8.753363e-02	0.050000	0.000000	0.060000	0.000000	0.290000	2.240355e+00	0.240000	0.270000	2.433229e-01	0.386354	0.046886	0.002962	0.276358
1920000	0.250000	3.857426e+02	0.280000	1.813874e-01	0.250000	3.525421e+02	0.200000	1.964947e-01	0.240000	2.247908e+02	0.230000	2.626009e-01	0.240000	4.806648e+02	0.210000	1.013234e-01	0.220000	4.618177e+02	0.260000	1.086702e-01	0.110000	4.758821e+02	0.240000	6.396380e-02	0.250000	7.264590e-01	0.220000	7.337600e-01	0.250000	5.947743e-01	0.260000	1.858928e-01	0.240000	4.042458e+02	0.320000	8.841335e-02	0.010000	0.020000	0.000000	0.000000	0.260000	2.195993e+00	0.160000	0.300000	2.457684e-01	0.386832	0.046984	0.002967	0.276414
1925000	0.150000	3.896193e+02	0.280000	1.813874e-01	0.290000	3.490343e+02	0.250000	1.945395e-01	0.260000	2.225541e+02	0.230000	2.626009e-01	0.240000	4.806648e+02	0.210000	1.013234e-01	0.220000	4.618177e+02	0.260000	1.086702e-01	0.110000	4.758821e+02	0.240000	6.396380e-02	0.280000	7.337600e-01	0.330000	7.411344e-01	0.300000	6.007519e-01	0.240000	1.840431e-01	0.240000	4.083085e+02	0.350000	8.930192e-02	0.000000	0.000000	0.010000	0.000000	0.240000	2.174142e+00	0.150000	0.230000	2.409018e-01	0.387375	0.046940	0.002959	0.276023
1930000	0.150000	3.896193e+02	0.260000	1.832104e-01	0.290000	3.490343e+02	0.250000	1.945395e-01	0.260000	2.225541e+02	0.290000	2.652401e-01	0.240000	4.806648e+02	0.290000	1.023417e-01	0.170000	4.664590e+02	0.200000	1.075889e-01	0.110000	4.758821e+02	0.270000	6.460665e-02	0.290000	7.411344e-01	0.330000	7.411344e-01	0.260000	6.067895e-01	0.240000	1.840431e-01	0.260000	4.042458e+02	0.350000	8.930192e-02	0.020000	0.010000	0.020000	0.000000	0.230000	2.262871e+00	0.180000	0.240000	2.433229e-01	0.387694	0.046829	0.002952	0.275519
1935000	0.290000	3.857426e+02	0.260000	1.832104e-01	0.250000	3.525421e+02	0.250000	1.945395e-01	0.280000	2.203396e+02	0.290000	2.652401e-01	0.160000	4.854956e+02	0.290000	1.023417e-01	0.170000	4.664590e+02	0.200000	1.075889e-01	0.070000	4.806648e+02	0.270000	6.460665e-02	0.310000	7.485829e-01	0.240000	7.337600e-01	0.220000	6.007519e-01	0.210000	1.822119e-01	0.260000	4.042458e+02	0.190000	8.841335e-02	0.000000	0.020000	0.040000	0.000000	0.360000	2.402799e+00	0.170000	0.250000	2.385048e-01	0.388036	0.046732	0.002944	0.275027
1940000	0.290000	3.857426e+02	0.320000	1.850517e-01	0.250000	3.525421e+02	0.230000	1.926038e-01	0.280000	2.203396e+02	0.290000	2.652401e-01	0.160000	4.854956e+02	0.290000	1.023417e-01	0.150000	4.711470e+02	0.250000	1.065184e-01	0.070000	4.806648e+02	0.270000	6.525596e-02	0.310000	7.485829e-01	0.290000	7.411344e-01	0.220000	6.007519e-01	0.270000	1.840431e-01	0.250000	4.083085e+02	0.220000	8.753363e-02	0.030000	0.020000	0.040000	0.000000	0.290000	2.218063e+00	0.130000	0.230000	2.337821e-01	0.388605	0.047532	0.002952	0.275951
1945000	0.290000	3.857426e+02	0.320000	1.850517e-01	0.250000	3.525421e+02	0.230000	1.926038e-01	0.280000	2.203396e+02	0.180000	2.626009e-01	0.230000	4.903749e+02	0.200000	1.013234e-01	0.150000	4.711470e+02	0.250000	1.065184e-01	0.070000	4.806648e+02	0.270000	6.525596e-02	0.270000	7.561063e-01	0.290000	7.485829e-01	0.230000	5.947743e-01	0.270000	1.858928e-01	0.250000	4.083085e+02	0.220000	8.753363e-02	0.020000	0.010000	0.000000	0.000000	0.220000	2.262871e+00	0.230000	0.280000	2.361317e-01	0.388327	0.047485	0.002950	0.276018
1950000	0.250000	3.896193e+02	0.320000	1.850517e-01	0.200000	3.560853e+02	0.120000	1.906874e-01	0.230000	2.225541e+02	0.180000	2.626009e-01	0.230000	4.903749e+02	0.200000	1.013234e-01	0.150000	4.711470e+02	0.250000	1.065184e-01	0.110000	4.854956e+02	0.270000	6.525596e-02	0.270000	7.637053e-01	0.260000	7.561063e-01	0.290000	6.007519e-01	0.180000	1.840431e-01	0.230000	4.124121e+02	0.260000	8.841335e-02	0.000000	0.010000	0.010000	0.000000	0.160000	2.152509e+00	0.190000	0.240000	2.361317e-01	0.388074	0.047386	0.002943	0.276109
1955000	0.250000	3.896193e+02	0.250000	1.832104e-01	0.200000	3.560853e+02	0.120000	1.906874e-01	0.230000	2.225541e+02	0.260000	2.652401e-01	0.230000	4.903749e+02	0.290000	1.023417e-01	0.210000	4.758821e+02	0.190000	1.054585e-01	0.110000	4.854956e+02	0.310000	6.591179e-02	0.170000	7.561063e-01	0.260000	7.561063e-01	0.280000	6.067895e-01	0.180000	1.840431e-01	0.340000	4.083085e+02	0.260000	8.930192e-02	0.000000	0.020000	0.040000	0.000000	0.220000	2.195993e+00	0.210000	0.220000	2.337821e-01	0.388718	0.047294	0.002938	0.275481
1960000	0.250000	3.896193e+02	0.250000	1.832104e-01	0.200000	3.560853e+02	0.310000	1.926038e-01	0.230000	2.247908e+02	0.260000	2.652401e-01	0.200000	4.953032e+02	0.290000	1.023417e-01	0.210000	4.758821e+02	0.190000	1.054585e-01	0.050000	4.903749e+02	0.310000	6.591179e-02	0.220000	7.485829e-01	0.240000	7.485829e-01	0.340000	6.128879e-01	0.300000	1.858928e-01	0.340000	4.083085e+02	0.260000	8.930192e-02	0.020000	0.000000	0.050000	0.000000	0.260000	2.068108e+00	0.220000	0.270000	2.385048e-01	0.389265	0.047211	0.002930	0.274948
1965000	0.280000	3.857426e+02	0.270000	1.850517e-01	0.300000	3.525421e+02	0.310000	1.926038e-01	0.230000	2.247908e+02	0.220000	2.626009e-01	0.200000	4.953032e+02	0.220000	1.013234e-01	0.210000	4.806648e+02	0.190000	1.054585e-01	0.050000	4.903749e+02	0.220000	6.525596e-02	0.220000	7.485829e-01	0.250000	7.411344e-01	0.290000	6.190475e-01	0.230000	1.840431e-01	0.230000	4.124121e+02	0.230000	8.841335e-02	0.020000	0.010000	0.010000	0.010000	0.320000	2.285613e+00	0.190000	0.240000	2.361317e-01	0.389412	0.047180	0.002926	0.274650
1970000	0.280000	3.857426e+02	0.270000	1.850517e-01	0.300000	3.525421e+02	0.310000	1.926038e-01	0.230000	2.247908e+02	0.220000	2.626009e-01	0.200000	5.002811e+02	0.220000	1.013234e-01	0.210000	4.806648e+02	0.250000	1.044092e-01	0.050000	4.903749e+02	0.220000	6.525596e-02	0.260000	7.561063e-01	0.210000	7.337600e-01	0.290000	6.190475e-01	0.170000	1.822119e-01	0.280000	4.083085e+02	0.230000	8.841335e-02	0.040000	0.030000	0.060000	0.000000	0.290000	2.218063e+00	0.150000	0.250000	2.361317e-01	0.390143	0.047108	0.002918	0.274219
1975000	0.250000	3.896193e+02	0.270000	1.850517e-01	0.300000	3.525421e+02	0.220000	1.906874e-01	0.270000	2.225541e+02	0.280000	2.652401e-01	0.200000	5.002811e+02	0.220000	1.013234e-01	0.210000	4.854956e+02	0.250000	1.044092e-01	0.050000	4.953032e+02	0.260000	6.591179e-02	0.280000	7.637053e-01	0.240000	7.264590e-01	0.250000	6.128879e-01	0.240000	1.803988e-01	0.280000	4.083085e+02	0.270000	8.930192e-02	0.010000	0.010000	0.010000	0.000000	0.260000	2.195993e+00	0.230000	0.200000	2.337821e-01	0.390650	0.047166	0.002957	0.274192
1980000	0.250000	3.896193e+02	0.290000	1.869115e-01	0.220000	3.560853e+02	0.220000	1.906874e-01	0.270000	2.225541e+02	0.280000	2.652401e-01	0.200000	5.002811e+02	0.240000	1.003152e-01	0.210000	4.854956e+02	0.250000	1.044092e-01	0.050000	4.953032e+02	0.260000	6.591179e-02	0.250000	7.561063e-01	0.300000	7.337600e-01	0.280000	6.190475e-01	0.250000	1.786038e-01	0.240000	4.124121e+02	0.270000	8.930192e-02	0.030000	0.010000	0.040000	0.000000	0.200000	2.131091e+00	0.180000	0.230000	2.337821e-01	0.390166	0.047059	0.002949	0.274064
1985000	0.250000	3.896193e+02	0.290000	1.869115e-01	0.220000	3.560853e+02	0.220000	1.906874e-01	0.210000	2.247908e+02	0.280000	2.652401e-01	0.220000	5.053090e+02	0.240000	1.003152e-01	0.210000	4.854956e+02	0.250000	1.033703e-01	0.120000	5.002811e+02	0.260000	6.591179e-02	0.300000	7.637053e-01	0.300000	7.337600e-01	0.230000	6.128879e-01	0.210000	1.768267e-01	0.240000	4.124121e+02	0.250000	8.841335e-02	0.000000	0.000000	0.050000	0.000000	0.230000	2.109887e+00	0.160000	0.230000	2.314559e-01	0.389641	0.046967	0.002945	0.274328
1990000	0.240000	3.935351e+02	0.250000	1.850517e-01	0.280000	3.525421e+02	0.270000	1.926038e-01	0.210000	2.247908e+02	0.250000	2.626009e-01	0.220000	5.053090e+02	0.310000	1.013234e-01	0.250000	4.903749e+02	0.250000	1.033703e-01	0.120000	5.002811e+02	0.280000	6.657422e-02	0.250000	7.561063e-01	0.280000	7.411344e-01	0.240000	6.067895e-01	0.210000	1.768267e-01	0.230000	4.165569e+02	0.270000	8.930192e-02	0.030000	0.010000	0.020000	0.000000	0.270000	2.195993e+00	0.170000	0.210000	2.268728e-01	0.389257	0.046872	0.002937	0.273961
1995000	0.240000	3.935351e+02	0.250000	1.850517e-01	0.280000	3.525421e+02	0.270000	1.926038e-01	0.290000	2.225541e+02	0.250000	2.626009e-01	0.230000	5.103875e+02	0.310000	1.013234e-01	0.250000	4.903749e+02	0.250000	1.023417e-01	0.100000	5.053090e+02	0.280000	6.657422e-02	0.260000	7.637053e-01	0.240000	7.337600e-01	0.240000	6.067895e-01	0.200000	1.750673e-01	0.220000	4.207433e+02	0.270000	8.930192e-02	0.030000	0.000000	0.010000	0.010000	0.260000	2.131091e+00	0.190000	0.300000	2.337821e-01	0.389408	0.046757	0.002931	0.273368
2000000	0.260000	3.896193e+02	0.310000	1.869115e-01	0.260000	3.490343e+02	0.250000	1.906874e-01	0.290000	2.225541e+02	0.250000	2.626009e-01	0.230000	5.103875e+02	0.210000	1.003152e-01	0.180000	4.953032e+02	0.250000	1.023417e-01	0.100000	5.053090e+02	0.230000	6.591179e-02	0.260000	7.637053e-01	0.180000	7.264590e-01	0.190000	6.007519e-01	0.330000	1.768267e-01	0.220000	4.207433e+02	0.280000	9.019942e-02	0.060000	0.010000	0.040000	0.010000	0.260000	2.047530e+00	0.150000	0.260000	2.337821e-01	0.389826	0.046683	0.002930	0.272985
2005000	0.260000	3.896193e+02	0.310000	1.869115e-01	0.260000	3.490343e+02	0.250000	1.906874e-01	0.290000	2.225541e+02	0.120000	2.599880e-01	0.130000	5.155170e+02	0.210000	1.003152e-01	0.180000	4.953032e+02	0.280000	1.033703e-01	0.100000	5.053090e+02	0.230000	6.591179e-02	0.200000	7.561063e-01	0.180000	7.264590e-01	0.280000	6.067895e-01	0.150000	1.750673e-01	0.290000	4.165569e+02	0.280000	9.019942e-02	0.040000	0.010000	0.040000	0.000000	0.270000	2.088893e+00	0.190000	0.240000	2.291529e-01	0.389682	0.046699	0.002922	0.273455
2010000	0.260000	3.896193e+02	0.310000	1.869115e-01	0.260000	3.490343e+02	0.230000	1.887900e-01	0.180000	2.247908e+02	0.120000	2.599880e-01	0.130000	5.155170e+02	0.210000	1.003152e-01	0.180000	4.953032e+02	0.280000	1.033703e-01	0.100000	5.103875e+02	0.230000	6.591179e-02	0.190000	7.485829e-01	0.230000	7.192306e-01	0.260000	6.128879e-01	0.310000	1.768267e-01	0.190000	4.207433e+02	0.310000	9.110594e-02	0.040000	0.000000	0.040000	0.000000	0.270000	2.174142e+00	0.220000	0.290000	2.314559e-01	0.389754	0.046669	0.002915	0.273207
2015000	0.250000	3.935351e+02	0.360000	1.887900e-01	0.240000	3.525421e+02	0.230000	1.887900e-01	0.180000	2.247908e+02	0.310000	2.626009e-01	0.130000	5.155170e+02	0.220000	9.931706e-02	0.230000	5.002811e+02	0.280000	1.033703e-01	0.100000	5.103875e+02	0.270000	6.657422e-02	0.240000	7.411344e-01	0.280000	7.264590e-01	0.170000	6.067895e-01	0.310000	1.768267e-01	0.190000	4.207433e+02	0.340000	9.202157e-02	0.010000	0.020000	0.010000	0.000000	0.270000	2.174142e+00	0.120000	0.240000	2.268728e-01	0.389992	0.046560	0.002911	0.272908
2020000	0.250000	3.935351e+02	0.360000	1.887900e-01	0.240000	3.525421e+02	0.230000	1.887900e-01	0.180000	2.247908e+02	0.310000	2.626009e-01	0.170000	5.206980e+02	0.220000	9.931706e-02	0.230000	5.002811e+02	0.270000	1.044092e-01	0.100000	5.103875e+02	0.270000	6.657422e-02	0.250000	7.337600e-01	0.380000	7.337600e-01	0.290000	6.128879e-01	0.220000	1.750673e-01	0.240000	4.249719e+02	0.340000	9.202157e-02	0.010000	0.000000	0.040000	0.000000	0.300000	2.218063e+00	0.170000	0.150000	2.246154e-01	0.389881	0.046510	0.002903	0.272788
2025000	0.260000	3.896193e+02	0.360000	1.887900e-01	0.200000	3.560853e+02	0.220000	1.869115e-01	0.320000	2.225541e+02	0.170000	2.599880e-01	0.170000	5.206980e+02	0.230000	9.832884e-02	0.230000	5.002811e+02	0.270000	1.044092e-01	0.080000	5.155170e+02	0.170000	6.591179e-02	0.210000	7.264590e-01	0.210000	7.264590e-01	0.290000	6.128879e-01	0.160000	1.733253e-01	0.240000	4.292429e+02	0.270000	9.294640e-02	0.010000	0.010000	0.000000	0.010000	0.260000	2.195993e+00	0.140000	0.240000	2.201677e-01	0.390561	0.046424	0.002896	0.272265
2030000	0.260000	3.896193e+02	0.210000	1.869115e-01	0.200000	3.560853e+02	0.220000	1.869115e-01	0.320000	2.225541e+02	0.170000	2.599880e-01	0.170000	5.206980e+02	0.230000	9.832884e-02	0.230000	5.053090e+02	0.260000	1.054585e-01	0.080000	5.155170e+02	0.170000	6.591179e-02	0.210000	7.264590e-01	0.210000	7.264590e-01	0.320000	6.190475e-01	0.280000	1.750673e-01	0.240000	4.292429e+02	0.270000	9.294640e-02	0.030000	0.000000	0.020000	0.010000	0.250000	2.195993e+00	0.160000	0.320000	2.179770e-01	0.390905	0.046323	0.002890	0.271763
2035000	0.370000	3.857426e+02	0.210000	1.869115e-01	0.200000	3.560853e+02	0.200000	1.850517e-01	0.200000	2.247908e+02	0.260000	2.626009e-01	0.110000	5.259311e+02	0.270000	9.931706e-02	0.230000	5.053090e+02	0.260000	1.054585e-01	0.050000	5.206980e+02	0.170000	6.591179e-02	0.280000	7.337600e-01	0.210000	7.192306e-01	0.260000	6.252690e-01	0.160000	1.733253e-01	0.280000	4.249719e+02	0.200000	9.202157e-02	0.020000	0.040000	0.050000	0.000000	0.210000	2.152509e+00	0.170000	0.240000	2.179770e-01	0.391388	0.046244	0.002883	0.271322
2040000	0.370000	3.857426e+02	0.260000	1.887900e-01	0.190000	3.596640e+02	0.200000	1.850517e-01	0.200000	2.247908e+02	0.260000	2.626009e-01	0.110000	5.259311e+02	0.270000	9.931706e-02	0.250000	5.103875e+02	0.260000	1.054585e-01	0.050000	5.206980e+02	0.280000	6.657422e-02	0.320000	7.411344e-01	0.260000	7.264590e-01	0.220000	6.190475e-01	0.260000	1.750673e-01	0.280000	4.249719e+02	0.220000	9.110594e-02	0.010000	0.000000	0.010000	0.000000	0.220000	2.152509e+00	0.140000	0.250000	2.179770e-01	0.391014	0.046142	0.002876	0.271161
2045000	0.230000	3.896193e+02	0.260000	1.887900e-01	0.190000	3.596640e+02	0.370000	1.869115e-01	0.200000	2.247908e+02	0.260000	2.626009e-01	0.200000	5.312168e+02	0.230000	9.832884e-02	0.250000	5.103875e+02	0.240000	1.044092e-01	0.070000	5.259311e+02	0.280000	6.657422e-02	0.240000	7.337600e-01	0.340000	7.337600e-01	0.300000	6.252690e-01	0.350000	1.768267e-01	0.210000	4.292429e+02	0.220000	9.110594e-02	0.020000	0.030000	0.030000	0.000000	0.290000	2.195993e+00	0.190000	0.230000	2.201677e-01	0.391517	0.046568	0.002871	0.271684
2050000	0.230000	3.896193e+02	0.260000	1.887900e-01	0.210000	3.632787e+02	0.370000	1.869115e-01	0.220000	2.270500e+02	0.250000	2.599880e-01	0.200000	5.312168e+02	0.230000	9.832884e-02	0.250000	5.103875e+02	0.240000	1.044092e-01	0.070000	5.259311e+02	0.220000	6.591179e-02	0.310000	7.411344e-01	0.330000	7.411344e-01	0.300000	6.252690e-01	0.350000	1.768267e-01	0.260000	4.249719e+02	0.250000	9.019942e-02	0.010000	0.030000	0.000000	0.000000	0.220000	2.068108e+00	0.190000	0.280000	2.201677e-01	0.391364	0.046515	0.002870	0.271804
2055000	0.230000	3.896193e+02	0.240000	1.869115e-01	0.210000	3.632787e+02	0.370000	1.869115e-01	0.220000	2.270500e+02	0.250000	2.599880e-01	0.200000	5.312168e+02	0.230000	9.832884e-02	0.190000	5.155170e+02	0.310000	1.054585e-01	0.070000	5.259311e+02	0.220000	6.591179e-02	0.270000	7.485829e-01	0.260000	7.485829e-01	0.180000	6.190475e-01	0.380000	1.786038e-01	0.260000	4.249719e+02	0.250000	9.019942e-02	0.030000	0.020000	0.020000	0.010000	0.240000	2.088893e+00	0.250000	0.280000	2.268728e-01	0.391203	0.046449	0.002863	0.271722
2060000	0.200000	3.935351e+02	0.240000	1.869115e-01	0.250000	3.669297e+02	0.230000	1.850517e-01	0.280000	2.247908e+02	0.250000	2.599880e-01	0.200000	5.365556e+02	0.210000	9.735045e-02	0.190000	5.155170e+02	0.310000	1.054585e-01	0.040000	5.312168e+02	0.220000	6.591179e-02	0.250000	7.411344e-01	0.250000	7.411344e-01	0.270000	6.252690e-01	0.300000	1.803988e-01	0.300000	4.207433e+02	0.310000	9.110594e-02	0.010000	0.020000	0.030000	0.000000	0.220000	1.987016e+00	0.160000	0.310000	2.314559e-01	0.391101	0.046559	0.002885	0.272393
2065000	0.200000	3.935351e+02	0.320000	1.887900e-01	0.250000	3.669297e+02	0.230000	1.850517e-01	0.280000	2.247908e+02	0.220000	2.574010e-01	0.200000	5.365556e+02	0.210000	9.735045e-02	0.190000	5.155170e+02	0.310000	1.054585e-01	0.040000	5.312168e+02	0.210000	6.525596e-02	0.250000	7.411344e-01	0.250000	7.411344e-01	0.300000	6.315531e-01	0.210000	1.786038e-01	0.290000	4.165569e+02	0.310000	9.110594e-02	0.020000	0.030000	0.020000	0.010000	0.280000	2.088893e+00	0.240000	0.230000	2.291529e-01	0.391395	0.046456	0.002878	0.271867
2070000	0.200000	3.935351e+02	0.320000	1.887900e-01	0.250000	3.706174e+02	0.230000	1.832104e-01	0.270000	2.225541e+02	0.220000	2.574010e-01	0.180000	5.419481e+02	0.270000	9.832884e-02	0.260000	5.103875e+02	0.210000	1.044092e-01	0.070000	5.365556e+02	0.210000	6.525596e-02	0.260000	7.485829e-01	0.320000	7.485829e-01	0.220000	6.252690e-01	0.250000	1.768267e-01	0.290000	4.165569e+02	0.240000	9.019942e-02	0.000000	0.020000	0.020000	0.010000	0.240000	2.152509e+00	0.140000	0.270000	2.337821e-01	0.391524	0.046376	0.002871	0.271492
2075000	0.300000	3.896193e+02	0.320000	1.906874e-01	0.250000	3.706174e+02	0.230000	1.832104e-01	0.270000	2.225541e+02	0.320000	2.599880e-01	0.180000	5.419481e+02	0.270000	9.832884e-02	0.260000	5.103875e+02	0.210000	1.044092e-01	0.070000	5.365556e+02	0.170000	6.460665e-02	0.260000	7.561063e-01	0.190000	7.411344e-01	0.200000	6.190475e-01	0.250000	1.768267e-01	0.210000	4.207433e+02	0.180000	8.930192e-02	0.000000	0.020000	0.010000	0.000000	0.130000	2.068108e+00	0.160000	0.340000	2.385048e-01	0.390877	0.046294	0.002870	0.271994
2080000	0.300000	3.896193e+02	0.320000	1.906874e-01	0.250000	3.743421e+02	0.310000	1.850517e-01	0.270000	2.225541e+02	0.320000	2.599880e-01	0.220000	5.473947e+02	0.270000	9.832884e-02	0.210000	5.155170e+02	0.210000	1.033703e-01	0.110000	5.419481e+02	0.170000	6.460665e-02	0.210000	7.485829e-01	0.220000	7.337600e-01	0.200000	6.190475e-01	0.210000	1.750673e-01	0.270000	4.165569e+02	0.180000	8.930192e-02	0.030000	0.000000	0.030000	0.000000	0.330000	2.109887e+00	0.200000	0.200000	2.409018e-01	0.390456	0.046234	0.002862	0.272212
2085000	0.290000	3.857426e+02	0.310000	1.926038e-01	0.250000	3.743421e+02	0.310000	1.850517e-01	0.200000	2.247908e+02	0.290000	2.626009e-01	0.220000	5.473947e+02	0.190000	9.735045e-02	0.210000	5.155170e+02	0.210000	1.033703e-01	0.110000	5.419481e+02	0.170000	6.460665e-02	0.250000	7.411344e-01	0.220000	7.337600e-01	0.270000	6.252690e-01	0.340000	1.768267e-01	0.270000	4.165569e+02	0.270000	9.019942e-02	0.010000	0.010000	0.050000	0.000000	0.200000	2.152509e+00	0.120000	0.310000	2.409018e-01	0.390524	0.046251	0.002861	0.272311
2090000	0.290000	3.857426e+02	0.310000	1.926038e-01	0.250000	3.743421e+02	0.310000	1.850517e-01	0.200000	2.247908e+02	0.290000	2.626009e-01	0.220000	5.473947e+02	0.190000	9.735045e-02	0.210000	5.155170e+02	0.310000	1.044092e-01	0.090000	5.473947e+02	0.300000	6.525596e-02	0.280000	7.485829e-01	0.230000	7.264590e-01	0.200000	6.190475e-01	0.350000	1.786038e-01	0.250000	4.207433e+02	0.270000	9.019942e-02	0.020000	0.020000	0.050000	0.000000	0.300000	2.109887e+00	0.200000	0.220000	2.433229e-01	0.390110	0.046291	0.002854	0.272817
2095000	0.280000	3.819044e+02	0.310000	1.926038e-01	0.210000	3.781043e+02	0.200000	1.832104e-01	0.140000	2.270500e+02	0.290000	2.626009e-01	0.300000	5.419481e+02	0.330000	9.832884e-02	0.270000	5.103875e+02	0.310000	1.044092e-01	0.090000	5.473947e+02	0.300000	6.525596e-02	0.340000	7.561063e-01	0.270000	7.337600e-01	0.200000	6.190475e-01	0.220000	1.768267e-01	0.250000	4.207433e+02	0.270000	9.110594e-02	0.030000	0.010000	0.020000	0.000000	0.350000	2.047530e+00	0.190000	0.250000	2.385048e-01	0.389736	0.046369	0.002847	0.273411
2100000	0.280000	3.819044e+02	0.270000	1.945395e-01	0.210000	3.781043e+02	0.200000	1.832104e-01	0.140000	2.270500e+02	0.280000	2.652401e-01	0.300000	5.419481e+02	0.330000	9.832884e-02	0.270000	5.103875e+02	0.310000	1.044092e-01	0.090000	5.473947e+02	0.280000	6.591179e-02	0.340000	7.561063e-01	0.300000	7.411344e-01	0.270000	6.252690e-01	0.220000	1.768267e-01	0.240000	4.249719e+02	0.310000	9.202157e-02	0.000000	0.010000	0.030000	0.010000	0.260000	2.006986e+00	0.190000	0.290000	2.409018e-01	0.389279	0.046389	0.002847	0.274087
2105000	0.280000	3.819044e+02	0.270000	1.945395e-01	0.280000	3.743421e+02	0.280000	1.850517e-01	0.140000	2.270500e+02	0.280000	2.652401e-01	0.170000	5.473947e+02	0.330000	9.832884e-02	0.180000	5.155170e+02	0.240000	1.033703e-01	0.120000	5.528961e+02	0.280000	6.591179e-02	0.250000	7.485829e-01	0.230000	7.337600e-01	0.290000	6.315531e-01	0.330000	1.786038e-01	0.240000	4.249719e+02	0.310000	9.202157e-02	0.030000	0.000000	0.040000	0.000000	0.310000	2.027157e+00	0.150000	0.270000	2.457684e-01	0.388522	0.046281	0.002840	0.274246
2110000	0.260000	3.781043e+02	0.280000	1.964947e-01	0.280000	3.743421e+02	0.280000	1.850517e-01	0.300000	2.247908e+02	0.280000	2.652401e-01	0.170000	5.473947e+02	0.270000	9.931706e-02	0.180000	5.155170e+02	0.240000	1.033703e-01	0.120000	5.528961e+02	0.240000	6.525596e-02	0.260000	7.561063e-01	0.230000	7.337600e-01	0.270000	6.379003e-01	0.230000	1.768267e-01	0.240000	4.292429e+02	0.210000	9.110594e-02	0.020000	0.020000	0.050000	0.000000	0.280000	2.027157e+00	0.180000	0.270000	2.457684e-01	0.388181	0.046207	0.002833	0.274265
2115000	0.260000	3.781043e+02	0.280000	1.964947e-01	0.270000	3.706174e+02	0.320000	1.869115e-01	0.300000	2.247908e+02	0.350000	2.679058e-01	0.170000	5.473947e+02	0.270000	9.931706e-02	0.180000	5.155170e+02	0.250000	1.023417e-01	0.090000	5.584528e+02	0.240000	6.525596e-02	0.140000	7.485829e-01	0.280000	7.411344e-01	0.250000	6.315531e-01	0.230000	1.750673e-01	0.330000	4.249719e+02	0.240000	9.019942e-02	0.010000	0.030000	0.020000	0.000000	0.200000	2.109887e+00	0.180000	0.270000	2.482384e-01	0.388771	0.046123	0.002827	0.273692
2120000	0.270000	3.743421e+02	0.280000	1.964947e-01	0.270000	3.706174e+02	0.320000	1.869115e-01	0.250000	2.270500e+02	0.350000	2.679058e-01	0.210000	5.528961e+02	0.330000	1.003152e-01	0.210000	5.206980e+02	0.250000	1.023417e-01	0.090000	5.584528e+02	0.240000	6.525596e-02	0.260000	7.561063e-01	0.220000	7.337600e-01	0.250000	6.315531e-01	0.160000	1.733253e-01	0.330000	4.249719e+02	0.240000	9.019942e-02	0.060000	0.020000	0.040000	0.000000	0.240000	2.109887e+00	0.140000	0.170000	2.433229e-01	0.388722	0.046073	0.002826	0.273793
2125000	0.270000	3.743421e+02	0.210000	1.945395e-01	0.270000	3.706174e+02	0.320000	1.869115e-01	0.250000	2.270500e+02	0.220000	2.652401e-01	0.210000	5.528961e+02	0.330000	1.003152e-01	0.210000	5.206980e+02	0.250000	1.023417e-01	0.090000	5.584528e+02	0.270000	6.591179e-02	0.260000	7.561063e-01	0.280000	7.411344e-01	0.240000	6.252690e-01	0.270000	1.750673e-01	0.240000	4.292429e+02	0.240000	8.930192e-02	0.020000	0.000000	0.040000	0.000000	0.300000	2.218063e+00	0.240000	0.180000	2.385048e-01	0.388353	0.046148	0.002833	0.274319
2130000	0.270000	3.743421e+02	0.210000	1.945395e-01	0.240000	3.743421e+02	0.290000	1.887900e-01	0.250000	2.270500e+02	0.220000	2.652401e-01	0.210000	5.528961e+02	0.330000	1.003152e-01	0.160000	5.259311e+02	0.210000	1.013234e-01	0.100000	5.640654e+02	0.270000	6.591179e-02	0.340000	7.637053e-01	0.300000	7.485829e-01	0.220000	6.190475e-01	0.270000	1.750673e-01	0.340000	4.249719e+02	0.240000	8.930192e-02	0.010000	0.050000	0.060000	0.000000	0.200000	2.174142e+00	0.140000	0.220000	2.409018e-01	0.388566	0.046098	0.002832	0.274013
2135000	0.200000	3.781043e+02	0.300000	1.964947e-01	0.240000	3.743421e+02	0.290000	1.887900e-01	0.260000	2.247908e+02	0.220000	2.652401e-01	0.140000	5.584528e+02	0.260000	1.013234e-01	0.160000	5.259311e+02	0.210000	1.013234e-01	0.100000	5.640654e+02	0.270000	6.657422e-02	0.260000	7.713807e-01	0.300000	7.485829e-01	0.290000	6.252690e-01	0.270000	1.768267e-01	0.340000	4.249719e+02	0.260000	9.019942e-02	0.040000	0.020000	0.050000	0.000000	0.230000	1.987016e+00	0.210000	0.260000	2.457684e-01	0.388933	0.046109	0.002828	0.273843
2140000	0.200000	3.781043e+02	0.300000	1.964947e-01	0.300000	3.706174e+02	0.260000	1.906874e-01	0.260000	2.247908e+02	0.350000	2.679058e-01	0.140000	5.584528e+02	0.260000	1.013234e-01	0.160000	5.259311e+02	0.210000	1.013234e-01	0.100000	5.640654e+02	0.270000	6.657422e-02	0.210000	7.637053e-01	0.220000	7.411344e-01	0.290000	6.252690e-01	0.330000	1.786038e-01	0.290000	4.207433e+02	0.260000	9.019942e-02	0.000000	0.000000	0.010000	0.000000	0.270000	2.109887e+00	0.220000	0.180000	2.385048e-01	0.388560	0.046092	0.002822	0.274076
2145000	0.230000	3.819044e+02	0.240000	1.945395e-01	0.300000	3.706174e+02	0.260000	1.906874e-01	0.260000	2.247908e+02	0.350000	2.679058e-01	0.220000	5.640654e+02	0.190000	1.003152e-01	0.260000	5.206980e+02	0.330000	1.023417e-01	0.090000	5.697343e+02	0.270000	6.657422e-02	0.260000	7.713807e-01	0.190000	7.337600e-01	0.280000	6.315531e-01	0.250000	1.768267e-01	0.290000	4.207433e+02	0.250000	8.930192e-02	0.040000	0.010000	0.040000	0.000000	0.260000	2.109887e+00	0.150000	0.170000	2.385048e-01	0.387866	0.046011	0.002818	0.274771
2150000	0.230000	3.819044e+02	0.240000	1.945395e-01	0.300000	3.706174e+02	0.260000	1.906874e-01	0.220000	2.270500e+02	0.220000	2.652401e-01	0.220000	5.640654e+02	0.190000	1.003152e-01	0.260000	5.206980e+02	0.330000	1.023417e-01	0.090000	5.697343e+02	0.180000	6.591179e-02	0.390000	7.791332e-01	0.250000	7.264590e-01	0.180000	6.252690e-01	0.260000	1.786038e-01	0.210000	4.249719e+02	0.280000	9.019942e-02	0.010000	0.010000	0.030000	0.000000	0.270000	2.131091e+00	0.180000	0.250000	2.409018e-01	0.387120	0.045923	0.002812	0.275327
2155000	0.230000	3.819044e+02	0.240000	1.945395e-01	0.260000	3.669297e+02	0.270000	1.926038e-01	0.220000	2.270500e+02	0.220000	2.652401e-01	0.220000	5.640654e+02	0.190000	1.003152e-01	0.190000	5.259311e+02	0.180000	1.013234e-01	0.090000	5.697343e+02	0.180000	6.591179e-02	0.390000	7.791332e-01	0.250000	7.264590e-01	0.200000	6.190475e-01	0.240000	1.768267e-01	0.340000	4.207433e+02	0.280000	9.019942e-02	0.010000	0.010000	0.020000	0.000000	0.210000	2.006986e+00	0.150000	0.190000	2.409018e-01	0.387072	0.046010	0.002811	0.275840
2160000	0.250000	3.857426e+02	0.240000	1.926038e-01	0.260000	3.669297e+02	0.270000	1.926038e-01	0.220000	2.270500e+02	0.220000	2.652401e-01	0.200000	5.697343e+02	0.310000	1.013234e-01	0.190000	5.259311e+02	0.180000	1.013234e-01	0.090000	5.754603e+02	0.280000	6.657422e-02	0.280000	7.869636e-01	0.180000	7.192306e-01	0.340000	6.252690e-01	0.240000	1.768267e-01	0.340000	4.207433e+02	0.170000	8.930192e-02	0.030000	0.040000	0.040000	0.000000	0.240000	2.006986e+00	0.210000	0.220000	2.361317e-01	0.387256	0.046113	0.002852	0.276075
2165000	0.250000	3.857426e+02	0.240000	1.926038e-01	0.290000	3.632787e+02	0.220000	1.906874e-01	0.270000	2.247908e+02	0.250000	2.626009e-01	0.200000	5.697343e+02	0.310000	1.013234e-01	0.190000	5.259311e+02	0.180000	1.013234e-01	0.090000	5.754603e+02	0.280000	6.657422e-02	0.240000	7.791332e-01	0.280000	7.264590e-01	0.230000	6.190475e-01	0.320000	1.786038e-01	0.300000	4.165569e+02	0.170000	8.930192e-02	0.020000	0.010000	0.030000	0.000000	0.240000	2.068108e+00	0.160000	0.310000	2.385048e-01	0.387164	0.046023	0.002845	0.275789
2170000	0.280000	3.819044e+02	0.240000	1.926038e-01	0.290000	3.632787e+02	0.220000	1.906874e-01	0.270000	2.247908e+02	0.250000	2.626009e-01	0.200000	5.754603e+02	0.250000	1.003152e-01	0.210000	5.312168e+02	0.250000	1.003152e-01	0.120000	5.812437e+02	0.280000	6.657422e-02	0.270000	7.869636e-01	0.330000	7.337600e-01	0.180000	6.128879e-01	0.250000	1.768267e-01	0.300000	4.165569e+02	0.250000	8.841335e-02	0.030000	0.010000	0.000000	0.000000	0.250000	2.218063e+00	0.230000	0.280000	2.385048e-01	0.387414	0.045923	0.002838	0.275299
2175000	0.280000	3.819044e+02	0.260000	1.945395e-01	0.290000	3.632787e+02	0.220000	1.887900e-01	0.290000	2.225541e+02	0.260000	2.652401e-01	0.200000	5.754603e+02	0.250000	1.003152e-01	0.210000	5.312168e+02	0.250000	1.003152e-01	0.120000	5.812437e+02	0.230000	6.591179e-02	0.220000	7.791332e-01	0.290000	7.411344e-01	0.240000	6.067895e-01	0.230000	1.750673e-01	0.130000	4.207433e+02	0.290000	8.930192e-02	0.040000	0.010000	0.010000	0.000000	0.260000	2.088893e+00	0.200000	0.250000	2.361317e-01	0.387877	0.046021	0.002857	0.275216
2180000	0.280000	3.819044e+02	0.260000	1.945395e-01	0.200000	3.669297e+02	0.220000	1.887900e-01	0.290000	2.225541e+02	0.260000	2.652401e-01	0.210000	5.812437e+02	0.250000	1.003152e-01	0.210000	5.365556e+02	0.260000	1.013234e-01	0.090000	5.870853e+02	0.230000	6.591179e-02	0.310000	7.869636e-01	0.250000	7.337600e-01	0.310000	6.128879e-01	0.310000	1.768267e-01	0.210000	4.249719e+02	0.290000	8.930192e-02	0.030000	0.020000	0.020000	0.010000	0.230000	2.006986e+00	0.180000	0.280000	2.409018e-01	0.387622	0.045928	0.002850	0.275122
2185000	0.290000	3.781043e+02	0.240000	1.926038e-01	0.200000	3.669297e+02	0.220000	1.887900e-01	0.290000	2.225541e+02	0.260000	2.652401e-01	0.210000	5.812437e+02	0.280000	1.013234e-01	0.210000	5.365556e+02	0.260000	1.013234e-01	0.090000	5.870853e+02	0.240000	6.525596e-02	0.310000	7.869636e-01	0.250000	7.337600e-01	0.310000	6.128879e-01	0.310000	1.768267e-01	0.210000	4.249719e+02	0.200000	8.841335e-02	0.010000	0.010000	0.020000	0.010000	0.200000	2.088893e+00	0.180000	0.240000	2.385048e-01	0.387380	0.045846	0.002843	0.275231
2190000	0.290000	3.781043e+02	0.240000	1.926038e-01	0.230000	3.706174e+02	0.260000	1.906874e-01	0.250000	2.247908e+02	0.230000	2.626009e-01	0.210000	5.812437e+02	0.280000	1.013234e-01	0.210000	5.365556e+02	0.280000	1.023417e-01	0.090000	5.870853e+02	0.240000	6.525596e-02	0.300000	7.948727e-01	0.240000	7.264590e-01	0.210000	6.067895e-01	0.320000	1.786038e-01	0.240000	4.292429e+02	0.210000	8.753363e-02	0.020000	0.010000	0.040000	0.010000	0.260000	2.131091e+00	0.170000	0.310000	2.385048e-01	0.387275	0.045884	0.002837	0.275475
2195000	0.190000	3.819044e+02	0.260000	1.945395e-01	0.230000	3.706174e+02	0.260000	1.906874e-01	0.250000	2.247908e+02	0.230000	2.626009e-01	0.210000	5.870853e+02	0.200000	1.003152e-01	0.190000	5.419481e+02	0.280000	1.023417e-01	0.100000	5.929856e+02	0.240000	6.525596e-02	0.200000	7.869636e-01	0.270000	7.337600e-01	0.190000	6.007519e-01	0.240000	1.768267e-01	0.120000	4.335569e+02	0.210000	8.753363e-02	0.030000	0.020000	0.040000	0.000000	0.260000	2.174142e+00	0.170000	0.240000	2.409018e-01	0.387875	0.045951	0.002833	0.275221
2200000	0.190000	3.819044e+02	0.260000	1.945395e-01	0.250000	3.743421e+02	0.290000	1.926038e-01	0.280000	2.225541e+02	0.260000	2.652401e-01	0.210000	5.870853e+02	0.200000	1.003152e-01	0.190000	5.419481e+02	0.280000	1.023417e-01	0.100000	5.929856e+02	0.180000	6.460665e-02	0.250000	7.791332e-01	0.280000	7.411344e-01	0.230000	5.947743e-01	0.290000	1.786038e-01	0.120000	4.335569e+02	0.220000	8.666265e-02	0.040000	0.000000	0.030000	0.020000	0.220000	2.152509e+00	0.160000	0.300000	2.433229e-01	0.387761	0.045883	0.002829	0.274915
2205000	0.190000	3.819044e+02	0.260000	1.945395e-01	0.250000	3.743421e+02	0.290000	1.926038e-01	0.280000	2.225541e+02	0.260000	2.652401e-01	0.130000	5.929856e+02	0.190000	9.931706e-02	0.180000	5.473947e+02	0.280000	1.033703e-01	0.100000	5.929856e+02	0.180000	6.460665e-02	0.240000	7.713807e-01	0.220000	7.337600e-01	0.210000	5.888562e-01	0.280000	1.803988e-01	0.210000	4.379142e+02	0.220000	8.666265e-02	0.010000	0.030000	0.060000	0.010000	0.180000	2.027157e+00	0.180000	0.250000	2.385048e-01	0.387064	0.045811	0.002828	0.275564
2210000	0.200000	3.857426e+02	0.220000	1.926038e-01	0.250000	3.743421e+02	0.290000	1.926038e-01	0.290000	2.203396e+02	0.260000	2.652401e-01	0.130000	5.929856e+02	0.190000	9.931706e-02	0.180000	5.473947e+02	0.280000	1.033703e-01	0.140000	5.989452e+02	0.250000	6.396380e-02	0.210000	7.637053e-01	0.230000	7.264590e-01	0.210000	5.888562e-01	0.280000	1.803988e-01	0.210000	4.379142e+02	0.190000	8.580034e-02	0.030000	0.000000	0.050000	0.000000	0.280000	1.987016e+00	0.240000	0.250000	2.337821e-01	0.386769	0.045832	0.002837	0.275867
2215000	0.200000	3.857426e+02	0.220000	1.926038e-01	0.310000	3.706174e+02	0.250000	1.906874e-01	0.290000	2.203396e+02	0.280000	2.679058e-01	0.230000	5.989452e+02	0.190000	9.931706e-02	0.180000	5.473947e+02	0.300000	1.044092e-01	0.140000	5.989452e+02	0.250000	6.396380e-02	0.210000	7.637053e-01	0.230000	7.264590e-01	0.270000	5.947743e-01	0.290000	1.822119e-01	0.190000	4.423153e+02	0.230000	8.494662e-02	0.010000	0.010000	0.030000	0.000000	0.260000	2.027157e+00	0.160000	0.220000	2.268728e-01	0.386275	0.045772	0.002836	0.276468
2220000	0.230000	3.896193e+02	0.220000	1.926038e-01	0.310000	3.706174e+02	0.250000	1.906874e-01	0.290000	2.203396e+02	0.280000	2.679058e-01	0.230000	5.989452e+02	0.170000	9.832884e-02	0.220000	5.528961e+02	0.300000	1.044092e-01	0.090000	6.049647e+02	0.250000	6.396380e-02	0.280000	7.713807e-01	0.290000	7.337600e-01	0.200000	5.888562e-01	0.250000	1.803988e-01	0.180000	4.467607e+02	0.230000	8.494662e-02	0.010000	0.020000	0.030000	0.010000	0.230000	2.027157e+00	0.130000	0.290000	2.268728e-01	0.386393	0.045821	0.002843	0.276598
2225000	0.230000	3.896193e+02	0.310000	1.945395e-01	0.280000	3.669297e+02	0.230000	1.887900e-01	0.210000	2.225541e+02	0.250000	2.652401e-01	0.230000	5.989452e+02	0.170000	9.832884e-02	0.220000	5.528961e+02	0.300000	1.044092e-01	0.090000	6.049647e+02	0.260000	6.460665e-02	0.190000	7.637053e-01	0.250000	7.264590e-01	0.210000	5.829970e-01	0.270000	1.822119e-01	0.180000	4.467607e+02	0.220000	8.410138e-02	0.020000	0.000000	0.020000	0.010000	0.200000	2.047530e+00	0.280000	0.240000	2.246154e-01	0.386311	0.045721	0.002837	0.276161
2230000	0.230000	3.896193e+02	0.310000	1.945395e-01	0.280000	3.669297e+02	0.230000	1.887900e-01	0.210000	2.225541e+02	0.250000	2.652401e-01	0.200000	6.049647e+02	0.280000	9.931706e-02	0.200000	5.584528e+02	0.260000	1.054585e-01	0.090000	6.049647e+02	0.260000	6.460665e-02	0.270000	7.713807e-01	0.300000	7.337600e-01	0.210000	5.829970e-01	0.320000	1.840431e-01	0.290000	4.423153e+02	0.250000	8.326456e-02	0.030000	0.000000	0.020000	0.000000	0.250000	2.047530e+00	0.160000	0.290000	2.246154e-01	0.386156	0.045863	0.002833	0.276245
2235000	0.260000	3.857426e+02	0.240000	1.926038e-01	0.330000	3.632787e+02	0.230000	1.887900e-01	0.230000	2.247908e+02	0.250000	2.652401e-01	0.200000	6.049647e+02	0.280000	9.931706e-02	0.200000	5.584528e+02	0.260000	1.054585e-01	0.080000	6.110447e+02	0.230000	6.396380e-02	0.270000	7.713807e-01	0.240000	7.264590e-01	0.210000	5.771961e-01	0.240000	1.822119e-01	0.290000	4.423153e+02	0.250000	8.326456e-02	0.010000	0.010000	0.040000	0.000000	0.240000	2.006986e+00	0.180000	0.310000	2.223804e-01	0.385783	0.045846	0.002827	0.276399
2240000	0.260000	3.857426e+02	0.240000	1.926038e-01	0.330000	3.632787e+02	0.280000	1.906874e-01	0.230000	2.247908e+02	0.230000	2.626009e-01	0.170000	6.110447e+02	0.280000	9.931706e-02	0.200000	5.584528e+02	0.260000	1.054585e-01	0.080000	6.110447e+02	0.230000	6.396380e-02	0.210000	7.637053e-01	0.190000	7.192306e-01	0.280000	5.829970e-01	0.360000	1.840431e-01	0.350000	4.379142e+02	0.300000	8.410138e-02	0.000000	0.010000	0.030000	0.000000	0.300000	2.109887e+00	0.160000	0.310000	2.268728e-01	0.385422	0.045847	0.002842	0.277084
2245000	0.230000	3.896193e+02	0.240000	1.926038e-01	0.330000	3.632787e+02	0.280000	1.906874e-01	0.230000	2.247908e+02	0.230000	2.626009e-01	0.170000	6.110447e+02	0.290000	1.003152e-01	0.220000	5.640654e+02	0.300000	1.065184e-01	0.080000	6.110447e+02	0.290000	6.460665e-02	0.300000	7.713807e-01	0.190000	7.192306e-01	0.240000	5.771961e-01	0.360000	1.840431e-01	0.310000	4.335569e+02	0.300000	8.410138e-02	0.020000	0.040000	0.050000	0.010000	0.280000	2.240355e+00	0.210000	0.220000	2.223804e-01	0.385790	0.045995	0.002852	0.277269
2250000	0.230000	3.896193e+02	0.210000	1.906874e-01	0.240000	3.669297e+02	0.260000	1.926038e-01	0.320000	2.225541e+02	0.200000	2.599880e-01	0.260000	6.049647e+02	0.290000	1.003152e-01	0.220000	5.640654e+02	0.300000	1.065184e-01	0.050000	6.171858e+02	0.290000	6.460665e-02	0.190000	7.637053e-01	0.220000	7.120741e-01	0.240000	5.771961e-01	0.270000	1.858928e-01	0.310000	4.335569e+02	0.280000	8.494662e-02	0.000000	0.010000	0.030000	0.000000	0.270000	2.088893e+00	0.170000	0.260000	2.291529e-01	0.385559	0.045976	0.002848	0.277142
2255000	0.230000	3.896193e+02	0.210000	1.906874e-01	0.240000	3.669297e+02	0.260000	1.926038e-01	0.320000	2.225541e+02	0.200000	2.599880e-01	0.260000	6.049647e+02	0.290000	1.003152e-01	0.190000	5.697343e+02	0.300000	1.065184e-01	0.050000	6.171858e+02	0.250000	6.396380e-02	0.190000	7.637053e-01	0.280000	7.192306e-01	0.300000	5.829970e-01	0.270000	1.877611e-01	0.300000	4.292429e+02	0.280000	8.494662e-02	0.030000	0.010000	0.000000	0.000000	0.250000	2.131091e+00	0.160000	0.210000	2.246154e-01	0.385980	0.045884	0.002844	0.276660
2260000	0.240000	3.935351e+02	0.280000	1.926038e-01	0.240000	3.669297e+02	0.320000	1.945395e-01	0.260000	2.203396e+02	0.200000	2.599880e-01	0.260000	6.049647e+02	0.310000	1.013234e-01	0.190000	5.697343e+02	0.270000	1.075889e-01	0.070000	6.233887e+02	0.250000	6.396380e-02	0.240000	7.561063e-01	0.220000	7.120741e-01	0.300000	5.888562e-01	0.180000	1.858928e-01	0.300000	4.292429e+02	0.260000	8.580034e-02	0.020000	0.010000	0.010000	0.010000	0.240000	2.006986e+00	0.200000	0.240000	2.246154e-01	0.385855	0.045820	0.002838	0.276514
2265000	0.240000	3.935351e+02	0.280000	1.926038e-01	0.340000	3.632787e+02	0.320000	1.945395e-01	0.260000	2.203396e+02	0.260000	2.626009e-01	0.250000	6.110447e+02	0.310000	1.013234e-01	0.190000	5.697343e+02	0.270000	1.075889e-01	0.070000	6.233887e+02	0.250000	6.396380e-02	0.280000	7.637053e-01	0.190000	7.049889e-01	0.280000	5.947743e-01	0.180000	1.858928e-01	0.270000	4.249719e+02	0.260000	8.580034e-02	0.020000	0.000000	0.040000	0.010000	0.290000	2.131091e+00	0.160000	0.290000	2.223804e-01	0.385735	0.045844	0.002832	0.276665
2270000	0.210000	3.974902e+02	0.390000	1.945395e-01	0.340000	3.632787e+02	0.220000	1.926038e-01	0.260000	2.181472e+02	0.260000	2.626009e-01	0.250000	6.110447e+02	0.270000	1.023417e-01	0.320000	5.640654e+02	0.270000	1.075889e-01	0.130000	6.296538e+02	0.220000	6.332735e-02	0.160000	7.561063e-01	0.270000	7.120741e-01	0.270000	6.007519e-01	0.310000	1.877611e-01	0.270000	4.249719e+02	0.220000	8.494662e-02	0.000000	0.000000	0.000000	0.000000	0.210000	2.047530e+00	0.260000	0.260000	2.223804e-01	0.385316	0.045819	0.002826	0.276931
2275000	0.210000	3.974902e+02	0.390000	1.945395e-01	0.340000	3.632787e+02	0.220000	1.926038e-01	0.260000	2.181472e+02	0.260000	2.652401e-01	0.250000	6.110447e+02	0.270000	1.023417e-01	0.320000	5.640654e+02	0.250000	1.065184e-01	0.130000	6.296538e+02	0.220000	6.332735e-02	0.190000	7.485829e-01	0.270000	7.120741e-01	0.270000	6.007519e-01	0.300000	1.896481e-01	0.250000	4.292429e+02	0.220000	8.494662e-02	0.010000	0.010000	0.040000	0.000000	0.210000	2.047530e+00	0.220000	0.260000	2.246154e-01	0.385544	0.045762	0.002823	0.276814
2280000	0.210000	3.974902e+02	0.390000	1.945395e-01	0.250000	3.669297e+02	0.310000	1.945395e-01	0.240000	2.203396e+02	0.260000	2.652401e-01	0.220000	6.171858e+02	0.270000	1.023417e-01	0.240000	5.697343e+02	0.250000	1.065184e-01	0.130000	6.296538e+02	0.260000	6.396380e-02	0.190000	7.485829e-01	0.180000	7.049889e-01	0.260000	6.067895e-01	0.250000	1.877611e-01	0.250000	4.335569e+02	0.230000	8.410138e-02	0.000000	0.020000	0.010000	0.000000	0.290000	2.152509e+00	0.230000	0.230000	2.246154e-01	0.385916	0.045852	0.002858	0.276918
2285000	0.230000	4.014850e+02	0.280000	1.964947e-01	0.250000	3.669297e+02	0.310000	1.945395e-01	0.240000	2.203396e+02	0.260000	2.652401e-01	0.220000	6.171858e+02	0.350000	1.033703e-01	0.240000	5.697343e+02	0.230000	1.054585e-01	0.110000	6.359820e+02	0.260000	6.396380e-02	0.300000	7.561063e-01	0.250000	6.979741e-01	0.240000	6.007519e-01	0.250000	1.858928e-01	0.250000	4.335569e+02	0.200000	8.326456e-02	0.010000	0.030000	0.010000	0.000000	0.200000	2.152509e+00	0.230000	0.280000	2.246154e-01	0.386079	0.045800	0.002852	0.276730
2290000	0.230000	4.014850e+02	0.280000	1.964947e-01	0.210000	3.706174e+02	0.310000	1.945395e-01	0.240000	2.203396e+02	0.270000	2.679058e-01	0.220000	6.171858e+02	0.350000	1.033703e-01	0.240000	5.697343e+02	0.230000	1.054585e-01	0.110000	6.359820e+02	0.260000	6.396380e-02	0.220000	7.485829e-01	0.210000	6.910291e-01	0.190000	5.947743e-01	0.280000	1.877611e-01	0.220000	4.379142e+02	0.200000	8.326456e-02	0.000000	0.010000	0.030000	0.010000	0.200000	2.047530e+00	0.200000	0.340000	2.246154e-01	0.385739	0.045723	0.002851	0.276808
2295000	0.230000	4.055200e+02	0.280000	1.964947e-01	0.210000	3.706174e+02	0.260000	1.964947e-01	0.230000	2.225541e+02	0.270000	2.679058e-01	0.220000	6.233887e+02	0.350000	1.033703e-01	0.260000	5.640654e+02	0.290000	1.065184e-01	0.110000	6.359820e+02	0.190000	6.332735e-02	0.260000	7.561063e-01	0.290000	6.979741e-01	0.190000	5.947743e-01	0.200000	1.858928e-01	0.230000	4.423153e+02	0.220000	8.243606e-02	0.020000	0.040000	0.030000	0.000000	0.250000	2.131091e+00	0.100000	0.300000	2.268728e-01	0.385827	0.045732	0.002857	0.276718
2300000	0.230000	4.055200e+02	0.210000	1.945395e-01	0.210000	3.706174e+02	0.260000	1.964947e-01	0.230000	2.225541e+02	0.230000	2.652401e-01	0.220000	6.233887e+02	0.300000	1.044092e-01	0.260000	5.640654e+02	0.290000	1.065184e-01	0.070000	6.423737e+02	0.190000	6.332735e-02	0.280000	7.637053e-01	0.290000	6.979741e-01	0.240000	5.888562e-01	0.270000	1.877611e-01	0.230000	4.423153e+02	0.330000	8.326456e-02	0.010000	0.000000	0.030000	0.000000	0.280000	2.152509e+00	0.210000	0.220000	2.246154e-01	0.385962	0.045730	0.002854	0.276528
2305000	0.280000	4.014850e+02	0.210000	1.945395e-01	0.220000	3.743421e+02	0.270000	1.984695e-01	0.190000	2.247908e+02	0.230000	2.652401e-01	0.230000	6.296538e+02	0.300000	1.044092e-01	0.190000	5.697343e+02	0.300000	1.075889e-01	0.080000	6.488296e+02	0.180000	6.269724e-02	0.280000	7.637053e-01	0.270000	7.049889e-01	0.260000	5.947743e-01	0.270000	1.877611e-01	0.250000	4.467607e+02	0.330000	8.326456e-02	0.030000	0.010000	0.040000	0.000000	0.260000	2.047530e+00	0.190000	0.160000	2.201677e-01	0.386083	0.045705	0.002848	0.276348
2310000	0.280000	4.014850e+02	0.280000	1.964947e-01	0.220000	3.743421e+02	0.270000	1.984695e-01	0.190000	2.247908e+02	0.260000	2.679058e-01	0.230000	6.296538e+02	0.300000	1.044092e-01	0.190000	5.697343e+02	0.300000	1.075889e-01	0.080000	6.488296e+02	0.180000	6.269724e-02	0.280000	7.713807e-01	0.200000	6.979741e-01	0.240000	5.888562e-01	0.290000	1.896481e-01	0.250000	4.467607e+02	0.270000	8.410138e-02	0.030000	0.000000	0.050000	0.000000	0.270000	2.068108e+00	0.160000	0.250000	2.201677e-01	0.386457	0.045670	0.002841	0.276062
2315000	0.280000	4.014850e+02	0.280000	1.964947e-01	0.220000	3.781043e+02	0.270000	1.984695e-01	0.190000	2.247908e+02	0.260000	2.679058e-01	0.290000	6.233887e+02	0.230000	1.033703e-01	0.190000	5.697343e+02	0.230000	1.065184e-01	0.080000	6.488296e+02	0.180000	6.269724e-02	0.190000	7.637053e-01	0.150000	6.910291e-01	0.320000	5.947743e-01	0.220000	1.877611e-01	0.290000	4.423153e+02	0.270000	8.410138e-02	0.010000	0.010000	0.040000	0.000000	0.200000	2.131091e+00	0.130000	0.320000	2.223804e-01	0.387292	0.045624	0.002835	0.275656
2320000	0.320000	3.974902e+02	0.280000	1.964947e-01	0.220000	3.781043e+02	0.260000	2.004641e-01	0.290000	2.225541e+02	0.260000	2.679058e-01	0.290000	6.233887e+02	0.230000	1.033703e-01	0.260000	5.640654e+02	0.230000	1.065184e-01	0.130000	6.553505e+02	0.240000	6.207339e-02	0.180000	7.561063e-01	0.290000	6.979741e-01	0.320000	5.947743e-01	0.210000	1.858928e-01	0.290000	4.423153e+02	0.250000	8.326456e-02	0.010000	0.010000	0.020000	0.000000	0.220000	2.131091e+00	0.160000	0.360000	2.268728e-01	0.387188	0.045567	0.002834	0.275403
2325000	0.320000	3.974902e+02	0.290000	1.984695e-01	0.220000	3.781043e+02	0.260000	2.004641e-01	0.290000	2.225541e+02	0.330000	2.705983e-01	0.290000	6.233887e+02	0.310000	1.044092e-01	0.260000	5.640654e+02	0.230000	1.065184e-01	0.130000	6.553505e+02	0.240000	6.207339e-02	0.220000	7.485829e-01	0.290000	6.979741e-01	0.310000	6.007519e-01	0.210000	1.858928e-01	0.260000	4.379142e+02	0.270000	8.410138e-02	0.030000	0.020000	0.020000	0.010000	0.290000	2.218063e+00	0.230000	0.260000	2.291529e-01	0.387480	0.045499	0.002828	0.274979
2330000	0.320000	3.974902e+02	0.290000	1.984695e-01	0.250000	3.819044e+02	0.250000	1.984695e-01	0.290000	2.203396e+02	0.330000	2.705983e-01	0.250000	6.296538e+02	0.310000	1.044092e-01	0.260000	5.640654e+02	0.310000	1.075889e-01	0.130000	6.553505e+02	0.310000	6.269724e-02	0.250000	7.411344e-01	0.240000	6.910291e-01	0.290000	6.067895e-01	0.270000	1.877611e-01	0.280000	4.335569e+02	0.270000	8.410138e-02	0.060000	0.020000	0.020000	0.000000	0.220000	2.131091e+00	0.180000	0.290000	2.337821e-01	0.387353	0.045510	0.002865	0.275159
2335000	0.310000	3.935351e+02	0.290000	1.984695e-01	0.250000	3.819044e+02	0.250000	1.984695e-01	0.290000	2.203396e+02	0.260000	2.733178e-01	0.250000	6.296538e+02	0.310000	1.044092e-01	0.250000	5.697343e+02	0.310000	1.075889e-01	0.080000	6.619369e+02	0.310000	6.269724e-02	0.250000	7.411344e-01	0.210000	6.841533e-01	0.280000	6.128879e-01	0.210000	1.858928e-01	0.280000	4.335569e+02	0.280000	8.494662e-02	0.020000	0.030000	0.030000	0.000000	0.210000	2.218063e+00	0.160000	0.270000	2.385048e-01	0.387720	0.045499	0.002859	0.275025
2340000	0.310000	3.935351e+02	0.300000	2.004641e-01	0.250000	3.857426e+02	0.250000	1.984695e-01	0.210000	2.225541e+02	0.260000	2.733178e-01	0.220000	6.359820e+02	0.220000	1.033703e-01	0.250000	5.697343e+02	0.310000	1.086702e-01	0.080000	6.619369e+02	0.310000	6.269724e-02	0.260000	7.485829e-01	0.330000	6.910291e-01	0.280000	6.190475e-01	0.220000	1.840431e-01	0.230000	4.379142e+02	0.290000	8.580034e-02	0.010000	0.010000	0.040000	0.000000	0.270000	2.218063e+00	0.190000	0.130000	2.409018e-01	0.387749	0.045460	0.002853	0.274813
2345000	0.310000	3.935351e+02	0.300000	2.004641e-01	0.250000	3.857426e+02	0.220000	1.964947e-01	0.210000	2.225541e+02	0.260000	2.733178e-01	0.220000	6.359820e+02	0.220000	1.033703e-01	0.250000	5.697343e+02	0.310000	1.086702e-01	0.120000	6.685894e+02	0.270000	6.332735e-02	0.210000	7.411344e-01	0.280000	6.979741e-01	0.260000	6.252690e-01	0.200000	1.822119e-01	0.230000	4.379142e+02	0.290000	8.580034e-02	0.010000	0.040000	0.030000	0.000000	0.310000	2.218063e+00	0.240000	0.190000	2.385048e-01	0.387879	0.045379	0.002847	0.274528
2350000	0.290000	3.896193e+02	0.180000	1.984695e-01	0.250000	3.857426e+02	0.220000	1.964947e-01	0.260000	2.203396e+02	0.210000	2.705983e-01	0.220000	6.359820e+02	0.260000	1.044092e-01	0.270000	5.640654e+02	0.270000	1.097623e-01	0.120000	6.685894e+02	0.270000	6.332735e-02	0.260000	7.485829e-01	0.280000	6.979741e-01	0.260000	6.252690e-01	0.330000	1.840431e-01	0.220000	4.423153e+02	0.250000	8.494662e-02	0.000000	0.000000	0.020000	0.000000	0.290000	2.131091e+00	0.210000	0.220000	2.337821e-01	0.387547	0.045299	0.002841	0.274263
2355000	0.290000	3.896193e+02	0.180000	1.984695e-01	0.360000	3.819044e+02	0.290000	1.984695e-01	0.260000	2.203396e+02	0.210000	2.705983e-01	0.220000	6.423737e+02	0.260000	1.044092e-01	0.270000	5.640654e+02	0.270000	1.097623e-01	0.120000	6.685894e+02	0.270000	6.332735e-02	0.250000	7.411344e-01	0.290000	7.049889e-01	0.290000	6.315531e-01	0.210000	1.822119e-01	0.270000	4.379142e+02	0.220000	8.410138e-02	0.030000	0.010000	0.020000	0.000000	0.270000	2.152509e+00	0.210000	0.300000	2.385048e-01	0.387737	0.045302	0.002845	0.274161
2360000	0.290000	3.857426e+02	0.280000	2.004641e-01	0.360000	3.819044e+02	0.290000	1.984695e-01	0.250000	2.225541e+02	0.210000	2.679058e-01	0.220000	6.423737e+02	0.170000	1.033703e-01	0.260000	5.584528e+02	0.270000	1.097623e-01	0.130000	6.753089e+02	0.310000	6.396380e-02	0.250000	7.411344e-01	0.290000	7.120741e-01	0.300000	6.379003e-01	0.280000	1.840431e-01	0.270000	4.379142e+02	0.220000	8.410138e-02	0.010000	0.000000	0.020000	0.000000	0.280000	2.331785e+00	0.170000	0.270000	2.361317e-01	0.387664	0.045343	0.002849	0.274508
2365000	0.290000	3.857426e+02	0.280000	2.004641e-01	0.260000	3.781043e+02	0.270000	2.004641e-01	0.250000	2.225541e+02	0.210000	2.679058e-01	0.220000	6.423737e+02	0.170000	1.033703e-01	0.260000	5.584528e+02	0.220000	1.086702e-01	0.130000	6.753089e+02	0.310000	6.396380e-02	0.200000	7.337600e-01	0.280000	7.192306e-01	0.160000	6.315531e-01	0.240000	1.822119e-01	0.240000	4.423153e+02	0.350000	8.494662e-02	0.040000	0.020000	0.040000	0.000000	0.230000	2.109887e+00	0.230000	0.170000	2.314559e-01	0.387846	0.045311	0.002843	0.274383
2370000	0.290000	3.857426e+02	0.210000	1.984695e-01	0.260000	3.781043e+02	0.270000	2.004641e-01	0.250000	2.225541e+02	0.210000	2.679058e-01	0.140000	6.488296e+02	0.170000	1.033703e-01	0.180000	5.640654e+02	0.220000	1.086702e-01	0.120000	6.820958e+02	0.230000	6.332735e-02	0.260000	7.411344e-01	0.230000	7.120741e-01	0.300000	6.379003e-01	0.240000	1.822119e-01	0.270000	4.379142e+02	0.350000	8.494662e-02	0.030000	0.050000	0.030000	0.000000	0.320000	2.027157e+00	0.190000	0.210000	2.337821e-01	0.387536	0.045222	0.002842	0.274145
2375000	0.250000	3.896193e+02	0.210000	1.984695e-01	0.260000	3.781043e+02	0.270000	2.004641e-01	0.300000	2.203396e+02	0.210000	2.652401e-01	0.140000	6.488296e+02	0.190000	1.023417e-01	0.180000	5.640654e+02	0.220000	1.086702e-01	0.120000	6.820958e+02	0.230000	6.332735e-02	0.270000	7.485829e-01	0.250000	7.049889e-01	0.300000	6.379003e-01	0.260000	1.840431e-01	0.270000	4.379142e+02	0.290000	8.580034e-02	0.010000	0.010000	0.020000	0.000000	0.320000	2.088893e+00	0.240000	0.120000	2.337821e-01	0.387778	0.045148	0.002838	0.273717
2380000	0.250000	3.896193e+02	0.210000	1.984695e-01	0.290000	3.743421e+02	0.260000	2.024788e-01	0.300000	2.203396e+02	0.210000	2.652401e-01	0.320000	6.423737e+02	0.190000	1.023417e-01	0.180000	5.640654e+02	0.200000	1.075889e-01	0.120000	6.820958e+02	0.210000	6.269724e-02	0.270000	7.485829e-01	0.230000	6.979741e-01	0.190000	6.315531e-01	0.210000	1.822119e-01	0.290000	4.335569e+02	0.290000	8.580034e-02	0.010000	0.010000	0.080000	0.030000	0.200000	2.174142e+00	0.200000	0.220000	2.314559e-01	0.387978	0.045422	0.002941	0.274135
2385000	0.200000	3.935351e+02	0.210000	1.984695e-01	0.290000	3.743421e+02	0.260000	2.024788e-01	0.320000	2.181472e+02	0.210000	2.652401e-01	0.320000	6.423737e+02	0.230000	1.013234e-01	0.290000	5.584528e+02	0.200000	1.075889e-01	0.090000	6.889510e+02	0.210000	6.269724e-02	0.230000	7.411344e-01	0.230000	6.979741e-01	0.220000	6.252690e-01	0.210000	1.803988e-01	0.290000	4.292429e+02	0.270000	8.666265e-02	0.020000	0.000000	0.040000	0.010000	0.210000	2.109887e+00	0.170000	0.230000	2.268728e-01	0.388152	0.045341	0.002935	0.273780
2390000	0.200000	3.935351e+02	0.260000	2.004641e-01	0.250000	3.781043e+02	0.260000	2.024788e-01	0.320000	2.181472e+02	0.210000	2.626009e-01	0.320000	6.423737e+02	0.230000	1.013234e-01	0.290000	5.584528e+02	0.300000	1.086702e-01	0.090000	6.889510e+02	0.210000	6.269724e-02	0.240000	7.337600e-01	0.290000	7.049889e-01	0.240000	6.190475e-01	0.270000	1.822119e-01	0.290000	4.292429e+02	0.270000	8.753363e-02	0.010000	0.000000	0.040000	0.000000	0.310000	2.262871e+00	0.150000	0.330000	2.246154e-01	0.388251	0.045295	0.002929	0.273404
2395000	0.200000	3.935351e+02	0.260000	2.004641e-01	0.250000	3.781043e+02	0.260000	2.045138e-01	0.320000	2.181472e+02	0.210000	2.626009e-01	0.210000	6.488296e+02	0.250000	1.003152e-01	0.280000	5.528961e+02	0.300000	1.086702e-01	0.100000	6.958751e+02	0.270000	6.332735e-02	0.300000	7.411344e-01	0.310000	7.120741e-01	0.250000	6.128879e-01	0.280000	1.840431e-01	0.270000	4.249719e+02	0.270000	8.753363e-02	0.010000	0.020000	0.040000	0.000000	0.250000	2.068108e+00	0.200000	0.250000	2.246154e-01	0.388359	0.045238	0.002923	0.273160
2400000	0.230000	3.974902e+02	0.260000	2.024788e-01	0.320000	3.743421e+02	0.260000	2.045138e-01	0.280000	2.159766e+02	0.270000	2.652401e-01	0.210000	6.488296e+02	0.250000	1.003152e-01	0.280000	5.528961e+02	0.300000	1.086702e-01	0.100000	6.958751e+02	0.270000	6.332735e-02	0.220000	7.337600e-01	0.330000	7.192306e-01	0.210000	6.067895e-01	0.280000	1.840431e-01	0.270000	4.249719e+02	0.180000	8.666265e-02	0.020000	0.000000	0.020000	0.000000	0.260000	2.047530e+00	0.170000	0.240000	2.246154e-01	0.387928	0.045169	0.002917	0.273296
2405000	0.230000	3.974902e+02	0.260000	2.024788e-01	0.320000	3.743421e+02	0.260000	2.045138e-01	0.280000	2.159766e+02	0.270000	2.652401e-01	0.220000	6.553505e+02	0.260000	1.013234e-01	0.280000	5.528961e+02	0.240000	1.075889e-01	0.100000	6.958751e+02	0.230000	6.269724e-02	0.340000	7.411344e-01	0.250000	7.120741e-01	0.220000	6.007519e-01	0.290000	1.858928e-01	0.260000	4.207433e+02	0.180000	8.666265e-02	0.020000	0.030000	0.070000	0.000000	0.300000	2.068108e+00	0.130000	0.200000	2.223804e-01	0.387559	0.045229	0.002911	0.273458
2410000	0.230000	3.974902e+02	0.190000	2.004641e-01	0.320000	3.743421e+02	0.200000	2.024788e-01	0.220000	2.181472e+02	0.270000	2.652401e-01	0.220000	6.553505e+02	0.260000	1.013234e-01	0.280000	5.473947e+02	0.240000	1.075889e-01	0.030000	7.028688e+02	0.230000	6.269724e-02	0.340000	7.411344e-01	0.250000	7.120741e-01	0.220000	6.007519e-01	0.320000	1.877611e-01	0.260000	4.207433e+02	0.260000	8.753363e-02	0.010000	0.030000	0.030000	0.000000	0.310000	2.152509e+00	0.200000	0.260000	2.223804e-01	0.387222	0.045263	0.002905	0.274012
2415000	0.200000	4.014850e+02	0.190000	2.004641e-01	0.250000	3.781043e+02	0.200000	2.024788e-01	0.220000	2.181472e+02	0.260000	2.679058e-01	0.220000	6.553505e+02	0.260000	1.013234e-01	0.280000	5.473947e+02	0.240000	1.075889e-01	0.030000	7.028688e+02	0.220000	6.207339e-02	0.240000	7.337600e-01	0.280000	7.192306e-01	0.320000	6.067895e-01	0.310000	1.896481e-01	0.210000	4.249719e+02	0.240000	8.666265e-02	0.020000	0.020000	0.040000	0.000000	0.340000	2.195993e+00	0.220000	0.330000	2.246154e-01	0.387440	0.045462	0.002899	0.274451
2420000	0.200000	4.014850e+02	0.190000	2.004641e-01	0.250000	3.781043e+02	0.230000	2.004641e-01	0.220000	2.181472e+02	0.260000	2.679058e-01	0.210000	6.619369e+02	0.290000	1.023417e-01	0.190000	5.528961e+02	0.250000	1.065184e-01	0.140000	7.099327e+02	0.220000	6.207339e-02	0.300000	7.411344e-01	0.300000	7.264590e-01	0.280000	6.128879e-01	0.310000	1.896481e-01	0.250000	4.292429e+02	0.240000	8.666265e-02	0.020000	0.000000	0.010000	0.000000	0.260000	2.152509e+00	0.180000	0.280000	2.246154e-01	0.387132	0.045462	0.002893	0.274843
2425000	0.230000	4.055200e+02	0.340000	2.024788e-01	0.230000	3.819044e+02	0.230000	2.004641e-01	0.330000	2.159766e+02	0.200000	2.652401e-01	0.210000	6.619369e+02	0.290000	1.023417e-01	0.190000	5.528961e+02	0.250000	1.065184e-01	0.140000	7.099327e+02	0.220000	6.207339e-02	0.270000	7.485829e-01	0.310000	7.337600e-01	0.290000	6.190475e-01	0.280000	1.915541e-01	0.250000	4.292429e+02	0.250000	8.580034e-02	0.010000	0.010000	0.020000	0.000000	0.290000	2.152509e+00	0.120000	0.310000	2.314559e-01	0.386812	0.045458	0.002887	0.275169
2430000	0.230000	4.055200e+02	0.340000	2.024788e-01	0.230000	3.819044e+02	0.190000	1.984695e-01	0.330000	2.159766e+02	0.200000	2.652401e-01	0.160000	6.685894e+02	0.210000	1.013234e-01	0.280000	5.473947e+02	0.310000	1.075889e-01	0.080000	7.170676e+02	0.220000	6.145575e-02	0.290000	7.561063e-01	0.290000	7.411344e-01	0.290000	6.190475e-01	0.170000	1.896481e-01	0.220000	4.335569e+02	0.250000	8.580034e-02	0.030000	0.020000	0.000000	0.000000	0.280000	2.285613e+00	0.150000	0.200000	2.268728e-01	0.386842	0.045381	0.002881	0.274681
2435000	0.230000	4.055200e+02	0.340000	2.024788e-01	0.230000	3.819044e+02	0.190000	1.984695e-01	0.250000	2.181472e+02	0.300000	2.679058e-01	0.160000	6.685894e+02	0.210000	1.013234e-01	0.280000	5.473947e+02	0.310000	1.075889e-01	0.080000	7.170676e+02	0.220000	6.145575e-02	0.200000	7.485829e-01	0.290000	7.485829e-01	0.230000	6.128879e-01	0.230000	1.877611e-01	0.290000	4.292429e+02	0.260000	8.666265e-02	0.010000	0.000000	0.030000	0.000000	0.140000	2.152509e+00	0.170000	0.310000	2.314559e-01	0.386555	0.045308	0.002875	0.274636
2440000	0.360000	4.014850e+02	0.270000	2.045138e-01	0.290000	3.781043e+02	0.190000	1.984695e-01	0.250000	2.181472e+02	0.300000	2.679058e-01	0.160000	6.685894e+02	0.210000	1.013234e-01	0.280000	5.473947e+02	0.310000	1.075889e-01	0.080000	7.170676e+02	0.220000	6.145575e-02	0.250000	7.411344e-01	0.290000	7.485829e-01	0.300000	6.190475e-01	0.290000	1.896481e-01	0.290000	4.292429e+02	0.230000	8.580034e-02	0.020000	0.000000	0.010000	0.000000	0.220000	2.047530e+00	0.200000	0.260000	2.291529e-01	0.386346	0.045497	0.002930	0.275320
2445000	0.360000	4.014850e+02	0.270000	2.045138e-01	0.290000	3.781043e+02	0.270000	2.004641e-01	0.250000	2.181472e+02	0.300000	2.679058e-01	0.270000	6.619369e+02	0.210000	1.003152e-01	0.230000	5.528961e+02	0.250000	1.065184e-01	0.140000	7.242743e+02	0.250000	6.084425e-02	0.250000	7.411344e-01	0.240000	7.411344e-01	0.250000	6.128879e-01	0.290000	1.896481e-01	0.260000	4.249719e+02	0.230000	8.580034e-02	0.040000	0.000000	0.030000	0.010000	0.270000	2.262871e+00	0.140000	0.300000	2.314559e-01	0.386390	0.045690	0.002965	0.275761
2450000	0.280000	3.974902e+02	0.270000	2.065692e-01	0.290000	3.781043e+02	0.270000	2.004641e-01	0.270000	2.159766e+02	0.320000	2.705983e-01	0.270000	6.619369e+02	0.210000	1.003152e-01	0.230000	5.528961e+02	0.250000	1.065184e-01	0.140000	7.242743e+02	0.250000	6.084425e-02	0.220000	7.337600e-01	0.210000	7.337600e-01	0.290000	6.190475e-01	0.220000	1.877611e-01	0.260000	4.249719e+02	0.240000	8.494662e-02	0.040000	0.000000	0.020000	0.000000	0.270000	2.240355e+00	0.230000	0.180000	2.314559e-01	0.386760	0.045653	0.002962	0.275436
2455000	0.280000	3.974902e+02	0.270000	2.065692e-01	0.270000	3.743421e+02	0.260000	2.024788e-01	0.270000	2.159766e+02	0.320000	2.705983e-01	0.270000	6.619369e+02	0.270000	1.013234e-01	0.300000	5.473947e+02	0.250000	1.065184e-01	0.150000	7.315534e+02	0.250000	6.084425e-02	0.320000	7.411344e-01	0.180000	7.264590e-01	0.290000	6.190475e-01	0.290000	1.896481e-01	0.200000	4.292429e+02	0.240000	8.494662e-02	0.010000	0.010000	0.010000	0.000000	0.250000	2.152509e+00	0.160000	0.220000	2.268728e-01	0.386874	0.045596	0.002956	0.275376
2460000	0.180000	4.014850e+02	0.270000	2.065692e-01	0.270000	3.743421e+02	0.260000	2.024788e-01	0.310000	2.138276e+02	0.320000	2.705983e-01	0.290000	6.553505e+02	0.270000	1.013234e-01	0.300000	5.473947e+02	0.240000	1.054585e-01	0.150000	7.315534e+02	0.240000	6.023884e-02	0.260000	7.485829e-01	0.230000	7.192306e-01	0.280000	6.252690e-01	0.200000	1.877611e-01	0.200000	4.292429e+02	0.280000	8.580034e-02	0.010000	0.020000	0.030000	0.010000	0.250000	2.088893e+00	0.160000	0.150000	2.246154e-01	0.386340	0.045530	0.002952	0.275851
2465000	0.180000	4.014850e+02	0.260000	2.086452e-01	0.280000	3.706174e+02	0.260000	2.024788e-01	0.310000	2.138276e+02	0.280000	2.733178e-01	0.290000	6.553505e+02	0.270000	1.013234e-01	0.300000	5.473947e+02	0.240000	1.054585e-01	0.140000	7.389056e+02	0.240000	6.023884e-02	0.240000	7.411344e-01	0.230000	7.192306e-01	0.350000	6.315531e-01	0.320000	1.896481e-01	0.390000	4.249719e+02	0.240000	8.494662e-02	0.010000	0.000000	0.020000	0.000000	0.200000	2.006986e+00	0.210000	0.280000	2.291529e-01	0.385892	0.045470	0.002963	0.276105
2470000	0.180000	4.014850e+02	0.260000	2.086452e-01	0.280000	3.706174e+02	0.250000	2.004641e-01	0.310000	2.138276e+02	0.280000	2.733178e-01	0.220000	6.619369e+02	0.230000	1.003152e-01	0.270000	5.419481e+02	0.290000	1.065184e-01	0.140000	7.389056e+02	0.250000	5.963946e-02	0.210000	7.337600e-01	0.220000	7.120741e-01	0.250000	6.252690e-01	0.230000	1.877611e-01	0.230000	4.292429e+02	0.240000	8.494662e-02	0.030000	0.010000	0.020000	0.000000	0.260000	2.131091e+00	0.190000	0.260000	2.337821e-01	0.386491	0.045428	0.002958	0.275680
2475000	0.260000	3.974902e+02	0.290000	2.107421e-01	0.280000	3.706174e+02	0.250000	2.004641e-01	0.220000	2.159766e+02	0.300000	2.760647e-01	0.220000	6.619369e+02	0.230000	1.003152e-01	0.270000	5.419481e+02	0.290000	1.065184e-01	0.140000	7.389056e+02	0.250000	5.963946e-02	0.210000	7.337600e-01	0.250000	7.049889e-01	0.230000	6.190475e-01	0.230000	1.877611e-01	0.230000	4.292429e+02	0.260000	8.580034e-02	0.010000	0.010000	0.010000	0.000000	0.230000	2.195993e+00	0.220000	0.190000	2.314559e-01	0.386154	0.045361	0.002952	0.275935
2480000	0.260000	3.974902e+02	0.290000	2.107421e-01	0.240000	3.743421e+02	0.250000	2.004641e-01	0.220000	2.159766e+02	0.300000	2.760647e-01	0.220000	6.619369e+02	0.260000	1.013234e-01	0.200000	5.473947e+02	0.290000	1.065184e-01	0.080000	7.463317e+02	0.270000	6.023884e-02	0.190000	7.264590e-01	0.260000	7.120741e-01	0.230000	6.190475e-01	0.330000	1.896481e-01	0.220000	4.335569e+02	0.220000	8.494662e-02	0.010000	0.000000	0.050000	0.000000	0.290000	2.240355e+00	0.160000	0.270000	2.361317e-01	0.386230	0.045400	0.002970	0.276112
2485000	0.260000	3.974902e+02	0.290000	2.107421e-01	0.240000	3.743421e+02	0.240000	1.984695e-01	0.240000	2.181472e+02	0.300000	2.760647e-01	0.280000	6.553505e+02	0.260000	1.013234e-01	0.200000	5.473947e+02	0.270000	1.075889e-01	0.080000	7.463317e+02	0.270000	6.023884e-02	0.270000	7.337600e-01	0.260000	7.120741e-01	0.240000	6.128879e-01	0.210000	1.877611e-01	0.220000	4.335569e+02	0.220000	8.494662e-02	0.010000	0.010000	0.050000	0.020000	0.260000	2.195993e+00	0.200000	0.350000	2.433229e-01	0.386601	0.045888	0.003002	0.276728
2490000	0.210000	4.014850e+02	0.280000	2.128601e-01	0.250000	3.781043e+02	0.240000	1.984695e-01	0.240000	2.181472e+02	0.290000	2.788392e-01	0.280000	6.553505e+02	0.260000	1.013234e-01	0.220000	5.528961e+02	0.270000	1.075889e-01	0.080000	7.463317e+02	0.270000	6.023884e-02	0.210000	7.264590e-01	0.250000	7.049889e-01	0.310000	6.190475e-01	0.170000	1.858928e-01	0.240000	4.379142e+02	0.350000	8.580034e-02	0.020000	0.020000	0.050000	0.000000	0.280000	2.131091e+00	0.190000	0.210000	2.433229e-01	0.386822	0.045847	0.002996	0.276374
2495000	0.210000	4.014850e+02	0.280000	2.128601e-01	0.250000	3.781043e+02	0.240000	1.984695e-01	0.220000	2.203396e+02	0.290000	2.788392e-01	0.250000	6.619369e+02	0.230000	1.003152e-01	0.220000	5.528961e+02	0.220000	1.065184e-01	0.100000	7.538325e+02	0.220000	5.963946e-02	0.210000	7.264590e-01	0.200000	6.979741e-01	0.210000	6.128879e-01	0.250000	1.840431e-01	0.250000	4.423153e+02	0.270000	8.666265e-02	0.010000	0.040000	0.070000	0.010000	0.340000	2.131091e+00	0.200000	0.250000	2.361317e-01	0.386518	0.045771	0.002992	0.276139
2500000	0.310000	3.974902e+02	0.280000	2.149994e-01	0.250000	3.781043e+02	0.260000	2.004641e-01	0.220000	2.203396e+02	0.220000	2.760647e-01	0.250000	6.619369e+02	0.230000	1.003152e-01	0.210000	5.584528e+02	0.220000	1.065184e-01	0.100000	7.538325e+02	0.220000	5.963946e-02	0.230000	7.192306e-01	0.180000	6.910291e-01	0.180000	6.067895e-01	0.250000	1.840431e-01	0.250000	4.423153e+02	0.270000	8.666265e-02	0.020000	0.000000	0.070000	0.000000	0.230000	2.285613e+00	0.150000	0.270000	2.409018e-01	0.386610	0.045800	0.003011	0.276048
2505000	0.310000	3.974902e+02	0.280000	2.149994e-01	0.310000	3.743421e+02	0.260000	2.004641e-01	0.220000	2.203396e+02	0.220000	2.760647e-01	0.250000	6.619369e+02	0.270000	1.013234e-01	0.210000	5.584528e+02	0.240000	1.054585e-01	0.100000	7.538325e+02	0.220000	5.963946e-02	0.260000	7.264590e-01	0.290000	6.979741e-01	0.240000	6.007519e-01	0.200000	1.822119e-01	0.250000	4.467607e+02	0.250000	8.580034e-02	0.010000	0.020000	0.060000	0.000000	0.210000	2.152509e+00	0.180000	0.300000	2.433229e-01	0.387096	0.045958	0.003007	0.276010
2510000	0.260000	3.935351e+02	0.280000	2.149994e-01	0.310000	3.743421e+02	0.220000	1.984695e-01	0.310000	2.181472e+02	0.220000	2.760647e-01	0.190000	6.685894e+02	0.270000	1.013234e-01	0.210000	5.584528e+02	0.240000	1.054585e-01	0.120000	7.614086e+02	0.270000	6.023884e-02	0.260000	7.337600e-01	0.290000	6.979741e-01	0.210000	5.947743e-01	0.260000	1.840431e-01	0.310000	4.423153e+02	0.300000	8.666265e-02	0.050000	0.020000	0.070000	0.000000	0.230000	2.152509e+00	0.210000	0.240000	2.433229e-01	0.387399	0.046065	0.003018	0.276089
2515000	0.260000	3.935351e+02	0.280000	2.171602e-01	0.240000	3.781043e+02	0.220000	1.984695e-01	0.310000	2.181472e+02	0.240000	2.733178e-01	0.190000	6.685894e+02	0.270000	1.013234e-01	0.190000	5.640654e+02	0.200000	1.044092e-01	0.120000	7.614086e+02	0.270000	6.023884e-02	0.270000	7.411344e-01	0.310000	7.049889e-01	0.210000	5.947743e-01	0.280000	1.858928e-01	0.310000	4.423153e+02	0.300000	8.666265e-02	0.010000	0.040000	0.020000	0.000000	0.180000	2.109887e+00	0.180000	0.240000	2.433229e-01	0.387532	0.045984	0.003012	0.275752
2520000	0.260000	3.935351e+02	0.280000	2.171602e-01	0.240000	3.781043e+02	0.220000	1.964947e-01	0.230000	2.203396e+02	0.240000	2.733178e-01	0.190000	6.685894e+02	0.220000	1.003152e-01	0.190000	5.640654e+02	0.200000	1.044092e-01	0.100000	7.690609e+02	0.250000	5.963946e-02	0.250000	7.337600e-01	0.220000	6.979741e-01	0.260000	6.007519e-01	0.250000	1.840431e-01	0.240000	4.467607e+02	0.290000	8.753363e-02	0.010000	0.020000	0.050000	0.000000	0.220000	2.195993e+00	0.160000	0.200000	2.409018e-01	0.387507	0.045908	0.003006	0.275409
2525000	0.280000	3.896193e+02	0.200000	2.149994e-01	0.260000	3.743421e+02	0.220000	1.964947e-01	0.230000	2.203396e+02	0.240000	2.733178e-01	0.220000	6.753089e+02	0.220000	1.003152e-01	0.190000	5.640654e+02	0.200000	1.044092e-01	0.100000	7.690609e+02	0.250000	5.963946e-02	0.300000	7.411344e-01	0.330000	7.049889e-01	0.240000	5.947743e-01	0.250000	1.840431e-01	0.290000	4.423153e+02	0.290000	8.753363e-02	0.020000	0.010000	0.040000	0.000000	0.360000	2.152509e+00	0.110000	0.250000	2.361317e-01	0.387410	0.045819	0.003000	0.275078
2530000	0.280000	3.896193e+02	0.200000	2.149994e-01	0.260000	3.743421e+02	0.220000	1.964947e-01	0.230000	2.203396e+02	0.210000	2.705983e-01	0.220000	6.753089e+02	0.310000	1.013234e-01	0.240000	5.697343e+02	0.280000	1.054585e-01	0.100000	7.690609e+02	0.270000	6.023884e-02	0.300000	7.411344e-01	0.370000	7.120741e-01	0.210000	5.888562e-01	0.300000	1.858928e-01	0.290000	4.423153e+02	0.230000	8.666265e-02	0.000000	0.010000	0.020000	0.000000	0.280000	2.131091e+00	0.220000	0.310000	2.361317e-01	0.387524	0.045746	0.002994	0.274715
2535000	0.280000	3.896193e+02	0.260000	2.171602e-01	0.260000	3.743421e+02	0.250000	1.945395e-01	0.240000	2.225541e+02	0.210000	2.705983e-01	0.320000	6.685894e+02	0.310000	1.013234e-01	0.240000	5.697343e+02	0.280000	1.054585e-01	0.110000	7.767901e+02	0.270000	6.023884e-02	0.260000	7.485829e-01	0.240000	7.049889e-01	0.220000	5.829970e-01	0.240000	1.840431e-01	0.280000	4.379142e+02	0.290000	8.753363e-02	0.010000	0.020000	0.050000	0.000000	0.280000	2.218063e+00	0.130000	0.240000	2.337821e-01	0.387201	0.045770	0.002988	0.275003
2540000	0.250000	3.935351e+02	0.260000	2.171602e-01	0.260000	3.706174e+02	0.250000	1.945395e-01	0.240000	2.225541e+02	0.190000	2.679058e-01	0.320000	6.685894e+02	0.310000	1.013234e-01	0.300000	5.640654e+02	0.260000	1.065184e-01	0.110000	7.767901e+02	0.270000	6.023884e-02	0.260000	7.561063e-01	0.250000	6.979741e-01	0.220000	5.829970e-01	0.170000	1.822119e-01	0.280000	4.379142e+02	0.290000	8.753363e-02	0.010000	0.010000	0.030000	0.000000	0.250000	2.131091e+00	0.190000	0.280000	2.337821e-01	0.387045	0.045758	0.002982	0.275209
2545000	0.250000	3.935351e+02	0.260000	2.171602e-01	0.260000	3.706174e+02	0.250000	1.945395e-01	0.240000	2.225541e+02	0.190000	2.679058e-01	0.240000	6.753089e+02	0.240000	1.003152e-01	0.300000	5.640654e+02	0.260000	1.065184e-01	0.110000	7.767901e+02	0.230000	5.963946e-02	0.250000	7.485829e-01	0.250000	6.979741e-01	0.290000	5.888562e-01	0.170000	1.822119e-01	0.240000	4.423153e+02	0.280000	8.841335e-02	0.020000	0.050000	0.030000	0.000000	0.180000	2.195993e+00	0.220000	0.170000	2.314559e-01	0.387409	0.045717	0.002981	0.274970
2550000	0.260000	3.896193e+02	0.270000	2.193427e-01	0.250000	3.743421e+02	0.280000	1.964947e-01	0.260000	2.203396e+02	0.190000	2.679058e-01	0.240000	6.753089e+02	0.240000	1.003152e-01	0.280000	5.584528e+02	0.280000	1.075889e-01	0.130000	7.845970e+02	0.230000	5.963946e-02	0.250000	7.411344e-01	0.310000	7.049889e-01	0.320000	5.947743e-01	0.290000	1.840431e-01	0.250000	4.467607e+02	0.290000	8.930192e-02	0.040000	0.030000	0.000000	0.000000	0.200000	2.131091e+00	0.280000	0.200000	2.268728e-01	0.387091	0.045661	0.002977	0.275130
2555000	0.260000	3.896193e+02	0.270000	2.193427e-01	0.250000	3.743421e+02	0.280000	1.964947e-01	0.260000	2.203396e+02	0.250000	2.652401e-01	0.240000	6.753089e+02	0.260000	1.013234e-01	0.280000	5.584528e+02	0.280000	1.075889e-01	0.130000	7.845970e+02	0.290000	6.023884e-02	0.250000	7.337600e-01	0.200000	6.979741e-01	0.340000	6.007519e-01	0.200000	1.822119e-01	0.250000	4.467607e+02	0.290000	8.930192e-02	0.010000	0.000000	0.030000	0.010000	0.290000	2.152509e+00	0.180000	0.290000	2.337821e-01	0.386935	0.045619	0.002972	0.275139
2560000	0.260000	3.896193e+02	0.230000	2.171602e-01	0.250000	3.743421e+02	0.250000	1.945395e-01	0.280000	2.181472e+02	0.250000	2.652401e-01	0.160000	6.820958e+02	0.260000	1.013234e-01	0.280000	5.584528e+02	0.280000	1.075889e-01	0.130000	7.924823e+02	0.290000	6.023884e-02	0.210000	7.264590e-01	0.310000	7.049889e-01	0.340000	6.007519e-01	0.190000	1.803988e-01	0.300000	4.423153e+02	0.220000	8.841335e-02	0.000000	0.020000	0.020000	0.000000	0.310000	2.240355e+00	0.150000	0.310000	2.361317e-01	0.387095	0.045640	0.002966	0.275182
2565000	0.190000	3.935351e+02	0.230000	2.171602e-01	0.330000	3.706174e+02	0.250000	1.945395e-01	0.280000	2.181472e+02	0.250000	2.652401e-01	0.160000	6.820958e+02	0.260000	1.013234e-01	0.230000	5.640654e+02	0.290000	1.086702e-01	0.130000	7.924823e+02	0.290000	6.023884e-02	0.210000	7.264590e-01	0.280000	7.120741e-01	0.190000	5.947743e-01	0.310000	1.822119e-01	0.240000	4.467607e+02	0.220000	8.841335e-02	0.020000	0.010000	0.050000	0.000000	0.260000	2.240355e+00	0.220000	0.270000	2.361317e-01	0.387577	0.045744	0.002967	0.275106
2570000	0.190000	3.935351e+02	0.240000	2.149994e-01	0.330000	3.706174e+02	0.230000	1.926038e-01	0.200000	2.203396e+02	0.300000	2.679058e-01	0.230000	6.889510e+02	0.280000	1.023417e-01	0.230000	5.640654e+02	0.290000	1.086702e-01	0.130000	7.924823e+02	0.250000	5.963946e-02	0.260000	7.337600e-01	0.210000	7.049889e-01	0.250000	5.888562e-01	0.310000	1.822119e-01	0.240000	4.467607e+02	0.230000	8.753363e-02	0.020000	0.010000	0.010000	0.010000	0.180000	2.378891e+00	0.170000	0.230000	2.337821e-01	0.387773	0.045756	0.002963	0.274993
2575000	0.220000	3.974902e+02	0.240000	2.149994e-01	0.220000	3.743421e+02	0.230000	1.926038e-01	0.200000	2.203396e+02	0.300000	2.679058e-01	0.230000	6.889510e+02	0.280000	1.023417e-01	0.210000	5.697343e+02	0.270000	1.097623e-01	0.090000	8.004469e+02	0.250000	5.963946e-02	0.280000	7.411344e-01	0.240000	6.979741e-01	0.250000	5.829970e-01	0.290000	1.840431e-01	0.240000	4.512507e+02	0.230000	8.753363e-02	0.040000	0.030000	0.040000	0.030000	0.240000	2.308584e+00	0.190000	0.270000	2.337821e-01	0.388135	0.045675	0.002958	0.274562
2580000	0.220000	3.974902e+02	0.240000	2.149994e-01	0.220000	3.743421e+02	0.230000	1.926038e-01	0.200000	2.203396e+02	0.320000	2.705983e-01	0.320000	6.820958e+02	0.270000	1.033703e-01	0.210000	5.697343e+02	0.270000	1.097623e-01	0.090000	8.004469e+02	0.310000	6.023884e-02	0.240000	7.337600e-01	0.240000	6.979741e-01	0.280000	5.888562e-01	0.230000	1.822119e-01	0.240000	4.512507e+02	0.210000	8.666265e-02	0.020000	0.020000	0.000000	0.000000	0.240000	2.131091e+00	0.180000	0.230000	2.291529e-01	0.387862	0.045639	0.002954	0.274602
2585000	0.260000	3.935351e+02	0.210000	2.128601e-01	0.280000	3.706174e+02	0.260000	1.945395e-01	0.200000	2.225541e+02	0.320000	2.705983e-01	0.320000	6.820958e+02	0.270000	1.033703e-01	0.210000	5.697343e+02	0.270000	1.097623e-01	0.090000	8.004469e+02	0.310000	6.023884e-02	0.240000	7.264590e-01	0.170000	6.910291e-01	0.290000	5.947743e-01	0.180000	1.803988e-01	0.270000	4.467607e+02	0.240000	8.580034e-02	0.000000	0.000000	0.040000	0.000000	0.320000	2.131091e+00	0.160000	0.310000	2.314559e-01	0.387930	0.045708	0.002954	0.274727
2590000	0.260000	3.935351e+02	0.210000	2.128601e-01	0.280000	3.706174e+02	0.260000	1.945395e-01	0.200000	2.225541e+02	0.170000	2.679058e-01	0.320000	6.820958e+02	0.270000	1.033703e-01	0.290000	5.640654e+02	0.270000	1.108655e-01	0.120000	8.084915e+02	0.310000	6.023884e-02	0.240000	7.264590e-01	0.270000	6.979741e-01	0.270000	6.007519e-01	0.240000	1.786038e-01	0.320000	4.423153e+02	0.240000	8.580034e-02	0.000000	0.020000	0.020000	0.000000	0.200000	2.088893e+00	0.160000	0.270000	2.361317e-01	0.387386	0.045625	0.002948	0.274724
2595000	0.260000	3.935351e+02	0.210000	2.128601e-01	0.280000	3.706174e+02	0.240000	1.926038e-01	0.200000	2.225541e+02	0.170000	2.679058e-01	0.250000	6.889510e+02	0.200000	1.023417e-01	0.290000	5.640654e+02	0.270000	1.108655e-01	0.120000	8.084915e+02	0.300000	6.084425e-02	0.200000	7.192306e-01	0.310000	7.049889e-01	0.270000	6.007519e-01	0.240000	1.786038e-01	0.320000	4.423153e+02	0.220000	8.494662e-02	0.000000	0.030000	0.020000	0.000000	0.240000	2.174142e+00	0.170000	0.260000	2.433229e-01	0.386863	0.045558	0.002942	0.275020
2600000	0.280000	3.896193e+02	0.260000	2.149994e-01	0.250000	3.743421e+02	0.240000	1.926038e-01	0.260000	2.203396e+02	0.170000	2.679058e-01	0.250000	6.889510e+02	0.200000	1.023417e-01	0.290000	5.640654e+02	0.270000	1.119797e-01	0.140000	8.166170e+02	0.300000	6.084425e-02	0.220000	7.120741e-01	0.290000	7.120741e-01	0.200000	5.947743e-01	0.270000	1.803988e-01	0.330000	4.379142e+02	0.220000	8.494662e-02	0.020000	0.040000	0.030000	0.000000	0.320000	2.195993e+00	0.220000	0.200000	2.385048e-01	0.386224	0.045473	0.002936	0.274802
2605000	0.280000	3.896193e+02	0.260000	2.149994e-01	0.250000	3.743421e+02	0.240000	1.926038e-01	0.260000	2.203396e+02	0.190000	2.652401e-01	0.300000	6.820958e+02	0.230000	1.013234e-01	0.290000	5.584528e+02	0.270000	1.119797e-01	0.140000	8.166170e+02	0.200000	6.023884e-02	0.300000	7.192306e-01	0.290000	7.120741e-01	0.220000	5.888562e-01	0.270000	1.822119e-01	0.330000	4.379142e+02	0.350000	8.580034e-02	0.080000	0.040000	0.070000	0.020000	0.250000	2.195993e+00	0.170000	0.230000	2.314559e-01	0.386248	0.045469	0.002931	0.274846
2610000	0.180000	3.935351e+02	0.250000	2.128601e-01	0.280000	3.706174e+02	0.240000	1.906874e-01	0.260000	2.203396e+02	0.190000	2.652401e-01	0.300000	6.820958e+02	0.230000	1.013234e-01	0.290000	5.584528e+02	0.300000	1.131051e-01	0.080000	8.248241e+02	0.200000	6.023884e-02	0.290000	7.264590e-01	0.280000	7.192306e-01	0.240000	5.829970e-01	0.200000	1.803988e-01	0.260000	4.335569e+02	0.280000	8.666265e-02	0.040000	0.010000	0.050000	0.000000	0.290000	2.195993e+00	0.140000	0.290000	2.361317e-01	0.386492	0.045428	0.002925	0.274711
2615000	0.180000	3.935351e+02	0.250000	2.128601e-01	0.280000	3.706174e+02	0.240000	1.906874e-01	0.310000	2.181472e+02	0.300000	2.679058e-01	0.160000	6.889510e+02	0.300000	1.023417e-01	0.350000	5.528961e+02	0.300000	1.131051e-01	0.080000	8.248241e+02	0.230000	5.963946e-02	0.290000	7.264590e-01	0.320000	7.264590e-01	0.240000	5.771961e-01	0.270000	1.822119e-01	0.150000	4.379142e+02	0.280000	8.666265e-02	0.040000	0.010000	0.010000	0.000000	0.260000	2.308584e+00	0.180000	0.250000	2.361317e-01	0.386667	0.045357	0.002920	0.274362
2620000	0.180000	3.935351e+02	0.250000	2.128601e-01	0.280000	3.706174e+02	0.270000	1.926038e-01	0.310000	2.181472e+02	0.300000	2.679058e-01	0.160000	6.889510e+02	0.300000	1.023417e-01	0.350000	5.528961e+02	0.300000	1.131051e-01	0.080000	8.248241e+02	0.230000	5.963946e-02	0.240000	7.192306e-01	0.280000	7.337600e-01	0.240000	5.714529e-01	0.270000	1.822119e-01	0.170000	4.423153e+02	0.190000	8.580034e-02	0.010000	0.030000	0.020000	0.020000	0.280000	2.402799e+00	0.200000	0.200000	2.385048e-01	0.386964	0.045702	0.002940	0.274820
2625000	0.310000	3.896193e+02	0.240000	2.107421e-01	0.270000	3.669297e+02	0.270000	1.926038e-01	0.290000	2.159766e+02	0.300000	2.679058e-01	0.160000	6.889510e+02	0.220000	1.013234e-01	0.350000	5.528961e+02	0.200000	1.119797e-01	0.140000	8.331137e+02	0.230000	5.963946e-02	0.280000	7.264590e-01	0.240000	7.264590e-01	0.210000	5.657668e-01	0.230000	1.803988e-01	0.170000	4.423153e+02	0.190000	8.580034e-02	0.010000	0.000000	0.040000	0.000000	0.220000	2.262871e+00	0.170000	0.140000	2.385048e-01	0.387264	0.045857	0.002943	0.274955
2630000	0.310000	3.896193e+02	0.240000	2.107421e-01	0.270000	3.669297e+02	0.210000	1.906874e-01	0.290000	2.159766e+02	0.270000	2.705983e-01	0.310000	6.820958e+02	0.220000	1.013234e-01	0.290000	5.473947e+02	0.200000	1.119797e-01	0.140000	8.331137e+02	0.240000	5.904603e-02	0.260000	7.337600e-01	0.220000	7.192306e-01	0.210000	5.657668e-01	0.230000	1.786038e-01	0.200000	4.467607e+02	0.310000	8.666265e-02	0.000000	0.010000	0.010000	0.000000	0.240000	2.088893e+00	0.190000	0.270000	2.457684e-01	0.386870	0.045890	0.002949	0.275468
2635000	0.200000	3.935351e+02	0.240000	2.107421e-01	0.180000	3.706174e+02	0.210000	1.906874e-01	0.290000	2.159766e+02	0.270000	2.705983e-01	0.310000	6.820958e+02	0.220000	1.013234e-01	0.290000	5.473947e+02	0.320000	1.131051e-01	0.150000	8.414867e+02	0.240000	5.904603e-02	0.280000	7.411344e-01	0.220000	7.192306e-01	0.310000	5.714529e-01	0.210000	1.768267e-01	0.200000	4.467607e+02	0.250000	8.580034e-02	0.020000	0.040000	0.020000	0.000000	0.200000	2.088893e+00	0.140000	0.210000	2.409018e-01	0.387218	0.046457	0.002975	0.276212
2640000	0.200000	3.935351e+02	0.220000	2.086452e-01	0.180000	3.706174e+02	0.310000	1.926038e-01	0.340000	2.138276e+02	0.270000	2.733178e-01	0.310000	6.820958e+02	0.230000	1.003152e-01	0.270000	5.419481e+02	0.320000	1.131051e-01	0.150000	8.414867e+02	0.310000	5.963946e-02	0.240000	7.337600e-01	0.260000	7.264590e-01	0.240000	5.657668e-01	0.210000	1.768267e-01	0.210000	4.512507e+02	0.250000	8.580034e-02	0.010000	0.020000	0.000000	0.000000	0.280000	2.131091e+00	0.140000	0.230000	2.337821e-01	0.387117	0.046647	0.002981	0.276855
2645000	0.200000	3.935351e+02	0.220000	2.086452e-01	0.270000	3.669297e+02	0.310000	1.926038e-01	0.340000	2.138276e+02	0.270000	2.733178e-01	0.270000	6.753089e+02	0.230000	1.003152e-01	0.270000	5.419481e+02	0.190000	1.119797e-01	0.150000	8.414867e+02	0.310000	5.963946e-02	0.240000	7.337600e-01	0.270000	7.337600e-01	0.290000	5.714529e-01	0.220000	1.750673e-01	0.210000	4.512507e+02	0.210000	8.494662e-02	0.010000	0.010000	0.090000	0.000000	0.310000	2.152509e+00	0.220000	0.270000	2.385048e-01	0.387327	0.046599	0.002976	0.276674
2650000	0.210000	3.974902e+02	0.230000	2.065692e-01	0.270000	3.669297e+02	0.310000	1.926038e-01	0.290000	2.117000e+02	0.270000	2.733178e-01	0.270000	6.753089e+02	0.230000	1.003152e-01	0.270000	5.419481e+02	0.190000	1.119797e-01	0.060000	8.499438e+02	0.210000	5.904603e-02	0.220000	7.264590e-01	0.270000	7.411344e-01	0.290000	5.771961e-01	0.200000	1.733253e-01	0.240000	4.557858e+02	0.210000	8.494662e-02	0.030000	0.030000	0.020000	0.000000	0.290000	2.027157e+00	0.230000	0.210000	2.337821e-01	0.387342	0.046532	0.002970	0.276461
2655000	0.210000	3.974902e+02	0.230000	2.065692e-01	0.270000	3.669297e+02	0.320000	1.945395e-01	0.290000	2.117000e+02	0.190000	2.705983e-01	0.170000	6.820958e+02	0.260000	1.013234e-01	0.260000	5.365556e+02	0.190000	1.119797e-01	0.060000	8.499438e+02	0.210000	5.904603e-02	0.250000	7.192306e-01	0.280000	7.485829e-01	0.290000	5.771961e-01	0.280000	1.750673e-01	0.240000	4.603665e+02	0.260000	8.580034e-02	0.000000	0.000000	0.030000	0.000000	0.270000	2.174142e+00	0.130000	0.150000	2.361317e-01	0.387337	0.046513	0.002969	0.276399
2660000	0.250000	4.014850e+02	0.230000	2.065692e-01	0.230000	3.706174e+02	0.320000	1.945395e-01	0.290000	2.117000e+02	0.190000	2.705983e-01	0.170000	6.820958e+02	0.260000	1.013234e-01	0.260000	5.365556e+02	0.200000	1.108655e-01	0.130000	8.584858e+02	0.210000	5.904603e-02	0.320000	7.264590e-01	0.250000	7.411344e-01	0.270000	5.829970e-01	0.260000	1.768267e-01	0.240000	4.603665e+02	0.240000	8.494662e-02	0.000000	0.000000	0.060000	0.000000	0.240000	2.088893e+00	0.240000	0.260000	2.361317e-01	0.387404	0.046587	0.002966	0.276727
2665000	0.250000	4.014850e+02	0.260000	2.086452e-01	0.230000	3.706174e+02	0.320000	1.945395e-01	0.190000	2.138276e+02	0.350000	2.733178e-01	0.170000	6.820958e+02	0.250000	1.003152e-01	0.230000	5.419481e+02	0.200000	1.108655e-01	0.130000	8.584858e+02	0.270000	5.963946e-02	0.280000	7.337600e-01	0.250000	7.411344e-01	0.230000	5.771961e-01	0.260000	1.786038e-01	0.280000	4.557858e+02	0.240000	8.494662e-02	0.030000	0.010000	0.010000	0.000000	0.300000	2.131091e+00	0.190000	0.240000	2.291529e-01	0.387574	0.046659	0.002965	0.276923
2670000	0.250000	4.014850e+02	0.260000	2.086452e-01	0.280000	3.669297e+02	0.260000	1.964947e-01	0.190000	2.138276e+02	0.350000	2.733178e-01	0.260000	6.753089e+02	0.250000	1.003152e-01	0.230000	5.419481e+02	0.200000	1.108655e-01	0.130000	8.584858e+02	0.270000	5.963946e-02	0.280000	7.337600e-01	0.250000	7.337600e-01	0.220000	5.714529e-01	0.230000	1.768267e-01	0.280000	4.557858e+02	0.270000	8.580034e-02	0.000000	0.000000	0.040000	0.000000	0.210000	2.174142e+00	0.220000	0.320000	2.291529e-01	0.387498	0.046763	0.002964	0.277211
2675000	0.190000	4.055200e+02	0.260000	2.086452e-01	0.280000	3.669297e+02	0.260000	1.964947e-01	0.190000	2.138276e+02	0.240000	2.705983e-01	0.260000	6.753089e+02	0.200000	9.931706e-02	0.230000	5.419481e+02	0.260000	1.119797e-01	0.080000	8.671138e+02	0.210000	5.904603e-02	0.230000	7.264590e-01	0.180000	7.264590e-01	0.220000	5.714529e-01	0.170000	1.750673e-01	0.270000	4.512507e+02	0.270000	8.580034e-02	0.020000	0.010000	0.040000	0.000000	0.170000	2.131091e+00	0.110000	0.170000	2.268728e-01	0.387713	0.046787	0.002959	0.277212
2680000	0.190000	4.055200e+02	0.260000	2.107421e-01	0.180000	3.706174e+02	0.210000	1.945395e-01	0.260000	2.117000e+02	0.240000	2.705983e-01	0.230000	6.820958e+02	0.200000	9.931706e-02	0.190000	5.473947e+02	0.260000	1.119797e-01	0.080000	8.671138e+02	0.210000	5.904603e-02	0.260000	7.337600e-01	0.350000	7.337600e-01	0.260000	5.771961e-01	0.260000	1.768267e-01	0.180000	4.557858e+02	0.170000	8.494662e-02	0.010000	0.030000	0.020000	0.000000	0.280000	2.195993e+00	0.170000	0.210000	2.223804e-01	0.387741	0.046706	0.002953	0.276851
2685000	0.270000	4.014850e+02	0.260000	2.107421e-01	0.180000	3.706174e+02	0.210000	1.945395e-01	0.260000	2.117000e+02	0.240000	2.705983e-01	0.230000	6.820958e+02	0.200000	9.931706e-02	0.190000	5.473947e+02	0.260000	1.131051e-01	0.230000	8.758284e+02	0.300000	5.963946e-02	0.320000	7.411344e-01	0.250000	7.264590e-01	0.240000	5.714529e-01	0.260000	1.768267e-01	0.180000	4.557858e+02	0.180000	8.410138e-02	0.040000	0.010000	0.050000	0.000000	0.210000	2.152509e+00	0.160000	0.180000	2.223804e-01	0.387776	0.046645	0.002948	0.276570
2690000	0.270000	4.014850e+02	0.290000	2.128601e-01	0.260000	3.669297e+02	0.210000	1.945395e-01	0.270000	2.095936e+02	0.260000	2.733178e-01	0.250000	6.889510e+02	0.220000	9.832884e-02	0.190000	5.473947e+02	0.260000	1.131051e-01	0.230000	8.758284e+02	0.300000	5.963946e-02	0.220000	7.337600e-01	0.250000	7.264590e-01	0.210000	5.657668e-01	0.180000	1.750673e-01	0.250000	4.603665e+02	0.180000	8.410138e-02	0.010000	0.000000	0.000000	0.000000	0.270000	2.195993e+00	0.240000	0.140000	2.201677e-01	0.387807	0.046568	0.002942	0.276199
2695000	0.270000	4.014850e+02	0.290000	2.128601e-01	0.260000	3.669297e+02	0.270000	1.964947e-01	0.270000	2.095936e+02	0.260000	2.733178e-01	0.250000	6.889510e+02	0.220000	9.832884e-02	0.220000	5.528961e+02	0.260000	1.131051e-01	0.070000	8.846306e+02	0.300000	5.963946e-02	0.220000	7.337600e-01	0.270000	7.337600e-01	0.250000	5.601373e-01	0.300000	1.768267e-01	0.230000	4.649933e+02	0.190000	8.326456e-02	0.020000	0.010000	0.000000	0.000000	0.200000	2.088893e+00	0.140000	0.220000	2.201677e-01	0.387891	0.046586	0.002937	0.276256
2700000	0.200000	4.055200e+02	0.290000	2.128601e-01	0.260000	3.669297e+02	0.270000	1.964947e-01	0.220000	2.117000e+02	0.200000	2.705983e-01	0.250000	6.889510e+02	0.290000	9.931706e-02	0.220000	5.528961e+02	0.250000	1.119797e-01	0.070000	8.846306e+02	0.240000	5.904603e-02	0.210000	7.264590e-01	0.230000	7.264590e-01	0.250000	5.601373e-01	0.260000	1.786038e-01	0.230000	4.649933e+02	0.210000	8.243606e-02	0.010000	0.000000	0.020000	0.000000	0.280000	2.131091e+00	0.220000	0.300000	2.246154e-01	0.387772	0.046505	0.002931	0.276184
2705000	0.200000	4.055200e+02	0.140000	2.107421e-01	0.260000	3.632787e+02	0.280000	1.984695e-01	0.220000	2.117000e+02	0.200000	2.705983e-01	0.250000	6.958751e+02	0.290000	9.931706e-02	0.260000	5.473947e+02	0.250000	1.119797e-01	0.110000	8.935213e+02	0.240000	5.904603e-02	0.290000	7.337600e-01	0.290000	7.337600e-01	0.260000	5.657668e-01	0.260000	1.803988e-01	0.240000	4.696666e+02	0.210000	8.243606e-02	0.010000	0.030000	0.040000	0.000000	0.270000	2.174142e+00	0.230000	0.280000	2.314559e-01	0.388110	0.046552	0.002926	0.276134
2710000	0.280000	4.014850e+02	0.140000	2.107421e-01	0.260000	3.632787e+02	0.280000	1.984695e-01	0.270000	2.095936e+02	0.200000	2.705983e-01	0.250000	6.958751e+02	0.290000	9.931706e-02	0.260000	5.473947e+02	0.220000	1.108655e-01	0.110000	8.935213e+02	0.260000	5.963946e-02	0.260000	7.411344e-01	0.270000	7.411344e-01	0.320000	5.714529e-01	0.260000	1.803988e-01	0.240000	4.696666e+02	0.330000	8.326456e-02	0.010000	0.030000	0.060000	0.000000	0.220000	2.088893e+00	0.230000	0.210000	2.314559e-01	0.388016	0.046516	0.002921	0.276113
2715000	0.280000	4.014850e+02	0.190000	2.086452e-01	0.260000	3.632787e+02	0.280000	1.984695e-01	0.270000	2.095936e+02	0.290000	2.733178e-01	0.290000	6.889510e+02	0.200000	9.832884e-02	0.260000	5.473947e+02	0.220000	1.108655e-01	0.110000	8.935213e+02	0.260000	5.963946e-02	0.210000	7.337600e-01	0.210000	7.337600e-01	0.340000	5.771961e-01	0.320000	1.822119e-01	0.300000	4.649933e+02	0.330000	8.326456e-02	0.000000	0.020000	0.010000	0.000000	0.200000	2.088893e+00	0.190000	0.280000	2.337821e-01	0.387546	0.046484	0.002933	0.276380
2720000	0.280000	4.014850e+02	0.190000	2.086452e-01	0.190000	3.669297e+02	0.220000	1.964947e-01	0.270000	2.095936e+02	0.290000	2.733178e-01	0.290000	6.889510e+02	0.200000	9.832884e-02	0.250000	5.528961e+02	0.220000	1.108655e-01	0.160000	9.025013e+02	0.230000	5.904603e-02	0.310000	7.411344e-01	0.290000	7.411344e-01	0.340000	5.771961e-01	0.250000	1.803988e-01	0.290000	4.603665e+02	0.240000	8.243606e-02	0.010000	0.000000	0.010000	0.000000	0.230000	2.047530e+00	0.070000	0.280000	2.337821e-01	0.387653	0.046594	0.002939	0.276450
2725000	0.230000	4.055200e+02	0.190000	2.065692e-01	0.190000	3.669297e+02	0.220000	1.964947e-01	0.250000	2.117000e+02	0.340000	2.760647e-01	0.290000	6.889510e+02	0.230000	9.735045e-02	0.250000	5.528961e+02	0.170000	1.097623e-01	0.160000	9.025013e+02	0.230000	5.904603e-02	0.250000	7.337600e-01	0.290000	7.485829e-01	0.240000	5.714529e-01	0.280000	1.822119e-01	0.290000	4.603665e+02	0.240000	8.243606e-02	0.030000	0.030000	0.080000	0.000000	0.210000	2.109887e+00	0.160000	0.320000	2.409018e-01	0.387513	0.046559	0.002933	0.276343
2730000	0.230000	4.055200e+02	0.190000	2.065692e-01	0.240000	3.706174e+02	0.220000	1.945395e-01	0.250000	2.117000e+02	0.340000	2.760647e-01	0.280000	6.820958e+02	0.230000	9.735045e-02	0.250000	5.528961e+02	0.170000	1.097623e-01	0.160000	9.025013e+02	0.230000	5.904603e-02	0.250000	7.337600e-01	0.290000	7.485829e-01	0.250000	5.657668e-01	0.220000	1.803988e-01	0.280000	4.557858e+02	0.310000	8.326456e-02	0.020000	0.050000	0.050000	0.000000	0.190000	2.088893e+00	0.210000	0.190000	2.361317e-01	0.387567	0.046489	0.002928	0.276243
2735000	0.350000	4.014850e+02	0.190000	2.065692e-01	0.240000	3.706174e+02	0.220000	1.945395e-01	0.220000	2.138276e+02	0.340000	2.760647e-01	0.280000	6.820958e+02	0.290000	9.832884e-02	0.260000	5.473947e+02	0.340000	1.108655e-01	0.090000	9.115716e+02	0.250000	5.845852e-02	0.330000	7.411344e-01	0.160000	7.411344e-01	0.340000	5.714529e-01	0.220000	1.803988e-01	0.290000	4.512507e+02	0.310000	8.326456e-02	0.010000	0.000000	0.030000	0.000000	0.260000	2.131091e+00	0.240000	0.250000	2.337821e-01	0.387902	0.046460	0.002924	0.275936
2740000	0.350000	4.014850e+02	0.230000	2.045138e-01	0.280000	3.669297e+02	0.220000	1.945395e-01	0.220000	2.138276e+02	0.260000	2.788392e-01	0.190000	6.889510e+02	0.290000	9.832884e-02	0.260000	5.473947e+02	0.340000	1.108655e-01	0.090000	9.115716e+02	0.250000	5.845852e-02	0.240000	7.337600e-01	0.270000	7.485829e-01	0.220000	5.657668e-01	0.250000	1.786038e-01	0.290000	4.512507e+02	0.240000	8.243606e-02	0.010000	0.020000	0.030000	0.000000	0.270000	2.088893e+00	0.180000	0.230000	2.291529e-01	0.387826	0.046439	0.002926	0.275976
2745000	0.350000	4.014850e+02	0.230000	2.045138e-01	0.280000	3.669297e+02	0.270000	1.964947e-01	0.220000	2.138276e+02	0.260000	2.788392e-01	0.190000	6.889510e+02	0.290000	9.832884e-02	0.160000	5.528961e+02	0.300000	1.119797e-01	0.150000	9.207331e+02	0.330000	5.904603e-02	0.320000	7.411344e-01	0.250000	7.411344e-01	0.340000	5.714529e-01	0.280000	1.803988e-01	0.250000	4.557858e+02	0.300000	8.326456e-02	0.010000	0.000000	0.040000	0.000000	0.220000	2.152509e+00	0.210000	0.240000	2.314559e-01	0.387998	0.046365	0.002921	0.275809
2750000	0.340000	3.974902e+02	0.270000	2.065692e-01	0.280000	3.669297e+02	0.270000	1.964947e-01	0.260000	2.117000e+02	0.200000	2.760647e-01	0.190000	6.889510e+02	0.220000	9.735045e-02	0.160000	5.528961e+02	0.300000	1.119797e-01	0.150000	9.207331e+02	0.330000	5.904603e-02	0.320000	7.411344e-01	0.260000	7.485829e-01	0.340000	5.714529e-01	0.210000	1.786038e-01	0.250000	4.557858e+02	0.300000	8.326456e-02	0.020000	0.020000	0.040000	0.020000	0.290000	2.088893e+00	0.200000	0.150000	2.291529e-01	0.387867	0.046471	0.002916	0.276051
2755000	0.340000	3.974902e+02	0.270000	2.065692e-01	0.330000	3.632787e+02	0.250000	1.945395e-01	0.260000	2.117000e+02	0.200000	2.760647e-01	0.280000	6.820958e+02	0.220000	9.735045e-02	0.180000	5.584528e+02	0.300000	1.119797e-01	0.150000	9.207331e+02	0.330000	5.904603e-02	0.290000	7.485829e-01	0.260000	7.485829e-01	0.220000	5.657668e-01	0.290000	1.803988e-01	0.160000	4.603665e+02	0.330000	8.410138e-02	0.020000	0.030000	0.040000	0.000000	0.190000	1.987016e+00	0.140000	0.220000	2.291529e-01	0.387370	0.046454	0.002910	0.276667
2760000	0.340000	3.974902e+02	0.270000	2.065692e-01	0.330000	3.632787e+02	0.250000	1.945395e-01	0.190000	2.138276e+02	0.320000	2.788392e-01	0.280000	6.820958e+02	0.290000	9.832884e-02	0.180000	5.584528e+02	0.310000	1.131051e-01	0.210000	9.299866e+02	0.200000	5.845852e-02	0.270000	7.561063e-01	0.270000	7.561063e-01	0.280000	5.714529e-01	0.280000	1.822119e-01	0.160000	4.603665e+02	0.330000	8.410138e-02	0.040000	0.010000	0.050000	0.010000	0.270000	2.047530e+00	0.210000	0.240000	2.268728e-01	0.387382	0.046421	0.002905	0.276739
2765000	0.270000	3.935351e+02	0.180000	2.045138e-01	0.310000	3.596640e+02	0.280000	1.964947e-01	0.190000	2.138276e+02	0.320000	2.788392e-01	0.210000	6.889510e+02	0.290000	9.832884e-02	0.180000	5.584528e+02	0.310000	1.131051e-01	0.210000	9.299866e+02	0.200000	5.845852e-02	0.390000	7.637053e-01	0.160000	7.485829e-01	0.330000	5.771961e-01	0.280000	1.822119e-01	0.240000	4.649933e+02	0.260000	8.494662e-02	0.020000	0.010000	0.040000	0.010000	0.250000	2.088893e+00	0.270000	0.210000	2.268728e-01	0.387362	0.046352	0.002900	0.276496
2770000	0.270000	3.935351e+02	0.180000	2.045138e-01	0.310000	3.596640e+02	0.280000	1.964947e-01	0.250000	2.159766e+02	0.320000	2.788392e-01	0.210000	6.889510e+02	0.290000	9.832884e-02	0.230000	5.640654e+02	0.330000	1.142418e-01	0.080000	9.393331e+02	0.270000	5.904603e-02	0.200000	7.561063e-01	0.340000	7.561063e-01	0.330000	5.771961e-01	0.230000	1.803988e-01	0.330000	4.603665e+02	0.320000	8.580034e-02	0.030000	0.030000	0.040000	0.000000	0.260000	2.174142e+00	0.250000	0.220000	2.201677e-01	0.386956	0.046305	0.002895	0.276948
2775000	0.250000	3.974902e+02	0.150000	2.024788e-01	0.310000	3.596640e+02	0.280000	1.964947e-01	0.250000	2.159766e+02	0.260000	2.816416e-01	0.210000	6.889510e+02	0.300000	9.931706e-02	0.230000	5.640654e+02	0.330000	1.142418e-01	0.080000	9.393331e+02	0.270000	5.904603e-02	0.200000	7.561063e-01	0.260000	7.637053e-01	0.320000	5.829970e-01	0.260000	1.822119e-01	0.330000	4.603665e+02	0.320000	8.580034e-02	0.020000	0.010000	0.030000	0.000000	0.240000	2.174142e+00	0.150000	0.240000	2.158081e-01	0.387028	0.046455	0.002889	0.277396
2780000	0.250000	3.974902e+02	0.150000	2.024788e-01	0.230000	3.632787e+02	0.260000	1.984695e-01	0.250000	2.159766e+02	0.260000	2.816416e-01	0.190000	6.958751e+02	0.300000	9.931706e-02	0.310000	5.584528e+02	0.310000	1.153900e-01	0.080000	9.393331e+02	0.260000	5.963946e-02	0.270000	7.637053e-01	0.260000	7.637053e-01	0.290000	5.888562e-01	0.180000	1.803988e-01	0.210000	4.649933e+02	0.240000	8.494662e-02	0.010000	0.010000	0.040000	0.010000	0.270000	2.218063e+00	0.140000	0.230000	2.115348e-01	0.387016	0.046402	0.002884	0.277160
2785000	0.250000	3.974902e+02	0.150000	2.024788e-01	0.230000	3.632787e+02	0.260000	1.984695e-01	0.280000	2.138276e+02	0.250000	2.788392e-01	0.190000	6.958751e+02	0.300000	9.931706e-02	0.310000	5.584528e+02	0.310000	1.153900e-01	0.170000	9.487736e+02	0.260000	5.963946e-02	0.290000	7.713807e-01	0.220000	7.561063e-01	0.230000	5.829970e-01	0.180000	1.803988e-01	0.210000	4.649933e+02	0.240000	8.494662e-02	0.020000	0.020000	0.030000	0.000000	0.280000	2.285613e+00	0.300000	0.300000	2.136608e-01	0.387372	0.046434	0.002890	0.277094
2790000	0.190000	4.014850e+02	0.250000	2.004641e-01	0.230000	3.632787e+02	0.210000	1.964947e-01	0.280000	2.138276e+02	0.250000	2.788392e-01	0.290000	6.889510e+02	0.310000	1.003152e-01	0.310000	5.584528e+02	0.310000	1.153900e-01	0.170000	9.487736e+02	0.260000	6.023884e-02	0.320000	7.791332e-01	0.230000	7.485829e-01	0.290000	5.888562e-01	0.320000	1.822119e-01	0.260000	4.603665e+02	0.260000	8.580034e-02	0.000000	0.050000	0.020000	0.000000	0.200000	2.285613e+00	0.170000	0.270000	2.179770e-01	0.387722	0.046455	0.002884	0.276989
2795000	0.190000	4.014850e+02	0.250000	2.004641e-01	0.200000	3.669297e+02	0.210000	1.964947e-01	0.280000	2.138276e+02	0.270000	2.816416e-01	0.290000	6.889510e+02	0.310000	1.003152e-01	0.280000	5.528961e+02	0.160000	1.142418e-01	0.110000	9.583089e+02	0.260000	6.023884e-02	0.200000	7.713807e-01	0.240000	7.411344e-01	0.240000	5.829970e-01	0.280000	1.840431e-01	0.360000	4.557858e+02	0.240000	8.494662e-02	0.030000	0.010000	0.000000	0.000000	0.300000	2.240355e+00	0.080000	0.270000	2.223804e-01	0.387615	0.046395	0.002879	0.276696
2800000	0.300000	3.974902e+02	0.250000	2.004641e-01	0.200000	3.669297e+02	0.210000	1.964947e-01	0.260000	2.117000e+02	0.270000	2.816416e-01	0.230000	6.958751e+02	0.230000	9.931706e-02	0.280000	5.528961e+02	0.160000	1.142418e-01	0.110000	9.583089e+02	0.260000	6.023884e-02	0.280000	7.791332e-01	0.300000	7.485829e-01	0.240000	5.829970e-01	0.180000	1.822119e-01	0.360000	4.557858e+02	0.240000	8.494662e-02	0.030000	0.020000	0.050000	0.020000	0.280000	2.195993e+00	0.230000	0.230000	2.246154e-01	0.387707	0.046614	0.002887	0.277059
2805000	0.300000	3.974902e+02	0.210000	1.984695e-01	0.310000	3.632787e+02	0.330000	1.984695e-01	0.260000	2.117000e+02	0.270000	2.816416e-01	0.230000	6.958751e+02	0.230000	9.931706e-02	0.280000	5.528961e+02	0.160000	1.131051e-01	0.110000	9.583089e+02	0.370000	6.084425e-02	0.280000	7.791332e-01	0.300000	7.485829e-01	0.270000	5.888562e-01	0.260000	1.840431e-01	0.260000	4.512507e+02	0.250000	8.410138e-02	0.010000	0.020000	0.030000	0.000000	0.210000	2.240355e+00	0.140000	0.290000	2.314559e-01	0.387692	0.046593	0.002883	0.277063
2810000	0.300000	3.974902e+02	0.210000	1.984695e-01	0.310000	3.632787e+02	0.330000	1.984695e-01	0.270000	2.095936e+02	0.240000	2.788392e-01	0.260000	6.889510e+02	0.230000	9.931706e-02	0.190000	5.584528e+02	0.160000	1.131051e-01	0.160000	9.679401e+02	0.370000	6.084425e-02	0.180000	7.713807e-01	0.200000	7.411344e-01	0.230000	5.829970e-01	0.260000	1.840431e-01	0.260000	4.512507e+02	0.250000	8.410138e-02	0.010000	0.000000	0.030000	0.000000	0.270000	2.262871e+00	0.230000	0.280000	2.361317e-01	0.387541	0.046696	0.002880	0.277503
2815000	0.220000	4.014850e+02	0.290000	2.004641e-01	0.310000	3.632787e+02	0.330000	1.984695e-01	0.270000	2.095936e+02	0.240000	2.788392e-01	0.260000	6.889510e+02	0.280000	1.003152e-01	0.190000	5.584528e+02	0.160000	1.131051e-01	0.160000	9.679401e+02	0.310000	6.145575e-02	0.280000	7.791332e-01	0.230000	7.337600e-01	0.250000	5.771961e-01	0.270000	1.858928e-01	0.290000	4.467607e+02	0.180000	8.326456e-02	0.020000	0.010000	0.020000	0.000000	0.320000	2.262871e+00	0.200000	0.250000	2.314559e-01	0.387740	0.046902	0.002888	0.277802
2820000	0.220000	4.014850e+02	0.290000	2.004641e-01	0.320000	3.596640e+02	0.230000	1.964947e-01	0.200000	2.117000e+02	0.240000	2.760647e-01	0.260000	6.820958e+02	0.280000	1.003152e-01	0.210000	5.640654e+02	0.250000	1.119797e-01	0.110000	9.776680e+02	0.310000	6.145575e-02	0.150000	7.713807e-01	0.230000	7.337600e-01	0.220000	5.714529e-01	0.260000	1.877611e-01	0.210000	4.512507e+02	0.180000	8.326456e-02	0.000000	0.020000	0.020000	0.000000	0.190000	2.047530e+00	0.190000	0.310000	2.385048e-01	0.387824	0.046901	0.002883	0.277789
2825000	0.390000	3.974902e+02	0.290000	2.004641e-01	0.320000	3.596640e+02	0.230000	1.964947e-01	0.200000	2.117000e+02	0.240000	2.760647e-01	0.260000	6.820958e+02	0.300000	1.013234e-01	0.210000	5.640654e+02	0.250000	1.119797e-01	0.110000	9.776680e+02	0.240000	6.084425e-02	0.190000	7.637053e-01	0.160000	7.264590e-01	0.270000	5.771961e-01	0.260000	1.896481e-01	0.210000	4.512507e+02	0.250000	8.243606e-02	0.000000	0.030000	0.040000	0.000000	0.260000	2.218063e+00	0.160000	0.260000	2.433229e-01	0.388019	0.046933	0.002906	0.277906
2830000	0.390000	3.974902e+02	0.210000	1.984695e-01	0.180000	3.632787e+02	0.280000	1.984695e-01	0.200000	2.117000e+02	0.280000	2.788392e-01	0.260000	6.820958e+02	0.300000	1.013234e-01	0.210000	5.640654e+02	0.270000	1.131051e-01	0.110000	9.776680e+02	0.240000	6.084425e-02	0.190000	7.637053e-01	0.270000	7.337600e-01	0.270000	5.771961e-01	0.280000	1.915541e-01	0.260000	4.467607e+02	0.300000	8.326456e-02	0.020000	0.010000	0.030000	0.000000	0.270000	2.152509e+00	0.260000	0.280000	2.433229e-01	0.387788	0.046889	0.002901	0.278000
2835000	0.390000	3.974902e+02	0.210000	1.984695e-01	0.180000	3.632787e+02	0.280000	1.984695e-01	0.220000	2.138276e+02	0.280000	2.788392e-01	0.250000	6.889510e+02	0.200000	1.003152e-01	0.240000	5.697343e+02	0.270000	1.131051e-01	0.130000	9.874938e+02	0.280000	6.145575e-02	0.200000	7.561063e-01	0.240000	7.264590e-01	0.280000	5.829970e-01	0.290000	1.934792e-01	0.260000	4.467607e+02	0.250000	8.243606e-02	0.000000	0.010000	0.020000	0.000000	0.200000	2.152509e+00	0.200000	0.220000	2.409018e-01	0.388000	0.046848	0.002896	0.277797
2840000	0.280000	3.935351e+02	0.260000	2.004641e-01	0.180000	3.632787e+02	0.280000	1.984695e-01	0.220000	2.138276e+02	0.280000	2.788392e-01	0.250000	6.889510e+02	0.200000	1.003152e-01	0.240000	5.697343e+02	0.230000	1.119797e-01	0.130000	9.874938e+02	0.280000	6.145575e-02	0.230000	7.485829e-01	0.280000	7.337600e-01	0.300000	5.888562e-01	0.230000	1.915541e-01	0.200000	4.512507e+02	0.250000	8.243606e-02	0.040000	0.050000	0.020000	0.000000	0.300000	2.174142e+00	0.210000	0.220000	2.361317e-01	0.387983	0.046902	0.002897	0.277875
2845000	0.280000	3.935351e+02	0.260000	2.004641e-01	0.210000	3.669297e+02	0.310000	2.004641e-01	0.260000	2.117000e+02	0.260000	2.816416e-01	0.230000	6.958751e+02	0.200000	1.003152e-01	0.250000	5.754603e+02	0.230000	1.119797e-01	0.190000	9.974182e+02	0.280000	6.145575e-02	0.260000	7.561063e-01	0.280000	7.337600e-01	0.180000	5.829970e-01	0.230000	1.915541e-01	0.300000	4.467607e+02	0.320000	8.326456e-02	0.010000	0.020000	0.000000	0.000000	0.290000	2.174142e+00	0.120000	0.280000	2.337821e-01	0.387998	0.046910	0.002892	0.277875
2850000	0.310000	3.896193e+02	0.260000	2.004641e-01	0.210000	3.669297e+02	0.310000	2.004641e-01	0.260000	2.117000e+02	0.260000	2.816416e-01	0.230000	6.958751e+02	0.180000	9.931706e-02	0.250000	5.754603e+02	0.230000	1.119797e-01	0.190000	9.974182e+02	0.250000	6.084425e-02	0.260000	7.561063e-01	0.260000	7.411344e-01	0.200000	5.771961e-01	0.230000	1.896481e-01	0.300000	4.467607e+02	0.320000	8.326456e-02	0.030000	0.030000	0.040000	0.000000	0.250000	2.174142e+00	0.100000	0.300000	2.337821e-01	0.387991	0.046862	0.002899	0.277942
2855000	0.310000	3.896193e+02	0.280000	2.024788e-01	0.250000	3.706174e+02	0.250000	1.984695e-01	0.260000	2.117000e+02	0.260000	2.844721e-01	0.230000	6.958751e+02	0.180000	9.931706e-02	0.250000	5.754603e+02	0.280000	1.131051e-01	0.190000	9.974182e+02	0.250000	6.084425e-02	0.190000	7.485829e-01	0.280000	7.485829e-01	0.200000	5.771961e-01	0.220000	1.877611e-01	0.250000	4.512507e+02	0.290000	8.410138e-02	0.030000	0.030000	0.030000	0.010000	0.230000	2.152509e+00	0.160000	0.150000	2.314559e-01	0.387702	0.046854	0.002923	0.278095
2860000	0.220000	3.935351e+02	0.280000	2.024788e-01	0.250000	3.706174e+02	0.250000	1.984695e-01	0.210000	2.138276e+02	0.260000	2.844721e-01	0.220000	7.028688e+02	0.230000	9.832884e-02	0.220000	5.812437e+02	0.280000	1.131051e-01	0.210000	1.007442e+03	0.250000	6.084425e-02	0.200000	7.411344e-01	0.310000	7.561063e-01	0.220000	5.714529e-01	0.190000	1.858928e-01	0.250000	4.512507e+02	0.310000	8.494662e-02	0.040000	0.040000	0.020000	0.000000	0.230000	2.109887e+00	0.200000	0.260000	2.314559e-01	0.387743	0.046823	0.002921	0.277975
2865000	0.220000	3.935351e+02	0.200000	2.004641e-01	0.250000	3.706174e+02	0.250000	1.984695e-01	0.210000	2.138276e+02	0.340000	2.873311e-01	0.220000	7.028688e+02	0.230000	9.832884e-02	0.220000	5.812437e+02	0.290000	1.142418e-01	0.210000	1.007442e+03	0.250000	6.023884e-02	0.240000	7.337600e-01	0.310000	7.637053e-01	0.260000	5.771961e-01	0.230000	1.840431e-01	0.270000	4.467607e+02	0.310000	8.494662e-02	0.010000	0.020000	0.020000	0.000000	0.300000	2.088893e+00	0.120000	0.200000	2.337821e-01	0.387708	0.046829	0.002916	0.277952
2870000	0.300000	3.896193e+02	0.200000	2.004641e-01	0.240000	3.743421e+02	0.260000	2.004641e-01	0.230000	2.159766e+02	0.340000	2.873311e-01	0.220000	7.099327e+02	0.250000	9.735045e-02	0.230000	5.870853e+02	0.290000	1.142418e-01	0.190000	1.017567e+03	0.250000	6.023884e-02	0.240000	7.337600e-01	0.310000	7.713807e-01	0.250000	5.714529e-01	0.230000	1.840431e-01	0.270000	4.467607e+02	0.250000	8.410138e-02	0.040000	0.000000	0.030000	0.000000	0.300000	2.218063e+00	0.190000	0.310000	2.385048e-01	0.387853	0.046951	0.002915	0.278179
2875000	0.300000	3.896193e+02	0.200000	2.004641e-01	0.240000	3.743421e+02	0.260000	2.004641e-01	0.230000	2.159766e+02	0.340000	2.873311e-01	0.220000	7.099327e+02	0.250000	9.735045e-02	0.230000	5.870853e+02	0.280000	1.153900e-01	0.190000	1.017567e+03	0.240000	5.963946e-02	0.350000	7.411344e-01	0.310000	7.713807e-01	0.250000	5.714529e-01	0.280000	1.858928e-01	0.240000	4.512507e+02	0.250000	8.410138e-02	0.000000	0.040000	0.040000	0.000000	0.200000	2.174142e+00	0.130000	0.210000	2.314559e-01	0.387587	0.046917	0.002922	0.278373
2880000	0.300000	3.896193e+02	0.320000	2.024788e-01	0.350000	3.706174e+02	0.260000	2.004641e-01	0.230000	2.159766e+02	0.260000	2.902189e-01	0.220000	7.099327e+02	0.250000	9.735045e-02	0.230000	5.870853e+02	0.280000	1.153900e-01	0.190000	1.017567e+03	0.240000	5.963946e-02	0.210000	7.337600e-01	0.220000	7.637053e-01	0.270000	5.771961e-01	0.280000	1.877611e-01	0.250000	4.557858e+02	0.280000	8.494662e-02	0.020000	0.030000	0.060000	0.000000	0.370000	2.109887e+00	0.120000	0.230000	2.268728e-01	0.387175	0.046863	0.002917	0.278580
2885000	0.260000	3.857426e+02	0.320000	2.024788e-01	0.350000	3.706174e+02	0.270000	2.024788e-01	0.210000	2.181472e+02	0.260000	2.902189e-01	0.260000	7.028688e+02	0.250000	9.638180e-02	0.270000	5.812437e+02	0.270000	1.165497e-01	0.240000	1.027794e+03	0.190000	5.904603e-02	0.320000	7.411344e-01	0.310000	7.713807e-01	0.310000	5.829970e-01	0.280000	1.896481e-01	0.250000	4.557858e+02	0.280000	8.494662e-02	0.040000	0.000000	0.030000	0.010000	0.210000	2.068108e+00	0.160000	0.260000	2.291529e-01	0.386730	0.046789	0.002912	0.278529
2890000	0.260000	3.857426e+02	0.240000	2.004641e-01	0.350000	3.706174e+02	0.270000	2.024788e-01	0.210000	2.181472e+02	0.250000	2.873311e-01	0.260000	7.028688e+02	0.250000	9.638180e-02	0.270000	5.812437e+02	0.270000	1.165497e-01	0.240000	1.027794e+03	0.190000	5.904603e-02	0.370000	7.485829e-01	0.300000	7.791332e-01	0.320000	5.888562e-01	0.140000	1.877611e-01	0.160000	4.603665e+02	0.210000	8.410138e-02	0.020000	0.010000	0.050000	0.000000	0.230000	2.109887e+00	0.170000	0.160000	2.246154e-01	0.386268	0.046707	0.002907	0.278353
2895000	0.300000	3.819044e+02	0.240000	2.004641e-01	0.220000	3.743421e+02	0.220000	2.004641e-01	0.230000	2.203396e+02	0.250000	2.873311e-01	0.270000	6.958751e+02	0.250000	9.638180e-02	0.210000	5.870853e+02	0.270000	1.165497e-01	0.170000	1.038124e+03	0.190000	5.904603e-02	0.310000	7.561063e-01	0.300000	7.791332e-01	0.270000	5.947743e-01	0.280000	1.896481e-01	0.300000	4.557858e+02	0.290000	8.494662e-02	0.000000	0.030000	0.000000	0.000000	0.300000	2.047530e+00	0.150000	0.310000	2.291529e-01	0.386328	0.046634	0.002902	0.278022
2900000	0.300000	3.819044e+02	0.240000	2.004641e-01	0.220000	3.743421e+02	0.220000	2.004641e-01	0.230000	2.203396e+02	0.160000	2.844721e-01	0.270000	6.958751e+02	0.110000	9.542278e-02	0.210000	5.870853e+02	0.270000	1.177210e-01	0.170000	1.038124e+03	0.270000	5.963946e-02	0.240000	7.485829e-01	0.170000	7.713807e-01	0.250000	5.888562e-01	0.280000	1.915541e-01	0.300000	4.557858e+02	0.290000	8.494662e-02	0.000000	0.010000	0.000000	0.000000	0.300000	2.047530e+00	0.250000	0.210000	2.268728e-01	0.386603	0.046611	0.002897	0.277828
2905000	0.190000	3.857426e+02	0.230000	1.984695e-01	0.220000	3.743421e+02	0.220000	2.004641e-01	0.190000	2.225541e+02	0.160000	2.844721e-01	0.270000	6.958751e+02	0.110000	9.542278e-02	0.210000	5.870853e+02	0.270000	1.177210e-01	0.230000	1.048557e+03	0.270000	5.963946e-02	0.260000	7.561063e-01	0.200000	7.637053e-01	0.250000	5.888562e-01	0.280000	1.915541e-01	0.340000	4.512507e+02	0.290000	8.580034e-02	0.040000	0.030000	0.010000	0.000000	0.210000	2.131091e+00	0.140000	0.250000	2.223804e-01	0.386653	0.046617	0.002894	0.277751
2910000	0.190000	3.857426e+02	0.230000	1.984695e-01	0.220000	3.781043e+02	0.160000	1.984695e-01	0.190000	2.225541e+02	0.160000	2.844721e-01	0.280000	6.889510e+02	0.220000	9.447331e-02	0.190000	5.929856e+02	0.270000	1.189041e-01	0.230000	1.048557e+03	0.270000	5.963946e-02	0.260000	7.561063e-01	0.240000	7.561063e-01	0.350000	5.947743e-01	0.200000	1.896481e-01	0.340000	4.512507e+02	0.300000	8.666265e-02	0.010000	0.030000	0.010000	0.000000	0.260000	2.218063e+00	0.190000	0.300000	2.201677e-01	0.386882	0.046546	0.002888	0.277352
2915000	0.190000	3.857426e+02	0.290000	2.004641e-01	0.220000	3.781043e+02	0.160000	1.984695e-01	0.190000	2.225541e+02	0.290000	2.873311e-01	0.280000	6.889510e+02	0.220000	9.447331e-02	0.190000	5.929856e+02	0.270000	1.189041e-01	0.230000	1.048557e+03	0.290000	6.023884e-02	0.270000	7.637053e-01	0.210000	7.485829e-01	0.250000	5.888562e-01	0.310000	1.915541e-01	0.310000	4.467607e+02	0.300000	8.666265e-02	0.030000	0.020000	0.060000	0.010000	0.390000	2.109887e+00	0.130000	0.270000	2.246154e-01	0.387127	0.046491	0.002883	0.277014
2920000	0.220000	3.896193e+02	0.290000	2.004641e-01	0.210000	3.819044e+02	0.160000	1.984695e-01	0.250000	2.247908e+02	0.290000	2.873311e-01	0.280000	6.889510e+02	0.220000	9.353329e-02	0.240000	5.989452e+02	0.270000	1.189041e-01	0.130000	1.059095e+03	0.290000	6.023884e-02	0.210000	7.561063e-01	0.210000	7.485829e-01	0.250000	5.829970e-01	0.290000	1.934792e-01	0.310000	4.467607e+02	0.250000	8.580034e-02	0.010000	0.040000	0.030000	0.000000	0.290000	2.109887e+00	0.190000	0.240000	2.223804e-01	0.387324	0.046436	0.002879	0.276822
2925000	0.220000	3.896193e+02	0.290000	2.004641e-01	0.210000	3.819044e+02	0.300000	2.004641e-01	0.250000	2.247908e+02	0.290000	2.873311e-01	0.250000	6.958751e+02	0.220000	9.353329e-02	0.240000	5.989452e+02	0.280000	1.200991e-01	0.130000	1.059095e+03	0.290000	6.084425e-02	0.260000	7.637053e-01	0.370000	7.561063e-01	0.230000	5.771961e-01	0.240000	1.915541e-01	0.270000	4.423153e+02	0.250000	8.580034e-02	0.020000	0.010000	0.090000	0.000000	0.260000	2.068108e+00	0.190000	0.270000	2.268728e-01	0.387321	0.046368	0.002876	0.276670
2930000	0.250000	3.935351e+02	0.220000	1.984695e-01	0.210000	3.819044e+02	0.300000	2.004641e-01	0.320000	2.225541e+02	0.190000	2.844721e-01	0.250000	6.958751e+02	0.220000	9.353329e-02	0.240000	5.989452e+02	0.280000	1.200991e-01	0.130000	1.059095e+03	0.290000	6.084425e-02	0.260000	7.713807e-01	0.260000	7.637053e-01	0.230000	5.771961e-01	0.220000	1.896481e-01	0.270000	4.423153e+02	0.240000	8.494662e-02	0.000000	0.000000	0.040000	0.010000	0.190000	2.131091e+00	0.190000	0.250000	2.201677e-01	0.387223	0.046301	0.002871	0.276431
2935000	0.250000	3.935351e+02	0.220000	1.984695e-01	0.280000	3.781043e+02	0.260000	2.024788e-01	0.320000	2.225541e+02	0.190000	2.844721e-01	0.210000	7.028688e+02	0.310000	9.447331e-02	0.240000	6.049647e+02	0.160000	1.189041e-01	0.230000	1.069739e+03	0.360000	6.145575e-02	0.300000	7.791332e-01	0.280000	7.713807e-01	0.290000	5.829970e-01	0.240000	1.877611e-01	0.200000	4.467607e+02	0.290000	8.580034e-02	0.010000	0.020000	0.010000	0.000000	0.190000	2.152509e+00	0.250000	0.250000	2.158081e-01	0.386917	0.046260	0.002870	0.276648
2940000	0.250000	3.935351e+02	0.220000	1.964947e-01	0.280000	3.781043e+02	0.260000	2.024788e-01	0.320000	2.225541e+02	0.240000	2.816416e-01	0.210000	7.028688e+02	0.310000	9.447331e-02	0.240000	6.049647e+02	0.160000	1.189041e-01	0.230000	1.069739e+03	0.360000	6.145575e-02	0.300000	7.791332e-01	0.280000	7.713807e-01	0.240000	5.771961e-01	0.260000	1.896481e-01	0.300000	4.423153e+02	0.290000	8.580034e-02	0.030000	0.010000	0.030000	0.020000	0.270000	2.174142e+00	0.200000	0.320000	2.223804e-01	0.387114	0.046257	0.002865	0.276507
2945000	0.260000	3.896193e+02	0.220000	1.964947e-01	0.280000	3.781043e+02	0.230000	2.004641e-01	0.270000	2.203396e+02	0.240000	2.816416e-01	0.210000	7.028688e+02	0.200000	9.353329e-02	0.210000	6.110447e+02	0.160000	1.189041e-01	0.220000	1.080490e+03	0.310000	6.207339e-02	0.280000	7.869636e-01	0.210000	7.637053e-01	0.320000	5.829970e-01	0.270000	1.915541e-01	0.300000	4.423153e+02	0.330000	8.666265e-02	0.010000	0.050000	0.020000	0.000000	0.330000	2.218063e+00	0.220000	0.340000	2.223804e-01	0.387456	0.046234	0.002864	0.276292
2950000	0.260000	3.896193e+02	0.220000	1.964947e-01	0.270000	3.743421e+02	0.230000	2.004641e-01	0.270000	2.203396e+02	0.220000	2.788392e-01	0.260000	6.958751e+02	0.200000	9.353329e-02	0.210000	6.110447e+02	0.170000	1.177210e-01	0.220000	1.080490e+03	0.310000	6.207339e-02	0.290000	7.948727e-01	0.230000	7.561063e-01	0.230000	5.771961e-01	0.270000	1.915541e-01	0.150000	4.467607e+02	0.330000	8.666265e-02	0.020000	0.020000	0.010000	0.000000	0.230000	2.131091e+00	0.220000	0.240000	2.201677e-01	0.387187	0.046204	0.002859	0.276505
2955000	0.280000	3.857426e+02	0.180000	1.945395e-01	0.270000	3.743421e+02	0.230000	2.004641e-01	0.240000	2.225541e+02	0.220000	2.788392e-01	0.260000	6.958751e+02	0.200000	9.353329e-02	0.210000	6.110447e+02	0.170000	1.177210e-01	0.070000	1.091349e+03	0.360000	6.269724e-02	0.250000	7.869636e-01	0.230000	7.485829e-01	0.280000	5.829970e-01	0.190000	1.896481e-01	0.150000	4.467607e+02	0.230000	8.580034e-02	0.000000	0.010000	0.010000	0.010000	0.210000	2.174142e+00	0.150000	0.380000	2.246154e-01	0.386645	0.046164	0.002858	0.277056
2960000	0.280000	3.857426e+02	0.180000	1.945395e-01	0.270000	3.706174e+02	0.260000	2.024788e-01	0.240000	2.225541e+02	0.220000	2.788392e-01	0.300000	6.889510e+02	0.290000	9.447331e-02	0.220000	6.171858e+02	0.230000	1.165497e-01	0.070000	1.091349e+03	0.360000	6.269724e-02	0.250000	7.869636e-01	0.290000	7.561063e-01	0.280000	5.829970e-01	0.190000	1.877611e-01	0.250000	4.512507e+02	0.230000	8.580034e-02	0.010000	0.020000	0.030000	0.000000	0.260000	2.218063e+00	0.200000	0.270000	2.291529e-01	0.386803	0.046448	0.002890	0.277528
2965000	0.280000	3.819044e+02	0.180000	1.945395e-01	0.270000	3.706174e+02	0.260000	2.024788e-01	0.300000	2.203396e+02	0.240000	2.760647e-01	0.300000	6.889510e+02	0.290000	9.447331e-02	0.220000	6.171858e+02	0.230000	1.165497e-01	0.150000	1.102318e+03	0.360000	6.269724e-02	0.310000	7.948727e-01	0.200000	7.485829e-01	0.300000	5.888562e-01	0.290000	1.896481e-01	0.250000	4.512507e+02	0.240000	8.494662e-02	0.010000	0.000000	0.050000	0.000000	0.250000	2.174142e+00	0.220000	0.270000	2.268728e-01	0.386888	0.046471	0.002907	0.277779
2970000	0.280000	3.819044e+02	0.240000	1.926038e-01	0.270000	3.706174e+02	0.260000	2.024788e-01	0.300000	2.203396e+02	0.240000	2.760647e-01	0.140000	6.958751e+02	0.270000	9.542278e-02	0.220000	6.171858e+02	0.230000	1.165497e-01	0.150000	1.102318e+03	0.240000	6.207339e-02	0.220000	7.869636e-01	0.200000	7.485829e-01	0.210000	5.829970e-01	0.170000	1.877611e-01	0.210000	4.557858e+02	0.270000	8.580034e-02	0.050000	0.000000	0.020000	0.010000	0.200000	2.131091e+00	0.200000	0.210000	2.246154e-01	0.386892	0.046485	0.002910	0.277737
2975000	0.280000	3.819044e+02	0.240000	1.926038e-01	0.280000	3.669297e+02	0.260000	2.045138e-01	0.300000	2.203396e+02	0.240000	2.760647e-01	0.140000	6.958751e+02	0.270000	9.542278e-02	0.330000	6.110447e+02	0.340000	1.177210e-01	0.150000	1.102318e+03	0.240000	6.207339e-02	0.200000	7.791332e-01	0.190000	7.411344e-01	0.290000	5.888562e-01	0.170000	1.877611e-01	0.200000	4.603665e+02	0.270000	8.580034e-02	0.010000	0.010000	0.020000	0.000000	0.240000	2.131091e+00	0.120000	0.270000	2.291529e-01	0.386738	0.046409	0.002905	0.277451
2980000	0.220000	3.857426e+02	0.300000	1.945395e-01	0.280000	3.669297e+02	0.260000	2.045138e-01	0.270000	2.181472e+02	0.280000	2.788392e-01	0.140000	6.958751e+02	0.270000	9.542278e-02	0.330000	6.110447e+02	0.340000	1.177210e-01	0.140000	1.113396e+03	0.220000	6.145575e-02	0.250000	7.713807e-01	0.230000	7.337600e-01	0.210000	5.829970e-01	0.250000	1.858928e-01	0.200000	4.603665e+02	0.250000	8.494662e-02	0.020000	0.020000	0.030000	0.000000	0.260000	2.131091e+00	0.180000	0.210000	2.223804e-01	0.386992	0.046348	0.002901	0.277167
2985000	0.220000	3.857426e+02	0.300000	1.945395e-01	0.320000	3.632787e+02	0.240000	2.024788e-01	0.270000	2.181472e+02	0.280000	2.788392e-01	0.190000	7.028688e+02	0.280000	9.638180e-02	0.330000	6.049647e+02	0.350000	1.189041e-01	0.140000	1.113396e+03	0.220000	6.145575e-02	0.250000	7.713807e-01	0.370000	7.411344e-01	0.210000	5.829970e-01	0.180000	1.840431e-01	0.310000	4.557858e+02	0.250000	8.494662e-02	0.020000	0.010000	0.040000	0.000000	0.170000	2.174142e+00	0.130000	0.270000	2.268728e-01	0.387104	0.046286	0.002896	0.276945
2990000	0.250000	3.896193e+02	0.300000	1.945395e-01	0.320000	3.632787e+02	0.240000	2.024788e-01	0.210000	2.203396e+02	0.270000	2.816416e-01	0.190000	7.028688e+02	0.280000	9.638180e-02	0.330000	6.049647e+02	0.350000	1.189041e-01	0.150000	1.124586e+03	0.240000	6.084425e-02	0.240000	7.637053e-01	0.300000	7.485829e-01	0.200000	5.771961e-01	0.270000	1.858928e-01	0.190000	4.603665e+02	0.240000	8.410138e-02	0.020000	0.020000	0.050000	0.010000	0.260000	2.131091e+00	0.180000	0.230000	2.223804e-01	0.387260	0.046229	0.002891	0.276657
2995000	0.250000	3.896193e+02	0.210000	1.926038e-01	0.320000	3.632787e+02	0.260000	2.045138e-01	0.210000	2.203396e+02	0.270000	2.816416e-01	0.270000	6.958751e+02	0.280000	9.735045e-02	0.240000	6.110447e+02	0.350000	1.189041e-01	0.150000	1.124586e+03	0.240000	6.084425e-02	0.300000	7.713807e-01	0.280000	7.561063e-01	0.220000	5.714529e-01	0.270000	1.877611e-01	0.190000	4.603665e+02	0.220000	8.326456e-02	0.010000	0.020000	0.070000	0.000000	0.190000	2.131091e+00	0.200000	0.250000	2.246154e-01	0.387558	0.046317	0.002888	0.276690
3000000	0.250000	3.896193e+02	0.210000	1.926038e-01	0.240000	3.669297e+02	0.260000	2.045138e-01	0.200000	2.225541e+02	0.270000	2.816416e-01	0.270000	6.958751e+02	0.280000	9.735045e-02	0.240000	6.110447e+02	0.190000	1.177210e-01	0.150000	1.124586e+03	0.230000	6.023884e-02	0.260000	7.791332e-01	0.280000	7.561063e-01	0.220000	5.657668e-01	0.280000	1.896481e-01	0.250000	4.649933e+02	0.220000	8.326456e-02	0.010000	0.020000	0.020000	0.000000	0.310000	2.195993e+00	0.180000	0.260000	2.246154e-01	0.387519	0.046257	0.002883	0.276622
3005000	0.250000	3.935351e+02	0.220000	1.906874e-01	0.240000	3.669297e+02	0.260000	2.045138e-01	0.200000	2.225541e+02	0.270000	2.844721e-01	0.270000	6.958751e+02	0.300000	9.832884e-02	0.240000	6.110447e+02	0.190000	1.177210e-01	0.120000	1.135888e+03	0.230000	6.023884e-02	0.260000	7.791332e-01	0.290000	7.637053e-01	0.330000	5.714529e-01	0.280000	1.896481e-01	0.250000	4.649933e+02	0.310000	8.410138e-02	0.010000	0.020000	0.050000	0.010000	0.280000	2.068108e+00	0.150000	0.290000	2.291529e-01	0.387813	0.046191	0.002878	0.276218
3010000	0.250000	3.935351e+02	0.220000	1.906874e-01	0.280000	3.632787e+02	0.240000	2.024788e-01	0.200000	2.225541e+02	0.270000	2.844721e-01	0.180000	7.028688e+02	0.300000	9.832884e-02	0.230000	6.171858e+02	0.250000	1.165497e-01	0.120000	1.135888e+03	0.230000	6.023884e-02	0.260000	7.869636e-01	0.270000	7.713807e-01	0.220000	5.657668e-01	0.230000	1.877611e-01	0.220000	4.696666e+02	0.310000	8.410138e-02	0.020000	0.000000	0.010000	0.000000	0.220000	2.174142e+00	0.190000	0.250000	2.268728e-01	0.387921	0.046133	0.002874	0.275898
3015000	0.250000	3.974902e+02	0.270000	1.926038e-01	0.280000	3.632787e+02	0.240000	2.024788e-01	0.250000	2.247908e+02	0.220000	2.816416e-01	0.180000	7.028688e+02	0.270000	9.931706e-02	0.230000	6.171858e+02	0.250000	1.165497e-01	0.120000	1.135888e+03	0.170000	5.963946e-02	0.250000	7.791332e-01	0.150000	7.637053e-01	0.340000	5.714529e-01	0.290000	1.896481e-01	0.280000	4.649933e+02	0.250000	8.326456e-02	0.020000	0.020000	0.020000	0.000000	0.290000	2.240355e+00	0.210000	0.260000	2.314559e-01	0.388141	0.046059	0.002869	0.275542
3020000	0.250000	3.974902e+02	0.270000	1.926038e-01	0.240000	3.669297e+02	0.250000	2.004641e-01	0.250000	2.247908e+02	0.220000	2.816416e-01	0.310000	6.958751e+02	0.270000	9.931706e-02	0.170000	6.233887e+02	0.250000	1.165497e-01	0.170000	1.147304e+03	0.170000	5.963946e-02	0.260000	7.869636e-01	0.200000	7.561063e-01	0.340000	5.714529e-01	0.260000	1.915541e-01	0.280000	4.649933e+02	0.310000	8.410138e-02	0.010000	0.030000	0.070000	0.000000	0.290000	2.195993e+00	0.220000	0.260000	2.314559e-01	0.388014	0.046060	0.002873	0.275790
3025000	0.240000	4.014850e+02	0.200000	1.906874e-01	0.240000	3.669297e+02	0.250000	2.004641e-01	0.310000	2.225541e+02	0.220000	2.816416e-01	0.310000	6.958751e+02	0.270000	9.931706e-02	0.170000	6.233887e+02	0.210000	1.153900e-01	0.170000	1.147304e+03	0.300000	6.023884e-02	0.200000	7.791332e-01	0.260000	7.637053e-01	0.210000	5.657668e-01	0.230000	1.896481e-01	0.260000	4.603665e+02	0.310000	8.410138e-02	0.000000	0.040000	0.030000	0.000000	0.290000	2.240355e+00	0.250000	0.230000	2.337821e-01	0.388399	0.046030	0.002876	0.275593
3030000	0.240000	4.014850e+02	0.200000	1.906874e-01	0.240000	3.669297e+02	0.250000	2.004641e-01	0.310000	2.225541e+02	0.190000	2.788392e-01	0.300000	6.889510e+02	0.280000	1.003152e-01	0.170000	6.233887e+02	0.210000	1.153900e-01	0.170000	1.147304e+03	0.300000	6.023884e-02	0.200000	7.713807e-01	0.260000	7.637053e-01	0.280000	5.714529e-01	0.230000	1.896481e-01	0.260000	4.603665e+02	0.250000	8.326456e-02	0.020000	0.010000	0.000000	0.000000	0.290000	2.195993e+00	0.120000	0.210000	2.291529e-01	0.388715	0.045960	0.002871	0.275138
3035000	0.240000	4.014850e+02	0.200000	1.906874e-01	0.300000	3.632787e+02	0.230000	1.984695e-01	0.310000	2.225541e+02	0.190000	2.788392e-01	0.300000	6.889510e+02	0.280000	1.003152e-01	0.320000	6.171858e+02	0.210000	1.153900e-01	0.110000	1.158835e+03	0.270000	6.084425e-02	0.200000	7.713807e-01	0.240000	7.561063e-01	0.270000	5.771961e-01	0.230000	1.877611e-01	0.280000	4.557858e+02	0.250000	8.326456e-02	0.010000	0.030000	0.080000	0.000000	0.250000	2.131091e+00	0.190000	0.250000	2.268728e-01	0.388620	0.045896	0.002866	0.274819
3040000	0.390000	3.974902e+02	0.310000	1.926038e-01	0.300000	3.632787e+02	0.230000	1.984695e-01	0.250000	2.247908e+02	0.190000	2.788392e-01	0.300000	6.889510e+02	0.280000	1.003152e-01	0.320000	6.171858e+02	0.210000	1.142418e-01	0.110000	1.158835e+03	0.270000	6.084425e-02	0.210000	7.637053e-01	0.340000	7.637053e-01	0.290000	5.829970e-01	0.230000	1.858928e-01	0.280000	4.512507e+02	0.260000	8.410138e-02	0.010000	0.010000	0.010000	0.000000	0.240000	2.109887e+00	0.140000	0.250000	2.246154e-01	0.388620	0.045911	0.002865	0.274917
3045000	0.390000	3.974902e+02	0.310000	1.926038e-01	0.250000	3.669297e+02	0.310000	2.004641e-01	0.250000	2.247908e+02	0.160000	2.760647e-01	0.250000	6.958751e+02	0.300000	1.013234e-01	0.320000	6.110447e+02	0.210000	1.142418e-01	0.140000	1.170481e+03	0.270000	6.084425e-02	0.220000	7.561063e-01	0.300000	7.713807e-01	0.290000	5.829970e-01	0.220000	1.840431e-01	0.280000	4.512507e+02	0.260000	8.410138e-02	0.010000	0.010000	0.010000	0.010000	0.220000	2.152509e+00	0.230000	0.170000	2.246154e-01	0.388571	0.045898	0.002866	0.275023
3050000	0.250000	4.014850e+02	0.210000	1.906874e-01	0.250000	3.669297e+02	0.310000	2.004641e-01	0.250000	2.247908e+02	0.160000	2.760647e-01	0.250000	6.958751e+02	0.300000	1.013234e-01	0.320000	6.110447e+02	0.210000	1.142418e-01	0.140000	1.170481e+03	0.300000	6.145575e-02	0.280000	7.637053e-01	0.260000	7.791332e-01	0.220000	5.771961e-01	0.220000	1.822119e-01	0.210000	4.557858e+02	0.230000	8.326456e-02	0.030000	0.000000	0.020000	0.000000	0.240000	2.152509e+00	0.170000	0.240000	2.223804e-01	0.388593	0.045882	0.002864	0.274957
3055000	0.250000	4.014850e+02	0.210000	1.906874e-01	0.250000	3.669297e+02	0.310000	2.004641e-01	0.320000	2.225541e+02	0.250000	2.733178e-01	0.220000	7.028688e+02	0.320000	1.023417e-01	0.320000	6.110447e+02	0.200000	1.131051e-01	0.180000	1.182245e+03	0.300000	6.145575e-02	0.220000	7.561063e-01	0.260000	7.791332e-01	0.290000	5.829970e-01	0.220000	1.822119e-01	0.210000	4.557858e+02	0.270000	8.410138e-02	0.010000	0.010000	0.010000	0.000000	0.250000	2.152509e+00	0.240000	0.190000	2.223804e-01	0.388807	0.045852	0.002869	0.274797
3060000	0.250000	4.014850e+02	0.210000	1.906874e-01	0.210000	3.706174e+02	0.180000	1.984695e-01	0.320000	2.225541e+02	0.250000	2.733178e-01	0.220000	7.028688e+02	0.320000	1.023417e-01	0.180000	6.171858e+02	0.200000	1.131051e-01	0.180000	1.182245e+03	0.240000	6.084425e-02	0.220000	7.561063e-01	0.280000	7.869636e-01	0.290000	5.888562e-01	0.230000	1.803988e-01	0.270000	4.512507e+02	0.270000	8.410138e-02	0.020000	0.010000	0.020000	0.000000	0.310000	2.195993e+00	0.240000	0.280000	2.268728e-01	0.389042	0.045855	0.002872	0.274671
3065000	0.350000	3.974902e+02	0.280000	1.926038e-01	0.210000	3.706174e+02	0.180000	1.984695e-01	0.270000	2.203396e+02	0.260000	2.760647e-01	0.220000	7.028688e+02	0.250000	1.013234e-01	0.180000	6.171858e+02	0.280000	1.142418e-01	0.180000	1.182245e+03	0.240000	6.084425e-02	0.290000	7.637053e-01	0.290000	7.948727e-01	0.300000	5.947743e-01	0.220000	1.786038e-01	0.270000	4.467607e+02	0.260000	8.494662e-02	0.010000	0.000000	0.010000	0.000000	0.310000	2.174142e+00	0.160000	0.350000	2.291529e-01	0.388795	0.045829	0.002871	0.274950
3070000	0.350000	3.974902e+02	0.280000	1.926038e-01	0.280000	3.669297e+02	0.180000	1.984695e-01	0.270000	2.203396e+02	0.260000	2.760647e-01	0.200000	7.099327e+02	0.250000	1.013234e-01	0.270000	6.110447e+02	0.280000	1.142418e-01	0.200000	1.194126e+03	0.210000	6.023884e-02	0.250000	7.561063e-01	0.210000	7.869636e-01	0.250000	5.888562e-01	0.150000	1.768267e-01	0.270000	4.467607e+02	0.260000	8.494662e-02	0.010000	0.050000	0.030000	0.000000	0.240000	2.174142e+00	0.170000	0.260000	2.337821e-01	0.388586	0.045837	0.002867	0.275172
3075000	0.260000	3.935351e+02	0.300000	1.945395e-01	0.280000	3.669297e+02	0.210000	1.964947e-01	0.210000	2.225541e+02	0.260000	2.760647e-01	0.200000	7.099327e+02	0.230000	1.003152e-01	0.270000	6.110447e+02	0.160000	1.131051e-01	0.200000	1.194126e+03	0.210000	6.023884e-02	0.300000	7.637053e-01	0.320000	7.948727e-01	0.250000	5.888562e-01	0.150000	1.768267e-01	0.180000	4.512507e+02	0.250000	8.410138e-02	0.000000	0.010000	0.110000	0.000000	0.210000	2.088893e+00	0.190000	0.310000	2.337821e-01	0.388822	0.045791	0.002862	0.274864
3080000	0.260000	3.935351e+02	0.300000	1.945395e-01	0.280000	3.669297e+02	0.210000	1.964947e-01	0.210000	2.225541e+02	0.230000	2.733178e-01	0.200000	7.099327e+02	0.230000	1.003152e-01	0.270000	6.110447e+02	0.160000	1.131051e-01	0.140000	1.206128e+03	0.210000	6.023884e-02	0.280000	7.713807e-01	0.200000	7.869636e-01	0.320000	5.947743e-01	0.330000	1.786038e-01	0.180000	4.512507e+02	0.290000	8.494662e-02	0.010000	0.010000	0.030000	0.000000	0.260000	2.088893e+00	0.200000	0.300000	2.361317e-01	0.388806	0.045719	0.002858	0.274508
3085000	0.170000	3.974902e+02	0.300000	1.945395e-01	0.250000	3.706174e+02	0.270000	1.984695e-01	0.300000	2.203396e+02	0.230000	2.733178e-01	0.290000	7.028688e+02	0.230000	1.003152e-01	0.250000	6.171858e+02	0.160000	1.131051e-01	0.140000	1.206128e+03	0.250000	5.963946e-02	0.280000	7.713807e-01	0.390000	7.948727e-01	0.190000	5.888562e-01	0.260000	1.803988e-01	0.230000	4.557858e+02	0.290000	8.494662e-02	0.020000	0.010000	0.020000	0.000000	0.310000	2.088893e+00	0.150000	0.280000	2.409018e-01	0.389106	0.045654	0.002853	0.274170
3090000	0.170000	3.974902e+02	0.390000	1.964947e-01	0.250000	3.706174e+02	0.270000	1.984695e-01	0.300000	2.203396e+02	0.240000	2.705983e-01	0.290000	7.028688e+02	0.160000	9.931706e-02	0.250000	6.171858e+02	0.300000	1.142418e-01	0.140000	1.206128e+03	0.250000	5.963946e-02	0.210000	7.637053e-01	0.390000	7.948727e-01	0.260000	5.947743e-01	0.300000	1.822119e-01	0.230000	4.557858e+02	0.190000	8.410138e-02	0.020000	0.020000	0.020000	0.000000	0.270000	2.088893e+00	0.150000	0.220000	2.385048e-01	0.389295	0.045608	0.002848	0.273959
3095000	0.170000	3.974902e+02	0.390000	1.964947e-01	0.210000	3.743421e+02	0.270000	1.984695e-01	0.180000	2.225541e+02	0.240000	2.705983e-01	0.250000	7.099327e+02	0.160000	9.931706e-02	0.300000	6.110447e+02	0.300000	1.142418e-01	0.190000	1.218249e+03	0.330000	6.023884e-02	0.230000	7.561063e-01	0.220000	7.869636e-01	0.220000	5.888562e-01	0.300000	1.822119e-01	0.220000	4.603665e+02	0.190000	8.410138e-02	0.020000	0.010000	0.010000	0.000000	0.310000	2.088893e+00	0.110000	0.260000	2.385048e-01	0.389116	0.045639	0.002844	0.274361
3100000	0.290000	3.935351e+02	0.290000	1.984695e-01	0.210000	3.743421e+02	0.220000	1.964947e-01	0.180000	2.225541e+02	0.240000	2.705983e-01	0.250000	7.099327e+02	0.270000	1.003152e-01	0.300000	6.110447e+02	0.250000	1.131051e-01	0.190000	1.218249e+03	0.330000	6.023884e-02	0.220000	7.485829e-01	0.310000	7.948727e-01	0.250000	5.829970e-01	0.280000	1.840431e-01	0.390000	4.557858e+02	0.330000	8.494662e-02	0.000000	0.010000	0.020000	0.000000	0.230000	2.088893e+00	0.110000	0.200000	2.385048e-01	0.389213	0.045623	0.002841	0.274287
3105000	0.290000	3.935351e+02	0.290000	1.984695e-01	0.210000	3.743421e+02	0.220000	1.964947e-01	0.180000	2.225541e+02	0.260000	2.733178e-01	0.250000	7.099327e+02	0.270000	1.003152e-01	0.300000	6.110447e+02	0.250000	1.131051e-01	0.200000	1.230493e+03	0.330000	6.023884e-02	0.210000	7.411344e-01	0.180000	7.869636e-01	0.260000	5.888562e-01	0.180000	1.822119e-01	0.390000	4.557858e+02	0.350000	8.580034e-02	0.010000	0.020000	0.030000	0.000000	0.320000	2.088893e+00	0.110000	0.280000	2.409018e-01	0.389029	0.045605	0.002839	0.274526
3110000	0.290000	3.935351e+02	0.290000	1.984695e-01	0.280000	3.706174e+02	0.260000	1.984695e-01	0.290000	2.203396e+02	0.260000	2.733178e-01	0.240000	7.170676e+02	0.220000	9.931706e-02	0.240000	6.171858e+02	0.250000	1.131051e-01	0.200000	1.230493e+03	0.280000	6.084425e-02	0.210000	7.411344e-01	0.180000	7.869636e-01	0.260000	5.888562e-01	0.270000	1.840431e-01	0.280000	4.512507e+02	0.350000	8.580034e-02	0.010000	0.010000	0.080000	0.000000	0.310000	2.088893e+00	0.270000	0.260000	2.457684e-01	0.389181	0.045548	0.002835	0.274208
3115000	0.230000	3.974902e+02	0.190000	1.964947e-01	0.280000	3.706174e+02	0.260000	1.984695e-01	0.290000	2.203396e+02	0.360000	2.760647e-01	0.240000	7.170676e+02	0.220000	9.931706e-02	0.240000	6.171858e+02	0.230000	1.119797e-01	0.130000	1.242860e+03	0.250000	6.023884e-02	0.230000	7.337600e-01	0.280000	7.948727e-01	0.300000	5.947743e-01	0.270000	1.858928e-01	0.280000	4.512507e+02	0.190000	8.494662e-02	0.020000	0.010000	0.030000	0.000000	0.210000	2.088893e+00	0.200000	0.300000	2.433229e-01	0.389388	0.045480	0.002830	0.273851
3120000	0.230000	3.974902e+02	0.190000	1.964947e-01	0.230000	3.743421e+02	0.260000	1.984695e-01	0.180000	2.225541e+02	0.360000	2.760647e-01	0.240000	7.170676e+02	0.220000	9.931706e-02	0.270000	6.110447e+02	0.230000	1.119797e-01	0.130000	1.242860e+03	0.250000	6.023884e-02	0.350000	7.411344e-01	0.190000	7.869636e-01	0.280000	6.007519e-01	0.290000	1.877611e-01	0.300000	4.467607e+02	0.260000	8.580034e-02	0.000000	0.010000	0.040000	0.000000	0.370000	2.088893e+00	0.160000	0.200000	2.433229e-01	0.389337	0.045438	0.002825	0.273730
3125000	0.230000	3.974902e+02	0.220000	1.945395e-01	0.230000	3.743421e+02	0.220000	1.964947e-01	0.180000	2.225541e+02	0.360000	2.760647e-01	0.180000	7.242743e+02	0.220000	9.832884e-02	0.270000	6.110447e+02	0.230000	1.119797e-01	0.130000	1.242860e+03	0.290000	6.084425e-02	0.280000	7.485829e-01	0.240000	7.791332e-01	0.250000	5.947743e-01	0.290000	1.877611e-01	0.300000	4.467607e+02	0.260000	8.580034e-02	0.030000	0.040000	0.030000	0.000000	0.260000	2.088893e+00	0.230000	0.280000	2.409018e-01	0.389529	0.045489	0.002824	0.273706
3130000	0.150000	4.014850e+02	0.220000	1.945395e-01	0.230000	3.743421e+02	0.220000	1.964947e-01	0.210000	2.247908e+02	0.210000	2.733178e-01	0.180000	7.242743e+02	0.220000	9.832884e-02	0.280000	6.049647e+02	0.210000	1.108655e-01	0.120000	1.255351e+03	0.290000	6.084425e-02	0.140000	7.411344e-01	0.240000	7.713807e-01	0.270000	6.007519e-01	0.230000	1.858928e-01	0.240000	4.512507e+02	0.230000	8.494662e-02	0.020000	0.020000	0.030000	0.000000	0.240000	2.088893e+00	0.200000	0.240000	2.409018e-01	0.389721	0.045625	0.002826	0.273760
3135000	0.150000	4.014850e+02	0.220000	1.945395e-01	0.210000	3.781043e+02	0.230000	1.945395e-01	0.210000	2.247908e+02	0.210000	2.733178e-01	0.290000	7.170676e+02	0.280000	9.931706e-02	0.280000	6.049647e+02	0.210000	1.108655e-01	0.120000	1.255351e+03	0.290000	6.084425e-02	0.140000	7.411344e-01	0.280000	7.791332e-01	0.270000	6.007519e-01	0.230000	1.840431e-01	0.240000	4.512507e+02	0.230000	8.494662e-02	0.030000	0.000000	0.040000	0.010000	0.210000	2.088893e+00	0.210000	0.300000	2.385048e-01	0.389460	0.045570	0.002821	0.273605
3140000	0.280000	3.974902e+02	0.260000	1.964947e-01	0.210000	3.781043e+02	0.230000	1.945395e-01	0.210000	2.247908e+02	0.250000	2.705983e-01	0.290000	7.170676e+02	0.280000	9.931706e-02	0.280000	6.049647e+02	0.240000	1.097623e-01	0.120000	1.255351e+03	0.270000	6.145575e-02	0.260000	7.485829e-01	0.350000	7.869636e-01	0.240000	5.947743e-01	0.280000	1.858928e-01	0.300000	4.467607e+02	0.260000	8.580034e-02	0.010000	0.010000	0.010000	0.000000	0.270000	2.088893e+00	0.230000	0.270000	2.385048e-01	0.389236	0.045557	0.002826	0.273847
3145000	0.280000	3.974902e+02	0.260000	1.964947e-01	0.340000	3.743421e+02	0.340000	1.964947e-01	0.230000	2.270500e+02	0.250000	2.705983e-01	0.210000	7.242743e+02	0.280000	9.931706e-02	0.180000	6.110447e+02	0.240000	1.097623e-01	0.150000	1.267967e+03	0.270000	6.145575e-02	0.290000	7.561063e-01	0.350000	7.869636e-01	0.230000	5.888562e-01	0.240000	1.840431e-01	0.190000	4.512507e+02	0.260000	8.580034e-02	0.020000	0.040000	0.030000	0.000000	0.330000	2.088893e+00	0.160000	0.220000	2.337821e-01	0.389170	0.045498	0.002822	0.273783
3150000	0.250000	4.014850e+02	0.260000	1.964947e-01	0.340000	3.743421e+02	0.340000	1.964947e-01	0.230000	2.270500e+02	0.250000	2.705983e-01	0.210000	7.242743e+02	0.230000	9.832884e-02	0.180000	6.110447e+02	0.220000	1.086702e-01	0.150000	1.267967e+03	0.290000	6.207339e-02	0.240000	7.485829e-01	0.210000	7.791332e-01	0.290000	5.947743e-01	0.240000	1.840431e-01	0.190000	4.512507e+02	0.160000	8.494662e-02	0.010000	0.010000	0.020000	0.010000	0.320000	2.088893e+00	0.200000	0.220000	2.337821e-01	0.388805	0.045495	0.002827	0.274258
3155000	0.250000	4.014850e+02	0.250000	1.945395e-01	0.340000	3.743421e+02	0.340000	1.964947e-01	0.220000	2.293319e+02	0.250000	2.679058e-01	0.210000	7.242743e+02	0.230000	9.832884e-02	0.280000	6.049647e+02	0.220000	1.086702e-01	0.150000	1.280710e+03	0.290000	6.207339e-02	0.240000	7.485829e-01	0.180000	7.713807e-01	0.280000	6.007519e-01	0.290000	1.858928e-01	0.320000	4.467607e+02	0.280000	8.580034e-02	0.030000	0.000000	0.020000	0.000000	0.270000	2.088893e+00	0.160000	0.300000	2.409018e-01	0.388637	0.045447	0.002822	0.274065
3160000	0.250000	4.055200e+02	0.250000	1.945395e-01	0.300000	3.706174e+02	0.250000	1.945395e-01	0.220000	2.293319e+02	0.250000	2.679058e-01	0.300000	7.170676e+02	0.290000	9.931706e-02	0.280000	6.049647e+02	0.220000	1.086702e-01	0.150000	1.280710e+03	0.290000	6.207339e-02	0.260000	7.561063e-01	0.200000	7.637053e-01	0.230000	5.947743e-01	0.210000	1.840431e-01	0.240000	4.512507e+02	0.280000	8.580034e-02	0.030000	0.020000	0.040000	0.000000	0.350000	2.088893e+00	0.250000	0.280000	2.457684e-01	0.388851	0.045399	0.002822	0.273911
3165000	0.250000	4.055200e+02	0.220000	1.926038e-01	0.300000	3.706174e+02	0.250000	1.945395e-01	0.220000	2.293319e+02	0.210000	2.652401e-01	0.300000	7.170676e+02	0.290000	9.931706e-02	0.280000	6.049647e+02	0.290000	1.097623e-01	0.150000	1.280710e+03	0.170000	6.145575e-02	0.210000	7.485829e-01	0.280000	7.713807e-01	0.220000	5.888562e-01	0.240000	1.822119e-01	0.240000	4.512507e+02	0.180000	8.494662e-02	0.020000	0.010000	0.030000	0.000000	0.240000	2.088893e+00	0.130000	0.220000	2.433229e-01	0.388585	0.045377	0.002819	0.274070
3170000	0.250000	4.055200e+02	0.220000	1.926038e-01	0.240000	3.743421e+02	0.240000	1.926038e-01	0.290000	2.270500e+02	0.210000	2.652401e-01	0.210000	7.242743e+02	0.290000	9.931706e-02	0.210000	6.110447e+02	0.290000	1.097623e-01	0.250000	1.293582e+03	0.170000	6.145575e-02	0.190000	7.411344e-01	0.220000	7.637053e-01	0.380000	5.947743e-01	0.260000	1.840431e-01	0.250000	4.557858e+02	0.180000	8.494662e-02	0.020000	0.020000	0.060000	0.000000	0.220000	2.088893e+00	0.190000	0.270000	2.482384e-01	0.388576	0.045362	0.002822	0.273982
3175000	0.300000	4.014850e+02	0.220000	1.926038e-01	0.240000	3.743421e+02	0.240000	1.926038e-01	0.290000	2.270500e+02	0.210000	2.652401e-01	0.210000	7.242743e+02	0.210000	9.832884e-02	0.210000	6.110447e+02	0.270000	1.108655e-01	0.250000	1.293582e+03	0.250000	6.084425e-02	0.240000	7.337600e-01	0.220000	7.637053e-01	0.380000	5.947743e-01	0.260000	1.840431e-01	0.200000	4.603665e+02	0.210000	8.410138e-02	0.010000	0.020000	0.040000	0.010000	0.250000	2.088893e+00	0.160000	0.200000	2.457684e-01	0.388578	0.045343	0.002837	0.274126
3180000	0.300000	4.014850e+02	0.220000	1.906874e-01	0.240000	3.743421e+02	0.240000	1.926038e-01	0.290000	2.270500e+02	0.280000	2.679058e-01	0.210000	7.242743e+02	0.210000	9.832884e-02	0.290000	6.049647e+02	0.270000	1.108655e-01	0.110000	1.306582e+03	0.250000	6.084425e-02	0.260000	7.411344e-01	0.240000	7.561063e-01	0.300000	6.007519e-01	0.280000	1.858928e-01	0.200000	4.603665e+02	0.240000	8.326456e-02	0.010000	0.030000	0.040000	0.000000	0.240000	2.088893e+00	0.230000	0.320000	2.507332e-01	0.388298	0.045285	0.002834	0.273996
3185000	0.300000	4.014850e+02	0.220000	1.906874e-01	0.290000	3.706174e+02	0.270000	1.945395e-01	0.270000	2.247908e+02	0.280000	2.679058e-01	0.340000	7.170676e+02	0.230000	9.735045e-02	0.290000	6.049647e+02	0.280000	1.119797e-01	0.110000	1.306582e+03	0.240000	6.023884e-02	0.330000	7.485829e-01	0.210000	7.485829e-01	0.270000	6.067895e-01	0.280000	1.877611e-01	0.250000	4.649933e+02	0.240000	8.326456e-02	0.030000	0.010000	0.010000	0.000000	0.330000	2.088893e+00	0.230000	0.170000	2.457684e-01	0.388302	0.045229	0.002835	0.273745
3190000	0.220000	4.055200e+02	0.340000	1.926038e-01	0.290000	3.706174e+02	0.270000	1.945395e-01	0.270000	2.247908e+02	0.140000	2.652401e-01	0.340000	7.170676e+02	0.230000	9.735045e-02	0.240000	6.110447e+02	0.280000	1.119797e-01	0.250000	1.319714e+03	0.240000	6.023884e-02	0.330000	7.485829e-01	0.280000	7.561063e-01	0.240000	6.007519e-01	0.220000	1.858928e-01	0.250000	4.649933e+02	0.330000	8.410138e-02	0.020000	0.010000	0.020000	0.000000	0.320000	2.088893e+00	0.200000	0.280000	2.482384e-01	0.388655	0.045255	0.002861	0.273669
3195000	0.220000	4.055200e+02	0.340000	1.926038e-01	0.260000	3.669297e+02	0.230000	1.926038e-01	0.300000	2.225541e+02	0.140000	2.652401e-01	0.280000	7.099327e+02	0.230000	9.735045e-02	0.240000	6.110447e+02	0.280000	1.119797e-01	0.250000	1.319714e+03	0.240000	6.023884e-02	0.230000	7.411344e-01	0.280000	7.561063e-01	0.280000	6.067895e-01	0.260000	1.877611e-01	0.370000	4.603665e+02	0.330000	8.410138e-02	0.000000	0.020000	0.030000	0.000000	0.250000	2.088893e+00	0.230000	0.270000	2.482384e-01	0.388870	0.045221	0.002856	0.273470
3200000	0.220000	4.055200e+02	0.270000	1.945395e-01	0.260000	3.669297e+02	0.230000	1.926038e-01	0.300000	2.225541e+02	0.140000	2.652401e-01	0.280000	7.099327e+02	0.230000	9.638180e-02	0.240000	6.110447e+02	0.230000	1.108655e-01	0.250000	1.319714e+03	0.210000	5.963946e-02	0.250000	7.337600e-01	0.230000	7.485829e-01	0.280000	6.067895e-01	0.260000	1.877611e-01	0.240000	4.649933e+02	0.280000	8.494662e-02	0.020000	0.000000	0.080000	0.000000	0.260000	2.088893e+00	0.130000	0.230000	2.507332e-01	0.389104	0.045229	0.002852	0.273370
3205000	0.290000	4.014850e+02	0.270000	1.945395e-01	0.260000	3.669297e+02	0.250000	1.906874e-01	0.300000	2.225541e+02	0.250000	2.626009e-01	0.190000	7.170676e+02	0.230000	9.638180e-02	0.270000	6.049647e+02	0.230000	1.108655e-01	0.190000	1.332977e+03	0.210000	5.963946e-02	0.250000	7.337600e-01	0.240000	7.411344e-01	0.280000	6.128879e-01	0.250000	1.858928e-01	0.240000	4.649933e+02	0.330000	8.580034e-02	0.010000	0.000000	0.010000	0.000000	0.290000	2.088893e+00	0.160000	0.190000	2.457684e-01	0.388851	0.045168	0.002847	0.273256
3210000	0.290000	4.014850e+02	0.270000	1.945395e-01	0.280000	3.632787e+02	0.250000	1.906874e-01	0.220000	2.247908e+02	0.250000	2.626009e-01	0.190000	7.170676e+02	0.230000	9.638180e-02	0.270000	6.049647e+02	0.230000	1.108655e-01	0.190000	1.332977e+03	0.350000	6.023884e-02	0.230000	7.264590e-01	0.310000	7.485829e-01	0.230000	6.067895e-01	0.190000	1.840431e-01	0.190000	4.696666e+02	0.330000	8.580034e-02	0.030000	0.020000	0.030000	0.000000	0.300000	2.088893e+00	0.180000	0.230000	2.433229e-01	0.389200	0.045107	0.002843	0.272894
3215000	0.310000	3.974902e+02	0.280000	1.964947e-01	0.280000	3.632787e+02	0.250000	1.906874e-01	0.220000	2.247908e+02	0.250000	2.626009e-01	0.190000	7.170676e+02	0.340000	9.735045e-02	0.290000	5.989452e+02	0.280000	1.119797e-01	0.250000	1.346374e+03	0.350000	6.023884e-02	0.250000	7.192306e-01	0.230000	7.411344e-01	0.320000	6.128879e-01	0.270000	1.858928e-01	0.270000	4.649933e+02	0.260000	8.666265e-02	0.010000	0.020000	0.040000	0.010000	0.190000	2.088893e+00	0.230000	0.220000	2.385048e-01	0.388950	0.045062	0.002840	0.273070
3220000	0.310000	3.974902e+02	0.280000	1.964947e-01	0.170000	3.669297e+02	0.220000	1.887900e-01	0.220000	2.247908e+02	0.250000	2.599880e-01	0.330000	7.099327e+02	0.340000	9.735045e-02	0.290000	5.989452e+02	0.280000	1.119797e-01	0.250000	1.346374e+03	0.350000	6.023884e-02	0.220000	7.120741e-01	0.230000	7.411344e-01	0.230000	6.067895e-01	0.280000	1.877611e-01	0.270000	4.649933e+02	0.270000	8.753363e-02	0.030000	0.020000	0.010000	0.000000	0.290000	2.088893e+00	0.200000	0.280000	2.409018e-01	0.389079	0.045064	0.002844	0.272915
3225000	0.310000	3.974902e+02	0.280000	1.964947e-01	0.170000	3.669297e+02	0.220000	1.887900e-01	0.250000	2.270500e+02	0.250000	2.599880e-01	0.330000	7.099327e+02	0.340000	9.735045e-02	0.290000	5.989452e+02	0.240000	1.108655e-01	0.250000	1.346374e+03	0.260000	6.084425e-02	0.220000	7.120741e-01	0.250000	7.337600e-01	0.230000	6.067895e-01	0.280000	1.877611e-01	0.250000	4.696666e+02	0.270000	8.753363e-02	0.050000	0.040000	0.000000	0.010000	0.300000	2.088893e+00	0.210000	0.230000	2.361317e-01	0.389305	0.045137	0.002846	0.272990
3230000	0.360000	3.935351e+02	0.240000	1.945395e-01	0.170000	3.669297e+02	0.260000	1.906874e-01	0.250000	2.270500e+02	0.230000	2.574010e-01	0.330000	7.028688e+02	0.270000	9.832884e-02	0.290000	5.929856e+02	0.240000	1.108655e-01	0.240000	1.359905e+03	0.260000	6.084425e-02	0.300000	7.192306e-01	0.240000	7.264590e-01	0.230000	6.007519e-01	0.240000	1.858928e-01	0.270000	4.649933e+02	0.200000	8.666265e-02	0.000000	0.020000	0.050000	0.000000	0.240000	2.088893e+00	0.160000	0.240000	2.314559e-01	0.388994	0.045109	0.002842	0.273288
3235000	0.360000	3.935351e+02	0.240000	1.945395e-01	0.280000	3.632787e+02	0.260000	1.906874e-01	0.270000	2.247908e+02	0.230000	2.574010e-01	0.330000	7.028688e+02	0.270000	9.832884e-02	0.290000	5.929856e+02	0.240000	1.108655e-01	0.240000	1.359905e+03	0.290000	6.145575e-02	0.270000	7.264590e-01	0.300000	7.337600e-01	0.260000	6.067895e-01	0.250000	1.840431e-01	0.270000	4.649933e+02	0.290000	8.753363e-02	0.030000	0.030000	0.020000	0.000000	0.310000	2.088893e+00	0.190000	0.270000	2.337821e-01	0.388836	0.045115	0.002838	0.273417
3240000	0.190000	3.974902e+02	0.240000	1.945395e-01	0.280000	3.632787e+02	0.260000	1.906874e-01	0.270000	2.247908e+02	0.230000	2.574010e-01	0.330000	7.028688e+02	0.280000	9.931706e-02	0.220000	5.989452e+02	0.260000	1.119797e-01	0.210000	1.373572e+03	0.290000	6.145575e-02	0.230000	7.192306e-01	0.340000	7.411344e-01	0.240000	6.007519e-01	0.270000	1.858928e-01	0.280000	4.603665e+02	0.290000	8.753363e-02	0.020000	0.000000	0.010000	0.000000	0.320000	2.088893e+00	0.140000	0.290000	2.337821e-01	0.388660	0.045118	0.002846	0.273551
3245000	0.190000	3.974902e+02	0.190000	1.926038e-01	0.260000	3.596640e+02	0.290000	1.926038e-01	0.310000	2.225541e+02	0.280000	2.599880e-01	0.250000	7.099327e+02	0.280000	9.931706e-02	0.220000	5.989452e+02	0.260000	1.119797e-01	0.210000	1.373572e+03	0.260000	6.207339e-02	0.240000	7.120741e-01	0.340000	7.411344e-01	0.250000	5.947743e-01	0.280000	1.877611e-01	0.280000	4.603665e+02	0.270000	8.841335e-02	0.030000	0.000000	0.030000	0.000000	0.270000	2.088893e+00	0.120000	0.150000	2.268728e-01	0.388844	0.045157	0.002853	0.273514
3250000	0.190000	3.974902e+02	0.190000	1.926038e-01	0.260000	3.596640e+02	0.290000	1.926038e-01	0.310000	2.225541e+02	0.280000	2.599880e-01	0.250000	7.099327e+02	0.280000	9.931706e-02	0.240000	6.049647e+02	0.300000	1.131051e-01	0.210000	1.373572e+03	0.260000	6.207339e-02	0.240000	7.120741e-01	0.310000	7.485829e-01	0.210000	5.888562e-01	0.280000	1.877611e-01	0.190000	4.649933e+02	0.270000	8.841335e-02	0.010000	0.020000	0.020000	0.000000	0.320000	2.088893e+00	0.150000	0.190000	2.268728e-01	0.388995	0.045110	0.002848	0.273263
3255000	0.230000	4.014850e+02	0.260000	1.945395e-01	0.190000	3.632787e+02	0.290000	1.926038e-01	0.190000	2.247908e+02	0.290000	2.626009e-01	0.320000	7.028688e+02	0.240000	9.832884e-02	0.240000	6.049647e+02	0.300000	1.131051e-01	0.150000	1.387377e+03	0.260000	6.207339e-02	0.270000	7.192306e-01	0.310000	7.561063e-01	0.210000	5.888562e-01	0.220000	1.858928e-01	0.190000	4.649933e+02	0.310000	8.930192e-02	0.010000	0.000000	0.000000	0.000000	0.210000	2.088893e+00	0.160000	0.200000	2.246154e-01	0.388624	0.045064	0.002844	0.273345
3260000	0.230000	4.014850e+02	0.260000	1.945395e-01	0.190000	3.632787e+02	0.160000	1.906874e-01	0.190000	2.247908e+02	0.290000	2.626009e-01	0.320000	7.028688e+02	0.240000	9.832884e-02	0.240000	6.049647e+02	0.250000	1.119797e-01	0.150000	1.387377e+03	0.280000	6.269724e-02	0.320000	7.264590e-01	0.220000	7.485829e-01	0.230000	5.829970e-01	0.250000	1.840431e-01	0.390000	4.603665e+02	0.240000	8.841335e-02	0.000000	0.010000	0.040000	0.010000	0.200000	2.088893e+00	0.190000	0.290000	2.246154e-01	0.388457	0.045010	0.002840	0.273180
3265000	0.320000	3.974902e+02	0.260000	1.945395e-01	0.190000	3.632787e+02	0.160000	1.906874e-01	0.190000	2.247908e+02	0.290000	2.626009e-01	0.320000	7.028688e+02	0.250000	9.735045e-02	0.250000	6.110447e+02	0.250000	1.119797e-01	0.150000	1.387377e+03	0.280000	6.269724e-02	0.320000	7.337600e-01	0.220000	7.485829e-01	0.260000	5.888562e-01	0.210000	1.822119e-01	0.260000	4.557858e+02	0.240000	8.841335e-02	0.030000	0.020000	0.010000	0.010000	0.270000	2.088893e+00	0.150000	0.260000	2.314559e-01	0.388690	0.044956	0.002835	0.272872
3270000	0.320000	3.974902e+02	0.160000	1.926038e-01	0.240000	3.669297e+02	0.260000	1.926038e-01	0.260000	2.225541e+02	0.220000	2.599880e-01	0.270000	6.958751e+02	0.250000	9.735045e-02	0.250000	6.110447e+02	0.250000	1.119797e-01	0.160000	1.401320e+03	0.210000	6.207339e-02	0.210000	7.264590e-01	0.210000	7.411344e-01	0.260000	5.888562e-01	0.210000	1.803988e-01	0.260000	4.557858e+02	0.300000	8.930192e-02	0.010000	0.000000	0.010000	0.000000	0.260000	2.088893e+00	0.200000	0.300000	2.337821e-01	0.388644	0.044940	0.002833	0.272778
3275000	0.320000	3.974902e+02	0.160000	1.926038e-01	0.240000	3.669297e+02	0.260000	1.926038e-01	0.260000	2.225541e+02	0.220000	2.599880e-01	0.270000	6.958751e+02	0.250000	9.735045e-02	0.310000	6.049647e+02	0.230000	1.108655e-01	0.160000	1.401320e+03	0.210000	6.207339e-02	0.260000	7.337600e-01	0.310000	7.485829e-01	0.300000	5.947743e-01	0.210000	1.803988e-01	0.280000	4.512507e+02	0.200000	8.841335e-02	0.010000	0.030000	0.030000	0.000000	0.210000	2.088893e+00	0.180000	0.290000	2.385048e-01	0.388273	0.044897	0.002829	0.273146
3280000	0.250000	4.014850e+02	0.260000	1.945395e-01	0.240000	3.669297e+02	0.260000	1.926038e-01	0.270000	2.203396e+02	0.360000	2.626009e-01	0.180000	7.028688e+02	0.260000	9.832884e-02	0.310000	6.049647e+02	0.230000	1.108655e-01	0.190000	1.415404e+03	0.210000	6.207339e-02	0.260000	7.337600e-01	0.330000	7.561063e-01	0.250000	5.888562e-01	0.310000	1.822119e-01	0.280000	4.512507e+02	0.200000	8.841335e-02	0.020000	0.000000	0.080000	0.000000	0.180000	2.088893e+00	0.130000	0.220000	2.385048e-01	0.388321	0.044899	0.002825	0.273102
3285000	0.250000	4.014850e+02	0.260000	1.945395e-01	0.330000	3.632787e+02	0.270000	1.945395e-01	0.270000	2.203396e+02	0.360000	2.626009e-01	0.180000	7.028688e+02	0.260000	9.832884e-02	0.320000	5.989452e+02	0.280000	1.119797e-01	0.190000	1.415404e+03	0.220000	6.145575e-02	0.300000	7.411344e-01	0.260000	7.637053e-01	0.280000	5.947743e-01	0.250000	1.803988e-01	0.250000	4.557858e+02	0.300000	8.930192e-02	0.000000	0.030000	0.070000	0.000000	0.270000	2.088893e+00	0.150000	0.220000	2.361317e-01	0.388072	0.044835	0.002820	0.272999
3290000	0.330000	3.974902e+02	0.260000	1.945395e-01	0.330000	3.632787e+02	0.270000	1.945395e-01	0.270000	2.203396e+02	0.310000	2.652401e-01	0.200000	7.099327e+02	0.260000	9.832884e-02	0.320000	5.989452e+02	0.280000	1.119797e-01	0.190000	1.415404e+03	0.220000	6.145575e-02	0.260000	7.485829e-01	0.280000	7.713807e-01	0.250000	5.888562e-01	0.330000	1.822119e-01	0.310000	4.512507e+02	0.300000	8.930192e-02	0.040000	0.040000	0.040000	0.020000	0.250000	2.088893e+00	0.160000	0.250000	2.361317e-01	0.388146	0.044800	0.002816	0.272772
3295000	0.330000	3.974902e+02	0.260000	1.964947e-01	0.240000	3.669297e+02	0.350000	1.964947e-01	0.240000	2.225541e+02	0.310000	2.652401e-01	0.200000	7.099327e+02	0.230000	9.735045e-02	0.320000	5.989452e+02	0.340000	1.131051e-01	0.240000	1.429629e+03	0.260000	6.207339e-02	0.290000	7.561063e-01	0.230000	7.637053e-01	0.250000	5.888562e-01	0.290000	1.840431e-01	0.310000	4.512507e+02	0.280000	9.019942e-02	0.020000	0.000000	0.030000	0.020000	0.240000	2.088893e+00	0.160000	0.180000	2.337821e-01	0.387851	0.044789	0.002812	0.273170
3300000	0.230000	4.014850e+02	0.260000	1.964947e-01	0.240000	3.669297e+02	0.350000	1.964947e-01	0.240000	2.225541e+02	0.310000	2.652401e-01	0.200000	7.099327e+02	0.230000	9.735045e-02	0.230000	6.049647e+02	0.340000	1.131051e-01	0.240000	1.429629e+03	0.260000	6.207339e-02	0.180000	7.485829e-01	0.230000	7.637053e-01	0.190000	5.829970e-01	0.250000	1.822119e-01	0.270000	4.467607e+02	0.210000	8.930192e-02	0.010000	0.010000	0.030000	0.010000	0.230000	2.088893e+00	0.210000	0.240000	2.291529e-01	0.387694	0.044752	0.002810	0.273335
3305000	0.230000	4.014850e+02	0.260000	1.964947e-01	0.240000	3.669297e+02	0.350000	1.964947e-01	0.230000	2.247908e+02	0.310000	2.679058e-01	0.250000	7.170676e+02	0.250000	9.638180e-02	0.230000	6.049647e+02	0.340000	1.131051e-01	0.270000	1.415404e+03	0.170000	6.145575e-02	0.260000	7.561063e-01	0.310000	7.713807e-01	0.200000	5.771961e-01	0.250000	1.822119e-01	0.270000	4.467607e+02	0.210000	8.930192e-02	0.010000	0.020000	0.020000	0.000000	0.340000	2.088893e+00	0.170000	0.200000	2.223804e-01	0.387898	0.044696	0.002806	0.273049
3310000	0.230000	4.014850e+02	0.230000	1.945395e-01	0.310000	3.632787e+02	0.330000	1.984695e-01	0.230000	2.247908e+02	0.310000	2.679058e-01	0.250000	7.170676e+02	0.250000	9.638180e-02	0.300000	5.989452e+02	0.190000	1.119797e-01	0.270000	1.415404e+03	0.170000	6.145575e-02	0.270000	7.637053e-01	0.160000	7.637053e-01	0.200000	5.771961e-01	0.210000	1.803988e-01	0.180000	4.512507e+02	0.230000	8.841335e-02	0.010000	0.020000	0.000000	0.010000	0.280000	2.088893e+00	0.220000	0.160000	2.223804e-01	0.387969	0.044720	0.002818	0.272953
3315000	0.270000	3.974902e+02	0.230000	1.945395e-01	0.310000	3.632787e+02	0.330000	1.984695e-01	0.230000	2.247908e+02	0.230000	2.652401e-01	0.250000	7.170676e+02	0.250000	9.638180e-02	0.300000	5.989452e+02	0.190000	1.119797e-01	0.170000	1.429629e+03	0.170000	6.145575e-02	0.290000	7.713807e-01	0.210000	7.561063e-01	0.370000	5.829970e-01	0.300000	1.822119e-01	0.290000	4.467607e+02	0.150000	8.753363e-02	0.020000	0.010000	0.030000	0.000000	0.250000	2.088893e+00	0.190000	0.200000	2.223804e-01	0.387968	0.044681	0.002813	0.272869
3320000	0.270000	3.974902e+02	0.150000	1.926038e-01	0.310000	3.632787e+02	0.280000	2.004641e-01	0.290000	2.225541e+02	0.230000	2.652401e-01	0.230000	7.242743e+02	0.290000	9.735045e-02	0.250000	6.049647e+02	0.250000	1.108655e-01	0.170000	1.429629e+03	0.190000	6.084425e-02	0.290000	7.713807e-01	0.210000	7.561063e-01	0.320000	5.888562e-01	0.330000	1.840431e-01	0.290000	4.467607e+02	0.150000	8.753363e-02	0.030000	0.000000	0.070000	0.000000	0.240000	2.088893e+00	0.190000	0.260000	2.246154e-01	0.387772	0.044656	0.002809	0.272925
3325000	0.230000	4.014850e+02	0.150000	1.926038e-01	0.240000	3.669297e+02	0.280000	2.004641e-01	0.290000	2.225541e+02	0.230000	2.652401e-01	0.230000	7.242743e+02	0.290000	9.735045e-02	0.250000	6.049647e+02	0.250000	1.108655e-01	0.160000	1.443997e+03	0.190000	6.084425e-02	0.290000	7.791332e-01	0.330000	7.637053e-01	0.280000	5.947743e-01	0.290000	1.858928e-01	0.290000	4.423153e+02	0.250000	8.666265e-02	0.030000	0.010000	0.020000	0.010000	0.250000	2.088893e+00	0.170000	0.250000	2.246154e-01	0.388029	0.044808	0.002807	0.273118
3330000	0.230000	4.014850e+02	0.150000	1.926038e-01	0.240000	3.669297e+02	0.280000	2.004641e-01	0.290000	2.225541e+02	0.250000	2.626009e-01	0.280000	7.170676e+02	0.230000	9.638180e-02	0.250000	6.049647e+02	0.220000	1.097623e-01	0.160000	1.443997e+03	0.260000	6.145575e-02	0.220000	7.713807e-01	0.290000	7.713807e-01	0.270000	6.007519e-01	0.290000	1.858928e-01	0.290000	4.423153e+02	0.250000	8.666265e-02	0.010000	0.010000	0.010000	0.000000	0.290000	2.088893e+00	0.170000	0.250000	2.268728e-01	0.388209	0.044964	0.002821	0.273336
3335000	0.230000	4.014850e+02	0.220000	1.906874e-01	0.270000	3.632787e+02	0.300000	2.024788e-01	0.210000	2.247908e+02	0.250000	2.626009e-01	0.280000	7.170676e+02	0.230000	9.638180e-02	0.220000	6.110447e+02	0.220000	1.097623e-01	0.160000	1.443997e+03	0.260000	6.145575e-02	0.270000	7.791332e-01	0.230000	7.637053e-01	0.210000	5.947743e-01	0.250000	1.840431e-01	0.310000	4.379142e+02	0.220000	8.580034e-02	0.000000	0.020000	0.050000	0.010000	0.200000	2.088893e+00	0.190000	0.230000	2.223804e-01	0.388473	0.044933	0.002816	0.273129
3340000	0.260000	3.974902e+02	0.220000	1.906874e-01	0.270000	3.632787e+02	0.300000	2.024788e-01	0.210000	2.247908e+02	0.360000	2.652401e-01	0.300000	7.099327e+02	0.230000	9.638180e-02	0.220000	6.110447e+02	0.220000	1.097623e-01	0.140000	1.458509e+03	0.300000	6.207339e-02	0.220000	7.713807e-01	0.220000	7.561063e-01	0.230000	5.888562e-01	0.260000	1.858928e-01	0.310000	4.379142e+02	0.250000	8.494662e-02	0.000000	0.010000	0.010000	0.000000	0.270000	2.088893e+00	0.190000	0.360000	2.246154e-01	0.388743	0.044885	0.002812	0.272854
3345000	0.260000	3.974902e+02	0.260000	1.926038e-01	0.270000	3.632787e+02	0.240000	2.004641e-01	0.310000	2.225541e+02	0.360000	2.652401e-01	0.300000	7.099327e+02	0.240000	9.542278e-02	0.360000	6.049647e+02	0.220000	1.086702e-01	0.140000	1.458509e+03	0.300000	6.207339e-02	0.260000	7.791332e-01	0.220000	7.561063e-01	0.230000	5.888562e-01	0.260000	1.858928e-01	0.350000	4.335569e+02	0.250000	8.494662e-02	0.030000	0.020000	0.020000	0.000000	0.230000	2.088893e+00	0.210000	0.240000	2.201677e-01	0.388785	0.044835	0.002808	0.272710
3350000	0.180000	4.014850e+02	0.260000	1.926038e-01	0.240000	3.669297e+02	0.240000	2.004641e-01	0.310000	2.225541e+02	0.360000	2.652401e-01	0.300000	7.099327e+02	0.240000	9.542278e-02	0.360000	6.049647e+02	0.220000	1.086702e-01	0.140000	1.458509e+03	0.300000	6.207339e-02	0.260000	7.791332e-01	0.280000	7.637053e-01	0.200000	5.829970e-01	0.220000	1.840431e-01	0.270000	4.292429e+02	0.170000	8.410138e-02	0.040000	0.000000	0.010000	0.000000	0.210000	2.088893e+00	0.270000	0.330000	2.223804e-01	0.388632	0.044779	0.002804	0.272550
3355000	0.180000	4.014850e+02	0.260000	1.926038e-01	0.240000	3.669297e+02	0.240000	2.004641e-01	0.280000	2.203396e+02	0.260000	2.679058e-01	0.240000	7.170676e+02	0.280000	9.638180e-02	0.360000	6.049647e+02	0.260000	1.097623e-01	0.230000	1.473168e+03	0.250000	6.145575e-02	0.230000	7.713807e-01	0.260000	7.713807e-01	0.330000	5.888562e-01	0.320000	1.858928e-01	0.270000	4.292429e+02	0.170000	8.410138e-02	0.030000	0.020000	0.020000	0.000000	0.300000	2.088893e+00	0.210000	0.260000	2.223804e-01	0.388698	0.044733	0.002800	0.272325
3360000	0.180000	4.014850e+02	0.290000	1.945395e-01	0.250000	3.706174e+02	0.210000	1.984695e-01	0.280000	2.203396e+02	0.260000	2.679058e-01	0.240000	7.170676e+02	0.280000	9.638180e-02	0.330000	5.989452e+02	0.260000	1.097623e-01	0.230000	1.473168e+03	0.250000	6.145575e-02	0.230000	7.637053e-01	0.200000	7.637053e-01	0.230000	5.829970e-01	0.330000	1.877611e-01	0.240000	4.335569e+02	0.230000	8.326456e-02	0.020000	0.020000	0.040000	0.000000	0.180000	2.088893e+00	0.200000	0.260000	2.268728e-01	0.388755	0.044691	0.002796	0.272037
3365000	0.290000	3.974902e+02	0.290000	1.945395e-01	0.250000	3.706174e+02	0.210000	1.984695e-01	0.280000	2.203396e+02	0.260000	2.679058e-01	0.240000	7.170676e+02	0.280000	9.735045e-02	0.330000	5.989452e+02	0.260000	1.097623e-01	0.260000	1.458509e+03	0.260000	6.207339e-02	0.290000	7.713807e-01	0.180000	7.561063e-01	0.230000	5.829970e-01	0.240000	1.858928e-01	0.240000	4.335569e+02	0.300000	8.410138e-02	0.030000	0.030000	0.000000	0.010000	0.300000	2.088893e+00	0.190000	0.260000	2.291529e-01	0.389100	0.044901	0.002799	0.272185
3370000	0.290000	3.974902e+02	0.250000	1.926038e-01	0.220000	3.743421e+02	0.240000	1.964947e-01	0.240000	2.225541e+02	0.250000	2.652401e-01	0.270000	7.099327e+02	0.280000	9.735045e-02	0.230000	6.049647e+02	0.240000	1.086702e-01	0.260000	1.458509e+03	0.260000	6.207339e-02	0.290000	7.713807e-01	0.180000	7.561063e-01	0.190000	5.771961e-01	0.270000	1.877611e-01	0.250000	4.379142e+02	0.300000	8.410138e-02	0.010000	0.010000	0.010000	0.000000	0.230000	2.088893e+00	0.180000	0.210000	2.246154e-01	0.389418	0.045275	0.002795	0.272763
3375000	0.240000	4.014850e+02	0.250000	1.926038e-01	0.220000	3.743421e+02	0.240000	1.964947e-01	0.240000	2.225541e+02	0.250000	2.652401e-01	0.270000	7.099327e+02	0.280000	9.735045e-02	0.230000	6.049647e+02	0.240000	1.086702e-01	0.260000	1.458509e+03	0.260000	6.207339e-02	0.340000	7.791332e-01	0.250000	7.485829e-01	0.180000	5.714529e-01	0.270000	1.877611e-01	0.250000	4.379142e+02	0.310000	8.494662e-02	0.010000	0.030000	0.010000	0.000000	0.280000	2.088893e+00	0.190000	0.310000	2.314559e-01	0.389408	0.045502	0.002830	0.273226
3380000	0.240000	4.014850e+02	0.250000	1.926038e-01	0.220000	3.743421e+02	0.240000	1.964947e-01	0.290000	2.203396e+02	0.260000	2.679058e-01	0.160000	7.170676e+02	0.280000	9.832884e-02	0.230000	6.049647e+02	0.280000	1.097623e-01	0.220000	1.473168e+03	0.190000	6.145575e-02	0.280000	7.869636e-01	0.220000	7.411344e-01	0.260000	5.771961e-01	0.270000	1.896481e-01	0.260000	4.335569e+02	0.310000	8.494662e-02	0.000000	0.020000	0.050000	0.000000	0.200000	2.088893e+00	0.210000	0.280000	2.361317e-01	0.389294	0.045478	0.002827	0.273271
3385000	0.200000	4.055200e+02	0.310000	1.945395e-01	0.300000	3.706174e+02	0.300000	1.984695e-01	0.290000	2.203396e+02	0.260000	2.679058e-01	0.160000	7.170676e+02	0.280000	9.832884e-02	0.200000	6.110447e+02	0.280000	1.097623e-01	0.220000	1.473168e+03	0.190000	6.145575e-02	0.200000	7.791332e-01	0.340000	7.485829e-01	0.270000	5.829970e-01	0.180000	1.877611e-01	0.170000	4.379142e+02	0.200000	8.410138e-02	0.030000	0.030000	0.060000	0.010000	0.250000	2.088893e+00	0.150000	0.260000	2.361317e-01	0.389414	0.045451	0.002825	0.273219
3390000	0.200000	4.055200e+02	0.310000	1.945395e-01	0.300000	3.706174e+02	0.300000	1.984695e-01	0.230000	2.225541e+02	0.260000	2.679058e-01	0.160000	7.170676e+02	0.300000	9.931706e-02	0.200000	6.110447e+02	0.280000	1.097623e-01	0.230000	1.487973e+03	0.260000	6.207339e-02	0.190000	7.713807e-01	0.150000	7.411344e-01	0.250000	5.771961e-01	0.300000	1.896481e-01	0.170000	4.379142e+02	0.250000	8.326456e-02	0.020000	0.020000	0.020000	0.000000	0.160000	2.088893e+00	0.170000	0.260000	2.337821e-01	0.389195	0.045394	0.002820	0.272965
3395000	0.200000	4.055200e+02	0.230000	1.926038e-01	0.200000	3.743421e+02	0.240000	1.964947e-01	0.230000	2.225541e+02	0.240000	2.652401e-01	0.150000	7.242743e+02	0.300000	9.931706e-02	0.200000	6.110447e+02	0.170000	1.086702e-01	0.230000	1.487973e+03	0.260000	6.207339e-02	0.190000	7.713807e-01	0.210000	7.337600e-01	0.250000	5.771961e-01	0.250000	1.877611e-01	0.170000	4.423153e+02	0.250000	8.326456e-02	0.000000	0.020000	0.020000	0.000000	0.230000	2.088893e+00	0.190000	0.300000	2.337821e-01	0.388855	0.045353	0.002816	0.273222
3400000	0.200000	4.095955e+02	0.230000	1.926038e-01	0.200000	3.743421e+02	0.240000	1.964947e-01	0.230000	2.225541e+02	0.240000	2.652401e-01	0.150000	7.242743e+02	0.250000	9.832884e-02	0.320000	6.049647e+02	0.170000	1.086702e-01	0.230000	1.487973e+03	0.260000	6.207339e-02	0.270000	7.791332e-01	0.210000	7.337600e-01	0.300000	5.829970e-01	0.320000	1.896481e-01	0.210000	4.467607e+02	0.310000	8.410138e-02	0.010000	0.010000	0.040000	0.000000	0.240000	2.088893e+00	0.160000	0.300000	2.361317e-01	0.388643	0.045311	0.002815	0.273421
3405000	0.200000	4.095955e+02	0.230000	1.926038e-01	0.200000	3.743421e+02	0.240000	1.964947e-01	0.210000	2.247908e+02	0.240000	2.652401e-01	0.240000	7.315534e+02	0.250000	9.832884e-02	0.320000	6.049647e+02	0.200000	1.075889e-01	0.240000	1.502928e+03	0.240000	6.145575e-02	0.240000	7.713807e-01	0.220000	7.264590e-01	0.280000	5.888562e-01	0.320000	1.896481e-01	0.210000	4.467607e+02	0.310000	8.410138e-02	0.040000	0.020000	0.040000	0.020000	0.280000	2.088893e+00	0.150000	0.210000	2.314559e-01	0.388659	0.045265	0.002813	0.273188
3410000	0.200000	4.095955e+02	0.210000	1.906874e-01	0.280000	3.706174e+02	0.240000	1.945395e-01	0.210000	2.247908e+02	0.310000	2.679058e-01	0.240000	7.315534e+02	0.250000	9.832884e-02	0.260000	5.989452e+02	0.200000	1.075889e-01	0.240000	1.502928e+03	0.240000	6.145575e-02	0.250000	7.637053e-01	0.280000	7.337600e-01	0.210000	5.829970e-01	0.260000	1.915541e-01	0.290000	4.423153e+02	0.190000	8.326456e-02	0.000000	0.040000	0.050000	0.000000	0.320000	2.088893e+00	0.210000	0.230000	2.291529e-01	0.388947	0.045226	0.002809	0.272960
3415000	0.240000	4.137120e+02	0.210000	1.906874e-01	0.280000	3.706174e+02	0.240000	1.945395e-01	0.280000	2.225541e+02	0.310000	2.679058e-01	0.240000	7.315534e+02	0.300000	9.931706e-02	0.260000	5.989452e+02	0.250000	1.065184e-01	0.220000	1.518032e+03	0.240000	6.145575e-02	0.280000	7.713807e-01	0.260000	7.411344e-01	0.210000	5.829970e-01	0.200000	1.896481e-01	0.290000	4.423153e+02	0.190000	8.326456e-02	0.030000	0.000000	0.030000	0.010000	0.230000	2.088893e+00	0.170000	0.330000	2.291529e-01	0.388759	0.045190	0.002810	0.273114
3420000	0.240000	4.137120e+02	0.280000	1.926038e-01	0.350000	3.669297e+02	0.220000	1.926038e-01	0.280000	2.225541e+02	0.200000	2.652401e-01	0.290000	7.242743e+02	0.300000	9.931706e-02	0.260000	5.989452e+02	0.250000	1.065184e-01	0.220000	1.518032e+03	0.320000	6.207339e-02	0.280000	7.713807e-01	0.270000	7.485829e-01	0.210000	5.771961e-01	0.240000	1.877611e-01	0.210000	4.467607e+02	0.260000	8.410138e-02	0.010000	0.000000	0.040000	0.000000	0.230000	2.088893e+00	0.170000	0.240000	2.246154e-01	0.388972	0.045189	0.002807	0.273057
3425000	0.300000	4.095955e+02	0.280000	1.926038e-01	0.350000	3.669297e+02	0.220000	1.926038e-01	0.280000	2.225541e+02	0.200000	2.652401e-01	0.290000	7.242743e+02	0.220000	9.832884e-02	0.320000	5.929856e+02	0.250000	1.065184e-01	0.220000	1.518032e+03	0.320000	6.207339e-02	0.250000	7.637053e-01	0.230000	7.411344e-01	0.320000	5.829970e-01	0.220000	1.858928e-01	0.290000	4.423153e+02	0.260000	8.410138e-02	0.030000	0.020000	0.030000	0.000000	0.210000	2.088893e+00	0.200000	0.330000	2.268728e-01	0.389347	0.045142	0.002803	0.272742
3430000	0.300000	4.095955e+02	0.230000	1.906874e-01	0.220000	3.706174e+02	0.270000	1.945395e-01	0.300000	2.203396e+02	0.200000	2.652401e-01	0.230000	7.315534e+02	0.220000	9.832884e-02	0.320000	5.929856e+02	0.190000	1.054585e-01	0.110000	1.533289e+03	0.270000	6.269724e-02	0.240000	7.561063e-01	0.250000	7.337600e-01	0.250000	5.771961e-01	0.220000	1.858928e-01	0.290000	4.423153e+02	0.270000	8.494662e-02	0.020000	0.010000	0.050000	0.000000	0.250000	2.088893e+00	0.140000	0.260000	2.314559e-01	0.389610	0.045101	0.002799	0.272445
3435000	0.260000	4.055200e+02	0.230000	1.906874e-01	0.220000	3.706174e+02	0.270000	1.945395e-01	0.300000	2.203396e+02	0.250000	2.626009e-01	0.230000	7.315534e+02	0.220000	9.832884e-02	0.220000	5.989452e+02	0.190000	1.054585e-01	0.110000	1.533289e+03	0.270000	6.269724e-02	0.330000	7.637053e-01	0.250000	7.337600e-01	0.280000	5.829970e-01	0.260000	1.877611e-01	0.350000	4.379142e+02	0.310000	8.580034e-02	0.000000	0.010000	0.040000	0.000000	0.210000	2.088893e+00	0.200000	0.270000	2.337821e-01	0.389674	0.045076	0.002795	0.272385
3440000	0.260000	4.055200e+02	0.310000	1.926038e-01	0.220000	3.706174e+02	0.270000	1.945395e-01	0.210000	2.225541e+02	0.250000	2.626009e-01	0.230000	7.315534e+02	0.250000	9.735045e-02	0.220000	5.989452e+02	0.220000	1.044092e-01	0.280000	1.518032e+03	0.270000	6.269724e-02	0.290000	7.713807e-01	0.200000	7.264590e-01	0.290000	5.888562e-01	0.220000	1.858928e-01	0.230000	4.423153e+02	0.310000	8.580034e-02	0.020000	0.010000	0.020000	0.020000	0.250000	2.088893e+00	0.200000	0.240000	2.291529e-01	0.389657	0.045157	0.002843	0.272789
3445000	0.300000	4.014850e+02	0.310000	1.926038e-01	0.220000	3.743421e+02	0.300000	1.964947e-01	0.210000	2.225541e+02	0.190000	2.599880e-01	0.230000	7.389056e+02	0.250000	9.735045e-02	0.170000	6.049647e+02	0.220000	1.044092e-01	0.280000	1.518032e+03	0.310000	6.332735e-02	0.290000	7.713807e-01	0.230000	7.192306e-01	0.250000	5.829970e-01	0.260000	1.877611e-01	0.230000	4.423153e+02	0.240000	8.494662e-02	0.000000	0.050000	0.030000	0.000000	0.270000	2.088893e+00	0.210000	0.230000	2.268728e-01	0.389607	0.045237	0.002860	0.273140
3450000	0.300000	4.014850e+02	0.310000	1.926038e-01	0.220000	3.743421e+02	0.300000	1.964947e-01	0.240000	2.247908e+02	0.190000	2.599880e-01	0.230000	7.389056e+02	0.290000	9.832884e-02	0.170000	6.049647e+02	0.240000	1.033703e-01	0.280000	1.518032e+03	0.310000	6.332735e-02	0.230000	7.637053e-01	0.290000	7.264590e-01	0.250000	5.771961e-01	0.180000	1.858928e-01	0.230000	4.467607e+02	0.240000	8.494662e-02	0.010000	0.010000	0.000000	0.000000	0.160000	2.088893e+00	0.210000	0.230000	2.223804e-01	0.389481	0.045270	0.002856	0.273530
3455000	0.300000	4.014850e+02	0.270000	1.945395e-01	0.230000	3.781043e+02	0.220000	1.945395e-01	0.240000	2.247908e+02	0.280000	2.626009e-01	0.230000	7.389056e+02	0.290000	9.832884e-02	0.330000	5.989452e+02	0.240000	1.033703e-01	0.170000	1.533289e+03	0.310000	6.332735e-02	0.250000	7.561063e-01	0.240000	7.192306e-01	0.250000	5.771961e-01	0.180000	1.858928e-01	0.230000	4.467607e+02	0.250000	8.410138e-02	0.030000	0.010000	0.020000	0.000000	0.250000	2.088893e+00	0.140000	0.330000	2.268728e-01	0.389143	0.045230	0.002857	0.273663
3460000	0.220000	4.055200e+02	0.270000	1.945395e-01	0.230000	3.781043e+02	0.220000	1.945395e-01	0.250000	2.270500e+02	0.280000	2.626009e-01	0.260000	7.315534e+02	0.190000	9.735045e-02	0.330000	5.989452e+02	0.240000	1.033703e-01	0.170000	1.533289e+03	0.300000	6.396380e-02	0.270000	7.637053e-01	0.240000	7.192306e-01	0.320000	5.829970e-01	0.280000	1.877611e-01	0.270000	4.423153e+02	0.160000	8.326456e-02	0.010000	0.010000	0.020000	0.000000	0.210000	2.088893e+00	0.190000	0.320000	2.291529e-01	0.389342	0.045258	0.002881	0.273700
3465000	0.220000	4.055200e+02	0.270000	1.945395e-01	0.230000	3.781043e+02	0.220000	1.945395e-01	0.250000	2.270500e+02	0.280000	2.626009e-01	0.210000	7.389056e+02	0.190000	9.735045e-02	0.330000	5.989452e+02	0.270000	1.044092e-01	0.250000	1.548699e+03	0.300000	6.396380e-02	0.260000	7.713807e-01	0.260000	7.264590e-01	0.230000	5.771961e-01	0.280000	1.896481e-01	0.270000	4.423153e+02	0.160000	8.326456e-02	0.020000	0.030000	0.010000	0.000000	0.260000	2.088893e+00	0.190000	0.320000	2.291529e-01	0.389011	0.045227	0.002878	0.273966
3470000	0.250000	4.095955e+02	0.250000	1.926038e-01	0.320000	3.743421e+02	0.260000	1.964947e-01	0.250000	2.270500e+02	0.280000	2.652401e-01	0.210000	7.389056e+02	0.290000	9.832884e-02	0.240000	6.049647e+02	0.270000	1.044092e-01	0.250000	1.548699e+03	0.210000	6.332735e-02	0.260000	7.713807e-01	0.280000	7.337600e-01	0.260000	5.829970e-01	0.280000	1.915541e-01	0.170000	4.467607e+02	0.250000	8.243606e-02	0.030000	0.010000	0.050000	0.000000	0.280000	2.088893e+00	0.140000	0.310000	2.291529e-01	0.389003	0.045203	0.002879	0.273884
3475000	0.250000	4.095955e+02	0.250000	1.926038e-01	0.320000	3.743421e+02	0.260000	1.964947e-01	0.260000	2.247908e+02	0.280000	2.652401e-01	0.210000	7.389056e+02	0.290000	9.832884e-02	0.240000	6.049647e+02	0.260000	1.054585e-01	0.250000	1.548699e+03	0.210000	6.332735e-02	0.220000	7.637053e-01	0.310000	7.411344e-01	0.270000	5.888562e-01	0.280000	1.915541e-01	0.260000	4.423153e+02	0.250000	8.243606e-02	0.010000	0.000000	0.030000	0.000000	0.150000	2.088893e+00	0.160000	0.190000	2.268728e-01	0.388896	0.045165	0.002877	0.274019
3480000	0.320000	4.055200e+02	0.280000	1.945395e-01	0.310000	3.706174e+02	0.280000	1.984695e-01	0.260000	2.247908e+02	0.260000	2.679058e-01	0.210000	7.463317e+02	0.290000	9.832884e-02	0.270000	5.989452e+02	0.260000	1.054585e-01	0.360000	1.533289e+03	0.290000	6.396380e-02	0.170000	7.561063e-01	0.260000	7.485829e-01	0.270000	5.888562e-01	0.200000	1.915541e-01	0.260000	4.423153e+02	0.290000	8.326456e-02	0.020000	0.030000	0.050000	0.000000	0.200000	2.088893e+00	0.210000	0.220000	2.268728e-01	0.389023	0.045274	0.002881	0.274233
3485000	0.320000	4.055200e+02	0.280000	1.945395e-01	0.310000	3.706174e+02	0.280000	1.984695e-01	0.160000	2.270500e+02	0.260000	2.679058e-01	0.210000	7.463317e+02	0.230000	9.735045e-02	0.270000	5.989452e+02	0.260000	1.054585e-01	0.360000	1.533289e+03	0.290000	6.396380e-02	0.260000	7.637053e-01	0.290000	7.561063e-01	0.280000	5.947743e-01	0.200000	1.915541e-01	0.260000	4.379142e+02	0.240000	8.243606e-02	0.040000	0.020000	0.050000	0.000000	0.350000	2.088893e+00	0.200000	0.290000	2.291529e-01	0.389293	0.045454	0.002894	0.274408
3490000	0.280000	4.014850e+02	0.250000	1.926038e-01	0.200000	3.743421e+02	0.280000	1.984695e-01	0.160000	2.270500e+02	0.220000	2.652401e-01	0.320000	7.389056e+02	0.230000	9.735045e-02	0.270000	5.989452e+02	0.290000	1.065184e-01	0.210000	1.548699e+03	0.290000	6.396380e-02	0.230000	7.561063e-01	0.150000	7.485829e-01	0.250000	5.888562e-01	0.240000	1.896481e-01	0.260000	4.379142e+02	0.240000	8.243606e-02	0.000000	0.030000	0.040000	0.010000	0.240000	2.088893e+00	0.150000	0.220000	2.246154e-01	0.389454	0.045659	0.002898	0.274807
3495000	0.280000	4.014850e+02	0.250000	1.926038e-01	0.200000	3.743421e+02	0.270000	2.004641e-01	0.160000	2.270500e+02	0.220000	2.652401e-01	0.320000	7.389056e+02	0.340000	9.832884e-02	0.290000	5.929856e+02	0.290000	1.065184e-01	0.210000	1.548699e+03	0.220000	6.332735e-02	0.250000	7.485829e-01	0.150000	7.485829e-01	0.190000	5.829970e-01	0.180000	1.877611e-01	0.260000	4.335569e+02	0.210000	8.161581e-02	0.000000	0.030000	0.050000	0.000000	0.280000	2.088893e+00	0.220000	0.290000	2.314559e-01	0.389518	0.045786	0.002898	0.275122
3500000	0.280000	4.014850e+02	0.330000	1.945395e-01	0.200000	3.743421e+02	0.270000	2.004641e-01	0.310000	2.247908e+02	0.220000	2.652401e-01	0.320000	7.389056e+02	0.340000	9.832884e-02	0.290000	5.929856e+02	0.230000	1.054585e-01	0.210000	1.548699e+03	0.220000	6.332735e-02	0.250000	7.485829e-01	0.240000	7.411344e-01	0.310000	5.888562e-01	0.270000	1.896481e-01	0.240000	4.379142e+02	0.320000	8.243606e-02	0.000000	0.050000	0.040000	0.000000	0.300000	2.088893e+00	0.170000	0.250000	2.268728e-01	0.389482	0.045885	0.002904	0.275567
3505000	0.300000	3.974902e+02	0.330000	1.945395e-01	0.300000	3.706174e+02	0.210000	1.984695e-01	0.310000	2.247908e+02	0.370000	2.679058e-01	0.250000	7.463317e+02	0.340000	9.832884e-02	0.310000	5.870853e+02	0.230000	1.054585e-01	0.150000	1.564263e+03	0.220000	6.269724e-02	0.340000	7.561063e-01	0.300000	7.485829e-01	0.310000	5.888562e-01	0.270000	1.915541e-01	0.240000	4.379142e+02	0.320000	8.243606e-02	0.030000	0.030000	0.070000	0.010000	0.250000	2.088893e+00	0.220000	0.300000	2.291529e-01	0.389461	0.046058	0.002907	0.275966
3510000	0.300000	3.974902e+02	0.330000	1.945395e-01	0.300000	3.706174e+02	0.210000	1.984695e-01	0.270000	2.225541e+02	0.370000	2.679058e-01	0.250000	7.463317e+02	0.230000	9.735045e-02	0.310000	5.870853e+02	0.230000	1.054585e-01	0.150000	1.564263e+03	0.220000	6.269724e-02	0.180000	7.485829e-01	0.260000	7.561063e-01	0.220000	5.829970e-01	0.270000	1.934792e-01	0.300000	4.335569e+02	0.190000	8.161581e-02	0.030000	0.010000	0.030000	0.000000	0.250000	2.088893e+00	0.170000	0.360000	2.337821e-01	0.389307	0.046013	0.002903	0.275877
3515000	0.300000	3.974902e+02	0.380000	1.964947e-01	0.260000	3.669297e+02	0.300000	2.004641e-01	0.270000	2.225541e+02	0.250000	2.652401e-01	0.200000	7.538325e+02	0.230000	9.735045e-02	0.310000	5.870853e+02	0.290000	1.065184e-01	0.180000	1.579984e+03	0.220000	6.269724e-02	0.180000	7.485829e-01	0.220000	7.485829e-01	0.260000	5.888562e-01	0.240000	1.915541e-01	0.300000	4.335569e+02	0.190000	8.161581e-02	0.010000	0.010000	0.010000	0.000000	0.290000	2.088893e+00	0.190000	0.300000	2.361317e-01	0.389253	0.046053	0.002899	0.276041
3520000	0.210000	4.014850e+02	0.380000	1.964947e-01	0.260000	3.669297e+02	0.300000	2.004641e-01	0.270000	2.225541e+02	0.250000	2.652401e-01	0.200000	7.538325e+02	0.230000	9.638180e-02	0.270000	5.812437e+02	0.290000	1.065184e-01	0.180000	1.579984e+03	0.340000	6.332735e-02	0.190000	7.411344e-01	0.220000	7.485829e-01	0.160000	5.829970e-01	0.240000	1.915541e-01	0.180000	4.379142e+02	0.190000	8.080372e-02	0.030000	0.010000	0.030000	0.000000	0.280000	2.088893e+00	0.240000	0.240000	2.314559e-01	0.389524	0.046099	0.002894	0.276084
3525000	0.210000	4.014850e+02	0.240000	1.945395e-01	0.260000	3.669297e+02	0.300000	2.004641e-01	0.190000	2.247908e+02	0.250000	2.652401e-01	0.200000	7.538325e+02	0.230000	9.638180e-02	0.270000	5.812437e+02	0.290000	1.065184e-01	0.180000	1.579984e+03	0.340000	6.332735e-02	0.250000	7.337600e-01	0.240000	7.411344e-01	0.280000	5.888562e-01	0.310000	1.934792e-01	0.400000	4.335569e+02	0.260000	8.161581e-02	0.030000	0.010000	0.020000	0.000000	0.350000	2.088893e+00	0.160000	0.210000	2.291529e-01	0.389485	0.046211	0.002895	0.276489
3530000	0.210000	4.014850e+02	0.240000	1.945395e-01	0.130000	3.706174e+02	0.300000	2.024788e-01	0.190000	2.247908e+02	0.210000	2.626009e-01	0.290000	7.463317e+02	0.230000	9.638180e-02	0.190000	5.870853e+02	0.270000	1.075889e-01	0.230000	1.595863e+03	0.280000	6.396380e-02	0.320000	7.411344e-01	0.330000	7.485829e-01	0.280000	5.888562e-01	0.220000	1.915541e-01	0.400000	4.335569e+02	0.280000	8.243606e-02	0.010000	0.010000	0.020000	0.000000	0.310000	2.088893e+00	0.220000	0.180000	2.246154e-01	0.389491	0.046317	0.002898	0.276756
3535000	0.310000	3.974902e+02	0.240000	1.945395e-01	0.130000	3.706174e+02	0.300000	2.024788e-01	0.220000	2.270500e+02	0.210000	2.626009e-01	0.290000	7.463317e+02	0.230000	9.542278e-02	0.190000	5.870853e+02	0.270000	1.075889e-01	0.230000	1.595863e+03	0.280000	6.396380e-02	0.270000	7.485829e-01	0.210000	7.411344e-01	0.200000	5.829970e-01	0.260000	1.934792e-01	0.240000	4.379142e+02	0.280000	8.243606e-02	0.010000	0.000000	0.040000	0.020000	0.210000	2.088893e+00	0.140000	0.180000	2.246154e-01	0.389709	0.046538	0.002897	0.277120
3540000	0.310000	3.974902e+02	0.310000	1.964947e-01	0.230000	3.743421e+02	0.300000	2.024788e-01	0.220000	2.270500e+02	0.260000	2.652401e-01	0.290000	7.463317e+02	0.230000	9.542278e-02	0.190000	5.870853e+02	0.220000	1.065184e-01	0.260000	1.579984e+03	0.280000	6.396380e-02	0.250000	7.411344e-01	0.250000	7.337600e-01	0.270000	5.888562e-01	0.260000	1.934792e-01	0.320000	4.335569e+02	0.320000	8.326456e-02	0.040000	0.040000	0.050000	0.000000	0.230000	2.088893e+00	0.070000	0.260000	2.223804e-01	0.389895	0.046809	0.002895	0.277558
3545000	0.250000	4.014850e+02	0.310000	1.964947e-01	0.230000	3.743421e+02	0.220000	2.004641e-01	0.220000	2.270500e+02	0.260000	2.652401e-01	0.290000	7.389056e+02	0.320000	9.638180e-02	0.290000	5.812437e+02	0.220000	1.065184e-01	0.260000	1.579984e+03	0.230000	6.332735e-02	0.230000	7.337600e-01	0.230000	7.264590e-01	0.250000	5.829970e-01	0.210000	1.915541e-01	0.320000	4.335569e+02	0.260000	8.410138e-02	0.020000	0.020000	0.020000	0.000000	0.260000	2.088893e+00	0.200000	0.230000	2.179770e-01	0.390148	0.047083	0.002898	0.277976
3550000	0.250000	4.014850e+02	0.220000	1.945395e-01	0.230000	3.743421e+02	0.220000	2.004641e-01	0.250000	2.293319e+02	0.210000	2.626009e-01	0.290000	7.389056e+02	0.320000	9.638180e-02	0.290000	5.812437e+02	0.220000	1.065184e-01	0.230000	1.595863e+03	0.230000	6.332735e-02	0.230000	7.337600e-01	0.280000	7.337600e-01	0.260000	5.888562e-01	0.150000	1.896481e-01	0.260000	4.292429e+02	0.260000	8.410138e-02	0.040000	0.020000	0.060000	0.000000	0.190000	2.088893e+00	0.230000	0.310000	2.246154e-01	0.390036	0.047135	0.002897	0.278053
3555000	0.250000	4.014850e+02	0.220000	1.945395e-01	0.220000	3.781043e+02	0.230000	1.984695e-01	0.250000	2.293319e+02	0.210000	2.626009e-01	0.200000	7.463317e+02	0.320000	9.638180e-02	0.250000	5.870853e+02	0.300000	1.075889e-01	0.230000	1.595863e+03	0.240000	6.269724e-02	0.210000	7.264590e-01	0.280000	7.337600e-01	0.310000	5.947743e-01	0.250000	1.877611e-01	0.260000	4.292429e+02	0.220000	8.326456e-02	0.020000	0.010000	0.080000	0.000000	0.250000	2.088893e+00	0.240000	0.240000	2.201677e-01	0.389814	0.047075	0.002893	0.277890
3560000	0.260000	3.974902e+02	0.220000	1.945395e-01	0.220000	3.781043e+02	0.230000	1.984695e-01	0.290000	2.270500e+02	0.210000	2.626009e-01	0.200000	7.463317e+02	0.310000	9.735045e-02	0.250000	5.870853e+02	0.300000	1.075889e-01	0.280000	1.579984e+03	0.240000	6.269724e-02	0.290000	7.337600e-01	0.260000	7.411344e-01	0.310000	5.947743e-01	0.250000	1.858928e-01	0.240000	4.335569e+02	0.220000	8.326456e-02	0.010000	0.010000	0.020000	0.000000	0.320000	2.088893e+00	0.190000	0.200000	2.223804e-01	0.389767	0.047055	0.002892	0.277952
3565000	0.260000	3.974902e+02	0.200000	1.926038e-01	0.320000	3.743421e+02	0.190000	1.964947e-01	0.290000	2.270500e+02	0.270000	2.652401e-01	0.200000	7.463317e+02	0.310000	9.735045e-02	0.250000	5.929856e+02	0.300000	1.075889e-01	0.280000	1.579984e+03	0.300000	6.332735e-02	0.280000	7.411344e-01	0.220000	7.337600e-01	0.130000	5.888562e-01	0.300000	1.877611e-01	0.290000	4.292429e+02	0.300000	8.410138e-02	0.010000	0.020000	0.020000	0.000000	0.240000	2.088893e+00	0.220000	0.340000	2.223804e-01	0.389887	0.047125	0.002888	0.278073
3570000	0.210000	4.014850e+02	0.200000	1.926038e-01	0.320000	3.743421e+02	0.190000	1.964947e-01	0.290000	2.270500e+02	0.270000	2.652401e-01	0.340000	7.389056e+02	0.250000	9.638180e-02	0.250000	5.929856e+02	0.250000	1.065184e-01	0.280000	1.579984e+03	0.300000	6.332735e-02	0.310000	7.485829e-01	0.290000	7.411344e-01	0.300000	5.947743e-01	0.300000	1.877611e-01	0.290000	4.292429e+02	0.220000	8.326456e-02	0.020000	0.010000	0.010000	0.000000	0.270000	2.088893e+00	0.200000	0.210000	2.223804e-01	0.389990	0.047217	0.002888	0.278267
3575000	0.210000	4.014850e+02	0.150000	1.906874e-01	0.290000	3.706174e+02	0.300000	1.984695e-01	0.190000	2.293319e+02	0.260000	2.679058e-01	0.340000	7.389056e+02	0.250000	9.638180e-02	0.250000	5.929856e+02	0.250000	1.065184e-01	0.190000	1.595863e+03	0.300000	6.332735e-02	0.310000	7.485829e-01	0.290000	7.485829e-01	0.190000	5.888562e-01	0.300000	1.896481e-01	0.370000	4.249719e+02	0.220000	8.326456e-02	0.030000	0.010000	0.060000	0.000000	0.320000	2.088893e+00	0.160000	0.220000	2.246154e-01	0.390250	0.047185	0.002884	0.278017
3580000	0.210000	4.014850e+02	0.150000	1.906874e-01	0.290000	3.706174e+02	0.300000	1.984695e-01	0.190000	2.293319e+02	0.260000	2.679058e-01	0.260000	7.315534e+02	0.220000	9.542278e-02	0.250000	5.989452e+02	0.220000	1.054585e-01	0.190000	1.595863e+03	0.250000	6.269724e-02	0.250000	7.411344e-01	0.290000	7.485829e-01	0.230000	5.829970e-01	0.230000	1.877611e-01	0.260000	4.207433e+02	0.290000	8.410138e-02	0.020000	0.020000	0.040000	0.010000	0.290000	2.088893e+00	0.180000	0.310000	2.246154e-01	0.390220	0.047278	0.002881	0.278348
3585000	0.260000	3.974902e+02	0.150000	1.906874e-01	0.290000	3.706174e+02	0.300000	1.984695e-01	0.290000	2.270500e+02	0.280000	2.705983e-01	0.260000	7.315534e+02	0.220000	9.542278e-02	0.250000	5.989452e+02	0.220000	1.054585e-01	0.290000	1.579984e+03	0.250000	6.269724e-02	0.160000	7.337600e-01	0.270000	7.561063e-01	0.270000	5.888562e-01	0.220000	1.858928e-01	0.260000	4.207433e+02	0.290000	8.494662e-02	0.030000	0.020000	0.010000	0.000000	0.300000	2.088893e+00	0.150000	0.180000	2.268728e-01	0.390234	0.047365	0.002882	0.278598
3590000	0.260000	3.974902e+02	0.250000	1.887900e-01	0.140000	3.743421e+02	0.260000	2.004641e-01	0.290000	2.270500e+02	0.280000	2.705983e-01	0.260000	7.315534e+02	0.220000	9.542278e-02	0.210000	6.049647e+02	0.220000	1.054585e-01	0.290000	1.579984e+03	0.240000	6.207339e-02	0.260000	7.411344e-01	0.240000	7.485829e-01	0.270000	5.888562e-01	0.240000	1.840431e-01	0.310000	4.165569e+02	0.290000	8.494662e-02	0.000000	0.040000	0.000000	0.010000	0.270000	2.088893e+00	0.180000	0.300000	2.314559e-01	0.390220	0.047340	0.002888	0.278649
3595000	0.290000	3.935351e+02	0.250000	1.887900e-01	0.140000	3.743421e+02	0.260000	2.004641e-01	0.290000	2.270500e+02	0.280000	2.705983e-01	0.280000	7.242743e+02	0.240000	9.447331e-02	0.210000	6.049647e+02	0.200000	1.044092e-01	0.240000	1.595863e+03	0.240000	6.207339e-02	0.200000	7.337600e-01	0.290000	7.561063e-01	0.240000	5.829970e-01	0.240000	1.840431e-01	0.310000	4.165569e+02	0.250000	8.410138e-02	0.060000	0.020000	0.060000	0.000000	0.240000	2.088893e+00	0.190000	0.290000	2.314559e-01	0.390519	0.047583	0.002884	0.278934
3600000	0.290000	3.935351e+02	0.270000	1.906874e-01	0.260000	3.706174e+02	0.260000	2.004641e-01	0.270000	2.247908e+02	0.250000	2.679058e-01	0.280000	7.242743e+02	0.240000	9.447331e-02	0.210000	6.049647e+02	0.200000	1.044092e-01	0.240000	1.595863e+03	0.240000	6.207339e-02	0.320000	7.411344e-01	0.250000	7.485829e-01	0.220000	5.771961e-01	0.260000	1.840431e-01	0.330000	4.124121e+02	0.200000	8.326456e-02	0.020000	0.030000	0.040000	0.000000	0.270000	2.088893e+00	0.150000	0.240000	2.291529e-01	0.390646	0.047673	0.002937	0.279099
3605000	0.290000	3.935351e+02	0.270000	1.906874e-01	0.260000	3.706174e+02	0.210000	1.984695e-01	0.270000	2.247908e+02	0.250000	2.679058e-01	0.230000	7.315534e+02	0.250000	9.353329e-02	0.240000	6.110447e+02	0.200000	1.044092e-01	0.190000	1.611902e+03	0.240000	6.145575e-02	0.320000	7.411344e-01	0.130000	7.411344e-01	0.300000	5.829970e-01	0.260000	1.840431e-01	0.330000	4.124121e+02	0.200000	8.326456e-02	0.000000	0.020000	0.060000	0.000000	0.330000	2.088893e+00	0.180000	0.240000	2.291529e-01	0.390464	0.047695	0.002933	0.279421
3610000	0.210000	3.974902e+02	0.270000	1.906874e-01	0.260000	3.706174e+02	0.210000	1.984695e-01	0.270000	2.247908e+02	0.290000	2.705983e-01	0.230000	7.315534e+02	0.250000	9.353329e-02	0.240000	6.110447e+02	0.210000	1.033703e-01	0.190000	1.611902e+03	0.240000	6.145575e-02	0.280000	7.485829e-01	0.130000	7.411344e-01	0.300000	5.829970e-01	0.330000	1.858928e-01	0.250000	4.165569e+02	0.240000	8.243606e-02	0.020000	0.010000	0.030000	0.000000	0.300000	2.088893e+00	0.230000	0.320000	2.361317e-01	0.390395	0.047757	0.002931	0.279642
3615000	0.210000	3.974902e+02	0.260000	1.926038e-01	0.220000	3.743421e+02	0.220000	1.964947e-01	0.260000	2.225541e+02	0.290000	2.705983e-01	0.230000	7.315534e+02	0.250000	9.353329e-02	0.290000	6.049647e+02	0.210000	1.033703e-01	0.190000	1.611902e+03	0.190000	6.084425e-02	0.230000	7.411344e-01	0.300000	7.485829e-01	0.250000	5.771961e-01	0.190000	1.840431e-01	0.290000	4.124121e+02	0.240000	8.243606e-02	0.040000	0.000000	0.020000	0.000000	0.240000	2.088893e+00	0.160000	0.230000	2.361317e-01	0.390048	0.047745	0.002927	0.280007
3620000	0.270000	3.935351e+02	0.260000	1.926038e-01	0.220000	3.743421e+02	0.220000	1.964947e-01	0.260000	2.225541e+02	0.290000	2.705983e-01	0.290000	7.242743e+02	0.230000	9.260261e-02	0.290000	6.049647e+02	0.350000	1.044092e-01	0.270000	1.595863e+03	0.190000	6.084425e-02	0.240000	7.337600e-01	0.220000	7.411344e-01	0.260000	5.829970e-01	0.250000	1.822119e-01	0.290000	4.124121e+02	0.260000	8.326456e-02	0.000000	0.020000	0.030000	0.000000	0.260000	2.088893e+00	0.230000	0.140000	2.361317e-01	0.390015	0.047756	0.002924	0.280154
3625000	0.270000	3.935351e+02	0.260000	1.945395e-01	0.280000	3.706174e+02	0.220000	1.964947e-01	0.230000	2.247908e+02	0.200000	2.679058e-01	0.290000	7.242743e+02	0.230000	9.260261e-02	0.340000	5.989452e+02	0.350000	1.044092e-01	0.270000	1.595863e+03	0.190000	6.084425e-02	0.230000	7.264590e-01	0.220000	7.337600e-01	0.200000	5.771961e-01	0.150000	1.803988e-01	0.250000	4.165569e+02	0.270000	8.410138e-02	0.020000	0.010000	0.030000	0.000000	0.270000	2.088893e+00	0.230000	0.270000	2.337821e-01	0.390054	0.047749	0.002925	0.280191
3630000	0.270000	3.935351e+02	0.260000	1.945395e-01	0.280000	3.706174e+02	0.270000	1.984695e-01	0.230000	2.247908e+02	0.200000	2.679058e-01	0.320000	7.170676e+02	0.280000	9.353329e-02	0.340000	5.989452e+02	0.350000	1.044092e-01	0.270000	1.595863e+03	0.280000	6.145575e-02	0.280000	7.337600e-01	0.350000	7.411344e-01	0.200000	5.771961e-01	0.150000	1.803988e-01	0.230000	4.207433e+02	0.270000	8.410138e-02	0.010000	0.010000	0.000000	0.000000	0.240000	2.088893e+00	0.180000	0.210000	2.337821e-01	0.390061	0.047860	0.002925	0.280561
3635000	0.220000	3.974902e+02	0.260000	1.945395e-01	0.280000	3.706174e+02	0.270000	1.984695e-01	0.190000	2.270500e+02	0.230000	2.652401e-01	0.320000	7.170676e+02	0.280000	9.353329e-02	0.240000	6.049647e+02	0.220000	1.033703e-01	0.250000	1.611902e+03	0.280000	6.145575e-02	0.200000	7.264590e-01	0.350000	7.411344e-01	0.220000	5.714529e-01	0.290000	1.822119e-01	0.230000	4.207433e+02	0.230000	8.326456e-02	0.020000	0.020000	0.040000	0.000000	0.280000	2.088893e+00	0.150000	0.240000	2.291529e-01	0.390036	0.047847	0.002921	0.280400
3640000	0.220000	3.974902e+02	0.240000	1.926038e-01	0.210000	3.743421e+02	0.340000	2.004641e-01	0.190000	2.270500e+02	0.230000	2.652401e-01	0.320000	7.170676e+02	0.220000	9.260261e-02	0.240000	6.049647e+02	0.220000	1.033703e-01	0.250000	1.611902e+03	0.280000	6.145575e-02	0.250000	7.192306e-01	0.290000	7.485829e-01	0.240000	5.657668e-01	0.240000	1.803988e-01	0.250000	4.249719e+02	0.230000	8.326456e-02	0.010000	0.010000	0.010000	0.010000	0.200000	2.088893e+00	0.220000	0.260000	2.268728e-01	0.389930	0.047794	0.002917	0.280288
3645000	0.220000	4.014850e+02	0.240000	1.926038e-01	0.210000	3.743421e+02	0.340000	2.004641e-01	0.190000	2.270500e+02	0.230000	2.652401e-01	0.230000	7.242743e+02	0.220000	9.260261e-02	0.240000	6.049647e+02	0.240000	1.023417e-01	0.250000	1.611902e+03	0.340000	6.207339e-02	0.290000	7.264590e-01	0.170000	7.411344e-01	0.260000	5.714529e-01	0.200000	1.786038e-01	0.240000	4.292429e+02	0.250000	8.243606e-02	0.030000	0.010000	0.020000	0.000000	0.260000	2.088893e+00	0.180000	0.290000	2.268728e-01	0.389759	0.047788	0.002913	0.280576
3650000	0.220000	4.014850e+02	0.280000	1.945395e-01	0.190000	3.781043e+02	0.340000	2.004641e-01	0.190000	2.293319e+02	0.190000	2.626009e-01	0.230000	7.242743e+02	0.220000	9.260261e-02	0.230000	6.110447e+02	0.240000	1.023417e-01	0.250000	1.628102e+03	0.340000	6.207339e-02	0.290000	7.264590e-01	0.320000	7.485829e-01	0.260000	5.771961e-01	0.210000	1.768267e-01	0.240000	4.292429e+02	0.250000	8.243606e-02	0.010000	0.040000	0.040000	0.000000	0.220000	2.088893e+00	0.150000	0.250000	2.246154e-01	0.389813	0.047767	0.002909	0.280375
3655000	0.220000	4.014850e+02	0.280000	1.945395e-01	0.190000	3.781043e+02	0.240000	1.984695e-01	0.190000	2.293319e+02	0.190000	2.626009e-01	0.270000	7.170676e+02	0.260000	9.353329e-02	0.230000	6.110447e+02	0.240000	1.023417e-01	0.250000	1.628102e+03	0.220000	6.145575e-02	0.270000	7.337600e-01	0.230000	7.411344e-01	0.280000	5.829970e-01	0.210000	1.768267e-01	0.260000	4.249719e+02	0.280000	8.326456e-02	0.000000	0.040000	0.020000	0.000000	0.250000	2.088893e+00	0.220000	0.330000	2.291529e-01	0.390151	0.048014	0.002908	0.280659
3660000	0.270000	3.974902e+02	0.280000	1.964947e-01	0.190000	3.781043e+02	0.240000	1.984695e-01	0.190000	2.316367e+02	0.180000	2.599880e-01	0.270000	7.170676e+02	0.240000	9.260261e-02	0.240000	6.171858e+02	0.270000	1.033703e-01	0.190000	1.644465e+03	0.220000	6.145575e-02	0.270000	7.411344e-01	0.330000	7.485829e-01	0.190000	5.771961e-01	0.240000	1.750673e-01	0.260000	4.249719e+02	0.280000	8.326456e-02	0.050000	0.020000	0.040000	0.000000	0.250000	2.088893e+00	0.220000	0.230000	2.314559e-01	0.390254	0.048252	0.002912	0.281074
3665000	0.270000	3.974902e+02	0.280000	1.964947e-01	0.260000	3.743421e+02	0.240000	1.964947e-01	0.190000	2.316367e+02	0.180000	2.599880e-01	0.270000	7.170676e+02	0.240000	9.260261e-02	0.240000	6.171858e+02	0.270000	1.033703e-01	0.190000	1.644465e+03	0.220000	6.145575e-02	0.180000	7.337600e-01	0.300000	7.561063e-01	0.190000	5.771961e-01	0.330000	1.768267e-01	0.180000	4.292429e+02	0.190000	8.243606e-02	0.010000	0.010000	0.060000	0.000000	0.310000	2.088893e+00	0.200000	0.320000	2.314559e-01	0.390556	0.048404	0.002915	0.281285
3670000	0.260000	3.935351e+02	0.280000	1.964947e-01	0.260000	3.743421e+02	0.240000	1.964947e-01	0.190000	2.316367e+02	0.180000	2.599880e-01	0.170000	7.242743e+02	0.240000	9.260261e-02	0.240000	6.171858e+02	0.280000	1.044092e-01	0.310000	1.628102e+03	0.290000	6.207339e-02	0.270000	7.411344e-01	0.300000	7.561063e-01	0.220000	5.714529e-01	0.310000	1.786038e-01	0.180000	4.292429e+02	0.280000	8.326456e-02	0.030000	0.010000	0.040000	0.000000	0.300000	2.088893e+00	0.200000	0.210000	2.314559e-01	0.390670	0.048687	0.002916	0.281759
3675000	0.260000	3.935351e+02	0.310000	1.984695e-01	0.260000	3.706174e+02	0.220000	1.945395e-01	0.270000	2.293319e+02	0.210000	2.574010e-01	0.170000	7.242743e+02	0.180000	9.168120e-02	0.240000	6.233887e+02	0.280000	1.044092e-01	0.310000	1.628102e+03	0.290000	6.207339e-02	0.200000	7.337600e-01	0.250000	7.485829e-01	0.290000	5.771961e-01	0.210000	1.768267e-01	0.210000	4.335569e+02	0.280000	8.326456e-02	0.010000	0.020000	0.020000	0.000000	0.230000	2.088893e+00	0.220000	0.320000	2.385048e-01	0.390608	0.048771	0.002917	0.282154
3680000	0.200000	3.974902e+02	0.310000	1.984695e-01	0.260000	3.706174e+02	0.220000	1.945395e-01	0.270000	2.293319e+02	0.210000	2.574010e-01	0.170000	7.242743e+02	0.180000	9.168120e-02	0.240000	6.233887e+02	0.240000	1.033703e-01	0.310000	1.628102e+03	0.250000	6.145575e-02	0.200000	7.337600e-01	0.280000	7.561063e-01	0.320000	5.829970e-01	0.300000	1.786038e-01	0.210000	4.335569e+02	0.230000	8.243606e-02	0.020000	0.030000	0.060000	0.000000	0.360000	2.088893e+00	0.200000	0.280000	2.385048e-01	0.390546	0.048785	0.002913	0.282270
3685000	0.200000	3.974902e+02	0.230000	1.964947e-01	0.260000	3.706174e+02	0.220000	1.945395e-01	0.280000	2.270500e+02	0.190000	2.548398e-01	0.280000	7.170676e+02	0.180000	9.168120e-02	0.270000	6.171858e+02	0.240000	1.033703e-01	0.220000	1.644465e+03	0.250000	6.145575e-02	0.250000	7.264590e-01	0.230000	7.485829e-01	0.220000	5.771961e-01	0.300000	1.786038e-01	0.340000	4.292429e+02	0.230000	8.243606e-02	0.030000	0.000000	0.020000	0.000000	0.240000	2.088893e+00	0.120000	0.190000	2.409018e-01	0.390839	0.048894	0.002930	0.282437
3690000	0.200000	3.974902e+02	0.230000	1.964947e-01	0.320000	3.669297e+02	0.240000	1.926038e-01	0.280000	2.270500e+02	0.190000	2.548398e-01	0.240000	7.242743e+02	0.240000	9.076896e-02	0.270000	6.171858e+02	0.320000	1.044092e-01	0.220000	1.644465e+03	0.250000	6.145575e-02	0.310000	7.337600e-01	0.260000	7.561063e-01	0.220000	5.771961e-01	0.280000	1.803988e-01	0.170000	4.335569e+02	0.220000	8.161581e-02	0.030000	0.010000	0.040000	0.010000	0.200000	2.088893e+00	0.210000	0.260000	2.409018e-01	0.391019	0.048896	0.002926	0.282334
3695000	0.280000	3.935351e+02	0.230000	1.964947e-01	0.320000	3.669297e+02	0.240000	1.926038e-01	0.280000	2.270500e+02	0.190000	2.548398e-01	0.240000	7.242743e+02	0.240000	9.076896e-02	0.270000	6.171858e+02	0.320000	1.044092e-01	0.220000	1.644465e+03	0.270000	6.207339e-02	0.270000	7.411344e-01	0.260000	7.561063e-01	0.220000	5.714529e-01	0.270000	1.822119e-01	0.170000	4.335569e+02	0.270000	8.243606e-02	0.020000	0.000000	0.020000	0.010000	0.250000	2.088893e+00	0.150000	0.280000	2.433229e-01	0.391168	0.048965	0.002925	0.282585
3700000	0.280000	3.935351e+02	0.280000	1.984695e-01	0.290000	3.632787e+02	0.350000	1.945395e-01	0.300000	2.247908e+02	0.220000	2.523041e-01	0.240000	7.315534e+02	0.320000	9.168120e-02	0.180000	6.233887e+02	0.320000	1.044092e-01	0.110000	1.660992e+03	0.270000	6.207339e-02	0.250000	7.337600e-01	0.260000	7.637053e-01	0.290000	5.771961e-01	0.260000	1.840431e-01	0.220000	4.379142e+02	0.270000	8.243606e-02	0.020000	0.010000	0.020000	0.010000	0.250000	2.088893e+00	0.150000	0.180000	2.433229e-01	0.391037	0.049050	0.002922	0.282860
3705000	0.280000	3.935351e+02	0.280000	1.984695e-01	0.290000	3.632787e+02	0.350000	1.945395e-01	0.300000	2.247908e+02	0.220000	2.523041e-01	0.240000	7.315534e+02	0.320000	9.168120e-02	0.180000	6.233887e+02	0.280000	1.054585e-01	0.110000	1.660992e+03	0.320000	6.269724e-02	0.250000	7.337600e-01	0.320000	7.713807e-01	0.240000	5.714529e-01	0.260000	1.840431e-01	0.220000	4.379142e+02	0.310000	8.326456e-02	0.030000	0.010000	0.010000	0.000000	0.250000	2.088893e+00	0.130000	0.240000	2.385048e-01	0.391183	0.049203	0.002917	0.283002
3710000	0.220000	3.974902e+02	0.280000	1.984695e-01	0.260000	3.596640e+02	0.320000	1.964947e-01	0.280000	2.225541e+02	0.280000	2.548398e-01	0.240000	7.315534e+02	0.320000	9.168120e-02	0.180000	6.233887e+02	0.280000	1.054585e-01	0.290000	1.644465e+03	0.320000	6.269724e-02	0.250000	7.264590e-01	0.210000	7.637053e-01	0.240000	5.657668e-01	0.260000	1.858928e-01	0.190000	4.423153e+02	0.320000	8.410138e-02	0.020000	0.000000	0.070000	0.000000	0.230000	2.088893e+00	0.120000	0.250000	2.361317e-01	0.391531	0.049391	0.002922	0.283141
3715000	0.220000	3.974902e+02	0.250000	1.964947e-01	0.260000	3.596640e+02	0.320000	1.964947e-01	0.280000	2.225541e+02	0.280000	2.548398e-01	0.240000	7.315534e+02	0.260000	9.260261e-02	0.320000	6.171858e+02	0.150000	1.044092e-01	0.290000	1.644465e+03	0.320000	6.269724e-02	0.270000	7.337600e-01	0.270000	7.713807e-01	0.240000	5.657668e-01	0.270000	1.877611e-01	0.260000	4.379142e+02	0.320000	8.410138e-02	0.030000	0.000000	0.050000	0.000000	0.260000	2.088893e+00	0.210000	0.240000	2.314559e-01	0.391546	0.049467	0.002921	0.283465
3720000	0.240000	4.014850e+02	0.250000	1.964947e-01	0.260000	3.596640e+02	0.320000	1.964947e-01	0.280000	2.225541e+02	0.220000	2.523041e-01	0.280000	7.242743e+02	0.260000	9.260261e-02	0.320000	6.171858e+02	0.150000	1.044092e-01	0.290000	1.644465e+03	0.230000	6.207339e-02	0.220000	7.264590e-01	0.270000	7.713807e-01	0.260000	5.714529e-01	0.250000	1.858928e-01	0.160000	4.423153e+02	0.240000	8.326456e-02	0.030000	0.010000	0.040000	0.000000	0.310000	2.088893e+00	0.160000	0.280000	2.314559e-01	0.391886	0.049661	0.002923	0.283589
3725000	0.260000	3.974902e+02	0.190000	1.945395e-01	0.190000	3.632787e+02	0.310000	1.984695e-01	0.280000	2.203396e+02	0.220000	2.523041e-01	0.280000	7.242743e+02	0.260000	9.260261e-02	0.260000	6.110447e+02	0.210000	1.033703e-01	0.270000	1.628102e+03	0.230000	6.207339e-02	0.240000	7.192306e-01	0.240000	7.637053e-01	0.240000	5.657668e-01	0.230000	1.840431e-01	0.160000	4.423153e+02	0.230000	8.243606e-02	0.020000	0.010000	0.010000	0.000000	0.190000	2.088893e+00	0.230000	0.150000	2.337821e-01	0.392086	0.049771	0.002921	0.283729
[truncated: 255 more rows]
[truncated: 54 more columns]
