# Supplementary material for: Deep mining reveals the diversity of endogenous viral elements in vertebrate genomes
Source: Nat Microbiol. 2024 Oct 22;9(11):3013–24. doi: 10.1038/s41564-024-01825-4 (PMC11521997; doi:10.1038/s41564-024-01825-4)
Supplement: Supplementary file 7 — NP tree files (Fig. 4a), and structural modelling files for the S. etruscus EVE, Ixodes scapularis EVE and South Bay virus nucleoprotein (Fig. 4b). [file 41564_2024_1825_MOESM7_ESM.zip › Source_Data_Figure_4/NP_tree/Nairo_translatorx_trimmed_RNA.nex.run1.p]

[ID: 5770896656]
Gen	LnL	LnPr	TL{all}	r(A<->C){1}	r(A<->G){1}	r(A<->T){1}	r(C<->G){1}	r(C<->T){1}	r(G<->T){1}	r(A<->C){2}	r(A<->G){2}	r(A<->T){2}	r(C<->G){2}	r(C<->T){2}	r(G<->T){2}	r(A<->C){3}	r(A<->G){3}	r(A<->T){3}	r(C<->G){3}	r(C<->T){3}	r(G<->T){3}	pi(A){1}	pi(C){1}	pi(G){1}	pi(T){1}	pi(A){2}	pi(C){2}	pi(G){2}	pi(T){2}	pi(A){3}	pi(C){3}	pi(G){3}	pi(T){3}	alpha{1}	alpha{2}	alpha{3}	pinvar{2}	m{1}	m{2}	m{3}
0	-1.633320e+05	1.490579e+02	2.940000e+00	1.666667e-01	1.666667e-01	1.666667e-01	1.666667e-01	1.666667e-01	1.666667e-01	1.666667e-01	1.666667e-01	1.666667e-01	1.666667e-01	1.666667e-01	1.666667e-01	1.666667e-01	1.666667e-01	1.666667e-01	1.666667e-01	1.666667e-01	1.666667e-01	2.500000e-01	2.500000e-01	2.500000e-01	2.500000e-01	2.500000e-01	2.500000e-01	2.500000e-01	2.500000e-01	2.500000e-01	2.500000e-01	2.500000e-01	2.500000e-01	1.000000e+00	1.000000e+00	1.000000e+00	0.000000e+00	1.000000e+00	1.000000e+00	1.000000e+00
500	-1.141900e+05	-2.523521e+02	4.430438e+01	1.570264e-01	1.968133e-01	1.608316e-01	1.798862e-01	1.454940e-01	1.599487e-01	1.666667e-01	1.666667e-01	1.666667e-01	1.666667e-01	1.666667e-01	1.666667e-01	1.322621e-01	1.970556e-01	1.433299e-01	1.694253e-01	1.977772e-01	1.601499e-01	3.110780e-01	2.270678e-01	2.476899e-01	2.141643e-01	2.893146e-01	2.696222e-01	2.263161e-01	2.147471e-01	2.500000e-01	2.709524e-01	2.138115e-01	2.652361e-01	1.400558e+00	1.021202e+00	1.801337e+00	6.728843e-02	7.201919e-01	8.642540e-01	1.415554e+00
1000	-1.096204e+05	-2.272932e+02	3.689607e+01	1.458774e-01	2.225575e-01	1.613329e-01	1.718445e-01	1.702482e-01	1.281396e-01	1.343443e-01	1.882185e-01	1.586267e-01	1.682545e-01	1.917305e-01	1.588255e-01	1.288402e-01	1.656926e-01	1.546710e-01	1.235823e-01	2.690435e-01	1.581704e-01	3.339817e-01	2.354215e-01	2.362919e-01	1.943049e-01	3.636639e-01	2.666851e-01	2.115657e-01	1.580852e-01	2.500000e-01	2.709524e-01	2.138115e-01	2.652361e-01	1.937453e+00	1.220128e+00	3.462347e+00	2.100563e-02	8.342801e-01	6.560541e-01	1.509666e+00
1500	-1.059051e+05	-2.336769e+02	3.820326e+01	1.458774e-01	2.225575e-01	1.613329e-01	1.718445e-01	1.702482e-01	1.281396e-01	1.354054e-01	1.749268e-01	1.160123e-01	1.788994e-01	2.147201e-01	1.800359e-01	8.931309e-02	2.177020e-01	1.981346e-01	1.189113e-01	2.525401e-01	1.233990e-01	3.209241e-01	2.093102e-01	3.077621e-01	1.620036e-01	3.820831e-01	2.743597e-01	1.854167e-01	1.581405e-01	2.607063e-01	2.464593e-01	2.275983e-01	2.652361e-01	1.760400e+00	1.451577e+00	4.577808e+00	1.809375e-02	7.187208e-01	6.055105e-01	1.675769e+00
2000	-1.029301e+05	-2.419574e+02	4.069138e+01	1.458774e-01	2.225575e-01	1.561570e-01	1.718445e-01	1.754241e-01	1.281396e-01	1.237583e-01	1.940199e-01	1.190929e-01	1.971882e-01	1.858546e-01	1.800861e-01	8.931309e-02	2.177020e-01	1.703152e-01	1.189113e-01	2.803595e-01	1.233990e-01	3.209241e-01	2.093102e-01	3.077621e-01	1.620036e-01	3.590502e-01	2.916329e-01	1.762031e-01	1.731137e-01	2.607063e-01	2.464593e-01	2.275983e-01	2.652361e-01	1.760400e+00	1.394400e+00	3.454782e+00	3.755612e-02	6.948201e-01	5.108465e-01	1.794333e+00
2500	-1.013422e+05	-2.468993e+02	4.200122e+01	1.797294e-01	2.178572e-01	1.294469e-01	1.458262e-01	1.979135e-01	1.292268e-01	1.159054e-01	1.895161e-01	1.190929e-01	2.050411e-01	1.903584e-01	1.800861e-01	8.931309e-02	2.177020e-01	1.703152e-01	1.284584e-01	2.879056e-01	1.063058e-01	3.209241e-01	2.093102e-01	3.077621e-01	1.620036e-01	3.590502e-01	2.916329e-01	1.762031e-01	1.731137e-01	2.712496e-01	2.460060e-01	2.319334e-01	2.508109e-01	1.755768e+00	1.386552e+00	3.652520e+00	3.334236e-02	6.832460e-01	5.635059e-01	1.753248e+00
3000	-9.963813e+04	-2.752156e+02	5.093495e+01	2.057275e-01	2.039690e-01	1.254583e-01	1.083087e-01	2.230890e-01	1.334475e-01	1.883894e-01	2.091848e-01	1.357340e-01	1.857750e-01	1.719351e-01	1.089817e-01	3.783930e-02	2.596347e-01	2.441642e-01	9.052618e-02	3.465750e-01	2.126061e-02	3.298948e-01	1.792442e-01	3.341937e-01	1.566674e-01	2.869548e-01	2.922140e-01	2.030474e-01	2.177838e-01	2.588593e-01	2.539257e-01	2.479907e-01	2.392243e-01	1.788174e+00	1.481033e+00	2.792358e+00	1.670110e-02	5.684799e-01	4.922837e-01	1.939236e+00
3500	-9.747369e+04	-2.490093e+02	4.294268e+01	1.772572e-01	2.006778e-01	1.308739e-01	1.160458e-01	2.464133e-01	1.287321e-01	1.160450e-01	1.951312e-01	1.189907e-01	2.343535e-01	1.825512e-01	1.529283e-01	9.476090e-02	2.239817e-01	2.136399e-01	6.356524e-02	3.367430e-01	6.730929e-02	3.491746e-01	1.945705e-01	3.077621e-01	1.484929e-01	3.599485e-01	2.714623e-01	1.816333e-01	1.869559e-01	2.591305e-01	2.627439e-01	2.377395e-01	2.403861e-01	1.575409e+00	1.632048e+00	2.366764e+00	2.881984e-02	5.954769e-01	5.239242e-01	1.880599e+00
4000	-9.552838e+04	-2.577126e+02	4.533596e+01	1.772572e-01	2.006778e-01	1.288821e-01	1.160458e-01	2.484051e-01	1.287321e-01	1.144917e-01	2.338033e-01	1.094053e-01	2.067819e-01	1.818450e-01	1.536727e-01	6.469773e-02	2.446841e-01	1.855336e-01	7.057562e-02	3.882172e-01	4.629178e-02	3.422815e-01	1.945705e-01	3.146551e-01	1.484929e-01	3.599485e-01	2.714623e-01	1.816333e-01	1.869559e-01	2.591305e-01	2.627439e-01	2.377395e-01	2.403861e-01	1.987728e+00	1.595462e+00	2.536844e+00	2.393093e-02	4.975216e-01	4.676886e-01	2.034790e+00
4500	-9.464836e+04	-2.637454e+02	4.747192e+01	1.772572e-01	1.918485e-01	1.288821e-01	1.248750e-01	2.484051e-01	1.287321e-01	1.147354e-01	2.500385e-01	1.034239e-01	2.224601e-01	1.869432e-01	1.223988e-01	6.024951e-02	2.870637e-01	1.923963e-01	7.783987e-02	3.354020e-01	4.704864e-02	3.422815e-01	1.911034e-01	3.146551e-01	1.519600e-01	3.639594e-01	2.721560e-01	1.686573e-01	1.952274e-01	2.591305e-01	2.627439e-01	2.377395e-01	2.403861e-01	1.527627e+00	1.371721e+00	2.318324e+00	1.680458e-02	5.136268e-01	4.591612e-01	2.027212e+00
5000	-9.383878e+04	-2.640188e+02	4.759354e+01	2.050394e-01	2.099082e-01	1.139959e-01	9.630842e-02	2.538361e-01	1.209120e-01	1.336459e-01	2.339186e-01	1.006334e-01	2.224601e-01	1.943049e-01	1.150372e-01	6.507875e-02	2.873713e-01	1.787368e-01	6.047277e-02	3.686136e-01	3.972676e-02	3.422815e-01	1.911034e-01	3.146551e-01	1.519600e-01	3.639594e-01	2.676528e-01	1.686573e-01	1.997306e-01	2.611541e-01	2.627439e-01	2.357159e-01	2.403861e-01	1.779216e+00	1.458407e+00	1.867719e+00	1.572039e-02	5.426505e-01	4.372800e-01	2.020070e+00
5500	-9.325622e+04	-2.693141e+02	4.931806e+01	2.054208e-01	2.099082e-01	1.139959e-01	1.068488e-01	2.538361e-01	1.099903e-01	1.328796e-01	2.339186e-01	1.006334e-01	2.232264e-01	1.943049e-01	1.150372e-01	6.698063e-02	2.853965e-01	1.823525e-01	5.742066e-02	3.698482e-01	3.800147e-02	3.422815e-01	1.911034e-01	3.189054e-01	1.477097e-01	3.780725e-01	2.489242e-01	1.732728e-01	1.997306e-01	2.611541e-01	2.627439e-01	2.357159e-01	2.403861e-01	1.740357e+00	1.423530e+00	1.867719e+00	3.293792e-02	5.358754e-01	4.218574e-01	2.042267e+00
6000	-9.257434e+04	-2.757639e+02	5.139086e+01	1.863207e-01	2.022314e-01	1.250836e-01	1.080737e-01	2.624832e-01	1.158074e-01	1.468176e-01	2.377556e-01	9.679631e-02	2.232264e-01	1.803668e-01	1.150372e-01	6.527474e-02	2.763575e-01	1.926075e-01	6.733287e-02	3.745783e-01	2.384914e-02	3.422815e-01	1.911034e-01	3.189054e-01	1.477097e-01	3.780725e-01	2.489242e-01	1.732728e-01	1.997306e-01	2.611541e-01	2.627439e-01	2.357159e-01	2.403861e-01	1.785774e+00	1.609832e+00	1.867719e+00	3.293792e-02	5.010543e-01	4.123194e-01	2.086626e+00
6500	-9.207558e+04	-2.907414e+02	5.688691e+01	1.888098e-01	1.937438e-01	1.187005e-01	1.043345e-01	2.766874e-01	1.177241e-01	1.468176e-01	2.479136e-01	9.668185e-02	2.232264e-01	1.914114e-01	9.394911e-02	6.527474e-02	2.744060e-01	1.926075e-01	6.733287e-02	3.745783e-01	2.580070e-02	3.422815e-01	1.871237e-01	3.228852e-01	1.477097e-01	3.737118e-01	2.473415e-01	1.809229e-01	1.980238e-01	2.611541e-01	2.619739e-01	2.364859e-01	2.403861e-01	1.557834e+00	1.581795e+00	1.717205e+00	3.546101e-02	4.755717e-01	4.321218e-01	2.092307e+00
7000	-9.169405e+04	-2.900558e+02	5.659860e+01	1.920813e-01	1.911616e-01	1.187005e-01	1.043345e-01	2.759980e-01	1.177241e-01	1.452556e-01	2.535111e-01	9.953439e-02	2.386479e-01	1.869469e-01	7.610407e-02	4.984697e-02	3.031091e-01	1.824002e-01	5.847664e-02	3.792783e-01	2.688874e-02	3.447807e-01	1.782526e-01	3.203859e-01	1.565808e-01	3.698821e-01	2.410923e-01	1.822654e-01	2.067602e-01	2.697724e-01	2.533556e-01	2.364859e-01	2.403861e-01	1.557834e+00	1.666899e+00	1.717205e+00	3.842616e-02	4.806215e-01	3.773543e-01	2.142024e+00
7500	-9.142714e+04	-2.944321e+02	5.820310e+01	1.920813e-01	1.911616e-01	1.187005e-01	1.043345e-01	2.759980e-01	1.177241e-01	1.563554e-01	2.355838e-01	8.699862e-02	2.489096e-01	1.905943e-01	8.155828e-02	4.984697e-02	3.031091e-01	1.824002e-01	5.847664e-02	3.792783e-01	2.688874e-02	3.447807e-01	1.782526e-01	3.203859e-01	1.565808e-01	3.698821e-01	2.410923e-01	1.822654e-01	2.067602e-01	2.697724e-01	2.533556e-01	2.364859e-01	2.403861e-01	1.557834e+00	1.666899e+00	1.851669e+00	2.124353e-02	4.821021e-01	3.887324e-01	2.129166e+00
8000	-9.129486e+04	-2.922028e+02	5.744090e+01	1.920813e-01	1.947481e-01	1.187005e-01	1.043345e-01	2.802275e-01	1.099082e-01	1.474736e-01	2.329428e-01	9.709572e-02	2.393455e-01	1.971835e-01	8.595884e-02	4.896248e-02	2.757913e-01	1.996798e-01	6.095772e-02	3.926855e-01	2.192326e-02	3.447807e-01	1.782526e-01	3.203859e-01	1.565808e-01	3.698821e-01	2.410923e-01	1.822654e-01	2.067602e-01	2.583931e-01	2.533556e-01	2.478652e-01	2.403861e-01	1.557834e+00	1.625920e+00	1.664177e+00	2.775526e-02	4.793116e-01	3.684367e-01	2.152252e+00
8500	-9.119016e+04	-2.908791e+02	5.690714e+01	2.131600e-01	1.822875e-01	1.187005e-01	1.043345e-01	2.716094e-01	1.099082e-01	1.474736e-01	2.329428e-01	9.709572e-02	2.393455e-01	1.971835e-01	8.595884e-02	4.896248e-02	2.757913e-01	1.996798e-01	6.095772e-02	3.866631e-01	2.794563e-02	3.447807e-01	1.770626e-01	3.215759e-01	1.565808e-01	3.698821e-01	2.410923e-01	1.822654e-01	2.067602e-01	2.583931e-01	2.533556e-01	2.478652e-01	2.403861e-01	1.570048e+00	1.365721e+00	2.004884e+00	2.775526e-02	4.651294e-01	3.731809e-01	2.161690e+00
9000	-9.109436e+04	-2.916799e+02	5.726818e+01	2.131600e-01	1.822875e-01	1.187005e-01	1.043345e-01	2.716094e-01	1.099082e-01	1.474736e-01	2.329428e-01	9.681336e-02	2.393455e-01	1.971835e-01	8.624119e-02	5.442872e-02	2.757913e-01	1.996798e-01	4.869651e-02	3.974546e-01	2.394905e-02	3.292758e-01	1.814318e-01	3.380913e-01	1.512011e-01	3.550644e-01	2.410923e-01	1.822654e-01	2.215779e-01	2.583931e-01	2.533556e-01	2.478652e-01	2.403861e-01	1.616654e+00	1.488755e+00	1.676605e+00	3.829936e-02	4.212871e-01	3.720511e-01	2.206662e+00
9500	-9.102569e+04	-2.893750e+02	5.633930e+01	2.092517e-01	1.879331e-01	1.340867e-01	9.036641e-02	2.771727e-01	1.011895e-01	1.442317e-01	2.456488e-01	1.031466e-01	2.388777e-01	1.824220e-01	8.567314e-02	5.442872e-02	2.757913e-01	2.015018e-01	4.869651e-02	3.974546e-01	2.212697e-02	3.292758e-01	1.814318e-01	3.380913e-01	1.512011e-01	3.564300e-01	2.503093e-01	1.888499e-01	2.044109e-01	2.583931e-01	2.533556e-01	2.478652e-01	2.403861e-01	1.616654e+00	1.664228e+00	1.676605e+00	3.829936e-02	4.388504e-01	3.544877e-01	2.206662e+00
10000	-9.094290e+04	-2.943757e+02	5.830503e+01	2.080478e-01	1.879331e-01	1.340867e-01	9.529915e-02	2.734438e-01	1.011895e-01	1.442317e-01	2.392686e-01	1.031466e-01	2.388777e-01	1.888022e-01	8.567314e-02	5.727751e-02	2.729425e-01	2.015018e-01	4.869651e-02	3.974546e-01	2.212697e-02	3.292758e-01	1.814318e-01	3.380913e-01	1.512011e-01	3.569556e-01	2.513054e-01	1.888499e-01	2.028891e-01	2.583931e-01	2.533556e-01	2.478652e-01	2.403861e-01	1.595731e+00	1.482014e+00	1.676605e+00	2.780244e-02	4.324957e-01	3.608425e-01	2.206662e+00
10500	-9.086588e+04	-3.020830e+02	6.137925e+01	2.080478e-01	1.879331e-01	1.340867e-01	9.529915e-02	2.734438e-01	1.011895e-01	1.442317e-01	2.394639e-01	9.943174e-02	2.423973e-01	1.888022e-01	8.567314e-02	6.299215e-02	2.913170e-01	1.831273e-01	4.869651e-02	3.974546e-01	1.641233e-02	3.292758e-01	1.814318e-01	3.380913e-01	1.512011e-01	3.569556e-01	2.513054e-01	1.888499e-01	2.028891e-01	2.583931e-01	2.533556e-01	2.478652e-01	2.403861e-01	1.613808e+00	1.561495e+00	1.476931e+00	3.439010e-02	4.181136e-01	3.500788e-01	2.231808e+00
11000	-9.085313e+04	-3.066593e+02	6.328794e+01	2.158165e-01	1.887100e-01	1.239437e-01	9.407437e-02	2.933580e-01	8.409743e-02	1.442317e-01	2.394639e-01	9.943174e-02	2.473647e-01	1.888022e-01	8.070579e-02	6.427887e-02	3.007751e-01	1.831273e-01	3.795170e-02	3.974546e-01	1.641233e-02	3.292758e-01	1.814318e-01	3.380913e-01	1.512011e-01	3.591365e-01	2.538636e-01	1.817889e-01	2.052110e-01	2.583931e-01	2.533556e-01	2.478652e-01	2.403861e-01	1.684900e+00	1.404945e+00	1.476931e+00	3.157935e-02	4.181136e-01	3.500788e-01	2.231808e+00
11500	-9.083575e+04	-3.129354e+02	6.601233e+01	2.115022e-01	1.887100e-01	1.239437e-01	9.407437e-02	2.933580e-01	8.841175e-02	1.442317e-01	2.475611e-01	9.943174e-02	2.423045e-01	1.807050e-01	8.576592e-02	5.504876e-02	2.901002e-01	1.610065e-01	4.701224e-02	4.182231e-01	2.860918e-02	3.292758e-01	1.814318e-01	3.380913e-01	1.512011e-01	3.591365e-01	2.538636e-01	1.817889e-01	2.052110e-01	2.587300e-01	2.530187e-01	2.486388e-01	2.396125e-01	1.538894e+00	1.435610e+00	1.442487e+00	4.284909e-02	3.479429e-01	3.226115e-01	2.329446e+00
12000	-9.080120e+04	-3.250005e+02	7.144492e+01	2.114258e-01	1.831685e-01	1.302456e-01	9.407437e-02	2.929083e-01	8.817746e-02	1.442317e-01	2.475611e-01	9.943174e-02	2.423045e-01	1.807050e-01	8.576592e-02	4.713663e-02	2.955237e-01	1.610065e-01	4.950082e-02	4.349644e-01	1.186793e-02	3.292758e-01	1.814318e-01	3.380913e-01	1.512011e-01	3.591365e-01	2.538636e-01	1.817889e-01	2.052110e-01	2.587300e-01	2.530187e-01	2.486388e-01	2.396125e-01	1.516253e+00	1.429034e+00	1.447138e+00	1.165518e-02	3.621743e-01	3.361352e-01	2.301691e+00
12500	-9.079912e+04	-3.229285e+02	7.051907e+01	2.114258e-01	1.831685e-01	1.302456e-01	9.407437e-02	2.929083e-01	8.817746e-02	1.510115e-01	2.475611e-01	9.943174e-02	2.423045e-01	1.739252e-01	8.576592e-02	4.763169e-02	3.030669e-01	1.766015e-01	4.230047e-02	4.233400e-01	7.059379e-03	3.292758e-01	1.814318e-01	3.380913e-01	1.512011e-01	3.591365e-01	2.538636e-01	1.786376e-01	2.083623e-01	2.587300e-01	2.530187e-01	2.486388e-01	2.396125e-01	1.516253e+00	1.465145e+00	1.335936e+00	3.060391e-02	3.592890e-01	3.127160e-01	2.327995e+00
13000	-9.079329e+04	-3.230551e+02	7.058124e+01	2.074500e-01	1.831685e-01	1.302456e-01	9.407437e-02	2.929083e-01	9.215329e-02	1.510115e-01	2.475611e-01	9.943174e-02	2.423045e-01	1.739252e-01	8.576592e-02	4.763169e-02	3.030669e-01	1.766015e-01	4.230047e-02	4.233400e-01	7.059379e-03	3.292758e-01	1.814318e-01	3.380913e-01	1.512011e-01	3.591365e-01	2.538636e-01	1.786376e-01	2.083623e-01	2.587300e-01	2.530187e-01	2.486388e-01	2.396125e-01	1.441513e+00	1.468323e+00	1.399215e+00	2.194759e-02	3.808325e-01	3.219731e-01	2.297194e+00
13500	-9.079621e+04	-3.204162e+02	6.925137e+01	2.074500e-01	1.831685e-01	1.302456e-01	9.407437e-02	2.929083e-01	9.215329e-02	1.510115e-01	2.475611e-01	1.001449e-01	2.573558e-01	1.581607e-01	8.576592e-02	4.545815e-02	3.030669e-01	1.766015e-01	4.230047e-02	4.233400e-01	9.232923e-03	3.292758e-01	1.814318e-01	3.380913e-01	1.512011e-01	3.591365e-01	2.538636e-01	1.786376e-01	2.083623e-01	2.587300e-01	2.530187e-01	2.486388e-01	2.396125e-01	1.687956e+00	1.509922e+00	1.382407e+00	1.155119e-02	3.758948e-01	3.269108e-01	2.297194e+00
14000	-9.079073e+04	-3.196719e+02	6.896930e+01	2.074500e-01	1.831685e-01	1.302456e-01	8.016285e-02	2.929083e-01	1.060648e-01	1.539429e-01	2.475611e-01	1.001449e-01	2.542074e-01	1.583777e-01	8.576592e-02	3.852232e-02	2.972885e-01	1.858046e-01	4.962942e-02	4.181338e-01	1.062133e-02	3.292758e-01	1.814318e-01	3.380913e-01	1.512011e-01	3.591365e-01	2.538636e-01	1.786376e-01	2.083623e-01	2.587300e-01	2.574149e-01	2.442426e-01	2.396125e-01	1.547512e+00	1.432470e+00	1.480092e+00	2.237848e-02	3.758948e-01	3.269108e-01	2.297194e+00
14500	-9.081811e+04	-3.069297e+02	6.332997e+01	2.238600e-01	1.998348e-01	1.072638e-01	9.674032e-02	2.738335e-01	9.846757e-02	1.612131e-01	2.280818e-01	1.091090e-01	2.405959e-01	1.925395e-01	6.846068e-02	4.801564e-02	2.949484e-01	1.739231e-01	4.382684e-02	4.171669e-01	2.211912e-02	3.273631e-01	1.794248e-01	3.285491e-01	1.646631e-01	3.555451e-01	2.398016e-01	1.951746e-01	2.094787e-01	2.613685e-01	2.522283e-01	2.397149e-01	2.466883e-01	1.798980e+00	1.495430e+00	1.441565e+00	1.197866e-02	3.938583e-01	3.194969e-01	2.286645e+00
15000	-9.078914e+04	-3.095775e+02	6.444602e+01	2.238600e-01	1.998348e-01	1.072638e-01	9.674032e-02	2.738335e-01	9.846757e-02	1.612131e-01	2.282093e-01	1.031575e-01	2.405959e-01	1.925395e-01	7.428469e-02	4.801564e-02	2.863451e-01	1.800244e-01	5.243015e-02	4.171669e-01	1.601781e-02	3.273631e-01	1.794248e-01	3.285491e-01	1.646631e-01	3.555451e-01	2.398016e-01	1.951746e-01	2.094787e-01	2.613685e-01	2.522283e-01	2.397149e-01	2.466883e-01	1.798980e+00	1.495430e+00	1.427308e+00	3.171735e-02	3.661505e-01	3.465196e-01	2.287330e+00
15500	-9.078080e+04	-3.090874e+02	6.424685e+01	2.245014e-01	1.998348e-01	1.072638e-01	9.609890e-02	2.738335e-01	9.846757e-02	1.703595e-01	2.190629e-01	1.031575e-01	2.405959e-01	1.925395e-01	7.428469e-02	4.864052e-02	2.946625e-01	1.775863e-01	4.425774e-02	4.169463e-01	1.790660e-02	3.205415e-01	1.862463e-01	3.285491e-01	1.646631e-01	3.501981e-01	2.398016e-01	2.005215e-01	2.094787e-01	2.613685e-01	2.522283e-01	2.397149e-01	2.466883e-01	1.659464e+00	1.495430e+00	1.548533e+00	3.864073e-02	3.661505e-01	3.465196e-01	2.287330e+00
16000	-9.076300e+04	-3.147374e+02	6.667013e+01	2.245014e-01	1.988317e-01	1.072638e-01	9.609890e-02	2.738335e-01	9.947065e-02	1.505749e-01	2.388476e-01	1.031575e-01	2.405959e-01	1.885777e-01	7.824650e-02	4.864052e-02	2.946625e-01	1.775863e-01	4.456008e-02	4.166440e-01	1.790660e-02	3.196256e-01	1.862463e-01	3.294650e-01	1.646631e-01	3.501981e-01	2.398016e-01	2.005215e-01	2.094787e-01	2.607923e-01	2.541851e-01	2.396508e-01	2.453719e-01	1.697966e+00	1.445411e+00	1.562162e+00	1.913696e-02	3.661505e-01	3.465196e-01	2.287330e+00
16500	-9.074288e+04	-3.162370e+02	6.742048e+01	2.090576e-01	1.957028e-01	1.243764e-01	9.472645e-02	2.806088e-01	9.552796e-02	1.505749e-01	2.249237e-01	1.031575e-01	2.405959e-01	2.025016e-01	7.824650e-02	4.945370e-02	2.946625e-01	1.775863e-01	4.374690e-02	4.166440e-01	1.790660e-02	3.259766e-01	1.798953e-01	3.294650e-01	1.646631e-01	3.501981e-01	2.398016e-01	2.005215e-01	2.094787e-01	2.607923e-01	2.541851e-01	2.396508e-01	2.453719e-01	1.697966e+00	1.445411e+00	1.352751e+00	2.312950e-02	3.907697e-01	3.465196e-01	2.262711e+00
17000	-9.074278e+04	-3.167631e+02	6.773326e+01	2.090576e-01	1.957028e-01	1.218392e-01	1.038167e-01	2.715185e-01	9.806520e-02	1.505749e-01	2.416233e-01	1.065325e-01	2.398161e-01	1.824269e-01	7.902633e-02	4.945370e-02	2.946625e-01	1.775863e-01	4.100274e-02	4.166440e-01	2.065075e-02	3.259766e-01	1.798953e-01	3.294650e-01	1.646631e-01	3.634897e-01	2.501829e-01	1.872030e-01	1.991243e-01	2.590033e-01	2.533657e-01	2.430936e-01	2.445374e-01	1.697966e+00	1.264455e+00	1.352751e+00	3.110533e-02	3.798544e-01	3.452712e-01	2.274874e+00
17500	-9.073318e+04	-3.162921e+02	6.736536e+01	2.090576e-01	1.908101e-01	1.220014e-01	1.036545e-01	2.764112e-01	9.806520e-02	1.505749e-01	2.276584e-01	1.065325e-01	2.398161e-01	1.824269e-01	9.299121e-02	4.945370e-02	2.946625e-01	1.775863e-01	3.891668e-02	4.166440e-01	2.273681e-02	3.259766e-01	1.798953e-01	3.294650e-01	1.646631e-01	3.634897e-01	2.501829e-01	1.882908e-01	1.980365e-01	2.590033e-01	2.533657e-01	2.430936e-01	2.445374e-01	1.697966e+00	1.479906e+00	1.498234e+00	1.539181e-02	3.673511e-01	3.101966e-01	2.322452e+00
18000	-9.072972e+04	-3.155394e+02	6.709319e+01	2.015943e-01	1.913163e-01	1.266694e-01	1.026171e-01	2.655222e-01	1.122807e-01	1.441233e-01	2.341100e-01	1.065325e-01	2.398161e-01	1.824269e-01	9.299121e-02	5.160331e-02	2.946625e-01	1.749410e-01	3.891668e-02	4.166440e-01	2.323258e-02	3.236808e-01	1.830000e-01	3.373429e-01	1.559763e-01	3.634897e-01	2.501829e-01	1.882908e-01	1.980365e-01	2.590033e-01	2.533657e-01	2.430936e-01	2.445374e-01	1.663629e+00	1.495623e+00	1.382465e+00	2.451009e-02	3.561637e-01	3.213839e-01	2.322452e+00
18500	-9.074504e+04	-3.127768e+02	6.574420e+01	2.015943e-01	1.913163e-01	1.348774e-01	1.026171e-01	2.655222e-01	1.040728e-01	1.441233e-01	2.189544e-01	1.065325e-01	2.398161e-01	1.975825e-01	9.299121e-02	5.160331e-02	2.946625e-01	1.675484e-01	4.630925e-02	4.166440e-01	2.323258e-02	3.236808e-01	1.830000e-01	3.373429e-01	1.559763e-01	3.634897e-01	2.501829e-01	1.882908e-01	1.980365e-01	2.590033e-01	2.533657e-01	2.445670e-01	2.430640e-01	1.662299e+00	1.629738e+00	1.587432e+00	2.158444e-02	3.786225e-01	3.247119e-01	2.296666e+00
19000	-9.072109e+04	-3.207132e+02	6.950432e+01	2.218403e-01	1.821122e-01	1.044686e-01	9.998912e-02	2.894749e-01	1.021148e-01	1.520636e-01	2.410953e-01	9.931866e-02	2.415550e-01	1.932621e-01	7.270548e-02	6.071152e-02	3.001800e-01	1.680857e-01	2.940247e-02	4.216272e-01	1.999308e-02	3.245520e-01	1.769693e-01	3.458761e-01	1.526025e-01	3.615366e-01	2.439065e-01	1.821754e-01	2.123815e-01	2.610337e-01	2.525383e-01	2.467871e-01	2.396409e-01	1.522933e+00	1.385442e+00	1.411312e+00	1.114897e-02	3.632225e-01	3.086302e-01	2.328147e+00
19500	-9.070763e+04	-3.252663e+02	7.154267e+01	2.265434e-01	1.771550e-01	1.157419e-01	1.000022e-01	2.832379e-01	9.731957e-02	1.411184e-01	2.380400e-01	9.560764e-02	2.628066e-01	1.801287e-01	8.229868e-02	6.071152e-02	3.001800e-01	1.680857e-01	2.981747e-02	4.216272e-01	1.957808e-02	3.245520e-01	1.769693e-01	3.458761e-01	1.526025e-01	3.615366e-01	2.423623e-01	1.837196e-01	2.123815e-01	2.595224e-01	2.525383e-01	2.467871e-01	2.411523e-01	1.578322e+00	1.420300e+00	1.450177e+00	1.853092e-02	3.632225e-01	3.281984e-01	2.308579e+00
20000	-9.070259e+04	-3.245634e+02	7.127604e+01	2.265434e-01	1.771550e-01	1.157419e-01	1.000022e-01	2.832379e-01	9.731957e-02	1.411184e-01	2.380400e-01	9.560764e-02	2.628066e-01	1.801287e-01	8.229868e-02	6.071152e-02	3.001800e-01	1.680857e-01	2.981747e-02	4.216272e-01	1.957808e-02	3.245520e-01	1.769693e-01	3.458761e-01	1.526025e-01	3.615366e-01	2.423623e-01	1.837196e-01	2.123815e-01	2.589250e-01	2.525383e-01	2.473845e-01	2.411523e-01	1.613816e+00	1.420300e+00	1.283529e+00	1.773432e-02	3.476871e-01	3.053884e-01	2.346924e+00
20500	-9.071127e+04	-3.130228e+02	6.590071e+01	1.956526e-01	1.841215e-01	1.214902e-01	1.007023e-01	2.943504e-01	1.036831e-01	1.432848e-01	2.429846e-01	1.060315e-01	2.374940e-01	1.857871e-01	8.441790e-02	6.572200e-02	2.799357e-01	1.620138e-01	4.501725e-02	4.216703e-01	2.564100e-02	3.314449e-01	1.813313e-01	3.360331e-01	1.511906e-01	3.634897e-01	2.501829e-01	1.882908e-01	1.980365e-01	2.579132e-01	2.578426e-01	2.465875e-01	2.376567e-01	1.661912e+00	1.484451e+00	1.616313e+00	2.264976e-02	4.038998e-01	3.429345e-01	2.253166e+00
21000	-9.071961e+04	-3.157502e+02	6.713786e+01	2.265434e-01	1.771550e-01	1.268061e-01	8.032318e-02	2.918528e-01	9.731957e-02	1.452735e-01	2.364110e-01	9.651736e-02	2.592354e-01	1.876133e-01	7.494944e-02	5.357369e-02	3.035356e-01	1.639931e-01	3.148355e-02	4.148409e-01	3.257318e-02	3.298541e-01	1.769693e-01	3.491672e-01	1.440094e-01	3.615366e-01	2.423623e-01	1.837196e-01	2.123815e-01	2.527393e-01	2.587239e-01	2.473845e-01	2.411523e-01	1.567676e+00	1.631764e+00	1.451385e+00	2.678185e-02	3.737675e-01	3.270001e-01	2.299232e+00
21500	-9.071338e+04	-3.107367e+02	6.499952e+01	2.036877e-01	1.841215e-01	1.214902e-01	9.235941e-02	2.946582e-01	1.036831e-01	1.535285e-01	2.418621e-01	9.691033e-02	2.374940e-01	1.857871e-01	8.441790e-02	5.639038e-02	2.963448e-01	1.733113e-01	4.307273e-02	4.092998e-01	2.158108e-02	3.314449e-01	1.813313e-01	3.360331e-01	1.511906e-01	3.542004e-01	2.464999e-01	1.889577e-01	2.103420e-01	2.579132e-01	2.578426e-01	2.465875e-01	2.376567e-01	1.662372e+00	1.453538e+00	1.461031e+00	2.777016e-02	3.878572e-01	3.540721e-01	2.258071e+00
22000	-9.071525e+04	-3.124120e+02	6.573891e+01	1.958168e-01	1.841215e-01	1.221301e-01	9.235941e-02	2.946582e-01	1.109141e-01	1.535285e-01	2.418621e-01	9.691033e-02	2.374940e-01	1.857871e-01	8.441790e-02	6.156135e-02	2.949400e-01	1.649397e-01	3.338357e-02	4.159786e-01	2.919680e-02	3.314449e-01	1.813313e-01	3.360331e-01	1.511906e-01	3.542004e-01	2.464999e-01	1.889577e-01	2.103420e-01	2.579132e-01	2.597241e-01	2.447060e-01	2.376567e-01	1.662372e+00	1.376834e+00	1.487723e+00	1.637361e-02	3.869580e-01	3.415965e-01	2.271446e+00
22500	-9.072169e+04	-3.134275e+02	6.619358e+01	2.359769e-01	1.828828e-01	1.205080e-01	9.288147e-02	2.731808e-01	9.457000e-02	1.489594e-01	2.320803e-01	9.005654e-02	2.686561e-01	1.886666e-01	7.158116e-02	6.828133e-02	2.934042e-01	1.515803e-01	3.148355e-02	4.226775e-01	3.257318e-02	3.187902e-01	1.769693e-01	3.491672e-01	1.550733e-01	3.604904e-01	2.380955e-01	1.832317e-01	2.181825e-01	2.600248e-01	2.514384e-01	2.473845e-01	2.411523e-01	1.751933e+00	1.451000e+00	1.287733e+00	3.548986e-02	3.764802e-01	3.292698e-01	2.294250e+00
23000	-9.071577e+04	-3.151702e+02	6.694757e+01	2.359769e-01	1.828828e-01	1.205080e-01	9.288147e-02	2.731808e-01	9.457000e-02	1.573173e-01	2.361052e-01	8.524293e-02	2.678652e-01	1.866124e-01	6.685703e-02	6.828133e-02	2.934042e-01	1.515803e-01	3.487172e-02	4.226775e-01	2.918501e-02	3.197624e-01	1.759971e-01	3.491672e-01	1.550733e-01	3.604904e-01	2.380955e-01	1.832317e-01	2.181825e-01	2.600248e-01	2.514384e-01	2.473845e-01	2.411523e-01	1.607328e+00	1.451000e+00	1.446017e+00	3.277989e-02	3.842639e-01	3.214861e-01	2.294250e+00
23500	-9.071976e+04	-3.179336e+02	6.806365e+01	2.359769e-01	1.828828e-01	1.205080e-01	9.288147e-02	2.731808e-01	9.457000e-02	1.573173e-01	2.361052e-01	8.524293e-02	2.678652e-01	1.866124e-01	6.685703e-02	6.901241e-02	3.024052e-01	1.522123e-01	3.291528e-02	4.133863e-01	3.006855e-02	3.197624e-01	1.759971e-01	3.393648e-01	1.648757e-01	3.604904e-01	2.380955e-01	1.832317e-01	2.181825e-01	2.600248e-01	2.514384e-01	2.473845e-01	2.411523e-01	1.755347e+00	1.540837e+00	1.446017e+00	1.613868e-02	3.695350e-01	3.214861e-01	2.308979e+00
24000	-9.071784e+04	-3.182074e+02	6.824725e+01	2.359769e-01	1.828828e-01	1.205080e-01	9.288147e-02	2.731808e-01	9.457000e-02	1.584651e-01	2.562064e-01	9.256567e-02	2.411618e-01	1.735330e-01	7.806794e-02	6.901241e-02	3.024052e-01	1.522123e-01	3.291528e-02	4.133863e-01	3.006855e-02	3.197624e-01	1.759971e-01	3.393648e-01	1.648757e-01	3.578296e-01	2.383587e-01	1.823094e-01	2.215022e-01	2.583245e-01	2.578946e-01	2.386764e-01	2.451045e-01	1.648473e+00	1.509885e+00	1.446017e+00	2.238680e-02	3.711876e-01	3.198336e-01	2.308979e+00
24500	-9.071609e+04	-3.196965e+02	6.888079e+01	2.359769e-01	1.893303e-01	1.140604e-01	9.288147e-02	2.731808e-01	9.457000e-02	1.548971e-01	2.532045e-01	9.774867e-02	2.632917e-01	1.632440e-01	6.761401e-02	6.901241e-02	3.024052e-01	1.515652e-01	3.291528e-02	4.133863e-01	3.071560e-02	3.197624e-01	1.759971e-01	3.393648e-01	1.648757e-01	3.578296e-01	2.383587e-01	1.823094e-01	2.215022e-01	2.583245e-01	2.578946e-01	2.386764e-01	2.451045e-01	1.648473e+00	1.509885e+00	1.522640e+00	3.631417e-02	3.711876e-01	3.198336e-01	2.308979e+00
25000	-9.072086e+04	-3.155806e+02	6.719675e+01	2.063240e-01	1.858371e-01	1.091888e-01	9.635918e-02	2.912151e-01	1.110758e-01	1.467375e-01	2.418621e-01	1.043861e-01	2.461408e-01	1.678297e-01	9.304397e-02	5.405453e-02	3.079262e-01	1.695535e-01	4.061868e-02	3.902083e-01	3.763874e-02	3.413246e-01	1.796197e-01	3.282327e-01	1.508230e-01	3.544785e-01	2.436924e-01	1.857234e-01	2.161058e-01	2.579132e-01	2.584145e-01	2.360035e-01	2.476688e-01	1.469746e+00	1.493881e+00	1.383762e+00	4.062397e-02	3.891762e-01	3.350779e-01	2.275746e+00
25500	-9.070970e+04	-3.161107e+02	6.727107e+01	2.063240e-01	1.783184e-01	1.167075e-01	9.635918e-02	2.912151e-01	1.110758e-01	1.560808e-01	2.448249e-01	1.043861e-01	2.461408e-01	1.648668e-01	8.370064e-02	5.405453e-02	3.079262e-01	1.695535e-01	4.424175e-02	3.865853e-01	3.763874e-02	3.413246e-01	1.796197e-01	3.282327e-01	1.508230e-01	3.479048e-01	2.502661e-01	1.857234e-01	2.161058e-01	2.579132e-01	2.584145e-01	2.360035e-01	2.476688e-01	1.623692e+00	1.560144e+00	1.524823e+00	2.556264e-02	3.891762e-01	3.350779e-01	2.275746e+00
26000	-9.070386e+04	-3.133633e+02	6.612502e+01	2.007766e-01	1.746096e-01	1.074718e-01	9.499374e-02	3.084426e-01	1.137058e-01	1.566609e-01	2.416042e-01	9.509441e-02	2.649099e-01	1.624498e-01	7.928071e-02	6.909999e-02	3.164842e-01	1.697496e-01	3.009027e-02	3.898967e-01	2.467926e-02	3.443392e-01	1.779189e-01	3.308323e-01	1.469097e-01	3.485532e-01	2.462016e-01	1.857234e-01	2.195219e-01	2.579132e-01	2.584145e-01	2.360035e-01	2.476688e-01	1.623692e+00	1.436026e+00	1.524823e+00	2.986116e-02	3.891762e-01	3.221892e-01	2.288635e+00
26500	-9.070401e+04	-3.094968e+02	6.452584e+01	2.007766e-01	1.746096e-01	1.193387e-01	9.499374e-02	2.965756e-01	1.137058e-01	1.529344e-01	2.398174e-01	9.879653e-02	2.613906e-01	1.776003e-01	6.946076e-02	6.520043e-02	3.203837e-01	1.697496e-01	4.655970e-02	3.734273e-01	2.467926e-02	3.461063e-01	1.787880e-01	3.240061e-01	1.510996e-01	3.485532e-01	2.462016e-01	1.857234e-01	2.195219e-01	2.579132e-01	2.584145e-01	2.360035e-01	2.476688e-01	1.529412e+00	1.398066e+00	1.524823e+00	2.537147e-02	3.965728e-01	3.363087e-01	2.267119e+00
27000	-9.070947e+04	-3.204718e+02	6.925549e+01	2.305071e-01	1.822688e-01	1.095787e-01	1.002218e-01	2.759605e-01	1.014632e-01	1.444782e-01	2.518800e-01	9.289693e-02	2.539538e-01	1.723528e-01	8.443825e-02	6.256568e-02	2.897098e-01	1.766516e-01	4.189249e-02	4.037188e-01	2.546160e-02	3.306740e-01	1.648624e-01	3.393648e-01	1.650988e-01	3.641314e-01	2.460178e-01	1.683486e-01	2.215022e-01	2.606988e-01	2.573796e-01	2.423347e-01	2.395869e-01	1.685376e+00	1.557537e+00	1.383855e+00	2.241347e-02	3.622675e-01	3.298236e-01	2.307909e+00
27500	-9.070966e+04	-3.101291e+02	6.464083e+01	2.032132e-01	1.746096e-01	1.193387e-01	9.499374e-02	2.941390e-01	1.137058e-01	1.585138e-01	2.533680e-01	8.845323e-02	2.588524e-01	1.743567e-01	6.645584e-02	6.520043e-02	2.932190e-01	1.697496e-01	3.571078e-02	4.114410e-01	2.467926e-02	3.461063e-01	1.787880e-01	3.240061e-01	1.510996e-01	3.485532e-01	2.462016e-01	1.704054e-01	2.348399e-01	2.579132e-01	2.584145e-01	2.360035e-01	2.476688e-01	1.613920e+00	1.634154e+00	1.565097e+00	2.466419e-02	3.956235e-01	3.424619e-01	2.261915e+00
28000	-9.071817e+04	-3.099484e+02	6.461188e+01	2.184759e-01	1.845147e-01	1.038873e-01	9.882452e-02	2.792421e-01	1.150554e-01	1.543866e-01	2.586136e-01	8.770594e-02	2.569852e-01	1.718357e-01	7.047301e-02	5.414430e-02	3.221016e-01	1.650825e-01	3.996022e-02	3.958102e-01	2.290126e-02	3.314603e-01	1.787880e-01	3.240061e-01	1.657457e-01	3.485532e-01	2.462016e-01	1.704054e-01	2.348399e-01	2.579132e-01	2.630662e-01	2.313518e-01	2.476688e-01	1.613920e+00	1.548718e+00	1.538124e+00	2.102462e-02	3.983403e-01	3.446909e-01	2.256969e+00
28500	-9.073377e+04	-3.110806e+02	6.514954e+01	2.305071e-01	1.822688e-01	1.079097e-01	1.002218e-01	2.759605e-01	1.031322e-01	1.436387e-01	2.421201e-01	9.289693e-02	2.681555e-01	1.772456e-01	7.594304e-02	5.045648e-02	3.039644e-01	1.659553e-01	4.823104e-02	4.078927e-01	2.350006e-02	3.225796e-01	1.795187e-01	3.332156e-01	1.646860e-01	3.497495e-01	2.542056e-01	1.774011e-01	2.186439e-01	2.638535e-01	2.546717e-01	2.418879e-01	2.395869e-01	1.503168e+00	1.457011e+00	1.609105e+00	1.029694e-02	4.022977e-01	3.441319e-01	2.253570e+00
29000	-9.071310e+04	-3.156406e+02	6.719015e+01	2.121139e-01	1.819924e-01	1.174336e-01	9.279324e-02	2.942250e-01	1.014419e-01	1.417059e-01	2.586136e-01	8.782559e-02	2.713679e-01	1.574529e-01	8.303408e-02	6.044960e-02	3.164331e-01	1.720432e-01	3.712663e-02	3.851715e-01	2.877588e-02	3.331211e-01	1.726646e-01	3.301295e-01	1.640848e-01	3.597037e-01	2.462016e-01	1.704054e-01	2.236893e-01	2.579132e-01	2.630662e-01	2.313518e-01	2.476688e-01	1.623634e+00	1.398258e+00	1.400474e+00	1.664077e-02	3.924419e-01	3.262411e-01	2.281317e+00
29500	-9.071249e+04	-3.171057e+02	6.779515e+01	2.168760e-01	1.951700e-01	1.054221e-01	1.093820e-01	2.819878e-01	9.116212e-02	1.331489e-01	2.516572e-01	8.427197e-02	2.753313e-01	1.825852e-01	7.300545e-02	7.128379e-02	3.205711e-01	1.472099e-01	3.472999e-02	3.974293e-01	2.877588e-02	3.357322e-01	1.685919e-01	3.264285e-01	1.692474e-01	3.597037e-01	2.445760e-01	1.720310e-01	2.236893e-01	2.578742e-01	2.631052e-01	2.429436e-01	2.360770e-01	1.601205e+00	1.448614e+00	1.468458e+00	2.053242e-02	3.884608e-01	3.427324e-01	2.268807e+00
30000	-9.072711e+04	-3.156160e+02	6.704910e+01	2.330058e-01	1.922314e-01	1.076103e-01	1.006799e-01	2.651330e-01	1.013396e-01	1.331489e-01	2.516572e-01	8.427197e-02	2.753313e-01	1.825852e-01	7.300545e-02	7.151942e-02	3.205711e-01	1.472099e-01	3.802873e-02	3.974293e-01	2.524150e-02	3.357322e-01	1.685919e-01	3.264285e-01	1.692474e-01	3.597037e-01	2.427148e-01	1.738922e-01	2.236893e-01	2.578742e-01	2.631052e-01	2.429436e-01	2.360770e-01	1.637286e+00	1.429109e+00	1.652336e+00	2.580586e-02	3.815372e-01	3.654090e-01	2.253054e+00
30500	-9.071459e+04	-3.152330e+02	6.698262e+01	2.330058e-01	1.922314e-01	1.076103e-01	9.745935e-02	2.651330e-01	1.045601e-01	1.488782e-01	2.707277e-01	8.862693e-02	2.516111e-01	1.661482e-01	7.400787e-02	7.151942e-02	3.159985e-01	1.445414e-01	3.802873e-02	3.974293e-01	3.248269e-02	3.360222e-01	1.748397e-01	3.264285e-01	1.627096e-01	3.597037e-01	2.414624e-01	1.738922e-01	2.249417e-01	2.578742e-01	2.565079e-01	2.429436e-01	2.426743e-01	1.508129e+00	1.429109e+00	1.549924e+00	1.753571e-02	3.904528e-01	3.564934e-01	2.253054e+00
31000	-9.070305e+04	-3.146499e+02	6.668133e+01	2.330058e-01	1.922314e-01	1.082712e-01	9.745935e-02	2.651330e-01	1.038992e-01	1.573488e-01	2.534240e-01	8.836385e-02	2.605403e-01	1.720721e-01	6.825097e-02	6.389843e-02	3.181098e-01	1.692879e-01	3.935896e-02	3.849238e-01	2.442107e-02	3.300555e-01	1.748397e-01	3.264285e-01	1.686763e-01	3.597037e-01	2.414624e-01	1.738922e-01	2.249417e-01	2.578742e-01	2.565079e-01	2.429436e-01	2.426743e-01	1.729015e+00	1.456850e+00	1.406501e+00	2.741922e-02	3.700312e-01	3.437474e-01	2.286221e+00
31500	-9.070934e+04	-3.162774e+02	6.735401e+01	2.329986e-01	1.971026e-01	1.041527e-01	1.014452e-01	2.723675e-01	9.193336e-02	1.573488e-01	2.534240e-01	8.836385e-02	2.605403e-01	1.720721e-01	6.825097e-02	6.389843e-02	3.181098e-01	1.673606e-01	4.128629e-02	3.849238e-01	2.442107e-02	3.300555e-01	1.748397e-01	3.264285e-01	1.686763e-01	3.596168e-01	2.416932e-01	1.764257e-01	2.222644e-01	2.578742e-01	2.565079e-01	2.429436e-01	2.426743e-01	1.823766e+00	1.456850e+00	1.406501e+00	3.391164e-02	3.904935e-01	3.349783e-01	2.274528e+00
32000	-9.071502e+04	-3.158149e+02	6.703782e+01	2.197550e-01	1.976378e-01	1.048918e-01	1.093350e-01	2.713967e-01	9.698372e-02	1.552304e-01	2.461292e-01	8.836385e-02	2.678351e-01	1.720721e-01	7.036939e-02	5.939022e-02	3.181098e-01	1.673606e-01	4.128629e-02	3.894320e-01	2.442107e-02	3.300555e-01	1.748397e-01	3.264285e-01	1.686763e-01	3.596168e-01	2.416932e-01	1.764257e-01	2.222644e-01	2.578742e-01	2.565079e-01	2.429436e-01	2.426743e-01	1.732177e+00	1.661088e+00	1.550055e+00	2.840982e-02	3.839554e-01	3.415165e-01	2.274528e+00
32500	-9.071505e+04	-3.150705e+02	6.670157e+01	2.197550e-01	1.976378e-01	1.048918e-01	1.093350e-01	2.713967e-01	9.698372e-02	1.552304e-01	2.461292e-01	8.933895e-02	2.678351e-01	1.710970e-01	7.036939e-02	6.047704e-02	3.181098e-01	1.728409e-01	4.019947e-02	3.839517e-01	2.442107e-02	3.274830e-01	1.748397e-01	3.290010e-01	1.686763e-01	3.596168e-01	2.416932e-01	1.764257e-01	2.222644e-01	2.541570e-01	2.602250e-01	2.429436e-01	2.426743e-01	1.782711e+00	1.659362e+00	1.524627e+00	2.253634e-02	3.871134e-01	3.383584e-01	2.274528e+00
33000	-9.069880e+04	-3.181518e+02	6.811001e+01	2.212878e-01	1.976378e-01	1.120601e-01	1.021667e-01	2.698639e-01	9.698372e-02	1.552304e-01	2.461292e-01	9.314506e-02	2.678351e-01	1.672909e-01	7.036939e-02	6.047704e-02	3.181098e-01	1.728409e-01	4.019947e-02	3.839517e-01	2.442107e-02	3.275271e-01	1.747956e-01	3.290010e-01	1.686763e-01	3.596168e-01	2.416932e-01	1.764257e-01	2.222644e-01	2.541570e-01	2.602250e-01	2.408170e-01	2.448009e-01	1.685242e+00	1.635044e+00	1.536119e+00	1.876889e-02	3.742297e-01	3.523957e-01	2.273375e+00
33500	-9.069443e+04	-3.088631e+02	6.417852e+01	2.212878e-01	1.976378e-01	1.088593e-01	1.053676e-01	2.698639e-01	9.698372e-02	1.458116e-01	2.461292e-01	9.314506e-02	2.678351e-01	1.672909e-01	7.978814e-02	6.047704e-02	3.037529e-01	1.801951e-01	4.019947e-02	3.983086e-01	1.706686e-02	3.240545e-01	1.761840e-01	3.290010e-01	1.707605e-01	3.603237e-01	2.398215e-01	1.775807e-01	2.222741e-01	2.541570e-01	2.602250e-01	2.408170e-01	2.448009e-01	1.546963e+00	1.524625e+00	1.569784e+00	3.318714e-02	3.742297e-01	3.523957e-01	2.273375e+00
34000	-9.069878e+04	-3.133231e+02	6.600551e+01	2.212878e-01	1.976378e-01	1.088593e-01	1.053676e-01	2.698639e-01	9.698372e-02	1.458116e-01	2.461292e-01	9.314506e-02	2.527495e-01	1.823764e-01	7.978814e-02	6.164759e-02	3.037529e-01	1.797255e-01	4.019947e-02	3.987782e-01	1.589631e-02	3.286126e-01	1.761840e-01	3.244429e-01	1.707605e-01	3.645341e-01	2.515951e-01	1.728823e-01	2.109885e-01	2.541570e-01	2.602250e-01	2.408170e-01	2.448009e-01	1.639097e+00	1.597453e+00	1.583900e+00	2.697667e-02	3.831073e-01	3.410971e-01	2.275796e+00
34500	-9.070609e+04	-3.133712e+02	6.623460e+01	2.212878e-01	1.976378e-01	1.088593e-01	1.053676e-01	2.698639e-01	9.698372e-02	1.458116e-01	2.461292e-01	9.314506e-02	2.527495e-01	1.706264e-01	9.153815e-02	5.349601e-02	3.153015e-01	1.727968e-01	4.128748e-02	3.917404e-01	2.537780e-02	3.286126e-01	1.761840e-01	3.244429e-01	1.707605e-01	3.539957e-01	2.515951e-01	1.752778e-01	2.191315e-01	2.571088e-01	2.602250e-01	2.409364e-01	2.417298e-01	1.399930e+00	1.392742e+00	1.547107e+00	2.102426e-02	3.917536e-01	3.324508e-01	2.275796e+00
35000	-9.070541e+04	-3.109757e+02	6.516036e+01	2.212878e-01	1.981451e-01	1.088593e-01	1.053676e-01	2.693566e-01	9.698372e-02	1.530429e-01	2.479110e-01	9.136325e-02	2.595058e-01	1.706264e-01	7.755058e-02	4.874924e-02	3.000730e-01	1.836538e-01	4.562453e-02	4.028169e-01	1.908257e-02	3.286126e-01	1.761840e-01	3.244429e-01	1.707605e-01	3.646069e-01	2.409839e-01	1.752778e-01	2.191315e-01	2.571088e-01	2.602250e-01	2.409364e-01	2.417298e-01	1.564182e+00	1.473471e+00	1.401383e+00	2.667557e-02	3.917536e-01	3.324508e-01	2.275796e+00
35500	-9.070422e+04	-3.120747e+02	6.538897e+01	2.248172e-01	2.023272e-01	1.088593e-01	1.053676e-01	2.658272e-01	9.280166e-02	1.530429e-01	2.479110e-01	9.136325e-02	2.595058e-01	1.706264e-01	7.755058e-02	5.592612e-02	2.943979e-01	1.612928e-01	4.973003e-02	4.172710e-01	2.138208e-02	3.286126e-01	1.761840e-01	3.244429e-01	1.707605e-01	3.535652e-01	2.520256e-01	1.752778e-01	2.191315e-01	2.571088e-01	2.602250e-01	2.409364e-01	2.417298e-01	1.855164e+00	1.618396e+00	1.530323e+00	2.969643e-02	3.917536e-01	3.324508e-01	2.275796e+00
36000	-9.070935e+04	-3.155793e+02	6.703932e+01	2.248172e-01	2.023272e-01	1.134468e-01	1.053676e-01	2.612397e-01	9.280166e-02	1.530429e-01	2.479110e-01	9.136325e-02	2.595058e-01	1.706264e-01	7.755058e-02	5.842841e-02	2.943979e-01	1.612928e-01	4.973003e-02	4.172710e-01	1.887979e-02	3.286126e-01	1.776780e-01	3.229488e-01	1.707605e-01	3.651305e-01	2.404602e-01	1.752778e-01	2.191315e-01	2.571088e-01	2.602250e-01	2.409364e-01	2.417298e-01	1.855164e+00	1.493052e+00	1.356028e+00	2.161611e-02	3.981513e-01	3.506969e-01	2.251152e+00
36500	-9.068922e+04	-3.181993e+02	6.830561e+01	2.248172e-01	1.951740e-01	1.134468e-01	1.125207e-01	2.612397e-01	9.280166e-02	1.530429e-01	2.479110e-01	8.855832e-02	2.623108e-01	1.706264e-01	7.755058e-02	6.577727e-02	3.018820e-01	1.529721e-01	4.654549e-02	4.162635e-01	1.655963e-02	3.286126e-01	1.776780e-01	3.229488e-01	1.707605e-01	3.651305e-01	2.404602e-01	1.752778e-01	2.191315e-01	2.571088e-01	2.590120e-01	2.421494e-01	2.417298e-01	1.557645e+00	1.490795e+00	1.417128e+00	2.682534e-02	3.730117e-01	3.181590e-01	2.308829e+00
37000	-9.068972e+04	-3.173714e+02	6.791311e+01	2.128576e-01	1.951740e-01	1.134468e-01	1.125207e-01	2.612397e-01	1.047612e-01	1.496805e-01	2.504831e-01	8.018519e-02	2.726037e-01	1.719148e-01	7.513271e-02	6.577727e-02	3.018820e-01	1.529721e-01	4.228126e-02	4.162635e-01	2.082386e-02	3.286126e-01	1.743096e-01	3.259633e-01	1.711145e-01	3.651305e-01	2.404602e-01	1.752778e-01	2.191315e-01	2.571088e-01	2.590120e-01	2.421494e-01	2.417298e-01	1.560938e+00	1.490795e+00	1.466609e+00	3.046502e-02	3.641284e-01	3.298988e-01	2.305973e+00
37500	-9.068020e+04	-3.173568e+02	6.787047e+01	2.241140e-01	2.064055e-01	1.122055e-01	9.985355e-02	2.671288e-01	9.029256e-02	1.462178e-01	2.509362e-01	9.093678e-02	2.653149e-01	1.714617e-01	7.513271e-02	5.032904e-02	2.962136e-01	1.764493e-01	5.280547e-02	4.062255e-01	1.797707e-02	3.286126e-01	1.743096e-01	3.259633e-01	1.711145e-01	3.651305e-01	2.404602e-01	1.752778e-01	2.191315e-01	2.571088e-01	2.590120e-01	2.421494e-01	2.417298e-01	1.637847e+00	1.490795e+00	1.471069e+00	2.321326e-02	3.747190e-01	3.130314e-01	2.312250e+00
38000	-9.068418e+04	-3.134971e+02	6.620268e+01	2.307444e-01	1.903920e-01	9.769190e-02	1.097615e-01	2.770409e-01	9.436932e-02	1.462178e-01	2.509362e-01	9.093678e-02	2.616655e-01	1.751110e-01	7.513271e-02	5.032904e-02	3.053560e-01	1.673069e-01	5.280547e-02	4.062255e-01	1.797707e-02	3.286126e-01	1.743096e-01	3.259633e-01	1.711145e-01	3.651305e-01	2.404602e-01	1.752778e-01	2.191315e-01	2.571088e-01	2.590120e-01	2.421494e-01	2.417298e-01	1.557399e+00	1.510796e+00	1.471069e+00	2.828093e-02	3.761411e-01	3.344033e-01	2.289456e+00
38500	-9.069114e+04	-3.132644e+02	6.611985e+01	2.292583e-01	1.918781e-01	1.076519e-01	1.097615e-01	2.723100e-01	8.914022e-02	1.443446e-01	2.509362e-01	9.280991e-02	2.616655e-01	1.751110e-01	7.513271e-02	6.363910e-02	2.983537e-01	1.632082e-01	4.803872e-02	4.048623e-01	2.189784e-02	3.286126e-01	1.743096e-01	3.259633e-01	1.711145e-01	3.658116e-01	2.397792e-01	1.752778e-01	2.191315e-01	2.571088e-01	2.590120e-01	2.421494e-01	2.417298e-01	1.551758e+00	1.470133e+00	1.475696e+00	2.378618e-02	3.820417e-01	3.285028e-01	2.289456e+00
39000	-9.068859e+04	-3.195238e+02	6.878183e+01	2.266414e-01	1.918781e-01	1.076519e-01	1.097615e-01	2.723100e-01	9.175717e-02	1.558875e-01	2.417859e-01	9.273537e-02	2.604997e-01	1.725840e-01	7.650751e-02	5.539146e-02	2.941013e-01	1.951886e-01	4.134286e-02	4.012079e-01	1.276790e-02	3.286126e-01	1.743096e-01	3.259633e-01	1.711145e-01	3.658116e-01	2.397792e-01	1.752778e-01	2.191315e-01	2.571088e-01	2.590120e-01	2.421494e-01	2.417298e-01	1.745220e+00	1.470133e+00	1.512739e+00	2.310393e-02	3.636871e-01	3.468573e-01	2.289456e+00
39500	-9.069312e+04	-3.182010e+02	6.823473e+01	2.266414e-01	1.918781e-01	1.079276e-01	1.097615e-01	2.720342e-01	9.175717e-02	1.558875e-01	2.417859e-01	9.273537e-02	2.604997e-01	1.725840e-01	7.650751e-02	6.059400e-02	2.824641e-01	1.789832e-01	3.983677e-02	4.147574e-01	2.336456e-02	3.286126e-01	1.730142e-01	3.272588e-01	1.711145e-01	3.658116e-01	2.319931e-01	1.830638e-01	2.191315e-01	2.571088e-01	2.590120e-01	2.421494e-01	2.417298e-01	1.602504e+00	1.643279e+00	1.380223e+00	2.116477e-02	3.798346e-01	3.189070e-01	2.301258e+00
40000	-9.071901e+04	-3.203538e+02	6.921114e+01	2.263321e-01	1.895382e-01	1.081313e-01	9.585723e-02	2.772360e-01	1.029051e-01	1.398389e-01	2.593282e-01	8.616018e-02	2.760380e-01	1.630089e-01	7.562584e-02	5.472335e-02	2.885369e-01	1.779547e-01	4.372322e-02	4.173947e-01	1.766711e-02	3.341947e-01	1.727066e-01	3.336195e-01	1.594792e-01	3.627534e-01	2.416986e-01	1.680410e-01	2.275071e-01	2.540430e-01	2.646481e-01	2.425157e-01	2.387932e-01	1.585772e+00	1.647417e+00	1.373585e+00	3.131456e-02	3.729873e-01	3.303123e-01	2.296700e+00
40500	-9.070094e+04	-3.191721e+02	6.874577e+01	2.263012e-01	1.852799e-01	1.079276e-01	1.101017e-01	2.811187e-01	8.927095e-02	1.602028e-01	2.484587e-01	9.442275e-02	2.446039e-01	1.694672e-01	8.284471e-02	4.660426e-02	2.920237e-01	1.746285e-01	4.835761e-02	4.183163e-01	2.006963e-02	3.305392e-01	1.730142e-01	3.253322e-01	1.711145e-01	3.444706e-01	2.533341e-01	1.830638e-01	2.191315e-01	2.630164e-01	2.590120e-01	2.421494e-01	2.358222e-01	1.589351e+00	1.532945e+00	1.334344e+00	4.096865e-02	3.798346e-01	3.212216e-01	2.298944e+00
41000	-9.069453e+04	-3.123997e+02	6.563712e+01	2.263012e-01	1.852799e-01	1.079276e-01	1.101017e-01	2.811187e-01	8.927095e-02	1.602028e-01	2.484587e-01	9.442275e-02	2.446039e-01	1.694672e-01	8.284471e-02	4.660426e-02	2.920237e-01	1.746285e-01	4.835761e-02	4.183163e-01	2.006963e-02	3.300060e-01	1.730142e-01	3.253322e-01	1.716476e-01	3.444706e-01	2.533341e-01	1.830638e-01	2.191315e-01	2.630164e-01	2.590120e-01	2.421494e-01	2.358222e-01	1.709899e+00	1.617818e+00	1.423311e+00	2.272430e-02	3.798346e-01	3.212216e-01	2.298944e+00
41500	-9.071731e+04	-3.141833e+02	6.644954e+01	2.122079e-01	1.865131e-01	1.143153e-01	9.291622e-02	2.879118e-01	1.061357e-01	1.485226e-01	2.647133e-01	9.035514e-02	2.620236e-01	1.594907e-01	7.489463e-02	4.935533e-02	2.708211e-01	1.719623e-01	4.265123e-02	4.427237e-01	2.248639e-02	3.393686e-01	1.727066e-01	3.336195e-01	1.543053e-01	3.502843e-01	2.448960e-01	1.740614e-01	2.307583e-01	2.606108e-01	2.532642e-01	2.504466e-01	2.356785e-01	1.627152e+00	1.637481e+00	1.392762e+00	4.115172e-02	3.886520e-01	3.404560e-01	2.270892e+00
42000	-9.072800e+04	-3.134079e+02	6.618850e+01	2.384544e-01	1.852799e-01	1.038156e-01	1.031240e-01	2.722356e-01	9.709048e-02	1.532824e-01	2.635920e-01	9.296464e-02	2.340106e-01	1.814085e-01	7.474181e-02	4.295781e-02	2.883895e-01	1.809209e-01	4.889001e-02	4.222661e-01	1.657569e-02	3.387566e-01	1.642636e-01	3.253322e-01	1.716476e-01	3.590196e-01	2.363396e-01	1.772708e-01	2.273700e-01	2.630164e-01	2.590120e-01	2.421494e-01	2.358222e-01	1.497736e+00	1.495543e+00	1.489474e+00	2.298364e-02	3.815620e-01	3.408799e-01	2.277558e+00
42500	-9.071131e+04	-3.165151e+02	6.742813e+01	2.264992e-01	1.852799e-01	1.017869e-01	1.051527e-01	2.841908e-01	9.709048e-02	1.430820e-01	2.634597e-01	9.309695e-02	2.504978e-01	1.751217e-01	7.474181e-02	4.499347e-02	2.793218e-01	1.836647e-01	4.695197e-02	4.322792e-01	1.278895e-02	3.387566e-01	1.642636e-01	3.253322e-01	1.716476e-01	3.590196e-01	2.363396e-01	1.772708e-01	2.273700e-01	2.630164e-01	2.590120e-01	2.421494e-01	2.358222e-01	1.771831e+00	1.495543e+00	1.489474e+00	2.460334e-02	3.857270e-01	3.143100e-01	2.299963e+00
43000	-9.070730e+04	-3.237274e+02	7.077496e+01	2.146922e-01	1.867090e-01	1.118310e-01	1.036035e-01	2.879118e-01	9.525250e-02	1.485226e-01	2.719132e-01	8.173688e-02	2.698731e-01	1.594907e-01	6.846352e-02	4.935533e-02	2.823450e-01	1.604384e-01	4.265123e-02	4.427237e-01	2.248639e-02	3.393686e-01	1.619274e-01	3.443987e-01	1.543053e-01	3.501183e-01	2.449024e-01	1.746912e-01	2.302881e-01	2.629782e-01	2.595971e-01	2.463576e-01	2.310670e-01	1.767580e+00	1.483518e+00	1.310716e+00	2.648003e-02	3.530570e-01	3.231694e-01	2.323774e+00
43500	-9.071825e+04	-3.157697e+02	6.722437e+01	2.264992e-01	1.852799e-01	1.146250e-01	1.051527e-01	2.751943e-01	9.324888e-02	1.423917e-01	2.499871e-01	8.946762e-02	2.653376e-01	1.879633e-01	6.485258e-02	3.967156e-02	2.758857e-01	1.781265e-01	4.556936e-02	4.410954e-01	1.965145e-02	3.368743e-01	1.649986e-01	3.264795e-01	1.716476e-01	3.594291e-01	2.363396e-01	1.768613e-01	2.273700e-01	2.630164e-01	2.536945e-01	2.472229e-01	2.360662e-01	1.634858e+00	1.412741e+00	1.426091e+00	1.744911e-02	3.650670e-01	3.190914e-01	2.315842e+00
44000	-9.070025e+04	-3.256347e+02	7.182575e+01	2.131723e-01	1.717304e-01	1.124044e-01	1.038399e-01	2.980344e-01	1.008185e-01	1.519437e-01	2.493615e-01	8.474389e-02	2.668855e-01	1.696780e-01	7.738752e-02	6.227647e-02	2.990848e-01	1.585114e-01	3.539911e-02	4.270561e-01	1.767214e-02	3.336238e-01	1.633333e-01	3.469843e-01	1.560586e-01	3.541333e-01	2.323769e-01	1.784534e-01	2.350365e-01	2.623986e-01	2.595971e-01	2.467325e-01	2.312718e-01	1.456561e+00	1.443718e+00	1.312089e+00	2.853258e-02	3.438624e-01	3.210524e-01	2.335085e+00
44500	-9.071048e+04	-3.241157e+02	7.103035e+01	2.131723e-01	1.800570e-01	1.124044e-01	9.551332e-02	2.980344e-01	1.008185e-01	1.519437e-01	2.493615e-01	9.258084e-02	2.742679e-01	1.696780e-01	6.216811e-02	5.920514e-02	2.938715e-01	1.585114e-01	3.923345e-02	4.270561e-01	2.212248e-02	3.336238e-01	1.702177e-01	3.469843e-01	1.491742e-01	3.541333e-01	2.323769e-01	1.784534e-01	2.350365e-01	2.623986e-01	2.595971e-01	2.467325e-01	2.312718e-01	1.716097e+00	1.337003e+00	1.345564e+00	2.399023e-02	3.543604e-01	3.027557e-01	2.342884e+00
45000	-9.071448e+04	-3.287361e+02	7.301019e+01	2.131723e-01	1.762577e-01	1.124044e-01	9.551332e-02	3.018338e-01	1.008185e-01	1.564374e-01	2.506476e-01	9.205437e-02	2.653942e-01	1.629789e-01	7.248752e-02	5.826354e-02	2.938715e-01	1.583400e-01	3.940477e-02	4.270561e-01	2.306408e-02	3.336238e-01	1.702177e-01	3.469843e-01	1.491742e-01	3.574627e-01	2.390875e-01	1.776187e-01	2.258311e-01	2.588928e-01	2.649080e-01	2.426518e-01	2.335474e-01	1.688497e+00	1.860768e+00	1.258051e+00	1.907889e-02	3.409629e-01	3.123333e-01	2.346704e+00
45500	-9.071777e+04	-3.187252e+02	6.855180e+01	2.197626e-01	1.867775e-01	1.070845e-01	8.977950e-02	2.977655e-01	9.883049e-02	1.625662e-01	2.399754e-01	9.088918e-02	2.562597e-01	1.797585e-01	7.055106e-02	5.282226e-02	3.054360e-01	1.650668e-01	4.429836e-02	4.212428e-01	1.113370e-02	3.295629e-01	1.749447e-01	3.336879e-01	1.618045e-01	3.635851e-01	2.351600e-01	1.765172e-01	2.247376e-01	2.624733e-01	2.582772e-01	2.414281e-01	2.378213e-01	1.511830e+00	1.462248e+00	1.467503e+00	2.340901e-02	3.771158e-01	3.380143e-01	2.284870e+00
46000	-9.071644e+04	-3.266112e+02	7.214720e+01	2.088161e-01	1.831083e-01	1.271930e-01	9.540908e-02	2.864588e-01	9.901480e-02	1.579383e-01	2.506476e-01	9.139391e-02	2.653942e-01	1.629789e-01	7.164710e-02	5.819225e-02	2.774555e-01	1.576102e-01	3.947605e-02	4.434721e-01	2.379387e-02	3.336238e-01	1.702177e-01	3.409487e-01	1.552099e-01	3.574627e-01	2.390875e-01	1.776187e-01	2.258311e-01	2.588928e-01	2.649080e-01	2.426518e-01	2.335474e-01	1.566081e+00	1.602270e+00	1.336351e+00	3.464709e-02	3.622895e-01	3.013622e-01	2.336348e+00
46500	-9.071251e+04	-3.259115e+02	7.171393e+01	2.088161e-01	1.839938e-01	1.271930e-01	9.452355e-02	2.864588e-01	9.901480e-02	1.530321e-01	2.337255e-01	8.856193e-02	2.755806e-01	1.659236e-01	8.317620e-02	5.148925e-02	2.774555e-01	1.643132e-01	3.947605e-02	4.434721e-01	2.379387e-02	3.336238e-01	1.737541e-01	3.409487e-01	1.516735e-01	3.574627e-01	2.390875e-01	1.776187e-01	2.258311e-01	2.602556e-01	2.635452e-01	2.426518e-01	2.335474e-01	1.566081e+00	1.769011e+00	1.392740e+00	2.980913e-02	3.657968e-01	3.169288e-01	2.317274e+00
47000	-9.071514e+04	-3.117450e+02	6.550365e+01	2.137198e-01	1.925912e-01	1.097661e-01	9.257628e-02	2.867735e-01	1.045731e-01	1.575595e-01	2.370952e-01	9.441568e-02	2.395333e-01	1.848129e-01	8.658338e-02	6.882353e-02	2.933135e-01	1.656667e-01	4.557584e-02	4.006151e-01	2.600535e-02	3.321013e-01	1.749447e-01	3.311495e-01	1.618045e-01	3.635851e-01	2.351600e-01	1.845282e-01	2.167267e-01	2.624733e-01	2.573339e-01	2.414281e-01	2.387647e-01	1.642513e+00	1.296978e+00	1.467399e+00	3.564042e-02	3.982652e-01	3.578435e-01	2.243891e+00
47500	-9.070774e+04	-3.123131e+02	6.574064e+01	2.137198e-01	1.944605e-01	1.097661e-01	9.070693e-02	2.867735e-01	1.045731e-01	1.575595e-01	2.370952e-01	9.441568e-02	2.395333e-01	1.848129e-01	8.658338e-02	6.882353e-02	2.933135e-01	1.656667e-01	4.557584e-02	4.006151e-01	2.600535e-02	3.321013e-01	1.749447e-01	3.311495e-01	1.618045e-01	3.643903e-01	2.343548e-01	1.845282e-01	2.167267e-01	2.624733e-01	2.573339e-01	2.414281e-01	2.387647e-01	1.642513e+00	1.315098e+00	1.466359e+00	1.236962e-02	3.973377e-01	3.587710e-01	2.243891e+00
48000	-9.070855e+04	-3.071908e+02	6.347920e+01	2.140693e-01	1.944605e-01	1.097661e-01	1.067730e-01	2.703580e-01	1.045731e-01	1.470385e-01	2.437256e-01	8.306239e-02	2.644977e-01	1.832332e-01	7.844262e-02	5.083714e-02	3.112999e-01	1.656667e-01	4.557584e-02	4.006151e-01	2.600535e-02	3.321013e-01	1.730654e-01	3.311495e-01	1.636838e-01	3.643903e-01	2.353905e-01	1.834924e-01	2.167267e-01	2.624733e-01	2.573339e-01	2.414281e-01	2.387647e-01	1.680945e+00	1.383380e+00	1.574212e+00	1.805007e-02	3.879106e-01	3.587710e-01	2.253318e+00
48500	-9.070252e+04	-3.068868e+02	6.335180e+01	2.140693e-01	1.944605e-01	1.094852e-01	1.067730e-01	2.703580e-01	1.048541e-01	1.470385e-01	2.437256e-01	8.639878e-02	2.531137e-01	1.839840e-01	8.573941e-02	5.797681e-02	2.945231e-01	1.708960e-01	4.486727e-02	4.043083e-01	2.742851e-02	3.400507e-01	1.722718e-01	3.285627e-01	1.591148e-01	3.588142e-01	2.390450e-01	1.769749e-01	2.251660e-01	2.624733e-01	2.573339e-01	2.414281e-01	2.387647e-01	1.747430e+00	1.383380e+00	1.509805e+00	2.815257e-02	3.879106e-01	3.436008e-01	2.268489e+00
49000	-9.068266e+04	-3.103843e+02	6.487678e+01	2.176733e-01	1.908565e-01	1.094852e-01	1.067730e-01	2.703580e-01	1.048541e-01	1.487885e-01	2.437256e-01	8.639878e-02	2.531137e-01	1.839840e-01	8.398939e-02	6.223161e-02	2.902683e-01	1.708960e-01	4.486727e-02	4.043083e-01	2.742851e-02	3.400507e-01	1.722718e-01	3.285627e-01	1.591148e-01	3.588142e-01	2.390450e-01	1.769749e-01	2.251660e-01	2.624733e-01	2.573339e-01	2.414281e-01	2.387647e-01	1.525665e+00	1.499915e+00	1.487195e+00	3.059169e-02	4.008619e-01	3.387993e-01	2.260339e+00
49500	-9.069395e+04	-3.137987e+02	6.633661e+01	2.176733e-01	1.908565e-01	1.094852e-01	1.067730e-01	2.703580e-01	1.048541e-01	1.487885e-01	2.347674e-01	1.007060e-01	2.531137e-01	1.839840e-01	7.864045e-02	6.272672e-02	2.831041e-01	1.775651e-01	4.486727e-02	4.043083e-01	2.742851e-02	3.356552e-01	1.708497e-01	3.338810e-01	1.596141e-01	3.698820e-01	2.373750e-01	1.857246e-01	2.070184e-01	2.624733e-01	2.573772e-01	2.413848e-01	2.387647e-01	1.604660e+00	1.440520e+00	1.487195e+00	2.270582e-02	4.057931e-01	3.504463e-01	2.243761e+00
50000	-9.069796e+04	-3.099889e+02	6.469063e+01	2.176733e-01	1.803834e-01	1.199583e-01	1.067730e-01	2.703580e-01	1.048541e-01	1.487885e-01	2.462599e-01	1.007060e-01	2.416212e-01	1.839840e-01	7.864045e-02	6.513853e-02	3.077592e-01	1.628129e-01	4.124392e-02	3.943997e-01	2.864572e-02	3.355774e-01	1.709275e-01	3.338810e-01	1.596141e-01	3.542131e-01	2.530439e-01	1.857246e-01	2.070184e-01	2.624733e-01	2.573772e-01	2.413848e-01	2.387647e-01	1.555692e+00	1.494618e+00	1.505276e+00	1.534646e-02	4.057931e-01	3.504463e-01	2.243761e+00
50500	-9.069645e+04	-3.211717e+02	6.966410e+01	2.238104e-01	1.934487e-01	1.187161e-01	1.044998e-01	2.604731e-01	9.905184e-02	1.434115e-01	2.586039e-01	9.287369e-02	2.512893e-01	1.703652e-01	8.345643e-02	5.535391e-02	3.006586e-01	1.687571e-01	3.616788e-02	4.229044e-01	1.615804e-02	3.311724e-01	1.816655e-01	3.312443e-01	1.559178e-01	3.634209e-01	2.453977e-01	1.718837e-01	2.192976e-01	2.615951e-01	2.576207e-01	2.412986e-01	2.394856e-01	1.642251e+00	1.438293e+00	1.346371e+00	2.975103e-02	3.603774e-01	2.965087e-01	2.343114e+00
51000	-9.068875e+04	-3.202680e+02	6.919585e+01	2.219241e-01	1.934487e-01	1.187161e-01	1.044998e-01	2.623594e-01	9.905184e-02	1.434115e-01	2.472269e-01	9.287369e-02	2.512893e-01	1.775873e-01	8.761131e-02	5.535391e-02	3.006586e-01	1.687571e-01	3.616788e-02	4.229044e-01	1.615804e-02	3.311724e-01	1.701467e-01	3.427630e-01	1.559178e-01	3.634209e-01	2.453977e-01	1.718837e-01	2.192976e-01	2.615951e-01	2.576207e-01	2.412986e-01	2.394856e-01	1.747690e+00	1.430505e+00	1.376523e+00	2.975103e-02	3.747432e-01	3.186598e-01	2.306597e+00
51500	-9.069272e+04	-3.199608e+02	6.910219e+01	2.219241e-01	1.934487e-01	1.301533e-01	9.306267e-02	2.623594e-01	9.905184e-02	1.434115e-01	2.547306e-01	8.536999e-02	2.512893e-01	1.775873e-01	8.761131e-02	5.673616e-02	3.006586e-01	1.592858e-01	4.563919e-02	4.229044e-01	1.477579e-02	3.311724e-01	1.722707e-01	3.400830e-01	1.564739e-01	3.634209e-01	2.453977e-01	1.718837e-01	2.192976e-01	2.615951e-01	2.576207e-01	2.412986e-01	2.394856e-01	1.530658e+00	1.486993e+00	1.437034e+00	2.976558e-02	3.743100e-01	3.190930e-01	2.306597e+00
52000	-9.070645e+04	-3.132742e+02	6.608628e+01	1.945376e-01	1.807048e-01	1.222632e-01	8.700447e-02	3.223285e-01	9.316135e-02	1.561525e-01	2.603140e-01	9.206320e-02	2.416212e-01	1.814489e-01	6.840012e-02	6.626508e-02	2.923022e-01	1.675593e-01	3.835659e-02	4.103156e-01	2.520128e-02	3.370901e-01	1.700725e-01	3.419685e-01	1.508689e-01	3.512453e-01	2.398095e-01	1.783526e-01	2.305926e-01	2.577111e-01	2.626308e-01	2.410241e-01	2.386339e-01	1.588518e+00	1.504824e+00	1.491587e+00	2.095806e-02	4.004740e-01	3.499939e-01	2.249532e+00
52500	-9.069690e+04	-3.109742e+02	6.504749e+01	2.406209e-01	1.944318e-01	1.144807e-01	1.003257e-01	2.564904e-01	9.365049e-02	1.367821e-01	2.564357e-01	8.536999e-02	2.592345e-01	1.775873e-01	8.459051e-02	6.562168e-02	2.957431e-01	1.583635e-01	4.077243e-02	4.166322e-01	2.286703e-02	3.311724e-01	1.722707e-01	3.322674e-01	1.642895e-01	3.634209e-01	2.453977e-01	1.718837e-01	2.192976e-01	2.615951e-01	2.576207e-01	2.412986e-01	2.394856e-01	1.722640e+00	1.384937e+00	1.594426e+00	1.783937e-02	3.924563e-01	3.279851e-01	2.279559e+00
53000	-9.069969e+04	-3.123131e+02	6.575622e+01	2.406209e-01	1.944318e-01	1.144807e-01	1.003257e-01	2.564904e-01	9.365049e-02	1.484678e-01	2.564357e-01	8.453782e-02	2.483809e-01	1.775873e-01	8.459051e-02	6.562168e-02	2.957431e-01	1.583635e-01	4.077243e-02	4.166322e-01	2.286703e-02	3.311724e-01	1.722707e-01	3.322674e-01	1.642895e-01	3.634209e-01	2.453977e-01	1.718837e-01	2.192976e-01	2.615951e-01	2.576207e-01	2.412986e-01	2.394856e-01	1.469549e+00	1.383318e+00	1.534968e+00	2.924105e-02	3.838459e-01	3.702447e-01	2.245909e+00
53500	-9.067640e+04	-3.109146e+02	6.501222e+01	2.406209e-01	1.953072e-01	1.144807e-01	9.945031e-02	2.564904e-01	9.365049e-02	1.549906e-01	2.564357e-01	8.453782e-02	2.472340e-01	1.804187e-01	7.638315e-02	6.921792e-02	2.957431e-01	1.547673e-01	4.077243e-02	4.166322e-01	2.286703e-02	3.311724e-01	1.722707e-01	3.322674e-01	1.642895e-01	3.634209e-01	2.453977e-01	1.718837e-01	2.192976e-01	2.615951e-01	2.576207e-01	2.412986e-01	2.394856e-01	1.730889e+00	1.551373e+00	1.442832e+00	2.536540e-02	3.847603e-01	3.488259e-01	2.266414e+00
54000	-9.068226e+04	-3.093087e+02	6.435503e+01	2.380358e-01	1.809659e-01	1.070942e-01	1.066137e-01	2.714897e-01	9.580074e-02	1.499401e-01	2.564357e-01	8.779818e-02	2.521886e-01	1.804187e-01	7.321876e-02	5.880796e-02	2.957431e-01	1.547673e-01	3.968852e-02	4.281261e-01	2.286703e-02	3.311724e-01	1.722707e-01	3.322674e-01	1.642895e-01	3.479779e-01	2.453977e-01	1.750558e-01	2.315687e-01	2.615951e-01	2.576207e-01	2.412986e-01	2.394856e-01	1.808366e+00	1.417049e+00	1.442832e+00	2.536540e-02	3.873652e-01	3.278066e-01	2.284828e+00
54500	-9.069345e+04	-3.088591e+02	6.421264e+01	2.167385e-01	1.809659e-01	1.069298e-01	1.066137e-01	2.927870e-01	9.596512e-02	1.499401e-01	2.564357e-01	8.779818e-02	2.521886e-01	1.651356e-01	8.850194e-02	5.880796e-02	2.957431e-01	1.547673e-01	3.968852e-02	4.281261e-01	2.286703e-02	3.311724e-01	1.722707e-01	3.322674e-01	1.642895e-01	3.479779e-01	2.453977e-01	1.733299e-01	2.332945e-01	2.615951e-01	2.576207e-01	2.412986e-01	2.394856e-01	1.636894e+00	1.502327e+00	1.417108e+00	2.494853e-02	3.898350e-01	3.253368e-01	2.284828e+00
55000	-9.068811e+04	-3.077928e+02	6.374826e+01	2.225420e-01	1.809659e-01	1.069298e-01	1.066137e-01	2.927870e-01	9.016161e-02	1.425100e-01	2.547871e-01	8.839532e-02	2.533912e-01	1.724145e-01	8.850194e-02	5.880796e-02	2.957431e-01	1.573294e-01	3.968852e-02	4.255639e-01	2.286703e-02	3.305070e-01	1.690149e-01	3.336927e-01	1.667854e-01	3.671990e-01	2.453977e-01	1.733299e-01	2.140734e-01	2.615951e-01	2.576207e-01	2.412986e-01	2.394856e-01	1.633930e+00	1.428933e+00	1.533294e+00	2.360713e-02	3.692596e-01	3.488542e-01	2.281886e+00
55500	-9.068584e+04	-3.084407e+02	6.393861e+01	2.245191e-01	1.793971e-01	1.198196e-01	1.067215e-01	2.822880e-01	8.725478e-02	1.444367e-01	2.547871e-01	9.029817e-02	2.533912e-01	1.724145e-01	8.467238e-02	5.880796e-02	2.957431e-01	1.573294e-01	3.720089e-02	4.255639e-01	2.535466e-02	3.305070e-01	1.690149e-01	3.336927e-01	1.667854e-01	3.671990e-01	2.453977e-01	1.733299e-01	2.140734e-01	2.615951e-01	2.576207e-01	2.412986e-01	2.394856e-01	1.738496e+00	1.497055e+00	1.554185e+00	2.360713e-02	3.808302e-01	3.306848e-01	2.288485e+00
56000	-9.068161e+04	-3.080126e+02	6.388577e+01	2.130620e-01	1.761108e-01	1.121007e-01	1.089543e-01	2.947770e-01	9.499518e-02	1.381570e-01	2.547871e-01	9.193716e-02	2.533912e-01	1.770552e-01	8.467238e-02	5.833372e-02	2.952218e-01	1.532221e-01	4.515300e-02	4.259901e-01	2.207917e-02	3.305070e-01	1.690149e-01	3.336927e-01	1.667854e-01	3.671990e-01	2.453977e-01	1.733299e-01	2.140734e-01	2.615951e-01	2.548619e-01	2.440574e-01	2.394856e-01	1.738496e+00	1.396292e+00	1.352819e+00	3.167329e-02	3.808302e-01	3.306848e-01	2.288485e+00
56500	-9.068507e+04	-3.082794e+02	6.396417e+01	2.097778e-01	1.750496e-01	1.126625e-01	1.100155e-01	2.947770e-01	9.771745e-02	1.459386e-01	2.289770e-01	9.317475e-02	2.532922e-01	1.815559e-01	9.706161e-02	5.833372e-02	2.952218e-01	1.532221e-01	4.144981e-02	4.259901e-01	2.578236e-02	3.381784e-01	1.690149e-01	3.336927e-01	1.591140e-01	3.686468e-01	2.481420e-01	1.724548e-01	2.107563e-01	2.615951e-01	2.548619e-01	2.440574e-01	2.394856e-01	1.738496e+00	1.487145e+00	1.341870e+00	2.260191e-02	4.051325e-01	3.222163e-01	2.272651e+00
57000	-9.068056e+04	-3.046638e+02	6.244093e+01	2.131023e-01	1.803058e-01	1.040819e-01	1.100155e-01	2.947770e-01	9.771745e-02	1.459386e-01	2.289770e-01	9.317475e-02	2.532922e-01	1.943542e-01	8.426328e-02	5.756012e-02	2.919085e-01	1.673469e-01	4.431446e-02	4.153490e-01	2.352099e-02	3.381784e-01	1.690149e-01	3.336927e-01	1.591140e-01	3.686468e-01	2.481420e-01	1.724548e-01	2.107563e-01	2.615951e-01	2.548619e-01	2.440574e-01	2.394856e-01	1.681256e+00	1.439574e+00	1.502239e+00	3.439903e-02	4.051325e-01	3.306933e-01	2.264174e+00
57500	-9.069811e+04	-3.051092e+02	6.251160e+01	2.184083e-01	1.704776e-01	1.081724e-01	1.047095e-01	3.005147e-01	9.771745e-02	1.459386e-01	2.289770e-01	9.317475e-02	2.532922e-01	1.943542e-01	8.426328e-02	5.756012e-02	2.919085e-01	1.673469e-01	4.431446e-02	4.153490e-01	2.352099e-02	3.381784e-01	1.690149e-01	3.336927e-01	1.591140e-01	3.686468e-01	2.446766e-01	1.759203e-01	2.107563e-01	2.615951e-01	2.548619e-01	2.440574e-01	2.394856e-01	1.849227e+00	1.578266e+00	1.468799e+00	4.651461e-02	3.790439e-01	3.244070e-01	2.296549e+00
58000	-9.069264e+04	-3.100816e+02	6.473339e+01	2.184083e-01	1.704776e-01	1.081724e-01	1.047095e-01	3.005147e-01	9.771745e-02	1.459386e-01	2.289770e-01	9.317475e-02	2.529528e-01	1.943542e-01	8.460263e-02	5.756012e-02	2.919085e-01	1.690770e-01	4.431446e-02	4.153490e-01	2.179089e-02	3.381784e-01	1.696648e-01	3.330428e-01	1.591140e-01	3.686468e-01	2.446766e-01	1.759203e-01	2.107563e-01	2.615951e-01	2.548619e-01	2.440574e-01	2.394856e-01	1.693160e+00	1.459445e+00	1.394855e+00	3.254439e-02	3.785467e-01	3.249041e-01	2.296549e+00
58500	-9.068543e+04	-3.138604e+02	6.636160e+01	2.184083e-01	1.858881e-01	9.503013e-02	1.026454e-01	3.025788e-01	9.544922e-02	1.457142e-01	2.432972e-01	9.317475e-02	2.531772e-01	1.943542e-01	7.028247e-02	5.756012e-02	3.020306e-01	1.589550e-01	4.431446e-02	4.153490e-01	2.179089e-02	3.381784e-01	1.696648e-01	3.330428e-01	1.591140e-01	3.780161e-01	2.403698e-01	1.772362e-01	2.043779e-01	2.615951e-01	2.548619e-01	2.440574e-01	2.394856e-01	1.693838e+00	1.413512e+00	1.429312e+00	1.525468e-02	3.932080e-01	3.308773e-01	2.275915e+00
59000	-9.069014e+04	-3.152282e+02	6.692260e+01	2.184083e-01	1.718154e-01	9.503013e-02	1.026454e-01	3.152886e-01	9.681210e-02	1.457142e-01	2.432972e-01	9.317475e-02	2.531772e-01	1.844579e-01	8.017880e-02	5.070077e-02	3.020306e-01	1.589550e-01	5.117380e-02	4.153490e-01	2.179089e-02	3.381784e-01	1.696648e-01	3.330428e-01	1.591140e-01	3.780161e-01	2.403698e-01	1.772362e-01	2.043779e-01	2.615718e-01	2.548619e-01	2.440806e-01	2.394856e-01	1.698190e+00	1.519033e+00	1.402017e+00	2.351709e-02	3.937435e-01	3.392298e-01	2.267027e+00
59500	-9.070673e+04	-3.109152e+02	6.510968e+01	2.045902e-01	1.904643e-01	1.269124e-01	9.008951e-02	2.904035e-01	9.754012e-02	1.410527e-01	2.520649e-01	8.794428e-02	2.559764e-01	1.787198e-01	8.424194e-02	5.348618e-02	2.875876e-01	1.736099e-01	4.170399e-02	4.237248e-01	1.988762e-02	3.285395e-01	1.850693e-01	3.274040e-01	1.589872e-01	3.607696e-01	2.472458e-01	1.791749e-01	2.128098e-01	2.649227e-01	2.552330e-01	2.443577e-01	2.354866e-01	1.568765e+00	1.528200e+00	1.400217e+00	2.475831e-02	3.704529e-01	3.633989e-01	2.266148e+00
60000	-9.070358e+04	-3.172184e+02	6.782403e+01	2.105300e-01	1.938910e-01	1.149551e-01	9.052541e-02	2.855403e-01	1.045582e-01	1.408108e-01	2.523068e-01	8.794428e-02	2.559764e-01	1.787198e-01	8.424194e-02	5.348618e-02	2.875876e-01	1.624001e-01	4.170399e-02	4.349346e-01	1.988762e-02	3.285395e-01	1.850693e-01	3.274040e-01	1.589872e-01	3.482487e-01	2.472458e-01	1.791749e-01	2.253306e-01	2.649227e-01	2.552330e-01	2.443577e-01	2.354866e-01	1.639935e+00	1.525705e+00	1.400217e+00	2.850649e-02	3.853432e-01	3.414331e-01	2.273224e+00
60500	-9.069831e+04	-3.132617e+02	6.598297e+01	2.105300e-01	1.948053e-01	1.149551e-01	8.202373e-02	2.846260e-01	1.130598e-01	1.548303e-01	2.382873e-01	8.794428e-02	2.559764e-01	1.787198e-01	8.424194e-02	5.607894e-02	2.710234e-01	1.786844e-01	3.911123e-02	4.352143e-01	1.988762e-02	3.285395e-01	1.850693e-01	3.274040e-01	1.589872e-01	3.491233e-01	2.472458e-01	1.791749e-01	2.244560e-01	2.649227e-01	2.549625e-01	2.446282e-01	2.354866e-01	1.768609e+00	1.642388e+00	1.400217e+00	2.912005e-02	3.917634e-01	3.386886e-01	2.269548e+00
61000	-9.070190e+04	-3.184762e+02	6.842147e+01	2.105300e-01	1.948053e-01	1.149551e-01	8.202373e-02	2.846260e-01	1.130598e-01	1.603762e-01	2.375030e-01	9.672025e-02	2.561549e-01	1.692775e-01	7.996817e-02	5.607894e-02	2.710234e-01	1.658669e-01	4.328114e-02	4.377578e-01	2.599183e-02	3.285395e-01	1.836882e-01	3.274040e-01	1.603683e-01	3.491233e-01	2.472458e-01	1.791749e-01	2.244560e-01	2.649227e-01	2.546053e-01	2.446282e-01	2.358438e-01	1.631174e+00	1.485618e+00	1.366690e+00	1.707574e-02	3.917634e-01	3.386886e-01	2.269548e+00
61500	-9.069140e+04	-3.151182e+02	6.692668e+01	2.184083e-01	1.830683e-01	1.073853e-01	9.018347e-02	3.057749e-01	9.517977e-02	1.457142e-01	2.492598e-01	8.841269e-02	2.659213e-01	1.757334e-01	7.495865e-02	5.159531e-02	2.862503e-01	1.742698e-01	4.951161e-02	4.187819e-01	1.959106e-02	3.381784e-01	1.822141e-01	3.298888e-01	1.497187e-01	3.571281e-01	2.403100e-01	1.764692e-01	2.260926e-01	2.615718e-01	2.548619e-01	2.440806e-01	2.394856e-01	1.664651e+00	1.431396e+00	1.403854e+00	4.268419e-02	3.992547e-01	3.167740e-01	2.283971e+00
62000	-9.068311e+04	-3.128302e+02	6.574338e+01	2.078799e-01	1.830683e-01	1.136697e-01	9.442745e-02	3.057749e-01	9.517977e-02	1.575247e-01	2.489107e-01	8.841269e-02	2.544599e-01	1.757334e-01	7.495865e-02	5.159531e-02	2.862503e-01	1.815772e-01	3.658668e-02	4.210081e-01	2.298234e-02	3.381784e-01	1.822141e-01	3.298888e-01	1.497187e-01	3.546657e-01	2.403100e-01	1.789317e-01	2.260926e-01	2.615718e-01	2.548619e-01	2.440806e-01	2.394856e-01	1.664651e+00	1.673396e+00	1.596639e+00	2.965366e-02	3.992547e-01	3.170165e-01	2.283729e+00
62500	-9.069095e+04	-3.120929e+02	6.551502e+01	1.994012e-01	1.764493e-01	1.196789e-01	9.851697e-02	2.946380e-01	1.113156e-01	1.533638e-01	2.517546e-01	9.658599e-02	2.551883e-01	1.638744e-01	7.923287e-02	6.189762e-02	2.972224e-01	1.728620e-01	3.905403e-02	4.005578e-01	2.840609e-02	3.381784e-01	1.822141e-01	3.298888e-01	1.497187e-01	3.546657e-01	2.403100e-01	1.789317e-01	2.260926e-01	2.615718e-01	2.548619e-01	2.440806e-01	2.394856e-01	1.518005e+00	1.531970e+00	1.678287e+00	3.517237e-02	4.138040e-01	3.304431e-01	2.255753e+00
63000	-9.070102e+04	-3.085893e+02	6.412495e+01	1.994012e-01	1.764493e-01	1.196789e-01	9.851697e-02	2.946380e-01	1.113156e-01	1.466487e-01	2.463500e-01	9.065388e-02	2.648510e-01	1.801560e-01	7.134046e-02	5.869880e-02	2.972224e-01	1.758516e-01	4.471851e-02	3.980921e-01	2.541653e-02	3.460426e-01	1.743498e-01	3.298888e-01	1.497187e-01	3.546657e-01	2.403100e-01	1.789317e-01	2.260926e-01	2.615718e-01	2.548619e-01	2.485344e-01	2.350318e-01	1.509591e+00	1.379682e+00	1.605494e+00	1.016129e-02	4.034043e-01	3.604107e-01	2.236185e+00
63500	-9.069816e+04	-3.120111e+02	6.538997e+01	1.994012e-01	1.764493e-01	1.196789e-01	9.851697e-02	2.946380e-01	1.113156e-01	1.466487e-01	2.463500e-01	9.102209e-02	2.648510e-01	1.801560e-01	7.097224e-02	6.729512e-02	2.754240e-01	1.610817e-01	3.546158e-02	4.425931e-01	1.814451e-02	3.460426e-01	1.743498e-01	3.298888e-01	1.497187e-01	3.552241e-01	2.390092e-01	1.783732e-01	2.273935e-01	2.615718e-01	2.548619e-01	2.485344e-01	2.350318e-01	1.577378e+00	1.755067e+00	1.605494e+00	3.910371e-02	3.780087e-01	3.349179e-01	2.287073e+00
64000	-9.070159e+04	-3.216405e+02	6.990298e+01	1.983705e-01	1.733869e-01	1.237720e-01	9.851697e-02	2.946380e-01	1.113156e-01	1.466487e-01	2.400259e-01	9.102209e-02	2.648510e-01	1.864800e-01	7.097224e-02	6.729512e-02	2.754240e-01	1.623288e-01	3.200948e-02	4.425931e-01	2.034946e-02	3.460426e-01	1.743498e-01	3.298888e-01	1.497187e-01	3.552241e-01	2.390092e-01	1.783732e-01	2.273935e-01	2.615718e-01	2.548619e-01	2.485344e-01	2.350318e-01	1.513022e+00	1.514596e+00	1.344426e+00	2.655179e-02	3.780087e-01	3.051245e-01	2.316867e+00
64500	-9.069595e+04	-3.145712e+02	6.680744e+01	1.983705e-01	1.733869e-01	1.237720e-01	9.900581e-02	2.946380e-01	1.108268e-01	1.369961e-01	2.400259e-01	9.102209e-02	2.562231e-01	1.951080e-01	8.062487e-02	6.729512e-02	2.754240e-01	1.574438e-01	3.689450e-02	4.425931e-01	2.034946e-02	3.312048e-01	1.743498e-01	3.468015e-01	1.476440e-01	3.671762e-01	2.374341e-01	1.854277e-01	2.099621e-01	2.615718e-01	2.548619e-01	2.485344e-01	2.350318e-01	1.432334e+00	1.483826e+00	1.309032e+00	3.218109e-02	3.639162e-01	3.432929e-01	2.292791e+00
65000	-9.070110e+04	-3.182543e+02	6.836164e+01	2.105109e-01	1.733869e-01	1.237720e-01	9.900581e-02	2.946380e-01	9.868642e-02	1.362387e-01	2.407833e-01	9.102209e-02	2.548143e-01	1.971057e-01	8.003593e-02	6.253270e-02	2.785874e-01	1.784706e-01	3.732027e-02	4.201587e-01	2.293042e-02	3.312048e-01	1.743498e-01	3.468015e-01	1.476440e-01	3.740177e-01	2.374341e-01	1.854277e-01	2.031206e-01	2.615718e-01	2.548619e-01	2.485344e-01	2.350318e-01	1.602419e+00	1.483826e+00	1.309032e+00	2.345349e-02	3.697714e-01	3.374377e-01	2.292791e+00
65500	-9.069067e+04	-3.178850e+02	6.796333e+01	2.105109e-01	1.733869e-01	1.217868e-01	1.039978e-01	2.916312e-01	9.868642e-02	1.475117e-01	2.339647e-01	9.919894e-02	2.435413e-01	1.960194e-01	7.976397e-02	6.127101e-02	3.108656e-01	1.696599e-01	3.760101e-02	3.992616e-01	2.134084e-02	3.312048e-01	1.743498e-01	3.468015e-01	1.476440e-01	3.740177e-01	2.374341e-01	1.854277e-01	2.031206e-01	2.615718e-01	2.548619e-01	2.434303e-01	2.401359e-01	1.688828e+00	1.671572e+00	1.558583e+00	2.073005e-02	3.726554e-01	3.224186e-01	2.304926e+00
66000	-9.069151e+04	-3.176674e+02	6.789863e+01	2.105109e-01	1.673138e-01	1.217868e-01	1.015125e-01	2.977869e-01	1.010892e-01	1.475117e-01	2.331704e-01	1.002695e-01	2.432650e-01	1.960194e-01	7.976397e-02	6.127101e-02	3.108656e-01	1.696599e-01	3.760101e-02	3.992616e-01	2.134084e-02	3.312048e-01	1.728846e-01	3.468015e-01	1.491091e-01	3.592246e-01	2.500729e-01	1.830757e-01	2.076268e-01	2.615718e-01	2.548619e-01	2.434303e-01	2.401359e-01	1.753576e+00	1.610464e+00	1.482817e+00	2.372816e-02	3.708425e-01	3.137151e-01	2.315442e+00
66500	-9.071823e+04	-3.181114e+02	6.820931e+01	2.076588e-01	1.673138e-01	1.225561e-01	8.762085e-02	3.137613e-01	1.010892e-01	1.475117e-01	2.331704e-01	1.002695e-01	2.432650e-01	1.960194e-01	7.976397e-02	6.461669e-02	3.075199e-01	1.696599e-01	3.760101e-02	3.992616e-01	2.134084e-02	3.296958e-01	1.728846e-01	3.483104e-01	1.491091e-01	3.592246e-01	2.500729e-01	1.870672e-01	2.036353e-01	2.615718e-01	2.548619e-01	2.434303e-01	2.401359e-01	1.545028e+00	1.610464e+00	1.437787e+00	3.895012e-02	3.790590e-01	3.054985e-01	2.315442e+00
67000	-9.071292e+04	-3.193653e+02	6.878016e+01	2.076588e-01	1.673138e-01	1.225561e-01	8.762085e-02	3.137613e-01	1.010892e-01	1.475117e-01	2.440208e-01	1.002695e-01	2.446828e-01	1.837513e-01	7.976397e-02	6.461669e-02	3.075199e-01	1.696599e-01	3.760101e-02	3.992616e-01	2.134084e-02	3.296958e-01	1.728846e-01	3.483104e-01	1.491091e-01	3.592246e-01	2.500729e-01	1.870672e-01	2.036353e-01	2.615718e-01	2.548619e-01	2.434303e-01	2.401359e-01	1.598970e+00	1.536546e+00	1.437787e+00	2.023044e-02	3.711832e-01	3.168231e-01	2.311994e+00
67500	-9.071076e+04	-3.200365e+02	6.904678e+01	2.076588e-01	1.673138e-01	1.145765e-01	8.762085e-02	3.137613e-01	1.090689e-01	1.475117e-01	2.440208e-01	1.002695e-01	2.337719e-01	1.837513e-01	9.067481e-02	5.801985e-02	3.105477e-01	1.715841e-01	3.474751e-02	4.058881e-01	1.921279e-02	3.296958e-01	1.728846e-01	3.483104e-01	1.491091e-01	3.687470e-01	2.505520e-01	1.752437e-01	2.054573e-01	2.615718e-01	2.548619e-01	2.434303e-01	2.401359e-01	1.592829e+00	1.513901e+00	1.546264e+00	3.089811e-02	3.771971e-01	3.108590e-01	2.311944e+00
68000	-9.070775e+04	-3.190245e+02	6.857612e+01	2.171362e-01	1.805150e-01	1.196709e-01	9.379124e-02	2.877749e-01	1.011117e-01	1.495546e-01	2.379985e-01	9.565583e-02	2.511640e-01	1.854688e-01	8.015822e-02	5.082969e-02	2.983810e-01	1.735403e-01	4.823974e-02	4.213767e-01	7.632516e-03	3.317955e-01	1.757130e-01	3.368547e-01	1.556367e-01	3.653157e-01	2.397641e-01	1.814420e-01	2.134781e-01	2.649227e-01	2.555983e-01	2.436352e-01	2.358438e-01	1.884593e+00	1.392725e+00	1.409356e+00	2.668429e-02	3.677384e-01	3.111710e-01	2.321091e+00
68500	-9.069161e+04	-3.196678e+02	6.907083e+01	2.177754e-01	1.731301e-01	1.155529e-01	8.171858e-02	3.038591e-01	1.079639e-01	1.424118e-01	2.389429e-01	1.025634e-01	2.419841e-01	1.796072e-01	9.449078e-02	5.801985e-02	3.118765e-01	1.622388e-01	4.276389e-02	4.058881e-01	1.921279e-02	3.296958e-01	1.728846e-01	3.483104e-01	1.491091e-01	3.765439e-01	2.505520e-01	1.752437e-01	1.976604e-01	2.624117e-01	2.548619e-01	2.425905e-01	2.401359e-01	1.487154e+00	1.321759e+00	1.422135e+00	3.936777e-02	3.806817e-01	3.390421e-01	2.280276e+00
69000	-9.069885e+04	-3.154055e+02	6.712318e+01	2.301968e-01	1.827172e-01	1.146855e-01	8.726813e-02	2.855938e-01	9.953847e-02	1.424118e-01	2.445210e-01	1.022084e-01	2.364059e-01	1.799622e-01	9.449078e-02	7.048060e-02	3.115781e-01	1.495689e-01	3.595098e-02	4.101847e-01	2.223666e-02	3.296958e-01	1.728846e-01	3.483104e-01	1.491091e-01	3.672101e-01	2.581466e-01	1.768492e-01	1.977942e-01	2.603726e-01	2.548619e-01	2.446296e-01	2.401359e-01	1.595637e+00	1.321759e+00	1.422135e+00	1.383004e-02	3.717656e-01	3.086728e-01	2.319562e+00
69500	-9.069057e+04	-3.142906e+02	6.659309e+01	2.305223e-01	1.823917e-01	1.146855e-01	8.726813e-02	2.855938e-01	9.953847e-02	1.374596e-01	2.445210e-01	1.022084e-01	2.364059e-01	1.799622e-01	9.944298e-02	6.832383e-02	2.999680e-01	1.423693e-01	4.059204e-02	4.215132e-01	2.723366e-02	3.231977e-01	1.728846e-01	3.483104e-01	1.556072e-01	3.672101e-01	2.581466e-01	1.768492e-01	1.977942e-01	2.603726e-01	2.548619e-01	2.446296e-01	2.401359e-01	1.611649e+00	1.401468e+00	1.422135e+00	2.398033e-02	3.717656e-01	3.086728e-01	2.319562e+00
70000	-9.070920e+04	-3.110334e+02	6.515019e+01	2.335172e-01	1.964689e-01	1.058496e-01	9.560757e-02	2.766978e-01	9.185901e-02	1.458536e-01	2.585454e-01	8.760064e-02	2.538751e-01	1.816199e-01	7.250530e-02	5.536572e-02	3.055177e-01	1.727813e-01	5.435491e-02	3.898817e-01	2.209869e-02	3.192254e-01	1.743170e-01	3.368107e-01	1.696469e-01	3.580219e-01	2.442318e-01	1.739152e-01	2.238311e-01	2.606053e-01	2.609441e-01	2.389496e-01	2.395010e-01	1.552542e+00	1.518227e+00	1.449804e+00	1.786098e-02	3.899137e-01	3.294433e-01	2.280643e+00
70500	-9.069210e+04	-3.175281e+02	6.792839e+01	2.273189e-01	1.823917e-01	1.135459e-01	9.600613e-02	2.855938e-01	9.514357e-02	1.374596e-01	2.445210e-01	9.058492e-02	2.364059e-01	1.915856e-01	9.944298e-02	5.973224e-02	3.045603e-01	1.598960e-01	4.344067e-02	4.150640e-01	1.730674e-02	3.231977e-01	1.728846e-01	3.483104e-01	1.556072e-01	3.672101e-01	2.581466e-01	1.768492e-01	1.977942e-01	2.605722e-01	2.548619e-01	2.444299e-01	2.401359e-01	1.696797e+00	1.360337e+00	1.583500e+00	2.892094e-02	3.860984e-01	3.275112e-01	2.286390e+00
71000	-9.069070e+04	-3.168652e+02	6.776700e+01	2.273189e-01	1.823917e-01	1.135459e-01	9.600613e-02	2.855938e-01	9.514357e-02	1.409523e-01	2.305575e-01	9.500135e-02	2.545933e-01	1.890481e-01	8.984751e-02	6.292832e-02	2.881601e-01	1.608596e-01	4.237696e-02	4.225524e-01	2.312261e-02	3.231977e-01	1.728846e-01	3.483104e-01	1.556072e-01	3.823891e-01	2.429676e-01	1.768492e-01	1.977942e-01	2.615175e-01	2.548619e-01	2.434847e-01	2.401359e-01	1.654175e+00	1.360337e+00	1.326646e+00	2.892094e-02	3.807865e-01	3.482850e-01	2.270929e+00
71500	-9.067971e+04	-3.130038e+02	6.594733e+01	2.230038e-01	1.869637e-01	1.135459e-01	9.143413e-02	2.899089e-01	9.514357e-02	1.409523e-01	2.305575e-01	9.714576e-02	2.524489e-01	1.890481e-01	8.984751e-02	6.229284e-02	2.881601e-01	1.632375e-01	3.999913e-02	4.225524e-01	2.375809e-02	3.231977e-01	1.728846e-01	3.483104e-01	1.556072e-01	3.687614e-01	2.397774e-01	1.766699e-01	2.147914e-01	2.615175e-01	2.548619e-01	2.434847e-01	2.401359e-01	1.690965e+00	1.456237e+00	1.488463e+00	2.523620e-02	3.899184e-01	3.157668e-01	2.294315e+00
72000	-9.069484e+04	-3.112503e+02	6.512624e+01	2.267999e-01	1.874733e-01	1.157508e-01	9.391754e-02	2.732748e-01	1.027837e-01	1.467539e-01	2.555684e-01	9.261583e-02	2.503389e-01	1.811409e-01	7.358202e-02	4.684409e-02	2.969534e-01	1.786229e-01	4.183013e-02	4.142826e-01	2.146691e-02	3.202402e-01	1.820536e-01	3.360301e-01	1.616761e-01	3.675237e-01	2.504512e-01	1.684223e-01	2.136029e-01	2.606053e-01	2.590600e-01	2.408337e-01	2.395010e-01	1.676027e+00	1.517423e+00	1.600059e+00	3.679390e-02	3.909722e-01	3.481894e-01	2.260838e+00
72500	-9.067685e+04	-3.095923e+02	6.446695e+01	2.219398e-01	1.855808e-01	1.038026e-01	9.411635e-02	2.977809e-01	9.677958e-02	1.413729e-01	2.320753e-01	9.399014e-02	2.652850e-01	1.875302e-01	7.974643e-02	6.447284e-02	2.873343e-01	1.639751e-01	4.269726e-02	4.214181e-01	2.010237e-02	3.350936e-01	1.751878e-01	3.372818e-01	1.524368e-01	3.687614e-01	2.397774e-01	1.766699e-01	2.147914e-01	2.625396e-01	2.538398e-01	2.434847e-01	2.401359e-01	1.720823e+00	1.390877e+00	1.575291e+00	3.152815e-02	4.016228e-01	3.246414e-01	2.273736e+00
73000	-9.067235e+04	-3.090572e+02	6.433983e+01	2.187929e-01	1.855808e-01	1.038026e-01	9.726331e-02	2.873407e-01	1.072197e-01	1.435411e-01	2.320753e-01	9.399014e-02	2.652850e-01	1.853621e-01	7.974643e-02	6.447284e-02	2.873343e-01	1.639751e-01	4.269726e-02	4.214181e-01	2.010237e-02	3.345785e-01	1.798070e-01	3.238436e-01	1.617709e-01	3.687614e-01	2.397209e-01	1.766699e-01	2.148479e-01	2.587580e-01	2.582770e-01	2.405303e-01	2.424348e-01	1.720823e+00	1.365957e+00	1.366055e+00	3.152815e-02	3.889516e-01	3.336015e-01	2.277447e+00
73500	-9.067110e+04	-3.168389e+02	6.766432e+01	2.098056e-01	1.855808e-01	1.038026e-01	1.016353e-01	2.873407e-01	1.118350e-01	1.435411e-01	2.320753e-01	9.399014e-02	2.652850e-01	1.853621e-01	7.974643e-02	6.447284e-02	2.873343e-01	1.639751e-01	4.269726e-02	4.214181e-01	2.010237e-02	3.323819e-01	1.779518e-01	3.238436e-01	1.658227e-01	3.687614e-01	2.314669e-01	1.790164e-01	2.207553e-01	2.587580e-01	2.582770e-01	2.405303e-01	2.424348e-01	1.590853e+00	1.460010e+00	1.495631e+00	3.226459e-02	4.062787e-01	3.162744e-01	2.277447e+00
74000	-9.067387e+04	-3.122322e+02	6.569070e+01	2.098056e-01	1.934845e-01	1.038026e-01	1.016353e-01	2.873407e-01	1.039313e-01	1.435411e-01	2.320753e-01	9.799457e-02	2.652850e-01	1.853621e-01	7.574201e-02	6.447284e-02	2.873343e-01	1.609306e-01	4.493204e-02	4.214181e-01	2.091215e-02	3.323819e-01	1.820118e-01	3.238436e-01	1.617627e-01	3.758844e-01	2.314669e-01	1.803690e-01	2.122798e-01	2.587580e-01	2.582770e-01	2.405303e-01	2.424348e-01	1.570692e+00	1.460010e+00	1.428390e+00	2.912619e-02	4.062787e-01	3.162744e-01	2.277447e+00
74500	-9.068039e+04	-3.125972e+02	6.571226e+01	2.075199e-01	1.974905e-01	1.136658e-01	1.065148e-01	2.761014e-01	9.870765e-02	1.435411e-01	2.228208e-01	8.939768e-02	2.652850e-01	1.939590e-01	8.499655e-02	5.885617e-02	2.873343e-01	1.681921e-01	3.767051e-02	4.143872e-01	3.355980e-02	3.323819e-01	1.820118e-01	3.238436e-01	1.617627e-01	3.758844e-01	2.314669e-01	1.803690e-01	2.122798e-01	2.603066e-01	2.582770e-01	2.405303e-01	2.408861e-01	1.971020e+00	1.301346e+00	1.501604e+00	1.913942e-02	3.872296e-01	3.552401e-01	2.257530e+00
75000	-9.068223e+04	-3.087071e+02	6.414440e+01	2.075199e-01	1.974905e-01	1.136658e-01	9.372688e-02	2.888893e-01	9.870765e-02	1.434856e-01	2.228208e-01	9.104142e-02	2.652850e-01	2.040465e-01	7.332073e-02	6.165232e-02	2.807667e-01	1.691257e-01	4.050827e-02	4.143872e-01	3.355980e-02	3.323819e-01	1.820118e-01	3.238436e-01	1.617627e-01	3.758844e-01	2.314669e-01	1.803690e-01	2.122798e-01	2.603066e-01	2.582770e-01	2.405303e-01	2.408861e-01	1.649053e+00	1.415684e+00	1.501604e+00	2.796907e-02	3.939992e-01	3.486947e-01	2.257306e+00
75500	-9.068866e+04	-3.104846e+02	6.495933e+01	2.075199e-01	1.974905e-01	1.136658e-01	9.372688e-02	2.888893e-01	9.870765e-02	1.480933e-01	2.175394e-01	9.104142e-02	2.652850e-01	2.040465e-01	7.399433e-02	6.165232e-02	2.807667e-01	1.691257e-01	4.050827e-02	4.143872e-01	3.355980e-02	3.323819e-01	1.820118e-01	3.238436e-01	1.617627e-01	3.811070e-01	2.385367e-01	1.821373e-01	1.982190e-01	2.603066e-01	2.582770e-01	2.405303e-01	2.408861e-01	1.454080e+00	1.470760e+00	1.494301e+00	1.737350e-02	4.161832e-01	3.303131e-01	2.253504e+00
76000	-9.068479e+04	-3.085517e+02	6.405606e+01	2.075199e-01	1.974905e-01	1.136658e-01	1.018490e-01	2.807671e-01	9.870765e-02	1.480933e-01	2.175394e-01	9.501533e-02	2.652850e-01	2.000726e-01	7.399433e-02	5.736070e-02	2.938178e-01	1.596587e-01	3.616605e-02	4.221236e-01	3.087324e-02	3.323819e-01	1.820118e-01	3.238436e-01	1.617627e-01	3.811070e-01	2.385367e-01	1.821373e-01	1.982190e-01	2.603066e-01	2.582770e-01	2.405303e-01	2.408861e-01	1.609460e+00	1.489273e+00	1.522336e+00	3.164411e-02	4.101395e-01	3.480393e-01	2.241821e+00
76500	-9.069428e+04	-3.094155e+02	6.440241e+01	2.065666e-01	1.862320e-01	1.117225e-01	8.917101e-02	2.977827e-01	1.085252e-01	1.369508e-01	2.453231e-01	9.698963e-02	2.497927e-01	1.846831e-01	8.626068e-02	6.008972e-02	2.974290e-01	1.689495e-01	4.142790e-02	4.069291e-01	2.517479e-02	3.262678e-01	1.882460e-01	3.296350e-01	1.558512e-01	3.811070e-01	2.448940e-01	1.684779e-01	2.055210e-01	2.604728e-01	2.582770e-01	2.405303e-01	2.407199e-01	1.634797e+00	1.505738e+00	1.522336e+00	3.180421e-02	4.066487e-01	3.515301e-01	2.241821e+00
77000	-9.068401e+04	-3.090712e+02	6.438741e+01	2.116810e-01	1.763477e-01	1.117225e-01	1.000051e-01	2.977827e-01	1.024610e-01	1.390294e-01	2.431900e-01	1.009627e-01	2.517907e-01	1.847351e-01	8.029211e-02	6.008972e-02	2.974290e-01	1.689495e-01	4.142790e-02	4.069291e-01	2.517479e-02	3.408239e-01	1.690728e-01	3.392008e-01	1.509024e-01	3.811070e-01	2.448940e-01	1.684779e-01	2.055210e-01	2.568789e-01	2.582770e-01	2.441242e-01	2.407199e-01	1.505373e+00	1.304815e+00	1.543919e+00	2.403771e-02	3.911447e-01	3.327562e-01	2.276099e+00
77500	-9.068856e+04	-3.119213e+02	6.558428e+01	2.141599e-01	1.763477e-01	1.117225e-01	9.752620e-02	2.977827e-01	1.024610e-01	1.390294e-01	2.431900e-01	1.009627e-01	2.517907e-01	1.847351e-01	8.029211e-02	5.524749e-02	3.022712e-01	1.689495e-01	4.142790e-02	4.069291e-01	2.517479e-02	3.408239e-01	1.690728e-01	3.392008e-01	1.509024e-01	3.745735e-01	2.448940e-01	1.750115e-01	2.055210e-01	2.568789e-01	2.582770e-01	2.443506e-01	2.404934e-01	1.678469e+00	1.320542e+00	1.396540e+00	2.379595e-02	3.938711e-01	3.313770e-01	2.274752e+00
78000	-9.068565e+04	-3.104199e+02	6.494910e+01	2.141599e-01	1.763477e-01	1.117225e-01	9.752620e-02	2.977827e-01	1.024610e-01	1.519778e-01	2.466340e-01	8.520113e-02	2.506224e-01	1.749458e-01	9.061881e-02	7.559025e-02	2.990158e-01	1.493240e-01	3.262516e-02	4.018868e-01	4.155796e-02	3.375329e-01	1.690728e-01	3.424919e-01	1.509024e-01	3.601183e-01	2.448940e-01	1.750115e-01	2.199762e-01	2.568789e-01	2.582770e-01	2.443506e-01	2.404934e-01	1.474088e+00	1.467007e+00	1.437422e+00	2.549237e-02	3.950576e-01	3.366124e-01	2.268330e+00
78500	-9.068337e+04	-3.107270e+02	6.497193e+01	2.141599e-01	1.763477e-01	1.117225e-01	9.752620e-02	2.977827e-01	1.024610e-01	1.519778e-01	2.466340e-01	8.520113e-02	2.506224e-01	1.749458e-01	9.061881e-02	6.540910e-02	3.057712e-01	1.531792e-01	3.635686e-02	3.972031e-01	4.208056e-02	3.375329e-01	1.690728e-01	3.424919e-01	1.509024e-01	3.601183e-01	2.448940e-01	1.750115e-01	2.199762e-01	2.568789e-01	2.582770e-01	2.443506e-01	2.404934e-01	1.683908e+00	1.467007e+00	1.481085e+00	1.779283e-02	3.808178e-01	3.508522e-01	2.268330e+00
79000	-9.068661e+04	-3.134219e+02	6.620023e+01	2.107216e-01	1.763477e-01	1.151608e-01	9.752620e-02	2.977827e-01	1.024610e-01	1.519778e-01	2.466340e-01	9.077511e-02	2.506224e-01	1.749458e-01	8.504483e-02	7.358601e-02	3.056666e-01	1.564709e-01	3.397255e-02	3.960592e-01	3.424475e-02	3.296542e-01	1.695025e-01	3.491529e-01	1.516905e-01	3.601183e-01	2.448940e-01	1.750115e-01	2.199762e-01	2.568789e-01	2.582770e-01	2.443506e-01	2.404934e-01	1.417705e+00	1.582190e+00	1.469787e+00	1.973314e-02	3.823301e-01	3.478802e-01	2.269790e+00
79500	-9.068975e+04	-3.134400e+02	6.621124e+01	2.107216e-01	1.763477e-01	1.151608e-01	9.752620e-02	2.977827e-01	1.024610e-01	1.450756e-01	2.406138e-01	1.001959e-01	2.506224e-01	1.784475e-01	8.504483e-02	6.648662e-02	2.987935e-01	1.560193e-01	4.475902e-02	4.116608e-01	2.228077e-02	3.296542e-01	1.695025e-01	3.491529e-01	1.516905e-01	3.601183e-01	2.448940e-01	1.842951e-01	2.106927e-01	2.548205e-01	2.582770e-01	2.464091e-01	2.404934e-01	1.435509e+00	1.490352e+00	1.536536e+00	4.193894e-02	4.012696e-01	3.119839e-01	2.286747e+00
80000	-9.069279e+04	-3.153760e+02	6.694806e+01	2.107216e-01	1.763477e-01	1.151608e-01	9.752620e-02	2.977827e-01	1.024610e-01	1.498473e-01	2.508647e-01	9.665158e-02	2.333099e-01	1.840922e-01	8.523433e-02	5.992676e-02	2.892148e-01	1.514214e-01	5.260947e-02	4.249105e-01	2.191703e-02	3.296542e-01	1.700378e-01	3.486176e-01	1.516905e-01	3.601183e-01	2.448940e-01	1.842951e-01	2.106927e-01	2.548205e-01	2.582770e-01	2.464091e-01	2.404934e-01	1.691373e+00	1.621498e+00	1.396143e+00	3.887013e-02	3.634532e-01	3.119839e-01	2.324563e+00
80500	-9.069913e+04	-3.216589e+02	6.984277e+01	2.107216e-01	1.763570e-01	1.151608e-01	9.752620e-02	2.977827e-01	1.024517e-01	1.498473e-01	2.508647e-01	9.665158e-02	2.333099e-01	1.840922e-01	8.523433e-02	6.042017e-02	2.962880e-01	1.528735e-01	3.876910e-02	4.330440e-01	1.860521e-02	3.296542e-01	1.700378e-01	3.486176e-01	1.516905e-01	3.565736e-01	2.448940e-01	1.878397e-01	2.106927e-01	2.548205e-01	2.582770e-01	2.464091e-01	2.404934e-01	1.627622e+00	1.453702e+00	1.440963e+00	3.979383e-02	3.695923e-01	3.058448e-01	2.324563e+00
81000	-9.071692e+04	-3.126445e+02	6.577417e+01	2.299069e-01	1.690903e-01	1.073929e-01	1.070617e-01	2.806138e-01	1.059344e-01	1.516466e-01	2.581219e-01	9.535167e-02	2.379776e-01	1.767241e-01	8.017808e-02	6.301108e-02	3.182005e-01	1.744497e-01	3.828787e-02	3.934225e-01	1.262828e-02	3.311349e-01	1.656134e-01	3.383713e-01	1.648804e-01	3.367902e-01	2.501311e-01	1.838291e-01	2.292495e-01	2.569237e-01	2.593713e-01	2.357297e-01	2.479753e-01	1.529122e+00	1.659343e+00	1.489137e+00	2.848338e-02	3.775403e-01	3.190530e-01	2.303407e+00
81500	-9.069649e+04	-3.132782e+02	6.612783e+01	2.166334e-01	1.763570e-01	1.151608e-01	9.161443e-02	2.977827e-01	1.024517e-01	1.535493e-01	2.372052e-01	9.744129e-02	2.585960e-01	1.736431e-01	7.956517e-02	4.783180e-02	2.951775e-01	1.612550e-01	3.200908e-02	4.384395e-01	2.528711e-02	3.268521e-01	1.728399e-01	3.486176e-01	1.516905e-01	3.565736e-01	2.470361e-01	1.828551e-01	2.135353e-01	2.548205e-01	2.582770e-01	2.464091e-01	2.404934e-01	1.648690e+00	1.377862e+00	1.466487e+00	3.057000e-02	3.650901e-01	3.266609e-01	2.308249e+00
82000	-9.070614e+04	-3.166794e+02	6.756453e+01	2.425263e-01	1.690903e-01	1.073929e-01	1.070617e-01	2.806138e-01	9.331489e-02	1.516466e-01	2.463106e-01	8.718852e-02	2.683647e-01	1.724339e-01	7.405566e-02	5.847287e-02	2.934348e-01	1.733617e-01	3.956157e-02	4.120294e-01	2.313963e-02	3.311349e-01	1.656134e-01	3.383713e-01	1.648804e-01	3.573414e-01	2.315707e-01	1.815301e-01	2.295579e-01	2.569237e-01	2.593713e-01	2.357297e-01	2.479753e-01	1.580573e+00	1.491263e+00	1.540678e+00	1.568287e-02	3.808620e-01	3.342571e-01	2.284881e+00
82500	-9.069438e+04	-3.138997e+02	6.633637e+01	2.230328e-01	1.763570e-01	1.163601e-01	9.161443e-02	2.920742e-01	1.005614e-01	1.619622e-01	2.438449e-01	8.808582e-02	2.517114e-01	1.814413e-01	7.295431e-02	4.183311e-02	2.758336e-01	1.613852e-01	5.094683e-02	4.467440e-01	2.325731e-02	3.268521e-01	1.728399e-01	3.486176e-01	1.516905e-01	3.498622e-01	2.466038e-01	1.788934e-01	2.246405e-01	2.640795e-01	2.593589e-01	2.360682e-01	2.404934e-01	1.697121e+00	1.566808e+00	1.370002e+00	2.270869e-02	3.717241e-01	3.168481e-01	2.311428e+00
83000	-9.069729e+04	-3.108900e+02	6.498804e+01	2.136272e-01	1.758918e-01	1.124842e-01	9.055534e-02	3.186285e-01	8.881307e-02	1.619622e-01	2.438449e-01	9.093610e-02	2.527705e-01	1.803823e-01	7.010403e-02	4.183311e-02	2.758336e-01	1.747848e-01	5.406395e-02	4.421552e-01	1.132940e-02	3.268521e-01	1.728399e-01	3.486176e-01	1.516905e-01	3.498622e-01	2.466038e-01	1.788934e-01	2.246405e-01	2.640795e-01	2.593589e-01	2.360682e-01	2.404934e-01	1.697121e+00	1.590157e+00	1.469937e+00	2.505772e-02	3.884191e-01	3.211022e-01	2.290479e+00
83500	-9.070154e+04	-3.166988e+02	6.762994e+01	2.136272e-01	1.758918e-01	1.124842e-01	9.055534e-02	3.186285e-01	8.881307e-02	1.488300e-01	2.462561e-01	1.016570e-01	2.529882e-01	1.801646e-01	7.010403e-02	4.590351e-02	2.717632e-01	1.702623e-01	5.094075e-02	4.421552e-01	1.897506e-02	3.300913e-01	1.728399e-01	3.486176e-01	1.484513e-01	3.597582e-01	2.466038e-01	1.788934e-01	2.147446e-01	2.640795e-01	2.593589e-01	2.360682e-01	2.404934e-01	1.624005e+00	1.562402e+00	1.297673e+00	3.441572e-02	3.740797e-01	3.289449e-01	2.296975e+00
84000	-9.070177e+04	-3.169014e+02	6.764113e+01	2.027424e-01	1.758918e-01	1.117655e-01	9.055534e-02	3.186285e-01	1.004166e-01	1.488300e-01	2.462561e-01	1.016570e-01	2.394566e-01	1.801646e-01	8.363561e-02	4.590351e-02	2.717632e-01	1.702623e-01	5.094075e-02	4.421552e-01	1.897506e-02	3.300913e-01	1.728399e-01	3.486176e-01	1.484513e-01	3.597582e-01	2.466038e-01	1.788934e-01	2.147446e-01	2.599593e-01	2.638562e-01	2.356911e-01	2.404934e-01	1.964307e+00	1.319172e+00	1.377951e+00	1.189341e-02	3.695011e-01	3.280921e-01	2.302407e+00
84500	-9.070078e+04	-3.124169e+02	6.567607e+01	2.027424e-01	1.758918e-01	1.117655e-01	9.055534e-02	3.186285e-01	1.004166e-01	1.501015e-01	2.449847e-01	1.016570e-01	2.394566e-01	1.801646e-01	8.363561e-02	4.682167e-02	3.040028e-01	1.702623e-01	5.002260e-02	4.099156e-01	1.897506e-02	3.300913e-01	1.733057e-01	3.486176e-01	1.479855e-01	3.597582e-01	2.466038e-01	1.788934e-01	2.147446e-01	2.599593e-01	2.638562e-01	2.356911e-01	2.404934e-01	1.834391e+00	1.465411e+00	1.377951e+00	3.571707e-02	3.682715e-01	3.293216e-01	2.302407e+00
85000	-9.069872e+04	-3.161579e+02	6.739075e+01	2.074089e-01	1.802600e-01	1.224619e-01	8.817433e-02	3.077121e-01	9.398275e-02	1.501015e-01	2.449847e-01	9.737502e-02	2.394566e-01	1.801646e-01	8.791763e-02	4.511889e-02	3.062365e-01	1.702623e-01	4.925852e-02	4.099156e-01	1.920821e-02	3.300913e-01	1.733057e-01	3.486176e-01	1.479855e-01	3.491886e-01	2.571734e-01	1.891874e-01	2.044506e-01	2.599593e-01	2.638562e-01	2.356911e-01	2.404934e-01	1.667372e+00	1.465411e+00	1.351643e+00	2.888051e-02	3.723137e-01	3.241918e-01	2.303495e+00
85500	-9.069628e+04	-3.157021e+02	6.720966e+01	2.135145e-01	1.802600e-01	1.224619e-01	8.817433e-02	3.016065e-01	9.398275e-02	1.501015e-01	2.522932e-01	1.079436e-01	2.356327e-01	1.801646e-01	7.386439e-02	6.373444e-02	2.927024e-01	1.590214e-01	4.078897e-02	4.158914e-01	2.786143e-02	3.300693e-01	1.733057e-01	3.486395e-01	1.479855e-01	3.485339e-01	2.441952e-01	1.820106e-01	2.252603e-01	2.599593e-01	2.638562e-01	2.356911e-01	2.404934e-01	1.537324e+00	1.550539e+00	1.351643e+00	2.786878e-02	3.791950e-01	3.241918e-01	2.296613e+00
86000	-9.069568e+04	-3.135724e+02	6.620873e+01	2.135145e-01	1.712759e-01	1.224619e-01	9.715843e-02	3.016065e-01	9.398275e-02	1.501015e-01	2.522932e-01	9.226916e-02	2.513072e-01	1.801646e-01	7.386439e-02	6.373444e-02	2.927024e-01	1.590214e-01	4.078897e-02	4.158914e-01	2.786143e-02	3.427166e-01	1.733057e-01	3.359922e-01	1.479855e-01	3.485339e-01	2.441952e-01	1.820106e-01	2.252603e-01	2.599593e-01	2.638562e-01	2.393557e-01	2.368289e-01	1.537324e+00	1.518960e+00	1.544367e+00	1.581722e-02	3.831964e-01	3.201904e-01	2.296613e+00
86500	-9.070313e+04	-3.087047e+02	6.409541e+01	2.097063e-01	1.664885e-01	1.301557e-01	9.179431e-02	3.006490e-01	1.012062e-01	1.545278e-01	2.522932e-01	9.461359e-02	2.513072e-01	1.733939e-01	7.386439e-02	6.706659e-02	2.927024e-01	1.753900e-01	3.745682e-02	3.995227e-01	2.786143e-02	3.427166e-01	1.733057e-01	3.359922e-01	1.479855e-01	3.485339e-01	2.441952e-01	1.820106e-01	2.252603e-01	2.599593e-01	2.638562e-01	2.393557e-01	2.368289e-01	1.661011e+00	1.518960e+00	1.500440e+00	5.125096e-02	4.128159e-01	3.158876e-01	2.271297e+00
87000	-9.068910e+04	-3.134981e+02	6.623959e+01	2.161111e-01	1.664885e-01	1.164745e-01	9.805212e-02	3.006490e-01	1.022248e-01	1.538405e-01	2.522932e-01	9.208839e-02	2.519944e-01	1.733939e-01	7.638959e-02	6.234443e-02	3.003966e-01	1.753900e-01	3.745682e-02	3.995227e-01	2.488938e-02	3.427166e-01	1.733057e-01	3.394284e-01	1.445493e-01	3.512364e-01	2.416016e-01	1.807322e-01	2.264298e-01	2.599593e-01	2.638562e-01	2.393557e-01	2.368289e-01	1.372007e+00	1.582699e+00	1.500440e+00	2.962234e-02	3.986342e-01	3.300692e-01	2.271297e+00
87500	-9.069081e+04	-3.119591e+02	6.560680e+01	2.161111e-01	1.743818e-01	1.169200e-01	9.934103e-02	2.927558e-01	1.004904e-01	1.615673e-01	2.445664e-01	9.556865e-02	2.519944e-01	1.733939e-01	7.290933e-02	5.315059e-02	2.695469e-01	1.753769e-01	4.045737e-02	4.385192e-01	2.294909e-02	3.427166e-01	1.733057e-01	3.394284e-01	1.445493e-01	3.571129e-01	2.450121e-01	1.748557e-01	2.230193e-01	2.623813e-01	2.564165e-01	2.472519e-01	2.339503e-01	1.488926e+00	1.376808e+00	1.515162e+00	2.959172e-02	3.820165e-01	3.457220e-01	2.272262e+00
88000	-9.068963e+04	-3.112776e+02	6.533112e+01	2.161111e-01	1.743818e-01	1.169200e-01	9.934103e-02	2.927558e-01	1.004904e-01	1.493319e-01	2.428681e-01	9.128635e-02	2.519944e-01	1.861314e-01	7.838779e-02	5.197287e-02	2.941417e-01	1.676886e-01	4.559631e-02	4.244643e-01	1.613617e-02	3.427166e-01	1.700596e-01	3.394284e-01	1.477954e-01	3.571129e-01	2.450121e-01	1.748557e-01	2.230193e-01	2.623813e-01	2.564165e-01	2.472519e-01	2.339503e-01	1.488926e+00	1.495614e+00	1.357234e+00	3.283444e-02	3.927182e-01	3.350203e-01	2.272262e+00
88500	-9.068851e+04	-3.206091e+02	6.956737e+01	2.174812e-01	1.656322e-01	1.212644e-01	9.448142e-02	3.014401e-01	9.970082e-02	1.493319e-01	2.428681e-01	9.128635e-02	2.519944e-01	1.812880e-01	8.323124e-02	5.450281e-02	2.810798e-01	1.755129e-01	3.929756e-02	4.297314e-01	1.987552e-02	3.427166e-01	1.700596e-01	3.394284e-01	1.477954e-01	3.592169e-01	2.573512e-01	1.764615e-01	2.069703e-01	2.623813e-01	2.564165e-01	2.472519e-01	2.339503e-01	1.387005e+00	1.332675e+00	1.357234e+00	2.298730e-02	3.637293e-01	3.308082e-01	2.305462e+00
89000	-9.069533e+04	-3.199003e+02	6.901155e+01	2.174812e-01	1.656322e-01	1.165954e-01	9.448142e-02	3.014401e-01	1.043698e-01	1.404880e-01	2.494897e-01	9.435675e-02	2.551935e-01	1.771307e-01	8.334138e-02	5.450281e-02	2.954234e-01	1.611692e-01	3.929756e-02	4.297314e-01	1.987552e-02	3.427166e-01	1.652481e-01	3.442400e-01	1.477954e-01	3.592169e-01	2.573512e-01	1.764615e-01	2.069703e-01	2.623813e-01	2.564165e-01	2.472519e-01	2.339503e-01	1.740430e+00	1.497207e+00	1.357234e+00	2.020532e-02	3.373380e-01	3.078329e-01	2.354829e+00
89500	-9.072377e+04	-3.123004e+02	6.567705e+01	2.170592e-01	1.856219e-01	1.058792e-01	9.620138e-02	2.939895e-01	1.012488e-01	1.487639e-01	2.452082e-01	8.443443e-02	2.622846e-01	1.875270e-01	7.178201e-02	6.637119e-02	3.124637e-01	1.734873e-01	3.953290e-02	3.899947e-01	1.815028e-02	3.374815e-01	1.779186e-01	3.282144e-01	1.563855e-01	3.714821e-01	2.424914e-01	1.687283e-01	2.172983e-01	2.517807e-01	2.665153e-01	2.401737e-01	2.415303e-01	1.633732e+00	1.297168e+00	1.628045e+00	1.002795e-02	3.949373e-01	3.554399e-01	2.249623e+00
90000	-9.066546e+04	-3.261005e+02	7.196457e+01	2.025795e-01	1.681951e-01	1.332292e-01	9.224567e-02	2.968528e-01	1.068977e-01	1.404880e-01	2.494897e-01	9.435675e-02	2.551935e-01	1.771307e-01	8.334138e-02	5.588300e-02	2.876533e-01	1.689394e-01	3.938706e-02	4.297314e-01	1.840582e-02	3.437358e-01	1.741302e-01	3.442400e-01	1.378940e-01	3.592169e-01	2.573512e-01	1.764615e-01	2.069703e-01	2.623813e-01	2.564165e-01	2.416611e-01	2.395411e-01	1.542696e+00	1.471001e+00	1.368654e+00	2.580057e-02	3.792508e-01	3.080156e-01	2.312734e+00
90500	-9.067671e+04	-3.223325e+02	7.021296e+01	2.025795e-01	1.681951e-01	1.332292e-01	9.224567e-02	2.968528e-01	1.068977e-01	1.404880e-01	2.494897e-01	9.435675e-02	2.551935e-01	1.771307e-01	8.334138e-02	4.012689e-02	2.887561e-01	1.762782e-01	3.678018e-02	4.426884e-01	1.537013e-02	3.437358e-01	1.741302e-01	3.344252e-01	1.477087e-01	3.660151e-01	2.499027e-01	1.822481e-01	2.018342e-01	2.623813e-01	2.564165e-01	2.416611e-01	2.395411e-01	1.468016e+00	1.636807e+00	1.282267e+00	2.426472e-02	3.895580e-01	2.895018e-01	2.320940e+00
91000	-9.067379e+04	-3.244935e+02	7.128498e+01	2.025795e-01	1.681951e-01	1.265757e-01	8.959780e-02	3.035062e-01	1.095456e-01	1.404880e-01	2.494897e-01	9.435675e-02	2.551935e-01	1.771307e-01	8.334138e-02	3.743691e-02	3.043601e-01	1.641941e-01	4.002288e-02	4.339704e-01	2.001563e-02	3.437358e-01	1.741302e-01	3.344252e-01	1.477087e-01	3.660151e-01	2.499027e-01	1.822481e-01	2.018342e-01	2.623813e-01	2.564165e-01	2.416611e-01	2.395411e-01	1.425311e+00	1.490610e+00	1.312694e+00	1.318435e-02	3.439128e-01	3.080328e-01	2.348054e+00
91500	-9.067035e+04	-3.311284e+02	7.445147e+01	2.012741e-01	1.681951e-01	1.261054e-01	8.959780e-02	3.035062e-01	1.113213e-01	1.404880e-01	2.494897e-01	9.435675e-02	2.551935e-01	1.771307e-01	8.334138e-02	5.438401e-02	3.081533e-01	1.590796e-01	3.782991e-02	4.182606e-01	2.229257e-02	3.437358e-01	1.741302e-01	3.335693e-01	1.485646e-01	3.672338e-01	2.499027e-01	1.810294e-01	2.018342e-01	2.623813e-01	2.564165e-01	2.416611e-01	2.395411e-01	1.449067e+00	1.487781e+00	1.264496e+00	3.080423e-02	3.543205e-01	2.895380e-01	2.356141e+00
92000	-9.068161e+04	-3.287688e+02	7.336948e+01	2.012741e-01	1.681951e-01	1.079724e-01	8.959780e-02	3.216392e-01	1.113213e-01	1.368475e-01	2.535531e-01	9.393386e-02	2.551935e-01	1.771307e-01	8.334138e-02	4.587899e-02	2.937574e-01	1.734368e-01	4.384243e-02	4.287688e-01	1.431562e-02	3.437358e-01	1.741302e-01	3.335693e-01	1.485646e-01	3.754653e-01	2.499027e-01	1.727979e-01	2.018342e-01	2.623813e-01	2.564165e-01	2.416611e-01	2.395411e-01	1.469194e+00	1.272298e+00	1.345839e+00	2.716866e-02	3.341792e-01	3.021568e-01	2.363664e+00
92500	-9.066645e+04	-3.316678e+02	7.477311e+01	2.174290e-01	1.681951e-01	1.079724e-01	8.959780e-02	3.054843e-01	1.113213e-01	1.404369e-01	2.535531e-01	9.393386e-02	2.551935e-01	1.771307e-01	7.975191e-02	4.102727e-02	2.937574e-01	1.782885e-01	4.225016e-02	4.287688e-01	1.590789e-02	3.437358e-01	1.709191e-01	3.335693e-01	1.517757e-01	3.609734e-01	2.523104e-01	1.727979e-01	2.139184e-01	2.623813e-01	2.564165e-01	2.416611e-01	2.395411e-01	1.423765e+00	1.377805e+00	1.277659e+00	2.310265e-02	3.341463e-01	3.021897e-01	2.363664e+00
93000	-9.067522e+04	-3.274354e+02	7.263471e+01	2.193608e-01	1.681951e-01	1.093478e-01	9.756973e-02	3.018429e-01	1.036838e-01	1.361135e-01	2.510213e-01	7.959844e-02	2.681133e-01	1.797301e-01	8.542331e-02	4.975710e-02	2.976901e-01	1.784511e-01	4.164962e-02	4.162222e-01	1.622984e-02	3.437358e-01	1.709191e-01	3.335693e-01	1.517757e-01	3.602693e-01	2.523104e-01	1.727979e-01	2.146225e-01	2.623813e-01	2.564165e-01	2.416611e-01	2.395411e-01	1.555657e+00	1.463667e+00	1.277659e+00	2.325643e-02	3.691149e-01	3.132500e-01	2.317635e+00
93500	-9.069072e+04	-3.200459e+02	6.913965e+01	2.140882e-01	1.840678e-01	1.128935e-01	9.123617e-02	2.894219e-01	1.082925e-01	1.361135e-01	2.473137e-01	1.015620e-01	2.498574e-01	1.797301e-01	8.542331e-02	4.975710e-02	2.976901e-01	1.784511e-01	4.164962e-02	4.162222e-01	1.622984e-02	3.364725e-01	1.729430e-01	3.238590e-01	1.667255e-01	3.602693e-01	2.523104e-01	1.727979e-01	2.146225e-01	2.623813e-01	2.555738e-01	2.416611e-01	2.403838e-01	1.555657e+00	1.461075e+00	1.440170e+00	2.427675e-02	3.889837e-01	3.212115e-01	2.289805e+00
94000	-9.068056e+04	-3.207317e+02	6.949608e+01	2.162570e-01	1.875358e-01	1.072566e-01	9.979389e-02	2.894219e-01	9.973481e-02	1.361135e-01	2.473137e-01	1.015620e-01	2.498574e-01	1.797301e-01	8.542331e-02	4.975710e-02	3.094018e-01	1.615681e-01	4.682097e-02	4.162222e-01	1.622984e-02	3.222828e-01	1.882805e-01	3.299603e-01	1.594764e-01	3.602693e-01	2.523104e-01	1.869715e-01	2.004489e-01	2.623813e-01	2.555738e-01	2.416611e-01	2.403838e-01	1.555657e+00	1.300986e+00	1.499645e+00	2.556987e-02	3.807750e-01	3.516133e-01	2.267612e+00
94500	-9.069044e+04	-3.185596e+02	6.829450e+01	2.200852e-01	1.886285e-01	1.108424e-01	9.595078e-02	2.973298e-01	8.716335e-02	1.476951e-01	2.462665e-01	9.806056e-02	2.372876e-01	1.894083e-01	8.128195e-02	5.094149e-02	3.094018e-01	1.615681e-01	4.682097e-02	4.188888e-01	1.237884e-02	3.407900e-01	1.677228e-01	3.215292e-01	1.699579e-01	3.667191e-01	2.523104e-01	1.805216e-01	2.004489e-01	2.623813e-01	2.599689e-01	2.372660e-01	2.403838e-01	1.798589e+00	1.586180e+00	1.465968e+00	2.340426e-02	3.734851e-01	3.074775e-01	2.319037e+00
95000	-9.071529e+04	-3.253349e+02	7.151285e+01	2.200948e-01	1.841203e-01	1.213209e-01	1.055872e-01	2.741779e-01	9.469893e-02	1.564077e-01	2.420410e-01	9.001793e-02	2.633616e-01	1.748781e-01	7.329364e-02	5.847033e-02	2.915720e-01	1.601257e-01	2.917973e-02	4.257482e-01	3.490404e-02	3.264272e-01	1.758980e-01	3.371523e-01	1.605225e-01	3.600301e-01	2.332666e-01	1.859259e-01	2.207774e-01	2.600578e-01	2.641697e-01	2.410039e-01	2.347686e-01	1.651996e+00	1.433533e+00	1.495678e+00	3.315120e-02	3.779726e-01	3.347836e-01	2.287244e+00
95500	-9.069476e+04	-3.156108e+02	6.711244e+01	2.369495e-01	1.922111e-01	1.148258e-01	9.826822e-02	2.556097e-01	1.021356e-01	1.399350e-01	2.346983e-01	9.767136e-02	2.575338e-01	1.816944e-01	8.846715e-02	4.089033e-02	3.116771e-01	1.899989e-01	3.691716e-02	4.095615e-01	1.095500e-02	3.362102e-01	1.689069e-01	3.282208e-01	1.666621e-01	3.667191e-01	2.515379e-01	1.812941e-01	2.004489e-01	2.623813e-01	2.599689e-01	2.372660e-01	2.403838e-01	1.659008e+00	1.548032e+00	1.362242e+00	3.384076e-02	3.553564e-01	3.196856e-01	2.324958e+00
96000	-9.069638e+04	-3.237690e+02	7.082001e+01	2.369495e-01	1.922111e-01	1.148258e-01	9.826822e-02	2.556097e-01	1.021356e-01	1.414836e-01	2.346983e-01	9.767136e-02	2.575338e-01	1.860352e-01	8.257778e-02	3.657939e-02	3.049639e-01	1.840582e-01	4.422871e-02	4.139060e-01	1.626389e-02	3.362102e-01	1.689069e-01	3.282208e-01	1.666621e-01	3.733262e-01	2.515379e-01	1.746870e-01	2.004489e-01	2.623813e-01	2.599689e-01	2.372660e-01	2.403838e-01	1.755206e+00	1.328766e+00	1.422022e+00	3.384076e-02	3.553564e-01	3.141244e-01	2.330519e+00
96500	-9.069591e+04	-3.240353e+02	7.105070e+01	2.369495e-01	1.922111e-01	1.076280e-01	1.054661e-01	2.556097e-01	1.021356e-01	1.403302e-01	2.413137e-01	9.771255e-02	2.606506e-01	1.764004e-01	8.359256e-02	4.865238e-02	2.988550e-01	1.840582e-01	3.826454e-02	4.139060e-01	1.626389e-02	3.362102e-01	1.689069e-01	3.282208e-01	1.666621e-01	3.516124e-01	2.501512e-01	1.753114e-01	2.229250e-01	2.623813e-01	2.599689e-01	2.372660e-01	2.403838e-01	1.475616e+00	1.328766e+00	1.470000e+00	2.433779e-02	3.439757e-01	2.983363e-01	2.357688e+00
97000	-9.070252e+04	-3.204259e+02	6.930185e+01	2.243277e-01	2.030052e-01	1.006309e-01	9.832681e-02	2.687504e-01	1.049590e-01	1.403302e-01	2.497407e-01	8.928555e-02	2.606506e-01	1.764004e-01	8.359256e-02	4.865238e-02	2.988550e-01	1.840582e-01	3.550621e-02	4.139060e-01	1.902223e-02	3.281767e-01	1.769404e-01	3.282208e-01	1.666621e-01	3.516124e-01	2.466513e-01	1.753114e-01	2.264249e-01	2.623813e-01	2.599689e-01	2.372660e-01	2.403838e-01	1.589042e+00	1.418472e+00	1.471049e+00	4.028258e-02	3.485824e-01	3.240466e-01	2.327371e+00
97500	-9.069762e+04	-3.181039e+02	6.821342e+01	2.243277e-01	2.030052e-01	1.006309e-01	9.832681e-02	2.687504e-01	1.049590e-01	1.403302e-01	2.493887e-01	8.928555e-02	2.610026e-01	1.696672e-01	9.032573e-02	4.865238e-02	2.988550e-01	1.840582e-01	3.550621e-02	4.139060e-01	1.902223e-02	3.281767e-01	1.769404e-01	3.260562e-01	1.688267e-01	3.631289e-01	2.488172e-01	1.700958e-01	2.179581e-01	2.537542e-01	2.685960e-01	2.372660e-01	2.403838e-01	1.571379e+00	1.455204e+00	1.550053e+00	1.709002e-02	3.580609e-01	3.414202e-01	2.300519e+00
98000	-9.069354e+04	-3.256554e+02	7.161317e+01	2.243277e-01	1.868784e-01	1.167576e-01	9.832681e-02	2.687504e-01	1.049590e-01	1.403302e-01	2.408929e-01	8.928555e-02	2.694984e-01	1.696672e-01	9.032573e-02	5.113396e-02	3.091158e-01	1.753315e-01	4.052315e-02	4.049219e-01	1.897359e-02	3.267930e-01	1.783241e-01	3.260562e-01	1.688267e-01	3.631289e-01	2.488172e-01	1.700958e-01	2.179581e-01	2.537542e-01	2.685960e-01	2.372660e-01	2.403838e-01	1.608600e+00	1.583112e+00	1.495355e+00	2.811021e-02	3.617943e-01	3.376868e-01	2.300519e+00
98500	-9.070442e+04	-3.119869e+02	6.540621e+01	2.283334e-01	1.956143e-01	1.115834e-01	9.060158e-02	2.721725e-01	1.016949e-01	1.415549e-01	2.408929e-01	8.806082e-02	2.694984e-01	1.696672e-01	9.032573e-02	5.980311e-02	3.004467e-01	1.753315e-01	3.830021e-02	4.049219e-01	2.119653e-02	3.235818e-01	1.810882e-01	3.335106e-01	1.618194e-01	3.631289e-01	2.377001e-01	1.812129e-01	2.179581e-01	2.537542e-01	2.685960e-01	2.372660e-01	2.403838e-01	1.706654e+00	1.737718e+00	1.431507e+00	3.689775e-02	3.671317e-01	3.323495e-01	2.300519e+00
99000	-9.072692e+04	-3.232573e+02	7.065106e+01	2.070699e-01	1.709635e-01	1.149428e-01	8.701152e-02	3.213676e-01	9.864473e-02	1.447093e-01	2.182765e-01	9.456200e-02	2.642829e-01	1.995464e-01	7.862288e-02	6.417855e-02	3.095788e-01	1.499188e-01	4.155960e-02	4.122444e-01	2.251989e-02	3.379196e-01	1.720982e-01	3.423591e-01	1.476231e-01	3.796493e-01	2.342104e-01	1.822676e-01	2.038727e-01	2.546286e-01	2.563456e-01	2.439665e-01	2.450593e-01	1.512801e+00	1.396483e+00	1.450646e+00	2.238607e-02	3.676034e-01	3.212413e-01	2.311155e+00
99500	-9.071726e+04	-3.196923e+02	6.888319e+01	2.211865e-01	1.956143e-01	1.136983e-01	9.060158e-02	2.793194e-01	9.958000e-02	1.541251e-01	2.215289e-01	8.702050e-02	2.600373e-01	1.949730e-01	8.231520e-02	5.818881e-02	2.888692e-01	1.694041e-01	3.991451e-02	4.164994e-01	2.712397e-02	3.235818e-01	1.810882e-01	3.335106e-01	1.618194e-01	3.744976e-01	2.300391e-01	1.812862e-01	2.141771e-01	2.608513e-01	2.614989e-01	2.372660e-01	2.403838e-01	1.840960e+00	1.381238e+00	1.449323e+00	2.615974e-02	3.632518e-01	3.222046e-01	2.314544e+00
100000	-9.073208e+04	-3.182483e+02	6.828654e+01	2.070699e-01	1.709635e-01	1.149428e-01	8.701152e-02	3.213676e-01	9.864473e-02	1.570853e-01	2.223213e-01	8.884262e-02	2.571939e-01	1.890451e-01	8.551177e-02	6.171419e-02	2.785812e-01	1.520660e-01	3.958853e-02	4.446213e-01	2.342872e-02	3.379196e-01	1.720982e-01	3.423591e-01	1.476231e-01	3.722984e-01	2.352704e-01	1.801915e-01	2.122396e-01	2.546286e-01	2.576821e-01	2.439665e-01	2.437227e-01	1.592486e+00	1.505558e+00	1.459234e+00	1.872971e-02	3.736343e-01	3.093384e-01	2.317027e+00
100500	-9.069578e+04	-3.253684e+02	7.152339e+01	2.207056e-01	1.927280e-01	1.142504e-01	9.108249e-02	2.822056e-01	9.902789e-02	1.525756e-01	2.238472e-01	8.625162e-02	2.706945e-01	1.949730e-01	7.165806e-02	5.898106e-02	3.061693e-01	1.451379e-01	4.335662e-02	4.291448e-01	1.721043e-02	3.235818e-01	1.810882e-01	3.335106e-01	1.618194e-01	3.711732e-01	2.299058e-01	1.791832e-01	2.197379e-01	2.608513e-01	2.614989e-01	2.372660e-01	2.403838e-01	1.706056e+00	1.379393e+00	1.506703e+00	1.622040e-02	3.568385e-01	3.266384e-01	2.316523e+00
101000	-9.070218e+04	-3.267813e+02	7.219570e+01	2.207056e-01	1.927280e-01	1.142504e-01	9.108249e-02	2.822056e-01	9.902789e-02	1.524446e-01	2.238472e-01	8.714272e-02	2.706945e-01	1.794837e-01	8.638726e-02	5.898106e-02	3.061693e-01	1.566294e-01	4.335662e-02	4.252963e-01	9.567343e-03	3.283043e-01	1.706386e-01	3.392377e-01	1.618194e-01	3.736034e-01	2.299058e-01	1.791832e-01	2.173077e-01	2.608513e-01	2.539460e-01	2.448189e-01	2.403838e-01	1.706056e+00	1.531770e+00	1.333985e+00	3.940473e-02	3.359435e-01	3.204506e-01	2.343606e+00
101500	-9.070179e+04	-3.260601e+02	7.189071e+01	2.207056e-01	1.869419e-01	1.142504e-01	9.108249e-02	2.822056e-01	1.048140e-01	1.524446e-01	2.238472e-01	8.757651e-02	2.706945e-01	1.826406e-01	8.279660e-02	5.729795e-02	3.147445e-01	1.634629e-01	4.185296e-02	4.139728e-01	8.668875e-03	3.283043e-01	1.706386e-01	3.392377e-01	1.618194e-01	3.736034e-01	2.299058e-01	1.782607e-01	2.182301e-01	2.633800e-01	2.542017e-01	2.401439e-01	2.422744e-01	1.516225e+00	1.595852e+00	1.387179e+00	2.067102e-02	3.551267e-01	2.938793e-01	2.350994e+00
102000	-9.071565e+04	-3.136181e+02	6.621073e+01	2.285750e-01	1.878260e-01	1.013569e-01	9.533313e-02	2.929924e-01	9.391650e-02	1.600990e-01	2.594582e-01	8.700458e-02	2.436989e-01	1.767702e-01	7.296916e-02	6.434829e-02	2.988048e-01	1.782342e-01	4.895303e-02	3.925974e-01	1.706227e-02	3.288391e-01	1.743791e-01	3.274478e-01	1.693339e-01	3.565649e-01	2.388758e-01	1.683562e-01	2.362031e-01	2.575082e-01	2.547986e-01	2.430360e-01	2.446572e-01	1.631653e+00	1.465067e+00	1.544990e+00	2.615401e-02	3.838212e-01	3.517760e-01	2.264403e+00
102500	-9.069622e+04	-3.296767e+02	7.366980e+01	2.207056e-01	1.869419e-01	1.142504e-01	1.103320e-01	2.671854e-01	1.005848e-01	1.486093e-01	2.409025e-01	8.757651e-02	2.644285e-01	1.756866e-01	8.279660e-02	5.729795e-02	3.147445e-01	1.634629e-01	3.731034e-02	4.139728e-01	1.321150e-02	3.283043e-01	1.736863e-01	3.374248e-01	1.605846e-01	3.596425e-01	2.472658e-01	1.818997e-01	2.111921e-01	2.661708e-01	2.542017e-01	2.401439e-01	2.394837e-01	1.596552e+00	1.471443e+00	1.300869e+00	2.624731e-02	3.424877e-01	3.065183e-01	2.350994e+00
103000	-9.071911e+04	-3.123986e+02	6.567759e+01	2.096462e-01	1.872918e-01	1.069734e-01	1.054415e-01	2.907022e-01	9.994492e-02	1.600990e-01	2.511789e-01	9.139012e-02	2.412396e-01	1.767702e-01	7.932222e-02	6.434829e-02	2.988048e-01	1.782342e-01	4.768309e-02	3.925974e-01	1.833221e-02	3.323472e-01	1.815425e-01	3.223286e-01	1.637817e-01	3.516841e-01	2.493407e-01	1.702303e-01	2.287449e-01	2.557638e-01	2.565430e-01	2.430360e-01	2.446572e-01	1.725720e+00	1.488699e+00	1.441448e+00	2.852335e-02	4.184979e-01	3.422208e-01	2.239281e+00
103500	-9.072426e+04	-3.059872e+02	6.295739e+01	2.097723e-01	1.872918e-01	1.068473e-01	8.851330e-02	2.995894e-01	1.079859e-01	1.346442e-01	2.511789e-01	9.139012e-02	2.736305e-01	1.767702e-01	7.238606e-02	5.877879e-02	2.916091e-01	1.780281e-01	5.640181e-02	4.003491e-01	1.483305e-02	3.323472e-01	1.815425e-01	3.223286e-01	1.637817e-01	3.576048e-01	2.502884e-01	1.750267e-01	2.170801e-01	2.557638e-01	2.560437e-01	2.435353e-01	2.446572e-01	1.678854e+00	1.420381e+00	1.593016e+00	2.265824e-02	4.030370e-01	3.576817e-01	2.239281e+00
104000	-9.071605e+04	-3.168749e+02	6.773357e+01	2.146925e-01	1.888106e-01	1.094482e-01	1.031578e-01	2.859275e-01	9.796332e-02	1.478333e-01	2.329723e-01	8.875547e-02	2.666061e-01	1.785506e-01	8.528221e-02	4.279374e-02	2.940871e-01	1.652798e-01	3.379974e-02	4.377483e-01	2.629135e-02	3.343071e-01	1.753252e-01	3.381180e-01	1.522497e-01	3.668108e-01	2.370471e-01	1.801915e-01	2.159505e-01	2.717193e-01	2.520188e-01	2.444224e-01	2.318395e-01	1.612451e+00	1.380785e+00	1.433023e+00	1.507634e-02	3.813339e-01	3.304630e-01	2.288203e+00
104500	-9.072067e+04	-3.014266e+02	6.104896e+01	2.135582e-01	1.954744e-01	1.177403e-01	9.406640e-02	2.770017e-01	1.021589e-01	1.346442e-01	2.567074e-01	9.139012e-02	2.681021e-01	1.767702e-01	7.238606e-02	5.877879e-02	2.916091e-01	1.780281e-01	5.640181e-02	3.948169e-01	2.036531e-02	3.323472e-01	1.815425e-01	3.223286e-01	1.637817e-01	3.583946e-01	2.408673e-01	1.791404e-01	2.215978e-01	2.593796e-01	2.560437e-01	2.435353e-01	2.410414e-01	1.731113e+00	1.474511e+00	1.611030e+00	2.831541e-02	3.980827e-01	3.922491e-01	2.209668e+00
105000	-9.069971e+04	-3.216935e+02	6.992239e+01	2.221216e-01	1.868291e-01	1.067077e-01	9.592563e-02	2.786275e-01	1.097885e-01	1.465499e-01	2.530828e-01	8.288637e-02	2.711781e-01	1.735623e-01	7.274050e-02	5.174085e-02	3.011634e-01	1.628913e-01	4.919796e-02	4.178372e-01	1.716927e-02	3.370134e-01	1.773742e-01	3.307822e-01	1.548302e-01	3.539101e-01	2.425962e-01	1.810278e-01	2.224659e-01	2.661708e-01	2.539029e-01	2.435752e-01	2.363511e-01	1.552913e+00	1.333729e+00	1.495920e+00	2.596573e-02	3.796730e-01	2.960665e-01	2.324261e+00
105500	-9.068604e+04	-3.185957e+02	6.846504e+01	2.221216e-01	1.868291e-01	1.067077e-01	9.592563e-02	2.786275e-01	1.097885e-01	1.465499e-01	2.509776e-01	8.499161e-02	2.711781e-01	1.666957e-01	7.960709e-02	5.174085e-02	2.944976e-01	1.695571e-01	4.919796e-02	4.178372e-01	1.716927e-02	3.370134e-01	1.773742e-01	3.307822e-01	1.548302e-01	3.726881e-01	2.428508e-01	1.755203e-01	2.089409e-01	2.661708e-01	2.539029e-01	2.435752e-01	2.363511e-01	1.801967e+00	1.333729e+00	1.369958e+00	3.058393e-02	3.882054e-01	3.425407e-01	2.269254e+00
106000	-9.067910e+04	-3.188921e+02	6.850438e+01	2.221216e-01	1.868291e-01	1.067077e-01	9.592563e-02	2.786275e-01	1.097885e-01	1.509793e-01	2.381131e-01	8.605103e-02	2.721681e-01	1.664447e-01	8.624371e-02	4.592716e-02	3.003113e-01	1.695571e-01	4.919796e-02	4.178372e-01	1.716927e-02	3.259940e-01	1.773742e-01	3.307822e-01	1.658496e-01	3.585368e-01	2.458158e-01	1.822428e-01	2.134046e-01	2.661708e-01	2.552225e-01	2.422556e-01	2.363511e-01	1.801967e+00	1.542334e+00	1.369958e+00	2.035713e-02	3.784265e-01	3.425407e-01	2.279033e+00
106500	-9.068334e+04	-3.182309e+02	6.824282e+01	2.221216e-01	1.883116e-01	1.173566e-01	9.592563e-02	2.786275e-01	9.765707e-02	1.509793e-01	2.381131e-01	8.709531e-02	2.793770e-01	1.664447e-01	7.799057e-02	5.659381e-02	3.003113e-01	1.588904e-01	4.919796e-02	4.178372e-01	1.716927e-02	3.259940e-01	1.773742e-01	3.307822e-01	1.658496e-01	3.585368e-01	2.458158e-01	1.822428e-01	2.134046e-01	2.555340e-01	2.594132e-01	2.490673e-01	2.359855e-01	1.616577e+00	1.483327e+00	1.537846e+00	4.411403e-02	3.676031e-01	3.098045e-01	2.322592e+00
107000	-9.068066e+04	-3.191500e+02	6.871341e+01	2.221216e-01	1.883116e-01	1.222654e-01	9.592563e-02	2.786275e-01	9.274836e-02	1.640743e-01	2.274104e-01	1.002725e-01	2.556442e-01	1.704013e-01	8.219728e-02	5.753652e-02	2.843230e-01	1.671738e-01	3.757918e-02	4.269038e-01	2.648373e-02	3.254104e-01	1.744873e-01	3.401785e-01	1.599238e-01	3.585368e-01	2.428498e-01	1.822428e-01	2.163706e-01	2.555340e-01	2.594132e-01	2.490673e-01	2.359855e-01	1.779577e+00	1.433369e+00	1.293505e+00	4.411403e-02	3.700372e-01	3.163564e-01	2.313606e+00
107500	-9.068262e+04	-3.142624e+02	6.646701e+01	2.178236e-01	1.869839e-01	1.083451e-01	1.015239e-01	2.925751e-01	9.274836e-02	1.673855e-01	2.274104e-01	1.002725e-01	2.447950e-01	1.707912e-01	8.934540e-02	5.753652e-02	2.941817e-01	1.671738e-01	3.757918e-02	4.269038e-01	1.662502e-02	3.254104e-01	1.744873e-01	3.401785e-01	1.599238e-01	3.585368e-01	2.428498e-01	1.822428e-01	2.163706e-01	2.517313e-01	2.636730e-01	2.448075e-01	2.397882e-01	1.541386e+00	1.614599e+00	1.540343e+00	3.089105e-02	3.718520e-01	3.153081e-01	2.312840e+00
108000	-9.068872e+04	-3.168707e+02	6.764991e+01	2.178236e-01	1.869839e-01	1.083451e-01	1.015239e-01	2.925751e-01	9.274836e-02	1.567393e-01	2.337031e-01	9.221440e-02	2.512659e-01	1.993670e-01	6.671032e-02	5.571770e-02	2.941817e-01	1.671738e-01	4.346102e-02	4.269038e-01	1.256200e-02	3.254104e-01	1.744873e-01	3.401785e-01	1.599238e-01	3.585368e-01	2.428498e-01	1.822428e-01	2.163706e-01	2.517313e-01	2.636730e-01	2.448075e-01	2.397882e-01	1.612805e+00	1.523373e+00	1.474704e+00	2.217467e-02	3.716904e-01	3.389376e-01	2.289372e+00
108500	-9.068673e+04	-3.177182e+02	6.799272e+01	2.178236e-01	1.869839e-01	1.154493e-01	9.441975e-02	2.925751e-01	9.274836e-02	1.567393e-01	2.337031e-01	9.221440e-02	2.512659e-01	1.829246e-01	8.315270e-02	5.601132e-02	2.941817e-01	1.651392e-01	4.346102e-02	4.269038e-01	1.430293e-02	3.254104e-01	1.744873e-01	3.401785e-01	1.599238e-01	3.663430e-01	2.350436e-01	1.822428e-01	2.163706e-01	2.517313e-01	2.636730e-01	2.448075e-01	2.397882e-01	1.645478e+00	1.565939e+00	1.474704e+00	2.162736e-02	3.804795e-01	3.356295e-01	2.283891e+00
109000	-9.070087e+04	-3.216227e+02	7.001621e+01	2.112558e-01	1.789376e-01	1.163612e-01	9.614496e-02	2.921866e-01	1.051138e-01	1.582466e-01	2.484498e-01	9.180187e-02	2.438576e-01	1.785124e-01	7.913166e-02	5.825142e-02	2.784980e-01	1.655270e-01	4.504030e-02	4.329036e-01	1.977966e-02	3.384303e-01	1.760676e-01	3.372630e-01	1.482391e-01	3.579209e-01	2.447614e-01	1.809237e-01	2.163940e-01	2.560750e-01	2.635506e-01	2.423551e-01	2.380193e-01	1.414887e+00	1.394297e+00	1.297463e+00	1.554002e-02	3.982435e-01	3.242751e-01	2.277481e+00
109500	-9.069288e+04	-3.098237e+02	6.463295e+01	2.167709e-01	1.838948e-01	1.070068e-01	9.237027e-02	2.972561e-01	1.027012e-01	1.495790e-01	2.337031e-01	9.221440e-02	2.512659e-01	1.900849e-01	8.315270e-02	4.900600e-02	3.083773e-01	1.756615e-01	4.465030e-02	4.068824e-01	1.542254e-02	3.254104e-01	1.744873e-01	3.401785e-01	1.599238e-01	3.663430e-01	2.350436e-01	1.822428e-01	2.163706e-01	2.517313e-01	2.636730e-01	2.448075e-01	2.397882e-01	1.735985e+00	1.386335e+00	1.404004e+00	1.873311e-02	4.057515e-01	3.289160e-01	2.265332e+00
110000	-9.069622e+04	-3.184024e+02	6.845911e+01	2.139336e-01	1.762598e-01	1.163612e-01	8.761729e-02	3.007143e-01	1.051138e-01	1.511647e-01	2.322243e-01	9.905862e-02	2.405036e-01	1.939339e-01	8.311490e-02	6.734789e-02	2.949563e-01	1.644142e-01	4.032533e-02	4.095814e-01	2.337490e-02	3.384303e-01	1.760676e-01	3.372630e-01	1.482391e-01	3.579209e-01	2.447614e-01	1.809237e-01	2.163940e-01	2.579682e-01	2.657596e-01	2.352054e-01	2.410668e-01	1.423037e+00	1.394441e+00	1.508150e+00	2.428137e-02	3.849651e-01	3.312475e-01	2.283787e+00
110500	-9.070489e+04	-3.204338e+02	6.918820e+01	2.167709e-01	1.931453e-01	1.070068e-01	9.261859e-02	2.877573e-01	1.027012e-01	1.547577e-01	2.337031e-01	9.221440e-02	2.592617e-01	1.820892e-01	7.797394e-02	4.900600e-02	2.886542e-01	1.756615e-01	4.465030e-02	4.266055e-01	1.542254e-02	3.214504e-01	1.772178e-01	3.414080e-01	1.599238e-01	3.663430e-01	2.350436e-01	1.822428e-01	2.163706e-01	2.517313e-01	2.636730e-01	2.448075e-01	2.397882e-01	1.869820e+00	1.544034e+00	1.323564e+00	4.035757e-02	3.592557e-01	3.316652e-01	2.309079e+00
111000	-9.070077e+04	-3.117940e+02	6.541071e+01	2.167709e-01	1.931453e-01	1.070068e-01	9.261859e-02	2.877573e-01	1.027012e-01	1.547577e-01	2.337031e-01	9.221440e-02	2.592617e-01	1.820892e-01	7.797394e-02	4.900600e-02	2.904314e-01	1.738842e-01	4.060227e-02	4.266055e-01	1.947057e-02	3.201437e-01	1.772178e-01	3.414080e-01	1.612305e-01	3.663430e-01	2.350436e-01	1.822428e-01	2.163706e-01	2.539884e-01	2.636730e-01	2.425504e-01	2.397882e-01	1.759319e+00	1.527166e+00	1.385911e+00	2.399452e-02	3.592557e-01	3.316652e-01	2.309079e+00
111500	-9.069543e+04	-3.132425e+02	6.600128e+01	2.167709e-01	1.931453e-01	1.070068e-01	9.261859e-02	2.877573e-01	1.027012e-01	1.530618e-01	2.353990e-01	9.221440e-02	2.592617e-01	1.820892e-01	7.797394e-02	5.764040e-02	3.219977e-01	1.802891e-01	4.059135e-02	3.815676e-01	1.791391e-02	3.201437e-01	1.772178e-01	3.414080e-01	1.612305e-01	3.663430e-01	2.350436e-01	1.822428e-01	2.163706e-01	2.539884e-01	2.636730e-01	2.425504e-01	2.397882e-01	1.759319e+00	1.478629e+00	1.511711e+00	2.704623e-02	3.619956e-01	3.282864e-01	2.309718e+00
112000	-9.070192e+04	-3.135188e+02	6.622088e+01	2.136850e-01	1.904844e-01	1.138455e-01	1.006736e-01	2.712594e-01	1.100520e-01	1.466358e-01	2.353990e-01	9.221440e-02	2.630453e-01	1.820892e-01	8.061633e-02	5.764040e-02	3.045133e-01	1.802891e-01	4.059135e-02	3.990520e-01	1.791391e-02	3.299095e-01	1.772178e-01	3.316421e-01	1.612305e-01	3.528364e-01	2.485502e-01	1.822428e-01	2.163706e-01	2.575706e-01	2.600908e-01	2.425504e-01	2.397882e-01	1.471940e+00	1.520606e+00	1.526457e+00	1.618124e-02	3.619956e-01	3.282864e-01	2.309718e+00
112500	-9.070992e+04	-3.084043e+02	6.392136e+01	2.298550e-01	1.752031e-01	1.082158e-01	9.082401e-02	2.943468e-01	1.015553e-01	1.552245e-01	2.315818e-01	1.105590e-01	2.578543e-01	1.689371e-01	7.584324e-02	6.151631e-02	2.858352e-01	1.591824e-01	4.237998e-02	4.322861e-01	1.879998e-02	3.386990e-01	1.690406e-01	3.357526e-01	1.565078e-01	3.441165e-01	2.495803e-01	1.937008e-01	2.126024e-01	2.583209e-01	2.606471e-01	2.412768e-01	2.397551e-01	1.672945e+00	1.636866e+00	1.484604e+00	2.658772e-02	4.055030e-01	3.437130e-01	2.250784e+00
113000	-9.069061e+04	-3.214031e+02	6.981309e+01	2.136850e-01	1.904844e-01	1.154895e-01	9.263230e-02	2.776567e-01	1.100520e-01	1.466358e-01	2.353990e-01	9.221440e-02	2.648383e-01	1.802962e-01	8.061633e-02	5.687460e-02	3.050942e-01	1.794531e-01	4.184391e-02	3.990520e-01	1.768227e-02	3.299095e-01	1.808739e-01	3.296441e-01	1.595724e-01	3.768015e-01	2.414195e-01	1.801541e-01	2.016249e-01	2.575706e-01	2.600908e-01	2.381838e-01	2.441549e-01	1.528736e+00	1.446293e+00	1.356456e+00	1.693613e-02	3.713584e-01	3.333314e-01	2.295310e+00
113500	-9.068507e+04	-3.089903e+02	6.418436e+01	2.114659e-01	1.889321e-01	1.177087e-01	1.037313e-01	2.681101e-01	1.100520e-01	1.466358e-01	2.353990e-01	9.221440e-02	2.648383e-01	1.802962e-01	8.061633e-02	5.928205e-02	3.049175e-01	1.809831e-01	4.476457e-02	3.959337e-01	1.411903e-02	3.299095e-01	1.808739e-01	3.296441e-01	1.595724e-01	3.555068e-01	2.448654e-01	1.824200e-01	2.172078e-01	2.575706e-01	2.600908e-01	2.415310e-01	2.408076e-01	1.633204e+00	1.546657e+00	1.574776e+00	3.026203e-02	3.707823e-01	3.355168e-01	2.293701e+00
114000	-9.067277e+04	-3.083315e+02	6.407762e+01	2.148866e-01	1.889321e-01	1.218792e-01	9.956076e-02	2.681101e-01	1.066313e-01	1.466358e-01	2.353990e-01	9.221440e-02	2.648383e-01	1.802962e-01	8.061633e-02	5.195399e-02	2.947455e-01	1.866579e-01	4.404733e-02	4.057697e-01	1.682553e-02	3.299095e-01	1.808739e-01	3.296441e-01	1.595724e-01	3.555068e-01	2.448654e-01	1.824200e-01	2.172078e-01	2.575706e-01	2.600908e-01	2.415310e-01	2.408076e-01	1.451987e+00	1.426197e+00	1.471328e+00	1.937996e-02	4.000449e-01	3.544679e-01	2.245487e+00
114500	-9.067510e+04	-3.036887e+02	6.209686e+01	2.148866e-01	1.927801e-01	1.180312e-01	9.956076e-02	2.681101e-01	1.066313e-01	1.475328e-01	2.495844e-01	9.603227e-02	2.596700e-01	1.770560e-01	7.012458e-02	5.195399e-02	3.152765e-01	1.866579e-01	4.333876e-02	3.867936e-01	1.597927e-02	3.274973e-01	1.808739e-01	3.296441e-01	1.619846e-01	3.555068e-01	2.448654e-01	1.824200e-01	2.172078e-01	2.575706e-01	2.600908e-01	2.415310e-01	2.408076e-01	1.451987e+00	1.426197e+00	1.610952e+00	2.708820e-02	4.000449e-01	3.544679e-01	2.245487e+00
115000	-9.067375e+04	-3.055144e+02	6.270150e+01	2.148866e-01	1.927801e-01	1.180312e-01	9.956076e-02	2.681101e-01	1.066313e-01	1.475328e-01	2.495844e-01	9.603227e-02	2.596700e-01	1.770560e-01	7.012458e-02	5.806019e-02	3.152765e-01	1.866579e-01	4.333876e-02	3.806874e-01	1.597927e-02	3.274973e-01	1.808739e-01	3.307158e-01	1.609129e-01	3.657984e-01	2.448654e-01	1.753976e-01	2.139386e-01	2.575706e-01	2.600908e-01	2.415310e-01	2.408076e-01	1.681717e+00	1.547050e+00	1.610952e+00	3.421434e-02	4.179757e-01	3.318322e-01	2.250192e+00
115500	-9.067732e+04	-3.158187e+02	6.713866e+01	2.148866e-01	1.883712e-01	1.180312e-01	1.039696e-01	2.681101e-01	1.066313e-01	1.376692e-01	2.503766e-01	1.002201e-01	2.505694e-01	1.866949e-01	7.446980e-02	5.806019e-02	3.152765e-01	1.866579e-01	4.733115e-02	3.801241e-01	1.255021e-02	3.324232e-01	1.779190e-01	3.287450e-01	1.609129e-01	3.657984e-01	2.448654e-01	1.753976e-01	2.139386e-01	2.575706e-01	2.600908e-01	2.400615e-01	2.422771e-01	1.669576e+00	1.516951e+00	1.530984e+00	3.903371e-02	3.777848e-01	3.473735e-01	2.274842e+00
116000	-9.067345e+04	-3.149758e+02	6.664931e+01	2.239124e-01	1.883712e-01	1.090054e-01	1.039696e-01	2.681101e-01	1.066313e-01	1.376692e-01	2.503766e-01	1.002201e-01	2.505694e-01	1.866949e-01	7.446980e-02	5.806019e-02	3.152765e-01	1.866579e-01	4.571348e-02	3.801241e-01	1.416788e-02	3.324232e-01	1.779190e-01	3.287450e-01	1.609129e-01	3.658720e-01	2.476959e-01	1.835734e-01	2.028586e-01	2.575706e-01	2.600908e-01	2.400615e-01	2.422771e-01	1.915269e+00	1.516951e+00	1.559438e+00	4.687496e-02	3.849152e-01	3.402431e-01	2.274842e+00
116500	-9.067633e+04	-3.150617e+02	6.687868e+01	2.239124e-01	1.949079e-01	1.090054e-01	1.039696e-01	2.681101e-01	1.000945e-01	1.376692e-01	2.319315e-01	1.002201e-01	2.525036e-01	1.866949e-01	9.098070e-02	5.806019e-02	3.294419e-01	1.724925e-01	4.571348e-02	3.801241e-01	1.416788e-02	3.324232e-01	1.742363e-01	3.287450e-01	1.645956e-01	3.658720e-01	2.476959e-01	1.835734e-01	2.028586e-01	2.575706e-01	2.581214e-01	2.420309e-01	2.422771e-01	1.836280e+00	1.313667e+00	1.403084e+00	3.028308e-02	3.741608e-01	3.509975e-01	2.274842e+00
117000	-9.068008e+04	-3.163664e+02	6.730792e+01	2.239124e-01	1.920630e-01	1.044060e-01	1.039696e-01	2.755544e-01	1.000945e-01	1.376745e-01	2.244739e-01	9.109605e-02	2.661832e-01	1.948245e-01	8.574788e-02	5.530442e-02	3.117931e-01	1.879766e-01	4.217630e-02	3.843266e-01	1.842300e-02	3.324232e-01	1.742363e-01	3.287450e-01	1.645956e-01	3.671552e-01	2.476959e-01	1.835734e-01	2.015755e-01	2.575706e-01	2.650990e-01	2.362722e-01	2.410582e-01	1.836280e+00	1.481257e+00	1.563154e+00	2.895412e-02	3.870336e-01	3.235387e-01	2.289428e+00
117500	-9.068495e+04	-3.145249e+02	6.662706e+01	2.239124e-01	1.920630e-01	1.044060e-01	1.039696e-01	2.755544e-01	1.000945e-01	1.474039e-01	2.205055e-01	9.735870e-02	2.660556e-01	1.876102e-01	8.106617e-02	4.949308e-02	3.075960e-01	1.949155e-01	4.083021e-02	3.863637e-01	2.080154e-02	3.324232e-01	1.742363e-01	3.287450e-01	1.645956e-01	3.637854e-01	2.332717e-01	1.909847e-01	2.119581e-01	2.575706e-01	2.650990e-01	2.362722e-01	2.410582e-01	1.719282e+00	1.475179e+00	1.397237e+00	1.894414e-02	3.822530e-01	3.410280e-01	2.276719e+00
118000	-9.068407e+04	-3.121093e+02	6.558947e+01	2.209541e-01	1.885219e-01	9.719034e-02	1.046679e-01	2.815654e-01	1.071004e-01	1.474039e-01	2.236789e-01	9.735870e-02	2.628822e-01	1.876102e-01	8.106617e-02	4.522789e-02	3.075960e-01	1.949155e-01	4.509540e-02	3.863637e-01	2.080154e-02	3.324232e-01	1.742363e-01	3.287450e-01	1.645956e-01	3.740574e-01	2.332717e-01	1.909847e-01	2.016862e-01	2.575706e-01	2.650990e-01	2.362722e-01	2.410582e-01	1.719282e+00	1.438109e+00	1.414087e+00	2.727341e-02	3.791686e-01	3.371370e-01	2.283694e+00
118500	-9.069119e+04	-3.151576e+02	6.690497e+01	2.209541e-01	1.885219e-01	9.719034e-02	1.046679e-01	2.815654e-01	1.071004e-01	1.493957e-01	2.370528e-01	9.187128e-02	2.589226e-01	1.915277e-01	7.122988e-02	6.517382e-02	3.235438e-01	1.624389e-01	4.296736e-02	3.863637e-01	1.951247e-02	3.324232e-01	1.705813e-01	3.287450e-01	1.682505e-01	3.530034e-01	2.514542e-01	1.869961e-01	2.085463e-01	2.575706e-01	2.650990e-01	2.362722e-01	2.410582e-01	1.719282e+00	1.388235e+00	1.481320e+00	3.055448e-02	3.879556e-01	3.486804e-01	2.263364e+00
119000	-9.068445e+04	-3.153197e+02	6.693633e+01	2.235122e-01	1.863659e-01	1.025547e-01	1.115540e-01	2.731326e-01	1.028807e-01	1.443668e-01	2.405565e-01	1.027028e-01	2.320581e-01	2.059495e-01	7.436635e-02	6.517382e-02	3.235438e-01	1.624389e-01	3.796927e-02	3.863637e-01	2.451056e-02	3.324232e-01	1.705813e-01	3.287450e-01	1.682505e-01	3.561243e-01	2.498736e-01	1.869961e-01	2.070060e-01	2.575706e-01	2.650990e-01	2.362722e-01	2.410582e-01	1.744511e+00	1.453620e+00	1.481320e+00	1.547686e-02	3.958461e-01	3.290804e-01	2.275074e+00
119500	-9.068391e+04	-3.153592e+02	6.704088e+01	2.235122e-01	1.863659e-01	1.079151e-01	1.096472e-01	2.677722e-01	1.047874e-01	1.443668e-01	2.374666e-01	1.027028e-01	2.314091e-01	2.090394e-01	7.501536e-02	6.640814e-02	3.181776e-01	1.624389e-01	3.796927e-02	3.904955e-01	2.451056e-02	3.324232e-01	1.705813e-01	3.287450e-01	1.682505e-01	3.561243e-01	2.498736e-01	1.901419e-01	2.038602e-01	2.586338e-01	2.640358e-01	2.362722e-01	2.410582e-01	1.691935e+00	1.453620e+00	1.335081e+00	2.500242e-02	3.764024e-01	3.480946e-01	2.275503e+00
120000	-9.068218e+04	-3.178828e+02	6.811881e+01	2.235122e-01	1.887548e-01	1.012724e-01	1.096472e-01	2.720260e-01	1.047874e-01	1.527771e-01	2.365328e-01	1.027019e-01	2.231090e-01	1.933529e-01	9.152631e-02	6.640814e-02	3.181776e-01	1.624389e-01	3.796927e-02	3.904955e-01	2.451056e-02	3.257092e-01	1.772954e-01	3.287450e-01	1.682505e-01	3.561243e-01	2.498736e-01	1.901419e-01	2.038602e-01	2.586338e-01	2.640358e-01	2.362722e-01	2.410582e-01	1.691935e+00	1.440769e+00	1.434942e+00	2.477048e-02	3.945894e-01	3.299075e-01	2.275503e+00
120500	-9.068278e+04	-3.180422e+02	6.817326e+01	2.165914e-01	1.952058e-01	1.023101e-01	9.645519e-02	2.782201e-01	1.112175e-01	1.522869e-01	2.321719e-01	1.045402e-01	2.335500e-01	1.859826e-01	9.146839e-02	6.448216e-02	3.181776e-01	1.535172e-01	3.796927e-02	3.994172e-01	2.643654e-02	3.320285e-01	1.772954e-01	3.224256e-01	1.682505e-01	3.561243e-01	2.498736e-01	1.901419e-01	2.038602e-01	2.570087e-01	2.640358e-01	2.378973e-01	2.410582e-01	1.750687e+00	1.419259e+00	1.434942e+00	2.992510e-02	3.712604e-01	3.465493e-01	2.282190e+00
121000	-9.068095e+04	-3.170204e+02	6.773797e+01	2.165914e-01	1.952058e-01	1.023101e-01	9.645519e-02	2.782201e-01	1.112175e-01	1.522869e-01	2.321719e-01	1.045402e-01	2.335500e-01	1.859826e-01	9.146839e-02	6.448216e-02	3.145566e-01	1.644816e-01	3.478494e-02	4.062225e-01	1.547213e-02	3.302919e-01	1.782451e-01	3.297977e-01	1.616653e-01	3.561243e-01	2.498736e-01	1.901419e-01	2.038602e-01	2.570087e-01	2.624218e-01	2.395113e-01	2.410582e-01	1.811547e+00	1.315356e+00	1.434942e+00	1.414714e-02	3.913906e-01	3.259295e-01	2.282680e+00
121500	-9.068278e+04	-3.197465e+02	6.901935e+01	2.154629e-01	2.042584e-01	1.033549e-01	8.772943e-02	2.798834e-01	1.093109e-01	1.522869e-01	2.321719e-01	1.045402e-01	2.335500e-01	1.859826e-01	9.146839e-02	6.448216e-02	3.020534e-01	1.769849e-01	3.478494e-02	4.062225e-01	1.547213e-02	3.302919e-01	1.782451e-01	3.300704e-01	1.613926e-01	3.659987e-01	2.420597e-01	1.897988e-01	2.021429e-01	2.570087e-01	2.624218e-01	2.395113e-01	2.410582e-01	1.577679e+00	1.337068e+00	1.509049e+00	2.544358e-02	3.500671e-01	3.252812e-01	2.324652e+00
122000	-9.068982e+04	-3.236799e+02	7.089883e+01	2.154629e-01	2.042584e-01	1.033549e-01	8.772943e-02	2.798834e-01	1.093109e-01	1.522869e-01	2.321719e-01	1.027156e-01	2.335500e-01	1.878072e-01	9.146839e-02	6.448216e-02	3.020534e-01	1.769849e-01	3.501789e-02	4.015737e-01	1.988798e-02	3.302919e-01	1.782451e-01	3.300704e-01	1.613926e-01	3.637567e-01	2.420597e-01	1.920408e-01	2.021429e-01	2.570087e-01	2.624218e-01	2.395113e-01	2.410582e-01	1.556778e+00	1.369071e+00	1.320763e+00	5.210379e-02	3.625817e-01	3.116762e-01	2.325742e+00
122500	-9.068285e+04	-3.296054e+02	7.371653e+01	2.246516e-01	1.917997e-01	9.967597e-02	1.012577e-01	2.860576e-01	9.655740e-02	1.522869e-01	2.348955e-01	1.027156e-01	2.335500e-01	1.878072e-01	8.874484e-02	5.374340e-02	3.192790e-01	1.573208e-01	4.205753e-02	4.087959e-01	1.880337e-02	3.302919e-01	1.782451e-01	3.300704e-01	1.613926e-01	3.637567e-01	2.420597e-01	1.920408e-01	2.021429e-01	2.570087e-01	2.624218e-01	2.395113e-01	2.410582e-01	1.578257e+00	1.369071e+00	1.252940e+00	4.707766e-02	3.671775e-01	3.070805e-01	2.325742e+00
123000	-9.068234e+04	-3.215834e+02	6.981764e+01	2.076522e-01	1.756214e-01	1.152667e-01	1.072132e-01	2.928855e-01	1.013611e-01	1.518364e-01	2.348955e-01	1.027156e-01	2.335500e-01	1.882577e-01	8.874484e-02	5.374340e-02	3.192790e-01	1.573208e-01	4.205753e-02	4.087959e-01	1.880337e-02	3.302919e-01	1.796394e-01	3.286762e-01	1.613926e-01	3.712566e-01	2.435852e-01	1.845409e-01	2.006173e-01	2.570087e-01	2.624218e-01	2.395113e-01	2.410582e-01	1.545959e+00	1.593226e+00	1.362693e+00	2.839644e-02	3.771770e-01	3.149806e-01	2.307842e+00
123500	-9.068301e+04	-3.211610e+02	6.967410e+01	2.076522e-01	1.756214e-01	1.152667e-01	1.072132e-01	2.928855e-01	1.013611e-01	1.474812e-01	2.382234e-01	9.882053e-02	2.551199e-01	1.796661e-01	8.068896e-02	5.185146e-02	3.192790e-01	1.573208e-01	4.394948e-02	4.087959e-01	1.880337e-02	3.302919e-01	1.796394e-01	3.286762e-01	1.613926e-01	3.596785e-01	2.475547e-01	1.889516e-01	2.038152e-01	2.570087e-01	2.624218e-01	2.395113e-01	2.410582e-01	1.554840e+00	1.476730e+00	1.362693e+00	2.423584e-02	3.771770e-01	3.149806e-01	2.307842e+00
124000	-9.068065e+04	-3.173588e+02	6.794196e+01	2.202183e-01	1.874015e-01	1.039916e-01	9.414212e-02	2.928855e-01	1.013611e-01	1.512800e-01	2.382234e-01	9.882053e-02	2.513210e-01	1.810729e-01	7.928217e-02	6.454553e-02	3.192790e-01	1.471924e-01	4.394948e-02	4.062303e-01	1.880337e-02	3.302919e-01	1.796394e-01	3.286762e-01	1.613926e-01	3.465753e-01	2.475547e-01	1.889516e-01	2.169184e-01	2.570087e-01	2.624218e-01	2.395113e-01	2.410582e-01	1.456983e+00	1.518326e+00	1.465573e+00	2.608141e-02	3.861327e-01	3.293096e-01	2.284558e+00
124500	-9.070315e+04	-3.285098e+02	7.309002e+01	2.117191e-01	1.742313e-01	1.214993e-01	1.001501e-01	2.910592e-01	1.013411e-01	1.564835e-01	2.392348e-01	9.036649e-02	2.606849e-01	1.706880e-01	8.254235e-02	5.418896e-02	2.960334e-01	1.609847e-01	4.206957e-02	4.218113e-01	2.491212e-02	3.399213e-01	1.734163e-01	3.374500e-01	1.492124e-01	3.601101e-01	2.466889e-01	1.804288e-01	2.127723e-01	2.513519e-01	2.615820e-01	2.459557e-01	2.411105e-01	1.559541e+00	1.527881e+00	1.326034e+00	3.459029e-02	3.451196e-01	3.184767e-01	2.336404e+00
125000	-9.067995e+04	-3.190618e+02	6.862916e+01	2.138385e-01	1.920383e-01	1.039916e-01	9.414212e-02	2.928868e-01	1.031028e-01	1.685475e-01	2.451243e-01	9.882053e-02	2.346330e-01	1.784289e-01	7.444578e-02	7.010707e-02	3.059945e-01	1.571207e-01	4.085441e-02	4.082788e-01	1.764455e-02	3.302919e-01	1.796394e-01	3.286762e-01	1.613926e-01	3.465753e-01	2.466906e-01	1.889516e-01	2.177826e-01	2.570087e-01	2.624218e-01	2.395113e-01	2.410582e-01	1.625268e+00	1.481847e+00	1.498685e+00	3.399547e-02	3.750375e-01	3.168109e-01	2.308152e+00
125500	-9.067655e+04	-3.207941e+02	6.954944e+01	2.138385e-01	1.907652e-01	1.139272e-01	9.541521e-02	2.829512e-01	1.031028e-01	1.405035e-01	2.451243e-01	9.262026e-02	2.707187e-01	1.701065e-01	8.092671e-02	5.620628e-02	3.067131e-01	1.679187e-01	4.090018e-02	4.082788e-01	1.998290e-02	3.281119e-01	1.746314e-01	3.362266e-01	1.610302e-01	3.376292e-01	2.539005e-01	1.742761e-01	2.341942e-01	2.570087e-01	2.624218e-01	2.395113e-01	2.410582e-01	1.495550e+00	1.399973e+00	1.405796e+00	2.636291e-02	3.750375e-01	3.168109e-01	2.308152e+00
126000	-9.066991e+04	-3.187281e+02	6.844182e+01	2.138385e-01	1.907652e-01	1.139272e-01	9.541521e-02	2.829512e-01	1.031028e-01	1.491218e-01	2.542514e-01	9.234870e-02	2.513011e-01	1.629749e-01	9.000206e-02	5.620628e-02	2.961959e-01	1.679187e-01	4.090018e-02	4.187960e-01	1.998290e-02	3.281119e-01	1.746314e-01	3.362266e-01	1.610302e-01	3.450664e-01	2.502978e-01	1.752663e-01	2.293695e-01	2.570087e-01	2.624218e-01	2.395113e-01	2.410582e-01	1.641165e+00	1.560405e+00	1.488383e+00	2.636291e-02	3.790103e-01	3.128381e-01	2.308152e+00
126500	-9.067336e+04	-3.157265e+02	6.718415e+01	2.138385e-01	1.907652e-01	1.139272e-01	9.541521e-02	2.826968e-01	1.033571e-01	1.491218e-01	2.542514e-01	9.234870e-02	2.513011e-01	1.629749e-01	9.000206e-02	5.620628e-02	2.961959e-01	1.679187e-01	4.143634e-02	4.204228e-01	1.781995e-02	3.281119e-01	1.746314e-01	3.362266e-01	1.610302e-01	3.450664e-01	2.502978e-01	1.752663e-01	2.293695e-01	2.570087e-01	2.624218e-01	2.395113e-01	2.410582e-01	1.489237e+00	1.624250e+00	1.408461e+00	2.636291e-02	3.771679e-01	3.284950e-01	2.294337e+00
127000	-9.067977e+04	-3.188334e+02	6.852475e+01	2.138385e-01	1.907652e-01	1.139272e-01	9.541521e-02	2.864508e-01	9.960311e-02	1.491218e-01	2.542514e-01	9.234870e-02	2.513011e-01	1.671864e-01	8.579056e-02	5.620628e-02	2.968804e-01	1.679187e-01	4.143634e-02	4.197383e-01	1.781995e-02	3.281119e-01	1.746314e-01	3.362266e-01	1.610302e-01	3.584681e-01	2.540473e-01	1.685806e-01	2.189040e-01	2.570087e-01	2.624218e-01	2.395113e-01	2.410582e-01	1.792792e+00	1.432436e+00	1.384869e+00	2.783853e-02	3.729163e-01	3.476221e-01	2.279462e+00
127500	-9.066841e+04	-3.119522e+02	6.549112e+01	2.138385e-01	1.907652e-01	1.139272e-01	9.541521e-02	2.864508e-01	9.960311e-02	1.517341e-01	2.542514e-01	9.162091e-02	2.513011e-01	1.680670e-01	8.302543e-02	5.620628e-02	2.968804e-01	1.643640e-01	4.143634e-02	4.197383e-01	2.137472e-02	3.281119e-01	1.746314e-01	3.362266e-01	1.610302e-01	3.574974e-01	2.463226e-01	1.737138e-01	2.224663e-01	2.570087e-01	2.624218e-01	2.395113e-01	2.410582e-01	1.620734e+00	1.577574e+00	1.444893e+00	2.436370e-02	3.650598e-01	3.367545e-01	2.298186e+00
128000	-9.066671e+04	-3.106709e+02	6.501290e+01	2.022459e-01	1.907652e-01	1.139272e-01	9.541521e-02	2.980434e-01	9.960311e-02	1.517341e-01	2.488781e-01	9.162091e-02	2.541209e-01	1.734404e-01	8.020566e-02	5.620628e-02	2.968804e-01	1.643640e-01	4.143634e-02	4.197383e-01	2.137472e-02	3.281119e-01	1.746314e-01	3.362266e-01	1.610302e-01	3.574974e-01	2.463226e-01	1.737138e-01	2.224663e-01	2.571560e-01	2.622745e-01	2.395113e-01	2.410582e-01	1.453905e+00	1.595347e+00	1.430544e+00	1.777992e-02	3.976487e-01	3.322409e-01	2.270110e+00
128500	-9.066830e+04	-3.092678e+02	6.433645e+01	2.022459e-01	1.907652e-01	1.234150e-01	9.541521e-02	2.885556e-01	9.960311e-02	1.484497e-01	2.521625e-01	9.434467e-02	2.513971e-01	1.734404e-01	8.020566e-02	5.831436e-02	2.961133e-01	1.781909e-01	3.190003e-02	4.097020e-01	2.577935e-02	3.344209e-01	1.807523e-01	3.286634e-01	1.561634e-01	3.554769e-01	2.463226e-01	1.757343e-01	2.224663e-01	2.571560e-01	2.622745e-01	2.395113e-01	2.410582e-01	1.630063e+00	1.494525e+00	1.546764e+00	3.524566e-02	3.990323e-01	3.308573e-01	2.270110e+00
129000	-9.066144e+04	-3.189150e+02	6.848370e+01	2.048942e-01	1.865473e-01	1.234150e-01	9.541521e-02	2.885556e-01	1.011726e-01	1.484497e-01	2.521625e-01	9.434467e-02	2.513971e-01	1.734404e-01	8.020566e-02	6.495893e-02	2.952153e-01	1.770262e-01	3.785762e-02	4.000537e-01	2.488829e-02	3.344209e-01	1.807523e-01	3.286634e-01	1.561634e-01	3.413209e-01	2.564066e-01	1.769421e-01	2.253303e-01	2.614988e-01	2.579317e-01	2.395113e-01	2.410582e-01	1.716327e+00	1.520252e+00	1.546764e+00	3.644895e-02	3.793099e-01	3.505797e-01	2.270110e+00
129500	-9.066516e+04	-3.071838e+02	6.346860e+01	2.048942e-01	1.865473e-01	1.112843e-01	1.075459e-01	2.885556e-01	1.011726e-01	1.484497e-01	2.521625e-01	9.434467e-02	2.580824e-01	1.734404e-01	7.352040e-02	5.321063e-02	2.866264e-01	1.818458e-01	4.278866e-02	4.095216e-01	2.600686e-02	3.344209e-01	1.807523e-01	3.286634e-01	1.561634e-01	3.628977e-01	2.397243e-01	1.886372e-01	2.087408e-01	2.614988e-01	2.594021e-01	2.395113e-01	2.395878e-01	1.609116e+00	1.520252e+00	1.527643e+00	2.957060e-02	3.919836e-01	3.379060e-01	2.270110e+00
130000	-9.067445e+04	-3.056793e+02	6.281359e+01	2.048942e-01	1.865473e-01	1.112843e-01	1.014049e-01	2.885556e-01	1.073136e-01	1.501444e-01	2.360371e-01	9.688418e-02	2.609163e-01	1.821675e-01	7.385052e-02	5.758537e-02	2.891925e-01	1.888325e-01	4.442882e-02	3.988091e-01	2.115163e-02	3.344209e-01	1.784506e-01	3.315977e-01	1.555308e-01	3.631768e-01	2.409056e-01	1.829944e-01	2.129233e-01	2.614988e-01	2.594021e-01	2.395113e-01	2.395878e-01	1.690445e+00	1.520252e+00	1.521868e+00	2.957060e-02	4.118549e-01	3.216189e-01	2.266526e+00
130500	-9.067274e+04	-3.141861e+02	6.633877e+01	2.077424e-01	1.836991e-01	1.112843e-01	1.014049e-01	2.885556e-01	1.073136e-01	1.501444e-01	2.360371e-01	9.688418e-02	2.609163e-01	1.821675e-01	7.385052e-02	6.991024e-02	2.853298e-01	1.686194e-01	4.251339e-02	4.139183e-01	1.970891e-02	3.299920e-01	1.800592e-01	3.295309e-01	1.604179e-01	3.631768e-01	2.409056e-01	1.829944e-01	2.129233e-01	2.614988e-01	2.578241e-01	2.410893e-01	2.395878e-01	1.777493e+00	1.615503e+00	1.521868e+00	2.957060e-02	4.118549e-01	3.216189e-01	2.266526e+00
131000	-9.067199e+04	-3.139502e+02	6.631903e+01	2.127619e-01	1.836991e-01	1.062648e-01	1.014049e-01	2.885556e-01	1.073136e-01	1.501444e-01	2.360371e-01	9.394690e-02	2.609163e-01	1.821675e-01	7.678780e-02	6.779034e-02	2.969115e-01	1.606696e-01	4.223951e-02	4.139183e-01	1.847079e-02	3.280642e-01	1.800592e-01	3.314588e-01	1.604179e-01	3.596841e-01	2.394524e-01	1.858795e-01	2.149841e-01	2.563898e-01	2.578241e-01	2.406620e-01	2.451242e-01	1.653352e+00	1.615503e+00	1.455469e+00	2.836942e-02	3.638269e-01	3.466762e-01	2.289497e+00
131500	-9.067325e+04	-3.145734e+02	6.665987e+01	2.003221e-01	1.836991e-01	1.187046e-01	1.014049e-01	2.885556e-01	1.073136e-01	1.501444e-01	2.360371e-01	9.394690e-02	2.609163e-01	1.821675e-01	7.678780e-02	6.370493e-02	2.969115e-01	1.606696e-01	4.504498e-02	4.139183e-01	1.975073e-02	3.342246e-01	1.820909e-01	3.294270e-01	1.542575e-01	3.596841e-01	2.394524e-01	1.858795e-01	2.149841e-01	2.563898e-01	2.578241e-01	2.406620e-01	2.451242e-01	1.674258e+00	1.435367e+00	1.455469e+00	1.402392e-02	3.638269e-01	3.466762e-01	2.289497e+00
132000	-9.067548e+04	-3.119399e+02	6.543945e+01	2.003221e-01	1.876175e-01	1.251364e-01	9.812862e-02	2.885556e-01	1.002398e-01	1.501444e-01	2.360371e-01	9.394690e-02	2.609163e-01	1.821675e-01	7.678780e-02	5.982887e-02	2.969115e-01	1.645456e-01	4.504498e-02	4.139183e-01	1.975073e-02	3.282868e-01	1.820909e-01	3.353648e-01	1.542575e-01	3.596841e-01	2.361855e-01	1.891463e-01	2.149841e-01	2.563898e-01	2.596478e-01	2.388382e-01	2.451242e-01	1.818865e+00	1.463124e+00	1.469370e+00	1.238561e-02	3.956888e-01	3.411576e-01	2.263154e+00
132500	-9.066621e+04	-3.103577e+02	6.486490e+01	2.003221e-01	1.848759e-01	1.278780e-01	9.812862e-02	2.885556e-01	1.002398e-01	1.501444e-01	2.360371e-01	9.394690e-02	2.609163e-01	1.821675e-01	7.678780e-02	5.982887e-02	2.969115e-01	1.645456e-01	4.504498e-02	4.139183e-01	1.975073e-02	3.282868e-01	1.820909e-01	3.353648e-01	1.542575e-01	3.596841e-01	2.355544e-01	1.891463e-01	2.156152e-01	2.563898e-01	2.596478e-01	2.388382e-01	2.451242e-01	1.636322e+00	1.408465e+00	1.469370e+00	1.744078e-02	3.797999e-01	3.570465e-01	2.263154e+00
133000	-9.066626e+04	-3.102821e+02	6.489863e+01	2.010782e-01	1.932618e-01	1.165555e-01	8.896952e-02	2.886471e-01	1.114879e-01	1.463297e-01	2.360371e-01	9.394690e-02	2.609163e-01	1.821675e-01	8.060247e-02	5.982887e-02	3.015761e-01	1.598810e-01	4.504498e-02	4.139183e-01	1.975073e-02	3.282868e-01	1.820909e-01	3.353648e-01	1.542575e-01	3.646957e-01	2.425762e-01	1.718751e-01	2.208531e-01	2.569879e-01	2.596478e-01	2.382401e-01	2.451242e-01	1.518762e+00	1.379962e+00	1.460488e+00	1.899467e-02	3.823371e-01	3.462704e-01	2.271393e+00
133500	-9.067201e+04	-3.142866e+02	6.664354e+01	2.172628e-01	1.932618e-01	1.165555e-01	8.896952e-02	2.822490e-01	1.017015e-01	1.463297e-01	2.399851e-01	8.999887e-02	2.609163e-01	1.821675e-01	8.060247e-02	6.025575e-02	2.929024e-01	1.685547e-01	4.504498e-02	4.139183e-01	1.932385e-02	3.282868e-01	1.820909e-01	3.353648e-01	1.542575e-01	3.646957e-01	2.425762e-01	1.718751e-01	2.208531e-01	2.569879e-01	2.596478e-01	2.382401e-01	2.451242e-01	1.546632e+00	1.363935e+00	1.405103e+00	2.010770e-02	3.834786e-01	3.328343e-01	2.283687e+00
134000	-9.068134e+04	-3.106342e+02	6.494101e+01	2.142195e-01	1.932618e-01	1.188158e-01	9.201279e-02	2.822490e-01	9.944115e-02	1.421584e-01	2.399851e-01	8.999887e-02	2.650877e-01	1.821675e-01	8.060247e-02	6.139042e-02	2.929024e-01	1.685547e-01	4.504498e-02	4.139183e-01	1.818918e-02	3.293892e-01	1.819632e-01	3.304286e-01	1.582190e-01	3.590750e-01	2.398918e-01	1.778172e-01	2.232161e-01	2.544165e-01	2.596478e-01	2.408115e-01	2.451242e-01	1.584776e+00	1.667963e+00	1.359110e+00	2.489684e-02	3.918651e-01	3.244478e-01	2.283687e+00
134500	-9.067610e+04	-3.113256e+02	6.524783e+01	2.164771e-01	1.910042e-01	1.188158e-01	9.201279e-02	2.822490e-01	9.944115e-02	1.421584e-01	2.506166e-01	8.762320e-02	2.650877e-01	1.821675e-01	7.234664e-02	6.139042e-02	2.929024e-01	1.685547e-01	4.504498e-02	4.139183e-01	1.818918e-02	3.293892e-01	1.819632e-01	3.304286e-01	1.582190e-01	3.590750e-01	2.440833e-01	1.736257e-01	2.232161e-01	2.544165e-01	2.596478e-01	2.408115e-01	2.451242e-01	1.654885e+00	1.573099e+00	1.356337e+00	2.489684e-02	3.918651e-01	3.244478e-01	2.283687e+00
135000	-9.066892e+04	-3.107122e+02	6.492916e+01	2.226911e-01	1.887728e-01	1.088515e-01	9.395965e-02	2.918845e-01	9.384050e-02	1.421584e-01	2.506166e-01	8.762320e-02	2.650877e-01	1.821675e-01	7.234664e-02	6.873217e-02	2.964550e-01	1.662535e-01	3.749502e-02	4.102275e-01	2.083682e-02	3.328882e-01	1.690645e-01	3.394035e-01	1.586438e-01	3.590750e-01	2.440833e-01	1.736257e-01	2.232161e-01	2.586160e-01	2.608333e-01	2.408115e-01	2.397392e-01	1.601063e+00	1.571878e+00	1.544694e+00	3.186369e-02	3.905942e-01	3.287746e-01	2.280631e+00
135500	-9.066205e+04	-3.094062e+02	6.439503e+01	2.226911e-01	1.887728e-01	1.050183e-01	9.395965e-02	2.918845e-01	9.767365e-02	1.460184e-01	2.506166e-01	8.762320e-02	2.703865e-01	1.730087e-01	7.234664e-02	5.285266e-02	3.058341e-01	1.828555e-01	4.245318e-02	3.920873e-01	2.391728e-02	3.328882e-01	1.690645e-01	3.394035e-01	1.586438e-01	3.590750e-01	2.439324e-01	1.736257e-01	2.233670e-01	2.586160e-01	2.608333e-01	2.408115e-01	2.397392e-01	1.660016e+00	1.584320e+00	1.426723e+00	3.186369e-02	4.051071e-01	3.234007e-01	2.271492e+00
136000	-9.066116e+04	-3.110943e+02	6.516686e+01	2.185247e-01	1.819440e-01	1.149271e-01	9.887359e-02	2.807685e-01	1.049620e-01	1.460184e-01	2.506166e-01	8.762320e-02	2.703865e-01	1.730087e-01	7.234664e-02	5.285266e-02	3.058341e-01	1.836625e-01	4.245318e-02	3.920873e-01	2.311022e-02	3.328882e-01	1.690645e-01	3.394035e-01	1.586438e-01	3.590750e-01	2.439324e-01	1.736257e-01	2.233670e-01	2.586160e-01	2.608333e-01	2.431776e-01	2.373732e-01	1.568348e+00	1.544636e+00	1.429467e+00	1.705165e-02	3.885523e-01	3.471351e-01	2.264313e+00
136500	-9.069752e+04	-3.201867e+02	6.925405e+01	2.085243e-01	1.817024e-01	1.091791e-01	9.920805e-02	3.006372e-01	1.007489e-01	1.451295e-01	2.613168e-01	9.522847e-02	2.364135e-01	1.803189e-01	8.159286e-02	5.128480e-02	3.226877e-01	1.791548e-01	4.941730e-02	3.888322e-01	8.623211e-03	3.480478e-01	1.738746e-01	3.256140e-01	1.524636e-01	3.593304e-01	2.453568e-01	1.787695e-01	2.165433e-01	2.605033e-01	2.591250e-01	2.417536e-01	2.386180e-01	1.505029e+00	1.404983e+00	1.434902e+00	5.056656e-02	3.938057e-01	3.291646e-01	2.277030e+00
137000	-9.068501e+04	-3.065444e+02	6.314032e+01	2.185247e-01	1.819440e-01	1.153122e-01	9.887359e-02	2.807685e-01	1.045770e-01	1.460184e-01	2.423156e-01	8.962763e-02	2.766830e-01	1.730087e-01	7.234664e-02	6.873839e-02	3.058341e-01	1.677768e-01	4.245318e-02	3.920873e-01	2.311022e-02	3.311257e-01	1.763390e-01	3.412923e-01	1.512430e-01	3.531262e-01	2.325968e-01	1.795744e-01	2.347026e-01	2.548598e-01	2.645894e-01	2.431776e-01	2.373732e-01	1.680614e+00	1.609900e+00	1.517052e+00	1.904371e-02	4.100027e-01	3.382170e-01	2.251780e+00
137500	-9.070258e+04	-3.157149e+02	6.697501e+01	2.078094e-01	1.817024e-01	9.927965e-02	9.920805e-02	3.105367e-01	1.014638e-01	1.451295e-01	2.680796e-01	8.592810e-02	2.535287e-01	1.611867e-01	8.614737e-02	5.200165e-02	2.977105e-01	1.863871e-01	4.535837e-02	4.045162e-01	1.402612e-02	3.362094e-01	1.727441e-01	3.385829e-01	1.524636e-01	3.695308e-01	2.457213e-01	1.682046e-01	2.165433e-01	2.609483e-01	2.586800e-01	2.417536e-01	2.386180e-01	1.700659e+00	1.701214e+00	1.584562e+00	1.972002e-02	3.803567e-01	3.246057e-01	2.295038e+00
138000	-9.069026e+04	-3.138826e+02	6.636589e+01	2.142526e-01	1.819440e-01	1.164959e-01	9.777884e-02	2.850407e-01	1.044880e-01	1.460184e-01	2.423156e-01	8.962763e-02	2.766830e-01	1.754892e-01	6.986620e-02	5.107963e-02	2.921290e-01	1.764245e-01	4.668755e-02	4.095918e-01	2.408751e-02	3.311257e-01	1.763390e-01	3.412923e-01	1.512430e-01	3.533104e-01	2.325968e-01	1.795744e-01	2.345184e-01	2.548598e-01	2.645894e-01	2.431776e-01	2.373732e-01	1.475893e+00	1.566475e+00	1.506615e+00	2.750928e-02	4.065627e-01	3.405307e-01	2.252907e+00
138500	-9.069737e+04	-3.086092e+02	6.420745e+01	2.142526e-01	1.819440e-01	1.217966e-01	9.247812e-02	2.850407e-01	1.044880e-01	1.462605e-01	2.423156e-01	8.962763e-02	2.766830e-01	1.752470e-01	6.986620e-02	6.416619e-02	2.921290e-01	1.680427e-01	4.668755e-02	4.151422e-01	1.383242e-02	3.311257e-01	1.742182e-01	3.412923e-01	1.533638e-01	3.767439e-01	2.325539e-01	1.795744e-01	2.111278e-01	2.573719e-01	2.645894e-01	2.431776e-01	2.348611e-01	1.517006e+00	1.317280e+00	1.484487e+00	1.357765e-02	4.311615e-01	3.416453e-01	2.227193e+00
139000	-9.069592e+04	-3.127428e+02	6.591892e+01	2.079695e-01	1.830605e-01	1.139312e-01	1.030130e-01	2.813063e-01	1.107194e-01	1.351434e-01	2.664768e-01	7.838296e-02	2.718691e-01	1.645160e-01	8.361175e-02	5.764638e-02	2.959285e-01	1.820581e-01	4.807875e-02	3.975397e-01	1.874851e-02	3.424836e-01	1.720041e-01	3.323621e-01	1.531503e-01	3.622126e-01	2.514059e-01	1.639527e-01	2.224289e-01	2.573067e-01	2.623217e-01	2.417536e-01	2.386180e-01	1.553323e+00	1.316861e+00	1.570275e+00	2.353267e-02	3.743653e-01	3.614669e-01	2.264168e+00
139500	-9.068744e+04	-3.087405e+02	6.416218e+01	2.044123e-01	1.701793e-01	1.251197e-01	9.607941e-02	2.988291e-01	1.053802e-01	1.455865e-01	2.378625e-01	9.102025e-02	2.780535e-01	1.775439e-01	6.993328e-02	5.098560e-02	2.921290e-01	1.681972e-01	4.717166e-02	4.151422e-01	2.637436e-02	3.311257e-01	1.742182e-01	3.412923e-01	1.533638e-01	3.767439e-01	2.432597e-01	1.726737e-01	2.073226e-01	2.573719e-01	2.645894e-01	2.348388e-01	2.431999e-01	1.583770e+00	1.469032e+00	1.504691e+00	2.657040e-02	4.052967e-01	3.240652e-01	2.270638e+00
140000	-9.070137e+04	-3.116228e+02	6.543392e+01	2.034122e-01	1.711794e-01	1.251197e-01	9.607941e-02	2.988291e-01	1.053802e-01	1.537303e-01	2.378625e-01	9.102025e-02	2.744184e-01	1.796976e-01	6.327091e-02	5.098560e-02	3.009750e-01	1.681972e-01	4.717166e-02	4.062961e-01	2.637436e-02	3.311257e-01	1.742182e-01	3.412923e-01	1.533638e-01	3.449854e-01	2.445161e-01	1.789439e-01	2.315546e-01	2.573719e-01	2.645894e-01	2.348388e-01	2.431999e-01	1.499750e+00	1.519031e+00	1.428367e+00	2.232647e-02	4.072821e-01	3.053957e-01	2.287322e+00
140500	-9.069996e+04	-3.163953e+02	6.751203e+01	2.034122e-01	1.711794e-01	1.251197e-01	9.607941e-02	2.988291e-01	1.053802e-01	1.625202e-01	2.378625e-01	8.299458e-02	2.744184e-01	1.709077e-01	7.129658e-02	5.949683e-02	3.024610e-01	1.768204e-01	4.869118e-02	3.968827e-01	1.564786e-02	3.370603e-01	1.758912e-01	3.444192e-01	1.426293e-01	3.449854e-01	2.445161e-01	1.789439e-01	2.315546e-01	2.573719e-01	2.645894e-01	2.348388e-01	2.431999e-01	1.499750e+00	1.519031e+00	1.428367e+00	2.605776e-02	3.648432e-01	3.188081e-01	2.316349e+00
141000	-9.070333e+04	-3.213750e+02	6.964374e+01	2.057165e-01	1.711794e-01	1.251197e-01	9.607941e-02	2.988291e-01	1.030758e-01	1.619415e-01	2.358483e-01	8.277293e-02	2.707666e-01	1.823165e-01	6.635416e-02	5.064718e-02	3.167197e-01	1.826431e-01	4.232105e-02	3.936963e-01	1.397268e-02	3.372632e-01	1.758912e-01	3.444192e-01	1.424264e-01	3.630885e-01	2.303430e-01	1.859689e-01	2.205996e-01	2.573719e-01	2.645894e-01	2.348388e-01	2.431999e-01	1.597684e+00	1.529328e+00	1.547943e+00	1.392316e-02	3.804826e-01	3.160193e-01	2.303498e+00
141500	-9.069558e+04	-3.138781e+02	6.646929e+01	2.057165e-01	1.711794e-01	1.251197e-01	9.607941e-02	2.988291e-01	1.030758e-01	1.582172e-01	2.426561e-01	8.161625e-02	2.578137e-01	1.801882e-01	7.950853e-02	5.463156e-02	3.127353e-01	1.743676e-01	4.232105e-02	3.936963e-01	2.224818e-02	3.268062e-01	1.758912e-01	3.444192e-01	1.528834e-01	3.630885e-01	2.303430e-01	1.794650e-01	2.271036e-01	2.624375e-01	2.529829e-01	2.413797e-01	2.431999e-01	1.576540e+00	1.436957e+00	1.293267e+00	2.381756e-02	3.804826e-01	3.288709e-01	2.290646e+00
142000	-9.070189e+04	-3.175579e+02	6.792004e+01	2.054755e-01	1.856892e-01	1.257993e-01	9.569157e-02	2.882673e-01	9.907722e-02	1.393047e-01	2.650376e-01	8.159255e-02	2.849568e-01	1.555738e-01	7.353446e-02	5.545598e-02	2.947267e-01	1.801216e-01	4.618443e-02	4.076479e-01	1.586343e-02	3.366199e-01	1.764621e-01	3.331668e-01	1.537512e-01	3.622126e-01	2.506801e-01	1.639527e-01	2.231547e-01	2.559529e-01	2.593379e-01	2.438067e-01	2.409025e-01	1.686257e+00	1.625790e+00	1.377149e+00	3.212507e-02	3.796689e-01	3.274561e-01	2.292875e+00
142500	-9.069052e+04	-3.116807e+02	6.546040e+01	2.125258e-01	1.861932e-01	1.186352e-01	9.607941e-02	2.840556e-01	1.025108e-01	1.477871e-01	2.410498e-01	7.897781e-02	2.811724e-01	1.727795e-01	7.823343e-02	5.356996e-02	2.811438e-01	1.571583e-01	5.070069e-02	4.356268e-01	2.180047e-02	3.268062e-01	1.758912e-01	3.400591e-01	1.572435e-01	3.632354e-01	2.301960e-01	1.794650e-01	2.271036e-01	2.624375e-01	2.529829e-01	2.413797e-01	2.431999e-01	1.609943e+00	1.410895e+00	1.422496e+00	2.542725e-02	3.966089e-01	3.165346e-01	2.286856e+00
143000	-9.069741e+04	-3.115741e+02	6.533243e+01	2.125258e-01	1.861932e-01	1.186352e-01	9.607941e-02	2.840556e-01	1.025108e-01	1.393664e-01	2.410498e-01	7.897781e-02	2.911110e-01	1.727795e-01	7.671552e-02	5.295162e-02	2.811438e-01	1.513566e-01	5.070069e-02	4.356268e-01	2.822049e-02	3.268062e-01	1.713435e-01	3.400591e-01	1.617912e-01	3.632354e-01	2.301960e-01	1.794650e-01	2.271036e-01	2.624375e-01	2.529829e-01	2.413797e-01	2.431999e-01	1.609943e+00	1.495362e+00	1.529890e+00	2.655410e-02	3.966089e-01	3.276793e-01	2.275712e+00
143500	-9.069320e+04	-3.136740e+02	6.636274e+01	2.139646e-01	1.795066e-01	1.194715e-01	1.008635e-01	2.892962e-01	9.689769e-02	1.500183e-01	2.632350e-01	7.897781e-02	2.850547e-01	1.621276e-01	6.058660e-02	5.458232e-02	3.093339e-01	1.715563e-01	4.465879e-02	3.981677e-01	2.170099e-02	3.241864e-01	1.713435e-01	3.426790e-01	1.617912e-01	3.472254e-01	2.449407e-01	1.762786e-01	2.315553e-01	2.614235e-01	2.556173e-01	2.384126e-01	2.445466e-01	1.538067e+00	1.463623e+00	1.345896e+00	1.483578e-02	4.028141e-01	3.516388e-01	2.245547e+00
144000	-9.069155e+04	-3.049999e+02	6.267635e+01	2.139646e-01	1.795066e-01	1.194715e-01	1.008635e-01	2.892962e-01	9.689769e-02	1.462161e-01	2.561716e-01	8.724231e-02	2.706476e-01	1.542444e-01	8.547801e-02	5.962849e-02	3.093339e-01	1.757790e-01	4.465879e-02	3.888989e-01	2.170099e-02	3.250303e-01	1.665007e-01	3.488585e-01	1.596104e-01	3.428227e-01	2.493434e-01	1.770597e-01	2.307742e-01	2.614235e-01	2.556173e-01	2.384126e-01	2.445466e-01	1.444097e+00	1.463623e+00	1.478508e+00	2.009882e-02	3.950269e-01	3.520614e-01	2.252912e+00
144500	-9.068367e+04	-3.095225e+02	6.440745e+01	2.139646e-01	1.795066e-01	1.194715e-01	1.008635e-01	2.892962e-01	9.689769e-02	1.462161e-01	2.601534e-01	9.466267e-02	2.632273e-01	1.502626e-01	8.547801e-02	6.818201e-02	3.056845e-01	1.531310e-01	4.005132e-02	4.043518e-01	2.859939e-02	3.250303e-01	1.665007e-01	3.488585e-01	1.596104e-01	3.428227e-01	2.493434e-01	1.770597e-01	2.307742e-01	2.614235e-01	2.556173e-01	2.384126e-01	2.445466e-01	1.578213e+00	1.651833e+00	1.527868e+00	3.805363e-02	4.023540e-01	3.341072e-01	2.263539e+00
145000	-9.068132e+04	-3.106996e+02	6.487869e+01	2.163539e-01	1.795066e-01	1.194715e-01	1.008635e-01	2.892962e-01	9.450840e-02	1.462161e-01	2.601534e-01	9.466267e-02	2.632273e-01	1.502626e-01	8.547801e-02	5.659722e-02	3.042269e-01	1.681648e-01	3.846489e-02	4.097670e-01	2.277916e-02	3.250303e-01	1.665007e-01	3.488585e-01	1.596104e-01	3.428227e-01	2.493434e-01	1.770597e-01	2.307742e-01	2.601363e-01	2.556173e-01	2.396998e-01	2.445466e-01	1.775863e+00	1.521401e+00	1.526328e+00	1.296050e-02	3.935182e-01	3.429430e-01	2.263539e+00
145500	-9.067333e+04	-3.098003e+02	6.459592e+01	2.163539e-01	1.795066e-01	1.194715e-01	1.008635e-01	2.892962e-01	9.450840e-02	1.556026e-01	2.601534e-01	9.662030e-02	2.538408e-01	1.502626e-01	8.352038e-02	5.659722e-02	3.042269e-01	1.681648e-01	3.846489e-02	4.097670e-01	2.277916e-02	3.275045e-01	1.699977e-01	3.488585e-01	1.536393e-01	3.428227e-01	2.493434e-01	1.770597e-01	2.307742e-01	2.582088e-01	2.556173e-01	2.416273e-01	2.445466e-01	1.542606e+00	1.521401e+00	1.526328e+00	3.254022e-02	3.854418e-01	3.429430e-01	2.271615e+00
146000	-9.067398e+04	-3.084186e+02	6.393399e+01	2.080387e-01	1.842560e-01	1.210531e-01	8.823967e-02	2.803971e-01	1.180156e-01	1.556026e-01	2.526945e-01	9.449882e-02	2.492412e-01	1.802164e-01	6.774647e-02	6.294562e-02	2.967862e-01	1.680700e-01	4.423570e-02	4.111608e-01	1.680177e-02	3.275045e-01	1.828503e-01	3.360059e-01	1.536393e-01	3.428227e-01	2.493434e-01	1.770597e-01	2.307742e-01	2.582088e-01	2.556173e-01	2.416273e-01	2.445466e-01	1.583410e+00	1.674477e+00	1.520776e+00	1.920227e-02	3.942458e-01	3.259500e-01	2.279804e+00
146500	-9.068332e+04	-3.130305e+02	6.596268e+01	2.072085e-01	1.842560e-01	1.210531e-01	8.823967e-02	2.803971e-01	1.188457e-01	1.598373e-01	2.508141e-01	9.890273e-02	2.511304e-01	1.731940e-01	6.612144e-02	6.008992e-02	2.967862e-01	1.728014e-01	4.235998e-02	4.111608e-01	1.680177e-02	3.275045e-01	1.828503e-01	3.360059e-01	1.536393e-01	3.428227e-01	2.443336e-01	1.800396e-01	2.328041e-01	2.582088e-01	2.556173e-01	2.416273e-01	2.445466e-01	1.663228e+00	1.442848e+00	1.520776e+00	1.542831e-02	3.873304e-01	3.328654e-01	2.279804e+00
147000	-9.068900e+04	-3.145804e+02	6.652864e+01	2.187558e-01	1.924451e-01	1.249424e-01	9.708918e-02	2.567336e-01	1.100339e-01	1.500678e-01	2.508141e-01	8.625204e-02	2.511304e-01	1.858447e-01	7.589097e-02	6.008992e-02	2.967862e-01	1.728014e-01	4.235998e-02	4.111608e-01	1.680177e-02	3.275045e-01	1.828503e-01	3.360059e-01	1.536393e-01	3.428227e-01	2.443336e-01	1.786952e-01	2.341485e-01	2.582088e-01	2.556173e-01	2.416273e-01	2.445466e-01	1.663228e+00	1.642425e+00	1.567262e+00	3.045045e-02	3.928298e-01	3.273661e-01	2.279804e+00
147500	-9.070063e+04	-3.081830e+02	6.375666e+01	1.996889e-01	1.694712e-01	1.012360e-01	9.995283e-02	3.120122e-01	1.176388e-01	1.536512e-01	2.289331e-01	1.032374e-01	2.585135e-01	1.800937e-01	7.557108e-02	7.050479e-02	3.195592e-01	1.660166e-01	4.062307e-02	3.856620e-01	1.763437e-02	3.503874e-01	1.719678e-01	3.312121e-01	1.464327e-01	3.510493e-01	2.453120e-01	1.930314e-01	2.106073e-01	2.564723e-01	2.615301e-01	2.431716e-01	2.388259e-01	1.589191e+00	1.846401e+00	1.530626e+00	3.780532e-02	4.036542e-01	3.346380e-01	2.261708e+00
148000	-9.069013e+04	-3.059990e+02	6.299192e+01	2.158654e-01	1.694712e-01	1.012360e-01	9.363223e-02	3.120122e-01	1.077829e-01	1.536512e-01	2.289331e-01	1.032374e-01	2.585135e-01	1.800937e-01	7.557108e-02	6.444269e-02	2.924559e-01	1.633054e-01	4.951892e-02	4.103884e-01	1.988863e-02	3.513429e-01	1.719678e-01	3.302566e-01	1.464327e-01	3.510493e-01	2.453120e-01	1.930314e-01	2.106073e-01	2.564723e-01	2.615301e-01	2.431716e-01	2.388259e-01	1.595930e+00	1.494010e+00	1.530626e+00	2.662772e-02	3.695688e-01	3.439433e-01	2.286488e+00
148500	-9.067877e+04	-3.178028e+02	6.819837e+01	2.256170e-01	1.979110e-01	1.194765e-01	8.700539e-02	2.567336e-01	1.132565e-01	1.395609e-01	2.386768e-01	9.367724e-02	2.639795e-01	1.801292e-01	8.397637e-02	6.182689e-02	3.046520e-01	1.649356e-01	4.409123e-02	4.094238e-01	1.507052e-02	3.242013e-01	1.912115e-01	3.233652e-01	1.612220e-01	3.696736e-01	2.443336e-01	1.786952e-01	2.072977e-01	2.582088e-01	2.556173e-01	2.410619e-01	2.451120e-01	1.672352e+00	1.297627e+00	1.339295e+00	1.274977e-02	3.690450e-01	3.295439e-01	2.301411e+00
149000	-9.069026e+04	-3.114148e+02	6.516132e+01	2.066803e-01	1.786665e-01	1.119342e-01	9.669819e-02	3.009386e-01	1.050823e-01	1.513821e-01	2.561839e-01	1.050122e-01	2.328481e-01	1.776315e-01	7.694228e-02	7.344719e-02	2.924559e-01	1.633054e-01	3.643455e-02	4.107868e-01	2.357012e-02	3.352038e-01	1.768924e-01	3.373797e-01	1.505240e-01	3.624419e-01	2.482828e-01	1.870229e-01	2.022524e-01	2.564723e-01	2.603213e-01	2.434752e-01	2.397312e-01	1.645279e+00	1.643977e+00	1.586683e+00	1.627374e-02	3.817068e-01	3.404990e-01	2.277794e+00
149500	-9.070552e+04	-3.119020e+02	6.544717e+01	1.970323e-01	1.786665e-01	1.215822e-01	9.669819e-02	3.009386e-01	1.050823e-01	1.513821e-01	2.561839e-01	1.050122e-01	2.328481e-01	1.776315e-01	7.694228e-02	7.344719e-02	2.869821e-01	1.655936e-01	3.926088e-02	4.162605e-01	1.845559e-02	3.352038e-01	1.768924e-01	3.373797e-01	1.505240e-01	3.624419e-01	2.482828e-01	1.870229e-01	2.022524e-01	2.553889e-01	2.614047e-01	2.434752e-01	2.397312e-01	1.509477e+00	1.643977e+00	1.541973e+00	1.394174e-02	3.915190e-01	3.595855e-01	2.248896e+00
150000	-9.069555e+04	-3.148358e+02	6.683251e+01	2.119519e-01	2.136729e-01	1.238489e-01	8.700539e-02	2.567336e-01	1.067873e-01	1.453241e-01	2.284685e-01	9.968999e-02	2.380125e-01	2.018783e-01	8.662660e-02	5.017864e-02	3.020346e-01	1.780814e-01	4.667148e-02	4.009661e-01	2.206773e-02	3.266210e-01	1.887023e-01	3.233652e-01	1.613115e-01	3.713686e-01	2.352483e-01	1.865025e-01	2.068805e-01	2.645596e-01	2.562973e-01	2.423864e-01	2.367567e-01	1.614524e+00	1.407777e+00	1.410275e+00	3.502159e-02	3.784024e-01	3.113375e-01	2.310260e+00
150500	-9.069113e+04	-3.190670e+02	6.837736e+01	2.119519e-01	2.072536e-01	1.238489e-01	9.342465e-02	2.567336e-01	1.067873e-01	1.524526e-01	2.267588e-01	9.615860e-02	2.403954e-01	1.991438e-01	8.509086e-02	4.797983e-02	2.774024e-01	1.782524e-01	4.195140e-02	4.363061e-01	1.810787e-02	3.266210e-01	1.887023e-01	3.233652e-01	1.613115e-01	3.713686e-01	2.332384e-01	1.865025e-01	2.088904e-01	2.645596e-01	2.562973e-01	2.423864e-01	2.367567e-01	2.278629e+00	1.407777e+00	1.486479e+00	2.822345e-02	3.521280e-01	3.302696e-01	2.317602e+00
151000	-9.067753e+04	-3.219272e+02	6.995661e+01	2.119519e-01	2.072536e-01	1.238489e-01	9.342465e-02	2.567336e-01	1.067873e-01	1.438282e-01	2.268485e-01	9.241371e-02	2.582365e-01	1.976559e-01	8.101724e-02	4.637833e-02	2.790039e-01	1.791459e-01	4.195140e-02	4.363061e-01	1.721440e-02	3.266210e-01	1.887023e-01	3.233652e-01	1.613115e-01	3.713686e-01	2.332384e-01	1.865025e-01	2.088904e-01	2.645596e-01	2.562973e-01	2.423864e-01	2.367567e-01	1.603076e+00	1.522219e+00	1.416133e+00	2.893734e-02	3.576893e-01	3.247082e-01	2.317602e+00
151500	-9.068288e+04	-3.220947e+02	6.989880e+01	2.248130e-01	2.051290e-01	1.131124e-01	9.116735e-02	2.589909e-01	1.067873e-01	1.544233e-01	2.268485e-01	9.241371e-02	2.582365e-01	1.870608e-01	8.101724e-02	4.637833e-02	2.787742e-01	1.787683e-01	4.255864e-02	4.363061e-01	1.721440e-02	3.266210e-01	1.887023e-01	3.233652e-01	1.613115e-01	3.600257e-01	2.451296e-01	1.836500e-01	2.111947e-01	2.610677e-01	2.597892e-01	2.423864e-01	2.367567e-01	1.848974e+00	1.522219e+00	1.464231e+00	2.396704e-02	3.705278e-01	3.095815e-01	2.319891e+00
152000	-9.068308e+04	-3.200851e+02	6.913152e+01	2.086221e-01	2.051290e-01	1.253720e-01	9.116735e-02	2.589909e-01	1.107186e-01	1.544233e-01	2.258547e-01	9.241371e-02	2.582365e-01	1.880545e-01	8.101724e-02	4.637833e-02	2.644075e-01	1.787683e-01	4.404729e-02	4.506728e-01	1.572575e-02	3.266210e-01	1.887023e-01	3.233652e-01	1.613115e-01	3.600257e-01	2.412821e-01	1.874975e-01	2.111947e-01	2.610677e-01	2.597892e-01	2.423864e-01	2.367567e-01	1.557319e+00	1.488879e+00	1.467892e+00	2.274147e-02	3.696457e-01	3.128075e-01	2.317547e+00
152500	-9.068498e+04	-3.197725e+02	6.892647e+01	2.156844e-01	1.760719e-01	1.155054e-01	9.114490e-02	2.811966e-01	1.203969e-01	1.544233e-01	2.258547e-01	1.016757e-01	2.582365e-01	1.880545e-01	7.175525e-02	4.838906e-02	2.637549e-01	1.787683e-01	4.203656e-02	4.513254e-01	1.572575e-02	3.266210e-01	1.791610e-01	3.329065e-01	1.613115e-01	3.563244e-01	2.449834e-01	1.874975e-01	2.111947e-01	2.610677e-01	2.528917e-01	2.492839e-01	2.367567e-01	1.728956e+00	1.488879e+00	1.437810e+00	1.590660e-02	3.696457e-01	3.322927e-01	2.298062e+00
153000	-9.070109e+04	-3.050104e+02	6.245822e+01	2.069457e-01	1.854428e-01	1.179119e-01	9.065573e-02	2.919297e-01	1.071142e-01	1.551887e-01	2.381339e-01	1.040986e-01	2.402977e-01	1.852348e-01	7.704624e-02	6.778713e-02	3.094351e-01	1.706390e-01	3.827867e-02	3.913498e-01	2.251023e-02	3.413276e-01	1.801291e-01	3.266693e-01	1.518740e-01	3.595002e-01	2.488658e-01	1.865858e-01	2.050482e-01	2.561631e-01	2.608040e-01	2.373918e-01	2.456411e-01	1.750225e+00	1.654667e+00	1.522672e+00	3.475641e-02	4.189956e-01	3.550449e-01	2.225960e+00
153500	-9.069564e+04	-3.041775e+02	6.226989e+01	2.088782e-01	1.877606e-01	1.148669e-01	9.458161e-02	2.965801e-01	9.733257e-02	1.547667e-01	2.381339e-01	1.040986e-01	2.402977e-01	1.852348e-01	7.746831e-02	6.318892e-02	2.984703e-01	1.752373e-01	4.622565e-02	3.913498e-01	2.552806e-02	3.343166e-01	1.778322e-01	3.317139e-01	1.561374e-01	3.595002e-01	2.488658e-01	1.865858e-01	2.050482e-01	2.561631e-01	2.608040e-01	2.373918e-01	2.456411e-01	1.631050e+00	1.372790e+00	1.550537e+00	2.346555e-02	4.176553e-01	3.563852e-01	2.225960e+00
154000	-9.067829e+04	-3.112989e+02	6.525739e+01	2.238717e-01	1.760290e-01	1.220598e-01	9.447198e-02	2.942601e-01	8.930743e-02	1.581488e-01	2.440593e-01	1.004249e-01	2.478724e-01	1.864543e-01	6.304041e-02	6.337904e-02	2.869938e-01	1.700357e-01	4.380922e-02	4.220863e-01	1.369589e-02	3.345538e-01	1.712282e-01	3.388367e-01	1.553813e-01	3.487303e-01	2.455759e-01	1.918869e-01	2.138069e-01	2.610677e-01	2.528917e-01	2.492839e-01	2.367567e-01	1.583817e+00	1.467865e+00	1.483578e+00	2.220683e-02	3.850943e-01	3.143748e-01	2.300531e+00
154500	-9.067806e+04	-3.120342e+02	6.548745e+01	2.238717e-01	1.712634e-01	1.087855e-01	9.447198e-02	3.104881e-01	9.111928e-02	1.548783e-01	2.505854e-01	9.334716e-02	2.361352e-01	1.880456e-01	7.700832e-02	4.781390e-02	2.748938e-01	1.651450e-01	4.331235e-02	4.438688e-01	2.496610e-02	3.345538e-01	1.697667e-01	3.388367e-01	1.568428e-01	3.487303e-01	2.488661e-01	1.918869e-01	2.105167e-01	2.610677e-01	2.528917e-01	2.492839e-01	2.367567e-01	1.562806e+00	1.710290e+00	1.460685e+00	2.456455e-02	3.669397e-01	3.325294e-01	2.300531e+00
155000	-9.069637e+04	-3.032418e+02	6.184542e+01	2.088782e-01	1.877606e-01	1.148669e-01	9.458161e-02	2.965801e-01	9.733257e-02	1.439182e-01	2.425985e-01	1.087567e-01	2.425724e-01	1.868923e-01	7.526186e-02	5.985151e-02	2.966493e-01	1.735693e-01	5.283905e-02	3.878702e-01	2.922067e-02	3.343166e-01	1.778322e-01	3.317139e-01	1.561374e-01	3.669332e-01	2.410042e-01	1.853439e-01	2.067187e-01	2.561631e-01	2.608040e-01	2.373918e-01	2.456411e-01	1.644306e+00	1.491405e+00	1.524056e+00	2.643755e-02	4.300168e-01	3.620334e-01	2.207950e+00
155500	-9.069101e+04	-3.041428e+02	6.229762e+01	2.088782e-01	1.877606e-01	1.148669e-01	9.458161e-02	2.965801e-01	9.733257e-02	1.365439e-01	2.425985e-01	9.641837e-02	2.622851e-01	1.868923e-01	7.526186e-02	5.719401e-02	2.961043e-01	1.787554e-01	4.546912e-02	3.956189e-01	2.685817e-02	3.366848e-01	1.754639e-01	3.317139e-01	1.561374e-01	3.833290e-01	2.445032e-01	1.755483e-01	1.966195e-01	2.561631e-01	2.608040e-01	2.373918e-01	2.456411e-01	1.615127e+00	1.312783e+00	1.524056e+00	1.955679e-02	4.043504e-01	3.620334e-01	2.233616e+00
156000	-9.067473e+04	-3.198094e+02	6.904973e+01	2.082472e-01	1.694747e-01	1.223980e-01	1.029536e-01	2.923167e-01	1.046098e-01	1.548631e-01	2.313752e-01	9.968037e-02	2.437927e-01	1.855958e-01	8.469280e-02	6.219101e-02	2.731469e-01	1.624929e-01	3.939720e-02	4.466807e-01	1.609133e-02	3.408919e-01	1.694556e-01	3.388367e-01	1.508158e-01	3.487303e-01	2.488661e-01	1.918869e-01	2.105167e-01	2.610677e-01	2.528917e-01	2.492839e-01	2.367567e-01	1.502299e+00	1.490667e+00	1.426435e+00	3.191286e-02	3.716693e-01	2.981774e-01	2.330153e+00
156500	-9.067760e+04	-3.217185e+02	6.991985e+01	2.111499e-01	1.785508e-01	1.194954e-01	9.387749e-02	2.923167e-01	1.046098e-01	1.698200e-01	2.313752e-01	8.472340e-02	2.433010e-01	1.855958e-01	8.518451e-02	5.411920e-02	2.731469e-01	1.677585e-01	3.745647e-02	4.466807e-01	2.083821e-02	3.408919e-01	1.814788e-01	3.268135e-01	1.508158e-01	3.487303e-01	2.366642e-01	1.831965e-01	2.314090e-01	2.610677e-01	2.543188e-01	2.492839e-01	2.353296e-01	1.500509e+00	1.486191e+00	1.426435e+00	1.955547e-02	3.716693e-01	2.981774e-01	2.330153e+00
157000	-9.068330e+04	-3.183206e+02	6.832663e+01	2.111499e-01	1.785508e-01	1.194954e-01	9.387749e-02	2.923167e-01	1.046098e-01	1.698200e-01	2.313752e-01	8.472340e-02	2.433010e-01	1.855958e-01	8.518451e-02	5.112419e-02	2.731469e-01	1.677585e-01	4.045148e-02	4.466807e-01	2.083821e-02	3.408919e-01	1.814788e-01	3.268135e-01	1.508158e-01	3.633589e-01	2.341122e-01	1.792206e-01	2.233083e-01	2.610677e-01	2.543188e-01	2.492839e-01	2.353296e-01	1.562714e+00	1.550719e+00	1.426435e+00	1.786160e-02	3.723989e-01	3.185989e-01	2.309002e+00
157500	-9.069043e+04	-3.227539e+02	7.037697e+01	2.054755e-01	1.785508e-01	1.194954e-01	9.387749e-02	2.940743e-01	1.085266e-01	1.540673e-01	2.319866e-01	8.959375e-02	2.484439e-01	1.845797e-01	9.132870e-02	5.778513e-02	2.781024e-01	1.677585e-01	2.883504e-02	4.422349e-01	2.528403e-02	3.408919e-01	1.814788e-01	3.268135e-01	1.508158e-01	3.633589e-01	2.344076e-01	1.789253e-01	2.233083e-01	2.610677e-01	2.543188e-01	2.492839e-01	2.353296e-01	1.621740e+00	1.459441e+00	1.370292e+00	1.758535e-02	3.723989e-01	3.185989e-01	2.309002e+00
158000	-9.067540e+04	-3.159113e+02	6.718207e+01	2.203610e-01	1.850697e-01	1.052197e-01	1.032085e-01	2.928646e-01	9.327643e-02	1.338419e-01	2.776064e-01	8.924824e-02	2.640627e-01	1.646151e-01	7.062570e-02	4.798187e-02	2.950263e-01	1.701876e-01	4.040844e-02	4.222811e-01	2.411476e-02	3.436094e-01	1.691280e-01	3.284352e-01	1.588273e-01	3.552880e-01	2.467950e-01	1.732463e-01	2.246707e-01	2.603417e-01	2.566254e-01	2.373918e-01	2.456411e-01	1.647051e+00	1.540577e+00	1.523808e+00	4.208293e-02	3.832350e-01	3.359196e-01	2.280845e+00
158500	-9.068048e+04	-3.211901e+02	6.957176e+01	2.203610e-01	1.850697e-01	1.052197e-01	1.032085e-01	2.928646e-01	9.327643e-02	1.538426e-01	2.475873e-01	8.924824e-02	2.640627e-01	1.646151e-01	8.064406e-02	4.798187e-02	2.950263e-01	1.701876e-01	4.338261e-02	4.193069e-01	2.411476e-02	3.315266e-01	1.691280e-01	3.405180e-01	1.588273e-01	3.552880e-01	2.357683e-01	1.732463e-01	2.356974e-01	2.603417e-01	2.566254e-01	2.373918e-01	2.456411e-01	1.647051e+00	1.574245e+00	1.426886e+00	2.299759e-02	3.850740e-01	3.340806e-01	2.280845e+00
159000	-9.067898e+04	-3.149380e+02	6.671851e+01	2.252792e-01	1.775943e-01	1.146445e-01	9.990585e-02	2.846968e-01	9.787937e-02	1.568755e-01	2.475873e-01	8.924824e-02	2.727346e-01	1.615822e-01	7.197217e-02	5.342745e-02	2.885993e-01	1.711841e-01	4.268522e-02	4.162782e-01	2.782574e-02	3.315266e-01	1.691280e-01	3.391451e-01	1.602002e-01	3.454456e-01	2.357683e-01	1.830887e-01	2.356974e-01	2.603417e-01	2.566254e-01	2.373918e-01	2.456411e-01	1.682678e+00	1.582610e+00	1.530117e+00	2.469189e-02	3.858553e-01	3.332993e-01	2.280845e+00
159500	-9.067731e+04	-3.153657e+02	6.699512e+01	2.252792e-01	1.775943e-01	1.146445e-01	9.990585e-02	2.938761e-01	8.870006e-02	1.568755e-01	2.557789e-01	8.924824e-02	2.727346e-01	1.615822e-01	6.378057e-02	5.713567e-02	2.885993e-01	1.711841e-01	4.268522e-02	4.162782e-01	2.411753e-02	3.275516e-01	1.691280e-01	3.431201e-01	1.602002e-01	3.454456e-01	2.370764e-01	1.817806e-01	2.356974e-01	2.603417e-01	2.566254e-01	2.437177e-01	2.393152e-01	1.669816e+00	1.570126e+00	1.351428e+00	2.139312e-02	3.857349e-01	3.310205e-01	2.283245e+00
160000	-9.068221e+04	-3.145087e+02	6.656914e+01	2.252792e-01	1.775943e-01	1.146445e-01	9.990585e-02	2.938761e-01	8.870006e-02	1.657278e-01	2.545874e-01	8.848303e-02	2.548511e-01	1.735405e-01	6.281013e-02	5.285289e-02	2.921882e-01	1.791308e-01	4.212007e-02	4.165784e-01	1.712972e-02	3.275516e-01	1.691280e-01	3.453292e-01	1.579912e-01	3.454456e-01	2.370764e-01	1.832433e-01	2.342347e-01	2.603417e-01	2.566254e-01	2.437177e-01	2.393152e-01	1.628109e+00	1.543520e+00	1.536675e+00	3.496478e-02	3.735698e-01	3.350737e-01	2.291356e+00
160500	-9.068960e+04	-3.149041e+02	6.668740e+01	2.284022e-01	1.775943e-01	1.146445e-01	9.924328e-02	2.938761e-01	8.623966e-02	1.657278e-01	2.545874e-01	8.848303e-02	2.548511e-01	1.735405e-01	6.281013e-02	5.197875e-02	3.028372e-01	1.848581e-01	4.827399e-02	3.996018e-01	1.245010e-02	3.275516e-01	1.691280e-01	3.453292e-01	1.579912e-01	3.454456e-01	2.370764e-01	1.832433e-01	2.342347e-01	2.603417e-01	2.566254e-01	2.437177e-01	2.393152e-01	1.628109e+00	1.645853e+00	1.558708e+00	3.863933e-02	3.844179e-01	3.350737e-01	2.280508e+00
161000	-9.068397e+04	-3.096993e+02	6.440418e+01	2.319807e-01	1.775943e-01	1.110660e-01	9.924328e-02	2.938761e-01	8.623966e-02	1.657278e-01	2.579317e-01	9.004086e-02	2.515068e-01	1.719827e-01	6.281013e-02	5.197875e-02	2.957067e-01	1.848581e-01	4.827399e-02	4.067323e-01	1.245010e-02	3.275516e-01	1.691280e-01	3.439980e-01	1.593223e-01	3.390860e-01	2.401028e-01	1.843023e-01	2.365090e-01	2.615267e-01	2.554404e-01	2.437177e-01	2.393152e-01	1.674198e+00	1.625493e+00	1.642833e+00	1.832475e-02	3.817792e-01	3.440194e-01	2.274201e+00
161500	-9.068249e+04	-3.167189e+02	6.766645e+01	2.096412e-01	1.785508e-01	1.251304e-01	8.971182e-02	2.924546e-01	1.045112e-01	1.602160e-01	2.383504e-01	9.164837e-02	2.573480e-01	1.710735e-01	8.136380e-02	5.457076e-02	2.851479e-01	1.708909e-01	4.500751e-02	4.189408e-01	2.544210e-02	3.367506e-01	1.800815e-01	3.307314e-01	1.524365e-01	3.633589e-01	2.344076e-01	1.873992e-01	2.148344e-01	2.610677e-01	2.543188e-01	2.492839e-01	2.353296e-01	1.536271e+00	1.519456e+00	1.366018e+00	2.024809e-02	3.887078e-01	3.321050e-01	2.279187e+00
162000	-9.068437e+04	-3.165715e+02	6.759718e+01	2.096412e-01	1.785508e-01	1.178942e-01	8.971182e-02	2.996908e-01	1.045112e-01	1.602160e-01	2.383504e-01	9.164837e-02	2.573480e-01	1.710735e-01	8.136380e-02	5.272686e-02	2.851479e-01	1.793063e-01	3.672249e-02	4.206544e-01	2.544210e-02	3.350811e-01	1.746032e-01	3.394139e-01	1.509017e-01	3.627732e-01	2.409671e-01	1.874280e-01	2.088317e-01	2.610677e-01	2.543188e-01	2.492839e-01	2.353296e-01	1.555248e+00	1.509509e+00	1.366018e+00	3.515128e-02	3.801325e-01	3.180114e-01	2.301856e+00
162500	-9.069774e+04	-3.079172e+02	6.360270e+01	2.289221e-01	1.842950e-01	1.037511e-01	9.111279e-02	2.932363e-01	9.868269e-02	1.718712e-01	2.489760e-01	8.540724e-02	2.644758e-01	1.617274e-01	6.754232e-02	5.159306e-02	3.025930e-01	1.848172e-01	4.144933e-02	4.013221e-01	1.822532e-02	3.275516e-01	1.691280e-01	3.439980e-01	1.593223e-01	3.470678e-01	2.325918e-01	1.808681e-01	2.394724e-01	2.628925e-01	2.616731e-01	2.310032e-01	2.444312e-01	1.776501e+00	1.754541e+00	1.537770e+00	2.650691e-02	3.814578e-01	3.498613e-01	2.268681e+00
163000	-9.070708e+04	-3.125855e+02	6.581066e+01	2.252108e-01	1.842950e-01	1.074624e-01	9.111279e-02	2.932363e-01	9.868269e-02	1.718712e-01	2.506978e-01	8.540724e-02	2.644758e-01	1.617274e-01	6.582057e-02	5.159306e-02	3.025930e-01	1.848172e-01	4.144933e-02	4.013221e-01	1.822532e-02	3.282075e-01	1.691280e-01	3.439980e-01	1.586665e-01	3.470678e-01	2.325918e-01	1.808681e-01	2.394724e-01	2.628925e-01	2.509463e-01	2.417300e-01	2.444312e-01	1.766655e+00	1.388479e+00	1.378863e+00	1.269596e-02	3.866978e-01	3.201212e-01	2.293181e+00
163500	-9.070321e+04	-3.075388e+02	6.356804e+01	2.212049e-01	1.858599e-01	1.084996e-01	9.900834e-02	2.877037e-01	9.772363e-02	1.658562e-01	2.506978e-01	9.142220e-02	2.644758e-01	1.617274e-01	6.582057e-02	5.159306e-02	3.025930e-01	1.848172e-01	4.144933e-02	4.013221e-01	1.822532e-02	3.282075e-01	1.691280e-01	3.439980e-01	1.586665e-01	3.470678e-01	2.324470e-01	1.808681e-01	2.396171e-01	2.628925e-01	2.509463e-01	2.417300e-01	2.444312e-01	1.570628e+00	1.768954e+00	1.433898e+00	3.562493e-02	4.064887e-01	3.335817e-01	2.259930e+00
164000	-9.070145e+04	-3.090311e+02	6.403080e+01	2.212049e-01	1.850083e-01	1.093512e-01	9.900834e-02	2.877037e-01	9.772363e-02	1.658562e-01	2.506978e-01	9.142220e-02	2.644758e-01	1.617274e-01	6.582057e-02	5.159306e-02	3.025930e-01	1.848172e-01	4.144933e-02	4.013221e-01	1.822532e-02	3.282075e-01	1.691280e-01	3.439980e-01	1.586665e-01	3.470678e-01	2.324470e-01	1.808681e-01	2.396171e-01	2.595685e-01	2.509463e-01	2.450539e-01	2.444312e-01	1.826174e+00	1.670312e+00	1.664074e+00	2.359872e-02	3.979070e-01	3.421634e-01	2.259930e+00
164500	-9.067241e+04	-3.093732e+02	6.439076e+01	2.121463e-01	1.830179e-01	1.217782e-01	9.726835e-02	2.859526e-01	9.983666e-02	1.645324e-01	2.492603e-01	8.674575e-02	2.503433e-01	1.776103e-01	7.150795e-02	5.045522e-02	2.914118e-01	1.845007e-01	4.013895e-02	4.144629e-01	1.903047e-02	3.393874e-01	1.746032e-01	3.314101e-01	1.545994e-01	3.555162e-01	2.349467e-01	1.833121e-01	2.262250e-01	2.614097e-01	2.622024e-01	2.416928e-01	2.346951e-01	1.678596e+00	1.511552e+00	1.458040e+00	3.848614e-02	3.971084e-01	3.262479e-01	2.276644e+00
165000	-9.067832e+04	-3.169634e+02	6.768411e+01	2.121463e-01	1.852720e-01	1.217782e-01	9.501423e-02	2.977254e-01	8.806381e-02	1.645324e-01	2.492603e-01	9.025017e-02	2.503433e-01	1.776103e-01	6.800354e-02	4.971016e-02	2.879410e-01	1.868237e-01	4.239090e-02	4.144629e-01	1.867136e-02	3.393874e-01	1.746032e-01	3.314101e-01	1.545994e-01	3.555162e-01	2.349467e-01	1.833121e-01	2.262250e-01	2.614097e-01	2.622024e-01	2.416928e-01	2.346951e-01	1.678596e+00	1.511552e+00	1.436198e+00	2.178145e-02	4.032448e-01	3.201114e-01	2.276644e+00
165500	-9.068189e+04	-3.133988e+02	6.607047e+01	2.200929e-01	1.815216e-01	1.103928e-01	1.054699e-01	2.811218e-01	1.014012e-01	1.555173e-01	2.492603e-01	9.025017e-02	2.503433e-01	1.776103e-01	7.701869e-02	4.908526e-02	2.844977e-01	1.826173e-01	4.645909e-02	4.186693e-01	1.867136e-02	3.393874e-01	1.746032e-01	3.314101e-01	1.545994e-01	3.404336e-01	2.425967e-01	1.866439e-01	2.303258e-01	2.614097e-01	2.622024e-01	2.416928e-01	2.346951e-01	1.798302e+00	1.511552e+00	1.436198e+00	3.202055e-02	3.940568e-01	3.257365e-01	2.280207e+00
166000	-9.069066e+04	-3.119574e+02	6.538606e+01	2.107051e-01	1.815216e-01	1.103928e-01	1.054699e-01	2.905096e-01	1.014012e-01	1.555173e-01	2.492603e-01	9.025017e-02	2.503433e-01	1.776103e-01	7.701869e-02	5.987643e-02	2.785782e-01	1.876038e-01	4.264289e-02	4.162245e-01	1.507426e-02	3.393874e-01	1.746032e-01	3.314101e-01	1.545994e-01	3.483383e-01	2.475690e-01	1.816716e-01	2.224210e-01	2.564768e-01	2.598705e-01	2.472368e-01	2.364159e-01	1.809665e+00	1.641881e+00	1.441771e+00	2.019801e-02	3.939697e-01	3.386562e-01	2.267374e+00
166500	-9.071666e+04	-3.131130e+02	6.608182e+01	2.145032e-01	1.722554e-01	1.151553e-01	9.675451e-02	3.010813e-01	1.002503e-01	1.691750e-01	2.355315e-01	8.580232e-02	2.662586e-01	1.802628e-01	6.296973e-02	4.549327e-02	2.904229e-01	1.945547e-01	4.462038e-02	4.135444e-01	1.136430e-02	3.406910e-01	1.667331e-01	3.392710e-01	1.533049e-01	3.499175e-01	2.351978e-01	1.780681e-01	2.368166e-01	2.635643e-01	2.501693e-01	2.498166e-01	2.364499e-01	1.561637e+00	1.450921e+00	1.421481e+00	3.815482e-02	3.698633e-01	3.304987e-01	2.299638e+00
167000	-9.068512e+04	-3.132200e+02	6.608558e+01	2.107051e-01	1.815216e-01	1.146908e-01	1.011719e-01	2.905096e-01	1.014012e-01	1.453413e-01	2.492603e-01	1.004261e-01	2.503433e-01	1.776103e-01	7.701869e-02	4.331139e-02	2.950875e-01	1.851889e-01	4.128008e-02	4.162245e-01	1.890774e-02	3.393874e-01	1.706124e-01	3.314101e-01	1.585901e-01	3.483383e-01	2.475690e-01	1.816716e-01	2.224210e-01	2.564768e-01	2.598705e-01	2.472368e-01	2.364159e-01	1.616077e+00	1.417323e+00	1.498909e+00	2.011461e-02	3.751586e-01	3.378945e-01	2.286947e+00
167500	-9.067834e+04	-3.094882e+02	6.438217e+01	2.107051e-01	1.811673e-01	1.146908e-01	1.011719e-01	2.905096e-01	1.017555e-01	1.509335e-01	2.436681e-01	8.536668e-02	2.654027e-01	1.776103e-01	7.701869e-02	4.884222e-02	2.895566e-01	1.851889e-01	4.128008e-02	4.162245e-01	1.890774e-02	3.361200e-01	1.706124e-01	3.346775e-01	1.585901e-01	3.483383e-01	2.475690e-01	1.816716e-01	2.224210e-01	2.584632e-01	2.578841e-01	2.472368e-01	2.364159e-01	1.627555e+00	1.578018e+00	1.577899e+00	2.228323e-02	4.114580e-01	3.350520e-01	2.253490e+00
168000	-9.068394e+04	-3.116447e+02	6.530942e+01	2.291438e-01	1.695123e-01	1.098198e-01	9.243677e-02	3.036137e-01	9.547361e-02	1.509335e-01	2.510012e-01	9.846820e-02	2.580696e-01	1.776103e-01	6.391717e-02	4.630265e-02	2.936306e-01	1.851889e-01	4.128008e-02	4.121505e-01	2.144730e-02	3.361200e-01	1.706124e-01	3.346775e-01	1.585901e-01	3.483383e-01	2.475690e-01	1.816716e-01	2.224210e-01	2.584632e-01	2.561851e-01	2.480935e-01	2.372582e-01	1.688340e+00	1.564858e+00	1.506309e+00	2.598648e-02	3.824504e-01	3.456441e-01	2.271906e+00
168500	-9.068483e+04	-3.160376e+02	6.738660e+01	2.133410e-01	1.696344e-01	1.098198e-01	9.243677e-02	3.077503e-01	1.070177e-01	1.523720e-01	2.519383e-01	8.902437e-02	2.571669e-01	1.757871e-01	7.371148e-02	4.586352e-02	2.871284e-01	1.919429e-01	4.919403e-02	4.134251e-01	1.244598e-02	3.361200e-01	1.693294e-01	3.346775e-01	1.598732e-01	3.483383e-01	2.475690e-01	1.816716e-01	2.224210e-01	2.584632e-01	2.561851e-01	2.480935e-01	2.372582e-01	1.411588e+00	1.501879e+00	1.460003e+00	2.857017e-02	3.703248e-01	3.431836e-01	2.286492e+00
169000	-9.067809e+04	-3.129410e+02	6.589026e+01	2.215323e-01	1.696344e-01	1.083042e-01	9.243677e-02	3.077503e-01	1.003422e-01	1.523720e-01	2.519383e-01	8.902437e-02	2.476240e-01	1.853299e-01	7.371148e-02	4.586352e-02	2.871284e-01	1.919429e-01	4.919403e-02	4.133348e-01	1.253629e-02	3.361200e-01	1.693294e-01	3.346775e-01	1.598732e-01	3.483383e-01	2.475690e-01	1.816716e-01	2.224210e-01	2.584632e-01	2.561851e-01	2.434791e-01	2.418727e-01	1.743152e+00	1.501879e+00	1.460003e+00	2.753468e-02	3.707722e-01	3.331609e-01	2.296067e+00
169500	-9.067451e+04	-3.153063e+02	6.705614e+01	2.215323e-01	1.696344e-01	1.083042e-01	9.243677e-02	3.077503e-01	1.003422e-01	1.523720e-01	2.519383e-01	8.902437e-02	2.476240e-01	1.853299e-01	7.371148e-02	5.537336e-02	2.896605e-01	1.898073e-01	4.061190e-02	4.051562e-01	1.939076e-02	3.361200e-01	1.693294e-01	3.346775e-01	1.598732e-01	3.483383e-01	2.475690e-01	1.816716e-01	2.224210e-01	2.584632e-01	2.561851e-01	2.434791e-01	2.418727e-01	1.500905e+00	1.469157e+00	1.422890e+00	2.382910e-02	3.780803e-01	3.258528e-01	2.296067e+00
170000	-9.067421e+04	-3.172947e+02	6.784556e+01	2.328010e-01	1.842226e-01	1.106508e-01	9.607193e-02	2.782765e-01	9.797708e-02	1.679074e-01	2.579613e-01	8.198740e-02	2.470173e-01	1.704793e-01	7.464738e-02	5.495346e-02	2.896605e-01	1.898073e-01	4.103181e-02	4.051562e-01	1.939076e-02	3.361200e-01	1.693294e-01	3.346775e-01	1.598732e-01	3.421676e-01	2.349595e-01	1.881239e-01	2.347491e-01	2.584632e-01	2.586798e-01	2.409843e-01	2.418727e-01	1.660918e+00	1.469157e+00	1.463641e+00	1.751530e-02	3.780803e-01	3.234206e-01	2.298499e+00
170500	-9.069841e+04	-3.011461e+02	6.101960e+01	2.077996e-01	1.768821e-01	1.077241e-01	1.022753e-01	3.020974e-01	1.032215e-01	1.547244e-01	2.383656e-01	8.623076e-02	2.818352e-01	1.725760e-01	6.626805e-02	6.002982e-02	2.978415e-01	1.628070e-01	4.008161e-02	4.077096e-01	3.153053e-02	3.355986e-01	1.670357e-01	3.369451e-01	1.604206e-01	3.535390e-01	2.383331e-01	1.761133e-01	2.320147e-01	2.670461e-01	2.529524e-01	2.435517e-01	2.364499e-01	1.455573e+00	1.577412e+00	1.576365e+00	2.610111e-02	4.181165e-01	3.482565e-01	2.233627e+00
171000	-9.067498e+04	-3.145877e+02	6.664849e+01	2.328010e-01	1.842226e-01	1.069928e-01	9.972998e-02	2.782765e-01	9.797708e-02	1.604642e-01	2.453094e-01	8.760006e-02	2.504882e-01	1.860347e-01	7.010346e-02	5.552276e-02	3.142241e-01	1.882772e-01	3.799593e-02	3.846246e-01	1.935530e-02	3.347227e-01	1.688634e-01	3.360747e-01	1.603392e-01	3.421676e-01	2.370001e-01	1.849201e-01	2.359122e-01	2.575201e-01	2.586798e-01	2.419274e-01	2.418727e-01	1.773181e+00	1.360643e+00	1.471580e+00	1.751530e-02	4.020520e-01	3.389274e-01	2.259021e+00
171500	-9.067347e+04	-3.109170e+02	6.518972e+01	2.131446e-01	1.801549e-01	1.063806e-01	1.025554e-01	2.884046e-01	1.093599e-01	1.604642e-01	2.427140e-01	9.143680e-02	2.504882e-01	1.886301e-01	6.626673e-02	4.079760e-02	3.038074e-01	1.848026e-01	4.147370e-02	4.038478e-01	2.527092e-02	3.347227e-01	1.765814e-01	3.328090e-01	1.558869e-01	3.627595e-01	2.376409e-01	1.843250e-01	2.152746e-01	2.575201e-01	2.586798e-01	2.380316e-01	2.457685e-01	1.437986e+00	1.494171e+00	1.379469e+00	3.387736e-02	4.020520e-01	3.389274e-01	2.259021e+00
172000	-9.066866e+04	-3.121194e+02	6.554877e+01	2.131446e-01	1.801549e-01	1.063806e-01	1.025554e-01	2.884046e-01	1.093599e-01	1.604642e-01	2.427140e-01	9.143680e-02	2.504882e-01	1.886301e-01	6.626673e-02	4.366100e-02	3.035258e-01	1.848026e-01	4.074814e-02	4.038478e-01	2.341473e-02	3.347227e-01	1.765814e-01	3.328090e-01	1.558869e-01	3.627595e-01	2.376409e-01	1.843250e-01	2.152746e-01	2.575201e-01	2.586798e-01	2.380316e-01	2.457685e-01	1.789431e+00	1.494171e+00	1.392603e+00	2.117208e-02	4.115366e-01	3.389274e-01	2.249536e+00
172500	-9.066719e+04	-3.176500e+02	6.813461e+01	2.031129e-01	1.830091e-01	1.102690e-01	1.019218e-01	2.952632e-01	1.064241e-01	1.604642e-01	2.427140e-01	9.143680e-02	2.504882e-01	1.886301e-01	6.626673e-02	4.366100e-02	3.035258e-01	1.848026e-01	4.385398e-02	4.038478e-01	2.030888e-02	3.486004e-01	1.702807e-01	3.189313e-01	1.621877e-01	3.627595e-01	2.376409e-01	1.843250e-01	2.152746e-01	2.575201e-01	2.586798e-01	2.380316e-01	2.457685e-01	1.498949e+00	1.476711e+00	1.323733e+00	2.493699e-02	3.686322e-01	3.175782e-01	2.313790e+00
173000	-9.067504e+04	-3.130154e+02	6.588830e+01	2.031129e-01	1.830091e-01	1.102690e-01	1.019218e-01	2.952632e-01	1.064241e-01	1.604642e-01	2.427140e-01	9.143680e-02	2.404518e-01	1.886301e-01	7.630308e-02	4.366100e-02	2.971353e-01	1.848026e-01	4.385398e-02	4.102383e-01	2.030888e-02	3.362204e-01	1.798706e-01	3.318255e-01	1.520835e-01	3.627595e-01	2.376409e-01	1.843250e-01	2.152746e-01	2.589777e-01	2.586798e-01	2.380316e-01	2.443109e-01	1.598328e+00	1.688291e+00	1.497346e+00	3.078021e-02	3.756922e-01	3.209912e-01	2.303317e+00
173500	-9.066784e+04	-3.149693e+02	6.674666e+01	2.156594e-01	1.830091e-01	1.102690e-01	8.937531e-02	2.952632e-01	1.064241e-01	1.604642e-01	2.279472e-01	9.143680e-02	2.552187e-01	1.886301e-01	7.630308e-02	4.216088e-02	2.971353e-01	1.848026e-01	4.535411e-02	4.102383e-01	2.030888e-02	3.362204e-01	1.798706e-01	3.318255e-01	1.520835e-01	3.627595e-01	2.376409e-01	1.843250e-01	2.152746e-01	2.587815e-01	2.586798e-01	2.380316e-01	2.445071e-01	1.849374e+00	1.480283e+00	1.432675e+00	3.078021e-02	3.874153e-01	3.354747e-01	2.277110e+00
174000	-9.066966e+04	-3.139721e+02	6.652925e+01	2.156594e-01	1.830091e-01	1.102690e-01	8.937531e-02	2.952632e-01	1.064241e-01	1.617363e-01	2.368760e-01	9.371395e-02	2.444862e-01	1.837065e-01	7.948098e-02	6.374214e-02	3.179170e-01	1.602323e-01	4.174907e-02	3.982519e-01	1.810757e-02	3.362204e-01	1.798706e-01	3.318255e-01	1.520835e-01	3.605386e-01	2.369775e-01	1.884092e-01	2.140748e-01	2.587815e-01	2.580674e-01	2.414700e-01	2.416812e-01	1.435185e+00	1.357930e+00	1.470096e+00	2.095377e-02	3.935320e-01	3.293580e-01	2.277110e+00
174500	-9.067432e+04	-3.063645e+02	6.317246e+01	2.156594e-01	1.829642e-01	1.095365e-01	8.956868e-02	2.952632e-01	1.070081e-01	1.578707e-01	2.342155e-01	9.143817e-02	2.562356e-01	1.852707e-01	7.496934e-02	5.962983e-02	2.966097e-01	1.921540e-01	4.591479e-02	3.851177e-01	2.057392e-02	3.362204e-01	1.798706e-01	3.318255e-01	1.520835e-01	3.605386e-01	2.369775e-01	1.884092e-01	2.140748e-01	2.587815e-01	2.574239e-01	2.421134e-01	2.416812e-01	1.609837e+00	1.437929e+00	1.502371e+00	1.731306e-02	3.903730e-01	3.346490e-01	2.274978e+00
175000	-9.067180e+04	-3.104089e+02	6.490782e+01	2.193615e-01	1.809399e-01	1.188937e-01	1.003369e-01	2.792993e-01	1.011686e-01	1.449219e-01	2.567610e-01	9.674023e-02	2.607406e-01	1.721877e-01	6.864851e-02	5.855067e-02	2.842981e-01	1.693160e-01	4.049136e-02	4.189083e-01	2.843557e-02	3.330842e-01	1.760331e-01	3.396106e-01	1.512721e-01	3.565247e-01	2.435084e-01	1.767763e-01	2.231906e-01	2.589550e-01	2.537985e-01	2.426481e-01	2.445985e-01	1.517026e+00	1.439135e+00	1.508261e+00	2.565693e-02	3.903409e-01	3.606583e-01	2.249001e+00
175500	-9.068465e+04	-3.048684e+02	6.259174e+01	2.155782e-01	1.791157e-01	1.134661e-01	8.956868e-02	2.952632e-01	1.070081e-01	1.498262e-01	2.422600e-01	9.054479e-02	2.562356e-01	1.852707e-01	7.586273e-02	5.857826e-02	3.083870e-01	1.731157e-01	4.696636e-02	3.923787e-01	2.057392e-02	3.362204e-01	1.798706e-01	3.318255e-01	1.520835e-01	3.703265e-01	2.369775e-01	1.884092e-01	2.042869e-01	2.587815e-01	2.574239e-01	2.404607e-01	2.433339e-01	1.531422e+00	1.398682e+00	1.530305e+00	2.794717e-02	4.114951e-01	3.699489e-01	2.218556e+00
176000	-9.067986e+04	-3.114649e+02	6.536108e+01	2.155782e-01	1.791157e-01	1.134661e-01	8.956868e-02	2.936408e-01	1.086306e-01	1.448673e-01	2.422600e-01	9.054479e-02	2.562356e-01	1.902295e-01	7.586273e-02	5.857826e-02	3.083870e-01	1.731157e-01	4.696636e-02	3.923787e-01	2.057392e-02	3.362204e-01	1.798706e-01	3.318255e-01	1.520835e-01	3.703265e-01	2.369775e-01	1.884092e-01	2.042869e-01	2.587815e-01	2.574239e-01	2.404607e-01	2.433339e-01	1.663773e+00	1.420367e+00	1.374960e+00	2.934084e-02	3.833085e-01	3.382646e-01	2.278427e+00
176500	-9.067829e+04	-3.176014e+02	6.802737e+01	2.155782e-01	1.831425e-01	1.094393e-01	8.956868e-02	2.936408e-01	1.086306e-01	1.513640e-01	2.422600e-01	8.404810e-02	2.562356e-01	1.902295e-01	7.586273e-02	5.756292e-02	3.083870e-01	1.714914e-01	4.696636e-02	3.950183e-01	2.057392e-02	3.428581e-01	1.766332e-01	3.272339e-01	1.532747e-01	3.703265e-01	2.441911e-01	1.811955e-01	2.042869e-01	2.587815e-01	2.574239e-01	2.404607e-01	2.433339e-01	1.599795e+00	1.519586e+00	1.372087e+00	3.995757e-02	3.834620e-01	3.324071e-01	2.284131e+00
177000	-9.069969e+04	-3.145297e+02	6.671542e+01	2.032772e-01	1.817506e-01	1.159218e-01	1.024870e-01	2.946411e-01	1.019224e-01	1.449219e-01	2.686920e-01	9.674023e-02	2.573645e-01	1.538451e-01	7.843627e-02	6.282443e-02	3.121907e-01	1.572154e-01	3.997735e-02	3.952908e-01	3.250129e-02	3.428485e-01	1.759881e-01	3.254082e-01	1.557552e-01	3.586494e-01	2.457806e-01	1.772763e-01	2.182937e-01	2.640559e-01	2.592179e-01	2.410112e-01	2.357150e-01	1.533114e+00	1.455849e+00	1.405230e+00	1.977199e-02	3.889428e-01	3.229710e-01	2.288086e+00
177500	-9.068307e+04	-3.140308e+02	6.644627e+01	1.966129e-01	1.846766e-01	1.028184e-01	1.042446e-01	3.018970e-01	1.097505e-01	1.513640e-01	2.422600e-01	8.404810e-02	2.575463e-01	1.902295e-01	7.455204e-02	5.923192e-02	2.888750e-01	1.704774e-01	4.232052e-02	4.145599e-01	2.453528e-02	3.428581e-01	1.766332e-01	3.272339e-01	1.532747e-01	3.606695e-01	2.390287e-01	1.860514e-01	2.142504e-01	2.616355e-01	2.545699e-01	2.404607e-01	2.433339e-01	1.437732e+00	1.450504e+00	1.624106e+00	2.485291e-02	3.894051e-01	3.324071e-01	2.278188e+00
178000	-9.068721e+04	-3.124196e+02	6.563874e+01	1.966129e-01	1.790068e-01	1.107040e-01	1.020288e-01	3.018970e-01	1.097505e-01	1.486614e-01	2.378052e-01	1.014551e-01	2.494992e-01	1.953437e-01	6.723536e-02	5.787086e-02	3.075819e-01	1.659084e-01	3.727223e-02	4.029299e-01	2.843674e-02	3.428581e-01	1.766332e-01	3.272339e-01	1.532747e-01	3.566378e-01	2.390287e-01	1.860514e-01	2.182821e-01	2.616355e-01	2.545699e-01	2.404607e-01	2.433339e-01	1.545922e+00	1.612644e+00	1.608621e+00	2.032011e-02	3.952481e-01	3.377089e-01	2.267043e+00
178500	-9.068265e+04	-3.060751e+02	6.284634e+01	1.966129e-01	1.790068e-01	1.042586e-01	1.020288e-01	3.018970e-01	1.161959e-01	1.486614e-01	2.433969e-01	9.426327e-02	2.494992e-01	1.897520e-01	7.442720e-02	5.787086e-02	3.075819e-01	1.693916e-01	3.727223e-02	4.029299e-01	2.495352e-02	3.428581e-01	1.724109e-01	3.314563e-01	1.532747e-01	3.612369e-01	2.439100e-01	1.826430e-01	2.122100e-01	2.550613e-01	2.611441e-01	2.404607e-01	2.433339e-01	1.837866e+00	1.612644e+00	1.598479e+00	3.523674e-02	3.872045e-01	3.433970e-01	2.269398e+00
179000	-9.067209e+04	-3.202700e+02	6.916679e+01	2.123278e-01	1.788124e-01	1.120084e-01	1.012154e-01	2.870582e-01	1.085778e-01	1.486614e-01	2.541582e-01	9.426327e-02	2.494992e-01	1.789906e-01	7.442720e-02	4.937185e-02	2.926478e-01	1.689016e-01	4.197049e-02	4.255506e-01	2.155764e-02	3.428581e-01	1.724109e-01	3.314563e-01	1.532747e-01	3.599070e-01	2.439100e-01	1.826430e-01	2.135400e-01	2.550613e-01	2.611441e-01	2.404607e-01	2.433339e-01	1.662165e+00	1.465871e+00	1.492911e+00	3.717837e-02	3.872045e-01	3.433970e-01	2.269398e+00
179500	-9.067450e+04	-3.133773e+02	6.613440e+01	2.235241e-01	1.758656e-01	1.120084e-01	9.296588e-02	2.870582e-01	1.085778e-01	1.486614e-01	2.309727e-01	9.426327e-02	2.601206e-01	1.789906e-01	8.699136e-02	6.068750e-02	3.142722e-01	1.596168e-01	3.880021e-02	4.086925e-01	1.793086e-02	3.428581e-01	1.724109e-01	3.314563e-01	1.532747e-01	3.599070e-01	2.439100e-01	1.823830e-01	2.138000e-01	2.550613e-01	2.611441e-01	2.404607e-01	2.433339e-01	1.587831e+00	1.496215e+00	1.492911e+00	1.746345e-02	3.979145e-01	3.400663e-01	2.262019e+00
180000	-9.066827e+04	-3.099197e+02	6.466644e+01	2.235241e-01	1.758656e-01	1.120084e-01	9.296588e-02	2.870582e-01	1.085778e-01	1.486614e-01	2.309727e-01	9.802020e-02	2.601206e-01	1.789906e-01	8.323443e-02	6.770106e-02	3.169664e-01	1.551778e-01	4.452436e-02	3.931215e-01	2.250876e-02	3.419785e-01	1.724109e-01	3.314563e-01	1.541544e-01	3.599070e-01	2.439100e-01	1.823830e-01	2.138000e-01	2.550613e-01	2.611441e-01	2.404607e-01	2.433339e-01	1.587831e+00	1.462579e+00	1.492911e+00	3.593290e-02	4.125325e-01	3.392363e-01	2.248231e+00
180500	-9.068185e+04	-3.073009e+02	6.346779e+01	2.235241e-01	1.829199e-01	1.049541e-01	9.296588e-02	2.870582e-01	1.085778e-01	1.486614e-01	2.316205e-01	9.499318e-02	2.631476e-01	1.783429e-01	8.323443e-02	5.800767e-02	3.048489e-01	1.602432e-01	5.005502e-02	4.037222e-01	2.312295e-02	3.419785e-01	1.724109e-01	3.314563e-01	1.541544e-01	3.599070e-01	2.439100e-01	1.823830e-01	2.138000e-01	2.550613e-01	2.642492e-01	2.373557e-01	2.433339e-01	1.664829e+00	1.462579e+00	1.648593e+00	3.044700e-02	3.971073e-01	3.546615e-01	2.248231e+00
181000	-9.069106e+04	-3.096821e+02	6.447932e+01	2.174144e-01	1.890296e-01	1.049541e-01	9.296588e-02	2.870582e-01	1.085778e-01	1.534057e-01	2.376944e-01	9.499318e-02	2.523294e-01	1.783429e-01	8.323443e-02	5.757727e-02	3.131168e-01	1.623354e-01	5.050969e-02	3.884883e-01	2.797251e-02	3.419785e-01	1.724109e-01	3.314563e-01	1.541544e-01	3.599070e-01	2.439100e-01	1.823830e-01	2.138000e-01	2.590596e-01	2.628017e-01	2.429947e-01	2.351440e-01	1.745953e+00	1.599229e+00	1.402341e+00	3.044700e-02	4.078523e-01	3.317162e-01	2.260431e+00
181500	-9.068125e+04	-3.092267e+02	6.433041e+01	2.113555e-01	1.890296e-01	1.049541e-01	9.296588e-02	2.870582e-01	1.146367e-01	1.585182e-01	2.376944e-01	9.376866e-02	2.523294e-01	1.783429e-01	7.934647e-02	5.757727e-02	3.131168e-01	1.623354e-01	5.050969e-02	3.884883e-01	2.797251e-02	3.450549e-01	1.770382e-01	3.198985e-01	1.580084e-01	3.599070e-01	2.439100e-01	1.823830e-01	2.138000e-01	2.581171e-01	2.628017e-01	2.357125e-01	2.433687e-01	1.625445e+00	1.616794e+00	1.402341e+00	3.062917e-02	4.010427e-01	3.320249e-01	2.266932e+00
182000	-9.070514e+04	-3.068320e+02	6.335869e+01	2.207960e-01	1.834771e-01	1.118077e-01	9.668194e-02	2.940871e-01	9.315018e-02	1.381740e-01	2.592598e-01	8.970554e-02	2.484510e-01	1.877774e-01	7.663233e-02	6.851164e-02	3.207653e-01	1.743984e-01	4.418467e-02	3.668265e-01	2.531348e-02	3.305815e-01	1.782679e-01	3.369370e-01	1.542136e-01	3.590968e-01	2.532764e-01	1.784451e-01	2.091817e-01	2.618646e-01	2.566520e-01	2.421435e-01	2.393398e-01	1.602419e+00	1.378766e+00	1.588108e+00	2.875711e-02	3.902299e-01	3.568991e-01	2.252871e+00
182500	-9.068685e+04	-3.131691e+02	6.603219e+01	2.113555e-01	1.890296e-01	1.049541e-01	1.062493e-01	2.870582e-01	1.013533e-01	1.501063e-01	2.376944e-01	8.836929e-02	2.589056e-01	1.783429e-01	8.658152e-02	6.349071e-02	3.131168e-01	1.476510e-01	3.598462e-02	4.030134e-01	3.674341e-02	3.415723e-01	1.795724e-01	3.205631e-01	1.582921e-01	3.599070e-01	2.458069e-01	1.804861e-01	2.138000e-01	2.581171e-01	2.635995e-01	2.357125e-01	2.425709e-01	1.462721e+00	1.651401e+00	1.490678e+00	1.814089e-02	3.660680e-01	3.263254e-01	2.307607e+00
183000	-9.068848e+04	-3.186345e+02	6.860565e+01	2.113555e-01	1.890296e-01	1.082440e-01	1.062493e-01	2.870582e-01	9.806340e-02	1.421242e-01	2.376944e-01	9.635140e-02	2.589056e-01	1.783429e-01	8.658152e-02	6.724710e-02	3.131168e-01	1.476510e-01	3.222823e-02	4.030134e-01	3.674341e-02	3.415723e-01	1.795724e-01	3.205631e-01	1.582921e-01	3.599070e-01	2.462264e-01	1.800666e-01	2.138000e-01	2.581171e-01	2.635995e-01	2.357125e-01	2.425709e-01	1.431717e+00	1.406320e+00	1.392808e+00	1.952140e-02	3.849135e-01	3.274015e-01	2.287685e+00
183500	-9.069034e+04	-3.154952e+02	6.699185e+01	2.113555e-01	1.890296e-01	1.082440e-01	1.062493e-01	2.870582e-01	9.806340e-02	1.364499e-01	2.376944e-01	9.635140e-02	2.589056e-01	1.783429e-01	9.225579e-02	6.403370e-02	3.077707e-01	1.508644e-01	3.757433e-02	4.030134e-01	3.674341e-02	3.402864e-01	1.795724e-01	3.205631e-01	1.595780e-01	3.810383e-01	2.366544e-01	1.709173e-01	2.113900e-01	2.581171e-01	2.635995e-01	2.357125e-01	2.425709e-01	1.847003e+00	1.494121e+00	1.387199e+00	2.771422e-02	4.097517e-01	3.254912e-01	2.264757e+00
184000	-9.070799e+04	-2.993361e+02	6.029040e+01	2.197568e-01	1.832908e-01	1.083255e-01	9.011488e-02	3.029744e-01	9.553771e-02	1.566097e-01	2.419758e-01	9.786237e-02	2.451376e-01	1.712181e-01	8.719645e-02	4.628427e-02	3.126390e-01	1.674537e-01	5.024181e-02	3.961168e-01	2.726441e-02	3.330621e-01	1.806773e-01	3.223261e-01	1.639345e-01	3.515491e-01	2.391094e-01	1.859927e-01	2.233487e-01	2.612590e-01	2.627283e-01	2.340897e-01	2.419230e-01	1.531637e+00	1.463406e+00	1.632459e+00	2.496818e-02	4.397548e-01	3.432323e-01	2.217013e+00
184500	-9.069684e+04	-3.104145e+02	6.479548e+01	2.113555e-01	1.930959e-01	1.172580e-01	1.021830e-01	2.746114e-01	1.014962e-01	1.364499e-01	2.535260e-01	9.635140e-02	2.589056e-01	1.739555e-01	8.081156e-02	7.012509e-02	2.856546e-01	1.483128e-01	3.909290e-02	4.260132e-01	3.080141e-02	3.386330e-01	1.795724e-01	3.205631e-01	1.612315e-01	3.865805e-01	2.376078e-01	1.720220e-01	2.037898e-01	2.571725e-01	2.635995e-01	2.357125e-01	2.435155e-01	1.837720e+00	1.328267e+00	1.568211e+00	2.311420e-02	3.855851e-01	3.378463e-01	2.276569e+00
185000	-9.070018e+04	-3.126995e+02	6.573688e+01	2.113555e-01	1.930959e-01	1.172580e-01	1.021830e-01	2.746114e-01	1.014962e-01	1.364499e-01	2.535260e-01	9.635140e-02	2.589056e-01	1.739555e-01	8.081156e-02	7.103571e-02	2.856546e-01	1.483128e-01	3.909290e-02	4.260132e-01	2.989079e-02	3.331299e-01	1.866406e-01	3.205631e-01	1.596663e-01	3.732932e-01	2.554353e-01	1.726713e-01	1.986001e-01	2.571725e-01	2.635995e-01	2.357125e-01	2.435155e-01	2.066391e+00	1.344169e+00	1.408580e+00	1.993497e-02	3.828728e-01	3.405586e-01	2.276569e+00
185500	-9.068997e+04	-3.020970e+02	6.137673e+01	2.064842e-01	1.887239e-01	1.096168e-01	9.014237e-02	3.007987e-01	1.042341e-01	1.571699e-01	2.465383e-01	8.865893e-02	2.649872e-01	1.681470e-01	7.449874e-02	5.789974e-02	3.024514e-01	1.829403e-01	4.723831e-02	3.842327e-01	2.523759e-02	3.466505e-01	1.678411e-01	3.320289e-01	1.534795e-01	3.515491e-01	2.391094e-01	1.859927e-01	2.233487e-01	2.600501e-01	2.611539e-01	2.349076e-01	2.438885e-01	1.675890e+00	1.500240e+00	1.496396e+00	2.987765e-02	4.146866e-01	3.528464e-01	2.232467e+00
186000	-9.068436e+04	-3.028231e+02	6.168426e+01	2.064842e-01	1.887239e-01	1.034838e-01	1.054573e-01	3.007987e-01	9.505212e-02	1.571699e-01	2.465383e-01	8.865893e-02	2.649872e-01	1.681470e-01	7.449874e-02	5.789974e-02	3.024514e-01	1.791152e-01	4.723831e-02	3.880578e-01	2.523759e-02	3.287450e-01	1.728721e-01	3.337910e-01	1.645920e-01	3.515491e-01	2.292788e-01	1.859927e-01	2.331794e-01	2.600501e-01	2.611539e-01	2.349076e-01	2.438885e-01	1.675890e+00	1.444234e+00	1.518014e+00	3.061287e-02	4.001230e-01	3.520268e-01	2.247850e+00
186500	-9.068419e+04	-2.942644e+02	5.821620e+01	2.223877e-01	1.808979e-01	1.133271e-01	8.602181e-02	3.016083e-01	9.575719e-02	1.626269e-01	2.403134e-01	8.497013e-02	2.564459e-01	1.762822e-01	7.936139e-02	5.824962e-02	3.024514e-01	1.791152e-01	4.688843e-02	3.880578e-01	2.523759e-02	3.287450e-01	1.728721e-01	3.337910e-01	1.645920e-01	3.515491e-01	2.292788e-01	1.859927e-01	2.331794e-01	2.562572e-01	2.557949e-01	2.462565e-01	2.416915e-01	1.553472e+00	1.662281e+00	1.658866e+00	1.275873e-02	4.244123e-01	3.534283e-01	2.222159e+00
187000	-9.069655e+04	-2.948663e+02	5.841683e+01	2.223877e-01	1.808979e-01	1.133271e-01	9.269015e-02	2.848200e-01	1.058771e-01	1.626269e-01	2.403134e-01	8.497013e-02	2.564459e-01	1.736814e-01	8.196217e-02	6.647508e-02	2.942259e-01	1.855972e-01	4.139785e-02	3.935484e-01	1.875559e-02	3.287450e-01	1.681973e-01	3.439958e-01	1.590619e-01	3.587520e-01	2.292788e-01	1.787898e-01	2.331794e-01	2.562572e-01	2.557949e-01	2.462565e-01	2.416915e-01	1.605256e+00	1.662281e+00	1.686566e+00	1.723051e-02	4.337671e-01	3.534283e-01	2.212805e+00
187500	-9.069029e+04	-3.009174e+02	6.079015e+01	2.191667e-01	1.795274e-01	1.146976e-01	9.269015e-02	2.880411e-01	1.058771e-01	1.665791e-01	2.507178e-01	8.385645e-02	2.410544e-01	1.711857e-01	8.660659e-02	6.281883e-02	2.942259e-01	1.855972e-01	4.505410e-02	3.935484e-01	1.875559e-02	3.287450e-01	1.727391e-01	3.439958e-01	1.545201e-01	3.467479e-01	2.417477e-01	1.800205e-01	2.314838e-01	2.563504e-01	2.602382e-01	2.462565e-01	2.371549e-01	1.760140e+00	1.492802e+00	1.700697e+00	2.654368e-02	4.075147e-01	3.513846e-01	2.241101e+00
188000	-9.069723e+04	-3.089948e+02	6.425435e+01	2.098728e-01	1.815342e-01	1.095975e-01	9.972423e-02	2.999607e-01	9.931061e-02	1.320083e-01	2.371227e-01	8.562333e-02	2.678694e-01	1.811665e-01	9.620974e-02	5.796546e-02	2.996603e-01	1.723121e-01	3.935017e-02	4.054203e-01	2.529159e-02	3.331299e-01	1.670326e-01	3.401711e-01	1.596663e-01	3.535071e-01	2.432087e-01	1.777619e-01	2.255223e-01	2.593886e-01	2.618790e-01	2.402617e-01	2.384706e-01	1.668462e+00	1.451375e+00	1.473143e+00	2.826180e-02	3.853794e-01	3.627798e-01	2.251841e+00
188500	-9.068816e+04	-3.044917e+02	6.235779e+01	2.191667e-01	1.795274e-01	1.146976e-01	9.269015e-02	2.892921e-01	1.046261e-01	1.554370e-01	2.476795e-01	8.212472e-02	2.634497e-01	1.675732e-01	8.373597e-02	6.281883e-02	2.919055e-01	1.653758e-01	4.505410e-02	4.143146e-01	2.053114e-02	3.343192e-01	1.799868e-01	3.373355e-01	1.483585e-01	3.447135e-01	2.417477e-01	1.820550e-01	2.314838e-01	2.563504e-01	2.619402e-01	2.408147e-01	2.408947e-01	1.528754e+00	1.586349e+00	1.538709e+00	1.736658e-02	4.049976e-01	3.376004e-01	2.257402e+00
189000	-9.069188e+04	-3.030686e+02	6.177138e+01	2.016762e-01	1.828358e-01	1.321881e-01	9.269015e-02	2.892921e-01	1.013176e-01	1.543954e-01	2.476795e-01	8.212472e-02	2.634497e-01	1.675732e-01	8.477747e-02	6.112573e-02	2.856686e-01	1.778374e-01	4.425591e-02	4.062447e-01	2.486764e-02	3.343192e-01	1.799868e-01	3.373355e-01	1.483585e-01	3.570289e-01	2.417477e-01	1.820550e-01	2.191683e-01	2.563504e-01	2.619402e-01	2.408147e-01	2.408947e-01	1.700829e+00	1.429355e+00	1.538709e+00	2.234753e-02	4.049976e-01	3.614444e-01	2.233558e+00
189500	-9.069618e+04	-3.039065e+02	6.220537e+01	2.247941e-01	1.828358e-01	1.090702e-01	8.711873e-02	2.864169e-01	1.097642e-01	1.532760e-01	2.414974e-01	8.467402e-02	2.618705e-01	1.748994e-01	8.378271e-02	6.112573e-02	2.945957e-01	1.576626e-01	4.425591e-02	4.158214e-01	2.653866e-02	3.297067e-01	1.799868e-01	3.373355e-01	1.529710e-01	3.570289e-01	2.417477e-01	1.820550e-01	2.191683e-01	2.563504e-01	2.619402e-01	2.408147e-01	2.408947e-01	1.538121e+00	1.496151e+00	1.406903e+00	1.207092e-02	4.127623e-01	3.441595e-01	2.243078e+00
190000	-9.069716e+04	-3.043701e+02	6.235491e+01	2.247941e-01	1.828358e-01	1.028114e-01	9.337755e-02	2.864169e-01	1.097642e-01	1.532760e-01	2.540369e-01	9.289875e-02	2.493310e-01	1.666747e-01	8.378271e-02	5.732410e-02	2.989302e-01	1.660941e-01	4.622381e-02	4.073485e-01	2.407927e-02	3.307574e-01	1.681628e-01	3.428792e-01	1.582007e-01	3.539969e-01	2.487081e-01	1.798456e-01	2.174494e-01	2.563504e-01	2.619402e-01	2.408147e-01	2.408947e-01	1.564905e+00	1.496151e+00	1.478237e+00	2.434003e-02	4.229877e-01	3.512320e-01	2.225780e+00
190500	-9.069685e+04	-3.084829e+02	6.408519e+01	2.256151e-01	1.828358e-01	1.028114e-01	9.337755e-02	3.013728e-01	9.398729e-02	1.532760e-01	2.462377e-01	9.202024e-02	2.502095e-01	1.744739e-01	8.378271e-02	5.732410e-02	2.989302e-01	1.865841e-01	4.097240e-02	3.926808e-01	2.350849e-02	3.307574e-01	1.681628e-01	3.428792e-01	1.582007e-01	3.654250e-01	2.372800e-01	1.798456e-01	2.174494e-01	2.563504e-01	2.619402e-01	2.408147e-01	2.408947e-01	1.591862e+00	1.412785e+00	1.478237e+00	2.111578e-02	4.047064e-01	3.702813e-01	2.225012e+00
191000	-9.069301e+04	-3.085580e+02	6.400768e+01	2.115531e-01	1.815342e-01	1.091269e-01	1.037877e-01	2.946874e-01	9.931061e-02	1.693460e-01	2.440417e-01	9.412018e-02	2.469691e-01	1.663824e-01	7.914068e-02	3.327756e-02	2.801420e-01	1.850803e-01	4.630188e-02	4.235534e-01	3.164496e-02	3.404570e-01	1.656109e-01	3.412046e-01	1.527274e-01	3.527552e-01	2.429482e-01	1.777619e-01	2.265347e-01	2.602194e-01	2.608296e-01	2.402617e-01	2.386893e-01	1.613089e+00	1.662777e+00	1.466640e+00	3.047415e-02	3.815896e-01	3.380662e-01	2.280344e+00
191500	-9.069330e+04	-3.102987e+02	6.472362e+01	2.256261e-01	1.828358e-01	1.057415e-01	9.336662e-02	3.013728e-01	9.105720e-02	1.501485e-01	2.315306e-01	8.849337e-02	2.611575e-01	1.869845e-01	8.168558e-02	6.193589e-02	3.166577e-01	1.696896e-01	4.202782e-02	3.903377e-01	1.935128e-02	3.307574e-01	1.681628e-01	3.428792e-01	1.582007e-01	3.657300e-01	2.369750e-01	1.798456e-01	2.174494e-01	2.563504e-01	2.622951e-01	2.408147e-01	2.405399e-01	1.740755e+00	1.511558e+00	1.535313e+00	2.548834e-02	3.837053e-01	3.557075e-01	2.260587e+00
192000	-9.068817e+04	-3.168956e+02	6.765906e+01	2.218278e-01	1.731582e-01	1.071741e-01	1.039341e-01	3.044814e-01	8.942441e-02	1.589426e-01	2.361183e-01	9.647940e-02	2.473599e-01	1.857546e-01	7.534525e-02	3.675322e-02	2.842416e-01	2.055611e-01	4.283010e-02	4.193007e-01	1.131333e-02	3.368098e-01	1.692581e-01	3.425224e-01	1.514096e-01	3.527552e-01	2.359181e-01	1.847920e-01	2.265347e-01	2.602194e-01	2.608296e-01	2.402617e-01	2.386893e-01	1.602363e+00	1.547090e+00	1.465608e+00	2.419772e-02	3.616527e-01	3.277830e-01	2.310564e+00
192500	-9.069916e+04	-3.153390e+02	6.709906e+01	2.152577e-01	1.828358e-01	1.063623e-01	9.515086e-02	2.966996e-01	1.036937e-01	1.501485e-01	2.315419e-01	8.848207e-02	2.603201e-01	1.878219e-01	8.168558e-02	6.203558e-02	3.048524e-01	1.609745e-01	3.606188e-02	4.116555e-01	2.442018e-02	3.382184e-01	1.708918e-01	3.318582e-01	1.590316e-01	3.671758e-01	2.355292e-01	1.798456e-01	2.174494e-01	2.563504e-01	2.622951e-01	2.408147e-01	2.405399e-01	1.614588e+00	1.306446e+00	1.406866e+00	2.256327e-02	3.942161e-01	3.089939e-01	2.296790e+00
193000	-9.067157e+04	-3.153249e+02	6.694051e+01	2.323619e-01	1.747833e-01	1.100960e-01	9.843697e-02	2.898388e-01	9.448299e-02	1.643633e-01	2.501537e-01	9.237698e-02	2.486604e-01	1.773264e-01	6.711927e-02	4.481230e-02	2.748493e-01	1.800900e-01	3.901338e-02	4.383518e-01	2.288321e-02	3.368098e-01	1.692581e-01	3.369416e-01	1.569905e-01	3.376509e-01	2.472212e-01	1.847920e-01	2.303360e-01	2.602194e-01	2.608296e-01	2.402617e-01	2.386893e-01	1.643065e+00	1.579086e+00	1.452898e+00	1.141616e-02	3.753352e-01	3.141005e-01	2.310564e+00
193500	-9.067430e+04	-3.210600e+02	6.953253e+01	2.323619e-01	1.747833e-01	1.100960e-01	9.843697e-02	2.956377e-01	8.868413e-02	1.643633e-01	2.501537e-01	9.335740e-02	2.486604e-01	1.763459e-01	6.711927e-02	4.481230e-02	2.748493e-01	1.800900e-01	3.901338e-02	4.383518e-01	2.288321e-02	3.368098e-01	1.692581e-01	3.418153e-01	1.521167e-01	3.376509e-01	2.472212e-01	1.847920e-01	2.303360e-01	2.602194e-01	2.608296e-01	2.402617e-01	2.386893e-01	1.644112e+00	1.579086e+00	1.381243e+00	4.389307e-02	3.589172e-01	3.305185e-01	2.310564e+00
194000	-9.067443e+04	-3.248564e+02	7.134160e+01	2.110616e-01	1.787547e-01	1.003846e-01	1.004447e-01	3.070484e-01	1.023061e-01	1.547922e-01	2.532532e-01	8.430862e-02	2.615738e-01	1.729431e-01	7.312907e-02	5.821789e-02	2.748815e-01	1.806204e-01	3.671830e-02	4.292193e-01	2.034261e-02	3.328974e-01	1.692581e-01	3.418153e-01	1.560292e-01	3.511383e-01	2.472212e-01	1.713045e-01	2.303360e-01	2.599131e-01	2.611359e-01	2.402617e-01	2.386893e-01	1.550707e+00	1.455670e+00	1.463569e+00	4.389307e-02	3.540743e-01	3.353615e-01	2.310564e+00
194500	-9.069385e+04	-3.157080e+02	6.722278e+01	2.139290e-01	1.841645e-01	1.141524e-01	9.473880e-02	2.966996e-01	9.631559e-02	1.468756e-01	2.485743e-01	9.013758e-02	2.669129e-01	1.622623e-01	8.523731e-02	6.335800e-02	3.047141e-01	1.646785e-01	4.169148e-02	4.077106e-01	1.784731e-02	3.382184e-01	1.708918e-01	3.318582e-01	1.590316e-01	3.633233e-01	2.435939e-01	1.753548e-01	2.177279e-01	2.563504e-01	2.622951e-01	2.408147e-01	2.405399e-01	1.561430e+00	1.445368e+00	1.408832e+00	3.540781e-02	3.656519e-01	3.389070e-01	2.295441e+00
195000	-9.068298e+04	-3.196893e+02	6.884986e+01	2.147343e-01	1.809898e-01	1.035951e-01	1.107364e-01	2.898606e-01	1.000839e-01	1.547922e-01	2.532532e-01	8.430862e-02	2.615738e-01	1.729431e-01	7.312907e-02	4.891575e-02	2.885018e-01	1.793430e-01	4.272788e-02	4.242429e-01	1.626870e-02	3.328974e-01	1.678654e-01	3.432080e-01	1.560292e-01	3.511383e-01	2.472212e-01	1.713045e-01	2.303360e-01	2.599131e-01	2.582326e-01	2.402617e-01	2.415925e-01	1.590508e+00	1.686208e+00	1.465725e+00	2.107758e-02	3.553424e-01	3.218405e-01	2.322817e+00
195500	-9.069765e+04	-3.163338e+02	6.753412e+01	2.139290e-01	1.841645e-01	1.141524e-01	1.041293e-01	2.873091e-01	9.631559e-02	1.517564e-01	2.367966e-01	9.013758e-02	2.648806e-01	1.711915e-01	8.523731e-02	4.877778e-02	2.944755e-01	1.584345e-01	5.061191e-02	4.166577e-01	3.104259e-02	3.305386e-01	1.785716e-01	3.318582e-01	1.590316e-01	3.633233e-01	2.435939e-01	1.753548e-01	2.177279e-01	2.642124e-01	2.608891e-01	2.343586e-01	2.405399e-01	1.525245e+00	1.497512e+00	1.312890e+00	3.011030e-02	3.769883e-01	3.275707e-01	2.295441e+00
196000	-9.068153e+04	-3.158050e+02	6.705006e+01	2.076520e-01	1.755956e-01	1.175337e-01	9.434218e-02	3.003680e-01	1.045086e-01	1.547922e-01	2.532532e-01	8.430862e-02	2.615738e-01	1.729431e-01	7.312907e-02	4.062746e-02	2.905267e-01	1.856063e-01	4.272788e-02	4.242429e-01	1.626870e-02	3.328974e-01	1.725722e-01	3.432080e-01	1.513224e-01	3.568327e-01	2.392708e-01	1.725004e-01	2.313960e-01	2.612434e-01	2.582326e-01	2.389314e-01	2.415925e-01	1.764695e+00	1.577225e+00	1.563614e+00	3.092955e-02	3.627430e-01	3.164299e-01	2.320827e+00
196500	-9.068725e+04	-3.143615e+02	6.659820e+01	2.130746e-01	1.755956e-01	1.121110e-01	9.434218e-02	3.003680e-01	1.045086e-01	1.547922e-01	2.532532e-01	8.430862e-02	2.615738e-01	1.729431e-01	7.312907e-02	4.606669e-02	2.905267e-01	1.778445e-01	4.272788e-02	4.188037e-01	2.403055e-02	3.328974e-01	1.668346e-01	3.432080e-01	1.570600e-01	3.563040e-01	2.397996e-01	1.725004e-01	2.313960e-01	2.612434e-01	2.621375e-01	2.389314e-01	2.376877e-01	1.482509e+00	1.557737e+00	1.454193e+00	2.601856e-02	3.696081e-01	3.413912e-01	2.289001e+00
197000	-9.068642e+04	-3.227371e+02	7.030060e+01	2.130746e-01	1.755956e-01	1.155202e-01	9.434218e-02	3.003680e-01	1.010994e-01	1.482504e-01	2.428688e-01	9.002451e-02	2.567593e-01	1.864713e-01	7.562571e-02	5.005135e-02	2.905267e-01	1.720105e-01	3.874322e-02	4.246377e-01	2.403055e-02	3.328974e-01	1.668346e-01	3.432080e-01	1.570600e-01	3.563040e-01	2.397996e-01	1.725004e-01	2.313960e-01	2.576628e-01	2.621375e-01	2.389314e-01	2.412683e-01	1.587585e+00	1.663082e+00	1.350156e+00	4.257691e-02	3.677011e-01	3.270980e-01	2.305201e+00
197500	-9.067220e+04	-3.153928e+02	6.711336e+01	2.139290e-01	1.841645e-01	1.141524e-01	1.041293e-01	2.943542e-01	8.927047e-02	1.377806e-01	2.418651e-01	9.042208e-02	2.693387e-01	1.806628e-01	7.993079e-02	5.194607e-02	3.208197e-01	1.738859e-01	4.069974e-02	3.923139e-01	2.033464e-02	3.326735e-01	1.769600e-01	3.298743e-01	1.604923e-01	3.633233e-01	2.435939e-01	1.781035e-01	2.149793e-01	2.533062e-01	2.608891e-01	2.452649e-01	2.405399e-01	1.641544e+00	1.344448e+00	1.363231e+00	2.963549e-02	3.803819e-01	3.554570e-01	2.264161e+00
198000	-9.067709e+04	-3.105500e+02	6.498881e+01	2.193940e-01	1.841645e-01	1.086875e-01	9.531634e-02	2.943542e-01	9.808347e-02	1.377806e-01	2.418651e-01	9.099816e-02	2.745539e-01	1.748714e-01	7.993079e-02	5.194607e-02	3.208197e-01	1.738859e-01	4.069974e-02	3.923139e-01	2.033464e-02	3.326735e-01	1.745919e-01	3.374606e-01	1.552741e-01	3.633233e-01	2.435939e-01	1.781035e-01	2.149793e-01	2.533062e-01	2.608891e-01	2.452649e-01	2.405399e-01	1.641544e+00	1.287239e+00	1.486665e+00	2.963549e-02	3.832070e-01	3.507447e-01	2.266048e+00
198500	-9.067223e+04	-3.187140e+02	6.839012e+01	2.193940e-01	1.841645e-01	1.086875e-01	9.531634e-02	2.943542e-01	9.808347e-02	1.574506e-01	2.462051e-01	9.099816e-02	2.548839e-01	1.748714e-01	7.559076e-02	5.184560e-02	2.811531e-01	1.782118e-01	3.690054e-02	4.300289e-01	2.186004e-02	3.382457e-01	1.690196e-01	3.374606e-01	1.552741e-01	3.633233e-01	2.435939e-01	1.781035e-01	2.149793e-01	2.535808e-01	2.606145e-01	2.452649e-01	2.405399e-01	1.714355e+00	1.687518e+00	1.389431e+00	1.758703e-02	3.682507e-01	3.329964e-01	2.298753e+00
199000	-9.068379e+04	-3.167456e+02	6.772430e+01	2.085319e-01	1.736040e-01	1.124648e-01	9.782567e-02	3.046114e-01	1.029622e-01	1.539192e-01	2.568309e-01	8.909246e-02	2.647513e-01	1.589671e-01	7.643906e-02	5.649735e-02	2.897308e-01	1.773824e-01	4.349281e-02	4.080543e-01	2.484227e-02	3.448849e-01	1.676276e-01	3.362894e-01	1.511982e-01	3.527489e-01	2.411379e-01	1.721386e-01	2.339746e-01	2.576628e-01	2.621375e-01	2.389314e-01	2.412683e-01	1.442440e+00	1.491292e+00	1.384141e+00	1.806353e-02	3.833488e-01	3.285803e-01	2.288071e+00
199500	-9.068279e+04	-3.215916e+02	6.999203e+01	2.223579e-01	1.820189e-01	1.224829e-01	9.969638e-02	2.757967e-01	9.764727e-02	1.561073e-01	2.597188e-01	9.454332e-02	2.434713e-01	1.641906e-01	8.196870e-02	4.580336e-02	2.811531e-01	1.820084e-01	3.690054e-02	4.300289e-01	2.410572e-02	3.249554e-01	1.782858e-01	3.381614e-01	1.585974e-01	3.451277e-01	2.435939e-01	1.781035e-01	2.331749e-01	2.535808e-01	2.606145e-01	2.452649e-01	2.405399e-01	1.442454e+00	1.296480e+00	1.389431e+00	1.896443e-02	3.512541e-01	3.426277e-01	2.306118e+00
200000	-9.067831e+04	-3.168139e+02	6.770866e+01	2.005486e-01	1.736040e-01	1.124648e-01	1.058090e-01	2.998449e-01	1.077287e-01	1.520796e-01	2.686310e-01	8.787940e-02	2.481255e-01	1.721232e-01	7.116132e-02	6.212896e-02	2.897308e-01	1.817363e-01	3.835199e-02	4.083222e-01	1.972970e-02	3.448849e-01	1.676276e-01	3.362894e-01	1.511982e-01	3.527489e-01	2.411379e-01	1.721386e-01	2.339746e-01	2.622683e-01	2.523886e-01	2.486803e-01	2.366628e-01	1.494238e+00	1.493230e+00	1.434003e+00	2.709169e-02	3.889109e-01	3.223183e-01	2.288771e+00
200500	-9.068018e+04	-3.177949e+02	6.797162e+01	2.223579e-01	1.820189e-01	1.224829e-01	9.969638e-02	2.757967e-01	9.764727e-02	1.544700e-01	2.471008e-01	9.086240e-02	2.712085e-01	1.687181e-01	6.764021e-02	5.021407e-02	2.798037e-01	1.600660e-01	3.162308e-02	4.390754e-01	3.921777e-02	3.245071e-01	1.782858e-01	3.381614e-01	1.590457e-01	3.594019e-01	2.399174e-01	1.730364e-01	2.276443e-01	2.565078e-01	2.606145e-01	2.452649e-01	2.376128e-01	1.711003e+00	1.676487e+00	1.422798e+00	2.168304e-02	3.569737e-01	3.111037e-01	2.331923e+00
201000	-9.067874e+04	-3.179682e+02	6.815664e+01	2.223579e-01	1.833318e-01	1.224829e-01	9.969638e-02	2.757967e-01	9.633438e-02	1.544700e-01	2.471008e-01	9.086240e-02	2.712085e-01	1.687181e-01	6.764021e-02	5.910435e-02	2.788181e-01	1.762782e-01	3.802303e-02	4.276645e-01	2.011193e-02	3.389469e-01	1.782858e-01	3.296930e-01	1.530743e-01	3.594019e-01	2.399174e-01	1.730364e-01	2.276443e-01	2.565078e-01	2.606145e-01	2.452649e-01	2.376128e-01	1.597625e+00	1.487012e+00	1.483503e+00	1.444941e-02	3.983432e-01	3.083951e-01	2.293262e+00
201500	-9.070482e+04	-3.109428e+02	6.517464e+01	1.979929e-01	1.751690e-01	1.185426e-01	9.413796e-02	3.102134e-01	1.039442e-01	1.599552e-01	2.608843e-01	7.701854e-02	2.688960e-01	1.625448e-01	7.070128e-02	5.893510e-02	2.884707e-01	1.679995e-01	3.896292e-02	4.250113e-01	2.062053e-02	3.448849e-01	1.711104e-01	3.362894e-01	1.477153e-01	3.526968e-01	2.411379e-01	1.721907e-01	2.339746e-01	2.614200e-01	2.595247e-01	2.428800e-01	2.361753e-01	1.453598e+00	1.468355e+00	1.450821e+00	2.543064e-02	4.119586e-01	3.506404e-01	2.237401e+00
202000	-9.069386e+04	-3.195253e+02	6.887048e+01	2.120717e-01	1.610902e-01	1.185426e-01	9.413796e-02	3.102134e-01	1.039442e-01	1.582599e-01	2.606603e-01	7.871384e-02	2.688960e-01	1.578946e-01	7.557538e-02	5.893510e-02	2.884707e-01	1.670119e-01	3.995048e-02	4.250113e-01	2.062053e-02	3.417106e-01	1.688130e-01	3.417611e-01	1.477153e-01	3.422439e-01	2.389937e-01	1.753948e-01	2.433676e-01	2.614200e-01	2.595247e-01	2.428800e-01	2.361753e-01	1.567525e+00	1.514311e+00	1.450821e+00	2.545410e-02	3.625817e-01	3.423287e-01	2.295090e+00
202500	-9.067198e+04	-3.274478e+02	7.248627e+01	2.306827e-01	1.930040e-01	1.095202e-01	8.997580e-02	2.687491e-01	1.080682e-01	1.525520e-01	2.440129e-01	8.589934e-02	2.775591e-01	1.673734e-01	7.260327e-02	3.374363e-02	3.065819e-01	1.758278e-01	5.250760e-02	4.181322e-01	1.320689e-02	3.361210e-01	1.731242e-01	3.298821e-01	1.608727e-01	3.468698e-01	2.393785e-01	1.833560e-01	2.303957e-01	2.536178e-01	2.648681e-01	2.356646e-01	2.458495e-01	1.573426e+00	1.581238e+00	1.468176e+00	2.988301e-02	3.639643e-01	3.105828e-01	2.325453e+00
203000	-9.067693e+04	-3.179650e+02	6.819024e+01	2.068215e-01	1.826294e-01	1.088924e-01	1.045818e-01	2.865287e-01	1.105463e-01	1.492749e-01	2.551105e-01	8.722716e-02	2.688960e-01	1.685213e-01	7.097014e-02	4.454179e-02	2.884707e-01	1.814052e-01	3.995048e-02	4.250113e-01	2.062053e-02	3.370267e-01	1.688130e-01	3.417611e-01	1.523992e-01	3.497810e-01	2.317469e-01	1.795136e-01	2.389585e-01	2.614200e-01	2.595247e-01	2.428800e-01	2.361753e-01	1.599975e+00	1.511132e+00	1.378573e+00	2.625055e-02	3.704337e-01	3.123392e-01	2.317227e+00
203500	-9.068439e+04	-3.168120e+02	6.761407e+01	2.068215e-01	1.826294e-01	1.088924e-01	1.045818e-01	2.865287e-01	1.105463e-01	1.492749e-01	2.551105e-01	8.722716e-02	2.688960e-01	1.685213e-01	7.097014e-02	4.511503e-02	2.921485e-01	1.872037e-01	3.459651e-02	4.276709e-01	1.326538e-02	3.364772e-01	1.688130e-01	3.417611e-01	1.529487e-01	3.497810e-01	2.451759e-01	1.660845e-01	2.389585e-01	2.614200e-01	2.595247e-01	2.428800e-01	2.361753e-01	1.728381e+00	1.624197e+00	1.280519e+00	2.914273e-02	3.633626e-01	3.123392e-01	2.324298e+00
204000	-9.068654e+04	-3.252879e+02	7.158667e+01	2.109928e-01	1.715615e-01	1.161035e-01	9.560817e-02	2.932447e-01	1.124894e-01	1.473960e-01	2.650459e-01	8.089056e-02	2.721146e-01	1.712766e-01	6.327633e-02	4.339577e-02	2.661338e-01	1.858341e-01	4.731449e-02	4.466558e-01	1.066601e-02	3.384686e-01	1.688130e-01	3.397697e-01	1.529487e-01	3.497810e-01	2.451759e-01	1.660845e-01	2.389585e-01	2.614200e-01	2.595247e-01	2.428800e-01	2.361753e-01	1.567019e+00	1.553446e+00	1.255703e+00	2.825989e-02	3.608605e-01	3.177355e-01	2.321404e+00
204500	-9.068859e+04	-3.166624e+02	6.765940e+01	2.306827e-01	1.948317e-01	1.141952e-01	8.997580e-02	2.716388e-01	9.867569e-02	1.657490e-01	2.421654e-01	9.711470e-02	2.472775e-01	1.673545e-01	8.033896e-02	5.530725e-02	3.317984e-01	1.698919e-01	3.920066e-02	3.895270e-01	1.427474e-02	3.232584e-01	1.805245e-01	3.303624e-01	1.658547e-01	3.555754e-01	2.453067e-01	1.817657e-01	2.173522e-01	2.604502e-01	2.580949e-01	2.356646e-01	2.457903e-01	1.653054e+00	1.342282e+00	1.385849e+00	2.102870e-02	3.752466e-01	3.092207e-01	2.315533e+00
205000	-9.067922e+04	-3.236743e+02	7.089107e+01	2.094430e-01	1.993358e-01	1.187434e-01	9.880135e-02	2.700129e-01	1.036634e-01	1.619036e-01	2.587675e-01	9.295388e-02	2.446505e-01	1.703294e-01	7.139513e-02	5.530725e-02	3.317984e-01	1.698919e-01	3.868639e-02	3.831481e-01	2.116796e-02	3.232584e-01	1.805245e-01	3.303624e-01	1.658547e-01	3.500214e-01	2.438786e-01	1.788922e-01	2.272078e-01	2.604502e-01	2.580949e-01	2.356646e-01	2.457903e-01	1.529614e+00	1.342282e+00	1.385849e+00	9.758011e-03	3.752466e-01	3.263477e-01	2.298406e+00
205500	-9.069975e+04	-3.222403e+02	7.016744e+01	2.004518e-01	1.724235e-01	1.244956e-01	9.147818e-02	2.961122e-01	1.150387e-01	1.435565e-01	2.728433e-01	9.236012e-02	2.549896e-01	1.616005e-01	7.465005e-02	4.328476e-02	2.838408e-01	1.519782e-01	5.070896e-02	4.534035e-01	1.678375e-02	3.391814e-01	1.787319e-01	3.397697e-01	1.423170e-01	3.513445e-01	2.396590e-01	1.799264e-01	2.290700e-01	2.618736e-01	2.595247e-01	2.397072e-01	2.388945e-01	1.593432e+00	1.444084e+00	1.356592e+00	2.885443e-02	3.783946e-01	3.265427e-01	2.295063e+00
206000	-9.069340e+04	-3.221319e+02	7.000576e+01	2.182206e-01	2.018514e-01	1.223471e-01	9.851296e-02	2.613359e-01	9.773211e-02	1.481144e-01	2.615905e-01	8.272235e-02	2.525446e-01	1.850475e-01	6.998063e-02	5.072192e-02	3.076673e-01	1.698919e-01	4.177074e-02	4.072792e-01	2.266894e-02	3.220326e-01	1.805245e-01	3.315882e-01	1.658547e-01	3.500214e-01	2.438786e-01	1.788922e-01	2.272078e-01	2.604502e-01	2.580949e-01	2.356646e-01	2.457903e-01	1.831110e+00	1.507395e+00	1.300217e+00	2.813099e-02	3.394228e-01	3.158119e-01	2.344765e+00
206500	-9.070250e+04	-3.295290e+02	7.347215e+01	2.237185e-01	2.018514e-01	1.180972e-01	9.301508e-02	2.613359e-01	1.019820e-01	1.406822e-01	2.590756e-01	8.705772e-02	2.531609e-01	1.849297e-01	7.509383e-02	4.140044e-02	3.199511e-01	1.698919e-01	3.966072e-02	4.133134e-01	1.578245e-02	3.302930e-01	1.805245e-01	3.315882e-01	1.575943e-01	3.500214e-01	2.438786e-01	1.788922e-01	2.272078e-01	2.604502e-01	2.613530e-01	2.324065e-01	2.457903e-01	1.644812e+00	1.558962e+00	1.429321e+00	2.478205e-02	3.387728e-01	3.027829e-01	2.358444e+00
207000	-9.070012e+04	-3.119811e+02	6.559987e+01	1.996667e-01	1.741812e-01	1.235230e-01	9.147818e-02	2.961122e-01	1.150387e-01	1.435565e-01	2.728433e-01	8.352267e-02	2.549896e-01	1.647665e-01	8.032147e-02	3.307181e-02	2.657297e-01	1.754941e-01	5.320597e-02	4.595304e-01	1.296801e-02	3.366401e-01	1.787319e-01	3.397697e-01	1.448583e-01	3.557121e-01	2.419204e-01	1.645541e-01	2.378134e-01	2.618736e-01	2.587989e-01	2.397072e-01	2.396204e-01	1.615920e+00	1.386774e+00	1.416331e+00	3.557323e-02	3.737499e-01	3.388062e-01	2.287444e+00
207500	-9.069572e+04	-3.202750e+02	6.917002e+01	2.237185e-01	2.030683e-01	1.112915e-01	9.301508e-02	2.748508e-01	9.405580e-02	1.406822e-01	2.490036e-01	8.705116e-02	2.632395e-01	1.849297e-01	7.509383e-02	4.577243e-02	2.666018e-01	1.781954e-01	3.146113e-02	4.483966e-01	2.957263e-02	3.302930e-01	1.778301e-01	3.342826e-01	1.575943e-01	3.610133e-01	2.442303e-01	1.774960e-01	2.172604e-01	2.524706e-01	2.613530e-01	2.424237e-01	2.437527e-01	1.700558e+00	1.482352e+00	1.435886e+00	2.078260e-02	3.454323e-01	3.192156e-01	2.335352e+00
208000	-9.069912e+04	-3.300853e+02	7.393833e+01	2.159073e-01	1.942387e-01	1.207860e-01	9.540456e-02	2.720275e-01	1.016358e-01	1.406822e-01	2.311929e-01	8.705116e-02	2.810502e-01	1.849297e-01	7.509383e-02	6.511633e-02	2.837623e-01	1.445897e-01	3.141989e-02	4.368898e-01	3.822190e-02	3.260294e-01	1.820938e-01	3.342826e-01	1.575943e-01	3.733710e-01	2.370975e-01	1.722711e-01	2.172604e-01	2.524706e-01	2.613530e-01	2.424237e-01	2.437527e-01	1.487724e+00	1.461467e+00	1.270136e+00	2.023332e-02	3.577241e-01	3.069239e-01	2.335352e+00
208500	-9.069292e+04	-3.172766e+02	6.787484e+01	1.990886e-01	1.741812e-01	1.235230e-01	9.235040e-02	2.961122e-01	1.147446e-01	1.533486e-01	2.694150e-01	9.531725e-02	2.577945e-01	1.544438e-01	6.968089e-02	3.644705e-02	2.841673e-01	1.802624e-01	4.132717e-02	4.344312e-01	2.336492e-02	3.423535e-01	1.773092e-01	3.344815e-01	1.458557e-01	3.437413e-01	2.475366e-01	1.765249e-01	2.321972e-01	2.618736e-01	2.587989e-01	2.397072e-01	2.396204e-01	1.691519e+00	1.491632e+00	1.326484e+00	1.155897e-02	3.722256e-01	3.296433e-01	2.298131e+00
209000	-9.069142e+04	-3.178346e+02	6.816779e+01	1.990886e-01	1.741812e-01	1.155321e-01	1.003413e-01	2.961122e-01	1.147446e-01	1.533486e-01	2.694150e-01	8.943667e-02	2.577945e-01	1.603243e-01	6.968089e-02	3.644705e-02	2.911390e-01	1.693568e-01	4.132717e-02	4.344312e-01	2.729886e-02	3.423535e-01	1.773092e-01	3.344815e-01	1.458557e-01	3.437413e-01	2.475366e-01	1.765249e-01	2.321972e-01	2.618736e-01	2.587989e-01	2.397072e-01	2.396204e-01	1.623798e+00	1.398615e+00	1.387123e+00	9.895227e-03	3.742649e-01	3.276040e-01	2.298131e+00
209500	-9.067605e+04	-3.115359e+02	6.536011e+01	1.990886e-01	1.741812e-01	1.155321e-01	1.003413e-01	2.961122e-01	1.147446e-01	1.533486e-01	2.694150e-01	8.943667e-02	2.577945e-01	1.603243e-01	6.968089e-02	6.748872e-02	2.954795e-01	1.511017e-01	3.763594e-02	4.154756e-01	3.281858e-02	3.423535e-01	1.773092e-01	3.344815e-01	1.458557e-01	3.415451e-01	2.475366e-01	1.715095e-01	2.394088e-01	2.611973e-01	2.587989e-01	2.397072e-01	2.402966e-01	1.572777e+00	1.590180e+00	1.369417e+00	3.178035e-02	3.739627e-01	3.339512e-01	2.292086e+00
210000	-9.067422e+04	-3.060703e+02	6.296163e+01	1.990886e-01	1.741812e-01	1.155321e-01	1.003413e-01	2.961122e-01	1.147446e-01	1.525014e-01	2.694150e-01	8.943667e-02	2.586416e-01	1.603243e-01	6.968089e-02	6.748872e-02	2.954795e-01	1.511017e-01	3.763594e-02	4.154756e-01	3.281858e-02	3.423535e-01	1.707315e-01	3.350441e-01	1.518709e-01	3.415451e-01	2.475366e-01	1.715095e-01	2.394088e-01	2.611973e-01	2.587989e-01	2.397072e-01	2.402966e-01	1.572777e+00	1.719720e+00	1.472626e+00	2.784081e-02	3.856890e-01	3.222249e-01	2.292086e+00
210500	-9.068136e+04	-3.069521e+02	6.335190e+01	2.088284e-01	1.776688e-01	1.088996e-01	9.205387e-02	3.119398e-01	1.006095e-01	1.525014e-01	2.694150e-01	8.943667e-02	2.586416e-01	1.603243e-01	6.968089e-02	6.748872e-02	2.954795e-01	1.511017e-01	3.763594e-02	4.154756e-01	3.281858e-02	3.423535e-01	1.707315e-01	3.350441e-01	1.518709e-01	3.383350e-01	2.526453e-01	1.694613e-01	2.395583e-01	2.611973e-01	2.587989e-01	2.397072e-01	2.402966e-01	1.513297e+00	1.719720e+00	1.472626e+00	2.228275e-02	4.115024e-01	3.537091e-01	2.234788e+00
211000	-9.068695e+04	-3.179826e+02	6.823376e+01	2.146812e-01	1.853198e-01	1.229697e-01	9.757025e-02	2.799620e-01	9.949706e-02	1.370014e-01	2.471276e-01	8.101914e-02	2.771540e-01	1.784914e-01	7.920645e-02	5.577451e-02	2.860942e-01	1.570081e-01	4.016585e-02	4.392610e-01	2.169634e-02	3.488083e-01	1.649403e-01	3.313385e-01	1.549129e-01	3.777977e-01	2.322008e-01	1.753968e-01	2.146048e-01	2.598184e-01	2.606527e-01	2.391436e-01	2.403853e-01	1.435995e+00	1.545830e+00	1.427913e+00	1.924879e-02	3.831903e-01	3.214365e-01	2.295373e+00
211500	-9.067440e+04	-3.226583e+02	7.035458e+01	2.146812e-01	1.806252e-01	1.229697e-01	9.614441e-02	2.860825e-01	9.949706e-02	1.435241e-01	2.471276e-01	8.101914e-02	2.771540e-01	1.719686e-01	7.920645e-02	5.184719e-02	3.022860e-01	1.750519e-01	4.259673e-02	4.090226e-01	1.919567e-02	3.488083e-01	1.649403e-01	3.313385e-01	1.549129e-01	3.777977e-01	2.322008e-01	1.753968e-01	2.146048e-01	2.598184e-01	2.617509e-01	2.380454e-01	2.403853e-01	1.662179e+00	1.362893e+00	1.379478e+00	1.389091e-02	3.655532e-01	3.375573e-01	2.296889e+00
212000	-9.068004e+04	-3.196975e+02	6.891581e+01	2.021101e-01	1.859460e-01	1.212673e-01	1.040118e-01	2.816867e-01	1.049781e-01	1.435241e-01	2.471276e-01	8.101914e-02	2.771540e-01	1.719686e-01	7.920645e-02	5.572756e-02	3.032505e-01	1.749402e-01	4.272571e-02	4.039641e-01	1.939194e-02	3.514016e-01	1.649403e-01	3.313385e-01	1.523196e-01	3.679992e-01	2.322008e-01	1.753968e-01	2.244032e-01	2.598184e-01	2.617509e-01	2.380454e-01	2.403853e-01	1.662179e+00	1.446961e+00	1.495216e+00	2.472624e-02	3.679342e-01	3.351763e-01	2.296889e+00
212500	-9.068963e+04	-3.151963e+02	6.700404e+01	2.135760e-01	1.875566e-01	1.123812e-01	9.878494e-02	2.732013e-01	1.144999e-01	1.488513e-01	2.640553e-01	8.943667e-02	2.726758e-01	1.553001e-01	6.968089e-02	6.331696e-02	2.991433e-01	1.613822e-01	4.123022e-02	4.076979e-01	2.722947e-02	3.378226e-01	1.764803e-01	3.315459e-01	1.541512e-01	3.495739e-01	2.405581e-01	1.801844e-01	2.296835e-01	2.611973e-01	2.587989e-01	2.397072e-01	2.402966e-01	1.587887e+00	1.518817e+00	1.294996e+00	9.895282e-03	3.749230e-01	3.192752e-01	2.305802e+00
213000	-9.069172e+04	-3.204109e+02	6.927955e+01	2.010384e-01	1.704154e-01	1.176540e-01	1.036633e-01	3.082559e-01	9.897300e-02	1.368983e-01	2.543792e-01	8.036180e-02	2.756529e-01	1.689715e-01	8.373633e-02	6.336928e-02	3.032505e-01	1.749402e-01	4.272571e-02	3.963224e-01	1.939194e-02	3.428183e-01	1.705813e-01	3.325340e-01	1.540664e-01	3.599337e-01	2.524948e-01	1.756880e-01	2.118835e-01	2.648800e-01	2.566894e-01	2.380454e-01	2.403853e-01	1.681055e+00	1.336456e+00	1.495216e+00	2.226370e-02	3.737913e-01	3.466719e-01	2.279537e+00
213500	-9.068244e+04	-3.131509e+02	6.597769e+01	2.135760e-01	1.881188e-01	1.119355e-01	9.822279e-02	2.732013e-01	1.149456e-01	1.488513e-01	2.640553e-01	8.943667e-02	2.726758e-01	1.553001e-01	6.968089e-02	6.331696e-02	2.991433e-01	1.603418e-01	3.751518e-02	4.124533e-01	2.722947e-02	3.331782e-01	1.764803e-01	3.315459e-01	1.587955e-01	3.623635e-01	2.353453e-01	1.682572e-01	2.340340e-01	2.611973e-01	2.587989e-01	2.397072e-01	2.402966e-01	1.742806e+00	1.522583e+00	1.447193e+00	3.141539e-02	3.840328e-01	3.323704e-01	2.283597e+00
214000	-9.068790e+04	-3.194615e+02	6.885500e+01	2.164960e-01	1.739770e-01	1.158330e-01	9.864909e-02	2.845486e-01	1.104963e-01	1.488513e-01	2.640553e-01	8.943667e-02	2.726758e-01	1.553001e-01	6.968089e-02	5.439303e-02	2.864880e-01	1.848607e-01	3.769445e-02	4.168945e-01	1.966928e-02	3.331782e-01	1.764803e-01	3.315459e-01	1.587955e-01	3.511733e-01	2.433044e-01	1.748326e-01	2.306896e-01	2.596080e-01	2.603882e-01	2.397072e-01	2.402966e-01	1.400269e+00	1.617293e+00	1.485730e+00	2.854851e-02	3.864083e-01	3.182698e-01	2.295322e+00
214500	-9.070054e+04	-3.236781e+02	7.074907e+01	2.085781e-01	1.661934e-01	1.149464e-01	9.961756e-02	3.082559e-01	1.024087e-01	1.237307e-01	2.728169e-01	8.823438e-02	2.675604e-01	1.667872e-01	8.087043e-02	7.562719e-02	2.911198e-01	1.551506e-01	4.062600e-02	4.153853e-01	2.209112e-02	3.318370e-01	1.729605e-01	3.440960e-01	1.511065e-01	3.642465e-01	2.529935e-01	1.739777e-01	2.087823e-01	2.648800e-01	2.566894e-01	2.380454e-01	2.403853e-01	1.575291e+00	1.600224e+00	1.393062e+00	3.086313e-02	3.627836e-01	3.291529e-01	2.308064e+00
215000	-9.067894e+04	-3.103257e+02	6.483188e+01	2.209472e-01	1.902514e-01	1.055893e-01	1.028971e-01	2.663239e-01	1.139912e-01	1.539857e-01	2.588564e-01	9.009320e-02	2.441566e-01	1.718738e-01	8.103427e-02	4.738516e-02	2.919458e-01	1.886017e-01	3.406545e-02	4.168945e-01	2.110729e-02	3.331782e-01	1.764803e-01	3.249574e-01	1.653841e-01	3.511733e-01	2.480340e-01	1.747616e-01	2.260310e-01	2.596080e-01	2.603882e-01	2.402303e-01	2.397735e-01	1.679688e+00	1.377433e+00	1.502634e+00	2.604722e-02	3.641236e-01	3.244153e-01	2.311461e+00
215500	-9.067680e+04	-3.127883e+02	6.586806e+01	2.209472e-01	1.902514e-01	1.055893e-01	1.028971e-01	2.663239e-01	1.139912e-01	1.607126e-01	2.487861e-01	9.009320e-02	2.629485e-01	1.705946e-01	6.686502e-02	4.738516e-02	2.919458e-01	1.886017e-01	3.406545e-02	4.168945e-01	2.110729e-02	3.404469e-01	1.764803e-01	3.249574e-01	1.581154e-01	3.514254e-01	2.430187e-01	1.745096e-01	2.310464e-01	2.596080e-01	2.603882e-01	2.402303e-01	2.397735e-01	1.656021e+00	1.468291e+00	1.479463e+00	2.604722e-02	3.825285e-01	3.110456e-01	2.306426e+00
216000	-9.067449e+04	-3.159321e+02	6.713676e+01	2.209472e-01	1.902514e-01	1.181463e-01	1.000184e-01	2.652967e-01	1.053401e-01	1.607126e-01	2.487861e-01	9.009320e-02	2.629485e-01	1.705946e-01	6.686502e-02	4.738516e-02	2.919458e-01	1.886017e-01	3.833275e-02	4.168945e-01	1.683999e-02	3.355734e-01	1.764803e-01	3.298309e-01	1.581154e-01	3.514254e-01	2.430187e-01	1.745096e-01	2.310464e-01	2.596080e-01	2.603882e-01	2.402303e-01	2.397735e-01	1.656021e+00	1.696604e+00	1.482649e+00	3.344169e-02	3.658660e-01	3.113738e-01	2.322760e+00
216500	-9.068192e+04	-3.167847e+02	6.753812e+01	2.209472e-01	1.902514e-01	1.166729e-01	1.000184e-01	2.652967e-01	1.068135e-01	1.607126e-01	2.459432e-01	8.943026e-02	2.629485e-01	1.734375e-01	6.752796e-02	4.625957e-02	2.919458e-01	1.886017e-01	3.945834e-02	4.168945e-01	1.683999e-02	3.355734e-01	1.764803e-01	3.298309e-01	1.581154e-01	3.552316e-01	2.356535e-01	1.828025e-01	2.263124e-01	2.596080e-01	2.603882e-01	2.402303e-01	2.397735e-01	1.656021e+00	1.595282e+00	1.526224e+00	1.982405e-02	3.566956e-01	3.504600e-01	2.292844e+00
217000	-9.067514e+04	-3.168264e+02	6.768087e+01	2.065093e-01	1.909810e-01	1.234841e-01	9.812407e-02	2.801795e-01	1.007220e-01	1.607126e-01	2.459432e-01	8.943026e-02	2.629485e-01	1.734375e-01	6.752796e-02	4.625957e-02	2.919458e-01	1.886017e-01	3.820819e-02	4.168945e-01	1.809014e-02	3.323590e-01	1.796947e-01	3.298309e-01	1.581154e-01	3.594540e-01	2.356535e-01	1.785801e-01	2.263124e-01	2.596080e-01	2.603882e-01	2.402303e-01	2.397735e-01	1.653117e+00	1.526091e+00	1.317423e+00	2.232943e-02	3.644562e-01	3.150436e-01	2.320500e+00
217500	-9.067736e+04	-3.181037e+02	6.820575e+01	2.065093e-01	1.909810e-01	1.234841e-01	9.812407e-02	2.801795e-01	1.007220e-01	1.607126e-01	2.459432e-01	8.943026e-02	2.629485e-01	1.734375e-01	6.752796e-02	4.625957e-02	2.919458e-01	1.886017e-01	3.820819e-02	4.168945e-01	1.809014e-02	3.396335e-01	1.763808e-01	3.264615e-01	1.575242e-01	3.594540e-01	2.356535e-01	1.785801e-01	2.263124e-01	2.596080e-01	2.603882e-01	2.402303e-01	2.397735e-01	1.701684e+00	1.574452e+00	1.317423e+00	2.910180e-02	3.644562e-01	3.150436e-01	2.320500e+00
218000	-9.068662e+04	-3.150484e+02	6.676233e+01	2.124412e-01	1.792054e-01	1.180164e-01	9.137444e-02	3.047562e-01	9.420643e-02	1.653941e-01	2.382141e-01	9.247781e-02	2.629485e-01	1.734375e-01	6.752796e-02	4.302613e-02	2.919458e-01	1.886017e-01	4.699949e-02	4.168945e-01	1.253228e-02	3.396335e-01	1.763808e-01	3.267039e-01	1.572818e-01	3.594540e-01	2.356535e-01	1.785801e-01	2.263124e-01	2.596080e-01	2.603882e-01	2.402303e-01	2.397735e-01	1.690392e+00	1.557063e+00	1.558072e+00	3.377379e-02	3.627971e-01	3.167027e-01	2.320500e+00
218500	-9.068113e+04	-3.135287e+02	6.623970e+01	2.057682e-01	1.792054e-01	1.246893e-01	9.137444e-02	3.047562e-01	9.420643e-02	1.653941e-01	2.382141e-01	9.479319e-02	2.606331e-01	1.734375e-01	6.752796e-02	4.127033e-02	2.919458e-01	1.886017e-01	4.699949e-02	4.168945e-01	1.428807e-02	3.396335e-01	1.763808e-01	3.267039e-01	1.572818e-01	3.459060e-01	2.432825e-01	1.863117e-01	2.244997e-01	2.596080e-01	2.603882e-01	2.402303e-01	2.397735e-01	1.472984e+00	1.548864e+00	1.463650e+00	2.416048e-02	3.603335e-01	3.191662e-01	2.320500e+00
219000	-9.068149e+04	-3.202627e+02	6.916031e+01	1.945175e-01	1.806649e-01	1.164063e-01	9.137444e-02	3.047562e-01	1.122806e-01	1.653941e-01	2.382141e-01	9.479319e-02	2.655471e-01	1.685236e-01	6.752796e-02	4.127033e-02	2.919458e-01	1.886017e-01	4.699949e-02	4.168945e-01	1.428807e-02	3.396335e-01	1.763808e-01	3.267039e-01	1.572818e-01	3.512000e-01	2.338799e-01	1.781235e-01	2.367965e-01	2.601855e-01	2.603882e-01	2.396528e-01	2.397735e-01	1.704287e+00	1.447502e+00	1.476226e+00	2.317500e-02	3.639195e-01	3.072249e-01	2.328856e+00
219500	-9.066668e+04	-3.229006e+02	7.034281e+01	2.244982e-01	1.806649e-01	1.142451e-01	9.137444e-02	2.932777e-01	9.593969e-02	1.427481e-01	2.679683e-01	9.228784e-02	2.605373e-01	1.668594e-01	6.959908e-02	6.253632e-02	3.068037e-01	1.682964e-01	3.906060e-02	4.082617e-01	1.504126e-02	3.396335e-01	1.763808e-01	3.267039e-01	1.572818e-01	3.448018e-01	2.511954e-01	1.753444e-01	2.286584e-01	2.601855e-01	2.603882e-01	2.396528e-01	2.397735e-01	1.750354e+00	1.601015e+00	1.321069e+00	1.915579e-02	3.670836e-01	3.040607e-01	2.328856e+00
220000	-9.067610e+04	-3.248882e+02	7.123402e+01	2.244982e-01	1.926212e-01	1.142451e-01	9.137444e-02	2.813214e-01	9.593969e-02	1.427481e-01	2.679683e-01	9.228784e-02	2.605373e-01	1.668594e-01	6.959908e-02	6.213961e-02	3.098252e-01	1.765719e-01	3.895449e-02	4.015038e-01	1.100499e-02	3.396335e-01	1.763808e-01	3.267039e-01	1.572818e-01	3.448018e-01	2.505759e-01	1.759639e-01	2.286584e-01	2.601855e-01	2.607090e-01	2.393320e-01	2.397735e-01	1.598482e+00	1.601015e+00	1.533333e+00	2.789668e-02	3.672421e-01	3.039023e-01	2.328856e+00
220500	-9.068621e+04	-3.236363e+02	7.066954e+01	2.244982e-01	1.962800e-01	1.116617e-01	9.137444e-02	2.813214e-01	9.486429e-02	1.427481e-01	2.679683e-01	9.228784e-02	2.605373e-01	1.668594e-01	6.959908e-02	6.428217e-02	3.091318e-01	1.695643e-01	3.553688e-02	4.076538e-01	1.383109e-02	3.396335e-01	1.763808e-01	3.267039e-01	1.572818e-01	3.448018e-01	2.529943e-01	1.759639e-01	2.262400e-01	2.601855e-01	2.607090e-01	2.393320e-01	2.397735e-01	1.589189e+00	1.582424e+00	1.527275e+00	3.885703e-02	3.645810e-01	3.065634e-01	2.328856e+00
221000	-9.067387e+04	-3.218409e+02	6.988774e+01	2.217068e-01	1.863459e-01	1.118620e-01	9.606433e-02	2.797341e-01	1.042868e-01	1.427481e-01	2.679683e-01	8.831807e-02	2.611551e-01	1.700982e-01	6.971229e-02	6.216772e-02	3.177908e-01	1.644072e-01	3.750056e-02	4.011015e-01	1.703223e-02	3.270042e-01	1.744162e-01	3.291008e-01	1.694788e-01	3.450420e-01	2.527540e-01	1.759639e-01	2.262400e-01	2.601855e-01	2.607090e-01	2.393320e-01	2.397735e-01	1.607457e+00	1.582424e+00	1.415956e+00	3.606849e-02	3.659489e-01	3.051955e-01	2.328856e+00
221500	-9.067618e+04	-3.234588e+02	7.066293e+01	2.166028e-01	2.014357e-01	1.077639e-01	1.005984e-01	2.830443e-01	9.055484e-02	1.427481e-01	2.679683e-01	8.831807e-02	2.611551e-01	1.700982e-01	6.971229e-02	6.216772e-02	3.177908e-01	1.644072e-01	3.750056e-02	4.011015e-01	1.703223e-02	3.273373e-01	1.744162e-01	3.291008e-01	1.691457e-01	3.429398e-01	2.527540e-01	1.759639e-01	2.283423e-01	2.601855e-01	2.605385e-01	2.398798e-01	2.393963e-01	1.607457e+00	1.565934e+00	1.362301e+00	2.090695e-02	3.638412e-01	3.073032e-01	2.328856e+00
222000	-9.067168e+04	-3.260742e+02	7.192321e+01	2.166028e-01	2.014357e-01	1.077639e-01	1.005984e-01	2.830443e-01	9.055484e-02	1.624984e-01	2.611350e-01	9.059982e-02	2.546985e-01	1.662488e-01	6.481953e-02	4.556448e-02	2.956933e-01	1.705710e-01	4.378611e-02	4.224680e-01	2.191703e-02	3.273373e-01	1.744162e-01	3.291008e-01	1.691457e-01	3.429398e-01	2.491734e-01	1.795445e-01	2.283423e-01	2.601855e-01	2.605385e-01	2.398798e-01	2.393963e-01	1.624417e+00	1.506997e+00	1.312712e+00	1.841898e-02	3.539178e-01	3.172266e-01	2.328856e+00
222500	-9.068753e+04	-3.195275e+02	6.885022e+01	2.166028e-01	1.976228e-01	1.087538e-01	1.067233e-01	2.797424e-01	9.055484e-02	1.526652e-01	2.596004e-01	9.314891e-02	2.523187e-01	1.764951e-01	6.577163e-02	4.897445e-02	3.034916e-01	1.707415e-01	3.797499e-02	4.181138e-01	2.070365e-02	3.273373e-01	1.744162e-01	3.291008e-01	1.691457e-01	3.429398e-01	2.491734e-01	1.795445e-01	2.283423e-01	2.601855e-01	2.605385e-01	2.398798e-01	2.393963e-01	1.646289e+00	1.621805e+00	1.311752e+00	2.340484e-02	3.518647e-01	3.084718e-01	2.339664e+00
223000	-9.068822e+04	-3.227459e+02	7.030223e+01	2.166028e-01	1.976228e-01	1.077539e-01	1.067233e-01	2.797424e-01	9.155482e-02	1.526652e-01	2.682847e-01	9.314891e-02	2.436345e-01	1.764951e-01	6.577163e-02	5.232578e-02	2.951307e-01	1.747569e-01	4.275391e-02	4.174391e-01	1.759360e-02	3.273373e-01	1.744162e-01	3.291008e-01	1.691457e-01	3.481869e-01	2.423048e-01	1.800614e-01	2.294469e-01	2.601855e-01	2.605385e-01	2.398798e-01	2.393963e-01	1.643583e+00	1.469139e+00	1.493302e+00	4.237844e-02	3.518647e-01	3.346555e-01	2.313480e+00
223500	-9.068296e+04	-3.237194e+02	7.084084e+01	2.166028e-01	1.976228e-01	1.077539e-01	1.067233e-01	2.797424e-01	9.155482e-02	1.526652e-01	2.682847e-01	9.263169e-02	2.441517e-01	1.764951e-01	6.577163e-02	5.232578e-02	2.951307e-01	1.652238e-01	4.202389e-02	4.174391e-01	2.785681e-02	3.293425e-01	1.744162e-01	3.291008e-01	1.671405e-01	3.495933e-01	2.423048e-01	1.800614e-01	2.280404e-01	2.641619e-01	2.565621e-01	2.398798e-01	2.393963e-01	1.568043e+00	1.469139e+00	1.374176e+00	3.068150e-02	3.518647e-01	3.026986e-01	2.345437e+00
224000	-9.070552e+04	-3.101096e+02	6.456470e+01	2.218706e-01	1.879601e-01	1.150289e-01	1.035358e-01	2.720734e-01	9.953119e-02	1.462205e-01	2.352102e-01	9.929912e-02	2.549838e-01	1.847617e-01	7.952460e-02	6.595014e-02	2.789714e-01	1.646387e-01	3.896066e-02	4.318629e-01	1.961614e-02	3.310751e-01	1.861423e-01	3.254692e-01	1.573134e-01	3.526068e-01	2.570957e-01	1.824165e-01	2.078809e-01	2.574828e-01	2.587350e-01	2.453205e-01	2.384618e-01	1.867194e+00	1.494781e+00	1.611376e+00	1.206299e-02	3.842607e-01	3.543700e-01	2.261369e+00
224500	-9.068637e+04	-3.283999e+02	7.297879e+01	2.265816e-01	1.946557e-01	1.070934e-01	9.302881e-02	2.816439e-01	9.699665e-02	1.603790e-01	2.585365e-01	8.648741e-02	2.467656e-01	1.651124e-01	8.271907e-02	6.151527e-02	2.987209e-01	1.707278e-01	3.255150e-02	4.147474e-01	2.173704e-02	3.293425e-01	1.735915e-01	3.315875e-01	1.654785e-01	3.495933e-01	2.423048e-01	1.830990e-01	2.250028e-01	2.641619e-01	2.567337e-01	2.398798e-01	2.392247e-01	1.775596e+00	1.517914e+00	1.243580e+00	2.039425e-02	3.518328e-01	3.000074e-01	2.348160e+00
225000	-9.069179e+04	-3.190988e+02	6.854073e+01	2.265816e-01	1.946557e-01	1.070934e-01	9.302881e-02	2.816439e-01	9.699665e-02	1.471059e-01	2.585365e-01	8.648741e-02	2.600388e-01	1.651124e-01	8.271907e-02	5.130616e-02	3.145279e-01	1.686351e-01	3.134190e-02	4.121302e-01	2.205877e-02	3.293425e-01	1.735915e-01	3.315875e-01	1.654785e-01	3.495933e-01	2.423048e-01	1.830990e-01	2.250028e-01	2.641619e-01	2.628377e-01	2.398798e-01	2.331206e-01	1.775596e+00	1.639380e+00	1.424899e+00	2.039425e-02	3.315542e-01	3.202861e-01	2.348160e+00
225500	-9.068116e+04	-3.217468e+02	6.998942e+01	2.265816e-01	1.946557e-01	1.070934e-01	9.302881e-02	2.708229e-01	1.078177e-01	1.471059e-01	2.493561e-01	9.566783e-02	2.600388e-01	1.651124e-01	8.271907e-02	6.698099e-02	2.904208e-01	1.653987e-01	3.566149e-02	4.155851e-01	2.595289e-02	3.293425e-01	1.735915e-01	3.315875e-01	1.654785e-01	3.495933e-01	2.423048e-01	1.830990e-01	2.250028e-01	2.641619e-01	2.628377e-01	2.398798e-01	2.331206e-01	1.650908e+00	1.290496e+00	1.347932e+00	2.039425e-02	3.458292e-01	3.060111e-01	2.348160e+00
226000	-9.070213e+04	-3.086244e+02	6.413401e+01	2.256039e-01	1.708553e-01	1.141420e-01	9.239272e-02	2.966465e-01	1.003596e-01	1.412670e-01	2.352102e-01	9.701141e-02	2.596017e-01	1.873852e-01	7.952460e-02	7.495957e-02	2.954232e-01	1.623678e-01	4.692445e-02	4.008967e-01	1.942827e-02	3.446297e-01	1.766613e-01	3.254692e-01	1.532398e-01	3.684379e-01	2.474696e-01	1.800536e-01	2.040388e-01	2.574828e-01	2.587350e-01	2.453205e-01	2.384618e-01	1.604220e+00	1.451324e+00	1.452857e+00	1.546399e-02	4.078664e-01	3.537844e-01	2.238349e+00
226500	-9.068384e+04	-3.176397e+02	6.805410e+01	2.321118e-01	1.946557e-01	1.070934e-01	1.069067e-01	2.708229e-01	8.840953e-02	1.471118e-01	2.493561e-01	9.566783e-02	2.646906e-01	1.651124e-01	7.806130e-02	6.530010e-02	2.809206e-01	1.562963e-01	3.777434e-02	4.310305e-01	2.867814e-02	3.312892e-01	1.773568e-01	3.215791e-01	1.697749e-01	3.495933e-01	2.488809e-01	1.782574e-01	2.232684e-01	2.641619e-01	2.628377e-01	2.365908e-01	2.364095e-01	1.613601e+00	1.499762e+00	1.356367e+00	1.487025e-02	3.580882e-01	3.519495e-01	2.289962e+00
227000	-9.069712e+04	-3.118942e+02	6.534639e+01	2.206813e-01	1.990022e-01	9.971078e-02	1.069067e-01	2.772908e-01	9.640820e-02	1.471118e-01	2.370050e-01	9.566783e-02	2.770418e-01	1.651124e-01	7.806130e-02	6.530010e-02	2.809206e-01	1.562963e-01	3.230657e-02	4.283434e-01	3.683296e-02	3.312892e-01	1.773568e-01	3.215791e-01	1.697749e-01	3.495933e-01	2.488809e-01	1.782574e-01	2.232684e-01	2.704346e-01	2.519549e-01	2.435818e-01	2.340287e-01	1.857598e+00	1.499762e+00	1.565318e+00	3.796951e-02	3.758568e-01	3.166256e-01	2.307518e+00
227500	-9.071361e+04	-3.054525e+02	6.275998e+01	2.089852e-01	1.799492e-01	1.093772e-01	9.687062e-02	2.998554e-01	1.049623e-01	1.424734e-01	2.434122e-01	9.159022e-02	2.604235e-01	1.789375e-01	8.316315e-02	5.416663e-02	2.952579e-01	1.869279e-01	4.221930e-02	4.036091e-01	1.781919e-02	3.446297e-01	1.722931e-01	3.254692e-01	1.576080e-01	3.625477e-01	2.474696e-01	1.800536e-01	2.099291e-01	2.567065e-01	2.595112e-01	2.453205e-01	2.384618e-01	1.544141e+00	1.470224e+00	1.621474e+00	1.988560e-02	4.000733e-01	3.179397e-01	2.281987e+00
228000	-9.068674e+04	-3.154017e+02	6.705565e+01	2.228946e-01	1.882452e-01	1.060701e-01	9.768061e-02	2.939217e-01	9.118776e-02	1.469984e-01	2.485677e-01	8.833617e-02	2.610892e-01	1.760618e-01	7.894670e-02	6.497559e-02	3.002130e-01	1.818357e-01	3.117536e-02	4.024293e-01	1.937118e-02	3.249442e-01	1.706402e-01	3.402269e-01	1.641887e-01	3.573729e-01	2.500019e-01	1.708254e-01	2.217998e-01	2.578530e-01	2.650053e-01	2.416423e-01	2.354994e-01	1.639627e+00	1.395195e+00	1.454609e+00	1.610979e-02	3.712680e-01	3.504948e-01	2.278237e+00
228500	-9.069084e+04	-3.116968e+02	6.539983e+01	2.233140e-01	1.882452e-01	1.060701e-01	9.971877e-02	2.914641e-01	9.118776e-02	1.439055e-01	2.485677e-01	8.833617e-02	2.641822e-01	1.760618e-01	7.894670e-02	6.198541e-02	3.322664e-01	1.719900e-01	3.817674e-02	3.766096e-01	1.897184e-02	3.249442e-01	1.706402e-01	3.402269e-01	1.641887e-01	3.471404e-01	2.500019e-01	1.708254e-01	2.320323e-01	2.544845e-01	2.650053e-01	2.450108e-01	2.354994e-01	1.726592e+00	1.360810e+00	1.513195e+00	2.013098e-02	3.818652e-01	3.446104e-01	2.273524e+00
229000	-9.070200e+04	-3.046077e+02	6.230093e+01	2.233140e-01	1.882452e-01	1.054279e-01	1.039412e-01	2.878840e-01	9.118776e-02	1.421493e-01	2.428100e-01	8.867314e-02	2.586778e-01	1.827360e-01	8.495383e-02	7.192231e-02	3.249307e-01	1.756964e-01	3.871372e-02	3.680449e-01	2.069190e-02	3.221793e-01	1.706402e-01	3.402269e-01	1.669537e-01	3.688153e-01	2.469612e-01	1.779278e-01	2.062957e-01	2.499971e-01	2.650053e-01	2.450108e-01	2.399869e-01	1.740989e+00	1.576085e+00	1.591708e+00	3.414708e-02	3.818652e-01	3.446104e-01	2.273524e+00
229500	-9.070994e+04	-3.017559e+02	6.111226e+01	2.271077e-01	1.882452e-01	1.054279e-01	1.039412e-01	2.878840e-01	8.739401e-02	1.403035e-01	2.428611e-01	9.756821e-02	2.511739e-01	1.804063e-01	8.768703e-02	6.987433e-02	3.249307e-01	1.777444e-01	3.871372e-02	3.680449e-01	2.069190e-02	3.258270e-01	1.706402e-01	3.402269e-01	1.633059e-01	3.688153e-01	2.469612e-01	1.779278e-01	2.062957e-01	2.499971e-01	2.650053e-01	2.450108e-01	2.399869e-01	1.720141e+00	1.668544e+00	1.599679e+00	1.843166e-02	3.919776e-01	3.377505e-01	2.270272e+00
230000	-9.070090e+04	-3.178091e+02	6.813147e+01	2.137523e-01	1.856037e-01	1.172396e-01	9.012124e-02	2.838064e-01	1.094769e-01	1.424734e-01	2.434122e-01	8.828744e-02	2.620677e-01	1.822746e-01	8.148462e-02	6.548227e-02	2.914489e-01	1.633385e-01	3.813356e-02	4.215992e-01	1.999757e-02	3.317217e-01	1.806805e-01	3.333811e-01	1.542167e-01	3.668926e-01	2.408932e-01	1.775635e-01	2.146506e-01	2.569964e-01	2.624425e-01	2.420993e-01	2.384618e-01	1.622433e+00	1.434143e+00	1.408951e+00	3.408397e-02	3.589678e-01	3.237546e-01	2.317278e+00
230500	-9.071836e+04	-3.060699e+02	6.303173e+01	2.206266e-01	1.820778e-01	1.100898e-01	9.997215e-02	2.806827e-01	1.065509e-01	1.513603e-01	2.400303e-01	9.385497e-02	2.527528e-01	1.843225e-01	7.767925e-02	6.770961e-02	3.204518e-01	1.751004e-01	3.726218e-02	3.751679e-01	2.430816e-02	3.307135e-01	1.822580e-01	3.236762e-01	1.633523e-01	3.614695e-01	2.475587e-01	1.751528e-01	2.158191e-01	2.499971e-01	2.650053e-01	2.450108e-01	2.399869e-01	1.561744e+00	1.535029e+00	1.498418e+00	3.046620e-02	3.969720e-01	3.459229e-01	2.257105e+00
231000	-9.071043e+04	-3.106306e+02	6.486650e+01	2.206266e-01	1.820778e-01	1.100898e-01	9.997215e-02	2.806827e-01	1.065509e-01	1.363963e-01	2.513526e-01	9.829676e-02	2.613923e-01	1.673388e-01	8.522327e-02	6.933601e-02	3.204518e-01	1.751004e-01	3.726218e-02	3.735415e-01	2.430816e-02	3.307135e-01	1.809036e-01	3.250306e-01	1.633523e-01	3.698940e-01	2.475587e-01	1.751528e-01	2.073945e-01	2.499971e-01	2.650053e-01	2.450108e-01	2.399869e-01	1.773197e+00	1.473144e+00	1.536949e+00	3.046620e-02	3.883888e-01	3.262321e-01	2.285379e+00
231500	-9.070528e+04	-3.073218e+02	6.345293e+01	2.230363e-01	1.820778e-01	1.076800e-01	9.997215e-02	2.806827e-01	1.065509e-01	1.363963e-01	2.513526e-01	9.829676e-02	2.613923e-01	1.673388e-01	8.522327e-02	6.933601e-02	3.204518e-01	1.751004e-01	3.550402e-02	3.799009e-01	1.970690e-02	3.307135e-01	1.809036e-01	3.250306e-01	1.633523e-01	3.698940e-01	2.475587e-01	1.751528e-01	2.073945e-01	2.499971e-01	2.650053e-01	2.450108e-01	2.399869e-01	1.773197e+00	1.573710e+00	1.485749e+00	4.109004e-02	3.822253e-01	3.323956e-01	2.285379e+00
232000	-9.070285e+04	-3.082172e+02	6.380299e+01	2.230363e-01	1.820778e-01	1.076800e-01	9.997215e-02	2.806827e-01	1.065509e-01	1.363963e-01	2.574384e-01	9.221087e-02	2.613923e-01	1.673388e-01	8.522327e-02	6.674393e-02	3.199599e-01	1.665899e-01	3.853039e-02	3.935687e-01	1.460723e-02	3.329359e-01	1.786812e-01	3.250306e-01	1.633523e-01	3.698940e-01	2.475587e-01	1.764470e-01	2.061003e-01	2.499971e-01	2.650053e-01	2.450108e-01	2.399869e-01	1.825388e+00	1.573710e+00	1.490685e+00	3.798784e-02	3.977887e-01	3.457389e-01	2.256472e+00
232500	-9.070336e+04	-3.163463e+02	6.747381e+01	2.230363e-01	1.820778e-01	1.076800e-01	9.997215e-02	2.849299e-01	1.023038e-01	1.363963e-01	2.574384e-01	9.221087e-02	2.613923e-01	1.673388e-01	8.522327e-02	5.749201e-02	3.217591e-01	1.753126e-01	4.090640e-02	3.915832e-01	1.294676e-02	3.431909e-01	1.728865e-01	3.238595e-01	1.600631e-01	3.490659e-01	2.502447e-01	1.737611e-01	2.269284e-01	2.499971e-01	2.650053e-01	2.450108e-01	2.399869e-01	1.574527e+00	1.343230e+00	1.566836e+00	2.398690e-02	3.799611e-01	3.513060e-01	2.268733e+00
233000	-9.070078e+04	-3.080984e+02	6.384684e+01	2.199611e-01	1.820778e-01	1.076800e-01	9.997215e-02	2.880051e-01	1.023038e-01	1.363963e-01	2.574384e-01	9.221087e-02	2.613923e-01	1.673388e-01	8.522327e-02	5.806257e-02	3.032654e-01	1.961828e-01	4.214456e-02	3.921184e-01	8.226341e-03	3.327286e-01	1.728865e-01	3.343218e-01	1.600631e-01	3.645220e-01	2.489094e-01	1.689041e-01	2.176644e-01	2.500943e-01	2.649080e-01	2.450108e-01	2.399869e-01	1.756264e+00	1.343230e+00	1.566836e+00	9.954455e-03	4.011307e-01	3.183895e-01	2.280480e+00
233500	-9.069333e+04	-3.123181e+02	6.561184e+01	2.199611e-01	1.826176e-01	1.087154e-01	9.997215e-02	2.880051e-01	1.007287e-01	1.397512e-01	2.574384e-01	9.221087e-02	2.613923e-01	1.673388e-01	8.186835e-02	5.560861e-02	3.272918e-01	1.801578e-01	4.043698e-02	3.807583e-01	1.574647e-02	3.327286e-01	1.728865e-01	3.343218e-01	1.600631e-01	3.645220e-01	2.489094e-01	1.689041e-01	2.176644e-01	2.500943e-01	2.649080e-01	2.450108e-01	2.399869e-01	1.625307e+00	1.585628e+00	1.517264e+00	1.656708e-02	3.976683e-01	3.318744e-01	2.270457e+00
234000	-9.068630e+04	-3.140303e+02	6.634845e+01	2.210498e-01	1.826176e-01	1.105989e-01	9.808861e-02	2.880051e-01	9.963998e-02	1.344208e-01	2.521526e-01	9.221087e-02	2.613923e-01	1.779551e-01	8.186835e-02	4.926084e-02	3.189297e-01	1.843058e-01	3.987429e-02	3.933748e-01	1.425451e-02	3.327286e-01	1.728865e-01	3.343218e-01	1.600631e-01	3.645220e-01	2.489094e-01	1.689041e-01	2.176644e-01	2.500943e-01	2.649080e-01	2.450108e-01	2.399869e-01	1.632405e+00	1.606958e+00	1.497395e+00	2.782352e-02	3.837516e-01	3.273279e-01	2.288920e+00
234500	-9.069954e+04	-3.180755e+02	6.818773e+01	2.210498e-01	1.826176e-01	1.105989e-01	9.808861e-02	2.880051e-01	9.963998e-02	1.422411e-01	2.530684e-01	9.577080e-02	2.542095e-01	1.708779e-01	8.383220e-02	4.995566e-02	3.189297e-01	1.836110e-01	3.987429e-02	3.933748e-01	1.425451e-02	3.327286e-01	1.728865e-01	3.343218e-01	1.600631e-01	3.687685e-01	2.504671e-01	1.752510e-01	2.055134e-01	2.500943e-01	2.649080e-01	2.368204e-01	2.481773e-01	1.643185e+00	1.440526e+00	1.522052e+00	2.221149e-02	3.837516e-01	3.201890e-01	2.296059e+00
235000	-9.069740e+04	-3.273938e+02	7.252736e+01	2.201070e-01	1.879657e-01	1.224342e-01	9.808167e-02	2.837527e-01	8.765878e-02	1.495601e-01	2.656204e-01	9.676283e-02	2.375730e-01	1.742530e-01	7.623065e-02	5.026725e-02	3.016015e-01	1.783114e-01	4.058153e-02	4.163454e-01	1.289296e-02	3.202198e-01	1.746830e-01	3.447258e-01	1.603714e-01	3.447765e-01	2.550827e-01	1.792352e-01	2.209055e-01	2.593275e-01	2.584837e-01	2.480665e-01	2.341223e-01	1.702999e+00	1.470737e+00	1.308287e+00	3.455980e-02	3.461622e-01	2.844778e-01	2.369360e+00
235500	-9.070971e+04	-3.208813e+02	6.922504e+01	2.210498e-01	1.826176e-01	1.048258e-01	1.038617e-01	2.880051e-01	9.963998e-02	1.460634e-01	2.556580e-01	9.577080e-02	2.475731e-01	1.708779e-01	8.405667e-02	5.319276e-02	3.219968e-01	1.805440e-01	3.663719e-02	3.933748e-01	1.425451e-02	3.311747e-01	1.741539e-01	3.319586e-01	1.627127e-01	3.687685e-01	2.504671e-01	1.752510e-01	2.055134e-01	2.530322e-01	2.662686e-01	2.414393e-01	2.392599e-01	2.108212e+00	1.494173e+00	1.501104e+00	2.929150e-02	3.642167e-01	3.188881e-01	2.316895e+00
236000	-9.070024e+04	-3.187474e+02	6.855836e+01	2.210498e-01	1.826176e-01	1.059295e-01	1.029949e-01	2.880051e-01	9.940313e-02	1.458964e-01	2.404809e-01	9.549390e-02	2.614724e-01	1.766959e-01	7.996052e-02	4.811668e-02	3.219968e-01	1.805440e-01	3.663719e-02	3.933748e-01	1.933059e-02	3.311747e-01	1.668296e-01	3.319586e-01	1.700370e-01	3.687685e-01	2.504671e-01	1.752510e-01	2.055134e-01	2.507469e-01	2.662686e-01	2.437246e-01	2.392599e-01	1.518118e+00	1.451240e+00	1.479874e+00	2.176891e-02	3.691285e-01	3.139762e-01	2.316895e+00
236500	-9.070151e+04	-3.243987e+02	7.110669e+01	2.084705e-01	1.879316e-01	1.224342e-01	9.785416e-02	2.837527e-01	9.955688e-02	1.493982e-01	2.604391e-01	9.850097e-02	2.516983e-01	1.595508e-01	8.041263e-02	6.292502e-02	2.983223e-01	1.684346e-01	4.180936e-02	4.173633e-01	1.114547e-02	3.276594e-01	1.768086e-01	3.364808e-01	1.590512e-01	3.447765e-01	2.550827e-01	1.792352e-01	2.209055e-01	2.593275e-01	2.584837e-01	2.448102e-01	2.373786e-01	1.670770e+00	1.454518e+00	1.391903e+00	1.846636e-02	3.709135e-01	2.871354e-01	2.341951e+00
237000	-9.070808e+04	-3.187769e+02	6.841462e+01	2.378152e-01	1.835026e-01	9.557902e-02	1.057730e-01	2.892905e-01	8.803973e-02	1.523623e-01	2.110789e-01	9.137601e-02	2.718753e-01	1.874114e-01	8.589604e-02	4.321065e-02	2.988530e-01	1.771646e-01	4.071980e-02	4.200038e-01	2.004810e-02	3.232578e-01	1.666941e-01	3.398756e-01	1.701725e-01	3.733595e-01	2.458760e-01	1.752510e-01	2.055134e-01	2.639026e-01	2.531129e-01	2.437246e-01	2.392599e-01	1.775804e+00	1.560190e+00	1.463449e+00	2.631830e-02	3.820900e-01	3.303881e-01	2.287522e+00
237500	-9.070502e+04	-3.110016e+02	6.508569e+01	2.168209e-01	1.981624e-01	1.163899e-01	9.371241e-02	2.655079e-01	1.094065e-01	1.493982e-01	2.604391e-01	9.850097e-02	2.516983e-01	1.595508e-01	8.041263e-02	5.951121e-02	3.039380e-01	1.578754e-01	3.787113e-02	4.161353e-01	2.466891e-02	3.238023e-01	1.768086e-01	3.364808e-01	1.629083e-01	3.447765e-01	2.546112e-01	1.792352e-01	2.213771e-01	2.593275e-01	2.584837e-01	2.440406e-01	2.381482e-01	1.791337e+00	1.417784e+00	1.430678e+00	1.899046e-02	3.802533e-01	3.146168e-01	2.305130e+00
238000	-9.070185e+04	-3.107719e+02	6.497311e+01	2.135017e-01	1.953980e-01	1.191543e-01	9.371241e-02	2.655079e-01	1.127257e-01	1.493982e-01	2.604391e-01	8.784681e-02	2.578814e-01	1.640218e-01	8.041263e-02	6.087343e-02	3.064384e-01	1.715771e-01	4.227679e-02	3.983933e-01	2.044096e-02	3.238023e-01	1.768086e-01	3.364808e-01	1.629083e-01	3.550968e-01	2.470383e-01	1.680776e-01	2.297873e-01	2.620966e-01	2.584837e-01	2.440406e-01	2.353791e-01	1.628202e+00	1.577282e+00	1.468655e+00	1.899046e-02	3.936013e-01	3.434390e-01	2.262960e+00
238500	-9.070051e+04	-3.033474e+02	6.186829e+01	2.311616e-01	2.005646e-01	1.109528e-01	8.215104e-02	2.795857e-01	9.558427e-02	1.493982e-01	2.604391e-01	8.784681e-02	2.595985e-01	1.748249e-01	6.789242e-02	6.087343e-02	3.064384e-01	1.715771e-01	4.071662e-02	3.983933e-01	2.200114e-02	3.238023e-01	1.768086e-01	3.364808e-01	1.629083e-01	3.550968e-01	2.397587e-01	1.777994e-01	2.273451e-01	2.590773e-01	2.640270e-01	2.421955e-01	2.347002e-01	1.628202e+00	1.495570e+00	1.585366e+00	1.454053e-02	4.216595e-01	3.814212e-01	2.196919e+00
239000	-9.069218e+04	-3.083404e+02	6.396184e+01	2.311616e-01	2.005646e-01	1.109528e-01	8.215104e-02	2.795857e-01	9.558427e-02	1.507439e-01	2.531644e-01	9.423041e-02	2.595985e-01	1.755347e-01	6.672821e-02	6.101760e-02	3.064384e-01	1.715771e-01	4.071662e-02	3.983933e-01	2.185697e-02	3.238023e-01	1.768086e-01	3.364808e-01	1.629083e-01	3.550968e-01	2.397587e-01	1.777994e-01	2.273451e-01	2.645359e-01	2.504168e-01	2.454656e-01	2.395816e-01	1.612245e+00	1.451234e+00	1.570534e+00	2.798911e-02	3.981221e-01	3.381849e-01	2.263693e+00
239500	-9.069863e+04	-3.053580e+02	6.276209e+01	2.311616e-01	2.005646e-01	1.109528e-01	8.215104e-02	2.795857e-01	9.558427e-02	1.507439e-01	2.531644e-01	9.423041e-02	2.595985e-01	1.755347e-01	6.672821e-02	6.101760e-02	3.064384e-01	1.715771e-01	4.071662e-02	3.983933e-01	2.185697e-02	3.210706e-01	1.768086e-01	3.392125e-01	1.629083e-01	3.550968e-01	2.397587e-01	1.777994e-01	2.273451e-01	2.645359e-01	2.508463e-01	2.486986e-01	2.359192e-01	1.552096e+00	1.413588e+00	1.570534e+00	1.693668e-02	3.790049e-01	3.583730e-01	2.262622e+00
240000	-9.067811e+04	-3.110708e+02	6.504310e+01	2.231900e-01	1.934931e-01	1.079224e-01	1.044434e-01	2.742264e-01	9.672481e-02	1.524603e-01	2.403700e-01	8.199266e-02	2.856211e-01	1.671487e-01	7.240724e-02	5.369130e-02	2.817783e-01	1.765127e-01	4.157220e-02	4.222409e-01	2.420455e-02	3.241694e-01	1.785938e-01	3.309302e-01	1.663066e-01	3.504663e-01	2.397587e-01	1.777994e-01	2.319756e-01	2.645359e-01	2.508463e-01	2.486986e-01	2.359192e-01	1.609657e+00	1.628645e+00	1.570534e+00	2.065594e-02	3.790049e-01	3.422979e-01	2.278697e+00
240500	-9.068067e+04	-3.156806e+02	6.722509e+01	2.231900e-01	1.934931e-01	1.079224e-01	1.044434e-01	2.742264e-01	9.672481e-02	1.524603e-01	2.407481e-01	8.161456e-02	2.856211e-01	1.671487e-01	7.240724e-02	5.678680e-02	2.817783e-01	1.713385e-01	4.365096e-02	4.222409e-01	2.420455e-02	3.241694e-01	1.785938e-01	3.309302e-01	1.663066e-01	3.570024e-01	2.332227e-01	1.777994e-01	2.319756e-01	2.645359e-01	2.508463e-01	2.492092e-01	2.354086e-01	1.553933e+00	1.425823e+00	1.403240e+00	2.026681e-02	3.796726e-01	3.367524e-01	2.283575e+00
241000	-9.068802e+04	-3.173782e+02	6.795507e+01	2.096093e-01	1.925165e-01	1.173603e-01	9.287353e-02	2.930493e-01	9.459115e-02	1.524603e-01	2.407481e-01	8.161456e-02	2.856211e-01	1.671487e-01	7.240724e-02	6.100301e-02	2.887618e-01	1.622418e-01	3.469992e-02	4.198020e-01	3.349147e-02	3.241694e-01	1.785938e-01	3.309302e-01	1.663066e-01	3.570024e-01	2.332227e-01	1.777994e-01	2.319756e-01	2.600045e-01	2.508463e-01	2.492092e-01	2.399400e-01	1.650273e+00	1.433336e+00	1.347121e+00	1.436986e-02	3.608617e-01	3.367524e-01	2.302386e+00
241500	-9.069305e+04	-3.140002e+02	6.638627e+01	2.096093e-01	1.925165e-01	1.173603e-01	9.287353e-02	2.930493e-01	9.459115e-02	1.524603e-01	2.407481e-01	8.161456e-02	2.856211e-01	1.671487e-01	7.240724e-02	6.032172e-02	3.216154e-01	1.695571e-01	4.349295e-02	3.874411e-01	1.757176e-02	3.241694e-01	1.785938e-01	3.309302e-01	1.663066e-01	3.570024e-01	2.422973e-01	1.687247e-01	2.319756e-01	2.608451e-01	2.578962e-01	2.392018e-01	2.420569e-01	1.650273e+00	1.613255e+00	1.356131e+00	2.421454e-02	3.832583e-01	3.143558e-01	2.302386e+00
242000	-9.068130e+04	-3.225551e+02	7.033441e+01	2.274814e-01	1.851992e-01	1.117988e-01	9.673814e-02	2.831067e-01	9.567578e-02	1.469255e-01	2.418116e-01	8.188242e-02	2.670817e-01	1.707395e-01	9.155931e-02	5.923084e-02	2.892536e-01	1.755429e-01	3.361313e-02	4.171758e-01	2.518367e-02	3.390004e-01	1.691334e-01	3.263810e-01	1.654852e-01	3.686393e-01	2.368537e-01	1.762349e-01	2.182721e-01	2.603022e-01	2.645604e-01	2.381758e-01	2.369616e-01	1.486122e+00	1.443917e+00	1.415124e+00	2.762079e-02	3.564531e-01	3.145158e-01	2.329031e+00
242500	-9.068124e+04	-3.166433e+02	6.759439e+01	2.274814e-01	1.931240e-01	1.056653e-01	9.274056e-02	2.831067e-01	9.788204e-02	1.469255e-01	2.418116e-01	8.078957e-02	2.681745e-01	1.707395e-01	9.155931e-02	5.923084e-02	2.883398e-01	1.724973e-01	3.361313e-02	4.180896e-01	2.822926e-02	3.390004e-01	1.712212e-01	3.263810e-01	1.633974e-01	3.666166e-01	2.351843e-01	1.711696e-01	2.270295e-01	2.603022e-01	2.645604e-01	2.381758e-01	2.369616e-01	1.600292e+00	1.390127e+00	1.518457e+00	2.762079e-02	3.652922e-01	3.305144e-01	2.304193e+00
243000	-9.068340e+04	-3.134489e+02	6.622111e+01	2.274814e-01	1.818486e-01	1.096621e-01	1.016609e-01	2.831067e-01	9.624026e-02	1.566607e-01	2.431825e-01	7.727468e-02	2.629658e-01	1.812049e-01	7.871136e-02	5.144097e-02	2.864777e-01	1.802872e-01	3.547521e-02	4.180896e-01	2.822926e-02	3.390004e-01	1.712212e-01	3.276064e-01	1.621720e-01	3.666166e-01	2.398796e-01	1.711696e-01	2.223342e-01	2.603022e-01	2.561466e-01	2.465896e-01	2.369616e-01	1.607198e+00	1.418286e+00	1.423079e+00	1.998542e-02	3.744863e-01	3.487474e-01	2.276766e+00
243500	-9.069426e+04	-3.147356e+02	6.680529e+01	2.274814e-01	1.801953e-01	1.068212e-01	1.061551e-01	2.831067e-01	9.624026e-02	1.497472e-01	2.431825e-01	9.291611e-02	2.557574e-01	1.812049e-01	7.719184e-02	5.144097e-02	2.864777e-01	1.802872e-01	3.547521e-02	4.137664e-01	3.255255e-02	3.390004e-01	1.712212e-01	3.276064e-01	1.621720e-01	3.666166e-01	2.398796e-01	1.770471e-01	2.164567e-01	2.603022e-01	2.561466e-01	2.447694e-01	2.387818e-01	1.576568e+00	1.418286e+00	1.399724e+00	3.910439e-02	3.864482e-01	3.367855e-01	2.276766e+00
244000	-9.068940e+04	-3.159134e+02	6.726329e+01	2.274814e-01	1.801953e-01	1.017574e-01	1.061551e-01	2.831067e-01	1.013040e-01	1.497472e-01	2.431825e-01	9.291611e-02	2.557574e-01	1.812049e-01	7.719184e-02	6.399481e-02	2.864777e-01	1.645345e-01	3.867409e-02	4.137664e-01	3.255255e-02	3.390004e-01	1.712212e-01	3.276064e-01	1.621720e-01	3.706593e-01	2.304686e-01	1.833414e-01	2.155307e-01	2.603022e-01	2.561466e-01	2.447694e-01	2.387818e-01	1.679042e+00	1.353289e+00	1.496710e+00	1.771409e-02	3.780066e-01	3.452271e-01	2.276766e+00
244500	-9.071041e+04	-3.197345e+02	6.895435e+01	2.174301e-01	2.052927e-01	1.119711e-01	8.763457e-02	2.790125e-01	9.865900e-02	1.330998e-01	2.528629e-01	8.739048e-02	2.752611e-01	1.589866e-01	9.239913e-02	7.581321e-02	3.006623e-01	1.476215e-01	3.376124e-02	4.129972e-01	2.914455e-02	3.159370e-01	1.959070e-01	3.222797e-01	1.658763e-01	3.527375e-01	2.561803e-01	1.645650e-01	2.265172e-01	2.608451e-01	2.578962e-01	2.392018e-01	2.420569e-01	1.655708e+00	1.424153e+00	1.475975e+00	2.580049e-02	3.712140e-01	3.128788e-01	2.315907e+00
245000	-9.068881e+04	-3.158650e+02	6.733785e+01	2.149172e-01	1.801953e-01	1.143217e-01	1.061551e-01	2.831067e-01	1.013040e-01	1.531385e-01	2.271598e-01	8.562831e-02	2.678357e-01	1.897253e-01	7.651241e-02	5.426190e-02	2.965633e-01	1.597046e-01	4.121970e-02	4.183662e-01	2.988435e-02	3.377517e-01	1.662596e-01	3.383387e-01	1.576500e-01	3.706593e-01	2.304686e-01	1.833414e-01	2.155307e-01	2.603022e-01	2.561466e-01	2.447694e-01	2.387818e-01	1.484357e+00	1.439005e+00	1.388029e+00	3.684522e-02	3.641030e-01	3.536870e-01	2.282210e+00
245500	-9.067822e+04	-3.155577e+02	6.711674e+01	2.149172e-01	1.852326e-01	1.130466e-01	1.023929e-01	2.831067e-01	1.013040e-01	1.473331e-01	2.271598e-01	9.355763e-02	2.685540e-01	1.897253e-01	7.367016e-02	5.426190e-02	2.965633e-01	1.597046e-01	4.121970e-02	4.183662e-01	2.988435e-02	3.377517e-01	1.662596e-01	3.383387e-01	1.576500e-01	3.584429e-01	2.352067e-01	1.823267e-01	2.240236e-01	2.603022e-01	2.561466e-01	2.447694e-01	2.387818e-01	1.549215e+00	1.566575e+00	1.390678e+00	3.376251e-02	3.673149e-01	3.392991e-01	2.293386e+00
246000	-9.068248e+04	-3.142135e+02	6.645758e+01	2.149172e-01	1.852326e-01	1.130466e-01	1.023929e-01	2.831067e-01	1.013040e-01	1.580839e-01	2.271598e-01	8.280688e-02	2.685540e-01	1.823674e-01	8.102798e-02	5.426190e-02	2.965633e-01	1.597046e-01	4.121970e-02	4.183662e-01	2.988435e-02	3.265747e-01	1.774365e-01	3.383387e-01	1.576500e-01	3.584429e-01	2.352067e-01	1.823267e-01	2.240236e-01	2.589485e-01	2.572473e-01	2.444059e-01	2.393984e-01	1.715702e+00	1.562416e+00	1.391031e+00	2.367040e-02	3.882236e-01	3.046023e-01	2.307174e+00
246500	-9.068061e+04	-3.105759e+02	6.494244e+01	2.149172e-01	1.852326e-01	1.130466e-01	1.023929e-01	2.831067e-01	1.013040e-01	1.580839e-01	2.271598e-01	8.280688e-02	2.657522e-01	1.851692e-01	8.102798e-02	5.426190e-02	2.965633e-01	1.789551e-01	4.665481e-02	3.991157e-01	2.444924e-02	3.382289e-01	1.695511e-01	3.301977e-01	1.620223e-01	3.584429e-01	2.352067e-01	1.823267e-01	2.240236e-01	2.589485e-01	2.572473e-01	2.444059e-01	2.393984e-01	1.625010e+00	1.386218e+00	1.538908e+00	2.057275e-02	4.126108e-01	3.274660e-01	2.259923e+00
247000	-9.067359e+04	-3.123889e+02	6.566592e+01	2.149172e-01	1.852326e-01	1.130466e-01	1.023929e-01	2.831067e-01	1.013040e-01	1.572882e-01	2.394358e-01	8.641601e-02	2.683237e-01	1.762550e-01	7.228127e-02	5.387729e-02	2.965633e-01	1.789551e-01	4.703942e-02	3.991157e-01	2.444924e-02	3.382289e-01	1.695511e-01	3.301977e-01	1.620223e-01	3.584429e-01	2.394020e-01	1.781314e-01	2.240236e-01	2.531191e-01	2.630766e-01	2.444059e-01	2.393984e-01	1.562074e+00	1.636354e+00	1.474816e+00	2.332462e-02	3.844159e-01	3.501430e-01	2.265441e+00
247500	-9.069237e+04	-3.098236e+02	6.451214e+01	2.110368e-01	1.871896e-01	1.094070e-01	9.928315e-02	2.853650e-01	1.077184e-01	1.451844e-01	2.592122e-01	8.846271e-02	2.660087e-01	1.683429e-01	7.278910e-02	6.152878e-02	3.156958e-01	1.671751e-01	4.602586e-02	3.834375e-01	2.613685e-02	3.354495e-01	1.753771e-01	3.295584e-01	1.596150e-01	3.455851e-01	2.492683e-01	1.748326e-01	2.303140e-01	2.582692e-01	2.631415e-01	2.365324e-01	2.420569e-01	1.721380e+00	1.645645e+00	1.444478e+00	1.148255e-02	3.903072e-01	3.373304e-01	2.272362e+00
248000	-9.068599e+04	-3.107520e+02	6.504484e+01	2.110368e-01	1.798790e-01	1.167176e-01	9.928315e-02	2.853650e-01	1.077184e-01	1.433876e-01	2.620812e-01	8.846271e-02	2.649366e-01	1.683429e-01	7.278910e-02	6.152878e-02	3.156958e-01	1.671751e-01	4.602586e-02	3.834375e-01	2.613685e-02	3.379676e-01	1.753771e-01	3.270403e-01	1.596150e-01	3.455851e-01	2.492683e-01	1.748326e-01	2.303140e-01	2.582692e-01	2.631415e-01	2.365324e-01	2.420569e-01	1.520665e+00	1.445204e+00	1.520073e+00	3.020749e-02	3.908222e-01	3.368154e-01	2.272362e+00
248500	-9.069565e+04	-3.106269e+02	6.500646e+01	2.149172e-01	1.852326e-01	1.120039e-01	1.023929e-01	2.845773e-01	1.008761e-01	1.501905e-01	2.470056e-01	9.139780e-02	2.580691e-01	1.816312e-01	7.170585e-02	6.978719e-02	2.915470e-01	1.783075e-01	3.422188e-02	4.001269e-01	2.600962e-02	3.334990e-01	1.695511e-01	3.349276e-01	1.620223e-01	3.584429e-01	2.452758e-01	1.781314e-01	2.181499e-01	2.531191e-01	2.630766e-01	2.444059e-01	2.393984e-01	1.540117e+00	1.448655e+00	1.462155e+00	3.043945e-02	3.817090e-01	3.510131e-01	2.267278e+00
249000	-9.068276e+04	-3.047986e+02	6.238205e+01	2.195497e-01	1.867598e-01	1.231118e-01	9.535739e-02	2.740909e-01	1.011305e-01	1.487494e-01	2.681535e-01	8.991851e-02	2.446244e-01	1.652677e-01	8.328655e-02	6.460044e-02	3.000648e-01	1.822913e-01	4.200344e-02	3.876924e-01	2.334768e-02	3.379676e-01	1.800123e-01	3.270403e-01	1.549798e-01	3.455851e-01	2.492683e-01	1.748326e-01	2.303140e-01	2.558087e-01	2.631415e-01	2.389929e-01	2.420569e-01	1.661604e+00	1.633527e+00	1.606399e+00	2.643266e-02	3.834622e-01	3.419262e-01	2.274612e+00
249500	-9.068213e+04	-3.102025e+02	6.475676e+01	2.195497e-01	1.834737e-01	1.155192e-01	1.029499e-01	2.740909e-01	1.044166e-01	1.487494e-01	2.572342e-01	8.991851e-02	2.488027e-01	1.720086e-01	8.328655e-02	8.033275e-02	3.000648e-01	1.665590e-01	3.635938e-02	3.893694e-01	2.731481e-02	3.379676e-01	1.800123e-01	3.270403e-01	1.549798e-01	3.455851e-01	2.535019e-01	1.705991e-01	2.303140e-01	2.558087e-01	2.631415e-01	2.389929e-01	2.420569e-01	1.606111e+00	1.398339e+00	1.608908e+00	2.643266e-02	4.187785e-01	3.295977e-01	2.251624e+00
250000	-9.068832e+04	-3.114251e+02	6.529569e+01	2.195497e-01	1.834737e-01	1.244885e-01	9.398060e-02	2.740909e-01	1.044166e-01	1.487494e-01	2.572342e-01	8.991851e-02	2.488027e-01	1.720086e-01	8.328655e-02	6.079160e-02	3.000648e-01	1.665590e-01	3.921815e-02	4.089105e-01	2.445604e-02	3.379676e-01	1.800123e-01	3.270403e-01	1.549798e-01	3.455851e-01	2.535019e-01	1.705991e-01	2.303140e-01	2.558087e-01	2.631415e-01	2.389929e-01	2.420569e-01	1.606111e+00	1.537777e+00	1.428108e+00	2.297994e-02	3.994922e-01	3.488840e-01	2.251624e+00
250500	-9.068875e+04	-3.050897e+02	6.251982e+01	2.137415e-01	1.834737e-01	1.244885e-01	9.398060e-02	2.740909e-01	1.102248e-01	1.456888e-01	2.572342e-01	8.991851e-02	2.518632e-01	1.720086e-01	8.328655e-02	6.079160e-02	3.000648e-01	1.665590e-01	4.346971e-02	4.089105e-01	2.020448e-02	3.379676e-01	1.800123e-01	3.270403e-01	1.549798e-01	3.429877e-01	2.535019e-01	1.731964e-01	2.303140e-01	2.558087e-01	2.631415e-01	2.389929e-01	2.420569e-01	1.783443e+00	1.645227e+00	1.428108e+00	3.594455e-02	4.200072e-01	3.134044e-01	2.266588e+00
251000	-9.069734e+04	-3.306797e+02	7.416193e+01	2.201622e-01	1.701104e-01	1.077785e-01	9.855220e-02	2.923514e-01	1.110453e-01	1.571769e-01	2.540754e-01	8.829099e-02	2.433954e-01	1.746448e-01	8.241649e-02	5.373166e-02	3.087926e-01	1.577455e-01	4.241891e-02	4.145687e-01	2.274260e-02	3.407594e-01	1.714253e-01	3.330535e-01	1.547619e-01	3.588310e-01	2.379663e-01	1.759165e-01	2.272863e-01	2.626846e-01	2.535111e-01	2.444059e-01	2.393984e-01	1.643049e+00	1.518761e+00	1.188693e+00	4.183949e-02	3.577518e-01	2.844350e-01	2.357813e+00
251500	-9.069355e+04	-3.222907e+02	7.013603e+01	2.201622e-01	1.701104e-01	1.077785e-01	9.855220e-02	2.923514e-01	1.110453e-01	1.571769e-01	2.580198e-01	8.829099e-02	2.433954e-01	1.746448e-01	7.847205e-02	5.358348e-02	3.131696e-01	1.533685e-01	4.241891e-02	4.145687e-01	2.289077e-02	3.432446e-01	1.714253e-01	3.305683e-01	1.547619e-01	3.588310e-01	2.379663e-01	1.759165e-01	2.272863e-01	2.626846e-01	2.556494e-01	2.444059e-01	2.372601e-01	1.597462e+00	1.518761e+00	1.396803e+00	4.034879e-02	3.457799e-01	3.107792e-01	2.343441e+00
252000	-9.068673e+04	-3.165497e+02	6.740409e+01	2.066423e-01	1.967484e-01	1.163005e-01	9.398060e-02	2.738674e-01	1.124607e-01	1.471868e-01	2.619688e-01	8.969312e-02	2.574224e-01	1.644681e-01	7.926077e-02	6.705097e-02	3.341972e-01	1.611689e-01	3.698498e-02	3.697773e-01	3.082067e-02	3.266633e-01	1.786099e-01	3.366341e-01	1.580926e-01	3.464825e-01	2.519781e-01	1.770499e-01	2.244895e-01	2.576481e-01	2.631415e-01	2.389929e-01	2.402175e-01	1.710530e+00	1.502717e+00	1.632745e+00	1.751718e-02	3.901086e-01	3.076838e-01	2.302208e+00
252500	-9.069956e+04	-3.185739e+02	6.841570e+01	2.066423e-01	1.967484e-01	1.163005e-01	9.398060e-02	2.738674e-01	1.124607e-01	1.471868e-01	2.619688e-01	8.969312e-02	2.574224e-01	1.644681e-01	7.926077e-02	6.758687e-02	3.253502e-01	1.441494e-01	3.305828e-02	3.995328e-01	3.032249e-02	3.266633e-01	1.790672e-01	3.361769e-01	1.580926e-01	3.679070e-01	2.359294e-01	1.767614e-01	2.194022e-01	2.576481e-01	2.631415e-01	2.389929e-01	2.402175e-01	1.571585e+00	1.530799e+00	1.491697e+00	2.166328e-02	4.082312e-01	3.426214e-01	2.249147e+00
253000	-9.069508e+04	-3.104914e+02	6.491822e+01	2.317094e-01	1.967484e-01	1.163005e-01	9.398060e-02	2.488003e-01	1.124607e-01	1.471868e-01	2.619688e-01	8.969312e-02	2.574224e-01	1.644681e-01	7.926077e-02	6.966086e-02	3.227077e-01	1.516377e-01	2.947575e-02	3.900468e-01	3.647124e-02	3.313103e-01	1.856019e-01	3.228946e-01	1.601932e-01	3.653372e-01	2.341385e-01	1.767614e-01	2.237629e-01	2.576481e-01	2.631415e-01	2.389929e-01	2.402175e-01	1.498403e+00	1.448882e+00	1.575192e+00	2.862118e-02	3.944792e-01	3.563734e-01	2.249147e+00
253500	-9.068255e+04	-3.143849e+02	6.647520e+01	2.188818e-01	1.998721e-01	1.217574e-01	9.240017e-02	2.602151e-01	1.068733e-01	1.471868e-01	2.490349e-01	8.969312e-02	2.574224e-01	1.774021e-01	7.926077e-02	6.363491e-02	3.317481e-01	1.576636e-01	2.936522e-02	3.898208e-01	2.776735e-02	3.378377e-01	1.790745e-01	3.187204e-01	1.643674e-01	3.653372e-01	2.426598e-01	1.767614e-01	2.152415e-01	2.600061e-01	2.626820e-01	2.381005e-01	2.392114e-01	1.737352e+00	1.392297e+00	1.670412e+00	1.674915e-02	3.981849e-01	3.563734e-01	2.245442e+00
254000	-9.067481e+04	-3.152495e+02	6.697363e+01	2.198009e-01	1.902478e-01	1.204251e-01	9.733465e-02	2.792451e-01	9.294637e-02	1.471868e-01	2.490349e-01	8.924892e-02	2.574224e-01	1.774021e-01	7.970498e-02	6.363491e-02	3.214352e-01	1.679765e-01	2.936522e-02	3.898208e-01	2.776735e-02	3.378377e-01	1.792026e-01	3.246609e-01	1.582987e-01	3.638067e-01	2.482517e-01	1.767614e-01	2.111801e-01	2.600061e-01	2.626820e-01	2.381005e-01	2.392114e-01	1.589192e+00	1.386026e+00	1.548969e+00	2.118011e-02	3.792680e-01	3.330928e-01	2.287639e+00
254500	-9.067438e+04	-3.074960e+02	6.361117e+01	2.221572e-01	1.878915e-01	1.204251e-01	9.733465e-02	2.792451e-01	9.294637e-02	1.471868e-01	2.490349e-01	8.924892e-02	2.574224e-01	1.774021e-01	7.970498e-02	6.903288e-02	2.946013e-01	1.671333e-01	4.081034e-02	4.005584e-01	2.786372e-02	3.404942e-01	1.779615e-01	3.237718e-01	1.577725e-01	3.638067e-01	2.482517e-01	1.767614e-01	2.111801e-01	2.600061e-01	2.626820e-01	2.404916e-01	2.368203e-01	1.808178e+00	1.270225e+00	1.548969e+00	1.364312e-02	3.935402e-01	3.767383e-01	2.229721e+00
255000	-9.068106e+04	-3.066345e+02	6.317521e+01	2.135189e-01	1.978479e-01	1.186054e-01	1.059929e-01	2.739403e-01	9.009469e-02	1.441311e-01	2.490349e-01	9.230464e-02	2.574224e-01	1.774021e-01	7.970498e-02	6.903288e-02	2.946013e-01	1.671333e-01	4.081034e-02	4.005584e-01	2.786372e-02	3.301469e-01	1.883089e-01	3.237718e-01	1.577725e-01	3.568282e-01	2.482517e-01	1.788674e-01	2.160527e-01	2.580298e-01	2.620970e-01	2.420784e-01	2.377949e-01	1.621115e+00	1.606171e+00	1.586203e+00	1.321760e-02	4.191621e-01	3.259995e-01	2.254838e+00
255500	-9.067795e+04	-3.029051e+02	6.166526e+01	2.166622e-01	1.978479e-01	1.152586e-01	1.059929e-01	2.711834e-01	9.305495e-02	1.441311e-01	2.490349e-01	9.230464e-02	2.574224e-01	1.774021e-01	7.970498e-02	6.903288e-02	2.946013e-01	1.671333e-01	4.081034e-02	4.005584e-01	2.786372e-02	3.424148e-01	1.767492e-01	3.237718e-01	1.570642e-01	3.549259e-01	2.482517e-01	1.807697e-01	2.160527e-01	2.658724e-01	2.567443e-01	2.365467e-01	2.408366e-01	1.677748e+00	1.606171e+00	1.483094e+00	2.850142e-02	4.094680e-01	3.235971e-01	2.266935e+00
256000	-9.067848e+04	-3.092297e+02	6.427814e+01	1.964997e-01	1.978479e-01	1.152586e-01	1.108636e-01	2.864753e-01	9.305495e-02	1.441311e-01	2.490349e-01	9.103730e-02	2.586897e-01	1.774021e-01	7.970498e-02	6.125208e-02	3.105006e-01	1.538883e-01	5.000935e-02	4.008077e-01	2.354189e-02	3.393360e-01	1.895626e-01	3.114167e-01	1.596847e-01	3.516982e-01	2.474219e-01	1.783552e-01	2.225247e-01	2.583390e-01	2.551030e-01	2.385023e-01	2.480558e-01	1.813544e+00	1.475623e+00	1.482383e+00	2.110061e-02	4.094680e-01	3.235971e-01	2.266935e+00
256500	-9.068107e+04	-3.106313e+02	6.489322e+01	2.080392e-01	1.993386e-01	1.152586e-01	9.783336e-02	2.864753e-01	9.305495e-02	1.441311e-01	2.490349e-01	8.417847e-02	2.783062e-01	1.774021e-01	6.694729e-02	6.833961e-02	3.294183e-01	1.566241e-01	4.183327e-02	3.851667e-01	1.861807e-02	3.274517e-01	1.882881e-01	3.187268e-01	1.655334e-01	3.753808e-01	2.378603e-01	1.710083e-01	2.157506e-01	2.583390e-01	2.551030e-01	2.385023e-01	2.480558e-01	1.763213e+00	1.475623e+00	1.482383e+00	2.125835e-02	3.905836e-01	3.492869e-01	2.260130e+00
257000	-9.067782e+04	-3.150775e+02	6.692412e+01	2.028820e-01	1.948902e-01	1.140151e-01	9.575853e-02	2.933732e-01	9.908100e-02	1.334617e-01	2.597043e-01	8.417847e-02	2.783062e-01	1.774021e-01	6.694729e-02	6.472386e-02	2.875935e-01	1.662182e-01	2.907242e-02	4.259721e-01	2.641988e-02	3.257624e-01	1.861702e-01	3.332385e-01	1.548289e-01	3.753808e-01	2.378603e-01	1.710083e-01	2.157506e-01	2.583390e-01	2.668174e-01	2.385023e-01	2.363413e-01	1.568294e+00	1.414395e+00	1.482383e+00	2.125835e-02	3.882666e-01	3.384099e-01	2.273324e+00
257500	-9.069948e+04	-3.073290e+02	6.347300e+01	2.193105e-01	1.689730e-01	1.286874e-01	9.558407e-02	2.851849e-01	1.022601e-01	1.423115e-01	2.583926e-01	9.693176e-02	2.637506e-01	1.668420e-01	7.177146e-02	5.418713e-02	3.088966e-01	1.730007e-01	3.681448e-02	4.065317e-01	2.056932e-02	3.266542e-01	1.759504e-01	3.483354e-01	1.490601e-01	3.472065e-01	2.502868e-01	1.806309e-01	2.218757e-01	2.591237e-01	2.583237e-01	2.452925e-01	2.372601e-01	1.715433e+00	1.435114e+00	1.641111e+00	4.228299e-02	3.719403e-01	3.402789e-01	2.287781e+00
258000	-9.069835e+04	-3.227989e+02	7.040545e+01	2.193105e-01	1.722385e-01	1.254218e-01	9.558407e-02	2.851849e-01	1.022601e-01	1.443728e-01	2.547917e-01	1.011347e-01	2.605689e-01	1.623050e-01	7.682682e-02	5.280374e-02	3.088966e-01	1.730007e-01	3.681448e-02	4.079151e-01	2.056932e-02	3.397457e-01	1.725582e-01	3.370434e-01	1.506527e-01	3.501474e-01	2.599349e-01	1.789516e-01	2.109661e-01	2.591237e-01	2.583237e-01	2.452925e-01	2.372601e-01	1.565241e+00	1.435114e+00	1.434204e+00	2.254534e-02	3.775784e-01	3.402789e-01	2.282143e+00
258500	-9.068551e+04	-3.124132e+02	6.575650e+01	2.168776e-01	1.854186e-01	1.047514e-01	1.055652e-01	2.915119e-01	9.587535e-02	1.538536e-01	2.475640e-01	8.443669e-02	2.599839e-01	1.706738e-01	8.348809e-02	5.324559e-02	3.133291e-01	1.777504e-01	3.542184e-02	3.941326e-01	2.612048e-02	3.317773e-01	1.801554e-01	3.207936e-01	1.672738e-01	3.661934e-01	2.336143e-01	1.690455e-01	2.311468e-01	2.583390e-01	2.668174e-01	2.385023e-01	2.363413e-01	1.610599e+00	1.463080e+00	1.413661e+00	1.981519e-02	4.051286e-01	3.443006e-01	2.250571e+00
259000	-9.068738e+04	-3.171909e+02	6.775238e+01	2.163965e-01	1.722385e-01	1.254218e-01	9.558407e-02	2.880990e-01	1.022601e-01	1.564043e-01	2.510279e-01	9.678951e-02	2.576761e-01	1.615952e-01	7.650692e-02	5.378665e-02	3.088356e-01	1.769786e-01	4.367899e-02	3.964077e-01	2.031244e-02	3.397457e-01	1.725582e-01	3.413907e-01	1.463054e-01	3.501474e-01	2.411563e-01	1.789516e-01	2.297447e-01	2.597933e-01	2.576540e-01	2.452925e-01	2.372601e-01	1.661986e+00	1.640987e+00	1.396895e+00	3.136661e-02	3.523214e-01	3.159958e-01	2.331683e+00
259500	-9.068544e+04	-3.131139e+02	6.600105e+01	2.198366e-01	1.857333e-01	1.039108e-01	1.082512e-01	2.807591e-01	1.015090e-01	1.624065e-01	2.409984e-01	9.157454e-02	2.514059e-01	1.777075e-01	7.590714e-02	4.858949e-02	3.133291e-01	1.896039e-01	3.503853e-02	3.941326e-01	1.930646e-02	3.315143e-01	1.804183e-01	3.230335e-01	1.650338e-01	3.628028e-01	2.363887e-01	1.724646e-01	2.283439e-01	2.583390e-01	2.668174e-01	2.385023e-01	2.363413e-01	1.567827e+00	1.504258e+00	1.549449e+00	3.158383e-02	3.880495e-01	3.364292e-01	2.275521e+00
260000	-9.068681e+04	-3.187966e+02	6.861576e+01	2.198366e-01	1.764806e-01	1.131635e-01	1.082512e-01	2.807591e-01	1.015090e-01	1.624065e-01	2.409984e-01	9.157454e-02	2.514059e-01	1.777075e-01	7.590714e-02	5.047529e-02	3.220243e-01	1.720808e-01	3.824385e-02	3.937692e-01	2.340662e-02	3.315143e-01	1.804183e-01	3.230335e-01	1.650338e-01	3.536628e-01	2.396974e-01	1.792248e-01	2.274150e-01	2.583390e-01	2.668174e-01	2.385023e-01	2.363413e-01	1.562010e+00	1.380057e+00	1.428372e+00	1.917068e-02	3.634380e-01	3.321277e-01	2.304434e+00
260500	-9.069135e+04	-3.159263e+02	6.727166e+01	2.203098e-01	1.897118e-01	1.062824e-01	9.070625e-02	2.857843e-01	1.072055e-01	1.624065e-01	2.409984e-01	9.157454e-02	2.514059e-01	1.777075e-01	7.590714e-02	4.792400e-02	2.986491e-01	1.615726e-01	4.081809e-02	4.241056e-01	2.693060e-02	3.293124e-01	1.787566e-01	3.268972e-01	1.650338e-01	3.536628e-01	2.396974e-01	1.792248e-01	2.274150e-01	2.616851e-01	2.668174e-01	2.351561e-01	2.363413e-01	1.687554e+00	1.550780e+00	1.284636e+00	2.524844e-02	3.634380e-01	3.321277e-01	2.304434e+00
261000	-9.069656e+04	-3.169778e+02	6.767712e+01	2.136843e-01	1.722385e-01	1.240161e-01	9.829627e-02	2.895047e-01	1.022601e-01	1.564043e-01	2.510279e-01	8.852757e-02	2.673163e-01	1.687518e-01	6.797217e-02	6.131779e-02	2.825876e-01	1.569262e-01	4.022191e-02	4.357670e-01	2.317952e-02	3.239569e-01	1.721806e-01	3.495093e-01	1.543533e-01	3.501474e-01	2.411563e-01	1.789516e-01	2.297447e-01	2.555861e-01	2.649237e-01	2.438717e-01	2.356186e-01	1.581624e+00	1.542031e+00	1.532882e+00	3.043113e-02	3.881440e-01	3.073283e-01	2.304528e+00
261500	-9.069060e+04	-3.110021e+02	6.511757e+01	2.136843e-01	1.722385e-01	1.240161e-01	9.829627e-02	2.895047e-01	1.022601e-01	1.485249e-01	2.510279e-01	9.199939e-02	2.673163e-01	1.687518e-01	7.237975e-02	6.131779e-02	2.825876e-01	1.569262e-01	4.001047e-02	4.357670e-01	2.339096e-02	3.361351e-01	1.675811e-01	3.485981e-01	1.476857e-01	3.501474e-01	2.414003e-01	1.787076e-01	2.297447e-01	2.555861e-01	2.649237e-01	2.438717e-01	2.356186e-01	1.581624e+00	1.451126e+00	1.532882e+00	1.886855e-02	4.231302e-01	3.504115e-01	2.226458e+00
262000	-9.069709e+04	-3.070609e+02	6.341516e+01	2.051497e-01	1.778532e-01	1.286583e-01	9.770914e-02	2.912535e-01	9.937618e-02	1.444661e-01	2.510279e-01	9.199939e-02	2.673163e-01	1.687518e-01	7.643860e-02	6.131779e-02	3.104990e-01	1.558008e-01	3.496361e-02	4.089810e-01	2.843782e-02	3.361351e-01	1.715399e-01	3.485981e-01	1.437270e-01	3.501474e-01	2.414003e-01	1.787076e-01	2.297447e-01	2.555861e-01	2.649237e-01	2.438717e-01	2.356186e-01	1.641551e+00	1.591990e+00	1.428885e+00	2.082215e-02	4.033363e-01	3.434151e-01	2.253249e+00
262500	-9.069683e+04	-3.150763e+02	6.683629e+01	2.051497e-01	1.768690e-01	1.171610e-01	9.770914e-02	3.037350e-01	9.937618e-02	1.444661e-01	2.510279e-01	9.199939e-02	2.673163e-01	1.687518e-01	7.643860e-02	5.996636e-02	2.953245e-01	1.628722e-01	3.317395e-02	4.173641e-01	3.129898e-02	3.428496e-01	1.776404e-01	3.322620e-01	1.472480e-01	3.771460e-01	2.448305e-01	1.654502e-01	2.125734e-01	2.555861e-01	2.649237e-01	2.438717e-01	2.356186e-01	1.641551e+00	1.570242e+00	1.452657e+00	4.008835e-02	4.178396e-01	3.289118e-01	2.253249e+00
263000	-9.071040e+04	-3.126320e+02	6.568622e+01	2.046395e-01	1.950609e-01	1.116252e-01	9.985423e-02	2.960730e-01	9.274711e-02	1.624065e-01	2.409984e-01	9.048461e-02	2.514059e-01	1.777075e-01	7.699707e-02	6.334986e-02	3.151495e-01	1.640981e-01	4.728531e-02	3.953247e-01	1.479261e-02	3.236541e-01	1.775227e-01	3.360680e-01	1.627552e-01	3.600046e-01	2.326503e-01	1.881353e-01	2.192098e-01	2.635619e-01	2.546910e-01	2.424700e-01	2.392771e-01	1.866040e+00	1.542186e+00	1.461022e+00	5.752747e-02	3.634860e-01	3.185946e-01	2.317919e+00
263500	-9.068666e+04	-3.144078e+02	6.663866e+01	2.051497e-01	1.768690e-01	1.172345e-01	9.763566e-02	3.037350e-01	9.937618e-02	1.444661e-01	2.510279e-01	9.199939e-02	2.673163e-01	1.687518e-01	7.643860e-02	5.357287e-02	3.166089e-01	1.642743e-01	3.481794e-02	4.031813e-01	2.754460e-02	3.324728e-01	1.710451e-01	3.426388e-01	1.538433e-01	3.564645e-01	2.458047e-01	1.815780e-01	2.161528e-01	2.555861e-01	2.649237e-01	2.438717e-01	2.356186e-01	1.567326e+00	1.417582e+00	1.463082e+00	3.733759e-02	4.020393e-01	3.295566e-01	2.268404e+00
264000	-9.070134e+04	-3.115227e+02	6.519924e+01	2.122746e-01	1.847483e-01	1.127627e-01	9.221916e-02	2.992539e-01	9.874137e-02	1.499374e-01	2.539375e-01	8.092795e-02	2.652528e-01	1.718125e-01	7.813181e-02	6.409599e-02	2.846233e-01	1.537841e-01	3.964830e-02	4.238511e-01	3.399723e-02	3.236541e-01	1.834413e-01	3.360680e-01	1.568366e-01	3.679414e-01	2.313777e-01	1.801985e-01	2.204824e-01	2.635619e-01	2.546910e-01	2.446342e-01	2.371129e-01	1.786530e+00	1.436678e+00	1.671917e+00	1.671398e-02	3.970010e-01	3.733356e-01	2.229663e+00
264500	-9.069669e+04	-3.115591e+02	6.539651e+01	2.122746e-01	1.888163e-01	1.086946e-01	9.221916e-02	2.992539e-01	9.874137e-02	1.499374e-01	2.539375e-01	8.092795e-02	2.652528e-01	1.718125e-01	7.813181e-02	6.409599e-02	2.846233e-01	1.537841e-01	4.559214e-02	4.238511e-01	2.805339e-02	3.236541e-01	1.834413e-01	3.360680e-01	1.568366e-01	3.570605e-01	2.432469e-01	1.708060e-01	2.288866e-01	2.635619e-01	2.546910e-01	2.446342e-01	2.371129e-01	1.619813e+00	1.360818e+00	1.490065e+00	1.096770e-02	4.217085e-01	3.486282e-01	2.229663e+00
265000	-9.068607e+04	-3.115951e+02	6.545071e+01	2.149914e-01	1.846273e-01	1.086946e-01	9.221916e-02	3.007261e-01	9.874137e-02	1.453909e-01	2.539375e-01	8.547449e-02	2.652528e-01	1.718125e-01	7.813181e-02	6.857697e-02	2.938969e-01	1.446230e-01	3.710176e-02	4.277480e-01	2.805339e-02	3.243612e-01	1.816124e-01	3.319135e-01	1.621129e-01	3.570605e-01	2.432469e-01	1.708060e-01	2.288866e-01	2.635619e-01	2.549416e-01	2.446342e-01	2.368623e-01	1.539031e+00	1.436319e+00	1.404973e+00	1.800193e-02	4.110428e-01	3.592939e-01	2.229663e+00
265500	-9.068863e+04	-3.181396e+02	6.828317e+01	1.981222e-01	1.737555e-01	1.209979e-01	1.113878e-01	2.878141e-01	1.079225e-01	1.293191e-01	2.459645e-01	9.016728e-02	2.748550e-01	1.832555e-01	7.643860e-02	5.256912e-02	2.918868e-01	1.706545e-01	4.182281e-02	4.232677e-01	1.979908e-02	3.392448e-01	1.702748e-01	3.336035e-01	1.568768e-01	3.653782e-01	2.441689e-01	1.794448e-01	2.110081e-01	2.534231e-01	2.663168e-01	2.385641e-01	2.416959e-01	1.564937e+00	1.400985e+00	1.490163e+00	2.709266e-02	3.719317e-01	3.595371e-01	2.268531e+00
266000	-9.067741e+04	-3.144407e+02	6.659532e+01	2.095190e-01	1.846273e-01	1.141671e-01	9.221916e-02	3.007261e-01	9.874137e-02	1.499941e-01	2.496388e-01	9.295259e-02	2.674475e-01	1.639236e-01	7.604340e-02	6.609599e-02	2.732234e-01	1.581308e-01	3.063503e-02	4.404031e-01	3.151169e-02	3.275889e-01	1.719557e-01	3.420423e-01	1.584130e-01	3.597290e-01	2.385466e-01	1.755064e-01	2.262180e-01	2.635619e-01	2.549416e-01	2.446342e-01	2.368623e-01	1.562577e+00	1.545600e+00	1.472053e+00	2.182981e-02	3.828954e-01	3.377072e-01	2.279397e+00
266500	-9.068431e+04	-3.157821e+02	6.726760e+01	1.991809e-01	1.796158e-01	1.159447e-01	1.030331e-01	3.063680e-01	9.585755e-02	1.446343e-01	2.400446e-01	8.769986e-02	2.608398e-01	1.914307e-01	7.535075e-02	6.843888e-02	3.248396e-01	1.656516e-01	4.082010e-02	3.804114e-01	1.983837e-02	3.501533e-01	1.693265e-01	3.244313e-01	1.560889e-01	3.653782e-01	2.405621e-01	1.830516e-01	2.110081e-01	2.534231e-01	2.663168e-01	2.385641e-01	2.416959e-01	1.489628e+00	1.325836e+00	1.572501e+00	2.287064e-02	3.833404e-01	3.452356e-01	2.271424e+00
267000	-9.067948e+04	-3.149807e+02	6.684105e+01	1.991809e-01	1.796158e-01	1.159447e-01	1.030331e-01	3.063680e-01	9.585755e-02	1.432923e-01	2.400446e-01	8.769986e-02	2.608398e-01	1.927728e-01	7.535075e-02	6.843888e-02	3.248396e-01	1.656516e-01	4.082010e-02	3.804114e-01	1.983837e-02	3.501533e-01	1.693265e-01	3.244313e-01	1.560889e-01	3.653782e-01	2.405621e-01	1.796289e-01	2.144308e-01	2.534231e-01	2.663168e-01	2.385641e-01	2.416959e-01	1.584036e+00	1.325940e+00	1.648002e+00	4.621891e-02	3.946139e-01	3.339621e-01	2.271424e+00
267500	-9.067764e+04	-3.210140e+02	6.960752e+01	1.991809e-01	1.796158e-01	1.159447e-01	1.030331e-01	3.063680e-01	9.585755e-02	1.432923e-01	2.400446e-01	8.769986e-02	2.608398e-01	1.868190e-01	8.130454e-02	6.843888e-02	3.248396e-01	1.656516e-01	3.826124e-02	3.804114e-01	2.239723e-02	3.501533e-01	1.693265e-01	3.244313e-01	1.560889e-01	3.653782e-01	2.410053e-01	1.796289e-01	2.139876e-01	2.534231e-01	2.663168e-01	2.385641e-01	2.416959e-01	1.658163e+00	1.330056e+00	1.405311e+00	2.306407e-02	3.733523e-01	3.048133e-01	2.321834e+00
268000	-9.067905e+04	-3.102658e+02	6.473982e+01	2.109152e-01	1.913026e-01	1.127708e-01	8.834654e-02	2.940508e-01	1.026140e-01	1.499941e-01	2.496388e-01	9.422402e-02	2.598984e-01	1.714727e-01	7.477197e-02	6.918190e-02	2.819266e-01	1.472790e-01	3.986499e-02	4.266027e-01	3.514480e-02	3.276823e-01	1.792926e-01	3.358716e-01	1.571535e-01	3.530257e-01	2.438289e-01	1.755064e-01	2.276390e-01	2.635619e-01	2.549416e-01	2.446342e-01	2.368623e-01	1.708271e+00	1.583330e+00	1.424962e+00	3.502993e-02	3.946320e-01	3.392855e-01	2.266082e+00
268500	-9.067824e+04	-3.169266e+02	6.771398e+01	2.109152e-01	1.913026e-01	1.127708e-01	8.834654e-02	2.940508e-01	1.026140e-01	1.486263e-01	2.508554e-01	9.300745e-02	2.598984e-01	1.721956e-01	7.541684e-02	5.925570e-02	2.798323e-01	1.538966e-01	3.781639e-02	4.403431e-01	2.885591e-02	3.313300e-01	1.792926e-01	3.358716e-01	1.535058e-01	3.530257e-01	2.438289e-01	1.755064e-01	2.276390e-01	2.635619e-01	2.549416e-01	2.446342e-01	2.368623e-01	1.754450e+00	1.405698e+00	1.362053e+00	3.289044e-02	3.837542e-01	3.392855e-01	2.276960e+00
269000	-9.068303e+04	-3.270193e+02	7.233738e+01	2.022937e-01	1.770369e-01	1.114009e-01	1.037489e-01	3.026294e-01	1.028902e-01	1.498198e-01	2.400446e-01	8.769986e-02	2.608398e-01	1.802914e-01	8.130454e-02	6.470858e-02	3.183297e-01	1.656549e-01	4.280510e-02	3.876893e-01	2.081245e-02	3.498783e-01	1.688365e-01	3.306740e-01	1.506113e-01	3.602053e-01	2.443415e-01	1.804555e-01	2.149977e-01	2.540683e-01	2.651527e-01	2.414280e-01	2.393511e-01	1.596193e+00	1.428909e+00	1.484410e+00	2.585038e-02	3.559613e-01	3.173282e-01	2.326710e+00
269500	-9.068620e+04	-3.127146e+02	6.577022e+01	2.183502e-01	1.899450e-01	1.118289e-01	8.651478e-02	2.949116e-01	9.844948e-02	1.486263e-01	2.508554e-01	9.300745e-02	2.598984e-01	1.721956e-01	7.541684e-02	5.464250e-02	2.798323e-01	1.644908e-01	3.814410e-02	4.403431e-01	2.254718e-02	3.313300e-01	1.752239e-01	3.358716e-01	1.575746e-01	3.530257e-01	2.438289e-01	1.755064e-01	2.276390e-01	2.653433e-01	2.531603e-01	2.474321e-01	2.340643e-01	1.636606e+00	1.592717e+00	1.527558e+00	3.812557e-02	3.820110e-01	3.292470e-01	2.288742e+00
270000	-9.068939e+04	-3.240278e+02	7.102929e+01	2.019852e-01	1.884876e-01	1.186434e-01	1.114562e-01	2.747799e-01	1.046477e-01	1.468566e-01	2.380308e-01	9.188832e-02	2.575438e-01	1.820383e-01	8.364214e-02	6.138106e-02	3.122124e-01	1.489122e-01	3.882396e-02	4.124479e-01	2.622255e-02	3.456742e-01	1.688365e-01	3.306740e-01	1.548153e-01	3.582119e-01	2.443415e-01	1.804555e-01	2.169911e-01	2.540683e-01	2.574268e-01	2.414280e-01	2.470770e-01	1.594709e+00	1.374935e+00	1.343483e+00	2.431615e-02	3.519190e-01	3.173282e-01	2.330753e+00
270500	-9.067338e+04	-3.210813e+02	6.953716e+01	2.240646e-01	1.781476e-01	1.061145e-01	9.586305e-02	2.949116e-01	1.008986e-01	1.510349e-01	2.575245e-01	9.507178e-02	2.525031e-01	1.684489e-01	7.541684e-02	5.924535e-02	2.869994e-01	1.614933e-01	3.938535e-02	4.341276e-01	1.874892e-02	3.311145e-01	1.754393e-01	3.358716e-01	1.575746e-01	3.546502e-01	2.454057e-01	1.816841e-01	2.182600e-01	2.653433e-01	2.585458e-01	2.420466e-01	2.340643e-01	1.719474e+00	1.506765e+00	1.389318e+00	4.922356e-02	3.820110e-01	3.292470e-01	2.288742e+00
271000	-9.067208e+04	-3.181928e+02	6.828696e+01	2.240646e-01	1.781476e-01	1.134231e-01	8.855446e-02	2.949116e-01	1.008986e-01	1.463048e-01	2.436307e-01	8.652755e-02	2.611844e-01	1.790042e-01	8.334831e-02	5.584830e-02	2.878327e-01	1.606600e-01	3.938535e-02	4.341276e-01	2.214596e-02	3.311145e-01	1.754393e-01	3.358716e-01	1.575746e-01	3.546502e-01	2.454057e-01	1.816841e-01	2.182600e-01	2.653433e-01	2.585458e-01	2.420466e-01	2.340643e-01	1.659342e+00	1.489818e+00	1.351645e+00	1.659784e-02	3.845069e-01	3.117622e-01	2.303731e+00
271500	-9.067510e+04	-3.123738e+02	6.572784e+01	2.253518e-01	1.813258e-01	1.103873e-01	9.202501e-02	2.806615e-01	1.102485e-01	1.463048e-01	2.436307e-01	8.652755e-02	2.611844e-01	1.790042e-01	8.334831e-02	5.095182e-02	2.878327e-01	1.606600e-01	4.428183e-02	4.341276e-01	2.214596e-02	3.311145e-01	1.754393e-01	3.358716e-01	1.575746e-01	3.515964e-01	2.485539e-01	1.847379e-01	2.151119e-01	2.653433e-01	2.585458e-01	2.420466e-01	2.340643e-01	1.659342e+00	1.345946e+00	1.509171e+00	2.383607e-02	3.845069e-01	3.229801e-01	2.292513e+00
272000	-9.068073e+04	-3.081489e+02	6.390573e+01	2.253518e-01	1.762981e-01	1.103873e-01	9.202501e-02	2.856892e-01	1.102485e-01	1.569695e-01	2.489383e-01	8.652755e-02	2.505197e-01	1.790042e-01	7.804073e-02	5.095182e-02	2.878327e-01	1.606600e-01	4.428183e-02	4.341276e-01	2.214596e-02	3.311145e-01	1.754393e-01	3.358716e-01	1.575746e-01	3.515964e-01	2.485539e-01	1.847379e-01	2.151119e-01	2.653433e-01	2.585458e-01	2.420466e-01	2.340643e-01	1.626685e+00	1.513122e+00	1.436461e+00	2.149373e-02	3.969580e-01	3.538069e-01	2.249235e+00
272500	-9.069761e+04	-3.185865e+02	6.843973e+01	2.224331e-01	1.739524e-01	1.139937e-01	9.512706e-02	2.859576e-01	1.085361e-01	1.489827e-01	2.407252e-01	8.680724e-02	2.657344e-01	1.816244e-01	7.612605e-02	5.121725e-02	2.976640e-01	1.692633e-01	4.109144e-02	4.127533e-01	2.801079e-02	3.318622e-01	1.780112e-01	3.390564e-01	1.510703e-01	3.656455e-01	2.370709e-01	1.828962e-01	2.143873e-01	2.563390e-01	2.656793e-01	2.378144e-01	2.401673e-01	1.606333e+00	1.539515e+00	1.407095e+00	2.143911e-02	3.917466e-01	3.334266e-01	2.274827e+00
273000	-9.067508e+04	-3.144163e+02	6.655089e+01	2.253518e-01	1.762981e-01	1.103873e-01	9.202501e-02	2.997693e-01	9.616847e-02	1.563781e-01	2.421069e-01	9.883932e-02	2.551707e-01	1.773653e-01	7.013967e-02	5.437015e-02	2.858442e-01	1.750920e-01	3.801142e-02	4.244011e-01	2.228115e-02	3.310723e-01	1.754815e-01	3.445671e-01	1.488791e-01	3.515964e-01	2.485539e-01	1.847379e-01	2.151119e-01	2.626870e-01	2.519609e-01	2.479299e-01	2.374222e-01	1.641685e+00	1.595332e+00	1.420690e+00	2.084879e-02	3.750365e-01	3.371238e-01	2.287840e+00
273500	-9.067681e+04	-3.146054e+02	6.671430e+01	2.253518e-01	1.762981e-01	1.182641e-01	9.202501e-02	2.918925e-01	9.616847e-02	1.563781e-01	2.424519e-01	9.883932e-02	2.551707e-01	1.773653e-01	6.979467e-02	5.437015e-02	2.858442e-01	1.750920e-01	3.801142e-02	4.244011e-01	2.228115e-02	3.337599e-01	1.704334e-01	3.445671e-01	1.512396e-01	3.515964e-01	2.498921e-01	1.833997e-01	2.151119e-01	2.626870e-01	2.519609e-01	2.479299e-01	2.374222e-01	1.552171e+00	1.499577e+00	1.420690e+00	2.460078e-02	3.775707e-01	3.345895e-01	2.287840e+00
274000	-9.066645e+04	-3.163656e+02	6.750708e+01	2.187653e-01	1.762981e-01	1.156222e-01	9.202501e-02	2.984790e-01	9.881043e-02	1.563781e-01	2.493553e-01	9.193588e-02	2.551707e-01	1.773653e-01	6.979467e-02	5.437015e-02	2.977766e-01	1.750920e-01	3.801142e-02	4.124687e-01	2.228115e-02	3.337599e-01	1.704334e-01	3.445671e-01	1.512396e-01	3.515964e-01	2.498921e-01	1.833997e-01	2.151119e-01	2.626870e-01	2.519609e-01	2.499608e-01	2.353913e-01	1.552171e+00	1.455741e+00	1.420690e+00	3.010872e-02	3.698417e-01	3.358951e-01	2.294263e+00
274500	-9.067251e+04	-3.203229e+02	6.921633e+01	2.187653e-01	1.734515e-01	1.156222e-01	9.487163e-02	3.023517e-01	9.493775e-02	1.480589e-01	2.588123e-01	9.746744e-02	2.352995e-01	1.710655e-01	8.929633e-02	5.437015e-02	2.988295e-01	1.750920e-01	3.695850e-02	4.124687e-01	2.228115e-02	3.337599e-01	1.704334e-01	3.445671e-01	1.512396e-01	3.515964e-01	2.498921e-01	1.833997e-01	2.151119e-01	2.626870e-01	2.610993e-01	2.408224e-01	2.353913e-01	1.630996e+00	1.512644e+00	1.420690e+00	3.027640e-02	3.698417e-01	3.358951e-01	2.294263e+00
275000	-9.068448e+04	-3.195088e+02	6.890789e+01	2.066183e-01	1.814294e-01	1.030815e-01	1.010524e-01	3.036815e-01	1.041369e-01	1.480589e-01	2.588123e-01	9.746744e-02	2.352995e-01	1.729307e-01	8.743115e-02	5.437015e-02	2.988295e-01	1.694521e-01	4.259839e-02	4.124687e-01	2.228115e-02	3.337599e-01	1.659016e-01	3.445671e-01	1.557714e-01	3.515964e-01	2.498921e-01	1.833997e-01	2.151119e-01	2.635931e-01	2.586967e-01	2.367499e-01	2.409603e-01	1.509870e+00	1.512644e+00	1.410643e+00	2.267511e-02	3.840158e-01	3.217209e-01	2.294263e+00
275500	-9.068807e+04	-3.141447e+02	6.641363e+01	2.066183e-01	1.814294e-01	1.079403e-01	9.619355e-02	3.036815e-01	1.041369e-01	1.480589e-01	2.588123e-01	9.746744e-02	2.352995e-01	1.729307e-01	8.743115e-02	5.623734e-02	2.969623e-01	1.694521e-01	4.259839e-02	4.124687e-01	2.228115e-02	3.315051e-01	1.659016e-01	3.445671e-01	1.580262e-01	3.515964e-01	2.498921e-01	1.914086e-01	2.071030e-01	2.635931e-01	2.586967e-01	2.367499e-01	2.409603e-01	1.703339e+00	1.512644e+00	1.485320e+00	2.267511e-02	3.785596e-01	3.124221e-01	2.309018e+00
276000	-9.069051e+04	-3.126606e+02	6.583805e+01	2.066183e-01	1.759557e-01	1.083970e-01	1.016673e-01	3.036815e-01	1.036803e-01	1.476888e-01	2.397079e-01	9.300451e-02	2.672870e-01	1.606604e-01	9.165141e-02	5.623734e-02	2.969623e-01	1.694521e-01	4.259839e-02	4.124687e-01	2.228115e-02	3.315051e-01	1.685369e-01	3.445671e-01	1.553909e-01	3.554727e-01	2.431654e-01	1.845118e-01	2.168501e-01	2.635931e-01	2.586967e-01	2.367499e-01	2.409603e-01	1.686000e+00	1.537382e+00	1.322231e+00	2.824096e-02	3.955051e-01	3.124221e-01	2.292073e+00
276500	-9.067633e+04	-3.144271e+02	6.661385e+01	2.088573e-01	1.829211e-01	1.111134e-01	1.030048e-01	2.926682e-01	1.014352e-01	1.631796e-01	2.458004e-01	8.960595e-02	2.541567e-01	1.676983e-01	7.955912e-02	5.623734e-02	2.969623e-01	1.694521e-01	4.259839e-02	4.124687e-01	2.228115e-02	3.315051e-01	1.733339e-01	3.397701e-01	1.553909e-01	3.554727e-01	2.431654e-01	1.845118e-01	2.168501e-01	2.635931e-01	2.564906e-01	2.415555e-01	2.383609e-01	1.516579e+00	1.537055e+00	1.470566e+00	1.918524e-02	3.763977e-01	3.315295e-01	2.292073e+00
277000	-9.067840e+04	-3.168537e+02	6.761643e+01	2.088573e-01	1.829211e-01	1.111134e-01	1.030048e-01	2.926682e-01	1.014352e-01	1.495921e-01	2.393517e-01	9.054479e-02	2.568310e-01	1.864493e-01	7.723113e-02	5.050976e-02	3.062455e-01	1.694521e-01	3.539786e-02	4.178070e-01	2.058776e-02	3.315051e-01	1.733339e-01	3.397701e-01	1.553909e-01	3.651851e-01	2.431654e-01	1.747994e-01	2.168501e-01	2.635931e-01	2.564906e-01	2.415555e-01	2.383609e-01	1.624819e+00	1.574127e+00	1.470531e+00	2.448866e-02	3.832120e-01	3.243820e-01	2.292406e+00
277500	-9.068729e+04	-3.196245e+02	6.894527e+01	2.022291e-01	1.776717e-01	1.139256e-01	1.088538e-01	2.947299e-01	1.025899e-01	1.517315e-01	2.393517e-01	9.054479e-02	2.546916e-01	1.864493e-01	7.723113e-02	6.474530e-02	2.920833e-01	1.694521e-01	3.532454e-02	4.178070e-01	2.058776e-02	3.367409e-01	1.684552e-01	3.399370e-01	1.548669e-01	3.651851e-01	2.431654e-01	1.747994e-01	2.168501e-01	2.635931e-01	2.564906e-01	2.415555e-01	2.383609e-01	1.621242e+00	1.436441e+00	1.408305e+00	3.776623e-02	3.701659e-01	3.205869e-01	2.309247e+00
278000	-9.069385e+04	-3.209243e+02	6.954248e+01	2.022291e-01	1.776717e-01	1.139256e-01	1.088538e-01	2.947299e-01	1.025899e-01	1.460928e-01	2.442009e-01	8.885985e-02	2.651485e-01	1.703059e-01	8.539207e-02	4.856187e-02	2.878793e-01	1.693529e-01	4.067553e-02	4.364809e-01	1.704939e-02	3.367409e-01	1.684552e-01	3.399370e-01	1.548669e-01	3.651851e-01	2.431654e-01	1.747994e-01	2.168501e-01	2.635931e-01	2.564906e-01	2.415555e-01	2.383609e-01	1.631199e+00	1.362824e+00	1.452748e+00	1.167835e-02	3.481511e-01	3.087755e-01	2.343073e+00
278500	-9.071357e+04	-3.153660e+02	6.708854e+01	2.127407e-01	1.761793e-01	1.089541e-01	1.019095e-01	3.013224e-01	9.889395e-02	1.376447e-01	2.385054e-01	9.178275e-02	2.600305e-01	1.880727e-01	8.396402e-02	5.461514e-02	3.114666e-01	1.723919e-01	5.044347e-02	3.948582e-01	1.622468e-02	3.441947e-01	1.676519e-01	3.373292e-01	1.508241e-01	3.761432e-01	2.446937e-01	1.746200e-01	2.045432e-01	2.570986e-01	2.653687e-01	2.345556e-01	2.429770e-01	1.483319e+00	1.442054e+00	1.453500e+00	1.866059e-02	3.846732e-01	3.368424e-01	2.278484e+00
279000	-9.067823e+04	-3.205175e+02	6.928132e+01	2.139262e-01	1.787307e-01	1.088056e-01	9.600499e-02	3.018607e-01	1.006718e-01	1.460928e-01	2.442009e-01	8.885985e-02	2.651485e-01	1.703059e-01	8.539207e-02	5.600491e-02	2.795838e-01	1.592098e-01	3.379802e-02	4.417606e-01	2.964293e-02	3.367409e-01	1.684552e-01	3.399370e-01	1.548669e-01	3.676315e-01	2.430944e-01	1.718193e-01	2.174548e-01	2.518641e-01	2.657105e-01	2.340652e-01	2.483602e-01	1.665820e+00	1.423214e+00	1.526458e+00	3.700991e-02	3.809495e-01	3.027628e-01	2.316288e+00
279500	-9.068120e+04	-3.222109e+02	7.004364e+01	2.139262e-01	1.787307e-01	1.088056e-01	9.600499e-02	3.018607e-01	1.006718e-01	1.460928e-01	2.442009e-01	8.885985e-02	2.651485e-01	1.751924e-01	8.050556e-02	6.624294e-02	2.952727e-01	1.663303e-01	3.244308e-02	4.169788e-01	2.273216e-02	3.395457e-01	1.684552e-01	3.399370e-01	1.520621e-01	3.676315e-01	2.370470e-01	1.778668e-01	2.174548e-01	2.518641e-01	2.677802e-01	2.363467e-01	2.440089e-01	1.594052e+00	1.591428e+00	1.449423e+00	2.120963e-02	3.689811e-01	3.147312e-01	2.316288e+00
280000	-9.067969e+04	-3.183924e+02	6.836898e+01	2.139262e-01	1.787307e-01	1.088056e-01	9.600499e-02	3.018607e-01	1.006718e-01	1.501437e-01	2.442009e-01	8.885985e-02	2.651485e-01	1.698955e-01	8.175158e-02	6.671975e-02	3.166058e-01	1.614995e-01	3.357715e-02	4.007301e-01	2.086761e-02	3.377971e-01	1.682003e-01	3.412209e-01	1.527817e-01	3.676315e-01	2.370470e-01	1.778668e-01	2.174548e-01	2.518641e-01	2.677802e-01	2.363467e-01	2.440089e-01	1.578804e+00	1.488791e+00	1.449423e+00	2.736226e-02	3.758046e-01	3.111920e-01	2.313003e+00
280500	-9.068549e+04	-3.185772e+02	6.841684e+01	2.139262e-01	1.824952e-01	1.088056e-01	9.600499e-02	3.018607e-01	9.690738e-02	1.541452e-01	2.448657e-01	8.885985e-02	2.651485e-01	1.698955e-01	7.708525e-02	5.271328e-02	3.166058e-01	1.633057e-01	3.357715e-02	4.147366e-01	1.906144e-02	3.377971e-01	1.682003e-01	3.412209e-01	1.527817e-01	3.676315e-01	2.352455e-01	1.778668e-01	2.192563e-01	2.518641e-01	2.633137e-01	2.408133e-01	2.440089e-01	1.554808e+00	1.631493e+00	1.408557e+00	3.688276e-02	3.646403e-01	3.122994e-01	2.323060e+00
281000	-9.068265e+04	-3.227963e+02	7.045645e+01	2.139262e-01	1.774164e-01	1.088056e-01	9.600499e-02	3.069394e-01	9.690738e-02	1.593905e-01	2.497849e-01	8.310925e-02	2.651485e-01	1.654816e-01	7.708525e-02	5.433075e-02	3.229243e-01	1.495710e-01	3.720444e-02	4.093900e-01	2.657946e-02	3.377971e-01	1.682003e-01	3.412209e-01	1.527817e-01	3.506097e-01	2.409892e-01	1.721230e-01	2.362780e-01	2.551840e-01	2.599938e-01	2.408133e-01	2.440089e-01	1.507831e+00	1.502852e+00	1.310406e+00	1.909686e-02	3.558545e-01	3.025895e-01	2.341556e+00
281500	-9.067545e+04	-3.185994e+02	6.834650e+01	2.165011e-01	1.730924e-01	1.088056e-01	9.343007e-02	3.069394e-01	1.012314e-01	1.522814e-01	2.602211e-01	7.978214e-02	2.651485e-01	1.654816e-01	7.708525e-02	5.433075e-02	3.229243e-01	1.495710e-01	3.720444e-02	4.093900e-01	2.657946e-02	3.377971e-01	1.682003e-01	3.412209e-01	1.527817e-01	3.506097e-01	2.409892e-01	1.721230e-01	2.362780e-01	2.551840e-01	2.599938e-01	2.408133e-01	2.440089e-01	1.819940e+00	1.553290e+00	1.401018e+00	3.564230e-02	3.558545e-01	3.025895e-01	2.341556e+00
282000	-9.068269e+04	-3.261913e+02	7.212089e+01	2.165011e-01	1.730924e-01	1.088056e-01	9.343007e-02	3.069394e-01	1.012314e-01	1.534988e-01	2.615257e-01	7.978214e-02	2.638439e-01	1.654816e-01	7.586783e-02	5.433075e-02	3.229243e-01	1.495710e-01	3.720444e-02	4.093900e-01	2.657946e-02	3.377971e-01	1.682003e-01	3.412209e-01	1.527817e-01	3.477275e-01	2.438715e-01	1.721230e-01	2.362780e-01	2.576284e-01	2.599938e-01	2.349093e-01	2.474685e-01	1.326519e+00	1.578134e+00	1.236011e+00	2.464297e-02	3.558545e-01	3.025895e-01	2.341556e+00
282500	-9.070388e+04	-3.206170e+02	6.921389e+01	2.145786e-01	1.890865e-01	1.111026e-01	1.036808e-01	2.835785e-01	9.797294e-02	1.400068e-01	2.479760e-01	9.873604e-02	2.449171e-01	1.851048e-01	8.325921e-02	6.700604e-02	2.914034e-01	1.665163e-01	4.274061e-02	4.091560e-01	2.317758e-02	3.266139e-01	1.758311e-01	3.321735e-01	1.653814e-01	3.630782e-01	2.499363e-01	1.814135e-01	2.055719e-01	2.648118e-01	2.556866e-01	2.413812e-01	2.381204e-01	1.749511e+00	1.638985e+00	1.475331e+00	2.588436e-02	3.623523e-01	3.274448e-01	2.310203e+00
283000	-9.070060e+04	-3.284193e+02	7.303401e+01	2.187985e-01	1.582035e-01	1.089873e-01	1.016013e-01	3.069394e-01	1.054699e-01	1.579961e-01	2.662155e-01	8.779448e-02	2.558321e-01	1.565839e-01	7.557795e-02	5.554674e-02	3.229243e-01	1.483550e-01	4.299585e-02	4.093900e-01	2.078805e-02	3.377971e-01	1.682003e-01	3.412209e-01	1.527817e-01	3.346608e-01	2.484397e-01	1.691457e-01	2.477538e-01	2.587862e-01	2.647747e-01	2.337515e-01	2.426876e-01	1.503132e+00	1.579572e+00	1.357817e+00	1.933675e-02	3.617937e-01	3.013371e-01	2.336869e+00
283500	-9.070320e+04	-3.321619e+02	7.492059e+01	2.209435e-01	1.751485e-01	1.030619e-01	9.762299e-02	3.059425e-01	9.728067e-02	1.552670e-01	2.372221e-01	9.715323e-02	2.608341e-01	1.834866e-01	6.603701e-02	4.911833e-02	2.864944e-01	1.675279e-01	3.673257e-02	4.381440e-01	2.198281e-02	3.328868e-01	1.708007e-01	3.404339e-01	1.558785e-01	3.594619e-01	2.406661e-01	1.793820e-01	2.204900e-01	2.594428e-01	2.625499e-01	2.372865e-01	2.407208e-01	1.589952e+00	1.423942e+00	1.257025e+00	2.050259e-02	3.376433e-01	2.876337e-01	2.374723e+00
284000	-9.070397e+04	-3.370011e+02	7.733699e+01	2.209435e-01	1.751485e-01	1.060390e-01	9.762299e-02	3.029653e-01	9.728067e-02	1.636569e-01	2.435597e-01	9.158801e-02	2.660757e-01	1.704883e-01	6.463132e-02	4.911833e-02	3.177604e-01	1.675279e-01	3.625584e-02	4.043708e-01	2.496677e-02	3.409095e-01	1.708007e-01	3.333885e-01	1.549013e-01	3.594619e-01	2.361540e-01	1.793820e-01	2.250021e-01	2.594428e-01	2.625499e-01	2.372865e-01	2.407208e-01	1.496537e+00	1.412338e+00	1.325027e+00	2.843605e-02	3.376057e-01	2.876713e-01	2.374723e+00
284500	-9.070086e+04	-3.258729e+02	7.185488e+01	2.025604e-01	1.603939e-01	1.169694e-01	1.021996e-01	3.123588e-01	1.055178e-01	1.513722e-01	2.662155e-01	8.578431e-02	2.721585e-01	1.428819e-01	8.158758e-02	4.869251e-02	3.119222e-01	1.803268e-01	4.030409e-02	4.005568e-01	1.819762e-02	3.366019e-01	1.730216e-01	3.375948e-01	1.527817e-01	3.346608e-01	2.484397e-01	1.695869e-01	2.473126e-01	2.587862e-01	2.583785e-01	2.401477e-01	2.426876e-01	1.535029e+00	1.555466e+00	1.297862e+00	3.205065e-02	3.665173e-01	2.994502e-01	2.334032e+00
285000	-9.068435e+04	-3.304560e+02	7.402455e+01	2.025604e-01	1.789636e-01	1.169694e-01	1.021996e-01	2.996794e-01	9.962755e-02	1.563932e-01	2.660541e-01	8.921095e-02	2.565578e-01	1.544680e-01	7.731590e-02	5.552328e-02	3.002082e-01	1.768455e-01	4.141405e-02	4.102277e-01	1.578120e-02	3.366019e-01	1.730216e-01	3.375948e-01	1.527817e-01	3.346608e-01	2.484397e-01	1.695869e-01	2.473126e-01	2.587862e-01	2.583785e-01	2.401477e-01	2.426876e-01	1.537354e+00	1.576026e+00	1.297862e+00	1.870085e-02	3.500246e-01	3.159430e-01	2.334032e+00
285500	-9.069310e+04	-3.201042e+02	6.912351e+01	2.025604e-01	1.789636e-01	1.169694e-01	1.021996e-01	2.996794e-01	9.962755e-02	1.524803e-01	2.438228e-01	1.020433e-01	2.646379e-01	1.804030e-01	5.661272e-02	5.552328e-02	3.002082e-01	1.768455e-01	3.863037e-02	4.102277e-01	1.856488e-02	3.366019e-01	1.730216e-01	3.375948e-01	1.527817e-01	3.352552e-01	2.547156e-01	1.869322e-01	2.230970e-01	2.587862e-01	2.583785e-01	2.401477e-01	2.426876e-01	1.537354e+00	1.529410e+00	1.484157e+00	2.754406e-02	3.808170e-01	3.198580e-01	2.299325e+00
286000	-9.068814e+04	-3.182186e+02	6.822582e+01	2.018047e-01	1.789636e-01	1.169694e-01	9.998310e-02	3.026516e-01	9.962755e-02	1.524803e-01	2.272670e-01	1.020433e-01	2.646379e-01	1.969588e-01	5.661272e-02	5.948076e-02	2.934266e-01	1.701216e-01	4.106529e-02	4.119012e-01	2.400448e-02	3.366019e-01	1.730216e-01	3.375948e-01	1.527817e-01	3.538682e-01	2.477987e-01	1.908369e-01	2.074962e-01	2.587862e-01	2.582010e-01	2.401477e-01	2.428650e-01	1.610031e+00	1.529410e+00	1.524121e+00	4.201360e-02	3.742308e-01	3.197860e-01	2.305983e+00
286500	-9.069359e+04	-3.165264e+02	6.757732e+01	2.018047e-01	1.789636e-01	1.169694e-01	9.998310e-02	3.026516e-01	9.962755e-02	1.497621e-01	2.252889e-01	1.067396e-01	2.646379e-01	1.969588e-01	5.661272e-02	5.948076e-02	2.934266e-01	1.701216e-01	4.106529e-02	4.119012e-01	2.400448e-02	3.422490e-01	1.730216e-01	3.375948e-01	1.471347e-01	3.688942e-01	2.265197e-01	1.956844e-01	2.089018e-01	2.587862e-01	2.582010e-01	2.401477e-01	2.428650e-01	1.488717e+00	1.529410e+00	1.412503e+00	1.911061e-02	3.713077e-01	3.227092e-01	2.305983e+00
287000	-9.069179e+04	-3.149253e+02	6.684843e+01	2.075310e-01	1.789636e-01	1.169694e-01	9.425686e-02	3.026516e-01	9.962755e-02	1.497621e-01	2.252889e-01	1.067396e-01	2.646379e-01	1.784738e-01	7.509771e-02	5.948076e-02	2.934266e-01	1.602271e-01	4.106529e-02	4.217957e-01	2.400448e-02	3.422490e-01	1.730216e-01	3.375948e-01	1.471347e-01	3.658203e-01	2.295935e-01	1.956844e-01	2.089018e-01	2.587862e-01	2.635277e-01	2.348210e-01	2.428650e-01	1.587914e+00	1.429050e+00	1.468711e+00	2.559547e-02	3.705094e-01	3.235074e-01	2.305983e+00
287500	-9.070394e+04	-3.175082e+02	6.802021e+01	2.075310e-01	1.733916e-01	1.096027e-01	9.982883e-02	3.100183e-01	9.962755e-02	1.462165e-01	2.163703e-01	1.057977e-01	2.597858e-01	1.927718e-01	7.905786e-02	5.079188e-02	3.042651e-01	1.709124e-01	4.255880e-02	4.136227e-01	1.784910e-02	3.358924e-01	1.730216e-01	3.375948e-01	1.534912e-01	3.682169e-01	2.384426e-01	1.962136e-01	1.971270e-01	2.587862e-01	2.635277e-01	2.348210e-01	2.428650e-01	1.643261e+00	1.460440e+00	1.310604e+00	2.559547e-02	3.696573e-01	3.120824e-01	2.318260e+00
288000	-9.069677e+04	-3.164660e+02	6.767138e+01	2.136317e-01	1.733916e-01	1.150070e-01	9.982883e-02	2.985133e-01	9.962755e-02	1.462165e-01	2.163703e-01	9.919492e-02	2.597858e-01	1.912745e-01	8.715796e-02	5.079188e-02	3.042651e-01	1.709124e-01	4.255880e-02	4.136227e-01	1.784910e-02	3.411781e-01	1.729522e-01	3.373337e-01	1.485360e-01	3.682169e-01	2.384426e-01	1.836166e-01	2.097240e-01	2.587862e-01	2.635277e-01	2.350573e-01	2.426287e-01	1.537924e+00	1.321126e+00	1.298612e+00	2.070207e-02	3.526887e-01	3.290511e-01	2.318260e+00
288500	-9.069654e+04	-3.137162e+02	6.617784e+01	2.136317e-01	1.733916e-01	1.134521e-01	1.013838e-01	2.985133e-01	9.962755e-02	1.462165e-01	2.285167e-01	9.188810e-02	2.559412e-01	1.912745e-01	8.616298e-02	5.153178e-02	3.042651e-01	1.709124e-01	4.094157e-02	4.145000e-01	1.784910e-02	3.402309e-01	1.747158e-01	3.355700e-01	1.494832e-01	3.682169e-01	2.380215e-01	1.836166e-01	2.101450e-01	2.587862e-01	2.635277e-01	2.350573e-01	2.426287e-01	1.574245e+00	1.684861e+00	1.556511e+00	2.292230e-02	3.632655e-01	3.250562e-01	2.311678e+00
289000	-9.069123e+04	-3.170117e+02	6.774444e+01	2.136317e-01	1.733916e-01	9.967786e-02	1.004704e-01	3.040566e-01	1.087719e-01	1.462165e-01	2.285167e-01	9.188810e-02	2.559412e-01	1.912745e-01	8.616298e-02	6.103907e-02	3.042651e-01	1.709124e-01	4.094157e-02	4.064883e-01	1.635350e-02	3.402309e-01	1.747158e-01	3.355700e-01	1.494832e-01	3.682169e-01	2.380215e-01	1.836166e-01	2.101450e-01	2.587862e-01	2.635277e-01	2.350573e-01	2.426287e-01	1.538579e+00	1.654076e+00	1.345874e+00	2.422755e-02	3.829753e-01	3.113409e-01	2.305684e+00
289500	-9.069222e+04	-3.246982e+02	7.126685e+01	2.282256e-01	1.741079e-01	9.970025e-02	9.720965e-02	3.050502e-01	9.570639e-02	1.350332e-01	2.648401e-01	8.773817e-02	2.732633e-01	1.679686e-01	7.115666e-02	5.518395e-02	2.903744e-01	1.754977e-01	4.051463e-02	4.214216e-01	1.700776e-02	3.421584e-01	1.677821e-01	3.272132e-01	1.628463e-01	3.617316e-01	2.456929e-01	1.685272e-01	2.240483e-01	2.596480e-01	2.677652e-01	2.374856e-01	2.351012e-01	1.706767e+00	1.474970e+00	1.290495e+00	2.787471e-02	3.581698e-01	3.363849e-01	2.305445e+00
290000	-9.068315e+04	-3.200219e+02	6.903083e+01	2.136317e-01	1.733916e-01	9.947948e-02	1.005962e-01	3.029965e-01	1.099045e-01	1.415407e-01	2.384474e-01	8.515615e-02	2.595720e-01	1.927739e-01	8.250984e-02	6.779316e-02	2.965600e-01	1.530326e-01	3.403599e-02	4.132349e-01	3.534337e-02	3.430437e-01	1.690978e-01	3.319346e-01	1.559238e-01	3.682169e-01	2.359011e-01	1.857370e-01	2.101450e-01	2.587862e-01	2.605392e-01	2.380459e-01	2.426287e-01	1.699939e+00	1.596995e+00	1.376825e+00	2.259919e-02	3.790806e-01	3.373096e-01	2.283610e+00
290500	-9.069163e+04	-3.251733e+02	7.139960e+01	2.194202e-01	1.741079e-01	1.111399e-01	1.047572e-01	2.956687e-01	9.490625e-02	1.350332e-01	2.648401e-01	8.773817e-02	2.732633e-01	1.679686e-01	7.115666e-02	5.146734e-02	2.734922e-01	1.797297e-01	4.055555e-02	4.365186e-01	1.823665e-02	3.421584e-01	1.677821e-01	3.242076e-01	1.658518e-01	3.602185e-01	2.453692e-01	1.698596e-01	2.245527e-01	2.595144e-01	2.589549e-01	2.451836e-01	2.363471e-01	1.639967e+00	1.586002e+00	1.436424e+00	3.097149e-02	3.443688e-01	3.354459e-01	2.320185e+00
291000	-9.068686e+04	-3.108680e+02	6.503049e+01	2.136317e-01	1.733916e-01	9.947948e-02	1.005962e-01	3.029965e-01	1.099045e-01	1.469451e-01	2.374104e-01	9.242898e-02	2.399071e-01	1.916940e-01	9.161450e-02	5.578358e-02	2.849743e-01	1.708615e-01	4.862570e-02	4.175077e-01	2.224715e-02	3.394063e-01	1.690978e-01	3.355720e-01	1.559238e-01	3.691907e-01	2.514987e-01	1.727242e-01	2.065864e-01	2.587862e-01	2.618489e-01	2.380459e-01	2.413190e-01	1.670583e+00	1.348286e+00	1.616736e+00	4.436513e-02	3.799600e-01	3.396152e-01	2.280425e+00
291500	-9.067121e+04	-3.161838e+02	6.742073e+01	2.214640e-01	1.741079e-01	1.111399e-01	9.828083e-02	2.936248e-01	1.013826e-01	1.477138e-01	2.532720e-01	9.317476e-02	2.577350e-01	1.704905e-01	7.761395e-02	5.759723e-02	2.970527e-01	1.793786e-01	3.664855e-02	4.149222e-01	1.440074e-02	3.255899e-01	1.649736e-01	3.524006e-01	1.570359e-01	3.602185e-01	2.453692e-01	1.756845e-01	2.187278e-01	2.595144e-01	2.589549e-01	2.451836e-01	2.363471e-01	1.588114e+00	1.456008e+00	1.398225e+00	3.175290e-02	3.800676e-01	3.144390e-01	2.305493e+00
292000	-9.067593e+04	-3.239695e+02	7.097200e+01	2.214640e-01	1.729004e-01	1.145679e-01	9.828083e-02	2.918354e-01	1.009514e-01	1.498658e-01	2.532720e-01	9.317476e-02	2.577350e-01	1.704905e-01	7.546197e-02	6.029552e-02	2.960220e-01	1.826870e-01	3.610658e-02	4.124275e-01	1.246133e-02	3.255899e-01	1.649736e-01	3.524006e-01	1.570359e-01	3.602185e-01	2.453692e-01	1.756845e-01	2.187278e-01	2.595144e-01	2.589549e-01	2.451836e-01	2.363471e-01	1.517212e+00	1.461649e+00	1.399413e+00	2.187427e-02	3.770430e-01	3.144390e-01	2.308518e+00
292500	-9.067689e+04	-3.145528e+02	6.651292e+01	2.214640e-01	1.729004e-01	1.145679e-01	9.828083e-02	2.918354e-01	1.009514e-01	1.498658e-01	2.398193e-01	9.317476e-02	2.577350e-01	1.704905e-01	8.891461e-02	5.952502e-02	3.077709e-01	1.613008e-01	4.423415e-02	4.133776e-01	1.379154e-02	3.255899e-01	1.649736e-01	3.524006e-01	1.570359e-01	3.602185e-01	2.453692e-01	1.756845e-01	2.187278e-01	2.595144e-01	2.589549e-01	2.451836e-01	2.363471e-01	1.756844e+00	1.624936e+00	1.499544e+00	3.688430e-02	3.716622e-01	3.198198e-01	2.308518e+00
293000	-9.069167e+04	-3.233522e+02	7.055530e+01	2.214640e-01	1.729004e-01	1.150594e-01	9.778931e-02	2.918354e-01	1.009514e-01	1.441306e-01	2.364117e-01	9.562014e-02	2.726743e-01	1.700305e-01	8.113279e-02	5.504791e-02	3.003234e-01	1.653748e-01	4.362003e-02	4.218162e-01	1.381767e-02	3.365791e-01	1.649736e-01	3.414114e-01	1.570359e-01	3.602185e-01	2.466323e-01	1.756845e-01	2.174648e-01	2.595144e-01	2.589549e-01	2.451836e-01	2.363471e-01	1.771670e+00	1.438118e+00	1.452672e+00	1.401020e-02	3.557134e-01	3.331081e-01	2.311179e+00
293500	-9.068514e+04	-3.230385e+02	7.051654e+01	2.151077e-01	1.870599e-01	1.096701e-01	9.461390e-02	2.778711e-01	1.156773e-01	1.411649e-01	2.350510e-01	9.404436e-02	2.716575e-01	1.749637e-01	8.311843e-02	5.504791e-02	3.003234e-01	1.653748e-01	4.362003e-02	4.218162e-01	1.381767e-02	3.441899e-01	1.649736e-01	3.338006e-01	1.570359e-01	3.602185e-01	2.466323e-01	1.756845e-01	2.174648e-01	2.595144e-01	2.589717e-01	2.451836e-01	2.363304e-01	1.530380e+00	1.449819e+00	1.452672e+00	3.517840e-02	3.704411e-01	3.183804e-01	2.311179e+00
294000	-9.067190e+04	-3.195523e+02	6.892071e+01	2.124714e-01	1.944850e-01	1.207021e-01	1.013855e-01	2.683345e-01	1.026214e-01	1.411649e-01	2.350510e-01	9.404436e-02	2.707310e-01	1.758903e-01	8.311843e-02	6.150864e-02	2.849714e-01	1.644035e-01	4.230480e-02	4.283266e-01	1.848517e-02	3.263369e-01	1.821009e-01	3.301761e-01	1.613860e-01	3.589959e-01	2.505141e-01	1.791326e-01	2.113574e-01	2.595144e-01	2.589717e-01	2.451836e-01	2.363304e-01	1.641954e+00	1.449505e+00	1.356742e+00	2.054402e-02	3.603554e-01	3.284661e-01	2.311179e+00
294500	-9.068005e+04	-3.234577e+02	7.069243e+01	2.124714e-01	1.944850e-01	1.207021e-01	1.060226e-01	2.636974e-01	1.026214e-01	1.506283e-01	2.254289e-01	9.410539e-02	2.613422e-01	1.808164e-01	8.767883e-02	6.150864e-02	2.849714e-01	1.705754e-01	4.072649e-02	4.283266e-01	1.389150e-02	3.263369e-01	1.821009e-01	3.301761e-01	1.613860e-01	3.589959e-01	2.505141e-01	1.791326e-01	2.113574e-01	2.595144e-01	2.589717e-01	2.451836e-01	2.363304e-01	1.641954e+00	1.496807e+00	1.331925e+00	2.268991e-02	3.571262e-01	3.194614e-01	2.323412e+00
295000	-9.070243e+04	-3.125155e+02	6.572333e+01	2.364827e-01	1.904474e-01	1.112770e-01	8.516206e-02	2.759137e-01	1.007171e-01	1.504116e-01	2.376458e-01	1.074584e-01	2.505291e-01	1.864767e-01	6.747850e-02	5.435372e-02	2.915275e-01	1.770869e-01	4.514732e-02	4.119476e-01	1.993707e-02	3.262156e-01	1.730679e-01	3.429070e-01	1.578095e-01	3.566391e-01	2.457463e-01	1.877902e-01	2.098244e-01	2.597943e-01	2.581780e-01	2.462912e-01	2.357365e-01	1.736680e+00	1.485867e+00	1.444023e+00	2.355479e-02	3.730341e-01	3.415462e-01	2.285420e+00
295500	-9.067445e+04	-3.143765e+02	6.656141e+01	2.124714e-01	1.944850e-01	1.122365e-01	1.060226e-01	2.700883e-01	1.046961e-01	1.475649e-01	2.385316e-01	8.519391e-02	2.612057e-01	1.807246e-01	8.677931e-02	6.103442e-02	2.813757e-01	1.534372e-01	4.207288e-02	4.368893e-01	2.519047e-02	3.263369e-01	1.821009e-01	3.301761e-01	1.613860e-01	3.613033e-01	2.469919e-01	1.782133e-01	2.134915e-01	2.595144e-01	2.589717e-01	2.451836e-01	2.363304e-01	1.645508e+00	1.496807e+00	1.451480e+00	2.686022e-02	3.617250e-01	3.268616e-01	2.311413e+00
296000	-9.067582e+04	-3.124032e+02	6.576955e+01	2.189181e-01	1.892315e-01	1.101742e-01	9.934342e-02	2.784396e-01	1.038933e-01	1.475649e-01	2.385316e-01	9.509567e-02	2.612057e-01	1.807246e-01	7.687754e-02	6.952353e-02	2.813757e-01	1.534372e-01	3.358377e-02	4.368893e-01	2.519047e-02	3.384020e-01	1.700358e-01	3.301761e-01	1.613860e-01	3.613033e-01	2.469919e-01	1.782133e-01	2.134915e-01	2.592397e-01	2.592463e-01	2.451836e-01	2.363304e-01	1.559869e+00	1.384081e+00	1.503032e+00	2.580770e-02	3.895758e-01	3.268616e-01	2.283563e+00
296500	-9.068951e+04	-3.055635e+02	6.279567e+01	2.262263e-01	1.819232e-01	1.027340e-01	9.934342e-02	2.858797e-01	1.038933e-01	1.475649e-01	2.385316e-01	9.817411e-02	2.612057e-01	1.807246e-01	7.379911e-02	5.905383e-02	3.094750e-01	1.514725e-01	4.468225e-02	4.073392e-01	2.797720e-02	3.384020e-01	1.700358e-01	3.301761e-01	1.613860e-01	3.613033e-01	2.469919e-01	1.782133e-01	2.134915e-01	2.592397e-01	2.592463e-01	2.451836e-01	2.363304e-01	1.559869e+00	1.646665e+00	1.453752e+00	3.122040e-02	3.895758e-01	3.260301e-01	2.284394e+00
297000	-9.069881e+04	-3.097080e+02	6.446647e+01	2.293820e-01	1.841203e-01	1.113176e-01	9.587339e-02	2.794342e-01	9.987244e-02	1.399925e-01	2.551369e-01	8.934214e-02	2.431846e-01	1.974662e-01	7.487775e-02	6.233464e-02	2.965055e-01	1.510581e-01	4.668224e-02	4.217068e-01	2.171261e-02	3.384020e-01	1.706344e-01	3.295776e-01	1.613860e-01	3.591732e-01	2.451462e-01	1.789445e-01	2.167362e-01	2.592397e-01	2.592463e-01	2.451836e-01	2.363304e-01	1.703400e+00	1.646665e+00	1.453752e+00	2.392995e-02	3.993223e-01	3.162837e-01	2.284394e+00
297500	-9.067947e+04	-3.120436e+02	6.558540e+01	2.293820e-01	1.841203e-01	1.113176e-01	9.587339e-02	2.794342e-01	9.987244e-02	1.399925e-01	2.551369e-01	8.934214e-02	2.431846e-01	1.974662e-01	7.487775e-02	6.161218e-02	2.897944e-01	1.747755e-01	4.039947e-02	4.119433e-01	2.147519e-02	3.384020e-01	1.757062e-01	3.295776e-01	1.563142e-01	3.591732e-01	2.451462e-01	1.789445e-01	2.167362e-01	2.592397e-01	2.592463e-01	2.451836e-01	2.363304e-01	1.678046e+00	1.383439e+00	1.453752e+00	1.977472e-02	3.751459e-01	3.404601e-01	2.284394e+00
298000	-9.068105e+04	-3.034603e+02	6.200290e+01	2.293820e-01	1.841203e-01	1.113176e-01	9.385705e-02	2.794342e-01	1.018888e-01	1.530925e-01	2.523301e-01	8.664901e-02	2.453869e-01	1.717692e-01	9.077236e-02	6.161218e-02	2.801954e-01	1.747755e-01	4.999845e-02	4.119433e-01	2.147519e-02	3.402358e-01	1.738725e-01	3.295776e-01	1.563142e-01	3.591732e-01	2.451462e-01	1.789445e-01	2.167362e-01	2.592397e-01	2.592463e-01	2.451836e-01	2.363304e-01	1.644327e+00	1.393197e+00	1.453752e+00	3.129423e-02	4.106569e-01	3.404601e-01	2.248883e+00
298500	-9.068066e+04	-3.095136e+02	6.430574e+01	2.293820e-01	1.841203e-01	1.113176e-01	9.494646e-02	2.794342e-01	1.007994e-01	1.530925e-01	2.687445e-01	8.664901e-02	2.453869e-01	1.717692e-01	7.435789e-02	5.855736e-02	2.902600e-01	1.819066e-01	4.392843e-02	4.080466e-01	1.730099e-02	3.402358e-01	1.738725e-01	3.295776e-01	1.563142e-01	3.545670e-01	2.451462e-01	1.789445e-01	2.213423e-01	2.592397e-01	2.592463e-01	2.451836e-01	2.363304e-01	1.644327e+00	1.722783e+00	1.622852e+00	2.061060e-02	4.206860e-01	3.304310e-01	2.248883e+00
299000	-9.068392e+04	-3.090777e+02	6.423930e+01	2.293820e-01	1.841203e-01	1.113176e-01	1.036296e-01	2.794342e-01	9.211622e-02	1.430354e-01	2.579616e-01	9.683144e-02	2.378027e-01	1.826773e-01	8.169147e-02	5.855736e-02	2.903831e-01	1.817835e-01	4.453815e-02	4.080466e-01	1.669127e-02	3.402358e-01	1.596187e-01	3.438313e-01	1.563142e-01	3.545670e-01	2.444620e-01	1.796286e-01	2.213423e-01	2.592397e-01	2.592463e-01	2.451836e-01	2.363304e-01	1.802631e+00	1.421722e+00	1.487307e+00	2.349390e-02	3.986735e-01	3.524435e-01	2.248883e+00
299500	-9.069879e+04	-3.123268e+02	6.573527e+01	2.122787e-01	1.870009e-01	1.213739e-01	9.050473e-02	2.813543e-01	1.074874e-01	1.444079e-01	2.475330e-01	9.883519e-02	2.456117e-01	1.797702e-01	8.384202e-02	4.808524e-02	3.022366e-01	1.656265e-01	4.073754e-02	4.326884e-01	1.062571e-02	3.381267e-01	1.791215e-01	3.296754e-01	1.530764e-01	3.537504e-01	2.510824e-01	1.794558e-01	2.157114e-01	2.553097e-01	2.647222e-01	2.352770e-01	2.446911e-01	1.658792e+00	1.422658e+00	1.368742e+00	3.278255e-02	3.835984e-01	3.140992e-01	2.302302e+00
300000	-9.068100e+04	-3.076090e+02	6.350891e+01	2.293820e-01	1.836814e-01	1.115442e-01	1.036296e-01	2.796466e-01	9.211622e-02	1.407333e-01	2.579616e-01	9.683144e-02	2.607983e-01	1.619839e-01	8.169147e-02	6.169793e-02	2.921580e-01	1.757994e-01	4.067099e-02	4.118006e-01	1.787313e-02	3.306178e-01	1.661016e-01	3.491869e-01	1.540937e-01	3.540306e-01	2.444620e-01	1.796286e-01	2.218787e-01	2.592397e-01	2.592463e-01	2.451836e-01	2.363304e-01	1.719523e+00	1.631541e+00	1.634474e+00	2.486367e-02	4.015443e-01	3.495727e-01	2.248883e+00
300500	-9.068528e+04	-3.075652e+02	6.363057e+01	2.229449e-01	1.830561e-01	1.149994e-01	9.681143e-02	2.729950e-01	1.091932e-01	1.610204e-01	2.561903e-01	9.342022e-02	2.421902e-01	1.686790e-01	7.849976e-02	4.216026e-02	2.991361e-01	1.909768e-01	5.362096e-02	4.049163e-01	9.189630e-03	3.340329e-01	1.755718e-01	3.373189e-01	1.530764e-01	3.495537e-01	2.459795e-01	1.794558e-01	2.250109e-01	2.553097e-01	2.564327e-01	2.439433e-01	2.443143e-01	1.646577e+00	1.535188e+00	1.468368e+00	2.472588e-02	4.013240e-01	3.386986e-01	2.259977e+00
301000	-9.068590e+04	-3.061610e+02	6.306830e+01	2.229449e-01	1.830561e-01	1.149994e-01	9.681143e-02	2.729950e-01	1.091932e-01	1.610204e-01	2.561903e-01	9.342022e-02	2.421902e-01	1.686790e-01	7.849976e-02	4.873440e-02	2.991361e-01	1.890680e-01	5.552980e-02	3.946886e-01	1.284320e-02	3.277691e-01	1.755718e-01	3.373189e-01	1.593402e-01	3.479121e-01	2.459795e-01	1.794558e-01	2.266526e-01	2.553097e-01	2.564327e-01	2.439433e-01	2.443143e-01	1.700852e+00	1.493221e+00	1.403937e+00	2.035988e-02	3.964553e-01	3.435673e-01	2.259977e+00
301500	-9.068926e+04	-3.060984e+02	6.296844e+01	2.229449e-01	1.830561e-01	1.149994e-01	9.774257e-02	2.847326e-01	9.652446e-02	1.610204e-01	2.606418e-01	9.308583e-02	2.421902e-01	1.642275e-01	7.883415e-02	4.873440e-02	2.967520e-01	1.890680e-01	5.791382e-02	3.946886e-01	1.284320e-02	3.340426e-01	1.755718e-01	3.310454e-01	1.593402e-01	3.470046e-01	2.459795e-01	1.794558e-01	2.275601e-01	2.628602e-01	2.564327e-01	2.439433e-01	2.367638e-01	1.641468e+00	1.589422e+00	1.545859e+00	1.837771e-02	4.012597e-01	3.387629e-01	2.259977e+00
302000	-9.069697e+04	-3.053354e+02	6.265668e+01	2.229449e-01	1.804604e-01	1.149994e-01	1.051433e-01	2.773319e-01	9.912017e-02	1.610204e-01	2.606418e-01	9.308583e-02	2.421902e-01	1.642275e-01	7.883415e-02	6.250508e-02	3.130109e-01	1.730466e-01	3.667227e-02	3.970796e-01	1.768547e-02	3.340426e-01	1.755718e-01	3.310454e-01	1.593402e-01	3.531979e-01	2.459795e-01	1.794558e-01	2.213668e-01	2.628602e-01	2.564327e-01	2.439433e-01	2.367638e-01	1.641468e+00	1.589422e+00	1.538687e+00	2.014911e-02	3.978505e-01	3.436662e-01	2.258483e+00
302500	-9.070445e+04	-3.086056e+02	6.408703e+01	2.229449e-01	1.882726e-01	1.131959e-01	1.066828e-01	2.695197e-01	9.938421e-02	1.438337e-01	2.368524e-01	9.624895e-02	2.573251e-01	2.005762e-01	6.516377e-02	6.250508e-02	3.130109e-01	1.730466e-01	3.667227e-02	3.970796e-01	1.768547e-02	3.340426e-01	1.755718e-01	3.310454e-01	1.593402e-01	3.531979e-01	2.459795e-01	1.794558e-01	2.213668e-01	2.628602e-01	2.564327e-01	2.439433e-01	2.367638e-01	1.551842e+00	1.536719e+00	1.512650e+00	2.407004e-02	4.182091e-01	3.436662e-01	2.238125e+00
303000	-9.070865e+04	-3.080660e+02	6.380959e+01	2.229449e-01	2.004209e-01	1.131959e-01	9.453451e-02	2.695197e-01	9.938421e-02	1.433468e-01	2.459734e-01	9.390061e-02	2.570232e-01	1.935285e-01	6.622753e-02	6.444663e-02	3.177716e-01	1.626064e-01	4.001813e-02	3.929650e-01	2.219225e-02	3.340426e-01	1.755718e-01	3.310454e-01	1.593402e-01	3.450694e-01	2.459795e-01	1.794558e-01	2.294953e-01	2.628602e-01	2.564327e-01	2.439433e-01	2.367638e-01	1.612562e+00	1.597620e+00	1.512650e+00	3.867709e-02	3.884824e-01	3.515906e-01	2.259927e+00
303500	-9.070233e+04	-3.118351e+02	6.546259e+01	2.215352e-01	1.809564e-01	1.064047e-01	9.707449e-02	2.936357e-01	1.003936e-01	1.459311e-01	2.479558e-01	9.690252e-02	2.419973e-01	1.743435e-01	9.286984e-02	6.444663e-02	3.177716e-01	1.668132e-01	4.001813e-02	3.929650e-01	1.798545e-02	3.340426e-01	1.739869e-01	3.326304e-01	1.593402e-01	3.469596e-01	2.582776e-01	1.768081e-01	2.179547e-01	2.628602e-01	2.564327e-01	2.439433e-01	2.367638e-01	1.612562e+00	1.515127e+00	1.464927e+00	2.933194e-02	4.052871e-01	3.347859e-01	2.259927e+00
304000	-9.069460e+04	-3.171910e+02	6.787413e+01	2.304041e-01	1.842838e-01	1.032858e-01	8.753075e-02	2.935826e-01	1.009130e-01	1.459311e-01	2.443037e-01	1.005545e-01	2.419973e-01	1.743435e-01	9.286984e-02	6.444663e-02	3.177716e-01	1.668132e-01	3.803803e-02	3.949451e-01	1.798545e-02	3.202540e-01	1.739869e-01	3.464189e-01	1.593402e-01	3.512824e-01	2.508606e-01	1.850571e-01	2.127999e-01	2.628602e-01	2.564327e-01	2.439433e-01	2.367638e-01	1.612562e+00	1.348204e+00	1.464927e+00	2.887980e-02	3.897731e-01	3.439575e-01	2.266269e+00
304500	-9.070336e+04	-3.145197e+02	6.674395e+01	2.304041e-01	1.842838e-01	1.032858e-01	8.753075e-02	2.935826e-01	1.009130e-01	1.459311e-01	2.535891e-01	9.126923e-02	2.419973e-01	1.863055e-01	8.090785e-02	6.444663e-02	3.177716e-01	1.668132e-01	3.803803e-02	3.949451e-01	1.798545e-02	3.285039e-01	1.739869e-01	3.381690e-01	1.593402e-01	3.512824e-01	2.508606e-01	1.850571e-01	2.127999e-01	2.628602e-01	2.564327e-01	2.439433e-01	2.367638e-01	1.460341e+00	1.323549e+00	1.534987e+00	1.984888e-02	3.897731e-01	3.439575e-01	2.266269e+00
305000	-9.069498e+04	-3.128281e+02	6.599804e+01	2.304041e-01	1.842838e-01	1.032858e-01	8.753075e-02	2.935826e-01	1.009130e-01	1.459311e-01	2.535891e-01	9.126923e-02	2.419973e-01	1.863055e-01	8.090785e-02	6.045409e-02	2.988875e-01	1.913130e-01	3.711929e-02	3.926858e-01	1.954032e-02	3.285039e-01	1.739869e-01	3.381690e-01	1.593402e-01	3.563428e-01	2.458002e-01	1.850571e-01	2.127999e-01	2.628602e-01	2.564327e-01	2.439433e-01	2.367638e-01	1.507260e+00	1.364073e+00	1.471394e+00	3.262453e-02	3.874269e-01	3.463038e-01	2.266269e+00
305500	-9.070122e+04	-3.156432e+02	6.721047e+01	2.224745e-01	1.842838e-01	1.032858e-01	8.753075e-02	3.015121e-01	1.009130e-01	1.461070e-01	2.535891e-01	9.126923e-02	2.418214e-01	1.863055e-01	8.090785e-02	6.106027e-02	3.125329e-01	1.712552e-01	3.574468e-02	3.985980e-01	2.080899e-02	3.285039e-01	1.739869e-01	3.381690e-01	1.593402e-01	3.563428e-01	2.458002e-01	1.850571e-01	2.127999e-01	2.628602e-01	2.564327e-01	2.439433e-01	2.367638e-01	1.474564e+00	1.398836e+00	1.505357e+00	2.726176e-02	3.874269e-01	3.171227e-01	2.295450e+00
306000	-9.069948e+04	-3.185324e+02	6.843340e+01	2.224745e-01	1.842838e-01	1.032858e-01	8.753075e-02	3.015121e-01	1.009130e-01	1.478547e-01	2.433639e-01	9.907612e-02	2.460203e-01	1.853669e-01	7.831814e-02	6.106027e-02	3.125329e-01	1.712552e-01	3.574468e-02	3.985980e-01	2.080899e-02	3.285039e-01	1.739869e-01	3.381690e-01	1.593402e-01	3.563428e-01	2.458002e-01	1.850571e-01	2.127999e-01	2.628602e-01	2.564327e-01	2.439433e-01	2.367638e-01	1.658042e+00	1.415182e+00	1.439773e+00	1.379886e-02	3.927013e-01	3.171227e-01	2.290176e+00
306500	-9.070027e+04	-3.169709e+02	6.763679e+01	1.978948e-01	1.678931e-01	1.123528e-01	8.803393e-02	3.340611e-01	9.976431e-02	1.589101e-01	2.448352e-01	8.493300e-02	2.625571e-01	1.758924e-01	7.287216e-02	5.276471e-02	2.864160e-01	1.680881e-01	3.051187e-02	4.269322e-01	3.528721e-02	3.382440e-01	1.648707e-01	3.515628e-01	1.453225e-01	3.552665e-01	2.349524e-01	1.789231e-01	2.308580e-01	2.591835e-01	2.557678e-01	2.435090e-01	2.415397e-01	1.516700e+00	1.785142e+00	1.438868e+00	2.332813e-02	3.755615e-01	3.285090e-01	2.295929e+00
307000	-9.069097e+04	-3.150871e+02	6.688152e+01	2.348330e-01	1.582431e-01	1.123528e-01	8.803393e-02	3.139871e-01	9.255013e-02	1.525596e-01	2.448352e-01	9.128353e-02	2.625571e-01	1.779392e-01	7.082536e-02	5.560322e-02	2.779767e-01	1.805680e-01	3.957454e-02	4.235138e-01	2.276378e-02	3.382440e-01	1.648707e-01	3.515628e-01	1.453225e-01	3.552665e-01	2.325808e-01	1.812947e-01	2.308580e-01	2.591835e-01	2.557678e-01	2.435090e-01	2.415397e-01	1.594255e+00	1.538760e+00	1.438868e+00	3.317595e-02	3.810608e-01	3.230097e-01	2.295929e+00
307500	-9.070614e+04	-3.082056e+02	6.385086e+01	2.348330e-01	1.582431e-01	1.114034e-01	8.803393e-02	3.149365e-01	9.255013e-02	1.454845e-01	2.423124e-01	8.987632e-02	2.759556e-01	1.758694e-01	7.050168e-02	6.792773e-02	3.109801e-01	1.542273e-01	3.951298e-02	4.015285e-01	2.582340e-02	3.382440e-01	1.648707e-01	3.515628e-01	1.453225e-01	3.555710e-01	2.322763e-01	1.812947e-01	2.308580e-01	2.591835e-01	2.557678e-01	2.435090e-01	2.415397e-01	1.580314e+00	1.619883e+00	1.563732e+00	2.197232e-02	3.939639e-01	3.264055e-01	2.279631e+00
308000	-9.071382e+04	-3.128527e+02	6.589277e+01	2.198980e-01	1.582431e-01	1.263384e-01	8.803393e-02	3.149365e-01	9.255013e-02	1.533722e-01	2.344247e-01	8.892423e-02	2.759556e-01	1.768215e-01	7.050168e-02	4.643488e-02	3.109801e-01	1.691895e-01	3.951298e-02	4.080592e-01	2.582340e-02	3.382440e-01	1.648707e-01	3.515628e-01	1.453225e-01	3.621062e-01	2.322763e-01	1.811731e-01	2.244444e-01	2.494929e-01	2.654584e-01	2.407046e-01	2.443441e-01	1.495726e+00	1.485106e+00	1.630050e+00	3.539840e-02	3.867224e-01	3.317935e-01	2.281484e+00
308500	-9.070007e+04	-3.127110e+02	6.579554e+01	2.159475e-01	1.621935e-01	1.258040e-01	8.642944e-02	3.149365e-01	9.468897e-02	1.533722e-01	2.371185e-01	8.892423e-02	2.732618e-01	1.768215e-01	7.050168e-02	5.801049e-02	3.061488e-01	1.851481e-01	3.837753e-02	3.869109e-01	2.540421e-02	3.382440e-01	1.648707e-01	3.515628e-01	1.453225e-01	3.621062e-01	2.322763e-01	1.811731e-01	2.244444e-01	2.534842e-01	2.614672e-01	2.407046e-01	2.443441e-01	1.495726e+00	1.641144e+00	1.557647e+00	3.093486e-02	3.867224e-01	3.365101e-01	2.276767e+00
309000	-9.068607e+04	-3.105986e+02	6.498478e+01	2.083362e-01	1.621935e-01	1.258040e-01	8.642944e-02	3.149365e-01	1.023003e-01	1.533722e-01	2.371185e-01	8.892423e-02	2.732618e-01	1.768215e-01	7.050168e-02	6.681222e-02	2.943497e-01	1.600601e-01	4.431146e-02	4.106240e-01	2.384257e-02	3.382440e-01	1.648707e-01	3.515628e-01	1.453225e-01	3.574074e-01	2.333223e-01	1.829976e-01	2.262726e-01	2.534842e-01	2.614672e-01	2.407046e-01	2.443441e-01	1.511843e+00	1.510617e+00	1.450965e+00	3.293941e-02	3.928722e-01	3.257592e-01	2.281369e+00
309500	-9.070011e+04	-3.161353e+02	6.730062e+01	2.113995e-01	1.724667e-01	1.188450e-01	7.637566e-02	3.178633e-01	1.030497e-01	1.533722e-01	2.371185e-01	8.892423e-02	2.732618e-01	1.768215e-01	7.050168e-02	6.135325e-02	2.877389e-01	1.704481e-01	4.200892e-02	4.206673e-01	1.778344e-02	3.382440e-01	1.648707e-01	3.515628e-01	1.453225e-01	3.723846e-01	2.315261e-01	1.689834e-01	2.271060e-01	2.534842e-01	2.614672e-01	2.407046e-01	2.443441e-01	1.450076e+00	1.639398e+00	1.576735e+00	2.747505e-02	3.928722e-01	3.257592e-01	2.281369e+00
310000	-9.069206e+04	-3.123288e+02	6.560970e+01	2.178830e-01	1.599910e-01	1.116768e-01	8.791203e-02	3.178633e-01	1.046738e-01	1.421728e-01	2.534579e-01	1.005641e-01	2.535353e-01	1.714666e-01	7.880316e-02	4.801003e-02	2.950454e-01	1.877612e-01	5.203802e-02	4.026583e-01	1.448709e-02	3.390867e-01	1.648707e-01	3.490051e-01	1.470376e-01	3.475982e-01	2.468389e-01	1.854137e-01	2.201493e-01	2.560637e-01	2.601176e-01	2.394747e-01	2.443441e-01	1.661395e+00	1.548018e+00	1.534479e+00	3.149166e-02	3.909807e-01	3.276506e-01	2.281369e+00
310500	-9.069459e+04	-3.137667e+02	6.621723e+01	2.062834e-01	1.599910e-01	1.116768e-01	9.951162e-02	3.178633e-01	1.046738e-01	1.475339e-01	2.480964e-01	8.990504e-02	2.562404e-01	1.713338e-01	8.689045e-02	6.220878e-02	2.950454e-01	1.735624e-01	4.032389e-02	4.143724e-01	1.448709e-02	3.390867e-01	1.648707e-01	3.490051e-01	1.470376e-01	3.612519e-01	2.432282e-01	1.854137e-01	2.101063e-01	2.560637e-01	2.601176e-01	2.394747e-01	2.443441e-01	1.618119e+00	1.559861e+00	1.597381e+00	3.149166e-02	3.952670e-01	3.221321e-01	2.282601e+00
311000	-9.070718e+04	-3.094720e+02	6.444837e+01	2.083906e-01	1.899675e-01	1.151204e-01	9.204832e-02	2.882651e-01	1.062081e-01	1.339708e-01	2.650667e-01	8.750517e-02	2.632214e-01	1.610162e-01	8.921970e-02	4.148920e-02	2.923460e-01	1.723084e-01	4.052176e-02	4.252672e-01	2.806744e-02	3.282189e-01	1.857608e-01	3.274953e-01	1.585250e-01	3.647063e-01	2.503899e-01	1.696074e-01	2.152964e-01	2.598354e-01	2.599802e-01	2.382283e-01	2.419562e-01	1.686533e+00	1.524076e+00	1.400058e+00	2.008288e-02	3.702997e-01	3.465117e-01	2.283189e+00
311500	-9.071337e+04	-3.091834e+02	6.437663e+01	2.083906e-01	1.899675e-01	1.151204e-01	9.881161e-02	2.882651e-01	9.944482e-02	1.339708e-01	2.650667e-01	8.750517e-02	2.632214e-01	1.610162e-01	8.921970e-02	5.771848e-02	3.225989e-01	1.721988e-01	4.632970e-02	3.868096e-01	1.434453e-02	3.260867e-01	1.857608e-01	3.274953e-01	1.606573e-01	3.571118e-01	2.503899e-01	1.696074e-01	2.228909e-01	2.598354e-01	2.599802e-01	2.382283e-01	2.419562e-01	1.555186e+00	1.430261e+00	1.506323e+00	2.167055e-02	3.702997e-01	3.465117e-01	2.283189e+00
312000	-9.069838e+04	-3.074499e+02	6.369411e+01	2.058520e-01	1.605281e-01	1.136628e-01	8.801848e-02	3.241803e-01	1.077583e-01	1.475994e-01	2.387005e-01	1.022176e-01	2.483841e-01	1.866247e-01	7.647368e-02	5.599147e-02	3.157196e-01	1.507157e-01	3.988806e-02	4.069007e-01	3.078444e-02	3.444064e-01	1.648707e-01	3.498793e-01	1.408436e-01	3.681548e-01	2.432282e-01	1.854137e-01	2.032034e-01	2.592194e-01	2.601850e-01	2.394072e-01	2.411884e-01	1.486287e+00	1.415623e+00	1.480824e+00	1.851600e-02	3.950715e-01	3.552220e-01	2.249707e+00
312500	-9.070919e+04	-3.173530e+02	6.791160e+01	2.083906e-01	1.899675e-01	1.162741e-01	9.573836e-02	2.882651e-01	1.013643e-01	1.339708e-01	2.646271e-01	8.794476e-02	2.583362e-01	1.721950e-01	8.292618e-02	6.122516e-02	3.225989e-01	1.614901e-01	4.578804e-02	3.917546e-01	1.714317e-02	3.352643e-01	1.765307e-01	3.282701e-01	1.599349e-01	3.653916e-01	2.530498e-01	1.670441e-01	2.145145e-01	2.599462e-01	2.599802e-01	2.382283e-01	2.418453e-01	1.610030e+00	1.466789e+00	1.426509e+00	2.387300e-02	3.858378e-01	3.274693e-01	2.286693e+00
313000	-9.071411e+04	-3.183196e+02	6.831700e+01	2.194083e-01	1.861279e-01	1.191121e-01	9.815005e-02	2.716018e-01	1.055999e-01	1.339708e-01	2.646271e-01	8.794476e-02	2.583362e-01	1.721950e-01	8.292618e-02	6.186700e-02	3.228767e-01	1.583113e-01	4.204095e-02	3.987065e-01	1.619755e-02	3.352643e-01	1.775072e-01	3.282701e-01	1.589585e-01	3.653916e-01	2.530498e-01	1.670441e-01	2.145145e-01	2.599462e-01	2.599802e-01	2.382283e-01	2.418453e-01	1.768491e+00	1.482698e+00	1.309186e+00	2.193266e-02	3.639336e-01	3.356298e-01	2.300437e+00
313500	-9.070953e+04	-3.168206e+02	6.762160e+01	2.194083e-01	1.861279e-01	1.191121e-01	9.815005e-02	2.716018e-01	1.055999e-01	1.339708e-01	2.646271e-01	9.929044e-02	2.469905e-01	1.721950e-01	8.292618e-02	5.218520e-02	3.046706e-01	1.762676e-01	4.321413e-02	4.048112e-01	1.885123e-02	3.352643e-01	1.775072e-01	3.282701e-01	1.589585e-01	3.507085e-01	2.516608e-01	1.824118e-01	2.152190e-01	2.599462e-01	2.599802e-01	2.382283e-01	2.418453e-01	1.687246e+00	1.588282e+00	1.349203e+00	3.899874e-02	3.903472e-01	3.092162e-01	2.300437e+00
314000	-9.069482e+04	-3.185030e+02	6.848943e+01	1.998850e-01	1.647815e-01	9.992469e-02	9.700625e-02	3.256072e-01	1.127953e-01	1.427773e-01	2.411451e-01	9.311084e-02	2.503478e-01	1.957715e-01	7.684744e-02	6.450017e-02	2.984593e-01	1.618578e-01	3.624505e-02	4.106669e-01	2.827074e-02	3.531715e-01	1.638162e-01	3.323417e-01	1.506706e-01	3.691948e-01	2.432282e-01	1.823429e-01	2.052341e-01	2.592194e-01	2.601850e-01	2.410810e-01	2.395146e-01	1.636590e+00	1.392732e+00	1.329231e+00	1.781167e-02	3.825414e-01	3.340389e-01	2.283420e+00
314500	-9.068812e+04	-3.163765e+02	6.753936e+01	2.085594e-01	1.647815e-01	9.992469e-02	1.101640e-01	3.124494e-01	1.041210e-01	1.409432e-01	2.411451e-01	9.311084e-02	2.521820e-01	1.957715e-01	7.684744e-02	6.450017e-02	2.984593e-01	1.618578e-01	3.624505e-02	4.106669e-01	2.827074e-02	3.531715e-01	1.678653e-01	3.323417e-01	1.466215e-01	3.691948e-01	2.432282e-01	1.823429e-01	2.052341e-01	2.592194e-01	2.594626e-01	2.418034e-01	2.395146e-01	1.475386e+00	1.318697e+00	1.572398e+00	1.418250e-02	3.983068e-01	3.404600e-01	2.261233e+00
315000	-9.070353e+04	-3.113935e+02	6.520186e+01	2.194083e-01	1.861279e-01	1.154698e-01	9.191101e-02	2.757827e-01	1.113004e-01	1.556289e-01	2.541163e-01	9.412751e-02	2.451268e-01	1.623561e-01	8.864432e-02	5.989712e-02	2.887529e-01	1.706548e-01	4.312602e-02	4.184037e-01	1.916536e-02	3.298098e-01	1.795758e-01	3.391873e-01	1.514271e-01	3.507085e-01	2.534955e-01	1.805771e-01	2.152190e-01	2.599462e-01	2.599802e-01	2.444265e-01	2.356471e-01	1.687246e+00	1.517446e+00	1.555052e+00	1.360293e-02	4.257778e-01	3.306054e-01	2.243617e+00
315500	-9.069629e+04	-3.108601e+02	6.504095e+01	2.194083e-01	1.861279e-01	1.154698e-01	9.191101e-02	2.757827e-01	1.113004e-01	1.488107e-01	2.564475e-01	9.312102e-02	2.606278e-01	1.612609e-01	7.973213e-02	5.444720e-02	2.887529e-01	1.746863e-01	3.909454e-02	4.184037e-01	2.461528e-02	3.298098e-01	1.800073e-01	3.391873e-01	1.509956e-01	3.468721e-01	2.479253e-01	1.824259e-01	2.227767e-01	2.599462e-01	2.599802e-01	2.444265e-01	2.356471e-01	1.687246e+00	1.330911e+00	1.584995e+00	2.385412e-02	3.833039e-01	3.505197e-01	2.266176e+00
316000	-9.068996e+04	-3.155072e+02	6.709025e+01	2.194083e-01	1.861279e-01	1.166734e-01	9.070737e-02	2.757827e-01	1.113004e-01	1.490415e-01	2.483764e-01	9.484439e-02	2.632901e-01	1.630878e-01	8.135977e-02	6.099785e-02	2.887529e-01	1.746863e-01	3.909454e-02	4.184037e-01	1.806463e-02	3.363244e-01	1.770924e-01	3.326727e-01	1.539105e-01	3.468721e-01	2.479253e-01	1.824259e-01	2.227767e-01	2.599462e-01	2.599802e-01	2.444265e-01	2.356471e-01	1.553281e+00	1.475554e+00	1.487344e+00	2.811477e-02	3.870782e-01	3.240195e-01	2.288902e+00
316500	-9.071204e+04	-3.174641e+02	6.795542e+01	2.078461e-01	1.808508e-01	1.136948e-01	1.001384e-01	2.860894e-01	1.113805e-01	1.437253e-01	2.325014e-01	9.706664e-02	2.491463e-01	1.975822e-01	7.997820e-02	5.427176e-02	2.888841e-01	1.549488e-01	4.069229e-02	4.296016e-01	3.160145e-02	3.428916e-01	1.759179e-01	3.335430e-01	1.476475e-01	3.614615e-01	2.461110e-01	1.881179e-01	2.043095e-01	2.594321e-01	2.594626e-01	2.415907e-01	2.395146e-01	1.613546e+00	1.463554e+00	1.438796e+00	1.700123e-02	3.850095e-01	3.235945e-01	2.291396e+00
317000	-9.072167e+04	-3.152196e+02	6.703833e+01	2.078461e-01	1.808508e-01	1.157746e-01	9.805864e-02	2.860894e-01	1.113805e-01	1.437253e-01	2.325014e-01	1.109717e-01	2.352412e-01	1.975822e-01	7.997820e-02	6.186437e-02	2.973708e-01	1.718084e-01	3.639208e-02	4.100421e-01	2.252230e-02	3.287072e-01	1.759179e-01	3.335430e-01	1.618319e-01	3.614615e-01	2.479506e-01	1.881179e-01	2.024699e-01	2.594321e-01	2.594626e-01	2.415907e-01	2.395146e-01	1.582067e+00	1.463554e+00	1.301211e+00	2.795948e-02	3.635218e-01	3.165282e-01	2.319950e+00
317500	-9.069240e+04	-3.161470e+02	6.731452e+01	2.277153e-01	1.765872e-01	1.109578e-01	9.761205e-02	2.831967e-01	1.039310e-01	1.490415e-01	2.445569e-01	9.484439e-02	2.511985e-01	1.904099e-01	6.994882e-02	7.289752e-02	3.032831e-01	1.667544e-01	3.593373e-02	3.983156e-01	2.281569e-02	3.304111e-01	1.699687e-01	3.394108e-01	1.602095e-01	3.559415e-01	2.441213e-01	1.860249e-01	2.139123e-01	2.599462e-01	2.587864e-01	2.456203e-01	2.356471e-01	1.637268e+00	1.531296e+00	1.477775e+00	2.712131e-02	3.732228e-01	3.317743e-01	2.295003e+00
318000	-9.069110e+04	-3.073750e+02	6.362270e+01	2.277153e-01	1.765872e-01	1.109578e-01	9.761205e-02	2.831967e-01	1.039310e-01	1.490415e-01	2.416414e-01	9.484439e-02	2.520319e-01	1.924921e-01	6.994882e-02	7.289752e-02	3.032831e-01	1.667544e-01	3.593373e-02	3.983156e-01	2.281569e-02	3.304111e-01	1.699687e-01	3.394108e-01	1.602095e-01	3.639751e-01	2.441213e-01	1.860249e-01	2.058787e-01	2.599462e-01	2.587864e-01	2.456203e-01	2.356471e-01	1.548638e+00	1.433474e+00	1.496647e+00	2.299236e-02	3.879816e-01	3.433399e-01	2.268679e+00
318500	-9.070854e+04	-3.225542e+02	7.014015e+01	2.056569e-01	1.830401e-01	1.067784e-01	1.027538e-01	2.903904e-01	1.113805e-01	1.497801e-01	2.438065e-01	1.058017e-01	2.363685e-01	1.882076e-01	7.603560e-02	6.130571e-02	2.882591e-01	1.646798e-01	3.245400e-02	4.261880e-01	2.711342e-02	3.481524e-01	1.655713e-01	3.371854e-01	1.490909e-01	3.614615e-01	2.479506e-01	1.881179e-01	2.024699e-01	2.594321e-01	2.623911e-01	2.386622e-01	2.395146e-01	1.556116e+00	1.761889e+00	1.449499e+00	3.257168e-02	3.607217e-01	3.073132e-01	2.331965e+00
319000	-9.069585e+04	-3.233612e+02	7.069784e+01	2.050991e-01	1.763753e-01	9.984231e-02	9.735477e-02	3.142688e-01	1.070598e-01	1.497801e-01	2.403622e-01	1.058017e-01	2.363685e-01	1.916519e-01	7.603560e-02	5.691805e-02	3.006940e-01	1.645516e-01	2.979955e-02	4.200149e-01	2.802186e-02	3.457710e-01	1.686034e-01	3.341532e-01	1.514723e-01	3.614615e-01	2.479506e-01	1.881179e-01	2.024699e-01	2.594321e-01	2.623911e-01	2.420257e-01	2.361512e-01	1.623970e+00	1.267557e+00	1.470998e+00	2.916710e-02	3.584522e-01	3.206392e-01	2.320909e+00
319500	-9.068569e+04	-3.225756e+02	7.034362e+01	2.050991e-01	1.820963e-01	9.984231e-02	9.460878e-02	3.112938e-01	1.070598e-01	1.524833e-01	2.232810e-01	9.134268e-02	2.565946e-01	1.936804e-01	8.261803e-02	4.943754e-02	3.006940e-01	1.645516e-01	3.728006e-02	4.200149e-01	2.802186e-02	3.457710e-01	1.686034e-01	3.286052e-01	1.570203e-01	3.660232e-01	2.479506e-01	1.851174e-01	2.009088e-01	2.594321e-01	2.623911e-01	2.420257e-01	2.361512e-01	1.623970e+00	1.394138e+00	1.327550e+00	2.522648e-02	3.712331e-01	3.252910e-01	2.303476e+00
320000	-9.068768e+04	-3.206897e+02	6.948621e+01	2.069899e-01	1.829031e-01	1.022408e-01	9.658753e-02	2.955355e-01	1.157433e-01	1.470452e-01	2.430218e-01	1.045008e-01	2.298092e-01	1.858770e-01	8.974587e-02	5.869203e-02	2.946094e-01	1.622533e-01	3.904082e-02	4.203432e-01	2.506112e-02	3.457710e-01	1.701605e-01	3.270481e-01	1.570203e-01	3.660232e-01	2.479506e-01	1.851174e-01	2.009088e-01	2.594321e-01	2.623911e-01	2.420257e-01	2.361512e-01	1.570715e+00	1.394138e+00	1.371190e+00	1.372043e-02	3.821703e-01	3.143537e-01	2.303476e+00
320500	-9.069618e+04	-3.245364e+02	7.128038e+01	2.069899e-01	1.829031e-01	1.022408e-01	9.658753e-02	2.955355e-01	1.157433e-01	1.470452e-01	2.430218e-01	1.045008e-01	2.326735e-01	1.830127e-01	8.974587e-02	5.869203e-02	2.946094e-01	1.622533e-01	3.904082e-02	4.203432e-01	2.506112e-02	3.457710e-01	1.777266e-01	3.208729e-01	1.556295e-01	3.660232e-01	2.479506e-01	1.851174e-01	2.009088e-01	2.594321e-01	2.628975e-01	2.420257e-01	2.356448e-01	1.547712e+00	1.378261e+00	1.355413e+00	2.870490e-02	3.641916e-01	3.210388e-01	2.314770e+00
321000	-9.069168e+04	-3.157522e+02	6.719717e+01	2.277500e-01	1.732820e-01	1.213574e-01	9.709347e-02	2.759149e-01	1.046023e-01	1.633613e-01	2.277888e-01	9.862479e-02	2.521763e-01	1.926854e-01	6.536351e-02	6.316904e-02	3.075899e-01	1.681574e-01	4.008775e-02	3.987758e-01	2.222007e-02	3.341012e-01	1.699687e-01	3.421465e-01	1.537837e-01	3.708050e-01	2.316195e-01	1.886052e-01	2.089703e-01	2.599462e-01	2.555910e-01	2.436702e-01	2.407926e-01	1.607937e+00	1.369147e+00	1.540976e+00	3.200843e-02	3.888523e-01	3.575761e-01	2.253572e+00
321500	-9.068652e+04	-3.106077e+02	6.489096e+01	2.277500e-01	1.732820e-01	1.051250e-01	9.709347e-02	3.005174e-01	9.623211e-02	1.545059e-01	2.147835e-01	8.826966e-02	2.829201e-01	1.908247e-01	6.869618e-02	5.672232e-02	2.858672e-01	1.819798e-01	4.270342e-02	4.116218e-01	2.110552e-02	3.307569e-01	1.699687e-01	3.421465e-01	1.571279e-01	3.708050e-01	2.314849e-01	1.831027e-01	2.146074e-01	2.664175e-01	2.555910e-01	2.436702e-01	2.343213e-01	1.652301e+00	1.537160e+00	1.513453e+00	3.200843e-02	3.785185e-01	3.321308e-01	2.289351e+00
322000	-9.067510e+04	-3.111521e+02	6.521862e+01	2.095799e-01	1.732820e-01	1.162010e-01	1.030516e-01	3.005174e-01	9.736802e-02	1.534381e-01	2.256367e-01	8.594248e-02	2.661925e-01	1.941558e-01	7.463443e-02	5.593720e-02	2.788878e-01	1.778724e-01	3.746252e-02	4.237943e-01	2.604572e-02	3.359575e-01	1.760264e-01	3.348342e-01	1.531818e-01	3.708050e-01	2.314849e-01	1.831027e-01	2.146074e-01	2.636032e-01	2.555910e-01	2.436702e-01	2.371356e-01	1.503702e+00	1.540675e+00	1.434776e+00	2.683200e-02	3.815083e-01	3.493569e-01	2.269135e+00
322500	-9.068125e+04	-3.158175e+02	6.727520e+01	2.249915e-01	1.697353e-01	1.150569e-01	8.878410e-02	3.005174e-01	1.009147e-01	1.578436e-01	2.256367e-01	8.594248e-02	2.661925e-01	1.941558e-01	7.022888e-02	5.892786e-02	2.814038e-01	1.512429e-01	4.366041e-02	4.370201e-01	2.774487e-02	3.359575e-01	1.760264e-01	3.348342e-01	1.531818e-01	3.708050e-01	2.314849e-01	1.831027e-01	2.146074e-01	2.631507e-01	2.555910e-01	2.441227e-01	2.371356e-01	1.508772e+00	1.515921e+00	1.381372e+00	3.830883e-02	3.769019e-01	3.420252e-01	2.281073e+00
323000	-9.069258e+04	-3.169327e+02	6.773023e+01	2.249915e-01	1.697353e-01	1.150569e-01	9.907228e-02	3.005174e-01	9.062654e-02	1.578436e-01	2.247552e-01	8.594248e-02	2.661925e-01	1.950374e-01	7.022888e-02	5.854327e-02	2.987521e-01	1.623269e-01	3.756210e-02	4.159647e-01	2.685097e-02	3.420486e-01	1.699353e-01	3.348342e-01	1.531818e-01	3.522403e-01	2.314849e-01	1.831027e-01	2.331720e-01	2.631507e-01	2.555910e-01	2.441227e-01	2.371356e-01	1.508772e+00	1.522410e+00	1.460432e+00	2.338975e-02	3.861247e-01	3.025147e-01	2.311361e+00
323500	-9.068983e+04	-3.140170e+02	6.638755e+01	2.249915e-01	1.738974e-01	1.108949e-01	9.907228e-02	2.817492e-01	1.093948e-01	1.653695e-01	2.330958e-01	9.639176e-02	2.485163e-01	1.861080e-01	7.051865e-02	6.253435e-02	2.871858e-01	1.676024e-01	3.611003e-02	4.218818e-01	2.468571e-02	3.420486e-01	1.699353e-01	3.335028e-01	1.545132e-01	3.522403e-01	2.314849e-01	1.831027e-01	2.331720e-01	2.530324e-01	2.610891e-01	2.487429e-01	2.371356e-01	1.566369e+00	1.663023e+00	1.404174e+00	3.776939e-02	3.861247e-01	3.025147e-01	2.311361e+00
324000	-9.069820e+04	-3.115452e+02	6.526760e+01	2.189749e-01	1.738974e-01	1.108949e-01	1.050889e-01	2.817492e-01	1.093948e-01	1.653695e-01	2.330958e-01	9.639176e-02	2.485163e-01	1.757271e-01	8.089953e-02	6.253435e-02	2.871858e-01	1.651722e-01	3.665253e-02	4.218818e-01	2.657341e-02	3.420486e-01	1.699353e-01	3.335028e-01	1.545132e-01	3.345913e-01	2.397505e-01	1.924861e-01	2.331720e-01	2.530324e-01	2.607936e-01	2.487429e-01	2.374311e-01	1.690554e+00	1.663023e+00	1.404174e+00	1.744393e-02	3.515613e-01	3.376065e-01	2.310832e+00
324500	-9.068884e+04	-3.140564e+02	6.641475e+01	2.092362e-01	1.764505e-01	1.175856e-01	9.952533e-02	2.915693e-01	1.056331e-01	1.651052e-01	2.330958e-01	9.639176e-02	2.485163e-01	1.757271e-01	8.116382e-02	6.253435e-02	2.871858e-01	1.651722e-01	3.665253e-02	4.218818e-01	2.657341e-02	3.431862e-01	1.699353e-01	3.327479e-01	1.541306e-01	3.565262e-01	2.397505e-01	1.924861e-01	2.112372e-01	2.530324e-01	2.607936e-01	2.487429e-01	2.374311e-01	1.615603e+00	1.558168e+00	1.436604e+00	2.989129e-02	3.753917e-01	3.261330e-01	2.298475e+00
325000	-9.068230e+04	-3.158879e+02	6.715061e+01	2.092362e-01	1.798791e-01	1.175856e-01	9.952533e-02	2.915693e-01	1.022045e-01	1.562841e-01	2.419169e-01	9.338870e-02	2.515194e-01	1.757271e-01	8.116382e-02	6.253435e-02	2.871858e-01	1.651722e-01	3.665253e-02	4.218818e-01	2.657341e-02	3.431862e-01	1.699353e-01	3.327479e-01	1.541306e-01	3.471138e-01	2.505270e-01	1.829650e-01	2.193942e-01	2.530324e-01	2.607936e-01	2.487429e-01	2.374311e-01	1.615603e+00	1.587778e+00	1.556151e+00	2.782698e-02	3.725219e-01	3.310103e-01	2.296468e+00
325500	-9.070784e+04	-3.085562e+02	6.397962e+01	2.203086e-01	1.754633e-01	1.140212e-01	1.005711e-01	2.896556e-01	9.998022e-02	1.503814e-01	2.358082e-01	9.167525e-02	2.508806e-01	1.924798e-01	7.877472e-02	6.765904e-02	3.036612e-01	1.642244e-01	4.419578e-02	3.958269e-01	2.443264e-02	3.319288e-01	1.732486e-01	3.272749e-01	1.675477e-01	3.546237e-01	2.382897e-01	1.832565e-01	2.238302e-01	2.602021e-01	2.608415e-01	2.428853e-01	2.360711e-01	1.816764e+00	1.486841e+00	1.503924e+00	2.464737e-02	3.916467e-01	3.546821e-01	2.253671e+00
326000	-9.069086e+04	-3.228075e+02	7.045472e+01	2.046650e-01	1.631318e-01	1.151566e-01	9.308712e-02	3.202236e-01	1.037360e-01	1.485061e-01	2.372645e-01	9.676044e-02	2.508642e-01	1.860300e-01	8.057486e-02	5.311213e-02	2.957771e-01	1.675764e-01	4.279913e-02	4.163560e-01	2.437933e-02	3.354385e-01	1.648815e-01	3.447600e-01	1.549200e-01	3.511928e-01	2.505270e-01	1.829650e-01	2.153152e-01	2.584451e-01	2.555970e-01	2.399285e-01	2.460293e-01	1.563524e+00	1.370393e+00	1.402088e+00	2.236733e-02	3.699822e-01	3.335500e-01	2.296468e+00
326500	-9.068896e+04	-3.191434e+02	6.861345e+01	2.053414e-01	1.868563e-01	1.110839e-01	9.886367e-02	2.985852e-01	9.926954e-02	1.485061e-01	2.372645e-01	9.676044e-02	2.508642e-01	1.860300e-01	8.057486e-02	5.311213e-02	2.957771e-01	1.778487e-01	4.279913e-02	4.060836e-01	2.437933e-02	3.354385e-01	1.648815e-01	3.447600e-01	1.549200e-01	3.511928e-01	2.505270e-01	1.829650e-01	2.153152e-01	2.584451e-01	2.555970e-01	2.441141e-01	2.418437e-01	1.646831e+00	1.643123e+00	1.432422e+00	2.737038e-02	3.699822e-01	3.335500e-01	2.296468e+00
327000	-9.070396e+04	-3.088919e+02	6.410171e+01	2.248504e-01	1.863664e-01	1.004042e-01	1.079139e-01	2.778939e-01	1.025713e-01	1.561810e-01	2.467787e-01	9.167525e-02	2.435373e-01	1.815094e-01	8.031836e-02	6.413955e-02	2.834587e-01	1.630349e-01	4.094603e-02	4.210229e-01	2.739798e-02	3.406912e-01	1.673313e-01	3.272749e-01	1.647026e-01	3.546237e-01	2.382897e-01	1.861161e-01	2.209706e-01	2.602021e-01	2.608415e-01	2.428853e-01	2.360711e-01	1.653152e+00	1.668237e+00	1.531255e+00	2.062074e-02	3.881564e-01	3.609741e-01	2.250870e+00
327500	-9.070447e+04	-3.123144e+02	6.569246e+01	2.248504e-01	1.863664e-01	1.004042e-01	1.079139e-01	2.778939e-01	1.025713e-01	1.561810e-01	2.412886e-01	9.599683e-02	2.447058e-01	1.815094e-01	8.031836e-02	6.237024e-02	2.714852e-01	1.750084e-01	4.271534e-02	4.210229e-01	2.739798e-02	3.398826e-01	1.673313e-01	3.272749e-01	1.655112e-01	3.546237e-01	2.382897e-01	1.861161e-01	2.209706e-01	2.602021e-01	2.608415e-01	2.428853e-01	2.360711e-01	1.586600e+00	1.483836e+00	1.466768e+00	2.064217e-02	3.770744e-01	3.358771e-01	2.287049e+00
328000	-9.067752e+04	-3.115593e+02	6.544981e+01	2.272662e-01	1.751322e-01	1.011392e-01	9.901288e-02	2.867551e-01	1.106943e-01	1.480714e-01	2.283525e-01	9.676044e-02	2.568115e-01	1.953766e-01	7.462753e-02	5.866609e-02	2.952767e-01	1.698812e-01	4.208821e-02	4.216819e-01	1.240598e-02	3.355337e-01	1.712847e-01	3.382616e-01	1.549200e-01	3.598043e-01	2.419155e-01	1.829650e-01	2.153152e-01	2.578316e-01	2.602030e-01	2.395082e-01	2.424572e-01	1.457217e+00	1.441912e+00	1.447473e+00	2.676188e-02	3.695374e-01	3.314615e-01	2.299001e+00
328500	-9.069721e+04	-3.126885e+02	6.574955e+01	2.248504e-01	1.863664e-01	1.129007e-01	1.079139e-01	2.756181e-01	9.235053e-02	1.406641e-01	2.412886e-01	9.599683e-02	2.546453e-01	1.870868e-01	8.031836e-02	5.288533e-02	2.844333e-01	1.688863e-01	4.570865e-02	4.270603e-01	2.102619e-02	3.388763e-01	1.673313e-01	3.282812e-01	1.655112e-01	3.550217e-01	2.378917e-01	1.861161e-01	2.209706e-01	2.602021e-01	2.608415e-01	2.428853e-01	2.360711e-01	1.852496e+00	1.517254e+00	1.408920e+00	1.923889e-02	3.761287e-01	3.267657e-01	2.297106e+00
329000	-9.069318e+04	-3.273574e+02	7.246079e+01	2.030890e-01	1.760950e-01	1.170273e-01	1.010675e-01	2.990689e-01	1.036523e-01	1.480714e-01	2.277303e-01	9.676044e-02	2.456927e-01	1.953766e-01	8.636845e-02	4.599988e-02	2.666859e-01	1.559721e-01	4.629812e-02	4.697686e-01	1.527535e-02	3.355337e-01	1.712847e-01	3.382616e-01	1.549200e-01	3.765244e-01	2.419155e-01	1.829650e-01	1.985950e-01	2.578316e-01	2.602030e-01	2.439733e-01	2.379921e-01	1.692093e+00	1.439767e+00	1.454492e+00	3.095455e-02	3.378425e-01	3.232060e-01	2.338951e+00
329500	-9.069698e+04	-3.162858e+02	6.747753e+01	2.134325e-01	1.863664e-01	1.129007e-01	1.079139e-01	2.840769e-01	9.530964e-02	1.591870e-01	2.412886e-01	8.653199e-02	2.546453e-01	1.852814e-01	7.306574e-02	5.188407e-02	2.952683e-01	1.692270e-01	4.320696e-02	4.234135e-01	1.700015e-02	3.388763e-01	1.673313e-01	3.282812e-01	1.655112e-01	3.537470e-01	2.433612e-01	1.821047e-01	2.207872e-01	2.628301e-01	2.582135e-01	2.428853e-01	2.360711e-01	1.533874e+00	1.496346e+00	1.385495e+00	1.461375e-02	3.707232e-01	3.108787e-01	2.318398e+00
330000	-9.067475e+04	-3.220292e+02	7.002848e+01	2.030890e-01	1.810934e-01	1.134308e-01	9.606909e-02	3.026654e-01	1.036523e-01	1.480714e-01	2.277303e-01	9.676044e-02	2.509069e-01	1.953766e-01	8.115428e-02	4.924159e-02	2.846160e-01	1.772768e-01	3.955193e-02	4.352475e-01	1.406618e-02	3.355337e-01	1.712847e-01	3.382616e-01	1.549200e-01	3.654841e-01	2.417586e-01	1.840511e-01	2.087063e-01	2.578316e-01	2.581509e-01	2.439733e-01	2.400442e-01	1.689107e+00	1.446477e+00	1.350754e+00	1.728340e-02	3.527489e-01	3.122986e-01	2.334953e+00
330500	-9.068871e+04	-3.161686e+02	6.746455e+01	1.926866e-01	1.875572e-01	1.126461e-01	1.025170e-01	3.012500e-01	1.033431e-01	1.444778e-01	2.359509e-01	9.523416e-02	2.462369e-01	2.038242e-01	7.427602e-02	6.258359e-02	2.884619e-01	1.569314e-01	3.074804e-02	4.233329e-01	3.794211e-02	3.333642e-01	1.734542e-01	3.382616e-01	1.549200e-01	3.654841e-01	2.417586e-01	1.840511e-01	2.087063e-01	2.578316e-01	2.581509e-01	2.439733e-01	2.400442e-01	1.561793e+00	1.392915e+00	1.373231e+00	1.728340e-02	3.681482e-01	3.122986e-01	2.319553e+00
331000	-9.070351e+04	-3.078932e+02	6.372937e+01	2.216011e-01	1.888772e-01	1.103899e-01	9.909842e-02	2.840769e-01	9.595651e-02	1.488901e-01	2.392832e-01	9.836502e-02	2.552534e-01	1.801762e-01	7.803203e-02	5.198516e-02	2.883520e-01	1.714276e-01	4.358259e-02	4.170503e-01	2.760244e-02	3.263717e-01	1.815719e-01	3.265452e-01	1.655112e-01	3.636322e-01	2.408261e-01	1.846397e-01	2.109019e-01	2.600595e-01	2.538895e-01	2.486515e-01	2.373994e-01	1.601113e+00	1.681897e+00	1.458646e+00	2.060702e-02	3.853297e-01	3.364240e-01	2.278246e+00
331500	-9.069671e+04	-3.056787e+02	6.283019e+01	2.164076e-01	1.888772e-01	1.155834e-01	9.909842e-02	2.840769e-01	9.595651e-02	1.488901e-01	2.392832e-01	9.836502e-02	2.552534e-01	1.801762e-01	7.803203e-02	5.198516e-02	2.883520e-01	1.714276e-01	4.358259e-02	4.170503e-01	2.760244e-02	3.224477e-01	1.817619e-01	3.363793e-01	1.594110e-01	3.636322e-01	2.359278e-01	1.846397e-01	2.158003e-01	2.600595e-01	2.538895e-01	2.486515e-01	2.373994e-01	1.601113e+00	1.593902e+00	1.496711e+00	2.853344e-02	3.831905e-01	3.385632e-01	2.278246e+00
332000	-9.069166e+04	-3.087231e+02	6.406644e+01	2.164076e-01	1.888772e-01	1.155834e-01	9.909842e-02	2.795105e-01	1.005229e-01	1.458512e-01	2.476533e-01	1.000461e-01	2.471079e-01	1.789526e-01	8.038891e-02	5.198516e-02	2.841407e-01	1.714276e-01	4.358259e-02	4.170503e-01	3.181366e-02	3.224477e-01	1.817619e-01	3.363793e-01	1.594110e-01	3.503633e-01	2.491967e-01	1.846397e-01	2.158003e-01	2.600595e-01	2.538895e-01	2.486515e-01	2.373994e-01	1.601113e+00	1.678504e+00	1.488129e+00	2.088901e-02	3.956518e-01	3.297922e-01	2.274556e+00
332500	-9.068646e+04	-3.032456e+02	6.176607e+01	2.164076e-01	1.888772e-01	1.197380e-01	9.909842e-02	2.753558e-01	1.005229e-01	1.699848e-01	2.476533e-01	1.000461e-01	2.452968e-01	1.600764e-01	7.694250e-02	5.389676e-02	2.845482e-01	1.671334e-01	4.519748e-02	4.244377e-01	2.478650e-02	3.224477e-01	1.817619e-01	3.329572e-01	1.628331e-01	3.376160e-01	2.488383e-01	1.851193e-01	2.284265e-01	2.600595e-01	2.538895e-01	2.486515e-01	2.373994e-01	1.721001e+00	1.678504e+00	1.459515e+00	2.974162e-02	3.957773e-01	3.296667e-01	2.274556e+00
333000	-9.070732e+04	-3.045755e+02	6.232844e+01	2.164076e-01	1.939150e-01	1.197380e-01	9.909842e-02	2.703181e-01	1.005229e-01	1.699848e-01	2.476533e-01	1.000461e-01	2.452968e-01	1.600764e-01	7.694250e-02	5.389676e-02	2.845482e-01	1.602634e-01	4.519748e-02	4.244377e-01	3.165651e-02	3.171119e-01	1.817619e-01	3.382930e-01	1.628331e-01	3.376160e-01	2.488383e-01	1.851193e-01	2.284265e-01	2.600595e-01	2.538895e-01	2.486515e-01	2.373994e-01	1.920923e+00	1.357414e+00	1.531053e+00	9.460354e-03	3.957773e-01	3.554765e-01	2.248746e+00
333500	-9.069520e+04	-3.214390e+02	6.972437e+01	2.226118e-01	1.966587e-01	9.773196e-02	9.983884e-02	2.940866e-01	8.907208e-02	1.529580e-01	2.274469e-01	1.095136e-01	2.330386e-01	1.863891e-01	9.065383e-02	5.344309e-02	2.753430e-01	1.625780e-01	4.080570e-02	4.443334e-01	2.349678e-02	3.333642e-01	1.710059e-01	3.237360e-01	1.718939e-01	3.534038e-01	2.454294e-01	2.023566e-01	1.988103e-01	2.568960e-01	2.631125e-01	2.399473e-01	2.400442e-01	1.609111e+00	1.499140e+00	1.453728e+00	2.234751e-02	3.662619e-01	3.107553e-01	2.322983e+00
334000	-9.068869e+04	-3.203826e+02	6.934808e+01	2.158499e-01	1.966587e-01	1.044939e-01	9.983884e-02	2.940866e-01	8.907208e-02	1.529580e-01	2.209097e-01	1.095136e-01	2.330386e-01	2.033917e-01	8.018842e-02	5.789264e-02	2.753430e-01	1.625780e-01	3.812955e-02	4.443334e-01	2.172337e-02	3.333642e-01	1.710059e-01	3.237360e-01	1.718939e-01	3.735825e-01	2.383010e-01	1.931600e-01	1.949566e-01	2.607471e-01	2.597233e-01	2.439506e-01	2.355790e-01	1.641047e+00	1.297386e+00	1.394787e+00	1.812638e-02	3.689914e-01	3.026488e-01	2.328360e+00
334500	-9.069075e+04	-3.055009e+02	6.271840e+01	2.164076e-01	1.939150e-01	1.197380e-01	9.388428e-02	2.755322e-01	1.005229e-01	1.499712e-01	2.654336e-01	8.049264e-02	2.498709e-01	1.701590e-01	8.407272e-02	5.829904e-02	2.993317e-01	1.791886e-01	4.792980e-02	3.972123e-01	1.803861e-02	3.119750e-01	1.817619e-01	3.382930e-01	1.679700e-01	3.479170e-01	2.419552e-01	1.809004e-01	2.292275e-01	2.600595e-01	2.569680e-01	2.455731e-01	2.373994e-01	1.663333e+00	1.539939e+00	1.581840e+00	2.697523e-02	3.828706e-01	3.400987e-01	2.277031e+00
335000	-9.068574e+04	-3.080206e+02	6.367278e+01	2.224157e-01	1.982489e-01	1.137299e-01	9.388428e-02	2.711983e-01	1.005229e-01	1.648213e-01	2.687842e-01	9.442451e-02	2.358656e-01	1.632979e-01	7.280648e-02	5.028108e-02	2.966359e-01	1.822857e-01	4.504396e-02	4.131993e-01	1.255414e-02	3.242486e-01	1.817619e-01	3.260194e-01	1.679700e-01	3.336321e-01	2.527088e-01	1.855124e-01	2.281466e-01	2.600595e-01	2.568170e-01	2.457240e-01	2.373994e-01	1.630691e+00	1.721233e+00	1.652545e+00	2.668003e-02	3.881574e-01	3.348119e-01	2.277031e+00
335500	-9.067985e+04	-3.183292e+02	6.827362e+01	2.208715e-01	1.966146e-01	1.015964e-01	9.706905e-02	2.932036e-01	9.064490e-02	1.580974e-01	2.322349e-01	8.738280e-02	2.417144e-01	2.029399e-01	7.763058e-02	4.687181e-02	2.733516e-01	1.590512e-01	4.027728e-02	4.487558e-01	3.169229e-02	3.272261e-01	1.798024e-01	3.237360e-01	1.692355e-01	3.710253e-01	2.425078e-01	1.803788e-01	2.060881e-01	2.607471e-01	2.597233e-01	2.439506e-01	2.355790e-01	1.723246e+00	1.514975e+00	1.428908e+00	3.589207e-02	3.466923e-01	3.250347e-01	2.328273e+00
336000	-9.070163e+04	-3.038308e+02	6.198521e+01	2.005760e-01	1.893533e-01	1.327845e-01	9.505268e-02	2.793880e-01	1.028454e-01	1.657208e-01	2.512616e-01	9.795342e-02	2.508150e-01	1.630708e-01	7.117839e-02	4.811478e-02	2.764318e-01	1.814774e-01	5.217069e-02	4.248956e-01	1.690977e-02	3.242486e-01	1.817619e-01	3.351294e-01	1.588600e-01	3.336321e-01	2.530828e-01	1.851384e-01	2.281466e-01	2.600595e-01	2.568170e-01	2.457240e-01	2.373994e-01	1.609963e+00	1.673669e+00	1.621542e+00	1.605443e-02	4.059167e-01	3.170526e-01	2.277031e+00
336500	-9.069780e+04	-3.116642e+02	6.538516e+01	2.157743e-01	1.835433e-01	1.147269e-01	9.556806e-02	2.839805e-01	1.064069e-01	1.646871e-01	2.496924e-01	9.423599e-02	2.377473e-01	1.831742e-01	7.046306e-02	5.043671e-02	3.036119e-01	1.904570e-01	4.474845e-02	3.900517e-01	2.069417e-02	3.242486e-01	1.704499e-01	3.464415e-01	1.588600e-01	3.336321e-01	2.530828e-01	1.860630e-01	2.272220e-01	2.600595e-01	2.568170e-01	2.457240e-01	2.373994e-01	1.680740e+00	1.509600e+00	1.411908e+00	3.584317e-02	3.801676e-01	3.302467e-01	2.289586e+00
337000	-9.069980e+04	-3.169513e+02	6.772277e+01	2.340260e-01	1.918925e-01	9.539864e-02	9.864145e-02	2.828179e-01	9.722357e-02	1.552845e-01	2.515836e-01	9.428612e-02	2.433923e-01	1.855692e-01	6.988431e-02	5.636098e-02	2.653693e-01	1.541698e-01	3.880697e-02	4.624899e-01	2.280310e-02	3.284857e-01	1.740860e-01	3.240146e-01	1.734136e-01	3.618354e-01	2.396526e-01	1.865270e-01	2.119850e-01	2.607471e-01	2.553176e-01	2.446106e-01	2.393247e-01	1.633150e+00	1.482235e+00	1.411655e+00	2.135057e-02	3.536963e-01	3.116774e-01	2.334626e+00
337500	-9.069543e+04	-3.122634e+02	6.576448e+01	2.195437e-01	1.797739e-01	1.147269e-01	9.556806e-02	2.839805e-01	1.064069e-01	1.404848e-01	2.708871e-01	1.024474e-01	2.458858e-01	1.581910e-01	8.210395e-02	6.277074e-02	3.138135e-01	1.510111e-01	3.779765e-02	4.079018e-01	2.670512e-02	3.326166e-01	1.793401e-01	3.395104e-01	1.485329e-01	3.439723e-01	2.602265e-01	1.756400e-01	2.201611e-01	2.597482e-01	2.568170e-01	2.434639e-01	2.399709e-01	1.516838e+00	1.448694e+00	1.353452e+00	2.400966e-02	3.701408e-01	3.121454e-01	2.317714e+00
338000	-9.068851e+04	-3.215974e+02	6.969749e+01	2.233322e-01	1.918925e-01	1.132233e-01	1.093352e-01	2.649932e-01	9.722357e-02	1.556376e-01	2.377927e-01	8.337348e-02	2.609364e-01	1.768818e-01	8.537806e-02	4.819480e-02	3.056967e-01	1.608633e-01	4.520855e-02	4.280538e-01	1.198284e-02	3.284857e-01	1.740860e-01	3.288554e-01	1.685729e-01	3.618354e-01	2.396526e-01	1.865270e-01	2.119850e-01	2.607471e-01	2.589052e-01	2.393626e-01	2.409851e-01	1.753600e+00	1.604049e+00	1.421662e+00	2.519255e-02	3.544062e-01	3.038191e-01	2.341775e+00
338500	-9.070283e+04	-3.142150e+02	6.637549e+01	2.233322e-01	1.857980e-01	1.132233e-01	1.093352e-01	2.649932e-01	1.033181e-01	1.562259e-01	2.384630e-01	9.167581e-02	2.411211e-01	1.827238e-01	8.979042e-02	4.819480e-02	2.928406e-01	1.628986e-01	4.317326e-02	4.280538e-01	2.483894e-02	3.408337e-01	1.669379e-01	3.272652e-01	1.649632e-01	3.535202e-01	2.449868e-01	1.882317e-01	2.132612e-01	2.607471e-01	2.589052e-01	2.393626e-01	2.409851e-01	1.875539e+00	1.562057e+00	1.421662e+00	2.519255e-02	3.542599e-01	3.191983e-01	2.326542e+00
339000	-9.069262e+04	-3.197636e+02	6.886490e+01	2.250147e-01	1.797739e-01	1.092559e-01	9.556806e-02	2.839805e-01	1.064069e-01	1.467978e-01	2.493687e-01	8.733520e-02	2.533108e-01	1.812829e-01	8.190456e-02	5.789049e-02	2.912876e-01	1.642136e-01	4.002263e-02	4.221679e-01	2.441772e-02	3.495584e-01	1.657477e-01	3.237618e-01	1.609321e-01	3.594645e-01	2.452880e-01	1.809179e-01	2.143296e-01	2.564734e-01	2.600919e-01	2.434639e-01	2.399709e-01	1.704414e+00	1.598625e+00	1.480358e+00	1.697032e-02	3.718754e-01	3.320293e-01	2.296095e+00
339500	-9.067142e+04	-3.119805e+02	6.540863e+01	2.233322e-01	1.857980e-01	1.132233e-01	1.093352e-01	2.649932e-01	1.033181e-01	1.592962e-01	2.384630e-01	9.784484e-02	2.380508e-01	1.827238e-01	8.362139e-02	4.064329e-02	2.812131e-01	1.690417e-01	5.307699e-02	4.397190e-01	1.630587e-02	3.407737e-01	1.715556e-01	3.175942e-01	1.700765e-01	3.567565e-01	2.411481e-01	1.867777e-01	2.153178e-01	2.607471e-01	2.589052e-01	2.393626e-01	2.409851e-01	1.898309e+00	1.536543e+00	1.428997e+00	1.917896e-02	3.734070e-01	3.156859e-01	2.310907e+00
340000	-9.068459e+04	-3.123669e+02	6.576597e+01	2.073010e-01	1.833087e-01	1.203186e-01	1.019143e-01	2.823889e-01	1.047686e-01	1.592962e-01	2.384630e-01	9.784484e-02	2.380508e-01	1.827238e-01	8.362139e-02	4.535682e-02	2.772271e-01	1.816386e-01	4.704242e-02	4.370531e-01	1.168189e-02	3.498359e-01	1.715556e-01	3.283919e-01	1.502166e-01	3.549218e-01	2.453156e-01	1.792529e-01	2.205098e-01	2.607471e-01	2.589052e-01	2.450437e-01	2.353040e-01	1.610022e+00	1.380012e+00	1.428997e+00	2.921964e-02	3.511591e-01	3.279726e-01	2.320868e+00
340500	-9.067909e+04	-3.138131e+02	6.635705e+01	2.088820e-01	1.813743e-01	1.203219e-01	1.019143e-01	2.823889e-01	1.051186e-01	1.504011e-01	2.384630e-01	9.784484e-02	2.380508e-01	1.916190e-01	8.362139e-02	4.774294e-02	3.002978e-01	1.790635e-01	4.494873e-02	4.150351e-01	1.291181e-02	3.351596e-01	1.783625e-01	3.387070e-01	1.477709e-01	3.549218e-01	2.453156e-01	1.792529e-01	2.205098e-01	2.607471e-01	2.589052e-01	2.450437e-01	2.353040e-01	1.610022e+00	1.460774e+00	1.428997e+00	3.384083e-02	3.645930e-01	3.147472e-01	2.320660e+00
341000	-9.068400e+04	-3.092287e+02	6.429328e+01	2.088820e-01	1.813743e-01	1.203219e-01	1.019143e-01	2.823889e-01	1.051186e-01	1.514118e-01	2.380565e-01	8.767119e-02	2.454551e-01	1.873817e-01	9.002372e-02	4.774294e-02	3.002978e-01	1.790635e-01	4.494873e-02	4.150351e-01	1.291181e-02	3.351596e-01	1.783625e-01	3.387070e-01	1.477709e-01	3.542910e-01	2.448785e-01	1.897380e-01	2.110924e-01	2.607471e-01	2.589052e-01	2.450437e-01	2.353040e-01	1.598884e+00	1.634863e+00	1.500831e+00	3.955805e-02	3.854338e-01	3.055066e-01	2.309060e+00
341500	-9.067640e+04	-3.191376e+02	6.865096e+01	2.061504e-01	1.813743e-01	1.230535e-01	1.019143e-01	2.823889e-01	1.051186e-01	1.514118e-01	2.380565e-01	8.767119e-02	2.454551e-01	1.873817e-01	9.002372e-02	4.774294e-02	3.002978e-01	1.776356e-01	4.494873e-02	4.164631e-01	1.291181e-02	3.351596e-01	1.783625e-01	3.387070e-01	1.477709e-01	3.542910e-01	2.448785e-01	1.897380e-01	2.110924e-01	2.607471e-01	2.589052e-01	2.450437e-01	2.353040e-01	1.649302e+00	1.578749e+00	1.405007e+00	3.327868e-02	3.699349e-01	3.175076e-01	2.312557e+00
342000	-9.068889e+04	-3.200744e+02	6.917466e+01	2.248601e-01	1.766021e-01	1.093548e-01	1.005187e-01	2.984808e-01	9.018349e-02	1.445232e-01	2.434970e-01	8.733520e-02	2.769788e-01	1.681882e-01	7.947752e-02	6.489425e-02	2.953483e-01	1.677479e-01	3.378207e-02	4.146138e-01	2.361377e-02	3.314186e-01	1.751907e-01	3.299481e-01	1.634426e-01	3.560125e-01	2.392495e-01	1.790439e-01	2.256941e-01	2.612203e-01	2.511631e-01	2.454326e-01	2.421840e-01	1.565356e+00	1.331564e+00	1.511049e+00	2.248789e-02	3.686020e-01	3.292065e-01	2.302192e+00
342500	-9.068311e+04	-3.179916e+02	6.827802e+01	2.175135e-01	1.813743e-01	1.230535e-01	1.019143e-01	2.823889e-01	9.375549e-02	1.578211e-01	2.333670e-01	9.034520e-02	2.523978e-01	1.791694e-01	8.689946e-02	5.374588e-02	2.961125e-01	1.791061e-01	4.292379e-02	4.134366e-01	1.467518e-02	3.300574e-01	1.722133e-01	3.382234e-01	1.595059e-01	3.670757e-01	2.320938e-01	1.897380e-01	2.110924e-01	2.607471e-01	2.589052e-01	2.450437e-01	2.353040e-01	1.665694e+00	1.361221e+00	1.292757e+00	1.733954e-02	3.779502e-01	3.321523e-01	2.289897e+00
343000	-9.068278e+04	-3.104914e+02	6.483903e+01	2.138240e-01	1.837204e-01	1.077958e-01	1.009765e-01	2.972004e-01	9.648295e-02	1.578211e-01	2.333670e-01	9.034520e-02	2.523978e-01	1.791694e-01	8.689946e-02	5.139152e-02	2.798740e-01	1.863850e-01	4.562565e-02	4.167985e-01	1.992535e-02	3.301388e-01	1.722133e-01	3.381420e-01	1.595059e-01	3.670757e-01	2.462752e-01	1.755566e-01	2.110924e-01	2.560837e-01	2.589052e-01	2.450437e-01	2.399673e-01	1.699028e+00	1.567071e+00	1.442557e+00	3.451284e-02	3.818354e-01	3.282672e-01	2.289897e+00
343500	-9.068154e+04	-3.112620e+02	6.524473e+01	2.202460e-01	1.862309e-01	1.165410e-01	9.145292e-02	2.831949e-01	1.023343e-01	1.530896e-01	2.371704e-01	9.905869e-02	2.402655e-01	1.885197e-01	8.189610e-02	5.614005e-02	2.798740e-01	1.863850e-01	4.087712e-02	4.167985e-01	1.992535e-02	3.301388e-01	1.722133e-01	3.381420e-01	1.595059e-01	3.670757e-01	2.462752e-01	1.755566e-01	2.110924e-01	2.573575e-01	2.589052e-01	2.437699e-01	2.399673e-01	1.675362e+00	1.449940e+00	1.402678e+00	3.459772e-02	3.818354e-01	3.282672e-01	2.289897e+00
344000	-9.069266e+04	-3.132933e+02	6.608275e+01	2.202460e-01	1.862309e-01	1.165410e-01	9.145292e-02	2.831949e-01	1.023343e-01	1.363380e-01	2.315816e-01	9.004399e-02	2.874127e-01	1.900223e-01	6.460139e-02	5.934572e-02	2.798740e-01	1.833274e-01	4.393474e-02	4.167985e-01	1.671968e-02	3.301388e-01	1.722133e-01	3.381420e-01	1.595059e-01	3.670757e-01	2.311653e-01	1.755566e-01	2.262024e-01	2.573575e-01	2.589052e-01	2.437699e-01	2.399673e-01	1.675362e+00	1.452666e+00	1.484138e+00	2.182742e-02	3.818354e-01	3.282672e-01	2.289897e+00
344500	-9.069383e+04	-3.194423e+02	6.886286e+01	2.234660e-01	1.862309e-01	1.114719e-01	9.145292e-02	2.850440e-01	1.023343e-01	1.354497e-01	2.488876e-01	8.885468e-02	2.764149e-01	1.828337e-01	6.755933e-02	5.378837e-02	2.700400e-01	1.858725e-01	4.491462e-02	4.283241e-01	1.706034e-02	3.301388e-01	1.722133e-01	3.381420e-01	1.595059e-01	3.675196e-01	2.420678e-01	1.642103e-01	2.262024e-01	2.573575e-01	2.589052e-01	2.437699e-01	2.399673e-01	1.618751e+00	1.429198e+00	1.418677e+00	1.601254e-02	3.618670e-01	3.482356e-01	2.289897e+00
345000	-9.068583e+04	-3.158738e+02	6.726080e+01	2.309084e-01	1.862309e-01	1.114719e-01	9.145292e-02	2.850440e-01	9.489182e-02	1.462907e-01	2.311175e-01	8.755193e-02	2.871951e-01	1.732548e-01	7.458997e-02	4.830581e-02	2.878807e-01	1.675958e-01	3.679445e-02	4.308148e-01	2.860845e-02	3.301388e-01	1.722133e-01	3.381420e-01	1.595059e-01	3.623734e-01	2.458841e-01	1.663406e-01	2.254019e-01	2.573575e-01	2.589052e-01	2.437699e-01	2.399673e-01	1.618751e+00	1.457684e+00	1.418679e+00	2.621089e-02	3.638807e-01	3.242887e-01	2.311831e+00
345500	-9.069160e+04	-3.116251e+02	6.532303e+01	2.269774e-01	1.901334e-01	1.056458e-01	9.148156e-02	2.850440e-01	1.007179e-01	1.462907e-01	2.311175e-01	8.755193e-02	2.871951e-01	1.732548e-01	7.458997e-02	4.570305e-02	2.720481e-01	1.835545e-01	4.655325e-02	4.283676e-01	2.377349e-02	3.301388e-01	1.722133e-01	3.381420e-01	1.595059e-01	3.623734e-01	2.458841e-01	1.663406e-01	2.254019e-01	2.559724e-01	2.589052e-01	2.451551e-01	2.399673e-01	1.618751e+00	1.457684e+00	1.631744e+00	2.486469e-02	4.030945e-01	3.298165e-01	2.267089e+00
346000	-9.068821e+04	-3.163213e+02	6.745078e+01	2.282900e-01	1.860497e-01	1.088926e-01	8.555218e-02	2.937708e-01	9.744468e-02	1.462907e-01	2.311175e-01	8.755193e-02	2.745125e-01	1.732548e-01	8.727257e-02	4.717767e-02	2.705735e-01	1.835545e-01	4.655325e-02	4.283676e-01	2.377349e-02	3.301388e-01	1.722133e-01	3.381420e-01	1.595059e-01	3.733037e-01	2.301664e-01	1.789713e-01	2.175585e-01	2.559724e-01	2.589052e-01	2.451551e-01	2.399673e-01	1.618751e+00	1.457684e+00	1.435360e+00	2.486469e-02	4.030945e-01	3.298165e-01	2.267089e+00
346500	-9.069598e+04	-3.064127e+02	6.320524e+01	2.282900e-01	1.860497e-01	1.088926e-01	8.555218e-02	2.937708e-01	9.744468e-02	1.545945e-01	2.311175e-01	9.171650e-02	2.646958e-01	1.789069e-01	7.896879e-02	4.717767e-02	2.705735e-01	1.835545e-01	4.655325e-02	4.283676e-01	2.377349e-02	3.301388e-01	1.722133e-01	3.381420e-01	1.595059e-01	3.766220e-01	2.328227e-01	1.779018e-01	2.126534e-01	2.559724e-01	2.589052e-01	2.451551e-01	2.399673e-01	1.552734e+00	1.503556e+00	1.463042e+00	3.868403e-02	3.903351e-01	3.425759e-01	2.267089e+00
347000	-9.068188e+04	-3.127404e+02	6.586443e+01	2.228167e-01	1.868166e-01	1.177782e-01	9.916046e-02	2.730906e-01	1.003375e-01	1.545945e-01	2.462038e-01	9.029248e-02	2.496095e-01	1.789069e-01	8.039281e-02	5.670377e-02	3.063211e-01	1.776925e-01	4.216472e-02	3.910365e-01	2.608139e-02	3.266971e-01	1.722133e-01	3.381420e-01	1.629475e-01	3.622989e-01	2.406111e-01	1.844365e-01	2.126534e-01	2.581712e-01	2.589052e-01	2.451551e-01	2.377684e-01	1.517680e+00	1.525562e+00	1.521012e+00	2.001608e-02	3.982896e-01	3.414011e-01	2.260309e+00
347500	-9.068310e+04	-3.025981e+02	6.155501e+01	2.228167e-01	1.868166e-01	1.177782e-01	9.916046e-02	2.730906e-01	1.003375e-01	1.545945e-01	2.462038e-01	9.029248e-02	2.496095e-01	1.789069e-01	8.039281e-02	5.670377e-02	2.979381e-01	1.887328e-01	4.216472e-02	3.883792e-01	2.608139e-02	3.235943e-01	1.753161e-01	3.381420e-01	1.629475e-01	3.622989e-01	2.406111e-01	1.844365e-01	2.126534e-01	2.588264e-01	2.589052e-01	2.448603e-01	2.374081e-01	1.591678e+00	1.524030e+00	1.616563e+00	2.239705e-02	4.217101e-01	3.584107e-01	2.219879e+00
348000	-9.067947e+04	-2.989527e+02	6.013807e+01	2.108981e-01	1.806634e-01	1.149788e-01	1.004502e-01	2.939095e-01	9.909989e-02	1.545945e-01	2.462038e-01	9.838451e-02	2.415175e-01	1.789069e-01	8.039281e-02	5.509024e-02	2.824890e-01	1.833618e-01	5.318719e-02	4.070982e-01	1.877361e-02	3.235943e-01	1.753161e-01	3.381420e-01	1.629475e-01	3.622989e-01	2.406111e-01	1.844365e-01	2.126534e-01	2.588264e-01	2.589052e-01	2.448603e-01	2.374081e-01	1.592658e+00	1.558047e+00	1.478030e+00	1.463149e-02	4.192280e-01	3.599441e-01	2.220828e+00
348500	-9.068042e+04	-2.962318e+02	5.897854e+01	2.191109e-01	1.822585e-01	1.206292e-01	9.330813e-02	2.879704e-01	9.672290e-02	1.545945e-01	2.462038e-01	9.838451e-02	2.452119e-01	1.789069e-01	7.669838e-02	5.106052e-02	2.760169e-01	1.943469e-01	5.260598e-02	4.009765e-01	2.499325e-02	3.235943e-01	1.753161e-01	3.419410e-01	1.591486e-01	3.622989e-01	2.406111e-01	1.844365e-01	2.126534e-01	2.606432e-01	2.576897e-01	2.434467e-01	2.382205e-01	1.824334e+00	1.534830e+00	1.507125e+00	2.516275e-02	4.192280e-01	3.599441e-01	2.220828e+00
349000	-9.067814e+04	-3.115814e+02	6.530563e+01	2.144703e-01	1.822585e-01	1.147460e-01	9.330813e-02	2.938536e-01	1.013635e-01	1.545945e-01	2.540439e-01	9.054442e-02	2.452119e-01	1.789069e-01	7.669838e-02	5.236709e-02	2.930747e-01	1.638051e-01	4.236088e-02	4.264503e-01	2.194198e-02	3.235943e-01	1.753161e-01	3.419410e-01	1.591486e-01	3.622989e-01	2.406111e-01	1.844365e-01	2.126534e-01	2.634708e-01	2.576897e-01	2.406191e-01	2.382205e-01	1.719709e+00	1.546865e+00	1.438550e+00	1.914823e-02	4.047370e-01	3.347758e-01	2.260487e+00
349500	-9.068621e+04	-3.060789e+02	6.303331e+01	2.144703e-01	1.822585e-01	1.147460e-01	9.330813e-02	2.938536e-01	1.013635e-01	1.449490e-01	2.458837e-01	9.258055e-02	2.514247e-01	1.828535e-01	8.230859e-02	5.877630e-02	2.714213e-01	1.683766e-01	4.527432e-02	4.352689e-01	2.088251e-02	3.235943e-01	1.753161e-01	3.419410e-01	1.591486e-01	3.565353e-01	2.500809e-01	1.771181e-01	2.162658e-01	2.634708e-01	2.576897e-01	2.406191e-01	2.382205e-01	1.695626e+00	1.605341e+00	1.299445e+00	2.394406e-02	3.951998e-01	3.347758e-01	2.270024e+00
350000	-9.067493e+04	-3.121606e+02	6.565486e+01	2.144703e-01	1.822585e-01	1.147460e-01	9.330813e-02	2.938536e-01	1.013635e-01	1.449490e-01	2.458837e-01	9.258055e-02	2.514247e-01	1.828535e-01	8.230859e-02	5.526782e-02	2.854447e-01	1.641564e-01	4.075779e-02	4.247465e-01	2.962682e-02	3.270805e-01	1.755564e-01	3.388442e-01	1.585189e-01	3.565353e-01	2.500809e-01	1.771181e-01	2.162658e-01	2.634708e-01	2.494116e-01	2.488971e-01	2.382205e-01	1.511849e+00	1.508888e+00	1.450013e+00	2.154450e-02	3.894651e-01	3.405105e-01	2.270024e+00
350500	-9.067766e+04	-3.080672e+02	6.372624e+01	2.144703e-01	1.905085e-01	1.064960e-01	9.330813e-02	2.938536e-01	1.013635e-01	1.526654e-01	2.518466e-01	8.763541e-02	2.466688e-01	1.710109e-01	9.017283e-02	4.667164e-02	2.868571e-01	1.871980e-01	4.648598e-02	4.071391e-01	2.564809e-02	3.270805e-01	1.755564e-01	3.388442e-01	1.585189e-01	3.655754e-01	2.410408e-01	1.771181e-01	2.162658e-01	2.616577e-01	2.494116e-01	2.507102e-01	2.382205e-01	1.819560e+00	1.599644e+00	1.503945e+00	1.779979e-02	3.869443e-01	3.430313e-01	2.270024e+00
351000	-9.068696e+04	-3.062553e+02	6.297873e+01	2.144703e-01	1.861594e-01	1.064960e-01	9.765723e-02	2.938536e-01	1.013635e-01	1.526654e-01	2.518466e-01	8.512331e-02	2.622993e-01	1.710109e-01	7.705447e-02	4.667164e-02	2.868571e-01	1.871980e-01	4.648598e-02	4.071391e-01	2.564809e-02	3.270805e-01	1.755564e-01	3.388442e-01	1.585189e-01	3.655754e-01	2.383855e-01	1.796351e-01	2.164041e-01	2.571503e-01	2.553004e-01	2.489145e-01	2.386348e-01	1.668716e+00	1.736115e+00	1.503945e+00	2.151059e-02	3.960388e-01	3.434854e-01	2.260476e+00
351500	-9.068385e+04	-3.071414e+02	6.341481e+01	2.245420e-01	1.861594e-01	1.064960e-01	8.999808e-02	2.938536e-01	9.895094e-02	1.397422e-01	2.618822e-01	9.658847e-02	2.491249e-01	1.775134e-01	7.514872e-02	5.343484e-02	3.135846e-01	1.823305e-01	4.136951e-02	3.971873e-01	1.209324e-02	3.270805e-01	1.755564e-01	3.407963e-01	1.565668e-01	3.655754e-01	2.383855e-01	1.796351e-01	2.164041e-01	2.588155e-01	2.536352e-01	2.489145e-01	2.386348e-01	1.679175e+00	1.560624e+00	1.503945e+00	3.949678e-02	3.960388e-01	3.434854e-01	2.260476e+00
352000	-9.068157e+04	-3.049364e+02	6.247559e+01	2.245420e-01	1.868843e-01	1.064960e-01	8.927314e-02	2.938536e-01	9.895094e-02	1.590912e-01	2.669215e-01	8.952070e-02	2.344842e-01	1.758338e-01	7.414863e-02	6.872767e-02	2.943740e-01	1.823305e-01	4.115820e-02	3.971873e-01	1.622237e-02	3.270805e-01	1.755564e-01	3.407963e-01	1.565668e-01	3.359518e-01	2.564727e-01	1.804700e-01	2.271055e-01	2.575455e-01	2.642778e-01	2.382719e-01	2.399048e-01	1.679175e+00	1.482899e+00	1.649180e+00	2.830994e-02	3.960388e-01	3.434854e-01	2.260476e+00
352500	-9.068046e+04	-3.022971e+02	6.132273e+01	2.229424e-01	1.901493e-01	1.064960e-01	8.927314e-02	2.905887e-01	1.005506e-01	1.418132e-01	2.669215e-01	8.952070e-02	2.517622e-01	1.758338e-01	7.414863e-02	6.872767e-02	2.943740e-01	1.823305e-01	4.115820e-02	3.971873e-01	1.622237e-02	3.270805e-01	1.714618e-01	3.407963e-01	1.606615e-01	3.519748e-01	2.410365e-01	1.746835e-01	2.323053e-01	2.575455e-01	2.642778e-01	2.382719e-01	2.399048e-01	1.679175e+00	1.584705e+00	1.742681e+00	3.905624e-02	4.034289e-01	3.488710e-01	2.247700e+00
353000	-9.071117e+04	-3.028895e+02	6.179741e+01	2.101113e-01	1.744158e-01	1.133889e-01	8.453965e-02	3.166281e-01	1.009163e-01	1.470262e-01	2.372570e-01	9.870411e-02	2.652403e-01	1.664235e-01	8.534881e-02	5.485907e-02	2.900745e-01	1.723914e-01	4.526710e-02	4.136179e-01	2.379003e-02	3.450493e-01	1.721190e-01	3.315197e-01	1.513120e-01	3.618130e-01	2.411265e-01	1.716848e-01	2.253757e-01	2.607146e-01	2.611153e-01	2.428231e-01	2.353470e-01	1.586840e+00	1.375284e+00	1.463540e+00	1.410603e-02	3.997504e-01	3.349396e-01	2.265310e+00
353500	-9.067717e+04	-3.066139e+02	6.318727e+01	2.178485e-01	1.901493e-01	1.207678e-01	8.927314e-02	2.849414e-01	9.701981e-02	1.572623e-01	2.558061e-01	9.668584e-02	2.481826e-01	1.708412e-01	7.122197e-02	6.262304e-02	3.142373e-01	1.727844e-01	3.710196e-02	3.880692e-01	2.518413e-02	3.270805e-01	1.721068e-01	3.407963e-01	1.600165e-01	3.503590e-01	2.458614e-01	1.812405e-01	2.225391e-01	2.575455e-01	2.642778e-01	2.382719e-01	2.399048e-01	1.570451e+00	1.631124e+00	1.562238e+00	2.606907e-02	4.038992e-01	3.368785e-01	2.259222e+00
354000	-9.068604e+04	-3.105708e+02	6.476923e+01	2.344827e-01	1.915734e-01	1.054340e-01	8.998407e-02	2.884813e-01	9.004446e-02	1.441236e-01	2.663678e-01	8.612409e-02	2.481826e-01	1.708412e-01	8.436070e-02	6.262304e-02	3.230950e-01	1.696665e-01	4.060395e-02	3.823293e-01	2.168214e-02	3.270805e-01	1.721068e-01	3.407963e-01	1.600165e-01	3.503590e-01	2.458614e-01	1.812405e-01	2.225391e-01	2.575455e-01	2.642778e-01	2.382719e-01	2.399048e-01	1.910490e+00	1.558660e+00	1.483161e+00	2.785005e-02	3.860072e-01	3.547705e-01	2.259222e+00
354500	-9.068445e+04	-3.054444e+02	6.272355e+01	2.330576e-01	1.897171e-01	1.108083e-01	9.796610e-02	2.677593e-01	1.006916e-01	1.441236e-01	2.663678e-01	9.248740e-02	2.418192e-01	1.708412e-01	8.436070e-02	6.262304e-02	3.230950e-01	1.696665e-01	4.060395e-02	3.823293e-01	2.168214e-02	3.242065e-01	1.721068e-01	3.407963e-01	1.628905e-01	3.503590e-01	2.458263e-01	1.812405e-01	2.225742e-01	2.575455e-01	2.642778e-01	2.382719e-01	2.399048e-01	1.638692e+00	1.539441e+00	1.538016e+00	4.475167e-02	3.874979e-01	3.532798e-01	2.259222e+00
355000	-9.067244e+04	-3.092321e+02	6.424136e+01	2.291233e-01	1.855208e-01	1.080866e-01	1.048841e-01	2.677593e-01	1.046260e-01	1.598321e-01	2.468088e-01	9.256609e-02	2.584084e-01	1.653802e-01	7.700445e-02	6.262304e-02	3.230950e-01	1.696665e-01	4.060395e-02	3.823293e-01	2.168214e-02	3.265294e-01	1.739229e-01	3.365824e-01	1.629652e-01	3.503590e-01	2.458263e-01	1.836669e-01	2.201479e-01	2.575455e-01	2.642778e-01	2.382719e-01	2.399048e-01	1.849852e+00	1.500459e+00	1.510804e+00	2.942352e-02	3.874979e-01	3.532798e-01	2.259222e+00
355500	-9.066551e+04	-3.065415e+02	6.321939e+01	2.205993e-01	1.857475e-01	1.163838e-01	1.048841e-01	2.677593e-01	1.046260e-01	1.465678e-01	2.471723e-01	9.277507e-02	2.634059e-01	1.759597e-01	7.411914e-02	5.001874e-02	2.983932e-01	1.797427e-01	4.079313e-02	4.047566e-01	2.629559e-02	3.265294e-01	1.739229e-01	3.365824e-01	1.629652e-01	3.651469e-01	2.426197e-01	1.761768e-01	2.160566e-01	2.575455e-01	2.642778e-01	2.382719e-01	2.399048e-01	1.579931e+00	1.500459e+00	1.533636e+00	1.938657e-02	3.865186e-01	3.532798e-01	2.260202e+00
356000	-9.066927e+04	-3.110733e+02	6.516204e+01	2.205993e-01	1.857475e-01	1.163838e-01	1.048841e-01	2.677593e-01	1.046260e-01	1.465678e-01	2.471723e-01	9.626759e-02	2.616566e-01	1.759597e-01	7.237585e-02	5.001874e-02	2.983932e-01	1.797427e-01	4.079313e-02	4.047566e-01	2.629559e-02	3.265294e-01	1.739229e-01	3.365824e-01	1.629652e-01	3.651469e-01	2.426197e-01	1.761768e-01	2.160566e-01	2.596491e-01	2.639556e-01	2.374529e-01	2.389423e-01	1.579931e+00	1.412784e+00	1.540060e+00	2.007541e-02	3.752072e-01	3.539749e-01	2.270818e+00
356500	-9.067269e+04	-3.081711e+02	6.391216e+01	2.205993e-01	1.857475e-01	1.163838e-01	1.048841e-01	2.677593e-01	1.046260e-01	1.465678e-01	2.438016e-01	9.963834e-02	2.616566e-01	1.759597e-01	7.237585e-02	5.001874e-02	2.983932e-01	1.797427e-01	4.079313e-02	4.047566e-01	2.629559e-02	3.247513e-01	1.766147e-01	3.367989e-01	1.618351e-01	3.651469e-01	2.426197e-01	1.761768e-01	2.160566e-01	2.596491e-01	2.639556e-01	2.374529e-01	2.389423e-01	1.745140e+00	1.438899e+00	1.399152e+00	3.329642e-02	3.752072e-01	3.539749e-01	2.270818e+00
357000	-9.067568e+04	-3.080683e+02	6.389125e+01	2.243137e-01	1.948934e-01	1.179773e-01	8.870735e-02	2.790827e-01	9.502563e-02	1.452105e-01	2.438016e-01	9.963834e-02	2.630139e-01	1.759597e-01	7.237585e-02	5.001874e-02	2.983932e-01	1.797427e-01	4.314446e-02	4.024053e-01	2.629559e-02	3.247513e-01	1.818845e-01	3.315291e-01	1.618351e-01	3.651469e-01	2.426197e-01	1.761768e-01	2.160566e-01	2.596491e-01	2.639556e-01	2.374529e-01	2.389423e-01	1.553736e+00	1.431939e+00	1.544517e+00	3.196794e-02	3.742540e-01	3.260353e-01	2.299711e+00
357500	-9.068157e+04	-3.010911e+02	6.096863e+01	2.243137e-01	1.948934e-01	1.046224e-01	1.020623e-01	2.790827e-01	9.502563e-02	1.406794e-01	2.483328e-01	9.963834e-02	2.630139e-01	1.759597e-01	7.237585e-02	6.601524e-02	2.983932e-01	1.637462e-01	4.314446e-02	4.024053e-01	2.629559e-02	3.247513e-01	1.818845e-01	3.315291e-01	1.618351e-01	3.553173e-01	2.547063e-01	1.739198e-01	2.160566e-01	2.596491e-01	2.639556e-01	2.374529e-01	2.389423e-01	1.510456e+00	1.582628e+00	1.588347e+00	3.556967e-02	4.158216e-01	3.576846e-01	2.226494e+00
358000	-9.068474e+04	-3.070552e+02	6.340792e+01	2.243137e-01	1.948934e-01	1.056926e-01	1.009921e-01	2.790827e-01	9.502563e-02	1.406794e-01	2.483328e-01	9.070440e-02	2.630139e-01	1.759597e-01	8.130979e-02	7.211834e-02	3.078667e-01	1.676294e-01	4.038758e-02	3.881211e-01	2.387689e-02	3.280317e-01	1.802287e-01	3.314585e-01	1.602811e-01	3.553173e-01	2.547063e-01	1.739198e-01	2.160566e-01	2.596491e-01	2.548012e-01	2.466074e-01	2.389423e-01	1.562282e+00	1.639162e+00	1.472721e+00	1.757205e-02	3.953253e-01	3.576846e-01	2.246990e+00
358500	-9.069154e+04	-2.997138e+02	6.043494e+01	2.243137e-01	1.948934e-01	1.056926e-01	1.042043e-01	2.758705e-01	9.502563e-02	1.406794e-01	2.483328e-01	9.736349e-02	2.630139e-01	1.759597e-01	7.465070e-02	7.211834e-02	3.078667e-01	1.676294e-01	3.576904e-02	3.881211e-01	2.849543e-02	3.280317e-01	1.738847e-01	3.314585e-01	1.666251e-01	3.601951e-01	2.496955e-01	1.834541e-01	2.066553e-01	2.596491e-01	2.548012e-01	2.466074e-01	2.389423e-01	1.767891e+00	1.400493e+00	1.472721e+00	2.707059e-02	3.948126e-01	3.581973e-01	2.246990e+00
359000	-9.069722e+04	-3.044260e+02	6.224117e+01	2.243137e-01	1.957221e-01	1.130560e-01	1.042043e-01	2.758705e-01	8.683349e-02	1.659202e-01	2.388543e-01	8.960515e-02	2.514399e-01	1.919668e-01	6.221365e-02	7.211834e-02	3.078667e-01	1.676294e-01	3.576904e-02	3.881211e-01	2.849543e-02	3.280317e-01	1.738847e-01	3.314585e-01	1.666251e-01	3.648063e-01	2.330211e-01	1.834541e-01	2.187185e-01	2.516813e-01	2.630139e-01	2.407129e-01	2.445918e-01	1.863624e+00	1.515166e+00	1.494306e+00	1.771502e-02	4.147471e-01	3.526299e-01	2.232623e+00
359500	-9.068564e+04	-3.010207e+02	6.085821e+01	2.207117e-01	1.957221e-01	1.113623e-01	1.058980e-01	2.759627e-01	9.034320e-02	1.665001e-01	2.318920e-01	8.902518e-02	2.584022e-01	1.713634e-01	8.281702e-02	7.722070e-02	3.282756e-01	1.643409e-01	4.275146e-02	3.626165e-01	2.479486e-02	3.280317e-01	1.723785e-01	3.329647e-01	1.666251e-01	3.411814e-01	2.381618e-01	1.873514e-01	2.333054e-01	2.516813e-01	2.630139e-01	2.407129e-01	2.445918e-01	1.825451e+00	1.567036e+00	1.494306e+00	2.501022e-02	4.153268e-01	3.402689e-01	2.244404e+00
360000	-9.068551e+04	-2.997308e+02	6.032682e+01	2.207117e-01	1.957221e-01	1.113623e-01	1.058980e-01	2.759627e-01	9.034320e-02	1.665001e-01	2.318920e-01	8.902518e-02	2.584022e-01	1.713634e-01	8.281702e-02	7.722070e-02	3.282756e-01	1.643409e-01	4.275146e-02	3.626165e-01	2.479486e-02	3.255296e-01	1.735678e-01	3.330396e-01	1.678630e-01	3.410086e-01	2.397986e-01	1.897608e-01	2.294320e-01	2.518445e-01	2.628507e-01	2.407129e-01	2.445918e-01	1.727240e+00	1.485791e+00	1.717400e+00	2.179568e-02	4.113081e-01	3.442876e-01	2.244404e+00
360500	-9.068116e+04	-3.026297e+02	6.155590e+01	2.207117e-01	1.957221e-01	1.113623e-01	1.058980e-01	2.759627e-01	9.034320e-02	1.665001e-01	2.318920e-01	8.902518e-02	2.558085e-01	1.739572e-01	8.281702e-02	6.878931e-02	3.176763e-01	1.644640e-01	3.695478e-02	3.924076e-01	1.970794e-02	3.255296e-01	1.735678e-01	3.330396e-01	1.678630e-01	3.565900e-01	2.363318e-01	1.776912e-01	2.293869e-01	2.518445e-01	2.628507e-01	2.407129e-01	2.445918e-01	1.642054e+00	1.485791e+00	1.633871e+00	2.603841e-02	4.113081e-01	3.442876e-01	2.244404e+00
361000	-9.067772e+04	-3.072400e+02	6.343374e+01	2.207117e-01	1.957221e-01	1.113623e-01	1.058980e-01	2.759627e-01	9.034320e-02	1.499275e-01	2.588363e-01	8.902518e-02	2.558085e-01	1.739572e-01	7.244540e-02	5.427597e-02	3.158298e-01	1.772175e-01	3.513667e-02	3.884177e-01	2.912232e-02	3.345190e-01	1.735678e-01	3.240502e-01	1.678630e-01	3.633327e-01	2.359638e-01	1.790692e-01	2.216343e-01	2.625880e-01	2.628507e-01	2.407129e-01	2.338484e-01	1.708657e+00	1.511622e+00	1.576655e+00	1.613399e-02	4.113081e-01	3.442876e-01	2.244404e+00
361500	-9.068410e+04	-3.105285e+02	6.498062e+01	2.207117e-01	1.918171e-01	1.152672e-01	1.058980e-01	2.759627e-01	9.034320e-02	1.481385e-01	2.586055e-01	8.151813e-02	2.545991e-01	1.747765e-01	8.236225e-02	5.611511e-02	2.980299e-01	1.674412e-01	4.330258e-02	4.107015e-01	2.440966e-02	3.290949e-01	1.757165e-01	3.219015e-01	1.732871e-01	3.474415e-01	2.518549e-01	1.790692e-01	2.216343e-01	2.570282e-01	2.630904e-01	2.401189e-01	2.397625e-01	1.324864e+00	1.511622e+00	1.576655e+00	2.070747e-02	4.027231e-01	3.442876e-01	2.252989e+00
362000	-9.068147e+04	-3.074017e+02	6.360630e+01	2.207117e-01	1.918171e-01	1.107590e-01	1.058980e-01	2.759627e-01	9.485148e-02	1.459558e-01	2.469367e-01	9.374892e-02	2.614501e-01	1.680828e-01	8.382571e-02	5.611511e-02	2.980299e-01	1.674412e-01	4.330258e-02	4.107015e-01	2.440966e-02	3.290949e-01	1.653541e-01	3.322639e-01	1.732871e-01	3.476955e-01	2.569611e-01	1.770722e-01	2.182712e-01	2.632254e-01	2.568932e-01	2.401189e-01	2.397625e-01	1.685012e+00	1.511622e+00	1.348135e+00	2.772634e-02	3.900186e-01	3.256962e-01	2.284285e+00
362500	-9.068933e+04	-3.095138e+02	6.441918e+01	2.207117e-01	1.918171e-01	1.107590e-01	1.058980e-01	2.759627e-01	9.485148e-02	1.459558e-01	2.469367e-01	9.374892e-02	2.614501e-01	1.680828e-01	8.382571e-02	5.854338e-02	3.091140e-01	1.851787e-01	4.690804e-02	3.865854e-01	1.367050e-02	3.290949e-01	1.653541e-01	3.322639e-01	1.732871e-01	3.444026e-01	2.466668e-01	1.803651e-01	2.285655e-01	2.632254e-01	2.568932e-01	2.401189e-01	2.397625e-01	1.766419e+00	1.480336e+00	1.474714e+00	2.772634e-02	3.883008e-01	3.347518e-01	2.276947e+00
363000	-9.068802e+04	-3.080111e+02	6.371331e+01	2.202751e-01	1.918171e-01	1.107590e-01	1.063347e-01	2.759627e-01	9.485148e-02	1.465305e-01	2.694332e-01	8.600751e-02	2.606697e-01	1.595115e-01	7.784763e-02	5.854338e-02	3.091140e-01	1.851787e-01	4.690804e-02	3.865854e-01	1.367050e-02	3.290949e-01	1.653541e-01	3.322639e-01	1.732871e-01	3.588472e-01	2.453936e-01	1.804033e-01	2.153559e-01	2.632254e-01	2.568932e-01	2.401189e-01	2.397625e-01	1.854965e+00	1.498596e+00	1.544407e+00	2.150130e-02	4.123740e-01	3.566123e-01	2.231014e+00
363500	-9.069536e+04	-3.049929e+02	6.251520e+01	2.143047e-01	1.753747e-01	1.040188e-01	9.948322e-02	3.109455e-01	9.587314e-02	1.457423e-01	2.535985e-01	8.757663e-02	2.662784e-01	1.772285e-01	6.957563e-02	6.621992e-02	3.217219e-01	1.771950e-01	3.768975e-02	3.815749e-01	1.559856e-02	3.370841e-01	1.650529e-01	3.408448e-01	1.570183e-01	3.542616e-01	2.454109e-01	1.738212e-01	2.265063e-01	2.604411e-01	2.541661e-01	2.435444e-01	2.418484e-01	1.688715e+00	1.530907e+00	1.551596e+00	2.044137e-02	4.011518e-01	3.668803e-01	2.231968e+00
364000	-9.068160e+04	-3.129779e+02	6.598436e+01	2.202751e-01	1.922188e-01	1.107590e-01	1.049586e-01	2.759627e-01	9.582594e-02	1.523751e-01	2.635886e-01	8.600751e-02	2.606697e-01	1.595115e-01	7.784763e-02	6.098726e-02	3.046004e-01	1.695205e-01	4.434608e-02	4.052381e-01	1.530761e-02	3.290949e-01	1.670724e-01	3.305456e-01	1.732871e-01	3.645049e-01	2.433699e-01	1.683004e-01	2.238248e-01	2.571950e-01	2.568932e-01	2.461493e-01	2.397625e-01	1.643882e+00	1.426817e+00	1.453439e+00	2.270498e-02	3.897694e-01	3.346150e-01	2.275616e+00
364500	-9.068463e+04	-3.128228e+02	6.575104e+01	2.219462e-01	1.922188e-01	1.090878e-01	1.049586e-01	2.759627e-01	9.582594e-02	1.523751e-01	2.512214e-01	8.600751e-02	2.606697e-01	1.718786e-01	7.784763e-02	6.140368e-02	3.046004e-01	1.691041e-01	4.434608e-02	4.052381e-01	1.530761e-02	3.290949e-01	1.800084e-01	3.309572e-01	1.599395e-01	3.552137e-01	2.433699e-01	1.775916e-01	2.238248e-01	2.571950e-01	2.568932e-01	2.461493e-01	2.397625e-01	1.663085e+00	1.571273e+00	1.675239e+00	1.782442e-02	3.734198e-01	3.500858e-01	2.276494e+00
365000	-9.068746e+04	-3.113329e+02	6.527925e+01	2.219462e-01	1.922188e-01	1.090878e-01	1.049586e-01	2.759627e-01	9.582594e-02	1.523751e-01	2.512214e-01	8.600751e-02	2.515873e-01	1.828942e-01	7.591442e-02	7.957519e-02	3.045112e-01	1.605739e-01	4.612812e-02	3.979896e-01	1.122205e-02	3.290949e-01	1.815622e-01	3.302903e-01	1.590525e-01	3.599835e-01	2.443098e-01	1.709829e-01	2.247238e-01	2.571950e-01	2.578424e-01	2.452001e-01	2.397625e-01	1.663085e+00	1.425666e+00	1.429492e+00	2.921538e-02	3.734198e-01	3.500858e-01	2.276494e+00
365500	-9.069253e+04	-3.026988e+02	6.155525e+01	2.219462e-01	1.922188e-01	1.090878e-01	1.049586e-01	2.838578e-01	8.793081e-02	1.378639e-01	2.744225e-01	8.600751e-02	2.428975e-01	1.714615e-01	8.734711e-02	5.931913e-02	3.073431e-01	1.924153e-01	4.252447e-02	3.857147e-01	1.268336e-02	3.290949e-01	1.815622e-01	3.302903e-01	1.590525e-01	3.599835e-01	2.535503e-01	1.709829e-01	2.154833e-01	2.571950e-01	2.578424e-01	2.452001e-01	2.397625e-01	1.651394e+00	1.492466e+00	1.688577e+00	3.377449e-02	4.143485e-01	3.630270e-01	2.222624e+00
366000	-9.068691e+04	-3.084829e+02	6.393566e+01	2.219462e-01	1.922188e-01	1.090878e-01	9.568273e-02	2.835959e-01	9.746860e-02	1.564885e-01	2.557979e-01	8.600751e-02	2.381959e-01	1.761631e-01	8.734711e-02	6.309930e-02	3.086293e-01	1.814240e-01	4.868591e-02	3.786235e-01	1.953809e-02	3.274554e-01	1.766914e-01	3.269558e-01	1.688974e-01	3.599835e-01	2.535503e-01	1.709829e-01	2.154833e-01	2.589843e-01	2.635112e-01	2.377420e-01	2.397625e-01	1.874782e+00	1.512484e+00	1.451636e+00	3.412364e-02	3.933890e-01	3.325412e-01	2.274070e+00
366500	-9.069898e+04	-3.099067e+02	6.457412e+01	2.220645e-01	1.912690e-01	1.089696e-01	9.568273e-02	2.835959e-01	9.841840e-02	1.394643e-01	2.432635e-01	9.181821e-02	2.626621e-01	1.743983e-01	8.839360e-02	6.309930e-02	3.086293e-01	1.814240e-01	4.868591e-02	3.786235e-01	1.953809e-02	3.342798e-01	1.766914e-01	3.269558e-01	1.620729e-01	3.620390e-01	2.513349e-01	1.702701e-01	2.163560e-01	2.563498e-01	2.635112e-01	2.403765e-01	2.397625e-01	1.857464e+00	1.512484e+00	1.378230e+00	3.238323e-02	3.887197e-01	3.305294e-01	2.280751e+00
367000	-9.069588e+04	-3.065899e+02	6.316965e+01	2.117686e-01	1.921530e-01	1.093563e-01	1.001511e-01	2.811239e-01	1.054471e-01	1.394643e-01	2.432635e-01	9.181821e-02	2.626621e-01	1.743983e-01	8.839360e-02	6.309930e-02	3.123842e-01	1.776690e-01	5.046529e-02	3.786235e-01	1.775872e-02	3.342798e-01	1.766914e-01	3.269558e-01	1.620729e-01	3.620390e-01	2.524126e-01	1.691923e-01	2.163560e-01	2.563498e-01	2.635112e-01	2.403765e-01	2.397625e-01	1.713329e+00	1.512484e+00	1.556537e+00	2.984785e-02	4.054528e-01	3.261279e-01	2.268419e+00
367500	-9.070047e+04	-3.182700e+02	6.830530e+01	2.104854e-01	1.870195e-01	1.104558e-01	9.106467e-02	2.959187e-01	1.050559e-01	1.476745e-01	2.507240e-01	9.294128e-02	2.841577e-01	1.662058e-01	5.829675e-02	5.364179e-02	2.838439e-01	1.451733e-01	3.521085e-02	4.533931e-01	2.873704e-02	3.331359e-01	1.804055e-01	3.289354e-01	1.575232e-01	3.528865e-01	2.529442e-01	1.736775e-01	2.204918e-01	2.568814e-01	2.596454e-01	2.456976e-01	2.377756e-01	1.679940e+00	1.501120e+00	1.355890e+00	2.386525e-02	3.556427e-01	3.261276e-01	2.318230e+00
368000	-9.068731e+04	-3.091613e+02	6.422429e+01	2.080995e-01	1.941731e-01	1.141723e-01	8.919023e-02	2.902601e-01	1.041047e-01	1.394643e-01	2.541922e-01	9.181821e-02	2.626621e-01	1.743983e-01	7.746487e-02	5.200667e-02	3.231603e-01	1.995327e-01	4.037982e-02	3.679951e-01	1.692548e-02	3.414626e-01	1.798818e-01	3.237654e-01	1.548901e-01	3.620390e-01	2.524126e-01	1.730302e-01	2.125181e-01	2.555795e-01	2.642815e-01	2.403765e-01	2.397625e-01	1.825315e+00	1.466080e+00	1.539480e+00	1.665855e-02	4.054528e-01	3.643356e-01	2.230212e+00
368500	-9.068534e+04	-3.146230e+02	6.676428e+01	2.086122e-01	1.949056e-01	1.111338e-01	9.029717e-02	2.909465e-01	1.041047e-01	1.394643e-01	2.541922e-01	9.181821e-02	2.626621e-01	1.743983e-01	7.746487e-02	5.806482e-02	2.995929e-01	1.871807e-01	3.676539e-02	3.936944e-01	2.470187e-02	3.368212e-01	1.787458e-01	3.246348e-01	1.597982e-01	3.522045e-01	2.528386e-01	1.759241e-01	2.190329e-01	2.529821e-01	2.642815e-01	2.457314e-01	2.370050e-01	1.491177e+00	1.423392e+00	1.461120e+00	2.520111e-02	4.112911e-01	3.333852e-01	2.255324e+00
369000	-9.068884e+04	-3.139005e+02	6.635371e+01	2.086122e-01	1.949056e-01	1.111338e-01	9.029717e-02	2.909465e-01	1.041047e-01	1.394643e-01	2.541922e-01	9.181821e-02	2.626621e-01	1.743983e-01	7.746487e-02	5.806482e-02	2.995929e-01	1.871807e-01	3.676539e-02	3.936944e-01	2.470187e-02	3.368212e-01	1.787458e-01	3.246348e-01	1.597982e-01	3.522045e-01	2.528386e-01	1.759241e-01	2.190329e-01	2.505334e-01	2.642815e-01	2.457314e-01	2.394537e-01	1.768655e+00	1.423392e+00	1.402836e+00	1.988165e-02	3.923321e-01	3.331349e-01	2.274533e+00
369500	-9.069089e+04	-3.107922e+02	6.497617e+01	2.116887e-01	1.918292e-01	1.111338e-01	9.029717e-02	2.909465e-01	1.041047e-01	1.479073e-01	2.503188e-01	9.463994e-02	2.572071e-01	1.713483e-01	7.857850e-02	6.614599e-02	3.037584e-01	1.669847e-01	4.066583e-02	4.058658e-01	1.657917e-02	3.368212e-01	1.735479e-01	3.308874e-01	1.587435e-01	3.589601e-01	2.432014e-01	1.697627e-01	2.280758e-01	2.505334e-01	2.642815e-01	2.457314e-01	2.394537e-01	1.499343e+00	1.633541e+00	1.554363e+00	3.460862e-02	3.939986e-01	3.314683e-01	2.274533e+00
370000	-9.069826e+04	-3.146625e+02	6.658220e+01	2.116887e-01	1.918292e-01	1.111338e-01	9.029717e-02	2.909465e-01	1.041047e-01	1.446813e-01	2.584702e-01	8.816221e-02	2.659477e-01	1.652582e-01	7.748041e-02	6.095470e-02	3.037584e-01	1.646119e-01	4.585712e-02	4.058658e-01	1.895200e-02	3.368212e-01	1.735479e-01	3.308874e-01	1.587435e-01	3.589601e-01	2.432014e-01	1.697627e-01	2.280758e-01	2.505334e-01	2.642815e-01	2.457314e-01	2.394537e-01	1.717106e+00	1.633541e+00	1.481461e+00	2.827568e-02	4.036602e-01	3.218068e-01	2.274533e+00
370500	-9.069708e+04	-3.167410e+02	6.757588e+01	2.116887e-01	1.918292e-01	1.111338e-01	9.029717e-02	2.909465e-01	1.041047e-01	1.394500e-01	2.529386e-01	8.760148e-02	2.707638e-01	1.761241e-01	7.312206e-02	5.528015e-02	2.957042e-01	1.752975e-01	4.043454e-02	4.089090e-01	2.437458e-02	3.259514e-01	1.851337e-01	3.301714e-01	1.587435e-01	3.533921e-01	2.515260e-01	1.685791e-01	2.265028e-01	2.505334e-01	2.622064e-01	2.457314e-01	2.415288e-01	1.721719e+00	1.476160e+00	1.450562e+00	2.827568e-02	3.806574e-01	3.448095e-01	2.274533e+00
371000	-9.070043e+04	-3.134998e+02	6.621572e+01	2.116887e-01	1.918292e-01	1.111338e-01	9.029717e-02	2.909465e-01	1.041047e-01	1.463449e-01	2.444210e-01	8.701231e-02	2.536727e-01	1.868985e-01	8.165065e-02	5.528015e-02	2.957042e-01	1.745334e-01	4.043454e-02	4.089090e-01	2.513873e-02	3.259514e-01	1.851337e-01	3.301714e-01	1.587435e-01	3.597438e-01	2.515260e-01	1.685791e-01	2.201511e-01	2.505334e-01	2.622064e-01	2.457314e-01	2.415288e-01	1.692733e+00	1.505197e+00	1.314000e+00	2.215328e-02	3.877498e-01	3.377171e-01	2.274533e+00
371500	-9.069542e+04	-3.153020e+02	6.696494e+01	2.116887e-01	1.928483e-01	1.101147e-01	9.029717e-02	2.909465e-01	1.041047e-01	1.463449e-01	2.444210e-01	8.701231e-02	2.708274e-01	1.697437e-01	8.165065e-02	6.532148e-02	3.049363e-01	1.644920e-01	4.043454e-02	4.089090e-01	1.590665e-02	3.333973e-01	1.832579e-01	3.283944e-01	1.549503e-01	3.610413e-01	2.361950e-01	1.826125e-01	2.201511e-01	2.505334e-01	2.622064e-01	2.457314e-01	2.415288e-01	1.598953e+00	1.474552e+00	1.523010e+00	2.824980e-02	3.877498e-01	3.377171e-01	2.274533e+00
372000	-9.068945e+04	-3.211124e+02	6.956741e+01	2.116887e-01	1.928483e-01	1.101147e-01	9.029717e-02	2.909465e-01	1.041047e-01	1.533388e-01	2.427183e-01	8.872554e-02	2.690626e-01	1.732808e-01	7.287405e-02	6.143787e-02	3.049363e-01	1.644920e-01	4.043454e-02	4.127926e-01	1.590665e-02	3.333973e-01	1.832579e-01	3.283944e-01	1.549503e-01	3.590275e-01	2.361950e-01	1.826125e-01	2.221650e-01	2.505334e-01	2.596837e-01	2.430331e-01	2.467499e-01	1.662543e+00	1.474552e+00	1.442988e+00	2.457876e-02	3.721342e-01	3.277467e-01	2.300119e+00
372500	-9.069085e+04	-3.192655e+02	6.877373e+01	2.175852e-01	1.945891e-01	1.057418e-01	8.652448e-02	2.909465e-01	1.046130e-01	1.527766e-01	2.427183e-01	8.872554e-02	2.690626e-01	1.732808e-01	7.343621e-02	5.014678e-02	3.136592e-01	1.667095e-01	4.643331e-02	4.071721e-01	1.587915e-02	3.333973e-01	1.832579e-01	3.283944e-01	1.549503e-01	3.590275e-01	2.361950e-01	1.826125e-01	2.221650e-01	2.505334e-01	2.596837e-01	2.430331e-01	2.467499e-01	1.662543e+00	1.459926e+00	1.365309e+00	2.302491e-02	3.752065e-01	3.277467e-01	2.297047e+00
373000	-9.072506e+04	-3.241517e+02	7.101598e+01	2.176317e-01	2.002837e-01	1.171517e-01	9.594921e-02	2.713057e-01	9.767794e-02	1.328500e-01	2.575541e-01	8.843995e-02	2.793407e-01	1.619229e-01	7.989235e-02	5.816161e-02	2.852031e-01	1.590007e-01	3.273055e-02	4.341571e-01	3.074692e-02	3.326619e-01	1.870062e-01	3.141888e-01	1.661432e-01	3.701408e-01	2.442930e-01	1.746223e-01	2.109439e-01	2.602645e-01	2.685623e-01	2.341977e-01	2.369755e-01	1.596919e+00	1.484105e+00	1.384687e+00	2.380478e-02	3.613082e-01	3.062352e-01	2.332457e+00
373500	-9.073456e+04	-3.135516e+02	6.606708e+01	1.975500e-01	1.968277e-01	1.194521e-01	8.825268e-02	2.977271e-01	1.001905e-01	1.520578e-01	2.418156e-01	9.620602e-02	2.741090e-01	1.645680e-01	7.124354e-02	4.099125e-02	2.927391e-01	1.896086e-01	5.053436e-02	3.999632e-01	2.616347e-02	3.416964e-01	1.823470e-01	3.248014e-01	1.511552e-01	3.418904e-01	2.481352e-01	1.748437e-01	2.351308e-01	2.638629e-01	2.598835e-01	2.378989e-01	2.383547e-01	1.841047e+00	1.703041e+00	1.362580e+00	3.003775e-02	4.029955e-01	3.253779e-01	2.271627e+00
[truncated: 9,253 more rows]
