# Supplementary material for: Deep mining reveals the diversity of endogenous viral elements in vertebrate genomes
Source: Nat Microbiol. 2024 Oct 22;9(11):3013–24. doi: 10.1038/s41564-024-01825-4 (PMC11521997; doi:10.1038/s41564-024-01825-4)
Supplement: Supplementary file 7 — NP tree files (Fig. 4a), and structural modelling files for the S. etruscus EVE, Ixodes scapularis EVE and South Bay virus nucleoprotein (Fig. 4b). [file 41564_2024_1825_MOESM7_ESM.zip › Source_Data_Figure_4/NP_tree/Nairo_translatorx_trimmed_RNA.nex.run1.t]

#NEXUS
[ID: 5770896656]
[Param: tree{all}]
begin trees;
   translate
       1 Suncus_etruscus_chr8,
       2 Ixodes_scapularis_IscW_ISCW013171,
       3 Centruroides_sculpturatus_LOC111614745,
       4 Centruroides_sculpturatus_LOC111614595,
       5 Oedothorax_gibbosus_JTE90_025522,
       6 Dermacentor_silvarum_exon1_HPB49_020043,
       7 Ixodes_scapularis-g1,
       8 Ixodes_scapularis-g2,
       9 Ixodes_scapularis-g3,
      10 Rhipicephalus_sanguineus,
      11 Dermacentor_silvarum_chr6,
      12 Dermacentor_andersoni,
      13 Dermacentor_silvarum_chr4,
      14 Hazara_virus,
      15 Tillamook_virus,
      16 Crimean-Congo_Hemorrhagic_Fever_virus_strain_China,
      17 Nairobi_sheep_disease_virus,
      18 Farallon_virus,
      19 Punta_Salinas_virus,
      20 Abu_Mina_virus,
      21 Bandia_virus,
      22 Erve_virus,
      23 Soldado_virus,
      24 Taggert_virus,
      25 Leopards_Hill_virus,
      26 Burana_virus,
      27 Issyk-Kul_virus,
      28 Paramushir_virus,
      29 Tamdy_virus,
      30 South_Bay_virus,
      31 Huangpi_Tick_Virus_1,
      32 Sanxia_Water_Strider_Virus_1,
      33 Shayang_Spider_Virus_1,
      34 Tacheng_Tick_Virus_1,
      35 Wenzhou_Tick_Virus,
      36 Nayun_tick_nairovirus,
      37 Tofla_virus,
      38 Soft_tick_bunyavirus_Av-18,
      39 Kasokero_virus,
      40 Yogue_virus,
      41 Gossas_virus,
      42 Zirqa_virus,
      43 Avalon_virus,
      44 Clo_Mor_virus,
      45 Pustyn_virus,
      46 Grotenhout_virus,
      47 Pacific_coast_tick_nairovirus,
      48 Dera_Ghazi_Khan_virus,
      49 Qalyub_virus,
      50 Thiafora_virus,
      51 Norway_nairovirus_1,
      52 Vinegar_Hill_virus,
      53 Estero_Real_virus,
      54 Artashat_virus,
      55 Chim_virus,
      56 Beiji_nariovirus,
      57 Meram_virus,
      58 Blattodean_nairo-related_virus,
      59 Wanowrie_virus,
      60 Camel_Crimean-Congo_hemorrhagic_fever_orthonairovirus,
      61 Songling_virus,
      62 Soybean_thrips_bunya-like_virus,
      63 Yezo_virus,
      64 Henan_tick_virus,
      65 Shanxi_tick_virus_2,
      66 Keterrah_virus,
      67 Crimean-Congo_hemorrhagic_fever_virus_2,
      68 Sanya_peribunyavirus_1,
      69 Guiyang_Tospo-like_virus_1,
      70 Wufeng_Crocidura_attenuata_orthonairovirus_1,
      71 Meihua_Mountain_virus,
      72 Sichuan_tick_nairovirus,
      73 Pangolin_orthonairovirus,
      74 Ji-an_nairovirus,
      75 Yichun_nariovirus;
   tree gen.0 = [&U] (44:2.000000e-02,(53:2.000000e-02,((68:2.000000e-02,32:2.000000e-02):2.000000e-02,(58:2.000000e-02,(62:2.000000e-02,((16:2.000000e-02,(64:2.000000e-02,((55:2.000000e-02,26:2.000000e-02):2.000000e-02,(((69:2.000000e-02,36:2.000000e-02):2.000000e-02,6:2.000000e-02):2.000000e-02,(34:2.000000e-02,(((47:2.000000e-02,((66:2.000000e-02,27:2.000000e-02):2.000000e-02,(21:2.000000e-02,(48:2.000000e-02,(75:2.000000e-02,(20:2.000000e-02,14:2.000000e-02):2.000000e-02):2.000000e-02):2.000000e-02):2.000000e-02):2.000000e-02):2.000000e-02,(33:2.000000e-02,(40:2.000000e-02,11:2.000000e-02):2.000000e-02):2.000000e-02):2.000000e-02,(15:2.000000e-02,(50:2.000000e-02,(7:2.000000e-02,(73:2.000000e-02,(54:2.000000e-02,(56:2.000000e-02,(10:2.000000e-02,(9:2.000000e-02,(22:2.000000e-02,(31:2.000000e-02,((24:2.000000e-02,23:2.000000e-02):2.000000e-02,(29:2.000000e-02,2:2.000000e-02):2.000000e-02):2.000000e-02):2.000000e-02):2.000000e-02):2.000000e-02):2.000000e-02):2.000000e-02):2.000000e-02):2.000000e-02):2.000000e-02):2.000000e-02):2.000000e-02):2.000000e-02):2.000000e-02):2.000000e-02):2.000000e-02):2.000000e-02):2.000000e-02,(65:2.000000e-02,(13:2.000000e-02,((52:2.000000e-02,25:2.000000e-02):2.000000e-02,(((((74:2.000000e-02,(51:2.000000e-02,41:2.000000e-02):2.000000e-02):2.000000e-02,(46:2.000000e-02,30:2.000000e-02):2.000000e-02):2.000000e-02,(49:2.000000e-02,((42:2.000000e-02,(57:2.000000e-02,35:2.000000e-02):2.000000e-02):2.000000e-02,((71:2.000000e-02,43:2.000000e-02):2.000000e-02,((60:2.000000e-02,12:2.000000e-02):2.000000e-02,((67:2.000000e-02,19:2.000000e-02):2.000000e-02,8:2.000000e-02):2.000000e-02):2.000000e-02):2.000000e-02):2.000000e-02):2.000000e-02):2.000000e-02,5:2.000000e-02):2.000000e-02,(18:2.000000e-02,((38:2.000000e-02,28:2.000000e-02):2.000000e-02,((((63:2.000000e-02,59:2.000000e-02):2.000000e-02,((70:2.000000e-02,61:2.000000e-02):2.000000e-02,37:2.000000e-02):2.000000e-02):2.000000e-02,(17:2.000000e-02,(45:2.000000e-02,(39:2.000000e-02,(72:2.000000e-02,4:2.000000e-02):2.000000e-02):2.000000e-02):2.000000e-02):2.000000e-02):2.000000e-02,3:2.000000e-02):2.000000e-02):2.000000e-02):2.000000e-02):2.000000e-02):2.000000e-02):2.000000e-02):2.000000e-02):2.000000e-02):2.000000e-02):2.000000e-02):2.000000e-02):2.000000e-02,1:2.000000e-02);
   tree gen.500 = [&U] ((((((67:3.104668e-01,((60:2.968975e-01,(53:2.958107e-01,32:3.590763e-01):2.968975e-01):3.710335e-02,16:1.876880e-01):3.337806e-01):4.428740e-02,(((17:2.968975e-01,13:2.903910e-01):1.590126e-01,68:2.968975e-01):1.831352e-01,((71:2.968975e-01,14:2.920361e-01):8.714928e-02,((61:2.968975e-01,(((57:4.586462e-01,(52:2.877745e-01,(58:4.678003e-01,8:2.968975e-01):1.741410e-01):3.071080e-01):2.057576e-01,34:5.018274e-01):2.946096e-01,(26:2.971185e-01,35:2.968975e-01):2.270490e-01):1.902339e-01):3.175456e-01,(5:4.607124e-01,(48:4.105800e-01,36:7.722404e-01):2.657379e-01):6.467617e-02):4.313920e-01):2.978893e-01):1.609926e-01):3.102291e-01,(3:3.846045e-01,((((51:2.637519e-01,45:7.208120e-02):2.080179e-01,7:2.968975e-01):2.968975e-01,((65:2.968975e-01,(((73:6.625190e-01,31:2.968975e-01):1.292807e-01,44:2.968975e-01):2.533725e-01,(((56:2.040305e-01,75:6.379607e-02):6.112692e-01,43:3.058154e-01):1.494321e-01,24:2.968975e-01):2.940660e-01):9.424922e-02):2.545340e-01,(28:2.968975e-01,((((50:2.968975e-01,33:7.412841e-01):2.734360e-01,63:4.785855e-01):1.670801e-01,25:2.968975e-01):2.290084e-01,((((((69:2.968975e-01,6:3.967041e-01):4.140642e-01,4:7.416129e-01):2.891022e-01,(11:2.968975e-01,12:3.100600e-01):2.951310e-01):4.305321e-01,20:2.968975e-01):2.788842e-01,70:6.928578e-01):4.070440e-02,((22:2.968975e-01,((((27:2.968975e-01,46:5.383429e-01):9.723465e-02,41:2.968975e-01):3.514029e-01,72:2.968975e-01):3.027423e-01,(2:2.968975e-01,((55:2.968975e-01,29:3.758457e-01):2.968975e-01,42:4.184394e-01):2.968975e-01):2.030240e-01):2.823557e-01):3.157202e-01,(47:4.197353e-01,64:4.194542e-01):2.423421e-01):3.111325e-01):9.711481e-02):3.393487e-01):2.623952e-01):2.968975e-01):1.651427e-01,((66:3.595767e-01,38:4.628982e-01):2.112697e-01,(((30:2.968975e-01,(40:2.968975e-01,(21:2.968975e-01,(15:2.968975e-01,49:2.873458e-01):2.968975e-01):1.585402e-01):2.895345e-01):2.772729e-01,((74:4.686122e-01,59:3.025486e-01):2.863008e-01,10:2.991750e-01):2.968975e-01):2.858738e-01,(19:3.050403e-01,(23:2.968975e-01,18:2.968975e-01):1.752372e-01):3.417763e-01):3.137079e-01):7.131075e-02):1.493649e-01):2.846307e-01):4.892992e-01,54:2.812379e-01):2.816693e-01,(39:3.821368e-01,(9:4.641756e-01,62:2.968975e-01):2.878089e-01):2.992608e-01):8.566136e-02,37:3.060158e-01,1:4.593557e-01);
   tree gen.1000 = [&U] (((((((57:3.656606e-01,(52:3.422788e-01,(58:3.729588e-01,8:3.527679e-01):3.360975e-01):7.569934e-02):1.640425e-01,34:4.000872e-01):1.520894e-01,(61:2.261542e-01,(26:3.655192e-01,35:2.367047e-01):1.810172e-01):9.724284e-02):3.091452e-01,(5:5.172861e-01,(48:3.273393e-01,36:6.156769e-01):2.118623e-01):5.156377e-02):3.439319e-01,((17:2.367047e-01,13:2.315173e-01):1.213848e-01,((67:1.520718e-01,((60:1.992519e-01,(53:2.358382e-01,32:5.887936e-01):2.325775e-01):4.502086e-02,16:9.138451e-02):1.309176e-01):1.625379e-01,(71:2.439161e-01,14:1.656082e-01):1.817468e-01):1.229707e-01):7.727186e-02):1.802056e-01,((((44:2.386188e-01,(28:2.367047e-01,((73:5.486600e-01,31:2.367047e-01):2.751634e-01,((((50:2.442666e-01,33:5.909967e-01):2.137573e-01,63:3.815574e-01):6.883658e-02,((47:3.386844e-01,64:3.344144e-01):3.854833e-01,(((((69:2.367047e-01,4:5.707173e-01):2.887014e-01,(3:4.619110e-01,(6:3.917203e-01,68:2.367047e-01):1.785429e-01):1.187991e-01):2.304898e-01,(11:2.919184e-01,12:2.471986e-01):2.671869e-01):4.406230e-01,20:2.367047e-01):2.830867e-01,((22:2.592820e-01,(27:2.367047e-01,(41:1.651928e-01,((((51:2.102791e-01,45:5.746751e-02):1.658445e-01,7:2.716208e-01):2.367047e-01,46:4.003950e-01):1.281455e-01,((72:3.258649e-01,2:2.986114e-01):3.099333e-01,55:3.617581e-01):2.081463e-01):7.985801e-02):2.933608e-01):4.663036e-01):5.418870e-02,70:3.535232e-01):4.328958e-02):7.887305e-02):9.284274e-02):1.884806e-01,25:3.738988e-01):6.592646e-02):2.817536e-01):1.043879e-01):4.840834e-03,((24:2.367047e-01,43:2.438146e-01):1.188464e-01,(56:1.578358e-01,75:2.616702e-02):7.943288e-01):1.450808e-01):3.926138e-02,(65:3.494681e-01,((66:2.866763e-01,38:3.690505e-01):1.684370e-01,(((74:3.736061e-01,((29:2.996470e-01,42:5.411757e-01):4.834644e-03,59:2.715808e-01):2.457439e-01):1.662309e-01,10:2.987041e-01):2.367047e-01,((30:2.367047e-01,(23:2.367047e-01,(18:2.367047e-01,19:1.970406e-01):9.601998e-02):6.443367e-01):1.916145e-01,(40:2.428532e-01,(21:1.979126e-01,(15:2.376325e-01,49:2.290895e-01):1.640955e-01):2.041009e-01):2.263540e-01):1.168217e-01):2.270328e-01):1.225043e-01):1.721479e-01):1.460871e-01,(54:2.242199e-01,(39:3.046626e-01,(9:3.700690e-01,62:3.358456e-01):4.526475e-01):2.553417e-01):2.303089e-01):3.740627e-01):6.125165e-02,37:2.430329e-01,1:4.077922e-01);
   tree gen.1500 = [&U] (((36:6.156769e-01,5:5.172861e-01):2.210327e-01,(34:3.126956e-01,(61:2.261542e-01,(26:3.655192e-01,35:2.930381e-01):1.217585e-01):9.724284e-02):3.997631e-01):5.019292e-02,(((58:3.729588e-01,(((69:3.189477e-01,(3:4.631251e-02,4:3.879488e-01):6.015656e-01):5.213546e-01,((13:2.399182e-01,(6:4.078118e-01,12:2.471986e-01):2.560260e-01):5.378896e-01,68:2.367047e-01):1.785429e-01):2.456807e-01,8:3.558121e-01):3.877996e-01):4.055087e-01,(57:3.754976e-01,(37:2.254519e-01,((((16:8.786029e-02,60:1.992519e-01):3.981805e-02,((53:2.375262e-01,32:5.887936e-01):3.411241e-01,67:1.459111e-01):3.152370e-02):1.626555e-01,(17:2.852828e-01,(((((((74:3.736061e-01,(((10:6.204942e-01,(11:2.931607e-01,20:3.667075e-01):2.830867e-01):3.854833e-01,47:3.386844e-01):4.387918e-02,64:3.344144e-01):9.642770e-02):1.662309e-01,((42:5.411757e-01,59:2.282455e-01):3.302633e-03,29:1.171217e-01):2.457439e-01):2.367047e-01,((30:3.313309e-01,(23:2.367047e-01,(18:1.339811e-01,19:1.970406e-01):9.601998e-02):6.443367e-01):2.373916e-01,(40:2.428532e-01,((15:4.900726e-01,21:2.324977e-01):1.689734e-01,49:1.425856e-01):2.041009e-01):1.685046e-01):9.384534e-02):2.270328e-01,65:5.012361e-01):1.207126e-01,(66:2.866763e-01,38:2.539147e-01):1.684370e-01):1.283053e-01,(((9:3.700690e-01,62:3.655978e-01):4.526475e-01,54:2.242199e-01):2.500936e-01,39:3.040794e-01):2.328074e-01):1.876352e-01,(((24:2.367047e-01,(43:1.760830e-01,(56:1.578358e-01,75:3.206645e-02):7.943288e-01):1.897501e-01):6.850289e-02,44:2.386188e-01):3.105693e-02,(28:2.458251e-01,(25:3.738988e-01,((((33:5.909967e-01,63:3.815574e-01):2.137573e-01,50:2.442666e-01):6.464751e-02,(22:2.844237e-01,(((27:2.779681e-01,41:1.651928e-01):5.543845e-01,(7:5.378520e-01,((72:5.611106e-01,(2:2.986114e-01,((51:2.102791e-01,45:5.746751e-02):1.658445e-01,46:2.306466e-01):9.035483e-02):2.126867e-01):3.099333e-01,55:3.617581e-01):2.081463e-01):1.217904e-01):4.476361e-01,70:3.535232e-01):5.665791e-02):4.803387e-02):1.884806e-01,(73:5.486600e-01,31:2.367047e-01):2.751634e-01):6.592646e-02):2.817536e-01):8.154626e-02):4.403314e-02):1.778457e-01):7.832868e-02):6.756590e-02,(71:2.492431e-01,14:1.506639e-01):1.404309e-01):1.229707e-01):4.289382e-02):7.010455e-02):7.094857e-02,(52:7.447891e-02,48:3.273393e-01):3.978212e-01):4.328496e-01,1:4.260951e-01);
   tree gen.2000 = [&U] ((52:7.676022e-02,48:3.373658e-01):6.449613e-01,(57:3.869992e-01,(37:1.821375e-01,((17:2.940211e-01,(((53:4.692126e-01,32:6.068284e-01):3.631571e-01,(67:6.746573e-02,(16:4.627169e-02,60:2.053551e-01):9.141259e-02):1.384120e-01):1.314531e-01,((((((74:3.600674e-01,(((((((((72:7.362369e-01,2:3.077580e-01):2.221660e-01,((51:1.367543e-01,45:1.890959e-01):2.750713e-02,46:1.365326e-01):9.312242e-02):1.876906e-01,7:3.011071e-01):2.091701e-01,8:3.817899e-01):1.219904e-01,(((69:3.287171e-01,(3:4.773108e-02,4:5.166153e-01):6.199917e-01):2.730817e-01,((13:2.642555e-01,(6:3.793499e-01,12:1.990319e-01):4.105740e-01):5.543653e-01,68:3.006748e-01):3.225638e-01):2.532060e-01,58:6.635007e-01):3.996780e-01):5.033145e-01,((5:5.331307e-01,(34:3.245283e-01,(61:2.330814e-01,(26:3.767151e-01,35:3.020140e-01):1.254880e-01):1.300525e-01):3.964744e-01):2.283701e-01,36:6.345352e-01):2.764161e-02):7.312174e-02,10:6.093057e-01):1.606734e-01,11:3.021402e-01):2.790260e-01,20:4.941813e-01):2.892327e-01):9.358040e-02,((42:8.559229e-01,((30:3.741872e-01,(23:4.082409e-01,(18:1.011712e-01,19:2.030760e-01):9.896110e-02):5.566543e-01):2.446630e-01,(15:4.823823e-01,((21:3.717589e-01,49:1.469530e-01):6.008197e-02,40:2.502919e-01):2.103525e-01):1.771085e-01):9.117167e-02):2.308201e-01,(59:1.384505e-01,29:1.207091e-01):1.871039e-01):7.081197e-02):5.481745e-02,65:5.165891e-01):1.244101e-01,(66:5.633763e-02,38:2.147628e-01):7.691059e-01):1.322353e-01,(((9:7.754308e-01,62:6.168818e-01):2.032470e-01,54:2.524445e-01):2.577540e-01,39:3.133934e-01):2.399384e-01):1.933825e-01,(((((((27:2.864823e-01,41:1.702527e-01):4.269226e-01,55:3.609914e-01):4.454409e-01,(70:4.525185e-01,((33:6.090990e-01,63:3.932446e-01):2.203048e-01,50:2.517486e-01):6.662768e-02):5.205932e-02):2.840277e-02,22:2.866305e-01):1.877648e-01,25:3.853514e-01):6.292049e-02,(((47:4.079300e-01,64:3.446575e-01):4.479087e-02,73:3.690589e-01):9.350605e-02,31:3.726669e-01):4.062679e-01):1.642003e-01,(28:2.533548e-01,((24:2.439550e-01,(44:3.898549e-01,(56:1.626703e-01,75:3.304865e-02):1.489390e+00):3.364243e-03):7.550127e-02,43:1.025837e-01):1.615338e-02):8.404404e-02):1.702476e-01):1.832932e-01):6.676653e-02):6.963546e-02,(71:2.568774e-01,14:1.552788e-01):1.447323e-01):1.092535e-01):4.875913e-02):9.927921e-02,1:4.391465e-01);
   tree gen.2500 = [&U] ((17:2.809590e-01,((67:6.998112e-02,(16:4.421603e-02,60:1.962320e-01):4.695430e-02):1.322629e-01,(((53:6.424842e-01,((32:5.716822e-01,(((69:1.088966e+00,(3:1.243865e-01,4:4.936643e-01):5.924481e-01):4.838213e-01,58:8.657174e-01):1.260980e-01,((13:3.809305e-01,(6:3.624970e-01,12:1.901897e-01):1.156958e+00):7.137878e-01,68:2.873171e-01):5.383308e-01):4.288205e-01):5.986300e-01,(56:1.577982e-01,75:3.158044e-02):1.247080e+00):2.113786e-03):5.494578e-01,((((22:2.738967e-01,((70:4.324150e-01,(33:5.820393e-01,63:4.531363e-01):1.783418e-01):6.460743e-02,50:2.405644e-01):5.563430e-02):2.662999e-02,((27:2.737551e-01,41:1.626891e-01):4.079562e-01,55:3.449540e-01):4.256518e-01):2.323435e-01,(25:3.682318e-01,((((47:3.898074e-01,73:3.246980e-01):1.640596e-02,64:1.648491e-01):9.175439e-02,(74:3.440711e-01,(((((((5:5.094459e-01,36:4.277742e-01):2.226384e-01,(34:3.101109e-01,(61:2.227265e-01,(26:3.599793e-01,35:2.885967e-01):8.480553e-02):1.244695e-01):3.788607e-01):2.543939e-03,10:5.822368e-01):9.622997e-02,((((72:7.035290e-01,2:3.768738e-01):6.562770e-02,((51:1.911978e-02,45:1.384296e-01):1.339807e-01,46:1.075471e-01):2.736223e-01):1.476724e-01,(8:2.202240e-01,7:2.488133e-01):3.489017e-02):3.419299e-01,11:7.066127e-01):2.457667e-01):2.666301e-01,20:4.722269e-01):2.763833e-01,((42:8.178978e-01,((30:3.575636e-01,(23:3.901044e-01,(18:9.667655e-02,19:1.940542e-01):9.456467e-02):5.368716e-01):1.657300e-01,(15:5.202021e-01,((21:1.787229e-01,49:1.774179e-01):3.169867e-01,40:2.391725e-01):2.290077e-01):1.692403e-01):5.782311e-02):2.205657e-01,(59:9.317506e-02,29:1.153465e-01):1.787917e-01):6.766609e-02):7.409659e-02,31:3.689337e-01):5.377707e-02):1.153376e-01):3.780234e-01,((((9:8.655622e-01,62:5.894764e-01):1.942176e-01,54:2.412295e-01):2.463031e-01,39:2.994707e-01):2.375090e-01,(65:4.879590e-01,(66:5.383479e-02,38:1.684171e-01):7.349377e-01):1.266113e-01):8.011409e-02):1.809661e-01):5.857357e-02):1.294103e-01,(28:4.903631e-02,((24:1.942111e-01,44:2.747205e-01):1.657606e-01,43:9.802635e-02):1.543576e-02):2.591414e-01):1.751502e-01):1.300378e-01,(52:9.917345e-02,48:3.223780e-01):8.863316e-01):6.488307e-02):9.035676e-02):6.654185e-02,(57:2.186701e-01,(37:2.007273e-01,(71:2.454654e-01,14:1.483804e-01):5.210827e-02):1.802048e-01):9.240343e-02,1:4.196371e-01);
   tree gen.3000 = [&U] (((34:6.466836e-01,((((2:1.134903e+00,12:3.022628e-01):4.451258e-01,54:4.830556e-01):8.383921e-02,((((15:1.353322e-01,44:1.483794e-01):3.203402e-02,(43:2.178311e-01,28:4.549005e-02):4.796525e-01):3.164124e-02,24:2.217893e-01):3.769326e-02,(13:6.505774e-01,(52:5.583578e-01,((69:5.078033e-01,3:8.132339e-01):4.544150e-01,49:3.921434e-01):2.177473e-02):2.232038e-01):1.250886e-01):4.328607e-01):1.305045e-01,(((((64:1.711915e-01,73:4.273728e-01):4.062020e-03,65:4.388587e-01):6.625800e-02,(26:6.820766e-01,((74:2.579968e-01,61:1.708573e-01):2.691277e-01,(47:5.531483e-01,(6:1.103668e+00,(29:2.232357e-02,59:1.131809e-01):2.725716e-01):1.464454e-01):6.381866e-02):2.347073e-01):4.915684e-02):9.117807e-02,35:2.778206e-01):2.575139e-01,31:3.934915e-01):1.845118e-01):9.038130e-02):7.025723e-02,(72:8.054990e-01,(((62:6.730814e-01,32:9.470362e-01):1.365881e-01,(5:3.465521e-01,4:1.398822e+00):4.489610e-01):2.458733e-01,(((20:5.578251e-01,(25:4.648323e-01,(8:3.621647e-01,9:3.271824e-01):8.387568e-01):2.130774e-01):9.203407e-03,((23:2.696922e-01,(18:3.739825e-01,42:2.149049e-01):2.235489e-01):6.262619e-01,(((((((46:9.394666e-04,51:2.037063e-02):3.038195e-01,45:9.481828e-02):4.068585e-01,7:5.454345e-01):1.008163e-02,75:8.823848e-02):9.381243e-02,56:7.704452e-02):7.960422e-01,33:2.034780e+00):3.149913e-01,((((68:1.910525e+00,30:7.627701e-01):4.489257e-01,(40:2.564678e-01,39:1.336720e-01):1.183478e-01):4.244261e-02,21:4.477621e-01):1.991217e-01,(55:6.384361e-01,((66:9.246463e-02,38:6.165100e-03):3.049526e-01,41:3.242408e-01):4.278122e-01):7.979618e-02):7.391988e-02):8.620875e-02):4.033627e-02):6.836016e-02,(48:3.548176e-01,(53:5.326428e-01,19:4.805296e-01):1.890817e-01):8.807896e-02):1.176286e-01):3.243453e-02):2.112324e-01):2.385191e-01,((57:3.128742e-01,((17:4.794547e-01,((16:1.703313e-01,60:3.268794e-02):1.617844e-01,67:2.648855e-01):2.497095e-02):2.326440e-01,(11:2.319087e+00,(27:7.002429e-01,((10:2.228972e-01,36:3.976536e-01):4.421776e-01,(63:4.947486e-01,58:2.484922e+00):3.556860e-01):7.162725e-02):1.658889e-01):4.656605e-02):6.148713e-02):1.907137e-01,((37:2.884768e-01,14:1.214730e-01):1.162904e-01,(71:3.852647e-01,(70:2.788490e-01,(22:2.626749e-01,50:2.238147e-01):2.583007e-01):6.118190e-01):1.450520e-01):6.760484e-02):6.070289e-03,1:3.895014e-01);
   tree gen.3500 = [&U] (((17:2.813469e-01,((71:1.436545e-01,37:2.010045e-01):5.333423e-02,14:1.485853e-01):1.807580e-01):8.691743e-02,((67:1.257970e-01,(16:2.786939e-02,60:1.965030e-01):4.701914e-02):1.452881e-01,(((((39:2.998842e-01,25:3.615492e-01):2.311664e-02,(((22:3.157565e-01,(((33:5.828430e-01,63:4.537620e-01):1.785881e-01,70:4.334801e-01):6.895013e-02,50:2.507751e-01):5.571112e-02):1.983611e-01,(((27:1.260139e-01,(66:5.061459e-02,38:7.398586e-02):7.695986e-01):1.466866e-01,41:4.192844e-01):5.304332e-01,55:7.620480e-01):3.286399e-01):6.805910e-02,((((65:3.145180e-01,((((34:4.135129e-01,(((10:1.029119e-01,36:3.079603e-01):6.820781e-01,5:9.060502e-01):1.437125e-01,11:7.075884e-01):3.999667e-02):1.847492e-01,((35:3.933747e-01,26:3.738504e-01):8.089926e-02,61:3.182755e-01):6.188805e-02):2.448123e-01,(31:3.694431e-01,(59:8.258958e-02,29:7.702742e-02):4.917236e-01):8.963227e-02):4.133192e-02,74:3.445462e-01):6.537621e-02):2.145001e-01,(73:1.907648e-01,64:1.650768e-01):1.321306e-01):1.283529e-01,47:3.903457e-01):3.718360e-01,(62:1.047666e+00,54:4.360198e-01):1.492760e-01):3.854159e-02):2.389055e-01):2.110628e-01,53:9.837602e-01):1.753921e-01,(((((21:2.845753e-01,49:1.776629e-01):4.515095e-01,40:2.395027e-01):2.785828e-01,30:3.819641e-01):9.933905e-02,((15:5.182704e-01,(((18:7.198802e-02,42:7.983560e-01):9.634188e-02,19:1.131973e-01):5.161967e-01,23:3.906431e-01):1.648098e-01):6.753203e-02,(((7:2.381230e-01,8:2.391584e-01):1.584357e-01,((((75:3.660234e-02,(9:4.696837e-01,(((69:1.090470e+00,(3:1.512762e-01,4:4.720266e-01):6.334223e-01):2.589687e-01,(58:6.154304e-01,32:5.193982e-01):4.895203e-01):2.007221e-01,((13:4.394668e-01,(6:3.422878e-01,12:1.904523e-01):7.345605e-01):7.147734e-01,68:3.123834e-01):5.551719e-01):5.456130e-01):1.248802e+00):3.341218e-01,56:1.225163e-01):2.344823e-02,2:3.773942e-01):6.711985e-02,(45:3.950914e-02,(46:3.480186e-02,51:9.506086e-03):1.353804e-01):3.871298e-01):7.192434e-02):1.478763e-01,72:7.045004e-01):4.031291e-01):1.284677e-01):4.927148e-01,(20:6.332068e-01,(52:9.931039e-02,48:3.228232e-01):8.487404e-01):9.648443e-02):1.307658e-01):5.240105e-02,((24:1.944793e-01,44:2.750999e-01):1.724598e-01,(28:4.910402e-02,43:1.364199e-01):8.653970e-02):2.594992e-01):1.875523e-01):9.048153e-02):3.366157e-02,57:2.189721e-01,1:4.202165e-01);
   tree gen.4000 = [&U] (((17:2.813469e-01,((71:1.436545e-01,37:2.010045e-01):5.333423e-02,14:1.485853e-01):1.807580e-01):8.438756e-02,((67:9.886540e-02,(16:3.654272e-02,60:1.795276e-01):8.384196e-02):1.452881e-01,((53:9.837602e-01,((((55:8.166159e-01,(39:3.015837e-01,25:3.615492e-01):3.443409e-01):9.409995e-02,((27:5.889514e-02,(66:5.061459e-02,38:7.398586e-02):5.252390e-01):2.875724e-01,41:3.582707e-01):3.480120e-01):4.437717e-02,(((((59:4.445396e-02,29:7.702742e-02):5.026170e-01,(47:4.264515e-01,((65:3.145180e-01,((((26:3.738504e-01,(34:4.135129e-01,(((10:1.821964e-01,36:3.079603e-01):6.820781e-01,5:1.129746e+00):3.222256e-01,11:9.766015e-01):3.999667e-02):3.024768e-01):7.742852e-02,35:4.143562e-01):5.029605e-02,61:3.324430e-01):4.631766e-03,74:3.445462e-01):1.234293e-01):4.852521e-02,(73:1.907648e-01,64:1.650768e-01):1.528573e-01):2.101581e-01):4.125640e-02):9.001358e-02,31:3.694431e-01):5.112038e-01,(62:1.047666e+00,54:4.360198e-01):1.492760e-01):4.418858e-02,(((50:2.507751e-01,22:3.157565e-01):5.571112e-02,70:4.334801e-01):6.895013e-02,(33:5.828430e-01,63:4.537620e-01):1.785881e-01):1.983611e-01):4.256999e-01):2.033402e-02,((((21:2.845753e-01,49:1.776629e-01):4.310276e-01,40:2.912043e-01):2.889010e-01,((15:5.182704e-01,(72:7.299474e-01,(((((75:5.350998e-02,56:1.688175e-01):8.973333e-02,(9:4.696837e-01,((69:1.090470e+00,(3:1.512762e-01,4:4.490534e-01):6.334223e-01):2.589687e-01,(((13:4.906778e-01,(6:5.596586e-01,12:2.141497e-01):7.345605e-01):1.236431e+00,68:3.123834e-01):6.470647e-01,(58:6.154304e-01,32:5.193982e-01):4.838241e-01):9.900904e-02):9.834383e-01):1.248802e+00):1.382685e-02,2:6.547986e-01):6.711985e-02,(45:3.950914e-02,(46:3.246562e-02,51:9.506086e-03):1.353804e-01):3.871298e-01):7.395745e-02,((7:2.381230e-01,8:2.391584e-01):1.580152e-01,30:5.499501e-01):1.679558e-01):4.123375e-01):1.045506e-01):2.177603e-01,(((18:8.062571e-02,42:4.789229e-01):3.466939e-02,19:1.131973e-01):1.471111e-01,23:3.906431e-01):9.179782e-01):1.284677e-01):4.927148e-01,(20:6.332068e-01,(52:1.656469e-01,48:3.228232e-01):1.497232e-01):5.239740e-01):1.307658e-01):9.556488e-02):5.240105e-02,((24:1.865978e-01,44:2.750999e-01):1.724598e-01,(28:7.882614e-02,43:1.364199e-01):8.653970e-02):3.466763e-01):1.875523e-01):9.048153e-02):6.684202e-02,57:3.483317e-01,1:5.991909e-01);
   tree gen.4500 = [&U] (((17:2.813469e-01,((71:2.567274e-01,37:2.010045e-01):5.333423e-02,14:1.485853e-01):1.880196e-01):5.839689e-02,((67:6.573948e-02,(16:4.300148e-02,60:1.670580e-01):8.384196e-02):1.866740e-01,(((53:9.837602e-01,((20:6.332068e-01,48:3.164345e-01):4.314503e-02,52:1.656469e-01):5.129072e-01):6.199412e-02,((((55:7.692211e-01,((27:5.903662e-02,(66:5.061459e-02,38:7.398586e-02):4.496091e-01):3.838127e-01,41:3.582707e-01):3.480120e-01):2.719941e-02,(39:1.885470e-01,25:2.830152e-01):3.405028e-01):1.427577e-01,(((((59:4.103395e-02,29:8.225849e-02):5.026170e-01,(47:4.264515e-01,((65:3.145180e-01,(73:1.907648e-01,64:1.650768e-01):1.528573e-01):7.902903e-02,((26:3.738504e-01,(34:4.135129e-01,(((10:1.821964e-01,36:3.079603e-01):7.241876e-01,11:9.766015e-01):3.222256e-01,5:1.129746e+00):1.416615e-01):2.611927e-01):7.742852e-02,(74:3.529733e-01,(61:3.453309e-01,35:4.143562e-01):4.662604e-02):9.699710e-03):9.974463e-02):1.834417e-01):1.015339e-01):1.886948e-02,31:3.694431e-01):5.112038e-01,(62:1.091474e+00,54:4.994759e-01):2.082083e-01):1.164122e-01,(((50:2.951930e-01,22:2.112413e-01):7.086059e-02,70:4.334801e-01):2.779643e-01,(33:5.828430e-01,63:5.199884e-01):1.983254e-01):1.628507e-01):3.864060e-01):1.127525e-02,(((21:2.845753e-01,49:1.776629e-01):4.023463e-01,40:3.074927e-01):2.889010e-01,(((72:7.299474e-01,((2:6.655940e-01,(((75:1.132478e-01,56:9.895953e-02):2.368579e-02,(9:4.696837e-01,((58:6.154304e-01,32:5.193982e-01):7.260868e-01,(((13:5.195903e-01,(6:5.596586e-01,12:2.300965e-01):1.079052e+00):1.985558e+00,68:3.123834e-01):7.781232e-01,(69:2.119274e+00,(3:2.367183e-01,4:4.490534e-01):7.962469e-01):2.589687e-01):5.142850e-02):9.834383e-01):8.471903e-01):3.829745e-02,(45:3.950914e-02,(46:2.096488e-02,51:4.793184e-03):1.792261e-02):3.900269e-01):4.501842e-02):7.395745e-02,((7:2.381230e-01,8:2.391584e-01):1.580152e-01,30:3.784886e-01):1.652496e-01):4.123375e-01):2.980663e-01,(((18:2.046312e-01,42:3.409522e-01):2.808716e-04,19:1.131973e-01):1.902200e-01,23:3.906431e-01):9.179782e-01):3.131232e-02,15:5.182704e-01):1.316073e-01):1.013601e-01):9.754167e-02):5.240105e-02,((24:1.865978e-01,44:2.750999e-01):1.724598e-01,(28:7.882614e-02,43:1.364199e-01):8.653970e-02):4.694690e-01):3.610207e-01):1.896473e-01):6.684202e-02,57:2.998923e-01,1:5.991909e-01);
   tree gen.5000 = [&U] (((17:2.941997e-01,((71:2.347986e-01,37:2.101869e-01):8.090632e-02,14:1.553731e-01):1.966089e-01):6.106462e-02,((67:6.874264e-02,(16:4.496591e-02,60:1.746897e-01):8.767210e-02):1.952017e-01,((((((21:2.975755e-01,49:1.857791e-01):3.548655e-01,40:3.215398e-01):3.020989e-01,(((72:9.180772e-01,(((2:1.918182e-01,(9:5.044471e-01,(45:4.131403e-02,(46:2.192261e-02,((75:1.196996e-01,56:1.034803e-01):4.803421e-02,51:1.873565e-02):1.120316e-02):7.772999e-03):4.078444e-01):8.684048e-02):4.284240e-02,(7:2.490011e-01,8:2.500838e-01):3.212489e-01):2.324481e-03,30:4.976320e-01):4.152328e-01):3.209087e-01,(((18:1.205445e-01,19:1.183685e-01):7.568305e-02,42:3.516302e-01):1.989098e-01,23:4.084888e-01):9.599140e-01):3.274276e-02,15:5.587453e-01):2.338600e-01):2.716414e-03,((53:1.028701e+00,(20:3.188719e-01,(48:1.826387e-01,52:1.732141e-01):2.008478e-01):3.304860e-01):5.677175e-01,((55:8.014503e-01,((27:6.173358e-02,(66:5.292681e-02,38:2.468240e-02):4.701485e-01):1.511448e-01,41:3.746375e-01):5.477475e-01):2.844195e-02,(39:1.971604e-01,25:2.262738e-01):3.560579e-01):1.532336e-01):1.008179e-01):1.033874e-02,((((50:2.683249e-01,22:2.967367e-01):2.530468e-01,70:4.532827e-01):1.429794e-01,54:5.222934e-01):1.202906e-01,(((62:1.112769e+00,33:6.094689e-01):2.080854e-01,63:1.003657e+00):2.043677e-01,(((59:4.290850e-02,29:7.018604e-02):4.248017e-01,(47:4.459330e-01,(((26:3.870064e-01,65:3.288861e-01):6.241745e-02,(73:1.994794e-01,64:1.726179e-01):1.598403e-01):8.263930e-02,((34:4.324033e-01,(((10:1.905196e-01,36:3.220288e-01):4.879652e-01,(11:1.053968e+00,((58:7.113852e-01,32:5.431258e-01):9.464768e-01,(((13:5.433267e-01,(6:3.255795e-01,12:3.184415e-01):7.328504e-01):1.049079e+00,68:3.266540e-01):1.129568e+00,(69:1.583628e+00,(3:2.475323e-01,4:4.695674e-01):8.326217e-01):2.707992e-01):1.054884e-01):7.596654e-01):9.291717e-01):3.369457e-01,5:1.181356e+00):3.112882e-01):2.223642e-01,((74:3.515882e-01,61:3.611065e-01):4.704617e-02,35:4.332852e-01):1.014282e-02):6.593986e-02):1.017697e-01):1.061722e-01):6.934161e-02,31:5.038184e-01):4.490587e-01):1.702902e-01):4.040581e-01):5.560598e-02,((24:1.951221e-01,44:2.597644e-01):2.455575e-01,(28:8.242715e-02,43:1.426520e-01):9.049308e-02):4.909157e-01):4.565524e-01):1.983109e-01):1.099499e-01,57:3.625820e-01,1:6.265636e-01);
   tree gen.5500 = [&U] (((17:2.941997e-01,((71:2.356415e-01,37:2.101869e-01):5.809520e-02,14:2.449876e-01):1.393123e-01):7.722466e-02,((67:6.874264e-02,(16:6.809616e-02,60:1.072506e-01):8.767210e-02):1.952017e-01,((((53:8.495302e-01,(20:3.188719e-01,(48:2.797170e-01,52:1.732141e-01):1.249250e-01):2.759551e-01):5.677175e-01,(((21:2.975755e-01,49:1.857791e-01):5.949175e-01,40:3.215398e-01):1.354806e-01,((((72:9.180772e-01,((2:1.918182e-01,(9:2.343681e-01,((75:5.244032e-02,56:1.013117e-01):1.118794e-01,(45:4.131403e-02,(46:2.192261e-02,51:1.804927e-02):7.772999e-03):1.102556e-02):3.922205e-01):8.684048e-02):2.768154e-02,(30:2.942162e-01,(7:2.490011e-01,8:2.361263e-01):3.100099e-01):2.584689e-03):6.767840e-01):4.406084e-01,(((18:1.531834e-01,19:1.183685e-01):7.603992e-02,42:2.768434e-01):1.989098e-01,23:4.084888e-01):9.599140e-01):3.274276e-02,15:5.587453e-01):2.338600e-01,((55:8.014503e-01,((27:6.173358e-02,(66:4.657383e-02,38:2.468240e-02):4.701485e-01):2.051541e-01,41:3.746375e-01):5.276840e-01):9.901093e-02,(39:1.357803e-01,25:2.262738e-01):3.560579e-01):7.695634e-02):2.176017e-03):1.067018e-01):2.009016e-02,((((50:2.683249e-01,22:2.967367e-01):2.360117e-01,70:4.532827e-01):2.898863e-01,54:5.222934e-01):1.202906e-01,(((62:2.973970e+00,33:6.761456e-01):3.376265e-01,63:1.003657e+00):2.119631e-01,(((59:4.290850e-02,29:7.018604e-02):4.248017e-01,(47:4.459330e-01,(((74:3.238127e-01,61:9.958020e-02):3.520006e-01,(34:4.324033e-01,(((5:1.306127e+00,(((13:5.433267e-01,(6:3.255795e-01,12:3.184415e-01):7.328504e-01):1.049079e+00,68:3.266540e-01):1.129568e+00,((69:1.583628e+00,(3:2.475323e-01,4:4.695674e-01):8.326217e-01):2.707992e-01,(58:7.113852e-01,32:5.431258e-01):9.724129e-01):8.802160e-02):4.670025e-01):9.107076e-01,11:1.053968e+00):1.245553e-01,(10:2.001049e-01,36:3.220288e-01):4.879652e-01):7.184855e-01):1.029602e-01):1.030614e-02,(((26:3.870064e-01,65:3.288861e-01):9.363666e-02,(73:1.994794e-01,64:1.726179e-01):1.598403e-01):9.247227e-02,35:4.332852e-01):8.702661e-02):6.740875e-02):1.183733e-01):6.977550e-02,31:5.038184e-01):4.490587e-01):2.143468e-01):4.040581e-01):5.560598e-02,((24:1.951221e-01,44:1.988803e-01):2.455575e-01,(28:8.242715e-02,43:1.426520e-01):1.284466e-01):4.909157e-01):4.565524e-01):1.983109e-01):3.264465e-02,57:3.625820e-01,1:6.265636e-01);
   tree gen.6000 = [&U] (((17:2.941997e-01,((67:4.720102e-02,(16:6.809616e-02,60:9.484293e-02):9.126958e-02):1.952017e-01,((((((50:2.683249e-01,22:2.967367e-01):3.540025e-01,70:4.532827e-01):4.117009e-01,54:7.433987e-01):3.463778e-01,(((62:1.059534e+00,((5:1.306127e+00,(((13:5.433267e-01,(6:4.165899e-01,12:3.184415e-01):1.488964e+00):1.860717e+00,68:3.266540e-01):1.489304e+00,(69:1.348313e+00,((3:2.475323e-01,4:4.695674e-01):8.359385e-01,(58:7.113852e-01,32:5.431258e-01):9.773984e-01):1.372966e-01):8.802160e-02):4.114831e-01):9.107076e-01,33:4.928139e-01):2.196505e-01):2.410228e+00,63:9.223098e-01):2.119631e-01,(31:5.038184e-01,(((11:1.004593e+00,(10:2.001049e-01,36:4.374011e-01):3.139789e-01):8.022759e-01,(34:4.352691e-01,(((74:3.226589e-01,61:9.958020e-02):3.574571e-01,(((73:1.994794e-01,64:1.630409e-01):1.598403e-01,35:4.332852e-01):9.487652e-02,(26:3.870064e-01,65:3.542366e-01):9.218680e-02):8.702661e-02):9.829805e-03,47:4.459330e-01):8.197820e-02):7.300683e-02):6.480927e-02,(59:4.290850e-02,29:7.018604e-02):5.491017e-01):7.227118e-02):3.070325e-01):2.042009e-01):2.276231e-01,(((((18:1.531834e-01,19:1.183685e-01):7.950611e-02,42:2.768434e-01):1.989098e-01,23:4.084888e-01):7.651635e-01,((27:6.173358e-02,(66:4.113539e-02,38:2.468240e-02):4.701485e-01):2.051541e-01,(41:3.746375e-01,((((39:1.466521e-01,25:1.068412e-01):3.560579e-01,(21:2.791884e-01,49:2.851750e-01):5.949175e-01):1.353650e-01,40:2.386650e-01):1.689943e-01,55:8.014503e-01):4.991708e-01):6.760471e-02):1.949603e-01):2.209712e-01,((72:9.180772e-01,(((2:1.918182e-01,(9:2.392088e-01,((75:9.224936e-02,56:1.013117e-01):1.118794e-01,(45:2.884936e-02,(46:2.192261e-02,51:1.425251e-02):1.021086e-02):1.911385e-02):3.922205e-01):9.283121e-02):2.899890e-02,(7:2.490011e-01,8:2.361263e-01):3.100099e-01):1.878451e-03,30:2.942162e-01):6.527908e-01):4.406084e-01,(((24:2.335280e-01,15:5.451462e-01):2.251464e-01,44:1.988803e-01):4.943397e-01,(28:8.242715e-02,43:9.442272e-02):2.684873e-01):4.680317e-02):1.005455e-01):1.039826e-01):1.732112e-02,(53:8.495302e-01,(20:3.724464e-01,(48:2.797170e-01,52:1.732141e-01):1.249250e-01):2.759551e-01):5.677175e-01):4.617214e-01):1.670664e-01):7.722466e-02,((71:2.356415e-01,37:1.959263e-01):5.809520e-02,14:2.449876e-01):1.393123e-01):3.662978e-02,57:3.625820e-01,1:6.265636e-01);
   tree gen.6500 = [&U] (((17:3.156803e-01,((67:5.064735e-02,(16:7.306812e-02,60:9.360699e-02):1.013281e-01):2.133182e-01,((((50:2.879163e-01,22:3.184026e-01):3.798495e-01,70:4.863785e-01):4.417607e-01,54:7.976770e-01):3.716682e-01,((((((18:1.643679e-01,19:1.270110e-01):8.531115e-02,42:2.970568e-01):2.041196e-01,23:4.383141e-01):9.290278e-01,(((((39:1.700150e-01,25:1.146420e-01):3.820551e-01,40:1.634180e-01):7.886023e-03,(21:3.009363e-01,49:3.059967e-01):7.350517e-01):1.813333e-01,55:8.599672e-01):5.356171e-01,(41:4.019912e-01,(27:6.624098e-02,(66:4.015693e-02,38:2.907094e-02):2.580392e-01):2.201332e-01):6.810866e-02):2.091951e-01):2.371051e-01,((72:9.851095e-01,((30:3.156981e-01,(2:2.622251e-01,(9:2.566743e-01,((75:8.110689e-02,56:1.087088e-01):1.348494e-01,(45:3.095576e-02,(46:2.352327e-02,51:1.529314e-02):1.095640e-02):2.050942e-02):4.208580e-01):9.748538e-02):3.106360e-02):1.451629e-02,(7:2.671816e-01,8:3.117154e-01):3.400873e-01):7.336925e-01):9.467111e-01,(((15:5.849494e-01,44:1.931711e-01):2.415852e-01,24:2.506254e-01):4.277605e-01,(28:8.844546e-02,43:1.325992e-01):2.696506e-01):5.022045e-02):1.078867e-01):3.914867e-02,((53:8.395332e-01,(20:3.996401e-01,(48:3.001402e-01,52:1.833217e-01):2.273031e-01):2.211104e-01):5.952064e-01,((((11:1.109675e+00,10:3.041498e-01):9.756829e-02,36:4.693374e-01):8.397368e-01,(63:9.896510e-01,(31:5.655666e-01,((59:4.604140e-02,29:7.531058e-02):5.891937e-01,(34:4.670497e-01,(((74:3.575057e-01,61:1.376646e-01):2.791071e-01,(((73:2.140442e-01,64:1.454049e-01):1.070490e-01,(35:4.649210e-01,65:3.812031e-01):9.687016e-02):9.022345e-02,26:7.416551e-01):1.371753e-01):6.301786e-02,47:4.784922e-01):1.531620e-01):7.833733e-02):7.754797e-02):3.294500e-01):7.059352e-02):2.274393e-01,(62:2.247957e+00,((5:1.401492e+00,(((13:5.829970e-01,(6:4.448661e-01,12:4.129962e-01):1.471878e+00):1.996575e+00,68:3.505042e-01):1.598044e+00,(69:1.457535e+00,((3:2.115767e-01,4:5.038523e-01):1.046059e+00,(58:7.633261e-01,32:5.827815e-01):1.048762e+00):1.931313e-01):2.650129e-01):4.026129e-01):4.619525e-01,33:5.287961e-01):7.834854e-01):2.586208e+00):2.191104e-01):1.858580e-02):2.442427e-01):4.954334e-01):1.792645e-01):8.855526e-02,((71:2.528465e-01,37:3.176154e-01):3.004353e-02,14:2.203523e-01):1.495812e-01):5.867558e-02,57:3.890555e-01,1:6.723114e-01);
   tree gen.7000 = [&U] ((17:3.762777e-01,((67:6.168226e-02,(16:7.535905e-02,60:9.654188e-02):1.045050e-01):2.200064e-01,((((15:3.471518e-01,44:1.992277e-01):1.484180e-01,24:1.602240e-01):4.411722e-01,(28:9.121852e-02,43:1.367566e-01):2.957009e-01):1.811216e-01,((((((63:1.020680e+00,(31:5.832990e-01,((59:5.995986e-02,29:7.767182e-02):6.076669e-01,(34:4.816933e-01,(((74:3.687147e-01,61:1.419809e-01):2.878580e-01,(((73:2.394210e-01,64:1.499638e-01):1.104054e-01,(35:4.794978e-01,65:3.931551e-01):9.990737e-02):9.305226e-02,26:7.649085e-01):1.414762e-01):8.662374e-02,47:6.433512e-01):2.026786e-01):8.079347e-02):7.997936e-02):3.466856e-01):7.462809e-02,(53:8.658553e-01,(20:4.121701e-01,(48:3.095506e-01,52:2.111883e-01):2.344298e-01):2.280429e-01):6.138681e-01):1.026152e-01,((((11:1.144467e+00,10:3.563593e-01):1.006274e-01,36:4.840527e-01):4.452490e-01,(62:2.318438e+00,((5:1.354202e+00,(((13:6.012759e-01,(6:2.862771e-01,12:4.498581e-01):1.590312e+00):2.210706e+00,68:8.887407e-01):8.759080e-01,(69:1.503233e+00,((3:2.050511e-01,4:5.196498e-01):1.487933e+00,(58:7.872590e-01,32:6.010536e-01):1.081644e+00):1.991866e-01):2.049243e-02):7.552963e-01):4.752796e-01,33:5.453757e-01):4.450811e-01):1.609543e+00):2.345703e-01,(((18:1.319476e-01,19:1.775432e-01):8.798594e-02,42:3.063705e-01):2.105195e-01,23:4.520567e-01):8.733810e-01):2.945122e-02):4.147958e-02,((((39:1.753455e-01,25:1.182365e-01):3.940338e-01,40:1.685417e-01):3.259603e-01,((21:3.103717e-01,49:3.155908e-01):7.580981e-01,55:8.733102e-01):1.950611e-01):2.964173e-01,(41:4.145949e-01,(27:6.831786e-02,(66:4.141598e-02,38:2.998241e-02):1.902232e-01):3.391457e-01):2.890249e-01):7.806195e-02):9.797645e-02,(72:1.015996e+00,((7:2.755587e-01,8:3.214887e-01):3.507502e-01,((2:2.704468e-01,(9:2.562660e-01,((75:8.364986e-02,56:1.138200e-01):1.390774e-01,(45:1.322370e-02,(46:2.426080e-02,51:1.577263e-02):7.819786e-03):4.311593e-02):4.340533e-01):7.503679e-02):2.771498e-02,30:3.032532e-01):6.476761e-02):4.253645e-01):9.406560e-01):3.834960e-02,(((50:2.969435e-01,22:3.283856e-01):3.917591e-01,70:5.059608e-01):4.556114e-01,54:8.226868e-01):3.833212e-01):2.329434e-01):5.109669e-01):1.848850e-01):9.133177e-02,(57:4.504777e-01,((71:2.607741e-01,37:3.275737e-01):3.098549e-02,14:2.272611e-01):1.531167e-01):1.927075e-02,1:7.872026e-01);
   tree gen.7500 = [&U] ((((71:2.609299e-01,37:3.277694e-01):8.284790e-02,14:2.273968e-01):1.414670e-01,57:4.507468e-01):2.650069e-02,(17:3.765025e-01,((67:6.465692e-02,(16:5.309407e-02,60:9.659955e-02):1.045675e-01):3.414711e-01,((((50:2.971208e-01,22:3.285818e-01):3.919931e-01,70:5.062630e-01):4.558835e-01,(((11:1.123390e+00,(10:3.935704e-01,36:4.843418e-01):1.056520e-01):4.429229e-01,(62:2.136374e+00,(69:1.504131e+00,((((3:2.188003e-01,4:5.915746e-01):1.412416e+00,(58:7.877292e-01,32:1.176148e+00):1.082290e+00):1.821003e-01,(33:7.876666e-01,5:1.355011e+00):1.121418e+00):6.002850e-02,((13:6.016351e-01,(6:3.871154e-01,12:4.501268e-01):1.134170e+00):1.877872e+00,68:1.777675e+00):8.764313e-01):4.717866e-01):4.529309e-01):1.610504e+00):2.347104e-01,54:8.183976e-01):4.952124e-02):3.835502e-01,(((((((18:1.324621e-01,19:1.776493e-01):8.803850e-02,42:3.065535e-01):2.106452e-01,23:4.523267e-01):8.739027e-01,((63:1.139264e+00,(31:5.836475e-01,((59:5.999567e-02,29:7.771822e-02):6.080298e-01,(34:4.819810e-01,(((74:3.689349e-01,61:1.982154e-01):2.880300e-01,(((73:2.395641e-01,64:1.500534e-01):2.115775e-01,(35:4.797842e-01,65:3.933900e-01):9.996705e-02):1.016887e-01,26:7.653654e-01):1.415607e-01):8.667549e-02,47:6.437355e-01):2.492124e-01):1.016462e-01):8.002714e-02):3.025603e-01):9.465972e-02,(53:8.663726e-01,(20:4.124163e-01,(48:3.097355e-01,52:2.113145e-01):2.264450e-01):2.023085e-01):6.142348e-01):4.759240e-02):8.477146e-02,((((39:1.754503e-01,25:1.656257e-01):1.741940e-01,40:1.686424e-01):3.261550e-01,((21:3.105571e-01,49:2.339274e-01):3.930581e-01,55:8.738319e-01):1.951776e-01):2.965944e-01,(41:4.148426e-01,(27:6.835867e-02,(66:4.144072e-02,38:3.000032e-02):1.899189e-01):2.784831e-01):5.172934e-01):3.448744e-01):1.097054e-01,(72:1.016603e+00,((7:2.757233e-01,8:3.216807e-01):3.509597e-01,((2:2.706083e-01,(9:2.564191e-01,((75:8.369983e-02,56:1.138880e-01):1.391605e-01,(45:1.323160e-02,(46:2.427529e-02,51:1.578205e-02):7.824457e-03):4.398941e-02):4.343126e-01):7.471970e-02):6.114442e-02,30:3.034344e-01):5.119626e-02):4.256186e-01):1.222491e+00):3.423851e-02,(((15:1.432184e-01,44:1.993467e-01):1.342457e-01,24:3.580535e-01):2.410137e-01,(28:1.361871e-01,43:1.368383e-01):2.958776e-01):2.227049e-01):2.330826e-01):5.138533e-01):7.004529e-02):9.138632e-02,1:7.876728e-01);
   tree gen.8000 = [&U] ((((71:2.610288e-01,37:3.278937e-01):3.699483e-02,14:2.274830e-01):2.673442e-01,(17:3.528483e-01,((67:6.468143e-02,(16:7.632475e-02,60:6.432910e-02):9.874034e-02):3.123004e-01,(((50:2.972335e-01,22:3.287064e-01):3.921418e-01,70:5.064550e-01):4.531103e-01,(((((11:1.123816e+00,((((3:2.789711e-01,4:5.917989e-01):1.412951e+00,(69:1.475559e+00,62:2.137184e+00):3.641633e-01):1.290074e-01,((58:7.880279e-01,32:1.176594e+00):1.178897e+00,(33:1.440016e+00,5:1.301630e+00):1.121843e+00):1.112813e-01):5.783353e-01,((13:6.018632e-01,(6:3.872622e-01,12:4.502975e-01):1.341837e+00):1.052779e+00,68:1.778349e+00):8.767636e-01):1.048548e+00):4.427194e-01,(10:3.640529e-01,36:3.992398e-01):2.256966e-01):2.819884e-01,54:9.622984e-01):4.037689e-02,((((53:8.067332e-01,(20:4.125727e-01,(48:3.276128e-01,52:2.113946e-01):1.910269e-01):2.023852e-01):5.714045e-01,((63:1.139696e+00,(31:5.838688e-01,((34:5.630662e-01,(((74:3.690748e-01,61:1.982905e-01):3.749774e-01,(((73:2.396549e-01,64:1.501103e-01):1.596111e-01,(35:4.799662e-01,65:3.935392e-01):5.884491e-02):1.332083e-01,26:7.656557e-01):7.446015e-02):8.670835e-02,47:6.439796e-01):2.493069e-01):1.016848e-01,(59:7.399485e-02,29:7.116743e-02):6.082604e-01):8.005748e-02):3.026751e-01):8.058559e-02,(((18:1.907067e-01,19:1.777167e-01):8.807188e-02,42:2.426962e-01):2.575718e-01,23:4.524983e-01):8.742341e-01):4.761045e-02):9.953196e-02,((((39:1.755168e-01,25:1.455608e-01):2.058343e-01,40:2.013902e-01):3.987089e-01,((21:3.106748e-01,49:2.340161e-01):3.932071e-01,55:7.277404e-01):1.644497e-01):2.967068e-01,(41:4.149999e-01,(27:6.838459e-02,(66:3.241111e-02,38:3.001170e-02):1.899909e-01):2.785887e-01):5.174895e-01):3.450052e-01):1.097470e-01,(72:1.016988e+00,((7:2.758278e-01,8:3.183554e-01):3.510928e-01,((2:2.152757e-01,(9:2.142461e-01,((75:9.531792e-02,56:1.139312e-01):1.392132e-01,(45:1.323662e-02,(46:2.094416e-02,51:1.578803e-02):7.827424e-03):8.000980e-02):4.344773e-01):1.206653e-01):4.062320e-02,30:3.035494e-01):1.045773e-01):5.414000e-01):1.222955e+00):3.197266e-02):9.954846e-02,(((15:1.432727e-01,44:1.994223e-01):1.342966e-01,24:1.838920e-01):1.417924e-01,(28:1.362387e-01,43:1.368902e-01):2.959898e-01):2.738228e-01):3.835015e-01):2.876655e-01):1.584844e-01):9.142098e-02):4.658041e-02,57:3.744597e-01,1:7.669350e-01);
   tree gen.8500 = [&U] ((((67:6.532874e-02,(16:7.708858e-02,60:7.723391e-02):7.899747e-02):2.899466e-01,(((50:3.002081e-01,22:3.319959e-01):3.960662e-01,70:4.566065e-01):4.268483e-01,((((11:1.135062e+00,(((58:7.568926e-01,32:5.288899e-01):1.762153e+00,((69:1.490326e+00,((3:2.820759e-01,4:5.977214e-01):1.452837e+00,62:2.158572e+00):2.971949e-01):1.302984e-01,(33:1.454427e+00,5:1.314656e+00):1.108072e+00):6.086929e-01):1.165838e-01,((13:6.078865e-01,(6:2.825716e-01,12:4.548039e-01):1.355265e+00):1.063315e+00,68:1.796146e+00):8.855380e-01):6.516888e-01):4.471500e-01,(10:4.095325e-01,36:4.032353e-01):2.279553e-01):2.848105e-01,54:9.413277e-01):4.078096e-02,(((((53:8.148067e-01,(20:3.456751e-01,(48:3.308915e-01,52:2.808057e-01):1.929387e-01):4.187350e-01):5.771229e-01,((63:1.151101e+00,(31:5.897119e-01,((34:5.687012e-01,(((74:3.727684e-01,61:2.002749e-01):2.454208e-01,(((73:2.420533e-01,64:1.322088e-01):1.991979e-01,(35:3.740417e-01,65:3.974776e-01):1.231904e-01):8.502707e-02,26:7.733181e-01):1.162669e-01):8.757610e-02,47:6.504243e-01):1.165150e-01):8.119171e-02,(59:5.429971e-02,29:5.273583e-02):6.143477e-01):1.189614e-01):2.926247e-01):1.118585e-01,(((18:1.926152e-01,19:1.794952e-01):8.895327e-02,42:2.451250e-01):2.601495e-01,23:4.570267e-01):8.829832e-01):4.808692e-02):1.087011e-01,((((39:1.772733e-01,25:1.676895e-01):1.644233e-01,40:2.034057e-01):4.026990e-01,((21:3.137840e-01,49:2.363580e-01):3.186854e-01,55:7.350234e-01):2.988821e-01):1.776087e-01,(41:4.191531e-01,(27:6.906896e-02,(66:4.848358e-02,38:3.031205e-02):1.918922e-01):2.723458e-01):5.226684e-01):3.217603e-01):8.675990e-02,(72:1.027166e+00,((((75:9.627182e-02,56:1.150713e-01):9.292216e-02,(45:1.336909e-02,(46:2.115376e-02,51:9.068390e-03):8.115056e-03):8.081051e-02):4.388254e-01,(7:4.719661e-01,8:3.215414e-01):1.805644e-01):1.128044e-01,((2:2.262210e-01,30:3.065873e-01):6.619999e-02,9:2.361627e-01):6.818685e-02):4.151875e-01):1.235194e+00):7.193111e-02,(((15:1.447065e-01,44:1.737995e-01):1.673552e-01,24:1.604564e-01):1.432114e-01,(28:1.376021e-01,43:1.382601e-01):3.858063e-01):3.299384e-01):9.551583e-02):3.301016e-01):1.716987e-01):1.342391e-01,(17:3.853269e-01,((71:2.636411e-01,37:3.311751e-01):7.125378e-02,14:2.297596e-01):2.700196e-01):9.233589e-02):4.704657e-02,57:4.334898e-01,1:7.746102e-01);
   tree gen.9000 = [&U] ((((67:6.633913e-02,(16:7.828085e-02,60:7.842842e-02):8.021926e-02):2.944309e-01,(((50:3.048512e-01,22:3.942422e-01):3.213215e-01,70:6.122157e-01):4.817373e-01,(((((11:1.152618e+00,(13:6.172881e-01,(6:4.576319e-01,12:4.618380e-01):1.376226e+00):1.079761e+00):2.131674e-01,((((3:2.864385e-01,4:6.069659e-01):1.376880e+00,68:1.823926e+00):1.318378e-01,(58:7.348567e-01,32:5.370698e-01):1.789407e+00):7.943498e-02,((62:2.191957e+00,69:1.513376e+00):3.017914e-01,(33:1.476922e+00,5:1.277998e+00):1.125209e+00):6.309837e-01):8.992338e-01):4.628116e-01,(10:3.909277e-01,36:4.094718e-01):5.525626e-01):2.706073e-01,54:9.558864e-01):4.141169e-02,(((((53:8.274086e-01,(20:3.510213e-01,(48:3.360091e-01,52:2.851487e-01):1.959227e-01):4.252112e-01):2.742745e-01,((63:1.211126e+00,(31:5.988325e-01,((34:5.774968e-01,(((74:3.785337e-01,61:2.033724e-01):2.492165e-01,(((73:2.457969e-01,64:1.476486e-01):2.022787e-01,(35:4.113485e-01,65:4.036250e-01):1.250957e-01):8.634211e-02,26:7.852783e-01):1.180651e-01):8.893057e-02,47:6.113757e-01):1.197052e-01):8.989821e-02,(59:5.878873e-02,29:5.355145e-02):6.238493e-01):1.208013e-01):2.971505e-01):3.053585e-01,(((18:1.955942e-01,19:2.264245e-01):9.032904e-02,42:2.489162e-01):2.641730e-01,23:4.640951e-01):8.966395e-01):1.673540e-02):1.103823e-01,((((39:1.858184e-01,25:1.702830e-01):1.590944e-01,40:2.065516e-01):4.089272e-01,((21:3.186370e-01,49:2.400136e-01):3.236142e-01,55:7.463914e-01):1.619161e-01):1.512628e-01,(41:4.256358e-01,(27:7.013719e-02,(66:2.802395e-02,38:3.078086e-02):1.948601e-01):2.765580e-01):5.307520e-01):3.267367e-01):7.302401e-02,(72:1.043052e+00,((((75:7.707475e-02,56:1.168511e-01):7.885050e-02,(45:1.481487e-02,(46:1.087910e-04,51:9.208643e-03):3.079145e-02):8.498312e-02):4.456123e-01,(7:3.800777e-01,8:3.165984e-01):2.837100e-01):5.832210e-02,((2:1.470824e-01,30:3.113290e-01):1.468523e-01,9:2.428872e-01):9.195568e-02):3.722831e-01):1.254297e+00):1.274572e-01,(((15:1.469446e-01,44:1.682170e-01):1.167570e-01,24:1.629380e-01):1.454264e-01,(28:1.397303e-01,43:1.403985e-01):3.917733e-01):3.350413e-01):9.453340e-02):3.352070e-01):2.455114e-01):8.158289e-02,(17:3.912864e-01,((71:2.677186e-01,37:3.362971e-01):7.151505e-02,14:2.333131e-01):1.724068e-01):1.194055e-01):5.459383e-02,57:4.401942e-01,1:7.538606e-01);
   tree gen.9500 = [&U] ((((67:6.633913e-02,(16:7.828085e-02,60:7.842842e-02):8.021926e-02):2.944309e-01,(((50:3.048512e-01,22:3.942422e-01):3.213215e-01,70:6.122157e-01):4.817373e-01,(((((13:5.875190e-01,(11:1.195035e+00,(6:4.576319e-01,12:4.618380e-01):1.554211e+00):4.445597e-01):3.743468e-01,((((3:2.864385e-01,4:6.069659e-01):1.376880e+00,68:1.823926e+00):1.318378e-01,(62:2.191957e+00,((33:1.292369e+00,5:1.277998e+00):9.833588e-01,69:1.443790e+00):2.936806e-01):1.471400e-01):9.194026e-02,(58:7.348567e-01,32:7.478709e-01):1.789407e+00):1.535986e+00):2.723112e-01,(10:3.909277e-01,36:4.094718e-01):5.451293e-01):2.706073e-01,54:9.558864e-01):4.141169e-02,(((((63:1.211126e+00,(31:5.988325e-01,((34:5.774968e-01,(((74:3.785337e-01,61:2.398700e-01):2.878692e-01,(((35:4.113485e-01,65:4.036250e-01):7.879662e-02,(73:2.457969e-01,64:1.476486e-01):2.097166e-01):8.634211e-02,26:7.852783e-01):1.180651e-01):7.795746e-02,47:6.113757e-01):2.166287e-01):8.308209e-02,(59:7.151380e-02,29:6.754100e-02):5.865363e-01):1.208013e-01):2.971505e-01):3.053585e-01,((53:8.274086e-01,(20:3.510213e-01,(48:3.360091e-01,52:2.781186e-01):1.959227e-01):4.252112e-01):2.742745e-01,(((18:1.116635e-01,19:1.994505e-01):1.154266e-01,42:2.489162e-01):2.641730e-01,23:4.601200e-01):7.986985e-01):1.673540e-02):5.748325e-02,((((39:1.165407e-01,25:1.702830e-01):1.590944e-01,40:1.514583e-01):4.089272e-01,((21:3.186370e-01,49:2.400136e-01):3.236142e-01,55:7.463914e-01):1.619161e-01):2.199091e-01,(41:4.256358e-01,(27:7.013719e-02,(66:2.802395e-02,38:2.690091e-02):1.948601e-01):2.765580e-01):5.307520e-01):2.453221e-01):7.302401e-02,(72:1.043052e+00,((((75:7.707475e-02,56:1.168511e-01):7.885050e-02,(45:6.725448e-03,(46:1.087910e-04,51:9.208643e-03):3.079145e-02):8.498312e-02):3.588046e-01,(7:2.823730e-01,8:3.165984e-01):2.837100e-01):5.832210e-02,((2:1.618198e-01,30:3.113290e-01):1.468523e-01,9:2.428872e-01):9.195568e-02):3.722831e-01):1.254297e+00):1.274572e-01,(((15:1.469446e-01,44:1.682170e-01):1.167570e-01,24:1.629380e-01):1.125568e-01,(28:1.397303e-01,43:1.403985e-01):3.318944e-01):4.665982e-01):1.090132e-01):3.352070e-01):2.455114e-01):8.158289e-02,(17:3.912864e-01,((71:2.564621e-01,37:3.362971e-01):7.151505e-02,14:2.333131e-01):1.724068e-01):1.194055e-01):5.459383e-02,57:4.401942e-01,1:7.538606e-01);
   tree gen.10000 = [&U] ((((67:6.868707e-02,(16:8.105144e-02,60:8.120424e-02):6.568964e-02):3.048517e-01,(((50:3.156408e-01,22:4.187543e-01):2.498839e-01,70:6.338838e-01):5.944951e-01,(((((13:6.656809e-01,((((68:1.952576e+00,62:2.358727e+00):1.319368e-01,(3:2.965764e-01,4:6.284482e-01):1.425612e+00):8.446615e-02,((33:1.338110e+00,5:1.323230e+00):9.228873e-01,69:1.494890e+00):3.040749e-01):9.380338e-02,(58:7.608655e-01,32:7.981205e-01):1.852739e+00):1.356093e+00):2.725436e-01,(11:1.237331e+00,(6:4.440769e-01,12:4.781838e-01):1.609220e+00):3.453091e-01):2.819491e-01,(10:4.047637e-01,36:4.239642e-01):6.025942e-01):1.654346e-01,54:9.897180e-01):2.747092e-01,(((((63:1.538255e+00,(31:6.200270e-01,((34:5.979361e-01,(((74:3.384612e-01,61:2.483597e-01):3.533863e-01,(((35:4.259074e-01,65:4.179105e-01):8.158547e-02,(73:2.544964e-01,64:1.541456e-01):1.718942e-01):1.031407e-01,26:8.130717e-01):9.628664e-02):8.071661e-02,47:6.330141e-01):2.242958e-01):1.302204e-01,(59:7.404489e-02,29:6.993148e-02):6.072956e-01):1.663617e-01):3.076676e-01):3.161661e-01,((53:8.566931e-01,(20:3.634450e-01,(48:2.538367e-01,52:3.271891e-01):2.028570e-01):4.035747e-01):2.839819e-01,(((18:1.156156e-01,19:2.065097e-01):1.264173e-01,42:2.936128e-01):2.749870e-01,23:4.764050e-01):3.608869e-01):4.199677e-01):1.157979e-01,((((39:1.206654e-01,25:1.763098e-01):1.639269e-01,40:1.481783e-01):4.234004e-01,((21:3.603114e-01,49:2.485084e-01):4.416162e-01,55:7.136075e-01):1.926867e-01):2.052267e-01,(41:4.407003e-01,(27:7.261955e-02,(66:2.901580e-02,38:2.785302e-02):2.017568e-01):2.863462e-01):5.495369e-01):2.540047e-01):2.411632e-02,(72:1.079969e+00,((((75:7.980266e-02,56:1.049317e-01):7.981660e-02,(45:1.105965e-02,(46:1.191225e-04,51:9.534564e-03):3.188125e-02):8.799092e-02):3.715037e-01,(7:2.923670e-01,8:4.194158e-01):2.937513e-01):6.038629e-02,((2:2.448409e-01,30:3.223478e-01):1.520498e-01,9:2.514837e-01):9.521026e-02):3.854593e-01):1.298691e+00):1.331989e-01,(((15:1.526443e-01,44:1.741707e-01):1.208894e-01,24:1.687049e-01):1.756891e-01,(28:9.175979e-02,43:1.453676e-01):4.000820e-01):5.289228e-01):5.352681e-02):1.352970e-01):2.288867e-01):8.447035e-02,(17:4.051352e-01,((71:2.655390e-01,37:2.308847e-01):7.404618e-02,14:2.415708e-01):2.856386e-01):1.236316e-01):5.652607e-02,57:4.557740e-01,1:7.805419e-01);
   tree gen.10500 = [&U] ((((67:7.077614e-02,(16:4.457928e-02,60:8.367401e-02):8.075995e-02):3.141235e-01,(((50:3.252408e-01,22:4.314904e-01):3.941621e-01,70:6.531630e-01):4.446812e-01,(((((13:1.151447e+00,(((58:8.596692e-01,32:8.223947e-01):1.595316e+00,(68:1.968178e+00,62:2.214359e+00):4.808100e-01):9.324465e-03,(((33:1.484846e+00,5:1.363475e+00):9.509563e-01,69:1.540356e+00):5.089712e-01,(3:3.075745e-01,4:6.946775e-01):1.494012e+00):9.879339e-02):1.141274e+00):3.082200e-01,(11:1.869904e+00,(6:4.575832e-01,12:4.957140e-01):1.551278e+00):2.111219e-01):1.444815e-01,(10:4.170744e-01,36:5.275905e-01):6.209217e-01):1.704661e-01,54:1.019820e+00):1.666997e-01,(((63:1.585040e+00,(31:6.388847e-01,((34:6.161219e-01,(((74:3.487552e-01,61:2.559134e-01):3.641343e-01,(((35:3.707312e-01,65:4.835930e-01):1.213765e-01,(73:2.622367e-01,64:1.302467e-01):1.771223e-01):1.062776e-01,26:7.167308e-01):1.368459e-01):8.317155e-02,47:6.522668e-01):2.311176e-01):1.341809e-01,(59:7.629691e-02,29:7.205839e-02):6.257661e-01):1.714215e-01):3.170250e-01):3.257821e-01,((72:1.112816e+00,((((75:7.122702e-02,56:1.081231e-01):8.224417e-02,(45:4.983401e-03,(46:2.633727e-04,51:8.728670e-03):1.769937e-02):9.066711e-02):3.712404e-01,(7:3.012592e-01,8:4.321721e-01):3.026856e-01):6.246631e-02,((2:2.522875e-01,30:3.321518e-01):1.566743e-01,9:2.591324e-01):1.440376e-01):3.971828e-01):2.246197e+00,(((((39:1.243353e-01,25:1.816722e-01):1.689127e-01,40:1.526850e-01):4.366289e-01,((21:3.409833e-01,49:2.900370e-01):4.053748e-01,55:7.353114e-01):2.447760e-01):1.419069e-01,(41:4.541039e-01,(27:8.952328e-02,(66:2.989830e-02,38:2.870015e-02):1.208395e-01):2.950552e-01):5.662507e-01):2.617301e-01,((53:8.745861e-01,(20:3.767533e-01,(48:2.615570e-01,52:3.371404e-01):2.090267e-01):4.158491e-01):2.387901e-01,(((18:1.191320e-01,19:2.127905e-01):1.302622e-01,42:3.025428e-01):2.833505e-01,23:4.908946e-01):4.347925e-01):4.327407e-01):2.484980e-02):1.193198e-01):2.321292e-01,(((15:1.940841e-01,44:1.607859e-01):1.785101e-01,24:1.738359e-01):1.810325e-01,(28:9.455060e-02,43:1.497889e-01):4.122502e-01):5.450096e-01):2.244679e-02):1.141698e-01):2.409616e-01):1.061982e-01,(17:4.174571e-01,((71:2.736152e-01,37:2.577600e-01):2.088652e-02,14:2.489180e-01):2.943261e-01):1.273918e-01):7.882510e-02,57:4.696360e-01,1:8.042816e-01);
   tree gen.11000 = [&U] ((((67:7.160997e-02,(16:5.595348e-02,60:1.040959e-01):7.732851e-02):3.178243e-01,(((50:3.290725e-01,22:4.365739e-01):3.988058e-01,70:6.608581e-01):5.084352e-01,((((15:1.963706e-01,44:1.548034e-01):1.806132e-01,24:2.543330e-01):9.642960e-02,(28:9.566453e-02,43:1.705243e-01):4.171071e-01):5.514305e-01,(((63:1.603714e+00,(31:5.901580e-01,((34:6.233807e-01,(((74:3.528640e-01,61:2.589284e-01):3.684243e-01,(((35:3.750989e-01,65:4.892903e-01):1.228065e-01,(73:2.653262e-01,64:1.351529e-01):1.792090e-01):1.445679e-01,26:7.251749e-01):1.384581e-01):8.275368e-02,47:6.599514e-01):2.167650e-01):1.950169e-01,(59:7.719579e-02,29:5.768011e-02):6.331384e-01):7.666537e-02):3.207600e-01):3.296202e-01,(((72:1.125926e+00,(((7:3.048084e-01,8:4.372636e-01):3.062516e-01,((2:2.552598e-01,30:3.360650e-01):1.467788e-01,9:2.621853e-01):1.457346e-01):4.584247e-02,((75:7.206617e-02,56:1.093969e-01):8.321311e-02,(45:4.419056e-03,(46:2.664756e-04,51:5.354105e-03):1.790789e-02):9.173529e-02):3.756141e-01):4.423302e-01):2.372607e+00,((53:8.848899e-01,(20:3.811920e-01,(48:2.646384e-01,52:3.921069e-01):2.114893e-01):4.207484e-01):2.416034e-01,(((18:1.234428e-01,19:2.152975e-01):1.496919e-01,42:3.061072e-01):2.882732e-01,23:4.966780e-01):4.399149e-01):4.378390e-01):6.406312e-02,((((39:1.258002e-01,25:1.838125e-01):9.501893e-02,40:2.796468e-01):4.264782e-01,((21:3.450005e-01,49:2.934540e-01):4.101507e-01,55:7.439744e-01):2.476598e-01):1.435788e-01,(41:4.594538e-01,(27:1.339332e-01,(66:5.429350e-02,38:2.903827e-02):1.222632e-01):2.917772e-01):6.435657e-01):2.648137e-01):7.894932e-02):2.348640e-01,((((13:1.165013e+00,((68:2.062282e+00,62:2.240447e+00):7.728182e-01,((58:8.415729e-01,32:9.327962e-01):1.665050e+00,(((33:1.502339e+00,5:1.379538e+00):9.621598e-01,69:1.558503e+00):5.323502e-01,(3:3.111981e-01,4:7.028618e-01):1.511613e+00):3.054229e-01):7.671980e-03):1.128691e+00):3.072167e-01,(11:1.891934e+00,(6:4.629742e-01,12:6.263104e-01):1.569554e+00):3.556670e-01):1.461837e-01,(10:5.812912e-01,36:3.149310e-01):5.366492e-01):1.354959e-01,54:1.031834e+00):1.686637e-01):2.425730e-02):1.353131e-01):2.192977e-01):1.777659e-01,(17:4.223753e-01,((37:2.581642e-01,71:2.711481e-01):2.298775e-02,14:2.518505e-01):2.838206e-01):1.288926e-01):7.975377e-02,57:5.210560e-01,1:8.137571e-01);
   tree gen.11500 = [&U] ((((67:7.432548e-02,(16:5.807528e-02,60:1.080433e-01):9.079441e-02):3.298765e-01,(((50:3.041729e-01,22:4.531292e-01):3.927144e-01,70:6.859183e-01):6.294074e-01,((((15:2.038172e-01,44:1.606737e-01):1.874622e-01,24:2.639775e-01):1.000863e-01,(28:9.929220e-02,43:1.769907e-01):4.329241e-01):5.723412e-01,(((63:1.664528e+00,(31:6.125373e-01,((34:6.886577e-01,(((74:3.662449e-01,61:3.334423e-01):3.823952e-01,(((35:3.893230e-01,65:5.078446e-01):1.215766e-01,(73:2.753876e-01,64:1.402780e-01):1.836228e-01):1.500500e-01,26:7.526741e-01):9.326344e-02):1.243687e-01,47:6.849772e-01):2.469784e-01):2.024121e-01,(59:8.012311e-02,29:5.986739e-02):6.571475e-01):7.957258e-02):3.329235e-01):3.421197e-01,(((72:1.168622e+00,(((7:3.163670e-01,8:4.113455e-01):3.178649e-01,((2:2.649395e-01,30:3.488089e-01):1.523447e-01,9:2.721276e-01):1.531545e-01):4.121725e-02,((75:7.479897e-02,56:1.135454e-01):5.915585e-02,(45:9.704106e-03,(46:2.765806e-04,51:5.557136e-03):1.447512e-02):1.726264e-01):3.687273e-01):4.591037e-01):2.462578e+00,((53:8.148760e-01,(((18:1.281239e-01,19:2.234617e-01):9.605049e-02,42:3.177150e-01):2.992048e-01,23:5.155124e-01):4.565968e-01):2.507652e-01,(20:3.956471e-01,(48:2.746737e-01,52:4.069759e-01):2.413035e-01):4.526630e-01):4.544422e-01):2.039468e-01,((((39:1.305706e-01,25:1.907828e-01):9.862212e-02,40:2.902512e-01):4.771870e-01,((21:3.622686e-01,49:2.963304e-01):3.787049e-01,55:7.655984e-01):2.561465e-01):1.241329e-01,(41:3.720403e-01,(27:1.390120e-01,(66:5.635236e-02,38:2.928831e-02):1.268995e-01):3.028416e-01):7.250837e-01):3.366726e-01):8.194314e-02):2.437702e-01,(((((13:1.463083e+00,(6:4.591419e-01,12:8.332281e-01):1.664492e+00):2.734745e-01,(((68:2.241707e+00,62:2.325407e+00):8.216266e-01,(58:8.734860e-01,32:9.681686e-01):1.728190e+00):6.419359e-03,(((33:1.559309e+00,5:1.431852e+00):9.986457e-01,69:1.617603e+00):5.525373e-01,(3:3.229990e-01,4:7.295148e-01):1.568935e+00):2.265239e-01):1.171491e+00):1.909942e-01,11:1.963677e+00):2.590992e-01,(10:4.452705e-01,36:3.268735e-01):5.569994e-01):1.406340e-01,54:1.070962e+00):1.750595e-01):2.517715e-02):1.404443e-01):2.276136e-01):1.845069e-01,(17:4.383921e-01,((37:2.679539e-01,71:2.814302e-01):5.837596e-02,14:2.614009e-01):2.945833e-01):1.337803e-01):4.569624e-02,57:5.408149e-01,1:8.446154e-01);
   tree gen.12000 = [&U] ((((67:7.855734e-02,(16:4.860347e-02,60:1.141949e-01):8.028428e-02):3.486586e-01,(((50:3.214916e-01,22:4.789289e-01):4.150743e-01,70:7.249724e-01):6.652439e-01,(((11:4.030826e+00,(10:4.706229e-01,36:3.454846e-01):5.887132e-01):8.593509e-02,((13:1.546387e+00,(6:3.317865e-01,12:8.806695e-01):1.759263e+00):2.890453e-01,((68:2.807185e+00,62:2.625330e+00):4.738669e-01,((((33:1.648092e+00,5:1.513377e+00):1.055505e+00,69:1.709704e+00):3.185863e-01,(3:3.413896e-01,4:7.710512e-01):1.658265e+00):5.514746e-01,(58:1.102877e+00,32:1.023293e+00):1.855959e+00):1.009259e-02):1.238192e+00):4.493102e-01):1.687535e-01,((((15:2.097219e-01,44:1.698220e-01):1.981357e-01,24:2.790076e-01):1.767778e-01,(28:1.049456e-01,43:1.742312e-01):4.575734e-01):6.049285e-01,(((63:1.759301e+00,(31:7.109024e-01,((34:7.213747e-01,(((74:3.870978e-01,61:3.524275e-01):4.041676e-01,(((35:4.114898e-01,65:5.367597e-01):1.284988e-01,(73:2.910673e-01,64:1.482650e-01):1.940778e-01):1.585934e-01,26:7.955290e-01):9.857357e-02):1.314499e-01,47:7.239777e-01):2.402916e-01):1.472564e-01,(59:6.587246e-02,29:6.327605e-02):6.945635e-01):8.410320e-02):3.082626e-01):3.615989e-01,(((72:1.235160e+00,(((7:3.837182e-01,8:4.347663e-01):3.359632e-01,((2:2.800243e-01,30:3.686690e-01):1.610188e-01,9:2.876217e-01):1.618747e-01):4.356403e-02,((75:7.905780e-02,56:1.200103e-01):6.252400e-02,(45:5.036537e-03,(46:6.316133e-04,51:4.157782e-03):1.158835e-02):1.643739e-01):3.897215e-01):4.852456e-01):1.922365e+00,((53:8.612725e-01,(((18:1.655408e-01,19:2.361849e-01):1.015193e-01,42:3.358047e-01):3.162406e-01,23:5.448641e-01):5.474555e-01):2.650430e-01,(20:4.181740e-01,(48:2.903128e-01,52:4.301479e-01):2.550425e-01):4.784362e-01):4.803167e-01):2.155589e-01,((((39:1.380049e-01,25:2.039811e-01):9.308883e-02,40:3.067772e-01):5.043565e-01,((21:3.828950e-01,49:2.250598e-01):4.002672e-01,55:8.091892e-01):2.707307e-01):1.142569e-01,(41:3.932232e-01,(27:1.469269e-01,(66:4.058160e-02,38:3.095590e-02):1.836438e-01):3.200845e-01):7.663677e-01):3.558417e-01):3.243976e-02):2.576497e-01,54:1.151763e+00):2.305408e-02):1.804346e-01):1.520303e-01):3.339734e-01):1.617411e-01,(17:4.633528e-01,((37:2.832104e-01,71:2.974540e-01):6.169971e-02,14:2.974497e-01):2.739829e-01):1.632030e-01):9.468599e-02,57:5.378820e-01,1:8.927052e-01);
   tree gen.12500 = [&U] ((((67:7.855734e-02,(16:4.860347e-02,60:1.141949e-01):8.028428e-02):3.486586e-01,(((50:3.214916e-01,22:4.789289e-01):4.713558e-01,70:7.249724e-01):5.755705e-01,(((11:4.030826e+00,(10:4.706229e-01,36:3.454846e-01):5.754637e-01):1.282775e-01,(13:1.546387e+00,((62:2.625330e+00,(((((33:1.650816e+00,5:1.513377e+00):9.932442e-01,69:1.709704e+00):3.185863e-01,(3:3.010065e-01,4:7.882755e-01):1.658265e+00):7.096714e-01,68:2.807185e+00):1.292258e-01,(58:9.635572e-01,32:1.023293e+00):1.855959e+00):3.464480e-01):7.154086e-01,(6:3.771531e-01,12:8.806695e-01):1.759263e+00):2.954914e-01):4.493102e-01):2.281748e-01,(54:1.151763e+00,(((63:1.350629e+00,(31:7.109024e-01,((34:7.213747e-01,(((74:4.051085e-01,61:3.524275e-01):4.041676e-01,(((35:4.114898e-01,65:5.914974e-01):1.260507e-01,(73:2.910673e-01,64:1.482650e-01):1.940778e-01):1.585934e-01,26:7.955290e-01):9.857357e-02):1.314499e-01,47:7.239777e-01):2.402916e-01):1.472564e-01,(59:6.587246e-02,29:6.327605e-02):6.945635e-01):6.070165e-02):5.480553e-01):2.454274e-01,(((72:1.235160e+00,(((7:3.837182e-01,8:4.347663e-01):2.490725e-01,((2:2.800243e-01,30:3.686690e-01):1.610188e-01,9:3.240459e-01):1.618747e-01):4.356403e-02,((75:8.585424e-02,56:1.200103e-01):6.252400e-02,(45:5.036537e-03,(46:1.211683e-03,51:4.986720e-03):1.260494e-02):1.643739e-01):3.897215e-01):3.592142e-01):1.922365e+00,((53:8.612725e-01,(((18:1.655408e-01,19:2.361849e-01):1.015193e-01,42:3.358047e-01):3.162406e-01,23:5.448641e-01):5.474555e-01):2.650430e-01,(20:4.181740e-01,(48:2.903128e-01,52:4.301479e-01):2.550425e-01):4.784362e-01):4.803167e-01):3.363478e-01,((((39:1.380049e-01,25:2.039811e-01):9.308883e-02,40:3.067772e-01):5.043565e-01,((21:3.828950e-01,49:2.947806e-01):4.002672e-01,55:8.091892e-01):2.707307e-01):1.485082e-01,(41:3.932232e-01,(27:1.469269e-01,(66:2.880157e-02,38:3.095590e-02):1.651010e-01):3.379217e-01):7.663677e-01):3.151506e-01):3.243976e-02):2.576497e-01,(((15:2.097219e-01,44:2.285862e-01):1.279129e-01,24:2.790076e-01):2.286901e-01,(28:1.049456e-01,43:1.742312e-01):2.536439e-01):6.049285e-01):7.361176e-02):1.491907e-01):1.520303e-01):3.339734e-01):1.617411e-01,(17:4.633528e-01,((37:2.832104e-01,71:2.974540e-01):6.169971e-02,14:2.974497e-01):2.739829e-01):1.632030e-01):9.468599e-02,57:4.779964e-01,1:8.927052e-01);
   tree gen.13000 = [&U] ((((67:7.855734e-02,(16:4.138259e-02,60:1.141949e-01):1.005891e-01):3.486586e-01,(((50:3.505318e-01,22:4.789289e-01):4.252552e-01,70:7.249724e-01):5.755705e-01,(((11:4.030826e+00,(10:5.073409e-01,36:3.454846e-01):5.754637e-01):1.832253e-01,(13:1.546387e+00,((62:2.698066e+00,((68:2.216528e+00,(58:9.635572e-01,32:1.196348e+00):1.849430e+00):2.062909e-01,(((33:1.650816e+00,5:1.513377e+00):9.932442e-01,69:2.433465e+00):4.397537e-01,(3:3.010065e-01,4:6.765755e-01):1.658265e+00):5.534612e-01):3.789601e-01):6.791121e-01,(6:2.668605e-01,12:1.131709e+00):1.759263e+00):2.954914e-01):3.644449e-01):2.281748e-01,(54:1.151763e+00,(((63:1.350629e+00,(31:7.109024e-01,((34:7.213747e-01,(((74:4.051085e-01,61:3.524275e-01):4.041676e-01,(((35:4.114898e-01,65:5.914974e-01):1.004575e-01,(73:2.910673e-01,64:1.482650e-01):1.963444e-01):1.548349e-01,26:8.227308e-01):9.969797e-02):1.058792e-01,47:7.239777e-01):2.402916e-01):1.472564e-01,(59:6.587246e-02,29:6.327605e-02):6.945635e-01):6.070165e-02):5.480553e-01):2.893972e-01,(((72:1.235160e+00,(((7:3.759484e-01,8:4.347663e-01):2.490725e-01,((2:2.800243e-01,30:3.686690e-01):1.610188e-01,9:3.240459e-01):1.323922e-01):9.899720e-02,((75:8.878435e-02,56:1.200103e-01):6.252400e-02,(45:5.036537e-03,(46:1.464584e-03,51:4.986720e-03):1.621432e-02):1.643739e-01):3.897215e-01):3.592142e-01):1.922365e+00,((53:8.612725e-01,(((18:1.655408e-01,19:2.361849e-01):1.015193e-01,42:3.358047e-01):3.162406e-01,23:5.448641e-01):3.662592e-01):2.650430e-01,(20:3.352365e-01,(48:2.903128e-01,52:4.301479e-01):3.421734e-01):4.784362e-01):4.851868e-01):3.655057e-01,((((39:1.380049e-01,25:2.039811e-01):9.308883e-02,40:3.067772e-01):5.043565e-01,((21:3.828950e-01,49:2.947806e-01):4.002672e-01,55:8.091892e-01):2.707307e-01):1.562253e-01,(41:3.932232e-01,(27:1.282331e-01,(66:2.880157e-02,38:3.095590e-02):1.651010e-01):3.756597e-01):6.287687e-01):3.151506e-01):3.243976e-02):2.068817e-01,(((15:2.097219e-01,44:2.285862e-01):1.279129e-01,24:2.790076e-01):2.286901e-01,(28:1.049456e-01,43:1.493684e-01):2.536439e-01):6.049285e-01):8.416964e-02):1.274249e-01):1.077333e-01):3.339734e-01):1.566846e-01,(17:4.633528e-01,((37:2.832104e-01,71:2.974540e-01):7.193875e-02,14:2.974497e-01):2.739829e-01):1.180478e-01):9.468599e-02,57:4.779964e-01,1:8.927052e-01);
   tree gen.13500 = [&U] ((((67:8.305410e-02,(16:3.888890e-02,60:1.132642e-01):9.633641e-02):3.458170e-01,(((50:3.476749e-01,22:4.750256e-01):4.217893e-01,70:5.008694e-01):5.708795e-01,(((11:3.997973e+00,(10:6.908793e-01,36:3.426688e-01):5.707735e-01):1.787680e-01,(13:1.533783e+00,((62:2.676076e+00,(((58:9.557040e-01,32:1.186598e+00):1.834356e+00,68:2.198463e+00):1.131117e-01,(((33:1.637362e+00,5:1.501042e+00):7.190683e-01,69:2.413632e+00):2.476231e-01,(3:2.985532e-01,4:6.710613e-01):1.644750e+00):5.489503e-01):3.758715e-01):9.799671e-01,(6:2.646856e-01,12:1.122485e+00):1.744924e+00):2.930831e-01):1.440392e-01):2.263151e-01,(54:1.142376e+00,((((63:1.339621e+00,(31:7.019959e-01,((34:6.336543e-01,(((74:4.018068e-01,61:3.495552e-01):4.008735e-01,(((35:4.081361e-01,65:5.866766e-01):9.963873e-02,(73:2.886951e-01,64:1.335534e-01):2.323784e-01):1.535730e-01,26:8.160254e-01):9.888541e-02):9.240101e-02,47:7.180771e-01):2.383332e-01):1.525388e-01,(59:6.533559e-02,29:6.276034e-02):6.889026e-01):9.983650e-02):5.435885e-01):2.870386e-01,((72:1.225093e+00,(((7:3.728843e-01,8:4.312228e-01):2.470425e-01,((2:2.777420e-01,30:3.656642e-01):1.597064e-01,9:3.039786e-01):1.924864e-01):9.819035e-02,((75:8.806074e-02,56:1.190322e-01):6.201442e-02,(45:4.995488e-03,(46:1.452647e-03,51:3.400004e-03):1.608217e-02):1.362242e-01):4.166923e-01):3.562865e-01):1.906697e+00,((53:8.542529e-01,(((18:1.641916e-01,19:2.342600e-01):1.006919e-01,42:3.330679e-01):2.791210e-01,23:5.404233e-01):3.632741e-01):1.990991e-01,(20:3.325042e-01,(48:2.879467e-01,52:4.323903e-01):2.848762e-01):4.272882e-01):4.812324e-01):3.592981e-01):3.248910e-02,((((39:1.368801e-01,25:2.023186e-01):9.233014e-02,40:3.042769e-01):5.111127e-01,((21:3.797744e-01,49:2.923781e-01):3.970049e-01,55:8.025941e-01):2.685241e-01):1.533422e-01,(41:3.845370e-01,(27:1.439014e-01,(66:2.856683e-02,38:3.070360e-02):1.620000e-01):3.725980e-01):6.236441e-01):3.438394e-01):2.051956e-01,(((15:2.080126e-01,44:2.267231e-01):1.268703e-01,24:2.767336e-01):2.268262e-01,(28:1.040903e-01,43:1.481510e-01):2.515766e-01):5.999982e-01):4.874003e-02):1.263863e-01):1.068552e-01):3.312514e-01):1.043300e-01,(17:4.595764e-01,((37:2.809022e-01,71:2.950297e-01):7.135243e-02,14:2.299168e-01):2.717498e-01):1.539009e-01):7.356761e-02,57:4.741006e-01,1:8.854294e-01);
   tree gen.14000 = [&U] ((((67:1.068555e-01,(16:3.817040e-02,60:1.188934e-01):6.086779e-02):5.014984e-01,(((50:3.412513e-01,22:3.924935e-01):4.139964e-01,70:4.916154e-01):5.603320e-01,(((11:4.814490e+00,(10:6.781147e-01,36:4.061770e-01):5.602280e-01):2.569966e-01,(13:1.505445e+00,((62:3.175216e+00,(((58:9.380466e-01,32:9.494499e-01):1.964509e+00,68:2.014678e+00):1.099200e-01,(((33:1.607110e+00,5:1.473309e+00):7.057830e-01,69:2.369038e+00):1.981779e-01,(3:2.930372e-01,4:6.586629e-01):1.614362e+00):5.388080e-01):2.845739e-01):9.618614e-01,(6:3.423531e-01,12:8.310980e-01):1.712686e+00):2.876681e-01):1.923204e-01):2.221338e-01,(54:1.121270e+00,(((((72:1.202458e+00,(((7:3.659950e-01,8:3.724147e-01):2.424782e-01,((2:2.726105e-01,30:3.589083e-01):1.567557e-01,9:2.983624e-01):1.889301e-01):3.065549e-02,((75:8.643374e-02,56:1.168330e-01):6.086865e-02,(45:4.903192e-03,(46:1.425809e-03,51:4.774253e-03):1.578503e-02):1.337074e-01):4.089935e-01):2.845486e-01):1.871470e+00,((53:8.384699e-01,(((18:1.611581e-01,19:2.299318e-01):9.883154e-02,42:3.269142e-01):2.739640e-01,23:4.943563e-01):3.565623e-01):1.545121e-01,(20:3.263610e-01,(48:3.188830e-01,52:4.244016e-01):2.796128e-01):5.380368e-01):2.975988e-01):2.699768e-01,((((39:1.343512e-01,25:2.063490e-01):1.177455e-01,40:2.986551e-01):5.016695e-01,((21:3.727577e-01,49:2.869761e-01):3.949389e-01,55:7.877655e-01):1.881753e-01):1.992735e-01,(41:3.774324e-01,(27:1.412427e-01,(66:3.803677e-02,38:2.888468e-02):1.505174e-01):3.657140e-01):6.368378e-01):3.428024e-01):3.486713e-02,(63:1.314870e+00,(31:6.890260e-01,((34:6.832492e-01,(((74:3.943831e-01,61:3.430968e-01):3.935293e-01,(((35:4.005955e-01,65:5.758372e-01):9.779783e-02,(73:2.833612e-01,64:1.310859e-01):2.183611e-01):1.471174e-01,26:8.009487e-01):9.705842e-02):5.307297e-02,47:7.048101e-01):2.339298e-01):1.083791e-01,(59:6.412846e-02,29:6.160079e-02):7.847918e-01):1.279240e-01):4.197718e-01):2.817353e-01):1.854573e-01,(((15:2.041694e-01,44:2.225342e-01):1.245263e-01,24:2.716207e-01):2.226354e-01,(28:1.021671e-01,43:1.454138e-01):3.908122e-01):5.889128e-01):4.783952e-02):1.240513e-01):1.896999e-01):2.575514e-01):1.063035e-01,(17:4.510853e-01,((37:2.757123e-01,71:2.895787e-01):7.003413e-02,14:2.256689e-01):2.667290e-01):1.023442e-01):7.220839e-02,57:4.653412e-01,1:8.690704e-01);
   tree gen.14500 = [&U] (((70:5.127840e-01,(22:4.644771e-01,50:3.733131e-01):3.159120e-01):4.361758e-01,((((15:2.112049e-01,44:1.579103e-01):1.770109e-01,24:2.259814e-01):1.377296e-01,(43:1.502555e-01,28:1.166449e-01):3.386987e-01):6.542079e-01,(63:1.811307e+00,(((((((48:3.390741e-01,52:3.214019e-01):3.409744e-01,20:3.401938e-01):4.478173e-01,(53:7.885870e-01,(((19:2.312548e-01,18:1.896098e-01):1.410276e-01,42:2.299559e-01):1.941223e-01,23:5.779372e-01):4.745927e-01):9.726235e-02):3.537004e-01,(((72:9.304701e-01,((((51:7.061232e-03,46:2.044555e-03):1.692579e-02,45:1.327202e-02):1.479750e-01,(56:1.137627e-01,75:9.340351e-02):3.990501e-02):3.594719e-01,((7:4.519007e-01,8:3.779545e-01):1.838767e-01,(9:2.092476e-01,(30:3.413865e-01,2:2.560029e-01):1.545953e-01):2.246048e-01):1.196287e-01):7.025944e-01):8.480615e-01,(6:8.845069e-01,12:1.374070e-01):1.993755e+00):2.310864e-01,((68:1.789280e+00,((69:2.135886e+00,(33:1.521742e+00,5:9.617225e-01):7.000046e-01):4.891641e-01,(4:4.131906e-01,3:4.853823e-01):1.482857e+00):1.963526e-01):1.018528e-02,(62:2.357066e+00,(58:1.424702e+00,32:1.247276e-01):1.864524e+00):1.887937e-01):4.134094e-01):7.752805e-01):1.734398e-01,(((40:2.998605e-01,(39:1.065773e-01,25:1.802982e-01):1.081840e-01):5.531424e-01,((49:2.131567e-01,21:4.145564e-01):3.210844e-01,55:6.468053e-01):1.589079e-01):1.506536e-01,(41:3.474008e-01,(27:1.582667e-01,(66:3.708033e-02,38:3.177192e-02):1.272091e-01):3.511277e-01):5.569428e-01):3.360423e-01):8.489139e-02,(((29:5.234085e-02,59:7.036322e-02):7.170801e-01,((47:6.806058e-01,((((64:2.010400e-01,73:2.666735e-01):1.914772e-01,(35:3.992188e-01,65:5.635708e-01):1.140274e-01):1.231941e-01,26:6.112155e-01):1.062582e-01,(61:3.549291e-01,74:3.097849e-01):3.622992e-01):6.257165e-02):1.834755e-01,34:5.703135e-01):1.507205e-01):9.283244e-02,31:6.416826e-01):5.697781e-01):1.031111e-01,(54:1.139181e+00,((36:5.917812e-01,10:4.152881e-01):5.349047e-01,(13:1.428807e+00,11:3.878028e+00):8.525465e-02):3.412391e-01):1.447367e-01):2.012160e-02):8.820129e-02):2.049809e-01):2.822632e-01,(((60:9.564234e-02,16:7.423733e-02):5.411172e-02,67:1.315482e-01):3.870937e-01,(((14:2.703824e-01,(71:2.624571e-01,37:2.588373e-01):7.293300e-02):2.914309e-01,17:5.427628e-01):8.817436e-02,57:4.699937e-01):4.044779e-02):1.099002e-01,1:8.429706e-01);
   tree gen.15000 = [&U] (((70:6.065091e-01,(22:3.307912e-01,50:3.733131e-01):3.159120e-01):3.727953e-01,((((15:2.112049e-01,44:1.579103e-01):1.470412e-01,24:2.259814e-01):1.691842e-01,(43:1.502555e-01,28:8.974713e-02):3.386987e-01):6.542079e-01,((54:1.139181e+00,(((36:5.705395e-01,10:4.152881e-01):5.320942e-01,13:1.428807e+00):8.687004e-02,11:3.878028e+00):2.716919e-01):9.848388e-02,(((((((48:3.390741e-01,52:3.214019e-01):3.409744e-01,20:3.401938e-01):4.478173e-01,(53:9.375913e-01,(((19:1.723393e-01,18:1.896098e-01):1.410276e-01,42:2.299559e-01):1.811434e-01,23:5.779372e-01):4.745927e-01):1.017874e-01):3.537004e-01,(((72:9.304701e-01,((((51:3.325751e-03,46:2.044555e-03):1.692579e-02,45:5.886551e-03):1.491139e-01,(56:1.137627e-01,75:9.728656e-02):2.463518e-02):3.594719e-01,((7:3.080809e-01,8:3.779545e-01):2.703872e-01,(9:2.092476e-01,(30:3.413865e-01,2:2.603029e-01):1.545953e-01):2.246048e-01):1.196287e-01):7.025944e-01):6.496324e-01,(6:8.845069e-01,12:1.374070e-01):2.075971e+00):2.310864e-01,((68:1.789280e+00,((69:2.135886e+00,(33:1.521742e+00,5:1.649722e+00):7.000046e-01):7.108805e-01,(4:6.181196e-01,3:4.853823e-01):1.482857e+00):1.861485e-01):2.125889e-02,(62:2.357066e+00,(58:1.424702e+00,32:2.116002e-01):1.905106e+00):1.887937e-01):4.134094e-01):7.752805e-01):1.192432e-01,(((29:4.942905e-02,59:7.036322e-02):7.571624e-01,((47:6.806058e-01,((((64:2.010400e-01,73:2.666735e-01):1.914772e-01,(35:3.992188e-01,65:5.635708e-01):1.140274e-01):1.512932e-01,26:7.459923e-01):1.324086e-01,(61:2.737982e-01,74:3.097849e-01):3.622992e-01):9.723742e-02):2.276599e-01,34:5.703135e-01):1.507205e-01):6.414156e-02,31:6.416826e-01):5.697781e-01):1.088581e-01,(((40:2.998605e-01,(39:1.065773e-01,25:1.802982e-01):9.584729e-02):5.531424e-01,((49:2.131567e-01,21:4.145564e-01):3.210844e-01,55:6.468053e-01):1.589079e-01):2.414248e-01,(41:3.474008e-01,(27:1.582667e-01,(66:4.290804e-02,38:3.391388e-02):1.272091e-01):3.511277e-01):5.708695e-01):3.590895e-01):7.744408e-02,63:1.811307e+00):2.519419e-02):8.820129e-02):2.049809e-01):2.822632e-01,(((60:9.564234e-02,16:7.423733e-02):2.033489e-02,67:1.315482e-01):4.599789e-01,(((14:2.703824e-01,(71:2.624571e-01,37:2.588373e-01):9.750628e-02):2.602171e-01,17:5.178889e-01):8.718149e-02,57:4.699937e-01):2.948386e-02):9.550796e-02,1:8.429706e-01);
   tree gen.15500 = [&U] (((70:5.180992e-01,(22:3.193419e-01,50:2.674851e-01):4.171979e-01):3.777598e-01,((((15:2.140175e-01,44:1.600132e-01):1.489993e-01,24:2.289908e-01):1.714372e-01,(43:1.522564e-01,28:9.094229e-02):3.432092e-01):5.474461e-01,((54:1.154352e+00,(((36:5.781373e-01,10:4.208184e-01):4.317692e-01,13:1.447835e+00):8.802689e-02,11:3.929671e+00):2.753100e-01):9.979538e-02,(((((((48:2.456888e-01,52:3.256820e-01):2.325519e-01,20:3.447242e-01):4.537809e-01,(53:7.446174e-01,(((19:1.596016e-01,18:1.921348e-01):1.429056e-01,42:2.330182e-01):1.835557e-01,23:6.060734e-01):6.301690e-01):1.031429e-01):3.584106e-01,(((72:9.428611e-01,((((51:2.471388e-03,46:2.071782e-03):1.715119e-02,45:5.964942e-03):1.510996e-01,(56:1.228046e-01,75:9.858212e-02):5.413265e-02):3.299467e-01,((7:3.121836e-01,8:3.829877e-01):2.739880e-01,(9:2.120341e-01,(30:3.459327e-01,2:2.637694e-01):1.566540e-01):2.275959e-01):6.044171e-02):3.333982e-01):6.830637e-01,((58:1.375499e+00,32:4.934285e-01):1.930476e+00,(62:2.388455e+00,(68:1.813108e+00,((69:2.164329e+00,(33:1.542007e+00,5:1.671691e+00):7.093265e-01):6.488241e-01,(4:6.263511e-01,3:4.918461e-01):1.322169e+00):2.424134e-01):2.154199e-02):1.913078e-01):3.739851e-01):2.129932e-01,(6:8.962858e-01,12:2.628623e-01):2.022340e+00):7.856048e-01):3.259020e-01,(((29:5.008729e-02,59:7.130024e-02):7.672455e-01,((47:6.896694e-01,((((64:2.037173e-01,73:2.702248e-01):1.940271e-01,(35:4.045351e-01,65:5.710758e-01):1.155459e-01):1.533080e-01,26:5.939332e-01):1.341719e-01,(61:2.774444e-01,74:3.139103e-01):3.671239e-01):4.490868e-02):2.765911e-01,34:5.738196e-01):7.227475e-02):8.800637e-02,31:6.502278e-01):5.773658e-01):1.103078e-01,(((40:3.038537e-01,(39:1.101784e-01,25:1.826992e-01):1.195046e-01):5.605086e-01,((49:2.159953e-01,21:4.200770e-01):3.253602e-01,55:6.554187e-01):2.249171e-01):1.020785e-01,(41:3.520271e-01,(27:1.603743e-01,(66:4.347944e-02,38:3.436551e-02):1.289031e-01):3.558036e-01):5.784717e-01):3.638715e-01):9.333912e-02,63:1.835428e+00):4.535344e-02):5.811428e-03):3.151799e-01):2.239336e-01,(((60:1.066104e-01,16:7.439874e-02):2.008248e-02,67:1.333000e-01):4.661044e-01,(((14:2.739831e-01,(71:2.659522e-01,37:2.622842e-01):7.382785e-02):2.146280e-01,17:5.247856e-01):1.719956e-01,57:4.762526e-01):5.746468e-02):1.319288e-01,1:8.346463e-01);
   tree gen.16000 = [&U] (((70:5.354156e-01,(22:3.300153e-01,50:4.027269e-01):4.311419e-01):3.663541e-01,((((15:2.211706e-01,44:1.653613e-01):1.539793e-01,24:2.366443e-01):1.239162e-01,(43:1.573453e-01,28:9.398185e-02):3.680215e-01):5.657434e-01,((54:1.192933e+00,(((36:5.974604e-01,10:4.348835e-01):4.462002e-01,13:1.496226e+00):9.096901e-02,11:4.061012e+00):2.845117e-01):1.031308e-01,(((((((48:2.539005e-01,52:4.214416e-01):2.403245e-01,20:3.562459e-01):4.689476e-01,(53:7.695048e-01,(((19:1.698605e-01,18:1.985565e-01):1.362942e-01,42:2.408064e-01):1.896907e-01,23:6.263302e-01):6.512311e-01):7.929165e-02):4.312628e-01,(((72:9.743743e-01,((((51:2.553989e-03,46:2.440249e-03):1.648881e-02,45:9.927683e-03):1.591318e-01,(56:1.269091e-01,75:1.018770e-01):5.594192e-02):3.409745e-01,((7:3.596517e-01,8:3.957883e-01):3.292578e-01,(9:2.186012e-01,(30:3.574948e-01,2:3.096088e-01):1.607707e-01):2.352028e-01):6.246185e-02):3.445414e-01):9.648355e-01,(((62:2.542368e+00,68:1.873708e+00):8.320445e-02,(58:1.426984e+00,32:8.956231e-01):1.913783e+00):1.320902e-01,((69:2.116402e+00,(33:1.593546e+00,5:1.727564e+00):7.889664e-01):6.600959e-01,(4:6.472856e-01,3:3.583896e-01):1.853712e+00):3.084594e-01):2.814277e-01):3.866495e-01,(6:4.912042e-01,12:2.716480e-01):2.089932e+00):6.609247e-01):1.819252e-01,(((29:5.176136e-02,59:7.368331e-02):7.928892e-01,((47:7.127202e-01,((((64:1.974021e-01,73:2.792565e-01):1.516356e-01,(35:4.180559e-01,65:5.901629e-01):7.793235e-02):1.584320e-01,26:6.137842e-01):1.004527e-01,(61:2.947163e-01,74:3.244021e-01):3.793943e-01):1.153926e-01):2.232434e-01,34:5.929983e-01):7.469039e-02):9.094780e-02,31:6.719604e-01):5.966631e-01):6.579891e-02,63:1.951301e+00):9.519511e-02,(((40:3.140094e-01,(39:1.207700e-01,25:1.888055e-01):9.237586e-02):4.975431e-01,((49:2.232145e-01,21:3.826637e-01):3.806011e-01,55:6.773248e-01):2.055531e-01):1.054902e-01,(41:3.406650e-01,(27:1.657345e-01,(66:4.493266e-02,38:3.551411e-02):1.332114e-01):3.676957e-01):5.978060e-01):3.966046e-01):4.686929e-02):4.233126e-03):3.257142e-01):2.314181e-01,(((60:1.101736e-01,16:5.253340e-02):2.075369e-02,67:1.377553e-01):4.816830e-01,(((14:2.831404e-01,(71:2.748411e-01,37:2.710506e-01):7.629540e-02):2.218015e-01,17:5.423255e-01):1.777442e-01,57:4.921704e-01):7.416493e-02):1.099685e-01,1:8.625427e-01);
   tree gen.16500 = [&U] ((((60:1.115280e-01,16:5.843364e-02):4.799925e-02,67:1.394488e-01):4.786052e-01,(((14:2.866212e-01,(71:2.782199e-01,37:3.145915e-01):9.014090e-02):2.245282e-01,17:5.489925e-01):1.808628e-01,57:4.982208e-01):2.897300e-02):1.109394e-01,((70:5.419977e-01,(22:3.340723e-01,50:4.076778e-01):4.364421e-01):4.107653e-01,((((15:2.238895e-01,44:1.673941e-01):1.147970e-01,24:2.395535e-01):1.607488e-01,(43:1.592796e-01,28:9.513721e-02):3.725458e-01):5.726983e-01,((54:1.207599e+00,(((36:4.305225e-01,10:4.402297e-01):4.516856e-01,13:1.514619e+00):9.208733e-02,11:4.110936e+00):2.880093e-01):1.043987e-01,((((((29:5.239768e-02,59:7.458913e-02):8.026365e-01,((47:7.214820e-01,((((64:1.576706e-01,73:2.826895e-01):1.586568e-01,(35:4.695393e-01,65:5.974180e-01):7.889040e-02):1.603796e-01,26:6.213297e-01):9.388246e-02,(61:2.983394e-01,74:3.283901e-01):3.840584e-01):1.168111e-01):2.259878e-01,34:6.002883e-01):7.012974e-02):9.206586e-02,31:7.004726e-01):6.039981e-01,63:1.975289e+00):7.054904e-02,((((48:2.570218e-01,52:4.347224e-01):2.432789e-01,20:3.606254e-01):4.918446e-01,(53:7.789646e-01,(((19:1.719487e-01,18:2.009974e-01):1.379697e-01,42:2.437667e-01):1.920226e-01,23:6.340299e-01):6.592370e-01):8.026641e-02):4.365645e-01,(((72:9.863527e-01,((((51:1.813745e-03,46:2.487346e-03):1.669152e-02,45:8.658202e-03):1.610880e-01,(56:1.284692e-01,75:1.031294e-01):5.662964e-02):3.062105e-01,((7:3.640731e-01,8:4.006539e-01):3.333055e-01,(9:2.212886e-01,(30:3.618896e-01,2:3.134149e-01):1.627471e-01):1.808472e-01):6.322972e-02):4.219681e-01):9.766967e-01,((((58:1.429722e+00,32:9.066333e-01):1.248948e+00,62:2.573623e+00):2.860226e-02,68:1.896742e+00):2.483222e-01,((69:2.293979e+00,(33:1.888604e+00,5:1.748801e+00):7.986654e-01):4.451204e-01,(4:6.552430e-01,3:3.091911e-01):1.876500e+00):3.122514e-01):2.848874e-01):3.627102e-01,(6:4.972428e-01,12:7.365296e-01):2.046261e+00):6.594674e-01):2.985444e-01):1.473008e-01,(((40:3.178697e-01,(39:1.222547e-01,25:1.911266e-01):9.351147e-02):5.036596e-01,((49:2.259586e-01,21:3.873680e-01):3.688997e-01,55:6.856514e-01):2.293009e-01):1.067871e-01,(41:3.448530e-01,(27:1.677719e-01,(66:4.548503e-02,38:3.595070e-02):1.348491e-01):3.722159e-01):6.051551e-01):4.014802e-01):8.293703e-02):3.530795e-02):2.881144e-01):2.342630e-01,1:8.377828e-01);
   tree gen.17000 = [&U] ((57:4.982208e-01,(((14:2.866212e-01,(71:2.782199e-01,37:3.641549e-01):7.647962e-02):2.434035e-01,17:5.489925e-01):1.650716e-01,((60:1.115280e-01,16:5.843364e-02):4.799925e-02,67:1.394488e-01):4.077587e-01):5.780800e-02):1.636305e-01,((70:5.419977e-01,(22:4.292525e-01,50:3.134868e-01):4.364421e-01):4.107653e-01,((((15:2.238895e-01,44:1.673941e-01):1.147970e-01,24:2.395535e-01):1.339684e-01,(43:1.592796e-01,28:1.124844e-01):3.725458e-01):5.726983e-01,((54:1.207599e+00,((36:4.305225e-01,10:4.402297e-01):4.516856e-01,(13:1.514619e+00,11:3.958470e+00):1.488897e-01):3.106496e-01):1.891263e-01,(((((29:5.239768e-02,59:7.458913e-02):8.026365e-01,((47:7.214820e-01,((((64:1.576706e-01,73:2.826895e-01):1.586568e-01,(35:4.695393e-01,65:5.974180e-01):7.889040e-02):1.603796e-01,26:6.213297e-01):9.388246e-02,(61:3.441714e-01,74:4.143750e-01):3.782307e-01):1.168111e-01):2.259878e-01,34:6.002883e-01):5.163207e-02):1.212970e-01,31:7.004726e-01):6.039981e-01,63:1.975289e+00):1.034299e-01,((((40:3.178697e-01,(39:1.222547e-01,25:1.911266e-01):9.351147e-02):5.036596e-01,((49:2.259586e-01,21:3.873680e-01):4.148984e-01,55:6.856514e-01):2.293009e-01):2.354212e-01,(41:3.448530e-01,(27:1.359311e-01,(66:4.548503e-02,38:3.595070e-02):1.616345e-01):3.722159e-01):6.051551e-01):2.234726e-01,((((48:2.725053e-01,52:4.347224e-01):2.563937e-01,20:3.606254e-01):4.918446e-01,(53:7.789646e-01,(((19:1.719487e-01,18:2.009974e-01):7.947648e-02,42:3.377761e-01):1.920226e-01,23:6.340299e-01):6.967511e-01):1.830405e-01):4.322206e-01,(((72:9.863527e-01,((((51:3.264334e-03,46:2.487346e-03):1.278631e-02,45:8.658202e-03):1.087311e-01,(56:1.061371e-01,75:8.097981e-02):5.662964e-02):3.062105e-01,((7:3.640731e-01,8:4.006539e-01):1.782417e-01,(9:2.212886e-01,(30:3.618896e-01,2:3.134149e-01):1.627471e-01):1.999789e-01):2.212380e-01):4.219681e-01):9.766967e-01,(((68:1.896742e+00,62:2.573623e+00):6.709680e-02,(58:1.429722e+00,32:9.066333e-01):1.248948e+00):1.084859e-01,((69:2.293979e+00,(33:1.888604e+00,5:1.748801e+00):7.986654e-01):4.451204e-01,(4:7.008769e-01,3:3.091911e-01):1.876500e+00):3.122514e-01):2.848874e-01):1.389421e-01,(6:4.972428e-01,12:7.365296e-01):2.046261e+00):6.857932e-01):2.871675e-01):1.156638e-01):3.094420e-01):2.854617e-02):3.403701e-01):2.342630e-01,1:8.377828e-01);
   tree gen.17500 = [&U] ((((60:1.115280e-01,16:5.843364e-02):4.799925e-02,67:1.394488e-01):4.937194e-01,(((14:2.866212e-01,(71:2.782199e-01,37:3.641549e-01):7.647962e-02):2.434035e-01,17:5.489925e-01):9.196736e-02,57:4.982208e-01):7.074376e-02):1.286997e-01,((70:5.419977e-01,(22:4.208488e-01,50:3.134868e-01):3.790690e-01):5.943662e-01,((((15:2.238895e-01,44:1.502521e-01):1.504274e-01,24:2.395535e-01):1.339684e-01,(43:1.592796e-01,28:1.124844e-01):3.725458e-01):5.726983e-01,((54:1.207599e+00,((11:3.958470e+00,13:1.514619e+00):9.588914e-02,(36:4.305225e-01,10:4.402297e-01):4.516856e-01):4.870623e-01):7.742489e-02,(((((29:5.239768e-02,59:8.790972e-02):7.474977e-01,((47:7.214820e-01,((((64:1.576706e-01,73:2.826895e-01):1.586568e-01,(35:4.695393e-01,65:5.356332e-01):7.889040e-02):2.419018e-01,26:6.213297e-01):1.288511e-01,(61:3.142286e-01,74:4.143750e-01):3.782307e-01):1.131565e-01):2.259878e-01,34:8.451989e-01):1.139431e-01):9.869395e-02,31:7.004726e-01):6.039981e-01,63:1.975289e+00):2.464150e-01,((((40:3.116974e-01,(39:1.371648e-01,25:1.911266e-01):7.321601e-02):4.711796e-01,((49:2.259586e-01,21:3.873680e-01):4.421362e-01,55:7.456102e-01):2.423401e-01):2.354212e-01,(41:3.448530e-01,(27:1.359311e-01,(66:4.226258e-02,38:2.477871e-02):1.616345e-01):3.722159e-01):6.051551e-01):2.234726e-01,((((48:2.725053e-01,52:4.629624e-01):2.818234e-01,20:3.606254e-01):4.918446e-01,(53:7.789646e-01,(((19:1.719487e-01,18:2.009974e-01):1.471074e-01,42:3.377761e-01):1.240810e-01,23:6.340299e-01):6.967511e-01):1.830405e-01):4.322206e-01,(((72:9.863527e-01,((((51:4.748168e-03,46:1.136072e-03):1.376551e-02,45:8.658202e-03):1.313108e-01,(56:9.272881e-02,75:8.097981e-02):8.281099e-02):2.008480e-01,((7:3.640731e-01,8:4.006539e-01):1.782417e-01,(9:2.212886e-01,(30:3.618896e-01,2:2.930865e-01):1.627471e-01):1.999789e-01):2.212380e-01):4.655189e-01):9.766967e-01,(((62:2.573623e+00,(58:8.905059e-01,32:1.171761e+00):1.604558e+00):5.816874e-02,68:1.896742e+00):1.595521e-01,((69:2.293979e+00,(33:1.888604e+00,5:8.353680e-01):7.986654e-01):3.046473e-01,(4:7.008769e-01,3:3.091911e-01):1.876500e+00):6.624773e-01):2.575480e-01):3.275259e-01,(6:4.972428e-01,12:6.427668e-01):1.731400e+00):6.857932e-01):2.871675e-01):1.156638e-01):1.736715e-01):2.854617e-02):3.403701e-01):2.342630e-01,1:8.377828e-01);
   tree gen.18000 = [&U] ((((60:1.115280e-01,16:5.843364e-02):6.837786e-02,67:1.394488e-01):4.937194e-01,(((14:2.866212e-01,(71:2.508594e-01,37:3.641549e-01):7.647962e-02):2.434035e-01,17:5.489925e-01):1.000697e-01,57:4.982208e-01):1.212427e-01):1.170303e-01,((70:5.419977e-01,(22:5.042519e-01,50:3.134868e-01):3.790690e-01):5.943662e-01,((((15:2.238895e-01,44:1.502521e-01):2.304192e-01,24:2.395535e-01):1.714747e-01,(43:1.592796e-01,28:1.124844e-01):3.725458e-01):5.726983e-01,((54:1.207599e+00,((11:3.958470e+00,13:1.514619e+00):6.341273e-02,(36:5.468259e-01,10:4.402297e-01):4.516856e-01):3.430537e-01):2.363236e-01,(((((29:5.239768e-02,59:8.790972e-02):7.474977e-01,((47:7.971996e-01,((((64:1.576706e-01,73:2.826895e-01):1.521057e-01,(35:4.695393e-01,65:5.356332e-01):9.046945e-02):2.419018e-01,26:6.213297e-01):1.288511e-01,(61:3.142286e-01,74:4.143750e-01):3.782307e-01):1.106170e-01):1.395584e-01,34:6.342351e-01):1.340569e-01):1.856789e-01,31:7.004726e-01):4.930655e-01,63:1.862977e+00):2.811034e-01,((((40:3.116974e-01,(39:1.371648e-01,25:1.911266e-01):1.681137e-01):4.711796e-01,((49:2.259586e-01,21:3.873680e-01):4.421362e-01,55:7.456102e-01):2.423401e-01):2.354212e-01,(41:3.448530e-01,(27:1.359311e-01,(66:4.226258e-02,38:2.896554e-02):1.616345e-01):3.722159e-01):6.051551e-01):2.234726e-01,((((48:2.725053e-01,52:3.756532e-01):2.818234e-01,20:3.606254e-01):4.918446e-01,(53:7.423481e-01,(((19:1.719487e-01,18:1.830322e-01):1.332918e-01,42:2.615268e-01):2.001675e-01,23:6.340299e-01):5.991099e-01):1.830405e-01):4.322206e-01,(((72:9.863527e-01,((((51:4.748168e-03,46:1.526909e-03):1.161415e-02,45:6.134638e-03):1.313108e-01,(56:1.200087e-01,75:8.097981e-02):7.139093e-02):2.008480e-01,((7:3.640731e-01,8:4.006539e-01):1.782417e-01,(9:2.212886e-01,(30:3.618896e-01,2:2.930865e-01):1.627471e-01):1.999789e-01):2.035637e-01):4.655189e-01):9.766967e-01,(((62:2.573623e+00,(58:8.905059e-01,32:1.171761e+00):1.604558e+00):3.119065e-02,68:1.896742e+00):2.088830e-01,((69:2.256290e+00,(33:1.977200e+00,5:8.353680e-01):7.986654e-01):2.699009e-01,(4:8.119252e-01,3:3.055891e-01):1.876500e+00):5.334628e-01):2.575480e-01):3.275259e-01,(6:6.135474e-01,12:5.151123e-01):1.731400e+00):6.857932e-01):2.585429e-01):1.156638e-01):1.736715e-01):2.854617e-02):3.403701e-01):1.067290e-01,1:8.377828e-01);
   tree gen.18500 = [&U] ((((60:1.068135e-01,16:5.596356e-02):6.548742e-02,67:1.335540e-01):4.728491e-01,(((14:2.745053e-01,(71:2.402552e-01,37:3.487615e-01):7.324670e-02):2.331144e-01,17:5.257857e-01):1.095531e-01,57:4.771602e-01):8.112765e-02):6.601272e-02,((70:5.190866e-01,(22:4.829364e-01,50:3.002352e-01):3.630452e-01):5.692414e-01,((((15:2.144254e-01,44:1.439007e-01):2.133348e-01,24:2.294272e-01):2.027465e-01,(43:1.143272e-01,28:1.077295e-01):3.567977e-01):5.484894e-01,((54:1.095280e+00,((11:3.791140e+00,(36:5.237107e-01,10:4.216204e-01):4.307472e-01):4.648866e-02,13:1.450594e+00):3.285523e-01):2.263338e-01,(((((29:5.018274e-02,59:8.419364e-02):7.158998e-01,((47:7.635006e-01,((((64:1.510056e-01,73:2.790498e-01):1.456760e-01,(35:4.496911e-01,65:5.129911e-01):8.875531e-02):1.982045e-01,26:5.950651e-01):9.993949e-02,(61:3.750190e-01,74:3.968587e-01):3.001717e-01):1.278998e-01):2.164746e-01,34:6.074250e-01):1.215153e-01):1.778299e-01,31:6.708625e-01):4.958641e-01,63:1.784226e+00):3.147764e-01,((((40:2.985214e-01,(39:1.313666e-01,25:1.830474e-01):6.580487e-02):5.913380e-01,((49:2.164069e-01,21:3.709933e-01):3.677917e-01,55:7.140921e-01):2.320960e-01):1.951304e-01,(41:5.056006e-01,(27:1.301851e-01,(66:4.047607e-02,38:2.774112e-02):1.539931e-01):3.076173e-01):5.795742e-01):2.242019e-01,((((48:2.609860e-01,52:3.597737e-01):2.699102e-01,20:3.453811e-01):5.317097e-01,(53:7.109678e-01,(((19:1.646801e-01,18:1.846598e-01):1.867656e-01,42:2.504716e-01):1.917061e-01,23:6.072285e-01):5.737846e-01):1.753031e-01):4.139499e-01,(((72:1.279156e+00,((((51:4.547455e-03,46:1.851815e-03):1.931503e-02,45:5.875317e-03):1.257601e-01,(56:1.149357e-01,75:9.925307e-02):6.837312e-02):1.923578e-01,((7:3.486831e-01,8:3.837176e-01):1.707071e-01,(9:2.119344e-01,(30:3.465920e-01,2:2.806973e-01):1.558675e-01):1.915254e-01):1.949587e-01):4.458407e-01):9.354101e-01,(((62:2.464831e+00,(58:8.528628e-01,32:1.122229e+00):1.536731e+00):7.232336e-02,68:1.816563e+00):2.591152e-01,((69:2.564163e+00,(33:1.850212e+00,5:8.000556e-01):1.006129e+00):6.360138e-01,(4:7.776038e-01,3:3.574907e-01):1.797178e+00):2.729115e-01):2.466610e-01):3.136809e-01,(6:5.876118e-01,12:4.933376e-01):1.658211e+00):6.568036e-01):2.476139e-01):1.107745e-01):1.663302e-01):1.831968e-02):1.948059e-01):2.531904e-01,1:8.023683e-01);
   tree gen.19000 = [&U] ((((16:7.133301e-02,60:1.247211e-01):6.046015e-02,67:1.207789e-01):4.391257e-01,((17:6.049415e-01,(14:2.654026e-01,(71:3.127926e-01,37:3.576510e-01):8.191501e-02):2.389519e-01):1.367980e-01,57:4.954589e-01):8.095027e-02):6.425697e-02,((((12:4.585726e-01,6:5.288200e-01):2.093443e+00,(10:5.700204e-01,36:5.064918e-01):7.400045e-01):2.388760e-01,(54:1.230050e+00,(((43:1.505535e-01,28:1.385504e-01):3.670513e-01,(24:2.425961e-01,(15:1.563460e-01,44:2.390136e-01):1.345591e-01):1.830589e-01):4.804793e-01,(((((66:3.897676e-02,38:2.604384e-02):1.419218e-01,27:1.862168e-01):4.100269e-01,41:3.900146e-01):7.164277e-01,(((21:4.369496e-01,49:2.162787e-01):3.556894e-01,55:9.432935e-01):2.099668e-01,((39:9.293645e-02,25:2.365359e-01):9.920666e-02,40:3.878485e-01):5.527570e-01):1.708362e-01):3.185138e-01,((63:1.481677e+00,(31:6.596146e-01,((29:9.399092e-02,59:4.275784e-02):9.055099e-01,((47:7.605367e-01,((74:4.046504e-01,61:3.274818e-01):3.701781e-01,(26:8.148476e-01,((65:5.412724e-01,35:5.188808e-01):6.792064e-02,(64:2.123937e-01,73:3.010249e-01):1.929026e-01):1.453101e-01):7.531218e-02):1.439035e-01):1.630058e-01,34:6.955771e-01):8.542894e-02):8.095669e-02):4.788005e-01):3.635598e-01,(((((72:9.329726e-01,((((30:3.817314e-01,2:2.222377e-01):2.278518e-01,9:2.582611e-01):1.554486e-01,(8:3.906981e-01,7:4.076455e-01):3.211922e-01):1.612093e-01,((45:1.819224e-02,(46:5.987185e-03,51:2.850883e-03):9.366977e-03):1.686315e-01,(56:1.039124e-01,75:8.421163e-02):4.476828e-02):2.852517e-01):4.491695e-01):6.559212e-01,((((3:3.309470e-01,4:7.417177e-01):1.795275e+00,(69:2.349781e+00,(5:1.566306e+00,33:1.831583e+00):5.306844e-01):5.669021e-01):4.480310e-01,68:2.096788e+00):2.527392e-01,(62:3.118961e+00,(32:4.367021e-01,58:1.289596e+00):1.730251e+00):6.152976e-05):3.107426e-01):8.251776e-01,11:2.989708e+00):5.714194e-01,(((((19:2.329933e-01,18:1.808730e-01):1.610737e-01,42:3.314756e-01):2.169787e-01,23:5.833671e-01):5.802938e-01,53:8.223544e-01):2.167271e-01,(20:4.390558e-01,(52:4.439481e-01,48:3.264471e-01):3.367059e-01):3.938722e-01):5.510240e-01):8.173135e-02,13:2.533117e+00):1.752067e-01):7.835196e-02):3.025168e-01):3.691643e-02):1.093995e-01):1.517131e-01,(70:5.470266e-01,(22:3.547596e-01,50:3.744669e-01):5.233922e-01):4.953669e-01):2.174415e-01,1:8.628811e-01);
   tree gen.19500 = [&U] ((((16:7.133301e-02,60:1.167216e-01):6.046015e-02,67:1.207789e-01):4.391257e-01,((17:6.049415e-01,(14:2.654026e-01,(71:3.127926e-01,37:3.576510e-01):8.191501e-02):2.389519e-01):8.823130e-02,57:4.954589e-01):1.288080e-01):6.425697e-02,((((12:9.508373e-01,6:5.288200e-01):2.093443e+00,(10:5.700204e-01,36:5.064918e-01):7.400045e-01):2.388760e-01,(54:1.230050e+00,(((43:1.505535e-01,28:1.385504e-01):3.670513e-01,(24:2.575644e-01,(15:1.925544e-01,44:2.390136e-01):1.345591e-01):1.830589e-01):4.985187e-01,(((((66:3.897676e-02,38:2.604384e-02):1.419218e-01,27:1.862168e-01):4.100269e-01,41:3.900146e-01):7.164277e-01,(((21:4.369496e-01,49:3.589528e-01):4.158883e-01,55:9.432935e-01):1.954191e-01,((39:9.889947e-02,25:2.365359e-01):9.920666e-02,40:2.783746e-01):6.462257e-01):1.708362e-01):2.497731e-01,((63:1.481677e+00,(31:6.596146e-01,((29:9.399092e-02,59:4.275784e-02):7.982723e-01,((47:7.304822e-01,((74:4.046504e-01,61:3.274818e-01):3.701781e-01,(26:8.074771e-01,((35:5.188808e-01,(64:2.123937e-01,73:3.010249e-01):1.929026e-01):1.227136e-01,65:5.412724e-01):1.415836e-01):1.614455e-01):1.233515e-01):1.630058e-01,34:6.955771e-01):8.542894e-02):4.666749e-02):5.416762e-01):3.635598e-01,(((((72:7.878663e-01,((((30:4.721362e-01,2:2.222377e-01):2.278518e-01,9:2.164272e-01):1.554486e-01,(8:3.906981e-01,7:4.076455e-01):3.211922e-01):1.612093e-01,((45:8.651621e-03,(46:5.987185e-03,51:2.850883e-03):9.366977e-03):1.686315e-01,(56:1.332992e-01,75:9.092463e-02):4.099858e-02):2.852517e-01):4.491695e-01):8.912381e-01,((((3:3.309470e-01,4:7.417177e-01):1.477158e+00,(69:2.349781e+00,(5:1.628743e+00,33:1.831583e+00):9.429456e-01):5.669021e-01):5.972195e-01,(68:2.096788e+00,(32:9.673042e-01,58:1.289596e+00):1.487090e+00):1.447526e-01):1.478036e-01,62:3.118961e+00):3.107426e-01):8.251776e-01,11:3.566245e+00):5.714194e-01,(((((19:2.274212e-01,18:1.808730e-01):1.610737e-01,42:3.395360e-01):2.513079e-01,23:5.833671e-01):5.802938e-01,53:8.223544e-01):2.173850e-01,(20:4.390558e-01,(52:4.439481e-01,48:3.264471e-01):3.367059e-01):3.938722e-01):5.510240e-01):8.173135e-02,13:2.533117e+00):1.752067e-01):7.835196e-02):3.025168e-01):1.333496e-02):1.160650e-01):1.027636e-01,(70:5.470266e-01,(22:4.254291e-01,50:3.744669e-01):4.855047e-01):4.953669e-01):2.174415e-01,1:8.628811e-01);
   tree gen.20000 = [&U] ((((16:7.133301e-02,60:1.111825e-01):6.046015e-02,67:1.207789e-01):4.391257e-01,((17:6.049415e-01,(14:3.379418e-01,(71:2.903269e-01,37:3.576510e-01):8.191501e-02):2.389519e-01):8.823130e-02,57:5.688644e-01):1.288080e-01):6.425697e-02,((((12:9.508373e-01,6:5.288200e-01):2.093443e+00,(10:5.700204e-01,36:5.064918e-01):4.789941e-01):5.503102e-01,(54:1.215563e+00,(((43:1.505535e-01,28:1.385504e-01):3.670513e-01,(24:2.575644e-01,(15:1.925544e-01,44:2.390136e-01):1.345591e-01):1.830589e-01):4.985187e-01,(((((66:3.897676e-02,38:2.488929e-02):1.419218e-01,27:1.862168e-01):4.100269e-01,41:3.900146e-01):7.164277e-01,(((21:3.654044e-01,49:3.589528e-01):4.158883e-01,55:1.037782e+00):1.774654e-01,((39:9.889947e-02,25:2.365359e-01):9.920666e-02,40:2.783746e-01):6.462257e-01):1.708362e-01):2.497731e-01,((63:1.481677e+00,(31:6.596146e-01,((29:9.760865e-02,59:3.973995e-02):7.982723e-01,((47:8.131483e-01,((74:4.046504e-01,61:3.913290e-01):3.767219e-01,((35:5.188808e-01,(64:2.123937e-01,73:3.010249e-01):1.929026e-01):1.227136e-01,(26:8.176523e-01,65:5.412724e-01):1.454009e-01):1.614455e-01):1.477364e-01):1.630058e-01,34:6.955771e-01):2.003218e-01):4.666749e-02):4.589974e-01):3.635598e-01,(((((72:7.878663e-01,((((30:3.624397e-01,2:2.156898e-01):2.278518e-01,9:2.487376e-01):1.554486e-01,(8:3.906981e-01,7:4.076455e-01):3.211922e-01):1.807366e-01,((45:8.651621e-03,(46:2.283392e-03,51:2.850883e-03):9.366977e-03):1.686315e-01,(56:1.332992e-01,75:9.092463e-02):4.099858e-02):2.852517e-01):5.235815e-01):8.494008e-01,((((32:9.259438e-01,58:1.289596e+00):1.532745e+00,68:2.096788e+00):1.563124e-01,62:3.118961e+00):1.520136e-01,((3:3.309470e-01,4:8.543138e-01):1.551095e+00,(69:2.349781e+00,(5:1.628743e+00,33:1.831583e+00):5.142738e-01):5.669021e-01):4.200140e-01):4.699498e-01):5.088904e-01,11:3.566245e+00):7.183806e-01,13:2.462304e+00):4.354242e-02,(((((19:2.274212e-01,18:1.620352e-01):1.174185e-01,42:3.045822e-01):2.514472e-01,23:5.833671e-01):5.802938e-01,53:8.223544e-01):2.173850e-01,(20:3.881525e-01,(52:4.439481e-01,48:3.264471e-01):3.367059e-01):5.879465e-01):5.510240e-01):1.752067e-01):7.835196e-02):1.766845e-01):1.150810e-02):1.160650e-01):1.569602e-01,(70:5.470266e-01,(22:4.254291e-01,50:3.744669e-01):4.184433e-01):4.953669e-01):2.174415e-01,1:8.628811e-01);
   tree gen.20500 = [&U] (((((60:1.068479e-01,16:4.803888e-02):3.449268e-02,67:1.358064e-01):4.808238e-01,((70:5.376002e-01,(22:4.910812e-01,50:3.693889e-01):4.079140e-01):4.750162e-01,((((((((47:6.879734e-01,((((64:1.720010e-01,73:2.898646e-01):2.555542e-01,(35:4.028796e-01,65:5.453052e-01):8.975761e-02):8.245963e-02,26:8.885593e-01):1.672279e-01,(61:2.884209e-01,74:3.694959e-01):3.311157e-01):1.543310e-01):1.753110e-01,34:6.176693e-01):1.433060e-01,(29:4.745333e-02,59:8.356306e-02):7.636423e-01):1.887785e-01,31:6.244705e-01):5.042269e-01,63:1.483875e+00):1.975343e-01,((((40:3.035560e-01,(39:1.400722e-01,25:1.861345e-01):8.710682e-02):4.846799e-01,((49:3.188545e-01,21:3.772502e-01):3.362849e-01,55:7.261354e-01):2.932806e-01):1.832923e-01,(41:3.580513e-01,(27:1.296331e-01,(66:4.981689e-02,38:2.039907e-02):1.565902e-01):3.987520e-01):6.696268e-01):2.621556e-01,((((48:2.653876e-01,52:3.658414e-01):2.581790e-01,20:3.512061e-01):3.938629e-01,(53:8.077539e-01,(((19:1.674575e-01,18:1.794835e-01):1.229700e-01,42:2.546958e-01):2.082390e-01,23:6.174695e-01):5.732098e-01):1.804857e-01):4.209312e-01,(((72:1.008259e+00,((((51:3.173420e-03,46:3.196883e-03):1.194276e-02,45:5.974406e-03):1.278810e-01,(56:1.168741e-01,75:8.047088e-02):3.705489e-02):2.864681e-01,((7:3.643525e-01,8:3.123007e-01):2.252573e-01,(9:2.155087e-01,(30:3.859760e-01,2:2.525931e-01):1.528280e-01):1.508212e-01):1.725286e-01):4.289841e-01):8.119079e-01,((68:2.599636e+00,((69:2.607408e+00,(33:1.705011e+00,5:1.124255e+00):8.440719e-01):4.126154e-01,(4:6.411377e-01,3:3.635199e-01):1.656176e+00):3.094774e-01):1.670173e-01,(62:2.506401e+00,(58:7.696082e-01,32:1.141156e+00):1.562648e+00):3.356420e-01):2.361187e-01):1.885621e-01,(6:5.933374e-01,12:5.016578e-01):1.686177e+00):6.349006e-01):2.823944e-01):3.968037e-02):1.734886e-01,(((15:1.983775e-01,44:1.463276e-01):1.658958e-01,24:2.332965e-01):2.305413e-01,(43:1.162554e-01,28:1.095464e-01):3.628151e-01):5.650000e-01):1.156039e-01,(54:1.113752e+00,(13:1.475059e+00,(11:3.855078e+00,(36:5.591913e-01,10:4.287311e-01):3.929987e-01):1.953043e-01):3.005282e-01):8.137737e-03):2.655407e-01):2.415719e-01):1.129796e-01,((14:2.601892e-01,(71:2.784340e-01,37:3.496941e-01):8.930595e-02):1.760309e-01,17:5.598645e-01):1.333933e-01):1.189441e-01,57:4.428777e-01,1:7.723592e-01);
   tree gen.21000 = [&U] ((((16:4.226347e-02,60:1.151804e-01):5.720741e-02,67:1.142810e-01):3.623351e-01,((17:5.723958e-01,(14:3.197606e-01,(71:2.747074e-01,37:3.384094e-01):7.166761e-02):2.260963e-01):8.348447e-02,57:4.766324e-01):8.242467e-02):1.306663e-01,((((12:7.435167e-01,6:5.003696e-01):1.553910e+00,(10:5.393534e-01,36:4.792427e-01):4.597334e-01):6.138494e-01,(54:1.201015e+00,(((43:1.424538e-01,28:1.310964e-01):3.473041e-01,(24:2.437075e-01,(15:1.821950e-01,44:1.667279e-01):1.938063e-01):1.522554e-01):5.037169e-01,((63:1.401963e+00,(31:6.241274e-01,((29:9.207797e-02,59:4.528590e-02):7.553254e-01,((47:7.694011e-01,((74:3.828803e-01,61:3.574260e-01):3.564543e-01,((35:4.909651e-01,(64:1.262541e-01,73:2.990819e-01):2.596215e-01):1.399276e-01,(26:7.736628e-01,65:5.121520e-01):3.874951e-02):1.756808e-01):9.971992e-02):1.450903e-01,34:7.364659e-01):2.102449e-01):1.040583e-01):4.343035e-01):3.440003e-01,((((((72:1.257860e+00,((((30:3.429405e-01,2:2.040858e-01):2.155934e-01,9:2.353556e-01):1.548205e-01,(8:4.559066e-01,7:3.757936e-01):3.112230e-01):1.266430e-01,((45:1.982595e-02,(46:2.160546e-03,51:3.268291e-03):4.548980e-03):1.895036e-01,(56:1.261277e-01,75:8.603290e-02):3.879286e-02):2.699052e-01):5.188311e-01):8.037032e-01,((62:3.053352e+00,((32:8.818816e-01,58:1.220216e+00):1.384882e+00,68:2.043683e+00):3.634902e-02):2.322762e-01,((3:3.131421e-01,4:8.083519e-01):1.648408e+00,(69:2.223363e+00,(5:1.541117e+00,33:1.733045e+00):4.866060e-01):6.675193e-01):3.914964e-01):4.446666e-01):4.815122e-01,11:3.101889e+00):6.004966e-01,13:2.329833e+00):2.901801e-02,(((((19:2.151860e-01,18:1.533178e-01):8.710281e-02,42:3.283299e-01):2.379194e-01,23:5.519821e-01):5.490741e-01,53:6.652034e-01):1.642051e-01,(20:3.672699e-01,(52:4.200637e-01,48:2.571998e-01):2.363619e-01):5.563151e-01):4.530166e-01):2.520493e-01,((((66:4.688575e-02,38:2.355025e-02):1.450767e-01,27:1.683032e-01):4.026749e-01,41:3.690319e-01):6.318632e-01,(((21:3.457457e-01,49:2.923174e-01):3.984233e-01,55:9.819493e-01):1.333549e-01,((39:1.101521e-01,25:1.938258e-01):9.386936e-02,40:2.633981e-01):5.315219e-01):1.909827e-01):2.948504e-01):5.028448e-02):1.617951e-01):2.690731e-02):6.532083e-02):1.685529e-01,(70:4.630173e-01,(22:4.025411e-01,50:3.543206e-01):3.959311e-01):4.687162e-01):1.589295e-01,1:8.164582e-01);
   tree gen.21500 = [&U] (((((14:2.630882e-01,(71:2.507111e-01,37:3.535903e-01):9.030099e-02):1.667698e-01,17:5.661025e-01):1.348795e-01,57:4.478122e-01):1.055935e-01,((60:8.226358e-02,16:4.857413e-02):3.487699e-02,67:1.373196e-01):4.943529e-01):1.145161e-01,((70:5.435901e-01,(22:4.965528e-01,50:2.453782e-01):3.887348e-01):4.803088e-01,(((((((((47:6.956387e-01,((((64:1.492389e-01,73:2.930942e-01):2.458090e-01,(35:4.073685e-01,65:5.513809e-01):8.359483e-02):1.101285e-01,26:7.149470e-01):1.106019e-01,(61:2.916344e-01,74:3.736128e-01):3.703873e-01):6.145067e-02):2.045892e-01,34:6.245513e-01):6.549957e-02,(29:6.954388e-02,59:8.449411e-02):7.721507e-01):1.019790e-01,31:6.314283e-01):5.389952e-01,63:1.258555e+00):3.327717e-01,((((40:3.069382e-01,(39:1.416329e-01,25:1.998006e-01):8.850295e-02):4.900801e-01,((49:3.439852e-01,21:3.814535e-01):5.402678e-01,55:6.515059e-01):2.113969e-01):8.568668e-02,(41:3.620407e-01,(27:1.310774e-01,(66:4.754631e-02,38:2.062636e-02):1.583349e-01):4.031948e-01):6.770877e-01):2.452373e-01,((((48:2.683445e-01,52:3.426973e-01):2.448733e-01,20:3.551192e-01):4.331151e-01,(53:8.167538e-01,(((19:2.395288e-01,18:1.426646e-01):1.365210e-01,42:2.276039e-01):2.593381e-01,23:6.243493e-01):6.908045e-01):2.093988e-01):5.099087e-01,(((72:1.019493e+00,((((51:2.268001e-03,46:2.753192e-03):1.207582e-02,45:7.664484e-03):2.067139e-01,(56:1.181763e-01,75:8.136748e-02):3.746775e-02):2.308472e-01,((7:3.967825e-01,8:3.157803e-01):4.024500e-01,(9:2.179099e-01,(30:3.902765e-01,2:2.554075e-01):1.482800e-01):1.449414e-01):1.744509e-01):4.337638e-01):9.405223e-01,((68:2.016307e+00,((69:1.915405e+00,(33:1.724008e+00,5:1.136782e+00):8.534764e-01):4.172127e-01,(4:6.482812e-01,3:3.675702e-01):1.674629e+00):3.550863e-01):1.688782e-01,(62:2.534327e+00,(58:7.781831e-01,32:1.153870e+00):1.580059e+00):3.393817e-01):2.609565e-01):2.012638e-01,(6:5.999483e-01,12:4.217597e-01):1.704964e+00):6.956173e-01):2.884624e-01):8.557766e-02):9.374103e-02,(((15:2.005878e-01,44:1.479580e-01):1.677442e-01,24:2.358959e-01):2.331099e-01,(43:1.175507e-01,28:1.107670e-01):3.294797e-01):5.058466e-01):1.513019e-01,54:1.126161e+00):1.014247e-01,(13:1.491494e+00,(11:3.898031e+00,(36:5.925455e-01,10:4.335080e-01):2.173510e-01):3.057514e-01):2.816462e-01):2.700271e-01):1.736519e-01,1:7.763621e-01);
   tree gen.22000 = [&U] ((57:4.509817e-01,(((14:2.649503e-01,(71:2.524856e-01,37:3.560930e-01):7.198752e-02):3.598221e-01,17:5.701093e-01):1.417089e-01,((60:8.284583e-02,16:4.891793e-02):3.512385e-02,67:1.420842e-01):4.978518e-01):6.057010e-02):1.081576e-01,((70:5.220059e-01,(22:5.000673e-01,50:2.471150e-01):3.914862e-01):4.837084e-01,((54:1.134132e+00,(13:1.502050e+00,(11:3.925620e+00,(36:5.967395e-01,10:4.365763e-01):2.188893e-01):3.079155e-01):2.836396e-01):1.021425e-01,((((((29:7.003610e-02,59:5.674718e-02):8.156441e-01,(34:6.289718e-01,(47:7.005623e-01,((((64:1.502951e-01,73:2.951687e-01):2.475488e-01,(35:4.102518e-01,65:5.552835e-01):8.418650e-02):1.109080e-01,26:7.200072e-01):1.113847e-01,(61:2.936986e-01,74:3.762571e-01):3.090853e-01):1.095395e-01):3.016573e-01):6.385317e-02):1.070810e-01,31:6.358974e-01):5.716792e-01,63:1.267463e+00):3.351270e-01,((((40:3.091107e-01,(39:1.426353e-01,25:2.012147e-01):8.912935e-02):4.935488e-01,((49:3.464199e-01,21:2.641071e-01):5.440917e-01,55:9.688608e-01):2.128931e-01):8.629315e-02,(41:3.646032e-01,(27:1.320052e-01,(66:4.788284e-02,38:2.077235e-02):1.594556e-01):4.048810e-01):7.107548e-01):2.469730e-01,((((48:2.702438e-01,52:3.451229e-01):2.466065e-01,20:3.576326e-01):4.361807e-01,(53:8.225346e-01,(((19:2.412241e-01,18:1.436743e-01):1.374873e-01,42:2.292148e-01):2.611737e-01,23:6.287683e-01):6.066023e-01):2.108809e-01):3.861918e-01,(((72:1.026709e+00,((((51:2.284054e-03,46:2.074656e-03):1.216129e-02,45:7.718732e-03):2.081770e-01,(56:1.190127e-01,75:7.761696e-02):3.773294e-02):2.324811e-01,((7:3.995909e-01,8:3.180154e-01):4.052985e-01,(9:2.194522e-01,(30:3.930388e-01,2:2.572152e-01):1.493295e-01):1.459673e-01):1.756856e-01):4.368339e-01):9.471791e-01,((68:2.030578e+00,((69:1.928962e+00,(33:1.736210e+00,5:1.144827e+00):8.595172e-01):6.602190e-01,(4:6.528696e-01,3:3.701718e-01):1.686482e+00):3.575996e-01):2.933238e-01,(62:2.552265e+00,(58:7.836910e-01,32:1.124769e+00):1.591243e+00):1.513077e-01):3.513279e-01):1.163874e-01,(6:6.041946e-01,12:4.247449e-01):1.717032e+00):7.005408e-01):2.082354e-01):9.737949e-02):9.440451e-02,(((15:2.020075e-01,44:1.490052e-01):1.689315e-01,24:2.375655e-01):2.347598e-01,(43:1.183827e-01,28:1.267722e-01):3.318117e-01):5.094269e-01):1.264278e-01):2.719383e-01):1.748810e-01,1:7.818571e-01);
   tree gen.22500 = [&U] ((70:4.589203e-01,(22:3.427338e-01,50:3.511854e-01):3.924278e-01):4.461794e-01,((((16:5.298411e-02,60:1.141613e-01):6.937855e-02,67:8.727911e-02):4.581098e-01,((17:5.673310e-01,(14:3.169312e-01,(71:2.722767e-01,37:3.058623e-01):2.873915e-02):2.586494e-01):7.793112e-02,57:4.724150e-01):1.049269e-01):1.332945e-01,(((12:7.369378e-01,6:3.039615e-01):2.376585e+00,(10:5.669707e-01,36:4.249243e-01):2.395847e-01):6.892848e-01,((((63:1.235470e+00,(31:6.186049e-01,((29:9.126323e-02,59:4.947487e-02):7.486420e-01,((47:7.625931e-01,((74:3.794924e-01,61:3.190995e-01):4.228169e-01,((26:7.668171e-01,65:5.076203e-01):6.777211e-02,(35:4.866209e-01,(64:2.137121e-01,73:2.398130e-01):1.614989e-01):1.294900e-01):1.741263e-01):6.496975e-02):1.287234e-01,34:6.876078e-01):1.069331e-01):1.258700e-01):4.304606e-01):3.681262e-01,(((13:2.168391e+00,(((72:1.246730e+00,((((30:3.399060e-01,2:2.434130e-01):1.464993e-01,9:2.530812e-01):1.441333e-01,(8:4.496871e-01,7:3.724685e-01):3.084692e-01):1.985081e-01,((45:1.178375e-02,(46:3.516225e-03,51:4.253543e-03):4.508729e-03):1.456497e-01,(56:1.250117e-01,75:7.802221e-02):4.286282e-02):2.702161e-01):3.429323e-01):7.965917e-01,(((62:2.978381e+00,(32:8.568998e-01,58:7.747408e-01):1.237827e+00):3.635958e-02,68:2.295009e+00):1.953559e-01,((3:2.790740e-01,4:7.841115e-01):1.832453e+00,(69:2.203690e+00,(5:1.409835e+00,33:1.706537e+00):7.082887e-01):7.204099e-01):2.683878e-01):4.544195e-01):8.008813e-01,11:3.074442e+00):4.058822e-01):9.639304e-02,(((((19:2.077338e-01,18:1.688117e-01):8.633209e-02,42:2.413340e-01):2.716164e-01,23:5.470979e-01):5.399403e-01,53:6.593174e-01):1.627521e-01,(20:4.317081e-01,(52:3.593689e-01,48:3.582946e-01):2.016258e-01):4.519624e-01):2.640664e-01):1.908786e-01,((((66:2.808482e-02,38:3.004277e-02):1.344755e-01,27:1.668140e-01):3.985272e-01,41:3.657666e-01):6.262722e-01,(((21:3.426864e-01,49:2.897308e-01):3.610109e-01,55:8.060005e-01):2.322077e-01,((39:1.091774e-01,25:1.802619e-01):1.669479e-01,40:2.610675e-01):5.268188e-01):1.562984e-01):2.922414e-01):1.365499e-01):2.240819e-01,((43:1.411933e-01,28:1.265183e-01):3.598396e-01,(24:2.415510e-01,(15:2.281711e-01,44:1.361726e-01):1.920914e-01):1.509082e-01):4.444802e-01):1.026554e-01,54:1.190388e+00):1.242446e-01):2.365272e-01):1.138233e-01,1:6.735104e-01);
   tree gen.23000 = [&U] ((70:4.647202e-01,(22:3.470653e-01,50:3.556237e-01):3.973873e-01):4.518182e-01,((((16:4.286767e-02,60:1.156041e-01):7.025536e-02,67:8.838214e-02):4.638994e-01,((17:5.745010e-01,(14:3.209366e-01,(71:2.757177e-01,37:3.097278e-01):2.910236e-02):2.232689e-01):7.891602e-02,57:4.783854e-01):1.028573e-01):1.349791e-01,(((12:7.462513e-01,6:2.707781e-01):2.406621e+00,(10:5.741361e-01,36:4.306270e-01):1.927676e-01):6.979960e-01,((((63:1.251084e+00,(31:6.026556e-01,((29:9.241662e-02,59:5.010014e-02):7.581034e-01,((47:7.335410e-01,((74:3.842885e-01,61:3.231323e-01):3.756659e-01,(26:7.765082e-01,(65:5.140357e-01,(35:4.472889e-01,(64:2.164130e-01,73:2.750238e-01):1.635399e-01):1.645854e-01):2.516112e-02):1.583009e-01):1.153091e-01):2.276508e-01,34:6.962978e-01):1.082845e-01):1.274607e-01):4.359008e-01):3.273136e-01,((13:2.195795e+00,((((72:1.262486e+00,((((30:3.442017e-01,2:2.464892e-01):1.401047e-01,9:2.562797e-01):1.710796e-01,(8:3.824931e-01,7:3.771758e-01):3.123676e-01):2.010169e-01,((45:1.193267e-02,(46:1.433588e-03,51:4.116339e-03):8.159380e-03):1.474905e-01,(56:1.265916e-01,75:8.538726e-02):4.143406e-02):2.736311e-01):3.472663e-01):8.066591e-01,((62:3.016022e+00,((32:9.333573e-01,58:7.845320e-01):1.253471e+00,68:2.220843e+00):3.585380e-02):1.978248e-01,((3:2.485739e-01,4:7.940212e-01):1.855612e+00,(69:2.231541e+00,(5:1.411926e+00,33:1.954316e+00):5.944637e-01):7.650867e-01):2.593110e-01):5.072989e-01):5.980683e-01,11:3.113297e+00):4.110118e-01,(((((19:2.103592e-01,18:1.709451e-01):2.133933e-01,42:2.443840e-01):2.750491e-01,23:5.540122e-01):5.467641e-01,53:6.676499e-01):1.648090e-01,(20:4.371641e-01,(52:3.639106e-01,48:2.968478e-01):2.896153e-01):4.663152e-01):2.806944e-01):9.306496e-02):1.731099e-01,((((66:2.843975e-02,38:3.042245e-02):1.361750e-01,27:1.689222e-01):4.035639e-01,41:3.703892e-01):6.341871e-01,(((21:4.011565e-01,49:2.933925e-01):3.655734e-01,55:8.161868e-01):2.351424e-01,((39:9.909087e-02,25:1.825401e-01):1.118200e-01,40:2.586710e-01):5.334768e-01):2.312227e-01):2.959348e-01):1.382756e-01):2.269139e-01,((43:1.429777e-01,28:1.281172e-01):3.643873e-01,(24:2.446038e-01,(15:2.310547e-01,44:1.378935e-01):1.945191e-01):1.792233e-01):4.500976e-01):3.580069e-02,54:1.205433e+00):1.258148e-01):2.395165e-01):2.512461e-01,1:6.820222e-01);
   tree gen.23500 = [&U] ((70:4.795085e-01,(22:3.581096e-01,50:3.669404e-01):4.100330e-01):4.661960e-01,((((16:7.412897e-02,60:1.192828e-01):5.611433e-02,67:9.438393e-02):4.786616e-01,((17:5.927827e-01,(14:3.311494e-01,(71:2.844916e-01,37:3.195839e-01):4.031544e-02):2.303737e-01):8.142729e-02,57:4.936086e-01):1.061304e-01):2.335443e-01,(((12:7.699985e-01,6:2.793948e-01):2.483204e+00,(10:5.924063e-01,36:4.443305e-01):1.989019e-01):7.202077e-01,((((63:1.290896e+00,(31:6.218333e-01,((29:9.535750e-02,59:5.169442e-02):7.822277e-01,((47:6.945494e-01,((74:3.760816e-01,61:3.334150e-01):3.814258e-01,(26:8.012182e-01,(65:5.303933e-01,(35:4.615225e-01,(64:2.232997e-01,73:2.837756e-01):1.687441e-01):1.529797e-01):1.146636e-01):8.641035e-02):1.189784e-01):2.348951e-01,34:7.184554e-01):1.117303e-01):1.315168e-01):4.497720e-01):3.377294e-01,((13:2.265670e+00,((((72:1.302661e+00,((((30:3.551549e-01,2:2.543330e-01):1.567658e-01,9:2.644350e-01):1.581778e-01,(8:3.946648e-01,7:3.891782e-01):3.223078e-01):2.169779e-01,((45:1.231239e-02,(46:1.722912e-03,51:3.177487e-03):9.840305e-03):1.521839e-01,(56:1.306200e-01,75:8.810445e-02):4.275258e-02):2.823386e-01):3.583170e-01):1.032347e+00,((62:3.111997e+00,((32:9.630586e-01,58:8.094974e-01):1.293359e+00,68:2.291514e+00):9.641749e-02):1.385095e-01,((3:4.223038e-01,4:8.192885e-01):1.351920e+00,(69:2.302553e+00,(5:1.335053e+00,33:1.482215e+00):5.676997e-01):8.344402e-01):2.675628e-01):5.234421e-01):3.932176e-01,11:3.212368e+00):5.700562e-01,(((((19:2.242509e-01,18:1.763849e-01):2.201839e-01,42:2.374082e-01):2.561111e-01,23:5.716420e-01):5.857844e-01,53:6.888959e-01):1.700535e-01,(20:4.510755e-01,(52:3.842271e-01,48:3.693989e-01):2.803925e-01):4.633285e-01):2.896267e-01):9.602647e-02):2.190375e-01,((((66:2.934476e-02,38:3.139055e-02):1.405084e-01,27:1.742977e-01):4.164061e-01,41:3.821757e-01):6.543682e-01,(((21:4.139221e-01,49:3.027288e-01):3.772067e-01,55:8.421595e-01):2.426251e-01,((39:1.022441e-01,25:1.883489e-01):1.153784e-01,40:3.243404e-01):5.504531e-01):2.385806e-01):3.053520e-01):1.174126e-01):2.913938e-01,((43:1.475276e-01,28:1.321942e-01):3.759828e-01,(24:2.523875e-01,(15:2.384073e-01,44:1.422816e-01):2.007091e-01):1.849265e-01):4.644206e-01):9.399430e-02,54:1.069317e+00):1.279378e-01):1.921687e-01):1.739159e-01,1:7.037255e-01);
   tree gen.24000 = [&U] ((70:7.211051e-01,(22:3.145225e-01,50:3.682031e-01):4.268711e-01):4.661960e-01,((((16:7.412897e-02,60:7.309041e-02):5.611433e-02,67:1.322349e-01):4.786616e-01,(((14:3.311494e-01,(71:2.844916e-01,37:3.195839e-01):5.769469e-02):2.303737e-01,57:4.936086e-01):8.142729e-02,17:5.109865e-01):1.062379e-01):2.335443e-01,(((12:1.330810e+00,6:2.260654e-01):2.483204e+00,(10:5.924063e-01,36:4.443305e-01):1.989019e-01):7.202077e-01,((((63:1.187586e+00,(31:6.218333e-01,((29:9.535750e-02,59:5.169442e-02):7.822277e-01,((47:6.945494e-01,((74:3.760816e-01,61:3.334150e-01):3.814258e-01,((26:7.759189e-01,65:5.303933e-01):8.115772e-02,(35:4.615225e-01,(64:1.769160e-01,73:2.856182e-01):1.577074e-01):1.529797e-01):1.552320e-01):1.215157e-01):2.197877e-01,34:7.184554e-01):1.880226e-01):9.744924e-02):4.497720e-01):3.317074e-01,((13:2.265670e+00,((((72:1.100089e+00,((((30:4.013995e-01,2:2.543330e-01):1.567658e-01,9:2.644350e-01):1.581778e-01,(8:3.946648e-01,7:3.891782e-01):3.223078e-01):1.345505e-01,((45:1.012707e-02,(46:1.722912e-03,51:2.172413e-03):9.191463e-03):1.509584e-01,(56:1.306200e-01,75:8.810445e-02):3.627769e-02):2.823386e-01):3.583170e-01):1.032347e+00,((((32:1.090262e+00,58:8.094974e-01):1.277567e+00,62:3.111997e+00):9.972682e-02,68:2.291514e+00):1.396330e-01,((3:3.836114e-01,4:6.575269e-01):1.641318e+00,(69:2.302553e+00,(5:1.335053e+00,33:1.482215e+00):5.718741e-01):8.344402e-01):2.675628e-01):3.157426e-01):3.685714e-01,11:3.212368e+00):5.700562e-01,(((((19:2.242509e-01,18:1.763849e-01):1.299999e-01,42:2.374082e-01):2.561111e-01,23:5.716420e-01):5.857844e-01,53:6.888959e-01):1.700535e-01,(20:4.510755e-01,(52:4.438636e-01,48:3.693989e-01):1.640565e-01):5.265383e-01):3.222500e-01):1.012702e-01):2.190375e-01,((((66:2.934476e-02,38:3.139055e-02):1.405084e-01,27:1.742977e-01):4.164061e-01,41:3.821757e-01):6.543682e-01,(((21:4.139221e-01,49:3.027288e-01):3.772067e-01,55:8.421595e-01):2.426251e-01,((39:1.022441e-01,25:1.883489e-01):1.153784e-01,40:3.243404e-01):5.504531e-01):2.294205e-01):3.053520e-01):1.174126e-01):2.913938e-01,((43:1.475276e-01,28:1.321942e-01):3.759828e-01,(24:2.523875e-01,(15:2.384073e-01,44:1.422816e-01):2.007091e-01):1.849265e-01):4.509628e-01):9.399430e-02,54:1.069317e+00):1.279378e-01):1.921687e-01):1.739159e-01,1:7.037255e-01);
   tree gen.24500 = [&U] ((((16:7.418079e-02,60:1.169546e-01):5.615355e-02,67:1.323273e-01):4.789962e-01,(57:4.939536e-01,(17:4.804456e-01,(14:3.313809e-01,(71:2.846905e-01,37:3.198073e-01):5.773502e-02):2.305348e-01):8.236726e-02):1.014338e-01):1.175060e-01,((((12:1.331740e+00,6:2.038594e-01):2.484940e+00,(10:5.928204e-01,36:3.403756e-01):3.183805e-01):7.207111e-01,((((63:1.188416e+00,(31:6.222680e-01,((29:7.173519e-02,59:5.173056e-02):7.827745e-01,((47:6.950349e-01,((74:3.763445e-01,61:3.336480e-01):3.816924e-01,((26:7.858181e-01,65:5.307640e-01):1.603273e-01,(35:4.618451e-01,(64:1.770397e-01,73:2.858179e-01):1.578176e-01):1.530866e-01):1.758622e-01):1.216006e-01):2.199414e-01,34:7.189576e-01):6.538503e-02):1.036539e-01):4.500864e-01):3.630267e-01,((13:2.267253e+00,((((72:1.100858e+00,((((30:4.016801e-01,2:2.545108e-01):1.568754e-01,9:2.646198e-01):2.052953e-01,(8:3.949407e-01,7:3.894503e-01):3.225331e-01):2.144501e-01,((45:9.721645e-03,(46:3.238881e-03,51:2.173931e-03):9.197888e-03):1.510639e-01,(56:1.307113e-01,75:8.381662e-02):4.739589e-02):2.825359e-01):4.545927e-01):9.821388e-01,(((62:3.042024e+00,68:2.290396e+00):2.505036e-01,(32:1.091024e+00,58:9.554119e-01):1.305666e+00):2.165636e-01,((3:3.838795e-01,4:6.579865e-01):1.642465e+00,(69:2.304162e+00,(5:1.335986e+00,33:1.483251e+00):5.722738e-01):8.350235e-01):3.623965e-01):4.188755e-01):7.105689e-01,11:3.214614e+00):3.788524e-01,(((((19:2.244077e-01,18:1.765082e-01):1.139652e-01,42:2.688686e-01):2.562901e-01,23:5.687780e-01):5.861939e-01,53:6.893774e-01):1.701724e-01,(20:4.513908e-01,(52:3.899560e-01,48:3.696571e-01):1.780688e-01):5.269063e-01):2.915543e-01):1.675996e-01):2.191906e-01,((((66:2.936528e-02,38:3.141249e-02):1.164577e-01,27:1.744195e-01):4.368512e-01,41:3.824428e-01):6.548256e-01,(((21:4.142114e-01,49:3.029404e-01):4.354263e-01,55:8.427481e-01):1.582581e-01,((39:1.023156e-01,25:2.697357e-01):1.154590e-01,40:3.245671e-01):5.353831e-01):2.445949e-01):3.055655e-01):1.174947e-01):2.279589e-01,((43:1.476307e-01,28:1.054373e-01):3.206472e-01,(24:2.525640e-01,(15:2.473963e-01,44:1.423810e-01):1.522872e-01):1.646657e-01):4.512780e-01):3.574401e-02,54:1.070065e+00):1.509387e-01):2.153212e-01,(70:7.586001e-01,(22:4.488158e-01,50:3.684605e-01):2.415459e-01):5.002005e-01):1.643264e-01,1:7.042175e-01);
   tree gen.25000 = [&U] (((67:1.434192e-01,(16:8.189498e-02,60:8.168651e-02):6.884710e-02):5.049613e-01,((17:5.248839e-01,(14:2.674397e-01,(71:2.548579e-01,37:2.859968e-01):1.011562e-01):2.115725e-01):1.171738e-01,57:5.350126e-01):8.015093e-02):1.088143e-01,((70:4.990879e-01,(22:4.118739e-01,50:3.548743e-01):3.917372e-01):4.693617e-01,((54:1.244198e+00,((((((29:5.810328e-02,59:6.172836e-02):7.688221e-01,(34:6.890246e-01,(47:7.955325e-01,((((64:1.322391e-01,73:3.465204e-01):1.601416e-01,(35:4.141064e-01,65:5.605008e-01):8.402346e-02):1.858180e-01,26:6.167159e-01):1.827605e-01,(61:2.964581e-01,74:3.851205e-01):3.831319e-01):7.195041e-02):1.249785e-01):9.950808e-02):7.575935e-02,31:6.418722e-01):4.871762e-01,63:1.279372e+00):1.682280e-01,((((40:1.670560e-01,(39:1.274464e-01,25:2.366762e-01):1.824218e-01):4.645487e-01,((49:3.178532e-01,21:3.227170e-01):3.236383e-01,55:1.043746e+00):1.561092e-01):1.782891e-01,(41:3.656030e-01,(27:1.332455e-01,(66:4.831594e-02,38:2.788462e-02):1.567080e-01):4.001621e-01):5.445513e-01):1.658806e-01,((((48:3.366045e-01,52:3.483656e-01):1.899926e-01,20:3.858807e-01):4.449977e-01,(53:8.302630e-01,(((19:1.892030e-01,18:1.450243e-01):1.988767e-01,42:2.199037e-01):2.684368e-01,23:3.924583e-01):6.123018e-01):2.041788e-01):3.645117e-01,(((72:1.056283e+00,((((51:5.638871e-03,46:3.294489e-03):1.049629e-02,45:1.227331e-02):1.992080e-01,(56:1.201310e-01,75:6.435594e-02):4.006760e-02):2.304800e-01,((7:4.423574e-01,8:3.875058e-01):2.841597e-01,(9:1.927233e-01,(30:3.557474e-01,2:2.596319e-01):2.207766e-01):2.036128e-01):1.623935e-01):3.925316e-01):9.560786e-01,((68:2.030724e+00,((69:2.590020e+00,(33:1.502286e+00,5:1.155584e+00):7.438729e-01):7.059536e-01,(4:6.025190e-01,3:4.816279e-01):1.564957e+00):2.863899e-01):2.132706e-01,(62:2.576245e+00,(58:1.009330e+00,32:1.037761e+00):1.538240e+00):2.398012e-01):2.478292e-01):1.397426e-02,(6:2.035220e-01,12:7.125936e-01):2.894030e+00):9.161286e-01):2.226398e-01):1.743274e-01):2.198339e-01,(((15:1.407871e-01,44:1.598155e-01):1.294786e-01,24:2.632210e-01):1.999811e-01,(43:1.066417e-01,28:1.466656e-01):3.659487e-01):5.362817e-01):2.913195e-02):6.075858e-02,(((36:6.174497e-01,10:4.657072e-01):5.154497e-01,11:4.098718e+00):9.149894e-02,13:1.919922e+00):3.963318e-01):2.076090e-01):1.765241e-01,1:7.831742e-01);
   tree gen.25500 = [&U] (((67:8.423512e-02,(16:8.406536e-02,60:7.885858e-02):7.067169e-02):4.628290e-01,((17:5.387944e-01,(14:2.745274e-01,(71:2.616121e-01,37:2.935763e-01):1.038370e-01):3.136432e-01):1.202792e-01,57:5.491915e-01):9.445840e-02):1.116981e-01,((70:5.123147e-01,(22:4.227894e-01,50:3.691808e-01):4.021191e-01):5.086701e-01,((54:1.277171e+00,((((((29:5.964314e-02,59:8.542278e-02):6.629322e-01,(34:7.072852e-01,(47:8.166157e-01,((((64:1.357437e-01,73:2.609328e-01):1.772141e-01,(35:4.250811e-01,65:5.753552e-01):8.625025e-02):1.907426e-01,26:6.330601e-01):1.062563e-01,(61:3.043148e-01,74:3.319373e-01):3.887207e-01):6.763879e-02):1.803037e-01):1.021452e-01):1.401404e-01,31:6.588831e-01):5.000873e-01,63:1.313278e+00):1.726863e-01,((((40:2.923614e-01,(39:1.308240e-01,25:2.429486e-01):1.367177e-01):4.768602e-01,((49:3.262769e-01,21:3.312697e-01):5.055134e-01,55:1.071407e+00):1.602464e-01):2.324849e-01,(41:3.752922e-01,(27:1.367767e-01,(66:4.940986e-02,38:3.436844e-02):1.428426e-01):4.107672e-01):5.749715e-01):2.006757e-01,((((48:2.883074e-01,52:3.642213e-01):1.950278e-01,20:5.258155e-01):4.567910e-01,(53:8.522666e-01,(((19:1.942173e-01,18:1.488677e-01):2.041474e-01,42:2.257316e-01):2.541696e-01,23:4.601525e-01):6.285291e-01):1.215018e-01):4.086478e-01,(((72:1.084276e+00,((((51:5.788313e-03,46:8.587400e-04):1.077446e-02,45:1.259858e-02):1.508381e-01,(56:1.112663e-01,75:6.606151e-02):2.583322e-02):2.365882e-01,((7:4.540808e-01,8:3.977755e-01):2.916905e-01,(9:1.978308e-01,(30:3.651755e-01,2:2.964397e-01):1.939240e-01):9.756258e-02):2.156352e-01):4.029345e-01):9.026043e-01,((58:1.013943e+00,32:8.547925e-01):1.617755e+00,((68:2.084543e+00,((69:2.658661e+00,(33:1.542100e+00,5:1.186209e+00):8.540178e-01):3.377045e-01,(4:5.325845e-01,3:4.943920e-01):1.606431e+00):2.939798e-01):2.128199e-01,62:2.644521e+00):1.871720e-01):2.543972e-01):1.434461e-02,(6:2.089158e-01,12:9.107175e-01):2.846536e+00):9.404079e-01):2.285402e-01):1.789475e-01):1.607479e-01,(((15:1.445183e-01,44:1.640509e-01):1.329101e-01,24:2.701968e-01):2.052810e-01,(43:1.094679e-01,28:1.505525e-01):3.756471e-01):5.515323e-01):2.277850e-02):1.500350e-01,(13:1.970803e+00,(11:3.324740e+00,(36:4.049118e-01,10:5.761663e-01):4.059263e-01):2.498955e-01):3.542108e-01):1.589960e-01):1.812024e-01,1:8.039299e-01);
   tree gen.26000 = [&U] (((67:1.286131e-01,(16:8.253336e-02,60:7.742147e-02):6.938378e-02):4.075876e-01,((17:5.289755e-01,(14:2.695245e-01,(71:2.568445e-01,37:2.891904e-01):1.019447e-01):3.079274e-01):9.421541e-02,57:5.391831e-01):1.146950e-01):8.592001e-02,((70:6.161452e-01,(22:4.150845e-01,50:3.624529e-01):3.947909e-01):4.994002e-01,((54:1.253896e+00,((((((29:5.150857e-02,59:8.386605e-02):6.508510e-01,(34:6.943957e-01,(47:8.017338e-01,((((64:1.559046e-01,73:2.561776e-01):1.739846e-01,(35:4.173344e-01,65:5.749981e-01):7.612820e-02):1.872665e-01,26:6.215233e-01):1.330935e-01,(61:2.987690e-01,74:3.012793e-01):3.816367e-01):4.225025e-02):1.770179e-01):1.502194e-01):1.375865e-01,31:6.468757e-01):4.831817e-01,63:1.289345e+00):2.473442e-01,((((40:2.870334e-01,(39:1.284399e-01,25:2.385211e-01):1.342262e-01):4.681700e-01,((49:3.203309e-01,21:3.252327e-01):4.963010e-01,55:1.051882e+00):8.291709e-02):2.282481e-01,(41:3.684530e-01,(27:1.953453e-01,(66:4.850942e-02,38:2.653136e-02):1.205891e-01):4.032815e-01):6.127732e-01):1.463101e-01,((((48:2.830533e-01,52:3.575837e-01):1.914736e-01,20:4.731170e-01):4.484665e-01,(53:8.367350e-01,(((19:1.906779e-01,18:1.551591e-01):1.931070e-01,42:2.216179e-01):2.495377e-01,23:4.517667e-01):4.715444e-01):1.192875e-01):4.012007e-01,(((62:2.596328e+00,((68:2.046554e+00,((69:2.564271e+00,(33:1.513997e+00,5:1.164592e+00):8.384543e-01):4.229575e-01,(4:5.228787e-01,3:4.853823e-01):1.577156e+00):2.886224e-01):2.859000e-01,(58:9.954652e-01,32:8.392148e-01):1.588273e+00):1.134722e-01):2.198300e-01,(6:1.583459e-01,12:8.941207e-01):2.794661e+00):1.504321e-02,(72:1.064517e+00,((((51:3.835721e-03,46:1.365896e-03):1.142208e-02,45:1.236898e-02):1.480892e-01,(56:1.092386e-01,75:6.485761e-02):5.715509e-02):2.322766e-01,((7:4.458057e-01,8:3.905265e-01):2.863748e-01,(9:2.639252e-01,(30:3.438955e-01,2:2.910374e-01):1.707520e-01):9.578461e-02):2.117055e-01):3.955915e-01):8.861554e-01):9.232700e-01):2.676702e-01):1.067417e-01):2.239861e-01,(((15:1.418846e-01,44:2.336896e-01):1.304880e-01,24:2.186222e-01):2.015400e-01,(43:1.074729e-01,28:1.478089e-01):3.688014e-01):5.414813e-01):2.236338e-02):7.514647e-02,(13:1.934888e+00,(11:3.264151e+00,(36:3.975327e-01,10:5.656663e-01):3.985288e-01):2.388690e-01):3.741978e-01):1.560985e-01):2.538068e-01,1:7.606920e-01);
   tree gen.26500 = [&U] (((67:1.262956e-01,(16:8.104620e-02,60:7.602642e-02):5.812181e-02):4.320729e-01,((17:5.194439e-01,(14:3.071229e-01,(71:2.522165e-01,37:2.839795e-01):1.001078e-01):3.023789e-01):9.251775e-02,57:5.294676e-01):8.910927e-02):1.123328e-01,((70:6.050429e-01,(22:4.076051e-01,50:4.031772e-01):3.876772e-01):4.904015e-01,((54:1.231302e+00,((((((29:5.058044e-02,59:8.235487e-02):6.391233e-01,(34:6.821557e-01,(47:6.555627e-01,((((64:1.530953e-01,73:2.515615e-01):1.708496e-01,(35:4.098145e-01,65:5.646372e-01):6.542358e-02):1.838922e-01,26:6.750667e-01):1.306953e-01,(61:2.933855e-01,74:3.206277e-01):3.244056e-01):6.311130e-02):1.738282e-01):9.296579e-02):1.351074e-01,31:6.352197e-01):4.744753e-01,63:1.266112e+00):2.428873e-01,((((40:2.818614e-01,(39:1.261255e-01,25:2.342232e-01):1.318076e-01):4.597341e-01,((49:3.145589e-01,21:3.193723e-01):4.873582e-01,55:1.032928e+00):8.142301e-02):2.133017e-01,(41:3.618138e-01,(27:1.841462e-01,(66:4.763533e-02,38:2.366794e-02):1.184162e-01):3.960148e-01):6.438369e-01):2.207692e-01,((((48:2.779530e-01,52:3.337684e-01):2.575493e-01,20:3.816299e-01):4.403856e-01,(53:8.216580e-01,(((19:1.872421e-01,18:1.568388e-01):1.896275e-01,42:2.176246e-01):2.450413e-01,23:4.436264e-01):4.421175e-01):2.297313e-01):3.939714e-01,((((58:9.775280e-01,32:8.240931e-01):1.559654e+00,((68:2.009677e+00,((69:2.518066e+00,(33:1.486716e+00,5:1.143607e+00):8.233462e-01):9.786396e-02,(4:5.134570e-01,3:4.766362e-01):1.367117e+00):5.922148e-01):2.983525e-01,62:2.549544e+00):2.864731e-02):1.732684e-01,(6:1.554927e-01,12:8.780096e-01):2.744304e+00):3.836601e-02,(72:1.107249e+00,((((51:3.766605e-03,46:1.341284e-03):8.903166e-03,45:1.193820e-02):1.312199e-01,(56:1.072702e-01,75:6.368894e-02):5.612521e-02):2.280912e-01,((7:4.377727e-01,8:3.612438e-01):2.812146e-01,(9:2.591695e-01,(30:3.537997e-01,2:1.934280e-01):1.135949e-01):1.525960e-01):2.078908e-01):3.884633e-01):8.701878e-01):9.066336e-01):2.436707e-01):1.552867e-01):2.199501e-01,(((15:1.393280e-01,44:2.294788e-01):1.288804e-01,24:2.146829e-01):1.979085e-01,(43:1.055364e-01,28:1.451455e-01):3.621559e-01):4.661897e-01):1.957918e-02):7.379241e-02,(13:1.900023e+00,(11:3.205334e+00,(36:3.903696e-01,10:5.455717e-01):3.404782e-01):7.838924e-02):3.674551e-01):1.379240e-01):2.880272e-01,1:7.469852e-01);
   tree gen.27000 = [&U] ((((14:2.406107e-01,(71:3.062602e-01,37:3.040322e-01):1.228287e-01):2.342151e-01,(17:4.881157e-01,((16:6.228187e-02,60:6.542021e-02):1.085781e-01,67:1.010103e-01):4.743220e-01):1.586552e-01):7.009416e-02,57:5.018393e-01):1.542165e-01,((((12:7.900599e-01,6:5.165084e-01):2.060556e+00,(10:6.712962e-01,36:3.458096e-01):3.862180e-01):5.721934e-01,(((((((66:3.646093e-02,38:3.225285e-02):1.102709e-01,27:1.772040e-01):2.864796e-01,41:3.885483e-01):7.407159e-01,(((21:4.208241e-01,49:2.679888e-01):4.815176e-01,55:8.562022e-01):1.307115e-01,((39:1.039490e-01,25:2.339868e-01):1.089324e-01,40:3.297486e-01):5.214099e-01):1.464424e-01):2.961570e-01,((13:2.004878e+00,((((72:9.395061e-01,((((30:3.349676e-01,2:2.585739e-01):1.829961e-01,9:2.688444e-01):1.500680e-01,(8:4.105918e-01,7:5.158840e-01):2.982178e-01):1.741165e-01,((45:1.124811e-02,(46:2.271039e-03,51:2.869726e-03):1.172963e-02):1.534756e-01,(56:1.020480e-01,75:8.515471e-02):6.232909e-02):2.822938e-01):5.892415e-01):9.153241e-01,(((68:2.504961e+00,62:2.707444e+00):4.828550e-01,(32:1.157594e+00,58:9.705920e-01):1.780393e+00):1.806236e-01,((3:3.999826e-01,4:6.684909e-01):1.466189e+00,(69:2.340947e+00,(5:1.910098e+00,33:1.506931e+00):7.125141e-01):5.539667e-01):6.052610e-01):4.398681e-01):4.244157e-01,11:3.492240e+00):5.138586e-01,(((((19:2.253220e-01,18:1.793261e-01):1.235945e-01,42:2.805830e-01):2.629828e-01,23:5.778583e-01):4.959466e-01,53:7.970624e-01):1.364855e-01,(20:4.047623e-01,(52:3.522023e-01,48:3.891956e-01):2.905916e-01):5.229971e-01):3.493479e-01):1.215394e-01):1.114886e-01,(63:1.417096e+00,(31:6.262155e-01,((29:7.288040e-02,59:4.560576e-02):6.850798e-01,((47:7.061307e-01,((74:3.823527e-01,61:3.553156e-01):4.060730e-01,((26:7.983632e-01,65:4.163447e-01):1.849393e-01,(35:4.692182e-01,(64:2.307589e-01,73:2.903808e-01):1.554715e-01):6.337149e-02):2.004674e-01):1.306686e-01):1.972637e-01,34:7.354772e-01):5.787597e-02):1.312657e-01):4.485576e-01):2.601090e-01):3.374836e-02):2.043066e-01,((43:1.499875e-01,28:1.071206e-01):3.429290e-01,(24:2.557869e-01,(15:2.553071e-01,44:1.817484e-01):1.084600e-01):2.137800e-01):4.584824e-01):9.309006e-02,54:1.179501e+00):1.080285e-01):2.159689e-01,(70:5.989675e-01,(22:4.559809e-01,50:3.329965e-01):5.135086e-01):3.970938e-01):2.206464e-01,1:7.587082e-01);
   tree gen.27500 = [&U] (((67:1.092417e-01,(16:4.745998e-02,60:9.046881e-02):5.779330e-02):4.296307e-01,((17:5.165079e-01,(14:1.979808e-01,(71:2.507909e-01,37:2.823744e-01):9.954193e-02):3.436349e-01):9.199482e-02,57:4.733669e-01):5.453762e-02):1.910623e-01,((70:5.071319e-01,(22:4.053012e-01,50:2.729733e-01):4.613964e-01):3.987862e-01,(((((((29:5.029455e-02,59:1.031284e-01):6.630649e-01,(34:6.783000e-01,(47:6.518573e-01,((((64:1.498418e-01,73:2.501396e-01):1.698839e-01,(35:3.848931e-01,65:5.614458e-01):9.848724e-02):2.047267e-01,26:6.712510e-01):8.474631e-02,(61:2.917272e-01,74:3.210467e-01):3.085566e-01):1.384522e-01):2.094669e-01):9.572789e-02):1.088931e-01,31:7.361004e-01):4.849779e-01,63:1.258956e+00):3.603828e-01,((((40:2.802682e-01,(39:1.254126e-01,25:2.328993e-01):1.358090e-01):5.007364e-01,((49:3.127809e-01,21:3.175672e-01):5.503997e-01,55:8.398116e-01):1.753184e-01):2.120960e-01,(41:3.896704e-01,(27:1.581083e-01,(66:5.267902e-02,38:2.353417e-02):1.177469e-01):3.937764e-01):6.401978e-01):1.521828e-01,((((48:2.763820e-01,52:3.318819e-01):2.236620e-01,20:3.587328e-01):3.860561e-01,(53:8.170138e-01,(((19:2.183865e-01,18:1.654515e-01):1.885556e-01,42:2.163945e-01):2.436563e-01,23:4.411189e-01):4.396186e-01):1.598476e-01):3.917446e-01,(((6:1.231696e-01,12:8.730469e-01):2.728793e+00,((58:9.263273e-01,32:8.194351e-01):1.569960e+00,((68:1.998318e+00,((69:2.503833e+00,(33:1.748332e+00,5:1.137143e+00):1.118670e+00):1.440732e-01,(4:5.105548e-01,3:4.739421e-01):1.359390e+00):2.466113e-01):3.559995e-01,62:2.535134e+00):9.193684e-02):1.498333e-01):8.940972e-02,(72:1.100990e+00,((((51:5.116627e-03,46:1.333702e-03):8.852843e-03,45:1.187072e-02):1.563527e-01,(56:1.066639e-01,75:6.332896e-02):5.580798e-02):2.268020e-01,((7:4.352983e-01,8:3.049931e-01):2.796251e-01,(9:2.577046e-01,(30:3.517999e-01,2:1.923347e-01):1.432022e-01):1.517335e-01):2.067157e-01):3.862677e-01):8.652693e-01):1.115422e+00):2.422934e-01):1.328383e-01):1.913052e-01,(54:1.151035e+00,(((15:1.385405e-01,44:2.281817e-01):1.491508e-01,24:2.658587e-01):1.480167e-01,(43:1.049399e-01,28:1.443251e-01):3.425554e-01):4.934335e-01):9.623310e-02):8.927776e-02,(11:3.187217e+00,((36:3.881631e-01,10:5.424880e-01):5.952341e-01,13:1.889284e+00):2.997144e-02):2.949243e-01):1.354472e-01):1.913501e-01,1:7.495411e-01);
   tree gen.28000 = [&U] (((67:1.101463e-01,(16:5.694208e-02,60:9.121798e-02):5.827188e-02):4.331885e-01,((17:5.207851e-01,(14:1.996203e-01,(71:2.528677e-01,37:3.193100e-01):9.881965e-02):3.365166e-01):9.275663e-02,57:5.211277e-01):5.498925e-02):1.926445e-01,((70:5.113315e-01,(22:4.109243e-01,50:2.752338e-01):3.625438e-01):4.020886e-01,(((((15:1.401569e-01,44:2.278114e-01):1.667999e-01,24:2.680603e-01):1.492424e-01,(43:1.058089e-01,28:1.607814e-01):3.453921e-01):5.026395e-01,(54:1.160566e+00,(((((34:6.839170e-01,(47:6.612944e-01,((((64:1.510827e-01,73:2.522111e-01):1.221204e-01,(35:3.880804e-01,65:5.660951e-01):1.252826e-01):2.064221e-01,26:6.768097e-01):9.809859e-02,(61:2.941430e-01,74:3.579773e-01):3.111118e-01):1.395988e-01):1.471942e-01):9.652062e-02,31:7.421961e-01):4.724624e-02,(29:5.135788e-02,59:6.328464e-02):6.685558e-01):4.889940e-01,63:1.269381e+00):3.633671e-01,((((40:2.825891e-01,(39:1.264512e-01,25:2.348280e-01):1.544308e-01):5.048830e-01,((49:3.153711e-01,21:3.201969e-01):5.549576e-01,55:8.467661e-01):2.538445e-01):2.049613e-01,(41:3.629829e-01,(27:1.594176e-01,(66:5.311526e-02,38:2.372905e-02):1.187220e-01):3.218640e-01):6.454993e-01):1.407417e-01,((((48:2.786707e-01,52:3.346302e-01):1.831274e-01,20:4.557855e-01):4.565225e-01,(53:8.237795e-01,(((19:2.201949e-01,18:1.668216e-01):1.901171e-01,42:2.181865e-01):2.456740e-01,23:4.447718e-01):4.045115e-01):1.611713e-01):3.949887e-01,(((6:1.181500e-01,12:8.802766e-01):2.751390e+00,((68:2.227563e+00,((69:2.524568e+00,(33:1.762810e+00,5:1.146560e+00):1.127934e+00):7.065023e-02,(4:5.147828e-01,3:3.417693e-01):1.370647e+00):2.248935e-01):3.589475e-01,(62:2.556127e+00,(58:9.339982e-01,32:8.262209e-01):1.582961e+00):5.189025e-02):1.887168e-01):1.772261e-02,(72:1.110108e+00,((((51:5.158998e-03,46:2.248503e-03):5.034240e-03,45:1.235933e-02):1.576475e-01,(56:1.075472e-01,75:7.633047e-02):4.620164e-02):2.286802e-01,((7:4.389030e-01,8:3.075187e-01):2.819407e-01,(9:2.157835e-01,(30:3.547132e-01,2:1.939274e-01):1.443880e-01):1.529900e-01):1.368484e-01):3.894664e-01):6.370100e-01):1.124659e+00):2.442998e-01):1.339384e-01):1.928894e-01):4.739463e-02):1.252220e-01,((13:1.904929e+00,(36:3.886239e-01,10:5.469803e-01):5.952038e-01):3.018173e-02,11:3.213610e+00):2.883406e-01):1.383103e-01):1.929347e-01,1:7.557481e-01);
   tree gen.28500 = [&U] ((((14:2.350953e-01,(71:2.992400e-01,37:3.519051e-01):1.233344e-01):2.910365e-01,(17:4.769269e-01,((16:6.085423e-02,60:6.392062e-02):1.060893e-01,67:9.869494e-02):4.934245e-01):9.380530e-02):1.340602e-01,57:4.903360e-01):1.506815e-01,((((12:8.604728e-01,6:2.772752e-01):2.013323e+00,(10:6.559085e-01,36:3.330198e-01):6.841976e-01):2.503829e-01,(((((((66:2.876222e-02,38:2.890900e-02):1.206669e-01,27:1.731421e-01):3.857436e-01,41:3.796419e-01):7.426480e-01,(((21:4.111778e-01,49:2.414332e-01):4.634862e-01,55:9.231572e-01):1.143899e-01,((39:1.015663e-01,25:2.286232e-01):1.064354e-01,40:3.221900e-01):5.094580e-01):1.411945e-01):2.893684e-01,((((((((19:2.201571e-01,18:1.970957e-01):1.475083e-01,42:2.913472e-01):2.569546e-01,23:5.646124e-01):5.717386e-01,53:7.787918e-01):1.089091e-01,(20:3.954842e-01,(52:3.840817e-01,48:3.484764e-01):2.278474e-01):5.110088e-01):3.413400e-01,13:1.958922e+00):8.052739e-02,(((72:9.733156e-01,((((30:3.272893e-01,2:2.227520e-01):1.790468e-01,9:2.672500e-01):1.039246e-01,(8:3.174232e-01,7:3.558865e-01):2.913819e-01):1.701253e-01,((45:1.017953e-02,(46:2.330164e-03,51:2.269777e-03):1.001854e-02):1.499575e-01,(56:9.970879e-02,75:8.320276e-02):2.582508e-02):2.467299e-01):5.904403e-01):9.350761e-01,(((3:3.908141e-01,4:5.095833e-01):1.432580e+00,(69:2.168520e+00,(5:1.866314e+00,33:1.545227e+00):5.502146e-01):5.412685e-01):3.795320e-01,((32:8.190058e-01,58:8.369269e-01):1.379770e+00,(68:1.630173e+00,62:2.458323e+00):4.057474e-01):5.542807e-02):4.620583e-01):6.562811e-01,11:3.412190e+00):3.737982e-01):2.317923e-01,(63:1.384613e+00,(31:6.118612e-01,((29:9.203337e-02,59:6.026295e-02):6.693762e-01,((47:6.899445e-01,((74:4.622947e-01,61:2.687726e-01):3.532893e-01,((26:7.800628e-01,65:4.068011e-01):7.491055e-02,(35:4.584626e-01,(64:2.254693e-01,73:2.585120e-01):1.519077e-01):1.188992e-01):1.755498e-01):1.795238e-01):1.374234e-01,34:7.186183e-01):1.192269e-01):5.270987e-02):4.382756e-01):2.541467e-01):8.287416e-02):1.933832e-01,((43:1.465494e-01,28:1.283569e-01):3.076050e-01,(24:2.499236e-01,(15:2.454679e-01,44:1.775823e-01):1.849127e-01):2.428763e-01):4.981747e-01):4.398732e-02,54:1.152464e+00):1.220165e-01):1.126605e-01,(70:5.852377e-01,(22:4.455287e-01,50:3.253634e-01):3.463461e-01):4.159906e-01):2.325654e-01,1:6.562647e-01);
   tree gen.29000 = [&U] (((67:1.135525e-01,(16:5.870299e-02,60:9.403887e-02):5.755927e-02):4.465847e-01,((17:5.112981e-01,(14:2.426976e-01,(71:2.606876e-01,37:3.388125e-01):1.018756e-01):3.302176e-01):7.291014e-02,57:5.372434e-01):6.353966e-02):1.288183e-01,((70:5.271443e-01,(22:3.644844e-01,50:3.251634e-01):3.521148e-01):5.696687e-01,(((((15:1.444912e-01,44:2.348564e-01):1.209291e-01,24:3.091960e-01):2.097292e-01,(43:1.017609e-01,28:1.585690e-01):3.560733e-01):5.181835e-01,(54:1.196457e+00,(((((34:7.050670e-01,(47:6.817447e-01,((((64:1.981394e-01,73:2.600106e-01):1.712717e-01,(35:4.000817e-01,65:5.836014e-01):1.291570e-01):1.279547e-01,26:6.977398e-01):1.282565e-01,(61:3.032393e-01,74:3.690476e-01):3.207328e-01):1.480901e-01):1.517462e-01):9.039684e-02,(29:5.255688e-02,59:6.524170e-02):7.475630e-01):4.628367e-02,31:7.651483e-01):5.344360e-01,63:1.336628e+00):2.352507e-01,((((40:1.517627e-01,(39:1.303616e-01,25:1.764751e-01):2.138200e-01):5.204963e-01,((49:3.081575e-01,21:3.300989e-01):3.306282e-01,55:8.729521e-01):2.386861e-01):1.073127e-01,(41:4.707099e-01,(27:1.643476e-01,(66:5.475784e-02,38:2.446287e-02):1.223934e-01):3.318176e-01):6.654612e-01):4.006237e-01,((((48:2.872885e-01,52:3.449785e-01):1.887905e-01,20:3.944782e-01):4.706403e-01,(53:8.492546e-01,(((19:1.780164e-01,18:1.719805e-01):1.959964e-01,42:2.249338e-01):2.532714e-01,23:4.585263e-01):5.271934e-01):1.385102e-01):4.072036e-01,(((72:8.898499e-01,((((51:4.954342e-03,46:3.071000e-03):1.422363e-02,45:1.274154e-02):1.625227e-01,(56:1.108730e-01,75:7.869097e-02):5.669993e-02):2.357520e-01,((7:2.920881e-01,8:4.719654e-01):2.469390e-01,(9:2.224565e-01,(30:3.656826e-01,2:2.666245e-01):1.368053e-01):1.577212e-01):1.515694e-01):4.432530e-01):6.359771e-01,(((68:2.552538e+00,((69:2.602639e+00,(33:1.815337e+00,5:1.182017e+00):1.162815e+00):9.065002e-02,(4:5.307023e-01,3:5.157080e-01):1.449361e+00):2.318482e-01):2.918055e-01,(58:9.654104e-01,32:1.095339e+00):1.630580e+00):5.255996e-02,62:2.635175e+00):1.904061e-01):8.190025e-01,(6:2.186475e-01,12:9.074989e-01):3.338498e+00):4.717831e-01):2.097986e-01):1.380804e-01):2.173130e-01):2.211039e-02):1.290944e-01,((13:1.963838e+00,11:3.067281e+00):3.111509e-02,(36:3.350862e-01,10:6.121941e-01):3.487469e-01):4.877376e-01):1.872168e-01):1.475049e-01,1:7.791194e-01);
   tree gen.29500 = [&U] (((67:9.007017e-02,(16:5.870299e-02,60:9.403887e-02):4.594271e-02):3.718729e-01,((17:5.112981e-01,(14:2.426976e-01,(71:2.606876e-01,37:3.388125e-01):1.018756e-01):2.192071e-01):1.167239e-01,57:5.372434e-01):6.353966e-02):1.288183e-01,((70:5.271443e-01,(22:3.819295e-01,50:3.251634e-01):3.521148e-01):5.865397e-01,((54:1.196457e+00,((((15:1.444912e-01,44:1.446571e-01):1.209291e-01,24:3.091960e-01):2.097292e-01,(43:1.050006e-01,28:1.538088e-01):3.779383e-01):4.997160e-01,((((((34:7.050670e-01,(47:6.817447e-01,((((64:1.981394e-01,73:2.600106e-01):1.910515e-01,(35:4.000817e-01,65:5.836014e-01):9.672751e-02):1.204228e-01,26:7.826967e-01):1.209855e-01,(61:3.032393e-01,74:3.690476e-01):3.207328e-01):1.480901e-01):1.517462e-01):9.039684e-02,(29:5.255688e-02,59:9.146353e-02):7.475630e-01):5.243331e-02,31:7.651483e-01):5.344360e-01,63:1.336628e+00):2.352507e-01,((((48:2.872885e-01,52:3.449785e-01):2.303752e-01,20:3.944782e-01):5.246178e-01,(53:8.492546e-01,(((19:1.780164e-01,18:1.772336e-01):1.959964e-01,42:2.249338e-01):2.532714e-01,23:4.585263e-01):5.803980e-01):1.385102e-01):4.839299e-01,(((72:8.898499e-01,((((51:4.954342e-03,46:1.596805e-03):1.422363e-02,45:1.274154e-02):1.625227e-01,(56:1.108730e-01,75:7.869097e-02):7.158231e-02):2.357520e-01,((7:2.920881e-01,8:3.546091e-01):2.521606e-01,(9:2.224565e-01,(30:3.656826e-01,2:2.666245e-01):1.368053e-01):1.577212e-01):1.515694e-01):4.432530e-01):1.223982e+00,(((68:2.552538e+00,((69:2.602639e+00,(33:1.815337e+00,5:1.487520e+00):5.294721e-01):6.470808e-01,(4:5.307023e-01,3:5.157080e-01):1.449361e+00):3.037471e-01):2.918055e-01,(58:9.313026e-01,32:1.095339e+00):1.512918e+00):1.712480e-02,62:3.501135e+00):4.691882e-02):5.131211e-01,(6:1.955092e-01,12:9.074989e-01):2.858883e+00):4.717831e-01):2.411751e-01):1.418959e-02,(((40:1.517627e-01,(39:1.303616e-01,25:2.176976e-01):2.138200e-01):5.204963e-01,((49:3.081575e-01,21:3.300989e-01):4.042022e-01,55:8.729521e-01):1.858205e-01):1.073127e-01,(41:4.707099e-01,(27:1.643476e-01,(66:5.475784e-02,38:2.446287e-02):1.223934e-01):3.318176e-01):6.654612e-01):4.006237e-01):2.113869e-01):4.289137e-02):9.987262e-02,((13:1.963838e+00,11:3.067281e+00):1.023953e-01,(36:3.350862e-01,10:6.121941e-01):3.640075e-01):4.451312e-01):1.872168e-01):1.475049e-01,1:7.791194e-01);
   tree gen.30000 = [&U] (((67:8.985299e-02,(16:5.856144e-02,60:9.381211e-02):4.583192e-02):5.300550e-01,((17:5.100652e-01,(14:2.421124e-01,(71:2.600590e-01,37:3.379955e-01):1.016300e-01):2.186785e-01):1.164424e-01,57:4.891307e-01):5.496280e-02):1.005421e-01,((70:5.258732e-01,(22:3.810085e-01,50:3.243793e-01):3.512657e-01):5.851254e-01,(((((15:1.629230e-01,44:1.443083e-01):1.206375e-01,24:3.084504e-01):2.092235e-01,(43:1.444500e-01,28:1.534379e-01):3.961538e-01):4.985110e-01,((((((34:6.443681e-01,(47:6.801008e-01,((((64:1.976616e-01,73:2.593836e-01):1.905909e-01,(35:4.893303e-01,65:5.821942e-01):4.337417e-02):1.201325e-01,26:7.808093e-01):1.085182e-01,(61:3.025081e-01,74:3.681577e-01):3.199594e-01):5.234768e-02):2.251328e-01):1.185478e-01,31:7.633032e-01):8.381071e-02,(29:5.433786e-02,59:8.003120e-02):7.223202e-01):5.331473e-01,63:1.534727e+00):2.346834e-01,((((48:2.865958e-01,52:3.441467e-01):2.298197e-01,20:3.935270e-01):5.233528e-01,(53:8.472068e-01,(((19:1.775872e-01,18:2.051479e-01):1.955238e-01,42:2.243914e-01):2.526607e-01,23:4.574206e-01):5.789985e-01):1.381762e-01):4.827630e-01,(((72:8.877042e-01,((((51:2.435883e-03,46:1.870597e-03):1.418933e-02,45:1.271082e-02):1.621308e-01,(56:1.106057e-01,75:7.201519e-02):7.580383e-02):2.351835e-01,((7:2.913838e-01,8:3.537540e-01):2.515526e-01,(9:2.219201e-01,(30:3.498434e-01,2:2.659816e-01):1.364754e-01):1.573409e-01):1.176942e-01):6.729044e-01):1.139776e+00,((68:2.546383e+00,((69:2.596363e+00,(33:1.810959e+00,5:9.494986e-01):5.281954e-01):6.455205e-01,(4:5.294226e-01,3:5.144644e-01):1.445866e+00):4.653549e-01):1.542225e-01,((58:9.290569e-01,32:1.092698e+00):1.509270e+00,62:3.492693e+00):1.769161e-02):4.881733e-02):5.118838e-01,(6:1.950378e-01,12:9.053106e-01):2.851989e+00):4.706455e-01):2.405936e-01):1.747947e-02,(((40:1.513968e-01,(39:1.300473e-01,25:2.171726e-01):2.133044e-01):5.192412e-01,((49:3.074145e-01,21:3.293030e-01):3.685220e-01,55:8.708471e-01):1.853724e-01):1.070539e-01,(41:3.638526e-01,(27:1.639513e-01,(66:5.462580e-02,38:2.440388e-02):1.220983e-01):3.310174e-01):6.638565e-01):3.323158e-01):2.108772e-01):4.278795e-02,(54:1.171888e+00,((13:1.436552e+00,11:3.059884e+00):3.283479e-01,(36:3.950580e-01,10:6.107179e-01):3.187878e-01):4.440579e-01):7.822025e-02):1.867654e-01):1.471492e-01,1:7.772407e-01);
   tree gen.30500 = [&U] (((67:8.985299e-02,(16:5.856144e-02,60:9.381211e-02):8.460456e-02):4.187188e-01,((17:5.100652e-01,(14:2.421124e-01,(71:2.600590e-01,37:3.269092e-01):6.958442e-02):2.441821e-01):1.044215e-01,57:4.891307e-01):5.496280e-02):1.005421e-01,((70:6.284677e-01,(22:3.810085e-01,50:3.243793e-01):3.512657e-01):5.851254e-01,(((((15:1.629230e-01,44:1.443083e-01):1.862055e-01,24:2.098445e-01):2.092235e-01,(43:1.444500e-01,28:1.358846e-01):3.859154e-01):4.985110e-01,((((((34:6.443681e-01,(47:6.801008e-01,((((64:1.976616e-01,73:2.593836e-01):1.905909e-01,(35:4.893303e-01,65:4.963321e-01):4.337417e-02):1.201325e-01,26:7.808093e-01):9.136020e-02,(61:3.025081e-01,74:3.681577e-01):3.831016e-01):5.234768e-02):2.251328e-01):1.185478e-01,(29:6.312598e-02,59:7.136133e-02):6.401293e-01):5.907336e-02,31:7.658025e-01):5.331473e-01,63:1.534727e+00):2.464624e-01,((((48:3.029321e-01,52:3.441467e-01):2.298197e-01,20:3.935270e-01):4.495083e-01,(53:9.761594e-01,(((19:1.703093e-01,18:2.051479e-01):1.955238e-01,42:2.385716e-01):1.987921e-01,23:4.574206e-01):5.789985e-01):1.207301e-01):4.827630e-01,(((72:8.877042e-01,((((51:2.435883e-03,46:2.210650e-03):1.588422e-02,45:9.671512e-03):9.363276e-02,(56:1.106057e-01,75:7.201519e-02):6.863645e-02):2.520023e-01,((7:2.913838e-01,8:3.537540e-01):2.515526e-01,(9:2.219201e-01,(30:3.498434e-01,2:2.659816e-01):1.354516e-01):1.550674e-01):1.176942e-01):6.729044e-01):1.139776e+00,(((68:2.546383e+00,((69:2.596363e+00,(33:1.810959e+00,5:9.494986e-01):5.281954e-01):7.817136e-01,(4:5.294226e-01,3:5.144644e-01):1.445866e+00):3.626954e-01):1.542225e-01,(58:9.290569e-01,32:1.092698e+00):1.509270e+00):9.224106e-03,62:3.492693e+00):8.751046e-02):5.118838e-01,(6:2.400199e-01,12:9.053106e-01):2.851989e+00):4.706455e-01):2.220835e-01):5.543465e-02,(((40:2.463494e-01,(39:1.300473e-01,25:2.171726e-01):1.968650e-01):5.049033e-01,((49:3.074145e-01,21:3.293030e-01):3.685220e-01,55:8.708471e-01):1.853724e-01):1.073472e-01,(41:4.634177e-01,(27:1.639513e-01,(66:3.485999e-02,38:3.518935e-02):9.831093e-02):3.065389e-01):6.638565e-01):3.323158e-01):2.108772e-01):3.931210e-02,(54:1.171888e+00,((13:1.436552e+00,11:3.059884e+00):3.283479e-01,(36:3.950580e-01,10:4.067562e-01):4.737489e-01):4.440579e-01):7.822025e-02):1.867654e-01):1.471492e-01,1:7.772407e-01);
   tree gen.31000 = [&U] (((67:9.032382e-02,(16:5.370717e-02,60:9.430369e-02):5.677282e-02):4.671449e-01,((70:5.840080e-01,(22:3.830050e-01,50:3.260791e-01):3.293290e-01):5.881915e-01,(((13:1.444079e+00,11:3.075918e+00):1.004931e-01,(36:3.971282e-01,10:4.088877e-01):4.762314e-01):4.375255e-01,(54:1.178029e+00,((((15:1.637767e-01,44:1.450645e-01):1.871812e-01,24:2.292349e-01):1.488020e-01,(43:1.452070e-01,28:1.365967e-01):3.879376e-01):5.011232e-01,((((((34:6.477447e-01,(47:6.836646e-01,((((64:1.986974e-01,73:2.607428e-01):1.703290e-01,(35:3.852510e-01,65:5.201965e-01):6.989881e-02):1.666640e-01,26:7.849008e-01):1.140658e-01,(61:3.040933e-01,74:3.700869e-01):3.851091e-01):4.311244e-02):2.263125e-01):1.191690e-01,(29:6.345677e-02,59:7.173526e-02):6.434836e-01):7.106542e-02,31:7.698154e-01):4.675236e-01,63:1.542769e+00):2.658822e-01,((((48:3.227843e-01,52:3.459500e-01):2.086635e-01,20:4.383248e-01):4.518637e-01,(53:6.781439e-01,(((19:1.712017e-01,18:2.028527e-01):1.965483e-01,42:2.398217e-01):1.998338e-01,23:4.969647e-01):5.559714e-01):1.401327e-01):4.852927e-01,(((72:8.923558e-01,((((51:2.448647e-03,46:3.791856e-03):1.596746e-02,45:9.722191e-03):1.793539e-01,(56:1.111853e-01,75:6.727555e-02):4.075135e-02):2.533228e-01,((7:2.929106e-01,8:3.556077e-01):2.528707e-01,(9:1.906525e-01,(30:3.516766e-01,2:2.673754e-01):1.361614e-01):1.558800e-01):1.183109e-01):6.580698e-01):1.145749e+00,(((68:2.559726e+00,((69:2.609968e+00,(33:1.820449e+00,5:9.544740e-01):1.123783e+00):3.234811e-01,(4:6.874514e-01,3:4.414160e-01):1.379462e+00):3.645959e-01):1.339367e-01,(58:1.040941e+00,32:1.098424e+00):1.517179e+00):9.272441e-03,62:3.510995e+00):1.565885e-01):5.145661e-01,(6:2.412776e-01,12:7.294349e-01):2.706692e+00):4.731117e-01):2.232472e-01):5.842308e-02,(((40:2.476403e-01,(39:1.307287e-01,25:2.183106e-01):1.978966e-01):4.104871e-01,((49:3.090253e-01,21:3.310285e-01):3.111465e-01,55:8.754104e-01):2.644111e-01):1.780900e-01,(41:4.658460e-01,(27:1.648104e-01,(66:3.504265e-02,38:3.537374e-02):9.882608e-02):3.081452e-01):6.673352e-01):3.340572e-01):2.119822e-01):8.658898e-02):7.863013e-02):1.877440e-01):1.669884e-01):9.488684e-02,((17:5.127379e-01,(14:2.433811e-01,(71:2.614217e-01,37:3.286222e-01):7.671690e-02):1.903562e-01):1.407666e-01,57:4.916937e-01):4.734971e-02,1:7.813134e-01);
   tree gen.31500 = [&U] (((67:9.167779e-02,(16:5.451224e-02,60:9.571732e-02):4.877741e-02):5.196535e-01,((70:5.927623e-01,(22:3.887463e-01,50:3.309670e-01):3.342657e-01):5.970086e-01,(((13:1.465726e+00,(36:4.030812e-01,10:6.722293e-01):4.833702e-01):2.186949e-01,11:3.214460e+00):3.718216e-01,(54:1.195688e+00,((((15:1.662318e-01,44:1.472390e-01):1.899871e-01,24:2.326711e-01):1.977750e-01,(43:1.473836e-01,28:1.386443e-01):3.937529e-01):5.146671e-01,((((((48:3.276229e-01,52:3.511359e-01):2.117914e-01,20:4.448953e-01):4.586372e-01,(53:7.759803e-01,(((19:2.206502e-01,18:2.058935e-01):1.181557e-01,42:2.613926e-01):2.252735e-01,23:5.464275e-01):5.643055e-01):2.557833e-01):4.925673e-01,(((72:9.057323e-01,((((51:4.493787e-03,46:2.204946e-03):1.060803e-02,45:9.867928e-03):1.820424e-01,(56:1.128520e-01,75:6.828402e-02):4.136222e-02):2.571201e-01,((7:2.973014e-01,8:3.609383e-01):2.566613e-01,(9:1.935104e-01,(30:3.077491e-01,2:2.713833e-01):1.382025e-01):1.868664e-01):8.759219e-02):6.679343e-01):1.162924e+00,(((68:1.966988e+00,((69:2.649092e+00,(33:1.847737e+00,5:9.687817e-01):6.593307e-01):3.115196e-01,(4:6.977564e-01,3:4.480329e-01):1.389458e+00):5.325441e-01):2.062171e-01,(58:8.615825e-01,32:1.114889e+00):1.610561e+00):9.380706e-03,62:3.563625e+00):3.678775e-01):2.119178e-01,(6:2.448944e-01,12:7.403692e-01):2.747266e+00):4.802037e-01):2.265937e-01,(((40:2.410920e-01,(39:1.326884e-01,25:2.106442e-01):1.274180e-01):4.488211e-01,((49:3.136577e-01,21:3.359907e-01):3.158106e-01,55:8.885329e-01):2.599314e-01):1.564140e-01,(41:4.672103e-01,(27:1.672809e-01,(66:3.556795e-02,38:3.678671e-02):1.141700e-01):3.127643e-01):6.773386e-01):3.390647e-01):5.929885e-02,((((34:6.574544e-01,(47:6.939128e-01,((((64:2.016759e-01,73:2.646514e-01):1.728822e-01,(35:4.476415e-01,65:5.279943e-01):1.648690e-01):1.691624e-01,26:7.966666e-01):1.325002e-01,(61:3.086517e-01,74:3.756345e-01):3.908819e-01):2.293399e-02):2.297050e-01):1.373685e-01,31:7.813550e-01):7.042669e-02,(29:6.440799e-02,59:7.281059e-02):7.280087e-01):3.489227e-01,63:1.565895e+00):3.539432e-01):2.151599e-01):2.880780e-02):5.072411e-02):2.067767e-01):2.002373e-01):9.000568e-02,((17:5.204240e-01,(14:2.470294e-01,(71:2.798659e-01,37:3.335483e-01):8.885256e-02):2.357656e-01):1.455534e-01,57:4.990643e-01):4.805949e-02,1:7.930254e-01);
   tree gen.32000 = [&U] (((17:5.204240e-01,(14:2.470294e-01,(71:2.798659e-01,37:3.335483e-01):8.885256e-02):2.357656e-01):1.033823e-01,57:4.990643e-01):2.934700e-02,((67:9.167779e-02,(16:5.451224e-02,60:9.571732e-02):9.602992e-02):4.887942e-01,((70:5.927623e-01,(22:3.887463e-01,50:3.307307e-01):3.415100e-01):5.970086e-01,((13:1.465726e+00,(11:3.214460e+00,(36:5.038054e-01,10:6.722293e-01):3.575444e-01):2.270101e-01):3.718216e-01,(54:1.195688e+00,((((15:1.662318e-01,44:1.472390e-01):1.899871e-01,24:2.498126e-01):1.645333e-01,(43:1.473836e-01,28:1.386443e-01):4.227735e-01):4.961745e-01,((((((48:3.276229e-01,52:3.968297e-01):2.946507e-01,20:4.448953e-01):4.586372e-01,(53:7.759803e-01,(((19:2.206502e-01,18:2.058935e-01):1.181557e-01,42:2.613926e-01):2.252735e-01,23:5.464275e-01):5.643055e-01):2.557833e-01):3.037602e-01,(((72:9.057323e-01,((((51:4.493787e-03,46:4.802850e-03):1.060803e-02,45:9.867928e-03):1.820424e-01,(56:1.128520e-01,75:6.828402e-02):5.651884e-02):3.357838e-01,((7:2.973014e-01,8:3.609383e-01):2.566613e-01,(9:1.935104e-01,(30:3.077491e-01,2:2.719742e-01):1.424158e-01):1.868664e-01):8.759219e-02):6.314046e-01):1.198089e+00,(((68:1.966988e+00,((69:2.311547e+00,(33:2.001773e+00,5:9.687817e-01):7.150036e-01):7.017898e-01,(4:6.977564e-01,3:4.480329e-01):1.579276e+00):3.403802e-01):2.809204e-01,(58:8.615825e-01,32:1.114889e+00):1.610561e+00):2.113274e-02,62:2.996469e+00):3.678775e-01):2.119178e-01,(6:2.617720e-01,12:7.403692e-01):2.456135e+00):4.802037e-01):4.137654e-01,(((40:2.170192e-01,(39:1.326884e-01,25:2.106442e-01):1.274180e-01):4.961671e-01,((49:2.437386e-01,21:3.572754e-01):3.158106e-01,55:8.885329e-01):3.130812e-01):1.564140e-01,(41:4.672103e-01,(27:1.641319e-01,(66:3.556795e-02,38:4.875609e-02):1.141700e-01):3.127643e-01):6.773386e-01):3.022116e-01):8.722751e-02,(((29:6.440799e-02,59:7.281059e-02):7.770426e-01,((34:6.574544e-01,(47:6.939128e-01,((((64:2.016759e-01,73:2.807279e-01):1.754802e-01,(35:3.355816e-01,65:5.279943e-01):1.588846e-01):1.851385e-01,26:7.966666e-01):1.325002e-01,(61:3.086517e-01,74:3.756345e-01):3.908819e-01):4.994879e-02):1.976201e-01):1.527479e-01,31:7.813550e-01):7.510048e-02):3.528028e-01,63:1.565895e+00):3.539432e-01):2.151599e-01):3.081507e-02):1.138981e-01):1.328058e-01):2.554293e-01):9.000568e-02,1:7.461730e-01);
   tree gen.32500 = [&U] (((17:5.319425e-01,(14:2.470294e-01,(71:2.291291e-01,37:3.335483e-01):1.046294e-01):2.357656e-01):1.363167e-01,((67:9.909250e-02,(16:5.451224e-02,60:9.571732e-02):9.602992e-02):4.887942e-01,((70:5.927623e-01,(22:3.887463e-01,50:3.609718e-01):3.415100e-01):5.970086e-01,((13:1.465726e+00,(11:3.214460e+00,(36:4.462235e-01,10:6.713068e-01):3.575444e-01):2.270101e-01):3.718216e-01,(54:1.195688e+00,((((15:1.662318e-01,44:1.395692e-01):1.899871e-01,24:2.498126e-01):1.645333e-01,(43:1.473836e-01,28:1.386443e-01):4.227735e-01):4.961745e-01,((((((48:3.276229e-01,52:3.968297e-01):1.936025e-01,20:4.448953e-01):4.586372e-01,(53:7.759803e-01,(((19:2.206502e-01,18:2.058935e-01):1.181557e-01,42:2.613926e-01):2.102236e-01,23:5.464275e-01):5.274267e-01):2.474087e-01):3.037602e-01,(((72:9.057323e-01,((((51:2.001950e-03,46:4.802850e-03):1.060803e-02,45:9.867928e-03):1.820424e-01,(56:1.128520e-01,75:9.630863e-02):4.320290e-02):3.357838e-01,((7:3.103892e-01,8:3.609383e-01):2.566613e-01,(9:1.935104e-01,(30:3.077491e-01,2:2.719742e-01):1.424158e-01):1.868664e-01):8.759219e-02):6.314046e-01):1.198089e+00,(((68:1.966988e+00,((69:2.411989e+00,(33:2.001773e+00,5:9.687817e-01):6.376420e-01):8.021404e-01,(4:5.545528e-01,3:4.480329e-01):1.579276e+00):1.076614e-01):2.809204e-01,(58:8.615825e-01,32:1.168116e+00):1.610561e+00):2.113274e-02,62:2.996469e+00):3.678775e-01):2.119178e-01,(6:3.839554e-01,12:7.822138e-01):2.456135e+00):4.802037e-01):4.137654e-01,(((29:6.440799e-02,59:7.281059e-02):7.770426e-01,((34:6.574544e-01,(47:6.939128e-01,((((64:2.016759e-01,73:2.605360e-01):1.754802e-01,(35:3.355816e-01,65:5.949612e-01):1.588846e-01):1.241880e-01,26:7.966666e-01):1.325002e-01,(61:3.086517e-01,74:3.756345e-01):3.908819e-01):4.994879e-02):1.976201e-01):9.072017e-02,31:7.813550e-01):7.510048e-02):3.528028e-01,63:1.565895e+00):3.539432e-01):4.341011e-02,(((40:2.170192e-01,(39:1.326884e-01,25:2.106442e-01):1.366486e-01):5.236587e-01,((49:2.527500e-01,21:3.572754e-01):2.348915e-01,55:8.885329e-01):2.231189e-01):1.534932e-01,(41:4.672103e-01,(27:1.641319e-01,(66:3.556795e-02,38:4.875609e-02):1.141700e-01):3.127643e-01):6.773386e-01):3.022116e-01):2.151599e-01):3.081507e-02):1.138981e-01):1.328058e-01):2.197292e-01):1.293334e-01):1.247797e-01,57:4.944130e-01,1:7.539116e-01);
   tree gen.33000 = [&U] (((17:5.319425e-01,(14:2.470294e-01,(71:2.291291e-01,37:3.335483e-01):1.046294e-01):2.357656e-01):1.363167e-01,((67:9.909250e-02,(16:5.451224e-02,60:9.571732e-02):4.131480e-02):4.887942e-01,((70:5.927623e-01,(22:4.593198e-01,50:3.609718e-01):3.254891e-01):6.689261e-01,((13:1.687573e+00,(11:3.699664e+00,(36:4.462235e-01,10:4.437324e-01):3.575444e-01):1.707614e-01):5.804921e-01,(54:1.195688e+00,((((15:1.662318e-01,44:1.785425e-01):1.899871e-01,24:2.498126e-01):1.645333e-01,(43:1.473836e-01,28:1.386443e-01):4.227735e-01):4.961745e-01,((((((48:3.276229e-01,52:3.968297e-01):2.682492e-01,20:4.110144e-01):4.586372e-01,(53:7.759803e-01,(((19:2.206502e-01,18:2.058935e-01):1.595179e-01,42:2.460342e-01):2.102236e-01,23:5.464275e-01):5.274267e-01):2.474087e-01):3.037602e-01,(((72:9.057323e-01,((((51:3.220220e-03,46:4.802850e-03):1.060803e-02,45:8.628565e-03):1.820424e-01,(56:1.128520e-01,75:9.630863e-02):3.072904e-02):2.970405e-01,((7:3.103892e-01,8:3.609383e-01):2.566613e-01,(9:3.107035e-01,(30:3.077491e-01,2:2.719742e-01):1.453838e-01):1.868664e-01):1.334645e-01):6.314046e-01):1.198089e+00,((68:1.966988e+00,((69:2.411989e+00,(33:2.001773e+00,5:1.175831e+00):6.376420e-01):8.021404e-01,(4:5.545528e-01,3:4.480329e-01):1.579276e+00):1.230904e-01):3.260068e-01,(62:2.996469e+00,(58:1.061838e+00,32:1.168116e+00):1.250078e+00):9.986232e-02):3.086961e-01):2.507917e-01,(6:3.839554e-01,12:5.804022e-01):2.816975e+00):4.802037e-01):4.137654e-01,(((29:6.440799e-02,59:7.281059e-02):6.710853e-01,((34:6.574544e-01,(47:7.601855e-01,((((64:2.016759e-01,73:2.605360e-01):1.754802e-01,(35:3.646230e-01,65:5.949612e-01):1.588846e-01):1.241880e-01,26:7.966666e-01):1.517478e-01,(61:3.086517e-01,74:3.756345e-01):3.908819e-01):4.112204e-02):2.148559e-01):9.072017e-02,31:7.813550e-01):1.425028e-01):3.882829e-01,63:1.565895e+00):2.571584e-01):4.003807e-02,(((40:2.170192e-01,(39:1.326884e-01,25:2.106442e-01):1.366486e-01):5.236587e-01,((49:2.527500e-01,21:3.572754e-01):4.450653e-01,55:8.885329e-01):2.231189e-01):1.318955e-01,(41:4.672103e-01,(27:1.641319e-01,(66:3.807279e-02,38:2.468478e-02):1.359186e-01):3.127643e-01):6.773386e-01):3.022116e-01):2.151599e-01):6.605391e-02):7.036046e-02):1.328058e-01):2.197292e-01):8.859435e-02):1.247797e-01,57:4.944130e-01,1:7.539116e-01);
   tree gen.33500 = [&U] (((17:4.948410e-01,(14:2.297998e-01,(71:2.131480e-01,37:3.102843e-01):9.733176e-02):2.193217e-01):1.268090e-01,((67:9.218108e-02,(16:5.071017e-02,60:8.904131e-02):8.651132e-02):4.547022e-01,((70:5.514188e-01,(22:4.272835e-01,50:3.197996e-01):3.027872e-01):6.222704e-01,((13:1.569869e+00,(11:3.441623e+00,(36:4.151007e-01,10:4.655891e-01):4.396598e-01):1.588513e-01):4.178078e-01,(54:1.205498e+00,((((15:1.546376e-01,44:1.660897e-01):1.767361e-01,24:2.323889e-01):1.530575e-01,(43:1.371040e-01,28:1.225206e-01):3.932863e-01):4.615677e-01,((((((48:3.047721e-01,52:3.691520e-01):2.495396e-01,20:3.823473e-01):4.266486e-01,(53:7.218579e-01,(((19:2.052604e-01,18:1.915330e-01):1.528362e-01,42:2.288740e-01):1.955611e-01,23:5.083158e-01):4.906402e-01):1.376158e-01):2.825738e-01,(((72:8.425601e-01,((((51:3.399169e-03,46:6.585066e-03):9.868148e-03,45:8.026747e-03):1.693455e-01,(56:1.049809e-01,75:8.959138e-02):2.847849e-02):2.763228e-01,((7:2.887404e-01,8:3.357639e-01):2.387599e-01,(9:2.890328e-01,(30:2.862845e-01,2:2.530048e-01):1.352437e-01):1.738330e-01):1.282264e-01):5.873659e-01):1.114525e+00,((68:1.829796e+00,((69:2.243760e+00,(33:1.862155e+00,5:1.093821e+00):5.931683e-01):7.461934e-01,(4:5.158743e-01,3:4.167839e-01):1.469126e+00):1.145052e-01):3.032687e-01,(62:2.787474e+00,(58:9.877779e-01,32:1.086643e+00):1.621591e+00):7.630488e-02):2.871654e-01):2.332997e-01,(6:3.571756e-01,12:6.824667e-01):2.692104e+00):7.177101e-01):2.071997e-01,((31:7.268578e-01,((34:5.892168e-01,(47:7.071648e-01,((((64:1.876096e-01,73:2.423644e-01):1.706957e-01,(35:3.391916e-01,65:5.443518e-01):1.478028e-01):1.155262e-01,26:7.411014e-01):1.411639e-01,(61:2.871241e-01,74:3.494351e-01):3.636190e-01):5.667284e-02):1.998703e-01):8.439269e-02,(29:6.067192e-02,59:6.773226e-02):6.242790e-01):9.828212e-02):3.612012e-01,63:1.456678e+00):2.392223e-01):7.787591e-02,(((40:2.189783e-01,(39:1.234337e-01,25:1.959524e-01):1.271177e-01):4.918187e-01,((49:2.351214e-01,21:3.323564e-01):3.089353e-01,55:7.685914e-01):2.704247e-01):1.264078e-01,(41:4.346237e-01,(27:1.526842e-01,(66:3.541732e-02,38:2.296309e-02):1.264387e-01):2.909499e-01):6.300962e-01):3.108182e-01):2.161304e-01):6.144684e-02):5.169270e-02):2.109087e-01):2.174904e-01):8.241515e-02):5.148519e-02,57:4.599291e-01,1:7.013284e-01);
   tree gen.34000 = [&U] (((17:5.147619e-01,(14:2.390509e-01,(71:2.933760e-01,37:2.837065e-01):1.012501e-01):2.281509e-01):1.302766e-01,((67:9.589202e-02,(16:5.275161e-02,60:9.262585e-02):6.844527e-02):4.730072e-01,((70:5.736173e-01,(22:4.444847e-01,50:3.326738e-01):3.149765e-01):5.020129e-01,((11:3.514889e+00,(13:1.633068e+00,(36:4.318114e-01,10:4.843323e-01):4.479480e-01):2.075416e-01):4.044105e-01,(54:1.254028e+00,((((15:1.608628e-01,44:1.727760e-01):1.838509e-01,24:2.417442e-01):1.136355e-01,(43:1.426235e-01,28:1.059352e-01):4.091189e-01):4.801491e-01,((((((48:3.170414e-01,52:3.840130e-01):2.595853e-01,20:3.977395e-01):4.438242e-01,(53:7.509178e-01,(((19:2.135236e-01,18:1.992436e-01):1.589889e-01,42:2.380878e-01):2.034338e-01,23:5.287791e-01):5.103919e-01):1.431558e-01):2.939494e-01,(((72:8.764791e-01,((((51:3.536010e-03,46:6.343844e-03):1.026541e-02,45:8.349880e-03):1.761628e-01,(56:1.092071e-01,75:9.319806e-02):3.227505e-02):2.874467e-01,((7:3.429233e-01,8:3.492807e-01):2.483716e-01,(9:3.006685e-01,(30:3.014474e-01,2:2.631900e-01):1.342747e-01):1.963444e-01):1.479970e-01):8.772048e-01):9.472174e-01,(62:2.899689e+00,((58:1.027543e+00,32:1.019571e+00):1.686871e+00,(68:1.906516e+00,((69:2.334087e+00,(33:1.937120e+00,5:1.137855e+00):1.187769e+00):4.433122e-01,(4:5.366419e-01,3:4.335623e-01):1.528269e+00):1.561173e-01):2.903667e-01):7.937669e-02):3.065374e-01):1.553881e-02,(6:3.715545e-01,12:4.103658e-01):2.800480e+00):8.975619e-01):2.155410e-01,(((29:6.311439e-02,59:7.045896e-02):6.494106e-01,((34:6.129370e-01,(47:7.221838e-01,((((64:1.951622e-01,73:2.521213e-01):1.775674e-01,(35:3.857855e-01,65:5.662658e-01):5.455263e-02):1.201770e-01,26:7.709359e-01):9.221955e-02,(61:2.220629e-01,74:3.635023e-01):3.782572e-01):9.494623e-02):2.079165e-01):6.691269e-02,31:7.561189e-01):1.022387e-01):3.757422e-01,63:1.515320e+00):2.488527e-01):8.101096e-02,(((40:2.277937e-01,(39:1.284028e-01,25:2.038408e-01):1.322351e-01):5.116179e-01,((49:2.445867e-01,21:3.457361e-01):3.213721e-01,55:7.995326e-01):2.813112e-01):1.314966e-01,(41:4.521204e-01,(27:1.688646e-01,(66:3.684312e-02,38:2.388752e-02):1.538421e-01):2.454917e-01):6.554620e-01):2.820298e-01):1.973467e-01):8.194021e-03):5.377370e-02):2.077520e-01):2.262459e-01):8.573294e-02):7.478752e-02,57:4.229819e-01,1:7.295619e-01);
   tree gen.34500 = [&U] (((17:5.298068e-01,(14:2.460376e-01,(71:3.019505e-01,37:2.919984e-01):1.042093e-01):2.050640e-01):1.923648e-01,((67:9.869466e-02,(16:5.429338e-02,60:9.533303e-02):7.044572e-02):4.374350e-01,((70:5.903825e-01,(22:4.574757e-01,50:3.423969e-01):3.241823e-01):5.166852e-01,((13:1.680797e+00,((36:4.444320e-01,10:4.984879e-01):2.072614e-01,11:3.146505e+00):2.045272e-01):4.162302e-01,(54:1.221812e+00,((((15:1.655644e-01,44:1.778257e-01):1.892243e-01,24:2.488097e-01):1.169568e-01,(43:1.493116e-01,28:1.393843e-01):4.210762e-01):4.941824e-01,((((((48:3.263075e-01,52:3.952365e-01):2.941458e-01,20:4.093642e-01):4.567959e-01,(53:7.728649e-01,(((19:2.197643e-01,18:1.717424e-01):1.556917e-01,42:2.450464e-01):2.664840e-01,23:5.442337e-01):5.253092e-01):1.473398e-01):5.690089e-01,(((72:9.020959e-01,((((51:3.548508e-03,46:6.529255e-03):9.618301e-03,45:8.593922e-03):1.813115e-01,(56:1.123989e-01,75:9.592196e-02):3.321835e-02):2.958479e-01,((7:3.724808e-01,8:3.594892e-01):2.378386e-01,(9:3.094561e-01,(30:3.102578e-01,2:2.708822e-01):1.381992e-01):2.020830e-01):1.523225e-01):9.028429e-01):9.749017e-01,((62:2.984438e+00,(58:1.057575e+00,32:1.049370e+00):1.497995e+00):8.478160e-02,(68:1.962237e+00,((69:2.402306e+00,(33:1.993736e+00,5:1.331745e+00):1.222484e+00):2.301759e-01,(4:5.523263e-01,3:4.462341e-01):1.572935e+00):3.685734e-01):2.988532e-01):3.202523e-01):6.975434e-02,(6:3.824139e-01,12:4.223595e-01):2.017594e+00):9.237949e-01):2.218406e-01,((31:7.782180e-01,((34:6.308513e-01,(47:7.432911e-01,((((64:2.008662e-01,73:2.594900e-01):1.610559e-01,(35:3.970609e-01,65:5.828160e-01):6.115935e-02):1.236894e-01,26:7.934681e-01):9.491485e-02,(61:2.190541e-01,74:3.741264e-01):4.414192e-01):3.565761e-02):2.124496e-01):7.444957e-02,(29:6.495904e-02,59:7.251826e-02):6.683910e-01):7.551208e-02):3.867240e-01,63:1.332237e+00):2.561259e-01):8.337867e-02,(((40:2.344514e-01,(39:1.321557e-01,25:2.097985e-01):1.360999e-01):5.265709e-01,((49:2.517352e-01,21:3.558409e-01):3.307649e-01,55:8.229006e-01):2.398317e-01):1.730842e-01,(41:4.653345e-01,(27:1.738000e-01,(66:3.791993e-02,38:2.458568e-02):1.412922e-01):2.526667e-01):6.746192e-01):2.333531e-01):2.031145e-01):2.355775e-02):7.725523e-02):2.138240e-01):2.328584e-01):1.135736e-01):7.697334e-02,57:4.277804e-01,1:7.508848e-01);
   tree gen.35000 = [&U] (((17:5.184795e-01,(14:2.837915e-01,(71:2.954948e-01,37:2.857554e-01):1.019813e-01):2.006797e-01):1.882520e-01,((67:8.912690e-02,(16:5.313258e-02,60:9.329479e-02):6.893958e-02):4.419720e-01,((70:5.260834e-01,(22:4.476948e-01,50:3.350764e-01):3.172513e-01):5.056384e-01,((13:1.669319e+00,((36:4.216762e-01,10:4.878302e-01):2.234179e-01,11:3.079232e+00):2.001544e-01):5.364386e-01,(54:1.195689e+00,((((15:1.620246e-01,44:1.740237e-01):8.034871e-02,24:2.434901e-01):1.144562e-01,(43:1.332520e-01,28:1.364042e-01):3.528355e-01):4.513442e-01,((((((48:3.193310e-01,52:3.867863e-01):2.878569e-01,20:4.006120e-01):4.470295e-01,(53:7.563409e-01,(((19:2.150657e-01,18:1.680705e-01):1.523630e-01,42:2.398073e-01):3.321875e-01,23:5.325979e-01):4.753152e-01):1.023505e-01):5.568434e-01,(((72:8.828090e-01,((((51:3.472641e-03,46:2.332073e-03):9.412660e-03,45:1.091412e-02):1.774351e-01,(56:1.208553e-01,75:9.387114e-02):3.250814e-02):2.895227e-01,((7:3.873252e-01,8:3.518032e-01):2.327536e-01,(9:3.028399e-01,(30:3.036244e-01,2:2.650907e-01):1.352444e-01):1.977624e-01):8.091319e-02):8.835400e-01):9.540581e-01,((62:2.920631e+00,(58:1.034964e+00,32:8.974269e-01):1.465968e+00):6.912556e-02,(68:1.920284e+00,((69:2.402871e+00,(33:1.951110e+00,5:1.143888e+00):1.196347e+00):1.940133e-01,(4:5.405175e-01,3:4.366935e-01):1.539306e+00):3.265403e-01):2.924637e-01):3.625947e-01):4.638793e-02,(6:8.987567e-01,12:1.775926e-01):2.107624e+00):9.040440e-01):2.170976e-01,((31:7.615796e-01,((34:6.173636e-01,(47:7.273994e-01,((((64:1.687702e-01,73:2.539421e-01):1.646979e-01,(35:4.745345e-01,65:5.703553e-01):5.985176e-02):1.210449e-01,26:7.765036e-01):9.288556e-02,(61:2.143707e-01,74:3.661275e-01):4.319816e-01):3.489524e-02):2.708896e-01):7.285783e-02,(29:8.164455e-02,59:7.096781e-02):6.541007e-01):1.008845e-01):3.559457e-01,63:1.303754e+00):2.506499e-01):8.159602e-02,(((40:2.294388e-01,(39:1.293302e-01,25:2.053130e-01):1.331901e-01):5.153128e-01,((49:3.186852e-01,21:3.482330e-01):3.507056e-01,55:8.053068e-01):2.398951e-01):1.693836e-01,(41:4.553856e-01,(27:1.804143e-01,(66:4.172996e-02,38:2.406003e-02):1.200510e-01):2.472646e-01):6.289437e-01):3.008996e-01):1.987719e-01):2.305408e-02):7.560350e-02):2.092524e-01):2.278799e-01):1.547315e-01):4.299211e-02,57:4.186344e-01,1:7.348307e-01);
   tree gen.35500 = [&U] (((17:5.279321e-01,(14:2.889654e-01,(71:2.919455e-01,37:2.909652e-01):7.097606e-02):2.661237e-01):7.589025e-02,((67:1.084926e-01,(16:5.410127e-02,60:9.499569e-02):7.019645e-02):4.500298e-01,((70:5.793241e-01,(22:4.558569e-01,50:3.411853e-01):4.066057e-01):5.148569e-01,((13:1.452263e+00,((36:4.293640e-01,10:4.967240e-01):2.274912e-01,11:3.135371e+00):2.038035e-01):4.823228e-01,(54:1.217489e+00,((((15:1.649785e-01,44:1.916309e-01):8.181358e-02,24:2.479292e-01):1.165429e-01,(43:1.356814e-01,28:1.388910e-01):3.592682e-01):4.595729e-01,((((((48:3.251529e-01,52:3.938380e-01):2.486526e-01,20:4.079157e-01):4.551795e-01,(53:7.701301e-01,(((19:2.189866e-01,18:1.711347e-01):1.481114e-01,42:2.441793e-01):3.153551e-01,23:5.040666e-01):4.759463e-01):1.042165e-01):3.452923e-01,(((72:8.716857e-01,((((51:3.535952e-03,46:2.374590e-03):8.205896e-03,45:8.127796e-03):1.806700e-01,(56:1.230587e-01,75:9.558255e-02):3.310081e-02):2.948011e-01,((7:3.871859e-01,8:3.582171e-01):2.369970e-01,(9:3.083611e-01,(30:3.000392e-01,2:2.699237e-01):1.377101e-01):2.013679e-01):5.707489e-02):8.996482e-01):9.714520e-01,((62:2.973878e+00,(58:1.053833e+00,32:9.213712e-01):1.492694e+00):7.038582e-02,(68:1.955294e+00,((69:2.446679e+00,(33:1.986682e+00,5:1.164742e+00):7.132677e-01):5.460241e-01,(4:5.503719e-01,3:3.318312e-01):1.567370e+00):3.324936e-01):2.977957e-01):2.457786e-01):2.019764e-01,(6:6.462125e-01,12:2.541301e-01):2.146049e+00):9.144660e-01):2.985635e-01,((31:7.754643e-01,(34:6.426201e-01,((47:7.406609e-01,(((65:5.807537e-01,(35:4.831859e-01,(64:1.718471e-01,73:2.585718e-01):1.677006e-01):9.375095e-02):1.232517e-01,26:7.906604e-01):9.457900e-02,(61:2.182790e-01,74:3.728026e-01):4.398573e-01):3.553143e-02):2.758283e-01,(29:8.313304e-02,59:4.867167e-02):6.660259e-01):7.506850e-02):1.027238e-01):3.624351e-01,63:1.327523e+00):2.403591e-01):8.400074e-02,(((40:2.336218e-01,(39:1.316880e-01,25:2.090561e-01):1.356183e-01):5.247077e-01,((49:3.063730e-01,21:3.545818e-01):3.570995e-01,55:8.199887e-01):2.442688e-01):1.724717e-01,(41:5.249263e-01,(27:1.837035e-01,(66:4.249075e-02,38:2.449868e-02):1.222397e-01):2.517726e-01):6.404103e-01):3.063855e-01):2.023958e-01):2.873561e-02):7.698186e-02):2.130674e-01):2.320345e-01):1.575525e-01):4.377591e-02,57:4.262668e-01,1:7.482278e-01);
   tree gen.36000 = [&U] (((17:5.334501e-01,(14:2.919857e-01,(71:2.411569e-01,37:2.940063e-01):7.927181e-02):2.689053e-01):7.668346e-02,((67:1.096266e-01,(16:4.886089e-02,60:9.598860e-02):7.093015e-02):4.547336e-01,((70:5.853793e-01,(22:4.606216e-01,50:3.447514e-01):4.108556e-01):5.202382e-01,(((36:4.338517e-01,10:5.019158e-01):5.530133e-01,(11:3.168142e+00,13:1.467442e+00):7.819843e-02):4.498810e-01,(54:1.123841e+00,((((15:2.167165e-01,44:1.936339e-01):8.266871e-02,24:2.505206e-01):1.793371e-01,(43:1.370995e-01,28:1.403428e-01):3.630233e-01):4.643764e-01,((((((48:3.285514e-01,52:3.979544e-01):2.512516e-01,20:4.121793e-01):4.599371e-01,(53:7.781796e-01,(((19:2.212755e-01,18:1.729234e-01):1.496595e-01,42:2.467315e-01):3.186512e-01,23:5.093352e-01):4.809210e-01):1.053058e-01):3.489014e-01,(((72:8.807967e-01,((((51:1.841858e-03,46:3.518738e-03):1.751313e-02,45:8.212748e-03):1.825584e-01,(56:1.243449e-01,75:9.658158e-02):3.344678e-02):2.978824e-01,((7:3.912328e-01,8:3.619612e-01):2.394741e-01,(9:3.115841e-01,(30:3.031753e-01,2:2.727450e-01):1.391495e-01):2.034726e-01):5.767145e-02):8.761987e-01):6.325877e-01,((62:3.004961e+00,(58:1.064847e+00,32:9.310015e-01):1.508296e+00):7.667513e-02,(68:1.975731e+00,((69:2.472252e+00,(33:2.007447e+00,5:1.176916e+00):3.770291e-01):8.682166e-01,(4:6.010686e-01,3:3.667504e-01):1.583752e+00):3.359688e-01):3.009083e-01):6.553556e-01):3.283810e-01,(6:6.529668e-01,12:6.764882e-01):2.168480e+00):9.240241e-01):3.016841e-01,((31:7.835695e-01,(34:6.493368e-01,((47:7.484024e-01,(((65:5.868238e-01,(35:4.882362e-01,(64:1.736433e-01,73:2.612745e-01):1.780221e-01):1.081373e-01):1.245400e-01,26:7.989245e-01):9.556754e-02,(61:2.205604e-01,74:3.766991e-01):4.256040e-01):3.590281e-02):2.787113e-01,(29:8.400196e-02,59:4.918039e-02):6.729872e-01):5.568552e-02):2.111543e-01):3.662233e-01,63:1.341398e+00):2.428714e-01):8.487872e-02,(((40:2.360636e-01,(39:1.330644e-01,25:2.112412e-01):1.370358e-01):5.301920e-01,((49:2.874911e-01,21:3.582879e-01):3.726092e-01,55:8.285593e-01):2.468219e-01):1.742744e-01,(41:5.304129e-01,(27:1.856236e-01,(66:4.293487e-02,38:2.475474e-02):1.235174e-01):3.309742e-01):6.471039e-01):3.095878e-01):2.045113e-01):4.238112e-02):1.446176e-01):1.667700e-01):2.344597e-01):1.591992e-01):7.936174e-02,57:4.307221e-01,1:7.560483e-01);
   tree gen.36500 = [&U] (((17:5.309770e-01,(14:2.906321e-01,(71:2.400388e-01,37:3.029469e-01):7.890430e-02):2.676586e-01):7.632795e-02,((67:1.091183e-01,(16:4.863437e-02,60:9.554359e-02):7.060131e-02):4.526254e-01,((70:5.826654e-01,(22:4.584861e-01,50:3.431531e-01):4.089508e-01):5.178264e-01,(((36:4.318404e-01,10:4.995889e-01):5.504495e-01,(11:4.326684e+00,13:1.460639e+00):4.653877e-02):3.737223e-01,((((((((48:3.270283e-01,52:3.961094e-01):2.694986e-01,20:4.102684e-01):4.578048e-01,(53:7.745719e-01,(((19:2.202497e-01,18:1.960619e-01):1.624438e-01,42:2.455876e-01):2.313628e-01,23:5.069738e-01):5.466735e-01):2.018484e-01):2.878549e-01,(((72:8.767132e-01,((((51:2.060781e-03,46:3.502425e-03):1.610661e-02,45:1.113579e-02):1.817120e-01,(56:1.237684e-01,75:9.754114e-02):3.329172e-02):3.774324e-01,((7:3.695377e-01,8:3.602832e-01):2.383639e-01,(9:3.101396e-01,(30:3.017697e-01,2:2.714805e-01):1.385044e-01):2.099633e-01):1.047018e-01):7.213913e-01):6.296549e-01,((62:2.991030e+00,(58:1.059911e+00,32:9.266853e-01):1.501303e+00):2.497788e-01,(68:1.966571e+00,((69:2.460790e+00,(33:1.998140e+00,5:1.171460e+00):3.752811e-01):8.641914e-01,(4:5.982820e-01,3:4.865482e-01):1.576409e+00):3.489415e-01):2.995133e-01):6.523173e-01):3.334298e-01,(6:5.697195e-01,12:6.733520e-01):2.227702e+00):8.935560e-01):3.002855e-01,(((40:2.349692e-01,(39:1.324475e-01,25:2.102619e-01):1.364005e-01):5.277339e-01,((49:2.861582e-01,21:3.566269e-01):4.403389e-01,55:8.247181e-01):2.456776e-01):2.043082e-01,(41:5.279538e-01,(27:1.847630e-01,(66:4.273582e-02,38:2.463998e-02):1.229447e-01):3.294397e-01):6.441039e-01):2.602211e-01):8.448522e-02,((31:7.799368e-01,((29:9.313122e-02,59:4.383113e-02):6.698672e-01,((47:7.449327e-01,((((65:5.841033e-01,35:4.859727e-01):1.118341e-01,(64:1.745992e-01,73:2.600632e-01):1.753468e-01):1.239626e-01,26:7.952206e-01):9.512448e-02,(61:3.106653e-01,74:3.749527e-01):4.236308e-01):4.599536e-02):2.774191e-01,34:6.463264e-01):5.542735e-02):9.199316e-02):4.649012e-01,63:1.335179e+00):2.417454e-01):2.092387e-01,(((15:2.157118e-01,44:1.927361e-01):1.055951e-01,24:2.493592e-01):1.521727e-01,(43:1.364639e-01,28:1.396921e-01):3.952012e-01):4.622235e-01):3.630448e-02,54:1.118631e+00):1.439471e-01):1.659969e-01):2.333727e-01):1.584612e-01):7.899382e-02,57:4.287253e-01,1:7.525432e-01);
   tree gen.37000 = [&U] (((17:5.309770e-01,(14:2.906321e-01,(71:2.400388e-01,37:3.029469e-01):7.890430e-02):2.676586e-01):7.632795e-02,((67:1.247004e-01,(16:4.863437e-02,60:9.554359e-02):7.060131e-02):3.891536e-01,((70:5.826654e-01,(22:4.584861e-01,50:3.431531e-01):4.089508e-01):5.178264e-01,((13:1.460639e+00,(11:4.326684e+00,(36:4.318404e-01,10:4.995889e-01):5.504495e-01):4.653877e-02):4.172733e-01,((((((40:2.349692e-01,(39:1.324475e-01,25:2.102619e-01):1.364005e-01):4.840259e-01,((49:2.861582e-01,21:3.566269e-01):4.403389e-01,55:8.247181e-01):3.152501e-01):1.538756e-01,(41:4.439105e-01,(27:1.847630e-01,(66:4.273582e-02,38:2.463998e-02):1.118072e-01):3.331731e-01):6.441039e-01):2.688334e-01,(((31:7.799368e-01,((29:9.313122e-02,59:4.383113e-02):6.361672e-01,((47:7.449327e-01,((((65:5.841033e-01,35:4.859727e-01):4.197361e-02,(64:1.745992e-01,73:2.600632e-01):1.753468e-01):1.335787e-01,26:7.952206e-01):1.284348e-01,(61:3.106653e-01,74:3.749527e-01):4.236308e-01):1.488598e-01):2.182155e-01,34:6.952350e-01):5.542735e-02):9.199316e-02):4.649012e-01,63:1.335179e+00):2.417454e-01,((((48:3.049725e-01,52:3.961094e-01):3.185609e-01,20:4.102684e-01):4.578048e-01,(53:7.860187e-01,(((19:2.202497e-01,18:2.049569e-01):1.095320e-01,42:2.455876e-01):2.313628e-01,23:5.069738e-01):5.466735e-01):2.383300e-01):3.081746e-01,(((72:8.767132e-01,((((51:2.060781e-03,46:2.019101e-03):1.610661e-02,45:8.313105e-03):1.817120e-01,(56:1.116048e-01,75:9.754114e-02):3.398450e-02):2.452439e-01,((7:3.695377e-01,8:3.602832e-01):2.383639e-01,(9:3.101396e-01,(30:2.803326e-01,2:2.714805e-01):1.626017e-01):2.099633e-01):1.047018e-01):7.213913e-01):6.296549e-01,((62:2.942877e+00,(58:1.059911e+00,32:9.266853e-01):1.501303e+00):8.157057e-02,(68:2.100734e+00,((69:2.460790e+00,(33:1.586398e+00,5:1.171460e+00):9.010468e-01):7.476561e-01,(4:5.982820e-01,3:4.865482e-01):1.576409e+00):3.489415e-01):2.785613e-01):5.491355e-01):2.087684e-01,(6:6.761925e-01,12:2.662039e-01):2.430709e+00):9.855332e-01):3.002855e-01):7.506189e-02):2.063600e-01,(((15:2.157118e-01,44:1.581108e-01):1.055951e-01,24:2.493592e-01):1.521727e-01,(43:1.428250e-01,28:1.396921e-01):3.952012e-01):4.622235e-01):7.836443e-02,54:1.118631e+00):1.439471e-01):1.089657e-01):2.588235e-01):1.584612e-01):1.301003e-01,57:4.287253e-01,1:8.521002e-01);
   tree gen.37500 = [&U] (((17:5.283596e-01,(14:2.891994e-01,(71:2.814235e-01,37:3.014536e-01):5.538235e-02):2.663392e-01):7.595170e-02,((67:9.299556e-02,(16:7.667593e-02,60:9.507263e-02):7.025330e-02):4.218867e-01,((70:5.797933e-01,(22:4.562261e-01,50:3.414616e-01):4.069350e-01):5.152739e-01,(((36:5.656366e-01,10:4.971263e-01):5.477362e-01,(11:4.305357e+00,13:1.453439e+00):9.076616e-02):4.009160e-01,((((((((48:3.034692e-01,52:3.941569e-01):3.169906e-01,20:4.082461e-01):4.555481e-01,(53:7.381092e-01,(((19:2.191640e-01,18:2.100019e-01):1.089920e-01,42:2.443771e-01):2.302223e-01,23:5.321886e-01):5.439788e-01):1.255519e-01):3.867940e-01,(((72:8.524379e-01,((((51:2.684053e-03,46:2.009148e-03):1.309751e-02,45:8.272127e-03):1.851332e-01,(56:1.110547e-01,75:1.018273e-01):3.381698e-02):2.440350e-01,((7:3.677162e-01,8:3.585072e-01):2.371890e-01,(9:2.950589e-01,(30:2.789508e-01,2:2.701423e-01):1.618002e-01):2.089284e-01):1.824841e-01):7.178354e-01):6.959025e-01,((62:2.571241e+00,(58:1.054686e+00,32:9.221174e-01):1.493903e+00):2.409264e-01,(68:2.090379e+00,((69:2.448661e+00,(33:1.836411e+00,5:1.165686e+00):8.966053e-01):7.439707e-01,(4:5.314993e-01,3:4.841499e-01):1.568639e+00):3.472214e-01):2.073814e-01):4.069936e-01):1.481966e-01,(6:6.043985e-01,12:5.409667e-01):2.418728e+00):9.806752e-01):2.988053e-01,(((40:2.338110e-01,(39:1.317947e-01,25:2.092254e-01):1.357282e-01):4.816400e-01,((49:2.847477e-01,21:3.548690e-01):4.381683e-01,55:9.049696e-01):1.157263e-01):1.531171e-01,(41:4.417223e-01,(27:1.838523e-01,(66:4.252516e-02,38:2.451852e-02):1.562983e-01):3.700963e-01):6.541764e-01):2.675082e-01):9.232715e-02,((31:7.760923e-01,((29:9.267215e-02,59:4.361507e-02):6.330314e-01,((47:7.412608e-01,((((65:5.812241e-01,35:4.835772e-01):4.176671e-02,(64:1.954298e-01,73:2.587812e-01):1.744825e-01):1.329203e-01,26:7.913007e-01):1.278017e-01,(61:3.091339e-01,74:3.731045e-01):3.862308e-01):1.549713e-01):2.222812e-01,34:6.918080e-01):8.187083e-02):1.040009e-01):4.626096e-01,63:1.328598e+00):2.405538e-01):2.019667e-01,(((15:2.146485e-01,44:2.116418e-01):1.050746e-01,24:2.481300e-01):1.514226e-01,(43:1.421210e-01,28:1.283245e-01):3.932532e-01):4.485450e-01):3.681413e-02,54:1.113117e+00):1.531846e-01):1.084286e-01):2.575477e-01):1.576801e-01):1.383508e-01,57:4.418068e-01,1:8.478999e-01);
   tree gen.38000 = [&U] (((17:5.245596e-01,(14:2.871195e-01,(71:2.793995e-01,37:3.062720e-01):6.351854e-02):2.644237e-01):5.414703e-02,((67:9.232672e-02,(16:7.612446e-02,60:8.284558e-02):6.974802e-02):4.188524e-01,((70:5.756233e-01,(22:3.372817e-01,50:3.390058e-01):4.040082e-01):5.115679e-01,((((36:5.615684e-01,10:4.407605e-01):5.222787e-01,11:4.274392e+00):7.302742e-02,13:1.442986e+00):3.856237e-01,((((15:2.131047e-01,44:2.101196e-01):1.300407e-01,24:2.463454e-01):1.191887e-01,(43:1.410988e-01,28:1.055375e-01):3.910067e-01):4.453190e-01,(54:1.105111e+00,((((((48:3.012865e-01,52:3.913221e-01):2.719472e-01,20:4.053099e-01):4.522717e-01,(53:7.328006e-01,(((19:1.794837e-01,18:2.064797e-01):8.377561e-02,42:2.426195e-01):2.285665e-01,23:5.283610e-01):5.400664e-01):1.788587e-01):4.623890e-01,(((72:8.463070e-01,((((51:2.664749e-03,46:1.629537e-03):1.300331e-02,45:7.945377e-03):1.838017e-01,(56:1.117609e-01,75:1.010950e-01):2.994164e-02):2.422799e-01,((7:3.650715e-01,8:3.559288e-01):2.354830e-01,(9:2.929368e-01,(30:4.094334e-01,2:2.681994e-01):1.606365e-01):2.074257e-01):1.811716e-01):6.227158e-01):8.777290e-01,((62:2.552748e+00,(58:1.063231e+00,32:9.154854e-01):1.106025e+00):2.644161e-01,(68:2.075345e+00,((69:2.431049e+00,(33:1.823203e+00,5:1.157302e+00):8.901568e-01):7.386199e-01,(4:5.276767e-01,3:4.806678e-01):1.332374e+00):3.447242e-01):2.058899e-01):4.040664e-01):1.471307e-01,(6:6.000515e-01,12:3.838835e-01):2.401332e+00):9.736220e-01):1.737606e-01,(((40:2.321294e-01,(39:1.071461e-01,25:2.077206e-01):1.347520e-01):4.781759e-01,((49:2.826997e-01,21:3.523167e-01):4.350169e-01,55:8.984609e-01):1.552884e-01):1.520158e-01,(41:4.385454e-01,(27:1.825300e-01,(66:4.221931e-02,38:2.434218e-02):1.261501e-01):3.883178e-01):6.494714e-01):2.655842e-01):1.715353e-01,((31:6.786007e-01,((29:9.200563e-02,59:3.810644e-02):6.284785e-01,((47:7.151430e-01,((((65:5.770438e-01,35:4.800993e-01):4.146631e-02,(64:1.940242e-01,73:2.569200e-01):1.732276e-01):1.319643e-01,26:7.856095e-01):1.268825e-01,(61:2.539112e-01,74:3.704210e-01):3.834530e-01):6.643904e-02):2.206825e-01,34:6.868323e-01):8.128200e-02):7.893559e-02):4.592824e-01,63:1.319042e+00):2.822022e-01):1.285832e-01):4.068199e-02):1.454199e-01):1.076488e-01):2.556954e-01):1.037675e-01):1.760690e-01,57:4.386292e-01,1:7.499162e-01);
   tree gen.38500 = [&U] (((17:5.245596e-01,(14:2.871195e-01,(71:2.793995e-01,37:3.062720e-01):6.351854e-02):2.644237e-01):5.414703e-02,((67:9.232672e-02,(16:7.612446e-02,60:8.284558e-02):6.974802e-02):4.188524e-01,((70:5.756233e-01,(22:3.372817e-01,50:3.390058e-01):4.040082e-01):5.115679e-01,((((36:5.615684e-01,10:4.407605e-01):5.222787e-01,11:4.274392e+00):7.302742e-02,13:1.442986e+00):3.856237e-01,((((15:2.131047e-01,44:2.101196e-01):1.451462e-01,24:2.518305e-01):1.191887e-01,(43:1.410988e-01,28:1.055375e-01):3.910067e-01):4.453190e-01,(54:1.105111e+00,((((((48:3.012865e-01,52:3.913221e-01):1.577643e-01,20:4.053099e-01):4.522717e-01,(53:7.328006e-01,(((19:1.860785e-01,18:2.257326e-01):1.330660e-01,42:3.392930e-01):2.285665e-01,23:5.283610e-01):5.400664e-01):1.633089e-01):4.411161e-01,(((72:8.463070e-01,((((51:2.877571e-03,46:1.629537e-03):1.597201e-02,45:1.274239e-02):1.838017e-01,(56:1.117609e-01,75:1.010950e-01):2.994164e-02):2.422799e-01,((7:3.650715e-01,8:3.559288e-01):2.354830e-01,(9:2.929368e-01,(30:4.094334e-01,2:1.911079e-01):1.503964e-01):1.641291e-01):1.461464e-01):5.911224e-01):8.777290e-01,((62:2.552748e+00,(58:1.063231e+00,32:9.154854e-01):1.132465e+00):3.574918e-01,(68:2.075345e+00,((69:2.431049e+00,(33:1.529712e+00,5:1.157302e+00):9.821955e-01):7.386199e-01,(4:5.276767e-01,3:4.806678e-01):1.332374e+00):5.946185e-01):2.058899e-01):2.626813e-01):1.792832e-01,(6:8.958138e-01,12:4.069216e-01):2.401332e+00):9.736220e-01):2.060272e-01,(((40:2.321294e-01,(39:1.088820e-01,25:2.077206e-01):1.347520e-01):4.781759e-01,((49:2.826997e-01,21:3.523167e-01):3.854880e-01,55:8.984609e-01):1.552884e-01):1.520158e-01,(41:4.385454e-01,(27:1.825300e-01,(66:4.221931e-02,38:2.555002e-02):1.261501e-01):3.883178e-01):6.494714e-01):2.655842e-01):5.332590e-02,((31:6.786007e-01,((29:9.200563e-02,59:3.810644e-02):6.284785e-01,((47:6.831411e-01,((((65:5.770438e-01,35:4.800993e-01):5.766364e-02,(64:1.192506e-01,73:2.569200e-01):1.732276e-01):1.319643e-01,26:7.856095e-01):1.268825e-01,(61:2.957468e-01,74:3.704210e-01):3.271103e-01):6.643904e-02):2.206825e-01,34:6.868323e-01):4.341079e-02):7.893559e-02):4.592824e-01,63:1.319042e+00):2.822022e-01):2.435652e-01):4.068199e-02):1.454199e-01):9.038892e-02):2.034168e-01):1.393671e-01):8.120100e-02,57:3.806036e-01,1:7.847668e-01);
   tree gen.39000 = [&U] (((17:5.338110e-01,(14:2.921833e-01,(71:2.865217e-01,37:3.116736e-01):9.589706e-02):2.690872e-01):8.565729e-02,((67:9.395505e-02,(16:8.102618e-02,60:8.430670e-02):5.923623e-02):4.262396e-01,((70:5.474110e-01,(22:3.330412e-01,50:3.449847e-01):3.562100e-01):5.205902e-01,((((36:4.837291e-01,10:4.485341e-01):5.314899e-01,11:4.349777e+00):3.825741e-02,13:2.230553e+00):3.924248e-01,(54:1.124601e+00,(((((((48:3.066002e-01,52:3.982237e-01):3.304942e-01,20:4.124582e-01):4.602483e-01,(53:8.836434e-01,(((19:1.611864e-01,18:1.793448e-01):1.354129e-01,42:3.452770e-01):2.325977e-01,23:5.449293e-01):5.495913e-01):1.661891e-01):4.488959e-01,(((72:8.612330e-01,((((51:6.643947e-03,46:1.658276e-03):1.286232e-02,45:1.296712e-02):1.616626e-01,(56:1.137320e-01,75:1.028780e-01):3.241375e-02):2.465529e-01,((7:3.715101e-01,8:3.622061e-01):2.396362e-01,(9:2.443184e-01,(30:4.166544e-01,2:1.944784e-01):1.530489e-01):1.644885e-01):1.855711e-01):5.819551e-01):8.932092e-01,(((62:2.597770e+00,68:2.490766e+00):3.799120e-01,((69:2.473925e+00,(33:1.702413e+00,5:1.177713e+00):8.955527e-01):7.471383e-01,(4:5.369831e-01,3:4.891451e-01):1.378665e+00):4.341506e-01):1.762792e-01,(58:1.081982e+00,32:1.007218e+00):1.152437e+00):2.487189e-01):1.425440e-01,(6:5.882804e-01,12:3.511251e-01):2.443683e+00):9.907935e-01):2.096609e-01,(((40:2.362234e-01,(39:1.108023e-01,25:2.113841e-01):1.371286e-01):4.866093e-01,((49:2.876856e-01,21:3.585304e-01):3.922867e-01,55:9.143067e-01):2.624369e-01):1.775383e-01,(41:4.462798e-01,(27:1.857492e-01,(66:4.296392e-02,38:2.600064e-02):1.283750e-01):4.222226e-01):7.231606e-01):2.702682e-01):1.407606e-01,((31:6.905689e-01,((29:9.362830e-02,59:3.877851e-02):8.176233e-01,((47:6.951894e-01,((((65:5.872209e-01,35:4.885666e-01):8.582142e-02,(64:2.017744e-01,73:2.614512e-01):1.762827e-01):2.063922e-01,26:7.994650e-01):1.291203e-01,(61:3.009628e-01,74:3.769540e-01):3.328795e-01):6.761081e-02):1.484764e-01,34:6.989458e-01):1.567200e-01):8.032774e-02):4.704735e-01,63:1.342306e+00):2.871793e-01):2.478608e-01,(((15:1.627196e-01,44:1.905242e-01):1.479907e-01,24:2.562719e-01):1.212907e-01,(43:1.435873e-01,28:1.073988e-01):4.696676e-01):4.531729e-01):4.139948e-02):7.116006e-02):2.310594e-01):3.393030e-01):1.023133e-01):8.192935e-02,57:3.873162e-01,1:7.986075e-01);
   tree gen.39500 = [&U] (((17:5.732696e-01,(14:2.921833e-01,(71:2.865217e-01,37:3.116736e-01):9.589706e-02):2.690872e-01):8.565729e-02,((67:9.395505e-02,(16:8.102618e-02,60:8.430670e-02):3.872494e-02):4.262396e-01,((70:5.474110e-01,(22:3.330412e-01,50:3.449847e-01):3.562100e-01):5.205902e-01,(((11:3.365321e+00,13:2.230553e+00):3.825741e-02,(36:4.837291e-01,10:4.485341e-01):5.314899e-01):4.002766e-01,(54:1.124601e+00,(((((((48:3.066002e-01,52:3.982237e-01):3.304942e-01,20:4.124582e-01):3.534309e-01,(53:8.836434e-01,(((19:1.777884e-01,18:1.793448e-01):1.354129e-01,42:3.452770e-01):1.456834e-01,23:5.449293e-01):5.794489e-01):2.577504e-01):3.601264e-01,(((72:8.612330e-01,((((51:6.643947e-03,46:1.908758e-03):1.286232e-02,45:1.296712e-02):1.616626e-01,(56:1.250891e-01,75:1.028780e-01):3.241375e-02):2.863819e-01,((7:3.715101e-01,8:3.622061e-01):2.396362e-01,(9:2.443184e-01,(30:4.166544e-01,2:1.944784e-01):1.530489e-01):1.644885e-01):1.855711e-01):5.819551e-01):8.932092e-01,(((62:2.597770e+00,68:2.490766e+00):2.693568e-01,((69:2.473925e+00,(33:1.702413e+00,5:1.516666e+00):5.382597e-01):5.524943e-01,(4:5.369831e-01,3:4.891451e-01):1.558242e+00):3.294113e-01):6.461672e-01,(58:1.131780e+00,32:1.007218e+00):1.481575e+00):2.716914e-01):1.030253e-01,(6:5.882804e-01,12:3.511251e-01):2.443683e+00):9.907935e-01):2.331639e-01,(((40:2.362234e-01,(39:1.108023e-01,25:2.113841e-01):1.436910e-01):4.866093e-01,((49:2.876856e-01,21:3.585304e-01):3.922867e-01,55:9.143067e-01):2.592408e-01):1.775383e-01,(41:4.462798e-01,(27:1.857492e-01,(66:4.296392e-02,38:2.600064e-02):1.283750e-01):4.001306e-01):7.231606e-01):2.702682e-01):9.203680e-02,((31:6.905689e-01,((29:9.362830e-02,59:3.877851e-02):8.176233e-01,((47:6.951894e-01,((((65:5.872209e-01,35:4.885666e-01):8.721517e-02,(64:1.696166e-01,73:2.614512e-01):1.762827e-01):2.063922e-01,26:7.994650e-01):1.291203e-01,(61:3.922047e-01,74:3.769540e-01):3.328795e-01):6.761081e-02):1.419863e-01,34:6.954277e-01):1.174353e-01):9.375856e-02):4.704735e-01,63:1.342306e+00):3.587689e-01):1.544440e-01,(((15:1.627196e-01,44:1.905242e-01):1.479907e-01,24:2.562719e-01):1.483114e-01,(43:1.435873e-01,28:1.073988e-01):4.454661e-01):4.531729e-01):7.513507e-02):1.340484e-01):1.190294e-01):2.749160e-01):7.505655e-02):1.473454e-01,57:3.873162e-01,1:7.986075e-01);
   tree gen.40000 = [&U] ((((16:5.531107e-02,60:9.024325e-02):5.936206e-02,67:1.366354e-01):5.066808e-01,((17:6.298327e-01,(14:2.945289e-01,(71:3.819381e-01,37:2.353322e-01):9.360765e-02):2.192468e-01):4.765072e-02,57:5.179511e-01):1.450048e-01):1.470112e-01,((((12:9.477085e-01,6:3.692655e-01):1.850145e+00,(10:5.676334e-01,36:4.268183e-01):5.554067e-01):3.325443e-01,((((43:1.533405e-01,28:1.051503e-01):3.471440e-01,(24:2.810428e-01,(15:2.280542e-01,44:1.696401e-01):1.315065e-01):1.780755e-01):5.046628e-01,((63:1.447739e+00,(31:6.489486e-01,((29:9.170725e-02,59:5.485994e-02):6.688480e-01,((47:8.647392e-01,((74:3.797290e-01,61:3.073171e-01):4.170958e-01,(26:8.633179e-01,(65:5.775112e-01,((64:1.718101e-01,73:2.587593e-01):1.961616e-01,35:4.853894e-01):7.223504e-02):1.130188e-01):1.247440e-01):6.449975e-02):2.048970e-01,34:7.606546e-01):8.641575e-02):1.148517e-01):5.096550e-01):2.962963e-01,((((((72:9.626909e-01,((((30:3.880824e-01,2:2.463478e-01):1.281317e-01,9:2.714307e-01):1.201812e-01,(8:4.566888e-01,7:5.522085e-01):2.803606e-01):1.936368e-01,((45:1.765068e-02,(46:2.915666e-03,51:1.806986e-03):6.870299e-03):1.616412e-01,(75:1.022751e-01,56:1.085357e-01):5.433102e-02):2.723637e-01):4.556016e-01):8.693035e-01,((((32:9.605338e-01,58:9.351468e-01):1.164469e+00,62:2.901024e+00):1.641185e-01,((3:5.811272e-01,4:3.975032e-01):1.367405e+00,(69:2.353078e+00,(5:1.596663e+00,33:1.796056e+00):6.503978e-01):9.987950e-01):2.462375e-01):4.797558e-02,68:2.590485e+00):6.902711e-01):8.200875e-01,11:3.752313e+00):2.045615e-01,(((((19:2.408071e-01,18:2.025343e-01):1.213470e-01,42:2.467071e-01):2.668734e-01,23:5.117264e-01):4.953593e-01,53:8.705447e-01):1.224197e-01,(20:4.090741e-01,(52:4.026672e-01,48:2.279471e-01):2.339623e-01):4.701763e-01):3.779485e-01):5.430626e-02,13:2.083555e+00):2.612165e-01,((((66:4.854532e-02,38:3.605739e-02):1.119477e-01,27:2.523802e-01):2.962352e-01,41:4.850823e-01):7.274819e-01,(((21:3.770106e-01,49:2.771363e-01):4.305657e-01,55:9.146459e-01):2.392542e-01,((39:1.444144e-01,25:1.909975e-01):1.565318e-01,40:2.386858e-01):4.803523e-01):3.598010e-01):1.797878e-01):1.535290e-01):1.858117e-01):8.204485e-02,54:1.327589e+00):1.317557e-01):1.604257e-01,(70:6.132462e-01,(22:4.574115e-01,50:2.879684e-01):3.681263e-01):4.806931e-01):1.498719e-01,1:9.055977e-01);
   tree gen.40500 = [&U] (((17:5.383034e-01,(14:2.906341e-01,(71:2.938211e-01,37:3.481800e-01):4.651691e-02):1.937735e-01):1.235528e-01,((67:1.263724e-01,(16:8.059658e-02,60:8.385970e-02):4.011142e-02):4.239796e-01,((70:8.077019e-01,(22:3.312755e-01,50:4.270761e-01):3.543213e-01):5.223595e-01,(((11:4.137953e+00,(36:4.722996e-01,10:5.384141e-01):5.376356e-01):5.350375e-02,13:1.450873e+00):3.981544e-01,(54:1.118639e+00,(((((((48:3.049746e-01,52:3.961123e-01):3.287420e-01,20:4.102713e-01):3.530956e-01,(53:8.789583e-01,(((19:1.768458e-01,18:1.952409e-01):1.346949e-01,42:3.434463e-01):2.878215e-01,23:5.420401e-01):5.763767e-01):1.042207e-01):4.188292e-01,(((((58:9.933628e-01,32:1.001878e+00):1.473720e+00,(62:2.583997e+00,68:1.976298e+00):5.010061e-01):1.834615e-01,((69:2.460808e+00,(33:1.693387e+00,5:1.508625e+00):5.354059e-01):7.308311e-01,(4:5.341360e-01,3:4.865517e-01):1.821679e+00):2.083488e-01):1.104218e-01,(72:8.707059e-01,((((51:1.590168e-03,46:1.098743e-03):1.289999e-02,45:6.905964e-03):1.608054e-01,(56:1.457682e-01,75:8.360759e-02):4.156324e-02):2.449742e-01,((7:3.745267e-01,8:3.602857e-01):2.383656e-01,(9:2.430230e-01,(30:4.144453e-01,2:1.934473e-01):2.229426e-01):1.636163e-01):1.845872e-01):5.960764e-01):9.550424e-01):9.547308e-02,(6:3.288467e-01,12:3.492634e-01):3.281520e+00):1.257131e+00):2.534789e-01,(((40:2.349709e-01,(39:1.102148e-01,25:2.102634e-01):1.429292e-01):4.840293e-01,((49:3.321839e-01,21:3.566294e-01):3.902068e-01,55:9.094591e-01):2.344555e-01):1.984865e-01,(41:4.439137e-01,(27:1.779080e-01,(66:5.387567e-02,38:2.586278e-02):1.276943e-01):3.980091e-01):7.193264e-01):2.528033e-01):9.473579e-02,((31:6.869075e-01,((29:1.158259e-01,59:2.697333e-02):8.132882e-01,((47:6.915035e-01,((((65:5.841075e-01,35:4.337611e-01):1.344470e-01,(64:1.860106e-01,73:2.600650e-01):1.753481e-01):1.035896e-01,26:7.952263e-01):1.662786e-01,(61:3.901253e-01,74:3.749554e-01):3.311145e-01):1.412383e-01):1.412335e-01,34:6.917406e-01):8.884092e-02):1.124417e-01):4.679790e-01,63:1.335189e+00):3.250765e-01):2.208662e-01,(((15:1.601699e-01,44:2.062418e-01):1.584342e-01,24:2.549132e-01):1.607225e-01,(43:1.428260e-01,28:1.068294e-01):4.431042e-01):4.507702e-01):7.473671e-02):5.055262e-02):1.706015e-01):2.343749e-01):9.308544e-02):8.919051e-02,57:3.852626e-01,1:7.943733e-01);
   tree gen.41000 = [&U] (((17:5.144258e-01,(14:2.838751e-01,(71:2.807880e-01,37:3.327358e-01):5.292170e-02):1.851783e-01):1.180723e-01,((67:1.207669e-01,(16:6.934799e-02,60:8.013993e-02):4.733191e-02):4.051731e-01,((70:7.718746e-01,(22:3.165810e-01,50:4.081323e-01):3.386047e-01):4.991892e-01,((((36:4.513497e-01,10:5.145316e-01):5.137876e-01,13:1.386516e+00):8.248008e-02,11:3.954405e+00):3.809222e-01,(54:1.069019e+00,(((((((48:2.914468e-01,52:3.785419e-01):3.007679e-01,20:3.838841e-01):4.677676e-01,(53:8.399703e-01,(((19:1.690014e-01,18:1.865806e-01):1.287202e-01,42:2.751441e-01):2.750546e-01,23:5.179968e-01):5.508103e-01):1.463275e-01):4.002511e-01,(((((62:2.469378e+00,68:1.888635e+00):5.112586e-01,((69:2.351654e+00,(33:1.618273e+00,5:9.331984e-01):5.116568e-01):7.143536e-01,(4:5.104433e-01,3:4.649697e-01):1.740874e+00):1.109095e-01):1.733514e-01,(58:9.493001e-01,32:1.015083e+00):1.383118e+00):1.781623e-01,(6:3.142601e-01,12:5.651112e-01):3.501547e+00):9.123817e-02,(72:8.320839e-01,((((51:2.642115e-03,46:1.517197e-03):1.232778e-02,45:8.108493e-03):1.536726e-01,(56:1.393023e-01,75:7.989900e-02):3.971961e-02):2.497439e-01,((7:3.579138e-01,8:3.443045e-01):2.277924e-01,(9:2.322432e-01,(30:3.960617e-01,2:1.848665e-01):2.130535e-01):1.563588e-01):1.763994e-01):5.696362e-01):1.022377e+00):7.671343e-01):2.088362e-01,(((40:2.245483e-01,(39:1.053260e-01,25:2.009367e-01):1.365893e-01):4.625592e-01,((49:3.121609e-01,21:3.408104e-01):3.728984e-01,55:8.691181e-01):2.240557e-01):1.896822e-01,(41:4.242229e-01,(27:1.578245e-01,(66:5.262457e-02,38:1.795433e-02):1.233776e-01):3.803546e-01):6.874192e-01):2.102046e-01):9.053359e-02,((31:6.564383e-01,((29:8.454574e-02,59:2.577687e-02):7.878794e-01,((47:6.076798e-01,((((65:5.581981e-01,35:4.145208e-01):1.076095e-01,(64:1.974183e-01,73:2.485293e-01):1.668189e-01):9.899463e-02,26:7.599523e-01):1.112381e-01,(61:3.728204e-01,74:3.583235e-01):3.164273e-01):1.349734e-01):2.152535e-01,34:6.610570e-01):8.490019e-02):8.523156e-02):4.472208e-01,63:1.275964e+00):3.106570e-01):2.110692e-01,(((15:1.474090e-01,44:1.970935e-01):1.514065e-01,24:2.436059e-01):1.535933e-01,(43:1.364907e-01,28:1.340295e-01):4.234494e-01):4.307754e-01):6.175056e-02):4.831025e-02):1.119412e-01):2.318617e-01):1.346435e-01):8.523428e-02,57:4.405031e-01,1:7.591372e-01);
   tree gen.41500 = [&U] ((((16:5.264967e-02,60:8.590101e-02):2.528810e-02,67:1.300609e-01):4.728853e-01,((17:5.995270e-01,(14:2.803570e-01,(71:3.003758e-01,37:2.470326e-01):9.236963e-02):2.079450e-01):1.218983e-01,57:5.174499e-01):7.436282e-02):1.599869e-01,((((12:9.021075e-01,6:1.131491e-01):2.009216e+00,(10:4.986964e-01,36:4.496383e-01):7.099884e-01):2.729805e-01,((((43:1.459622e-01,28:1.000908e-01):3.304405e-01,(24:2.388627e-01,(15:1.636599e-01,44:1.643815e-01):1.734614e-01):2.119083e-01):6.665337e-01,((((((66:4.182076e-02,38:3.432242e-02):1.229245e-01,27:2.056295e-01):2.626365e-01,41:4.617416e-01):7.180960e-01,(((21:3.588700e-01,49:2.638013e-01):4.098482e-01,55:8.706358e-01):1.397208e-01,((39:1.266903e-01,25:1.818073e-01):1.490000e-01,40:2.272009e-01):4.572392e-01):3.424885e-01):1.755885e-01,(((((72:9.578209e-01,((((30:3.694090e-01,2:2.344942e-01):1.474542e-01,9:2.809964e-01):1.037797e-01,(8:4.347143e-01,7:2.815468e-01):2.668704e-01):2.136865e-01,((45:1.680138e-02,(46:3.488609e-03,51:4.452956e-03):7.411219e-03):1.307549e-01,(75:9.735394e-02,56:1.033133e-01):5.171677e-02):2.592584e-01):4.336793e-01):8.274752e-01,((32:9.180951e-01,58:8.901503e-01):1.474929e+00,(((3:5.531650e-01,4:3.783765e-01):1.301609e+00,(69:2.239855e+00,(5:1.617745e+00,33:1.820837e+00):5.058681e-01):8.195582e-01):2.333205e-01,(68:2.465839e+00,62:2.761436e+00):2.998324e-01):2.366859e-01):4.994317e-01):5.784147e-01,11:3.571763e+00):4.387247e-01,13:2.246494e+00):9.124669e-02,(((((19:2.157456e-01,18:1.616049e-01):1.054442e-01,42:2.348363e-01):1.631000e-01,23:4.871036e-01):4.176411e-01,53:7.138864e-01):1.856361e-01,(20:4.692473e-01,(52:3.832920e-01,48:1.996757e-01):1.678087e-01):4.839908e-01):3.350572e-01):1.571458e-01):4.776168e-02,(63:1.378078e+00,(31:6.177231e-01,((29:8.729457e-02,59:3.779623e-02):7.022720e-01,((47:6.359592e-01,((74:2.701107e-01,61:3.210410e-01):3.970264e-01,(26:7.781685e-01,((35:4.620339e-01,65:5.497230e-01):7.119393e-02,(64:1.635431e-01,73:2.872085e-01):1.867229e-01):1.154761e-01):1.738067e-01):6.139621e-02):2.097536e-01,34:7.240541e-01):1.370293e-01):7.346788e-02):5.008826e-01):2.714791e-01):2.163823e-01):9.617231e-02,54:1.263710e+00):8.795018e-02):1.591227e-01,(70:6.077578e-01,(22:4.584625e-01,50:2.741122e-01):4.407650e-01):5.382483e-01):1.651199e-01,1:7.604402e-01);
   tree gen.42000 = [&U] (((17:5.317297e-01,(14:2.607387e-01,(71:2.902330e-01,37:3.439282e-01):7.868006e-02):2.539519e-01):7.434208e-02,((67:1.248292e-01,(16:5.566389e-02,60:8.368887e-02):6.899702e-02):4.224527e-01,((70:4.550509e-01,(22:4.138708e-01,50:4.218608e-01):3.849851e-01):5.159806e-01,((((36:4.763718e-01,10:5.318391e-01):4.041772e-01,13:1.647642e+00):8.639045e-02,11:3.063923e+00):4.481392e-01,((((((((48:3.498615e-01,52:3.912751e-01):2.026533e-01,20:3.967969e-01):4.835021e-01,(53:8.682247e-01,(((19:1.746862e-01,18:1.286310e-01):1.979543e-01,42:2.843992e-01):2.843067e-01,23:6.297093e-01):5.875282e-01):2.635420e-01):3.334033e-01,(((6:3.248309e-01,12:7.907741e-01):2.193952e+00,(72:8.600730e-01,((((51:5.192150e-03,46:2.412922e-03):2.302248e-02,45:6.142044e-03):1.588417e-01,(56:1.439881e-01,75:8.258660e-02):4.105568e-02):2.828150e-01,((7:3.699531e-01,8:3.558860e-01):2.169771e-01,(9:2.400553e-01,(30:4.093842e-01,2:2.739599e-01):1.729345e-01):1.875262e-01):1.897570e-01):5.717901e-01):9.230042e-01):1.638075e-01,(((62:2.552442e+00,68:1.952164e+00):5.284560e-01,(58:1.402264e+00,32:7.216594e-01):1.429643e+00):7.169709e-02,((4:5.621476e-01,3:4.806100e-01):1.799433e+00,(69:2.430757e+00,(33:1.672707e+00,5:1.160421e+00):5.010959e-01):8.612623e-01):1.116880e-01):1.546434e-01):9.845668e-01):2.158609e-01,(((40:2.457387e-01,(39:1.077097e-01,25:2.076957e-01):1.411838e-01):4.781185e-01,((49:3.263705e-01,21:3.633672e-01):3.854417e-01,55:8.983530e-01):2.315924e-01):1.960626e-01,(41:3.709840e-01,(27:1.649860e-01,(66:5.439472e-02,38:6.864675e-03):1.403518e-01):4.069105e-01):7.105422e-01):2.172754e-01):1.827401e-01,((31:6.785192e-01,((29:8.738963e-02,59:2.664394e-02):6.319811e-01,((47:6.281206e-01,((((65:5.769745e-01,35:4.284642e-01):7.234027e-02,(64:2.040590e-01,73:2.568892e-01):1.724302e-01):1.862454e-01,26:7.855151e-01):9.060584e-02,(61:3.797232e-01,74:2.685576e-01):3.624440e-01):7.869024e-02):2.224941e-01,34:6.832932e-01):1.428328e-01):8.578559e-02):4.207286e-01,63:1.318884e+00):3.211067e-01):2.201916e-01,54:1.104978e+00):5.374732e-02,(((15:2.004384e-01,44:2.037232e-01):1.662855e-01,24:2.518002e-01):1.587598e-01,(43:1.410819e-01,28:1.385380e-01):4.376932e-01):6.282841e-01):6.062447e-02):1.414925e-01):2.396609e-01):1.083085e-01):1.453178e-01,57:4.553204e-01,1:7.846726e-01);
   tree gen.42500 = [&U] (((17:5.403679e-01,(14:2.649745e-01,(71:2.949479e-01,37:3.495154e-01):6.525417e-02):2.580774e-01):1.016936e-01,((67:1.268571e-01,(16:8.030232e-02,60:8.504842e-02):7.011790e-02):4.293156e-01,((70:4.624434e-01,(22:4.205942e-01,50:2.419893e-01):3.912393e-01):5.243629e-01,((((36:4.841106e-01,10:5.404790e-01):3.651835e-01,13:1.674408e+00):2.310113e-01,11:3.113697e+00):4.140415e-01,(54:1.146720e+00,((((15:1.734192e-01,44:1.960548e-01):1.689869e-01,24:2.558908e-01):1.771009e-01,(43:1.433738e-01,28:1.407885e-01):4.309001e-01):4.935034e-01,((((((48:3.858719e-01,52:3.976314e-01):2.063359e-01,20:4.032430e-01):4.913567e-01,(53:8.823293e-01,(((19:1.775240e-01,18:1.720372e-01):1.907710e-01,42:2.890194e-01):2.602589e-01,23:5.903178e-01):5.970728e-01):2.678234e-01):3.388196e-01,(((6:5.115195e-01,12:8.036205e-01):2.229594e+00,(72:9.803844e-01,((((51:5.276498e-03,46:2.452121e-03):1.234658e-02,45:6.241823e-03):1.614222e-01,(56:1.463272e-01,75:8.392824e-02):4.172264e-02):2.874094e-01,((7:3.759631e-01,8:3.616675e-01):2.205019e-01,(9:2.322698e-01,(30:4.160348e-01,2:2.784105e-01):1.757439e-01):1.905726e-01):1.928396e-01):5.810790e-01):9.379987e-01):1.664686e-01,((4:5.712799e-01,3:4.884177e-01):1.828665e+00,((69:2.470246e+00,(33:1.699881e+00,5:1.179272e+00):6.248874e-01):8.752538e-01,((62:2.593907e+00,68:1.983878e+00):5.370409e-01,(58:1.425044e+00,32:7.333830e-01):1.452868e+00):7.440597e-02):5.822904e-02):2.607894e-01):1.000561e+00):2.193677e-01,(((40:2.497308e-01,(39:1.199418e-01,25:2.110698e-01):1.434774e-01):4.858857e-01,((49:3.316725e-01,21:4.005246e-01):3.917034e-01,55:8.631129e-01):2.353547e-01):1.992477e-01,(41:3.993014e-01,(27:1.676663e-01,(66:5.274576e-02,38:2.068105e-02):1.426319e-01):4.135209e-01):7.220852e-01):2.730183e-01):1.857088e-01,((31:6.895419e-01,((29:8.880931e-02,59:6.869595e-02):6.422479e-01,((47:6.383246e-01,((((65:5.863476e-01,35:4.166266e-01):7.351546e-02,(64:2.073740e-01,73:2.610624e-01):1.752314e-01):1.892710e-01,26:7.982761e-01):9.207776e-02,(61:3.858920e-01,74:2.737846e-01):3.683321e-01):7.996859e-02):2.261086e-01,34:7.730458e-01):1.189787e-01):8.717921e-02):4.275635e-01,63:1.340310e+00):2.163297e-01):2.237686e-01):1.726356e-02):6.153672e-02):1.437911e-01):2.435543e-01):1.100681e-01):1.476785e-01,57:4.627173e-01,1:7.974198e-01);
   tree gen.43000 = [&U] ((((16:6.406064e-02,60:9.816586e-02):2.535934e-02,67:1.357384e-01):4.935279e-01,((17:6.256977e-01,(14:2.386920e-01,(71:3.134879e-01,37:2.578161e-01):9.650503e-02):2.448548e-01):9.554128e-02,57:5.203708e-01):9.059115e-02):4.239085e-02,((((12:1.147416e+00,6:2.531070e-01):2.096923e+00,(10:5.020755e-01,36:5.094175e-01):5.090842e-01):3.756201e-01,((((43:1.505135e-01,28:1.044600e-01):3.448650e-01,(24:2.492896e-01,(15:2.088753e-01,44:2.143950e-01):1.227312e-01):1.742902e-01):5.543626e-01,((((((66:4.364634e-02,38:2.745698e-02):1.284443e-01,27:2.009088e-01):3.518783e-01,41:4.818977e-01):7.494426e-01,(((21:3.288345e-01,49:3.564622e-01):4.277390e-01,55:1.082158e+00):2.300575e-01,((39:1.612232e-01,25:1.897436e-01):1.693786e-01,40:2.617588e-01):4.606268e-01):2.448946e-01):2.544000e-01,((((72:9.996320e-01,((((30:3.855345e-01,2:2.447304e-01):1.530163e-01,9:2.932626e-01):8.668776e-02,(8:4.536906e-01,7:5.523729e-01):3.079249e-01):2.230144e-01,((45:1.278148e-02,(46:4.124043e-03,51:5.133954e-03):1.534950e-02):1.364626e-01,(75:1.016037e-01,56:1.078232e-01):5.397432e-02):3.145436e-01):5.621956e-01):8.635964e-01,(((3:4.533555e-01,4:5.906339e-01):1.875396e+00,(69:2.372055e+00,(5:1.485521e+00,33:1.900321e+00):4.910488e-01):8.553338e-01):5.308428e-01,((68:2.114282e+00,62:2.427998e+00):3.723820e-01,(32:9.581721e-01,58:9.290074e-01):1.539313e+00):9.483243e-02):5.212330e-01):7.306483e-01,11:3.727679e+00):4.141836e-01,((((((19:2.251634e-01,18:1.686594e-01):1.060362e-01,42:2.450874e-01):3.265352e-01,23:5.285570e-01):4.649306e-01,53:7.450492e-01):1.889339e-01,(20:4.897310e-01,(52:4.000236e-01,48:4.330592e-01):2.130195e-01):5.051182e-01):3.294346e-01,13:2.416624e+00):1.389091e-01):2.498903e-01):9.479311e-02,(63:1.438234e+00,(31:7.332914e-01,((29:9.110518e-02,59:5.056760e-02):7.041461e-01,((47:7.264419e-01,((74:3.946007e-01,61:3.038859e-01):4.473040e-01,(26:8.121374e-01,((35:4.077697e-01,65:5.737197e-01):7.430171e-02,(64:1.750661e-01,73:2.997458e-01):1.785044e-01):1.205169e-01):1.519867e-01):8.416886e-02):1.903779e-01,34:7.556607e-01):7.840176e-02):6.734282e-02):5.541310e-01):2.833298e-01):1.811927e-01):9.632915e-02,54:1.318874e+00):1.766862e-01):1.361925e-01,(70:6.139816e-01,(22:4.784754e-01,50:3.398718e-01):4.600054e-01):5.617440e-01):2.625401e-01,1:9.099096e-01);
   tree gen.43500 = [&U] (((17:5.398689e-01,(14:3.305003e-01,(71:2.954314e-01,37:3.500883e-01):6.832812e-02):3.240144e-01):8.936972e-02,((67:1.270650e-01,(16:7.628909e-02,60:8.518784e-02):5.334120e-02):4.300193e-01,((70:6.998280e-01,(22:4.069747e-01,50:2.423859e-01):3.918807e-01):5.252224e-01,((13:1.677153e+00,((36:4.878818e-01,10:5.413650e-01):4.852007e-01,11:3.118802e+00):1.815793e-01):3.292045e-01,(54:1.148600e+00,((((15:1.737035e-01,44:2.019822e-01):1.841570e-01,24:2.388762e-01):1.773912e-01,(43:1.229256e-01,28:1.410193e-01):4.316064e-01):4.943124e-01,((((((48:3.011602e-01,52:3.982833e-01):2.530646e-01,20:4.039040e-01):3.991097e-01,(53:8.837756e-01,(((19:1.895183e-01,18:1.723192e-01):1.503821e-01,42:2.894932e-01):2.397717e-01,23:5.912855e-01):5.471066e-01):1.174171e-01):3.727091e-01,(((72:7.484131e-01,((((51:3.038592e-03,46:2.718171e-03):2.189062e-02,45:6.252055e-03):1.616868e-01,(56:1.227647e-01,75:8.406582e-02):4.179103e-02):2.878805e-01,((7:3.765794e-01,8:3.622604e-01):2.918966e-01,(9:2.297952e-01,(30:4.167168e-01,2:2.788668e-01):1.760320e-01):8.228922e-02):1.931557e-01):5.820316e-01):9.395363e-01,((58:1.596974e+00,32:4.549613e-01):1.467961e+00,(((62:2.598159e+00,68:2.505577e+00):3.490113e-01,(69:2.227914e+00,(33:1.702668e+00,5:1.181205e+00):6.259118e-01):5.385957e-01):4.038080e-01,(4:5.722164e-01,3:4.335071e-01):1.789036e+00):5.835932e-02):3.600124e-01):3.225360e-01,(6:5.123580e-01,12:7.465243e-01):2.400874e+00):9.158447e-01):2.054794e-01,(((40:2.501401e-01,(39:1.169015e-01,25:2.114158e-01):1.819155e-01):4.866822e-01,((49:3.322162e-01,21:4.011812e-01):3.923455e-01,55:8.697396e-01):2.357405e-01):1.243671e-01,(41:3.999560e-01,(27:1.679411e-01,(66:5.283222e-02,38:2.071495e-02):1.428657e-01):4.141988e-01):7.232689e-01):2.265957e-01):1.006483e-01,(((29:8.895489e-02,59:6.880856e-02):6.433007e-01,(((47:6.393710e-01,((((65:5.873088e-01,35:4.173096e-01):1.078152e-01,(64:2.077139e-01,73:2.300378e-01):2.073274e-01):1.401779e-01,26:7.995847e-01):9.222870e-02,(61:3.260553e-01,74:3.577005e-01):2.829785e-01):1.050372e-01):2.264793e-01,34:6.112670e-01):1.169431e-01,31:6.906723e-01):8.061729e-02):4.282643e-01,63:1.342507e+00):4.709324e-01):1.820045e-01):5.393416e-02):1.255360e-01):1.850437e-01):1.908826e-01):1.134247e-01):1.302752e-01,57:4.634758e-01,1:7.987270e-01);
   tree gen.44000 = [&U] ((57:5.216363e-01,(17:6.272194e-01,(14:2.392725e-01,(71:3.142503e-01,37:2.584431e-01):1.064706e-01):2.454503e-01):9.577363e-02):1.296999e-01,(((16:6.421643e-02,60:9.840460e-02):7.175392e-02,67:6.916987e-02):4.947281e-01,((((12:1.150206e+00,6:2.437615e-01):2.102023e+00,(10:5.591058e-01,36:5.106564e-01):5.005392e-01):5.686702e-01,((((43:1.675533e-01,28:1.202206e-01):3.731151e-01,(24:2.392479e-01,(15:2.093833e-01,44:2.149164e-01):1.230297e-01):2.108717e-01):5.557108e-01,((((((66:4.375248e-02,38:2.752375e-02):1.287567e-01,27:2.013974e-01):3.527341e-01,41:4.593708e-01):7.512652e-01,(((21:3.296342e-01,49:3.573291e-01):4.287792e-01,55:8.997815e-01):2.306170e-01,((39:1.135113e-01,25:1.902050e-01):1.697905e-01,40:2.623954e-01):5.006974e-01):2.081713e-01):3.180492e-01,(((((((19:2.257110e-01,18:1.690695e-01):1.360705e-01,42:2.456835e-01):2.910940e-01,23:5.298425e-01):5.954202e-01,53:7.468611e-01):1.893933e-01,(20:4.909220e-01,(52:4.009964e-01,48:4.064910e-01):1.983461e-01):4.179278e-01):3.302749e-01,(((72:1.002063e+00,((((30:3.861701e-01,2:2.453256e-01):1.576114e-01,9:2.939758e-01):1.262518e-01,(8:4.547939e-01,7:5.128818e-01):3.298615e-01):2.316655e-01,((45:9.426468e-03,(46:5.438213e-03,51:1.928415e-03):7.636884e-03):1.109546e-01,(75:1.018508e-01,56:1.080854e-01):6.911475e-02):3.180241e-01):4.883045e-01):8.656966e-01,(((3:4.544581e-01,4:5.920703e-01):1.879957e+00,(69:3.085274e+00,(5:1.489134e+00,33:2.149064e+00):6.971995e-01):8.510056e-01):2.076010e-01,((68:2.119423e+00,62:2.433903e+00):3.732876e-01,(32:1.135997e+00,58:9.312667e-01):1.543056e+00):1.009363e-01):3.195900e-01):5.816898e-01,11:4.198738e+00):4.288869e-01):1.449371e-01,13:2.087278e+00):9.444150e-02):9.098169e-02,(63:1.441732e+00,(31:7.350747e-01,((29:9.132674e-02,59:4.377088e-02):8.922189e-01,((47:7.282086e-01,((74:3.955603e-01,61:2.994242e-01):4.003621e-01,(26:8.141125e-01,((35:4.087614e-01,65:6.493128e-01):7.332583e-02,(64:1.675296e-01,73:3.008507e-01):2.414216e-01):1.319211e-01):1.082412e-01):8.437356e-02):1.908409e-01,34:8.366083e-01):8.419377e-02):8.111778e-02):5.554786e-01):2.840188e-01):2.129983e-01):6.895640e-02,54:1.322081e+00):9.553569e-02):8.428122e-02,(70:6.154748e-01,(22:4.208880e-01,50:3.730745e-01):4.611241e-01):5.631102e-01):2.775571e-01):2.815517e-02,1:9.121225e-01);
   tree gen.44500 = [&U] ((57:5.216363e-01,(17:6.272194e-01,(14:2.392725e-01,(71:3.142503e-01,37:2.584431e-01):1.064706e-01):2.569172e-01):9.577363e-02):9.190591e-02,(((16:6.421643e-02,60:9.840460e-02):7.175392e-02,67:6.916987e-02):4.947281e-01,((((12:1.150206e+00,6:3.388090e-01):2.562757e+00,(10:5.591058e-01,36:5.106564e-01):5.005392e-01):5.686702e-01,((((43:1.287262e-01,28:1.202206e-01):3.731151e-01,(24:2.392479e-01,(15:2.093833e-01,44:2.149164e-01):1.184756e-01):2.108717e-01):5.557108e-01,((((((66:4.375248e-02,38:2.876715e-02):1.287567e-01,27:1.880049e-01):3.527341e-01,41:4.593708e-01):7.512652e-01,(((21:3.296342e-01,49:3.573291e-01):4.287792e-01,55:8.997815e-01):2.306170e-01,((39:1.135113e-01,25:1.902050e-01):1.697905e-01,40:2.623954e-01):4.663947e-01):2.081713e-01):3.180492e-01,(((((((19:2.257110e-01,18:1.690695e-01):1.915785e-01,42:2.456835e-01):2.894829e-01,23:5.298425e-01):5.954202e-01,53:7.468611e-01):1.893933e-01,(20:4.352716e-01,(52:3.550185e-01,48:4.064910e-01):1.983461e-01):4.526663e-01):3.302749e-01,(((72:1.064365e+00,((((30:3.861701e-01,2:1.924906e-01):1.576114e-01,9:2.939758e-01):1.262518e-01,(8:4.547939e-01,7:5.128818e-01):3.683909e-01):2.316655e-01,((45:9.426468e-03,(46:5.506519e-03,51:3.646179e-03):7.636884e-03):1.109546e-01,(75:1.018508e-01,56:1.080854e-01):6.911475e-02):3.180241e-01):4.883045e-01):8.656966e-01,(((68:2.114897e+00,62:2.433903e+00):3.645599e-01,((3:4.544581e-01,4:5.920703e-01):1.879957e+00,(69:3.085274e+00,(5:1.489134e+00,33:1.478444e+00):6.341334e-01):3.872536e-01):2.076010e-01):5.331658e-02,(32:1.128467e+00,58:9.312667e-01):1.543056e+00):3.195900e-01):5.816898e-01,11:4.198738e+00):4.288869e-01):1.523471e-01,13:2.087278e+00):6.855409e-02):9.098169e-02,(63:1.441732e+00,(31:7.350747e-01,((29:9.132674e-02,59:4.377088e-02):8.922189e-01,((47:7.282086e-01,((74:3.955603e-01,61:2.994242e-01):3.856702e-01,(26:8.141125e-01,((35:3.763179e-01,65:6.493128e-01):7.332583e-02,(64:1.675296e-01,73:3.008507e-01):1.828653e-01):1.869625e-01):1.013005e-01):6.436107e-02):2.224853e-01,34:8.366083e-01):8.997394e-02):8.291639e-02):5.554786e-01):2.840188e-01):2.129983e-01):9.259357e-02,54:1.322081e+00):5.087448e-02):1.995150e-01,(70:6.154748e-01,(22:4.208880e-01,50:3.730745e-01):3.672718e-01):5.989559e-01):2.922377e-01):2.815517e-02,1:9.121225e-01);
   tree gen.45000 = [&U] ((57:5.355418e-01,(17:6.439395e-01,(14:2.456509e-01,(71:3.226274e-01,37:2.653326e-01):1.093088e-01):2.637660e-01):9.832671e-02):9.435588e-02,(((16:6.592828e-02,60:1.010278e-01):7.366669e-02,67:7.101376e-02):5.079163e-01,((((12:1.087817e+00,6:2.055215e-01):2.538720e+00,(10:5.740101e-01,36:5.242692e-01):7.549975e-01):1.486325e-01,((((43:2.023140e-01,28:1.234254e-01):4.381300e-01,(24:2.456256e-01,(15:2.149649e-01,44:2.206456e-01):1.163830e-01):1.946571e-01):5.066457e-01,((((((66:4.491881e-02,38:2.953401e-02):1.321890e-01,27:1.930166e-01):3.030424e-01,41:4.716165e-01):7.712920e-01,(((21:3.384214e-01,49:3.668546e-01):4.402094e-01,55:9.237674e-01):2.367647e-01,((39:1.165372e-01,25:2.492525e-01):1.743167e-01,40:2.693902e-01):4.788276e-01):2.137206e-01):3.265275e-01,(((((((19:2.317279e-01,18:1.735765e-01):1.966855e-01,42:2.522328e-01):2.971998e-01,23:5.439667e-01):6.112926e-01,53:7.667705e-01):1.944421e-01,(20:4.468748e-01,(52:3.644824e-01,48:4.615475e-01):2.036335e-01):4.711199e-01):3.337606e-01,(((72:1.092738e+00,((((30:3.964644e-01,2:1.976219e-01):1.557175e-01,9:2.595118e-01):1.296173e-01,(8:4.669176e-01,7:5.265539e-01):2.303728e-01):2.378412e-01,((45:9.677753e-03,(46:5.653309e-03,51:3.743377e-03):1.433889e-02):1.139124e-01,(75:1.045658e-01,56:1.109667e-01):6.646825e-02):3.265018e-01):5.013214e-01):8.887738e-01,(((68:2.171275e+00,((3:4.665727e-01,4:6.078534e-01):1.765891e+00,(69:3.167519e+00,(5:1.528830e+00,33:1.517856e+00):7.486225e-01):8.594482e-01):2.285700e-01):3.844404e-01,(32:1.158549e+00,58:9.560919e-01):1.584190e+00):1.086693e-01,62:2.487022e+00):3.281094e-01):9.033027e-01,11:3.949947e+00):4.403199e-01):1.647588e-01,13:2.142919e+00):1.305559e-01):9.340703e-02,(63:1.480165e+00,(31:7.546699e-01,((29:9.376128e-02,59:4.493770e-02):9.160031e-01,((47:7.476208e-01,((74:4.061049e-01,61:3.074061e-01):3.959512e-01,(26:8.358146e-01,((35:3.863496e-01,65:6.666218e-01):7.528051e-02,(64:1.719955e-01,73:3.088706e-01):1.877401e-01):1.919464e-01):1.040009e-01):1.555134e-01):2.083424e-01,34:8.200804e-01):9.237241e-02):8.512673e-02):5.702863e-01):2.915900e-01):2.805736e-01):1.384819e-01,54:1.357324e+00):1.577248e-01):2.048335e-01,(70:6.318817e-01,(22:4.321078e-01,50:3.830198e-01):3.770623e-01):6.149225e-01):3.000280e-01):3.856093e-02,1:9.364373e-01);
   tree gen.45500 = [&U] ((((17:5.436720e-01,(14:3.328285e-01,(71:2.975126e-01,37:3.525546e-01):4.606577e-02):1.773123e-01):1.433757e-01,57:5.160448e-01):1.238794e-01,(67:1.279601e-01,(16:7.447721e-02,60:9.639058e-02):5.143670e-02):3.739189e-01):1.292132e-01,((70:6.887043e-01,(22:4.098417e-01,50:2.440935e-01):3.946413e-01):4.534320e-01,(((((15:1.403718e-01,44:1.739530e-01):8.504460e-02,24:2.513030e-01):1.974053e-01,(43:1.238539e-01,28:1.420128e-01):3.089889e-01):5.895265e-01,((((40:2.425563e-01,(39:1.511048e-01,25:1.839019e-01):1.645994e-01):4.901107e-01,((49:2.285023e-01,21:4.040074e-01):4.930355e-01,55:8.758666e-01):1.953085e-01):1.176630e-01,(41:4.027735e-01,(27:1.545698e-01,(66:4.434142e-02,38:2.804211e-02):1.361070e-01):3.816960e-01):7.214350e-01):3.808079e-01,(((31:6.955378e-01,(((47:6.965180e-01,((((35:4.881891e-01,65:5.080040e-01):7.982054e-02,(64:1.847349e-01,73:2.316584e-01):1.749871e-01):1.606952e-01,26:7.133135e-01):2.014235e-01,(61:3.283522e-01,74:4.171525e-01):4.439921e-01):8.021047e-02):3.509220e-01,34:6.155731e-01):1.138356e-01,(29:9.429539e-02,59:2.935073e-02):6.478325e-01):7.443913e-02):4.470324e-01,63:1.283552e+00):2.773905e-01,((((48:3.032818e-01,52:4.010890e-01):2.835936e-01,20:3.925790e-01):3.964145e-01,(53:8.900015e-01,(((19:2.437919e-01,18:1.735331e-01):1.743962e-01,42:2.653520e-01):2.238374e-01,23:5.954509e-01):5.509608e-01):1.861530e-01):3.025198e-01,(((72:7.560325e-01,((((51:4.597705e-03,46:1.547909e-03):9.855649e-03,45:1.068749e-02):1.628258e-01,(56:9.926338e-02,75:8.465803e-02):3.913666e-02):3.468386e-01,((7:3.852082e-01,8:3.648123e-01):2.811412e-01,(9:2.314140e-01,(30:4.683666e-01,2:2.808314e-01):1.816385e-01):1.235779e-01):1.786602e-01):6.163324e-01):8.519060e-01,(6:7.314793e-01,12:9.951778e-01):2.696826e+00):5.564947e-02,(62:2.995844e+00,((((69:2.319819e+00,(33:1.630054e+00,5:1.189527e+00):6.331978e-01):5.423899e-01,(4:6.492331e-01,3:4.365610e-01):1.718820e+00):2.311445e-01,68:2.318706e+00):4.400121e-01,(58:1.002364e+00,32:6.199513e-01):1.692683e+00):2.481290e-01):3.428999e-01):1.119991e+00):3.025985e-01):7.403521e-02):1.871508e-01):1.387435e-01,(54:8.757581e-01,(11:3.763563e+00,((36:4.913187e-01,10:5.901324e-01):4.162751e-01,13:1.688968e+00):1.847499e-02):3.638897e-01):1.882209e-01):2.772088e-01):1.619489e-01,1:8.157100e-01);
   tree gen.46000 = [&U] (((((12:1.079486e+00,6:2.039477e-01):2.519279e+00,(10:5.696144e-01,36:5.202544e-01):7.492159e-01):1.474943e-01,((((43:2.007647e-01,28:7.219365e-02):4.347749e-01,(24:2.656840e-01,(15:2.133188e-01,44:2.119722e-01):1.081838e-01):2.022231e-01):5.027659e-01,(((((((((19:2.299534e-01,18:1.722473e-01):1.951793e-01,42:2.503012e-01):2.353277e-01,23:5.398011e-01):6.066114e-01,53:7.608987e-01):1.929531e-01,(20:4.344979e-01,(52:3.616913e-01,48:3.705441e-01):2.050096e-01):4.675122e-01):4.013041e-01,(((72:1.084370e+00,((((30:3.667184e-01,2:1.961086e-01):1.472360e-01,9:2.839264e-01):2.309505e-01,(8:4.334531e-01,7:3.966426e-01):2.469924e-01):5.835291e-02,((45:1.245465e-02,(46:5.610017e-03,51:3.714711e-03):7.879232e-03):1.130401e-01,(75:1.164083e-01,56:1.165224e-01):7.708366e-02):3.240015e-01):4.902155e-01):8.819678e-01,((((3:4.629998e-01,4:6.031986e-01):1.752368e+00,(69:3.143263e+00,(5:1.533328e+00,33:1.636493e+00):8.192556e-01):8.528668e-01):1.253205e-01,(68:2.234309e+00,62:2.275745e+00):3.711971e-01):2.144172e-01,(32:1.160146e+00,58:9.022629e-01):1.683640e+00):4.664893e-01):7.577490e-01,11:3.919700e+00):2.678086e-01):2.189009e-01,13:2.126509e+00):2.217486e-01,(63:1.468830e+00,(31:7.505160e-01,((29:9.304328e-02,59:5.917686e-02):9.089886e-01,((47:7.418957e-01,((74:4.029951e-01,61:3.029189e-01):2.964182e-01,(26:8.294141e-01,((35:4.308037e-01,65:6.615169e-01):7.470403e-02,(64:2.119686e-01,73:3.551144e-01):1.863024e-01):1.560598e-01):1.063501e-01):1.718874e-01):2.475471e-01,34:8.138004e-01):1.037234e-01):1.576730e-01):5.659191e-01):2.839909e-01):3.416360e-02,((((66:4.457483e-02,38:2.210244e-02):1.245376e-01,27:1.698022e-01):3.817131e-01,41:3.816221e-01):6.943283e-01,(((21:3.703801e-01,49:3.640453e-01):4.368383e-01,55:9.078711e-01):2.613646e-01,((39:8.961573e-02,25:2.473438e-01):2.017599e-01,40:2.673273e-01):4.281916e-01):2.331323e-01):3.240271e-01):1.842087e-01):8.666872e-02,54:1.346930e+00):8.170834e-02):2.032650e-01,(70:6.270429e-01,(22:4.287989e-01,50:3.725279e-01):5.313422e-01):5.908192e-01):2.426748e-01,(((16:6.542341e-02,60:8.524719e-02):1.009899e-01,67:7.046996e-02):5.040268e-01,(57:5.314407e-01,(17:6.390083e-01,(14:2.437697e-01,(71:3.201568e-01,37:2.633007e-01):1.112931e-01):2.617461e-01):9.757375e-02):9.547019e-02):8.042571e-02,1:8.462019e-01);
   tree gen.46500 = [&U] (((((12:1.061015e+00,6:2.004579e-01):2.476171e+00,(10:5.598676e-01,36:5.113522e-01):7.363959e-01):3.102917e-01,((((43:1.973293e-01,28:7.095833e-02):3.848802e-01,(24:2.611378e-01,(15:2.096686e-01,44:2.083451e-01):1.226355e-01):1.987628e-01):4.941630e-01,(((((((((19:2.260186e-01,18:1.692999e-01):1.918395e-01,42:2.460183e-01):1.864218e-01,23:5.631338e-01):5.020609e-01,53:7.478788e-01):1.341616e-01,(20:4.270631e-01,(52:3.344111e-01,48:3.642037e-01):2.015016e-01):4.595125e-01):4.344860e-01,(((72:1.054796e+00,((((30:3.604434e-01,2:2.498632e-01):1.447166e-01,9:2.619728e-01):2.269987e-01,(8:4.260362e-01,7:4.044401e-01):2.354246e-01):8.556177e-02,((45:1.224154e-02,(46:5.514023e-03,51:1.889483e-03):7.744408e-03):1.007653e-01,(75:1.144164e-01,56:1.145285e-01):6.373514e-02):3.184575e-01):4.275518e-01):9.240769e-01,(((69:3.089478e+00,(5:1.420970e+00,33:1.608491e+00):8.052372e-01):8.231100e-01,(68:2.196077e+00,62:2.915125e+00):3.648454e-01):2.040521e-01,((32:1.140295e+00,58:8.868241e-01):1.654831e+00,(3:4.643531e-01,4:5.928771e-01):1.786789e+00):1.620445e-01):4.943057e-01):8.258038e-01,11:3.852629e+00):2.632260e-01):5.123135e-02,13:2.332673e+00):3.418472e-01,(63:1.443696e+00,(31:7.376737e-01,((29:9.145119e-02,59:5.816427e-02):8.934347e-01,((47:7.292009e-01,((74:3.960993e-01,61:2.965670e-01):2.913462e-01,(26:8.152218e-01,((35:5.028495e-01,65:6.501976e-01):7.162732e-02,(64:2.083416e-01,73:3.490380e-01):1.831145e-01):1.603227e-01):5.911537e-02):1.543102e-01):1.716259e-01,34:7.998753e-01):1.019485e-01):6.348915e-02):5.562356e-01):2.791315e-01):3.177257e-02,((((66:4.381210e-02,38:2.172424e-02):9.930531e-02,27:1.981419e-01):3.751815e-01,41:3.750921e-01):6.824475e-01,(((21:3.640425e-01,49:3.578161e-01):4.293635e-01,55:8.923363e-01):2.116807e-01,((39:1.445810e-01,25:2.431114e-01):1.591348e-01,40:2.627530e-01):4.208648e-01):1.690793e-01):3.184825e-01):1.810567e-01):7.641491e-02,54:1.323883e+00):8.031021e-02):1.997869e-01,(70:6.163135e-01,(22:4.214616e-01,50:3.661534e-01):5.222503e-01):5.807096e-01):2.232215e-01,(((16:6.430394e-02,60:8.378850e-02):9.926182e-02,67:6.926413e-02):5.291674e-01,(57:5.223471e-01,(17:6.280741e-01,(14:2.395985e-01,(71:3.146785e-01,37:2.587953e-01):1.093887e-01):2.572673e-01):6.728620e-02):9.383658e-02):7.904952e-02,1:8.317223e-01);
   tree gen.47000 = [&U] ((((17:5.330953e-01,(14:3.263535e-01,(71:2.887597e-01,37:3.456958e-01):3.593036e-02):2.488970e-01):9.791748e-02,57:5.060055e-01):1.214694e-01,(67:1.174081e-01,(16:6.417133e-02,60:9.369965e-02):5.900425e-02):5.965276e-01):1.673997e-01,((70:6.753060e-01,(22:3.409747e-01,50:3.528430e-01):4.248705e-01):4.446107e-01,(((((15:1.864003e-01,44:1.705688e-01):1.858115e-01,24:2.656311e-01):1.787193e-01,(43:1.214444e-01,28:1.392500e-01):3.029777e-01):5.185794e-01,((((40:2.683221e-01,(39:7.749884e-02,25:2.380082e-01):1.155556e-01):4.805759e-01,((49:2.869977e-01,21:3.961477e-01):4.224140e-01,55:7.672746e-01):2.262086e-01):2.316380e-01,(41:4.443757e-01,(27:1.792518e-01,(66:4.347879e-02,38:2.273878e-02):1.321081e-01):3.742704e-01):5.834642e-01):3.733995e-01,(((((29:1.139388e-01,59:4.657874e-02):6.589124e-01,((47:6.439281e-01,((((35:4.128365e-01,65:4.981211e-01):6.827997e-02,(64:1.811410e-01,73:2.271516e-01):1.715829e-01):8.731296e-02,26:6.994365e-01):1.054788e-01,(61:3.055941e-01,74:4.090371e-01):4.163648e-01):1.008491e-01):1.259336e-01,34:8.209470e-01):6.500245e-02):1.481561e-01,31:6.310879e-01):4.383357e-01,63:1.258581e+00):3.370506e-01,((((48:2.496227e-01,52:3.932861e-01):2.702149e-01,20:4.349475e-01):3.871238e-01,(53:8.726871e-01,(((19:1.663519e-01,18:1.701571e-01):1.249127e-01,42:2.835353e-01):2.394884e-01,23:5.838667e-01):5.488284e-01):1.835027e-01):3.993127e-01,(((72:1.063797e+00,((((51:2.905054e-03,46:1.881959e-03):9.663914e-03,45:6.131876e-03):1.646839e-01,(56:1.355861e-01,75:8.301107e-02):4.016912e-02):2.940457e-01,((7:2.991418e-01,8:3.577152e-01):2.756718e-01,(9:2.269120e-01,(30:3.836799e-01,2:2.784884e-01):1.461660e-01):1.863535e-01):1.092349e-01):5.948017e-01):8.353327e-01,(((((69:2.343926e+00,(33:1.598342e+00,5:1.166385e+00):8.809221e-01):4.944117e-01,(4:5.491457e-01,3:3.675863e-01):1.685382e+00):2.458195e-01,68:1.702356e+00):4.215189e-01,(58:9.828632e-01,32:8.624246e-01):1.455007e+00):1.681650e-01,62:2.937562e+00):2.205532e-01):7.211401e-02,(6:4.515694e-01,12:7.539410e-01):2.218317e+00):1.126546e+00):2.256925e-01):1.339003e-01):1.455573e-01):5.850147e-02,(54:8.587208e-01,(11:3.454870e+00,((36:4.180692e-01,10:5.786517e-01):3.894721e-01,13:1.247329e+00):3.165274e-01):1.307182e-01):1.845592e-01):3.880306e-01):1.194476e-01,1:7.998409e-01);
   tree gen.47500 = [&U] ((70:5.781027e-01,(22:3.424484e-01,50:3.543680e-01):4.233375e-01):4.381668e-01,((((17:5.353992e-01,(14:3.277640e-01,(71:2.900077e-01,37:3.033537e-01):5.076401e-02):2.528638e-01):8.882863e-02,57:5.081924e-01):1.219944e-01,(67:1.179156e-01,(16:6.709948e-02,60:9.410461e-02):5.925926e-02):3.493851e-01):1.681232e-01,(((((15:1.872059e-01,44:1.713060e-01):1.866146e-01,24:2.667791e-01):1.794917e-01,(43:1.219693e-01,28:1.398518e-01):3.742856e-01):5.208206e-01,((((40:2.914572e-01,(39:7.783378e-02,25:2.390369e-01):1.160550e-01):4.826529e-01,((49:2.882381e-01,21:3.978598e-01):4.242396e-01,55:7.705907e-01):2.660977e-01):1.530741e-01,(41:4.282502e-01,(27:1.811122e-01,(66:4.366670e-02,38:2.283705e-02):1.592915e-01):3.230886e-01):5.859858e-01):3.258008e-01,(((((29:1.144312e-01,59:3.804984e-02):6.617601e-01,((47:6.467111e-01,((((35:4.219851e-01,65:5.002739e-01):1.013668e-01,(64:1.819239e-01,73:2.281333e-01):1.848285e-01):7.317482e-02,26:7.024593e-01):1.059346e-01,(61:3.069149e-01,74:4.108049e-01):4.181643e-01):9.768628e-02):1.264778e-01,34:8.244951e-01):1.427779e-01):1.487965e-01,31:6.338154e-01):4.402301e-01,63:1.264021e+00):4.049001e-01,((((48:2.507015e-01,52:3.949858e-01):2.389814e-01,20:4.368273e-01):3.887969e-01,(53:8.764587e-01,(((19:1.670708e-01,18:1.708925e-01):1.250269e-01,42:2.847607e-01):2.405234e-01,23:5.863902e-01):5.512004e-01):1.842958e-01):4.010385e-01,(((72:1.068394e+00,((((51:2.553218e-03,46:1.890093e-03):1.055436e-02,45:6.158377e-03):1.653957e-01,(56:1.361720e-01,75:8.336983e-02):4.034273e-02):2.953165e-01,((7:3.004346e-01,8:3.592612e-01):2.768632e-01,(9:2.286676e-01,(30:3.853381e-01,2:2.829857e-01):2.047364e-01):1.871589e-01):1.097070e-01):5.973724e-01):6.891709e-01,(((((69:2.354056e+00,(33:1.605250e+00,5:1.171426e+00):8.847293e-01):4.965485e-01,(4:5.515191e-01,3:3.691750e-01):1.692666e+00):5.176172e-01,68:1.709713e+00):3.436739e-01,(58:1.295106e+00,32:8.661519e-01):1.461295e+00):2.513987e-01,62:2.950257e+00):2.215064e-01):9.756732e-02,(6:4.535211e-01,12:6.048901e-01):2.227905e+00):1.131415e+00):2.266679e-01):2.848497e-02):2.058842e-01):1.108466e-01,(54:8.624321e-01,(11:3.469801e+00,((36:4.198760e-01,10:5.123093e-01):3.911553e-01,13:1.252720e+00):3.178954e-01):1.291756e-01):2.031685e-01):3.190471e-01):1.236144e-01,1:8.032977e-01);
   tree gen.48000 = [&U] ((70:5.623961e-01,(22:3.331444e-01,50:3.447401e-01):2.276876e-01):3.861615e-01,((((17:5.208529e-01,(14:3.188589e-01,(71:2.393107e-01,37:2.951119e-01):4.938479e-02):2.459937e-01):8.641523e-02,57:4.943852e-01):1.521631e-01,(67:1.147119e-01,(16:6.527645e-02,60:9.154787e-02):5.764924e-02):4.319201e-01):1.635554e-01,(((((15:1.821197e-01,44:1.828094e-01):1.695607e-01,24:2.333159e-01):1.746150e-01,(43:1.186555e-01,28:1.360522e-01):3.641166e-01):5.066704e-01,((((40:2.807323e-01,(39:7.571911e-02,25:1.903644e-01):8.337251e-02):5.261164e-01,((49:2.804069e-01,21:4.314949e-01):4.127134e-01,55:8.601286e-01):1.646816e-01):1.922387e-01,(41:4.166150e-01,(27:1.761915e-01,(66:4.248031e-02,38:2.380368e-02):1.549637e-01):3.143106e-01):5.700651e-01):2.650074e-01,(((((48:2.438902e-01,52:3.842544e-01):2.324885e-01,20:4.249591e-01):3.782336e-01,(53:8.526461e-01,(((19:2.629917e-01,18:1.662495e-01):1.216301e-01,42:2.770240e-01):2.339886e-01,23:4.999319e-01):6.054943e-01):1.792886e-01):3.901426e-01,(((72:7.890701e-01,((((51:5.111514e-03,46:1.920514e-03):2.313638e-02,45:3.690002e-03):1.609020e-01,(56:1.324724e-01,75:8.110474e-02):3.099363e-02):2.872930e-01,((7:3.277283e-01,8:3.495003e-01):2.693411e-01,(9:2.224549e-01,(30:3.748688e-01,2:1.894616e-01):1.726326e-01):1.820739e-01):1.635169e-01):5.811423e-01):7.191780e-01,(6:3.947969e-01,12:6.122061e-01):2.292767e+00):1.481260e-01,(((((69:2.290098e+00,(33:1.561636e+00,5:1.139599e+00):8.724041e-01):4.830577e-01,(4:6.058759e-01,3:3.591448e-01):1.646677e+00):9.808614e-02,68:1.911402e+00):2.305614e-01,(58:1.259919e+00,32:9.002894e-01):1.421593e+00):1.795798e-01,62:2.870101e+00):2.154883e-01):8.958405e-01):2.205096e-01,((((29:1.008036e-01,59:3.701606e-02):6.437806e-01,((47:6.291405e-01,((((35:4.105201e-01,65:4.866819e-01):9.861275e-02,(64:1.732207e-01,73:2.586063e-01):1.869610e-01):8.406025e-02,26:6.833741e-01):8.385026e-02,(61:3.400713e-01,74:3.360863e-01):4.068032e-01):1.833944e-01):1.230416e-01,34:7.041727e-01):1.227874e-01):1.177118e-01,31:6.165952e-01):4.282695e-01,63:1.229678e+00):3.938993e-01):3.954074e-02):2.353339e-01):8.266972e-02,(54:8.390006e-01,(11:3.375530e+00,((36:4.084684e-01,10:4.983903e-01):3.805280e-01,13:1.218684e+00):3.092584e-01):1.256660e-01):1.976486e-01):3.103788e-01):1.563379e-01,1:7.814728e-01);
   tree gen.48500 = [&U] ((((17:5.245071e-01,(14:3.210960e-01,(71:2.409897e-01,37:2.971823e-01):6.706960e-02):1.265434e-01):8.702150e-02,57:4.978537e-01):1.532307e-01,(67:1.155167e-01,(16:6.573441e-02,60:9.279528e-02):5.805369e-02):4.349503e-01):1.647029e-01,((((((15:1.833974e-01,44:1.840920e-01):1.707503e-01,24:2.349528e-01):1.758401e-01,(43:1.194879e-01,28:1.342501e-01):3.666711e-01):5.102250e-01,((((40:2.827019e-01,(39:1.070334e-01,25:1.869947e-01):8.395744e-02):5.298075e-01,((49:2.823742e-01,21:4.345222e-01):4.156089e-01,55:8.661631e-01):1.658370e-01):1.419414e-01,(41:4.195379e-01,(27:1.774276e-01,(66:4.277834e-02,38:2.397068e-02):1.227650e-01):3.165157e-01):5.740645e-01):3.437941e-01,(((((48:2.456013e-01,52:3.869502e-01):2.341196e-01,20:4.279405e-01):3.808872e-01,(53:7.719091e-01,(((19:1.698409e-01,18:1.674159e-01):1.374142e-01,42:2.789676e-01):2.499948e-01,23:5.034393e-01):6.097424e-01):1.315498e-01):3.928798e-01,(((72:7.946061e-01,((((51:3.731479e-03,46:1.933988e-03):1.176769e-02,45:3.715890e-03):1.620309e-01,(56:1.334018e-01,75:8.167376e-02):3.121107e-02):2.893086e-01,((7:3.300275e-01,8:3.519524e-01):2.601330e-01,(9:2.130169e-01,(30:3.774988e-01,2:2.065760e-01):1.738437e-01):1.833513e-01):1.678697e-01):5.852195e-01):6.363906e-01,(6:3.975667e-01,12:6.165012e-01):2.308852e+00):2.579175e-01,(((((69:2.306165e+00,(33:1.572593e+00,5:1.151160e+00):6.491209e-01):4.864468e-01,(4:6.101266e-01,3:4.073938e-01):1.517817e+00):1.315907e-01,68:1.924812e+00):2.321789e-01,(58:1.268758e+00,32:9.066056e-01):1.431566e+00):9.390847e-02,62:2.890237e+00):4.143355e-01):9.021255e-01):2.220566e-01,((((29:7.225030e-02,59:4.303379e-02):6.482973e-01,((47:6.335544e-01,((((35:4.134003e-01,65:4.900964e-01):8.926630e-02,(64:1.744360e-01,73:2.604206e-01):1.882726e-01):8.465000e-02,26:6.881685e-01):7.976775e-02,(61:3.424571e-01,74:3.384442e-01):4.616339e-01):1.846811e-01):1.261395e-01,34:7.091130e-01):1.236488e-01):1.185376e-01,31:6.209211e-01):4.312741e-01,63:1.238305e+00):4.109335e-01):5.135690e-02):2.369849e-01):8.406107e-02,(54:8.448868e-01,(11:3.129551e+00,((36:4.113341e-01,10:5.018868e-01):5.338355e-01,13:1.371946e+00):1.254818e-01):1.747260e-01):1.843315e-01):3.125564e-01,(70:5.663418e-01,(22:3.086532e-01,50:3.471587e-01):2.292850e-01):3.888708e-01):1.574347e-01,1:7.869555e-01);
   tree gen.49000 = [&U] ((((17:5.333832e-01,(14:2.663145e-01,(71:2.450679e-01,37:2.740863e-01):7.667055e-02):2.275674e-01):8.834053e-02,57:5.062788e-01):6.635505e-02,(67:1.174715e-01,(16:6.684682e-02,60:9.436564e-02):5.903612e-02):4.423109e-01):1.191476e-01,((((((15:1.865010e-01,44:1.872073e-01):1.736399e-01,24:2.389289e-01):1.788158e-01,(43:1.215100e-01,28:1.365219e-01):3.728762e-01):5.188595e-01,((((40:2.874860e-01,(39:1.088447e-01,25:1.901592e-01):8.537823e-02):5.387734e-01,((49:2.871528e-01,21:4.418755e-01):4.226422e-01,55:8.808210e-01):1.686434e-01):1.443435e-01,(41:4.266376e-01,(27:1.804302e-01,(66:4.350227e-02,38:2.437633e-02):1.248425e-01):3.218720e-01):6.684825e-01):3.496121e-01,(((((48:2.497575e-01,52:3.934985e-01):2.380815e-01,20:4.351825e-01):4.000949e-01,(53:7.849719e-01,(((19:1.767154e-01,18:1.702490e-01):1.023656e-01,42:2.553001e-01):2.542254e-01,23:5.119589e-01):6.200609e-01):1.369225e-01):3.995284e-01,(((72:7.854596e-01,((((51:3.794626e-03,46:3.059295e-03):1.431086e-02,45:3.778773e-03):1.647729e-01,(56:1.146907e-01,75:7.767660e-02):4.550539e-02):2.942045e-01,((7:3.356125e-01,8:3.579084e-01):2.645352e-01,(9:2.635489e-01,(30:3.838872e-01,2:2.022607e-01):1.479392e-01):1.281134e-01):1.707105e-01):5.951230e-01):6.471601e-01,(6:3.423788e-01,12:6.269341e-01):2.347925e+00):8.604247e-02,(((58:1.290229e+00,32:9.219479e-01):1.455792e+00,62:2.939148e+00):1.937962e-01,(((69:2.345192e+00,(33:1.703313e+00,5:1.170640e+00):6.601059e-01):5.055124e-01,(4:6.204516e-01,3:4.142880e-01):1.543502e+00):5.536631e-01,68:2.515317e+00):2.112233e-02):2.522185e-01):1.038444e+00):2.258144e-01,((((29:7.347298e-02,59:5.580622e-02):6.592683e-01,((47:6.442759e-01,((((35:4.203961e-01,65:4.983902e-01):9.077693e-02,(64:1.773879e-01,73:2.535366e-01):1.929163e-01):1.380691e-01,26:6.998142e-01):1.464609e-01,(61:3.482525e-01,74:3.441716e-01):2.494645e-01):1.296526e-01):2.117131e-01,34:7.211132e-01):2.332453e-02):1.205436e-01,31:6.314288e-01):4.385725e-01,63:1.383165e+00):4.178876e-01):5.222600e-02):2.409954e-01):8.548362e-02,(54:8.591847e-01,(11:3.182512e+00,((36:4.182950e-01,10:5.103802e-01):5.428695e-01,13:1.395163e+00):1.276053e-01):1.776829e-01):1.651005e-01):2.267802e-01,(70:5.759259e-01,(22:3.138765e-01,50:3.571470e-01):3.191439e-01):3.954515e-01):1.600990e-01,1:8.002730e-01);
   tree gen.49500 = [&U] ((((17:5.498413e-01,(14:2.745319e-01,(71:2.526298e-01,37:2.825435e-01):7.903630e-02):2.345892e-01):9.106638e-02,57:5.219006e-01):6.840251e-02,(67:1.122599e-01,(16:6.890945e-02,60:8.855288e-02):7.250450e-02):4.533863e-01):1.106248e-01,((((((15:1.922557e-01,44:1.929838e-01):1.719443e-01,24:2.463013e-01):2.022645e-01,(43:1.252593e-01,28:1.407345e-01):3.843817e-01):5.348695e-01,((((40:3.118205e-01,(39:1.122032e-01,25:1.960267e-01):8.801267e-02):5.553978e-01,((49:2.960132e-01,21:4.555101e-01):4.356832e-01,55:9.079997e-01):1.738471e-01):1.421930e-01,(41:3.264829e-01,(27:1.859976e-01,(66:4.484458e-02,38:2.512849e-02):1.131246e-01):3.410136e-01):6.891093e-01):2.792728e-01,(((((48:2.574641e-01,52:4.056403e-01):2.336704e-01,20:4.942946e-01):4.124403e-01,(53:8.091931e-01,(((19:1.821681e-01,18:1.755022e-01):1.431242e-01,42:2.631777e-01):2.620698e-01,23:5.875200e-01):6.391936e-01):9.624107e-02):4.118563e-01,(((72:8.096958e-01,((((51:5.733282e-03,46:3.540307e-03):1.367057e-02,45:3.895371e-03):1.698571e-01,(56:1.436697e-01,75:8.007339e-02):4.690951e-02):2.896048e-01,((7:3.459682e-01,8:3.689520e-01):2.726977e-01,(9:2.716810e-01,(30:3.957324e-01,2:2.085017e-01):1.832828e-01):1.320664e-01):1.036610e-01):6.134862e-01):6.671290e-01,(6:6.823715e-01,12:6.462789e-01):2.420372e+00):3.693952e-01,(((58:1.197641e+00,32:9.503956e-01):1.500713e+00,62:3.029839e+00):1.997760e-01,(((69:2.411371e+00,(33:1.835318e+00,5:1.206762e+00):6.804742e-01):6.098332e-01,(4:6.395963e-01,3:4.270714e-01):1.591129e+00):2.336174e-01,68:2.009451e+00):4.411020e-01):1.812383e-01):8.592029e-01):2.327822e-01,((((29:7.574007e-02,59:5.752819e-02):6.796107e-01,((47:6.641557e-01,((((35:4.333679e-01,65:5.137685e-01):9.357796e-02,(64:2.096564e-01,73:2.613597e-01):1.400841e-01):1.928350e-01,26:7.214078e-01):1.063114e-01,(61:2.801339e-01,74:3.547914e-01):2.571620e-01):1.336532e-01):2.182458e-01,34:7.433639e-01):2.404423e-02):1.242631e-01,31:6.509122e-01):4.190688e-01,63:1.425844e+00):3.241042e-01):9.662802e-02):2.483622e-01):8.812131e-02,(54:8.856957e-01,(11:3.380558e+00,((36:4.312020e-01,10:5.261285e-01):4.053445e-01,13:1.438212e+00):3.750706e-03):3.210154e-01):1.701948e-01):2.337777e-01,(70:5.936967e-01,(22:3.235615e-01,50:3.681671e-01):3.289914e-01):4.076536e-01):1.650390e-01,1:8.249663e-01);
   tree gen.50000 = [&U] ((((17:5.277356e-01,(14:2.634947e-01,(71:2.424731e-01,37:2.711842e-01):8.890402e-02):2.552321e-01):7.711489e-02,57:5.009182e-01):6.565246e-02,(67:1.077466e-01,(16:6.613903e-02,60:8.499271e-02):6.958954e-02):4.351584e-01):1.061773e-01,((((((15:1.845263e-01,44:1.852251e-01):1.395522e-01,24:2.363990e-01):2.502182e-01,(43:1.202234e-01,28:1.251696e-01):3.689281e-01):5.418582e-01,((((40:2.992841e-01,(39:1.076922e-01,25:2.172019e-01):1.296774e-01):4.779492e-01,((49:2.841123e-01,21:4.371968e-01):4.156532e-01,55:8.714946e-01):1.668578e-01):1.364762e-01,(41:3.133570e-01,(27:1.785197e-01,(66:3.884613e-02,38:2.411822e-02):1.085766e-01):3.273035e-01):6.614045e-01):2.680450e-01,(((((48:2.471130e-01,52:3.893321e-01):2.242759e-01,20:4.744221e-01):3.958586e-01,(53:7.766605e-01,(((19:2.027416e-01,18:1.684464e-01):1.373700e-01,42:2.525969e-01):1.916455e-01,23:5.638994e-01):6.134955e-01):1.977421e-01):3.952981e-01,(((72:7.771429e-01,((((51:1.905863e-03,46:1.420760e-03):1.180437e-02,45:3.738762e-03):1.630282e-01,(56:1.378936e-01,75:7.685414e-02):4.502356e-02):2.779616e-01,((7:3.320590e-01,8:3.541187e-01):2.617342e-01,(9:2.015134e-01,(30:3.798225e-01,2:2.001191e-01):1.759141e-01):1.267569e-01):1.264725e-01):5.888217e-01):6.403078e-01,(6:6.549376e-01,12:6.202960e-01):2.798925e+00):3.545441e-01,(((58:1.077065e+00,32:9.324214e-01):1.140766e+00,62:2.908028e+00):2.503425e-01,(((69:2.744148e+00,(33:1.761531e+00,5:1.322452e+00):6.531165e-01):5.793435e-01,(4:6.138821e-01,3:4.099015e-01):1.527159e+00):1.082832e-01,68:2.251350e+00):2.452218e-01):1.708699e-01):7.834124e-01):2.234234e-01,((((29:7.269503e-02,59:5.521533e-02):6.522878e-01,((47:6.374541e-01,((((35:4.159449e-01,65:6.094558e-01):1.136537e-01,(64:2.012274e-01,73:2.714032e-01):1.344522e-01):1.458739e-01,26:6.924044e-01):1.486763e-01,(61:2.688715e-01,74:3.405274e-01):2.468231e-01):6.523927e-02):6.378108e-02,34:7.134778e-01):1.912038e-01):1.064044e-01,31:6.289822e-01):3.281845e-01,63:1.275407e+00):3.012968e-01):9.274320e-02):2.383771e-01):8.457849e-02,(54:8.500874e-01,((36:4.411606e-01,10:5.049761e-01):3.991404e-01,(11:3.244646e+00,13:1.380390e+00):3.612820e-03):4.457132e-01):1.463389e-01):2.243790e-01,(70:5.698278e-01,(22:3.105531e-01,50:3.533654e-01):3.157647e-01):3.912644e-01):1.958527e-01,1:7.917995e-01);
   tree gen.50500 = [&U] ((((17:5.317203e-01,(67:1.241482e-01,(16:6.893250e-02,60:1.005657e-01):4.732477e-02):5.571173e-01):7.502421e-02,((71:2.519620e-01,37:3.779135e-01):6.936818e-02,14:2.875793e-01):2.639856e-01):9.303774e-02,57:5.914522e-01):1.562084e-01,(((50:4.265870e-01,22:3.873670e-01):2.816532e-01,70:5.780475e-01):4.054691e-01,(((((15:1.637169e-01,44:2.493528e-01):1.307174e-01,24:2.088505e-01):1.752721e-01,(28:9.577349e-02,43:1.349406e-01):3.847941e-01):5.728426e-01,((((((39:7.496999e-02,25:2.670739e-01):1.697988e-01,40:2.789001e-01):6.717396e-01,((21:4.844961e-01,49:2.689905e-01):4.415214e-01,55:9.229614e-01):1.954894e-01):1.903805e-01,(41:3.908058e-01,(27:2.261818e-01,(66:4.354080e-02,38:2.130897e-02):1.266461e-01):3.831202e-01):5.801499e-01):2.729392e-01,(((53:9.302630e-01,(((18:1.725922e-01,19:1.950350e-01):1.949735e-01,42:2.158090e-01):3.070294e-01,23:5.925437e-01):4.942185e-01):9.066861e-02,(20:4.631704e-01,(48:4.304867e-01,52:3.251592e-01):2.687964e-01):4.162866e-01):4.452138e-01,(((68:2.851779e+00,(((33:1.804887e+00,5:1.717924e+00):6.131907e-01,69:1.964078e+00):7.850506e-01,(3:5.031133e-01,4:6.490632e-01):1.507736e+00):3.277424e-01):1.229675e-01,((58:1.070977e+00,32:1.033997e+00):1.558819e+00,62:2.963718e+00):3.788599e-01):2.219339e-01,(72:9.056905e-01,(((7:4.059769e-01,8:3.784077e-01):3.310105e-01,((2:2.528711e-01,30:3.780441e-01):1.289250e-01,9:2.952943e-01):1.183818e-01):2.267646e-01,((75:7.921913e-02,56:1.066156e-01):5.142078e-02,(45:7.303161e-03,(46:3.329162e-03,51:3.330214e-03):1.892773e-02):1.597534e-01):2.511325e-01):6.439713e-01):7.719905e-01):1.218263e+00):2.558293e-01):1.994820e-01,(63:1.619808e+00,(31:6.526063e-01,((34:8.059343e-01,(((26:7.274779e-01,((35:5.091078e-01,65:4.787408e-01):1.319425e-01,(73:3.411545e-01,64:1.540102e-01):1.336764e-01):1.820028e-01):1.229887e-01,(74:3.570606e-01,61:3.819505e-01):3.728158e-01):1.343158e-01,47:6.821585e-01):1.821337e-01):1.080265e-01,(59:6.157999e-02,29:8.031826e-02):7.498585e-01):1.018210e-01):2.833389e-01):4.603278e-01):1.376361e-01):1.219633e-01,(54:1.311411e+00,(((10:5.962816e-01,36:4.374815e-01):2.434259e-01,11:3.488794e+00):2.790721e-01,((6:2.012922e-01,12:8.784072e-01):1.871806e+00,13:1.531729e+00):2.881985e-01):3.953782e-01):1.944295e-01):2.239656e-01):2.193199e-01,1:8.156006e-01);
   tree gen.51000 = [&U] ((((17:5.998369e-01,((71:2.464441e-01,37:3.245860e-01):6.784906e-02,14:2.494693e-01):2.582045e-01):7.338122e-02,57:5.784997e-01):9.100027e-02,(67:1.214295e-01,(16:6.742292e-02,60:1.012477e-01):6.310217e-02):5.449167e-01):1.527875e-01,(((50:4.172450e-01,22:3.788839e-01):2.754852e-01,70:5.653886e-01):3.965896e-01,(((((15:1.463406e-01,44:2.158590e-01):1.448796e-01,24:2.077588e-01):1.714337e-01,(28:9.367611e-02,43:1.319854e-01):3.763673e-01):5.602977e-01,((((((39:7.160272e-02,25:2.612251e-01):1.660803e-01,40:2.727923e-01):6.570289e-01,((21:4.738859e-01,49:2.630997e-01):4.318523e-01,55:9.027491e-01):1.912083e-01):1.862113e-01,(41:3.822474e-01,(27:1.934251e-01,(66:4.258728e-02,38:2.084231e-02):1.238726e-01):3.747301e-01):5.674450e-01):2.669620e-01,(((53:9.664834e-01,(((18:1.688125e-01,19:1.907639e-01):1.907037e-01,42:2.110829e-01):3.003056e-01,23:5.795673e-01):4.463443e-01):8.868302e-02,(20:4.530272e-01,(48:4.210593e-01,52:3.792954e-01):2.149693e-01):4.071702e-01):4.354639e-01,(((68:2.789327e+00,(((33:1.765361e+00,5:1.680303e+00):5.997622e-01,69:1.968178e+00):7.011551e-01,(3:4.920954e-01,4:6.348491e-01):1.474718e+00):2.874829e-01):3.098508e-01,((58:1.047523e+00,32:1.011353e+00):1.524682e+00,62:3.136184e+00):3.215815e-01):4.970800e-01,(72:8.858564e-01,(((7:3.970863e-01,8:3.701208e-01):3.237616e-01,((2:2.473334e-01,30:3.697652e-01):1.261016e-01,9:2.385094e-01):1.862775e-01):2.217986e-01,((75:7.748428e-02,56:1.042808e-01):6.565804e-02,(45:7.143226e-03,(46:3.256255e-03,51:3.257284e-03):1.527145e-02):1.562549e-01):3.000809e-01):6.061784e-01):1.174879e+00):9.150833e-01):2.502268e-01):1.138429e-01,(63:1.584335e+00,(31:6.383147e-01,((34:8.186690e-01,(((26:7.115466e-01,((35:4.065825e-01,65:4.682567e-01):1.290531e-01,(73:3.336834e-01,64:1.506375e-01):1.577551e-01):1.780170e-01):1.160819e-01,(74:3.565186e-01,61:3.735861e-01):3.491580e-01):1.136389e-01,47:7.592475e-01):1.781451e-01):1.056607e-01,(59:6.023142e-02,29:7.855934e-02):7.334370e-01):9.959113e-02):3.430283e-01):3.380902e-01):2.150972e-01):1.233484e-01,(54:1.120852e+00,(((10:5.832234e-01,36:4.279009e-01):2.980611e-01,11:3.610810e+00):3.085849e-01,((6:2.931281e-01,12:8.591706e-01):1.830815e+00,13:1.498185e+00):2.818871e-01):3.867197e-01):1.758067e-01):2.947633e-01):1.809871e-01,1:7.977394e-01);
   tree gen.51500 = [&U] ((((17:6.012537e-01,((71:2.464441e-01,37:3.245860e-01):5.364769e-02,14:2.494693e-01):2.582045e-01):6.507763e-02,57:5.784997e-01):5.726269e-02,(67:1.214295e-01,(16:6.742292e-02,60:9.249669e-02):6.879014e-02):5.449167e-01):1.527875e-01,(((50:4.172450e-01,22:2.780329e-01):4.260156e-01,70:5.653886e-01):3.965896e-01,((((((15:1.463406e-01,44:2.158590e-01):1.448796e-01,24:2.077588e-01):1.714337e-01,(28:9.916980e-02,43:1.319854e-01):3.763673e-01):5.602977e-01,((((((39:1.102131e-01,25:2.612251e-01):1.647331e-01,40:2.727923e-01):6.301409e-01,((21:4.738859e-01,49:2.630997e-01):4.318523e-01,55:9.531114e-01):2.601511e-01):1.418253e-01,(41:3.822474e-01,(27:1.934251e-01,(66:4.258728e-02,38:2.084231e-02):1.035705e-01):3.747301e-01):5.674450e-01):2.669620e-01,(((53:9.664834e-01,(((18:1.688125e-01,19:1.907639e-01):1.907037e-01,42:2.110829e-01):2.508423e-01,23:5.795673e-01):4.463443e-01):1.502315e-01,(20:4.530272e-01,(48:4.210593e-01,52:3.792954e-01):2.149693e-01):4.071702e-01):4.354639e-01,(((68:2.789327e+00,(((33:1.765361e+00,5:1.680303e+00):5.997622e-01,69:1.968178e+00):6.957385e-01,(3:5.352896e-01,4:6.348491e-01):1.684713e+00):6.993484e-02):3.098508e-01,((58:1.047523e+00,32:1.011353e+00):1.524682e+00,62:3.136184e+00):3.573579e-01):4.970800e-01,(72:8.858564e-01,(((7:3.970863e-01,8:3.701208e-01):3.237616e-01,((2:2.388720e-01,30:3.697652e-01):1.349052e-01,9:2.385094e-01):1.416407e-01):1.896721e-01,((75:9.306901e-02,56:1.083759e-01):6.413932e-02,(45:7.143226e-03,(46:3.256255e-03,51:2.072152e-03):1.467411e-02):1.562549e-01):3.000809e-01):6.061784e-01):7.138830e-01):9.150833e-01):2.502268e-01):1.138429e-01,(63:1.584335e+00,(31:6.383147e-01,((34:8.186690e-01,(((26:7.115466e-01,((35:4.065825e-01,65:4.682567e-01):1.290531e-01,(73:3.336834e-01,64:1.506375e-01):2.332808e-01):1.780170e-01):1.160819e-01,(74:3.565186e-01,61:3.735861e-01):4.491005e-01):1.136389e-01,47:7.592475e-01):1.781451e-01):1.056607e-01,(59:6.023142e-02,29:7.855934e-02):7.334370e-01):9.959113e-02):3.430283e-01):4.392708e-01):1.343252e-01):1.178193e-01,54:1.098381e+00):1.726067e-01,((11:3.610810e+00,(10:5.832234e-01,36:4.279009e-01):1.016294e-01):4.775028e-01,((6:2.931281e-01,12:8.591706e-01):1.751858e+00,13:1.650618e+00):3.562257e-01):3.867197e-01):2.957257e-01):1.820679e-01,1:7.977394e-01);
   tree gen.52000 = [&U] ((((17:5.454471e-01,(14:2.723379e-01,(71:2.506108e-01,37:2.802855e-01):4.934202e-02):2.217662e-01):1.123764e-01,57:5.177296e-01):1.151224e-01,(67:7.479941e-02,(16:6.835874e-02,60:9.283782e-02):8.907211e-02):4.497629e-01):1.211373e-01,((((((15:2.131557e-01,44:1.578160e-01):1.669215e-01,24:2.443329e-01):2.608344e-01,(43:1.242583e-01,28:1.352454e-01):2.838497e-01):5.275977e-01,((((((48:3.064098e-01,52:3.602624e-01):1.641617e-01,20:4.903443e-01):5.843192e-01,(53:8.027262e-01,(((19:2.095458e-01,18:1.740997e-01):1.273064e-01,42:2.839968e-01):2.660469e-01,23:6.271435e-01):5.856268e-01):8.754139e-02):5.063883e-01,(((72:8.032249e-01,((((51:5.210668e-03,46:5.907412e-03):1.241197e-02,45:9.749701e-03):1.594504e-01,(56:9.811016e-02,75:7.943346e-02):4.618718e-02):2.850002e-01,((7:3.458594e-01,8:3.660034e-01):2.599943e-01,(9:2.331423e-01,(30:3.849498e-01,2:2.068354e-01):1.785045e-01):1.007869e-01):1.510420e-01):5.902719e-01):3.962999e-01,(6:8.112994e-01,12:1.275790e-01):2.361696e+00):3.634346e-01,(((58:1.113213e+00,32:1.049830e+00):1.298041e+00,62:2.532827e+00):2.263055e-01,(((69:2.393162e+00,(33:1.477957e+00,5:1.046707e+00):8.728479e-01):8.228566e-01,(4:6.344848e-01,3:5.019873e-01):1.689334e+00):4.380949e-01,68:2.326908e+00):1.128502e-01):4.509187e-01):1.176815e+00):2.040970e-01,((((29:7.513477e-02,59:6.389543e-02):6.775997e-01,((47:6.588479e-01,((((35:4.299045e-01,65:5.973798e-01):8.144123e-02,(64:1.973916e-01,73:2.725944e-01):1.754830e-01):1.507696e-01,26:7.156424e-01):1.074354e-01,(61:3.194793e-01,74:3.741898e-01):3.103056e-01):1.161948e-01):2.313031e-01,34:7.374231e-01):7.730924e-02):1.041788e-01,31:5.740849e-01):4.476027e-01,63:1.318212e+00):2.377629e-01):1.080500e-01,(((40:1.977169e-01,(39:1.113065e-01,25:2.072449e-01):1.388012e-01):4.906615e-01,((49:3.056175e-01,21:4.518697e-01):4.296031e-01,55:7.652596e-01):2.237078e-01):2.260213e-01,(41:3.238737e-01,(27:1.593370e-01,(66:5.204134e-02,38:2.172127e-02):1.122206e-01):4.074558e-01):6.501513e-01):2.630696e-01):2.107595e-01):4.719557e-02,(54:9.744821e-01,(11:3.431206e+00,(13:1.457076e+00,(36:4.442606e-01,10:5.219238e-01):4.907730e-01):3.753489e-01):4.313899e-02):2.064267e-01):1.979259e-01,(70:6.555199e-01,(22:4.560996e-01,50:4.007474e-01):3.263622e-01):4.043957e-01):2.024257e-01,1:8.403804e-01);
   tree gen.52500 = [&U] ((((17:5.760807e-01,((71:2.361261e-01,37:3.109964e-01):4.294469e-02,14:2.390247e-01):2.134080e-01):4.631818e-02,(67:1.163455e-01,(16:6.424462e-02,60:8.862407e-02):4.344155e-02):5.144318e-01):3.741401e-02,57:5.185039e-01):8.565941e-02,(((50:3.646158e-01,22:3.062014e-01):4.028418e-01,70:5.508829e-01):3.799853e-01,((((((15:1.771637e-01,44:2.068215e-01):2.188225e-01,24:1.990605e-01):1.790345e-01,(28:1.485474e-01,43:1.264595e-01):3.711561e-01):4.058424e-01,((((((39:1.055988e-01,25:2.502883e-01):1.578361e-01,40:2.613712e-01):5.842840e-01,((21:4.540454e-01,49:2.520844e-01):4.541698e-01,55:9.007803e-01):2.129184e-01):1.358875e-01,(41:3.662436e-01,(27:2.157262e-01,(66:3.086561e-02,38:3.556160e-02):8.235461e-02):3.590410e-01):6.916326e-01):2.557849e-01,(((53:8.125768e-01,(((18:1.934994e-01,19:1.827770e-01):2.039878e-01,42:2.022454e-01):2.265233e-01,23:5.553022e-01):4.149003e-01):1.220524e-01,(20:4.340601e-01,(48:4.034306e-01,52:3.378611e-01):2.059691e-01):3.796697e-01):4.279928e-01,(((68:2.672545e+00,(((33:1.691449e+00,5:1.609953e+00):4.981796e-01,69:2.305586e+00):3.599907e-01,(3:5.128783e-01,4:3.958262e-01):1.614178e+00):4.367805e-01):3.393924e-01,((58:1.003666e+00,32:9.690105e-01):1.460847e+00,62:2.850025e+00):3.461016e-01):2.354683e-01,(72:8.487678e-01,(((7:3.804612e-01,8:3.456547e-01):3.102065e-01,((2:2.464608e-01,30:3.542840e-01):1.298004e-01,9:2.285235e-01):2.064528e-01):1.422277e-01,((75:1.053951e-01,56:1.038384e-01):2.765923e-02,(45:1.248461e-02,(46:2.910614e-03,51:1.503818e-03):1.621356e-02):1.497128e-01):2.875172e-01):5.119072e-01):6.839944e-01):8.767710e-01):2.324814e-01):1.090766e-01,(63:1.518003e+00,(31:6.115900e-01,((34:7.843933e-01,(((26:6.817559e-01,((35:3.895599e-01,65:5.224082e-01):1.236499e-01,(73:3.197129e-01,64:1.557040e-01):1.410814e-01):1.998416e-01):1.191325e-01,(74:3.415920e-01,61:3.579449e-01):3.488183e-01):7.681668e-02,47:7.274596e-01):1.780745e-01):9.226617e-02,(59:5.770968e-02,29:7.276125e-02):7.027298e-01):1.522051e-01):3.266215e-01):2.184390e-01):1.867829e-01):7.931611e-03,54:1.052395e+00):1.653800e-01,((11:3.459634e+00,(10:5.588053e-01,36:4.099857e-01):6.532632e-02):4.575109e-01,((6:1.482619e-01,12:8.231992e-01):1.419910e+00,13:1.246524e+00):4.915562e-01):3.705287e-01):2.099965e-01):1.744452e-01,1:8.825445e-01);
   tree gen.53000 = [&U] ((((17:5.841590e-01,((71:2.394373e-01,37:3.153574e-01):3.742453e-02,14:2.423765e-01):2.449057e-01):8.653352e-02,(67:1.179770e-01,(16:6.514551e-02,60:8.986684e-02):4.405073e-02):4.712509e-01):7.967881e-02,57:5.257748e-01):8.686060e-02,(((50:3.697287e-01,22:3.104953e-01):4.084908e-01,70:5.586079e-01):3.853138e-01,((((((15:2.320605e-01,44:2.097217e-01):1.526237e-01,24:2.018519e-01):1.815451e-01,(28:1.506304e-01,43:1.282329e-01):3.047229e-01):4.115335e-01,(((((53:8.717054e-01,(((18:1.962129e-01,19:2.460780e-01):1.439374e-01,42:2.005281e-01):2.296998e-01,23:5.630892e-01):4.207184e-01):1.221232e-01,(20:4.401469e-01,(48:4.090878e-01,52:3.425989e-01):2.088574e-01):4.587468e-01):3.819588e-01,(((68:2.710021e+00,(((33:1.715168e+00,5:1.105083e+00):1.014794e+00,69:2.337917e+00):3.650388e-01,(3:5.200703e-01,4:4.013768e-01):1.636813e+00):2.778699e-01):3.196924e-01,((58:1.017740e+00,32:9.825988e-01):1.481333e+00,62:2.889991e+00):4.287395e-01):2.140155e-01,(72:8.606699e-01,(((7:3.784126e-01,8:4.736075e-01):2.549845e-01,((2:2.499169e-01,30:3.592521e-01):2.181060e-01,9:2.006469e-01):1.943977e-01):1.439116e-01,((75:8.975116e-02,56:1.052945e-01):3.670581e-02,(45:1.265968e-02,(46:2.111810e-03,51:1.524906e-03):7.671553e-03):1.518122e-01):2.915490e-01):5.190856e-01):6.935860e-01):8.890658e-01):2.357415e-01,(63:1.539290e+00,(31:6.201662e-01,((34:7.953927e-01,(((26:6.913161e-01,((35:3.950226e-01,65:5.297338e-01):1.253839e-01,(73:2.357041e-01,64:1.578874e-01):1.908388e-01):1.091174e-01):1.208031e-01,(74:3.463821e-01,61:3.629643e-01):3.788678e-01):7.789387e-02,47:7.376607e-01):2.340808e-01):1.178979e-01,(59:5.851894e-02,29:7.378157e-02):7.125841e-01):1.140074e-01):3.312017e-01):2.215021e-01):1.106062e-01,((((39:1.070796e-01,25:2.537980e-01):8.165462e-02,40:2.650364e-01):5.924773e-01,((21:4.604125e-01,49:2.372844e-01):4.373288e-01,55:9.134118e-01):2.159041e-01):1.922851e-01,(41:3.713794e-01,(27:2.187513e-01,(66:3.129844e-02,38:3.606028e-02):8.350945e-02):3.871632e-01):7.013313e-01):2.593717e-01):1.894022e-01):2.968528e-02,54:1.235041e+00):1.442772e-01,((11:3.508148e+00,(10:5.666413e-01,36:4.157349e-01):6.933521e-02):2.176038e-01,((6:1.503410e-01,12:8.725388e-01):1.439821e+00,13:1.264004e+00):4.984492e-01):3.757245e-01):2.129413e-01):1.768914e-01,1:8.949203e-01);
   tree gen.53500 = [&U] ((((17:5.972453e-01,((71:2.764437e-01,37:3.140259e-01):6.615771e-02,14:2.413531e-01):2.438716e-01):8.586710e-02,(67:1.174789e-01,(16:6.487045e-02,60:8.761406e-02):3.479882e-02):4.692611e-01):7.303475e-02,57:5.107058e-01):9.463792e-02,(((50:3.979275e-01,22:3.864572e-01):3.684145e-01,70:5.562492e-01):3.836869e-01,((((((15:1.460827e-01,44:2.088362e-01):1.519793e-01,24:2.193157e-01):1.861110e-01,(28:1.499944e-01,43:1.276914e-01):3.034362e-01):4.097958e-01,(((((53:8.680248e-01,(((18:1.794161e-01,19:2.121259e-01):1.433296e-01,42:1.996814e-01):2.287300e-01,23:5.607116e-01):4.189420e-01):1.548392e-01,(20:3.948903e-01,(48:4.073605e-01,52:2.759055e-01):2.079755e-01):4.234752e-01):3.663803e-01,(((68:2.561021e+00,(((33:1.707926e+00,5:1.425404e+00):8.113034e-01,69:1.958234e+00):3.634974e-01,(3:5.178744e-01,4:5.551779e-01):1.652143e+00):3.417196e-01):2.609226e-01,((58:9.428166e-01,32:9.784499e-01):1.619509e+00,62:2.877788e+00):3.500780e-02):2.005989e-01,(72:8.570359e-01,(((7:3.768148e-01,8:4.716077e-01):2.539078e-01,((2:2.488616e-01,30:3.577352e-01):1.957587e-01,9:1.997997e-01):2.203882e-01):1.435053e-01,((75:8.937219e-02,56:1.054396e-01):3.397447e-02,(45:1.260623e-02,(46:1.276729e-03,51:5.149087e-03):9.718796e-03):1.511712e-01):2.903180e-01):5.168939e-01):7.341358e-01):1.137490e+00):2.347461e-01,((((39:1.066275e-01,25:2.527264e-01):1.670542e-01,40:2.639173e-01):5.899757e-01,((21:4.504548e-01,49:2.362825e-01):4.159766e-01,55:8.553755e-01):2.364588e-01):1.914732e-01,(41:3.474665e-01,(27:2.178276e-01,(66:3.116628e-02,38:3.590801e-02):8.315685e-02):3.755742e-01):6.583327e-01):2.176339e-01):8.012514e-02,(63:1.565173e+00,(31:6.175476e-01,((34:7.920343e-01,(((26:6.883971e-01,((35:4.024840e-01,65:5.274971e-01):8.953728e-02,(73:2.347089e-01,64:1.572208e-01):1.900330e-01):1.344612e-01):1.464413e-01,(74:3.449195e-01,61:3.614318e-01):3.772681e-01):6.422023e-02,47:7.345460e-01):2.147547e-01):1.190318e-01,(59:5.883561e-02,29:7.347004e-02):6.665116e-01):8.980413e-02):3.298033e-01):3.143453e-01):2.512889e-01):2.955994e-02,54:1.229826e+00):1.374578e-01,((11:3.037283e+00,(10:5.642488e-01,36:4.139795e-01):5.551383e-02):5.371091e-01,((6:1.497062e-01,12:8.688546e-01):1.505088e+00,13:1.258667e+00):4.963446e-01):3.741381e-01):1.556475e-01):1.761445e-01,1:8.911416e-01);
   tree gen.54000 = [&U] ((((17:6.050885e-01,((71:2.800740e-01,37:3.181498e-01):6.702652e-02,14:2.445226e-01):2.470742e-01):9.347960e-02,(67:1.190216e-01,(16:6.572234e-02,60:8.876463e-02):3.061946e-02):5.124802e-01):7.399387e-02,57:4.403969e-01):1.878103e-01,(((50:4.031533e-01,22:3.915323e-01):2.988219e-01,70:5.635541e-01):4.918201e-01,((((((15:1.480011e-01,44:2.115787e-01):1.539751e-01,24:2.221958e-01):1.885550e-01,(28:1.519642e-01,43:1.293683e-01):3.074210e-01):4.151774e-01,(((((53:6.992303e-01,(((18:1.817723e-01,19:2.149116e-01):1.757407e-01,42:2.023036e-01):2.317337e-01,23:5.680750e-01):4.244437e-01):1.568726e-01,(20:4.667044e-01,(48:4.127101e-01,52:2.795288e-01):2.107067e-01):4.701465e-01):3.711918e-01,((((58:9.551980e-01,32:9.912992e-01):1.710821e+00,(68:2.594653e+00,(((33:1.730355e+00,5:1.376322e+00):8.219577e-01,69:1.983950e+00):3.682710e-01,(3:4.436507e-01,4:5.624687e-01):1.145778e+00):2.745889e-01):2.984903e-01):6.168509e-02,62:2.915580e+00):2.032333e-01,(72:8.682907e-01,(((7:3.817632e-01,8:2.713111e-01):2.572422e-01,((2:2.521298e-01,30:3.624331e-01):1.983295e-01,9:2.024236e-01):2.232824e-01):1.453899e-01,((75:9.054586e-02,56:1.068243e-01):4.618601e-02,(45:1.277178e-02,(46:3.107035e-03,51:5.216707e-03):8.572547e-03):1.531565e-01):2.941305e-01):5.236819e-01):7.437767e-01):1.152428e+00):2.378288e-01,((((39:1.080277e-01,25:2.560453e-01):1.216762e-01,40:2.673831e-01):5.977234e-01,((21:3.755939e-01,49:2.393854e-01):3.633905e-01,55:8.666086e-01):2.019321e-01):1.939877e-01,(41:3.520295e-01,(27:2.206882e-01,(66:4.444713e-02,38:2.156846e-02):1.052925e-01):3.805064e-01):6.669781e-01):2.204919e-01):9.133966e-02,(63:1.447118e+00,(31:6.256575e-01,((34:8.024355e-01,(((26:6.974373e-01,((35:4.077695e-01,65:5.344244e-01):1.223548e-01,(73:2.377912e-01,64:1.592855e-01):1.653252e-01):8.883375e-02):1.483644e-01,(74:3.494491e-01,61:3.321879e-01):4.062708e-01):6.506359e-02,47:7.441923e-01):1.533252e-01):1.606442e-01,(59:5.960826e-02,29:7.443487e-02):6.752644e-01):6.442561e-02):3.341343e-01):3.898633e-01):2.545889e-01):2.564328e-02,54:1.245976e+00):1.206318e-01,((11:3.077170e+00,(10:5.716587e-01,36:4.194160e-01):5.624286e-02):5.441626e-01,((6:1.516722e-01,12:7.674662e-01):1.152351e+00,13:1.448835e+00):5.028627e-01):3.400648e-01):1.576915e-01):1.784577e-01,1:9.028443e-01);
   tree gen.54500 = [&U] ((((17:6.050885e-01,((71:2.800740e-01,37:3.098076e-01):6.702652e-02,14:2.445226e-01):2.470742e-01):1.153891e-01,(67:1.190216e-01,(16:6.572234e-02,60:8.876463e-02):1.916367e-02):5.124802e-01):6.428475e-02,57:4.403969e-01):1.878103e-01,(((50:3.664219e-01,22:3.915323e-01):2.988219e-01,70:5.635541e-01):5.087813e-01,((((((15:1.480011e-01,44:2.115787e-01):1.539751e-01,24:2.221958e-01):1.885550e-01,(28:1.519642e-01,43:1.293683e-01):3.722942e-01):4.151774e-01,(((((53:7.338966e-01,(((18:1.817723e-01,19:2.149116e-01):1.757407e-01,42:2.509740e-01):1.840099e-01,23:5.680750e-01):4.244437e-01):1.568726e-01,(20:4.667044e-01,(48:4.127101e-01,52:3.471559e-01):2.107067e-01):4.701465e-01):3.711918e-01,((((58:9.551980e-01,32:9.912992e-01):1.485777e+00,(68:2.594653e+00,(((33:1.730355e+00,5:1.376322e+00):6.281356e-01,69:1.983950e+00):2.342948e-01,(3:4.897516e-01,4:5.624687e-01):1.145778e+00):2.745889e-01):2.984903e-01):2.162820e-01,62:2.915580e+00):2.032333e-01,(72:8.682907e-01,(((7:3.817632e-01,8:2.713111e-01):2.572422e-01,((2:2.521298e-01,30:3.624331e-01):1.983295e-01,9:1.526419e-01):2.232824e-01):1.425969e-01,((75:9.054586e-02,56:1.068243e-01):4.618601e-02,(45:1.277178e-02,(46:1.200987e-03,51:5.216707e-03):8.572547e-03):1.306742e-01):2.660673e-01):6.373776e-01):7.437767e-01):1.451844e+00):2.252837e-01,((((39:1.080277e-01,25:2.108609e-01):1.216762e-01,40:2.673831e-01):5.826355e-01,((21:3.755939e-01,49:2.393854e-01):3.358666e-01,55:8.666086e-01):2.019321e-01):1.939877e-01,(41:3.520295e-01,(27:2.206882e-01,(66:4.444713e-02,38:2.156846e-02):1.052925e-01):3.805064e-01):6.669781e-01):1.219149e-01):1.145797e-01,(63:1.447118e+00,(31:6.256575e-01,((34:7.875451e-01,(((26:6.974373e-01,((35:4.077695e-01,65:5.344244e-01):9.252972e-02,(73:2.377912e-01,64:1.592855e-01):1.653252e-01):8.883375e-02):1.185969e-01,(74:3.494491e-01,61:3.321879e-01):4.062708e-01):8.823736e-02,47:7.441923e-01):9.299018e-02):1.606442e-01,(59:5.960826e-02,29:7.443487e-02):6.752644e-01):1.791264e-01):3.341343e-01):3.898633e-01):2.740080e-01):6.679669e-02,54:1.245976e+00):1.047395e-01,((11:3.077170e+00,(10:5.716587e-01,36:3.882743e-01):9.571855e-02):3.111578e-01,((6:1.516722e-01,12:7.674662e-01):1.152351e+00,13:1.448835e+00):5.028627e-01):3.400648e-01):2.712244e-01):1.784577e-01,1:9.028443e-01);
   tree gen.55000 = [&U] ((((17:5.523290e-01,((71:2.800740e-01,37:3.098076e-01):6.702652e-02,14:2.445226e-01):2.470742e-01):1.206389e-01,57:4.403969e-01):6.428475e-02,(67:1.489055e-01,(16:5.675013e-02,60:8.876463e-02):4.989326e-02):5.124802e-01):1.878103e-01,(((50:3.664219e-01,22:3.915323e-01):2.988219e-01,70:5.635541e-01):5.087813e-01,((((((15:1.480011e-01,44:2.115787e-01):1.539751e-01,24:2.221958e-01):1.885550e-01,(28:1.519642e-01,43:1.293683e-01):2.638094e-01):4.151774e-01,(((((53:7.338441e-01,(((18:1.817723e-01,19:2.149116e-01):1.784839e-01,42:2.509740e-01):1.840099e-01,23:5.496764e-01):4.318542e-01):1.884170e-01,(20:4.056722e-01,(48:4.127101e-01,52:3.471559e-01):2.107067e-01):4.701465e-01):3.711918e-01,((((58:9.551980e-01,32:9.912992e-01):1.485777e+00,62:2.915580e+00):2.958136e-01,(68:2.536826e+00,(((33:1.730355e+00,5:1.376322e+00):3.954251e-01,69:1.983950e+00):5.235993e-01,(3:4.897516e-01,4:5.617821e-01):1.145778e+00):2.745889e-01):4.391126e-01):2.038862e-01,(72:8.682907e-01,(((7:3.873547e-01,8:4.176043e-01):2.572422e-01,((2:2.521298e-01,30:3.624331e-01):1.983295e-01,9:1.526419e-01):2.445263e-01):1.221234e-01,((75:9.054586e-02,56:1.068243e-01):4.618601e-02,(45:9.398207e-03,(46:1.200987e-03,51:3.015276e-03):8.572547e-03):1.306742e-01):2.660673e-01):5.565918e-01):7.437767e-01):9.415849e-01):2.269615e-01,((((39:1.080277e-01,25:2.108609e-01):1.216762e-01,40:2.673831e-01):5.826355e-01,((21:4.333383e-01,49:2.393854e-01):3.358666e-01,55:8.666086e-01):2.019321e-01):1.456565e-01,(41:3.520295e-01,(27:2.206882e-01,(66:4.444713e-02,38:2.493266e-02):1.052925e-01):3.805064e-01):6.669781e-01):1.219149e-01):8.088924e-02,(63:1.345011e+00,(31:6.256575e-01,((34:7.875451e-01,(((26:6.974373e-01,((35:4.077695e-01,65:5.200658e-01):9.252972e-02,(73:2.377912e-01,64:1.592855e-01):1.653252e-01):1.998270e-01):1.404333e-01,(74:3.494491e-01,61:3.321879e-01):4.062708e-01):6.880093e-02,47:7.100866e-01):9.299018e-02):1.077442e-01,(59:4.956153e-02,29:7.443487e-02):6.752644e-01):1.973477e-01):3.341343e-01):3.898633e-01):2.740080e-01):2.896111e-02,54:1.245976e+00):7.885658e-02,((11:3.077170e+00,(10:5.716587e-01,36:3.882743e-01):9.571855e-02):4.678142e-01,((6:2.997264e-01,12:7.674662e-01):1.001570e+00,13:9.732433e-01):8.832091e-01):3.954940e-01):1.963180e-01):2.069440e-01,1:9.028443e-01);
   tree gen.55500 = [&U] ((((17:5.523290e-01,((71:2.800740e-01,37:3.098076e-01):6.702652e-02,14:2.445226e-01):2.470742e-01):1.206389e-01,57:4.403969e-01):6.428475e-02,(67:1.489055e-01,(16:5.675013e-02,60:8.876463e-02):3.530382e-02):5.124802e-01):2.150783e-01,(((50:3.154489e-01,22:3.915323e-01):2.988219e-01,70:5.635541e-01):5.087813e-01,((((((15:1.480011e-01,44:2.115787e-01):1.539751e-01,24:2.079546e-01):1.885550e-01,(28:1.337285e-01,43:1.293683e-01):2.638094e-01):4.151774e-01,(((((53:7.338441e-01,(((18:2.245635e-01,19:2.149116e-01):1.543377e-01,42:2.509740e-01):1.840099e-01,23:5.496764e-01):4.318542e-01):1.884170e-01,(20:4.056722e-01,(48:3.198347e-01,52:3.471559e-01):2.107067e-01):4.701465e-01):3.711918e-01,((((58:9.551980e-01,32:9.912992e-01):1.485777e+00,62:2.915580e+00):2.958136e-01,(68:2.536826e+00,(((33:1.730355e+00,5:1.508173e+00):3.954251e-01,69:1.983950e+00):4.594045e-01,(3:4.897516e-01,4:5.617821e-01):1.145778e+00):3.292706e-01):1.297870e-01):4.988371e-01,(72:8.682907e-01,(((7:3.873547e-01,8:3.105651e-01):3.063333e-01,((2:2.521298e-01,30:3.624331e-01):1.983295e-01,9:2.568720e-01):2.445263e-01):1.221234e-01,((75:9.054586e-02,56:1.005168e-01):5.633473e-02,(45:9.398207e-03,(46:3.198713e-03,51:3.015276e-03):8.572547e-03):1.499878e-01):2.758700e-01):5.928564e-01):7.437767e-01):9.415849e-01):2.660386e-01,((((39:1.080277e-01,25:2.108609e-01):1.170662e-01,40:2.673831e-01):5.826355e-01,((21:4.333383e-01,49:3.156166e-01):3.358666e-01,55:8.666086e-01):2.019321e-01):1.456565e-01,(41:3.520295e-01,(27:2.156819e-01,(66:4.444713e-02,38:2.493266e-02):1.052925e-01):3.805064e-01):6.669781e-01):2.114101e-01):9.612113e-02,(63:1.345011e+00,(31:6.335140e-01,((34:7.875451e-01,(((26:7.495630e-01,((35:4.077695e-01,65:5.200658e-01):9.150972e-02,(73:2.377912e-01,64:1.592855e-01):1.780342e-01):1.995710e-01):1.415831e-01,(74:3.494491e-01,61:3.762188e-01):4.062708e-01):1.569605e-01,47:7.100866e-01):1.924372e-01):1.077442e-01,(59:4.956153e-02,29:9.910296e-02):6.752644e-01):1.973477e-01):3.167099e-01):3.898633e-01):2.740080e-01):5.227059e-02,54:1.245976e+00):1.368114e-01,((11:3.077170e+00,(10:5.716587e-01,36:3.882743e-01):9.571855e-02):3.974425e-01,((6:2.997264e-01,12:7.674662e-01):1.001570e+00,13:9.732433e-01):5.025229e-01):3.954940e-01):1.963180e-01):2.069440e-01,1:8.606620e-01);
   tree gen.56000 = [&U] (((((71:2.774250e-01,37:3.068774e-01):7.285265e-02,14:2.422098e-01):2.447374e-01,(17:4.693604e-01,(67:1.474971e-01,(16:5.621338e-02,60:8.792508e-02):3.986535e-02):5.076330e-01):6.005605e-02):6.367674e-02,57:4.362316e-01):2.130441e-01,(((50:3.124653e-01,22:5.000066e-01):2.959956e-01,70:5.582239e-01):4.667387e-01,((((((15:1.466013e-01,44:2.095776e-01):1.481667e-01,24:2.059877e-01):1.824992e-01,(28:1.324637e-01,43:1.281447e-01):3.967152e-01):3.972020e-01,(((((53:7.269033e-01,(((18:1.217759e-01,19:2.128789e-01):1.528780e-01,42:2.486003e-01):1.822695e-01,23:5.444775e-01):4.878432e-01):1.606372e-01,(20:4.018353e-01,(48:3.168097e-01,52:3.438725e-01):2.087138e-01):4.656997e-01):3.676810e-01,((((58:9.461636e-01,32:9.819234e-01):1.471724e+00,62:2.888004e+00):1.583756e-01,(68:2.497529e+00,(((33:1.713989e+00,5:1.589634e+00):9.716021e-01,69:1.965185e+00):2.609016e-01,(3:4.851195e-01,4:5.564687e-01):1.134941e+00):3.261563e-01):1.398805e-01):4.793561e-01,(72:8.600783e-01,(((7:4.924537e-01,8:3.076277e-01):2.738906e-01,((2:2.141539e-01,30:3.590052e-01):1.964537e-01,9:2.295361e-01):1.182142e-01):1.209684e-01,((75:8.968946e-02,56:9.956613e-02):5.580191e-02,(45:9.309317e-03,(46:3.168459e-03,51:3.773619e-03):8.491467e-03):1.485692e-01):2.732607e-01):5.872490e-01):7.367420e-01):9.326792e-01):2.432166e-01,((((39:1.070060e-01,25:2.088666e-01):1.159589e-01,40:2.648542e-01):5.378644e-01,((21:4.292398e-01,49:3.126314e-01):3.326899e-01,55:8.584121e-01):2.000222e-01):2.550560e-01,(41:4.554565e-01,(27:2.136420e-01,(66:4.402674e-02,38:2.469684e-02):1.042966e-01):2.660586e-01):6.606698e-01):2.094105e-01):1.001036e-01,(63:1.332289e+00,((59:4.909277e-02,29:9.816563e-02):6.688777e-01,((34:7.800964e-01,(((26:7.424735e-01,((35:4.039128e-01,65:5.151469e-01):9.064421e-02,(73:2.355421e-01,64:1.577789e-01):1.763503e-01):1.976835e-01):8.883036e-02,(74:3.461440e-01,61:3.031723e-01):4.024282e-01):9.131366e-02,47:7.033705e-01):1.906171e-01):7.914940e-02,31:6.648108e-01):1.215179e-01):3.862942e-01):3.861759e-01):2.077423e-01):5.177621e-02,54:1.121980e+00):1.355175e-01,((11:3.048065e+00,(10:5.662518e-01,36:4.135219e-01):1.125618e-01):3.936834e-01,((6:2.968915e-01,12:7.602074e-01):1.266183e+00,13:9.640382e-01):7.995658e-01):3.917534e-01):1.841306e-01):2.825634e-01,1:7.963771e-01);
   tree gen.56500 = [&U] ((((((71:2.774250e-01,37:3.068774e-01):7.285265e-02,14:2.422098e-01):2.786434e-01,17:4.693604e-01):5.922345e-02,(67:1.474971e-01,(16:5.621338e-02,60:1.019242e-01):3.188325e-02):5.115815e-01):5.219305e-02,57:4.362316e-01):1.465847e-01,(((50:3.124653e-01,22:5.000066e-01):3.730055e-01,70:5.582239e-01):4.753596e-01,((((((15:1.466013e-01,44:2.095776e-01):1.481667e-01,24:2.059877e-01):1.824992e-01,(28:1.324637e-01,43:1.281447e-01):3.967152e-01):5.183973e-01,(((((53:7.269033e-01,(((18:1.217759e-01,19:2.128789e-01):1.528780e-01,42:2.486003e-01):1.822695e-01,23:5.444775e-01):4.878432e-01):1.369678e-01,(20:4.018353e-01,(48:3.168097e-01,52:3.438725e-01):2.087138e-01):4.656997e-01):3.733677e-01,((((58:9.461636e-01,32:9.819234e-01):1.402357e+00,62:2.888004e+00):3.556784e-01,(68:2.195200e+00,(((33:1.713989e+00,5:1.589634e+00):9.716021e-01,69:1.965185e+00):2.609016e-01,(3:4.851195e-01,4:5.564687e-01):1.134941e+00):3.642749e-01):5.311943e-01):2.059108e-01,(72:8.991300e-01,(((7:3.241200e-01,8:4.511766e-01):3.525660e-01,((2:2.141539e-01,30:3.875737e-01):1.964537e-01,9:2.295361e-01):9.891953e-02):1.782099e-01,((75:8.121267e-02,56:1.231541e-01):6.772053e-02,(45:8.768513e-03,(46:3.168459e-03,51:6.043782e-03):5.085963e-03):1.318131e-01):2.732607e-01):5.872490e-01):8.786880e-01):1.225031e+00):2.479913e-01,((((39:1.070060e-01,25:2.291466e-01):1.159589e-01,40:2.648542e-01):5.378644e-01,((21:4.292398e-01,49:2.098655e-01):3.326899e-01,55:8.584121e-01):2.000222e-01):1.859534e-01,(41:4.554565e-01,(27:2.136420e-01,(66:4.402674e-02,38:2.562151e-02):1.042966e-01):2.660586e-01):6.606698e-01):1.608337e-01):1.601890e-01,(63:1.332289e+00,(((59:2.779101e-02,29:9.816563e-02):6.688777e-01,(34:6.881870e-01,(((26:7.424735e-01,((35:4.039128e-01,65:4.740258e-01):5.362160e-02,(73:2.355421e-01,64:1.577789e-01):1.763503e-01):1.976835e-01):8.883036e-02,(74:3.461440e-01,61:3.031723e-01):4.024282e-01):6.695257e-02,47:7.033705e-01):2.238251e-01):7.914940e-02):1.145208e-01,31:7.675735e-01):3.796791e-01):2.633461e-01):2.077423e-01):5.177621e-02,54:1.121980e+00):1.355175e-01,((11:3.048065e+00,(10:4.881687e-01,36:4.135219e-01):1.125618e-01):3.936834e-01,((6:2.288097e-01,12:7.602074e-01):1.266183e+00,13:9.640382e-01):8.192359e-01):3.990015e-01):1.348725e-01):1.421432e-01,1:7.963771e-01);
   tree gen.57000 = [&U] ((((((71:2.711373e-01,37:2.999222e-01):5.698109e-02,14:2.711970e-01):2.723281e-01,17:4.587226e-01):8.558392e-02,57:4.263446e-01):9.029643e-02,(67:1.441542e-01,(16:5.493933e-02,60:9.961410e-02):3.116063e-02):4.999867e-01):1.512175e-01,(((50:3.916927e-01,22:4.886742e-01):3.645516e-01,70:5.455720e-01):4.645858e-01,((((((15:1.432786e-01,44:2.048276e-01):1.448086e-01,24:2.198753e-01):1.805314e-01,(28:1.294614e-01,43:1.252404e-01):3.877239e-01):5.066481e-01,(((((53:7.104284e-01,(((18:1.190159e-01,19:2.080541e-01):1.158523e-01,42:2.429659e-01):2.207178e-01,23:5.321372e-01):5.346987e-01):1.670450e-01,(20:3.927279e-01,(48:3.096294e-01,52:3.360788e-01):2.039834e-01):3.564829e-01):3.649055e-01,((((58:9.247193e-01,32:9.596686e-01):1.370573e+00,62:2.825112e+00):3.476171e-01,(68:2.145447e+00,(((33:1.675143e+00,5:1.553606e+00):9.495813e-01,69:1.920645e+00):4.266843e-01,(3:4.741245e-01,4:5.438566e-01):1.109218e+00):2.918036e-01):2.679740e-01):3.165992e-01,(72:8.787517e-01,(((7:3.167740e-01,8:4.409509e-01):3.445752e-01,((2:2.093002e-01,30:3.787895e-01):1.920012e-01,9:2.243338e-01):9.667757e-02):1.741708e-01,((75:7.937202e-02,56:1.203629e-01):6.618568e-02,(45:1.316972e-02,(46:3.096648e-03,51:1.959466e-03):5.654999e-03):1.288256e-01):2.670674e-01):4.574711e-01):8.587730e-01):1.197266e+00):2.423707e-01,((((39:1.045807e-01,25:2.239531e-01):1.437997e-01,40:2.588514e-01):4.327681e-01,((21:4.195113e-01,49:2.051090e-01):3.251497e-01,55:8.389566e-01):1.954888e-01):1.817389e-01,(41:4.401251e-01,(27:2.106719e-01,(66:4.302890e-02,38:2.504081e-02):9.379981e-02):2.600285e-01):6.197710e-01):1.571885e-01):1.565584e-01,(63:1.302094e+00,(((59:3.563246e-02,29:8.398435e-02):6.537179e-01,(34:6.675168e-01,(((26:7.256457e-01,((35:3.947583e-01,65:7.088239e-01):5.240630e-02,(73:2.302037e-01,64:1.542029e-01):1.776913e-01):1.312226e-01):1.449026e-01,(74:3.382988e-01,61:2.963011e-01):3.933074e-01):6.543513e-02,47:6.874289e-01):2.187522e-01):7.735552e-02):1.021645e-01,31:7.501768e-01):4.529735e-01):2.573775e-01):2.030339e-01):5.060273e-02,54:1.096551e+00):6.878269e-02,((11:2.978983e+00,(10:4.771046e-01,36:4.020938e-01):9.643080e-02):3.847607e-01,((6:2.570502e-01,12:7.429777e-01):1.411038e+00,13:9.881025e-01):1.463782e-01):3.899583e-01):2.652895e-01):1.389216e-01,1:7.783276e-01);
   tree gen.57500 = [&U] (((((71:2.711373e-01,14:2.711970e-01):5.698109e-02,37:2.999222e-01):2.723281e-01,(17:4.587226e-01,(67:1.441542e-01,(16:7.294661e-02,60:9.040586e-02):4.229755e-02):4.770696e-01):9.042128e-02):8.558392e-02,57:4.263446e-01):1.512175e-01,(((50:3.916927e-01,22:4.886742e-01):3.645516e-01,70:5.455720e-01):4.645858e-01,((((((15:1.432786e-01,44:2.048276e-01):9.585082e-02,24:2.198753e-01):1.805314e-01,(28:1.294614e-01,43:1.252404e-01):3.877239e-01):5.066481e-01,(((((53:7.104284e-01,(((18:1.201986e-01,19:2.080541e-01):1.526891e-01,42:2.429659e-01):2.200524e-01,23:5.321372e-01):5.346125e-01):1.670450e-01,(20:3.927279e-01,(48:3.096294e-01,52:3.360788e-01):2.039834e-01):3.564829e-01):3.649055e-01,((((58:9.247193e-01,32:7.638941e-01):1.370573e+00,62:2.825112e+00):3.476171e-01,(68:2.145447e+00,(((33:1.675143e+00,5:1.553606e+00):7.690028e-01,69:1.920645e+00):4.949067e-01,(3:4.741245e-01,4:5.438566e-01):1.109218e+00):1.812976e-01):4.030653e-01):2.204566e-01,(72:8.787517e-01,(((7:3.167740e-01,8:3.538836e-01):3.445752e-01,((2:2.093002e-01,30:3.787895e-01):1.920012e-01,9:2.243338e-01):1.529244e-01):1.741708e-01,((75:7.937202e-02,56:1.203629e-01):6.618568e-02,(45:1.259601e-02,(46:3.096648e-03,51:1.640621e-03):5.654999e-03):1.288256e-01):1.872709e-01):5.424860e-01):8.587730e-01):1.197266e+00):2.423707e-01,((((39:1.112206e-01,25:1.895776e-01):1.437997e-01,40:2.588514e-01):4.327681e-01,((21:4.913201e-01,49:2.051090e-01):3.211156e-01,55:8.389566e-01):1.954888e-01):1.817389e-01,(41:4.401251e-01,(27:2.106719e-01,(66:4.302890e-02,38:4.358444e-02):9.379981e-02):2.600285e-01):6.197710e-01):1.571885e-01):1.565584e-01,(63:1.302094e+00,(((59:3.563246e-02,29:8.398435e-02):6.537179e-01,(34:6.675168e-01,(((26:6.977151e-01,((35:4.960829e-01,65:7.088239e-01):4.980479e-02,(73:2.302037e-01,64:1.542029e-01):1.776913e-01):1.860174e-01):1.028028e-01,(74:3.382988e-01,61:2.963011e-01):3.933074e-01):6.543513e-02,47:6.874289e-01):2.004620e-01):9.685444e-02):6.551193e-02,31:7.501768e-01):4.529735e-01):3.061336e-01):1.259073e-01):5.060273e-02,54:1.099046e+00):7.736030e-02,((11:2.978983e+00,(10:4.771046e-01,36:4.020938e-01):7.094366e-02):5.153198e-01,((6:2.570502e-01,12:9.331123e-01):1.322265e+00,13:9.175395e-01):3.934211e-01):3.899583e-01):2.668103e-01):1.565514e-01,1:7.783276e-01);
   tree gen.58000 = [&U] (((((71:2.762216e-01,14:2.762824e-01):5.804959e-02,37:3.055463e-01):2.774347e-01,(17:4.673245e-01,(67:1.136151e-01,(16:7.431449e-02,60:9.210113e-02):2.890582e-02):4.961950e-01):1.474682e-01):8.718877e-02,57:4.343394e-01):1.540531e-01,(((50:3.990377e-01,22:4.118110e-01):3.713876e-01,70:5.558025e-01):4.732977e-01,((((((15:1.459654e-01,44:1.574923e-01):9.764819e-02,24:2.239984e-01):1.890753e-01,(28:1.318891e-01,43:1.275889e-01):3.949944e-01):5.161487e-01,(((((53:7.237502e-01,(((18:1.224525e-01,19:2.564911e-01):1.308117e-01,42:2.334291e-01):2.241787e-01,23:5.421157e-01):5.446375e-01):1.701774e-01,(20:4.000923e-01,(48:3.154355e-01,52:3.423809e-01):2.078085e-01):3.631676e-01):3.717482e-01,((((58:1.214905e+00,32:7.782185e-01):1.396274e+00,62:2.878087e+00):3.541355e-01,(68:2.185678e+00,(((33:1.706555e+00,5:1.582739e+00):4.880869e-01,69:1.956661e+00):7.131490e-01,(3:4.830152e-01,4:5.540549e-01):1.130018e+00):4.181873e-01):1.354884e-01):2.245906e-01,(72:8.952299e-01,(((7:3.359338e-01,8:4.757678e-01):2.059212e-01,((2:2.132250e-01,30:3.599017e-01):1.956015e-01,9:1.931094e-01):1.557920e-01):1.774368e-01,((75:8.559076e-02,56:1.226199e-01):6.742678e-02,(45:1.720287e-02,(46:2.324167e-03,51:2.409667e-03):5.761041e-03):1.312413e-01):1.907826e-01):5.526586e-01):8.748766e-01):1.219717e+00):2.469155e-01,((((39:1.133062e-01,25:2.318591e-01):1.481589e-01,40:2.222951e-01):4.494219e-01,((21:5.005333e-01,49:1.961345e-01):3.271371e-01,55:8.546885e-01):3.571641e-01):1.538851e-01,(41:4.483782e-01,(27:2.146223e-01,(66:4.383577e-02,38:4.440172e-02):9.555873e-02):2.649045e-01):7.034351e-01):1.865332e-01):1.358698e-01,(63:1.416998e+00,(((59:3.630063e-02,29:8.555921e-02):6.659763e-01,(34:6.800340e-01,(((26:7.107985e-01,((73:2.354876e-01,64:1.704200e-01):1.271153e-01,(35:4.838435e-01,65:4.716254e-01):6.412121e-02):1.236099e-01):1.047306e-01,(74:3.446425e-01,61:3.018572e-01):4.006826e-01):6.666215e-02,47:7.003195e-01):1.460316e-01):1.739312e-01):3.746166e-02,31:7.642440e-01):4.614676e-01):3.118741e-01):1.574901e-01):2.753238e-02,54:1.119655e+00):7.881095e-02,((10:4.860512e-01,(36:4.096338e-01,11:4.308381e+00):4.742119e-02):4.719004e-01,((6:2.618704e-01,12:9.506099e-01):1.347060e+00,13:9.347451e-01):4.007984e-01):3.972707e-01):2.147437e-01):2.206518e-01,1:7.597008e-01);
   tree gen.58500 = [&U] ((((14:2.813431e-01,(37:3.111430e-01,71:2.812812e-01):3.977086e-02):2.708894e-01,(17:4.758845e-01,(67:1.156962e-01,(16:7.567571e-02,60:9.378816e-02):5.257745e-02):5.052838e-01):1.462517e-01):8.467288e-02,57:4.422952e-01):6.069771e-02,(((50:4.063469e-01,22:4.193542e-01):3.781903e-01,70:5.659832e-01):4.819671e-01,(((54:1.058612e+00,(((((53:7.370072e-01,(((18:1.916742e-01,19:2.611893e-01):1.332078e-01,42:2.377049e-01):2.282850e-01,23:5.520457e-01):4.857078e-01):1.732946e-01,(20:4.074208e-01,(48:3.212133e-01,52:3.486523e-01):2.116149e-01):3.698198e-01):3.785575e-01,((((58:1.237158e+00,32:7.924732e-01):1.421850e+00,62:2.930806e+00):2.611623e-01,(68:2.225713e+00,(((33:1.737814e+00,5:1.611730e+00):4.970272e-01,69:1.992501e+00):7.821614e-01,(3:4.918626e-01,4:5.642036e-01):1.150717e+00):4.258472e-01):1.348373e-01):2.287044e-01,(72:9.116279e-01,(((7:3.420871e-01,8:4.844825e-01):2.096931e-01,((2:2.171306e-01,30:3.664941e-01):1.833108e-01,9:1.966466e-01):1.586456e-01):1.806870e-01,((75:8.715854e-02,56:9.044339e-02):6.866184e-02,(45:1.583769e-02,(46:2.717187e-03,51:2.453805e-03):5.866566e-03):1.336453e-01):2.993571e-01):5.255897e-01):8.909018e-01):1.221471e+00):2.702174e-01,((((39:1.153816e-01,25:2.361061e-01):1.508728e-01,40:2.263669e-01):4.576540e-01,((21:4.734260e-01,49:1.997271e-01):2.837579e-01,55:8.703439e-01):3.200024e-01):1.567038e-01,(41:4.565912e-01,(27:2.185536e-01,(66:2.670741e-02,38:3.816824e-02):8.604671e-02):2.697568e-01):7.163200e-01):1.899499e-01):1.533037e-01,(63:1.442953e+00,(((59:3.128828e-02,29:9.685569e-02):6.781751e-01,(34:6.924902e-01,(((26:7.238183e-01,((73:3.128310e-01,64:1.735416e-01):1.294437e-01,(35:4.927061e-01,65:4.802642e-01):6.529572e-02):1.258741e-01):1.066489e-01,(74:3.509554e-01,61:3.310235e-01):3.632183e-01):6.788321e-02,47:7.131473e-01):1.759573e-01):1.771171e-01):3.145030e-02,31:7.782427e-01):4.699203e-01):2.185677e-01):2.278569e-01):2.851532e-02,(((15:1.486390e-01,44:1.603771e-01):1.055046e-01,24:2.281013e-01):1.867126e-01,(28:1.343049e-01,43:1.299259e-01):4.022295e-01):5.099745e-01):8.488877e-02,((11:4.387298e+00,(36:4.171371e-01,10:4.949542e-01):4.828980e-02):4.805443e-01,((6:2.666671e-01,12:9.680223e-01):1.371734e+00,13:1.624750e+00):4.081399e-01):4.045476e-01):2.186771e-01):2.246935e-01,1:8.869095e-01);
   tree gen.59000 = [&U] ((((14:2.813431e-01,(37:3.111430e-01,71:2.940849e-01):4.333122e-02):2.708894e-01,(17:4.758845e-01,(67:1.156962e-01,(16:7.567571e-02,60:8.859398e-02):6.830194e-02):5.052838e-01):1.487247e-01):8.467288e-02,57:4.422952e-01):6.797107e-02,(((50:2.957494e-01,22:4.193542e-01):3.717116e-01,70:5.659832e-01):4.819671e-01,(((54:1.270476e+00,(((15:1.486390e-01,44:1.603771e-01):1.055046e-01,24:2.281013e-01):1.867126e-01,(28:1.343049e-01,43:1.299259e-01):4.022295e-01):5.099745e-01):2.812009e-02,(((((39:1.153816e-01,25:2.361061e-01):1.508728e-01,40:2.263669e-01):4.968128e-01,((21:4.734260e-01,49:1.997271e-01):2.815024e-01,55:8.703439e-01):3.200024e-01):1.567038e-01,(41:4.565912e-01,(27:2.185536e-01,(66:2.670741e-02,38:3.816824e-02):8.604671e-02):2.697568e-01):7.163200e-01):2.670231e-01,((((53:8.075501e-01,(((18:1.916742e-01,19:2.611893e-01):1.672399e-01,42:2.377049e-01):2.282850e-01,23:5.520457e-01):4.964006e-01):1.732946e-01,(20:4.074208e-01,(48:3.212133e-01,52:3.486523e-01):2.116149e-01):3.698198e-01):3.785575e-01,((((58:1.237158e+00,32:8.703053e-01):1.421850e+00,62:2.930806e+00):2.726445e-01,(68:2.225713e+00,(((33:1.737814e+00,5:1.611730e+00):4.971119e-01,69:1.992501e+00):7.821614e-01,(3:4.148142e-01,4:5.642036e-01):1.150717e+00):4.692016e-01):4.189924e-01):2.934983e-01,(72:9.116279e-01,(((7:3.420871e-01,8:4.844825e-01):2.096931e-01,((2:2.171306e-01,30:3.664941e-01):1.833108e-01,9:2.223935e-01):1.200337e-01):1.806870e-01,((75:8.715854e-02,56:9.044339e-02):7.963134e-02,(45:1.583769e-02,(46:1.628862e-03,51:2.891119e-03):6.664251e-03):1.119868e-01):2.993571e-01):5.255897e-01):8.909018e-01):1.221471e+00):3.055900e-01,(63:1.442953e+00,(((59:3.128828e-02,29:1.146185e-01):5.711601e-01,(34:6.924902e-01,(((26:7.238183e-01,((73:3.128310e-01,64:1.735416e-01):2.046795e-01,(35:4.927061e-01,65:4.802642e-01):5.664158e-02):1.993745e-01):1.356519e-01,(74:3.509554e-01,61:3.310235e-01):3.632183e-01):6.788321e-02,47:7.437016e-01):1.699604e-01):1.998986e-01):8.214723e-02,31:7.782427e-01):3.886922e-01):3.381771e-01):7.802246e-02):2.205752e-01):7.186671e-02,((11:4.387298e+00,(36:4.171371e-01,10:4.949542e-01):6.740949e-02):4.805443e-01,((6:2.666671e-01,12:9.680223e-01):1.371734e+00,13:1.447457e+00):4.367694e-01):3.040058e-01):1.604020e-01):2.561180e-01,1:8.072865e-01);
   tree gen.59500 = [&U] ((17:5.111724e-01,(14:3.007536e-01,(71:2.520978e-01,37:2.980460e-01):5.942438e-02):2.275822e-01):1.448131e-01,(57:5.509220e-01,((67:1.359131e-01,(16:6.367135e-02,60:8.344860e-02):2.727249e-02):4.380209e-01,(((((((40:2.720467e-01,(39:9.878479e-02,25:1.982345e-01):1.405684e-01):4.740490e-01,((49:2.848799e-01,21:3.289804e-01):4.566627e-01,55:7.804229e-01):1.756621e-01):1.290045e-01,(41:4.020423e-01,(27:1.989314e-01,(66:4.538263e-02,38:2.905965e-02):1.232173e-01):3.271270e-01):6.421596e-01):2.364937e-01,((((53:7.590870e-01,(((19:2.427949e-01,18:1.516999e-01):1.536371e-01,42:2.628337e-01):3.115278e-01,23:4.365001e-01):4.769646e-01):1.428234e-01,((48:2.936242e-01,52:3.504498e-01):1.963114e-01,20:3.814910e-01):4.917689e-01):3.074571e-01,((6:5.748965e-01,12:3.561084e-01):2.576669e+00,((((((69:2.191446e+00,(33:2.008208e+00,5:1.151220e+00):3.566913e-01):8.597431e-01,(4:4.992286e-01,3:3.800641e-01):1.379061e+00):2.672019e-01,68:2.226608e+00):1.577040e-01,(58:1.082382e+00,32:8.776445e-01):1.431335e+00):7.500331e-02,62:2.551463e+00):2.693537e-01,(72:8.012855e-01,((((51:3.385862e-03,46:1.842700e-03):9.226500e-03,45:1.227420e-02):1.663365e-01,(56:1.026343e-01,75:7.705615e-02):4.784274e-02):3.141931e-01,((7:3.997581e-01,8:3.298049e-01):2.423223e-01,(9:2.685393e-01,(30:3.287578e-01,2:2.595190e-01):1.924505e-01):1.415580e-01):9.791236e-02):5.983288e-01):7.141321e-01):3.936579e-01):8.494704e-01):3.473625e-01,((((29:8.086837e-02,59:5.366175e-02):8.916854e-01,((47:7.146085e-01,(((65:4.487679e-01,26:7.692575e-01):5.430125e-02,(35:5.521871e-01,(64:1.930658e-01,73:2.608676e-01):1.881018e-01):1.057294e-01):1.367249e-01,(61:2.855208e-01,74:4.009824e-01):3.477635e-01):1.123955e-01):1.609057e-01,34:6.751074e-01):9.998704e-02):7.480313e-02,31:5.433579e-01):3.436598e-01,63:1.318143e+00):3.009703e-01):4.701919e-02):2.855826e-01,(((36:3.719493e-01,10:5.812432e-01):3.542172e-01,(13:1.743926e+00,11:3.331844e+00):8.242865e-02):3.844879e-01,54:9.225312e-01):2.023859e-01):7.126918e-02,(((15:1.984038e-01,44:1.891046e-01):1.244643e-01,24:3.353746e-01):1.754566e-01,(43:1.712612e-01,28:1.166381e-01):3.891321e-01):6.236147e-01):2.499821e-01,(70:5.814377e-01,(22:4.358060e-01,50:3.122933e-01):4.320537e-01):5.407066e-01):2.962538e-01):1.021204e-01):3.686171e-02,1:9.389065e-01);
   tree gen.60000 = [&U] ((17:5.331388e-01,(14:3.136778e-01,(71:3.432471e-01,37:3.029133e-01):6.197799e-02):2.373620e-01):1.580223e-01,(57:4.581393e-01,((67:1.417536e-01,(16:6.640746e-02,60:8.702115e-02):4.819567e-02):4.568438e-01,((((((36:3.879328e-01,10:6.062207e-01):3.694388e-01,(13:1.784449e+00,11:3.523608e+00):1.760202e-02):4.328105e-01,54:9.621747e-01):2.110829e-01,(((15:2.069297e-01,44:1.972309e-01):1.298128e-01,24:2.645507e-01):1.829964e-01,(43:1.786207e-01,28:1.216504e-01):4.058541e-01):6.504129e-01):7.433179e-02,(((((29:8.434348e-02,59:5.596773e-02):9.300033e-01,((47:7.453170e-01,((26:8.023144e-01,((65:5.486890e-01,35:5.759159e-01):5.739973e-02,(64:2.013623e-01,73:2.720777e-01):1.961850e-01):1.273887e-01):1.426003e-01,(61:2.977903e-01,74:4.182136e-01):3.627077e-01):1.172254e-01):1.678202e-01,34:7.041185e-01):8.644817e-02):7.801761e-02,31:5.667073e-01):3.584277e-01,63:1.374787e+00):2.896988e-01,((((53:7.917069e-01,(((19:2.532284e-01,18:1.582188e-01):1.602392e-01,42:2.741283e-01):2.580979e-01,23:4.552576e-01):5.727337e-01):1.679789e-01,((48:3.062420e-01,52:3.655095e-01):2.047474e-01,20:3.978846e-01):4.350968e-01):3.206693e-01,((((((69:2.522506e+00,(33:1.822415e+00,5:1.200691e+00):6.762994e-01):5.064410e-01,(4:5.206817e-01,3:3.963964e-01):1.885726e+00):8.474853e-02,68:2.322291e+00):1.440160e-01,62:2.661106e+00):1.358748e-01,(58:1.128894e+00,32:9.153591e-01):1.492843e+00):2.185366e-01,((6:5.996012e-01,12:3.714113e-01):2.732487e+00,(72:8.357187e-01,((((51:3.531361e-03,46:1.456994e-03):9.622986e-03,45:1.280165e-02):1.592470e-01,(56:1.070447e-01,75:8.036744e-02):4.989866e-02):3.276947e-01,((7:4.169367e-01,8:3.439774e-01):2.527355e-01,(9:2.800791e-01,(30:3.428853e-01,2:2.706712e-01):2.007206e-01):1.476411e-01):1.597118e-01):6.240405e-01):7.118676e-01):1.826494e-01):9.328334e-01):3.622895e-01,(((40:2.837372e-01,(39:1.030298e-01,25:2.102047e-01):1.466089e-01):4.304050e-01,((49:1.948903e-01,21:4.981907e-01):6.394070e-01,55:8.139596e-01):1.832108e-01):2.459323e-01,(41:4.193191e-01,(27:1.402084e-01,(66:4.733283e-02,38:1.797710e-02):1.118094e-01):3.829716e-01):6.697547e-01):2.466564e-01):4.942255e-02):2.978548e-01):1.180328e-01,(70:6.064235e-01,(22:4.545336e-01,50:3.257133e-01):4.506201e-01):5.639421e-01):3.089845e-01):1.065088e-01):2.271121e-02,1:9.792536e-01);
   tree gen.60500 = [&U] (57:4.477711e-01,(((67:1.244880e-01,(16:6.490458e-02,60:8.505176e-02):4.710495e-02):4.465048e-01,((((((11:3.443865e+00,13:1.875113e+00):1.485269e-02,(36:3.740062e-01,10:5.925012e-01):3.524148e-01):4.230155e-01,54:1.025054e+00):1.886455e-01,(((15:2.022466e-01,44:1.927673e-01):1.374680e-01,24:2.597092e-01):1.835013e-01,(43:1.745783e-01,28:1.188973e-01):3.966691e-01):5.261813e-01):1.986523e-02,(((((29:1.019836e-01,59:5.470111e-02):8.021372e-01,((47:7.284495e-01,((26:7.841571e-01,((65:5.362715e-01,35:4.372557e-01):7.711115e-02,(64:1.968052e-01,73:2.659203e-01):1.917451e-01):1.078207e-01):8.446977e-02,(61:2.910509e-01,74:3.691495e-01):3.544992e-01):1.145725e-01):1.241085e-01,34:6.881834e-01):1.162745e-01):4.788698e-02,31:5.538821e-01):4.087655e-01,63:1.343674e+00):3.598843e-01,((((53:7.844580e-01,(((19:2.474976e-01,18:1.546381e-01):1.566128e-01,42:2.606596e-01):2.522568e-01,23:4.449546e-01):5.597720e-01):1.641773e-01,((48:2.993114e-01,52:3.572376e-01):2.001137e-01,20:3.888800e-01):4.252501e-01):2.785083e-01,(((((69:2.358720e+00,(33:1.742712e+00,5:1.173518e+00):6.609939e-01):3.558124e-01,(4:5.088980e-01,3:3.874255e-01):1.843050e+00):8.283057e-02,68:2.269735e+00):1.477539e-01,((58:1.103346e+00,32:8.946434e-01):1.660899e+00,62:2.600882e+00):1.295487e-01):1.473818e-01,((6:5.860315e-01,12:3.630058e-01):2.670647e+00,(72:8.168054e-01,((((51:3.451442e-03,46:1.761303e-03):9.405206e-03,45:1.251193e-02):1.452166e-01,(56:1.046221e-01,75:7.854863e-02):5.959276e-02):2.729469e-01,((7:4.075009e-01,8:3.361928e-01):2.486091e-01,(9:3.013432e-01,(30:3.351254e-01,2:2.645456e-01):1.815791e-01):8.613058e-02):1.560974e-01):6.099177e-01):8.798931e-01):1.785158e-01):9.117222e-01):3.540905e-01,(((40:2.773159e-01,(39:1.006981e-01,25:2.054475e-01):1.432910e-01):4.564929e-01,((49:1.904797e-01,21:4.869160e-01):5.012055e-01,55:7.955387e-01):1.790645e-01):2.403665e-01,(41:3.266457e-01,(27:1.370353e-01,(66:4.626163e-02,38:1.757025e-02):1.155824e-01):3.743045e-01):6.545974e-01):2.410743e-01):1.598463e-01):2.911140e-01):1.544983e-01,(70:5.926994e-01,(22:4.442470e-01,50:3.183420e-01):4.404220e-01):5.511794e-01):3.019918e-01):1.040983e-01,(17:5.707615e-01,(14:3.065789e-01,(71:3.354790e-01,37:2.960580e-01):6.057535e-02):2.319902e-01):7.695527e-02):1.033450e-01,1:8.766731e-01);
   tree gen.61000 = [&U] (((67:1.237621e-01,(16:6.690627e-02,60:8.416075e-02):2.791221e-02):4.293144e-01,((((((11:3.550075e+00,13:1.932943e+00):3.303127e-02,(36:3.855408e-01,10:6.107742e-01):3.730953e-01):4.360615e-01,54:1.056668e+00):1.944634e-01,(((15:2.084840e-01,44:1.987123e-01):1.658256e-01,24:2.677187e-01):1.891606e-01,(43:1.381884e-01,28:1.225641e-01):4.089026e-01):5.424090e-01):2.047788e-02,(((((29:1.051288e-01,59:5.742445e-02):8.268755e-01,((47:7.509153e-01,((26:8.083409e-01,((65:5.528103e-01,35:4.507408e-01):7.948930e-02,(64:2.028748e-01,73:2.693396e-01):1.643431e-01):1.111459e-01):8.707486e-02,(61:3.000271e-01,74:3.805342e-01):3.654321e-01):1.181060e-01):1.279361e-01,34:7.094073e-01):1.198604e-01):9.701235e-02,31:5.709641e-01):4.213720e-01,63:1.385113e+00):3.709834e-01,((((53:8.086511e-01,(((19:2.551305e-01,18:1.594072e-01):1.614429e-01,42:2.686985e-01):2.600366e-01,23:5.332272e-01):5.770357e-01):1.692406e-01,((48:3.085423e-01,52:3.682550e-01):2.062853e-01,20:4.008733e-01):4.383650e-01):4.641310e-01,((((58:1.137374e+00,32:9.553622e-01):1.712122e+00,62:2.681094e+00):1.287815e-01,(((69:2.340300e+00,(33:1.796458e+00,5:1.209709e+00):6.813793e-01):3.667858e-01,(4:5.245927e-01,3:3.993739e-01):1.899890e+00):5.297300e-02,68:2.339734e+00):1.523107e-01):3.468658e-01,((6:6.041050e-01,12:4.704076e-01):2.753011e+00,(72:8.419960e-01,((((51:6.201333e-03,46:2.914813e-03):9.695267e-03,45:1.289781e-02):1.496951e-01,(56:1.078487e-01,75:8.004407e-02):5.655336e-02):2.813648e-01,((7:4.200684e-01,8:3.465611e-01):2.562763e-01,(9:3.181403e-01,(30:3.454609e-01,2:2.887997e-01):1.871791e-01):8.878689e-02):1.868829e-01):6.287278e-01):9.070294e-01):1.840213e-01):9.383475e-01):3.650108e-01,(((40:2.858685e-01,(39:1.038037e-01,25:2.117836e-01):9.933527e-02):4.747091e-01,((49:1.963541e-01,21:5.038784e-01):5.166629e-01,55:8.200735e-01):2.038927e-01):2.477796e-01,(41:3.367196e-01,(27:1.412616e-01,(66:4.768837e-02,38:1.811213e-02):1.191470e-01):4.641081e-01):6.747855e-01):1.718893e-01):1.133163e-01):3.000921e-01):1.592631e-01,(70:6.109786e-01,(22:4.579478e-01,50:3.325187e-01):4.540048e-01):6.289565e-01):2.259520e-01):1.102518e-01,(57:4.485476e-01,(17:5.883641e-01,(14:3.160339e-01,(71:3.458253e-01,37:3.051885e-01):7.590029e-02):2.221649e-01):1.537268e-01):4.629803e-02,1:9.454250e-01);
   tree gen.61500 = [&U] ((((67:1.017273e-01,(16:7.845271e-02,60:9.286132e-02):6.788590e-02):5.440096e-01,(17:4.988066e-01,(14:2.948946e-01,(37:3.261299e-01,71:2.894038e-01):4.813749e-02):2.079251e-01):1.010066e-01):1.118745e-01,57:4.635994e-01):9.364161e-02,(((50:2.761802e-01,22:4.201565e-01):3.915488e-01,70:6.385220e-01):4.283794e-01,((54:1.288388e+00,((((((39:1.175183e-01,25:2.022080e-01):1.569193e-01,40:2.339561e-01):5.392198e-01,((21:4.680299e-01,49:2.041481e-01):4.937332e-01,55:8.202768e-01):1.712553e-01):1.996038e-01,(41:4.476454e-01,(27:1.592092e-01,(66:4.795453e-02,38:2.708247e-02):1.057842e-01):3.792914e-01):7.508232e-01):2.910418e-01,((((53:8.464476e-01,(((18:1.948809e-01,19:2.260577e-01):1.231384e-01,42:2.491545e-01):2.812599e-01,23:4.789413e-01):5.054647e-01):1.816417e-01,(20:3.506039e-01,(48:2.716460e-01,52:3.875330e-01):2.866000e-01):3.786547e-01):3.776836e-01,((((58:1.104771e+00,32:1.000905e+00):1.490336e+00,62:3.071975e+00):7.798954e-02,(68:2.332920e+00,(((33:1.178706e+00,5:1.689363e+00):8.682708e-01,69:2.039640e+00):6.372532e-01,(3:4.709691e-01,4:5.974542e-01):1.411449e+00):1.174986e-01):1.034969e-01):4.396323e-01,(72:1.174084e+00,(((7:3.585645e-01,8:3.389321e-01):4.629286e-01,((2:2.275892e-01,30:3.841471e-01):1.921404e-01,9:2.548931e-01):6.971943e-02):1.208486e-01,((75:9.991678e-02,56:1.138281e-01):2.789091e-02,(45:1.765361e-02,(46:1.753576e-03,51:2.136769e-03):1.039023e-02):1.727380e-01):3.046835e-01):4.204524e-01):7.996714e-01):9.629431e-01):2.220243e-01,(63:1.512456e+00,(((34:7.258456e-01,(((26:8.148299e-01,((65:5.649355e-01,35:5.198807e-01):1.026164e-01,(73:2.461122e-01,64:1.819006e-01):1.761097e-01):7.240523e-02):1.166265e-01,(74:3.678600e-01,61:3.469680e-01):3.839632e-01):5.785325e-02,47:6.722877e-01):1.742202e-01):1.427221e-01,(59:1.811663e-02,29:1.201394e-01):7.494670e-01):1.590842e-02,31:6.903954e-01):4.845042e-01):2.178598e-01):8.379396e-02):2.674210e-01,(((15:1.763546e-01,44:1.681020e-01):1.415828e-01,24:2.003399e-01):2.754955e-01,(28:1.575477e-01,43:1.340054e-01):3.043169e-01):6.374646e-01):2.211717e-02):8.098998e-02,((11:3.291829e+00,(36:4.820652e-01,10:4.995803e-01):3.405007e-01):2.299405e-01,((6:2.031423e-01,12:1.252084e+00):1.926119e+00,13:1.291378e+00):7.041142e-01):3.234127e-01):2.108892e-01):2.175927e-01,1:7.370193e-01);
   tree gen.62000 = [&U] ((((67:9.875830e-02,(16:6.530005e-02,60:9.015112e-02):6.801881e-02):5.281324e-01,(17:4.842487e-01,(14:3.430185e-01,(37:3.166117e-01,71:2.809574e-01):4.673258e-02):2.018567e-01):1.268527e-01):4.923001e-02,57:5.378444e-01):9.090864e-02,(((50:2.681197e-01,22:4.078940e-01):3.801212e-01,70:6.198864e-01):4.574940e-01,((54:1.250786e+00,(((63:1.468314e+00,(((34:7.046615e-01,(((26:7.910487e-01,(65:5.484476e-01,(35:5.047077e-01,(73:2.389293e-01,64:1.911015e-01):1.899309e-01):9.800438e-02):7.593683e-02):1.132227e-01,(74:3.571238e-01,61:3.407301e-01):3.727571e-01):5.616477e-02,47:6.526666e-01):1.691355e-01):1.385567e-01,31:6.702459e-01):1.032986e-01,(59:1.739584e-02,29:1.166331e-01):7.275934e-01):5.684581e-01):2.115015e-01,((((53:8.217436e-01,(((18:1.891932e-01,19:2.194601e-01):1.195445e-01,42:2.418828e-01):2.730512e-01,23:4.649632e-01):4.907124e-01):1.763404e-01,(20:3.403713e-01,(48:2.637179e-01,52:3.762226e-01):2.782354e-01):3.676035e-01):3.666608e-01,(((62:2.982318e+00,(58:1.072528e+00,32:9.716935e-01):1.446840e+00):7.571338e-02,(68:2.264833e+00,(((33:1.144305e+00,5:1.640058e+00):8.429299e-01,69:1.980112e+00):6.186546e-01,(3:4.572237e-01,4:5.800172e-01):1.370255e+00):6.751129e-01):1.004763e-01):4.268015e-01,(72:1.139818e+00,(((7:3.360610e-01,8:4.472831e-01):3.706546e-01,((2:2.209469e-01,30:3.729356e-01):1.865327e-01,9:2.474539e-01):1.334742e-01):1.282916e-01,((75:9.700066e-02,56:1.105060e-01):2.874733e-02,(45:1.713838e-02,(46:2.394069e-03,51:5.215165e-03):8.252015e-03):1.676966e-01):2.957912e-01):4.029506e-01):6.686710e-01):9.348391e-01):2.155445e-01,((((39:1.140885e-01,25:1.963064e-01):1.523396e-01,40:2.271280e-01):5.234824e-01,((21:4.543702e-01,49:2.303501e-01):4.748554e-01,55:7.963366e-01):1.697976e-01):1.476275e-01,(41:3.855334e-01,(27:1.545626e-01,(66:4.655496e-02,38:2.629206e-02):1.026969e-01):3.844284e-01):7.460090e-01):2.966600e-01):8.134839e-02):1.465719e-01,(((15:1.712076e-01,44:1.631959e-01):1.374506e-01,24:2.316297e-01):2.674551e-01,(28:1.529496e-01,43:1.300944e-01):3.047942e-01):5.956255e-01):7.481824e-03):7.862625e-02,((11:3.195756e+00,(36:4.679959e-01,10:4.849998e-01):3.247042e-01):1.663713e-01,((6:2.049921e-01,12:1.215541e+00):1.543109e+00,13:1.293640e+00):7.640979e-01):4.401864e-01):2.047343e-01):2.480341e-01,1:7.741099e-01);
   tree gen.62500 = [&U] (((67:9.872495e-02,(16:6.527800e-02,60:9.012068e-02):6.917604e-02):5.279541e-01,(57:5.006143e-01,(17:4.840852e-01,(14:3.429027e-01,(37:3.165048e-01,71:3.360856e-01):2.426026e-02):2.289807e-01):1.571606e-01):8.324612e-02):1.157233e-01,(((50:2.680292e-01,22:4.077563e-01):3.799929e-01,70:6.196771e-01):5.178886e-01,((54:1.250363e+00,(((63:1.467818e+00,(((34:7.044235e-01,(((65:5.482624e-01,((35:5.045373e-01,(73:2.388486e-01,64:1.910369e-01):1.898667e-01):9.797129e-02,26:7.907816e-01):7.591119e-02):1.131845e-01,(74:3.570032e-01,61:3.285815e-01):3.742413e-01):1.083879e-01,47:6.524462e-01):2.332258e-01):1.429324e-01,(59:1.994938e-02,29:1.165937e-01):7.273478e-01):3.857408e-02,31:6.700196e-01):2.918782e-01):4.084136e-01,((((53:8.214661e-01,(((18:1.891294e-01,19:2.193860e-01):1.195042e-01,42:2.418011e-01):2.729590e-01,23:4.648062e-01):4.905467e-01):1.762809e-01,(20:3.402564e-01,(48:2.636288e-01,52:3.760956e-01):2.781415e-01):3.674793e-01):4.080132e-01,(((62:2.981311e+00,(58:1.072166e+00,32:9.713654e-01):1.446352e+00):7.568781e-02,(68:2.264068e+00,(((33:1.143919e+00,5:1.478861e+00):8.426452e-01,69:1.979443e+00):3.819384e-01,(3:4.157327e-01,4:5.798213e-01):1.369792e+00):7.974022e-01):1.004423e-01):4.266573e-01,(72:1.139433e+00,(((7:3.359476e-01,8:4.471320e-01):3.705295e-01,((2:2.228296e-01,30:3.728097e-01):1.466479e-01,9:2.473704e-01):1.334291e-01):1.282483e-01,((75:9.696790e-02,56:1.104687e-01):2.873762e-02,(45:1.279411e-02,(46:2.393260e-03,51:5.213404e-03):8.582663e-03):1.676400e-01):2.956913e-01):4.028145e-01):6.684452e-01):1.059370e+00):1.864724e-01,((((39:1.140500e-01,25:2.087517e-01):1.522881e-01,40:2.270513e-01):5.233056e-01,((21:4.542168e-01,49:2.398459e-01):4.726185e-01,55:7.960677e-01):1.307982e-01):7.868722e-02,(41:3.854032e-01,(27:2.001053e-01,(66:4.653924e-02,38:2.628318e-02):1.026622e-01):3.842986e-01):7.457571e-01):2.965598e-01):1.293581e-01):1.852036e-01,(((15:1.711498e-01,44:1.631408e-01):1.374042e-01,24:2.315515e-01):2.673648e-01,(28:1.104854e-01,43:1.300505e-01):3.046913e-01):5.706758e-01):5.113616e-02):1.371253e-01,((11:3.194677e+00,(36:4.678379e-01,10:4.848360e-01):2.945863e-01):1.663152e-01,((6:2.049229e-01,12:1.005372e+00):1.542588e+00,13:1.263819e+00):8.132247e-01):4.400377e-01):2.177033e-01):2.467980e-01,1:7.738486e-01);
   tree gen.63000 = [&U] (((67:9.735860e-02,(16:6.437455e-02,60:8.887341e-02):5.292097e-02):5.206472e-01,(57:4.936858e-01,(17:4.773855e-01,(14:3.381569e-01,(37:3.133258e-01,71:3.314341e-01):7.647123e-02):1.746145e-01):1.549855e-01):8.761942e-02):1.039671e-01,(((50:2.643197e-01,22:4.021129e-01):3.747338e-01,70:6.111008e-01):5.107210e-01,((54:1.233058e+00,(((63:1.447504e+00,(((34:6.946743e-01,(59:1.967328e-02,29:1.149800e-01):7.172813e-01):1.409542e-01,(((65:5.406744e-01,((35:4.975545e-01,(73:2.355430e-01,64:1.883930e-01):1.872390e-01):9.661536e-02,26:7.798372e-01):7.636299e-02):1.116180e-01,(74:4.128823e-01,61:3.352467e-01):3.630804e-01):1.183041e-01,47:6.434164e-01):2.291594e-01):3.804022e-02,31:6.607465e-01):2.878386e-01):4.027612e-01,((((53:8.100971e-01,(((18:1.381116e-01,19:2.444224e-01):1.184324e-01,42:2.384546e-01):2.691812e-01,23:4.583733e-01):4.837576e-01):1.738411e-01,(20:3.808402e-01,(48:2.599802e-01,52:3.708904e-01):1.902418e-01):3.623934e-01):4.023663e-01,(((62:2.583807e+00,(58:1.000866e+00,32:9.579217e-01):1.426334e+00):6.349796e-02,(68:2.232733e+00,(((33:1.128087e+00,5:1.458394e+00):8.309830e-01,69:1.866645e+00):8.263428e-01,(3:4.099789e-01,4:5.717966e-01):1.350834e+00):2.937984e-01):2.163580e-01):2.954450e-01,(72:1.188871e+00,(((7:3.312980e-01,8:4.409437e-01):3.826529e-01,((2:2.197456e-01,30:3.676500e-01):1.446182e-01,9:2.083521e-01):1.315825e-01):7.051270e-02,((75:9.562587e-02,56:1.089398e-01):2.833990e-02,(45:1.261704e-02,(46:2.321823e-03,51:5.141250e-03):8.463879e-03):1.653198e-01):3.675185e-01):3.972395e-01):6.591940e-01):1.044708e+00):3.117250e-01,((((39:1.124715e-01,25:2.058626e-01):1.501805e-01,40:2.239089e-01):5.160631e-01,((21:4.479304e-01,49:2.365264e-01):4.660774e-01,55:7.850502e-01):1.289880e-01):7.759819e-02,(41:3.800692e-01,(27:1.973359e-01,(66:3.820096e-02,38:3.896545e-02):9.301430e-02):3.789799e-01):7.368825e-01):2.755765e-01):8.267896e-02):1.826404e-01,(((15:1.687811e-01,44:1.608829e-01):1.796258e-01,24:2.283468e-01):2.492958e-01,(28:1.089563e-01,43:1.282506e-01):3.004743e-01):5.627777e-01):5.198416e-02):1.338734e-01,((11:3.150462e+00,(36:4.613630e-01,10:4.781259e-01):2.905092e-01):1.640134e-01,((6:2.020867e-01,12:9.914574e-01):1.521239e+00,13:1.246328e+00):8.019697e-01):4.339476e-01):2.146903e-01):1.440578e-01,1:7.756108e-01);
   tree gen.63500 = [&U] (((67:9.933740e-02,(16:6.568296e-02,60:9.067975e-02):5.399658e-02):5.040980e-01,(57:5.245292e-01,(17:5.498518e-01,(14:3.450299e-01,(37:3.196941e-01,71:3.381705e-01):7.802550e-02):1.949675e-01):1.148132e-01):1.038059e-01):1.060802e-01,(((50:2.696919e-01,22:4.359873e-01):3.823502e-01,70:5.897874e-01):5.211013e-01,((54:1.258120e+00,(((63:1.476924e+00,(((34:6.404011e-01,(((65:5.516636e-01,(26:9.548446e-01,(35:5.076673e-01,(73:2.403304e-01,64:1.922221e-01):1.910446e-01):1.016916e-01):3.611952e-02):1.716497e-01,(74:4.212741e-01,61:3.420605e-01):3.704600e-01):7.586367e-02,47:6.564937e-01):2.338171e-01):1.447146e-01,(59:1.977646e-02,29:1.173170e-01):7.547833e-01):1.081948e-01,31:6.741761e-01):2.936889e-01):4.109473e-01,((((53:8.265622e-01,(((18:1.409187e-01,19:2.493903e-01):1.208395e-01,42:2.433012e-01):2.711483e-01,23:4.676896e-01):4.935899e-01):1.935962e-01,(20:3.885808e-01,(48:2.652643e-01,52:3.894650e-01):2.179767e-01):3.697590e-01):3.858227e-01,(((62:2.636323e+00,(58:1.021208e+00,32:9.009348e-01):1.630920e+00):1.821537e-01,(68:2.278113e+00,(((33:1.151015e+00,5:1.488036e+00):8.478727e-01,69:1.904584e+00):2.943844e-01,(3:3.436537e-01,4:5.834183e-01):1.378290e+00):2.997698e-01):3.779810e-01):3.825980e-01,(72:1.188335e+00,(((7:4.039525e-01,8:4.499059e-01):3.904303e-01,((2:2.242119e-01,30:3.751224e-01):1.475576e-01,9:1.967258e-01):1.342569e-01):8.317270e-02,((75:9.973424e-02,56:1.111540e-01):2.891590e-02,(45:1.287348e-02,(46:2.369014e-03,51:5.245746e-03):8.635907e-03):1.686799e-01):3.749883e-01):4.053134e-01):6.725920e-01):1.035534e+00):2.074083e-01,((((39:1.147575e-01,25:2.100467e-01):1.532329e-01,40:2.284598e-01):5.265520e-01,((21:4.570345e-01,49:2.566780e-01):4.755504e-01,55:8.010062e-01):8.407099e-02):1.457435e-01,(41:3.877941e-01,(27:2.013467e-01,(66:3.897739e-02,38:3.975742e-02):9.490480e-02):3.807010e-01):7.518596e-01):2.811776e-01):1.322004e-01):1.863525e-01,(((15:1.722115e-01,44:2.010861e-01):1.832766e-01,24:2.329880e-01):1.381821e-01,(28:1.111708e-01,43:1.308573e-01):3.065814e-01):5.742161e-01):5.304073e-02):1.035236e-01,((11:3.214495e+00,(36:4.707402e-01,10:4.878437e-01):2.964138e-01):1.673469e-01,((6:2.061941e-01,12:1.011609e+00):1.552158e+00,13:1.271659e+00):8.182696e-01):4.427675e-01):2.705724e-01):1.469857e-01,1:7.913750e-01);
   tree gen.64000 = [&U] (((67:1.122577e-01,(16:6.824928e-02,60:9.422273e-02):5.610631e-02):5.237938e-01,(57:6.036297e-01,(17:5.713353e-01,(14:3.829818e-01,(37:3.321850e-01,71:3.513833e-01):5.788663e-02):2.013200e-01):7.010078e-02):1.093663e-01):1.313441e-01,(((50:2.802292e-01,22:4.530219e-01):3.972892e-01,70:6.128312e-01):4.718046e-01,((54:1.307277e+00,(((63:1.534630e+00,(((34:6.654224e-01,((((35:5.275025e-01,(73:2.497204e-01,64:1.997324e-01):1.985090e-01):1.056648e-01,(26:9.921518e-01,65:5.732179e-01):3.753076e-02):1.783563e-01,(74:4.377338e-01,61:3.554253e-01):3.849344e-01):1.528905e-01,47:8.125928e-01):2.118158e-01):1.503688e-01,(59:2.054915e-02,29:1.219007e-01):7.842737e-01):5.387075e-02,31:7.005171e-01):3.051638e-01):4.270036e-01,((((53:8.588571e-01,(((18:1.464246e-01,19:2.591343e-01):1.255609e-01,42:2.528073e-01):2.817425e-01,23:4.859629e-01):5.128751e-01):2.011603e-01,(20:4.687813e-01,(48:2.756285e-01,52:4.046820e-01):2.264934e-01):4.276326e-01):3.113388e-01,(((62:2.739328e+00,(58:1.061108e+00,32:9.361356e-01):1.694642e+00):1.361574e-01,(68:2.367122e+00,(((33:2.371297e+00,5:1.546175e+00):7.764835e-01,69:1.978999e+00):8.029558e-01,(3:3.294122e-01,4:6.062133e-01):1.450011e+00):3.114822e-01):4.558449e-01):2.966992e-01,(72:1.023951e+00,(((7:4.197355e-01,8:4.674843e-01):4.978019e-01,((2:2.329722e-01,30:3.897790e-01):1.533229e-01,9:2.044122e-01):1.395025e-01):8.642238e-02,((75:1.036310e-01,56:1.154969e-01):3.237773e-02,(45:1.337646e-02,(46:3.411413e-03,51:4.447263e-03):9.072467e-03):1.752705e-01):3.896396e-01):4.211496e-01):1.042486e+00):1.075994e+00):2.155120e-01,((((39:1.192413e-01,25:2.182535e-01):1.592199e-01,40:2.373861e-01):5.471251e-01,((21:4.748915e-01,49:2.792843e-01):4.941309e-01,55:8.323027e-01):8.735577e-02):1.436610e-01,(41:4.029457e-01,(27:2.092136e-01,(66:4.050029e-02,38:4.131080e-02):9.861287e-02):3.955755e-01):7.812358e-01):2.614526e-01):1.373656e-01):1.995759e-01,(((15:1.789401e-01,44:2.089429e-01):1.904375e-01,24:2.420911e-01):1.435811e-01,(28:1.155144e-01,43:1.266069e-01):3.635851e-01):5.966515e-01):6.099986e-02):1.075684e-01,(11:3.340090e+00,(((6:2.142504e-01,12:1.066519e+00):1.816060e+00,13:1.321345e+00):8.502406e-01,(36:4.936809e-01,10:5.069045e-01):3.131132e-01):4.193101e-01):2.092268e-01):1.951616e-01):1.527287e-01,1:8.222951e-01);
   tree gen.64500 = [&U] (((67:1.063712e-01,(16:6.467048e-02,60:8.504076e-02):5.316425e-02):4.257861e-01,(57:5.719771e-01,(17:5.413761e-01,(14:2.715566e-01,(37:3.147662e-01,71:3.329578e-01):6.996818e-02):2.229116e-01):1.150698e-01):1.036314e-01):1.244568e-01,(((50:2.655347e-01,22:4.504704e-01):4.159916e-01,70:5.956123e-01):4.470645e-01,((54:1.238727e+00,(((63:1.454158e+00,(((34:7.728984e-01,(((26:9.401261e-01,(65:5.431599e-01,(35:4.998418e-01,(73:2.366258e-01,64:1.892590e-01):1.880997e-01):1.436957e-01):4.561801e-02):1.467669e-01,(74:4.147803e-01,61:3.367878e-01):3.647495e-01):1.448734e-01,47:7.699827e-01):2.007088e-01):6.291875e-02,(59:1.947161e-02,29:1.155086e-01):7.431486e-01):7.833939e-02,31:6.637840e-01):5.154850e-01):4.046127e-01,((((53:8.138211e-01,(((18:1.387465e-01,19:2.164361e-01):1.224383e-01,42:2.395508e-01):2.669687e-01,23:4.604804e-01):4.859814e-01):1.906120e-01,(20:4.441997e-01,(48:2.611753e-01,52:3.834616e-01):2.159248e-01):3.693831e-01):2.950131e-01,(((62:2.595685e+00,(58:1.170918e+00,32:8.870472e-01):1.605780e+00):1.290177e-01,(68:2.242997e+00,(((33:2.246953e+00,5:1.465098e+00):7.357669e-01,69:1.875226e+00):7.608510e-01,(3:3.121388e-01,4:6.121215e-01):1.373976e+00):2.085747e-01):3.172061e-01):2.811411e-01,(72:9.702576e-01,(((7:3.977257e-01,8:4.429708e-01):4.716986e-01,((2:2.207558e-01,30:3.704571e-01):1.671143e-01,9:1.936934e-01):1.051974e-01):1.156402e-01,((75:1.038290e-01,56:1.094406e-01):3.346368e-02,(45:1.453760e-02,(46:6.826547e-04,51:2.576529e-03):8.763204e-03):1.660798e-01):3.692080e-01):6.378729e-01):9.878207e-01):1.019572e+00):2.042111e-01,((((39:1.129886e-01,25:2.068089e-01):1.508708e-01,40:2.412830e-01):5.184354e-01,((21:4.499896e-01,49:2.646394e-01):4.682200e-01,55:7.886591e-01):1.026949e-01):1.468988e-01,(41:3.579451e-01,(27:1.982430e-01,(66:3.837657e-02,38:3.737668e-02):9.344189e-02):3.748326e-01):7.402700e-01):2.477427e-01):1.301626e-01):1.891107e-01,(((15:1.695570e-01,44:1.979865e-01):1.804515e-01,24:2.109981e-01):1.360521e-01,(28:1.094572e-01,43:1.199680e-01):3.445197e-01):5.653648e-01):5.780120e-02):1.019278e-01,(11:3.164945e+00,(((6:8.817005e-02,12:1.010593e+00):1.720831e+00,13:1.252057e+00):8.056563e-01,(36:4.677937e-01,10:4.803238e-01):2.966944e-01):3.973227e-01):1.982555e-01):2.253259e-01):1.447200e-01,1:8.509141e-01);
   tree gen.65000 = [&U] (((67:1.092456e-01,(16:6.641804e-02,60:8.733876e-02):6.477256e-02):4.372919e-01,(57:5.874333e-01,(17:5.560054e-01,(14:2.788947e-01,(37:3.232719e-01,71:3.419551e-01):7.464748e-02):2.289352e-01):1.181793e-01):7.857892e-02):1.278199e-01,(((50:2.727101e-01,22:4.626432e-01):4.272327e-01,70:6.117072e-01):3.747455e-01,((54:1.264577e+00,(((63:1.416544e+00,((((((26:9.655306e-01,(65:5.702800e-01,(35:5.133487e-01,(73:2.430200e-01,64:1.824531e-01):1.931827e-01):1.015306e-01):4.685072e-02):9.824481e-02,(74:4.259887e-01,61:3.458886e-01):3.746059e-01):1.121534e-01,47:7.907895e-01):2.605362e-01,(59:3.543840e-02,29:1.186299e-01):7.632303e-01):2.602102e-02,34:7.937840e-01):1.145994e-01,31:6.817211e-01):3.663171e-01):5.336300e-01,((((53:9.212973e-01,(((18:1.748544e-01,19:2.222847e-01):1.257469e-01,42:2.460240e-01):2.741828e-01,23:4.226712e-01):5.086053e-01):2.337899e-01,(20:4.188310e-01,(48:3.430096e-01,52:3.938237e-01):2.217597e-01):4.271593e-01):3.029850e-01,(((62:2.665827e+00,(68:2.303608e+00,(((33:2.307671e+00,5:1.112161e+00):7.556491e-01,69:1.925899e+00):7.814111e-01,(3:3.205735e-01,4:6.286626e-01):1.411105e+00):2.089684e-01):2.890144e-01):1.325041e-01,(58:1.202559e+00,32:9.110174e-01):1.649172e+00):2.887382e-01,(72:9.964764e-01,(((7:4.084732e-01,8:4.549409e-01):4.844450e-01,((2:2.628272e-01,30:3.804677e-01):1.716301e-01,9:1.989274e-01):1.080401e-01):1.187651e-01,((75:1.066347e-01,56:1.165466e-01):3.436795e-02,(45:1.493044e-02,(46:7.011017e-04,51:2.646153e-03):9.000008e-03):1.705677e-01):3.791849e-01):6.551097e-01):1.014514e+00):1.047123e+00):1.760055e-01,((((39:8.917640e-02,25:2.123974e-01):1.229016e-01,40:2.716275e-01):5.324448e-01,((21:4.621494e-01,49:2.717906e-01):4.726024e-01,55:8.099706e-01):1.123052e-01):1.380163e-01,(41:3.676177e-01,(27:2.074386e-01,(66:3.941360e-02,38:3.838669e-02):9.596692e-02):3.849615e-01):7.602739e-01):3.116663e-01):8.163227e-02):1.942210e-01,(((15:1.741388e-01,44:2.033366e-01):1.853278e-01,24:2.166998e-01):1.397286e-01,(28:1.522486e-01,43:1.232098e-01):3.538295e-01):5.806423e-01):5.936313e-02):1.046822e-01,((11:3.250470e+00,(36:5.960097e-01,10:4.933033e-01):2.905351e-01):4.165033e-01,((6:9.055262e-02,12:1.037902e+00):1.767332e+00,13:1.285891e+00):8.274271e-01):3.198494e-01):2.314147e-01):1.977628e-01,1:8.739079e-01);
   tree gen.65500 = [&U] (((67:1.082204e-01,(16:6.579474e-02,60:8.651913e-02):6.416470e-02):4.331882e-01,(57:5.819206e-01,(17:5.466768e-01,(14:2.762775e-01,(37:3.202382e-01,71:3.387460e-01):6.940591e-02):2.096358e-01):1.170702e-01):7.784150e-02):1.266204e-01,(((50:2.701509e-01,22:4.583015e-01):4.232233e-01,70:6.059666e-01):3.712287e-01,((54:1.252710e+00,((((((39:9.303222e-02,25:2.104042e-01):1.436912e-01,40:2.690784e-01):5.274481e-01,((21:4.578123e-01,49:2.692400e-01):4.681673e-01,55:8.023694e-01):2.130813e-01):1.367211e-01,(41:3.641678e-01,(27:1.788913e-01,(66:5.017530e-02,38:3.117469e-02):1.167058e-01):3.813489e-01):7.363603e-01):3.087415e-01,((((53:9.126514e-01,(((18:1.732135e-01,19:2.748070e-01):1.245669e-01,42:2.437152e-01):2.716098e-01,23:4.187047e-01):5.038323e-01):2.346881e-01,(20:4.149005e-01,(48:3.397906e-01,52:3.901278e-01):2.196786e-01):4.231507e-01):3.001417e-01,(((62:2.640809e+00,(58:1.185021e+00,32:9.024680e-01):1.581708e+00):1.158452e-01,(68:2.281990e+00,(((33:2.286015e+00,5:1.101724e+00):7.485577e-01,69:2.130571e+00):5.110378e-01,(3:3.089596e-01,4:6.227629e-01):1.429966e+00):4.853783e-01):1.885994e-01):2.860286e-01,(72:9.871249e-01,(((7:4.046399e-01,8:4.506715e-01):4.360072e-01,((2:2.603607e-01,30:3.768972e-01):1.700194e-01,9:1.970606e-01):1.070262e-01):1.176505e-01,((75:1.056340e-01,56:1.154528e-01):3.404542e-02,(45:1.479033e-02,(46:6.945223e-04,51:2.767514e-03):9.433735e-03):1.689670e-01):3.756265e-01):4.741316e-01):1.004993e+00):1.037297e+00):1.743538e-01,(63:1.403251e+00,((((((26:9.564696e-01,(65:5.649282e-01,(35:5.085312e-01,(73:2.407394e-01,64:1.807409e-01):1.913697e-01):1.005778e-01):4.777066e-02):9.726481e-02,(74:4.219910e-01,61:3.426426e-01):3.710904e-01):9.963651e-02,47:7.833684e-01):2.580912e-01,34:7.863348e-01):2.949132e-02,(59:3.510583e-02,29:1.175166e-01):7.560678e-01):1.090962e-01,31:6.753235e-01):3.628795e-01):5.286222e-01):6.227607e-02):1.923983e-01,(((15:2.177260e-01,44:2.014284e-01):1.835886e-01,24:2.146662e-01):1.967084e-01,(28:1.508198e-01,43:1.220536e-01):3.505090e-01):4.760081e-01):5.352153e-02):1.184930e-01,((11:3.927163e+00,(36:4.860206e-01,10:4.886740e-01):1.786472e-01):3.051006e-01,((6:6.358550e-02,12:1.028162e+00):1.750746e+00,13:1.133088e+00):9.135276e-01):3.168478e-01):1.598784e-01):1.959069e-01,1:8.657067e-01);
   tree gen.66000 = [&U] (((67:1.016312e-01,(16:6.579474e-02,60:8.651913e-02):6.416470e-02):4.123759e-01,(57:5.819206e-01,(17:5.466768e-01,(14:2.964468e-01,(37:3.202382e-01,71:2.844975e-01):6.940591e-02):2.096358e-01):1.170702e-01):7.046583e-02):1.695399e-01,(((50:2.546633e-01,22:4.583015e-01):4.232233e-01,70:6.059666e-01):3.712287e-01,((54:1.252710e+00,((((((39:1.136521e-01,25:2.104042e-01):1.436912e-01,40:2.690784e-01):5.274481e-01,((21:4.749137e-01,49:2.517497e-01):4.681673e-01,55:8.023694e-01):2.130813e-01):1.367211e-01,(41:3.641678e-01,(27:1.788913e-01,(66:5.017530e-02,38:1.908250e-02):1.167058e-01):3.813489e-01):7.363603e-01):3.087415e-01,((((53:9.126514e-01,(((18:1.630777e-01,19:2.748070e-01):1.436140e-01,42:2.437152e-01):2.716098e-01,23:4.187047e-01):5.038323e-01):2.346881e-01,(20:4.149005e-01,(48:3.397906e-01,52:3.901278e-01):2.196786e-01):4.231507e-01):3.685929e-01,((((58:1.185021e+00,32:9.024680e-01):1.350598e+00,62:2.640809e+00):1.241318e-01,(68:2.281990e+00,(((33:2.286015e+00,5:1.101724e+00):6.612266e-01,69:2.130571e+00):5.110378e-01,(3:1.751817e-01,4:8.017731e-01):1.429966e+00):4.853783e-01):1.885994e-01):2.860286e-01,(72:9.871249e-01,(((7:3.037328e-01,8:4.506715e-01):4.360072e-01,((2:2.962437e-01,30:3.761701e-01):1.757642e-01,9:1.970606e-01):1.070262e-01):1.469895e-01,((75:1.056340e-01,56:1.154528e-01):4.583205e-02,(45:1.283849e-02,(46:1.228509e-03,51:2.910021e-03):9.433735e-03):1.689670e-01):2.764046e-01):4.436501e-01):1.004993e+00):1.037297e+00):1.743538e-01,(63:1.403251e+00,((((((26:9.564696e-01,(65:6.255340e-01,(35:5.085312e-01,(73:2.407394e-01,64:1.807409e-01):1.913697e-01):1.005778e-01):7.178607e-02):9.726481e-02,(74:4.219910e-01,61:3.426426e-01):3.710904e-01):9.963651e-02,47:7.833684e-01):2.580912e-01,34:7.863348e-01):2.864006e-02,(59:3.510583e-02,29:1.175166e-01):7.560678e-01):1.090962e-01,31:6.753235e-01):3.628795e-01):5.286222e-01):7.356351e-02):1.829627e-01,(((15:1.803233e-01,44:2.014284e-01):1.835886e-01,24:2.146662e-01):1.967084e-01,(28:1.508198e-01,43:1.220536e-01):3.505090e-01):4.760081e-01):1.201126e-01):1.286306e-01,((11:3.927163e+00,(36:6.667342e-01,10:4.701085e-01):1.786472e-01):3.051006e-01,((6:6.358550e-02,12:1.028162e+00):1.750746e+00,13:1.133088e+00):9.135276e-01):3.008677e-01):1.947667e-01):1.959069e-01,1:8.657067e-01);
   tree gen.66500 = [&U] (57:5.638460e-01,(((67:1.520180e-01,(16:6.579474e-02,60:8.651913e-02):6.416470e-02):4.233041e-01,(((50:2.425673e-01,22:4.583015e-01):4.232233e-01,70:6.059666e-01):3.712287e-01,((54:1.252710e+00,((((((39:1.281208e-01,25:2.104042e-01):1.436912e-01,40:2.690784e-01):5.274481e-01,((21:4.749137e-01,49:2.517497e-01):4.681673e-01,55:8.023694e-01):2.130813e-01):1.367211e-01,(41:3.641678e-01,(27:1.788913e-01,(66:5.017530e-02,38:1.908250e-02):1.246523e-01):3.528571e-01):7.363603e-01):3.087415e-01,((((53:9.126514e-01,(((18:1.630777e-01,19:2.748070e-01):1.756019e-01,42:2.437152e-01):2.716098e-01,23:4.187047e-01):5.038323e-01):2.346881e-01,(20:4.149005e-01,(48:3.397906e-01,52:3.901278e-01):2.105979e-01):4.231507e-01):3.685929e-01,((((58:1.185021e+00,32:8.477608e-01):1.350598e+00,62:2.640809e+00):1.211337e-01,(68:1.916414e+00,(((33:1.414689e+00,5:1.101724e+00):6.612266e-01,69:2.130571e+00):3.740782e-01,(3:1.499084e-01,4:8.017731e-01):1.950505e+00):4.803815e-01):3.540332e-01):2.576488e-01,(72:9.871249e-01,(((7:4.267388e-01,8:4.398041e-01):4.360072e-01,((2:1.721712e-01,30:4.521295e-01):1.757642e-01,9:2.619268e-01):1.779350e-01):9.943803e-02,((75:1.056340e-01,56:1.154528e-01):4.583205e-02,(45:1.283849e-02,(46:1.228509e-03,51:2.910021e-03):4.285118e-03):1.689670e-01):2.845025e-01):4.436501e-01):8.296433e-01):1.037297e+00):1.743538e-01,(63:1.428168e+00,((((((26:9.564696e-01,(65:6.255340e-01,(35:4.477952e-01,(73:3.079197e-01,64:1.807409e-01):1.913697e-01):7.863242e-02):7.116121e-02):8.969430e-02,(74:4.219910e-01,61:3.629759e-01):3.481450e-01):1.139379e-01,47:7.833684e-01):2.533021e-01,34:7.863348e-01):3.657356e-02,(59:3.510583e-02,29:1.175166e-01):7.560678e-01):5.291407e-02,31:6.753235e-01):3.628795e-01):5.286222e-01):1.157444e-01):1.829627e-01,(((15:1.803233e-01,44:2.014284e-01):1.835886e-01,24:2.146662e-01):1.967084e-01,(28:1.850830e-01,43:1.220536e-01):3.505090e-01):4.760081e-01):1.289294e-01):1.347995e-01,((11:3.927163e+00,(36:6.667342e-01,10:4.701085e-01):1.919580e-01):2.045711e-01,((6:2.644010e-02,12:1.542872e+00):1.608662e+00,13:2.234521e+00):5.333229e-01):3.774167e-01):1.947667e-01):1.959069e-01):1.615247e-01,(17:5.466768e-01,(14:2.964468e-01,(37:3.202382e-01,71:2.844975e-01):8.044564e-02):2.096358e-01):1.170702e-01):5.825663e-02,1:8.646544e-01);
   tree gen.67000 = [&U] ((((14:2.912687e-01,(37:3.146445e-01,71:2.795281e-01):1.092850e-01):1.989442e-01,57:5.539973e-01):7.415373e-02,((67:1.493627e-01,(16:6.464549e-02,60:8.500789e-02):4.302349e-02):4.229759e-01,17:5.371279e-01):7.048551e-02):1.579009e-01,(((50:2.383304e-01,22:4.502963e-01):3.894790e-01,70:5.953821e-01):3.647444e-01,((54:1.230829e+00,((((((39:1.258829e-01,25:2.067290e-01):1.208496e-01,40:2.643784e-01):5.179569e-01,((21:4.666184e-01,49:2.191446e-01):4.599897e-01,55:7.883543e-01):2.668221e-01):1.343330e-01,(41:3.578068e-01,(27:1.757665e-01,(66:4.929888e-02,38:1.506683e-02):1.224750e-01):3.466937e-01):7.234982e-01):3.033487e-01,((((53:8.967100e-01,(((18:1.602292e-01,19:2.843670e-01):1.682356e-01,42:2.680365e-01):2.477172e-01,23:4.113911e-01):4.950318e-01):2.539459e-01,(20:4.076534e-01,(48:3.338555e-01,52:3.833134e-01):2.069193e-01):4.157595e-01):2.989078e-01,((((58:1.164322e+00,32:8.329528e-01):1.327007e+00,62:2.594682e+00):1.190178e-01,(68:1.882940e+00,(((33:2.197489e+00,5:1.082480e+00):1.000263e+00,69:2.093356e+00):3.675441e-01,(3:2.008983e-01,4:7.877684e-01):1.418062e+00):3.653292e-01):4.125785e-01):6.357809e-01,(72:1.181816e+00,(((7:4.192849e-01,8:4.321220e-01):4.283914e-01,((2:2.183119e-01,30:4.442321e-01):1.136748e-01,9:2.573517e-01):1.416772e-01):1.255516e-01,((75:1.037888e-01,56:1.134362e-01):4.503150e-02,(45:1.261424e-02,(46:1.207050e-03,51:2.859191e-03):4.210269e-03):1.660156e-01):2.917427e-01):4.360070e-01):6.955611e-01):1.019178e+00):1.984993e-01,(63:1.403222e+00,((((((26:9.454404e-01,((65:6.146078e-01,35:4.399735e-01):7.872923e-02,(73:2.968898e-01,64:1.775839e-01):1.922496e-01):6.991823e-02):1.657369e-01,(74:4.146200e-01,61:3.566357e-01):2.751016e-01):5.809850e-02,47:7.696852e-01):1.802883e-01,34:7.725998e-01):1.637762e-01,(59:3.449263e-02,29:1.154640e-01):7.428615e-01):1.452095e-01,31:6.635275e-01):3.565410e-01):5.193887e-01):1.049223e-01):2.696167e-01,(((15:1.771736e-01,44:1.979100e-01):1.803818e-01,24:2.109166e-01):1.965687e-01,(28:1.313939e-01,43:1.651996e-01):3.871681e-01):4.676936e-01):6.677485e-02):1.324449e-01,((11:3.928035e+00,(36:6.550883e-01,10:5.570138e-01):5.097080e-01):2.009978e-01,((6:2.597827e-02,12:1.515923e+00):1.580563e+00,13:2.195490e+00):5.240073e-01):3.708243e-01):2.026404e-01):1.924850e-01,1:8.270616e-01);
   tree gen.67500 = [&U] ((((14:2.912687e-01,(37:3.146445e-01,71:2.795281e-01):1.092850e-01):2.515917e-01,57:5.539973e-01):3.028420e-02,((67:1.493627e-01,(16:7.881796e-02,60:8.500789e-02):4.305062e-02):4.229759e-01,17:5.371279e-01):1.941609e-01):1.280921e-01,(((50:2.383304e-01,22:4.502963e-01):3.894790e-01,70:5.953821e-01):3.647444e-01,((54:1.230829e+00,((((((53:8.967100e-01,(((18:1.207550e-01,19:2.454149e-01):1.682356e-01,42:2.680365e-01):2.477172e-01,23:4.113911e-01):6.248028e-01):2.539459e-01,(20:4.076534e-01,(48:3.338555e-01,52:3.833134e-01):2.069193e-01):4.157595e-01):2.989078e-01,((((58:1.164322e+00,32:8.329528e-01):1.327007e+00,62:2.594682e+00):1.190178e-01,(68:1.882940e+00,(((33:2.161646e+00,5:1.082480e+00):1.000263e+00,69:2.093356e+00):3.911060e-01,(3:2.008983e-01,4:7.877684e-01):1.987277e+00):3.653292e-01):2.864110e-01):6.357809e-01,(72:1.181816e+00,(((7:4.192849e-01,8:4.321220e-01):2.851118e-01,((2:2.183119e-01,30:4.350836e-01):1.136748e-01,9:2.573517e-01):1.416772e-01):1.710157e-01,((75:1.037888e-01,56:1.134362e-01):4.503150e-02,(45:1.261424e-02,(46:1.207050e-03,51:5.963594e-03):4.210269e-03):1.660156e-01):2.917427e-01):4.360070e-01):6.955611e-01):1.169876e+00):3.302485e-01,((((39:1.257422e-01,25:1.986867e-01):1.194169e-01,40:3.050364e-01):4.639091e-01,((21:4.666184e-01,49:2.191446e-01):4.599897e-01,55:7.883543e-01):1.816986e-01):1.846713e-01,(41:3.578068e-01,(27:1.757665e-01,(66:6.597122e-02,38:1.506683e-02):1.224750e-01):4.808460e-01):7.234982e-01):2.184449e-01):8.751623e-02,(63:1.403222e+00,((((((26:9.454404e-01,((65:6.146078e-01,35:4.399735e-01):7.872923e-02,(73:2.968898e-01,64:1.775839e-01):1.922496e-01):6.547958e-02):1.989754e-01,(74:4.146200e-01,61:3.566357e-01):2.751016e-01):6.456422e-02,47:7.696852e-01):2.047840e-01,34:7.725998e-01):1.637762e-01,(59:3.449263e-02,29:1.154640e-01):7.428615e-01):1.452095e-01,31:6.635275e-01):3.565410e-01):4.675179e-01):2.696167e-01,(((15:1.771736e-01,44:1.979100e-01):1.803818e-01,24:2.109166e-01):1.965687e-01,(28:8.567899e-02,43:1.651996e-01):3.871681e-01):4.676936e-01):6.677485e-02):1.713205e-01,((11:3.928035e+00,(36:6.550883e-01,10:5.570138e-01):1.943238e-01):2.009978e-01,((6:3.359725e-02,12:1.515923e+00):1.580563e+00,13:2.195490e+00):3.668270e-01):3.708243e-01):1.648919e-01):1.924850e-01,1:8.270616e-01);
   tree gen.68000 = [&U] (((17:5.482351e-01,(14:3.046788e-01,(71:3.186807e-01,37:3.253055e-01):6.873328e-02):2.174497e-01):7.564949e-02,57:5.549793e-01):4.279015e-02,((67:1.334391e-01,(16:4.315506e-02,60:1.130286e-01):2.839988e-02):4.687935e-01,((((((((29:4.705303e-02,59:9.007215e-02):8.768748e-01,((47:7.660981e-01,((26:7.863482e-01,((65:6.153958e-01,35:4.881946e-01):1.089792e-01,(64:2.006128e-01,73:2.839107e-01):1.537190e-01):1.335996e-01):1.518927e-01,(61:2.432500e-01,74:3.705900e-01):4.236283e-01):1.099906e-01):2.629512e-01,34:6.685826e-01):8.935517e-02):1.938356e-01,31:5.920700e-01):4.191522e-01,63:1.322877e+00):2.258071e-01,((((53:8.903887e-01,(((19:1.993227e-01,18:1.551117e-01):1.446668e-01,42:2.891747e-01):2.776059e-01,23:5.661939e-01):4.967022e-01):1.963980e-01,((48:2.905537e-01,52:3.933797e-01):3.013309e-01,20:3.860871e-01):4.599144e-01):2.571650e-01,((6:6.401572e-01,12:5.523900e-01):2.551978e+00,((((68:2.651073e+00,62:2.518943e+00):2.822824e-04,((69:2.149633e+00,(33:1.861460e+00,5:1.039260e+00):5.984896e-01):4.511858e-01,(4:5.883515e-01,3:4.759022e-01):1.916398e+00):5.165740e-01):1.020630e-01,(58:1.104469e+00,32:9.890801e-01):1.832649e+00):3.664161e-01,(72:9.235757e-01,((((51:1.594205e-03,46:4.002136e-03):4.631868e-03,45:1.649396e-02):1.266679e-01,(56:1.026007e-01,75:9.504878e-02):5.662306e-02):2.757641e-01,((7:3.958945e-01,8:3.181837e-01):2.994737e-01,(9:2.392955e-01,(30:3.502587e-01,2:2.634960e-01):1.504448e-01):1.506466e-01):1.602762e-01):8.083944e-01):6.692927e-01):3.959271e-01):9.698880e-01):2.944771e-01,(((40:1.899601e-01,(39:1.037947e-01,25:2.555737e-01):1.922946e-01):5.000218e-01,((49:2.310802e-01,21:4.757148e-01):5.509186e-01,55:9.842083e-01):1.736317e-01):2.354369e-01,(41:4.865277e-01,(27:1.708047e-01,(66:3.767768e-02,38:3.364599e-02):1.043848e-01):3.445434e-01):7.024639e-01):1.628034e-01):2.289169e-01):2.591267e-01,(((15:1.997850e-01,44:1.480433e-01):1.969790e-01,24:2.566540e-01):1.581130e-01,(43:1.438126e-01,28:9.387906e-02):3.523056e-01):4.569074e-01):8.453681e-02,(54:8.911593e-01,(11:3.571721e+00,((36:4.032038e-01,10:6.178499e-01):3.044480e-01,13:1.580770e+00):2.738668e-01):2.109756e-01):2.321803e-01):1.675553e-01,(70:4.758438e-01,(22:5.098153e-01,50:3.133831e-01):5.756461e-01):5.311387e-01):2.771749e-01):1.172421e-01,1:8.557359e-01);
   tree gen.68500 = [&U] ((((17:6.216164e-01,(14:2.907410e-01,(37:3.155410e-01,71:2.790217e-01):7.351384e-02):2.179265e-01):1.607593e-01,57:5.529936e-01):1.075681e-01,(67:1.296903e-01,(16:7.867516e-02,60:8.485388e-02):4.297262e-02):4.222096e-01):1.105035e-01,(((50:3.208940e-01,22:4.501890e-01):3.887734e-01,70:6.696895e-01):3.640836e-01,((54:1.231880e+00,((((((53:8.475513e-01,(((18:1.205362e-01,19:2.449703e-01):1.679308e-01,42:2.675509e-01):2.270253e-01,23:5.102413e-01):4.647426e-01):2.534858e-01,(20:4.109716e-01,(48:2.785921e-01,52:3.826189e-01):2.065445e-01):5.108347e-01):2.983662e-01,((((58:1.162213e+00,32:8.314437e-01):1.498110e+00,62:2.589981e+00):2.764376e-01,(68:1.879528e+00,(((33:2.048516e+00,5:1.268184e+00):9.200692e-01,69:2.089564e+00):4.560545e-01,(3:2.005344e-01,4:7.863412e-01):1.666335e+00):2.871411e-01):3.180225e-01):6.346290e-01,(72:1.179675e+00,(((7:3.494903e-01,8:4.958246e-01):2.583104e-01,((2:2.169290e-01,30:3.609253e-01):1.608318e-01,9:2.505031e-01):1.420228e-01):1.707059e-01,((75:1.036008e-01,56:1.309150e-01):4.175372e-02,(45:1.385767e-02,(46:3.525555e-03,51:4.888858e-03):4.603357e-03):1.611790e-01):2.849667e-01):4.541907e-01):8.890347e-01):1.023006e+00):3.296502e-01,((((39:1.255144e-01,25:1.983267e-01):1.127944e-01,40:3.044838e-01):6.866482e-01,((21:4.900523e-01,49:2.187476e-01):4.898300e-01,55:7.551853e-01):1.849589e-01):1.069333e-01,(41:3.571586e-01,(27:2.004314e-01,(66:6.585170e-02,38:1.503953e-02):1.222531e-01):4.053344e-01):7.221874e-01):2.013024e-01):1.176026e-01,(63:1.400680e+00,((((((26:9.437275e-01,((65:5.370378e-01,35:4.280218e-01):1.172973e-01,(73:2.963519e-01,64:1.772621e-01):1.919013e-01):1.397652e-01):1.118212e-01,(74:3.482801e-01,61:3.559896e-01):3.679254e-01):8.992029e-02,47:7.682907e-01):2.044130e-01,34:7.712000e-01):1.281475e-01,(59:3.443014e-02,29:1.104492e-01):7.317804e-01):1.428052e-01,31:7.485684e-01):3.558950e-01):4.666708e-01):2.691282e-01,(((15:1.768526e-01,44:2.029870e-01):1.800550e-01,24:2.105345e-01):1.962126e-01,(28:9.320348e-02,43:2.017488e-01):3.864667e-01):4.668463e-01):6.665387e-02):1.710102e-01,(((6:1.034808e-02,12:1.513176e+00):1.577700e+00,13:2.191513e+00):2.483461e-01,(11:3.920919e+00,(36:6.539014e-01,10:4.323370e-01):3.240810e-01):1.708553e-01):4.499129e-01):1.273692e-01):1.224875e-01,1:8.073675e-01);
   tree gen.69000 = [&U] ((((17:6.121914e-01,(14:2.432750e-01,(37:3.107567e-01,71:2.747911e-01):7.239922e-02):2.146223e-01):1.583219e-01,57:5.446090e-01):1.059372e-01,(67:1.277239e-01,(16:7.748228e-02,60:8.356732e-02):4.232107e-02):4.158080e-01):1.088281e-01,(((50:3.368926e-01,22:4.433632e-01):3.828788e-01,70:6.595356e-01):3.585634e-01,((54:1.213202e+00,((((((53:8.347007e-01,(((18:1.187087e-01,19:2.412560e-01):1.653846e-01,42:2.469010e-01):2.235831e-01,23:5.025050e-01):4.576962e-01):2.496425e-01,(20:4.047405e-01,(48:2.743681e-01,52:3.768177e-01):2.984676e-01):5.030894e-01):2.938424e-01,((((58:1.144591e+00,32:8.188373e-01):1.475396e+00,62:2.550712e+00):3.991803e-01,(68:1.851031e+00,(((33:1.859120e+00,5:1.248956e+00):9.061191e-01,69:2.057882e+00):6.798737e-01,(3:1.974939e-01,4:7.744186e-01):1.641070e+00):2.827875e-01):3.132007e-01):6.250068e-01,(72:1.161789e+00,(((7:3.441913e-01,8:4.883069e-01):2.543939e-01,((2:2.136399e-01,30:3.554530e-01):1.583933e-01,9:2.467050e-01):1.128661e-01):1.756794e-01,((75:7.043390e-02,56:1.289301e-01):6.682760e-02,(45:1.364756e-02,(46:3.472101e-03,51:4.814733e-03):4.533561e-03):9.922244e-02):2.950513e-01):4.473042e-01):8.755551e-01):1.007495e+00):3.246520e-01,((((39:1.236114e-01,25:1.953197e-01):1.110842e-01,40:2.998672e-01):6.762372e-01,((21:4.177873e-01,49:2.154309e-01):4.824032e-01,55:7.437351e-01):1.821546e-01):1.821892e-01,(41:3.499682e-01,(27:1.973924e-01,(66:6.485325e-02,38:1.481150e-02):1.203995e-01):3.991887e-01):7.112376e-01):2.640676e-01):1.158195e-01,(63:1.379443e+00,((((((26:9.294187e-01,((65:5.288952e-01,35:4.215321e-01):1.155188e-01,(73:2.918586e-01,64:1.431312e-01):1.650553e-01):1.376461e-01):1.101257e-01,(74:3.429995e-01,61:3.505921e-01):3.841316e-01):7.630629e-02,47:7.566418e-01):2.013137e-01,34:7.595070e-01):1.262045e-01,(59:2.100422e-02,29:1.087746e-01):7.931633e-01):4.663544e-02,31:7.372186e-01):3.504989e-01):2.124376e-01):3.196885e-01,(((15:1.741711e-01,44:1.999093e-01):1.773250e-01,24:2.073423e-01):1.932376e-01,(28:8.879704e-02,43:1.545524e-01):3.806070e-01):5.401686e-01):2.931300e-03):1.684173e-01,(11:3.861470e+00,((36:6.439869e-01,10:4.257819e-01):3.660796e-01,((6:8.563432e-03,12:1.490233e+00):1.553779e+00,13:1.287360e+00):2.445806e-01):9.779495e-02):4.430913e-01):1.254380e-01):1.573346e-01,1:7.951262e-01);
   tree gen.69500 = [&U] ((((17:6.096607e-01,(14:2.422693e-01,(37:3.094721e-01,71:2.736551e-01):7.209992e-02):2.137351e-01):1.576674e-01,57:5.423576e-01):1.054992e-01,(67:1.271959e-01,(16:7.716197e-02,60:9.141424e-02):4.541633e-02):4.140891e-01):1.083782e-01,(((50:3.354999e-01,22:4.415303e-01):3.812960e-01,70:6.568091e-01):6.131809e-01,((54:1.208187e+00,((((((53:8.312501e-01,(((18:1.182179e-01,19:2.402587e-01):1.647009e-01,42:2.358426e-01):2.226588e-01,23:5.004276e-01):4.558041e-01):2.486105e-01,(20:4.030673e-01,(48:3.178173e-01,52:3.752599e-01):2.972337e-01):3.717033e-01):2.926276e-01,((((58:1.139860e+00,32:8.154523e-01):1.793331e+00,62:3.034992e+00):1.339094e-01,(68:1.749890e+00,(((33:1.347067e+00,5:1.402820e+00):6.384523e-01,69:2.049374e+00):6.770631e-01,(3:1.966774e-01,4:7.056282e-01):1.909435e+00):2.816184e-01):3.340140e-01):3.571126e-01,(72:1.156986e+00,(((7:3.427684e-01,8:4.862883e-01):2.533423e-01,((2:2.353674e-01,30:3.539835e-01):1.577385e-01,9:2.456851e-01):1.123996e-01):1.749531e-01,((75:9.169808e-02,56:1.210532e-01):6.655133e-02,(45:1.533797e-02,(46:1.091052e-03,51:2.756783e-03):6.905389e-03):1.297383e-01):2.938315e-01):4.454551e-01):8.719356e-01):1.009596e+00):3.233099e-01,((((39:1.231004e-01,25:2.231338e-01):1.106250e-01,40:2.986275e-01):6.734416e-01,((21:4.160602e-01,49:2.145403e-01):4.804089e-01,55:8.480597e-01):1.527685e-01):1.814361e-01,(41:3.485215e-01,(27:1.965764e-01,(66:6.150017e-02,38:1.475027e-02):1.199018e-01):3.975385e-01):7.082973e-01):2.629759e-01):1.153407e-01,(63:1.373740e+00,((((((26:9.255765e-01,((65:5.527210e-01,35:4.197895e-01):5.991184e-02,(73:2.906521e-01,64:1.425395e-01):1.643729e-01):7.813097e-02):1.351722e-01,(74:3.415815e-01,61:3.491427e-01):3.825436e-01):6.250767e-02,47:7.535139e-01):2.440866e-01,34:7.563672e-01):5.400345e-02,(59:4.518341e-02,29:1.083249e-01):7.898844e-01):1.411419e-01,31:7.341709e-01):3.324354e-01):3.132180e-01):2.682188e-01,(((15:1.734511e-01,44:1.990829e-01):1.765919e-01,24:2.064852e-01):1.924388e-01,(28:8.842996e-02,43:1.539135e-01):3.790336e-01):5.379356e-01):7.158960e-04):1.677211e-01,((36:6.413247e-01,10:4.240217e-01):3.645663e-01,(13:1.509733e+00,((6:8.528031e-03,12:1.137911e+00):1.610881e+00,11:3.688167e+00):2.451176e-02):5.888114e-02):4.412596e-01):1.249194e-01):1.566842e-01,1:7.918391e-01);
   tree gen.70000 = [&U] (((70:5.247351e-01,(22:4.208713e-01,50:3.565301e-01):3.570096e-01):5.140414e-01,(((12:1.206303e+00,6:2.989353e-01):1.507448e+00,(10:5.845707e-01,36:5.723807e-01):5.038224e-01):4.427955e-01,(54:1.057127e+00,(((43:1.224287e-01,28:1.092242e-01):3.212029e-01,(24:2.849704e-01,(15:2.006712e-01,44:1.694125e-01):8.181722e-02):1.723527e-01):5.647306e-01,((((((72:1.040481e+00,((((30:3.654113e-01,2:2.121191e-01):1.624151e-01,9:2.371082e-01):1.583183e-01,(8:4.356402e-01,7:4.320891e-01):2.603278e-01):1.441342e-01,((45:6.608596e-03,(46:4.246751e-03,51:3.495044e-03):1.171563e-02):1.314294e-01,(75:1.018003e-01,56:1.142684e-01):3.546524e-02):2.099618e-01):3.666436e-01):9.114036e-01,(((32:6.738562e-01,58:1.101969e+00):1.733723e+00,62:2.359366e+00):1.951043e-01,(68:2.051652e+00,((69:1.956634e+00,(5:1.501522e+00,33:1.520047e+00):1.071199e+00):6.640203e-01,(3:4.038150e-01,4:5.460149e-01):1.339111e+00):2.197266e-01):1.723839e-01):5.559649e-01):5.595860e-01,11:3.318915e+00):2.531004e-01,((((((19:1.856931e-01,18:1.863366e-01):1.036147e-01,42:2.750014e-01):2.736689e-01,23:5.089656e-01):6.027835e-01,53:8.140283e-01):9.147378e-02,(20:4.155494e-01,(52:3.969693e-01,48:2.746444e-01):2.040660e-01):4.428836e-01):4.634578e-01,13:2.355909e+00):2.297089e-02):2.034024e-01,((((66:5.113787e-02,38:3.029822e-02):1.346683e-01,27:1.585118e-01):4.062404e-01,41:3.852408e-01):7.127368e-01,(((21:3.831524e-01,49:1.856223e-01):5.031918e-01,55:7.302227e-01):1.704903e-01,((39:8.519615e-02,25:1.938791e-01):1.433732e-01,40:2.230331e-01):4.626079e-01):1.897468e-01):2.261471e-01):5.740210e-02,(63:1.236560e+00,(((47:6.826585e-01,((74:4.265910e-01,61:2.674024e-01):3.867778e-01,(26:7.563675e-01,((35:3.741475e-01,65:5.973541e-01):6.730809e-02,(64:1.916706e-01,73:3.059828e-01):1.840320e-01):1.355130e-01):1.113026e-01):6.463737e-02):2.447456e-01,(34:7.357201e-01,(29:7.428704e-02,59:6.152073e-02):6.131326e-01):1.220391e-01):1.063597e-01,31:7.101915e-01):4.570588e-01):3.191198e-01):2.040266e-01):6.546592e-02):8.090000e-02):1.582906e-01):1.384025e-01,((57:5.450226e-01,((14:3.175366e-01,(71:2.574785e-01,37:3.102323e-01):4.715527e-02):2.133329e-01,17:4.860592e-01):1.397820e-01):7.135520e-02,((16:6.752173e-02,60:9.023973e-02):4.791859e-02,67:1.005471e-01):4.410589e-01):1.081955e-01,1:8.566911e-01);
   tree gen.70500 = [&U] ((((17:6.082635e-01,(14:3.051458e-01,(37:3.087629e-01,71:2.965508e-01):6.723235e-02):2.132453e-01):6.431664e-02,57:5.411148e-01):1.052575e-01,(67:1.269044e-01,(16:7.698515e-02,60:1.006812e-01):4.531225e-02):4.131401e-01):1.178637e-01,(((50:3.347310e-01,22:4.405185e-01):3.574534e-01,70:6.553040e-01):4.912644e-01,(((54:1.096850e+00,(((((53:8.293451e-01,(((18:1.179470e-01,19:2.612570e-01):1.214686e-01,42:3.154858e-01):3.038038e-01,23:4.992808e-01):4.547595e-01):1.852524e-01,(20:4.021436e-01,(48:3.028832e-01,52:3.377977e-01):3.278255e-01):3.708515e-01):2.929056e-01,(((68:2.874722e+00,(((33:1.343980e+00,5:1.584849e+00):4.792595e-01,69:2.044678e+00):7.771710e-01,(3:2.456068e-01,4:7.040112e-01):1.872078e+00):1.524806e-01):2.521703e-01,((58:1.078208e+00,32:8.786841e-01):1.912961e+00,62:3.028037e+00):1.337358e-01):3.562942e-01,(72:1.154335e+00,(((7:4.271639e-01,8:2.591179e-01):2.983537e-01,((2:2.558003e-01,30:3.967603e-01):1.523277e-01,9:2.451221e-01):1.121420e-01):1.351084e-01,((75:9.148794e-02,56:1.009738e-01):6.639882e-02,(45:1.530282e-02,(46:1.264204e-03,51:3.044748e-03):6.951851e-03):1.294410e-01):3.009236e-01):4.468940e-01):8.699374e-01):1.007283e+00):2.208054e-01,((((39:1.528756e-01,25:1.790574e-01):1.240673e-01,40:2.979432e-01):6.018999e-01,((21:4.151067e-01,49:2.140487e-01):5.125878e-01,55:8.461162e-01):1.794992e-01):1.393467e-01,(41:3.477228e-01,(27:1.738537e-01,(66:6.135923e-02,38:8.555757e-03):1.364655e-01):3.874079e-01):7.833565e-01):2.778981e-01):1.194065e-01,(63:1.317582e+00,((((((26:9.234554e-01,((65:5.514544e-01,35:4.188275e-01):7.729418e-02,(73:2.899860e-01,64:1.422128e-01):1.387274e-01):6.301652e-02):1.348625e-01,(74:3.324595e-01,61:3.483426e-01):3.882558e-01):1.196765e-01,47:7.075303e-01):2.303579e-01,34:7.080513e-01):8.263299e-02,(59:3.270094e-02,29:1.080767e-01):7.428774e-01):1.084817e-01,31:7.324885e-01):3.316736e-01):3.125002e-01):2.510553e-01):4.199574e-02,(((15:1.730536e-01,44:1.986266e-01):1.761872e-01,24:2.060120e-01):2.311793e-01,(28:8.822731e-02,43:1.363992e-01):2.667152e-01):5.516239e-01):1.258560e-01,((36:6.915120e-01,10:5.234580e-01):3.804116e-01,(((6:9.366703e-03,12:1.135304e+00):2.212063e+00,13:1.512938e+00):2.446272e-01,11:3.575681e+00):2.947086e-02):4.426848e-01):1.697217e-01):1.563251e-01,1:7.900245e-01);
   tree gen.71000 = [&U] ((((17:6.082635e-01,(14:2.735283e-01,(37:3.087629e-01,71:2.965508e-01):4.878072e-02):2.429429e-01):7.289269e-02,57:5.411148e-01):1.052575e-01,(67:1.319213e-01,(16:5.060054e-02,60:1.006812e-01):3.680106e-02):4.131401e-01):1.178637e-01,(((50:3.347310e-01,22:4.405185e-01):3.574534e-01,70:6.553040e-01):4.912644e-01,((54:1.119942e+00,((((15:1.730536e-01,44:1.770132e-01):1.703669e-01,24:2.230597e-01):2.311793e-01,(28:8.822731e-02,43:1.363992e-01):2.667152e-01):5.516239e-01,(((((53:7.234772e-01,(((18:1.160284e-01,19:2.612570e-01):1.712704e-01,42:2.135618e-01):2.458898e-01,23:5.624595e-01):4.458854e-01):2.653724e-01,(20:4.021436e-01,(48:3.028832e-01,52:3.377977e-01):3.278255e-01):3.986156e-01):4.008985e-01,((((68:2.874722e+00,(((33:1.343980e+00,5:1.584849e+00):8.291050e-01,69:2.044678e+00):2.804055e-01,(3:2.456068e-01,4:7.040112e-01):1.872078e+00):1.543862e-01):3.898526e-01,(58:1.078208e+00,32:8.786841e-01):1.912961e+00):1.372288e-01,62:3.028037e+00):3.562942e-01,(72:1.154335e+00,(((7:4.271639e-01,8:2.591179e-01):3.656703e-01,((2:2.558003e-01,30:3.967603e-01):1.523277e-01,9:2.240473e-01):1.693562e-01):9.222344e-02,((75:9.148794e-02,56:1.173455e-01):6.639882e-02,(45:1.530282e-02,(46:3.502209e-03,51:5.785145e-03):5.763481e-03):1.294410e-01):3.009236e-01):4.468940e-01):8.699374e-01):1.007283e+00):1.712429e-01,((((39:1.528756e-01,25:1.790574e-01):1.240673e-01,40:2.979432e-01):6.018999e-01,((21:4.151067e-01,49:2.140487e-01):5.125878e-01,55:8.547406e-01):1.835780e-01):1.394248e-01,(41:3.477228e-01,(27:1.738537e-01,(66:6.135923e-02,38:8.555757e-03):1.364655e-01):3.874079e-01):7.833565e-01):2.065427e-01):1.735135e-01,(63:1.317582e+00,((((((26:9.234554e-01,((65:5.514544e-01,35:4.188275e-01):5.924392e-02,(73:2.899860e-01,64:1.841327e-01):1.244449e-01):6.301652e-02):1.079237e-01,(74:3.819265e-01,61:3.483426e-01):3.882558e-01):1.196765e-01,47:7.075303e-01):1.485831e-01,34:7.080513e-01):1.360012e-01,(59:4.400159e-02,29:1.080767e-01):7.428774e-01):9.026677e-02,31:7.324885e-01):3.316736e-01):3.653321e-01):3.052380e-01):4.071861e-02):1.258560e-01,(13:1.512938e+00,((36:4.086137e-01,10:5.608976e-01):2.832772e-01,(11:3.575681e+00,(6:9.427043e-03,12:1.135304e+00):2.210331e+00):1.560086e-01):1.521786e-01):4.426848e-01):1.697217e-01):1.563251e-01,1:7.900245e-01);
   tree gen.71500 = [&U] ((((17:4.788903e-01,(14:2.683361e-01,(37:3.029018e-01,71:2.909216e-01):4.785474e-02):2.383313e-01):7.150901e-02,57:5.308431e-01):1.032594e-01,(67:1.294171e-01,(16:5.811873e-02,60:8.270165e-02):3.610249e-02):4.052977e-01):1.428141e-01,(((50:3.283770e-01,22:4.145152e-01):3.940866e-01,70:6.428647e-01):4.819390e-01,((54:1.098683e+00,((((15:1.699948e-01,44:1.736531e-01):1.345180e-01,24:2.188255e-01):1.361904e-01,(28:1.400021e-01,43:1.338100e-01):4.294876e-01):5.411528e-01,(((((53:7.097439e-01,(((18:1.993882e-01,19:2.562977e-01):1.680193e-01,42:2.095079e-01):2.412223e-01,23:5.517826e-01):4.374214e-01):1.591320e-01,(20:3.945099e-01,(48:2.971337e-01,52:3.313855e-01):2.597153e-01):3.910489e-01):3.932885e-01,((((58:1.057741e+00,32:7.125886e-01):1.571056e+00,(68:2.820153e+00,(((33:1.827525e+00,5:1.336447e+00):8.133665e-01,69:2.005865e+00):3.801480e-01,(3:3.697895e-01,4:6.906474e-01):1.836542e+00):2.004881e-01):2.041334e-01):8.407958e-02,62:2.760290e+00):2.659937e-01,(72:1.132423e+00,(((7:3.657344e-01,8:2.541992e-01):3.587290e-01,((2:1.949685e-01,30:3.892289e-01):1.711900e-01,9:2.197944e-01):1.661414e-01):1.698903e-01,((75:8.975128e-02,56:1.151180e-01):6.513841e-02,(45:1.501233e-02,(46:1.509876e-03,51:2.366449e-03):5.654076e-03):1.269839e-01):2.952114e-01):4.384109e-01):7.457224e-01):9.881621e-01):2.266501e-01,((((39:1.499736e-01,25:1.756584e-01):9.814629e-02,40:2.922875e-01):5.904743e-01,((21:4.072270e-01,49:2.099855e-01):5.028576e-01,55:8.385155e-01):2.324020e-01):1.367782e-01,(41:3.411222e-01,(27:1.705535e-01,(66:6.019449e-02,38:8.393348e-03):1.338750e-01):3.800539e-01):7.684865e-01):2.026220e-01):8.150581e-02,(63:1.292572e+00,((((((26:9.059260e-01,((65:5.409865e-01,35:4.169576e-01):7.565580e-02,(73:2.708513e-01,64:1.806374e-01):1.357654e-01):9.120468e-02):1.058751e-01,(74:3.746766e-01,61:2.772964e-01):3.808858e-01):1.174047e-01,47:6.940997e-01):1.457626e-01,34:6.946108e-01):1.334195e-01,(59:4.316633e-02,29:1.024192e-01):7.287758e-01):8.855329e-02,31:7.185840e-01):4.693352e-01):1.845658e-01):2.994438e-01):6.437953e-02):1.234669e-01,(13:1.484218e+00,(((36:4.008572e-01,10:7.162707e-01):1.436113e-01,11:3.507806e+00):2.817393e-01,(6:2.011761e-02,12:1.113753e+00):2.168374e+00):7.664781e-02):4.342815e-01):1.330395e-01):1.533577e-01,1:7.750279e-01);
   tree gen.72000 = [&U] (((70:5.103430e-01,(22:4.146784e-01,50:4.596661e-01):3.339247e-01):4.657257e-01,(((12:1.188553e+00,6:1.837584e-01):1.752827e+00,(10:5.221303e-01,36:5.639585e-01):5.050977e-01):2.554640e-01,(54:1.041572e+00,(((43:1.744152e-01,28:1.076171e-01):3.164766e-01,(24:2.807773e-01,(15:1.977185e-01,44:2.382176e-01):1.135927e-01):2.168934e-01):6.669309e-01,((((((72:1.025171e+00,((((30:3.600345e-01,2:2.089979e-01):1.840011e-01,9:2.336193e-01):1.319258e-01,(8:2.980635e-01,7:4.257312e-01):2.825713e-01):1.401538e-01,((45:1.312583e-02,(46:5.995452e-04,51:1.629229e-03):1.154324e-02):1.294955e-01,(75:8.875526e-02,56:1.150338e-01):8.008767e-02):2.741624e-01):4.522306e-01):8.979928e-01,(((32:6.639408e-01,58:1.283198e+00):1.503650e+00,62:2.449503e+00):1.803020e-01,(68:2.381658e+00,((69:2.357113e+00,(5:1.251685e+00,33:1.497680e+00):8.895262e-01):2.519691e-01,(3:3.978731e-01,4:5.379806e-01):1.319407e+00):5.114981e-01):1.735274e-01):2.467936e-01):5.703295e-01,11:3.487815e+00):5.085680e-01,((((((19:1.829607e-01,18:1.835948e-01):1.192659e-01,42:2.678790e-01):2.621936e-01,23:5.683430e-01):4.683017e-01,53:8.020504e-01):1.285861e-01,(20:4.094348e-01,(52:3.911281e-01,48:3.355025e-01):2.032023e-01):4.795513e-01):4.539751e-01,13:1.910872e+00):2.210322e-02):2.001185e-01,((((66:5.038541e-02,38:2.062713e-02):1.326868e-01,27:1.839306e-01):3.084379e-01,41:4.725005e-01):7.022493e-01,(((21:3.695768e-01,49:2.145337e-01):4.633921e-01,55:7.578452e-01):1.182758e-01,((39:1.132126e-01,25:2.018395e-01):1.412636e-01,40:2.214215e-01):4.558009e-01):1.842359e-01):2.144327e-01):1.169605e-01,(63:1.265542e+00,((((47:6.221352e-01,((74:3.967111e-01,61:2.992078e-01):3.810866e-01,(26:6.615467e-01,((35:3.958943e-01,65:5.885644e-01):8.504567e-02,(64:1.836889e-01,73:2.707890e-01):1.840995e-01):1.642595e-01):1.162101e-01):1.303969e-01):2.426015e-01,34:7.248944e-01):1.331722e-01,(29:5.743953e-02,59:6.511187e-02):7.256393e-01):7.814017e-02,31:6.997415e-01):4.187918e-01):3.070966e-01):2.331511e-01):4.352749e-02):1.308990e-01):1.841384e-01):1.711344e-01,((57:5.390530e-01,((14:2.592583e-01,(71:2.788456e-01,37:3.056674e-01):6.318694e-02):2.406222e-01,17:4.789071e-01):8.995450e-02):8.775897e-02,((16:6.179669e-02,60:8.891191e-02):3.141585e-02,67:1.391894e-01):4.825503e-01):1.198557e-01,1:7.366573e-01);
   tree gen.72500 = [&U] ((((17:6.026857e-01,(14:2.619360e-01,(37:2.758475e-01,71:2.599513e-01):8.075227e-02):2.280590e-01):9.432506e-02,57:5.079632e-01):1.025430e-01,(67:1.078065e-01,(16:8.265103e-02,60:8.533915e-02):3.021741e-02):3.878290e-01):1.441669e-01,(((50:3.142237e-01,22:3.966492e-01):3.359522e-01,70:5.124501e-01):5.128679e-01,((54:1.051328e+00,((((15:1.626679e-01,44:1.597183e-01):1.317764e-01,24:2.093939e-01):1.616552e-01,(28:1.339679e-01,43:1.052147e-01):3.753566e-01):4.440199e-01,(((((53:7.008818e-01,(((18:1.907944e-01,19:1.663550e-01):1.537050e-01,42:3.107624e-01):2.308253e-01,23:5.280003e-01):6.745821e-01):1.833806e-01,(20:3.715952e-01,(48:2.843270e-01,52:3.171024e-01):2.485214e-01):3.841768e-01):3.074176e-01,((((58:1.012151e+00,32:8.326850e-01):1.602478e+00,62:2.641319e+00):1.412658e-01,(68:2.475005e+00,(((33:1.818164e+00,5:1.278845e+00):7.783096e-01,69:1.919410e+00):3.731472e-01,(3:3.538512e-01,4:6.608798e-01):1.757385e+00):3.876271e-01):2.628385e-01):2.836791e-01,(72:1.083614e+00,(((7:3.499709e-01,8:4.831703e-01):3.432674e-01,((2:1.750827e-01,30:3.724527e-01):1.638115e-01,9:2.768227e-01):1.324106e-01):1.588255e-01,((75:8.588291e-02,56:1.101563e-01):6.233088e-02,(45:2.108295e-02,(46:1.664036e-03,51:2.264453e-03):7.283743e-03):1.231163e-01):2.319303e-01):5.044197e-01):7.135810e-01):9.455714e-01):2.168813e-01,((((39:1.310494e-01,25:1.982486e-01):1.009654e-01,40:2.796896e-01):5.650243e-01,((21:3.896751e-01,49:1.989007e-01):4.811840e-01,55:8.023747e-01):2.341620e-01):1.308829e-01,(41:3.700968e-01,(27:1.632025e-01,(66:5.760005e-02,38:1.466955e-02):1.281049e-01):3.636732e-01):7.353640e-01):3.185295e-01):2.748316e-02,(63:1.236860e+00,((((((26:8.668797e-01,((65:5.176694e-01,35:4.157584e-01):8.928706e-02,(73:2.591773e-01,64:1.641959e-01):1.583424e-01):1.206286e-01):1.134446e-01,(74:3.428971e-01,61:2.653447e-01):3.749123e-01):1.124317e-01,47:6.641833e-01):1.808914e-01,34:6.646724e-01):1.161091e-01,(59:3.398499e-02,29:9.305805e-02):5.995746e-01):8.473656e-02,31:6.876124e-01):4.491064e-01):2.208225e-01):1.863116e-01):6.555983e-02):1.529873e-01,(13:1.573691e+00,(((36:3.835799e-01,10:6.853988e-01):2.224683e-01,11:3.356616e+00):2.291893e-01,(6:3.795420e-02,12:1.065749e+00):2.074915e+00):2.144890e-02):4.155636e-01):1.273053e-01):1.467478e-01,1:7.416235e-01);
   tree gen.73000 = [&U] ((((17:6.000964e-01,(14:2.608107e-01,(37:2.746624e-01,71:2.760748e-01):6.673271e-02):2.270791e-01):9.391981e-02,57:5.057809e-01):1.177143e-01,(67:1.073433e-01,(16:5.514088e-02,60:8.497250e-02):4.979102e-02):3.861628e-01):1.061459e-01,(((50:3.128736e-01,22:3.949451e-01):3.345088e-01,70:5.102484e-01):5.106645e-01,((54:1.046812e+00,((((15:1.619690e-01,44:1.546092e-01):1.312103e-01,24:2.084943e-01):1.609606e-01,(28:1.333923e-01,43:1.257166e-01):3.716602e-01):4.421123e-01,(((((53:6.978706e-01,(((18:1.899747e-01,19:1.656402e-01):1.530447e-01,42:2.721600e-01):2.298336e-01,23:5.257318e-01):4.896265e-01):1.825927e-01,(20:3.699987e-01,(48:2.831054e-01,52:3.590825e-01):2.474536e-01):3.825262e-01):4.682263e-01,((((58:1.007803e+00,32:8.291075e-01):1.595593e+00,62:2.496742e+00):4.038381e-01,(68:2.202254e+00,(((33:1.810352e+00,5:1.273351e+00):7.749658e-01,69:1.911164e+00):3.715440e-01,(3:3.523309e-01,4:6.580404e-01):1.749835e+00):3.859617e-01):1.707919e-01):2.824603e-01,(72:1.078959e+00,(((7:3.484673e-01,8:4.810945e-01):3.417926e-01,((2:1.743305e-01,30:3.708525e-01):1.631078e-01,9:2.459973e-01):1.792597e-01):1.581431e-01,((75:8.551393e-02,56:1.096831e-01):6.206309e-02,(45:2.099237e-02,(46:1.688012e-03,51:6.361426e-03):7.042746e-03):1.225874e-01):2.309339e-01):6.151743e-01):7.105153e-01):9.415089e-01):2.159495e-01,(63:1.231547e+00,((((((26:8.631553e-01,((65:5.154453e-01,35:4.139721e-01):7.940628e-02,(73:2.580638e-01,64:1.634905e-01):1.576621e-01):1.201103e-01):8.876345e-02,(74:3.414239e-01,61:2.642047e-01):3.733015e-01):1.119487e-01,47:6.613298e-01):1.801142e-01,34:6.618167e-01):1.156103e-01,(59:3.163542e-02,29:9.265824e-02):5.969987e-01):8.437250e-02,31:6.846582e-01):4.471769e-01):2.198738e-01):3.992495e-02,((((39:1.304864e-01,25:1.973968e-01):1.611340e-01,40:2.784880e-01):5.018069e-01,((21:3.880010e-01,49:1.980462e-01):4.791166e-01,55:7.989274e-01):2.086571e-01):1.665741e-01,(41:3.685067e-01,(27:1.625013e-01,(66:5.238699e-02,38:1.460652e-02):1.275545e-01):3.621108e-01):7.972810e-01):2.335618e-01):1.855112e-01):6.527817e-02):1.523300e-01,(13:1.566930e+00,(((36:3.819319e-01,10:6.824541e-01):2.215125e-01,(6:4.720082e-02,12:1.061170e+00):1.981059e+00):2.114668e-02,11:3.720896e+00):1.042812e-01):4.137782e-01):1.614060e-01):2.310746e-01,1:7.384372e-01);
   tree gen.73500 = [&U] ((((17:6.296619e-01,(14:2.736603e-01,(37:2.881768e-01,71:2.896765e-01):7.126164e-02):2.382669e-01):9.854704e-02,57:5.306996e-01):1.235138e-01,(67:1.126319e-01,(16:7.216006e-02,60:9.791880e-02):3.631966e-02):4.051882e-01):1.113754e-01,(((50:3.282883e-01,22:4.144032e-01):3.509894e-01,70:5.353873e-01):4.816841e-01,((54:1.098386e+00,((((15:1.699489e-01,44:1.816864e-01):1.376747e-01,24:2.187664e-01):1.688908e-01,(28:1.399643e-01,43:1.319104e-01):3.044708e-01):4.638943e-01,(((((53:7.322533e-01,(((18:1.993344e-01,19:1.738010e-01):1.173887e-01,42:2.930602e-01):2.347124e-01,23:5.516335e-01):5.137494e-01):1.583810e-01,(20:3.617878e-01,(48:2.970534e-01,52:3.746621e-01):2.605815e-01):5.291942e-01):4.732339e-01,((((58:1.057455e+00,32:9.702312e-01):1.674205e+00,62:2.619751e+00):3.317946e-01,(68:2.644287e+00,(((33:1.899545e+00,5:1.425030e+00):4.339514e-01,69:2.005323e+00):7.704484e-01,(3:3.696895e-01,4:6.904607e-01):1.836045e+00):1.240959e-01):1.949694e-01):2.963766e-01,(72:1.132117e+00,(((7:3.656356e-01,8:5.047970e-01):3.586321e-01,((2:1.829194e-01,30:3.891237e-01):1.882689e-01,9:2.581171e-01):1.880914e-01):1.659345e-01,((75:8.972702e-02,56:1.150869e-01):6.512081e-02,(45:1.385571e-02,(46:1.762861e-03,51:4.362158e-03):7.389728e-03):1.286270e-01):3.003545e-01):5.121442e-01):7.455209e-01):9.878951e-01):2.265888e-01,(63:1.292222e+00,((((((26:9.056812e-01,((65:5.408403e-01,35:4.343677e-01):9.761333e-02,(73:3.156315e-01,64:1.715453e-01):1.654298e-01):1.260279e-01):1.230697e-01,(74:3.582452e-01,61:2.772215e-01):3.916933e-01):7.052687e-02,47:6.939121e-01):1.889881e-01,34:7.313949e-01):1.213062e-01,(59:3.319403e-02,29:9.722332e-02):6.264116e-01):9.930692e-02,31:7.183899e-01):4.692084e-01):2.307065e-01):4.189197e-02,((((39:1.369152e-01,25:2.071222e-01):1.690727e-01,40:2.922085e-01):5.265298e-01,((21:4.071170e-01,49:2.078035e-01):3.429763e-01,55:8.382889e-01):2.189372e-01):1.747808e-01,(41:3.866623e-01,(27:1.636534e-01,(66:4.508393e-02,38:1.622904e-02):1.338388e-01):3.846108e-01):8.365615e-01):2.450689e-01):1.946509e-01):6.849429e-02):7.786334e-02,(13:1.644129e+00,((6:1.163229e-02,12:1.315306e+00):2.286160e+00,((36:4.007489e-01,10:7.160772e-01):2.324260e-01,11:3.895760e+00):3.898014e-02):8.358024e-02):4.686615e-01):1.476526e-01):1.999087e-01,1:7.748185e-01);
   tree gen.74000 = [&U] ((((17:6.089201e-01,(14:2.646456e-01,(37:2.786839e-01,71:2.801342e-01):7.708273e-02):2.304181e-01):9.530078e-02,57:5.132177e-01):5.649012e-02,(67:1.089217e-01,(16:6.978301e-02,60:1.175848e-01):3.512324e-02):3.918408e-01):1.077066e-01,(((50:3.174741e-01,22:4.007522e-01):3.394274e-01,70:5.177510e-01):5.405556e-01,((54:1.062204e+00,((((15:1.643506e-01,44:1.757014e-01):1.462788e-01,24:2.115599e-01):1.633274e-01,(28:1.353537e-01,43:1.275651e-01):2.944411e-01):4.486130e-01,(((((53:6.911999e-01,(((18:1.927680e-01,19:2.182919e-01):1.135218e-01,42:2.834065e-01):2.269807e-01,23:5.334620e-01):4.968258e-01):2.148179e-01,(20:3.498700e-01,(48:2.872681e-01,52:3.623202e-01):2.519976e-01):5.117619e-01):4.576449e-01,((((58:1.022621e+00,32:9.382706e-01):1.390715e+00,62:2.533453e+00):3.208649e-01,(68:1.836471e+00,(((33:1.836971e+00,5:1.378088e+00):4.196565e-01,69:1.939265e+00):7.450689e-01,(3:3.575115e-01,4:6.677161e-01):1.775564e+00):1.200080e-01):2.626663e-01):3.385530e-01,(72:9.259461e-01,(((7:3.535911e-01,8:4.137379e-01):3.468183e-01,((2:1.768938e-01,30:3.763055e-01):1.820671e-01,9:2.496144e-01):2.001659e-01):1.604684e-01,((75:8.677131e-02,56:1.112958e-01):6.297565e-02,(45:1.339928e-02,(46:1.807895e-03,51:7.803304e-03):7.146301e-03):1.243899e-01):2.640289e-01):4.952735e-01):8.090525e-01):9.553526e-01):2.191247e-01,(63:1.249655e+00,((((((26:8.758469e-01,((65:5.230243e-01,35:4.676126e-01):1.156181e-01,(73:3.052342e-01,64:1.658944e-01):1.599804e-01):1.624012e-01):1.227657e-01,(74:3.464441e-01,61:2.680895e-01):3.787905e-01):7.016397e-02,47:6.710538e-01):1.827626e-01,34:7.073018e-01):1.173102e-01,(59:3.210058e-02,29:1.144689e-01):7.178395e-01):9.603562e-02,31:6.947252e-01):4.537521e-01):3.382834e-01):4.051200e-02,((((39:1.324050e-01,25:2.002993e-01):1.635033e-01,40:2.825828e-01):5.091853e-01,((21:3.937060e-01,49:2.009582e-01):4.354634e-01,55:8.106747e-01):2.872839e-01):1.690233e-01,(41:3.739252e-01,(27:1.971260e-01,(66:4.359881e-02,38:1.569443e-02):1.287651e-01):3.883472e-01):8.090041e-01):2.369960e-01):1.882389e-01):6.623800e-02):8.027829e-02,(13:1.589969e+00,((6:1.124911e-02,12:1.271978e+00):2.210851e+00,((36:3.764017e-01,10:6.441219e-01):2.778772e-01,11:4.221522e+00):3.769609e-02):1.234154e-01):4.532233e-01):1.379721e-01):1.933235e-01,1:7.492950e-01);
   tree gen.74500 = [&U] (((17:6.089201e-01,(14:2.466415e-01,(37:2.786839e-01,71:2.801342e-01):7.942653e-02):2.595504e-01):1.120695e-01,57:5.132177e-01):7.522987e-02,((67:1.089217e-01,(16:6.978301e-02,60:1.175848e-01):5.602492e-02):4.246408e-01,(((50:2.704594e-01,22:4.578379e-01):3.628697e-01,70:5.177510e-01):5.477826e-01,((54:1.222915e+00,((((15:1.643506e-01,44:1.757014e-01):1.462788e-01,24:2.115599e-01):1.633274e-01,(28:1.353537e-01,43:1.283620e-01):2.974506e-01):5.760389e-01,(((((53:6.911999e-01,(((18:1.927680e-01,19:2.182919e-01):1.135218e-01,42:2.092590e-01):2.269807e-01,23:5.334620e-01):4.968258e-01):2.814891e-01,(20:3.498700e-01,(48:2.872681e-01,52:3.623202e-01):2.519976e-01):3.812399e-01):4.576449e-01,((((58:1.112380e+00,32:9.382706e-01):1.390715e+00,62:2.533453e+00):3.208649e-01,(68:1.836471e+00,(((33:1.836971e+00,5:1.378088e+00):4.196565e-01,69:1.939265e+00):7.450689e-01,(3:3.575115e-01,4:6.225742e-01):1.775564e+00):1.106022e-01):4.342140e-01):2.559980e-01,(72:9.259461e-01,(((7:3.535911e-01,8:4.137379e-01):3.468183e-01,((2:1.768938e-01,30:3.763055e-01):1.867247e-01,9:2.496144e-01):2.183613e-01):1.604684e-01,((75:8.677131e-02,56:1.112958e-01):6.297565e-02,(45:1.339928e-02,(46:2.625214e-03,51:7.803304e-03):6.352817e-03):1.273127e-01):2.640289e-01):4.952735e-01):8.090525e-01):9.553526e-01):2.191247e-01,(63:1.249655e+00,((((((26:8.758469e-01,((65:5.230243e-01,35:4.676126e-01):1.156181e-01,(73:2.696933e-01,64:1.658944e-01):1.704180e-01):1.279745e-01):1.227657e-01,(74:3.464441e-01,61:2.680895e-01):3.787905e-01):9.699016e-02,47:6.723169e-01):1.827626e-01,34:7.073018e-01):1.173102e-01,(59:1.675738e-02,29:1.144689e-01):7.173046e-01):7.234517e-02,31:6.947252e-01):4.965073e-01):3.382834e-01):7.118711e-02,((((39:1.324050e-01,25:2.002993e-01):1.635033e-01,40:2.825828e-01):5.091853e-01,((21:3.937060e-01,49:2.009582e-01):4.354634e-01,55:8.106747e-01):2.872839e-01):1.381532e-01,(41:3.739252e-01,(27:1.971260e-01,(66:4.359881e-02,38:2.665044e-02):1.287651e-01):3.883472e-01):8.090041e-01):2.369960e-01):2.422097e-01):6.203586e-02):8.766848e-02,(13:1.589969e+00,(((36:3.842586e-01,10:6.441219e-01):2.845907e-01,(6:4.228858e-03,12:1.418651e+00):2.096233e+00):3.681015e-02,11:3.735045e+00):1.234154e-01):4.943346e-01):1.379721e-01):1.812403e-01):4.991425e-02,1:7.603447e-01);
   tree gen.75000 = [&U] (((17:5.927030e-01,(14:2.400729e-01,(37:2.201114e-01,71:2.983948e-01):9.424942e-02):2.526379e-01):1.090848e-01,((67:1.014450e-01,(16:6.792452e-02,60:1.144532e-01):5.453283e-02):4.584432e-01,(((50:3.069156e-01,22:4.456445e-01):3.532056e-01,70:5.039620e-01):5.331938e-01,((54:1.190346e+00,((((15:1.599735e-01,44:1.710220e-01):1.423831e-01,24:2.059256e-01):1.589776e-01,(28:1.317489e-01,43:1.249434e-01):2.895288e-01):4.374258e-01,((63:1.440126e+00,((((((26:8.525209e-01,((65:5.090949e-01,35:4.551589e-01):6.410441e-02,(73:2.625107e-01,64:1.614762e-01):1.658794e-01):1.245662e-01):8.993452e-02,(74:3.372175e-01,61:2.609496e-01):3.621873e-01):7.057924e-02,47:6.544114e-01):2.275067e-01,34:6.884646e-01):1.141859e-01,(59:1.631109e-02,29:1.114203e-01):6.982010e-01):8.409671e-02,31:6.762229e-01):4.832841e-01):1.762383e-01,(((((39:1.288787e-01,25:1.949648e-01):1.591488e-01,40:2.750569e-01):4.956244e-01,((21:3.832207e-01,49:1.956062e-01):3.853173e-01,55:7.890844e-01):2.796328e-01):1.344738e-01,(41:3.639666e-01,(27:1.918760e-01,(66:4.243767e-02,38:2.594067e-02):1.068440e-01):3.645459e-01):7.874583e-01):2.306842e-01,(((53:7.915635e-01,(((18:1.876341e-01,19:1.704765e-01):1.104984e-01,42:2.194498e-01):2.209356e-01,23:5.192546e-01):4.835941e-01):2.739924e-01,(20:3.626680e-01,(48:3.059193e-01,52:3.526708e-01):2.628533e-01):3.219952e-01):4.553167e-01,(((((33:1.788048e+00,5:1.341386e+00):5.005728e-01,69:1.887618e+00):4.884050e-01,(3:3.479901e-01,4:6.059935e-01):1.728276e+00):2.862871e-01,(68:2.270228e+00,((58:1.082754e+00,32:9.132821e-01):1.102689e+00,62:2.465981e+00):3.123194e-01):1.140960e-01):4.003686e-01,(72:9.012858e-01,(((7:3.240245e-01,8:4.027190e-01):3.375816e-01,((2:2.657405e-01,30:3.662835e-01):1.817518e-01,9:2.429665e-01):2.125458e-01):1.561948e-01,((75:8.446037e-02,56:1.189642e-01):6.129845e-02,(45:1.304243e-02,(46:1.852329e-03,51:7.595483e-03):7.048994e-03):1.239220e-01):2.569972e-01):4.337007e-01):7.875054e-01):9.299092e-01):1.183733e-01):1.172624e-01):2.465321e-01):7.417471e-02):8.571730e-02,(13:1.547625e+00,((11:3.635572e+00,(36:3.740249e-01,10:6.269674e-01):4.410126e-01):3.724450e-02,(6:6.796272e-03,12:1.380869e+00):2.046944e+00):1.201286e-01):2.992893e-01):1.547280e-01):1.775364e-01):4.858491e-02):9.446116e-02,57:4.995495e-01,1:7.378403e-01);
   tree gen.75500 = [&U] ((((17:5.992205e-01,(14:2.427127e-01,(37:2.424997e-01,71:3.016760e-01):9.528581e-02):2.554160e-01):1.102844e-01,(67:1.092026e-01,(16:6.867143e-02,60:1.157117e-01):5.513248e-02):4.801972e-01):4.145425e-02,57:5.050426e-01):8.366179e-02,(((50:3.102905e-01,22:4.505449e-01):3.570895e-01,70:5.095037e-01):4.577672e-01,((54:1.203435e+00,((((15:1.617326e-01,44:1.729026e-01):1.742822e-01,24:1.986825e-01):1.607257e-01,(28:1.224432e-01,43:1.263173e-01):3.509928e-01):4.422358e-01,((63:1.455962e+00,((((((26:8.618954e-01,((65:5.146930e-01,35:4.601639e-01):6.480931e-02,(73:2.653973e-01,64:1.632519e-01):1.677034e-01):1.259360e-01):1.087591e-01,(74:3.409256e-01,61:2.564025e-01):3.703148e-01):7.135534e-02,47:6.616074e-01):1.973723e-01,34:6.960351e-01):7.974489e-02,(59:2.517819e-02,29:1.126455e-01):7.200251e-01):1.107103e-01,31:6.836588e-01):4.885984e-01):1.774974e-01,(((((39:1.302959e-01,25:2.193087e-01):1.245556e-01,40:2.780815e-01):5.010744e-01,((21:3.874346e-01,49:1.989412e-01):3.895543e-01,55:7.245983e-01):2.758699e-01):1.359525e-01,(41:4.625091e-01,(27:1.939859e-01,(66:4.290432e-02,38:2.622592e-02):1.013108e-01):3.686322e-01):7.961173e-01):2.332209e-01,(((53:8.002677e-01,(((18:1.479288e-01,19:1.624918e-01):9.314651e-02,42:2.963510e-01):2.233651e-01,23:4.957694e-01):6.008736e-01):2.770052e-01,(20:3.666560e-01,(48:3.092833e-01,52:3.565488e-01):2.657437e-01):3.255359e-01):4.603234e-01,(((((33:1.807710e+00,5:1.356136e+00):5.060772e-01,69:1.908374e+00):4.937756e-01,(3:4.239554e-01,4:6.126571e-01):1.737429e+00):4.854945e-01,(68:2.220728e+00,((58:1.094660e+00,32:9.233247e-01):1.114814e+00,62:2.493097e+00):2.706751e-01):2.222812e-01):3.438458e-01,(72:9.111965e-01,(((7:3.275876e-01,8:4.071474e-01):3.412937e-01,((2:2.686627e-01,30:3.703112e-01):1.826193e-01,9:2.456382e-01):2.148830e-01):1.579123e-01,((75:8.538911e-02,56:1.202723e-01):6.197250e-02,(45:5.104798e-03,(46:1.872697e-03,51:3.074354e-03):7.126506e-03):1.252847e-01):2.598231e-01):4.384697e-01):7.961649e-01):1.129142e+00):1.196750e-01):1.185519e-01):2.492430e-01):7.499034e-02):8.179793e-02,(13:1.564643e+00,((11:3.550602e+00,(36:3.781377e-01,10:6.338616e-01):2.760127e-01):1.979778e-01,(6:6.871005e-03,12:1.162671e+00):2.038293e+00):1.538383e-02):3.738182e-01):1.358610e-01):2.707895e-01,1:7.765463e-01);
   tree gen.76000 = [&U] ((((17:5.992205e-01,(14:2.427127e-01,(37:3.036911e-01,71:3.016760e-01):7.627383e-02):2.554160e-01):9.964442e-02,(67:1.092026e-01,(16:6.867143e-02,60:1.157117e-01):5.513248e-02):4.801972e-01):5.621544e-02,57:5.050426e-01):1.019919e-01,(((50:3.102905e-01,22:3.959195e-01):3.406583e-01,70:5.095037e-01):3.857650e-01,((54:1.203435e+00,((((15:1.617326e-01,44:1.729026e-01):1.742822e-01,24:1.986825e-01):1.607257e-01,(28:1.224432e-01,43:1.263173e-01):3.509928e-01):4.422358e-01,((63:1.455962e+00,((((((26:8.618954e-01,((65:5.146930e-01,35:4.601639e-01):6.480931e-02,(73:2.653973e-01,64:1.632519e-01):1.677034e-01):1.257743e-01):1.087591e-01,(74:3.409256e-01,61:2.564025e-01):3.703148e-01):7.135534e-02,47:6.616074e-01):2.030076e-01,34:6.674583e-01):1.207720e-01,(59:2.517819e-02,29:1.126455e-01):7.200251e-01):1.107103e-01,31:6.836588e-01):4.885984e-01):1.774974e-01,(((((39:1.302959e-01,25:2.193087e-01):1.354855e-01,40:2.780815e-01):5.010744e-01,((21:3.874346e-01,49:1.989412e-01):3.895543e-01,55:7.245983e-01):2.758699e-01):9.826578e-02,(41:4.625091e-01,(27:1.939859e-01,(66:3.844701e-02,38:2.622592e-02):1.207082e-01):3.686322e-01):7.961173e-01):2.737852e-01,(((53:8.002677e-01,(((18:1.479288e-01,19:1.422384e-01):1.599099e-01,42:2.476675e-01):1.350137e-01,23:4.957694e-01):6.008736e-01):2.770052e-01,(20:3.666560e-01,(48:3.092833e-01,52:3.565488e-01):2.442797e-01):3.255359e-01):4.603234e-01,((((58:1.094660e+00,32:9.233247e-01):1.114814e+00,62:2.493097e+00):1.095239e-01,(68:2.220728e+00,(((33:1.807710e+00,5:1.356136e+00):5.060772e-01,69:1.908374e+00):4.937756e-01,(3:4.239554e-01,4:6.126571e-01):1.465465e+00):4.383245e-01):2.452892e-01):2.441406e-01,(72:9.111965e-01,(((7:3.275876e-01,8:4.071474e-01):3.412937e-01,((2:2.686627e-01,30:3.703112e-01):1.153966e-01,9:2.456382e-01):2.218123e-01):1.270089e-01,((75:7.629205e-02,56:1.202723e-01):6.197250e-02,(45:5.104798e-03,(46:3.008440e-03,51:3.074354e-03):1.052641e-02):1.252847e-01):2.598231e-01):4.384697e-01):7.961649e-01):1.129142e+00):1.831886e-01):1.445328e-01):1.519699e-01):7.499034e-02):8.179793e-02,((6:6.830460e-03,12:1.162671e+00):1.967060e+00,(13:1.564643e+00,(11:3.550602e+00,(36:6.178069e-01,10:3.673851e-01):2.760127e-01):1.911514e-01):1.621587e-02):3.738182e-01):1.703801e-01):2.536707e-01,1:7.642136e-01);
   tree gen.76500 = [&U] ((((17:5.992205e-01,(14:2.427127e-01,(37:3.036911e-01,71:3.016760e-01):7.627383e-02):2.554160e-01):9.964442e-02,57:5.050426e-01):5.621544e-02,(67:1.092026e-01,(16:6.867143e-02,60:1.157117e-01):5.513248e-02):5.136262e-01):2.069099e-01,(((50:3.102905e-01,22:3.959195e-01):3.406583e-01,70:5.095037e-01):3.857650e-01,(((54:1.203435e+00,(((15:2.135482e-01,44:1.725445e-01):1.522242e-01,24:1.986825e-01):1.607257e-01,(28:1.224432e-01,43:1.263173e-01):3.643031e-01):5.625620e-01):7.428727e-02,((63:1.332928e+00,((((((26:8.618954e-01,((65:5.146930e-01,35:4.601639e-01):6.480931e-02,(73:2.653973e-01,64:1.340973e-01):1.763397e-01):1.257743e-01):1.269184e-01,(74:3.409256e-01,61:2.564025e-01):3.548568e-01):7.135534e-02,47:6.616074e-01):2.030076e-01,34:6.674583e-01):1.207720e-01,(59:2.517819e-02,29:1.126455e-01):7.200251e-01):1.107103e-01,31:6.836588e-01):4.885984e-01):3.080196e-01,(((((39:1.141437e-01,25:2.211758e-01):1.354855e-01,40:2.271890e-01):5.010744e-01,((21:3.874346e-01,49:2.210668e-01):3.229078e-01,55:7.245983e-01):2.758699e-01):1.626257e-01,(41:4.625091e-01,(27:1.939859e-01,(66:3.844701e-02,38:2.622592e-02):1.207082e-01):3.989506e-01):7.961173e-01):2.737852e-01,(((53:8.958576e-01,(((18:1.479288e-01,19:1.422384e-01):1.599099e-01,42:2.476675e-01):1.350137e-01,23:4.957694e-01):6.008736e-01):1.348700e-01,(20:3.666560e-01,(48:3.092833e-01,52:4.168988e-01):2.442797e-01):3.255359e-01):4.603234e-01,((((58:9.094080e-01,32:9.635581e-01):1.116033e+00,62:2.493097e+00):1.095239e-01,(68:2.220728e+00,(((33:1.807710e+00,5:1.316743e+00):7.744792e-01,69:1.908374e+00):4.937756e-01,(3:4.239554e-01,4:6.126571e-01):1.465465e+00):4.383245e-01):2.452892e-01):2.441406e-01,(72:9.111965e-01,(((7:3.275876e-01,8:3.999871e-01):3.167108e-01,((2:2.686627e-01,30:3.703112e-01):1.258649e-01,9:2.456382e-01):2.218123e-01):1.108302e-01,((75:7.629205e-02,56:1.202723e-01):4.508380e-02,(45:5.104798e-03,(46:3.008440e-03,51:3.542561e-03):1.052641e-02):1.252847e-01):2.598231e-01):4.384697e-01):1.217194e+00):1.129142e+00):2.485883e-01):1.445328e-01):1.388849e-01):8.341516e-02,(((6:8.912862e-03,12:8.422750e-01):1.904382e+00,13:1.564643e+00):1.075004e-01,(11:3.550602e+00,(36:6.178069e-01,10:3.673851e-01):2.962321e-01):8.563817e-02):3.738182e-01):1.942540e-01):1.557168e-01,1:7.642136e-01);
   tree gen.77000 = [&U] ((57:5.017257e-01,((67:1.084854e-01,(16:6.822043e-02,60:1.149518e-01):4.585018e-02):5.102529e-01,(17:5.952851e-01,(14:2.411187e-01,(37:3.016966e-01,71:2.996947e-01):7.577291e-02):2.537385e-01):1.190650e-01):4.703774e-02):2.096210e-01,(((50:3.082527e-01,22:3.933193e-01):3.384210e-01,70:5.061575e-01):5.058564e-01,((((((15:2.010732e-01,44:1.714113e-01):1.512244e-01,24:1.973777e-01):1.596701e-01,(28:1.216390e-01,43:1.254877e-01):3.619105e-01):5.588674e-01,((63:1.324174e+00,((((((26:8.562349e-01,((65:5.113127e-01,35:4.571418e-01):5.060700e-02,(73:2.636543e-01,64:1.805758e-01):1.751816e-01):1.084477e-01):1.260848e-01,(74:3.386865e-01,61:2.547185e-01):3.525263e-01):7.918909e-02,47:6.572623e-01):2.016743e-01,34:6.630748e-01):1.467381e-01,(59:3.069309e-02,29:1.119057e-01):7.152963e-01):6.296282e-02,31:6.791689e-01):4.853895e-01):3.059967e-01,(((((39:1.133940e-01,25:2.197233e-01):1.345957e-01,40:2.293596e-01):4.977836e-01,((21:3.848901e-01,49:2.196150e-01):3.126350e-01,55:7.198395e-01):2.740581e-01):1.887895e-01,(41:4.594716e-01,(27:1.927119e-01,(66:3.819451e-02,38:2.605368e-02):1.199154e-01):3.963305e-01):6.134340e-01):2.719871e-01,(((53:8.899741e-01,(((18:1.469573e-01,19:1.595911e-01):1.291609e-01,42:2.460409e-01):2.333561e-01,23:4.925134e-01):5.969274e-01):1.339842e-01,(20:3.642480e-01,(48:2.316796e-01,52:4.551373e-01):2.426753e-01):3.233979e-01):3.345947e-01,((((58:9.034355e-01,32:9.572300e-01):9.778236e-01,62:2.476724e+00):2.830868e-01,(68:2.206143e+00,(((33:1.646907e+00,5:1.308095e+00):7.693928e-01,69:1.895841e+00):4.905327e-01,(3:4.211711e-01,4:6.086334e-01):1.455841e+00):4.354458e-01):3.777328e-01):1.089311e-01,(72:9.052122e-01,(((7:3.254361e-01,8:3.384519e-01):3.686915e-01,((2:2.668982e-01,30:3.678792e-01):1.250383e-01,9:2.440250e-01):1.502468e-01):1.184886e-01,((75:7.579100e-02,56:1.194824e-01):4.386802e-02,(45:7.590552e-03,(46:2.988682e-03,51:2.061983e-03):1.045727e-02):1.244619e-01):2.669397e-01):4.355901e-01):1.209200e+00):1.121727e+00):2.907699e-01):1.435836e-01):1.198681e-01):9.668898e-02,54:1.195532e+00):1.335828e-01,((13:1.554367e+00,(6:5.350695e-03,12:1.005017e+00):1.840698e+00):1.051503e-01,(11:4.028326e+00,(36:6.137495e-01,10:3.346772e-01):2.784373e-01):8.507574e-02):3.713631e-01):1.929782e-01):1.546092e-01,1:7.591946e-01);
   tree gen.77500 = [&U] (((57:5.018708e-01,(17:5.954572e-01,(14:2.411885e-01,(37:3.017838e-01,71:2.997814e-01):5.136557e-02):2.538119e-01):5.686098e-02):1.198808e-01,(67:1.085168e-01,(16:6.824016e-02,60:1.149851e-01):4.586344e-02):5.104005e-01):2.096816e-01,(((50:3.083418e-01,22:3.934331e-01):3.385189e-01,70:5.063039e-01):5.060027e-01,((((((15:1.597253e-01,44:1.727064e-01):1.473082e-01,24:1.974348e-01):1.597163e-01,(28:1.216742e-01,43:1.255240e-01):3.620152e-01):5.590290e-01,((63:1.324557e+00,((((((26:8.564825e-01,((65:5.114606e-01,35:4.572740e-01):5.337987e-02,(73:2.637305e-01,64:1.806280e-01):1.752323e-01):1.804150e-01):1.261213e-01,(74:3.387845e-01,61:2.547922e-01):3.413102e-01):7.921199e-02,47:6.574524e-01):2.017327e-01,34:6.632665e-01):1.821532e-01,(59:3.070196e-02,29:1.119381e-01):7.155032e-01):6.298102e-02,31:6.793653e-01):3.578732e-01):2.410010e-01,(((((39:1.134268e-01,25:2.197868e-01):1.165111e-01,40:2.378582e-01):4.751108e-01,((21:3.850015e-01,49:2.196785e-01):3.127254e-01,55:9.880050e-01):2.741374e-01):1.888441e-01,(41:4.628481e-01,(27:2.135786e-01,(66:3.820555e-02,38:2.606121e-02):1.199501e-01):3.707193e-01):6.136114e-01):2.822712e-01,(((53:8.902315e-01,(((18:1.469998e-01,19:1.603729e-01):1.291982e-01,42:2.639534e-01):2.334236e-01,23:4.926558e-01):5.971000e-01):1.340230e-01,(20:3.732041e-01,(48:2.317466e-01,52:3.212037e-01):2.269641e-01):3.444895e-01):3.346914e-01,((((58:9.036967e-01,32:9.575068e-01):1.805066e+00,62:2.477440e+00):2.831687e-01,(68:2.416985e+00,(((33:1.647383e+00,5:1.308473e+00):8.031229e-01,69:1.896389e+00):4.093330e-01,(3:4.644937e-01,4:6.088095e-01):1.763844e+00):4.355717e-01):2.748138e-01):4.142168e-01,(72:8.225943e-01,(((7:4.079132e-01,8:3.385498e-01):3.687982e-01,((2:1.854421e-01,30:3.679856e-01):1.902505e-01,9:1.952660e-01):1.491989e-01):1.185229e-01,((75:7.581292e-02,56:1.195170e-01):4.388070e-02,(45:7.592747e-03,(46:2.989547e-03,51:2.062580e-03):1.046030e-02):1.244979e-01):2.670169e-01):5.065242e-01):1.209550e+00):8.144650e-01):2.908540e-01):1.436251e-01):1.199028e-01):9.671694e-02,54:1.195877e+00):1.336214e-01,(13:1.554816e+00,(((36:6.139270e-01,10:3.150258e-01):2.212519e-01,(6:9.131902e-03,12:1.005308e+00):1.873970e+00):1.309011e-01,11:4.029491e+00):1.020959e-01):3.333688e-01):1.930340e-01):1.393783e-01,1:7.594142e-01);
   tree gen.78000 = [&U] (((57:5.015252e-01,(17:5.950472e-01,(14:2.410224e-01,(37:3.015760e-01,71:2.995750e-01):7.989212e-02):2.003022e-01):7.933180e-02):1.112847e-01,(67:1.084421e-01,(16:6.819317e-02,60:1.149059e-01):4.583186e-02):5.100490e-01):2.095372e-01,(((50:3.081295e-01,22:3.931622e-01):3.382858e-01,70:5.059552e-01):5.056542e-01,((((((15:1.596153e-01,44:1.725874e-01):1.472068e-01,24:1.972988e-01):1.596063e-01,(28:1.215904e-01,43:1.262399e-01):3.617659e-01):5.586441e-01,((63:1.323645e+00,((((((26:8.558927e-01,((65:5.111084e-01,35:4.569591e-01):5.334311e-02,(73:2.635489e-01,64:1.805036e-01):1.751116e-01):1.802907e-01):9.162584e-02,(74:3.385512e-01,61:2.546167e-01):3.410751e-01):7.915744e-02,47:6.569997e-01):2.015937e-01,34:6.628098e-01):1.820277e-01,(59:3.068082e-02,29:1.118610e-01):7.150105e-01):5.367704e-02,31:6.788975e-01):3.683518e-01):3.754521e-01,(((((39:1.133487e-01,25:2.196355e-01):1.164309e-01,40:2.376944e-01):4.747836e-01,((21:3.847363e-01,49:2.195272e-01):3.377052e-01,55:9.873246e-01):2.004976e-01):1.887141e-01,(41:4.625294e-01,(27:2.134315e-01,(66:3.817925e-02,38:2.604327e-02):8.751988e-02):2.904157e-01):5.780473e-01):2.239903e-01,(((53:8.896185e-01,(((18:1.468986e-01,19:1.602624e-01):1.291093e-01,42:2.637716e-01):2.332628e-01,23:4.923166e-01):5.966889e-01):1.339307e-01,(20:3.729471e-01,(48:2.315870e-01,52:3.486838e-01):2.314706e-01):3.442522e-01):2.868105e-01,((((58:9.030744e-01,32:9.568475e-01):1.803823e+00,62:2.475734e+00):1.206964e-01,(68:2.462273e+00,(((33:1.646249e+00,5:1.307572e+00):8.025699e-01,69:1.895083e+00):4.090512e-01,(3:2.891172e-01,4:6.083902e-01):1.762629e+00):3.028234e-01):1.568424e-01):4.139316e-01,(72:8.220278e-01,(((7:4.076323e-01,8:3.383167e-01):3.263136e-01,((2:1.921048e-01,30:3.677322e-01):1.901195e-01,9:1.951316e-01):1.712014e-01):1.184413e-01,((75:6.659430e-02,56:1.119413e-01):5.084772e-02,(45:9.603314e-03,(46:1.137479e-03,51:3.616424e-03):1.498342e-02):1.437233e-01):2.668330e-01):5.061754e-01):1.208717e+00):8.139042e-01):2.906537e-01):1.435262e-01):1.198202e-01):9.059952e-02,54:1.195054e+00):1.335294e-01,((11:4.026716e+00,13:1.454828e+00):1.055891e-01,((36:6.135042e-01,10:3.364299e-01):2.044412e-01,(6:1.521513e-01,12:1.004616e+00):1.924030e+00):1.590800e-01):3.368117e-01):1.885245e-01):1.392823e-01,1:7.588913e-01);
   tree gen.78500 = [&U] (((57:5.015252e-01,(17:5.950472e-01,(14:2.410224e-01,(37:3.015760e-01,71:2.995750e-01):7.989212e-02):2.003022e-01):9.384999e-02):1.156747e-01,(67:1.320776e-01,(16:5.006560e-02,60:1.149059e-01):5.493266e-02):4.897511e-01):8.538961e-02,(((50:3.081295e-01,22:3.931622e-01):3.382858e-01,70:5.059552e-01):5.056542e-01,((((((15:1.596153e-01,44:1.725874e-01):1.387036e-01,24:2.428859e-01):1.596063e-01,(28:1.215904e-01,43:1.262399e-01):4.122594e-01):4.751429e-01,((63:1.323645e+00,((((((26:8.558927e-01,((65:5.111084e-01,35:4.569591e-01):8.767817e-02,(73:2.635489e-01,64:1.805036e-01):1.733185e-01):1.634591e-01):1.149220e-01,(74:3.024224e-01,61:3.834318e-01):3.410751e-01):8.041544e-02,47:6.569997e-01):1.613202e-01,34:6.628098e-01):7.366074e-02,(59:2.057086e-02,29:1.118610e-01):7.150105e-01):5.367704e-02,31:6.788975e-01):3.683518e-01):3.754521e-01,(((((39:8.551472e-02,25:2.196355e-01):1.164309e-01,40:3.048028e-01):4.747836e-01,((21:3.847363e-01,49:2.195272e-01):3.377052e-01,55:9.873246e-01):2.004976e-01):1.647641e-01,(41:4.625294e-01,(27:2.134315e-01,(66:3.817925e-02,38:2.604327e-02):8.751988e-02):2.904157e-01):5.780473e-01):2.239903e-01,(((53:8.896185e-01,(((18:1.844915e-01,19:1.840748e-01):8.999305e-02,42:2.637716e-01):2.332628e-01,23:4.923166e-01):5.966889e-01):1.662103e-01,(20:3.816034e-01,(48:2.315870e-01,52:3.486838e-01):2.314706e-01):3.442522e-01):2.868105e-01,((((58:9.030744e-01,32:9.568475e-01):1.634975e+00,62:2.475734e+00):2.412556e-01,(68:2.462273e+00,(((33:1.646249e+00,5:1.615899e+00):7.000318e-01,69:1.895083e+00):4.090512e-01,(3:2.891172e-01,4:6.083902e-01):1.693075e+00):3.497149e-01):1.568424e-01):1.425797e-01,(72:8.220278e-01,(((7:4.076323e-01,8:3.204847e-01):3.263136e-01,((2:1.921048e-01,30:3.677322e-01):1.901195e-01,9:2.420609e-01):1.712014e-01):1.184413e-01,((75:6.659430e-02,56:1.119413e-01):4.336096e-02,(45:9.603314e-03,(46:1.137479e-03,51:3.616424e-03):1.498342e-02):1.661744e-01):2.333221e-01):5.061754e-01):1.181694e+00):8.139042e-01):2.680624e-01):1.237539e-01):1.715924e-01):4.501605e-02,54:1.195054e+00):1.335294e-01,((11:4.026716e+00,13:1.454828e+00):1.055891e-01,((36:6.135042e-01,10:3.116797e-01):3.831452e-01,(6:3.194171e-01,12:1.004616e+00):1.924030e+00):8.216450e-02):3.368117e-01):2.103127e-01):1.392823e-01,1:7.588913e-01);
   tree gen.79000 = [&U] (((57:5.163256e-01,(17:6.024780e-01,(14:2.440322e-01,(37:2.934623e-01,71:3.033160e-01):5.643701e-02):2.886871e-01):9.502197e-02):1.171192e-01,(67:1.337270e-01,(16:5.715509e-02,60:1.100008e-01):5.561865e-02):3.755609e-01):8.645594e-02,(((50:3.119774e-01,22:3.980719e-01):3.425102e-01,70:5.122735e-01):5.671872e-01,((((((15:1.616086e-01,44:1.747427e-01):1.404357e-01,24:2.459190e-01):1.615995e-01,(28:9.326880e-02,43:1.484938e-01):4.174076e-01):4.810764e-01,((63:1.369018e+00,((((((26:7.517522e-01,((65:5.174910e-01,35:3.432574e-01):8.877308e-02,(73:2.668401e-01,64:1.827577e-01):1.890957e-01):1.493856e-01):1.152559e-01,(74:3.061990e-01,61:3.882201e-01):3.453344e-01):1.381934e-01,47:6.652042e-01):1.633347e-01,34:6.710868e-01):7.458060e-02,(59:2.900498e-02,29:1.132579e-01):7.636255e-01):5.434734e-02,31:6.873754e-01):3.729517e-01):3.057987e-01,(((((39:8.658261e-02,25:2.223782e-01):9.523810e-02,40:2.546331e-01):5.125159e-01,((21:3.895409e-01,49:2.222686e-01):3.419224e-01,55:9.365712e-01):2.030014e-01):2.105040e-01,(41:3.837565e-01,(27:1.901444e-01,(66:3.865602e-02,38:2.636849e-02):8.861281e-02):3.043186e-01):5.852658e-01):2.618096e-01,(((53:8.584661e-01,(((18:1.867954e-01,19:1.537178e-01):1.278337e-01,42:2.670655e-01):2.361758e-01,23:5.793426e-01):6.041402e-01):1.811173e-01,(20:5.321347e-01,(48:2.344791e-01,52:3.530381e-01):2.343612e-01):3.485512e-01):3.148541e-01,(((62:2.479463e+00,(58:9.564043e-01,32:9.687964e-01):1.608176e+00):2.314315e-01,(68:2.493021e+00,(((33:1.666807e+00,5:1.636078e+00):4.914587e-01,69:1.918749e+00):9.899760e-01,(3:2.927276e-01,4:6.027737e-01):1.540109e+00):3.540821e-01):2.213565e-01):1.487890e-01,(72:8.322931e-01,(((7:4.127228e-01,8:4.062294e-01):3.423604e-01,((2:1.945037e-01,30:3.723244e-01):1.924937e-01,9:2.450837e-01):1.719815e-01):1.199203e-01,((75:8.142685e-02,56:1.133392e-01):4.411698e-02,(45:7.921290e-03,(46:1.912532e-03,51:3.661585e-03):1.517053e-02):1.682496e-01):2.362358e-01):5.124964e-01):1.246999e+00):8.240680e-01):3.213283e-01):7.985410e-02):1.803618e-01):4.557820e-02,54:1.209977e+00):1.351969e-01,(11:4.077001e+00,((13:1.472995e+00,(36:6.211655e-01,10:3.155719e-01):3.860509e-01):1.361939e-01,(6:3.983769e-01,12:1.017161e+00):2.000740e+00):8.334313e-02):3.410177e-01):2.129391e-01):1.410216e-01,1:7.683681e-01);
   tree gen.79500 = [&U] (((57:5.163256e-01,(17:5.111045e-01,(14:2.043939e-01,(37:2.934623e-01,71:3.033160e-01):1.044330e-01):2.412311e-01):1.005396e-01):1.171192e-01,(67:1.337270e-01,(16:5.715509e-02,60:1.100008e-01):4.906306e-02):3.755609e-01):8.645594e-02,(((50:2.967956e-01,22:4.392108e-01):3.664133e-01,70:5.122735e-01):5.671872e-01,(((((15:1.616086e-01,44:1.747427e-01):1.404357e-01,24:2.459190e-01):1.615995e-01,(28:9.326880e-02,43:1.402845e-01):4.174076e-01):4.810764e-01,(54:1.209977e+00,((63:1.200359e+00,((((((26:7.517522e-01,((65:5.174910e-01,35:3.432574e-01):8.877308e-02,(73:2.668401e-01,64:1.827577e-01):1.747948e-01):1.272313e-01):1.131689e-01,(74:3.061990e-01,61:3.882201e-01):3.453344e-01):7.648035e-02,47:6.589562e-01):2.014309e-01,34:6.710868e-01):7.458060e-02,(59:2.900498e-02,29:1.132579e-01):7.636255e-01):5.434734e-02,31:6.873754e-01):3.729517e-01):2.611506e-01,(((((39:1.407859e-01,25:2.223782e-01):9.523810e-02,40:2.546331e-01):5.125159e-01,((21:4.233693e-01,49:2.222686e-01):3.419224e-01,55:9.365712e-01):2.030014e-01):2.105040e-01,(41:3.837565e-01,(27:1.901444e-01,(66:3.865602e-02,38:2.636849e-02):1.197178e-01):3.043186e-01):5.852658e-01):2.025085e-01,(((53:8.584661e-01,(((18:1.934157e-01,19:1.537178e-01):1.318153e-01,42:2.670655e-01):2.361758e-01,23:5.793426e-01):6.238128e-01):1.811173e-01,(20:5.321347e-01,(48:2.344791e-01,52:3.530381e-01):2.414619e-01):3.800623e-01):3.148541e-01,(((62:2.479463e+00,(58:9.564043e-01,32:9.687964e-01):1.608176e+00):2.314315e-01,(68:2.493021e+00,(((33:1.666807e+00,5:1.636078e+00):7.548971e-01,69:1.918749e+00):9.899760e-01,(3:2.853716e-01,4:6.027737e-01):1.540109e+00):3.540821e-01):2.056631e-01):1.523799e-01,(72:8.322931e-01,(((7:4.435368e-01,8:4.062294e-01):3.454544e-01,((2:1.945037e-01,30:3.723244e-01):1.924937e-01,9:2.450837e-01):8.167557e-02):1.675541e-01,((75:8.142685e-02,56:1.133392e-01):4.411698e-02,(45:3.289263e-03,(46:2.672904e-03,51:3.661585e-03):1.356061e-02):1.464414e-01):2.447295e-01):5.124964e-01):1.246999e+00):8.240680e-01):3.213283e-01):8.274699e-02):1.862751e-01):3.181198e-02):1.072094e-01,(((36:6.100855e-01,10:3.155719e-01):3.857935e-01,11:4.077001e+00):1.431613e-01,((6:3.985953e-01,12:1.017161e+00):2.078627e+00,13:1.472995e+00):1.530793e-01):2.679435e-01):2.129391e-01):1.410216e-01,1:7.683681e-01);
   tree gen.80000 = [&U] (((57:5.357552e-01,(17:5.153456e-01,(14:2.060900e-01,(37:2.958974e-01,71:3.058329e-01):1.052995e-01):2.432328e-01):1.013739e-01):1.180911e-01,(67:1.282670e-01,(16:6.813479e-02,60:1.109136e-01):4.947018e-02):3.786773e-01):8.717335e-02,(((50:2.992583e-01,22:4.428553e-01):3.694538e-01,70:5.165243e-01):5.718937e-01,(((((15:1.629496e-01,44:1.761927e-01):1.416011e-01,24:2.479596e-01):1.403384e-01,(28:9.404273e-02,43:1.414486e-01):4.208712e-01):4.801305e-01,(54:1.220018e+00,((63:1.210320e+00,((((((26:7.579901e-01,((65:5.897767e-01,35:3.461058e-01):9.566621e-02,(73:2.690543e-01,64:1.842742e-01):1.762452e-01):1.282871e-01):1.141079e-01,(74:3.087399e-01,61:3.914415e-01):3.563358e-01):7.711498e-02,47:6.644242e-01):2.031024e-01,34:6.766555e-01):7.519946e-02,(59:2.924566e-02,29:1.141977e-01):7.699620e-01):5.479832e-02,31:6.930792e-01):3.584678e-01):3.266294e-01,(((((39:1.419542e-01,25:2.242235e-01):1.669740e-01,40:2.567460e-01):4.147360e-01,((21:4.268823e-01,49:2.241130e-01):3.447596e-01,55:7.600204e-01):2.046859e-01):2.122508e-01,(41:3.869409e-01,(27:1.917222e-01,(66:3.897679e-02,38:2.658730e-02):1.207112e-01):3.068438e-01):6.288479e-01):2.041889e-01,(((53:8.585281e-01,(((18:1.950207e-01,19:1.549934e-01):1.329091e-01,42:2.692816e-01):1.867044e-01,23:5.841499e-01):6.289891e-01):1.846924e-01,(20:5.365504e-01,(48:2.956760e-01,52:3.559676e-01):1.607854e-01):3.832160e-01):3.282469e-01,(((62:2.500037e+00,(58:1.146438e+00,32:9.768354e-01):1.621520e+00):1.459162e-01,(68:2.306377e+00,(((33:1.680638e+00,5:1.649654e+00):7.611612e-01,69:1.934671e+00):8.885288e-01,(3:2.877396e-01,4:6.077755e-01):1.552889e+00):3.570203e-01):4.689122e-01):1.536444e-01,(72:8.391995e-01,(((7:4.472172e-01,8:4.096003e-01):3.483210e-01,((2:1.961177e-01,30:3.754139e-01):1.940910e-01,9:2.471174e-01):1.362597e-01):1.689444e-01,((75:8.210252e-02,56:1.142796e-01):4.448306e-02,(45:3.316557e-03,(46:3.662025e-03,51:2.209940e-03):1.367313e-02):1.476566e-01):2.467603e-01):4.238130e-01):1.257346e+00):1.226784e+00):3.239947e-01):8.343362e-02):1.693890e-01):2.731628e-02):1.080990e-01,(((36:6.151480e-01,10:3.188115e-01):3.687354e-01,11:4.110832e+00):2.881309e-01,((6:2.326026e-01,12:1.025601e+00):2.095875e+00,13:1.485218e+00):1.543495e-01):2.720359e-01):1.992371e-01):1.421918e-01,1:7.747440e-01);
   tree gen.80500 = [&U] (((57:5.693201e-01,(17:5.476318e-01,(14:2.190015e-01,(37:3.144353e-01,71:3.249932e-01):1.118965e-01):2.584713e-01):1.077249e-01):1.668329e-01,(67:1.363029e-01,(16:7.240342e-02,60:1.178623e-01):3.961846e-02):4.024013e-01):1.006584e-01,(((50:3.180068e-01,22:4.706001e-01):4.597332e-01,70:5.488844e-01):4.527999e-01,((54:1.296451e+00,((((15:1.731583e-01,44:1.707892e-01):1.918336e-01,24:2.634942e-01):1.264455e-01,(28:9.993448e-02,43:1.503103e-01):4.472387e-01):5.102106e-01,((63:1.281145e+00,((((((26:8.054780e-01,((65:6.267260e-01,35:3.677892e-01):1.016597e-01,(73:2.859105e-01,64:1.958190e-01):1.872869e-01):1.363242e-01):1.279050e-01,(74:3.473321e-01,61:4.159652e-01):3.786602e-01):8.194621e-02,47:7.060502e-01):2.382008e-01,34:7.190477e-01):8.799577e-02,31:7.365004e-01):5.823141e-02,(59:3.107789e-02,29:1.213522e-01):8.181999e-01):3.809257e-01):4.228637e-01,(((((39:1.508475e-01,25:2.382710e-01):1.774349e-01,40:2.728311e-01):4.950622e-01,((21:4.536264e-01,49:2.381536e-01):3.663587e-01,55:9.968844e-01):2.244137e-01):2.574723e-01,(41:4.111826e-01,(27:2.037335e-01,(66:4.141867e-02,38:2.825298e-02):1.282737e-01):3.260675e-01):6.682451e-01):2.169812e-01,(((53:7.659702e-01,(((18:2.072387e-01,19:1.647037e-01):1.412358e-01,42:2.861521e-01):1.984014e-01,23:6.207468e-01):6.683951e-01):1.962634e-01,(20:5.701651e-01,(48:3.142000e-01,52:3.782689e-01):1.708586e-01):4.072244e-01):3.488115e-01,(((62:2.656664e+00,(58:1.128745e+00,32:1.038034e+00):1.723108e+00):1.550578e-01,(68:2.450871e+00,(((33:1.785929e+00,5:1.127682e+00):6.019307e-01,69:1.665876e+00):9.441948e-01,(3:5.377526e-01,4:6.458524e-01):1.344667e+00):2.927035e-01):4.982894e-01):1.516009e-01,(72:8.917751e-01,(((7:4.752352e-01,8:4.352616e-01):2.732716e-01,((2:2.084044e-01,30:3.989335e-01):2.062507e-01,9:2.964181e-01):1.903705e-01):1.675767e-01,((75:8.724622e-02,56:1.214392e-01):3.601072e-02,(45:4.236028e-03,(46:3.891450e-03,51:2.348393e-03):1.452975e-02):1.569072e-01):2.622198e-01):3.952284e-01):1.336119e+00):1.303642e+00):3.442928e-01):4.003407e-02):1.800012e-01):7.111015e-02):1.926914e-01,(((36:6.251780e-01,10:3.387849e-01):4.307021e-01,11:4.368374e+00):2.762182e-01,((6:2.889437e-01,12:1.089855e+00):2.227181e+00,13:1.578267e+00):1.640194e-01):2.890788e-01):1.523968e-01):1.821069e-01,1:8.232815e-01);
   tree gen.81000 = [&U] ((((16:7.263913e-02,60:9.223007e-02):7.281073e-02,67:1.012125e-01):5.067927e-01,((17:5.732124e-01,(14:2.300134e-01,(71:2.792538e-01,37:2.770750e-01):8.795100e-02):2.668581e-01):7.328124e-02,57:5.458115e-01):1.083654e-01):9.635025e-02,((70:5.830256e-01,(22:4.120569e-01,50:3.799477e-01):3.741898e-01):5.398477e-01,(((12:7.592415e-01,6:1.833507e-01):1.537356e+00,(10:4.595481e-01,36:4.833572e-01):4.090251e-01):5.519893e-01,((((43:1.867180e-01,28:1.075830e-01):3.042793e-01,(24:2.134588e-01,(15:1.928971e-01,44:1.692004e-01):1.430337e-01):2.265965e-01):5.278168e-01,(((((66:4.238132e-02,38:3.151186e-02):8.005447e-02,27:1.946330e-01):4.013991e-01,41:3.414928e-01):7.743898e-01,(((21:4.050396e-01,49:2.564301e-01):4.474439e-01,55:8.203238e-01):1.074379e-01,((39:1.205904e-01,25:2.069716e-01):1.377755e-01,40:2.798326e-01):5.966072e-01):2.608614e-01):3.319897e-01,((((((72:1.156038e+00,((((30:3.148906e-01,2:2.682097e-01):1.974536e-01,9:2.422227e-01):1.092146e-01,(8:3.606434e-01,7:4.773598e-01):3.075898e-01):1.147269e-01,((45:7.652530e-03,(46:1.858110e-03,51:4.842349e-03):1.154605e-02):1.799683e-01,(75:8.658365e-02,56:1.452625e-01):1.190675e-02):3.095780e-01):3.971654e-01):8.482512e-01,(((69:2.480769e+00,(5:1.309680e+00,33:1.708538e+00):9.389976e-01):1.420174e-01,(3:4.126520e-01,4:5.823118e-01):1.647583e+00):3.136432e-01,((62:2.762118e+00,68:2.254356e+00):3.610101e-01,(32:8.457534e-01,58:1.019715e+00):1.772607e+00):6.783603e-02):1.934781e-01):8.524265e-01,11:2.930689e+00):3.112818e-01,(((((19:2.672127e-01,18:1.510920e-01):1.323228e-01,42:2.802186e-01):3.073528e-01,23:5.064622e-01):4.916833e-01,53:7.737288e-01):1.446851e-01,(20:3.318399e-01,(52:3.520902e-01,48:3.752673e-01):3.168664e-01):4.385856e-01):4.168381e-01):3.883586e-02,13:1.807629e+00):1.878349e-01,(63:1.339178e+00,(((29:8.074619e-02,59:6.712841e-02):8.126694e-01,(34:6.541549e-01,(47:6.288779e-01,((74:3.318902e-01,61:3.326251e-01):3.472807e-01,(26:8.027097e-01,((35:4.648072e-01,65:6.384658e-01):7.414140e-02,(64:2.211642e-01,73:3.110097e-01):2.014511e-01):8.148535e-02):1.087800e-01):1.226823e-01):1.802583e-01):4.957436e-02):1.610246e-01,31:6.253722e-01):4.090060e-01):3.433615e-01):2.566197e-02):1.796558e-01):1.009087e-01,54:1.079138e+00):8.874150e-02):1.488962e-01):1.565652e-01,1:8.582448e-01);
   tree gen.81500 = [&U] (((57:5.146420e-01,(17:5.313955e-01,(14:2.125084e-01,(37:2.944791e-01,71:3.153577e-01):1.085790e-01):2.453816e-01):1.180155e-01):4.654812e-02,(67:8.971929e-02,(16:7.025678e-02,60:1.143679e-01):6.090975e-02):4.973035e-01):1.571656e-01,(((50:3.220736e-01,22:4.566476e-01):4.461029e-01,70:5.326109e-01):4.393752e-01,((54:1.113024e+00,((((15:1.680245e-01,44:1.657256e-01):1.861460e-01,24:2.590867e-01):1.589190e-01,(28:9.697160e-02,43:1.458539e-01):4.041716e-01):5.264347e-01,((63:1.243161e+00,((((((26:7.815970e-01,((65:6.081447e-01,35:3.568849e-01):1.205309e-01,(73:2.774337e-01,64:1.900133e-01):1.686189e-01):1.322824e-01):1.046109e-01,(74:3.988054e-01,61:4.036325e-01):3.674335e-01):1.013339e-01,47:6.851170e-01):2.178131e-01,34:6.743258e-01):1.247498e-01,31:7.146645e-01):1.557520e-02,(59:2.605255e-02,29:1.084156e-01):7.939417e-01):4.678592e-01):3.259417e-01,((((53:7.432605e-01,(((18:1.944913e-01,19:2.376218e-01):1.361872e-01,42:2.776681e-01):1.925191e-01,23:5.675900e-01):6.485784e-01):1.904445e-01,(20:5.356246e-01,(48:2.934485e-01,52:3.670538e-01):1.657929e-01):3.951509e-01):3.322620e-01,(((62:2.577898e+00,(68:2.378207e+00,(((33:1.461417e+00,5:1.221382e+00):5.840845e-01,69:1.616486e+00):5.705359e-01,(3:5.218092e-01,4:5.066218e-01):1.556001e+00):4.117737e-01):2.618996e-01):2.976567e-01,(58:1.095280e+00,32:1.005600e+00):1.701664e+00):8.542871e-02,(72:8.653355e-01,(((7:4.611453e-01,8:3.300844e-01):2.501057e-01,((2:2.022256e-01,30:3.922769e-01):2.229049e-01,9:2.876298e-01):1.847264e-01):1.195815e-01,((75:8.465952e-02,56:1.178388e-01):3.494306e-02,(45:8.650213e-03,(46:3.871121e-03,51:3.367565e-03):1.441869e-02):1.580454e-01):3.394107e-01):6.095296e-01):1.296505e+00):1.011073e+00):2.780489e-01,((((39:1.463752e-01,25:2.312067e-01):1.390287e-01,40:2.769803e-01):4.803845e-01,((21:4.401772e-01,49:2.665551e-01):3.451610e-01,55:9.673285e-01):2.177602e-01):2.498387e-01,(41:3.989918e-01,(27:1.976932e-01,(66:4.019068e-02,38:2.433147e-02):8.694163e-02):3.164002e-01):6.484328e-01):2.643351e-01):1.208779e-01):1.746644e-01):3.830079e-02):1.994486e-01,(((36:6.066425e-01,10:2.674397e-01):2.240477e-01,11:3.810025e+00):3.782775e-01,((6:2.946813e-01,12:1.057543e+00):1.325571e+00,13:1.531474e+00):1.591565e-01):4.696885e-01):1.417508e-01):1.767077e-01,1:7.988726e-01);
   tree gen.82000 = [&U] ((((16:7.334898e-02,60:9.313138e-02):7.352227e-02,67:1.022016e-01):3.680611e-01,((17:5.620403e-01,(14:2.388665e-01,(71:2.819828e-01,37:3.115530e-01):7.003488e-02):2.841011e-01):7.978330e-02,57:5.511453e-01):1.521699e-01):9.729182e-02,((70:5.887231e-01,(22:4.160837e-01,50:3.523228e-01):3.778465e-01):5.451233e-01,(((12:1.108853e+00,6:3.273153e-01):1.095332e+00,(10:4.640390e-01,36:5.315871e-01):4.130223e-01):5.573835e-01,((((43:1.754321e-01,28:1.086343e-01):2.859907e-01,(24:2.155448e-01,(15:1.947822e-01,44:1.708539e-01):1.444315e-01):2.288109e-01):4.639033e-01,(((((66:4.047746e-02,38:2.914643e-02):8.083679e-02,27:1.965350e-01):4.053218e-01,41:3.978898e-01):7.819574e-01,(((21:4.089978e-01,49:2.508729e-01):3.722612e-01,55:8.283403e-01):1.807827e-01,((39:1.364861e-01,25:2.089942e-01):1.029537e-01,40:2.825672e-01):5.849756e-01):1.621117e-01):3.352340e-01,((((((72:1.153416e+00,((((30:3.179678e-01,2:2.708308e-01):2.071034e-01,9:2.445898e-01):1.126084e-01,(8:3.827412e-01,7:4.820248e-01):3.748396e-01):1.629325e-01,((45:1.917282e-02,(46:1.207247e-03,51:4.600130e-03):3.969483e-03):1.611519e-01,(75:9.603690e-02,56:1.013177e-01):6.392368e-02):2.991835e-01):4.774251e-01):8.565407e-01,(((32:9.607305e-01,58:1.111822e+00):1.697601e+00,((69:2.113126e+00,(5:1.197605e+00,33:1.819536e+00):7.271260e-01):4.778288e-01,(3:4.287279e-01,4:5.880023e-01):1.663684e+00):3.865853e-01):6.591962e-02,(62:2.789111e+00,68:2.276387e+00):3.645381e-01):4.228708e-01):8.607567e-01,11:3.610540e+00):2.304303e-01,(((((19:2.408871e-01,18:1.525685e-01):1.396532e-01,42:2.120400e-01):3.103563e-01,23:5.114116e-01):7.461292e-01,53:7.812900e-01):1.460991e-01,(20:3.698002e-01,(52:3.555309e-01,48:3.822493e-01):3.199629e-01):4.127305e-01):4.575607e-01):9.186142e-02,13:2.383005e+00):1.854968e-01,(63:1.352265e+00,(((29:8.153527e-02,59:6.778441e-02):6.999199e-01,(34:6.605476e-01,(47:6.350235e-01,((74:4.203716e-01,61:3.220710e-01):3.931149e-01,(26:8.105541e-01,(65:6.447051e-01,((64:2.009776e-01,73:2.559497e-01):2.487248e-01,35:4.260992e-01):7.147007e-02):9.140391e-02):1.101902e-01):7.559085e-02):1.820199e-01):9.767005e-02):7.732558e-02,31:6.643928e-01):4.682510e-01):2.684557e-01):6.064133e-02):1.561973e-01):9.964161e-02,54:1.043949e+00):6.941798e-02):1.483756e-01):1.797392e-01,1:8.030173e-01);
   tree gen.82500 = [&U] (((((17:5.361464e-01,(14:2.058882e-01,(37:3.154101e-01,71:3.181772e-01):1.095497e-01):2.302252e-01):1.190706e-01,57:5.192432e-01):1.238010e-01,(67:9.052142e-02,(16:6.457302e-02,60:8.573647e-02):5.956923e-02):3.680883e-01):1.605473e-01,((54:1.122975e+00,((((15:1.689494e-01,44:1.672072e-01):1.240912e-01,24:2.614030e-01):1.543872e-01,(28:9.783857e-02,43:1.628927e-01):3.336871e-01):5.311413e-01,((63:1.254275e+00,(31:7.322149e-01,((59:2.628547e-02,29:1.093848e-01):6.571994e-01,((((26:7.885848e-01,((65:6.135818e-01,35:4.201369e-01):1.216085e-01,(73:2.799141e-01,64:1.746664e-01):1.701264e-01):1.334651e-01):1.198469e-01,(74:4.023709e-01,61:2.582106e-01):4.080499e-01):8.867430e-02,47:6.912423e-01):1.686134e-01,34:6.803547e-01):8.688020e-02):2.431013e-02):3.692460e-01):3.553628e-01,((((53:7.632666e-01,(((18:1.962301e-01,19:2.424033e-01):1.374048e-01,42:2.801506e-01):2.157946e-01,23:4.928031e-01):6.543770e-01):2.225664e-01,(20:5.404133e-01,(48:2.960721e-01,52:4.260947e-01):1.672752e-01):3.986837e-01):2.902936e-01,((((68:2.327349e+00,(((33:1.474482e+00,5:1.171892e+00):1.019723e+00,69:1.630938e+00):3.794508e-01,(3:5.264744e-01,4:5.665503e-01):1.561538e+00):3.220461e-01):3.713262e-01,(58:1.105072e+00,32:1.104875e+00):1.716877e+00):1.792700e-01,62:2.600946e+00):1.069496e-01,(72:8.730720e-01,(((7:4.652682e-01,8:3.330355e-01):2.523418e-01,((2:2.704030e-01,30:3.957840e-01):1.798222e-01,9:2.902014e-01):1.506845e-01):1.285564e-01,((75:8.541642e-02,56:1.188923e-01):3.525547e-02,(45:1.075268e-02,(46:3.905731e-03,51:3.397673e-03):5.350634e-03):1.594584e-01):3.424452e-01):6.149791e-01):1.308097e+00):1.020112e+00):2.805348e-01,((((39:9.253788e-02,25:2.332738e-01):1.402717e-01,40:2.929139e-01):4.846793e-01,((21:4.441126e-01,49:2.689382e-01):3.482469e-01,55:9.759769e-01):2.534031e-01):2.306932e-01,(41:4.025590e-01,(27:1.843263e-01,(66:3.780363e-02,38:4.488367e-02):8.771893e-02):2.906641e-01):5.349138e-01):2.698915e-01):2.319751e-01):1.762260e-01):3.864322e-02):1.195037e-01,(((36:6.120662e-01,10:3.695656e-01):2.862023e-01,11:3.844089e+00):1.671048e-01,((6:4.119735e-02,12:1.032606e+00):1.597537e+00,13:1.905330e+00):1.816296e-01):3.301563e-01):1.513804e-01):1.260046e-01,((50:2.994806e-01,22:4.607303e-01):5.311046e-01,70:5.373727e-01):4.591315e-01,1:8.364410e-01);
   tree gen.83000 = [&U] (((50:2.948444e-01,22:5.246500e-01):4.411908e-01,70:5.290537e-01):4.686632e-01,((((17:5.278464e-01,(14:2.027009e-01,(37:3.105273e-01,71:3.132515e-01):1.078538e-01):2.266611e-01):1.532454e-01,57:5.651293e-01):1.034710e-01,(67:8.912007e-02,(16:6.357338e-02,60:8.440920e-02):5.864705e-02):3.623900e-01):1.606293e-01,((54:1.111990e+00,((((15:1.663340e-01,44:1.646187e-01):1.221701e-01,24:2.491959e-01):1.441643e-01,(28:9.635821e-02,43:1.603710e-01):3.285214e-01):5.229188e-01,((63:1.234858e+00,((59:2.587855e-02,29:1.076915e-01):6.470254e-01,(((((26:7.763769e-01,((65:6.040830e-01,35:4.136328e-01):1.197259e-01,(73:2.755808e-01,64:2.042872e-01):1.435435e-01):1.313990e-01):1.179915e-01,(74:3.961418e-01,61:2.542133e-01):4.017330e-01):7.896056e-02,47:7.947281e-01):1.660031e-01,34:7.612980e-01):1.012208e-01,31:7.508671e-01):2.375420e-02):4.899358e-01):3.498615e-01,((((53:7.514506e-01,(((18:1.280824e-01,19:2.386507e-01):1.408496e-01,42:2.758137e-01):1.891942e-01,23:4.851741e-01):6.442467e-01):2.191209e-01,(20:5.320473e-01,(48:2.558005e-01,52:4.194984e-01):1.646856e-01):3.838631e-01):3.619939e-01,(((62:2.560681e+00,(68:2.291320e+00,(((33:1.645812e+00,5:1.062666e+00):1.003937e+00,69:1.665178e+00):4.120732e-01,(3:3.795252e-01,4:5.577796e-01):1.537365e+00):3.170606e-01):3.655778e-01):1.077081e-01,(58:1.087965e+00,32:1.087771e+00):1.690299e+00):1.052940e-01,(72:8.731257e-01,(((7:4.580655e-01,8:2.914668e-01):2.484353e-01,((2:2.179794e-01,30:3.896569e-01):1.770384e-01,9:1.743345e-01):1.483518e-01):1.164222e-01,((75:8.409410e-02,56:1.170517e-01):3.470969e-02,(45:1.640591e-02,(46:2.233415e-03,51:3.345074e-03):7.376577e-03):1.569898e-01):3.371439e-01):6.054587e-01):6.013520e-01):1.004320e+00):2.761919e-01,((((39:9.110531e-02,25:2.296625e-01):1.381002e-01,40:2.883793e-01):4.771761e-01,((21:4.372373e-01,49:2.647748e-01):3.428558e-01,55:9.608679e-01):2.494802e-01):2.271218e-01,(41:3.963270e-01,(27:1.814727e-01,(66:3.721839e-02,38:3.111512e-02):8.636097e-02):2.861644e-01):5.266328e-01):2.657134e-01):2.283840e-01):1.734979e-01):1.037885e-01):6.855153e-02,(((36:6.025909e-01,10:4.227349e-01):2.817717e-01,11:3.784579e+00):1.810820e-01,((6:5.025423e-02,12:1.016621e+00):1.572806e+00,13:1.483756e+00):5.090556e-01):3.789847e-01):2.281299e-01):1.248693e-01,1:8.234922e-01);
   tree gen.83500 = [&U] ((((50:3.060045e-01,22:5.445084e-01):4.578901e-01,70:5.982017e-01):4.827247e-01,((54:1.154080e+00,((((15:1.726298e-01,44:2.702216e-01):2.126981e-01,24:2.586281e-01):1.548534e-01,(28:1.000054e-01,43:1.664411e-01):3.409561e-01):5.178274e-01,((63:1.281598e+00,((59:4.550196e-02,29:1.117677e-01):6.715157e-01,(((((26:8.057632e-01,((65:6.269480e-01,35:4.292891e-01):1.242576e-01,(73:2.860117e-01,64:1.860336e-01):1.649847e-01):1.708383e-01):1.078576e-01,(74:3.497351e-01,61:2.638354e-01):4.169388e-01):5.356210e-02,47:8.248091e-01):1.953209e-01,34:7.901136e-01):1.338713e-01,31:7.792878e-01):3.909410e-02):5.084801e-01):3.364917e-01,((((53:7.798935e-01,(((18:1.329304e-01,19:2.476838e-01):1.395443e-01,42:2.862534e-01):1.963554e-01,23:5.035382e-01):6.686318e-01):2.274147e-01,(20:5.521856e-01,(48:2.750450e-01,52:4.353767e-01):1.365183e-01):3.983926e-01):3.756956e-01,(((62:2.657604e+00,(68:2.378048e+00,(((33:1.851645e+00,5:1.230989e+00):5.475100e-01,69:1.728206e+00):8.650302e-01,(3:3.938904e-01,4:5.788920e-01):1.595555e+00):3.290615e-01):3.794151e-01):1.565624e-01,(58:1.129145e+00,32:1.062201e+00):1.754277e+00):1.375025e-01,(72:9.061740e-01,(((7:4.754035e-01,8:3.940919e-01):2.718796e-01,((2:2.262301e-01,30:4.044057e-01):1.837395e-01,9:1.809332e-01):1.681210e-01):1.208289e-01,((75:8.727711e-02,56:1.214822e-01):3.602347e-02,(45:1.702688e-02,(46:2.317951e-03,51:3.471687e-03):7.655785e-03):1.629320e-01):3.306493e-01):6.283756e-01):6.241136e-01):1.042334e+00):2.866459e-01,((((39:9.031193e-02,25:2.383554e-01):1.289378e-01,40:2.992947e-01):4.952375e-01,((21:4.537870e-01,49:2.747967e-01):3.558331e-01,55:8.973840e-01):2.230915e-01):2.357185e-01,(41:4.495503e-01,(27:1.883416e-01,(66:3.912024e-02,38:3.229285e-02):1.115728e-01):2.605197e-01):5.465662e-01):2.757708e-01):2.370284e-01):2.005784e-01):1.017899e-01):7.736474e-02,(((36:6.253993e-01,10:3.189232e-01):4.760247e-01,11:3.927828e+00):7.641202e-02,((6:5.215639e-02,12:1.055101e+00):1.797795e+00,13:1.369933e+00):3.699928e-01):3.909779e-01):2.006308e-01):1.241408e-01,(((17:5.478258e-01,(14:2.103733e-01,(37:3.222809e-01,71:3.251083e-01):1.119361e-01):2.352403e-01):1.590458e-01,57:5.865198e-01):9.487248e-02,(67:1.254035e-01,(16:6.597967e-02,60:8.760414e-02):6.086687e-02):3.761067e-01):1.628440e-01,1:9.046930e-01);
   tree gen.84000 = [&U] ((((50:3.060045e-01,22:5.445084e-01):4.578901e-01,70:5.982017e-01):4.827247e-01,((54:1.154080e+00,((((15:1.726298e-01,44:2.702216e-01):1.326784e-01,24:2.586281e-01):2.230618e-01,(28:1.000054e-01,43:1.664411e-01):3.409561e-01):5.178274e-01,((63:1.442858e+00,((59:4.550196e-02,29:1.117677e-01):6.715157e-01,(((((26:8.057632e-01,((65:6.269480e-01,35:4.292891e-01):1.242576e-01,(73:2.860117e-01,64:1.860336e-01):1.649847e-01):1.708383e-01):1.078576e-01,(74:3.497351e-01,61:2.638354e-01):3.925586e-01):8.597617e-02,47:8.248091e-01):1.984843e-01,34:7.901136e-01):1.338713e-01,31:7.792878e-01):4.258087e-02):5.084801e-01):2.500295e-01,((((53:7.798935e-01,(((18:1.654157e-01,19:2.186383e-01):1.395443e-01,42:2.862534e-01):1.963554e-01,23:6.080276e-01):6.150466e-01):2.274147e-01,(20:5.521856e-01,(48:2.750450e-01,52:4.353767e-01):1.365183e-01):3.983926e-01):4.841826e-01,((((((33:1.851645e+00,5:1.230989e+00):7.677603e-01,69:1.728206e+00):8.650302e-01,(3:3.938904e-01,4:5.788920e-01):1.595555e+00):3.290615e-01,(68:2.378048e+00,62:2.657604e+00):3.794151e-01):1.565624e-01,(58:9.552676e-01,32:1.062201e+00):1.459673e+00):4.630859e-01,(72:9.061740e-01,(((7:4.724144e-01,8:3.940919e-01):2.718796e-01,((2:2.262301e-01,30:3.980036e-01):1.837395e-01,9:3.079923e-01):1.225855e-01):1.208289e-01,((75:8.727711e-02,56:1.557352e-01):3.602347e-02,(45:1.702688e-02,(46:2.317951e-03,51:4.281272e-03):7.655785e-03):1.629320e-01):3.306493e-01):6.283756e-01):6.241136e-01):9.778831e-01):1.979006e-01,((((39:9.031193e-02,25:2.320788e-01):1.289378e-01,40:2.992947e-01):4.952375e-01,((21:4.537870e-01,49:2.747967e-01):3.558331e-01,55:8.973840e-01):2.230915e-01):2.357185e-01,(41:4.495503e-01,(27:1.883416e-01,(66:3.912024e-02,38:2.973832e-02):1.115728e-01):3.427008e-01):5.189482e-01):2.757708e-01):1.387469e-01):2.005784e-01):5.537848e-02):5.687605e-02,(((36:6.267395e-01,10:3.189232e-01):4.945513e-01,11:3.927828e+00):1.790889e-01,((6:3.288862e-01,12:9.826789e-01):1.364874e+00,13:1.197001e+00):2.736643e-01):3.909779e-01):2.006308e-01):2.441842e-01,(((17:5.813432e-01,(14:3.006735e-01,(37:3.222809e-01,71:3.251083e-01):1.119361e-01):2.352403e-01):1.590458e-01,57:5.865198e-01):9.487248e-02,(67:1.156579e-01,(16:6.597967e-02,60:8.760414e-02):6.086687e-02):3.761067e-01):1.628440e-01,1:9.046930e-01);
   tree gen.84500 = [&U] ((((50:2.959805e-01,22:3.321342e-01):5.256505e-01,70:5.857360e-01):4.669118e-01,((54:1.156713e+00,((((15:1.669749e-01,44:2.613698e-01):1.533682e-01,24:2.501561e-01):2.157549e-01,(28:9.672949e-02,43:1.609889e-01):3.297872e-01):4.657556e-01,((63:1.438097e+00,((59:3.107864e-02,29:1.081064e-01):5.958141e-01,(((((26:7.793684e-01,((65:6.064107e-01,35:4.152266e-01):1.201873e-01,(73:2.766427e-01,64:1.936058e-01):1.595802e-01):1.766929e-01):1.300471e-01,(74:3.960882e-01,61:2.297362e-01):3.796993e-01):5.318222e-02,47:7.909715e-01):1.919824e-01,34:7.642314e-01):1.294860e-01,31:7.537603e-01):4.131057e-02):4.918236e-01):2.418392e-01,((((53:7.543461e-01,(((18:1.599971e-01,19:2.114762e-01):1.450010e-01,42:3.231791e-01):1.999573e-01,23:5.881101e-01):5.948991e-01):2.199652e-01,(20:5.340973e-01,(48:2.660352e-01,52:4.211148e-01):2.222183e-01):3.853422e-01):3.907155e-01,(((62:2.570548e+00,(68:2.300149e+00,(((33:1.790990e+00,5:1.190665e+00):7.426103e-01,69:2.317560e+00):2.686006e-01,(3:3.809875e-01,4:5.415939e-01):1.543288e+00):3.129066e-01):3.669864e-01):1.392874e-01,(58:9.239754e-01,32:8.653390e-01):1.431823e+00):4.826077e-01,(72:8.764900e-01,(((7:4.569392e-01,8:2.459462e-01):2.629735e-01,((2:2.188193e-01,30:3.849660e-01):1.840056e-01,9:2.979032e-01):2.017282e-01):1.168708e-01,((75:8.441813e-02,56:1.506337e-01):3.484343e-02,(45:1.646912e-02,(46:3.886305e-03,51:2.179684e-03):9.839711e-03):1.575947e-01):3.198181e-01):6.077916e-01):6.036691e-01):9.431027e-01):3.016978e-01,((((39:1.353060e-01,25:2.244765e-01):1.146023e-01,40:2.894905e-01):4.790147e-01,((21:4.389221e-01,49:2.657950e-01):3.441768e-01,55:8.679879e-01):2.157836e-01):2.382417e-01,(41:4.745691e-01,(27:1.821720e-01,(66:3.783875e-02,38:2.876417e-02):1.040813e-01):3.314747e-01):5.019487e-01):2.540409e-01):1.730171e-01):1.940079e-01):5.356441e-02):5.501293e-02,(((36:6.062090e-01,10:3.084760e-01):7.318670e-02,11:3.799162e+00):5.321390e-01,((6:3.181126e-01,12:9.504887e-01):1.320164e+00,13:1.157790e+00):7.298621e-01):3.781704e-01):1.940586e-01):1.136802e-01,(((17:5.622998e-01,(14:2.908242e-01,(37:3.117238e-01,71:3.144586e-01):6.929319e-02):2.275344e-01):6.665384e-02,57:5.673068e-01):9.461662e-02,(67:1.164330e-01,(16:6.381833e-02,60:8.473444e-02):5.887302e-02):3.637863e-01):1.708553e-01,1:7.991330e-01);
   tree gen.85000 = [&U] ((((50:3.039069e-01,22:3.410288e-01):4.280212e-01,70:6.014221e-01):6.128921e-01,((54:1.187690e+00,((((15:1.714465e-01,44:2.683693e-01):1.574754e-01,24:2.568553e-01):2.215328e-01,(28:1.318353e-01,43:1.653002e-01):3.386190e-01):4.782287e-01,((63:1.476609e+00,((59:3.191093e-02,29:1.110015e-01):6.117701e-01,(((((26:7.887183e-01,((65:6.226505e-01,35:4.089936e-01):1.234059e-01,(73:2.840512e-01,64:1.987906e-01):1.592632e-01):1.276737e-01):1.888429e-01,(74:4.066955e-01,61:2.358886e-01):3.898677e-01):1.059167e-01,47:6.551387e-01):2.245556e-01,34:7.846977e-01):1.329537e-01,31:7.739461e-01):5.287273e-02):5.049947e-01):2.546324e-01,((((53:7.745476e-01,(((18:1.642818e-01,19:2.171396e-01):1.488842e-01,42:3.318339e-01):1.899864e-01,23:6.038598e-01):6.108307e-01):1.970411e-01,(20:5.484006e-01,(48:2.731596e-01,52:4.323924e-01):2.281693e-01):3.956618e-01):4.011789e-01,(((62:2.639388e+00,(58:9.487196e-01,32:8.885129e-01):1.470167e+00):1.433324e-01,(68:2.361747e+00,(((33:1.838953e+00,5:1.222551e+00):8.470932e-01,69:2.379624e+00):2.290888e-01,(3:3.911905e-01,4:5.560979e-01):1.332851e+00):3.509602e-01):4.146094e-01):4.955321e-01,(72:8.999626e-01,(((7:4.902310e-01,8:3.237964e-01):1.572425e-01,((2:2.246793e-01,30:3.952755e-01):1.889333e-01,9:3.058811e-01):2.071305e-01):1.200006e-01,((75:9.149367e-02,56:1.333770e-01):3.577654e-02,(45:1.691017e-02,(46:9.205685e-04,51:2.802164e-03):4.872983e-03):1.618151e-01):3.283829e-01):6.240684e-01):6.198355e-01):9.683592e-01):3.097774e-01,((((39:1.389295e-01,25:2.304880e-01):1.176713e-01,40:2.972431e-01):4.918428e-01,((21:4.506765e-01,49:2.729131e-01):3.533940e-01,55:8.912328e-01):2.215623e-01):2.523028e-01,(41:4.872782e-01,(27:1.870506e-01,(66:3.518378e-02,38:2.953448e-02):9.980816e-02):3.403517e-01):5.153910e-01):2.216920e-01):1.776505e-01):1.992035e-01):5.470905e-02):5.747107e-02,(((36:6.224435e-01,10:5.130696e-01):4.530822e-03,11:3.900904e+00):5.463898e-01,((6:3.266318e-01,12:9.759430e-01):1.355519e+00,13:1.188796e+00):7.494080e-01):3.882979e-01):1.992555e-01):1.167246e-01,(((17:5.773583e-01,(14:2.986125e-01,(37:3.200718e-01,71:2.608791e-01):7.114887e-02):1.825847e-01):1.055622e-01,57:5.999021e-01):1.420047e-01,(67:1.195511e-01,(16:6.552740e-02,60:8.700364e-02):6.044966e-02):3.852856e-01):1.754309e-01,1:9.681036e-01);
   tree gen.85500 = [&U] ((((50:3.757498e-01,22:3.410288e-01):3.277250e-01,70:6.014221e-01):6.128921e-01,((54:1.187690e+00,((((15:1.714465e-01,44:1.398128e-01):1.574754e-01,24:2.568553e-01):1.753562e-01,(28:8.926199e-02,43:1.648386e-01):3.386190e-01):4.782287e-01,((63:1.476609e+00,((59:3.191093e-02,29:1.005898e-01):8.451528e-01,(((((26:7.887183e-01,((65:6.226505e-01,35:4.089936e-01):7.674365e-02,(73:3.177296e-01,64:1.786016e-01):1.592632e-01):1.332315e-01):1.888429e-01,(74:4.066955e-01,61:2.358886e-01):3.561390e-01):1.059167e-01,47:6.382328e-01):2.245556e-01,34:7.846977e-01):1.329537e-01,31:7.739461e-01):7.424566e-02):3.741507e-01):2.546324e-01,((((53:7.982154e-01,(((18:1.642818e-01,19:2.171396e-01):1.488842e-01,42:2.487051e-01):1.899864e-01,23:6.038598e-01):6.108307e-01):1.734361e-01,(20:5.484006e-01,(48:2.731596e-01,52:4.323924e-01):1.761704e-01):3.866507e-01):4.011789e-01,(((62:2.639388e+00,(58:9.758034e-01,32:8.885129e-01):1.470167e+00):1.433324e-01,((68:2.361747e+00,(3:4.075078e-01,4:5.560979e-01):1.323348e+00):2.337890e-01,((33:1.838953e+00,5:1.222551e+00):1.331227e+00,69:2.379624e+00):3.509602e-01):4.146094e-01):1.800419e-01,(72:8.999626e-01,(((7:4.902310e-01,8:2.499046e-01):2.504150e-01,((2:2.246793e-01,30:3.952755e-01):1.889333e-01,9:1.936852e-01):2.071305e-01):2.426299e-01,((75:9.149367e-02,56:1.333770e-01):3.577654e-02,(45:1.691017e-02,(46:7.810814e-04,51:2.802164e-03):5.486748e-03):1.618151e-01):2.808292e-01):6.044220e-01):6.198355e-01):1.216325e+00):2.237060e-01,((((39:1.133528e-01,25:2.304880e-01):1.443258e-01,40:2.972431e-01):4.918428e-01,((21:4.506765e-01,49:2.729131e-01):3.533940e-01,55:9.488561e-01):2.549357e-01):2.523028e-01,(41:4.872782e-01,(27:2.074195e-01,(66:4.137863e-02,38:2.953448e-02):9.980816e-02):3.403517e-01):5.153910e-01):2.216920e-01):1.816939e-01):1.992035e-01):8.924129e-02):1.067546e-01,(((36:4.262982e-01,10:4.860744e-01):4.097656e-01,11:3.900904e+00):1.899137e-01,((6:3.266318e-01,12:9.759430e-01):1.262775e+00,13:1.188796e+00):7.494080e-01):3.882979e-01):1.271220e-01):1.167246e-01,(((17:5.773583e-01,(14:2.986125e-01,(37:3.200718e-01,71:2.608791e-01):7.114887e-02):1.825847e-01):1.055622e-01,57:5.999021e-01):1.420047e-01,(67:1.195511e-01,(16:6.552740e-02,60:8.700364e-02):5.427589e-02):3.660541e-01):1.754309e-01,1:9.681036e-01);
[truncated: 22,614,679 more chars]
