# Supplementary material for: Deep mining reveals the diversity of endogenous viral elements in vertebrate genomes
Source: Nat Microbiol. 2024 Oct 22;9(11):3013–24. doi: 10.1038/s41564-024-01825-4 (PMC11521997; doi:10.1038/s41564-024-01825-4)
Supplement: Supplementary file 7 — NP tree files (Fig. 4a), and structural modelling files for the S. etruscus EVE, Ixodes scapularis EVE and South Bay virus nucleoprotein (Fig. 4b). [file 41564_2024_1825_MOESM7_ESM.zip › Source_Data_Figure_4/NP_tree/Nairo_translatorx_trimmed_RNA.nex.run2.p]

[ID: 5770896656]
Gen	LnL	LnPr	TL{all}	r(A<->C){1}	r(A<->G){1}	r(A<->T){1}	r(C<->G){1}	r(C<->T){1}	r(G<->T){1}	r(A<->C){2}	r(A<->G){2}	r(A<->T){2}	r(C<->G){2}	r(C<->T){2}	r(G<->T){2}	r(A<->C){3}	r(A<->G){3}	r(A<->T){3}	r(C<->G){3}	r(C<->T){3}	r(G<->T){3}	pi(A){1}	pi(C){1}	pi(G){1}	pi(T){1}	pi(A){2}	pi(C){2}	pi(G){2}	pi(T){2}	pi(A){3}	pi(C){3}	pi(G){3}	pi(T){3}	alpha{1}	alpha{2}	alpha{3}	pinvar{2}	m{1}	m{2}	m{3}
0	-1.652356e+05	1.490579e+02	2.940000e+00	1.666667e-01	1.666667e-01	1.666667e-01	1.666667e-01	1.666667e-01	1.666667e-01	1.666667e-01	1.666667e-01	1.666667e-01	1.666667e-01	1.666667e-01	1.666667e-01	1.666667e-01	1.666667e-01	1.666667e-01	1.666667e-01	1.666667e-01	1.666667e-01	2.500000e-01	2.500000e-01	2.500000e-01	2.500000e-01	2.500000e-01	2.500000e-01	2.500000e-01	2.500000e-01	2.500000e-01	2.500000e-01	2.500000e-01	2.500000e-01	1.000000e+00	1.000000e+00	1.000000e+00	0.000000e+00	1.000000e+00	1.000000e+00	1.000000e+00
500	-1.154597e+05	-2.598567e+02	4.705545e+01	1.666667e-01	1.666667e-01	1.666667e-01	1.666667e-01	1.666667e-01	1.666667e-01	1.939944e-01	1.746416e-01	1.867692e-01	1.501104e-01	1.544271e-01	1.400574e-01	1.381003e-01	2.045048e-01	1.480631e-01	1.898653e-01	1.795910e-01	1.398755e-01	2.595151e-01	2.397968e-01	2.506881e-01	2.500000e-01	2.500000e-01	2.500000e-01	2.788899e-01	2.211101e-01	2.500000e-01	2.500000e-01	2.271328e-01	2.728672e-01	1.206307e+00	7.799698e-01	6.708363e-01	4.734742e-02	7.875359e-01	6.921889e-01	1.520275e+00
1000	-1.100247e+05	-2.467373e+02	4.265659e+01	1.666667e-01	1.915338e-01	1.417995e-01	1.666667e-01	1.800600e-01	1.532733e-01	1.697938e-01	1.695274e-01	1.832141e-01	1.680513e-01	1.680805e-01	1.413328e-01	1.181017e-01	1.800402e-01	1.484851e-01	1.840422e-01	2.365840e-01	1.327468e-01	2.722938e-01	2.260184e-01	2.922004e-01	2.094875e-01	2.541699e-01	2.963716e-01	2.543695e-01	1.950890e-01	2.500000e-01	2.618685e-01	2.271328e-01	2.609987e-01	1.574472e+00	1.619959e+00	1.112405e+00	4.225873e-02	6.368572e-01	5.093400e-01	1.853803e+00
1500	-1.067588e+05	-2.439444e+02	4.106417e+01	1.755197e-01	2.281719e-01	1.139656e-01	1.954081e-01	1.595335e-01	1.274012e-01	1.555750e-01	1.917888e-01	1.821448e-01	1.680513e-01	1.822994e-01	1.201408e-01	1.043191e-01	1.945018e-01	1.935186e-01	1.348161e-01	2.331469e-01	1.396974e-01	3.168806e-01	1.801833e-01	3.352397e-01	1.676964e-01	2.721238e-01	3.087293e-01	2.485817e-01	1.705652e-01	2.500000e-01	2.618685e-01	2.271328e-01	2.609987e-01	2.056254e+00	1.619959e+00	3.551613e+00	3.974125e-02	6.470017e-01	5.093400e-01	1.843658e+00
2000	-1.036521e+05	-2.488435e+02	4.245482e+01	1.848663e-01	2.235511e-01	1.060113e-01	1.703218e-01	1.740558e-01	1.411937e-01	1.534850e-01	1.846708e-01	1.696410e-01	1.657967e-01	2.174834e-01	1.089230e-01	1.024157e-01	2.054075e-01	2.004024e-01	1.295579e-01	2.528759e-01	1.093406e-01	3.224276e-01	2.065712e-01	3.067096e-01	1.642916e-01	3.083157e-01	3.144870e-01	2.286977e-01	1.484996e-01	2.500000e-01	2.618685e-01	2.271328e-01	2.609987e-01	2.056142e+00	1.456425e+00	3.612791e+00	3.118538e-02	6.470017e-01	5.431419e-01	1.809856e+00
2500	-1.021634e+05	-2.426893e+02	4.096889e+01	2.040738e-01	2.185418e-01	1.132457e-01	1.558362e-01	1.908989e-01	1.174037e-01	1.585992e-01	2.148928e-01	1.479126e-01	1.642037e-01	1.789600e-01	1.354317e-01	9.690164e-02	2.287512e-01	1.541752e-01	1.238229e-01	2.777093e-01	1.186398e-01	3.291489e-01	1.722347e-01	3.314726e-01	1.671439e-01	3.211666e-01	3.001343e-01	1.984995e-01	1.801996e-01	2.660140e-01	2.514473e-01	2.334116e-01	2.491271e-01	1.600211e+00	1.566460e+00	3.154712e+00	2.220902e-02	6.545362e-01	5.356074e-01	1.809856e+00
3000	-9.952710e+04	-2.449139e+02	4.144228e+01	1.707213e-01	1.931409e-01	1.307575e-01	1.551572e-01	2.234119e-01	1.268113e-01	1.546773e-01	2.148928e-01	1.479126e-01	1.681256e-01	1.789600e-01	1.354317e-01	1.094755e-01	2.322732e-01	1.377850e-01	9.577359e-02	3.374644e-01	8.722823e-02	3.291489e-01	1.925244e-01	3.111829e-01	1.671439e-01	3.211666e-01	3.001343e-01	2.018016e-01	1.768975e-01	2.660140e-01	2.510258e-01	2.334116e-01	2.495487e-01	1.950235e+00	1.557470e+00	3.313584e+00	2.506242e-02	6.450830e-01	5.381687e-01	1.816748e+00
3500	-9.816295e+04	-2.592113e+02	4.567704e+01	1.769912e-01	1.890668e-01	1.167355e-01	1.529614e-01	2.374339e-01	1.268113e-01	1.547005e-01	2.286388e-01	1.500524e-01	1.734938e-01	1.789600e-01	1.141545e-01	9.565698e-02	2.597897e-01	1.339648e-01	1.015781e-01	3.545228e-01	5.448767e-02	3.507256e-01	1.927504e-01	2.944608e-01	1.620632e-01	3.545405e-01	2.803650e-01	1.846039e-01	1.804906e-01	2.660140e-01	2.510258e-01	2.334116e-01	2.495487e-01	1.690769e+00	1.485963e+00	3.313584e+00	2.534344e-02	6.283699e-01	4.844136e-01	1.887217e+00
4000	-9.644607e+04	-2.600190e+02	4.618166e+01	1.816995e-01	1.777699e-01	1.271336e-01	1.315791e-01	2.424670e-01	1.393509e-01	1.406466e-01	2.309831e-01	1.201554e-01	2.304100e-01	1.645855e-01	1.132194e-01	8.318335e-02	2.711432e-01	1.447362e-01	7.908858e-02	3.688995e-01	5.294920e-02	3.480310e-01	1.923832e-01	3.180464e-01	1.415394e-01	3.515674e-01	2.838652e-01	1.766139e-01	1.879535e-01	2.660140e-01	2.510258e-01	2.334116e-01	2.495487e-01	1.690769e+00	1.537401e+00	2.415242e+00	2.435781e-02	5.672518e-01	5.059432e-01	1.926805e+00
4500	-9.559343e+04	-2.679954e+02	4.861307e+01	1.816995e-01	1.777699e-01	1.271336e-01	1.315791e-01	2.424670e-01	1.393509e-01	1.480354e-01	2.273288e-01	1.048497e-01	2.089785e-01	1.959338e-01	1.148738e-01	8.813173e-02	2.695201e-01	1.712964e-01	6.593406e-02	3.445308e-01	6.058683e-02	3.627484e-01	1.729770e-01	3.170541e-01	1.472204e-01	3.612756e-01	2.445312e-01	1.842783e-01	2.099149e-01	2.507522e-01	2.619296e-01	2.437796e-01	2.435385e-01	1.862200e+00	1.537401e+00	2.485920e+00	2.466268e-02	5.672518e-01	5.059432e-01	1.926805e+00
5000	-9.510844e+04	-2.866506e+02	5.513917e+01	1.805530e-01	1.958549e-01	1.431949e-01	9.743286e-02	2.436135e-01	1.393509e-01	1.475524e-01	2.193182e-01	1.032819e-01	2.279646e-01	1.782232e-01	1.236597e-01	8.236830e-02	2.840293e-01	1.712964e-01	7.169750e-02	3.445308e-01	4.607766e-02	3.359372e-01	1.954435e-01	3.136634e-01	1.549559e-01	3.612756e-01	2.503994e-01	1.842783e-01	2.040467e-01	2.507522e-01	2.619296e-01	2.437796e-01	2.435385e-01	1.711951e+00	1.537401e+00	2.247378e+00	2.051781e-02	5.533784e-01	4.478747e-01	1.998747e+00
5500	-9.388418e+04	-3.001288e+02	6.034649e+01	1.902905e-01	2.019405e-01	1.296219e-01	1.101966e-01	2.400646e-01	1.278859e-01	1.562799e-01	2.401300e-01	9.361633e-02	2.212776e-01	1.726923e-01	1.160039e-01	8.649543e-02	2.904546e-01	1.787918e-01	5.471025e-02	3.486698e-01	4.087815e-02	3.359372e-01	1.954435e-01	3.136634e-01	1.549559e-01	3.589928e-01	2.542560e-01	1.700251e-01	2.167261e-01	2.507522e-01	2.619296e-01	2.437796e-01	2.435385e-01	1.681234e+00	1.496877e+00	2.100685e+00	2.762567e-02	4.913805e-01	3.839126e-01	2.124707e+00
6000	-9.298520e+04	-3.029794e+02	6.160318e+01	1.902905e-01	2.019405e-01	1.296219e-01	1.101966e-01	2.400646e-01	1.278859e-01	1.468956e-01	2.531184e-01	9.941939e-02	2.285078e-01	1.693973e-01	1.026614e-01	8.649543e-02	3.150310e-01	1.787918e-01	5.471025e-02	3.486698e-01	1.630179e-02	3.377122e-01	1.855581e-01	3.162360e-01	1.604937e-01	3.480895e-01	2.490549e-01	1.810788e-01	2.217767e-01	2.507522e-01	2.612597e-01	2.444495e-01	2.435385e-01	1.681234e+00	1.590471e+00	1.722857e+00	4.601997e-02	4.961416e-01	3.693354e-01	2.134523e+00
6500	-9.243052e+04	-3.166686e+02	6.759542e+01	1.902905e-01	2.110122e-01	1.296219e-01	1.101966e-01	2.400646e-01	1.188142e-01	1.468956e-01	2.702688e-01	9.941939e-02	2.356262e-01	1.622790e-01	8.551097e-02	5.923765e-02	3.586160e-01	1.789110e-01	5.114537e-02	3.340614e-01	1.802859e-02	3.377122e-01	1.855581e-01	3.162360e-01	1.604937e-01	3.480895e-01	2.490549e-01	1.710764e-01	2.317792e-01	2.507522e-01	2.634622e-01	2.444495e-01	2.413360e-01	1.415103e+00	1.393876e+00	1.722857e+00	1.889481e-02	4.714734e-01	3.917838e-01	2.136743e+00
7000	-9.198622e+04	-3.189007e+02	6.844531e+01	2.092208e-01	2.110122e-01	1.261096e-01	9.477854e-02	2.400646e-01	1.188142e-01	1.468956e-01	2.747708e-01	9.941939e-02	2.385174e-01	1.622790e-01	7.811773e-02	6.726947e-02	3.324013e-01	1.709321e-01	5.318850e-02	3.581193e-01	1.808932e-02	3.233630e-01	1.870890e-01	3.223551e-01	1.671929e-01	3.480895e-01	2.490549e-01	1.771471e-01	2.257085e-01	2.507522e-01	2.634622e-01	2.444495e-01	2.413360e-01	1.692705e+00	1.439157e+00	1.722857e+00	3.581769e-02	4.196655e-01	3.469696e-01	2.233365e+00
7500	-9.179410e+04	-3.241677e+02	7.086155e+01	2.040044e-01	2.080712e-01	1.261096e-01	9.477854e-02	2.482220e-01	1.188142e-01	1.468956e-01	2.747708e-01	9.941939e-02	2.385174e-01	1.622790e-01	7.811773e-02	6.726947e-02	3.324013e-01	1.709321e-01	5.318850e-02	3.581193e-01	1.808932e-02	3.197184e-01	2.018236e-01	3.174089e-01	1.610490e-01	3.480895e-01	2.490549e-01	1.771471e-01	2.257085e-01	2.483711e-01	2.634622e-01	2.444495e-01	2.437172e-01	1.844484e+00	1.404389e+00	1.566040e+00	3.581769e-02	4.116543e-01	3.612215e-01	2.227124e+00
8000	-9.166674e+04	-3.255388e+02	7.154273e+01	2.177697e-01	2.080712e-01	1.147180e-01	9.477854e-02	2.603984e-01	1.042641e-01	1.468956e-01	2.685092e-01	9.941939e-02	2.447791e-01	1.663138e-01	7.408296e-02	6.625238e-02	3.313604e-01	1.756479e-01	4.394752e-02	3.629272e-01	1.986453e-02	3.230810e-01	1.915621e-01	3.179705e-01	1.673864e-01	3.480895e-01	2.490549e-01	1.771471e-01	2.257085e-01	2.528654e-01	2.640680e-01	2.344598e-01	2.486068e-01	1.844484e+00	1.373502e+00	1.503139e+00	3.436587e-02	3.934021e-01	3.801623e-01	2.226436e+00
8500	-9.159543e+04	-3.203140e+02	6.918194e+01	2.177697e-01	2.080712e-01	1.179123e-01	9.477854e-02	2.572041e-01	1.042641e-01	1.500219e-01	2.451302e-01	9.941939e-02	2.362524e-01	1.950931e-01	7.408296e-02	6.625238e-02	3.313604e-01	1.663118e-01	4.394752e-02	3.629272e-01	2.920068e-02	3.230810e-01	1.915621e-01	3.179705e-01	1.673864e-01	3.480895e-01	2.490549e-01	1.809610e-01	2.218946e-01	2.594340e-01	2.578422e-01	2.381489e-01	2.445749e-01	1.754711e+00	1.324990e+00	1.551782e+00	1.451712e-02	4.090224e-01	3.506911e-01	2.240286e+00
9000	-9.140104e+04	-3.336317e+02	7.555635e+01	2.177697e-01	2.080712e-01	1.179123e-01	9.477854e-02	2.572041e-01	1.042641e-01	1.667285e-01	2.451302e-01	9.941939e-02	2.362524e-01	1.783865e-01	7.408296e-02	6.870347e-02	3.313604e-01	1.770559e-01	4.394752e-02	3.629272e-01	1.600548e-02	3.234253e-01	1.915621e-01	3.187533e-01	1.662593e-01	3.485136e-01	2.494753e-01	1.810195e-01	2.209916e-01	2.594340e-01	2.578422e-01	2.381489e-01	2.445749e-01	1.618565e+00	1.335185e+00	1.489739e+00	2.956202e-02	3.874173e-01	3.578364e-01	2.254746e+00
9500	-9.131550e+04	-3.342335e+02	7.592008e+01	2.177697e-01	2.080712e-01	1.179123e-01	9.915623e-02	2.519121e-01	1.051784e-01	1.468600e-01	2.451302e-01	9.941939e-02	2.362524e-01	1.982550e-01	7.408296e-02	6.870347e-02	3.313604e-01	1.770559e-01	4.394752e-02	3.629272e-01	1.600548e-02	3.234253e-01	1.915621e-01	3.187533e-01	1.662593e-01	3.485136e-01	2.494753e-01	1.810195e-01	2.209916e-01	2.594340e-01	2.578422e-01	2.381489e-01	2.445749e-01	1.435748e+00	1.382176e+00	1.489739e+00	2.621054e-02	3.838846e-01	3.232951e-01	2.292820e+00
10000	-9.129583e+04	-3.291366e+02	7.331267e+01	2.110706e-01	2.147703e-01	1.187311e-01	9.915623e-02	2.519121e-01	1.043596e-01	1.517069e-01	2.451302e-01	9.941939e-02	2.362524e-01	1.934081e-01	7.408296e-02	6.587873e-02	3.394199e-01	1.631189e-01	4.522855e-02	3.716295e-01	1.472445e-02	3.234253e-01	1.915621e-01	3.187533e-01	1.662593e-01	3.537394e-01	2.529701e-01	1.829352e-01	2.103553e-01	2.594340e-01	2.578422e-01	2.381489e-01	2.445749e-01	1.780579e+00	1.382176e+00	1.411192e+00	2.288322e-02	3.598621e-01	3.515306e-01	2.288607e+00
10500	-9.123073e+04	-3.431989e+02	8.043244e+01	2.110706e-01	2.147703e-01	1.153456e-01	1.028858e-01	2.515681e-01	1.043596e-01	1.517069e-01	2.451302e-01	9.440874e-02	2.362524e-01	1.934081e-01	7.909361e-02	7.142127e-02	3.140666e-01	1.745839e-01	4.754984e-02	3.724516e-01	1.992686e-02	3.237239e-01	1.915621e-01	3.184547e-01	1.662593e-01	3.537394e-01	2.529701e-01	1.809296e-01	2.123610e-01	2.594340e-01	2.578422e-01	2.381489e-01	2.445749e-01	1.595590e+00	1.385591e+00	1.411192e+00	2.754677e-02	3.818407e-01	3.093570e-01	2.308802e+00
11000	-9.116175e+04	-3.378330e+02	7.765677e+01	2.110706e-01	2.119159e-01	1.182000e-01	1.028858e-01	2.515681e-01	1.043596e-01	1.508491e-01	2.451302e-01	9.440874e-02	2.362524e-01	1.934081e-01	7.995139e-02	5.293955e-02	2.838538e-01	1.926413e-01	3.230514e-02	4.152173e-01	2.304287e-02	3.237239e-01	1.915621e-01	3.184547e-01	1.662593e-01	3.617333e-01	2.443814e-01	1.902345e-01	2.036508e-01	2.594340e-01	2.601454e-01	2.381489e-01	2.422716e-01	1.610968e+00	1.409235e+00	1.411192e+00	4.446810e-02	3.760876e-01	3.151101e-01	2.308802e+00
11500	-9.111368e+04	-3.340892e+02	7.584618e+01	2.110706e-01	1.901114e-01	1.182000e-01	1.028858e-01	2.733727e-01	1.043596e-01	1.508491e-01	2.451302e-01	9.440874e-02	2.362524e-01	1.934081e-01	7.995139e-02	7.872724e-02	3.082921e-01	1.524113e-01	3.009784e-02	4.083358e-01	2.213572e-02	3.237239e-01	1.865663e-01	3.201814e-01	1.695284e-01	3.617333e-01	2.443814e-01	1.902345e-01	2.036508e-01	2.594340e-01	2.601454e-01	2.381489e-01	2.422716e-01	1.434705e+00	1.376206e+00	1.502093e+00	1.579427e-02	3.760876e-01	3.290385e-01	2.294874e+00
12000	-9.101701e+04	-3.355479e+02	7.658558e+01	2.143657e-01	1.901114e-01	1.182000e-01	9.959063e-02	2.783787e-01	9.935364e-02	1.532336e-01	2.360760e-01	9.514878e-02	2.480390e-01	1.937703e-01	7.373228e-02	6.209581e-02	2.901871e-01	1.598980e-01	3.374953e-02	4.168802e-01	3.718934e-02	3.303612e-01	1.825717e-01	3.201814e-01	1.668857e-01	3.650980e-01	2.402568e-01	1.902345e-01	2.044107e-01	2.594340e-01	2.601454e-01	2.381489e-01	2.422716e-01	1.544291e+00	1.418469e+00	1.318552e+00	3.500549e-02	3.760876e-01	3.290385e-01	2.294874e+00
12500	-9.099338e+04	-3.298951e+02	7.370528e+01	2.143657e-01	1.901114e-01	1.135062e-01	9.959063e-02	2.830725e-01	9.935364e-02	1.532336e-01	2.360760e-01	9.514878e-02	2.480390e-01	1.937703e-01	7.373228e-02	6.209581e-02	2.901871e-01	1.598980e-01	3.976559e-02	4.168802e-01	3.117328e-02	3.303612e-01	1.825717e-01	3.328723e-01	1.541948e-01	3.559313e-01	2.402568e-01	1.902345e-01	2.135774e-01	2.522827e-01	2.601454e-01	2.450792e-01	2.424926e-01	1.583446e+00	1.371486e+00	1.558423e+00	3.728456e-02	3.852763e-01	3.174681e-01	2.297256e+00
13000	-9.095623e+04	-3.277224e+02	7.271764e+01	2.132199e-01	1.901114e-01	1.099303e-01	9.481823e-02	2.830725e-01	1.088478e-01	1.465181e-01	2.477586e-01	9.514878e-02	2.547545e-01	1.820877e-01	7.373228e-02	6.297940e-02	2.884902e-01	1.652573e-01	3.798375e-02	4.165079e-01	2.878147e-02	3.303612e-01	1.764975e-01	3.328723e-01	1.602690e-01	3.625845e-01	2.389415e-01	1.738286e-01	2.246453e-01	2.522827e-01	2.601454e-01	2.450792e-01	2.424926e-01	1.549148e+00	1.492287e+00	1.367667e+00	2.321657e-02	3.849555e-01	3.418152e-01	2.273229e+00
13500	-9.088392e+04	-3.367371e+02	7.722614e+01	2.083165e-01	1.677140e-01	1.112834e-01	1.004518e-01	3.055748e-01	1.066595e-01	1.401426e-01	2.493417e-01	9.497332e-02	2.542885e-01	1.850382e-01	7.621576e-02	4.981109e-02	3.217886e-01	1.745294e-01	3.648432e-02	3.991945e-01	1.819207e-02	3.487361e-01	1.758955e-01	3.231646e-01	1.522039e-01	3.695449e-01	2.424275e-01	1.786718e-01	2.093558e-01	2.566407e-01	2.613746e-01	2.413347e-01	2.406500e-01	1.492041e+00	1.373729e+00	1.324629e+00	1.998632e-02	3.444117e-01	3.044131e-01	2.351175e+00
14000	-9.082839e+04	-3.345992e+02	7.602641e+01	2.083165e-01	1.677140e-01	1.112834e-01	1.004518e-01	3.055748e-01	1.066595e-01	1.463549e-01	2.440686e-01	9.497332e-02	2.595615e-01	1.850382e-01	7.000348e-02	4.981109e-02	3.217886e-01	1.745294e-01	3.648432e-02	3.991945e-01	1.819207e-02	3.487361e-01	1.758955e-01	3.231646e-01	1.522039e-01	3.695449e-01	2.424275e-01	1.786718e-01	2.093558e-01	2.566407e-01	2.613746e-01	2.413347e-01	2.406500e-01	1.600211e+00	1.537244e+00	1.321002e+00	2.720435e-02	3.513092e-01	2.975156e-01	2.351175e+00
14500	-9.081275e+04	-3.380998e+02	7.779417e+01	2.180703e-01	1.798536e-01	1.185936e-01	9.706972e-02	2.765663e-01	1.098465e-01	1.456555e-01	2.531065e-01	9.057865e-02	2.709339e-01	1.749775e-01	6.474795e-02	4.981109e-02	3.151854e-01	1.745294e-01	4.308755e-02	3.991945e-01	1.819207e-02	3.429447e-01	1.758955e-01	3.289560e-01	1.522039e-01	3.695449e-01	2.424275e-01	1.786718e-01	2.093558e-01	2.566407e-01	2.613746e-01	2.413347e-01	2.406500e-01	1.525454e+00	1.579930e+00	1.321002e+00	2.720435e-02	3.513092e-01	2.975156e-01	2.351175e+00
15000	-9.078815e+04	-3.319547e+02	7.473229e+01	2.110313e-01	1.798536e-01	1.185936e-01	9.706972e-02	2.836053e-01	1.098465e-01	1.454076e-01	2.542378e-01	9.694076e-02	2.373320e-01	1.776263e-01	8.845546e-02	4.981109e-02	3.151854e-01	1.761885e-01	4.308755e-02	3.991945e-01	1.653296e-02	3.429447e-01	1.752350e-01	3.289560e-01	1.528643e-01	3.687000e-01	2.471213e-01	1.771348e-01	2.070438e-01	2.566407e-01	2.613746e-01	2.413347e-01	2.406500e-01	1.555472e+00	1.548303e+00	1.346207e+00	3.087693e-02	3.470993e-01	3.017255e-01	2.351175e+00
15500	-9.075393e+04	-3.272677e+02	7.239721e+01	2.110313e-01	1.798536e-01	1.185936e-01	9.706972e-02	2.836053e-01	1.098465e-01	1.406529e-01	2.542378e-01	9.694076e-02	2.373320e-01	1.902408e-01	8.059566e-02	4.981109e-02	3.151854e-01	1.760659e-01	4.203208e-02	3.991945e-01	1.771107e-02	3.429447e-01	1.752350e-01	3.289560e-01	1.528643e-01	3.704862e-01	2.453352e-01	1.771348e-01	2.070438e-01	2.566407e-01	2.613746e-01	2.413347e-01	2.406500e-01	1.689317e+00	1.548303e+00	1.393596e+00	2.762743e-02	3.583783e-01	3.147587e-01	2.326863e+00
16000	-9.074101e+04	-3.296191e+02	7.367519e+01	2.110313e-01	1.798536e-01	1.185936e-01	9.706972e-02	2.836053e-01	1.098465e-01	1.494706e-01	2.344096e-01	9.694076e-02	2.597968e-01	1.902408e-01	6.914133e-02	5.416530e-02	3.151854e-01	1.760659e-01	3.786028e-02	3.991945e-01	1.752866e-02	3.429447e-01	1.752350e-01	3.289560e-01	1.528643e-01	3.597742e-01	2.365542e-01	1.874122e-01	2.162593e-01	2.566407e-01	2.613746e-01	2.413347e-01	2.406500e-01	1.631833e+00	1.419213e+00	1.248964e+00	1.853139e-02	3.612504e-01	3.118866e-01	2.326863e+00
16500	-9.072393e+04	-3.319916e+02	7.479219e+01	2.148288e-01	1.798536e-01	1.110649e-01	9.327226e-02	2.911339e-01	1.098465e-01	1.469575e-01	2.365413e-01	9.742631e-02	2.535800e-01	1.929160e-01	7.257892e-02	5.120641e-02	2.888198e-01	1.691061e-01	3.242421e-02	4.386403e-01	1.980322e-02	3.429447e-01	1.752350e-01	3.289560e-01	1.528643e-01	3.597742e-01	2.365542e-01	1.874122e-01	2.162593e-01	2.566407e-01	2.613746e-01	2.413347e-01	2.406500e-01	1.631833e+00	1.383621e+00	1.348467e+00	1.411372e-02	3.550379e-01	3.118866e-01	2.333076e+00
17000	-9.072104e+04	-3.345989e+02	7.614765e+01	2.164729e-01	1.746021e-01	1.184212e-01	9.033470e-02	2.954694e-01	1.046998e-01	1.555436e-01	2.365413e-01	8.884023e-02	2.535800e-01	1.929160e-01	7.257892e-02	5.427085e-02	2.888198e-01	1.703015e-01	3.458754e-02	4.334125e-01	1.860789e-02	3.429447e-01	1.752350e-01	3.289560e-01	1.528643e-01	3.597742e-01	2.365542e-01	1.874122e-01	2.162593e-01	2.566407e-01	2.613746e-01	2.413347e-01	2.406500e-01	1.510766e+00	1.354123e+00	1.348467e+00	2.881592e-02	3.360326e-01	3.191478e-01	2.344820e+00
17500	-9.071485e+04	-3.376182e+02	7.759260e+01	2.130845e-01	1.746021e-01	1.184212e-01	9.033470e-02	2.954694e-01	1.080881e-01	1.717429e-01	2.387879e-01	9.302804e-02	2.426894e-01	1.888242e-01	6.492751e-02	5.534787e-02	2.877428e-01	1.703015e-01	3.458754e-02	4.334125e-01	1.860789e-02	3.387772e-01	1.794025e-01	3.289560e-01	1.528643e-01	3.597742e-01	2.365542e-01	1.874122e-01	2.162593e-01	2.566407e-01	2.613746e-01	2.413347e-01	2.406500e-01	1.558851e+00	1.458443e+00	1.326409e+00	3.388075e-02	3.519072e-01	2.919726e-01	2.356120e+00
18000	-9.071537e+04	-3.341163e+02	7.590547e+01	2.117389e-01	1.818231e-01	1.170065e-01	8.502966e-02	2.901389e-01	1.142629e-01	1.717429e-01	2.387879e-01	9.592693e-02	2.364988e-01	1.888242e-01	6.821921e-02	4.579186e-02	3.204826e-01	1.749167e-01	4.032399e-02	4.034737e-01	1.501107e-02	3.387772e-01	1.794025e-01	3.289560e-01	1.528643e-01	3.597742e-01	2.365542e-01	1.874122e-01	2.162593e-01	2.566407e-01	2.613746e-01	2.413347e-01	2.406500e-01	1.481797e+00	1.431057e+00	1.307195e+00	1.827862e-02	3.530961e-01	2.907836e-01	2.356120e+00
18500	-9.072663e+04	-3.382814e+02	7.784656e+01	2.117389e-01	1.818231e-01	1.170065e-01	8.502966e-02	2.901389e-01	1.142629e-01	1.717429e-01	2.387879e-01	9.592693e-02	2.364988e-01	1.888242e-01	6.821921e-02	6.249439e-02	3.028570e-01	1.427922e-01	3.209969e-02	4.398051e-01	1.995153e-02	3.437051e-01	1.744746e-01	3.289560e-01	1.528643e-01	3.597742e-01	2.365542e-01	1.885075e-01	2.151640e-01	2.625940e-01	2.554213e-01	2.413347e-01	2.406500e-01	1.580286e+00	1.568091e+00	1.356077e+00	2.921844e-02	3.530961e-01	2.907836e-01	2.356120e+00
19000	-9.071091e+04	-3.331252e+02	7.529663e+01	2.180368e-01	1.818231e-01	1.195034e-01	8.502966e-02	2.852595e-01	1.103474e-01	1.717429e-01	2.387879e-01	9.592693e-02	2.486680e-01	1.766551e-01	6.821921e-02	5.102851e-02	3.028570e-01	1.505242e-01	3.583355e-02	4.398051e-01	1.995153e-02	3.437051e-01	1.744746e-01	3.289560e-01	1.528643e-01	3.597742e-01	2.365542e-01	1.885075e-01	2.151640e-01	2.625940e-01	2.554213e-01	2.413347e-01	2.406500e-01	1.541487e+00	1.568091e+00	1.356077e+00	2.696310e-02	3.439672e-01	2.999126e-01	2.356120e+00
19500	-9.070675e+04	-3.325719e+02	7.514123e+01	2.082700e-01	1.827095e-01	1.081537e-01	9.413039e-02	3.138000e-01	9.293648e-02	1.480867e-01	2.387879e-01	9.592693e-02	2.486680e-01	1.878772e-01	8.065329e-02	5.140231e-02	3.039910e-01	1.454724e-01	3.449578e-02	4.369246e-01	2.771392e-02	3.437051e-01	1.744746e-01	3.289560e-01	1.528643e-01	3.597742e-01	2.459234e-01	1.885075e-01	2.057948e-01	2.612248e-01	2.554213e-01	2.413347e-01	2.420192e-01	1.480685e+00	1.421995e+00	1.326829e+00	1.811047e-02	3.541652e-01	2.999126e-01	2.345922e+00
20000	-9.071351e+04	-3.292345e+02	7.353346e+01	2.089085e-01	1.827095e-01	1.075152e-01	9.413039e-02	3.138000e-01	9.293648e-02	1.506351e-01	2.387879e-01	9.592693e-02	2.486680e-01	1.853289e-01	8.065329e-02	6.178098e-02	2.951134e-01	1.454724e-01	3.299469e-02	4.369246e-01	2.771392e-02	3.437051e-01	1.744746e-01	3.289560e-01	1.528643e-01	3.597742e-01	2.447947e-01	1.885075e-01	2.069236e-01	2.600684e-01	2.554213e-01	2.424911e-01	2.420192e-01	1.434333e+00	1.475854e+00	1.300558e+00	3.075459e-02	3.545642e-01	3.071184e-01	2.338317e+00
20500	-9.070442e+04	-3.340944e+02	7.582044e+01	2.189496e-01	1.877501e-01	1.020341e-01	9.986373e-02	2.875494e-01	1.038531e-01	1.506351e-01	2.387879e-01	9.592693e-02	2.486680e-01	1.853289e-01	8.065329e-02	6.143505e-02	2.951134e-01	1.454724e-01	3.299469e-02	4.372705e-01	2.771392e-02	3.409016e-01	1.772781e-01	3.289560e-01	1.528643e-01	3.597742e-01	2.447947e-01	1.885075e-01	2.069236e-01	2.600684e-01	2.554213e-01	2.424911e-01	2.420192e-01	1.632191e+00	1.437573e+00	1.300558e+00	2.478583e-02	3.589384e-01	3.027442e-01	2.338317e+00
21000	-9.069826e+04	-3.320462e+02	7.489005e+01	2.103092e-01	1.877501e-01	1.020341e-01	9.986373e-02	2.875494e-01	1.124935e-01	1.506351e-01	2.387879e-01	9.592693e-02	2.486680e-01	1.853289e-01	8.065329e-02	6.143505e-02	2.951134e-01	1.454724e-01	3.299469e-02	4.372705e-01	2.771392e-02	3.409016e-01	1.772781e-01	3.289560e-01	1.528643e-01	3.597742e-01	2.447947e-01	1.885075e-01	2.069236e-01	2.600684e-01	2.554213e-01	2.424911e-01	2.420192e-01	1.578412e+00	1.338827e+00	1.300558e+00	2.207796e-02	3.463029e-01	3.027442e-01	2.350953e+00
21500	-9.070753e+04	-3.315140e+02	7.444083e+01	2.138933e-01	1.831914e-01	1.068312e-01	9.986373e-02	2.875494e-01	1.086709e-01	1.562794e-01	2.387879e-01	9.592693e-02	2.486680e-01	1.853289e-01	7.500890e-02	5.713239e-02	3.285001e-01	1.630721e-01	3.496438e-02	3.957912e-01	2.053977e-02	3.402614e-01	1.772781e-01	3.295962e-01	1.528643e-01	3.597742e-01	2.447947e-01	1.885075e-01	2.069236e-01	2.600684e-01	2.554213e-01	2.424911e-01	2.420192e-01	1.757465e+00	1.550955e+00	1.300558e+00	2.859305e-02	3.463029e-01	3.027442e-01	2.350953e+00
22000	-9.071062e+04	-3.184226e+02	6.847803e+01	2.138933e-01	1.831914e-01	1.068312e-01	9.986373e-02	2.875494e-01	1.086709e-01	1.456006e-01	2.494667e-01	9.592693e-02	2.486680e-01	1.853289e-01	7.500890e-02	5.713239e-02	3.285001e-01	1.630721e-01	3.496438e-02	3.957912e-01	2.053977e-02	3.452927e-01	1.722468e-01	3.295962e-01	1.528643e-01	3.597742e-01	2.594379e-01	1.738643e-01	2.069236e-01	2.600684e-01	2.580744e-01	2.398379e-01	2.420192e-01	1.488310e+00	1.386565e+00	1.428713e+00	2.843149e-02	3.512986e-01	3.199073e-01	2.328794e+00
22500	-9.070876e+04	-3.214710e+02	6.969111e+01	2.138933e-01	1.786019e-01	1.068312e-01	9.986373e-02	2.875494e-01	1.132605e-01	1.469460e-01	2.482092e-01	9.291404e-02	2.458416e-01	1.851153e-01	8.097385e-02	5.713239e-02	3.285001e-01	1.630721e-01	3.835108e-02	3.957912e-01	1.715307e-02	3.494096e-01	1.722468e-01	3.295962e-01	1.487474e-01	3.725779e-01	2.466343e-01	1.738643e-01	2.069236e-01	2.600684e-01	2.629160e-01	2.349964e-01	2.420192e-01	1.742661e+00	1.453960e+00	1.470335e+00	3.514327e-02	3.735851e-01	3.199073e-01	2.306508e+00
23000	-9.071148e+04	-3.221643e+02	7.007786e+01	2.065014e-01	1.786019e-01	1.142231e-01	9.986373e-02	2.875494e-01	1.132605e-01	1.429698e-01	2.451834e-01	9.291404e-02	2.458416e-01	1.881411e-01	8.495014e-02	6.064829e-02	3.285001e-01	1.595562e-01	3.653965e-02	3.957912e-01	1.896450e-02	3.494096e-01	1.741128e-01	3.277302e-01	1.487474e-01	3.693842e-01	2.466343e-01	1.770579e-01	2.069236e-01	2.600684e-01	2.629160e-01	2.349964e-01	2.420192e-01	1.652216e+00	1.506060e+00	1.355282e+00	3.668517e-02	3.765273e-01	3.584412e-01	2.265031e+00
23500	-9.072040e+04	-3.176995e+02	6.814852e+01	2.065014e-01	1.786019e-01	1.258620e-01	9.986373e-02	2.879820e-01	1.011891e-01	1.429698e-01	2.451834e-01	9.291404e-02	2.458416e-01	1.881411e-01	8.495014e-02	6.064829e-02	3.285001e-01	1.595562e-01	3.653965e-02	3.957912e-01	1.896450e-02	3.494096e-01	1.741128e-01	3.277302e-01	1.487474e-01	3.693842e-01	2.466343e-01	1.770579e-01	2.069236e-01	2.600684e-01	2.629160e-01	2.349964e-01	2.420192e-01	1.328402e+00	1.506060e+00	1.483170e+00	2.127911e-02	4.169621e-01	3.501164e-01	2.232922e+00
24000	-9.071792e+04	-3.118020e+02	6.557767e+01	2.065014e-01	1.786019e-01	1.258620e-01	9.986373e-02	2.879820e-01	1.011891e-01	1.543850e-01	2.430071e-01	9.291404e-02	2.458416e-01	1.767259e-01	8.712642e-02	6.119506e-02	3.285001e-01	1.634001e-01	3.409173e-02	3.796072e-01	3.320590e-02	3.467546e-01	1.741128e-01	3.303852e-01	1.487474e-01	3.742054e-01	2.466343e-01	1.770579e-01	2.021024e-01	2.600684e-01	2.629160e-01	2.349964e-01	2.420192e-01	1.460425e+00	1.407112e+00	1.424003e+00	1.772645e-02	4.080294e-01	3.590491e-01	2.232922e+00
24500	-9.072215e+04	-3.086940e+02	6.412112e+01	2.065014e-01	1.803924e-01	1.258620e-01	9.807318e-02	2.929999e-01	9.617117e-02	1.509030e-01	2.464890e-01	9.291404e-02	2.544719e-01	1.767259e-01	7.849607e-02	6.119506e-02	3.285001e-01	1.545035e-01	3.409173e-02	3.885037e-01	3.320590e-02	3.467546e-01	1.741128e-01	3.303852e-01	1.487474e-01	3.742054e-01	2.504704e-01	1.770579e-01	1.982663e-01	2.600684e-01	2.629160e-01	2.349964e-01	2.420192e-01	1.460425e+00	1.526776e+00	1.621410e+00	3.717872e-02	4.096892e-01	3.722890e-01	2.218022e+00
25000	-9.071463e+04	-3.123946e+02	6.575113e+01	2.065014e-01	1.803924e-01	1.225078e-01	1.000052e-01	2.929999e-01	9.759329e-02	1.509030e-01	2.464890e-01	9.419543e-02	2.544719e-01	1.767259e-01	7.721468e-02	5.544880e-02	3.280725e-01	1.546286e-01	3.971292e-02	3.889313e-01	3.320590e-02	3.425938e-01	1.741128e-01	3.345460e-01	1.487474e-01	3.711475e-01	2.460672e-01	1.707595e-01	2.120258e-01	2.600684e-01	2.629160e-01	2.349964e-01	2.420192e-01	1.436840e+00	1.526776e+00	1.517515e+00	2.167362e-02	4.336385e-01	3.109788e-01	2.255383e+00
25500	-9.070097e+04	-3.178583e+02	6.808779e+01	2.065014e-01	1.803924e-01	1.225078e-01	1.000052e-01	2.904040e-01	1.001891e-01	1.509030e-01	2.464890e-01	9.419543e-02	2.544719e-01	1.767259e-01	7.721468e-02	5.873162e-02	3.093456e-01	1.590406e-01	5.375419e-02	3.957328e-01	2.339526e-02	3.425938e-01	1.741128e-01	3.345460e-01	1.487474e-01	3.528183e-01	2.460672e-01	1.890887e-01	2.120258e-01	2.585366e-01	2.644478e-01	2.349964e-01	2.420192e-01	1.464621e+00	1.630577e+00	1.517515e+00	2.991060e-02	4.019716e-01	3.322854e-01	2.265743e+00
26000	-9.071087e+04	-3.136637e+02	6.619986e+01	1.963888e-01	1.676883e-01	1.220620e-01	1.000385e-01	3.067744e-01	1.070481e-01	1.509030e-01	2.464890e-01	9.890584e-02	2.497615e-01	1.767259e-01	7.721468e-02	5.873162e-02	3.032937e-01	1.650925e-01	5.375419e-02	3.957328e-01	2.339526e-02	3.425938e-01	1.741128e-01	3.345460e-01	1.487474e-01	3.462752e-01	2.440201e-01	1.926834e-01	2.170213e-01	2.585366e-01	2.644478e-01	2.349964e-01	2.420192e-01	1.688267e+00	1.506546e+00	1.517515e+00	2.944082e-02	3.783328e-01	3.407423e-01	2.280925e+00
26500	-9.069862e+04	-3.154086e+02	6.708634e+01	2.035984e-01	1.676883e-01	1.219230e-01	9.296796e-02	3.067744e-01	1.070481e-01	1.509030e-01	2.464890e-01	9.960114e-02	2.497615e-01	1.767259e-01	7.651938e-02	5.873162e-02	3.032937e-01	1.717607e-01	4.708595e-02	3.957328e-01	2.339526e-02	3.425938e-01	1.677346e-01	3.409242e-01	1.487474e-01	3.462752e-01	2.493096e-01	1.873939e-01	2.170213e-01	2.585366e-01	2.644478e-01	2.349964e-01	2.420192e-01	1.610239e+00	1.435526e+00	1.380694e+00	2.944082e-02	3.908245e-01	3.400469e-01	2.269129e+00
27000	-9.070708e+04	-3.140433e+02	6.646327e+01	2.128344e-01	1.676883e-01	1.219230e-01	8.373195e-02	3.067744e-01	1.070481e-01	1.509030e-01	2.464890e-01	9.960114e-02	2.497615e-01	1.767259e-01	7.651938e-02	5.737349e-02	3.153727e-01	1.673007e-01	4.211845e-02	3.989251e-01	1.890954e-02	3.425938e-01	1.677346e-01	3.409242e-01	1.487474e-01	3.590309e-01	2.493096e-01	1.873939e-01	2.042656e-01	2.585366e-01	2.644478e-01	2.349964e-01	2.420192e-01	1.409846e+00	1.588220e+00	1.487769e+00	1.525347e-02	3.902384e-01	3.406330e-01	2.269129e+00
27500	-9.069927e+04	-3.207621e+02	6.952197e+01	2.184154e-01	1.704814e-01	1.168229e-01	1.036047e-01	2.992415e-01	9.143418e-02	1.509030e-01	2.464890e-01	9.960114e-02	2.497615e-01	1.767259e-01	7.651938e-02	5.737349e-02	3.118478e-01	1.673007e-01	4.211845e-02	4.024500e-01	1.890954e-02	3.442241e-01	1.718657e-01	3.314341e-01	1.524761e-01	3.590309e-01	2.493096e-01	1.873939e-01	2.042656e-01	2.585366e-01	2.644478e-01	2.349964e-01	2.420192e-01	1.638394e+00	1.361528e+00	1.329858e+00	1.525347e-02	3.683149e-01	3.189958e-01	2.312689e+00
28000	-9.069883e+04	-3.201287e+02	6.917871e+01	2.184154e-01	1.704814e-01	1.207727e-01	9.965491e-02	2.992415e-01	9.143418e-02	1.509030e-01	2.464890e-01	9.960114e-02	2.497615e-01	1.767259e-01	7.651938e-02	5.727319e-02	2.876609e-01	1.515542e-01	4.096042e-02	4.368974e-01	2.565388e-02	3.442241e-01	1.718657e-01	3.314341e-01	1.524761e-01	3.613961e-01	2.442040e-01	1.773839e-01	2.170159e-01	2.585366e-01	2.564961e-01	2.402827e-01	2.446845e-01	1.528422e+00	1.542405e+00	1.382479e+00	2.630247e-02	3.696190e-01	3.283879e-01	2.301993e+00
28500	-9.071255e+04	-3.159155e+02	6.736156e+01	2.160311e-01	1.689017e-01	1.128442e-01	9.903015e-02	2.995761e-01	1.036167e-01	1.509030e-01	2.461668e-01	9.960114e-02	2.497615e-01	1.770481e-01	7.651938e-02	5.529773e-02	2.922858e-01	1.583338e-01	5.304336e-02	4.220394e-01	1.899992e-02	3.442241e-01	1.692070e-01	3.340928e-01	1.524761e-01	3.613961e-01	2.442040e-01	1.773839e-01	2.170159e-01	2.585366e-01	2.564961e-01	2.402827e-01	2.446845e-01	1.516676e+00	1.354667e+00	1.436787e+00	1.508759e-02	3.869272e-01	3.079435e-01	2.305129e+00
29000	-9.071712e+04	-3.160710e+02	6.720848e+01	2.160311e-01	1.739863e-01	1.158509e-01	9.903015e-02	2.995761e-01	9.552535e-02	1.410888e-01	2.461668e-01	9.960114e-02	2.497615e-01	1.868624e-01	7.651938e-02	5.870726e-02	2.888763e-01	1.621831e-01	4.919408e-02	4.220394e-01	1.899992e-02	3.382477e-01	1.630686e-01	3.420791e-01	1.566045e-01	3.677773e-01	2.429623e-01	1.880940e-01	2.011664e-01	2.585366e-01	2.564961e-01	2.402827e-01	2.446845e-01	1.665048e+00	1.665901e+00	1.480219e+00	2.660916e-02	3.867015e-01	3.303313e-01	2.282967e+00
29500	-9.070872e+04	-3.165380e+02	6.760688e+01	2.146950e-01	1.740530e-01	1.158509e-01	9.903015e-02	3.008455e-01	9.552535e-02	1.484769e-01	2.292162e-01	9.960114e-02	2.501677e-01	1.960187e-01	7.651938e-02	5.705349e-02	2.888763e-01	1.621831e-01	4.919408e-02	4.220394e-01	2.065368e-02	3.383238e-01	1.629926e-01	3.420791e-01	1.566045e-01	3.677773e-01	2.429623e-01	1.880940e-01	2.011664e-01	2.585366e-01	2.564961e-01	2.402827e-01	2.446845e-01	1.644556e+00	1.250552e+00	1.480219e+00	2.453309e-02	3.732377e-01	3.161317e-01	2.310631e+00
30000	-9.070132e+04	-3.187297e+02	6.850255e+01	2.146950e-01	1.740530e-01	1.150699e-01	9.903015e-02	3.016266e-01	9.552535e-02	1.484769e-01	2.292162e-01	9.960114e-02	2.501677e-01	1.960187e-01	7.651938e-02	5.705349e-02	2.888763e-01	1.585383e-01	4.919408e-02	4.256842e-01	2.065368e-02	3.383238e-01	1.629926e-01	3.420791e-01	1.566045e-01	3.650241e-01	2.474275e-01	1.881346e-01	1.994139e-01	2.585366e-01	2.564961e-01	2.402827e-01	2.446845e-01	1.727648e+00	1.413525e+00	1.414827e+00	1.360714e-02	3.732377e-01	3.161317e-01	2.310631e+00
30500	-9.069904e+04	-3.134965e+02	6.616486e+01	2.146950e-01	1.741377e-01	1.150699e-01	9.903015e-02	3.021078e-01	9.495941e-02	1.484769e-01	2.292162e-01	8.785273e-02	2.619161e-01	1.960187e-01	7.651938e-02	5.252478e-02	2.870059e-01	1.816579e-01	4.180543e-02	4.216127e-01	1.539323e-02	3.383238e-01	1.629926e-01	3.420791e-01	1.566045e-01	3.608863e-01	2.355594e-01	1.858500e-01	2.177043e-01	2.585366e-01	2.564961e-01	2.402827e-01	2.446845e-01	1.727648e+00	1.463393e+00	1.434771e+00	2.533429e-02	3.808080e-01	3.212739e-01	2.297918e+00
31000	-9.070033e+04	-3.129387e+02	6.582193e+01	2.315618e-01	1.769006e-01	1.137019e-01	1.023167e-01	2.756374e-01	9.988152e-02	1.484414e-01	2.292162e-01	9.518876e-02	2.619161e-01	1.960187e-01	6.921885e-02	4.626329e-02	3.129811e-01	1.769644e-01	4.262468e-02	4.062423e-01	1.492422e-02	3.383238e-01	1.629926e-01	3.420791e-01	1.566045e-01	3.608863e-01	2.355594e-01	1.858500e-01	2.177043e-01	2.585366e-01	2.564961e-01	2.418701e-01	2.430971e-01	1.807496e+00	1.618810e+00	1.434771e+00	1.946612e-02	3.543751e-01	3.355011e-01	2.310124e+00
31500	-9.068753e+04	-3.208282e+02	6.952741e+01	2.322054e-01	1.755242e-01	1.119539e-01	1.077429e-01	2.757384e-01	9.683506e-02	1.484414e-01	2.292162e-01	9.518876e-02	2.619161e-01	1.960187e-01	6.921885e-02	4.626329e-02	3.086093e-01	1.813362e-01	4.262468e-02	4.062423e-01	1.492422e-02	3.383238e-01	1.629926e-01	3.420791e-01	1.566045e-01	3.608863e-01	2.424192e-01	1.858500e-01	2.108445e-01	2.585366e-01	2.564961e-01	2.418701e-01	2.430971e-01	1.536164e+00	1.436093e+00	1.411597e+00	2.010364e-02	3.635933e-01	3.228682e-01	2.313538e+00
32000	-9.072918e+04	-3.257083e+02	7.175436e+01	2.095835e-01	1.872524e-01	1.025134e-01	1.054319e-01	2.901721e-01	1.050467e-01	1.544333e-01	2.411466e-01	8.754628e-02	2.597955e-01	1.785621e-01	7.851622e-02	5.315358e-02	3.084202e-01	1.642231e-01	4.239476e-02	4.071600e-01	2.464834e-02	3.396516e-01	1.744063e-01	3.243371e-01	1.616050e-01	3.565449e-01	2.417680e-01	1.878278e-01	2.138593e-01	2.580572e-01	2.594605e-01	2.394031e-01	2.430791e-01	1.670406e+00	1.422534e+00	1.345352e+00	1.495978e-02	3.691354e-01	3.254889e-01	2.305376e+00
32500	-9.070551e+04	-3.146226e+02	6.661383e+01	2.322054e-01	1.852562e-01	1.119539e-01	9.801096e-02	2.757384e-01	9.683506e-02	1.553818e-01	2.474928e-01	8.529936e-02	2.617403e-01	1.636086e-01	8.647713e-02	4.615528e-02	2.928761e-01	1.718586e-01	3.504735e-02	4.234864e-01	3.057623e-02	3.383238e-01	1.658539e-01	3.420791e-01	1.537433e-01	3.615471e-01	2.371359e-01	1.809167e-01	2.204004e-01	2.585366e-01	2.564961e-01	2.434912e-01	2.414761e-01	1.669065e+00	1.639088e+00	1.411597e+00	2.566282e-02	4.063923e-01	3.196827e-01	2.273925e+00
33000	-9.069626e+04	-3.155967e+02	6.713982e+01	2.275596e-01	1.753687e-01	1.088676e-01	1.052479e-01	2.850218e-01	9.793437e-02	1.561909e-01	2.474928e-01	8.449024e-02	2.618110e-01	1.635379e-01	8.647713e-02	5.034744e-02	2.867457e-01	1.561874e-01	3.950500e-02	4.478408e-01	1.937364e-02	3.383238e-01	1.658539e-01	3.420791e-01	1.537433e-01	3.615471e-01	2.371359e-01	1.809167e-01	2.204004e-01	2.585366e-01	2.564961e-01	2.434912e-01	2.414761e-01	1.678638e+00	1.405652e+00	1.408628e+00	3.567131e-02	3.917401e-01	3.375612e-01	2.270699e+00
33500	-9.069440e+04	-3.170789e+02	6.766061e+01	2.114833e-01	1.753687e-01	1.088676e-01	1.052479e-01	2.850218e-01	1.140107e-01	1.561909e-01	2.474928e-01	8.449024e-02	2.808953e-01	1.658761e-01	6.505463e-02	5.325750e-02	2.813804e-01	1.545214e-01	3.659494e-02	4.478408e-01	2.640492e-02	3.382828e-01	1.714289e-01	3.330030e-01	1.572854e-01	3.528481e-01	2.395713e-01	1.773128e-01	2.302679e-01	2.585366e-01	2.564961e-01	2.434912e-01	2.414761e-01	1.664527e+00	1.699400e+00	1.430938e+00	3.567131e-02	3.837078e-01	3.249092e-01	2.291383e+00
34000	-9.069057e+04	-3.185740e+02	6.844442e+01	2.040117e-01	1.776911e-01	1.130664e-01	1.061791e-01	2.875086e-01	1.115431e-01	1.555040e-01	2.474928e-01	8.449024e-02	2.808953e-01	1.665630e-01	6.505463e-02	5.122950e-02	2.813804e-01	1.545214e-01	3.659494e-02	4.478408e-01	2.843292e-02	3.372080e-01	1.714289e-01	3.340778e-01	1.572854e-01	3.528481e-01	2.395713e-01	1.773128e-01	2.302679e-01	2.585366e-01	2.564961e-01	2.434912e-01	2.414761e-01	1.664527e+00	1.434540e+00	1.430938e+00	2.508472e-02	3.661866e-01	3.238775e-01	2.309936e+00
34500	-9.069241e+04	-3.175569e+02	6.795731e+01	2.256586e-01	1.865182e-01	1.059768e-01	9.030791e-02	3.002590e-01	9.127959e-02	1.545117e-01	2.493256e-01	8.721362e-02	2.618951e-01	1.838967e-01	6.315732e-02	5.362572e-02	2.744468e-01	1.834575e-01	3.563862e-02	4.291068e-01	2.372457e-02	3.372080e-01	1.714289e-01	3.340778e-01	1.572854e-01	3.528481e-01	2.395713e-01	1.773128e-01	2.302679e-01	2.585366e-01	2.564961e-01	2.498454e-01	2.351219e-01	1.833026e+00	1.426007e+00	1.345348e+00	3.167894e-02	3.786345e-01	3.114296e-01	2.309936e+00
35000	-9.069159e+04	-3.169764e+02	6.768294e+01	2.256586e-01	1.865182e-01	1.059768e-01	9.030791e-02	3.002590e-01	9.127959e-02	1.545117e-01	2.493256e-01	8.721362e-02	2.664285e-01	1.793633e-01	6.315732e-02	5.362572e-02	2.744468e-01	1.834575e-01	3.563862e-02	4.291068e-01	2.372457e-02	3.259542e-01	1.654078e-01	3.449866e-01	1.636514e-01	3.528481e-01	2.395713e-01	1.810425e-01	2.265382e-01	2.589891e-01	2.564961e-01	2.459555e-01	2.385593e-01	1.736002e+00	1.477246e+00	1.428778e+00	3.640830e-02	3.897644e-01	3.041592e-01	2.306076e+00
35500	-9.067370e+04	-3.184726e+02	6.837986e+01	2.256586e-01	1.865182e-01	1.059768e-01	1.023729e-01	2.881939e-01	9.127959e-02	1.545117e-01	2.493256e-01	8.721362e-02	2.664285e-01	1.793633e-01	6.315732e-02	5.362572e-02	2.972252e-01	1.755163e-01	3.563862e-02	4.142696e-01	2.372457e-02	3.259542e-01	1.654078e-01	3.449866e-01	1.636514e-01	3.528481e-01	2.395713e-01	1.810425e-01	2.265382e-01	2.621491e-01	2.564961e-01	2.427956e-01	2.385593e-01	1.736002e+00	1.408114e+00	1.428778e+00	2.753096e-02	3.735503e-01	3.386524e-01	2.287797e+00
36000	-9.068698e+04	-3.177015e+02	6.806290e+01	2.256586e-01	1.865182e-01	1.059768e-01	1.023729e-01	2.881939e-01	9.127959e-02	1.545117e-01	2.493256e-01	9.625883e-02	2.664285e-01	1.703181e-01	6.315732e-02	5.601197e-02	2.924283e-01	1.755163e-01	3.804927e-02	4.142696e-01	2.372457e-02	3.381672e-01	1.654078e-01	3.449866e-01	1.514384e-01	3.565151e-01	2.359042e-01	1.810425e-01	2.265382e-01	2.621491e-01	2.564961e-01	2.427956e-01	2.385593e-01	1.482803e+00	1.537077e+00	1.491879e+00	2.325042e-02	4.037726e-01	3.337390e-01	2.262488e+00
36500	-9.068256e+04	-3.180754e+02	6.823977e+01	2.256586e-01	1.865182e-01	1.059768e-01	8.491349e-02	2.899136e-01	1.070194e-01	1.530804e-01	2.389929e-01	9.859081e-02	2.559438e-01	1.837478e-01	6.964425e-02	6.105939e-02	2.980873e-01	1.711108e-01	4.562737e-02	4.020135e-01	2.210167e-02	3.319351e-01	1.761586e-01	3.299789e-01	1.619275e-01	3.565151e-01	2.359042e-01	1.810425e-01	2.265382e-01	2.621491e-01	2.580661e-01	2.427956e-01	2.369892e-01	1.750255e+00	1.407353e+00	1.331540e+00	1.796315e-02	3.684824e-01	3.387393e-01	2.292778e+00
37000	-9.068733e+04	-3.119156e+02	6.566677e+01	2.274249e-01	1.865182e-01	1.042105e-01	8.491349e-02	2.952366e-01	1.016964e-01	1.540756e-01	2.207148e-01	9.526101e-02	2.615071e-01	1.898236e-01	7.861798e-02	6.105939e-02	2.980873e-01	1.711108e-01	4.562737e-02	4.020135e-01	2.210167e-02	3.319351e-01	1.761586e-01	3.299789e-01	1.619275e-01	3.664625e-01	2.420381e-01	1.800708e-01	2.114286e-01	2.621491e-01	2.554618e-01	2.418233e-01	2.405658e-01	1.576105e+00	1.261083e+00	1.360805e+00	2.723128e-02	3.938177e-01	3.246391e-01	2.281543e+00
37500	-9.068840e+04	-3.078142e+02	6.374975e+01	2.174852e-01	1.894956e-01	9.736897e-02	9.485322e-02	2.991006e-01	1.016964e-01	1.540756e-01	2.207148e-01	9.526101e-02	2.615071e-01	1.898236e-01	7.861798e-02	6.105939e-02	2.980873e-01	1.761575e-01	4.058070e-02	4.020135e-01	2.210167e-02	3.325941e-01	1.750579e-01	3.260492e-01	1.662989e-01	3.646679e-01	2.381248e-01	1.800708e-01	2.171365e-01	2.621491e-01	2.554618e-01	2.418233e-01	2.405658e-01	1.576105e+00	1.509711e+00	1.528159e+00	2.036128e-02	3.938177e-01	3.391305e-01	2.267052e+00
38000	-9.069020e+04	-3.062606e+02	6.317165e+01	2.103476e-01	1.894956e-01	1.068053e-01	1.039166e-01	2.991006e-01	9.033423e-02	1.555748e-01	2.207148e-01	9.526101e-02	2.615071e-01	1.883243e-01	7.861798e-02	6.105939e-02	2.965882e-01	1.761575e-01	4.521354e-02	3.988797e-01	2.210167e-02	3.377450e-01	1.750579e-01	3.208983e-01	1.662989e-01	3.646679e-01	2.381248e-01	1.800708e-01	2.171365e-01	2.621491e-01	2.554618e-01	2.418233e-01	2.405658e-01	1.576105e+00	1.380679e+00	1.491362e+00	3.740410e-02	4.201277e-01	3.315152e-01	2.248357e+00
38500	-9.069070e+04	-3.117307e+02	6.540664e+01	2.103476e-01	1.882273e-01	1.093731e-01	1.013489e-01	2.991006e-01	9.160254e-02	1.555748e-01	2.207148e-01	9.526101e-02	2.615071e-01	1.883243e-01	7.861798e-02	5.700179e-02	2.965882e-01	1.754740e-01	4.304605e-02	3.988797e-01	2.901026e-02	3.377450e-01	1.750579e-01	3.208983e-01	1.662989e-01	3.646679e-01	2.381248e-01	1.800708e-01	2.171365e-01	2.621491e-01	2.554618e-01	2.418233e-01	2.405658e-01	1.746597e+00	1.380679e+00	1.491362e+00	1.004417e-02	3.920627e-01	3.398473e-01	2.268090e+00
39000	-9.069325e+04	-3.085861e+02	6.408285e+01	2.103476e-01	1.882273e-01	1.126792e-01	1.023331e-01	2.948102e-01	9.160254e-02	1.373412e-01	2.328408e-01	9.310220e-02	2.593285e-01	1.975043e-01	7.988298e-02	5.751007e-02	2.881746e-01	1.654880e-01	3.984191e-02	4.212930e-01	2.769241e-02	3.377450e-01	1.750579e-01	3.208983e-01	1.662989e-01	3.656433e-01	2.371493e-01	1.879411e-01	2.092663e-01	2.621491e-01	2.554618e-01	2.418233e-01	2.405658e-01	1.483383e+00	1.469061e+00	1.639246e+00	3.099561e-02	3.945582e-01	3.542458e-01	2.251196e+00
39500	-9.071733e+04	-3.224789e+02	7.021867e+01	2.159466e-01	1.716124e-01	1.059510e-01	1.008613e-01	3.014026e-01	1.042261e-01	1.516879e-01	2.399494e-01	1.004763e-01	2.470419e-01	1.898407e-01	7.100381e-02	5.736151e-02	3.016832e-01	1.643696e-01	4.193686e-02	4.102776e-01	2.437127e-02	3.500971e-01	1.713508e-01	3.300997e-01	1.484524e-01	3.600518e-01	2.448454e-01	1.842652e-01	2.108376e-01	2.600558e-01	2.619133e-01	2.370386e-01	2.409923e-01	1.672435e+00	1.432010e+00	1.416573e+00	3.010920e-02	3.592713e-01	3.140796e-01	2.326649e+00
40000	-9.070251e+04	-3.098107e+02	6.458738e+01	2.244682e-01	1.881441e-01	1.127624e-01	1.050303e-01	2.806896e-01	8.890535e-02	1.373412e-01	2.252890e-01	1.026495e-01	2.669013e-01	1.935575e-01	7.426157e-02	5.751007e-02	2.881746e-01	1.654880e-01	3.984191e-02	4.212930e-01	2.769241e-02	3.407537e-01	1.751834e-01	3.206852e-01	1.633777e-01	3.656433e-01	2.371493e-01	1.914688e-01	2.057386e-01	2.621491e-01	2.554618e-01	2.418233e-01	2.405658e-01	1.673401e+00	1.338937e+00	1.608542e+00	3.195859e-02	3.990006e-01	3.387041e-01	2.262295e+00
40500	-9.070669e+04	-3.117642e+02	6.547165e+01	2.244682e-01	1.822361e-01	1.127624e-01	1.050303e-01	2.865976e-01	8.890535e-02	1.583097e-01	2.028953e-01	9.941723e-02	2.674138e-01	1.947474e-01	7.721654e-02	5.751007e-02	3.090322e-01	1.654880e-01	3.984191e-02	4.004354e-01	2.769241e-02	3.407537e-01	1.751834e-01	3.206852e-01	1.633777e-01	3.656433e-01	2.328951e-01	1.937771e-01	2.076844e-01	2.621491e-01	2.554618e-01	2.418233e-01	2.405658e-01	1.464421e+00	1.469528e+00	1.566652e+00	3.035696e-02	3.962759e-01	3.414182e-01	2.262306e+00
41000	-9.069234e+04	-3.087234e+02	6.415959e+01	2.244682e-01	1.822361e-01	1.127624e-01	1.050303e-01	2.865976e-01	8.890535e-02	1.569696e-01	2.280284e-01	8.400561e-02	2.413337e-01	1.989483e-01	9.071444e-02	6.140141e-02	3.090322e-01	1.654880e-01	3.595058e-02	4.004354e-01	2.769241e-02	3.407537e-01	1.656355e-01	3.302331e-01	1.633777e-01	3.788026e-01	2.328951e-01	1.937771e-01	1.945252e-01	2.621491e-01	2.554618e-01	2.418233e-01	2.405658e-01	1.648207e+00	1.321339e+00	1.576980e+00	2.468138e-02	3.977803e-01	3.399138e-01	2.262306e+00
41500	-9.068713e+04	-3.172696e+02	6.781612e+01	2.261503e-01	1.805541e-01	1.127624e-01	1.050303e-01	2.865976e-01	8.890535e-02	1.442533e-01	2.391108e-01	9.978797e-02	2.523655e-01	1.725264e-01	9.195611e-02	6.140141e-02	2.875002e-01	1.654880e-01	3.713182e-02	4.219674e-01	2.651117e-02	3.407537e-01	1.656355e-01	3.302331e-01	1.633777e-01	3.677783e-01	2.439862e-01	1.834858e-01	2.047497e-01	2.621491e-01	2.554618e-01	2.418233e-01	2.405658e-01	1.550424e+00	1.507509e+00	1.576980e+00	2.468138e-02	3.661893e-01	3.409390e-01	2.292872e+00
42000	-9.068216e+04	-3.095616e+02	6.442323e+01	2.261503e-01	1.805541e-01	1.127624e-01	1.050303e-01	2.865976e-01	8.890535e-02	1.442533e-01	2.402643e-01	9.978797e-02	2.523655e-01	1.725264e-01	9.080262e-02	6.140141e-02	2.884006e-01	1.591992e-01	3.713182e-02	4.271507e-01	2.671622e-02	3.313418e-01	1.672464e-01	3.357503e-01	1.656615e-01	3.677783e-01	2.522098e-01	1.752623e-01	2.047497e-01	2.621491e-01	2.594683e-01	2.436478e-01	2.347348e-01	1.686970e+00	1.566263e+00	1.506465e+00	4.731817e-02	3.883168e-01	3.116107e-01	2.300073e+00
42500	-9.068194e+04	-3.119968e+02	6.546813e+01	2.261503e-01	1.805541e-01	1.041429e-01	1.050303e-01	2.865976e-01	9.752487e-02	1.442533e-01	2.402643e-01	9.978797e-02	2.523655e-01	1.725264e-01	9.080262e-02	6.140141e-02	2.884006e-01	1.591992e-01	3.713182e-02	4.271507e-01	2.671622e-02	3.374871e-01	1.672464e-01	3.296050e-01	1.656615e-01	3.677783e-01	2.522098e-01	1.752623e-01	2.047497e-01	2.621491e-01	2.594683e-01	2.436478e-01	2.347348e-01	1.686970e+00	1.680709e+00	1.373784e+00	2.914475e-02	3.845899e-01	3.256298e-01	2.289780e+00
43000	-9.068916e+04	-3.117209e+02	6.531522e+01	2.261503e-01	1.805541e-01	1.041429e-01	1.050303e-01	2.865976e-01	9.752487e-02	1.442533e-01	2.509108e-01	9.978797e-02	2.523655e-01	1.725264e-01	8.015613e-02	6.140141e-02	2.884006e-01	1.591992e-01	3.713182e-02	4.271507e-01	2.671622e-02	3.374871e-01	1.672464e-01	3.296050e-01	1.656615e-01	3.677783e-01	2.522098e-01	1.752623e-01	2.047497e-01	2.621491e-01	2.560005e-01	2.471157e-01	2.347348e-01	1.686970e+00	1.627605e+00	1.507664e+00	3.462462e-02	3.605875e-01	3.276707e-01	2.311742e+00
43500	-9.068847e+04	-3.103418e+02	6.481444e+01	2.261503e-01	1.805541e-01	1.041429e-01	1.050303e-01	2.865976e-01	9.752487e-02	1.442533e-01	2.509108e-01	1.005436e-01	2.455320e-01	1.786043e-01	8.015613e-02	6.140141e-02	2.884006e-01	1.591992e-01	3.713182e-02	4.271507e-01	2.671622e-02	3.374871e-01	1.672464e-01	3.296050e-01	1.656615e-01	3.687151e-01	2.522098e-01	1.743255e-01	2.047497e-01	2.621491e-01	2.560005e-01	2.471157e-01	2.347348e-01	1.686970e+00	1.498790e+00	1.431158e+00	2.544080e-02	3.785605e-01	3.339523e-01	2.287487e+00
44000	-9.069245e+04	-3.104409e+02	6.489905e+01	2.261503e-01	1.805541e-01	1.041429e-01	1.050303e-01	2.865976e-01	9.752487e-02	1.442533e-01	2.515421e-01	1.005737e-01	2.448706e-01	1.786043e-01	8.015613e-02	6.140141e-02	2.884006e-01	1.642160e-01	3.713182e-02	4.271507e-01	2.169943e-02	3.255586e-01	1.662835e-01	3.424965e-01	1.656615e-01	3.687151e-01	2.522098e-01	1.743255e-01	2.047497e-01	2.621491e-01	2.560005e-01	2.471157e-01	2.347348e-01	1.680378e+00	1.399083e+00	1.437558e+00	1.545108e-02	3.785605e-01	3.534695e-01	2.267970e+00
44500	-9.069487e+04	-3.129674e+02	6.573324e+01	2.261503e-01	1.805541e-01	1.041429e-01	1.050303e-01	2.865976e-01	9.752487e-02	1.442533e-01	2.515421e-01	9.968542e-02	2.448706e-01	1.786043e-01	8.104439e-02	6.795185e-02	2.813829e-01	1.642160e-01	3.713182e-02	4.305548e-01	1.876270e-02	3.255586e-01	1.662835e-01	3.424965e-01	1.656615e-01	3.687151e-01	2.522098e-01	1.743255e-01	2.047497e-01	2.595602e-01	2.565902e-01	2.491148e-01	2.347348e-01	1.887875e+00	1.524157e+00	1.683462e+00	2.635032e-02	3.785605e-01	3.534695e-01	2.267970e+00
45000	-9.069077e+04	-3.102321e+02	6.464936e+01	2.259006e-01	1.805541e-01	1.041429e-01	1.050303e-01	2.865976e-01	9.777456e-02	1.432237e-01	2.515421e-01	9.968542e-02	2.459002e-01	1.786043e-01	8.104439e-02	6.645061e-02	2.625962e-01	1.642160e-01	3.957657e-02	4.305548e-01	3.660583e-02	3.255586e-01	1.662835e-01	3.424965e-01	1.656615e-01	3.687151e-01	2.522098e-01	1.743255e-01	2.047497e-01	2.595602e-01	2.565902e-01	2.491148e-01	2.347348e-01	1.887875e+00	1.524157e+00	1.484020e+00	2.635032e-02	3.954168e-01	3.409463e-01	2.263637e+00
45500	-9.068602e+04	-3.099434e+02	6.449584e+01	2.259006e-01	1.805541e-01	1.041429e-01	1.050303e-01	2.865976e-01	9.777456e-02	1.500718e-01	2.515421e-01	9.968542e-02	2.390521e-01	1.786043e-01	8.104439e-02	5.640764e-02	2.752755e-01	1.715774e-01	5.099094e-02	4.236377e-01	2.211088e-02	3.255586e-01	1.662835e-01	3.424965e-01	1.656615e-01	3.687151e-01	2.399516e-01	1.743255e-01	2.170079e-01	2.595602e-01	2.565902e-01	2.491148e-01	2.347348e-01	1.887875e+00	1.532434e+00	1.549503e+00	2.347994e-02	3.800369e-01	3.421757e-01	2.277787e+00
46000	-9.068882e+04	-3.072259e+02	6.346598e+01	2.259006e-01	1.858007e-01	1.041429e-01	9.978364e-02	2.865976e-01	9.777456e-02	1.565377e-01	2.539341e-01	9.729336e-02	2.376122e-01	1.786043e-01	7.601831e-02	5.985779e-02	2.752755e-01	1.715774e-01	4.754078e-02	4.236377e-01	2.211088e-02	3.255586e-01	1.662835e-01	3.424965e-01	1.656615e-01	3.469830e-01	2.448559e-01	1.860703e-01	2.220909e-01	2.595602e-01	2.565902e-01	2.491148e-01	2.347348e-01	1.679836e+00	1.511956e+00	1.513608e+00	2.347994e-02	4.016908e-01	3.338772e-01	2.264432e+00
46500	-9.068830e+04	-3.070528e+02	6.345372e+01	2.259006e-01	1.858349e-01	1.041429e-01	9.978364e-02	2.865976e-01	9.774041e-02	1.535580e-01	2.494569e-01	8.870851e-02	2.465529e-01	1.819328e-01	7.979090e-02	5.442921e-02	2.816969e-01	1.881810e-01	4.345528e-02	4.111698e-01	2.106784e-02	3.255586e-01	1.662835e-01	3.424965e-01	1.656615e-01	3.620120e-01	2.391769e-01	1.787100e-01	2.201011e-01	2.595602e-01	2.565902e-01	2.491148e-01	2.347348e-01	1.536197e+00	1.511956e+00	1.513608e+00	2.163931e-02	3.771245e-01	3.384676e-01	2.284408e+00
47000	-9.067898e+04	-3.117387e+02	6.530604e+01	2.259006e-01	1.858349e-01	1.041429e-01	9.978364e-02	2.865976e-01	9.774041e-02	1.535580e-01	2.494569e-01	8.870851e-02	2.466782e-01	1.746862e-01	8.691226e-02	5.742830e-02	3.022253e-01	1.649755e-01	3.626048e-02	4.174945e-01	2.161592e-02	3.255586e-01	1.673387e-01	3.414413e-01	1.656615e-01	3.620120e-01	2.391769e-01	1.787100e-01	2.201011e-01	2.595602e-01	2.565902e-01	2.491148e-01	2.347348e-01	1.856725e+00	1.544372e+00	1.460327e+00	2.795882e-02	3.728042e-01	3.323101e-01	2.294886e+00
47500	-9.068354e+04	-3.145282e+02	6.653107e+01	2.259006e-01	1.880861e-01	1.060747e-01	9.785180e-02	2.843464e-01	9.774041e-02	1.535580e-01	2.404779e-01	8.870851e-02	2.466782e-01	1.836652e-01	8.691226e-02	5.742830e-02	3.022253e-01	1.564498e-01	3.626048e-02	4.174945e-01	3.014160e-02	3.255586e-01	1.673387e-01	3.414413e-01	1.656615e-01	3.620120e-01	2.391769e-01	1.787100e-01	2.201011e-01	2.606827e-01	2.565902e-01	2.479922e-01	2.347348e-01	1.824548e+00	1.530208e+00	1.460327e+00	2.617845e-02	3.725147e-01	3.325997e-01	2.294886e+00
48000	-9.068414e+04	-3.125130e+02	6.571469e+01	2.215902e-01	1.880861e-01	1.060747e-01	1.021622e-01	2.843464e-01	9.774041e-02	1.535580e-01	2.404779e-01	8.870851e-02	2.466782e-01	1.836652e-01	8.691226e-02	5.305269e-02	2.819321e-01	1.717819e-01	3.649145e-02	4.344054e-01	2.233644e-02	3.292963e-01	1.636009e-01	3.414413e-01	1.656615e-01	3.620120e-01	2.391769e-01	1.787100e-01	2.201011e-01	2.578710e-01	2.594019e-01	2.479922e-01	2.347348e-01	1.593736e+00	1.530208e+00	1.560178e+00	3.238964e-02	3.969856e-01	3.420415e-01	2.260973e+00
48500	-9.067846e+04	-3.155723e+02	6.714673e+01	2.171953e-01	1.822029e-01	1.060747e-01	1.065467e-01	2.946244e-01	9.335591e-02	1.542117e-01	2.404779e-01	8.865381e-02	2.466782e-01	1.837199e-01	8.625851e-02	5.305269e-02	2.819321e-01	1.717819e-01	3.649145e-02	4.344054e-01	2.233644e-02	3.360416e-01	1.754721e-01	3.320645e-01	1.564219e-01	3.620120e-01	2.418208e-01	1.787100e-01	2.174573e-01	2.578710e-01	2.594019e-01	2.479922e-01	2.347348e-01	1.647968e+00	1.340762e+00	1.464083e+00	3.295388e-02	3.709924e-01	3.444911e-01	2.284516e+00
49000	-9.067699e+04	-3.159592e+02	6.721535e+01	2.197520e-01	1.863395e-01	1.134221e-01	1.003425e-01	2.761152e-01	1.040287e-01	1.542117e-01	2.404779e-01	8.865381e-02	2.466782e-01	1.837199e-01	8.625851e-02	6.021341e-02	2.884711e-01	1.775068e-01	3.899763e-02	4.169988e-01	1.781221e-02	3.360416e-01	1.754721e-01	3.320645e-01	1.564219e-01	3.561854e-01	2.509350e-01	1.845365e-01	2.083430e-01	2.620417e-01	2.594019e-01	2.438216e-01	2.347348e-01	1.826465e+00	1.449033e+00	1.408168e+00	2.174614e-02	4.021990e-01	3.366790e-01	2.261122e+00
49500	-9.066430e+04	-3.132358e+02	6.600312e+01	2.197520e-01	1.863395e-01	1.134221e-01	1.003425e-01	2.761152e-01	1.040287e-01	1.439988e-01	2.470937e-01	9.494505e-02	2.459999e-01	1.893538e-01	7.860877e-02	6.021341e-02	2.828247e-01	1.746674e-01	3.899763e-02	4.169988e-01	2.629806e-02	3.308391e-01	1.754721e-01	3.320645e-01	1.616243e-01	3.561854e-01	2.509350e-01	1.845365e-01	2.083430e-01	2.620417e-01	2.594019e-01	2.438216e-01	2.347348e-01	1.814473e+00	1.449033e+00	1.475149e+00	2.586682e-02	3.881037e-01	3.432606e-01	2.268636e+00
50000	-9.068088e+04	-3.154687e+02	6.691291e+01	2.232776e-01	1.847141e-01	1.118197e-01	1.033451e-01	2.703762e-01	1.064672e-01	1.439988e-01	2.470937e-01	9.494505e-02	2.600253e-01	1.875299e-01	6.640737e-02	6.224951e-02	3.030472e-01	1.697599e-01	2.500002e-02	4.081004e-01	3.184295e-02	3.308391e-01	1.754721e-01	3.320645e-01	1.616243e-01	3.613953e-01	2.457252e-01	1.845365e-01	2.083430e-01	2.576276e-01	2.638160e-01	2.438216e-01	2.347348e-01	1.841460e+00	1.492514e+00	1.547853e+00	2.586682e-02	3.865045e-01	3.303502e-01	2.283145e+00
50500	-9.070326e+04	-3.095505e+02	6.451371e+01	2.232776e-01	1.847141e-01	1.118197e-01	1.033451e-01	2.703762e-01	1.064672e-01	1.648823e-01	2.510299e-01	1.016782e-01	2.451066e-01	1.655500e-01	7.175305e-02	5.740728e-02	2.932961e-01	1.746371e-01	4.817161e-02	4.039502e-01	2.253770e-02	3.308391e-01	1.754721e-01	3.320645e-01	1.616243e-01	3.613953e-01	2.457252e-01	1.845365e-01	2.083430e-01	2.576276e-01	2.638160e-01	2.438216e-01	2.347348e-01	1.641100e+00	1.408825e+00	1.484743e+00	4.160533e-02	3.825454e-01	3.343093e-01	2.283145e+00
51000	-9.068932e+04	-3.103144e+02	6.476535e+01	2.296349e-01	1.920623e-01	1.127397e-01	9.636590e-02	2.748681e-01	9.432911e-02	1.504543e-01	2.654579e-01	1.019691e-01	2.451066e-01	1.667076e-01	7.030452e-02	5.740728e-02	2.932961e-01	1.746371e-01	4.817161e-02	4.039502e-01	2.253770e-02	3.308391e-01	1.754721e-01	3.320645e-01	1.616243e-01	3.613953e-01	2.457252e-01	1.845365e-01	2.083430e-01	2.576276e-01	2.638160e-01	2.438216e-01	2.347348e-01	1.641100e+00	1.595614e+00	1.468291e+00	2.700368e-02	3.848179e-01	3.283890e-01	2.286793e+00
51500	-9.068445e+04	-3.118451e+02	6.543482e+01	2.296349e-01	1.920623e-01	1.127397e-01	9.636590e-02	2.647059e-01	1.044913e-01	1.653708e-01	2.625060e-01	9.738452e-02	2.414922e-01	1.601647e-01	7.308182e-02	5.740728e-02	2.932961e-01	1.746371e-01	4.817161e-02	4.039502e-01	2.253770e-02	3.308391e-01	1.754721e-01	3.320645e-01	1.616243e-01	3.464160e-01	2.457252e-01	1.845365e-01	2.233223e-01	2.638200e-01	2.595679e-01	2.383199e-01	2.382922e-01	1.641100e+00	1.583905e+00	1.442373e+00	2.923819e-02	3.848179e-01	3.523953e-01	2.262787e+00
52000	-9.069730e+04	-3.068640e+02	6.330187e+01	2.296349e-01	1.920623e-01	1.127397e-01	9.636590e-02	2.647059e-01	1.044913e-01	1.568632e-01	2.289024e-01	9.356041e-02	2.585147e-01	1.926599e-01	6.949949e-02	4.890629e-02	2.932961e-01	1.902474e-01	4.817161e-02	3.968409e-01	2.253770e-02	3.308391e-01	1.754721e-01	3.320645e-01	1.616243e-01	3.464160e-01	2.465958e-01	1.845365e-01	2.224517e-01	2.638200e-01	2.595679e-01	2.383199e-01	2.382922e-01	1.689203e+00	1.533704e+00	1.514984e+00	2.266573e-02	3.915753e-01	3.456379e-01	2.262787e+00
52500	-9.070208e+04	-3.125345e+02	6.573545e+01	2.296349e-01	1.920623e-01	1.127397e-01	9.636590e-02	2.647059e-01	1.044913e-01	1.566547e-01	2.703868e-01	9.604021e-02	2.404114e-01	1.703600e-01	6.614695e-02	5.548787e-02	3.072201e-01	1.780591e-01	3.740609e-02	4.006041e-01	2.122270e-02	3.308391e-01	1.754721e-01	3.320645e-01	1.616243e-01	3.464160e-01	2.369736e-01	1.845365e-01	2.320739e-01	2.638200e-01	2.595679e-01	2.383199e-01	2.382922e-01	1.612928e+00	1.458512e+00	1.586022e+00	2.986436e-02	3.882943e-01	3.456379e-01	2.266068e+00
53000	-9.069615e+04	-3.125683e+02	6.568762e+01	2.296349e-01	1.920623e-01	1.127397e-01	9.474829e-02	2.647059e-01	1.061089e-01	1.590267e-01	2.703868e-01	9.604021e-02	2.380394e-01	1.703600e-01	6.614695e-02	6.765247e-02	3.040205e-01	1.655864e-01	4.208654e-02	4.017522e-01	1.890194e-02	3.347192e-01	1.809805e-01	3.222459e-01	1.620545e-01	3.464160e-01	2.369736e-01	1.845365e-01	2.320739e-01	2.638200e-01	2.595679e-01	2.383199e-01	2.382922e-01	1.721054e+00	1.490617e+00	1.590654e+00	1.785601e-02	3.873821e-01	3.456379e-01	2.266980e+00
53500	-9.069897e+04	-3.096002e+02	6.443818e+01	2.296349e-01	1.920623e-01	1.127397e-01	9.474829e-02	2.647059e-01	1.061089e-01	1.590267e-01	2.703868e-01	9.604021e-02	2.342744e-01	1.647628e-01	7.550915e-02	6.765247e-02	3.040205e-01	1.655864e-01	4.208654e-02	4.017522e-01	1.890194e-02	3.364630e-01	1.737261e-01	3.277564e-01	1.620545e-01	3.464160e-01	2.369736e-01	1.838335e-01	2.327769e-01	2.638200e-01	2.595679e-01	2.383199e-01	2.382922e-01	1.635187e+00	1.687684e+00	1.440066e+00	2.051370e-02	3.941853e-01	3.388348e-01	2.266980e+00
54000	-9.068964e+04	-3.035380e+02	6.188669e+01	2.133996e-01	1.810540e-01	1.158749e-01	1.041057e-01	2.747967e-01	1.107692e-01	1.476706e-01	2.747918e-01	8.484151e-02	2.457123e-01	1.716752e-01	7.530862e-02	5.972690e-02	3.040205e-01	1.746966e-01	5.001211e-02	3.926420e-01	1.890194e-02	3.364630e-01	1.737261e-01	3.277564e-01	1.620545e-01	3.464160e-01	2.477586e-01	1.730485e-01	2.327769e-01	2.638200e-01	2.595679e-01	2.383199e-01	2.382922e-01	1.635187e+00	1.609724e+00	1.609589e+00	3.250336e-02	4.052396e-01	3.521956e-01	2.242565e+00
54500	-9.068987e+04	-3.055887e+02	6.282545e+01	2.149383e-01	1.821093e-01	1.012605e-01	9.585637e-02	3.004504e-01	1.053852e-01	1.494107e-01	2.747918e-01	8.310144e-02	2.457123e-01	1.716752e-01	7.530862e-02	6.684431e-02	2.969031e-01	1.746966e-01	5.001211e-02	3.926420e-01	1.890194e-02	3.364630e-01	1.737261e-01	3.277564e-01	1.620545e-01	3.464160e-01	2.477586e-01	1.730485e-01	2.327769e-01	2.638200e-01	2.595679e-01	2.383199e-01	2.382922e-01	1.573288e+00	1.430418e+00	1.609589e+00	1.845571e-02	3.999950e-01	3.393251e-01	2.260680e+00
55000	-9.069324e+04	-3.047554e+02	6.246227e+01	2.149383e-01	1.821093e-01	1.012605e-01	9.585637e-02	3.004504e-01	1.053852e-01	1.400698e-01	2.747918e-01	9.991927e-02	2.502965e-01	1.716752e-01	6.324742e-02	7.278717e-02	3.019651e-01	1.586660e-01	4.880252e-02	3.918549e-01	2.592434e-02	3.364630e-01	1.737261e-01	3.277564e-01	1.620545e-01	3.429138e-01	2.548727e-01	1.782843e-01	2.239293e-01	2.638200e-01	2.595679e-01	2.383199e-01	2.382922e-01	1.638367e+00	1.414743e+00	1.609589e+00	2.377023e-02	3.992023e-01	3.508670e-01	2.249931e+00
55500	-9.070529e+04	-3.031941e+02	6.185710e+01	2.149383e-01	1.916016e-01	1.012605e-01	9.585637e-02	3.004504e-01	9.589288e-02	1.302810e-01	2.492518e-01	1.060698e-01	2.685888e-01	1.782239e-01	6.758468e-02	6.590281e-02	2.936808e-01	1.586660e-01	4.768526e-02	4.001391e-01	3.392596e-02	3.330543e-01	1.704999e-01	3.321547e-01	1.642911e-01	3.557156e-01	2.487470e-01	1.787448e-01	2.167925e-01	2.638200e-01	2.595679e-01	2.383199e-01	2.382922e-01	1.487653e+00	1.486083e+00	1.609589e+00	2.013486e-02	3.928808e-01	3.392015e-01	2.267918e+00
56000	-9.070074e+04	-3.062501e+02	6.308148e+01	2.149383e-01	1.886408e-01	1.042212e-01	9.585637e-02	2.880192e-01	1.083241e-01	1.479809e-01	2.453299e-01	9.434692e-02	2.544158e-01	1.757322e-01	8.219425e-02	6.590281e-02	2.936808e-01	1.586660e-01	4.309534e-02	4.047291e-01	3.392596e-02	3.373584e-01	1.704999e-01	3.278506e-01	1.642911e-01	3.557156e-01	2.487470e-01	1.787448e-01	2.167925e-01	2.559617e-01	2.595679e-01	2.383199e-01	2.461505e-01	1.658410e+00	1.381544e+00	1.615294e+00	2.759897e-02	4.255515e-01	3.551055e-01	2.219343e+00
56500	-9.070139e+04	-3.073357e+02	6.341413e+01	2.149383e-01	1.730823e-01	1.042212e-01	1.114150e-01	3.074723e-01	8.887094e-02	1.479809e-01	2.424240e-01	9.434692e-02	2.544158e-01	1.757322e-01	8.510014e-02	6.419955e-02	2.936808e-01	1.581268e-01	4.363453e-02	4.064323e-01	3.392596e-02	3.373584e-01	1.704999e-01	3.278506e-01	1.642911e-01	3.557156e-01	2.487470e-01	1.787448e-01	2.167925e-01	2.602256e-01	2.595679e-01	2.340560e-01	2.461505e-01	1.790214e+00	1.534217e+00	1.615294e+00	4.571224e-02	3.732843e-01	3.455253e-01	2.281190e+00
57000	-9.068777e+04	-3.106609e+02	6.490587e+01	2.232440e-01	1.823637e-01	1.071207e-01	1.049858e-01	2.915444e-01	9.074143e-02	1.479809e-01	2.424240e-01	9.889540e-02	2.473735e-01	1.827746e-01	8.055166e-02	6.212428e-02	2.924137e-01	1.730964e-01	5.474945e-02	3.956031e-01	2.201300e-02	3.373584e-01	1.704999e-01	3.278506e-01	1.642911e-01	3.634994e-01	2.487470e-01	1.787448e-01	2.090087e-01	2.576839e-01	2.597210e-01	2.349366e-01	2.476585e-01	1.816644e+00	1.475297e+00	1.429075e+00	2.594058e-02	3.872461e-01	3.452266e-01	2.267527e+00
57500	-9.068293e+04	-3.116306e+02	6.534424e+01	2.227575e-01	1.881346e-01	1.080159e-01	1.010145e-01	2.834094e-01	9.666800e-02	1.486127e-01	2.424240e-01	9.889540e-02	2.467416e-01	1.827746e-01	8.055166e-02	5.320509e-02	2.935839e-01	1.795041e-01	4.682903e-02	3.963457e-01	3.053225e-02	3.373584e-01	1.704999e-01	3.278506e-01	1.642911e-01	3.634994e-01	2.487470e-01	1.787448e-01	2.090087e-01	2.656450e-01	2.533936e-01	2.456638e-01	2.352977e-01	1.690864e+00	1.517769e+00	1.455460e+00	2.766521e-02	3.872461e-01	3.564113e-01	2.256343e+00
58000	-9.068184e+04	-3.179115e+02	6.813076e+01	2.284150e-01	1.809898e-01	1.080159e-01	1.025018e-01	2.834094e-01	9.666800e-02	1.486127e-01	2.429805e-01	9.530287e-02	2.529782e-01	1.822181e-01	7.790762e-02	4.778692e-02	2.935839e-01	1.939285e-01	3.782277e-02	3.963457e-01	3.053225e-02	3.373584e-01	1.704999e-01	3.278506e-01	1.642911e-01	3.587345e-01	2.487470e-01	1.835097e-01	2.090087e-01	2.656450e-01	2.533936e-01	2.379907e-01	2.429708e-01	1.690864e+00	1.517769e+00	1.360899e+00	1.938820e-02	3.771079e-01	3.473945e-01	2.275498e+00
58500	-9.068065e+04	-3.142995e+02	6.651907e+01	2.284150e-01	1.809898e-01	1.080159e-01	1.025018e-01	2.834094e-01	9.666800e-02	1.486127e-01	2.429805e-01	9.530287e-02	2.529782e-01	1.822181e-01	7.790762e-02	5.996569e-02	2.874314e-01	1.804982e-01	3.448943e-02	4.074317e-01	3.018352e-02	3.323948e-01	1.661013e-01	3.308725e-01	1.706314e-01	3.587345e-01	2.487470e-01	1.835097e-01	2.090087e-01	2.656450e-01	2.578411e-01	2.379907e-01	2.385233e-01	1.605602e+00	1.484117e+00	1.524185e+00	2.408097e-02	3.778427e-01	3.306416e-01	2.291516e+00
59000	-9.067461e+04	-3.205166e+02	6.936445e+01	2.284150e-01	1.809898e-01	1.080159e-01	1.025018e-01	2.834094e-01	9.666800e-02	1.486127e-01	2.492561e-01	9.530287e-02	2.529782e-01	1.759425e-01	7.790762e-02	5.879041e-02	2.848641e-01	1.450622e-01	3.554659e-02	4.468842e-01	2.885252e-02	3.323948e-01	1.736844e-01	3.308725e-01	1.630484e-01	3.587345e-01	2.487470e-01	1.835097e-01	2.090087e-01	2.656450e-01	2.578411e-01	2.379907e-01	2.385233e-01	1.559706e+00	1.447142e+00	1.424337e+00	1.544380e-02	3.696095e-01	3.249869e-01	2.305404e+00
59500	-9.067776e+04	-3.158900e+02	6.712921e+01	2.214270e-01	1.920767e-01	1.086908e-01	9.801327e-02	2.833193e-01	9.647279e-02	1.486127e-01	2.492561e-01	9.588365e-02	2.529782e-01	1.759425e-01	7.732684e-02	6.709187e-02	2.938392e-01	1.487229e-01	4.502346e-02	4.160999e-01	2.922262e-02	3.273745e-01	1.736844e-01	3.308725e-01	1.680687e-01	3.587345e-01	2.487470e-01	1.835097e-01	2.090087e-01	2.656450e-01	2.578411e-01	2.379907e-01	2.385233e-01	1.736911e+00	1.741394e+00	1.332046e+00	3.134301e-02	3.719605e-01	3.219882e-01	2.306051e+00
60000	-9.067072e+04	-3.117417e+02	6.546653e+01	2.238906e-01	1.957676e-01	1.086908e-01	9.185886e-02	2.833193e-01	9.647279e-02	1.486127e-01	2.492561e-01	9.588365e-02	2.529782e-01	1.759425e-01	7.732684e-02	6.741076e-02	2.938392e-01	1.487229e-01	3.960051e-02	4.157811e-01	3.464556e-02	3.273745e-01	1.736844e-01	3.308725e-01	1.680687e-01	3.587345e-01	2.487470e-01	1.835097e-01	2.090087e-01	2.656450e-01	2.578411e-01	2.379907e-01	2.385233e-01	1.664441e+00	1.381259e+00	1.444327e+00	1.340201e-02	3.719605e-01	3.219882e-01	2.306051e+00
60500	-9.066936e+04	-3.076736e+02	6.365026e+01	2.238906e-01	1.957676e-01	1.086908e-01	9.185886e-02	2.833193e-01	9.647279e-02	1.486127e-01	2.518334e-01	9.588365e-02	2.477456e-01	1.785978e-01	7.732684e-02	6.741076e-02	2.938392e-01	1.487229e-01	3.960051e-02	4.157811e-01	3.464556e-02	3.273745e-01	1.736844e-01	3.308725e-01	1.680687e-01	3.587345e-01	2.487470e-01	1.835097e-01	2.090087e-01	2.656450e-01	2.578411e-01	2.379907e-01	2.385233e-01	1.763257e+00	1.503757e+00	1.444327e+00	2.417753e-02	3.968702e-01	3.234059e-01	2.279724e+00
61000	-9.067293e+04	-3.127942e+02	6.588699e+01	2.314139e-01	1.919922e-01	1.014698e-01	9.533202e-02	2.833193e-01	9.647279e-02	1.486127e-01	2.446879e-01	9.588365e-02	2.477456e-01	1.857433e-01	7.732684e-02	6.741076e-02	2.938392e-01	1.487229e-01	3.960051e-02	4.157811e-01	3.464556e-02	3.273745e-01	1.736844e-01	3.308725e-01	1.680687e-01	3.589452e-01	2.485364e-01	1.809897e-01	2.115287e-01	2.656450e-01	2.578411e-01	2.379907e-01	2.385233e-01	1.755125e+00	1.354379e+00	1.456312e+00	2.540133e-02	3.840507e-01	3.656037e-01	2.250346e+00
61500	-9.067865e+04	-3.166866e+02	6.760720e+01	2.169660e-01	1.839781e-01	1.014698e-01	1.097799e-01	2.913335e-01	9.647279e-02	1.518606e-01	2.446879e-01	9.588365e-02	2.450850e-01	1.851561e-01	7.732684e-02	5.847040e-02	2.637116e-01	1.578874e-01	4.526768e-02	4.461515e-01	2.851138e-02	3.328864e-01	1.736844e-01	3.308725e-01	1.625567e-01	3.605034e-01	2.485364e-01	1.794315e-01	2.115287e-01	2.656450e-01	2.578411e-01	2.379907e-01	2.385233e-01	1.701769e+00	1.365151e+00	1.456312e+00	2.632155e-02	3.890825e-01	3.246044e-01	2.286313e+00
62000	-9.067795e+04	-3.159441e+02	6.719741e+01	2.169660e-01	1.839781e-01	1.014698e-01	1.097799e-01	2.913335e-01	9.647279e-02	1.518606e-01	2.446879e-01	9.588365e-02	2.450850e-01	1.851561e-01	7.732684e-02	4.348801e-02	2.672606e-01	1.704639e-01	4.308720e-02	4.510193e-01	2.468090e-02	3.300664e-01	1.732178e-01	3.339568e-01	1.627590e-01	3.605034e-01	2.485364e-01	1.794315e-01	2.115287e-01	2.583294e-01	2.578411e-01	2.453063e-01	2.385233e-01	1.715961e+00	1.573495e+00	1.419936e+00	2.213654e-02	3.706970e-01	3.304958e-01	2.298807e+00
62500	-9.067993e+04	-3.187379e+02	6.844787e+01	2.182017e-01	1.786027e-01	1.038207e-01	8.809920e-02	3.026844e-01	1.085913e-01	1.518606e-01	2.446879e-01	9.588365e-02	2.450850e-01	1.851561e-01	7.732684e-02	4.626533e-02	2.672606e-01	1.704639e-01	4.030988e-02	4.540804e-01	2.161983e-02	3.300664e-01	1.732178e-01	3.339568e-01	1.627590e-01	3.754188e-01	2.338714e-01	1.794315e-01	2.112783e-01	2.583294e-01	2.578411e-01	2.453063e-01	2.385233e-01	1.668973e+00	1.573495e+00	1.443720e+00	2.213654e-02	3.653007e-01	3.406855e-01	2.294014e+00
63000	-9.067722e+04	-3.190291e+02	6.864266e+01	2.236065e-01	1.747571e-01	1.042313e-01	1.008084e-01	2.967620e-01	9.983466e-02	1.518606e-01	2.446879e-01	9.588365e-02	2.450850e-01	1.851561e-01	7.732684e-02	5.170694e-02	2.735971e-01	1.752190e-01	4.835832e-02	4.349283e-01	1.619038e-02	3.300664e-01	1.732178e-01	3.339568e-01	1.627590e-01	3.505251e-01	2.558073e-01	1.792483e-01	2.144194e-01	2.583294e-01	2.578411e-01	2.453063e-01	2.385233e-01	1.570901e+00	1.531528e+00	1.440574e+00	2.242460e-02	3.863139e-01	3.338570e-01	2.279829e+00
63500	-9.069064e+04	-3.166120e+02	6.767367e+01	2.027707e-01	1.821548e-01	1.109482e-01	1.062821e-01	3.001839e-01	9.766032e-02	1.609460e-01	2.320717e-01	9.530737e-02	2.391034e-01	1.897284e-01	8.284317e-02	5.087608e-02	2.897857e-01	1.697563e-01	4.666930e-02	4.259751e-01	1.693758e-02	3.394913e-01	1.723568e-01	3.332147e-01	1.549371e-01	3.523796e-01	2.501046e-01	1.962391e-01	2.012768e-01	2.638472e-01	2.572911e-01	2.413058e-01	2.375560e-01	1.454523e+00	1.467786e+00	1.376236e+00	3.155346e-02	3.562319e-01	3.744744e-01	2.269294e+00
64000	-9.068200e+04	-3.207771e+02	6.953755e+01	2.236065e-01	1.731496e-01	1.008685e-01	1.024159e-01	2.967620e-01	1.031975e-01	1.518606e-01	2.446879e-01	9.498125e-02	2.450850e-01	1.860585e-01	7.732684e-02	6.282058e-02	2.808267e-01	1.574826e-01	3.291157e-02	4.410067e-01	2.495190e-02	3.414609e-01	1.732178e-01	3.225623e-01	1.627590e-01	3.544554e-01	2.376929e-01	1.888965e-01	2.189552e-01	2.553685e-01	2.628257e-01	2.440328e-01	2.377730e-01	1.502745e+00	1.410971e+00	1.396737e+00	3.347617e-02	3.838007e-01	3.196052e-01	2.296594e+00
64500	-9.069393e+04	-3.267128e+02	7.218323e+01	2.265722e-01	1.815353e-01	1.170130e-01	1.071971e-01	2.679318e-01	9.975068e-02	1.518606e-01	2.446879e-01	9.185099e-02	2.450850e-01	1.891887e-01	7.732684e-02	6.282058e-02	2.808267e-01	1.574826e-01	3.196273e-02	4.410067e-01	2.590075e-02	3.414609e-01	1.732178e-01	3.225623e-01	1.627590e-01	3.610646e-01	2.363173e-01	1.834574e-01	2.191606e-01	2.553685e-01	2.656380e-01	2.440328e-01	2.349607e-01	1.504354e+00	1.628742e+00	1.396737e+00	2.269223e-02	3.740090e-01	3.023226e-01	2.323668e+00
65000	-9.070323e+04	-3.268295e+02	7.231595e+01	2.026109e-01	1.951978e-01	1.121579e-01	9.867813e-02	2.786404e-01	1.127149e-01	1.509321e-01	2.446879e-01	9.185099e-02	2.450850e-01	1.891887e-01	7.825531e-02	6.515877e-02	2.898385e-01	1.419796e-01	3.787646e-02	4.539484e-01	1.119821e-02	3.414609e-01	1.732178e-01	3.250696e-01	1.602518e-01	3.610646e-01	2.363173e-01	1.834574e-01	2.191606e-01	2.553685e-01	2.656380e-01	2.440328e-01	2.349607e-01	1.582970e+00	1.398148e+00	1.383949e+00	1.434001e-02	3.565872e-01	2.999853e-01	2.343428e+00
65500	-9.069550e+04	-3.101922e+02	6.482812e+01	2.177018e-01	1.849237e-01	1.007214e-01	1.002647e-01	2.881048e-01	1.082836e-01	1.552817e-01	2.306168e-01	9.800906e-02	2.291530e-01	2.131037e-01	7.383573e-02	7.993831e-02	2.915173e-01	1.524388e-01	4.437414e-02	4.056241e-01	2.610736e-02	3.324500e-01	1.726499e-01	3.322041e-01	1.626961e-01	3.631738e-01	2.348841e-01	1.898623e-01	2.120798e-01	2.638472e-01	2.572911e-01	2.413058e-01	2.375560e-01	1.650582e+00	1.400446e+00	1.384032e+00	3.397355e-02	3.829680e-01	3.386003e-01	2.278432e+00
66000	-9.069409e+04	-3.116545e+02	6.540932e+01	2.177018e-01	1.788671e-01	1.067526e-01	1.002902e-01	3.087762e-01	8.761218e-02	1.552699e-01	2.306168e-01	9.800906e-02	2.291530e-01	2.131037e-01	7.384758e-02	6.991236e-02	3.198263e-01	1.551829e-01	4.445182e-02	3.827596e-01	2.786691e-02	3.324500e-01	1.726499e-01	3.322041e-01	1.626961e-01	3.590234e-01	2.390345e-01	1.898623e-01	2.120798e-01	2.606765e-01	2.572911e-01	2.444765e-01	2.375560e-01	1.650582e+00	1.501578e+00	1.384032e+00	3.194867e-02	3.851466e-01	3.386003e-01	2.276253e+00
66500	-9.068615e+04	-3.336307e+02	7.561233e+01	2.089562e-01	1.797620e-01	1.058415e-01	1.052139e-01	2.988149e-01	1.014115e-01	1.496732e-01	2.292714e-01	8.642993e-02	2.698450e-01	1.949759e-01	6.980458e-02	4.304593e-02	2.971922e-01	1.781675e-01	4.669083e-02	4.160950e-01	1.880862e-02	3.414609e-01	1.732178e-01	3.286239e-01	1.566974e-01	3.694531e-01	2.282164e-01	1.805699e-01	2.217606e-01	2.612114e-01	2.542605e-01	2.440328e-01	2.404953e-01	1.598363e+00	1.358299e+00	1.372009e+00	1.962916e-02	3.440825e-01	3.082342e-01	2.347683e+00
67000	-9.070196e+04	-3.091739e+02	6.432393e+01	2.211606e-01	1.819076e-01	1.080783e-01	1.110610e-01	2.827433e-01	9.504928e-02	1.697915e-01	2.285603e-01	1.013409e-01	2.328648e-01	1.936707e-01	7.377185e-02	6.980198e-02	3.198263e-01	1.552933e-01	4.213738e-02	3.835941e-01	2.934691e-02	3.324500e-01	1.726499e-01	3.352359e-01	1.596643e-01	3.590234e-01	2.390345e-01	1.898623e-01	2.120798e-01	2.577854e-01	2.572911e-01	2.442138e-01	2.407096e-01	1.539209e+00	1.538133e+00	1.529836e+00	2.636784e-02	3.957221e-01	3.256674e-01	2.278610e+00
67500	-9.069192e+04	-3.205824e+02	6.935701e+01	2.211606e-01	1.819076e-01	1.080783e-01	1.110610e-01	2.827433e-01	9.504928e-02	1.419915e-01	2.323813e-01	9.751981e-02	2.606647e-01	1.936707e-01	7.377185e-02	6.980198e-02	3.131223e-01	1.611890e-01	3.624166e-02	3.902981e-01	2.934691e-02	3.324500e-01	1.679276e-01	3.399581e-01	1.596643e-01	3.590234e-01	2.390345e-01	1.898623e-01	2.120798e-01	2.577854e-01	2.572911e-01	2.442138e-01	2.407096e-01	1.528903e+00	1.457920e+00	1.526570e+00	2.523527e-02	3.554912e-01	3.280718e-01	2.316437e+00
68000	-9.069172e+04	-3.182770e+02	6.838926e+01	2.096917e-01	1.819076e-01	1.080783e-01	1.110610e-01	2.942122e-01	9.504928e-02	1.455067e-01	2.323813e-01	9.751981e-02	2.571495e-01	1.936707e-01	7.377185e-02	6.980198e-02	3.131223e-01	1.611890e-01	3.624166e-02	3.883778e-01	3.126719e-02	3.324500e-01	1.679276e-01	3.399581e-01	1.596643e-01	3.590234e-01	2.390345e-01	1.898623e-01	2.120798e-01	2.577854e-01	2.572911e-01	2.442138e-01	2.407096e-01	1.428699e+00	1.442704e+00	1.484823e+00	2.318841e-02	3.864947e-01	3.217026e-01	2.291803e+00
68500	-9.069372e+04	-3.111188e+02	6.513761e+01	2.305667e-01	1.674619e-01	1.015044e-01	1.002777e-01	3.056053e-01	9.458402e-02	1.572672e-01	2.323813e-01	9.751981e-02	2.571495e-01	1.819102e-01	7.377185e-02	6.980198e-02	3.131223e-01	1.611890e-01	3.624166e-02	3.883778e-01	3.126719e-02	3.337564e-01	1.666211e-01	3.468043e-01	1.528181e-01	3.590234e-01	2.390345e-01	1.898623e-01	2.120798e-01	2.577854e-01	2.572911e-01	2.420632e-01	2.428602e-01	1.539193e+00	1.446104e+00	1.650111e+00	1.488891e-02	3.985669e-01	3.488232e-01	2.252610e+00
69000	-9.068703e+04	-3.109832e+02	6.520780e+01	2.278866e-01	1.674619e-01	1.036730e-01	1.002777e-01	3.056053e-01	9.509554e-02	1.481480e-01	2.422176e-01	9.680271e-02	2.571495e-01	1.819102e-01	7.377185e-02	6.090598e-02	3.017808e-01	1.442933e-01	4.148174e-02	4.249179e-01	2.662026e-02	3.337564e-01	1.666211e-01	3.468043e-01	1.528181e-01	3.590234e-01	2.390345e-01	1.898623e-01	2.120798e-01	2.546080e-01	2.604685e-01	2.420632e-01	2.428602e-01	1.519281e+00	1.535703e+00	1.280535e+00	2.538505e-02	3.985669e-01	3.488232e-01	2.252610e+00
69500	-9.068839e+04	-3.187028e+02	6.860133e+01	2.278866e-01	1.674619e-01	1.036730e-01	1.002777e-01	3.056053e-01	9.509554e-02	1.481480e-01	2.422176e-01	9.680271e-02	2.571495e-01	1.819102e-01	7.377185e-02	6.090598e-02	3.017808e-01	1.442933e-01	4.148174e-02	4.255128e-01	2.602531e-02	3.374744e-01	1.666211e-01	3.430864e-01	1.528181e-01	3.676234e-01	2.387161e-01	1.825311e-01	2.111294e-01	2.621301e-01	2.604685e-01	2.420632e-01	2.353382e-01	1.524924e+00	1.535703e+00	1.248240e+00	3.295684e-02	3.648307e-01	3.295377e-01	2.305632e+00
70000	-9.069999e+04	-3.189139e+02	6.856052e+01	2.278866e-01	1.674619e-01	1.043875e-01	9.956311e-02	3.056053e-01	9.509554e-02	1.481480e-01	2.515190e-01	9.228516e-02	2.478481e-01	1.864278e-01	7.377185e-02	6.515594e-02	3.017808e-01	1.427135e-01	3.881160e-02	4.255128e-01	2.602531e-02	3.374744e-01	1.666211e-01	3.430864e-01	1.528181e-01	3.655224e-01	2.401348e-01	1.796982e-01	2.146446e-01	2.619964e-01	2.606022e-01	2.420632e-01	2.353382e-01	1.605117e+00	1.458456e+00	1.547265e+00	2.116959e-02	3.569544e-01	3.374140e-01	2.305632e+00
70500	-9.068244e+04	-3.139867e+02	6.650129e+01	2.278866e-01	1.674619e-01	1.043875e-01	9.734275e-02	3.056053e-01	9.731590e-02	1.481480e-01	2.515190e-01	8.946749e-02	2.478481e-01	1.892455e-01	7.377185e-02	6.515594e-02	3.017808e-01	1.395781e-01	3.881160e-02	4.255128e-01	2.916067e-02	3.374744e-01	1.666211e-01	3.430864e-01	1.528181e-01	3.655224e-01	2.401348e-01	1.858616e-01	2.084813e-01	2.609125e-01	2.607428e-01	2.404886e-01	2.378561e-01	1.474379e+00	1.537130e+00	1.330429e+00	4.216380e-02	3.825323e-01	3.369726e-01	2.280495e+00
71000	-9.068630e+04	-3.143778e+02	6.654105e+01	2.165452e-01	1.734922e-01	1.110397e-01	9.788012e-02	2.898823e-01	1.111604e-01	1.423017e-01	2.488088e-01	8.946749e-02	2.478481e-01	1.892455e-01	8.232847e-02	6.677122e-02	2.901019e-01	1.461672e-01	4.419506e-02	4.249170e-01	2.784750e-02	3.374744e-01	1.666211e-01	3.368977e-01	1.590067e-01	3.655224e-01	2.515791e-01	1.716493e-01	2.112492e-01	2.609125e-01	2.562366e-01	2.449947e-01	2.378561e-01	1.638705e+00	1.524714e+00	1.478402e+00	1.430215e-02	3.825323e-01	3.369726e-01	2.280495e+00
71500	-9.068793e+04	-3.143010e+02	6.652197e+01	2.165452e-01	1.893737e-01	9.515830e-02	9.788012e-02	2.898823e-01	1.111604e-01	1.463606e-01	2.427687e-01	8.946749e-02	2.478481e-01	1.892455e-01	8.430964e-02	5.175170e-02	2.770324e-01	1.626763e-01	4.024797e-02	4.327901e-01	3.550155e-02	3.374744e-01	1.710671e-01	3.324517e-01	1.590067e-01	3.729771e-01	2.374125e-01	1.836285e-01	2.059819e-01	2.597587e-01	2.573904e-01	2.449947e-01	2.378561e-01	1.593779e+00	1.474953e+00	1.540035e+00	1.584773e-02	4.040920e-01	3.502058e-01	2.245702e+00
72000	-9.069074e+04	-3.098998e+02	6.462105e+01	2.165452e-01	1.893737e-01	9.515830e-02	9.788012e-02	2.898823e-01	1.111604e-01	1.463606e-01	2.427687e-01	8.946749e-02	2.478481e-01	1.892455e-01	8.430964e-02	4.289484e-02	2.867647e-01	1.653455e-01	4.596796e-02	4.315349e-01	2.749207e-02	3.374744e-01	1.710671e-01	3.324517e-01	1.590067e-01	3.729771e-01	2.374125e-01	1.836285e-01	2.059819e-01	2.597587e-01	2.573904e-01	2.449947e-01	2.378561e-01	1.615534e+00	1.474953e+00	1.540035e+00	1.984023e-02	3.856866e-01	3.615777e-01	2.252736e+00
72500	-9.069087e+04	-3.088757e+02	6.417704e+01	2.165452e-01	1.893737e-01	9.515830e-02	9.788012e-02	2.898823e-01	1.111604e-01	1.463606e-01	2.427687e-01	8.946749e-02	2.478481e-01	1.892455e-01	8.430964e-02	4.289484e-02	2.867647e-01	1.719846e-01	4.184124e-02	4.248958e-01	3.161879e-02	3.374744e-01	1.710671e-01	3.324517e-01	1.590067e-01	3.729771e-01	2.375251e-01	1.836285e-01	2.058692e-01	2.597587e-01	2.573904e-01	2.449947e-01	2.378561e-01	1.652046e+00	1.481587e+00	1.523759e+00	2.936510e-02	3.942135e-01	3.176483e-01	2.288138e+00
73000	-9.068997e+04	-3.186994e+02	6.844356e+01	2.301369e-01	1.808151e-01	1.026863e-01	8.751641e-02	3.015031e-01	9.734224e-02	1.442929e-01	2.296129e-01	9.137411e-02	2.546259e-01	2.016768e-01	7.841745e-02	5.610203e-02	2.735575e-01	1.719846e-01	4.419153e-02	4.248958e-01	2.926851e-02	3.375578e-01	1.710671e-01	3.323683e-01	1.590067e-01	3.729771e-01	2.375251e-01	1.836285e-01	2.058692e-01	2.597587e-01	2.573904e-01	2.449947e-01	2.378561e-01	1.652046e+00	1.481587e+00	1.523759e+00	2.847262e-02	3.942135e-01	3.306391e-01	2.275147e+00
73500	-9.070413e+04	-3.233987e+02	7.062611e+01	2.243563e-01	1.786078e-01	1.235291e-01	9.415669e-02	2.807137e-01	9.863637e-02	1.619238e-01	2.424136e-01	9.355678e-02	2.527384e-01	1.685069e-01	8.086053e-02	6.237055e-02	2.866216e-01	1.738086e-01	3.990967e-02	4.174714e-01	1.981821e-02	3.345159e-01	1.734540e-01	3.456965e-01	1.463336e-01	3.512572e-01	2.411359e-01	1.797163e-01	2.278906e-01	2.628859e-01	2.565567e-01	2.492370e-01	2.313204e-01	1.545968e+00	1.617565e+00	1.391827e+00	2.340815e-02	3.877207e-01	3.266563e-01	2.285623e+00
74000	-9.068771e+04	-3.026579e+02	6.154158e+01	2.244992e-01	1.772062e-01	1.146910e-01	9.869463e-02	2.792968e-01	1.056121e-01	1.423320e-01	2.296129e-01	9.333499e-02	2.593146e-01	1.958648e-01	7.954078e-02	5.610203e-02	2.775213e-01	1.680208e-01	4.823202e-02	4.208553e-01	2.926851e-02	3.375992e-01	1.737808e-01	3.355725e-01	1.530475e-01	3.779465e-01	2.375251e-01	1.836285e-01	2.008999e-01	2.657702e-01	2.563749e-01	2.413609e-01	2.364941e-01	1.740280e+00	1.432140e+00	1.652911e+00	1.823413e-02	4.182214e-01	3.740595e-01	2.207719e+00
74500	-9.068922e+04	-3.023174e+02	6.149731e+01	2.244992e-01	1.772062e-01	1.146910e-01	9.869463e-02	2.792968e-01	1.056121e-01	1.522087e-01	2.296129e-01	9.333499e-02	2.494379e-01	1.958648e-01	7.954078e-02	5.610203e-02	2.775213e-01	1.680208e-01	4.823202e-02	4.208553e-01	2.926851e-02	3.375992e-01	1.737808e-01	3.355725e-01	1.530475e-01	3.779465e-01	2.283704e-01	1.836285e-01	2.100546e-01	2.657702e-01	2.512954e-01	2.413609e-01	2.415736e-01	1.570155e+00	1.389788e+00	1.634382e+00	2.466203e-02	4.100733e-01	3.788918e-01	2.211035e+00
75000	-9.070785e+04	-3.047994e+02	6.243334e+01	2.255733e-01	1.773089e-01	1.123323e-01	9.869463e-02	2.792968e-01	1.067940e-01	1.522087e-01	2.296129e-01	9.333499e-02	2.494379e-01	1.958648e-01	7.954078e-02	5.610203e-02	2.773843e-01	1.680208e-01	4.836898e-02	4.208553e-01	2.926851e-02	3.314766e-01	1.737808e-01	3.355725e-01	1.591701e-01	3.752384e-01	2.355483e-01	1.866456e-01	2.025677e-01	2.657702e-01	2.512954e-01	2.413609e-01	2.415736e-01	1.570155e+00	1.572728e+00	1.634382e+00	3.792842e-02	4.086027e-01	3.177996e-01	2.273598e+00
75500	-9.069726e+04	-3.051627e+02	6.253058e+01	2.255733e-01	1.858283e-01	1.123323e-01	9.869463e-02	2.886170e-01	8.895442e-02	1.531560e-01	2.193055e-01	9.333499e-02	2.559315e-01	1.958648e-01	8.240722e-02	5.543390e-02	2.861515e-01	1.592536e-01	4.903711e-02	4.208553e-01	2.926851e-02	3.266703e-01	1.737808e-01	3.312924e-01	1.682566e-01	3.752384e-01	2.311502e-01	1.866456e-01	2.069658e-01	2.657702e-01	2.512954e-01	2.413609e-01	2.415736e-01	1.645527e+00	1.703623e+00	1.554463e+00	2.294887e-02	4.311045e-01	3.424319e-01	2.226464e+00
76000	-9.068482e+04	-3.046898e+02	6.233322e+01	2.255733e-01	1.858283e-01	1.123323e-01	9.869463e-02	2.886170e-01	8.895442e-02	1.442972e-01	2.276538e-01	9.700075e-02	2.595359e-01	1.892088e-01	8.230359e-02	5.543390e-02	2.861515e-01	1.592536e-01	4.903711e-02	4.208553e-01	2.926851e-02	3.257846e-01	1.681389e-01	3.433846e-01	1.626919e-01	3.761297e-01	2.311502e-01	1.866456e-01	2.060745e-01	2.657702e-01	2.512954e-01	2.413609e-01	2.415736e-01	1.788696e+00	1.481369e+00	1.641891e+00	2.270382e-02	4.159792e-01	3.533909e-01	2.230630e+00
76500	-9.069181e+04	-3.040104e+02	6.210486e+01	2.255733e-01	1.858283e-01	1.123323e-01	9.869463e-02	2.886170e-01	8.895442e-02	1.555040e-01	2.276538e-01	9.539077e-02	2.595359e-01	1.892088e-01	7.270676e-02	6.235702e-02	2.802365e-01	1.616395e-01	3.689590e-02	4.269281e-01	3.194294e-02	3.209827e-01	1.681389e-01	3.481865e-01	1.626919e-01	3.605915e-01	2.320145e-01	1.835654e-01	2.238286e-01	2.642907e-01	2.527749e-01	2.413609e-01	2.415736e-01	1.743778e+00	1.455216e+00	1.592237e+00	2.506071e-02	4.159792e-01	3.714573e-01	2.212563e+00
77000	-9.069292e+04	-3.062090e+02	6.306419e+01	2.255733e-01	1.858283e-01	1.123323e-01	9.869463e-02	2.886170e-01	8.895442e-02	1.555040e-01	2.276538e-01	9.539077e-02	2.554036e-01	1.933411e-01	7.270676e-02	6.378476e-02	2.839380e-01	1.669302e-01	4.460557e-02	4.114988e-01	2.924273e-02	3.209827e-01	1.681389e-01	3.481865e-01	1.626919e-01	3.535825e-01	2.536930e-01	1.896643e-01	2.030602e-01	2.642907e-01	2.527749e-01	2.413609e-01	2.415736e-01	1.642027e+00	1.443347e+00	1.570568e+00	3.240553e-02	4.238262e-01	3.435777e-01	2.232596e+00
77500	-9.068530e+04	-3.096887e+02	6.448065e+01	2.255733e-01	1.832452e-01	1.123323e-01	9.869463e-02	2.912001e-01	8.895442e-02	1.555040e-01	2.276538e-01	9.664303e-02	2.541514e-01	1.933411e-01	7.270676e-02	6.301725e-02	2.884590e-01	1.624465e-01	4.493093e-02	4.180418e-01	2.310455e-02	3.257665e-01	1.681389e-01	3.481865e-01	1.579081e-01	3.535825e-01	2.536930e-01	1.896643e-01	2.030602e-01	2.624314e-01	2.527749e-01	2.413609e-01	2.434328e-01	1.642027e+00	1.570675e+00	1.538271e+00	2.818700e-02	4.011409e-01	3.407868e-01	2.258072e+00
78000	-9.069227e+04	-3.156999e+02	6.715025e+01	2.134084e-01	1.832452e-01	1.123323e-01	9.869463e-02	3.033650e-01	8.895442e-02	1.473525e-01	2.309264e-01	9.787174e-02	2.640025e-01	1.838780e-01	7.596888e-02	6.301725e-02	3.135866e-01	1.624465e-01	4.493093e-02	3.929142e-01	2.310455e-02	3.257665e-01	1.681389e-01	3.481865e-01	1.579081e-01	3.582846e-01	2.583002e-01	1.794684e-01	2.039467e-01	2.624314e-01	2.527749e-01	2.413609e-01	2.434328e-01	1.676342e+00	1.294218e+00	1.601832e+00	2.181577e-02	4.069741e-01	3.407868e-01	2.252239e+00
78500	-9.068807e+04	-3.098142e+02	6.462014e+01	2.134084e-01	1.802553e-01	1.153223e-01	9.869463e-02	3.033650e-01	8.895442e-02	1.473525e-01	2.309264e-01	9.787174e-02	2.640025e-01	1.838780e-01	7.596888e-02	6.301725e-02	3.045608e-01	1.729447e-01	4.316415e-02	3.914418e-01	2.487133e-02	3.257665e-01	1.681389e-01	3.481865e-01	1.579081e-01	3.749875e-01	2.318706e-01	1.881287e-01	2.050133e-01	2.569216e-01	2.582847e-01	2.413609e-01	2.434328e-01	1.570565e+00	1.323146e+00	1.653341e+00	2.205764e-02	3.922975e-01	3.404318e-01	2.267271e+00
79000	-9.069053e+04	-3.229841e+02	7.044815e+01	2.046609e-01	1.643951e-01	1.251956e-01	9.124069e-02	3.159145e-01	9.859327e-02	1.521272e-01	2.491620e-01	8.995107e-02	2.587377e-01	1.741273e-01	7.589467e-02	4.999343e-02	2.735182e-01	1.566631e-01	3.771052e-02	4.588035e-01	2.331126e-02	3.345159e-01	1.698431e-01	3.470343e-01	1.486067e-01	3.595153e-01	2.366472e-01	1.760334e-01	2.278041e-01	2.642318e-01	2.614965e-01	2.412961e-01	2.329756e-01	1.564675e+00	1.543899e+00	1.418309e+00	1.375151e-02	3.831353e-01	3.155392e-01	2.301326e+00
79500	-9.069323e+04	-3.071536e+02	6.344092e+01	2.255441e-01	1.802553e-01	1.170146e-01	7.863852e-02	3.033650e-01	9.518247e-02	1.473525e-01	2.347824e-01	9.787174e-02	2.398203e-01	2.021213e-01	7.805169e-02	5.918504e-02	2.829037e-01	1.709721e-01	4.567917e-02	4.237254e-01	1.753462e-02	3.257665e-01	1.681389e-01	3.481865e-01	1.579081e-01	3.749875e-01	2.318706e-01	1.904994e-01	2.026425e-01	2.569216e-01	2.582847e-01	2.413609e-01	2.434328e-01	1.658783e+00	1.462555e+00	1.571910e+00	2.865491e-02	4.033826e-01	3.646260e-01	2.231991e+00
80000	-9.069293e+04	-3.055896e+02	6.276450e+01	2.425147e-01	1.783833e-01	1.044684e-01	8.557915e-02	2.937792e-01	9.527530e-02	1.542830e-01	2.246829e-01	1.043572e-01	2.470811e-01	1.917969e-01	7.779893e-02	5.918504e-02	2.829037e-01	1.709721e-01	4.567917e-02	4.237254e-01	1.753462e-02	3.257665e-01	1.681389e-01	3.481865e-01	1.579081e-01	3.728284e-01	2.355648e-01	1.930054e-01	1.986014e-01	2.569216e-01	2.582847e-01	2.413609e-01	2.434328e-01	1.559250e+00	1.677662e+00	1.525037e+00	2.818846e-02	4.124661e-01	3.654414e-01	2.222092e+00
80500	-9.069355e+04	-3.066208e+02	6.329772e+01	2.167407e-01	1.863502e-01	1.194191e-01	9.068923e-02	2.945801e-01	9.222063e-02	1.610639e-01	2.246829e-01	1.043572e-01	2.403001e-01	1.917969e-01	7.779893e-02	6.587040e-02	3.087261e-01	1.697970e-01	4.486262e-02	3.977667e-01	1.297718e-02	3.231428e-01	1.680713e-01	3.481958e-01	1.605901e-01	3.728284e-01	2.355648e-01	1.930054e-01	1.986014e-01	2.569216e-01	2.582847e-01	2.423166e-01	2.424771e-01	1.478485e+00	1.501230e+00	1.525037e+00	2.831485e-02	4.247033e-01	3.611403e-01	2.214156e+00
81000	-9.070108e+04	-3.024205e+02	6.140709e+01	2.225732e-01	1.861568e-01	1.122608e-01	9.532840e-02	2.945369e-01	8.914390e-02	1.501560e-01	2.359630e-01	1.016105e-01	2.488673e-01	1.814466e-01	8.195653e-02	6.765208e-02	3.120402e-01	1.505972e-01	5.292574e-02	3.999236e-01	1.686111e-02	3.213593e-01	1.680713e-01	3.481958e-01	1.623737e-01	3.728284e-01	2.355648e-01	1.930054e-01	1.986014e-01	2.569216e-01	2.582847e-01	2.423166e-01	2.424771e-01	1.795784e+00	1.501230e+00	1.623788e+00	1.634673e-02	3.970766e-01	3.618784e-01	2.241045e+00
81500	-9.069374e+04	-3.139236e+02	6.631075e+01	2.225732e-01	1.867462e-01	1.122608e-01	9.532840e-02	2.939474e-01	8.914390e-02	1.501560e-01	2.359630e-01	1.016105e-01	2.488673e-01	1.915872e-01	7.181595e-02	5.014382e-02	3.407099e-01	1.639706e-01	4.499028e-02	3.765539e-01	2.363152e-02	3.213593e-01	1.704213e-01	3.481958e-01	1.600237e-01	3.681423e-01	2.382645e-01	1.959355e-01	1.976577e-01	2.569216e-01	2.582847e-01	2.423166e-01	2.424771e-01	1.614474e+00	1.654200e+00	1.448152e+00	3.748391e-02	3.745402e-01	3.137781e-01	2.311682e+00
82000	-9.068579e+04	-3.185017e+02	6.837799e+01	2.225732e-01	1.867462e-01	1.128216e-01	9.532840e-02	2.939474e-01	8.858311e-02	1.501560e-01	2.359630e-01	1.016105e-01	2.488673e-01	1.915872e-01	7.181595e-02	5.285794e-02	3.167339e-01	1.655875e-01	4.518727e-02	4.067516e-01	1.288176e-02	3.213593e-01	1.704213e-01	3.452258e-01	1.629936e-01	3.681423e-01	2.382645e-01	1.959355e-01	1.976577e-01	2.569216e-01	2.582847e-01	2.423166e-01	2.424771e-01	1.739229e+00	1.446622e+00	1.420242e+00	1.305340e-02	3.759505e-01	3.489752e-01	2.275074e+00
82500	-9.068298e+04	-3.161541e+02	6.738053e+01	2.225732e-01	1.867462e-01	1.128216e-01	9.532840e-02	2.939474e-01	8.858311e-02	1.513675e-01	2.296860e-01	9.443001e-02	2.539328e-01	1.915872e-01	7.899647e-02	5.983594e-02	3.193422e-01	1.856949e-01	3.834022e-02	3.852179e-01	1.156891e-02	3.213593e-01	1.704213e-01	3.452258e-01	1.629936e-01	3.582925e-01	2.436815e-01	1.967452e-01	2.012809e-01	2.569216e-01	2.582847e-01	2.423166e-01	2.424771e-01	1.651054e+00	1.432499e+00	1.420242e+00	2.173206e-02	3.599545e-01	3.489752e-01	2.291070e+00
83000	-9.068857e+04	-3.170185e+02	6.776146e+01	2.225732e-01	1.867462e-01	9.756266e-02	9.532840e-02	2.939474e-01	1.038420e-01	1.513675e-01	2.296860e-01	1.009407e-01	2.474221e-01	1.915872e-01	7.899647e-02	5.983594e-02	3.193422e-01	1.856949e-01	3.834022e-02	3.852179e-01	1.156891e-02	3.213593e-01	1.704213e-01	3.452258e-01	1.629936e-01	3.582925e-01	2.436815e-01	1.967452e-01	2.012809e-01	2.589721e-01	2.582847e-01	2.423166e-01	2.404266e-01	1.651054e+00	1.392916e+00	1.462994e+00	1.996782e-02	3.599545e-01	3.489752e-01	2.291070e+00
83500	-9.068543e+04	-3.216078e+02	6.984812e+01	2.141666e-01	1.867462e-01	1.059693e-01	9.532840e-02	2.939474e-01	1.038420e-01	1.534553e-01	2.256540e-01	9.549248e-02	2.491612e-01	1.952487e-01	8.098830e-02	6.178328e-02	3.039008e-01	1.829178e-01	4.378580e-02	3.952914e-01	1.232090e-02	3.213593e-01	1.704213e-01	3.452258e-01	1.629936e-01	3.582925e-01	2.436815e-01	1.848656e-01	2.131605e-01	2.605005e-01	2.582847e-01	2.423166e-01	2.388983e-01	1.651054e+00	1.340599e+00	1.467802e+00	1.491491e-02	3.599545e-01	3.327049e-01	2.307341e+00
84000	-9.069206e+04	-3.214739e+02	6.983535e+01	2.207378e-01	1.867462e-01	1.059693e-01	8.875725e-02	2.939474e-01	1.038420e-01	1.534553e-01	2.375112e-01	9.549248e-02	2.491612e-01	1.979254e-01	6.645447e-02	5.548607e-02	3.039008e-01	1.829178e-01	5.008301e-02	3.952914e-01	1.232090e-02	3.213593e-01	1.704213e-01	3.452258e-01	1.629936e-01	3.582925e-01	2.436815e-01	1.848656e-01	2.131605e-01	2.605005e-01	2.582847e-01	2.423166e-01	2.388983e-01	1.625085e+00	1.364309e+00	1.364219e+00	1.438952e-02	3.538283e-01	3.066488e-01	2.339523e+00
84500	-9.069160e+04	-3.308044e+02	7.421436e+01	2.041922e-01	1.697915e-01	1.124616e-01	9.796660e-02	3.045536e-01	1.110345e-01	1.429747e-01	2.441824e-01	8.772586e-02	2.765542e-01	1.671320e-01	8.143084e-02	5.163433e-02	3.001769e-01	1.670619e-01	4.377423e-02	4.223005e-01	1.505208e-02	3.384968e-01	1.774949e-01	3.355402e-01	1.484682e-01	3.701092e-01	2.366316e-01	1.760514e-01	2.172078e-01	2.587758e-01	2.604672e-01	2.358606e-01	2.448964e-01	1.497518e+00	1.578824e+00	1.290463e+00	2.900914e-02	3.488079e-01	2.986403e-01	2.352552e+00
85000	-9.069916e+04	-3.218523e+02	6.990992e+01	2.149714e-01	1.942685e-01	1.037949e-01	9.485371e-02	2.830728e-01	1.090386e-01	1.534553e-01	2.420116e-01	9.364625e-02	2.465069e-01	1.979254e-01	6.645447e-02	5.239759e-02	2.913969e-01	1.855893e-01	4.816115e-02	4.077903e-01	1.466476e-02	3.289079e-01	1.825500e-01	3.170225e-01	1.715195e-01	3.562059e-01	2.461877e-01	1.876149e-01	2.099915e-01	2.605005e-01	2.582847e-01	2.423166e-01	2.388983e-01	1.647924e+00	1.450774e+00	1.470022e+00	1.681281e-02	3.599240e-01	3.004243e-01	2.339652e+00
85500	-9.067809e+04	-3.266337e+02	7.217023e+01	2.041922e-01	1.723011e-01	1.099519e-01	9.796660e-02	3.061120e-01	1.094761e-01	1.429747e-01	2.478862e-01	8.772586e-02	2.765542e-01	1.671320e-01	7.772706e-02	5.401858e-02	3.112934e-01	1.550869e-01	4.975794e-02	4.148875e-01	1.495564e-02	3.384968e-01	1.731122e-01	3.355402e-01	1.528508e-01	3.616804e-01	2.366316e-01	1.760514e-01	2.256366e-01	2.587758e-01	2.604672e-01	2.358606e-01	2.448964e-01	1.601863e+00	1.486750e+00	1.389706e+00	3.105205e-02	3.678262e-01	3.067793e-01	2.325395e+00
86000	-9.067908e+04	-3.135117e+02	6.624945e+01	2.236608e-01	1.832553e-01	1.067171e-01	9.344890e-02	2.983927e-01	9.452523e-02	1.429747e-01	2.478862e-01	8.818484e-02	2.760952e-01	1.671320e-01	7.772706e-02	5.911815e-02	2.942063e-01	1.800621e-01	5.001437e-02	4.031616e-01	1.343756e-02	3.384968e-01	1.731122e-01	3.355402e-01	1.528508e-01	3.616804e-01	2.366316e-01	1.760514e-01	2.256366e-01	2.587758e-01	2.604672e-01	2.358606e-01	2.448964e-01	1.569895e+00	1.362426e+00	1.513784e+00	2.789639e-02	3.886964e-01	3.470033e-01	2.264300e+00
86500	-9.067751e+04	-3.189901e+02	6.869711e+01	2.236608e-01	1.832553e-01	1.067171e-01	9.344890e-02	2.983927e-01	9.452523e-02	1.494703e-01	2.346466e-01	8.813608e-02	2.619869e-01	1.889607e-01	7.679945e-02	5.838460e-02	2.909226e-01	1.825528e-01	4.217277e-02	4.124697e-01	1.349756e-02	3.384968e-01	1.731122e-01	3.355402e-01	1.528508e-01	3.616804e-01	2.366316e-01	1.760514e-01	2.256366e-01	2.606408e-01	2.604672e-01	2.386852e-01	2.402068e-01	1.505722e+00	1.362426e+00	1.514634e+00	2.138617e-02	3.878148e-01	3.201113e-01	2.292074e+00
87000	-9.067276e+04	-3.142954e+02	6.654970e+01	2.236608e-01	1.832553e-01	1.067171e-01	9.344890e-02	2.983927e-01	9.452523e-02	1.494703e-01	2.346466e-01	8.813608e-02	2.619869e-01	1.889607e-01	7.679945e-02	5.116195e-02	3.033611e-01	1.741461e-01	4.102902e-02	4.065783e-01	2.372354e-02	3.384968e-01	1.731122e-01	3.355402e-01	1.528508e-01	3.542176e-01	2.431318e-01	1.789876e-01	2.236630e-01	2.606408e-01	2.604672e-01	2.386852e-01	2.402068e-01	1.509477e+00	1.403259e+00	1.626863e+00	2.852318e-02	3.878148e-01	3.573693e-01	2.254816e+00
87500	-9.067649e+04	-3.081946e+02	6.400511e+01	2.095912e-01	1.777876e-01	1.121848e-01	9.344890e-02	2.983927e-01	1.085948e-01	1.434193e-01	2.541860e-01	9.576884e-02	2.538244e-01	1.685194e-01	8.428215e-02	5.116195e-02	3.033611e-01	1.741461e-01	4.386562e-02	4.065783e-01	2.088694e-02	3.384968e-01	1.731122e-01	3.355402e-01	1.528508e-01	3.542176e-01	2.431318e-01	1.789876e-01	2.236630e-01	2.606408e-01	2.604672e-01	2.386852e-01	2.402068e-01	1.493108e+00	1.535296e+00	1.356801e+00	2.666914e-02	4.157714e-01	3.612495e-01	2.222979e+00
88000	-9.067037e+04	-3.151669e+02	6.699169e+01	2.095912e-01	1.777876e-01	1.226238e-01	9.344890e-02	2.879538e-01	1.085948e-01	1.434193e-01	2.541860e-01	9.576884e-02	2.509764e-01	1.685194e-01	8.713014e-02	5.367821e-02	2.890997e-01	1.673684e-01	4.702078e-02	4.229328e-01	1.990018e-02	3.439015e-01	1.723070e-01	3.355402e-01	1.482513e-01	3.605936e-01	2.444232e-01	1.767166e-01	2.182666e-01	2.606408e-01	2.604672e-01	2.381599e-01	2.407321e-01	1.518969e+00	1.524666e+00	1.356801e+00	1.525015e-02	3.875804e-01	3.347336e-01	2.277686e+00
88500	-9.067457e+04	-3.136391e+02	6.634751e+01	2.081130e-01	1.777876e-01	1.226238e-01	9.492712e-02	2.879538e-01	1.085948e-01	1.454487e-01	2.453966e-01	9.097923e-02	2.510231e-01	1.909128e-01	7.623961e-02	4.927936e-02	2.936579e-01	1.806813e-01	4.361951e-02	4.099239e-01	2.283807e-02	3.369258e-01	1.792828e-01	3.357176e-01	1.480738e-01	3.605936e-01	2.444232e-01	1.767166e-01	2.182666e-01	2.606408e-01	2.604672e-01	2.381599e-01	2.407321e-01	1.493543e+00	1.268985e+00	1.585223e+00	2.496788e-02	3.755271e-01	3.467869e-01	2.277686e+00
89000	-9.067310e+04	-3.131405e+02	6.603053e+01	2.081130e-01	1.777876e-01	1.226238e-01	9.492712e-02	2.879538e-01	1.085948e-01	1.506930e-01	2.461466e-01	9.594682e-02	2.529502e-01	1.837492e-01	7.051428e-02	4.927936e-02	2.936579e-01	1.806813e-01	4.361951e-02	4.099239e-01	2.283807e-02	3.344969e-01	1.792828e-01	3.381466e-01	1.480738e-01	3.605936e-01	2.444232e-01	1.767166e-01	2.182666e-01	2.606408e-01	2.604672e-01	2.381599e-01	2.407321e-01	1.571928e+00	1.503855e+00	1.504207e+00	1.362937e-02	3.788607e-01	3.434533e-01	2.277686e+00
89500	-9.069042e+04	-3.163489e+02	6.750539e+01	2.081130e-01	1.854856e-01	1.219357e-01	9.492712e-02	2.879538e-01	1.015848e-01	1.449431e-01	2.461466e-01	9.594682e-02	2.587001e-01	1.837492e-01	7.051428e-02	5.786419e-02	2.920087e-01	1.544846e-01	3.402845e-02	4.346815e-01	2.693251e-02	3.344969e-01	1.792828e-01	3.407557e-01	1.454647e-01	3.605936e-01	2.444232e-01	1.767166e-01	2.182666e-01	2.606408e-01	2.604672e-01	2.381599e-01	2.407321e-01	1.571928e+00	1.344011e+00	1.499790e+00	1.996507e-02	3.853548e-01	3.369592e-01	2.277686e+00
90000	-9.068129e+04	-3.170960e+02	6.785476e+01	2.044255e-01	1.854856e-01	1.256232e-01	9.492712e-02	2.879538e-01	1.015848e-01	1.449431e-01	2.461466e-01	9.594682e-02	2.587001e-01	1.837492e-01	7.051428e-02	4.867776e-02	2.827212e-01	1.583533e-01	3.694759e-02	4.424216e-01	3.087853e-02	3.344969e-01	1.792828e-01	3.407557e-01	1.454647e-01	3.605936e-01	2.375045e-01	1.836352e-01	2.182666e-01	2.606408e-01	2.604672e-01	2.381599e-01	2.407321e-01	1.675635e+00	1.348373e+00	1.350217e+00	1.243100e-02	3.793127e-01	3.430013e-01	2.277686e+00
90500	-9.068281e+04	-3.180993e+02	6.835431e+01	2.044255e-01	1.729121e-01	1.256232e-01	9.492712e-02	3.048559e-01	9.725613e-02	1.449431e-01	2.461466e-01	9.594682e-02	2.587001e-01	1.837492e-01	7.051428e-02	4.358257e-02	2.827212e-01	1.583533e-01	3.899888e-02	4.424216e-01	3.392243e-02	3.367182e-01	1.770615e-01	3.407557e-01	1.454647e-01	3.540319e-01	2.478506e-01	1.843597e-01	2.137579e-01	2.606408e-01	2.604672e-01	2.381599e-01	2.407321e-01	1.558037e+00	1.348373e+00	1.350217e+00	3.211565e-02	3.794610e-01	3.428530e-01	2.277686e+00
91000	-9.069220e+04	-3.167146e+02	6.775501e+01	1.971985e-01	1.747301e-01	1.221094e-01	1.003641e-01	3.118712e-01	9.372676e-02	1.449431e-01	2.461466e-01	9.354972e-02	2.598293e-01	1.826199e-01	7.291137e-02	5.747302e-02	3.159066e-01	1.605027e-01	4.697462e-02	4.038299e-01	1.531321e-02	3.429342e-01	1.770615e-01	3.345397e-01	1.454647e-01	3.540319e-01	2.478506e-01	1.843597e-01	2.137579e-01	2.606408e-01	2.604672e-01	2.381599e-01	2.407321e-01	1.518992e+00	1.348373e+00	1.350217e+00	4.718909e-02	3.903487e-01	3.319654e-01	2.277686e+00
91500	-9.069373e+04	-3.115813e+02	6.536414e+01	1.971985e-01	1.747301e-01	1.221094e-01	1.003641e-01	3.118712e-01	9.372676e-02	1.449431e-01	2.461466e-01	8.999419e-02	2.598293e-01	1.826199e-01	7.646691e-02	5.747302e-02	3.159066e-01	1.605027e-01	4.697462e-02	4.038299e-01	1.531321e-02	3.429342e-01	1.770615e-01	3.345397e-01	1.454647e-01	3.540319e-01	2.478506e-01	1.843597e-01	2.137579e-01	2.606408e-01	2.604672e-01	2.381599e-01	2.407321e-01	1.723856e+00	1.420608e+00	1.423956e+00	8.035374e-03	4.119783e-01	3.404288e-01	2.247593e+00
92000	-9.068128e+04	-3.058223e+02	6.285927e+01	2.104403e-01	1.810992e-01	1.186939e-01	9.670811e-02	2.871126e-01	1.059458e-01	1.449431e-01	2.440251e-01	8.999419e-02	2.598293e-01	1.826199e-01	7.858839e-02	5.747302e-02	3.159066e-01	1.793443e-01	4.697462e-02	3.849882e-01	1.531321e-02	3.308830e-01	1.842974e-01	3.343323e-01	1.504872e-01	3.540319e-01	2.478506e-01	1.843597e-01	2.137579e-01	2.584395e-01	2.604672e-01	2.403612e-01	2.407321e-01	1.672266e+00	1.493141e+00	1.599458e+00	2.954295e-02	3.946522e-01	3.435485e-01	2.261799e+00
92500	-9.067578e+04	-3.076654e+02	6.363965e+01	2.140091e-01	1.819096e-01	1.134328e-01	9.154344e-02	2.873650e-01	1.117400e-01	1.449431e-01	2.440251e-01	9.716151e-02	2.526620e-01	1.826199e-01	7.858839e-02	5.301361e-02	3.190921e-01	1.858493e-01	4.208119e-02	3.814272e-01	1.853659e-02	3.308830e-01	1.810553e-01	3.375744e-01	1.504872e-01	3.540319e-01	2.478506e-01	1.822427e-01	2.158749e-01	2.584395e-01	2.604672e-01	2.394766e-01	2.416167e-01	1.486614e+00	1.642873e+00	1.599094e+00	1.804459e-02	3.883639e-01	3.482778e-01	2.263358e+00
93000	-9.067628e+04	-3.060935e+02	6.297422e+01	2.102105e-01	1.796750e-01	9.580744e-02	9.199362e-02	3.227679e-01	9.954551e-02	1.449431e-01	2.440251e-01	9.716151e-02	2.526620e-01	1.826199e-01	7.858839e-02	6.790181e-02	3.190921e-01	1.616023e-01	4.208119e-02	3.907860e-01	1.853659e-02	3.308830e-01	1.741698e-01	3.444600e-01	1.504872e-01	3.540319e-01	2.587506e-01	1.752485e-01	2.119690e-01	2.584395e-01	2.604672e-01	2.394766e-01	2.416167e-01	1.620838e+00	1.537876e+00	1.599094e+00	3.629248e-02	4.018913e-01	3.347504e-01	2.263358e+00
93500	-9.068840e+04	-3.107543e+02	6.492106e+01	2.102105e-01	1.796750e-01	9.580744e-02	9.199362e-02	3.227679e-01	9.954551e-02	1.449431e-01	2.440251e-01	9.716151e-02	2.526620e-01	1.826199e-01	7.858839e-02	6.572377e-02	3.190921e-01	1.680248e-01	3.967597e-02	3.907860e-01	1.669727e-02	3.308830e-01	1.741698e-01	3.444600e-01	1.504872e-01	3.648117e-01	2.377846e-01	1.776378e-01	2.197660e-01	2.584395e-01	2.604672e-01	2.394766e-01	2.416167e-01	1.620838e+00	1.537876e+00	1.620006e+00	5.364750e-02	4.018913e-01	3.347504e-01	2.263358e+00
94000	-9.068677e+04	-3.056908e+02	6.289333e+01	2.224396e-01	1.674459e-01	9.580744e-02	9.199362e-02	3.227679e-01	9.954551e-02	1.529924e-01	2.466540e-01	9.453263e-02	2.526620e-01	1.826199e-01	7.053913e-02	7.095696e-02	3.140804e-01	1.689899e-01	4.260057e-02	3.867558e-01	1.661628e-02	3.230133e-01	1.741698e-01	3.444600e-01	1.583569e-01	3.648117e-01	2.377846e-01	1.776378e-01	2.197660e-01	2.584395e-01	2.604672e-01	2.394766e-01	2.416167e-01	1.549703e+00	1.455704e+00	1.545470e+00	1.899970e-02	4.279698e-01	3.548134e-01	2.217217e+00
94500	-9.068577e+04	-3.064231e+02	6.320040e+01	2.257131e-01	1.577977e-01	1.012928e-01	1.064405e-01	3.111349e-01	9.762103e-02	1.536911e-01	2.466540e-01	9.453263e-02	2.447605e-01	1.837466e-01	7.661528e-02	5.257628e-02	3.035246e-01	1.757617e-01	4.309725e-02	4.049581e-01	2.008210e-02	3.260225e-01	1.675351e-01	3.535693e-01	1.528730e-01	3.648117e-01	2.377846e-01	1.867623e-01	2.106415e-01	2.584395e-01	2.604672e-01	2.394766e-01	2.416167e-01	1.549703e+00	1.446270e+00	1.545470e+00	2.924803e-02	4.234505e-01	3.360291e-01	2.240520e+00
95000	-9.068886e+04	-3.093927e+02	6.440797e+01	2.274071e-01	1.675133e-01	9.736349e-02	9.252346e-02	3.153653e-01	9.982734e-02	1.536911e-01	2.466540e-01	8.920044e-02	2.407741e-01	1.877329e-01	8.194747e-02	5.839634e-02	3.081472e-01	1.763940e-01	4.059077e-02	4.023937e-01	1.407798e-02	3.441748e-01	1.565529e-01	3.530801e-01	1.461922e-01	3.648117e-01	2.377846e-01	1.880845e-01	2.093193e-01	2.584395e-01	2.604672e-01	2.394766e-01	2.416167e-01	1.617706e+00	1.463775e+00	1.545470e+00	1.804433e-02	4.229552e-01	3.386521e-01	2.238393e+00
95500	-9.068199e+04	-3.038282e+02	6.209090e+01	2.274071e-01	1.675133e-01	9.823011e-02	9.252346e-02	3.153653e-01	9.896072e-02	1.536911e-01	2.466540e-01	8.920044e-02	2.407741e-01	1.877329e-01	8.194747e-02	5.508035e-02	3.012429e-01	1.763940e-01	4.059077e-02	4.023937e-01	2.429826e-02	3.346792e-01	1.565529e-01	3.530801e-01	1.556878e-01	3.652670e-01	2.380075e-01	1.874038e-01	2.093216e-01	2.584395e-01	2.604672e-01	2.394766e-01	2.416167e-01	1.617706e+00	1.367995e+00	1.657592e+00	1.858164e-02	4.229552e-01	3.625440e-01	2.214501e+00
96000	-9.068455e+04	-3.006780e+02	6.084738e+01	2.274071e-01	1.660191e-01	1.008990e-01	9.252346e-02	3.153653e-01	9.778601e-02	1.536911e-01	2.460861e-01	8.920044e-02	2.474557e-01	1.883008e-01	7.526592e-02	5.508035e-02	3.012429e-01	1.763940e-01	4.059077e-02	4.023937e-01	2.429826e-02	3.346792e-01	1.565529e-01	3.530801e-01	1.556878e-01	3.652670e-01	2.369517e-01	1.884596e-01	2.093216e-01	2.584395e-01	2.604672e-01	2.394766e-01	2.416167e-01	1.590518e+00	1.473087e+00	1.507473e+00	3.423278e-02	4.010876e-01	3.510334e-01	2.247879e+00
96500	-9.068556e+04	-3.031019e+02	6.187159e+01	2.324632e-01	1.660191e-01	1.008990e-01	9.155636e-02	3.153653e-01	9.369699e-02	1.536911e-01	2.460861e-01	9.704659e-02	2.474557e-01	1.804546e-01	7.526592e-02	6.289281e-02	2.944410e-01	1.753918e-01	5.575098e-02	3.942802e-01	1.724325e-02	3.302246e-01	1.565529e-01	3.575346e-01	1.556878e-01	3.614809e-01	2.407378e-01	1.884596e-01	2.093216e-01	2.558155e-01	2.624001e-01	2.394766e-01	2.423078e-01	1.533309e+00	1.441691e+00	1.480462e+00	1.340985e-02	4.277963e-01	3.414687e-01	2.230735e+00
97000	-9.069397e+04	-3.043327e+02	6.241497e+01	2.324632e-01	1.660191e-01	1.131947e-01	9.155636e-02	3.089856e-01	8.778104e-02	1.536911e-01	2.460861e-01	9.704659e-02	2.465218e-01	1.888573e-01	6.779710e-02	6.229354e-02	2.939947e-01	1.753918e-01	5.211664e-02	3.942802e-01	2.192312e-02	3.302246e-01	1.565529e-01	3.575346e-01	1.556878e-01	3.614809e-01	2.407378e-01	1.884596e-01	2.093216e-01	2.558155e-01	2.624001e-01	2.394766e-01	2.423078e-01	1.533309e+00	1.341561e+00	1.480462e+00	2.485015e-02	3.934611e-01	3.689153e-01	2.237624e+00
97500	-9.068496e+04	-3.078800e+02	6.380951e+01	2.324632e-01	1.660191e-01	1.131947e-01	9.155636e-02	3.089856e-01	8.778104e-02	1.640737e-01	2.192856e-01	9.514798e-02	2.599711e-01	1.863979e-01	7.512371e-02	6.156056e-02	3.023415e-01	1.832651e-01	4.745048e-02	3.906222e-01	1.476019e-02	3.302246e-01	1.565529e-01	3.636158e-01	1.496067e-01	3.614809e-01	2.407378e-01	1.884596e-01	2.093216e-01	2.558155e-01	2.624001e-01	2.394766e-01	2.423078e-01	1.426239e+00	1.477776e+00	1.632983e+00	2.857509e-02	3.972338e-01	3.419974e-01	2.260769e+00
98000	-9.068103e+04	-3.117120e+02	6.543752e+01	2.324632e-01	1.655949e-01	1.080739e-01	9.276876e-02	3.077732e-01	9.332600e-02	1.640737e-01	2.393576e-01	9.149334e-02	2.599711e-01	1.699806e-01	7.512371e-02	6.272936e-02	3.025701e-01	1.727338e-01	5.397946e-02	3.930576e-01	1.492967e-02	3.302246e-01	1.587926e-01	3.613761e-01	1.496067e-01	3.563293e-01	2.234016e-01	1.857425e-01	2.345266e-01	2.596911e-01	2.550398e-01	2.449003e-01	2.403688e-01	1.446494e+00	1.654800e+00	1.426653e+00	2.525058e-02	3.972338e-01	3.419974e-01	2.260769e+00
98500	-9.068659e+04	-3.045737e+02	6.238752e+01	2.324632e-01	1.655949e-01	1.080739e-01	9.201215e-02	3.077732e-01	9.408261e-02	1.640737e-01	2.393576e-01	9.149334e-02	2.599711e-01	1.694623e-01	7.564200e-02	5.996252e-02	2.901625e-01	1.750771e-01	4.734262e-02	4.084386e-01	1.901675e-02	3.302246e-01	1.562903e-01	3.613761e-01	1.521089e-01	3.487710e-01	2.309963e-01	1.867104e-01	2.335223e-01	2.615043e-01	2.550398e-01	2.449003e-01	2.385556e-01	1.654790e+00	1.535750e+00	1.472785e+00	2.618262e-02	4.153051e-01	3.428999e-01	2.241795e+00
99000	-9.070206e+04	-3.044695e+02	6.237920e+01	2.276947e-01	1.655949e-01	1.080739e-01	1.107622e-01	2.937916e-01	9.408261e-02	1.640737e-01	2.393576e-01	9.382295e-02	2.576415e-01	1.694623e-01	7.564200e-02	5.758750e-02	2.943851e-01	1.778757e-01	5.543521e-02	3.924602e-01	2.225632e-02	3.302246e-01	1.562903e-01	3.613761e-01	1.521089e-01	3.487710e-01	2.309963e-01	1.867104e-01	2.335223e-01	2.615043e-01	2.550398e-01	2.449003e-01	2.385556e-01	1.502962e+00	1.603602e+00	1.472785e+00	2.443536e-02	4.003632e-01	3.291845e-01	2.270452e+00
99500	-9.069655e+04	-3.164785e+02	6.744980e+01	2.087937e-01	2.086392e-01	1.122117e-01	9.963606e-02	2.646120e-01	1.061074e-01	1.652263e-01	2.483363e-01	9.541554e-02	2.405126e-01	1.715831e-01	7.892614e-02	5.668448e-02	2.806145e-01	1.747711e-01	4.579583e-02	4.186995e-01	2.343463e-02	3.234532e-01	1.839020e-01	3.329673e-01	1.596775e-01	3.421562e-01	2.433783e-01	1.826413e-01	2.318242e-01	2.596658e-01	2.607137e-01	2.385423e-01	2.410781e-01	1.716837e+00	1.529975e+00	1.424413e+00	2.662443e-02	3.662779e-01	3.389992e-01	2.294723e+00
100000	-9.071342e+04	-3.092326e+02	6.419030e+01	2.207528e-01	1.750184e-01	1.150646e-01	9.923284e-02	2.926854e-01	9.724605e-02	1.636700e-01	2.316983e-01	8.691509e-02	2.722637e-01	1.772310e-01	6.822194e-02	6.434147e-02	2.871661e-01	1.596424e-01	3.329183e-02	4.347723e-01	2.078597e-02	3.200282e-01	1.758057e-01	3.562879e-01	1.478782e-01	3.515857e-01	2.309963e-01	1.838957e-01	2.335223e-01	2.615043e-01	2.550398e-01	2.449003e-01	2.385556e-01	1.702221e+00	1.790591e+00	1.490001e+00	1.924708e-02	3.997652e-01	3.421416e-01	2.258093e+00
100500	-9.068640e+04	-3.145227e+02	6.661939e+01	2.053795e-01	1.864860e-01	1.063471e-01	1.052539e-01	2.892910e-01	1.072424e-01	1.619610e-01	2.513861e-01	8.589412e-02	2.479849e-01	1.698690e-01	8.290477e-02	6.657657e-02	3.015327e-01	1.650371e-01	3.761036e-02	4.017698e-01	2.747350e-02	3.334465e-01	1.806528e-01	3.321648e-01	1.537359e-01	3.413907e-01	2.433783e-01	1.834069e-01	2.318242e-01	2.596658e-01	2.607137e-01	2.385423e-01	2.410781e-01	1.657377e+00	1.525725e+00	1.423921e+00	2.678720e-02	3.691251e-01	3.361520e-01	2.294723e+00
101000	-9.072816e+04	-3.182775e+02	6.817841e+01	2.126123e-01	1.887071e-01	1.213601e-01	9.823214e-02	2.756327e-01	1.034557e-01	1.389088e-01	2.470436e-01	9.937437e-02	2.535386e-01	1.730712e-01	8.806342e-02	6.928020e-02	2.944297e-01	1.507480e-01	3.008815e-02	4.251844e-01	3.026961e-02	3.387827e-01	1.752383e-01	3.336314e-01	1.523476e-01	3.582619e-01	2.550809e-01	1.837626e-01	2.028946e-01	2.611511e-01	2.517487e-01	2.479483e-01	2.391519e-01	1.756521e+00	1.490050e+00	1.582107e+00	2.656675e-02	3.614191e-01	3.413279e-01	2.297253e+00
101500	-9.069420e+04	-3.137293e+02	6.638508e+01	2.053795e-01	1.864860e-01	1.063471e-01	1.052539e-01	2.892910e-01	1.072424e-01	1.520571e-01	2.723062e-01	8.771294e-02	2.482268e-01	1.619942e-01	7.770278e-02	6.441147e-02	3.040626e-01	1.735348e-01	3.704410e-02	4.016319e-01	1.931516e-02	3.334465e-01	1.806528e-01	3.321648e-01	1.537359e-01	3.413907e-01	2.433783e-01	1.834069e-01	2.318242e-01	2.596658e-01	2.607137e-01	2.385423e-01	2.410781e-01	1.516785e+00	1.443045e+00	1.391707e+00	1.969907e-02	3.959918e-01	3.318941e-01	2.272114e+00
102000	-9.069111e+04	-3.090009e+02	6.424631e+01	2.039105e-01	1.869750e-01	1.166105e-01	9.849160e-02	2.864665e-01	1.075458e-01	1.520571e-01	2.723062e-01	8.771294e-02	2.482268e-01	1.619942e-01	7.770278e-02	6.000185e-02	2.928027e-01	1.797620e-01	3.492161e-02	4.045589e-01	2.795296e-02	3.334465e-01	1.806528e-01	3.321648e-01	1.537359e-01	3.413907e-01	2.433783e-01	1.834069e-01	2.318242e-01	2.596658e-01	2.607137e-01	2.406460e-01	2.389745e-01	1.658818e+00	1.567713e+00	1.391707e+00	3.959940e-02	3.949245e-01	3.329613e-01	2.272114e+00
102500	-9.070152e+04	-3.109743e+02	6.506701e+01	2.039105e-01	1.898701e-01	1.166105e-01	9.849160e-02	2.864665e-01	1.046507e-01	1.617094e-01	2.421024e-01	8.771294e-02	2.690744e-01	1.619942e-01	7.740656e-02	5.854022e-02	2.928027e-01	1.816359e-01	3.556793e-02	4.045589e-01	2.689437e-02	3.334465e-01	1.806528e-01	3.321648e-01	1.537359e-01	3.413907e-01	2.433783e-01	1.752642e-01	2.399669e-01	2.558569e-01	2.607137e-01	2.444549e-01	2.389745e-01	1.549943e+00	1.624174e+00	1.482182e+00	1.006982e-02	3.816275e-01	3.462584e-01	2.272114e+00
103000	-9.070506e+04	-3.129462e+02	6.579764e+01	2.039105e-01	1.898701e-01	1.166105e-01	9.849160e-02	2.864665e-01	1.046507e-01	1.527528e-01	2.417978e-01	8.771294e-02	2.690744e-01	1.712556e-01	7.740656e-02	5.854022e-02	2.928027e-01	1.825119e-01	3.556793e-02	4.045589e-01	2.601837e-02	3.288364e-01	1.852629e-01	3.321648e-01	1.537359e-01	3.447068e-01	2.422578e-01	1.825682e-01	2.304671e-01	2.558569e-01	2.607137e-01	2.444549e-01	2.389745e-01	1.641814e+00	1.624174e+00	1.658828e+00	2.846143e-02	3.972447e-01	3.480468e-01	2.254709e+00
103500	-9.069702e+04	-3.124875e+02	6.578294e+01	2.257184e-01	1.816310e-01	1.150646e-01	9.151055e-02	2.891884e-01	9.688698e-02	1.636898e-01	2.270454e-01	9.044402e-02	2.738920e-01	1.735983e-01	7.133058e-02	5.593541e-02	2.871249e-01	1.821666e-01	5.228478e-02	4.055652e-01	1.692319e-02	3.184997e-01	1.763645e-01	3.452657e-01	1.598701e-01	3.626148e-01	2.304005e-01	1.805905e-01	2.263941e-01	2.615043e-01	2.550398e-01	2.449003e-01	2.385556e-01	1.596189e+00	1.514277e+00	1.389822e+00	3.063080e-02	3.910064e-01	3.586158e-01	2.250378e+00
104000	-9.069415e+04	-3.123345e+02	6.565248e+01	2.257184e-01	1.839333e-01	1.150646e-01	9.151055e-02	2.891884e-01	9.458470e-02	1.507723e-01	2.263680e-01	8.724924e-02	2.770868e-01	1.871930e-01	7.133058e-02	4.899954e-02	2.930134e-01	1.734689e-01	3.430640e-02	4.226447e-01	2.756709e-02	3.184997e-01	1.763645e-01	3.452657e-01	1.598701e-01	3.626148e-01	2.304005e-01	1.805905e-01	2.263941e-01	2.615043e-01	2.550398e-01	2.449003e-01	2.385556e-01	1.596189e+00	1.514277e+00	1.539616e+00	2.409708e-02	3.992232e-01	3.300915e-01	2.270685e+00
104500	-9.069661e+04	-3.143894e+02	6.654640e+01	2.083025e-01	1.880944e-01	1.077979e-01	9.827266e-02	2.942062e-01	1.033262e-01	1.532852e-01	2.511077e-01	8.905459e-02	2.619172e-01	1.696643e-01	7.497098e-02	7.298084e-02	2.889398e-01	1.557416e-01	4.297113e-02	4.164172e-01	2.294949e-02	3.526871e-01	1.729717e-01	3.170811e-01	1.572600e-01	3.704983e-01	2.345205e-01	1.776083e-01	2.173729e-01	2.612783e-01	2.558054e-01	2.439418e-01	2.389745e-01	1.713221e+00	1.491741e+00	1.436186e+00	2.395100e-02	3.794360e-01	3.374882e-01	2.283076e+00
105000	-9.069853e+04	-3.094947e+02	6.454703e+01	2.208349e-01	1.802467e-01	9.878622e-02	1.005509e-01	2.931957e-01	1.063856e-01	1.532852e-01	2.543992e-01	8.905459e-02	2.628356e-01	1.663728e-01	7.405259e-02	7.154224e-02	2.939378e-01	1.557416e-01	4.440974e-02	4.164172e-01	1.795147e-02	3.526871e-01	1.729717e-01	3.170811e-01	1.572600e-01	3.587551e-01	2.462636e-01	1.776083e-01	2.173729e-01	2.625005e-01	2.545831e-01	2.439418e-01	2.389745e-01	1.535902e+00	1.543576e+00	1.320622e+00	2.249327e-02	3.937752e-01	3.231490e-01	2.283076e+00
105500	-9.070749e+04	-3.203108e+02	6.921952e+01	2.145015e-01	1.820012e-01	1.172176e-01	1.064915e-01	2.827716e-01	9.701657e-02	1.506907e-01	2.400019e-01	1.000894e-01	2.479024e-01	1.768593e-01	8.445618e-02	5.362631e-02	2.943856e-01	1.672993e-01	3.778583e-02	4.159853e-01	3.091762e-02	3.271614e-01	1.737169e-01	3.358263e-01	1.632954e-01	3.574662e-01	2.504517e-01	1.841607e-01	2.079214e-01	2.629359e-01	2.604148e-01	2.412882e-01	2.353610e-01	1.698355e+00	1.490386e+00	1.356525e+00	2.395670e-02	3.914610e-01	3.384350e-01	2.270104e+00
106000	-9.068304e+04	-3.186291e+02	6.838403e+01	2.025363e-01	1.762540e-01	1.147333e-01	1.098566e-01	2.925056e-01	1.041142e-01	1.459988e-01	2.447636e-01	9.607765e-02	2.628356e-01	1.760085e-01	7.431586e-02	5.528204e-02	2.843546e-01	1.684064e-01	3.437744e-02	4.331575e-01	2.442208e-02	3.526871e-01	1.729717e-01	3.170811e-01	1.572600e-01	3.587551e-01	2.462636e-01	1.776083e-01	2.173729e-01	2.625005e-01	2.545831e-01	2.439418e-01	2.389745e-01	1.600783e+00	1.553101e+00	1.566149e+00	1.637973e-02	3.708321e-01	3.508457e-01	2.278322e+00
106500	-9.067863e+04	-3.220583e+02	7.004407e+01	2.043620e-01	1.762540e-01	1.129076e-01	1.098566e-01	2.925056e-01	1.041142e-01	1.450528e-01	2.447636e-01	9.607765e-02	2.637816e-01	1.676323e-01	8.269208e-02	5.847230e-02	2.843546e-01	1.652161e-01	3.437744e-02	4.331575e-01	2.442208e-02	3.526871e-01	1.630073e-01	3.270456e-01	1.572600e-01	3.587551e-01	2.462636e-01	1.776083e-01	2.173729e-01	2.625005e-01	2.545831e-01	2.439418e-01	2.389745e-01	1.600783e+00	1.469819e+00	1.410782e+00	1.845266e-02	3.492736e-01	3.135906e-01	2.337136e+00
107000	-9.069104e+04	-3.247702e+02	7.127144e+01	2.043620e-01	1.864481e-01	1.017761e-01	1.098566e-01	2.925056e-01	1.050515e-01	1.432215e-01	2.447636e-01	9.607765e-02	2.637816e-01	1.694636e-01	8.269208e-02	5.847230e-02	2.806922e-01	1.652161e-01	3.803982e-02	4.331575e-01	2.442208e-02	3.526871e-01	1.630073e-01	3.270456e-01	1.572600e-01	3.587551e-01	2.462636e-01	1.776083e-01	2.173729e-01	2.625005e-01	2.545831e-01	2.439418e-01	2.389745e-01	1.563126e+00	1.560494e+00	1.410782e+00	3.400290e-02	3.579158e-01	3.072199e-01	2.334864e+00
107500	-9.069607e+04	-3.213997e+02	6.967295e+01	2.244847e-01	1.919716e-01	1.075011e-01	1.001404e-01	2.774943e-01	9.840786e-02	1.432215e-01	2.409954e-01	9.607765e-02	2.637816e-01	1.732318e-01	8.269208e-02	4.984633e-02	2.874247e-01	1.671096e-01	3.803982e-02	4.331575e-01	2.442208e-02	3.526871e-01	1.630073e-01	3.270456e-01	1.572600e-01	3.518962e-01	2.399608e-01	1.824758e-01	2.256671e-01	2.625005e-01	2.545831e-01	2.439418e-01	2.389745e-01	1.645963e+00	1.595978e+00	1.393601e+00	2.764141e-02	3.659822e-01	2.991535e-01	2.334864e+00
108000	-9.069625e+04	-3.095494e+02	6.450573e+01	1.986876e-01	1.889935e-01	1.174166e-01	9.338838e-02	2.990349e-01	1.024790e-01	1.518623e-01	2.331711e-01	9.619032e-02	2.634837e-01	1.834888e-01	7.180386e-02	5.356721e-02	2.857350e-01	1.631962e-01	5.073783e-02	4.235135e-01	2.325028e-02	3.281207e-01	1.764519e-01	3.375831e-01	1.578443e-01	3.452017e-01	2.509728e-01	1.831281e-01	2.206973e-01	2.615621e-01	2.608065e-01	2.419005e-01	2.357309e-01	1.428327e+00	1.621682e+00	1.502435e+00	2.874216e-02	3.933604e-01	3.516895e-01	2.254950e+00
108500	-9.068856e+04	-3.226091e+02	7.030418e+01	2.153889e-01	1.725981e-01	1.034448e-01	1.156404e-01	2.945223e-01	9.840557e-02	1.510775e-01	2.431972e-01	8.548827e-02	2.690597e-01	1.686146e-01	8.256273e-02	4.984633e-02	2.948707e-01	1.657501e-01	3.948750e-02	4.256233e-01	2.442208e-02	3.526871e-01	1.667952e-01	3.232577e-01	1.572600e-01	3.658650e-01	2.279198e-01	1.745681e-01	2.316470e-01	2.625005e-01	2.545831e-01	2.439418e-01	2.389745e-01	1.642027e+00	1.362050e+00	1.460920e+00	2.527316e-02	3.727480e-01	3.073586e-01	2.319893e+00
109000	-9.068692e+04	-3.188942e+02	6.852564e+01	2.153889e-01	1.725981e-01	1.023901e-01	1.156404e-01	2.955769e-01	9.840557e-02	1.510775e-01	2.431972e-01	7.770043e-02	2.690597e-01	1.764024e-01	8.256273e-02	5.126493e-02	2.981791e-01	1.630031e-01	4.085496e-02	4.222729e-01	2.442505e-02	3.535242e-01	1.670394e-01	3.232577e-01	1.561787e-01	3.689835e-01	2.344986e-01	1.679894e-01	2.285286e-01	2.625005e-01	2.545831e-01	2.439418e-01	2.389745e-01	1.808095e+00	1.399977e+00	1.460920e+00	1.691877e-02	3.727480e-01	3.328131e-01	2.294439e+00
109500	-9.069472e+04	-3.059659e+02	6.298280e+01	2.262653e-01	1.738065e-01	1.219111e-01	9.563535e-02	2.918192e-01	9.056266e-02	1.486662e-01	2.489021e-01	8.470575e-02	2.458002e-01	1.899290e-01	8.199682e-02	6.137440e-02	2.956526e-01	1.620390e-01	4.761871e-02	4.085194e-01	2.479582e-02	3.422247e-01	1.692234e-01	3.338974e-01	1.546545e-01	3.529707e-01	2.406835e-01	1.813104e-01	2.250355e-01	2.637510e-01	2.586176e-01	2.419005e-01	2.357309e-01	1.503030e+00	1.604005e+00	1.502435e+00	2.925015e-02	4.129340e-01	3.492387e-01	2.237827e+00
110000	-9.069084e+04	-3.071301e+02	6.331599e+01	2.045787e-01	1.761270e-01	1.127674e-01	9.543782e-02	3.203449e-01	9.074416e-02	1.584205e-01	2.518373e-01	9.074004e-02	2.418449e-01	1.842436e-01	7.291357e-02	6.244808e-02	2.956526e-01	1.703351e-01	4.761871e-02	4.085194e-01	1.542606e-02	3.331885e-01	1.730546e-01	3.352227e-01	1.585342e-01	3.440585e-01	2.385051e-01	1.834888e-01	2.339477e-01	2.644545e-01	2.515317e-01	2.447866e-01	2.392272e-01	1.713711e+00	1.604005e+00	1.652293e+00	1.983481e-02	4.129340e-01	3.435562e-01	2.243510e+00
110500	-9.067938e+04	-3.090174e+02	6.418101e+01	2.066709e-01	1.740348e-01	1.127674e-01	9.543782e-02	3.203449e-01	9.074416e-02	1.596884e-01	2.544679e-01	8.293281e-02	2.550480e-01	1.737213e-01	7.414165e-02	6.015788e-02	2.956526e-01	1.703351e-01	4.761871e-02	4.108096e-01	1.542606e-02	3.331885e-01	1.730546e-01	3.352227e-01	1.585342e-01	3.440585e-01	2.385051e-01	1.834888e-01	2.339477e-01	2.644545e-01	2.515317e-01	2.447866e-01	2.392272e-01	1.598466e+00	1.543577e+00	1.647637e+00	2.548559e-02	3.812386e-01	3.546324e-01	2.264129e+00
111000	-9.069559e+04	-3.093431e+02	6.443412e+01	2.151384e-01	1.769752e-01	1.191228e-01	9.616649e-02	2.974108e-01	9.518623e-02	1.596884e-01	2.544679e-01	8.293281e-02	2.660695e-01	1.626997e-01	7.414165e-02	6.015788e-02	3.030830e-01	1.703351e-01	4.768520e-02	3.994212e-01	1.931762e-02	3.331885e-01	1.707805e-01	3.459655e-01	1.500655e-01	3.452587e-01	2.439416e-01	1.727665e-01	2.380332e-01	2.644545e-01	2.515317e-01	2.447866e-01	2.392272e-01	1.546854e+00	1.373260e+00	1.595342e+00	2.291925e-02	4.116108e-01	3.328575e-01	2.255532e+00
111500	-9.069955e+04	-3.140579e+02	6.642020e+01	2.151384e-01	1.769752e-01	1.240378e-01	9.125151e-02	2.974108e-01	9.518623e-02	1.523100e-01	2.465750e-01	8.050736e-02	2.800269e-01	1.696093e-01	7.097144e-02	5.515826e-02	3.030830e-01	1.703351e-01	4.768520e-02	3.994212e-01	2.431724e-02	3.331885e-01	1.707805e-01	3.459655e-01	1.500655e-01	3.493819e-01	2.348628e-01	1.702670e-01	2.454883e-01	2.644545e-01	2.515317e-01	2.447866e-01	2.392272e-01	1.468059e+00	1.627492e+00	1.503860e+00	2.441311e-02	3.967494e-01	3.351557e-01	2.268095e+00
112000	-9.068675e+04	-3.283530e+02	7.295818e+01	2.037565e-01	1.863318e-01	1.149757e-01	9.810742e-02	2.907183e-01	1.061103e-01	1.564871e-01	2.309567e-01	9.206724e-02	2.597408e-01	1.871165e-01	7.363169e-02	5.956573e-02	3.052080e-01	1.652620e-01	3.476362e-02	4.178421e-01	1.735854e-02	3.350466e-01	1.756121e-01	3.350780e-01	1.542633e-01	3.541043e-01	2.431997e-01	1.911488e-01	2.115472e-01	2.572221e-01	2.587240e-01	2.439418e-01	2.401120e-01	1.681433e+00	1.477824e+00	1.374224e+00	2.533808e-02	3.702815e-01	3.139539e-01	2.315765e+00
112500	-9.068650e+04	-3.157838e+02	6.721224e+01	2.037565e-01	1.863318e-01	1.149757e-01	9.810742e-02	2.907183e-01	1.061103e-01	1.564871e-01	2.309567e-01	9.206724e-02	2.597408e-01	1.871165e-01	7.363169e-02	6.662329e-02	2.995248e-01	1.625852e-01	3.783017e-02	4.151781e-01	1.825844e-02	3.350466e-01	1.825527e-01	3.281374e-01	1.542633e-01	3.541043e-01	2.431997e-01	1.844538e-01	2.182422e-01	2.572221e-01	2.587240e-01	2.439418e-01	2.401120e-01	1.412028e+00	1.668497e+00	1.434830e+00	2.477671e-02	3.808336e-01	3.237970e-01	2.295369e+00
113000	-9.068003e+04	-3.098116e+02	6.453628e+01	2.135826e-01	1.863318e-01	1.149757e-01	9.810742e-02	2.808922e-01	1.061103e-01	1.564871e-01	2.309567e-01	9.206724e-02	2.597408e-01	1.871165e-01	7.363169e-02	6.662329e-02	2.995248e-01	1.625852e-01	3.783017e-02	4.151781e-01	1.825844e-02	3.350466e-01	1.777993e-01	3.328907e-01	1.542633e-01	3.608722e-01	2.364318e-01	1.844538e-01	2.182422e-01	2.572221e-01	2.587240e-01	2.439418e-01	2.401120e-01	1.786858e+00	1.475031e+00	1.480574e+00	5.211476e-02	3.756071e-01	3.297280e-01	2.294665e+00
113500	-9.067971e+04	-3.147515e+02	6.669838e+01	2.135826e-01	1.863318e-01	1.149757e-01	9.997833e-02	2.790213e-01	1.061103e-01	1.583928e-01	2.510803e-01	9.747324e-02	2.369809e-01	1.761019e-01	7.997092e-02	6.174527e-02	2.963909e-01	1.637626e-01	3.704531e-02	4.209392e-01	2.011672e-02	3.350466e-01	1.777993e-01	3.328907e-01	1.542633e-01	3.608722e-01	2.354724e-01	1.854133e-01	2.182422e-01	2.572221e-01	2.587240e-01	2.439418e-01	2.401120e-01	1.662204e+00	1.475387e+00	1.517430e+00	2.024524e-02	4.078660e-01	3.157530e-01	2.276381e+00
114000	-9.070419e+04	-3.130210e+02	6.597650e+01	2.144486e-01	1.835238e-01	1.124514e-01	9.862371e-02	2.934427e-01	9.750982e-02	1.446951e-01	2.419514e-01	9.428286e-02	2.619278e-01	1.811275e-01	7.601531e-02	5.933180e-02	2.809291e-01	1.680355e-01	4.495298e-02	4.250145e-01	2.173614e-02	3.309062e-01	1.724935e-01	3.369129e-01	1.596873e-01	3.458790e-01	2.504742e-01	1.815742e-01	2.220725e-01	2.619863e-01	2.597192e-01	2.422589e-01	2.360357e-01	1.614762e+00	1.478523e+00	1.492125e+00	2.468870e-02	3.981422e-01	3.486952e-01	2.253163e+00
114500	-9.067669e+04	-3.135213e+02	6.619403e+01	2.096888e-01	1.858056e-01	1.167598e-01	9.751626e-02	2.971773e-01	9.305232e-02	1.583928e-01	2.510803e-01	9.747324e-02	2.369809e-01	1.761019e-01	7.997092e-02	4.849468e-02	2.929846e-01	1.769798e-01	4.174685e-02	4.199930e-01	1.980102e-02	3.350466e-01	1.777993e-01	3.328907e-01	1.542633e-01	3.608754e-01	2.392822e-01	1.840348e-01	2.158075e-01	2.597234e-01	2.606437e-01	2.414405e-01	2.381923e-01	1.677096e+00	1.475387e+00	1.430942e+00	2.375745e-02	3.786155e-01	3.221167e-01	2.299268e+00
115000	-9.068964e+04	-3.126354e+02	6.584821e+01	2.096888e-01	1.858056e-01	1.167598e-01	9.751626e-02	2.848438e-01	1.053858e-01	1.654756e-01	2.381807e-01	9.171158e-02	2.412040e-01	1.919876e-01	7.144057e-02	4.574756e-02	2.929846e-01	1.769798e-01	4.174685e-02	4.199930e-01	2.254815e-02	3.350466e-01	1.777993e-01	3.328907e-01	1.542633e-01	3.642209e-01	2.315240e-01	1.918572e-01	2.123978e-01	2.597234e-01	2.606437e-01	2.414405e-01	2.381923e-01	1.663894e+00	1.475387e+00	1.357601e+00	2.614278e-02	3.840127e-01	3.167195e-01	2.299268e+00
115500	-9.068476e+04	-3.123325e+02	6.562720e+01	2.049500e-01	1.858056e-01	1.167598e-01	9.751626e-02	2.895826e-01	1.053858e-01	1.483220e-01	2.381807e-01	9.171158e-02	2.583576e-01	1.919876e-01	7.144057e-02	4.574756e-02	2.929846e-01	1.801876e-01	4.174685e-02	4.199930e-01	1.934034e-02	3.350466e-01	1.777993e-01	3.328907e-01	1.542633e-01	3.642209e-01	2.315240e-01	1.892094e-01	2.150457e-01	2.597234e-01	2.606437e-01	2.414405e-01	2.381923e-01	1.663894e+00	1.689432e+00	1.353590e+00	3.639833e-02	3.841399e-01	3.165923e-01	2.299268e+00
116000	-9.068983e+04	-3.252556e+02	7.158499e+01	2.173670e-01	1.900644e-01	1.039142e-01	9.751626e-02	2.895826e-01	1.015555e-01	1.483220e-01	2.350564e-01	9.860633e-02	2.583576e-01	1.850928e-01	7.456479e-02	5.095137e-02	2.763673e-01	1.725795e-01	4.287500e-02	4.376482e-01	1.957861e-02	3.367177e-01	1.755251e-01	3.235793e-01	1.641779e-01	3.642209e-01	2.315240e-01	1.892094e-01	2.150457e-01	2.597234e-01	2.606437e-01	2.414405e-01	2.381923e-01	1.533125e+00	1.460770e+00	1.353590e+00	3.625716e-02	3.484205e-01	3.089519e-01	2.342628e+00
116500	-9.068533e+04	-3.264615e+02	7.210756e+01	2.145156e-01	1.900644e-01	1.067656e-01	9.751626e-02	2.895826e-01	1.015555e-01	1.483220e-01	2.350564e-01	9.860633e-02	2.583576e-01	1.850928e-01	7.456479e-02	4.207368e-02	2.763673e-01	1.725795e-01	4.287500e-02	4.465259e-01	1.957861e-02	3.367177e-01	1.755251e-01	3.235793e-01	1.641779e-01	3.642209e-01	2.315240e-01	1.892094e-01	2.150457e-01	2.597234e-01	2.606437e-01	2.414405e-01	2.381923e-01	1.652368e+00	1.447421e+00	1.339393e+00	3.192094e-02	3.505175e-01	3.068550e-01	2.342628e+00
117000	-9.069648e+04	-3.232231e+02	7.061074e+01	2.117340e-01	1.900786e-01	1.095330e-01	9.751626e-02	2.895826e-01	1.015555e-01	1.483220e-01	2.350564e-01	9.860633e-02	2.457260e-01	1.951018e-01	7.718740e-02	4.207368e-02	2.763673e-01	1.725795e-01	4.287500e-02	4.475665e-01	1.853799e-02	3.341785e-01	1.710970e-01	3.393113e-01	1.554131e-01	3.642209e-01	2.315240e-01	1.896936e-01	2.145615e-01	2.574567e-01	2.606437e-01	2.437073e-01	2.381923e-01	1.574652e+00	1.458681e+00	1.379743e+00	2.871726e-02	3.505175e-01	3.383571e-01	2.311125e+00
117500	-9.068980e+04	-3.252761e+02	7.146365e+01	2.117340e-01	1.900786e-01	1.095330e-01	9.751626e-02	2.895826e-01	1.015555e-01	1.483220e-01	2.350564e-01	9.860633e-02	2.457260e-01	1.960292e-01	7.626003e-02	4.207368e-02	2.763673e-01	1.725795e-01	4.287500e-02	4.475665e-01	1.853799e-02	3.341785e-01	1.710970e-01	3.393113e-01	1.554131e-01	3.642209e-01	2.372439e-01	1.874961e-01	2.110391e-01	2.579619e-01	2.574262e-01	2.461687e-01	2.384432e-01	1.693412e+00	1.554640e+00	1.379743e+00	2.329454e-02	3.676207e-01	2.943422e-01	2.338037e+00
118000	-9.068986e+04	-3.217239e+02	6.988554e+01	2.286482e-01	1.823376e-01	1.095330e-01	9.751626e-02	2.804095e-01	1.015555e-01	1.483220e-01	2.350564e-01	9.860633e-02	2.457260e-01	1.960292e-01	7.626003e-02	4.543474e-02	2.779506e-01	1.953336e-01	4.247485e-02	4.312622e-01	7.543992e-03	3.341785e-01	1.710970e-01	3.393113e-01	1.554131e-01	3.642209e-01	2.403252e-01	1.844148e-01	2.110391e-01	2.579619e-01	2.574262e-01	2.461687e-01	2.384432e-01	1.511355e+00	1.602550e+00	1.379743e+00	3.546648e-02	3.520862e-01	3.008195e-01	2.347094e+00
118500	-9.068121e+04	-3.274253e+02	7.258667e+01	2.286482e-01	1.839090e-01	1.161335e-01	9.751626e-02	2.804095e-01	9.338354e-02	1.483220e-01	2.397259e-01	9.860633e-02	2.457260e-01	1.948547e-01	7.276496e-02	4.561068e-02	3.009685e-01	1.803031e-01	4.129694e-02	4.206618e-01	1.115899e-02	3.338334e-01	1.692522e-01	3.415013e-01	1.554131e-01	3.661129e-01	2.454318e-01	1.769014e-01	2.115540e-01	2.579619e-01	2.574262e-01	2.461687e-01	2.384432e-01	1.479793e+00	1.455491e+00	1.452928e+00	2.478382e-02	3.464864e-01	3.073906e-01	2.346123e+00
119000	-9.068106e+04	-3.137765e+02	6.634081e+01	2.219395e-01	1.837684e-01	1.021424e-01	1.085091e-01	2.887117e-01	9.492888e-02	1.512846e-01	2.547886e-01	9.775866e-02	2.631105e-01	1.682554e-01	6.480219e-02	6.166231e-02	3.000572e-01	1.687928e-01	3.923432e-02	4.079388e-01	2.231456e-02	3.353947e-01	1.666146e-01	3.285536e-01	1.694370e-01	3.615000e-01	2.415716e-01	1.834513e-01	2.134771e-01	2.584996e-01	2.568898e-01	2.456363e-01	2.389743e-01	1.598408e+00	1.532315e+00	1.369819e+00	2.496612e-02	3.744042e-01	3.330895e-01	2.292506e+00
119500	-9.069343e+04	-3.109790e+02	6.514776e+01	2.219395e-01	1.837684e-01	1.023366e-01	1.094406e-01	2.898967e-01	9.261812e-02	1.384836e-01	2.464945e-01	1.003862e-01	2.782784e-01	1.641182e-01	7.223905e-02	6.716558e-02	2.972223e-01	1.689071e-01	4.977399e-02	3.998716e-01	1.705937e-02	3.333709e-01	1.686384e-01	3.285536e-01	1.694370e-01	3.615000e-01	2.415716e-01	1.834513e-01	2.134771e-01	2.584996e-01	2.568898e-01	2.456363e-01	2.389743e-01	1.560305e+00	1.520139e+00	1.391416e+00	2.634245e-02	3.871063e-01	3.376341e-01	2.275260e+00
120000	-9.070165e+04	-3.070256e+02	6.330706e+01	2.356941e-01	1.867292e-01	1.023366e-01	1.064798e-01	2.761421e-01	9.261812e-02	1.423288e-01	2.513550e-01	9.103600e-02	2.735379e-01	1.621119e-01	7.963047e-02	6.467001e-02	3.103403e-01	1.689071e-01	3.628502e-02	3.998716e-01	1.992592e-02	3.333709e-01	1.686384e-01	3.285536e-01	1.694370e-01	3.615000e-01	2.415716e-01	1.834513e-01	2.134771e-01	2.584996e-01	2.568898e-01	2.456363e-01	2.389743e-01	1.733519e+00	1.515419e+00	1.638059e+00	3.545595e-02	3.842940e-01	3.381677e-01	2.277538e+00
120500	-9.068592e+04	-3.275879e+02	7.270928e+01	2.095394e-01	1.788092e-01	1.157754e-01	1.083831e-01	2.901177e-01	9.737511e-02	1.361528e-01	2.501618e-01	8.589871e-02	2.835000e-01	1.676070e-01	7.667977e-02	4.376134e-02	3.028885e-01	1.524563e-01	3.585391e-02	4.443163e-01	2.072364e-02	3.338334e-01	1.692522e-01	3.415013e-01	1.554131e-01	3.541781e-01	2.482626e-01	1.747104e-01	2.228489e-01	2.584700e-01	2.574262e-01	2.417510e-01	2.423528e-01	1.637929e+00	1.360618e+00	1.293609e+00	2.198419e-02	3.490200e-01	3.080171e-01	2.342963e+00
121000	-9.069312e+04	-3.177411e+02	6.817453e+01	2.418652e-01	1.877377e-01	1.125857e-01	9.826285e-02	2.573027e-01	1.022458e-01	1.616590e-01	2.471396e-01	9.752289e-02	2.389762e-01	1.850502e-01	6.965204e-02	6.946808e-02	2.942490e-01	1.566727e-01	4.185808e-02	4.117238e-01	2.602835e-02	3.275935e-01	1.686384e-01	3.332696e-01	1.704984e-01	3.615000e-01	2.415716e-01	1.834513e-01	2.134771e-01	2.566304e-01	2.589267e-01	2.401707e-01	2.442722e-01	1.632585e+00	1.392633e+00	1.275718e+00	2.874568e-02	3.726668e-01	3.154811e-01	2.311852e+00
121500	-9.069852e+04	-3.134692e+02	6.623511e+01	2.266496e-01	2.056818e-01	1.022524e-01	9.029196e-02	2.656670e-01	1.094572e-01	1.364265e-01	2.397980e-01	9.248359e-02	2.642088e-01	1.850502e-01	8.203301e-02	6.946808e-02	2.942490e-01	1.566727e-01	4.185808e-02	4.117238e-01	2.602835e-02	3.251847e-01	1.755619e-01	3.287550e-01	1.704984e-01	3.615000e-01	2.415716e-01	1.834513e-01	2.134771e-01	2.566304e-01	2.589267e-01	2.455332e-01	2.389098e-01	1.539468e+00	1.472326e+00	1.424797e+00	1.990857e-02	3.885236e-01	3.277752e-01	2.283701e+00
122000	-9.068657e+04	-3.232931e+02	7.049057e+01	2.318057e-01	1.825078e-01	1.202472e-01	1.024596e-01	2.600092e-01	1.029705e-01	1.393642e-01	2.596334e-01	8.589871e-02	2.803345e-01	1.707725e-01	6.399669e-02	5.561998e-02	2.944727e-01	1.676788e-01	3.539640e-02	4.197503e-01	2.708188e-02	3.250664e-01	1.675878e-01	3.469029e-01	1.604429e-01	3.541781e-01	2.401501e-01	1.722617e-01	2.334101e-01	2.584700e-01	2.574262e-01	2.417510e-01	2.423528e-01	1.718873e+00	1.537617e+00	1.487329e+00	1.622740e-02	3.748488e-01	3.416883e-01	2.283463e+00
122500	-9.069041e+04	-3.187894e+02	6.840219e+01	2.318057e-01	1.953675e-01	1.202472e-01	1.024596e-01	2.471495e-01	1.029705e-01	1.382572e-01	2.352824e-01	8.584240e-02	2.806330e-01	1.848779e-01	7.510707e-02	5.299571e-02	2.930897e-01	1.626175e-01	4.498613e-02	4.251016e-01	2.120936e-02	3.243209e-01	1.805328e-01	3.340353e-01	1.611110e-01	3.536614e-01	2.480210e-01	1.722617e-01	2.260560e-01	2.584700e-01	2.574262e-01	2.417510e-01	2.423528e-01	1.718873e+00	1.633595e+00	1.487329e+00	2.859255e-02	3.639909e-01	3.200585e-01	2.315951e+00
123000	-9.068798e+04	-3.084656e+02	6.400953e+01	2.164611e-01	1.930218e-01	1.022290e-01	1.049745e-01	2.790223e-01	1.042912e-01	1.490562e-01	2.438847e-01	8.767558e-02	2.679850e-01	1.645023e-01	8.689630e-02	6.834144e-02	2.909067e-01	1.652943e-01	4.337407e-02	4.150661e-01	1.701737e-02	3.270494e-01	1.771993e-01	3.287742e-01	1.669771e-01	3.524978e-01	2.432143e-01	1.762769e-01	2.280110e-01	2.612851e-01	2.589267e-01	2.461775e-01	2.336107e-01	1.710734e+00	1.446328e+00	1.488558e+00	2.500332e-02	4.082284e-01	3.293277e-01	2.262444e+00
123500	-9.070756e+04	-3.215531e+02	6.980995e+01	2.204016e-01	1.787590e-01	1.232876e-01	9.440301e-02	2.811090e-01	1.020397e-01	1.420612e-01	2.601524e-01	9.746424e-02	2.448136e-01	1.688348e-01	8.667383e-02	5.684019e-02	2.796185e-01	1.671128e-01	4.244703e-02	4.314823e-01	2.249918e-02	3.437278e-01	1.745889e-01	3.219578e-01	1.597256e-01	3.658898e-01	2.368224e-01	1.816517e-01	2.156361e-01	2.619863e-01	2.580956e-01	2.414654e-01	2.384527e-01	1.679467e+00	1.432510e+00	1.376439e+00	3.499884e-02	3.809152e-01	3.049653e-01	2.314119e+00
124000	-9.069663e+04	-2.999940e+02	6.049018e+01	2.132471e-01	1.988159e-01	1.082657e-01	1.075562e-01	2.778810e-01	9.423416e-02	1.628948e-01	2.559321e-01	9.825149e-02	2.511835e-01	1.699404e-01	6.179777e-02	5.952471e-02	2.745169e-01	1.813666e-01	4.407366e-02	4.157781e-01	2.474002e-02	3.270494e-01	1.771993e-01	3.287742e-01	1.669771e-01	3.524978e-01	2.432143e-01	1.762769e-01	2.280110e-01	2.612851e-01	2.589267e-01	2.461775e-01	2.336107e-01	1.732328e+00	1.460588e+00	1.589503e+00	2.123742e-02	4.102562e-01	3.337403e-01	2.256003e+00
124500	-9.069356e+04	-2.996447e+02	6.027610e+01	2.132471e-01	1.988159e-01	1.082657e-01	1.075562e-01	2.778810e-01	9.423416e-02	1.602331e-01	2.504009e-01	9.150640e-02	2.565546e-01	1.815995e-01	5.970550e-02	5.952471e-02	2.745169e-01	1.813666e-01	4.407366e-02	4.157781e-01	2.474002e-02	3.270494e-01	1.742571e-01	3.287742e-01	1.699193e-01	3.524978e-01	2.442824e-01	1.762769e-01	2.269429e-01	2.616868e-01	2.585250e-01	2.461775e-01	2.336107e-01	1.630786e+00	1.655570e+00	1.685762e+00	2.386020e-02	4.242523e-01	3.407193e-01	2.235028e+00
125000	-9.068833e+04	-3.039090e+02	6.197426e+01	2.132471e-01	1.988159e-01	1.082657e-01	1.075562e-01	2.778810e-01	9.423416e-02	1.602331e-01	2.504009e-01	9.150640e-02	2.565546e-01	1.815995e-01	5.970550e-02	5.815628e-02	2.745169e-01	1.827350e-01	4.407366e-02	4.157781e-01	2.474002e-02	3.283993e-01	1.801555e-01	3.250483e-01	1.663970e-01	3.524978e-01	2.442824e-01	1.762769e-01	2.269429e-01	2.616868e-01	2.585250e-01	2.461775e-01	2.336107e-01	1.738127e+00	1.666676e+00	1.605498e+00	2.744147e-02	4.239123e-01	3.410593e-01	2.235028e+00
125500	-9.068703e+04	-3.023756e+02	6.140100e+01	2.192389e-01	1.988159e-01	1.082657e-01	1.075562e-01	2.718891e-01	9.423416e-02	1.602331e-01	2.504009e-01	9.150640e-02	2.565546e-01	1.815995e-01	5.970550e-02	7.093351e-02	2.985444e-01	1.686670e-01	3.754479e-02	4.070306e-01	1.727972e-02	3.190087e-01	1.828123e-01	3.238331e-01	1.743458e-01	3.576776e-01	2.323526e-01	1.830269e-01	2.269429e-01	2.616868e-01	2.585250e-01	2.461775e-01	2.336107e-01	1.614363e+00	1.671068e+00	1.605498e+00	3.044846e-02	3.888566e-01	3.546479e-01	2.256496e+00
126000	-9.068927e+04	-3.015098e+02	6.107295e+01	2.192389e-01	1.988159e-01	1.082657e-01	1.022107e-01	2.772346e-01	9.423416e-02	1.602331e-01	2.504009e-01	9.150640e-02	2.565546e-01	1.815995e-01	5.970550e-02	5.866820e-02	2.956831e-01	1.938889e-01	4.358516e-02	3.937252e-01	1.444941e-02	3.197589e-01	1.828123e-01	3.230830e-01	1.743458e-01	3.576776e-01	2.380425e-01	1.830269e-01	2.212530e-01	2.616868e-01	2.521808e-01	2.525217e-01	2.336107e-01	1.603786e+00	1.697101e+00	1.539209e+00	2.166686e-02	4.073633e-01	3.546479e-01	2.237989e+00
126500	-9.067900e+04	-3.080728e+02	6.361957e+01	2.192389e-01	1.970274e-01	1.088960e-01	1.022107e-01	2.790231e-01	9.360391e-02	1.602331e-01	2.504009e-01	9.150640e-02	2.565546e-01	1.721251e-01	6.917987e-02	5.866820e-02	2.882277e-01	1.784058e-01	4.358516e-02	4.109694e-01	2.014376e-02	3.342808e-01	1.828123e-01	3.230830e-01	1.598239e-01	3.507716e-01	2.347700e-01	1.867112e-01	2.277471e-01	2.616868e-01	2.521808e-01	2.525217e-01	2.336107e-01	1.951484e+00	1.713517e+00	1.518999e+00	3.023854e-02	4.069583e-01	3.224216e-01	2.270620e+00
127000	-9.068948e+04	-3.027211e+02	6.139508e+01	2.192389e-01	1.970274e-01	1.088960e-01	1.022107e-01	2.790231e-01	9.360391e-02	1.602331e-01	2.504009e-01	9.150640e-02	2.565546e-01	1.721251e-01	6.917987e-02	6.203898e-02	3.114225e-01	1.821414e-01	4.358516e-02	3.831882e-01	1.762377e-02	3.240737e-01	1.749649e-01	3.301561e-01	1.708053e-01	3.507716e-01	2.384462e-01	1.733289e-01	2.374533e-01	2.604505e-01	2.534171e-01	2.525217e-01	2.336107e-01	1.832085e+00	1.827751e+00	1.591273e+00	2.611939e-02	3.960488e-01	3.224216e-01	2.281530e+00
127500	-9.068889e+04	-3.027902e+02	6.149457e+01	2.192389e-01	1.970274e-01	1.088960e-01	1.022107e-01	2.790231e-01	9.360391e-02	1.602331e-01	2.504009e-01	9.150640e-02	2.565546e-01	1.721251e-01	6.917987e-02	6.410214e-02	2.892702e-01	1.886943e-01	3.596602e-02	4.048496e-01	1.711777e-02	3.240737e-01	1.749649e-01	3.301561e-01	1.708053e-01	3.507716e-01	2.384462e-01	1.733289e-01	2.374533e-01	2.604505e-01	2.534171e-01	2.525217e-01	2.336107e-01	1.885411e+00	1.540689e+00	1.647812e+00	3.218867e-02	4.099080e-01	3.169316e-01	2.273160e+00
128000	-9.070651e+04	-3.109336e+02	6.505568e+01	2.228662e-01	1.956772e-01	1.041289e-01	1.022842e-01	2.760180e-01	9.902548e-02	1.439028e-01	2.515789e-01	8.626191e-02	2.602543e-01	1.786136e-01	7.938853e-02	5.554062e-02	3.046327e-01	1.674360e-01	4.015867e-02	4.086186e-01	2.361343e-02	3.293314e-01	1.708402e-01	3.335241e-01	1.663043e-01	3.657301e-01	2.374838e-01	1.727243e-01	2.240618e-01	2.608793e-01	2.639666e-01	2.406342e-01	2.345199e-01	1.518742e+00	1.524747e+00	1.598666e+00	2.857369e-02	3.709736e-01	3.324486e-01	2.296578e+00
128500	-9.069349e+04	-3.102012e+02	6.464828e+01	2.228662e-01	1.956772e-01	1.041289e-01	1.022842e-01	2.760180e-01	9.902548e-02	1.508517e-01	2.465598e-01	8.983449e-02	2.600489e-01	1.684532e-01	8.425195e-02	5.616825e-02	3.015301e-01	1.668084e-01	4.326131e-02	4.086186e-01	2.361343e-02	3.303031e-01	1.708402e-01	3.335241e-01	1.653327e-01	3.657301e-01	2.374838e-01	1.727243e-01	2.240618e-01	2.573069e-01	2.572083e-01	2.431092e-01	2.423757e-01	1.812712e+00	1.620335e+00	1.434621e+00	2.051972e-02	3.758428e-01	3.386774e-01	2.285480e+00
129000	-9.068712e+04	-3.129060e+02	6.592585e+01	2.161222e-01	1.943409e-01	1.127407e-01	1.026706e-01	2.760180e-01	9.810756e-02	1.508517e-01	2.465598e-01	8.983449e-02	2.600489e-01	1.684532e-01	8.425195e-02	5.616825e-02	3.015301e-01	1.668084e-01	4.326131e-02	4.086186e-01	2.361343e-02	3.303031e-01	1.708402e-01	3.335241e-01	1.653327e-01	3.657301e-01	2.374838e-01	1.727243e-01	2.240618e-01	2.573069e-01	2.572083e-01	2.431092e-01	2.423757e-01	1.623244e+00	1.508256e+00	1.456099e+00	1.361845e-02	3.863496e-01	3.429692e-01	2.270681e+00
129500	-9.069355e+04	-3.124813e+02	6.586891e+01	2.159599e-01	1.978835e-01	1.088960e-01	1.046336e-01	2.790231e-01	9.360391e-02	1.626676e-01	2.462989e-01	8.968940e-02	2.531411e-01	1.747114e-01	7.349162e-02	6.700751e-02	2.973612e-01	1.641903e-01	3.106800e-02	4.105246e-01	2.984843e-02	3.275115e-01	1.780858e-01	3.228057e-01	1.715971e-01	3.593704e-01	2.435039e-01	1.811569e-01	2.159688e-01	2.604505e-01	2.563464e-01	2.495924e-01	2.336107e-01	1.576318e+00	1.394797e+00	1.323682e+00	2.898339e-02	3.825203e-01	3.591483e-01	2.258331e+00
130000	-9.067992e+04	-3.148429e+02	6.681091e+01	2.230297e-01	2.052244e-01	1.135799e-01	9.967115e-02	2.705935e-01	8.790139e-02	1.580197e-01	2.465598e-01	9.129014e-02	2.600489e-01	1.684532e-01	7.562823e-02	6.073728e-02	3.015301e-01	1.668084e-01	4.453682e-02	4.086186e-01	1.776889e-02	3.250161e-01	1.781117e-01	3.265890e-01	1.702832e-01	3.473513e-01	2.431028e-01	1.849978e-01	2.245481e-01	2.556165e-01	2.588987e-01	2.431092e-01	2.423757e-01	1.569497e+00	1.512859e+00	1.406630e+00	3.247579e-02	3.829805e-01	3.344301e-01	2.282589e+00
130500	-9.067893e+04	-3.112249e+02	6.512331e+01	2.230297e-01	2.052244e-01	1.135799e-01	9.967115e-02	2.705935e-01	8.790139e-02	1.523924e-01	2.549718e-01	9.129014e-02	2.480699e-01	1.776475e-01	7.562823e-02	7.081904e-02	3.021298e-01	1.786504e-01	3.751696e-02	3.969129e-01	1.397081e-02	3.250161e-01	1.781117e-01	3.265890e-01	1.702832e-01	3.473513e-01	2.431028e-01	1.849978e-01	2.245481e-01	2.556165e-01	2.578433e-01	2.441645e-01	2.423757e-01	1.711603e+00	1.512859e+00	1.550502e+00	3.871868e-02	3.829805e-01	3.159018e-01	2.301118e+00
131000	-9.071331e+04	-3.196973e+02	6.891627e+01	2.163308e-01	1.855770e-01	1.145834e-01	1.104710e-01	2.712407e-01	1.017971e-01	1.515650e-01	2.393990e-01	8.886292e-02	2.612568e-01	1.795639e-01	7.935243e-02	6.566831e-02	2.799738e-01	1.605455e-01	3.201744e-02	4.363212e-01	2.547375e-02	3.326219e-01	1.780858e-01	3.228057e-01	1.664866e-01	3.430787e-01	2.289599e-01	1.878019e-01	2.401594e-01	2.604505e-01	2.563464e-01	2.513059e-01	2.318973e-01	1.671824e+00	1.569700e+00	1.361550e+00	1.514770e-02	3.728547e-01	3.122566e-01	2.314889e+00
131500	-9.069924e+04	-3.121964e+02	6.562040e+01	2.312107e-01	2.027791e-01	1.077143e-01	1.036657e-01	2.648944e-01	8.973579e-02	1.523924e-01	2.549718e-01	9.129014e-02	2.480699e-01	1.743944e-01	7.888128e-02	5.507420e-02	3.086050e-01	1.826245e-01	3.001369e-02	3.989564e-01	2.472628e-02	3.250161e-01	1.781117e-01	3.265890e-01	1.702832e-01	3.617399e-01	2.405847e-01	1.763574e-01	2.213181e-01	2.620897e-01	2.578433e-01	2.435973e-01	2.364697e-01	1.798316e+00	1.429978e+00	1.358304e+00	1.639070e-02	3.776171e-01	3.258283e-01	2.296555e+00
132000	-9.070340e+04	-3.185083e+02	6.834199e+01	2.110232e-01	1.926140e-01	1.145834e-01	1.104710e-01	2.695113e-01	1.017971e-01	1.515650e-01	2.369467e-01	8.979929e-02	2.612568e-01	1.786866e-01	8.174561e-02	6.207209e-02	2.799738e-01	1.571336e-01	3.561366e-02	4.363212e-01	2.888564e-02	3.247685e-01	1.782954e-01	3.373487e-01	1.595873e-01	3.602899e-01	2.477982e-01	1.792229e-01	2.126890e-01	2.604505e-01	2.543339e-01	2.513059e-01	2.339097e-01	1.659079e+00	1.509455e+00	1.524693e+00	4.480857e-02	3.868752e-01	3.296902e-01	2.283435e+00
132500	-9.068975e+04	-3.119630e+02	6.548399e+01	2.110232e-01	1.926140e-01	1.145834e-01	1.104710e-01	2.695113e-01	1.017971e-01	1.480980e-01	2.425610e-01	9.083913e-02	2.580696e-01	1.786866e-01	8.174561e-02	5.583590e-02	2.799738e-01	1.651059e-01	4.184985e-02	4.283489e-01	2.888564e-02	3.247685e-01	1.782954e-01	3.373487e-01	1.595873e-01	3.601445e-01	2.419120e-01	1.831939e-01	2.147495e-01	2.604505e-01	2.543339e-01	2.513059e-01	2.339097e-01	1.659079e+00	1.527699e+00	1.483919e+00	3.216482e-02	3.804260e-01	3.435170e-01	2.276057e+00
133000	-9.069801e+04	-2.985642e+02	5.989428e+01	2.125829e-01	1.910543e-01	1.224485e-01	1.029904e-01	2.695113e-01	1.014126e-01	1.480980e-01	2.432903e-01	9.010983e-02	2.580696e-01	1.786866e-01	8.174561e-02	5.488991e-02	2.799738e-01	1.651059e-01	4.238211e-02	4.283489e-01	2.929937e-02	3.247685e-01	1.793971e-01	3.362471e-01	1.595873e-01	3.601445e-01	2.401184e-01	1.871924e-01	2.125446e-01	2.658275e-01	2.543339e-01	2.459289e-01	2.339097e-01	1.794856e+00	1.511492e+00	1.551246e+00	3.283966e-02	3.834155e-01	3.381678e-01	2.278417e+00
133500	-9.069972e+04	-3.084863e+02	6.391468e+01	2.125829e-01	1.901520e-01	1.222123e-01	1.041289e-01	2.695113e-01	1.014126e-01	1.495862e-01	2.432903e-01	9.010983e-02	2.580696e-01	1.771984e-01	8.174561e-02	5.488991e-02	2.799738e-01	1.651059e-01	4.238211e-02	4.283489e-01	2.929937e-02	3.324707e-01	1.775024e-01	3.349697e-01	1.550572e-01	3.601445e-01	2.307776e-01	1.871924e-01	2.218854e-01	2.663087e-01	2.538527e-01	2.459289e-01	2.339097e-01	1.788329e+00	1.709886e+00	1.394173e+00	3.283966e-02	3.834155e-01	3.381678e-01	2.278417e+00
134000	-9.069157e+04	-3.062052e+02	6.313935e+01	2.125829e-01	1.901520e-01	1.222123e-01	1.041289e-01	2.695113e-01	1.014126e-01	1.636883e-01	2.432903e-01	9.010983e-02	2.443331e-01	1.771984e-01	8.138009e-02	6.599826e-02	2.801891e-01	1.575767e-01	3.871587e-02	4.300118e-01	2.750820e-02	3.324707e-01	1.775024e-01	3.349697e-01	1.550572e-01	3.601445e-01	2.378913e-01	1.778410e-01	2.241232e-01	2.663087e-01	2.538527e-01	2.459289e-01	2.339097e-01	1.628617e+00	1.371147e+00	1.470916e+00	2.598137e-02	3.787432e-01	3.433970e-01	2.277860e+00
134500	-9.068378e+04	-3.109029e+02	6.505716e+01	2.125829e-01	1.901520e-01	1.222123e-01	1.041289e-01	2.695113e-01	1.014126e-01	1.505631e-01	2.381140e-01	8.385098e-02	2.674917e-01	1.762948e-01	8.368543e-02	6.599826e-02	2.801891e-01	1.575767e-01	3.927096e-02	4.300118e-01	2.695311e-02	3.289145e-01	1.788833e-01	3.293466e-01	1.628556e-01	3.564149e-01	2.378913e-01	1.778410e-01	2.278529e-01	2.663087e-01	2.538527e-01	2.459289e-01	2.339097e-01	1.626408e+00	1.498161e+00	1.483384e+00	8.790447e-03	3.892605e-01	3.433970e-01	2.267343e+00
135000	-9.070537e+04	-2.979205e+02	5.975986e+01	2.268803e-01	1.841688e-01	1.043118e-01	1.003925e-01	2.806544e-01	1.035923e-01	1.505631e-01	2.381140e-01	9.500987e-02	2.744032e-01	1.715794e-01	7.033046e-02	6.599826e-02	2.853461e-01	1.575767e-01	3.927096e-02	4.300118e-01	2.179620e-02	3.289145e-01	1.788833e-01	3.293466e-01	1.628556e-01	3.564149e-01	2.378913e-01	1.778410e-01	2.278529e-01	2.663087e-01	2.538527e-01	2.459289e-01	2.339097e-01	1.626408e+00	1.486489e+00	1.442526e+00	2.908798e-02	3.892605e-01	3.433970e-01	2.267343e+00
135500	-9.069407e+04	-3.067442e+02	6.336485e+01	2.114501e-01	1.868078e-01	1.258166e-01	9.431786e-02	2.806544e-01	1.009532e-01	1.505631e-01	2.381140e-01	9.500987e-02	2.744032e-01	1.715794e-01	7.033046e-02	6.599826e-02	2.853461e-01	1.575767e-01	3.927096e-02	4.300118e-01	2.179620e-02	3.276015e-01	1.788833e-01	3.306596e-01	1.628556e-01	3.564149e-01	2.378913e-01	1.778410e-01	2.278529e-01	2.663087e-01	2.538527e-01	2.459289e-01	2.339097e-01	1.626408e+00	1.486489e+00	1.353702e+00	2.383804e-02	3.892605e-01	3.433970e-01	2.267343e+00
136000	-9.068820e+04	-3.081875e+02	6.388969e+01	2.114501e-01	1.868078e-01	1.258166e-01	9.431786e-02	2.806544e-01	1.009532e-01	1.529194e-01	2.508683e-01	9.543718e-02	2.568534e-01	1.707638e-01	7.315796e-02	5.802058e-02	2.893906e-01	1.575767e-01	4.320406e-02	4.300118e-01	2.179620e-02	3.276015e-01	1.788833e-01	3.306596e-01	1.628556e-01	3.564149e-01	2.378913e-01	1.778410e-01	2.278529e-01	2.663087e-01	2.538527e-01	2.459289e-01	2.339097e-01	1.626408e+00	1.631273e+00	1.395471e+00	2.047609e-02	3.897078e-01	3.433970e-01	2.266895e+00
136500	-9.069418e+04	-3.064140e+02	6.315299e+01	2.114501e-01	1.868078e-01	1.258166e-01	9.431786e-02	2.806544e-01	1.009532e-01	1.498246e-01	2.479804e-01	8.838752e-02	2.634237e-01	1.838023e-01	6.658150e-02	6.488589e-02	2.825253e-01	1.575767e-01	4.320406e-02	4.300118e-01	2.179620e-02	3.276015e-01	1.811749e-01	3.306596e-01	1.605640e-01	3.564149e-01	2.378913e-01	1.778410e-01	2.278529e-01	2.663087e-01	2.538527e-01	2.459289e-01	2.339097e-01	1.626408e+00	1.487269e+00	1.532900e+00	2.486998e-02	3.995378e-01	3.335670e-01	2.266895e+00
137000	-9.070233e+04	-3.062630e+02	6.307327e+01	2.096722e-01	1.811423e-01	1.258166e-01	1.017613e-01	2.806544e-01	1.009532e-01	1.474505e-01	2.295241e-01	9.463685e-02	2.711005e-01	1.899924e-01	6.729575e-02	5.625976e-02	2.813946e-01	1.552491e-01	4.977793e-02	4.353708e-01	2.194788e-02	3.276015e-01	1.811749e-01	3.306596e-01	1.605640e-01	3.697097e-01	2.378913e-01	1.778410e-01	2.145580e-01	2.663087e-01	2.538527e-01	2.459289e-01	2.339097e-01	1.626408e+00	1.601273e+00	1.460296e+00	3.045197e-02	3.800085e-01	3.606490e-01	2.259343e+00
137500	-9.069438e+04	-3.044998e+02	6.237502e+01	2.096722e-01	1.811423e-01	1.222458e-01	1.053320e-01	2.806544e-01	1.009532e-01	1.494048e-01	2.295241e-01	9.463685e-02	2.691461e-01	1.741644e-01	8.312369e-02	5.709182e-02	2.784658e-01	1.602302e-01	4.869702e-02	4.328274e-01	2.268772e-02	3.276015e-01	1.811749e-01	3.306596e-01	1.605640e-01	3.697097e-01	2.378913e-01	1.778410e-01	2.145580e-01	2.689436e-01	2.538025e-01	2.433442e-01	2.339097e-01	1.626408e+00	1.568248e+00	1.425301e+00	1.746702e-02	3.979097e-01	3.600244e-01	2.242066e+00
138000	-9.069374e+04	-3.074933e+02	6.370914e+01	2.010595e-01	1.811423e-01	1.222458e-01	1.053320e-01	2.806544e-01	1.095659e-01	1.494048e-01	2.479683e-01	9.463685e-02	2.553190e-01	1.879916e-01	6.467940e-02	5.847092e-02	2.770867e-01	1.602302e-01	4.869702e-02	4.328274e-01	2.268772e-02	3.453637e-01	1.774165e-01	3.267723e-01	1.504475e-01	3.697097e-01	2.378913e-01	1.778410e-01	2.145580e-01	2.689436e-01	2.538025e-01	2.433442e-01	2.339097e-01	1.543071e+00	1.458167e+00	1.388961e+00	1.926787e-02	3.979097e-01	3.600244e-01	2.242066e+00
138500	-9.068771e+04	-3.065225e+02	6.326052e+01	2.015605e-01	1.806413e-01	1.204296e-01	1.071483e-01	2.806544e-01	1.095659e-01	1.503265e-01	2.392811e-01	9.463685e-02	2.630845e-01	1.879916e-01	6.467940e-02	5.592851e-02	2.568446e-01	1.662980e-01	3.943620e-02	4.543179e-01	2.717489e-02	3.453637e-01	1.774165e-01	3.267723e-01	1.504475e-01	3.697097e-01	2.378913e-01	1.778410e-01	2.145580e-01	2.674950e-01	2.538025e-01	2.433442e-01	2.353583e-01	1.630362e+00	1.408973e+00	1.456599e+00	3.020305e-02	4.134578e-01	3.436501e-01	2.242892e+00
139000	-9.067600e+04	-3.138999e+02	6.629709e+01	2.134695e-01	1.864001e-01	1.115228e-01	9.412754e-02	2.881869e-01	1.062932e-01	1.424603e-01	2.601692e-01	9.194388e-02	2.487785e-01	1.762075e-01	8.044067e-02	6.360986e-02	2.889172e-01	1.577840e-01	3.951351e-02	4.284287e-01	2.174673e-02	3.344209e-01	1.732315e-01	3.295558e-01	1.627918e-01	3.536841e-01	2.502919e-01	1.781301e-01	2.178939e-01	2.591548e-01	2.611327e-01	2.386097e-01	2.411027e-01	1.665504e+00	1.577302e+00	1.481694e+00	2.777542e-02	3.735288e-01	3.207417e-01	2.305729e+00
139500	-9.067874e+04	-3.192891e+02	6.877473e+01	2.134695e-01	1.864001e-01	1.115228e-01	9.412754e-02	2.881869e-01	1.062932e-01	1.419712e-01	2.534756e-01	9.912658e-02	2.487785e-01	1.762075e-01	8.044067e-02	5.658899e-02	2.856899e-01	1.629259e-01	3.951351e-02	4.284287e-01	2.685300e-02	3.344209e-01	1.732315e-01	3.372700e-01	1.550776e-01	3.536841e-01	2.502919e-01	1.781301e-01	2.178939e-01	2.591548e-01	2.611327e-01	2.386097e-01	2.411027e-01	1.665504e+00	1.489573e+00	1.354137e+00	2.600781e-02	3.735288e-01	3.207417e-01	2.305729e+00
140000	-9.071096e+04	-3.143071e+02	6.655767e+01	2.134695e-01	1.836985e-01	1.131079e-01	9.524395e-02	2.881869e-01	1.062932e-01	1.445397e-01	2.640379e-01	9.079776e-02	2.454742e-01	1.877560e-01	6.739438e-02	5.568788e-02	2.855719e-01	1.649902e-01	3.846843e-02	4.284287e-01	2.685300e-02	3.354560e-01	1.732315e-01	3.372700e-01	1.540425e-01	3.482996e-01	2.502919e-01	1.835146e-01	2.178939e-01	2.591548e-01	2.611327e-01	2.369638e-01	2.427486e-01	1.658024e+00	1.520804e+00	1.354137e+00	3.507495e-02	3.569243e-01	3.184279e-01	2.324648e+00
140500	-9.072220e+04	-3.198199e+02	6.905574e+01	2.134695e-01	1.836985e-01	1.131079e-01	9.524395e-02	2.881869e-01	1.062932e-01	1.665535e-01	2.297658e-01	9.870776e-02	2.695067e-01	1.670833e-01	6.838298e-02	5.568788e-02	2.965796e-01	1.649902e-01	4.550203e-02	4.103873e-01	2.685300e-02	3.354560e-01	1.732315e-01	3.372700e-01	1.540425e-01	3.482996e-01	2.502919e-01	1.835146e-01	2.178939e-01	2.560871e-01	2.611327e-01	2.444867e-01	2.382934e-01	1.481418e+00	1.580975e+00	1.354137e+00	2.283201e-02	3.506894e-01	3.067425e-01	2.342568e+00
141000	-9.068390e+04	-3.066749e+02	6.325989e+01	2.101642e-01	1.934901e-01	1.122325e-01	1.087167e-01	2.768922e-01	9.850428e-02	1.608517e-01	2.311732e-01	9.254647e-02	2.432139e-01	1.806140e-01	9.160070e-02	6.232243e-02	2.729499e-01	1.522122e-01	4.186151e-02	4.375106e-01	3.314328e-02	3.427742e-01	1.734667e-01	3.227070e-01	1.610520e-01	3.734722e-01	2.286599e-01	1.855488e-01	2.123191e-01	2.675168e-01	2.538025e-01	2.433442e-01	2.353364e-01	1.700658e+00	1.497838e+00	1.451357e+00	3.021245e-02	3.925919e-01	3.340554e-01	2.273353e+00
141500	-9.067531e+04	-3.063719e+02	6.303753e+01	2.057037e-01	1.815542e-01	1.130049e-01	1.032743e-01	2.943293e-01	1.021336e-01	1.608517e-01	2.311732e-01	9.254647e-02	2.432139e-01	1.806140e-01	9.160070e-02	5.943455e-02	3.024058e-01	1.573416e-01	4.035472e-02	4.173551e-01	2.310826e-02	3.427742e-01	1.734667e-01	3.227070e-01	1.610520e-01	3.674689e-01	2.346632e-01	1.855488e-01	2.123191e-01	2.615747e-01	2.547289e-01	2.492863e-01	2.344100e-01	1.779140e+00	1.652673e+00	1.451357e+00	4.073993e-02	3.925919e-01	3.340554e-01	2.273353e+00
142000	-9.067794e+04	-3.092715e+02	6.434642e+01	2.057037e-01	1.870535e-01	1.130049e-01	1.032743e-01	2.943293e-01	9.663433e-02	1.548292e-01	2.483396e-01	9.425921e-02	2.449005e-01	1.699301e-01	8.774153e-02	6.770684e-02	2.849460e-01	1.509559e-01	4.345911e-02	4.282415e-01	2.469063e-02	3.427742e-01	1.734667e-01	3.227070e-01	1.610520e-01	3.674689e-01	2.346632e-01	1.855488e-01	2.123191e-01	2.615747e-01	2.547289e-01	2.409596e-01	2.427367e-01	1.723411e+00	1.566238e+00	1.361793e+00	4.073993e-02	4.048541e-01	3.301307e-01	2.265015e+00
142500	-9.067399e+04	-3.127362e+02	6.588496e+01	2.151030e-01	1.776541e-01	1.130049e-01	1.032743e-01	2.943293e-01	9.663433e-02	1.417611e-01	2.337857e-01	8.929118e-02	2.707669e-01	1.812516e-01	8.314356e-02	7.014210e-02	3.073289e-01	1.523131e-01	3.931188e-02	4.067173e-01	2.418674e-02	3.427742e-01	1.810854e-01	3.227070e-01	1.534333e-01	3.674689e-01	2.346632e-01	1.855488e-01	2.123191e-01	2.615747e-01	2.547289e-01	2.409596e-01	2.427367e-01	1.688896e+00	1.461790e+00	1.361793e+00	2.266716e-02	3.905009e-01	3.444839e-01	2.265015e+00
143000	-9.068019e+04	-3.144204e+02	6.662716e+01	2.151030e-01	1.776541e-01	1.130049e-01	1.033436e-01	2.942600e-01	9.663433e-02	1.417611e-01	2.337857e-01	8.929118e-02	2.707669e-01	1.820054e-01	8.238974e-02	7.458756e-02	2.935692e-01	1.644937e-01	4.013841e-02	4.023757e-01	2.483545e-02	3.427742e-01	1.810854e-01	3.227070e-01	1.534333e-01	3.801209e-01	2.346632e-01	1.728969e-01	2.123191e-01	2.573435e-01	2.547289e-01	2.451909e-01	2.427367e-01	1.695794e+00	1.461790e+00	1.329399e+00	1.701663e-02	3.905009e-01	3.444839e-01	2.265015e+00
143500	-9.068444e+04	-3.178053e+02	6.816414e+01	2.151030e-01	1.776541e-01	1.130049e-01	1.033436e-01	2.942600e-01	9.663433e-02	1.417611e-01	2.337857e-01	8.946832e-02	2.705898e-01	1.820054e-01	8.238974e-02	7.458756e-02	2.935692e-01	1.644937e-01	4.013841e-02	4.023757e-01	2.483545e-02	3.427742e-01	1.674700e-01	3.363225e-01	1.534333e-01	3.723433e-01	2.375721e-01	1.762045e-01	2.138801e-01	2.573435e-01	2.547289e-01	2.451909e-01	2.427367e-01	1.680306e+00	1.248423e+00	1.459688e+00	4.669338e-02	3.809085e-01	3.410306e-01	2.278061e+00
144000	-9.068816e+04	-3.225684e+02	7.038257e+01	2.151030e-01	1.776541e-01	1.129235e-01	1.033436e-01	2.942600e-01	9.671576e-02	1.417611e-01	2.325015e-01	8.946832e-02	2.718739e-01	1.820054e-01	8.238974e-02	6.162497e-02	3.134596e-01	1.833782e-01	4.206979e-02	3.845710e-01	1.489645e-02	3.427742e-01	1.674700e-01	3.363225e-01	1.534333e-01	3.811226e-01	2.346743e-01	1.751047e-01	2.090983e-01	2.573435e-01	2.626389e-01	2.372809e-01	2.427367e-01	1.441130e+00	1.376041e+00	1.436623e+00	2.391947e-02	3.797282e-01	3.422109e-01	2.278061e+00
144500	-9.068099e+04	-3.176057e+02	6.791906e+01	2.151030e-01	1.776541e-01	1.028635e-01	1.033436e-01	2.942600e-01	1.067757e-01	1.417611e-01	2.287734e-01	8.946832e-02	2.718739e-01	1.857336e-01	8.238974e-02	6.968839e-02	3.010432e-01	1.775834e-01	3.245380e-02	3.915752e-01	2.765604e-02	3.438627e-01	1.727955e-01	3.243725e-01	1.589693e-01	3.811226e-01	2.346743e-01	1.751047e-01	2.090983e-01	2.573435e-01	2.626389e-01	2.372809e-01	2.427367e-01	1.742708e+00	1.421647e+00	1.574919e+00	2.391751e-02	3.699688e-01	3.519703e-01	2.278061e+00
145000	-9.068546e+04	-3.108954e+02	6.499739e+01	2.151030e-01	1.776541e-01	1.028635e-01	9.977658e-02	2.949734e-01	1.096294e-01	1.419197e-01	2.328175e-01	9.098475e-02	2.640658e-01	1.783808e-01	9.183144e-02	7.177267e-02	3.040576e-01	1.704693e-01	4.949769e-02	3.886919e-01	1.551097e-02	3.438627e-01	1.715367e-01	3.243725e-01	1.602281e-01	3.811226e-01	2.346743e-01	1.751047e-01	2.090983e-01	2.573435e-01	2.615005e-01	2.401050e-01	2.410510e-01	1.610244e+00	1.506582e+00	1.623789e+00	2.087296e-02	3.709450e-01	3.509941e-01	2.278061e+00
145500	-9.068802e+04	-3.108650e+02	6.504312e+01	2.151975e-01	1.785518e-01	1.112334e-01	1.047173e-01	2.843699e-01	1.059301e-01	1.419197e-01	2.328175e-01	8.292860e-02	2.640658e-01	1.864370e-01	9.183144e-02	6.178605e-02	2.890999e-01	1.667244e-01	4.877277e-02	4.133126e-01	2.030428e-02	3.438627e-01	1.715367e-01	3.243725e-01	1.602281e-01	3.811226e-01	2.346743e-01	1.751047e-01	2.090983e-01	2.573435e-01	2.615005e-01	2.401050e-01	2.410510e-01	1.679443e+00	1.299787e+00	1.623789e+00	2.275898e-02	3.804662e-01	3.343752e-01	2.285159e+00
146000	-9.069013e+04	-3.089460e+02	6.420212e+01	2.315312e-01	1.826765e-01	1.075854e-01	1.016838e-01	2.807169e-01	9.580622e-02	1.419197e-01	2.328175e-01	8.292860e-02	2.640658e-01	1.864370e-01	9.183144e-02	6.178605e-02	2.890999e-01	1.667244e-01	4.877277e-02	4.133126e-01	2.030428e-02	3.438627e-01	1.715367e-01	3.243725e-01	1.602281e-01	3.811226e-01	2.333073e-01	1.764718e-01	2.090983e-01	2.573435e-01	2.615005e-01	2.401050e-01	2.410510e-01	1.754187e+00	1.385425e+00	1.528540e+00	2.892600e-02	3.867519e-01	3.612903e-01	2.251958e+00
146500	-9.068804e+04	-3.094957e+02	6.439430e+01	2.153511e-01	1.826765e-01	1.237655e-01	1.012396e-01	2.811611e-01	9.580622e-02	1.398966e-01	2.398748e-01	8.292860e-02	2.640658e-01	1.884601e-01	8.477418e-02	6.178605e-02	2.890999e-01	1.667244e-01	4.877277e-02	4.133126e-01	2.030428e-02	3.199555e-01	1.715367e-01	3.482797e-01	1.602281e-01	3.811226e-01	2.333073e-01	1.764718e-01	2.090983e-01	2.573435e-01	2.615005e-01	2.401050e-01	2.410510e-01	1.555405e+00	1.580028e+00	1.626843e+00	2.466688e-02	4.032054e-01	3.448079e-01	2.251987e+00
147000	-9.069114e+04	-3.106600e+02	6.502653e+01	2.099089e-01	1.825683e-01	1.280529e-01	1.003629e-01	2.822265e-01	9.688051e-02	1.398966e-01	2.308465e-01	8.292860e-02	2.571480e-01	1.974884e-01	9.169192e-02	6.079031e-02	2.942336e-01	1.667244e-01	4.877277e-02	4.081789e-01	2.130001e-02	3.289187e-01	1.715367e-01	3.393166e-01	1.602281e-01	3.771650e-01	2.346731e-01	1.809777e-01	2.071842e-01	2.573435e-01	2.615005e-01	2.401050e-01	2.410510e-01	1.588421e+00	1.369857e+00	1.478655e+00	3.040980e-02	4.182146e-01	3.297987e-01	2.251987e+00
147500	-9.068518e+04	-3.089047e+02	6.430633e+01	2.102200e-01	1.825683e-01	1.126403e-01	1.026868e-01	2.975313e-01	9.435333e-02	1.473582e-01	2.210302e-01	9.676905e-02	2.580553e-01	1.886380e-01	8.814928e-02	6.165584e-02	3.020365e-01	1.679503e-01	4.367202e-02	4.016788e-01	2.300648e-02	3.289187e-01	1.715367e-01	3.460601e-01	1.534846e-01	3.780672e-01	2.346731e-01	1.800755e-01	2.071842e-01	2.573435e-01	2.615005e-01	2.401050e-01	2.410510e-01	1.524657e+00	1.410573e+00	1.444430e+00	2.975647e-02	4.182146e-01	3.297987e-01	2.251987e+00
148000	-9.069663e+04	-3.127117e+02	6.579993e+01	2.102200e-01	1.825683e-01	1.126403e-01	1.026868e-01	2.975313e-01	9.435333e-02	1.469667e-01	2.350657e-01	9.794420e-02	2.443185e-01	1.920989e-01	8.360604e-02	6.165584e-02	3.020365e-01	1.679503e-01	4.303588e-02	4.016788e-01	2.364262e-02	3.289187e-01	1.715367e-01	3.460601e-01	1.534846e-01	3.780672e-01	2.346731e-01	1.800755e-01	2.071842e-01	2.573435e-01	2.615005e-01	2.401050e-01	2.410510e-01	1.629365e+00	1.521340e+00	1.534390e+00	1.376257e-02	3.900672e-01	3.424444e-01	2.267488e+00
148500	-9.069180e+04	-3.047687e+02	6.254934e+01	2.037131e-01	1.825683e-01	1.169262e-01	1.049078e-01	2.975313e-01	9.435333e-02	1.469667e-01	2.350657e-01	9.794420e-02	2.443185e-01	1.920989e-01	8.360604e-02	6.165584e-02	3.020365e-01	1.679503e-01	4.303588e-02	4.016788e-01	2.364262e-02	3.289187e-01	1.715367e-01	3.460601e-01	1.534846e-01	3.780672e-01	2.346731e-01	1.800755e-01	2.071842e-01	2.573435e-01	2.615005e-01	2.401050e-01	2.410510e-01	1.505875e+00	1.383133e+00	1.574959e+00	3.027666e-02	3.900672e-01	3.424444e-01	2.267488e+00
149000	-9.069325e+04	-3.134084e+02	6.612685e+01	2.037131e-01	1.880534e-01	1.169262e-01	9.647070e-02	2.975313e-01	9.730538e-02	1.450855e-01	2.350657e-01	9.794420e-02	2.443185e-01	1.920989e-01	8.548719e-02	6.165584e-02	3.020365e-01	1.679503e-01	4.303588e-02	4.016788e-01	2.364262e-02	3.289187e-01	1.715367e-01	3.460601e-01	1.534846e-01	3.780672e-01	2.346731e-01	1.800755e-01	2.071842e-01	2.573435e-01	2.615005e-01	2.401050e-01	2.410510e-01	1.678155e+00	1.374224e+00	1.573052e+00	1.614126e-02	3.990607e-01	3.587646e-01	2.242175e+00
149500	-9.069108e+04	-3.077991e+02	6.379107e+01	2.043221e-01	1.880534e-01	1.234097e-01	9.647070e-02	2.904388e-01	9.730538e-02	1.392123e-01	2.350657e-01	9.794420e-02	2.443185e-01	1.920989e-01	9.136040e-02	6.165584e-02	3.020365e-01	1.739503e-01	4.303588e-02	4.016788e-01	1.764270e-02	3.347427e-01	1.715367e-01	3.402360e-01	1.534846e-01	3.786109e-01	2.341294e-01	1.800755e-01	2.071842e-01	2.573435e-01	2.615005e-01	2.401050e-01	2.410510e-01	1.621339e+00	1.374224e+00	1.504601e+00	2.424597e-02	3.863431e-01	3.582821e-01	2.255375e+00
150000	-9.070329e+04	-3.192372e+02	6.868538e+01	2.239134e-01	1.688337e-01	9.521355e-02	9.850988e-02	3.178451e-01	9.568437e-02	1.539788e-01	2.367268e-01	7.924336e-02	2.844213e-01	1.717005e-01	7.392928e-02	5.684301e-02	2.976587e-01	1.652791e-01	4.576516e-02	4.044355e-01	3.001851e-02	3.390548e-01	1.620647e-01	3.446732e-01	1.542074e-01	3.659550e-01	2.338500e-01	1.740724e-01	2.261226e-01	2.577170e-01	2.573288e-01	2.431290e-01	2.418251e-01	1.636016e+00	1.642101e+00	1.377916e+00	2.743471e-02	3.907754e-01	3.233056e-01	2.285919e+00
150500	-9.068740e+04	-3.131129e+02	6.598187e+01	2.134909e-01	1.820097e-01	1.101645e-01	9.800599e-02	2.907527e-01	1.055762e-01	1.398495e-01	2.407242e-01	9.085231e-02	2.632501e-01	1.873853e-01	7.793853e-02	4.891328e-02	2.945260e-01	1.814607e-01	4.303588e-02	4.144214e-01	1.764270e-02	3.346723e-01	1.715367e-01	3.402360e-01	1.535550e-01	3.786109e-01	2.341294e-01	1.800755e-01	2.071842e-01	2.573435e-01	2.651624e-01	2.431538e-01	2.343403e-01	1.720341e+00	1.377283e+00	1.567321e+00	2.434513e-02	3.793022e-01	3.556754e-01	2.265022e+00
151000	-9.069530e+04	-3.151041e+02	6.690757e+01	2.130031e-01	1.894968e-01	1.101645e-01	9.274987e-02	2.890095e-01	1.055762e-01	1.398495e-01	2.407242e-01	9.085231e-02	2.632501e-01	1.873853e-01	7.793853e-02	4.891328e-02	2.945260e-01	1.814607e-01	4.303588e-02	4.144214e-01	1.764270e-02	3.363526e-01	1.715367e-01	3.385557e-01	1.535550e-01	3.735562e-01	2.341294e-01	1.851303e-01	2.071842e-01	2.564517e-01	2.579354e-01	2.405096e-01	2.451034e-01	1.720341e+00	1.377283e+00	1.431842e+00	2.434513e-02	3.688654e-01	3.528282e-01	2.278306e+00
151500	-9.069466e+04	-3.175170e+02	6.803304e+01	2.130031e-01	1.894968e-01	1.101645e-01	9.274987e-02	2.890095e-01	1.055762e-01	1.633708e-01	2.228886e-01	1.004101e-01	2.531852e-01	1.822723e-01	7.787308e-02	5.075921e-02	3.038086e-01	1.721615e-01	4.348463e-02	4.152539e-01	1.453212e-02	3.281889e-01	1.895667e-01	3.247228e-01	1.575216e-01	3.735562e-01	2.341294e-01	1.851303e-01	2.071842e-01	2.564517e-01	2.579354e-01	2.444288e-01	2.411841e-01	1.512734e+00	1.397970e+00	1.483629e+00	2.434513e-02	3.914979e-01	3.341265e-01	2.274376e+00
152000	-9.068684e+04	-3.112242e+02	6.521717e+01	2.136877e-01	1.723895e-01	1.082197e-01	9.926897e-02	3.056850e-01	1.007491e-01	1.468500e-01	2.368797e-01	8.340995e-02	2.844213e-01	1.717005e-01	7.673851e-02	5.723033e-02	3.052935e-01	1.760263e-01	4.718351e-02	4.010449e-01	1.322139e-02	3.390548e-01	1.620647e-01	3.446732e-01	1.542074e-01	3.666065e-01	2.308537e-01	1.738667e-01	2.286731e-01	2.577170e-01	2.573288e-01	2.431290e-01	2.418251e-01	1.485615e+00	1.453359e+00	1.615632e+00	1.756332e-02	3.792326e-01	3.610414e-01	2.259726e+00
152500	-9.069745e+04	-3.159882e+02	6.734445e+01	2.189120e-01	1.732925e-01	1.063297e-01	9.503160e-02	3.056850e-01	1.007491e-01	1.468500e-01	2.580265e-01	8.340995e-02	2.632745e-01	1.717005e-01	7.673851e-02	5.723033e-02	3.052935e-01	1.760263e-01	4.718351e-02	4.010449e-01	1.322139e-02	3.366330e-01	1.628184e-01	3.495717e-01	1.509769e-01	3.697447e-01	2.290222e-01	1.738667e-01	2.273664e-01	2.577170e-01	2.573288e-01	2.431290e-01	2.418251e-01	1.485615e+00	1.439905e+00	1.494130e+00	3.195868e-02	3.955878e-01	3.223364e-01	2.282076e+00
153000	-9.069820e+04	-3.199177e+02	6.900151e+01	2.197015e-01	1.983931e-01	1.242721e-01	8.932033e-02	2.635660e-01	1.047470e-01	1.633708e-01	2.228886e-01	9.639359e-02	2.413539e-01	2.009886e-01	7.500459e-02	5.392950e-02	3.169024e-01	1.571794e-01	4.537295e-02	4.082471e-01	1.836858e-02	3.281889e-01	1.934178e-01	3.208717e-01	1.575216e-01	3.735562e-01	2.426097e-01	1.824874e-01	2.013467e-01	2.610926e-01	2.532945e-01	2.444288e-01	2.411841e-01	1.636856e+00	1.603038e+00	1.394620e+00	2.827551e-02	3.918616e-01	3.220780e-01	2.286060e+00
153500	-9.071540e+04	-3.111355e+02	6.510516e+01	2.133838e-01	1.732925e-01	1.063297e-01	9.503160e-02	3.121535e-01	9.980889e-02	1.464696e-01	2.361640e-01	8.379037e-02	2.851370e-01	1.844814e-01	6.395761e-02	5.693180e-02	3.169086e-01	1.578550e-01	5.027860e-02	4.010449e-01	1.698105e-02	3.366330e-01	1.660032e-01	3.420264e-01	1.553374e-01	3.697447e-01	2.290222e-01	1.725947e-01	2.286384e-01	2.577170e-01	2.573288e-01	2.431290e-01	2.418251e-01	1.702982e+00	1.557989e+00	1.467161e+00	2.087982e-02	3.806434e-01	3.482576e-01	2.271099e+00
154000	-9.071254e+04	-3.153751e+02	6.698104e+01	2.088833e-01	1.732925e-01	1.108302e-01	9.503160e-02	3.121535e-01	9.980889e-02	1.470086e-01	2.361640e-01	8.325131e-02	2.851370e-01	1.844814e-01	6.395761e-02	5.693180e-02	3.124337e-01	1.622559e-01	4.587772e-02	4.055199e-01	1.698105e-02	3.366330e-01	1.660032e-01	3.420264e-01	1.553374e-01	3.697447e-01	2.290222e-01	1.725947e-01	2.286384e-01	2.577170e-01	2.573288e-01	2.431290e-01	2.418251e-01	1.705178e+00	1.419061e+00	1.508640e+00	3.105472e-02	3.858126e-01	3.430884e-01	2.271099e+00
154500	-9.069063e+04	-3.233329e+02	7.064104e+01	2.227803e-01	1.968827e-01	1.090103e-01	1.039228e-01	2.662498e-01	1.011543e-01	1.592724e-01	2.201714e-01	9.414669e-02	2.503497e-01	1.932274e-01	8.283239e-02	5.278037e-02	3.087795e-01	1.677207e-01	3.828736e-02	4.156014e-01	1.683066e-02	3.271127e-01	1.785113e-01	3.264843e-01	1.678917e-01	3.834481e-01	2.340811e-01	1.805207e-01	2.019500e-01	2.610926e-01	2.532945e-01	2.444288e-01	2.411841e-01	1.637360e+00	1.521831e+00	1.298090e+00	2.513665e-02	3.658922e-01	2.845253e-01	2.349582e+00
155000	-9.068435e+04	-3.214188e+02	6.977184e+01	2.227803e-01	1.968827e-01	1.090103e-01	1.039228e-01	2.662498e-01	1.011543e-01	1.592724e-01	2.201714e-01	9.414669e-02	2.503497e-01	1.898479e-01	8.621188e-02	5.844808e-02	3.009371e-01	1.677207e-01	3.948971e-02	4.156014e-01	1.780300e-02	3.271127e-01	1.785113e-01	3.264843e-01	1.678917e-01	3.834481e-01	2.340811e-01	1.805207e-01	2.019500e-01	2.572103e-01	2.596668e-01	2.361514e-01	2.469715e-01	1.637360e+00	1.476599e+00	1.323715e+00	3.006532e-02	3.494701e-01	3.249866e-01	2.325543e+00
155500	-9.069590e+04	-3.180651e+02	6.814640e+01	2.227803e-01	2.002080e-01	1.056849e-01	1.039228e-01	2.662498e-01	1.011543e-01	1.454670e-01	2.220906e-01	9.777441e-02	2.483719e-01	2.035852e-01	8.271093e-02	4.496219e-02	3.035537e-01	1.810236e-01	4.152477e-02	4.013385e-01	2.759721e-02	3.304529e-01	1.751712e-01	3.264843e-01	1.678917e-01	3.745128e-01	2.392870e-01	1.805207e-01	2.056795e-01	2.618539e-01	2.596668e-01	2.361514e-01	2.423279e-01	1.801405e+00	1.476599e+00	1.410008e+00	1.752195e-02	3.693721e-01	3.249866e-01	2.305641e+00
156000	-9.069039e+04	-3.185834e+02	6.828912e+01	2.227803e-01	2.002080e-01	1.056849e-01	1.039228e-01	2.662498e-01	1.011543e-01	1.529494e-01	2.220906e-01	9.029208e-02	2.610317e-01	1.909253e-01	8.271093e-02	4.496219e-02	3.045779e-01	1.810236e-01	4.310582e-02	4.013385e-01	2.499200e-02	3.304529e-01	1.751712e-01	3.264843e-01	1.678917e-01	3.745128e-01	2.325643e-01	1.872434e-01	2.056795e-01	2.618539e-01	2.596668e-01	2.361514e-01	2.423279e-01	1.733469e+00	1.627950e+00	1.525148e+00	2.709031e-02	3.771588e-01	3.409210e-01	2.281920e+00
156500	-9.067574e+04	-3.153964e+02	6.700327e+01	2.227803e-01	2.002080e-01	1.056849e-01	1.039228e-01	2.662498e-01	1.011543e-01	1.529494e-01	2.220906e-01	9.029208e-02	2.610317e-01	1.909253e-01	8.271093e-02	4.772882e-02	3.048414e-01	1.810236e-01	4.284234e-02	4.013385e-01	2.222538e-02	3.439524e-01	1.680506e-01	3.234713e-01	1.645256e-01	3.745128e-01	2.325643e-01	1.872434e-01	2.056795e-01	2.618539e-01	2.596668e-01	2.361514e-01	2.423279e-01	1.578082e+00	1.512328e+00	1.513068e+00	1.941724e-02	3.771588e-01	3.409210e-01	2.281920e+00
157000	-9.069297e+04	-3.096533e+02	6.452739e+01	2.070471e-01	1.732065e-01	1.055053e-01	9.612172e-02	3.121535e-01	1.059659e-01	1.481198e-01	2.453701e-01	8.933741e-02	2.738048e-01	1.674381e-01	7.592987e-02	5.615929e-02	2.972013e-01	1.813352e-01	3.914444e-02	4.033961e-01	2.276377e-02	3.455403e-01	1.736715e-01	3.314765e-01	1.493117e-01	3.567131e-01	2.424018e-01	1.839429e-01	2.169423e-01	2.577170e-01	2.573288e-01	2.431290e-01	2.418251e-01	1.670919e+00	1.511965e+00	1.422237e+00	1.929409e-02	3.821096e-01	3.289255e-01	2.288965e+00
157500	-9.068599e+04	-3.145742e+02	6.678973e+01	2.044763e-01	1.732065e-01	1.055053e-01	9.612172e-02	3.121535e-01	1.085367e-01	1.481198e-01	2.453701e-01	8.933741e-02	2.738048e-01	1.674381e-01	7.592987e-02	5.262640e-02	2.963001e-01	1.822364e-01	4.267733e-02	4.033961e-01	2.276377e-02	3.455403e-01	1.736715e-01	3.314765e-01	1.493117e-01	3.628982e-01	2.428253e-01	1.769104e-01	2.173662e-01	2.577170e-01	2.573288e-01	2.431290e-01	2.418251e-01	1.334555e+00	1.511965e+00	1.422237e+00	3.833733e-02	3.792363e-01	3.317988e-01	2.288965e+00
158000	-9.068251e+04	-3.110510e+02	6.504949e+01	2.063828e-01	1.700438e-01	1.226776e-01	8.960827e-02	3.040128e-01	1.072747e-01	1.481198e-01	2.453701e-01	8.933741e-02	2.738048e-01	1.674381e-01	7.592987e-02	5.262640e-02	2.963001e-01	1.822364e-01	4.267733e-02	4.033961e-01	2.276377e-02	3.455403e-01	1.736715e-01	3.314765e-01	1.493117e-01	3.495510e-01	2.419992e-01	1.842542e-01	2.241956e-01	2.577170e-01	2.573288e-01	2.431290e-01	2.418251e-01	1.592580e+00	1.672621e+00	1.508840e+00	1.776246e-02	3.857853e-01	3.252498e-01	2.288965e+00
158500	-9.068066e+04	-3.102969e+02	6.476675e+01	2.063828e-01	1.829431e-01	1.226776e-01	8.960827e-02	2.911135e-01	1.072747e-01	1.481198e-01	2.424827e-01	9.190882e-02	2.738048e-01	1.677540e-01	7.592987e-02	4.672365e-02	2.963001e-01	1.822364e-01	4.858008e-02	4.033961e-01	2.276377e-02	3.455403e-01	1.736715e-01	3.314765e-01	1.493117e-01	3.495510e-01	2.483591e-01	1.778942e-01	2.241956e-01	2.577170e-01	2.573288e-01	2.431290e-01	2.418251e-01	1.497233e+00	1.678168e+00	1.508840e+00	2.323757e-02	3.899719e-01	3.330993e-01	2.276929e+00
159000	-9.068789e+04	-3.078969e+02	6.377615e+01	2.063828e-01	1.829431e-01	1.105673e-01	8.960827e-02	2.911135e-01	1.193850e-01	1.462609e-01	2.423583e-01	9.190882e-02	2.738048e-01	1.677540e-01	7.791318e-02	4.672365e-02	2.963001e-01	1.837989e-01	4.858008e-02	4.033961e-01	2.120120e-02	3.438499e-01	1.753619e-01	3.314765e-01	1.493117e-01	3.495510e-01	2.483591e-01	1.778942e-01	2.241956e-01	2.577170e-01	2.573288e-01	2.431290e-01	2.418251e-01	1.488211e+00	1.641445e+00	1.503920e+00	2.378834e-02	3.962258e-01	3.380470e-01	2.265727e+00
159500	-9.069656e+04	-3.147069e+02	6.672215e+01	1.881303e-01	1.771925e-01	1.240645e-01	9.625145e-02	3.079244e-01	1.064368e-01	1.483126e-01	2.390833e-01	9.360233e-02	2.650175e-01	1.852217e-01	6.876251e-02	4.672365e-02	2.963001e-01	1.837989e-01	4.713259e-02	4.033961e-01	2.264869e-02	3.438499e-01	1.753619e-01	3.314765e-01	1.493117e-01	3.541761e-01	2.512993e-01	1.824407e-01	2.120839e-01	2.577170e-01	2.573288e-01	2.431290e-01	2.418251e-01	1.511786e+00	1.562758e+00	1.481455e+00	2.801135e-02	3.913847e-01	3.420945e-01	2.266521e+00
160000	-9.068466e+04	-3.125530e+02	6.586290e+01	1.961551e-01	1.680385e-01	1.215833e-01	9.625145e-02	3.104057e-01	1.075659e-01	1.483126e-01	2.390833e-01	1.000369e-01	2.650175e-01	1.787872e-01	6.876251e-02	4.829229e-02	2.977314e-01	1.822303e-01	4.570122e-02	4.033961e-01	2.264869e-02	3.438499e-01	1.753619e-01	3.314765e-01	1.493117e-01	3.541761e-01	2.512993e-01	1.824407e-01	2.120839e-01	2.581894e-01	2.573288e-01	2.426566e-01	2.418251e-01	1.525577e+00	1.433417e+00	1.421387e+00	1.914226e-02	3.942231e-01	3.208109e-01	2.284966e+00
160500	-9.068819e+04	-3.089845e+02	6.421699e+01	1.961551e-01	1.680385e-01	1.215833e-01	9.625145e-02	3.104057e-01	1.075659e-01	1.483126e-01	2.390833e-01	1.000369e-01	2.650175e-01	1.787872e-01	6.876251e-02	4.829229e-02	2.947654e-01	1.911596e-01	4.570122e-02	4.033961e-01	1.668542e-02	3.438499e-01	1.753619e-01	3.314765e-01	1.493117e-01	3.541761e-01	2.512993e-01	1.824407e-01	2.120839e-01	2.581894e-01	2.573288e-01	2.426566e-01	2.418251e-01	1.592032e+00	1.433417e+00	1.645894e+00	1.974954e-02	3.776191e-01	3.374148e-01	2.284966e+00
161000	-9.069457e+04	-3.094031e+02	6.433010e+01	1.961551e-01	1.713479e-01	1.215833e-01	9.625145e-02	3.070963e-01	1.075659e-01	1.483126e-01	2.598970e-01	1.000369e-01	2.442038e-01	1.787872e-01	6.876251e-02	4.829229e-02	2.947654e-01	1.690064e-01	4.570122e-02	4.255493e-01	1.668542e-02	3.438499e-01	1.753619e-01	3.314765e-01	1.493117e-01	3.537788e-01	2.439600e-01	1.776017e-01	2.246594e-01	2.581894e-01	2.573288e-01	2.426566e-01	2.418251e-01	1.567465e+00	1.676554e+00	1.577702e+00	2.068651e-02	3.810034e-01	3.464140e-01	2.272583e+00
161500	-9.069846e+04	-3.113080e+02	6.523801e+01	1.961551e-01	1.713479e-01	1.215833e-01	9.413141e-02	3.070963e-01	1.096860e-01	1.624829e-01	2.552678e-01	8.944243e-02	2.380637e-01	1.833290e-01	7.141416e-02	6.286787e-02	2.927474e-01	1.617194e-01	3.841271e-02	4.275672e-01	1.668542e-02	3.438499e-01	1.753619e-01	3.314765e-01	1.493117e-01	3.537788e-01	2.439600e-01	1.776017e-01	2.246594e-01	2.581894e-01	2.573288e-01	2.426566e-01	2.418251e-01	1.720165e+00	1.382070e+00	1.487494e+00	2.031122e-02	3.799672e-01	3.474502e-01	2.272583e+00
162000	-9.069265e+04	-3.111581e+02	6.520339e+01	1.961551e-01	1.713479e-01	1.215833e-01	9.413141e-02	3.070963e-01	1.096860e-01	1.624829e-01	2.552678e-01	8.944243e-02	2.380637e-01	1.833290e-01	7.141416e-02	5.696568e-02	2.920295e-01	1.648940e-01	4.109627e-02	4.268150e-01	1.819963e-02	3.438499e-01	1.753619e-01	3.314765e-01	1.493117e-01	3.466428e-01	2.422505e-01	1.876258e-01	2.234808e-01	2.581894e-01	2.573288e-01	2.426566e-01	2.418251e-01	1.585419e+00	1.447876e+00	1.487494e+00	2.903453e-02	3.845783e-01	3.678253e-01	2.247596e+00
162500	-9.070482e+04	-3.120631e+02	6.561335e+01	1.961551e-01	1.713479e-01	1.215833e-01	9.413141e-02	3.070963e-01	1.096860e-01	1.510883e-01	2.399902e-01	8.944243e-02	2.647360e-01	1.833290e-01	7.141416e-02	6.138419e-02	3.013033e-01	1.764210e-01	3.665247e-02	3.992929e-01	2.494614e-02	3.493640e-01	1.698478e-01	3.314765e-01	1.493117e-01	3.466428e-01	2.422505e-01	1.876258e-01	2.234808e-01	2.581894e-01	2.573288e-01	2.426566e-01	2.418251e-01	1.585419e+00	1.447876e+00	1.436413e+00	3.633570e-02	3.823138e-01	3.377660e-01	2.279920e+00
163000	-9.067864e+04	-3.202469e+02	6.920339e+01	1.965114e-01	1.776979e-01	1.153581e-01	9.523230e-02	3.050912e-01	1.101091e-01	1.696942e-01	2.402147e-01	9.405559e-02	2.442883e-01	1.766407e-01	7.510643e-02	5.454859e-02	3.280895e-01	1.650432e-01	4.077231e-02	3.913516e-01	2.019488e-02	3.407269e-01	1.766447e-01	3.361791e-01	1.464493e-01	3.472837e-01	2.349761e-01	1.931751e-01	2.245651e-01	2.543208e-01	2.612622e-01	2.411715e-01	2.432455e-01	1.582268e+00	1.648314e+00	1.286381e+00	1.864376e-02	3.713419e-01	3.125658e-01	2.316092e+00
163500	-9.068162e+04	-3.181809e+02	6.827000e+01	1.965114e-01	1.776979e-01	1.153581e-01	9.681040e-02	3.050912e-01	1.085310e-01	1.661528e-01	2.402147e-01	9.140872e-02	2.469352e-01	1.801821e-01	7.510643e-02	5.454859e-02	3.264177e-01	1.650432e-01	4.077231e-02	3.913516e-01	2.186664e-02	3.367026e-01	1.761173e-01	3.377435e-01	1.494365e-01	3.472837e-01	2.349761e-01	1.931751e-01	2.245651e-01	2.543208e-01	2.612622e-01	2.411715e-01	2.432455e-01	1.631294e+00	1.591744e+00	1.303906e+00	2.440543e-02	3.751631e-01	3.087446e-01	2.316092e+00
164000	-9.069281e+04	-3.159266e+02	6.719224e+01	1.965114e-01	1.776979e-01	1.153581e-01	9.681040e-02	3.050912e-01	1.085310e-01	1.661528e-01	2.402147e-01	9.140872e-02	2.469352e-01	1.801821e-01	7.510643e-02	5.305549e-02	2.982459e-01	1.775534e-01	3.764965e-02	4.051221e-01	2.837335e-02	3.367026e-01	1.761173e-01	3.377435e-01	1.494365e-01	3.472837e-01	2.349761e-01	1.931751e-01	2.245651e-01	2.543208e-01	2.612622e-01	2.411715e-01	2.432455e-01	1.775347e+00	1.437605e+00	1.490651e+00	2.425032e-02	3.839858e-01	3.073566e-01	2.308658e+00
164500	-9.068308e+04	-3.099237e+02	6.464432e+01	1.996661e-01	1.663613e-01	1.170590e-01	1.034592e-01	3.108744e-01	1.025799e-01	1.661528e-01	2.402147e-01	9.140872e-02	2.534045e-01	1.774904e-01	7.132884e-02	6.386677e-02	2.982459e-01	1.724816e-01	3.500357e-02	4.051221e-01	2.528004e-02	3.367026e-01	1.761173e-01	3.377435e-01	1.494365e-01	3.472837e-01	2.349761e-01	1.931751e-01	2.245651e-01	2.543208e-01	2.612622e-01	2.411715e-01	2.432455e-01	1.414063e+00	1.649588e+00	1.535915e+00	4.224819e-02	3.905533e-01	3.258988e-01	2.283548e+00
165000	-9.068491e+04	-3.088670e+02	6.427182e+01	1.996661e-01	1.737294e-01	1.170590e-01	1.034592e-01	3.035064e-01	1.025799e-01	1.661528e-01	2.402147e-01	9.140872e-02	2.534045e-01	1.774904e-01	7.132884e-02	5.541591e-02	2.878953e-01	1.977760e-01	4.083173e-02	4.032139e-01	1.486711e-02	3.367026e-01	1.761173e-01	3.377435e-01	1.494365e-01	3.411980e-01	2.364230e-01	1.900575e-01	2.323215e-01	2.543208e-01	2.612622e-01	2.411715e-01	2.432455e-01	1.449883e+00	1.434236e+00	1.539647e+00	2.306885e-02	3.855421e-01	3.309100e-01	2.283548e+00
165500	-9.069210e+04	-3.124566e+02	6.569415e+01	2.097033e-01	1.806169e-01	1.140344e-01	1.003418e-01	3.011145e-01	9.418910e-02	1.746667e-01	2.402147e-01	9.140872e-02	2.534045e-01	1.774904e-01	6.281498e-02	4.449982e-02	2.930924e-01	1.762483e-01	5.127736e-02	4.175666e-01	1.731559e-02	3.367026e-01	1.761173e-01	3.351730e-01	1.520070e-01	3.411980e-01	2.362118e-01	1.900575e-01	2.325327e-01	2.543208e-01	2.612622e-01	2.411715e-01	2.432455e-01	1.502750e+00	1.671973e+00	1.500711e+00	1.596911e-02	3.751100e-01	3.410488e-01	2.283841e+00
166000	-9.069353e+04	-3.130854e+02	6.601480e+01	2.097033e-01	1.806169e-01	1.140344e-01	1.003418e-01	3.011145e-01	9.418910e-02	1.746667e-01	2.402147e-01	9.140872e-02	2.534045e-01	1.774904e-01	6.281498e-02	4.361919e-02	2.930924e-01	1.710441e-01	5.215799e-02	4.186559e-01	2.143038e-02	3.367026e-01	1.761173e-01	3.351730e-01	1.520070e-01	3.530498e-01	2.254002e-01	1.926786e-01	2.288715e-01	2.599180e-01	2.612622e-01	2.355743e-01	2.432455e-01	1.504156e+00	1.539618e+00	1.517534e+00	1.305848e-02	3.732384e-01	3.260110e-01	2.300751e+00
166500	-9.068520e+04	-3.103165e+02	6.473414e+01	2.097033e-01	1.806169e-01	1.140344e-01	1.003418e-01	3.011145e-01	9.418910e-02	1.746667e-01	2.402147e-01	9.136588e-02	2.440475e-01	1.774904e-01	7.221480e-02	4.867492e-02	2.717020e-01	1.725856e-01	5.416167e-02	4.306491e-01	2.222680e-02	3.367026e-01	1.761173e-01	3.351730e-01	1.520070e-01	3.530498e-01	2.254002e-01	1.868307e-01	2.347194e-01	2.599180e-01	2.612622e-01	2.355743e-01	2.432455e-01	1.659668e+00	1.588147e+00	1.532781e+00	1.917450e-02	3.699292e-01	3.219208e-01	2.308150e+00
167000	-9.069732e+04	-3.134829e+02	6.604704e+01	2.097033e-01	1.806169e-01	1.140344e-01	1.003418e-01	3.011145e-01	9.418910e-02	1.741908e-01	2.402147e-01	9.136588e-02	2.440475e-01	1.774904e-01	7.269065e-02	5.346624e-02	2.879553e-01	1.694107e-01	5.283085e-02	4.178145e-01	1.852243e-02	3.361384e-01	1.761173e-01	3.351730e-01	1.525712e-01	3.530498e-01	2.254002e-01	1.989699e-01	2.225801e-01	2.609522e-01	2.602280e-01	2.355743e-01	2.432455e-01	1.667535e+00	1.683952e+00	1.532781e+00	3.973113e-02	3.699292e-01	3.338923e-01	2.296179e+00
167500	-9.068463e+04	-3.129718e+02	6.592029e+01	2.077153e-01	1.819257e-01	1.130320e-01	9.839635e-02	2.938513e-01	1.050794e-01	1.691018e-01	2.402147e-01	9.136588e-02	2.440475e-01	1.774904e-01	7.777964e-02	5.708211e-02	2.886109e-01	1.608353e-01	4.896796e-02	4.319715e-01	1.253231e-02	3.361384e-01	1.761173e-01	3.351730e-01	1.525712e-01	3.390300e-01	2.418688e-01	1.827401e-01	2.363610e-01	2.609522e-01	2.602280e-01	2.355743e-01	2.432455e-01	1.499530e+00	1.633952e+00	1.532781e+00	1.991654e-02	3.714392e-01	3.308009e-01	2.297760e+00
168000	-9.069512e+04	-3.106213e+02	6.490353e+01	2.071947e-01	1.819257e-01	1.085424e-01	1.086457e-01	2.886122e-01	1.050794e-01	1.523636e-01	2.402147e-01	9.136588e-02	2.607858e-01	1.774904e-01	7.777964e-02	6.516702e-02	2.939393e-01	1.585733e-01	4.922334e-02	4.191369e-01	1.396018e-02	3.361384e-01	1.761173e-01	3.251838e-01	1.625604e-01	3.551141e-01	2.418688e-01	1.827401e-01	2.202770e-01	2.609522e-01	2.602280e-01	2.355743e-01	2.432455e-01	1.617206e+00	1.656048e+00	1.413680e+00	3.058386e-02	3.711236e-01	3.406395e-01	2.288237e+00
168500	-9.069492e+04	-3.202040e+02	6.923865e+01	2.291483e-01	1.886731e-01	1.080986e-01	8.690361e-02	2.798644e-01	1.073119e-01	1.472301e-01	2.436996e-01	9.007002e-02	2.678103e-01	1.842129e-01	6.697708e-02	5.349510e-02	2.933875e-01	1.639368e-01	4.154960e-02	4.276284e-01	2.000258e-02	3.277779e-01	1.761349e-01	3.430885e-01	1.529987e-01	3.563508e-01	2.291270e-01	1.852135e-01	2.293086e-01	2.603691e-01	2.617196e-01	2.433443e-01	2.345670e-01	1.525452e+00	1.604858e+00	1.265852e+00	1.567505e-02	3.824010e-01	3.160931e-01	2.301506e+00
169000	-9.070784e+04	-3.105200e+02	6.502190e+01	2.053150e-01	1.917492e-01	1.294791e-01	9.092625e-02	2.779300e-01	1.046004e-01	1.523636e-01	2.402147e-01	9.569844e-02	2.607858e-01	1.774904e-01	7.344708e-02	6.538187e-02	2.939393e-01	1.585733e-01	4.922334e-02	4.191369e-01	1.374533e-02	3.361384e-01	1.788066e-01	3.251838e-01	1.598711e-01	3.572305e-01	2.418688e-01	1.827401e-01	2.181606e-01	2.609522e-01	2.602280e-01	2.355743e-01	2.432455e-01	1.568197e+00	1.388145e+00	1.351393e+00	2.816006e-02	3.675217e-01	3.287982e-01	2.303680e+00
169500	-9.068538e+04	-3.089465e+02	6.414704e+01	1.957626e-01	1.807215e-01	1.255008e-01	9.007089e-02	3.095070e-01	9.843723e-02	1.523636e-01	2.402147e-01	9.569844e-02	2.607858e-01	1.774904e-01	7.344708e-02	4.813331e-02	2.918894e-01	1.799585e-01	5.106894e-02	4.116681e-01	1.728177e-02	3.400336e-01	1.756411e-01	3.358403e-01	1.484850e-01	3.558547e-01	2.436965e-01	1.822882e-01	2.181606e-01	2.609522e-01	2.602280e-01	2.355743e-01	2.432455e-01	1.612222e+00	1.595012e+00	1.592297e+00	2.358078e-02	3.878878e-01	3.284287e-01	2.283683e+00
170000	-9.068429e+04	-3.072483e+02	6.341278e+01	2.150256e-01	1.859297e-01	1.205480e-01	9.149671e-02	2.935117e-01	9.348827e-02	1.539117e-01	2.432978e-01	9.569844e-02	2.607858e-01	1.744073e-01	7.189891e-02	4.813331e-02	2.918894e-01	1.799585e-01	5.106894e-02	4.116681e-01	1.728177e-02	3.400336e-01	1.756411e-01	3.358403e-01	1.484850e-01	3.558547e-01	2.436965e-01	1.822882e-01	2.181606e-01	2.609522e-01	2.602280e-01	2.355743e-01	2.432455e-01	1.580135e+00	1.595012e+00	1.680384e+00	2.358078e-02	3.957977e-01	3.205188e-01	2.283683e+00
170500	-9.068441e+04	-3.078430e+02	6.375808e+01	2.174726e-01	1.723787e-01	1.039946e-01	9.783585e-02	3.152833e-01	9.303504e-02	1.539117e-01	2.446196e-01	9.437660e-02	2.607858e-01	1.744073e-01	7.189891e-02	5.172129e-02	3.037937e-01	1.730071e-01	4.925413e-02	4.053411e-01	1.688266e-02	3.458232e-01	1.698515e-01	3.358403e-01	1.484850e-01	3.558547e-01	2.436965e-01	1.822882e-01	2.181606e-01	2.609522e-01	2.602280e-01	2.355743e-01	2.432455e-01	1.580135e+00	1.438667e+00	1.604048e+00	2.585389e-02	3.957977e-01	3.205188e-01	2.283683e+00
171000	-9.068116e+04	-3.101849e+02	6.468453e+01	2.170681e-01	1.734185e-01	1.096038e-01	8.895163e-02	3.076867e-01	1.032711e-01	1.504191e-01	2.367311e-01	9.462947e-02	2.596017e-01	1.783121e-01	8.030653e-02	5.190899e-02	3.037937e-01	1.765763e-01	4.925413e-02	4.053411e-01	1.312574e-02	3.245771e-01	1.698515e-01	3.570863e-01	1.484850e-01	3.558547e-01	2.436965e-01	1.822882e-01	2.181606e-01	2.609522e-01	2.602280e-01	2.355743e-01	2.432455e-01	1.607035e+00	1.569655e+00	1.589211e+00	2.938574e-02	3.996168e-01	3.634413e-01	2.236942e+00
171500	-9.068464e+04	-3.166934e+02	6.764163e+01	2.170681e-01	1.672586e-01	1.157638e-01	8.895163e-02	3.076867e-01	1.032711e-01	1.483930e-01	2.479733e-01	9.184284e-02	2.519256e-01	1.865184e-01	7.334678e-02	5.264206e-02	3.037937e-01	1.765763e-01	4.925413e-02	4.053411e-01	1.239267e-02	3.245771e-01	1.698515e-01	3.570863e-01	1.484850e-01	3.510688e-01	2.478076e-01	1.801421e-01	2.209815e-01	2.530934e-01	2.602280e-01	2.434331e-01	2.432455e-01	1.607035e+00	1.412271e+00	1.433005e+00	2.514147e-02	3.701160e-01	3.201125e-01	2.309771e+00
172000	-9.069518e+04	-3.183062e+02	6.824215e+01	2.172278e-01	1.755473e-01	1.026146e-01	1.019411e-01	3.076867e-01	9.498239e-02	1.548759e-01	2.404210e-01	9.815844e-02	2.441197e-01	1.952083e-01	6.721663e-02	5.806537e-02	2.939195e-01	1.784990e-01	4.411985e-02	4.135053e-01	1.189085e-02	3.368932e-01	1.718274e-01	3.376516e-01	1.536278e-01	3.510688e-01	2.478076e-01	1.801421e-01	2.209815e-01	2.530934e-01	2.602280e-01	2.434331e-01	2.432455e-01	1.639586e+00	1.638152e+00	1.436801e+00	3.458610e-02	3.712581e-01	3.201125e-01	2.308629e+00
172500	-9.069058e+04	-3.161224e+02	6.746408e+01	2.172278e-01	1.765370e-01	1.026146e-01	1.019411e-01	3.076867e-01	9.399272e-02	1.632354e-01	2.650965e-01	9.056331e-02	2.386196e-01	1.764737e-01	6.601149e-02	5.806537e-02	2.939195e-01	1.717737e-01	5.084519e-02	4.075305e-01	1.786566e-02	3.368932e-01	1.718274e-01	3.376516e-01	1.536278e-01	3.510688e-01	2.478076e-01	1.801421e-01	2.209815e-01	2.588414e-01	2.602280e-01	2.376851e-01	2.432455e-01	1.517331e+00	1.317254e+00	1.448180e+00	2.179096e-02	3.811957e-01	3.150756e-01	2.303729e+00
173000	-9.069057e+04	-3.085797e+02	6.415655e+01	2.150188e-01	1.722992e-01	1.048236e-01	1.019411e-01	3.076867e-01	9.823053e-02	1.510953e-01	2.650965e-01	9.056331e-02	2.386196e-01	1.764737e-01	7.815158e-02	5.806537e-02	2.939195e-01	1.717737e-01	5.162350e-02	4.075305e-01	1.708735e-02	3.383760e-01	1.703446e-01	3.376516e-01	1.536278e-01	3.506454e-01	2.359654e-01	1.805655e-01	2.328237e-01	2.588414e-01	2.602280e-01	2.376851e-01	2.432455e-01	1.517331e+00	1.444579e+00	1.448180e+00	2.946684e-02	3.824083e-01	3.379149e-01	2.279677e+00
173500	-9.069789e+04	-3.059872e+02	6.295056e+01	2.207296e-01	1.829814e-01	1.093322e-01	9.125892e-02	2.974674e-01	9.823053e-02	1.616836e-01	2.650965e-01	9.056331e-02	2.386196e-01	1.658854e-01	7.815158e-02	6.123789e-02	2.950264e-01	1.732062e-01	3.874347e-02	4.073196e-01	2.446641e-02	3.352621e-01	1.703446e-01	3.407655e-01	1.536278e-01	3.543093e-01	2.426410e-01	1.725883e-01	2.304614e-01	2.588414e-01	2.602280e-01	2.376851e-01	2.432455e-01	1.759155e+00	1.529939e+00	1.419708e+00	2.129933e-02	4.009698e-01	3.486578e-01	2.250372e+00
174000	-9.068278e+04	-3.034797e+02	6.184125e+01	2.207296e-01	1.829814e-01	1.093322e-01	9.125892e-02	2.974674e-01	9.823053e-02	1.538472e-01	2.546869e-01	8.725569e-02	2.489723e-01	1.707634e-01	8.447458e-02	5.133901e-02	2.860491e-01	1.795998e-01	4.924157e-02	4.071688e-01	2.660171e-02	3.352621e-01	1.676751e-01	3.407655e-01	1.562973e-01	3.469688e-01	2.426410e-01	1.799288e-01	2.304614e-01	2.588414e-01	2.602280e-01	2.376851e-01	2.432455e-01	1.759155e+00	1.496965e+00	1.651864e+00	2.201844e-02	4.009698e-01	3.486578e-01	2.250372e+00
174500	-9.067832e+04	-3.057550e+02	6.283826e+01	2.160583e-01	1.783586e-01	1.140035e-01	9.125892e-02	3.020902e-01	9.823053e-02	1.515412e-01	2.609614e-01	9.153835e-02	2.432677e-01	1.800970e-01	7.259437e-02	5.074378e-02	2.860491e-01	1.795998e-01	4.983679e-02	4.071688e-01	2.660171e-02	3.352621e-01	1.676751e-01	3.407655e-01	1.562973e-01	3.510660e-01	2.426410e-01	1.799288e-01	2.263642e-01	2.588414e-01	2.602280e-01	2.376851e-01	2.432455e-01	1.681132e+00	1.571557e+00	1.495833e+00	2.347575e-02	4.051825e-01	3.419279e-01	2.252890e+00
175000	-9.068251e+04	-3.017261e+02	6.119328e+01	2.160583e-01	1.783586e-01	1.140035e-01	9.125892e-02	3.020902e-01	9.823053e-02	1.515412e-01	2.609614e-01	8.910014e-02	2.432677e-01	1.800970e-01	7.503259e-02	4.399798e-02	3.004119e-01	1.740790e-01	4.447156e-02	4.138242e-01	2.321533e-02	3.330898e-01	1.676751e-01	3.407655e-01	1.584696e-01	3.510660e-01	2.392658e-01	1.799288e-01	2.297394e-01	2.588414e-01	2.602280e-01	2.385244e-01	2.424061e-01	1.796789e+00	1.464390e+00	1.495833e+00	1.822457e-02	4.096682e-01	3.374421e-01	2.252890e+00
175500	-9.068570e+04	-3.107436e+02	6.504125e+01	2.098152e-01	1.803828e-01	1.135489e-01	1.045936e-01	3.020524e-01	8.960706e-02	1.560579e-01	2.637805e-01	8.732159e-02	2.483220e-01	1.768234e-01	6.769461e-02	4.399798e-02	3.004119e-01	1.740790e-01	4.447156e-02	4.138242e-01	2.321533e-02	3.279921e-01	1.705531e-01	3.429852e-01	1.584696e-01	3.510660e-01	2.392658e-01	1.799288e-01	2.297394e-01	2.588414e-01	2.560115e-01	2.427410e-01	2.424061e-01	1.517100e+00	1.452125e+00	1.516734e+00	2.831153e-02	3.840040e-01	3.409904e-01	2.275006e+00
176000	-9.068360e+04	-3.051221e+02	6.251371e+01	2.098152e-01	1.803828e-01	1.135489e-01	1.045936e-01	2.986570e-01	9.300248e-02	1.594779e-01	2.603605e-01	8.732159e-02	2.483220e-01	1.768234e-01	6.769461e-02	4.597371e-02	3.004119e-01	1.740790e-01	4.447156e-02	4.138242e-01	2.123959e-02	3.279921e-01	1.705531e-01	3.429852e-01	1.584696e-01	3.510660e-01	2.392658e-01	1.799288e-01	2.297394e-01	2.632586e-01	2.596900e-01	2.368719e-01	2.401795e-01	1.717450e+00	1.533159e+00	1.653505e+00	4.358003e-02	3.914069e-01	3.380837e-01	2.270509e+00
176500	-9.067770e+04	-3.056893e+02	6.285926e+01	2.098152e-01	1.803828e-01	1.135489e-01	1.045936e-01	2.986570e-01	9.300248e-02	1.653339e-01	2.574708e-01	9.688647e-02	2.262202e-01	1.701365e-01	8.395215e-02	5.331423e-02	3.136332e-01	1.749980e-01	4.977834e-02	3.799857e-01	2.829049e-02	3.386668e-01	1.722022e-01	3.329957e-01	1.561354e-01	3.510660e-01	2.392658e-01	1.799288e-01	2.297394e-01	2.632586e-01	2.596900e-01	2.368719e-01	2.401795e-01	1.662255e+00	1.549901e+00	1.419763e+00	2.079970e-02	4.062847e-01	3.232060e-01	2.270509e+00
177000	-9.067919e+04	-3.054660e+02	6.275728e+01	2.098152e-01	1.803828e-01	1.135489e-01	1.045936e-01	2.986570e-01	9.300248e-02	1.653339e-01	2.574708e-01	9.688647e-02	2.262202e-01	1.701365e-01	8.395215e-02	4.800621e-02	2.793363e-01	1.885541e-01	5.382148e-02	4.118893e-01	1.839264e-02	3.386668e-01	1.722022e-01	3.329957e-01	1.561354e-01	3.422773e-01	2.480545e-01	1.862356e-01	2.234326e-01	2.632586e-01	2.596900e-01	2.368719e-01	2.401795e-01	1.662238e+00	1.549901e+00	1.443678e+00	3.064359e-02	3.928857e-01	3.154154e-01	2.291699e+00
177500	-9.068297e+04	-3.104137e+02	6.479791e+01	2.098152e-01	1.803828e-01	1.265244e-01	1.045936e-01	2.856815e-01	9.300248e-02	1.653339e-01	2.574708e-01	8.601241e-02	2.370942e-01	1.701365e-01	8.395215e-02	4.822861e-02	2.964361e-01	1.806719e-01	4.027085e-02	4.209381e-01	1.345446e-02	3.386668e-01	1.754397e-01	3.329957e-01	1.528978e-01	3.422773e-01	2.480545e-01	1.862356e-01	2.234326e-01	2.575522e-01	2.637869e-01	2.327750e-01	2.458859e-01	1.662238e+00	1.598212e+00	1.467231e+00	2.128002e-02	3.758384e-01	3.324627e-01	2.291699e+00
178000	-9.069356e+04	-3.185209e+02	6.847126e+01	2.098152e-01	1.800976e-01	1.265244e-01	1.048788e-01	2.856815e-01	9.300248e-02	1.653339e-01	2.574708e-01	9.780864e-02	2.370942e-01	1.701365e-01	7.215592e-02	5.308163e-02	2.941095e-01	1.755342e-01	3.668863e-02	4.229521e-01	1.763392e-02	3.386668e-01	1.754397e-01	3.329957e-01	1.528978e-01	3.443935e-01	2.509230e-01	1.846507e-01	2.200328e-01	2.575522e-01	2.637869e-01	2.327750e-01	2.458859e-01	1.474797e+00	1.474975e+00	1.467231e+00	1.664996e-02	3.714308e-01	3.368702e-01	2.291699e+00
178500	-9.067698e+04	-3.206209e+02	6.939069e+01	2.032187e-01	1.813827e-01	1.265244e-01	1.041691e-01	2.780027e-01	1.067025e-01	1.653339e-01	2.574708e-01	9.140868e-02	2.429871e-01	1.706437e-01	7.215592e-02	6.440811e-02	2.843474e-01	1.706615e-01	3.149775e-02	4.226017e-01	2.648362e-02	3.386668e-01	1.754397e-01	3.329957e-01	1.528978e-01	3.443935e-01	2.509230e-01	1.846507e-01	2.200328e-01	2.575522e-01	2.637869e-01	2.327750e-01	2.458859e-01	1.644348e+00	1.365985e+00	1.467231e+00	2.367129e-02	3.789396e-01	3.175120e-01	2.303548e+00
179000	-9.069042e+04	-3.136971e+02	6.628375e+01	2.032187e-01	1.813827e-01	1.265244e-01	1.041691e-01	2.780027e-01	1.067025e-01	1.580949e-01	2.638466e-01	9.327959e-02	2.309420e-01	1.724049e-01	8.143192e-02	6.440811e-02	2.843474e-01	1.583907e-01	4.376848e-02	4.226017e-01	2.648362e-02	3.353183e-01	1.792957e-01	3.329957e-01	1.523903e-01	3.443935e-01	2.493789e-01	1.861949e-01	2.200328e-01	2.575522e-01	2.637869e-01	2.327750e-01	2.458859e-01	1.689742e+00	1.407346e+00	1.455355e+00	2.513251e-02	3.766013e-01	3.706160e-01	2.252783e+00
179500	-9.068884e+04	-3.104408e+02	6.482060e+01	2.032187e-01	1.813827e-01	1.265244e-01	1.041691e-01	2.780027e-01	1.067025e-01	1.580949e-01	2.638466e-01	9.327959e-02	2.309420e-01	1.724049e-01	8.143192e-02	6.440811e-02	2.843474e-01	1.583907e-01	4.376848e-02	4.226017e-01	2.648362e-02	3.353183e-01	1.792957e-01	3.329957e-01	1.523903e-01	3.443935e-01	2.493789e-01	1.861949e-01	2.200328e-01	2.575522e-01	2.637869e-01	2.327750e-01	2.458859e-01	1.731029e+00	1.553652e+00	1.416679e+00	2.776206e-02	3.901840e-01	3.570333e-01	2.252783e+00
180000	-9.068233e+04	-3.050892e+02	6.265937e+01	2.032187e-01	1.813827e-01	1.265244e-01	1.041691e-01	2.780027e-01	1.067025e-01	1.608148e-01	2.538950e-01	1.007965e-01	2.389744e-01	1.842976e-01	6.122175e-02	5.396747e-02	3.190620e-01	1.923911e-01	3.930054e-02	3.760469e-01	1.923209e-02	3.353183e-01	1.792957e-01	3.329957e-01	1.523903e-01	3.443935e-01	2.493789e-01	1.897747e-01	2.164530e-01	2.575522e-01	2.637869e-01	2.327750e-01	2.458859e-01	1.558069e+00	1.409005e+00	1.549699e+00	4.862897e-02	4.026819e-01	3.445354e-01	2.252783e+00
180500	-9.068074e+04	-3.040177e+02	6.205422e+01	2.032187e-01	1.813827e-01	1.265244e-01	1.041691e-01	2.780027e-01	1.067025e-01	1.608148e-01	2.538950e-01	9.248988e-02	2.389744e-01	1.842976e-01	6.952834e-02	5.765240e-02	3.161318e-01	1.780483e-01	5.084605e-02	3.854301e-01	1.189138e-02	3.353183e-01	1.792957e-01	3.329957e-01	1.523903e-01	3.443935e-01	2.493789e-01	1.897747e-01	2.164530e-01	2.575522e-01	2.637869e-01	2.327750e-01	2.458859e-01	1.810556e+00	1.552632e+00	1.559544e+00	3.348072e-02	3.919996e-01	3.445354e-01	2.263465e+00
181000	-9.068478e+04	-3.024205e+02	6.144498e+01	2.046647e-01	1.759314e-01	1.063287e-01	9.962916e-02	2.962407e-01	1.172052e-01	1.608148e-01	2.538950e-01	9.962161e-02	2.521842e-01	1.691528e-01	6.433154e-02	6.618203e-02	2.829470e-01	1.632645e-01	5.543836e-02	4.062803e-01	2.588779e-02	3.353183e-01	1.792957e-01	3.329957e-01	1.523903e-01	3.443935e-01	2.493789e-01	1.897747e-01	2.164530e-01	2.575522e-01	2.637869e-01	2.327750e-01	2.458859e-01	1.694434e+00	1.490616e+00	1.641858e+00	2.462804e-02	4.421932e-01	3.776565e-01	2.180150e+00
181500	-9.069177e+04	-3.180496e+02	6.810584e+01	2.360660e-01	1.907058e-01	1.168237e-01	9.636646e-02	2.712463e-01	8.879178e-02	1.436471e-01	2.433618e-01	9.968565e-02	2.514603e-01	1.840009e-01	7.784418e-02	7.523983e-02	2.861233e-01	1.624758e-01	3.536990e-02	4.188558e-01	2.193539e-02	3.271376e-01	1.759089e-01	3.304806e-01	1.664730e-01	3.506495e-01	2.498473e-01	1.776852e-01	2.218179e-01	2.583543e-01	2.584649e-01	2.433195e-01	2.398612e-01	1.879624e+00	1.456882e+00	1.427029e+00	2.814593e-02	3.646611e-01	3.267157e-01	2.308623e+00
182000	-9.067899e+04	-3.057100e+02	6.289404e+01	2.205046e-01	1.759314e-01	1.063287e-01	9.962916e-02	2.962407e-01	1.013654e-01	1.495522e-01	2.470370e-01	9.642740e-02	2.528385e-01	1.753794e-01	7.876544e-02	6.729598e-02	3.101018e-01	1.576529e-01	5.033273e-02	3.888146e-01	2.580201e-02	3.595627e-01	1.673781e-01	3.274684e-01	1.455908e-01	3.470224e-01	2.497127e-01	1.817647e-01	2.215002e-01	2.656624e-01	2.529135e-01	2.437629e-01	2.376612e-01	1.507142e+00	1.521494e+00	1.539757e+00	1.266220e-02	4.371592e-01	3.655729e-01	2.197268e+00
182500	-9.067285e+04	-3.040304e+02	6.219085e+01	2.088569e-01	1.707529e-01	9.745527e-02	9.490846e-02	3.149343e-01	1.130921e-01	1.495522e-01	2.470370e-01	1.008890e-01	2.446020e-01	1.753794e-01	8.254032e-02	7.440469e-02	3.101018e-01	1.576529e-01	4.322402e-02	3.888146e-01	2.580201e-02	3.626170e-01	1.673781e-01	3.244141e-01	1.455908e-01	3.568839e-01	2.497127e-01	1.817647e-01	2.116387e-01	2.586071e-01	2.628995e-01	2.339825e-01	2.445109e-01	1.531885e+00	1.436263e+00	1.632525e+00	2.609120e-02	4.371592e-01	3.655729e-01	2.197268e+00
183000	-9.068613e+04	-3.008017e+02	6.092310e+01	2.088569e-01	1.707529e-01	9.745527e-02	9.490846e-02	3.149343e-01	1.130921e-01	1.459393e-01	2.506500e-01	1.008890e-01	2.446020e-01	1.753794e-01	8.254032e-02	7.440469e-02	3.101018e-01	1.576529e-01	4.322402e-02	3.888146e-01	2.580201e-02	3.626170e-01	1.673781e-01	3.231994e-01	1.468055e-01	3.568839e-01	2.497127e-01	1.817647e-01	2.116387e-01	2.586071e-01	2.628995e-01	2.339825e-01	2.445109e-01	1.452418e+00	1.544122e+00	1.509143e+00	3.189835e-02	4.253537e-01	3.483985e-01	2.226248e+00
183500	-9.070632e+04	-3.308724e+02	7.430071e+01	2.008921e-01	1.782222e-01	1.179083e-01	9.682358e-02	3.022102e-01	1.039437e-01	1.361802e-01	2.315834e-01	9.653975e-02	2.647712e-01	1.879694e-01	8.295618e-02	5.604335e-02	2.949271e-01	1.548203e-01	3.967066e-02	4.373359e-01	1.720263e-02	3.465663e-01	1.754641e-01	3.331632e-01	1.448064e-01	3.772011e-01	2.419112e-01	1.811008e-01	1.997870e-01	2.567095e-01	2.604100e-01	2.429657e-01	2.399148e-01	1.614274e+00	1.328767e+00	1.313359e+00	1.971611e-02	3.430298e-01	3.138660e-01	2.343104e+00
184000	-9.068909e+04	-3.034834e+02	6.198264e+01	2.182353e-01	1.863343e-01	1.009207e-01	8.633175e-02	3.010215e-01	1.071566e-01	1.446978e-01	2.506500e-01	9.660683e-02	2.446020e-01	1.753794e-01	8.806392e-02	6.247622e-02	3.101752e-01	1.732498e-01	5.254733e-02	3.798766e-01	2.167485e-02	3.318509e-01	1.711483e-01	3.469416e-01	1.500592e-01	3.568839e-01	2.497127e-01	1.820579e-01	2.113456e-01	2.586071e-01	2.629279e-01	2.339541e-01	2.445109e-01	1.564109e+00	1.507062e+00	1.492961e+00	1.615760e-02	4.258164e-01	3.479358e-01	2.226248e+00
184500	-9.069610e+04	-3.023524e+02	6.151466e+01	2.135398e-01	1.863343e-01	1.009207e-01	9.646616e-02	3.010215e-01	1.017177e-01	1.446978e-01	2.506500e-01	9.660683e-02	2.446020e-01	1.753794e-01	8.806392e-02	5.254853e-02	3.115069e-01	1.732498e-01	5.254733e-02	3.893635e-01	2.078392e-02	3.318509e-01	1.711483e-01	3.469416e-01	1.500592e-01	3.568839e-01	2.497127e-01	1.820579e-01	2.113456e-01	2.586071e-01	2.629279e-01	2.339541e-01	2.445109e-01	1.564109e+00	1.509897e+00	1.512330e+00	3.390859e-02	4.258164e-01	3.479358e-01	2.226248e+00
185000	-9.070054e+04	-3.018699e+02	6.128253e+01	2.135398e-01	1.863343e-01	1.034159e-01	9.397097e-02	3.010215e-01	1.017177e-01	1.446978e-01	2.506500e-01	1.004633e-01	2.446020e-01	1.713050e-01	8.828182e-02	6.238198e-02	3.115069e-01	1.634164e-01	5.205801e-02	3.893635e-01	2.127324e-02	3.176204e-01	1.801394e-01	3.366951e-01	1.655450e-01	3.568839e-01	2.474678e-01	1.820579e-01	2.135905e-01	2.520809e-01	2.622882e-01	2.420498e-01	2.435811e-01	1.564109e+00	1.509897e+00	1.605145e+00	2.817743e-02	3.963418e-01	3.589094e-01	2.244749e+00
185500	-9.069270e+04	-3.106427e+02	6.501482e+01	2.160030e-01	1.863343e-01	1.034159e-01	9.397097e-02	3.010215e-01	9.925445e-02	1.446978e-01	2.525236e-01	9.858973e-02	2.435659e-01	1.782054e-01	8.241756e-02	5.396930e-02	3.124245e-01	1.760175e-01	5.273457e-02	3.860222e-01	1.883199e-02	3.176204e-01	1.801394e-01	3.366951e-01	1.655450e-01	3.568839e-01	2.474678e-01	1.820579e-01	2.135905e-01	2.520809e-01	2.622882e-01	2.420498e-01	2.435811e-01	1.564109e+00	1.390859e+00	1.492124e+00	2.788722e-02	4.105409e-01	3.467753e-01	2.242684e+00
186000	-9.069388e+04	-3.060526e+02	6.305668e+01	2.160030e-01	1.863343e-01	1.034159e-01	9.600721e-02	2.989852e-01	9.925445e-02	1.465541e-01	2.525236e-01	9.673344e-02	2.529803e-01	1.782054e-01	7.300313e-02	5.396930e-02	3.124245e-01	1.760175e-01	5.273457e-02	3.860222e-01	1.883199e-02	3.176204e-01	1.801394e-01	3.366951e-01	1.655450e-01	3.568839e-01	2.474678e-01	1.820579e-01	2.135905e-01	2.520809e-01	2.628380e-01	2.394772e-01	2.456039e-01	1.583960e+00	1.436267e+00	1.497396e+00	2.788722e-02	4.010062e-01	3.443647e-01	2.254629e+00
186500	-9.068279e+04	-3.102098e+02	6.466417e+01	2.160030e-01	1.863343e-01	1.034159e-01	9.600721e-02	2.989852e-01	9.925445e-02	1.538689e-01	2.452088e-01	9.673344e-02	2.529803e-01	1.782054e-01	7.300313e-02	5.868577e-02	3.151810e-01	1.760175e-01	5.273457e-02	3.813057e-01	1.607544e-02	3.176204e-01	1.801394e-01	3.366951e-01	1.655450e-01	3.628666e-01	2.414851e-01	1.820579e-01	2.135905e-01	2.520809e-01	2.614628e-01	2.408525e-01	2.456039e-01	1.647251e+00	1.681609e+00	1.509920e+00	2.633862e-02	3.910702e-01	3.453489e-01	2.263581e+00
187000	-9.068065e+04	-3.081345e+02	6.380107e+01	2.160030e-01	1.863343e-01	1.034159e-01	9.600721e-02	2.994912e-01	9.874851e-02	1.538689e-01	2.452088e-01	9.673344e-02	2.529803e-01	1.782054e-01	7.300313e-02	5.804959e-02	3.195736e-01	1.767260e-01	4.764960e-02	3.781113e-01	1.988989e-02	3.176204e-01	1.801394e-01	3.366951e-01	1.655450e-01	3.672965e-01	2.396025e-01	1.753244e-01	2.177766e-01	2.520809e-01	2.614628e-01	2.408525e-01	2.456039e-01	1.674265e+00	1.588164e+00	1.549208e+00	3.044024e-02	3.910702e-01	3.505443e-01	2.258385e+00
187500	-9.068044e+04	-3.028435e+02	6.158678e+01	2.132796e-01	1.863343e-01	1.092183e-01	9.909346e-02	2.994912e-01	9.258317e-02	1.538689e-01	2.285488e-01	9.673344e-02	2.696404e-01	1.782054e-01	7.300313e-02	5.804959e-02	3.195736e-01	1.767260e-01	4.764960e-02	3.781113e-01	1.988989e-02	3.176204e-01	1.801394e-01	3.366951e-01	1.655450e-01	3.672965e-01	2.396025e-01	1.799546e-01	2.131465e-01	2.520809e-01	2.614628e-01	2.408525e-01	2.456039e-01	1.612885e+00	1.705658e+00	1.580717e+00	2.012905e-02	3.910702e-01	3.527687e-01	2.256161e+00
188000	-9.068831e+04	-3.043261e+02	6.222970e+01	2.212203e-01	1.812025e-01	1.157384e-01	9.881668e-02	2.906542e-01	9.236796e-02	1.541240e-01	2.292007e-01	9.383515e-02	2.568187e-01	1.823823e-01	8.363913e-02	5.804959e-02	3.195736e-01	1.767260e-01	4.764960e-02	3.781113e-01	1.988989e-02	3.231566e-01	1.829101e-01	3.326259e-01	1.613074e-01	3.672965e-01	2.396025e-01	1.799546e-01	2.131465e-01	2.538916e-01	2.596521e-01	2.408525e-01	2.456039e-01	1.581717e+00	1.560176e+00	1.659409e+00	3.417946e-02	4.057152e-01	3.315115e-01	2.262773e+00
188500	-9.069356e+04	-3.098190e+02	6.463324e+01	2.129697e-01	1.812025e-01	1.157384e-01	1.046900e-01	2.906542e-01	9.474519e-02	1.526927e-01	2.482070e-01	9.383515e-02	2.568187e-01	1.823823e-01	6.606412e-02	6.115188e-02	3.195736e-01	1.767260e-01	4.936281e-02	3.750091e-01	1.817667e-02	3.274529e-01	1.702396e-01	3.438413e-01	1.584662e-01	3.672965e-01	2.396025e-01	1.799546e-01	2.131465e-01	2.538916e-01	2.596521e-01	2.408525e-01	2.456039e-01	1.569947e+00	1.424777e+00	1.526242e+00	3.081011e-02	4.057152e-01	3.315115e-01	2.262773e+00
189000	-9.070145e+04	-3.102750e+02	6.476307e+01	2.253705e-01	1.842480e-01	1.126929e-01	1.046900e-01	2.782533e-01	9.474519e-02	1.512794e-01	2.523599e-01	8.679578e-02	2.488176e-01	1.862810e-01	7.446628e-02	6.115188e-02	3.195736e-01	1.767260e-01	4.936281e-02	3.750091e-01	1.817667e-02	3.274529e-01	1.702396e-01	3.438413e-01	1.584662e-01	3.672965e-01	2.396025e-01	1.799546e-01	2.131465e-01	2.538916e-01	2.596521e-01	2.408525e-01	2.456039e-01	1.719547e+00	1.472072e+00	1.479383e+00	3.691817e-02	3.881650e-01	3.229365e-01	2.288899e+00
189500	-9.068821e+04	-3.105719e+02	6.498099e+01	2.253705e-01	1.842480e-01	1.126929e-01	1.046900e-01	2.782533e-01	9.474519e-02	1.458064e-01	2.523599e-01	9.226870e-02	2.488176e-01	1.862810e-01	7.446628e-02	6.115188e-02	3.195736e-01	1.767260e-01	4.936281e-02	3.750091e-01	1.817667e-02	3.274529e-01	1.702396e-01	3.377496e-01	1.645579e-01	3.672965e-01	2.396025e-01	1.799546e-01	2.131465e-01	2.538916e-01	2.596521e-01	2.408525e-01	2.456039e-01	1.535877e+00	1.407915e+00	1.511868e+00	2.506158e-02	3.951311e-01	3.546923e-01	2.250177e+00
190000	-9.068647e+04	-3.052798e+02	6.267190e+01	2.253705e-01	1.828408e-01	1.126929e-01	1.060973e-01	2.782533e-01	9.474519e-02	1.506571e-01	2.381354e-01	9.318725e-02	2.644384e-01	1.821552e-01	7.142671e-02	6.115188e-02	3.195736e-01	1.767260e-01	4.872126e-02	3.756506e-01	1.817667e-02	3.274529e-01	1.702396e-01	3.377496e-01	1.645579e-01	3.645309e-01	2.396025e-01	1.799546e-01	2.159121e-01	2.516791e-01	2.663345e-01	2.377648e-01	2.442215e-01	1.689055e+00	1.407915e+00	1.579982e+00	2.170449e-02	4.038975e-01	3.725556e-01	2.223547e+00
190500	-9.068990e+04	-3.211496e+02	6.951020e+01	2.220136e-01	1.901176e-01	9.444620e-02	9.945644e-02	2.942361e-01	9.973005e-02	1.404586e-01	2.447437e-01	8.444797e-02	2.851463e-01	1.709307e-01	7.427276e-02	4.868342e-02	2.894976e-01	1.573010e-01	5.094635e-02	4.334490e-01	2.012263e-02	3.391107e-01	1.793406e-01	3.172418e-01	1.643069e-01	3.645353e-01	2.414414e-01	1.739316e-01	2.200917e-01	2.653261e-01	2.539995e-01	2.384548e-01	2.422196e-01	1.795662e+00	1.396047e+00	1.551450e+00	2.606467e-02	3.704448e-01	3.374895e-01	2.292066e+00
191000	-9.068514e+04	-3.164900e+02	6.749409e+01	2.192231e-01	1.901176e-01	9.444620e-02	9.945644e-02	2.942361e-01	1.025205e-01	1.421131e-01	2.447437e-01	8.342551e-02	2.851463e-01	1.709307e-01	7.364077e-02	5.817583e-02	2.894976e-01	1.426101e-01	5.094635e-02	4.334490e-01	2.532114e-02	3.391107e-01	1.793406e-01	3.172418e-01	1.643069e-01	3.645353e-01	2.414414e-01	1.739316e-01	2.200917e-01	2.653261e-01	2.539995e-01	2.384548e-01	2.422196e-01	1.637006e+00	1.547977e+00	1.397451e+00	2.606467e-02	3.704448e-01	3.168609e-01	2.312694e+00
191500	-9.068200e+04	-3.206593e+02	6.940141e+01	2.120298e-01	1.854623e-01	1.140962e-01	8.946117e-02	2.952512e-01	1.036992e-01	1.414171e-01	2.447437e-01	8.412152e-02	2.851463e-01	1.709307e-01	7.364077e-02	4.861015e-02	2.714571e-01	1.759832e-01	4.161327e-02	4.314521e-01	3.088424e-02	3.369958e-01	1.845026e-01	3.360333e-01	1.424683e-01	3.645353e-01	2.414414e-01	1.739316e-01	2.200917e-01	2.627248e-01	2.539995e-01	2.384548e-01	2.448209e-01	1.546987e+00	1.547977e+00	1.397451e+00	2.606467e-02	3.791078e-01	3.157865e-01	2.305106e+00
192000	-9.069345e+04	-3.044892e+02	6.239582e+01	2.216511e-01	1.838003e-01	1.177158e-01	1.129233e-01	2.743009e-01	8.960853e-02	1.618464e-01	2.413018e-01	8.382013e-02	2.605683e-01	1.741749e-01	7.828837e-02	6.172211e-02	3.079008e-01	1.671974e-01	4.449749e-02	3.907582e-01	2.792399e-02	3.364576e-01	1.696918e-01	3.296097e-01	1.642409e-01	3.484033e-01	2.349381e-01	1.800263e-01	2.366322e-01	2.566866e-01	2.603933e-01	2.450694e-01	2.378507e-01	1.666088e+00	1.409244e+00	1.483260e+00	2.053447e-02	4.088833e-01	3.520558e-01	2.239061e+00
192500	-9.068698e+04	-3.200638e+02	6.914687e+01	2.074274e-01	1.724003e-01	1.152482e-01	1.008231e-01	3.095248e-01	9.457619e-02	1.529514e-01	2.443875e-01	8.884822e-02	2.685186e-01	1.682428e-01	7.705149e-02	5.097543e-02	2.828986e-01	1.693627e-01	3.010032e-02	4.385192e-01	2.814377e-02	3.423944e-01	1.747983e-01	3.370454e-01	1.457618e-01	3.599502e-01	2.432766e-01	1.736543e-01	2.231189e-01	2.571593e-01	2.613970e-01	2.366229e-01	2.448209e-01	1.519856e+00	1.503455e+00	1.435499e+00	1.882600e-02	4.000204e-01	3.547947e-01	2.245185e+00
193000	-9.069835e+04	-3.076099e+02	6.365957e+01	2.216511e-01	1.838003e-01	1.129629e-01	1.081898e-01	2.837873e-01	8.960853e-02	1.544453e-01	2.353011e-01	8.748694e-02	2.663372e-01	1.798288e-01	7.660059e-02	6.556841e-02	3.079008e-01	1.715664e-01	4.449749e-02	3.907582e-01	1.970868e-02	3.384337e-01	1.736410e-01	3.236844e-01	1.642409e-01	3.688636e-01	2.283042e-01	1.811545e-01	2.216777e-01	2.566866e-01	2.603933e-01	2.450694e-01	2.378507e-01	1.692343e+00	1.390284e+00	1.542787e+00	1.262375e-02	4.115486e-01	3.660691e-01	2.222382e+00
193500	-9.069509e+04	-3.075027e+02	6.358741e+01	2.137147e-01	1.838003e-01	1.129629e-01	1.081898e-01	2.917237e-01	8.960853e-02	1.520923e-01	2.350166e-01	8.931043e-02	2.783867e-01	1.693185e-01	7.587539e-02	6.371054e-02	3.079008e-01	1.701856e-01	4.635536e-02	3.907582e-01	2.108953e-02	3.384337e-01	1.736410e-01	3.236844e-01	1.642409e-01	3.688636e-01	2.283042e-01	1.811545e-01	2.216777e-01	2.566866e-01	2.603933e-01	2.450694e-01	2.378507e-01	1.719862e+00	1.510015e+00	1.461060e+00	3.151016e-02	4.115486e-01	3.660691e-01	2.222382e+00
194000	-9.070168e+04	-3.091626e+02	6.434887e+01	2.007995e-01	1.820269e-01	1.139870e-01	8.903997e-02	3.080859e-01	1.060607e-01	1.505605e-01	2.443875e-01	9.222058e-02	2.685186e-01	1.695670e-01	7.474574e-02	7.626932e-02	3.163455e-01	1.552695e-01	4.376624e-02	3.833384e-01	2.501100e-02	3.391377e-01	1.828554e-01	3.311316e-01	1.468753e-01	3.535451e-01	2.432766e-01	1.772509e-01	2.259274e-01	2.532488e-01	2.604884e-01	2.399391e-01	2.463238e-01	1.588693e+00	1.494404e+00	1.453673e+00	2.688947e-02	3.914834e-01	3.212731e-01	2.287244e+00
194500	-9.069259e+04	-3.026219e+02	6.166687e+01	2.197166e-01	1.838003e-01	1.129629e-01	1.081898e-01	2.857218e-01	8.960853e-02	1.632281e-01	2.399511e-01	8.029784e-02	2.611401e-01	1.852830e-01	7.009982e-02	6.620167e-02	3.079008e-01	1.701856e-01	4.635536e-02	3.882671e-01	2.108953e-02	3.354580e-01	1.751880e-01	3.238627e-01	1.654912e-01	3.688636e-01	2.283042e-01	1.773089e-01	2.255233e-01	2.563432e-01	2.603933e-01	2.450694e-01	2.381941e-01	1.516676e+00	1.420483e+00	1.542650e+00	2.293101e-02	4.399062e-01	3.449313e-01	2.215163e+00
195000	-9.069941e+04	-3.158095e+02	6.718828e+01	2.207747e-01	1.885435e-01	1.165589e-01	9.529129e-02	2.841584e-01	9.467317e-02	1.656800e-01	2.460323e-01	8.021388e-02	2.579815e-01	1.741954e-01	7.589695e-02	6.620167e-02	3.079008e-01	1.701856e-01	4.635536e-02	3.882671e-01	2.108953e-02	3.354580e-01	1.751880e-01	3.238627e-01	1.654912e-01	3.598157e-01	2.283042e-01	1.863568e-01	2.255233e-01	2.563432e-01	2.603933e-01	2.450694e-01	2.381941e-01	1.705121e+00	1.360630e+00	1.529789e+00	2.133908e-02	3.609674e-01	3.449313e-01	2.294101e+00
195500	-9.069115e+04	-3.121713e+02	6.561067e+01	2.078677e-01	1.740740e-01	1.100627e-01	9.468700e-02	3.080859e-01	1.052227e-01	1.535799e-01	2.441335e-01	9.345279e-02	2.685186e-01	1.695670e-01	7.074820e-02	5.892589e-02	2.824521e-01	1.506977e-01	4.713481e-02	4.374166e-01	2.337290e-02	3.391377e-01	1.828554e-01	3.311316e-01	1.468753e-01	3.535451e-01	2.432766e-01	1.772509e-01	2.259274e-01	2.609573e-01	2.569033e-01	2.377036e-01	2.444358e-01	1.475252e+00	1.590475e+00	1.518360e+00	1.683899e-02	3.890194e-01	3.427824e-01	2.268198e+00
196000	-9.068915e+04	-3.103653e+02	6.480213e+01	2.078543e-01	1.813326e-01	1.100627e-01	8.623172e-02	3.080859e-01	1.064328e-01	1.535799e-01	2.441335e-01	9.459282e-02	2.603216e-01	1.695670e-01	7.780525e-02	5.892589e-02	2.824521e-01	1.506977e-01	4.713481e-02	4.374166e-01	2.337290e-02	3.355825e-01	1.828554e-01	3.346868e-01	1.468753e-01	3.535451e-01	2.410553e-01	1.794722e-01	2.259274e-01	2.609573e-01	2.569033e-01	2.377036e-01	2.444358e-01	1.616030e+00	1.588544e+00	1.464802e+00	1.529134e-02	4.056224e-01	3.489264e-01	2.245451e+00
196500	-9.068432e+04	-3.159874e+02	6.729197e+01	2.107401e-01	1.813326e-01	1.100627e-01	8.623172e-02	3.080859e-01	1.035470e-01	1.535799e-01	2.462417e-01	8.506897e-02	2.603216e-01	1.695670e-01	8.522091e-02	5.892589e-02	2.824521e-01	1.478403e-01	3.991384e-02	4.374166e-01	3.345128e-02	3.306418e-01	1.796489e-01	3.417583e-01	1.479511e-01	3.535451e-01	2.477861e-01	1.727414e-01	2.259274e-01	2.609573e-01	2.569033e-01	2.377036e-01	2.444358e-01	1.616030e+00	1.520829e+00	1.401039e+00	3.929777e-02	3.645418e-01	3.248002e-01	2.310658e+00
197000	-9.069191e+04	-3.145254e+02	6.662195e+01	2.059088e-01	1.813326e-01	1.100627e-01	9.106308e-02	3.080859e-01	1.035470e-01	1.434552e-01	2.397673e-01	9.098333e-02	2.673379e-01	1.792028e-01	7.925344e-02	5.892589e-02	2.951933e-01	1.478403e-01	3.991384e-02	4.246753e-01	3.345128e-02	3.306418e-01	1.796489e-01	3.417583e-01	1.479511e-01	3.535451e-01	2.477861e-01	1.727414e-01	2.259274e-01	2.609573e-01	2.569033e-01	2.377036e-01	2.444358e-01	1.616030e+00	1.628749e+00	1.359142e+00	1.487989e-02	3.788752e-01	3.196483e-01	2.301476e+00
197500	-9.069249e+04	-3.162595e+02	6.741831e+01	2.276586e-01	1.738165e-01	1.130612e-01	8.837264e-02	2.909381e-01	1.061530e-01	1.535236e-01	2.614651e-01	9.098333e-02	2.673379e-01	1.559932e-01	7.069689e-02	5.720461e-02	3.017539e-01	1.665314e-01	3.704733e-02	4.071291e-01	3.033370e-02	3.306418e-01	1.796489e-01	3.417583e-01	1.479511e-01	3.535451e-01	2.477861e-01	1.727414e-01	2.259274e-01	2.609573e-01	2.500566e-01	2.490084e-01	2.399776e-01	1.454612e+00	1.468316e+00	1.600562e+00	2.525146e-02	4.030577e-01	3.027305e-01	2.294212e+00
198000	-9.069023e+04	-3.071087e+02	6.349589e+01	2.276586e-01	1.880282e-01	1.130612e-01	8.837264e-02	2.767264e-01	1.061530e-01	1.554309e-01	2.492027e-01	9.844189e-02	2.523561e-01	1.603944e-01	8.417399e-02	5.610892e-02	2.879500e-01	1.540917e-01	3.685211e-02	4.397095e-01	2.528778e-02	3.321808e-01	1.773414e-01	3.281358e-01	1.623420e-01	3.535451e-01	2.531093e-01	1.727414e-01	2.206042e-01	2.665117e-01	2.543621e-01	2.443959e-01	2.347303e-01	1.645334e+00	1.506689e+00	1.364368e+00	2.016392e-02	4.030605e-01	3.479279e-01	2.249012e+00
198500	-9.068725e+04	-3.110986e+02	6.512434e+01	2.177410e-01	2.005425e-01	1.110685e-01	1.029330e-01	2.709889e-01	9.672606e-02	1.478658e-01	2.567678e-01	9.844189e-02	2.523561e-01	1.603944e-01	8.417399e-02	5.973964e-02	2.840073e-01	1.614537e-01	5.025959e-02	4.247027e-01	1.983703e-02	3.321808e-01	1.790270e-01	3.264502e-01	1.623420e-01	3.535451e-01	2.531093e-01	1.705242e-01	2.228215e-01	2.665117e-01	2.543621e-01	2.443959e-01	2.347303e-01	1.637734e+00	1.541851e+00	1.466736e+00	2.390453e-02	4.057046e-01	3.235356e-01	2.270760e+00
199000	-9.069685e+04	-3.141004e+02	6.646642e+01	2.225035e-01	1.797491e-01	1.236500e-01	9.291483e-02	2.836067e-01	9.757591e-02	1.482417e-01	2.441671e-01	9.559142e-02	2.500620e-01	1.761453e-01	8.579241e-02	4.970537e-02	2.824637e-01	1.561536e-01	4.396405e-02	4.389108e-01	2.880257e-02	3.271299e-01	1.739419e-01	3.495716e-01	1.493566e-01	3.636693e-01	2.428966e-01	1.826780e-01	2.107560e-01	2.579880e-01	2.603933e-01	2.393307e-01	2.422881e-01	1.627175e+00	1.487916e+00	1.420561e+00	3.419383e-02	3.780042e-01	3.447236e-01	2.277272e+00
199500	-9.069839e+04	-3.064238e+02	6.313830e+01	2.177410e-01	2.005425e-01	1.110685e-01	9.900567e-02	2.715341e-01	1.001082e-01	1.433821e-01	2.567678e-01	9.844189e-02	2.523561e-01	1.643773e-01	8.467487e-02	4.451584e-02	2.790651e-01	1.639792e-01	5.181503e-02	4.405129e-01	2.011197e-02	3.321808e-01	1.790270e-01	3.264502e-01	1.623420e-01	3.600747e-01	2.531093e-01	1.707322e-01	2.160838e-01	2.665117e-01	2.543621e-01	2.443959e-01	2.347303e-01	1.689161e+00	1.611717e+00	1.390987e+00	2.645071e-02	3.997764e-01	3.437516e-01	2.256472e+00
200000	-9.068486e+04	-3.105339e+02	6.490628e+01	2.177410e-01	1.923780e-01	1.192331e-01	9.900567e-02	2.715341e-01	1.001082e-01	1.533765e-01	2.567678e-01	8.844751e-02	2.523561e-01	1.643773e-01	8.467487e-02	5.467546e-02	2.563049e-01	1.787331e-01	4.447890e-02	4.429748e-01	2.283280e-02	3.321808e-01	1.790270e-01	3.264502e-01	1.623420e-01	3.600203e-01	2.531636e-01	1.707322e-01	2.160838e-01	2.665117e-01	2.543621e-01	2.443959e-01	2.347303e-01	1.689161e+00	1.432617e+00	1.471268e+00	2.127052e-02	3.997764e-01	3.437516e-01	2.256472e+00
200500	-9.070382e+04	-3.098514e+02	6.452538e+01	2.220918e-01	2.024130e-01	1.080090e-01	9.257089e-02	2.769835e-01	9.793168e-02	1.533765e-01	2.567678e-01	8.844751e-02	2.523561e-01	1.643773e-01	8.467487e-02	5.467546e-02	2.563049e-01	1.787331e-01	4.670269e-02	4.429748e-01	2.060901e-02	3.321808e-01	1.790270e-01	3.264502e-01	1.623420e-01	3.486520e-01	2.531636e-01	1.821006e-01	2.160838e-01	2.665117e-01	2.543621e-01	2.443959e-01	2.347303e-01	1.739470e+00	1.568658e+00	1.499817e+00	2.127052e-02	4.164676e-01	3.611132e-01	2.222419e+00
201000	-9.072047e+04	-3.222848e+02	7.018890e+01	2.170799e-01	1.777422e-01	1.327535e-01	9.263066e-02	2.884034e-01	9.139028e-02	1.448453e-01	2.351136e-01	9.559142e-02	2.538612e-01	1.833234e-01	8.726508e-02	5.194487e-02	3.011270e-01	1.766764e-01	3.566451e-02	4.172810e-01	1.730626e-02	3.376714e-01	1.790432e-01	3.310178e-01	1.522676e-01	3.636693e-01	2.428966e-01	1.854672e-01	2.079668e-01	2.589882e-01	2.621935e-01	2.335842e-01	2.452340e-01	1.587369e+00	1.382186e+00	1.422260e+00	2.335058e-02	3.349517e-01	3.196208e-01	2.345427e+00
201500	-9.069932e+04	-3.037407e+02	6.203505e+01	2.325626e-01	1.996270e-01	1.128930e-01	9.719092e-02	2.564958e-01	1.012307e-01	1.472033e-01	2.531647e-01	9.938514e-02	2.571967e-01	1.685073e-01	7.454280e-02	5.490759e-02	2.799834e-01	1.690646e-01	4.692888e-02	4.262833e-01	2.283214e-02	3.238030e-01	1.790270e-01	3.264502e-01	1.707199e-01	3.486520e-01	2.496434e-01	1.856208e-01	2.160838e-01	2.665117e-01	2.543621e-01	2.443959e-01	2.347303e-01	1.656988e+00	1.388746e+00	1.647000e+00	1.916907e-02	4.001192e-01	3.635111e-01	2.236370e+00
202000	-9.070581e+04	-3.033385e+02	6.186448e+01	2.325626e-01	1.996270e-01	1.128930e-01	9.719092e-02	2.564958e-01	1.012307e-01	1.472033e-01	2.531647e-01	9.938514e-02	2.571967e-01	1.685073e-01	7.454280e-02	5.617132e-02	2.799834e-01	1.734323e-01	4.129747e-02	4.262833e-01	2.283214e-02	3.286051e-01	1.790270e-01	3.216480e-01	1.707199e-01	3.486520e-01	2.532436e-01	1.751824e-01	2.229221e-01	2.629861e-01	2.587374e-01	2.435462e-01	2.347303e-01	1.601692e+00	1.537892e+00	1.570012e+00	3.654442e-02	4.020020e-01	3.396912e-01	2.258307e+00
202500	-9.071233e+04	-3.186565e+02	6.851850e+01	2.077895e-01	1.580507e-01	1.161655e-01	9.688583e-02	3.191531e-01	1.019553e-01	1.527568e-01	2.457431e-01	9.571662e-02	2.502695e-01	1.772402e-01	7.827385e-02	6.824184e-02	3.053667e-01	1.429753e-01	2.836065e-02	4.234936e-01	3.156198e-02	3.372772e-01	1.624729e-01	3.553879e-01	1.448620e-01	3.465197e-01	2.438128e-01	1.850296e-01	2.246380e-01	2.660987e-01	2.533381e-01	2.466548e-01	2.339084e-01	1.502503e+00	1.485302e+00	1.459414e+00	1.990368e-02	3.905253e-01	3.042288e-01	2.305246e+00
203000	-9.067717e+04	-3.012752e+02	6.107695e+01	2.163764e-01	1.996270e-01	1.128930e-01	9.701171e-02	2.791114e-01	9.498055e-02	1.472033e-01	2.531647e-01	9.938514e-02	2.571967e-01	1.685073e-01	7.454280e-02	5.065620e-02	2.877117e-01	1.812890e-01	4.945999e-02	4.112926e-01	1.959050e-02	3.307408e-01	1.804091e-01	3.258878e-01	1.629623e-01	3.522396e-01	2.473057e-01	1.831874e-01	2.172673e-01	2.629861e-01	2.561226e-01	2.424815e-01	2.384099e-01	1.697817e+00	1.436299e+00	1.461382e+00	2.255323e-02	4.131603e-01	3.477282e-01	2.239111e+00
203500	-9.068325e+04	-3.018199e+02	6.113941e+01	2.163764e-01	1.996270e-01	1.128930e-01	8.843689e-02	2.791114e-01	1.035554e-01	1.472033e-01	2.531647e-01	9.938514e-02	2.571967e-01	1.685073e-01	7.454280e-02	5.290442e-02	2.877117e-01	1.812890e-01	4.721176e-02	4.112926e-01	1.959050e-02	3.307408e-01	1.804091e-01	3.258878e-01	1.629623e-01	3.522396e-01	2.473057e-01	1.831874e-01	2.172673e-01	2.629861e-01	2.561226e-01	2.424815e-01	2.384099e-01	1.942905e+00	1.464665e+00	1.577206e+00	3.217635e-02	4.130244e-01	3.477282e-01	2.239247e+00
204000	-9.068599e+04	-3.123555e+02	6.558674e+01	2.135277e-01	1.866889e-01	1.090017e-01	1.058865e-01	2.779540e-01	1.069411e-01	1.472033e-01	2.516967e-01	9.938514e-02	2.571967e-01	1.685073e-01	7.601076e-02	5.444515e-02	3.056402e-01	1.803104e-01	4.072839e-02	3.901563e-01	2.871954e-02	3.307408e-01	1.804091e-01	3.258878e-01	1.629623e-01	3.522396e-01	2.473057e-01	1.831874e-01	2.172673e-01	2.629861e-01	2.561226e-01	2.424815e-01	2.384099e-01	1.793142e+00	1.464665e+00	1.566182e+00	1.418018e-02	4.003133e-01	3.560890e-01	2.243598e+00
204500	-9.067609e+04	-3.095017e+02	6.445583e+01	2.135277e-01	1.866889e-01	1.090017e-01	1.058865e-01	2.779540e-01	1.069411e-01	1.472033e-01	2.477505e-01	9.938514e-02	2.571967e-01	1.724535e-01	7.601076e-02	5.444515e-02	3.056402e-01	1.803104e-01	4.072839e-02	3.901563e-01	2.871954e-02	3.307408e-01	1.793330e-01	3.258878e-01	1.640384e-01	3.574955e-01	2.485828e-01	1.831874e-01	2.107343e-01	2.629861e-01	2.561226e-01	2.424815e-01	2.384099e-01	1.649907e+00	1.406610e+00	1.566182e+00	2.501157e-02	3.737498e-01	3.560890e-01	2.270161e+00
205000	-9.068111e+04	-3.029417e+02	6.157624e+01	2.155591e-01	1.954345e-01	1.090017e-01	9.714095e-02	2.779540e-01	1.049097e-01	1.472033e-01	2.477505e-01	9.938514e-02	2.563915e-01	1.732588e-01	7.601076e-02	5.768373e-02	3.056402e-01	1.770719e-01	4.072839e-02	3.901563e-01	2.871954e-02	3.283805e-01	1.816933e-01	3.279825e-01	1.619437e-01	3.574955e-01	2.485828e-01	1.831874e-01	2.107343e-01	2.629861e-01	2.561226e-01	2.424815e-01	2.384099e-01	1.860040e+00	1.574837e+00	1.588570e+00	3.160691e-02	4.112240e-01	3.364544e-01	2.252322e+00
205500	-9.068299e+04	-3.054359e+02	6.263025e+01	2.155591e-01	1.954345e-01	1.090017e-01	9.714095e-02	2.779540e-01	1.049097e-01	1.472033e-01	2.477505e-01	9.938514e-02	2.563915e-01	1.732588e-01	7.601076e-02	4.645106e-02	3.079310e-01	1.921051e-01	4.701746e-02	3.876626e-01	1.883288e-02	3.283805e-01	1.816933e-01	3.279825e-01	1.619437e-01	3.704327e-01	2.409953e-01	1.761941e-01	2.123779e-01	2.629861e-01	2.547475e-01	2.438566e-01	2.384099e-01	1.797697e+00	1.574837e+00	1.561770e+00	3.160691e-02	4.031400e-01	3.366748e-01	2.260185e+00
206000	-9.068806e+04	-3.100092e+02	6.452244e+01	2.155591e-01	1.954345e-01	1.090017e-01	9.714095e-02	2.779540e-01	1.049097e-01	1.472033e-01	2.477505e-01	9.938514e-02	2.563915e-01	1.732588e-01	7.601076e-02	5.846958e-02	3.079310e-01	1.800865e-01	4.701746e-02	3.876626e-01	1.883288e-02	3.283805e-01	1.816933e-01	3.279825e-01	1.619437e-01	3.704327e-01	2.409953e-01	1.761941e-01	2.123779e-01	2.629861e-01	2.547475e-01	2.438566e-01	2.384099e-01	1.766189e+00	1.596251e+00	1.610280e+00	3.319902e-02	3.924764e-01	3.373077e-01	2.270216e+00
206500	-9.068161e+04	-3.102868e+02	6.476183e+01	2.155591e-01	1.954345e-01	1.090017e-01	9.714095e-02	2.779540e-01	1.049097e-01	1.472033e-01	2.477505e-01	9.938514e-02	2.563915e-01	1.732588e-01	7.601076e-02	5.846958e-02	3.079310e-01	1.800865e-01	4.701746e-02	3.876626e-01	1.883288e-02	3.367988e-01	1.732750e-01	3.279825e-01	1.619437e-01	3.704327e-01	2.409953e-01	1.761941e-01	2.123779e-01	2.629861e-01	2.547475e-01	2.438566e-01	2.384099e-01	1.662603e+00	1.412830e+00	1.610280e+00	3.319902e-02	4.035112e-01	3.466143e-01	2.249875e+00
207000	-9.067750e+04	-3.106888e+02	6.498089e+01	2.186470e-01	1.829425e-01	1.059249e-01	1.071992e-01	2.799554e-01	1.053310e-01	1.472033e-01	2.477505e-01	1.012435e-01	2.563915e-01	1.732588e-01	7.415242e-02	4.911000e-02	2.768949e-01	1.718631e-01	4.809888e-02	4.365856e-01	1.744765e-02	3.367988e-01	1.732750e-01	3.279825e-01	1.619437e-01	3.583615e-01	2.530664e-01	1.761941e-01	2.123779e-01	2.629861e-01	2.547475e-01	2.438566e-01	2.384099e-01	1.662603e+00	1.422396e+00	1.487758e+00	3.923444e-02	3.884288e-01	3.422370e-01	2.269334e+00
207500	-9.068255e+04	-3.192289e+02	6.875475e+01	2.186470e-01	1.829425e-01	1.059249e-01	1.071992e-01	2.799554e-01	1.053310e-01	1.472033e-01	2.477505e-01	1.012435e-01	2.563915e-01	1.732588e-01	7.415242e-02	4.911000e-02	2.768949e-01	1.718631e-01	4.809888e-02	4.365856e-01	1.744765e-02	3.387694e-01	1.732750e-01	3.279825e-01	1.599731e-01	3.583615e-01	2.530664e-01	1.761941e-01	2.123779e-01	2.629861e-01	2.543568e-01	2.481871e-01	2.344700e-01	1.662603e+00	1.413642e+00	1.417173e+00	2.118592e-02	3.907523e-01	3.192177e-01	2.290030e+00
208000	-9.069535e+04	-3.119231e+02	6.541421e+01	2.186470e-01	1.829425e-01	1.069688e-01	1.061553e-01	2.799554e-01	1.053310e-01	1.472033e-01	2.477505e-01	1.012435e-01	2.563915e-01	1.732588e-01	7.415242e-02	4.911000e-02	2.768949e-01	1.796136e-01	3.582994e-02	4.365856e-01	2.196605e-02	3.387694e-01	1.732750e-01	3.279825e-01	1.599731e-01	3.585688e-01	2.480482e-01	1.815387e-01	2.118443e-01	2.629861e-01	2.543568e-01	2.481871e-01	2.344700e-01	1.662603e+00	1.713579e+00	1.417173e+00	2.118592e-02	3.907523e-01	3.192177e-01	2.290030e+00
208500	-9.070864e+04	-3.171585e+02	6.790068e+01	2.159238e-01	1.641131e-01	1.218703e-01	8.929907e-02	3.077241e-01	1.010697e-01	1.443785e-01	2.488997e-01	8.019756e-02	2.671304e-01	1.785510e-01	8.084279e-02	5.910898e-02	2.904061e-01	1.380541e-01	3.758249e-02	4.406546e-01	3.419380e-02	3.352063e-01	1.727342e-01	3.402761e-01	1.517834e-01	3.775876e-01	2.341092e-01	1.696705e-01	2.186327e-01	2.616846e-01	2.630838e-01	2.393419e-01	2.358898e-01	1.460786e+00	1.490640e+00	1.381941e+00	2.479470e-02	3.973124e-01	3.273752e-01	2.275312e+00
209000	-9.070565e+04	-3.249777e+02	7.147120e+01	2.250495e-01	1.696000e-01	1.211778e-01	9.463563e-02	2.977539e-01	9.178322e-02	1.443785e-01	2.488997e-01	8.019756e-02	2.671304e-01	1.785510e-01	8.084279e-02	5.139868e-02	2.894820e-01	1.521840e-01	3.790825e-02	4.407386e-01	2.828844e-02	3.340531e-01	1.727342e-01	3.402761e-01	1.529366e-01	3.775876e-01	2.280563e-01	1.757233e-01	2.186327e-01	2.616846e-01	2.630838e-01	2.393419e-01	2.358898e-01	1.409323e+00	1.500805e+00	1.403163e+00	1.861953e-02	3.768330e-01	3.478546e-01	2.275312e+00
209500	-9.070261e+04	-3.154715e+02	6.709384e+01	2.194895e-01	1.834630e-01	1.057427e-01	1.061553e-01	2.789422e-01	1.062073e-01	1.428619e-01	2.477505e-01	1.012435e-01	2.456926e-01	1.839576e-01	7.849384e-02	5.702533e-02	2.830812e-01	1.864474e-01	3.736804e-02	4.141121e-01	2.196605e-02	3.377714e-01	1.732750e-01	3.289805e-01	1.599731e-01	3.605437e-01	2.479266e-01	1.809422e-01	2.105875e-01	2.611707e-01	2.570633e-01	2.384225e-01	2.433435e-01	1.606128e+00	1.437794e+00	1.428401e+00	3.311946e-02	3.926608e-01	3.265212e-01	2.280818e+00
210000	-9.069821e+04	-3.162353e+02	6.740386e+01	2.194895e-01	1.834630e-01	1.057427e-01	1.061553e-01	2.789422e-01	1.062073e-01	1.428619e-01	2.457341e-01	9.619316e-02	2.526037e-01	1.839576e-01	7.864947e-02	5.165614e-02	3.179334e-01	1.696104e-01	4.031851e-02	4.041238e-01	1.635775e-02	3.377714e-01	1.732750e-01	3.289805e-01	1.599731e-01	3.605437e-01	2.479266e-01	1.809422e-01	2.105875e-01	2.611707e-01	2.570633e-01	2.384225e-01	2.433435e-01	1.595118e+00	1.543935e+00	1.392982e+00	2.597518e-02	3.744948e-01	3.446872e-01	2.280818e+00
210500	-9.070242e+04	-3.131558e+02	6.603069e+01	2.092711e-01	1.795337e-01	1.141542e-01	1.016732e-01	2.891606e-01	1.062073e-01	1.486663e-01	2.502298e-01	9.599161e-02	2.527519e-01	1.687497e-01	8.361076e-02	5.015874e-02	3.165654e-01	1.577976e-01	4.168653e-02	4.041238e-01	2.966790e-02	3.377714e-01	1.737972e-01	3.284583e-01	1.599731e-01	3.605437e-01	2.462862e-01	1.825827e-01	2.105875e-01	2.611707e-01	2.570633e-01	2.384225e-01	2.433435e-01	1.574032e+00	1.619821e+00	1.401051e+00	2.597518e-02	3.703159e-01	3.395468e-01	2.290137e+00
211000	-9.071120e+04	-3.059369e+02	6.301634e+01	2.119861e-01	1.781528e-01	1.084892e-01	1.073381e-01	2.892524e-01	1.047813e-01	1.486663e-01	2.502298e-01	9.599161e-02	2.462490e-01	1.752526e-01	8.361076e-02	4.362363e-02	3.200883e-01	1.720178e-01	3.835510e-02	4.051853e-01	2.072977e-02	3.377714e-01	1.737972e-01	3.284583e-01	1.599731e-01	3.605437e-01	2.413671e-01	1.825827e-01	2.155066e-01	2.611707e-01	2.570633e-01	2.384225e-01	2.433435e-01	1.570364e+00	1.418372e+00	1.510726e+00	4.699948e-02	3.703159e-01	3.395468e-01	2.290137e+00
211500	-9.070476e+04	-3.038430e+02	6.215919e+01	2.119861e-01	1.781528e-01	1.084892e-01	1.073381e-01	2.892524e-01	1.047813e-01	1.486663e-01	2.502298e-01	8.852658e-02	2.462490e-01	1.827176e-01	8.361076e-02	7.237594e-02	3.111048e-01	1.704406e-01	3.828585e-02	3.814392e-01	2.635357e-02	3.377714e-01	1.737972e-01	3.284583e-01	1.599731e-01	3.628133e-01	2.457799e-01	1.759003e-01	2.155066e-01	2.553814e-01	2.570633e-01	2.442118e-01	2.433435e-01	1.609209e+00	1.370796e+00	1.510726e+00	3.790602e-02	3.832069e-01	3.214009e-01	2.295392e+00
212000	-9.069964e+04	-3.044748e+02	6.220733e+01	2.245219e-01	1.928463e-01	1.134421e-01	1.042518e-01	2.700710e-01	9.486687e-02	1.486663e-01	2.502298e-01	8.852658e-02	2.462490e-01	1.827176e-01	8.361076e-02	7.237594e-02	3.111048e-01	1.704406e-01	3.828585e-02	3.814392e-01	2.635357e-02	3.377714e-01	1.737972e-01	3.284583e-01	1.599731e-01	3.628133e-01	2.428976e-01	1.787825e-01	2.155066e-01	2.553814e-01	2.570633e-01	2.442118e-01	2.433435e-01	1.817768e+00	1.664019e+00	1.522916e+00	2.239918e-02	3.753546e-01	3.340480e-01	2.290597e+00
212500	-9.069227e+04	-3.063463e+02	6.308485e+01	2.073282e-01	1.916743e-01	1.093035e-01	1.093039e-01	2.827082e-01	9.968193e-02	1.479366e-01	2.502298e-01	8.925623e-02	2.462490e-01	1.827176e-01	8.361076e-02	7.237594e-02	3.111048e-01	1.704406e-01	4.047331e-02	3.814392e-01	2.416611e-02	3.377714e-01	1.737972e-01	3.284583e-01	1.599731e-01	3.598421e-01	2.435218e-01	1.800678e-01	2.165683e-01	2.553814e-01	2.570633e-01	2.442118e-01	2.433435e-01	1.563202e+00	1.657220e+00	1.522916e+00	2.090026e-02	3.912207e-01	3.549088e-01	2.253870e+00
213000	-9.068503e+04	-3.111103e+02	6.508976e+01	2.073282e-01	1.916743e-01	1.093035e-01	1.093039e-01	2.827082e-01	9.968193e-02	1.479366e-01	2.502298e-01	9.447404e-02	2.462490e-01	1.827176e-01	7.839294e-02	7.003794e-02	3.102180e-01	1.604109e-01	3.658842e-02	3.984093e-01	2.433548e-02	3.377714e-01	1.737972e-01	3.284583e-01	1.599731e-01	3.598421e-01	2.435218e-01	1.800678e-01	2.165683e-01	2.510677e-01	2.613770e-01	2.442118e-01	2.433435e-01	1.656236e+00	1.643696e+00	1.439069e+00	1.839442e-02	3.952966e-01	3.540089e-01	2.250694e+00
213500	-9.068222e+04	-3.148457e+02	6.667035e+01	2.165160e-01	1.838069e-01	1.171709e-01	1.093039e-01	2.827082e-01	9.049411e-02	1.479366e-01	2.502298e-01	9.447404e-02	2.462490e-01	1.827176e-01	7.839294e-02	7.003794e-02	3.102180e-01	1.663698e-01	3.658842e-02	3.924504e-01	2.433548e-02	3.377714e-01	1.737972e-01	3.264574e-01	1.619740e-01	3.598421e-01	2.435218e-01	1.800678e-01	2.165683e-01	2.554232e-01	2.589037e-01	2.448777e-01	2.407954e-01	1.795906e+00	1.508162e+00	1.509318e+00	2.230811e-02	3.977943e-01	3.414388e-01	2.260767e+00
214000	-9.067640e+04	-3.147328e+02	6.673804e+01	2.096419e-01	1.923839e-01	1.222571e-01	9.917107e-02	2.773498e-01	9.919635e-02	1.479366e-01	2.514016e-01	9.447404e-02	2.450772e-01	1.827176e-01	7.839294e-02	5.966075e-02	2.890884e-01	1.691103e-01	4.428746e-02	4.064131e-01	3.144005e-02	3.353011e-01	1.760696e-01	3.289277e-01	1.597016e-01	3.598421e-01	2.435218e-01	1.800678e-01	2.165683e-01	2.591070e-01	2.589037e-01	2.449896e-01	2.369997e-01	1.679116e+00	1.446309e+00	1.420047e+00	3.429285e-02	3.977943e-01	3.414388e-01	2.260767e+00
214500	-9.067858e+04	-3.073885e+02	6.361998e+01	2.166007e-01	1.923839e-01	1.152983e-01	9.917107e-02	2.763004e-01	1.002457e-01	1.533253e-01	2.460129e-01	9.447404e-02	2.450772e-01	1.827176e-01	7.839294e-02	5.966075e-02	2.890884e-01	1.691103e-01	4.428746e-02	4.064131e-01	3.144005e-02	3.353011e-01	1.760696e-01	3.289277e-01	1.597016e-01	3.557494e-01	2.435218e-01	1.841605e-01	2.165683e-01	2.591070e-01	2.589037e-01	2.449896e-01	2.369997e-01	1.484236e+00	1.483781e+00	1.530764e+00	2.668915e-02	4.015223e-01	3.377108e-01	2.260767e+00
215000	-9.067621e+04	-3.104074e+02	6.486797e+01	2.166007e-01	1.923839e-01	1.152983e-01	9.917107e-02	2.763004e-01	1.002457e-01	1.533253e-01	2.460129e-01	9.447404e-02	2.510445e-01	1.827176e-01	7.242558e-02	5.153136e-02	2.771974e-01	1.742226e-01	4.524752e-02	4.255929e-01	2.620832e-02	3.353011e-01	1.760696e-01	3.289277e-01	1.597016e-01	3.557494e-01	2.435218e-01	1.868824e-01	2.138464e-01	2.626666e-01	2.589037e-01	2.449896e-01	2.334401e-01	1.606750e+00	1.518217e+00	1.431592e+00	2.845488e-02	4.097135e-01	3.374914e-01	2.252795e+00
215500	-9.069536e+04	-3.144306e+02	6.672545e+01	2.166007e-01	1.898299e-01	1.152983e-01	1.017250e-01	2.763004e-01	1.002457e-01	1.533253e-01	2.510237e-01	8.946324e-02	2.510445e-01	1.827176e-01	7.242558e-02	5.244832e-02	2.762804e-01	1.742226e-01	4.238747e-02	4.239769e-01	3.068431e-02	3.353011e-01	1.760696e-01	3.289277e-01	1.597016e-01	3.557494e-01	2.435218e-01	1.810145e-01	2.197143e-01	2.626666e-01	2.589037e-01	2.449896e-01	2.334401e-01	1.477906e+00	1.333292e+00	1.460953e+00	2.845488e-02	4.097135e-01	3.374914e-01	2.252795e+00
216000	-9.069418e+04	-3.181721e+02	6.827341e+01	2.166007e-01	1.898299e-01	1.152983e-01	9.764360e-02	2.803818e-01	1.002457e-01	1.533253e-01	2.510237e-01	8.946324e-02	2.510445e-01	1.827176e-01	7.242558e-02	5.244832e-02	2.762804e-01	1.846534e-01	4.238747e-02	4.239769e-01	2.025353e-02	3.416239e-01	1.665269e-01	3.303533e-01	1.614959e-01	3.557494e-01	2.435218e-01	1.810145e-01	2.197143e-01	2.626666e-01	2.589037e-01	2.449896e-01	2.334401e-01	1.688522e+00	1.353844e+00	1.468148e+00	2.140977e-02	3.870744e-01	3.601306e-01	2.252795e+00
216500	-9.068788e+04	-3.156449e+02	6.719479e+01	2.166007e-01	1.898299e-01	1.152983e-01	9.764360e-02	2.803818e-01	1.002457e-01	1.533253e-01	2.510237e-01	8.946324e-02	2.510445e-01	1.827176e-01	7.242558e-02	5.244832e-02	2.800264e-01	1.846325e-01	4.483252e-02	4.239769e-01	1.408340e-02	3.416239e-01	1.665269e-01	3.303533e-01	1.614959e-01	3.557494e-01	2.435218e-01	1.810145e-01	2.197143e-01	2.643847e-01	2.571856e-01	2.449896e-01	2.334401e-01	1.612649e+00	1.385258e+00	1.418220e+00	1.075335e-02	4.011900e-01	3.687335e-01	2.230076e+00
217000	-9.068723e+04	-3.189584e+02	6.859552e+01	2.162312e-01	1.775340e-01	1.150906e-01	1.055495e-01	2.919386e-01	9.365606e-02	1.533253e-01	2.510237e-01	9.358156e-02	2.660596e-01	1.635842e-01	7.242558e-02	6.544652e-02	2.818009e-01	1.680840e-01	4.540237e-02	4.259761e-01	1.329004e-02	3.333122e-01	1.789474e-01	3.303533e-01	1.573871e-01	3.557494e-01	2.435218e-01	1.810145e-01	2.197143e-01	2.643847e-01	2.571856e-01	2.449896e-01	2.334401e-01	1.641913e+00	1.572383e+00	1.363025e+00	2.600463e-02	3.890782e-01	3.412464e-01	2.269675e+00
217500	-9.069426e+04	-3.136557e+02	6.619485e+01	2.162312e-01	1.775340e-01	1.150906e-01	1.055495e-01	2.919386e-01	9.365606e-02	1.485078e-01	2.643181e-01	9.585483e-02	2.437606e-01	1.647359e-01	8.282267e-02	5.896206e-02	2.869212e-01	1.635116e-01	5.158640e-02	4.201391e-01	1.887966e-02	3.276335e-01	1.670906e-01	3.488386e-01	1.564373e-01	3.535508e-01	2.457204e-01	1.810145e-01	2.197143e-01	2.643847e-01	2.571856e-01	2.449896e-01	2.334401e-01	1.670365e+00	1.503672e+00	1.541928e+00	8.533727e-03	3.917322e-01	3.348187e-01	2.273449e+00
218000	-9.069664e+04	-3.228592e+02	7.042719e+01	2.162312e-01	1.775340e-01	1.078009e-01	1.055495e-01	2.919386e-01	1.009457e-01	1.426151e-01	2.662801e-01	8.686505e-02	2.583582e-01	1.686433e-01	7.723821e-02	5.896206e-02	2.869212e-01	1.528015e-01	3.825596e-02	4.334696e-01	2.958975e-02	3.281154e-01	1.670906e-01	3.488386e-01	1.559554e-01	3.553919e-01	2.457204e-01	1.810145e-01	2.178732e-01	2.643847e-01	2.571856e-01	2.377488e-01	2.406809e-01	1.670365e+00	1.389448e+00	1.387715e+00	2.317477e-02	3.808118e-01	3.457392e-01	2.273449e+00
218500	-9.068697e+04	-3.179202e+02	6.813217e+01	2.162312e-01	1.775340e-01	1.078009e-01	1.055495e-01	2.919386e-01	1.009457e-01	1.426151e-01	2.662801e-01	8.686505e-02	2.583582e-01	1.684556e-01	7.742596e-02	5.896206e-02	2.869212e-01	1.528015e-01	3.825596e-02	4.334696e-01	2.958975e-02	3.386403e-01	1.687563e-01	3.300653e-01	1.625381e-01	3.465158e-01	2.457204e-01	1.731203e-01	2.346435e-01	2.643847e-01	2.571856e-01	2.377488e-01	2.406809e-01	1.670365e+00	1.535604e+00	1.369097e+00	1.484143e-02	3.823460e-01	3.363078e-01	2.281346e+00
219000	-9.068043e+04	-3.213925e+02	6.974818e+01	2.162312e-01	1.775340e-01	1.089437e-01	1.030917e-01	2.932536e-01	1.009457e-01	1.509931e-01	2.616013e-01	8.765656e-02	2.595023e-01	1.547493e-01	8.549738e-02	5.553661e-02	3.037081e-01	1.709120e-01	4.060371e-02	4.011931e-01	2.804654e-02	3.386403e-01	1.687563e-01	3.300653e-01	1.625381e-01	3.465158e-01	2.457204e-01	1.731203e-01	2.346435e-01	2.643847e-01	2.571856e-01	2.377488e-01	2.406809e-01	1.558554e+00	1.535604e+00	1.369097e+00	1.484143e-02	3.973881e-01	3.305846e-01	2.272027e+00
219500	-9.068491e+04	-3.143555e+02	6.660742e+01	2.162312e-01	1.775340e-01	1.089437e-01	1.030917e-01	2.932536e-01	1.009457e-01	1.509931e-01	2.616013e-01	8.765656e-02	2.595023e-01	1.547493e-01	8.549738e-02	5.553661e-02	3.037081e-01	1.709120e-01	4.060371e-02	4.011931e-01	2.804654e-02	3.339321e-01	1.750161e-01	3.386135e-01	1.524383e-01	3.465158e-01	2.564834e-01	1.719311e-01	2.250696e-01	2.643847e-01	2.571856e-01	2.377488e-01	2.406809e-01	1.499667e+00	1.556685e+00	1.410998e+00	3.553647e-02	3.987556e-01	3.117985e-01	2.289446e+00
220000	-9.068945e+04	-3.187963e+02	6.856530e+01	2.370324e-01	1.843848e-01	9.631904e-02	9.842576e-02	2.896728e-01	9.416519e-02	1.549160e-01	2.384873e-01	8.875736e-02	2.510886e-01	1.843316e-01	8.241913e-02	5.246339e-02	3.037906e-01	1.554750e-01	3.516470e-02	4.152280e-01	3.787826e-02	3.258440e-01	1.757492e-01	3.299883e-01	1.684184e-01	3.540588e-01	2.403053e-01	1.825176e-01	2.231183e-01	2.612357e-01	2.567576e-01	2.453750e-01	2.366317e-01	1.534527e+00	1.586745e+00	1.361343e+00	1.503621e-02	3.813125e-01	3.353894e-01	2.283298e+00
220500	-9.070256e+04	-3.156751e+02	6.721842e+01	2.217206e-01	1.775340e-01	1.089437e-01	9.760235e-02	2.932536e-01	1.009457e-01	1.466106e-01	2.660231e-01	9.644249e-02	2.352309e-01	1.754148e-01	8.027803e-02	6.269658e-02	2.810632e-01	1.556491e-01	3.597031e-02	4.290896e-01	3.553134e-02	3.339321e-01	1.755856e-01	3.386135e-01	1.518688e-01	3.551394e-01	2.564834e-01	1.754384e-01	2.129388e-01	2.617905e-01	2.571856e-01	2.403431e-01	2.406809e-01	1.597696e+00	1.330139e+00	1.464774e+00	1.934878e-02	3.734050e-01	3.559464e-01	2.270649e+00
221000	-9.069077e+04	-3.164873e+02	6.752705e+01	2.303898e-01	1.862313e-01	1.181062e-01	9.156173e-02	2.796904e-01	9.402060e-02	1.548839e-01	2.483291e-01	9.627293e-02	2.531231e-01	1.689188e-01	7.847214e-02	6.171263e-02	2.892488e-01	1.610838e-01	3.877682e-02	4.131291e-01	3.604883e-02	3.258440e-01	1.642476e-01	3.414899e-01	1.684184e-01	3.540588e-01	2.403053e-01	1.825176e-01	2.231183e-01	2.612357e-01	2.567576e-01	2.453750e-01	2.366317e-01	1.737065e+00	1.387868e+00	1.380187e+00	3.634934e-02	3.579554e-01	3.184919e-01	2.323553e+00
221500	-9.068723e+04	-3.288056e+02	7.328595e+01	2.338422e-01	1.800653e-01	1.074798e-01	9.705339e-02	2.901696e-01	9.138965e-02	1.548839e-01	2.483291e-01	9.089280e-02	2.585032e-01	1.689188e-01	7.847214e-02	6.171263e-02	2.847143e-01	1.610838e-01	3.877682e-02	4.297460e-01	2.396651e-02	3.258440e-01	1.642476e-01	3.418337e-01	1.680746e-01	3.504285e-01	2.436310e-01	1.825176e-01	2.234230e-01	2.570584e-01	2.599184e-01	2.411957e-01	2.418274e-01	1.657536e+00	1.404417e+00	1.236929e+00	1.751616e-02	3.286419e-01	3.184919e-01	2.352866e+00
222000	-9.072172e+04	-3.170065e+02	6.783604e+01	2.083762e-01	1.770060e-01	1.170353e-01	1.003285e-01	2.954768e-01	1.017772e-01	1.330542e-01	2.468998e-01	9.218242e-02	2.539705e-01	1.894769e-01	8.441618e-02	4.339022e-02	2.538225e-01	1.684631e-01	4.472797e-02	4.687844e-01	2.081186e-02	3.382318e-01	1.689091e-01	3.428994e-01	1.499597e-01	3.736568e-01	2.446784e-01	1.819919e-01	1.996730e-01	2.688306e-01	2.502344e-01	2.498810e-01	2.310540e-01	1.482445e+00	1.477106e+00	1.367368e+00	3.622593e-02	3.922556e-01	3.430549e-01	2.264689e+00
222500	-9.069373e+04	-3.294284e+02	7.354745e+01	2.262712e-01	1.844466e-01	1.069838e-01	9.441258e-02	2.875960e-01	1.002898e-01	1.548839e-01	2.483291e-01	9.089280e-02	2.585032e-01	1.796281e-01	6.776279e-02	4.527873e-02	2.943792e-01	1.862176e-01	3.523392e-02	4.220425e-01	1.684803e-02	3.321059e-01	1.812307e-01	3.322148e-01	1.544486e-01	3.476622e-01	2.446796e-01	1.792160e-01	2.284422e-01	2.570584e-01	2.599184e-01	2.411957e-01	2.418274e-01	1.505913e+00	1.553530e+00	1.315990e+00	3.397414e-02	3.571260e-01	2.932762e-01	2.349598e+00
223000	-9.069765e+04	-3.196804e+02	6.898945e+01	2.107008e-01	1.862829e-01	1.252030e-01	9.803868e-02	2.869135e-01	9.286110e-02	1.317015e-01	2.545833e-01	9.466490e-02	2.599249e-01	1.778248e-01	8.130061e-02	4.753126e-02	2.986670e-01	1.707224e-01	4.360415e-02	4.129182e-01	2.655695e-02	3.233720e-01	1.753558e-01	3.415829e-01	1.596892e-01	3.730637e-01	2.457717e-01	1.715231e-01	2.096415e-01	2.639474e-01	2.568102e-01	2.480792e-01	2.311632e-01	1.536042e+00	1.410967e+00	1.476877e+00	1.840834e-02	3.609154e-01	3.212725e-01	2.317812e+00
223500	-9.069479e+04	-3.177691e+02	6.811365e+01	2.348723e-01	1.815862e-01	1.048547e-01	8.597880e-02	3.037519e-01	8.895615e-02	1.360158e-01	2.545833e-01	9.402308e-02	2.556106e-01	1.778248e-01	8.194243e-02	5.876669e-02	3.098193e-01	1.673189e-01	3.341855e-02	4.087365e-01	2.194016e-02	3.233720e-01	1.753558e-01	3.415829e-01	1.596892e-01	3.634087e-01	2.448674e-01	1.724275e-01	2.192965e-01	2.639474e-01	2.568102e-01	2.480792e-01	2.311632e-01	1.536042e+00	1.474611e+00	1.454866e+00	2.140011e-02	3.579207e-01	3.225085e-01	2.319571e+00
224000	-9.070475e+04	-3.237114e+02	7.089838e+01	2.098101e-01	1.847678e-01	1.082563e-01	1.030391e-01	2.996575e-01	9.446913e-02	1.415198e-01	2.441508e-01	8.859605e-02	2.585032e-01	1.796281e-01	8.760200e-02	6.862240e-02	2.736074e-01	1.418113e-01	3.724854e-02	4.545386e-01	2.417174e-02	3.310749e-01	1.759130e-01	3.364971e-01	1.565150e-01	3.702113e-01	2.446796e-01	1.792160e-01	2.058931e-01	2.570584e-01	2.634611e-01	2.411957e-01	2.382847e-01	1.619718e+00	1.318013e+00	1.341346e+00	2.009377e-02	3.401976e-01	3.291811e-01	2.330621e+00
224500	-9.070507e+04	-3.216938e+02	6.996988e+01	2.098101e-01	1.847678e-01	1.069141e-01	1.030391e-01	3.009998e-01	9.446913e-02	1.415198e-01	2.441508e-01	9.184082e-02	2.585032e-01	1.763833e-01	8.760200e-02	7.745760e-02	2.963499e-01	1.383243e-01	3.213302e-02	4.307687e-01	2.496641e-02	3.242221e-01	1.759130e-01	3.433498e-01	1.565150e-01	3.702113e-01	2.446796e-01	1.792160e-01	2.058931e-01	2.570584e-01	2.634611e-01	2.411957e-01	2.382847e-01	1.619718e+00	1.318013e+00	1.341346e+00	1.683462e-02	3.683029e-01	3.077277e-01	2.323969e+00
225000	-9.069807e+04	-3.226197e+02	7.033871e+01	2.040839e-01	1.759136e-01	1.105903e-01	9.958682e-02	3.110928e-01	9.873246e-02	1.565113e-01	2.309649e-01	9.173854e-02	2.666779e-01	1.730955e-01	8.101191e-02	5.845767e-02	2.873341e-01	1.547091e-01	3.582992e-02	4.274145e-01	3.625472e-02	3.382529e-01	1.753558e-01	3.336388e-01	1.527525e-01	3.634087e-01	2.448278e-01	1.724670e-01	2.192965e-01	2.602721e-01	2.590848e-01	2.431447e-01	2.374983e-01	1.690484e+00	1.360475e+00	1.349525e+00	2.901151e-02	3.505542e-01	2.932092e-01	2.356237e+00
225500	-9.068711e+04	-3.228942e+02	7.051324e+01	2.040839e-01	1.759136e-01	1.117584e-01	9.958682e-02	3.110928e-01	9.756435e-02	1.563913e-01	2.293839e-01	9.173854e-02	2.667978e-01	1.746766e-01	8.101191e-02	5.586336e-02	2.563593e-01	1.647887e-01	3.457722e-02	4.518014e-01	3.660998e-02	3.382529e-01	1.753558e-01	3.336388e-01	1.527525e-01	3.622382e-01	2.416351e-01	1.762895e-01	2.198373e-01	2.602721e-01	2.590848e-01	2.431447e-01	2.374983e-01	1.571172e+00	1.374957e+00	1.349525e+00	3.383482e-02	3.463517e-01	3.142780e-01	2.339370e+00
226000	-9.069040e+04	-3.223351e+02	7.028309e+01	2.040839e-01	1.759136e-01	1.117584e-01	9.958682e-02	3.110928e-01	9.756435e-02	1.563913e-01	2.293839e-01	9.173854e-02	2.667978e-01	1.746766e-01	8.101191e-02	7.210042e-02	2.898633e-01	1.352532e-01	3.472136e-02	4.340971e-01	3.396456e-02	3.382529e-01	1.753558e-01	3.336388e-01	1.527525e-01	3.622382e-01	2.416351e-01	1.762895e-01	2.198373e-01	2.645480e-01	2.590848e-01	2.431447e-01	2.332225e-01	1.493100e+00	1.414855e+00	1.328993e+00	2.700029e-02	3.714604e-01	2.870414e-01	2.341498e+00
226500	-9.068208e+04	-3.188935e+02	6.867255e+01	2.065661e-01	1.714811e-01	1.119123e-01	9.366616e-02	3.156332e-01	1.007411e-01	1.477947e-01	2.391015e-01	9.173854e-02	2.656768e-01	1.746766e-01	8.101191e-02	7.210042e-02	2.898633e-01	1.453811e-01	3.489141e-02	4.237992e-01	3.396456e-02	3.382529e-01	1.719534e-01	3.370413e-01	1.527525e-01	3.622382e-01	2.348439e-01	1.762895e-01	2.266284e-01	2.645480e-01	2.557296e-01	2.431447e-01	2.365777e-01	1.493100e+00	1.518822e+00	1.328993e+00	4.260745e-02	3.784593e-01	3.236021e-01	2.297939e+00
227000	-9.068923e+04	-3.196866e+02	6.896479e+01	2.065661e-01	1.714811e-01	1.119123e-01	9.366616e-02	3.156332e-01	1.007411e-01	1.511818e-01	2.391015e-01	9.173854e-02	2.656768e-01	1.712896e-01	8.101191e-02	6.998353e-02	3.135135e-01	1.433706e-01	2.921442e-02	4.104341e-01	3.348378e-02	3.382529e-01	1.719534e-01	3.370413e-01	1.527525e-01	3.622382e-01	2.348439e-01	1.762895e-01	2.266284e-01	2.645480e-01	2.557296e-01	2.431447e-01	2.365777e-01	1.637179e+00	1.518596e+00	1.328993e+00	2.584715e-02	3.843065e-01	3.177549e-01	2.297939e+00
227500	-9.069446e+04	-3.247244e+02	7.132418e+01	2.162838e-01	1.829745e-01	1.017968e-01	9.652898e-02	2.951328e-01	1.072830e-01	1.438936e-01	2.357272e-01	9.348596e-02	2.785620e-01	1.662778e-01	8.205347e-02	4.738186e-02	3.089251e-01	1.596101e-01	3.262762e-02	4.188691e-01	3.258621e-02	3.364428e-01	1.739492e-01	3.311223e-01	1.584857e-01	3.605877e-01	2.431431e-01	1.810439e-01	2.152253e-01	2.570584e-01	2.659749e-01	2.394034e-01	2.375633e-01	1.529321e+00	1.520133e+00	1.325819e+00	2.668061e-02	3.387265e-01	3.025842e-01	2.358689e+00
228000	-9.069179e+04	-3.228461e+02	7.038730e+01	2.162838e-01	1.829745e-01	9.996046e-02	1.036001e-01	2.962487e-01	1.009324e-01	1.345731e-01	2.357272e-01	9.463975e-02	2.785620e-01	1.714273e-01	8.507064e-02	5.468529e-02	2.854159e-01	1.825483e-01	3.476190e-02	4.196571e-01	2.293158e-02	3.364428e-01	1.739492e-01	3.311223e-01	1.584857e-01	3.605877e-01	2.504364e-01	1.810439e-01	2.079320e-01	2.570584e-01	2.659749e-01	2.394034e-01	2.375633e-01	1.644277e+00	1.551082e+00	1.325819e+00	2.364306e-02	3.619502e-01	3.078823e-01	2.330167e+00
228500	-9.068541e+04	-3.146850e+02	6.673667e+01	2.065661e-01	1.702639e-01	1.119123e-01	9.366616e-02	3.156332e-01	1.019583e-01	1.383907e-01	2.507089e-01	8.143734e-02	2.881042e-01	1.678500e-01	7.350886e-02	7.611711e-02	3.057313e-01	1.576052e-01	3.270111e-02	4.054896e-01	2.235572e-02	3.393889e-01	1.682968e-01	3.485000e-01	1.438143e-01	3.622382e-01	2.387392e-01	1.762895e-01	2.227332e-01	2.569591e-01	2.557296e-01	2.452376e-01	2.420738e-01	1.501549e+00	1.504074e+00	1.495238e+00	1.677434e-02	3.967428e-01	3.346262e-01	2.268631e+00
229000	-9.067707e+04	-3.144624e+02	6.669900e+01	2.065661e-01	1.693080e-01	1.143738e-01	9.216057e-02	3.156332e-01	1.019583e-01	1.457678e-01	2.487110e-01	8.343530e-02	2.806798e-01	1.752744e-01	6.613175e-02	6.783085e-02	3.057313e-01	1.576052e-01	4.098737e-02	4.054896e-01	2.235572e-02	3.363627e-01	1.682555e-01	3.503666e-01	1.450152e-01	3.622382e-01	2.387392e-01	1.758060e-01	2.232167e-01	2.569591e-01	2.605559e-01	2.404112e-01	2.420738e-01	1.501549e+00	1.362730e+00	1.500133e+00	3.663248e-02	3.967428e-01	3.329125e-01	2.270345e+00
229500	-9.068166e+04	-3.130635e+02	6.595932e+01	2.067684e-01	1.696123e-01	1.226047e-01	9.392594e-02	3.050983e-01	1.019904e-01	1.457678e-01	2.487110e-01	8.260143e-02	2.806798e-01	1.761083e-01	6.613175e-02	6.238698e-02	3.057313e-01	1.630490e-01	4.098737e-02	4.054896e-01	2.235572e-02	3.363627e-01	1.682555e-01	3.447885e-01	1.505933e-01	3.636032e-01	2.387392e-01	1.744409e-01	2.232167e-01	2.569591e-01	2.605559e-01	2.404112e-01	2.420738e-01	1.638314e+00	1.518994e+00	1.510377e+00	2.440377e-02	3.839563e-01	3.329125e-01	2.283131e+00
230000	-9.067327e+04	-3.170560e+02	6.776838e+01	2.162838e-01	1.829745e-01	9.996046e-02	1.036001e-01	2.962487e-01	1.009324e-01	1.420383e-01	2.456320e-01	8.552685e-02	2.663138e-01	1.783918e-01	8.209716e-02	6.351089e-02	2.908451e-01	1.695683e-01	3.944275e-02	4.173096e-01	1.932338e-02	3.354267e-01	1.739492e-01	3.284424e-01	1.621818e-01	3.622099e-01	2.475418e-01	1.758781e-01	2.143703e-01	2.614672e-01	2.659749e-01	2.349946e-01	2.375633e-01	1.620437e+00	1.413799e+00	1.494640e+00	1.914341e-02	3.704817e-01	3.433701e-01	2.286148e+00
230500	-9.068116e+04	-3.229741e+02	7.039844e+01	2.193818e-01	1.903423e-01	1.159634e-01	1.015774e-01	2.768628e-01	9.587223e-02	1.364981e-01	2.456320e-01	9.106708e-02	2.663138e-01	1.783918e-01	8.209716e-02	5.214686e-02	3.078566e-01	1.646324e-01	3.944275e-02	4.165980e-01	1.932338e-02	3.248769e-01	1.739492e-01	3.400643e-01	1.611097e-01	3.483953e-01	2.555717e-01	1.854909e-01	2.105421e-01	2.614672e-01	2.659749e-01	2.349946e-01	2.375633e-01	1.620437e+00	1.509873e+00	1.494640e+00	2.076458e-02	3.693147e-01	3.112971e-01	2.319388e+00
231000	-9.068543e+04	-3.153134e+02	6.695444e+01	2.193818e-01	1.903423e-01	1.159634e-01	1.015774e-01	2.768628e-01	9.587223e-02	1.364981e-01	2.441434e-01	9.106708e-02	2.663138e-01	1.798805e-01	8.209716e-02	5.614005e-02	3.078566e-01	1.646324e-01	3.944275e-02	4.165980e-01	1.533018e-02	3.248769e-01	1.739492e-01	3.400643e-01	1.611097e-01	3.522101e-01	2.485046e-01	1.812374e-01	2.180479e-01	2.570551e-01	2.659749e-01	2.349946e-01	2.419754e-01	1.641223e+00	1.509873e+00	1.480706e+00	2.393985e-02	3.755602e-01	3.050516e-01	2.319388e+00
231500	-9.069257e+04	-3.221454e+02	7.002081e+01	2.193818e-01	1.903423e-01	1.159634e-01	1.015774e-01	2.768628e-01	9.587223e-02	1.443895e-01	2.496970e-01	9.854704e-02	2.532045e-01	1.674580e-01	8.670395e-02	6.342374e-02	3.085600e-01	1.739389e-01	3.717786e-02	4.036262e-01	1.327327e-02	3.248769e-01	1.739492e-01	3.400643e-01	1.611097e-01	3.522101e-01	2.485046e-01	1.812374e-01	2.180479e-01	2.577836e-01	2.659749e-01	2.342661e-01	2.419754e-01	1.774296e+00	1.361248e+00	1.483786e+00	2.393985e-02	3.755602e-01	3.245847e-01	2.299855e+00
232000	-9.068577e+04	-3.034886e+02	6.184838e+01	2.075536e-01	1.800228e-01	1.061371e-01	9.445511e-02	3.066907e-01	1.051408e-01	1.536179e-01	2.535875e-01	8.335241e-02	2.568735e-01	1.687869e-01	8.378173e-02	6.763831e-02	3.069340e-01	1.658942e-01	4.020828e-02	3.922323e-01	2.709287e-02	3.414320e-01	1.715007e-01	3.364740e-01	1.505933e-01	3.636032e-01	2.387392e-01	1.744409e-01	2.232167e-01	2.567671e-01	2.605559e-01	2.408329e-01	2.418440e-01	1.746371e+00	1.589673e+00	1.563291e+00	2.417909e-02	3.977318e-01	3.631269e-01	2.239141e+00
232500	-9.068517e+04	-2.977073e+02	5.956991e+01	2.109583e-01	1.842993e-01	1.114818e-01	8.570560e-02	2.921152e-01	1.154397e-01	1.536179e-01	2.535875e-01	8.665499e-02	2.568735e-01	1.733232e-01	7.594283e-02	6.573250e-02	3.069340e-01	1.658942e-01	4.020828e-02	3.922323e-01	2.899869e-02	3.414320e-01	1.715007e-01	3.362376e-01	1.508296e-01	3.636032e-01	2.387392e-01	1.744409e-01	2.232167e-01	2.567671e-01	2.605559e-01	2.408329e-01	2.418440e-01	1.635486e+00	1.589673e+00	1.600889e+00	3.268430e-02	4.008359e-01	3.342868e-01	2.264877e+00
233000	-9.067978e+04	-3.035489e+02	6.204742e+01	2.018147e-01	1.734345e-01	1.276779e-01	9.393499e-02	2.956477e-01	1.074902e-01	1.536179e-01	2.535875e-01	8.665499e-02	2.568735e-01	1.733232e-01	7.594283e-02	6.477703e-02	3.078894e-01	1.652360e-01	4.020828e-02	3.928906e-01	2.899869e-02	3.414320e-01	1.715007e-01	3.362376e-01	1.508296e-01	3.636032e-01	2.387392e-01	1.744409e-01	2.232167e-01	2.567671e-01	2.605559e-01	2.408329e-01	2.418440e-01	1.644536e+00	1.361607e+00	1.464417e+00	1.353564e-02	4.109716e-01	3.370875e-01	2.251941e+00
233500	-9.068672e+04	-3.000150e+02	6.051453e+01	2.018147e-01	1.734345e-01	1.276779e-01	9.914202e-02	2.956477e-01	1.022831e-01	1.536179e-01	2.535875e-01	8.665499e-02	2.568735e-01	1.733232e-01	7.594283e-02	6.477703e-02	3.078894e-01	1.652360e-01	4.327234e-02	3.928906e-01	2.593463e-02	3.414320e-01	1.715007e-01	3.362376e-01	1.508296e-01	3.636032e-01	2.387392e-01	1.744409e-01	2.232167e-01	2.567671e-01	2.576227e-01	2.408329e-01	2.447773e-01	1.761693e+00	1.516090e+00	1.464417e+00	2.661504e-02	4.135809e-01	3.622727e-01	2.224146e+00
234000	-9.068266e+04	-3.072709e+02	6.349552e+01	2.018147e-01	1.734345e-01	1.276779e-01	9.914202e-02	2.956477e-01	1.022831e-01	1.536179e-01	2.460288e-01	9.421374e-02	2.568735e-01	1.733232e-01	7.594283e-02	7.700433e-02	3.001156e-01	1.552459e-01	3.583582e-02	3.994033e-01	3.239506e-02	3.381869e-01	1.715007e-01	3.394827e-01	1.508296e-01	3.588203e-01	2.416094e-01	1.872222e-01	2.123481e-01	2.567671e-01	2.576227e-01	2.408329e-01	2.447773e-01	1.609491e+00	1.516090e+00	1.553943e+00	3.785268e-02	4.071186e-01	3.511653e-01	2.241716e+00
234500	-9.069108e+04	-3.152695e+02	6.696686e+01	2.208529e-01	1.837260e-01	1.096386e-01	1.011046e-01	2.767805e-01	1.078974e-01	1.467538e-01	2.389807e-01	9.874330e-02	2.516347e-01	1.813489e-01	8.253861e-02	5.414715e-02	3.137415e-01	1.905838e-01	2.951323e-02	3.903055e-01	2.170876e-02	3.330814e-01	1.798515e-01	3.291418e-01	1.579252e-01	3.522101e-01	2.433637e-01	1.782966e-01	2.261296e-01	2.584850e-01	2.674377e-01	2.391189e-01	2.349584e-01	1.694956e+00	1.391220e+00	1.473454e+00	3.114834e-02	3.578503e-01	3.242504e-01	2.317899e+00
235000	-9.069888e+04	-3.112730e+02	6.526350e+01	1.999601e-01	1.734345e-01	1.221372e-01	9.515152e-02	3.038092e-01	1.055075e-01	1.453736e-01	2.460288e-01	9.421374e-02	2.651179e-01	1.733232e-01	7.594283e-02	6.753280e-02	3.026203e-01	1.575603e-01	4.358665e-02	4.089240e-01	1.977596e-02	3.394522e-01	1.788663e-01	3.303505e-01	1.513310e-01	3.588203e-01	2.416094e-01	1.872222e-01	2.123481e-01	2.578466e-01	2.565432e-01	2.408329e-01	2.447773e-01	1.578077e+00	1.448466e+00	1.468622e+00	4.181089e-02	3.775626e-01	3.247092e-01	2.297728e+00
235500	-9.067932e+04	-3.160559e+02	6.725687e+01	2.208529e-01	1.881434e-01	1.164669e-01	9.427631e-02	2.767805e-01	1.034800e-01	1.562013e-01	2.398565e-01	9.932478e-02	2.631675e-01	1.668410e-01	7.460891e-02	5.823188e-02	3.013786e-01	1.681821e-01	3.082971e-02	4.187100e-01	2.266770e-02	3.330814e-01	1.744089e-01	3.345845e-01	1.579252e-01	3.493687e-01	2.486772e-01	1.831395e-01	2.188147e-01	2.605357e-01	2.629363e-01	2.354804e-01	2.410476e-01	1.623770e+00	1.581629e+00	1.480713e+00	3.709039e-02	3.721636e-01	3.000611e-01	2.327775e+00
236000	-9.068718e+04	-3.197257e+02	6.898085e+01	2.208529e-01	1.881434e-01	1.164669e-01	9.427631e-02	2.767805e-01	1.034800e-01	1.562013e-01	2.434423e-01	8.998898e-02	2.725033e-01	1.726918e-01	6.517229e-02	4.756562e-02	2.831241e-01	1.554640e-01	4.160676e-02	4.470685e-01	2.517098e-02	3.350561e-01	1.744089e-01	3.354545e-01	1.550806e-01	3.493687e-01	2.486772e-01	1.831395e-01	2.188147e-01	2.605357e-01	2.629363e-01	2.354804e-01	2.410476e-01	1.521249e+00	1.581629e+00	1.385430e+00	3.089912e-02	3.589165e-01	3.133082e-01	2.327775e+00
236500	-9.067466e+04	-3.202370e+02	6.920461e+01	2.208529e-01	1.881434e-01	1.137154e-01	9.427631e-02	2.795319e-01	1.034800e-01	1.562013e-01	2.434423e-01	8.998898e-02	2.725033e-01	1.698256e-01	6.803844e-02	4.756562e-02	2.831241e-01	1.554640e-01	4.160676e-02	4.470685e-01	2.517098e-02	3.347658e-01	1.744089e-01	3.354545e-01	1.553708e-01	3.493687e-01	2.486772e-01	1.831395e-01	2.188147e-01	2.628882e-01	2.558936e-01	2.410900e-01	2.401283e-01	1.646306e+00	1.581629e+00	1.276407e+00	2.159099e-02	3.544505e-01	3.177742e-01	2.327775e+00
237000	-9.068064e+04	-3.210859e+02	6.952408e+01	2.208529e-01	1.881434e-01	1.137154e-01	9.427631e-02	2.795319e-01	1.034800e-01	1.576262e-01	2.456849e-01	9.270306e-02	2.579931e-01	1.821855e-01	6.380725e-02	5.183381e-02	3.156599e-01	1.622320e-01	4.359801e-02	4.097553e-01	1.692110e-02	3.347658e-01	1.744089e-01	3.354545e-01	1.553708e-01	3.493687e-01	2.376190e-01	1.831395e-01	2.298728e-01	2.628882e-01	2.558936e-01	2.410900e-01	2.401283e-01	1.774540e+00	1.597950e+00	1.276407e+00	1.865982e-02	3.544505e-01	3.186367e-01	2.326913e+00
237500	-9.068386e+04	-3.147964e+02	6.675130e+01	2.073077e-01	1.710014e-01	1.187231e-01	1.008243e-01	3.062423e-01	9.590111e-02	1.517664e-01	2.350065e-01	9.602301e-02	2.589976e-01	1.734854e-01	8.472116e-02	4.900236e-02	2.850947e-01	1.773143e-01	4.797859e-02	4.199517e-01	2.065838e-02	3.386061e-01	1.751428e-01	3.368490e-01	1.494021e-01	3.638798e-01	2.439769e-01	1.748161e-01	2.173272e-01	2.536817e-01	2.637459e-01	2.435457e-01	2.390268e-01	1.584297e+00	1.554515e+00	1.439933e+00	2.065214e-02	3.951751e-01	3.244328e-01	2.280392e+00
238000	-9.067575e+04	-3.133771e+02	6.602570e+01	2.208529e-01	1.881434e-01	1.221109e-01	9.427631e-02	2.782777e-01	9.633877e-02	1.576262e-01	2.456849e-01	9.270306e-02	2.579931e-01	1.821855e-01	6.380725e-02	5.757002e-02	3.234851e-01	1.579687e-01	4.020921e-02	3.958842e-01	2.488279e-02	3.306056e-01	1.764870e-01	3.333764e-01	1.595310e-01	3.493687e-01	2.443094e-01	1.831395e-01	2.231825e-01	2.593092e-01	2.605149e-01	2.400476e-01	2.401283e-01	1.808956e+00	1.525380e+00	1.493424e+00	2.386680e-02	3.658287e-01	3.072584e-01	2.326913e+00
238500	-9.068661e+04	-3.165504e+02	6.752324e+01	2.179072e-01	1.977481e-01	1.112467e-01	1.029329e-01	2.676753e-01	1.024897e-01	1.523303e-01	2.456849e-01	9.799889e-02	2.579931e-01	1.821855e-01	6.380725e-02	5.757002e-02	3.238947e-01	1.579687e-01	3.979958e-02	3.958842e-01	2.488279e-02	3.306056e-01	1.764870e-01	3.333764e-01	1.595310e-01	3.487427e-01	2.443094e-01	1.837655e-01	2.231825e-01	2.570338e-01	2.605149e-01	2.400476e-01	2.424037e-01	1.658126e+00	1.481499e+00	1.437273e+00	3.888882e-02	3.658287e-01	3.072584e-01	2.326913e+00
239000	-9.069327e+04	-2.972135e+02	5.946596e+01	1.982956e-01	1.736787e-01	1.215661e-01	1.052978e-01	2.928631e-01	1.082985e-01	1.545160e-01	2.435076e-01	8.533965e-02	2.565616e-01	1.792156e-01	8.085963e-02	5.812889e-02	2.857748e-01	1.808460e-01	4.373694e-02	4.009676e-01	3.054575e-02	3.386061e-01	1.767739e-01	3.352179e-01	1.494021e-01	3.594584e-01	2.483983e-01	1.743666e-01	2.177767e-01	2.664447e-01	2.521867e-01	2.423418e-01	2.390268e-01	1.538186e+00	1.545834e+00	1.513557e+00	3.139182e-02	4.056399e-01	3.827898e-01	2.211570e+00
239500	-9.068484e+04	-3.150698e+02	6.689077e+01	2.286591e-01	1.816216e-01	1.144333e-01	9.502684e-02	2.887631e-01	9.149607e-02	1.347664e-01	2.473558e-01	9.656502e-02	2.691964e-01	1.733933e-01	7.872303e-02	5.890786e-02	3.210504e-01	1.623592e-01	4.182363e-02	3.901558e-01	2.570310e-02	3.306056e-01	1.764870e-01	3.333764e-01	1.595310e-01	3.511101e-01	2.539023e-01	1.792930e-01	2.156946e-01	2.570338e-01	2.605149e-01	2.400476e-01	2.424037e-01	1.417175e+00	1.598244e+00	1.518047e+00	2.828359e-02	3.782925e-01	3.239519e-01	2.297756e+00
240000	-9.067898e+04	-3.210560e+02	6.961985e+01	2.252078e-01	1.811233e-01	1.203198e-01	8.770150e-02	2.834031e-01	1.022445e-01	1.494804e-01	2.507359e-01	9.155989e-02	2.436481e-01	1.843476e-01	8.022803e-02	7.406913e-02	3.125832e-01	1.623564e-01	4.430062e-02	3.877564e-01	1.893433e-02	3.306056e-01	1.764870e-01	3.333764e-01	1.595310e-01	3.511101e-01	2.539023e-01	1.792930e-01	2.156946e-01	2.570338e-01	2.605149e-01	2.400476e-01	2.424037e-01	1.492375e+00	1.332451e+00	1.583612e+00	2.884127e-02	3.975966e-01	3.273616e-01	2.275042e+00
240500	-9.067748e+04	-3.200139e+02	6.903950e+01	2.252078e-01	1.811233e-01	1.203198e-01	8.770150e-02	2.834031e-01	1.022445e-01	1.439844e-01	2.507359e-01	1.003542e-01	2.495048e-01	1.751926e-01	8.022803e-02	7.056488e-02	2.987087e-01	1.581399e-01	3.708856e-02	4.180788e-01	1.741918e-02	3.310362e-01	1.760564e-01	3.333764e-01	1.595310e-01	3.511101e-01	2.539023e-01	1.792930e-01	2.156946e-01	2.570338e-01	2.605149e-01	2.400476e-01	2.424037e-01	1.686791e+00	1.587544e+00	1.372220e+00	2.986753e-02	4.106333e-01	3.193128e-01	2.270054e+00
241000	-9.069822e+04	-3.032942e+02	6.184161e+01	2.029607e-01	1.741503e-01	1.209582e-01	7.967722e-02	3.120010e-01	1.102525e-01	1.378565e-01	2.609079e-01	1.003128e-01	2.602029e-01	1.647090e-01	7.601086e-02	5.594932e-02	2.895644e-01	1.629615e-01	4.459544e-02	4.132393e-01	3.369003e-02	3.319494e-01	1.828230e-01	3.430242e-01	1.422034e-01	3.556915e-01	2.529312e-01	1.693749e-01	2.220024e-01	2.670631e-01	2.571794e-01	2.373764e-01	2.383811e-01	1.660575e+00	1.465679e+00	1.595263e+00	2.590051e-02	4.255444e-01	3.549917e-01	2.219464e+00
241500	-9.071268e+04	-3.042510e+02	6.226276e+01	1.970143e-01	1.740037e-01	1.155361e-01	8.867248e-02	3.151693e-01	1.096040e-01	1.378565e-01	2.609079e-01	1.003128e-01	2.602029e-01	1.656495e-01	7.507036e-02	5.594932e-02	2.895644e-01	1.652868e-01	4.227013e-02	4.132393e-01	3.369003e-02	3.319494e-01	1.828230e-01	3.430242e-01	1.422034e-01	3.523854e-01	2.565462e-01	1.693749e-01	2.216935e-01	2.670631e-01	2.571794e-01	2.373764e-01	2.383811e-01	1.660575e+00	1.596813e+00	1.387959e+00	3.009342e-02	4.362924e-01	3.391821e-01	2.224525e+00
242000	-9.068780e+04	-3.206054e+02	6.925510e+01	2.340470e-01	1.828003e-01	1.080932e-01	9.587446e-02	2.769405e-01	1.022445e-01	1.368718e-01	2.507359e-01	1.003542e-01	2.566174e-01	1.751926e-01	8.022803e-02	6.417995e-02	3.165373e-01	1.678752e-01	3.891073e-02	3.838295e-01	2.866736e-02	3.310362e-01	1.710121e-01	3.398560e-01	1.580957e-01	3.446051e-01	2.638543e-01	1.784192e-01	2.131214e-01	2.570338e-01	2.605149e-01	2.400476e-01	2.424037e-01	1.744838e+00	1.546903e+00	1.469542e+00	2.475511e-02	3.858394e-01	3.379864e-01	2.276174e+00
242500	-9.072214e+04	-3.063506e+02	6.315601e+01	1.901396e-01	1.808784e-01	1.165306e-01	8.846159e-02	3.143858e-01	1.096040e-01	1.449500e-01	2.548213e-01	9.319735e-02	2.550240e-01	1.757961e-01	7.621124e-02	5.965658e-02	2.807305e-01	1.726372e-01	5.186714e-02	4.074329e-01	2.767571e-02	3.482771e-01	1.828230e-01	3.178485e-01	1.510515e-01	3.523854e-01	2.565462e-01	1.786114e-01	2.124570e-01	2.633238e-01	2.571794e-01	2.411157e-01	2.383811e-01	1.535697e+00	1.370934e+00	1.669224e+00	1.023908e-02	3.993458e-01	3.645977e-01	2.236056e+00
243000	-9.069024e+04	-3.176831e+02	6.808946e+01	2.294128e-01	1.828003e-01	1.161369e-01	9.587446e-02	2.769405e-01	9.883503e-02	1.399511e-01	2.693131e-01	9.266736e-02	2.484907e-01	1.703317e-01	7.924608e-02	6.099398e-02	3.257441e-01	1.851493e-01	3.955036e-02	3.735859e-01	1.497641e-02	3.310362e-01	1.710121e-01	3.398560e-01	1.580957e-01	3.441497e-01	2.567797e-01	1.690235e-01	2.300471e-01	2.570338e-01	2.605149e-01	2.400476e-01	2.424037e-01	1.509582e+00	1.496652e+00	1.427570e+00	2.615666e-02	4.011888e-01	3.238558e-01	2.274955e+00
243500	-9.069524e+04	-3.107425e+02	6.499429e+01	2.294128e-01	1.828003e-01	1.161369e-01	9.587446e-02	2.769405e-01	9.883503e-02	1.399511e-01	2.693131e-01	9.266736e-02	2.484907e-01	1.703317e-01	7.924608e-02	6.588629e-02	3.296862e-01	1.835886e-01	3.940973e-02	3.623203e-01	1.910881e-02	3.310362e-01	1.710121e-01	3.398560e-01	1.580957e-01	3.441497e-01	2.567797e-01	1.690235e-01	2.300471e-01	2.570338e-01	2.605149e-01	2.400476e-01	2.424037e-01	1.670803e+00	1.496652e+00	1.427570e+00	3.379482e-02	3.963783e-01	3.465316e-01	2.257090e+00
244000	-9.068522e+04	-3.193312e+02	6.882829e+01	2.294128e-01	1.828003e-01	1.181980e-01	9.381334e-02	2.769405e-01	9.883503e-02	1.399511e-01	2.693131e-01	9.266736e-02	2.649131e-01	1.539093e-01	7.924608e-02	6.654143e-02	3.173095e-01	1.818439e-01	3.627055e-02	3.814878e-01	1.654683e-02	3.310362e-01	1.710121e-01	3.398560e-01	1.580957e-01	3.437155e-01	2.567797e-01	1.694578e-01	2.300471e-01	2.570338e-01	2.605149e-01	2.400476e-01	2.424037e-01	1.508047e+00	1.496652e+00	1.427570e+00	1.746754e-02	4.053862e-01	3.261482e-01	2.268466e+00
244500	-9.071533e+04	-3.160734e+02	6.731279e+01	2.161914e-01	1.865659e-01	1.286095e-01	9.141220e-02	2.730193e-01	1.042017e-01	1.434455e-01	2.451763e-01	9.319735e-02	2.534565e-01	1.830795e-01	8.164486e-02	6.304484e-02	2.795726e-01	1.669895e-01	4.356121e-02	4.212269e-01	2.560496e-02	3.311864e-01	1.818610e-01	3.254528e-01	1.614999e-01	3.752868e-01	2.384426e-01	1.772891e-01	2.089815e-01	2.597070e-01	2.540993e-01	2.441958e-01	2.419979e-01	1.794594e+00	1.382016e+00	1.400008e+00	2.570594e-02	3.757239e-01	3.609079e-01	2.263368e+00
245000	-9.071128e+04	-3.114489e+02	6.529120e+01	2.294128e-01	1.916611e-01	1.181980e-01	9.989245e-02	2.620006e-01	9.883503e-02	1.403572e-01	2.631267e-01	9.747151e-02	2.531567e-01	1.521051e-01	9.378285e-02	6.834783e-02	3.173095e-01	1.818439e-01	3.627055e-02	3.856485e-01	1.057977e-02	3.275104e-01	1.799179e-01	3.282883e-01	1.642834e-01	3.452156e-01	2.635223e-01	1.763767e-01	2.148854e-01	2.570338e-01	2.605149e-01	2.400476e-01	2.424037e-01	1.487606e+00	1.496652e+00	1.622033e+00	3.873889e-02	4.225580e-01	3.668483e-01	2.210594e+00
245500	-9.070270e+04	-3.183549e+02	6.818902e+01	2.253209e-01	2.013287e-01	1.121034e-01	1.007294e-01	2.653245e-01	9.519315e-02	1.531202e-01	2.631267e-01	8.470853e-02	2.531567e-01	1.521051e-01	9.378285e-02	6.401239e-02	3.173095e-01	1.818439e-01	3.730257e-02	3.856485e-01	1.388319e-02	3.275104e-01	1.799179e-01	3.282883e-01	1.642834e-01	3.451897e-01	2.572253e-01	1.690137e-01	2.285713e-01	2.534693e-01	2.605149e-01	2.436121e-01	2.424037e-01	1.555513e+00	1.723352e+00	1.603428e+00	2.739335e-02	3.874872e-01	3.111798e-01	2.301333e+00
246000	-9.069240e+04	-3.091930e+02	6.438456e+01	2.209090e-01	1.816251e-01	1.278945e-01	9.385941e-02	2.767819e-01	9.893006e-02	1.446863e-01	2.451763e-01	8.826993e-02	2.571431e-01	1.830795e-01	8.164486e-02	6.639018e-02	3.030883e-01	1.741336e-01	4.640767e-02	3.899545e-01	2.002573e-02	3.360726e-01	1.707493e-01	3.381239e-01	1.550543e-01	3.724452e-01	2.412841e-01	1.762023e-01	2.100683e-01	2.597070e-01	2.540993e-01	2.441958e-01	2.419979e-01	1.588677e+00	1.408075e+00	1.485873e+00	2.380158e-02	3.914133e-01	3.452185e-01	2.263368e+00
246500	-9.069563e+04	-3.085354e+02	6.415762e+01	2.163939e-01	1.788191e-01	1.177332e-01	9.512896e-02	2.912232e-01	1.007018e-01	1.446863e-01	2.451763e-01	8.826993e-02	2.571431e-01	1.841567e-01	8.056769e-02	6.639018e-02	3.030883e-01	1.596905e-01	4.640767e-02	4.043976e-01	2.002573e-02	3.360726e-01	1.707493e-01	3.381239e-01	1.550543e-01	3.724452e-01	2.412841e-01	1.762023e-01	2.100683e-01	2.597070e-01	2.540993e-01	2.441600e-01	2.420337e-01	1.570598e+00	1.313163e+00	1.479539e+00	1.220217e-02	3.914133e-01	3.452185e-01	2.263368e+00
247000	-9.071242e+04	-3.094576e+02	6.445665e+01	2.305463e-01	2.038625e-01	1.097401e-01	9.311086e-02	2.633910e-01	9.934916e-02	1.537876e-01	2.671607e-01	1.008855e-01	2.287114e-01	1.707946e-01	7.866029e-02	4.697475e-02	3.010050e-01	1.932990e-01	4.389726e-02	3.993727e-01	1.545137e-02	3.275104e-01	1.799179e-01	3.305614e-01	1.620103e-01	3.374946e-01	2.528174e-01	1.867333e-01	2.229546e-01	2.534693e-01	2.605149e-01	2.437343e-01	2.422815e-01	1.570611e+00	1.479891e+00	1.526141e+00	1.909125e-02	3.861602e-01	3.526697e-01	2.261170e+00
247500	-9.068674e+04	-3.139824e+02	6.627013e+01	2.163939e-01	1.788191e-01	1.177332e-01	9.512896e-02	2.912232e-01	1.007018e-01	1.466174e-01	2.425784e-01	8.738187e-02	2.605597e-01	1.795635e-01	8.329903e-02	6.169121e-02	3.145503e-01	1.475035e-01	4.562759e-02	4.008316e-01	2.979579e-02	3.360726e-01	1.707493e-01	3.381239e-01	1.550543e-01	3.724452e-01	2.412841e-01	1.762023e-01	2.100683e-01	2.597070e-01	2.540993e-01	2.441600e-01	2.420337e-01	1.883947e+00	1.497456e+00	1.487764e+00	2.438225e-02	3.895234e-01	3.403394e-01	2.270137e+00
248000	-9.068884e+04	-3.125238e+02	6.577306e+01	2.163939e-01	1.788191e-01	1.177332e-01	9.512896e-02	2.912232e-01	1.007018e-01	1.466174e-01	2.413437e-01	8.738187e-02	2.617944e-01	1.795635e-01	8.329903e-02	7.361305e-02	2.830044e-01	1.442770e-01	4.403694e-02	4.294142e-01	2.565439e-02	3.360726e-01	1.707493e-01	3.381239e-01	1.550543e-01	3.724452e-01	2.412841e-01	1.762023e-01	2.100683e-01	2.597070e-01	2.540993e-01	2.441600e-01	2.420337e-01	1.589456e+00	1.482950e+00	1.487082e+00	1.874064e-02	3.967446e-01	3.331182e-01	2.270137e+00
248500	-9.068007e+04	-3.154795e+02	6.707396e+01	2.163939e-01	1.788191e-01	1.200529e-01	9.280923e-02	2.912232e-01	1.007018e-01	1.466174e-01	2.413437e-01	8.641020e-02	2.617944e-01	1.795635e-01	8.427070e-02	6.016877e-02	2.748681e-01	1.482564e-01	4.499973e-02	4.503624e-01	2.134456e-02	3.360726e-01	1.707493e-01	3.381239e-01	1.550543e-01	3.761168e-01	2.376125e-01	1.762023e-01	2.100683e-01	2.644835e-01	2.540993e-01	2.441600e-01	2.372571e-01	1.547618e+00	1.482950e+00	1.495026e+00	1.874064e-02	3.967446e-01	3.331182e-01	2.270137e+00
249000	-9.069377e+04	-3.102867e+02	6.483091e+01	2.197870e-01	1.759315e-01	1.047661e-01	9.945620e-02	2.892171e-01	1.108421e-01	1.466174e-01	2.413437e-01	8.641020e-02	2.617944e-01	1.795635e-01	8.427070e-02	6.016877e-02	2.748681e-01	1.482564e-01	4.499973e-02	4.503624e-01	2.134456e-02	3.360726e-01	1.707493e-01	3.381239e-01	1.550543e-01	3.748061e-01	2.376125e-01	1.818167e-01	2.057647e-01	2.618906e-01	2.540993e-01	2.467529e-01	2.372571e-01	1.547618e+00	1.456220e+00	1.519251e+00	2.156800e-02	3.713981e-01	3.452640e-01	2.283338e+00
249500	-9.069611e+04	-3.025698e+02	6.165450e+01	2.197870e-01	1.802001e-01	1.024676e-01	1.017547e-01	2.849485e-01	1.108421e-01	1.523498e-01	2.295686e-01	9.304757e-02	2.477924e-01	1.913991e-01	8.584250e-02	6.160947e-02	2.576647e-01	1.724256e-01	4.003450e-02	4.388570e-01	2.940875e-02	3.360726e-01	1.707493e-01	3.381239e-01	1.550543e-01	3.748061e-01	2.376125e-01	1.818167e-01	2.057647e-01	2.618906e-01	2.540993e-01	2.467529e-01	2.372571e-01	1.506550e+00	1.422931e+00	1.528819e+00	3.214555e-02	3.929563e-01	3.684741e-01	2.238570e+00
250000	-9.069898e+04	-3.079396e+02	6.380829e+01	2.180976e-01	1.802001e-01	1.024676e-01	1.034441e-01	2.849485e-01	1.108421e-01	1.419457e-01	2.295686e-01	9.149663e-02	2.597475e-01	1.913991e-01	8.584250e-02	4.768908e-02	2.697473e-01	1.854406e-01	4.309866e-02	4.296473e-01	2.437710e-02	3.360726e-01	1.707493e-01	3.381239e-01	1.550543e-01	3.748061e-01	2.376125e-01	1.818167e-01	2.057647e-01	2.618906e-01	2.532091e-01	2.467529e-01	2.381474e-01	1.671808e+00	1.407386e+00	1.520353e+00	2.798268e-02	3.929563e-01	3.684741e-01	2.238570e+00
250500	-9.069001e+04	-3.233274e+02	7.064435e+01	2.180976e-01	1.802001e-01	1.024676e-01	1.034441e-01	2.849485e-01	1.108421e-01	1.538098e-01	2.321205e-01	8.803529e-02	2.491338e-01	1.941891e-01	8.271149e-02	4.345523e-02	3.030522e-01	1.784241e-01	4.485756e-02	4.171543e-01	1.305654e-02	3.360726e-01	1.754218e-01	3.334514e-01	1.550543e-01	3.710306e-01	2.376125e-01	1.818167e-01	2.095402e-01	2.618906e-01	2.532091e-01	2.467529e-01	2.381474e-01	1.671808e+00	1.312040e+00	1.460673e+00	1.854954e-02	3.738887e-01	3.312070e-01	2.294904e+00
251000	-9.072015e+04	-3.075103e+02	6.369728e+01	2.139601e-01	1.978192e-01	1.238524e-01	9.409525e-02	2.699398e-01	1.003334e-01	1.280610e-01	2.541579e-01	9.859824e-02	2.585151e-01	1.827297e-01	7.793811e-02	6.516926e-02	3.040817e-01	1.522367e-01	3.515862e-02	4.085620e-01	3.479166e-02	3.324799e-01	1.799179e-01	3.255919e-01	1.620103e-01	3.705161e-01	2.488212e-01	1.706192e-01	2.100434e-01	2.625716e-01	2.575051e-01	2.454055e-01	2.345177e-01	1.619035e+00	1.407819e+00	1.408643e+00	1.678541e-02	3.886892e-01	3.239991e-01	2.287312e+00
251500	-9.069204e+04	-3.178269e+02	6.809236e+01	2.180976e-01	1.802001e-01	1.024676e-01	1.034441e-01	2.849485e-01	1.108421e-01	1.538098e-01	2.347953e-01	8.803529e-02	2.596143e-01	1.845622e-01	7.918324e-02	6.623708e-02	2.923809e-01	1.736708e-01	3.423298e-02	4.178008e-01	1.567744e-02	3.368052e-01	1.721014e-01	3.360392e-01	1.550543e-01	3.710306e-01	2.307720e-01	1.806383e-01	2.175590e-01	2.618906e-01	2.569562e-01	2.396644e-01	2.414888e-01	1.671096e+00	1.491636e+00	1.408281e+00	1.844453e-02	3.595582e-01	3.170954e-01	2.323346e+00
252000	-9.069469e+04	-3.144710e+02	6.656280e+01	2.230654e-01	1.803306e-01	1.090639e-01	1.074032e-01	2.871795e-01	9.295741e-02	1.538098e-01	2.347953e-01	8.803529e-02	2.596143e-01	1.845622e-01	7.918324e-02	7.217247e-02	2.964541e-01	1.860003e-01	3.732690e-02	3.931488e-01	1.489740e-02	3.368052e-01	1.721014e-01	3.360392e-01	1.550543e-01	3.710306e-01	2.307720e-01	1.806383e-01	2.175590e-01	2.618906e-01	2.569562e-01	2.396644e-01	2.414888e-01	1.671096e+00	1.491636e+00	1.522416e+00	2.571495e-02	3.682315e-01	3.305050e-01	2.301263e+00
252500	-9.069558e+04	-3.152417e+02	6.690796e+01	2.260253e-01	1.832835e-01	1.117782e-01	1.074032e-01	2.748321e-01	9.667764e-02	1.508248e-01	2.347953e-01	8.987602e-02	2.596143e-01	1.845622e-01	8.032749e-02	6.684369e-02	2.964541e-01	1.864861e-01	4.216991e-02	3.931488e-01	1.489740e-02	3.304032e-01	1.721014e-01	3.360392e-01	1.614563e-01	3.710306e-01	2.307720e-01	1.852298e-01	2.129676e-01	2.618906e-01	2.569562e-01	2.396644e-01	2.414888e-01	1.530621e+00	1.565495e+00	1.570063e+00	2.571495e-02	3.779774e-01	3.427283e-01	2.279294e+00
253000	-9.069472e+04	-3.070351e+02	6.320827e+01	2.260253e-01	1.832835e-01	1.026988e-01	1.074032e-01	2.839115e-01	9.667764e-02	1.508248e-01	2.347953e-01	8.987602e-02	2.596143e-01	1.858674e-01	7.902226e-02	6.365413e-02	3.033218e-01	1.904632e-01	4.269390e-02	3.900847e-01	9.782295e-03	3.304032e-01	1.721014e-01	3.302735e-01	1.672220e-01	3.710306e-01	2.307720e-01	1.852298e-01	2.129676e-01	2.618906e-01	2.569562e-01	2.396644e-01	2.414888e-01	1.951746e+00	1.565495e+00	1.617197e+00	3.543740e-02	4.013798e-01	3.246202e-01	2.274000e+00
253500	-9.068546e+04	-3.071366e+02	6.331696e+01	2.355255e-01	1.858208e-01	1.040065e-01	1.001970e-01	2.836651e-01	9.078511e-02	1.561568e-01	2.347953e-01	8.987602e-02	2.631230e-01	1.784087e-01	7.764029e-02	6.365413e-02	3.033218e-01	1.784715e-01	4.269390e-02	3.900847e-01	2.177399e-02	3.304032e-01	1.721014e-01	3.302735e-01	1.672220e-01	3.602519e-01	2.439308e-01	1.776700e-01	2.181473e-01	2.618906e-01	2.569562e-01	2.396644e-01	2.414888e-01	1.773510e+00	1.594393e+00	1.606312e+00	3.234363e-02	3.919419e-01	3.585626e-01	2.249495e+00
254000	-9.069153e+04	-3.039161e+02	6.207496e+01	2.355255e-01	1.858208e-01	1.040065e-01	1.001970e-01	2.836651e-01	9.078511e-02	1.561568e-01	2.347953e-01	8.987602e-02	2.631230e-01	1.784087e-01	7.764029e-02	5.741433e-02	2.961547e-01	1.681103e-01	5.089101e-02	3.977766e-01	2.965301e-02	3.243736e-01	1.652415e-01	3.320284e-01	1.783565e-01	3.703544e-01	2.426559e-01	1.769054e-01	2.100844e-01	2.618906e-01	2.569562e-01	2.396644e-01	2.414888e-01	1.690887e+00	1.496518e+00	1.582877e+00	2.389844e-02	4.055211e-01	3.541357e-01	2.240343e+00
254500	-9.069302e+04	-3.112758e+02	6.517194e+01	2.238030e-01	1.969933e-01	1.066683e-01	9.063969e-02	2.897233e-01	9.217241e-02	1.509837e-01	2.347953e-01	9.504910e-02	2.631230e-01	1.784087e-01	7.764029e-02	6.790452e-02	3.053164e-01	1.660571e-01	4.717653e-02	3.980911e-01	1.545437e-02	3.175925e-01	1.805747e-01	3.380728e-01	1.637599e-01	3.703544e-01	2.426559e-01	1.769054e-01	2.100844e-01	2.618906e-01	2.569562e-01	2.396644e-01	2.414888e-01	1.690887e+00	1.496518e+00	1.524694e+00	2.101346e-02	4.003551e-01	3.321564e-01	2.267489e+00
255000	-9.071616e+04	-3.251284e+02	7.143568e+01	2.269279e-01	1.865924e-01	1.173534e-01	8.341524e-02	2.868466e-01	9.886455e-02	1.474016e-01	2.525195e-01	1.033882e-01	2.388573e-01	1.900409e-01	6.779258e-02	4.942791e-02	2.750309e-01	1.673047e-01	3.490216e-02	4.508678e-01	2.246645e-02	3.330866e-01	1.766413e-01	3.350542e-01	1.552179e-01	3.438899e-01	2.588264e-01	1.839173e-01	2.133664e-01	2.612187e-01	2.513742e-01	2.532175e-01	2.341897e-01	1.661146e+00	1.525209e+00	1.353690e+00	2.456675e-02	3.617912e-01	2.868856e-01	2.351323e+00
255500	-9.070316e+04	-3.098414e+02	6.458559e+01	2.357950e-01	1.739165e-01	1.126474e-01	9.198208e-02	2.904694e-01	9.518968e-02	1.472421e-01	2.449658e-01	9.474296e-02	2.695825e-01	1.588729e-01	8.459374e-02	6.790452e-02	3.053164e-01	1.660571e-01	4.717653e-02	3.980911e-01	1.545437e-02	3.415964e-01	1.697484e-01	3.275573e-01	1.610979e-01	3.626887e-01	2.388010e-01	1.704624e-01	2.280479e-01	2.618906e-01	2.569562e-01	2.396644e-01	2.414888e-01	1.664353e+00	1.435109e+00	1.556387e+00	4.747132e-02	3.945056e-01	3.325067e-01	2.272988e+00
256000	-9.069346e+04	-3.150182e+02	6.687945e+01	2.357950e-01	1.739165e-01	1.126474e-01	9.198208e-02	2.904694e-01	9.518968e-02	1.472421e-01	2.449658e-01	9.474296e-02	2.670600e-01	1.613954e-01	8.459374e-02	6.790452e-02	3.053164e-01	1.660571e-01	4.717653e-02	3.980911e-01	1.545437e-02	3.236708e-01	1.720971e-01	3.510607e-01	1.531714e-01	3.651437e-01	2.427148e-01	1.743365e-01	2.178050e-01	2.569341e-01	2.569562e-01	2.396644e-01	2.464453e-01	1.676328e+00	1.397652e+00	1.433760e+00	2.358605e-02	3.716435e-01	3.234982e-01	2.304858e+00
256500	-9.069960e+04	-3.199109e+02	6.910080e+01	2.319748e-01	1.868278e-01	1.124080e-01	8.956604e-02	2.791727e-01	1.000507e-01	1.517449e-01	2.449658e-01	9.024016e-02	2.670600e-01	1.613954e-01	8.459374e-02	5.092153e-02	3.167438e-01	1.588196e-01	5.161129e-02	4.069208e-01	1.498299e-02	3.236708e-01	1.720971e-01	3.510607e-01	1.531714e-01	3.478977e-01	2.443650e-01	1.837449e-01	2.239924e-01	2.569341e-01	2.580899e-01	2.383938e-01	2.465823e-01	1.676328e+00	1.360700e+00	1.370801e+00	1.650372e-02	3.921911e-01	3.203194e-01	2.287489e+00
257000	-9.070269e+04	-3.227644e+02	7.039150e+01	2.357082e-01	1.720891e-01	1.101975e-01	9.595193e-02	2.857617e-01	1.002915e-01	1.517449e-01	2.449658e-01	9.024016e-02	2.670600e-01	1.729800e-01	7.300919e-02	5.493308e-02	3.167438e-01	1.548080e-01	5.161129e-02	4.069208e-01	1.498299e-02	3.236708e-01	1.720971e-01	3.510607e-01	1.531714e-01	3.478977e-01	2.443650e-01	1.862869e-01	2.214503e-01	2.562744e-01	2.580899e-01	2.390534e-01	2.465823e-01	1.665903e+00	1.478068e+00	1.286427e+00	1.633686e-02	3.685466e-01	3.227154e-01	2.308738e+00
257500	-9.069932e+04	-3.218943e+02	7.001469e+01	2.357082e-01	1.720891e-01	1.101975e-01	1.017384e-01	2.857617e-01	9.450495e-02	1.547526e-01	2.449658e-01	8.773677e-02	2.670600e-01	1.729800e-01	7.250488e-02	4.308462e-02	2.991452e-01	2.064187e-01	4.733641e-02	3.931882e-01	1.082692e-02	3.310663e-01	1.672727e-01	3.441749e-01	1.574860e-01	3.478977e-01	2.443650e-01	1.811007e-01	2.266365e-01	2.562744e-01	2.580899e-01	2.390534e-01	2.465823e-01	1.485646e+00	1.433339e+00	1.462570e+00	2.913783e-02	3.587764e-01	3.211654e-01	2.320058e+00
258000	-9.069734e+04	-3.168402e+02	6.769147e+01	2.314542e-01	1.720891e-01	1.092122e-01	1.017384e-01	2.857617e-01	9.974430e-02	1.547526e-01	2.449658e-01	8.849046e-02	2.641789e-01	1.751074e-01	7.250488e-02	4.507621e-02	3.036923e-01	1.834927e-01	4.778114e-02	3.935118e-01	2.644582e-02	3.310663e-01	1.672727e-01	3.441749e-01	1.574860e-01	3.611691e-01	2.310937e-01	1.811007e-01	2.266365e-01	2.562744e-01	2.580899e-01	2.390534e-01	2.465823e-01	1.489639e+00	1.534375e+00	1.462570e+00	3.124671e-02	3.882927e-01	3.113217e-01	2.300386e+00
258500	-9.069302e+04	-3.147180e+02	6.672423e+01	2.256531e-01	1.720891e-01	1.092122e-01	1.078953e-01	2.857617e-01	9.938852e-02	1.547526e-01	2.398476e-01	8.907734e-02	2.641789e-01	1.796388e-01	7.250488e-02	4.507621e-02	3.036923e-01	1.834927e-01	4.778114e-02	3.935118e-01	2.644582e-02	3.310663e-01	1.672727e-01	3.441749e-01	1.574860e-01	3.611691e-01	2.310937e-01	1.811007e-01	2.266365e-01	2.562744e-01	2.631040e-01	2.340393e-01	2.465823e-01	1.489639e+00	1.526352e+00	1.546323e+00	2.904907e-02	3.952774e-01	3.264941e-01	2.278228e+00
259000	-9.070204e+04	-3.107691e+02	6.506293e+01	2.288271e-01	1.676820e-01	1.062433e-01	9.678111e-02	2.920074e-01	1.084592e-01	1.547526e-01	2.398476e-01	8.907734e-02	2.641789e-01	1.796388e-01	7.250488e-02	5.093848e-02	3.088330e-01	1.694747e-01	5.552275e-02	4.008645e-01	1.436661e-02	3.310663e-01	1.672727e-01	3.441749e-01	1.574860e-01	3.611691e-01	2.310937e-01	1.871805e-01	2.205568e-01	2.562744e-01	2.631040e-01	2.340393e-01	2.465823e-01	1.418819e+00	1.571415e+00	1.470411e+00	2.480462e-02	3.952774e-01	3.264941e-01	2.278228e+00
259500	-9.069510e+04	-3.126521e+02	6.569691e+01	2.041023e-01	1.696468e-01	1.177811e-01	9.168401e-02	3.106372e-01	1.061486e-01	1.511637e-01	2.373528e-01	9.251954e-02	2.649162e-01	1.792962e-01	7.475158e-02	4.707460e-02	3.129240e-01	1.694747e-01	5.262119e-02	4.008645e-01	1.704112e-02	3.420429e-01	1.672727e-01	3.387989e-01	1.518855e-01	3.637426e-01	2.310937e-01	1.846069e-01	2.205568e-01	2.562744e-01	2.631040e-01	2.340393e-01	2.465823e-01	1.731827e+00	1.628018e+00	1.504709e+00	3.741543e-02	3.952774e-01	3.264941e-01	2.278228e+00
260000	-9.070046e+04	-3.138989e+02	6.644041e+01	2.041023e-01	1.696468e-01	1.060425e-01	1.034226e-01	3.106372e-01	1.061486e-01	1.482079e-01	2.300633e-01	9.547536e-02	2.649162e-01	1.865857e-01	7.475158e-02	4.707460e-02	3.107288e-01	1.694747e-01	5.029570e-02	4.008645e-01	2.156176e-02	3.420429e-01	1.672727e-01	3.387989e-01	1.518855e-01	3.652994e-01	2.383835e-01	1.789851e-01	2.173320e-01	2.562744e-01	2.631040e-01	2.444516e-01	2.361699e-01	1.396726e+00	1.576112e+00	1.421160e+00	4.719449e-02	3.952774e-01	3.264941e-01	2.278228e+00
260500	-9.069206e+04	-3.217415e+02	6.974099e+01	2.104537e-01	1.802263e-01	1.059763e-01	9.961484e-02	2.985516e-01	1.051773e-01	1.536525e-01	2.300633e-01	9.373626e-02	2.734909e-01	1.743055e-01	7.475158e-02	4.906787e-02	3.017447e-01	1.583121e-01	4.138481e-02	4.310891e-01	1.840146e-02	3.420429e-01	1.672727e-01	3.323480e-01	1.583364e-01	3.597011e-01	2.434672e-01	1.794996e-01	2.173320e-01	2.562744e-01	2.631040e-01	2.444516e-01	2.361699e-01	1.830722e+00	1.576112e+00	1.421160e+00	3.070577e-02	3.811055e-01	3.181118e-01	2.300783e+00
261000	-9.068731e+04	-3.136920e+02	6.632140e+01	2.173347e-01	1.792287e-01	1.032063e-01	1.093889e-01	2.962135e-01	9.462782e-02	1.461453e-01	2.653835e-01	9.014942e-02	2.580933e-01	1.726692e-01	6.755934e-02	6.810455e-02	2.993234e-01	1.654507e-01	4.020951e-02	4.019140e-01	2.499788e-02	3.420429e-01	1.672727e-01	3.323480e-01	1.583364e-01	3.597011e-01	2.434672e-01	1.794996e-01	2.173320e-01	2.562744e-01	2.631040e-01	2.444516e-01	2.361699e-01	1.502324e+00	1.578213e+00	1.380134e+00	2.156752e-02	3.744077e-01	3.376519e-01	2.287940e+00
261500	-9.068597e+04	-3.140799e+02	6.653303e+01	2.173347e-01	1.792287e-01	1.032063e-01	1.093889e-01	2.962135e-01	9.462782e-02	1.502270e-01	2.389792e-01	8.424261e-02	2.673246e-01	1.693426e-01	8.988400e-02	6.287372e-02	2.993234e-01	1.654507e-01	3.599694e-02	4.019140e-01	3.444127e-02	3.420429e-01	1.684350e-01	3.311857e-01	1.583364e-01	3.597011e-01	2.434672e-01	1.794996e-01	2.173320e-01	2.562744e-01	2.608930e-01	2.444516e-01	2.383809e-01	1.506974e+00	1.421306e+00	1.434028e+00	1.563764e-02	3.744077e-01	3.376519e-01	2.287940e+00
262000	-9.067693e+04	-3.142097e+02	6.652896e+01	2.286798e-01	1.789595e-01	1.005181e-01	1.040459e-01	2.850297e-01	1.027670e-01	1.542088e-01	2.409826e-01	9.100686e-02	2.543993e-01	1.822702e-01	7.713225e-02	6.254973e-02	2.993234e-01	1.577255e-01	4.372214e-02	4.019140e-01	3.476526e-02	3.420429e-01	1.684350e-01	3.311857e-01	1.583364e-01	3.502291e-01	2.390079e-01	1.828673e-01	2.278957e-01	2.562744e-01	2.608930e-01	2.444516e-01	2.383809e-01	1.702008e+00	1.456741e+00	1.342670e+00	1.563764e-02	4.002305e-01	3.235616e-01	2.276208e+00
262500	-9.068315e+04	-3.129910e+02	6.600828e+01	2.272941e-01	1.789595e-01	1.005181e-01	1.040459e-01	2.864154e-01	1.027670e-01	1.542088e-01	2.409826e-01	9.100686e-02	2.572298e-01	1.794397e-01	7.713225e-02	6.771749e-02	2.993234e-01	1.615027e-01	3.477715e-02	4.019140e-01	3.476526e-02	3.420429e-01	1.684350e-01	3.311857e-01	1.583364e-01	3.584450e-01	2.328309e-01	1.842205e-01	2.245035e-01	2.562744e-01	2.608930e-01	2.444516e-01	2.383809e-01	1.600375e+00	1.456741e+00	1.424857e+00	3.422234e-02	3.901907e-01	3.229109e-01	2.286898e+00
263000	-9.068591e+04	-3.104720e+02	6.479164e+01	2.272941e-01	1.789595e-01	1.005181e-01	9.666210e-02	2.963001e-01	1.002661e-01	1.537881e-01	2.414033e-01	9.100686e-02	2.572298e-01	1.794397e-01	7.713225e-02	6.771749e-02	2.993234e-01	1.591142e-01	3.716567e-02	4.019140e-01	3.476526e-02	3.420429e-01	1.684350e-01	3.311857e-01	1.583364e-01	3.550087e-01	2.413246e-01	1.879304e-01	2.157363e-01	2.562744e-01	2.608930e-01	2.444516e-01	2.383809e-01	1.706015e+00	1.493459e+00	1.601269e+00	2.479806e-02	4.031193e-01	3.130693e-01	2.283811e+00
263500	-9.068793e+04	-3.201801e+02	6.916114e+01	2.272941e-01	1.789595e-01	1.005181e-01	9.666210e-02	2.963001e-01	1.002661e-01	1.601320e-01	2.414033e-01	8.466294e-02	2.572298e-01	1.794397e-01	7.713225e-02	6.018144e-02	2.891005e-01	1.743250e-01	4.097651e-02	4.085207e-01	2.689587e-02	3.420429e-01	1.684350e-01	3.311857e-01	1.583364e-01	3.447230e-01	2.407526e-01	1.838140e-01	2.307104e-01	2.562744e-01	2.608930e-01	2.444516e-01	2.383809e-01	1.684107e+00	1.458830e+00	1.400580e+00	2.479806e-02	3.663964e-01	3.254388e-01	2.308165e+00
264000	-9.070316e+04	-3.148292e+02	6.672266e+01	2.272941e-01	1.789595e-01	1.053935e-01	1.049092e-01	2.963001e-01	8.714361e-02	1.601320e-01	2.414033e-01	8.893317e-02	2.572298e-01	1.794397e-01	7.286201e-02	6.018144e-02	2.891005e-01	1.743250e-01	4.097651e-02	4.085207e-01	2.689587e-02	3.420429e-01	1.745148e-01	3.319268e-01	1.515155e-01	3.447230e-01	2.407526e-01	1.838140e-01	2.307104e-01	2.562744e-01	2.566955e-01	2.444516e-01	2.425784e-01	1.517705e+00	1.562975e+00	1.596459e+00	3.550625e-02	3.788252e-01	3.504719e-01	2.270703e+00
264500	-9.069367e+04	-3.096297e+02	6.456228e+01	2.272941e-01	1.789595e-01	1.066594e-01	1.036433e-01	2.963001e-01	8.714361e-02	1.636177e-01	2.414033e-01	8.893317e-02	2.572298e-01	1.759541e-01	7.286201e-02	6.018144e-02	2.891005e-01	1.743250e-01	4.097651e-02	4.085207e-01	2.689587e-02	3.376818e-01	1.682887e-01	3.397229e-01	1.543066e-01	3.512663e-01	2.407526e-01	1.838140e-01	2.241671e-01	2.584708e-01	2.551980e-01	2.444516e-01	2.418796e-01	1.517705e+00	1.431013e+00	1.550359e+00	1.886431e-02	4.029476e-01	3.225809e-01	2.274471e+00
265000	-9.068681e+04	-3.072577e+02	6.349500e+01	2.272941e-01	1.789595e-01	1.066594e-01	1.036433e-01	2.963001e-01	8.714361e-02	1.636177e-01	2.433708e-01	8.893317e-02	2.617750e-01	1.777249e-01	6.457839e-02	6.018144e-02	2.929431e-01	1.704824e-01	4.097651e-02	4.085207e-01	2.689587e-02	3.376818e-01	1.682887e-01	3.289343e-01	1.650953e-01	3.512663e-01	2.407526e-01	1.838140e-01	2.241671e-01	2.584708e-01	2.551980e-01	2.444516e-01	2.418796e-01	1.663669e+00	1.588802e+00	1.415138e+00	1.873506e-02	3.801698e-01	3.453588e-01	2.274471e+00
265500	-9.068494e+04	-3.140780e+02	6.636421e+01	2.272941e-01	1.789595e-01	1.066594e-01	1.036433e-01	2.893828e-01	9.406083e-02	1.577683e-01	2.433708e-01	8.948365e-02	2.635489e-01	1.759510e-01	6.987730e-02	5.482947e-02	2.850340e-01	1.740822e-01	3.342902e-02	4.254579e-01	2.716735e-02	3.376818e-01	1.682887e-01	3.351026e-01	1.589269e-01	3.512663e-01	2.397818e-01	1.838140e-01	2.251379e-01	2.584708e-01	2.554365e-01	2.461796e-01	2.399131e-01	1.612907e+00	1.720180e+00	1.415138e+00	3.229633e-02	3.718186e-01	3.537099e-01	2.274471e+00
266000	-9.068535e+04	-3.148974e+02	6.675972e+01	2.257234e-01	1.789595e-01	1.055062e-01	1.036433e-01	2.893828e-01	9.678473e-02	1.554623e-01	2.346826e-01	8.755996e-02	2.468319e-01	1.884596e-01	8.700358e-02	5.482947e-02	2.850340e-01	1.740822e-01	3.342902e-02	4.254579e-01	2.716735e-02	3.328215e-01	1.682887e-01	3.345070e-01	1.643828e-01	3.630585e-01	2.424060e-01	1.835281e-01	2.110074e-01	2.595422e-01	2.625660e-01	2.366479e-01	2.412438e-01	1.629684e+00	1.386234e+00	1.644609e+00	2.858778e-02	3.718186e-01	3.537099e-01	2.274471e+00
266500	-9.068891e+04	-3.148130e+02	6.684737e+01	2.257234e-01	1.826169e-01	1.055062e-01	9.655069e-02	2.857255e-01	1.038773e-01	1.554623e-01	2.346826e-01	1.003644e-01	2.468319e-01	1.884596e-01	7.419915e-02	6.496235e-02	2.996398e-01	1.699379e-01	4.692424e-02	4.022636e-01	1.627215e-02	3.328215e-01	1.741092e-01	3.286865e-01	1.643828e-01	3.630585e-01	2.424060e-01	1.835281e-01	2.110074e-01	2.595422e-01	2.625660e-01	2.366479e-01	2.412438e-01	1.629684e+00	1.336369e+00	1.409708e+00	3.007176e-02	3.761460e-01	3.403859e-01	2.283468e+00
267000	-9.068130e+04	-3.141224e+02	6.638777e+01	2.183973e-01	1.881557e-01	1.110127e-01	1.038768e-01	2.857255e-01	9.283195e-02	1.530133e-01	2.346826e-01	9.749620e-02	2.468319e-01	1.884596e-01	7.951637e-02	6.496235e-02	2.996398e-01	1.699379e-01	4.692424e-02	4.022636e-01	1.627215e-02	3.328215e-01	1.741092e-01	3.286865e-01	1.643828e-01	3.630585e-01	2.424060e-01	1.835281e-01	2.110074e-01	2.595422e-01	2.625660e-01	2.366479e-01	2.412438e-01	1.629684e+00	1.580955e+00	1.527755e+00	2.119946e-02	3.751415e-01	3.413904e-01	2.283468e+00
267500	-9.068759e+04	-3.110399e+02	6.502683e+01	2.202597e-01	1.881544e-01	9.812119e-02	9.717274e-02	2.943087e-01	1.019833e-01	1.553100e-01	2.497146e-01	9.749620e-02	2.468319e-01	1.734276e-01	7.721973e-02	6.757621e-02	2.996398e-01	1.673241e-01	4.692424e-02	4.022636e-01	1.627215e-02	3.328215e-01	1.741092e-01	3.310541e-01	1.620152e-01	3.680782e-01	2.373863e-01	1.835281e-01	2.110074e-01	2.595422e-01	2.625660e-01	2.400907e-01	2.378010e-01	1.636949e+00	1.576028e+00	1.603089e+00	1.463812e-02	3.880394e-01	3.413904e-01	2.270570e+00
268000	-9.069113e+04	-3.134111e+02	6.599075e+01	2.282040e-01	1.803486e-01	1.151868e-01	1.043984e-01	2.715112e-01	1.003510e-01	1.553100e-01	2.497146e-01	9.873205e-02	2.468319e-01	1.734276e-01	7.598388e-02	5.109237e-02	2.996398e-01	1.673241e-01	4.692424e-02	4.187474e-01	1.627215e-02	3.328215e-01	1.741092e-01	3.310541e-01	1.620152e-01	3.610038e-01	2.373863e-01	1.864682e-01	2.151417e-01	2.595422e-01	2.625660e-01	2.400907e-01	2.378010e-01	1.866020e+00	1.576599e+00	1.500008e+00	1.716309e-02	3.959642e-01	3.279229e-01	2.276113e+00
268500	-9.067259e+04	-3.089188e+02	6.429048e+01	2.219444e-01	1.866082e-01	1.151868e-01	1.028493e-01	2.715112e-01	1.019000e-01	1.382431e-01	2.667815e-01	9.873205e-02	2.468319e-01	1.734276e-01	7.598388e-02	6.337736e-02	3.148151e-01	1.687948e-01	3.905370e-02	3.905953e-01	2.336380e-02	3.328215e-01	1.741092e-01	3.310541e-01	1.620152e-01	3.625741e-01	2.540684e-01	1.682158e-01	2.151417e-01	2.595422e-01	2.612326e-01	2.400907e-01	2.391345e-01	1.581321e+00	1.331875e+00	1.518148e+00	2.977551e-02	3.931991e-01	3.279229e-01	2.278878e+00
269000	-9.067700e+04	-3.144859e+02	6.658499e+01	2.293779e-01	1.818293e-01	1.158362e-01	9.667807e-02	2.745811e-01	1.016974e-01	1.382431e-01	2.752312e-01	9.028237e-02	2.468319e-01	1.734276e-01	7.598388e-02	6.286391e-02	3.099397e-01	1.649480e-01	4.828937e-02	3.905953e-01	2.336380e-02	3.332705e-01	1.698885e-01	3.374637e-01	1.593773e-01	3.605682e-01	2.380764e-01	1.768903e-01	2.244652e-01	2.595422e-01	2.612326e-01	2.400907e-01	2.391345e-01	1.567135e+00	1.657057e+00	1.424970e+00	2.816064e-02	3.734089e-01	3.279229e-01	2.298668e+00
269500	-9.068279e+04	-3.111906e+02	6.518204e+01	2.290981e-01	1.818293e-01	1.161159e-01	9.667807e-02	2.745811e-01	1.016974e-01	1.382431e-01	2.752312e-01	8.362034e-02	2.534940e-01	1.734276e-01	7.598388e-02	5.814546e-02	3.099397e-01	1.696664e-01	4.828937e-02	3.905953e-01	2.336380e-02	3.332705e-01	1.698885e-01	3.374637e-01	1.593773e-01	3.605682e-01	2.380764e-01	1.768903e-01	2.244652e-01	2.595422e-01	2.612326e-01	2.400907e-01	2.391345e-01	1.649736e+00	1.475108e+00	1.478421e+00	2.816064e-02	3.743094e-01	3.498604e-01	2.275830e+00
270000	-9.069216e+04	-3.092469e+02	6.428368e+01	2.290981e-01	1.818293e-01	1.161159e-01	9.667807e-02	2.745811e-01	1.016974e-01	1.414455e-01	2.855475e-01	9.048863e-02	2.498025e-01	1.612345e-01	7.148142e-02	5.771108e-02	2.898672e-01	1.701132e-01	4.983538e-02	4.109900e-01	2.148319e-02	3.421574e-01	1.636466e-01	3.374637e-01	1.567323e-01	3.471617e-01	2.514829e-01	1.768903e-01	2.244652e-01	2.595422e-01	2.612326e-01	2.400907e-01	2.391345e-01	1.631421e+00	1.532346e+00	1.611858e+00	2.816064e-02	4.004982e-01	3.451420e-01	2.254360e+00
270500	-9.068887e+04	-3.050372e+02	6.258450e+01	2.290981e-01	1.818293e-01	1.161159e-01	9.667807e-02	2.745811e-01	1.016974e-01	1.414455e-01	2.855475e-01	9.048863e-02	2.498025e-01	1.612345e-01	7.148142e-02	5.771108e-02	2.898672e-01	1.701132e-01	4.983538e-02	4.109900e-01	2.148319e-02	3.421574e-01	1.636466e-01	3.374637e-01	1.567323e-01	3.381949e-01	2.514829e-01	1.768903e-01	2.334320e-01	2.595422e-01	2.612326e-01	2.400907e-01	2.391345e-01	1.782024e+00	1.410779e+00	1.454094e+00	3.299143e-02	4.033126e-01	3.417373e-01	2.254950e+00
271000	-9.071012e+04	-3.112980e+02	6.521921e+01	2.197388e-01	1.919707e-01	1.076704e-01	9.630360e-02	2.902462e-01	9.407029e-02	1.472613e-01	2.419603e-01	9.325880e-02	2.620973e-01	1.838946e-01	7.152763e-02	5.550482e-02	3.063747e-01	1.683088e-01	4.044285e-02	4.086498e-01	2.071898e-02	3.268924e-01	1.745816e-01	3.366153e-01	1.619107e-01	3.544119e-01	2.391062e-01	1.852720e-01	2.212099e-01	2.619925e-01	2.541823e-01	2.440768e-01	2.397484e-01	1.679986e+00	1.473572e+00	1.470062e+00	1.297746e-02	3.998937e-01	3.645895e-01	2.235517e+00
271500	-9.069951e+04	-3.142354e+02	6.647379e+01	2.290981e-01	1.818293e-01	1.161159e-01	9.667807e-02	2.745811e-01	1.016974e-01	1.414455e-01	2.747910e-01	9.048863e-02	2.605590e-01	1.612345e-01	7.148142e-02	4.622285e-02	2.604412e-01	1.757110e-01	4.423431e-02	4.479981e-01	2.539261e-02	3.423421e-01	1.634619e-01	3.394684e-01	1.547276e-01	3.381949e-01	2.499557e-01	1.784174e-01	2.334320e-01	2.595422e-01	2.612326e-01	2.400907e-01	2.391345e-01	1.659696e+00	1.620922e+00	1.373132e+00	3.077706e-02	3.822644e-01	3.169621e-01	2.300774e+00
272000	-9.069758e+04	-3.196679e+02	6.886943e+01	2.236311e-01	1.701210e-01	1.217495e-01	9.662371e-02	2.879026e-01	9.997218e-02	1.414455e-01	2.663088e-01	9.048863e-02	2.744328e-01	1.558429e-01	7.148142e-02	5.228181e-02	2.604412e-01	1.757110e-01	4.072057e-02	4.479981e-01	2.284740e-02	3.423421e-01	1.634619e-01	3.394684e-01	1.547276e-01	3.453961e-01	2.499557e-01	1.712163e-01	2.334320e-01	2.595422e-01	2.612326e-01	2.400907e-01	2.391345e-01	1.690236e+00	1.660356e+00	1.327010e+00	2.194444e-02	3.822644e-01	3.117548e-01	2.305981e+00
272500	-9.068892e+04	-3.205628e+02	6.923343e+01	2.173209e-01	1.771682e-01	1.105123e-01	9.598900e-02	2.925818e-01	1.064278e-01	1.529689e-01	2.605525e-01	9.680127e-02	2.601788e-01	1.630706e-01	6.642790e-02	5.684210e-02	2.646293e-01	1.671198e-01	3.235753e-02	4.500135e-01	2.903772e-02	3.423421e-01	1.670586e-01	3.394684e-01	1.511308e-01	3.453961e-01	2.499557e-01	1.735793e-01	2.310690e-01	2.595422e-01	2.612326e-01	2.400907e-01	2.391345e-01	1.808888e+00	1.547609e+00	1.410006e+00	2.808058e-02	3.690975e-01	3.249217e-01	2.305981e+00
273000	-9.069199e+04	-3.125198e+02	6.585185e+01	2.283018e-01	1.771682e-01	1.105123e-01	9.872330e-02	2.847752e-01	1.005192e-01	1.529689e-01	2.605525e-01	9.680127e-02	2.601788e-01	1.630706e-01	6.642790e-02	4.611918e-02	2.659260e-01	1.617959e-01	4.721781e-02	4.489415e-01	2.999955e-02	3.423421e-01	1.670586e-01	3.394684e-01	1.511308e-01	3.492586e-01	2.499557e-01	1.697168e-01	2.310690e-01	2.595422e-01	2.612326e-01	2.400907e-01	2.391345e-01	1.520080e+00	1.467401e+00	1.385277e+00	2.264637e-02	3.597825e-01	3.342367e-01	2.305981e+00
273500	-9.069961e+04	-3.095751e+02	6.444080e+01	2.122633e-01	1.771682e-01	1.105123e-01	9.872330e-02	2.938439e-01	1.074889e-01	1.529689e-01	2.605525e-01	9.680127e-02	2.570680e-01	1.661813e-01	6.642790e-02	4.611918e-02	2.659260e-01	1.617959e-01	4.721781e-02	4.489415e-01	2.999955e-02	3.319066e-01	1.699324e-01	3.470302e-01	1.511308e-01	3.515134e-01	2.468736e-01	1.705441e-01	2.310690e-01	2.595422e-01	2.612326e-01	2.400907e-01	2.391345e-01	1.578709e+00	1.767670e+00	1.385277e+00	3.814214e-02	3.794646e-01	3.399437e-01	2.280592e+00
274000	-9.068460e+04	-3.119680e+02	6.550093e+01	2.122633e-01	1.771682e-01	1.105123e-01	9.872330e-02	2.938439e-01	1.074889e-01	1.647599e-01	2.368929e-01	9.779396e-02	2.590617e-01	1.761628e-01	6.532861e-02	4.670035e-02	2.949875e-01	1.686166e-01	4.138259e-02	4.213369e-01	2.697614e-02	3.319066e-01	1.699324e-01	3.470302e-01	1.511308e-01	3.576691e-01	2.445926e-01	1.789439e-01	2.187943e-01	2.595422e-01	2.612326e-01	2.400907e-01	2.391345e-01	1.578709e+00	1.539947e+00	1.517575e+00	1.980349e-02	3.753705e-01	3.212879e-01	2.303342e+00
274500	-9.069262e+04	-3.160696e+02	6.715207e+01	2.135356e-01	1.758959e-01	1.105123e-01	9.872330e-02	2.938439e-01	1.074889e-01	1.470082e-01	2.475580e-01	9.779396e-02	2.588579e-01	1.832494e-01	6.553242e-02	4.947659e-02	2.922175e-01	1.713865e-01	4.138259e-02	4.213369e-01	2.419991e-02	3.461381e-01	1.714462e-01	3.274325e-01	1.549832e-01	3.576691e-01	2.445926e-01	1.847201e-01	2.130181e-01	2.595422e-01	2.612326e-01	2.400907e-01	2.391345e-01	1.549924e+00	1.739644e+00	1.648398e+00	3.031541e-02	3.981005e-01	3.212879e-01	2.280612e+00
275000	-9.068902e+04	-3.213885e+02	6.968607e+01	2.255728e-01	1.997466e-01	1.108027e-01	9.053143e-02	2.720276e-01	1.013188e-01	1.429613e-01	2.513255e-01	9.391270e-02	2.611054e-01	1.661579e-01	8.453722e-02	5.831329e-02	2.794994e-01	1.684034e-01	3.990688e-02	4.337532e-01	2.012381e-02	3.213629e-01	1.747744e-01	3.395823e-01	1.642804e-01	3.359294e-01	2.494833e-01	1.812685e-01	2.333187e-01	2.602831e-01	2.610684e-01	2.426634e-01	2.359852e-01	1.641165e+00	1.627727e+00	1.326616e+00	2.343684e-02	3.641895e-01	2.945370e-01	2.341273e+00
275500	-9.068962e+04	-3.160085e+02	6.723277e+01	2.216302e-01	1.722837e-01	1.032166e-01	9.528006e-02	3.026070e-01	1.049824e-01	1.470082e-01	2.410367e-01	9.779396e-02	2.493099e-01	1.894922e-01	7.535896e-02	5.286004e-02	2.943001e-01	1.713865e-01	4.133739e-02	4.213369e-01	1.877906e-02	3.461381e-01	1.714462e-01	3.274325e-01	1.549832e-01	3.552194e-01	2.445926e-01	1.871699e-01	2.130181e-01	2.595422e-01	2.612326e-01	2.400907e-01	2.391345e-01	1.674714e+00	1.570459e+00	1.448290e+00	3.058812e-02	3.980336e-01	3.252593e-01	2.276707e+00
276000	-9.068166e+04	-3.154433e+02	6.705396e+01	2.216302e-01	1.722837e-01	1.032166e-01	9.528006e-02	3.026070e-01	1.049824e-01	1.545883e-01	2.410367e-01	9.021390e-02	2.493099e-01	1.894922e-01	7.535896e-02	5.584045e-02	2.867639e-01	1.695795e-01	4.112895e-02	4.276866e-01	1.900066e-02	3.275744e-01	1.714462e-01	3.459962e-01	1.549832e-01	3.552194e-01	2.445926e-01	1.773853e-01	2.228027e-01	2.595422e-01	2.612326e-01	2.400907e-01	2.391345e-01	1.553658e+00	1.560265e+00	1.420982e+00	2.369810e-02	3.980336e-01	3.252593e-01	2.276707e+00
276500	-9.069711e+04	-3.051039e+02	6.256789e+01	2.216302e-01	1.722837e-01	1.032166e-01	9.528006e-02	3.026070e-01	1.049824e-01	1.443094e-01	2.341998e-01	9.728701e-02	2.664430e-01	1.771684e-01	8.059239e-02	4.915665e-02	2.852959e-01	1.695795e-01	4.259697e-02	4.328440e-01	2.052698e-02	3.275744e-01	1.744521e-01	3.429903e-01	1.549832e-01	3.552194e-01	2.445926e-01	1.773853e-01	2.228027e-01	2.595422e-01	2.612326e-01	2.400907e-01	2.391345e-01	1.807943e+00	1.525064e+00	1.420982e+00	2.715623e-02	3.781730e-01	3.451199e-01	2.276707e+00
277000	-9.068911e+04	-3.116552e+02	6.539931e+01	2.216302e-01	1.722837e-01	1.032166e-01	9.528006e-02	3.026070e-01	1.049824e-01	1.459273e-01	2.341998e-01	9.728701e-02	2.664430e-01	1.771684e-01	7.897449e-02	5.965034e-02	2.852959e-01	1.581481e-01	4.245743e-02	4.337817e-01	2.066652e-02	3.275744e-01	1.744521e-01	3.429903e-01	1.549832e-01	3.620663e-01	2.445555e-01	1.728740e-01	2.205043e-01	2.595422e-01	2.612326e-01	2.400907e-01	2.391345e-01	1.553223e+00	1.477664e+00	1.529391e+00	1.953423e-02	3.909176e-01	3.201634e-01	2.288919e+00
277500	-9.068516e+04	-3.134325e+02	6.623293e+01	2.216302e-01	1.722837e-01	1.072403e-01	9.528006e-02	2.985832e-01	1.049824e-01	1.470898e-01	2.414335e-01	9.257744e-02	2.456736e-01	1.955663e-01	7.765929e-02	4.322976e-02	2.852959e-01	1.745687e-01	4.245743e-02	4.337817e-01	2.066652e-02	3.275744e-01	1.744521e-01	3.429903e-01	1.549832e-01	3.661525e-01	2.438145e-01	1.767030e-01	2.133300e-01	2.595422e-01	2.612326e-01	2.400907e-01	2.391345e-01	1.553223e+00	1.522368e+00	1.329298e+00	4.075459e-02	3.873459e-01	3.237351e-01	2.288919e+00
278000	-9.068494e+04	-3.124714e+02	6.591154e+01	2.216302e-01	1.883128e-01	1.072403e-01	9.528006e-02	2.825542e-01	1.049824e-01	1.432529e-01	2.414335e-01	9.257744e-02	2.456736e-01	1.955663e-01	8.149625e-02	4.322976e-02	2.852959e-01	1.745687e-01	4.245743e-02	4.337817e-01	2.066652e-02	3.275744e-01	1.744521e-01	3.429903e-01	1.549832e-01	3.661525e-01	2.387501e-01	1.817673e-01	2.133300e-01	2.595422e-01	2.612326e-01	2.400907e-01	2.391345e-01	1.509972e+00	1.310729e+00	1.365426e+00	2.169137e-02	3.873459e-01	3.522314e-01	2.260423e+00
278500	-9.070368e+04	-3.239015e+02	7.082669e+01	2.093044e-01	1.873041e-01	1.258031e-01	1.011053e-01	2.788198e-01	9.766325e-02	1.538861e-01	2.444277e-01	8.897547e-02	2.695572e-01	1.689395e-01	7.421404e-02	4.293966e-02	2.996220e-01	1.632989e-01	3.878906e-02	4.389060e-01	1.644438e-02	3.248465e-01	1.731905e-01	3.433564e-01	1.586067e-01	3.586345e-01	2.330144e-01	1.819463e-01	2.264048e-01	2.604494e-01	2.590951e-01	2.444703e-01	2.359852e-01	1.584639e+00	1.594357e+00	1.445113e+00	2.267882e-02	3.391757e-01	3.058149e-01	2.355009e+00
279000	-9.069902e+04	-3.199218e+02	6.907285e+01	2.130552e-01	1.914647e-01	1.193815e-01	9.735443e-02	2.788198e-01	9.992426e-02	1.538861e-01	2.444277e-01	8.897547e-02	2.695572e-01	1.754493e-01	6.770421e-02	5.755227e-02	2.790984e-01	1.707506e-01	4.455297e-02	4.260229e-01	2.202288e-02	3.333333e-01	1.795786e-01	3.375356e-01	1.495525e-01	3.419481e-01	2.488600e-01	1.817375e-01	2.274544e-01	2.604494e-01	2.590951e-01	2.444703e-01	2.359852e-01	1.597537e+00	1.544700e+00	1.338400e+00	1.981456e-02	3.797040e-01	3.155792e-01	2.304717e+00
279500	-9.070227e+04	-3.194920e+02	6.895175e+01	2.094421e-01	1.767036e-01	1.052840e-01	1.067323e-01	3.026097e-01	9.922824e-02	1.464034e-01	2.447367e-01	8.694469e-02	2.500997e-01	1.963288e-01	7.548669e-02	5.623962e-02	2.779138e-01	1.719772e-01	4.767664e-02	4.304783e-01	1.571441e-02	3.296525e-01	1.740461e-01	3.363010e-01	1.600004e-01	3.661525e-01	2.432887e-01	1.772287e-01	2.133300e-01	2.596093e-01	2.611655e-01	2.400907e-01	2.391345e-01	1.478321e+00	1.336190e+00	1.504579e+00	3.054280e-02	3.897090e-01	3.358634e-01	2.274428e+00
280000	-9.069550e+04	-3.229870e+02	7.051584e+01	1.925863e-01	1.794136e-01	1.220867e-01	1.017166e-01	2.912748e-01	1.129220e-01	1.524634e-01	2.474439e-01	9.280038e-02	2.588791e-01	1.823704e-01	6.604291e-02	4.627840e-02	2.752082e-01	1.832495e-01	3.908145e-02	4.343255e-01	2.185694e-02	3.493916e-01	1.771815e-01	3.184976e-01	1.549293e-01	3.419481e-01	2.472500e-01	1.817375e-01	2.290644e-01	2.604494e-01	2.590951e-01	2.444703e-01	2.359852e-01	1.535455e+00	1.403832e+00	1.443530e+00	1.625543e-02	3.528784e-01	3.343337e-01	2.312788e+00
280500	-9.068461e+04	-3.212569e+02	6.972260e+01	2.094421e-01	1.767036e-01	1.052840e-01	1.025997e-01	3.067423e-01	9.922824e-02	1.500731e-01	2.347234e-01	9.099071e-02	2.597486e-01	1.811972e-01	8.326711e-02	5.224639e-02	2.638419e-01	1.663943e-01	4.442612e-02	4.471508e-01	2.594048e-02	3.296525e-01	1.720044e-01	3.363010e-01	1.620421e-01	3.661525e-01	2.432887e-01	1.772287e-01	2.133300e-01	2.596093e-01	2.611655e-01	2.400907e-01	2.391345e-01	1.657036e+00	1.359118e+00	1.367608e+00	2.963836e-02	3.761002e-01	3.167468e-01	2.307153e+00
281000	-9.069092e+04	-3.211684e+02	6.972417e+01	2.320821e-01	1.767036e-01	1.114192e-01	9.620974e-02	2.843570e-01	9.922824e-02	1.382252e-01	2.347234e-01	1.028386e-01	2.597486e-01	1.811972e-01	8.326711e-02	5.586091e-02	2.631450e-01	1.440021e-01	4.024909e-02	4.601388e-01	3.660412e-02	3.296525e-01	1.720044e-01	3.363010e-01	1.620421e-01	3.748510e-01	2.532606e-01	1.772287e-01	1.946597e-01	2.605685e-01	2.654677e-01	2.376809e-01	2.362830e-01	1.551710e+00	1.372441e+00	1.367608e+00	2.559483e-02	3.573214e-01	3.184174e-01	2.324261e+00
281500	-9.069803e+04	-3.144950e+02	6.655757e+01	2.320821e-01	1.767036e-01	1.114192e-01	9.620974e-02	2.859443e-01	9.764096e-02	1.328452e-01	2.279415e-01	1.037171e-01	2.567166e-01	1.911906e-01	8.758909e-02	4.611873e-02	2.706562e-01	1.746018e-01	3.864307e-02	4.436687e-01	2.631151e-02	3.296525e-01	1.662635e-01	3.420419e-01	1.620421e-01	3.748510e-01	2.532606e-01	1.772287e-01	1.946597e-01	2.619786e-01	2.640576e-01	2.366922e-01	2.372716e-01	1.799892e+00	1.419743e+00	1.501499e+00	3.140307e-02	4.005590e-01	3.080709e-01	2.291370e+00
282000	-9.070378e+04	-3.179554e+02	6.825432e+01	2.320821e-01	1.767036e-01	1.114192e-01	9.620974e-02	2.859443e-01	9.764096e-02	1.371156e-01	2.426800e-01	1.064032e-01	2.435273e-01	1.818166e-01	8.845726e-02	6.879758e-02	2.912383e-01	1.611483e-01	4.251119e-02	4.093645e-01	2.694004e-02	3.296525e-01	1.662635e-01	3.420419e-01	1.620421e-01	3.602392e-01	2.532606e-01	1.772287e-01	2.092715e-01	2.619786e-01	2.640576e-01	2.366922e-01	2.372716e-01	1.592000e+00	1.419743e+00	1.324749e+00	3.621806e-02	3.974046e-01	2.962614e-01	2.306334e+00
282500	-9.070910e+04	-3.158780e+02	6.723690e+01	1.961969e-01	1.785957e-01	1.123728e-01	1.033199e-01	3.023131e-01	1.072017e-01	1.581188e-01	2.592681e-01	9.379929e-02	2.479931e-01	1.633052e-01	7.751550e-02	4.893606e-02	2.734867e-01	1.774528e-01	5.245715e-02	4.259693e-01	2.169809e-02	3.437652e-01	1.701438e-01	3.311499e-01	1.549412e-01	3.543591e-01	2.450955e-01	1.753510e-01	2.251943e-01	2.635572e-01	2.543860e-01	2.400665e-01	2.419903e-01	1.528797e+00	1.675362e+00	1.349401e+00	1.125564e-02	3.771011e-01	3.331687e-01	2.289730e+00
283000	-9.069670e+04	-3.233438e+02	7.060092e+01	1.996936e-01	1.918220e-01	1.265365e-01	1.008822e-01	2.798374e-01	1.012281e-01	1.496508e-01	2.482103e-01	8.050410e-02	2.676318e-01	1.731431e-01	8.085983e-02	5.281251e-02	2.939550e-01	1.652172e-01	3.908536e-02	4.250062e-01	2.392363e-02	3.493916e-01	1.745018e-01	3.223051e-01	1.538014e-01	3.514866e-01	2.472500e-01	1.721990e-01	2.290644e-01	2.604923e-01	2.590951e-01	2.444703e-01	2.359423e-01	1.727335e+00	1.447916e+00	1.379806e+00	3.471823e-02	3.632017e-01	3.030334e-01	2.333765e+00
283500	-9.069937e+04	-3.278661e+02	7.286608e+01	1.996936e-01	1.895755e-01	1.287831e-01	1.008822e-01	2.798374e-01	1.012281e-01	1.477466e-01	2.604534e-01	8.988772e-02	2.592535e-01	1.685608e-01	7.409791e-02	5.434233e-02	2.939550e-01	1.652172e-01	3.908536e-02	4.250062e-01	2.239382e-02	3.493916e-01	1.745018e-01	3.223051e-01	1.538014e-01	3.524112e-01	2.398565e-01	1.786679e-01	2.290644e-01	2.604923e-01	2.570812e-01	2.464842e-01	2.359423e-01	1.394289e+00	1.471055e+00	1.374781e+00	1.658741e-02	3.559074e-01	3.089976e-01	2.335095e+00
284000	-9.069050e+04	-3.286911e+02	7.316353e+01	1.971300e-01	1.859946e-01	1.176280e-01	8.566083e-02	3.057189e-01	1.078677e-01	1.404457e-01	2.538630e-01	8.159645e-02	2.755976e-01	1.858468e-01	6.265030e-02	5.050080e-02	2.811914e-01	1.808918e-01	3.742496e-02	4.327349e-01	1.725620e-02	3.316734e-01	1.834527e-01	3.392702e-01	1.456036e-01	3.524112e-01	2.398565e-01	1.786679e-01	2.290644e-01	2.604923e-01	2.570812e-01	2.464842e-01	2.359423e-01	1.458432e+00	1.606701e+00	1.375494e+00	2.726167e-02	3.786642e-01	3.079459e-01	2.313390e+00
284500	-9.069578e+04	-3.282768e+02	7.295132e+01	1.971300e-01	1.798291e-01	1.237935e-01	8.566083e-02	3.057189e-01	1.078677e-01	1.652273e-01	2.538630e-01	8.159645e-02	2.755976e-01	1.610653e-01	6.265030e-02	5.050080e-02	2.811914e-01	1.808918e-01	3.742496e-02	4.327349e-01	1.725620e-02	3.316734e-01	1.834527e-01	3.392702e-01	1.456036e-01	3.524112e-01	2.398565e-01	1.710525e-01	2.366798e-01	2.604923e-01	2.570812e-01	2.464842e-01	2.359423e-01	1.607752e+00	1.585794e+00	1.278138e+00	1.997352e-02	3.843236e-01	3.022866e-01	2.313390e+00
285000	-9.069142e+04	-3.199126e+02	6.909994e+01	2.125985e-01	1.772705e-01	1.278563e-01	9.898228e-02	2.727772e-01	1.105151e-01	1.610162e-01	2.616431e-01	8.159645e-02	2.678176e-01	1.652764e-01	6.265030e-02	5.443857e-02	2.851706e-01	1.677700e-01	4.417495e-02	4.228958e-01	2.555001e-02	3.251274e-01	1.834527e-01	3.392702e-01	1.521496e-01	3.561968e-01	2.360708e-01	1.710525e-01	2.366798e-01	2.604923e-01	2.570812e-01	2.464842e-01	2.359423e-01	1.453310e+00	1.585794e+00	1.372285e+00	1.460262e-02	3.746726e-01	3.320752e-01	2.293252e+00
285500	-9.069665e+04	-3.150286e+02	6.691764e+01	2.266644e-01	1.781172e-01	1.097743e-01	9.905612e-02	2.910150e-01	9.537302e-02	1.445910e-01	2.332081e-01	1.097650e-01	2.554739e-01	1.863674e-01	7.059463e-02	5.962403e-02	2.789387e-01	1.617959e-01	5.049556e-02	4.234936e-01	2.565210e-02	3.348634e-01	1.675882e-01	3.389967e-01	1.585518e-01	3.577139e-01	2.437082e-01	1.951036e-01	2.034743e-01	2.625258e-01	2.516353e-01	2.415139e-01	2.443249e-01	1.594802e+00	1.470044e+00	1.366124e+00	2.332990e-02	3.921368e-01	3.223389e-01	2.285524e+00
286000	-9.069571e+04	-3.125917e+02	6.576615e+01	2.179232e-01	1.728380e-01	1.278563e-01	1.034148e-01	2.846033e-01	9.336429e-02	1.610162e-01	2.602390e-01	8.300055e-02	2.678176e-01	1.652764e-01	6.265030e-02	5.443857e-02	2.851706e-01	1.677700e-01	4.417495e-02	4.228958e-01	2.555001e-02	3.379388e-01	1.676706e-01	3.395500e-01	1.548406e-01	3.524977e-01	2.358435e-01	1.707524e-01	2.409064e-01	2.684566e-01	2.491169e-01	2.464842e-01	2.359423e-01	1.634360e+00	1.570916e+00	1.438104e+00	1.426700e-02	3.804602e-01	3.262876e-01	2.293252e+00
286500	-9.069507e+04	-3.169338e+02	6.765026e+01	2.179232e-01	1.728380e-01	1.278563e-01	1.034148e-01	2.846033e-01	9.336429e-02	1.610162e-01	2.460403e-01	8.130378e-02	2.678176e-01	1.669732e-01	7.684894e-02	6.730331e-02	2.887914e-01	1.541808e-01	3.912563e-02	4.212982e-01	2.930068e-02	3.379388e-01	1.717849e-01	3.395500e-01	1.507263e-01	3.524977e-01	2.358435e-01	1.707524e-01	2.409064e-01	2.565482e-01	2.610253e-01	2.464842e-01	2.359423e-01	1.634360e+00	1.539935e+00	1.498911e+00	1.875673e-02	3.830574e-01	3.345700e-01	2.282373e+00
287000	-9.069241e+04	-3.173070e+02	6.775761e+01	2.035222e-01	1.707408e-01	1.180465e-01	9.837252e-02	3.093790e-01	9.993890e-02	1.500629e-01	2.472792e-01	9.040791e-02	2.684278e-01	1.669732e-01	7.684894e-02	6.730331e-02	2.934535e-01	1.593526e-01	3.395378e-02	4.166361e-01	2.930068e-02	3.379388e-01	1.717849e-01	3.395500e-01	1.507263e-01	3.447154e-01	2.358435e-01	1.785346e-01	2.409064e-01	2.565482e-01	2.610253e-01	2.464842e-01	2.359423e-01	1.846431e+00	1.539935e+00	1.417729e+00	2.304276e-02	3.629713e-01	3.355399e-01	2.301489e+00
287500	-9.069160e+04	-3.167051e+02	6.745536e+01	2.158280e-01	1.689584e-01	1.153221e-01	1.003743e-01	2.896667e-01	1.098504e-01	1.500629e-01	2.472792e-01	9.040791e-02	2.684278e-01	1.669732e-01	7.684894e-02	6.944765e-02	3.027299e-01	1.454257e-01	4.031567e-02	4.113008e-01	3.078033e-02	3.379388e-01	1.709566e-01	3.468514e-01	1.442532e-01	3.484165e-01	2.512334e-01	1.766543e-01	2.236959e-01	2.565482e-01	2.610253e-01	2.464842e-01	2.359423e-01	1.653479e+00	1.813982e+00	1.417729e+00	1.783933e-02	3.764999e-01	3.220113e-01	2.301489e+00
288000	-9.067610e+04	-3.096236e+02	6.452752e+01	2.158280e-01	1.713623e-01	1.153221e-01	9.797038e-02	2.896667e-01	1.098504e-01	1.500629e-01	2.472792e-01	9.584608e-02	2.684278e-01	1.669732e-01	7.141077e-02	7.356309e-02	2.961552e-01	1.514779e-01	3.409736e-02	4.087018e-01	3.600470e-02	3.379388e-01	1.709566e-01	3.468514e-01	1.442532e-01	3.484165e-01	2.510246e-01	1.766543e-01	2.239046e-01	2.565482e-01	2.610253e-01	2.464842e-01	2.359423e-01	1.575546e+00	1.468999e+00	1.530632e+00	3.024551e-02	3.862546e-01	3.534546e-01	2.260291e+00
288500	-9.067272e+04	-3.125016e+02	6.575444e+01	2.158280e-01	1.713623e-01	1.153221e-01	9.360423e-02	2.937275e-01	1.101558e-01	1.424580e-01	2.576267e-01	9.762434e-02	2.434557e-01	1.729806e-01	8.585476e-02	6.760191e-02	2.781854e-01	1.658274e-01	2.681284e-02	4.296070e-01	3.196545e-02	3.379388e-01	1.709566e-01	3.468514e-01	1.442532e-01	3.484165e-01	2.510246e-01	1.766543e-01	2.239046e-01	2.565482e-01	2.610253e-01	2.464842e-01	2.359423e-01	1.580782e+00	1.468999e+00	1.530632e+00	3.018617e-02	3.807718e-01	3.171528e-01	2.302075e+00
289000	-9.067750e+04	-3.126077e+02	6.581014e+01	2.158280e-01	1.713623e-01	1.153221e-01	9.360423e-02	2.937275e-01	1.101558e-01	1.424580e-01	2.712817e-01	9.762434e-02	2.434557e-01	1.729806e-01	7.219981e-02	4.585022e-02	2.781854e-01	1.761702e-01	4.958116e-02	4.296070e-01	2.060599e-02	3.322596e-01	1.701785e-01	3.533086e-01	1.442532e-01	3.503106e-01	2.477011e-01	1.752558e-01	2.267325e-01	2.565482e-01	2.610253e-01	2.464842e-01	2.359423e-01	1.580782e+00	1.544206e+00	1.432414e+00	2.024130e-02	3.795258e-01	3.450261e-01	2.275448e+00
289500	-9.068938e+04	-3.165393e+02	6.757482e+01	2.158280e-01	1.791280e-01	1.153221e-01	9.360423e-02	2.937275e-01	1.023902e-01	1.424580e-01	2.712817e-01	9.762434e-02	2.474719e-01	1.729806e-01	6.818354e-02	4.919280e-02	2.782637e-01	1.787997e-01	4.397141e-02	4.343716e-01	1.540080e-02	3.335960e-01	1.827506e-01	3.296694e-01	1.539840e-01	3.488621e-01	2.491495e-01	1.752558e-01	2.267325e-01	2.565482e-01	2.528473e-01	2.464842e-01	2.441203e-01	1.552892e+00	1.544206e+00	1.351989e+00	2.046841e-02	3.624317e-01	3.141288e-01	2.323439e+00
290000	-9.071997e+04	-3.079093e+02	6.372564e+01	2.035330e-01	1.902615e-01	1.007121e-01	1.111006e-01	2.939237e-01	1.004692e-01	1.568553e-01	2.456335e-01	8.456355e-02	2.668374e-01	1.814287e-01	6.468151e-02	5.998105e-02	3.165093e-01	1.829982e-01	4.330697e-02	3.773728e-01	1.983170e-02	3.270333e-01	1.790741e-01	3.219827e-01	1.719099e-01	3.602638e-01	2.265958e-01	1.835989e-01	2.295415e-01	2.540288e-01	2.610572e-01	2.377350e-01	2.471790e-01	1.727969e+00	1.436882e+00	1.601874e+00	1.723629e-02	3.785214e-01	3.544059e-01	2.267073e+00
290500	-9.069183e+04	-3.270024e+02	7.224842e+01	2.158280e-01	1.861913e-01	1.153221e-01	9.654647e-02	2.937275e-01	9.238462e-02	1.436781e-01	2.806154e-01	8.948822e-02	2.344783e-01	1.700439e-01	8.169614e-02	4.264767e-02	2.879189e-01	1.622647e-01	4.642699e-02	4.321993e-01	2.854246e-02	3.261346e-01	1.775957e-01	3.392141e-01	1.570556e-01	3.488621e-01	2.522271e-01	1.721782e-01	2.267325e-01	2.616652e-01	2.552280e-01	2.379916e-01	2.451151e-01	1.794792e+00	1.476193e+00	1.410154e+00	2.942389e-02	3.472900e-01	3.008522e-01	2.351858e+00
291000	-9.068560e+04	-3.184017e+02	6.844707e+01	2.158280e-01	1.861913e-01	1.153221e-01	9.654647e-02	2.937275e-01	9.238462e-02	1.575984e-01	2.752171e-01	8.786538e-02	2.502499e-01	1.631591e-01	6.591010e-02	4.264767e-02	2.856195e-01	1.622647e-01	4.642699e-02	4.437622e-01	1.927886e-02	3.261346e-01	1.775957e-01	3.392141e-01	1.570556e-01	3.470731e-01	2.532399e-01	1.665730e-01	2.331141e-01	2.638250e-01	2.573680e-01	2.358516e-01	2.429553e-01	1.587083e+00	1.324808e+00	1.439908e+00	2.942389e-02	3.557893e-01	3.332173e-01	2.310993e+00
291500	-9.069168e+04	-3.129637e+02	6.599865e+01	2.248070e-01	1.796408e-01	1.118043e-01	9.948639e-02	2.928533e-01	9.140813e-02	1.575984e-01	2.752171e-01	8.786538e-02	2.310732e-01	1.631591e-01	8.508678e-02	4.264767e-02	2.856195e-01	1.622647e-01	4.642699e-02	4.437622e-01	1.927886e-02	3.261346e-01	1.775957e-01	3.409981e-01	1.552716e-01	3.542128e-01	2.602054e-01	1.775377e-01	2.080440e-01	2.638250e-01	2.573680e-01	2.358516e-01	2.429553e-01	1.532143e+00	1.583120e+00	1.361590e+00	2.942389e-02	3.938780e-01	3.331324e-01	2.272990e+00
292000	-9.068381e+04	-3.240667e+02	7.091348e+01	2.248070e-01	1.796408e-01	1.118043e-01	9.948639e-02	2.799392e-01	1.043222e-01	1.452104e-01	2.849474e-01	9.296271e-02	2.405803e-01	1.537671e-01	8.253203e-02	4.789522e-02	2.752708e-01	1.726135e-01	4.142010e-02	4.437622e-01	1.903820e-02	3.261346e-01	1.775957e-01	3.409981e-01	1.552716e-01	3.312227e-01	2.637571e-01	1.718416e-01	2.331786e-01	2.638250e-01	2.573680e-01	2.358516e-01	2.429553e-01	1.657090e+00	1.583120e+00	1.361590e+00	2.942389e-02	3.470811e-01	2.998575e-01	2.353061e+00
292500	-9.070011e+04	-3.298131e+02	7.377226e+01	2.111386e-01	1.739907e-01	1.188153e-01	8.916684e-02	3.034783e-01	1.034102e-01	1.418817e-01	2.263025e-01	9.293121e-02	2.677825e-01	1.845561e-01	8.654594e-02	4.567078e-02	2.945375e-01	1.865784e-01	4.390774e-02	4.177148e-01	1.159083e-02	3.419294e-01	1.673372e-01	3.453539e-01	1.453795e-01	3.682066e-01	2.370939e-01	1.866683e-01	2.080313e-01	2.611728e-01	2.601571e-01	2.376961e-01	2.409740e-01	1.545614e+00	1.448219e+00	1.298220e+00	2.071442e-02	3.475438e-01	3.205032e-01	2.331953e+00
293000	-9.068886e+04	-3.257177e+02	7.169782e+01	2.248070e-01	1.899499e-01	1.118043e-01	9.948639e-02	2.799392e-01	9.401314e-02	1.380602e-01	2.849474e-01	9.296271e-02	2.481588e-01	1.609173e-01	7.495357e-02	4.641928e-02	3.047029e-01	1.632330e-01	4.543868e-02	4.199806e-01	2.022561e-02	3.143199e-01	1.775957e-01	3.409981e-01	1.670863e-01	3.612192e-01	2.556926e-01	1.699036e-01	2.131846e-01	2.638250e-01	2.587863e-01	2.358516e-01	2.415371e-01	1.685370e+00	1.544457e+00	1.338511e+00	1.574764e-02	3.529115e-01	3.084304e-01	2.338658e+00
293500	-9.070138e+04	-3.242730e+02	7.106545e+01	2.149908e-01	1.997661e-01	1.118043e-01	9.665486e-02	2.827708e-01	9.401314e-02	1.460164e-01	2.739247e-01	9.166993e-02	2.319264e-01	1.615626e-01	9.489996e-02	4.919144e-02	2.794675e-01	1.650640e-01	4.951032e-02	4.355969e-01	2.116983e-02	3.329748e-01	1.695570e-01	3.276126e-01	1.698556e-01	3.596381e-01	2.556926e-01	1.714847e-01	2.131846e-01	2.669124e-01	2.579590e-01	2.358516e-01	2.392770e-01	1.712797e+00	1.428985e+00	1.338511e+00	3.610794e-02	3.764520e-01	3.084304e-01	2.315118e+00
294000	-9.069785e+04	-3.211257e+02	6.960442e+01	2.149908e-01	1.997661e-01	1.118043e-01	9.665486e-02	2.827708e-01	9.401314e-02	1.460164e-01	2.739247e-01	9.166993e-02	2.319264e-01	1.615626e-01	9.489996e-02	4.584642e-02	2.794675e-01	1.694603e-01	4.511401e-02	4.355969e-01	2.451486e-02	3.356552e-01	1.793949e-01	3.155349e-01	1.694150e-01	3.596381e-01	2.514608e-01	1.757165e-01	2.131846e-01	2.669124e-01	2.579590e-01	2.358516e-01	2.392770e-01	1.712797e+00	1.412564e+00	1.386679e+00	1.453848e-02	3.660046e-01	3.275828e-01	2.306413e+00
294500	-9.069666e+04	-3.172255e+02	6.772059e+01	2.085625e-01	2.027602e-01	1.152385e-01	9.665486e-02	2.827708e-01	9.401314e-02	1.509099e-01	2.364198e-01	8.535991e-02	2.602016e-01	1.680462e-01	9.906258e-02	4.584642e-02	2.794675e-01	1.694603e-01	4.511401e-02	4.355969e-01	2.451486e-02	3.356552e-01	1.793949e-01	3.155349e-01	1.694150e-01	3.596381e-01	2.514608e-01	1.764145e-01	2.124866e-01	2.669124e-01	2.579590e-01	2.358516e-01	2.392770e-01	1.737924e+00	1.518099e+00	1.550075e+00	2.183970e-02	3.963602e-01	3.262658e-01	2.277374e+00
295000	-9.070065e+04	-3.198042e+02	6.904288e+01	1.959744e-01	1.739907e-01	1.188153e-01	9.812375e-02	3.034783e-01	1.096175e-01	1.547153e-01	2.287804e-01	1.003491e-01	2.452399e-01	1.870357e-01	8.387962e-02	5.388606e-02	2.801486e-01	1.685321e-01	4.483206e-02	4.324156e-01	2.018559e-02	3.436226e-01	1.729201e-01	3.351281e-01	1.483293e-01	3.663276e-01	2.370939e-01	1.870244e-01	2.095541e-01	2.611728e-01	2.601571e-01	2.376961e-01	2.409740e-01	1.537022e+00	1.462368e+00	1.429935e+00	3.517871e-02	3.719169e-01	3.058459e-01	2.322237e+00
295500	-9.070180e+04	-3.157875e+02	6.720637e+01	2.139131e-01	1.798117e-01	1.205694e-01	8.506788e-02	2.954188e-01	1.052191e-01	1.534110e-01	2.432419e-01	8.926410e-02	2.594003e-01	1.703746e-01	8.430802e-02	5.061879e-02	2.900891e-01	1.731604e-01	5.075542e-02	4.176777e-01	1.769862e-02	3.311859e-01	1.815547e-01	3.359596e-01	1.512997e-01	3.575336e-01	2.390192e-01	1.799416e-01	2.235056e-01	2.570842e-01	2.611275e-01	2.423067e-01	2.394816e-01	1.589506e+00	1.575428e+00	1.367500e+00	3.648245e-02	3.648473e-01	3.107673e-01	2.324385e+00
296000	-9.069275e+04	-3.167211e+02	6.775892e+01	2.117980e-01	1.981002e-01	1.146290e-01	9.273005e-02	2.788199e-01	1.039229e-01	1.530326e-01	2.403274e-01	9.058540e-02	2.564332e-01	1.625917e-01	9.702973e-02	4.744045e-02	2.953422e-01	1.809307e-01	4.511401e-02	4.066577e-01	2.451486e-02	3.340036e-01	1.793949e-01	3.279136e-01	1.586880e-01	3.711274e-01	2.401100e-01	1.788121e-01	2.099505e-01	2.546860e-01	2.632372e-01	2.441781e-01	2.378986e-01	1.502427e+00	1.340322e+00	1.372517e+00	2.233070e-02	3.674524e-01	3.529667e-01	2.279581e+00
296500	-9.068986e+04	-3.091013e+02	6.420768e+01	2.117980e-01	1.977197e-01	1.146290e-01	9.347097e-02	2.788199e-01	1.035624e-01	1.473078e-01	2.381868e-01	9.528420e-02	2.513225e-01	1.934641e-01	7.443455e-02	5.859302e-02	2.777316e-01	1.534906e-01	4.355282e-02	4.391268e-01	2.750520e-02	3.340036e-01	1.793949e-01	3.279136e-01	1.586880e-01	3.527104e-01	2.466726e-01	1.871187e-01	2.134983e-01	2.595824e-01	2.632372e-01	2.392818e-01	2.378986e-01	1.906588e+00	1.531136e+00	1.372517e+00	2.233070e-02	4.092996e-01	3.529667e-01	2.237734e+00
297000	-9.069033e+04	-3.163510e+02	6.743446e+01	2.167172e-01	1.928006e-01	1.269248e-01	9.347097e-02	2.788199e-01	9.126656e-02	1.473078e-01	2.381868e-01	9.528420e-02	2.513225e-01	1.934641e-01	7.443455e-02	5.859302e-02	2.777316e-01	1.534906e-01	4.355282e-02	4.391268e-01	2.750520e-02	3.340036e-01	1.793949e-01	3.279136e-01	1.586880e-01	3.527104e-01	2.466726e-01	1.871187e-01	2.134983e-01	2.645692e-01	2.597484e-01	2.365537e-01	2.391287e-01	1.806327e+00	1.365889e+00	1.406227e+00	2.019457e-02	4.011573e-01	3.421108e-01	2.256732e+00
297500	-9.068403e+04	-3.148202e+02	6.684986e+01	2.258779e-01	1.826782e-01	1.151720e-01	1.012407e-01	2.789063e-01	9.612481e-02	1.531330e-01	2.437115e-01	9.748140e-02	2.517988e-01	1.895386e-01	6.433669e-02	5.859302e-02	2.803625e-01	1.534906e-01	4.355282e-02	4.439571e-01	2.004401e-02	3.446756e-01	1.687228e-01	3.279136e-01	1.586880e-01	3.527104e-01	2.466726e-01	1.871187e-01	2.134983e-01	2.645692e-01	2.597484e-01	2.365537e-01	2.391287e-01	1.530920e+00	1.365889e+00	1.480457e+00	2.081437e-02	4.011573e-01	3.214791e-01	2.277364e+00
298000	-9.068945e+04	-3.243757e+02	7.112488e+01	2.104024e-01	1.826782e-01	1.151720e-01	1.167162e-01	2.789063e-01	9.612481e-02	1.531330e-01	2.437115e-01	9.748140e-02	2.321869e-01	1.895386e-01	8.394856e-02	4.256750e-02	3.022929e-01	1.658441e-01	4.024538e-02	4.253946e-01	2.365556e-02	3.446756e-01	1.687228e-01	3.279136e-01	1.586880e-01	3.527104e-01	2.466726e-01	1.871187e-01	2.134983e-01	2.645692e-01	2.597484e-01	2.365537e-01	2.391287e-01	1.601721e+00	1.573997e+00	1.279296e+00	2.567240e-02	3.635020e-01	3.181485e-01	2.318349e+00
298500	-9.068936e+04	-3.227830e+02	7.020012e+01	2.308420e-01	2.035863e-01	1.136302e-01	9.299659e-02	2.622091e-01	9.673588e-02	1.565966e-01	2.456877e-01	8.558401e-02	2.594003e-01	1.755981e-01	7.713333e-02	5.402636e-02	3.013706e-01	1.736819e-01	3.978377e-02	4.126000e-01	1.853729e-02	3.269952e-01	1.817653e-01	3.252341e-01	1.660054e-01	3.569683e-01	2.344488e-01	1.823039e-01	2.262789e-01	2.570842e-01	2.595083e-01	2.423067e-01	2.411008e-01	1.893480e+00	1.488304e+00	1.483815e+00	2.815741e-02	3.440928e-01	3.181116e-01	2.337796e+00
299000	-9.069225e+04	-3.219701e+02	7.002630e+01	2.172616e-01	2.035863e-01	1.136302e-01	9.299659e-02	2.622091e-01	1.103162e-01	1.565966e-01	2.456877e-01	8.558401e-02	2.594003e-01	1.755981e-01	7.713333e-02	5.402636e-02	3.013706e-01	1.736819e-01	3.978377e-02	4.126000e-01	1.853729e-02	3.247055e-01	1.826163e-01	3.244538e-01	1.682245e-01	3.569683e-01	2.344488e-01	1.823039e-01	2.262789e-01	2.570842e-01	2.593357e-01	2.424792e-01	2.411008e-01	1.535157e+00	1.421929e+00	1.474883e+00	2.566640e-02	3.477358e-01	2.984461e-01	2.353818e+00
299500	-9.068027e+04	-3.131282e+02	6.598957e+01	2.172616e-01	2.035863e-01	1.136302e-01	9.299659e-02	2.622091e-01	1.103162e-01	1.565966e-01	2.456877e-01	8.970790e-02	2.594003e-01	1.755981e-01	7.300944e-02	5.402636e-02	3.013706e-01	1.718240e-01	4.164172e-02	4.126000e-01	1.853729e-02	3.247055e-01	1.826163e-01	3.244538e-01	1.682245e-01	3.569683e-01	2.344488e-01	1.823039e-01	2.262789e-01	2.570842e-01	2.593357e-01	2.424792e-01	2.411008e-01	1.694495e+00	1.512156e+00	1.455741e+00	1.683984e-02	3.696623e-01	3.143223e-01	2.316015e+00
300000	-9.067661e+04	-3.138998e+02	6.645118e+01	2.045671e-01	1.900528e-01	1.156507e-01	9.722196e-02	2.858471e-01	1.066603e-01	1.382033e-01	2.355906e-01	1.014131e-01	2.471661e-01	1.791983e-01	9.842865e-02	5.762722e-02	2.917428e-01	1.550734e-01	4.081738e-02	4.265016e-01	2.823762e-02	3.449549e-01	1.828636e-01	3.176635e-01	1.545181e-01	3.639721e-01	2.536110e-01	1.804862e-01	2.019307e-01	2.645692e-01	2.596530e-01	2.366491e-01	2.391287e-01	1.488932e+00	1.443536e+00	1.437603e+00	1.546010e-02	3.864872e-01	3.158589e-01	2.297654e+00
300500	-9.067721e+04	-3.125852e+02	6.577508e+01	2.045671e-01	1.900528e-01	1.180212e-01	9.485145e-02	2.858471e-01	1.066603e-01	1.382033e-01	2.355906e-01	1.014131e-01	2.588151e-01	1.791983e-01	8.677965e-02	5.971387e-02	2.915435e-01	1.532324e-01	4.535167e-02	4.295525e-01	2.060613e-02	3.293291e-01	1.828636e-01	3.332892e-01	1.545181e-01	3.632954e-01	2.536110e-01	1.804862e-01	2.026074e-01	2.645692e-01	2.596530e-01	2.366491e-01	2.391287e-01	1.717972e+00	1.460620e+00	1.437603e+00	2.609048e-02	3.783922e-01	3.253214e-01	2.296286e+00
301000	-9.069994e+04	-3.215867e+02	6.958272e+01	2.354813e-01	1.938241e-01	1.048250e-01	9.233909e-02	2.748581e-01	9.867244e-02	1.427623e-01	2.544957e-01	1.050871e-01	2.314590e-01	1.849107e-01	8.128522e-02	5.289229e-02	3.019993e-01	1.718240e-01	4.277578e-02	4.126000e-01	1.790862e-02	3.342012e-01	1.826163e-01	3.149581e-01	1.682245e-01	3.569683e-01	2.496193e-01	1.809345e-01	2.124779e-01	2.607432e-01	2.609762e-01	2.371797e-01	2.411008e-01	1.929729e+00	1.590928e+00	1.500064e+00	1.760131e-02	3.593868e-01	3.228183e-01	2.317795e+00
301500	-9.068160e+04	-3.122462e+02	6.564165e+01	2.052867e-01	1.913316e-01	1.160229e-01	9.485145e-02	2.858471e-01	1.066603e-01	1.376939e-01	2.548318e-01	9.477040e-02	2.588151e-01	1.863504e-01	6.753840e-02	5.155210e-02	2.890430e-01	1.633832e-01	4.743983e-02	4.272673e-01	2.131450e-02	3.293291e-01	1.768401e-01	3.332892e-01	1.605416e-01	3.729063e-01	2.515692e-01	1.718375e-01	2.036870e-01	2.645692e-01	2.553834e-01	2.401977e-01	2.398496e-01	1.722752e+00	1.417050e+00	1.447243e+00	1.669775e-02	3.883795e-01	3.345252e-01	2.277095e+00
302000	-9.067666e+04	-3.082270e+02	6.400487e+01	2.052867e-01	1.913316e-01	1.160229e-01	9.485145e-02	2.858471e-01	1.066603e-01	1.376939e-01	2.326373e-01	8.960171e-02	2.588151e-01	1.863504e-01	9.490162e-02	5.155210e-02	2.872666e-01	1.651597e-01	4.743983e-02	4.272673e-01	2.131450e-02	3.293291e-01	1.768401e-01	3.332892e-01	1.605416e-01	3.738203e-01	2.413156e-01	1.728874e-01	2.119766e-01	2.645692e-01	2.560153e-01	2.395658e-01	2.398496e-01	1.558617e+00	1.412337e+00	1.447243e+00	3.711718e-02	3.892290e-01	3.336757e-01	2.277095e+00
302500	-9.068078e+04	-3.163715e+02	6.737282e+01	2.136439e-01	1.913316e-01	1.160229e-01	9.485145e-02	2.858471e-01	9.830308e-02	1.369122e-01	2.368534e-01	9.588620e-02	2.621267e-01	1.768384e-01	9.138313e-02	5.764452e-02	2.789872e-01	1.597664e-01	4.186139e-02	4.364680e-01	2.527249e-02	3.293291e-01	1.768401e-01	3.332892e-01	1.605416e-01	3.623877e-01	2.523052e-01	1.733305e-01	2.119766e-01	2.645692e-01	2.560153e-01	2.395658e-01	2.398496e-01	1.798998e+00	1.471852e+00	1.467818e+00	2.821308e-02	3.836501e-01	3.329441e-01	2.283406e+00
303000	-9.068462e+04	-3.133911e+02	6.618966e+01	2.170002e-01	1.913316e-01	1.160229e-01	9.149524e-02	2.858471e-01	9.830308e-02	1.383931e-01	2.456730e-01	9.631628e-02	2.498054e-01	1.829458e-01	8.686640e-02	5.581596e-02	2.797658e-01	1.663878e-01	4.210718e-02	4.364680e-01	1.945523e-02	3.293291e-01	1.768401e-01	3.332892e-01	1.605416e-01	3.623877e-01	2.523052e-01	1.733305e-01	2.119766e-01	2.645692e-01	2.560153e-01	2.395658e-01	2.398496e-01	1.741729e+00	1.253767e+00	1.467818e+00	1.957021e-02	3.744835e-01	3.421107e-01	2.283406e+00
303500	-9.068030e+04	-3.193334e+02	6.872734e+01	2.170002e-01	1.913316e-01	1.160229e-01	9.149524e-02	2.858471e-01	9.830308e-02	1.476301e-01	2.477183e-01	9.631628e-02	2.597523e-01	1.729989e-01	7.558408e-02	4.926658e-02	2.878021e-01	1.640807e-01	4.130388e-02	4.352818e-01	2.226493e-02	3.293291e-01	1.768401e-01	3.332892e-01	1.605416e-01	3.649733e-01	2.523052e-01	1.707448e-01	2.119766e-01	2.645692e-01	2.560153e-01	2.395658e-01	2.398496e-01	1.709431e+00	1.425119e+00	1.524385e+00	2.130720e-02	3.828673e-01	3.337269e-01	2.283406e+00
304000	-9.068003e+04	-3.186704e+02	6.839622e+01	2.170002e-01	1.916824e-01	1.156721e-01	9.149524e-02	2.858471e-01	9.830308e-02	1.309997e-01	2.477183e-01	9.631628e-02	2.620487e-01	1.873329e-01	7.558408e-02	5.648919e-02	2.723877e-01	1.632719e-01	3.750401e-02	4.455608e-01	2.478650e-02	3.289072e-01	1.772621e-01	3.332892e-01	1.605416e-01	3.649733e-01	2.523052e-01	1.707448e-01	2.119766e-01	2.645692e-01	2.550550e-01	2.405261e-01	2.398496e-01	1.686897e+00	1.614921e+00	1.432280e+00	2.435268e-02	3.533107e-01	3.055643e-01	2.341125e+00
304500	-9.068055e+04	-3.321931e+02	7.488271e+01	2.170002e-01	1.916824e-01	1.101935e-01	9.697378e-02	2.858471e-01	9.830308e-02	1.359441e-01	2.427740e-01	9.631628e-02	2.620487e-01	1.873329e-01	7.558408e-02	5.648919e-02	2.723877e-01	1.632719e-01	3.436611e-02	4.455608e-01	2.792439e-02	3.289072e-01	1.772621e-01	3.332892e-01	1.605416e-01	3.649733e-01	2.523052e-01	1.707448e-01	2.119766e-01	2.526109e-01	2.670133e-01	2.405261e-01	2.398496e-01	1.686897e+00	1.290172e+00	1.402647e+00	1.794863e-02	3.500113e-01	3.088636e-01	2.341125e+00
305000	-9.068464e+04	-3.185145e+02	6.844606e+01	2.208078e-01	1.878747e-01	1.244609e-01	9.697378e-02	2.715797e-01	9.830308e-02	1.359441e-01	2.472247e-01	9.631628e-02	2.575980e-01	1.873329e-01	7.558408e-02	5.648919e-02	2.723877e-01	1.632719e-01	3.436611e-02	4.455608e-01	2.792439e-02	3.289072e-01	1.772621e-01	3.332892e-01	1.605416e-01	3.629085e-01	2.444490e-01	1.914785e-01	2.011640e-01	2.526109e-01	2.670133e-01	2.405261e-01	2.398496e-01	1.527825e+00	1.534537e+00	1.404468e+00	3.184554e-02	3.775998e-01	3.088636e-01	2.313537e+00
305500	-9.068166e+04	-3.175927e+02	6.799649e+01	2.251782e-01	1.926276e-01	1.153342e-01	8.707737e-02	2.856871e-01	9.409556e-02	1.489241e-01	2.396557e-01	8.579646e-02	2.632348e-01	1.861594e-01	7.622950e-02	5.161495e-02	2.911005e-01	1.806199e-01	4.567777e-02	4.179804e-01	1.300648e-02	3.205136e-01	1.641985e-01	3.553501e-01	1.599378e-01	3.678135e-01	2.388666e-01	1.762298e-01	2.170901e-01	2.558933e-01	2.625736e-01	2.419750e-01	2.395580e-01	1.697717e+00	1.519397e+00	1.334990e+00	2.894347e-02	3.610382e-01	3.241234e-01	2.314838e+00
306000	-9.068240e+04	-3.101304e+02	6.470668e+01	2.187529e-01	1.926276e-01	1.153342e-01	9.350268e-02	2.856871e-01	9.409556e-02	1.401124e-01	2.396557e-01	9.460811e-02	2.632348e-01	1.861594e-01	7.622950e-02	5.184817e-02	3.023296e-01	1.758390e-01	3.660795e-02	4.152362e-01	1.813916e-02	3.205136e-01	1.641985e-01	3.487944e-01	1.664935e-01	3.676774e-01	2.388666e-01	1.763659e-01	2.170901e-01	2.558933e-01	2.625736e-01	2.419750e-01	2.395580e-01	1.736014e+00	1.477994e+00	1.445180e+00	2.894347e-02	3.610382e-01	3.241234e-01	2.314838e+00
306500	-9.067596e+04	-3.179843e+02	6.813301e+01	2.376836e-01	1.830224e-01	1.153342e-01	9.350268e-02	2.763615e-01	9.409556e-02	1.387790e-01	2.396557e-01	9.460811e-02	2.632348e-01	1.874928e-01	7.622950e-02	5.538133e-02	2.816696e-01	1.752916e-01	4.072914e-02	4.289319e-01	1.799642e-02	3.205136e-01	1.696130e-01	3.487944e-01	1.610790e-01	3.676774e-01	2.388666e-01	1.763659e-01	2.170901e-01	2.558933e-01	2.625736e-01	2.419750e-01	2.395580e-01	1.736014e+00	1.456019e+00	1.445180e+00	3.237874e-02	3.643980e-01	3.202716e-01	2.315330e+00
307000	-9.068458e+04	-3.124859e+02	6.565934e+01	2.376836e-01	1.830224e-01	1.153342e-01	9.350268e-02	2.763615e-01	9.409556e-02	1.490082e-01	2.396557e-01	9.460811e-02	2.632348e-01	1.874928e-01	6.600029e-02	5.538133e-02	2.816696e-01	1.752916e-01	4.072914e-02	4.289319e-01	1.799642e-02	3.205136e-01	1.696130e-01	3.487944e-01	1.610790e-01	3.615232e-01	2.441425e-01	1.763659e-01	2.179683e-01	2.558933e-01	2.625736e-01	2.419750e-01	2.395580e-01	1.475363e+00	1.827780e+00	1.482461e+00	2.266149e-02	3.643980e-01	3.202716e-01	2.315330e+00
307500	-9.067923e+04	-3.160619e+02	6.716292e+01	2.237739e-01	1.830224e-01	1.153342e-01	1.042363e-01	2.656279e-01	1.080053e-01	1.490082e-01	2.396557e-01	9.460811e-02	2.632348e-01	1.874928e-01	6.600029e-02	5.454439e-02	2.901426e-01	1.754700e-01	4.652466e-02	4.181217e-01	1.519672e-02	3.345998e-01	1.654683e-01	3.413316e-01	1.586003e-01	3.615232e-01	2.441425e-01	1.763659e-01	2.179683e-01	2.531636e-01	2.599934e-01	2.427765e-01	2.440664e-01	2.017018e+00	1.533287e+00	1.355222e+00	2.341886e-02	3.751302e-01	3.142366e-01	2.310633e+00
308000	-9.070181e+04	-3.182078e+02	6.824329e+01	2.237739e-01	1.830224e-01	1.153342e-01	1.042363e-01	2.656279e-01	1.080053e-01	1.490082e-01	2.396557e-01	9.460811e-02	2.632348e-01	1.874928e-01	6.600029e-02	5.863299e-02	2.901426e-01	1.713814e-01	4.652466e-02	4.181217e-01	1.519672e-02	3.345998e-01	1.654683e-01	3.413316e-01	1.586003e-01	3.615232e-01	2.361638e-01	1.763659e-01	2.259471e-01	2.531636e-01	2.599934e-01	2.427765e-01	2.440664e-01	1.848957e+00	1.388468e+00	1.376214e+00	2.299118e-02	3.717301e-01	3.116631e-01	2.316607e+00
308500	-9.068809e+04	-3.177476e+02	6.799098e+01	2.237739e-01	1.824002e-01	1.153342e-01	1.048585e-01	2.656279e-01	1.080053e-01	1.522022e-01	2.396557e-01	8.341868e-02	2.632348e-01	1.874928e-01	7.399572e-02	7.140316e-02	2.890025e-01	1.468130e-01	3.749486e-02	4.353091e-01	1.997735e-02	3.345998e-01	1.686470e-01	3.413316e-01	1.554216e-01	3.615232e-01	2.361638e-01	1.763659e-01	2.259471e-01	2.531636e-01	2.599934e-01	2.427765e-01	2.440664e-01	1.812126e+00	1.462092e+00	1.445219e+00	2.216601e-02	3.597570e-01	3.264930e-01	2.313750e+00
309000	-9.071303e+04	-3.124094e+02	6.565531e+01	2.251910e-01	1.988374e-01	1.040328e-01	1.058023e-01	2.590414e-01	1.070952e-01	1.354847e-01	2.499413e-01	9.908273e-02	2.415039e-01	1.888077e-01	8.517966e-02	6.641375e-02	3.054012e-01	1.607867e-01	3.750647e-02	4.056205e-01	2.427137e-02	3.383237e-01	1.740256e-01	3.209205e-01	1.667302e-01	3.612565e-01	2.616179e-01	1.762895e-01	2.008361e-01	2.535922e-01	2.575536e-01	2.437667e-01	2.450875e-01	1.825628e+00	1.400198e+00	1.492598e+00	2.810875e-02	3.847274e-01	3.322825e-01	2.282990e+00
309500	-9.069924e+04	-3.101304e+02	6.475941e+01	2.247085e-01	1.864785e-01	1.126034e-01	9.432631e-02	2.951029e-01	8.678044e-02	1.563967e-01	2.442705e-01	8.202936e-02	2.449585e-01	1.797390e-01	9.260592e-02	6.762313e-02	2.890025e-01	1.503465e-01	4.613719e-02	4.204207e-01	2.647001e-02	3.321041e-01	1.686470e-01	3.413316e-01	1.579173e-01	3.695184e-01	2.342316e-01	1.763659e-01	2.198841e-01	2.618327e-01	2.599934e-01	2.341075e-01	2.440664e-01	1.691080e+00	1.406629e+00	1.437267e+00	1.501728e-02	3.722916e-01	3.199511e-01	2.307757e+00
310000	-9.069261e+04	-3.157672e+02	6.717070e+01	2.104104e-01	1.857454e-01	1.048338e-01	9.756908e-02	2.969334e-01	1.045079e-01	1.359441e-01	2.472247e-01	9.631628e-02	2.575980e-01	1.792181e-01	8.369892e-02	6.321855e-02	2.849194e-01	1.686895e-01	4.115833e-02	4.195213e-01	2.249282e-02	3.404129e-01	1.760598e-01	3.312894e-01	1.522380e-01	3.641202e-01	2.529135e-01	1.756929e-01	2.072734e-01	2.566973e-01	2.568350e-01	2.443334e-01	2.421343e-01	1.656479e+00	1.487010e+00	1.449695e+00	2.064865e-02	3.676928e-01	3.227317e-01	2.309575e+00
310500	-9.068169e+04	-3.145275e+02	6.671451e+01	2.104104e-01	1.853240e-01	1.048338e-01	9.349338e-02	2.969334e-01	1.090050e-01	1.359441e-01	2.483431e-01	9.519791e-02	2.575980e-01	1.792181e-01	8.369892e-02	6.321855e-02	2.849194e-01	1.686895e-01	4.115833e-02	4.195213e-01	2.249282e-02	3.382034e-01	1.782693e-01	3.312894e-01	1.522380e-01	3.641202e-01	2.529135e-01	1.756929e-01	2.072734e-01	2.566973e-01	2.568350e-01	2.443334e-01	2.421343e-01	1.656479e+00	1.327862e+00	1.409663e+00	4.219078e-02	3.834564e-01	3.590534e-01	2.257490e+00
311000	-9.067974e+04	-3.179522e+02	6.814747e+01	2.104104e-01	1.853240e-01	1.048338e-01	9.349338e-02	2.969334e-01	1.090050e-01	1.359441e-01	2.483431e-01	9.519791e-02	2.575980e-01	1.760662e-01	8.685083e-02	5.932402e-02	2.841460e-01	1.704296e-01	3.886082e-02	4.256267e-01	2.161282e-02	3.382034e-01	1.732457e-01	3.363129e-01	1.522380e-01	3.641202e-01	2.529135e-01	1.775601e-01	2.054062e-01	2.566973e-01	2.568350e-01	2.443334e-01	2.421343e-01	1.723111e+00	1.439978e+00	1.409663e+00	2.157501e-02	3.997183e-01	3.427914e-01	2.257490e+00
311500	-9.067795e+04	-3.199634e+02	6.919058e+01	2.104104e-01	1.853240e-01	1.149865e-01	9.349338e-02	2.892246e-01	1.065611e-01	1.359441e-01	2.483431e-01	9.519791e-02	2.575980e-01	1.760662e-01	8.685083e-02	4.471798e-02	2.841460e-01	1.704296e-01	4.356200e-02	4.338374e-01	2.330705e-02	3.382034e-01	1.732457e-01	3.335259e-01	1.550250e-01	3.641202e-01	2.529135e-01	1.775601e-01	2.054062e-01	2.566973e-01	2.568350e-01	2.443334e-01	2.421343e-01	1.582947e+00	1.269149e+00	1.409663e+00	2.156253e-02	3.916749e-01	3.508348e-01	2.257490e+00
312000	-9.067353e+04	-3.213013e+02	6.974101e+01	2.104104e-01	1.853240e-01	1.149865e-01	9.349338e-02	2.892246e-01	1.065611e-01	1.394335e-01	2.483431e-01	9.601006e-02	2.575980e-01	1.773671e-01	8.124827e-02	4.835694e-02	2.830652e-01	1.695630e-01	4.583309e-02	4.293372e-01	2.384459e-02	3.382034e-01	1.732457e-01	3.335259e-01	1.550250e-01	3.641202e-01	2.529135e-01	1.775601e-01	2.054062e-01	2.566973e-01	2.580068e-01	2.431615e-01	2.421343e-01	1.566724e+00	1.411361e+00	1.409663e+00	1.646724e-02	3.712469e-01	3.211964e-01	2.307557e+00
312500	-9.067149e+04	-3.195059e+02	6.889403e+01	2.104104e-01	1.853240e-01	1.149865e-01	9.967449e-02	2.892246e-01	1.003800e-01	1.461061e-01	2.387874e-01	9.783235e-02	2.501316e-01	1.884736e-01	7.866896e-02	5.111571e-02	3.053404e-01	1.732853e-01	3.709826e-02	4.049767e-01	2.818365e-02	3.382034e-01	1.732457e-01	3.335259e-01	1.550250e-01	3.496696e-01	2.529135e-01	1.920107e-01	2.054062e-01	2.566973e-01	2.598849e-01	2.431615e-01	2.402563e-01	1.566724e+00	1.490892e+00	1.403434e+00	1.971071e-02	3.994514e-01	3.287121e-01	2.271837e+00
313000	-9.069394e+04	-3.146443e+02	6.678898e+01	2.104104e-01	1.731400e-01	1.149865e-01	9.967449e-02	3.014086e-01	1.003800e-01	1.461061e-01	2.395739e-01	9.628731e-02	2.501316e-01	1.884736e-01	7.942747e-02	5.299409e-02	3.053404e-01	1.732853e-01	4.315563e-02	3.970409e-01	2.818365e-02	3.382993e-01	1.661354e-01	3.441552e-01	1.514101e-01	3.657426e-01	2.537709e-01	1.759377e-01	2.045489e-01	2.549016e-01	2.616806e-01	2.431615e-01	2.402563e-01	1.412006e+00	1.413935e+00	1.514607e+00	1.971071e-02	4.036715e-01	3.244920e-01	2.271837e+00
313500	-9.069307e+04	-3.124989e+02	6.585268e+01	2.250652e-01	1.731400e-01	1.149865e-01	9.967449e-02	2.867537e-01	1.003800e-01	1.461061e-01	2.395739e-01	9.628731e-02	2.501316e-01	1.884736e-01	7.942747e-02	5.299409e-02	3.053404e-01	1.732853e-01	4.315563e-02	3.970409e-01	2.818365e-02	3.382993e-01	1.661354e-01	3.441552e-01	1.514101e-01	3.623274e-01	2.499706e-01	1.809494e-01	2.067526e-01	2.549016e-01	2.616806e-01	2.431615e-01	2.402563e-01	1.439153e+00	1.377938e+00	1.532929e+00	1.971071e-02	3.785452e-01	3.682876e-01	2.253167e+00
314000	-9.069693e+04	-3.064487e+02	6.314839e+01	2.252965e-01	1.638117e-01	1.095253e-01	1.000078e-01	2.999895e-01	1.013692e-01	1.461061e-01	2.395739e-01	9.628731e-02	2.501316e-01	1.884736e-01	7.942747e-02	5.617221e-02	3.053404e-01	1.732853e-01	4.337645e-02	3.938628e-01	2.796283e-02	3.382993e-01	1.712977e-01	3.389929e-01	1.514101e-01	3.623274e-01	2.452204e-01	1.809494e-01	2.115028e-01	2.549016e-01	2.616806e-01	2.431615e-01	2.402563e-01	1.590270e+00	1.569219e+00	1.532929e+00	1.837588e-02	4.109961e-01	3.599395e-01	2.229064e+00
314500	-9.070008e+04	-3.006035e+02	6.074334e+01	2.252965e-01	1.782314e-01	9.326635e-02	1.018470e-01	2.999895e-01	1.013692e-01	1.461061e-01	2.395739e-01	9.085985e-02	2.443183e-01	1.939011e-01	8.524077e-02	5.803465e-02	2.911119e-01	1.705225e-01	4.841621e-02	4.023173e-01	2.959745e-02	3.382993e-01	1.712977e-01	3.389929e-01	1.514101e-01	3.623274e-01	2.452204e-01	1.809494e-01	2.115028e-01	2.549016e-01	2.616806e-01	2.431615e-01	2.402563e-01	1.570523e+00	1.489876e+00	1.696507e+00	3.031296e-02	4.109961e-01	3.599395e-01	2.229064e+00
315000	-9.068801e+04	-3.136016e+02	6.617997e+01	2.067748e-01	1.743379e-01	1.069974e-01	9.997073e-02	3.022104e-01	1.097087e-01	1.579578e-01	2.392357e-01	8.596559e-02	2.445282e-01	1.864942e-01	8.581839e-02	5.617021e-02	2.824783e-01	1.692554e-01	4.311964e-02	4.193414e-01	2.963504e-02	3.347433e-01	1.736423e-01	3.376797e-01	1.539347e-01	3.451194e-01	2.428066e-01	1.848531e-01	2.272209e-01	2.546127e-01	2.599929e-01	2.437925e-01	2.416020e-01	1.661911e+00	1.576244e+00	1.457937e+00	3.328749e-02	3.725958e-01	3.397592e-01	2.287645e+00
315500	-9.069478e+04	-3.146777e+02	6.667427e+01	2.123824e-01	1.751819e-01	1.140611e-01	1.033195e-01	2.965344e-01	9.852062e-02	1.593881e-01	2.341363e-01	8.963477e-02	2.445282e-01	1.864942e-01	8.581839e-02	5.617021e-02	2.851880e-01	1.692554e-01	4.374054e-02	4.193414e-01	2.630445e-02	3.347433e-01	1.736423e-01	3.376797e-01	1.539347e-01	3.771192e-01	2.325207e-01	1.849506e-01	2.054095e-01	2.546127e-01	2.599929e-01	2.432022e-01	2.421923e-01	1.661911e+00	1.433768e+00	1.540689e+00	1.653695e-02	3.674249e-01	3.225266e-01	2.310048e+00
316000	-9.068627e+04	-3.185664e+02	6.840660e+01	2.123824e-01	1.751819e-01	1.140611e-01	9.349491e-02	2.965344e-01	1.083452e-01	1.440534e-01	2.331909e-01	8.649981e-02	2.680540e-01	1.856183e-01	8.258360e-02	5.959595e-02	2.851880e-01	1.692554e-01	4.031480e-02	4.193414e-01	2.630445e-02	3.347433e-01	1.736423e-01	3.376797e-01	1.539347e-01	3.771192e-01	2.371264e-01	1.803450e-01	2.054095e-01	2.540299e-01	2.599929e-01	2.432022e-01	2.427750e-01	1.609585e+00	1.455244e+00	1.542020e+00	3.453497e-02	3.674249e-01	3.225266e-01	2.310048e+00
316500	-9.068259e+04	-3.193031e+02	6.882281e+01	2.123824e-01	1.835014e-01	1.140611e-01	9.349491e-02	2.882149e-01	1.083452e-01	1.476222e-01	2.331909e-01	8.323490e-02	2.680540e-01	1.872867e-01	8.061132e-02	4.918452e-02	2.964142e-01	1.690117e-01	4.208382e-02	4.227744e-01	2.053134e-02	3.347433e-01	1.736423e-01	3.376797e-01	1.539347e-01	3.685945e-01	2.306587e-01	1.756055e-01	2.251413e-01	2.540299e-01	2.599929e-01	2.432022e-01	2.427750e-01	1.658447e+00	1.374946e+00	1.382971e+00	8.834919e-03	3.736967e-01	3.162549e-01	2.310048e+00
317000	-9.068849e+04	-3.228791e+02	7.049969e+01	2.123824e-01	1.835014e-01	1.149626e-01	9.349491e-02	2.882149e-01	1.074438e-01	1.496976e-01	2.311156e-01	8.323490e-02	2.680540e-01	1.872867e-01	8.061132e-02	4.918452e-02	2.964142e-01	1.690117e-01	4.208382e-02	4.227744e-01	2.053134e-02	3.264959e-01	1.818896e-01	3.376797e-01	1.539347e-01	3.685591e-01	2.401060e-01	1.756409e-01	2.156940e-01	2.540299e-01	2.599929e-01	2.432022e-01	2.427750e-01	1.469267e+00	1.374946e+00	1.465761e+00	2.472833e-02	3.717082e-01	3.268777e-01	2.301414e+00
317500	-9.068921e+04	-3.205339e+02	6.939365e+01	2.123824e-01	1.835014e-01	1.149626e-01	9.349491e-02	2.882149e-01	1.074438e-01	1.496976e-01	2.264654e-01	8.323490e-02	2.680540e-01	1.919369e-01	8.061132e-02	7.412784e-02	2.924459e-01	1.600930e-01	4.336925e-02	4.151095e-01	1.485451e-02	3.264959e-01	1.818896e-01	3.376797e-01	1.539347e-01	3.685591e-01	2.401060e-01	1.756409e-01	2.156940e-01	2.540299e-01	2.599929e-01	2.432022e-01	2.427750e-01	1.600927e+00	1.359504e+00	1.423642e+00	2.083874e-02	3.652783e-01	3.268777e-01	2.307844e+00
318000	-9.070033e+04	-3.131040e+02	6.590639e+01	2.259771e-01	1.791992e-01	1.161475e-01	9.997833e-02	2.773592e-01	1.013387e-01	1.678231e-01	2.415465e-01	8.371705e-02	2.586167e-01	1.757156e-01	7.258116e-02	4.915423e-02	3.084401e-01	1.701554e-01	4.155343e-02	4.108806e-01	1.981617e-02	3.321348e-01	1.662777e-01	3.423582e-01	1.592294e-01	3.507655e-01	2.381918e-01	1.777942e-01	2.332485e-01	2.651730e-01	2.580946e-01	2.369603e-01	2.397721e-01	1.706838e+00	1.624287e+00	1.499611e+00	2.991628e-02	3.897539e-01	3.179346e-01	2.292312e+00
318500	-9.069881e+04	-3.239747e+02	7.090122e+01	2.123824e-01	1.837471e-01	1.147169e-01	9.349491e-02	2.949728e-01	1.006859e-01	1.468413e-01	2.497716e-01	8.781455e-02	2.432311e-01	1.821451e-01	9.019636e-02	5.919761e-02	3.099964e-01	1.543660e-01	4.126961e-02	4.157019e-01	1.946854e-02	3.290355e-01	1.763348e-01	3.502837e-01	1.443460e-01	3.685591e-01	2.396694e-01	1.760775e-01	2.156940e-01	2.628020e-01	2.599929e-01	2.344301e-01	2.427750e-01	1.608203e+00	1.448401e+00	1.479627e+00	2.643832e-02	3.669317e-01	3.252243e-01	2.307844e+00
319000	-9.069469e+04	-3.209054e+02	6.947511e+01	2.183833e-01	1.819149e-01	1.093461e-01	9.462498e-02	2.906139e-01	1.051168e-01	1.391796e-01	2.312589e-01	9.115885e-02	2.662614e-01	1.806435e-01	9.149773e-02	6.293241e-02	3.163214e-01	1.669760e-01	2.863721e-02	4.032809e-01	2.185203e-02	3.370332e-01	1.724206e-01	3.312933e-01	1.592530e-01	3.716104e-01	2.557853e-01	1.716729e-01	2.009314e-01	2.585225e-01	2.595988e-01	2.408232e-01	2.410555e-01	1.637979e+00	1.454262e+00	1.483969e+00	2.072368e-02	3.849552e-01	3.397988e-01	2.275246e+00
319500	-9.070560e+04	-3.059283e+02	6.292831e+01	2.087220e-01	1.708873e-01	1.231871e-01	1.014508e-01	2.990935e-01	9.665933e-02	1.613577e-01	2.439815e-01	9.727510e-02	2.586167e-01	1.689211e-01	6.984787e-02	5.825090e-02	3.084401e-01	1.610587e-01	4.277859e-02	4.108806e-01	1.859101e-02	3.321348e-01	1.695981e-01	3.423582e-01	1.559090e-01	3.494774e-01	2.442297e-01	1.801350e-01	2.261578e-01	2.651730e-01	2.580946e-01	2.433905e-01	2.333419e-01	1.619830e+00	1.547758e+00	1.536096e+00	4.249423e-02	3.844276e-01	3.306972e-01	2.284875e+00
320000	-9.069332e+04	-3.206131e+02	6.946469e+01	2.216684e-01	1.885136e-01	1.023503e-01	9.547272e-02	2.906139e-01	1.013811e-01	1.310799e-01	2.559933e-01	8.539293e-02	2.595747e-01	1.718324e-01	9.612683e-02	5.368490e-02	3.106216e-01	1.820939e-01	4.124590e-02	3.931540e-01	1.919961e-02	3.220865e-01	1.780846e-01	3.312933e-01	1.685356e-01	3.701411e-01	2.485513e-01	1.789069e-01	2.024006e-01	2.585225e-01	2.606756e-01	2.408232e-01	2.399788e-01	1.604709e+00	1.346052e+00	1.356079e+00	1.231125e-02	3.767685e-01	3.166205e-01	2.306611e+00
320500	-9.070005e+04	-3.141317e+02	6.640567e+01	2.144546e-01	1.651547e-01	1.231871e-01	1.014508e-01	2.990935e-01	9.665933e-02	1.613577e-01	2.439815e-01	9.727510e-02	2.547310e-01	1.728068e-01	6.984787e-02	5.839247e-02	2.861452e-01	1.754395e-01	4.356818e-02	4.228151e-01	1.363959e-02	3.321348e-01	1.695981e-01	3.423582e-01	1.559090e-01	3.409394e-01	2.458156e-01	1.842800e-01	2.289649e-01	2.651730e-01	2.580946e-01	2.433905e-01	2.333419e-01	1.731688e+00	1.499608e+00	1.475324e+00	2.717202e-02	3.872907e-01	3.278341e-01	2.284875e+00
321000	-9.068038e+04	-3.160219e+02	6.727446e+01	2.182731e-01	1.830748e-01	1.168531e-01	9.174253e-02	2.859790e-01	1.040775e-01	1.310799e-01	2.559933e-01	8.539293e-02	2.595747e-01	1.718324e-01	9.612683e-02	6.318930e-02	3.090270e-01	1.646849e-01	4.488089e-02	4.049586e-01	1.325932e-02	3.380248e-01	1.768195e-01	3.312933e-01	1.538624e-01	3.768337e-01	2.409524e-01	1.625134e-01	2.197005e-01	2.585225e-01	2.606756e-01	2.408232e-01	2.399788e-01	1.679020e+00	1.541882e+00	1.391245e+00	2.737394e-02	3.721671e-01	3.244273e-01	2.303406e+00
321500	-9.069216e+04	-3.097363e+02	6.443546e+01	2.144546e-01	1.818594e-01	1.071134e-01	9.709242e-02	2.990935e-01	1.003867e-01	1.613577e-01	2.448648e-01	9.639181e-02	2.547310e-01	1.728068e-01	6.984787e-02	5.737898e-02	2.827208e-01	1.758658e-01	2.944934e-02	4.262714e-01	2.831375e-02	3.321348e-01	1.750685e-01	3.423582e-01	1.504386e-01	3.479513e-01	2.458156e-01	1.842800e-01	2.219530e-01	2.658527e-01	2.580946e-01	2.433905e-01	2.326622e-01	1.773860e+00	1.658564e+00	1.473097e+00	1.971752e-02	3.872143e-01	3.277569e-01	2.285029e+00
322000	-9.068490e+04	-3.126953e+02	6.586213e+01	2.144546e-01	1.818594e-01	1.071134e-01	9.709242e-02	2.926430e-01	1.068372e-01	1.516340e-01	2.492755e-01	8.822348e-02	2.572043e-01	1.804341e-01	7.322865e-02	5.532139e-02	2.789807e-01	1.625897e-01	3.405302e-02	4.308506e-01	3.820461e-02	3.376292e-01	1.750685e-01	3.338658e-01	1.534365e-01	3.682354e-01	2.458156e-01	1.772776e-01	2.086714e-01	2.658527e-01	2.580946e-01	2.433905e-01	2.326622e-01	1.667509e+00	1.446771e+00	1.410187e+00	1.971752e-02	3.805841e-01	3.343871e-01	2.285029e+00
322500	-9.069371e+04	-3.084048e+02	6.391651e+01	2.144546e-01	1.794520e-01	1.071134e-01	9.709242e-02	2.950503e-01	1.068372e-01	1.516340e-01	2.492755e-01	8.768232e-02	2.505754e-01	1.804341e-01	8.039867e-02	4.687696e-02	2.968240e-01	1.669668e-01	4.482864e-02	4.160576e-01	2.844600e-02	3.376292e-01	1.750685e-01	3.338658e-01	1.534365e-01	3.682354e-01	2.340255e-01	1.772776e-01	2.204615e-01	2.658527e-01	2.580946e-01	2.433905e-01	2.326622e-01	1.658974e+00	1.706103e+00	1.441374e+00	2.234100e-02	3.694275e-01	3.247193e-01	2.305853e+00
323000	-9.068918e+04	-3.066960e+02	6.334749e+01	2.144546e-01	1.794520e-01	1.071134e-01	9.709242e-02	2.950503e-01	1.068372e-01	1.516340e-01	2.492755e-01	8.517262e-02	2.584150e-01	1.711840e-01	8.431885e-02	5.695769e-02	2.989447e-01	1.718622e-01	3.459260e-02	4.162199e-01	2.142285e-02	3.376292e-01	1.750685e-01	3.338658e-01	1.534365e-01	3.574560e-01	2.402355e-01	1.798970e-01	2.224115e-01	2.658527e-01	2.580946e-01	2.433905e-01	2.326622e-01	1.530396e+00	1.463953e+00	1.465826e+00	2.293578e-02	3.997144e-01	3.213258e-01	2.278960e+00
323500	-9.068888e+04	-3.085332e+02	6.398841e+01	2.118436e-01	1.794520e-01	1.071134e-01	9.970343e-02	2.950503e-01	1.068372e-01	1.573288e-01	2.403137e-01	9.205250e-02	2.602768e-01	1.710448e-01	7.898329e-02	4.317965e-02	2.708413e-01	1.657976e-01	4.221780e-02	4.500177e-01	2.794602e-02	3.365794e-01	1.683769e-01	3.394532e-01	1.555905e-01	3.504892e-01	2.415253e-01	1.788953e-01	2.290902e-01	2.658527e-01	2.580946e-01	2.433905e-01	2.326622e-01	1.753585e+00	1.546023e+00	1.463920e+00	1.804498e-02	3.836856e-01	3.276986e-01	2.288616e+00
324000	-9.069475e+04	-3.106190e+02	6.494039e+01	2.118436e-01	1.794520e-01	1.071134e-01	9.970343e-02	2.950503e-01	1.068372e-01	1.540284e-01	2.529586e-01	9.191346e-02	2.606923e-01	1.595535e-01	8.085382e-02	4.317965e-02	2.708413e-01	1.657976e-01	4.221780e-02	4.500177e-01	2.794602e-02	3.365794e-01	1.683769e-01	3.394532e-01	1.555905e-01	3.504892e-01	2.415253e-01	1.788953e-01	2.290902e-01	2.583883e-01	2.580946e-01	2.433905e-01	2.401266e-01	1.624942e+00	1.473841e+00	1.499249e+00	1.796555e-02	3.880489e-01	3.212454e-01	2.290706e+00
324500	-9.068935e+04	-3.081381e+02	6.384032e+01	2.118436e-01	1.794520e-01	1.071134e-01	9.970343e-02	2.950503e-01	1.068372e-01	1.540284e-01	2.529586e-01	9.191346e-02	2.606923e-01	1.595535e-01	8.085382e-02	3.670922e-02	2.959188e-01	1.848382e-01	4.404643e-02	4.243859e-01	1.410142e-02	3.365794e-01	1.683769e-01	3.394532e-01	1.555905e-01	3.576318e-01	2.415253e-01	1.717527e-01	2.290902e-01	2.583883e-01	2.580946e-01	2.433905e-01	2.401266e-01	1.624942e+00	1.636001e+00	1.460632e+00	2.727280e-02	3.754493e-01	3.338450e-01	2.290706e+00
325000	-9.069435e+04	-3.117090e+02	6.529345e+01	2.018858e-01	1.794520e-01	1.123184e-01	9.640218e-02	3.031044e-01	1.068372e-01	1.640170e-01	2.528720e-01	9.225210e-02	2.470581e-01	1.734131e-01	7.038771e-02	4.989258e-02	2.932296e-01	1.858934e-01	4.350929e-02	4.039653e-01	2.350978e-02	3.365794e-01	1.683769e-01	3.394532e-01	1.555905e-01	3.468421e-01	2.416154e-01	1.785133e-01	2.330293e-01	2.583883e-01	2.580946e-01	2.433905e-01	2.401266e-01	1.787665e+00	1.763926e+00	1.309601e+00	9.870815e-03	3.784544e-01	3.308399e-01	2.290706e+00
325500	-9.068295e+04	-3.056594e+02	6.280018e+01	2.107572e-01	1.830645e-01	1.084160e-01	9.732784e-02	2.935488e-01	1.068857e-01	1.640170e-01	2.528720e-01	9.225210e-02	2.470581e-01	1.734131e-01	7.038771e-02	5.284011e-02	2.907912e-01	1.858934e-01	4.594770e-02	4.039653e-01	2.056224e-02	3.365794e-01	1.683769e-01	3.394532e-01	1.555905e-01	3.421612e-01	2.416154e-01	1.911777e-01	2.250457e-01	2.583883e-01	2.580946e-01	2.433905e-01	2.401266e-01	1.582291e+00	1.704337e+00	1.458604e+00	2.785945e-02	3.999235e-01	3.263520e-01	2.273724e+00
326000	-9.067314e+04	-3.107961e+02	6.501285e+01	2.183945e-01	1.823105e-01	1.121321e-01	9.650783e-02	2.877316e-01	1.029234e-01	1.640170e-01	2.528720e-01	9.225210e-02	2.470581e-01	1.734131e-01	7.038771e-02	5.498234e-02	2.887098e-01	1.671314e-01	3.888536e-02	4.194030e-01	3.088811e-02	3.365794e-01	1.683769e-01	3.394532e-01	1.555905e-01	3.457813e-01	2.416154e-01	1.875576e-01	2.250457e-01	2.583883e-01	2.563085e-01	2.433905e-01	2.419127e-01	1.612745e+00	1.525096e+00	1.467284e+00	2.806996e-02	3.906890e-01	3.364627e-01	2.272848e+00
326500	-9.069815e+04	-3.192574e+02	6.864015e+01	2.121905e-01	1.760596e-01	1.256329e-01	9.967435e-02	2.828534e-01	1.035892e-01	1.621095e-01	2.442248e-01	9.567712e-02	2.568109e-01	1.742822e-01	6.689555e-02	5.732159e-02	3.105358e-01	1.732045e-01	3.492757e-02	4.077702e-01	1.624039e-02	3.264945e-01	1.789851e-01	3.432241e-01	1.512962e-01	3.361860e-01	2.455482e-01	1.865616e-01	2.317042e-01	2.592977e-01	2.575944e-01	2.467187e-01	2.363892e-01	1.682317e+00	1.630480e+00	1.464124e+00	2.923145e-02	3.583558e-01	3.171618e-01	2.324482e+00
327000	-9.068732e+04	-3.193680e+02	6.875906e+01	2.188970e-01	1.758816e-01	1.228692e-01	9.489472e-02	2.867739e-01	1.006837e-01	1.508358e-01	2.627156e-01	1.009126e-01	2.506667e-01	1.648274e-01	7.004195e-02	5.769579e-02	2.974041e-01	1.545082e-01	4.628679e-02	4.267613e-01	1.734382e-02	3.276681e-01	1.789851e-01	3.432241e-01	1.501227e-01	3.361860e-01	2.513867e-01	1.865616e-01	2.258657e-01	2.611641e-01	2.559788e-01	2.370888e-01	2.457682e-01	1.693134e+00	1.516707e+00	1.413067e+00	2.848534e-02	3.670812e-01	3.136557e-01	2.319263e+00
327500	-9.069416e+04	-3.200632e+02	6.905654e+01	2.188970e-01	1.758816e-01	1.228692e-01	9.489472e-02	2.867739e-01	1.006837e-01	1.602138e-01	2.514514e-01	9.663381e-02	2.292219e-01	1.716792e-01	9.079997e-02	5.604074e-02	2.974041e-01	1.545082e-01	4.628679e-02	4.267613e-01	1.899887e-02	3.276681e-01	1.735539e-01	3.432241e-01	1.555539e-01	3.361860e-01	2.570111e-01	1.865616e-01	2.202413e-01	2.636950e-01	2.559839e-01	2.397715e-01	2.405496e-01	1.812658e+00	1.432388e+00	1.413067e+00	2.287213e-02	3.758355e-01	3.206272e-01	2.303537e+00
328000	-9.068464e+04	-3.239644e+02	7.090097e+01	2.294092e-01	1.780074e-01	1.101580e-01	9.371005e-02	2.884064e-01	1.003090e-01	1.550754e-01	2.523434e-01	8.113202e-02	2.591040e-01	1.819463e-01	7.039898e-02	5.702049e-02	2.915279e-01	1.735735e-01	4.074403e-02	4.194030e-01	1.773108e-02	3.365794e-01	1.683769e-01	3.401010e-01	1.549427e-01	3.457813e-01	2.401421e-01	1.805706e-01	2.335059e-01	2.605462e-01	2.612279e-01	2.412325e-01	2.369933e-01	1.654804e+00	1.510655e+00	1.361008e+00	1.742236e-02	3.794785e-01	3.190208e-01	2.301501e+00
328500	-9.070831e+04	-3.148929e+02	6.685344e+01	2.244185e-01	1.887758e-01	1.050613e-01	1.041618e-01	2.657340e-01	1.118486e-01	1.458905e-01	2.564502e-01	9.930172e-02	2.446235e-01	1.726456e-01	8.108835e-02	6.650632e-02	3.019700e-01	1.497247e-01	4.500245e-02	4.114959e-01	2.530068e-02	3.408228e-01	1.820903e-01	3.136431e-01	1.634438e-01	3.538020e-01	2.521250e-01	1.767153e-01	2.173577e-01	2.604734e-01	2.517883e-01	2.457283e-01	2.420100e-01	1.599329e+00	1.372921e+00	1.469569e+00	2.813138e-02	3.878998e-01	3.231291e-01	2.288971e+00
329000	-9.070248e+04	-3.067774e+02	6.338183e+01	2.034147e-01	1.925529e-01	1.109685e-01	9.807208e-02	2.819885e-01	1.130033e-01	1.458905e-01	2.564502e-01	1.016513e-01	2.446235e-01	1.726456e-01	7.873880e-02	5.970873e-02	3.009382e-01	1.747030e-01	4.400458e-02	4.027829e-01	1.786256e-02	3.408228e-01	1.820903e-01	3.136431e-01	1.634438e-01	3.538020e-01	2.549168e-01	1.767153e-01	2.145659e-01	2.604734e-01	2.517883e-01	2.457283e-01	2.420100e-01	1.534309e+00	1.482920e+00	1.441787e+00	2.876522e-02	3.780698e-01	3.266126e-01	2.295318e+00
329500	-9.069967e+04	-3.156704e+02	6.725496e+01	2.221147e-01	1.780074e-01	1.174524e-01	9.371005e-02	2.884064e-01	1.003090e-01	1.511621e-01	2.523434e-01	8.113202e-02	2.591040e-01	1.801362e-01	7.612238e-02	6.398423e-02	2.996707e-01	1.642519e-01	4.192286e-02	4.124393e-01	1.773108e-02	3.322924e-01	1.726639e-01	3.401010e-01	1.549427e-01	3.586484e-01	2.467514e-01	1.681768e-01	2.264235e-01	2.605462e-01	2.612279e-01	2.412325e-01	2.369933e-01	1.600995e+00	1.398370e+00	1.305552e+00	2.582944e-02	3.934453e-01	3.297268e-01	2.276828e+00
330000	-9.070567e+04	-3.119277e+02	6.555579e+01	2.061354e-01	1.864372e-01	1.145488e-01	1.026653e-01	2.905906e-01	9.962266e-02	1.511621e-01	2.523434e-01	8.113202e-02	2.488392e-01	1.859860e-01	8.053733e-02	6.398423e-02	2.996707e-01	1.642519e-01	4.192286e-02	4.129609e-01	1.720944e-02	3.322924e-01	1.726639e-01	3.401010e-01	1.549427e-01	3.537444e-01	2.459172e-01	1.827848e-01	2.175536e-01	2.683704e-01	2.612279e-01	2.334084e-01	2.369933e-01	1.535262e+00	1.374572e+00	1.558311e+00	1.983791e-02	3.789067e-01	3.442653e-01	2.276828e+00
330500	-9.068834e+04	-3.100898e+02	6.475076e+01	2.225168e-01	1.864372e-01	1.033842e-01	1.026653e-01	2.853739e-01	9.962266e-02	1.527711e-01	2.403045e-01	1.048096e-01	2.421600e-01	1.860853e-01	7.386953e-02	6.143455e-02	2.996707e-01	1.642519e-01	4.447253e-02	4.129609e-01	1.720944e-02	3.366280e-01	1.785425e-01	3.266317e-01	1.581978e-01	3.543096e-01	2.461241e-01	1.911916e-01	2.083747e-01	2.604215e-01	2.612279e-01	2.334084e-01	2.449422e-01	1.661497e+00	1.415714e+00	1.437576e+00	2.646287e-02	3.842006e-01	3.389715e-01	2.276828e+00
331000	-9.069607e+04	-3.179339e+02	6.811248e+01	2.186703e-01	1.951124e-01	1.173497e-01	8.869981e-02	2.766987e-01	1.034691e-01	1.527711e-01	2.403045e-01	9.746447e-02	2.440401e-01	1.915503e-01	7.386953e-02	6.382170e-02	2.996707e-01	1.629641e-01	4.337317e-02	4.129609e-01	1.720944e-02	3.366280e-01	1.785425e-01	3.266317e-01	1.581978e-01	3.543096e-01	2.461241e-01	1.911916e-01	2.083747e-01	2.548081e-01	2.668413e-01	2.334084e-01	2.449422e-01	1.780502e+00	1.415714e+00	1.436723e+00	4.170019e-02	3.842006e-01	3.389715e-01	2.276828e+00
331500	-9.070430e+04	-3.104117e+02	6.494714e+01	2.186703e-01	1.951124e-01	1.072302e-01	8.869981e-02	2.868182e-01	1.034691e-01	1.527711e-01	2.403045e-01	9.480350e-02	2.440401e-01	1.942113e-01	7.386953e-02	6.382170e-02	3.040879e-01	1.599281e-01	4.199201e-02	4.129609e-01	1.720944e-02	3.386903e-01	1.750062e-01	3.281057e-01	1.581978e-01	3.543096e-01	2.461241e-01	1.911916e-01	2.083747e-01	2.548081e-01	2.668413e-01	2.334084e-01	2.449422e-01	1.479582e+00	1.411626e+00	1.483674e+00	3.367591e-02	4.106599e-01	3.535738e-01	2.235766e+00
332000	-9.069628e+04	-3.091193e+02	6.439027e+01	2.186703e-01	1.951124e-01	1.072302e-01	8.869981e-02	2.868182e-01	1.034691e-01	1.527711e-01	2.403045e-01	9.480350e-02	2.440401e-01	1.942113e-01	7.386953e-02	6.610594e-02	2.840857e-01	1.601827e-01	4.631575e-02	4.186413e-01	2.466862e-02	3.386903e-01	1.750062e-01	3.281057e-01	1.581978e-01	3.543096e-01	2.461241e-01	1.911916e-01	2.083747e-01	2.580052e-01	2.675045e-01	2.356978e-01	2.387925e-01	1.540132e+00	1.450365e+00	1.404946e+00	1.669743e-02	4.126745e-01	3.662162e-01	2.221109e+00
332500	-9.069003e+04	-3.101799e+02	6.475460e+01	2.186703e-01	1.951124e-01	1.072302e-01	8.869981e-02	2.868182e-01	1.034691e-01	1.527711e-01	2.403045e-01	9.480350e-02	2.440401e-01	1.942113e-01	7.386953e-02	5.109419e-02	2.808191e-01	1.632403e-01	4.298887e-02	4.333695e-01	2.848802e-02	3.386903e-01	1.750062e-01	3.281057e-01	1.581978e-01	3.547051e-01	2.413883e-01	1.917975e-01	2.121090e-01	2.698769e-01	2.529603e-01	2.406513e-01	2.365115e-01	1.712810e+00	1.391704e+00	1.491311e+00	1.704472e-02	3.972297e-01	3.664635e-01	2.236307e+00
333000	-9.070407e+04	-3.200231e+02	6.917072e+01	2.231611e-01	1.798828e-01	1.172549e-01	9.585013e-02	2.846596e-01	9.919153e-02	1.390942e-01	2.357884e-01	1.049271e-01	2.540641e-01	1.888988e-01	7.722745e-02	4.562732e-02	3.045354e-01	1.841358e-01	3.818547e-02	4.041211e-01	2.339492e-02	3.381000e-01	1.749017e-01	3.302114e-01	1.567869e-01	3.634845e-01	2.511644e-01	1.814984e-01	2.038527e-01	2.556767e-01	2.579065e-01	2.415880e-01	2.448288e-01	1.508235e+00	1.433346e+00	1.423766e+00	2.588441e-02	3.664554e-01	3.338927e-01	2.299652e+00
333500	-9.069913e+04	-3.029377e+02	6.177973e+01	2.245926e-01	1.916646e-01	1.032883e-01	1.047286e-01	2.777230e-01	9.800284e-02	1.527711e-01	2.403045e-01	9.480350e-02	2.440401e-01	1.942113e-01	7.386953e-02	5.649824e-02	2.849170e-01	1.576238e-01	4.298159e-02	4.271836e-01	3.079579e-02	3.379404e-01	1.719878e-01	3.326318e-01	1.574400e-01	3.713530e-01	2.383532e-01	1.865054e-01	2.037883e-01	2.698769e-01	2.529603e-01	2.406513e-01	2.365115e-01	1.595674e+00	1.444876e+00	1.476824e+00	2.211303e-02	4.136463e-01	3.500469e-01	2.236307e+00
334000	-9.069488e+04	-3.009196e+02	6.083925e+01	2.143722e-01	1.930907e-01	1.032883e-01	9.987089e-02	2.913751e-01	9.800284e-02	1.476404e-01	2.379248e-01	8.977526e-02	2.549297e-01	1.877792e-01	8.195053e-02	4.859247e-02	2.901206e-01	1.699825e-01	4.604379e-02	4.200898e-01	2.517092e-02	3.379404e-01	1.676447e-01	3.326318e-01	1.617831e-01	3.713530e-01	2.383532e-01	1.865054e-01	2.037883e-01	2.698769e-01	2.529603e-01	2.406513e-01	2.365115e-01	1.843613e+00	1.466855e+00	1.522560e+00	2.469612e-02	4.136463e-01	3.500469e-01	2.236307e+00
334500	-9.068655e+04	-2.988998e+02	6.002694e+01	2.143722e-01	1.930907e-01	1.032883e-01	9.987089e-02	2.913751e-01	9.800284e-02	1.476404e-01	2.379248e-01	8.977526e-02	2.549297e-01	1.877792e-01	8.195053e-02	4.859247e-02	2.901206e-01	1.699825e-01	4.604379e-02	4.200898e-01	2.517092e-02	3.379404e-01	1.742990e-01	3.259776e-01	1.617831e-01	3.539865e-01	2.419175e-01	1.837871e-01	2.203088e-01	2.698769e-01	2.529603e-01	2.406513e-01	2.365115e-01	1.843613e+00	1.357726e+00	1.655635e+00	2.076834e-02	4.105297e-01	3.705700e-01	2.218900e+00
335000	-9.068669e+04	-3.033014e+02	6.197885e+01	2.211457e-01	1.863171e-01	1.077688e-01	9.399654e-02	2.913751e-01	9.939669e-02	1.590352e-01	2.390036e-01	9.347521e-02	2.409130e-01	1.850268e-01	8.254624e-02	4.859247e-02	2.901206e-01	1.699825e-01	4.604379e-02	4.200898e-01	2.517092e-02	3.458175e-01	1.694674e-01	3.306590e-01	1.540562e-01	3.539865e-01	2.419175e-01	1.837871e-01	2.203088e-01	2.698769e-01	2.541535e-01	2.406513e-01	2.353183e-01	1.483961e+00	1.397722e+00	1.509728e+00	2.648386e-02	4.290176e-01	3.490028e-01	2.221980e+00
335500	-9.068037e+04	-3.132353e+02	6.616495e+01	2.065846e-01	1.832708e-01	1.066466e-01	9.876293e-02	2.969543e-01	1.077808e-01	1.590352e-01	2.390036e-01	9.347521e-02	2.409130e-01	1.850268e-01	8.254624e-02	5.872217e-02	3.009239e-01	1.646395e-01	4.522078e-02	4.116825e-01	1.881112e-02	3.458175e-01	1.694674e-01	3.306590e-01	1.540562e-01	3.539865e-01	2.419175e-01	1.837871e-01	2.203088e-01	2.566211e-01	2.627297e-01	2.421095e-01	2.385396e-01	1.483961e+00	1.440966e+00	1.439560e+00	2.604072e-02	3.989529e-01	3.490028e-01	2.252044e+00
336000	-9.068421e+04	-3.161428e+02	6.739031e+01	2.268178e-01	1.798191e-01	1.092953e-01	8.951962e-02	3.023118e-01	9.223637e-02	1.428608e-01	2.505519e-01	9.055433e-02	2.527332e-01	1.897472e-01	7.355255e-02	6.095500e-02	2.902906e-01	1.627788e-01	4.153127e-02	4.212438e-01	2.320048e-02	3.314321e-01	1.749017e-01	3.403885e-01	1.532778e-01	3.640242e-01	2.447400e-01	1.823780e-01	2.088579e-01	2.556767e-01	2.595596e-01	2.450400e-01	2.397237e-01	1.562616e+00	1.433742e+00	1.473952e+00	2.815770e-02	3.806626e-01	3.538983e-01	2.265439e+00
336500	-9.069214e+04	-3.199209e+02	6.912210e+01	2.199916e-01	1.761473e-01	1.129671e-01	9.818535e-02	2.968022e-01	9.590641e-02	1.495278e-01	2.391888e-01	1.027618e-01	2.607170e-01	1.833270e-01	6.447761e-02	5.781271e-02	2.902906e-01	1.691732e-01	4.157398e-02	4.212438e-01	1.990569e-02	3.392136e-01	1.671202e-01	3.403885e-01	1.532778e-01	3.615599e-01	2.447400e-01	1.823780e-01	2.113221e-01	2.549857e-01	2.595596e-01	2.457310e-01	2.397237e-01	1.562616e+00	1.334096e+00	1.473952e+00	1.811881e-02	3.906303e-01	3.208426e-01	2.288527e+00
337000	-9.069923e+04	-3.171087e+02	6.773442e+01	2.173318e-01	1.761473e-01	1.129671e-01	1.008452e-01	2.968022e-01	9.590641e-02	1.495278e-01	2.391888e-01	1.027618e-01	2.607170e-01	1.833270e-01	6.447761e-02	6.341376e-02	2.902906e-01	1.691732e-01	4.157398e-02	4.156428e-01	1.990569e-02	3.392136e-01	1.671202e-01	3.403885e-01	1.532778e-01	3.615599e-01	2.447400e-01	1.823780e-01	2.113221e-01	2.549857e-01	2.667325e-01	2.385581e-01	2.397237e-01	1.592528e+00	1.501933e+00	1.563670e+00	2.004011e-02	3.714567e-01	3.400162e-01	2.288527e+00
337500	-9.069383e+04	-3.115633e+02	6.544622e+01	2.173318e-01	1.761473e-01	1.189879e-01	1.008452e-01	2.907814e-01	9.590641e-02	1.495278e-01	2.391888e-01	1.027618e-01	2.607170e-01	1.833270e-01	6.447761e-02	6.073835e-02	2.902906e-01	1.674013e-01	4.447119e-02	4.132805e-01	2.381804e-02	3.392136e-01	1.671202e-01	3.403885e-01	1.532778e-01	3.615599e-01	2.426616e-01	1.823780e-01	2.134004e-01	2.549857e-01	2.667325e-01	2.385581e-01	2.397237e-01	1.592528e+00	1.439507e+00	1.326951e+00	4.598111e-02	3.714567e-01	3.400162e-01	2.288527e+00
338000	-9.070027e+04	-3.120931e+02	6.565228e+01	2.074329e-01	1.761473e-01	1.189879e-01	1.008452e-01	2.907814e-01	1.058053e-01	1.611043e-01	2.391888e-01	9.005224e-02	2.607170e-01	1.844601e-01	6.447761e-02	6.073835e-02	2.948532e-01	1.674013e-01	4.447119e-02	4.132805e-01	1.925548e-02	3.392136e-01	1.671202e-01	3.403885e-01	1.532778e-01	3.615599e-01	2.426616e-01	1.823780e-01	2.134004e-01	2.549857e-01	2.667325e-01	2.362604e-01	2.420214e-01	1.592528e+00	1.439507e+00	1.377176e+00	1.716587e-02	3.687458e-01	3.400162e-01	2.291238e+00
338500	-9.070675e+04	-3.047902e+02	6.255142e+01	2.057420e-01	1.761473e-01	1.189879e-01	1.008452e-01	2.907814e-01	1.074962e-01	1.611043e-01	2.391888e-01	8.570462e-02	2.607170e-01	1.844601e-01	6.882523e-02	6.414884e-02	3.087815e-01	1.535668e-01	3.990305e-02	4.100852e-01	2.351450e-02	3.443023e-01	1.747989e-01	3.344537e-01	1.464451e-01	3.521692e-01	2.427009e-01	1.787827e-01	2.263473e-01	2.549857e-01	2.667325e-01	2.362604e-01	2.420214e-01	1.573789e+00	1.405547e+00	1.501056e+00	1.127307e-02	3.817236e-01	3.584333e-01	2.259843e+00
339000	-9.070105e+04	-3.182200e+02	6.825144e+01	2.045376e-01	1.773517e-01	1.189879e-01	1.008452e-01	2.907814e-01	1.074962e-01	1.611043e-01	2.391888e-01	8.808120e-02	2.607170e-01	1.844601e-01	6.644865e-02	6.730850e-02	3.056219e-01	1.636554e-01	3.990305e-02	4.100852e-01	1.342595e-02	3.443023e-01	1.747989e-01	3.344537e-01	1.464451e-01	3.652764e-01	2.372928e-01	1.796980e-01	2.177328e-01	2.578580e-01	2.530654e-01	2.436064e-01	2.454703e-01	1.698164e+00	1.392355e+00	1.517028e+00	2.181917e-02	3.668847e-01	3.211177e-01	2.311998e+00
339500	-9.069519e+04	-3.102883e+02	6.474726e+01	2.045376e-01	1.773517e-01	1.189879e-01	9.855779e-02	2.930688e-01	1.074962e-01	1.557006e-01	2.391888e-01	8.808120e-02	2.592844e-01	1.844601e-01	7.328492e-02	6.684640e-02	3.056219e-01	1.657107e-01	3.784777e-02	4.105473e-01	1.342595e-02	3.443023e-01	1.697591e-01	3.344537e-01	1.514850e-01	3.627539e-01	2.372928e-01	1.822205e-01	2.177328e-01	2.643318e-01	2.539782e-01	2.434285e-01	2.382615e-01	1.866865e+00	1.398703e+00	1.455942e+00	1.643433e-02	3.706729e-01	3.173294e-01	2.311998e+00
340000	-9.070683e+04	-3.084249e+02	6.399627e+01	2.156998e-01	1.849684e-01	1.175261e-01	9.564379e-02	2.770814e-01	1.090805e-01	1.557006e-01	2.370536e-01	8.808120e-02	2.614196e-01	1.844601e-01	7.328492e-02	6.896745e-02	2.881802e-01	1.560144e-01	4.933246e-02	4.159745e-01	2.153109e-02	3.443023e-01	1.697591e-01	3.344537e-01	1.514850e-01	3.715265e-01	2.372928e-01	1.822205e-01	2.089602e-01	2.643318e-01	2.539782e-01	2.434285e-01	2.382615e-01	1.785920e+00	1.398703e+00	1.451961e+00	2.455719e-02	3.991914e-01	3.496665e-01	2.251142e+00
340500	-9.069753e+04	-3.065705e+02	6.328833e+01	2.194993e-01	1.811688e-01	1.175261e-01	9.564379e-02	2.770814e-01	1.090805e-01	1.557006e-01	2.370536e-01	8.650885e-02	2.629920e-01	1.844601e-01	7.328492e-02	5.207224e-02	2.894899e-01	1.713786e-01	4.310411e-02	4.235732e-01	2.038199e-02	3.443023e-01	1.697591e-01	3.344537e-01	1.514850e-01	3.590835e-01	2.372928e-01	1.822205e-01	2.214033e-01	2.643318e-01	2.539782e-01	2.434285e-01	2.382615e-01	1.524398e+00	1.487966e+00	1.464675e+00	2.343123e-02	4.025306e-01	3.309620e-01	2.266507e+00
341000	-9.071477e+04	-3.058039e+02	6.292132e+01	2.204174e-01	1.824276e-01	1.153493e-01	9.564379e-02	2.770814e-01	1.090805e-01	1.557006e-01	2.370536e-01	8.650885e-02	2.629920e-01	1.844601e-01	7.328492e-02	5.258184e-02	3.012840e-01	1.722959e-01	5.172403e-02	4.067457e-01	1.536858e-02	3.443023e-01	1.697591e-01	3.344537e-01	1.514850e-01	3.653453e-01	2.298585e-01	1.822205e-01	2.225757e-01	2.643318e-01	2.539782e-01	2.434285e-01	2.382615e-01	1.623465e+00	1.487966e+00	1.484772e+00	2.840963e-02	4.025306e-01	3.309620e-01	2.266507e+00
341500	-9.071047e+04	-3.050066e+02	6.259894e+01	2.204174e-01	1.824276e-01	1.153493e-01	9.564379e-02	2.770814e-01	1.090805e-01	1.557006e-01	2.370536e-01	8.650885e-02	2.629920e-01	1.844601e-01	7.328492e-02	5.707988e-02	3.012840e-01	1.722959e-01	4.722599e-02	4.067457e-01	1.536858e-02	3.364060e-01	1.776554e-01	3.344537e-01	1.514850e-01	3.727891e-01	2.302234e-01	1.830393e-01	2.139482e-01	2.643318e-01	2.539782e-01	2.434285e-01	2.382615e-01	1.601860e+00	1.394228e+00	1.585076e+00	2.545296e-02	3.898763e-01	3.460961e-01	2.264028e+00
342000	-9.071485e+04	-3.098745e+02	6.470419e+01	2.204174e-01	1.824276e-01	1.153493e-01	9.564379e-02	2.770814e-01	1.090805e-01	1.557006e-01	2.370536e-01	9.818020e-02	2.513206e-01	1.844601e-01	7.328492e-02	5.707988e-02	3.012840e-01	1.722959e-01	4.722599e-02	4.067457e-01	1.536858e-02	3.220042e-01	1.721561e-01	3.401187e-01	1.657210e-01	3.710184e-01	2.319942e-01	1.830393e-01	2.139482e-01	2.539228e-01	2.643872e-01	2.434285e-01	2.382615e-01	1.601860e+00	1.394228e+00	1.413096e+00	1.489380e-02	3.784542e-01	3.254248e-01	2.296121e+00
342500	-9.069878e+04	-3.021779e+02	6.152431e+01	2.175579e-01	1.938656e-01	1.195807e-01	9.913790e-02	2.696367e-01	1.002212e-01	1.359747e-01	2.550948e-01	9.861885e-02	2.596745e-01	1.694557e-01	8.118139e-02	6.301245e-02	2.999833e-01	1.728209e-01	4.630300e-02	3.846151e-01	3.326525e-02	3.178390e-01	1.887060e-01	3.316307e-01	1.618243e-01	3.503298e-01	2.585362e-01	1.745118e-01	2.166222e-01	2.548414e-01	2.593849e-01	2.421674e-01	2.436064e-01	1.610636e+00	1.323770e+00	1.453603e+00	1.673911e-02	4.010387e-01	3.643448e-01	2.234616e+00
343000	-9.069926e+04	-3.029521e+02	6.169869e+01	2.101422e-01	1.899740e-01	1.234723e-01	9.913790e-02	2.770524e-01	1.002212e-01	1.416838e-01	2.741446e-01	8.843817e-02	2.437581e-01	1.704340e-01	8.154137e-02	6.301245e-02	2.999833e-01	1.841287e-01	4.630300e-02	3.846151e-01	2.195746e-02	3.178390e-01	1.887060e-01	3.316307e-01	1.618243e-01	3.524987e-01	2.618545e-01	1.694094e-01	2.162374e-01	2.548414e-01	2.593849e-01	2.421674e-01	2.436064e-01	1.610636e+00	1.468971e+00	1.651989e+00	3.620591e-02	4.216235e-01	3.419333e-01	2.236443e+00
343500	-9.069300e+04	-3.082619e+02	6.389929e+01	2.101422e-01	1.899740e-01	1.234723e-01	9.913790e-02	2.770524e-01	1.002212e-01	1.416838e-01	2.741446e-01	8.843817e-02	2.437581e-01	1.704340e-01	8.154137e-02	5.752372e-02	3.017012e-01	1.780946e-01	4.435892e-02	3.956027e-01	2.271887e-02	3.230261e-01	1.852060e-01	3.348250e-01	1.569429e-01	3.524987e-01	2.520449e-01	1.792190e-01	2.162374e-01	2.548414e-01	2.593849e-01	2.421674e-01	2.436064e-01	1.647874e+00	1.468971e+00	1.587778e+00	2.484526e-02	3.894771e-01	3.656102e-01	2.244913e+00
344000	-9.070301e+04	-3.091394e+02	6.428387e+01	2.059380e-01	1.840962e-01	1.214056e-01	1.019850e-01	2.926114e-01	9.396384e-02	1.416838e-01	2.601339e-01	1.086176e-01	2.437581e-01	1.642652e-01	8.154137e-02	5.752372e-02	3.017012e-01	1.880501e-01	4.435892e-02	3.956027e-01	1.276335e-02	3.230261e-01	1.852060e-01	3.348250e-01	1.569429e-01	3.524987e-01	2.520449e-01	1.792190e-01	2.162374e-01	2.548414e-01	2.593849e-01	2.421674e-01	2.436064e-01	1.623066e+00	1.468971e+00	1.575562e+00	5.764109e-02	4.081547e-01	3.284309e-01	2.263414e+00
344500	-9.069640e+04	-3.096064e+02	6.446776e+01	2.059380e-01	1.840962e-01	1.214056e-01	1.019850e-01	2.764230e-01	1.101522e-01	1.416838e-01	2.601339e-01	1.086176e-01	2.437581e-01	1.689103e-01	7.689632e-02	5.752372e-02	3.094793e-01	1.802721e-01	4.435892e-02	3.952577e-01	1.310836e-02	3.381685e-01	1.804920e-01	3.243966e-01	1.569429e-01	3.494042e-01	2.506352e-01	1.797111e-01	2.202495e-01	2.548414e-01	2.607448e-01	2.408075e-01	2.436064e-01	1.625017e+00	1.527868e+00	1.546326e+00	4.211277e-02	3.941336e-01	3.424521e-01	2.263414e+00
345000	-9.069001e+04	-3.096386e+02	6.447574e+01	2.059380e-01	1.840962e-01	1.214056e-01	1.019850e-01	2.764230e-01	1.101522e-01	1.416838e-01	2.601339e-01	8.643029e-02	2.437581e-01	1.910976e-01	7.689632e-02	5.752372e-02	3.094793e-01	1.802721e-01	4.439843e-02	3.952577e-01	1.306885e-02	3.381685e-01	1.804920e-01	3.243966e-01	1.569429e-01	3.494042e-01	2.506352e-01	1.797111e-01	2.202495e-01	2.545547e-01	2.610315e-01	2.408075e-01	2.436064e-01	1.625017e+00	1.541169e+00	1.546326e+00	2.780910e-02	4.168617e-01	3.424521e-01	2.240686e+00
345500	-9.068808e+04	-3.154753e+02	6.696868e+01	2.059380e-01	1.840962e-01	1.214056e-01	1.019850e-01	2.764230e-01	1.101522e-01	1.322051e-01	2.575357e-01	9.536595e-02	2.582526e-01	1.682511e-01	8.838953e-02	5.752372e-02	3.094793e-01	1.799997e-01	4.467078e-02	3.952577e-01	1.306885e-02	3.366394e-01	1.804920e-01	3.264135e-01	1.564550e-01	3.494042e-01	2.506352e-01	1.770391e-01	2.229215e-01	2.545547e-01	2.610315e-01	2.408075e-01	2.436064e-01	1.716084e+00	1.446767e+00	1.598394e+00	2.229875e-02	3.786737e-01	3.261251e-01	2.295201e+00
346000	-9.069203e+04	-3.131867e+02	6.614569e+01	2.059380e-01	1.840962e-01	1.161080e-01	1.072826e-01	2.764230e-01	1.101522e-01	1.355646e-01	2.638523e-01	9.275056e-02	2.572238e-01	1.765133e-01	7.409540e-02	5.744869e-02	3.125954e-01	1.881992e-01	4.231006e-02	3.887259e-01	1.072078e-02	3.366394e-01	1.804920e-01	3.247825e-01	1.580860e-01	3.634248e-01	2.506352e-01	1.776636e-01	2.082765e-01	2.545547e-01	2.610315e-01	2.408075e-01	2.436064e-01	1.463913e+00	1.395756e+00	1.500679e+00	2.800320e-02	3.786737e-01	3.467324e-01	2.274594e+00
346500	-9.068923e+04	-3.105890e+02	6.482287e+01	2.089002e-01	1.840962e-01	1.161080e-01	1.033190e-01	2.764230e-01	1.111537e-01	1.385509e-01	2.629560e-01	9.390540e-02	2.572238e-01	1.732684e-01	7.409540e-02	5.241457e-02	3.125954e-01	1.796356e-01	5.087363e-02	3.887259e-01	1.575491e-02	3.224876e-01	1.794532e-01	3.362178e-01	1.618413e-01	3.634248e-01	2.506352e-01	1.682733e-01	2.176667e-01	2.545547e-01	2.610315e-01	2.408075e-01	2.436064e-01	1.827850e+00	1.436718e+00	1.579662e+00	2.899253e-02	3.838897e-01	3.456141e-01	2.270496e+00
347000	-9.070997e+04	-3.313402e+02	7.447041e+01	2.207569e-01	1.787669e-01	1.210728e-01	9.917416e-02	2.743541e-01	1.058751e-01	1.579553e-01	2.415839e-01	9.398859e-02	2.426188e-01	1.817519e-01	8.210158e-02	4.921947e-02	3.012623e-01	1.648556e-01	4.268685e-02	4.195777e-01	2.239805e-02	3.324699e-01	1.753324e-01	3.422999e-01	1.498979e-01	3.559018e-01	2.448902e-01	1.833646e-01	2.158435e-01	2.602319e-01	2.543638e-01	2.478678e-01	2.375365e-01	1.485481e+00	1.509533e+00	1.379173e+00	1.978169e-02	3.670949e-01	3.042856e-01	2.328619e+00
347500	-9.068712e+04	-3.098322e+02	6.450319e+01	2.310853e-01	1.958355e-01	1.060888e-01	9.860223e-02	2.645852e-01	1.038029e-01	1.426090e-01	2.629560e-01	8.787901e-02	2.572238e-01	1.752367e-01	7.409540e-02	6.011535e-02	2.998702e-01	1.836573e-01	4.061760e-02	3.963678e-01	1.937171e-02	3.224876e-01	1.794532e-01	3.362178e-01	1.618413e-01	3.618178e-01	2.522422e-01	1.682733e-01	2.176667e-01	2.596238e-01	2.615458e-01	2.408075e-01	2.380229e-01	1.729125e+00	1.509625e+00	1.602473e+00	1.820863e-02	3.808467e-01	3.281954e-01	2.290958e+00
348000	-9.069733e+04	-3.108837e+02	6.490403e+01	2.310853e-01	1.982997e-01	1.060888e-01	9.613801e-02	2.645852e-01	1.038029e-01	1.410036e-01	2.550846e-01	1.023989e-01	2.468517e-01	1.768401e-01	7.782108e-02	6.011535e-02	2.998702e-01	1.836573e-01	4.061760e-02	3.963678e-01	1.937171e-02	3.224876e-01	1.732418e-01	3.362178e-01	1.680527e-01	3.506218e-01	2.552045e-01	1.755432e-01	2.186305e-01	2.626694e-01	2.530913e-01	2.492620e-01	2.349773e-01	1.806343e+00	1.539304e+00	1.602473e+00	2.488628e-02	3.729467e-01	3.399211e-01	2.287132e+00
348500	-9.070601e+04	-3.082396e+02	6.391252e+01	2.381049e-01	1.941150e-01	9.814346e-02	9.507855e-02	2.824485e-01	9.210967e-02	1.410036e-01	2.550846e-01	1.023989e-01	2.468517e-01	1.744152e-01	8.024604e-02	4.888880e-02	3.024748e-01	1.632589e-01	3.821580e-02	4.174313e-01	2.973040e-02	3.224876e-01	1.732418e-01	3.362178e-01	1.680527e-01	3.506218e-01	2.552045e-01	1.755432e-01	2.186305e-01	2.626694e-01	2.530913e-01	2.492620e-01	2.349773e-01	1.725004e+00	1.530140e+00	1.395643e+00	2.985395e-02	4.113678e-01	3.311719e-01	2.257460e+00
349000	-9.069862e+04	-3.071500e+02	6.350992e+01	2.165270e-01	1.806045e-01	1.151528e-01	9.826539e-02	2.858782e-01	1.035720e-01	1.410036e-01	2.550846e-01	1.023989e-01	2.432995e-01	1.744152e-01	8.379827e-02	5.938029e-02	2.905847e-01	1.646576e-01	3.821580e-02	4.174313e-01	2.973040e-02	3.224876e-01	1.732418e-01	3.362178e-01	1.680527e-01	3.506218e-01	2.552045e-01	1.755432e-01	2.186305e-01	2.626694e-01	2.530913e-01	2.423255e-01	2.419138e-01	1.528476e+00	1.506187e+00	1.489400e+00	9.965263e-03	3.923054e-01	3.579721e-01	2.249723e+00
349500	-9.068577e+04	-3.105199e+02	6.486364e+01	2.200085e-01	1.806045e-01	1.116713e-01	9.826539e-02	2.858782e-01	1.035720e-01	1.349350e-01	2.464119e-01	8.869832e-02	2.746461e-01	1.755658e-01	7.974294e-02	5.938029e-02	2.905847e-01	1.646576e-01	3.821580e-02	4.174313e-01	2.973040e-02	3.326172e-01	1.732418e-01	3.362178e-01	1.579231e-01	3.517154e-01	2.552045e-01	1.755432e-01	2.175369e-01	2.633365e-01	2.559507e-01	2.419380e-01	2.387747e-01	1.755850e+00	1.418358e+00	1.505083e+00	8.223762e-03	3.711344e-01	3.579721e-01	2.270893e+00
350000	-9.069563e+04	-3.152811e+02	6.684763e+01	2.172366e-01	1.806045e-01	1.116713e-01	1.010373e-01	2.858782e-01	1.035720e-01	1.349350e-01	2.464119e-01	8.869832e-02	2.718310e-01	1.668947e-01	9.122913e-02	5.301722e-02	2.950497e-01	1.615168e-01	4.676397e-02	4.223705e-01	2.128179e-02	3.326172e-01	1.732418e-01	3.330755e-01	1.610655e-01	3.517154e-01	2.552045e-01	1.755432e-01	2.175369e-01	2.633365e-01	2.559507e-01	2.368040e-01	2.439088e-01	1.699098e+00	1.596404e+00	1.547817e+00	5.095352e-02	3.710404e-01	3.282373e-01	2.300722e+00
350500	-9.069916e+04	-3.173052e+02	6.789833e+01	2.172366e-01	1.806045e-01	1.116713e-01	1.010373e-01	2.858782e-01	1.035720e-01	1.384799e-01	2.338362e-01	8.982994e-02	2.718929e-01	1.748140e-01	9.114703e-02	5.670990e-02	2.974716e-01	1.699939e-01	4.433582e-02	4.135410e-01	1.794784e-02	3.326172e-01	1.732418e-01	3.330755e-01	1.610655e-01	3.517154e-01	2.552045e-01	1.755432e-01	2.175369e-01	2.633365e-01	2.559507e-01	2.368040e-01	2.439088e-01	1.664524e+00	1.399406e+00	1.421417e+00	2.023121e-02	3.620961e-01	3.304133e-01	2.307491e+00
351000	-9.068634e+04	-3.196405e+02	6.896451e+01	2.172366e-01	1.806045e-01	1.116713e-01	1.049724e-01	2.857392e-01	9.977597e-02	1.384799e-01	2.440109e-01	8.982994e-02	2.718929e-01	1.646393e-01	9.114703e-02	5.670990e-02	2.974716e-01	1.650757e-01	4.925402e-02	4.135410e-01	1.794784e-02	3.405104e-01	1.732418e-01	3.330755e-01	1.531723e-01	3.517154e-01	2.552045e-01	1.755432e-01	2.175369e-01	2.633365e-01	2.559507e-01	2.368040e-01	2.439088e-01	1.623697e+00	1.537426e+00	1.278209e+00	3.093285e-02	3.646879e-01	3.250369e-01	2.310275e+00
351500	-9.069100e+04	-3.144342e+02	6.674411e+01	2.008480e-01	1.758118e-01	1.175649e-01	9.918687e-02	3.031872e-01	1.034013e-01	1.556481e-01	2.551367e-01	8.345123e-02	2.399644e-01	1.726491e-01	9.315052e-02	6.235539e-02	3.117564e-01	1.644312e-01	3.889917e-02	4.019478e-01	2.061012e-02	3.405104e-01	1.732418e-01	3.330755e-01	1.531723e-01	3.571693e-01	2.552045e-01	1.700893e-01	2.175369e-01	2.624685e-01	2.538882e-01	2.480873e-01	2.355560e-01	1.568741e+00	1.359417e+00	1.304835e+00	3.110145e-02	3.586023e-01	3.255319e-01	2.315866e+00
352000	-9.068507e+04	-3.250686e+02	7.145234e+01	2.008480e-01	1.740686e-01	1.175649e-01	1.075750e-01	2.969094e-01	1.030342e-01	1.571676e-01	2.551367e-01	8.345123e-02	2.399644e-01	1.711295e-01	9.315052e-02	6.235539e-02	2.964691e-01	1.644312e-01	3.889917e-02	4.172351e-01	2.061012e-02	3.355689e-01	1.732418e-01	3.380170e-01	1.531723e-01	3.571693e-01	2.552045e-01	1.700893e-01	2.175369e-01	2.624685e-01	2.516418e-01	2.480873e-01	2.378024e-01	1.518428e+00	1.523284e+00	1.402884e+00	1.886646e-02	3.586023e-01	3.255319e-01	2.315866e+00
352500	-9.069418e+04	-3.180452e+02	6.822881e+01	2.008480e-01	1.859814e-01	1.175649e-01	9.566209e-02	2.969094e-01	1.030342e-01	1.571676e-01	2.551367e-01	8.345123e-02	2.399644e-01	1.711295e-01	9.315052e-02	5.799028e-02	2.922769e-01	1.644312e-01	4.326427e-02	4.172351e-01	2.480231e-02	3.355689e-01	1.732418e-01	3.380170e-01	1.531723e-01	3.690909e-01	2.373503e-01	1.816349e-01	2.119240e-01	2.624685e-01	2.516418e-01	2.480873e-01	2.378024e-01	1.637097e+00	1.427540e+00	1.418753e+00	3.493630e-02	3.586023e-01	3.255319e-01	2.315866e+00
353000	-9.068901e+04	-3.222295e+02	7.012648e+01	2.343006e-01	1.818448e-01	1.074215e-01	1.028748e-01	2.751506e-01	9.840787e-02	1.388408e-01	2.527652e-01	9.513654e-02	2.518176e-01	1.767011e-01	8.473865e-02	6.067448e-02	2.859917e-01	1.430197e-01	3.396685e-02	4.459136e-01	3.043364e-02	3.294626e-01	1.668173e-01	3.379602e-01	1.657599e-01	3.600816e-01	2.550006e-01	1.767280e-01	2.081899e-01	2.544573e-01	2.574717e-01	2.469913e-01	2.410797e-01	1.651454e+00	1.437295e+00	1.383969e+00	2.717540e-02	3.457196e-01	3.146725e-01	2.339608e+00
353500	-9.068430e+04	-3.209972e+02	6.955713e+01	2.343006e-01	1.818448e-01	1.074215e-01	1.028748e-01	2.751506e-01	9.840787e-02	1.388408e-01	2.527652e-01	9.513654e-02	2.469911e-01	1.767011e-01	8.956517e-02	6.483520e-02	2.859917e-01	1.708180e-01	3.396685e-02	4.234776e-01	2.091057e-02	3.294626e-01	1.668173e-01	3.379602e-01	1.657599e-01	3.600816e-01	2.550006e-01	1.767280e-01	2.081899e-01	2.544573e-01	2.574717e-01	2.469913e-01	2.410797e-01	1.651454e+00	1.517980e+00	1.318091e+00	3.976618e-02	3.457196e-01	3.146725e-01	2.339608e+00
354000	-9.068913e+04	-3.192988e+02	6.874856e+01	2.391033e-01	1.818448e-01	1.074215e-01	1.082462e-01	2.697792e-01	9.360515e-02	1.388408e-01	2.527652e-01	9.513654e-02	2.469911e-01	1.767011e-01	8.956517e-02	6.483520e-02	2.859917e-01	1.708180e-01	3.396685e-02	4.234776e-01	2.091057e-02	3.294626e-01	1.668173e-01	3.379602e-01	1.657599e-01	3.600816e-01	2.593154e-01	1.724132e-01	2.081899e-01	2.573926e-01	2.574717e-01	2.440559e-01	2.410797e-01	1.816261e+00	1.414481e+00	1.346354e+00	1.647182e-02	3.323663e-01	3.280258e-01	2.339608e+00
354500	-9.070273e+04	-3.206375e+02	6.933422e+01	2.141253e-01	1.732126e-01	1.042406e-01	9.566209e-02	3.097253e-01	1.030342e-01	1.434603e-01	2.287755e-01	8.893189e-02	2.667211e-01	1.850012e-01	8.710994e-02	6.393910e-02	2.862437e-01	1.551546e-01	3.296472e-02	4.310717e-01	3.062626e-02	3.357821e-01	1.730286e-01	3.380170e-01	1.531723e-01	3.821467e-01	2.322101e-01	1.719023e-01	2.137409e-01	2.644691e-01	2.516418e-01	2.504933e-01	2.333958e-01	1.676257e+00	1.555418e+00	1.387010e+00	3.079392e-02	3.539246e-01	3.374284e-01	2.308647e+00
355000	-9.068274e+04	-3.193207e+02	6.867472e+01	2.277927e-01	1.871891e-01	1.119211e-01	9.946535e-02	2.808139e-01	9.281781e-02	1.388408e-01	2.527652e-01	9.513654e-02	2.452928e-01	1.783994e-01	8.956517e-02	5.312623e-02	3.055830e-01	1.727639e-01	4.163011e-02	4.172880e-01	9.608735e-03	3.294626e-01	1.668173e-01	3.379602e-01	1.657599e-01	3.684184e-01	2.491935e-01	1.741982e-01	2.081899e-01	2.573926e-01	2.574717e-01	2.429444e-01	2.421912e-01	1.832695e+00	1.488389e+00	1.442199e+00	1.934998e-02	3.829885e-01	3.361167e-01	2.280895e+00
355500	-9.067972e+04	-3.193511e+02	6.873464e+01	2.258458e-01	1.835619e-01	1.081675e-01	1.088610e-01	2.775568e-01	9.600707e-02	1.388408e-01	2.527652e-01	9.513654e-02	2.452928e-01	1.783994e-01	8.956517e-02	4.645398e-02	2.900197e-01	1.828015e-01	4.281670e-02	4.240955e-01	1.381260e-02	3.276651e-01	1.686148e-01	3.379602e-01	1.657599e-01	3.711768e-01	2.491935e-01	1.741982e-01	2.054315e-01	2.573926e-01	2.574717e-01	2.429444e-01	2.421912e-01	1.805163e+00	1.488389e+00	1.366790e+00	3.585017e-02	3.631561e-01	3.122104e-01	2.324634e+00
356000	-9.068732e+04	-3.219874e+02	7.006849e+01	2.258458e-01	1.835619e-01	1.125128e-01	1.045157e-01	2.775568e-01	9.600707e-02	1.388408e-01	2.482119e-01	9.513654e-02	2.452928e-01	1.783994e-01	9.411847e-02	4.645398e-02	2.900197e-01	1.828015e-01	4.281670e-02	4.240955e-01	1.381260e-02	3.276651e-01	1.686148e-01	3.379602e-01	1.657599e-01	3.711768e-01	2.521270e-01	1.741982e-01	2.024980e-01	2.573926e-01	2.574717e-01	2.429444e-01	2.421912e-01	1.501952e+00	1.413602e+00	1.441568e+00	1.554548e-02	3.560007e-01	3.193657e-01	2.324634e+00
356500	-9.068898e+04	-3.129442e+02	6.598126e+01	2.258458e-01	1.835619e-01	1.125128e-01	1.045157e-01	2.775568e-01	9.600707e-02	1.388408e-01	2.482119e-01	9.513654e-02	2.452928e-01	1.783994e-01	9.411847e-02	4.468924e-02	2.900197e-01	1.828015e-01	4.281670e-02	4.240955e-01	1.557734e-02	3.276651e-01	1.686148e-01	3.379602e-01	1.657599e-01	3.748128e-01	2.484910e-01	1.741982e-01	2.024980e-01	2.573926e-01	2.574717e-01	2.429444e-01	2.421912e-01	1.571409e+00	1.408395e+00	1.517830e+00	2.687749e-02	3.656915e-01	3.231720e-01	2.311137e+00
357000	-9.071377e+04	-3.202083e+02	6.917013e+01	2.166908e-01	1.766971e-01	1.163116e-01	1.041776e-01	2.872916e-01	9.883129e-02	1.360006e-01	2.413091e-01	9.101210e-02	2.723850e-01	1.805874e-01	7.870582e-02	4.697137e-02	3.102274e-01	1.886297e-01	4.253481e-02	4.015115e-01	1.012527e-02	3.250635e-01	1.721385e-01	3.491443e-01	1.536537e-01	3.628258e-01	2.413059e-01	1.761102e-01	2.197582e-01	2.627169e-01	2.584335e-01	2.387527e-01	2.400968e-01	1.740382e+00	1.480698e+00	1.330832e+00	1.853616e-02	3.691035e-01	3.263507e-01	2.304546e+00
357500	-9.068989e+04	-3.165218e+02	6.742675e+01	2.103766e-01	1.892981e-01	1.152576e-01	1.001026e-01	2.923977e-01	9.256733e-02	1.366488e-01	2.482119e-01	9.513654e-02	2.463076e-01	1.805914e-01	9.310375e-02	4.671035e-02	2.897420e-01	1.609909e-01	4.900942e-02	4.334731e-01	2.007421e-02	3.321649e-01	1.727601e-01	3.338150e-01	1.612600e-01	3.694140e-01	2.484910e-01	1.795971e-01	2.024980e-01	2.573926e-01	2.574717e-01	2.429444e-01	2.421912e-01	1.829483e+00	1.463036e+00	1.474126e+00	2.378804e-02	3.742033e-01	3.220634e-01	2.303733e+00
358000	-9.068686e+04	-3.165683e+02	6.748145e+01	2.175813e-01	1.820933e-01	1.152576e-01	1.001026e-01	2.923977e-01	9.256733e-02	1.366488e-01	2.482119e-01	9.822635e-02	2.468660e-01	1.769431e-01	9.310375e-02	4.671035e-02	2.897420e-01	1.582992e-01	5.170109e-02	4.371522e-01	1.639513e-02	3.321649e-01	1.727601e-01	3.338150e-01	1.612600e-01	3.694140e-01	2.484910e-01	1.795971e-01	2.024980e-01	2.573926e-01	2.574717e-01	2.429444e-01	2.421912e-01	1.643881e+00	1.572220e+00	1.473218e+00	2.356844e-02	3.717285e-01	3.246480e-01	2.303623e+00
358500	-9.069933e+04	-3.188331e+02	6.862250e+01	2.165346e-01	1.775483e-01	1.149507e-01	8.908676e-02	2.973168e-01	1.045628e-01	1.479249e-01	2.631668e-01	9.389906e-02	2.529532e-01	1.761006e-01	6.595534e-02	6.594113e-02	3.041351e-01	1.698423e-01	4.361719e-02	3.951113e-01	2.135290e-02	3.392427e-01	1.742583e-01	3.282225e-01	1.582766e-01	3.546700e-01	2.464450e-01	1.767002e-01	2.221848e-01	2.578902e-01	2.550160e-01	2.434003e-01	2.436936e-01	1.647826e+00	1.367819e+00	1.376268e+00	2.448184e-02	3.653125e-01	3.389344e-01	2.295753e+00
359000	-9.068296e+04	-3.176832e+02	6.819061e+01	2.175813e-01	1.920387e-01	1.053123e-01	1.001026e-01	2.923977e-01	9.256733e-02	1.366488e-01	2.357270e-01	9.455767e-02	2.630196e-01	1.889398e-01	8.110704e-02	5.686561e-02	2.643913e-01	1.609048e-01	4.634947e-02	4.494690e-01	2.201989e-02	3.360801e-01	1.720546e-01	3.361585e-01	1.557068e-01	3.662241e-01	2.503468e-01	1.809311e-01	2.024980e-01	2.589937e-01	2.612007e-01	2.434370e-01	2.363686e-01	1.510006e+00	1.341876e+00	1.355089e+00	2.272321e-02	3.829415e-01	3.301821e-01	2.286876e+00
359500	-9.069264e+04	-3.227668e+02	7.038812e+01	1.989383e-01	1.816116e-01	1.150081e-01	9.376230e-02	3.109166e-01	9.976311e-02	1.518200e-01	2.566699e-01	8.915519e-02	2.513331e-01	1.716708e-01	7.935094e-02	4.818549e-02	2.766200e-01	1.671721e-01	4.742135e-02	4.405628e-01	2.003831e-02	3.299473e-01	1.722035e-01	3.448834e-01	1.529658e-01	3.553452e-01	2.404921e-01	1.761654e-01	2.279973e-01	2.556168e-01	2.586819e-01	2.410220e-01	2.446794e-01	1.675120e+00	1.412289e+00	1.352700e+00	2.371059e-02	3.532192e-01	3.203967e-01	2.326384e+00
360000	-9.069147e+04	-3.164563e+02	6.762873e+01	2.062656e-01	1.875924e-01	1.140026e-01	8.618535e-02	2.908790e-01	1.150750e-01	1.538947e-01	2.368181e-01	1.028629e-01	2.348887e-01	1.814492e-01	9.008638e-02	4.780190e-02	2.865798e-01	1.604533e-01	4.870626e-02	4.285882e-01	2.787050e-02	3.360801e-01	1.720546e-01	3.361585e-01	1.557068e-01	3.662241e-01	2.433247e-01	1.879533e-01	2.024980e-01	2.589937e-01	2.612007e-01	2.434370e-01	2.363686e-01	1.597215e+00	1.298387e+00	1.348722e+00	1.678187e-02	3.909815e-01	3.324424e-01	2.276576e+00
360500	-9.068999e+04	-3.097338e+02	6.466274e+01	2.062656e-01	1.875924e-01	1.086045e-01	9.856947e-02	2.908790e-01	1.080890e-01	1.538947e-01	2.368181e-01	1.028629e-01	2.348887e-01	1.814492e-01	9.008638e-02	5.400702e-02	2.865798e-01	1.655536e-01	4.360597e-02	4.285882e-01	2.166538e-02	3.360801e-01	1.720546e-01	3.361585e-01	1.557068e-01	3.662241e-01	2.433247e-01	1.879533e-01	2.024980e-01	2.588636e-01	2.612007e-01	2.434370e-01	2.364988e-01	1.647320e+00	1.266553e+00	1.452345e+00	4.416417e-02	3.837734e-01	3.638154e-01	2.252411e+00
361000	-9.067330e+04	-3.149216e+02	6.674875e+01	2.062656e-01	1.875924e-01	1.086045e-01	9.856947e-02	2.908790e-01	1.080890e-01	1.588708e-01	2.368181e-01	9.788681e-02	2.348887e-01	1.814492e-01	9.008638e-02	5.400702e-02	2.865798e-01	1.655536e-01	4.360597e-02	4.285882e-01	2.166538e-02	3.360801e-01	1.757866e-01	3.361585e-01	1.519748e-01	3.534458e-01	2.439638e-01	1.828049e-01	2.197856e-01	2.641549e-01	2.559093e-01	2.434370e-01	2.364988e-01	1.772378e+00	1.485116e+00	1.452345e+00	2.319431e-02	3.812129e-01	3.235165e-01	2.295271e+00
361500	-9.069191e+04	-3.129238e+02	6.597191e+01	2.062656e-01	1.678999e-01	1.086045e-01	9.856947e-02	3.105715e-01	1.080890e-01	1.588708e-01	2.438420e-01	9.086289e-02	2.348887e-01	1.814492e-01	9.008638e-02	5.400702e-02	2.865798e-01	1.655536e-01	4.360597e-02	4.285882e-01	2.166538e-02	3.360801e-01	1.757866e-01	3.361585e-01	1.519748e-01	3.534458e-01	2.388748e-01	1.878938e-01	2.197856e-01	2.641549e-01	2.559093e-01	2.434370e-01	2.364988e-01	1.493373e+00	1.553113e+00	1.452345e+00	3.032209e-02	3.812129e-01	3.235165e-01	2.295271e+00
362000	-9.069908e+04	-3.189532e+02	6.869461e+01	2.182098e-01	1.710758e-01	1.202807e-01	8.746776e-02	3.012693e-01	1.016967e-01	1.492548e-01	2.500615e-01	9.558976e-02	2.433890e-01	1.763233e-01	8.538163e-02	5.131313e-02	2.900660e-01	1.839891e-01	4.161533e-02	4.101206e-01	2.289580e-02	3.358944e-01	1.774911e-01	3.450239e-01	1.415905e-01	3.473849e-01	2.493559e-01	1.842532e-01	2.190061e-01	2.572319e-01	2.584335e-01	2.442378e-01	2.400968e-01	1.489495e+00	1.417060e+00	1.444901e+00	1.562968e-02	3.763530e-01	3.181797e-01	2.305467e+00
362500	-9.067815e+04	-3.244564e+02	7.105005e+01	1.973084e-01	1.806788e-01	1.186662e-01	1.010085e-01	2.901928e-01	1.121454e-01	1.576671e-01	2.477594e-01	9.280438e-02	2.468078e-01	1.784342e-01	7.652709e-02	5.245188e-02	2.978211e-01	1.644960e-01	4.592393e-02	4.239153e-01	1.539177e-02	3.454972e-01	1.816206e-01	3.221680e-01	1.507142e-01	3.638215e-01	2.396878e-01	1.817592e-01	2.147314e-01	2.641549e-01	2.559093e-01	2.434370e-01	2.364988e-01	1.729473e+00	1.531205e+00	1.436218e+00	3.849481e-02	3.622592e-01	3.187461e-01	2.318995e+00
363000	-9.068115e+04	-3.191934e+02	6.864737e+01	2.051001e-01	1.816199e-01	1.135716e-01	1.022961e-01	2.852669e-01	1.121454e-01	1.576671e-01	2.296391e-01	9.280438e-02	2.468078e-01	1.926608e-01	8.042074e-02	5.570885e-02	2.978211e-01	1.644960e-01	4.266696e-02	4.239153e-01	1.539177e-02	3.459962e-01	1.741661e-01	3.336596e-01	1.461782e-01	3.638215e-01	2.396878e-01	1.817592e-01	2.147314e-01	2.641549e-01	2.559093e-01	2.434370e-01	2.364988e-01	1.729473e+00	1.531205e+00	1.436218e+00	4.008675e-02	3.539622e-01	3.270431e-01	2.318995e+00
363500	-9.068776e+04	-3.169055e+02	6.765597e+01	2.152913e-01	1.729517e-01	1.121547e-01	9.216530e-02	3.032308e-01	1.042063e-01	1.464876e-01	2.740843e-01	9.635060e-02	2.468463e-01	1.604196e-01	7.581152e-02	6.214459e-02	2.721448e-01	1.639931e-01	3.639756e-02	4.399818e-01	2.533815e-02	3.377904e-01	1.775324e-01	3.342328e-01	1.504444e-01	3.487623e-01	2.515944e-01	1.744709e-01	2.251724e-01	2.553679e-01	2.618453e-01	2.433810e-01	2.394058e-01	1.583085e+00	1.542688e+00	1.506183e+00	1.950939e-02	3.867331e-01	3.412836e-01	2.271983e+00
364000	-9.069224e+04	-3.105031e+02	6.483144e+01	2.021373e-01	1.921288e-01	1.068857e-01	9.615052e-02	2.949092e-01	1.077885e-01	1.514456e-01	2.313255e-01	1.051665e-01	2.487679e-01	1.846201e-01	7.867438e-02	5.253633e-02	2.914678e-01	1.627807e-01	3.701258e-02	4.255415e-01	3.066103e-02	3.460134e-01	1.707035e-01	3.269363e-01	1.563467e-01	3.545356e-01	2.515388e-01	1.895484e-01	2.043772e-01	2.641549e-01	2.559093e-01	2.434370e-01	2.364988e-01	1.637218e+00	1.583233e+00	1.517789e+00	2.620046e-02	3.944639e-01	3.329031e-01	2.272633e+00
364500	-9.068393e+04	-3.087758e+02	6.417552e+01	2.139557e-01	1.850658e-01	1.094578e-01	9.187944e-02	2.866914e-01	1.129498e-01	1.514456e-01	2.304375e-01	1.051665e-01	2.421339e-01	1.912541e-01	7.956240e-02	5.392740e-02	2.914678e-01	1.627807e-01	4.035012e-02	4.208129e-01	3.066103e-02	3.460134e-01	1.707035e-01	3.269363e-01	1.563467e-01	3.528546e-01	2.486728e-01	1.889394e-01	2.095332e-01	2.641549e-01	2.559451e-01	2.434370e-01	2.364630e-01	1.658935e+00	1.541588e+00	1.360614e+00	2.038202e-02	3.944639e-01	3.399248e-01	2.265611e+00
365000	-9.069454e+04	-3.119110e+02	6.556782e+01	2.139557e-01	1.850658e-01	1.094578e-01	9.187944e-02	2.866914e-01	1.129498e-01	1.514456e-01	2.304375e-01	1.051665e-01	2.421339e-01	1.912541e-01	7.956240e-02	5.723049e-02	2.873647e-01	1.610480e-01	3.708705e-02	4.292729e-01	2.799687e-02	3.460134e-01	1.709831e-01	3.266567e-01	1.563467e-01	3.528546e-01	2.486728e-01	1.886348e-01	2.098378e-01	2.641549e-01	2.559451e-01	2.434370e-01	2.364630e-01	1.678408e+00	1.384499e+00	1.360614e+00	2.640610e-02	3.809434e-01	3.462708e-01	2.272786e+00
365500	-9.068559e+04	-3.169127e+02	6.770380e+01	2.139557e-01	1.850658e-01	1.094578e-01	9.187944e-02	2.866914e-01	1.129498e-01	1.448397e-01	2.344287e-01	1.056850e-01	2.460082e-01	1.889197e-01	8.011867e-02	6.158139e-02	2.969686e-01	1.713892e-01	3.308764e-02	4.208331e-01	1.614012e-02	3.371235e-01	1.750161e-01	3.315136e-01	1.563467e-01	3.564037e-01	2.451237e-01	1.886348e-01	2.098378e-01	2.641549e-01	2.559451e-01	2.434370e-01	2.364630e-01	1.551800e+00	1.609377e+00	1.370027e+00	1.874854e-02	3.766744e-01	3.306003e-01	2.292725e+00
366000	-9.067878e+04	-3.149122e+02	6.672807e+01	2.131719e-01	1.881486e-01	1.101969e-01	9.003741e-02	3.006949e-01	9.775027e-02	1.504922e-01	2.333167e-01	9.710888e-02	2.545129e-01	1.804150e-01	8.415438e-02	5.851227e-02	2.996718e-01	1.690584e-01	3.152511e-02	4.197402e-01	2.149216e-02	3.371235e-01	1.741977e-01	3.315136e-01	1.571652e-01	3.564037e-01	2.451237e-01	1.886348e-01	2.098378e-01	2.558506e-01	2.539357e-01	2.486028e-01	2.416109e-01	1.694486e+00	1.600084e+00	1.453172e+00	2.920133e-02	3.787664e-01	3.380575e-01	2.283176e+00
366500	-9.069080e+04	-3.216094e+02	6.978180e+01	2.156139e-01	1.805429e-01	1.007896e-01	1.047260e-01	2.917929e-01	1.065346e-01	1.401762e-01	2.537679e-01	9.109093e-02	2.636708e-01	1.791162e-01	7.217804e-02	5.696383e-02	3.033090e-01	1.749006e-01	3.561293e-02	4.123312e-01	1.688247e-02	3.360636e-01	1.657325e-01	3.329744e-01	1.652296e-01	3.709986e-01	2.375603e-01	1.723407e-01	2.191004e-01	2.574120e-01	2.598183e-01	2.454512e-01	2.373184e-01	1.670418e+00	1.442636e+00	1.493410e+00	2.169364e-02	3.793475e-01	3.277053e-01	2.292947e+00
367000	-9.068649e+04	-3.147005e+02	6.681694e+01	2.187238e-01	1.839954e-01	1.114636e-01	9.584513e-02	2.827338e-01	1.072382e-01	1.488329e-01	2.438397e-01	8.509994e-02	2.467688e-01	1.995413e-01	7.591732e-02	5.818952e-02	2.916561e-01	1.881540e-01	4.016268e-02	4.059381e-01	1.589963e-02	3.371235e-01	1.741977e-01	3.315136e-01	1.571652e-01	3.563123e-01	2.528941e-01	1.771557e-01	2.136378e-01	2.558506e-01	2.539357e-01	2.486028e-01	2.416109e-01	1.520779e+00	1.423087e+00	1.388994e+00	1.963731e-02	3.771714e-01	3.198254e-01	2.303003e+00
367500	-9.069666e+04	-3.159973e+02	6.740795e+01	2.184117e-01	1.759941e-01	1.051522e-01	9.099909e-02	3.092480e-01	1.001950e-01	1.303474e-01	2.567428e-01	9.039818e-02	2.708493e-01	1.765351e-01	7.512713e-02	5.696383e-02	3.046691e-01	1.666787e-01	4.247462e-02	4.111600e-01	1.805373e-02	3.339861e-01	1.795181e-01	3.338841e-01	1.526117e-01	3.704835e-01	2.420095e-01	1.748535e-01	2.126535e-01	2.615695e-01	2.593874e-01	2.427387e-01	2.363044e-01	1.360425e+00	1.424501e+00	1.499921e+00	2.900130e-02	3.840681e-01	3.228336e-01	2.293098e+00
368000	-9.069326e+04	-3.168075e+02	6.779012e+01	2.184117e-01	1.574041e-01	1.051522e-01	9.099909e-02	3.278379e-01	1.001950e-01	1.510518e-01	2.443982e-01	8.929011e-02	2.735056e-01	1.733559e-01	6.839844e-02	5.696383e-02	2.953842e-01	1.666787e-01	4.247462e-02	4.111600e-01	2.733871e-02	3.459045e-01	1.675997e-01	3.338841e-01	1.526117e-01	3.704835e-01	2.361186e-01	1.748535e-01	2.185444e-01	2.615695e-01	2.593874e-01	2.427387e-01	2.363044e-01	1.465865e+00	1.408650e+00	1.356911e+00	1.881025e-02	3.677214e-01	3.436419e-01	2.288637e+00
368500	-9.067489e+04	-3.101883e+02	6.485175e+01	2.143879e-01	1.692858e-01	1.152646e-01	1.003528e-01	3.044594e-01	9.624943e-02	1.510518e-01	2.443982e-01	8.929011e-02	2.735056e-01	1.733559e-01	6.839844e-02	5.696383e-02	2.953842e-01	1.666787e-01	4.247462e-02	4.111600e-01	2.733871e-02	3.459045e-01	1.675997e-01	3.338841e-01	1.526117e-01	3.704835e-01	2.361186e-01	1.748535e-01	2.185444e-01	2.615695e-01	2.593874e-01	2.427387e-01	2.363044e-01	1.502682e+00	1.310558e+00	1.562443e+00	1.833704e-02	3.834026e-01	3.558989e-01	2.260699e+00
369000	-9.067700e+04	-3.114080e+02	6.531027e+01	2.083117e-01	1.660638e-01	1.063489e-01	1.124427e-01	3.043020e-01	1.025310e-01	1.556574e-01	2.470802e-01	9.525299e-02	2.613292e-01	1.758636e-01	6.481662e-02	6.339393e-02	2.953842e-01	1.646930e-01	3.604451e-02	4.111600e-01	2.932440e-02	3.459045e-01	1.675997e-01	3.338841e-01	1.526117e-01	3.505539e-01	2.353192e-01	1.798400e-01	2.342869e-01	2.615695e-01	2.550051e-01	2.471210e-01	2.363044e-01	1.638914e+00	1.408088e+00	1.473825e+00	1.867341e-02	3.962355e-01	3.178093e-01	2.285955e+00
369500	-9.069604e+04	-3.148135e+02	6.674429e+01	2.054208e-01	1.660638e-01	1.063489e-01	1.124427e-01	3.043020e-01	1.054219e-01	1.440761e-01	2.572556e-01	8.963379e-02	2.595229e-01	1.847813e-01	6.473032e-02	6.436002e-02	2.890954e-01	1.703968e-01	4.414330e-02	4.074595e-01	2.454498e-02	3.459045e-01	1.675997e-01	3.338841e-01	1.526117e-01	3.634107e-01	2.558794e-01	1.789955e-01	2.017145e-01	2.615695e-01	2.550051e-01	2.471210e-01	2.363044e-01	1.638914e+00	1.570943e+00	1.402095e+00	1.609833e-02	3.719333e-01	3.415528e-01	2.286514e+00
370000	-9.068984e+04	-3.161642e+02	6.729233e+01	2.054208e-01	1.717580e-01	1.063489e-01	1.027722e-01	3.043020e-01	1.093982e-01	1.440761e-01	2.570613e-01	8.963379e-02	2.597172e-01	1.847813e-01	6.473032e-02	6.436002e-02	3.059808e-01	1.703968e-01	4.890762e-02	4.004146e-01	9.940194e-03	3.459045e-01	1.675997e-01	3.338841e-01	1.526117e-01	3.705388e-01	2.386913e-01	1.704752e-01	2.202947e-01	2.615695e-01	2.550051e-01	2.471210e-01	2.363044e-01	1.643083e+00	1.491632e+00	1.579135e+00	2.106647e-02	3.719333e-01	3.415528e-01	2.286514e+00
370500	-9.068713e+04	-3.084233e+02	6.398266e+01	2.312789e-01	1.762870e-01	1.064723e-01	8.260944e-02	3.063195e-01	9.703283e-02	1.440761e-01	2.570613e-01	8.963379e-02	2.597172e-01	1.847813e-01	6.473032e-02	6.739805e-02	2.952141e-01	1.697639e-01	4.697533e-02	4.097407e-01	1.090795e-02	3.287594e-01	1.716914e-01	3.514266e-01	1.481226e-01	3.634260e-01	2.458041e-01	1.704752e-01	2.202947e-01	2.615695e-01	2.550051e-01	2.471210e-01	2.363044e-01	1.622534e+00	1.491632e+00	1.553203e+00	2.106647e-02	3.745201e-01	3.545170e-01	2.270963e+00
371000	-9.068765e+04	-3.069445e+02	6.340327e+01	2.151699e-01	1.757059e-01	1.182374e-01	9.267863e-02	3.027184e-01	9.548976e-02	1.429562e-01	2.412158e-01	9.785316e-02	2.745166e-01	1.700092e-01	7.344898e-02	7.137367e-02	2.625303e-01	1.556924e-01	3.757797e-02	4.407688e-01	3.205681e-02	3.359839e-01	1.716914e-01	3.514266e-01	1.408982e-01	3.585866e-01	2.562686e-01	1.746322e-01	2.105126e-01	2.647575e-01	2.550051e-01	2.439331e-01	2.363044e-01	1.555688e+00	1.465715e+00	1.553203e+00	2.106647e-02	4.105181e-01	3.329861e-01	2.256496e+00
371500	-9.068871e+04	-3.006840e+02	6.074262e+01	2.283959e-01	1.826828e-01	1.078362e-01	8.811173e-02	2.877830e-01	1.051905e-01	1.382881e-01	2.481993e-01	8.468952e-02	2.789096e-01	1.656803e-01	8.423316e-02	6.098780e-02	2.806400e-01	1.593760e-01	3.770009e-02	4.219834e-01	3.931274e-02	3.226431e-01	1.716914e-01	3.514266e-01	1.542389e-01	3.585866e-01	2.562686e-01	1.746322e-01	2.105126e-01	2.647575e-01	2.550051e-01	2.439331e-01	2.363044e-01	1.648178e+00	1.591136e+00	1.599880e+00	1.691939e-02	3.887339e-01	3.487501e-01	2.262516e+00
372000	-9.070973e+04	-3.056877e+02	6.290389e+01	2.252110e-01	1.835354e-01	1.069170e-01	8.705661e-02	2.982641e-01	9.901589e-02	1.352063e-01	2.443904e-01	1.021527e-01	2.519626e-01	1.691928e-01	9.709520e-02	6.098780e-02	2.806400e-01	1.593760e-01	3.769257e-02	4.219834e-01	3.932027e-02	3.266476e-01	1.676869e-01	3.514266e-01	1.542389e-01	3.585866e-01	2.562686e-01	1.746322e-01	2.105126e-01	2.647575e-01	2.550051e-01	2.439331e-01	2.363044e-01	1.648178e+00	1.434554e+00	1.439470e+00	3.065295e-02	4.082462e-01	3.487501e-01	2.243004e+00
372500	-9.069210e+04	-3.193738e+02	6.885327e+01	2.228302e-01	1.875968e-01	1.034356e-01	9.673938e-02	2.929881e-01	9.640992e-02	1.459251e-01	2.473054e-01	9.637960e-02	2.544470e-01	1.821942e-01	7.374862e-02	5.484781e-02	3.032190e-01	1.643003e-01	4.424272e-02	4.159427e-01	1.744747e-02	3.308819e-01	1.750932e-01	3.372542e-01	1.567707e-01	3.527324e-01	2.551125e-01	1.794124e-01	2.127427e-01	2.575963e-01	2.599772e-01	2.408156e-01	2.416109e-01	1.557304e+00	1.461152e+00	1.401003e+00	1.539425e-02	3.711662e-01	2.946359e-01	2.334198e+00
373000	-9.067751e+04	-3.214893e+02	6.975572e+01	2.304250e-01	1.875968e-01	1.034356e-01	8.673762e-02	2.953951e-01	9.640992e-02	1.459251e-01	2.473054e-01	1.032596e-01	2.475670e-01	1.821942e-01	7.374862e-02	5.484781e-02	3.032190e-01	1.643003e-01	4.424272e-02	4.159427e-01	1.744747e-02	3.308819e-01	1.790789e-01	3.320680e-01	1.579712e-01	3.527324e-01	2.551125e-01	1.794124e-01	2.127427e-01	2.575963e-01	2.599772e-01	2.408156e-01	2.416109e-01	1.812580e+00	1.386622e+00	1.344273e+00	2.075420e-02	3.488632e-01	3.169390e-01	2.334198e+00
373500	-9.069372e+04	-3.220481e+02	7.014035e+01	2.001974e-01	1.965438e-01	1.178062e-01	8.711797e-02	2.956703e-01	1.026643e-01	1.459251e-01	2.473054e-01	1.032596e-01	2.475670e-01	1.821942e-01	7.374862e-02	5.304368e-02	3.032190e-01	1.643003e-01	4.191679e-02	4.159427e-01	2.157753e-02	3.281563e-01	1.823972e-01	3.280625e-01	1.613840e-01	3.527324e-01	2.516504e-01	1.794124e-01	2.162048e-01	2.656062e-01	2.519672e-01	2.408156e-01	2.416109e-01	1.504813e+00	1.433294e+00	1.322911e+00	2.655109e-02	3.668823e-01	2.989199e-01	2.334198e+00
[truncated: 9,253 more rows]
