# Supplementary material for: Deep mining reveals the diversity of endogenous viral elements in vertebrate genomes
Source: Nat Microbiol. 2024 Oct 22;9(11):3013–24. doi: 10.1038/s41564-024-01825-4 (PMC11521997; doi:10.1038/s41564-024-01825-4)
Supplement: Supplementary file 7 — NP tree files (Fig. 4a), and structural modelling files for the S. etruscus EVE, Ixodes scapularis EVE and South Bay virus nucleoprotein (Fig. 4b). [file 41564_2024_1825_MOESM7_ESM.zip › Source_Data_Figure_4/NP_tree/Nairo_translatorx_trimmed_RNA.nex.run2.t]

#NEXUS
[ID: 5770896656]
[Param: tree{all}]
begin trees;
   translate
       1 Suncus_etruscus_chr8,
       2 Ixodes_scapularis_IscW_ISCW013171,
       3 Centruroides_sculpturatus_LOC111614745,
       4 Centruroides_sculpturatus_LOC111614595,
       5 Oedothorax_gibbosus_JTE90_025522,
       6 Dermacentor_silvarum_exon1_HPB49_020043,
       7 Ixodes_scapularis-g1,
       8 Ixodes_scapularis-g2,
       9 Ixodes_scapularis-g3,
      10 Rhipicephalus_sanguineus,
      11 Dermacentor_silvarum_chr6,
      12 Dermacentor_andersoni,
      13 Dermacentor_silvarum_chr4,
      14 Hazara_virus,
      15 Tillamook_virus,
      16 Crimean-Congo_Hemorrhagic_Fever_virus_strain_China,
      17 Nairobi_sheep_disease_virus,
      18 Farallon_virus,
      19 Punta_Salinas_virus,
      20 Abu_Mina_virus,
      21 Bandia_virus,
      22 Erve_virus,
      23 Soldado_virus,
      24 Taggert_virus,
      25 Leopards_Hill_virus,
      26 Burana_virus,
      27 Issyk-Kul_virus,
      28 Paramushir_virus,
      29 Tamdy_virus,
      30 South_Bay_virus,
      31 Huangpi_Tick_Virus_1,
      32 Sanxia_Water_Strider_Virus_1,
      33 Shayang_Spider_Virus_1,
      34 Tacheng_Tick_Virus_1,
      35 Wenzhou_Tick_Virus,
      36 Nayun_tick_nairovirus,
      37 Tofla_virus,
      38 Soft_tick_bunyavirus_Av-18,
      39 Kasokero_virus,
      40 Yogue_virus,
      41 Gossas_virus,
      42 Zirqa_virus,
      43 Avalon_virus,
      44 Clo_Mor_virus,
      45 Pustyn_virus,
      46 Grotenhout_virus,
      47 Pacific_coast_tick_nairovirus,
      48 Dera_Ghazi_Khan_virus,
      49 Qalyub_virus,
      50 Thiafora_virus,
      51 Norway_nairovirus_1,
      52 Vinegar_Hill_virus,
      53 Estero_Real_virus,
      54 Artashat_virus,
      55 Chim_virus,
      56 Beiji_nariovirus,
      57 Meram_virus,
      58 Blattodean_nairo-related_virus,
      59 Wanowrie_virus,
      60 Camel_Crimean-Congo_hemorrhagic_fever_orthonairovirus,
      61 Songling_virus,
      62 Soybean_thrips_bunya-like_virus,
      63 Yezo_virus,
      64 Henan_tick_virus,
      65 Shanxi_tick_virus_2,
      66 Keterrah_virus,
      67 Crimean-Congo_hemorrhagic_fever_virus_2,
      68 Sanya_peribunyavirus_1,
      69 Guiyang_Tospo-like_virus_1,
      70 Wufeng_Crocidura_attenuata_orthonairovirus_1,
      71 Meihua_Mountain_virus,
      72 Sichuan_tick_nairovirus,
      73 Pangolin_orthonairovirus,
      74 Ji-an_nairovirus,
      75 Yichun_nariovirus;
   tree gen.0 = [&U] (30:2.000000e-02,(41:2.000000e-02,(((42:2.000000e-02,34:2.000000e-02):2.000000e-02,((69:2.000000e-02,19:2.000000e-02):2.000000e-02,4:2.000000e-02):2.000000e-02):2.000000e-02,((17:2.000000e-02,((46:2.000000e-02,((64:2.000000e-02,(74:2.000000e-02,12:2.000000e-02):2.000000e-02):2.000000e-02,(72:2.000000e-02,(68:2.000000e-02,(36:2.000000e-02,(43:2.000000e-02,(65:2.000000e-02,7:2.000000e-02):2.000000e-02):2.000000e-02):2.000000e-02):2.000000e-02):2.000000e-02):2.000000e-02):2.000000e-02,(5:2.000000e-02,(32:2.000000e-02,((58:2.000000e-02,22:2.000000e-02):2.000000e-02,((75:2.000000e-02,11:2.000000e-02):2.000000e-02,((63:2.000000e-02,44:2.000000e-02):2.000000e-02,((52:2.000000e-02,(8:2.000000e-02,(54:2.000000e-02,(31:2.000000e-02,(55:2.000000e-02,((40:2.000000e-02,9:2.000000e-02):2.000000e-02,((57:2.000000e-02,45:2.000000e-02):2.000000e-02,(((59:2.000000e-02,15:2.000000e-02):2.000000e-02,(13:2.000000e-02,(60:2.000000e-02,(56:2.000000e-02,((50:2.000000e-02,((51:2.000000e-02,(47:2.000000e-02,35:2.000000e-02):2.000000e-02):2.000000e-02,(24:2.000000e-02,((70:2.000000e-02,48:2.000000e-02):2.000000e-02,(20:2.000000e-02,16:2.000000e-02):2.000000e-02):2.000000e-02):2.000000e-02):2.000000e-02):2.000000e-02,10:2.000000e-02):2.000000e-02):2.000000e-02):2.000000e-02):2.000000e-02):2.000000e-02,((67:2.000000e-02,(28:2.000000e-02,(66:2.000000e-02,((62:2.000000e-02,(71:2.000000e-02,39:2.000000e-02):2.000000e-02):2.000000e-02,((25:2.000000e-02,23:2.000000e-02):2.000000e-02,(73:2.000000e-02,21:2.000000e-02):2.000000e-02):2.000000e-02):2.000000e-02):2.000000e-02):2.000000e-02):2.000000e-02,(53:2.000000e-02,(((37:2.000000e-02,27:2.000000e-02):2.000000e-02,18:2.000000e-02):2.000000e-02,6:2.000000e-02):2.000000e-02):2.000000e-02):2.000000e-02):2.000000e-02):2.000000e-02):2.000000e-02):2.000000e-02):2.000000e-02):2.000000e-02):2.000000e-02):2.000000e-02,2:2.000000e-02):2.000000e-02):2.000000e-02):2.000000e-02):2.000000e-02):2.000000e-02):2.000000e-02):2.000000e-02):2.000000e-02,((38:2.000000e-02,((29:2.000000e-02,26:2.000000e-02):2.000000e-02,(49:2.000000e-02,14:2.000000e-02):2.000000e-02):2.000000e-02):2.000000e-02,((61:2.000000e-02,33:2.000000e-02):2.000000e-02,3:2.000000e-02):2.000000e-02):2.000000e-02):2.000000e-02):2.000000e-02):2.000000e-02,1:2.000000e-02);
   tree gen.500 = [&U] (37:3.910957e-01,((38:2.979509e-01,(35:2.979509e-01,12:4.286763e-01):2.979509e-01):2.830597e-01,(16:4.693400e-01,((((((((67:2.979509e-01,55:5.349641e-01):2.979509e-01,40:3.037066e-01):9.422941e-02,39:3.715027e-01):1.935990e-01,((65:5.398170e-01,(24:2.979509e-01,(44:2.979509e-01,15:1.667208e-01):3.093927e-01):5.003434e-01):1.361253e-01,((66:3.098096e-01,50:2.979509e-01):1.770249e-01,(49:2.979509e-01,72:4.587087e-01):2.920102e-01):3.142640e-01):2.979509e-01):3.334741e-01,20:3.337838e-01):3.369479e-01,(((64:2.979509e-01,((((60:5.726540e-01,((51:2.979509e-01,46:3.001516e-01):3.060462e-01,45:2.936384e-01):2.640355e-01):3.077474e-02,((4:3.973300e-01,((((54:3.018249e-01,28:2.979509e-01):1.532762e-01,(((27:2.979509e-01,(34:2.979509e-01,8:5.098252e-01):2.979509e-01):2.982754e-01,(7:4.187572e-01,30:2.882727e-01):3.974449e-01):2.979509e-01,(((33:9.655427e-01,26:4.570059e-01):2.486872e-01,41:3.112954e-01):2.922285e-01,21:4.224176e-01):3.333709e-01):2.959434e-01):3.063432e-01,19:5.542311e-01):6.282925e-02,(42:2.979509e-01,(23:2.979509e-01,(((73:3.069231e-01,(59:2.884887e-01,29:2.979509e-01):3.473751e-01):3.063015e-01,(2:5.320987e-01,69:4.550661e-01):2.937983e-01):2.870308e-01,63:3.131598e-01):3.823560e-01):2.979509e-01):2.979509e-01):2.965907e-01):2.083925e-01,(31:2.996931e-01,3:2.979509e-01):2.972167e-01):2.881945e-01):8.125270e-02,(68:4.907578e-01,9:2.979509e-01):4.234995e-01):8.038180e-02,(((48:2.979509e-01,25:2.979509e-01):2.979509e-01,5:8.463718e-01):3.272658e-01,((61:3.596324e-01,47:2.979509e-01):3.570112e-01,(((53:2.877598e-01,11:2.979509e-01):3.247993e-01,(10:2.921972e-01,6:2.979509e-01):1.840359e-01):3.517232e-01,13:2.979509e-01):3.012998e-01):7.933672e-03):2.999674e-02):1.259035e-01):2.618740e-01,36:2.979509e-01):4.525528e-01,(57:3.114202e-01,17:3.611307e-01):2.238865e-01):1.541408e-01):2.136850e-01,(62:4.219309e-01,52:2.979509e-01):2.798897e-01):1.396234e-01,((71:5.491266e-01,14:4.760192e-01):8.881524e-02,((22:4.603548e-01,(58:5.107582e-01,18:2.979509e-01):2.947464e-01):3.139074e-01,(43:4.405646e-01,(((32:2.979509e-01,(56:2.904714e-01,75:2.979509e-01):7.515363e-01):5.300404e-01,74:2.979509e-01):3.474107e-01,70:3.024828e-01):1.878273e-01):1.304403e-01):2.325175e-01):5.550866e-02):5.604271e-01):1.535913e-01):3.037812e-01,1:3.955045e-01);
   tree gen.1000 = [&U] (37:3.175693e-01,((12:3.504911e-01,((50:2.550905e-01,((66:3.022753e-01,38:2.383107e-01):7.404667e-02,(62:3.517564e-01,52:2.483964e-01):6.948291e-01):2.251722e-01):1.781455e-01,((57:2.237826e-01,17:3.010683e-01):9.383525e-02,(((20:2.782696e-01,(64:2.483964e-01,36:2.483964e-01):2.663534e-01):3.454301e-01,(((60:5.089200e-01,(((51:2.439035e-01,45:2.448012e-01):7.387443e-02,46:2.502311e-01):2.271308e-01,(56:9.234098e-02,(75:1.026446e-01,(68:4.095124e-01,9:3.269206e-01):3.298396e-01):5.645343e-02):6.905851e-01):5.265555e-01):2.565636e-02,(31:2.546087e-01,(3:2.483964e-01,(4:5.427962e-01,((((27:3.173441e-01,(34:4.566176e-01,(8:7.130702e-01,(7:2.356760e-01,30:3.588218e-01):3.678515e-01):1.582803e-01):2.483964e-01):2.483964e-01,((33:1.288020e+00,26:3.809978e-01):3.965753e-01,(41:2.588351e-01,21:5.496422e-01):2.331168e-01):2.779255e-01):2.467228e-01,(((59:2.007263e-01,29:2.082691e-01):3.129258e-01,((2:8.887080e-01,69:3.793806e-01):4.519958e-01,63:2.610758e-01):2.389505e-01):3.076892e-01,(54:4.163340e-01,28:4.600023e-01):1.277837e-01):2.521126e-01):2.553930e-01,(19:4.603446e-01,(42:2.483964e-01,23:2.643493e-01):2.592492e-01):9.997644e-02):3.531348e-01):6.551967e-02):4.196102e-01):2.463322e-01):5.025249e-02,((25:4.842350e-01,(5:7.056053e-01,48:2.483964e-01):2.547087e-01):4.991317e-02,((61:2.998192e-01,47:3.669489e-01):2.976340e-01,((53:2.399003e-01,(11:4.510146e-01,13:2.483964e-01):1.300571e-01):3.039183e-01,(10:2.435997e-01,(35:2.483964e-01,(73:2.558764e-01,6:4.642579e-01):1.984895e-01):2.386486e-01):2.446269e-01):1.398838e-01):6.444763e-03):2.500775e-02):2.379686e-03):2.751289e-01,((67:4.126384e-01,((40:2.531948e-01,39:3.097153e-01):1.235283e-01,55:5.437591e-01):2.476437e-01):1.119835e-01,((49:3.588625e-01,72:4.608925e-01):1.554813e-01,(65:4.500359e-01,(24:2.483964e-01,(44:2.483964e-01,15:1.389922e-01):8.167411e-02):4.297194e-01):1.051074e-01):2.198176e-01):2.262595e-01):7.226314e-02):1.465175e-01):7.779305e-02):8.145078e-02,(((71:1.957759e-01,14:3.228307e-01):3.635348e-01,(((22:3.837897e-01,(58:6.988704e-01,18:5.515670e-01):2.457249e-01):2.616991e-01,((32:2.565076e-01,74:2.483964e-01):2.897240e-01,43:3.672909e-01):1.865247e-01):8.240761e-02,70:3.579986e-01):9.965925e-02):1.610818e-02,16:5.005454e-01):2.706619e-01):1.433591e-01,1:5.246135e-01);
   tree gen.1500 = [&U] (37:3.051113e-01,((12:3.337922e-01,(16:4.627087e-01,(((50:3.859926e-01,((66:2.827369e-01,38:2.289619e-01):7.114187e-02,(62:3.379572e-01,52:2.386520e-01):6.675715e-01):3.711689e-01):1.498110e-01,((57:2.385779e-01,17:2.892576e-01):1.319479e-01,(((20:2.673533e-01,36:4.447575e-01):3.451504e-02,((((((33:1.237491e+00,34:4.387048e-01):1.900134e-01,26:3.660515e-01):2.075739e-01,(((8:4.898997e-01,7:2.295449e-01):2.337583e-01,30:2.990097e-01):5.078709e-01,(27:3.188241e-01,(41:2.486812e-01,21:5.280802e-01):1.599116e-01):9.333968e-02):1.410131e-01):4.010610e-01,((((((59:1.528648e-01,29:2.000989e-01):3.006499e-01,63:6.981246e-01):2.756560e-01,(54:4.000015e-01,28:4.419568e-01):3.253611e-01):2.592506e-02,((3:1.005024e-01,4:5.215027e-01):1.995578e-01,(2:1.040322e+00,69:3.644977e-01):2.752151e-01):4.107615e-01):3.466430e-01,(((45:1.285745e-01,51:2.236528e-01):7.524485e-02,46:2.404147e-01):2.289579e-01,((56:8.377801e-02,(68:3.934475e-01,9:3.140958e-01):3.101529e-01):4.057048e-02,75:9.861788e-02):2.101498e-01):6.132775e-01):2.527501e-01,((19:2.288644e-01,42:2.386520e-01):1.565341e-01,23:2.467853e-01):3.146639e-01):2.313226e-01):4.484986e-02,(31:2.419615e-01,60:4.889554e-01):9.384451e-02):4.828112e-02,(64:3.857242e-01,((25:4.327308e-01,(5:1.367664e+00,48:2.386520e-01):3.640623e-01):1.023802e-01,((61:2.880575e-01,47:3.525538e-01):2.911958e-01,((53:4.105646e-01,(11:6.686617e-01,13:3.077974e-01):1.249551e-01):3.386626e-01,(10:2.340434e-01,(73:2.458385e-01,(6:4.723989e-01,35:1.896323e-01):1.274073e-01):1.786351e-01):5.203966e-02):7.169510e-02):2.974268e-02):1.786938e-02):1.695818e-01):2.561878e-03):2.643358e-01,(((55:4.852794e-01,49:4.313661e-01):1.316519e-01,(40:2.432622e-01,39:1.346870e-01):1.186824e-01):2.080331e-01,(67:3.599653e-01,((65:4.323813e-01,72:4.423000e-01):1.491884e-01,(24:2.386520e-01,(44:1.430937e-01,15:9.300474e-02):1.054775e-01):4.150557e-01):1.044023e-01):2.146409e-02):2.173835e-01):6.968002e-02):2.042389e-02):1.360961e-01,(((58:6.714542e-01,18:5.299294e-01):2.408597e-01,((74:3.334706e-01,43:3.528824e-01):2.524788e-01,32:2.464450e-01):1.710278e-01):2.533355e-01,(22:3.764113e-01,70:3.439546e-01):1.822188e-01):6.307598e-02):7.664011e-02):1.503883e-02):2.664641e-01,(71:1.289877e-01,14:4.571432e-01):1.037564e-01):1.026998e-01,1:5.040332e-01);
   tree gen.2000 = [&U] (((12:3.409227e-01,71:1.259689e-01):5.728004e-02,(37:2.979706e-01,14:4.464445e-01):1.006744e-01):2.346815e-01,(((57:2.260217e-01,17:2.824880e-01):1.270260e-01,(16:2.615937e-01,60:4.271397e-01):8.895960e-02):3.690384e-02,((((32:2.406773e-01,58:6.557398e-01):1.673719e-01,43:3.366836e-01):2.376078e-01,(22:3.670138e-01,70:3.359049e-01):1.779542e-01):1.491098e-01,((50:5.635327e-01,((66:2.360518e-01,38:2.236034e-01):7.117767e-02,(62:3.300479e-01,52:2.330667e-01):6.519480e-01):3.950050e-01):1.382164e-01,((((25:5.634262e-01,(5:2.287506e+00,48:2.330667e-01):3.555420e-01):9.998416e-02,((47:3.447876e-01,((64:5.812538e-02,(61:2.840811e-01,((74:2.792069e-01,6:4.814345e-01):2.520345e-01,(35:1.851943e-01,(65:4.222621e-01,72:6.696867e-01):1.456968e-01):1.028339e-01):1.267367e-01):2.755240e-01):1.714127e-01,(((53:4.009560e-01,(11:6.530127e-01,13:3.644465e-01):1.785198e-01):4.121159e-01,10:2.719812e-01):3.539443e-02,73:2.822476e-01):3.841187e-02):3.158380e-02):3.408667e-01,((((((68:3.942494e-01,23:2.756575e-01):3.190798e-01,(56:8.181731e-02,(75:8.311607e-02,(((51:1.001053e-01,46:2.347882e-01):6.487940e-02,45:1.255654e-01):2.235995e-01,9:5.176729e-01):4.011770e-02):9.834454e-02):9.018570e-01):2.435250e-01,31:4.193548e-01):2.259088e-01,(((59:1.492873e-01,29:1.954159e-01):2.936137e-01,63:6.817861e-01):2.692047e-01,((2:1.015975e+00,((3:1.832843e-01,4:5.092977e-01):1.950583e-01,69:5.812042e-01):2.419085e-01):4.011482e-01,(54:6.477873e-01,28:4.607324e-01):1.335208e-01):1.911063e-02):1.796960e-01):4.380022e-02,(((33:1.208530e+00,34:2.423160e-01):1.609798e-01,26:6.465127e-01):1.381204e-01,(((8:4.292800e-01,7:2.238661e-01):2.282875e-01,30:2.920118e-01):8.461014e-01,((41:2.545298e-01,27:3.922094e-01):2.992878e-01,21:5.157213e-01):9.115520e-02):6.686262e-02):8.069619e-02):8.708861e-02,(((55:4.542033e-01,49:4.212706e-01):1.546133e-01,(40:2.161602e-01,39:1.315348e-01):1.484647e-01):2.031644e-01,(67:3.025665e-01,(24:2.330667e-01,(44:1.397448e-01,15:9.979098e-02):7.695685e-02):4.021343e-01):2.419514e-02):8.184312e-02):4.743249e-03):1.330872e-01):8.043569e-03,(20:4.363198e-01,36:7.515901e-01):8.344592e-02):1.776716e-01,((19:1.991636e-01,42:1.768078e-01):1.528707e-01,18:5.201049e-01):2.979554e-01):1.329110e-01):8.507826e-02):2.083993e-02):2.434877e-02,1:4.922371e-01);
   tree gen.2500 = [&U] (((12:3.128353e-01,71:1.989833e-01):1.983837e-03,(37:1.315557e-01,14:3.030477e-01):9.393276e-02):2.153469e-01,((57:2.973465e-01,17:2.549688e-01):3.229837e-02,(((32:2.208488e-01,58:1.221711e-01):6.182309e-01,43:3.880634e-01):2.180322e-01,(((50:5.171053e-01,((66:7.504883e-02,38:1.842224e-01):9.669822e-02,(62:3.028564e-01,52:6.363082e-01):2.593887e-01):3.624620e-01):8.858384e-02,(((((47:3.163819e-01,((64:6.026986e-02,(61:2.606767e-01,(74:2.475099e-01,(35:2.474948e-01,(65:3.774926e-01,72:6.145137e-01):8.681624e-02):1.344766e-01):1.148426e-02):2.528246e-01):1.023403e-01,(((13:6.456350e-01,10:3.571861e-01):3.853498e-01,53:3.679227e-01):3.247842e-02,73:2.589943e-01):1.848702e-02):7.074806e-02):3.135275e-01,(((20:4.003730e-01,36:6.896694e-01):7.904460e-02,(5:2.118549e+00,48:3.116992e-01):3.193677e-01):6.694652e-02,25:5.170076e-01):1.927370e-02):1.103821e-01,((31:5.514200e-01,((2:9.161331e-01,(((68:1.988076e+00,(56:5.827831e-02,((((51:5.762938e-02,46:8.423058e-02):1.955467e-01,45:1.152205e-01):9.640217e-02,75:7.160438e-02):3.520427e-02,9:4.696412e-01):4.637454e-02):8.275563e-01):1.599625e-01,23:4.718925e-01):1.291671e-01,((3:1.681842e-01,4:4.673385e-01):1.789881e-01,(69:5.272975e-01,(11:3.302166e-01,6:4.580106e-01):4.857465e-01):2.262614e-01):4.236082e-01):1.198842e-01):2.581944e-01,((54:5.944185e-01,28:4.227744e-01):1.225205e-01,((59:1.369880e-01,29:1.793163e-01):2.694239e-01,63:6.256162e-01):2.470259e-01):2.016091e-02):1.648915e-01):1.962621e-02,(((33:1.108964e+00,34:3.584033e-01):3.374529e-02,26:5.932490e-01):1.267412e-01,(((8:2.133374e-01,7:2.054226e-01):2.094798e-01,30:2.679540e-01):9.113083e-01,((41:2.335601e-01,27:3.598967e-01):2.746305e-01,21:4.732329e-01):1.530052e-01):4.025441e-02):1.019975e-01):2.514522e-02):4.389176e-03,(42:2.030464e-01,(19:1.833883e-01,18:4.772554e-01):1.416951e-01):2.733276e-01):1.224154e-01,(((55:3.929596e-01,49:3.865637e-01):1.216654e-01,(40:1.983515e-01,39:1.206981e-01):1.362333e-01):1.864264e-01,((67:5.032462e-01,(16:2.400419e-01,60:3.919492e-01):8.163055e-02):1.170159e-01,(24:2.138652e-01,(44:1.282317e-01,15:9.156957e-02):7.061666e-02):1.330024e-01):2.283410e-01):7.510037e-02):1.219609e-01):4.735509e-02,(22:3.295105e-01,70:3.082309e-01):1.732080e-01):1.340361e-01):1.913489e-02):2.234276e-02,1:4.516835e-01);
   tree gen.3000 = [&U] ((((32:2.185888e-01,58:1.313999e-01):8.256466e-01,43:3.840922e-01):2.158010e-01,(((22:3.261385e-01,(70:4.258927e-01,50:2.949805e-01):1.640251e-01):4.687049e-02,(((66:7.428083e-02,38:1.618244e-01):1.264427e-01,(62:5.518558e-01,52:6.297966e-01):2.567343e-01):3.587528e-01,(((((5:2.259356e+00,36:6.826118e-01):6.426185e-02,(25:2.568457e-01,(40:1.963217e-01,39:1.192456e-01):1.444794e-01):1.908095e-01):5.332156e-02,(20:4.523107e-01,48:1.694549e-01):4.995991e-01):1.767070e-02,(42:1.372001e-01,(19:1.815116e-01,18:2.961030e-01):8.397905e-02):3.951022e-01):4.225346e-03,((((2:9.067580e-01,(((3:7.538468e-02,4:4.625561e-01):7.642441e-01,69:5.219014e-01):2.336380e-01,(11:3.268374e-01,6:5.093732e-01):7.581969e-01):4.354921e-01):8.025901e-02,((68:1.368164e+00,(56:5.768193e-02,((75:5.388126e-02,9:4.648352e-01):3.484402e-02,((51:5.703964e-02,46:8.336862e-02):1.935456e-01,45:2.126288e-02):1.043057e-01):2.233958e-02):8.190877e-01):8.282031e-02,23:4.670635e-01):1.278453e-01):2.555522e-01,((33:1.287414e+00,(((54:5.883356e-01,28:4.184480e-01):1.212667e-01,((59:1.355862e-01,29:5.674611e-02):2.666668e-01,63:6.192141e-01):1.312856e-01):1.995460e-02,((47:3.131442e-01,((((53:2.482181e-01,13:6.390280e-01):5.473244e-01,10:1.089585e+00):3.089649e-02,(65:3.800645e-01,35:2.459889e-01):3.782403e-02):1.127416e-02,((64:5.965309e-02,73:2.975767e-01):1.766638e-01,(61:2.580091e-01,(74:2.449771e-01,72:6.454686e-01):1.392818e-01):1.954408e-01):1.880598e-02):7.002407e-02):3.038490e-01,31:3.975565e-01):8.319785e-02):2.093896e-02):5.458920e-03,(26:5.871780e-01,34:3.694322e-01):3.305638e-02):1.654940e-01):1.911642e-01,(((8:1.421065e-01,7:2.706866e-01):2.073361e-01,30:2.652120e-01):9.019825e-01,((41:2.311699e-01,27:3.562138e-01):2.718202e-01,21:4.683901e-01):1.514395e-01):3.948854e-02):1.225827e-01):6.584326e-02):1.254933e-01):1.205882e-01,(((24:2.116766e-01,(44:1.374180e-01,15:1.057310e-01):6.989401e-02):2.792921e-01,(55:3.889383e-01,49:3.826079e-01):1.978598e-01):1.658002e-01,(67:1.362885e-01,(16:1.233645e-01,60:3.879383e-01):2.637841e-02):2.748704e-01):4.256757e-02):1.238522e-01):1.893907e-02,(((((37:1.293719e-01,14:2.999465e-01):8.839935e-02,71:1.838632e-01):9.255433e-03,12:5.055434e-01):1.953206e-01,17:2.521082e-01):5.286296e-02,57:2.943037e-01):3.316428e-02,1:4.470613e-01);
   tree gen.3500 = [&U] ((((22:3.335109e-01,(70:4.355200e-01,50:3.016486e-01):1.677329e-01):2.496273e-01,(((8:1.453189e-01,7:2.768055e-01):2.277100e-01,30:2.712071e-01):9.223719e-01,(((((5:2.310429e+00,(42:1.403015e-01,(19:1.856147e-01,18:1.273550e-01):1.252622e-01):5.624917e-01):7.209705e-02,(20:4.590439e-01,48:1.732855e-01):5.006042e-01):3.904750e-02,(36:8.517126e-01,(40:2.007596e-01,(39:5.705355e-02,25:2.626517e-01):1.477454e-01):3.907782e-01):4.058969e-02):4.416436e-03,(((41:2.363956e-01,27:3.642660e-01):2.779647e-01,21:4.789781e-01):1.548628e-01,((66:7.233062e-02,38:9.600208e-02):1.529354e-01,(62:9.997766e-01,52:6.440333e-01):1.672958e-01):3.408707e-01):6.209097e-02):1.286492e-01,(((68:1.380527e+00,((9:6.590355e-02,((((51:2.933103e-02,46:2.411219e-02):2.236645e-01,45:1.684875e-02):1.066635e-01,56:5.898584e-02):3.563167e-02,75:5.509925e-02):4.490035e-01):2.252323e-02,(2:9.272554e-01,(((3:1.503690e-01,4:4.730122e-01):7.530057e-01,(69:5.799614e-01,6:5.208877e-01):6.024618e-01):2.081874e-01,11:1.120231e+00):4.453364e-01):1.140987e-01):1.246780e+00):9.693733e-02,23:8.164183e-01):3.349683e-01,(((33:1.316516e+00,(54:6.016350e-01,28:4.279070e-01):1.240080e-01):1.730047e-02,63:6.332115e-01):1.010942e-02,(((26:4.680853e-01,34:3.777832e-01):1.797959e-01,((59:1.196671e-01,29:5.802886e-02):2.844504e-01,(47:3.202229e-01,((((53:2.538291e-01,13:6.534733e-01):9.679027e-01,10:1.114215e+00):3.578880e-02,((64:1.177397e-01,73:3.043034e-01):1.501784e-01,((61:2.638414e-01,74:2.505148e-01):1.454877e-01,72:6.600595e-01):2.011113e-01):1.923109e-02):4.553763e-03,(65:3.886559e-01,35:2.652581e-01):1.858443e-02):9.328460e-02):2.180012e-01):9.053247e-02):1.386401e-01,31:4.065433e-01):2.010855e-02):6.407074e-02):8.775414e-02):4.124693e-02):1.590082e-01):1.175421e-01,((((24:2.164616e-01,(44:1.405243e-01,15:1.081210e-01):6.581727e-02):2.856056e-01,(55:3.977303e-01,49:3.912568e-01):2.365570e-01):8.563629e-02,(67:9.201496e-02,(16:1.261532e-01,60:3.967077e-01):2.697470e-02):2.810838e-01):4.810284e-02,((32:3.488862e-01,58:1.343703e-01):1.641935e+00,43:3.927747e-01):2.224852e-01):1.266519e-01):2.887039e-02,(((((37:2.142265e-01,71:2.252163e-01):5.185661e-02,14:2.608053e-01):1.711612e-02,12:5.169713e-01):1.997359e-01,17:3.427665e-01):5.405794e-02,57:3.009564e-01):3.391396e-02,1:4.571671e-01);
   tree gen.4000 = [&U] ((((((8:1.453189e-01,7:2.516283e-01):2.277100e-01,30:2.712071e-01):1.457159e+00,((((63:6.332115e-01,((68:1.380527e+00,(47:3.202229e-01,(((((53:2.538291e-01,13:9.374185e-01):4.792824e-01,10:7.606593e-01):6.143524e-01,((64:7.810612e-02,73:3.043034e-01):1.501784e-01,((61:2.163245e-01,74:2.551939e-01):1.375866e-01,72:6.600595e-01):1.956139e-01):1.749373e-02):2.592178e-02,(65:3.886559e-01,35:2.652581e-01):1.858443e-02):9.328460e-02,(((31:4.195468e-01,34:3.777832e-01):1.836599e-01,(59:1.196671e-01,29:5.802886e-02):4.575189e-01):9.053247e-02,26:4.652643e-01):1.162851e-01):1.361619e-01):6.203984e-02):4.622074e-02,((((51:1.999969e-02,46:2.411219e-02):1.653239e-02,45:1.684875e-02):3.296104e-01,(56:1.013419e-01,75:8.415640e-02):3.486568e-02):4.490035e-01,((9:3.900649e-02,2:4.472804e-01):2.093577e-02,(((3:1.503690e-01,4:4.730122e-01):9.101907e-01,69:5.932741e-01):2.081874e-01,(11:1.172824e+00,6:5.208877e-01):5.980449e-01):8.920965e-01):1.140987e-01):1.246780e+00):4.140730e-01):1.676701e-01,33:1.316516e+00):9.501847e-03,54:6.016350e-01):3.626654e-02,(((((5:2.147721e+00,(42:1.403015e-01,(19:1.590671e-01,18:1.273550e-01):1.252622e-01):5.624917e-01):3.172768e-02,(20:4.365582e-01,48:1.732855e-01):5.006042e-01):9.957659e-02,(36:8.517126e-01,(40:2.007596e-01,(39:5.399608e-02,25:1.961272e-01):1.197526e-01):3.907782e-01):2.743541e-02):1.953074e-04,((((41:2.363956e-01,27:2.630843e-01):1.851053e-01,(66:7.233062e-02,38:9.600208e-02):2.359469e-01):7.160892e-02,21:4.789781e-01):3.393223e-01,(62:9.997766e-01,52:6.440333e-01):8.434343e-02):1.476428e-01):1.302989e-01,23:8.721500e-01):6.198951e-02):4.124693e-02):1.590082e-01,(((67:6.812488e-02,(16:5.827023e-03,60:2.985611e-01):1.422649e-01):2.810838e-01,((32:3.488862e-01,58:2.361281e-01):1.641935e+00,(28:4.006599e-01,43:3.812151e-01):1.748661e-01):1.490073e-01):4.810284e-02,((24:2.164616e-01,(44:1.405243e-01,15:1.081210e-01):6.581727e-02):3.136922e-01,(55:3.977303e-01,49:3.966277e-01):2.365570e-01):7.006159e-02):1.285046e-01):1.734995e-01,(22:2.136747e-01,(70:4.355200e-01,50:2.900467e-01):1.433750e-01):4.595125e-01):1.104333e-01,((((37:2.142265e-01,71:1.712149e-01):4.958584e-02,(12:5.169713e-01,14:2.192412e-01):9.138543e-03):1.778912e-01,17:3.427665e-01):5.405794e-02,57:3.009564e-01):4.672426e-02,1:4.571671e-01);
   tree gen.4500 = [&U] ((((((8:2.832926e-01,7:2.481116e-01):1.907949e-01,30:2.674168e-01):1.463283e+00,(33:1.578387e+00,((54:7.824249e-01,((41:2.572326e-01,(27:2.594075e-01,(66:4.280732e-02,38:9.466038e-02):2.308148e-01):1.770723e-01):5.271330e-01,(21:4.722840e-01,((((5:2.117705e+00,(42:1.383407e-01,(19:1.520403e-01,18:1.255751e-01):1.235116e-01):5.546304e-01):3.128426e-02,(20:3.757833e-01,48:2.270438e-01):3.781485e-01):2.259573e-01,(36:1.057992e+00,(40:1.979538e-01,(39:5.324144e-02,25:1.933862e-01):1.365773e-01):5.188033e-01):2.705197e-02):1.925779e-04,((62:9.858039e-01,52:5.156340e-01):1.222593e-01,23:8.599610e-01):2.016643e-02):3.714475e-02):1.289785e-01):7.234369e-02):4.702153e-02,(((68:2.018056e+00,((47:3.745449e-01,((31:4.136833e-01,34:3.725034e-01):1.810931e-01,(((64:7.701452e-02,73:2.318388e-01):1.496873e-01,((65:3.398754e-01,35:2.615509e-01):8.344939e-02,(((53:2.590745e-01,13:9.243173e-01):4.725840e-01,10:8.367338e-01):6.341692e-01,((61:2.133012e-01,74:2.516273e-01):1.870141e-01,72:6.508347e-01):1.249691e-01):2.089256e-02):1.791244e-02):2.834306e-02,26:4.587619e-01):1.142658e-01):1.342590e-01):5.776565e-02,(59:7.955939e-02,29:5.721786e-02):4.830504e-01):1.531181e-01):4.557476e-02,63:6.243619e-01):4.113439e-01,(((((51:9.536202e-03,46:2.377520e-02):1.630133e-02,45:1.661327e-02):2.256885e-01,75:8.455464e-02):3.562702e-02,56:9.992555e-02):4.427283e-01,((9:3.846135e-02,2:4.410293e-01):3.345261e-02,((69:7.527714e-01,(11:1.700958e+00,6:5.439899e-01):8.604501e-01):3.107008e-01,(3:1.482675e-01,4:5.525676e-01):8.974700e-01):1.194913e+00):4.643392e-02):1.229355e+00):1.185519e-01):9.469037e-03):1.746291e-02):1.205239e-01,((55:3.921717e-01,49:3.910846e-01):2.332509e-01,((24:2.134364e-01,(44:1.385604e-01,15:1.066099e-01):1.240136e-01):2.453598e-01,((67:6.717278e-02,(16:9.097750e-03,60:1.620363e-01):1.402766e-01):5.848900e-01,((32:4.864917e-01,58:7.536045e-01):1.133618e+00,(28:2.714538e-01,43:2.889144e-01):2.550588e-01):1.424879e-01):2.323413e-02):7.468415e-02):8.478768e-02):1.710747e-01,(22:2.106884e-01,(70:4.294333e-01,50:2.859931e-01):7.068309e-02):4.530904e-01):1.088899e-01,(((12:5.097462e-01,((37:2.185380e-01,71:1.688220e-01):4.963062e-02,14:2.161771e-01):1.018339e-02):1.754050e-01,17:3.379761e-01):6.526236e-02,57:2.967503e-01):4.607125e-02,1:4.507779e-01);
   tree gen.5000 = [&U] (((((((9:4.041509e-02,((69:1.044441e+00,(11:1.848024e+00,6:6.998007e-01):9.168602e-01):1.169601e-01,(3:1.610868e-01,4:6.003429e-01):1.017606e+00):1.302473e+00):3.730723e-02,(2:3.070124e-01,((75:9.186527e-02,56:1.085652e-01):3.870735e-02,((51:1.132070e-02,46:1.035371e-02):1.481495e-02,45:4.834305e-03):1.117741e-01):4.810068e-01):5.044862e-02):1.335646e+00,(((((21:5.131180e-01,((((36:1.149467e+00,(40:2.067887e-01,(39:5.784472e-02,25:2.101064e-01):1.483858e-01):5.636593e-01):7.716090e-02,(62:1.071037e+00,(23:9.343137e-01,52:5.369689e-01):1.385309e-01):3.588246e-02):1.613066e-03,((5:2.235146e+00,(42:1.503017e-01,(19:1.651858e-01,18:1.449486e-01):1.341905e-01):6.025840e-01):4.345417e-02,(20:4.082737e-01,48:2.466741e-01):3.630414e-01):2.438430e-01):6.751036e-02,(54:8.500737e-01,(41:3.135269e-01,(27:2.818360e-01,(66:4.650846e-02,38:3.753099e-02):1.219630e-01):1.923820e-01):5.015254e-01):8.443929e-02):7.535293e-02):5.978730e-03,33:3.639389e+00):5.057528e-02,55:4.260791e-01):8.663092e-03,49:4.248979e-01):2.534179e-01,((((47:5.349285e-01,((31:4.494505e-01,34:4.125592e-01):1.108656e-01,((((53:2.814742e-01,13:1.004234e+00):5.134439e-01,10:9.156607e-01):5.966583e-01,((61:2.317433e-01,74:2.733832e-01):2.622269e-01,72:7.071062e-01):9.049736e-02):1.368667e-01,(26:4.984267e-01,((65:3.692612e-01,35:2.841647e-01):1.112139e-01,(64:9.565097e-02,73:2.518837e-01):1.638160e-01):1.373689e-02):2.201374e-02):1.458129e-01):1.458671e-01):6.276009e-02,(59:8.643814e-02,29:6.216494e-02):5.107892e-01):2.249166e-01,63:1.050901e+00):1.143681e-01,68:2.192538e+00):9.354423e-02):1.275760e-01):5.652554e-02,((8:2.785946e-01,7:2.695634e-01):2.072911e-01,30:2.905378e-01):1.600441e+00):2.194575e-01,((67:7.298057e-02,(16:9.884346e-03,60:1.760460e-01):8.888519e-02):6.466405e-01,(((32:5.285540e-01,58:7.592063e-01):2.118701e+00,(28:2.949239e-01,43:3.138941e-01):1.393372e-01):1.142954e-01,(24:2.318902e-01,(44:1.505404e-01,15:1.629647e-01):1.347358e-01):1.536482e-01):2.524297e-02):8.114138e-02):1.900867e-01,(22:2.289046e-01,(70:6.477583e-01,50:2.301466e-01):4.162105e-02):4.984894e-01):1.183045e-01,(((12:5.538191e-01,((37:2.413549e-01,71:1.834185e-01):5.392171e-02,14:2.348679e-01):5.941735e-02):1.299440e-01,17:3.671977e-01):7.090497e-02,57:3.224075e-01):8.615636e-02,1:4.897523e-01);
   tree gen.5500 = [&U] ((((67:7.770666e-02,(16:1.048294e-02,60:1.874464e-01):9.464123e-02):6.885158e-01,((((28:1.648455e-01,43:1.739162e-01):3.315893e-01,(24:2.469070e-01,(44:1.602891e-01,15:1.735179e-01):1.147244e-01):1.691832e-01):3.282470e-01,(32:5.627822e-01,58:8.083711e-01):2.255905e+00):2.615628e-02,((((33:3.875069e+00,(49:4.360902e-01,55:4.536712e-01):8.912151e-03):5.385044e-02,(21:5.463465e-01,(((((20:4.063355e-01,48:2.626483e-01):3.491113e-01,((5:2.379890e+00,(42:1.983719e-01,(19:1.635907e-01,18:1.543352e-01):1.428804e-01):6.416063e-01):8.184754e-02,(23:7.552408e-01,52:5.751640e-01):1.016447e-01):2.596339e-01):2.274910e-03,((36:1.223904e+00,62:1.541610e+00):8.215769e-02,(40:1.642886e-01,(39:6.159064e-02,25:2.282346e-01):1.579950e-01):6.001608e-01):1.562725e-01):7.188220e-02,54:1.087872e+00):1.464846e-01,(41:3.338304e-01,(27:3.000872e-01,(66:1.712564e-02,38:3.996143e-02):1.298612e-01):2.845852e-01):5.156314e-01):9.885002e-02):6.365902e-03):2.831984e-01,(7:2.578651e-01,(8:2.972838e-01,(((75:9.781430e-02,56:1.155956e-01):2.321134e-02,((51:5.517710e-03,46:8.690535e-03):1.659045e-02,45:1.049835e-02):1.190123e-01):6.490482e-01,((9:5.066841e-02,(2:3.268940e-01,((69:1.112078e+00,(3:1.715184e-01,4:6.392200e-01):1.305617e+00):5.487979e-01,(11:1.967699e+00,(12:9.960452e-01,6:4.929810e-01):1.403980e-01):2.018033e+00):1.033001e+00):8.835354e-02):5.337753e-01,30:3.041145e-01):2.700302e-01):3.670509e-02):6.626115e-02):1.838791e+00):8.579108e-02,((((47:5.695695e-01,((31:4.785561e-01,34:5.846455e-01):2.034934e-01,((((53:2.997020e-01,13:1.069267e+00):7.620763e-01,10:9.225717e-01):6.352967e-01,((61:2.467506e-01,74:2.910870e-01):2.101844e-01,72:7.528970e-01):7.721990e-02):1.241075e-01,(26:5.307038e-01,((35:3.025667e-01,(64:1.018452e-01,73:2.685372e-01):1.393684e-01):9.870377e-02,65:3.931739e-01):9.642189e-02):5.834552e-02):7.784932e-02):3.334132e-02):4.501817e-02,(59:9.203571e-02,29:3.740199e-02):5.438670e-01):2.394818e-01,63:1.118955e+00):1.344343e-01,68:2.334522e+00):9.960198e-02):1.610918e-01):5.239818e-02):1.768155e-01,((50:2.450505e-01,22:2.102389e-01):1.142751e-01,70:6.897059e-01):5.716174e-01):1.333856e-01,((((37:2.569846e-01,71:1.952963e-01):5.741358e-02,14:2.500775e-01):1.152853e-01,17:4.546065e-01):9.263224e-02,57:3.432860e-01):9.173568e-02,1:5.774000e-01);
   tree gen.6000 = [&U] (((((28:1.620590e-01,43:1.004326e-01):3.316788e-01,(24:2.469737e-01,(44:1.285572e-01,15:1.735648e-01):1.147554e-01):1.692289e-01):3.636963e-01,(((((5:3.012013e+00,((((42:1.984255e-01,(19:1.636349e-01,18:1.543768e-01):1.427048e-01):6.203188e-01,23:7.554447e-01):4.897458e-02,52:5.753193e-01):5.324621e-02,(20:4.064452e-01,48:3.710388e-01):3.447304e-01):2.610752e-01):7.084560e-02,(((41:3.339205e-01,(27:6.349774e-02,(66:2.335624e-02,38:3.997222e-02):1.218283e-01):3.973022e-01):5.325716e-01,(((36:1.224234e+00,62:2.742208e+00):1.067264e-01,(40:1.598347e-01,(39:6.160727e-02,25:2.282962e-01):1.580377e-01):6.003229e-01):1.563147e-01,(33:3.876115e+00,((49:3.857571e-01,21:5.464940e-01):1.653875e-02,55:4.537937e-01):6.963315e-02):6.637439e-03):9.514396e-02):1.534993e-01,54:1.088166e+00):1.943567e-03):2.830629e-01,(32:5.629342e-01,58:8.085894e-01):2.339778e+00):2.651462e-02,((8:2.933344e-01,7:2.579347e-01):6.379637e-02,(((75:8.924468e-02,56:1.156269e-01):1.978839e-02,((51:3.609203e-03,46:4.949100e-04):9.940166e-03,45:1.354145e-02):1.190445e-01):6.492235e-01,((2:3.269822e-01,30:2.174986e-01):5.128418e-01,(((69:1.112378e+00,(3:1.985467e-01,4:6.388026e-01):1.305969e+00):5.489460e-01,(11:2.934189e+00,(12:9.258089e-01,(6:5.093396e-01,72:7.531003e-01):4.877486e-01):1.592802e-01):1.097848e+00):1.001627e+00,9:1.061056e-01):7.739061e-02):2.575811e-01):6.729553e-02):1.839287e+00):7.659029e-02,((((47:4.851941e-01,(((61:2.661132e-01,74:2.911656e-01):2.102411e-01,(26:5.308471e-01,((35:3.608107e-01,(64:1.018727e-01,73:2.686098e-01):1.736448e-01):6.761899e-02,65:4.199822e-01):7.312199e-02):5.819460e-02):6.031168e-02,((31:4.786853e-01,((53:2.997829e-01,13:1.027300e+00):7.611966e-01,10:9.302453e-01):7.544261e-02):1.269700e-01,34:5.848033e-01):8.001315e-02):4.100114e-02):7.733595e-02,(59:6.987334e-02,29:5.619422e-02):5.440138e-01):3.335456e-01,63:1.119258e+00):8.249008e-02,68:2.335153e+00):7.010134e-02):1.611353e-01):5.241232e-02,((50:2.451167e-01,22:2.102957e-01):1.143059e-01,70:6.898921e-01):5.717717e-01):1.278006e-01,((67:7.772764e-02,(16:1.707036e-02,60:1.160899e-01):9.466679e-02):7.062921e-01,((((37:2.570540e-01,71:1.953490e-01):5.742908e-02,14:2.501450e-01):1.153165e-01,17:4.547293e-01):6.486363e-02,57:3.433787e-01):6.905991e-02):1.500859e-01,1:5.751450e-01);
   tree gen.6500 = [&U] ((((((41:3.583943e-01,(27:1.530251e-01,(66:3.600596e-02,38:4.290187e-02):1.307573e-01):2.695370e-01):5.716050e-01,((((36:1.313961e+00,62:2.943190e+00):1.452884e-01,33:3.623124e+00):6.427273e-02,(40:1.715493e-01,(39:6.612260e-02,25:1.991815e-01):1.696206e-01):3.037189e-01):9.390354e-02,((49:4.140301e-01,21:5.865478e-01):1.775091e-02,55:5.846328e-01):2.135361e-01):1.370673e-01):1.991659e-01,((((53:7.858266e-01,13:2.111768e+00):7.048803e-01,((((((((61:2.968704e-01,74:3.485351e-01):2.461334e-01,(26:5.744763e-01,((35:3.872553e-01,(64:1.093391e-01,73:2.882968e-01):1.863717e-01):7.257493e-02,65:4.507637e-01):7.848127e-02):1.060830e-01):6.473206e-02,(47:5.207551e-01,(59:7.499451e-02,29:6.031282e-02):5.838858e-01):1.273286e-01):8.750215e-02,34:6.276649e-01):1.586365e-01,31:5.137692e-01):2.019975e-01,68:2.506301e+00):8.710617e-02,63:1.198670e+00):2.802371e-02,(10:1.301153e+00,((8:3.148335e-01,7:2.768393e-01):6.847215e-02,(((75:6.701733e-02,56:1.241014e-01):2.123873e-02,((51:3.873730e-03,46:5.604742e-04):8.634983e-03,45:1.453393e-02):2.036864e-01):6.095256e-01,((2:3.509475e-01,30:5.013943e-01):2.280986e-01,((11:3.149243e+00,((12:9.936635e-01,(6:1.000038e+00,72:8.082967e-01):2.244047e-02):7.123343e-01,(69:1.193906e+00,(3:2.751903e-01,4:7.773654e-01):1.401687e+00):5.891795e-01):1.898395e-01):1.285995e+00,9:6.767616e-02):8.306274e-02):2.764598e-01):1.293414e-01):2.062071e+00):3.595179e-01):8.165774e-02):3.081012e-02,54:1.217828e+00):1.258839e-03,(5:3.232770e+00,((((42:2.060425e-01,(19:1.646895e-01,18:1.656915e-01):1.531639e-01):1.074267e-01,23:8.108129e-01):9.540849e-01,(20:4.362344e-01,48:3.146672e-01):3.699965e-01):5.714874e-02,52:4.824981e-01):2.718219e-01):7.845909e-02):2.792992e-02):3.038092e-01,(((28:1.742860e-01,43:7.557945e-02):3.559883e-01,(24:2.816922e-01,(44:1.379795e-01,15:1.862857e-01):1.231661e-01):1.816321e-01):3.903524e-01,(32:6.041929e-01,58:8.678527e-01):2.485280e+00):1.780816e-01):5.337233e-02,((50:3.319539e-01,22:3.972673e-01):2.178066e-01,70:7.404559e-01):3.189804e-01):2.557259e-01,(57:3.685457e-01,((((37:2.890191e-01,71:2.096666e-01):6.163819e-02,14:2.684787e-01):1.237683e-01,17:5.132555e-01):1.404524e-01,(67:8.342447e-02,(16:1.832149e-02,60:1.287464e-01):1.016051e-01):7.580579e-01):5.488261e-02):1.610860e-01,1:6.172986e-01);
   tree gen.7000 = [&U] (((67:8.230700e-02,(16:3.451790e-02,60:1.270218e-01):9.944526e-02):6.340221e-01,(((((41:3.535936e-01,(27:1.509753e-01,(66:4.330963e-02,38:2.369188e-02):1.290058e-01):3.086890e-01):5.639483e-01,((((62:3.027950e+00,33:3.574592e+00):1.433423e-01,36:1.296361e+00):6.341180e-02,(40:1.692514e-01,(39:6.523689e-02,25:1.904001e-01):1.778294e-01):2.996505e-01):1.319768e-01,((49:6.229629e-02,21:5.616298e-01):4.204494e-01,55:5.768016e-01):2.106757e-01):1.566060e-01):2.368569e-01,(54:1.201515e+00,(((((((19:1.585049e-01,18:1.634720e-01):1.000812e-01,42:2.032826e-01):1.038242e-01,23:7.999520e-01):9.335928e-01,((20:4.303911e-01,48:3.104522e-01):1.949735e-01,52:2.486351e-01):4.408763e-01):2.805087e-01,(53:7.303044e-01,13:1.856904e+00):6.954384e-01):1.570016e-01,((68:3.084271e+00,10:1.283724e+00):3.540703e-01,(((8:3.106163e-01,7:2.841054e-01):6.755497e-02,(((75:6.611963e-02,56:1.224391e-01):2.095423e-02,((51:3.821841e-03,46:1.552702e-03):7.490577e-03,45:1.433925e-02):2.009581e-01):5.186705e-01,((2:3.462466e-01,30:2.964332e-01):1.068133e-01,((((72:6.530777e-01,12:1.098765e+00):4.007206e-02,6:9.866428e-01):1.501447e-01,(11:3.107059e+00,(69:2.334087e+00,(3:2.715041e-01,4:7.669525e-01):1.519728e+00):1.287926e+00):1.623666e-01):1.268769e+00,9:6.676963e-02):8.195012e-02):1.613360e-01):1.276089e-01):2.034450e+00,(((((((61:2.928938e-01,74:3.438664e-01):2.428364e-01,((35:3.820680e-01,(64:1.078745e-01,73:2.844350e-01):1.712961e-01):6.134345e-02,(65:4.382948e-01,26:5.667812e-01):7.743001e-02):1.340313e-01):6.288337e-02,47:5.137795e-01):1.248619e-01,(59:7.885009e-02,29:5.950492e-02):8.587210e-01):1.506664e-01,34:6.192573e-01):1.809905e-01,31:5.068873e-01):2.009719e-01,63:1.182614e+00):8.583991e-02):2.764833e-02):1.050843e-01):2.297985e-03,5:3.189467e+00):2.977182e-02):2.755580e-02):2.435805e-01,(((28:1.719514e-01,43:7.456706e-02):3.512199e-01,(24:2.779189e-01,(44:1.361312e-01,15:1.837904e-01):1.153482e-01):1.957535e-01):2.998869e-01,(32:5.960997e-01,58:8.562278e-01):2.451989e+00):1.756962e-01):8.345136e-02,((50:3.275074e-01,22:4.252525e-01):2.148891e-01,70:7.305374e-01):3.147076e-01):3.920335e-01):1.583886e-02,((((37:2.556898e-01,71:2.274475e-01):5.856129e-02,14:2.648824e-01):1.105517e-01,17:4.860736e-01):1.351852e-01,57:3.636090e-01):5.414746e-02,1:6.090299e-01);
   tree gen.7500 = [&U] (57:4.646730e-01,((((37:2.714434e-01,71:2.359230e-01):8.945517e-02,14:2.663451e-01):2.056008e-01,17:5.160216e-01):7.028417e-02,((67:1.060524e-01,(16:6.540993e-02,60:1.348479e-01):5.036977e-02):6.730856e-01,((((28:1.825457e-01,43:9.645932e-02):3.728593e-01,(24:1.839761e-01,(44:1.445186e-01,15:1.710302e-01):1.358870e-01):2.078143e-01):3.183636e-01,(((41:3.753793e-01,(27:1.602772e-01,(66:4.597803e-02,38:1.935070e-02):1.369542e-01):3.383269e-01):5.986944e-01,((((62:3.214509e+00,33:1.783675e+00):2.341439e+00,(36:1.385511e+00,(((5:3.385977e+00,(((((19:1.682708e-01,18:1.735439e-01):1.719179e-01,42:2.158073e-01):2.019051e-01,23:6.596515e-01):7.840427e-01,((20:4.569084e-01,48:3.347244e-01):8.913290e-02,52:2.639540e-01):4.680397e-01):1.543000e-01,(53:6.117787e-01,13:1.971312e+00):5.642362e-01):1.666749e-01):2.439569e-03,(68:3.274300e+00,(((8:3.297541e-01,7:3.248041e-01):7.171718e-02,(((56:1.299828e-01,((51:4.057313e-03,46:1.648368e-03):6.754751e-03,45:1.301866e-02):2.133395e-01):2.224527e-02,75:7.019341e-02):5.719293e-01,((2:3.190136e-01,30:3.146971e-01):1.133943e-01,(((72:7.371537e-01,(12:8.998968e-01,6:1.047432e+00):3.683868e-01):2.701032e-01,(11:3.298491e+00,(69:2.477895e+00,(3:2.052849e-01,4:8.142062e-01):1.613362e+00):1.367278e+00):1.739145e-01):7.474359e-01,9:7.088346e-02):1.265602e-01):1.712763e-01):1.626188e-01):2.159796e+00,(((((((61:3.109396e-01,74:3.650528e-01):2.577981e-01,((35:4.056081e-01,(64:1.305160e-01,73:3.019597e-01):1.818500e-01):6.512296e-02,(65:4.652991e-01,26:6.017018e-01):8.220064e-02):1.422893e-01):6.675775e-02,47:5.454346e-01):1.325549e-01,(59:8.370821e-02,29:3.800398e-02):9.116287e-01):1.599493e-01,34:6.574111e-01):1.083430e-01,31:5.381177e-01):2.133542e-01,63:1.255477e+00):9.112869e-02):2.935181e-02):2.120019e-01):1.121735e-01,10:1.362817e+00):3.371765e-02):1.113653e-01):1.499578e-01,((49:1.480710e-01,21:4.563251e-01):4.463542e-01,55:6.123396e-01):2.345312e-01):1.759602e-02,(40:2.387243e-01,(39:6.925628e-02,25:2.021311e-01):1.887858e-01):3.181127e-01):1.662549e-01):2.514501e-01,54:1.179391e+00):1.107030e-01):1.528574e-01,((32:6.914261e-01,58:9.089819e-01):2.607888e+00,((50:3.476858e-01,22:4.514533e-01):3.075503e-01,70:5.460575e-01):1.210563e-01):2.962875e-01):2.414059e-01):1.681472e-02):6.140670e-02,1:6.465536e-01);
   tree gen.8000 = [&U] ((57:4.646730e-01,(((37:2.956371e-01,71:2.359230e-01):1.356584e-01,14:2.663451e-01):1.963394e-01,17:5.160216e-01):9.461360e-02):6.308451e-02,((67:1.060524e-01,(16:6.001986e-02,60:1.348479e-01):5.036977e-02):3.861440e-01,((((28:1.825457e-01,43:9.398946e-02):3.728593e-01,(24:1.839761e-01,(44:1.445186e-01,15:1.927120e-01):1.358870e-01):2.078143e-01):4.008215e-01,(((41:3.753793e-01,(27:1.602772e-01,(66:4.597803e-02,38:3.079858e-02):1.369542e-01):3.383269e-01):5.986944e-01,((((62:3.569148e+00,33:1.882415e+00):2.341439e+00,(36:1.385511e+00,(((5:2.677739e+00,(((((19:1.682708e-01,18:1.735439e-01):1.421658e-01,42:2.158073e-01):2.019051e-01,23:6.596515e-01):7.840427e-01,(53:2.715740e-01,13:1.971312e+00):5.642362e-01):1.543000e-01,((20:4.569084e-01,48:2.560208e-01):8.913290e-02,52:2.639540e-01):4.680397e-01):1.666749e-01):3.152177e-01,(68:3.274300e+00,(((8:3.732679e-01,7:3.248041e-01):7.171718e-02,((((51:4.057313e-03,46:1.648368e-03):6.171894e-03,45:1.301866e-02):2.149012e-01,(56:1.299828e-01,75:7.186395e-02):2.272728e-02):4.864577e-01,((2:2.563311e-01,30:3.146971e-01):1.281256e-01,((72:8.538593e-01,((12:1.843130e+00,6:7.870831e-01):3.683868e-01,(11:3.298491e+00,(69:2.477895e+00,(3:2.052849e-01,4:7.111818e-01):1.570682e+00):1.339863e+00):1.811503e-01):3.114265e-01):5.673034e-01,9:1.656655e-01):1.265602e-01):1.712763e-01):1.716357e-01):2.159796e+00,(((((((61:3.109396e-01,74:3.949142e-01):2.740249e-01,((35:4.056081e-01,(64:1.305160e-01,73:3.019597e-01):1.380703e-01):1.493102e-01,(65:4.652991e-01,26:5.489063e-01):8.220064e-02):1.454931e-01):7.429604e-02,47:5.454346e-01):1.325549e-01,34:6.574111e-01):1.083430e-01,(59:7.373431e-02,29:3.800398e-02):8.982105e-01):7.424118e-02,31:6.457416e-01):2.133542e-01,63:1.255477e+00):8.400762e-02):5.488034e-02):1.976149e-01):1.134582e-01,10:1.362817e+00):3.371765e-02):5.901107e-02):1.476637e-01,((49:1.480710e-01,21:4.563251e-01):4.463542e-01,55:9.074857e-01):2.345312e-01):3.802032e-02,(40:2.387243e-01,(39:8.259979e-02,25:2.162712e-01):1.330544e-01):4.473614e-01):1.591253e-01):2.514501e-01,54:1.179391e+00):1.107030e-01):2.311769e-01,((32:6.914261e-01,58:9.089819e-01):2.607888e+00,((50:3.476858e-01,22:4.514533e-01):3.688277e-01,70:5.460575e-01):2.065807e-01):2.962875e-01):2.414059e-01):3.562324e-02,1:6.516376e-01);
   tree gen.8500 = [&U] ((57:4.535223e-01,(((37:3.280484e-01,71:2.294905e-01):7.112543e-02,14:2.578374e-01):2.352133e-01,17:5.019522e-01):1.140038e-01):6.136449e-02,((67:1.031609e-01,(16:5.838340e-02,60:1.006106e-01):6.469309e-02):3.756156e-01,((((28:1.775686e-01,43:9.142681e-02):3.085371e-01,(24:1.789599e-01,(44:1.903580e-01,15:1.874577e-01):1.321820e-01):1.886913e-01):5.009553e-01,(((41:3.651444e-01,(27:1.559072e-01,(66:3.398795e-02,38:2.995885e-02):1.332201e-01):3.291023e-01):5.823709e-01,((((62:3.471834e+00,33:1.831091e+00):2.277599e+00,((((5:2.604729e+00,(((((19:1.636828e-01,18:1.512124e-01):1.434771e-01,42:2.099232e-01):1.690571e-01,23:5.738252e-01):7.185163e-01,(53:3.294909e-01,13:1.917564e+00):5.488521e-01):9.407136e-02,((20:4.867182e-01,48:2.490403e-01):8.670266e-02,52:2.857213e-01):4.552785e-01):3.592235e-01):1.632186e-01,(68:3.185025e+00,(((8:3.630906e-01,7:3.159482e-01):6.976179e-02,((((51:3.946689e-03,46:1.138383e-03):6.003615e-03,45:1.266370e-02):1.691952e-01,(56:1.264388e-01,75:6.990456e-02):4.884247e-02):2.755801e-01,((2:2.177512e-01,30:3.061168e-01):1.246322e-01,((72:8.795544e-01,(((12:5.916394e-01,6:7.656231e-01):6.453396e-01,11:3.450162e+00):1.586229e+00,(69:2.410334e+00,(3:1.996878e-01,4:6.917912e-01):1.527638e+00):4.501562e-01):1.218746e-01):5.518357e-01,9:2.665185e-01):2.859299e-02):1.666064e-01):2.068901e-01):2.100909e+00,(((((((61:3.024618e-01,74:3.707247e-01):2.665535e-01,((35:3.945490e-01,(64:1.486707e-01,73:2.361636e-01):1.872725e-01):1.614554e-01,(65:4.526125e-01,26:5.339402e-01):7.995942e-02):1.415262e-01):1.107520e-01,47:5.305632e-01):1.289408e-01,34:6.394866e-01):1.053890e-01,(59:7.172392e-02,29:3.696779e-02):8.737205e-01):7.221697e-02,31:6.281352e-01):3.673714e-01,63:1.221246e+00):1.317852e-01):2.626867e-02):1.922268e-01):9.316808e-02,10:1.278235e+00):3.950051e-02,36:1.304793e+00):9.556348e-02):2.610426e-01,((49:1.441952e-01,21:4.438832e-01):4.305826e-01,55:8.827429e-01):1.314983e-01):2.027648e-02,(40:2.322154e-01,(39:8.034768e-02,25:2.103745e-01):1.294267e-01):4.351639e-01):7.275809e-02):2.445943e-01,54:8.849483e-01):6.053543e-02):2.248738e-01,((32:8.186612e-01,58:8.841982e-01):2.536783e+00,((50:3.382061e-01,22:4.391443e-01):3.587715e-01,70:5.311691e-01):2.009482e-01):2.882091e-01):2.348239e-01):3.465196e-02,1:6.338705e-01);
   tree gen.9000 = [&U] ((57:5.277095e-01,(((37:3.364808e-01,71:2.447632e-01):7.585886e-02,14:2.749965e-01):2.464085e-01,17:5.353573e-01):1.215908e-01):8.754000e-02,((67:1.100263e-01,(16:6.226884e-02,60:1.099122e-01):6.899844e-02):3.525415e-01,((((28:1.297254e-01,43:1.396506e-01):3.290704e-01,(24:1.908697e-01,(44:2.030264e-01,15:1.999331e-01):1.409788e-01):1.425729e-01):5.571746e-01,(((10:8.569797e-01,36:1.391628e+00):1.023443e-01,(((5:3.154560e+00,(((((19:1.878653e-01,18:1.612756e-01):1.433906e-01,42:2.238937e-01):1.803079e-01,23:7.563530e-01):5.129763e-01,(53:3.514186e-01,13:2.918821e+00):4.784475e-01):2.505320e-01,((20:5.191095e-01,48:3.558685e-01):9.247276e-02,52:3.047361e-01):4.855774e-01):3.866295e-01):1.847774e-01,(((8:3.872544e-01,7:3.369747e-01):7.440446e-02,((((51:4.209343e-03,46:1.214143e-03):4.962577e-03,45:1.350648e-02):1.804552e-01,(56:1.158476e-01,75:7.455673e-02):5.209296e-02):2.939201e-01,((((12:3.182749e-01,6:6.233617e-01):3.268631e+00,72:9.380891e-01):1.249568e-01,(11:3.679772e+00,(69:2.570743e+00,(3:2.129771e-01,4:7.378302e-01):1.629303e+00):4.801143e-01):7.889187e-01):5.885606e-01,(9:2.848344e-01,(2:2.322427e-01,30:3.264890e-01):1.329265e-01):1.115180e-01):1.017506e-01):1.819802e-01):2.240725e+00,((((((((61:3.225907e-01,74:3.953966e-01):3.659745e-01,((35:4.208064e-01,(64:1.684826e-01,73:2.518804e-01):1.997356e-01):1.722003e-01,(65:4.827341e-01,26:5.694742e-01):8.528075e-02):1.509448e-01):7.551332e-02,47:6.722337e-01):1.240201e-01,34:6.820447e-01):1.301090e-01,31:6.960575e-01):7.671354e-02,(59:7.649718e-02,29:3.719713e-02):5.685467e-01):3.918201e-01,63:1.341547e+00):1.405555e-01,68:3.396990e+00):4.718468e-02):1.446675e-01):1.442604e-01,((41:3.894449e-01,(27:1.662829e-01,(66:3.624986e-02,38:2.059704e-02):1.537452e-01):4.163622e-01):6.211279e-01,((((49:3.120749e-01,21:2.730324e-01):4.592380e-01,55:9.414898e-01):1.796841e-01,(40:2.476694e-01,(39:1.019880e-01,25:2.243750e-01):1.380401e-01):4.641243e-01):8.146840e-02,(62:3.702886e+00,33:1.952951e+00):2.337373e+00):1.177935e-02):2.608721e-01):2.827307e-01):2.699231e-02,54:9.438420e-01):6.674140e-02):2.967739e-01,((32:8.731434e-01,58:9.430419e-01):2.705607e+00,((50:3.607138e-01,22:4.683695e-01):4.829929e-01,70:5.011711e-01):2.143214e-01):2.887438e-01):2.504515e-01):4.952760e-02,1:6.760549e-01);
   tree gen.9500 = [&U] (((((28:7.275420e-02,43:1.415796e-01):3.336158e-01,(24:1.935062e-01,(44:2.058308e-01,15:1.635670e-01):1.553758e-01):1.752982e-01):5.648708e-01,(((10:3.955498e-02,36:8.065118e-01):7.701731e-01,54:9.568791e-01):5.556020e-02,(((5:3.198133e+00,(((((19:1.904602e-01,18:1.635033e-01):1.453712e-01,42:2.774391e-01):1.827984e-01,23:7.668004e-01):5.200619e-01,(53:3.562727e-01,13:2.559348e+00):2.410252e-01):1.818729e-01,((20:5.262798e-01,48:3.607841e-01):9.375007e-02,52:3.089454e-01):4.922846e-01):4.754994e-01):1.873297e-01,((41:3.948243e-01,(27:1.685797e-01,(66:6.099572e-02,38:2.357970e-02):1.558689e-01):3.525238e-01):6.297074e-01,((((49:3.163855e-01,21:2.822904e-01):3.953432e-01,55:9.480545e-01):2.339634e-01,(40:2.510904e-01,(39:1.033968e-01,25:2.274743e-01):1.399468e-01):4.181845e-01):1.507680e-01,(62:3.754033e+00,33:1.979926e+00):2.369659e+00):2.163487e-02):2.493082e-01):1.231548e-01,(68:3.443912e+00,((((((((61:3.270466e-01,74:4.008581e-01):3.710296e-01,(((64:1.843101e-01,73:2.553596e-01):2.785331e-01,(35:4.266190e-01,65:5.066727e-01):1.745789e-01):1.081070e-01,26:5.773402e-01):1.530298e-01):9.015326e-02,47:6.815192e-01):1.257332e-01,34:6.914656e-01):1.319062e-01,31:7.085179e-01):1.272490e-01,(59:6.767637e-02,29:6.298512e-02):5.763999e-01):3.972322e-01,63:1.360078e+00):1.424970e-01,((8:4.059684e-01,7:3.581734e-01):2.032256e-01,((9:2.887688e-01,(2:2.354506e-01,30:3.309987e-01):1.347626e-01):1.130584e-01,(((12:6.579535e-01,6:6.319721e-01):3.224268e+00,(72:7.935450e-01,(11:3.730600e+00,(69:2.606252e+00,(3:2.159189e-01,4:7.480217e-01):1.651808e+00):7.150650e-01):8.551108e-01):2.297445e-01):5.966902e-01,(((51:4.267486e-03,46:1.564046e-03):5.031124e-03,45:1.982525e-02):1.829478e-01,(56:1.174477e-01,75:7.195860e-02):5.281251e-02):2.979799e-01):1.706684e-01):1.827900e-01):2.271676e+00):1.516713e-01):4.819315e-02):2.972101e-01):1.294317e-01):2.601297e-01,((32:8.852040e-01,58:9.560680e-01):2.742979e+00,((50:3.656963e-01,22:3.206407e-01):4.896644e-01,70:5.080937e-01):1.860262e-01):3.214301e-01):2.218252e-01,((67:1.334395e-01,(16:6.312895e-02,60:9.106343e-02):6.103056e-02):5.272589e-01,(57:5.349986e-01,(((37:2.591690e-01,71:2.481441e-01):7.690669e-02,14:2.787950e-01):2.174380e-01,17:5.427521e-01):1.051225e-01):7.010360e-02):5.021172e-02,1:6.853931e-01);
   tree gen.10000 = [&U] ((57:5.349986e-01,(((37:2.591690e-01,71:2.481441e-01):7.690669e-02,14:2.681697e-01):2.174380e-01,17:5.427521e-01):1.094523e-01):6.141919e-02,((67:1.169390e-01,(16:6.312895e-02,60:9.106343e-02):6.103056e-02):5.272589e-01,((((10:3.955498e-02,36:8.020738e-01):7.171901e-01,54:9.568791e-01):7.524687e-02,(((28:7.275420e-02,43:1.415796e-01):3.336158e-01,(24:1.935062e-01,(44:2.055165e-01,15:1.635670e-01):1.553758e-01):1.805614e-01):5.805001e-01,(((5:3.198133e+00,(((((19:1.904602e-01,18:1.635033e-01):1.113134e-01,42:2.774391e-01):1.827984e-01,23:5.253277e-01):5.200619e-01,(53:3.646595e-01,13:2.559348e+00):2.410252e-01):1.818729e-01,((20:5.262798e-01,48:3.239413e-01):1.001576e-01,52:3.089454e-01):4.922846e-01):4.754994e-01):2.875185e-01,((((49:3.163855e-01,21:2.822904e-01):3.953432e-01,55:9.480545e-01):2.339634e-01,(40:2.510904e-01,(39:1.033968e-01,25:2.274743e-01):1.109858e-01):4.181845e-01):8.809858e-02,((62:2.135677e+00,33:1.979926e+00):2.369659e+00,(41:3.948243e-01,(27:1.685797e-01,(66:6.099572e-02,38:2.709314e-02):1.646674e-01):2.992021e-01):6.297074e-01):7.765337e-02):2.493082e-01):9.689940e-02,(((31:7.085179e-01,(((((61:3.270466e-01,74:4.117968e-01):2.924115e-01,(((64:1.849879e-01,73:2.553596e-01):2.785331e-01,(35:4.266190e-01,65:5.066727e-01):1.661800e-01):1.286722e-01,26:5.773402e-01):1.859973e-01):7.849912e-02,47:6.983334e-01):1.490628e-01,34:6.914656e-01):1.143168e-01,(59:3.609234e-02,29:7.866090e-02):5.763999e-01):1.031885e-01):3.972322e-01,63:1.360078e+00):1.424970e-01,(((8:4.059684e-01,7:3.581734e-01):2.032256e-01,((9:2.887688e-01,(2:2.354506e-01,30:3.309987e-01):1.469859e-01):1.570033e-01,((((11:3.730600e+00,(69:2.606252e+00,(3:3.015802e-01,4:7.480217e-01):1.651808e+00):8.070232e-01):6.625281e-01,(12:6.315014e-01,6:4.741960e-01):3.340273e+00):2.227898e-01,72:7.935450e-01):5.966902e-01,(((51:4.267486e-03,46:8.863086e-04):9.141111e-03,45:1.982525e-02):1.206341e-01,(56:1.095042e-01,75:7.195860e-02):7.494818e-02):2.979799e-01):1.706684e-01):3.755873e-02):1.963808e+00,68:3.443912e+00):1.516713e-01):4.055334e-02):2.662002e-01):1.234974e-01):2.356982e-01,((32:8.852040e-01,58:9.560680e-01):2.742979e+00,((50:3.656963e-01,22:3.206407e-01):4.896644e-01,70:5.080937e-01):1.824449e-01):3.365705e-01):2.218252e-01):5.021172e-02,1:6.853931e-01);
   tree gen.10500 = [&U] ((57:4.924203e-01,(((37:3.317710e-01,71:2.660179e-01):7.902295e-02,14:3.008490e-01):2.331000e-01,17:5.818465e-01):1.173361e-01):8.521311e-02,((67:1.241655e-01,(16:6.767613e-02,60:9.762274e-02):6.005535e-02):5.652374e-01,(((54:1.025803e+00,(((28:7.799469e-02,43:1.517776e-01):3.576461e-01,(24:2.074445e-01,(44:2.203199e-01,15:1.753487e-01):1.791925e-01):1.676908e-01):6.223135e-01,(((31:7.595525e-01,(((((61:2.797832e-01,74:3.929553e-01):3.672243e-01,((65:5.431684e-01,(35:4.573484e-01,(64:1.983126e-01,73:2.555893e-01):2.985958e-01):1.781500e-01):1.313065e-01,26:6.189260e-01):1.355816e-01):8.415342e-02,47:7.486344e-01):1.597998e-01,34:7.412719e-01):8.328809e-02,(59:8.193923e-02,29:5.023111e-02):6.624112e-01):5.713145e-02):4.258449e-01,63:1.458044e+00):1.527611e-01,(((((((51:3.681770e-03,46:2.008033e-03):8.959456e-03,45:2.125327e-02):1.293234e-01,(56:1.077021e-01,75:7.714178e-02):5.401057e-02):1.722431e-01,((9:3.095688e-01,(2:2.524101e-01,30:3.548406e-01):1.575733e-01):1.683123e-01,(8:4.352103e-01,7:3.839727e-01):2.178639e-01):7.794011e-02):1.554322e-01,(((11:5.683998e+00,(69:3.000642e+00,(3:3.233030e-01,4:8.019017e-01):1.770788e+00):8.651532e-01):7.102500e-01,(12:6.769884e-01,6:5.802045e-01):3.670966e+00):4.378718e-01,72:8.507041e-01):6.124023e-01):2.105262e+00,68:3.691977e+00):1.625961e-01,((5:3.428495e+00,(((((19:1.986795e-01,18:1.752804e-01):1.193313e-01,42:2.974231e-01):1.959654e-01,23:5.631671e-01):5.575220e-01,(53:8.206170e-01,13:2.206510e+00):2.372902e-01):1.949732e-01,(20:5.641878e-01,(52:3.311987e-01,48:3.402950e-01):1.073652e-01):4.599755e-01):2.676476e-01):3.593707e-01,((62:2.397541e+00,33:2.627107e+00):2.576504e+00,((((49:3.391748e-01,21:3.026238e-01):4.238198e-01,55:1.016343e+00):2.572183e-01,(40:2.691765e-01,(39:1.199362e-01,25:2.438592e-01):1.496154e-01):4.483064e-01):1.170718e-01,(41:4.232635e-01,(27:1.807225e-01,(66:3.605263e-02,38:2.924974e-02):8.834403e-02):3.813415e-01):7.149494e-01):8.339539e-02):1.867300e-01):7.728143e-02):1.224225e-01):1.952453e-01):1.139693e-01):1.171536e-01,(10:4.240413e-02,36:8.598473e-01):7.688494e-01):1.997977e-01,((32:9.489653e-01,58:1.024934e+00):2.940556e+00,((50:3.920374e-01,22:3.437365e-01):3.483134e-01,70:5.446917e-01):3.079653e-01):2.759145e-01):2.378033e-01):5.382847e-02,1:7.347620e-01);
   tree gen.11000 = [&U] (((((37:3.231897e-01,71:2.591373e-01):7.697900e-02,14:2.930675e-01):2.079486e-01,17:5.667969e-01):1.242896e-01,((67:1.209539e-01,(16:6.592567e-02,60:9.509770e-02):5.850200e-02):5.506174e-01,(((((28:7.597733e-02,43:1.478518e-01):3.483955e-01,(24:2.640143e-01,(44:1.769748e-01,15:1.708133e-01):1.745577e-01):1.633535e-01):6.235619e-01,(54:1.021121e+00,(((31:7.399064e-01,(((((61:2.725465e-01,74:3.827914e-01):3.628557e-01,((35:4.455189e-01,(64:1.931832e-01,73:2.417613e-01):2.908726e-01):8.014724e-02,(26:8.860857e-01,65:5.291192e-01):1.303617e-01):9.852968e-02):1.428242e-01,47:7.292708e-01):1.556665e-01,34:7.220987e-01):8.113382e-02,(59:7.981985e-02,29:4.893187e-02):6.452777e-01):5.344490e-02):4.148303e-01,63:1.420332e+00):1.488099e-01,(((((11:5.536980e+00,(69:2.933878e+00,(3:3.149407e-01,4:7.139097e-01):1.172792e+00):8.427758e-01):5.451356e-01,(12:6.594780e-01,6:5.651974e-01):3.576015e+00):3.199112e-01,(72:8.287004e-01,((((51:2.914549e-03,46:1.645258e-03):9.235002e-03,45:2.070355e-02):1.259784e-01,(56:1.049163e-01,75:7.514649e-02):5.261357e-02):2.826808e-01,((9:2.493580e-01,(2:2.458815e-01,30:3.611936e-01):1.678239e-01):1.639588e-01,(8:4.421639e-01,7:3.740411e-01):2.122288e-01):9.531485e-02):2.613757e-01):3.268045e-01):1.352196e+00,68:3.588431e+00):5.470516e-01,((((62:2.241015e+00,33:2.559156e+00):2.522371e+00,5:3.273472e+00):2.303277e-01,(((((19:1.935406e-01,18:1.707467e-01):1.621999e-01,42:2.897301e-01):1.810373e-01,23:5.486006e-01):5.431016e-01,(53:7.993915e-01,13:2.149438e+00):2.500908e-01):1.568968e-01,(20:5.495949e-01,(52:3.226322e-01,48:3.314932e-01):1.045882e-01):4.480781e-01):2.607248e-01):2.723635e-01,((((49:3.304019e-01,21:2.947964e-01):4.128575e-01,55:9.900550e-01):2.644140e-01,(40:2.147403e-01,(39:1.168340e-01,25:2.375518e-01):1.457455e-01):4.808304e-01):1.837246e-01,(41:4.123157e-01,(27:2.335256e-01,(66:3.512012e-02,38:2.849319e-02):8.605899e-02):3.714780e-01):6.964570e-01):9.865741e-02):7.528253e-02):1.192561e-01):1.901952e-01):5.957137e-02):8.689009e-02,(10:4.130734e-02,36:8.376071e-01):1.339317e+00):9.974614e-02,((32:9.244201e-01,58:9.984235e-01):2.864498e+00,((50:3.818973e-01,22:3.348457e-01):3.393042e-01,70:4.426081e-01):2.999997e-01):1.565313e-01):2.316525e-01):5.243618e-02):1.122757e-01,57:4.796837e-01,1:7.157572e-01);
   tree gen.11500 = [&U] (((((37:3.231897e-01,71:2.591373e-01):7.697900e-02,14:2.930675e-01):2.079486e-01,17:5.009712e-01):1.169162e-01,57:4.754197e-01):6.919108e-02,((67:1.209539e-01,(16:6.592567e-02,60:9.509770e-02):8.279077e-02):5.506174e-01,((((54:1.021121e+00,(((31:7.399064e-01,(((((61:2.683247e-01,74:3.827914e-01):3.628557e-01,((35:4.455189e-01,(64:1.811032e-01,73:2.417613e-01):1.534189e-01):1.404282e-01,(26:8.112181e-01,65:5.291192e-01):1.187459e-01):2.125148e-01):8.532417e-02,47:7.292708e-01):1.556665e-01,34:7.669348e-01):8.113382e-02,(59:7.765774e-02,29:4.893187e-02):8.457573e-01):5.344490e-02):4.148303e-01,63:1.420332e+00):3.224382e-01,((((62:2.241015e+00,33:1.928524e+00):2.522371e+00,5:3.112638e+00):4.582265e-01,(((((19:1.935406e-01,18:1.707467e-01):1.621999e-01,42:2.897301e-01):1.810373e-01,23:5.486006e-01):4.629276e-01,(53:4.379068e-01,13:2.349373e+00):2.500908e-01):1.132600e-01,(20:5.495949e-01,(52:3.345530e-01,48:3.133190e-01):1.045882e-01):4.606242e-01):2.279170e-01):3.241595e-01,(((((49:3.266364e-01,21:2.947964e-01):4.128575e-01,55:9.900550e-01):2.644140e-01,(40:2.147403e-01,(39:9.170086e-02,25:2.375518e-01):1.691388e-01):4.808304e-01):1.837246e-01,(41:4.315338e-01,(27:2.335256e-01,(66:4.546395e-02,38:2.508688e-02):8.605899e-02):3.714780e-01):6.359984e-01):9.865741e-02,((((69:2.933878e+00,(3:3.149407e-01,4:5.989998e-01):1.521377e+00):8.427758e-01,(12:4.916519e-01,6:5.651974e-01):3.576015e+00):5.448036e-01,((72:8.287004e-01,((((51:2.914549e-03,46:1.597032e-03):1.117474e-02,45:1.121171e-02):1.259784e-01,(56:1.049163e-01,75:7.514649e-02):5.261357e-02):2.826808e-01,((9:2.493580e-01,(2:2.458815e-01,30:3.611936e-01):1.678239e-01):1.788111e-01,(8:4.421639e-01,7:3.740411e-01):2.122288e-01):9.457830e-02):3.895394e-01):3.173740e-01,11:5.669511e+00):5.950737e-01):5.944249e-01,68:2.743044e+00):5.470516e-01):6.952240e-02):1.192561e-01):1.901952e-01):3.208218e-02,((28:7.597733e-02,43:1.472063e-01):3.483955e-01,(24:2.640143e-01,(44:1.769748e-01,15:1.708133e-01):1.269199e-01):1.633535e-01):6.235619e-01):8.797537e-02,(10:2.983550e-02,36:8.376071e-01):1.196568e+00):9.448128e-02,((32:9.448737e-01,58:9.984235e-01):2.864498e+00,((50:3.818973e-01,22:3.807211e-01):3.393042e-01,70:4.426081e-01):2.999997e-01):1.565313e-01):2.316525e-01):8.655322e-02,1:7.157572e-01);
   tree gen.12000 = [&U] (((((37:3.170053e-01,71:2.541786e-01):7.550598e-02,14:2.874595e-01):2.816956e-01,17:5.023776e-01):1.264863e-01,((67:1.186394e-01,(16:6.466415e-02,60:9.327796e-02):5.592322e-02):5.303645e-01,((((54:1.001582e+00,(((31:7.257480e-01,(((((61:2.631902e-01,74:3.754665e-01):3.607792e-01,((35:4.369937e-01,(64:1.776378e-01,73:2.044178e-01):1.987322e-01):1.377410e-01,(26:7.956951e-01,65:5.189943e-01):1.164737e-01):2.084483e-01):5.141093e-02,47:7.153158e-01):1.526877e-01,34:7.522591e-01):1.409456e-01,(59:7.617172e-02,29:4.799554e-02):7.688753e-01):6.866818e-02):4.068923e-01,63:1.393153e+00):3.162682e-01,(((((69:2.877737e+00,(3:4.165122e-01,4:5.875377e-01):1.868640e+00):4.651445e-01,68:2.499333e+00):2.698773e-01,(12:4.775756e-01,6:5.543821e-01):3.706717e+00):5.656823e-01,((72:7.954882e-01,((((51:2.858777e-03,46:1.038628e-03):1.096090e-02,45:1.099717e-02):1.324539e-01,(56:1.029087e-01,75:1.067115e-01):5.764898e-02):2.929052e-01,((9:2.445864e-01,(2:2.411764e-01,30:3.542820e-01):1.646125e-01):1.956892e-01,(8:4.337029e-01,7:3.668837e-01):4.049349e-01):9.276850e-02):3.820854e-01):2.740085e-01,11:5.561022e+00):5.836867e-01):5.135005e-01,(((((49:3.203860e-01,21:2.891553e-01):4.722031e-01,55:9.711098e-01):2.593543e-01,(40:2.106312e-01,(39:8.994612e-02,25:2.330061e-01):1.659023e-01):4.716295e-01):1.802089e-01,(41:4.232762e-01,(27:2.290570e-01,(66:4.459397e-02,38:2.460683e-02):1.001524e-01):3.648879e-01):6.238283e-01):1.055771e-01,(((33:1.891621e+00,5:9.711066e-01):2.568914e-01,62:4.878371e+00):2.856914e+00,(((((19:1.898371e-01,18:1.674794e-01):1.590962e-01,42:2.841860e-01):1.381811e-01,23:5.381029e-01):6.094372e-01,(53:7.485193e-01,13:2.304417e+00):2.453052e-01):1.110927e-01,(20:5.390782e-01,(52:3.281512e-01,48:3.073235e-01):1.025868e-01):4.518099e-01):3.027810e-01):3.179566e-01):1.430109e-01):4.812090e-02):1.761571e-01):4.129643e-02,((28:1.258138e-01,43:1.443894e-01):3.417288e-01,(24:2.589623e-01,(44:1.926121e-01,15:1.675447e-01):1.255482e-01):2.132582e-01):6.116298e-01):8.629193e-02,(10:5.019704e-01,36:8.777330e-01):9.518646e-01):1.006508e-01,((32:9.146841e-01,58:9.793182e-01):2.809684e+00,((50:3.745895e-01,22:3.734358e-01):3.810340e-01,70:4.341386e-01):3.419283e-01):2.878255e-01):2.272197e-01):8.489699e-02):4.971359e-02,57:4.797787e-01,1:7.228171e-01);
   tree gen.12500 = [&U] (((((37:3.232133e-01,71:2.541786e-01):5.895239e-02,14:2.874595e-01):2.816956e-01,17:5.023776e-01):1.264863e-01,((67:1.186394e-01,(16:6.466415e-02,60:9.327796e-02):5.592322e-02):5.303645e-01,((((54:1.001582e+00,(((((69:2.506357e+00,(3:4.165122e-01,4:5.875377e-01):1.876122e+00):2.666567e-01,68:2.499333e+00):4.695051e-01,(12:4.721142e-01,6:5.543821e-01):3.706717e+00):1.754501e-01,((72:7.954882e-01,((((51:3.978314e-03,46:1.038628e-03):1.096090e-02,45:7.838384e-03):1.438270e-01,(56:1.029087e-01,75:1.067115e-01):5.764898e-02):2.929052e-01,((9:2.445864e-01,(2:2.411764e-01,30:3.542820e-01):1.646125e-01):1.555898e-01,(8:4.337029e-01,7:3.668837e-01):3.989593e-01):9.276850e-02):6.525591e-01):2.674005e-01,11:4.209622e+00):5.836867e-01):5.135005e-01,((((((49:3.203860e-01,21:2.891553e-01):4.722031e-01,55:9.711098e-01):1.395890e-01,(40:2.106312e-01,(39:8.994612e-02,25:2.330061e-01):1.659023e-01):4.716295e-01):2.638956e-01,(41:4.232762e-01,(27:2.290570e-01,(66:4.411390e-02,38:2.460683e-02):1.079450e-01):3.648879e-01):6.238283e-01):1.055771e-01,(((33:1.891621e+00,5:9.711066e-01):2.568914e-01,62:4.593198e+00):2.814707e+00,(((((19:1.898371e-01,18:1.674794e-01):1.590962e-01,42:2.841860e-01):1.381811e-01,23:5.381029e-01):6.094372e-01,(53:5.227357e-01,13:2.304417e+00):2.453052e-01):2.090457e-01,(20:5.390782e-01,(52:3.281512e-01,48:3.073235e-01):1.025868e-01):3.726995e-01):2.520334e-01):3.179566e-01):1.334360e-01,((31:7.257480e-01,(((((61:2.631902e-01,74:3.754665e-01):3.607792e-01,((35:4.369937e-01,(64:1.776378e-01,73:2.438203e-01):1.888466e-01):1.089226e-01,(26:7.956951e-01,65:5.189943e-01):4.637441e-02):2.108500e-01):2.875469e-02,47:7.153158e-01):1.526877e-01,34:7.522591e-01):1.209690e-01,(59:7.617172e-02,29:4.799554e-02):7.688753e-01):6.002984e-02):4.068923e-01,63:1.393153e+00):3.162682e-01):1.046801e-01):1.761571e-01):4.605828e-02,((28:1.258138e-01,43:1.443894e-01):3.417288e-01,(24:3.047909e-01,(44:1.926121e-01,15:1.675447e-01):1.255482e-01):1.987086e-01):5.780376e-01):8.119605e-02,(10:5.019704e-01,36:5.965285e-01):9.518646e-01):1.006508e-01,((32:9.146841e-01,58:9.793182e-01):2.809684e+00,((50:3.745895e-01,22:3.734358e-01):3.810340e-01,70:4.616308e-01):3.686439e-01):2.153671e-01):2.272197e-01):8.489699e-02):4.971359e-02,57:4.797787e-01,1:7.228171e-01);
   tree gen.13000 = [&U] ((((((37:3.232133e-01,71:2.541786e-01):8.032540e-02,14:2.563130e-01):2.493683e-01,17:5.023776e-01):1.215900e-01,(67:1.186394e-01,(16:6.018267e-02,60:9.327796e-02):5.011886e-02):5.441525e-01):4.971359e-02,57:4.797787e-01):8.278078e-02,(((((54:1.001582e+00,(((11:4.375574e+00,((72:7.954882e-01,((((51:3.129567e-03,46:1.235084e-03):1.247019e-02,45:6.654268e-03):1.438270e-01,(56:1.029087e-01,75:9.320085e-02):4.229927e-02):2.929052e-01,((9:2.665670e-01,(2:2.411764e-01,30:3.542820e-01):1.646125e-01):1.555898e-01,(8:4.337029e-01,7:3.668837e-01):3.989593e-01):1.490229e-01):6.525591e-01):3.395034e-01,((69:2.506357e+00,(3:3.494692e-01,4:5.875377e-01):1.876122e+00):4.132905e-01,68:2.499333e+00):4.885796e-01):9.113533e-01):5.122586e-01,(12:3.281264e-01,6:5.480055e-01):3.819861e+00):1.040806e-01,((((((49:3.203860e-01,21:2.891553e-01):4.722031e-01,55:8.660979e-01):2.518396e-01,(40:2.106312e-01,(39:8.994612e-02,25:2.330061e-01):1.659023e-01):4.716295e-01):2.638956e-01,(41:4.232762e-01,(27:2.290570e-01,(66:4.411390e-02,38:1.639534e-02):7.140216e-02):3.715722e-01):6.238283e-01):1.343771e-01,(((33:1.891621e+00,5:9.711066e-01):2.317683e+00,62:2.909615e+00):9.253890e-01,(((((19:1.898371e-01,18:1.674794e-01):1.610512e-01,42:2.841860e-01):2.222454e-01,23:5.381029e-01):6.094372e-01,(53:5.227357e-01,13:2.304417e+00):2.453052e-01):2.090457e-01,(20:4.929883e-01,(52:3.400932e-01,48:3.073235e-01):2.569382e-01):3.245007e-01):2.520334e-01):3.690916e-01):8.148425e-02,((31:7.257480e-01,(((((61:2.631902e-01,74:3.754665e-01):3.607792e-01,((26:7.633208e-01,65:5.189943e-01):4.479183e-02,(35:4.369937e-01,(64:1.776378e-01,73:2.438203e-01):1.888466e-01):1.089226e-01):2.249536e-01):2.801359e-02,47:7.153158e-01):1.526877e-01,34:7.522591e-01):1.209690e-01,(59:7.617172e-02,29:6.401903e-02):7.688753e-01):6.002984e-02):4.068923e-01,63:1.358336e+00):3.161816e-01):1.013403e-01):1.761571e-01):4.605828e-02,((28:1.258138e-01,43:1.269517e-01):3.417288e-01,(24:3.065088e-01,(44:1.926121e-01,15:1.675447e-01):1.255482e-01):2.131612e-01):6.141836e-01):8.270319e-02,(10:3.225658e-01,36:5.965285e-01):9.518646e-01):9.805145e-02,(32:9.146841e-01,58:9.793182e-01):2.809684e+00):1.802645e-01,((50:3.745895e-01,22:3.734358e-01):3.810340e-01,70:4.616308e-01):3.686439e-01):2.272197e-01,1:7.576510e-01);
   tree gen.13500 = [&U] (((17:7.182131e-01,((37:3.551697e-01,71:2.992230e-01):6.591294e-02,14:3.137363e-01):1.507155e-01):1.464655e-01,(((16:7.336936e-02,60:8.834914e-02):8.062149e-02,67:1.135024e-01):4.050329e-01,(((((28:1.048832e-01,43:1.729164e-01):3.229096e-01,(24:2.518295e-01,(44:2.029755e-01,15:2.475716e-01):1.412580e-01):2.229497e-01):7.157406e-01,((((((32:7.875935e-01,58:1.552679e+00):1.894775e+00,(((((4:1.740031e+00,3:3.170498e-02):2.111384e+00,69:2.507507e+00):3.427407e-01,68:2.468896e+00):1.202769e-01,(62:3.145183e+00,(5:1.470677e+00,33:3.208333e+00):9.706687e-01):7.692704e-01):7.982304e-02,(13:3.163217e+00,(72:8.527530e-01,(((56:1.469657e-01,75:7.876628e-02):4.708917e-02,(45:1.718790e-03,(51:4.793233e-03,46:2.329855e-03):2.019739e-02):1.369585e-01):3.536052e-01,(((2:2.872419e-01,30:4.132480e-01):1.671796e-01,9:2.249380e-01):1.577148e-01,(8:4.556456e-01,7:4.700934e-01):2.142880e-01):2.024384e-01):5.939402e-01):1.045929e-01):1.051620e+00):5.097952e-01):9.837726e-01,((((52:4.131602e-01,48:2.213776e-01):2.482585e-01,20:4.311047e-01):5.355294e-01,53:9.113524e-01):1.729665e-01,(23:5.148081e-01,((18:2.255580e-01,19:1.920146e-01):1.398667e-01,42:3.035491e-01):2.328146e-01):4.564202e-01):4.531480e-01):3.430746e-01,11:4.585290e+00):8.436754e-02,(54:1.274553e+00,(((((47:8.612974e-01,((((65:6.494066e-01,35:3.757180e-01):8.141020e-02,(64:2.079307e-01,73:2.793929e-01):2.059378e-01):1.874235e-01,26:7.137392e-01):1.531848e-01,(61:3.094450e-01,74:4.550458e-01):2.780198e-01):7.280581e-02):1.443351e-01,34:8.360490e-01):1.628811e-01,(59:7.521979e-02,29:5.891361e-02):7.185060e-01):1.122920e-01,31:7.737980e-01):4.022320e-01,63:1.725830e+00):3.752724e-01):1.337156e-01):5.825991e-02,((((66:3.678047e-02,38:2.748077e-02):1.384982e-01,27:1.641025e-01):3.507251e-01,41:4.744555e-01):6.595741e-01,(((39:1.360659e-01,25:1.742995e-01):1.913382e-01,40:1.788432e-01):5.697962e-01,((49:4.487502e-01,21:3.043129e-01):5.298260e-01,55:1.121347e+00):2.300775e-01):1.909120e-01):3.505134e-01):2.369930e-01):1.106838e-01,((6:1.855374e-01,12:1.050784e+00):1.764504e+00,(36:4.603549e-01,10:6.382593e-01):6.068181e-01):4.239353e-01):1.941560e-01,(70:6.715869e-01,(50:2.060587e-01,22:4.557442e-01):4.179970e-01):5.644807e-01):3.015650e-01):9.466995e-02):8.581697e-02,57:4.327031e-01,1:8.587228e-01);
   tree gen.14000 = [&U] (((17:7.080878e-01,((37:3.501625e-01,71:2.950045e-01):6.498370e-02,14:3.093133e-01):2.866731e-01):1.444006e-01,(((16:7.233501e-02,60:9.024933e-02):7.948489e-02,67:8.623826e-02):4.521731e-01,(((((28:1.034046e-01,43:1.704786e-01):3.859859e-01,(24:2.482792e-01,(44:2.001139e-01,15:2.440813e-01):1.392666e-01):2.198065e-01):7.056501e-01,((((((32:8.407346e-01,58:1.601863e+00):1.868063e+00,((62:3.405650e+00,((5:1.449944e+00,33:3.163102e+00):9.168798e-01,((69:2.472156e+00,(4:1.080546e+00,3:3.125800e-02):2.367189e+00):3.313376e-01,68:2.434090e+00):1.269756e-01):2.283982e-01):2.024676e-01,(13:3.088039e+00,(72:8.407309e-01,(((56:1.448938e-01,75:9.268010e-02):4.642531e-02,(45:7.072599e-03,(51:4.725658e-03,46:2.297009e-03):1.666616e-02):1.350277e-01):3.486201e-01,(((2:2.773159e-01,30:4.074221e-01):2.224864e-01,9:2.217669e-01):1.574798e-01,(8:4.492220e-01,7:4.634661e-01):2.026245e-01):1.475566e-01):7.014655e-01):1.910015e-01):6.661338e-01):3.301370e-01):1.019837e+00,((((52:4.073355e-01,48:2.182567e-01):2.990228e-01,20:4.757098e-01):5.279795e-01,53:8.985042e-01):1.705281e-01,(23:5.075503e-01,((18:2.223781e-01,19:1.893076e-01):1.744899e-01,42:2.992697e-01):2.295324e-01):4.499856e-01):4.467595e-01):1.618546e-01,11:4.520647e+00):2.775122e-01,(54:1.256584e+00,(((((47:8.491549e-01,((((65:6.402513e-01,35:3.906526e-01):9.461753e-02,(64:2.166971e-01,73:2.754540e-01):2.275344e-01):1.847812e-01,26:7.036769e-01):1.510252e-01,(61:3.050825e-01,74:4.486306e-01):2.950904e-01):4.450911e-02):1.423003e-01,34:8.242624e-01):1.605848e-01,(59:9.419871e-02,29:4.203776e-02):7.083765e-01):1.107089e-01,31:8.067284e-01):3.965614e-01,63:1.516982e+00):3.699818e-01):1.367169e-01):5.743856e-02,((((66:4.874002e-02,38:3.061854e-02):1.365457e-01,27:1.775795e-01):2.910910e-01,41:4.677666e-01):6.502754e-01,(((39:1.341476e-01,25:1.718422e-01):1.886408e-01,40:2.476664e-01):5.617633e-01,((49:4.424238e-01,21:3.688551e-01):5.209202e-01,55:1.105538e+00):2.268339e-01):1.290971e-01):4.196250e-01):1.577104e-01):1.091234e-01,((6:1.829217e-01,12:1.035970e+00):1.740797e+00,(36:4.538648e-01,10:6.292612e-01):5.982632e-01):5.154743e-01):1.914188e-01,(70:6.621189e-01,(50:3.307803e-01,22:4.197601e-01):3.848116e-01):5.565227e-01):2.973135e-01):9.333529e-02):8.460712e-02,57:4.266028e-01,1:8.466165e-01);
   tree gen.14500 = [&U] (((17:7.080878e-01,((37:3.501625e-01,71:2.950045e-01):7.976205e-02,14:3.093133e-01):2.866731e-01):1.035865e-01,(((16:7.014583e-02,60:9.024933e-02):7.948489e-02,67:8.623826e-02):4.521731e-01,(((((28:1.034046e-01,43:1.704786e-01):3.859859e-01,(24:2.401395e-01,(44:2.001139e-01,15:2.440813e-01):1.392666e-01):2.601077e-01):7.056501e-01,(((((((32:8.407346e-01,58:1.601863e+00):1.802963e+00,(62:3.405650e+00,(((5:1.444832e+00,33:3.163102e+00):8.885634e-01,(69:2.472156e+00,(4:1.233242e+00,3:3.125800e-02):2.367189e+00):1.933439e-01):2.649138e-01,68:2.434090e+00):1.512524e-01):3.314498e-02):4.042652e-01,(13:3.088039e+00,(72:8.407309e-01,(((56:9.375022e-02,75:9.268010e-02):4.642531e-02,(45:7.072599e-03,(51:5.078755e-03,46:2.746803e-03):1.616757e-02):1.350277e-01):3.486201e-01,(((2:2.773159e-01,30:4.074221e-01):2.224864e-01,9:2.217669e-01):1.510756e-01,(8:4.492220e-01,7:4.634661e-01):2.026245e-01):9.436158e-02):8.632363e-01):3.026010e-01):6.828836e-01):1.283260e+00,((((52:4.073355e-01,48:2.182567e-01):2.399344e-01,20:4.757098e-01):5.279795e-01,53:8.985042e-01):1.419753e-01,(23:5.075503e-01,((18:2.223781e-01,19:1.893076e-01):1.744899e-01,42:2.804454e-01):2.774566e-01):6.743014e-01):4.467595e-01):1.618546e-01,11:4.520647e+00):2.775122e-01,((((66:4.874002e-02,38:3.061854e-02):1.365457e-01,27:1.775795e-01):2.910910e-01,41:4.677666e-01):8.016093e-01,(((39:1.341476e-01,25:2.637783e-01):1.886408e-01,40:2.476664e-01):5.042253e-01,((49:4.424238e-01,21:3.268316e-01):5.209202e-01,55:1.105538e+00):2.268339e-01):1.961505e-01):4.196250e-01):5.743856e-02,(54:1.540687e+00,(((((47:8.491549e-01,((((65:6.402513e-01,35:3.989774e-01):9.461753e-02,(64:2.166971e-01,73:2.754540e-01):2.275344e-01):1.847812e-01,26:7.036769e-01):1.510252e-01,(61:3.050825e-01,74:4.486306e-01):3.077466e-01):1.121144e-01):1.423003e-01,34:8.242624e-01):1.605848e-01,(59:9.419871e-02,29:4.959970e-02):9.295249e-01):1.174387e-01,31:7.895862e-01):3.965614e-01,63:1.516982e+00):3.699818e-01):5.268091e-02):2.015043e-01):1.091234e-01,((6:4.835389e-01,12:1.035970e+00):1.740797e+00,(36:4.538648e-01,10:6.292612e-01):5.421894e-01):5.695584e-01):2.265383e-01,(70:6.621189e-01,(50:3.307803e-01,22:4.197601e-01):4.459301e-01):5.431579e-01):2.973135e-01):1.814123e-01):1.266964e-01,57:4.266028e-01,1:8.466165e-01);
   tree gen.15000 = [&U] (((17:6.851596e-01,((37:3.388241e-01,71:2.854522e-01):7.717933e-02,14:2.992976e-01):2.773905e-01):1.002324e-01,(((16:6.787448e-02,60:8.732702e-02):7.691114e-02,67:8.344583e-02):4.375315e-01,(((((28:1.000563e-01,43:1.647554e-01):3.734875e-01,(24:2.323637e-01,(44:1.936342e-01,15:2.361779e-01):1.347571e-01):2.516853e-01):6.828009e-01,((((((62:3.295373e+00,((32:8.135113e-01,58:1.111822e+00):1.754526e+00,(((5:1.177377e+00,33:3.060680e+00):1.204435e+00,(69:2.392107e+00,(4:1.193309e+00,3:4.295773e-02):2.290538e+00):1.870833e-01):2.612877e-01,68:2.355273e+00):1.463548e-01):3.258288e-02):5.125732e-01,(13:2.988047e+00,(72:8.135077e-01,(((56:9.071455e-02,75:8.967908e-02):4.347961e-02,(45:1.101760e-02,(51:4.914303e-03,46:1.414621e-03):1.660998e-02):1.306554e-01):3.373317e-01,(((2:2.683363e-01,30:3.993726e-01):2.152822e-01,9:2.145860e-01):1.744133e-01,(8:4.332308e-01,7:4.484588e-01):2.927250e-01):1.436008e-01):8.352844e-01):5.759084e-01):3.581930e-01):1.215932e+00,((53:8.065140e-01,(23:6.558424e-01,((18:1.939881e-01,19:1.831778e-01):1.756159e-01,42:2.713645e-01):2.684724e-01):6.524672e-01):7.790423e-02,((52:3.941458e-01,48:2.286803e-01):2.234697e-01,20:4.603061e-01):5.108833e-01):4.089063e-01):1.566137e-01,11:4.374266e+00):2.685263e-01,((((66:3.971646e-02,38:2.962710e-02):1.183835e-01,27:1.718294e-01):2.816654e-01,41:4.526201e-01):7.210802e-01,(((39:1.298039e-01,25:2.552371e-01):1.825325e-01,40:2.396468e-01):4.878982e-01,((49:4.093306e-01,21:3.162487e-01):5.040526e-01,55:1.083411e+00):2.123030e-01):1.897991e-01):2.598215e-01):9.512642e-02,(54:1.490799e+00,(((((47:7.422794e-01,((((65:6.562875e-01,35:3.860583e-01):9.984001e-02,(64:2.096804e-01,73:3.153206e-01):2.117232e-01):2.281180e-01,26:6.808916e-01):1.288607e-01,(61:2.952038e-01,74:3.670508e-01):2.977816e-01):1.247214e-01):1.598269e-01,34:7.975725e-01):1.553850e-01,(59:9.114851e-02,29:4.799364e-02):8.994265e-01):7.994178e-02,31:7.640191e-01):3.837206e-01,63:1.467862e+00):3.580016e-01):5.097508e-02):1.949795e-01):1.055900e-01,((6:2.394719e-01,12:1.002425e+00):1.684430e+00,(36:4.391685e-01,10:6.088854e-01):5.246331e-01):5.511159e-01):9.890608e-02,(70:6.406793e-01,(50:3.200695e-01,22:4.061681e-01):4.314907e-01):5.554839e-01):2.876864e-01):1.755381e-01):1.309824e-01,57:4.127893e-01,1:8.192028e-01);
   tree gen.15500 = [&U] (((17:6.694770e-01,((37:3.221402e-01,71:2.966820e-01):8.682833e-02,14:2.924470e-01):2.705199e-01):9.793814e-02,(((16:6.632091e-02,60:8.532819e-02):7.515072e-02,67:8.153583e-02):4.275169e-01,(((54:1.456676e+00,(((((((47:7.252893e-01,((((65:6.412657e-01,35:3.772218e-01):9.755477e-02,(64:2.048810e-01,73:3.081033e-01):2.068771e-01):2.279961e-01,26:6.653066e-01):1.259112e-01,(61:2.884469e-01,74:5.385415e-01):2.909657e-01):1.218667e-01):1.322544e-01,34:7.793169e-01):1.518284e-01,(59:8.906222e-02,29:4.689511e-02):8.788396e-01):1.449588e-01,31:8.120517e-01):3.749376e-01,63:1.434264e+00):4.012187e-01,((((13:2.160608e+00,((62:3.219946e+00,((32:7.948908e-01,58:1.086373e+00):1.714366e+00,(((5:1.150428e+00,33:2.290110e+00):9.317290e-01,(69:2.411406e+00,(4:1.165996e+00,3:2.144062e-02):2.403107e+00):2.914607e-01):6.678846e-01,68:2.301363e+00):2.664516e-01):3.166874e-02):4.917900e-01,(72:1.104281e+00,(((56:1.260098e-01,75:8.762641e-02):5.489854e-02,(45:1.020200e-02,(51:3.383635e-03,46:1.382242e-03):1.505987e-02):1.276648e-01):3.296105e-01,(((2:2.621943e-01,30:3.902314e-01):2.103546e-01,9:2.096743e-01):1.636114e-01,(8:3.297417e-01,7:3.717450e-01):3.855169e-01):1.403139e-01):6.174837e-01):5.627265e-01):3.413968e-01):9.056222e-01,((53:7.880537e-01,(23:6.408308e-01,((18:1.895479e-01,19:1.789850e-01):1.715962e-01,42:2.651532e-01):2.623274e-01):6.375329e-01):5.263730e-02,((52:3.851242e-01,48:2.234461e-01):2.183547e-01,20:4.497702e-01):4.991897e-01):3.995469e-01):1.745192e-01,11:4.274144e+00):1.106290e-01,((((66:3.880739e-02,38:2.894896e-02):1.405239e-01,27:1.678964e-01):2.752183e-01,41:4.422601e-01):7.045754e-01,(((39:1.268328e-01,25:2.493949e-01):1.783545e-01,40:2.200345e-01):4.263657e-01,((49:3.999615e-01,21:2.868878e-01):4.681419e-01,55:1.058612e+00):3.384957e-01):1.383417e-01):3.335811e-01):1.065455e-01):2.183941e-01,((28:9.776611e-02,43:2.062197e-01):3.649388e-01,(24:2.270451e-01,(44:1.780497e-01,15:2.408818e-01):1.052019e-01):2.459245e-01):6.526238e-01):7.459890e-02):1.390230e-01,((6:2.339907e-01,12:6.964510e-01):2.045358e+00,(36:5.406661e-01,10:4.167506e-01):5.126247e-01):5.385014e-01):1.147520e-01,(70:6.260147e-01,(50:3.127434e-01,22:3.968713e-01):3.632118e-01):6.209586e-01):2.811015e-01):1.174330e-01):1.279843e-01,57:4.033409e-01,1:8.004520e-01);
   tree gen.16000 = [&U] (((17:6.694770e-01,((37:3.221402e-01,71:2.966820e-01):8.282336e-02,14:2.924470e-01):2.705199e-01):9.793814e-02,(((16:6.632091e-02,60:8.532819e-02):7.515072e-02,67:9.620090e-02):4.275169e-01,(((54:1.456676e+00,(((((((47:7.203278e-01,((((65:6.412657e-01,35:3.772218e-01):1.557278e-01,(64:2.048810e-01,73:3.081033e-01):2.068771e-01):1.915721e-01,26:6.653066e-01):1.259112e-01,(61:2.997250e-01,74:5.385415e-01):2.909657e-01):1.218667e-01):1.322544e-01,34:7.793169e-01):1.518284e-01,(59:8.906222e-02,29:6.303124e-02):8.788396e-01):1.449588e-01,31:8.120517e-01):3.749376e-01,63:1.434264e+00):4.012187e-01,((((13:2.160608e+00,(((32:7.948908e-01,58:1.086373e+00):1.714366e+00,(((4:1.161425e+00,3:6.503922e-02):2.269528e+00,(69:2.913082e+00,(5:1.150428e+00,33:2.290110e+00):9.317290e-01):3.561556e-01):6.678846e-01,(62:3.204179e+00,68:2.301363e+00):4.959070e-02):3.282085e-02):4.917900e-01,(72:1.104281e+00,(((56:1.129066e-01,75:8.762641e-02):7.756523e-02,(45:1.020200e-02,(51:3.383635e-03,46:2.987834e-03):1.376369e-02):1.276648e-01):3.143485e-01,(((2:2.621943e-01,30:3.902314e-01):2.103546e-01,9:2.096743e-01):1.636114e-01,(8:3.297417e-01,7:3.717450e-01):3.855169e-01):1.403139e-01):8.244037e-01):8.397743e-01):3.413968e-01):9.056222e-01,((53:7.880537e-01,(23:6.408308e-01,((18:1.895479e-01,19:1.938455e-01):1.675024e-01,42:2.651532e-01):2.623274e-01):4.857292e-01):1.780038e-01,((52:3.851242e-01,48:2.234461e-01):2.183547e-01,20:4.497702e-01):4.991897e-01):4.802842e-01):4.206996e-02,11:4.274144e+00):2.385752e-01,((((66:4.306106e-02,38:2.894896e-02):1.201140e-01,27:1.678964e-01):4.881571e-01,41:4.422601e-01):7.045754e-01,(((39:1.268328e-01,25:2.493949e-01):1.783545e-01,40:2.200345e-01):4.822077e-01,((49:3.999615e-01,21:3.280227e-01):4.681419e-01,55:1.058612e+00):3.384957e-01):2.069788e-01):3.660961e-01):1.078149e-01):2.376022e-01,((28:9.776611e-02,43:2.062197e-01):4.128005e-01,(24:2.270451e-01,(44:1.780497e-01,15:1.724025e-01):1.093121e-01):2.530513e-01):6.132557e-01):7.459890e-02):1.390230e-01,((6:1.352554e-01,12:1.212180e+00):1.593103e+00,(36:6.826537e-01,10:4.167506e-01):4.828927e-01):5.385014e-01):1.147520e-01,(70:6.260147e-01,(50:3.127434e-01,22:3.968713e-01):3.632118e-01):6.209586e-01):2.811015e-01):1.174330e-01):1.279843e-01,57:4.033409e-01,1:8.004520e-01);
   tree gen.16500 = [&U] (((17:6.725908e-01,((37:3.289628e-01,71:2.980618e-01):8.320857e-02,14:2.938072e-01):2.717781e-01):1.327810e-01,(((16:6.716547e-02,60:1.172314e-01):5.786302e-02,67:9.664833e-02):4.654172e-01,(((54:1.463451e+00,((((((66:4.326134e-02,38:2.908361e-02):1.206727e-01,27:1.686773e-01):3.941798e-01,41:4.443171e-01):7.078525e-01,(((39:1.203783e-01,25:2.505549e-01):1.861377e-01,40:2.411759e-01):5.112031e-01,((49:4.018217e-01,21:3.295484e-01):4.113109e-01,55:1.063536e+00):1.764612e-01):2.079415e-01):3.677989e-01,((((13:2.170657e+00,(((32:7.985879e-01,58:1.203539e+00):1.839786e+00,(62:3.313238e+00,(((4:1.166827e+00,3:6.534173e-02):2.280083e+00,(69:2.771374e+00,(5:1.155779e+00,33:2.300762e+00):9.360626e-01):5.605729e-01):4.955205e-01,68:2.312067e+00):2.917401e-01):2.064154e-02):4.846756e-01,(72:1.109417e+00,(((56:1.134317e-01,75:8.851158e-02):9.814758e-02,(45:9.097748e-03,(51:2.105838e-03,46:3.001731e-03):1.382771e-02):1.282586e-01):3.301764e-01,(((2:2.634138e-01,30:3.920464e-01):2.113330e-01,9:2.106495e-01):1.643724e-01,(8:3.861818e-01,7:3.734740e-01):3.873100e-01):1.409665e-01):4.511525e-01):8.436802e-01):3.429847e-01):9.098343e-01,((53:7.917190e-01,(23:6.438113e-01,((18:1.904295e-01,19:1.947471e-01):1.682815e-01,42:2.663865e-01):2.635475e-01):4.879884e-01):1.788317e-01,((52:3.869154e-01,48:2.569283e-01):2.891354e-01,20:4.518621e-01):5.015115e-01):5.685334e-01):1.645518e-01,11:4.294023e+00):1.074668e-01,(((((47:7.176845e-01,((((65:6.442483e-01,35:3.903838e-01):1.564521e-01,(64:2.058339e-01,73:3.095363e-01):2.078393e-01):1.924632e-01,26:6.684010e-01):1.264968e-01,(61:3.011190e-01,74:5.410463e-01):2.923190e-01):1.224335e-01):1.189649e-01,34:7.829415e-01):1.324133e-01,(59:8.947645e-02,29:6.332441e-02):8.829271e-01):6.683777e-02,31:8.158286e-01):4.733805e-01,63:1.440935e+00):4.030848e-01):9.137484e-02):2.387073e-01,((28:9.822083e-02,43:2.071788e-01):4.147205e-01,(24:3.231151e-01,(44:1.788778e-01,15:1.945223e-01):1.098206e-01):2.590602e-01):6.161080e-01):7.494587e-02):1.396696e-01,((6:1.358845e-01,12:1.175510e+00):2.159597e+00,(36:6.858288e-01,10:4.186890e-01):4.410365e-01):5.410060e-01):1.152857e-01,(70:6.289264e-01,(50:3.141980e-01,22:3.987172e-01):3.649012e-01):6.238468e-01):2.341171e-01):1.829449e-01):1.140200e-01,57:4.261367e-01,1:8.666711e-01);
   tree gen.17000 = [&U] (((17:6.871500e-01,((37:3.360837e-01,71:3.154550e-01):1.009420e-01,14:3.001670e-01):2.776611e-01):1.303613e-01,(((16:6.861936e-02,60:8.639610e-02):9.469811e-02,67:9.874042e-02):5.020270e-01,(((54:1.495130e+00,((((((66:4.419779e-02,38:2.534174e-02):1.499789e-01,27:1.723286e-01):4.382128e-01,41:4.539350e-01):7.669977e-01,(((39:1.229841e-01,25:2.559785e-01):2.040019e-01,40:2.463965e-01):5.222688e-01,((49:3.466133e-01,21:3.463674e-01):4.202142e-01,55:1.086558e+00):1.802810e-01):1.656926e-01):3.803096e-01,((((13:2.217644e+00,((62:3.384957e+00,((32:8.158745e-01,58:1.229591e+00):1.879611e+00,(((4:1.192085e+00,3:6.675614e-02):2.329439e+00,(69:2.831364e+00,(5:1.180797e+00,33:2.350565e+00):9.563250e-01):5.727073e-01):1.999463e-01,68:2.362115e+00):2.980552e-01):1.027726e-02):3.807373e-01,(72:1.080640e+00,(((56:1.158871e-01,75:8.980288e-02):1.069634e-01,(45:9.294682e-03,(51:2.151421e-03,46:2.711968e-03):1.372973e-02):1.310350e-01):3.936334e-01,(((2:2.691158e-01,30:4.005328e-01):2.159076e-01,9:2.152093e-01):1.985635e-01,(8:4.568290e-01,7:3.815584e-01):3.956939e-01):1.440179e-01):4.609183e-01):1.024249e+00):9.731524e-01):2.867754e-01,11:4.386973e+00):1.681137e-01,((53:8.088568e-01,(23:6.794531e-01,((18:1.945516e-01,19:1.989626e-01):1.719242e-01,42:2.721528e-01):2.692523e-01):4.331198e-01):1.827027e-01,((52:3.952907e-01,48:2.624899e-01):2.588177e-01,20:4.616433e-01):5.123674e-01):5.808401e-01):1.666903e-01,(((((47:7.332198e-01,((((65:6.581939e-01,35:3.988342e-01):1.598387e-01,(64:1.446628e-01,73:3.162366e-01):2.123382e-01):1.151309e-01,26:1.007762e+00):1.292350e-01,(61:3.076371e-01,74:5.527580e-01):4.222003e-01):1.250837e-01):1.215401e-01,34:7.998894e-01):1.352796e-01,(59:9.141329e-02,29:6.469515e-02):9.020393e-01):1.304183e-01,31:8.334884e-01):3.316422e-01,63:1.472126e+00):4.020770e-01):9.532253e-02):2.002346e-01,((28:1.231025e-01,43:2.145394e-01):4.236976e-01,(24:3.013835e-01,(44:1.827499e-01,15:1.987330e-01):1.121978e-01):1.629871e-01):6.294445e-01):7.656817e-02):1.608804e-01,((6:2.477881e-01,12:1.000581e+00):2.206344e+00,(36:7.006745e-01,10:4.404946e-01):4.505834e-01):4.576091e-01):1.177812e-01,(70:6.425404e-01,(50:3.209993e-01,22:4.073480e-01):3.727999e-01):7.352413e-01):2.391849e-01):5.626109e-02):8.105148e-02,57:4.178503e-01,1:9.494305e-01);
   tree gen.17500 = [&U] (((17:6.946184e-01,((37:3.397364e-01,71:3.541665e-01):1.020391e-01,14:3.034295e-01):2.390340e-01):2.008476e-01,57:6.000836e-01):5.607640e-02,(((16:6.895814e-02,60:8.733511e-02):8.350815e-02,67:9.981360e-02):5.074834e-01,(((54:1.511380e+00,((((((66:4.467816e-02,38:3.226631e-02):1.516089e-01,27:1.742015e-01):3.686940e-01,41:4.588686e-01):7.753339e-01,(((39:1.109263e-01,25:2.121925e-01):2.062191e-01,40:2.490745e-01):5.279451e-01,((49:3.276322e-01,21:3.501320e-01):4.313868e-01,55:1.098367e+00):1.822404e-01):1.674934e-01):3.844430e-01,(((13:2.475626e+00,((((((4:1.205041e+00,3:6.738625e-02):2.354757e+00,(69:2.862137e+00,(5:1.500506e+00,33:2.376112e+00):9.423723e-01):5.789319e-01):3.753658e-01,68:2.387788e+00):2.687475e-01,(62:3.421747e+00,(32:8.247419e-01,58:1.242955e+00):1.900040e+00):7.744093e-02):3.848754e-01,(72:1.092386e+00,(((56:1.171467e-01,75:9.077892e-02):4.847428e-02,(45:8.195840e-03,(51:1.269654e-03,46:2.741443e-03):1.513078e-02):1.324591e-01):3.979116e-01,(((2:2.720407e-01,30:4.048860e-01):1.752466e-01,9:2.448541e-01):2.007216e-01,(8:4.617941e-01,7:3.857054e-01):3.999945e-01):1.455832e-01):4.659279e-01):1.035381e+00):9.837293e-01,11:4.434654e+00):2.810713e-01):6.941321e-02,((53:8.176480e-01,(23:6.868378e-01,((18:1.966661e-01,19:2.011251e-01):1.737928e-01,42:2.751107e-01):2.721787e-01):4.378272e-01):1.846885e-01,((52:3.995870e-01,48:2.653428e-01):3.143914e-01,20:4.233218e-01):5.198721e-01):5.071678e-01):2.918684e-01,(((((47:7.411889e-01,((((65:6.062855e-01,35:5.438671e-01):1.615759e-01,(64:1.690833e-01,73:3.196737e-01):1.891837e-01):1.163822e-01,26:1.018715e+00):1.134826e-01,(61:3.109807e-01,74:5.587658e-01):4.267890e-01):1.586691e-01):1.228611e-01,34:8.085831e-01):1.367499e-01,(59:9.240683e-02,29:6.539830e-02):7.466445e-01):9.648967e-02,31:8.425473e-01):3.352468e-01,63:1.539412e+00):3.380194e-01):9.635856e-02):2.024108e-01,((28:1.244405e-01,43:2.168711e-01):4.283027e-01,(24:3.046591e-01,(44:1.847361e-01,15:2.008930e-01):1.134172e-01):1.972466e-01):6.440590e-01):8.874168e-02):1.264486e-01,((6:1.989657e-01,12:1.011456e+00):2.230324e+00,(36:7.082899e-01,10:4.452822e-01):4.554806e-01):4.625827e-01):1.431071e-01,(70:5.928867e-01,(50:3.724688e-01,22:4.117753e-01):4.631186e-01):7.512785e-01):2.417845e-01):5.687258e-02,1:9.756277e-01);
   tree gen.18000 = [&U] (((((((((((47:7.275998e-01,((((65:5.951697e-01,35:5.338957e-01):1.586135e-01,(64:1.659832e-01,73:3.138127e-01):1.670846e-01):1.343559e-01,26:8.775735e-01):1.843331e-01,(61:3.052791e-01,74:5.485212e-01):4.933703e-01):1.350716e-01):1.610999e-01,34:7.749042e-01):1.913912e-01,(59:5.728462e-02,29:6.419927e-02):7.329553e-01):9.549525e-02,31:6.607792e-01):5.786945e-01,63:1.511188e+00):3.318220e-01,((((13:2.430237e+00,11:4.356328e+00):4.547351e-01,(((((4:1.182947e+00,3:7.758701e-02):2.311584e+00,(69:2.809662e+00,(5:1.472995e+00,33:2.332548e+00):9.250945e-01):5.683176e-01):3.396215e-01,68:2.344009e+00):1.785398e-01,(62:3.359012e+00,(32:8.096209e-01,58:1.220167e+00):1.572229e+00):2.604025e-01):3.778190e-01,(72:1.072357e+00,(((56:1.149989e-01,75:8.911455e-02):7.434952e-02,(45:8.045576e-03,(51:2.952018e-03,46:2.691181e-03):1.485337e-02):1.300306e-01):3.906162e-01,(((2:2.670530e-01,30:3.974627e-01):1.720336e-01,9:2.403649e-01):1.309050e-01,(8:4.533275e-01,7:3.786338e-01):2.724274e-01):1.429141e-01):4.573854e-01):1.016398e+00):7.414676e-01):1.478151e-01,((53:8.026570e-01,(23:6.742452e-01,((18:1.930604e-01,19:1.974376e-01):1.706064e-01,42:2.700667e-01):2.671885e-01):6.352401e-01):2.261944e-01,((52:3.922609e-01,48:2.604779e-01):3.086272e-01,20:4.155605e-01):5.103406e-01):4.978693e-01):2.896944e-01,((((66:3.762159e-02,38:3.562654e-02):1.488293e-01,27:1.691621e-01):3.619343e-01,41:4.504556e-01):7.611187e-01,(((39:1.088926e-01,25:1.998962e-01):2.024382e-01,40:2.445079e-01):5.182656e-01,((49:3.156664e-01,21:3.437126e-01):5.645361e-01,55:1.078229e+00):1.470985e-01):1.578741e-01):3.812428e-01):4.514142e-02):2.063851e-01,54:1.483670e+00):5.643798e-02,((28:8.714970e-02,43:2.128949e-01):4.204501e-01,(24:2.990734e-01,(44:1.813491e-01,15:1.939845e-01):1.113378e-01):1.936302e-01):6.322506e-01):1.407706e-01,((6:1.953178e-01,12:9.929119e-01):2.189433e+00,(36:6.953039e-01,10:4.371183e-01):4.471297e-01):4.541015e-01):2.171264e-01,(70:5.820165e-01,(50:3.631430e-01,22:4.042257e-01):4.546277e-01):4.807471e-01):1.907573e-01,(((16:5.967037e-02,60:8.573388e-02):8.197709e-02,67:9.798359e-02):4.981791e-01,((17:6.480178e-01,((37:3.335076e-01,71:2.563468e-01):1.001683e-01,14:2.978663e-01):2.115395e-01):1.971652e-01,57:5.890815e-01):6.793546e-02):1.133059e-01,1:9.577402e-01);
   tree gen.18500 = [&U] ((((54:1.527428e+00,(((28:8.972002e-02,43:2.191739e-01):4.328505e-01,(24:3.078940e-01,(44:2.659999e-01,15:1.997057e-01):1.146215e-01):1.811137e-01):5.929250e-01,((((((47:7.490590e-01,((((65:6.127232e-01,35:5.496420e-01):1.053515e-01,(64:1.940944e-01,73:3.230680e-01):2.113220e-01):2.007744e-01,26:9.034559e-01):1.229104e-01,(61:3.142828e-01,74:5.646988e-01):5.079213e-01):1.390553e-01):1.658513e-01,34:7.977585e-01):2.002103e-01,(59:5.897413e-02,29:9.757807e-02):7.545725e-01):9.831171e-02,31:6.802677e-01):5.957620e-01,63:1.555758e+00):3.416085e-01,((((13:2.501913e+00,11:4.484810e+00):8.159612e-01,(((62:3.333825e+00,(((4:1.217836e+00,3:2.112863e-01):1.816692e+00,(69:2.892528e+00,(5:1.397865e+00,33:2.401342e+00):9.523785e-01):5.334787e-01):7.754341e-01,68:2.413142e+00):1.838055e-01):2.639628e-01,(32:1.003121e+00,58:1.256153e+00):1.618599e+00):3.889620e-01,(72:1.103985e+00,(((56:1.183905e-01,75:9.174282e-02):7.263553e-02,(45:8.282865e-03,(51:3.039082e-03,46:2.770552e-03):1.529144e-02):1.338656e-01):3.140790e-01,(((2:2.749293e-01,30:4.091852e-01):1.771074e-01,9:2.310892e-01):1.347658e-01,(8:4.666975e-01,7:3.898009e-01):2.804621e-01):1.471290e-01):5.194636e-01):1.046375e+00):7.633358e-01):1.521747e-01,((53:8.263299e-01,(23:6.672194e-01,((18:2.201491e-01,19:2.032607e-01):1.756381e-01,42:2.214772e-01):2.750687e-01):6.539754e-01):1.755718e-01,((52:4.038299e-01,48:2.681602e-01):3.177296e-01,20:4.278167e-01):5.577790e-01):4.317588e-01):2.982384e-01,((((66:3.054915e-02,38:3.667728e-02):1.532187e-01,27:1.741512e-01):3.726088e-01,41:4.637410e-01):7.835665e-01,(((39:1.121042e-01,25:2.057917e-01):2.084088e-01,40:2.242887e-01):4.771081e-01,((49:3.249764e-01,21:3.538497e-01):5.811860e-01,55:1.110030e+00):1.080882e-01):2.714630e-01):3.016109e-01):1.491244e-01):1.942770e-01):1.175339e-01):1.294068e-01,((6:2.010783e-01,12:1.022196e+00):1.950714e+00,(36:5.914563e-01,10:4.500102e-01):5.065224e-01):4.674944e-01):1.740534e-01,(70:5.991820e-01,(50:3.738532e-01,22:4.161476e-01):4.680361e-01):5.498442e-01):2.366702e-01,(((16:6.143024e-02,60:9.482424e-02):8.439486e-02,67:1.041469e-01):5.128719e-01,((17:6.671299e-01,((37:3.433438e-01,71:2.639073e-01):9.691317e-02,14:3.066513e-01):2.177784e-01):2.029802e-01,57:6.064554e-01):6.993909e-02):1.166476e-01,1:9.859870e-01);
   tree gen.19000 = [&U] ((((54:1.463155e+00,(((28:1.183404e-01,43:2.099513e-01):4.146366e-01,(24:2.949382e-01,(44:2.261478e-01,15:1.913023e-01):1.418897e-01):1.734927e-01):5.679754e-01,((((((47:7.175394e-01,((((65:5.869404e-01,35:5.265137e-01):1.009184e-01,(64:1.859271e-01,73:3.094737e-01):2.024298e-01):1.284593e-01,26:8.654395e-01):1.559622e-01,(61:3.010581e-01,74:3.974916e-01):4.865485e-01):1.001737e-01):1.588724e-01,34:7.641897e-01):1.565930e-01,(59:5.649256e-02,29:8.859126e-02):7.228209e-01):1.087192e-01,31:6.607342e-01):5.706930e-01,63:1.490293e+00):3.272340e-01,(((13:2.396635e+00,(11:4.296094e+00,(((62:3.193541e+00,(32:8.810165e-01,58:1.203296e+00):1.452143e+00):3.510909e-01,(((4:1.166591e+00,3:2.023956e-01):1.740248e+00,(69:2.770813e+00,(5:1.339045e+00,33:2.209845e+00):9.123035e-01):9.235017e-01):3.839984e-01,68:2.311599e+00):1.045200e-01):2.933363e-01,(72:1.057530e+00,(((56:1.134088e-01,75:7.839653e-02):7.212716e-02,(45:7.934331e-03,(51:3.998219e-03,46:4.156954e-03):1.464800e-02):1.282327e-01):3.008629e-01,(((2:2.900629e-01,30:3.919671e-01):1.696549e-01,9:2.213652e-01):1.290950e-01,(8:4.470594e-01,7:4.452615e-01):3.096107e-01):1.409380e-01):6.401700e-01):1.002345e+00):7.745726e-01):6.373809e-01):1.969747e-01,((53:7.915589e-01,(23:6.391436e-01,((18:2.108855e-01,19:1.947077e-01):1.682475e-01,42:2.121577e-01):2.634942e-01):6.264568e-01):1.681839e-01,((52:3.868372e-01,48:2.568763e-01):2.669551e-01,20:5.332902e-01):5.343083e-01):4.135908e-01):2.856889e-01,((((66:2.926367e-02,38:3.513394e-02):1.467715e-01,27:1.668231e-01):3.569299e-01,41:4.442272e-01):7.505949e-01,(((39:1.073869e-01,25:1.971322e-01):1.996392e-01,40:2.719976e-01):4.570319e-01,((49:3.453029e-01,21:3.389601e-01):5.567303e-01,55:9.302435e-01):1.035400e-01):2.600401e-01):2.889195e-01):1.098908e-01):3.053258e-01):9.707510e-02):1.239615e-01,((6:4.223801e-01,12:9.791831e-01):2.419375e+00,(36:5.665685e-01,10:4.310743e-01):4.243239e-01):5.624213e-01):2.012407e-01,(70:5.739691e-01,(50:3.581219e-01,22:3.986365e-01):4.483416e-01):5.267074e-01):2.333497e-01,(((16:5.884532e-02,60:9.083414e-02):7.791293e-02,67:9.976450e-02):4.912908e-01,((17:6.390578e-01,((37:3.236248e-01,71:2.528024e-01):9.283517e-02,14:2.937478e-01):2.086146e-01):1.944390e-01,57:5.624126e-01):5.151149e-02):1.117392e-01,1:9.444978e-01);
   tree gen.19500 = [&U] ((((54:1.458814e+00,(((28:1.179892e-01,43:1.505393e-01):4.134063e-01,(24:2.940631e-01,(44:2.212528e-01,15:1.783351e-01):1.858027e-01):1.729779e-01):5.662901e-01,((((((47:7.154103e-01,((((65:5.851989e-01,35:5.249514e-01):7.691762e-02,(64:2.008543e-01,73:3.085554e-01):1.944980e-01):1.589589e-01,26:8.628716e-01):7.915447e-02,(61:3.001648e-01,74:4.337358e-01):4.803308e-01):9.987645e-02):2.693089e-01,34:7.619222e-01):1.709824e-01,(59:5.632494e-02,29:8.832840e-02):7.206762e-01):1.273292e-01,31:6.587737e-01):5.689997e-01,63:1.485871e+00):2.428726e-01,(((13:2.389524e+00,(11:3.483214e+00,(((62:3.184066e+00,(32:7.820014e-01,58:1.199725e+00):1.505751e+00):3.500491e-01,(((4:1.163130e+00,3:2.017951e-01):1.735084e+00,(69:2.762592e+00,(5:1.335072e+00,33:2.203288e+00):9.095965e-01):9.207615e-01):2.643067e-01,68:2.304740e+00):2.495188e-01):2.924660e-01,(72:1.054392e+00,(((56:1.130723e-01,75:7.816392e-02):6.701852e-02,(45:7.910789e-03,(51:3.986356e-03,46:4.688769e-03):1.009003e-02):9.890271e-02):2.980045e-01,(((2:2.892022e-01,30:3.908041e-01):1.691515e-01,9:2.207084e-01):1.287119e-01,(8:4.457329e-01,7:4.439404e-01):2.561878e-01):1.921580e-01):7.138160e-01):1.156452e+00):7.722743e-01):4.801783e-01):2.468784e-01,((53:8.514142e-01,(23:6.372472e-01,((18:1.974278e-01,19:2.115109e-01):1.273199e-01,42:3.375283e-01):2.325913e-01):6.245980e-01):1.676849e-01,((52:3.856894e-01,48:2.561142e-01):2.661630e-01,20:5.317079e-01):5.327229e-01):4.123636e-01):2.848412e-01,((((66:4.433855e-02,38:3.206818e-02):1.463360e-01,27:1.663281e-01):3.633264e-01,41:4.695193e-01):7.117431e-01,(((39:1.070683e-01,25:1.965473e-01):1.619119e-01,40:2.711905e-01):4.887647e-01,((49:3.442783e-01,21:3.379544e-01):5.550784e-01,55:9.274834e-01):2.802062e-01):2.592686e-01):2.704973e-01):1.095647e-01):3.111279e-01):2.742095e-02):1.652807e-01,((6:3.087257e-01,12:9.762778e-01):2.857173e+00,(36:5.693941e-01,10:4.297952e-01):4.230648e-01):5.607525e-01):2.006436e-01,(70:5.981044e-01,(50:3.570593e-01,22:3.974537e-01):4.470113e-01):5.251446e-01):1.963476e-01,(((16:6.504068e-02,60:9.056462e-02):6.548303e-02,67:9.946849e-02):4.898331e-01,((17:6.371616e-01,((37:3.226646e-01,71:3.452667e-01):9.255971e-02,14:2.928762e-01):2.079956e-01):2.119750e-01,57:5.607438e-01):4.976872e-02):2.055127e-01,1:9.416953e-01);
   tree gen.20000 = [&U] ((((54:1.458814e+00,(((28:1.179892e-01,43:1.505393e-01):4.134063e-01,(24:2.311736e-01,(44:2.212528e-01,15:1.783351e-01):1.468358e-01):1.729779e-01):5.662901e-01,((((((47:6.378458e-01,((((65:5.341282e-01,35:5.249514e-01):1.271495e-01,(64:2.472088e-01,73:3.085554e-01):1.944980e-01):1.433810e-01,26:8.628716e-01):7.915447e-02,(61:3.001648e-01,74:4.337358e-01):3.829255e-01):8.794369e-02):2.006930e-01,34:7.619222e-01):1.008839e-01,(59:5.632494e-02,29:8.832840e-02):7.206762e-01):1.164584e-01,31:6.587737e-01):5.689997e-01,63:1.485871e+00):2.469664e-01,(((13:2.039770e+00,(11:3.483214e+00,(((62:3.184066e+00,(32:9.468051e-01,58:1.532161e+00):1.505751e+00):3.500491e-01,(((4:6.654526e-01,3:2.017951e-01):1.634620e+00,(69:2.762592e+00,(5:1.335072e+00,33:2.203288e+00):9.095965e-01):3.986239e-01):4.206483e-01,68:2.304740e+00):1.940592e-01):3.669757e-01,(72:1.054392e+00,(((56:1.130723e-01,75:7.816392e-02):6.709030e-02,(45:7.910789e-03,(51:2.282781e-03,46:3.884811e-03):1.009003e-02):9.890271e-02):2.980045e-01,(((2:2.892022e-01,30:3.908041e-01):1.691515e-01,9:2.207084e-01):1.287119e-01,(8:4.457329e-01,7:4.439404e-01):2.483747e-01):1.876363e-01):7.138160e-01):1.156452e+00):7.722743e-01):4.975187e-01):7.267751e-02,((53:8.514142e-01,(23:6.372472e-01,((18:1.974278e-01,19:2.115109e-01):1.273199e-01,42:3.375283e-01):2.325913e-01):6.245980e-01):1.676849e-01,((52:3.856894e-01,48:2.849331e-01):2.661630e-01,20:3.389762e-01):5.327229e-01):5.909472e-01):2.401184e-01,((((66:4.433855e-02,38:4.411298e-02):1.283089e-01,27:1.663281e-01):3.633264e-01,41:4.695193e-01):7.117431e-01,(((39:1.070683e-01,25:2.324860e-01):1.256176e-01,40:2.711905e-01):4.887647e-01,((49:3.125504e-01,21:3.379544e-01):3.621271e-01,55:9.274834e-01):1.963223e-01):2.104658e-01):3.371867e-01):1.587995e-01):3.111279e-01):4.879334e-02):1.652807e-01,((6:3.087257e-01,12:9.762778e-01):2.857173e+00,(36:5.693941e-01,10:5.981982e-01):2.982534e-01):6.446578e-01):2.006436e-01,(70:5.981044e-01,(50:3.570593e-01,22:3.974537e-01):4.470113e-01):4.438640e-01):1.499228e-01,(((16:6.504068e-02,60:1.102508e-01):6.548303e-02,67:1.028541e-01):5.388899e-01,((17:6.371616e-01,((37:3.226646e-01,71:3.452667e-01):9.255971e-02,14:2.928762e-01):2.079956e-01):1.709805e-01,57:6.260220e-01):6.617539e-02):1.149407e-01,1:9.416953e-01);
   tree gen.20500 = [&U] ((((54:1.500002e+00,(((28:1.213205e-01,43:1.742794e-01):4.308314e-01,(24:2.455421e-01,(44:1.900531e-01,15:1.833702e-01):1.509816e-01):1.778617e-01):5.822787e-01,((((((47:6.558547e-01,((((65:5.492087e-01,35:5.397728e-01):1.307394e-01,(64:2.006431e-01,73:3.172671e-01):2.390586e-01):1.474292e-01,26:8.872338e-01):8.138930e-02,(61:2.972785e-01,74:4.459819e-01):3.937370e-01):9.042668e-02):2.451096e-01,34:7.834343e-01):1.037322e-01,(59:5.791521e-02,29:9.082225e-02):7.410237e-01):1.197465e-01,31:6.773735e-01):5.850647e-01,63:1.527823e+00):2.864075e-01,((((11:3.748577e+00,(((62:3.273964e+00,(32:9.735371e-01,58:1.759811e+00):1.556520e+00):2.628522e-01,(((4:9.175399e-01,3:3.098339e-01):1.680772e+00,(69:2.840591e+00,(5:1.372766e+00,33:2.265496e+00):6.845051e-01):4.098786e-01):4.325248e-01,68:2.369812e+00):1.995382e-01):2.568087e-01,(72:1.084162e+00,(((56:1.162648e-01,75:8.037078e-02):7.646805e-02,(45:8.134141e-03,(51:1.271802e-03,46:3.994494e-03):1.447677e-02):1.016951e-01):3.064183e-01,(((2:2.973675e-01,30:4.018380e-01):1.739273e-01,9:2.269399e-01):2.000689e-01,(8:4.583177e-01,7:4.564745e-01):2.553872e-01):2.255750e-01):7.339698e-01):1.189103e+00):7.940786e-01):5.115655e-01,((53:8.754529e-01,(23:6.552391e-01,((18:1.532578e-01,19:2.174827e-01):1.309146e-01,42:3.478407e-01):2.833470e-01):6.422328e-01):1.724193e-01,((52:3.965789e-01,48:2.929778e-01):2.736778e-01,20:4.298693e-01):7.203311e-01):4.177040e-01):7.472947e-02,13:2.097361e+00):2.468979e-01,((((66:4.559040e-02,38:4.535846e-02):1.319315e-01,27:1.551116e-01):4.042571e-01,41:3.985704e-01):7.318383e-01,(((39:1.469350e-01,25:2.390499e-01):1.291643e-01,40:2.788473e-01):5.113970e-01,((49:2.863338e-01,21:4.598721e-01):3.783291e-01,55:9.536698e-01):2.880704e-01):2.344383e-01):3.467068e-01):6.746790e-02):2.149114e-01):3.902048e-02):1.542901e-01,((6:4.556109e-02,12:1.003842e+00):3.058803e+00,(36:5.854703e-01,10:6.150876e-01):3.066742e-01):6.628589e-01):9.641853e-02,(70:6.149912e-01,(50:3.862714e-01,22:4.086754e-01):4.367586e-01):4.563960e-01):2.807830e-01,(((16:6.687703e-02,60:9.916930e-02):5.226602e-02,67:1.057581e-01):5.541048e-01,((17:6.551511e-01,((37:3.317747e-01,71:3.550149e-01):6.347705e-02,14:3.391031e-01):2.508371e-01):1.318958e-01,57:6.436970e-01):6.804377e-02):1.227295e-01,1:9.682830e-01);
   tree gen.21000 = [&U] ((((54:1.500002e+00,(((28:1.330471e-01,43:1.742794e-01):4.308314e-01,(24:2.455421e-01,(44:1.900531e-01,15:1.833702e-01):1.509816e-01):1.778617e-01):5.822787e-01,((((((47:6.558547e-01,((((65:5.492087e-01,35:5.397728e-01):8.612764e-02,(64:2.006431e-01,73:3.172671e-01):2.390586e-01):2.227720e-01,26:9.278366e-01):8.138930e-02,(61:2.972785e-01,74:4.459819e-01):3.937370e-01):1.002480e-01):2.451096e-01,34:7.834343e-01):2.282190e-01,(59:5.791521e-02,29:9.082225e-02):7.410237e-01):1.169113e-01,31:6.773735e-01):4.671129e-01,63:1.527823e+00):2.864075e-01,((((11:3.748577e+00,(((62:3.273964e+00,(32:9.735371e-01,58:1.196392e+00):1.430341e+00):2.628522e-01,(((4:9.175399e-01,3:3.098339e-01):1.680772e+00,(69:2.840591e+00,(5:1.372766e+00,33:2.280527e+00):8.566922e-01):4.098786e-01):2.666247e-01,68:2.369812e+00):4.318082e-01):2.737426e-01,(72:1.084162e+00,(((56:1.162648e-01,75:1.066992e-01):7.182961e-02,(45:9.009851e-03,(51:1.271802e-03,46:3.994494e-03):1.450040e-02):1.269518e-01):2.402190e-01,(((2:2.345392e-01,30:4.018380e-01):1.728513e-01,9:2.269399e-01):2.000689e-01,(8:3.634906e-01,7:4.564745e-01):3.836318e-01):1.812442e-01):7.339698e-01):1.189103e+00):7.619959e-01):6.262292e-01,((53:8.754529e-01,(23:6.552391e-01,((18:1.532578e-01,19:2.075388e-01):1.309146e-01,42:3.478407e-01):1.822215e-01):6.422328e-01):1.724193e-01,((52:3.965789e-01,48:2.929778e-01):3.109449e-01,20:4.298693e-01):3.781057e-01):4.177040e-01):8.363650e-02,13:2.158342e+00):1.437171e-01,((((66:4.559040e-02,38:4.535846e-02):1.319315e-01,27:1.551116e-01):4.042571e-01,41:3.985704e-01):7.065640e-01,(((39:1.469350e-01,25:2.121237e-01):1.620379e-01,40:2.788473e-01):5.113970e-01,((49:2.863338e-01,21:4.181593e-01):3.783291e-01,55:9.536698e-01):2.880704e-01):2.344383e-01):3.201794e-01):6.746790e-02):2.149114e-01):3.600255e-02):1.398723e-01,((6:2.733075e-02,12:1.310628e+00):2.651669e+00,(36:5.854703e-01,10:6.150876e-01):6.207860e-01):3.219331e-01):1.287547e-01,(70:6.149912e-01,(50:3.862714e-01,22:4.086754e-01):4.669693e-01):4.361552e-01):2.807830e-01,(((16:6.687703e-02,60:9.916930e-02):6.783673e-02,67:1.330493e-01):5.541048e-01,((17:6.551511e-01,((37:3.231641e-01,71:3.550149e-01):6.347705e-02,14:3.391031e-01):2.508371e-01):1.318958e-01,57:6.403450e-01):9.724473e-02):1.227295e-01,1:9.682830e-01);
   tree gen.21500 = [&U] ((((((((((47:6.558547e-01,((((65:7.009649e-01,35:5.397728e-01):9.179738e-02,(64:2.129534e-01,73:3.172671e-01):2.080414e-01):1.642299e-01,26:9.278366e-01):1.545865e-01,(61:2.972785e-01,74:5.309543e-01):3.937370e-01):7.748743e-02):2.451096e-01,34:7.834343e-01):2.282190e-01,(59:9.137038e-02,29:7.517968e-02):7.410237e-01):1.169113e-01,31:7.057969e-01):4.671129e-01,63:1.527823e+00):3.786210e-01,((((11:3.748577e+00,(((62:3.273964e+00,(32:9.735371e-01,58:1.196392e+00):1.430341e+00):2.628522e-01,(((4:9.175399e-01,3:2.218850e-01):1.861427e+00,(69:2.840591e+00,(5:1.164410e+00,33:2.280527e+00):8.554905e-01):4.098786e-01):2.364776e-01,68:2.653399e+00):3.634486e-01):4.555813e-01,(72:1.084162e+00,(((56:1.162648e-01,75:1.066992e-01):7.182961e-02,(45:9.009851e-03,(51:1.271802e-03,46:2.568250e-03):1.450040e-02):1.269518e-01):2.402190e-01,(((2:2.345392e-01,30:4.018380e-01):2.537448e-01,9:2.269399e-01):1.611996e-01,(8:3.634906e-01,7:4.564745e-01):3.836318e-01):1.812442e-01):7.339698e-01):1.189103e+00):7.619959e-01):5.234166e-01,((53:8.754529e-01,(23:6.552391e-01,((18:1.997294e-01,19:2.434198e-01):9.511381e-02,42:3.478407e-01):1.822215e-01):6.422328e-01):2.186428e-01,((52:3.965789e-01,48:2.929778e-01):2.583369e-01,20:4.298693e-01):3.781057e-01):4.798202e-01):2.317353e-02,13:2.158342e+00):2.414228e-01,((((66:4.559040e-02,38:4.535846e-02):1.118778e-01,27:1.551116e-01):4.042571e-01,41:3.985704e-01):7.065640e-01,(((39:1.469350e-01,25:2.121237e-01):1.801118e-01,40:2.788473e-01):5.270664e-01,((49:2.863338e-01,21:4.181593e-01):3.783291e-01,55:9.536698e-01):2.369862e-01):2.344383e-01):3.201794e-01):6.746790e-02):2.149114e-01,(((28:1.330471e-01,43:1.742794e-01):4.308314e-01,(24:2.455421e-01,(44:1.900531e-01,15:1.833702e-01):1.818089e-01):1.827167e-01):5.266729e-01,54:1.288311e+00):1.528986e-01):1.398723e-01,((6:7.594115e-02,12:1.302444e+00):1.708480e+00,(36:5.854703e-01,10:5.272637e-01):6.207860e-01):3.219331e-01):3.199129e-01,(70:6.149912e-01,(50:3.862714e-01,22:4.086754e-01):4.669693e-01):4.361552e-01):1.318791e-01,(((16:6.825829e-02,60:9.916930e-02):3.626971e-02,67:1.330493e-01):5.541048e-01,((17:6.551511e-01,((37:3.231641e-01,71:3.550149e-01):6.347705e-02,14:3.391031e-01):2.508371e-01):1.318958e-01,57:6.403450e-01):9.724473e-02):1.227295e-01,1:9.682830e-01);
   tree gen.22000 = [&U] ((70:5.622966e-01,(50:3.531743e-01,22:3.736587e-01):4.557776e-01):4.655530e-01,((((((((34:7.163069e-01,(47:5.996588e-01,((((65:6.409038e-01,35:4.941319e-01):8.393186e-02,(64:1.947068e-01,73:2.900826e-01):1.902157e-01):1.501581e-01,26:8.483363e-01):1.413410e-01,(61:2.718067e-01,74:4.854603e-01):3.600002e-01):1.001524e-01):2.180726e-01):2.086644e-01,(59:8.354145e-02,29:5.923038e-02):6.292126e-01):1.068939e-01,31:7.980921e-01):4.270891e-01,63:1.396914e+00):3.461794e-01,((((11:3.427386e+00,(((62:2.993439e+00,(32:8.901210e-01,58:1.093881e+00):1.307784e+00):2.403301e-01,(((4:8.389219e-01,3:2.455377e-01):1.361669e+00,(69:2.597199e+00,(5:1.052003e+00,33:2.085124e+00):7.821891e-01):3.747588e-01):2.162154e-01,68:2.426046e+00):3.323071e-01):4.165455e-01,(72:8.956753e-01,(((56:1.183747e-01,75:9.755684e-02):6.567500e-02,(45:8.237855e-03,(51:1.342798e-03,46:2.348194e-03):1.203173e-02):1.160741e-01):2.196362e-01,(((2:2.144431e-01,30:3.674071e-01):1.896994e-01,9:2.074949e-01):2.123551e-01,(8:3.323455e-01,7:4.173622e-01):3.507609e-01):1.871662e-01):5.699297e-01):1.087216e+00):3.234624e-01):6.228813e-01,((53:8.004410e-01,(23:5.990959e-01,((18:1.826159e-01,19:2.225628e-01):8.696413e-02,42:3.180365e-01):3.157243e-01):4.167155e-01):1.999087e-01,((52:3.625986e-01,48:2.678745e-01):2.362017e-01,20:3.930366e-01):4.843400e-01):4.233612e-01):5.214341e-02,13:1.973408e+00):2.207369e-01,((((66:2.587725e-02,38:4.147199e-02):1.266040e-01,27:1.485177e-01):3.696189e-01,41:3.644195e-01):6.460231e-01,(((39:1.343451e-01,25:1.939482e-01):1.646792e-01,40:2.213646e-01):4.819056e-01,((49:2.617998e-01,21:4.158089e-01):3.459126e-01,55:8.719561e-01):2.903107e-01):1.740775e-01):2.927454e-01):6.168702e-02):1.964970e-01,(((28:1.216472e-01,43:1.331967e-01):3.939163e-01,(24:2.245032e-01,(44:1.737687e-01,15:1.676584e-01):1.662309e-01):1.670609e-01):4.815457e-01,54:1.336193e+00):3.594916e-02):1.278875e-01,((6:1.868817e-01,12:1.190846e+00):2.052147e+00,(36:5.353052e-01,10:4.820859e-01):5.675949e-01):2.943487e-01):3.199140e-01,(((16:6.240968e-02,60:8.475938e-02):7.115731e-02,67:1.216492e-01):4.153133e-01,((17:5.990155e-01,((37:2.954743e-01,71:3.245960e-01):5.803812e-02,14:3.100475e-01):3.211469e-01):1.205945e-01,57:5.854780e-01):8.891246e-02):1.122136e-01):1.254166e-01,1:8.853171e-01);
   tree gen.22500 = [&U] ((70:5.316209e-01,(50:3.531743e-01,22:3.736587e-01):3.997607e-01):4.655530e-01,((((((((66:2.587725e-02,38:4.147199e-02):1.266040e-01,27:1.485177e-01):3.696189e-01,41:4.594555e-01):7.198130e-01,(((39:1.343451e-01,25:1.939482e-01):1.869070e-01,40:2.213646e-01):4.819056e-01,((49:2.617998e-01,21:4.078902e-01):3.423171e-01,55:8.919555e-01):2.903107e-01):1.740775e-01):2.927454e-01,(((((53:8.072289e-01,(23:5.990959e-01,((18:1.826159e-01,19:2.225628e-01):7.572879e-02,42:3.180365e-01):3.157243e-01):4.167155e-01):2.078747e-01,((52:4.204100e-01,48:2.678745e-01):2.362017e-01,20:3.930366e-01):4.843400e-01):4.233612e-01,13:1.973408e+00):1.153664e-01,(11:4.065708e+00,(((62:3.035885e+00,(32:8.901210e-01,58:1.093881e+00):1.307784e+00):2.403301e-01,(((4:8.389219e-01,3:2.455377e-01):1.361669e+00,(69:2.597199e+00,(5:1.052003e+00,33:2.078206e+00):7.825527e-01):6.296439e-01):2.162154e-01,68:2.426046e+00):3.323071e-01):2.832158e-01,(72:8.956753e-01,(((56:1.183747e-01,75:9.755684e-02):6.567500e-02,(45:8.237855e-03,(51:4.516422e-03,46:2.257188e-03):8.631427e-03):1.160741e-01):2.196362e-01,(((2:2.144431e-01,30:3.674071e-01):1.896994e-01,9:2.074949e-01):2.123551e-01,(8:3.323455e-01,7:4.173622e-01):2.776475e-01):2.227965e-01):5.699297e-01):8.155722e-01):6.586763e-01):6.228813e-01):3.091280e-01,((((34:6.618524e-01,(47:6.946514e-01,((((65:6.409038e-01,35:4.941319e-01):8.393186e-02,(64:1.660164e-01,73:2.900826e-01):1.902157e-01):1.244433e-01,26:8.483363e-01):1.413410e-01,(61:2.718067e-01,74:4.565017e-01):3.600002e-01):5.478573e-02):2.180726e-01):2.086644e-01,(59:1.039549e-01,29:3.442127e-02):6.292126e-01):1.068939e-01,31:7.980921e-01):4.270891e-01,63:1.396914e+00):3.461794e-01):7.134877e-02):1.964970e-01,(((28:1.216472e-01,43:1.331967e-01):3.785547e-01,(24:2.655615e-01,(44:1.737687e-01,15:1.676584e-01):1.662309e-01):2.266510e-01):4.522327e-01,54:1.336193e+00):3.845879e-02):1.149408e-01,((6:1.868817e-01,12:1.155698e+00):2.000044e+00,(36:5.353052e-01,10:4.820859e-01):5.601414e-01):5.020881e-01):3.199140e-01,(((16:6.240968e-02,60:8.475938e-02):7.115731e-02,67:1.181906e-01):4.153133e-01,((17:5.990155e-01,((37:2.954743e-01,71:3.245960e-01):5.803812e-02,14:3.067021e-01):3.211469e-01):7.436253e-02,57:5.854780e-01):8.891246e-02):1.605525e-01):1.202127e-01,1:8.853171e-01);
   tree gen.23000 = [&U] ((70:6.449723e-01,(50:3.531743e-01,22:3.736587e-01):3.997607e-01):5.402008e-01,(((((((((34:6.618524e-01,(47:6.946514e-01,((((65:6.409038e-01,35:3.903701e-01):1.004119e-01,(64:1.660164e-01,73:2.900826e-01):1.902157e-01):1.609314e-01,26:7.345845e-01):1.413410e-01,(61:2.718067e-01,74:4.565017e-01):3.600002e-01):4.291798e-02):2.180726e-01):2.086644e-01,(59:1.039549e-01,29:4.098294e-02):7.254997e-01):1.068939e-01,31:7.980921e-01):4.270891e-01,63:1.396914e+00):3.461794e-01,(((((53:9.304573e-01,(23:5.990959e-01,((18:1.357368e-01,19:2.225628e-01):1.916659e-01,42:3.180365e-01):2.713707e-01):4.167155e-01):1.448284e-01,((52:4.204100e-01,48:2.678745e-01):2.362017e-01,20:3.930366e-01):4.843400e-01):4.233612e-01,13:1.973408e+00):1.153664e-01,(11:3.607538e+00,(((62:3.035885e+00,(32:8.901210e-01,58:1.093881e+00):1.399706e+00):3.036257e-01,(((4:8.389219e-01,3:3.500209e-01):1.361669e+00,(69:2.597199e+00,(5:1.474817e+00,33:2.078206e+00):7.825527e-01):4.460247e-01):1.981074e-01,68:2.426046e+00):3.416724e-01):2.832158e-01,(72:1.117351e+00,(((56:1.183747e-01,75:9.997384e-02):6.567500e-02,(45:1.143147e-02,(51:4.516422e-03,46:5.190887e-03):1.292370e-02):1.160741e-01):3.040185e-01,(((2:2.940373e-01,30:3.488597e-01):1.896994e-01,9:2.074949e-01):1.135272e-01,(8:3.323455e-01,7:4.173622e-01):2.776475e-01):1.546211e-01):5.699297e-01):8.479984e-01):6.586763e-01):6.228813e-01):2.540146e-01,((((66:5.489459e-02,38:2.394259e-02):1.266040e-01,27:1.485177e-01):3.696189e-01,41:4.594555e-01):7.198130e-01,(((39:1.343451e-01,25:1.943880e-01):1.869070e-01,40:2.213646e-01):4.819056e-01,((49:2.617998e-01,21:4.078902e-01):3.423171e-01,55:8.919555e-01):2.903107e-01):2.274009e-01):2.927454e-01):1.580786e-01):1.964970e-01,((28:1.216472e-01,43:1.602575e-01):3.785547e-01,(24:2.655615e-01,(44:1.737687e-01,15:1.676584e-01):1.079352e-01):2.266510e-01):4.598358e-01):5.361963e-02,54:1.336193e+00):1.405509e-01,((6:1.344693e-01,12:1.155698e+00):2.000044e+00,(36:5.353052e-01,10:6.513406e-01):5.758657e-01):3.894647e-01):3.199140e-01,(((16:6.240968e-02,60:1.125776e-01):5.747741e-02,67:1.181906e-01):4.153133e-01,((17:5.990155e-01,(14:3.067021e-01,(71:3.289687e-01,37:2.954743e-01):5.767994e-02):3.211469e-01):8.880786e-02,57:5.854780e-01):6.359012e-02):1.605525e-01):1.152197e-01,1:6.591704e-01);
   tree gen.23500 = [&U] ((70:6.184650e-01,(50:3.386594e-01,22:3.583019e-01):3.833312e-01):4.611108e-01,(((((((((34:6.346513e-01,(47:6.661023e-01,((((65:6.145637e-01,35:3.743265e-01):9.628514e-02,(64:1.591934e-01,73:2.781606e-01):2.220871e-01):1.250595e-01,26:7.043942e-01):6.488458e-02,(61:2.606359e-01,74:4.377402e-01):3.452048e-01):1.177996e-01):1.457602e-01):2.000886e-01,(59:8.066615e-02,29:3.929861e-02):6.956828e-01):1.025008e-01,31:7.652918e-01):4.095364e-01,63:1.339503e+00):3.319520e-01,(((((53:8.922170e-01,(23:5.744740e-01,((18:1.249974e-01,19:2.134158e-01):1.867172e-01,42:3.049657e-01):2.602178e-01):3.995891e-01):1.388762e-01,((52:3.052843e-01,48:3.184421e-01):2.264941e-01,20:3.768834e-01):4.644343e-01):2.077208e-01,13:1.892304e+00):1.106250e-01,(11:5.006830e+00,(((62:2.911114e+00,(32:8.535385e-01,58:1.048924e+00):1.342181e+00):2.911471e-01,(((4:5.099237e-01,3:4.041668e-01):1.305707e+00,(69:2.490458e+00,(5:1.414204e+00,33:1.992795e+00):7.503910e-01):4.276938e-01):3.153726e-01,68:2.495331e+00):2.572639e-01):3.801707e-01,(72:1.127112e+00,(((56:1.135097e-01,75:9.586507e-02):6.775884e-02,(45:1.096165e-02,(51:4.330804e-03,46:4.977549e-03):9.704591e-03):1.113037e-01):2.915238e-01,(((2:2.819528e-01,30:3.197082e-01):1.860625e-01,9:1.989671e-01):1.179109e-01,(8:3.186866e-01,7:4.002093e-01):2.662367e-01):1.482664e-01):5.465065e-01):7.311235e-01):3.005318e-01):7.242261e-01):2.435750e-01,((((66:5.263851e-02,38:2.295859e-02):1.214008e-01,27:1.424139e-01):3.155848e-01,41:4.405726e-01):6.902298e-01,(((39:1.288237e-01,25:1.863989e-01):1.384521e-01,40:2.228065e-01):4.227681e-01,((49:2.964585e-01,21:3.911266e-01):3.282484e-01,55:8.552976e-01):2.783794e-01):2.180551e-01):2.807140e-01):1.515818e-01):1.886245e-01,((28:1.166477e-01,43:1.536712e-01):3.629967e-01,(24:2.546474e-01,(44:1.666271e-01,15:1.607679e-01):1.034992e-01):2.173360e-01):4.409373e-01):1.045600e-01,54:1.281278e+00):1.347744e-01,((6:1.289429e-01,12:1.108201e+00):1.917846e+00,(36:4.136255e-01,10:6.245715e-01):5.521985e-01):3.734583e-01):3.067661e-01,(((16:5.984474e-02,60:1.079508e-01):5.511518e-02,67:1.133332e-01):3.982446e-01,((17:5.743969e-01,(14:2.940971e-01,(71:3.154486e-01,37:2.833308e-01):5.530939e-02):3.079483e-01):7.510649e-02,57:5.668906e-01):6.097667e-02):1.539540e-01):1.104843e-01,1:6.320796e-01);
   tree gen.24000 = [&U] ((70:6.003800e-01,(50:3.287565e-01,22:3.478245e-01):3.721219e-01):4.476272e-01,(((((((((34:6.160931e-01,(47:6.466244e-01,((((65:5.965929e-01,35:3.633806e-01):6.884265e-02,(64:1.545383e-01,73:2.700268e-01):1.404063e-01):1.214025e-01,26:6.837966e-01):6.813611e-02,(61:2.530144e-01,74:4.249400e-01):3.404961e-01):1.141717e-01):1.937356e-01):1.248911e-01,(59:9.814210e-02,29:3.814945e-02):6.753399e-01):1.228167e-01,31:7.429134e-01):3.901888e-01,63:1.300334e+00):3.222452e-01,(((((53:8.661271e-01,(23:5.576755e-01,((18:2.037875e-01,19:2.071752e-01):6.807611e-02,42:2.960481e-01):2.526086e-01):3.879045e-01):1.011881e-01,((52:2.963573e-01,48:3.091303e-01):2.198711e-01,20:3.658627e-01):4.508535e-01):3.077682e-01,13:1.851299e+00):2.159533e-02,(11:4.860422e+00,(((62:2.825989e+00,(32:8.285796e-01,58:9.928466e-01):1.511287e+00):6.081178e-02,(((4:6.078809e-01,3:3.923483e-01):1.453140e+00,(69:2.376134e+00,(5:1.372850e+00,33:1.646881e+00):4.111872e-01):7.370103e-01):3.061506e-01,68:2.422363e+00):2.768590e-01):3.273479e-01,(72:1.094154e+00,(((56:1.076357e-01,75:1.052812e-01):7.314706e-02,(45:1.064111e-02,(51:2.537298e-03,46:4.831998e-03):1.201876e-02):1.209873e-01):2.829992e-01,(((2:2.737081e-01,30:3.103594e-01):1.806218e-01,9:1.931490e-01):1.134399e-01,(8:4.061029e-01,7:3.885065e-01):2.633146e-01):1.549176e-01):5.305257e-01):7.097443e-01):2.917437e-01):7.030485e-01):3.217595e-01,((((66:5.109927e-02,38:3.320696e-02):1.178508e-01,27:1.775094e-01):2.524034e-01,41:4.276896e-01):6.700464e-01,(((39:1.250567e-01,25:1.809483e-01):1.389277e-01,40:2.162913e-01):4.140387e-01,((49:2.877896e-01,21:3.796894e-01):4.351102e-01,55:8.302873e-01):2.011534e-01):1.933973e-01):2.725055e-01):9.962111e-02):1.831089e-01,((28:1.132367e-01,43:1.048641e-01):3.523821e-01,(24:2.540819e-01,(44:1.617546e-01,15:1.560668e-01):1.116499e-01):1.863125e-01):4.280436e-01):6.033810e-02,54:1.243811e+00):1.308334e-01,((6:2.171938e-01,12:1.075795e+00):1.313568e+00,(36:4.304703e-01,10:6.063080e-01):4.037714e-01):4.024383e-01):2.585941e-01,(((16:5.809478e-02,60:1.047942e-01):5.350353e-02,67:1.100191e-01):3.865993e-01,((17:5.576006e-01,(14:2.854972e-01,(71:3.062244e-01,37:2.750457e-01):5.369205e-02):2.989434e-01):7.914363e-02,57:5.503138e-01):5.919361e-02):8.582617e-02):2.038128e-01,1:6.135965e-01);
   tree gen.24500 = [&U] ((70:5.762365e-01,(50:3.155359e-01,22:3.338372e-01):4.228385e-01):4.296264e-01,(((((((((34:6.834070e-01,(47:6.206212e-01,((((65:5.726016e-01,35:3.487677e-01):6.607422e-02,(64:1.483238e-01,73:2.591680e-01):1.504783e-01):1.754106e-01,26:6.562986e-01):1.498206e-01,(61:2.428398e-01,74:4.078516e-01):3.268034e-01):8.572534e-02):1.859448e-01):1.198687e-01,(59:9.419544e-02,29:3.430644e-02):6.481819e-01):1.178778e-01,31:7.130381e-01):4.553669e-01,63:1.248042e+00):2.565817e-01,((((11:4.664966e+00,((62:2.712345e+00,((((4:5.834357e-01,3:3.765705e-01):1.394704e+00,(69:2.280581e+00,(5:1.317643e+00,33:1.580654e+00):3.946518e-01):7.073723e-01):2.938391e-01,68:2.063219e+00):2.481542e-01,(32:1.042052e+00,58:8.638524e-01):1.561620e+00):6.084162e-02):3.013574e-01,(72:1.050154e+00,(((56:1.033073e-01,75:1.010474e-01):7.020554e-02,(45:1.021319e-02,(51:2.435264e-03,46:1.498171e-03):1.327385e-02):1.161219e-01):2.716187e-01,(((2:2.627012e-01,30:3.796684e-01):1.733583e-01,9:1.853818e-01):1.881402e-01,(8:3.897720e-01,7:3.728832e-01):2.527257e-01):1.486878e-01):5.091913e-01):9.603812e-01):5.747127e-01):3.358404e-01,13:1.776852e+00):4.405581e-02,((53:8.312969e-01,(23:5.352493e-01,((18:1.955925e-01,19:1.988439e-01):6.762693e-02,42:2.841428e-01):2.424503e-01):3.723054e-01):9.711895e-02,((52:2.844397e-01,48:2.966990e-01):2.110292e-01,20:3.511500e-01):4.327230e-01):2.953916e-01):3.088203e-01,((((66:4.904438e-02,38:3.187158e-02):1.131116e-01,27:1.703710e-01):3.381324e-01,41:4.104906e-01):6.431013e-01,(((39:9.747687e-02,25:1.736717e-01):1.333409e-01,40:1.794595e-01):3.943291e-01,((49:2.762165e-01,21:3.200564e-01):3.798599e-01,55:7.968983e-01):1.854643e-01):1.856200e-01):1.937211e-01):9.561497e-02):1.885326e-01,((28:1.086830e-01,43:1.006471e-01):3.382114e-01,(24:2.438643e-01,(44:1.552498e-01,15:1.497908e-01):1.845682e-01):1.788202e-01):5.505080e-01):5.791167e-02,54:1.193793e+00):1.255721e-01,((6:2.993133e-01,12:1.161002e+00):1.260745e+00,(36:4.131594e-01,10:5.819261e-01):3.875343e-01):3.862547e-01):2.481950e-01,(((16:5.575857e-02,60:1.005800e-01):5.135195e-02,67:1.055948e-01):3.710527e-01,((17:5.351774e-01,(14:2.740163e-01,(71:2.939100e-01,37:2.990290e-01):1.054750e-01):2.165268e-01):7.776847e-02,57:5.281836e-01):6.393983e-02):9.752686e-02):1.756843e-01,1:6.947773e-01);
   tree gen.25000 = [&U] ((70:5.964556e-01,(50:3.266075e-01,22:3.455509e-01):4.166858e-01):4.447012e-01,(((((((((34:7.073864e-01,(47:6.423976e-01,((((65:5.926931e-01,35:3.610053e-01):7.209669e-02,(64:1.535282e-01,73:2.682617e-01):1.557583e-01):1.882933e-01,26:7.599336e-01):1.291291e-01,(61:2.513606e-01,74:4.221623e-01):3.382704e-01):8.873329e-02):1.924692e-01):1.240747e-01,(59:9.750058e-02,29:3.551019e-02):6.709254e-01):1.220139e-01,31:6.235148e-01):4.713448e-01,63:1.291834e+00):2.655847e-01,((((11:4.828651e+00,((62:2.311785e+00,((((4:6.039073e-01,3:3.897837e-01):1.443641e+00,(69:2.451367e+00,(5:1.363876e+00,33:1.636116e+00):4.084994e-01):6.409765e-01):3.041494e-01,68:2.135613e+00):2.507568e-01,(32:8.137292e-01,58:8.941634e-01):1.616415e+00):7.109957e-02):3.119315e-01,(72:1.087002e+00,(((56:1.035102e-01,75:1.045930e-01):4.132080e-02,(45:1.057156e-02,(51:3.275570e-03,46:1.603334e-03):1.373960e-02):1.173699e-01):2.699899e-01,(((2:2.719189e-01,30:3.523229e-01):1.794411e-01,9:1.918865e-01):1.947417e-01,(8:3.225535e-01,7:3.859670e-01):2.615934e-01):1.539050e-01):5.270579e-01):9.940792e-01):6.758994e-01):3.476244e-01,13:1.839198e+00):1.678683e-01,((53:8.133237e-01,(23:4.616653e-01,((18:2.024554e-01,19:2.058209e-01):6.999984e-02,42:2.941129e-01):2.681920e-01):3.612430e-01):1.005267e-01,((52:2.944201e-01,48:3.362909e-01):1.929020e-01,20:3.686507e-01):3.922065e-01):3.057564e-01):3.196563e-01,((((66:3.278576e-02,38:3.298990e-02):1.170805e-01,27:1.763490e-01):3.499968e-01,41:4.248939e-01):6.656665e-01,(((39:9.242743e-02,25:1.797655e-01):1.380195e-01,40:2.660490e-01):3.814862e-01,((49:2.859084e-01,21:3.358086e-01):3.931885e-01,55:8.248600e-01):1.919719e-01):1.395626e-01):2.435989e-01):9.896992e-02):1.951478e-01,((28:1.176716e-01,43:1.220292e-01):3.075503e-01,(24:2.524210e-01,(44:1.606973e-01,15:1.860836e-01):1.302607e-01):1.850946e-01):5.698243e-01):5.994369e-02,54:1.235681e+00):1.299782e-01,((6:3.098157e-01,12:7.917757e-01):2.091871e+00,(36:4.276564e-01,10:6.023448e-01):3.558365e-01):4.147929e-01):2.569037e-01,(((16:5.771504e-02,60:1.041092e-01):3.469454e-02,67:1.310031e-01):3.840722e-01,((17:5.539558e-01,(14:2.280758e-01,(71:2.940255e-01,37:3.095214e-01):1.091759e-01):2.241243e-01):8.049722e-02,57:5.467166e-01):6.618336e-02):2.569094e-01):1.379359e-01,1:7.191557e-01);
   tree gen.25500 = [&U] ((((((((((34:7.249151e-01,(47:6.583159e-01,((((65:5.966774e-01,35:3.778999e-01):1.175086e-01,(64:1.961759e-01,73:2.749091e-01):1.596179e-01):1.929591e-01,26:7.171661e-01):1.460086e-01,(61:2.575892e-01,74:4.326233e-01):3.466525e-01):7.264996e-02):1.972385e-01):1.271492e-01,(59:9.991660e-02,29:4.894372e-02):6.875507e-01):1.250373e-01,31:6.389652e-01):3.150650e-01,63:1.323845e+00):2.721658e-01,(((((62:2.795738e+00,((((4:6.188719e-01,3:3.994424e-01):1.479414e+00,(69:2.512111e+00,(5:1.397673e+00,33:1.676658e+00):4.186219e-01):6.568596e-01):3.729245e-01,68:2.188533e+00):2.569705e-01,(32:8.338930e-01,58:9.163204e-01):1.656469e+00):8.673567e-02):3.196610e-01,(72:1.113937e+00,(((56:1.060751e-01,75:1.071847e-01):4.234471e-02,(45:1.621317e-02,(51:2.060105e-03,46:1.643063e-03):7.653112e-03):1.202783e-01):2.766802e-01,(((2:2.206489e-01,30:3.610533e-01):1.838876e-01,9:2.589602e-01):1.995673e-01,(8:3.305462e-01,7:3.955310e-01):2.680756e-01):1.577187e-01):5.401181e-01):1.119629e+00):6.963389e-01,(13:1.884772e+00,11:4.948303e+00):1.774194e-01):2.559171e-01,((53:8.334775e-01,(23:4.731052e-01,((18:2.074722e-01,19:2.109211e-01):1.509076e-01,42:3.014009e-01):2.114696e-01):3.701944e-01):1.645998e-01,((52:3.017157e-01,48:3.446240e-01):2.547266e-01,20:3.777857e-01):4.294975e-01):3.133329e-01):3.275772e-01,((((66:4.038739e-02,38:3.380737e-02):1.199817e-01,27:1.807189e-01):3.586696e-01,41:4.354226e-01):7.373972e-01,(((39:9.471774e-02,25:1.842201e-01):1.414396e-01,40:1.777067e-01):5.435195e-01,((49:2.929931e-01,21:3.441298e-01):4.130361e-01,55:8.452996e-01):2.282198e-01):1.430209e-01):2.496352e-01):1.293784e-01):1.999835e-01,((28:1.205874e-01,43:1.250531e-01):3.151712e-01,(24:2.586759e-01,(44:1.646793e-01,15:1.906946e-01):2.034265e-01):1.896812e-01):5.839443e-01):6.142906e-02,54:1.129995e+00):1.331990e-01,((6:3.557870e-01,12:8.113955e-01):2.089072e+00,(36:4.382536e-01,10:6.172706e-01):3.689299e-01):5.846368e-01):2.632697e-01,(((16:5.914519e-02,60:1.066889e-01):3.555426e-02,67:1.342493e-01):3.935894e-01,((17:5.676825e-01,(14:2.337274e-01,(71:3.013113e-01,37:2.902850e-01):7.014168e-02):2.240059e-01):8.249190e-02,57:5.428691e-01):8.317359e-02):2.564914e-01):1.245727e-01,(70:6.112355e-01,(50:3.347007e-01,22:3.541135e-01):4.270111e-01):4.591298e-01,1:7.369761e-01);
   tree gen.26000 = [&U] ((((((((((34:7.105266e-01,(47:6.452493e-01,((((65:5.848342e-01,35:3.703991e-01):1.151762e-01,(64:1.922821e-01,73:2.333542e-01):1.772330e-01):1.384988e-01,26:7.029314e-01):1.431105e-01,(61:2.524764e-01,74:4.240364e-01):3.397720e-01):7.120797e-02):1.933236e-01):2.153668e-01,(59:9.793340e-02,29:2.933707e-02):6.739038e-01):5.255826e-02,31:6.262827e-01):3.088115e-01,63:1.297569e+00):2.919027e-01,((((((62:2.740246e+00,(32:8.173414e-01,58:8.981328e-01):1.560658e+00):2.028844e-01,(((4:6.065882e-01,3:3.915140e-01):1.450050e+00,(69:2.259624e+00,(5:1.226074e+00,33:1.643379e+00):7.013159e-01):3.889419e-01):3.655225e-01,68:2.145094e+00):1.250612e-01):3.133162e-01,(72:1.091827e+00,(((56:1.039697e-01,75:1.050573e-01):5.986464e-02,(45:1.589136e-02,(51:2.019215e-03,46:4.195648e-03):7.786165e-03):1.567126e-01):2.711885e-01,(((2:2.162694e-01,30:3.430808e-01):2.070670e-01,9:2.538202e-01):1.956062e-01,(8:3.239854e-01,7:3.723957e-01):2.627547e-01):1.545882e-01):4.930810e-01):8.038046e-01):7.966393e-01,(13:1.847362e+00,11:4.850087e+00):1.400830e-02):3.374144e-01,((53:9.118575e-01,(23:4.637147e-01,((18:2.033542e-01,19:2.067346e-01):1.479123e-01,42:2.954185e-01):2.072722e-01):3.628466e-01):2.403396e-01,((52:2.957271e-01,48:3.377838e-01):2.418647e-01,20:3.702872e-01):4.209726e-01):3.071137e-01):3.210753e-01,((((66:3.958576e-02,38:2.671604e-02):1.176002e-01,27:1.586044e-01):3.515505e-01,41:4.267801e-01):7.227610e-01,(((39:9.283774e-02,25:2.484493e-01):1.386322e-01,40:1.741794e-01):5.327314e-01,((49:3.032054e-01,21:3.372993e-01):4.048380e-01,55:8.285217e-01):2.236900e-01):1.401822e-01):2.461014e-01):1.486243e-01):1.960141e-01,((28:1.348651e-01,43:1.225709e-01):3.089156e-01,(24:2.926431e-01,(44:1.614106e-01,15:1.869096e-01):1.993887e-01):1.859163e-01):5.723538e-01):6.020979e-02,54:1.107566e+00):1.305552e-01,((6:1.881998e-01,12:7.952905e-01):2.047607e+00,(36:4.295549e-01,10:5.713643e-01):3.616071e-01):5.730326e-01):2.421504e-01,(((16:5.797124e-02,60:1.045713e-01):3.484856e-02,67:1.315846e-01):3.857772e-01,((17:5.564149e-01,(14:2.290882e-01,(71:2.953307e-01,37:2.845233e-01):7.620469e-02):2.195597e-01):8.085456e-02,57:4.905241e-01):1.001040e-01):2.514004e-01):8.014055e-02,(70:5.991033e-01,(50:3.280573e-01,22:4.257237e-01):4.185356e-01):4.476070e-01,1:7.223482e-01);
   tree gen.26500 = [&U] ((((((((((34:7.160113e-01,(47:6.502301e-01,((((65:5.893486e-01,35:3.732583e-01):1.160653e-01,(64:1.937664e-01,73:2.730716e-01):1.786011e-01):1.395679e-01,26:7.083575e-01):1.442152e-01,(61:2.544253e-01,74:4.273096e-01):3.975197e-01):1.262155e-01):1.948159e-01):1.069697e-01,(59:9.868936e-02,29:3.980034e-02):6.791058e-01):1.675741e-01,31:5.996974e-01):4.093848e-01,63:1.307585e+00):2.790424e-01,((((((62:2.761399e+00,(32:8.236506e-01,58:1.161787e+00):1.572705e+00):2.044505e-01,(((4:6.112705e-01,3:4.383189e-01):1.587038e+00,(69:2.277066e+00,(5:1.141017e+00,33:1.656065e+00):6.610849e-01):5.083895e-01):3.683440e-01,68:2.074207e+00):1.260266e-01):4.696366e-01,(72:1.100255e+00,(((56:1.047723e-01,75:1.058682e-01):6.032674e-02,(45:1.601403e-02,(51:2.504679e-03,46:4.228035e-03):7.846268e-03):1.579223e-01):2.732818e-01,(((2:2.179388e-01,30:3.457291e-01):2.086654e-01,9:2.557795e-01):1.818726e-01,(8:4.055032e-01,7:3.752703e-01):2.647829e-01):1.557815e-01):4.968872e-01):8.100093e-01):8.027887e-01,(13:1.861623e+00,11:4.887525e+00):2.923438e-01):6.962609e-02,((53:9.188963e-01,(23:4.672942e-01,((18:2.049239e-01,19:2.083304e-01):1.490541e-01,42:3.027194e-01):3.123379e-01):3.656474e-01):2.421949e-01,((52:2.980099e-01,48:3.403912e-01):2.437317e-01,20:4.093556e-01):4.134976e-01):2.587622e-01):2.855594e-01,((((66:3.618274e-02,38:2.692226e-02):1.185080e-01,27:1.598287e-01):3.542642e-01,41:4.300745e-01):6.800167e-01,(((39:9.355436e-02,25:2.503671e-01):1.279627e-01,40:1.755240e-01):4.692856e-01,((49:3.055458e-01,21:3.399030e-01):4.079630e-01,55:8.349172e-01):2.254167e-01):1.888203e-01):2.480011e-01):1.108459e-01):1.975272e-01,((28:1.359062e-01,43:1.320054e-01):3.510145e-01,(24:2.949020e-01,(44:1.374647e-01,15:1.883524e-01):9.677501e-02):1.873514e-01):5.767719e-01):6.067456e-02,54:1.116116e+00):7.373790e-02,((6:1.515479e-01,12:8.014295e-01):2.063413e+00,(36:4.328707e-01,10:5.757748e-01):3.643984e-01):5.774560e-01):2.053289e-01,(70:6.037279e-01,(50:3.305897e-01,22:4.290100e-01):4.355860e-01):4.510621e-01):1.687860e-01,(((16:5.158005e-02,60:1.053785e-01):4.900845e-02,67:1.326003e-01):3.887551e-01,((17:5.607099e-01,(14:2.308566e-01,(71:2.976105e-01,37:2.867196e-01):5.729863e-02):1.963932e-01):8.449658e-02,57:4.943105e-01):8.748137e-02):1.127974e-01,1:7.279241e-01);
   tree gen.27000 = [&U] ((((((((((34:7.004578e-01,(47:6.361055e-01,((((65:5.765465e-01,35:3.651502e-01):1.135441e-01,(64:1.895573e-01,73:2.671398e-01):1.927279e-01):1.365362e-01,26:5.776307e-01):1.410825e-01,(61:2.488986e-01,74:4.430166e-01):4.041046e-01):1.234738e-01):2.243622e-01):1.031321e-01,(59:9.158796e-02,29:3.893578e-02):6.762259e-01):8.285519e-02,31:6.582731e-01):3.290373e-01,63:1.279181e+00):3.824001e-01,((((((62:2.701414e+00,(32:8.057589e-01,58:1.136550e+00):1.196091e+00):4.386366e-01,(((4:5.979922e-01,3:4.287975e-01):1.696595e+00,(69:2.244411e+00,(5:1.116231e+00,33:1.620091e+00):5.387254e-01):9.675323e-01):1.350333e-01,68:2.029150e+00):2.422133e-01):3.588337e-01,(72:1.076355e+00,(((56:1.024964e-01,75:1.035685e-01):4.783021e-02,(45:1.268778e-02,(51:3.736589e-03,46:4.136192e-03):4.855311e-03):1.544918e-01):2.673455e-01,(((2:2.132046e-01,30:3.382190e-01):1.688207e-01,9:2.502234e-01):1.839631e-01,(8:3.966947e-01,7:3.671185e-01):2.590312e-01):1.229029e-01):4.945209e-01):7.924139e-01):7.853501e-01,11:4.753820e+00):3.275192e-01,((53:8.989356e-01,(23:4.571434e-01,((18:2.004724e-01,19:2.038050e-01):1.458163e-01,42:2.961436e-01):3.055531e-01):5.616078e-01):2.369338e-01,((52:3.683658e-01,48:3.329970e-01):2.384372e-01,20:4.004634e-01):4.045154e-01):2.531412e-01):2.793563e-01,((((66:3.539677e-02,38:2.633744e-02):1.303810e-01,27:1.563569e-01):3.465687e-01,41:4.207322e-01):6.652451e-01,(((39:9.152213e-02,25:2.449285e-01):1.251831e-01,40:1.663920e-01):4.590916e-01,((49:2.989086e-01,21:3.730462e-01):4.101564e-01,55:8.167807e-01):2.205201e-01):1.419834e-01):2.426139e-01):1.084381e-01):2.074137e-01,((28:1.329539e-01,43:1.291379e-01):3.433896e-01,(24:2.884960e-01,(44:1.469687e-01,15:1.728091e-01):8.767369e-02):1.832817e-01):4.733178e-01):1.017755e-01,54:1.091871e+00):5.858910e-02,(((6:8.147586e-01,12:7.840205e-01):3.140956e-03,13:1.821184e+00):1.675068e+00,(36:4.234677e-01,10:5.632675e-01):3.564828e-01):5.649122e-01):2.008686e-01,(((16:4.125989e-02,60:1.030894e-01):6.903133e-02,67:1.079316e-01):3.514675e-01,((17:5.485299e-01,(14:1.743244e-01,(71:2.911456e-01,37:2.804913e-01):1.095092e-01):2.832532e-01):8.266110e-02,57:4.835729e-01):1.933028e-01):1.349253e-01):1.635528e-01,(70:5.906134e-01,(50:3.234085e-01,22:4.196908e-01):4.405535e-01):4.354120e-01,1:6.790969e-01);
   tree gen.27500 = [&U] ((((((((((34:7.316210e-01,(47:6.644057e-01,((((65:6.021970e-01,35:4.394740e-01):8.391221e-02,(64:1.979907e-01,73:2.790248e-01):1.536332e-01):1.656290e-01,26:6.033294e-01):1.473592e-01,(61:2.599720e-01,74:4.627264e-01):4.220832e-01):1.289672e-01):2.343440e-01):1.040570e-01,(59:9.566270e-02,29:4.066802e-02):7.063110e-01):8.654141e-02,31:6.875595e-01):3.436761e-01,63:1.336091e+00):3.994130e-01,((((((62:2.821600e+00,(32:7.516923e-01,58:1.187115e+00):1.249304e+00):5.856661e-01,(((4:6.245968e-01,3:4.478746e-01):1.400030e+00,(69:2.344265e+00,(5:1.407384e+00,33:1.692168e+00):5.626932e-01):1.010578e+00):1.410409e-01,68:2.119426e+00):3.723952e-01):3.844527e-01,(72:1.124242e+00,(((56:1.140547e-01,75:1.081763e-01):5.657553e-02,(45:1.325226e-02,(51:3.902829e-03,46:2.599192e-03):5.071323e-03):1.613651e-01):2.792396e-01,(((2:2.226901e-01,30:3.532663e-01):2.190288e-01,9:2.613558e-01):1.385975e-01,(8:4.143436e-01,7:3.834515e-01):2.705554e-01):1.792353e-01):5.165220e-01):7.067013e-01):7.974099e-01,11:4.965317e+00):3.420904e-01,((53:9.389291e-01,(23:4.774817e-01,((18:2.170324e-01,19:2.128722e-01):9.616976e-02,42:3.093190e-01):3.191471e-01):5.865937e-01):2.474749e-01,((52:3.847544e-01,48:3.478120e-01):2.490453e-01,20:4.182800e-01):4.225122e-01):2.823157e-01):2.580805e-01,((((66:3.598990e-02,38:2.750919e-02):1.269124e-01,27:1.633131e-01):3.619875e-01,41:4.394505e-01):6.948417e-01,(((39:1.007470e-01,25:2.434277e-01):1.722969e-01,40:2.465687e-01):4.795165e-01,((49:3.122070e-01,21:3.896429e-01):4.284042e-01,55:8.531192e-01):2.303310e-01):1.483003e-01):2.534077e-01):1.132625e-01):2.166415e-01,((28:1.388690e-01,43:1.348832e-01):3.586669e-01,(24:3.013312e-01,(44:1.761575e-01,15:2.054511e-01):9.157428e-02):1.914359e-01):4.943756e-01):7.108852e-02,54:1.140448e+00):7.452461e-02,((6:8.592931e-01,(13:1.894070e+00,12:8.561780e-01):3.349008e-03):1.769533e+00,(36:4.423077e-01,10:5.883272e-01):3.723427e-01):5.900451e-01):2.781325e-01,(((16:7.774485e-02,60:1.183547e-01):7.210252e-02,67:1.127335e-01):3.898597e-01,((17:5.210092e-01,(14:3.064883e-01,(71:3.040986e-01,37:2.929703e-01):1.160918e-01):1.579548e-01):8.633868e-02,57:5.050870e-01):2.019028e-01):1.252409e-01):1.708293e-01,(70:6.168897e-01,(50:3.377968e-01,22:4.383628e-01):4.601536e-01):4.445952e-01,1:7.093098e-01);
   tree gen.28000 = [&U] ((((((((((34:7.274933e-01,(47:8.263031e-01,((((65:5.987995e-01,35:4.369946e-01):8.343879e-02,(64:1.968736e-01,73:2.774506e-01):2.429325e-01):1.646945e-01,26:5.999255e-01):1.465278e-01,(61:2.585053e-01,74:4.601157e-01):4.197018e-01):1.142948e-01):1.814874e-01):1.034699e-01,(59:9.512298e-02,29:4.043858e-02):7.023261e-01):1.172499e-01,31:6.836804e-01):3.310444e-01,63:1.328553e+00):3.971596e-01,(((((62:2.805681e+00,((((4:6.210729e-01,3:4.238102e-01):1.392131e+00,(69:2.403343e+00,(5:1.399443e+00,33:1.516540e+00):5.595186e-01):8.133746e-01):3.366963e-01,68:2.107469e+00):3.849046e-01,(32:7.856435e-01,58:1.180418e+00):1.550369e+00):9.024280e-02):3.321550e-01,(72:9.294406e-01,(((56:1.134112e-01,75:8.497334e-02):5.625634e-02,(45:1.567773e-02,(51:2.692954e-03,46:2.584527e-03):1.047533e-02):1.604547e-01):2.946703e-01,(((2:2.214337e-01,30:3.512732e-01):2.177930e-01,9:2.598812e-01):1.378155e-01,(8:4.120059e-01,7:3.812881e-01):2.690290e-01):1.782240e-01):5.136079e-01):7.027142e-01):4.733880e-01,11:4.937303e+00):5.671799e-01,((53:9.336318e-01,(23:4.747878e-01,((18:2.158080e-01,19:1.762271e-01):1.327245e-01,42:3.075739e-01):3.173465e-01):5.832842e-01):2.460787e-01,((52:3.825836e-01,48:3.458497e-01):2.476402e-01,20:4.159201e-01):4.201285e-01):3.991688e-01):2.566245e-01,((((66:3.578685e-02,38:2.735399e-02):1.261964e-01,27:1.623917e-01):3.599452e-01,41:4.369712e-01):6.909215e-01,(((39:1.001786e-01,25:2.420544e-01):2.159600e-01,40:2.451776e-01):4.768111e-01,((49:3.104456e-01,21:3.874446e-01):4.259872e-01,55:8.483060e-01):2.381787e-01):1.474636e-01):2.379377e-01):1.126235e-01):2.154193e-01,((28:1.380856e-01,43:1.238840e-01):3.672701e-01,(24:2.996311e-01,(44:1.891868e-01,15:2.042919e-01):7.063072e-02):1.903558e-01):4.915864e-01):6.124949e-02,54:1.134014e+00):1.130117e-01,((6:8.544451e-01,(13:1.988449e+00,12:5.984182e-01):2.069498e-03):1.759549e+00,(36:4.017289e-01,10:5.850079e-01):5.651702e-01):5.867161e-01):2.765634e-01,(((16:7.730622e-02,60:1.082694e-01):7.169573e-02,67:1.120974e-01):4.955147e-01,((17:5.180697e-01,(14:1.767595e-01,(71:3.023830e-01,37:3.511098e-01):1.154369e-01):2.965054e-01):7.489753e-02,57:5.022373e-01):1.880760e-01):1.315548e-01):1.698655e-01,(70:6.134093e-01,(50:3.358910e-01,22:4.358896e-01):4.575575e-01):5.076609e-01,1:7.053079e-01);
   tree gen.28500 = [&U] ((((((((((34:7.073197e-01,(47:8.033895e-01,((((65:4.797468e-01,35:4.248766e-01):8.112501e-02,(64:1.914143e-01,73:2.697568e-01):2.361960e-01):1.601275e-01,26:5.832894e-01):1.490914e-01,(61:2.513369e-01,74:4.473566e-01):3.288961e-01):1.111254e-01):1.764547e-01):1.006007e-01,(59:9.248519e-02,29:3.931721e-02):6.828504e-01):1.139986e-01,31:6.647218e-01):3.728425e-01,63:1.291712e+00):3.775758e-01,(((((62:2.727878e+00,((((4:6.038504e-01,3:4.120579e-01):1.353527e+00,(69:2.336698e+00,(5:1.558132e+00,33:1.474486e+00):7.655371e-01):7.908195e-01):2.766283e-01,68:2.049028e+00):3.742311e-01,(32:7.638574e-01,58:1.147684e+00):1.507376e+00):1.147258e-01):3.229442e-01,(72:9.036670e-01,(((56:1.102663e-01,75:8.261700e-02):6.344847e-02,(45:1.524299e-02,(51:2.618277e-03,46:9.507235e-04):1.206727e-02):1.103946e-01):2.459347e-01,(((2:2.152933e-01,30:3.415323e-01):2.117536e-01,9:1.705808e-01):2.265037e-01,(8:4.005808e-01,7:3.707149e-01):2.615687e-01):1.997450e-01):4.993654e-01):6.832277e-01):3.154826e-01,11:4.800390e+00):7.229546e-01,((53:9.077419e-01,(23:5.399629e-01,((18:2.098236e-01,19:1.713403e-01):1.290440e-01,42:2.763785e-01):3.666852e-01):5.671095e-01):2.392549e-01,((52:3.719745e-01,48:3.362592e-01):2.407731e-01,20:4.043865e-01):4.084782e-01):3.880997e-01):2.836327e-01,((((66:3.479447e-02,38:3.456169e-02):1.226969e-01,27:1.578886e-01):3.499638e-01,41:4.248539e-01):6.717620e-01,(((39:9.740060e-02,25:2.353421e-01):2.099713e-01,40:2.383787e-01):4.635890e-01,((49:3.018369e-01,21:3.767007e-01):4.141744e-01,55:8.247822e-01):2.376577e-01):1.254887e-01):1.825973e-01):7.864982e-02):1.806567e-01,((28:1.342564e-01,43:1.303799e-01):3.787149e-01,(24:2.733506e-01,(44:1.839406e-01,15:1.986269e-01):6.867211e-02):1.788781e-01):4.779546e-01):7.931820e-02,54:1.102568e+00):1.074659e-01,(((6:8.444156e-01,12:5.450254e-01):2.395485e-03,13:1.929607e+00):1.710756e+00,(36:3.905889e-01,10:5.687855e-01):3.760354e-01):5.588223e-01):2.688942e-01,(((16:7.516250e-02,60:1.052671e-01):6.970758e-02,67:1.089890e-01):4.817739e-01,((17:5.037035e-01,(14:1.718579e-01,(71:2.939978e-01,37:3.156616e-01):1.320046e-01):2.860524e-01):5.835629e-02,57:4.883101e-01):1.828606e-01):8.457502e-02):2.341837e-01,(70:5.963993e-01,(50:3.265767e-01,22:4.238022e-01):4.448693e-01):4.935834e-01,1:6.857495e-01);
   tree gen.29000 = [&U] ((((((((((34:7.238430e-01,(47:8.221570e-01,((((65:5.895817e-01,35:4.348019e-01):6.889930e-02,(64:1.958858e-01,73:2.760584e-01):2.417136e-01):1.721080e-01,26:5.969153e-01):1.703619e-01,(61:2.572082e-01,74:4.578070e-01):3.365793e-01):1.091320e-01):1.805767e-01):1.029508e-01,(59:9.464569e-02,29:4.023567e-02):7.360698e-01):1.166616e-01,31:7.739337e-01):3.815523e-01,63:1.321887e+00):3.863961e-01,((((((((4:6.179566e-01,3:4.216837e-01):1.385146e+00,(69:2.603004e+00,(5:1.565931e+00,33:1.508930e+00):7.834204e-01):8.092934e-01):1.784200e-01,68:2.096894e+00):3.631916e-01,((32:7.817014e-01,58:1.174495e+00):1.542589e+00,62:2.791603e+00):1.174058e-01):3.304884e-01,(72:9.247770e-01,(((56:1.128422e-01,75:8.454697e-02):6.493066e-02,(45:1.099478e-02,(51:1.820215e-03,46:1.421461e-03):1.234916e-02):1.133971e-01):2.516798e-01,(((2:2.889244e-01,30:3.495107e-01):2.167002e-01,9:1.745656e-01):2.317950e-01,(8:4.099386e-01,7:3.793750e-01):2.676791e-01):1.187997e-01):5.110308e-01):6.991882e-01):3.228524e-01,11:2.922589e+00):7.398431e-01,((53:9.289471e-01,(23:5.226375e-01,((18:2.147251e-01,19:1.753429e-01):1.320586e-01,42:2.715247e-01):1.633985e-01):5.803575e-01):2.448440e-01,((52:3.806640e-01,48:3.223465e-01):2.463976e-01,20:4.138331e-01):4.180204e-01):3.971659e-01):2.902585e-01,((((66:5.390699e-02,38:3.536907e-02):1.255632e-01,27:1.615769e-01):3.581391e-01,41:4.347786e-01):6.874547e-01,(((39:9.520821e-02,25:2.444362e-01):2.148764e-01,40:2.439473e-01):4.744187e-01,((49:3.088879e-01,21:3.855006e-01):4.238497e-01,55:8.440495e-01):2.432095e-01):1.284202e-01):1.868629e-01):8.048712e-02):1.848769e-01,((28:1.373927e-01,43:1.334256e-01):3.875619e-01,(24:3.149240e-01,(44:1.882375e-01,15:2.032669e-01):7.027632e-02):1.614942e-01):4.891198e-01):8.117110e-02,54:1.128324e+00):1.616900e-01,((6:8.253921e-01,(12:6.779523e-01,13:1.974684e+00):1.819286e-01):1.750720e+00,(36:3.997132e-01,10:5.820726e-01):3.848197e-01):5.718766e-01):2.751757e-01,(((16:7.691833e-02,60:7.630816e-02):6.435920e-02,67:1.115350e-01):4.930283e-01,((17:5.154702e-01,(14:1.758726e-01,(71:3.008657e-01,37:3.230356e-01):1.350883e-01):2.927347e-01):1.308565e-01,57:4.734134e-01):1.871323e-01):8.655072e-02):1.688405e-01,(70:6.103315e-01,(50:3.342057e-01,22:4.337024e-01):4.552616e-01):5.051137e-01,1:6.866247e-01);
   tree gen.29500 = [&U] ((((((((((34:7.295354e-01,(47:8.286226e-01,((((65:5.942182e-01,35:4.382212e-01):6.944113e-02,(64:1.974262e-01,73:2.782294e-01):2.436145e-01):1.734615e-01,26:9.714690e-01):9.293284e-02,(61:2.592309e-01,74:3.384462e-01):4.550773e-01):5.259246e-02):2.037413e-01):1.037604e-01,(59:9.538999e-02,29:4.055209e-02):7.418583e-01):1.175791e-01,31:7.800200e-01):4.390513e-01,63:1.332282e+00):2.714996e-01,((((((((4:6.228163e-01,3:4.249999e-01):1.634310e+00,(69:2.623475e+00,(5:1.578246e+00,33:1.526926e+00):9.506419e-01):8.156578e-01):1.798231e-01,68:2.212173e+00):3.660478e-01,((32:7.671064e-01,58:1.183731e+00):1.554720e+00,62:2.813556e+00):1.597258e-01):3.330874e-01,(72:9.320496e-01,(((56:1.137296e-01,75:8.521186e-02):6.544128e-02,(45:1.108124e-02,(51:3.206645e-03,46:2.827365e-03):1.244628e-02):1.321118e-01):2.536591e-01,(((2:2.705557e-01,30:3.522593e-01):1.654729e-01,9:2.958665e-01):1.002280e-01,(8:4.390954e-01,7:3.823584e-01):2.798901e-01):1.947414e-01):4.565810e-01):7.046867e-01):5.610139e-01,11:2.945573e+00):7.456613e-01,((53:9.362525e-01,(23:5.267476e-01,((18:2.164138e-01,19:1.767218e-01):1.330971e-01,42:2.736600e-01):2.030537e-01):5.569937e-01):2.467695e-01,((52:3.734997e-01,48:3.248814e-01):2.483353e-01,20:4.413404e-01):4.213078e-01):4.002893e-01):1.895307e-01,((((66:5.433092e-02,38:3.624916e-02):1.265506e-01,27:1.628476e-01):3.609556e-01,41:4.381978e-01):6.928609e-01,(((39:9.595694e-02,25:2.463585e-01):2.165662e-01,40:2.458658e-01):4.857200e-01,((49:3.453217e-01,21:3.885322e-01):4.271829e-01,55:8.506872e-01):1.588066e-01):2.024562e-01):1.883324e-01):1.514502e-01):2.497667e-01,((28:1.384732e-01,43:1.459668e-01):3.906097e-01,(24:3.174006e-01,(44:2.219259e-01,15:2.048654e-01):7.082898e-02):1.627642e-01):4.929663e-01):4.965705e-02,54:1.137197e+00):1.629615e-01,(((6:8.318831e-01,12:6.832838e-01):1.887090e-01,13:1.775551e+00):8.896250e-01,(36:3.768227e-01,10:5.866501e-01):3.897961e-01):5.763739e-01):2.773397e-01,(((16:8.001929e-02,60:7.690825e-02):6.486533e-02,67:1.226136e-01):4.412220e-01,((17:5.195240e-01,(14:1.772557e-01,(71:3.032317e-01,37:3.255760e-01):1.499481e-01):2.496468e-01):6.811402e-02,57:4.771364e-01):1.822352e-01):1.505237e-01):2.335931e-01,(70:6.151312e-01,(50:2.997186e-01,22:4.371131e-01):4.588419e-01):5.090859e-01,1:6.979907e-01);
   tree gen.30000 = [&U] (((((((((59:1.175317e-01,29:5.890753e-02):7.418583e-01,(31:7.800200e-01,(34:7.295354e-01,(47:8.286226e-01,((((65:5.555779e-01,35:4.382212e-01):6.602550e-02,(64:1.974262e-01,73:2.782294e-01):2.436145e-01):1.192817e-01,26:9.714690e-01):8.733177e-02,(61:2.592309e-01,74:3.384462e-01):4.550773e-01):7.604683e-02):1.750890e-01):1.749527e-01):6.328904e-02):3.620421e-01,63:1.635410e+00):2.714996e-01,((((((((4:6.228163e-01,3:4.249999e-01):1.634310e+00,(69:2.623475e+00,(5:1.578246e+00,33:1.526926e+00):6.737475e-01):8.156578e-01):1.087201e-01,68:2.395202e+00):3.331178e-01,((32:7.671064e-01,58:1.183731e+00):1.554720e+00,62:2.505989e+00):2.815549e-01):1.807441e-01,(72:9.320496e-01,(((56:1.217677e-01,75:8.521186e-02):6.544128e-02,(45:7.894679e-03,(51:3.062426e-03,46:3.138567e-03):1.554362e-02):1.321118e-01):2.536591e-01,(((2:2.705557e-01,30:3.522593e-01):1.246791e-01,9:2.958665e-01):1.567958e-01,(8:4.390954e-01,7:3.823584e-01):2.798901e-01):2.186013e-01):4.565810e-01):7.046867e-01):8.058392e-01,11:2.945573e+00):7.456613e-01,((53:9.362525e-01,(23:5.267476e-01,((18:2.164138e-01,19:1.767218e-01):1.135262e-01,42:2.736600e-01):3.136021e-01):5.569937e-01):2.374463e-01,((52:3.734997e-01,48:3.248814e-01):2.483353e-01,20:4.413404e-01):4.213078e-01):4.002893e-01):1.895307e-01,((((66:2.844596e-02,38:3.689364e-02):1.265506e-01,27:1.628476e-01):3.609556e-01,41:4.381978e-01):6.928609e-01,(((39:9.595694e-02,25:2.463585e-01):2.165662e-01,40:2.458658e-01):6.069212e-01,((49:2.584556e-01,21:3.885322e-01):4.814696e-01,55:8.506872e-01):1.588066e-01):1.656933e-01):2.429723e-01):1.801003e-01):2.497667e-01,((28:1.384732e-01,43:1.459668e-01):3.906097e-01,(24:3.174006e-01,(44:1.765616e-01,15:1.751605e-01):1.216906e-01):1.384803e-01):5.887294e-01):1.024077e-01,54:1.137197e+00):1.285558e-01,(((6:8.301304e-01,12:5.904504e-01):1.146179e+00,13:1.775551e+00):6.150365e-01,(36:3.768227e-01,10:5.866501e-01):3.897961e-01):6.545853e-01):2.316808e-01,(((16:8.001929e-02,60:7.690825e-02):6.486533e-02,67:1.226136e-01):4.412220e-01,((17:6.094679e-01,(14:2.743225e-01,(71:3.241916e-01,37:3.255760e-01):1.472197e-01):1.661832e-01):8.863953e-02,57:4.920669e-01):1.006677e-01):1.612890e-01):1.889796e-01,(70:6.151312e-01,(50:2.997186e-01,22:4.371131e-01):3.997945e-01):5.090859e-01,1:7.997854e-01);
   tree gen.30500 = [&U] ((((16:7.601816e-02,60:7.306268e-02):6.162193e-02,67:1.164827e-01):4.191600e-01,((17:5.789932e-01,(14:2.676648e-01,(71:2.659544e-01,37:3.092965e-01):1.398584e-01):1.578737e-01):1.846139e-01,57:4.674626e-01):9.563410e-02):1.181581e-01,((((((((59:1.007943e-01,29:5.596203e-02):7.762399e-01,(31:7.410174e-01,(34:6.930571e-01,(47:7.871897e-01,((((65:5.277978e-01,35:4.163093e-01):6.272409e-02,(64:1.875545e-01,73:2.622925e-01):2.314332e-01):1.405683e-01,26:9.228935e-01):8.296500e-02,(61:2.462688e-01,74:3.215232e-01):4.323225e-01):7.778810e-02):1.663341e-01):7.769255e-02):6.012445e-02):5.012989e-01,63:1.553636e+00):2.579241e-01,((((((((4:5.916742e-01,3:4.321315e-01):1.552591e+00,(69:2.492295e+00,(5:1.499330e+00,33:1.450577e+00):6.400588e-01):8.951154e-01):2.913697e-01,68:2.409961e+00):3.164612e-01,((32:7.454887e-01,58:1.124542e+00):1.599942e+00,62:2.567158e+00):1.506261e-01):2.359978e-01,(72:8.854452e-01,(((56:1.156790e-01,75:7.970115e-02):6.216908e-02,(45:7.499928e-03,(51:2.909299e-03,46:3.960591e-03):1.476641e-02):1.255059e-01):2.409756e-01,(((2:2.643363e-01,30:3.346456e-01):1.184449e-01,9:2.322645e-01):1.489557e-01,(8:4.171397e-01,7:3.632397e-01):2.658950e-01):2.076708e-01):4.337510e-01):1.002506e+00):4.567345e-01,11:2.798288e+00):7.056325e-01,((53:8.894379e-01,(23:5.004091e-01,((18:2.055926e-01,19:1.678853e-01):1.078496e-01,42:2.226705e-01):1.971048e-01):5.291429e-01):2.255735e-01,((52:4.038014e-01,48:3.086367e-01):2.359180e-01,20:4.192725e-01):4.002415e-01):4.258942e-01):2.322528e-01,((((66:2.702360e-02,38:3.504888e-02):1.202228e-01,27:1.547049e-01):3.429070e-01,41:4.162870e-01):6.582164e-01,(((39:1.432103e-01,25:1.875443e-01):1.650645e-01,40:2.335720e-01):5.765739e-01,((49:2.455323e-01,21:3.714610e-01):4.573951e-01,55:8.081510e-01):1.508660e-01):1.184429e-01):3.274947e-01):1.511671e-02):2.372778e-01,((28:1.315492e-01,43:1.469923e-01):3.710784e-01,(24:3.015299e-01,(44:1.677331e-01,15:1.664021e-01):1.452311e-01):1.315560e-01):5.592917e-01):9.728713e-02,54:1.080335e+00):1.221277e-01,(((6:7.886221e-01,12:5.609266e-01):1.088868e+00,13:1.736897e+00):7.286300e-01,(36:3.579808e-01,10:5.893391e-01):4.134068e-01):6.804951e-01):2.200963e-01,(70:5.848258e-01,(50:2.847321e-01,22:4.152566e-01):3.798040e-01):4.709987e-01):1.202798e-01,1:7.597944e-01);
   tree gen.31000 = [&U] ((((16:6.025726e-02,60:8.362537e-02):6.233058e-02,67:1.094777e-01):4.899579e-01,((17:5.681958e-01,(14:2.707429e-01,(71:2.690128e-01,37:3.128534e-01):6.259518e-02):1.357161e-01):1.360190e-01,57:4.680377e-01):8.492545e-02):1.195169e-01,(((((((31:6.440094e-01,((59:1.019534e-01,29:5.660559e-02):7.851666e-01,(34:7.010272e-01,(47:7.962423e-01,((((65:5.338675e-01,35:4.210968e-01):1.437621e-01,(64:1.897114e-01,73:2.653089e-01):1.744446e-01):1.421848e-01,26:8.480478e-01):1.112156e-01,(61:3.026887e-01,74:3.252207e-01):4.054500e-01):1.038230e-01):2.109797e-01):7.858600e-02):6.320364e-02):5.070638e-01,63:1.571503e+00):2.608902e-01,((((((((4:5.984784e-01,3:4.371009e-01):1.570445e+00,(69:2.520957e+00,(5:1.270971e+00,33:1.467258e+00):1.169119e+00):1.724354e-01):4.648635e-01,((32:7.540617e-01,58:1.224273e+00):1.415053e+00,62:2.596680e+00):8.942011e-02):8.874890e-02,68:2.457867e+00):2.387117e-01,(72:8.956277e-01,(((56:1.170093e-01,75:8.061771e-02):5.612561e-02,(45:7.586176e-03,(51:2.470156e-03,46:3.041352e-03):1.250963e-02):1.269492e-01):2.437468e-01,(((2:2.673761e-01,30:2.744760e-01):2.004140e-01,9:2.349355e-01):1.506686e-01,(8:4.219368e-01,7:3.674169e-01):2.689528e-01):2.100590e-01):4.387391e-01):1.014035e+00):3.469316e-01,11:2.830468e+00):8.326732e-01,((53:8.996664e-01,(23:5.061638e-01,((18:2.079569e-01,19:1.698160e-01):1.090899e-01,42:2.252312e-01):1.993715e-01):5.352280e-01):2.281676e-01,((52:4.170473e-01,48:3.121860e-01):2.313495e-01,20:4.240941e-01):3.377606e-01):4.307920e-01):2.349237e-01,((((66:2.733437e-02,38:3.289739e-02):1.216054e-01,27:1.564840e-01):3.468504e-01,41:4.210742e-01):6.657858e-01,(((39:1.003879e-01,25:1.897011e-01):1.669627e-01,40:2.362580e-01):5.832044e-01,((49:2.483559e-01,21:3.345951e-01):3.939938e-01,55:8.174447e-01):2.056754e-01):1.198050e-01):1.743116e-01):1.563282e-01):2.236640e-01,((28:1.330620e-01,43:1.486827e-01):3.753458e-01,(24:3.049975e-01,(44:1.696620e-01,15:1.683157e-01):1.469013e-01):1.330689e-01):5.688586e-01):9.840592e-02,54:1.092759e+00):1.235322e-01,(((6:7.976912e-01,12:5.673772e-01):1.101390e+00,13:1.532748e+00):8.442885e-01,(36:3.620975e-01,10:5.961165e-01):4.181609e-01):6.883207e-01):2.226274e-01,(70:5.915512e-01,(50:2.880065e-01,22:4.200320e-01):3.841717e-01):4.764151e-01):1.216630e-01,1:8.355912e-01);
   tree gen.31500 = [&U] ((((16:6.409159e-02,60:8.894667e-02):6.703947e-02,67:1.164441e-01):5.211352e-01,((17:6.043516e-01,(14:2.819105e-01,(71:2.861308e-01,37:3.327611e-01):6.657828e-02):1.443520e-01):1.271797e-01,57:5.393466e-01):9.032948e-02):1.271221e-01,(((((((31:7.228240e-01,((59:7.367303e-02,29:7.013159e-02):8.351288e-01,(34:7.451039e-01,(47:8.469093e-01,((((65:5.678389e-01,35:4.478923e-01):9.155325e-02,(64:2.017832e-01,73:2.788468e-01):1.855450e-01):1.512324e-01,26:9.020113e-01):7.032872e-02,(61:3.219495e-01,74:3.459153e-01):3.517292e-01):1.463117e-01):2.244049e-01):1.232275e-01):7.993872e-02):5.393296e-01,63:1.671502e+00):2.774913e-01,((((((((4:6.365611e-01,3:3.886017e-01):1.670377e+00,(69:2.681372e+00,(5:1.397707e+00,33:1.560624e+00):1.243513e+00):1.343358e-01):4.815617e-01,68:2.614268e+00):9.439622e-02,((32:8.020447e-01,58:1.302177e+00):1.956451e+00,62:2.761914e+00):1.313030e-01):2.539016e-01,(72:9.770796e-01,(((56:1.244549e-01,75:8.574762e-02):5.969703e-02,(45:8.068905e-03,(51:2.627338e-03,46:3.234881e-03):1.330566e-02):1.350273e-01):3.186547e-01,(((2:2.873634e-01,30:2.919417e-01):1.818316e-01,9:2.596957e-01):1.602561e-01,(8:4.487857e-01,7:3.907966e-01):2.860670e-01):2.234256e-01):4.666573e-01):1.078561e+00):3.690077e-01,11:3.010578e+00):5.182504e-01,((53:9.569145e-01,(23:5.383723e-01,((18:2.211898e-01,19:1.806218e-01):1.160316e-01,42:2.395632e-01):2.120580e-01):5.692859e-01):2.426865e-01,((52:4.435851e-01,48:2.952243e-01):2.732682e-01,20:4.510803e-01):3.592532e-01):5.084575e-01):1.853284e-01,((((66:2.907373e-02,38:3.513962e-02):1.293435e-01,27:1.664414e-01):3.689214e-01,41:4.478683e-01):7.081515e-01,(((39:1.318933e-01,25:2.017722e-01):1.775870e-01,40:2.512917e-01):3.715465e-01,((49:2.641594e-01,21:3.558863e-01):4.190646e-01,55:8.944265e-01):2.973547e-01):1.875283e-01):2.504168e-01):1.868082e-01):2.378963e-01,((28:1.415291e-01,43:1.581438e-01):3.992300e-01,(24:3.244052e-01,(44:1.804581e-01,15:1.802520e-01):1.562490e-01):1.415364e-01):6.050566e-01):1.046678e-01,54:1.162294e+00):5.800218e-02,(((6:8.484504e-01,12:6.034809e-01):1.171474e+00,13:1.109803e+00):1.038653e+00,(36:3.851387e-01,10:6.340489e-01):4.447696e-01):5.220974e-01):2.367937e-01,(70:6.291932e-01,(50:4.091772e-01,22:4.467597e-01):4.086175e-01):5.067307e-01):1.835977e-01,1:8.887620e-01);
   tree gen.32000 = [&U] (((50:2.647817e-01,22:4.308125e-01):4.350874e-01,70:5.827165e-01):3.869732e-01,(((13:1.668748e+00,(10:4.998042e-01,36:6.560891e-01):2.682066e-01):5.687078e-01,((((43:2.034626e-01,28:1.318591e-01):4.026088e-01,(24:2.077917e-01,(15:2.081162e-01,44:2.028171e-01):1.802527e-01):2.265182e-01):6.318293e-01,(((((53:8.820053e-01,(23:6.091609e-01,(42:4.560878e-01,(19:2.026986e-01,18:1.725086e-01):9.262627e-02):1.667176e-01):6.477895e-01):1.368579e-01,(20:4.825637e-01,(48:3.448659e-01,52:3.015968e-01):1.962309e-01):4.388810e-01):5.000013e-01,(11:3.596743e+00,(((((3:4.546714e-01,4:5.891478e-01):1.798805e+00,(69:2.623026e+00,(33:1.998347e+00,5:1.314769e+00):1.010297e+00):5.332414e-01):4.283660e-01,68:2.146146e+00):2.841199e-01,(62:3.117923e+00,(58:9.985311e-01,32:1.112550e+00):1.485958e+00):1.118884e-01):6.587873e-01,((72:1.223910e+00,(((45:8.192659e-03,(46:1.479345e-03,51:7.401694e-03):1.007699e-02):2.004479e-01,(56:9.872638e-02,75:1.139361e-01):5.084321e-02):3.316376e-01,((7:4.277758e-01,8:3.810050e-01):2.808331e-01,((2:3.360713e-01,30:4.069559e-01):1.891816e-01,9:2.759837e-01):1.735020e-01):1.333675e-01):6.677888e-01):7.256619e-01,(12:5.708321e-01,6:3.917257e-01):2.588524e+00):2.637440e-01):6.389953e-01):4.929977e-01):1.331091e-01,((((49:2.634222e-01,21:4.046503e-01):4.876627e-01,55:8.593960e-01):1.867168e-01,((39:1.685893e-01,25:1.588999e-01):1.969198e-01,40:2.064289e-01):5.081315e-01):2.553165e-01,(41:4.222074e-01,(27:1.959860e-01,(38:2.912493e-02,66:5.426171e-02):1.490339e-01):3.757836e-01):7.459993e-01):2.185033e-01):1.963213e-01,((31:8.911484e-01,(((47:8.162784e-01,((26:8.619001e-01,((73:3.479800e-01,64:1.488739e-01):1.757112e-01,(65:5.369053e-01,35:4.219175e-01):8.770229e-02):1.224259e-01):1.091104e-01,(61:3.639787e-01,74:3.971907e-01):4.396802e-01):2.751894e-02):2.881822e-01,34:8.310679e-01):8.831668e-02,(29:9.151695e-02,59:4.149120e-02):8.367015e-01):6.072389e-02):3.856577e-01,63:1.411490e+00):2.278973e-01):1.725667e-01):7.417984e-02,54:1.285804e+00):1.225434e-01):2.764492e-01,((57:4.947077e-01,(17:5.541182e-01,((71:2.545562e-01,37:3.872777e-01):6.854687e-02,14:3.334748e-01):2.818827e-01):1.192647e-01):1.530403e-01,(67:1.486973e-01,(16:5.828256e-02,60:1.298539e-01):3.592783e-02):5.131651e-01):1.450994e-01):1.770813e-01,1:6.973228e-01);
   tree gen.32500 = [&U] ((((16:6.190625e-02,60:8.591384e-02):6.475362e-02,67:8.851391e-02):5.628340e-01,((17:5.837449e-01,(14:2.722981e-01,(71:2.763746e-01,37:3.214149e-01):6.430814e-02):2.166771e-01):2.314674e-01,57:5.013579e-01):7.406908e-02):1.684558e-01,(((((((31:6.981777e-01,((59:7.116099e-02,29:8.218807e-02):8.066533e-01,(34:7.196980e-01,(47:8.180321e-01,((((65:5.484772e-01,35:4.326204e-01):1.151232e-01,(64:1.974633e-01,73:2.624837e-01):1.792185e-01):1.010248e-01,26:8.712552e-01):1.147311e-01,(61:3.232632e-01,74:3.341206e-01):3.397362e-01):1.576979e-01):1.535895e-01):5.834368e-02):1.053375e-01):5.209400e-01,63:1.269189e+00):4.132610e-01,((((((((4:6.144026e-01,3:4.572710e-01):1.495924e+00,(69:2.274698e+00,(5:1.350049e+00,33:1.507411e+00):9.198422e-01):1.284815e-01):3.023270e-01,68:2.525129e+00):3.010270e-01,(62:2.931219e+00,(32:1.094452e+00,58:1.257776e+00):1.812438e+00):1.089512e-01):8.304990e-02,(72:9.437640e-01,(((56:1.047127e-01,75:8.282387e-02):5.766153e-02,(45:1.884745e-02,(51:2.522226e-03,46:2.035198e-03):9.260063e-03):1.304233e-01):2.171319e-01,(((2:2.524149e-01,30:2.819873e-01):1.794357e-01,9:2.508408e-01):1.961540e-01,(8:4.334834e-01,7:3.774716e-01):2.763129e-01):1.418810e-01):4.539720e-01):1.041785e+00):5.021648e-01,11:2.907926e+00):5.005796e-01,((53:9.242864e-01,(23:5.200153e-01,((18:2.029606e-01,19:1.744631e-01):1.120752e-01,42:2.320848e-01):2.048274e-01):5.498749e-01):2.421506e-01,((52:4.284601e-01,48:2.851580e-01):2.461181e-01,20:4.356997e-01):3.470037e-01):4.348326e-01):1.790092e-01,((((66:2.808240e-02,38:3.388574e-02):1.249332e-01,27:1.607663e-01):3.563423e-01,41:4.325972e-01):6.840056e-01,(((39:1.146881e-01,25:1.948924e-01):1.715318e-01,40:2.427234e-01):6.118659e-01,((49:2.551523e-01,21:3.437516e-01):2.844273e-01,55:8.639290e-01):2.938804e-01):1.966368e-01):3.498469e-01):1.009615e-01):2.297847e-01,((28:1.367034e-01,43:1.235123e-01):3.856174e-01,(24:2.527638e-01,(44:1.701439e-01,15:1.792503e-01):1.581410e-01):1.453707e-01):5.138919e-01):1.234638e-01,54:1.379128e+00):5.550532e-02,(((6:7.123680e-01,12:5.829039e-01):1.131530e+00,13:1.071962e+00):9.840051e-01,(36:3.720066e-01,10:6.124296e-01):5.599377e-01):3.224279e-01):2.287197e-01,(70:6.120629e-01,(50:3.041955e-01,22:4.229538e-01):3.334160e-01):4.894526e-01):1.773375e-01,1:6.810045e-01);
   tree gen.33000 = [&U] ((((16:7.763950e-02,60:8.591384e-02):6.475362e-02,67:8.851391e-02):5.628340e-01,((17:5.837449e-01,(14:2.722981e-01,(71:3.022386e-01,37:3.172544e-01):9.005944e-02):2.166771e-01):9.025105e-02,57:5.013579e-01):4.703514e-02):1.684558e-01,(((((((31:7.443835e-01,((59:7.116099e-02,29:8.218807e-02):8.066533e-01,(34:7.196980e-01,(47:8.180321e-01,((((65:5.484772e-01,35:4.326204e-01):1.151232e-01,(64:1.974633e-01,73:2.280902e-01):1.812493e-01):1.010248e-01,26:8.712552e-01):1.147311e-01,(61:3.232632e-01,74:3.341206e-01):3.397362e-01):9.266855e-02):1.826445e-01):5.834368e-02):1.201364e-01):3.390092e-01,63:1.269189e+00):4.037798e-01,(((((62:2.931219e+00,((((4:6.931141e-01,3:4.919539e-01):1.495924e+00,(69:3.080556e+00,(5:1.350049e+00,33:1.507411e+00):2.932144e-01):7.328813e-01):2.029449e-01,68:2.525129e+00):2.997779e-01,(32:1.094452e+00,58:1.257776e+00):1.812438e+00):1.241244e-01):8.304990e-02,(72:9.437640e-01,(((56:1.139269e-01,75:8.282387e-02):7.770683e-02,(45:1.455580e-02,(51:1.373805e-03,46:2.508457e-03):9.260063e-03):1.304233e-01):2.171319e-01,(((2:2.524149e-01,30:2.831819e-01):1.708868e-01,9:2.508408e-01):1.672856e-01,(8:4.334834e-01,7:3.774716e-01):2.763129e-01):2.118826e-01):6.017447e-01):1.041785e+00):5.021648e-01,11:2.907926e+00):5.005796e-01,((53:9.242864e-01,(23:5.200153e-01,((18:2.029606e-01,19:2.168229e-01):1.387740e-01,42:2.320848e-01):2.048274e-01):5.498749e-01):2.421506e-01,((52:4.284601e-01,48:2.851580e-01):2.461181e-01,20:3.956949e-01):3.933726e-01):3.302392e-01):2.678710e-01,((((66:3.569454e-02,38:2.304576e-02):1.694000e-01,27:1.330819e-01):3.385259e-01,41:4.325972e-01):6.840056e-01,(((39:1.146881e-01,25:1.948924e-01):1.715318e-01,40:2.427234e-01):6.118659e-01,((49:2.860066e-01,21:3.437516e-01):4.007227e-01,55:8.639290e-01):2.392034e-01):1.966368e-01):3.043381e-01):1.063026e-01):2.297847e-01,((28:1.367034e-01,43:1.235123e-01):3.856174e-01,(24:2.527638e-01,(44:1.792725e-01,15:1.792503e-01):1.802287e-01):1.465113e-01):5.138919e-01):1.234638e-01,54:1.379128e+00):5.112610e-02,(((6:7.656526e-01,12:4.956927e-01):1.113416e+00,13:1.071962e+00):8.336521e-01,(36:3.720066e-01,10:5.570646e-01):5.599377e-01):3.224279e-01):2.287197e-01,(70:6.120629e-01,(50:3.212145e-01,22:4.229538e-01):2.948507e-01):3.951939e-01):1.773375e-01,1:7.312434e-01);
   tree gen.33500 = [&U] ((((16:7.763950e-02,60:8.591384e-02):6.475362e-02,67:8.851391e-02):5.628340e-01,((17:5.708673e-01,(14:2.722981e-01,(71:3.022386e-01,37:3.172544e-01):7.600894e-02):2.285850e-01):1.026117e-01,57:5.013579e-01):4.896778e-02):1.796518e-01,(((((((31:7.443835e-01,((59:7.116099e-02,29:8.218807e-02):8.066533e-01,(34:7.196980e-01,(47:8.180321e-01,((((65:6.014702e-01,35:4.326204e-01):7.540184e-02,(64:1.974633e-01,73:2.280902e-01):1.812493e-01):1.416204e-01,26:8.712552e-01):1.839366e-01,(61:3.232632e-01,74:3.341206e-01):3.444850e-01):9.266855e-02):1.826445e-01):1.756141e-01):4.469698e-02):3.390092e-01,63:1.269189e+00):4.037798e-01,((((((((4:6.931141e-01,3:4.919539e-01):1.495924e+00,(69:3.080556e+00,(5:1.350049e+00,33:1.507411e+00):4.470858e-01):5.807912e-01):2.029449e-01,68:2.525129e+00):1.975900e-01,(62:2.931219e+00,(32:1.094452e+00,58:1.070669e+00):1.867263e+00):8.554271e-02):1.717540e-01,(72:9.437640e-01,(((56:1.139269e-01,75:8.282387e-02):7.770683e-02,(45:1.011377e-02,(51:1.373805e-03,46:2.508457e-03):9.260063e-03):1.304233e-01):2.171319e-01,(((2:2.524149e-01,30:2.831819e-01):1.708868e-01,9:2.223034e-01):1.773388e-01,(8:4.334834e-01,7:4.635803e-01):2.465537e-01):1.929773e-01):6.017447e-01):1.041785e+00):5.021648e-01,11:2.907926e+00):4.477627e-01,((53:9.242864e-01,(23:5.200153e-01,((18:2.029606e-01,19:2.168229e-01):1.387740e-01,42:2.320848e-01):2.130592e-01):5.308240e-01):9.188688e-02,((52:3.571850e-01,48:4.141363e-01):2.461181e-01,20:3.956949e-01):3.933726e-01):4.899211e-01):2.678710e-01,((((66:3.569454e-02,38:2.364739e-02):1.694000e-01,27:1.330819e-01):3.385259e-01,41:4.325972e-01):6.063849e-01,(((39:1.142548e-01,25:1.948924e-01):1.715318e-01,40:2.427234e-01):6.118659e-01,((49:2.860066e-01,21:3.437516e-01):4.007227e-01,55:8.639290e-01):2.392034e-01):1.083348e-01):3.043381e-01):1.593822e-01):1.462991e-01,((28:1.438130e-01,43:1.235123e-01):4.316700e-01,(24:2.527638e-01,(44:1.792725e-01,15:1.792503e-01):1.802287e-01):1.465113e-01):5.138919e-01):1.175567e-01,54:1.379128e+00):9.015729e-02,(((6:7.656526e-01,12:5.388615e-01):1.269247e+00,13:1.343271e+00):8.297676e-01,(36:3.720066e-01,10:5.570646e-01):5.599377e-01):3.229544e-01):1.712572e-01,(70:6.120629e-01,(50:3.212145e-01,22:4.684172e-01):2.948507e-01):4.906607e-01):2.420292e-01,1:7.312434e-01);
   tree gen.34000 = [&U] ((((16:7.763950e-02,60:8.591384e-02):6.475362e-02,67:1.045296e-01):5.628340e-01,((17:5.708673e-01,(14:2.722981e-01,(71:3.022386e-01,37:3.172544e-01):7.600894e-02):2.285850e-01):8.692065e-02,57:5.013579e-01):4.896778e-02):1.796518e-01,(((((((31:7.443835e-01,((59:5.326999e-02,29:8.218807e-02):8.066533e-01,(34:7.196980e-01,(47:8.180321e-01,((((65:6.014702e-01,35:4.326204e-01):1.235920e-01,(64:2.303630e-01,73:2.280902e-01):1.478779e-01):1.416204e-01,26:8.712552e-01):1.405793e-01,(61:3.232632e-01,74:3.731066e-01):3.666466e-01):9.266855e-02):1.826445e-01):6.147840e-02):1.182312e-01):3.390092e-01,63:1.269189e+00):3.145327e-01,((((((((4:6.931141e-01,3:4.919539e-01):1.495924e+00,(69:3.080556e+00,(5:1.647626e+00,33:1.507411e+00):5.862291e-01):5.807912e-01):2.821152e-01,68:2.525129e+00):2.312554e-01,(62:2.931219e+00,(32:1.094452e+00,58:8.719012e-01):1.867263e+00):1.007773e-01):9.988186e-02,(72:9.437640e-01,(((56:1.139269e-01,75:8.282387e-02):7.770683e-02,(45:1.011377e-02,(51:3.294801e-03,46:2.289324e-03):2.042268e-02):1.304233e-01):2.171319e-01,(((2:2.524149e-01,30:4.599963e-01):1.708868e-01,9:2.223034e-01):1.773388e-01,(8:4.334834e-01,7:4.635803e-01):2.465537e-01):1.051129e-01):6.017447e-01):1.117760e+00):6.652205e-01,11:3.305296e+00):2.492874e-01,((53:9.242864e-01,(23:5.200153e-01,((18:1.742199e-01,19:2.168229e-01):1.387740e-01,42:2.320848e-01):2.130592e-01):5.308240e-01):9.188688e-02,((52:3.571850e-01,48:4.141363e-01):2.461181e-01,20:3.956949e-01):3.933726e-01):4.899211e-01):1.520459e-01,((((66:4.983402e-02,38:2.364739e-02):1.694000e-01,27:1.765454e-01):3.385259e-01,41:4.325972e-01):6.063849e-01,(((39:1.142548e-01,25:1.948924e-01):1.715318e-01,40:2.427234e-01):6.118659e-01,((49:2.860066e-01,21:3.437516e-01):4.268545e-01,55:8.639290e-01):2.392034e-01):1.464826e-01):3.043381e-01):1.593822e-01):1.630467e-01,((28:1.438130e-01,43:1.232550e-01):4.316700e-01,(24:2.527638e-01,(44:1.792725e-01,15:1.792503e-01):1.298863e-01):1.710785e-01):5.138919e-01):1.175567e-01,54:1.312080e+00):4.690880e-02,(((6:7.656526e-01,12:5.388615e-01):1.269247e+00,13:1.343271e+00):8.297676e-01,(36:3.720066e-01,10:5.570646e-01):5.599377e-01):4.813720e-01):1.712572e-01,(70:6.120629e-01,(50:3.212145e-01,22:4.684172e-01):2.730964e-01):5.280819e-01):2.420292e-01,1:7.312434e-01);
   tree gen.34500 = [&U] ((((17:5.753093e-01,(14:2.744169e-01,(71:3.045903e-01,37:3.197229e-01):2.915085e-02):2.303636e-01):8.987714e-02,57:5.052590e-01):4.978958e-02,((16:7.824362e-02,60:8.658234e-02):7.258588e-02,67:9.630631e-02):4.233343e-01):1.810497e-01,(((((((31:6.815202e-01,((59:5.368448e-02,29:8.282758e-02):8.129299e-01,(34:7.252980e-01,(47:8.243973e-01,((((65:6.061503e-01,35:4.359867e-01):1.245537e-01,(64:2.321555e-01,73:2.398767e-01):1.490286e-01):1.027895e-01,26:8.780345e-01):1.416731e-01,(61:3.257785e-01,74:3.760098e-01):3.694995e-01):9.338961e-02):1.840656e-01):6.195677e-02):1.191512e-01):3.416471e-01,63:1.279065e+00):3.637157e-01,(((((62:3.158815e+00,((((4:6.985073e-01,3:4.957818e-01):1.507564e+00,(69:2.394753e+00,(5:1.660446e+00,33:1.714960e+00):5.907906e-01):4.631207e-01):2.843103e-01,68:2.544777e+00):2.564401e-01,(32:1.102968e+00,58:8.786855e-01):1.881793e+00):1.016162e-01):1.718550e-01,(72:9.511075e-01,(((56:1.148134e-01,75:8.346833e-02):3.756482e-02,(45:1.019246e-02,(51:3.320438e-03,46:2.307137e-03):2.058159e-02):1.314381e-01):2.736111e-01,(((2:2.163914e-01,30:4.635755e-01):1.722165e-01,9:3.084063e-01):1.755379e-01,(8:4.368564e-01,7:4.671874e-01):2.484722e-01):1.464944e-01):5.251700e-01):1.047864e+00):7.561591e-01,11:3.331015e+00):2.419276e-01,((53:7.514414e-01,(23:5.240616e-01,((18:1.755755e-01,19:2.185101e-01):1.398538e-01,42:2.338907e-01):3.008149e-01):4.860021e-01):2.020825e-01,((52:3.344691e-01,48:4.173588e-01):2.326631e-01,20:3.987738e-01):3.964335e-01):3.899156e-01):3.161804e-01,((((66:5.022178e-02,38:2.383139e-02):1.249102e-01,27:1.779192e-01):2.800817e-01,41:4.359633e-01):6.111032e-01,(((39:1.171486e-01,25:1.964088e-01):1.728665e-01,40:2.446121e-01):6.166268e-01,((49:2.882321e-01,21:3.678689e-01):4.301758e-01,55:8.706513e-01):2.410646e-01):2.141479e-01):3.067062e-01):7.188224e-02):1.529347e-01,((28:1.449320e-01,43:1.242141e-01):3.611168e-01,(24:2.547306e-01,(44:1.806674e-01,15:1.806450e-01):2.592122e-01):1.724097e-01):5.291123e-01):1.184714e-01,54:1.322289e+00):1.141830e-01,(((6:7.716102e-01,12:5.430544e-01):1.279123e+00,13:1.256504e+00):4.778581e-01,(36:3.749012e-01,10:5.613992e-01):5.642947e-01):4.851176e-01):1.725898e-01,(70:6.168254e-01,(50:3.237139e-01,22:4.720620e-01):2.752214e-01):5.321909e-01):2.439124e-01,1:7.369333e-01);
   tree gen.35000 = [&U] ((((17:5.728142e-01,(14:2.744169e-01,(71:3.045903e-01,37:3.197229e-01):2.915085e-02):2.086645e-01):1.368325e-01,57:5.052590e-01):4.956313e-02,((16:7.824362e-02,60:8.658234e-02):7.258588e-02,67:1.126695e-01):4.233343e-01):1.727188e-01,(((((((31:7.008243e-01,((59:5.976143e-02,29:8.282758e-02):8.129299e-01,(34:7.252980e-01,(47:8.243973e-01,((((65:6.061503e-01,35:4.359867e-01):1.245537e-01,(64:2.110200e-01,73:2.398767e-01):1.490286e-01):1.027895e-01,26:8.780345e-01):1.416731e-01,(61:3.257785e-01,74:3.760098e-01):3.694995e-01):1.241790e-01):1.840656e-01):6.633860e-02):1.191512e-01):4.530676e-01,63:1.279065e+00):2.571287e-01,(((((62:3.158815e+00,((((4:6.985073e-01,3:5.041402e-01):1.464385e+00,(69:2.394753e+00,(5:1.660446e+00,33:1.714960e+00):5.907906e-01):4.631207e-01):4.755329e-01,68:2.183707e+00):3.700809e-01,(32:1.102968e+00,58:8.786855e-01):1.821425e+00):1.533934e-01):1.718550e-01,(72:9.511075e-01,(((56:1.148134e-01,75:8.346833e-02):6.494893e-02,(45:1.019246e-02,(51:2.909634e-03,46:3.032153e-03):1.809332e-02):1.314381e-01):2.736111e-01,(((2:1.600106e-01,30:4.635755e-01):1.722165e-01,9:3.084063e-01):1.755379e-01,(8:4.368564e-01,7:4.310133e-01):2.484722e-01):1.464944e-01):5.846495e-01):1.047864e+00):9.364702e-01,11:3.331015e+00):2.206823e-01,((53:7.514414e-01,(23:5.240616e-01,((18:1.755755e-01,19:2.185101e-01):1.398538e-01,42:2.338907e-01):2.721136e-01):4.885880e-01):2.020825e-01,((52:3.344691e-01,48:3.318413e-01):1.832548e-01,20:3.987738e-01):4.311104e-01):4.172720e-01):3.161804e-01,((((66:5.022178e-02,38:3.139976e-02):1.196572e-01,27:1.779192e-01):2.800817e-01,41:4.359633e-01):6.188550e-01,(((39:1.171486e-01,25:1.963549e-01):1.728665e-01,40:2.446121e-01):4.153491e-01,((49:2.882321e-01,21:3.360085e-01):4.301758e-01,55:8.706513e-01):2.410646e-01):2.141479e-01):2.597172e-01):8.509797e-02):1.529347e-01,((28:1.449320e-01,43:1.242141e-01):3.611168e-01,(24:2.304196e-01,(44:1.516690e-01,15:2.077799e-01):2.592122e-01):1.724097e-01):5.516572e-01):1.184714e-01,54:1.322289e+00):1.076739e-01,(((6:7.716102e-01,12:5.430544e-01):1.417601e+00,13:1.062274e+00):5.353631e-01,(36:3.749012e-01,10:5.613992e-01):5.642947e-01):4.851176e-01):2.036083e-01,(70:6.168254e-01,(50:3.237139e-01,22:4.435519e-01):2.752214e-01):5.321909e-01):2.049264e-01,1:7.369333e-01);
   tree gen.35500 = [&U] ((((17:5.751536e-01,(14:2.755376e-01,(71:3.058343e-01,37:3.210287e-01):3.608304e-02):2.095167e-01):1.373914e-01,57:5.073225e-01):5.929827e-02,((16:7.856317e-02,60:8.693595e-02):7.288232e-02,67:1.224661e-01):4.250632e-01):1.780912e-01,((70:6.193445e-01,(50:2.911715e-01,22:4.453634e-01):4.755494e-01):3.793367e-01,((((((31:7.036865e-01,((59:6.000550e-02,29:7.911879e-02):8.162499e-01,(34:7.282601e-01,(47:8.277642e-01,((((65:6.086258e-01,35:4.377673e-01):1.250623e-01,(64:2.118818e-01,73:2.408564e-01):1.874053e-01):1.808140e-01,26:8.816205e-01):1.142916e-01,(61:3.271090e-01,74:3.775454e-01):3.710086e-01):1.479465e-01):1.848174e-01):1.049806e-01):1.196378e-01):4.549179e-01,63:1.284289e+00):2.581789e-01,(((((62:3.171716e+00,((((4:7.013600e-01,3:5.061992e-01):1.470366e+00,(69:2.404533e+00,(5:1.358501e+00,33:1.562864e+00):9.215261e-01):5.887854e-01):4.774750e-01,68:2.540269e+00):1.546830e-01,(32:1.253340e+00,58:8.822741e-01):1.812313e+00):1.540198e-01):2.589923e-01,(72:9.549918e-01,(((56:1.145443e-01,75:8.380922e-02):5.395848e-02,(45:1.165512e-02,(51:2.921517e-03,46:2.090419e-03):7.402448e-03):1.392934e-01):2.747286e-01,(((2:1.860094e-01,30:4.654688e-01):1.729198e-01,9:2.551131e-01):1.762548e-01,(8:3.370680e-01,7:4.327736e-01):2.494870e-01):1.640049e-01):5.870373e-01):1.052144e+00):9.402948e-01,11:3.344619e+00):2.215835e-01,((53:7.545104e-01,(23:5.262019e-01,((18:1.762925e-01,19:2.194025e-01):1.569549e-01,42:2.397840e-01):2.732249e-01):4.905834e-01):2.029078e-01,((52:3.358351e-01,48:3.331965e-01):1.840032e-01,20:4.004024e-01):4.328711e-01):4.189762e-01):3.174717e-01,((((66:5.405669e-02,38:1.933227e-02):1.347602e-01,27:1.786458e-01):2.812256e-01,41:4.377438e-01):6.213825e-01,(((39:1.176270e-01,25:1.971568e-01):1.735725e-01,40:2.456111e-01):4.170454e-01,((49:2.894092e-01,21:3.373807e-01):4.324367e-01,55:8.742071e-01):1.536115e-01):2.150225e-01):2.607779e-01):1.468472e-01):1.535593e-01,((28:1.455239e-01,43:1.247214e-01):3.152118e-01,(24:2.313606e-01,(44:1.522884e-01,15:2.086285e-01):1.596129e-01):1.753594e-01):5.539102e-01):1.189553e-01,54:1.327689e+00):8.134978e-02,(((6:7.747615e-01,12:3.699405e-01):1.423391e+00,13:1.190516e+00):6.652082e-01,(36:3.764323e-01,10:5.636920e-01):5.665993e-01):5.443297e-01):2.882940e-01):1.929514e-01,1:7.399430e-01);
   tree gen.36000 = [&U] ((((17:5.751536e-01,(14:2.755376e-01,(71:2.758463e-01,37:3.210287e-01):5.788364e-02):1.739071e-01):1.634422e-01,57:5.073225e-01):7.827839e-02,((16:7.856317e-02,60:8.693595e-02):4.267097e-02,67:8.537995e-02):3.992871e-01):1.720656e-01,((70:6.193445e-01,(50:2.911715e-01,22:4.453634e-01):4.755494e-01):4.493969e-01,((((((31:7.036865e-01,((59:6.000550e-02,29:7.911879e-02):8.162499e-01,(34:7.282601e-01,(47:8.277642e-01,((((65:6.086258e-01,35:4.377673e-01):1.250623e-01,(64:1.615564e-01,73:2.876358e-01):1.874053e-01):1.749466e-01,26:8.816205e-01):1.142916e-01,(61:3.271090e-01,74:3.775454e-01):3.710086e-01):1.479465e-01):1.848174e-01):1.049806e-01):1.196378e-01):4.549179e-01,63:1.284289e+00):2.908835e-01,((((((62:3.118964e+00,(32:1.255645e+00,58:9.092486e-01):1.734017e+00):1.525482e-02,(((4:5.126282e-01,3:5.061992e-01):1.470366e+00,(69:2.404533e+00,(5:1.358501e+00,33:1.806547e+00):5.008411e-01):5.887854e-01):4.774750e-01,68:2.540269e+00):2.856924e-01):2.589923e-01,(72:9.549918e-01,(((56:1.145443e-01,75:8.380922e-02):5.395848e-02,(45:1.165512e-02,(51:2.921517e-03,46:1.698318e-03):1.346678e-02):1.497680e-01):2.747286e-01,(((2:1.807016e-01,30:4.195915e-01):2.043929e-01,9:2.551131e-01):1.762548e-01,(8:4.084731e-01,7:3.494675e-01):2.868706e-01):1.640049e-01):5.870373e-01):1.052144e+00):9.402948e-01,11:3.344619e+00):2.259121e-01,((53:7.545104e-01,(23:5.262019e-01,((18:1.762925e-01,19:2.194025e-01):1.273642e-01,42:2.397840e-01):2.732249e-01):5.976270e-01):2.029078e-01,((52:3.358351e-01,48:3.331965e-01):1.840032e-01,20:4.004024e-01):3.759806e-01):2.247921e-01):4.003287e-01,((((66:3.826693e-02,38:2.108276e-02):1.127831e-01,27:1.786458e-01):3.111009e-01,41:4.377438e-01):6.213825e-01,(((39:1.176270e-01,25:1.971568e-01):1.735725e-01,40:2.456111e-01):4.134847e-01,((49:2.894092e-01,21:3.373807e-01):4.653161e-01,55:8.742071e-01):2.371289e-01):1.498986e-01):3.973054e-01):1.468472e-01):2.248485e-01,((28:1.455239e-01,43:1.247214e-01):3.152118e-01,(24:3.068944e-01,(44:1.969572e-01,15:2.086285e-01):1.121150e-01):1.559086e-01):5.331244e-01):6.442767e-02,54:1.327689e+00):8.134978e-02,(((6:7.747615e-01,12:3.699405e-01):1.423391e+00,13:1.190516e+00):6.652082e-01,(36:3.764323e-01,10:5.636920e-01):5.665993e-01):5.443297e-01):2.882940e-01):1.929514e-01,1:7.399430e-01);
   tree gen.36500 = [&U] (((((17:5.833221e-01,(14:3.038877e-01,(71:2.797639e-01,37:3.255880e-01):7.366841e-02):2.075650e-01):1.657634e-01,57:5.145277e-01):7.939013e-02,((16:7.967895e-02,60:9.788376e-02):5.671910e-02,67:8.669672e-02):4.375007e-01):1.806086e-01,((((((31:7.136804e-01,((59:5.139537e-02,29:8.450394e-02):7.039998e-01,(34:7.386031e-01,(47:8.395203e-01,((((65:5.228709e-01,35:4.439846e-01):1.268385e-01,(64:1.638508e-01,73:2.917209e-01):1.900669e-01):1.774313e-01,26:8.941415e-01):1.159148e-01,(61:3.317547e-01,74:3.829075e-01):3.762777e-01):1.352802e-01):1.874422e-01):8.014863e-02):9.702804e-02):4.258374e-01,63:1.302529e+00):2.336304e-01,((((((62:3.135867e+00,(32:1.218611e+00,58:9.221620e-01):1.697407e+00):1.334727e-01,(((4:5.199087e-01,3:5.133884e-01):1.491248e+00,(69:2.438683e+00,(5:1.377795e+00,33:1.832204e+00):5.079542e-01):5.971476e-01):4.842563e-01,68:2.576347e+00):2.186802e-01):3.007498e-01,(72:9.685549e-01,(((56:1.161711e-01,75:8.499950e-02):5.472482e-02,(45:8.683213e-03,(51:5.084351e-03,46:1.118696e-03):7.972649e-03):1.518950e-01):2.447326e-01,(((2:1.832680e-01,30:4.255507e-01):2.072958e-01,9:2.587363e-01):1.787581e-01,(8:4.142743e-01,7:3.544307e-01):2.909449e-01):1.417008e-01):5.953745e-01):9.933278e-01):9.536492e-01,11:3.392120e+00):2.370786e-01,((53:7.652262e-01,(23:5.336752e-01,((18:1.787963e-01,19:2.225185e-01):1.291730e-01,42:2.355246e-01):2.887744e-01):6.061147e-01):2.057896e-01,((52:3.406047e-01,48:3.379287e-01):1.866165e-01,20:4.060891e-01):3.813204e-01):2.279847e-01):4.060143e-01,((((66:3.881041e-02,38:2.138219e-02):1.143848e-01,27:1.811830e-01):3.155192e-01,41:4.439608e-01):6.302075e-01,(((39:1.192976e-01,25:1.999569e-01):1.760376e-01,40:2.490993e-01):4.269962e-01,((49:2.935195e-01,21:5.005454e-01):4.066193e-01,55:9.096204e-01):2.251768e-01):2.411719e-01):1.413960e-01):1.494611e-01):2.280419e-01,((28:1.475907e-01,43:1.264927e-01):4.007601e-01,(24:3.112530e-01,(44:1.997544e-01,15:2.115915e-01):1.137073e-01):1.581229e-01):4.887021e-01):6.019241e-02,54:1.346546e+00):8.174123e-02,(((6:5.590817e-01,12:3.751945e-01):1.443606e+00,13:1.207424e+00):6.674585e-01,(36:3.817785e-01,10:5.716977e-01):5.746463e-01):4.679228e-01):2.923885e-01):2.021601e-01,(70:6.281406e-01,(50:2.953068e-01,22:4.516886e-01):4.823033e-01):4.572699e-01,1:7.504519e-01);
   tree gen.37000 = [&U] (((((17:5.669860e-01,(14:2.953772e-01,(71:2.721643e-01,37:3.164698e-01):7.160530e-02):2.017521e-01):1.771367e-01,57:5.001182e-01):7.716678e-02,((16:6.174360e-02,60:9.514249e-02):5.513066e-02,67:8.426875e-02):3.737248e-01):1.749720e-01,((((((31:6.936936e-01,((59:4.143030e-02,29:9.201308e-02):6.406624e-01,(34:7.179183e-01,(47:8.160093e-01,((((65:5.082277e-01,35:4.315506e-01):5.113959e-02,(64:1.592621e-01,73:2.835512e-01):1.847440e-01):1.050149e-01,26:7.856156e-01):1.126686e-01,(61:3.224638e-01,74:3.721840e-01):3.657400e-01):6.674800e-02):1.821928e-01):7.790404e-02):1.283942e-01):4.139117e-01,63:1.330195e+00):2.270875e-01,((((((62:3.048046e+00,(32:1.184484e+00,58:8.341656e-01):1.649870e+00):1.297348e-01,(((4:5.053485e-01,3:4.990108e-01):1.449485e+00,(69:2.370387e+00,(5:1.277071e+00,33:1.780893e+00):4.937288e-01):5.804242e-01):4.706945e-01,68:2.504196e+00):1.337841e-01):2.746209e-01,(72:9.414302e-01,(((56:1.129177e-01,75:8.001214e-02):5.345485e-02,(45:8.440037e-03,(51:5.237204e-03,46:2.591305e-03):1.087379e-02):1.476412e-01):2.378788e-01,(((2:1.781355e-01,30:4.136330e-01):1.503812e-01,9:2.514903e-01):1.737519e-01,(8:4.026724e-01,7:3.445048e-01):2.827968e-01):1.377325e-01):5.787009e-01):9.655093e-01):9.269419e-01,11:3.297123e+00):2.304392e-01,((53:7.437957e-01,(23:6.085106e-01,((18:1.737890e-01,19:2.162868e-01):1.255555e-01,42:2.289286e-01):1.470020e-01):6.163223e-01):2.092938e-01,((52:3.310660e-01,48:3.284649e-01):1.823173e-01,20:3.947164e-01):4.226847e-01):2.133031e-01):3.485880e-01,((((66:3.772351e-02,38:3.124584e-02):1.111815e-01,27:1.761089e-01):3.066830e-01,41:4.315275e-01):7.046599e-01,(((39:1.159566e-01,25:1.943570e-01):1.711076e-01,40:2.421232e-01):4.150380e-01,((49:2.852994e-01,21:4.865275e-01):3.952318e-01,55:8.841462e-01):1.934002e-01):2.344178e-01):1.374361e-01):1.452754e-01):2.297574e-01,((28:1.434574e-01,43:1.229502e-01):3.895367e-01,(24:3.025363e-01,(44:2.138760e-01,15:2.056658e-01):1.437904e-01):1.536946e-01):4.750159e-01):8.021671e-02,54:1.308835e+00):7.945204e-02,(((6:5.434245e-01,12:3.646871e-01):1.403177e+00,13:1.173609e+00):6.487661e-01,(36:3.710867e-01,10:5.556871e-01):4.063400e-01):4.485057e-01):2.842000e-01):9.479123e-02,(70:6.105493e-01,(50:2.870367e-01,22:4.390389e-01):4.687962e-01):4.444639e-01,1:7.294352e-01);
   tree gen.37500 = [&U] (((((17:5.516312e-01,(14:2.873780e-01,(71:2.647937e-01,37:3.078994e-01):6.966613e-02):1.962884e-01):7.439942e-02,57:4.865743e-01):1.938737e-01,((16:6.007150e-02,60:9.256591e-02):5.324367e-02,67:8.198664e-02):3.636038e-01):1.731700e-01,((((((31:6.749074e-01,((59:3.877528e-02,29:8.952124e-02):6.481168e-01,(34:6.984761e-01,(47:7.939106e-01,((((65:4.944642e-01,35:4.198636e-01):4.975466e-02,(64:1.549491e-01,73:2.758722e-01):1.894968e-01):9.337473e-02,26:7.643400e-01):1.047577e-01,(61:3.137311e-01,74:3.621048e-01):3.558352e-01):6.390758e-02):1.772588e-01):1.428574e-01):1.249171e-01):4.027024e-01,63:1.294172e+00):2.209377e-01,((((((62:2.965501e+00,(32:9.784473e-01,58:8.115753e-01):1.605189e+00):8.421662e-02,(((4:4.916630e-01,3:5.041442e-01):1.316841e+00,(69:2.306194e+00,(5:1.038224e+00,33:1.732664e+00):6.545606e-01):9.201340e-01):1.508189e-01,68:2.436379e+00):1.744398e-01):2.613208e-01,(72:9.159350e-01,(((56:1.098597e-01,75:8.048978e-02):5.200722e-02,(45:2.175919e-02,(51:3.247099e-03,46:2.521129e-03):1.057931e-02):1.442058e-01):2.314367e-01,(((2:1.733113e-01,30:4.024313e-01):1.463087e-01,9:2.446796e-01):1.690465e-01,(8:3.917675e-01,7:3.351751e-01):2.751383e-01):1.340025e-01):5.115915e-01):9.154989e-01):9.018391e-01,11:3.207832e+00):2.022467e-01,((53:7.236527e-01,(23:5.920313e-01,((18:1.690826e-01,19:2.104294e-01):1.221553e-01,42:2.227289e-01):1.430210e-01):5.996315e-01):9.916096e-02,((52:3.221003e-01,48:3.195696e-01):1.773799e-01,20:3.840269e-01):4.666794e-01):2.773057e-01):3.391478e-01,((((66:3.670191e-02,38:3.039966e-02):1.081705e-01,27:1.713396e-01):3.412409e-01,41:4.198412e-01):6.855767e-01,(((39:1.128163e-01,25:1.890936e-01):1.664738e-01,40:2.355662e-01):4.037982e-01,((49:1.730746e-01,21:4.733517e-01):3.845284e-01,55:8.602023e-01):2.375239e-01):2.025496e-01):1.795583e-01):1.413412e-01):2.235352e-01,((28:1.395724e-01,43:1.397010e-01):3.789875e-01,(24:2.315946e-01,(44:2.080839e-01,15:2.216967e-01):1.215548e-01):2.183212e-01):4.621518e-01):8.460481e-02,54:1.273390e+00):8.147372e-02,(((6:5.287078e-01,12:3.548109e-01):1.365177e+00,13:1.141826e+00):6.311966e-01,(36:3.610372e-01,10:5.406384e-01):3.953357e-01):4.363595e-01):2.765035e-01):9.222416e-02,(70:5.940148e-01,(50:2.792633e-01,22:4.271491e-01):4.561006e-01):4.324272e-01,1:7.096811e-01);
   tree gen.38000 = [&U] (((((17:5.438838e-01,(14:2.833419e-01,(71:2.610748e-01,37:3.035751e-01):8.138074e-02):1.665880e-01):1.488865e-01,57:4.797405e-01):7.300760e-02,((16:5.922781e-02,60:9.126585e-02):5.249588e-02,67:1.121306e-01):3.699210e-01):1.505655e-01,((((((31:6.654286e-01,((59:3.823070e-02,29:9.050819e-02):6.486599e-01,(34:6.886663e-01,(47:7.035245e-01,((((65:4.875196e-01,35:4.139668e-01):4.905587e-02,(64:1.527729e-01,73:2.737172e-01):1.868354e-01):1.141514e-01,26:7.536052e-01):8.983424e-02,(61:3.093248e-01,74:3.570191e-01):3.508377e-01):6.301002e-02):1.747693e-01):1.408510e-01):6.865617e-02):3.970466e-01,63:1.275995e+00):2.178347e-01,((((((62:2.617431e+00,(32:1.050510e+00,58:8.001770e-01):1.457249e+00):3.202870e-01,(((4:4.847577e-01,3:4.970637e-01):1.298347e+00,(69:2.273804e+00,(5:1.023643e+00,33:1.708329e+00):4.838252e-01):9.452698e-01):1.487007e-01,68:2.402161e+00):2.366125e-01):2.436603e-01,(72:9.030711e-01,(((56:1.083168e-01,75:7.935933e-02):5.127679e-02,(45:1.929512e-02,(51:4.067827e-03,46:2.485720e-03):1.064134e-02):1.421804e-01):2.281863e-01,(((2:1.708772e-01,30:3.523698e-01):1.602943e-01,9:2.412431e-01):1.500729e-01,(8:3.862653e-01,7:3.304677e-01):2.712741e-01):1.321205e-01):5.044063e-01):1.010654e+00):3.188250e-01,11:3.162779e+00):5.482412e-01,((53:7.134893e-01,(23:5.837165e-01,((18:1.667079e-01,19:1.758721e-01):1.364023e-01,42:2.174983e-01):1.505285e-01):5.726224e-01):1.760361e-01,((52:3.175765e-01,48:3.150814e-01):3.433597e-01,20:3.690761e-01):4.601251e-01):2.734110e-01):3.343846e-01,((((66:4.345789e-02,38:2.997271e-02):1.392647e-01,27:1.689332e-01):3.364483e-01,41:4.139447e-01):6.759481e-01,(((39:1.112319e-01,25:1.804857e-01):1.641357e-01,40:2.322577e-01):3.981270e-01,((49:3.156385e-01,21:3.963210e-01):3.649828e-01,55:8.481211e-01):2.341879e-01):1.997049e-01):1.770365e-01):1.393561e-01):2.203958e-01,((28:1.376121e-01,43:1.377389e-01):2.463366e-01,(24:2.283419e-01,(44:1.326900e-01,15:2.185830e-01):1.850763e-01):1.737079e-01):4.556610e-01):8.146678e-02,54:1.255506e+00):8.032945e-02,(((6:5.212823e-01,12:3.498277e-01):2.251136e+00,13:1.125790e+00):3.418261e-01,(36:3.559665e-01,10:5.330453e-01):3.887919e-01):3.435072e-01):2.726201e-01):1.852130e-01,(70:5.856721e-01,(50:2.759364e-01,22:4.364866e-01):4.663705e-01):4.400695e-01,1:6.997139e-01);
   tree gen.38500 = [&U] ((((17:5.668975e-01,(14:2.953312e-01,(71:2.850158e-01,37:3.164205e-01):9.332642e-02):2.027911e-01):1.551864e-01,57:5.000401e-01):1.072813e-01,((16:6.173397e-02,60:9.512765e-02):5.471718e-02,67:1.114568e-01):3.855737e-01):1.283115e-01,(((((((31:6.935854e-01,((59:3.984838e-02,29:9.902932e-02):6.761071e-01,(34:7.178063e-01,(47:7.332933e-01,((((65:5.081484e-01,35:4.314833e-01):5.113161e-02,(64:1.477525e-01,73:3.060351e-01):1.947411e-01):1.841950e-01,26:7.854930e-01):9.363546e-02,(61:3.224135e-01,74:3.721260e-01):2.872606e-01):6.073946e-02):1.680913e-01):1.468110e-01):1.004894e-01):4.138471e-01,63:1.384400e+00):2.547395e-01,((((((62:2.728184e+00,(32:9.113813e-01,58:8.340355e-01):1.518911e+00):3.338396e-01,(((4:5.052696e-01,3:5.180963e-01):1.359939e+00,(69:2.370017e+00,(5:1.066957e+00,33:1.780615e+00):5.042977e-01):4.413094e-01):1.415236e-01,68:2.503805e+00):1.547771e-01):1.960612e-01,(72:9.412834e-01,(((56:1.129001e-01,75:8.271732e-02):5.344651e-02,(45:1.379851e-02,(51:4.239952e-03,46:1.583290e-03):1.109162e-02):1.481966e-01):2.378417e-01,(((2:1.781077e-01,30:3.672799e-01):1.670770e-01,9:2.514510e-01):1.564231e-01,(8:3.715226e-01,7:3.444510e-01):2.563507e-01):1.842870e-01):5.257497e-01):1.053419e+00):5.966546e-01,11:3.296608e+00):5.714393e-01,((53:7.436797e-01,(23:6.084157e-01,((18:1.737619e-01,19:1.833140e-01):1.421740e-01,42:2.267014e-01):2.070512e-01):5.968522e-01):1.834848e-01,((52:3.310143e-01,48:3.284136e-01):2.284941e-01,20:3.846931e-01):4.795947e-01):2.849800e-01):3.485336e-01,((((66:4.529676e-02,38:2.048898e-02):1.451575e-01,27:1.760814e-01):3.166400e-01,41:4.314602e-01):6.651248e-01,(((39:1.159385e-01,25:1.779828e-01):2.078561e-01,40:2.420854e-01):4.031112e-01,((49:3.289944e-01,21:4.130909e-01):3.804266e-01,55:8.840083e-01):2.440973e-01):2.081552e-01):2.689425e-01):2.161680e-01):2.033299e-01,((28:1.434350e-01,43:1.435672e-01):3.038614e-01,(24:2.380039e-01,(44:1.383046e-01,15:2.278321e-01):1.929076e-01):1.810581e-01):4.749418e-01):8.491394e-02,54:1.392967e+00):8.372849e-02,(((6:5.433397e-01,12:3.646302e-01):2.346390e+00,13:1.173426e+00):3.562900e-01,(36:3.710288e-01,10:4.654426e-01):6.218552e-01):4.133227e-01):1.042256e-01,(70:6.104541e-01,(50:2.876123e-01,22:4.549560e-01):4.488716e-01):4.586905e-01):1.763106e-01,1:7.293214e-01);
   tree gen.39000 = [&U] ((((17:5.713929e-01,(14:2.290986e-01,(71:2.841442e-01,37:2.230531e-01):1.009751e-01):1.996310e-01):1.515004e-01,57:4.881630e-01):8.575873e-02,((16:5.100220e-02,60:9.016372e-02):5.341751e-02,67:1.271389e-01):3.764154e-01):1.632817e-01,(((((((31:6.771111e-01,((59:3.890189e-02,29:9.667714e-02):6.313620e-01,(34:7.007567e-01,(47:7.158758e-01,((((65:4.960787e-01,35:4.212346e-01):3.373793e-02,(64:1.442431e-01,73:2.987660e-01):1.967582e-01):1.798199e-01,26:7.668357e-01):9.141140e-02,(61:3.147554e-01,74:3.632871e-01):2.952707e-01):1.231394e-01):1.637230e-01):1.283492e-01):7.713625e-02):4.040172e-01,63:1.567896e+00):2.783930e-01,((((((62:2.663383e+00,(32:8.897339e-01,58:8.142252e-01):1.401744e+00):1.890602e-01,(((4:4.932683e-01,3:5.057903e-01):1.286512e+00,(69:2.313724e+00,(5:1.041614e+00,33:1.738321e+00):4.923194e-01):4.308273e-01):2.914548e-01,68:2.444334e+00):3.420311e-01):2.779595e-01,(72:9.189257e-01,(((56:1.102184e-01,75:8.075259e-02):5.217703e-02,(45:1.347077e-02,(51:4.139243e-03,46:1.244422e-03):1.082817e-02):1.446766e-01):2.321924e-01,(((2:1.738772e-01,30:3.549891e-01):1.631085e-01,9:2.454785e-01):1.865812e-01,(8:3.626981e-01,7:3.450916e-01):2.502618e-01):1.362908e-01):5.132619e-01):9.678219e-01):5.824827e-01,11:3.218306e+00):5.578663e-01,((53:7.260156e-01,(23:5.523343e-01,((18:1.696347e-01,19:1.789598e-01):1.591234e-01,42:2.213167e-01):2.021332e-01):5.827657e-01):1.791266e-01,((52:3.231520e-01,48:3.206130e-01):2.230669e-01,20:3.755557e-01):4.682032e-01):2.782111e-01):1.717901e-01,((((66:4.422085e-02,38:2.000232e-02):1.417097e-01,27:1.718991e-01):3.091191e-01,41:4.212120e-01):6.493265e-01,(((39:1.251689e-01,25:1.737553e-01):1.858561e-01,40:2.363353e-01):3.935363e-01,((49:3.211800e-01,21:3.764410e-01):4.238320e-01,55:8.630110e-01):2.382994e-01):2.032110e-01):2.625544e-01):7.491826e-02):1.552365e-01,((28:1.400281e-01,43:1.401571e-01):2.966440e-01,(24:2.323508e-01,(44:1.350195e-01,15:2.224206e-01):1.883255e-01):1.767575e-01):4.452599e-01):8.780887e-02,54:1.359881e+00):7.609962e-02,(((6:5.304341e-01,12:5.970142e-01):2.290657e+00,13:1.145555e+00):3.478273e-01,(36:3.622160e-01,10:4.543872e-01):4.463142e-01):6.519308e-01):1.021024e-01,(70:5.959544e-01,(50:2.807808e-01,22:4.441497e-01):3.456233e-01):5.364848e-01):1.721229e-01,1:7.119983e-01);
   tree gen.39500 = [&U] (((((10:3.844026e-01,36:4.898131e-01):2.303298e-01,(12:9.041563e-01,6:3.714093e-01):1.708541e+00):6.308381e-01,(54:1.167786e+00,(((28:6.011255e-02,43:1.924677e-01):4.193274e-01,(24:2.907546e-01,(44:1.890013e-01,15:2.492136e-01):1.243111e-01):1.452699e-01):5.822555e-01,(((((49:2.553789e-01,21:3.995434e-01):3.951728e-01,55:1.005561e+00):2.142409e-01,(40:1.828509e-01,(39:1.329528e-01,25:2.059551e-01):2.003384e-01):6.220521e-01):1.235911e-01,(41:4.052687e-01,(27:1.488740e-01,(66:4.124560e-02,38:2.198460e-02):1.326684e-01):3.651423e-01):6.287227e-01):3.394238e-01,((((20:4.353000e-01,(52:4.384315e-01,48:2.960962e-01):2.618377e-01):4.803051e-01,(53:7.355337e-01,(((19:2.196957e-01,18:1.845891e-01):1.415162e-01,42:2.578257e-01):1.909483e-01,23:6.910662e-01):6.375947e-01):2.250001e-01):4.237501e-01,((((72:1.034628e+00,((((51:3.170387e-03,46:4.653948e-03):3.563219e-03,45:1.412724e-02):1.331809e-01,(56:1.004731e-01,75:9.740505e-02):8.445951e-02):2.788226e-01,((9:2.065414e-01,(2:2.393053e-01,30:3.671214e-01):1.737032e-01):1.679322e-01,(8:3.780973e-01,7:4.230415e-01):3.214131e-01):1.678581e-01):5.550161e-01):7.418955e-01,(((3:3.259011e-01,4:8.369453e-01):2.102630e+00,(69:2.715130e+00,(33:1.856090e+00,5:1.481238e+00):1.036952e+00):7.486152e-01):3.240021e-01,((62:2.813158e+00,68:2.069927e+00):9.491535e-02,(32:9.666052e-01,58:1.136763e+00):1.585123e+00):1.981541e-02):3.856616e-01):5.093444e-01,11:4.265400e+00):1.241027e-01,13:1.917419e+00):3.879938e-01):1.511470e-01,(((((((61:3.782825e-01,74:3.782942e-01):3.525867e-01,(((64:1.609507e-01,73:2.760974e-01):1.458189e-01,(65:5.198976e-01,35:4.688737e-01):7.047528e-02):1.004055e-01,26:7.844457e-01):1.949409e-01):1.046897e-01,47:8.598044e-01):1.108261e-01,34:8.074126e-01):8.731247e-02,(59:5.941235e-02,29:6.568295e-02):7.386815e-01):1.584041e-01,31:6.763308e-01):5.775710e-01,63:1.459495e+00):1.830380e-01):4.357889e-02):2.150171e-01):1.346771e-01):1.133655e-01):2.648206e-01,((50:2.226753e-01,22:4.650824e-01):4.627646e-01,70:6.064447e-01):5.544858e-01):2.000014e-01,(57:4.639868e-01,(((71:3.607497e-01,37:2.481374e-01):7.407230e-02,14:3.311433e-01):2.608271e-01,(17:5.626351e-01,((60:9.507369e-02,16:6.702713e-02):8.632412e-02,67:8.086761e-02):5.306216e-01):1.105774e-01):1.105641e-01):9.530917e-02,1:8.063722e-01);
   tree gen.40000 = [&U] ((((17:5.872975e-01,(14:2.354755e-01,(71:2.920532e-01,37:3.982723e-01):6.870373e-02):2.693479e-01):9.036017e-02,57:5.017509e-01):1.427738e-01,((16:5.242184e-02,60:9.458828e-02):5.490438e-02,67:1.218678e-01):3.995074e-01):1.595208e-01,(((((((31:6.959583e-01,((59:3.998471e-02,29:9.936813e-02):6.489358e-01,(34:7.202621e-01,(47:7.358021e-01,((((65:5.098869e-01,35:4.329595e-01):9.082280e-02,(64:1.730688e-01,73:3.070821e-01):1.428341e-01):1.848252e-01,26:7.881804e-01):9.395581e-02,(61:3.235166e-01,74:3.733991e-01):3.034895e-01):6.629940e-02):1.226694e-01):1.532531e-01):7.928332e-02):4.152630e-01,63:1.622702e+00):2.060362e-01,((((((62:2.737518e+00,(32:9.144994e-01,58:8.368890e-01):1.440761e+00):2.770101e-01,(((4:5.069983e-01,3:4.354755e-01):1.597209e+00,(69:2.378126e+00,(5:1.070608e+00,33:1.801082e+00):6.534254e-01):6.170712e-01):1.843776e-01,68:2.512371e+00):3.515514e-01):3.154753e-01,(72:1.156175e+00,(((56:1.102188e-01,75:8.300032e-02):3.775894e-02,(45:1.384572e-02,(51:5.613642e-03,46:3.107666e-03):1.390249e-02):1.487036e-01):2.386554e-01,(((2:1.896026e-01,30:3.648701e-01):1.676486e-01,9:2.523113e-01):1.917746e-01,(8:3.727937e-01,7:4.152711e-01):3.218679e-01):1.678689e-01):4.708640e-01):7.203341e-01):9.071049e-01,11:3.307887e+00):5.270947e-01,((53:7.462240e-01,(23:4.889651e-01,((18:1.742902e-01,19:1.839411e-01):1.439323e-01,42:1.985471e-01):2.381110e-01):5.989869e-01):1.841125e-01,((52:3.321468e-01,48:3.295372e-01):2.292759e-01,20:3.860092e-01):4.812355e-01):2.859550e-01):2.656442e-01,((((66:4.545173e-02,38:2.055908e-02):1.315853e-01,27:1.766838e-01):3.177233e-01,41:4.329363e-01):6.674003e-01,(((39:1.286530e-01,25:1.785917e-01):1.428131e-01,40:2.053374e-01):3.923931e-01,((49:2.748463e-01,21:3.869191e-01):4.356293e-01,55:8.870327e-01):2.449324e-01):2.260888e-01):2.698626e-01):7.700359e-02):2.138644e-01,((28:1.041634e-01,43:1.188033e-01):3.365043e-01,(24:2.089143e-01,(44:1.387778e-01,15:2.286116e-01):1.557978e-01):1.069697e-01):6.797179e-01):2.115363e-02,54:9.869212e-01):5.044807e-02,(((6:8.815676e-01,12:3.216391e-01):1.070042e+00,13:1.177441e+00):3.575090e-01,(36:3.857913e-01,10:4.670350e-01):4.587372e-01):3.569973e-01):1.299295e-01,(70:6.125426e-01,(50:2.885963e-01,22:4.565125e-01):3.552436e-01):4.816549e-01):1.769139e-01,1:7.318166e-01);
   tree gen.40500 = [&U] ((((17:5.940783e-01,(14:2.381943e-01,(71:2.954252e-01,37:2.784395e-01):6.949697e-02):3.106776e-01):7.407908e-02,57:5.222875e-01):1.117638e-01,((16:5.917858e-02,60:9.568038e-02):5.553829e-02,67:1.232748e-01):4.041200e-01):1.169419e-01,((((((28:1.053661e-01,43:1.201750e-01):3.403895e-01,(24:2.515917e-01,(44:1.403801e-01,15:2.312511e-01):1.575966e-01):1.868980e-01):5.413312e-01,54:9.983159e-01):3.874163e-02,(((31:7.039937e-01,((59:4.044637e-02,29:1.005154e-01):6.564282e-01,(34:7.285781e-01,(47:7.442975e-01,((((65:5.157740e-01,35:3.182284e-01):8.041079e-02,(64:1.750670e-01,73:3.106276e-01):2.162295e-01):1.869591e-01,26:7.972805e-01):9.504061e-02,(61:3.272518e-01,74:2.789082e-01):4.530721e-01):6.706488e-02):1.240857e-01):1.333948e-01):6.348915e-02):3.345065e-01,63:1.641437e+00):2.457179e-01,((((((62:2.769125e+00,(32:9.250580e-01,58:1.011161e+00):1.319329e+00):1.835156e-01,((69:2.405583e+00,(5:1.082969e+00,33:1.821877e+00):5.687596e-01):7.874934e-01,((4:5.053180e-01,3:4.405034e-01):1.583033e+00,68:2.541378e+00):1.808080e-01):3.556103e-01):2.881030e-01,(72:1.169524e+00,(((56:1.114914e-01,75:8.185636e-02):3.819490e-02,(45:1.400558e-02,(51:5.678456e-03,46:3.879591e-03):5.117025e-03):1.504205e-01):2.414109e-01,(((2:1.917917e-01,30:3.690828e-01):1.695842e-01,9:2.552244e-01):1.939888e-01,(8:3.770979e-01,7:4.200657e-01):3.255841e-01):1.698070e-01):4.763005e-01):7.286509e-01):9.175781e-01,11:3.346079e+00):5.331804e-01,((53:7.548398e-01,(23:4.946105e-01,((18:1.595206e-01,19:1.860649e-01):1.455941e-01,42:2.008395e-01):2.308699e-01):6.059027e-01):1.862383e-01,((52:3.359817e-01,48:3.333420e-01):2.319230e-01,20:3.698825e-01):4.867917e-01):2.892566e-01):2.687112e-01,((((66:4.597651e-02,38:2.079645e-02):1.331046e-01,27:1.787238e-01):3.213917e-01,41:4.379349e-01):6.751060e-01,(((39:1.301384e-01,25:1.806537e-01):1.444620e-01,40:2.077082e-01):3.969236e-01,((49:2.780196e-01,21:3.913864e-01):4.406590e-01,55:8.972742e-01):2.477604e-01):2.286992e-01):1.799193e-01):1.673727e-01):2.132903e-01):7.672551e-02,(((6:8.917459e-01,12:4.843101e-01):1.318974e+00,13:1.177112e+00):6.207695e-01,(36:3.902456e-01,10:4.724273e-01):4.640337e-01):3.611191e-01):9.342668e-02,(70:6.196149e-01,(50:2.919284e-01,22:3.933046e-01):3.465670e-01):4.872160e-01):1.789565e-01,1:7.402660e-01);
   tree gen.41000 = [&U] ((((17:6.021180e-01,(14:2.414177e-01,(71:2.994232e-01,37:2.822076e-01):7.043746e-02):2.448363e-01):1.122995e-01,57:5.293556e-01):1.132763e-01,((16:5.997944e-02,60:9.697521e-02):4.565617e-02,67:9.937309e-02):3.709914e-01):1.185245e-01,((((((28:1.406034e-01,43:1.218013e-01):3.156326e-01,(24:2.549964e-01,(44:1.422798e-01,15:2.343806e-01):1.597293e-01):1.894273e-01):5.486570e-01,(((31:7.135208e-01,((59:4.099373e-02,29:1.018757e-01):6.653116e-01,(34:7.384379e-01,(47:6.619288e-01,((((65:5.227539e-01,35:3.615849e-01):8.429484e-02,(64:1.774362e-01,73:3.148313e-01):1.690544e-01):1.221413e-01,26:8.080701e-01):9.632678e-02,(61:3.316805e-01,74:2.826827e-01):3.262056e-01):6.797247e-02):1.257649e-01):8.375230e-02):1.588907e-01):3.390333e-01,63:1.344713e+00):2.490431e-01,((((((62:2.806599e+00,(32:9.589169e-01,58:1.024845e+00):1.337183e+00):1.922579e-01,((69:2.438138e+00,(5:1.097624e+00,33:1.846532e+00):5.764565e-01):8.636953e-01,((4:5.121564e-01,3:4.464646e-01):1.604456e+00,68:1.941508e+00):3.371125e-01):2.210842e-01):2.920019e-01,(72:1.060774e+00,(((56:1.130002e-01,75:8.296412e-02):5.168928e-02,(45:1.419512e-02,(51:3.041985e-03,46:3.241360e-03):6.556696e-03):1.524562e-01):2.446779e-01,(((2:1.908557e-01,30:3.740776e-01):1.829964e-01,9:2.586784e-01):1.442820e-01,(8:3.822011e-01,7:4.257504e-01):3.299902e-01):1.721050e-01):4.423138e-01):7.385117e-01):9.299956e-01,11:3.391361e+00):3.897497e-01,((53:7.650549e-01,(23:5.013041e-01,((18:1.616794e-01,19:1.885829e-01):1.475644e-01,42:2.922534e-01):1.845255e-01):4.969209e-01):1.887586e-01,((52:3.405285e-01,48:2.709176e-01):3.339275e-01,20:3.748881e-01):4.933794e-01):2.931711e-01):3.047274e-01,((((66:4.659870e-02,38:3.254283e-02):1.349059e-01,27:1.684854e-01):3.257410e-01,41:4.438615e-01):6.842421e-01,(((39:1.318995e-01,25:2.083018e-01):1.713390e-01,40:2.105191e-01):4.022951e-01,((49:2.817820e-01,21:3.966830e-01):4.466224e-01,55:8.245074e-01):2.511133e-01):1.652529e-01):1.823542e-01):1.338823e-01):2.161767e-01):1.844207e-02,54:1.011826e+00):7.776383e-02,(((6:3.734850e-01,12:4.908642e-01):1.167746e+00,13:1.193042e+00):7.468383e-01,(36:3.955267e-01,10:4.788206e-01):4.703134e-01):3.660061e-01):9.469101e-02,(70:6.280001e-01,(50:2.958790e-01,22:3.986272e-01):3.512571e-01):4.938095e-01):2.939072e-01,1:7.502840e-01);
   tree gen.41500 = [&U] ((((17:6.323174e-01,(14:2.535262e-01,(71:3.144409e-01,37:2.963618e-01):7.397029e-02):2.512373e-01):1.317553e-01,57:5.559056e-01):1.189577e-01,((16:6.298774e-02,60:1.018390e-01):4.895466e-02,67:1.043572e-01):3.766990e-01):1.244691e-01,((((((28:1.476554e-01,43:1.279103e-01):3.314633e-01,(24:2.677859e-01,(44:1.781183e-01,15:2.461360e-01):1.709458e-01):1.989281e-01):5.761751e-01,(((31:7.493077e-01,((59:4.304978e-02,29:1.069853e-01):6.986806e-01,(34:7.754746e-01,(47:6.951281e-01,((((65:4.983522e-01,35:5.262787e-01):8.852269e-02,(64:1.863356e-01,73:3.306218e-01):1.775334e-01):1.902585e-01,26:8.485992e-01):1.011581e-01,(61:3.483161e-01,74:2.968607e-01):3.425666e-01):7.507071e-02):1.563337e-01):8.795293e-02):1.668600e-01):5.653539e-01,63:1.412158e+00):2.615340e-01,((((((62:2.947365e+00,(32:1.007012e+00,58:1.076246e+00):1.404250e+00):2.236050e-01,((69:2.560423e+00,(5:1.152676e+00,33:1.939146e+00):7.526611e-01):8.627925e-01,((4:5.378438e-01,3:4.688573e-01):1.684929e+00,68:2.038885e+00):3.149782e-01):2.938766e-01):3.066474e-01,(72:1.113978e+00,(((56:1.186678e-01,75:8.867343e-02):5.814674e-02,(45:1.490708e-02,(51:5.138644e-03,46:3.403932e-03):6.885550e-03):1.601027e-01):2.572035e-01,(((2:2.546883e-01,30:3.965176e-01):2.225792e-01,9:2.716525e-01):1.515185e-01,(8:4.013706e-01,7:4.471041e-01):3.465410e-01):1.807370e-01):4.644982e-01):7.755521e-01):9.159093e-01,11:3.561456e+00):3.797221e-01,((53:8.034266e-01,(23:5.264472e-01,((18:1.697885e-01,19:1.980413e-01):1.720486e-01,42:3.069115e-01):1.937804e-01):5.218442e-01):1.982259e-01,((52:3.576079e-01,48:2.845056e-01):2.113664e-01,20:3.936908e-01):5.181251e-01):3.078752e-01):2.702358e-01,((((66:4.893588e-02,38:3.417503e-02):1.416721e-01,27:1.769358e-01):3.420787e-01,41:4.661235e-01):7.185606e-01,(((39:1.066974e-01,25:2.187493e-01):1.510590e-01,40:2.210778e-01):4.224724e-01,((49:2.959149e-01,21:4.241135e-01):4.690229e-01,55:8.658610e-01):2.637080e-01):1.195840e-01):2.405917e-01):8.937032e-02):1.908694e-01):1.012509e-01,54:1.062575e+00):4.078153e-02,(((6:8.082968e-01,12:5.154838e-01):8.915209e-01,13:1.252879e+00):7.842963e-01,(36:4.153645e-01,10:5.028361e-01):5.197837e-01):3.843633e-01):9.944028e-02,(70:6.611669e-01,(50:3.107190e-01,22:4.186205e-01):3.787466e-01):5.359163e-01):3.113276e-01,1:7.879148e-01);
   tree gen.42000 = [&U] ((((17:6.034789e-01,((37:2.828455e-01,71:3.001000e-01):7.156698e-02,14:2.419634e-01):2.316695e-01):9.179290e-02,57:5.305521e-01):1.167576e-01,((16:6.011501e-02,60:9.719441e-02):6.848012e-02,67:1.150719e-01):3.709935e-01):1.187924e-01,((((((28:1.409212e-01,43:1.220766e-01):3.163460e-01,(24:2.555728e-01,(44:1.699948e-01,15:2.349104e-01):1.631494e-01):1.898554e-01):5.498971e-01,(((31:7.151336e-01,((59:4.108639e-02,29:1.021059e-01):7.179851e-01,(34:7.401070e-01,(47:6.634249e-01,((((65:4.756235e-01,35:5.022763e-01):8.448538e-02,(64:1.782958e-01,73:3.155429e-01):2.097369e-01):2.273596e-01,26:8.098966e-01):7.828321e-02,(61:3.324302e-01,74:2.833216e-01):3.269429e-01):7.164691e-02):1.492037e-01):8.394161e-02):8.406622e-02):5.395695e-01,63:1.116922e+00):2.496061e-01,((((((62:2.812943e+00,(32:9.610844e-01,58:1.027161e+00):1.340205e+00):3.069784e-01,((69:2.241999e+00,(5:1.346788e+00,33:1.850706e+00):7.183340e-01):1.038627e+00,((4:5.133140e-01,3:4.474738e-01):1.608083e+00,68:1.945896e+00):3.006128e-01):2.230061e-01):3.993106e-01,(72:1.063172e+00,(((56:1.132556e-01,75:8.950187e-02):4.747234e-02,(45:1.422720e-02,(51:2.397039e-03,46:3.123360e-03):6.055979e-03):1.528008e-01):2.454730e-01,(((2:2.430726e-01,30:3.267770e-01):1.771824e-01,9:2.592631e-01):1.490304e-01,(8:3.830650e-01,7:4.267127e-01):3.362282e-01):1.288169e-01):4.433136e-01):7.401810e-01):5.762737e-01,11:3.399027e+00):3.511524e-01,((53:7.667842e-01,(23:5.024372e-01,((18:1.620448e-01,19:2.153926e-01):1.452428e-01,42:2.929140e-01):2.404251e-01):4.980442e-01):2.506534e-01,((52:3.666728e-01,48:2.715299e-01):2.017265e-01,20:4.621713e-01):4.747229e-01):2.938338e-01):2.579110e-01,((((66:4.092086e-02,38:3.261639e-02):1.352108e-01,27:1.688662e-01):3.264773e-01,41:4.448647e-01):6.857887e-01,(((39:1.340697e-01,25:2.087727e-01):1.441696e-01,40:2.109950e-01):4.032044e-01,((49:2.824189e-01,21:4.047707e-01):4.476319e-01,55:8.263711e-01):2.516809e-01):1.900783e-01):2.309340e-01):8.529435e-02):2.284400e-01):6.955253e-02,54:1.014113e+00):6.029588e-02,(((6:3.795308e-01,12:4.919738e-01):1.201852e+00,13:1.195738e+00):4.670468e-01,(36:3.964207e-01,10:4.885489e-01):5.097363e-01):2.805834e-01):1.429707e-01,(70:5.336919e-01,(50:2.965478e-01,22:3.832989e-01):3.614729e-01):5.114744e-01):2.971287e-01,1:7.519799e-01);
   tree gen.42500 = [&U] ((((17:6.172553e-01,((37:2.893023e-01,71:3.069507e-01):7.320073e-02,14:2.474870e-01):2.369581e-01):5.229723e-02,57:5.426637e-01):1.188411e-01,((16:6.148733e-02,60:9.941318e-02):4.419215e-02,67:1.176988e-01):4.737745e-01):9.477338e-02,((((((28:1.441381e-01,43:1.248634e-01):3.235676e-01,(24:2.941724e-01,(44:1.738755e-01,15:2.402730e-01):1.668738e-01):1.941895e-01):4.578833e-01,(((31:7.314588e-01,((59:4.202432e-02,29:1.044368e-01):7.343755e-01,(34:7.570023e-01,(47:6.785698e-01,((((65:4.864812e-01,35:5.137424e-01):9.145942e-02,(64:1.823660e-01,73:3.227462e-01):1.781554e-01):2.469292e-01,26:8.283851e-01):8.007028e-02,(61:2.634937e-01,74:2.897894e-01):3.846847e-01):7.328249e-02):2.206798e-01):9.492887e-02):9.373164e-02):5.518869e-01,63:1.142420e+00):2.553041e-01,((((((62:2.877157e+00,(32:9.830242e-01,58:1.050609e+00):1.214844e+00):2.944109e-01,(((69:2.293180e+00,(5:1.207612e+00,33:1.892954e+00):5.868113e-01):1.062337e+00,(4:5.250321e-01,3:4.576889e-01):1.644793e+00):3.002261e-01,68:1.990317e+00):2.063506e-01):3.103013e-01,(72:1.087442e+00,(((56:1.158410e-01,75:9.154504e-02):4.855605e-02,(45:1.455199e-02,(51:4.019697e-03,46:2.856753e-03):5.426004e-03):1.562889e-01):2.298703e-01,(((2:2.486215e-01,30:3.342368e-01):1.812271e-01,9:2.359989e-01):1.862013e-01,(8:3.967869e-01,7:3.681565e-01):3.439037e-01):1.694148e-01):5.231094e-01):7.570780e-01):5.894290e-01,11:3.476621e+00):3.591686e-01,((53:7.842886e-01,(23:5.139069e-01,((18:1.657440e-01,19:2.203096e-01):1.485585e-01,42:2.996007e-01):2.459136e-01):4.655813e-01):2.642303e-01,((52:3.750433e-01,48:2.777285e-01):2.063315e-01,20:4.727219e-01):2.974697e-01):3.399904e-01):2.637987e-01,((((66:2.927582e-02,38:3.336097e-02):1.382974e-01,27:1.727211e-01):3.339302e-01,41:4.550202e-01):7.032236e-01,(((39:1.371303e-01,25:2.135386e-01):1.474607e-01,40:2.158116e-01):4.124089e-01,((49:2.888660e-01,21:4.140109e-01):4.578506e-01,55:8.452357e-01):2.574263e-01):1.944174e-01):2.362058e-01):1.523878e-01):1.906718e-01):1.121530e-01,54:1.037264e+00):6.167233e-02,(((6:3.881948e-01,12:5.032047e-01):1.586899e+00,13:1.198170e+00):4.777086e-01,(36:4.054703e-01,10:4.997016e-01):5.213726e-01):2.869886e-01):2.255961e-01,(70:5.458752e-01,(50:3.033175e-01,22:3.920490e-01):3.462685e-01):4.641559e-01):3.039116e-01,1:7.691463e-01);
   tree gen.43000 = [&U] ((((17:6.172553e-01,((37:2.893023e-01,71:3.059413e-01):7.320073e-02,14:2.474870e-01):2.505858e-01):4.631885e-02,57:5.426637e-01):1.199708e-01,((16:6.148733e-02,60:9.941318e-02):4.419215e-02,67:1.346024e-01):4.737745e-01):1.400188e-01,((((((28:1.441381e-01,43:1.267567e-01):3.235676e-01,(24:2.941724e-01,(44:1.738755e-01,15:2.402730e-01):1.294094e-01):1.941895e-01):4.578833e-01,(((31:7.314588e-01,((59:4.947037e-02,29:1.044368e-01):7.343755e-01,(34:7.570023e-01,(47:6.785698e-01,((((65:4.864812e-01,35:5.137424e-01):9.145942e-02,(64:1.592488e-01,73:3.227462e-01):1.781554e-01):2.469292e-01,26:8.283851e-01):1.007099e-01,(61:4.288499e-01,74:3.235014e-01):3.846847e-01):7.328249e-02):2.206798e-01):1.166195e-01):2.088539e-01):4.803953e-01,63:1.142420e+00):2.553041e-01,((((((62:2.877157e+00,(32:1.045346e+00,58:9.175822e-01):1.262462e+00):1.086874e-01,(((69:2.293180e+00,(5:1.207612e+00,33:1.892954e+00):5.868113e-01):5.292004e-01,(4:7.297077e-01,3:4.576889e-01):1.554974e+00):1.666493e-01,68:1.818573e+00):2.803603e-01):3.312031e-01,(72:1.156983e+00,(((56:1.158410e-01,75:9.154504e-02):4.855605e-02,(45:1.455199e-02,(51:4.425987e-03,46:3.263399e-03):1.187163e-02):1.562889e-01):2.298703e-01,(((2:2.486215e-01,30:3.342368e-01):1.812271e-01,9:2.359989e-01):1.862013e-01,(8:3.883148e-01,7:3.381561e-01):3.394111e-01):1.694148e-01):5.231094e-01):9.897679e-01):5.894290e-01,11:3.476621e+00):4.180577e-01,((53:7.450425e-01,(23:5.648093e-01,((18:1.657440e-01,19:2.509461e-01):1.590963e-01,42:2.996007e-01):2.459136e-01):4.945328e-01):2.642303e-01,((52:3.750433e-01,48:2.777285e-01):2.063315e-01,20:4.727219e-01):2.974697e-01):3.399904e-01):2.637987e-01,((((66:5.790498e-02,38:3.336097e-02):1.382974e-01,27:1.727211e-01):3.339302e-01,41:4.550202e-01):7.032236e-01,(((39:1.371303e-01,25:2.089246e-01):1.474607e-01,40:2.158116e-01):4.124089e-01,((49:2.872488e-01,21:4.140109e-01):4.116153e-01,55:8.911676e-01):2.204385e-01):2.094490e-01):2.362058e-01):1.523878e-01):1.906718e-01):1.021104e-01,54:1.037264e+00):7.802255e-02,(((6:3.705316e-01,12:7.771645e-01):1.599281e+00,13:1.198170e+00):2.543382e-01,(36:4.054703e-01,10:4.997016e-01):5.213726e-01):2.869886e-01):1.557904e-01,(70:5.458752e-01,(50:3.033175e-01,22:3.841813e-01):3.603913e-01):4.581060e-01):2.954523e-01,1:7.691463e-01);
   tree gen.43500 = [&U] ((((17:6.044358e-01,((37:2.832939e-01,71:2.995873e-01):8.472765e-02,14:3.015469e-01):2.453815e-01):3.442695e-02,57:5.313933e-01):1.174792e-01,((16:6.021033e-02,60:9.734851e-02):4.327434e-02,67:1.036775e-01):4.639349e-01):1.371108e-01,((((((28:1.411446e-01,43:1.241241e-01):3.168476e-01,(24:2.880629e-01,(44:1.702643e-01,15:2.352828e-01):1.267217e-01):1.901564e-01):6.191956e-01,(((31:9.141853e-01,((59:3.682001e-02,29:1.022678e-01):7.191235e-01,(34:7.412804e-01,(47:6.644768e-01,(((65:4.763777e-01,(35:5.030727e-01,(64:1.635682e-01,73:3.160432e-01):1.781262e-01):8.898382e-02):9.625261e-02,26:8.111807e-01):9.473194e-02,(61:4.199433e-01,74:3.167827e-01):3.766953e-01):7.176051e-02):2.160965e-01):1.141975e-01):2.045163e-01):4.704181e-01,63:1.118693e+00):2.537946e-01,((((((62:2.817403e+00,(32:7.597283e-01,58:1.132133e+00):1.236242e+00):1.064301e-01,(((69:2.245554e+00,(5:1.252723e+00,33:1.853640e+00):7.414376e-01):3.861996e-01,(4:7.145527e-01,3:2.910220e-01):1.522679e+00):1.631883e-01,68:2.025935e+00):9.036126e-02):3.243245e-01,(72:1.132954e+00,(((56:1.134352e-01,75:8.964377e-02):6.437511e-02,(45:1.424976e-02,(51:2.541613e-03,46:3.195623e-03):1.162507e-02):1.530430e-01):2.690774e-01,(((2:2.971137e-01,30:3.272951e-01):2.037421e-01,9:2.310975e-01):1.606139e-01,(8:3.802500e-01,7:3.870350e-01):3.323620e-01):1.590077e-01):5.122451e-01):9.692118e-01):7.031334e-01,11:3.404416e+00):3.626117e-01,((53:7.295690e-01,(23:5.495276e-01,((18:1.623017e-01,19:2.457343e-01):1.672115e-01,42:2.933785e-01):2.111691e-01):4.842620e-01):2.587427e-01,((52:3.567396e-01,48:2.719604e-01):2.262334e-01,20:4.629041e-01):2.912917e-01):3.117566e-01):2.866355e-01,((((66:2.984089e-02,38:3.266811e-02):1.354252e-01,27:1.691339e-01):3.269950e-01,41:4.455701e-01):6.886186e-01,(((39:1.342823e-01,25:2.384411e-01):1.556199e-01,40:2.113295e-01):4.549994e-01,((49:2.812831e-01,21:4.054124e-01):4.030666e-01,55:8.726593e-01):2.158603e-01):1.578724e-01):2.313001e-01):9.687122e-02):1.867118e-01):9.998967e-02,54:1.015721e+00):7.640213e-02,(((6:3.628361e-01,12:6.425891e-01):1.779745e+00,13:1.173286e+00):2.742352e-01,(36:3.970493e-01,10:4.893235e-01):5.105445e-01):4.765186e-01):1.525548e-01,(70:6.742974e-01,(50:3.642863e-01,22:3.762023e-01):3.529065e-01):4.485918e-01):1.739580e-01,1:7.531721e-01);
   tree gen.44000 = [&U] ((((17:5.906529e-01,((37:2.832939e-01,71:2.995873e-01):1.032929e-01,14:3.015469e-01):2.205488e-01):8.202359e-02,57:4.925266e-01):7.580943e-02,((16:6.021033e-02,60:9.734851e-02):4.327434e-02,67:1.103555e-01):4.639349e-01):1.566103e-01,((((((28:1.411446e-01,43:1.241241e-01):3.168476e-01,(24:2.880629e-01,(44:1.702643e-01,15:2.352828e-01):1.267217e-01):1.901564e-01):6.191956e-01,((((59:3.194872e-02,29:1.022678e-01):7.191235e-01,((34:7.389584e-01,(47:6.644768e-01,(((65:6.063612e-01,(35:5.030727e-01,(64:1.635682e-01,73:3.160432e-01):1.781262e-01):8.898382e-02):1.204386e-01,26:8.111807e-01):9.473194e-02,(61:4.199433e-01,74:3.167827e-01):3.766953e-01):7.176051e-02):2.156095e-01):5.521933e-02,31:5.574579e-01):2.045163e-01):4.704181e-01,63:1.118693e+00):2.275742e-01,((((((62:2.817403e+00,(32:7.597283e-01,58:1.132133e+00):1.236242e+00):1.512735e-01,(((69:2.245554e+00,(5:1.252723e+00,33:1.853640e+00):7.414376e-01):3.861996e-01,(4:6.527736e-01,3:2.910220e-01):1.522679e+00):2.257389e-01,68:2.025935e+00):9.036126e-02):2.451494e-01,(72:1.132954e+00,(((56:9.843482e-02,75:8.964377e-02):6.709885e-02,(45:1.424976e-02,(51:3.896668e-03,46:3.195623e-03):1.162507e-02):1.530430e-01):2.690774e-01,(((2:2.971137e-01,30:3.272951e-01):2.037421e-01,9:2.037444e-01):1.037121e-01,(8:3.802500e-01,7:3.962118e-01):3.239857e-01):1.590077e-01):5.122451e-01):9.484893e-01):5.890554e-01,11:3.404416e+00):4.472599e-01,((53:8.819519e-01,(23:5.495276e-01,((18:1.623017e-01,19:2.519435e-01):1.580534e-01,42:2.933785e-01):2.111691e-01):4.842620e-01):1.511429e-01,((52:3.567396e-01,48:2.719604e-01):2.145643e-01,20:4.629041e-01):4.359533e-01):3.248683e-01):2.866355e-01,((((66:2.984089e-02,38:3.266811e-02):1.328654e-01,27:1.691339e-01):3.269950e-01,41:4.455701e-01):5.874930e-01,(((39:1.342823e-01,25:1.845396e-01):1.751246e-01,40:2.113295e-01):5.372818e-01,((49:2.812831e-01,21:4.054124e-01):4.030666e-01,55:8.726593e-01):2.158603e-01):2.675676e-01):2.313001e-01):9.687122e-02):3.102465e-01):8.783356e-03,54:1.015721e+00):6.411708e-02,(((6:3.628361e-01,12:6.425891e-01):1.892971e+00,13:1.173286e+00):2.742352e-01,(36:4.308035e-01,10:4.893235e-01):7.033263e-01):3.338466e-01):2.132018e-01,(70:6.742974e-01,(50:3.642863e-01,22:4.415420e-01):3.529065e-01):4.485918e-01):1.739580e-01,1:7.531721e-01);
   tree gen.44500 = [&U] ((((17:5.906365e-01,((37:2.832861e-01,71:2.995790e-01):1.032900e-01,14:3.015385e-01):2.205426e-01):8.202131e-02,57:4.925130e-01):7.580732e-02,((16:8.235114e-02,60:9.734581e-02):3.965440e-02,67:1.103524e-01):4.639220e-01):1.566059e-01,((((((28:1.411407e-01,43:1.258763e-01):3.168388e-01,(24:2.496607e-01,(44:1.887082e-01,15:2.352763e-01):1.186175e-01):1.800087e-01):6.191785e-01,(((((34:7.389379e-01,(47:6.644584e-01,(((65:6.063443e-01,(35:5.030588e-01,(64:1.635636e-01,73:3.160344e-01):2.498767e-01):8.898136e-02):6.650743e-02,26:8.111582e-01):9.472931e-02,(61:4.044732e-01,74:3.128026e-01):3.955742e-01):7.444644e-02):1.703938e-01):8.435937e-02,(59:3.194783e-02,29:1.022650e-01):7.191036e-01):2.434583e-01,31:5.574425e-01):4.704051e-01,63:1.118662e+00):4.146159e-01,((((((62:2.817325e+00,(32:9.153062e-01,58:1.132101e+00):1.236208e+00):2.876051e-01,(((69:2.245492e+00,(5:1.111662e+00,33:1.934346e+00):7.414170e-01):3.861888e-01,(4:6.527555e-01,3:4.592760e-01):1.522637e+00):4.356048e-01,68:2.025879e+00):9.035875e-02):2.451426e-01,(72:1.132923e+00,(((56:9.843209e-02,75:8.964129e-02):6.709699e-02,(45:1.232119e-02,(51:4.592699e-03,46:3.601390e-03):1.700142e-02):1.559758e-01):2.596352e-01,(((2:2.971054e-01,30:3.272861e-01):2.037365e-01,9:2.037387e-01):1.037092e-01,(8:3.802395e-01,7:3.962008e-01):2.880517e-01):1.590033e-01):5.122309e-01):9.484630e-01):7.816975e-01,11:3.404322e+00):2.128963e-01,((53:8.819275e-01,(23:6.169941e-01,((18:1.622972e-01,19:2.323355e-01):1.580491e-01,42:2.933703e-01):2.111633e-01):4.842486e-01):1.511387e-01,((52:3.567297e-01,48:3.023010e-01):2.140771e-01,20:4.628913e-01):4.359412e-01):3.603719e-01):2.557587e-01,((((66:2.984007e-02,38:3.266720e-02):1.328617e-01,27:1.691292e-01):2.999853e-01,41:4.455577e-01):5.874767e-01,(((39:1.342786e-01,25:1.845344e-01):1.614322e-01,40:2.113236e-01):5.372669e-01,((49:2.812753e-01,21:4.054012e-01):4.030554e-01,55:1.007048e+00):1.632096e-01):2.437626e-01):2.487746e-01):1.075118e-01):1.928070e-01):8.783112e-03,54:1.015693e+00):6.411530e-02,(((6:3.711581e-01,12:6.425712e-01):1.530644e+00,13:1.356396e+00):5.269483e-01,(36:6.036836e-01,10:4.893099e-01):5.006376e-01):3.338373e-01):2.131959e-01,(70:6.742787e-01,(50:3.627271e-01,22:4.415298e-01):3.857009e-01):4.485794e-01):1.739531e-01,1:7.531513e-01);
   tree gen.45000 = [&U] ((((17:5.762798e-01,((37:2.764002e-01,71:2.922971e-01):4.720784e-02,14:2.942090e-01):2.151819e-01):9.271129e-02,((16:8.034942e-02,60:9.497962e-02):5.016536e-02,67:1.076701e-01):4.526454e-01):7.461809e-02,57:4.451145e-01):1.271799e-01,((((((28:1.377100e-01,43:1.228166e-01):3.091374e-01,(24:2.435922e-01,(44:1.841212e-01,15:1.788390e-01):1.253710e-01):1.907754e-01):6.041280e-01,(((((34:7.209765e-01,(47:7.140464e-01,((((65:5.916059e-01,35:4.908309e-01):5.879450e-02,(64:1.595879e-01,73:3.083526e-01):2.438029e-01):1.046878e-01,26:7.914413e-01):1.841961e-01,(61:3.946416e-01,74:3.051993e-01):3.859590e-01):7.263686e-02):1.662521e-01):7.269555e-02,(59:3.117127e-02,29:9.977924e-02):7.016243e-01):2.375405e-01,31:5.438927e-01):4.589709e-01,63:1.063752e+00):3.682615e-01,((((((62:2.748844e+00,(32:8.930578e-01,58:1.104583e+00):1.206160e+00):3.325433e-01,(((69:2.190910e+00,(5:1.214123e+00,33:1.887327e+00):7.116019e-01):3.768017e-01,(4:6.368889e-01,3:4.481124e-01):1.478035e+00):4.672479e-01,68:2.295338e+00):1.995975e-01):1.357269e-01,(72:1.105385e+00,(((56:1.018283e-01,75:8.746237e-02):6.546605e-02,(45:1.269426e-02,(51:3.736759e-03,46:3.513850e-03):1.658817e-02):1.521845e-01):2.533242e-01,(((2:2.898837e-01,30:3.193307e-01):1.389366e-01,9:1.987864e-01):2.740868e-01,(8:4.149438e-01,7:3.865703e-01):2.810500e-01):2.092170e-01):3.607698e-01):9.254086e-01):6.979261e-01,11:3.321572e+00):3.179845e-01,((53:8.604904e-01,(23:6.019968e-01,((18:1.583523e-01,19:2.266881e-01):1.542073e-01,42:2.862393e-01):2.060305e-01):5.509912e-01):1.474649e-01,((52:3.480586e-01,48:2.949529e-01):2.088735e-01,20:4.516397e-01):4.253447e-01):3.462972e-01):2.495420e-01,((((66:2.911474e-02,38:3.187315e-02):1.296323e-01,27:1.650182e-01):2.926936e-01,41:4.347275e-01):5.731969e-01,(((39:1.310146e-01,25:1.899674e-01):1.332409e-01,40:2.061870e-01):5.242075e-01,((49:2.744383e-01,21:3.955471e-01):3.932583e-01,55:9.050987e-01):1.592424e-01):2.249941e-01):2.427276e-01):1.095600e-01):1.860048e-01):1.186426e-02,54:9.910043e-01):1.334216e-01,(((6:3.621363e-01,12:6.269522e-01):1.493438e+00,13:1.323426e+00):5.141397e-01,(36:4.265008e-01,10:4.774162e-01):4.884685e-01):3.257227e-01):2.072745e-01,(70:6.578889e-01,(50:3.539102e-01,22:4.307975e-01):3.763257e-01):4.376757e-01):1.674900e-01,1:7.348443e-01);
   tree gen.45500 = [&U] ((((17:5.778062e-01,((37:2.771323e-01,71:2.930713e-01):4.637728e-02,14:2.949882e-01):2.983483e-01):9.295685e-02,((16:8.056224e-02,60:9.523119e-02):5.029823e-02,67:1.079553e-01):4.991568e-01):7.481573e-02,57:4.466912e-01):1.564923e-01,((((((28:1.380747e-01,43:1.231419e-01):3.099562e-01,(24:2.442374e-01,(44:1.846089e-01,15:1.557068e-01):1.501509e-01):1.912807e-01):6.057282e-01,(((((34:7.228862e-01,(47:7.159377e-01,((((65:5.931729e-01,35:4.921309e-01):5.895023e-02,(64:1.600106e-01,73:3.091693e-01):2.525192e-01):1.049650e-01,26:7.935376e-01):8.827617e-02,(61:3.956869e-01,74:3.060077e-01):3.869813e-01):1.318986e-01):1.666924e-01):1.070940e-01,(59:4.364201e-02,29:1.000435e-01):7.034827e-01):1.853285e-01,31:5.453333e-01):4.601866e-01,63:1.066569e+00):3.692369e-01,((((((62:2.756124e+00,(32:8.373253e-01,58:1.107509e+00):1.209354e+00):3.334241e-01,(((69:2.196714e+00,(5:1.217339e+00,33:1.892326e+00):7.134867e-01):5.055455e-01,(4:6.385758e-01,3:4.818471e-01):1.335120e+00):2.856251e-01,68:2.301417e+00):2.001261e-01):1.360864e-01,(72:1.108313e+00,(((56:1.020980e-01,75:8.769403e-02):6.120467e-02,(45:1.493603e-02,(51:3.372877e-03,46:3.523158e-03):5.909191e-03):1.525876e-01):2.539952e-01,(((2:2.906515e-01,30:3.201765e-01):1.393046e-01,9:1.993130e-01):2.024860e-01,(8:4.160429e-01,7:3.875942e-01):2.817944e-01):2.097712e-01):3.617253e-01):9.278598e-01):6.997747e-01,11:3.330370e+00):3.188267e-01,((53:7.210908e-01,(23:5.796965e-01,((18:1.587717e-01,19:2.272885e-01):1.546158e-01,42:2.869975e-01):2.065762e-01):5.524506e-01):1.478555e-01,((52:3.489805e-01,48:2.957342e-01):2.094267e-01,20:4.528360e-01):4.264714e-01):3.472144e-01):2.091753e-01,((((66:3.930741e-02,38:3.763074e-02):1.299756e-01,27:1.654553e-01):2.934688e-01,41:4.760409e-01):5.747151e-01,(((39:1.313616e-01,25:1.904706e-01):1.335938e-01,40:2.067331e-01):6.295179e-01,((49:2.751652e-01,21:3.965948e-01):3.942999e-01,55:9.074961e-01):1.891312e-01):2.255900e-01):2.433705e-01):1.522452e-01):1.864975e-01):2.873021e-02,54:9.936292e-01):1.376811e-01,(((6:6.650269e-01,12:5.201906e-01):1.497394e+00,13:1.133966e+00):3.737938e-01,(36:3.799678e-01,10:4.786807e-01):4.060760e-01):4.295693e-01):2.078235e-01,(70:6.596315e-01,(50:3.548476e-01,22:4.319385e-01):3.677109e-01):4.388350e-01):1.679336e-01,1:7.367907e-01);
   tree gen.46000 = [&U] ((((17:5.692976e-01,((37:2.730513e-01,71:2.887556e-01):6.795665e-02,14:2.906443e-01):2.573751e-01):9.158799e-02,57:4.401134e-01):1.067265e-01,((16:7.937591e-02,60:9.382884e-02):4.955755e-02,67:1.000818e-01):4.900487e-01):9.307515e-02,((((((28:1.360415e-01,43:1.213286e-01):3.053918e-01,(24:2.406408e-01,(44:1.818904e-01,15:1.534139e-01):1.479398e-01):1.884639e-01):4.482619e-01,(((((34:7.122411e-01,(47:7.053950e-01,((((65:5.844380e-01,35:4.433410e-01):5.808215e-02,(64:1.576543e-01,73:3.046165e-01):1.755181e-01):1.034194e-01,26:7.818522e-01):8.697624e-02,(61:3.898601e-01,74:3.015015e-01):3.812827e-01):8.072327e-02):1.973929e-01):1.055169e-01,(59:4.299935e-02,29:1.121033e-01):6.940425e-01):1.115479e-01,31:5.373029e-01):4.534100e-01,63:1.050863e+00):3.637996e-01,((((((62:2.715539e+00,(32:8.249950e-01,58:1.091200e+00):1.191546e+00):4.400568e-01,(72:1.091992e+00,(((56:1.005945e-01,75:8.640267e-02):7.153043e-02,(45:1.471608e-02,(51:3.323209e-03,46:3.471277e-03):5.822174e-03):1.503406e-01):2.543169e-01,(((2:2.863714e-01,30:3.154617e-01):1.372532e-01,9:1.878861e-01):1.792812e-01,(8:4.099164e-01,7:3.818866e-01):2.776448e-01):2.066821e-01):3.563987e-01):8.365485e-01):6.310943e-02,(((69:2.164365e+00,(5:1.199413e+00,33:1.864460e+00):7.029801e-01):4.981010e-01,(4:6.291723e-01,3:3.175554e-01):1.442610e+00):3.689231e-01,68:2.267527e+00):1.971791e-01):7.638150e-01,11:3.586856e+00):3.141318e-01,((53:7.104722e-01,(23:4.503176e-01,((18:1.564337e-01,19:2.239415e-01):1.700859e-01,42:2.827713e-01):2.035342e-01):6.835369e-01):1.229543e-01,((52:3.438415e-01,48:2.913793e-01):2.063428e-01,20:4.461677e-01):4.201913e-01):3.432530e-01):2.060950e-01,((((66:3.872858e-02,38:2.069196e-02):1.280616e-01,27:1.971311e-01):2.891473e-01,41:4.690309e-01):5.662520e-01,(((39:1.005414e-01,25:1.876657e-01):1.944479e-01,40:2.036888e-01):6.202478e-01,((49:2.711132e-01,21:3.907546e-01):3.884936e-01,55:8.941325e-01):1.863461e-01):1.542393e-01):1.705215e-01):2.288299e-01):2.503248e-01):2.830714e-02,54:9.789973e-01):9.459551e-02,(((6:5.991414e-01,12:5.125305e-01):1.475344e+00,13:1.117268e+00):3.355084e-01,(36:3.743725e-01,10:4.716318e-01):4.000963e-01):4.232436e-01):2.047631e-01,(70:6.499179e-01,(50:3.496222e-01,22:4.255779e-01):3.622961e-01):4.323728e-01):1.406383e-01,1:7.259409e-01);
   tree gen.46500 = [&U] ((((17:5.692976e-01,((37:2.730513e-01,71:2.887556e-01):6.832124e-02,14:2.906443e-01):2.685364e-01):9.158799e-02,57:4.401134e-01):6.237246e-02,((16:7.937591e-02,60:8.956886e-02):3.890072e-02,67:1.385335e-01):4.892949e-01):1.761759e-01,((((((28:1.360415e-01,43:1.213286e-01):3.053918e-01,(24:2.406408e-01,(44:1.818904e-01,15:1.534139e-01):1.479398e-01):1.884639e-01):4.482619e-01,54:9.789973e-01):5.707129e-02,(((((34:7.122411e-01,(47:7.053950e-01,((((65:5.844380e-01,35:4.433410e-01):5.040055e-02,(64:1.576543e-01,73:2.562369e-01):1.755181e-01):1.098515e-01,26:6.745512e-01):1.776324e-01,(61:3.898601e-01,74:3.015015e-01):3.213976e-01):1.063174e-01):1.973929e-01):1.101453e-01,(59:4.299935e-02,29:7.688602e-02):6.940425e-01):1.115479e-01,31:6.985674e-01):3.596166e-01,63:1.050863e+00):3.637996e-01,((((((62:2.715539e+00,(32:6.621875e-01,58:1.091200e+00):1.191546e+00):4.400568e-01,(72:1.091992e+00,(((56:1.005945e-01,75:8.477787e-02):6.762119e-02,(45:1.471608e-02,(51:5.147433e-03,46:1.305024e-03):5.822174e-03):1.394966e-01):2.543169e-01,(((2:2.863714e-01,30:3.154617e-01):2.157865e-01,9:2.247998e-01):1.792812e-01,(8:4.099164e-01,7:3.818866e-01):2.776448e-01):9.548464e-02):4.540753e-01):7.169410e-01):6.310943e-02,(((69:2.164365e+00,(5:1.199413e+00,33:1.864460e+00):7.029801e-01):3.731641e-01,(4:6.291723e-01,3:3.175554e-01):1.442610e+00):4.136862e-01,68:2.267527e+00):1.971791e-01):7.638150e-01,11:3.586856e+00):2.671167e-01,((53:7.104722e-01,(23:4.503176e-01,((18:1.564337e-01,19:2.239415e-01):1.700859e-01,42:2.474333e-01):2.806875e-01):6.835369e-01):1.210374e-01,((52:3.438415e-01,48:2.913793e-01):2.063428e-01,20:4.461677e-01):4.201913e-01):3.432530e-01):3.058471e-01,((((66:3.872858e-02,38:3.214265e-02):1.132189e-01,27:1.971311e-01):2.978780e-01,41:4.690309e-01):5.662520e-01,(((39:1.005414e-01,25:1.876657e-01):1.944479e-01,40:2.025332e-01):5.551177e-01,((49:2.711132e-01,21:3.907546e-01):3.884936e-01,55:8.941325e-01):1.405896e-01):2.407695e-01):1.705215e-01):2.288299e-01):2.503248e-01):7.773184e-02,(((6:5.051172e-01,12:7.421234e-01):1.475344e+00,13:1.117268e+00):3.355084e-01,(36:3.743725e-01,10:5.318821e-01):4.000963e-01):4.232436e-01):2.047631e-01,(70:6.499179e-01,(50:3.193928e-01,22:4.255779e-01):3.622961e-01):4.323728e-01):1.464368e-01,1:7.259409e-01);
   tree gen.47000 = [&U] ((((17:5.890637e-01,((37:2.825317e-01,71:2.987812e-01):9.389158e-02,14:3.007355e-01):2.183777e-01):1.110912e-01,57:4.553942e-01):6.659903e-02,((16:8.213185e-02,60:9.267870e-02):4.025135e-02,67:1.433434e-01):5.062833e-01):1.822927e-01,((((((28:1.271126e-01,43:1.255411e-01):3.159951e-01,(24:2.489959e-01,(44:1.882057e-01,15:1.587404e-01):1.530763e-01):1.950074e-01):5.670453e-01,54:1.012988e+00):2.894492e-02,(((((34:7.369702e-01,(47:7.298864e-01,((((65:6.047297e-01,35:4.587338e-01):5.215046e-02,(64:1.631281e-01,73:2.651335e-01):1.816121e-01):6.594090e-02,26:6.979717e-01):1.837998e-01,(61:4.033961e-01,74:3.119696e-01):3.325565e-01):1.100087e-01):1.692129e-01):8.752896e-02,(59:4.449229e-02,29:7.955551e-02):7.498670e-01):7.493267e-02,31:7.228218e-01):4.612630e-01,63:1.596388e+00):3.304482e-01,((((((62:2.809822e+00,(32:6.851788e-01,58:1.129087e+00):1.232916e+00):4.553356e-01,(((69:1.824049e+00,(5:1.241056e+00,33:1.929195e+00):7.273876e-01):6.458360e-01,(4:6.510172e-01,3:3.285810e-01):1.373601e+00):4.280494e-01,68:2.346256e+00):2.040252e-01):1.224509e-01,(72:1.129906e+00,(((56:1.040872e-01,75:8.772137e-02):5.091402e-02,(45:1.522703e-02,(51:5.326153e-03,46:1.350334e-03):6.024321e-03):1.443400e-01):2.631468e-01,(((2:2.963143e-01,30:3.264145e-01):2.232786e-01,9:2.326049e-01):1.855059e-01,(8:4.146817e-01,7:3.951457e-01):2.746161e-01):1.217965e-01):3.898985e-01):7.471117e-01):7.903347e-01,11:3.711392e+00):3.744659e-01,((53:7.351399e-01,(23:4.659526e-01,((18:1.618650e-01,19:2.217925e-01):1.948442e-01,42:2.560242e-01):1.919305e-01):6.482349e-01):1.471420e-01,((52:3.557797e-01,48:3.014960e-01):2.135070e-01,20:4.616586e-01):4.347803e-01):3.551708e-01):2.299930e-01,((((66:4.007324e-02,38:3.220042e-02):1.171499e-01,27:2.039755e-01):3.082203e-01,41:3.806792e-01):5.859123e-01,(((39:1.040322e-01,25:1.941815e-01):1.131919e-01,40:2.737338e-01):4.967092e-01,((49:2.805262e-01,21:3.713187e-01):4.019821e-01,55:9.251769e-01):1.836277e-01):2.058784e-01):3.590745e-01):2.603700e-02):2.590161e-01):1.154607e-01,(((6:5.226550e-01,12:7.678900e-01):1.526568e+00,13:1.156059e+00):3.471572e-01,(36:3.873708e-01,10:6.346226e-01):4.139876e-01):4.379386e-01):1.652867e-01,(70:5.186798e-01,(50:3.304821e-01,22:3.285417e-01):3.748750e-01):4.473848e-01):2.261394e-01,1:7.418829e-01);
   tree gen.47500 = [&U] ((((17:5.996790e-01,((37:3.008510e-01,71:2.383699e-01):8.149941e-02,14:3.061550e-01):2.963987e-01):1.130932e-01,57:4.636006e-01):6.779919e-02,((16:8.361191e-02,60:9.434882e-02):2.832130e-02,67:1.459265e-01):5.154068e-01):7.997412e-02,((((((28:1.294033e-01,43:1.278034e-01):3.216895e-01,(24:2.534829e-01,(44:1.863818e-01,15:1.616010e-01):1.558348e-01):1.985216e-01):5.772638e-01,(((((34:7.502509e-01,(47:7.430394e-01,((((65:6.156273e-01,35:4.670005e-01):5.309024e-02,(64:1.660677e-01,73:2.699114e-01):1.848848e-01):6.712920e-02,26:7.606514e-01):2.306802e-01,(61:4.106656e-01,74:3.175915e-01):3.485980e-01):1.510507e-01):2.171088e-01):8.910629e-02,(59:4.529407e-02,29:8.098914e-02):7.557171e-01):1.139166e-01,31:7.358474e-01):4.695752e-01,63:1.377442e+00):3.552109e-01,((((((62:2.860457e+00,(32:6.975261e-01,58:1.149433e+00):1.255134e+00):4.635411e-01,(((69:1.856919e+00,(5:1.260260e+00,33:1.963960e+00):1.035612e+00):3.991754e-01,(4:6.627490e-01,3:3.345022e-01):1.398354e+00):3.062257e-01,68:2.388537e+00):2.077019e-01):2.970394e-01,(72:1.150268e+00,(((56:1.059629e-01,75:8.930216e-02):3.545778e-02,(45:1.550143e-02,(51:2.888348e-03,46:3.646308e-03):3.664865e-03):1.469410e-01):2.678889e-01,(((2:3.016540e-01,30:3.322967e-01):2.443762e-01,9:2.367966e-01):1.783447e-01,(8:4.185096e-01,7:4.947009e-01):2.664699e-01):1.239913e-01):3.969247e-01):7.605751e-01):8.917165e-01,11:3.778274e+00):1.695665e-01,((53:7.483876e-01,(23:4.743494e-01,((18:1.647819e-01,19:2.257893e-01):1.983554e-01,42:2.606380e-01):1.896426e-01):7.374362e-01):1.497936e-01,((52:3.621911e-01,48:3.227809e-01):2.173545e-01,20:4.699780e-01):4.426153e-01):4.005189e-01):2.341376e-01,((((66:4.079538e-02,38:3.278069e-02):1.192610e-01,27:2.076513e-01):3.137746e-01,41:3.875392e-01):5.964708e-01,(((39:1.059069e-01,25:1.976808e-01):1.152317e-01,40:2.786667e-01):5.056602e-01,((49:2.855815e-01,21:3.780100e-01):4.092261e-01,55:8.508872e-01):1.869368e-01):2.095885e-01):3.655452e-01):6.416651e-02):1.896042e-01):6.222193e-02,54:1.061460e+00):1.175413e-01,(((6:5.320735e-01,12:7.817278e-01):1.554077e+00,13:1.176892e+00):3.534132e-01,(36:3.943514e-01,10:6.460589e-01):4.214480e-01):4.458306e-01):1.702963e-01,(70:5.280267e-01,(50:3.364376e-01,22:3.326762e-01):3.816305e-01):5.353670e-01):2.066215e-01,1:7.968912e-01);
   tree gen.48000 = [&U] ((((17:5.937192e-01,((37:3.217697e-01,71:2.360009e-01):8.068944e-02,14:3.031123e-01):2.934530e-01):1.119692e-01,57:4.589932e-01):1.438780e-01,((16:4.997962e-02,60:9.341116e-02):2.803984e-02,67:1.444762e-01):5.102845e-01):7.917931e-02,((((((28:1.281172e-01,43:1.324489e-01):3.184924e-01,(24:2.509637e-01,(44:1.845295e-01,15:1.627526e-01):1.542861e-01):1.965486e-01):5.715268e-01,(((((34:7.427946e-01,(47:7.356549e-01,((((65:6.095090e-01,35:4.623593e-01):5.256262e-02,(64:1.815466e-01,73:2.672289e-01):1.502718e-01):6.646205e-02,26:7.530918e-01):1.166265e-01,(61:4.065843e-01,74:3.144352e-01):3.451336e-01):1.495496e-01):3.110079e-01):1.491359e-01,(59:5.857872e-02,29:8.018425e-02):7.650177e-01):4.916860e-02,31:7.285344e-01):2.868852e-01,63:1.440094e+00):3.077106e-01,((((((62:2.832029e+00,(32:6.905939e-01,58:1.138010e+00):1.242660e+00):4.589343e-01,(((69:1.838465e+00,(5:1.247735e+00,33:1.944441e+00):1.025319e+00):3.952083e-01,(4:7.182329e-01,3:3.311778e-01):1.407790e+00):3.366235e-01,68:2.364799e+00):2.056377e-01):2.940873e-01,(72:1.138836e+00,(((56:1.049098e-01,75:8.841465e-02):3.510539e-02,(45:1.534737e-02,(51:1.514393e-03,46:3.610070e-03):3.628442e-03):1.454807e-01):2.652265e-01,(((2:2.235264e-01,30:3.289942e-01):1.504419e-01,9:2.344432e-01):1.765722e-01,(8:4.143503e-01,7:3.229365e-01):2.585306e-01):1.227591e-01):3.929800e-01):7.530162e-01):8.828544e-01,11:3.740724e+00):1.665624e-01,((53:7.409499e-01,(23:4.696352e-01,((18:1.631443e-01,19:2.235453e-01):1.011701e-01,42:2.580477e-01):2.788024e-01):5.386542e-01):2.104598e-01,((52:3.594407e-01,48:3.666399e-01):2.145543e-01,20:4.653072e-01):4.382165e-01):3.965384e-01):2.240231e-01,((((66:4.038995e-02,38:3.245490e-02):1.180758e-01,27:2.055876e-01):3.106563e-01,41:3.836877e-01):5.905429e-01,(((39:1.048543e-01,25:1.957162e-01):1.140865e-01,40:2.758972e-01):5.101272e-01,((49:2.827433e-01,21:3.742533e-01):4.051591e-01,55:8.424308e-01):2.313057e-01):1.896950e-01):3.619123e-01):1.090014e-01):1.877198e-01):1.153959e-01,54:1.050911e+00):6.924563e-02,(((6:5.267856e-01,12:5.336415e-01):1.538632e+00,13:1.374392e+00):4.810224e-01,(36:3.904322e-01,10:6.396381e-01):4.172595e-01):4.413998e-01):1.686038e-01,(70:5.693910e-01,(50:3.330940e-01,22:3.293700e-01):3.860686e-01):5.191826e-01):2.045680e-01,1:7.889714e-01);
   tree gen.48500 = [&U] ((((17:6.317210e-01,((37:3.217697e-01,71:2.360009e-01):7.882705e-02,14:3.031123e-01):2.934530e-01):1.363750e-01,57:4.740871e-01):1.438780e-01,((16:5.215449e-02,60:9.341116e-02):2.803984e-02,67:1.444762e-01):5.102845e-01):1.023346e-01,((((((28:1.083680e-01,43:1.324489e-01):3.184924e-01,(24:2.509637e-01,(44:1.845295e-01,15:1.809445e-01):1.285167e-01):1.965486e-01):5.715268e-01,(((((66:4.038995e-02,38:3.245490e-02):1.180758e-01,27:2.055876e-01):3.106563e-01,41:3.623980e-01):7.157615e-01,(((39:1.048543e-01,25:1.957162e-01):1.744653e-01,40:2.758972e-01):4.803921e-01,((49:2.827433e-01,21:3.742533e-01):3.835000e-01,55:8.424308e-01):2.219083e-01):1.896950e-01):3.619123e-01,((((((62:2.832029e+00,(32:9.922942e-01,58:1.138010e+00):1.242660e+00):4.589343e-01,(((69:2.478289e+00,(5:1.247735e+00,33:1.944441e+00):1.025319e+00):4.755810e-01,(4:7.182329e-01,3:3.311778e-01):1.407790e+00):3.366235e-01,68:2.364799e+00):1.370423e-01):2.940873e-01,(72:1.049344e+00,(((56:1.050246e-01,75:8.841465e-02):7.166685e-02,(45:1.534737e-02,(51:1.893384e-03,46:2.304378e-03):5.220954e-03):1.454807e-01):2.652265e-01,(((2:2.235264e-01,30:3.765532e-01):1.415694e-01,9:2.344432e-01):1.765722e-01,(8:4.143503e-01,7:3.229365e-01):4.067168e-01):1.227591e-01):3.929800e-01):8.327073e-01):9.031618e-01,11:3.740724e+00):1.665624e-01,((53:7.409499e-01,(23:4.696352e-01,((18:1.631443e-01,19:2.178434e-01):1.011701e-01,42:2.580477e-01):2.788024e-01):5.386542e-01):2.104598e-01,((52:3.594407e-01,48:3.075547e-01):2.145543e-01,20:4.653072e-01):4.764500e-01):3.965384e-01):2.240231e-01,((((34:7.427946e-01,(47:6.409880e-01,((((65:6.095090e-01,35:4.623593e-01):1.344256e-01,(64:1.815466e-01,73:2.672289e-01):1.502718e-01):1.168735e-01,26:7.530918e-01):1.166265e-01,(61:4.065843e-01,74:3.144352e-01):3.451336e-01):1.356593e-01):1.993047e-01):2.118958e-01,31:7.285344e-01):5.119856e-02,(59:5.920829e-02,29:8.018425e-02):7.828195e-01):2.818980e-01,63:1.440094e+00):3.915242e-01):6.337785e-02):3.047892e-01):4.287091e-02,54:1.050911e+00):3.943512e-02,(((6:5.267856e-01,12:8.159962e-01):1.311267e+00,13:1.374392e+00):4.045204e-01,(36:3.904322e-01,10:6.396381e-01):4.172595e-01):4.593377e-01):1.972511e-01,(70:6.351072e-01,(50:3.330940e-01,22:3.293700e-01):3.860686e-01):4.982285e-01):2.045680e-01,1:7.693748e-01);
   tree gen.49000 = [&U] ((((17:6.317210e-01,((37:3.217697e-01,71:2.222359e-01):7.882705e-02,14:2.760664e-01):2.934530e-01):1.363750e-01,57:4.867977e-01):1.438780e-01,((16:5.215449e-02,60:9.341116e-02):2.713865e-02,67:1.444762e-01):5.102845e-01):1.023346e-01,((((((28:1.083680e-01,43:1.324489e-01):3.184924e-01,(24:2.509637e-01,(44:1.982175e-01,15:1.728088e-01):1.364648e-01):1.965486e-01):5.715268e-01,(((((66:5.202724e-02,38:2.200532e-02):1.119906e-01,27:2.055876e-01):3.106563e-01,41:3.623980e-01):7.470447e-01,(((39:1.048543e-01,25:1.957162e-01):9.006239e-02,40:2.758972e-01):5.060473e-01,((49:2.827433e-01,21:3.742533e-01):3.835000e-01,55:8.424308e-01):2.219083e-01):1.896950e-01):3.619123e-01,((((((62:2.832029e+00,(32:9.922942e-01,58:1.138010e+00):1.242660e+00):4.837467e-01,(((69:2.478289e+00,(5:1.222646e+00,33:1.944441e+00):6.683672e-01):6.673360e-01,(4:7.182329e-01,3:2.741107e-01):1.407790e+00):3.366235e-01,68:2.364799e+00):1.370423e-01):2.080165e-01,(72:1.049344e+00,(((56:1.050246e-01,75:8.841465e-02):5.323608e-02,(45:1.534737e-02,(51:1.893384e-03,46:2.304378e-03):5.220954e-03):1.454807e-01):2.652265e-01,(((2:2.235264e-01,30:3.765532e-01):1.573277e-01,9:2.234503e-01):1.458604e-01,(8:4.143503e-01,7:3.126251e-01):2.929327e-01):2.010092e-01):4.107462e-01):1.044385e+00):9.031618e-01,11:3.320060e+00):4.394782e-01,((53:7.409499e-01,(23:4.696352e-01,((18:1.631443e-01,19:2.053215e-01):1.190799e-01,42:2.580477e-01):2.788024e-01):5.386542e-01):1.753148e-01,((52:3.594407e-01,48:3.075547e-01):2.310399e-01,20:4.653072e-01):4.764500e-01):3.965384e-01):2.240231e-01,((31:7.285344e-01,((59:5.920829e-02,29:8.018425e-02):7.828195e-01,(34:7.427946e-01,(47:6.409880e-01,((((65:6.095090e-01,35:4.623593e-01):1.344256e-01,(64:1.815466e-01,73:2.473278e-01):1.535065e-01):1.168735e-01,26:7.530918e-01):1.434224e-01,(61:3.199848e-01,74:3.144352e-01):3.557081e-01):8.795812e-02):1.993047e-01):2.118958e-01):5.318880e-02):2.786688e-01,63:1.440094e+00):4.487785e-01):7.047837e-02):2.700862e-01):4.227878e-02,54:1.088315e+00):8.926351e-02,(((6:5.267856e-01,12:8.664711e-01):1.311267e+00,13:1.944924e+00):1.916633e-01,(36:4.786803e-01,10:6.396381e-01):4.172595e-01):4.593377e-01):1.245390e-01,(70:6.351072e-01,(50:3.330940e-01,22:3.358726e-01):3.860686e-01):4.718537e-01):2.023527e-01,1:8.132120e-01);
   tree gen.49500 = [&U] ((((17:5.809232e-01,((37:3.217697e-01,71:2.222359e-01):7.882705e-02,14:2.760664e-01):2.615861e-01):8.331274e-02,57:4.867977e-01):1.438780e-01,((16:5.215449e-02,60:9.341116e-02):2.713865e-02,67:1.444762e-01):5.102845e-01):1.023346e-01,((((((28:1.083680e-01,43:1.646251e-01):3.184924e-01,(24:2.509637e-01,(44:1.982175e-01,15:1.728088e-01):1.364648e-01):1.965486e-01):5.715268e-01,54:1.088315e+00):4.227878e-02,(((((66:5.202724e-02,38:3.070358e-02):1.119906e-01,27:2.055876e-01):3.106563e-01,41:5.055224e-01):6.383672e-01,(((39:1.048543e-01,25:1.957162e-01):1.218905e-01,40:2.758972e-01):5.060473e-01,((49:2.827433e-01,21:3.750290e-01):4.065089e-01,55:8.424308e-01):2.219083e-01):1.896950e-01):3.619123e-01,((((((62:2.832029e+00,(32:9.916247e-01,58:1.138010e+00):1.718065e+00):4.599609e-02,(((69:2.307314e+00,(5:1.222646e+00,33:1.944441e+00):6.361187e-01):3.866490e-01,(4:7.182329e-01,3:2.741107e-01):1.407790e+00):3.366235e-01,68:2.364799e+00):1.193266e-01):2.923859e-01,(72:1.049344e+00,(((56:1.050246e-01,75:8.841465e-02):5.323608e-02,(45:1.534737e-02,(51:1.984065e-03,46:4.277679e-03):5.220954e-03):1.454807e-01):2.652265e-01,(((2:2.235264e-01,30:3.765532e-01):1.573277e-01,9:2.451621e-01):1.458604e-01,(8:4.143503e-01,7:3.088626e-01):2.929327e-01):1.781671e-01):3.866650e-01):9.827782e-01):6.089796e-01,11:3.691308e+00):3.735403e-01,((53:7.409499e-01,(23:4.696352e-01,((18:1.631443e-01,19:2.164872e-01):1.190799e-01,42:2.301995e-01):2.788024e-01):5.165535e-01):1.720311e-01,((52:3.594407e-01,48:3.075547e-01):2.310399e-01,20:4.653072e-01):4.764500e-01):4.045097e-01):1.744619e-01,(((59:6.164388e-02,29:8.018425e-02):7.828195e-01,((34:7.427946e-01,(47:6.409880e-01,((((65:6.095090e-01,35:4.623593e-01):1.067030e-01,(64:1.815466e-01,73:2.459951e-01):1.535065e-01):1.168735e-01,26:7.530918e-01):1.434224e-01,(61:3.199848e-01,74:3.144352e-01):3.557081e-01):8.795812e-02):1.993047e-01):8.845633e-02,31:7.285344e-01):5.318880e-02):3.894595e-01,63:1.440094e+00):4.487785e-01):4.678999e-02):2.700862e-01):1.154606e-01,(((6:5.267856e-01,12:4.856958e-01):1.838638e+00,13:1.390971e+00):1.916633e-01,(36:4.786803e-01,10:3.567655e-01):4.172595e-01):4.769773e-01):1.677716e-01,(70:6.351072e-01,(50:3.330940e-01,22:3.358726e-01):3.860686e-01):4.718537e-01):2.023527e-01,1:8.132120e-01);
   tree gen.50000 = [&U] ((((17:5.946576e-01,((37:3.068315e-01,71:2.274900e-01):8.350306e-02,14:2.825932e-01):2.677706e-01):8.528245e-02,57:4.983067e-01):1.026291e-01,((16:5.338755e-02,60:9.561962e-02):2.778027e-02,67:1.478920e-01):5.223489e-01):9.080771e-02,((((((28:1.109301e-01,43:1.666706e-01):4.059667e-01,(24:2.568971e-01,(44:2.029039e-01,15:2.110898e-01):1.396912e-01):1.168345e-01):5.850390e-01,54:1.117317e+00):4.327835e-02,(((((66:3.539297e-02,38:3.142948e-02):1.146383e-01,27:2.456242e-01):3.311805e-01,41:5.174742e-01):6.534597e-01,(((39:1.073334e-01,25:2.003434e-01):1.318465e-01,40:2.824201e-01):5.180115e-01,((49:2.949304e-01,21:3.838956e-01):4.161198e-01,55:8.623479e-01):2.271547e-01):1.265983e-01):3.060222e-01,((((((62:2.898985e+00,(32:7.727491e-01,58:1.164915e+00):1.758684e+00):3.048793e-02,(((69:2.361864e+00,(5:1.251552e+00,33:1.990413e+00):6.476871e-01):5.997104e-01,(4:7.352136e-01,3:2.805914e-01):1.441073e+00):3.445821e-01,68:2.420708e+00):1.637435e-01):2.350102e-01,(72:1.074153e+00,(((56:1.075076e-01,75:9.050498e-02):5.449471e-02,(45:1.571022e-02,(51:2.750178e-03,46:9.785089e-04):8.446924e-03):1.489202e-01):2.714971e-01,(((2:2.288111e-01,30:3.854558e-01):1.610473e-01,9:2.914827e-01):1.493088e-01,(8:3.044944e-01,7:5.219093e-01):2.998583e-01):1.439888e-01):3.958067e-01):1.006013e+00):6.233773e-01,11:3.778580e+00):3.823717e-01,((53:7.584677e-01,(23:4.807385e-01,((18:1.670014e-01,19:2.216055e-01):1.218952e-01,42:2.356420e-01):2.853940e-01):5.287661e-01):1.986540e-01,((52:3.679388e-01,48:3.148260e-01):2.365023e-01,20:4.763082e-01):4.877145e-01):4.140733e-01):1.785866e-01,((31:7.457587e-01,((34:7.603561e-01,(47:6.561425e-01,((((65:6.239193e-01,35:4.732906e-01):1.092257e-01,(64:1.858388e-01,73:2.718808e-01):1.387893e-01):1.196367e-01,26:7.708967e-01):1.468133e-01,(61:3.275500e-01,74:3.218692e-01):4.280020e-01):4.723505e-02):2.040167e-01):5.802548e-02,(59:7.186947e-02,29:3.749388e-02):8.013273e-01):1.233811e-01):3.693627e-01,63:1.474141e+00):2.345146e-01):6.213098e-02):2.764717e-01):9.777719e-02,((6:4.044388e-01,12:4.971788e-01):1.947859e+00,(13:1.423856e+00,(36:4.899975e-01,10:3.652003e-01):4.271245e-01):8.212472e-02):4.882542e-01):1.717381e-01,(70:6.501227e-01,(50:3.409691e-01,22:3.558451e-01):3.951961e-01):4.830094e-01):1.699573e-01,1:7.330264e-01);
   tree gen.50500 = [&U] ((((17:5.051675e-01,((37:2.924574e-01,71:2.239347e-01):7.161087e-02,14:2.703449e-01):2.561647e-01):1.342592e-01,57:4.767088e-01):9.818091e-02,((16:5.107359e-02,60:8.954529e-02):3.966148e-02,67:1.414820e-01):4.997089e-01):1.233920e-01,((((((28:1.061221e-01,43:1.594466e-01):3.883710e-01,(24:2.457625e-01,(44:1.941095e-01,15:2.019407e-01):8.755939e-02):1.216190e-01):4.091142e-01,54:1.068889e+00):8.812114e-02,(((((66:3.385895e-02,38:4.637281e-02):1.044662e-01,27:2.349782e-01):1.833331e-01,41:5.290678e-01):6.251371e-01,(((39:1.026812e-01,25:1.920774e-01):1.154789e-01,40:2.701792e-01):4.955595e-01,((49:2.361589e-01,21:3.829385e-01):3.980841e-01,55:8.249715e-01):2.180646e-01):1.416492e-01):2.927584e-01,(((((62:2.773335e+00,((32:7.392562e-01,58:1.114425e+00):1.598033e+00,(((69:2.259495e+00,(5:1.197307e+00,33:1.904143e+00):9.055409e-01):5.737174e-01,(4:7.033476e-01,3:2.684298e-01):1.378613e+00):2.999505e-01,68:2.315789e+00):9.752658e-02):2.522195e-01):1.955100e-01,(72:1.027597e+00,(((56:1.028480e-01,75:8.658226e-02):5.033113e-02,(45:6.030643e-03,(51:2.841414e-03,46:1.601717e-03):1.952980e-02):1.424656e-01):2.785189e-01,(((2:2.602895e-01,30:3.687492e-01):1.568793e-01,9:2.879998e-01):1.428374e-01,(8:2.912968e-01,7:4.992884e-01):2.868617e-01):1.377479e-01):3.680447e-01):9.624102e-01):5.963586e-01,11:3.614806e+00):5.183307e-01,((53:7.255938e-01,(23:4.599020e-01,((18:1.597631e-01,19:2.120005e-01):1.765189e-01,42:2.761708e-01):2.198124e-01):5.268119e-01):1.889384e-01,((52:3.519914e-01,48:3.011806e-01):2.262517e-01,20:4.556638e-01):4.665757e-01):3.961263e-01):1.541366e-01,((31:7.584868e-01,((34:7.274003e-01,(47:6.277036e-01,((((65:4.956526e-01,35:4.527769e-01):1.044916e-01,(64:1.777841e-01,73:2.803121e-01):1.357502e-01):1.144513e-01,26:7.374841e-01):1.404500e-01,(61:3.133531e-01,74:3.079186e-01):4.094513e-01):6.334793e-02):1.541582e-01):6.550769e-02,(59:6.875446e-02,29:3.586879e-02):7.665957e-01):1.180334e-01):3.486370e-01,63:1.410248e+00):2.243502e-01):4.686811e-02):2.934908e-01):9.353927e-02,(((6:2.779205e-01,12:7.399344e-01):1.863434e+00,13:1.218248e+00):7.520888e-02,(36:4.235004e-01,10:5.591843e-01):2.103656e-01):4.670920e-01):1.642946e-01,(70:6.219447e-01,(50:3.261906e-01,22:3.404218e-01):4.173634e-01):5.645066e-01):2.130928e-01,1:7.012551e-01);
   tree gen.51000 = [&U] ((((17:5.051675e-01,((37:2.924574e-01,71:2.239347e-01):7.161087e-02,14:2.703449e-01):2.503328e-01):1.342592e-01,57:4.767088e-01):9.818091e-02,((16:5.107359e-02,60:8.954529e-02):3.966148e-02,67:1.414820e-01):3.984690e-01):1.233920e-01,((((((28:1.061221e-01,43:1.594466e-01):3.883710e-01,(24:3.001724e-01,(44:1.941095e-01,15:2.019407e-01):8.755939e-02):2.133394e-01):4.091142e-01,(((((66:3.385895e-02,38:4.637281e-02):1.044662e-01,27:2.349782e-01):4.027184e-01,41:5.290678e-01):6.251371e-01,(((39:1.026812e-01,25:1.920774e-01):1.479399e-01,40:2.701792e-01):4.875447e-01,((49:2.290351e-01,21:3.829385e-01):3.980841e-01,55:8.249715e-01):2.180646e-01):1.553927e-01):2.927584e-01,(((((62:2.773335e+00,((32:7.392562e-01,58:1.114425e+00):1.598033e+00,(((69:2.259495e+00,(5:1.204222e+00,33:1.904143e+00):9.055409e-01):5.737174e-01,(4:7.033476e-01,3:2.684298e-01):1.378613e+00):2.999505e-01,68:2.315789e+00):2.227911e-01):1.440523e-01):2.096264e-01,(72:1.027597e+00,(((56:1.102728e-01,75:7.183484e-02):4.593933e-02,(45:6.030643e-03,(51:2.841414e-03,46:2.971354e-03):1.506193e-02):1.424656e-01):2.785189e-01,(((2:2.602895e-01,30:3.687492e-01):1.568793e-01,9:2.879998e-01):1.428374e-01,(8:2.912968e-01,7:4.992884e-01):2.868617e-01):1.377479e-01):5.372222e-01):9.624102e-01):4.658549e-01,11:3.614806e+00):5.183307e-01,((53:7.776786e-01,(23:4.999338e-01,((18:1.597631e-01,19:2.120005e-01):1.765189e-01,42:2.761708e-01):2.198124e-01):4.749557e-01):8.785039e-02,((52:3.519914e-01,48:3.099934e-01):2.262517e-01,20:3.859459e-01):4.665757e-01):3.961263e-01):1.541366e-01,((31:7.584868e-01,((34:7.274003e-01,(47:6.277036e-01,((((65:4.814872e-01,35:4.527769e-01):6.981665e-02,(64:1.777841e-01,73:2.803121e-01):1.357502e-01):1.144513e-01,26:7.374841e-01):1.404500e-01,(61:3.133531e-01,74:3.079186e-01):3.344619e-01):1.200874e-01):1.541582e-01):1.483325e-01,(59:1.029208e-01,29:3.586879e-02):7.665957e-01):2.869742e-02):3.486370e-01,63:1.410248e+00):3.232468e-01):4.686811e-02):2.159198e-01):7.386681e-02,54:1.086338e+00):9.353927e-02,(((6:2.779205e-01,12:7.399344e-01):1.863434e+00,13:1.218248e+00):7.599551e-02,(36:6.241595e-01,10:3.275614e-01):4.947039e-01):4.670920e-01):1.642946e-01,(70:5.020292e-01,(50:3.261906e-01,22:3.404218e-01):4.173634e-01):5.645066e-01):1.156296e-01,1:7.012551e-01);
   tree gen.51500 = [&U] ((((17:5.116164e-01,((37:2.961908e-01,71:2.267934e-01):7.252503e-02,14:2.734682e-01):2.535285e-01):1.069518e-01,57:4.827944e-01):9.943426e-02,((16:5.172558e-02,60:9.068840e-02):4.016779e-02,67:1.432881e-01):4.035558e-01):1.249672e-01,((((((28:1.495035e-01,43:1.614821e-01):3.933289e-01,(24:3.040043e-01,(44:1.965874e-01,15:2.045186e-01):8.867715e-02):2.160629e-01):4.143368e-01,(((((66:3.429118e-02,38:3.507223e-02):1.057998e-01,27:2.379779e-01):4.078594e-01,41:3.408211e-01):6.331174e-01,(((39:1.039920e-01,25:1.945294e-01):1.498285e-01,40:2.736283e-01):4.937685e-01,((49:3.229676e-01,21:3.878270e-01):4.031659e-01,55:9.174113e-01):2.208483e-01):1.531419e-01):3.188117e-01,(((((((32:7.564668e-01,58:1.128651e+00):1.630659e+00,62:2.808739e+00):1.718301e-01,(((69:2.288339e+00,(5:1.219595e+00,33:1.928451e+00):9.171007e-01):4.202994e-01,(4:7.123263e-01,3:2.718565e-01):1.396212e+00):1.583240e-01,68:2.347723e+00):4.887265e-01):1.156066e-01,(72:9.217979e-01,(((56:1.020903e-01,75:9.867054e-02):8.454562e-02,(45:6.107628e-03,(51:5.106317e-03,46:2.635136e-03):1.730672e-02):1.442843e-01):2.931020e-01,(((2:2.636123e-01,30:3.734565e-01):1.588820e-01,9:2.916763e-01):1.431768e-01,(8:2.950154e-01,7:4.158496e-01):2.905237e-01):1.395064e-01):5.440803e-01):9.746961e-01):8.752180e-01,((53:7.876062e-01,(23:5.063158e-01,((18:1.809352e-01,19:2.147069e-01):1.485964e-01,42:2.796963e-01):2.226185e-01):4.810188e-01):8.897186e-02,((52:3.564848e-01,48:3.139507e-01):2.291399e-01,20:3.908728e-01):4.725318e-01):4.011831e-01):1.019695e-01,11:3.453113e+00):1.608529e-01,((31:7.681695e-01,((34:7.369065e-01,(47:6.310598e-01,((((65:4.876338e-01,35:4.585570e-01):7.010794e-02,(64:1.800536e-01,73:2.838905e-01):1.731737e-01):1.372934e-01,26:7.468986e-01):9.860210e-02,(61:2.738157e-01,74:3.873495e-01):3.387316e-01):9.758792e-02):1.561262e-01):9.749037e-02,(59:1.042346e-01,29:3.632669e-02):7.763818e-01):2.876483e-02):5.623714e-01,63:1.428251e+00):3.273732e-01):4.746641e-02):2.186762e-01):3.550590e-02,54:1.159512e+00):8.968852e-02,(((6:2.814684e-01,12:7.493802e-01):1.887222e+00,13:1.288912e+00):1.448116e-01,(36:6.321274e-01,10:3.317429e-01):5.010191e-01):4.730548e-01):1.663919e-01,(70:5.084379e-01,(50:3.303547e-01,22:3.447676e-01):4.226914e-01):4.601740e-01):2.301905e-01,1:7.102072e-01);
   tree gen.52000 = [&U] ((((17:4.996715e-01,((37:2.892755e-01,71:2.214983e-01):7.083177e-02,14:2.670834e-01):2.476093e-01):1.044548e-01,57:4.715224e-01):9.202016e-02,((16:5.051793e-02,60:1.120914e-01):3.922998e-02,67:1.399427e-01):3.941338e-01):1.210799e-01,((((((28:1.460130e-01,43:8.045612e-02):3.841457e-01,(24:2.969066e-01,(44:1.919976e-01,15:1.997436e-01):8.660678e-02):2.110184e-01):4.046631e-01,(((((66:2.893070e-02,38:3.425339e-02):1.033297e-01,27:2.324217e-01):3.983370e-01,41:3.319104e-01):5.393664e-01,(((39:1.015641e-01,25:1.899877e-01):1.463304e-01,40:2.672398e-01):4.822403e-01,((49:3.154272e-01,21:3.985131e-01):3.937531e-01,55:8.959922e-01):1.866159e-01):1.451113e-01):3.581299e-01,(((((((32:6.801875e-01,58:1.102300e+00):1.592587e+00,62:2.743162e+00):1.678183e-01,(((69:2.234913e+00,(5:1.191120e+00,33:1.883427e+00):8.956889e-01):4.104865e-01,(4:6.956954e-01,3:2.655094e-01):1.363615e+00):3.333532e-01,68:1.931585e+00):4.773160e-01):8.756815e-02,(72:9.002764e-01,(((56:9.970677e-02,75:6.942216e-02):8.257171e-02,(45:5.965032e-03,(51:4.987098e-03,46:2.573612e-03):1.690266e-02):1.409157e-01):2.383636e-01,(((2:2.361665e-01,30:3.647373e-01):1.551725e-01,9:2.544324e-01):1.398340e-01,(8:2.881276e-01,7:4.061407e-01):2.837407e-01):1.362493e-01):5.313775e-01):7.492700e-01):1.206450e+00,((53:7.692177e-01,(23:4.944947e-01,((18:1.767109e-01,19:2.096940e-01):1.451270e-01,42:2.474124e-01):1.946661e-01):4.697883e-01):8.689461e-02,((52:3.481618e-01,48:3.066208e-01):2.237901e-01,20:4.143255e-01):4.614995e-01):3.918166e-01):5.602867e-02,11:3.372492e+00):2.132492e-01,(((59:1.018010e-01,29:2.356769e-02):7.582554e-01,((34:7.054480e-01,(47:6.163262e-01,((((65:4.762488e-01,35:4.478509e-01):1.142751e-01,(64:1.821954e-01,73:2.772624e-01):1.693456e-01):1.207762e-01,26:7.294605e-01):1.106357e-01,(61:2.674228e-01,74:3.783059e-01):2.970509e-01):1.327778e-01):1.579920e-01):1.332562e-01,31:7.502348e-01):2.809325e-02):5.492415e-01,63:1.394905e+00):3.019351e-01):4.635820e-02):2.135707e-01):1.692167e-02,54:1.132440e+00):1.075404e-01,(((6:2.748968e-01,12:7.318842e-01):1.843161e+00,13:1.258819e+00):1.414306e-01,(36:5.338865e-01,10:3.239976e-01):4.893217e-01):2.744345e-01):1.135023e-01,(70:4.965673e-01,(50:3.226418e-01,22:3.367182e-01):4.128227e-01):4.494302e-01):1.643477e-01,1:7.688405e-01);
   tree gen.52500 = [&U] ((((17:5.151584e-01,((37:2.982414e-01,71:2.628809e-01):8.469354e-02,14:2.753615e-01):2.552837e-01):1.076923e-01,57:4.861369e-01):9.487226e-02,((16:5.541162e-02,60:1.155656e-01):3.819324e-02,67:1.332358e-01):4.063497e-01):1.248327e-01,((((((28:1.505386e-01,43:8.294980e-02):3.960520e-01,(24:3.061090e-01,(44:1.979485e-01,15:2.059345e-01):1.087706e-01):2.175587e-01):4.347234e-01,(((((66:2.982739e-02,38:3.963376e-02):1.065323e-01,27:1.835225e-01):4.106831e-01,41:3.421977e-01):7.311001e-01,(((39:1.047120e-01,25:1.958762e-01):1.921743e-01,40:2.755227e-01):4.971870e-01,((49:3.252036e-01,21:4.108648e-01):4.059572e-01,55:9.237628e-01):1.923999e-01):1.496089e-01):3.692298e-01,(((((53:7.475178e-01,(23:5.098212e-01,((18:2.007284e-01,19:2.161933e-01):1.496252e-01,42:2.550808e-01):2.880246e-01):4.763088e-01):5.452825e-02,((52:3.589529e-01,48:3.161243e-01):2.307263e-01,20:4.271672e-01):4.758033e-01):4.039606e-01,11:3.477020e+00):2.627319e-02,((((32:7.012694e-01,58:1.136465e+00):1.641948e+00,62:2.828185e+00):2.952802e-01,(((69:2.304182e+00,(5:1.228038e+00,33:1.941802e+00):5.208669e-01):5.028891e-01,(4:7.172580e-01,3:3.741103e-01):1.480975e+00):5.709036e-01,68:1.991454e+00):3.012975e-01):9.028226e-02,(72:9.281798e-01,(((56:1.027971e-01,75:7.157385e-02):8.293796e-02,(45:1.021562e-02,(51:5.141670e-03,46:2.653380e-03):1.261960e-02):1.452832e-01):2.577027e-01,(((2:2.434863e-01,30:4.111361e-01):1.612140e-01,9:2.115929e-01):1.441681e-01,(8:2.970579e-01,7:4.187287e-01):2.925351e-01):1.404722e-01):5.478471e-01):7.724931e-01):1.243843e+00):2.198587e-01,(((59:1.049563e-01,29:4.840314e-02):7.817570e-01,((34:7.273129e-01,(47:6.354288e-01,((((65:4.910098e-01,35:4.617317e-01):1.178170e-01,(64:1.878424e-01,73:3.324371e-01):1.745944e-01):1.245196e-01,26:7.520696e-01):1.140648e-01,(61:2.757114e-01,74:3.900312e-01):3.062578e-01):1.368932e-01):1.628888e-01):1.373864e-01,31:7.763332e-01):1.092937e-03):5.854696e-01,63:1.438139e+00):3.028296e-01):7.388186e-02):2.201901e-01):4.700528e-03,54:1.167539e+00):1.239048e-01,(((6:2.834171e-01,12:7.545684e-01):1.900288e+00,13:1.297836e+00):1.458141e-01,(36:5.504340e-01,10:3.340397e-01):5.609020e-01):2.829404e-01):2.427169e-01,(70:5.119580e-01,(50:3.100061e-01,22:3.471545e-01):4.256178e-01):4.633599e-01):1.694416e-01,1:7.926701e-01);
   tree gen.53000 = [&U] ((((17:5.151584e-01,((37:2.982414e-01,71:2.628809e-01):8.469354e-02,14:2.753615e-01):2.552837e-01):1.163594e-01,57:4.861369e-01):8.643024e-02,((16:5.541162e-02,60:1.292762e-01):3.819324e-02,67:1.332358e-01):4.063497e-01):1.248327e-01,((((((28:1.505386e-01,43:1.061062e-01):3.960520e-01,(24:3.061090e-01,(44:1.979485e-01,15:2.059345e-01):1.087706e-01):1.695121e-01):4.347234e-01,(((((66:3.962982e-02,38:3.963376e-02):1.411442e-01,27:1.835225e-01):4.106831e-01,41:3.421977e-01):7.075452e-01,(((39:1.047120e-01,25:1.958762e-01):1.921743e-01,40:1.772543e-01):4.971870e-01,((49:3.252036e-01,21:4.108648e-01):3.952595e-01,55:9.237628e-01):1.812484e-01):1.496089e-01):3.692298e-01,(((((53:7.475178e-01,(23:4.330807e-01,((18:2.007284e-01,19:2.161933e-01):1.496252e-01,42:2.550808e-01):2.880246e-01):4.033437e-01):2.602218e-01,((52:3.589529e-01,48:3.161243e-01):2.307263e-01,20:4.318007e-01):4.482014e-01):3.801129e-01,11:3.477020e+00):6.776312e-02,(((32:7.238923e-01,58:1.136465e+00):1.641948e+00,((((69:2.304182e+00,(5:1.228038e+00,33:1.941802e+00):5.208669e-01):8.825085e-01,(4:7.172580e-01,3:3.741103e-01):1.480975e+00):2.363681e-01,68:1.991454e+00):3.284129e-01,62:2.875138e+00):1.476266e-01):9.399496e-02,(72:9.937731e-01,(((56:1.125596e-01,75:9.739742e-02):8.293796e-02,(45:1.021562e-02,(51:5.141670e-03,46:2.994503e-03):1.261960e-02):1.452832e-01):2.577027e-01,(((2:2.323774e-01,30:4.111361e-01):1.698476e-01,9:2.115929e-01):1.441681e-01,(8:2.970579e-01,7:4.683166e-01):2.925351e-01):1.404722e-01):5.478471e-01):9.312155e-01):9.280000e-01):2.198587e-01,((((59:1.025457e-01,29:4.840314e-02):7.894357e-01,(34:7.273129e-01,(47:6.354288e-01,((((65:4.910098e-01,35:4.617317e-01):8.665321e-02,(64:1.878424e-01,73:3.044681e-01):1.745944e-01):1.245196e-01,26:7.520696e-01):1.448582e-01,(61:2.757114e-01,74:3.900312e-01):3.062578e-01):6.564874e-02):1.628888e-01):1.373864e-01):1.128941e-03,31:8.133177e-01):5.854696e-01,63:1.438139e+00):1.766774e-01):7.388186e-02):2.201901e-01):4.716342e-03,54:1.167539e+00):1.363233e-01,(((6:2.834171e-01,12:7.303373e-01):1.900288e+00,13:1.297836e+00):1.433595e-01,(36:5.837344e-01,10:4.144404e-01):5.425367e-01):4.504855e-01):2.427169e-01,(70:5.119580e-01,(50:3.100061e-01,22:3.471545e-01):4.256178e-01):4.633599e-01):1.266281e-01,1:7.926701e-01);
   tree gen.53500 = [&U] ((((17:5.113359e-01,((37:2.960284e-01,71:2.609303e-01):8.406510e-02,14:2.641271e-01):2.584243e-01):1.023244e-01,57:4.710466e-01):1.070385e-01,((16:5.500046e-02,60:1.283169e-01):3.781921e-02,67:1.322471e-01):4.033345e-01):1.239064e-01,((((((28:1.056393e-01,43:1.053188e-01):3.931132e-01,(24:2.443094e-01,(44:1.964796e-01,15:2.044064e-01):1.079635e-01):2.216387e-01):4.314976e-01,(((((59:1.017848e-01,29:4.804398e-02):7.835779e-01,(34:7.219161e-01,(47:6.307138e-01,((((65:5.289028e-01,35:4.583056e-01):7.123074e-02,(64:1.864486e-01,73:3.022089e-01):1.732988e-01):1.235957e-01,26:7.066710e-01):9.142088e-02,(61:3.300858e-01,74:3.195927e-01):3.320068e-01):1.108826e-01):1.616801e-01):1.777466e-01):1.278131e-02,31:5.883778e-01):6.942232e-01,63:1.427468e+00):1.753664e-01,((11:3.416647e+00,(((53:6.691889e-01,(23:4.298671e-01,((18:1.375090e-01,19:2.145891e-01):1.485149e-01,42:2.531881e-01):2.858874e-01):4.003508e-01):2.750922e-01,((52:3.562894e-01,48:3.137786e-01):2.134520e-01,20:4.285966e-01):4.413225e-01):2.747964e-01,(((((69:2.287085e+00,(5:1.218926e+00,33:1.458405e+00):5.192880e-01):8.759601e-01,(4:7.119358e-01,3:3.288085e-01):1.386715e+00):2.346142e-01,68:1.976677e+00):2.271211e-01,((32:7.406235e-01,58:1.128033e+00):1.679090e+00,62:2.853804e+00):1.266157e-01):3.108304e-01,(72:9.863991e-01,(((56:1.117244e-01,75:9.667471e-02):8.232254e-02,(45:1.013982e-02,(51:5.103517e-03,46:1.884651e-03):1.252596e-02):1.442052e-01):2.557905e-01,(((2:2.306531e-01,30:4.080854e-01):1.685873e-01,9:2.100228e-01):1.430983e-01,(8:2.948537e-01,7:4.648416e-01):2.903644e-01):1.394299e-01):5.437820e-01):9.243057e-01):9.211140e-01):6.534835e-02):2.373199e-01,((((66:3.960673e-02,38:3.778998e-02):1.449586e-01,27:1.821607e-01):3.666937e-01,41:3.396585e-01):7.022951e-01,(((39:1.039350e-01,25:1.944228e-01):1.674502e-01,40:1.759390e-01):5.514780e-01,((49:3.227906e-01,21:4.078161e-01):3.923266e-01,55:9.169083e-01):2.293250e-01):1.484988e-01):2.758063e-01):7.333364e-02):2.185563e-01):2.801939e-03,54:1.310760e+00):1.364867e-01,(((6:3.232691e-01,12:7.249181e-01):1.851315e+00,13:1.288205e+00):1.422957e-01,(36:5.794029e-01,10:4.174530e-01):4.522776e-01):4.471428e-01):2.409159e-01,(70:5.052213e-01,(50:3.077058e-01,22:3.445786e-01):4.224596e-01):4.599217e-01):1.256885e-01,1:7.867884e-01);
   tree gen.54000 = [&U] ((((17:4.819465e-01,((37:2.790140e-01,71:2.459331e-01):7.923340e-02,14:1.892610e-01):2.435712e-01):9.644327e-02,57:4.439729e-01):1.008864e-01,((16:5.183927e-02,60:1.073401e-01):5.941769e-02,67:1.246461e-01):3.801526e-01):1.167848e-01,((((((28:1.679287e-01,43:9.926557e-02):2.707041e-01,(24:2.433449e-01,(44:1.851869e-01,15:1.651335e-01):1.463303e-01):1.611814e-01):5.079821e-01,54:1.235423e+00):1.907976e-03,(((((59:6.525392e-02,29:4.528262e-02):7.385413e-01,(34:6.804235e-01,(47:5.944631e-01,((((65:4.985038e-01,35:4.319641e-01):6.713671e-02,(64:1.757323e-01,73:2.848393e-01):1.503827e-01):1.326684e-01,26:6.660546e-01):8.616641e-02,(61:3.568293e-01,74:3.012239e-01):3.129245e-01):1.045096e-01):1.523875e-01):8.922156e-02):2.170555e-02,31:5.545604e-01):5.449680e-01,63:1.201796e+00):3.303569e-01,((((((((69:2.155633e+00,(5:1.148867e+00,33:1.374582e+00):6.026640e-01):7.671269e-01,(4:6.710168e-01,3:3.099100e-01):1.307012e+00):2.048427e-01,68:1.863066e+00):1.155970e-01,((32:6.980557e-01,58:1.063198e+00):1.582584e+00,62:2.689780e+00):8.535335e-02):2.490293e-01,(72:9.297052e-01,(((56:1.053030e-01,75:9.111827e-02):7.759100e-02,(45:1.205019e-02,(51:4.810189e-03,46:3.463153e-03):1.180603e-02):1.202680e-01):2.696481e-01,(((2:2.416623e-01,30:3.846304e-01):1.506372e-01,9:1.900231e-01):2.293703e-01,(8:3.084936e-01,7:4.381245e-01):2.736755e-01):1.795945e-01):5.125278e-01):8.711806e-01):8.681724e-01,11:4.058511e+00):7.516255e-02,((53:6.307269e-01,(23:4.051603e-01,((18:2.068952e-01,19:2.022555e-01):1.282525e-01,42:2.386359e-01):1.931435e-01):5.062022e-01):1.868181e-01,((52:3.358114e-01,48:2.957440e-01):2.416953e-01,20:4.039628e-01):3.540161e-01):3.767641e-01):2.347090e-01,((((66:3.733031e-02,38:3.561798e-02):1.366270e-01,27:1.716909e-01):3.343174e-01,41:3.201365e-01):6.619302e-01,(((39:9.796130e-02,25:1.832482e-01):1.578259e-01,40:1.658268e-01):5.197815e-01,((49:3.042380e-01,21:3.843766e-01):3.697773e-01,55:8.642084e-01):2.161444e-01):1.399637e-01):2.599541e-01):6.358870e-02):1.803794e-01):1.286420e-01,(((6:3.046890e-01,12:6.832530e-01):1.744910e+00,13:1.313638e+00):2.246578e-01,(36:5.461014e-01,10:3.934596e-01):4.262826e-01):4.214430e-01):2.270691e-01,(70:4.761833e-01,(50:3.655947e-01,22:3.247737e-01):3.981785e-01):4.334874e-01):1.184645e-01,1:7.415672e-01);
   tree gen.54500 = [&U] ((((17:4.864022e-01,((37:2.815936e-01,71:2.482068e-01):9.407519e-02,14:1.910108e-01):2.458230e-01):1.181253e-01,57:4.480775e-01):6.705039e-02,((16:5.231854e-02,60:1.083325e-01):5.279685e-02,67:9.158772e-02):3.560134e-01):1.385394e-01,((((54:1.246845e+00,(((((59:6.585721e-02,29:5.531907e-02):7.453693e-01,(34:6.867142e-01,(47:5.999591e-01,((((65:5.031126e-01,35:4.359578e-01):6.775740e-02,(64:1.819278e-01,73:2.874727e-01):1.517730e-01):1.338950e-01,26:7.641631e-01):1.037833e-01,(61:3.601283e-01,74:3.040088e-01):3.158176e-01):1.054758e-01):1.537963e-01):9.004643e-02):5.397362e-02,31:5.596874e-01):3.881844e-01,63:1.212907e+00):3.334112e-01,((((((((69:2.175562e+00,(5:1.384959e+00,33:1.387291e+00):8.988305e-01):6.511659e-01,(4:6.772205e-01,3:3.127752e-01):1.319096e+00):2.752861e-01,68:1.880290e+00):1.798368e-01,((32:7.045094e-01,58:1.073028e+00):1.505521e+00,62:2.714648e+00):8.614247e-02):2.513317e-01,(72:7.316619e-01,(((56:1.062765e-01,75:9.196068e-02):4.502591e-02,(45:1.116081e-02,(51:5.604767e-03,46:3.495170e-03):1.281723e-02):1.213799e-01):2.637651e-01,(((2:2.438966e-01,30:3.881864e-01):1.520298e-01,9:1.917799e-01):2.314908e-01,(8:3.113457e-01,7:4.421751e-01):2.375578e-01):1.812549e-01):5.172662e-01):7.526051e-01):1.002759e+00,11:4.096033e+00):5.456754e-02,((53:6.365581e-01,(23:4.089061e-01,((18:2.088080e-01,19:2.041254e-01):1.294382e-01,42:2.408422e-01):1.949292e-01):5.108822e-01):1.885453e-01,((52:3.389160e-01,48:2.984782e-01):2.439298e-01,20:4.076975e-01):3.572891e-01):3.802474e-01):1.986778e-01,((((66:5.103687e-02,38:2.403465e-02):1.102868e-01,27:1.732782e-01):3.374082e-01,41:2.883423e-01):7.797978e-01,(((39:9.886698e-02,25:1.849424e-01):1.571519e-01,40:1.673599e-01):5.245870e-01,((49:3.070507e-01,21:3.879302e-01):3.731960e-01,55:8.721982e-01):2.181427e-01):1.412577e-01):2.225172e-01):1.092036e-01):1.820471e-01):4.200691e-03,((28:1.694812e-01,43:1.001833e-01):2.732068e-01,(24:2.455947e-01,(44:1.868989e-01,15:1.548516e-01):1.476831e-01):1.626716e-01):5.126786e-01):1.298313e-01,(((6:3.075059e-01,12:7.159726e-01):1.761042e+00,13:1.325783e+00):4.091257e-01,(36:5.511502e-01,10:4.198293e-01):4.302237e-01):3.951807e-01):2.163543e-01,(70:5.664147e-01,(50:3.689747e-01,22:3.277763e-01):4.018598e-01):4.149921e-01):1.069799e-01,1:7.992067e-01);
   tree gen.55000 = [&U] ((((17:4.864022e-01,((37:2.815936e-01,71:3.108801e-01):9.407519e-02,14:2.569971e-01):2.458230e-01):1.015208e-01,57:4.480775e-01):6.705039e-02,((16:4.870226e-02,60:1.083325e-01):4.799809e-02,67:9.158772e-02):3.560134e-01):1.381211e-01,((((54:1.246845e+00,((28:1.694812e-01,43:8.866804e-02):2.732068e-01,(24:2.455947e-01,(44:1.868989e-01,15:1.548516e-01):1.476831e-01):1.662025e-01):5.126786e-01):2.358097e-02,(((((59:1.009335e-01,29:5.799600e-02):7.453693e-01,(34:6.867142e-01,(47:5.999591e-01,((((65:5.031126e-01,35:4.359578e-01):6.775740e-02,(64:1.582958e-01,73:2.874727e-01):1.494996e-01):1.338950e-01,26:7.641631e-01):1.371019e-01,(61:3.601283e-01,74:3.264822e-01):3.158176e-01):7.265412e-02):2.065458e-01):9.004643e-02):2.229714e-02,31:5.596874e-01):3.881844e-01,63:1.212907e+00):3.334112e-01,((((((((69:2.173201e+00,(5:1.384959e+00,33:1.387291e+00):8.988305e-01):4.924925e-01,(4:6.772205e-01,3:3.400054e-01):1.265330e+00):2.752861e-01,68:1.849308e+00):2.381490e-01,((32:8.549221e-01,58:1.073028e+00):1.453800e+00,62:2.714648e+00):5.152186e-02):1.907980e-01,(72:7.316619e-01,(((56:1.062765e-01,75:9.196068e-02):3.790455e-02,(45:1.116081e-02,(51:5.604767e-03,46:2.566661e-03):1.368021e-02):1.213799e-01):2.637651e-01,(((2:2.039354e-01,30:3.881864e-01):1.520298e-01,9:1.917799e-01):2.314908e-01,(8:3.113457e-01,7:4.485314e-01):2.187974e-01):1.812549e-01):4.425861e-01):8.755921e-01):5.203366e-01,11:3.658356e+00):6.060337e-01,((53:6.365581e-01,(23:5.573106e-01,((18:2.088080e-01,19:2.041254e-01):1.294382e-01,42:2.369668e-01):2.201169e-01):5.108822e-01):1.885453e-01,((52:3.389160e-01,48:3.153609e-01):2.990679e-01,20:3.268957e-01):4.747420e-01):3.314448e-01):2.706788e-01,((((66:5.103687e-02,38:2.403465e-02):1.043241e-01,27:1.732782e-01):3.374082e-01,41:4.032412e-01):6.858113e-01,(((39:9.886698e-02,25:1.849424e-01):1.571519e-01,40:2.167482e-01):4.090264e-01,((49:3.070507e-01,21:3.879302e-01):3.424625e-01,55:8.721982e-01):1.442854e-01):1.784152e-01):2.225172e-01):7.045260e-02):1.670059e-01):1.788145e-01,(((6:3.075059e-01,12:7.159726e-01):1.761042e+00,13:1.455408e+00):1.177313e-01,(36:5.511502e-01,10:3.970554e-01):4.155530e-01):4.340135e-01):1.396839e-01,(70:5.664147e-01,(50:3.689747e-01,22:3.277763e-01):4.018598e-01):4.149921e-01):1.688112e-01,1:7.992067e-01);
   tree gen.55500 = [&U] ((((17:5.149978e-01,((37:2.815936e-01,71:3.147003e-01):8.297889e-02,14:2.569971e-01):2.458230e-01):1.015208e-01,57:4.480775e-01):6.705039e-02,((16:7.096357e-02,60:1.083325e-01):3.893068e-02,67:9.158772e-02):3.560134e-01):1.271166e-01,((((((28:1.694812e-01,43:8.866804e-02):3.444177e-01,(24:2.020302e-01,(44:1.868989e-01,15:1.548516e-01):1.476831e-01):1.662025e-01):5.126786e-01,(((((66:5.103687e-02,38:2.403465e-02):1.577570e-01,27:1.732782e-01):3.374082e-01,41:4.032412e-01):6.858113e-01,(((39:9.886698e-02,25:1.849424e-01):1.571519e-01,40:2.167482e-01):4.090264e-01,((49:3.070507e-01,21:3.879302e-01):3.424625e-01,55:8.721982e-01):2.192817e-01):1.784152e-01):2.225172e-01,(((((((32:8.549221e-01,58:1.073028e+00):1.453800e+00,62:2.714648e+00):5.197243e-02,(((69:2.173201e+00,(5:1.546027e+00,33:1.387291e+00):5.376528e-01):5.082955e-01,(4:5.228404e-01,3:3.400054e-01):1.265330e+00):3.298396e-01,68:1.849308e+00):1.526265e-01):1.957116e-01,(72:7.316619e-01,(((56:1.062765e-01,75:9.196068e-02):3.790455e-02,(45:1.116081e-02,(51:3.033889e-03,46:4.463269e-03):1.159869e-02):1.213799e-01):2.637651e-01,(((2:2.038904e-01,30:3.881864e-01):1.595817e-01,9:1.917799e-01):2.314908e-01,(8:3.721752e-01,7:3.650404e-01):3.334348e-01):9.033582e-02):4.425861e-01):9.752730e-01):5.203366e-01,11:3.658356e+00):2.860680e-01,((53:6.365581e-01,(23:5.573106e-01,((18:2.123687e-01,19:2.085211e-01):1.294382e-01,42:2.369668e-01):2.201169e-01):4.790573e-01):2.473767e-01,((52:3.389160e-01,48:3.153609e-01):1.723717e-01,20:3.268957e-01):4.824003e-01):3.482912e-01):1.403463e-01,((((59:1.009335e-01,29:4.121838e-02):7.453693e-01,(34:6.867142e-01,(47:5.999591e-01,((((65:5.153920e-01,35:3.725151e-01):9.087412e-02,(64:1.434400e-01,73:2.874727e-01):1.837323e-01):1.338950e-01,26:7.641631e-01):1.371019e-01,(61:3.601283e-01,74:3.264822e-01):3.158176e-01):7.265412e-02):2.065458e-01):9.759817e-02):7.438943e-02,31:5.596874e-01):3.506059e-01,63:1.212907e+00):3.334112e-01):4.915730e-02):1.512507e-01):2.358097e-02,54:1.246845e+00):2.146688e-01,(((6:3.075059e-01,12:7.159726e-01):1.761042e+00,13:1.455408e+00):8.825927e-02,(36:5.511502e-01,10:3.970554e-01):3.641753e-01):4.340135e-01):1.396839e-01,(70:5.664147e-01,(50:3.689747e-01,22:4.112787e-01):4.018598e-01):4.084858e-01):1.688112e-01,1:7.992067e-01);
   tree gen.56000 = [&U] ((((17:5.196771e-01,((37:2.841521e-01,71:3.175597e-01):9.423881e-02,14:2.593322e-01):2.465235e-01):1.024432e-01,57:4.637903e-01):6.765961e-02,((16:7.160835e-02,60:1.093168e-01):3.928440e-02,67:1.573146e-01):3.592482e-01):1.338337e-01,((((((28:1.710211e-01,43:8.947368e-02):4.101057e-01,(24:2.072243e-01,(44:1.885971e-01,15:1.562586e-01):1.490250e-01):1.893841e-01):5.173368e-01,54:1.258174e+00):2.379523e-02,(((((66:4.355414e-02,38:2.425303e-02):1.591904e-01,27:1.748527e-01):3.404740e-01,41:4.069051e-01):6.920426e-01,(((39:9.976529e-02,25:1.866228e-01):1.585798e-01,40:2.187176e-01):5.066145e-01,((49:3.098406e-01,21:3.384558e-01):3.721570e-01,55:1.091674e+00):2.212741e-01):1.800363e-01):2.245390e-01,((((((32:8.567012e-01,58:1.062184e+00):1.491486e+00,(62:2.810262e+00,(((69:2.192946e+00,(5:1.560074e+00,33:1.399896e+00):5.425379e-01):5.816034e-01,(4:5.739318e-01,3:4.226551e-01):1.276827e+00):3.328366e-01,68:1.866111e+00):2.818980e-01):1.710108e-01):1.962012e-01,(72:7.383099e-01,(((56:1.072421e-01,75:9.279624e-02):7.715297e-02,(45:1.126222e-02,(51:2.787164e-03,46:3.356855e-03):1.163229e-02):1.224828e-01):2.661617e-01,(((2:2.057429e-01,30:3.917135e-01):2.155697e-01,9:1.935225e-01):1.649607e-01,(8:3.755569e-01,7:3.683572e-01):3.364644e-01):9.115661e-02):4.466075e-01):9.841344e-01):5.679378e-01,11:3.640841e+00):2.886672e-01,((53:6.423419e-01,(23:5.623744e-01,((18:1.438300e-01,19:2.104157e-01):1.516689e-01,42:2.391199e-01):2.221169e-01):4.834101e-01):1.860230e-01,((52:3.576653e-01,48:3.182263e-01):1.740835e-01,20:3.298659e-01):3.037228e-01):3.502889e-01):1.416215e-01,((((59:8.101005e-02,29:7.358339e-02):6.762388e-01,(34:6.929537e-01,(47:6.054104e-01,((((65:5.200749e-01,35:3.758998e-01):1.032822e-01,(64:1.447434e-01,73:2.466503e-01):1.854017e-01):1.169534e-01,26:7.711064e-01):1.044132e-01,(61:3.369428e-01,74:3.294486e-01):3.186871e-01):7.331426e-02):1.636246e-01):1.175895e-01):7.506534e-02,31:5.647728e-01):3.537916e-01,63:1.223927e+00):3.364405e-01):5.703792e-02):1.526250e-01):2.166193e-01,(((6:6.170891e-01,12:6.611736e-01):1.784832e+00,13:1.468632e+00):4.019830e-02,(36:5.441324e-01,10:4.006630e-01):3.644893e-01):4.010846e-01):1.738788e-01,(70:5.769178e-01,(50:3.723273e-01,22:4.150156e-01):4.055111e-01):4.121973e-01):1.703451e-01,1:7.790990e-01);
   tree gen.56500 = [&U] (((17:5.196771e-01,(((37:2.841521e-01,71:3.175597e-01):9.029962e-02,14:2.593322e-01):2.465235e-01,57:4.637903e-01):1.009859e-01):2.649792e-02,((16:7.160835e-02,60:8.031032e-02):3.928440e-02,67:1.573146e-01):5.088332e-01):1.338337e-01,(((((28:1.710211e-01,43:8.947368e-02):4.101057e-01,(24:2.072243e-01,(44:1.885971e-01,15:1.562586e-01):1.490250e-01):1.893841e-01):5.173368e-01,(54:1.258174e+00,((((((66:4.355414e-02,38:2.425303e-02):1.591904e-01,27:1.748527e-01):3.404740e-01,41:4.069051e-01):6.920426e-01,(((39:1.170881e-01,25:1.866228e-01):1.585798e-01,40:2.187176e-01):5.066145e-01,((49:3.098406e-01,21:3.384558e-01):3.721570e-01,55:7.330064e-01):2.212741e-01):1.800363e-01):2.245390e-01,(((((((69:2.192946e+00,(5:1.560074e+00,33:1.399896e+00):5.154434e-01):4.598486e-01,(4:5.739318e-01,3:4.226551e-01):1.276827e+00):4.215568e-01,68:1.866111e+00):2.818980e-01,((32:8.204777e-01,58:1.062184e+00):1.098621e+00,62:2.810262e+00):1.670839e-01):1.092443e-01,(72:1.027506e+00,(((56:1.072421e-01,75:1.142452e-01):5.180679e-02,(45:9.979984e-03,(51:5.868934e-03,46:1.589186e-03):1.269463e-02):1.224828e-01):2.599066e-01,(((2:2.392075e-01,30:3.917135e-01):1.312591e-01,9:1.935225e-01):1.649607e-01,(8:3.567979e-01,7:3.683572e-01):2.936732e-01):1.705073e-01):4.798805e-01):9.841344e-01):5.679378e-01,11:3.640841e+00):2.886672e-01,((53:6.805560e-01,(23:5.623744e-01,((18:1.857086e-01,19:2.104157e-01):1.516689e-01,42:2.391199e-01):2.221169e-01):4.834101e-01):1.860230e-01,((52:3.576653e-01,48:3.182263e-01):1.740835e-01,20:4.857752e-01):2.788170e-01):3.502889e-01):3.187922e-01):5.391007e-02,((((59:8.101005e-02,29:7.358339e-02):6.762388e-01,(34:6.929537e-01,(47:5.813021e-01,((((65:5.200749e-01,35:4.612641e-01):1.032822e-01,(64:1.447434e-01,73:2.867922e-01):1.692421e-01):1.562941e-01,26:7.418272e-01):1.116982e-01,(61:3.369428e-01,74:3.294486e-01):3.186871e-01):8.935138e-02):1.636246e-01):1.175895e-01):7.506534e-02,31:7.309567e-01):3.537916e-01,63:1.223927e+00):3.267008e-01):2.848027e-01):2.294771e-02):2.166193e-01,(((6:6.170891e-01,12:4.353270e-01):1.784832e+00,13:1.871122e+00):9.768932e-02,(36:4.181763e-01,10:4.006630e-01):3.644893e-01):4.010846e-01):1.738788e-01,(70:5.769178e-01,(50:3.723273e-01,22:4.150156e-01):4.055111e-01):4.121973e-01):1.703451e-01,1:7.790990e-01);
   tree gen.57000 = [&U] ((57:4.617714e-01,(((37:2.829152e-01,71:3.161773e-01):8.990654e-02,14:2.582033e-01):2.614323e-01,(17:5.174149e-01,((16:7.129664e-02,60:7.996072e-02):3.894611e-02,67:1.566298e-01):5.066182e-01):2.558918e-02):9.619803e-02):1.332511e-01,(((((28:1.702767e-01,43:8.908420e-02):3.573518e-01,(24:2.035601e-01,(44:1.877762e-01,15:1.555784e-01):1.483763e-01):1.885597e-01):5.150848e-01,(54:1.252697e+00,((((((66:3.692972e-02,38:3.615212e-02):1.584974e-01,27:1.336235e-01):3.389919e-01,41:4.051338e-01):5.688997e-01,(((39:1.042644e-01,25:1.858104e-01):1.578895e-01,40:2.460643e-01):5.044092e-01,((49:3.401789e-01,21:3.369825e-01):3.705370e-01,55:7.298156e-01):2.069366e-01):1.401595e-01):2.453733e-01,(((((((69:2.183401e+00,(5:1.553283e+00,33:1.393802e+00):8.147274e-01):4.578468e-01,(4:5.714334e-01,3:4.208153e-01):1.633362e+00):2.815895e-01,68:2.562742e+00):1.837781e-01,((32:8.169061e-01,58:1.057560e+00):1.093839e+00,62:2.798029e+00):2.007899e-01):4.794773e-01,(72:8.895978e-01,(((56:1.067753e-01,75:1.137479e-01):7.147714e-02,(45:9.936541e-03,(51:4.193044e-03,46:3.475332e-03):1.101721e-02):1.219496e-01):2.587752e-01,(((2:2.381663e-01,30:3.900083e-01):1.356585e-01,9:1.926801e-01):1.642426e-01,(8:3.552448e-01,7:3.667537e-01):2.923949e-01):1.697651e-01):5.021226e-01):9.134064e-01):5.654656e-01,11:3.624992e+00):2.874107e-01,((53:7.228389e-01,(23:5.599264e-01,((18:1.849002e-01,19:2.094998e-01):1.510087e-01,42:2.793290e-01):2.211500e-01):4.813058e-01):3.271183e-01,((52:3.561084e-01,48:3.168410e-01):1.652079e-01,20:4.836606e-01):2.776033e-01):3.487641e-01):2.633396e-01):1.533374e-01,((((59:7.891296e-02,29:4.596887e-02):6.732951e-01,(34:6.899373e-01,(47:5.787717e-01,((((65:5.178110e-01,35:4.592562e-01):1.028326e-01,(64:1.441133e-01,73:2.855438e-01):1.685054e-01):1.556138e-01,26:7.385980e-01):1.112120e-01,(61:3.354760e-01,74:3.280145e-01):3.593915e-01):7.076356e-02):1.629124e-01):7.485188e-02):7.473858e-02,31:7.277748e-01):3.522515e-01,63:1.457886e+00):3.252786e-01):2.835629e-01):1.149621e-02):1.418543e-01,(((6:5.366744e-01,12:1.000779e+00):1.777063e+00,(36:3.997230e-01,10:3.989189e-01):3.629027e-01):9.726408e-02,13:1.579791e+00):3.993387e-01):1.731219e-01,(70:5.744065e-01,(50:3.707065e-01,22:4.132090e-01):4.037459e-01):4.104030e-01):1.696035e-01,1:7.757076e-01);
   tree gen.57500 = [&U] ((57:4.633442e-01,(((37:2.838788e-01,71:3.172542e-01):5.237044e-02,14:2.706280e-01):2.623227e-01,(17:5.191771e-01,((16:7.153946e-02,60:7.098337e-02):4.383873e-02,67:9.733429e-02):5.083437e-01):2.567633e-02):9.652567e-02):1.337049e-01,(((54:1.162026e+00,(((((((66:3.705549e-02,38:3.627525e-02):1.159980e-01,27:1.421528e-01):3.513356e-01,41:4.065136e-01):5.708373e-01,(((39:1.184966e-01,25:1.864433e-01):1.706704e-01,40:2.469024e-01):5.061271e-01,((49:3.413375e-01,21:3.381302e-01):3.717989e-01,55:7.323013e-01):2.076414e-01):1.538783e-01):1.697669e-01,(((((((69:2.190837e+00,(5:1.558574e+00,33:1.325742e+00):8.175022e-01):4.594062e-01,(4:6.437719e-01,3:4.222485e-01):1.638924e+00):2.825485e-01,68:2.571470e+00):1.844040e-01,((32:9.080642e-01,58:1.061162e+00):1.365181e+00,62:2.807558e+00):2.014738e-01):4.811103e-01,(72:8.926276e-01,(((56:1.071390e-01,75:6.847879e-02):6.094495e-02,(45:9.970383e-03,(51:3.499567e-03,46:3.487169e-03):1.124135e-02):1.223649e-01):2.596566e-01,(((2:2.389774e-01,30:3.391857e-01):1.361205e-01,9:1.933363e-01):1.648020e-01,(8:3.564547e-01,7:3.680028e-01):2.933907e-01):1.703433e-01):5.038328e-01):9.165173e-01):5.096620e-01,11:3.534497e+00):3.919424e-01,((53:7.253008e-01,(23:5.032890e-01,((18:1.885228e-01,19:2.102133e-01):1.609395e-01,42:2.802803e-01):2.446728e-01):6.389108e-01):3.282325e-01,((52:3.573212e-01,48:3.179201e-01):1.657705e-01,20:4.853078e-01):3.674698e-01):3.499519e-01):3.091593e-01):9.196962e-02,((((59:7.918173e-02,29:7.422276e-02):7.673700e-01,(34:6.922871e-01,(47:7.173852e-01,((((65:5.195746e-01,35:3.991301e-01):1.241084e-01,(64:1.446041e-01,73:2.456327e-01):1.690793e-01):1.416614e-01,26:7.411135e-01):1.092698e-01,(61:3.366186e-01,74:3.291317e-01):3.606156e-01):7.100457e-02):1.634672e-01):7.510681e-02):9.415184e-02,31:5.997243e-01):3.534512e-01,63:1.462851e+00):3.263865e-01):2.845287e-01,((28:1.708566e-01,43:7.565228e-02):3.585688e-01,(24:1.932845e-01,(44:1.884157e-01,15:1.561083e-01):1.488816e-01):1.892019e-01):5.168391e-01):1.153536e-02):1.423374e-01,(((6:2.040979e-01,12:1.004187e+00):1.783115e+00,13:1.266073e+00):5.750208e-01,(36:4.010843e-01,10:6.063108e-01):3.641387e-01):4.069947e-01):2.280892e-01,(70:5.763628e-01,(50:3.719691e-01,22:4.146164e-01):4.051210e-01):4.118008e-01):1.292715e-01,1:7.783495e-01);
   tree gen.58000 = [&U] (((((37:2.980264e-01,71:3.315059e-01):7.207427e-02,14:2.510758e-01):2.724793e-01,57:4.841586e-01):9.330598e-02,(17:5.424997e-01,((16:7.475317e-02,60:7.417209e-02):4.580806e-02,67:1.017068e-01):5.311796e-01):2.766374e-02):2.040500e-01,(((54:1.214227e+00,(((((((66:3.872011e-02,38:2.319759e-02):1.212088e-01,27:1.485386e-01):3.671184e-01,41:4.247751e-01):8.307538e-01,(((39:1.256135e-01,25:1.948187e-01):1.783373e-01,40:2.579937e-01):5.288634e-01,((49:3.368170e-01,21:3.533197e-01):4.081686e-01,55:7.651978e-01):2.169691e-01):1.607909e-01):1.773932e-01,(((((((69:2.289254e+00,(5:1.628588e+00,33:1.701511e+00):8.542262e-01):4.800437e-01,(4:6.726915e-01,3:4.412168e-01):1.712548e+00):1.982015e-01,68:2.686986e+00):1.926878e-01,((32:9.488564e-01,58:1.108832e+00):1.426508e+00,62:2.933680e+00):2.105244e-01):5.027228e-01,(72:9.327264e-01,(((56:1.119519e-01,75:7.155501e-02):6.368272e-02,(45:1.041827e-02,(51:3.656775e-03,46:3.643820e-03):1.174634e-02):1.278618e-01):2.803247e-01,(((2:2.369976e-01,30:4.073035e-01):1.669728e-01,9:2.020214e-01):1.551057e-01,(8:3.724674e-01,7:3.845343e-01):3.065705e-01):1.779955e-01):5.264660e-01):9.576892e-01):8.084297e-01,11:3.693274e+00):1.312688e-01,((53:9.313810e-01,(23:5.258978e-01,((18:1.374058e-01,19:2.196565e-01):1.591919e-01,42:2.928711e-01):1.852883e-01):5.901126e-01):1.859289e-01,((52:3.733729e-01,48:3.322018e-01):1.732173e-01,20:5.071089e-01):3.839773e-01):3.656725e-01):2.674309e-01):6.929945e-02,((((59:8.326954e-02,29:7.755700e-02):8.018419e-01,(34:7.233861e-01,(47:7.496117e-01,((((65:5.429150e-01,35:4.170598e-01):1.296836e-01,(64:1.511000e-01,73:2.566671e-01):2.239426e-01):1.480251e-01,26:7.744059e-01):1.617542e-01,(61:3.293003e-01,74:3.439170e-01):3.338624e-01):8.087557e-02):1.708105e-01):1.287426e-01):1.012248e-01,31:7.518448e-01):3.693290e-01,63:1.528565e+00):3.410484e-01):2.973103e-01,((28:6.865716e-02,43:1.623068e-01):3.746765e-01,(24:2.525533e-01,(44:1.934236e-01,15:1.631210e-01):1.490020e-01):1.916431e-01):5.400566e-01):1.533578e-02):1.157496e-01,(((6:2.227658e-01,12:9.190536e-01):1.347828e+00,13:1.380153e+00):6.008520e-01,(36:4.191019e-01,10:5.696395e-01):4.800137e-01):3.688148e-01):1.669961e-01,(70:6.022543e-01,(50:3.886787e-01,22:4.332418e-01):4.233199e-01):4.346275e-01):2.044868e-01,1:8.133147e-01);
   tree gen.58500 = [&U] ((((((16:7.288791e-02,60:7.520819e-02):4.466505e-02,67:9.916894e-02):5.179254e-01,17:5.029852e-01):9.232118e-02,((37:2.851740e-01,71:3.232341e-01):6.281404e-02,14:2.448109e-01):2.927019e-01):9.623841e-02,57:4.720777e-01):1.282363e-01,((((((28:6.694401e-02,43:1.990452e-01):3.653275e-01,(24:2.208592e-01,(44:1.885973e-01,15:1.590507e-01):1.112337e-01):1.994532e-01):4.735790e-01,((((((66:3.392180e-02,38:4.152553e-02):1.181844e-01,27:1.448322e-01):3.579579e-01,41:4.284697e-01):8.100246e-01,(((39:1.224792e-01,25:1.899575e-01):1.387916e-01,40:2.515562e-01):5.156671e-01,((49:3.284127e-01,21:3.445036e-01):3.979839e-01,55:9.833460e-01):2.115552e-01):1.948829e-01):1.729669e-01,((((((32:9.011518e-01,58:1.081164e+00):1.337101e+00,(((69:1.985442e+00,(5:1.587951e+00,33:1.659055e+00):6.832177e-01):6.536527e-01,(4:6.559063e-01,3:3.406701e-01):1.669816e+00):2.002452e-01,68:2.619940e+00):1.878798e-01):2.052389e-01,62:2.860478e+00):4.901787e-01,(72:1.079611e+00,(((56:1.053372e-01,75:9.437126e-02):6.995992e-02,(45:1.237834e-02,(51:3.565530e-03,46:3.552898e-03):1.145324e-02):1.246714e-01):2.733300e-01,(((2:2.310840e-01,30:3.971403e-01):2.220697e-01,9:1.969805e-01):9.660497e-02,(8:3.631735e-01,7:4.245270e-01):2.989208e-01):1.739766e-01):5.133295e-01):8.508471e-01):7.882575e-01,11:3.601119e+00):1.431375e-01,((53:9.081409e-01,(23:6.210361e-01,((18:1.328365e-01,19:2.141756e-01):1.714481e-01,42:3.001114e-01):1.806649e-01):4.844942e-01):1.812896e-01,((52:3.640564e-01,48:3.239126e-01):1.688951e-01,20:4.944554e-01):3.743962e-01):3.565482e-01):2.607579e-01):1.431574e-01,((((59:8.119178e-02,29:7.912862e-02):7.818341e-01,(34:7.053359e-01,(47:7.309072e-01,((((65:5.293680e-01,35:4.066532e-01):1.264477e-01,(64:1.473297e-01,73:2.502626e-01):2.183547e-01):1.329480e-01,26:7.550828e-01):1.253374e-01,(61:3.210835e-01,74:3.353354e-01):3.255318e-01):7.885754e-02):2.199471e-01):1.255302e-01):9.869904e-02,31:7.330846e-01):3.601134e-01,63:1.490424e+00):3.325385e-01):1.301451e-01):3.227099e-02,54:1.183929e+00):1.128614e-01,(((6:3.211088e-01,12:8.961212e-01):1.348784e+00,13:1.345715e+00):3.111516e-01,(36:4.086444e-01,10:5.554257e-01):7.503657e-01):3.596121e-01):1.628292e-01,(70:5.872267e-01,(50:3.789803e-01,22:4.224314e-01):3.734317e-01):4.537182e-01):1.395458e-01,1:7.930206e-01);
   tree gen.59000 = [&U] ((((((16:7.593177e-02,60:7.834895e-02):8.031194e-02,67:1.033103e-01):5.395545e-01,17:5.022210e-01):1.502586e-01,((37:2.970831e-01,71:2.901581e-01):6.543721e-02,14:2.550344e-01):3.049253e-01):1.002574e-01,57:4.917921e-01):1.335915e-01,((((((28:6.973965e-02,43:2.073575e-01):3.805839e-01,(24:2.300825e-01,(44:1.964733e-01,15:1.656928e-01):1.158790e-01):2.077825e-01):4.933561e-01,((((((66:4.298178e-02,38:3.358117e-02):1.231199e-01,27:1.508805e-01):3.729066e-01,41:4.463630e-01):8.031540e-01,(((39:1.275940e-01,25:2.500724e-01):1.098901e-01,40:2.818160e-01):4.204028e-01,((49:2.997293e-01,21:3.588904e-01):4.146041e-01,55:1.024411e+00):2.203900e-01):2.030214e-01):1.801901e-01,((((((32:9.387847e-01,58:1.126314e+00):1.392939e+00,62:2.979934e+00):2.416220e-01,(((69:2.420687e+00,(5:1.654265e+00,33:1.728338e+00):5.690092e-01):7.791925e-01,(4:6.832975e-01,3:3.548968e-01):1.739549e+00):5.364394e-01,68:1.797594e+00):1.957258e-01):4.628351e-01,(72:1.124697e+00,(((56:1.097361e-01,75:9.831229e-02):7.288151e-02,(45:1.289527e-02,(51:3.714430e-03,46:3.701270e-03):1.193154e-02):1.298778e-01):2.847445e-01,(((2:2.407343e-01,30:3.581816e-01):2.313436e-01,9:2.417489e-01):1.959518e-01,(8:3.783399e-01,7:4.422556e-01):3.114040e-01):1.922405e-01):6.312566e-01):8.863792e-01):8.211758e-01,11:3.751505e+00):1.640708e-01,((53:9.460657e-01,(23:6.469711e-01,((18:1.869030e-01,19:2.231197e-01):1.108048e-01,42:3.126443e-01):1.882096e-01):4.352802e-01):1.888604e-01,((52:3.792597e-01,48:3.374395e-01):2.638059e-01,20:5.151043e-01):3.900313e-01):3.714379e-01):2.716474e-01):1.091610e-01,((((59:4.903067e-02,29:8.243310e-02):8.144842e-01,(34:7.347914e-01,(47:7.614305e-01,((((65:5.514749e-01,35:4.236354e-01):1.317283e-01,(64:1.534824e-01,73:2.607138e-01):2.274734e-01):1.385000e-01,26:7.866157e-01):1.305716e-01,(61:3.344923e-01,74:4.011991e-01):3.391263e-01):8.215070e-02):2.291323e-01):1.307724e-01):9.507711e-02,31:7.636988e-01):3.461882e-01,63:1.552666e+00):3.464256e-01):1.355800e-01):9.786634e-02,54:1.233371e+00):6.817592e-02,(((6:3.345186e-01,12:1.231289e+00):1.405111e+00,13:1.455808e+00):3.241456e-01,(36:4.257097e-01,10:5.786207e-01):7.817016e-01):3.746298e-01):1.696291e-01,(70:6.117498e-01,(50:3.948068e-01,22:4.400726e-01):3.890265e-01):4.726659e-01):1.701287e-01,1:8.261378e-01);
   tree gen.59500 = [&U] ((((((16:5.357442e-02,60:1.000499e-01):7.940198e-02,67:1.148387e-01):5.216086e-01,17:4.855169e-01):1.452609e-01,((37:2.872020e-01,71:2.805073e-01):6.326074e-02,14:2.465519e-01):2.947834e-01):9.692280e-02,57:4.754349e-01):1.352838e-01,((((((28:6.742007e-02,43:2.004607e-01):3.059128e-01,(24:2.224298e-01,(44:1.899385e-01,15:1.888719e-01):1.546462e-01):2.342013e-01):4.769469e-01,((((((66:4.155218e-02,38:3.246424e-02):1.190249e-01,27:1.458622e-01):3.605035e-01,41:4.307187e-01):7.764408e-01,(((39:1.175635e-01,25:2.417549e-01):1.062351e-01,40:2.724427e-01):4.855302e-01,((49:2.897602e-01,21:3.469535e-01):4.008141e-01,55:9.192292e-01):2.130597e-01):1.469436e-01):2.745258e-01,((((((32:9.075603e-01,58:1.088853e+00):1.378220e+00,62:2.880820e+00):3.274940e-01,(((69:2.340174e+00,(5:1.438369e+00,33:1.670853e+00):8.740149e-01):3.163982e-01,(4:6.605707e-01,3:3.430927e-01):1.681691e+00):4.356954e-01,68:1.737805e+00):5.047927e-01):2.884099e-01,(72:1.087289e+00,(((56:1.060863e-01,75:8.372796e-02):7.045744e-02,(45:1.246637e-02,(51:3.590886e-03,46:3.578164e-03):8.445942e-03):1.255580e-01):2.752738e-01,(((2:2.462584e-01,30:3.497001e-01):1.980033e-01,9:2.922528e-01):1.982234e-01,(8:3.657561e-01,7:4.275460e-01):2.828709e-01):1.619217e-01):5.224023e-01):8.568978e-01):7.938631e-01,11:3.626728e+00):2.056153e-01,((53:8.000773e-01,(23:6.254526e-01,((18:1.806865e-01,19:2.156987e-01):9.784004e-02,42:3.022456e-01):1.931693e-01):4.208026e-01):2.431144e-01,((52:3.460891e-01,48:3.262161e-01):2.996852e-01,20:4.979716e-01):3.770587e-01):3.590837e-01):2.626123e-01):1.055302e-01,((((59:4.739989e-02,29:7.969134e-02):7.873941e-01,(34:7.103519e-01,(47:8.179608e-01,((((65:5.331326e-01,35:4.095451e-01):7.893450e-02,(64:2.026667e-01,73:2.520424e-01):2.063506e-01):1.018579e-01,26:7.604525e-01):2.639506e-01,(61:3.319740e-01,74:3.878550e-01):3.278468e-01):7.941833e-02):2.144933e-01):1.264229e-01):9.191480e-02,31:7.071998e-01):3.346738e-01,63:1.501023e+00):3.349033e-01):1.310706e-01):1.408286e-01,54:1.192349e+00):1.817782e-01,(((6:3.233924e-01,12:1.190336e+00):1.358376e+00,13:1.592538e+00):9.860246e-02,(36:4.115504e-01,10:5.593755e-01):7.557019e-01):2.366730e-01):1.639871e-01,(70:5.914027e-01,(50:3.816754e-01,22:3.588886e-01):3.760873e-01):4.569448e-01):1.644702e-01,1:7.986601e-01);
   tree gen.60000 = [&U] ((((((16:5.241519e-02,60:9.788501e-02):7.768390e-02,67:7.363908e-02):5.103222e-01,17:4.750115e-01):1.728837e-01,((37:2.809876e-01,71:2.744378e-01):6.189192e-02,14:2.412171e-01):2.884049e-01):6.880831e-02,57:4.651475e-01):1.372797e-01,((((((28:6.596126e-02,43:1.961231e-01):3.047830e-01,(24:2.176169e-01,(44:1.847363e-01,15:1.847851e-01):1.513000e-01):1.931379e-01):4.666268e-01,((((((66:4.065309e-02,38:3.176179e-02):1.164494e-01,27:1.844882e-01):3.527031e-01,41:4.213989e-01):7.596404e-01,(((39:1.150197e-01,25:1.857545e-01):1.039364e-01,40:2.665476e-01):4.750245e-01,((49:2.834905e-01,21:3.394462e-01):4.437587e-01,55:8.993392e-01):1.893513e-01):1.437641e-01):2.685857e-01,((((((32:8.879228e-01,58:1.065292e+00):1.348398e+00,62:2.818485e+00):3.204078e-01,(((69:2.289538e+00,(5:1.407246e+00,33:1.634699e+00):8.551032e-01):3.095521e-01,(4:6.462775e-01,3:3.356690e-01):1.620388e+00):3.700189e-01,68:1.700203e+00):4.938702e-01):2.821694e-01,(72:1.063762e+00,(((56:1.037908e-01,75:8.191628e-02):7.764797e-02,(45:1.338392e-02,(51:2.448099e-03,46:3.925741e-03):6.104722e-03):1.228412e-01):2.693175e-01,(((2:2.409300e-01,30:3.421334e-01):1.937190e-01,9:2.859291e-01):1.939343e-01,(8:3.578420e-01,7:4.182949e-01):2.767503e-01):1.584181e-01):5.110987e-01):8.383565e-01):7.766858e-01,11:3.548254e+00):2.468377e-01,((53:7.827655e-01,(23:6.119192e-01,((18:1.767769e-01,19:2.110315e-01):9.572300e-02,42:2.600062e-01):2.136162e-01):4.116974e-01):2.378540e-01,((52:3.386005e-01,48:3.191575e-01):2.932007e-01,20:4.871967e-01):3.689000e-01):3.513140e-01):2.569300e-01):1.032468e-01,((((59:4.637426e-02,29:7.769000e-02):7.703567e-01,(34:6.949815e-01,(47:8.002620e-01,((((65:5.215968e-01,35:4.006835e-01):7.722654e-02,(64:1.982815e-01,73:2.587227e-01):1.885914e-01):1.765386e-01,26:7.439980e-01):7.135599e-02,(61:3.247908e-01,74:3.794627e-01):3.256883e-01):1.009116e-01):2.098522e-01):1.236874e-01):6.889508e-02,31:6.918976e-01):3.740838e-01,63:1.468544e+00):3.276568e-01):1.479633e-01):1.377813e-01,54:1.221754e+00):7.127393e-02,((13:1.558079e+00,(36:5.327899e-01,10:5.472719e-01):4.818313e-01):1.488724e-01,(6:2.915557e-01,12:1.164579e+00):1.328984e+00):2.315519e-01):1.974851e-01,(70:5.786061e-01,(50:3.734168e-01,22:3.511231e-01):3.679497e-01):4.470576e-01):1.793929e-01,1:7.813789e-01);
   tree gen.60500 = [&U] ((((((16:5.134911e-02,60:9.589411e-02):7.610388e-02,67:7.214132e-02):4.999427e-01,17:4.653501e-01):1.693673e-01,((37:2.752726e-01,71:2.688559e-01):6.063309e-02,14:2.363109e-01):2.825390e-01):6.740880e-02,57:4.556868e-01):1.344875e-01,((((((28:6.461966e-02,43:1.921342e-01):2.985840e-01,(24:2.131908e-01,(44:1.809789e-01,15:1.810267e-01):1.482227e-01):1.892096e-01):4.571360e-01,((((((66:3.982624e-02,38:3.111578e-02):1.140809e-01,27:1.807358e-01):3.455294e-01,41:4.128280e-01):7.441899e-01,(((39:1.126802e-01,25:2.391462e-01):1.018224e-01,40:2.611263e-01):4.653629e-01,((49:2.777245e-01,21:3.325421e-01):4.347330e-01,55:7.718142e-01):2.211130e-01):1.841508e-01):2.824340e-01,((((((32:8.698631e-01,58:1.060452e+00):1.360299e+00,62:2.761160e+00):1.495026e-01,(((69:2.242971e+00,(5:1.378624e+00,33:1.601451e+00):8.077723e-01):3.032560e-01,(4:6.331327e-01,3:2.511295e-01):1.643841e+00):3.624930e-01,68:1.665622e+00):4.809450e-01):3.226649e-01,(72:1.042126e+00,(((56:1.016798e-01,75:8.025017e-02):7.606867e-02,(45:1.311171e-02,(51:2.398307e-03,46:1.792700e-03):6.980935e-03):1.203427e-01):2.638398e-01,(((2:2.360296e-01,30:3.521119e-01):1.897789e-01,9:2.801135e-01):1.454269e-01,(8:3.505638e-01,7:4.097871e-01):2.711214e-01):1.255251e-01):5.007034e-01):8.213050e-01):5.348058e-01,11:3.476085e+00):4.008151e-01,((53:7.668447e-01,(23:3.973375e-01,((18:1.731814e-01,19:2.067392e-01):1.607340e-01,42:2.547179e-01):2.092714e-01):4.033238e-01):2.330162e-01,((52:3.317137e-01,48:3.126661e-01):2.872373e-01,20:4.772875e-01):3.613969e-01):3.441685e-01):2.517042e-01):1.000131e-01,((((59:4.286863e-02,29:7.873698e-02):7.546882e-01,(34:6.808461e-01,(47:7.839853e-01,((((65:5.109879e-01,35:3.925339e-01):7.565582e-02,(64:1.942486e-01,73:2.534605e-01):1.847556e-01):1.146743e-01,26:7.288657e-01):8.356247e-02,(61:3.181848e-01,74:3.360555e-01):3.190641e-01):9.885914e-02):2.055839e-01):9.217302e-02):8.797127e-02,31:6.778250e-01):3.664752e-01,63:1.438675e+00):2.936322e-01):1.155852e-01):1.122028e-01,54:1.196905e+00):8.546681e-02,((13:1.526389e+00,(6:2.856257e-01,12:1.140893e+00):1.333650e+00):1.030778e-01,(36:4.758203e-01,10:5.222621e-01):4.720312e-01):3.445803e-01):1.826897e-01,(70:5.668377e-01,(50:3.658218e-01,22:3.439815e-01):3.241771e-01):4.379648e-01):1.757442e-01,1:7.654863e-01);
   tree gen.61000 = [&U] ((((((16:5.292100e-02,60:9.882961e-02):7.843356e-02,67:7.434971e-02):5.152469e-01,17:4.494486e-01):1.745520e-01,((37:2.836992e-01,71:2.770861e-01):6.237394e-02,14:2.955787e-01):2.911881e-01):6.947231e-02,57:4.696363e-01):1.386045e-01,((((((28:6.659779e-02,43:1.980158e-01):3.077242e-01,(24:2.325902e-01,(44:1.865190e-01,15:1.865683e-01):1.433316e-01):1.469453e-01):5.317134e-01,((((((((32:8.964913e-01,58:1.092915e+00):1.401940e+00,62:2.845684e+00):3.080263e-01,(((69:2.311632e+00,(5:1.420826e+00,33:1.650474e+00):8.324998e-01):4.195389e-01,(4:6.525141e-01,3:2.588170e-01):1.694162e+00):2.668149e-01,68:2.105766e+00):5.247729e-01):3.325423e-01,(72:1.074028e+00,(((56:1.047924e-01,75:8.270678e-02):7.885064e-02,(45:1.351308e-02,(51:3.605179e-03,46:8.591965e-04):8.595427e-03):1.240266e-01):3.040590e-01,(((2:2.432550e-01,30:3.340262e-01):1.594827e-01,9:2.886884e-01):1.617682e-01,(8:3.612952e-01,7:4.223315e-01):2.570538e-01):1.293677e-01):5.160309e-01):8.464467e-01):6.596293e-01,11:3.582495e+00):2.979268e-01,((53:7.903193e-01,(23:4.129500e-01,((18:1.784828e-01,19:2.251059e-01):1.215091e-01,42:2.625153e-01):2.156776e-01):4.863914e-01):2.401493e-01,((52:3.418681e-01,48:3.222374e-01):2.620467e-01,20:4.087985e-01):5.495620e-01):5.488402e-01):2.594093e-01,((((59:4.418092e-02,29:8.114727e-02):7.777907e-01,(34:7.016881e-01,(47:8.079846e-01,((((65:5.266302e-01,35:4.045501e-01):7.797179e-02,(64:2.001949e-01,73:2.612194e-01):1.904113e-01):1.181847e-01,26:7.511777e-01):8.084011e-02,(61:3.279251e-01,74:3.463428e-01):3.288313e-01):6.629811e-02):2.118772e-01):9.499461e-02):9.066424e-02,31:6.985745e-01):3.776937e-01,63:1.482716e+00):3.026209e-01):9.973402e-02,((((66:4.104539e-02,38:2.110474e-02):1.175732e-01,27:1.862685e-01):3.298385e-01,41:4.254655e-01):7.669710e-01,(((39:1.161296e-01,25:1.937465e-01):1.869161e-01,40:1.821373e-01):4.796085e-01,((49:2.862262e-01,21:3.427219e-01):4.480410e-01,55:7.954409e-01):2.278817e-01):2.457377e-01):3.298116e-01):9.926427e-02):1.045213e-01,54:1.281912e+00):8.814030e-02,((13:1.573115e+00,(6:2.913471e-01,12:6.715059e-01):1.374475e+00):5.313352e-02,(36:4.509658e-01,10:5.382496e-01):4.864810e-01):3.551286e-01):1.882822e-01,(70:5.841897e-01,(50:3.770203e-01,22:3.545114e-01):3.341008e-01):4.513717e-01):2.379086e-01,1:7.889193e-01);
   tree gen.61500 = [&U] ((((((16:5.465109e-02,60:8.320759e-02):5.615644e-02,67:1.365697e-01):5.853258e-01,17:4.641419e-01):1.098179e-01,((37:2.929738e-01,71:2.861446e-01):6.441306e-02,14:3.052417e-01):3.007076e-01):8.295961e-02,57:4.849896e-01):1.431357e-01,((((((28:6.877500e-02,43:1.942648e-01):3.177843e-01,(24:2.401940e-01,(44:1.926167e-01,15:1.926676e-01):1.360045e-01):1.517492e-01):5.490961e-01,((((((((32:1.021849e+00,58:1.128644e+00):1.024503e+00,62:2.938715e+00):3.180962e-01,(((69:2.387204e+00,(5:1.467276e+00,33:1.704431e+00):8.597158e-01):4.332544e-01,(4:6.738460e-01,3:2.672783e-01):1.749547e+00):2.523595e-01,68:2.174607e+00):2.231624e-01):1.636442e-01,(72:1.109140e+00,(((56:1.082182e-01,75:8.541062e-02):8.142841e-02,(45:1.653980e-02,(51:3.723039e-03,46:8.872853e-04):8.876428e-03):1.280813e-01):3.139992e-01,(((2:2.512074e-01,30:3.449461e-01):1.646964e-01,9:2.981261e-01):1.890411e-01,(8:3.267483e-01,7:4.361383e-01):2.869866e-01):9.732175e-02):5.329009e-01):7.889204e-01):9.185960e-01,11:3.699613e+00):1.657567e-01,((53:8.161563e-01,(23:5.477859e-01,((18:1.750757e-01,19:2.324651e-01):1.338898e-01,42:2.710974e-01):2.227285e-01):4.511280e-01):2.480002e-01,((52:3.530444e-01,48:3.327720e-01):2.706135e-01,20:4.221629e-01):5.675282e-01):3.606070e-01):2.678899e-01,((((59:4.562527e-02,29:8.380013e-02):8.032182e-01,(34:7.246276e-01,(47:6.424014e-01,((((65:5.438468e-01,35:4.163055e-01):8.002999e-02,(64:2.067397e-01,73:2.697592e-01):1.824034e-01):1.433674e-01,26:7.757351e-01):8.348292e-02,(61:3.386456e-01,74:3.576654e-01):3.395814e-01):6.846552e-02):2.442703e-01):9.810017e-02):8.506573e-02,31:7.214122e-01):3.867367e-01,63:1.531189e+00):3.125141e-01):5.175035e-02,((((66:5.301501e-02,38:2.179470e-02):1.239168e-01,27:1.923580e-01):3.406216e-01,41:5.455981e-01):6.916864e-01,(((39:1.199261e-01,25:2.000804e-01):1.930267e-01,40:1.880917e-01):5.718079e-01,((49:2.955834e-01,21:3.539261e-01):4.626883e-01,55:8.214454e-01):3.020265e-01):1.850456e-01):3.779274e-01):1.025094e-01):1.079383e-01,54:1.323820e+00):9.102177e-02,((13:1.624543e+00,(6:4.067052e-01,12:6.934587e-01):1.965570e+00):5.407500e-02,(36:4.981966e-01,10:6.168579e-01):3.687366e-01):3.677132e-01):1.893541e-01,(70:7.498552e-01,(50:3.893458e-01,22:3.661011e-01):3.450232e-01):4.930002e-01):2.522075e-01,1:7.118919e-01);
   tree gen.62000 = [&U] ((((((16:6.704981e-02,60:8.320759e-02):5.615644e-02,67:1.365697e-01):5.853258e-01,17:4.641419e-01):9.745708e-02,((37:2.929738e-01,71:2.861446e-01):1.271809e-01,14:3.052417e-01):2.405055e-01):7.957830e-02,57:4.849896e-01):1.431357e-01,((((((28:6.877500e-02,43:1.656079e-01):3.177843e-01,(24:2.401940e-01,(44:1.926167e-01,15:1.926676e-01):1.360045e-01):1.517492e-01):5.490961e-01,54:1.323820e+00):2.549352e-02,((((((((32:8.245291e-01,58:1.128644e+00):1.086159e+00,62:2.938715e+00):1.819775e-01,(((69:2.387204e+00,(5:1.467276e+00,33:1.704431e+00):8.597158e-01):4.332544e-01,(4:6.738460e-01,3:3.345809e-01):1.749547e+00):2.749476e-01,68:2.421811e+00):4.612278e-01):1.636442e-01,(72:1.109140e+00,(((56:1.188165e-01,75:8.541062e-02):8.742358e-02,(45:6.774885e-03,(51:3.199155e-03,46:1.288579e-03):9.901865e-03):1.280813e-01):3.459393e-01,(((2:2.512074e-01,30:3.449461e-01):1.309762e-01,9:2.981261e-01):1.890411e-01,(8:3.006380e-01,7:4.361383e-01):2.869866e-01):1.073257e-01):4.898434e-01):7.889204e-01):9.185960e-01,11:3.699613e+00):1.657567e-01,((53:8.161563e-01,(23:5.477859e-01,((18:1.750757e-01,19:2.324651e-01):1.338898e-01,42:2.710974e-01):2.227285e-01):4.511280e-01):2.480002e-01,((52:3.530444e-01,48:2.884075e-01):2.706135e-01,20:4.221629e-01):4.933061e-01):4.473552e-01):2.690548e-01,((((59:4.562527e-02,29:8.380013e-02):8.032182e-01,(34:7.246276e-01,(47:6.424014e-01,((((65:5.438468e-01,35:4.163055e-01):8.002999e-02,(64:2.067397e-01,73:2.697592e-01):1.824034e-01):1.433674e-01,26:7.757351e-01):8.348292e-02,(61:3.386456e-01,74:3.576654e-01):3.395814e-01):7.889479e-02):2.076028e-01):9.810017e-02):1.069801e-01,31:7.214122e-01):3.867367e-01,63:1.531189e+00):2.207397e-01):5.806868e-02,((((66:5.301501e-02,38:2.179470e-02):1.239168e-01,27:1.923580e-01):2.651189e-01,41:5.455981e-01):6.916864e-01,(((39:1.199261e-01,25:2.237813e-01):1.878742e-01,40:1.880917e-01):5.718079e-01,((49:2.900697e-01,21:3.539261e-01):3.872339e-01,55:8.214454e-01):2.730881e-01):1.850456e-01):3.190617e-01):1.025094e-01):1.205921e-01,((13:1.624543e+00,(6:4.067052e-01,12:6.674722e-01):1.965570e+00):5.407500e-02,(36:4.981966e-01,10:6.168579e-01):3.687366e-01):3.677132e-01):1.389847e-01,(70:5.947478e-01,(50:3.893458e-01,22:3.661011e-01):3.450232e-01):4.930002e-01):2.522075e-01,1:7.118919e-01);
   tree gen.62500 = [&U] ((((((16:6.704981e-02,60:8.320759e-02):7.105906e-02,67:1.268321e-01):5.095135e-01,17:4.641419e-01):1.442645e-01,((37:2.929738e-01,71:2.861446e-01):4.938489e-02,14:3.052417e-01):2.405055e-01):1.473671e-01,57:4.849896e-01):1.431357e-01,((((((28:6.877500e-02,43:1.656079e-01):3.177843e-01,(24:2.401940e-01,(44:1.926167e-01,15:1.579764e-01):1.360045e-01):2.715575e-01):5.490961e-01,54:1.323820e+00):2.549352e-02,((((((((32:9.915277e-01,58:1.128644e+00):1.086159e+00,62:2.938715e+00):2.302115e-01,(((69:2.387204e+00,(5:1.467396e+00,33:1.784190e+00):1.079021e+00):4.117532e-01,(4:6.738460e-01,3:3.578700e-01):1.749547e+00):4.855671e-01,68:2.421811e+00):3.044109e-01):2.508117e-01,(72:1.109140e+00,(((56:1.188165e-01,75:8.541062e-02):8.742358e-02,(45:1.641242e-02,(51:3.199155e-03,46:1.462222e-03):9.901865e-03):1.280813e-01):3.459393e-01,(((2:2.512074e-01,30:3.449461e-01):1.918178e-01,9:1.934151e-01):2.131611e-01,(8:3.006380e-01,7:4.361383e-01):2.869866e-01):1.015047e-01):4.898434e-01):7.889204e-01):6.442639e-01,11:3.695959e+00):5.479100e-01,((53:7.650696e-01,(23:5.477859e-01,((18:1.750757e-01,19:2.324651e-01):1.040212e-01,42:2.710974e-01):2.362211e-01):6.228891e-01):2.494251e-01,((52:3.555351e-01,48:2.884075e-01):2.706135e-01,20:4.221629e-01):4.933061e-01):3.121514e-01):2.866811e-01,((((59:4.562527e-02,29:8.380013e-02):8.032182e-01,(34:7.246276e-01,(47:8.362854e-01,((((65:5.438468e-01,35:4.163055e-01):8.002999e-02,(64:1.660486e-01,73:2.697592e-01):1.824034e-01):1.180639e-01,26:7.757351e-01):8.258245e-02,(61:3.243917e-01,74:3.576654e-01):3.395814e-01):8.278637e-02):2.076028e-01):4.724035e-02):6.464710e-02,31:7.214122e-01):3.867367e-01,63:1.531189e+00):2.207397e-01):5.806868e-02,((((66:5.457157e-02,38:2.179470e-02):1.239168e-01,27:1.849634e-01):2.753599e-01,41:5.455981e-01):6.916864e-01,(((39:1.199261e-01,25:2.237813e-01):1.878742e-01,40:1.880917e-01):5.718079e-01,((49:2.900697e-01,21:3.539261e-01):3.872339e-01,55:9.374375e-01):1.473742e-01):2.286004e-01):3.190617e-01):1.927707e-01):2.072953e-01,((13:1.624543e+00,(6:3.262638e-01,12:8.110969e-01):1.965570e+00):8.706179e-02,(36:4.981966e-01,10:6.168579e-01):4.664494e-01):3.228419e-01):1.389847e-01,(70:5.947478e-01,(50:3.893458e-01,22:3.661011e-01):4.203517e-01):4.930002e-01):2.522075e-01,1:7.118919e-01);
   tree gen.63000 = [&U] ((((((16:6.822019e-02,60:8.466001e-02):7.229942e-02,67:1.290460e-01):5.184072e-01,17:4.722437e-01):1.467827e-01,((37:2.980878e-01,71:2.911393e-01):5.024692e-02,14:3.105698e-01):2.447036e-01):8.238751e-02,57:4.934552e-01):1.456342e-01,((((((28:6.997549e-02,43:1.684986e-01):3.233313e-01,(24:2.443867e-01,(44:1.959789e-01,15:1.607339e-01):1.383785e-01):2.762976e-01):5.586807e-01,54:1.346928e+00):2.593851e-02,((((((((32:9.922788e-01,58:1.148345e+00):1.105118e+00,62:2.990011e+00):2.342299e-01,(((69:2.428873e+00,(5:1.493009e+00,33:1.815333e+00):9.860976e-01):4.189405e-01,(4:6.856082e-01,3:3.641168e-01):1.832373e+00):4.286499e-01,68:2.241359e+00):3.097244e-01):2.790735e-01,(72:1.128500e+00,(((56:1.208905e-01,75:8.690149e-02):8.894959e-02,(45:9.767261e-03,(51:3.955623e-03,46:1.487746e-03):1.007471e-02):1.303170e-01):3.519778e-01,(((2:2.555923e-01,30:3.509673e-01):1.951660e-01,9:1.967912e-01):1.401554e-01,(8:3.058857e-01,7:4.437512e-01):2.919960e-01):1.254187e-01):4.983938e-01):8.026913e-01):5.474355e-01,11:3.760473e+00):5.574739e-01,((53:7.784242e-01,(23:5.573477e-01,((18:1.781317e-01,19:1.764609e-01):1.804258e-01,42:2.842196e-01):2.571007e-01):6.337619e-01):2.537789e-01,((52:3.617411e-01,48:2.934418e-01):2.753371e-01,20:4.295319e-01):5.019169e-01):3.176001e-01):2.916852e-01,((((59:5.856972e-02,29:9.669338e-02):7.523431e-01,(34:7.372763e-01,(47:5.878023e-01,((((65:5.533398e-01,35:4.159008e-01):8.142694e-02,(64:1.689470e-01,73:3.206404e-01):1.408635e-01):1.708220e-01,26:7.892758e-01):8.402395e-02,(61:3.300541e-01,74:3.639085e-01):3.455089e-01):9.295765e-02):2.112266e-01):8.574997e-02):1.317749e-01,31:6.781399e-01):4.831885e-01,63:1.557916e+00):2.245928e-01):3.728730e-02,((((66:5.552413e-02,38:2.992270e-02):1.263823e-01,27:2.014966e-01):2.801664e-01,41:5.551216e-01):7.109646e-01,(((39:9.914047e-02,25:2.276875e-01):1.911536e-01,40:1.913749e-01):5.817890e-01,((49:2.951330e-01,21:3.601040e-01):3.939932e-01,55:9.538007e-01):1.595860e-01):1.016645e-01):2.764755e-01):1.961356e-01):1.770984e-01,((13:1.610318e+00,(6:4.047754e-01,12:8.252548e-01):1.860538e+00):9.106642e-02,(36:5.046262e-01,10:6.276253e-01):4.800380e-01):3.126410e-01):1.967867e-01,(70:6.051293e-01,(50:3.961420e-01,22:3.894832e-01):4.276890e-01):4.956283e-01):1.795830e-01,1:7.243182e-01);
   tree gen.63500 = [&U] (((((10:4.882773e-01,36:5.599838e-01):5.013012e-01,(13:1.381709e+00,(12:6.154376e-01,6:3.153666e-01):1.709858e+00):3.229932e-01):4.582262e-01,(54:1.177299e+00,(((28:1.273583e-01,43:1.442584e-01):3.649168e-01,(24:2.481168e-01,(44:2.154591e-01,15:1.863703e-01):1.453466e-01):1.369958e-01):5.816314e-01,((((((((61:3.471282e-01,74:3.469955e-01):3.475251e-01,(((35:4.899431e-01,(64:1.909214e-01,73:2.770668e-01):2.072067e-01):6.589236e-02,65:6.173909e-01):8.409648e-02,26:8.533331e-01):1.324383e-01):8.831630e-02,47:7.523390e-01):8.242303e-02,34:7.371361e-01):1.701453e-01,(59:6.103040e-02,29:6.040623e-02):7.425104e-01):1.231337e-01,31:6.340505e-01):4.212235e-01,63:1.400863e+00):2.859883e-01,((((20:3.810184e-01,(52:4.015860e-01,48:2.821694e-01):2.652910e-01):3.411839e-01,(53:8.264874e-01,(((19:2.096501e-01,18:2.036981e-01):1.237297e-01,42:2.890959e-01):3.102043e-01,23:5.399479e-01):5.045416e-01):5.940439e-02):3.208845e-01,(((72:9.734571e-01,((((51:4.064349e-03,46:2.815591e-03):8.578849e-03,45:8.295860e-03):1.674474e-01,(75:8.129497e-02,56:1.148148e-01):2.472523e-02):2.706846e-01,((9:2.862844e-01,(2:2.408898e-01,30:3.553258e-01):1.597569e-01):1.688380e-01,(8:4.137175e-01,7:4.199323e-01):3.387135e-01):1.385375e-01):6.509911e-01):1.074367e+00,(62:3.112287e+00,((32:6.717334e-01,58:1.309874e+00):2.054336e+00,(68:2.339535e+00,((3:4.341106e-01,4:6.336314e-01):1.426699e+00,(69:2.450365e+00,(33:2.076647e+00,5:1.035074e+00):7.269544e-01):5.591484e-01):4.579424e-01):2.571610e-01):1.807510e-02):2.916261e-01):6.074990e-01,11:3.644355e+00):5.042924e-01):2.317617e-01,((((49:3.167772e-01,21:3.976683e-01):4.188021e-01,55:7.102143e-01):2.635735e-01,(40:2.252447e-01,(39:9.851701e-02,25:2.290164e-01):1.430510e-01):5.386385e-01):9.436960e-02,(41:4.295585e-01,(27:2.039521e-01,(66:4.698637e-02,38:2.270364e-02):7.911593e-02):4.044779e-01):6.622070e-01):3.480900e-01):3.041082e-02):2.341774e-01):1.063333e-01):7.450509e-02):2.076597e-01,((50:3.674196e-01,22:4.014925e-01):4.504053e-01,70:5.327966e-01):4.704092e-01):1.306576e-01,(((60:1.039461e-01,16:4.825987e-02):4.726999e-02,67:1.355288e-01):4.813247e-01,(57:5.260124e-01,(17:4.787814e-01,((71:3.052366e-01,37:2.730644e-01):9.968038e-02,14:2.411001e-01):2.574252e-01):1.057320e-01):8.283167e-02):1.063875e-01,1:7.359180e-01);
   tree gen.64000 = [&U] ((((((16:6.734612e-02,60:8.349059e-02):4.115327e-02,67:1.272635e-01):5.112464e-01,17:5.030012e-01):1.031407e-01,((71:2.871178e-01,14:3.062799e-01):1.013163e-01,37:2.659922e-01):2.413235e-01):8.622318e-02,57:4.866390e-01):2.226988e-01,(((((28:1.266218e-01,43:1.661711e-01):3.369798e-01,(24:2.410110e-01,(44:1.932718e-01,15:2.047679e-01):1.364671e-01):2.399298e-01):6.119223e-01,(54:1.328323e+00,((((((((32:9.785723e-01,58:9.470675e-01):1.516641e+00,62:4.045484e+00):2.309944e-01,(((69:2.395323e+00,(5:1.300430e+00,33:1.790258e+00):7.230456e-01):4.131536e-01,(4:6.761378e-01,3:3.308287e-01):1.781765e+00):2.154609e-01,68:2.210399e+00):4.474117e-01):3.202221e-01,(72:1.112912e+00,(((56:1.192206e-01,75:8.570111e-02):7.477927e-02,(45:9.632345e-03,(51:3.029933e-03,46:4.865844e-04):1.511707e-02):1.432776e-01):2.767498e-01,(((2:2.520618e-01,30:3.461193e-01):1.657546e-01,9:2.626542e-01):2.152179e-01,(8:3.259846e-01,7:4.376216e-01):2.642125e-01):1.311809e-01):5.275745e-01):8.247785e-01):5.398737e-01,11:4.087633e+00):5.497734e-01,((53:7.676717e-01,(23:5.496490e-01,((18:1.775610e-01,19:1.740234e-01):1.797732e-01,42:2.802936e-01):2.535493e-01):5.855220e-01):1.491955e-01,((52:3.486603e-01,48:2.966665e-01):2.637049e-01,20:4.235987e-01):3.957031e-01):5.517800e-01):1.493266e-01,((((66:3.225149e-02,38:3.199094e-02):1.246365e-01,27:2.040478e-01):2.944305e-01,41:5.474537e-01):6.358962e-01,(((39:9.777103e-02,25:2.245424e-01):1.885132e-01,40:1.887314e-01):5.737526e-01,((49:2.910563e-01,21:3.551299e-01):3.818663e-01,55:9.406257e-01):2.529890e-01):2.462517e-01):2.382251e-01):8.036019e-02,((((59:5.776069e-02,29:9.535774e-02):7.419508e-01,(34:7.270922e-01,(47:9.374950e-01,((((65:5.136962e-01,35:4.101559e-01):6.048505e-02,(64:1.666133e-01,73:2.813217e-01):1.817163e-01):1.684624e-01,26:7.783734e-01):1.263608e-01,(61:3.254950e-01,74:3.820206e-01):3.407363e-01):3.541255e-02):2.083089e-01):8.456549e-02):8.776634e-02,31:6.687727e-01):4.765142e-01,63:1.536396e+00):3.072569e-01):2.474960e-01):1.651507e-02):1.539843e-01,((13:1.588075e+00,(36:3.877016e-01,10:6.189558e-01):5.089862e-01):2.281545e-01,(6:2.620147e-01,12:1.122861e+00):1.547124e+00):3.098553e-01):1.940685e-01,(70:5.967706e-01,(50:3.631605e-01,22:3.841033e-01):3.072826e-01):4.887821e-01):2.058154e-01,1:7.143131e-01);
   tree gen.64500 = [&U] ((((17:5.601353e-01,((71:2.975213e-01,37:2.756302e-01):7.069977e-02,14:3.173777e-01):2.500677e-01):1.130347e-01,((16:6.978637e-02,60:8.651582e-02):4.264443e-02,67:1.318748e-01):5.297711e-01):8.934742e-02,57:5.042721e-01):2.307682e-01,(((((28:1.312099e-01,43:1.644534e-01):3.491901e-01,(24:2.497438e-01,(44:2.002749e-01,15:1.590307e-01):1.414119e-01):2.486235e-01):6.340949e-01,(((((((((32:1.014030e+00,58:9.813839e-01):1.571596e+00,62:4.192070e+00):2.393644e-01,(((69:2.482116e+00,(5:1.347551e+00,33:1.603594e+00):9.333251e-01):7.455925e-01,(4:7.006373e-01,3:2.540755e-01):1.846327e+00):2.232680e-01,68:2.290491e+00):4.636234e-01):3.318252e-01,(72:1.153238e+00,(((56:1.235405e-01,75:8.880644e-02):4.299238e-02,(45:9.981367e-03,(51:3.139721e-03,46:1.208548e-03):6.854179e-03):1.405928e-01):2.867777e-01,(((2:2.611951e-01,30:3.586607e-01):2.515959e-01,9:2.721713e-01):2.230162e-01,(8:3.377965e-01,7:4.534786e-01):2.451419e-01):1.291675e-01):5.466909e-01):8.546638e-01):1.168631e+00,11:4.235746e+00):6.863957e-02,((53:8.666172e-01,(23:5.695652e-01,((18:1.839948e-01,19:1.803290e-01):1.610993e-01,42:2.904499e-01):2.905388e-01):6.067381e-01):1.654514e-01,((52:3.612938e-01,48:3.074160e-01):2.732601e-01,20:3.968852e-01):4.100412e-01):5.717734e-01):9.252900e-02,((((59:5.985362e-02,29:9.881297e-02):7.688350e-01,(34:7.534379e-01,(47:9.714646e-01,((((65:5.323097e-01,35:4.250177e-01):6.267669e-02,(64:1.726505e-01,73:2.915152e-01):2.008477e-01):1.729854e-01,26:8.495194e-01):1.125283e-01,(61:3.372891e-01,74:3.958629e-01):3.530827e-01):3.669570e-02):1.935832e-01):1.182498e-01):9.094650e-02,31:6.930052e-01):4.937804e-01,63:1.592067e+00):3.183902e-01):7.042685e-02,((((66:3.342010e-02,38:3.315011e-02):1.291527e-01,27:1.407077e-01):3.038583e-01,41:5.672903e-01):6.589375e-01,(((39:1.013137e-01,25:2.169997e-01):1.953439e-01,40:2.860321e-01):4.764100e-01,((49:3.016025e-01,21:3.679978e-01):3.957030e-01,55:9.747088e-01):2.621559e-01):2.551745e-01):2.468571e-01):2.588696e-01,54:1.427305e+00):1.674656e-02):1.489303e-01,((13:1.645618e+00,(36:4.812890e-01,10:6.413833e-01):5.274290e-01):9.543922e-02,(6:2.715086e-01,12:1.163547e+00):1.450820e+00):3.210827e-01):1.948899e-01,(70:6.183942e-01,(50:3.018873e-01,22:4.399011e-01):3.184168e-01):5.064928e-01):2.132729e-01,1:9.672962e-01);
   tree gen.65000 = [&U] ((((17:5.610141e-01,((71:2.979882e-01,37:2.760627e-01):7.081070e-02,14:3.178757e-01):2.504600e-01):1.132121e-01,((16:6.989586e-02,60:8.665156e-02):4.271134e-02,67:1.320817e-01):5.306023e-01):6.063877e-02,57:5.007085e-01):1.785589e-01,(((((28:1.156468e-01,43:1.647115e-01):3.497380e-01,(24:2.501357e-01,(44:2.005891e-01,15:1.592802e-01):1.416338e-01):2.608119e-01):6.900442e-01,(54:1.429545e+00,((((((((32:9.013984e-01,58:9.905741e-01):1.574062e+00,62:4.017693e+00):2.045170e-01,(((69:2.486011e+00,(5:1.349665e+00,33:1.606111e+00):9.347895e-01):7.467623e-01,(4:7.017366e-01,3:2.544741e-01):1.849223e+00):2.236183e-01,68:2.593736e+00):4.643508e-01):3.323458e-01,(72:1.155047e+00,(((56:1.211940e-01,75:8.894578e-02):4.828980e-02,(45:9.997028e-03,(51:1.537731e-03,46:2.371848e-03):8.891378e-03):1.408134e-01):2.958938e-01,(((2:2.616049e-01,30:3.592235e-01):2.519906e-01,9:1.927343e-01):2.233661e-01,(8:3.353486e-01,7:4.541901e-01):2.455266e-01):1.336993e-01):5.475487e-01):8.560048e-01):1.170464e+00,11:4.242392e+00):9.268997e-02,((53:8.679770e-01,(23:5.704588e-01,((18:1.902951e-01,19:1.529662e-01):1.600614e-01,42:2.909056e-01):2.186098e-01):6.076901e-01):1.657110e-01,((52:3.618606e-01,48:3.078983e-01):2.736888e-01,20:3.975079e-01):3.856039e-01):5.726705e-01):9.267419e-02,((((59:2.867542e-02,29:9.896801e-02):8.502116e-01,(34:7.546201e-01,(47:9.729889e-01,((((65:5.331449e-01,35:4.256846e-01):1.120128e-01,(64:1.883024e-01,73:2.789176e-01):2.011628e-01):1.732568e-01,26:8.508524e-01):1.679687e-01,(61:3.378183e-01,74:3.611610e-01):3.536367e-01):4.008195e-02):1.938869e-01):6.927777e-02):9.108920e-02,31:6.940926e-01):4.945551e-01,63:1.594565e+00):3.188897e-01):7.053735e-02,((((66:3.347254e-02,38:3.320213e-02):1.293553e-01,27:1.409285e-01):3.043350e-01,41:5.681804e-01):6.094082e-01,(((39:1.014727e-01,25:2.173402e-01):1.902841e-01,40:2.864809e-01):4.485717e-01,((49:3.020758e-01,21:3.685752e-01):3.963238e-01,55:9.762381e-01):3.563296e-01):1.652055e-01):3.481407e-01):1.927053e-01):1.677576e-02):6.453979e-02,((13:1.648200e+00,(36:4.820442e-01,10:6.423897e-01):5.282566e-01):9.558897e-02,(6:2.719347e-01,12:1.165373e+00):1.719120e+00):3.185242e-01):1.951957e-01,(70:6.193645e-01,(50:3.023610e-01,22:4.247578e-01):3.477996e-01):5.072875e-01):2.338181e-01,1:9.688139e-01);
   tree gen.65500 = [&U] (((((10:4.720236e-01,36:5.034579e-01):3.672744e-01,(13:1.375493e+00,(12:5.483464e-01,6:3.946451e-01):1.366217e+00):2.253987e-01):4.310671e-01,((((28:9.993002e-02,43:1.491586e-01):3.752014e-01,(24:2.392583e-01,(44:2.032365e-01,15:1.801664e-01):1.496076e-01):1.493958e-01):4.246178e-01,54:1.231601e+00):1.064183e-01,(((((49:2.677749e-01,21:3.844308e-01):3.965219e-01,55:8.853346e-01):1.740860e-01,(40:2.177468e-01,(39:9.523760e-02,25:2.213930e-01):1.503231e-01):5.292161e-01):9.122825e-02,(41:4.152594e-01,(27:2.033215e-01,(66:5.229482e-02,38:1.433412e-02):7.980000e-02):2.909191e-01):6.596581e-01):3.635741e-01,((((20:3.683351e-01,(52:3.839908e-01,48:2.778768e-01):2.586548e-01):4.975216e-01,(53:7.989754e-01,(((19:1.875877e-01,18:1.969174e-01):1.196110e-01,42:2.691153e-01):2.581979e-01,23:4.556750e-01):4.115328e-01):2.127989e-01):3.102030e-01,(((72:9.410528e-01,((((51:5.607266e-03,46:4.043199e-03):8.109561e-03,45:1.464023e-02):1.673465e-01,(75:7.858884e-02,56:1.026490e-01):2.390218e-02):2.651288e-01,((9:2.767547e-01,(2:2.328712e-01,30:3.434978e-01):1.490908e-01):1.591824e-01,(8:3.999458e-01,7:4.059537e-01):3.185289e-01):1.663012e-01):4.215595e-01):7.045558e-01,((62:3.008686e+00,(68:2.261657e+00,((3:3.591883e-01,4:5.686123e-01):1.419885e+00,(69:2.368798e+00,(33:2.007520e+00,5:1.000618e+00):5.581193e-01):7.536970e-01):2.880642e-01):5.728740e-01):4.931280e-02,(32:5.854805e-01,58:1.266271e+00):1.991755e+00):5.478556e-02):5.872767e-01,11:3.304897e+00):4.320460e-01):2.734046e-01,(((((((61:2.702079e-01,74:4.131099e-01):3.595447e-01,(((35:4.736340e-01,65:5.968394e-01):6.369895e-02,(64:1.845660e-01,73:2.678439e-01):2.625011e-01):1.269113e-01,26:8.961201e-01):1.114320e-01):8.918811e-02,47:7.272953e-01):2.340285e-01,34:7.125984e-01):9.125407e-02,(59:7.209378e-02,29:7.442854e-02):7.177939e-01):5.811123e-02,31:6.492057e-01):5.146120e-01,63:1.354231e+00):2.690442e-01):3.691861e-02):1.932645e-01):1.219326e-01):2.087715e-01,((50:3.715502e-01,22:3.881277e-01):3.668833e-01,70:5.959349e-01):4.536783e-01):2.100596e-01,(((60:1.113576e-01,16:5.393671e-02):2.991585e-02,67:1.310173e-01):4.653024e-01,(57:5.085026e-01,(17:4.628438e-01,((71:2.950759e-01,37:2.639747e-01):1.044768e-01,14:2.330744e-01):2.488561e-01):1.022124e-01):7.167103e-02):1.028461e-01,1:7.114209e-01);
   tree gen.66000 = [&U] (((((10:4.726978e-01,36:5.232925e-01):3.677990e-01,(13:1.377458e+00,(12:5.491296e-01,6:3.952088e-01):1.368169e+00):2.257206e-01):4.316828e-01,((((28:9.550930e-02,43:1.493716e-01):3.757373e-01,(24:2.127684e-01,(44:2.035267e-01,15:1.804238e-01):1.498212e-01):1.496092e-01):4.252243e-01,54:1.233360e+00):5.311954e-02,(((((49:2.681574e-01,21:3.942305e-01):3.970883e-01,55:8.865991e-01):2.034300e-01,(40:2.180578e-01,(39:9.537363e-02,25:2.217092e-01):1.505378e-01):5.359270e-01):9.828763e-02,(41:4.158526e-01,(27:2.036119e-01,(66:5.236951e-02,38:2.259314e-02):1.108069e-01):2.913347e-01):6.606003e-01):2.999749e-01,((((20:3.688612e-01,(52:3.845393e-01,48:2.782737e-01):2.590242e-01):4.982323e-01,(53:8.001166e-01,(((19:1.878556e-01,18:1.971987e-01):1.197819e-01,42:2.694997e-01):2.585667e-01,23:5.498549e-01):4.121206e-01):1.550562e-01):3.106460e-01,(((72:9.423969e-01,((((51:4.378099e-03,46:4.048974e-03):7.498593e-03,45:1.466114e-02):1.675855e-01,(75:7.870109e-02,56:1.027957e-01):2.393632e-02):2.655075e-01,((9:2.771499e-01,(2:2.332038e-01,30:3.439884e-01):1.493038e-01):1.594097e-01,(8:4.627047e-01,7:3.398529e-01):3.599408e-01):1.665387e-01):3.943962e-01):7.055621e-01,((62:3.012983e+00,(68:2.264888e+00,((3:3.597013e-01,4:5.694245e-01):1.421913e+00,(69:2.543113e+00,(33:2.010388e+00,5:1.002048e+00):7.399304e-01):7.547735e-01):1.585082e-01):4.738674e-01):1.356917e-01,(32:5.863168e-01,58:1.268080e+00):1.994600e+00):1.235963e-01):7.889665e-01,11:3.309618e+00):4.326631e-01):2.737951e-01,(((((((61:2.705939e-01,74:4.137000e-01):3.820303e-01,(((35:4.743105e-01,65:5.976918e-01):5.342388e-02,(64:1.848296e-01,73:2.682264e-01):1.810782e-01):1.857025e-01,26:8.974000e-01):1.126613e-01):8.233032e-02,47:7.283340e-01):1.735342e-01,34:7.136162e-01):9.848323e-02,(59:7.219675e-02,29:7.453485e-02):7.188191e-01):7.515668e-02,31:6.501330e-01):5.153470e-01,63:1.356165e+00):1.839536e-01):4.247351e-02):2.640000e-01):1.832462e-01):1.372328e-01,((50:3.720809e-01,22:3.886821e-01):3.674073e-01,70:5.967861e-01):4.543263e-01):2.635880e-01,((57:5.092289e-01,(17:4.635049e-01,((71:2.976689e-01,37:2.643517e-01):9.339995e-02,14:2.334073e-01):2.492115e-01):1.023584e-01):7.151921e-02,((60:1.224629e-01,16:5.401375e-02):2.183260e-02,67:1.312045e-01):4.598317e-01):1.445838e-01,1:7.124370e-01);
   tree gen.66500 = [&U] ((((17:5.880882e-01,((16:7.326898e-02,60:9.083329e-02):7.322478e-02,67:1.135935e-01):5.562087e-01):1.123225e-01,((71:2.919224e-01,37:3.007720e-01):1.062572e-01,14:2.902622e-01):2.981961e-01):1.222034e-01,57:5.248723e-01):1.871760e-01,(((54:1.498533e+00,(((((((((32:9.448991e-01,58:1.345715e+00):1.549316e+00,62:3.768980e+00):1.689427e-01,(68:2.718908e+00,((4:7.356018e-01,3:4.121152e-01):1.946798e+00,(69:2.605983e+00,(5:1.391786e+00,33:2.036612e+00):1.098251e+00):4.126110e-01):9.807677e-02):4.219982e-01):4.464957e-01,(72:9.478557e-01,(((56:1.270427e-01,75:9.323822e-02):5.580224e-02,(45:1.047948e-02,(51:5.633362e-03,46:5.434103e-03):1.591238e-02):1.476089e-01):3.101733e-01,(((2:2.742298e-01,30:3.765593e-01):2.195963e-01,9:2.301786e-01):2.341455e-01,(8:3.297259e-01,7:4.540977e-01):3.159846e-01):1.939626e-01):5.739729e-01):8.973149e-01):1.179492e+00,11:4.447126e+00):6.508265e-02,((53:8.698870e-01,(23:5.809767e-01,((18:1.994786e-01,19:2.210305e-01):1.677858e-01,42:2.728422e-01):2.629883e-01):5.730076e-01):1.626433e-01,((52:3.793237e-01,48:3.707811e-01):2.566950e-01,20:4.490025e-01):5.648696e-01):4.646204e-01):2.136485e-01,((((59:2.939097e-02,29:1.037441e-01):8.912420e-01,(34:8.155521e-01,(((61:3.627101e-01,74:3.694791e-01):3.581733e-01,(((65:5.588740e-01,35:4.462277e-01):4.633278e-02,(64:2.027054e-01,73:2.923779e-01):2.100924e-01):1.892210e-01,26:8.357380e-01):1.197305e-01):8.576075e-02,47:1.019944e+00):2.032438e-01):1.478501e-01):7.067811e-02,31:7.275889e-01):4.888289e-01,63:1.399747e+00):4.450417e-01):5.556451e-02,((((66:3.508790e-02,38:3.480443e-02):1.313454e-01,27:1.477296e-01):3.340184e-01,41:5.956003e-01):5.629133e-01,(((39:1.063696e-01,25:2.278289e-01):8.209508e-02,40:3.003062e-01):6.968163e-01,((49:3.001933e-01,21:3.863623e-01):4.096569e-01,55:1.023351e+00):2.378032e-01):2.990110e-01):3.649242e-01):2.037359e-01,((28:1.212278e-01,43:1.726603e-01):3.666160e-01,(24:2.622070e-01,(44:2.667291e-01,15:1.669669e-01):1.484689e-01):2.733985e-01):6.533410e-01):1.961624e-02):1.287962e-01,((13:1.727740e+00,(6:2.189809e-01,12:1.221613e+00):1.802083e+00):1.011929e-01,(36:4.370867e-01,10:6.283863e-01):5.440322e-01):4.927828e-01):3.368432e-01,(70:6.960039e-01,(50:3.286745e-01,22:4.931634e-01):3.818850e-01):6.446848e-01):1.547367e-01,1:1.015568e+00);
   tree gen.67000 = [&U] ((((((10:4.619729e-01,36:4.153977e-01):3.798582e-01,(13:1.346205e+00,(12:9.334321e-01,6:3.174241e-01):1.876307e+00):2.205993e-01):4.125995e-01,54:1.205376e+00):1.796320e-01,(((((((49:3.042933e-01,21:3.852859e-01):3.229842e-01,55:8.664833e-01):1.988144e-01,(40:1.889861e-01,(39:9.320972e-02,25:2.166789e-01):1.471223e-01):5.813669e-01):1.718123e-01,(41:4.064174e-01,(27:1.989922e-01,(66:4.848007e-02,38:2.208053e-02):1.112646e-01):2.847247e-01):6.456121e-01):2.294137e-01,(((20:3.604922e-01,(52:3.758146e-01,48:2.719600e-01):2.069135e-01):3.931862e-01,(53:7.819630e-01,(((19:1.835934e-01,18:1.927245e-01):1.170642e-01,42:2.242536e-01):2.527001e-01,23:5.373794e-01):4.655992e-01):1.594897e-01):3.035979e-01,(((72:9.210152e-01,((((51:5.266586e-03,46:8.479891e-04):6.871524e-03,45:1.432849e-02):1.637832e-01,(75:7.691547e-02,56:1.220760e-01):2.965165e-02):2.594835e-01,((9:2.856593e-01,(2:1.798555e-01,30:3.361837e-01):1.459163e-01):1.412383e-01,(8:4.522065e-01,7:3.065647e-01):2.502874e-01):9.107182e-02):6.072825e-01):9.151987e-01,((32:5.730140e-01,58:1.239309e+00):1.949345e+00,((68:2.112308e+00,((3:5.096522e-01,4:5.611524e-01):1.389652e+00,(69:2.329702e+00,(33:1.945382e+00,5:1.128380e+00):7.231423e-01):3.896120e-01):2.127148e-01):4.319756e-01,62:2.944623e+00):5.102173e-02):4.385482e-01):6.461726e-01,11:3.234527e+00):1.602703e-01):3.346824e-01):5.115771e-02,(((((((61:2.709696e-01,74:4.043137e-01):2.823267e-01,(((35:4.635490e-01,65:5.841310e-01):3.995854e-02,(64:1.806361e-01,73:2.653495e-01):1.766767e-01):1.394170e-01,26:6.182639e-01):1.692720e-01):6.810034e-02,47:6.889214e-01):1.695969e-01,34:6.974252e-01):9.624877e-02,(59:5.781977e-02,29:7.284375e-02):7.025100e-01):9.496983e-02,31:7.283146e-01):3.605048e-01,63:1.403193e+00):2.414654e-01):2.796884e-01,((28:1.234401e-01,43:1.459826e-01):3.045231e-01,(24:2.079410e-01,(44:1.733363e-01,15:1.763302e-01):1.387787e-01):1.462148e-01):4.155765e-01):1.351768e-01):2.986696e-01,((50:3.636389e-01,22:3.798634e-01):3.437811e-01,70:5.832458e-01):3.593182e-01):1.342360e-01,((57:4.976752e-01,(17:4.529886e-01,((71:2.259696e-01,37:2.583540e-01):9.128083e-02,14:3.047349e-01):2.406662e-01):1.119553e-01):1.291067e-01,((60:1.196844e-01,16:5.278824e-02):2.133725e-02,67:1.282276e-01):4.493987e-01):1.523388e-01,1:7.332961e-01);
   tree gen.67500 = [&U] (((57:5.910065e-01,(17:4.815488e-01,((71:2.402166e-01,37:2.746428e-01):9.703595e-02,14:3.038672e-01):2.558398e-01):1.190139e-01):1.251511e-01,((60:1.272303e-01,16:6.111634e-02):5.405806e-02,67:1.341984e-01):4.777326e-01):1.601429e-01,(((((10:4.910995e-01,36:4.415879e-01):4.038077e-01,(13:1.431081e+00,(12:9.560231e-01,6:2.796896e-01):1.994605e+00):1.066240e-01):4.386132e-01,54:1.272349e+00):1.471044e-01,((((((20:3.999442e-01,(52:3.995091e-01,48:2.891067e-01):2.199590e-01):4.179759e-01,(53:8.312646e-01,(((19:1.951687e-01,18:2.048755e-01):1.923698e-01,42:2.383924e-01):2.686325e-01,23:5.712603e-01):5.810990e-01):1.471844e-01):3.227393e-01,(((72:9.790837e-01,((((51:4.000726e-03,46:9.014535e-04):9.224906e-03,45:1.231750e-02):1.741095e-01,(75:8.176487e-02,56:1.297727e-01):3.152114e-02):2.758435e-01,((9:3.293088e-01,(2:1.911952e-01,30:4.151724e-01):1.551161e-01):1.501431e-01,(8:4.807174e-01,7:3.258931e-01):2.660676e-01):9.681375e-02):6.455707e-01):9.729006e-01,(((68:2.414718e+00,((3:5.417850e-01,4:5.965322e-01):1.477267e+00,(69:2.476586e+00,(33:2.068036e+00,5:1.199523e+00):7.687353e-01):8.501684e-01):3.884914e-01):2.348348e-01,(32:6.091416e-01,58:1.317445e+00):2.072248e+00):3.020189e-02,62:3.130276e+00):4.661980e-01):6.010434e-01,11:3.438459e+00):3.522658e-01):2.927038e-01,(((((((61:2.880538e-01,74:4.298050e-01):3.001270e-01,(((35:4.492409e-01,65:6.209595e-01):4.253741e-02,(64:1.920249e-01,73:2.820793e-01):1.878158e-01):1.482071e-01,26:6.572444e-01):1.799444e-01):1.319268e-01,47:7.262626e-01):1.802897e-01,34:7.413968e-01):1.023171e-01,(59:6.146522e-02,29:7.743643e-02):7.468022e-01):8.274310e-02,31:7.742337e-01):3.794207e-01,63:1.491662e+00):2.566894e-01):5.438313e-02,((((49:3.234785e-01,21:4.095776e-01):3.433479e-01,55:9.211137e-01):2.940263e-01,(40:2.009014e-01,(39:9.406208e-02,25:2.303402e-01):1.682083e-01):6.180211e-01):1.826447e-01,(41:4.320414e-01,(27:1.990857e-01,(66:5.153666e-02,38:2.672017e-02):1.182796e-01):4.037384e-01):7.108095e-01):2.438779e-01):2.973223e-01,((28:1.312228e-01,43:1.501210e-01):3.237228e-01,(24:2.210513e-01,(44:1.842649e-01,15:1.874475e-01):1.475284e-01):1.554334e-01):5.236145e-01):1.438130e-01):1.832401e-01,((50:3.865657e-01,22:4.038132e-01):3.654560e-01,70:6.200186e-01):6.530964e-01):1.439050e-01,1:7.795293e-01);
   tree gen.68000 = [&U] (((57:5.902807e-01,(17:4.809574e-01,((71:2.650487e-01,37:2.743055e-01):4.369234e-02,14:2.582964e-01):2.607274e-01):1.188678e-01):9.144186e-02,((60:9.631078e-02,16:5.795286e-02):4.471525e-02,67:1.340336e-01):4.771459e-01):1.599463e-01,(((((10:4.904964e-01,36:4.410455e-01):4.033117e-01,(13:1.429324e+00,(12:9.425787e-01,6:2.793461e-01):1.780518e+00):1.064930e-01):4.444254e-01,54:1.270786e+00):6.227626e-02,(((((((((61:2.877000e-01,74:4.292772e-01):2.997584e-01,(((35:4.486892e-01,65:6.201969e-01):4.248516e-02,(64:1.917891e-01,73:2.735595e-01):1.875852e-01):1.173683e-01,26:7.603559e-01):1.797234e-01):1.317647e-01,47:8.089546e-01):1.800683e-01,34:7.404863e-01):1.372499e-01,(59:6.138973e-02,29:7.734133e-02):7.458850e-01):3.936941e-02,31:7.732829e-01):3.789547e-01,63:1.489830e+00):3.640289e-01,((((20:3.994530e-01,(52:3.990185e-01,48:2.887516e-01):2.196889e-01):3.822212e-01,(53:8.302437e-01,(((19:1.949290e-01,18:1.582623e-01):1.921335e-01,42:2.454770e-01):2.683026e-01,23:5.705587e-01):5.803853e-01):1.470037e-01):3.234734e-01,(((72:1.047332e+00,((((51:3.995813e-03,46:9.003464e-04):1.549975e-02,45:1.230237e-02):1.448059e-01,(75:6.519920e-02,56:9.539318e-02):3.677960e-02):3.143292e-01,((9:2.108271e-01,(2:1.909603e-01,30:4.146625e-01):1.549256e-01):1.499587e-01,(8:4.801271e-01,7:4.144093e-01):2.657409e-01):9.669485e-02):6.447778e-01):9.717057e-01,(((68:2.411753e+00,((3:5.411196e-01,4:5.957995e-01):1.475453e+00,(69:2.276404e+00,(33:1.656590e+00,5:1.198049e+00):7.677912e-01):9.381076e-01):1.421662e-01):3.627415e-01,62:3.315015e+00):3.016480e-02,(32:9.759731e-01,58:1.315827e+00):1.949401e+00):1.983233e-01):5.786481e-01,11:3.434236e+00):3.518332e-01):3.024286e-01,((((49:3.038966e-01,21:4.090746e-01):3.429262e-01,55:9.199825e-01):2.936652e-01,(40:2.006546e-01,(39:9.386744e-02,25:2.300573e-01):1.838924e-01):6.172621e-01):1.824204e-01,(41:4.315108e-01,(27:1.988412e-01,(66:5.147337e-02,38:1.641335e-02):1.077573e-01):4.032426e-01):7.099365e-01):2.435784e-01):5.520362e-02):2.000053e-01,((28:1.310616e-01,43:1.499366e-01):3.268252e-01,(24:2.141369e-01,(44:1.737578e-01,15:1.872173e-01):1.538571e-01):1.552425e-01):5.513144e-01):1.436364e-01):1.376877e-01,((50:3.860910e-01,22:4.033173e-01):3.650072e-01,70:6.194415e-01):6.522943e-01):1.437282e-01,1:7.785719e-01);
   tree gen.68500 = [&U] (((57:5.637878e-01,(17:4.593712e-01,((71:2.531528e-01,37:2.509302e-01):8.182800e-02,14:2.467036e-01):1.818545e-01):1.135328e-01):8.733778e-02,((60:9.198818e-02,16:5.535183e-02):4.270835e-02,67:1.280179e-01):4.557307e-01):1.519009e-01,(((((12:6.186090e-01,6:1.944337e-01):1.700605e+00,13:1.365173e+00):9.960990e-02,(10:5.802560e-01,36:4.212506e-01):3.852104e-01):4.106411e-01,(54:1.213751e+00,(((((((((61:3.421403e-01,74:4.100104e-01):4.442644e-01,(((35:4.285512e-01,65:5.923613e-01):4.057835e-02,(64:1.831812e-01,73:2.956300e-01):1.980768e-01):1.022283e-01,26:7.262298e-01):1.541002e-01):8.921820e-02,47:7.726472e-01):1.833475e-01,34:7.072519e-01):5.837088e-02,31:7.385765e-01):6.181675e-02,(59:5.863445e-02,29:7.387011e-02):7.124083e-01):3.619465e-01,63:1.422964e+00):3.476906e-01,((((20:3.815248e-01,(52:3.811098e-01,48:2.757919e-01):2.098289e-01):3.650664e-01,(53:7.929808e-01,(((19:1.861802e-01,18:1.511592e-01):1.300140e-01,42:2.344595e-01):2.562607e-01,23:4.465487e-01):5.539226e-01):1.418858e-01):5.202508e-01,(((72:1.000326e+00,((((51:3.816473e-03,46:8.476120e-04):1.480409e-02,45:1.175022e-02):1.383068e-01,(75:9.592985e-02,56:9.111176e-02):5.074959e-02):2.467399e-01,((9:2.013648e-01,(2:1.823897e-01,30:3.960517e-01):1.479722e-01):1.432283e-01,(8:4.585781e-01,7:4.209254e-01):2.538139e-01):9.328732e-02):6.158390e-01):7.933826e-01,(62:3.166231e+00,((32:9.321697e-01,58:1.256770e+00):1.861908e+00,(68:2.263257e+00,((3:5.168332e-01,4:5.690590e-01):1.409232e+00,(69:2.174235e+00,(33:1.582240e+00,5:1.144279e+00):7.333314e-01):7.899360e-01):1.313735e-01):3.464610e-01):3.482854e-02):1.954725e-01):7.269899e-01,11:3.230573e+00):4.409535e-01):2.299024e-01,((((49:2.902572e-01,21:3.907146e-01):3.275350e-01,55:8.786920e-01):2.264950e-01,(40:2.414270e-01,(39:8.965450e-02,25:2.197319e-01):1.756390e-01):5.895583e-01):1.804219e-01,(41:4.350607e-01,(27:1.899169e-01,(66:4.916315e-02,38:1.567669e-02):1.274357e-01):3.851443e-01):6.780733e-01):1.719492e-01):7.934636e-02):1.851621e-01,((28:9.092476e-02,43:1.432072e-01):3.121567e-01,(24:2.045261e-01,(44:1.659592e-01,15:1.788146e-01):1.469517e-01):1.765075e-01):5.475558e-01):1.171000e-01):2.744343e-02):1.315080e-01,((50:3.687625e-01,22:3.852157e-01):3.486250e-01,70:5.916399e-01):6.230181e-01):1.229412e-01,1:7.436282e-01);
   tree gen.69000 = [&U] (((57:5.637878e-01,(17:4.593712e-01,((71:2.531528e-01,37:2.509302e-01):8.182800e-02,14:2.923965e-01):1.886783e-01):1.074894e-01):8.733778e-02,((60:9.198818e-02,16:5.819236e-02):4.857268e-02,67:1.280179e-01):4.557307e-01):1.519009e-01,(((13:1.365173e+00,((10:5.732554e-01,36:4.212506e-01):3.992933e-01,(12:9.936378e-01,6:1.944337e-01):2.135086e+00):1.018091e-01):5.910112e-01,(54:1.213751e+00,(((((((((61:3.421403e-01,74:4.100104e-01):2.923967e-01,((65:5.923613e-01,((64:1.831812e-01,73:2.956300e-01):1.918743e-01,35:4.327421e-01):5.005319e-02):1.022283e-01,26:7.262298e-01):1.592056e-01):8.921820e-02,47:7.726472e-01):1.781365e-01,34:7.433884e-01):5.236494e-02,31:7.385765e-01):6.181675e-02,(59:5.721888e-02,29:6.525261e-02):7.124083e-01):3.569212e-01,63:1.422964e+00):3.476906e-01,((((20:3.815248e-01,(52:3.811098e-01,48:2.757919e-01):2.098289e-01):3.650664e-01,(53:7.929808e-01,(((19:1.861802e-01,18:1.427062e-01):1.300140e-01,42:2.344595e-01):2.562607e-01,23:4.465487e-01):5.539226e-01):1.418858e-01):3.925247e-01,(((72:1.000326e+00,((((51:3.816473e-03,46:2.480217e-03):1.020321e-02,45:1.175022e-02):1.383068e-01,(75:8.786986e-02,56:9.111176e-02):5.955148e-02):2.467399e-01,((9:2.836538e-01,(2:1.823897e-01,30:4.210714e-01):1.413875e-01):1.432283e-01,(8:4.386615e-01,7:3.103869e-01):2.538139e-01):1.786296e-01):4.995278e-01):7.933826e-01,(((68:2.263257e+00,((3:5.168332e-01,4:5.690590e-01):1.397229e+00,(69:2.174235e+00,(33:1.582240e+00,5:1.144279e+00):7.333314e-01):7.899360e-01):2.930176e-01):3.479213e-01,(32:9.321697e-01,58:1.256770e+00):1.593412e+00):7.319986e-02,62:2.536962e+00):1.954725e-01):7.379524e-01,11:3.230573e+00):4.409535e-01):2.093596e-01,((((49:2.902572e-01,21:3.907146e-01):3.601585e-01,55:8.786920e-01):1.472130e-01,(40:2.414270e-01,(39:1.136656e-01,25:2.197319e-01):9.789594e-02):5.895583e-01):1.804219e-01,(41:4.350607e-01,(27:1.899169e-01,(66:4.916315e-02,38:1.567669e-02):1.274357e-01):3.851443e-01):6.780733e-01):1.719492e-01):1.300572e-01):1.851621e-01,((28:9.092476e-02,43:1.432072e-01):3.537996e-01,(24:2.608622e-01,(44:1.659592e-01,15:1.681226e-01):1.469517e-01):1.984674e-01):4.916604e-01):1.108918e-01):3.457609e-02):2.630702e-01,((50:3.602282e-01,22:3.852157e-01):3.486250e-01,70:5.916399e-01):5.601623e-01):1.298045e-01,1:7.342679e-01);
   tree gen.69500 = [&U] (((57:6.005121e-01,(17:4.892939e-01,((71:3.246393e-01,37:2.672754e-01):1.012777e-01,14:3.114428e-01):1.955689e-01):9.456148e-02):9.302683e-02,((60:9.798014e-02,16:6.198292e-02):3.227701e-02,67:1.363568e-01):4.854163e-01):1.617955e-01,(((13:1.833945e+00,((10:5.834494e-01,36:2.899503e-01):4.213089e-01,(12:1.058362e+00,6:2.070988e-01):2.274162e+00):1.116840e-01):5.280445e-01,(54:1.292813e+00,(((((((((61:3.644268e-01,74:4.367179e-01):3.548241e-01,((65:6.309468e-01,((64:1.951134e-01,73:2.693228e-01):2.613985e-01,35:4.609302e-01):5.331357e-02):1.088873e-01,26:7.735353e-01):1.091857e-01):8.491602e-02,47:8.103047e-01):1.897401e-01,34:7.918116e-01):6.045985e-02,(59:6.003034e-02,29:6.950307e-02):7.278589e-01):6.296818e-02,31:7.866862e-01):4.416664e-01,63:1.515654e+00):3.703386e-01,((((20:4.063767e-01,(52:3.533606e-01,48:2.937566e-01):2.234968e-01):3.121196e-01,(53:8.446344e-01,(((19:1.983077e-01,18:1.520018e-01):1.384829e-01,42:3.346194e-01):2.729531e-01,23:5.188780e-01):5.900043e-01):1.511280e-01):4.180932e-01,(((72:1.065485e+00,((((51:4.065072e-03,46:2.641774e-03):7.543915e-03,45:1.103647e-02):1.473159e-01,(75:8.977863e-02,56:9.704664e-02):6.343057e-02):2.628122e-01,((9:2.966162e-01,(2:1.942703e-01,30:3.533494e-01):2.179761e-01):1.525580e-01,(8:4.672353e-01,7:3.306050e-01):2.703470e-01):1.902653e-01):5.320662e-01):8.293658e-01,(((68:2.410682e+00,((3:5.504989e-01,4:6.061266e-01):1.488242e+00,(69:2.106437e+00,(33:1.685304e+00,5:1.273692e+00):7.810994e-01):8.203040e-01):5.168338e-01):2.153407e-01,62:2.789006e+00):1.084149e-01,(32:9.928898e-01,58:1.338635e+00):1.460623e+00):2.082052e-01):4.562819e-01,11:3.441008e+00):4.696765e-01):2.229970e-01,((((49:3.091641e-01,21:4.161651e-01):3.836187e-01,55:1.030496e+00):1.568022e-01,(40:2.571532e-01,(39:1.210696e-01,25:1.987918e-01):1.134887e-01):6.471848e-01):1.959848e-01,(41:4.633999e-01,(27:2.022878e-01,(66:5.236556e-02,38:1.669784e-02):1.097287e-01):3.677016e-01):7.429383e-01):1.831497e-01):6.450595e-02):1.972233e-01,((28:9.684746e-02,43:1.525355e-01):2.830788e-01,(24:2.778544e-01,(44:1.767695e-01,15:1.790738e-01):1.565239e-01):2.105163e-01):5.236864e-01):8.165371e-02):6.886090e-02):2.802062e-01,((50:3.836929e-01,22:4.103080e-01):3.713339e-01,70:6.301784e-01):3.868469e-01):1.382598e-01,1:7.820970e-01);
   tree gen.70000 = [&U] (((57:5.882482e-01,(17:4.793014e-01,((71:3.180094e-01,37:2.618170e-01):9.920942e-02,14:3.050824e-01):1.915749e-01):9.263031e-02):1.051169e-01,((60:9.597916e-02,16:6.071708e-02):2.277524e-02,67:1.335720e-01):4.755030e-01):1.584912e-01,((((10:5.715644e-01,36:2.840289e-01):7.112834e-01,((12:1.036748e+00,6:2.028694e-01):2.227718e+00,13:1.796491e+00):8.246998e-03):4.092197e-01,(54:1.266411e+00,(((((((((61:3.569844e-01,74:3.735140e-01):3.475778e-01,((65:6.180614e-01,((64:1.911287e-01,73:2.638226e-01):2.703919e-01,35:4.515169e-01):6.361727e-02):1.091499e-01,26:7.577379e-01):1.069559e-01):8.318184e-02,47:7.937564e-01):1.858651e-01,34:7.756410e-01):5.922512e-02,(59:5.880438e-02,29:5.551722e-02):7.129943e-01):1.585228e-01,31:6.797038e-01):3.555125e-01,63:1.484700e+00):4.050524e-01,((((20:3.980776e-01,(52:3.461441e-01,48:4.149197e-01):2.189325e-01):3.057454e-01,(53:8.273849e-01,(((19:1.942578e-01,18:2.105859e-01):1.642618e-01,42:3.277857e-01):2.511917e-01,23:5.082813e-01):5.610553e-01):1.066990e-01):4.095547e-01,(((72:1.043726e+00,((((51:3.982054e-03,46:4.668106e-03):4.515481e-03,45:1.081108e-02):1.443073e-01,(75:8.794515e-02,56:9.506472e-02):6.213517e-02):2.574449e-01,((9:2.905586e-01,(2:1.903028e-01,30:4.245729e-01):1.999407e-01):1.729282e-01,(8:4.576932e-01,7:3.630260e-01):3.574392e-01):1.863796e-01):5.212002e-01):8.124282e-01,(((68:2.075651e+00,62:2.732048e+00):2.302734e-01,(32:9.602303e-01,58:1.311297e+00):1.452900e+00):1.029461e-01,((3:5.392564e-01,4:5.645069e-01):1.432424e+00,(69:2.063419e+00,(33:1.709747e+00,5:1.247680e+00):7.651476e-01):1.002302e+00):5.062789e-01):3.058859e-01):3.245482e-01,11:4.012687e+00):5.625760e-01):3.162775e-01,((((49:2.893179e-01,21:4.076661e-01):3.757843e-01,55:1.009450e+00):1.536000e-01,(40:2.519015e-01,(39:1.335385e-01,25:2.239143e-01):8.080331e-02):6.010116e-01):1.919823e-01,(41:4.539362e-01,(27:1.981566e-01,(66:3.474456e-02,38:2.919037e-02):1.184205e-01):3.601922e-01):7.277658e-01):1.794094e-01):4.591627e-02):2.119635e-01,((28:9.527487e-02,43:1.494203e-01):3.087723e-01,(24:2.721800e-01,(44:1.731595e-01,15:1.754167e-01):1.533273e-01):2.062171e-01):5.361890e-01):7.998615e-02):4.188285e-02):2.744838e-01,((50:3.758570e-01,22:4.019286e-01):3.637504e-01,70:6.173087e-01):4.771810e-01):2.378186e-01,1:7.661247e-01);
   tree gen.70500 = [&U] (((57:5.760581e-01,(17:4.693689e-01,((71:3.114194e-01,37:3.494363e-01):9.715352e-02,14:2.171512e-01):2.215661e-01):9.071075e-02):1.029385e-01,((60:9.399021e-02,16:5.466346e-02):2.230328e-02,67:1.308041e-01):4.656492e-01):1.552069e-01,((((10:5.597200e-01,36:4.301308e-01):5.502930e-01,((12:1.015263e+00,6:1.986654e-01):2.181554e+00,13:1.759263e+00):1.191360e-02):4.007395e-01,(54:1.240167e+00,(((((((((61:3.495867e-01,74:3.657737e-01):3.403750e-01,((65:5.811465e-01,((64:1.871680e-01,73:2.583555e-01):2.647886e-01,35:4.421603e-01):6.229895e-02):1.068880e-01,26:7.420354e-01):1.224551e-01):8.145808e-02,47:7.773075e-01):1.820135e-01,34:7.595675e-01):5.799781e-02,(59:5.758579e-02,29:8.204700e-02):6.982191e-01):1.718971e-01,31:6.656185e-01):3.481453e-01,63:1.364257e+00):3.966586e-01,((((20:3.898283e-01,(52:3.683157e-01,48:2.688001e-01):3.432966e-01):3.465578e-01,(53:8.102392e-01,(((19:1.902323e-01,18:2.062220e-01):7.557560e-02,42:3.209931e-01):2.459863e-01,23:4.977483e-01):5.494286e-01):1.917690e-01):2.360301e-01,(((72:1.022097e+00,((((51:3.899535e-03,46:1.802737e-03):4.421907e-03,45:1.571833e-02):1.413169e-01,(75:8.612268e-02,56:9.309472e-02):6.534121e-02):2.521100e-01,((9:1.822821e-01,(2:1.863592e-01,30:3.645597e-01):1.675654e-01):1.693447e-01,(8:4.482086e-01,7:3.555031e-01):2.684726e-01):1.678834e-01):5.103995e-01):7.645457e-01,(((68:2.032637e+00,62:2.675432e+00):2.092224e-01,(32:9.606255e-01,58:9.197960e-01):1.422792e+00):1.008128e-01,((3:5.450606e-01,4:5.042247e-01):1.402740e+00,(69:2.020659e+00,(33:1.674317e+00,5:1.221825e+00):8.387694e-01):6.781168e-01):4.957874e-01):2.995471e-01):5.208655e-01,11:3.929533e+00):5.509179e-01):2.580283e-01,((((49:2.670545e-01,21:3.992181e-01):3.679970e-01,55:9.885319e-01):1.427737e-01,(40:2.466814e-01,(39:1.307712e-01,25:2.192741e-01):2.206475e-01):5.885569e-01):1.782287e-01,(41:4.445294e-01,(27:1.940502e-01,(66:3.402456e-02,38:2.858546e-02):1.159665e-01):3.527281e-01):6.634860e-01):2.846480e-01):1.099548e-01):2.264736e-01,((28:9.330051e-02,43:1.613230e-01):3.023737e-01,(24:2.665396e-01,(44:1.695711e-01,15:1.717816e-01):1.501500e-01):2.019437e-01):5.250777e-01):7.832861e-02):1.201347e-01):1.380413e-01,((50:3.680682e-01,22:3.935995e-01):3.562125e-01,70:6.045163e-01):4.672925e-01):2.328904e-01,1:7.502485e-01);
   tree gen.71000 = [&U] (((57:5.760581e-01,(17:4.693689e-01,((71:3.114194e-01,37:3.494363e-01):9.715352e-02,14:2.130356e-01):2.215661e-01):9.071075e-02):1.029385e-01,((60:9.399021e-02,16:5.466346e-02):4.748740e-02,67:1.308041e-01):4.656492e-01):1.552069e-01,((((10:5.597200e-01,36:4.301308e-01):5.502930e-01,((12:1.299890e+00,6:1.179594e-01):1.563321e+00,13:1.759263e+00):6.989488e-02):3.728461e-01,(54:1.240167e+00,(((((((((61:3.495867e-01,74:3.657737e-01):3.403750e-01,((65:5.811465e-01,((64:1.871680e-01,73:2.583555e-01):1.285316e-01,35:4.421603e-01):6.229895e-02):1.050014e-01,26:7.420354e-01):1.392890e-01):1.359748e-01,47:7.773075e-01):1.872529e-01,34:7.595675e-01):5.799781e-02,(59:5.758579e-02,29:8.204700e-02):6.608796e-01):1.718971e-01,31:6.656185e-01):3.481453e-01,63:1.364257e+00):3.851408e-01,((((20:3.898283e-01,(52:3.683157e-01,48:3.006466e-01):2.688524e-01):5.122590e-01,(53:8.102392e-01,(((19:1.902323e-01,18:2.062220e-01):9.749981e-02,42:3.209931e-01):2.459863e-01,23:4.977483e-01):5.494286e-01):1.786020e-01):3.078852e-01,(((72:1.022097e+00,((((51:3.899535e-03,46:1.802737e-03):4.421907e-03,45:1.571833e-02):1.413169e-01,(75:8.612268e-02,56:1.076782e-01):6.534121e-02):2.521100e-01,((9:1.822821e-01,(2:1.863592e-01,30:4.394560e-01):1.353261e-01):1.693447e-01,(8:4.482086e-01,7:3.555031e-01):2.684726e-01):1.678834e-01):5.103995e-01):7.645457e-01,(((68:2.032637e+00,62:2.675432e+00):2.092224e-01,(32:9.606255e-01,58:9.197960e-01):1.675935e+00):3.954395e-02,((3:5.450606e-01,4:5.272446e-01):1.402740e+00,(69:2.020659e+00,(33:1.804886e+00,5:1.221825e+00):8.857546e-01):7.251748e-01):4.957874e-01):1.196429e-01):5.299047e-01,11:3.929533e+00):5.509179e-01):2.580283e-01,((((49:2.670545e-01,21:3.992181e-01):3.679970e-01,55:9.885319e-01):2.925720e-01,(40:2.466814e-01,(39:9.278321e-02,25:2.192741e-01):2.183854e-01):5.885569e-01):1.782287e-01,(41:4.653163e-01,(27:1.940502e-01,(66:3.402456e-02,38:3.798045e-02):1.159665e-01):3.527281e-01):7.094961e-01):1.539273e-01):1.099548e-01):2.264736e-01,((28:9.446846e-02,43:1.613230e-01):3.673655e-01,(24:2.665396e-01,(44:1.695711e-01,15:1.717816e-01):1.501500e-01):2.019437e-01):5.250777e-01):7.832861e-02):1.201347e-01):1.436887e-01,((50:3.680682e-01,22:3.935995e-01):3.562125e-01,70:5.352066e-01):4.672925e-01):2.328904e-01,1:6.764596e-01);
   tree gen.71500 = [&U] (((57:5.758403e-01,(17:5.501122e-01,((71:3.113016e-01,37:2.904276e-01):8.143458e-02,14:2.129550e-01):2.214823e-01):9.067645e-02):1.028996e-01,((60:9.199553e-02,16:5.606122e-02):4.529443e-02,67:1.307546e-01):4.654732e-01):1.551482e-01,((((12:1.331411e+00,6:1.179148e-01):1.562729e+00,(13:1.758598e+00,(10:5.595084e-01,36:4.299681e-01):5.280284e-01):6.278520e-02):3.727051e-01,(54:1.239698e+00,(((((((((61:3.494545e-01,74:3.656354e-01):3.402463e-01,(((64:1.870972e-01,73:2.582578e-01):1.353927e-01,(35:4.419930e-01,65:5.809268e-01):4.964613e-02):1.150904e-01,26:7.417548e-01):1.392363e-01):1.447570e-01,47:7.770136e-01):1.486025e-01,34:7.592803e-01):5.797588e-02,(59:6.605852e-02,29:8.201597e-02):6.606297e-01):1.745675e-01,31:6.653667e-01):3.480137e-01,63:1.363741e+00):4.196620e-01,((((20:3.896809e-01,(52:3.681765e-01,48:3.005329e-01):2.687508e-01):5.120652e-01,(53:8.099328e-01,(((19:1.901603e-01,18:2.061440e-01):1.165495e-01,42:3.208717e-01):2.046184e-01,23:4.975601e-01):5.492209e-01):1.456025e-01):3.077688e-01,(((72:1.021710e+00,((((51:3.898060e-03,46:2.840087e-03):5.289752e-03,45:1.571238e-02):1.412634e-01,(75:8.609011e-02,56:1.076375e-01):4.522372e-02):2.520146e-01,((9:1.822132e-01,(2:1.862887e-01,30:4.392898e-01):1.352749e-01):1.692806e-01,(8:4.184040e-01,7:3.553687e-01):3.674600e-01):1.678199e-01):3.806523e-01):9.760450e-01,(((68:2.031869e+00,62:2.674420e+00):2.091432e-01,(32:1.040079e+00,58:9.194481e-01):1.675301e+00):2.770122e-02,((3:5.448545e-01,4:5.270452e-01):1.313386e+00,(69:2.102588e+00,(33:1.804203e+00,5:1.221363e+00):8.854196e-01):7.426396e-01):4.955999e-01):1.195977e-01):3.570527e-01,11:3.928047e+00):6.968660e-01):2.579307e-01,((((49:2.669535e-01,21:3.990671e-01):4.532110e-01,55:9.881580e-01):2.511117e-01,(40:2.465882e-01,(39:9.274812e-02,25:2.802367e-01):1.557473e-01):5.883344e-01):1.781613e-01,(41:4.588952e-01,(27:1.572738e-01,(66:3.410930e-02,38:3.796609e-02):1.159226e-01):2.701334e-01):7.092278e-01):2.182235e-01):1.099132e-01):2.263879e-01,((28:9.443274e-02,43:1.612620e-01):3.672266e-01,(24:2.142491e-01,(44:1.695070e-01,15:1.717166e-01):1.500932e-01):1.573195e-01):4.653479e-01):8.817160e-02):1.200893e-01):1.365338e-01,((50:3.679290e-01,22:3.934506e-01):3.560777e-01,70:5.968585e-01):4.671158e-01):1.904297e-01,1:6.762038e-01);
   tree gen.72000 = [&U] (((57:5.582522e-01,(17:5.333100e-01,((71:3.017934e-01,37:2.815570e-01):7.894731e-02,14:2.064507e-01):2.147175e-01):8.790690e-02):1.001510e-01,((60:8.918569e-02,16:5.434893e-02):4.391099e-02,67:1.267609e-01):4.184418e-01):1.334043e-01,((((12:1.290745e+00,6:1.211121e-01):1.514999e+00,(13:1.704885e+00,(10:5.328066e-01,36:3.612605e-01):4.556826e-01):6.086753e-02):3.613215e-01,(54:1.201834e+00,(((((((((61:2.808372e-01,74:3.544677e-01):3.298541e-01,(((64:2.012110e-01,73:2.503697e-01):2.414559e-01,(35:4.284931e-01,65:5.631834e-01):4.812978e-02):1.095983e-01,26:7.190992e-01):1.349836e-01):1.403357e-01,47:7.532811e-01):1.440637e-01,34:7.360894e-01):5.620511e-02,(59:5.815417e-02,29:7.951094e-02):7.908005e-01):8.421521e-02,31:6.450443e-01):5.345562e-01,63:1.322088e+00):2.460454e-01,((((20:3.777788e-01,(52:3.569311e-01,48:2.913537e-01):2.605423e-01):4.964251e-01,(53:7.851949e-01,(((19:1.843522e-01,18:2.120147e-01):1.378337e-01,42:3.110712e-01):1.690946e-01,23:4.823630e-01):5.324459e-01):9.526330e-02):2.983685e-01,(((72:9.905038e-01,((((51:3.872549e-03,46:1.955078e-03):3.525934e-03,45:1.866003e-02):1.677185e-01,(75:8.346064e-02,56:1.043499e-01):4.384244e-02):2.443173e-01,((9:1.766478e-01,(2:1.805989e-01,30:4.258725e-01):1.517053e-01):1.641103e-01,(8:4.450876e-01,7:3.445146e-01):3.029549e-01):1.812799e-01):3.789752e-01):8.835030e-01,(((68:1.969809e+00,62:2.592735e+00):3.706020e-01,(32:1.012783e+00,58:8.913652e-01):1.861277e+00):2.685514e-02,((3:5.282128e-01,4:5.109475e-01):1.273271e+00,(69:2.038368e+00,(33:1.749097e+00,5:1.024128e+00):8.583760e-01):5.107188e-01):4.804627e-01):2.237212e-01):3.662284e-01,11:3.808072e+00):6.490772e-01):2.500527e-01,((((49:2.587998e-01,21:3.868783e-01):5.272222e-01,55:9.579765e-01):1.691680e-01,(40:2.390566e-01,(39:9.646157e-02,25:2.716773e-01):1.229150e-01):3.735067e-01):1.727197e-01,(41:4.406890e-01,(27:1.886124e-01,(66:3.465856e-02,38:3.680648e-02):1.123819e-01):2.618827e-01):6.875656e-01):2.115582e-01):1.065561e-01):2.194733e-01,((28:1.196725e-01,43:1.563365e-01):3.560103e-01,(24:2.077052e-01,(44:1.643297e-01,15:1.664718e-01):1.455088e-01):2.396931e-01):4.734685e-01):8.547855e-02):1.164214e-01):1.590109e-01,((50:3.566913e-01,22:3.814334e-01):4.529734e-01,70:5.786285e-01):3.731168e-01):1.846134e-01,1:6.555503e-01);
   tree gen.72500 = [&U] (((57:5.552536e-01,(17:5.304453e-01,((71:3.001724e-01,37:2.800447e-01):7.852325e-02,14:2.724918e-01):2.135642e-01):8.743471e-02):9.961305e-02,((60:8.870663e-02,16:5.405700e-02):4.225375e-02,67:1.198689e-01):4.161942e-01):1.177060e-01,(((13:1.469360e+00,((12:1.283812e+00,6:2.125717e-01):1.506861e+00,(10:5.299446e-01,36:3.593200e-01):4.532349e-01):3.541155e-02):3.593806e-01,(54:1.195378e+00,(((((((((61:2.873752e-01,74:3.525637e-01):3.280823e-01,(((64:2.001302e-01,73:2.490249e-01):2.401590e-01,(35:4.261915e-01,65:5.601583e-01):7.893462e-02):9.869361e-02,26:7.152366e-01):1.342586e-01):8.599159e-02,47:7.492349e-01):1.432898e-01,34:7.321355e-01):9.696135e-02,(59:5.784179e-02,29:7.908385e-02):7.686330e-01):4.304758e-02,31:6.415794e-01):5.316848e-01,63:1.314986e+00):2.447238e-01,((((20:3.757495e-01,(52:3.550139e-01,48:3.143579e-01):2.591428e-01):4.937586e-01,(53:7.809772e-01,(((19:1.833620e-01,18:2.108759e-01):1.280023e-01,42:3.094003e-01):2.526509e-01,23:4.797720e-01):5.295859e-01):9.475160e-02):3.824650e-01,(((72:9.851834e-01,((((51:3.851747e-03,46:2.474239e-03):3.506994e-03,45:1.855980e-02):1.141585e-01,(75:8.301233e-02,56:1.037894e-01):4.360694e-02):2.430049e-01,((9:3.059630e-01,(2:1.796288e-01,30:4.235849e-01):1.508904e-01):1.632288e-01,(8:4.021649e-01,7:3.426640e-01):3.084652e-01):2.055631e-01):3.769395e-01):8.787573e-01,(((68:1.959228e+00,62:2.578808e+00):3.686113e-01,(32:1.007342e+00,58:8.865773e-01):1.851280e+00):3.473874e-02,((3:4.241532e-01,4:5.095095e-01):1.266432e+00,(69:2.027419e+00,(33:2.015860e+00,5:1.018627e+00):8.537653e-01):5.079755e-01):4.778819e-01):2.225195e-01):3.642613e-01,11:3.787617e+00):4.533769e-01):1.966872e-01,((((49:2.574097e-01,21:3.077586e-01):4.329537e-01,55:8.261383e-01):2.711206e-01,(40:2.377725e-01,(39:9.594343e-02,25:2.702180e-01):1.222547e-01):3.715004e-01):1.764958e-01,(41:4.623867e-01,(27:2.043383e-01,(66:2.465639e-02,38:3.660878e-02):1.117783e-01):2.604760e-01):6.838724e-01):2.104218e-01):9.063246e-02):2.182944e-01,((28:1.190297e-01,43:1.729022e-01):2.469314e-01,(24:2.778295e-01,(44:1.853156e-01,15:1.655776e-01):7.952791e-02):2.384056e-01):4.709252e-01):8.501941e-02):9.217250e-02):1.581567e-01,((50:3.547753e-01,22:3.793845e-01):4.505403e-01,70:5.755204e-01):3.711126e-01):1.836218e-01,1:7.741201e-01);
   tree gen.73000 = [&U] (((57:5.871472e-01,(17:5.609139e-01,((71:3.174142e-01,37:2.961303e-01):6.968251e-02,14:3.525309e-01):2.657938e-01):9.245693e-02):1.053348e-01,((60:9.380191e-02,16:5.716201e-02):4.468079e-02,67:1.399173e-01):4.301734e-01):1.434570e-01,((((12:1.357553e+00,6:2.247818e-01):1.973760e+00,((10:5.603844e-01,36:4.491876e-01):3.937195e-01,13:1.553759e+00):3.744557e-02):3.819978e-01,(54:1.202843e+00,(((((((((61:3.038819e-01,74:3.728148e-01):3.469272e-01,(((64:2.078840e-01,73:2.633288e-01):2.105375e-01,(35:4.506718e-01,65:5.923336e-01):1.313980e-01):1.043625e-01,26:7.563195e-01):1.637801e-01):6.768157e-02,47:6.581084e-01):2.055906e-01,34:7.741891e-01):1.025308e-01,(59:6.116420e-02,29:8.362640e-02):8.306015e-01):6.257407e-02,31:6.784315e-01):5.622246e-01,63:1.390518e+00):2.712998e-01,((((20:3.973324e-01,(52:4.598169e-01,48:3.324145e-01):2.740278e-01):5.221199e-01,(53:8.258363e-01,(((19:1.938942e-01,18:2.229885e-01):1.353547e-01,42:3.271722e-01):2.671631e-01,23:5.073299e-01):5.600051e-01):1.202180e-01):4.491809e-01,(((72:1.041772e+00,((((51:2.777084e-03,46:2.465113e-03):8.356946e-03,45:1.962587e-02):1.207157e-01,(75:8.778053e-02,56:1.097510e-01):6.800746e-02):2.569630e-01,((9:3.235374e-01,(2:1.899466e-01,30:4.479155e-01):1.595575e-01):1.726046e-01,(8:3.825594e-01,7:3.623465e-01):3.316127e-01):1.440273e-01):4.520797e-01):9.988801e-01,(((68:1.906052e+00,62:2.726934e+00):3.296059e-01,((3:4.895650e-01,4:5.387755e-01):1.357116e+00,(69:2.143873e+00,(33:2.131650e+00,5:1.077136e+00):9.028053e-01):7.369309e-01):5.053312e-01):1.029370e-01,(32:1.065204e+00,58:9.375019e-01):1.957616e+00):1.606167e-01):5.416254e-01,11:4.005176e+00):2.815071e-01):2.079848e-01,((((49:2.721952e-01,21:3.254361e-01):4.578225e-01,55:8.735914e-01):2.866937e-01,(40:2.514300e-01,(39:1.391127e-01,25:2.857393e-01):1.389270e-01):3.928392e-01):1.459979e-01,(41:4.889461e-01,(27:2.160754e-01,(66:2.607264e-02,38:3.871157e-02):1.181988e-01):2.754376e-01):7.231538e-01):2.736948e-01):9.583835e-02):2.127761e-01,((28:1.258667e-01,43:1.828336e-01):2.611150e-01,(24:2.485833e-01,(44:1.959601e-01,15:1.750883e-01):1.620869e-01):1.805373e-01):4.979750e-01):8.990289e-02):9.436413e-02):1.951557e-01,((50:3.751535e-01,22:4.011762e-01):4.764192e-01,70:6.085781e-01):3.924292e-01):1.941689e-01,1:8.185853e-01);
   tree gen.73500 = [&U] ((((16:5.871554e-02,60:8.411640e-02):6.033752e-02,67:1.282599e-01):4.369656e-01,(((54:1.032905e+00,(((28:1.412035e-01,43:1.451113e-01):3.968963e-01,(24:1.995343e-01,(44:2.203297e-01,15:1.665102e-01):2.082583e-01):2.168101e-01):5.542541e-01,((((((34:7.099762e-01,(((61:3.272207e-01,74:3.876354e-01):3.704982e-01,(((64:2.829465e-01,73:2.154478e-01):1.681216e-01,(35:4.398745e-01,65:6.185873e-01):1.085986e-01):1.551324e-01,26:7.672983e-01):9.770738e-02):8.559366e-02,47:7.137918e-01):2.550199e-01):1.020070e-01,(59:5.167146e-02,29:9.293976e-02):9.206254e-01):8.570054e-02,31:8.868971e-01):3.795727e-01,63:1.420195e+00):3.482664e-01,(((((62:2.597021e+00,(32:9.470426e-01,58:1.468588e+00):1.217279e+00):2.175137e-01,(68:2.468113e+00,((4:6.287531e-01,3:3.523038e-01):1.786630e+00,(69:2.413277e+00,(5:1.636111e+00,33:1.839113e+00):8.987883e-01):5.293021e-01):3.122996e-01):3.277409e-01):1.643080e-01,(72:1.132975e+00,(((56:1.105158e-01,75:8.133266e-02):5.664424e-02,(45:1.560021e-02,(51:2.766067e-03,46:2.600429e-03):7.815510e-03):1.503611e-01):2.502585e-01,(((2:2.376192e-01,30:3.538271e-01):1.861400e-01,9:2.583123e-01):1.650923e-01,(8:3.919639e-01,7:3.631689e-01):4.039565e-01):1.131593e-01):4.883967e-01):8.623203e-01):1.498082e+00,((53:7.419031e-01,(23:5.986533e-01,((18:1.847276e-01,19:2.436651e-01):1.507671e-01,42:3.079102e-01):2.516493e-01):5.671103e-01):1.644247e-01,((52:2.908136e-01,48:3.445785e-01):3.482560e-01,20:4.583138e-01):4.411253e-01):3.313421e-01):4.051136e-01,((((66:4.401374e-02,38:4.217995e-02):1.028764e-01,27:1.359254e-01):3.022525e-01,41:3.823186e-01):7.168278e-01,(((39:1.307287e-01,25:2.020426e-01):1.835141e-01,40:2.431437e-01):4.503200e-01,((49:2.910677e-01,21:3.805268e-01):3.776160e-01,55:6.991623e-01):2.458172e-01):2.762855e-01):2.525224e-01):1.376323e-02):6.425370e-02,11:5.017790e+00):1.750932e-01):2.415873e-02):1.321147e-01,((6:3.255962e-01,12:8.696144e-01):1.873002e+00,((36:5.213238e-01,10:5.054892e-01):3.533336e-01,13:1.693851e+00):1.052245e-01):4.928509e-01):1.455880e-01,(70:5.884297e-01,(50:4.290037e-01,22:3.790522e-01):3.813320e-01):5.873329e-01):3.308107e-01):1.024503e-01,(57:5.004162e-01,(17:4.958216e-01,((71:3.531040e-01,37:2.613406e-01):7.554896e-02,14:2.782913e-01):2.408689e-01):8.164025e-02):4.598079e-02,1:9.135173e-01);
   tree gen.74000 = [&U] (((57:5.140123e-01,(((71:2.778772e-01,37:2.628940e-01):6.873312e-02,14:3.043665e-01):2.326866e-01,17:4.910467e-01):5.616990e-02):8.073683e-02,((60:8.211798e-02,16:5.004193e-02):3.911537e-02,67:1.224892e-01):3.765911e-01):1.255881e-01,((((10:5.079826e-01,36:4.710636e-01):5.490825e-01,((12:1.188457e+00,6:1.967830e-01):1.806614e+00,13:1.360223e+00):3.322999e-02):3.344163e-01,(54:1.053017e+00,(((((((((61:2.660305e-01,74:3.263771e-01):3.037141e-01,(((64:1.819900e-01,73:2.305286e-01):1.843130e-01,(35:3.983169e-01,65:5.185527e-01):1.150311e-01):1.043869e-01,26:6.621126e-01):1.219232e-01):6.850749e-02,47:5.761347e-01):1.882726e-01,34:6.777564e-01):6.240207e-02,(59:5.353523e-02,29:1.000891e-01):5.873862e-01):1.238948e-01,31:5.612192e-01):4.921941e-01,63:1.217316e+00):2.375068e-01,((((20:3.478409e-01,(52:4.025422e-01,48:2.968024e-01):2.123487e-01):4.570848e-01,(53:7.229704e-01,(((19:1.822544e-01,18:1.516895e-01):1.184950e-01,42:2.864197e-01):2.095512e-01,23:4.441371e-01):4.902510e-01):1.052436e-01):3.932311e-01,(((72:8.202828e-01,((((51:2.431171e-03,46:2.090275e-03):7.012753e-03,45:1.250375e-02):1.000134e-01,(75:7.684662e-02,56:8.323034e-02):6.662109e-02):2.249558e-01,((9:2.832377e-01,(2:1.662869e-01,30:3.737435e-01):1.396831e-01):1.380571e-01,(8:3.349080e-01,7:3.407839e-01):2.734907e-01):1.260873e-01):3.957688e-01):8.434822e-01,(((3:4.285849e-01,4:6.246947e-01):1.471555e+00,(69:1.842999e+00,(33:1.923197e+00,5:9.429684e-01):6.293343e-01):6.451390e-01):5.595259e-01,((68:2.287281e+00,62:2.438023e+00):1.195770e-01,(32:9.325224e-01,58:8.207270e-01):1.588266e+00):4.929281e-02):4.222890e-01):8.501084e-01,11:3.506293e+00):2.032432e-01):2.107401e-01,((((49:3.272345e-01,21:2.848999e-01):3.774541e-01,55:7.647771e-01):2.693148e-01,(40:2.201120e-01,(39:1.217849e-01,25:1.493399e-01):1.430187e-01):3.667782e-01):1.714974e-01,(41:4.280431e-01,(27:1.891611e-01,(66:2.282504e-02,38:3.388967e-02):1.334329e-01):2.202871e-01):7.072775e-01):3.020875e-01):6.237130e-02):1.824572e-01,((28:8.744123e-02,43:1.512763e-01):2.502402e-01,(24:2.176199e-01,(44:1.730372e-01,15:1.562484e-01):1.451325e-01):1.829164e-01):5.519620e-01):7.870462e-02):8.261016e-02):1.305035e-01,((50:3.284245e-01,22:3.562926e-01):3.017606e-01,70:5.327738e-01):3.764152e-01):1.699833e-01,1:7.166226e-01);
   tree gen.74500 = [&U] (((57:5.224020e-01,(((71:2.824126e-01,37:2.671849e-01):6.985497e-02,14:2.997857e-01):2.364845e-01,17:4.990615e-01):5.708670e-02):9.610377e-02,((60:8.345830e-02,16:6.124357e-02):3.960471e-02,67:1.244885e-01):3.827378e-01):1.196616e-01,((((12:1.207855e+00,6:1.253131e-01):1.836101e+00,((10:4.680764e-01,36:4.787523e-01):5.580445e-01,13:1.382425e+00):3.377237e-02):3.398746e-01,(54:1.306208e+00,(((((((((61:2.703726e-01,74:3.317042e-01):3.086713e-01,(((64:1.849605e-01,73:2.342913e-01):1.883071e-01,(35:4.173527e-01,65:5.270165e-01):1.169087e-01):1.087678e-01,26:6.729196e-01):1.239133e-01):8.323303e-02,47:5.855383e-01):1.302014e-01,34:6.888187e-01):1.048851e-01,(59:5.440903e-02,29:5.522964e-02):5.969735e-01):1.259170e-01,31:5.703794e-01):5.002277e-01,63:1.237185e+00):2.413834e-01,((((20:3.786135e-01,(52:4.091125e-01,48:3.016468e-01):2.158146e-01):3.880982e-01,(53:7.347706e-01,(((19:1.852291e-01,18:1.541653e-01):1.204290e-01,42:2.910946e-01):2.129714e-01,23:4.513862e-01):4.982529e-01):1.069614e-01):3.996494e-01,(((72:8.336713e-01,((((51:2.333405e-03,46:2.124392e-03):7.127214e-03,45:1.270783e-02):1.016458e-01,(75:7.810090e-02,56:1.075158e-01):6.770847e-02):2.286275e-01,((9:2.878607e-01,(2:1.690010e-01,30:3.798437e-01):1.419630e-01):9.022523e-02,(8:3.727772e-01,7:3.463462e-01):2.779545e-01):1.573840e-01):4.022285e-01):8.572494e-01,(((3:2.535063e-01,4:6.348910e-01):1.495573e+00,(69:1.582260e+00,(33:1.954587e+00,5:9.583595e-01):6.396062e-01):6.556689e-01):5.358798e-01,((32:9.002798e-01,58:7.185143e-01):1.439631e+00,(62:2.439708e+00,68:2.324614e+00):1.035572e-01):1.265564e-01):3.808196e-01):4.683620e-01,11:3.563522e+00):5.330825e-01):2.006898e-01,((((49:2.575163e-01,21:2.895500e-01):3.454816e-01,55:8.158077e-01):2.169124e-01,(40:2.237046e-01,(39:1.237727e-01,25:1.560140e-01):1.453530e-01):3.727647e-01):1.742965e-01,(41:4.350296e-01,(27:1.955907e-01,(66:2.319759e-02,38:4.469889e-02):9.758143e-02):2.244428e-01):5.796608e-01):3.070181e-01):8.490757e-02):1.558561e-01,((28:8.728488e-02,43:1.537454e-01):2.543245e-01,(24:2.211719e-01,(44:1.758615e-01,15:1.715068e-01):1.475013e-01):1.859019e-01):5.609711e-01):7.998923e-02):8.395852e-02):2.125636e-01,((50:3.317607e-01,22:3.621080e-01):3.066860e-01,70:5.414697e-01):3.825590e-01):2.206489e-01,1:7.283192e-01);
   tree gen.75000 = [&U] ((((((71:2.945340e-01,37:2.786526e-01):7.285320e-02,14:3.126527e-01):2.298171e-01,17:5.204815e-01):5.953690e-02,((60:8.704038e-02,16:6.387218e-02):4.130457e-02,67:1.298316e-01):4.552515e-01):1.002286e-01,57:5.448238e-01):1.247975e-01,((((12:1.197845e+00,6:1.306916e-01):1.853136e+00,((10:4.881666e-01,36:4.993007e-01):2.597909e-01,13:1.441759e+00):8.957260e-02):3.544623e-01,(54:1.362272e+00,(((((((((61:2.819772e-01,74:3.459412e-01):3.219196e-01,(((64:1.928991e-01,73:2.443472e-01):1.734799e-01,(35:4.352658e-01,65:5.589832e-01):1.219265e-01):1.275171e-01,26:7.018017e-01):1.292317e-01):1.175071e-01,47:6.106700e-01):1.179356e-01,34:7.183832e-01):1.093869e-01,(59:8.319928e-02,29:5.760013e-02):6.225960e-01):7.275780e-02,31:5.948604e-01):5.216978e-01,63:1.290286e+00):2.517437e-01,((((20:3.948639e-01,(52:2.817519e-01,48:3.145936e-01):2.045838e-01):4.047556e-01,(53:7.663075e-01,(((19:2.779023e-01,18:1.208616e-01):1.255979e-01,42:3.035886e-01):2.221123e-01,23:4.707600e-01):5.056116e-01):1.542996e-01):4.168026e-01,(((72:9.390701e-01,((((51:2.811417e-03,46:2.648982e-03):7.796131e-03,45:1.226867e-02):1.060085e-01,(75:8.145304e-02,56:1.121305e-01):7.061456e-02):3.199508e-01,((9:3.002159e-01,(2:1.762547e-01,30:3.961469e-01):1.408409e-01):9.409776e-02,(8:3.887770e-01,7:3.612116e-01):2.898845e-01):1.641391e-01):5.647584e-01):8.572093e-01,(((3:2.643869e-01,4:6.621409e-01):1.238784e+00,(69:1.650172e+00,(33:1.848477e+00,5:1.110091e+00):3.387615e-01):4.408361e-01):3.013598e-01,((32:9.389204e-01,58:8.681478e-01):1.212869e+00,(62:2.544422e+00,68:2.424388e+00):8.591436e-02):1.824400e-01):3.093454e-01):4.884644e-01,11:3.716471e+00):5.559628e-01):2.093035e-01,((((49:2.685690e-01,21:3.019777e-01):3.603099e-01,55:8.508227e-01):1.671341e-01,(40:2.836357e-01,(39:1.290851e-01,25:1.837086e-01):1.515916e-01):3.887640e-01):1.134515e-01,(41:4.537013e-01,(27:2.039855e-01,(66:2.419325e-02,38:4.661739e-02):1.017697e-01):2.340760e-01):6.045402e-01):4.061056e-01):7.910895e-02):1.625456e-01,((28:9.103120e-02,43:1.603442e-01):2.652403e-01,(24:2.306647e-01,(44:1.834096e-01,15:1.788680e-01):1.538321e-01):1.938810e-01):5.850483e-01):3.609653e-02):8.756207e-02):2.216869e-01,((50:3.460001e-01,22:3.776499e-01):3.198491e-01,70:5.647099e-01):3.989787e-01):2.222876e-01,1:7.595792e-01);
   tree gen.75500 = [&U] ((((17:5.204815e-01,((60:8.704038e-02,16:7.077686e-02):3.133860e-02,67:1.298316e-01):4.552515e-01):9.031020e-02,((71:2.945340e-01,37:2.786526e-01):7.285320e-02,14:3.126527e-01):2.298171e-01):1.002286e-01,57:5.448238e-01):1.092346e-01,((((12:8.266793e-01,6:1.306916e-01):1.489952e+00,((10:4.881666e-01,36:4.993007e-01):2.597909e-01,13:1.441759e+00):8.957260e-02):3.544623e-01,(54:1.362272e+00,(((((((((61:2.819772e-01,74:3.459412e-01):3.219196e-01,(((64:1.928991e-01,73:2.443472e-01):1.724572e-01,(35:4.352658e-01,65:5.589832e-01):1.219265e-01):1.529166e-01,26:7.018017e-01):1.292317e-01):1.175071e-01,47:6.106700e-01):1.179356e-01,34:7.183832e-01):1.434140e-01,(59:8.319928e-02,29:5.760013e-02):6.225960e-01):4.898995e-02,31:5.948604e-01):4.591459e-01,63:1.290286e+00):2.996472e-01,((((20:4.118299e-01,(52:2.817519e-01,48:3.613485e-01):2.045838e-01):4.047556e-01,(53:7.663075e-01,(((19:2.779023e-01,18:1.208616e-01):1.255979e-01,42:3.035886e-01):2.221123e-01,23:4.707600e-01):5.056116e-01):2.593474e-01):3.473502e-01,(((72:9.390701e-01,((((51:2.811417e-03,46:1.028871e-03):6.745332e-03,45:1.226867e-02):1.058449e-01,(75:8.145304e-02,56:1.121305e-01):8.998330e-02):2.418089e-01,((9:2.244752e-01,(2:1.762547e-01,30:3.961469e-01):1.408409e-01):1.650198e-01,(8:3.887770e-01,7:3.612116e-01):2.898845e-01):1.641391e-01):5.647584e-01):8.572093e-01,((((3:2.343183e-01,4:6.621409e-01):1.238784e+00,(69:1.785552e+00,(33:1.592618e+00,5:1.490185e+00):6.163397e-01):6.724904e-01):7.216234e-01,68:2.424388e+00):8.723871e-02,(62:2.544422e+00,(32:9.389204e-01,58:8.681478e-01):1.216464e+00):8.448813e-02):2.926807e-01):4.472279e-01,11:3.716471e+00):3.749549e-01):2.093035e-01,((((49:2.685690e-01,21:3.019777e-01):4.982238e-01,55:8.508227e-01):1.671341e-01,(40:2.836357e-01,(39:1.290851e-01,25:2.145073e-01):1.111486e-01):3.887640e-01):1.134515e-01,(41:4.537013e-01,(27:1.936081e-01,(66:4.066805e-02,38:2.557137e-02):9.560996e-02):2.340760e-01):6.045402e-01):2.618448e-01):7.910895e-02):1.625456e-01,((28:9.103120e-02,43:1.603442e-01):2.652403e-01,(24:2.306647e-01,(44:1.834096e-01,15:1.788680e-01):1.504487e-01):1.984731e-01):5.850483e-01):3.609653e-02):8.756207e-02):2.216869e-01,((50:3.460001e-01,22:3.776499e-01):2.951977e-01,70:5.647099e-01):3.989787e-01):2.222876e-01,1:7.595792e-01);
   tree gen.76000 = [&U] ((((17:5.204815e-01,((60:8.704038e-02,16:7.077686e-02):3.133860e-02,67:1.298316e-01):4.552515e-01):9.031020e-02,((71:2.945340e-01,37:2.786526e-01):7.285320e-02,14:3.126527e-01):2.298171e-01):7.688680e-02,57:5.448238e-01):1.282920e-01,((((12:8.127626e-01,6:1.901339e-01):1.581545e+00,((10:4.881666e-01,36:4.297020e-01):2.597909e-01,13:1.441759e+00):2.014994e-01):3.140321e-01,(54:9.599594e-01,(((((((((61:2.819772e-01,74:3.459412e-01):3.219196e-01,(((64:1.928991e-01,73:2.443472e-01):1.404783e-01,(35:4.352658e-01,65:5.589832e-01):4.827573e-02):1.052431e-01,26:7.018017e-01):9.705899e-02):1.175071e-01,47:6.106700e-01):1.042970e-01,34:7.183832e-01):1.191113e-01,(59:5.763617e-02,29:7.776868e-02):6.225960e-01):4.439868e-02,31:5.948604e-01):3.779904e-01,63:1.290286e+00):2.996472e-01,((((20:4.118299e-01,(52:2.817519e-01,48:2.823105e-01):2.487406e-01):4.046164e-01,(53:7.663075e-01,(((19:1.695650e-01,18:1.430597e-01):1.793824e-01,42:1.966621e-01):2.221123e-01,23:4.707600e-01):5.056116e-01):2.593474e-01):3.015856e-01,(((72:9.390701e-01,((((51:2.811417e-03,46:2.049230e-03):6.745332e-03,45:1.226867e-02):9.463104e-02,(75:8.145304e-02,56:1.121305e-01):8.998330e-02):2.418089e-01,((9:2.244752e-01,(2:1.762547e-01,30:3.961469e-01):1.408409e-01):1.650198e-01,(8:2.842178e-01,7:3.612116e-01):2.898845e-01):1.641391e-01):4.351342e-01):8.572093e-01,(((62:2.544422e+00,(32:9.389204e-01,58:8.285867e-01):1.423489e+00):1.632016e-01,68:2.424388e+00):3.136590e-02,((3:2.343183e-01,4:6.980589e-01):1.238784e+00,(69:1.785552e+00,(33:1.592618e+00,5:1.490185e+00):7.795748e-01):6.724904e-01):7.216234e-01):3.099515e-01):6.997128e-01,11:3.716471e+00):3.248197e-01):2.093035e-01,((((49:3.576153e-01,21:3.019777e-01):4.352576e-01,55:8.508227e-01):1.671341e-01,(40:2.836357e-01,(39:1.074848e-01,25:2.145073e-01):1.111486e-01):5.244008e-01):1.170762e-01,(41:4.537013e-01,(27:1.936081e-01,(66:4.066805e-02,38:2.557137e-02):9.560996e-02):3.280088e-01):6.045402e-01):2.663940e-01):7.910895e-02):1.859334e-01,((28:8.546939e-02,43:1.603442e-01):2.610299e-01,(24:2.202212e-01,(44:1.834096e-01,15:1.788680e-01):1.504487e-01):1.984731e-01):5.850483e-01):6.456236e-02):9.267991e-02):2.216869e-01,((50:3.460001e-01,22:3.776499e-01):2.951977e-01,70:5.346025e-01):4.749321e-01):2.222876e-01,1:6.749061e-01);
   tree gen.76500 = [&U] ((((17:5.228118e-01,((60:8.743008e-02,16:7.109374e-02):3.533330e-02,67:1.304129e-01):4.572898e-01):9.071454e-02,((71:2.958527e-01,37:3.137965e-01):7.317938e-02,14:2.809456e-01):2.308461e-01):7.723104e-02,57:5.161223e-01):1.288664e-01,(((13:1.448214e+00,((10:4.903522e-01,36:4.316258e-01):2.816788e-01,(12:8.164015e-01,6:1.816304e-01):1.584771e+00):1.691020e-01):2.296136e-01,(54:9.642573e-01,(((((((((61:2.832396e-01,74:3.474901e-01):3.823342e-01,(((64:1.937627e-01,73:2.200678e-01):1.929636e-01,(35:4.372145e-01,65:5.614859e-01):7.619197e-02):8.161652e-02,26:7.049438e-01):9.749355e-02):1.020008e-01,47:6.134041e-01):1.023580e-01,34:7.215996e-01):1.196446e-01,(59:5.789422e-02,29:7.811687e-02):6.253835e-01):2.943789e-02,31:5.975237e-01):3.796828e-01,63:1.296062e+00):3.009888e-01,((((20:4.136738e-01,(52:2.830134e-01,48:2.835744e-01):2.498543e-01):4.064279e-01,(53:7.697384e-01,(((19:1.550022e-01,18:1.816907e-01):1.520587e-01,42:2.855037e-01):1.287238e-01,23:4.728677e-01):5.358044e-01):1.990343e-01):3.029358e-01,(((72:7.805624e-01,((((51:2.824005e-03,46:1.170845e-03):6.775533e-03,45:1.232360e-02):9.505472e-02,(75:6.809872e-02,56:1.126325e-01):9.038617e-02):2.428915e-01,((9:2.254802e-01,(2:1.770438e-01,30:3.979205e-01):1.414714e-01):1.047156e-01,(8:2.854903e-01,7:3.507539e-01):2.911824e-01):1.648740e-01):4.370824e-01):8.610472e-01,((((32:9.046116e-01,58:8.322965e-01):1.433797e+00,62:2.555814e+00):1.641623e-01,68:2.435242e+00):4.141771e-02,((3:2.353674e-01,4:7.011842e-01):1.780594e+00,(69:1.793546e+00,(33:1.599749e+00,5:1.188568e+00):6.028764e-01):6.755012e-01):3.065138e-01):3.113393e-01):7.028455e-01,11:4.045206e+00):3.262740e-01):2.988485e-01,((((49:3.592164e-01,21:3.033297e-01):4.372063e-01,55:8.546321e-01):1.678824e-01,(40:2.849056e-01,(39:1.079661e-01,25:2.154677e-01):1.224025e-01):5.418189e-01):1.388762e-01,(41:4.557327e-01,(27:1.851229e-01,(66:4.085013e-02,38:2.568586e-02):9.603803e-02):3.294774e-01):5.809294e-01):2.668900e-01):7.946314e-02):1.867659e-01,((28:8.585206e-02,43:1.610621e-01):2.924911e-01,(24:2.212071e-01,(44:1.486913e-01,15:1.796688e-01):1.511222e-01):1.993617e-01):5.090190e-01):6.485142e-02):7.780944e-02):1.646885e-01,((50:3.475492e-01,22:3.448444e-01):2.965194e-01,70:5.369960e-01):4.770585e-01):2.523841e-01,1:6.951144e-01);
   tree gen.77000 = [&U] ((((17:5.226051e-01,((60:8.739551e-02,16:7.106563e-02):2.270336e-02,67:1.303613e-01):4.571089e-01):9.067867e-02,((71:2.957357e-01,37:3.136724e-01):7.315044e-02,14:2.808345e-01):2.307548e-01):1.667442e-02,57:5.159182e-01):1.288154e-01,(((((10:4.693366e-01,36:4.314552e-01):2.949387e-01,13:1.805155e+00):1.755881e-01,(12:1.016711e+00,6:4.260310e-01):1.584144e+00):2.295228e-01,(54:9.638760e-01,(((((((((61:2.831276e-01,74:3.473527e-01):3.518248e-01,(((64:1.936861e-01,73:2.199807e-01):1.928873e-01,(35:3.179792e-01,65:5.612639e-01):7.616184e-02):1.510914e-01,26:7.046651e-01):9.745499e-02):1.019604e-01,47:6.131615e-01):1.823401e-01,34:7.213142e-01):7.870979e-02,(59:5.787133e-02,29:7.808598e-02):6.251362e-01):1.273965e-01,31:5.972875e-01):2.954575e-01,63:1.295550e+00):3.008697e-01,((((20:4.135102e-01,(52:2.829015e-01,48:2.834623e-01):2.497555e-01):4.062672e-01,(53:7.694340e-01,(((19:1.549409e-01,18:1.816188e-01):1.519985e-01,42:2.853908e-01):2.540099e-01,23:4.726807e-01):5.355925e-01):1.989556e-01):3.652741e-01,(((72:7.802537e-01,((((51:2.822888e-03,46:1.315143e-03):8.292641e-03,45:1.427045e-02):9.501713e-02,(75:6.807179e-02,56:1.125879e-01):9.035043e-02):3.111851e-01,((9:2.253911e-01,(2:1.664221e-01,30:3.977632e-01):1.542176e-01):1.046742e-01,(8:4.200242e-01,7:3.506152e-01):2.910673e-01):1.858077e-01):4.369095e-01):8.607067e-01,((((32:9.042539e-01,58:8.319673e-01):1.433230e+00,62:2.554803e+00):1.640974e-01,68:2.434279e+00):2.332832e-02,((3:2.352743e-01,4:7.009070e-01):1.779890e+00,(69:1.792837e+00,(33:1.599116e+00,5:1.188099e+00):6.026380e-01):6.752341e-01):3.063926e-01):3.112161e-01):7.025676e-01,11:4.043607e+00):3.261450e-01):2.385740e-01,((((49:2.461965e-01,21:3.032098e-01):4.370334e-01,55:7.648641e-01):1.866332e-01,(40:2.847929e-01,(39:1.079234e-01,25:2.153825e-01):1.223541e-01):5.416046e-01):1.332716e-01,(41:4.555524e-01,(27:1.770154e-01,(66:4.083398e-02,38:2.567570e-02):9.600005e-02):3.293471e-01):5.806997e-01):2.667845e-01):7.943172e-02):2.245010e-01,((28:8.581811e-02,43:1.338986e-01):2.923754e-01,(24:2.211197e-01,(44:1.530322e-01,15:1.795977e-01):1.510625e-01):2.004030e-01):5.088177e-01):6.482577e-02):7.777867e-02):3.233957e-01,((50:3.222857e-01,22:3.447080e-01):3.569787e-01,70:5.367837e-01):4.768699e-01):1.384742e-01,1:7.379919e-01);
   tree gen.77500 = [&U] ((((17:5.298751e-01,((60:8.861127e-02,16:7.205423e-02):5.111410e-02,67:1.321748e-01):4.634678e-01):7.824929e-02,((71:2.998497e-01,37:3.180359e-01):7.416804e-02,14:2.847412e-01):2.339648e-01):5.918261e-02,57:5.230952e-01):1.386750e-01,(((((10:4.758656e-01,36:4.232676e-01):2.990416e-01,13:1.830267e+00):1.654177e-01,(12:1.030855e+00,6:2.615087e-01):1.606181e+00):2.207676e-01,(54:9.772846e-01,(((((((((61:2.870662e-01,74:3.213988e-01):3.567190e-01,(((64:1.882648e-01,73:2.840903e-01):1.955706e-01,(35:3.224026e-01,65:5.690716e-01):3.572266e-02):1.736323e-01,26:7.144677e-01):1.336884e-01):8.111645e-02,47:6.216912e-01):2.195953e-01,34:7.313485e-01):1.240388e-01,(59:5.867638e-02,29:7.304532e-02):6.338325e-01):1.291687e-01,31:6.055964e-01):3.750425e-01,63:1.313572e+00):2.220374e-01,((((20:4.192625e-01,(52:2.868369e-01,48:2.874056e-01):2.657056e-01):5.027686e-01,(53:8.543347e-01,(((19:2.031187e-01,18:1.663418e-01):9.024686e-02,42:2.432934e-01):2.575435e-01,23:4.792562e-01):5.430432e-01):9.380240e-02):3.703555e-01,(((72:7.911079e-01,((((51:2.862157e-03,46:1.333438e-03):8.408001e-03,45:1.446897e-02):9.633892e-02,(75:6.901874e-02,56:1.141542e-01):9.160730e-02):3.155140e-01,((9:2.285265e-01,(2:1.687372e-01,30:4.032965e-01):1.563630e-01):1.179861e-01,(8:4.258671e-01,7:3.554926e-01):2.951163e-01):1.593923e-01):5.578255e-01):8.726801e-01,((((32:9.168331e-01,58:8.435409e-01):1.453168e+00,62:2.590343e+00):1.084819e-01,68:2.468143e+00):2.031420e-01,((3:3.486079e-01,4:7.106573e-01):1.804650e+00,(69:1.817777e+00,(33:1.590103e+00,5:1.204626e+00):6.110214e-01):6.846274e-01):3.106548e-01):3.155455e-01):7.123411e-01,11:4.099858e+00):4.400518e-01):2.418928e-01,((((49:2.496214e-01,21:3.635346e-01):4.431130e-01,55:7.755042e-01):1.361294e-01,(40:2.653936e-01,(39:1.094247e-01,25:2.183787e-01):1.240562e-01):5.491389e-01):2.267491e-01,(41:4.618897e-01,(27:1.794779e-01,(66:4.140202e-02,38:2.603288e-02):9.733551e-02):3.339286e-01):5.887778e-01):2.915129e-01):8.053670e-02):2.276241e-01,((28:1.374107e-01,43:1.357613e-01):2.964427e-01,(24:2.241957e-01,(44:1.551611e-01,15:1.820961e-01):1.531639e-01):2.031909e-01):5.158959e-01):5.070879e-02):1.268341e-01):2.733540e-01,((50:3.267691e-01,22:4.376929e-01):3.619446e-01,70:5.442509e-01):4.835036e-01):1.404005e-01,1:7.482582e-01);
   tree gen.78000 = [&U] ((((17:5.538424e-01,((60:9.261934e-02,16:7.531339e-02):3.503411e-02,67:1.381533e-01):4.844314e-01):8.178866e-02,((71:3.134125e-01,37:3.324213e-01):7.752281e-02,14:2.976206e-01):2.445475e-01):6.185956e-02,57:5.467558e-01):1.449476e-01,(((((10:4.973899e-01,36:4.424129e-01):4.067605e-01,13:1.527835e+00):2.399844e-01,(12:1.077483e+00,6:2.733373e-01):1.678832e+00):1.890403e-01,(54:1.021489e+00,(((((34:7.644289e-01,((59:6.133043e-02,29:7.634930e-02):7.514701e-01,(((61:3.000508e-01,74:3.359363e-01):3.728542e-01,(((64:1.967804e-01,73:2.969402e-01):2.044166e-01,(35:3.369855e-01,65:5.948119e-01):6.769941e-02):1.814860e-01,26:7.974488e-01):1.059787e-01):1.175766e-01,47:6.498116e-01):2.295280e-01):2.887906e-03):1.791602e-01,31:6.329887e-01):3.933951e-01,63:1.372988e+00):2.853707e-01,((((20:4.382266e-01,(52:2.998112e-01,48:3.004055e-01):2.777240e-01):5.255098e-01,(53:8.929779e-01,(((19:2.576840e-01,18:1.738658e-01):9.432890e-02,42:2.542981e-01):2.691927e-01,23:5.009340e-01):4.938427e-01):1.248928e-01):3.871074e-01,(((72:8.268913e-01,((((51:3.847423e-03,46:1.404484e-03):8.788312e-03,45:1.512343e-02):1.006965e-01,(75:7.214059e-02,56:1.193176e-01):9.575088e-02):3.297853e-01,((9:2.388632e-01,(2:2.813649e-01,30:4.215384e-01):1.634356e-01):1.233228e-01,(8:2.941670e-01,7:4.356867e-01):2.824991e-01):1.666019e-01):5.830570e-01):9.121531e-01,(((32:1.109938e+00,58:8.816959e-01):1.504956e+00,62:2.707509e+00):2.687422e-01,(68:2.579782e+00,((3:3.643762e-01,4:7.428018e-01):1.886278e+00,(69:1.899999e+00,(33:1.662027e+00,5:1.259114e+00):6.386591e-01):7.155944e-01):3.247064e-01):1.818149e-01):3.354607e-01):6.647731e-01,11:4.285302e+00):4.599563e-01):2.056838e-01,((((49:2.516501e-01,21:3.799780e-01):4.631559e-01,55:8.105818e-01):2.120978e-01,(40:2.773978e-01,(39:1.143742e-01,25:2.282564e-01):1.296675e-01):5.305424e-01):1.887421e-01,(41:4.827819e-01,(27:1.875960e-01,(66:4.327472e-02,38:2.721040e-02):1.017382e-01):3.580227e-01):5.566940e-01):3.046986e-01):8.417954e-02):1.962867e-01,((28:9.506037e-02,43:1.419021e-01):3.435638e-01,(24:2.343365e-01,(44:1.912669e-01,15:1.903327e-01):1.600918e-01):1.758052e-01):5.392309e-01):6.400213e-02):7.207074e-02):2.223034e-01,((50:3.625405e-01,22:4.574906e-01):3.783161e-01,70:5.688685e-01):5.053735e-01):1.467511e-01,1:7.821034e-01);
   tree gen.78500 = [&U] ((((17:4.464887e-01,((60:8.880529e-02,16:7.221200e-02):3.359142e-02,67:1.064713e-01):4.836542e-01):1.547379e-01,((71:3.005062e-01,37:2.536009e-01):6.750972e-02,14:2.853646e-01):2.344771e-01):5.931220e-02,57:4.925221e-01):1.389787e-01,(((((10:4.769075e-01,36:4.241944e-01):3.900102e-01,13:1.464919e+00):1.641796e-01,(12:1.033112e+00,6:2.620813e-01):1.609698e+00):4.266426e-01,(54:1.131595e+00,(((((34:7.329498e-01,((59:5.880486e-02,29:7.320525e-02):7.205247e-01,(((61:3.003658e-01,74:3.221025e-01):4.116493e-01,(((64:1.886770e-01,73:2.847123e-01):1.959988e-01,(35:3.231085e-01,65:5.703177e-01):9.846900e-02):1.740125e-01,26:7.259084e-01):9.027256e-02):1.127348e-01,47:6.230525e-01):2.847782e-01):2.768983e-03):1.717824e-01,31:6.069224e-01):3.771952e-01,63:1.316449e+00):2.736192e-01,((((20:3.519101e-01,(52:3.445448e-01,48:3.025988e-01):2.662874e-01):5.038694e-01,(53:8.562053e-01,(((19:2.470727e-01,18:1.667060e-01):1.327889e-01,42:2.438261e-01):2.612156e-01,23:4.803056e-01):4.735063e-01):1.197497e-01):3.711664e-01,(((72:7.928401e-01,((((51:1.535995e-03,46:2.767590e-03):8.426411e-03,45:1.450065e-02):9.654986e-02,(75:7.594409e-02,56:1.028668e-01):7.633689e-02):3.162048e-01,((9:2.290269e-01,(2:2.495304e-01,30:4.041795e-01):1.740374e-01):1.244015e-01,(8:2.820533e-01,7:5.273514e-01):2.708658e-01):1.597413e-01):4.652734e-01):8.745908e-01,(((32:1.064231e+00,58:1.083883e+00):1.442982e+00,62:2.596015e+00):1.879187e-01,(68:2.473547e+00,((3:2.159525e-01,4:7.122134e-01):1.808602e+00,(69:1.821757e+00,(33:1.593585e+00,5:1.207264e+00):6.123592e-01):6.861264e-01):4.300729e-01):1.743278e-01):2.493804e-01):7.452391e-01,11:4.108835e+00):2.186337e-01):1.972137e-01,((((49:2.412872e-01,21:3.768061e-01):4.916518e-01,55:8.876149e-01):1.224600e-01,(40:2.659747e-01,(39:1.096643e-01,25:2.188569e-01):1.280428e-01):4.714372e-01):2.336095e-01,(41:4.629010e-01,(27:1.798708e-01,(66:4.104511e-02,38:2.608988e-02):9.754863e-02):2.108256e-01):5.337694e-01):1.858580e-01):8.071304e-02):1.882036e-01,((28:9.114580e-02,43:1.367596e-01):3.294160e-01,(24:2.246866e-01,(44:1.833905e-01,15:1.824949e-01):1.339975e-01):1.685656e-01):5.170255e-01):7.651849e-02):6.910288e-02):2.131490e-01,((50:3.476112e-01,22:3.617989e-01):3.627371e-01,70:6.494739e-01):4.845623e-01):1.407080e-01,1:7.498965e-01);
   tree gen.79000 = [&U] (57:5.066168e-01,((17:5.566411e-01,((71:2.988331e-01,37:3.398561e-01):5.922914e-02,14:2.581584e-01):2.706283e-01):1.020885e-01,(((16:7.648708e-02,60:1.178936e-01):3.171760e-02,67:1.228444e-01):4.660324e-01,((((((((31:7.878911e-01,((34:7.425831e-01,(((((64:1.768510e-01,73:2.594574e-01):1.474610e-01,(35:4.153679e-01,65:6.168811e-01):8.493307e-02):1.234702e-01,26:8.200223e-01):1.731448e-01,(61:3.072054e-01,74:3.819839e-01):3.257989e-01):6.849228e-02,47:6.458000e-01):2.635925e-01):1.190497e-01,(59:3.393137e-02,29:9.816281e-02):7.632987e-01):1.080131e-01):3.959286e-01,63:1.195108e+00):3.859085e-01,(((((((4:8.573382e-01,3:2.991724e-01):1.922393e+00,(69:2.243360e+00,(5:1.459018e+00,33:2.048296e+00):5.881172e-01):5.888753e-01):3.722547e-01,68:2.471121e+00):3.067984e-01,((32:1.178529e+00,58:1.132803e+00):1.238796e+00,62:2.874152e+00):7.051812e-01):2.378080e-01,(72:7.092376e-01,(((56:9.983957e-02,75:8.947411e-02):5.484116e-02,(45:1.092872e-02,(51:2.769419e-03,46:3.901779e-03):1.507549e-02):1.562282e-01):3.247500e-01,(((2:2.323373e-01,30:3.788352e-01):1.263432e-01,9:2.919170e-01):1.790663e-01,(8:3.785724e-01,7:3.636317e-01):3.204424e-01):1.689899e-01):8.011090e-01):1.017022e+00):1.178676e+00,((53:8.987771e-01,(23:5.302800e-01,((18:1.685509e-01,19:2.376056e-01):1.258339e-01,42:3.073007e-01):2.173014e-01):4.741516e-01):2.897380e-01,((52:4.232589e-01,48:3.253588e-01):2.043250e-01,20:4.127187e-01):4.465913e-01):4.746307e-01):2.768571e-01,((((66:4.373856e-02,38:1.905811e-02):1.369836e-01,27:1.877820e-01):3.747520e-01,41:4.265516e-01):7.678895e-01,(((39:1.226277e-01,25:2.101564e-01):1.230725e-01,40:2.461565e-01):4.791620e-01,((49:3.121523e-01,21:3.552922e-01):4.125456e-01,55:7.180332e-01):3.173582e-01):1.586824e-01):2.649841e-01):4.938225e-02):1.457337e-01,11:4.258469e+00):8.649802e-02,54:1.217781e+00):3.176267e-02,((28:9.602715e-02,43:1.655949e-01):3.466260e-01,(24:2.733926e-01,(44:1.805716e-01,15:2.320876e-01):1.862886e-01):1.627726e-01):7.069861e-01):8.394685e-02,((13:1.882604e+00,(36:4.251489e-01,10:5.858552e-01):5.854206e-01):1.118552e-01,(6:6.884634e-01,12:9.942864e-01):1.537238e+00):1.517765e-01):2.369092e-01,(70:4.727505e-01,(50:3.647295e-01,22:3.837490e-01):4.546192e-01):5.008077e-01):1.980006e-01):1.204550e-01):3.910646e-02,1:9.248365e-01);
   tree gen.79500 = [&U] ((((17:4.467069e-01,((60:9.824312e-02,16:7.224729e-02):3.360783e-02,67:1.065233e-01):4.838905e-01):9.708893e-02,((71:3.006531e-01,37:2.537248e-01):4.841014e-02,14:2.855041e-01):2.345917e-01):4.498813e-02,57:4.755874e-01):1.289267e-01,((((13:1.548069e+00,(12:1.033617e+00,6:2.622094e-01):1.610485e+00):2.788652e-01,(10:4.771406e-01,36:4.313903e-01):5.574500e-01):3.613720e-01,(54:1.116199e+00,(((28:9.119034e-02,43:1.840319e-01):3.295769e-01,(24:2.247964e-01,(44:1.640982e-01,15:1.825840e-01):1.385469e-01):9.906887e-02):5.172782e-01,((((((59:5.883359e-02,29:7.091798e-02):7.093269e-01,34:6.162842e-01):7.152874e-02,(((61:3.005126e-01,74:3.222599e-01):2.952137e-01,(((64:1.713141e-01,73:2.848514e-01):1.767307e-01,(35:3.565915e-01,65:5.138016e-01):9.149048e-02):1.715296e-01,26:7.262631e-01):8.854460e-02):1.324341e-01,47:6.233569e-01):1.504295e-01):1.571018e-01,31:6.072189e-01):3.753438e-01,63:1.317092e+00):3.936504e-01,((((20:3.601862e-01,(52:3.447131e-01,48:3.027467e-01):2.664175e-01):5.295800e-01,(53:8.566237e-01,(((19:2.471934e-01,18:1.667875e-01):1.328538e-01,42:2.439453e-01):2.613433e-01,23:4.805403e-01):4.737377e-01):1.980622e-01):3.303992e-01,(((72:7.932275e-01,((((51:2.017593e-03,46:2.768943e-03):4.533002e-03,45:1.450774e-02):9.659704e-02,(75:7.598120e-02,56:1.029171e-01):7.637419e-02):2.590999e-01,((9:2.291388e-01,(2:2.494120e-01,30:4.043770e-01):1.592263e-01):1.244623e-01,(8:2.821911e-01,7:3.273041e-01):3.291732e-01):9.906344e-02):4.679516e-01):8.600611e-01,(((32:7.083562e-01,58:1.084412e+00):1.443687e+00,62:2.597283e+00):5.846522e-01,(68:1.917760e+00,((3:2.160580e-01,4:7.125614e-01):1.071977e+00,(69:2.353895e+00,(33:1.594364e+00,5:1.207854e+00):6.891158e-01):3.577853e-01):4.302831e-01):1.745427e-01):1.861456e-01):7.456033e-01,11:4.110842e+00):2.218889e-01):2.557700e-01,((((49:2.414051e-01,21:3.769902e-01):3.599528e-01,55:8.880486e-01):1.938971e-01,(40:2.397219e-01,(39:1.097179e-01,25:1.744077e-01):1.055204e-01):5.534951e-01):1.581772e-01,(41:4.679645e-01,(27:1.799587e-01,(66:4.263617e-02,38:2.610263e-02):9.759630e-02):3.326203e-01):5.507676e-01):2.452376e-01):6.078897e-02):1.882956e-01):9.736770e-02):1.013178e-01):2.078469e-01,((50:3.477811e-01,22:4.351608e-01):3.219080e-01,70:6.497913e-01):4.132375e-01):2.662963e-01,1:6.852698e-01);
   tree gen.80000 = [&U] ((((17:4.367993e-01,((60:9.606417e-02,16:5.637240e-02):3.084292e-02,67:1.041607e-01):4.731582e-01):1.527002e-01,((71:2.939848e-01,37:2.480974e-01):4.529261e-02,14:2.791718e-01):2.293887e-01):8.279896e-02,57:4.650393e-01):8.378373e-02,((((13:1.513734e+00,(12:1.010692e+00,6:3.418961e-01):1.574765e+00):2.308883e-01,(10:4.665580e-01,36:4.218224e-01):5.450862e-01):4.556886e-01,(54:1.139847e+00,(((28:8.916781e-02,43:1.799502e-01):3.222672e-01,(24:2.639968e-01,(44:1.604586e-01,15:1.785345e-01):1.072050e-01):1.662300e-01):5.058054e-01,((((34:6.026156e-01,((59:5.728594e-02,29:6.934508e-02):6.691533e-01,(((61:2.938475e-01,74:3.151124e-01):2.886661e-01,(((64:1.675145e-01,73:2.785336e-01):1.728110e-01,(35:3.486826e-01,65:5.024059e-01):8.946130e-02):1.471908e-01,26:7.101552e-01):1.605737e-01):9.673373e-02,47:6.095314e-01):1.470931e-01):1.277429e-01):1.536174e-01,31:5.937513e-01):3.670189e-01,63:1.287880e+00):2.806379e-01,((((20:3.521976e-01,(52:3.701293e-01,48:2.960320e-01):2.260035e-01):4.417246e-01,(53:8.376245e-01,(((19:2.417109e-01,18:1.630883e-01):1.299072e-01,42:2.385348e-01):2.339863e-01,23:4.698823e-01):4.632306e-01):1.143339e-01):4.553229e-01,(((72:7.756343e-01,((((51:4.358738e-03,46:2.443105e-03):9.227493e-03,45:1.331951e-02):9.445460e-02,(75:1.073684e-01,56:1.006345e-01):7.468027e-02):2.533533e-01,((9:2.240567e-01,(2:2.470271e-01,30:3.954083e-01):1.556948e-01):1.217018e-01,(8:3.052410e-01,7:3.200447e-01):3.218724e-01):9.686629e-02):4.575728e-01):9.213751e-01,(((32:8.020290e-01,58:1.162791e+00):1.345390e+00,62:2.539678e+00):4.951889e-01,(68:1.875226e+00,((3:2.112660e-01,4:6.967574e-01):1.048202e+00,(69:2.301688e+00,(33:1.559002e+00,5:1.181065e+00):6.738318e-01):3.498499e-01):4.207397e-01):3.039383e-01):2.224636e-01):5.836535e-01,11:4.019667e+00):3.566543e-01):1.983170e-01,((((49:2.360509e-01,21:3.686289e-01):3.519694e-01,55:8.683524e-01):1.895966e-01,(40:2.344050e-01,(39:1.072844e-01,25:1.705395e-01):1.031800e-01):5.412190e-01):1.546689e-01,(41:4.575855e-01,(27:1.759674e-01,(66:4.169053e-02,38:2.552369e-02):1.206293e-01):3.252431e-01):5.385521e-01):2.397985e-01):9.948207e-02):2.479092e-01):6.180688e-02):9.606423e-02):2.032371e-01,((50:3.356831e-01,22:4.255093e-01):3.371994e-01,70:6.353794e-01):4.678332e-01):2.603901e-01,1:6.700711e-01);
   tree gen.80500 = [&U] ((((17:4.494260e-01,((60:9.289971e-02,16:5.637240e-02):3.084292e-02,67:1.041607e-01):4.731582e-01):1.686775e-01,((71:2.939848e-01,37:2.480974e-01):4.529261e-02,14:2.791718e-01):2.293887e-01):8.279896e-02,57:4.650393e-01):6.678320e-02,((((13:1.513734e+00,(10:4.665580e-01,36:4.218224e-01):4.568236e-01):4.124718e-02,(12:1.010692e+00,6:3.418961e-01):1.801828e+00):5.005962e-01,(54:1.139847e+00,(((28:8.916781e-02,43:1.569214e-01):3.178353e-01,(24:2.639968e-01,(44:1.604586e-01,15:1.785345e-01):1.072050e-01):1.662300e-01):4.898492e-01,(((((34:6.026156e-01,(((61:2.938475e-01,74:3.926774e-01):2.886661e-01,(((64:1.675145e-01,73:2.785336e-01):1.705083e-01,(35:3.486826e-01,65:5.024059e-01):8.834247e-02):1.471908e-01,26:7.101552e-01):1.605737e-01):9.673373e-02,47:7.256266e-01):1.330245e-01):1.270275e-01,(59:5.728594e-02,29:6.934508e-02):6.691533e-01):1.536174e-01,31:5.937513e-01):3.670189e-01,63:1.287880e+00):2.806379e-01,((((20:3.521976e-01,(52:3.701293e-01,48:2.960320e-01):2.260035e-01):4.417246e-01,(53:8.376245e-01,(((19:2.417109e-01,18:1.630883e-01):1.299072e-01,42:2.385348e-01):2.339863e-01,23:4.622663e-01):4.632306e-01):1.371714e-01):5.093893e-01,(((72:7.756343e-01,((((51:4.261306e-03,46:3.442931e-03):5.196779e-03,45:1.331951e-02):9.445460e-02,(75:9.963251e-02,56:1.006345e-01):7.468027e-02):2.533533e-01,((9:2.240567e-01,(2:2.470271e-01,30:3.954083e-01):2.195175e-01):1.217018e-01,(8:3.052410e-01,7:3.279810e-01):3.218724e-01):9.686629e-02):4.575728e-01):9.213751e-01,(62:2.539678e+00,((68:2.126649e+00,((3:3.439842e-01,4:6.967574e-01):1.048202e+00,(69:2.301688e+00,(33:1.559002e+00,5:1.181065e+00):6.738318e-01):3.364485e-01):3.644373e-01):3.184374e-01,(32:8.651646e-01,58:1.162791e+00):1.675111e+00):9.794321e-02):2.224636e-01):5.836535e-01,11:4.019667e+00):3.566543e-01):1.983170e-01,((((49:2.360509e-01,21:3.686289e-01):3.787752e-01,55:7.016409e-01):1.665518e-01,(40:2.344050e-01,(39:1.072844e-01,25:1.705395e-01):1.031800e-01):5.732761e-01):1.984619e-01,(41:4.575855e-01,(27:1.759674e-01,(66:4.169053e-02,38:2.552369e-02):1.206293e-01):3.252431e-01):5.385521e-01):1.859849e-01):9.948207e-02):2.479092e-01):1.111339e-01):1.365854e-01):1.369650e-01,((50:3.356831e-01,22:4.255093e-01):3.371994e-01,70:6.353794e-01):4.678332e-01):2.791456e-01,1:7.126023e-01);
   tree gen.81000 = [&U] ((((17:4.487673e-01,((60:8.750670e-02,16:5.734197e-02):7.331731e-02,67:1.040081e-01):4.724648e-01):1.684304e-01,((71:2.935540e-01,37:2.477338e-01):4.969456e-02,14:2.787627e-01):2.290525e-01):8.267762e-02,57:4.643578e-01):6.668533e-02,(((((10:4.658742e-01,36:4.212043e-01):3.202338e-01,13:1.511516e+00):4.118673e-02,(12:1.009211e+00,6:4.112152e-01):1.113411e+00):4.998626e-01,(54:1.101616e+00,(((28:8.903714e-02,43:1.566914e-01):3.173695e-01,(24:2.636099e-01,(44:1.602234e-01,15:1.931461e-01):1.070479e-01):1.852852e-01):4.797865e-01,(((((34:6.017324e-01,(((61:2.934168e-01,74:3.921019e-01):2.882431e-01,(((64:1.672690e-01,73:2.781255e-01):1.702584e-01,(35:3.481716e-01,65:5.016697e-01):8.821300e-02):1.232831e-01,26:7.091145e-01):2.043335e-01):3.595680e-02,47:7.245632e-01):1.328295e-01):1.142524e-01,(59:5.720199e-02,29:6.924345e-02):6.681726e-01):1.604924e-01,31:5.574741e-01):3.664811e-01,63:1.285992e+00):3.568296e-01,((((20:3.516814e-01,(52:3.695869e-01,48:2.955982e-01):2.256723e-01):4.410773e-01,(53:8.363969e-01,(((19:2.413566e-01,18:1.628493e-01):7.217938e-02,42:2.406191e-01):2.525359e-01,23:4.615888e-01):4.625517e-01):1.169503e-01):5.086428e-01,(((72:1.104541e+00,((((51:4.255061e-03,46:1.529716e-03):4.387935e-03,45:1.374767e-02):9.431618e-02,(75:8.547721e-02,56:1.004870e-01):4.787654e-02):2.245400e-01,((9:2.237283e-01,(2:2.466651e-01,30:3.620210e-01):2.191958e-01):1.215235e-01,(8:3.047937e-01,7:4.309275e-01):2.930503e-01):1.729022e-01):3.604106e-01):9.200249e-01,((62:2.535956e+00,(32:8.960249e-01,58:1.161087e+00):1.713749e+00):1.008213e-01,(68:2.123533e+00,((3:3.434801e-01,4:6.036622e-01):1.128235e+00,(69:2.298315e+00,(33:1.556717e+00,5:1.179334e+00):9.096622e-01):3.359554e-01):3.041157e-01):2.720206e-01):2.125711e-01):3.141405e-01,11:2.897001e+00):3.885398e-01):1.980264e-01,((((49:2.357050e-01,21:3.680886e-01):3.782201e-01,55:7.006127e-01):1.781011e-01,(40:2.340615e-01,(39:1.071272e-01,25:2.499354e-01):1.030288e-01):5.724360e-01):1.981710e-01,(41:4.569149e-01,(27:1.674187e-01,(66:4.162944e-02,38:2.548629e-02):1.204526e-01):3.247664e-01):5.749527e-01):2.107689e-01):1.053850e-01):1.991150e-01):5.972602e-02):8.801447e-02):1.367643e-01,((50:3.091358e-01,22:4.248857e-01):2.490286e-01,70:6.344483e-01):4.464736e-01):2.787365e-01,1:7.115580e-01);
   tree gen.81500 = [&U] ((((17:4.788778e-01,((60:9.169857e-02,16:6.118939e-02):2.839168e-02,67:1.109866e-01):5.041653e-01):1.597290e-01,((71:3.132503e-01,37:2.643558e-01):5.302887e-02,14:2.974666e-01):2.444210e-01):9.319680e-02,57:4.399230e-01):7.115965e-02,((((10:4.971325e-01,36:4.494654e-01):3.417202e-01,((12:1.076925e+00,6:2.996884e-01):2.014050e+00,13:1.678030e+00):4.290930e-02):5.334014e-01,(54:1.175530e+00,(((28:9.501118e-02,43:1.672048e-01):3.386637e-01,(24:2.812971e-01,(44:1.709738e-01,15:2.061054e-01):1.579878e-01):1.500083e-01):5.119782e-01,(((((34:6.421063e-01,(((61:3.131039e-01,74:4.184104e-01):3.075830e-01,(((64:2.100500e-01,73:2.967866e-01):1.760958e-01,(35:3.715326e-01,65:5.353297e-01):9.413174e-02):1.315549e-01,26:7.566932e-01):1.940646e-01):4.170282e-02,47:7.731784e-01):1.922980e-01):1.085133e-01,(59:6.104002e-02,29:7.246693e-02):7.254156e-01):1.712608e-01,31:5.948784e-01):3.910705e-01,63:1.372277e+00):2.836519e-01,((((20:3.752778e-01,(52:3.943847e-01,48:3.154316e-01):2.408140e-01):4.706718e-01,(53:8.925158e-01,(((19:2.565391e-01,18:1.737758e-01):7.702233e-02,42:2.567637e-01):2.671002e-01,23:4.925596e-01):4.935871e-01):1.247972e-01):3.976372e-01,(((72:1.178651e+00,((((51:2.339315e-03,46:1.632354e-03):4.682347e-03,45:1.467009e-02):1.354901e-01,(75:9.121239e-02,56:1.072293e-01):5.182082e-02):2.396058e-01,((9:2.013442e-01,(2:2.632153e-01,30:3.863112e-01):2.339030e-01):1.180847e-01,(8:3.252441e-01,7:4.598410e-01):3.127128e-01):1.866299e-01):3.845927e-01):9.817549e-01,((68:2.266013e+00,((3:3.772439e-01,4:6.441655e-01):1.479474e+00,(69:2.452522e+00,(33:1.481632e+00,5:1.258462e+00):9.706969e-01):5.525269e-01):3.245207e-01):2.918446e-01,(62:2.706108e+00,(32:9.561446e-01,58:1.079833e+00):1.830864e+00):7.701507e-02):1.587151e-01):4.492042e-01,11:3.091379e+00):4.146092e-01):3.374470e-01,((((49:2.515199e-01,21:3.927859e-01):4.035972e-01,55:7.797959e-01):1.886545e-01,(40:2.497661e-01,(39:1.143150e-01,25:2.667051e-01):2.013208e-01):6.108441e-01):2.135956e-01,(41:4.875720e-01,(27:1.593773e-01,(66:4.442261e-02,38:2.719632e-02):1.285345e-01):3.465569e-01):6.369210e-01):2.249106e-01):1.124559e-01):2.124748e-01):1.116355e-01):5.713839e-02):1.459406e-01,((50:3.298776e-01,22:3.480446e-01):3.833659e-01,70:6.770172e-01):4.353132e-01):2.644123e-01,1:7.593007e-01);
   tree gen.82000 = [&U] ((((17:4.864265e-01,((60:8.739050e-02,16:6.215394e-02):2.071524e-02,67:1.634950e-01):5.013376e-01):1.622468e-01,(37:3.011430e-01,(14:3.021556e-01,71:2.969417e-01):5.334490e-02):2.426705e-01):9.466589e-02,57:4.468576e-01):7.228136e-02,(((((12:1.185696e+00,6:3.044125e-01):1.421936e+00,13:1.704482e+00):7.827145e-01,(10:4.482918e-01,36:4.565505e-01):3.965827e-01):4.788478e-01,(54:1.194061e+00,(((28:9.650887e-02,43:1.698405e-01):3.440022e-01,(24:2.857313e-01,(44:1.736689e-01,15:2.419036e-01):1.142029e-01):2.190852e-01):5.520870e-01,(((((34:6.522280e-01,(((61:2.872167e-01,74:4.250059e-01):3.448109e-01,(((64:2.133611e-01,73:3.014649e-01):1.632029e-01,(35:3.773892e-01,65:5.437683e-01):9.561558e-02):1.021329e-01,26:7.686213e-01):1.971237e-01):8.457429e-02,47:7.853663e-01):2.395098e-01):1.516733e-01,(59:6.200221e-02,29:7.132676e-02):7.368506e-01):1.257170e-01,31:6.042557e-01):3.972351e-01,63:1.445044e+00):2.995588e-01,((((20:4.000808e-01,(52:4.006015e-01,48:3.204039e-01):2.446101e-01):4.954669e-01,(53:9.065848e-01,(((19:2.187717e-01,18:1.765151e-01):1.504913e-01,42:2.608112e-01):2.713106e-01,23:5.003239e-01):5.013677e-01):2.002428e-01):2.807203e-01,(((72:1.164737e+00,((((51:4.502015e-03,46:1.692673e-04):4.882918e-03,45:1.490133e-02):1.376258e-01,(75:8.324270e-02,56:1.089196e-01):5.263769e-02):2.433827e-01,((9:2.045180e-01,(2:2.673645e-01,30:3.924007e-01):2.043381e-01):8.610212e-02,(8:3.303710e-01,7:4.670896e-01):3.176422e-01):1.872291e-01):3.962274e-01):9.809207e-01,((68:2.085174e+00,((3:3.831905e-01,4:6.543197e-01):1.579042e+00,(69:2.491182e+00,(33:1.504988e+00,5:1.278300e+00):9.859983e-01):6.233635e-01):3.296362e-01):3.581471e-01,(62:2.748766e+00,(32:9.712166e-01,58:1.096854e+00):1.859724e+00):7.822908e-02):2.489544e-01):4.562852e-01,11:4.070329e+00):4.211449e-01):3.591924e-01,((((49:2.487647e-01,21:3.989775e-01):4.099592e-01,55:7.920881e-01):1.753690e-01,(40:2.537033e-01,(39:1.161170e-01,25:2.709092e-01):1.219132e-01):6.204731e-01):2.169626e-01,(41:4.952578e-01,(27:1.722942e-01,(66:4.512285e-02,38:2.762502e-02):1.305606e-01):2.847583e-01):6.469610e-01):2.480034e-01):1.142286e-01):2.158242e-01):1.093694e-01):5.803909e-02):1.482411e-01,((50:3.350775e-01,22:3.535309e-01):2.971161e-01,70:6.876893e-01):4.421752e-01):2.685803e-01,1:7.712698e-01);
   tree gen.82500 = [&U] ((((17:4.787873e-01,((60:8.601805e-02,16:6.847265e-02):2.038991e-02,67:1.609274e-01):4.325264e-01):1.024555e-01,(14:2.974104e-01,(37:2.885326e-01,71:2.922783e-01):5.396650e-02):2.522700e-01):9.317918e-02,57:4.398398e-01):7.114620e-02,(((((12:1.167075e+00,6:1.472062e-02):1.788626e+00,13:1.677713e+00):3.289960e-01,(10:4.734338e-01,36:4.493804e-01):3.903544e-01):4.648216e-01,(54:1.122837e+00,(((28:9.499322e-02,43:1.671732e-01):3.385997e-01,(24:2.812439e-01,(44:1.709415e-01,15:2.381045e-01):1.617810e-01):2.156445e-01):5.434166e-01,(((((34:6.419849e-01,(((61:3.187991e-01,74:4.183313e-01):3.393957e-01,(((64:2.100103e-01,73:2.967305e-01):2.049053e-01,(35:4.445940e-01,65:5.352285e-01):8.323652e-02):1.625890e-01,26:7.565502e-01):1.940279e-01):8.324608e-02,47:7.730323e-01):2.357484e-01):1.961782e-01,(59:6.102848e-02,29:7.020659e-02):7.252785e-01):1.379809e-01,31:5.947660e-01):3.845261e-01,63:1.422350e+00):2.184361e-01,((((20:3.937976e-01,(52:3.943101e-01,48:3.153720e-01):2.407685e-01):4.876857e-01,(53:8.923471e-01,(((19:1.844863e-01,18:1.737430e-01):1.481279e-01,42:2.567152e-01):2.928439e-01,23:4.924665e-01):4.934938e-01):1.970981e-01):2.785850e-01,(((72:1.146446e+00,((((51:4.431312e-03,46:4.649497e-04):1.341377e-02,45:1.466731e-02):1.354645e-01,(75:8.193539e-02,56:1.072090e-01):5.181103e-02):2.565592e-01,((9:2.013061e-01,(2:2.631656e-01,30:3.862381e-01):2.011290e-01):1.817336e-01,(8:3.251826e-01,7:4.597541e-01):2.728793e-01):1.058520e-01):3.634464e-01):9.655156e-01,((68:2.052427e+00,((3:3.771726e-01,4:6.440438e-01):1.554244e+00,(69:2.468966e+00,(33:1.628430e+00,5:1.258224e+00):9.705134e-01):5.032463e-01):4.346253e-01):2.811266e-01,(62:2.705597e+00,(32:9.559639e-01,58:1.079628e+00):1.830518e+00):7.700051e-02):2.926326e-01):4.491193e-01,11:4.006406e+00):4.753826e-01):3.130368e-01,((((49:2.448579e-01,21:3.927117e-01):3.255539e-01,55:8.091018e-01):1.940296e-01,(40:2.497189e-01,(39:1.142934e-01,25:2.666547e-01):1.199986e-01):6.107287e-01):2.135553e-01,(41:4.708977e-01,(27:1.726905e-01,(66:4.441421e-02,38:2.719118e-02):1.285102e-01):2.557415e-01):6.415566e-01):2.100352e-01):1.245817e-01):2.124347e-01):1.076518e-01):1.268895e-01):1.459131e-01,((50:3.391018e-01,22:3.479788e-01):2.924500e-01,70:6.768893e-01):4.352309e-01):2.643623e-01,1:9.388363e-01);
   tree gen.83000 = [&U] ((((17:4.787873e-01,((60:1.142253e-01,16:6.847265e-02):2.038991e-02,67:1.609274e-01):3.975164e-01):1.024555e-01,(14:2.974104e-01,(37:2.885326e-01,71:2.922783e-01):3.873534e-02):2.522700e-01):9.317918e-02,57:4.398398e-01):1.484664e-01,(((((12:1.167075e+00,6:2.208330e-02):1.999947e+00,13:1.552958e+00):1.797495e-01,(10:4.734338e-01,36:5.240810e-01):3.604871e-01):4.648216e-01,(54:1.122837e+00,(((28:9.499322e-02,43:1.671732e-01):3.385997e-01,(24:3.010755e-01,(44:1.709415e-01,15:1.859482e-01):1.617810e-01):1.709645e-01):5.434166e-01,(((((34:6.419849e-01,(((61:3.187991e-01,74:4.183313e-01):3.393957e-01,(((64:1.880109e-01,73:2.967305e-01):2.049053e-01,(35:3.636389e-01,65:5.352285e-01):1.288270e-01):1.625890e-01,26:7.565502e-01):8.834793e-02):7.790092e-02,47:7.730323e-01):2.357484e-01):1.449358e-01,(59:6.077728e-02,29:9.612042e-02):7.252785e-01):1.710408e-01,31:5.947660e-01):4.594049e-01,63:1.447751e+00):1.919948e-01,((((20:4.855702e-01,(52:3.943101e-01,48:3.153720e-01):2.407685e-01):6.023625e-01,(53:8.923471e-01,(((19:1.844863e-01,18:1.737430e-01):1.481279e-01,42:2.567152e-01):2.928439e-01,23:4.924665e-01):4.934938e-01):1.970981e-01):2.785850e-01,(((72:1.146446e+00,((((51:4.431312e-03,46:4.282259e-03):1.068520e-02,45:1.466731e-02):1.321382e-01,(75:8.193539e-02,56:1.072090e-01):5.181103e-02):3.200463e-01,((9:2.406802e-01,(2:2.631656e-01,30:3.862381e-01):2.011290e-01):1.817336e-01,(8:3.647606e-01,7:4.597541e-01):2.794137e-01):7.495233e-02):2.859409e-01):9.655156e-01,((68:2.271660e+00,((3:3.771726e-01,4:6.440438e-01):1.573724e+00,(69:2.468966e+00,(33:1.657979e+00,5:1.258224e+00):4.760159e-01):7.172674e-01):2.839514e-01):1.263518e-01,(62:2.705597e+00,(32:9.559639e-01,58:1.079628e+00):1.830518e+00):9.859314e-02):2.360077e-01):9.757657e-01,11:4.006406e+00):4.453266e-01):3.140341e-01,((((49:2.448579e-01,21:3.927117e-01):3.844961e-01,55:9.417453e-01):1.940296e-01,(40:2.497189e-01,(39:1.142934e-01,25:2.285672e-01):1.516271e-01):6.107287e-01):2.135553e-01,(41:4.708977e-01,(27:1.726905e-01,(66:3.664116e-02,38:2.460559e-02):1.452333e-01):2.733825e-01):6.415566e-01):2.046027e-01):1.110225e-01):2.124347e-01):1.076518e-01):1.268895e-01):1.459131e-01,((50:3.391018e-01,22:3.479788e-01):2.924500e-01,70:6.768893e-01):4.352309e-01):2.601881e-01,1:8.633991e-01);
   tree gen.83500 = [&U] ((((17:4.996192e-01,((60:1.191952e-01,16:6.489974e-02):4.749176e-02,67:1.453695e-01):4.148122e-01):1.069133e-01,(14:2.739257e-01,(37:3.010866e-01,71:3.049952e-01):4.042070e-02):3.194291e-01):4.321138e-02,57:4.589771e-01):1.908103e-01,((((12:1.217854e+00,6:2.117734e-02):2.096674e+00,(13:1.529236e+00,(10:4.940328e-01,36:4.956894e-01):5.279985e-01):9.392748e-02):3.763615e-01,(54:1.171691e+00,(((28:9.798944e-02,43:1.744468e-01):3.121855e-01,(24:3.012499e-01,(44:1.783791e-01,15:1.940388e-01):1.688200e-01):1.784031e-01):5.283008e-01,(((((49:2.555116e-01,21:4.097984e-01):4.012254e-01,55:9.827203e-01):2.024717e-01,(40:2.605841e-01,(39:1.192663e-01,25:2.385121e-01):1.582243e-01):6.373013e-01):2.228470e-01,(41:4.913863e-01,(27:1.549250e-01,(66:3.823540e-02,38:2.567618e-02):1.515524e-01):2.852773e-01):6.167576e-01):3.226548e-01,((((20:5.066972e-01,(52:4.114664e-01,48:3.208669e-01):2.645818e-01):5.688084e-01,(53:9.311729e-01,(((19:1.925133e-01,18:1.813025e-01):1.545729e-01,42:2.678848e-01):3.055854e-01,23:5.640622e-01):5.149656e-01):8.257120e-02):2.947791e-01,(((72:1.196327e+00,((((51:2.367436e-03,46:2.989638e-03):1.229000e-02,45:1.530548e-02):1.378875e-01,(75:8.550037e-02,56:1.076106e-01):4.656289e-02):3.697577e-01,((9:2.511521e-01,(2:2.811644e-01,30:4.030432e-01):1.598795e-01):1.896407e-01,(8:3.806312e-01,7:4.797578e-01):2.879240e-01):1.086847e-01):3.205527e-01):1.050011e+00,(62:2.823316e+00,((68:2.370500e+00,((3:3.935832e-01,4:7.626577e-01):1.642197e+00,(69:2.576389e+00,(33:1.730117e+00,5:1.312969e+00):4.589898e-01):7.484755e-01):3.689355e-01):1.774614e-01,(32:9.975575e-01,58:1.126603e+00):1.910163e+00):1.000943e-01):2.462763e-01):5.150376e-01,11:4.180723e+00):4.647027e-01):2.782813e-01,((((34:6.561856e-01,(((61:3.326700e-01,74:4.365328e-01):3.541627e-01,(((64:1.961912e-01,73:3.106980e-01):2.138207e-01,(35:3.794607e-01,65:5.585161e-01):1.344322e-01):1.546787e-01,26:7.894675e-01):9.219192e-02):5.865091e-02,47:8.066667e-01):2.460057e-01):1.229417e-01,(59:3.832126e-02,29:1.003026e-01):7.539071e-01):1.496322e-01,31:6.206440e-01):4.793935e-01,63:1.510742e+00):2.003485e-01):1.158530e-01):2.216777e-01):8.413362e-02):1.253779e-01):1.489390e-01,((50:3.538560e-01,22:3.631193e-01):3.051744e-01,70:7.063405e-01):4.541677e-01):2.715088e-01,1:9.009653e-01);
   tree gen.84000 = [&U] ((((17:4.996192e-01,((60:1.191952e-01,16:6.489974e-02):4.749176e-02,67:1.453695e-01):4.148122e-01):1.069133e-01,(14:2.739257e-01,(37:3.554841e-01,71:3.027196e-01):4.042070e-02):2.300048e-01):1.619733e-01,57:4.589771e-01):6.434358e-02,((((12:1.217854e+00,6:2.503432e-02):2.096674e+00,(13:1.529236e+00,(10:4.940328e-01,36:4.956894e-01):5.279985e-01):4.806347e-02):3.202771e-01,(54:1.171691e+00,(((28:1.091942e-01,43:1.647483e-01):3.268134e-01,(24:3.012499e-01,(44:1.783791e-01,15:2.163720e-01):1.688200e-01):1.784031e-01):7.000147e-01,(((((49:2.867716e-01,21:4.097984e-01):4.012254e-01,55:9.827203e-01):2.024717e-01,(40:2.972499e-01,(39:1.192663e-01,25:2.385121e-01):1.582243e-01):6.373013e-01):1.890950e-01,(41:4.913863e-01,(27:1.549250e-01,(66:5.155423e-02,38:2.567618e-02):1.678535e-01):2.852773e-01):7.333654e-01):2.881504e-01,((((20:5.401793e-01,(52:4.114664e-01,48:3.208669e-01):2.749838e-01):5.688084e-01,(53:9.311729e-01,(((19:1.925133e-01,18:2.208558e-01):1.698672e-01,42:2.678848e-01):3.055854e-01,23:5.640622e-01):5.149656e-01):1.009212e-01):2.947791e-01,(((72:1.196327e+00,((((51:1.413333e-03,46:3.706123e-03):1.229000e-02,45:1.221181e-02):1.378875e-01,(75:8.550037e-02,56:1.076106e-01):4.656289e-02):3.697577e-01,((9:2.511521e-01,(2:2.811644e-01,30:4.030432e-01):1.598795e-01):1.606440e-01,(8:3.806312e-01,7:4.797578e-01):2.879240e-01):1.655454e-01):5.032884e-01):1.050011e+00,(62:2.823316e+00,((68:2.370500e+00,((3:2.998570e-01,4:7.626577e-01):1.642197e+00,(69:1.998517e+00,(33:1.730117e+00,5:1.312969e+00):4.589898e-01):7.616433e-01):3.689355e-01):3.072100e-01,(32:9.975575e-01,58:1.126603e+00):1.910163e+00):1.000943e-01):2.746781e-01):6.527622e-01,11:4.180723e+00):4.014218e-01):2.782813e-01,((((34:6.561856e-01,(((61:3.256390e-01,74:4.365328e-01):3.541627e-01,(((64:1.961912e-01,73:3.106980e-01):2.138207e-01,(35:3.794607e-01,65:5.585161e-01):8.944410e-02):1.399640e-01,26:7.894675e-01):9.219192e-02):1.465621e-01,47:8.066667e-01):1.803924e-01):1.405747e-01,(59:3.832126e-02,29:1.003026e-01):7.539071e-01):9.505694e-02,31:7.220170e-01):4.454242e-01,63:1.510742e+00):2.003485e-01):4.570196e-02):2.004230e-01):6.070924e-02):1.253779e-01):1.489390e-01,((50:3.538560e-01,22:3.547800e-01):3.051744e-01,70:7.063405e-01):3.904839e-01):3.480712e-01,1:9.009653e-01);
   tree gen.84500 = [&U] (57:5.555007e-01,((17:5.945261e-01,((71:3.458285e-01,37:3.723976e-01):9.203043e-02,14:3.093716e-01):2.533810e-01):1.038196e-01,(((16:9.112536e-02,60:7.269251e-02):1.177030e-01,67:6.928681e-02):4.805071e-01,(((((28:1.060216e-01,43:1.586708e-01):3.914007e-01,(24:2.277890e-01,(44:2.335078e-01,15:1.885741e-01):1.427070e-01):2.056661e-01):6.633841e-01,((((31:6.961665e-01,((34:7.036491e-01,(47:8.739014e-01,((((64:1.448026e-01,73:3.420124e-01):1.962725e-01,(35:4.740156e-01,65:6.499889e-01):8.199299e-02):1.643268e-01,26:7.842160e-01):1.973910e-01,(61:3.225619e-01,74:3.983947e-01):3.498015e-01):1.097149e-01):9.687323e-02):1.325224e-01,(59:3.712335e-02,29:1.133070e-01):7.979409e-01):1.694857e-01):4.868861e-01,63:1.619722e+00):1.910020e-01,((((72:1.024150e+00,(((56:1.046653e-01,75:9.622192e-02):5.523321e-02,(45:1.080038e-02,(51:5.586636e-03,46:5.174786e-03):1.657725e-02):1.576728e-01):2.577896e-01,(((2:2.161501e-01,30:3.786720e-01):2.448018e-01,9:2.045931e-01):1.837106e-01,(8:4.532757e-01,7:4.119124e-01):2.909187e-01):2.246994e-01):6.951630e-01):9.675584e-01,((62:3.372718e+00,(68:2.427084e+00,(32:9.246090e-01,58:1.155187e+00):2.083375e+00):1.564125e-01):1.131550e-01,((4:6.729901e-01,3:3.595375e-01):1.968061e+00,(69:2.355730e+00,(5:1.780939e+00,33:1.744376e+00):5.885854e-01):7.129904e-01):3.814270e-01):3.151571e-01):1.101604e+00,((53:7.700761e-01,(23:6.689532e-01,((18:1.775969e-01,19:2.563228e-01):1.627742e-01,42:3.007472e-01):2.915941e-01):6.713647e-01):2.704763e-01,((52:3.780743e-01,48:3.046993e-01):2.260255e-01,20:4.289898e-01):4.761452e-01):3.956821e-01):3.024925e-01,((((66:5.917023e-02,38:1.907690e-02):1.250051e-01,27:1.978602e-01):5.864689e-01,41:3.589568e-01):7.620997e-01,(((39:1.566521e-01,25:2.047516e-01):1.772226e-01,40:2.564847e-01):3.768929e-01,((49:2.621245e-01,21:4.281108e-01):5.363769e-01,55:9.528365e-01):2.322952e-01):3.696283e-01):2.107557e-01):1.565868e-01):2.449182e-01,(54:9.278811e-01,11:4.089965e+00):5.037042e-01):4.374649e-02):7.820584e-02,((36:5.161631e-01,10:5.699348e-01):6.975971e-01,((6:3.531115e-01,12:1.043718e+00):1.854806e+00,13:1.512223e+00):3.577002e-01):2.933133e-01):2.635383e-01,(70:6.401199e-01,(50:3.843044e-01,22:4.351763e-01):4.770217e-01):6.854934e-01):2.896563e-01):1.361373e-01):7.353532e-02,1:1.101786e+00);
   tree gen.85000 = [&U] ((((17:4.978722e-01,((60:1.187784e-01,16:6.467280e-02):4.732569e-02,67:1.760535e-01):4.133617e-01):1.480250e-01,(14:2.729679e-01,(37:3.542410e-01,71:3.016611e-01):4.027936e-02):2.292005e-01):9.757820e-02,57:4.573722e-01):6.411858e-02,((((12:1.023238e+00,6:1.304268e-01):2.488853e+00,(13:1.523888e+00,(10:4.923053e-01,36:4.939561e-01):4.004536e-01):1.556673e-01):3.191572e-01,((((((((34:6.538911e-01,(((61:2.970646e-01,74:4.350063e-01):3.559989e-01,(((64:1.955052e-01,73:3.006314e-01):1.460177e-01,(35:3.781338e-01,65:5.565631e-01):1.263414e-01):1.441930e-01,26:7.867069e-01):1.279292e-01):3.425796e-02,47:8.805455e-01):2.138730e-01):9.436119e-02,(59:4.464776e-02,29:9.995185e-02):7.512708e-01):6.769467e-02,31:7.194923e-01):4.752473e-01,63:1.256553e+00):3.203026e-01,(((20:3.709680e-01,(52:4.100276e-01,48:3.197449e-01):2.740222e-01):4.351487e-01,(53:1.054684e+00,(((19:1.918401e-01,18:1.840450e-01):1.821835e-01,42:2.975000e-01):2.652908e-01,23:5.620898e-01):5.696557e-01):9.987838e-02):3.745248e-01,(((72:1.092491e+00,((((51:1.303814e-03,46:1.975034e-03):6.707605e-03,45:1.216911e-02):1.374054e-01,(75:7.230315e-02,56:1.081032e-01):6.792161e-02):2.934497e-01,((9:2.502739e-01,(2:2.801812e-01,30:3.783125e-01):1.655236e-01):1.600822e-01,(8:3.793002e-01,7:3.818316e-01):2.869172e-01):2.011493e-01):5.015286e-01):1.046339e+00,(((32:9.940693e-01,58:1.122663e+00):2.108749e+00,(62:2.931772e+00,68:2.362210e+00):1.122872e-01):4.765840e-02,((3:2.988085e-01,4:7.599909e-01):1.636454e+00,(69:1.991529e+00,(33:1.724068e+00,5:1.308378e+00):9.131930e-01):4.761079e-01):6.612348e-01):3.652565e-01):6.504797e-01,11:4.116774e+00):4.695685e-01):2.773082e-01):5.779755e-02,((((49:2.857688e-01,21:4.083655e-01):4.785636e-01,55:9.203988e-01):2.017637e-01,(40:2.962105e-01,(39:1.092802e-01,25:2.252807e-01):1.576711e-01):6.350728e-01):2.705975e-01,(41:4.896681e-01,(27:1.543833e-01,(66:5.137396e-02,38:1.840875e-02):1.749420e-01):2.842797e-01):7.308010e-01):2.519079e-01):2.424555e-01,((28:9.919932e-02,43:1.641722e-01):3.256706e-01,(24:3.001965e-01,(44:1.777553e-01,15:2.156154e-01):1.682297e-01):1.972901e-01):6.975669e-01):3.960248e-02,54:1.027314e+00):1.415444e-01):1.433436e-01,((50:3.526187e-01,22:3.535394e-01):2.711386e-01,70:7.038706e-01):4.243544e-01):2.450291e-01,1:8.978149e-01);
   tree gen.85500 = [&U] ((57:5.586643e-01,(17:5.905561e-01,((71:3.029201e-01,37:3.699109e-01):1.096720e-01,14:3.165984e-01):2.516890e-01):1.031264e-01):7.306913e-02,(((16:9.051686e-02,60:1.168697e-01):7.970125e-02,67:6.882414e-02):4.772985e-01,(((((28:1.237281e-01,43:1.674122e-01):3.734223e-01,(24:2.262679e-01,(44:2.331003e-01,15:1.873149e-01):1.461158e-01):2.206656e-01):6.589543e-01,((((31:6.915178e-01,((34:6.989504e-01,(47:8.361405e-01,((((64:1.919634e-01,73:3.565633e-01):1.949619e-01,(35:4.708503e-01,65:6.456485e-01):8.144547e-02):1.632295e-01,26:7.789794e-01):1.318997e-01,(61:3.204080e-01,74:3.622940e-01):3.474657e-01):1.081400e-01):1.526426e-01):1.785670e-01,(59:3.687546e-02,29:9.906886e-02):7.926126e-01):9.825802e-02):3.810310e-01,63:1.608906e+00):3.424428e-01,((((72:1.017311e+00,(((56:1.039664e-01,75:9.557939e-02):5.486439e-02,(45:9.938452e-03,(51:6.486222e-03,46:2.882970e-03):1.646656e-02):1.566200e-01):3.469540e-01,(((2:2.147067e-01,30:3.761434e-01):2.307047e-01,9:2.032269e-01):1.411464e-01,(8:4.502489e-01,7:4.091618e-01):2.889760e-01):1.637038e-01):6.905210e-01):9.610975e-01,(((32:9.184348e-01,58:1.147473e+00):2.069463e+00,((4:6.684961e-01,3:3.571366e-01):1.954919e+00,(69:2.340000e+00,(5:1.194955e+00,33:1.732728e+00):7.902276e-01):5.960446e-01):4.957792e-01):1.877688e-01,(62:2.855169e+00,68:2.347213e+00):2.983322e-02):3.130526e-01):1.189543e+00,((53:7.649338e-01,(23:6.644862e-01,((18:1.764110e-01,19:2.225652e-01):1.616120e-01,42:2.987390e-01):2.896469e-01):6.668816e-01):1.756054e-01,((52:3.755496e-01,48:3.026646e-01):2.245162e-01,20:4.261252e-01):4.729657e-01):3.930399e-01):2.818961e-01,((((66:5.877512e-02,38:2.797284e-02):1.414636e-01,27:1.965390e-01):3.304067e-01,41:4.709301e-01):6.269733e-01,(((39:1.329072e-01,25:2.268015e-01):1.760391e-01,40:2.616076e-01):4.990729e-01,((49:2.603741e-01,21:4.252520e-01):5.327952e-01,55:9.464738e-01):2.573760e-01):2.228848e-01):3.478022e-01):1.192497e-01):2.432827e-01,(54:8.577504e-01,11:4.062654e+00):3.790288e-01):2.160414e-02):7.768361e-02,((36:5.127163e-01,10:5.661290e-01):6.929388e-01,((6:3.102265e-01,12:8.597330e-01):1.450507e+00,13:1.531504e+00):8.439170e-01):2.913546e-01):2.404095e-01,(70:6.939105e-01,(50:3.817382e-01,22:4.322704e-01):4.738363e-01):6.809159e-01):1.762687e-01):8.988534e-02,1:1.094428e+00);
[truncated: 22,614,679 more chars]
