# Supplementary material for: Deep mining reveals the diversity of endogenous viral elements in vertebrate genomes
Source: Nat Microbiol. 2024 Oct 22;9(11):3013–24. doi: 10.1038/s41564-024-01825-4 (PMC11521997; doi:10.1038/s41564-024-01825-4)
Supplement: Supplementary file 7 — NP tree files (Fig. 4a), and structural modelling files for the S. etruscus EVE, Ixodes scapularis EVE and South Bay virus nucleoprotein (Fig. 4b). [file 41564_2024_1825_MOESM7_ESM.zip › Source_Data_Figure_4/NP_tree/Nairo_translatorx_trimmed_RNA.nex.trprobs]

#NEXUS
[ID: 5770896656]
[This file contains the trees that were found during the MCMC
search, sorted by posterior probability. "p" indicates the
posterior probability of the tree whereas "P" indicates the
cumulative posterior probability.]

begin trees;
   translate
    1 Suncus_etruscus_chr8,
    2 Ixodes_scapularis_IscW_ISCW013171,
    3 Centruroides_sculpturatus_LOC111614745,
    4 Centruroides_sculpturatus_LOC111614595,
    5 Oedothorax_gibbosus_JTE90_025522,
    6 Dermacentor_silvarum_exon1_HPB49_020043,
    7 Ixodes_scapularis-g1,
    8 Ixodes_scapularis-g2,
    9 Ixodes_scapularis-g3,
   10 Rhipicephalus_sanguineus,
   11 Dermacentor_silvarum_chr6,
   12 Dermacentor_andersoni,
   13 Dermacentor_silvarum_chr4,
   14 Hazara_virus,
   15 Tillamook_virus,
   16 Crimean-Congo_Hemorrhagic_Fever_virus_strain_China,
   17 Nairobi_sheep_disease_virus,
   18 Farallon_virus,
   19 Punta_Salinas_virus,
   20 Abu_Mina_virus,
   21 Bandia_virus,
   22 Erve_virus,
   23 Soldado_virus,
   24 Taggert_virus,
   25 Leopards_Hill_virus,
   26 Burana_virus,
   27 Issyk-Kul_virus,
   28 Paramushir_virus,
   29 Tamdy_virus,
   30 South_Bay_virus,
   31 Huangpi_Tick_Virus_1,
   32 Sanxia_Water_Strider_Virus_1,
   33 Shayang_Spider_Virus_1,
   34 Tacheng_Tick_Virus_1,
   35 Wenzhou_Tick_Virus,
   36 Nayun_tick_nairovirus,
   37 Tofla_virus,
   38 Soft_tick_bunyavirus_Av-18,
   39 Kasokero_virus,
   40 Yogue_virus,
   41 Gossas_virus,
   42 Zirqa_virus,
   43 Avalon_virus,
   44 Clo_Mor_virus,
   45 Pustyn_virus,
   46 Grotenhout_virus,
   47 Pacific_coast_tick_nairovirus,
   48 Dera_Ghazi_Khan_virus,
   49 Qalyub_virus,
   50 Thiafora_virus,
   51 Norway_nairovirus_1,
   52 Vinegar_Hill_virus,
   53 Estero_Real_virus,
   54 Artashat_virus,
   55 Chim_virus,
   56 Beiji_nariovirus,
   57 Meram_virus,
   58 Blattodean_nairo-related_virus,
   59 Wanowrie_virus,
   60 Camel_Crimean-Congo_hemorrhagic_fever_orthonairovirus,
   61 Songling_virus,
   62 Soybean_thrips_bunya-like_virus,
   63 Yezo_virus,
   64 Henan_tick_virus,
   65 Shanxi_tick_virus_2,
   66 Keterrah_virus,
   67 Crimean-Congo_hemorrhagic_fever_virus_2,
   68 Sanya_peribunyavirus_1,
   69 Guiyang_Tospo-like_virus_1,
   70 Wufeng_Crocidura_attenuata_orthonairovirus_1,
   71 Meihua_Mountain_virus,
   72 Sichuan_tick_nairovirus,
   73 Pangolin_orthonairovirus,
   74 Ji-an_nairovirus,
   75 Yichun_nariovirus;
   tree tree_1 [p = 0.035, P = 0.035] = [&W 0.035395] (((67,(60,16)),(57,(17,((71,37),14)))),((70,(50,22)),(((11,(36,10)),(13,(12,6))),(54,(((43,28),(24,(44,15))),((63,(31,((59,29),(34,(47,((74,61),(((73,64),(65,35)),26))))))),(((41,((66,38),27)),((40,(39,25)),(55,(49,21)))),((((52,48),20),(53,(23,(42,(19,18))))),((72,(((75,56),((51,46),45)),((8,7),(9,(30,2))))),((62,(58,32)),(68,((69,(33,5)),(4,3)))))))))))),1);
   tree tree_2 [p = 0.026, P = 0.061] = [&W 0.025730] (57,((17,((71,37),14)),((67,(60,16)),((70,(50,22)),(((11,(36,10)),(13,(12,6))),(54,(((43,28),(24,(44,15))),((63,(31,((59,29),(34,(47,((74,61),(((73,64),(65,35)),26))))))),(((41,((66,38),27)),((40,(39,25)),(55,(49,21)))),((((52,48),20),(53,(23,(42,(19,18))))),((72,(((75,56),((51,46),45)),((8,7),(9,(30,2))))),((62,(58,32)),(68,((69,(33,5)),(4,3)))))))))))))),1);
   tree tree_3 [p = 0.014, P = 0.075] = [&W 0.013598] (((67,(60,16)),(57,(17,((71,37),14)))),((70,(50,22)),(((11,(36,10)),(13,(12,6))),(54,(((43,28),(24,(44,15))),(((41,((66,38),27)),((40,(39,25)),(55,(49,21)))),((63,(31,((59,29),(34,(47,((74,61),(((73,64),(65,35)),26))))))),((((52,48),20),(53,(23,(42,(19,18))))),((72,(((75,56),((51,46),45)),((8,7),(9,(30,2))))),((62,(58,32)),(68,((69,(33,5)),(4,3)))))))))))),1);
   tree tree_4 [p = 0.011, P = 0.086] = [&W 0.011398] ((57,(17,((71,37),14))),((67,(60,16)),((70,(50,22)),(((11,(36,10)),(13,(12,6))),(54,(((43,28),(24,(44,15))),((63,(31,((59,29),(34,(47,((74,61),(((73,64),(65,35)),26))))))),(((41,((66,38),27)),((40,(39,25)),(55,(49,21)))),((((52,48),20),(53,(23,(42,(19,18))))),((72,(((75,56),((51,46),45)),((8,7),(9,(30,2))))),((62,(58,32)),(68,((69,(33,5)),(4,3))))))))))))),1);
   tree tree_5 [p = 0.010, P = 0.096] = [&W 0.010199] (((67,(60,16)),(57,(17,((71,37),14)))),((70,(50,22)),((11,((36,10),(13,(12,6)))),(54,(((43,28),(24,(44,15))),((63,(31,((59,29),(34,(47,((74,61),(((73,64),(65,35)),26))))))),(((41,((66,38),27)),((40,(39,25)),(55,(49,21)))),((((52,48),20),(53,(23,(42,(19,18))))),((72,(((75,56),((51,46),45)),((8,7),(9,(30,2))))),((62,(58,32)),(68,((69,(33,5)),(4,3)))))))))))),1);
   tree tree_6 [p = 0.008, P = 0.104] = [&W 0.007999] (((67,(60,16)),(57,(17,((71,37),14)))),((70,(50,22)),(((11,(36,10)),(13,(12,6))),(54,(((43,28),(24,(44,15))),((63,(31,((59,29),(34,(47,((74,61),(((73,64),(65,35)),26))))))),(((41,((66,38),27)),((40,(39,25)),(55,(49,21)))),((((52,48),20),(53,(23,(42,(19,18))))),((72,(((75,56),((51,46),45)),((8,7),(9,(30,2))))),(62,((58,32),(68,((69,(33,5)),(4,3))))))))))))),1);
   tree tree_7 [p = 0.007, P = 0.111] = [&W 0.007132] (((67,(60,16)),(57,(17,((71,37),14)))),((70,(50,22)),(((36,10),(11,(13,(12,6)))),(54,(((43,28),(24,(44,15))),((63,(31,((59,29),(34,(47,((74,61),(((73,64),(65,35)),26))))))),(((41,((66,38),27)),((40,(39,25)),(55,(49,21)))),((((52,48),20),(53,(23,(42,(19,18))))),((72,(((75,56),((51,46),45)),((8,7),(9,(30,2))))),((62,(58,32)),(68,((69,(33,5)),(4,3)))))))))))),1);
   tree tree_8 [p = 0.007, P = 0.118] = [&W 0.006732] (((67,(60,16)),(57,(17,((71,37),14)))),((70,(50,22)),(((13,(11,(36,10))),(12,6)),(54,(((43,28),(24,(44,15))),((63,(31,((59,29),(34,(47,((74,61),(((73,64),(65,35)),26))))))),(((41,((66,38),27)),((40,(39,25)),(55,(49,21)))),((((52,48),20),(53,(23,(42,(19,18))))),((72,(((75,56),((51,46),45)),((8,7),(9,(30,2))))),((62,(58,32)),(68,((69,(33,5)),(4,3)))))))))))),1);
   tree tree_9 [p = 0.007, P = 0.125] = [&W 0.006599] (57,((17,((71,37),14)),((67,(60,16)),((70,(50,22)),(((13,(11,(36,10))),(12,6)),(54,(((43,28),(24,(44,15))),((63,(31,((59,29),(34,(47,((74,61),(((73,64),(65,35)),26))))))),(((41,((66,38),27)),((40,(39,25)),(55,(49,21)))),((((52,48),20),(53,(23,(42,(19,18))))),((72,(((75,56),((51,46),45)),((8,7),(9,(30,2))))),((62,(58,32)),(68,((69,(33,5)),(4,3)))))))))))))),1);
   tree tree_10 [p = 0.007, P = 0.131] = [&W 0.006532] (57,((17,((71,37),14)),((67,(60,16)),((70,(50,22)),((11,((36,10),(13,(12,6)))),(54,(((43,28),(24,(44,15))),((63,(31,((59,29),(34,(47,((74,61),(((73,64),(65,35)),26))))))),(((41,((66,38),27)),((40,(39,25)),(55,(49,21)))),((((52,48),20),(53,(23,(42,(19,18))))),((72,(((75,56),((51,46),45)),((8,7),(9,(30,2))))),((62,(58,32)),(68,((69,(33,5)),(4,3)))))))))))))),1);
   tree tree_11 [p = 0.007, P = 0.138] = [&W 0.006532] ((57,((17,(67,(60,16))),((71,37),14))),((70,(50,22)),(((11,(36,10)),(13,(12,6))),(54,(((43,28),(24,(44,15))),((63,(31,((59,29),(34,(47,((74,61),(((73,64),(65,35)),26))))))),(((41,((66,38),27)),((40,(39,25)),(55,(49,21)))),((((52,48),20),(53,(23,(42,(19,18))))),((72,(((75,56),((51,46),45)),((8,7),(9,(30,2))))),((62,(58,32)),(68,((69,(33,5)),(4,3)))))))))))),1);
   tree tree_12 [p = 0.007, P = 0.144] = [&W 0.006532] (((67,(60,16)),(57,(17,((71,37),14)))),((70,(50,22)),(((11,(36,10)),(13,(12,6))),(54,(((43,28),(24,(44,15))),((63,(31,((59,29),(34,(47,((74,61),(((73,64),(65,35)),26))))))),(((41,((66,38),27)),((40,(39,25)),(55,(49,21)))),((((52,48),20),(53,(23,(42,(19,18))))),((72,(((75,56),((51,46),45)),((8,7),(9,(30,2))))),(((68,62),(58,32)),((69,(33,5)),(4,3))))))))))),1);
   tree tree_13 [p = 0.006, P = 0.151] = [&W 0.006466] (((67,(60,16)),(57,(17,((71,37),14)))),((70,(50,22)),((13,((36,10),(11,(12,6)))),(54,(((43,28),(24,(44,15))),((63,(31,((59,29),(34,(47,((74,61),(((73,64),(65,35)),26))))))),(((41,((66,38),27)),((40,(39,25)),(55,(49,21)))),((((52,48),20),(53,(23,(42,(19,18))))),((72,(((75,56),((51,46),45)),((8,7),(9,(30,2))))),((62,(58,32)),(68,((69,(33,5)),(4,3)))))))))))),1);
   tree tree_14 [p = 0.006, P = 0.157] = [&W 0.006399] (57,((17,((71,37),14)),((67,(60,16)),((70,(50,22)),(((11,(36,10)),(13,(12,6))),(((43,28),(24,(44,15))),(54,((63,(31,((59,29),(34,(47,((74,61),(((73,64),(65,35)),26))))))),(((41,((66,38),27)),((40,(39,25)),(55,(49,21)))),((((52,48),20),(53,(23,(42,(19,18))))),((72,(((75,56),((51,46),45)),((8,7),(9,(30,2))))),((62,(58,32)),(68,((69,(33,5)),(4,3)))))))))))))),1);
   tree tree_15 [p = 0.006, P = 0.163] = [&W 0.005999] (((67,(60,16)),(57,(17,((71,37),14)))),((70,(50,22)),(((11,(36,10)),(13,(12,6))),(((43,28),(24,(44,15))),(54,((63,(31,((59,29),(34,(47,((74,61),(((73,64),(65,35)),26))))))),(((41,((66,38),27)),((40,(39,25)),(55,(49,21)))),((((52,48),20),(53,(23,(42,(19,18))))),((72,(((75,56),((51,46),45)),((8,7),(9,(30,2))))),((62,(58,32)),(68,((69,(33,5)),(4,3)))))))))))),1);
   tree tree_16 [p = 0.006, P = 0.169] = [&W 0.005933] (57,((17,((71,37),14)),((67,(60,16)),((70,(50,22)),(((11,(36,10)),(13,(12,6))),(54,(((43,28),(24,(44,15))),((63,(31,((59,29),(34,(47,((74,61),(((73,64),(65,35)),26))))))),(((41,((66,38),27)),((40,(39,25)),(55,(49,21)))),((((52,48),20),(53,(23,(42,(19,18))))),((72,(((75,56),((51,46),45)),((8,7),(9,(30,2))))),(62,((58,32),(68,((69,(33,5)),(4,3))))))))))))))),1);
   tree tree_17 [p = 0.006, P = 0.175] = [&W 0.005799] (57,((17,((71,37),14)),((67,(60,16)),((70,(50,22)),((13,((36,10),(11,(12,6)))),(54,(((43,28),(24,(44,15))),((63,(31,((59,29),(34,(47,((74,61),(((73,64),(65,35)),26))))))),(((41,((66,38),27)),((40,(39,25)),(55,(49,21)))),((((52,48),20),(53,(23,(42,(19,18))))),((72,(((75,56),((51,46),45)),((8,7),(9,(30,2))))),((62,(58,32)),(68,((69,(33,5)),(4,3)))))))))))))),1);
   tree tree_18 [p = 0.005, P = 0.180] = [&W 0.005399] (((67,(60,16)),(57,(17,((71,37),14)))),((70,(50,22)),(((11,(36,10)),(13,(12,6))),((54,((43,28),(24,(44,15)))),((63,(31,((59,29),(34,(47,((74,61),(((73,64),(65,35)),26))))))),(((41,((66,38),27)),((40,(39,25)),(55,(49,21)))),((((52,48),20),(53,(23,(42,(19,18))))),((72,(((75,56),((51,46),45)),((8,7),(9,(30,2))))),((62,(58,32)),(68,((69,(33,5)),(4,3))))))))))),1);
   tree tree_19 [p = 0.005, P = 0.185] = [&W 0.004799] (((67,(60,16)),(57,(17,((71,37),14)))),((70,(50,22)),(((11,(36,10)),(13,(12,6))),(54,(((43,28),(24,(44,15))),((63,(31,((59,29),(34,(47,((74,61),(((73,64),(65,35)),26))))))),(((41,((66,38),27)),((40,(39,25)),(55,(49,21)))),((((52,48),20),(53,(23,(42,(19,18))))),((72,(((75,56),((51,46),45)),((8,7),(9,(30,2))))),((58,32),(62,(68,((69,(33,5)),(4,3))))))))))))),1);
   tree tree_20 [p = 0.005, P = 0.190] = [&W 0.004533] (57,((17,((71,37),14)),((67,(60,16)),((70,(50,22)),(((11,(36,10)),(13,(12,6))),(54,(((43,28),(24,(44,15))),(((41,((66,38),27)),((40,(39,25)),(55,(49,21)))),((63,(31,((59,29),(34,(47,((74,61),(((73,64),(65,35)),26))))))),((((52,48),20),(53,(23,(42,(19,18))))),((72,(((75,56),((51,46),45)),((8,7),(9,(30,2))))),((62,(58,32)),(68,((69,(33,5)),(4,3)))))))))))))),1);
   tree tree_21 [p = 0.005, P = 0.194] = [&W 0.004533] (((67,(60,16)),(57,(17,((71,37),14)))),((70,(50,22)),(((36,10),(13,(11,(12,6)))),(54,(((43,28),(24,(44,15))),((63,(31,((59,29),(34,(47,((74,61),(((73,64),(65,35)),26))))))),(((41,((66,38),27)),((40,(39,25)),(55,(49,21)))),((((52,48),20),(53,(23,(42,(19,18))))),((72,(((75,56),((51,46),45)),((8,7),(9,(30,2))))),((62,(58,32)),(68,((69,(33,5)),(4,3)))))))))))),1);
   tree tree_22 [p = 0.004, P = 0.199] = [&W 0.004333] (57,((17,((71,37),14)),((67,(60,16)),((70,(50,22)),(((11,(36,10)),(13,(12,6))),((54,((43,28),(24,(44,15)))),((63,(31,((59,29),(34,(47,((74,61),(((73,64),(65,35)),26))))))),(((41,((66,38),27)),((40,(39,25)),(55,(49,21)))),((((52,48),20),(53,(23,(42,(19,18))))),((72,(((75,56),((51,46),45)),((8,7),(9,(30,2))))),((62,(58,32)),(68,((69,(33,5)),(4,3))))))))))))),1);
   tree tree_23 [p = 0.004, P = 0.203] = [&W 0.004266] (((67,(60,16)),(57,(17,((71,37),14)))),((70,(50,22)),(((11,(36,10)),(13,(12,6))),(54,(((43,28),(24,(44,15))),((63,((59,29),(31,(34,(47,((74,61),(((73,64),(65,35)),26))))))),(((41,((66,38),27)),((40,(39,25)),(55,(49,21)))),((((52,48),20),(53,(23,(42,(19,18))))),((72,(((75,56),((51,46),45)),((8,7),(9,(30,2))))),((62,(58,32)),(68,((69,(33,5)),(4,3)))))))))))),1);
   tree tree_24 [p = 0.004, P = 0.207] = [&W 0.003933] (57,((17,((71,37),14)),((67,(60,16)),((70,(50,22)),(((36,10),(11,(13,(12,6)))),(54,(((43,28),(24,(44,15))),((63,(31,((59,29),(34,(47,((74,61),(((73,64),(65,35)),26))))))),(((41,((66,38),27)),((40,(39,25)),(55,(49,21)))),((((52,48),20),(53,(23,(42,(19,18))))),((72,(((75,56),((51,46),45)),((8,7),(9,(30,2))))),((62,(58,32)),(68,((69,(33,5)),(4,3)))))))))))))),1);
   tree tree_25 [p = 0.004, P = 0.211] = [&W 0.003799] ((70,(50,22)),(((67,(60,16)),(57,(17,((71,37),14)))),(((11,(36,10)),(13,(12,6))),(54,(((43,28),(24,(44,15))),((63,(31,((59,29),(34,(47,((74,61),(((73,64),(65,35)),26))))))),(((41,((66,38),27)),((40,(39,25)),(55,(49,21)))),((((52,48),20),(53,(23,(42,(19,18))))),((72,(((75,56),((51,46),45)),((8,7),(9,(30,2))))),((62,(58,32)),(68,((69,(33,5)),(4,3)))))))))))),1);
   tree tree_26 [p = 0.004, P = 0.214] = [&W 0.003733] (57,((17,((71,37),14)),((67,(60,16)),((70,(50,22)),(((11,(36,10)),(13,(12,6))),(54,(((43,28),(24,(44,15))),((63,(31,((59,29),(34,(47,((74,61),(((73,64),(65,35)),26))))))),(((41,((66,38),27)),((40,(39,25)),(55,(49,21)))),((((52,48),20),(53,(23,(42,(19,18))))),((72,(((75,56),((51,46),45)),((8,7),(9,(30,2))))),(((68,62),(58,32)),((69,(33,5)),(4,3))))))))))))),1);
   tree tree_27 [p = 0.004, P = 0.218] = [&W 0.003600] (57,((17,((71,37),14)),((67,(60,16)),((70,(50,22)),(((36,10),(13,(11,(12,6)))),(54,(((43,28),(24,(44,15))),((63,(31,((59,29),(34,(47,((74,61),(((73,64),(65,35)),26))))))),(((41,((66,38),27)),((40,(39,25)),(55,(49,21)))),((((52,48),20),(53,(23,(42,(19,18))))),((72,(((75,56),((51,46),45)),((8,7),(9,(30,2))))),((62,(58,32)),(68,((69,(33,5)),(4,3)))))))))))))),1);
   tree tree_28 [p = 0.004, P = 0.221] = [&W 0.003533] ((57,(17,((71,37),14))),((67,(60,16)),((70,(50,22)),((11,((36,10),(13,(12,6)))),(54,(((43,28),(24,(44,15))),((63,(31,((59,29),(34,(47,((74,61),(((73,64),(65,35)),26))))))),(((41,((66,38),27)),((40,(39,25)),(55,(49,21)))),((((52,48),20),(53,(23,(42,(19,18))))),((72,(((75,56),((51,46),45)),((8,7),(9,(30,2))))),((62,(58,32)),(68,((69,(33,5)),(4,3))))))))))))),1);
   tree tree_29 [p = 0.003, P = 0.225] = [&W 0.003333] (((67,(60,16)),(57,(17,((71,37),14)))),((70,(50,22)),((11,((36,10),(13,(12,6)))),(54,(((43,28),(24,(44,15))),(((41,((66,38),27)),((40,(39,25)),(55,(49,21)))),((63,(31,((59,29),(34,(47,((74,61),(((73,64),(65,35)),26))))))),((((52,48),20),(53,(23,(42,(19,18))))),((72,(((75,56),((51,46),45)),((8,7),(9,(30,2))))),((62,(58,32)),(68,((69,(33,5)),(4,3)))))))))))),1);
   tree tree_30 [p = 0.003, P = 0.228] = [&W 0.003333] ((57,(17,((71,37),14))),((67,(60,16)),((70,(50,22)),(((11,(36,10)),(13,(12,6))),(54,(((43,28),(24,(44,15))),(((41,((66,38),27)),((40,(39,25)),(55,(49,21)))),((63,(31,((59,29),(34,(47,((74,61),(((73,64),(65,35)),26))))))),((((52,48),20),(53,(23,(42,(19,18))))),((72,(((75,56),((51,46),45)),((8,7),(9,(30,2))))),((62,(58,32)),(68,((69,(33,5)),(4,3))))))))))))),1);
   tree tree_31 [p = 0.003, P = 0.231] = [&W 0.003200] (((67,(60,16)),(57,(17,((71,37),14)))),((70,(50,22)),(((11,(36,10)),(13,(12,6))),(54,(((43,28),(24,(44,15))),(((41,((66,38),27)),((40,(39,25)),(55,(49,21)))),((63,(31,((59,29),(34,(47,((74,61),(((73,64),(65,35)),26))))))),((((52,48),20),(53,(23,(42,(19,18))))),((72,(((75,56),((51,46),45)),((8,7),(9,(30,2))))),(62,((58,32),(68,((69,(33,5)),(4,3))))))))))))),1);
   tree tree_32 [p = 0.003, P = 0.234] = [&W 0.003133] ((57,(17,((71,37),14))),((67,(60,16)),((70,(50,22)),(((11,(36,10)),(13,(12,6))),(54,(((43,28),(24,(44,15))),((63,(31,((59,29),(34,(47,((74,61),(((73,64),(65,35)),26))))))),(((41,((66,38),27)),((40,(39,25)),(55,(49,21)))),((((52,48),20),(53,(23,(42,(19,18))))),((72,(((75,56),((51,46),45)),((8,7),(9,(30,2))))),(62,((58,32),(68,((69,(33,5)),(4,3)))))))))))))),1);
   tree tree_33 [p = 0.003, P = 0.238] = [&W 0.003066] ((57,((67,(60,16)),(17,((71,37),14)))),((70,(50,22)),(((11,(36,10)),(13,(12,6))),(54,(((43,28),(24,(44,15))),((63,(31,((59,29),(34,(47,((74,61),(((73,64),(65,35)),26))))))),(((41,((66,38),27)),((40,(39,25)),(55,(49,21)))),((((52,48),20),(53,(23,(42,(19,18))))),((72,(((75,56),((51,46),45)),((8,7),(9,(30,2))))),((62,(58,32)),(68,((69,(33,5)),(4,3)))))))))))),1);
   tree tree_34 [p = 0.003, P = 0.241] = [&W 0.003066] (((67,(60,16)),(57,(17,((71,37),14)))),((70,(50,22)),(((11,(36,10)),(13,(12,6))),(54,(((43,28),(24,(44,15))),(((41,((66,38),27)),((40,(39,25)),(55,(49,21)))),((63,((59,29),(31,(34,(47,((74,61),(((73,64),(65,35)),26))))))),((((52,48),20),(53,(23,(42,(19,18))))),((72,(((75,56),((51,46),45)),((8,7),(9,(30,2))))),((62,(58,32)),(68,((69,(33,5)),(4,3)))))))))))),1);
   tree tree_35 [p = 0.003, P = 0.244] = [&W 0.003000] (57,((17,((71,37),14)),((67,(60,16)),((70,(50,22)),(((11,(36,10)),(13,(12,6))),(54,(((43,28),(24,(44,15))),((63,(31,((59,29),(34,(47,((74,61),(((73,64),(65,35)),26))))))),(((41,((66,38),27)),((40,(39,25)),(55,(49,21)))),((((52,48),20),(53,(23,(42,(19,18))))),((72,(((75,56),((51,46),45)),((8,7),(9,(30,2))))),((58,32),(62,(68,((69,(33,5)),(4,3))))))))))))))),1);
   tree tree_36 [p = 0.003, P = 0.246] = [&W 0.002733] (((67,(60,16)),(57,(17,((71,37),14)))),((70,(50,22)),(((11,(36,10)),(13,(12,6))),((54,((43,28),(24,(44,15)))),(((41,((66,38),27)),((40,(39,25)),(55,(49,21)))),((63,(31,((59,29),(34,(47,((74,61),(((73,64),(65,35)),26))))))),((((52,48),20),(53,(23,(42,(19,18))))),((72,(((75,56),((51,46),45)),((8,7),(9,(30,2))))),((62,(58,32)),(68,((69,(33,5)),(4,3))))))))))),1);
   tree tree_37 [p = 0.003, P = 0.249] = [&W 0.002666] ((57,(17,((71,37),14))),((67,(60,16)),((70,(50,22)),(((13,(11,(36,10))),(12,6)),(54,(((43,28),(24,(44,15))),((63,(31,((59,29),(34,(47,((74,61),(((73,64),(65,35)),26))))))),(((41,((66,38),27)),((40,(39,25)),(55,(49,21)))),((((52,48),20),(53,(23,(42,(19,18))))),((72,(((75,56),((51,46),45)),((8,7),(9,(30,2))))),((62,(58,32)),(68,((69,(33,5)),(4,3))))))))))))),1);
   tree tree_38 [p = 0.003, P = 0.252] = [&W 0.002666] (((67,(60,16)),(57,(17,((71,37),14)))),((70,(50,22)),((54,(11,((36,10),(13,(12,6))))),(((43,28),(24,(44,15))),((63,(31,((59,29),(34,(47,((74,61),(((73,64),(65,35)),26))))))),(((41,((66,38),27)),((40,(39,25)),(55,(49,21)))),((((52,48),20),(53,(23,(42,(19,18))))),((72,(((75,56),((51,46),45)),((8,7),(9,(30,2))))),((62,(58,32)),(68,((69,(33,5)),(4,3))))))))))),1);
   tree tree_39 [p = 0.003, P = 0.254] = [&W 0.002533] (((67,(60,16)),(57,(17,((71,37),14)))),((70,(50,22)),(((11,(36,10)),(13,(12,6))),(54,(((43,28),(24,(44,15))),(((41,((66,38),27)),((40,(39,25)),(55,(49,21)))),((63,(31,((59,29),(34,(47,((74,61),(((73,64),(65,35)),26))))))),((((52,48),20),(53,(23,(42,(19,18))))),((72,(((75,56),((51,46),45)),((8,7),(9,(30,2))))),((58,32),(62,(68,((69,(33,5)),(4,3))))))))))))),1);
   tree tree_40 [p = 0.003, P = 0.257] = [&W 0.002533] (((67,(60,16)),(57,(17,((71,37),14)))),((70,(50,22)),(((13,(36,10)),(11,(12,6))),(54,(((43,28),(24,(44,15))),((63,(31,((59,29),(34,(47,((74,61),(((73,64),(65,35)),26))))))),(((41,((66,38),27)),((40,(39,25)),(55,(49,21)))),((((52,48),20),(53,(23,(42,(19,18))))),((72,(((75,56),((51,46),45)),((8,7),(9,(30,2))))),((62,(58,32)),(68,((69,(33,5)),(4,3)))))))))))),1);
   tree tree_41 [p = 0.003, P = 0.259] = [&W 0.002533] (57,((17,((71,37),14)),((67,(60,16)),((70,(50,22)),(((11,(36,10)),(13,(12,6))),(54,(((43,28),(24,(44,15))),((63,((59,29),(31,(34,(47,((74,61),(((73,64),(65,35)),26))))))),(((41,((66,38),27)),((40,(39,25)),(55,(49,21)))),((((52,48),20),(53,(23,(42,(19,18))))),((72,(((75,56),((51,46),45)),((8,7),(9,(30,2))))),((62,(58,32)),(68,((69,(33,5)),(4,3)))))))))))))),1);
   tree tree_42 [p = 0.002, P = 0.262] = [&W 0.002466] (((67,(60,16)),(57,(17,((71,37),14)))),((70,(50,22)),((13,((11,(36,10)),(12,6))),(54,(((43,28),(24,(44,15))),((63,(31,((59,29),(34,(47,((74,61),(((73,64),(65,35)),26))))))),(((41,((66,38),27)),((40,(39,25)),(55,(49,21)))),((((52,48),20),(53,(23,(42,(19,18))))),((72,(((75,56),((51,46),45)),((8,7),(9,(30,2))))),((62,(58,32)),(68,((69,(33,5)),(4,3)))))))))))),1);
   tree tree_43 [p = 0.002, P = 0.264] = [&W 0.002466] ((57,(17,((71,37),14))),((67,(60,16)),((70,(50,22)),(((11,(36,10)),(13,(12,6))),(((43,28),(24,(44,15))),(54,((63,(31,((59,29),(34,(47,((74,61),(((73,64),(65,35)),26))))))),(((41,((66,38),27)),((40,(39,25)),(55,(49,21)))),((((52,48),20),(53,(23,(42,(19,18))))),((72,(((75,56),((51,46),45)),((8,7),(9,(30,2))))),((62,(58,32)),(68,((69,(33,5)),(4,3))))))))))))),1);
   tree tree_44 [p = 0.002, P = 0.267] = [&W 0.002466] ((57,((17,(67,(60,16))),((71,37),14))),((70,(50,22)),(((11,(36,10)),(13,(12,6))),(54,(((43,28),(24,(44,15))),((63,(31,((59,29),(34,(47,((74,61),(((73,64),(65,35)),26))))))),(((41,((66,38),27)),((40,(39,25)),(55,(49,21)))),((((52,48),20),(53,(23,(42,(19,18))))),((72,(((75,56),((51,46),45)),((8,7),(9,(30,2))))),(((68,62),(58,32)),((69,(33,5)),(4,3))))))))))),1);
   tree tree_45 [p = 0.002, P = 0.269] = [&W 0.002400] (57,((17,((71,37),14)),((67,(60,16)),((70,(50,22)),(((11,(36,10)),(13,(12,6))),(54,(((43,28),(24,(44,15))),((63,(31,((59,29),(34,(47,((74,61),(((73,64),(65,35)),26))))))),(((41,((66,38),27)),((40,(39,25)),(55,(49,21)))),((((52,48),20),(53,(23,(42,(19,18))))),((72,(((75,56),((51,46),45)),((8,7),(9,(30,2))))),((58,32),((68,62),((69,(33,5)),(4,3)))))))))))))),1);
   tree tree_46 [p = 0.002, P = 0.271] = [&W 0.002400] (57,((17,((71,37),14)),((67,(60,16)),((70,(50,22)),((13,((11,(36,10)),(12,6))),(54,(((43,28),(24,(44,15))),((63,(31,((59,29),(34,(47,((74,61),(((73,64),(65,35)),26))))))),(((41,((66,38),27)),((40,(39,25)),(55,(49,21)))),((((52,48),20),(53,(23,(42,(19,18))))),((72,(((75,56),((51,46),45)),((8,7),(9,(30,2))))),((62,(58,32)),(68,((69,(33,5)),(4,3)))))))))))))),1);
   tree tree_47 [p = 0.002, P = 0.274] = [&W 0.002333] ((57,(17,((71,37),14))),((67,(60,16)),((70,(50,22)),(((36,10),(11,(13,(12,6)))),(54,(((43,28),(24,(44,15))),((63,(31,((59,29),(34,(47,((74,61),(((73,64),(65,35)),26))))))),(((41,((66,38),27)),((40,(39,25)),(55,(49,21)))),((((52,48),20),(53,(23,(42,(19,18))))),((72,(((75,56),((51,46),45)),((8,7),(9,(30,2))))),((62,(58,32)),(68,((69,(33,5)),(4,3))))))))))))),1);
   tree tree_48 [p = 0.002, P = 0.276] = [&W 0.002266] (((67,(60,16)),(57,(17,((71,37),14)))),((70,(50,22)),(((11,(36,10)),(13,(12,6))),(54,(((43,28),(24,(44,15))),((63,(31,((59,29),(34,(47,((74,61),(((73,64),(65,35)),26))))))),(((41,((66,38),27)),((40,(39,25)),(55,(49,21)))),((((52,48),20),(53,(23,(42,(19,18))))),((72,(((75,56),((51,46),45)),((8,7),(9,(30,2))))),((68,(62,(58,32))),((69,(33,5)),(4,3))))))))))),1);
   tree tree_49 [p = 0.002, P = 0.278] = [&W 0.002266] (((67,(60,16)),(57,(17,((71,37),14)))),((70,(50,22)),((13,((36,10),(11,(12,6)))),(54,(((43,28),(24,(44,15))),(((41,((66,38),27)),((40,(39,25)),(55,(49,21)))),((63,(31,((59,29),(34,(47,((74,61),(((73,64),(65,35)),26))))))),((((52,48),20),(53,(23,(42,(19,18))))),((72,(((75,56),((51,46),45)),((8,7),(9,(30,2))))),((62,(58,32)),(68,((69,(33,5)),(4,3)))))))))))),1);
   tree tree_50 [p = 0.002, P = 0.280] = [&W 0.002200] (57,((17,((71,37),14)),((67,(60,16)),((70,(50,22)),(((11,(36,10)),(13,(12,6))),(54,(((43,28),(24,(44,15))),((63,(31,((59,29),(34,(47,((74,61),((65,((73,64),35)),26))))))),(((41,((66,38),27)),((40,(39,25)),(55,(49,21)))),((((52,48),20),(53,(23,(42,(19,18))))),((72,(((75,56),((51,46),45)),((8,7),(9,(30,2))))),((62,(58,32)),(68,((69,(33,5)),(4,3)))))))))))))),1);
   tree tree_51 [p = 0.002, P = 0.283] = [&W 0.002200] (((67,(60,16)),(57,(17,((71,37),14)))),((70,(50,22)),(((11,(36,10)),(13,(12,6))),(54,(((43,28),(24,(44,15))),((63,(31,((59,29),(34,(47,((74,61),(((73,64),(65,35)),26))))))),(((41,((66,38),27)),((40,(39,25)),(55,(49,21)))),((((52,48),20),(53,(23,(42,(19,18))))),((72,(((75,56),((51,46),45)),((8,7),(9,(30,2))))),((58,32),((68,62),((69,(33,5)),(4,3)))))))))))),1);
   tree tree_52 [p = 0.002, P = 0.285] = [&W 0.002066] ((57,((17,(67,(60,16))),((71,37),14))),((70,(50,22)),(((11,(36,10)),(13,(12,6))),(54,(((43,28),(24,(44,15))),((63,(31,((59,29),(34,(47,((74,61),(((73,64),(65,35)),26))))))),(((41,((66,38),27)),((40,(39,25)),(55,(49,21)))),((((52,48),20),(53,(23,(42,(19,18))))),((72,(((75,56),((51,46),45)),((8,7),(9,(30,2))))),(62,((58,32),(68,((69,(33,5)),(4,3))))))))))))),1);
   tree tree_53 [p = 0.002, P = 0.287] = [&W 0.002066] ((57,(17,((71,37),14))),((67,(60,16)),((70,(50,22)),((13,((36,10),(11,(12,6)))),(54,(((43,28),(24,(44,15))),((63,(31,((59,29),(34,(47,((74,61),(((73,64),(65,35)),26))))))),(((41,((66,38),27)),((40,(39,25)),(55,(49,21)))),((((52,48),20),(53,(23,(42,(19,18))))),((72,(((75,56),((51,46),45)),((8,7),(9,(30,2))))),((62,(58,32)),(68,((69,(33,5)),(4,3))))))))))))),1);
   tree tree_54 [p = 0.002, P = 0.289] = [&W 0.002066] (((67,(60,16)),(57,(17,((71,37),14)))),((70,(50,22)),(((11,(36,10)),(13,(12,6))),(54,(((43,28),(24,(44,15))),((63,(31,((59,29),(34,(47,((74,61),(((73,64),(65,35)),26))))))),(((41,((66,38),27)),((40,(39,25)),(55,(49,21)))),((((52,48),20),(53,(23,(42,(19,18))))),((72,(((75,56),((51,46),45)),((8,7),(9,(30,2))))),((68,62),((58,32),((69,(33,5)),(4,3)))))))))))),1);
   tree tree_55 [p = 0.002, P = 0.291] = [&W 0.002066] (((67,(60,16)),(57,(17,((71,37),14)))),((70,(50,22)),(((36,10),(11,(13,(12,6)))),(54,(((43,28),(24,(44,15))),(((41,((66,38),27)),((40,(39,25)),(55,(49,21)))),((63,(31,((59,29),(34,(47,((74,61),(((73,64),(65,35)),26))))))),((((52,48),20),(53,(23,(42,(19,18))))),((72,(((75,56),((51,46),45)),((8,7),(9,(30,2))))),((62,(58,32)),(68,((69,(33,5)),(4,3)))))))))))),1);
   tree tree_56 [p = 0.002, P = 0.293] = [&W 0.001933] ((57,(17,((71,37),14))),((67,(60,16)),((70,(50,22)),(((11,(36,10)),(13,(12,6))),((54,((43,28),(24,(44,15)))),((63,(31,((59,29),(34,(47,((74,61),(((73,64),(65,35)),26))))))),(((41,((66,38),27)),((40,(39,25)),(55,(49,21)))),((((52,48),20),(53,(23,(42,(19,18))))),((72,(((75,56),((51,46),45)),((8,7),(9,(30,2))))),((62,(58,32)),(68,((69,(33,5)),(4,3)))))))))))),1);
   tree tree_57 [p = 0.002, P = 0.295] = [&W 0.001933] (((67,(60,16)),(57,(17,((71,37),14)))),((70,(50,22)),(((11,(36,10)),(13,(12,6))),(54,(((43,28),(24,(44,15))),(((41,((66,38),27)),((40,(39,25)),(55,(49,21)))),((63,(31,((59,29),(34,(47,((74,61),(((73,64),(65,35)),26))))))),((((52,48),20),(53,(23,(42,(19,18))))),((72,(((75,56),((51,46),45)),((8,7),(9,(30,2))))),(((68,62),(58,32)),((69,(33,5)),(4,3))))))))))),1);
   tree tree_58 [p = 0.002, P = 0.297] = [&W 0.001933] (57,((17,((71,37),14)),((67,(60,16)),((70,(50,22)),(((11,(36,10)),(13,(12,6))),(((43,28),(24,(44,15))),(54,((63,(31,((59,29),(34,(47,((74,61),(((73,64),(65,35)),26))))))),(((41,((66,38),27)),((40,(39,25)),(55,(49,21)))),((((52,48),20),(53,(23,(42,(19,18))))),((72,(((75,56),((51,46),45)),((8,7),(9,(30,2))))),(((68,62),(58,32)),((69,(33,5)),(4,3))))))))))))),1);
   tree tree_59 [p = 0.002, P = 0.299] = [&W 0.001933] ((57,((17,(67,(60,16))),((71,37),14))),((70,(50,22)),(((13,(11,(36,10))),(12,6)),(54,(((43,28),(24,(44,15))),((63,(31,((59,29),(34,(47,((74,61),(((73,64),(65,35)),26))))))),(((41,((66,38),27)),((40,(39,25)),(55,(49,21)))),((((52,48),20),(53,(23,(42,(19,18))))),((72,(((75,56),((51,46),45)),((8,7),(9,(30,2))))),((62,(58,32)),(68,((69,(33,5)),(4,3)))))))))))),1);
   tree tree_60 [p = 0.002, P = 0.301] = [&W 0.001866] (57,((17,((71,37),14)),((67,(60,16)),((70,(50,22)),(((11,(36,10)),(13,(12,6))),(54,(((43,28),(24,(44,15))),((63,(31,((59,29),(34,(47,((74,61),(((73,64),(65,35)),26))))))),(((41,((66,38),27)),((40,(39,25)),(55,(49,21)))),((((52,48),20),(53,(23,(42,(19,18))))),((72,(((75,56),((51,46),45)),((8,7),(9,(30,2))))),((68,62),((58,32),((69,(33,5)),(4,3)))))))))))))),1);
   tree tree_61 [p = 0.002, P = 0.302] = [&W 0.001866] ((57,(17,((71,37),14))),((67,(60,16)),((70,(50,22)),(((11,(36,10)),(13,(12,6))),(54,(((43,28),(24,(44,15))),((63,(31,((59,29),(34,(47,((74,61),(((73,64),(65,35)),26))))))),(((41,((66,38),27)),((40,(39,25)),(55,(49,21)))),((((52,48),20),(53,(23,(42,(19,18))))),((72,(((75,56),((51,46),45)),((8,7),(9,(30,2))))),((58,32),(62,(68,((69,(33,5)),(4,3)))))))))))))),1);
   tree tree_62 [p = 0.002, P = 0.304] = [&W 0.001866] (((67,(60,16)),(57,(17,((71,37),14)))),((70,(50,22)),((11,((36,10),(13,(12,6)))),(54,(((43,28),(24,(44,15))),((63,(31,((59,29),(34,(47,((74,61),(((73,64),(65,35)),26))))))),(((41,((66,38),27)),((40,(39,25)),(55,(49,21)))),((((52,48),20),(53,(23,(42,(19,18))))),((72,(((75,56),((51,46),45)),((8,7),(9,(30,2))))),(62,((58,32),(68,((69,(33,5)),(4,3))))))))))))),1);
   tree tree_63 [p = 0.002, P = 0.306] = [&W 0.001800] (57,((17,((71,37),14)),((67,(60,16)),((70,(50,22)),(((11,(36,10)),(13,(12,6))),(((43,28),(24,(44,15))),(54,((63,(31,((59,29),(34,(47,((74,61),(((73,64),(65,35)),26))))))),(((41,((66,38),27)),((40,(39,25)),(55,(49,21)))),((((52,48),20),(53,(23,(42,(19,18))))),((72,(((75,56),((51,46),45)),((8,7),(9,(30,2))))),(62,((58,32),(68,((69,(33,5)),(4,3))))))))))))))),1);
   tree tree_64 [p = 0.002, P = 0.308] = [&W 0.001800] ((57,((17,(67,(60,16))),((71,37),14))),((70,(50,22)),(((11,(36,10)),(13,(12,6))),(54,(((43,28),(24,(44,15))),(((41,((66,38),27)),((40,(39,25)),(55,(49,21)))),((63,(31,((59,29),(34,(47,((74,61),(((73,64),(65,35)),26))))))),((((52,48),20),(53,(23,(42,(19,18))))),((72,(((75,56),((51,46),45)),((8,7),(9,(30,2))))),((62,(58,32)),(68,((69,(33,5)),(4,3)))))))))))),1);
   tree tree_65 [p = 0.002, P = 0.310] = [&W 0.001800] (57,((17,((71,37),14)),((67,(60,16)),((70,(50,22)),(((13,(11,(36,10))),(12,6)),(((43,28),(24,(44,15))),(54,((63,(31,((59,29),(34,(47,((74,61),(((73,64),(65,35)),26))))))),(((41,((66,38),27)),((40,(39,25)),(55,(49,21)))),((((52,48),20),(53,(23,(42,(19,18))))),((72,(((75,56),((51,46),45)),((8,7),(9,(30,2))))),((62,(58,32)),(68,((69,(33,5)),(4,3)))))))))))))),1);
   tree tree_66 [p = 0.002, P = 0.311] = [&W 0.001733] (((67,(60,16)),(57,(17,((71,37),14)))),((70,(50,22)),(((13,(11,(36,10))),(12,6)),(54,(((43,28),(24,(44,15))),(((41,((66,38),27)),((40,(39,25)),(55,(49,21)))),((63,(31,((59,29),(34,(47,((74,61),(((73,64),(65,35)),26))))))),((((52,48),20),(53,(23,(42,(19,18))))),((72,(((75,56),((51,46),45)),((8,7),(9,(30,2))))),((62,(58,32)),(68,((69,(33,5)),(4,3)))))))))))),1);
   tree tree_67 [p = 0.002, P = 0.313] = [&W 0.001666] (((67,(60,16)),(57,(17,((71,37),14)))),((70,(50,22)),(((13,(11,(36,10))),(12,6)),((54,((43,28),(24,(44,15)))),((63,(31,((59,29),(34,(47,((74,61),(((73,64),(65,35)),26))))))),(((41,((66,38),27)),((40,(39,25)),(55,(49,21)))),((((52,48),20),(53,(23,(42,(19,18))))),((72,(((75,56),((51,46),45)),((8,7),(9,(30,2))))),((62,(58,32)),(68,((69,(33,5)),(4,3))))))))))),1);
   tree tree_68 [p = 0.002, P = 0.315] = [&W 0.001666] (((67,(60,16)),(57,(17,((71,37),14)))),((70,(50,22)),((11,((36,10),(13,(12,6)))),(((43,28),(24,(44,15))),(54,((63,(31,((59,29),(34,(47,((74,61),(((73,64),(65,35)),26))))))),(((41,((66,38),27)),((40,(39,25)),(55,(49,21)))),((((52,48),20),(53,(23,(42,(19,18))))),((72,(((75,56),((51,46),45)),((8,7),(9,(30,2))))),((62,(58,32)),(68,((69,(33,5)),(4,3)))))))))))),1);
   tree tree_69 [p = 0.002, P = 0.316] = [&W 0.001600] (((67,(60,16)),(57,(17,((71,37),14)))),((70,(50,22)),((11,((36,10),(13,(12,6)))),(54,(((43,28),(24,(44,15))),((63,(31,((59,29),(34,(47,((74,61),(((73,64),(65,35)),26))))))),(((41,((66,38),27)),((40,(39,25)),(55,(49,21)))),((((52,48),20),(53,(23,(42,(19,18))))),((72,(((75,56),((51,46),45)),((8,7),(9,(30,2))))),((58,32),(62,(68,((69,(33,5)),(4,3))))))))))))),1);
   tree tree_70 [p = 0.002, P = 0.318] = [&W 0.001600] (57,((17,((71,37),14)),((67,(60,16)),((70,(50,22)),((13,((36,10),(11,(12,6)))),(((43,28),(24,(44,15))),(54,((63,(31,((59,29),(34,(47,((74,61),(((73,64),(65,35)),26))))))),(((41,((66,38),27)),((40,(39,25)),(55,(49,21)))),((((52,48),20),(53,(23,(42,(19,18))))),((72,(((75,56),((51,46),45)),((8,7),(9,(30,2))))),((62,(58,32)),(68,((69,(33,5)),(4,3)))))))))))))),1);
   tree tree_71 [p = 0.002, P = 0.320] = [&W 0.001600] (57,((17,((71,37),14)),((67,(60,16)),((70,(50,22)),((((13,11),(36,10)),(12,6)),(54,(((43,28),(24,(44,15))),((63,(31,((59,29),(34,(47,((74,61),(((73,64),(65,35)),26))))))),(((41,((66,38),27)),((40,(39,25)),(55,(49,21)))),((((52,48),20),(53,(23,(42,(19,18))))),((72,(((75,56),((51,46),45)),((8,7),(9,(30,2))))),((62,(58,32)),(68,((69,(33,5)),(4,3)))))))))))))),1);
   tree tree_72 [p = 0.002, P = 0.321] = [&W 0.001600] ((57,((17,(67,(60,16))),((71,37),14))),((70,(50,22)),(((11,(36,10)),(13,(12,6))),((54,((43,28),(24,(44,15)))),((63,(31,((59,29),(34,(47,((74,61),(((73,64),(65,35)),26))))))),(((41,((66,38),27)),((40,(39,25)),(55,(49,21)))),((((52,48),20),(53,(23,(42,(19,18))))),((72,(((75,56),((51,46),45)),((8,7),(9,(30,2))))),((62,(58,32)),(68,((69,(33,5)),(4,3))))))))))),1);
   tree tree_73 [p = 0.002, P = 0.323] = [&W 0.001533] (57,((17,((71,37),14)),((67,(60,16)),((70,(50,22)),(((11,(36,10)),(13,(12,6))),(54,(((43,28),(24,(44,15))),((63,(31,((59,29),(34,(47,((74,61),(((73,64),(65,35)),26))))))),(((41,((66,38),27)),((40,(39,25)),(55,(49,21)))),((((52,48),20),(53,(23,(42,(19,18))))),((72,(((75,56),((51,46),45)),((8,7),(9,(30,2))))),((68,(62,(58,32))),((69,(33,5)),(4,3))))))))))))),1);
   tree tree_74 [p = 0.002, P = 0.324] = [&W 0.001533] (((67,(60,16)),(57,(17,((71,37),14)))),((70,(50,22)),(((36,10),(11,(13,(12,6)))),(54,(((43,28),(24,(44,15))),((63,(31,((59,29),(34,(47,((74,61),(((73,64),(65,35)),26))))))),(((41,((66,38),27)),((40,(39,25)),(55,(49,21)))),((((52,48),20),(53,(23,(42,(19,18))))),((72,(((75,56),((51,46),45)),((8,7),(9,(30,2))))),(62,((58,32),(68,((69,(33,5)),(4,3))))))))))))),1);
   tree tree_75 [p = 0.002, P = 0.326] = [&W 0.001533] ((57,(17,((71,37),14))),((67,(60,16)),((70,(50,22)),(((11,(36,10)),(13,(12,6))),(54,(((43,28),(24,(44,15))),((63,(31,((59,29),(34,(47,((74,61),(((73,64),(65,35)),26))))))),(((41,((66,38),27)),((40,(39,25)),(55,(49,21)))),((((52,48),20),(53,(23,(42,(19,18))))),((72,(((75,56),((51,46),45)),((8,7),(9,(30,2))))),(((68,62),(58,32)),((69,(33,5)),(4,3)))))))))))),1);
   tree tree_76 [p = 0.002, P = 0.327] = [&W 0.001533] (((67,(60,16)),(57,(17,((71,37),14)))),((70,(50,22)),(((13,(11,(36,10))),(12,6)),(54,(((43,28),(24,(44,15))),((63,(31,((59,29),(34,(47,((74,61),(((73,64),(65,35)),26))))))),(((41,((66,38),27)),((40,(39,25)),(55,(49,21)))),((((52,48),20),(53,(23,(42,(19,18))))),((72,(((75,56),((51,46),45)),((8,7),(9,(30,2))))),(62,((58,32),(68,((69,(33,5)),(4,3))))))))))))),1);
   tree tree_77 [p = 0.002, P = 0.329] = [&W 0.001533] ((70,(50,22)),(((67,(60,16)),(57,(17,((71,37),14)))),(((36,10),(11,(13,(12,6)))),(54,(((43,28),(24,(44,15))),((63,(31,((59,29),(34,(47,((74,61),(((73,64),(65,35)),26))))))),(((41,((66,38),27)),((40,(39,25)),(55,(49,21)))),((((52,48),20),(53,(23,(42,(19,18))))),((72,(((75,56),((51,46),45)),((8,7),(9,(30,2))))),((62,(58,32)),(68,((69,(33,5)),(4,3)))))))))))),1);
   tree tree_78 [p = 0.002, P = 0.330] = [&W 0.001533] (((67,(60,16)),(57,(17,((71,37),14)))),((70,(50,22)),(((11,(36,10)),(13,(12,6))),(54,(((43,28),(24,(44,15))),((63,(31,((59,29),(34,(47,((74,61),((65,((73,64),35)),26))))))),(((41,((66,38),27)),((40,(39,25)),(55,(49,21)))),((((52,48),20),(53,(23,(42,(19,18))))),((72,(((75,56),((51,46),45)),((8,7),(9,(30,2))))),((62,(58,32)),(68,((69,(33,5)),(4,3)))))))))))),1);
   tree tree_79 [p = 0.002, P = 0.332] = [&W 0.001533] (57,((17,((71,37),14)),((67,(60,16)),((70,(50,22)),((11,((36,10),(13,(12,6)))),(((43,28),(24,(44,15))),(54,((63,(31,((59,29),(34,(47,((74,61),(((73,64),(65,35)),26))))))),(((41,((66,38),27)),((40,(39,25)),(55,(49,21)))),((((52,48),20),(53,(23,(42,(19,18))))),((72,(((75,56),((51,46),45)),((8,7),(9,(30,2))))),((62,(58,32)),(68,((69,(33,5)),(4,3)))))))))))))),1);
   tree tree_80 [p = 0.002, P = 0.333] = [&W 0.001533] (57,((17,((71,37),14)),((67,(60,16)),((70,(50,22)),(((11,(36,10)),(13,(12,6))),(((43,28),(24,(44,15))),(54,((63,(31,((59,29),(34,(47,((74,61),(((73,64),(65,35)),26))))))),(((41,((66,38),27)),((40,(39,25)),(55,(49,21)))),((((52,48),20),(53,(23,(42,(19,18))))),((72,(((75,56),((51,46),45)),((8,7),(9,(30,2))))),((58,32),(62,(68,((69,(33,5)),(4,3))))))))))))))),1);
   tree tree_81 [p = 0.001, P = 0.335] = [&W 0.001466] (57,((17,((71,37),14)),((67,(60,16)),((70,(50,22)),((11,((36,10),(13,(12,6)))),(54,(((43,28),(24,(44,15))),(((41,((66,38),27)),((40,(39,25)),(55,(49,21)))),((63,(31,((59,29),(34,(47,((74,61),(((73,64),(65,35)),26))))))),((((52,48),20),(53,(23,(42,(19,18))))),((72,(((75,56),((51,46),45)),((8,7),(9,(30,2))))),((62,(58,32)),(68,((69,(33,5)),(4,3)))))))))))))),1);
   tree tree_82 [p = 0.001, P = 0.336] = [&W 0.001466] (57,((17,((71,37),14)),((67,(60,16)),((70,(50,22)),(((13,(36,10)),(11,(12,6))),(54,(((43,28),(24,(44,15))),((63,(31,((59,29),(34,(47,((74,61),(((73,64),(65,35)),26))))))),(((41,((66,38),27)),((40,(39,25)),(55,(49,21)))),((((52,48),20),(53,(23,(42,(19,18))))),((72,(((75,56),((51,46),45)),((8,7),(9,(30,2))))),((62,(58,32)),(68,((69,(33,5)),(4,3)))))))))))))),1);
   tree tree_83 [p = 0.001, P = 0.338] = [&W 0.001466] (57,((17,((71,37),14)),((67,(60,16)),((70,(50,22)),(((11,(36,10)),(13,(12,6))),(54,(((43,28),(24,(44,15))),((63,(31,((59,29),(34,(47,((74,61),(((73,64),35),(65,26)))))))),(((41,((66,38),27)),((40,(39,25)),(55,(49,21)))),((((52,48),20),(53,(23,(42,(19,18))))),((72,(((75,56),((51,46),45)),((8,7),(9,(30,2))))),((62,(58,32)),(68,((69,(33,5)),(4,3)))))))))))))),1);
   tree tree_84 [p = 0.001, P = 0.339] = [&W 0.001466] (((67,(60,16)),(57,(17,((71,37),14)))),((70,(50,22)),(((36,10),(13,(11,(12,6)))),(54,(((43,28),(24,(44,15))),(((41,((66,38),27)),((40,(39,25)),(55,(49,21)))),((63,(31,((59,29),(34,(47,((74,61),(((73,64),(65,35)),26))))))),((((52,48),20),(53,(23,(42,(19,18))))),((72,(((75,56),((51,46),45)),((8,7),(9,(30,2))))),((62,(58,32)),(68,((69,(33,5)),(4,3)))))))))))),1);
   tree tree_85 [p = 0.001, P = 0.341] = [&W 0.001466] (((67,(60,16)),(57,(17,((71,37),14)))),((70,(50,22)),(((36,10),(13,(12,6))),((54,11),(((43,28),(24,(44,15))),((63,(31,((59,29),(34,(47,((74,61),(((73,64),(65,35)),26))))))),(((41,((66,38),27)),((40,(39,25)),(55,(49,21)))),((((52,48),20),(53,(23,(42,(19,18))))),((72,(((75,56),((51,46),45)),((8,7),(9,(30,2))))),((62,(58,32)),(68,((69,(33,5)),(4,3)))))))))))),1);
   tree tree_86 [p = 0.001, P = 0.342] = [&W 0.001466] (57,((17,((71,37),14)),((67,(60,16)),((70,(50,22)),(((13,(11,(36,10))),(12,6)),(54,(((43,28),(24,(44,15))),((63,(31,((59,29),(34,(47,((74,61),(((73,64),(65,35)),26))))))),(((41,((66,38),27)),((40,(39,25)),(55,(49,21)))),((((52,48),20),(53,(23,(42,(19,18))))),((72,(((75,56),((51,46),45)),((8,7),(9,(30,2))))),(62,((58,32),(68,((69,(33,5)),(4,3))))))))))))))),1);
   tree tree_87 [p = 0.001, P = 0.344] = [&W 0.001400] (((67,(60,16)),(57,(17,((71,37),14)))),((70,(50,22)),(((36,(11,10)),(13,(12,6))),(54,(((43,28),(24,(44,15))),((63,(31,((59,29),(34,(47,((74,61),(((73,64),(65,35)),26))))))),(((41,((66,38),27)),((40,(39,25)),(55,(49,21)))),((((52,48),20),(53,(23,(42,(19,18))))),((72,(((75,56),((51,46),45)),((8,7),(9,(30,2))))),((62,(58,32)),(68,((69,(33,5)),(4,3)))))))))))),1);
   tree tree_88 [p = 0.001, P = 0.345] = [&W 0.001400] (((67,(60,16)),(57,(17,((71,37),14)))),((70,(50,22)),(((11,(36,10)),(13,(12,6))),(((43,28),(24,(44,15))),(54,((63,(31,((59,29),(34,(47,((74,61),(((73,64),(65,35)),26))))))),(((41,((66,38),27)),((40,(39,25)),(55,(49,21)))),((((52,48),20),(53,(23,(42,(19,18))))),((72,(((75,56),((51,46),45)),((8,7),(9,(30,2))))),((58,32),(62,(68,((69,(33,5)),(4,3))))))))))))),1);
   tree tree_89 [p = 0.001, P = 0.346] = [&W 0.001400] (((67,(60,16)),(57,(17,((71,37),14)))),((70,(50,22)),((((13,11),(36,10)),(12,6)),(54,(((43,28),(24,(44,15))),((63,(31,((59,29),(34,(47,((74,61),(((73,64),(65,35)),26))))))),(((41,((66,38),27)),((40,(39,25)),(55,(49,21)))),((((52,48),20),(53,(23,(42,(19,18))))),((72,(((75,56),((51,46),45)),((8,7),(9,(30,2))))),((62,(58,32)),(68,((69,(33,5)),(4,3)))))))))))),1);
   tree tree_90 [p = 0.001, P = 0.348] = [&W 0.001400] ((57,((17,(67,(60,16))),((71,37),14))),((70,(50,22)),(((11,(36,10)),(13,(12,6))),(54,(((43,28),(24,(44,15))),((63,((59,29),(31,(34,(47,((74,61),(((73,64),(65,35)),26))))))),(((41,((66,38),27)),((40,(39,25)),(55,(49,21)))),((((52,48),20),(53,(23,(42,(19,18))))),((72,(((75,56),((51,46),45)),((8,7),(9,(30,2))))),((62,(58,32)),(68,((69,(33,5)),(4,3)))))))))))),1);
   tree tree_91 [p = 0.001, P = 0.349] = [&W 0.001266] (((67,(60,16)),(57,(17,((71,37),14)))),((70,(50,22)),(((11,(36,10)),(13,(12,6))),(((43,28),(24,(44,15))),(54,((63,(31,((59,29),(34,(47,((74,61),(((73,64),(65,35)),26))))))),(((41,((66,38),27)),((40,(39,25)),(55,(49,21)))),((((52,48),20),(53,(23,(42,(19,18))))),((72,(((75,56),((51,46),45)),((8,7),(9,(30,2))))),(62,((58,32),(68,((69,(33,5)),(4,3))))))))))))),1);
   tree tree_92 [p = 0.001, P = 0.350] = [&W 0.001266] (((67,(60,16)),(57,(17,((71,37),14)))),((70,(50,22)),((11,((36,10),(13,(12,6)))),((54,((43,28),(24,(44,15)))),((63,(31,((59,29),(34,(47,((74,61),(((73,64),(65,35)),26))))))),(((41,((66,38),27)),((40,(39,25)),(55,(49,21)))),((((52,48),20),(53,(23,(42,(19,18))))),((72,(((75,56),((51,46),45)),((8,7),(9,(30,2))))),((62,(58,32)),(68,((69,(33,5)),(4,3))))))))))),1);
   tree tree_93 [p = 0.001, P = 0.352] = [&W 0.001266] (((67,(60,16)),(57,(17,((71,37),14)))),((70,(50,22)),(((36,10),(11,(13,(12,6)))),((54,((43,28),(24,(44,15)))),((63,(31,((59,29),(34,(47,((74,61),(((73,64),(65,35)),26))))))),(((41,((66,38),27)),((40,(39,25)),(55,(49,21)))),((((52,48),20),(53,(23,(42,(19,18))))),((72,(((75,56),((51,46),45)),((8,7),(9,(30,2))))),((62,(58,32)),(68,((69,(33,5)),(4,3))))))))))),1);
   tree tree_94 [p = 0.001, P = 0.353] = [&W 0.001266] ((57,((17,(67,(60,16))),((71,37),14))),((70,(50,22)),(((11,(36,10)),(13,(12,6))),(54,(((43,28),(24,(44,15))),((63,(31,((59,29),(34,(47,((74,61),(((73,64),(65,35)),26))))))),(((41,((66,38),27)),((40,(39,25)),(55,(49,21)))),((((52,48),20),(53,(23,(42,(19,18))))),((72,(((75,56),((51,46),45)),((8,7),(9,(30,2))))),((58,32),(62,(68,((69,(33,5)),(4,3))))))))))))),1);
   tree tree_95 [p = 0.001, P = 0.354] = [&W 0.001266] (57,((17,((71,37),14)),((67,(60,16)),((70,(50,22)),(((11,(36,10)),(13,(12,6))),(54,(((43,28),(24,(44,15))),(((41,((66,38),27)),((40,(39,25)),(55,(49,21)))),((63,(31,((59,29),(34,(47,((74,61),(((73,64),(65,35)),26))))))),((((52,48),20),(53,(23,(42,(19,18))))),((72,(((75,56),((51,46),45)),((8,7),(9,(30,2))))),(62,((58,32),(68,((69,(33,5)),(4,3))))))))))))))),1);
   tree tree_96 [p = 0.001, P = 0.355] = [&W 0.001266] (57,((17,((71,37),14)),((67,(60,16)),((70,(50,22)),((54,(11,((36,10),(13,(12,6))))),(((43,28),(24,(44,15))),((63,(31,((59,29),(34,(47,((74,61),(((73,64),(65,35)),26))))))),(((41,((66,38),27)),((40,(39,25)),(55,(49,21)))),((((52,48),20),(53,(23,(42,(19,18))))),((72,(((75,56),((51,46),45)),((8,7),(9,(30,2))))),((62,(58,32)),(68,((69,(33,5)),(4,3))))))))))))),1);
   tree tree_97 [p = 0.001, P = 0.357] = [&W 0.001200] (((67,(60,16)),(57,(17,((71,37),14)))),((70,(50,22)),(((11,(36,10)),(13,(12,6))),(54,(((43,28),(24,(44,15))),((63,(31,((59,29),(34,(47,((74,61),(((73,64),(65,35)),26))))))),(((41,((66,38),27)),((40,(39,25)),(55,(49,21)))),((((52,48),20),(53,(23,(42,(19,18))))),((72,(((75,56),((51,46),45)),((8,7),(9,(30,2))))),((62,(58,32)),((69,(33,5)),(68,(4,3)))))))))))),1);
   tree tree_98 [p = 0.001, P = 0.358] = [&W 0.001200] (((67,(60,16)),(57,(17,((71,37),14)))),((70,(50,22)),(((13,(11,(36,10))),(12,6)),(((43,28),(24,(44,15))),(54,((63,(31,((59,29),(34,(47,((74,61),(((73,64),(65,35)),26))))))),(((41,((66,38),27)),((40,(39,25)),(55,(49,21)))),((((52,48),20),(53,(23,(42,(19,18))))),((72,(((75,56),((51,46),45)),((8,7),(9,(30,2))))),((62,(58,32)),(68,((69,(33,5)),(4,3)))))))))))),1);
   tree tree_99 [p = 0.001, P = 0.359] = [&W 0.001200] (57,((17,((71,37),14)),((67,(60,16)),((70,(50,22)),((13,(11,((36,10),(12,6)))),(54,(((43,28),(24,(44,15))),((63,(31,((59,29),(34,(47,((74,61),(((73,64),(65,35)),26))))))),(((41,((66,38),27)),((40,(39,25)),(55,(49,21)))),((((52,48),20),(53,(23,(42,(19,18))))),((72,(((75,56),((51,46),45)),((8,7),(9,(30,2))))),((62,(58,32)),(68,((69,(33,5)),(4,3)))))))))))))),1);
   tree tree_100 [p = 0.001, P = 0.360] = [&W 0.001200] (((67,(60,16)),(57,(17,((71,37),14)))),((70,(50,22)),((((36,11),10),(13,(12,6))),(54,(((43,28),(24,(44,15))),((63,(31,((59,29),(34,(47,((74,61),(((73,64),(65,35)),26))))))),(((41,((66,38),27)),((40,(39,25)),(55,(49,21)))),((((52,48),20),(53,(23,(42,(19,18))))),((72,(((75,56),((51,46),45)),((8,7),(9,(30,2))))),((62,(58,32)),(68,((69,(33,5)),(4,3)))))))))))),1);
   tree tree_101 [p = 0.001, P = 0.361] = [&W 0.001200] ((57,((17,(67,(60,16))),((71,37),14))),((70,(50,22)),((13,((36,10),(11,(12,6)))),(54,(((43,28),(24,(44,15))),((63,(31,((59,29),(34,(47,((74,61),(((73,64),(65,35)),26))))))),(((41,((66,38),27)),((40,(39,25)),(55,(49,21)))),((((52,48),20),(53,(23,(42,(19,18))))),((72,(((75,56),((51,46),45)),((8,7),(9,(30,2))))),((62,(58,32)),(68,((69,(33,5)),(4,3)))))))))))),1);
   tree tree_102 [p = 0.001, P = 0.363] = [&W 0.001200] (((67,(60,16)),(57,(17,((71,37),14)))),((70,(50,22)),(((11,(36,10)),(13,(12,6))),(54,(((43,28),(24,(44,15))),(((41,((66,38),27)),((40,(39,25)),(55,(49,21)))),((63,(31,((59,29),(34,(47,((74,61),(((73,64),(65,35)),26))))))),((((52,48),20),(53,(23,(42,(19,18))))),((72,(((75,56),((51,46),45)),((8,7),(9,(30,2))))),((68,(62,(58,32))),((69,(33,5)),(4,3))))))))))),1);
   tree tree_103 [p = 0.001, P = 0.364] = [&W 0.001200] (((67,(60,16)),(57,(17,((71,37),14)))),((70,(50,22)),((11,((36,10),(13,(12,6)))),(54,(((43,28),(24,(44,15))),(((41,((66,38),27)),((40,(39,25)),(55,(49,21)))),((63,(31,((59,29),(34,(47,((74,61),(((73,64),(65,35)),26))))))),((((52,48),20),(53,(23,(42,(19,18))))),((72,(((75,56),((51,46),45)),((8,7),(9,(30,2))))),((58,32),(62,(68,((69,(33,5)),(4,3))))))))))))),1);
   tree tree_104 [p = 0.001, P = 0.365] = [&W 0.001133] ((70,(50,22)),(((67,(60,16)),(57,(17,((71,37),14)))),(((11,(36,10)),(13,(12,6))),(54,(((43,28),(24,(44,15))),(((41,((66,38),27)),((40,(39,25)),(55,(49,21)))),((63,(31,((59,29),(34,(47,((74,61),(((73,64),(65,35)),26))))))),((((52,48),20),(53,(23,(42,(19,18))))),((72,(((75,56),((51,46),45)),((8,7),(9,(30,2))))),((62,(58,32)),(68,((69,(33,5)),(4,3)))))))))))),1);
   tree tree_105 [p = 0.001, P = 0.366] = [&W 0.001133] (57,((17,((71,37),14)),((67,(60,16)),((70,(50,22)),(((11,(36,10)),(13,(12,6))),(54,(((43,28),(24,(44,15))),(((41,((66,38),27)),((40,(39,25)),(55,(49,21)))),((63,(31,((59,29),(34,(47,((74,61),(((73,64),(65,35)),26))))))),((((52,48),20),(53,(23,(42,(19,18))))),((72,(((75,56),((51,46),45)),((8,7),(9,(30,2))))),((58,32),(62,(68,((69,(33,5)),(4,3))))))))))))))),1);
   tree tree_106 [p = 0.001, P = 0.367] = [&W 0.001133] (((67,(60,16)),(57,(17,((71,37),14)))),((70,(50,22)),(((11,(36,10)),(13,(12,6))),(((43,28),(24,(44,15))),(54,((63,(31,((59,29),(34,(47,((74,61),(((73,64),(65,35)),26))))))),(((41,((66,38),27)),((40,(39,25)),(55,(49,21)))),((((52,48),20),(53,(23,(42,(19,18))))),((72,(((75,56),((51,46),45)),((8,7),(9,(30,2))))),(((68,62),(58,32)),((69,(33,5)),(4,3))))))))))),1);
   tree tree_107 [p = 0.001, P = 0.368] = [&W 0.001133] ((57,(17,((71,37),14))),((67,(60,16)),((70,(50,22)),(((11,(36,10)),(13,(12,6))),(54,(((43,28),(24,(44,15))),((63,((59,29),(31,(34,(47,((74,61),(((73,64),(65,35)),26))))))),(((41,((66,38),27)),((40,(39,25)),(55,(49,21)))),((((52,48),20),(53,(23,(42,(19,18))))),((72,(((75,56),((51,46),45)),((8,7),(9,(30,2))))),((62,(58,32)),(68,((69,(33,5)),(4,3))))))))))))),1);
   tree tree_108 [p = 0.001, P = 0.369] = [&W 0.001133] (((67,(60,16)),(57,(17,((71,37),14)))),((70,(50,22)),((13,((36,10),(11,(12,6)))),(54,(((43,28),(24,(44,15))),((63,(31,((59,29),(34,(47,((74,61),(((73,64),(65,35)),26))))))),(((41,((66,38),27)),((40,(39,25)),(55,(49,21)))),((((52,48),20),(53,(23,(42,(19,18))))),((72,(((75,56),((51,46),45)),((8,7),(9,(30,2))))),((58,32),(62,(68,((69,(33,5)),(4,3))))))))))))),1);
   tree tree_109 [p = 0.001, P = 0.371] = [&W 0.001133] (((67,(60,16)),(57,(17,((71,37),14)))),((70,(50,22)),((54,(11,((36,10),(13,(12,6))))),(((43,28),(24,(44,15))),(((41,((66,38),27)),((40,(39,25)),(55,(49,21)))),((63,(31,((59,29),(34,(47,((74,61),(((73,64),(65,35)),26))))))),((((52,48),20),(53,(23,(42,(19,18))))),((72,(((75,56),((51,46),45)),((8,7),(9,(30,2))))),((62,(58,32)),(68,((69,(33,5)),(4,3))))))))))),1);
   tree tree_110 [p = 0.001, P = 0.372] = [&W 0.001133] ((57,(17,((71,37),14))),((67,(60,16)),((70,(50,22)),(((36,10),(13,(11,(12,6)))),(54,(((43,28),(24,(44,15))),((63,(31,((59,29),(34,(47,((74,61),(((73,64),(65,35)),26))))))),(((41,((66,38),27)),((40,(39,25)),(55,(49,21)))),((((52,48),20),(53,(23,(42,(19,18))))),((72,(((75,56),((51,46),45)),((8,7),(9,(30,2))))),((62,(58,32)),(68,((69,(33,5)),(4,3))))))))))))),1);
   tree tree_111 [p = 0.001, P = 0.373] = [&W 0.001067] (57,((17,((71,37),14)),((67,(60,16)),((70,(50,22)),(((36,10),(13,(11,(12,6)))),(((43,28),(24,(44,15))),(54,((63,(31,((59,29),(34,(47,((74,61),(((73,64),(65,35)),26))))))),(((41,((66,38),27)),((40,(39,25)),(55,(49,21)))),((((52,48),20),(53,(23,(42,(19,18))))),((72,(((75,56),((51,46),45)),((8,7),(9,(30,2))))),((62,(58,32)),(68,((69,(33,5)),(4,3)))))))))))))),1);
   tree tree_112 [p = 0.001, P = 0.374] = [&W 0.001067] (((67,(60,16)),(57,(17,((71,37),14)))),((70,(50,22)),(((11,(36,10)),(13,(12,6))),(54,(((43,28),(24,(44,15))),(((41,((66,38),27)),((40,(39,25)),(55,(49,21)))),((63,(31,((59,29),(34,(47,((74,61),(((73,64),(65,35)),26))))))),((((52,48),20),(53,(23,(42,(19,18))))),((72,(((75,56),((51,46),45)),((8,7),(9,(30,2))))),((58,32),((68,62),((69,(33,5)),(4,3)))))))))))),1);
   tree tree_113 [p = 0.001, P = 0.375] = [&W 0.001067] ((57,((17,(67,(60,16))),((71,37),14))),((70,(50,22)),((11,((36,10),(13,(12,6)))),(54,(((43,28),(24,(44,15))),((63,(31,((59,29),(34,(47,((74,61),(((73,64),(65,35)),26))))))),(((41,((66,38),27)),((40,(39,25)),(55,(49,21)))),((((52,48),20),(53,(23,(42,(19,18))))),((72,(((75,56),((51,46),45)),((8,7),(9,(30,2))))),((62,(58,32)),(68,((69,(33,5)),(4,3)))))))))))),1);
   tree tree_114 [p = 0.001, P = 0.376] = [&W 0.001067] (57,((17,((71,37),14)),((67,(60,16)),((70,(50,22)),(((11,(36,10)),(13,(12,6))),((54,((43,28),(24,(44,15)))),((63,(31,((59,29),(34,(47,((74,61),(((73,64),(65,35)),26))))))),(((41,((66,38),27)),((40,(39,25)),(55,(49,21)))),((((52,48),20),(53,(23,(42,(19,18))))),((72,(((75,56),((51,46),45)),((8,7),(9,(30,2))))),(((68,62),(58,32)),((69,(33,5)),(4,3)))))))))))),1);
   tree tree_115 [p = 0.001, P = 0.377] = [&W 0.001067] (57,((17,((71,37),14)),((67,(60,16)),((70,(50,22)),(((36,10),(11,(13,(12,6)))),((54,((43,28),(24,(44,15)))),((63,(31,((59,29),(34,(47,((74,61),(((73,64),(65,35)),26))))))),(((41,((66,38),27)),((40,(39,25)),(55,(49,21)))),((((52,48),20),(53,(23,(42,(19,18))))),((72,(((75,56),((51,46),45)),((8,7),(9,(30,2))))),((62,(58,32)),(68,((69,(33,5)),(4,3))))))))))))),1);
   tree tree_116 [p = 0.001, P = 0.378] = [&W 0.001067] (57,((17,((71,37),14)),((67,(60,16)),((70,(50,22)),((11,((36,10),(13,(12,6)))),(54,(((43,28),(24,(44,15))),((63,(31,((59,29),(34,(47,((74,61),(((73,64),(65,35)),26))))))),(((41,((66,38),27)),((40,(39,25)),(55,(49,21)))),((((52,48),20),(53,(23,(42,(19,18))))),((72,(((75,56),((51,46),45)),((8,7),(9,(30,2))))),(((68,62),(58,32)),((69,(33,5)),(4,3))))))))))))),1);
   tree tree_117 [p = 0.001, P = 0.379] = [&W 0.001067] (((67,(60,16)),(57,(17,((71,37),14)))),((70,(50,22)),(((11,(36,10)),(13,(12,6))),((54,((43,28),(24,(44,15)))),((63,(31,((59,29),(34,(47,((74,61),(((73,64),(65,35)),26))))))),(((41,((66,38),27)),((40,(39,25)),(55,(49,21)))),((((52,48),20),(53,(23,(42,(19,18))))),((72,(((75,56),((51,46),45)),((8,7),(9,(30,2))))),(((68,62),(58,32)),((69,(33,5)),(4,3)))))))))),1);
   tree tree_118 [p = 0.001, P = 0.380] = [&W 0.001000] (((67,(60,16)),(57,(17,((71,37),14)))),((70,(50,22)),(((11,(36,10)),(13,(12,6))),(54,(((43,28),(24,(44,15))),((63,(31,((59,29),(34,(47,((74,61),(((73,64),(65,35)),26))))))),(((41,((66,38),27)),((40,(39,25)),(55,(49,21)))),((((52,48),20),(53,(23,(42,(19,18))))),((72,(((75,56),((51,46),45)),((8,7),(9,(30,2))))),(68,((62,(58,32)),((69,(33,5)),(4,3)))))))))))),1);
   tree tree_119 [p = 0.001, P = 0.381] = [&W 0.001000] (((67,(60,16)),(57,(17,((71,37),14)))),((70,(50,22)),((13,((11,(36,10)),(12,6))),(((43,28),(24,(44,15))),(54,((63,(31,((59,29),(34,(47,((74,61),(((73,64),(65,35)),26))))))),(((41,((66,38),27)),((40,(39,25)),(55,(49,21)))),((((52,48),20),(53,(23,(42,(19,18))))),((72,(((75,56),((51,46),45)),((8,7),(9,(30,2))))),((62,(58,32)),(68,((69,(33,5)),(4,3)))))))))))),1);
   tree tree_120 [p = 0.001, P = 0.382] = [&W 0.001000] (((67,(60,16)),(57,(17,((71,37),14)))),((70,(50,22)),(((36,10),(13,(11,(12,6)))),(54,(((43,28),(24,(44,15))),((63,(31,((59,29),(34,(47,((74,61),(((73,64),(65,35)),26))))))),(((41,((66,38),27)),((40,(39,25)),(55,(49,21)))),((((52,48),20),(53,(23,(42,(19,18))))),((72,(((75,56),((51,46),45)),((8,7),(9,(30,2))))),(62,((58,32),(68,((69,(33,5)),(4,3))))))))))))),1);
   tree tree_121 [p = 0.001, P = 0.383] = [&W 0.001000] (((67,(60,16)),(57,(17,((71,37),14)))),((70,(50,22)),(((13,(11,(36,10))),(12,6)),(54,(((43,28),(24,(44,15))),((63,(31,((59,29),(34,(47,((74,61),(((73,64),(65,35)),26))))))),(((41,((66,38),27)),((40,(39,25)),(55,(49,21)))),((((52,48),20),(53,(23,(42,(19,18))))),((72,(((75,56),((51,46),45)),((8,7),(9,(30,2))))),((58,32),(62,(68,((69,(33,5)),(4,3))))))))))))),1);
   tree tree_122 [p = 0.001, P = 0.384] = [&W 0.001000] (57,((17,((71,37),14)),((67,(60,16)),((70,(50,22)),(((13,(11,(36,10))),(12,6)),((54,((43,28),(24,(44,15)))),((63,(31,((59,29),(34,(47,((74,61),(((73,64),(65,35)),26))))))),(((41,((66,38),27)),((40,(39,25)),(55,(49,21)))),((((52,48),20),(53,(23,(42,(19,18))))),((72,(((75,56),((51,46),45)),((8,7),(9,(30,2))))),((62,(58,32)),(68,((69,(33,5)),(4,3))))))))))))),1);
   tree tree_123 [p = 0.001, P = 0.385] = [&W 0.001000] (57,((17,((71,37),14)),((67,(60,16)),((70,(50,22)),((54,((11,(36,10)),(13,(12,6)))),(((43,28),(24,(44,15))),((63,(31,((59,29),(34,(47,((74,61),(((73,64),(65,35)),26))))))),(((41,((66,38),27)),((40,(39,25)),(55,(49,21)))),((((52,48),20),(53,(23,(42,(19,18))))),((72,(((75,56),((51,46),45)),((8,7),(9,(30,2))))),((62,(58,32)),(68,((69,(33,5)),(4,3))))))))))))),1);
   tree tree_124 [p = 0.001, P = 0.386] = [&W 0.001000] ((57,((17,(67,(60,16))),((71,37),14))),((70,(50,22)),(((11,(36,10)),(13,(12,6))),(((43,28),(24,(44,15))),(54,((63,(31,((59,29),(34,(47,((74,61),(((73,64),(65,35)),26))))))),(((41,((66,38),27)),((40,(39,25)),(55,(49,21)))),((((52,48),20),(53,(23,(42,(19,18))))),((72,(((75,56),((51,46),45)),((8,7),(9,(30,2))))),((62,(58,32)),(68,((69,(33,5)),(4,3)))))))))))),1);
   tree tree_125 [p = 0.001, P = 0.387] = [&W 0.001000] (57,((17,((71,37),14)),((67,(60,16)),((70,(50,22)),(((36,10),(11,(13,(12,6)))),(((43,28),(24,(44,15))),(54,((63,(31,((59,29),(34,(47,((74,61),(((73,64),(65,35)),26))))))),(((41,((66,38),27)),((40,(39,25)),(55,(49,21)))),((((52,48),20),(53,(23,(42,(19,18))))),((72,(((75,56),((51,46),45)),((8,7),(9,(30,2))))),((62,(58,32)),(68,((69,(33,5)),(4,3)))))))))))))),1);
   tree tree_126 [p = 0.001, P = 0.388] = [&W 0.001000] (57,((17,((71,37),14)),((67,(60,16)),((70,(50,22)),((11,((36,10),(13,(12,6)))),((54,((43,28),(24,(44,15)))),((63,(31,((59,29),(34,(47,((74,61),(((73,64),(65,35)),26))))))),(((41,((66,38),27)),((40,(39,25)),(55,(49,21)))),((((52,48),20),(53,(23,(42,(19,18))))),((72,(((75,56),((51,46),45)),((8,7),(9,(30,2))))),((62,(58,32)),(68,((69,(33,5)),(4,3))))))))))))),1);
   tree tree_127 [p = 0.001, P = 0.389] = [&W 0.001000] (57,((17,((71,37),14)),((67,(60,16)),((70,(50,22)),(((13,(11,(36,10))),(12,6)),(54,(((43,28),(24,(44,15))),(((41,((66,38),27)),((40,(39,25)),(55,(49,21)))),((63,(31,((59,29),(34,(47,((74,61),(((73,64),(65,35)),26))))))),((((52,48),20),(53,(23,(42,(19,18))))),((72,(((75,56),((51,46),45)),((8,7),(9,(30,2))))),((62,(58,32)),(68,((69,(33,5)),(4,3)))))))))))))),1);
   tree tree_128 [p = 0.001, P = 0.390] = [&W 0.001000] (57,((17,((71,37),14)),((67,(60,16)),((70,(50,22)),(((11,(36,10)),(13,(12,6))),(54,(((43,28),(24,(44,15))),((63,(31,((59,29),(34,(47,((74,61),(((73,64),(65,35)),26))))))),(((41,((66,38),27)),((40,(39,25)),(55,(49,21)))),((((52,48),20),(53,(23,(42,(19,18))))),((72,(((75,56),((51,46),45)),((8,7),(9,(30,2))))),(68,((62,(58,32)),((69,(33,5)),(4,3)))))))))))))),1);
   tree tree_129 [p = 0.001, P = 0.391] = [&W 0.001000] (57,((17,((71,37),14)),((67,(60,16)),((70,(50,22)),(((13,(11,(36,10))),(12,6)),(54,(((43,28),(24,(44,15))),((63,(31,((59,29),(34,(47,((74,61),(((73,64),(65,35)),26))))))),(((41,((66,38),27)),((40,(39,25)),(55,(49,21)))),((((52,48),20),(53,(23,(42,(19,18))))),((72,(((75,56),((51,46),45)),((8,7),(9,(30,2))))),(((68,62),(58,32)),((69,(33,5)),(4,3))))))))))))),1);
   tree tree_130 [p = 0.001, P = 0.392] = [&W 0.001000] (57,((17,((71,37),14)),((67,(60,16)),((70,(50,22)),(((36,10),(13,(11,(12,6)))),(54,(((43,28),(24,(44,15))),((63,(31,((59,29),(34,(47,((74,61),(((73,64),(65,35)),26))))))),(((41,((66,38),27)),((40,(39,25)),(55,(49,21)))),((((52,48),20),(53,(23,(42,(19,18))))),((72,(((75,56),((51,46),45)),((8,7),(9,(30,2))))),(((68,62),(58,32)),((69,(33,5)),(4,3))))))))))))),1);
   tree tree_131 [p = 0.001, P = 0.393] = [&W 0.000933] (((67,(60,16)),(57,(17,((71,37),14)))),((70,(50,22)),((13,((36,10),(11,(12,6)))),(54,(((43,28),(24,(44,15))),((63,(31,((59,29),(34,(47,((74,61),(((73,64),(65,35)),26))))))),(((41,((66,38),27)),((40,(39,25)),(55,(49,21)))),((((52,48),20),(53,(23,(42,(19,18))))),((72,(((75,56),((51,46),45)),((8,7),(9,(30,2))))),(62,((58,32),(68,((69,(33,5)),(4,3))))))))))))),1);
   tree tree_132 [p = 0.001, P = 0.394] = [&W 0.000933] ((57,(17,((71,37),14))),((67,(60,16)),((70,(50,22)),((11,((36,10),(13,(12,6)))),(54,(((43,28),(24,(44,15))),(((41,((66,38),27)),((40,(39,25)),(55,(49,21)))),((63,(31,((59,29),(34,(47,((74,61),(((73,64),(65,35)),26))))))),((((52,48),20),(53,(23,(42,(19,18))))),((72,(((75,56),((51,46),45)),((8,7),(9,(30,2))))),((62,(58,32)),(68,((69,(33,5)),(4,3))))))))))))),1);
   tree tree_133 [p = 0.001, P = 0.395] = [&W 0.000933] (57,((17,((71,37),14)),((67,(60,16)),((70,(50,22)),(((36,(11,10)),(13,(12,6))),(54,(((43,28),(24,(44,15))),((63,(31,((59,29),(34,(47,((74,61),(((73,64),(65,35)),26))))))),(((41,((66,38),27)),((40,(39,25)),(55,(49,21)))),((((52,48),20),(53,(23,(42,(19,18))))),((72,(((75,56),((51,46),45)),((8,7),(9,(30,2))))),((62,(58,32)),(68,((69,(33,5)),(4,3)))))))))))))),1);
   tree tree_134 [p = 0.001, P = 0.396] = [&W 0.000933] (57,((17,((71,37),14)),((67,(60,16)),((70,(50,22)),((11,((36,10),(13,(12,6)))),(54,(((43,28),(24,(44,15))),((63,(31,((59,29),(34,(47,((74,61),(((73,64),(65,35)),26))))))),(((41,((66,38),27)),((40,(39,25)),(55,(49,21)))),((((52,48),20),(53,(23,(42,(19,18))))),((72,(((75,56),((51,46),45)),((8,7),(9,(30,2))))),((58,32),(62,(68,((69,(33,5)),(4,3))))))))))))))),1);
   tree tree_135 [p = 0.001, P = 0.397] = [&W 0.000933] (((67,(60,16)),(57,(17,((71,37),14)))),((70,(50,22)),(((36,10),(11,(13,(12,6)))),(54,(((43,28),(24,(44,15))),((63,(31,((59,29),(34,(47,((74,61),(((73,64),(65,35)),26))))))),(((41,((66,38),27)),((40,(39,25)),(55,(49,21)))),((((52,48),20),(53,(23,(42,(19,18))))),((72,(((75,56),((51,46),45)),((8,7),(9,(30,2))))),((62,(58,32)),((69,(33,5)),(68,(4,3)))))))))))),1);
   tree tree_136 [p = 0.001, P = 0.398] = [&W 0.000933] (57,((17,((71,37),14)),((67,(60,16)),((70,(50,22)),(((11,(36,10)),(13,(12,6))),((54,((43,28),(24,(44,15)))),((63,(31,((59,29),(34,(47,((74,61),(((73,64),(65,35)),26))))))),(((41,((66,38),27)),((40,(39,25)),(55,(49,21)))),((((52,48),20),(53,(23,(42,(19,18))))),((72,(((75,56),((51,46),45)),((8,7),(9,(30,2))))),(62,((58,32),(68,((69,(33,5)),(4,3)))))))))))))),1);
   tree tree_137 [p = 0.001, P = 0.399] = [&W 0.000933] (((67,(60,16)),(57,(17,((71,37),14)))),((70,(50,22)),(((13,(11,(36,10))),(12,6)),(54,(((43,28),(24,(44,15))),((63,(31,((59,29),(34,(47,((74,61),(((73,64),(65,35)),26))))))),(((41,((66,38),27)),((40,(39,25)),(55,(49,21)))),((((52,48),20),(53,(23,(42,(19,18))))),((72,(((75,56),((51,46),45)),((8,7),(9,(30,2))))),(((68,62),(58,32)),((69,(33,5)),(4,3))))))))))),1);
   tree tree_138 [p = 0.001, P = 0.400] = [&W 0.000933] (((67,(60,16)),(57,(17,((71,37),14)))),((70,(50,22)),(((11,(36,10)),(13,(12,6))),(54,(((43,28),(24,(44,15))),((63,((59,29),(31,(34,(47,((74,61),(((73,64),(65,35)),26))))))),(((41,((66,38),27)),((40,(39,25)),(55,(49,21)))),((((52,48),20),(53,(23,(42,(19,18))))),((72,(((75,56),((51,46),45)),((8,7),(9,(30,2))))),(62,((58,32),(68,((69,(33,5)),(4,3))))))))))))),1);
   tree tree_139 [p = 0.001, P = 0.401] = [&W 0.000933] ((57,(17,((71,37),14))),((67,(60,16)),((70,(50,22)),(((11,(36,10)),(13,(12,6))),(54,(((43,28),(24,(44,15))),(((41,((66,38),27)),((40,(39,25)),(55,(49,21)))),((63,(31,((59,29),(34,(47,((74,61),(((73,64),(65,35)),26))))))),((((52,48),20),(53,(23,(42,(19,18))))),((72,(((75,56),((51,46),45)),((8,7),(9,(30,2))))),(62,((58,32),(68,((69,(33,5)),(4,3)))))))))))))),1);
   tree tree_140 [p = 0.001, P = 0.401] = [&W 0.000867] (((67,(60,16)),(57,(17,((71,37),14)))),((70,(50,22)),(((36,10),((13,11),(12,6))),(54,(((43,28),(24,(44,15))),((63,(31,((59,29),(34,(47,((74,61),(((73,64),(65,35)),26))))))),(((41,((66,38),27)),((40,(39,25)),(55,(49,21)))),((((52,48),20),(53,(23,(42,(19,18))))),((72,(((75,56),((51,46),45)),((8,7),(9,(30,2))))),((62,(58,32)),(68,((69,(33,5)),(4,3)))))))))))),1);
   tree tree_141 [p = 0.001, P = 0.402] = [&W 0.000867] (((67,(60,16)),(57,(17,((71,37),14)))),((70,(50,22)),(((11,(36,10)),(13,(12,6))),(((43,28),(24,(44,15))),(54,(((41,((66,38),27)),((40,(39,25)),(55,(49,21)))),((63,(31,((59,29),(34,(47,((74,61),(((73,64),(65,35)),26))))))),((((52,48),20),(53,(23,(42,(19,18))))),((72,(((75,56),((51,46),45)),((8,7),(9,(30,2))))),((62,(58,32)),(68,((69,(33,5)),(4,3)))))))))))),1);
   tree tree_142 [p = 0.001, P = 0.403] = [&W 0.000867] (((67,(60,16)),(57,(17,((71,37),14)))),((70,(50,22)),(((36,10),(11,(13,(12,6)))),(((43,28),(24,(44,15))),(54,((63,(31,((59,29),(34,(47,((74,61),(((73,64),(65,35)),26))))))),(((41,((66,38),27)),((40,(39,25)),(55,(49,21)))),((((52,48),20),(53,(23,(42,(19,18))))),((72,(((75,56),((51,46),45)),((8,7),(9,(30,2))))),((62,(58,32)),(68,((69,(33,5)),(4,3)))))))))))),1);
   tree tree_143 [p = 0.001, P = 0.404] = [&W 0.000867] ((57,(17,((71,37),14))),((67,(60,16)),((70,(50,22)),(((11,(36,10)),(13,(12,6))),(54,(((43,28),(24,(44,15))),((63,(31,((59,29),(34,(47,((74,61),(((73,64),(65,35)),26))))))),(((41,((66,38),27)),((40,(39,25)),(55,(49,21)))),((((52,48),20),(53,(23,(42,(19,18))))),((72,(((75,56),((51,46),45)),((8,7),(9,(30,2))))),((68,(62,(58,32))),((69,(33,5)),(4,3)))))))))))),1);
   tree tree_144 [p = 0.001, P = 0.405] = [&W 0.000867] (((67,(60,16)),(57,(17,((71,37),14)))),((70,(50,22)),((11,((36,10),(13,(12,6)))),(54,(((43,28),(24,(44,15))),((63,(31,((59,29),(34,(47,((74,61),(((73,64),(65,35)),26))))))),(((41,((66,38),27)),((40,(39,25)),(55,(49,21)))),((((52,48),20),(53,(23,(42,(19,18))))),((72,(((75,56),((51,46),45)),((8,7),(9,(30,2))))),((68,62),((58,32),((69,(33,5)),(4,3)))))))))))),1);
   tree tree_145 [p = 0.001, P = 0.406] = [&W 0.000867] ((57,((17,(67,(60,16))),((71,37),14))),((70,(50,22)),(((11,(36,10)),(13,(12,6))),(54,(((43,28),(24,(44,15))),(((41,((66,38),27)),((40,(39,25)),(55,(49,21)))),((63,(31,((59,29),(34,(47,((74,61),(((73,64),(65,35)),26))))))),((((52,48),20),(53,(23,(42,(19,18))))),((72,(((75,56),((51,46),45)),((8,7),(9,(30,2))))),(62,((58,32),(68,((69,(33,5)),(4,3))))))))))))),1);
   tree tree_146 [p = 0.001, P = 0.407] = [&W 0.000867] (57,((17,((71,37),14)),((67,(60,16)),((70,(50,22)),((11,((36,10),(13,(12,6)))),(54,(((43,28),(24,(44,15))),((63,(31,((59,29),(34,(47,((74,61),(((73,64),(65,35)),26))))))),(((41,((66,38),27)),((40,(39,25)),(55,(49,21)))),((((52,48),20),(53,(23,(42,(19,18))))),((72,(((75,56),((51,46),45)),((8,7),(9,(30,2))))),(62,((58,32),(68,((69,(33,5)),(4,3))))))))))))))),1);
   tree tree_147 [p = 0.001, P = 0.408] = [&W 0.000867] ((57,(17,((71,37),14))),((67,(60,16)),((70,(50,22)),((11,((36,10),(13,(12,6)))),(((43,28),(24,(44,15))),(54,((63,(31,((59,29),(34,(47,((74,61),(((73,64),(65,35)),26))))))),(((41,((66,38),27)),((40,(39,25)),(55,(49,21)))),((((52,48),20),(53,(23,(42,(19,18))))),((72,(((75,56),((51,46),45)),((8,7),(9,(30,2))))),((62,(58,32)),(68,((69,(33,5)),(4,3))))))))))))),1);
   tree tree_148 [p = 0.001, P = 0.408] = [&W 0.000867] (((67,(60,16)),(57,(17,((71,37),14)))),((70,(50,22)),(((11,(36,10)),(13,(12,6))),((54,((43,28),(24,(44,15)))),((63,((59,29),(31,(34,(47,((74,61),(((73,64),(65,35)),26))))))),(((41,((66,38),27)),((40,(39,25)),(55,(49,21)))),((((52,48),20),(53,(23,(42,(19,18))))),((72,(((75,56),((51,46),45)),((8,7),(9,(30,2))))),((62,(58,32)),(68,((69,(33,5)),(4,3))))))))))),1);
   tree tree_149 [p = 0.001, P = 0.409] = [&W 0.000867] (57,((17,((71,37),14)),((67,(60,16)),((70,(50,22)),((11,(13,((36,10),(12,6)))),(54,(((43,28),(24,(44,15))),((63,(31,((59,29),(34,(47,((74,61),(((73,64),(65,35)),26))))))),(((41,((66,38),27)),((40,(39,25)),(55,(49,21)))),((((52,48),20),(53,(23,(42,(19,18))))),((72,(((75,56),((51,46),45)),((8,7),(9,(30,2))))),((62,(58,32)),(68,((69,(33,5)),(4,3)))))))))))))),1);
   tree tree_150 [p = 0.001, P = 0.410] = [&W 0.000867] (57,((17,((71,37),14)),((67,(60,16)),((70,(50,22)),(((36,10),(11,(13,(12,6)))),(54,(((43,28),(24,(44,15))),((63,(31,((59,29),(34,(47,((74,61),(((73,64),(65,35)),26))))))),(((41,((66,38),27)),((40,(39,25)),(55,(49,21)))),((((52,48),20),(53,(23,(42,(19,18))))),((72,(((75,56),((51,46),45)),((8,7),(9,(30,2))))),(((68,62),(58,32)),((69,(33,5)),(4,3))))))))))))),1);
   tree tree_151 [p = 0.001, P = 0.411] = [&W 0.000867] ((57,((67,(60,16)),(17,((71,37),14)))),((70,(50,22)),(((11,(36,10)),(13,(12,6))),((54,((43,28),(24,(44,15)))),((63,(31,((59,29),(34,(47,((74,61),(((73,64),(65,35)),26))))))),(((41,((66,38),27)),((40,(39,25)),(55,(49,21)))),((((52,48),20),(53,(23,(42,(19,18))))),((72,(((75,56),((51,46),45)),((8,7),(9,(30,2))))),((62,(58,32)),(68,((69,(33,5)),(4,3))))))))))),1);
   tree tree_152 [p = 0.001, P = 0.412] = [&W 0.000867] (57,((17,((71,37),14)),((67,(60,16)),((70,(50,22)),(((11,(36,10)),(13,(12,6))),((54,((43,28),(24,(44,15)))),(((41,((66,38),27)),((40,(39,25)),(55,(49,21)))),((63,(31,((59,29),(34,(47,((74,61),(((73,64),(65,35)),26))))))),((((52,48),20),(53,(23,(42,(19,18))))),((72,(((75,56),((51,46),45)),((8,7),(9,(30,2))))),((62,(58,32)),(68,((69,(33,5)),(4,3))))))))))))),1);
   tree tree_153 [p = 0.001, P = 0.413] = [&W 0.000867] (((67,(60,16)),(57,(17,((71,37),14)))),((70,(50,22)),((13,((36,10),(11,(12,6)))),(((43,28),(24,(44,15))),(54,((63,(31,((59,29),(34,(47,((74,61),(((73,64),(65,35)),26))))))),(((41,((66,38),27)),((40,(39,25)),(55,(49,21)))),((((52,48),20),(53,(23,(42,(19,18))))),((72,(((75,56),((51,46),45)),((8,7),(9,(30,2))))),((62,(58,32)),(68,((69,(33,5)),(4,3)))))))))))),1);
   tree tree_154 [p = 0.001, P = 0.414] = [&W 0.000867] (((67,(60,16)),(57,(17,((71,37),14)))),((70,(50,22)),((11,((36,10),(13,(12,6)))),(54,(((43,28),(24,(44,15))),(((41,((66,38),27)),((40,(39,25)),(55,(49,21)))),((63,(31,((59,29),(34,(47,((74,61),(((73,64),(65,35)),26))))))),((((52,48),20),(53,(23,(42,(19,18))))),((72,(((75,56),((51,46),45)),((8,7),(9,(30,2))))),(62,((58,32),(68,((69,(33,5)),(4,3))))))))))))),1);
   tree tree_155 [p = 0.001, P = 0.414] = [&W 0.000800] ((70,(50,22)),(((67,(60,16)),(57,(17,((71,37),14)))),((11,((36,10),(13,(12,6)))),(54,(((43,28),(24,(44,15))),((63,(31,((59,29),(34,(47,((74,61),(((73,64),(65,35)),26))))))),(((41,((66,38),27)),((40,(39,25)),(55,(49,21)))),((((52,48),20),(53,(23,(42,(19,18))))),((72,(((75,56),((51,46),45)),((8,7),(9,(30,2))))),((62,(58,32)),(68,((69,(33,5)),(4,3)))))))))))),1);
   tree tree_156 [p = 0.001, P = 0.415] = [&W 0.000800] ((57,(17,((71,37),14))),((67,(60,16)),((70,(50,22)),((((13,11),(36,10)),(12,6)),(54,(((43,28),(24,(44,15))),((63,(31,((59,29),(34,(47,((74,61),(((73,64),(65,35)),26))))))),(((41,((66,38),27)),((40,(39,25)),(55,(49,21)))),((((52,48),20),(53,(23,(42,(19,18))))),((72,(((75,56),((51,46),45)),((8,7),(9,(30,2))))),((62,(58,32)),(68,((69,(33,5)),(4,3))))))))))))),1);
   tree tree_157 [p = 0.001, P = 0.416] = [&W 0.000800] (57,((17,((71,37),14)),((67,(60,16)),((70,(50,22)),((13,((36,10),(11,(12,6)))),(54,(((43,28),(24,(44,15))),(((41,((66,38),27)),((40,(39,25)),(55,(49,21)))),((63,(31,((59,29),(34,(47,((74,61),(((73,64),(65,35)),26))))))),((((52,48),20),(53,(23,(42,(19,18))))),((72,(((75,56),((51,46),45)),((8,7),(9,(30,2))))),((62,(58,32)),(68,((69,(33,5)),(4,3)))))))))))))),1);
   tree tree_158 [p = 0.001, P = 0.417] = [&W 0.000800] ((57,((17,(67,(60,16))),((71,37),14))),((70,(50,22)),(((36,10),(13,(11,(12,6)))),(54,(((43,28),(24,(44,15))),((63,(31,((59,29),(34,(47,((74,61),(((73,64),(65,35)),26))))))),(((41,((66,38),27)),((40,(39,25)),(55,(49,21)))),((((52,48),20),(53,(23,(42,(19,18))))),((72,(((75,56),((51,46),45)),((8,7),(9,(30,2))))),((62,(58,32)),(68,((69,(33,5)),(4,3)))))))))))),1);
   tree tree_159 [p = 0.001, P = 0.418] = [&W 0.000800] (57,((17,((71,37),14)),((67,(60,16)),((70,(50,22)),(((36,10),(13,(11,(12,6)))),((54,((43,28),(24,(44,15)))),((63,(31,((59,29),(34,(47,((74,61),(((73,64),(65,35)),26))))))),(((41,((66,38),27)),((40,(39,25)),(55,(49,21)))),((((52,48),20),(53,(23,(42,(19,18))))),((72,(((75,56),((51,46),45)),((8,7),(9,(30,2))))),((62,(58,32)),(68,((69,(33,5)),(4,3))))))))))))),1);
   tree tree_160 [p = 0.001, P = 0.418] = [&W 0.000800] ((57,(17,((71,37),14))),((67,(60,16)),((70,(50,22)),(((13,(36,10)),(11,(12,6))),(54,(((43,28),(24,(44,15))),((63,(31,((59,29),(34,(47,((74,61),(((73,64),(65,35)),26))))))),(((41,((66,38),27)),((40,(39,25)),(55,(49,21)))),((((52,48),20),(53,(23,(42,(19,18))))),((72,(((75,56),((51,46),45)),((8,7),(9,(30,2))))),((62,(58,32)),(68,((69,(33,5)),(4,3))))))))))))),1);
   tree tree_161 [p = 0.001, P = 0.419] = [&W 0.000800] (((67,(60,16)),(57,(17,((71,37),14)))),((70,(50,22)),(((11,(36,10)),(13,(12,6))),((54,((43,28),(24,(44,15)))),(((41,((66,38),27)),((40,(39,25)),(55,(49,21)))),((63,(31,((59,29),(34,(47,((74,61),(((73,64),(65,35)),26))))))),((((52,48),20),(53,(23,(42,(19,18))))),((72,(((75,56),((51,46),45)),((8,7),(9,(30,2))))),((58,32),(62,(68,((69,(33,5)),(4,3)))))))))))),1);
   tree tree_162 [p = 0.001, P = 0.420] = [&W 0.000800] ((70,(50,22)),(((67,(60,16)),(57,(17,((71,37),14)))),(((11,(36,10)),(13,(12,6))),(54,(((43,28),(24,(44,15))),((63,(31,((59,29),(34,(47,((74,61),(((73,64),(65,35)),26))))))),(((41,((66,38),27)),((40,(39,25)),(55,(49,21)))),((((52,48),20),(53,(23,(42,(19,18))))),((72,(((75,56),((51,46),45)),((8,7),(9,(30,2))))),(((68,62),(58,32)),((69,(33,5)),(4,3))))))))))),1);
   tree tree_163 [p = 0.001, P = 0.421] = [&W 0.000800] ((57,(17,((71,37),14))),((67,(60,16)),((70,(50,22)),((13,((11,(36,10)),(12,6))),(54,(((43,28),(24,(44,15))),((63,(31,((59,29),(34,(47,((74,61),(((73,64),(65,35)),26))))))),(((41,((66,38),27)),((40,(39,25)),(55,(49,21)))),((((52,48),20),(53,(23,(42,(19,18))))),((72,(((75,56),((51,46),45)),((8,7),(9,(30,2))))),((62,(58,32)),(68,((69,(33,5)),(4,3))))))))))))),1);
   tree tree_164 [p = 0.001, P = 0.422] = [&W 0.000800] ((70,(50,22)),(((67,(60,16)),(57,(17,((71,37),14)))),(((11,(36,10)),(13,(12,6))),(54,(((43,28),(24,(44,15))),((63,(31,((59,29),(34,(47,((74,61),(((73,64),(65,35)),26))))))),(((41,((66,38),27)),((40,(39,25)),(55,(49,21)))),((((52,48),20),(53,(23,(42,(19,18))))),((72,(((75,56),((51,46),45)),((8,7),(9,(30,2))))),(62,((58,32),(68,((69,(33,5)),(4,3))))))))))))),1);
   tree tree_165 [p = 0.001, P = 0.422] = [&W 0.000800] (((67,(60,16)),(57,(17,((71,37),14)))),((70,(50,22)),((13,((36,10),(11,(12,6)))),(54,(((43,28),(24,(44,15))),((63,(31,((59,29),(34,(47,((74,61),(((73,64),(65,35)),26))))))),(((41,((66,38),27)),((40,(39,25)),(55,(49,21)))),((((52,48),20),(53,(23,(42,(19,18))))),((72,(((75,56),((51,46),45)),((8,7),(9,(30,2))))),(((68,62),(58,32)),((69,(33,5)),(4,3))))))))))),1);
   tree tree_166 [p = 0.001, P = 0.423] = [&W 0.000800] (((67,(60,16)),(57,(17,((71,37),14)))),((70,(50,22)),(((13,(11,(36,10))),(12,6)),(54,(((43,28),(24,(44,15))),(((41,((66,38),27)),((40,(39,25)),(55,(49,21)))),((63,(31,((59,29),(34,(47,((74,61),(((73,64),(65,35)),26))))))),((((52,48),20),(53,(23,(42,(19,18))))),((72,(((75,56),((51,46),45)),((8,7),(9,(30,2))))),(62,((58,32),(68,((69,(33,5)),(4,3))))))))))))),1);
   tree tree_167 [p = 0.001, P = 0.424] = [&W 0.000800] (57,((17,((71,37),14)),((67,(60,16)),((70,(50,22)),((13,((36,10),(11,(12,6)))),(54,(((43,28),(24,(44,15))),((63,(31,((59,29),(34,(47,((74,61),(((73,64),(65,35)),26))))))),(((41,((66,38),27)),((40,(39,25)),(55,(49,21)))),((((52,48),20),(53,(23,(42,(19,18))))),((72,(((75,56),((51,46),45)),((8,7),(9,(30,2))))),(62,((58,32),(68,((69,(33,5)),(4,3))))))))))))))),1);
   tree tree_168 [p = 0.001, P = 0.425] = [&W 0.000800] ((57,((17,(67,(60,16))),((71,37),14))),((70,(50,22)),((11,((36,10),(13,(12,6)))),(54,(((43,28),(24,(44,15))),((63,(31,((59,29),(34,(47,((74,61),(((73,64),(65,35)),26))))))),(((41,((66,38),27)),((40,(39,25)),(55,(49,21)))),((((52,48),20),(53,(23,(42,(19,18))))),((72,(((75,56),((51,46),45)),((8,7),(9,(30,2))))),(62,((58,32),(68,((69,(33,5)),(4,3))))))))))))),1);
   tree tree_169 [p = 0.001, P = 0.426] = [&W 0.000800] (57,((17,((71,37),14)),((67,(60,16)),((70,(50,22)),(((13,(11,(36,10))),(12,6)),(54,(((43,28),(24,(44,15))),((63,((59,29),(31,(34,(47,((74,61),(((73,64),(65,35)),26))))))),(((41,((66,38),27)),((40,(39,25)),(55,(49,21)))),((((52,48),20),(53,(23,(42,(19,18))))),((72,(((75,56),((51,46),45)),((8,7),(9,(30,2))))),((62,(58,32)),(68,((69,(33,5)),(4,3)))))))))))))),1);
   tree tree_170 [p = 0.001, P = 0.426] = [&W 0.000800] (((67,(60,16)),(57,(17,((71,37),14)))),((70,(50,22)),(((36,10),(11,(13,(12,6)))),(54,(((43,28),(24,(44,15))),((63,(31,((59,29),(34,(47,((74,61),(((73,64),(65,35)),26))))))),(((41,((66,38),27)),((40,(39,25)),(55,(49,21)))),((((52,48),20),(53,(23,(42,(19,18))))),((72,(((75,56),((51,46),45)),((8,7),(9,(30,2))))),((58,32),(62,(68,((69,(33,5)),(4,3))))))))))))),1);
   tree tree_171 [p = 0.001, P = 0.427] = [&W 0.000800] (57,((17,((71,37),14)),((67,(60,16)),((70,(50,22)),((13,((36,10),(11,(12,6)))),((54,((43,28),(24,(44,15)))),((63,(31,((59,29),(34,(47,((74,61),(((73,64),(65,35)),26))))))),(((41,((66,38),27)),((40,(39,25)),(55,(49,21)))),((((52,48),20),(53,(23,(42,(19,18))))),((72,(((75,56),((51,46),45)),((8,7),(9,(30,2))))),((62,(58,32)),(68,((69,(33,5)),(4,3))))))))))))),1);
   tree tree_172 [p = 0.001, P = 0.428] = [&W 0.000800] (((67,(60,16)),(57,(17,((71,37),14)))),((70,(50,22)),(((11,(36,10)),(13,(12,6))),(((43,28),(24,(44,15))),(54,((63,(31,((59,29),(34,(47,((74,61),(((73,64),(65,35)),26))))))),(((41,((66,38),27)),((40,(39,25)),(55,(49,21)))),((((52,48),20),(53,(23,(42,(19,18))))),((72,(((75,56),((51,46),45)),((8,7),(9,(30,2))))),((58,32),((68,62),((69,(33,5)),(4,3)))))))))))),1);
   tree tree_173 [p = 0.001, P = 0.429] = [&W 0.000800] (57,((17,((71,37),14)),((67,(60,16)),((70,(50,22)),((13,((36,10),(11,(12,6)))),(54,(((43,28),(24,(44,15))),((63,(31,((59,29),(34,(47,((74,61),(((73,64),(65,35)),26))))))),(((41,((66,38),27)),((40,(39,25)),(55,(49,21)))),((((52,48),20),(53,(23,(42,(19,18))))),((72,(((75,56),((51,46),45)),((8,7),(9,(30,2))))),((58,32),(62,(68,((69,(33,5)),(4,3))))))))))))))),1);
   tree tree_174 [p = 0.001, P = 0.430] = [&W 0.000800] (((67,(60,16)),(57,(17,((71,37),14)))),((70,(50,22)),((((13,11),(36,10)),(12,6)),(54,(((43,28),(24,(44,15))),(((41,((66,38),27)),((40,(39,25)),(55,(49,21)))),((63,(31,((59,29),(34,(47,((74,61),(((73,64),(65,35)),26))))))),((((52,48),20),(53,(23,(42,(19,18))))),((72,(((75,56),((51,46),45)),((8,7),(9,(30,2))))),((62,(58,32)),(68,((69,(33,5)),(4,3)))))))))))),1);
   tree tree_175 [p = 0.001, P = 0.430] = [&W 0.000800] (((67,(60,16)),(57,(17,((71,37),14)))),((70,(50,22)),((11,((36,10),(13,(12,6)))),(54,(((43,28),(24,(44,15))),((63,(31,((59,29),(34,(47,((74,61),(((73,64),(65,35)),26))))))),(((41,((66,38),27)),((40,(39,25)),(55,(49,21)))),((((52,48),20),(53,(23,(42,(19,18))))),((72,(((75,56),((51,46),45)),((8,7),(9,(30,2))))),(((68,62),(58,32)),((69,(33,5)),(4,3))))))))))),1);
   tree tree_176 [p = 0.001, P = 0.431] = [&W 0.000800] (((67,(60,16)),(57,(17,((71,37),14)))),((70,(50,22)),(((11,(36,10)),(13,(12,6))),(((43,28),(24,(44,15))),(54,((63,(31,((59,29),(34,(47,((74,61),(((73,64),(65,35)),26))))))),(((41,((66,38),27)),((40,(39,25)),(55,(49,21)))),((((52,48),20),(53,(23,(42,(19,18))))),((72,(((75,56),((51,46),45)),((8,7),(9,(30,2))))),((68,62),((58,32),((69,(33,5)),(4,3)))))))))))),1);
   tree tree_177 [p = 0.001, P = 0.432] = [&W 0.000733] (((67,(60,16)),(57,(17,((71,37),14)))),((70,(50,22)),(((36,10),(13,(11,(12,6)))),(((43,28),(24,(44,15))),(54,((63,(31,((59,29),(34,(47,((74,61),(((73,64),(65,35)),26))))))),(((41,((66,38),27)),((40,(39,25)),(55,(49,21)))),((((52,48),20),(53,(23,(42,(19,18))))),((72,(((75,56),((51,46),45)),((8,7),(9,(30,2))))),((62,(58,32)),(68,((69,(33,5)),(4,3)))))))))))),1);
   tree tree_178 [p = 0.001, P = 0.433] = [&W 0.000733] ((57,(17,((71,37),14))),((67,(60,16)),((70,(50,22)),(((36,10),(11,(13,(12,6)))),(54,(((43,28),(24,(44,15))),((63,(31,((59,29),(34,(47,((74,61),(((73,64),(65,35)),26))))))),(((41,((66,38),27)),((40,(39,25)),(55,(49,21)))),((((52,48),20),(53,(23,(42,(19,18))))),((72,(((75,56),((51,46),45)),((8,7),(9,(30,2))))),(62,((58,32),(68,((69,(33,5)),(4,3)))))))))))))),1);
   tree tree_179 [p = 0.001, P = 0.433] = [&W 0.000733] (57,((17,((71,37),14)),((67,(60,16)),((70,(50,22)),((11,((36,10),(13,(12,6)))),(54,(((43,28),(24,(44,15))),((63,(31,((59,29),(34,(47,((74,61),(((73,64),(65,35)),26))))))),(((41,((66,38),27)),((40,(39,25)),(55,(49,21)))),((((52,48),20),(53,(23,(42,(19,18))))),((72,(((75,56),((51,46),45)),((8,7),(9,(30,2))))),((58,32),((68,62),((69,(33,5)),(4,3)))))))))))))),1);
   tree tree_180 [p = 0.001, P = 0.434] = [&W 0.000733] (((67,(60,16)),(57,(17,((71,37),14)))),((70,(50,22)),(((11,(36,10)),(13,(12,6))),(54,(((43,28),(24,(44,15))),((63,(31,((59,29),(34,(47,((74,61),(((73,64),35),(65,26)))))))),(((41,((66,38),27)),((40,(39,25)),(55,(49,21)))),((((52,48),20),(53,(23,(42,(19,18))))),((72,(((75,56),((51,46),45)),((8,7),(9,(30,2))))),((62,(58,32)),(68,((69,(33,5)),(4,3)))))))))))),1);
   tree tree_181 [p = 0.001, P = 0.435] = [&W 0.000733] (((67,(60,16)),(57,(17,((71,37),14)))),((70,(50,22)),(((11,(36,10)),(13,(12,6))),(54,(((43,28),(24,(44,15))),((63,((59,29),(31,(34,(47,((74,61),(((73,64),(65,35)),26))))))),(((41,((66,38),27)),((40,(39,25)),(55,(49,21)))),((((52,48),20),(53,(23,(42,(19,18))))),((72,(((75,56),((51,46),45)),((8,7),(9,(30,2))))),(((68,62),(58,32)),((69,(33,5)),(4,3))))))))))),1);
   tree tree_182 [p = 0.001, P = 0.436] = [&W 0.000733] ((57,(17,((71,37),14))),((67,(60,16)),((70,(50,22)),(((11,(36,10)),(13,(12,6))),(54,(((43,28),(24,(44,15))),((63,(31,((59,29),(34,(47,((74,61),(((73,64),(65,35)),26))))))),(((41,((66,38),27)),((40,(39,25)),(55,(49,21)))),((((52,48),20),(53,(23,(42,(19,18))))),((72,(((75,56),((51,46),45)),((8,7),(9,(30,2))))),((58,32),((68,62),((69,(33,5)),(4,3))))))))))))),1);
   tree tree_183 [p = 0.001, P = 0.436] = [&W 0.000733] (((67,(60,16)),(57,(17,((71,37),14)))),((70,(50,22)),((11,((36,10),(13,(12,6)))),((54,((43,28),(24,(44,15)))),(((41,((66,38),27)),((40,(39,25)),(55,(49,21)))),((63,(31,((59,29),(34,(47,((74,61),(((73,64),(65,35)),26))))))),((((52,48),20),(53,(23,(42,(19,18))))),((72,(((75,56),((51,46),45)),((8,7),(9,(30,2))))),((62,(58,32)),(68,((69,(33,5)),(4,3))))))))))),1);
   tree tree_184 [p = 0.001, P = 0.437] = [&W 0.000733] (57,((17,((71,37),14)),((67,(60,16)),((70,(50,22)),(((36,10),((13,11),(12,6))),(54,(((43,28),(24,(44,15))),((63,(31,((59,29),(34,(47,((74,61),(((73,64),(65,35)),26))))))),(((41,((66,38),27)),((40,(39,25)),(55,(49,21)))),((((52,48),20),(53,(23,(42,(19,18))))),((72,(((75,56),((51,46),45)),((8,7),(9,(30,2))))),((62,(58,32)),(68,((69,(33,5)),(4,3)))))))))))))),1);
   tree tree_185 [p = 0.001, P = 0.438] = [&W 0.000733] (((67,(60,16)),(57,(17,((71,37),14)))),((70,(50,22)),(((13,(36,10)),(11,(12,6))),(54,(((43,28),(24,(44,15))),((63,(31,((59,29),(34,(47,((74,61),(((73,64),(65,35)),26))))))),(((41,((66,38),27)),((40,(39,25)),(55,(49,21)))),((((52,48),20),(53,(23,(42,(19,18))))),((72,(((75,56),((51,46),45)),((8,7),(9,(30,2))))),(((68,62),(58,32)),((69,(33,5)),(4,3))))))))))),1);
   tree tree_186 [p = 0.001, P = 0.439] = [&W 0.000733] ((57,((17,(67,(60,16))),((71,37),14))),((70,(50,22)),(((11,(36,10)),(13,(12,6))),(54,(((43,28),(24,(44,15))),((63,(31,((59,29),(34,(47,((74,61),(((73,64),(65,35)),26))))))),(((41,((66,38),27)),((40,(39,25)),(55,(49,21)))),((((52,48),20),(53,(23,(42,(19,18))))),((72,(((75,56),((51,46),45)),((8,7),(9,(30,2))))),((58,32),((68,62),((69,(33,5)),(4,3)))))))))))),1);
   tree tree_187 [p = 0.001, P = 0.439] = [&W 0.000733] (((67,(60,16)),(57,(17,((71,37),14)))),((70,(50,22)),(((13,(36,10)),(11,(12,6))),(54,(((43,28),(24,(44,15))),(((41,((66,38),27)),((40,(39,25)),(55,(49,21)))),((63,(31,((59,29),(34,(47,((74,61),(((73,64),(65,35)),26))))))),((((52,48),20),(53,(23,(42,(19,18))))),((72,(((75,56),((51,46),45)),((8,7),(9,(30,2))))),((62,(58,32)),(68,((69,(33,5)),(4,3)))))))))))),1);
   tree tree_188 [p = 0.001, P = 0.440] = [&W 0.000733] ((57,((67,(60,16)),(17,((71,37),14)))),((70,(50,22)),(((11,(36,10)),(13,(12,6))),(54,(((43,28),(24,(44,15))),(((41,((66,38),27)),((40,(39,25)),(55,(49,21)))),((63,(31,((59,29),(34,(47,((74,61),(((73,64),(65,35)),26))))))),((((52,48),20),(53,(23,(42,(19,18))))),((72,(((75,56),((51,46),45)),((8,7),(9,(30,2))))),((62,(58,32)),(68,((69,(33,5)),(4,3)))))))))))),1);
   tree tree_189 [p = 0.001, P = 0.441] = [&W 0.000733] (((67,(60,16)),(57,(17,((71,37),14)))),((70,(50,22)),((11,((36,10),(13,(12,6)))),(54,(((43,28),(24,(44,15))),((63,((59,29),(31,(34,(47,((74,61),(((73,64),(65,35)),26))))))),(((41,((66,38),27)),((40,(39,25)),(55,(49,21)))),((((52,48),20),(53,(23,(42,(19,18))))),((72,(((75,56),((51,46),45)),((8,7),(9,(30,2))))),((62,(58,32)),(68,((69,(33,5)),(4,3)))))))))))),1);
   tree tree_190 [p = 0.001, P = 0.441] = [&W 0.000733] (((67,(60,16)),(57,(17,((71,37),14)))),((70,(50,22)),(((36,10),(13,(11,(12,6)))),(54,(((43,28),(24,(44,15))),((63,(31,((59,29),(34,(47,((74,61),(((73,64),(65,35)),26))))))),(((41,((66,38),27)),((40,(39,25)),(55,(49,21)))),((((52,48),20),(53,(23,(42,(19,18))))),((72,(((75,56),((51,46),45)),((8,7),(9,(30,2))))),((58,32),(62,(68,((69,(33,5)),(4,3))))))))))))),1);
   tree tree_191 [p = 0.001, P = 0.442] = [&W 0.000733] (((67,(60,16)),(57,(17,((71,37),14)))),((70,(50,22)),((11,((36,10),(13,(12,6)))),(54,(((43,28),(24,(44,15))),((63,(31,((59,29),(34,(47,((74,61),(((73,64),(65,35)),26))))))),(((41,((66,38),27)),((40,(39,25)),(55,(49,21)))),((((52,48),20),(53,(23,(42,(19,18))))),((72,(((75,56),((51,46),45)),((8,7),(9,(30,2))))),((68,(62,(58,32))),((69,(33,5)),(4,3))))))))))),1);
   tree tree_192 [p = 0.001, P = 0.443] = [&W 0.000733] (((67,(60,16)),(57,(17,((71,37),14)))),((70,(50,22)),(((36,10),(11,(13,(12,6)))),(54,(((43,28),(24,(44,15))),((63,((59,29),(31,(34,(47,((74,61),(((73,64),(65,35)),26))))))),(((41,((66,38),27)),((40,(39,25)),(55,(49,21)))),((((52,48),20),(53,(23,(42,(19,18))))),((72,(((75,56),((51,46),45)),((8,7),(9,(30,2))))),((62,(58,32)),(68,((69,(33,5)),(4,3)))))))))))),1);
   tree tree_193 [p = 0.001, P = 0.444] = [&W 0.000733] (((67,(60,16)),(57,(17,((71,37),14)))),((70,(50,22)),(((11,(36,10)),(13,(12,6))),(54,(((43,28),(24,(44,15))),((63,(31,((59,29),(34,(47,((74,61),(((73,64),(65,35)),26))))))),(((41,((66,38),27)),((40,(39,25)),(55,(49,21)))),((((52,48),20),(53,(23,(42,(19,18))))),(((62,(58,32)),(72,(((75,56),((51,46),45)),((8,7),(9,(30,2)))))),(68,((69,(33,5)),(4,3))))))))))),1);
   tree tree_194 [p = 0.001, P = 0.444] = [&W 0.000733] ((57,(17,((71,37),14))),((67,(60,16)),((70,(50,22)),(((13,(11,(36,10))),(12,6)),(((43,28),(24,(44,15))),(54,((63,(31,((59,29),(34,(47,((74,61),(((73,64),(65,35)),26))))))),(((41,((66,38),27)),((40,(39,25)),(55,(49,21)))),((((52,48),20),(53,(23,(42,(19,18))))),((72,(((75,56),((51,46),45)),((8,7),(9,(30,2))))),((62,(58,32)),(68,((69,(33,5)),(4,3))))))))))))),1);
   tree tree_195 [p = 0.001, P = 0.445] = [&W 0.000733] (57,((17,((71,37),14)),((67,(60,16)),((70,(50,22)),((54,(11,((36,10),(13,(12,6))))),(((43,28),(24,(44,15))),(((41,((66,38),27)),((40,(39,25)),(55,(49,21)))),((63,(31,((59,29),(34,(47,((74,61),(((73,64),(65,35)),26))))))),((((52,48),20),(53,(23,(42,(19,18))))),((72,(((75,56),((51,46),45)),((8,7),(9,(30,2))))),((62,(58,32)),(68,((69,(33,5)),(4,3))))))))))))),1);
   tree tree_196 [p = 0.001, P = 0.446] = [&W 0.000733] ((57,((67,(60,16)),(17,((71,37),14)))),((70,(50,22)),(((11,(36,10)),(13,(12,6))),(54,(((43,28),(24,(44,15))),((63,(31,((59,29),(34,(47,((74,61),(((73,64),(65,35)),26))))))),(((41,((66,38),27)),((40,(39,25)),(55,(49,21)))),((((52,48),20),(53,(23,(42,(19,18))))),((72,(((75,56),((51,46),45)),((8,7),(9,(30,2))))),(62,((58,32),(68,((69,(33,5)),(4,3))))))))))))),1);
   tree tree_197 [p = 0.001, P = 0.447] = [&W 0.000733] ((57,(17,((71,37),14))),((67,(60,16)),((70,(50,22)),(((11,(36,10)),(13,(12,6))),(((43,28),(24,(44,15))),(54,((63,(31,((59,29),(34,(47,((74,61),(((73,64),(65,35)),26))))))),(((41,((66,38),27)),((40,(39,25)),(55,(49,21)))),((((52,48),20),(53,(23,(42,(19,18))))),((72,(((75,56),((51,46),45)),((8,7),(9,(30,2))))),(62,((58,32),(68,((69,(33,5)),(4,3)))))))))))))),1);
   tree tree_198 [p = 0.001, P = 0.447] = [&W 0.000667] (((67,(60,16)),(57,(17,((71,37),14)))),((70,(50,22)),(((11,(36,10)),(13,(12,6))),(54,(((43,28),(24,(44,15))),((63,((59,29),(31,(34,(47,((74,61),(((73,64),(65,35)),26))))))),(((41,((66,38),27)),((40,(39,25)),(55,(49,21)))),((((52,48),20),(53,(23,(42,(19,18))))),((72,(((75,56),((51,46),45)),((8,7),(9,(30,2))))),((58,32),(62,(68,((69,(33,5)),(4,3))))))))))))),1);
   tree tree_199 [p = 0.001, P = 0.448] = [&W 0.000667] (57,((17,((71,37),14)),((67,(60,16)),((70,(50,22)),(((11,(36,10)),(13,(12,6))),(((43,28),(24,(44,15))),(54,(((41,((66,38),27)),((40,(39,25)),(55,(49,21)))),((63,(31,((59,29),(34,(47,((74,61),(((73,64),(65,35)),26))))))),((((52,48),20),(53,(23,(42,(19,18))))),((72,(((75,56),((51,46),45)),((8,7),(9,(30,2))))),((62,(58,32)),(68,((69,(33,5)),(4,3)))))))))))))),1);
   tree tree_200 [p = 0.001, P = 0.449] = [&W 0.000667] (57,((17,((71,37),14)),((67,(60,16)),((70,(50,22)),(((36,10),(13,(11,(12,6)))),(54,(((43,28),(24,(44,15))),((63,(31,((59,29),(34,(47,((74,61),(((73,64),(65,35)),26))))))),(((41,((66,38),27)),((40,(39,25)),(55,(49,21)))),((((52,48),20),(53,(23,(42,(19,18))))),((72,(((75,56),((51,46),45)),((8,7),(9,(30,2))))),((58,32),(62,(68,((69,(33,5)),(4,3))))))))))))))),1);
   tree tree_201 [p = 0.001, P = 0.449] = [&W 0.000667] ((57,((67,(60,16)),(17,((71,37),14)))),((70,(50,22)),(((13,(11,(36,10))),(12,6)),(54,(((43,28),(24,(44,15))),((63,(31,((59,29),(34,(47,((74,61),(((73,64),(65,35)),26))))))),(((41,((66,38),27)),((40,(39,25)),(55,(49,21)))),((((52,48),20),(53,(23,(42,(19,18))))),((72,(((75,56),((51,46),45)),((8,7),(9,(30,2))))),((62,(58,32)),(68,((69,(33,5)),(4,3)))))))))))),1);
   tree tree_202 [p = 0.001, P = 0.450] = [&W 0.000667] (((67,(60,16)),(57,(17,((71,37),14)))),((70,(50,22)),((13,(11,((36,10),(12,6)))),(54,(((43,28),(24,(44,15))),(((41,((66,38),27)),((40,(39,25)),(55,(49,21)))),((63,(31,((59,29),(34,(47,((74,61),(((73,64),(65,35)),26))))))),((((52,48),20),(53,(23,(42,(19,18))))),((72,(((75,56),((51,46),45)),((8,7),(9,(30,2))))),((62,(58,32)),(68,((69,(33,5)),(4,3)))))))))))),1);
   tree tree_203 [p = 0.001, P = 0.451] = [&W 0.000667] (((67,(60,16)),(57,(17,((71,37),14)))),((70,(50,22)),((13,((36,10),(11,(12,6)))),(54,(((43,28),(24,(44,15))),((63,((59,29),(31,(34,(47,((74,61),(((73,64),(65,35)),26))))))),(((41,((66,38),27)),((40,(39,25)),(55,(49,21)))),((((52,48),20),(53,(23,(42,(19,18))))),((72,(((75,56),((51,46),45)),((8,7),(9,(30,2))))),((62,(58,32)),(68,((69,(33,5)),(4,3)))))))))))),1);
   tree tree_204 [p = 0.001, P = 0.451] = [&W 0.000667] ((70,(50,22)),(((67,(60,16)),(57,(17,((71,37),14)))),(((11,(36,10)),(13,(12,6))),(54,(((43,28),(24,(44,15))),((63,(31,((59,29),(34,(47,((74,61),(((73,64),(65,35)),26))))))),(((41,((66,38),27)),((40,(39,25)),(55,(49,21)))),((((52,48),20),(53,(23,(42,(19,18))))),((72,(((75,56),((51,46),45)),((8,7),(9,(30,2))))),((58,32),(62,(68,((69,(33,5)),(4,3))))))))))))),1);
   tree tree_205 [p = 0.001, P = 0.452] = [&W 0.000667] ((57,((17,(67,(60,16))),((71,37),14))),((70,(50,22)),(((36,10),(11,(13,(12,6)))),(54,(((43,28),(24,(44,15))),((63,(31,((59,29),(34,(47,((74,61),(((73,64),(65,35)),26))))))),(((41,((66,38),27)),((40,(39,25)),(55,(49,21)))),((((52,48),20),(53,(23,(42,(19,18))))),((72,(((75,56),((51,46),45)),((8,7),(9,(30,2))))),(62,((58,32),(68,((69,(33,5)),(4,3))))))))))))),1);
   tree tree_206 [p = 0.001, P = 0.453] = [&W 0.000667] (57,((17,((71,37),14)),((67,(60,16)),((70,(50,22)),(((11,(36,10)),(13,(12,6))),(54,(((43,28),(24,(44,15))),((63,(31,((59,29),(34,(47,((74,61),(((73,64),(65,35)),26))))))),(((41,((66,38),27)),((40,(39,25)),(55,(49,21)))),((((52,48),20),(53,(23,(42,(19,18))))),((72,(((75,56),((51,46),45)),((8,7),(9,(30,2))))),(62,((68,(58,32)),((69,(33,5)),(4,3)))))))))))))),1);
   tree tree_207 [p = 0.001, P = 0.453] = [&W 0.000667] (((67,(60,16)),(57,(17,((71,37),14)))),((70,(50,22)),(((11,(36,10)),(13,(12,6))),((54,((43,28),(24,(44,15)))),((63,(31,((59,29),(34,(47,((74,61),(((73,64),(65,35)),26))))))),(((41,((66,38),27)),((40,(39,25)),(55,(49,21)))),((((52,48),20),(53,(23,(42,(19,18))))),((72,(((75,56),((51,46),45)),((8,7),(9,(30,2))))),((62,(58,32)),((69,(33,5)),(68,(4,3))))))))))),1);
   tree tree_208 [p = 0.001, P = 0.454] = [&W 0.000667] (57,((17,((71,37),14)),((67,(60,16)),((70,(50,22)),(((11,(36,10)),(13,(12,6))),(54,(((43,28),(24,(44,15))),((63,(31,((59,29),(34,(47,((74,61),(((73,64),(65,35)),26))))))),(((41,((66,38),27)),((40,(39,25)),(55,(49,21)))),((((52,48),20),(53,(23,(42,(19,18))))),((72,(((75,56),((51,46),45)),((8,7),(9,(30,2))))),((62,(58,32)),((69,(33,5)),(68,(4,3)))))))))))))),1);
   tree tree_209 [p = 0.001, P = 0.455] = [&W 0.000667] (57,((17,((71,37),14)),((67,(60,16)),((70,(50,22)),(((11,(36,10)),(13,(12,6))),(54,(((43,28),(24,(44,15))),(((41,((66,38),27)),((40,(39,25)),(55,(49,21)))),((63,((59,29),(31,(34,(47,((74,61),(((73,64),(65,35)),26))))))),((((52,48),20),(53,(23,(42,(19,18))))),((72,(((75,56),((51,46),45)),((8,7),(9,(30,2))))),(62,((58,32),(68,((69,(33,5)),(4,3))))))))))))))),1);
   tree tree_210 [p = 0.001, P = 0.455] = [&W 0.000667] (((67,(60,16)),(57,(17,((71,37),14)))),((70,(50,22)),(((11,(36,10)),(13,(12,6))),(54,(((43,28),(24,(44,15))),((63,(31,((59,29),(34,(47,((74,61),(((73,64),(65,35)),26))))))),(((41,((66,38),27)),((40,(39,25)),(55,(49,21)))),((((52,48),20),(53,(23,(42,(19,18))))),((72,(((75,56),((51,46),45)),((8,7),(9,(30,2))))),((62,(68,(58,32))),((69,(33,5)),(4,3))))))))))),1);
   tree tree_211 [p = 0.001, P = 0.456] = [&W 0.000667] ((57,(17,((71,37),14))),((67,(60,16)),((70,(50,22)),(((36,10),(13,(11,(12,6)))),(((43,28),(24,(44,15))),(54,((63,(31,((59,29),(34,(47,((74,61),(((73,64),(65,35)),26))))))),(((41,((66,38),27)),((40,(39,25)),(55,(49,21)))),((((52,48),20),(53,(23,(42,(19,18))))),((72,(((75,56),((51,46),45)),((8,7),(9,(30,2))))),((62,(58,32)),(68,((69,(33,5)),(4,3))))))))))))),1);
   tree tree_212 [p = 0.001, P = 0.457] = [&W 0.000667] ((57,(17,((71,37),14))),((67,(60,16)),((70,(50,22)),(((11,(36,10)),(13,(12,6))),((54,((43,28),(24,(44,15)))),(((41,((66,38),27)),((40,(39,25)),(55,(49,21)))),((63,(31,((59,29),(34,(47,((74,61),(((73,64),(65,35)),26))))))),((((52,48),20),(53,(23,(42,(19,18))))),((72,(((75,56),((51,46),45)),((8,7),(9,(30,2))))),((62,(58,32)),(68,((69,(33,5)),(4,3)))))))))))),1);
   tree tree_213 [p = 0.001, P = 0.457] = [&W 0.000667] (((67,(60,16)),(57,(17,((71,37),14)))),((70,(50,22)),((11,((36,10),(13,(12,6)))),(54,(((43,28),(24,(44,15))),((63,(31,((59,29),(34,(47,((74,61),((65,((73,64),35)),26))))))),(((41,((66,38),27)),((40,(39,25)),(55,(49,21)))),((((52,48),20),(53,(23,(42,(19,18))))),((72,(((75,56),((51,46),45)),((8,7),(9,(30,2))))),((62,(58,32)),(68,((69,(33,5)),(4,3)))))))))))),1);
   tree tree_214 [p = 0.001, P = 0.458] = [&W 0.000667] (((67,(60,16)),(57,(17,((71,37),14)))),((70,(50,22)),(((13,(11,(36,10))),(12,6)),(54,(((43,28),(24,(44,15))),((63,(31,((59,29),(34,(47,((74,61),((65,((73,64),35)),26))))))),(((41,((66,38),27)),((40,(39,25)),(55,(49,21)))),((((52,48),20),(53,(23,(42,(19,18))))),((72,(((75,56),((51,46),45)),((8,7),(9,(30,2))))),((62,(58,32)),(68,((69,(33,5)),(4,3)))))))))))),1);
   tree tree_215 [p = 0.001, P = 0.459] = [&W 0.000667] (((67,(60,16)),(57,(17,((71,37),14)))),((70,(50,22)),((54,((11,(36,10)),(13,(12,6)))),(((43,28),(24,(44,15))),((63,(31,((59,29),(34,(47,((74,61),(((73,64),(65,35)),26))))))),(((41,((66,38),27)),((40,(39,25)),(55,(49,21)))),((((52,48),20),(53,(23,(42,(19,18))))),((72,(((75,56),((51,46),45)),((8,7),(9,(30,2))))),((62,(58,32)),(68,((69,(33,5)),(4,3))))))))))),1);
   tree tree_216 [p = 0.001, P = 0.459] = [&W 0.000667] ((70,(50,22)),(((67,(60,16)),(57,(17,((71,37),14)))),(((11,(36,10)),(13,(12,6))),(((43,28),(24,(44,15))),(54,((63,(31,((59,29),(34,(47,((74,61),(((73,64),(65,35)),26))))))),(((41,((66,38),27)),((40,(39,25)),(55,(49,21)))),((((52,48),20),(53,(23,(42,(19,18))))),((72,(((75,56),((51,46),45)),((8,7),(9,(30,2))))),((62,(58,32)),(68,((69,(33,5)),(4,3)))))))))))),1);
   tree tree_217 [p = 0.001, P = 0.460] = [&W 0.000667] (57,((17,((71,37),14)),((67,(60,16)),((70,(50,22)),(((11,(36,10)),(13,(12,6))),(((43,28),(24,(44,15))),(54,((63,(31,((59,29),(34,(47,((74,61),(((73,64),(65,35)),26))))))),(((41,((66,38),27)),((40,(39,25)),(55,(49,21)))),((((52,48),20),(53,(23,(42,(19,18))))),((72,(((75,56),((51,46),45)),((8,7),(9,(30,2))))),((62,(58,32)),((69,(33,5)),(68,(4,3)))))))))))))),1);
   tree tree_218 [p = 0.001, P = 0.461] = [&W 0.000667] (((67,(60,16)),(57,(17,((71,37),14)))),((70,(50,22)),(((11,(36,10)),(13,(12,6))),((54,((43,28),(24,(44,15)))),((63,(31,((59,29),(34,(47,((74,61),(((73,64),(65,35)),26))))))),(((41,((66,38),27)),((40,(39,25)),(55,(49,21)))),((((52,48),20),(53,(23,(42,(19,18))))),((72,(((75,56),((51,46),45)),((8,7),(9,(30,2))))),(62,((58,32),(68,((69,(33,5)),(4,3)))))))))))),1);
   tree tree_219 [p = 0.001, P = 0.461] = [&W 0.000667] ((57,((17,(67,(60,16))),((71,37),14))),((70,(50,22)),(((11,(36,10)),(13,(12,6))),((54,((43,28),(24,(44,15)))),(((41,((66,38),27)),((40,(39,25)),(55,(49,21)))),((63,(31,((59,29),(34,(47,((74,61),(((73,64),(65,35)),26))))))),((((52,48),20),(53,(23,(42,(19,18))))),((72,(((75,56),((51,46),45)),((8,7),(9,(30,2))))),((62,(58,32)),(68,((69,(33,5)),(4,3))))))))))),1);
   tree tree_220 [p = 0.001, P = 0.462] = [&W 0.000667] ((57,((17,(67,(60,16))),((71,37),14))),((70,(50,22)),(((11,(36,10)),(13,(12,6))),(54,(((43,28),(24,(44,15))),((63,(31,((59,29),(34,(47,((74,61),(((73,64),(65,35)),26))))))),(((41,((66,38),27)),((40,(39,25)),(55,(49,21)))),((((52,48),20),(53,(23,(42,(19,18))))),((72,(((75,56),((51,46),45)),((8,7),(9,(30,2))))),((68,(62,(58,32))),((69,(33,5)),(4,3))))))))))),1);
   tree tree_221 [p = 0.001, P = 0.463] = [&W 0.000667] (((67,(60,16)),(57,(17,((71,37),14)))),((70,(50,22)),(((13,(11,(36,10))),(12,6)),(54,(((43,28),(24,(44,15))),((63,((59,29),(31,(34,(47,((74,61),(((73,64),(65,35)),26))))))),(((41,((66,38),27)),((40,(39,25)),(55,(49,21)))),((((52,48),20),(53,(23,(42,(19,18))))),((72,(((75,56),((51,46),45)),((8,7),(9,(30,2))))),((62,(58,32)),(68,((69,(33,5)),(4,3)))))))))))),1);
   tree tree_222 [p = 0.001, P = 0.463] = [&W 0.000667] ((57,((17,(67,(60,16))),(37,(71,14)))),((70,(50,22)),(((11,(36,10)),(13,(12,6))),(54,(((43,28),(24,(44,15))),((63,(31,((59,29),(34,(47,((74,61),(((73,64),(65,35)),26))))))),(((41,((66,38),27)),((40,(39,25)),(55,(49,21)))),((((52,48),20),(53,(23,(42,(19,18))))),((72,(((75,56),((51,46),45)),((8,7),(9,(30,2))))),((62,(58,32)),(68,((69,(33,5)),(4,3)))))))))))),1);
   tree tree_223 [p = 0.001, P = 0.464] = [&W 0.000667] (57,((17,((71,37),14)),((67,(60,16)),((70,(50,22)),(((13,(11,(36,10))),(12,6)),(54,(((43,28),(24,(44,15))),((63,(31,((59,29),(34,(47,((74,61),(((73,64),(65,35)),26))))))),(((41,((66,38),27)),((40,(39,25)),(55,(49,21)))),((((52,48),20),(53,(23,(42,(19,18))))),((72,(((75,56),((51,46),45)),((8,7),(9,(30,2))))),((58,32),(62,(68,((69,(33,5)),(4,3))))))))))))))),1);
   tree tree_224 [p = 0.001, P = 0.465] = [&W 0.000667] ((57,(17,((71,37),14))),((67,(60,16)),((70,(50,22)),((11,((36,10),(13,(12,6)))),(54,(((43,28),(24,(44,15))),((63,(31,((59,29),(34,(47,((74,61),(((73,64),(65,35)),26))))))),(((41,((66,38),27)),((40,(39,25)),(55,(49,21)))),((((52,48),20),(53,(23,(42,(19,18))))),((72,(((75,56),((51,46),45)),((8,7),(9,(30,2))))),((58,32),((68,62),((69,(33,5)),(4,3))))))))))))),1);
   tree tree_225 [p = 0.001, P = 0.465] = [&W 0.000667] (57,((17,((71,37),14)),((67,(60,16)),((70,(50,22)),((11,((36,10),(13,(12,6)))),(54,(((43,28),(24,(44,15))),((63,(31,((59,29),(34,(47,((74,61),((65,((73,64),35)),26))))))),(((41,((66,38),27)),((40,(39,25)),(55,(49,21)))),((((52,48),20),(53,(23,(42,(19,18))))),((72,(((75,56),((51,46),45)),((8,7),(9,(30,2))))),((62,(58,32)),(68,((69,(33,5)),(4,3)))))))))))))),1);
   tree tree_226 [p = 0.001, P = 0.466] = [&W 0.000600] ((57,(17,((71,37),14))),((67,(60,16)),((70,(50,22)),(((11,(36,10)),(13,(12,6))),(54,(((43,28),(24,(44,15))),((63,(31,((59,29),(34,(47,((74,61),(((73,64),(65,35)),26))))))),(((41,((66,38),27)),((40,(39,25)),(55,(49,21)))),((((52,48),20),(53,(23,(42,(19,18))))),((72,(((75,56),((51,46),45)),((8,7),(9,(30,2))))),((68,62),((58,32),((69,(33,5)),(4,3))))))))))))),1);
   tree tree_227 [p = 0.001, P = 0.466] = [&W 0.000600] (57,((17,((71,37),14)),((67,(60,16)),((70,(50,22)),((11,((36,10),(13,(12,6)))),(54,(((43,28),(24,(44,15))),(((41,((66,38),27)),((40,(39,25)),(55,(49,21)))),((63,((59,29),(31,(34,(47,((74,61),(((73,64),(65,35)),26))))))),((((52,48),20),(53,(23,(42,(19,18))))),((72,(((75,56),((51,46),45)),((8,7),(9,(30,2))))),((62,(58,32)),(68,((69,(33,5)),(4,3)))))))))))))),1);
   tree tree_228 [p = 0.001, P = 0.467] = [&W 0.000600] (((67,(60,16)),(57,(17,((71,37),14)))),((70,(50,22)),(((36,10),(13,(11,(12,6)))),(54,(((43,28),(24,(44,15))),((63,(31,((59,29),(34,(47,((74,61),(((73,64),(65,35)),26))))))),(((41,((66,38),27)),((40,(39,25)),(55,(49,21)))),((((52,48),20),(53,(23,(42,(19,18))))),((72,(((75,56),((51,46),45)),((8,7),(9,(30,2))))),(((68,62),(58,32)),((69,(33,5)),(4,3))))))))))),1);
   tree tree_229 [p = 0.001, P = 0.468] = [&W 0.000600] (((67,(60,16)),(57,(17,((71,37),14)))),((70,(50,22)),(((36,10),(11,(13,(12,6)))),(54,(((43,28),(24,(44,15))),((63,(31,((59,29),(34,(47,((74,61),(((73,64),(65,35)),26))))))),(((41,((66,38),27)),((40,(39,25)),(55,(49,21)))),((((52,48),20),(53,(23,(42,(19,18))))),((72,(((75,56),((51,46),45)),((8,7),(9,(30,2))))),((58,32),((68,62),((69,(33,5)),(4,3)))))))))))),1);
   tree tree_230 [p = 0.001, P = 0.468] = [&W 0.000600] (((67,(60,16)),(57,(17,((71,37),14)))),((70,(50,22)),(((13,(11,(36,10))),(12,6)),((54,((43,28),(24,(44,15)))),(((41,((66,38),27)),((40,(39,25)),(55,(49,21)))),((63,(31,((59,29),(34,(47,((74,61),(((73,64),(65,35)),26))))))),((((52,48),20),(53,(23,(42,(19,18))))),((72,(((75,56),((51,46),45)),((8,7),(9,(30,2))))),((62,(58,32)),(68,((69,(33,5)),(4,3))))))))))),1);
   tree tree_231 [p = 0.001, P = 0.469] = [&W 0.000600] (((67,(60,16)),(57,(17,((71,37),14)))),((70,(50,22)),(((13,(36,10)),(11,(12,6))),(54,(((43,28),(24,(44,15))),((63,(31,((59,29),(34,(47,((74,61),(((73,64),(65,35)),26))))))),(((41,((66,38),27)),((40,(39,25)),(55,(49,21)))),((((52,48),20),(53,(23,(42,(19,18))))),((72,(((75,56),((51,46),45)),((8,7),(9,(30,2))))),(62,((58,32),(68,((69,(33,5)),(4,3))))))))))))),1);
   tree tree_232 [p = 0.001, P = 0.469] = [&W 0.000600] ((57,((67,(60,16)),(17,((71,37),14)))),((70,(50,22)),(((11,(36,10)),(13,(12,6))),(54,(((43,28),(24,(44,15))),((63,(31,((59,29),(34,(47,((74,61),(((73,64),(65,35)),26))))))),(((41,((66,38),27)),((40,(39,25)),(55,(49,21)))),((((52,48),20),(53,(23,(42,(19,18))))),((72,(((75,56),((51,46),45)),((8,7),(9,(30,2))))),((58,32),(62,(68,((69,(33,5)),(4,3))))))))))))),1);
   tree tree_233 [p = 0.001, P = 0.470] = [&W 0.000600] ((57,(17,((71,37),14))),((67,(60,16)),((70,(50,22)),(((36,10),(11,(13,(12,6)))),(54,(((43,28),(24,(44,15))),((63,(31,((59,29),(34,(47,((74,61),(((73,64),(65,35)),26))))))),(((41,((66,38),27)),((40,(39,25)),(55,(49,21)))),((((52,48),20),(53,(23,(42,(19,18))))),((72,(((75,56),((51,46),45)),((8,7),(9,(30,2))))),(((68,62),(58,32)),((69,(33,5)),(4,3)))))))))))),1);
   tree tree_234 [p = 0.001, P = 0.471] = [&W 0.000600] (((67,(60,16)),(57,(17,((71,37),14)))),((70,(50,22)),(((11,(36,10)),(13,(12,6))),(54,(((43,28),(24,(44,15))),(((41,((66,38),27)),((40,(39,25)),(55,(49,21)))),((63,(31,((59,29),(34,(47,((74,61),(((73,64),(65,35)),26))))))),((((52,48),20),(53,(23,(42,(19,18))))),((72,(((75,56),((51,46),45)),((8,7),(9,(30,2))))),((62,(58,32)),((69,(33,5)),(68,(4,3)))))))))))),1);
   tree tree_235 [p = 0.001, P = 0.471] = [&W 0.000600] ((57,((17,(67,(60,16))),((71,37),14))),((70,(50,22)),(((36,10),(13,(12,6))),((54,11),(((43,28),(24,(44,15))),((63,(31,((59,29),(34,(47,((74,61),(((73,64),(65,35)),26))))))),(((41,((66,38),27)),((40,(39,25)),(55,(49,21)))),((((52,48),20),(53,(23,(42,(19,18))))),((72,(((75,56),((51,46),45)),((8,7),(9,(30,2))))),((62,(58,32)),(68,((69,(33,5)),(4,3)))))))))))),1);
   tree tree_236 [p = 0.001, P = 0.472] = [&W 0.000600] (((67,(60,16)),(57,(17,((71,37),14)))),((70,(50,22)),(((11,(36,10)),(13,(12,6))),(54,(((43,28),(24,(44,15))),(((41,((66,38),27)),((40,(39,25)),(55,(49,21)))),((63,(31,((59,29),(34,(47,((74,61),(((73,64),(65,35)),26))))))),((((52,48),20),(53,(23,(42,(19,18))))),((72,(((75,56),((51,46),45)),((8,7),(9,(30,2))))),(62,((68,(58,32)),((69,(33,5)),(4,3)))))))))))),1);
   tree tree_237 [p = 0.001, P = 0.472] = [&W 0.000600] ((57,((67,(60,16)),(17,((71,37),14)))),((70,(50,22)),(((11,(36,10)),(13,(12,6))),(((43,28),(24,(44,15))),(54,((63,(31,((59,29),(34,(47,((74,61),(((73,64),(65,35)),26))))))),(((41,((66,38),27)),((40,(39,25)),(55,(49,21)))),((((52,48),20),(53,(23,(42,(19,18))))),((72,(((75,56),((51,46),45)),((8,7),(9,(30,2))))),((62,(58,32)),(68,((69,(33,5)),(4,3)))))))))))),1);
   tree tree_238 [p = 0.001, P = 0.473] = [&W 0.000600] (57,((17,((71,37),14)),((67,(60,16)),((70,(50,22)),(((36,10),(11,(13,(12,6)))),(54,(((43,28),(24,(44,15))),((63,(31,((59,29),(34,(47,((74,61),(((73,64),(65,35)),26))))))),(((41,((66,38),27)),((40,(39,25)),(55,(49,21)))),((((52,48),20),(53,(23,(42,(19,18))))),((72,(((75,56),((51,46),45)),((8,7),(9,(30,2))))),((58,32),(62,(68,((69,(33,5)),(4,3))))))))))))))),1);
   tree tree_239 [p = 0.001, P = 0.474] = [&W 0.000600] ((70,(50,22)),(((67,(60,16)),(57,(17,((71,37),14)))),(((13,(11,(36,10))),(12,6)),(54,(((43,28),(24,(44,15))),((63,(31,((59,29),(34,(47,((74,61),(((73,64),(65,35)),26))))))),(((41,((66,38),27)),((40,(39,25)),(55,(49,21)))),((((52,48),20),(53,(23,(42,(19,18))))),((72,(((75,56),((51,46),45)),((8,7),(9,(30,2))))),((62,(58,32)),(68,((69,(33,5)),(4,3)))))))))))),1);
   tree tree_240 [p = 0.001, P = 0.474] = [&W 0.000600] (((67,(60,16)),(57,(17,((71,37),14)))),((70,(50,22)),(((11,(36,10)),(13,(12,6))),(54,(((43,28),(24,(44,15))),((63,(31,((59,29),(34,(47,((74,61),(((73,64),(65,35)),26))))))),(((41,((66,38),27)),((40,(39,25)),(55,(49,21)))),((((52,48),20),(53,(23,(42,(19,18))))),((72,(((75,56),((51,46),45)),((8,7),(9,(30,2))))),(62,((68,(58,32)),((69,(33,5)),(4,3)))))))))))),1);
   tree tree_241 [p = 0.001, P = 0.475] = [&W 0.000600] (57,((17,((71,37),14)),((67,(60,16)),((70,(50,22)),(((11,(36,10)),(13,(12,6))),(54,(((43,28),(24,(44,15))),((63,((59,29),(31,(34,(47,((74,61),(((73,64),(65,35)),26))))))),(((41,((66,38),27)),((40,(39,25)),(55,(49,21)))),((((52,48),20),(53,(23,(42,(19,18))))),((72,(((75,56),((51,46),45)),((8,7),(9,(30,2))))),((58,32),(62,(68,((69,(33,5)),(4,3))))))))))))))),1);
   tree tree_242 [p = 0.001, P = 0.475] = [&W 0.000600] ((57,((17,(67,(60,16))),((71,37),14))),((70,(50,22)),(((36,(11,10)),(13,(12,6))),(54,(((43,28),(24,(44,15))),((63,(31,((59,29),(34,(47,((74,61),(((73,64),(65,35)),26))))))),(((41,((66,38),27)),((40,(39,25)),(55,(49,21)))),((((52,48),20),(53,(23,(42,(19,18))))),((72,(((75,56),((51,46),45)),((8,7),(9,(30,2))))),((62,(58,32)),(68,((69,(33,5)),(4,3)))))))))))),1);
   tree tree_243 [p = 0.001, P = 0.476] = [&W 0.000600] (57,((17,((71,37),14)),((67,(60,16)),((70,(50,22)),((13,((11,(36,10)),(12,6))),(54,(((43,28),(24,(44,15))),((63,(31,((59,29),(34,(47,((74,61),(((73,64),(65,35)),26))))))),(((41,((66,38),27)),((40,(39,25)),(55,(49,21)))),((((52,48),20),(53,(23,(42,(19,18))))),((72,(((75,56),((51,46),45)),((8,7),(9,(30,2))))),(((68,62),(58,32)),((69,(33,5)),(4,3))))))))))))),1);
   tree tree_244 [p = 0.001, P = 0.477] = [&W 0.000600] (57,((17,((71,37),14)),((67,(60,16)),((70,(50,22)),((((13,11),(36,10)),(12,6)),(((43,28),(24,(44,15))),(54,((63,(31,((59,29),(34,(47,((74,61),(((73,64),(65,35)),26))))))),(((41,((66,38),27)),((40,(39,25)),(55,(49,21)))),((((52,48),20),(53,(23,(42,(19,18))))),((72,(((75,56),((51,46),45)),((8,7),(9,(30,2))))),((62,(58,32)),(68,((69,(33,5)),(4,3)))))))))))))),1);
   tree tree_245 [p = 0.001, P = 0.477] = [&W 0.000600] ((70,(50,22)),(((67,(60,16)),(57,(17,((71,37),14)))),((13,((36,10),(11,(12,6)))),(54,(((43,28),(24,(44,15))),((63,(31,((59,29),(34,(47,((74,61),(((73,64),(65,35)),26))))))),(((41,((66,38),27)),((40,(39,25)),(55,(49,21)))),((((52,48),20),(53,(23,(42,(19,18))))),((72,(((75,56),((51,46),45)),((8,7),(9,(30,2))))),((62,(58,32)),(68,((69,(33,5)),(4,3)))))))))))),1);
   tree tree_246 [p = 0.001, P = 0.478] = [&W 0.000600] ((57,((67,(60,16)),(17,((71,37),14)))),((70,(50,22)),((13,((36,10),(11,(12,6)))),(54,(((43,28),(24,(44,15))),((63,(31,((59,29),(34,(47,((74,61),(((73,64),(65,35)),26))))))),(((41,((66,38),27)),((40,(39,25)),(55,(49,21)))),((((52,48),20),(53,(23,(42,(19,18))))),((72,(((75,56),((51,46),45)),((8,7),(9,(30,2))))),((62,(58,32)),(68,((69,(33,5)),(4,3)))))))))))),1);
   tree tree_247 [p = 0.001, P = 0.478] = [&W 0.000600] ((57,((17,(67,(60,16))),((71,37),14))),((70,(50,22)),(((11,(36,10)),(13,(12,6))),((54,((43,28),(24,(44,15)))),((63,(31,((59,29),(34,(47,((74,61),(((73,64),(65,35)),26))))))),(((41,((66,38),27)),((40,(39,25)),(55,(49,21)))),((((52,48),20),(53,(23,(42,(19,18))))),((72,(((75,56),((51,46),45)),((8,7),(9,(30,2))))),(62,((58,32),(68,((69,(33,5)),(4,3)))))))))))),1);
   tree tree_248 [p = 0.001, P = 0.479] = [&W 0.000600] ((57,(17,((71,37),14))),((67,(60,16)),((70,(50,22)),((11,((36,10),(13,(12,6)))),(54,(((43,28),(24,(44,15))),((63,(31,((59,29),(34,(47,((74,61),(((73,64),(65,35)),26))))))),(((41,((66,38),27)),((40,(39,25)),(55,(49,21)))),((((52,48),20),(53,(23,(42,(19,18))))),((72,(((75,56),((51,46),45)),((8,7),(9,(30,2))))),(62,((58,32),(68,((69,(33,5)),(4,3)))))))))))))),1);
   tree tree_249 [p = 0.001, P = 0.480] = [&W 0.000600] (((67,(60,16)),(57,(17,((71,37),14)))),((70,(50,22)),(((11,(36,10)),(13,(12,6))),(54,(((43,28),(24,(44,15))),(((41,((66,38),27)),((40,(39,25)),(55,(49,21)))),((63,((59,29),(31,(34,(47,((74,61),(((73,64),(65,35)),26))))))),((((52,48),20),(53,(23,(42,(19,18))))),((72,(((75,56),((51,46),45)),((8,7),(9,(30,2))))),((58,32),(62,(68,((69,(33,5)),(4,3))))))))))))),1);
   tree tree_250 [p = 0.001, P = 0.480] = [&W 0.000600] (((67,(60,16)),(57,(17,(37,(71,14))))),((70,(50,22)),(((11,(36,10)),(13,(12,6))),(54,(((43,28),(24,(44,15))),((63,(31,((59,29),(34,(47,((74,61),(((73,64),(65,35)),26))))))),(((41,((66,38),27)),((40,(39,25)),(55,(49,21)))),((((52,48),20),(53,(23,(42,(19,18))))),((72,(((75,56),((51,46),45)),((8,7),(9,(30,2))))),((62,(58,32)),(68,((69,(33,5)),(4,3)))))))))))),1);
   tree tree_251 [p = 0.001, P = 0.481] = [&W 0.000600] (57,((17,((71,37),14)),((67,(60,16)),((70,(50,22)),((((36,11),10),(13,(12,6))),(54,(((43,28),(24,(44,15))),((63,(31,((59,29),(34,(47,((74,61),(((73,64),(65,35)),26))))))),(((41,((66,38),27)),((40,(39,25)),(55,(49,21)))),((((52,48),20),(53,(23,(42,(19,18))))),((72,(((75,56),((51,46),45)),((8,7),(9,(30,2))))),((62,(58,32)),(68,((69,(33,5)),(4,3)))))))))))))),1);
   tree tree_252 [p = 0.001, P = 0.481] = [&W 0.000600] ((70,(50,22)),(((67,(60,16)),(57,(17,((71,37),14)))),(((11,(36,10)),(13,(12,6))),(((43,28),(24,(44,15))),(54,((63,(31,((59,29),(34,(47,((74,61),(((73,64),(65,35)),26))))))),(((41,((66,38),27)),((40,(39,25)),(55,(49,21)))),((((52,48),20),(53,(23,(42,(19,18))))),((72,(((75,56),((51,46),45)),((8,7),(9,(30,2))))),(62,((58,32),(68,((69,(33,5)),(4,3))))))))))))),1);
   tree tree_253 [p = 0.001, P = 0.482] = [&W 0.000600] ((57,((17,(67,(60,16))),((71,37),14))),((70,(50,22)),(((13,(36,10)),(11,(12,6))),(54,(((43,28),(24,(44,15))),((63,(31,((59,29),(34,(47,((74,61),(((73,64),(65,35)),26))))))),(((41,((66,38),27)),((40,(39,25)),(55,(49,21)))),((((52,48),20),(53,(23,(42,(19,18))))),((72,(((75,56),((51,46),45)),((8,7),(9,(30,2))))),((62,(58,32)),(68,((69,(33,5)),(4,3)))))))))))),1);
   tree tree_254 [p = 0.001, P = 0.483] = [&W 0.000600] ((57,(17,((71,37),14))),((67,(60,16)),((70,(50,22)),(((36,10),(13,(11,(12,6)))),(54,(((43,28),(24,(44,15))),(((41,((66,38),27)),((40,(39,25)),(55,(49,21)))),((63,(31,((59,29),(34,(47,((74,61),(((73,64),(65,35)),26))))))),((((52,48),20),(53,(23,(42,(19,18))))),((72,(((75,56),((51,46),45)),((8,7),(9,(30,2))))),((62,(58,32)),(68,((69,(33,5)),(4,3))))))))))))),1);
   tree tree_255 [p = 0.001, P = 0.483] = [&W 0.000533] (((67,(60,16)),(57,(17,((71,37),14)))),((70,(50,22)),((13,((36,10),(11,(12,6)))),(54,(((43,28),(24,(44,15))),(((41,((66,38),27)),((40,(39,25)),(55,(49,21)))),((63,(31,((59,29),(34,(47,((74,61),(((73,64),(65,35)),26))))))),((((52,48),20),(53,(23,(42,(19,18))))),((72,(((75,56),((51,46),45)),((8,7),(9,(30,2))))),(62,((58,32),(68,((69,(33,5)),(4,3))))))))))))),1);
   tree tree_256 [p = 0.001, P = 0.484] = [&W 0.000533] (((67,(60,16)),(57,(17,((71,37),14)))),((70,(50,22)),((((13,11),(36,10)),(12,6)),(54,(((43,28),(24,(44,15))),((63,(31,((59,29),(34,(47,((74,61),(((73,64),(65,35)),26))))))),(((41,((66,38),27)),((40,(39,25)),(55,(49,21)))),((((52,48),20),(53,(23,(42,(19,18))))),((72,(((75,56),((51,46),45)),((8,7),(9,(30,2))))),(((68,62),(58,32)),((69,(33,5)),(4,3))))))))))),1);
   tree tree_257 [p = 0.001, P = 0.484] = [&W 0.000533] (57,((17,((71,37),14)),((67,(60,16)),((70,(50,22)),(((11,(36,10)),(13,(12,6))),(54,(((43,28),(24,(44,15))),(((41,((66,38),27)),((40,(39,25)),(55,(49,21)))),((63,(31,((59,29),(34,(47,((74,61),(((73,64),(65,35)),26))))))),((((52,48),20),(53,(23,(42,(19,18))))),((72,(((75,56),((51,46),45)),((8,7),(9,(30,2))))),((68,62),((58,32),((69,(33,5)),(4,3)))))))))))))),1);
   tree tree_258 [p = 0.001, P = 0.485] = [&W 0.000533] ((57,((17,(67,(60,16))),((71,37),14))),((70,(50,22)),(((36,10),(11,(13,(12,6)))),(54,(((43,28),(24,(44,15))),((63,(31,((59,29),(34,(47,((74,61),(((73,64),(65,35)),26))))))),(((41,((66,38),27)),((40,(39,25)),(55,(49,21)))),((((52,48),20),(53,(23,(42,(19,18))))),((72,(((75,56),((51,46),45)),((8,7),(9,(30,2))))),((62,(58,32)),(68,((69,(33,5)),(4,3)))))))))))),1);
   tree tree_259 [p = 0.001, P = 0.485] = [&W 0.000533] (((67,(60,16)),(57,(17,((71,37),14)))),((70,(50,22)),((11,((36,10),(13,(12,6)))),(54,(((43,28),(24,(44,15))),(((41,((66,38),27)),((40,(39,25)),(55,(49,21)))),((63,((59,29),(31,(34,(47,((74,61),(((73,64),(65,35)),26))))))),((((52,48),20),(53,(23,(42,(19,18))))),((72,(((75,56),((51,46),45)),((8,7),(9,(30,2))))),((62,(58,32)),(68,((69,(33,5)),(4,3)))))))))))),1);
   tree tree_260 [p = 0.001, P = 0.486] = [&W 0.000533] ((57,(17,((71,37),14))),((67,(60,16)),((70,(50,22)),(((11,(36,10)),(13,(12,6))),(54,(((43,28),(24,(44,15))),(((41,((66,38),27)),((40,(39,25)),(55,(49,21)))),((63,(31,((59,29),(34,(47,((74,61),(((73,64),(65,35)),26))))))),((((52,48),20),(53,(23,(42,(19,18))))),((72,(((75,56),((51,46),45)),((8,7),(9,(30,2))))),((58,32),(62,(68,((69,(33,5)),(4,3)))))))))))))),1);
   tree tree_261 [p = 0.001, P = 0.486] = [&W 0.000533] (57,((17,((71,37),14)),((67,(60,16)),((70,(50,22)),(((13,(11,(36,10))),(12,6)),(54,(((43,28),(24,(44,15))),((63,(31,((59,29),(34,(47,((74,61),(((73,64),(65,35)),26))))))),(((41,((66,38),27)),((40,(39,25)),(55,(49,21)))),((((52,48),20),(53,(23,(42,(19,18))))),((72,(((75,56),((51,46),45)),((8,7),(9,(30,2))))),((68,62),((58,32),((69,(33,5)),(4,3)))))))))))))),1);
   tree tree_262 [p = 0.001, P = 0.487] = [&W 0.000533] (57,((17,((71,37),14)),((67,(60,16)),((70,(50,22)),(((11,(13,(36,10))),(12,6)),(54,(((43,28),(24,(44,15))),((63,(31,((59,29),(34,(47,((74,61),(((73,64),(65,35)),26))))))),(((41,((66,38),27)),((40,(39,25)),(55,(49,21)))),((((52,48),20),(53,(23,(42,(19,18))))),((72,(((75,56),((51,46),45)),((8,7),(9,(30,2))))),((62,(58,32)),(68,((69,(33,5)),(4,3)))))))))))))),1);
   tree tree_263 [p = 0.001, P = 0.487] = [&W 0.000533] (((67,(60,16)),(57,(17,((71,37),14)))),((70,(50,22)),(((11,(36,10)),(13,(12,6))),(((43,28),(24,(44,15))),(54,((63,(31,((59,29),(34,(47,((74,61),(((73,64),(65,35)),26))))))),(((41,((66,38),27)),((40,(39,25)),(55,(49,21)))),((((52,48),20),(53,(23,(42,(19,18))))),((72,(((75,56),((51,46),45)),((8,7),(9,(30,2))))),((68,(62,(58,32))),((69,(33,5)),(4,3))))))))))),1);
   tree tree_264 [p = 0.001, P = 0.488] = [&W 0.000533] ((57,((17,(67,(60,16))),((71,37),14))),((70,(50,22)),(((11,(36,10)),(13,(12,6))),(54,(((43,28),(24,(44,15))),((63,(31,((59,29),(34,(47,((74,61),(((73,64),(65,35)),26))))))),(((41,((66,38),27)),((40,(39,25)),(55,(49,21)))),((((52,48),20),(53,(23,(42,(19,18))))),((72,(((75,56),((51,46),45)),((8,7),(9,(30,2))))),(62,((68,(58,32)),((69,(33,5)),(4,3)))))))))))),1);
   tree tree_265 [p = 0.001, P = 0.489] = [&W 0.000533] (57,((17,((71,37),14)),((67,(60,16)),((70,(50,22)),((13,(11,((36,10),(12,6)))),((54,((43,28),(24,(44,15)))),((63,(31,((59,29),(34,(47,((74,61),(((73,64),(65,35)),26))))))),(((41,((66,38),27)),((40,(39,25)),(55,(49,21)))),((((52,48),20),(53,(23,(42,(19,18))))),((72,(((75,56),((51,46),45)),((8,7),(9,(30,2))))),((62,(58,32)),(68,((69,(33,5)),(4,3))))))))))))),1);
   tree tree_266 [p = 0.001, P = 0.489] = [&W 0.000533] ((57,(17,((71,37),14))),((67,(60,16)),((70,(50,22)),((13,((11,(36,10)),(12,6))),(((43,28),(24,(44,15))),(54,((63,(31,((59,29),(34,(47,((74,61),(((73,64),(65,35)),26))))))),(((41,((66,38),27)),((40,(39,25)),(55,(49,21)))),((((52,48),20),(53,(23,(42,(19,18))))),((72,(((75,56),((51,46),45)),((8,7),(9,(30,2))))),((62,(58,32)),(68,((69,(33,5)),(4,3))))))))))))),1);
   tree tree_267 [p = 0.001, P = 0.490] = [&W 0.000533] (((67,(60,16)),(57,(17,((71,37),14)))),((70,(50,22)),((13,((36,10),(11,(12,6)))),((54,((43,28),(24,(44,15)))),((63,(31,((59,29),(34,(47,((74,61),(((73,64),(65,35)),26))))))),(((41,((66,38),27)),((40,(39,25)),(55,(49,21)))),((((52,48),20),(53,(23,(42,(19,18))))),((72,(((75,56),((51,46),45)),((8,7),(9,(30,2))))),((62,(58,32)),(68,((69,(33,5)),(4,3))))))))))),1);
   tree tree_268 [p = 0.001, P = 0.490] = [&W 0.000533] ((57,(17,((71,37),14))),((67,(60,16)),((70,(50,22)),((13,((11,(36,10)),(12,6))),(54,(((43,28),(24,(44,15))),((63,(31,((59,29),(34,(47,((74,61),(((73,64),(65,35)),26))))))),(((41,((66,38),27)),((40,(39,25)),(55,(49,21)))),((((52,48),20),(53,(23,(42,(19,18))))),((72,(((75,56),((51,46),45)),((8,7),(9,(30,2))))),(62,((58,32),(68,((69,(33,5)),(4,3)))))))))))))),1);
   tree tree_269 [p = 0.001, P = 0.491] = [&W 0.000533] (57,((17,((71,37),14)),((67,(60,16)),((70,(50,22)),((13,((36,10),(11,(12,6)))),(54,(((43,28),(24,(44,15))),((63,(31,((59,29),(34,(47,((74,61),(((73,64),(65,35)),26))))))),(((41,((66,38),27)),((40,(39,25)),(55,(49,21)))),((((52,48),20),(53,(23,(42,(19,18))))),((72,(((75,56),((51,46),45)),((8,7),(9,(30,2))))),(((68,62),(58,32)),((69,(33,5)),(4,3))))))))))))),1);
   tree tree_270 [p = 0.001, P = 0.491] = [&W 0.000533] (((67,(60,16)),(57,(17,((71,37),14)))),((70,(50,22)),((13,((11,(36,10)),(12,6))),(54,(((43,28),(24,(44,15))),(((41,((66,38),27)),((40,(39,25)),(55,(49,21)))),((63,(31,((59,29),(34,(47,((74,61),(((73,64),(65,35)),26))))))),((((52,48),20),(53,(23,(42,(19,18))))),((72,(((75,56),((51,46),45)),((8,7),(9,(30,2))))),((62,(58,32)),(68,((69,(33,5)),(4,3)))))))))))),1);
   tree tree_271 [p = 0.001, P = 0.492] = [&W 0.000533] (((67,(60,16)),(57,(17,((71,37),14)))),((70,(50,22)),((11,(13,((36,10),(12,6)))),(54,(((43,28),(24,(44,15))),((63,(31,((59,29),(34,(47,((74,61),(((73,64),(65,35)),26))))))),(((41,((66,38),27)),((40,(39,25)),(55,(49,21)))),((((52,48),20),(53,(23,(42,(19,18))))),((72,(((75,56),((51,46),45)),((8,7),(9,(30,2))))),((62,(58,32)),(68,((69,(33,5)),(4,3)))))))))))),1);
   tree tree_272 [p = 0.001, P = 0.492] = [&W 0.000533] ((57,(17,((71,37),14))),((67,(60,16)),((70,(50,22)),((13,((36,10),(11,(12,6)))),(54,(((43,28),(24,(44,15))),((63,(31,((59,29),(34,(47,((74,61),(((73,64),(65,35)),26))))))),(((41,((66,38),27)),((40,(39,25)),(55,(49,21)))),((((52,48),20),(53,(23,(42,(19,18))))),((72,(((75,56),((51,46),45)),((8,7),(9,(30,2))))),(62,((58,32),(68,((69,(33,5)),(4,3)))))))))))))),1);
   tree tree_273 [p = 0.001, P = 0.493] = [&W 0.000533] (57,((17,((71,37),14)),((67,(60,16)),((70,(50,22)),(((36,10),(11,(13,(12,6)))),(54,(((43,28),(24,(44,15))),((63,(31,((59,29),(34,(47,((74,61),(((73,64),(65,35)),26))))))),(((41,((66,38),27)),((40,(39,25)),(55,(49,21)))),((((52,48),20),(53,(23,(42,(19,18))))),((72,(((75,56),((51,46),45)),((8,7),(9,(30,2))))),(62,((58,32),(68,((69,(33,5)),(4,3))))))))))))))),1);
   tree tree_274 [p = 0.001, P = 0.493] = [&W 0.000533] (57,((17,((71,37),14)),((67,(60,16)),((70,(50,22)),(((11,(36,10)),(13,(12,6))),(54,(((43,28),(24,(44,15))),((63,(31,((59,29),(34,(47,((74,61),(((73,64),(65,35)),26))))))),(((41,((66,38),27)),((40,(39,25)),(55,(49,21)))),((((52,48),20),(53,(23,(42,(19,18))))),((72,(((75,56),((51,46),45)),((8,7),(9,(30,2))))),((62,(68,(58,32))),((69,(33,5)),(4,3))))))))))))),1);
   tree tree_275 [p = 0.001, P = 0.494] = [&W 0.000533] (((67,(60,16)),(57,(17,((71,37),14)))),((70,(50,22)),((13,((11,(36,10)),(12,6))),(54,(((43,28),(24,(44,15))),((63,(31,((59,29),(34,(47,((74,61),(((73,64),(65,35)),26))))))),(((41,((66,38),27)),((40,(39,25)),(55,(49,21)))),((((52,48),20),(53,(23,(42,(19,18))))),((72,(((75,56),((51,46),45)),((8,7),(9,(30,2))))),(((68,62),(58,32)),((69,(33,5)),(4,3))))))))))),1);
   tree tree_276 [p = 0.001, P = 0.494] = [&W 0.000533] (57,((17,((71,37),14)),((67,(60,16)),((70,(50,22)),(((11,(36,10)),(13,(12,6))),(54,(((43,28),(24,(44,15))),((63,(31,((59,29),(34,(47,((74,61),((65,((73,64),35)),26))))))),(((41,((66,38),27)),((40,(39,25)),(55,(49,21)))),((((52,48),20),(53,(23,(42,(19,18))))),((72,(((75,56),((51,46),45)),((8,7),(9,(30,2))))),(62,((58,32),(68,((69,(33,5)),(4,3))))))))))))))),1);
   tree tree_277 [p = 0.001, P = 0.495] = [&W 0.000533] ((57,(17,((71,37),14))),((67,(60,16)),((70,(50,22)),((13,((36,10),(11,(12,6)))),(((43,28),(24,(44,15))),(54,((63,(31,((59,29),(34,(47,((74,61),(((73,64),(65,35)),26))))))),(((41,((66,38),27)),((40,(39,25)),(55,(49,21)))),((((52,48),20),(53,(23,(42,(19,18))))),((72,(((75,56),((51,46),45)),((8,7),(9,(30,2))))),((62,(58,32)),(68,((69,(33,5)),(4,3))))))))))))),1);
   tree tree_278 [p = 0.001, P = 0.495] = [&W 0.000533] (((67,(60,16)),(57,(17,((71,37),14)))),((70,(50,22)),(((11,(36,10)),(13,(12,6))),(54,(((43,28),(24,(44,15))),(((41,((66,38),27)),((40,(39,25)),(55,(49,21)))),((63,((59,29),(31,(34,(47,((74,61),(((73,64),(65,35)),26))))))),((((52,48),20),(53,(23,(42,(19,18))))),((72,(((75,56),((51,46),45)),((8,7),(9,(30,2))))),(62,((58,32),(68,((69,(33,5)),(4,3))))))))))))),1);
   tree tree_279 [p = 0.001, P = 0.496] = [&W 0.000533] (((67,(60,16)),(57,(17,((71,37),14)))),((70,(50,22)),((11,((36,10),(13,(12,6)))),(((43,28),(24,(44,15))),(54,((63,(31,((59,29),(34,(47,((74,61),(((73,64),(65,35)),26))))))),(((41,((66,38),27)),((40,(39,25)),(55,(49,21)))),((((52,48),20),(53,(23,(42,(19,18))))),((72,(((75,56),((51,46),45)),((8,7),(9,(30,2))))),(62,((58,32),(68,((69,(33,5)),(4,3))))))))))))),1);
   tree tree_280 [p = 0.001, P = 0.497] = [&W 0.000533] ((57,((17,(67,(60,16))),((71,37),14))),((70,(50,22)),((13,((36,10),(11,(12,6)))),(54,(((43,28),(24,(44,15))),((63,(31,((59,29),(34,(47,((74,61),(((73,64),(65,35)),26))))))),(((41,((66,38),27)),((40,(39,25)),(55,(49,21)))),((((52,48),20),(53,(23,(42,(19,18))))),((72,(((75,56),((51,46),45)),((8,7),(9,(30,2))))),(62,((58,32),(68,((69,(33,5)),(4,3))))))))))))),1);
   tree tree_281 [p = 0.001, P = 0.497] = [&W 0.000533] (((67,(60,16)),(57,(17,((71,37),14)))),((70,(50,22)),(((13,(11,(36,10))),(12,6)),(54,(((43,28),(24,(44,15))),((63,(31,((59,29),(34,(47,((74,61),(((73,64),(65,35)),26))))))),(((41,((66,38),27)),((40,(39,25)),(55,(49,21)))),((((52,48),20),(53,(23,(42,(19,18))))),((72,(((75,56),((51,46),45)),((8,7),(9,(30,2))))),((68,(62,(58,32))),((69,(33,5)),(4,3))))))))))),1);
   tree tree_282 [p = 0.001, P = 0.498] = [&W 0.000533] (((67,(60,16)),(57,(17,((71,37),14)))),((70,(50,22)),(((11,(36,10)),(13,(12,6))),(54,(((43,28),(24,(44,15))),((63,(31,((59,29),(34,(47,((74,61),((65,((73,64),35)),26))))))),(((41,((66,38),27)),((40,(39,25)),(55,(49,21)))),((((52,48),20),(53,(23,(42,(19,18))))),((72,(((75,56),((51,46),45)),((8,7),(9,(30,2))))),(((68,62),(58,32)),((69,(33,5)),(4,3))))))))))),1);
   tree tree_283 [p = 0.001, P = 0.498] = [&W 0.000533] (57,((17,((71,37),14)),((67,(60,16)),((70,(50,22)),(((11,(36,10)),(13,(12,6))),(54,(((43,28),(24,(44,15))),(((41,((66,38),27)),((40,(39,25)),(55,(49,21)))),((63,((59,29),(31,(34,(47,((74,61),(((73,64),(65,35)),26))))))),((((52,48),20),(53,(23,(42,(19,18))))),((72,(((75,56),((51,46),45)),((8,7),(9,(30,2))))),((62,(58,32)),(68,((69,(33,5)),(4,3)))))))))))))),1);
   tree tree_284 [p = 0.001, P = 0.499] = [&W 0.000533] (((67,(60,16)),(57,(17,((71,37),14)))),((70,(50,22)),((13,((11,(36,10)),(12,6))),(54,(((43,28),(24,(44,15))),((63,(31,((59,29),(34,(47,((74,61),(((73,64),(65,35)),26))))))),(((41,((66,38),27)),((40,(39,25)),(55,(49,21)))),((((52,48),20),(53,(23,(42,(19,18))))),((72,(((75,56),((51,46),45)),((8,7),(9,(30,2))))),(62,((58,32),(68,((69,(33,5)),(4,3))))))))))))),1);
   tree tree_285 [p = 0.001, P = 0.499] = [&W 0.000533] ((57,((17,(67,(60,16))),((71,37),14))),((70,(50,22)),(((13,(11,(36,10))),(12,6)),(((43,28),(24,(44,15))),(54,((63,(31,((59,29),(34,(47,((74,61),(((73,64),(65,35)),26))))))),(((41,((66,38),27)),((40,(39,25)),(55,(49,21)))),((((52,48),20),(53,(23,(42,(19,18))))),((72,(((75,56),((51,46),45)),((8,7),(9,(30,2))))),((62,(58,32)),(68,((69,(33,5)),(4,3)))))))))))),1);
   tree tree_286 [p = 0.001, P = 0.500] = [&W 0.000533] ((57,((67,(60,16)),(17,((71,37),14)))),((70,(50,22)),(((36,10),(11,(13,(12,6)))),(54,(((43,28),(24,(44,15))),((63,(31,((59,29),(34,(47,((74,61),(((73,64),(65,35)),26))))))),(((41,((66,38),27)),((40,(39,25)),(55,(49,21)))),((((52,48),20),(53,(23,(42,(19,18))))),((72,(((75,56),((51,46),45)),((8,7),(9,(30,2))))),((62,(58,32)),(68,((69,(33,5)),(4,3)))))))))))),1);
   tree tree_287 [p = 0.001, P = 0.500] = [&W 0.000533] ((57,((17,(67,(60,16))),((71,37),14))),((70,(50,22)),(((11,(36,10)),(13,(12,6))),(54,(((43,28),(24,(44,15))),((63,(31,((59,29),(34,(47,((74,61),(((73,64),(65,35)),26))))))),(((41,((66,38),27)),((40,(39,25)),(55,(49,21)))),((((52,48),20),(53,(23,(42,(19,18))))),((72,(((75,56),((51,46),45)),((8,7),(9,(30,2))))),((68,62),((58,32),((69,(33,5)),(4,3)))))))))))),1);
   tree tree_288 [p = 0.001, P = 0.501] = [&W 0.000533] ((57,(17,((71,37),14))),((67,(60,16)),((70,(50,22)),(((36,10),(11,(13,(12,6)))),(54,(((43,28),(24,(44,15))),(((41,((66,38),27)),((40,(39,25)),(55,(49,21)))),((63,(31,((59,29),(34,(47,((74,61),(((73,64),(65,35)),26))))))),((((52,48),20),(53,(23,(42,(19,18))))),((72,(((75,56),((51,46),45)),((8,7),(9,(30,2))))),((62,(58,32)),(68,((69,(33,5)),(4,3))))))))))))),1);
   tree tree_289 [p = 0.001, P = 0.501] = [&W 0.000533] (((67,(60,16)),(57,(17,((71,37),14)))),((70,(50,22)),(((11,(36,10)),(13,(12,6))),(54,(((43,28),(24,(44,15))),(((41,((66,38),27)),((40,(39,25)),(55,(49,21)))),((63,(31,((34,(59,29)),(47,((74,61),(((73,64),(65,35)),26)))))),((((52,48),20),(53,(23,(42,(19,18))))),((72,(((75,56),((51,46),45)),((8,7),(9,(30,2))))),((62,(58,32)),(68,((69,(33,5)),(4,3)))))))))))),1);
   tree tree_290 [p = 0.001, P = 0.502] = [&W 0.000533] (57,((17,((71,37),14)),((67,(60,16)),((70,(50,22)),((11,((36,10),(13,(12,6)))),(((43,28),(24,(44,15))),(54,((63,(31,((59,29),(34,(47,((74,61),(((73,64),(65,35)),26))))))),(((41,((66,38),27)),((40,(39,25)),(55,(49,21)))),((((52,48),20),(53,(23,(42,(19,18))))),((72,(((75,56),((51,46),45)),((8,7),(9,(30,2))))),(62,((58,32),(68,((69,(33,5)),(4,3))))))))))))))),1);
   tree tree_291 [p = 0.001, P = 0.502] = [&W 0.000533] (((67,(60,16)),(57,(17,((71,37),14)))),((70,(50,22)),(((11,(13,(36,10))),(12,6)),(54,(((43,28),(24,(44,15))),((63,(31,((59,29),(34,(47,((74,61),(((73,64),(65,35)),26))))))),(((41,((66,38),27)),((40,(39,25)),(55,(49,21)))),((((52,48),20),(53,(23,(42,(19,18))))),((72,(((75,56),((51,46),45)),((8,7),(9,(30,2))))),((62,(58,32)),(68,((69,(33,5)),(4,3)))))))))))),1);
   tree tree_292 [p = 0.001, P = 0.503] = [&W 0.000533] (57,((17,((71,37),14)),((67,(60,16)),((70,(50,22)),(((11,(36,10)),(13,(12,6))),(((43,28),(24,(44,15))),(54,((63,(31,((59,29),(34,(47,((74,61),((65,((73,64),35)),26))))))),(((41,((66,38),27)),((40,(39,25)),(55,(49,21)))),((((52,48),20),(53,(23,(42,(19,18))))),((72,(((75,56),((51,46),45)),((8,7),(9,(30,2))))),((62,(58,32)),(68,((69,(33,5)),(4,3)))))))))))))),1);
   tree tree_293 [p = 0.001, P = 0.503] = [&W 0.000533] ((70,(50,22)),(((67,(60,16)),(57,(17,((71,37),14)))),(((11,(36,10)),(13,(12,6))),(54,(((43,28),(24,(44,15))),((63,((59,29),(31,(34,(47,((74,61),(((73,64),(65,35)),26))))))),(((41,((66,38),27)),((40,(39,25)),(55,(49,21)))),((((52,48),20),(53,(23,(42,(19,18))))),((72,(((75,56),((51,46),45)),((8,7),(9,(30,2))))),((62,(58,32)),(68,((69,(33,5)),(4,3)))))))))))),1);
   tree tree_294 [p = 0.001, P = 0.504] = [&W 0.000533] (((67,(60,16)),(57,(17,((71,37),14)))),((70,(50,22)),(((11,(36,10)),(13,(12,6))),(54,(((43,28),(24,(44,15))),(((41,((66,38),27)),((40,(39,25)),(55,(49,21)))),((63,(31,((59,29),(34,(47,((74,61),(((73,64),(65,35)),26))))))),((((52,48),20),(53,(23,(42,(19,18))))),((72,(((75,56),((51,46),45)),((8,7),(9,(30,2))))),((68,62),((58,32),((69,(33,5)),(4,3)))))))))))),1);
   tree tree_295 [p = 0.001, P = 0.505] = [&W 0.000533] (((67,(60,16)),(57,(17,((71,37),14)))),((70,(50,22)),(((11,(36,10)),(13,(12,6))),((54,((43,28),(24,(44,15)))),(((41,((66,38),27)),((40,(39,25)),(55,(49,21)))),((63,(31,((59,29),(34,(47,((74,61),(((73,64),(65,35)),26))))))),((((52,48),20),(53,(23,(42,(19,18))))),((72,(((75,56),((51,46),45)),((8,7),(9,(30,2))))),(((68,62),(58,32)),((69,(33,5)),(4,3)))))))))),1);
   tree tree_296 [p = 0.001, P = 0.505] = [&W 0.000533] (57,(((71,37),14),(17,((67,(60,16)),((70,(50,22)),(((11,(36,10)),(13,(12,6))),(54,(((43,28),(24,(44,15))),((63,(31,((59,29),(34,(47,((74,61),(((73,64),(65,35)),26))))))),(((41,((66,38),27)),((40,(39,25)),(55,(49,21)))),((((52,48),20),(53,(23,(42,(19,18))))),((72,(((75,56),((51,46),45)),((8,7),(9,(30,2))))),((62,(58,32)),(68,((69,(33,5)),(4,3))))))))))))))),1);
   tree tree_297 [p = 0.001, P = 0.506] = [&W 0.000533] ((70,(50,22)),(((67,(60,16)),(57,(17,((71,37),14)))),(((36,10),(13,(11,(12,6)))),(54,(((43,28),(24,(44,15))),((63,(31,((59,29),(34,(47,((74,61),(((73,64),(65,35)),26))))))),(((41,((66,38),27)),((40,(39,25)),(55,(49,21)))),((((52,48),20),(53,(23,(42,(19,18))))),((72,(((75,56),((51,46),45)),((8,7),(9,(30,2))))),((62,(58,32)),(68,((69,(33,5)),(4,3)))))))))))),1);
   tree tree_298 [p = 0.001, P = 0.506] = [&W 0.000533] (((67,(60,16)),(57,(17,((71,37),14)))),((70,(50,22)),(((36,10),(11,(13,(12,6)))),(54,(((43,28),(24,(44,15))),(((41,((66,38),27)),((40,(39,25)),(55,(49,21)))),((63,(31,((59,29),(34,(47,((74,61),(((73,64),(65,35)),26))))))),((((52,48),20),(53,(23,(42,(19,18))))),((72,(((75,56),((51,46),45)),((8,7),(9,(30,2))))),(62,((58,32),(68,((69,(33,5)),(4,3))))))))))))),1);
   tree tree_299 [p = 0.001, P = 0.507] = [&W 0.000533] (57,((17,((71,37),14)),((67,(60,16)),((70,(50,22)),(((36,10),(13,(11,(12,6)))),(54,(((43,28),(24,(44,15))),((63,(31,((59,29),(34,(47,((74,61),(((73,64),(65,35)),26))))))),(((41,((66,38),27)),((40,(39,25)),(55,(49,21)))),((((52,48),20),(53,(23,(42,(19,18))))),((72,(((75,56),((51,46),45)),((8,7),(9,(30,2))))),(62,((58,32),(68,((69,(33,5)),(4,3))))))))))))))),1);
   tree tree_300 [p = 0.001, P = 0.507] = [&W 0.000533] ((57,(17,((71,37),14))),((67,(60,16)),((70,(50,22)),((11,((36,10),(13,(12,6)))),((54,((43,28),(24,(44,15)))),((63,(31,((59,29),(34,(47,((74,61),(((73,64),(65,35)),26))))))),(((41,((66,38),27)),((40,(39,25)),(55,(49,21)))),((((52,48),20),(53,(23,(42,(19,18))))),((72,(((75,56),((51,46),45)),((8,7),(9,(30,2))))),((62,(58,32)),(68,((69,(33,5)),(4,3)))))))))))),1);
   tree tree_301 [p = 0.001, P = 0.508] = [&W 0.000533] (57,((17,((71,37),14)),((67,(60,16)),((70,(50,22)),((11,((36,10),(13,(12,6)))),(54,(((43,28),(24,(44,15))),((63,((59,29),(31,(34,(47,((74,61),(((73,64),(65,35)),26))))))),(((41,((66,38),27)),((40,(39,25)),(55,(49,21)))),((((52,48),20),(53,(23,(42,(19,18))))),((72,(((75,56),((51,46),45)),((8,7),(9,(30,2))))),((62,(58,32)),(68,((69,(33,5)),(4,3)))))))))))))),1);
   tree tree_302 [p = 0.001, P = 0.508] = [&W 0.000533] (((67,(60,16)),(57,(17,((71,37),14)))),((70,(50,22)),((54,((11,(36,10)),(13,(12,6)))),(((43,28),(24,(44,15))),(((41,((66,38),27)),((40,(39,25)),(55,(49,21)))),((63,(31,((59,29),(34,(47,((74,61),(((73,64),(65,35)),26))))))),((((52,48),20),(53,(23,(42,(19,18))))),((72,(((75,56),((51,46),45)),((8,7),(9,(30,2))))),((62,(58,32)),(68,((69,(33,5)),(4,3))))))))))),1);
   tree tree_303 [p = 0.001, P = 0.509] = [&W 0.000533] ((70,(50,22)),(((67,(60,16)),(57,(17,((71,37),14)))),(((36,10),(13,(12,6))),((54,11),(((43,28),(24,(44,15))),(((41,((66,38),27)),((40,(39,25)),(55,(49,21)))),((63,(31,((59,29),(34,(47,((74,61),(((73,64),(65,35)),26))))))),((((52,48),20),(53,(23,(42,(19,18))))),((72,(((75,56),((51,46),45)),((8,7),(9,(30,2))))),((62,(58,32)),(68,((69,(33,5)),(4,3)))))))))))),1);
   tree tree_304 [p = 0.001, P = 0.509] = [&W 0.000533] (57,((17,((71,37),14)),((67,(60,16)),((70,(50,22)),(((11,(36,10)),(13,(12,6))),(((43,28),(24,(44,15))),(54,((63,(31,((59,29),(34,(47,((74,61),(((73,64),(65,35)),26))))))),(((41,((66,38),27)),((40,(39,25)),(55,(49,21)))),((((52,48),20),(53,(23,(42,(19,18))))),((72,(((75,56),((51,46),45)),((8,7),(9,(30,2))))),((68,(62,(58,32))),((69,(33,5)),(4,3))))))))))))),1);
   tree tree_305 [p = 0.000, P = 0.510] = [&W 0.000467] ((57,(17,((71,37),14))),((67,(60,16)),((70,(50,22)),((54,(11,((36,10),(13,(12,6))))),(((43,28),(24,(44,15))),((63,(31,((59,29),(34,(47,((74,61),(((73,64),(65,35)),26))))))),(((41,((66,38),27)),((40,(39,25)),(55,(49,21)))),((((52,48),20),(53,(23,(42,(19,18))))),((72,(((75,56),((51,46),45)),((8,7),(9,(30,2))))),((62,(58,32)),(68,((69,(33,5)),(4,3)))))))))))),1);
   tree tree_306 [p = 0.000, P = 0.510] = [&W 0.000467] ((57,(17,((71,37),14))),((67,(60,16)),((70,(50,22)),((54,((11,(36,10)),(13,(12,6)))),(((43,28),(24,(44,15))),((63,(31,((59,29),(34,(47,((74,61),(((73,64),(65,35)),26))))))),(((41,((66,38),27)),((40,(39,25)),(55,(49,21)))),((((52,48),20),(53,(23,(42,(19,18))))),((72,(((75,56),((51,46),45)),((8,7),(9,(30,2))))),((62,(58,32)),(68,((69,(33,5)),(4,3)))))))))))),1);
   tree tree_307 [p = 0.000, P = 0.511] = [&W 0.000467] (57,((17,((71,37),14)),((67,(60,16)),((70,(50,22)),((13,((11,(36,10)),(12,6))),(54,(((43,28),(24,(44,15))),((63,(31,((59,29),(34,(47,((74,61),(((73,64),(65,35)),26))))))),(((41,((66,38),27)),((40,(39,25)),(55,(49,21)))),((((52,48),20),(53,(23,(42,(19,18))))),((72,(((75,56),((51,46),45)),((8,7),(9,(30,2))))),(62,((58,32),(68,((69,(33,5)),(4,3))))))))))))))),1);
   tree tree_308 [p = 0.000, P = 0.511] = [&W 0.000467] (57,((17,((71,37),14)),((67,(60,16)),((70,(50,22)),(((36,10),(11,(13,(12,6)))),(54,(((43,28),(24,(44,15))),((63,(31,((59,29),(34,(47,((74,61),(((73,64),(65,35)),26))))))),(((41,((66,38),27)),((40,(39,25)),(55,(49,21)))),((((52,48),20),(53,(23,(42,(19,18))))),((72,(((75,56),((51,46),45)),((8,7),(9,(30,2))))),((68,62),((58,32),((69,(33,5)),(4,3)))))))))))))),1);
   tree tree_309 [p = 0.000, P = 0.512] = [&W 0.000467] (57,((17,((71,37),14)),((67,(60,16)),((70,(50,22)),((11,((36,10),(13,(12,6)))),(54,(((43,28),(24,(44,15))),((63,(31,((59,29),(34,(47,((74,61),(((73,64),(65,35)),26))))))),(((41,((66,38),27)),((40,(39,25)),(55,(49,21)))),((((52,48),20),(53,(23,(42,(19,18))))),((72,(((75,56),((51,46),45)),((8,7),(9,(30,2))))),((68,62),((58,32),((69,(33,5)),(4,3)))))))))))))),1);
   tree tree_310 [p = 0.000, P = 0.512] = [&W 0.000467] (((67,(60,16)),(57,(17,((71,37),14)))),((70,(50,22)),(((11,(36,10)),(13,(12,6))),(((43,28),(24,(44,15))),(54,(((41,((66,38),27)),((40,(39,25)),(55,(49,21)))),((63,(31,((59,29),(34,(47,((74,61),(((73,64),(65,35)),26))))))),((((52,48),20),(53,(23,(42,(19,18))))),((72,(((75,56),((51,46),45)),((8,7),(9,(30,2))))),(62,((58,32),(68,((69,(33,5)),(4,3))))))))))))),1);
   tree tree_311 [p = 0.000, P = 0.513] = [&W 0.000467] ((57,(17,((71,37),14))),((67,(60,16)),((70,(50,22)),(((11,(36,10)),(13,(12,6))),((54,((43,28),(24,(44,15)))),((63,(31,((59,29),(34,(47,((74,61),(((73,64),(65,35)),26))))))),(((41,((66,38),27)),((40,(39,25)),(55,(49,21)))),((((52,48),20),(53,(23,(42,(19,18))))),((72,(((75,56),((51,46),45)),((8,7),(9,(30,2))))),(((68,62),(58,32)),((69,(33,5)),(4,3))))))))))),1);
   tree tree_312 [p = 0.000, P = 0.513] = [&W 0.000467] (((67,(60,16)),(57,(17,((71,37),14)))),((70,(50,22)),(((36,10),(11,(13,(12,6)))),(54,(((43,28),(24,(44,15))),((63,(31,((59,29),(34,(47,((74,61),(((73,64),(65,35)),26))))))),(((41,((66,38),27)),((40,(39,25)),(55,(49,21)))),((((52,48),20),(53,(23,(42,(19,18))))),((72,(((75,56),((51,46),45)),((8,7),(9,(30,2))))),(((68,62),(58,32)),((69,(33,5)),(4,3))))))))))),1);
   tree tree_313 [p = 0.000, P = 0.514] = [&W 0.000467] (((67,(60,16)),(57,(17,((71,37),14)))),((70,(50,22)),(((36,10),(11,(13,(12,6)))),(54,(((43,28),(24,(44,15))),((63,(31,((59,29),(34,(47,((74,61),(((73,64),(65,35)),26))))))),(((41,((66,38),27)),((40,(39,25)),(55,(49,21)))),((((52,48),20),(53,(23,(42,(19,18))))),((72,(((75,56),((51,46),45)),((8,7),(9,(30,2))))),((62,(68,(58,32))),((69,(33,5)),(4,3))))))))))),1);
   tree tree_314 [p = 0.000, P = 0.514] = [&W 0.000467] (57,((17,((71,37),14)),((67,(60,16)),((70,(50,22)),((((13,11),(36,10)),(12,6)),(54,(((43,28),(24,(44,15))),(((41,((66,38),27)),((40,(39,25)),(55,(49,21)))),((63,(31,((59,29),(34,(47,((74,61),(((73,64),(65,35)),26))))))),((((52,48),20),(53,(23,(42,(19,18))))),((72,(((75,56),((51,46),45)),((8,7),(9,(30,2))))),((62,(58,32)),(68,((69,(33,5)),(4,3)))))))))))))),1);
   tree tree_315 [p = 0.000, P = 0.514] = [&W 0.000467] (57,((17,((71,37),14)),((67,(60,16)),((70,(50,22)),(((11,(36,10)),(13,(12,6))),((54,((43,28),(24,(44,15)))),((63,(31,((59,29),(34,(47,((74,61),((65,((73,64),35)),26))))))),(((41,((66,38),27)),((40,(39,25)),(55,(49,21)))),((((52,48),20),(53,(23,(42,(19,18))))),((72,(((75,56),((51,46),45)),((8,7),(9,(30,2))))),((62,(58,32)),(68,((69,(33,5)),(4,3))))))))))))),1);
   tree tree_316 [p = 0.000, P = 0.515] = [&W 0.000467] ((17,((71,37),14)),(57,((67,(60,16)),((70,(50,22)),(((11,(36,10)),(13,(12,6))),(54,(((43,28),(24,(44,15))),((63,(31,((59,29),(34,(47,((74,61),(((73,64),(65,35)),26))))))),(((41,((66,38),27)),((40,(39,25)),(55,(49,21)))),((((52,48),20),(53,(23,(42,(19,18))))),((72,(((75,56),((51,46),45)),((8,7),(9,(30,2))))),((62,(58,32)),(68,((69,(33,5)),(4,3)))))))))))))),1);
   tree tree_317 [p = 0.000, P = 0.515] = [&W 0.000467] (((67,(60,16)),(57,(17,((71,37),14)))),((70,(50,22)),(((36,10),(13,(11,(12,6)))),((54,((43,28),(24,(44,15)))),((63,(31,((59,29),(34,(47,((74,61),(((73,64),(65,35)),26))))))),(((41,((66,38),27)),((40,(39,25)),(55,(49,21)))),((((52,48),20),(53,(23,(42,(19,18))))),((72,(((75,56),((51,46),45)),((8,7),(9,(30,2))))),((62,(58,32)),(68,((69,(33,5)),(4,3))))))))))),1);
   tree tree_318 [p = 0.000, P = 0.516] = [&W 0.000467] (((67,(60,16)),(57,(17,((71,37),14)))),((70,(50,22)),((54,((36,10),(11,(13,(12,6))))),(((43,28),(24,(44,15))),(((41,((66,38),27)),((40,(39,25)),(55,(49,21)))),((63,(31,((59,29),(34,(47,((74,61),(((73,64),(65,35)),26))))))),((((52,48),20),(53,(23,(42,(19,18))))),((72,(((75,56),((51,46),45)),((8,7),(9,(30,2))))),((62,(58,32)),(68,((69,(33,5)),(4,3))))))))))),1);
   tree tree_319 [p = 0.000, P = 0.516] = [&W 0.000467] ((57,((17,(67,(60,16))),((71,37),14))),((70,(50,22)),((11,((36,10),(13,(12,6)))),(54,(((43,28),(24,(44,15))),((63,(31,((59,29),(34,(47,((74,61),(((73,64),(65,35)),26))))))),(((41,((66,38),27)),((40,(39,25)),(55,(49,21)))),((((52,48),20),(53,(23,(42,(19,18))))),((72,(((75,56),((51,46),45)),((8,7),(9,(30,2))))),(((68,62),(58,32)),((69,(33,5)),(4,3))))))))))),1);
   tree tree_320 [p = 0.000, P = 0.517] = [&W 0.000467] (57,((17,((71,37),14)),((67,(60,16)),((70,(50,22)),((13,((11,(36,10)),(12,6))),(((43,28),(24,(44,15))),(54,((63,(31,((59,29),(34,(47,((74,61),(((73,64),(65,35)),26))))))),(((41,((66,38),27)),((40,(39,25)),(55,(49,21)))),((((52,48),20),(53,(23,(42,(19,18))))),((72,(((75,56),((51,46),45)),((8,7),(9,(30,2))))),((62,(58,32)),(68,((69,(33,5)),(4,3)))))))))))))),1);
   tree tree_321 [p = 0.000, P = 0.517] = [&W 0.000467] ((57,((17,(67,(60,16))),((71,37),14))),((70,(50,22)),(((11,(36,10)),(13,(12,6))),((54,((43,28),(24,(44,15)))),((63,(31,((59,29),(34,(47,((74,61),(((73,64),(65,35)),26))))))),(((41,((66,38),27)),((40,(39,25)),(55,(49,21)))),((((52,48),20),(53,(23,(42,(19,18))))),((72,(((75,56),((51,46),45)),((8,7),(9,(30,2))))),(((68,62),(58,32)),((69,(33,5)),(4,3)))))))))),1);
   tree tree_322 [p = 0.000, P = 0.518] = [&W 0.000467] (57,((17,((71,37),14)),((67,(60,16)),((70,(50,22)),(((11,(36,10)),(13,(12,6))),(54,(((43,28),(24,(44,15))),(((41,((66,38),27)),((40,(39,25)),(55,(49,21)))),((63,(31,((59,29),(34,(47,((74,61),((65,((73,64),35)),26))))))),((((52,48),20),(53,(23,(42,(19,18))))),((72,(((75,56),((51,46),45)),((8,7),(9,(30,2))))),((62,(58,32)),(68,((69,(33,5)),(4,3)))))))))))))),1);
   tree tree_323 [p = 0.000, P = 0.518] = [&W 0.000467] ((57,(17,((71,37),14))),((67,(60,16)),((70,(50,22)),(((36,10),(13,(11,(12,6)))),(54,(((43,28),(24,(44,15))),((63,(31,((59,29),(34,(47,((74,61),(((73,64),(65,35)),26))))))),(((41,((66,38),27)),((40,(39,25)),(55,(49,21)))),((((52,48),20),(53,(23,(42,(19,18))))),((72,(((75,56),((51,46),45)),((8,7),(9,(30,2))))),(((68,62),(58,32)),((69,(33,5)),(4,3)))))))))))),1);
   tree tree_324 [p = 0.000, P = 0.519] = [&W 0.000467] (((67,(60,16)),(57,(17,((71,37),14)))),((70,(50,22)),(((36,(11,10)),(13,(12,6))),(54,(((43,28),(24,(44,15))),(((41,((66,38),27)),((40,(39,25)),(55,(49,21)))),((63,(31,((59,29),(34,(47,((74,61),(((73,64),(65,35)),26))))))),((((52,48),20),(53,(23,(42,(19,18))))),((72,(((75,56),((51,46),45)),((8,7),(9,(30,2))))),((62,(58,32)),(68,((69,(33,5)),(4,3)))))))))))),1);
   tree tree_325 [p = 0.000, P = 0.519] = [&W 0.000467] (57,((17,((71,37),14)),((67,(60,16)),((70,(50,22)),(((11,(36,10)),(13,(12,6))),(54,(((43,28),(24,(44,15))),(((41,((66,38),27)),((40,(39,25)),(55,(49,21)))),((63,(31,((59,29),(34,(47,((74,61),(((73,64),(65,35)),26))))))),((((52,48),20),(53,(23,(42,(19,18))))),((72,(((75,56),((51,46),45)),((8,7),(9,(30,2))))),((62,(58,32)),((69,(33,5)),(68,(4,3)))))))))))))),1);
   tree tree_326 [p = 0.000, P = 0.520] = [&W 0.000467] (57,((17,((71,37),14)),((67,(60,16)),((70,(50,22)),(((11,(36,10)),(13,(12,6))),(54,(((43,28),(24,(44,15))),(((41,((66,38),27)),((40,(39,25)),(55,(49,21)))),((63,(31,((59,29),(34,(47,((74,61),(((73,64),(65,35)),26))))))),((((52,48),20),(53,(23,(42,(19,18))))),((72,(((75,56),((51,46),45)),((8,7),(9,(30,2))))),(((68,62),(58,32)),((69,(33,5)),(4,3))))))))))))),1);
   tree tree_327 [p = 0.000, P = 0.520] = [&W 0.000467] ((57,(17,((71,37),14))),((67,(60,16)),((70,(50,22)),(((11,(36,10)),(13,(12,6))),(54,(((43,28),(24,(44,15))),(((41,((66,38),27)),((40,(39,25)),(55,(49,21)))),((63,(31,((59,29),(34,(47,((74,61),(((73,64),(65,35)),26))))))),((((52,48),20),(53,(23,(42,(19,18))))),((72,(((75,56),((51,46),45)),((8,7),(9,(30,2))))),(((68,62),(58,32)),((69,(33,5)),(4,3)))))))))))),1);
   tree tree_328 [p = 0.000, P = 0.521] = [&W 0.000467] (57,((17,((71,37),14)),((67,(60,16)),((70,(50,22)),(((13,(11,(36,10))),(12,6)),(54,(((43,28),(24,(44,15))),((63,(31,((59,29),(34,(47,((74,61),(((73,64),(65,35)),26))))))),(((41,((66,38),27)),((40,(39,25)),(55,(49,21)))),((((52,48),20),(53,(23,(42,(19,18))))),((72,(((75,56),((51,46),45)),((8,7),(9,(30,2))))),((62,(58,32)),((69,(33,5)),(68,(4,3)))))))))))))),1);
   tree tree_329 [p = 0.000, P = 0.521] = [&W 0.000467] (57,((17,((71,37),14)),((67,(60,16)),((70,(50,22)),(((36,10),(13,(11,(12,6)))),(54,(((43,28),(24,(44,15))),((63,(31,((59,29),(34,(47,((74,61),((65,((73,64),35)),26))))))),(((41,((66,38),27)),((40,(39,25)),(55,(49,21)))),((((52,48),20),(53,(23,(42,(19,18))))),((72,(((75,56),((51,46),45)),((8,7),(9,(30,2))))),((62,(58,32)),(68,((69,(33,5)),(4,3)))))))))))))),1);
   tree tree_330 [p = 0.000, P = 0.521] = [&W 0.000467] (((67,(60,16)),(57,(17,((71,37),14)))),((70,(50,22)),((13,((36,10),(11,(12,6)))),((54,((43,28),(24,(44,15)))),(((41,((66,38),27)),((40,(39,25)),(55,(49,21)))),((63,(31,((59,29),(34,(47,((74,61),(((73,64),(65,35)),26))))))),((((52,48),20),(53,(23,(42,(19,18))))),((72,(((75,56),((51,46),45)),((8,7),(9,(30,2))))),((62,(58,32)),(68,((69,(33,5)),(4,3))))))))))),1);
   tree tree_331 [p = 0.000, P = 0.522] = [&W 0.000467] (((67,(60,16)),(57,(17,((71,37),14)))),((70,(50,22)),((13,((36,10),(11,(12,6)))),(54,(((43,28),(24,(44,15))),((63,(31,((59,29),(34,(47,((74,61),((65,((73,64),35)),26))))))),(((41,((66,38),27)),((40,(39,25)),(55,(49,21)))),((((52,48),20),(53,(23,(42,(19,18))))),((72,(((75,56),((51,46),45)),((8,7),(9,(30,2))))),((62,(58,32)),(68,((69,(33,5)),(4,3)))))))))))),1);
   tree tree_332 [p = 0.000, P = 0.522] = [&W 0.000467] (((67,(60,16)),(57,(17,((71,37),14)))),((70,(50,22)),((13,((36,10),(11,(12,6)))),(54,(((43,28),(24,(44,15))),((63,(31,((59,29),(34,(47,((74,61),(((73,64),(65,35)),26))))))),(((41,((66,38),27)),((40,(39,25)),(55,(49,21)))),((((52,48),20),(53,(23,(42,(19,18))))),((72,(((75,56),((51,46),45)),((8,7),(9,(30,2))))),((68,(62,(58,32))),((69,(33,5)),(4,3))))))))))),1);
   tree tree_333 [p = 0.000, P = 0.523] = [&W 0.000467] (((67,(60,16)),(57,(17,((71,37),14)))),((70,(50,22)),((54,(11,((36,10),(13,(12,6))))),(((43,28),(24,(44,15))),((63,(31,((59,29),(34,(47,((74,61),(((73,64),(65,35)),26))))))),(((41,((66,38),27)),((40,(39,25)),(55,(49,21)))),((((52,48),20),(53,(23,(42,(19,18))))),((72,(((75,56),((51,46),45)),((8,7),(9,(30,2))))),(((68,62),(58,32)),((69,(33,5)),(4,3)))))))))),1);
   tree tree_334 [p = 0.000, P = 0.523] = [&W 0.000467] ((57,(17,((71,37),14))),((67,(60,16)),((70,(50,22)),(((13,(11,(36,10))),(12,6)),((54,((43,28),(24,(44,15)))),((63,(31,((59,29),(34,(47,((74,61),(((73,64),(65,35)),26))))))),(((41,((66,38),27)),((40,(39,25)),(55,(49,21)))),((((52,48),20),(53,(23,(42,(19,18))))),((72,(((75,56),((51,46),45)),((8,7),(9,(30,2))))),((62,(58,32)),(68,((69,(33,5)),(4,3)))))))))))),1);
   tree tree_335 [p = 0.000, P = 0.524] = [&W 0.000467] (((67,(60,16)),(57,(17,((71,37),14)))),((70,(50,22)),((13,((36,10),(11,(12,6)))),(54,(((43,28),(24,(44,15))),(((41,((66,38),27)),((40,(39,25)),(55,(49,21)))),((63,((59,29),(31,(34,(47,((74,61),(((73,64),(65,35)),26))))))),((((52,48),20),(53,(23,(42,(19,18))))),((72,(((75,56),((51,46),45)),((8,7),(9,(30,2))))),((62,(58,32)),(68,((69,(33,5)),(4,3)))))))))))),1);
   tree tree_336 [p = 0.000, P = 0.524] = [&W 0.000467] (((67,(60,16)),(57,(17,((71,37),14)))),((70,(50,22)),(((11,(36,10)),(13,(12,6))),(54,(((43,28),(24,(44,15))),((63,(31,((34,(59,29)),(47,((74,61),(((73,64),(65,35)),26)))))),(((41,((66,38),27)),((40,(39,25)),(55,(49,21)))),((((52,48),20),(53,(23,(42,(19,18))))),((72,(((75,56),((51,46),45)),((8,7),(9,(30,2))))),((62,(58,32)),(68,((69,(33,5)),(4,3)))))))))))),1);
   tree tree_337 [p = 0.000, P = 0.525] = [&W 0.000467] (((67,(60,16)),(57,(17,((71,37),14)))),((70,(50,22)),(((11,(36,10)),(13,(12,6))),(54,(((43,28),(24,(44,15))),((63,(31,((59,29),(34,(47,((74,61),(((73,64),(65,35)),26))))))),(((41,((66,38),27)),((40,(39,25)),(55,(49,21)))),((((52,48),20),(53,(23,(42,(19,18))))),((62,(72,(((75,56),((51,46),45)),((8,7),(9,(30,2)))))),((58,32),(68,((69,(33,5)),(4,3)))))))))))),1);
   tree tree_338 [p = 0.000, P = 0.525] = [&W 0.000467] (57,((17,((71,37),14)),((67,(60,16)),((70,(50,22)),((11,((36,10),(13,(12,6)))),(54,(((43,28),(24,(44,15))),((63,(31,((59,29),(34,(47,((74,61),(((73,64),(65,35)),26))))))),(((41,((66,38),27)),((40,(39,25)),(55,(49,21)))),((((52,48),20),(53,(23,(42,(19,18))))),((72,(((75,56),((51,46),45)),((8,7),(9,(30,2))))),((62,(58,32)),((69,(33,5)),(68,(4,3)))))))))))))),1);
   tree tree_339 [p = 0.000, P = 0.526] = [&W 0.000467] (((67,(60,16)),(57,(17,((71,37),14)))),((70,(50,22)),(((11,(36,10)),(13,(12,6))),((54,((43,28),(24,(44,15)))),(((41,((66,38),27)),((40,(39,25)),(55,(49,21)))),((63,(31,((59,29),(34,(47,((74,61),(((73,64),(65,35)),26))))))),((((52,48),20),(53,(23,(42,(19,18))))),((72,(((75,56),((51,46),45)),((8,7),(9,(30,2))))),(62,((58,32),(68,((69,(33,5)),(4,3)))))))))))),1);
   tree tree_340 [p = 0.000, P = 0.526] = [&W 0.000467] ((57,((67,(60,16)),(17,((71,37),14)))),((70,(50,22)),((11,((36,10),(13,(12,6)))),(54,(((43,28),(24,(44,15))),((63,(31,((59,29),(34,(47,((74,61),(((73,64),(65,35)),26))))))),(((41,((66,38),27)),((40,(39,25)),(55,(49,21)))),((((52,48),20),(53,(23,(42,(19,18))))),((72,(((75,56),((51,46),45)),((8,7),(9,(30,2))))),((62,(58,32)),(68,((69,(33,5)),(4,3)))))))))))),1);
   tree tree_341 [p = 0.000, P = 0.527] = [&W 0.000467] (((67,(60,16)),(57,(17,((71,37),14)))),((70,(50,22)),((13,(11,((36,10),(12,6)))),(54,(((43,28),(24,(44,15))),((63,(31,((59,29),(34,(47,((74,61),(((73,64),(65,35)),26))))))),(((41,((66,38),27)),((40,(39,25)),(55,(49,21)))),((((52,48),20),(53,(23,(42,(19,18))))),((72,(((75,56),((51,46),45)),((8,7),(9,(30,2))))),((62,(58,32)),(68,((69,(33,5)),(4,3)))))))))))),1);
   tree tree_342 [p = 0.000, P = 0.527] = [&W 0.000467] (((67,(60,16)),(57,(17,((71,37),14)))),((70,(50,22)),((11,((36,10),(13,(12,6)))),(54,(((43,28),(24,(44,15))),((63,(31,((59,29),(34,(47,((74,61),(((73,64),(65,35)),26))))))),(((41,((66,38),27)),((40,(39,25)),(55,(49,21)))),((((52,48),20),(53,(23,(42,(19,18))))),((72,(((75,56),((51,46),45)),((8,7),(9,(30,2))))),((62,(58,32)),((69,(33,5)),(68,(4,3)))))))))))),1);
   tree tree_343 [p = 0.000, P = 0.528] = [&W 0.000467] ((57,(17,((71,37),14))),((67,(60,16)),((70,(50,22)),((11,((36,10),(13,(12,6)))),(54,(((43,28),(24,(44,15))),((63,(31,((59,29),(34,(47,((74,61),(((73,64),(65,35)),26))))))),(((41,((66,38),27)),((40,(39,25)),(55,(49,21)))),((((52,48),20),(53,(23,(42,(19,18))))),((72,(((75,56),((51,46),45)),((8,7),(9,(30,2))))),((58,32),(62,(68,((69,(33,5)),(4,3)))))))))))))),1);
   tree tree_344 [p = 0.000, P = 0.528] = [&W 0.000467] (((67,(60,16)),(57,(17,((71,37),14)))),((70,(50,22)),(((11,(36,10)),(13,(12,6))),((54,((43,28),(24,(44,15)))),((63,(31,((59,29),(34,(47,((74,61),(((73,64),(65,35)),26))))))),(((41,((66,38),27)),((40,(39,25)),(55,(49,21)))),((((52,48),20),(53,(23,(42,(19,18))))),((72,(((75,56),((51,46),45)),((8,7),(9,(30,2))))),((68,(62,(58,32))),((69,(33,5)),(4,3)))))))))),1);
   tree tree_345 [p = 0.000, P = 0.528] = [&W 0.000467] (57,((17,((71,37),14)),((67,(60,16)),((70,(50,22)),((11,((36,10),(13,(12,6)))),(54,(((43,28),(24,(44,15))),(((41,((66,38),27)),((40,(39,25)),(55,(49,21)))),((63,(31,((59,29),(34,(47,((74,61),(((73,64),(65,35)),26))))))),((((52,48),20),(53,(23,(42,(19,18))))),((72,(((75,56),((51,46),45)),((8,7),(9,(30,2))))),(62,((58,32),(68,((69,(33,5)),(4,3))))))))))))))),1);
   tree tree_346 [p = 0.000, P = 0.529] = [&W 0.000467] ((57,((17,(67,(60,16))),((71,37),14))),((70,(50,22)),(((11,(36,10)),(13,(12,6))),(54,(((43,28),(24,(44,15))),(((41,((66,38),27)),((40,(39,25)),(55,(49,21)))),((63,((59,29),(31,(34,(47,((74,61),(((73,64),(65,35)),26))))))),((((52,48),20),(53,(23,(42,(19,18))))),((72,(((75,56),((51,46),45)),((8,7),(9,(30,2))))),((62,(58,32)),(68,((69,(33,5)),(4,3)))))))))))),1);
   tree tree_347 [p = 0.000, P = 0.529] = [&W 0.000467] (((67,(60,16)),(57,(17,((71,37),14)))),((70,(50,22)),(((13,(11,(36,10))),(12,6)),(54,(((43,28),(24,(44,15))),(((41,((66,38),27)),((40,(39,25)),(55,(49,21)))),((63,(31,((59,29),(34,(47,((74,61),(((73,64),(65,35)),26))))))),((((52,48),20),(53,(23,(42,(19,18))))),((72,(((75,56),((51,46),45)),((8,7),(9,(30,2))))),((62,(58,32)),((69,(33,5)),(68,(4,3)))))))))))),1);
   tree tree_348 [p = 0.000, P = 0.530] = [&W 0.000467] (57,((17,((71,37),14)),((67,(60,16)),((70,(50,22)),(((11,(36,10)),(13,(12,6))),(((43,28),(24,(44,15))),(54,((63,(31,((59,29),(34,(47,((74,61),(((73,64),(65,35)),26))))))),(((41,((66,38),27)),((40,(39,25)),(55,(49,21)))),((((52,48),20),(53,(23,(42,(19,18))))),((72,(((75,56),((51,46),45)),((8,7),(9,(30,2))))),((58,32),((68,62),((69,(33,5)),(4,3)))))))))))))),1);
   tree tree_349 [p = 0.000, P = 0.530] = [&W 0.000467] ((57,((67,(60,16)),(17,((71,37),14)))),((70,(50,22)),(((11,(36,10)),(13,(12,6))),(54,(((43,28),(24,(44,15))),((63,(31,((59,29),(34,(47,((74,61),(((73,64),(65,35)),26))))))),(((41,((66,38),27)),((40,(39,25)),(55,(49,21)))),((((52,48),20),(53,(23,(42,(19,18))))),((72,(((75,56),((51,46),45)),((8,7),(9,(30,2))))),(((68,62),(58,32)),((69,(33,5)),(4,3))))))))))),1);
   tree tree_350 [p = 0.000, P = 0.531] = [&W 0.000467] ((57,(17,((71,37),14))),((67,(60,16)),((70,(50,22)),(((11,(13,(36,10))),(12,6)),(54,(((43,28),(24,(44,15))),((63,(31,((59,29),(34,(47,((74,61),(((73,64),(65,35)),26))))))),(((41,((66,38),27)),((40,(39,25)),(55,(49,21)))),((((52,48),20),(53,(23,(42,(19,18))))),((72,(((75,56),((51,46),45)),((8,7),(9,(30,2))))),((62,(58,32)),(68,((69,(33,5)),(4,3))))))))))))),1);
   tree tree_351 [p = 0.000, P = 0.531] = [&W 0.000467] (57,((17,((71,37),14)),((67,(60,16)),((70,(50,22)),(((11,(36,10)),(13,(12,6))),(54,(((43,28),(24,(44,15))),((63,(31,((59,29),(34,(47,((74,61),((65,((73,64),35)),26))))))),(((41,((66,38),27)),((40,(39,25)),(55,(49,21)))),((((52,48),20),(53,(23,(42,(19,18))))),((72,(((75,56),((51,46),45)),((8,7),(9,(30,2))))),(((68,62),(58,32)),((69,(33,5)),(4,3))))))))))))),1);
   tree tree_352 [p = 0.000, P = 0.532] = [&W 0.000400] (57,((17,((71,37),14)),((67,(60,16)),((70,(50,22)),(((36,10),(11,(13,(12,6)))),(54,(((43,28),(24,(44,15))),((63,(31,((59,29),(34,(47,((74,61),(((73,64),(65,35)),26))))))),(((41,((66,38),27)),((40,(39,25)),(55,(49,21)))),((((52,48),20),(53,(23,(42,(19,18))))),((72,(((75,56),((51,46),45)),((8,7),(9,(30,2))))),((62,(68,(58,32))),((69,(33,5)),(4,3))))))))))))),1);
   tree tree_353 [p = 0.000, P = 0.532] = [&W 0.000400] ((57,((17,(67,(60,16))),((71,37),14))),((70,(50,22)),((11,((36,10),(13,(12,6)))),(((43,28),(24,(44,15))),(54,((63,(31,((59,29),(34,(47,((74,61),(((73,64),(65,35)),26))))))),(((41,((66,38),27)),((40,(39,25)),(55,(49,21)))),((((52,48),20),(53,(23,(42,(19,18))))),((72,(((75,56),((51,46),45)),((8,7),(9,(30,2))))),((62,(58,32)),(68,((69,(33,5)),(4,3)))))))))))),1);
   tree tree_354 [p = 0.000, P = 0.532] = [&W 0.000400] ((57,((17,(67,(60,16))),((71,37),14))),((70,(50,22)),(((36,10),(11,(13,(12,6)))),(54,(((43,28),(24,(44,15))),((63,(31,((59,29),(34,(47,((74,61),(((73,64),(65,35)),26))))))),(((41,((66,38),27)),((40,(39,25)),(55,(49,21)))),((((52,48),20),(53,(23,(42,(19,18))))),((72,(((75,56),((51,46),45)),((8,7),(9,(30,2))))),(((68,62),(58,32)),((69,(33,5)),(4,3))))))))))),1);
   tree tree_355 [p = 0.000, P = 0.533] = [&W 0.000400] ((70,(50,22)),(((67,(60,16)),(57,(17,((71,37),14)))),(((11,(36,10)),(13,(12,6))),(54,(((43,28),(24,(44,15))),((63,(31,((59,29),(34,(47,((74,61),(((73,64),(65,35)),26))))))),(((41,((66,38),27)),((40,(39,25)),(55,(49,21)))),((((52,48),20),(53,(23,(42,(19,18))))),((72,(((75,56),((51,46),45)),((8,7),(9,(30,2))))),((68,62),((58,32),((69,(33,5)),(4,3)))))))))))),1);
   tree tree_356 [p = 0.000, P = 0.533] = [&W 0.000400] (((67,(60,16)),(57,(17,((71,37),14)))),((70,(50,22)),(((11,(36,10)),(13,(12,6))),(54,(((43,28),(24,(44,15))),((63,((59,29),(31,(34,(47,((74,61),(((73,64),(65,35)),26))))))),(((41,((66,38),27)),((40,(39,25)),(55,(49,21)))),((((52,48),20),(53,(23,(42,(19,18))))),((72,(((75,56),((51,46),45)),((8,7),(9,(30,2))))),((62,(58,32)),((69,(33,5)),(68,(4,3)))))))))))),1);
   tree tree_357 [p = 0.000, P = 0.534] = [&W 0.000400] ((70,(50,22)),(((67,(60,16)),(57,(17,((71,37),14)))),((11,((36,10),(13,(12,6)))),(54,(((43,28),(24,(44,15))),((63,(31,((59,29),(34,(47,((74,61),(((73,64),(65,35)),26))))))),(((41,((66,38),27)),((40,(39,25)),(55,(49,21)))),((((52,48),20),(53,(23,(42,(19,18))))),((72,(((75,56),((51,46),45)),((8,7),(9,(30,2))))),(((68,62),(58,32)),((69,(33,5)),(4,3))))))))))),1);
   tree tree_358 [p = 0.000, P = 0.534] = [&W 0.000400] (57,((17,((71,37),14)),((67,(60,16)),((70,(50,22)),(((11,(36,10)),(13,(12,6))),((54,((43,28),(24,(44,15)))),((63,((59,29),(31,(34,(47,((74,61),(((73,64),(65,35)),26))))))),(((41,((66,38),27)),((40,(39,25)),(55,(49,21)))),((((52,48),20),(53,(23,(42,(19,18))))),((72,(((75,56),((51,46),45)),((8,7),(9,(30,2))))),((62,(58,32)),(68,((69,(33,5)),(4,3))))))))))))),1);
   tree tree_359 [p = 0.000, P = 0.534] = [&W 0.000400] (57,((17,((71,37),14)),((67,(60,16)),((70,(50,22)),(((13,(11,(36,10))),(12,6)),(((43,28),(24,(44,15))),(54,((63,(31,((59,29),(34,(47,((74,61),(((73,64),(65,35)),26))))))),(((41,((66,38),27)),((40,(39,25)),(55,(49,21)))),((((52,48),20),(53,(23,(42,(19,18))))),((72,(((75,56),((51,46),45)),((8,7),(9,(30,2))))),(((68,62),(58,32)),((69,(33,5)),(4,3))))))))))))),1);
   tree tree_360 [p = 0.000, P = 0.535] = [&W 0.000400] (57,((17,((71,37),14)),((67,(60,16)),((70,(50,22)),(((36,(11,10)),(13,(12,6))),(54,(((43,28),(24,(44,15))),(((41,((66,38),27)),((40,(39,25)),(55,(49,21)))),((63,(31,((59,29),(34,(47,((74,61),(((73,64),(65,35)),26))))))),((((52,48),20),(53,(23,(42,(19,18))))),((72,(((75,56),((51,46),45)),((8,7),(9,(30,2))))),((62,(58,32)),(68,((69,(33,5)),(4,3)))))))))))))),1);
   tree tree_361 [p = 0.000, P = 0.535] = [&W 0.000400] (57,((17,((71,37),14)),((67,(60,16)),((70,(50,22)),((54,((11,(36,10)),(13,(12,6)))),(((43,28),(24,(44,15))),(((41,((66,38),27)),((40,(39,25)),(55,(49,21)))),((63,(31,((59,29),(34,(47,((74,61),(((73,64),(65,35)),26))))))),((((52,48),20),(53,(23,(42,(19,18))))),((72,(((75,56),((51,46),45)),((8,7),(9,(30,2))))),((62,(58,32)),(68,((69,(33,5)),(4,3))))))))))))),1);
   tree tree_362 [p = 0.000, P = 0.536] = [&W 0.000400] (((67,(60,16)),(57,(17,((71,37),14)))),((70,(50,22)),((13,((11,(36,10)),(12,6))),(54,(((43,28),(24,(44,15))),((63,(31,((59,29),(34,(47,((74,61),(((73,64),(65,35)),26))))))),(((41,((66,38),27)),((40,(39,25)),(55,(49,21)))),((((52,48),20),(53,(23,(42,(19,18))))),((72,(((75,56),((51,46),45)),((8,7),(9,(30,2))))),((58,32),((68,62),((69,(33,5)),(4,3)))))))))))),1);
   tree tree_363 [p = 0.000, P = 0.536] = [&W 0.000400] ((70,(50,22)),(((67,(60,16)),(57,(17,((71,37),14)))),(((11,(36,10)),(13,(12,6))),(54,(((43,28),(24,(44,15))),(((41,((66,38),27)),((40,(39,25)),(55,(49,21)))),((63,((59,29),(31,(34,(47,((74,61),(((73,64),(65,35)),26))))))),((((52,48),20),(53,(23,(42,(19,18))))),((72,(((75,56),((51,46),45)),((8,7),(9,(30,2))))),((62,(58,32)),(68,((69,(33,5)),(4,3)))))))))))),1);
   tree tree_364 [p = 0.000, P = 0.536] = [&W 0.000400] (((67,(60,16)),(57,(17,((71,37),14)))),((70,(50,22)),(((36,10),(11,(13,(12,6)))),(54,(((43,28),(24,(44,15))),(((41,((66,38),27)),((40,(39,25)),(55,(49,21)))),((63,(31,((59,29),(34,(47,((74,61),(((73,64),(65,35)),26))))))),((((52,48),20),(53,(23,(42,(19,18))))),((72,(((75,56),((51,46),45)),((8,7),(9,(30,2))))),((58,32),(62,(68,((69,(33,5)),(4,3))))))))))))),1);
   tree tree_365 [p = 0.000, P = 0.537] = [&W 0.000400] ((57,((17,(67,(60,16))),((71,37),14))),((70,(50,22)),((11,((36,10),(13,(12,6)))),((54,((43,28),(24,(44,15)))),((63,(31,((59,29),(34,(47,((74,61),(((73,64),(65,35)),26))))))),(((41,((66,38),27)),((40,(39,25)),(55,(49,21)))),((((52,48),20),(53,(23,(42,(19,18))))),((72,(((75,56),((51,46),45)),((8,7),(9,(30,2))))),((62,(58,32)),(68,((69,(33,5)),(4,3))))))))))),1);
   tree tree_366 [p = 0.000, P = 0.537] = [&W 0.000400] (57,((17,((71,37),14)),((67,(60,16)),((70,(50,22)),((13,((36,10),(11,(12,6)))),(54,(((43,28),(24,(44,15))),((63,(31,((59,29),(34,(47,((74,61),((65,((73,64),35)),26))))))),(((41,((66,38),27)),((40,(39,25)),(55,(49,21)))),((((52,48),20),(53,(23,(42,(19,18))))),((72,(((75,56),((51,46),45)),((8,7),(9,(30,2))))),((62,(58,32)),(68,((69,(33,5)),(4,3)))))))))))))),1);
   tree tree_367 [p = 0.000, P = 0.538] = [&W 0.000400] ((57,(17,((71,37),14))),((67,(60,16)),((70,(50,22)),(((13,(11,(36,10))),(12,6)),(54,(((43,28),(24,(44,15))),((63,(31,((59,29),(34,(47,((74,61),(((73,64),(65,35)),26))))))),(((41,((66,38),27)),((40,(39,25)),(55,(49,21)))),((((52,48),20),(53,(23,(42,(19,18))))),((72,(((75,56),((51,46),45)),((8,7),(9,(30,2))))),(((68,62),(58,32)),((69,(33,5)),(4,3)))))))))))),1);
   tree tree_368 [p = 0.000, P = 0.538] = [&W 0.000400] (((67,(60,16)),(57,(17,((71,37),14)))),((70,(50,22)),(((13,(11,(36,10))),(12,6)),(54,(((43,28),(24,(44,15))),((63,(31,((59,29),(34,(47,((74,61),(((73,64),(65,35)),26))))))),(((41,((66,38),27)),((40,(39,25)),(55,(49,21)))),((((52,48),20),(53,(23,(42,(19,18))))),((72,(((75,56),((51,46),45)),((8,7),(9,(30,2))))),((62,(58,32)),((69,(33,5)),(68,(4,3)))))))))))),1);
   tree tree_369 [p = 0.000, P = 0.538] = [&W 0.000400] ((57,(17,((71,37),14))),((67,(60,16)),((70,(50,22)),(((11,(36,10)),(13,(12,6))),(54,(((43,28),(24,(44,15))),((63,((59,29),(31,(34,(47,((74,61),(((73,64),(65,35)),26))))))),(((41,((66,38),27)),((40,(39,25)),(55,(49,21)))),((((52,48),20),(53,(23,(42,(19,18))))),((72,(((75,56),((51,46),45)),((8,7),(9,(30,2))))),(((68,62),(58,32)),((69,(33,5)),(4,3)))))))))))),1);
   tree tree_370 [p = 0.000, P = 0.539] = [&W 0.000400] ((57,(17,((71,37),14))),((67,(60,16)),((70,(50,22)),((11,((36,10),(13,(12,6)))),(54,(((43,28),(24,(44,15))),((63,(31,((59,29),(34,(47,((74,61),(((73,64),(65,35)),26))))))),(((41,((66,38),27)),((40,(39,25)),(55,(49,21)))),((((52,48),20),(53,(23,(42,(19,18))))),((72,(((75,56),((51,46),45)),((8,7),(9,(30,2))))),(((68,62),(58,32)),((69,(33,5)),(4,3)))))))))))),1);
   tree tree_371 [p = 0.000, P = 0.539] = [&W 0.000400] (57,((17,((71,37),14)),((67,(60,16)),((70,(50,22)),(((36,10),(13,(11,(12,6)))),(54,(((43,28),(24,(44,15))),(((41,((66,38),27)),((40,(39,25)),(55,(49,21)))),((63,(31,((59,29),(34,(47,((74,61),(((73,64),(65,35)),26))))))),((((52,48),20),(53,(23,(42,(19,18))))),((72,(((75,56),((51,46),45)),((8,7),(9,(30,2))))),((62,(58,32)),(68,((69,(33,5)),(4,3)))))))))))))),1);
   tree tree_372 [p = 0.000, P = 0.540] = [&W 0.000400] ((57,(17,((71,37),14))),((67,(60,16)),((70,(50,22)),((11,((36,10),(13,(12,6)))),(54,(((43,28),(24,(44,15))),((63,((59,29),(31,(34,(47,((74,61),(((73,64),(65,35)),26))))))),(((41,((66,38),27)),((40,(39,25)),(55,(49,21)))),((((52,48),20),(53,(23,(42,(19,18))))),((72,(((75,56),((51,46),45)),((8,7),(9,(30,2))))),((62,(58,32)),(68,((69,(33,5)),(4,3))))))))))))),1);
   tree tree_373 [p = 0.000, P = 0.540] = [&W 0.000400] (((67,(60,16)),(57,(17,((71,37),14)))),((70,(50,22)),(((11,(36,10)),(13,(12,6))),(54,(((43,28),(24,(44,15))),((63,(31,((59,29),(34,(47,((74,61),((65,((73,64),35)),26))))))),(((41,((66,38),27)),((40,(39,25)),(55,(49,21)))),((((52,48),20),(53,(23,(42,(19,18))))),((72,(((75,56),((51,46),45)),((8,7),(9,(30,2))))),(62,((58,32),(68,((69,(33,5)),(4,3))))))))))))),1);
   tree tree_374 [p = 0.000, P = 0.540] = [&W 0.000400] ((57,(17,((71,37),14))),((67,(60,16)),((70,(50,22)),(((36,(11,10)),(13,(12,6))),((54,((43,28),(24,(44,15)))),((63,(31,((59,29),(34,(47,((74,61),(((73,64),(65,35)),26))))))),(((41,((66,38),27)),((40,(39,25)),(55,(49,21)))),((((52,48),20),(53,(23,(42,(19,18))))),((72,(((75,56),((51,46),45)),((8,7),(9,(30,2))))),((62,(58,32)),(68,((69,(33,5)),(4,3)))))))))))),1);
   tree tree_375 [p = 0.000, P = 0.541] = [&W 0.000400] ((57,(17,((71,37),14))),((67,(60,16)),((70,(50,22)),(((11,(36,10)),(13,(12,6))),(54,(((43,28),(24,(44,15))),((63,(31,((59,29),(34,(47,((74,61),(((73,64),(65,35)),26))))))),(((41,((66,38),27)),((40,(39,25)),(55,(49,21)))),((((52,48),20),(53,(23,(42,(19,18))))),((72,(((75,56),((51,46),45)),((8,7),(9,(30,2))))),(68,((62,(58,32)),((69,(33,5)),(4,3))))))))))))),1);
   tree tree_376 [p = 0.000, P = 0.541] = [&W 0.000400] ((57,((17,(67,(60,16))),((71,37),14))),((70,(50,22)),((13,((36,10),(11,(12,6)))),(54,(((43,28),(24,(44,15))),((63,(31,((59,29),(34,(47,((74,61),(((73,64),(65,35)),26))))))),(((41,((66,38),27)),((40,(39,25)),(55,(49,21)))),((((52,48),20),(53,(23,(42,(19,18))))),((72,(((75,56),((51,46),45)),((8,7),(9,(30,2))))),((58,32),(62,(68,((69,(33,5)),(4,3))))))))))))),1);
   tree tree_377 [p = 0.000, P = 0.542] = [&W 0.000400] (((67,(60,16)),(57,(17,((71,37),14)))),((70,(50,22)),(((11,(36,10)),(13,(12,6))),(54,(((43,28),(24,(44,15))),(((41,((66,38),27)),((40,(39,25)),(55,(49,21)))),((63,((59,29),(31,(34,(47,((74,61),((65,((73,64),35)),26))))))),((((52,48),20),(53,(23,(42,(19,18))))),((72,(((75,56),((51,46),45)),((8,7),(9,(30,2))))),((62,(58,32)),(68,((69,(33,5)),(4,3)))))))))))),1);
   tree tree_378 [p = 0.000, P = 0.542] = [&W 0.000400] (((67,(60,16)),(57,(17,((71,37),14)))),((70,(50,22)),(((11,(36,10)),(13,(12,6))),(((43,28),(24,(44,15))),(54,((63,((59,29),(31,(34,(47,((74,61),(((73,64),(65,35)),26))))))),(((41,((66,38),27)),((40,(39,25)),(55,(49,21)))),((((52,48),20),(53,(23,(42,(19,18))))),((72,(((75,56),((51,46),45)),((8,7),(9,(30,2))))),((62,(58,32)),(68,((69,(33,5)),(4,3)))))))))))),1);
   tree tree_379 [p = 0.000, P = 0.542] = [&W 0.000400] ((57,((17,(67,(60,16))),((71,37),14))),((70,(50,22)),(((13,(11,(36,10))),(12,6)),(54,(((43,28),(24,(44,15))),((63,(31,((59,29),(34,(47,((74,61),(((73,64),(65,35)),26))))))),(((41,((66,38),27)),((40,(39,25)),(55,(49,21)))),((((52,48),20),(53,(23,(42,(19,18))))),((72,(((75,56),((51,46),45)),((8,7),(9,(30,2))))),(62,((58,32),(68,((69,(33,5)),(4,3))))))))))))),1);
   tree tree_380 [p = 0.000, P = 0.543] = [&W 0.000400] (((67,(60,16)),(57,(17,((71,37),14)))),((70,(50,22)),(((13,(11,(36,10))),(12,6)),(54,(((43,28),(24,(44,15))),((63,(31,((59,29),(34,(47,((74,61),(((73,64),(65,35)),26))))))),(((41,((66,38),27)),((40,(39,25)),(55,(49,21)))),((((52,48),20),(53,(23,(42,(19,18))))),((72,(((75,56),((51,46),45)),((8,7),(9,(30,2))))),((58,32),((68,62),((69,(33,5)),(4,3)))))))))))),1);
   tree tree_381 [p = 0.000, P = 0.543] = [&W 0.000400] (57,((17,((71,37),14)),((67,(60,16)),((70,(50,22)),(((13,(36,10)),(11,(12,6))),((54,((43,28),(24,(44,15)))),((63,(31,((59,29),(34,(47,((74,61),(((73,64),(65,35)),26))))))),(((41,((66,38),27)),((40,(39,25)),(55,(49,21)))),((((52,48),20),(53,(23,(42,(19,18))))),((72,(((75,56),((51,46),45)),((8,7),(9,(30,2))))),((62,(58,32)),(68,((69,(33,5)),(4,3))))))))))))),1);
   tree tree_382 [p = 0.000, P = 0.544] = [&W 0.000400] (57,((17,((71,37),14)),((67,(60,16)),((70,(50,22)),(((13,(11,(36,10))),(12,6)),(((43,28),(24,(44,15))),(54,((63,(31,((59,29),(34,(47,((74,61),(((73,64),(65,35)),26))))))),(((41,((66,38),27)),((40,(39,25)),(55,(49,21)))),((((52,48),20),(53,(23,(42,(19,18))))),((72,(((75,56),((51,46),45)),((8,7),(9,(30,2))))),((58,32),(62,(68,((69,(33,5)),(4,3))))))))))))))),1);
   tree tree_383 [p = 0.000, P = 0.544] = [&W 0.000400] (((67,(60,16)),(57,(17,((71,37),14)))),((70,(50,22)),((((13,11),(36,10)),(12,6)),(((43,28),(24,(44,15))),(54,((63,(31,((59,29),(34,(47,((74,61),(((73,64),(65,35)),26))))))),(((41,((66,38),27)),((40,(39,25)),(55,(49,21)))),((((52,48),20),(53,(23,(42,(19,18))))),((72,(((75,56),((51,46),45)),((8,7),(9,(30,2))))),((62,(58,32)),(68,((69,(33,5)),(4,3)))))))))))),1);
   tree tree_384 [p = 0.000, P = 0.544] = [&W 0.000400] ((70,(50,22)),(((67,(60,16)),(57,(17,((71,37),14)))),(((11,(36,10)),(13,(12,6))),(54,(((43,28),(24,(44,15))),((63,(31,((59,29),(34,(47,((74,61),((65,((73,64),35)),26))))))),(((41,((66,38),27)),((40,(39,25)),(55,(49,21)))),((((52,48),20),(53,(23,(42,(19,18))))),((72,(((75,56),((51,46),45)),((8,7),(9,(30,2))))),((58,32),(62,(68,((69,(33,5)),(4,3))))))))))))),1);
   tree tree_385 [p = 0.000, P = 0.545] = [&W 0.000400] (57,((17,((71,37),14)),((67,(60,16)),((70,(50,22)),(((36,10),(11,(13,(12,6)))),(54,(((43,28),(24,(44,15))),((63,(31,((59,29),(34,(47,((74,61),(((73,64),(65,35)),26))))))),(((41,((66,38),27)),((40,(39,25)),(55,(49,21)))),((((52,48),20),(53,(23,(42,(19,18))))),((72,(((75,56),((51,46),45)),((8,7),(9,(30,2))))),((58,32),((68,62),((69,(33,5)),(4,3)))))))))))))),1);
   tree tree_386 [p = 0.000, P = 0.545] = [&W 0.000400] ((57,(17,((71,37),14))),((67,(60,16)),((70,(50,22)),(((11,(36,10)),(13,(12,6))),(54,(((43,28),(24,(44,15))),(((41,((66,38),27)),((40,(39,25)),(55,(49,21)))),((63,((59,29),(31,(34,(47,((74,61),(((73,64),(65,35)),26))))))),((((52,48),20),(53,(23,(42,(19,18))))),((72,(((75,56),((51,46),45)),((8,7),(9,(30,2))))),((62,(58,32)),(68,((69,(33,5)),(4,3))))))))))))),1);
   tree tree_387 [p = 0.000, P = 0.546] = [&W 0.000400] ((57,(17,((71,37),14))),((67,(60,16)),((70,(50,22)),((11,((36,10),(13,(12,6)))),(54,(((43,28),(24,(44,15))),((63,(31,((59,29),(34,(47,((74,61),((65,((73,64),35)),26))))))),(((41,((66,38),27)),((40,(39,25)),(55,(49,21)))),((((52,48),20),(53,(23,(42,(19,18))))),((72,(((75,56),((51,46),45)),((8,7),(9,(30,2))))),((62,(58,32)),(68,((69,(33,5)),(4,3))))))))))))),1);
   tree tree_388 [p = 0.000, P = 0.546] = [&W 0.000400] ((57,((67,(60,16)),(17,((71,37),14)))),((70,(50,22)),(((11,(36,10)),(13,(12,6))),((54,((43,28),(24,(44,15)))),((63,(31,((59,29),(34,(47,((74,61),(((73,64),(65,35)),26))))))),(((41,((66,38),27)),((40,(39,25)),(55,(49,21)))),((((52,48),20),(53,(23,(42,(19,18))))),((72,(((75,56),((51,46),45)),((8,7),(9,(30,2))))),(62,((58,32),(68,((69,(33,5)),(4,3)))))))))))),1);
   tree tree_389 [p = 0.000, P = 0.546] = [&W 0.000400] (57,((17,((71,37),14)),((67,(60,16)),((70,(50,22)),(((11,(36,10)),(13,(12,6))),((54,((43,28),(24,(44,15)))),(((41,((66,38),27)),((40,(39,25)),(55,(49,21)))),((63,(31,((59,29),(34,(47,((74,61),(((73,64),(65,35)),26))))))),((((52,48),20),(53,(23,(42,(19,18))))),((72,(((75,56),((51,46),45)),((8,7),(9,(30,2))))),((58,32),(62,(68,((69,(33,5)),(4,3)))))))))))))),1);
   tree tree_390 [p = 0.000, P = 0.547] = [&W 0.000400] ((57,((67,(60,16)),(17,((71,37),14)))),((70,(50,22)),(((11,(36,10)),(13,(12,6))),((54,((43,28),(24,(44,15)))),(((41,((66,38),27)),((40,(39,25)),(55,(49,21)))),((63,(31,((59,29),(34,(47,((74,61),(((73,64),(65,35)),26))))))),((((52,48),20),(53,(23,(42,(19,18))))),((72,(((75,56),((51,46),45)),((8,7),(9,(30,2))))),((62,(58,32)),(68,((69,(33,5)),(4,3))))))))))),1);
   tree tree_391 [p = 0.000, P = 0.547] = [&W 0.000400] (((67,(60,16)),(57,(17,((71,37),14)))),((70,(50,22)),(((13,(36,10)),(11,(12,6))),((54,((43,28),(24,(44,15)))),((63,(31,((59,29),(34,(47,((74,61),(((73,64),(65,35)),26))))))),(((41,((66,38),27)),((40,(39,25)),(55,(49,21)))),((((52,48),20),(53,(23,(42,(19,18))))),((72,(((75,56),((51,46),45)),((8,7),(9,(30,2))))),((62,(58,32)),(68,((69,(33,5)),(4,3))))))))))),1);
   tree tree_392 [p = 0.000, P = 0.548] = [&W 0.000400] ((57,(17,((71,37),14))),((67,(60,16)),((70,(50,22)),(((13,(36,10)),(11,(12,6))),(54,(((43,28),(24,(44,15))),((63,(31,((59,29),(34,(47,((74,61),(((73,64),(65,35)),26))))))),(((41,((66,38),27)),((40,(39,25)),(55,(49,21)))),((((52,48),20),(53,(23,(42,(19,18))))),((72,(((75,56),((51,46),45)),((8,7),(9,(30,2))))),(((68,62),(58,32)),((69,(33,5)),(4,3)))))))))))),1);
   tree tree_393 [p = 0.000, P = 0.548] = [&W 0.000400] (57,((17,((71,37),14)),((67,(60,16)),((70,(50,22)),(((13,(36,10)),(11,(12,6))),(54,(((43,28),(24,(44,15))),((63,(31,((59,29),(34,(47,((74,61),(((73,64),(65,35)),26))))))),(((41,((66,38),27)),((40,(39,25)),(55,(49,21)))),((((52,48),20),(53,(23,(42,(19,18))))),((72,(((75,56),((51,46),45)),((8,7),(9,(30,2))))),((58,32),(62,(68,((69,(33,5)),(4,3))))))))))))))),1);
   tree tree_394 [p = 0.000, P = 0.548] = [&W 0.000400] (((67,(60,16)),(57,(17,((71,37),14)))),((70,(50,22)),(((11,(36,10)),(13,(12,6))),(54,(((43,28),(24,(44,15))),(((41,((66,38),27)),((40,(39,25)),(55,(49,21)))),((63,(31,((59,29),(34,(47,((74,61),((65,((73,64),35)),26))))))),((((52,48),20),(53,(23,(42,(19,18))))),((72,(((75,56),((51,46),45)),((8,7),(9,(30,2))))),((62,(58,32)),(68,((69,(33,5)),(4,3)))))))))))),1);
   tree tree_395 [p = 0.000, P = 0.549] = [&W 0.000400] ((57,((17,(67,(60,16))),((71,37),14))),((70,(50,22)),(((11,(36,10)),(13,(12,6))),(54,(((43,28),(24,(44,15))),(((41,((66,38),27)),((40,(39,25)),(55,(49,21)))),((63,(31,((59,29),(34,(47,((74,61),(((73,64),(65,35)),26))))))),((((52,48),20),(53,(23,(42,(19,18))))),((72,(((75,56),((51,46),45)),((8,7),(9,(30,2))))),((58,32),(62,(68,((69,(33,5)),(4,3))))))))))))),1);
   tree tree_396 [p = 0.000, P = 0.549] = [&W 0.000400] ((57,(17,((71,37),14))),((67,(60,16)),((70,(50,22)),(((11,(36,10)),(13,(12,6))),(((43,28),(24,(44,15))),(54,((63,(31,((59,29),(34,(47,((74,61),(((73,64),(65,35)),26))))))),(((41,((66,38),27)),((40,(39,25)),(55,(49,21)))),((((52,48),20),(53,(23,(42,(19,18))))),((72,(((75,56),((51,46),45)),((8,7),(9,(30,2))))),((58,32),((68,62),((69,(33,5)),(4,3))))))))))))),1);
   tree tree_397 [p = 0.000, P = 0.550] = [&W 0.000400] ((57,((17,(67,(60,16))),((71,37),14))),((70,(50,22)),(((13,(11,(36,10))),(12,6)),(54,(((43,28),(24,(44,15))),((63,(31,((59,29),(34,(47,((74,61),(((73,64),(65,35)),26))))))),(((41,((66,38),27)),((40,(39,25)),(55,(49,21)))),((((52,48),20),(53,(23,(42,(19,18))))),((72,(((75,56),((51,46),45)),((8,7),(9,(30,2))))),((58,32),((68,62),((69,(33,5)),(4,3)))))))))))),1);
   tree tree_398 [p = 0.000, P = 0.550] = [&W 0.000400] ((57,(17,((71,37),14))),((67,(60,16)),((70,(50,22)),(((11,(36,10)),(13,(12,6))),(((43,28),(24,(44,15))),(54,((63,(31,((59,29),(34,(47,((74,61),(((73,64),(65,35)),26))))))),(((41,((66,38),27)),((40,(39,25)),(55,(49,21)))),((((52,48),20),(53,(23,(42,(19,18))))),((72,(((75,56),((51,46),45)),((8,7),(9,(30,2))))),((58,32),(62,(68,((69,(33,5)),(4,3)))))))))))))),1);
   tree tree_399 [p = 0.000, P = 0.550] = [&W 0.000400] ((57,((17,(67,(60,16))),((71,37),14))),((70,(50,22)),(((11,(36,10)),(13,(12,6))),(54,(((43,28),(24,(44,15))),(((41,((66,38),27)),((40,(39,25)),(55,(49,21)))),((63,(31,((59,29),(34,(47,((74,61),(((73,64),(65,35)),26))))))),((((52,48),20),(53,(23,(42,(19,18))))),((72,(((75,56),((51,46),45)),((8,7),(9,(30,2))))),(((68,62),(58,32)),((69,(33,5)),(4,3))))))))))),1);
   tree tree_400 [p = 0.000, P = 0.551] = [&W 0.000400] (((67,(60,16)),(57,(17,((71,37),14)))),((70,(50,22)),((54,(11,((36,10),(13,(12,6))))),(((43,28),(24,(44,15))),(((41,((66,38),27)),((40,(39,25)),(55,(49,21)))),((63,(31,((59,29),(34,(47,((74,61),(((73,64),(65,35)),26))))))),((((52,48),20),(53,(23,(42,(19,18))))),((72,(((75,56),((51,46),45)),((8,7),(9,(30,2))))),((58,32),(62,(68,((69,(33,5)),(4,3)))))))))))),1);
   tree tree_401 [p = 0.000, P = 0.551] = [&W 0.000400] (((67,(60,16)),(57,(17,((71,37),14)))),((70,(50,22)),(((36,10),(11,(13,(12,6)))),(54,(((43,28),(24,(44,15))),((63,(31,((59,29),(34,(47,((74,61),(((73,64),(65,35)),26))))))),(((41,((66,38),27)),((40,(39,25)),(55,(49,21)))),((((52,48),20),(53,(23,(42,(19,18))))),((72,(((75,56),((51,46),45)),((8,7),(9,(30,2))))),((68,62),((58,32),((69,(33,5)),(4,3)))))))))))),1);
   tree tree_402 [p = 0.000, P = 0.552] = [&W 0.000400] (((67,(60,16)),(57,(17,((71,37),14)))),((70,(50,22)),(((36,10),(13,(11,(12,6)))),(54,(((43,28),(24,(44,15))),((63,(31,((59,29),(34,(47,((74,61),(((73,64),(65,35)),26))))))),(((41,((66,38),27)),((40,(39,25)),(55,(49,21)))),((((52,48),20),(53,(23,(42,(19,18))))),((72,(((75,56),((51,46),45)),((8,7),(9,(30,2))))),((68,(62,(58,32))),((69,(33,5)),(4,3))))))))))),1);
   tree tree_403 [p = 0.000, P = 0.552] = [&W 0.000400] (((67,(60,16)),(57,(17,((71,37),14)))),((70,(50,22)),(((36,10),(11,(13,(12,6)))),((54,((43,28),(24,(44,15)))),(((41,((66,38),27)),((40,(39,25)),(55,(49,21)))),((63,(31,((59,29),(34,(47,((74,61),(((73,64),(65,35)),26))))))),((((52,48),20),(53,(23,(42,(19,18))))),((72,(((75,56),((51,46),45)),((8,7),(9,(30,2))))),((62,(58,32)),(68,((69,(33,5)),(4,3))))))))))),1);
   tree tree_404 [p = 0.000, P = 0.552] = [&W 0.000400] ((57,((17,(67,(60,16))),((71,37),14))),((70,(50,22)),(((36,10),(11,(13,(12,6)))),(((43,28),(24,(44,15))),(54,((63,(31,((59,29),(34,(47,((74,61),(((73,64),(65,35)),26))))))),(((41,((66,38),27)),((40,(39,25)),(55,(49,21)))),((((52,48),20),(53,(23,(42,(19,18))))),((72,(((75,56),((51,46),45)),((8,7),(9,(30,2))))),((62,(58,32)),(68,((69,(33,5)),(4,3)))))))))))),1);
   tree tree_405 [p = 0.000, P = 0.553] = [&W 0.000400] (((67,(60,16)),(57,(17,((71,37),14)))),((70,(50,22)),((54,(11,((36,10),(13,(12,6))))),(((43,28),(24,(44,15))),(((41,((66,38),27)),((40,(39,25)),(55,(49,21)))),((63,((59,29),(31,(34,(47,((74,61),(((73,64),(65,35)),26))))))),((((52,48),20),(53,(23,(42,(19,18))))),((72,(((75,56),((51,46),45)),((8,7),(9,(30,2))))),((62,(58,32)),(68,((69,(33,5)),(4,3))))))))))),1);
   tree tree_406 [p = 0.000, P = 0.553] = [&W 0.000400] ((57,((17,(67,(60,16))),((71,37),14))),((70,(50,22)),(((13,(11,(36,10))),(12,6)),(54,(((43,28),(24,(44,15))),((63,(31,((59,29),(34,(47,((74,61),(((73,64),(65,35)),26))))))),(((41,((66,38),27)),((40,(39,25)),(55,(49,21)))),((((52,48),20),(53,(23,(42,(19,18))))),((72,(((75,56),((51,46),45)),((8,7),(9,(30,2))))),((58,32),(62,(68,((69,(33,5)),(4,3))))))))))))),1);
   tree tree_407 [p = 0.000, P = 0.554] = [&W 0.000400] ((57,(17,((71,37),14))),((67,(60,16)),((70,(50,22)),(((13,(11,(36,10))),(12,6)),(54,(((43,28),(24,(44,15))),((63,(31,((59,29),(34,(47,((74,61),(((73,64),(65,35)),26))))))),(((41,((66,38),27)),((40,(39,25)),(55,(49,21)))),((((52,48),20),(53,(23,(42,(19,18))))),((72,(((75,56),((51,46),45)),((8,7),(9,(30,2))))),((58,32),((68,62),((69,(33,5)),(4,3))))))))))))),1);
   tree tree_408 [p = 0.000, P = 0.554] = [&W 0.000400] (57,((17,((71,37),14)),((67,(60,16)),((70,(50,22)),(((13,(36,10)),(11,(12,6))),(((43,28),(24,(44,15))),(54,((63,(31,((59,29),(34,(47,((74,61),(((73,64),(65,35)),26))))))),(((41,((66,38),27)),((40,(39,25)),(55,(49,21)))),((((52,48),20),(53,(23,(42,(19,18))))),((72,(((75,56),((51,46),45)),((8,7),(9,(30,2))))),((62,(58,32)),(68,((69,(33,5)),(4,3)))))))))))))),1);
   tree tree_409 [p = 0.000, P = 0.554] = [&W 0.000400] ((57,((17,(67,(60,16))),((71,37),14))),((70,(50,22)),(((13,(11,(36,10))),(12,6)),(54,(((43,28),(24,(44,15))),(((41,((66,38),27)),((40,(39,25)),(55,(49,21)))),((63,(31,((59,29),(34,(47,((74,61),(((73,64),(65,35)),26))))))),((((52,48),20),(53,(23,(42,(19,18))))),((72,(((75,56),((51,46),45)),((8,7),(9,(30,2))))),((62,(58,32)),(68,((69,(33,5)),(4,3)))))))))))),1);
   tree tree_410 [p = 0.000, P = 0.555] = [&W 0.000400] (57,((17,((71,37),14)),((67,(60,16)),((70,(50,22)),(((13,(11,(36,10))),(12,6)),(54,(((43,28),(24,(44,15))),((63,(31,((59,29),(34,(47,((74,61),(((73,64),(65,35)),26))))))),(((41,((66,38),27)),((40,(39,25)),(55,(49,21)))),((((52,48),20),(53,(23,(42,(19,18))))),((72,(((75,56),((51,46),45)),((8,7),(9,(30,2))))),((68,(62,(58,32))),((69,(33,5)),(4,3))))))))))))),1);
   tree tree_411 [p = 0.000, P = 0.555] = [&W 0.000400] (((67,(60,16)),(57,(17,((71,37),14)))),((70,(50,22)),((54,((36,10),(11,(13,(12,6))))),(((43,28),(24,(44,15))),((63,(31,((59,29),(34,(47,((74,61),(((73,64),(65,35)),26))))))),(((41,((66,38),27)),((40,(39,25)),(55,(49,21)))),((((52,48),20),(53,(23,(42,(19,18))))),((72,(((75,56),((51,46),45)),((8,7),(9,(30,2))))),((62,(58,32)),(68,((69,(33,5)),(4,3))))))))))),1);
   tree tree_412 [p = 0.000, P = 0.556] = [&W 0.000400] (((67,(60,16)),(57,(17,((71,37),14)))),((70,(50,22)),(((13,11),((36,10),(12,6))),(54,(((43,28),(24,(44,15))),((63,(31,((59,29),(34,(47,((74,61),(((73,64),(65,35)),26))))))),(((41,((66,38),27)),((40,(39,25)),(55,(49,21)))),((((52,48),20),(53,(23,(42,(19,18))))),((72,(((75,56),((51,46),45)),((8,7),(9,(30,2))))),((62,(58,32)),(68,((69,(33,5)),(4,3)))))))))))),1);
   tree tree_413 [p = 0.000, P = 0.556] = [&W 0.000400] (57,((17,((71,37),14)),((67,(60,16)),((70,(50,22)),(((13,(11,(36,10))),(12,6)),(54,(((43,28),(24,(44,15))),((63,(31,((59,29),(34,(47,((74,61),(((73,64),(65,35)),26))))))),(((41,((66,38),27)),((40,(39,25)),(55,(49,21)))),((((52,48),20),(53,(23,(42,(19,18))))),((72,(((75,56),((51,46),45)),((8,7),(9,(30,2))))),((58,32),((68,62),((69,(33,5)),(4,3)))))))))))))),1);
   tree tree_414 [p = 0.000, P = 0.556] = [&W 0.000400] ((57,(17,((71,37),14))),((67,(60,16)),((70,(50,22)),(((11,(36,10)),(13,(12,6))),(54,(((43,28),(24,(44,15))),((63,(31,((59,29),(34,(47,((74,61),(((73,64),35),(65,26)))))))),(((41,((66,38),27)),((40,(39,25)),(55,(49,21)))),((((52,48),20),(53,(23,(42,(19,18))))),((72,(((75,56),((51,46),45)),((8,7),(9,(30,2))))),((62,(58,32)),(68,((69,(33,5)),(4,3))))))))))))),1);
   tree tree_415 [p = 0.000, P = 0.557] = [&W 0.000333] (((67,(60,16)),(57,(17,((71,37),14)))),((70,(50,22)),(((11,(13,(36,10))),(12,6)),(54,(((43,28),(24,(44,15))),((63,((59,29),(31,(34,(47,((74,61),(((73,64),(65,35)),26))))))),(((41,((66,38),27)),((40,(39,25)),(55,(49,21)))),((((52,48),20),(53,(23,(42,(19,18))))),((72,(((75,56),((51,46),45)),((8,7),(9,(30,2))))),((62,(58,32)),(68,((69,(33,5)),(4,3)))))))))))),1);
   tree tree_416 [p = 0.000, P = 0.557] = [&W 0.000333] (((67,(60,16)),(57,(17,((71,37),14)))),((70,(50,22)),(((13,(36,10)),(11,(12,6))),(((43,28),(24,(44,15))),(54,((63,(31,((59,29),(34,(47,((74,61),(((73,64),(65,35)),26))))))),(((41,((66,38),27)),((40,(39,25)),(55,(49,21)))),((((52,48),20),(53,(23,(42,(19,18))))),((72,(((75,56),((51,46),45)),((8,7),(9,(30,2))))),((62,(58,32)),(68,((69,(33,5)),(4,3)))))))))))),1);
   tree tree_417 [p = 0.000, P = 0.557] = [&W 0.000333] (57,((17,((71,37),14)),((67,(60,16)),((70,(50,22)),(((13,(11,(36,10))),(12,6)),(54,(((43,28),(24,(44,15))),((63,((59,29),(31,(34,(47,((74,61),(((73,64),(65,35)),26))))))),(((41,((66,38),27)),((40,(39,25)),(55,(49,21)))),((((52,48),20),(53,(23,(42,(19,18))))),((72,(((75,56),((51,46),45)),((8,7),(9,(30,2))))),((58,32),(62,(68,((69,(33,5)),(4,3))))))))))))))),1);
   tree tree_418 [p = 0.000, P = 0.558] = [&W 0.000333] (((67,(60,16)),(57,(17,((71,37),14)))),((70,(50,22)),(((11,(36,10)),(13,(12,6))),(((43,28),(24,(44,15))),(54,((63,(31,((59,29),(34,(47,((74,61),((65,((73,64),35)),26))))))),(((41,((66,38),27)),((40,(39,25)),(55,(49,21)))),((((52,48),20),(53,(23,(42,(19,18))))),((72,(((75,56),((51,46),45)),((8,7),(9,(30,2))))),((62,(58,32)),(68,((69,(33,5)),(4,3)))))))))))),1);
   tree tree_419 [p = 0.000, P = 0.558] = [&W 0.000333] ((57,(17,((71,37),14))),((67,(60,16)),((70,(50,22)),(((11,(36,10)),(13,(12,6))),((54,((43,28),(24,(44,15)))),(((41,((66,38),27)),((40,(39,25)),(55,(49,21)))),((63,((59,29),(31,(34,(47,((74,61),(((73,64),(65,35)),26))))))),((((52,48),20),(53,(23,(42,(19,18))))),((72,(((75,56),((51,46),45)),((8,7),(9,(30,2))))),((62,(58,32)),(68,((69,(33,5)),(4,3)))))))))))),1);
   tree tree_420 [p = 0.000, P = 0.558] = [&W 0.000333] ((57,((17,(67,(60,16))),((71,37),14))),((70,(50,22)),(((11,(36,10)),(13,(12,6))),(54,(((43,28),(24,(44,15))),((63,((59,29),(31,(34,(47,((74,61),(((73,64),(65,35)),26))))))),(((41,((66,38),27)),((40,(39,25)),(55,(49,21)))),((((52,48),20),(53,(23,(42,(19,18))))),((72,(((75,56),((51,46),45)),((8,7),(9,(30,2))))),((58,32),(62,(68,((69,(33,5)),(4,3))))))))))))),1);
   tree tree_421 [p = 0.000, P = 0.559] = [&W 0.000333] ((57,(17,((71,37),14))),((67,(60,16)),((70,(50,22)),(((11,(36,10)),(13,(12,6))),(((43,28),(24,(44,15))),(54,((63,(31,((59,29),(34,(47,((74,61),(((73,64),(65,35)),26))))))),(((41,((66,38),27)),((40,(39,25)),(55,(49,21)))),((((52,48),20),(53,(23,(42,(19,18))))),((72,(((75,56),((51,46),45)),((8,7),(9,(30,2))))),(((68,62),(58,32)),((69,(33,5)),(4,3)))))))))))),1);
   tree tree_422 [p = 0.000, P = 0.559] = [&W 0.000333] (57,((17,((71,37),14)),((67,(60,16)),((70,(50,22)),(((11,(36,10)),(13,(12,6))),(((43,28),(24,(44,15))),(54,((63,((59,29),(31,(34,(47,((74,61),(((73,64),(65,35)),26))))))),(((41,((66,38),27)),((40,(39,25)),(55,(49,21)))),((((52,48),20),(53,(23,(42,(19,18))))),((72,(((75,56),((51,46),45)),((8,7),(9,(30,2))))),((58,32),(62,(68,((69,(33,5)),(4,3))))))))))))))),1);
   tree tree_423 [p = 0.000, P = 0.559] = [&W 0.000333] ((57,(17,((71,37),14))),((67,(60,16)),((70,(50,22)),(((36,10),(11,(13,(12,6)))),(((43,28),(24,(44,15))),(54,((63,(31,((59,29),(34,(47,((74,61),(((73,64),(65,35)),26))))))),(((41,((66,38),27)),((40,(39,25)),(55,(49,21)))),((((52,48),20),(53,(23,(42,(19,18))))),((72,(((75,56),((51,46),45)),((8,7),(9,(30,2))))),((62,(58,32)),(68,((69,(33,5)),(4,3))))))))))))),1);
   tree tree_424 [p = 0.000, P = 0.560] = [&W 0.000333] (((67,(60,16)),(57,(17,((71,37),14)))),((70,(50,22)),((13,((36,10),(11,(12,6)))),(54,(((43,28),(24,(44,15))),((63,(31,((59,29),(34,(47,((74,61),(((73,64),(65,35)),26))))))),(((41,((66,38),27)),((40,(39,25)),(55,(49,21)))),((((52,48),20),(53,(23,(42,(19,18))))),((72,(((75,56),((51,46),45)),((8,7),(9,(30,2))))),((62,(58,32)),((69,(33,5)),(68,(4,3)))))))))))),1);
   tree tree_425 [p = 0.000, P = 0.560] = [&W 0.000333] (57,((17,((71,37),14)),((67,(60,16)),((70,(50,22)),((((13,11),(36,10)),(12,6)),(54,(((43,28),(24,(44,15))),((63,(31,((59,29),(34,(47,((74,61),(((73,64),(65,35)),26))))))),(((41,((66,38),27)),((40,(39,25)),(55,(49,21)))),((((52,48),20),(53,(23,(42,(19,18))))),((72,(((75,56),((51,46),45)),((8,7),(9,(30,2))))),(((68,62),(58,32)),((69,(33,5)),(4,3))))))))))))),1);
   tree tree_426 [p = 0.000, P = 0.560] = [&W 0.000333] (((67,(60,16)),(57,(17,((71,37),14)))),((70,(50,22)),((13,((36,10),(11,(12,6)))),(54,(((43,28),(24,(44,15))),(((41,((66,38),27)),((40,(39,25)),(55,(49,21)))),((63,(31,((59,29),(34,(47,((74,61),(((73,64),(65,35)),26))))))),((((52,48),20),(53,(23,(42,(19,18))))),((72,(((75,56),((51,46),45)),((8,7),(9,(30,2))))),((58,32),(62,(68,((69,(33,5)),(4,3))))))))))))),1);
   tree tree_427 [p = 0.000, P = 0.561] = [&W 0.000333] ((57,((67,(60,16)),(17,((71,37),14)))),((70,(50,22)),(((11,(36,10)),(13,(12,6))),(54,(((43,28),(24,(44,15))),(((41,((66,38),27)),((40,(39,25)),(55,(49,21)))),((63,(31,((59,29),(34,(47,((74,61),(((73,64),(65,35)),26))))))),((((52,48),20),(53,(23,(42,(19,18))))),((72,(((75,56),((51,46),45)),((8,7),(9,(30,2))))),(62,((58,32),(68,((69,(33,5)),(4,3))))))))))))),1);
   tree tree_428 [p = 0.000, P = 0.561] = [&W 0.000333] (57,((17,((71,37),14)),((67,(60,16)),((70,(50,22)),(((11,(36,10)),(13,(12,6))),(54,(((43,28),(24,(44,15))),((63,(31,((34,(59,29)),(47,((74,61),(((73,64),(65,35)),26)))))),(((41,((66,38),27)),((40,(39,25)),(55,(49,21)))),((((52,48),20),(53,(23,(42,(19,18))))),((72,(((75,56),((51,46),45)),((8,7),(9,(30,2))))),(62,((58,32),(68,((69,(33,5)),(4,3))))))))))))))),1);
   tree tree_429 [p = 0.000, P = 0.561] = [&W 0.000333] (((67,(60,16)),(57,(17,((71,37),14)))),((70,(50,22)),((13,((36,10),(11,(12,6)))),(54,(((43,28),(24,(44,15))),((63,(31,((59,29),(34,(47,((74,61),(((73,64),(65,35)),26))))))),(((41,((66,38),27)),((40,(39,25)),(55,(49,21)))),((((52,48),20),(53,(23,(42,(19,18))))),((72,(((75,56),((51,46),45)),((8,7),(9,(30,2))))),((68,62),((58,32),((69,(33,5)),(4,3)))))))))))),1);
   tree tree_430 [p = 0.000, P = 0.562] = [&W 0.000333] (((67,(60,16)),(17,(57,((71,37),14)))),((70,(50,22)),(((11,(36,10)),(13,(12,6))),(54,(((43,28),(24,(44,15))),((63,(31,((59,29),(34,(47,((74,61),(((73,64),(65,35)),26))))))),(((41,((66,38),27)),((40,(39,25)),(55,(49,21)))),((((52,48),20),(53,(23,(42,(19,18))))),((72,(((75,56),((51,46),45)),((8,7),(9,(30,2))))),((62,(58,32)),(68,((69,(33,5)),(4,3)))))))))))),1);
   tree tree_431 [p = 0.000, P = 0.562] = [&W 0.000333] ((57,((17,(67,(60,16))),((71,37),14))),((70,(50,22)),((13,((36,10),(11,(12,6)))),(54,(((43,28),(24,(44,15))),((63,(31,((59,29),(34,(47,((74,61),(((73,64),(65,35)),26))))))),(((41,((66,38),27)),((40,(39,25)),(55,(49,21)))),((((52,48),20),(53,(23,(42,(19,18))))),((72,(((75,56),((51,46),45)),((8,7),(9,(30,2))))),(((68,62),(58,32)),((69,(33,5)),(4,3))))))))))),1);
   tree tree_432 [p = 0.000, P = 0.562] = [&W 0.000333] (57,((17,((71,37),14)),((67,(60,16)),((70,(50,22)),((13,((11,(36,10)),(12,6))),(54,(((43,28),(24,(44,15))),(((41,((66,38),27)),((40,(39,25)),(55,(49,21)))),((63,(31,((59,29),(34,(47,((74,61),(((73,64),(65,35)),26))))))),((((52,48),20),(53,(23,(42,(19,18))))),((72,(((75,56),((51,46),45)),((8,7),(9,(30,2))))),((62,(58,32)),(68,((69,(33,5)),(4,3)))))))))))))),1);
   tree tree_433 [p = 0.000, P = 0.563] = [&W 0.000333] ((57,(17,((71,37),14))),((67,(60,16)),((70,(50,22)),((11,((36,10),(13,(12,6)))),(54,(((43,28),(24,(44,15))),((63,(31,((59,29),(34,(47,((74,61),(((73,64),(65,35)),26))))))),(((41,((66,38),27)),((40,(39,25)),(55,(49,21)))),((((52,48),20),(53,(23,(42,(19,18))))),((72,(((75,56),((51,46),45)),((8,7),(9,(30,2))))),((68,(62,(58,32))),((69,(33,5)),(4,3)))))))))))),1);
   tree tree_434 [p = 0.000, P = 0.563] = [&W 0.000333] ((57,(17,((71,37),14))),((67,(60,16)),((70,(50,22)),(((13,(11,(36,10))),(12,6)),(54,(((43,28),(24,(44,15))),((63,(31,((59,29),(34,(47,((74,61),(((73,64),(65,35)),26))))))),(((41,((66,38),27)),((40,(39,25)),(55,(49,21)))),((((52,48),20),(53,(23,(42,(19,18))))),((72,(((75,56),((51,46),45)),((8,7),(9,(30,2))))),(62,((58,32),(68,((69,(33,5)),(4,3)))))))))))))),1);
   tree tree_435 [p = 0.000, P = 0.563] = [&W 0.000333] (((67,(60,16)),(57,(17,((71,37),14)))),((70,(50,22)),((11,((36,10),(13,(12,6)))),(54,(((43,28),(24,(44,15))),((63,((59,29),(31,(34,(47,((74,61),(((73,64),(65,35)),26))))))),(((41,((66,38),27)),((40,(39,25)),(55,(49,21)))),((((52,48),20),(53,(23,(42,(19,18))))),((72,(((75,56),((51,46),45)),((8,7),(9,(30,2))))),((58,32),(62,(68,((69,(33,5)),(4,3))))))))))))),1);
   tree tree_436 [p = 0.000, P = 0.564] = [&W 0.000333] (((67,(60,16)),(57,(17,((71,37),14)))),((70,(50,22)),(((11,(36,10)),(13,(12,6))),(54,(((43,28),(24,(44,15))),(((41,((66,38),27)),((40,(39,25)),(55,(49,21)))),((63,(31,((59,29),(34,(47,((74,61),(((73,64),(65,35)),26))))))),((((52,48),20),(53,(23,(42,(19,18))))),(((62,(58,32)),(72,(((75,56),((51,46),45)),((8,7),(9,(30,2)))))),(68,((69,(33,5)),(4,3))))))))))),1);
   tree tree_437 [p = 0.000, P = 0.564] = [&W 0.000333] (57,((17,((71,37),14)),((67,(60,16)),((70,(50,22)),((((13,11),(36,10)),(12,6)),(54,(((43,28),(24,(44,15))),((63,(31,((59,29),(34,(47,((74,61),(((73,64),(65,35)),26))))))),(((41,((66,38),27)),((40,(39,25)),(55,(49,21)))),((((52,48),20),(53,(23,(42,(19,18))))),((72,(((75,56),((51,46),45)),((8,7),(9,(30,2))))),((58,32),(62,(68,((69,(33,5)),(4,3))))))))))))))),1);
   tree tree_438 [p = 0.000, P = 0.564] = [&W 0.000333] ((57,(17,((71,37),14))),((67,(60,16)),((70,(50,22)),(((13,(11,(36,10))),(12,6)),(54,(((43,28),(24,(44,15))),((63,(31,((59,29),(34,(47,((74,61),(((73,64),(65,35)),26))))))),(((41,((66,38),27)),((40,(39,25)),(55,(49,21)))),((((52,48),20),(53,(23,(42,(19,18))))),((72,(((75,56),((51,46),45)),((8,7),(9,(30,2))))),((62,(58,32)),((69,(33,5)),(68,(4,3))))))))))))),1);
   tree tree_439 [p = 0.000, P = 0.565] = [&W 0.000333] (57,((17,((71,37),14)),((67,(60,16)),((70,(50,22)),(((36,10),(13,(11,(12,6)))),(54,(((43,28),(24,(44,15))),((63,((59,29),(31,(34,(47,((74,61),(((73,64),(65,35)),26))))))),(((41,((66,38),27)),((40,(39,25)),(55,(49,21)))),((((52,48),20),(53,(23,(42,(19,18))))),((72,(((75,56),((51,46),45)),((8,7),(9,(30,2))))),((62,(58,32)),(68,((69,(33,5)),(4,3)))))))))))))),1);
   tree tree_440 [p = 0.000, P = 0.565] = [&W 0.000333] (((67,(60,16)),(57,(17,((71,37),14)))),((70,(50,22)),((11,((36,10),(13,(12,6)))),(54,(((43,28),(24,(44,15))),(((41,((66,38),27)),((40,(39,25)),(55,(49,21)))),((63,(31,((34,(59,29)),(47,((74,61),(((73,64),(65,35)),26)))))),((((52,48),20),(53,(23,(42,(19,18))))),((72,(((75,56),((51,46),45)),((8,7),(9,(30,2))))),((62,(58,32)),(68,((69,(33,5)),(4,3)))))))))))),1);
   tree tree_441 [p = 0.000, P = 0.565] = [&W 0.000333] (((67,(60,16)),(57,(17,((71,37),14)))),((70,(50,22)),(((13,(36,10)),(11,(12,6))),(54,(((43,28),(24,(44,15))),((63,(31,((59,29),(34,(47,((74,61),(((73,64),(65,35)),26))))))),(((41,((66,38),27)),((40,(39,25)),(55,(49,21)))),((((52,48),20),(53,(23,(42,(19,18))))),((72,(((75,56),((51,46),45)),((8,7),(9,(30,2))))),((68,(62,(58,32))),((69,(33,5)),(4,3))))))))))),1);
   tree tree_442 [p = 0.000, P = 0.566] = [&W 0.000333] (((67,(60,16)),(57,(17,((71,37),14)))),((70,(50,22)),(((11,(36,10)),(13,(12,6))),((54,((43,28),(24,(44,15)))),((63,(31,((59,29),(34,(47,((74,61),(((73,64),(65,35)),26))))))),(((41,((66,38),27)),((40,(39,25)),(55,(49,21)))),((((52,48),20),(53,(23,(42,(19,18))))),((72,(((75,56),((51,46),45)),((8,7),(9,(30,2))))),((58,32),(62,(68,((69,(33,5)),(4,3)))))))))))),1);
   tree tree_443 [p = 0.000, P = 0.566] = [&W 0.000333] (((67,(60,16)),(57,(17,((71,37),14)))),((70,(50,22)),((54,((11,(36,10)),(13,(12,6)))),(((43,28),(24,(44,15))),(((41,((66,38),27)),((40,(39,25)),(55,(49,21)))),((63,(31,((59,29),(34,(47,((74,61),(((73,64),(65,35)),26))))))),((((52,48),20),(53,(23,(42,(19,18))))),((72,(((75,56),((51,46),45)),((8,7),(9,(30,2))))),((58,32),(62,(68,((69,(33,5)),(4,3)))))))))))),1);
   tree tree_444 [p = 0.000, P = 0.566] = [&W 0.000333] (57,((17,((71,37),14)),((67,(60,16)),((70,(50,22)),(((11,(36,10)),(13,(12,6))),((54,((43,28),(24,(44,15)))),(((41,((66,38),27)),((40,(39,25)),(55,(49,21)))),((63,(31,((59,29),(34,(47,((74,61),(((73,64),(65,35)),26))))))),((((52,48),20),(53,(23,(42,(19,18))))),((72,(((75,56),((51,46),45)),((8,7),(9,(30,2))))),(((68,62),(58,32)),((69,(33,5)),(4,3)))))))))))),1);
   tree tree_445 [p = 0.000, P = 0.567] = [&W 0.000333] ((57,(17,((71,37),14))),((67,(60,16)),((70,(50,22)),((54,(11,((36,10),(13,(12,6))))),(((43,28),(24,(44,15))),(((41,((66,38),27)),((40,(39,25)),(55,(49,21)))),((63,(31,((59,29),(34,(47,((74,61),(((73,64),(65,35)),26))))))),((((52,48),20),(53,(23,(42,(19,18))))),((72,(((75,56),((51,46),45)),((8,7),(9,(30,2))))),((62,(58,32)),(68,((69,(33,5)),(4,3)))))))))))),1);
   tree tree_446 [p = 0.000, P = 0.567] = [&W 0.000333] ((57,(17,((71,37),14))),((67,(60,16)),((70,(50,22)),(((13,(36,10)),(11,(12,6))),(((43,28),(24,(44,15))),(54,((63,(31,((59,29),(34,(47,((74,61),(((73,64),(65,35)),26))))))),(((41,((66,38),27)),((40,(39,25)),(55,(49,21)))),((((52,48),20),(53,(23,(42,(19,18))))),((72,(((75,56),((51,46),45)),((8,7),(9,(30,2))))),((62,(58,32)),(68,((69,(33,5)),(4,3))))))))))))),1);
   tree tree_447 [p = 0.000, P = 0.567] = [&W 0.000333] (((67,(60,16)),(57,(17,((71,37),14)))),((70,(50,22)),(((11,(36,10)),(13,(12,6))),((54,((43,28),(24,(44,15)))),((63,(31,((59,29),(34,(47,((74,61),(((73,64),(65,35)),26))))))),(((41,((66,38),27)),((40,(39,25)),(55,(49,21)))),((((52,48),20),(53,(23,(42,(19,18))))),((72,(((75,56),((51,46),45)),((8,7),(9,(30,2))))),((58,32),((68,62),((69,(33,5)),(4,3))))))))))),1);
   tree tree_448 [p = 0.000, P = 0.568] = [&W 0.000333] (57,((17,((71,37),14)),((67,(60,16)),((70,(50,22)),(((11,(36,10)),(13,(12,6))),(54,(((43,28),(24,(44,15))),(((41,((66,38),27)),((40,(39,25)),(55,(49,21)))),((63,(31,((59,29),(34,(47,((74,61),(((73,64),(65,35)),26))))))),((((52,48),20),(53,(23,(42,(19,18))))),((72,(((75,56),((51,46),45)),((8,7),(9,(30,2))))),((58,32),((68,62),((69,(33,5)),(4,3)))))))))))))),1);
   tree tree_449 [p = 0.000, P = 0.568] = [&W 0.000333] ((57,(17,((71,37),14))),((67,(60,16)),((70,(50,22)),(((11,(36,10)),(13,(12,6))),(54,(((43,28),(24,(44,15))),(((41,((66,38),27)),((40,(39,25)),(55,(49,21)))),((63,(31,((59,29),(34,(47,((74,61),(((73,64),(65,35)),26))))))),((((52,48),20),(53,(23,(42,(19,18))))),((72,(((75,56),((51,46),45)),((8,7),(9,(30,2))))),((62,(58,32)),((69,(33,5)),(68,(4,3))))))))))))),1);
   tree tree_450 [p = 0.000, P = 0.568] = [&W 0.000333] (((67,(60,16)),(57,(17,((71,37),14)))),((70,(50,22)),(((11,(36,10)),(13,(12,6))),(54,(((43,28),(24,(44,15))),((63,((59,29),(31,(34,(47,((74,61),(((73,64),(65,35)),26))))))),(((41,((66,38),27)),((40,(39,25)),(55,(49,21)))),((((52,48),20),(53,(23,(42,(19,18))))),((72,(((75,56),((51,46),45)),((8,7),(9,(30,2))))),((58,32),((68,62),((69,(33,5)),(4,3)))))))))))),1);
   tree tree_451 [p = 0.000, P = 0.569] = [&W 0.000333] (57,((17,((71,37),14)),((67,(60,16)),((70,(50,22)),(((36,10),(11,(13,(12,6)))),(54,(((43,28),(24,(44,15))),(((41,((66,38),27)),((40,(39,25)),(55,(49,21)))),((63,(31,((59,29),(34,(47,((74,61),(((73,64),(65,35)),26))))))),((((52,48),20),(53,(23,(42,(19,18))))),((72,(((75,56),((51,46),45)),((8,7),(9,(30,2))))),((62,(58,32)),(68,((69,(33,5)),(4,3)))))))))))))),1);
   tree tree_452 [p = 0.000, P = 0.569] = [&W 0.000333] ((57,((67,(60,16)),(17,((71,37),14)))),((70,(50,22)),(((11,(36,10)),(13,(12,6))),(54,(((43,28),(24,(44,15))),((63,((59,29),(31,(34,(47,((74,61),(((73,64),(65,35)),26))))))),(((41,((66,38),27)),((40,(39,25)),(55,(49,21)))),((((52,48),20),(53,(23,(42,(19,18))))),((72,(((75,56),((51,46),45)),((8,7),(9,(30,2))))),((62,(58,32)),(68,((69,(33,5)),(4,3)))))))))))),1);
   tree tree_453 [p = 0.000, P = 0.569] = [&W 0.000333] (57,((17,((71,37),14)),((67,(60,16)),((70,(50,22)),((11,((36,10),(13,(12,6)))),(((43,28),(24,(44,15))),(54,((63,(31,((59,29),(34,(47,((74,61),(((73,64),(65,35)),26))))))),(((41,((66,38),27)),((40,(39,25)),(55,(49,21)))),((((52,48),20),(53,(23,(42,(19,18))))),((72,(((75,56),((51,46),45)),((8,7),(9,(30,2))))),(((68,62),(58,32)),((69,(33,5)),(4,3))))))))))))),1);
   tree tree_454 [p = 0.000, P = 0.570] = [&W 0.000333] ((70,(50,22)),(((67,(60,16)),(57,(17,((71,37),14)))),(((11,(36,10)),(13,(12,6))),(54,(((43,28),(24,(44,15))),((63,(31,((59,29),(34,(47,((74,61),(((73,64),(65,35)),26))))))),(((41,((66,38),27)),((40,(39,25)),(55,(49,21)))),((((52,48),20),(53,(23,(42,(19,18))))),((72,(((75,56),((51,46),45)),((8,7),(9,(30,2))))),((58,32),((68,62),((69,(33,5)),(4,3)))))))))))),1);
   tree tree_455 [p = 0.000, P = 0.570] = [&W 0.000333] ((57,((17,(67,(60,16))),((71,37),14))),((70,(50,22)),(((13,(11,(36,10))),(12,6)),(54,(((43,28),(24,(44,15))),((63,(31,((59,29),(34,(47,((74,61),(((73,64),(65,35)),26))))))),(((41,((66,38),27)),((40,(39,25)),(55,(49,21)))),((((52,48),20),(53,(23,(42,(19,18))))),((72,(((75,56),((51,46),45)),((8,7),(9,(30,2))))),(((68,62),(58,32)),((69,(33,5)),(4,3))))))))))),1);
   tree tree_456 [p = 0.000, P = 0.570] = [&W 0.000333] (57,((17,((71,37),14)),((67,(60,16)),((70,(50,22)),(((36,10),(13,(11,(12,6)))),(54,(((43,28),(24,(44,15))),((63,(31,((59,29),(34,(47,((74,61),(((73,64),(65,35)),26))))))),(((41,((66,38),27)),((40,(39,25)),(55,(49,21)))),((((52,48),20),(53,(23,(42,(19,18))))),((72,(((75,56),((51,46),45)),((8,7),(9,(30,2))))),((68,(62,(58,32))),((69,(33,5)),(4,3))))))))))))),1);
   tree tree_457 [p = 0.000, P = 0.571] = [&W 0.000333] (57,((17,((71,37),14)),((67,(60,16)),((70,(50,22)),(((13,(11,(36,10))),(12,6)),(((43,28),(24,(44,15))),(54,((63,(31,((59,29),(34,(47,((74,61),(((73,64),(65,35)),26))))))),(((41,((66,38),27)),((40,(39,25)),(55,(49,21)))),((((52,48),20),(53,(23,(42,(19,18))))),((72,(((75,56),((51,46),45)),((8,7),(9,(30,2))))),((62,(58,32)),((69,(33,5)),(68,(4,3)))))))))))))),1);
   tree tree_458 [p = 0.000, P = 0.571] = [&W 0.000333] ((70,(50,22)),(((67,(60,16)),(57,(17,((71,37),14)))),(((13,(11,(36,10))),(12,6)),(54,(((43,28),(24,(44,15))),((63,(31,((59,29),(34,(47,((74,61),(((73,64),(65,35)),26))))))),(((41,((66,38),27)),((40,(39,25)),(55,(49,21)))),((((52,48),20),(53,(23,(42,(19,18))))),((72,(((75,56),((51,46),45)),((8,7),(9,(30,2))))),(((68,62),(58,32)),((69,(33,5)),(4,3))))))))))),1);
   tree tree_459 [p = 0.000, P = 0.571] = [&W 0.000333] ((57,((17,(67,(60,16))),((71,37),14))),((70,(50,22)),(((36,10),(13,(12,6))),((54,11),(((43,28),(24,(44,15))),(((41,((66,38),27)),((40,(39,25)),(55,(49,21)))),((63,(31,((59,29),(34,(47,((74,61),(((73,64),(65,35)),26))))))),((((52,48),20),(53,(23,(42,(19,18))))),((72,(((75,56),((51,46),45)),((8,7),(9,(30,2))))),((62,(58,32)),(68,((69,(33,5)),(4,3)))))))))))),1);
   tree tree_460 [p = 0.000, P = 0.572] = [&W 0.000333] (((67,(60,16)),(57,(17,((71,37),14)))),((70,(50,22)),(((13,(11,(36,10))),(12,6)),(54,(((43,28),(24,(44,15))),((63,(31,((59,29),(34,(47,((74,61),(((73,64),(65,35)),26))))))),(((41,((66,38),27)),((40,(39,25)),(55,(49,21)))),((((52,48),20),(53,(23,(42,(19,18))))),((72,(((75,56),((51,46),45)),((8,7),(9,(30,2))))),(68,((62,(58,32)),((69,(33,5)),(4,3)))))))))))),1);
   tree tree_461 [p = 0.000, P = 0.572] = [&W 0.000333] (57,((17,((71,37),14)),((67,(60,16)),((70,(50,22)),((13,((36,10),(11,(12,6)))),(54,(((43,28),(24,(44,15))),((63,(31,((59,29),(34,(47,((74,61),(((73,64),(65,35)),26))))))),(((41,((66,38),27)),((40,(39,25)),(55,(49,21)))),((((52,48),20),(53,(23,(42,(19,18))))),((72,(((75,56),((51,46),45)),((8,7),(9,(30,2))))),((68,62),((58,32),((69,(33,5)),(4,3)))))))))))))),1);
   tree tree_462 [p = 0.000, P = 0.572] = [&W 0.000333] ((57,(17,((71,37),14))),((67,(60,16)),((70,(50,22)),((13,((11,(36,10)),(12,6))),((54,((43,28),(24,(44,15)))),((63,(31,((59,29),(34,(47,((74,61),(((73,64),(65,35)),26))))))),(((41,((66,38),27)),((40,(39,25)),(55,(49,21)))),((((52,48),20),(53,(23,(42,(19,18))))),((72,(((75,56),((51,46),45)),((8,7),(9,(30,2))))),((62,(58,32)),(68,((69,(33,5)),(4,3)))))))))))),1);
   tree tree_463 [p = 0.000, P = 0.573] = [&W 0.000333] (57,((17,((71,37),14)),((67,(60,16)),((70,(50,22)),(((13,11),((36,10),(12,6))),(54,(((43,28),(24,(44,15))),((63,(31,((59,29),(34,(47,((74,61),(((73,64),(65,35)),26))))))),(((41,((66,38),27)),((40,(39,25)),(55,(49,21)))),((((52,48),20),(53,(23,(42,(19,18))))),((72,(((75,56),((51,46),45)),((8,7),(9,(30,2))))),((62,(58,32)),(68,((69,(33,5)),(4,3)))))))))))))),1);
   tree tree_464 [p = 0.000, P = 0.573] = [&W 0.000333] ((57,(17,((71,37),14))),((67,(60,16)),((70,(50,22)),(((11,(36,10)),(13,(12,6))),((54,((43,28),(24,(44,15)))),((63,(31,((59,29),(34,(47,((74,61),(((73,64),(65,35)),26))))))),(((41,((66,38),27)),((40,(39,25)),(55,(49,21)))),((((52,48),20),(53,(23,(42,(19,18))))),((72,(((75,56),((51,46),45)),((8,7),(9,(30,2))))),((68,(62,(58,32))),((69,(33,5)),(4,3))))))))))),1);
   tree tree_465 [p = 0.000, P = 0.573] = [&W 0.000333] (57,((17,((71,37),14)),((67,(60,16)),((70,(50,22)),(((13,11),((36,10),(12,6))),(((43,28),(24,(44,15))),(54,((63,(31,((59,29),(34,(47,((74,61),(((73,64),(65,35)),26))))))),(((41,((66,38),27)),((40,(39,25)),(55,(49,21)))),((((52,48),20),(53,(23,(42,(19,18))))),((72,(((75,56),((51,46),45)),((8,7),(9,(30,2))))),((62,(58,32)),(68,((69,(33,5)),(4,3)))))))))))))),1);
   tree tree_466 [p = 0.000, P = 0.574] = [&W 0.000333] (57,((17,((71,37),14)),((67,(60,16)),((70,(50,22)),(((36,10),((13,11),(12,6))),(54,(((43,28),(24,(44,15))),((63,(31,((59,29),(34,(47,((74,61),(((73,64),(65,35)),26))))))),(((41,((66,38),27)),((40,(39,25)),(55,(49,21)))),((((52,48),20),(53,(23,(42,(19,18))))),((72,(((75,56),((51,46),45)),((8,7),(9,(30,2))))),(62,((58,32),(68,((69,(33,5)),(4,3))))))))))))))),1);
   tree tree_467 [p = 0.000, P = 0.574] = [&W 0.000333] ((57,(17,((71,37),14))),((67,(60,16)),((70,(50,22)),(((11,(36,10)),(13,(12,6))),((54,((43,28),(24,(44,15)))),((63,(31,((59,29),(34,(47,((74,61),(((73,64),(65,35)),26))))))),(((41,((66,38),27)),((40,(39,25)),(55,(49,21)))),((((52,48),20),(53,(23,(42,(19,18))))),((72,(((75,56),((51,46),45)),((8,7),(9,(30,2))))),(62,((58,32),(68,((69,(33,5)),(4,3))))))))))))),1);
   tree tree_468 [p = 0.000, P = 0.574] = [&W 0.000333] ((57,((17,(67,(60,16))),((71,37),14))),((70,(50,22)),((11,((36,10),(13,(12,6)))),(54,(((43,28),(24,(44,15))),((63,(31,((59,29),(34,(47,((74,61),(((73,64),(65,35)),26))))))),(((41,((66,38),27)),((40,(39,25)),(55,(49,21)))),((((52,48),20),(53,(23,(42,(19,18))))),((72,(((75,56),((51,46),45)),((8,7),(9,(30,2))))),((58,32),(62,(68,((69,(33,5)),(4,3))))))))))))),1);
   tree tree_469 [p = 0.000, P = 0.575] = [&W 0.000333] ((57,((67,(60,16)),(17,((71,37),14)))),((70,(50,22)),(((36,10),(13,(11,(12,6)))),(54,(((43,28),(24,(44,15))),((63,(31,((59,29),(34,(47,((74,61),(((73,64),(65,35)),26))))))),(((41,((66,38),27)),((40,(39,25)),(55,(49,21)))),((((52,48),20),(53,(23,(42,(19,18))))),((72,(((75,56),((51,46),45)),((8,7),(9,(30,2))))),((62,(58,32)),(68,((69,(33,5)),(4,3)))))))))))),1);
   tree tree_470 [p = 0.000, P = 0.575] = [&W 0.000333] (((67,(60,16)),(57,(17,((71,37),14)))),((70,(50,22)),(((36,10),((13,11),(12,6))),(54,(((43,28),(24,(44,15))),(((41,((66,38),27)),((40,(39,25)),(55,(49,21)))),((63,(31,((59,29),(34,(47,((74,61),(((73,64),(65,35)),26))))))),((((52,48),20),(53,(23,(42,(19,18))))),((72,(((75,56),((51,46),45)),((8,7),(9,(30,2))))),((62,(58,32)),(68,((69,(33,5)),(4,3)))))))))))),1);
   tree tree_471 [p = 0.000, P = 0.575] = [&W 0.000333] (57,((17,((71,37),14)),((67,(60,16)),((70,(50,22)),(((36,10),((13,11),(12,6))),(((43,28),(24,(44,15))),(54,((63,(31,((59,29),(34,(47,((74,61),(((73,64),(65,35)),26))))))),(((41,((66,38),27)),((40,(39,25)),(55,(49,21)))),((((52,48),20),(53,(23,(42,(19,18))))),((72,(((75,56),((51,46),45)),((8,7),(9,(30,2))))),((62,(58,32)),(68,((69,(33,5)),(4,3)))))))))))))),1);
   tree tree_472 [p = 0.000, P = 0.576] = [&W 0.000333] (((67,(60,16)),(57,(17,((71,37),14)))),((70,(50,22)),(((13,(11,(36,10))),(12,6)),((54,((43,28),(24,(44,15)))),((63,(31,((59,29),(34,(47,((74,61),(((73,64),(65,35)),26))))))),(((41,((66,38),27)),((40,(39,25)),(55,(49,21)))),((((52,48),20),(53,(23,(42,(19,18))))),((72,(((75,56),((51,46),45)),((8,7),(9,(30,2))))),((58,32),(62,(68,((69,(33,5)),(4,3)))))))))))),1);
   tree tree_473 [p = 0.000, P = 0.576] = [&W 0.000333] ((57,(17,((71,37),14))),((67,(60,16)),((70,(50,22)),((54,(13,((36,10),(11,(12,6))))),(((43,28),(24,(44,15))),((63,(31,((59,29),(34,(47,((74,61),(((73,64),(65,35)),26))))))),(((41,((66,38),27)),((40,(39,25)),(55,(49,21)))),((((52,48),20),(53,(23,(42,(19,18))))),((72,(((75,56),((51,46),45)),((8,7),(9,(30,2))))),((62,(58,32)),(68,((69,(33,5)),(4,3)))))))))))),1);
   tree tree_474 [p = 0.000, P = 0.576] = [&W 0.000333] (((67,(60,16)),(57,(17,((71,37),14)))),((70,(50,22)),(((11,(36,10)),(13,(12,6))),(54,(((43,28),(24,(44,15))),((63,(31,((59,29),(34,(47,((74,61),(((73,64),(65,35)),26))))))),(((41,((66,38),27)),((40,(39,25)),(55,(49,21)))),((((52,48),20),(53,(23,(42,(19,18))))),((72,(((75,56),((51,46),45)),((8,7),(9,(30,2))))),(62,(68,((58,32),((69,(33,5)),(4,3))))))))))))),1);
   tree tree_475 [p = 0.000, P = 0.577] = [&W 0.000333] (57,((17,((71,37),14)),((67,(60,16)),((70,(50,22)),((54,(11,((36,10),(13,(12,6))))),(((43,28),(24,(44,15))),((63,(31,((59,29),(34,(47,((74,61),(((73,64),(65,35)),26))))))),(((41,((66,38),27)),((40,(39,25)),(55,(49,21)))),((((52,48),20),(53,(23,(42,(19,18))))),((72,(((75,56),((51,46),45)),((8,7),(9,(30,2))))),(62,((58,32),(68,((69,(33,5)),(4,3)))))))))))))),1);
   tree tree_476 [p = 0.000, P = 0.577] = [&W 0.000333] ((57,(17,((71,37),14))),((67,(60,16)),((70,(50,22)),((((13,11),(36,10)),(12,6)),(54,(((43,28),(24,(44,15))),(((41,((66,38),27)),((40,(39,25)),(55,(49,21)))),((63,(31,((59,29),(34,(47,((74,61),(((73,64),(65,35)),26))))))),((((52,48),20),(53,(23,(42,(19,18))))),((72,(((75,56),((51,46),45)),((8,7),(9,(30,2))))),((62,(58,32)),(68,((69,(33,5)),(4,3))))))))))))),1);
   tree tree_477 [p = 0.000, P = 0.577] = [&W 0.000333] (57,((17,((71,37),14)),((67,(60,16)),((70,(50,22)),((13,((36,10),(11,(12,6)))),((54,((43,28),(24,(44,15)))),((63,(31,((59,29),(34,(47,((74,61),(((73,64),(65,35)),26))))))),(((41,((66,38),27)),((40,(39,25)),(55,(49,21)))),((((52,48),20),(53,(23,(42,(19,18))))),((72,(((75,56),((51,46),45)),((8,7),(9,(30,2))))),(62,((58,32),(68,((69,(33,5)),(4,3)))))))))))))),1);
   tree tree_478 [p = 0.000, P = 0.578] = [&W 0.000333] (((67,(60,16)),(57,(17,(37,(71,14))))),((70,(50,22)),(((11,(36,10)),(13,(12,6))),(54,(((43,28),(24,(44,15))),(((41,((66,38),27)),((40,(39,25)),(55,(49,21)))),((63,(31,((59,29),(34,(47,((74,61),(((73,64),(65,35)),26))))))),((((52,48),20),(53,(23,(42,(19,18))))),((72,(((75,56),((51,46),45)),((8,7),(9,(30,2))))),((62,(58,32)),(68,((69,(33,5)),(4,3)))))))))))),1);
   tree tree_479 [p = 0.000, P = 0.578] = [&W 0.000333] (((67,(60,16)),(57,(17,((71,37),14)))),((70,(50,22)),(((11,(36,10)),(13,(12,6))),(54,(((43,28),(24,(44,15))),(((41,((66,38),27)),((40,(39,25)),(55,(49,21)))),((63,(31,((59,29),(34,(47,((74,61),(((73,64),(65,35)),26))))))),((((52,48),20),(53,(23,(42,(19,18))))),((72,(((75,56),((51,46),45)),((8,7),(9,(30,2))))),(68,((62,(58,32)),((69,(33,5)),(4,3)))))))))))),1);
   tree tree_480 [p = 0.000, P = 0.578] = [&W 0.000333] (((67,(60,16)),(57,(17,((71,37),14)))),((70,(50,22)),(((13,11),((36,10),(12,6))),(54,(((43,28),(24,(44,15))),(((41,((66,38),27)),((40,(39,25)),(55,(49,21)))),((63,(31,((59,29),(34,(47,((74,61),(((73,64),(65,35)),26))))))),((((52,48),20),(53,(23,(42,(19,18))))),((72,(((75,56),((51,46),45)),((8,7),(9,(30,2))))),((62,(58,32)),(68,((69,(33,5)),(4,3)))))))))))),1);
   tree tree_481 [p = 0.000, P = 0.579] = [&W 0.000333] (((67,(60,16)),(57,(17,((71,37),14)))),((70,(50,22)),((13,((11,(36,10)),(12,6))),(54,(((43,28),(24,(44,15))),((63,(31,((59,29),(34,(47,((74,61),(((73,64),(65,35)),26))))))),(((41,((66,38),27)),((40,(39,25)),(55,(49,21)))),((((52,48),20),(53,(23,(42,(19,18))))),((72,(((75,56),((51,46),45)),((8,7),(9,(30,2))))),((58,32),(62,(68,((69,(33,5)),(4,3))))))))))))),1);
   tree tree_482 [p = 0.000, P = 0.579] = [&W 0.000333] (((67,(60,16)),(57,(17,((71,37),14)))),((70,(50,22)),(((36,10),(13,(12,6))),(54,(11,(((43,28),(24,(44,15))),((63,(31,((59,29),(34,(47,((74,61),(((73,64),(65,35)),26))))))),(((41,((66,38),27)),((40,(39,25)),(55,(49,21)))),((((52,48),20),(53,(23,(42,(19,18))))),((72,(((75,56),((51,46),45)),((8,7),(9,(30,2))))),((62,(58,32)),(68,((69,(33,5)),(4,3))))))))))))),1);
   tree tree_483 [p = 0.000, P = 0.579] = [&W 0.000333] ((57,(17,((71,37),14))),((67,(60,16)),((70,(50,22)),(((13,(36,10)),(11,(12,6))),(54,(((43,28),(24,(44,15))),((63,(31,((59,29),(34,(47,((74,61),(((73,64),(65,35)),26))))))),(((41,((66,38),27)),((40,(39,25)),(55,(49,21)))),((((52,48),20),(53,(23,(42,(19,18))))),((72,(((75,56),((51,46),45)),((8,7),(9,(30,2))))),(62,((58,32),(68,((69,(33,5)),(4,3)))))))))))))),1);
   tree tree_484 [p = 0.000, P = 0.580] = [&W 0.000333] ((57,((17,(67,(60,16))),((71,37),14))),((70,(50,22)),(((13,(11,(36,10))),(12,6)),((54,((43,28),(24,(44,15)))),((63,(31,((59,29),(34,(47,((74,61),(((73,64),(65,35)),26))))))),(((41,((66,38),27)),((40,(39,25)),(55,(49,21)))),((((52,48),20),(53,(23,(42,(19,18))))),((72,(((75,56),((51,46),45)),((8,7),(9,(30,2))))),((62,(58,32)),(68,((69,(33,5)),(4,3))))))))))),1);
   tree tree_485 [p = 0.000, P = 0.580] = [&W 0.000333] (((67,(60,16)),(57,(17,((71,37),14)))),((70,(50,22)),(((11,(36,10)),(13,(12,6))),(54,(((43,28),(24,(44,15))),(((41,((66,38),27)),((40,(39,25)),(55,(49,21)))),((63,((59,29),(31,(34,(47,((74,61),(((73,64),(65,35)),26))))))),((((52,48),20),(53,(23,(42,(19,18))))),((72,(((75,56),((51,46),45)),((8,7),(9,(30,2))))),(((68,62),(58,32)),((69,(33,5)),(4,3))))))))))),1);
   tree tree_486 [p = 0.000, P = 0.580] = [&W 0.000333] ((57,((17,(67,(60,16))),((71,37),14))),((70,(50,22)),(((13,11),((36,10),(12,6))),(54,(((43,28),(24,(44,15))),((63,(31,((59,29),(34,(47,((74,61),(((73,64),(65,35)),26))))))),(((41,((66,38),27)),((40,(39,25)),(55,(49,21)))),((((52,48),20),(53,(23,(42,(19,18))))),((72,(((75,56),((51,46),45)),((8,7),(9,(30,2))))),((62,(58,32)),(68,((69,(33,5)),(4,3)))))))))))),1);
   tree tree_487 [p = 0.000, P = 0.581] = [&W 0.000333] ((57,(17,((71,37),14))),((67,(60,16)),((70,(50,22)),((13,((36,10),(11,(12,6)))),((54,((43,28),(24,(44,15)))),((63,(31,((59,29),(34,(47,((74,61),(((73,64),(65,35)),26))))))),(((41,((66,38),27)),((40,(39,25)),(55,(49,21)))),((((52,48),20),(53,(23,(42,(19,18))))),((72,(((75,56),((51,46),45)),((8,7),(9,(30,2))))),((62,(58,32)),(68,((69,(33,5)),(4,3)))))))))))),1);
   tree tree_488 [p = 0.000, P = 0.581] = [&W 0.000333] (57,((17,((71,37),14)),((67,(60,16)),((70,(50,22)),(((13,(36,10)),(11,(12,6))),(54,(((43,28),(24,(44,15))),(((41,((66,38),27)),((40,(39,25)),(55,(49,21)))),((63,(31,((59,29),(34,(47,((74,61),(((73,64),(65,35)),26))))))),((((52,48),20),(53,(23,(42,(19,18))))),((72,(((75,56),((51,46),45)),((8,7),(9,(30,2))))),((62,(58,32)),(68,((69,(33,5)),(4,3)))))))))))))),1);
   tree tree_489 [p = 0.000, P = 0.581] = [&W 0.000333] ((70,(50,22)),(((67,(60,16)),(57,(17,((71,37),14)))),((11,((36,10),(13,(12,6)))),(54,(((43,28),(24,(44,15))),((63,(31,((59,29),(34,(47,((74,61),(((73,64),(65,35)),26))))))),(((41,((66,38),27)),((40,(39,25)),(55,(49,21)))),((((52,48),20),(53,(23,(42,(19,18))))),((72,(((75,56),((51,46),45)),((8,7),(9,(30,2))))),(62,((58,32),(68,((69,(33,5)),(4,3))))))))))))),1);
   tree tree_490 [p = 0.000, P = 0.582] = [&W 0.000333] (57,((17,((71,37),14)),((67,(60,16)),((70,(50,22)),(((13,(36,10)),(11,(12,6))),(54,(((43,28),(24,(44,15))),((63,(31,((59,29),(34,(47,((74,61),(((73,64),(65,35)),26))))))),(((41,((66,38),27)),((40,(39,25)),(55,(49,21)))),((((52,48),20),(53,(23,(42,(19,18))))),((72,(((75,56),((51,46),45)),((8,7),(9,(30,2))))),(62,((58,32),(68,((69,(33,5)),(4,3))))))))))))))),1);
   tree tree_491 [p = 0.000, P = 0.582] = [&W 0.000333] (((67,(60,16)),(57,(17,((71,37),14)))),((70,(50,22)),(((36,10),(11,(13,(12,6)))),(((43,28),(24,(44,15))),(54,(((41,((66,38),27)),((40,(39,25)),(55,(49,21)))),((63,(31,((59,29),(34,(47,((74,61),(((73,64),(65,35)),26))))))),((((52,48),20),(53,(23,(42,(19,18))))),((72,(((75,56),((51,46),45)),((8,7),(9,(30,2))))),((62,(58,32)),(68,((69,(33,5)),(4,3)))))))))))),1);
   tree tree_492 [p = 0.000, P = 0.582] = [&W 0.000333] (57,((17,((71,37),14)),((67,(60,16)),((70,(50,22)),(((11,(36,10)),(13,(12,6))),((54,((43,28),(24,(44,15)))),((63,(31,((59,29),(34,(47,((74,61),(((73,64),(65,35)),26))))))),(((41,((66,38),27)),((40,(39,25)),(55,(49,21)))),((((52,48),20),(53,(23,(42,(19,18))))),((72,(((75,56),((51,46),45)),((8,7),(9,(30,2))))),((58,32),(62,(68,((69,(33,5)),(4,3)))))))))))))),1);
   tree tree_493 [p = 0.000, P = 0.583] = [&W 0.000333] (((67,(60,16)),(57,(17,((71,37),14)))),((70,(50,22)),((54,((11,(36,10)),(13,(12,6)))),(((43,28),(24,(44,15))),((63,(31,((59,29),(34,(47,((74,61),(((73,64),(65,35)),26))))))),(((41,((66,38),27)),((40,(39,25)),(55,(49,21)))),((((52,48),20),(53,(23,(42,(19,18))))),((72,(((75,56),((51,46),45)),((8,7),(9,(30,2))))),(62,((58,32),(68,((69,(33,5)),(4,3)))))))))))),1);
   tree tree_494 [p = 0.000, P = 0.583] = [&W 0.000333] ((70,(50,22)),(((67,(60,16)),(57,(17,((71,37),14)))),((13,((11,(36,10)),(12,6))),(54,(((43,28),(24,(44,15))),((63,(31,((59,29),(34,(47,((74,61),(((73,64),(65,35)),26))))))),(((41,((66,38),27)),((40,(39,25)),(55,(49,21)))),((((52,48),20),(53,(23,(42,(19,18))))),((72,(((75,56),((51,46),45)),((8,7),(9,(30,2))))),((62,(58,32)),(68,((69,(33,5)),(4,3)))))))))))),1);
   tree tree_495 [p = 0.000, P = 0.583] = [&W 0.000333] (((67,(60,16)),(57,(17,((71,37),14)))),((70,(50,22)),(((11,(36,10)),(13,(12,6))),(54,(((43,28),(24,(44,15))),((63,(31,((59,29),(34,(47,((74,61),(((73,64),35),(65,26)))))))),(((41,((66,38),27)),((40,(39,25)),(55,(49,21)))),((((52,48),20),(53,(23,(42,(19,18))))),((72,(((75,56),((51,46),45)),((8,7),(9,(30,2))))),(((68,62),(58,32)),((69,(33,5)),(4,3))))))))))),1);
   tree tree_496 [p = 0.000, P = 0.584] = [&W 0.000333] ((57,(17,((71,37),14))),((67,(60,16)),((70,(50,22)),(((13,(11,(36,10))),(12,6)),(54,(((43,28),(24,(44,15))),(((41,((66,38),27)),((40,(39,25)),(55,(49,21)))),((63,(31,((59,29),(34,(47,((74,61),(((73,64),(65,35)),26))))))),((((52,48),20),(53,(23,(42,(19,18))))),((72,(((75,56),((51,46),45)),((8,7),(9,(30,2))))),((62,(58,32)),(68,((69,(33,5)),(4,3))))))))))))),1);
   tree tree_497 [p = 0.000, P = 0.584] = [&W 0.000333] (((67,(60,16)),(57,(17,((71,37),14)))),((70,(50,22)),(((36,10),(13,(12,6))),((54,11),(((43,28),(24,(44,15))),(((41,((66,38),27)),((40,(39,25)),(55,(49,21)))),((63,(31,((59,29),(34,(47,((74,61),(((73,64),(65,35)),26))))))),((((52,48),20),(53,(23,(42,(19,18))))),((72,(((75,56),((51,46),45)),((8,7),(9,(30,2))))),((62,(58,32)),(68,((69,(33,5)),(4,3)))))))))))),1);
   tree tree_498 [p = 0.000, P = 0.584] = [&W 0.000333] (57,((17,((71,37),14)),((67,(60,16)),((70,(50,22)),((54,(11,(13,((36,10),(12,6))))),(((43,28),(24,(44,15))),(((41,((66,38),27)),((40,(39,25)),(55,(49,21)))),((63,(31,((59,29),(34,(47,((74,61),(((73,64),(65,35)),26))))))),((((52,48),20),(53,(23,(42,(19,18))))),((72,(((75,56),((51,46),45)),((8,7),(9,(30,2))))),((62,(58,32)),(68,((69,(33,5)),(4,3))))))))))))),1);
   tree tree_499 [p = 0.000, P = 0.585] = [&W 0.000333] (57,((17,((71,37),14)),((67,(60,16)),((70,(50,22)),(((36,(11,10)),(13,(12,6))),(((43,28),(24,(44,15))),(54,((63,(31,((59,29),(34,(47,((74,61),(((73,64),(65,35)),26))))))),(((41,((66,38),27)),((40,(39,25)),(55,(49,21)))),((((52,48),20),(53,(23,(42,(19,18))))),((72,(((75,56),((51,46),45)),((8,7),(9,(30,2))))),((62,(58,32)),(68,((69,(33,5)),(4,3)))))))))))))),1);
   tree tree_500 [p = 0.000, P = 0.585] = [&W 0.000267] ((57,(17,((71,37),14))),((67,(60,16)),((70,(50,22)),(((13,(11,(36,10))),(12,6)),(54,(((43,28),(24,(44,15))),((63,(31,((59,29),(34,(47,((74,61),(((73,64),(65,35)),26))))))),(((41,((66,38),27)),((40,(39,25)),(55,(49,21)))),((((52,48),20),(53,(23,(42,(19,18))))),((72,(((75,56),((51,46),45)),((8,7),(9,(30,2))))),((58,32),(62,(68,((69,(33,5)),(4,3)))))))))))))),1);
   tree tree_501 [p = 0.000, P = 0.585] = [&W 0.000267] (((67,(60,16)),(57,(17,((71,37),14)))),((70,(50,22)),(((11,(36,10)),(13,(12,6))),(54,(((43,28),(24,(44,15))),((63,(31,((59,29),(34,(47,((74,61),(((73,64),(65,35)),26))))))),(((41,((66,38),27)),((40,(39,25)),(55,(49,21)))),((((52,48),20),(53,(23,(42,(19,18))))),((72,(((75,56),((51,46),45)),((8,7),(9,(30,2))))),((62,(58,32)),((68,(69,(33,5))),(4,3))))))))))),1);
   tree tree_502 [p = 0.000, P = 0.586] = [&W 0.000267] (57,((17,((71,37),14)),((67,(60,16)),((70,(50,22)),((13,((36,10),(11,(12,6)))),(((43,28),(24,(44,15))),(54,((63,(31,((59,29),(34,(47,((74,61),(((73,64),(65,35)),26))))))),(((41,((66,38),27)),((40,(39,25)),(55,(49,21)))),((((52,48),20),(53,(23,(42,(19,18))))),((72,(((75,56),((51,46),45)),((8,7),(9,(30,2))))),(62,((58,32),(68,((69,(33,5)),(4,3))))))))))))))),1);
   tree tree_503 [p = 0.000, P = 0.586] = [&W 0.000267] (((67,(60,16)),(57,(17,((71,37),14)))),((70,(50,22)),((13,((11,(36,10)),(12,6))),(((43,28),(24,(44,15))),(54,(((41,((66,38),27)),((40,(39,25)),(55,(49,21)))),((63,(31,((59,29),(34,(47,((74,61),(((73,64),(65,35)),26))))))),((((52,48),20),(53,(23,(42,(19,18))))),((72,(((75,56),((51,46),45)),((8,7),(9,(30,2))))),((62,(58,32)),(68,((69,(33,5)),(4,3)))))))))))),1);
   tree tree_504 [p = 0.000, P = 0.586] = [&W 0.000267] (57,((17,((71,37),14)),((67,(60,16)),((70,(50,22)),(((11,(36,10)),(13,(12,6))),(54,(((43,28),(24,(44,15))),((63,(31,((59,29),(34,((74,61),(47,(((73,64),(65,35)),26))))))),(((41,((66,38),27)),((40,(39,25)),(55,(49,21)))),((((52,48),20),(53,(23,(42,(19,18))))),((72,(((75,56),((51,46),45)),((8,7),(9,(30,2))))),((62,(58,32)),(68,((69,(33,5)),(4,3)))))))))))))),1);
   tree tree_505 [p = 0.000, P = 0.586] = [&W 0.000267] ((57,(17,((71,37),14))),((67,(60,16)),((70,(50,22)),(((11,(36,10)),(13,(12,6))),((54,((43,28),(24,(44,15)))),((63,((59,29),(31,(34,(47,((74,61),(((73,64),(65,35)),26))))))),(((41,((66,38),27)),((40,(39,25)),(55,(49,21)))),((((52,48),20),(53,(23,(42,(19,18))))),((72,(((75,56),((51,46),45)),((8,7),(9,(30,2))))),((62,(58,32)),(68,((69,(33,5)),(4,3)))))))))))),1);
   tree tree_506 [p = 0.000, P = 0.587] = [&W 0.000267] (57,((17,((71,37),14)),((67,(60,16)),((70,(50,22)),((13,((36,10),(11,(12,6)))),(((43,28),(24,(44,15))),(54,((63,(31,((59,29),(34,(47,((74,61),(((73,64),(65,35)),26))))))),(((41,((66,38),27)),((40,(39,25)),(55,(49,21)))),((((52,48),20),(53,(23,(42,(19,18))))),((72,(((75,56),((51,46),45)),((8,7),(9,(30,2))))),((68,(62,(58,32))),((69,(33,5)),(4,3))))))))))))),1);
   tree tree_507 [p = 0.000, P = 0.587] = [&W 0.000267] (57,((17,((71,37),14)),((67,(60,16)),((70,(50,22)),(((13,(11,(36,10))),(12,6)),(54,(((43,28),(24,(44,15))),((63,(31,((59,29),(34,(47,((74,61),((65,((73,64),35)),26))))))),(((41,((66,38),27)),((40,(39,25)),(55,(49,21)))),((((52,48),20),(53,(23,(42,(19,18))))),((72,(((75,56),((51,46),45)),((8,7),(9,(30,2))))),((62,(58,32)),(68,((69,(33,5)),(4,3)))))))))))))),1);
   tree tree_508 [p = 0.000, P = 0.587] = [&W 0.000267] ((57,(17,((71,37),14))),((67,(60,16)),((70,(50,22)),(((36,10),(13,(11,(12,6)))),(54,(((43,28),(24,(44,15))),((63,(31,((59,29),(34,(47,((74,61),(((73,64),(65,35)),26))))))),(((41,((66,38),27)),((40,(39,25)),(55,(49,21)))),((((52,48),20),(53,(23,(42,(19,18))))),((72,(((75,56),((51,46),45)),((8,7),(9,(30,2))))),(62,((58,32),(68,((69,(33,5)),(4,3)))))))))))))),1);
   tree tree_509 [p = 0.000, P = 0.587] = [&W 0.000267] ((57,((17,(67,(60,16))),((71,37),14))),((70,(50,22)),(((36,10),(13,(11,(12,6)))),(54,(((43,28),(24,(44,15))),((63,(31,((59,29),(34,(47,((74,61),(((73,64),(65,35)),26))))))),(((41,((66,38),27)),((40,(39,25)),(55,(49,21)))),((((52,48),20),(53,(23,(42,(19,18))))),((72,(((75,56),((51,46),45)),((8,7),(9,(30,2))))),(62,((58,32),(68,((69,(33,5)),(4,3))))))))))))),1);
   tree tree_510 [p = 0.000, P = 0.588] = [&W 0.000267] (((67,(60,16)),(57,(17,((71,37),14)))),((70,(50,22)),(((36,10),(11,(13,(12,6)))),(54,(((43,28),(24,(44,15))),(((41,((66,38),27)),((40,(39,25)),(55,(49,21)))),((63,(31,((59,29),(34,(47,((74,61),(((73,64),(65,35)),26))))))),((((52,48),20),(53,(23,(42,(19,18))))),((72,(((75,56),((51,46),45)),((8,7),(9,(30,2))))),((62,(58,32)),((69,(33,5)),(68,(4,3)))))))))))),1);
   tree tree_511 [p = 0.000, P = 0.588] = [&W 0.000267] (57,((17,((71,37),14)),((67,(60,16)),((70,(50,22)),(((13,(11,(36,10))),(12,6)),((54,((43,28),(24,(44,15)))),((63,(31,((59,29),(34,(47,((74,61),(((73,64),(65,35)),26))))))),(((41,((66,38),27)),((40,(39,25)),(55,(49,21)))),((((52,48),20),(53,(23,(42,(19,18))))),((72,(((75,56),((51,46),45)),((8,7),(9,(30,2))))),(62,((58,32),(68,((69,(33,5)),(4,3)))))))))))))),1);
   tree tree_512 [p = 0.000, P = 0.588] = [&W 0.000267] (((67,(60,16)),(57,(17,((71,37),14)))),((70,(50,22)),((13,((36,10),(11,(12,6)))),((54,((43,28),(24,(44,15)))),((63,(31,((59,29),(34,(47,((74,61),(((73,64),(65,35)),26))))))),(((41,((66,38),27)),((40,(39,25)),(55,(49,21)))),((((52,48),20),(53,(23,(42,(19,18))))),((72,(((75,56),((51,46),45)),((8,7),(9,(30,2))))),(((68,62),(58,32)),((69,(33,5)),(4,3)))))))))),1);
   tree tree_513 [p = 0.000, P = 0.589] = [&W 0.000267] ((57,(17,((71,37),14))),((67,(60,16)),((70,(50,22)),((13,((36,10),(11,(12,6)))),(54,(((43,28),(24,(44,15))),((63,(31,((59,29),(34,(47,((74,61),(((73,64),(65,35)),26))))))),(((41,((66,38),27)),((40,(39,25)),(55,(49,21)))),((((52,48),20),(53,(23,(42,(19,18))))),((72,(((75,56),((51,46),45)),((8,7),(9,(30,2))))),((68,(62,(58,32))),((69,(33,5)),(4,3)))))))))))),1);
   tree tree_514 [p = 0.000, P = 0.589] = [&W 0.000267] ((57,((67,(60,16)),(17,((71,37),14)))),((70,(50,22)),(((13,(36,10)),(11,(12,6))),(54,(((43,28),(24,(44,15))),((63,(31,((59,29),(34,(47,((74,61),(((73,64),(65,35)),26))))))),(((41,((66,38),27)),((40,(39,25)),(55,(49,21)))),((((52,48),20),(53,(23,(42,(19,18))))),((72,(((75,56),((51,46),45)),((8,7),(9,(30,2))))),((62,(58,32)),(68,((69,(33,5)),(4,3)))))))))))),1);
   tree tree_515 [p = 0.000, P = 0.589] = [&W 0.000267] (((67,(60,16)),(57,(17,((71,37),14)))),((70,(50,22)),((11,((36,10),(13,(12,6)))),(54,(((43,28),(24,(44,15))),(((41,((66,38),27)),((40,(39,25)),(55,(49,21)))),((63,((59,29),(31,(34,(47,((74,61),(((73,64),(65,35)),26))))))),((((52,48),20),(53,(23,(42,(19,18))))),((72,(((75,56),((51,46),45)),((8,7),(9,(30,2))))),((68,62),((58,32),((69,(33,5)),(4,3)))))))))))),1);
   tree tree_516 [p = 0.000, P = 0.589] = [&W 0.000267] (((67,(60,16)),(57,(17,((71,37),14)))),((70,(50,22)),(((13,(11,(36,10))),(12,6)),((54,((43,28),(24,(44,15)))),((63,((59,29),(31,(34,(47,((74,61),(((73,64),(65,35)),26))))))),(((41,((66,38),27)),((40,(39,25)),(55,(49,21)))),((((52,48),20),(53,(23,(42,(19,18))))),((72,(((75,56),((51,46),45)),((8,7),(9,(30,2))))),((62,(58,32)),(68,((69,(33,5)),(4,3))))))))))),1);
   tree tree_517 [p = 0.000, P = 0.590] = [&W 0.000267] (((67,(60,16)),(57,(17,((71,37),14)))),((70,(50,22)),((((36,11),10),(13,(12,6))),(54,(((43,28),(24,(44,15))),(((41,((66,38),27)),((40,(39,25)),(55,(49,21)))),((63,(31,((59,29),(34,(47,((74,61),(((73,64),(65,35)),26))))))),((((52,48),20),(53,(23,(42,(19,18))))),((72,(((75,56),((51,46),45)),((8,7),(9,(30,2))))),((62,(58,32)),(68,((69,(33,5)),(4,3)))))))))))),1);
   tree tree_518 [p = 0.000, P = 0.590] = [&W 0.000267] (((67,(60,16)),(57,(17,((71,37),14)))),((70,(50,22)),(((13,(11,(36,10))),(12,6)),(((43,28),(24,(44,15))),(54,((63,(31,((59,29),(34,(47,((74,61),(((73,64),(65,35)),26))))))),(((41,((66,38),27)),((40,(39,25)),(55,(49,21)))),((((52,48),20),(53,(23,(42,(19,18))))),((72,(((75,56),((51,46),45)),((8,7),(9,(30,2))))),(62,((58,32),(68,((69,(33,5)),(4,3))))))))))))),1);
   tree tree_519 [p = 0.000, P = 0.590] = [&W 0.000267] (((67,(60,16)),(57,(17,((71,37),14)))),((70,(50,22)),(((36,10),(11,(13,(12,6)))),(54,(((43,28),(24,(44,15))),((63,(31,((59,29),(34,(47,((74,61),(((73,64),35),(65,26)))))))),(((41,((66,38),27)),((40,(39,25)),(55,(49,21)))),((((52,48),20),(53,(23,(42,(19,18))))),((72,(((75,56),((51,46),45)),((8,7),(9,(30,2))))),((62,(58,32)),(68,((69,(33,5)),(4,3)))))))))))),1);
   tree tree_520 [p = 0.000, P = 0.590] = [&W 0.000267] (57,((17,((71,37),14)),((67,(60,16)),((70,(50,22)),(((36,10),(13,(11,(12,6)))),(54,(((43,28),(24,(44,15))),((63,(31,((59,29),(34,(47,((74,61),(((73,64),(65,35)),26))))))),(((41,((66,38),27)),((40,(39,25)),(55,(49,21)))),((((52,48),20),(53,(23,(42,(19,18))))),((72,(((75,56),((51,46),45)),((8,7),(9,(30,2))))),((68,62),((58,32),((69,(33,5)),(4,3)))))))))))))),1);
   tree tree_521 [p = 0.000, P = 0.591] = [&W 0.000267] (((67,(60,16)),(57,(17,((71,37),14)))),((70,(50,22)),((11,((36,10),(13,(12,6)))),(54,(((43,28),(24,(44,15))),(((41,((66,38),27)),((40,(39,25)),(55,(49,21)))),((63,(31,((59,29),(34,(47,((74,61),(((73,64),(65,35)),26))))))),((((52,48),20),(53,(23,(42,(19,18))))),((72,(((75,56),((51,46),45)),((8,7),(9,(30,2))))),((68,62),((58,32),((69,(33,5)),(4,3)))))))))))),1);
   tree tree_522 [p = 0.000, P = 0.591] = [&W 0.000267] ((57,((67,(60,16)),(17,((71,37),14)))),((70,(50,22)),((13,((11,(36,10)),(12,6))),(54,(((43,28),(24,(44,15))),((63,(31,((59,29),(34,(47,((74,61),(((73,64),(65,35)),26))))))),(((41,((66,38),27)),((40,(39,25)),(55,(49,21)))),((((52,48),20),(53,(23,(42,(19,18))))),((72,(((75,56),((51,46),45)),((8,7),(9,(30,2))))),((62,(58,32)),(68,((69,(33,5)),(4,3)))))))))))),1);
   tree tree_523 [p = 0.000, P = 0.591] = [&W 0.000267] (57,((17,((71,37),14)),((67,(60,16)),((70,(50,22)),((11,(13,((36,10),(12,6)))),(54,(((43,28),(24,(44,15))),((63,(31,((59,29),(34,(47,((74,61),(((73,64),(65,35)),26))))))),(((41,((66,38),27)),((40,(39,25)),(55,(49,21)))),((((52,48),20),(53,(23,(42,(19,18))))),((72,(((75,56),((51,46),45)),((8,7),(9,(30,2))))),(62,((58,32),(68,((69,(33,5)),(4,3))))))))))))))),1);
   tree tree_524 [p = 0.000, P = 0.591] = [&W 0.000267] ((70,(50,22)),(((67,(60,16)),(57,(17,((71,37),14)))),((((13,11),(36,10)),(12,6)),(54,(((43,28),(24,(44,15))),(((41,((66,38),27)),((40,(39,25)),(55,(49,21)))),((63,(31,((59,29),(34,(47,((74,61),(((73,64),(65,35)),26))))))),((((52,48),20),(53,(23,(42,(19,18))))),((72,(((75,56),((51,46),45)),((8,7),(9,(30,2))))),((62,(58,32)),(68,((69,(33,5)),(4,3)))))))))))),1);
   tree tree_525 [p = 0.000, P = 0.592] = [&W 0.000267] (((67,(60,16)),(57,(17,((71,37),14)))),((70,(50,22)),(((11,(36,10)),(13,(12,6))),(54,(((43,28),(24,(44,15))),(((41,((66,38),27)),((40,(39,25)),(55,(49,21)))),((63,(31,((59,29),(34,(47,((74,61),((65,((73,64),35)),26))))))),((((52,48),20),(53,(23,(42,(19,18))))),((72,(((75,56),((51,46),45)),((8,7),(9,(30,2))))),((58,32),(62,(68,((69,(33,5)),(4,3))))))))))))),1);
   tree tree_526 [p = 0.000, P = 0.592] = [&W 0.000267] (((67,(60,16)),(57,(17,((71,37),14)))),((70,(50,22)),((13,((11,(36,10)),(12,6))),(54,(((43,28),(24,(44,15))),((63,((59,29),(31,(34,(47,((74,61),(((73,64),(65,35)),26))))))),(((41,((66,38),27)),((40,(39,25)),(55,(49,21)))),((((52,48),20),(53,(23,(42,(19,18))))),((72,(((75,56),((51,46),45)),((8,7),(9,(30,2))))),(((68,62),(58,32)),((69,(33,5)),(4,3))))))))))),1);
   tree tree_527 [p = 0.000, P = 0.592] = [&W 0.000267] ((70,(50,22)),(((67,(60,16)),(57,(17,((71,37),14)))),(((36,10),(13,(12,6))),((54,11),(((43,28),(24,(44,15))),((63,(31,((59,29),(34,(47,((74,61),(((73,64),(65,35)),26))))))),(((41,((66,38),27)),((40,(39,25)),(55,(49,21)))),((((52,48),20),(53,(23,(42,(19,18))))),((72,(((75,56),((51,46),45)),((8,7),(9,(30,2))))),((62,(58,32)),(68,((69,(33,5)),(4,3)))))))))))),1);
   tree tree_528 [p = 0.000, P = 0.593] = [&W 0.000267] ((57,((17,(67,(60,16))),((71,37),14))),((70,(50,22)),(((36,10),(13,(11,(12,6)))),(54,(((43,28),(24,(44,15))),((63,(31,((59,29),(34,(47,((74,61),(((73,64),(65,35)),26))))))),(((41,((66,38),27)),((40,(39,25)),(55,(49,21)))),((((52,48),20),(53,(23,(42,(19,18))))),((72,(((75,56),((51,46),45)),((8,7),(9,(30,2))))),(((68,62),(58,32)),((69,(33,5)),(4,3))))))))))),1);
   tree tree_529 [p = 0.000, P = 0.593] = [&W 0.000267] ((57,((17,(67,(60,16))),((71,37),14))),((70,(50,22)),((((13,11),(36,10)),(12,6)),(54,(((43,28),(24,(44,15))),((63,(31,((59,29),(34,(47,((74,61),(((73,64),(65,35)),26))))))),(((41,((66,38),27)),((40,(39,25)),(55,(49,21)))),((((52,48),20),(53,(23,(42,(19,18))))),((72,(((75,56),((51,46),45)),((8,7),(9,(30,2))))),(62,((58,32),(68,((69,(33,5)),(4,3))))))))))))),1);
   tree tree_530 [p = 0.000, P = 0.593] = [&W 0.000267] (57,((17,((71,37),14)),((67,(60,16)),((70,(50,22)),(((36,10),(11,(13,(12,6)))),(54,(((43,28),(24,(44,15))),(((41,((66,38),27)),((40,(39,25)),(55,(49,21)))),((63,((59,29),(31,(34,(47,((74,61),(((73,64),(65,35)),26))))))),((((52,48),20),(53,(23,(42,(19,18))))),((72,(((75,56),((51,46),45)),((8,7),(9,(30,2))))),((62,(58,32)),(68,((69,(33,5)),(4,3)))))))))))))),1);
   tree tree_531 [p = 0.000, P = 0.593] = [&W 0.000267] (((67,(60,16)),(57,(17,((71,37),14)))),((70,(50,22)),(((11,(36,10)),(13,(12,6))),(54,(((43,28),(24,(44,15))),((63,((59,29),(31,(34,(47,((74,61),(((73,64),(65,35)),26))))))),(((41,((66,38),27)),((40,(39,25)),(55,(49,21)))),((((52,48),20),(53,(23,(42,(19,18))))),((72,(((75,56),((51,46),45)),((8,7),(9,(30,2))))),((68,62),((58,32),((69,(33,5)),(4,3)))))))))))),1);
   tree tree_532 [p = 0.000, P = 0.594] = [&W 0.000267] ((57,((17,(67,(60,16))),((71,37),14))),((70,(50,22)),((13,((36,10),(11,(12,6)))),(((43,28),(24,(44,15))),(54,((63,(31,((59,29),(34,(47,((74,61),(((73,64),(65,35)),26))))))),(((41,((66,38),27)),((40,(39,25)),(55,(49,21)))),((((52,48),20),(53,(23,(42,(19,18))))),((72,(((75,56),((51,46),45)),((8,7),(9,(30,2))))),((62,(58,32)),(68,((69,(33,5)),(4,3)))))))))))),1);
   tree tree_533 [p = 0.000, P = 0.594] = [&W 0.000267] (57,((17,((71,37),14)),((67,(60,16)),((70,(50,22)),((13,((36,10),(11,(12,6)))),((54,((43,28),(24,(44,15)))),((63,(31,((59,29),(34,(47,((74,61),(((73,64),(65,35)),26))))))),(((41,((66,38),27)),((40,(39,25)),(55,(49,21)))),((((52,48),20),(53,(23,(42,(19,18))))),((72,(((75,56),((51,46),45)),((8,7),(9,(30,2))))),((58,32),((68,62),((69,(33,5)),(4,3))))))))))))),1);
   tree tree_534 [p = 0.000, P = 0.594] = [&W 0.000267] ((57,((67,(60,16)),(17,((71,37),14)))),((70,(50,22)),(((11,(36,10)),(13,(12,6))),(54,(((43,28),(24,(44,15))),(((41,((66,38),27)),((40,(39,25)),(55,(49,21)))),((63,(31,((59,29),(34,(47,((74,61),(((73,64),(65,35)),26))))))),((((52,48),20),(53,(23,(42,(19,18))))),((72,(((75,56),((51,46),45)),((8,7),(9,(30,2))))),(((68,62),(58,32)),((69,(33,5)),(4,3))))))))))),1);
   tree tree_535 [p = 0.000, P = 0.594] = [&W 0.000267] ((57,(17,((71,37),14))),((67,(60,16)),((70,(50,22)),(((11,(36,10)),(13,(12,6))),(54,(((43,28),(24,(44,15))),((63,(31,((59,29),(34,(47,((74,61),(((73,64),(65,35)),26))))))),(((41,((66,38),27)),((40,(39,25)),(55,(49,21)))),((((52,48),20),(53,(23,(42,(19,18))))),((72,(((75,56),((51,46),45)),((8,7),(9,(30,2))))),((62,(58,32)),((69,(33,5)),(68,(4,3))))))))))))),1);
   tree tree_536 [p = 0.000, P = 0.595] = [&W 0.000267] (((67,(60,16)),(57,(17,((71,37),14)))),((70,(50,22)),(((11,(36,10)),(13,(12,6))),((54,((43,28),(24,(44,15)))),(((41,((66,38),27)),((40,(39,25)),(55,(49,21)))),((63,((59,29),(31,(34,(47,((74,61),(((73,64),(65,35)),26))))))),((((52,48),20),(53,(23,(42,(19,18))))),((72,(((75,56),((51,46),45)),((8,7),(9,(30,2))))),((62,(58,32)),(68,((69,(33,5)),(4,3))))))))))),1);
   tree tree_537 [p = 0.000, P = 0.595] = [&W 0.000267] (((67,(60,16)),(57,(17,((71,37),14)))),((70,(50,22)),(((36,10),(13,(11,(12,6)))),(54,(((43,28),(24,(44,15))),((63,(31,((59,29),(34,(47,((74,61),((65,((73,64),35)),26))))))),(((41,((66,38),27)),((40,(39,25)),(55,(49,21)))),((((52,48),20),(53,(23,(42,(19,18))))),((72,(((75,56),((51,46),45)),((8,7),(9,(30,2))))),((62,(58,32)),(68,((69,(33,5)),(4,3)))))))))))),1);
   tree tree_538 [p = 0.000, P = 0.595] = [&W 0.000267] (57,((17,((71,37),14)),((67,(60,16)),((70,(50,22)),(((11,(36,10)),(13,(12,6))),(54,(((43,28),(24,(44,15))),((63,(31,((59,29),(34,(47,((74,61),(((73,64),(65,35)),26))))))),(((41,((66,38),27)),((40,(39,25)),(55,(49,21)))),((((52,48),20),(53,(23,(42,(19,18))))),(((62,(58,32)),(72,(((75,56),((51,46),45)),((8,7),(9,(30,2)))))),(68,((69,(33,5)),(4,3))))))))))))),1);
   tree tree_539 [p = 0.000, P = 0.595] = [&W 0.000267] (57,((17,((71,37),14)),((67,(60,16)),((70,(50,22)),((13,((36,10),(11,(12,6)))),(((43,28),(24,(44,15))),(54,((63,(31,((59,29),(34,(47,((74,61),(((73,64),(65,35)),26))))))),(((41,((66,38),27)),((40,(39,25)),(55,(49,21)))),((((52,48),20),(53,(23,(42,(19,18))))),((72,(((75,56),((51,46),45)),((8,7),(9,(30,2))))),(((68,62),(58,32)),((69,(33,5)),(4,3))))))))))))),1);
   tree tree_540 [p = 0.000, P = 0.596] = [&W 0.000267] (57,((17,((71,37),14)),((67,(60,16)),((70,(50,22)),((11,((13,(36,10)),(12,6))),(54,(((43,28),(24,(44,15))),((63,(31,((59,29),(34,(47,((74,61),(((73,64),(65,35)),26))))))),(((41,((66,38),27)),((40,(39,25)),(55,(49,21)))),((((52,48),20),(53,(23,(42,(19,18))))),((72,(((75,56),((51,46),45)),((8,7),(9,(30,2))))),((62,(58,32)),(68,((69,(33,5)),(4,3)))))))))))))),1);
   tree tree_541 [p = 0.000, P = 0.596] = [&W 0.000267] (57,((17,((71,37),14)),((67,(60,16)),((70,(50,22)),((54,((13,(11,(36,10))),(12,6))),(((43,28),(24,(44,15))),((63,(31,((59,29),(34,(47,((74,61),(((73,64),(65,35)),26))))))),(((41,((66,38),27)),((40,(39,25)),(55,(49,21)))),((((52,48),20),(53,(23,(42,(19,18))))),((72,(((75,56),((51,46),45)),((8,7),(9,(30,2))))),((62,(58,32)),(68,((69,(33,5)),(4,3))))))))))))),1);
   tree tree_542 [p = 0.000, P = 0.596] = [&W 0.000267] (57,((17,((71,37),14)),((67,(60,16)),((70,(50,22)),(((11,(36,10)),(13,(12,6))),(((43,28),(24,(44,15))),(54,((63,(31,((59,29),(34,(47,((74,61),(((73,64),(65,35)),26))))))),(((41,((66,38),27)),((40,(39,25)),(55,(49,21)))),((((52,48),20),(53,(23,(42,(19,18))))),((72,(((75,56),((51,46),45)),((8,7),(9,(30,2))))),(62,((68,(58,32)),((69,(33,5)),(4,3)))))))))))))),1);
   tree tree_543 [p = 0.000, P = 0.597] = [&W 0.000267] (57,((17,((71,37),14)),((67,(60,16)),((70,(50,22)),((13,((36,10),(11,(12,6)))),((54,((43,28),(24,(44,15)))),((63,(31,((59,29),(34,(47,((74,61),(((73,64),(65,35)),26))))))),(((41,((66,38),27)),((40,(39,25)),(55,(49,21)))),((((52,48),20),(53,(23,(42,(19,18))))),((72,(((75,56),((51,46),45)),((8,7),(9,(30,2))))),((62,(58,32)),((69,(33,5)),(68,(4,3))))))))))))),1);
   tree tree_544 [p = 0.000, P = 0.597] = [&W 0.000267] ((57,(17,((71,37),14))),((67,(60,16)),((70,(50,22)),((11,(13,((36,10),(12,6)))),(54,(((43,28),(24,(44,15))),((63,(31,((59,29),(34,(47,((74,61),(((73,64),(65,35)),26))))))),(((41,((66,38),27)),((40,(39,25)),(55,(49,21)))),((((52,48),20),(53,(23,(42,(19,18))))),((72,(((75,56),((51,46),45)),((8,7),(9,(30,2))))),((62,(58,32)),(68,((69,(33,5)),(4,3))))))))))))),1);
   tree tree_545 [p = 0.000, P = 0.597] = [&W 0.000267] (((67,(60,16)),(57,(17,((71,37),14)))),((70,(50,22)),(((11,(36,10)),(13,(12,6))),(((43,28),(24,(44,15))),(54,((63,((59,29),(31,(34,(47,((74,61),(((73,64),(65,35)),26))))))),(((41,((66,38),27)),((40,(39,25)),(55,(49,21)))),((((52,48),20),(53,(23,(42,(19,18))))),((72,(((75,56),((51,46),45)),((8,7),(9,(30,2))))),((58,32),(62,(68,((69,(33,5)),(4,3))))))))))))),1);
   tree tree_546 [p = 0.000, P = 0.597] = [&W 0.000267] (((67,(60,16)),(57,(17,((71,37),14)))),((70,(50,22)),(((11,(36,10)),(13,(12,6))),(((43,28),(24,(44,15))),(54,((63,((59,29),(31,(34,(47,((74,61),(((73,64),(65,35)),26))))))),(((41,((66,38),27)),((40,(39,25)),(55,(49,21)))),((((52,48),20),(53,(23,(42,(19,18))))),((72,(((75,56),((51,46),45)),((8,7),(9,(30,2))))),(((68,62),(58,32)),((69,(33,5)),(4,3))))))))))),1);
   tree tree_547 [p = 0.000, P = 0.598] = [&W 0.000267] ((57,(17,((71,37),14))),((67,(60,16)),((70,(50,22)),(((11,(36,10)),(13,(12,6))),(54,(((43,28),(24,(44,15))),((63,((59,29),(31,(34,(47,((74,61),(((73,64),(65,35)),26))))))),(((41,((66,38),27)),((40,(39,25)),(55,(49,21)))),((((52,48),20),(53,(23,(42,(19,18))))),((72,(((75,56),((51,46),45)),((8,7),(9,(30,2))))),(62,((58,32),(68,((69,(33,5)),(4,3)))))))))))))),1);
   tree tree_548 [p = 0.000, P = 0.598] = [&W 0.000267] (57,((17,((71,37),14)),((67,(60,16)),((70,(50,22)),(((36,10),(13,(11,(12,6)))),(54,(((43,28),(24,(44,15))),((63,(31,((59,29),(34,(47,((74,61),(((73,64),(65,35)),26))))))),(((41,((66,38),27)),((40,(39,25)),(55,(49,21)))),((((52,48),20),(53,(23,(42,(19,18))))),((72,(((75,56),((51,46),45)),((8,7),(9,(30,2))))),(68,((62,(58,32)),((69,(33,5)),(4,3)))))))))))))),1);
   tree tree_549 [p = 0.000, P = 0.598] = [&W 0.000267] (57,((17,((71,37),14)),((67,(60,16)),((70,(50,22)),(((11,(36,10)),(13,(12,6))),(54,(((43,28),(24,(44,15))),((63,((59,29),(31,(34,(47,((74,61),(((73,64),(65,35)),26))))))),(((41,((66,38),27)),((40,(39,25)),(55,(49,21)))),((((52,48),20),(53,(23,(42,(19,18))))),((72,(((75,56),((51,46),45)),((8,7),(9,(30,2))))),(((68,62),(58,32)),((69,(33,5)),(4,3))))))))))))),1);
   tree tree_550 [p = 0.000, P = 0.598] = [&W 0.000267] (((67,(60,16)),(57,(17,((71,37),14)))),((70,(50,22)),(((36,10),(11,(13,(12,6)))),((54,((43,28),(24,(44,15)))),((63,(31,((59,29),(34,(47,((74,61),(((73,64),(65,35)),26))))))),(((41,((66,38),27)),((40,(39,25)),(55,(49,21)))),((((52,48),20),(53,(23,(42,(19,18))))),((72,(((75,56),((51,46),45)),((8,7),(9,(30,2))))),(62,((58,32),(68,((69,(33,5)),(4,3)))))))))))),1);
   tree tree_551 [p = 0.000, P = 0.599] = [&W 0.000267] (57,((17,((71,37),14)),((67,(60,16)),((70,(50,22)),(((11,(36,10)),(13,(12,6))),(54,(((43,28),(24,(44,15))),(((41,((66,38),27)),((40,(39,25)),(55,(49,21)))),((63,(31,((34,(59,29)),(47,((74,61),(((73,64),(65,35)),26)))))),((((52,48),20),(53,(23,(42,(19,18))))),((72,(((75,56),((51,46),45)),((8,7),(9,(30,2))))),((62,(58,32)),(68,((69,(33,5)),(4,3)))))))))))))),1);
   tree tree_552 [p = 0.000, P = 0.599] = [&W 0.000267] (((67,(60,16)),(57,(17,((71,37),14)))),((70,(50,22)),((13,((11,(36,10)),(12,6))),(((43,28),(24,(44,15))),(54,((63,(31,((59,29),(34,(47,((74,61),(((73,64),(65,35)),26))))))),(((41,((66,38),27)),((40,(39,25)),(55,(49,21)))),((((52,48),20),(53,(23,(42,(19,18))))),((72,(((75,56),((51,46),45)),((8,7),(9,(30,2))))),(62,((58,32),(68,((69,(33,5)),(4,3))))))))))))),1);
   tree tree_553 [p = 0.000, P = 0.599] = [&W 0.000267] ((70,(50,22)),(((67,(60,16)),(57,(17,((71,37),14)))),(((36,10),(13,(11,(12,6)))),(((43,28),(24,(44,15))),(54,((63,(31,((59,29),(34,(47,((74,61),(((73,64),(65,35)),26))))))),(((41,((66,38),27)),((40,(39,25)),(55,(49,21)))),((((52,48),20),(53,(23,(42,(19,18))))),((72,(((75,56),((51,46),45)),((8,7),(9,(30,2))))),((62,(58,32)),(68,((69,(33,5)),(4,3)))))))))))),1);
   tree tree_554 [p = 0.000, P = 0.599] = [&W 0.000267] (57,((17,((71,37),14)),((67,(60,16)),((70,(50,22)),(((11,(36,10)),(13,(12,6))),(54,(((43,28),(24,(44,15))),((63,(31,((34,(59,29)),(47,((74,61),(((73,64),(65,35)),26)))))),(((41,((66,38),27)),((40,(39,25)),(55,(49,21)))),((((52,48),20),(53,(23,(42,(19,18))))),((72,(((75,56),((51,46),45)),((8,7),(9,(30,2))))),(((68,62),(58,32)),((69,(33,5)),(4,3))))))))))))),1);
   tree tree_555 [p = 0.000, P = 0.600] = [&W 0.000267] (((67,(60,16)),(57,(17,((71,37),14)))),((70,(50,22)),(((13,(11,(36,10))),(12,6)),((54,((43,28),(24,(44,15)))),((63,(31,((59,29),(34,(47,((74,61),(((73,64),(65,35)),26))))))),(((41,((66,38),27)),((40,(39,25)),(55,(49,21)))),((((52,48),20),(53,(23,(42,(19,18))))),((72,(((75,56),((51,46),45)),((8,7),(9,(30,2))))),(62,((58,32),(68,((69,(33,5)),(4,3)))))))))))),1);
   tree tree_556 [p = 0.000, P = 0.600] = [&W 0.000267] (((67,(60,16)),(57,(17,((71,37),14)))),((70,(50,22)),(((11,(36,10)),(13,(12,6))),(54,(((43,28),(24,(44,15))),((63,(31,((59,29),(34,(47,((74,61),(((73,64),35),(65,26)))))))),(((41,((66,38),27)),((40,(39,25)),(55,(49,21)))),((((52,48),20),(53,(23,(42,(19,18))))),((72,(((75,56),((51,46),45)),((8,7),(9,(30,2))))),(62,((58,32),(68,((69,(33,5)),(4,3))))))))))))),1);
   tree tree_557 [p = 0.000, P = 0.600] = [&W 0.000267] (57,((17,((71,37),14)),((67,(60,16)),((70,(50,22)),(((13,(11,(36,10))),(12,6)),(((43,28),(24,(44,15))),(54,((63,(31,((59,29),(34,(47,((74,61),(((73,64),(65,35)),26))))))),(((41,((66,38),27)),((40,(39,25)),(55,(49,21)))),((((52,48),20),(53,(23,(42,(19,18))))),((72,(((75,56),((51,46),45)),((8,7),(9,(30,2))))),((68,(62,(58,32))),((69,(33,5)),(4,3))))))))))))),1);
   tree tree_558 [p = 0.000, P = 0.601] = [&W 0.000267] (57,((17,((71,37),14)),((67,(60,16)),((70,(50,22)),((((13,11),(36,10)),(12,6)),((54,((43,28),(24,(44,15)))),((63,(31,((59,29),(34,(47,((74,61),(((73,64),(65,35)),26))))))),(((41,((66,38),27)),((40,(39,25)),(55,(49,21)))),((((52,48),20),(53,(23,(42,(19,18))))),((72,(((75,56),((51,46),45)),((8,7),(9,(30,2))))),((62,(58,32)),(68,((69,(33,5)),(4,3))))))))))))),1);
   tree tree_559 [p = 0.000, P = 0.601] = [&W 0.000267] (57,((17,((71,37),14)),((67,(60,16)),((70,(50,22)),((((13,11),(36,10)),(12,6)),(54,(((43,28),(24,(44,15))),((63,(31,((59,29),(34,(47,((74,61),(((73,64),(65,35)),26))))))),(((41,((66,38),27)),((40,(39,25)),(55,(49,21)))),((((52,48),20),(53,(23,(42,(19,18))))),((72,(((75,56),((51,46),45)),((8,7),(9,(30,2))))),((68,62),((58,32),((69,(33,5)),(4,3)))))))))))))),1);
   tree tree_560 [p = 0.000, P = 0.601] = [&W 0.000267] ((57,((67,(60,16)),(17,((71,37),14)))),((70,(50,22)),(((11,(36,10)),(13,(12,6))),(((43,28),(24,(44,15))),(54,((63,(31,((59,29),(34,(47,((74,61),(((73,64),(65,35)),26))))))),(((41,((66,38),27)),((40,(39,25)),(55,(49,21)))),((((52,48),20),(53,(23,(42,(19,18))))),((72,(((75,56),((51,46),45)),((8,7),(9,(30,2))))),(62,((58,32),(68,((69,(33,5)),(4,3))))))))))))),1);
   tree tree_561 [p = 0.000, P = 0.601] = [&W 0.000267] (57,((17,((71,37),14)),((67,(60,16)),((70,(50,22)),(((11,(36,10)),(13,(12,6))),(54,(((43,28),(24,(44,15))),((63,((59,29),(31,(34,(47,((74,61),((65,((73,64),35)),26))))))),(((41,((66,38),27)),((40,(39,25)),(55,(49,21)))),((((52,48),20),(53,(23,(42,(19,18))))),((72,(((75,56),((51,46),45)),((8,7),(9,(30,2))))),((62,(58,32)),(68,((69,(33,5)),(4,3)))))))))))))),1);
   tree tree_562 [p = 0.000, P = 0.602] = [&W 0.000267] ((57,((17,(67,(60,16))),((71,37),14))),((70,(50,22)),((13,((11,(36,10)),(12,6))),(54,(((43,28),(24,(44,15))),(((41,((66,38),27)),((40,(39,25)),(55,(49,21)))),((63,(31,((59,29),(34,(47,((74,61),(((73,64),(65,35)),26))))))),((((52,48),20),(53,(23,(42,(19,18))))),((72,(((75,56),((51,46),45)),((8,7),(9,(30,2))))),((62,(58,32)),(68,((69,(33,5)),(4,3)))))))))))),1);
   tree tree_563 [p = 0.000, P = 0.602] = [&W 0.000267] (57,((17,((71,37),14)),((67,(60,16)),((70,(50,22)),((13,((36,10),(11,(12,6)))),((54,((43,28),(24,(44,15)))),(((41,((66,38),27)),((40,(39,25)),(55,(49,21)))),((63,(31,((59,29),(34,(47,((74,61),(((73,64),(65,35)),26))))))),((((52,48),20),(53,(23,(42,(19,18))))),((72,(((75,56),((51,46),45)),((8,7),(9,(30,2))))),((62,(58,32)),(68,((69,(33,5)),(4,3))))))))))))),1);
   tree tree_564 [p = 0.000, P = 0.602] = [&W 0.000267] (((67,(60,16)),(57,(17,((71,37),14)))),((70,(50,22)),(((36,10),(13,(11,(12,6)))),(54,(((43,28),(24,(44,15))),(((41,((66,38),27)),((40,(39,25)),(55,(49,21)))),((63,(31,((59,29),(34,(47,((74,61),(((73,64),(65,35)),26))))))),((((52,48),20),(53,(23,(42,(19,18))))),((72,(((75,56),((51,46),45)),((8,7),(9,(30,2))))),((58,32),(62,(68,((69,(33,5)),(4,3))))))))))))),1);
   tree tree_565 [p = 0.000, P = 0.602] = [&W 0.000267] ((57,((17,(67,(60,16))),((71,37),14))),((70,(50,22)),((((13,11),(36,10)),(12,6)),(54,(((43,28),(24,(44,15))),((63,(31,((59,29),(34,(47,((74,61),(((73,64),(65,35)),26))))))),(((41,((66,38),27)),((40,(39,25)),(55,(49,21)))),((((52,48),20),(53,(23,(42,(19,18))))),((72,(((75,56),((51,46),45)),((8,7),(9,(30,2))))),((62,(58,32)),(68,((69,(33,5)),(4,3)))))))))))),1);
   tree tree_566 [p = 0.000, P = 0.603] = [&W 0.000267] (57,((17,((71,37),14)),((67,(60,16)),((70,(50,22)),((13,((36,10),(11,(12,6)))),(54,(((43,28),(24,(44,15))),((63,((59,29),(31,(34,(47,((74,61),(((73,64),(65,35)),26))))))),(((41,((66,38),27)),((40,(39,25)),(55,(49,21)))),((((52,48),20),(53,(23,(42,(19,18))))),((72,(((75,56),((51,46),45)),((8,7),(9,(30,2))))),((62,(58,32)),(68,((69,(33,5)),(4,3)))))))))))))),1);
   tree tree_567 [p = 0.000, P = 0.603] = [&W 0.000267] (((67,(60,16)),(57,(17,((71,37),14)))),((70,(50,22)),((13,((11,(36,10)),(12,6))),((54,((43,28),(24,(44,15)))),((63,(31,((59,29),(34,(47,((74,61),(((73,64),(65,35)),26))))))),(((41,((66,38),27)),((40,(39,25)),(55,(49,21)))),((((52,48),20),(53,(23,(42,(19,18))))),((72,(((75,56),((51,46),45)),((8,7),(9,(30,2))))),((62,(58,32)),(68,((69,(33,5)),(4,3))))))))))),1);
   tree tree_568 [p = 0.000, P = 0.603] = [&W 0.000267] ((57,(17,((71,37),14))),((67,(60,16)),((70,(50,22)),(((36,10),(13,(11,(12,6)))),((54,((43,28),(24,(44,15)))),((63,(31,((59,29),(34,(47,((74,61),(((73,64),(65,35)),26))))))),(((41,((66,38),27)),((40,(39,25)),(55,(49,21)))),((((52,48),20),(53,(23,(42,(19,18))))),((72,(((75,56),((51,46),45)),((8,7),(9,(30,2))))),((62,(58,32)),(68,((69,(33,5)),(4,3)))))))))))),1);
   tree tree_569 [p = 0.000, P = 0.603] = [&W 0.000267] (57,((17,((71,37),14)),((67,(60,16)),((70,(50,22)),(((11,(36,10)),(13,(12,6))),(((43,28),(24,(44,15))),(54,((63,((59,29),(31,(34,(47,((74,61),(((73,64),(65,35)),26))))))),(((41,((66,38),27)),((40,(39,25)),(55,(49,21)))),((((52,48),20),(53,(23,(42,(19,18))))),((72,(((75,56),((51,46),45)),((8,7),(9,(30,2))))),((62,(58,32)),(68,((69,(33,5)),(4,3)))))))))))))),1);
   tree tree_570 [p = 0.000, P = 0.604] = [&W 0.000267] (57,((17,((71,37),14)),((67,(60,16)),((70,(50,22)),(((11,(36,10)),(13,(12,6))),(((43,28),(24,(44,15))),(54,((63,(31,((59,29),(34,(47,((74,61),(((73,64),(65,35)),26))))))),(((41,((66,38),27)),((40,(39,25)),(55,(49,21)))),((((52,48),20),(53,(23,(42,(19,18))))),((72,(((75,56),((51,46),45)),((8,7),(9,(30,2))))),((68,62),((58,32),((69,(33,5)),(4,3)))))))))))))),1);
   tree tree_571 [p = 0.000, P = 0.604] = [&W 0.000267] ((57,(17,((71,37),14))),((67,(60,16)),((70,(50,22)),(((11,(36,10)),(13,(12,6))),((54,((43,28),(24,(44,15)))),((63,(31,((59,29),(34,(47,((74,61),(((73,64),(65,35)),26))))))),(((41,((66,38),27)),((40,(39,25)),(55,(49,21)))),((((52,48),20),(53,(23,(42,(19,18))))),((72,(((75,56),((51,46),45)),((8,7),(9,(30,2))))),(62,(68,((58,32),((69,(33,5)),(4,3))))))))))))),1);
   tree tree_572 [p = 0.000, P = 0.604] = [&W 0.000267] ((57,((67,(60,16)),(17,((71,37),14)))),((70,(50,22)),(((11,(36,10)),(13,(12,6))),(54,(((43,28),(24,(44,15))),((63,(31,((59,29),(34,(47,((74,61),(((73,64),(65,35)),26))))))),(((41,((66,38),27)),((40,(39,25)),(55,(49,21)))),((((52,48),20),(53,(23,(42,(19,18))))),((72,(((75,56),((51,46),45)),((8,7),(9,(30,2))))),((68,62),((58,32),((69,(33,5)),(4,3)))))))))))),1);
   tree tree_573 [p = 0.000, P = 0.605] = [&W 0.000267] ((57,(17,((71,37),14))),((67,(60,16)),((70,(50,22)),(((11,(36,10)),(13,(12,6))),(((43,28),(24,(44,15))),(54,((63,((59,29),(31,(34,(47,((74,61),(((73,64),(65,35)),26))))))),(((41,((66,38),27)),((40,(39,25)),(55,(49,21)))),((((52,48),20),(53,(23,(42,(19,18))))),((72,(((75,56),((51,46),45)),((8,7),(9,(30,2))))),((62,(58,32)),(68,((69,(33,5)),(4,3))))))))))))),1);
   tree tree_574 [p = 0.000, P = 0.605] = [&W 0.000267] ((57,(17,((71,37),14))),((67,(60,16)),((70,(50,22)),(((11,(36,10)),(13,(12,6))),(54,(((43,28),(24,(44,15))),((63,(31,((59,29),(34,(47,((74,61),((65,((73,64),35)),26))))))),(((41,((66,38),27)),((40,(39,25)),(55,(49,21)))),((((52,48),20),(53,(23,(42,(19,18))))),((72,(((75,56),((51,46),45)),((8,7),(9,(30,2))))),((62,(58,32)),(68,((69,(33,5)),(4,3))))))))))))),1);
   tree tree_575 [p = 0.000, P = 0.605] = [&W 0.000267] (57,((17,((71,37),14)),((67,(60,16)),((70,(50,22)),((11,((13,(36,10)),(12,6))),((54,((43,28),(24,(44,15)))),((63,(31,((59,29),(34,(47,((74,61),(((73,64),(65,35)),26))))))),(((41,((66,38),27)),((40,(39,25)),(55,(49,21)))),((((52,48),20),(53,(23,(42,(19,18))))),((72,(((75,56),((51,46),45)),((8,7),(9,(30,2))))),((62,(58,32)),(68,((69,(33,5)),(4,3))))))))))))),1);
   tree tree_576 [p = 0.000, P = 0.605] = [&W 0.000267] ((57,(17,((71,37),14))),((67,(60,16)),((70,(50,22)),(((11,(36,10)),(13,(12,6))),(54,(((43,28),(24,(44,15))),((63,(31,(34,((59,29),(47,((74,61),(((73,64),(65,35)),26))))))),(((41,((66,38),27)),((40,(39,25)),(55,(49,21)))),((((52,48),20),(53,(23,(42,(19,18))))),((72,(((75,56),((51,46),45)),((8,7),(9,(30,2))))),((62,(58,32)),(68,((69,(33,5)),(4,3))))))))))))),1);
   tree tree_577 [p = 0.000, P = 0.606] = [&W 0.000267] ((57,((67,(60,16)),(17,((71,37),14)))),((70,(50,22)),(((11,(36,10)),(13,(12,6))),(54,(((43,28),(24,(44,15))),(((41,((66,38),27)),((40,(39,25)),(55,(49,21)))),((63,((59,29),(31,(34,(47,((74,61),(((73,64),(65,35)),26))))))),((((52,48),20),(53,(23,(42,(19,18))))),((72,(((75,56),((51,46),45)),((8,7),(9,(30,2))))),((62,(58,32)),(68,((69,(33,5)),(4,3)))))))))))),1);
   tree tree_578 [p = 0.000, P = 0.606] = [&W 0.000267] ((70,(50,22)),(((67,(60,16)),(57,(17,((71,37),14)))),(((13,(11,(36,10))),(12,6)),(54,(((43,28),(24,(44,15))),((63,(31,((59,29),(34,(47,((74,61),(((73,64),(65,35)),26))))))),(((41,((66,38),27)),((40,(39,25)),(55,(49,21)))),((((52,48),20),(53,(23,(42,(19,18))))),((72,(((75,56),(51,(46,45))),((8,7),(9,(30,2))))),((62,(58,32)),(68,((69,(33,5)),(4,3)))))))))))),1);
   tree tree_579 [p = 0.000, P = 0.606] = [&W 0.000267] (((67,(60,16)),(57,(17,((71,37),14)))),((70,(50,22)),(((36,(11,10)),(13,(12,6))),(54,(((43,28),(24,(44,15))),(((41,((66,38),27)),((40,(39,25)),(55,(49,21)))),((63,(31,((59,29),(34,(47,((74,61),(((73,64),(65,35)),26))))))),((((52,48),20),(53,(23,(42,(19,18))))),((72,(((75,56),((51,46),45)),((8,7),(9,(30,2))))),(((68,62),(58,32)),((69,(33,5)),(4,3))))))))))),1);
   tree tree_580 [p = 0.000, P = 0.606] = [&W 0.000267] ((70,(50,22)),(((67,(60,16)),(57,(17,((71,37),14)))),(((36,10),(11,(13,(12,6)))),((54,((43,28),(24,(44,15)))),((63,(31,((59,29),(34,(47,((74,61),(((73,64),(65,35)),26))))))),(((41,((66,38),27)),((40,(39,25)),(55,(49,21)))),((((52,48),20),(53,(23,(42,(19,18))))),((72,(((75,56),((51,46),45)),((8,7),(9,(30,2))))),((62,(58,32)),(68,((69,(33,5)),(4,3))))))))))),1);
   tree tree_581 [p = 0.000, P = 0.607] = [&W 0.000267] (57,((17,((71,37),14)),((67,(60,16)),((70,(50,22)),((11,(13,((36,10),(12,6)))),(((43,28),(24,(44,15))),(54,((63,(31,((59,29),(34,(47,((74,61),(((73,64),(65,35)),26))))))),(((41,((66,38),27)),((40,(39,25)),(55,(49,21)))),((((52,48),20),(53,(23,(42,(19,18))))),((72,(((75,56),((51,46),45)),((8,7),(9,(30,2))))),((62,(58,32)),(68,((69,(33,5)),(4,3)))))))))))))),1);
   tree tree_582 [p = 0.000, P = 0.607] = [&W 0.000267] (57,((17,((71,37),14)),((67,(60,16)),((70,(50,22)),(((11,(36,10)),(13,(12,6))),(54,(((43,28),(24,(44,15))),((63,(31,((59,29),(34,(47,((74,61),(((73,64),(65,35)),26))))))),(((41,((66,38),27)),((40,(39,25)),(55,(49,21)))),((((52,48),20),(53,(23,(42,(19,18))))),((72,(((75,56),((51,46),45)),((8,7),(9,(30,2))))),(62,(68,((58,32),((69,(33,5)),(4,3))))))))))))))),1);
   tree tree_583 [p = 0.000, P = 0.607] = [&W 0.000267] (((67,(60,16)),(57,(17,((71,37),14)))),((70,(50,22)),((((13,11),(36,10)),(12,6)),(54,(((43,28),(24,(44,15))),((63,(31,((59,29),(34,(47,((74,61),((65,((73,64),35)),26))))))),(((41,((66,38),27)),((40,(39,25)),(55,(49,21)))),((((52,48),20),(53,(23,(42,(19,18))))),((72,(((75,56),((51,46),45)),((8,7),(9,(30,2))))),((62,(58,32)),(68,((69,(33,5)),(4,3)))))))))))),1);
   tree tree_584 [p = 0.000, P = 0.607] = [&W 0.000267] (((67,(60,16)),(57,(17,((71,37),14)))),((70,(50,22)),(((13,(11,(36,10))),(12,6)),(((43,28),(24,(44,15))),(54,((63,(31,((59,29),(34,(47,((74,61),(((73,64),(65,35)),26))))))),(((41,((66,38),27)),((40,(39,25)),(55,(49,21)))),((((52,48),20),(53,(23,(42,(19,18))))),((72,(((75,56),((51,46),45)),((8,7),(9,(30,2))))),((62,(58,32)),((69,(33,5)),(68,(4,3)))))))))))),1);
   tree tree_585 [p = 0.000, P = 0.608] = [&W 0.000267] ((57,(17,((71,37),14))),((67,(60,16)),((70,(50,22)),((((13,11),(36,10)),(12,6)),(((43,28),(24,(44,15))),(54,((63,(31,((59,29),(34,(47,((74,61),(((73,64),(65,35)),26))))))),(((41,((66,38),27)),((40,(39,25)),(55,(49,21)))),((((52,48),20),(53,(23,(42,(19,18))))),((72,(((75,56),((51,46),45)),((8,7),(9,(30,2))))),((62,(58,32)),(68,((69,(33,5)),(4,3))))))))))))),1);
   tree tree_586 [p = 0.000, P = 0.608] = [&W 0.000267] ((57,((17,(67,(60,16))),((71,37),14))),((70,(50,22)),((13,((11,(36,10)),(12,6))),(54,(((43,28),(24,(44,15))),((63,(31,((59,29),(34,(47,((74,61),(((73,64),(65,35)),26))))))),(((41,((66,38),27)),((40,(39,25)),(55,(49,21)))),((((52,48),20),(53,(23,(42,(19,18))))),((72,(((75,56),((51,46),45)),((8,7),(9,(30,2))))),((62,(58,32)),(68,((69,(33,5)),(4,3)))))))))))),1);
   tree tree_587 [p = 0.000, P = 0.608] = [&W 0.000267] (57,((17,((71,37),14)),((67,(60,16)),((70,(50,22)),((13,(11,((36,10),(12,6)))),(54,(((43,28),(24,(44,15))),(((41,((66,38),27)),((40,(39,25)),(55,(49,21)))),((63,(31,((59,29),(34,(47,((74,61),(((73,64),(65,35)),26))))))),((((52,48),20),(53,(23,(42,(19,18))))),((72,(((75,56),((51,46),45)),((8,7),(9,(30,2))))),((62,(58,32)),(68,((69,(33,5)),(4,3)))))))))))))),1);
   tree tree_588 [p = 0.000, P = 0.609] = [&W 0.000267] (((67,(60,16)),(57,(17,((71,37),14)))),((70,(50,22)),(((13,(36,10)),(11,(12,6))),(54,(((43,28),(24,(44,15))),((63,(31,((59,29),(34,(47,((74,61),(((73,64),(65,35)),26))))))),(((41,((66,38),27)),((40,(39,25)),(55,(49,21)))),((((52,48),20),(53,(23,(42,(19,18))))),((72,(((75,56),((51,46),45)),((8,7),(9,(30,2))))),((58,32),(62,(68,((69,(33,5)),(4,3))))))))))))),1);
   tree tree_589 [p = 0.000, P = 0.609] = [&W 0.000267] ((57,(17,((71,37),14))),((67,(60,16)),((70,(50,22)),((13,((36,10),(11,(12,6)))),(54,(((43,28),(24,(44,15))),(((41,((66,38),27)),((40,(39,25)),(55,(49,21)))),((63,(31,((59,29),(34,(47,((74,61),(((73,64),(65,35)),26))))))),((((52,48),20),(53,(23,(42,(19,18))))),((72,(((75,56),((51,46),45)),((8,7),(9,(30,2))))),((62,(58,32)),(68,((69,(33,5)),(4,3))))))))))))),1);
   tree tree_590 [p = 0.000, P = 0.609] = [&W 0.000267] (57,((17,((71,37),14)),((67,(60,16)),((70,(50,22)),(((11,(36,10)),(13,(12,6))),(54,(((43,28),(24,(44,15))),((63,(31,((34,(59,29)),(47,((74,61),(((73,64),(65,35)),26)))))),(((41,((66,38),27)),((40,(39,25)),(55,(49,21)))),((((52,48),20),(53,(23,(42,(19,18))))),((72,(((75,56),((51,46),45)),((8,7),(9,(30,2))))),((62,(58,32)),(68,((69,(33,5)),(4,3)))))))))))))),1);
   tree tree_591 [p = 0.000, P = 0.609] = [&W 0.000267] (((67,(60,16)),(57,(17,((71,37),14)))),((70,(50,22)),((54,((36,10),(11,(13,(12,6))))),(((43,28),(24,(44,15))),((63,(31,((59,29),(34,(47,((74,61),(((73,64),(65,35)),26))))))),(((41,((66,38),27)),((40,(39,25)),(55,(49,21)))),((((52,48),20),(53,(23,(42,(19,18))))),((72,(((75,56),((51,46),45)),((8,7),(9,(30,2))))),(62,((58,32),(68,((69,(33,5)),(4,3)))))))))))),1);
   tree tree_592 [p = 0.000, P = 0.610] = [&W 0.000267] (57,((17,((71,37),14)),((67,(60,16)),((70,(50,22)),(((36,10),(13,(12,6))),(((43,28),(24,(44,15))),((54,11),(((41,((66,38),27)),((40,(39,25)),(55,(49,21)))),((63,(31,((59,29),(34,(47,((74,61),(((73,64),(65,35)),26))))))),((((52,48),20),(53,(23,(42,(19,18))))),((72,(((75,56),((51,46),45)),((8,7),(9,(30,2))))),((62,(58,32)),(68,((69,(33,5)),(4,3)))))))))))))),1);
   tree tree_593 [p = 0.000, P = 0.610] = [&W 0.000267] (57,((17,((71,37),14)),((67,(60,16)),((70,(50,22)),((54,((13,(36,10)),(11,(12,6)))),(((43,28),(24,(44,15))),((63,(31,((59,29),(34,(47,((74,61),(((73,64),(65,35)),26))))))),(((41,((66,38),27)),((40,(39,25)),(55,(49,21)))),((((52,48),20),(53,(23,(42,(19,18))))),((72,(((75,56),((51,46),45)),((8,7),(9,(30,2))))),((62,(58,32)),(68,((69,(33,5)),(4,3))))))))))))),1);
   tree tree_594 [p = 0.000, P = 0.610] = [&W 0.000267] ((57,((17,(67,(60,16))),((71,37),14))),((70,(50,22)),(((11,(36,10)),(13,(12,6))),(54,(((43,28),(24,(44,15))),(((41,((66,38),27)),((40,(39,25)),(55,(49,21)))),((63,(31,((59,29),(34,(47,((74,61),(((73,64),(65,35)),26))))))),((((52,48),20),(53,(23,(42,(19,18))))),((72,(((75,56),((51,46),45)),((8,7),(9,(30,2))))),((68,62),((58,32),((69,(33,5)),(4,3)))))))))))),1);
   tree tree_595 [p = 0.000, P = 0.610] = [&W 0.000267] (57,((17,((71,37),14)),((67,(60,16)),((70,(50,22)),((11,((36,10),(13,(12,6)))),(((43,28),(24,(44,15))),(54,((63,(31,((59,29),(34,(47,((74,61),(((73,64),(65,35)),26))))))),(((41,((66,38),27)),((40,(39,25)),(55,(49,21)))),((((52,48),20),(53,(23,(42,(19,18))))),((72,(((75,56),((51,46),45)),((8,7),(9,(30,2))))),((58,32),((68,62),((69,(33,5)),(4,3)))))))))))))),1);
   tree tree_596 [p = 0.000, P = 0.611] = [&W 0.000267] ((57,((17,(67,(60,16))),((71,37),14))),((70,(50,22)),(((13,(11,(36,10))),(12,6)),((54,((43,28),(24,(44,15)))),(((41,((66,38),27)),((40,(39,25)),(55,(49,21)))),((63,(31,((59,29),(34,(47,((74,61),(((73,64),(65,35)),26))))))),((((52,48),20),(53,(23,(42,(19,18))))),((72,(((75,56),((51,46),45)),((8,7),(9,(30,2))))),((62,(58,32)),(68,((69,(33,5)),(4,3))))))))))),1);
   tree tree_597 [p = 0.000, P = 0.611] = [&W 0.000267] (57,((17,((71,37),14)),((67,(60,16)),((70,(50,22)),((13,((11,(36,10)),(12,6))),(((43,28),(24,(44,15))),(54,((63,(31,((59,29),(34,(47,((74,61),(((73,64),(65,35)),26))))))),(((41,((66,38),27)),((40,(39,25)),(55,(49,21)))),((((52,48),20),(53,(23,(42,(19,18))))),((72,(((75,56),((51,46),45)),((8,7),(9,(30,2))))),(((68,62),(58,32)),((69,(33,5)),(4,3))))))))))))),1);
   tree tree_598 [p = 0.000, P = 0.611] = [&W 0.000267] (57,((17,((71,37),14)),((67,(60,16)),((70,(50,22)),((11,((36,10),(13,(12,6)))),(((43,28),(24,(44,15))),(54,((63,(31,((59,29),(34,(47,((74,61),(((73,64),(65,35)),26))))))),(((41,((66,38),27)),((40,(39,25)),(55,(49,21)))),((((52,48),20),(53,(23,(42,(19,18))))),((72,(((75,56),((51,46),45)),((8,7),(9,(30,2))))),((58,32),(62,(68,((69,(33,5)),(4,3))))))))))))))),1);
   tree tree_599 [p = 0.000, P = 0.611] = [&W 0.000267] ((57,(17,((71,37),14))),((67,(60,16)),((70,(50,22)),(((36,10),(11,(13,(12,6)))),(54,(((43,28),(24,(44,15))),(((41,((66,38),27)),((40,(39,25)),(55,(49,21)))),((63,(31,((59,29),(34,(47,((74,61),(((73,64),(65,35)),26))))))),((((52,48),20),(53,(23,(42,(19,18))))),((72,(((75,56),((51,46),45)),((8,7),(9,(30,2))))),(((68,62),(58,32)),((69,(33,5)),(4,3)))))))))))),1);
   tree tree_600 [p = 0.000, P = 0.612] = [&W 0.000267] ((57,((17,(67,(60,16))),((71,37),14))),((70,(50,22)),((11,((36,10),(13,(12,6)))),(54,(((43,28),(24,(44,15))),(((41,((66,38),27)),((40,(39,25)),(55,(49,21)))),((63,(31,((59,29),(34,(47,((74,61),(((73,64),(65,35)),26))))))),((((52,48),20),(53,(23,(42,(19,18))))),((72,(((75,56),((51,46),45)),((8,7),(9,(30,2))))),((62,(58,32)),(68,((69,(33,5)),(4,3)))))))))))),1);
   tree tree_601 [p = 0.000, P = 0.612] = [&W 0.000267] (((67,(60,16)),(57,(17,((71,37),14)))),((70,(50,22)),((11,((36,10),(13,(12,6)))),(54,(((43,28),(24,(44,15))),((63,(31,((59,29),(34,(47,((74,61),(((73,64),(65,35)),26))))))),(((41,((66,38),27)),((40,(39,25)),(55,(49,21)))),((((52,48),20),(53,(23,(42,(19,18))))),((72,(((75,56),((51,46),45)),((8,7),(9,(30,2))))),((58,32),((68,62),((69,(33,5)),(4,3)))))))))))),1);
   tree tree_602 [p = 0.000, P = 0.612] = [&W 0.000267] (57,((17,((71,37),14)),((67,(60,16)),((70,(50,22)),(((13,(11,(36,10))),(12,6)),(54,(((43,28),(24,(44,15))),(((41,((66,38),27)),((40,(39,25)),(55,(49,21)))),((63,(31,((59,29),(34,(47,((74,61),(((73,64),(65,35)),26))))))),((((52,48),20),(53,(23,(42,(19,18))))),((72,(((75,56),((51,46),45)),((8,7),(9,(30,2))))),((68,62),((58,32),((69,(33,5)),(4,3)))))))))))))),1);
   tree tree_603 [p = 0.000, P = 0.613] = [&W 0.000267] (57,((17,((71,37),14)),((67,(60,16)),((70,(50,22)),(((36,10),(11,(13,(12,6)))),((54,((43,28),(24,(44,15)))),((63,(31,((59,29),(34,(47,((74,61),(((73,64),(65,35)),26))))))),(((41,((66,38),27)),((40,(39,25)),(55,(49,21)))),((((52,48),20),(53,(23,(42,(19,18))))),((72,(((75,56),((51,46),45)),((8,7),(9,(30,2))))),((58,32),(62,(68,((69,(33,5)),(4,3)))))))))))))),1);
   tree tree_604 [p = 0.000, P = 0.613] = [&W 0.000267] ((70,(50,22)),(((67,(60,16)),(57,(17,((71,37),14)))),(((11,(36,10)),(13,(12,6))),((54,((43,28),(24,(44,15)))),((63,((59,29),(31,(34,(47,((74,61),(((73,64),(65,35)),26))))))),(((41,((66,38),27)),((40,(39,25)),(55,(49,21)))),((((52,48),20),(53,(23,(42,(19,18))))),((72,(((75,56),((51,46),45)),((8,7),(9,(30,2))))),((62,(58,32)),(68,((69,(33,5)),(4,3))))))))))),1);
   tree tree_605 [p = 0.000, P = 0.613] = [&W 0.000267] (((67,(60,16)),(57,(17,((71,37),14)))),((70,(50,22)),(((11,(36,10)),(13,(12,6))),((54,((43,28),(24,(44,15)))),((63,(31,((59,29),(34,(47,((74,61),(((73,64),35),(65,26)))))))),(((41,((66,38),27)),((40,(39,25)),(55,(49,21)))),((((52,48),20),(53,(23,(42,(19,18))))),((72,(((75,56),((51,46),45)),((8,7),(9,(30,2))))),((62,(58,32)),(68,((69,(33,5)),(4,3))))))))))),1);
   tree tree_606 [p = 0.000, P = 0.613] = [&W 0.000267] (57,((17,((71,37),14)),((67,(60,16)),((70,(50,22)),(((36,10),(11,(13,(12,6)))),(((43,28),(24,(44,15))),(54,((63,(31,((59,29),(34,(47,((74,61),(((73,64),(65,35)),26))))))),(((41,((66,38),27)),((40,(39,25)),(55,(49,21)))),((((52,48),20),(53,(23,(42,(19,18))))),((72,(((75,56),((51,46),45)),((8,7),(9,(30,2))))),(((68,62),(58,32)),((69,(33,5)),(4,3))))))))))))),1);
   tree tree_607 [p = 0.000, P = 0.614] = [&W 0.000267] ((70,(50,22)),(((67,(60,16)),(57,(17,((71,37),14)))),(((11,(36,10)),(13,(12,6))),((54,((43,28),(24,(44,15)))),(((41,((66,38),27)),((40,(39,25)),(55,(49,21)))),((63,(31,((59,29),(34,(47,((74,61),(((73,64),(65,35)),26))))))),((((52,48),20),(53,(23,(42,(19,18))))),((72,(((75,56),((51,46),45)),((8,7),(9,(30,2))))),((62,(58,32)),(68,((69,(33,5)),(4,3))))))))))),1);
   tree tree_608 [p = 0.000, P = 0.614] = [&W 0.000267] (((67,(60,16)),(57,(17,((71,37),14)))),((70,(50,22)),((((13,11),(36,10)),(12,6)),(54,(((43,28),(24,(44,15))),((63,(31,((59,29),(34,(47,((74,61),(((73,64),(65,35)),26))))))),(((41,((66,38),27)),((40,(39,25)),(55,(49,21)))),((((52,48),20),(53,(23,(42,(19,18))))),((72,(((75,56),((51,46),45)),((8,7),(9,(30,2))))),(62,((58,32),(68,((69,(33,5)),(4,3))))))))))))),1);
   tree tree_609 [p = 0.000, P = 0.614] = [&W 0.000267] (((67,(60,16)),(57,(17,((71,37),14)))),((70,(50,22)),((((13,11),(36,10)),(12,6)),(54,(((43,28),(24,(44,15))),((63,(31,((59,29),(34,(47,((74,61),(((73,64),(65,35)),26))))))),(((41,((66,38),27)),((40,(39,25)),(55,(49,21)))),((((52,48),20),(53,(23,(42,(19,18))))),((72,(((75,56),((51,46),45)),((8,7),(9,(30,2))))),((58,32),((68,62),((69,(33,5)),(4,3)))))))))))),1);
   tree tree_610 [p = 0.000, P = 0.614] = [&W 0.000267] (((67,(60,16)),(57,(17,((71,37),14)))),((70,(50,22)),(((36,(11,10)),(13,(12,6))),((54,((43,28),(24,(44,15)))),((63,(31,((59,29),(34,(47,((74,61),(((73,64),(65,35)),26))))))),(((41,((66,38),27)),((40,(39,25)),(55,(49,21)))),((((52,48),20),(53,(23,(42,(19,18))))),((72,(((75,56),((51,46),45)),((8,7),(9,(30,2))))),((62,(58,32)),(68,((69,(33,5)),(4,3))))))))))),1);
   tree tree_611 [p = 0.000, P = 0.615] = [&W 0.000267] ((57,((17,(67,(60,16))),((71,37),14))),((70,(50,22)),(((11,(36,10)),(13,(12,6))),(54,(((43,28),(24,(44,15))),(((41,((66,38),27)),((40,(39,25)),(55,(49,21)))),((63,(31,((59,29),(34,(47,((74,61),(((73,64),(65,35)),26))))))),((((52,48),20),(53,(23,(42,(19,18))))),((72,(((75,56),((51,46),45)),((8,7),(9,(30,2))))),((62,(68,(58,32))),((69,(33,5)),(4,3))))))))))),1);
   tree tree_612 [p = 0.000, P = 0.615] = [&W 0.000267] ((70,(50,22)),(((67,(60,16)),(57,(17,((71,37),14)))),(((13,(11,(36,10))),(12,6)),(54,(((43,28),(24,(44,15))),(((41,((66,38),27)),((40,(39,25)),(55,(49,21)))),((63,(31,((59,29),(34,(47,((74,61),(((73,64),(65,35)),26))))))),((((52,48),20),(53,(23,(42,(19,18))))),((72,(((75,56),((51,46),45)),((8,7),(9,(30,2))))),((62,(58,32)),(68,((69,(33,5)),(4,3)))))))))))),1);
   tree tree_613 [p = 0.000, P = 0.615] = [&W 0.000267] (57,((17,((71,37),14)),((67,(60,16)),((70,(50,22)),((13,((11,(36,10)),(12,6))),((54,((43,28),(24,(44,15)))),((63,(31,((59,29),(34,(47,((74,61),(((73,64),(65,35)),26))))))),(((41,((66,38),27)),((40,(39,25)),(55,(49,21)))),((((52,48),20),(53,(23,(42,(19,18))))),((72,(((75,56),((51,46),45)),((8,7),(9,(30,2))))),((62,(58,32)),(68,((69,(33,5)),(4,3))))))))))))),1);
   tree tree_614 [p = 0.000, P = 0.615] = [&W 0.000267] ((70,(50,22)),(((67,(60,16)),(57,(17,((71,37),14)))),((54,((11,(36,10)),(13,(12,6)))),(((43,28),(24,(44,15))),((63,(31,((59,29),(34,(47,((74,61),(((73,64),(65,35)),26))))))),(((41,((66,38),27)),((40,(39,25)),(55,(49,21)))),((((52,48),20),(53,(23,(42,(19,18))))),((72,(((75,56),((51,46),45)),((8,7),(9,(30,2))))),((62,(58,32)),(68,((69,(33,5)),(4,3))))))))))),1);
   tree tree_615 [p = 0.000, P = 0.616] = [&W 0.000267] (((17,(67,(60,16))),(57,((71,37),14))),((70,(50,22)),(((11,(36,10)),(13,(12,6))),(54,(((43,28),(24,(44,15))),((63,(31,((59,29),(34,(47,((74,61),(((73,64),(65,35)),26))))))),(((41,((66,38),27)),((40,(39,25)),(55,(49,21)))),((((52,48),20),(53,(23,(42,(19,18))))),((72,(((75,56),((51,46),45)),((8,7),(9,(30,2))))),(62,((58,32),(68,((69,(33,5)),(4,3))))))))))))),1);
   tree tree_616 [p = 0.000, P = 0.616] = [&W 0.000267] (57,((17,((71,37),14)),((67,(60,16)),((70,(50,22)),(((11,(13,(36,10))),(12,6)),(54,(((43,28),(24,(44,15))),(((41,((66,38),27)),((40,(39,25)),(55,(49,21)))),((63,(31,((59,29),(34,(47,((74,61),(((73,64),(65,35)),26))))))),((((52,48),20),(53,(23,(42,(19,18))))),((72,(((75,56),((51,46),45)),((8,7),(9,(30,2))))),((62,(58,32)),(68,((69,(33,5)),(4,3)))))))))))))),1);
   tree tree_617 [p = 0.000, P = 0.616] = [&W 0.000267] (57,((17,((71,37),14)),((67,(60,16)),((70,(50,22)),(((13,(11,(36,10))),(12,6)),((54,((43,28),(24,(44,15)))),(((41,((66,38),27)),((40,(39,25)),(55,(49,21)))),((63,(31,((59,29),(34,(47,((74,61),(((73,64),(65,35)),26))))))),((((52,48),20),(53,(23,(42,(19,18))))),((72,(((75,56),((51,46),45)),((8,7),(9,(30,2))))),((62,(58,32)),(68,((69,(33,5)),(4,3))))))))))))),1);
   tree tree_618 [p = 0.000, P = 0.617] = [&W 0.000267] (((67,(60,16)),(57,(17,((71,37),14)))),((70,(50,22)),((11,((36,10),(13,(12,6)))),(((43,28),(24,(44,15))),(54,((63,(31,((59,29),(34,(47,((74,61),((65,((73,64),35)),26))))))),(((41,((66,38),27)),((40,(39,25)),(55,(49,21)))),((((52,48),20),(53,(23,(42,(19,18))))),((72,(((75,56),((51,46),45)),((8,7),(9,(30,2))))),((62,(58,32)),(68,((69,(33,5)),(4,3)))))))))))),1);
   tree tree_619 [p = 0.000, P = 0.617] = [&W 0.000267] ((70,(50,22)),(((67,(60,16)),(57,(17,((71,37),14)))),(((11,(36,10)),(13,(12,6))),(54,(((43,28),(24,(44,15))),((63,(31,(34,((59,29),(47,((74,61),(((73,64),(65,35)),26))))))),(((41,((66,38),27)),((40,(39,25)),(55,(49,21)))),((((52,48),20),(53,(23,(42,(19,18))))),((72,(((75,56),((51,46),45)),((8,7),(9,(30,2))))),((62,(58,32)),(68,((69,(33,5)),(4,3)))))))))))),1);
   tree tree_620 [p = 0.000, P = 0.617] = [&W 0.000267] (57,((17,((71,37),14)),((67,(60,16)),((70,(50,22)),(((36,10),(11,(13,(12,6)))),(54,(((43,28),(24,(44,15))),((63,((59,29),(31,(34,(47,((74,61),(((73,64),(65,35)),26))))))),(((41,((66,38),27)),((40,(39,25)),(55,(49,21)))),((((52,48),20),(53,(23,(42,(19,18))))),((72,(((75,56),((51,46),45)),((8,7),(9,(30,2))))),((62,(58,32)),(68,((69,(33,5)),(4,3)))))))))))))),1);
   tree tree_621 [p = 0.000, P = 0.617] = [&W 0.000267] (((67,(60,16)),(57,(17,((71,37),14)))),((70,(50,22)),(((13,(11,(36,10))),(12,6)),(54,(((43,28),(24,(44,15))),(((41,((66,38),27)),((40,(39,25)),(55,(49,21)))),((63,(31,((59,29),(34,(47,((74,61),(((73,64),(65,35)),26))))))),((((52,48),20),(53,(23,(42,(19,18))))),((72,(((75,56),((51,46),45)),((8,7),(9,(30,2))))),(((68,62),(58,32)),((69,(33,5)),(4,3))))))))))),1);
   tree tree_622 [p = 0.000, P = 0.618] = [&W 0.000267] (((67,(60,16)),(57,(17,((71,37),14)))),((70,(50,22)),((((36,11),10),(13,(12,6))),(((43,28),(24,(44,15))),(54,((63,(31,((59,29),(34,(47,((74,61),(((73,64),(65,35)),26))))))),(((41,((66,38),27)),((40,(39,25)),(55,(49,21)))),((((52,48),20),(53,(23,(42,(19,18))))),((72,(((75,56),((51,46),45)),((8,7),(9,(30,2))))),((62,(58,32)),(68,((69,(33,5)),(4,3)))))))))))),1);
   tree tree_623 [p = 0.000, P = 0.618] = [&W 0.000267] (((67,(60,16)),(57,(17,((71,37),14)))),((70,(50,22)),((((13,11),(36,10)),(12,6)),(54,(((43,28),(24,(44,15))),(((41,((66,38),27)),((40,(39,25)),(55,(49,21)))),((63,((59,29),(31,(34,(47,((74,61),(((73,64),(65,35)),26))))))),((((52,48),20),(53,(23,(42,(19,18))))),((72,(((75,56),((51,46),45)),((8,7),(9,(30,2))))),((62,(58,32)),(68,((69,(33,5)),(4,3)))))))))))),1);
   tree tree_624 [p = 0.000, P = 0.618] = [&W 0.000267] (((67,(60,16)),(57,(17,((71,37),14)))),((70,(50,22)),((11,((36,10),(13,(12,6)))),((54,((43,28),(24,(44,15)))),((63,(31,((59,29),(34,(47,((74,61),(((73,64),(65,35)),26))))))),(((41,((66,38),27)),((40,(39,25)),(55,(49,21)))),((((52,48),20),(53,(23,(42,(19,18))))),((72,(((75,56),((51,46),45)),((8,7),(9,(30,2))))),(62,((58,32),(68,((69,(33,5)),(4,3)))))))))))),1);
   tree tree_625 [p = 0.000, P = 0.618] = [&W 0.000267] ((57,(17,((71,37),14))),((67,(60,16)),((70,(50,22)),(((36,10),(11,(13,(12,6)))),(54,(((43,28),(24,(44,15))),((63,((59,29),(31,(34,(47,((74,61),(((73,64),(65,35)),26))))))),(((41,((66,38),27)),((40,(39,25)),(55,(49,21)))),((((52,48),20),(53,(23,(42,(19,18))))),((72,(((75,56),((51,46),45)),((8,7),(9,(30,2))))),((62,(58,32)),(68,((69,(33,5)),(4,3))))))))))))),1);
   tree tree_626 [p = 0.000, P = 0.619] = [&W 0.000267] (((67,(60,16)),(57,(17,((71,37),14)))),((70,(50,22)),(((11,(36,10)),(13,(12,6))),(54,(((43,28),(24,(44,15))),((63,(31,((34,(59,29)),(47,((74,61),(((73,64),(65,35)),26)))))),(((41,((66,38),27)),((40,(39,25)),(55,(49,21)))),((((52,48),20),(53,(23,(42,(19,18))))),((72,(((75,56),((51,46),45)),((8,7),(9,(30,2))))),(((68,62),(58,32)),((69,(33,5)),(4,3))))))))))),1);
   tree tree_627 [p = 0.000, P = 0.619] = [&W 0.000267] ((57,((17,(67,(60,16))),(37,(71,14)))),((70,(50,22)),(((11,(36,10)),(13,(12,6))),(((43,28),(24,(44,15))),(54,((63,(31,((59,29),(34,(47,((74,61),(((73,64),(65,35)),26))))))),(((41,((66,38),27)),((40,(39,25)),(55,(49,21)))),((((52,48),20),(53,(23,(42,(19,18))))),((72,(((75,56),((51,46),45)),((8,7),(9,(30,2))))),((62,(58,32)),(68,((69,(33,5)),(4,3)))))))))))),1);
   tree tree_628 [p = 0.000, P = 0.619] = [&W 0.000267] ((57,(17,((71,37),14))),((67,(60,16)),((70,(50,22)),(((13,(11,(36,10))),(12,6)),(54,(((43,28),(24,(44,15))),((63,((59,29),(31,(34,(47,((74,61),(((73,64),(65,35)),26))))))),(((41,((66,38),27)),((40,(39,25)),(55,(49,21)))),((((52,48),20),(53,(23,(42,(19,18))))),((72,(((75,56),((51,46),45)),((8,7),(9,(30,2))))),((62,(58,32)),(68,((69,(33,5)),(4,3))))))))))))),1);
   tree tree_629 [p = 0.000, P = 0.619] = [&W 0.000267] ((57,((17,(67,(60,16))),((71,37),14))),((70,(50,22)),(((11,(36,10)),(13,(12,6))),(((43,28),(24,(44,15))),(54,((63,(31,((59,29),(34,(47,((74,61),(((73,64),(65,35)),26))))))),(((41,((66,38),27)),((40,(39,25)),(55,(49,21)))),((((52,48),20),(53,(23,(42,(19,18))))),((72,(((75,56),((51,46),45)),((8,7),(9,(30,2))))),(((68,62),(58,32)),((69,(33,5)),(4,3))))))))))),1);
   tree tree_630 [p = 0.000, P = 0.620] = [&W 0.000267] ((57,((17,(67,(60,16))),((71,37),14))),((70,(50,22)),(((11,(36,10)),(13,(12,6))),(((43,28),(24,(44,15))),(54,((63,(31,((59,29),(34,(47,((74,61),(((73,64),(65,35)),26))))))),(((41,((66,38),27)),((40,(39,25)),(55,(49,21)))),((((52,48),20),(53,(23,(42,(19,18))))),((72,(((75,56),((51,46),45)),((8,7),(9,(30,2))))),(62,((58,32),(68,((69,(33,5)),(4,3))))))))))))),1);
   tree tree_631 [p = 0.000, P = 0.620] = [&W 0.000267] (57,((17,((71,37),14)),((67,(60,16)),((70,(50,22)),(((13,(11,(36,10))),(12,6)),(54,(((43,28),(24,(44,15))),(((41,((66,38),27)),((40,(39,25)),(55,(49,21)))),((63,(31,((59,29),(34,(47,((74,61),(((73,64),(65,35)),26))))))),((((52,48),20),(53,(23,(42,(19,18))))),((72,(((75,56),((51,46),45)),((8,7),(9,(30,2))))),(62,((58,32),(68,((69,(33,5)),(4,3))))))))))))))),1);
   tree tree_632 [p = 0.000, P = 0.620] = [&W 0.000267] (((67,(60,16)),(57,(17,((71,37),14)))),((70,(50,22)),(((13,(11,(36,10))),(12,6)),(54,(((43,28),(24,(44,15))),(((41,((66,38),27)),((40,(39,25)),(55,(49,21)))),((63,(31,((59,29),(34,(47,((74,61),(((73,64),(65,35)),26))))))),((((52,48),20),(53,(23,(42,(19,18))))),((72,(((75,56),((51,46),45)),((8,7),(9,(30,2))))),((58,32),(62,(68,((69,(33,5)),(4,3))))))))))))),1);
   tree tree_633 [p = 0.000, P = 0.621] = [&W 0.000267] (57,((17,((71,37),14)),((67,(60,16)),((70,(50,22)),((13,((11,(36,10)),(12,6))),(54,(((43,28),(24,(44,15))),((63,(31,((59,29),(34,(47,((74,61),(((73,64),(65,35)),26))))))),(((41,((66,38),27)),((40,(39,25)),(55,(49,21)))),((((52,48),20),(53,(23,(42,(19,18))))),((72,(((75,56),((51,46),45)),((8,7),(9,(30,2))))),((68,62),((58,32),((69,(33,5)),(4,3)))))))))))))),1);
   tree tree_634 [p = 0.000, P = 0.621] = [&W 0.000267] ((70,(50,22)),(((67,(60,16)),(57,(17,((71,37),14)))),((54,(11,((36,10),(13,(12,6))))),(((43,28),(24,(44,15))),(((41,((66,38),27)),((40,(39,25)),(55,(49,21)))),((63,(31,((59,29),(34,(47,((74,61),(((73,64),(65,35)),26))))))),((((52,48),20),(53,(23,(42,(19,18))))),((72,(((75,56),((51,46),45)),((8,7),(9,(30,2))))),(62,((58,32),(68,((69,(33,5)),(4,3)))))))))))),1);
   tree tree_635 [p = 0.000, P = 0.621] = [&W 0.000267] ((70,(50,22)),(((67,(60,16)),(57,(17,((71,37),14)))),((11,((36,10),(13,(12,6)))),(54,(((43,28),(24,(44,15))),(((41,((66,38),27)),((40,(39,25)),(55,(49,21)))),((63,(31,((59,29),(34,(47,((74,61),(((73,64),(65,35)),26))))))),((((52,48),20),(53,(23,(42,(19,18))))),((72,(((75,56),((51,46),45)),((8,7),(9,(30,2))))),((62,(58,32)),(68,((69,(33,5)),(4,3)))))))))))),1);
   tree tree_636 [p = 0.000, P = 0.621] = [&W 0.000267] (57,((17,((71,37),14)),((67,(60,16)),((70,(50,22)),((11,((36,10),(13,(12,6)))),(54,(((43,28),(24,(44,15))),((63,(31,((59,29),(34,(47,((74,61),(((73,64),(65,35)),26))))))),(((41,((66,38),27)),((40,(39,25)),(55,(49,21)))),((((52,48),20),(53,(23,(42,(19,18))))),((72,(((75,56),((51,46),45)),((8,7),(9,(30,2))))),((68,(62,(58,32))),((69,(33,5)),(4,3))))))))))))),1);
   tree tree_637 [p = 0.000, P = 0.622] = [&W 0.000267] ((70,(50,22)),(((67,(60,16)),(57,(17,((71,37),14)))),((11,((36,10),(13,(12,6)))),(54,(((43,28),(24,(44,15))),((63,((59,29),(31,(34,(47,((74,61),(((73,64),(65,35)),26))))))),(((41,((66,38),27)),((40,(39,25)),(55,(49,21)))),((((52,48),20),(53,(23,(42,(19,18))))),((72,(((75,56),((51,46),45)),((8,7),(9,(30,2))))),(62,((58,32),(68,((69,(33,5)),(4,3))))))))))))),1);
   tree tree_638 [p = 0.000, P = 0.622] = [&W 0.000267] ((57,(17,((71,37),14))),((67,(60,16)),((70,(50,22)),(((36,10),(11,(13,(12,6)))),(54,(((43,28),(24,(44,15))),(((41,((66,38),27)),((40,(39,25)),(55,(49,21)))),((63,((59,29),(31,(34,(47,((74,61),(((73,64),(65,35)),26))))))),((((52,48),20),(53,(23,(42,(19,18))))),((72,(((75,56),((51,46),45)),((8,7),(9,(30,2))))),((62,(58,32)),(68,((69,(33,5)),(4,3))))))))))))),1);
   tree tree_639 [p = 0.000, P = 0.622] = [&W 0.000267] ((57,((17,(67,(60,16))),((71,37),14))),((70,(50,22)),(((36,10),(11,(13,(12,6)))),((54,((43,28),(24,(44,15)))),((63,(31,((59,29),(34,(47,((74,61),(((73,64),(65,35)),26))))))),(((41,((66,38),27)),((40,(39,25)),(55,(49,21)))),((((52,48),20),(53,(23,(42,(19,18))))),((72,(((75,56),((51,46),45)),((8,7),(9,(30,2))))),((62,(58,32)),(68,((69,(33,5)),(4,3))))))))))),1);
   tree tree_640 [p = 0.000, P = 0.622] = [&W 0.000267] (((67,(60,16)),(57,(17,((71,37),14)))),((70,(50,22)),((11,((36,10),(13,(12,6)))),(54,(((43,28),(24,(44,15))),((63,((59,29),(31,(34,(47,((74,61),(((73,64),(65,35)),26))))))),(((41,((66,38),27)),((40,(39,25)),(55,(49,21)))),((((52,48),20),(53,(23,(42,(19,18))))),((72,(((75,56),((51,46),45)),((8,7),(9,(30,2))))),(62,((58,32),(68,((69,(33,5)),(4,3))))))))))))),1);
   tree tree_641 [p = 0.000, P = 0.623] = [&W 0.000267] (((67,(60,16)),(57,(17,((71,37),14)))),((70,(50,22)),(((13,(11,(36,10))),(12,6)),(((43,28),(24,(44,15))),(54,((63,((59,29),(31,(34,(47,((74,61),(((73,64),(65,35)),26))))))),(((41,((66,38),27)),((40,(39,25)),(55,(49,21)))),((((52,48),20),(53,(23,(42,(19,18))))),((72,(((75,56),((51,46),45)),((8,7),(9,(30,2))))),((62,(58,32)),(68,((69,(33,5)),(4,3)))))))))))),1);
   tree tree_642 [p = 0.000, P = 0.623] = [&W 0.000267] (57,((17,((71,37),14)),((67,(60,16)),((70,(50,22)),(((11,(36,10)),(13,(12,6))),(54,(((43,28),(24,(44,15))),(((41,((66,38),27)),((40,(39,25)),(55,(49,21)))),((63,(31,((59,29),(34,(47,((74,61),(((73,64),(65,35)),26))))))),((((52,48),20),(53,(23,(42,(19,18))))),((72,(((75,56),((51,46),45)),((8,7),(9,(30,2))))),((68,(62,(58,32))),((69,(33,5)),(4,3))))))))))))),1);
   tree tree_643 [p = 0.000, P = 0.623] = [&W 0.000267] ((57,(17,((71,37),14))),((67,(60,16)),((70,(50,22)),(((36,10),(11,(13,(12,6)))),((54,((43,28),(24,(44,15)))),((63,(31,((59,29),(34,(47,((74,61),(((73,64),(65,35)),26))))))),(((41,((66,38),27)),((40,(39,25)),(55,(49,21)))),((((52,48),20),(53,(23,(42,(19,18))))),((72,(((75,56),((51,46),45)),((8,7),(9,(30,2))))),((62,(58,32)),(68,((69,(33,5)),(4,3)))))))))))),1);
   tree tree_644 [p = 0.000, P = 0.623] = [&W 0.000267] (57,((17,((71,37),14)),((67,(60,16)),((70,(50,22)),((11,((36,10),(13,(12,6)))),((54,((43,28),(24,(44,15)))),(((41,((66,38),27)),((40,(39,25)),(55,(49,21)))),((63,(31,((59,29),(34,(47,((74,61),(((73,64),(65,35)),26))))))),((((52,48),20),(53,(23,(42,(19,18))))),((72,(((75,56),((51,46),45)),((8,7),(9,(30,2))))),((62,(58,32)),(68,((69,(33,5)),(4,3))))))))))))),1);
   tree tree_645 [p = 0.000, P = 0.624] = [&W 0.000267] (((67,(60,16)),(57,(17,((71,37),14)))),((70,(50,22)),(((36,(11,10)),(13,(12,6))),(54,(((43,28),(24,(44,15))),((63,(31,((59,29),(34,(47,((74,61),(((73,64),(65,35)),26))))))),(((41,((66,38),27)),((40,(39,25)),(55,(49,21)))),((((52,48),20),(53,(23,(42,(19,18))))),((72,(((75,56),((51,46),45)),((8,7),(9,(30,2))))),(((68,62),(58,32)),((69,(33,5)),(4,3))))))))))),1);
   tree tree_646 [p = 0.000, P = 0.624] = [&W 0.000267] (57,((17,((71,37),14)),((67,(60,16)),((70,(50,22)),((11,((36,10),(13,(12,6)))),((54,((43,28),(24,(44,15)))),((63,(31,((59,29),(34,(47,((74,61),(((73,64),(65,35)),26))))))),(((41,((66,38),27)),((40,(39,25)),(55,(49,21)))),((((52,48),20),(53,(23,(42,(19,18))))),((72,(((75,56),((51,46),45)),((8,7),(9,(30,2))))),(62,((58,32),(68,((69,(33,5)),(4,3)))))))))))))),1);
   tree tree_647 [p = 0.000, P = 0.624] = [&W 0.000267] (57,((17,((71,37),14)),((67,(60,16)),((70,(50,22)),(((13,(36,10)),(11,(12,6))),(54,(((43,28),(24,(44,15))),((63,(31,((59,29),(34,(47,((74,61),(((73,64),(65,35)),26))))))),(((41,((66,38),27)),((40,(39,25)),(55,(49,21)))),((((52,48),20),(53,(23,(42,(19,18))))),((72,(((75,56),((51,46),45)),((8,7),(9,(30,2))))),(((68,62),(58,32)),((69,(33,5)),(4,3))))))))))))),1);
   tree tree_648 [p = 0.000, P = 0.625] = [&W 0.000267] ((57,((17,(67,(60,16))),((71,37),14))),((70,(50,22)),((13,((11,(36,10)),(12,6))),(54,(((43,28),(24,(44,15))),((63,(31,((59,29),(34,(47,((74,61),(((73,64),(65,35)),26))))))),(((41,((66,38),27)),((40,(39,25)),(55,(49,21)))),((((52,48),20),(53,(23,(42,(19,18))))),((72,(((75,56),((51,46),45)),((8,7),(9,(30,2))))),(((68,62),(58,32)),((69,(33,5)),(4,3))))))))))),1);
   tree tree_649 [p = 0.000, P = 0.625] = [&W 0.000267] (((67,(60,16)),(57,(17,((71,37),14)))),((70,(50,22)),(((13,(36,10)),(11,(12,6))),(54,(((43,28),(24,(44,15))),((63,(31,((59,29),(34,(47,((74,61),(((73,64),(65,35)),26))))))),(((41,((66,38),27)),((40,(39,25)),(55,(49,21)))),((((52,48),20),(53,(23,(42,(19,18))))),((72,(((75,56),((51,46),45)),((8,7),(9,(30,2))))),(68,((62,(58,32)),((69,(33,5)),(4,3)))))))))))),1);
   tree tree_650 [p = 0.000, P = 0.625] = [&W 0.000267] (((67,(60,16)),(57,(17,((71,37),14)))),((70,(50,22)),((11,((36,10),(13,(12,6)))),(((43,28),(24,(44,15))),(54,(((41,((66,38),27)),((40,(39,25)),(55,(49,21)))),((63,(31,((59,29),(34,(47,((74,61),(((73,64),(65,35)),26))))))),((((52,48),20),(53,(23,(42,(19,18))))),((72,(((75,56),((51,46),45)),((8,7),(9,(30,2))))),((62,(58,32)),(68,((69,(33,5)),(4,3)))))))))))),1);
   tree tree_651 [p = 0.000, P = 0.625] = [&W 0.000267] (((67,(60,16)),(57,(17,((71,37),14)))),((70,(50,22)),((11,((36,10),(13,(12,6)))),(54,(((43,28),(24,(44,15))),(((41,((66,38),27)),((40,(39,25)),(55,(49,21)))),((63,(31,((59,29),(34,(47,((74,61),(((73,64),(65,35)),26))))))),((((52,48),20),(53,(23,(42,(19,18))))),((72,(((75,56),((51,46),45)),((8,7),(9,(30,2))))),(((68,62),(58,32)),((69,(33,5)),(4,3))))))))))),1);
   tree tree_652 [p = 0.000, P = 0.626] = [&W 0.000267] (((67,(60,16)),(57,(17,((71,37),14)))),((70,(50,22)),(((13,(11,(36,10))),(12,6)),(54,(((43,28),(24,(44,15))),(((41,((66,38),27)),((40,(39,25)),(55,(49,21)))),((63,((59,29),(31,(34,(47,((74,61),(((73,64),(65,35)),26))))))),((((52,48),20),(53,(23,(42,(19,18))))),((72,(((75,56),((51,46),45)),((8,7),(9,(30,2))))),((62,(58,32)),(68,((69,(33,5)),(4,3)))))))))))),1);
   tree tree_653 [p = 0.000, P = 0.626] = [&W 0.000200] (((67,(60,16)),(57,(17,((71,37),14)))),((70,(50,22)),(((11,(36,10)),(13,(12,6))),(54,(((43,28),(24,(44,15))),((63,(31,((59,29),(34,(47,((74,61),(((73,64),(65,35)),26))))))),(((41,((66,38),27)),((40,(39,25)),(55,(49,21)))),((((52,48),20),(53,(23,(42,(19,18))))),((72,(((75,56),((51,46),45)),((8,7),(9,(30,2))))),((58,32),(62,((69,(33,5)),(68,(4,3))))))))))))),1);
   tree tree_654 [p = 0.000, P = 0.626] = [&W 0.000200] (((67,(60,16)),(57,(17,((71,37),14)))),((70,(50,22)),(((11,(36,10)),(13,(12,6))),(((43,28),(24,(44,15))),(54,(((41,((66,38),27)),((40,(39,25)),(55,(49,21)))),((63,(31,((59,29),(34,(47,((74,61),(((73,64),(65,35)),26))))))),((((52,48),20),(53,(23,(42,(19,18))))),((72,(((75,56),((51,46),45)),((8,7),(9,(30,2))))),((68,62),((58,32),((69,(33,5)),(4,3)))))))))))),1);
   tree tree_655 [p = 0.000, P = 0.626] = [&W 0.000200] ((57,(17,((71,37),14))),((67,(60,16)),((70,(50,22)),((13,((36,10),(11,(12,6)))),(54,(((43,28),(24,(44,15))),((63,(31,((59,29),(34,(47,((74,61),(((73,64),(65,35)),26))))))),(((41,((66,38),27)),((40,(39,25)),(55,(49,21)))),((((52,48),20),(53,(23,(42,(19,18))))),((72,(((75,56),((51,46),45)),((8,7),(9,(30,2))))),((68,62),((58,32),((69,(33,5)),(4,3))))))))))))),1);
   tree tree_656 [p = 0.000, P = 0.626] = [&W 0.000200] (57,((17,((71,37),14)),((67,(60,16)),((70,(50,22)),(((11,(36,10)),(13,(12,6))),(54,(((43,28),(24,(44,15))),((63,(31,((59,29),(34,(47,((74,61),(((73,64),(65,35)),26))))))),(((41,((66,38),27)),((40,(39,25)),(55,(49,21)))),((((52,48),20),(53,(23,(42,(19,18))))),((72,(((75,56),((51,46),45)),((8,7),(9,(30,2))))),(68,(62,((58,32),((69,(33,5)),(4,3))))))))))))))),1);
   tree tree_657 [p = 0.000, P = 0.627] = [&W 0.000200] (((67,(60,16)),(57,(17,((71,37),14)))),((70,(50,22)),(((11,(36,10)),(13,(12,6))),(((43,28),(24,(44,15))),(54,(((41,((66,38),27)),((40,(39,25)),(55,(49,21)))),((63,(31,((59,29),(34,(47,((74,61),(((73,64),(65,35)),26))))))),((((52,48),20),(53,(23,(42,(19,18))))),((72,(((75,56),((51,46),45)),((8,7),(9,(30,2))))),((58,32),(62,(68,((69,(33,5)),(4,3))))))))))))),1);
   tree tree_658 [p = 0.000, P = 0.627] = [&W 0.000200] (((67,(60,16)),(57,(17,((71,37),14)))),((70,(50,22)),(((36,10),(11,(13,(12,6)))),(54,(((43,28),(24,(44,15))),((63,(31,((59,29),(34,(47,((74,61),((65,((73,64),35)),26))))))),(((41,((66,38),27)),((40,(39,25)),(55,(49,21)))),((((52,48),20),(53,(23,(42,(19,18))))),((72,(((75,56),((51,46),45)),((8,7),(9,(30,2))))),((62,(58,32)),(68,((69,(33,5)),(4,3)))))))))))),1);
   tree tree_659 [p = 0.000, P = 0.627] = [&W 0.000200] (57,((17,((71,37),14)),((67,(60,16)),((70,(50,22)),(((11,(36,10)),(13,(12,6))),(54,(((43,28),(24,(44,15))),((63,(31,((59,29),(34,(47,((74,61),(((73,64),(65,35)),26))))))),(((41,((66,38),27)),((40,(39,25)),(55,(49,21)))),((((52,48),20),(53,(23,(42,(19,18))))),((62,(72,(((75,56),((51,46),45)),((8,7),(9,(30,2)))))),((58,32),(68,((69,(33,5)),(4,3)))))))))))))),1);
   tree tree_660 [p = 0.000, P = 0.627] = [&W 0.000200] (((67,(60,16)),(57,(17,((71,37),14)))),((70,(50,22)),(((13,(36,10)),(11,(12,6))),(54,(((43,28),(24,(44,15))),(((41,((66,38),27)),((40,(39,25)),(55,(49,21)))),((63,(31,((59,29),(34,(47,((74,61),(((73,64),(65,35)),26))))))),((((52,48),20),(53,(23,(42,(19,18))))),((72,(((75,56),((51,46),45)),((8,7),(9,(30,2))))),(((68,62),(58,32)),((69,(33,5)),(4,3))))))))))),1);
   tree tree_661 [p = 0.000, P = 0.627] = [&W 0.000200] (((67,(60,16)),(57,(17,((71,37),14)))),((70,(50,22)),(((36,10),(13,(12,6))),((54,11),(((43,28),(24,(44,15))),(((41,((66,38),27)),((40,(39,25)),(55,(49,21)))),((63,(31,((59,29),(34,(47,((74,61),(((73,64),(65,35)),26))))))),((((52,48),20),(53,(23,(42,(19,18))))),((72,(((75,56),((51,46),45)),((8,7),(9,(30,2))))),(62,((58,32),(68,((69,(33,5)),(4,3))))))))))))),1);
   tree tree_662 [p = 0.000, P = 0.628] = [&W 0.000200] (((67,(60,16)),(57,(17,((71,37),14)))),((70,(50,22)),(((13,(36,10)),(11,(12,6))),(54,(((43,28),(24,(44,15))),(((41,((66,38),27)),((40,(39,25)),(55,(49,21)))),((63,(31,((59,29),(34,(47,((74,61),(((73,64),(65,35)),26))))))),((((52,48),20),(53,(23,(42,(19,18))))),((72,(((75,56),((51,46),45)),((8,7),(9,(30,2))))),((68,(62,(58,32))),((69,(33,5)),(4,3))))))))))),1);
   tree tree_663 [p = 0.000, P = 0.628] = [&W 0.000200] (57,((17,((71,37),14)),((67,(60,16)),((70,(50,22)),(((36,10),((13,11),(12,6))),(54,(((43,28),(24,(44,15))),((63,(31,((59,29),(34,(47,((74,61),(((73,64),(65,35)),26))))))),(((41,((66,38),27)),((40,(39,25)),(55,(49,21)))),((((52,48),20),(53,(23,(42,(19,18))))),((72,(((75,56),((51,46),45)),((8,7),(9,(30,2))))),(((68,62),(58,32)),((69,(33,5)),(4,3))))))))))))),1);
   tree tree_664 [p = 0.000, P = 0.628] = [&W 0.000200] (57,((17,((71,37),14)),((67,(60,16)),((70,(50,22)),(((11,(13,(36,10))),(12,6)),((54,((43,28),(24,(44,15)))),((63,(31,((59,29),(34,(47,((74,61),(((73,64),(65,35)),26))))))),(((41,((66,38),27)),((40,(39,25)),(55,(49,21)))),((((52,48),20),(53,(23,(42,(19,18))))),((72,(((75,56),((51,46),45)),((8,7),(9,(30,2))))),((62,(58,32)),(68,((69,(33,5)),(4,3))))))))))))),1);
   tree tree_665 [p = 0.000, P = 0.628] = [&W 0.000200] (57,((17,((71,37),14)),((67,(60,16)),((70,(50,22)),(((13,11),((36,10),(12,6))),(54,(((43,28),(24,(44,15))),((63,(31,((59,29),(34,(47,((74,61),(((73,64),(65,35)),26))))))),(((41,((66,38),27)),((40,(39,25)),(55,(49,21)))),((((52,48),20),(53,(23,(42,(19,18))))),((72,(((75,56),((51,46),45)),((8,7),(9,(30,2))))),(62,((58,32),(68,((69,(33,5)),(4,3))))))))))))))),1);
   tree tree_666 [p = 0.000, P = 0.628] = [&W 0.000200] ((70,(50,22)),(((67,(60,16)),(57,(17,((71,37),14)))),((11,((36,10),(13,(12,6)))),(54,(((43,28),(24,(44,15))),((63,(31,((59,29),(34,(47,((74,61),(((73,64),(65,35)),26))))))),(((41,((66,38),27)),((40,(39,25)),(55,(49,21)))),((((52,48),20),(53,(23,(42,(19,18))))),((72,(((75,56),((51,46),45)),((8,7),(9,(30,2))))),((68,62),((58,32),((69,(33,5)),(4,3)))))))))))),1);
   tree tree_667 [p = 0.000, P = 0.629] = [&W 0.000200] ((57,(17,((71,37),14))),((67,(60,16)),((70,(50,22)),((13,((36,10),(11,(12,6)))),(54,(((43,28),(24,(44,15))),((63,(31,((59,29),(34,(47,((74,61),(((73,64),(65,35)),26))))))),(((41,((66,38),27)),((40,(39,25)),(55,(49,21)))),((((52,48),20),(53,(23,(42,(19,18))))),((72,(((75,56),((51,46),45)),((8,7),(9,(30,2))))),((62,(58,32)),((69,(33,5)),(68,(4,3))))))))))))),1);
   tree tree_668 [p = 0.000, P = 0.629] = [&W 0.000200] ((57,(17,((71,37),14))),((67,(60,16)),((70,(50,22)),((13,((36,10),(11,(12,6)))),(54,(((43,28),(24,(44,15))),((63,(31,((59,29),(34,(47,((74,61),(((73,64),(65,35)),26))))))),(((41,((66,38),27)),((40,(39,25)),(55,(49,21)))),((((52,48),20),(53,(23,(42,(19,18))))),((72,(((75,56),((51,46),45)),((8,7),(9,(30,2))))),(((68,62),(58,32)),((69,(33,5)),(4,3)))))))))))),1);
   tree tree_669 [p = 0.000, P = 0.629] = [&W 0.000200] ((57,((17,(67,(60,16))),((71,37),14))),((70,(50,22)),(((36,10),(13,(12,6))),((54,11),(((43,28),(24,(44,15))),((63,(31,((34,(59,29)),(47,((74,61),(((73,64),(65,35)),26)))))),(((41,((66,38),27)),((40,(39,25)),(55,(49,21)))),((((52,48),20),(53,(23,(42,(19,18))))),((72,(((75,56),((51,46),45)),((8,7),(9,(30,2))))),((62,(58,32)),(68,((69,(33,5)),(4,3)))))))))))),1);
   tree tree_670 [p = 0.000, P = 0.629] = [&W 0.000200] ((57,(17,((71,37),14))),((67,(60,16)),((70,(50,22)),((13,((11,(36,10)),(12,6))),(54,(((43,28),(24,(44,15))),((63,(31,((59,29),(34,(47,((74,61),(((73,64),(65,35)),26))))))),(((41,((66,38),27)),((40,(39,25)),(55,(49,21)))),((((52,48),20),(53,(23,(42,(19,18))))),((72,(((75,56),((51,46),45)),((8,7),(9,(30,2))))),(68,((62,(58,32)),((69,(33,5)),(4,3))))))))))))),1);
   tree tree_671 [p = 0.000, P = 0.629] = [&W 0.000200] (((67,(60,16)),(57,(17,((71,37),14)))),((70,(50,22)),(((36,10),(13,(11,(12,6)))),(54,(((43,28),(24,(44,15))),((63,(31,((34,(59,29)),(47,((74,61),(((73,64),(65,35)),26)))))),(((41,((66,38),27)),((40,(39,25)),(55,(49,21)))),((((52,48),20),(53,(23,(42,(19,18))))),((72,(((75,56),((51,46),45)),((8,7),(9,(30,2))))),(62,((58,32),(68,((69,(33,5)),(4,3))))))))))))),1);
   tree tree_672 [p = 0.000, P = 0.630] = [&W 0.000200] ((70,(50,22)),(((67,(60,16)),(57,(17,((71,37),14)))),((54,(11,((36,10),(13,(12,6))))),(((43,28),(24,(44,15))),((63,(31,((59,29),(34,(47,((74,61),(((73,64),(65,35)),26))))))),(((41,((66,38),27)),((40,(39,25)),(55,(49,21)))),((((52,48),20),(53,(23,(42,(19,18))))),((72,(((75,56),((51,46),45)),((8,7),(9,(30,2))))),((62,(58,32)),(68,((69,(33,5)),(4,3))))))))))),1);
   tree tree_673 [p = 0.000, P = 0.630] = [&W 0.000200] (57,((17,((71,37),14)),((67,(60,16)),((70,(50,22)),(((13,(11,(36,10))),(12,6)),(54,(((43,28),(24,(44,15))),(((41,((66,38),27)),((40,(39,25)),(55,(49,21)))),((63,(31,((59,29),(34,(47,((74,61),((65,((73,64),35)),26))))))),((((52,48),20),(53,(23,(42,(19,18))))),((72,(((75,56),((51,46),45)),((8,7),(9,(30,2))))),((62,(58,32)),(68,((69,(33,5)),(4,3)))))))))))))),1);
   tree tree_674 [p = 0.000, P = 0.630] = [&W 0.000200] (((67,(60,16)),(57,(17,((71,37),14)))),((70,(50,22)),(((36,10),(11,(13,(12,6)))),(54,(((43,28),(24,(44,15))),(((41,((66,38),27)),((40,(39,25)),(55,(49,21)))),((63,(31,((59,29),(34,(47,((74,61),(((73,64),(65,35)),26))))))),((((52,48),20),(53,(23,(42,(19,18))))),((72,(((75,56),((51,46),45)),((8,7),(9,(30,2))))),(((68,62),(58,32)),((69,(33,5)),(4,3))))))))))),1);
   tree tree_675 [p = 0.000, P = 0.630] = [&W 0.000200] (((67,(60,16)),(57,(17,((71,37),14)))),((70,(50,22)),(((36,(11,10)),(13,(12,6))),(54,(((43,28),(24,(44,15))),((63,(31,((59,29),(34,(47,((74,61),(((73,64),(65,35)),26))))))),(((41,((66,38),27)),((40,(39,25)),(55,(49,21)))),((((52,48),20),(53,(23,(42,(19,18))))),((72,(((75,56),((51,46),45)),((8,7),(9,(30,2))))),(62,((58,32),(68,((69,(33,5)),(4,3))))))))))))),1);
   tree tree_676 [p = 0.000, P = 0.630] = [&W 0.000200] (((67,(60,16)),(57,(17,((71,37),14)))),((70,(50,22)),(((36,10),(11,(13,(12,6)))),(54,(((43,28),(24,(44,15))),((63,(31,((59,29),(34,(47,((74,61),(((73,64),(65,35)),26))))))),(((41,((66,38),27)),((40,(39,25)),(55,(49,21)))),((((52,48),20),(53,(23,(42,(19,18))))),((72,(((75,56),((51,46),45)),((8,7),(9,(30,2))))),(68,((62,(58,32)),((69,(33,5)),(4,3)))))))))))),1);
   tree tree_677 [p = 0.000, P = 0.631] = [&W 0.000200] (57,((17,((71,37),14)),((67,(60,16)),((70,(50,22)),(((36,10),((13,11),(12,6))),(54,(((43,28),(24,(44,15))),((63,(31,((59,29),(34,(47,((74,61),(((73,64),(65,35)),26))))))),(((41,((66,38),27)),((40,(39,25)),(55,(49,21)))),((((52,48),20),(53,(23,(42,(19,18))))),((72,(((75,56),((51,46),45)),((8,7),(9,(30,2))))),((58,32),(62,(68,((69,(33,5)),(4,3))))))))))))))),1);
   tree tree_678 [p = 0.000, P = 0.631] = [&W 0.000200] (57,((17,((71,37),14)),((67,(60,16)),((70,(50,22)),(((11,(36,10)),(13,(12,6))),(54,(((43,28),(24,(44,15))),((63,(31,((59,29),(34,(47,((74,61),(((73,64),(65,35)),26))))))),(((41,((66,38),27)),((40,(39,25)),(55,(49,21)))),((((52,48),20),(53,(23,(42,(19,18))))),((72,(((75,56),((51,46),45)),((8,7),(9,(30,2))))),((62,(58,32)),((68,(69,(33,5))),(4,3))))))))))))),1);
   tree tree_679 [p = 0.000, P = 0.631] = [&W 0.000200] ((57,((17,(67,(60,16))),((71,37),14))),((70,(50,22)),(((11,(36,10)),(13,(12,6))),((54,((43,28),(24,(44,15)))),((63,(31,((59,29),(34,(47,((74,61),(((73,64),(65,35)),26))))))),(((41,((66,38),27)),((40,(39,25)),(55,(49,21)))),((((52,48),20),(53,(23,(42,(19,18))))),((62,(72,(((75,56),((51,46),45)),((8,7),(9,(30,2)))))),((58,32),(68,((69,(33,5)),(4,3))))))))))),1);
   tree tree_680 [p = 0.000, P = 0.631] = [&W 0.000200] ((57,(17,((71,37),14))),((67,(60,16)),((70,(50,22)),((54,(11,((36,10),(13,(12,6))))),(((43,28),(24,(44,15))),((63,(31,((59,29),(34,(47,((74,61),(((73,64),(65,35)),26))))))),(((41,((66,38),27)),((40,(39,25)),(55,(49,21)))),((((52,48),20),(53,(23,(42,(19,18))))),((72,(((75,56),((51,46),45)),((8,7),(9,(30,2))))),(62,((58,32),(68,((69,(33,5)),(4,3))))))))))))),1);
   tree tree_681 [p = 0.000, P = 0.631] = [&W 0.000200] (((67,(60,16)),(57,(17,(37,(71,14))))),((70,(50,22)),(((36,10),(11,(13,(12,6)))),(54,(((43,28),(24,(44,15))),((63,(31,((59,29),(34,(47,((74,61),(((73,64),(65,35)),26))))))),(((41,((66,38),27)),((40,(39,25)),(55,(49,21)))),((((52,48),20),(53,(23,(42,(19,18))))),((72,(((75,56),((51,46),45)),((8,7),(9,(30,2))))),((62,(58,32)),(68,((69,(33,5)),(4,3)))))))))))),1);
   tree tree_682 [p = 0.000, P = 0.632] = [&W 0.000200] ((57,((17,(67,(60,16))),((71,37),14))),((70,(50,22)),(((36,10),(13,(12,6))),((54,11),(((43,28),(24,(44,15))),((63,(31,((59,29),(34,(47,((74,61),(((73,64),(65,35)),26))))))),(((41,((66,38),27)),((40,(39,25)),(55,(49,21)))),((((52,48),20),(53,(23,(42,(19,18))))),((72,(((75,56),((51,46),45)),((8,7),(9,(30,2))))),(62,((58,32),(68,((69,(33,5)),(4,3))))))))))))),1);
   tree tree_683 [p = 0.000, P = 0.632] = [&W 0.000200] ((57,((67,(60,16)),(17,((71,37),14)))),((70,(50,22)),(((36,10),(11,(13,(12,6)))),((54,((43,28),(24,(44,15)))),((63,(31,((59,29),(34,(47,((74,61),(((73,64),(65,35)),26))))))),(((41,((66,38),27)),((40,(39,25)),(55,(49,21)))),((((52,48),20),(53,(23,(42,(19,18))))),((72,(((75,56),((51,46),45)),((8,7),(9,(30,2))))),((62,(58,32)),(68,((69,(33,5)),(4,3))))))))))),1);
   tree tree_684 [p = 0.000, P = 0.632] = [&W 0.000200] (((67,(60,16)),(57,(17,((71,37),14)))),((70,(50,22)),(((11,(36,10)),(13,(12,6))),(54,(((43,28),(24,(44,15))),((63,(31,((59,29),(34,(47,((74,61),(((73,64),(65,35)),26))))))),(((41,((66,38),27)),((40,(39,25)),(55,(49,21)))),((((52,48),20),(53,(23,(42,(19,18))))),((72,(((75,56),((51,46),45)),((8,7),(9,(30,2))))),(62,((58,32),((69,(33,5)),(68,(4,3))))))))))))),1);
   tree tree_685 [p = 0.000, P = 0.632] = [&W 0.000200] (57,((17,((71,37),14)),((67,(60,16)),((70,(50,22)),(((36,10),(11,(13,(12,6)))),(54,(((43,28),(24,(44,15))),((63,(31,((59,29),(34,(47,((74,61),(((73,64),35),(65,26)))))))),(((41,((66,38),27)),((40,(39,25)),(55,(49,21)))),((((52,48),20),(53,(23,(42,(19,18))))),((72,(((75,56),((51,46),45)),((8,7),(9,(30,2))))),((62,(58,32)),(68,((69,(33,5)),(4,3)))))))))))))),1);
   tree tree_686 [p = 0.000, P = 0.632] = [&W 0.000200] ((70,(50,22)),(((67,(60,16)),(57,(17,((71,37),14)))),((((13,11),(36,10)),(12,6)),(54,(((43,28),(24,(44,15))),((63,(31,((59,29),(34,(47,((74,61),(((73,64),(65,35)),26))))))),(((41,((66,38),27)),((40,(39,25)),(55,(49,21)))),((((52,48),20),(53,(23,(42,(19,18))))),((72,(((75,56),((51,46),45)),((8,7),(9,(30,2))))),((58,32),((68,62),((69,(33,5)),(4,3)))))))))))),1);
   tree tree_687 [p = 0.000, P = 0.633] = [&W 0.000200] (((67,(60,16)),(57,(17,((71,37),14)))),((70,(50,22)),((11,((36,10),(13,(12,6)))),(54,(((43,28),(24,(44,15))),((63,(31,((59,29),(34,(47,((74,61),(((73,64),(65,35)),26))))))),(((41,((66,38),27)),((40,(39,25)),(55,(49,21)))),((((52,48),20),(53,(23,(42,(19,18))))),(((58,32),(62,(72,(((75,56),((51,46),45)),((8,7),(9,(30,2))))))),(68,((69,(33,5)),(4,3))))))))))),1);
   tree tree_688 [p = 0.000, P = 0.633] = [&W 0.000200] (((67,(60,16)),(57,(17,((71,37),14)))),((70,(50,22)),(((36,10),(11,(13,(12,6)))),(54,(((43,28),(24,(44,15))),((63,((59,29),(31,(34,(47,((74,61),(((73,64),(65,35)),26))))))),(((41,((66,38),27)),((40,(39,25)),(55,(49,21)))),((((52,48),20),(53,(23,(42,(19,18))))),((72,(((75,56),((51,46),45)),((8,7),(9,(30,2))))),(62,((58,32),(68,((69,(33,5)),(4,3))))))))))))),1);
   tree tree_689 [p = 0.000, P = 0.633] = [&W 0.000200] (57,((17,((71,37),14)),((67,(60,16)),((70,(50,22)),(((13,(36,10)),(11,(12,6))),(54,(((43,28),(24,(44,15))),((63,((59,29),(31,(34,(47,((74,61),(((73,64),(65,35)),26))))))),(((41,((66,38),27)),((40,(39,25)),(55,(49,21)))),((((52,48),20),(53,(23,(42,(19,18))))),((72,(((75,56),((51,46),45)),((8,7),(9,(30,2))))),((62,(58,32)),(68,((69,(33,5)),(4,3)))))))))))))),1);
   tree tree_690 [p = 0.000, P = 0.633] = [&W 0.000200] (57,((17,((71,37),14)),((67,(60,16)),((70,(50,22)),(((36,10),((13,11),(12,6))),((54,((43,28),(24,(44,15)))),((63,(31,((59,29),(34,(47,((74,61),(((73,64),(65,35)),26))))))),(((41,((66,38),27)),((40,(39,25)),(55,(49,21)))),((((52,48),20),(53,(23,(42,(19,18))))),((72,(((75,56),((51,46),45)),((8,7),(9,(30,2))))),((62,(58,32)),(68,((69,(33,5)),(4,3))))))))))))),1);
   tree tree_691 [p = 0.000, P = 0.633] = [&W 0.000200] (((67,(60,16)),(57,(17,((71,37),14)))),((70,(50,22)),(((11,(36,10)),(13,(12,6))),(54,(((43,28),(24,(44,15))),((63,(31,((59,29),(34,(47,((74,61),((65,((73,64),35)),26))))))),(((41,((66,38),27)),((40,(39,25)),(55,(49,21)))),((((52,48),20),(53,(23,(42,(19,18))))),((72,(((75,56),((51,46),45)),((8,7),(9,(30,2))))),((58,32),((68,62),((69,(33,5)),(4,3)))))))))))),1);
   tree tree_692 [p = 0.000, P = 0.634] = [&W 0.000200] (((67,(60,16)),(57,(17,((71,37),14)))),((70,(50,22)),(((36,10),(11,(13,(12,6)))),(54,(((43,28),(24,(44,15))),(((41,((66,38),27)),((40,(39,25)),(55,(49,21)))),((63,((59,29),(31,(34,(47,((74,61),(((73,64),(65,35)),26))))))),((((52,48),20),(53,(23,(42,(19,18))))),((72,(((75,56),((51,46),45)),((8,7),(9,(30,2))))),((62,(58,32)),(68,((69,(33,5)),(4,3)))))))))))),1);
   tree tree_693 [p = 0.000, P = 0.634] = [&W 0.000200] (((67,(60,16)),(57,(17,((71,37),14)))),((70,(50,22)),(((36,10),(11,(13,(12,6)))),(54,(((43,28),(24,(44,15))),(((41,((66,38),27)),((40,(39,25)),(55,(49,21)))),((63,((59,29),(31,(34,(47,((74,61),(((73,64),(65,35)),26))))))),((((52,48),20),(53,(23,(42,(19,18))))),((72,(((75,56),((51,46),45)),((8,7),(9,(30,2))))),(62,((58,32),(68,((69,(33,5)),(4,3))))))))))))),1);
   tree tree_694 [p = 0.000, P = 0.634] = [&W 0.000200] (((67,(60,16)),(57,(17,((71,37),14)))),((70,(50,22)),(((13,(11,(36,10))),(12,6)),(54,(((43,28),(24,(44,15))),(((41,((66,38),27)),((40,(39,25)),(55,(49,21)))),((63,(31,((59,29),(34,(47,((74,61),(((73,64),(65,35)),26))))))),((((52,48),20),(53,(23,(42,(19,18))))),((72,(((75,56),((51,46),45)),((8,7),(9,(30,2))))),((58,32),((68,62),((69,(33,5)),(4,3)))))))))))),1);
   tree tree_695 [p = 0.000, P = 0.634] = [&W 0.000200] (57,((17,((71,37),14)),((67,(60,16)),((70,(50,22)),((11,((36,10),(13,(12,6)))),(54,(((43,28),(24,(44,15))),((63,(31,((59,29),(34,(47,((74,61),(((73,64),(65,35)),26))))))),(((41,((66,38),27)),((40,(39,25)),(55,(49,21)))),((((52,48),20),(53,(23,(42,(19,18))))),((72,(((75,56),((51,46),45)),((8,7),(9,(30,2))))),(62,((68,(58,32)),((69,(33,5)),(4,3)))))))))))))),1);
   tree tree_696 [p = 0.000, P = 0.634] = [&W 0.000200] ((57,((17,(67,(60,16))),((71,37),14))),((70,(50,22)),((((36,11),10),(13,(12,6))),(54,(((43,28),(24,(44,15))),((63,(31,((59,29),(34,(47,((74,61),(((73,64),(65,35)),26))))))),(((41,((66,38),27)),((40,(39,25)),(55,(49,21)))),((((52,48),20),(53,(23,(42,(19,18))))),((72,(((75,56),((51,46),45)),((8,7),(9,(30,2))))),((62,(58,32)),(68,((69,(33,5)),(4,3)))))))))))),1);
   tree tree_697 [p = 0.000, P = 0.635] = [&W 0.000200] (((67,(60,16)),(57,(17,((71,37),14)))),((70,(50,22)),(((11,(13,(36,10))),(12,6)),(54,(((43,28),(24,(44,15))),(((41,((66,38),27)),((40,(39,25)),(55,(49,21)))),((63,(31,((59,29),(34,(47,((74,61),(((73,64),(65,35)),26))))))),((((52,48),20),(53,(23,(42,(19,18))))),((72,(((75,56),((51,46),45)),((8,7),(9,(30,2))))),(((68,62),(58,32)),((69,(33,5)),(4,3))))))))))),1);
   tree tree_698 [p = 0.000, P = 0.635] = [&W 0.000200] (57,((17,((71,37),14)),((67,(60,16)),((70,(50,22)),(((11,(36,10)),(13,(12,6))),(54,(((43,28),(24,(44,15))),((63,(31,((59,29),(34,(47,((74,61),(((73,64),35),(65,26)))))))),(((41,((66,38),27)),((40,(39,25)),(55,(49,21)))),((((52,48),20),(53,(23,(42,(19,18))))),((72,(((75,56),((51,46),45)),((8,7),(9,(30,2))))),((58,32),(62,(68,((69,(33,5)),(4,3))))))))))))))),1);
   tree tree_699 [p = 0.000, P = 0.635] = [&W 0.000200] (((67,(60,16)),(57,(17,((71,37),14)))),((70,(50,22)),((11,(13,((36,10),(12,6)))),((54,((43,28),(24,(44,15)))),((63,(31,((59,29),(34,(47,((74,61),(((73,64),(65,35)),26))))))),(((41,((66,38),27)),((40,(39,25)),(55,(49,21)))),((((52,48),20),(53,(23,(42,(19,18))))),((72,(((75,56),((51,46),45)),((8,7),(9,(30,2))))),((62,(58,32)),(68,((69,(33,5)),(4,3))))))))))),1);
   tree tree_700 [p = 0.000, P = 0.635] = [&W 0.000200] (((67,(60,16)),(57,(17,((71,37),14)))),((70,(50,22)),(((36,10),(11,(13,(12,6)))),((54,((43,28),(24,(44,15)))),((63,(31,((59,29),(34,(47,((74,61),(((73,64),(65,35)),26))))))),(((41,((66,38),27)),((40,(39,25)),(55,(49,21)))),((((52,48),20),(53,(23,(42,(19,18))))),((72,(((75,56),((51,46),45)),((8,7),(9,(30,2))))),(((68,62),(58,32)),((69,(33,5)),(4,3)))))))))),1);
   tree tree_701 [p = 0.000, P = 0.635] = [&W 0.000200] (((67,(60,16)),(57,(17,((71,37),14)))),((70,(50,22)),((11,(13,((36,10),(12,6)))),(54,(((43,28),(24,(44,15))),((63,(31,((59,29),(34,(47,((74,61),(((73,64),(65,35)),26))))))),(((41,((66,38),27)),((40,(39,25)),(55,(49,21)))),((((52,48),20),(53,(23,(42,(19,18))))),((72,(((75,56),((51,46),45)),((8,7),(9,(30,2))))),(62,((58,32),(68,((69,(33,5)),(4,3))))))))))))),1);
   tree tree_702 [p = 0.000, P = 0.636] = [&W 0.000200] ((70,(50,22)),(((67,(60,16)),(57,(17,((71,37),14)))),((11,((36,10),(13,(12,6)))),(54,(((43,28),(24,(44,15))),(((41,((66,38),27)),((40,(39,25)),(55,(49,21)))),((63,((59,29),(31,(34,(47,((74,61),(((73,64),(65,35)),26))))))),((((52,48),20),(53,(23,(42,(19,18))))),((72,(((75,56),((51,46),45)),((8,7),(9,(30,2))))),((62,(58,32)),(68,((69,(33,5)),(4,3)))))))))))),1);
   tree tree_703 [p = 0.000, P = 0.636] = [&W 0.000200] (57,((17,((71,37),14)),((67,(60,16)),((70,(50,22)),(((13,(36,10)),(11,(12,6))),(((43,28),(24,(44,15))),(54,((63,(31,((59,29),(34,(47,((74,61),(((73,64),(65,35)),26))))))),(((41,((66,38),27)),((40,(39,25)),(55,(49,21)))),((((52,48),20),(53,(23,(42,(19,18))))),((72,(((75,56),((51,46),45)),((8,7),(9,(30,2))))),(62,((58,32),(68,((69,(33,5)),(4,3))))))))))))))),1);
   tree tree_704 [p = 0.000, P = 0.636] = [&W 0.000200] (57,((17,((71,37),14)),((67,(60,16)),((70,(50,22)),(((11,(36,10)),(13,(12,6))),(54,(((43,28),(24,(44,15))),((63,(31,((59,29),(34,(47,((74,61),(((73,64),(65,35)),26))))))),(((41,((66,38),27)),((40,(39,25)),(55,(49,21)))),((((52,48),20),(53,(23,(42,(19,18))))),((72,(((75,56),((51,46),45)),((8,7),(9,(30,2))))),((58,32),(68,(62,((69,(33,5)),(4,3))))))))))))))),1);
   tree tree_705 [p = 0.000, P = 0.636] = [&W 0.000200] ((57,((67,(60,16)),(17,((71,37),14)))),((70,(50,22)),((13,((11,(36,10)),(12,6))),(((43,28),(24,(44,15))),(54,((63,(31,((59,29),(34,(47,((74,61),(((73,64),(65,35)),26))))))),(((41,((66,38),27)),((40,(39,25)),(55,(49,21)))),((((52,48),20),(53,(23,(42,(19,18))))),((72,(((75,56),((51,46),45)),((8,7),(9,(30,2))))),((62,(58,32)),(68,((69,(33,5)),(4,3)))))))))))),1);
   tree tree_706 [p = 0.000, P = 0.636] = [&W 0.000200] (((67,(60,16)),(57,(17,((71,37),14)))),((70,(50,22)),(((36,10),(11,(13,(12,6)))),((54,((43,28),(24,(44,15)))),((63,((59,29),(31,(34,(47,((74,61),(((73,64),(65,35)),26))))))),(((41,((66,38),27)),((40,(39,25)),(55,(49,21)))),((((52,48),20),(53,(23,(42,(19,18))))),((72,(((75,56),((51,46),45)),((8,7),(9,(30,2))))),((62,(58,32)),(68,((69,(33,5)),(4,3))))))))))),1);
   tree tree_707 [p = 0.000, P = 0.637] = [&W 0.000200] ((57,((17,(67,(60,16))),((71,37),14))),((70,(50,22)),(((13,(11,(36,10))),(12,6)),(54,(((43,28),(24,(44,15))),((63,(31,((59,29),(34,(47,((74,61),(((73,64),(65,35)),26))))))),(((41,((66,38),27)),((40,(39,25)),(55,(49,21)))),((((52,48),20),(53,(23,(42,(19,18))))),((62,(72,(((75,56),((51,46),45)),((8,7),(9,(30,2)))))),((58,32),(68,((69,(33,5)),(4,3)))))))))))),1);
   tree tree_708 [p = 0.000, P = 0.637] = [&W 0.000200] (57,((17,((71,37),14)),((67,(60,16)),((70,(50,22)),((13,((36,10),(11,(12,6)))),(54,(((43,28),(24,(44,15))),((63,(31,((59,29),(34,(47,((74,61),(((73,64),(65,35)),26))))))),(((41,((66,38),27)),((40,(39,25)),(55,(49,21)))),((((52,48),20),(53,(23,(42,(19,18))))),((72,(((75,56),((51,46),45)),((8,7),(9,(30,2))))),((62,(58,32)),((69,(33,5)),(68,(4,3)))))))))))))),1);
   tree tree_709 [p = 0.000, P = 0.637] = [&W 0.000200] (((67,(60,16)),(57,(17,((71,37),14)))),((70,(50,22)),(((36,10),(11,(13,(12,6)))),(54,(((43,28),(24,(44,15))),((63,(31,((59,29),(34,(47,((74,61),(((73,64),(65,35)),26))))))),(((41,((66,38),27)),((40,(39,25)),(55,(49,21)))),((((52,48),20),(53,(23,(42,(19,18))))),((72,(((75,56),((51,46),45)),((8,7),(9,(30,2))))),((68,(62,(58,32))),((69,(33,5)),(4,3))))))))))),1);
   tree tree_710 [p = 0.000, P = 0.637] = [&W 0.000200] (57,(((71,37),14),(17,((67,(60,16)),((70,(50,22)),(((13,(11,(36,10))),(12,6)),(54,(((43,28),(24,(44,15))),((63,(31,((59,29),(34,(47,((74,61),(((73,64),(65,35)),26))))))),(((41,((66,38),27)),((40,(39,25)),(55,(49,21)))),((((52,48),20),(53,(23,(42,(19,18))))),((72,(((75,56),((51,46),45)),((8,7),(9,(30,2))))),((62,(58,32)),(68,((69,(33,5)),(4,3))))))))))))))),1);
   tree tree_711 [p = 0.000, P = 0.637] = [&W 0.000200] ((((67,60),16),(57,(17,((71,37),14)))),((70,(50,22)),(((11,(36,10)),(13,(12,6))),(54,(((43,28),(24,(44,15))),(((41,((66,38),27)),((40,(39,25)),(55,(49,21)))),((63,(31,((59,29),(34,(47,((74,61),(((73,64),(65,35)),26))))))),((((52,48),20),(53,(23,(42,(19,18))))),((72,(((75,56),((51,46),45)),((8,7),(9,(30,2))))),((62,(58,32)),(68,((69,(33,5)),(4,3)))))))))))),1);
   tree tree_712 [p = 0.000, P = 0.638] = [&W 0.000200] (((67,(60,16)),(57,(17,((71,37),14)))),((70,(50,22)),(((11,(36,10)),(13,(12,6))),(54,(((43,28),(24,(44,15))),(((41,((66,38),27)),((40,(39,25)),(55,(49,21)))),((63,(31,((59,29),(34,(47,((74,61),(((73,64),(65,35)),26))))))),((((52,48),20),(53,(23,(42,(19,18))))),((62,(72,(((75,56),((51,46),45)),((8,7),(9,(30,2)))))),((58,32),(68,((69,(33,5)),(4,3)))))))))))),1);
   tree tree_713 [p = 0.000, P = 0.638] = [&W 0.000200] (((67,(60,16)),(57,(17,((71,37),14)))),((70,(50,22)),(((11,(36,10)),(13,(12,6))),(((43,28),(24,(44,15))),(54,(((41,((66,38),27)),((40,(39,25)),(55,(49,21)))),((63,(31,((59,29),(34,(47,((74,61),(((73,64),(65,35)),26))))))),((((52,48),20),(53,(23,(42,(19,18))))),((72,(((75,56),((51,46),45)),((8,7),(9,(30,2))))),(((68,62),(58,32)),((69,(33,5)),(4,3))))))))))),1);
   tree tree_714 [p = 0.000, P = 0.638] = [&W 0.000200] ((57,((67,(60,16)),(17,((71,37),14)))),((70,(50,22)),(((36,(11,10)),(13,(12,6))),(54,(((43,28),(24,(44,15))),((63,(31,((59,29),(34,(47,((74,61),(((73,64),(65,35)),26))))))),(((41,((66,38),27)),((40,(39,25)),(55,(49,21)))),((((52,48),20),(53,(23,(42,(19,18))))),((72,(((75,56),((51,46),45)),((8,7),(9,(30,2))))),((62,(58,32)),(68,((69,(33,5)),(4,3)))))))))))),1);
   tree tree_715 [p = 0.000, P = 0.638] = [&W 0.000200] ((70,(50,22)),((57,(17,((71,37),14))),((67,(60,16)),(((13,(11,(36,10))),(12,6)),(((43,28),(24,(44,15))),(54,((63,(31,((59,29),(34,(47,((74,61),(((73,64),(65,35)),26))))))),(((41,((66,38),27)),((40,(39,25)),(55,(49,21)))),((((52,48),20),(53,(23,(42,(19,18))))),((72,(((75,56),((51,46),45)),((8,7),(9,(30,2))))),(((68,62),(58,32)),((69,(33,5)),(4,3)))))))))))),1);
   tree tree_716 [p = 0.000, P = 0.638] = [&W 0.000200] (((67,(60,16)),(57,(17,((71,37),14)))),((70,(50,22)),(((36,10),(11,(13,(12,6)))),(((43,28),(24,(44,15))),(54,((63,(31,((59,29),(34,(47,((74,61),(((73,64),(65,35)),26))))))),(((41,((66,38),27)),((40,(39,25)),(55,(49,21)))),((((52,48),20),(53,(23,(42,(19,18))))),((72,(((75,56),((51,46),45)),((8,7),(9,(30,2))))),((58,32),(62,(68,((69,(33,5)),(4,3))))))))))))),1);
   tree tree_717 [p = 0.000, P = 0.639] = [&W 0.000200] ((57,(17,((71,37),14))),((67,(60,16)),((70,(50,22)),(((36,10),((13,11),(12,6))),(54,(((43,28),(24,(44,15))),((63,(31,((59,29),(34,(47,((74,61),(((73,64),(65,35)),26))))))),(((41,((66,38),27)),((40,(39,25)),(55,(49,21)))),((((52,48),20),(53,(23,(42,(19,18))))),((72,(((75,56),((51,46),45)),((8,7),(9,(30,2))))),((62,(58,32)),(68,((69,(33,5)),(4,3))))))))))))),1);
   tree tree_718 [p = 0.000, P = 0.639] = [&W 0.000200] (57,((17,((71,37),14)),((67,(60,16)),((70,(50,22)),(((36,10),(11,(13,(12,6)))),((54,((43,28),(24,(44,15)))),((63,(31,((59,29),(34,(47,((74,61),(((73,64),(65,35)),26))))))),(((41,((66,38),27)),((40,(39,25)),(55,(49,21)))),((((52,48),20),(53,(23,(42,(19,18))))),((72,(((75,56),((51,46),45)),((8,7),(9,(30,2))))),(((68,62),(58,32)),((69,(33,5)),(4,3)))))))))))),1);
   tree tree_719 [p = 0.000, P = 0.639] = [&W 0.000200] (((67,(60,16)),(57,(17,((71,37),14)))),((70,(50,22)),(((36,10),((13,11),(12,6))),(54,(((43,28),(24,(44,15))),((63,(31,((59,29),(34,(47,((74,61),(((73,64),(65,35)),26))))))),(((41,((66,38),27)),((40,(39,25)),(55,(49,21)))),((((52,48),20),(53,(23,(42,(19,18))))),((72,(((75,56),((51,46),45)),((8,7),(9,(30,2))))),(62,((58,32),(68,((69,(33,5)),(4,3))))))))))))),1);
   tree tree_720 [p = 0.000, P = 0.639] = [&W 0.000200] (57,((17,((71,37),14)),((67,(60,16)),((70,(50,22)),((13,((36,10),(11,(12,6)))),(54,(((43,28),(24,(44,15))),((63,(31,((34,(59,29)),(47,((74,61),(((73,64),(65,35)),26)))))),(((41,((66,38),27)),((40,(39,25)),(55,(49,21)))),((((52,48),20),(53,(23,(42,(19,18))))),((72,(((75,56),((51,46),45)),((8,7),(9,(30,2))))),((62,(58,32)),(68,((69,(33,5)),(4,3)))))))))))))),1);
   tree tree_721 [p = 0.000, P = 0.639] = [&W 0.000200] (((67,(60,16)),(57,(17,((71,37),14)))),((70,(50,22)),(((13,(36,10)),(11,(12,6))),(((43,28),(24,(44,15))),(54,(((41,((66,38),27)),((40,(39,25)),(55,(49,21)))),((63,(31,((59,29),(34,(47,((74,61),(((73,64),(65,35)),26))))))),((((52,48),20),(53,(23,(42,(19,18))))),((72,(((75,56),((51,46),45)),((8,7),(9,(30,2))))),((62,(58,32)),(68,((69,(33,5)),(4,3)))))))))))),1);
   tree tree_722 [p = 0.000, P = 0.640] = [&W 0.000200] (((67,(60,16)),(57,(17,((71,37),14)))),((70,(50,22)),(((36,(11,10)),(13,(12,6))),(((43,28),(24,(44,15))),(54,(((41,((66,38),27)),((40,(39,25)),(55,(49,21)))),((63,((59,29),(31,(34,(47,((74,61),(((73,64),(65,35)),26))))))),((((52,48),20),(53,(23,(42,(19,18))))),((72,(((75,56),((51,46),45)),((8,7),(9,(30,2))))),((62,(58,32)),(68,((69,(33,5)),(4,3)))))))))))),1);
   tree tree_723 [p = 0.000, P = 0.640] = [&W 0.000200] (57,((17,((71,37),14)),((67,(60,16)),((70,(50,22)),(((36,10),(11,(13,(12,6)))),(54,(((43,28),(24,(44,15))),((63,(31,((59,29),(34,(47,((74,61),(((73,64),(65,35)),26))))))),(((41,((66,38),27)),((40,(39,25)),(55,(49,21)))),((((52,48),20),(53,(23,(42,(19,18))))),((72,(((75,56),((51,46),45)),((8,7),(9,(30,2))))),(68,((62,(58,32)),((69,(33,5)),(4,3)))))))))))))),1);
   tree tree_724 [p = 0.000, P = 0.640] = [&W 0.000200] ((70,(50,22)),(((67,(60,16)),(57,(17,((71,37),14)))),(((36,10),(13,(12,6))),((54,11),(((43,28),(24,(44,15))),((63,(31,((59,29),(34,(47,((74,61),(((73,64),(65,35)),26))))))),(((41,((66,38),27)),((40,(39,25)),(55,(49,21)))),((((52,48),20),(53,(23,(42,(19,18))))),((72,(((75,56),((51,46),45)),((8,7),(9,(30,2))))),((58,32),((68,62),((69,(33,5)),(4,3)))))))))))),1);
   tree tree_725 [p = 0.000, P = 0.640] = [&W 0.000200] ((57,((67,(60,16)),(17,((71,37),14)))),((70,(50,22)),(((36,10),(11,(13,(12,6)))),(54,(((43,28),(24,(44,15))),((63,(31,((59,29),(34,(47,((74,61),(((73,64),(65,35)),26))))))),(((41,((66,38),27)),((40,(39,25)),(55,(49,21)))),((((52,48),20),(53,(23,(42,(19,18))))),((72,(((75,56),((51,46),45)),((8,7),(9,(30,2))))),(((68,62),(58,32)),((69,(33,5)),(4,3))))))))))),1);
   tree tree_726 [p = 0.000, P = 0.640] = [&W 0.000200] (((67,(60,16)),(57,(17,((71,37),14)))),((70,(50,22)),((54,((36,10),(13,(11,(12,6))))),(((43,28),(24,(44,15))),(((41,((66,38),27)),((40,(39,25)),(55,(49,21)))),((63,(31,((59,29),(34,(47,((74,61),(((73,64),(65,35)),26))))))),((((52,48),20),(53,(23,(42,(19,18))))),((72,(((75,56),((51,46),45)),((8,7),(9,(30,2))))),((62,(58,32)),(68,((69,(33,5)),(4,3))))))))))),1);
   tree tree_727 [p = 0.000, P = 0.641] = [&W 0.000200] (((67,(60,16)),(57,(17,((71,37),14)))),((70,(50,22)),((54,((11,(36,10)),(13,(12,6)))),(((43,28),(24,(44,15))),(((41,((66,38),27)),((40,(39,25)),(55,(49,21)))),((63,(31,((59,29),(34,(47,((74,61),(((73,64),(65,35)),26))))))),((((52,48),20),(53,(23,(42,(19,18))))),((72,(((75,56),((51,46),45)),((8,7),(9,(30,2))))),(62,((58,32),(68,((69,(33,5)),(4,3)))))))))))),1);
   tree tree_728 [p = 0.000, P = 0.641] = [&W 0.000200] (57,((17,((71,37),14)),((67,(60,16)),((70,(50,22)),((13,((36,10),(11,(12,6)))),(54,(((43,28),(24,(44,15))),((63,(31,((34,(59,29)),(47,((74,61),(((73,64),(65,35)),26)))))),(((41,((66,38),27)),((40,(39,25)),(55,(49,21)))),((((52,48),20),(53,(23,(42,(19,18))))),((72,(((75,56),((51,46),45)),((8,7),(9,(30,2))))),((58,32),((68,62),((69,(33,5)),(4,3)))))))))))))),1);
   tree tree_729 [p = 0.000, P = 0.641] = [&W 0.000200] (((67,(60,16)),(57,(17,((71,37),14)))),((70,(50,22)),(((36,10),(13,(11,(12,6)))),(54,(((43,28),(24,(44,15))),(((41,((66,38),27)),((40,(39,25)),(55,(49,21)))),((63,(31,((59,29),(34,(47,((74,61),(((73,64),(65,35)),26))))))),((((52,48),20),(53,(23,(42,(19,18))))),((72,(((75,56),((51,46),45)),((8,7),(9,(30,2))))),(((68,62),(58,32)),((69,(33,5)),(4,3))))))))))),1);
   tree tree_730 [p = 0.000, P = 0.641] = [&W 0.000200] ((57,((17,(67,(60,16))),((71,37),14))),((70,(50,22)),(((11,(36,10)),(13,(12,6))),(54,(((43,28),(24,(44,15))),(((41,((66,38),27)),((40,(39,25)),(55,(49,21)))),((63,(31,((59,29),(34,(47,((74,61),(((73,64),(65,35)),26))))))),((((52,48),20),(53,(23,(42,(19,18))))),((72,(((75,56),((51,46),45)),((8,7),(9,(30,2))))),((58,32),((68,62),((69,(33,5)),(4,3)))))))))))),1);
   tree tree_731 [p = 0.000, P = 0.641] = [&W 0.000200] (((67,(60,16)),(57,(17,((71,37),14)))),((70,(50,22)),(((36,10),((13,11),(12,6))),((54,((43,28),(24,(44,15)))),((63,(31,((59,29),(34,(47,((74,61),(((73,64),(65,35)),26))))))),(((41,((66,38),27)),((40,(39,25)),(55,(49,21)))),((((52,48),20),(53,(23,(42,(19,18))))),((72,(((75,56),((51,46),45)),((8,7),(9,(30,2))))),((62,(58,32)),(68,((69,(33,5)),(4,3))))))))))),1);
   tree tree_732 [p = 0.000, P = 0.642] = [&W 0.000200] ((57,((67,(60,16)),(17,((71,37),14)))),((70,(50,22)),(((11,(36,10)),(13,(12,6))),(54,(((43,28),(24,(44,15))),((63,(31,((59,29),(34,(47,((74,61),((65,((73,64),35)),26))))))),(((41,((66,38),27)),((40,(39,25)),(55,(49,21)))),((((52,48),20),(53,(23,(42,(19,18))))),((72,(((75,56),((51,46),45)),((8,7),(9,(30,2))))),((62,(58,32)),(68,((69,(33,5)),(4,3)))))))))))),1);
   tree tree_733 [p = 0.000, P = 0.642] = [&W 0.000200] (57,((17,((71,37),14)),((67,(60,16)),((70,(50,22)),((11,((36,10),(13,(12,6)))),(54,(((43,28),(24,(44,15))),(((41,((66,38),27)),((40,(39,25)),(55,(49,21)))),((63,(31,((59,29),(34,(47,((74,61),(((73,64),(65,35)),26))))))),((((52,48),20),(53,(23,(42,(19,18))))),((72,(((75,56),((51,46),45)),((8,7),(9,(30,2))))),((58,32),((68,62),((69,(33,5)),(4,3)))))))))))))),1);
   tree tree_734 [p = 0.000, P = 0.642] = [&W 0.000200] (((67,(60,16)),(57,(17,((71,37),14)))),((70,(50,22)),(((36,10),(13,(12,6))),(54,(((43,28),(24,(44,15))),(11,((63,(31,((59,29),(34,(47,((74,61),(((73,64),(65,35)),26))))))),(((41,((66,38),27)),((40,(39,25)),(55,(49,21)))),((((52,48),20),(53,(23,(42,(19,18))))),((72,(((75,56),((51,46),45)),((8,7),(9,(30,2))))),((62,(58,32)),(68,((69,(33,5)),(4,3))))))))))))),1);
   tree tree_735 [p = 0.000, P = 0.642] = [&W 0.000200] (((67,(60,16)),(57,(17,((71,37),14)))),((70,(50,22)),(((11,(36,10)),(13,(12,6))),(54,(((43,28),(24,(44,15))),(((41,((66,38),27)),((40,(39,25)),(55,(49,21)))),((63,((59,29),(31,(34,(47,((74,61),(((73,64),(65,35)),26))))))),((((52,48),20),(53,(23,(42,(19,18))))),((72,(((75,56),((51,46),45)),((8,7),(9,(30,2))))),((58,32),((68,62),((69,(33,5)),(4,3)))))))))))),1);
   tree tree_736 [p = 0.000, P = 0.642] = [&W 0.000200] (((67,(60,16)),(57,(17,((71,37),14)))),((70,(50,22)),(((13,(36,(11,10))),(12,6)),(54,(((43,28),(24,(44,15))),((63,(31,((59,29),(34,(47,((74,61),(((73,64),(65,35)),26))))))),(((41,((66,38),27)),((40,(39,25)),(55,(49,21)))),((((52,48),20),(53,(23,(42,(19,18))))),((72,(((75,56),((51,46),45)),((8,7),(9,(30,2))))),((62,(58,32)),(68,((69,(33,5)),(4,3)))))))))))),1);
   tree tree_737 [p = 0.000, P = 0.643] = [&W 0.000200] (((67,(60,16)),(57,(17,((71,37),14)))),((70,(50,22)),((11,((13,(36,10)),(12,6))),(54,(((43,28),(24,(44,15))),((63,(31,((59,29),(34,(47,((74,61),(((73,64),(65,35)),26))))))),(((41,((66,38),27)),((40,(39,25)),(55,(49,21)))),((((52,48),20),(53,(23,(42,(19,18))))),((72,(((75,56),((51,46),45)),((8,7),(9,(30,2))))),((62,(58,32)),(68,((69,(33,5)),(4,3)))))))))))),1);
   tree tree_738 [p = 0.000, P = 0.643] = [&W 0.000200] (((67,(60,16)),(57,(17,((71,37),14)))),((70,(50,22)),(((36,10),((13,11),(12,6))),(54,(((43,28),(24,(44,15))),(((41,((66,38),27)),((40,(39,25)),(55,(49,21)))),((63,(31,((59,29),(34,(47,((74,61),(((73,64),(65,35)),26))))))),((((52,48),20),(53,(23,(42,(19,18))))),((72,(((75,56),((51,46),45)),((8,7),(9,(30,2))))),(62,((58,32),(68,((69,(33,5)),(4,3))))))))))))),1);
   tree tree_739 [p = 0.000, P = 0.643] = [&W 0.000200] ((70,(50,22)),(((67,(60,16)),(57,(17,((71,37),14)))),(((36,10),(13,(12,6))),(11,(54,(((43,28),(24,(44,15))),((63,(31,((59,29),(34,(47,((74,61),(((73,64),(65,35)),26))))))),(((41,((66,38),27)),((40,(39,25)),(55,(49,21)))),((((52,48),20),(53,(23,(42,(19,18))))),((72,(((75,56),((51,46),45)),((8,7),(9,(30,2))))),((58,32),(62,(68,((69,(33,5)),(4,3)))))))))))))),1);
   tree tree_740 [p = 0.000, P = 0.643] = [&W 0.000200] (((67,(60,16)),(57,(17,((71,37),14)))),((70,(50,22)),(((36,(11,10)),(13,(12,6))),(((43,28),(24,(44,15))),(54,((63,(31,((59,29),(34,(47,((74,61),(((73,64),(65,35)),26))))))),(((41,((66,38),27)),((40,(39,25)),(55,(49,21)))),((((52,48),20),(53,(23,(42,(19,18))))),((72,(((75,56),((51,46),45)),((8,7),(9,(30,2))))),(62,((58,32),(68,((69,(33,5)),(4,3))))))))))))),1);
   tree tree_741 [p = 0.000, P = 0.643] = [&W 0.000200] ((57,(17,((71,37),14))),((67,(60,16)),((70,(50,22)),(((36,10),(11,(13,(12,6)))),(54,(((43,28),(24,(44,15))),((63,(31,((59,29),(34,(47,((74,61),((65,((73,64),35)),26))))))),(((41,((66,38),27)),((40,(39,25)),(55,(49,21)))),((((52,48),20),(53,(23,(42,(19,18))))),((72,(((75,56),((51,46),45)),((8,7),(9,(30,2))))),(((68,62),(58,32)),((69,(33,5)),(4,3)))))))))))),1);
   tree tree_742 [p = 0.000, P = 0.644] = [&W 0.000200] (((67,(60,16)),(57,(17,((71,37),14)))),((70,(50,22)),(((36,10),((13,11),(12,6))),(54,(((43,28),(24,(44,15))),(((41,((66,38),27)),((40,(39,25)),(55,(49,21)))),((63,((59,29),(31,(34,(47,((74,61),(((73,64),(65,35)),26))))))),((((52,48),20),(53,(23,(42,(19,18))))),((72,(((75,56),((51,46),45)),((8,7),(9,(30,2))))),((62,(58,32)),(68,((69,(33,5)),(4,3)))))))))))),1);
   tree tree_743 [p = 0.000, P = 0.644] = [&W 0.000200] (((67,(60,16)),(57,(17,((71,37),14)))),((70,(50,22)),(((36,10),(13,(11,(12,6)))),(54,(((43,28),(24,(44,15))),((63,(31,((59,29),(34,(47,((74,61),(((73,64),35),(65,26)))))))),(((41,((66,38),27)),((40,(39,25)),(55,(49,21)))),((((52,48),20),(53,(23,(42,(19,18))))),((72,(((75,56),((51,46),45)),((8,7),(9,(30,2))))),((62,(58,32)),(68,((69,(33,5)),(4,3)))))))))))),1);
   tree tree_744 [p = 0.000, P = 0.644] = [&W 0.000200] (((67,(60,16)),(57,(17,((71,37),14)))),((70,(50,22)),(((36,10),(13,(11,(12,6)))),(54,(((43,28),(24,(44,15))),(((41,((66,38),27)),((40,(39,25)),(55,(49,21)))),((63,((59,29),(31,(34,(47,((74,61),(((73,64),(65,35)),26))))))),((((52,48),20),(53,(23,(42,(19,18))))),((72,(((75,56),((51,46),45)),((8,7),(9,(30,2))))),((62,(58,32)),(68,((69,(33,5)),(4,3)))))))))))),1);
   tree tree_745 [p = 0.000, P = 0.644] = [&W 0.000200] ((70,(50,22)),(((67,(60,16)),(57,(17,((71,37),14)))),(((36,10),(13,(12,6))),(54,(11,(((43,28),(24,(44,15))),((63,(31,((59,29),(34,(47,((74,61),(((73,64),(65,35)),26))))))),(((41,((66,38),27)),((40,(39,25)),(55,(49,21)))),((((52,48),20),(53,(23,(42,(19,18))))),((72,(((75,56),((51,46),45)),((8,7),(9,(30,2))))),((58,32),((68,62),((69,(33,5)),(4,3))))))))))))),1);
   tree tree_746 [p = 0.000, P = 0.644] = [&W 0.000200] ((57,((17,(67,(60,16))),((71,37),14))),((70,(50,22)),(((13,(11,(36,10))),(12,6)),(54,(((43,28),(24,(44,15))),((63,((59,29),(31,(34,(47,((74,61),(((73,64),(65,35)),26))))))),(((41,((66,38),27)),((40,(39,25)),(55,(49,21)))),((((52,48),20),(53,(23,(42,(19,18))))),((72,(((75,56),((51,46),45)),((8,7),(9,(30,2))))),((62,(58,32)),(68,((69,(33,5)),(4,3)))))))))))),1);
   tree tree_747 [p = 0.000, P = 0.645] = [&W 0.000200] (57,((17,((71,37),14)),((67,(60,16)),((70,(50,22)),((((13,11),(36,10)),(12,6)),(54,(((43,28),(24,(44,15))),(((41,((66,38),27)),((40,(39,25)),(55,(49,21)))),((63,((59,29),(31,(34,(47,((74,61),(((73,64),(65,35)),26))))))),((((52,48),20),(53,(23,(42,(19,18))))),((72,(((75,56),((51,46),45)),((8,7),(9,(30,2))))),((62,(58,32)),(68,((69,(33,5)),(4,3)))))))))))))),1);
   tree tree_748 [p = 0.000, P = 0.645] = [&W 0.000200] ((57,((67,(60,16)),(17,((71,37),14)))),((70,(50,22)),((13,((11,(36,10)),(12,6))),(54,(((43,28),(24,(44,15))),((63,(31,((59,29),(34,(47,((74,61),(((73,64),(65,35)),26))))))),(((41,((66,38),27)),((40,(39,25)),(55,(49,21)))),((((52,48),20),(53,(23,(42,(19,18))))),((72,(((75,56),((51,46),45)),((8,7),(9,(30,2))))),(62,((58,32),(68,((69,(33,5)),(4,3))))))))))))),1);
   tree tree_749 [p = 0.000, P = 0.645] = [&W 0.000200] (((67,(60,16)),(57,(17,((71,37),14)))),((70,(50,22)),((54,(13,((11,(36,10)),(12,6)))),(((43,28),(24,(44,15))),((63,(31,((59,29),(34,(47,((74,61),(((73,64),(65,35)),26))))))),(((41,((66,38),27)),((40,(39,25)),(55,(49,21)))),((((52,48),20),(53,(23,(42,(19,18))))),((72,(((75,56),((51,46),45)),((8,7),(9,(30,2))))),((62,(58,32)),(68,((69,(33,5)),(4,3))))))))))),1);
   tree tree_750 [p = 0.000, P = 0.645] = [&W 0.000200] (((67,(60,16)),(57,(17,((71,37),14)))),((70,(50,22)),((54,((13,(36,10)),(11,(12,6)))),(((43,28),(24,(44,15))),((63,(31,((59,29),(34,(47,((74,61),(((73,64),(65,35)),26))))))),(((41,((66,38),27)),((40,(39,25)),(55,(49,21)))),((((52,48),20),(53,(23,(42,(19,18))))),((72,(((75,56),((51,46),45)),((8,7),(9,(30,2))))),((62,(58,32)),(68,((69,(33,5)),(4,3))))))))))),1);
   tree tree_751 [p = 0.000, P = 0.645] = [&W 0.000200] ((57,((17,(67,(60,16))),((71,37),14))),((70,(50,22)),(((11,(36,10)),(13,(12,6))),((54,((43,28),(24,(44,15)))),(((41,((66,38),27)),((40,(39,25)),(55,(49,21)))),((63,(31,((59,29),(34,(47,((74,61),(((73,64),(65,35)),26))))))),((((52,48),20),(53,(23,(42,(19,18))))),((72,(((75,56),((51,46),45)),((8,7),(9,(30,2))))),(62,((58,32),(68,((69,(33,5)),(4,3)))))))))))),1);
   tree tree_752 [p = 0.000, P = 0.646] = [&W 0.000200] ((57,((17,(67,(60,16))),((71,37),14))),((70,(50,22)),((11,((36,10),(13,(12,6)))),((54,((43,28),(24,(44,15)))),((63,(31,((59,29),(34,(47,((74,61),(((73,64),(65,35)),26))))))),(((41,((66,38),27)),((40,(39,25)),(55,(49,21)))),((((52,48),20),(53,(23,(42,(19,18))))),((72,(((75,56),((51,46),45)),((8,7),(9,(30,2))))),(62,((58,32),(68,((69,(33,5)),(4,3)))))))))))),1);
   tree tree_753 [p = 0.000, P = 0.646] = [&W 0.000200] (57,((17,((71,37),14)),((67,(60,16)),((70,(50,22)),(((13,(36,10)),(11,(12,6))),(54,(((43,28),(24,(44,15))),((63,(31,((59,29),(34,(47,((74,61),((65,((73,64),35)),26))))))),(((41,((66,38),27)),((40,(39,25)),(55,(49,21)))),((((52,48),20),(53,(23,(42,(19,18))))),((72,(((75,56),((51,46),45)),((8,7),(9,(30,2))))),(((68,62),(58,32)),((69,(33,5)),(4,3))))))))))))),1);
   tree tree_754 [p = 0.000, P = 0.646] = [&W 0.000200] ((70,(50,22)),(((67,(60,16)),(57,(17,((71,37),14)))),(((36,10),(13,(12,6))),((54,11),(((43,28),(24,(44,15))),((63,(31,((59,29),(34,(47,((74,61),(((73,64),(65,35)),26))))))),(((41,((66,38),27)),((40,(39,25)),(55,(49,21)))),((((52,48),20),(53,(23,(42,(19,18))))),((72,(((75,56),((51,46),45)),((8,7),(9,(30,2))))),(((68,62),(58,32)),((69,(33,5)),(4,3))))))))))),1);
   tree tree_755 [p = 0.000, P = 0.646] = [&W 0.000200] (((67,(60,16)),(57,(17,((71,37),14)))),((70,(50,22)),(((36,10),(13,(11,(12,6)))),(54,(((43,28),(24,(44,15))),((63,(31,((59,29),(34,(47,((74,61),(((73,64),(65,35)),26))))))),(((41,((66,38),27)),((40,(39,25)),(55,(49,21)))),((((52,48),20),(53,(23,(42,(19,18))))),((72,(((75,56),((51,46),45)),((8,7),(9,(30,2))))),((62,(58,32)),((69,(33,5)),(68,(4,3)))))))))))),1);
   tree tree_756 [p = 0.000, P = 0.646] = [&W 0.000200] ((57,((17,(67,(60,16))),((71,37),14))),((70,(50,22)),(((36,10),(13,(12,6))),((54,11),(((43,28),(24,(44,15))),(((41,((66,38),27)),((40,(39,25)),(55,(49,21)))),((63,(31,((59,29),(34,(47,((74,61),(((73,64),(65,35)),26))))))),((((52,48),20),(53,(23,(42,(19,18))))),((72,(((75,56),((51,46),45)),((8,7),(9,(30,2))))),((62,(58,32)),((69,(33,5)),(68,(4,3)))))))))))),1);
   tree tree_757 [p = 0.000, P = 0.647] = [&W 0.000200] ((57,(17,((71,37),14))),((67,(60,16)),((70,(50,22)),(((11,(36,10)),(13,(12,6))),(54,(((43,28),(24,(44,15))),((63,(31,((59,29),(34,(47,((74,61),((65,((73,64),35)),26))))))),(((41,((66,38),27)),((40,(39,25)),(55,(49,21)))),((((52,48),20),(53,(23,(42,(19,18))))),((72,(((75,56),((51,46),45)),((8,7),(9,(30,2))))),((58,32),(62,(68,((69,(33,5)),(4,3)))))))))))))),1);
   tree tree_758 [p = 0.000, P = 0.647] = [&W 0.000200] (57,((17,((71,37),14)),((67,(60,16)),((70,(50,22)),((13,((36,10),(11,(12,6)))),(((43,28),(24,(44,15))),(54,((63,(31,((59,29),(34,(47,((74,61),(((73,64),(65,35)),26))))))),(((41,((66,38),27)),((40,(39,25)),(55,(49,21)))),((((52,48),20),(53,(23,(42,(19,18))))),((72,(((75,56),((51,46),45)),((8,7),(9,(30,2))))),((58,32),(62,(68,((69,(33,5)),(4,3))))))))))))))),1);
   tree tree_759 [p = 0.000, P = 0.647] = [&W 0.000200] (((67,(60,16)),(57,(17,((71,37),14)))),((70,(50,22)),(((11,(36,10)),(13,(12,6))),(54,(((43,28),(24,(44,15))),((63,(31,((59,29),(34,(((74,61),47),(((73,64),(65,35)),26)))))),(((41,((66,38),27)),((40,(39,25)),(55,(49,21)))),((((52,48),20),(53,(23,(42,(19,18))))),((72,(((75,56),((51,46),45)),((8,7),(9,(30,2))))),((62,(58,32)),(68,((69,(33,5)),(4,3)))))))))))),1);
   tree tree_760 [p = 0.000, P = 0.647] = [&W 0.000200] ((70,(50,22)),(((67,(60,16)),(57,(17,((71,37),14)))),((11,((36,10),(13,(12,6)))),(((43,28),(24,(44,15))),(54,((63,(31,((59,29),(34,(47,((74,61),(((73,64),(65,35)),26))))))),(((41,((66,38),27)),((40,(39,25)),(55,(49,21)))),((((52,48),20),(53,(23,(42,(19,18))))),((72,(((75,56),((51,46),45)),((8,7),(9,(30,2))))),((62,(58,32)),(68,((69,(33,5)),(4,3)))))))))))),1);
   tree tree_761 [p = 0.000, P = 0.647] = [&W 0.000200] (((67,(60,16)),(57,(17,((71,37),14)))),((70,(50,22)),(((11,(36,10)),(13,(12,6))),(54,(((43,28),(24,(44,15))),((63,(31,((59,29),(34,(47,((74,61),(((73,64),35),(65,26)))))))),(((41,((66,38),27)),((40,(39,25)),(55,(49,21)))),((((52,48),20),(53,(23,(42,(19,18))))),((72,(((75,56),((51,46),45)),((8,7),(9,(30,2))))),((58,32),(62,(68,((69,(33,5)),(4,3))))))))))))),1);
   tree tree_762 [p = 0.000, P = 0.648] = [&W 0.000200] ((57,((17,(67,(60,16))),((71,37),14))),((70,(50,22)),(((11,(36,10)),(13,(12,6))),(54,(((43,28),(24,(44,15))),((63,((59,29),(31,(34,(47,((74,61),(((73,64),(65,35)),26))))))),(((41,((66,38),27)),((40,(39,25)),(55,(49,21)))),((((52,48),20),(53,(23,(42,(19,18))))),((72,(((75,56),((51,46),45)),((8,7),(9,(30,2))))),((62,(58,32)),((69,(33,5)),(68,(4,3)))))))))))),1);
   tree tree_763 [p = 0.000, P = 0.648] = [&W 0.000200] (((67,(60,16)),(57,(17,((71,37),14)))),((70,(50,22)),((13,((11,(36,10)),(12,6))),(54,(((43,28),(24,(44,15))),((63,(31,((59,29),(34,(47,((74,61),(((73,64),(65,35)),26))))))),(((41,((66,38),27)),((40,(39,25)),(55,(49,21)))),((((52,48),20),(53,(23,(42,(19,18))))),((72,(((75,56),((51,46),45)),((8,7),(9,(30,2))))),((62,(58,32)),((69,(33,5)),(68,(4,3)))))))))))),1);
   tree tree_764 [p = 0.000, P = 0.648] = [&W 0.000200] (((67,(60,16)),(57,(17,((71,37),14)))),((70,(50,22)),(((36,10),(13,(12,6))),(54,(((43,28),(24,(44,15))),(11,(((41,((66,38),27)),((40,(39,25)),(55,(49,21)))),((63,(31,((59,29),(34,(47,((74,61),(((73,64),(65,35)),26))))))),((((52,48),20),(53,(23,(42,(19,18))))),((72,(((75,56),((51,46),45)),((8,7),(9,(30,2))))),((62,(58,32)),(68,((69,(33,5)),(4,3))))))))))))),1);
   tree tree_765 [p = 0.000, P = 0.648] = [&W 0.000200] (((67,(60,16)),(57,(17,((71,37),14)))),((70,(50,22)),((54,(((13,11),(36,10)),(12,6))),(((43,28),(24,(44,15))),(((41,((66,38),27)),((40,(39,25)),(55,(49,21)))),((63,(31,((59,29),(34,(47,((74,61),(((73,64),(65,35)),26))))))),((((52,48),20),(53,(23,(42,(19,18))))),((72,(((75,56),((51,46),45)),((8,7),(9,(30,2))))),((62,(58,32)),(68,((69,(33,5)),(4,3))))))))))),1);
   tree tree_766 [p = 0.000, P = 0.648] = [&W 0.000200] ((57,((17,(67,(60,16))),((71,37),14))),((70,(50,22)),(((11,(36,10)),(13,(12,6))),(54,(((43,28),(24,(44,15))),(((41,((66,38),27)),((40,(39,25)),(55,(49,21)))),((63,((59,29),(31,(34,(47,((74,61),(((73,64),(65,35)),26))))))),((((52,48),20),(53,(23,(42,(19,18))))),((72,(((75,56),((51,46),45)),((8,7),(9,(30,2))))),(62,((68,(58,32)),((69,(33,5)),(4,3)))))))))))),1);
   tree tree_767 [p = 0.000, P = 0.649] = [&W 0.000200] ((57,((17,(67,(60,16))),((71,37),14))),((70,(50,22)),(((11,(36,10)),(13,(12,6))),(54,(((43,28),(24,(44,15))),(((41,((66,38),27)),((40,(39,25)),(55,(49,21)))),((63,((59,29),(31,(34,(47,((74,61),(((73,64),(65,35)),26))))))),((((52,48),20),(53,(23,(42,(19,18))))),((72,(((75,56),((51,46),45)),((8,7),(9,(30,2))))),(62,((58,32),(68,((69,(33,5)),(4,3))))))))))))),1);
   tree tree_768 [p = 0.000, P = 0.649] = [&W 0.000200] ((57,((17,(67,(60,16))),((71,37),14))),((70,(50,22)),(((11,(36,10)),(13,(12,6))),((54,((43,28),(24,(44,15)))),((63,(31,((59,29),(34,(47,((74,61),(((73,64),(65,35)),26))))))),(((41,((66,38),27)),((40,(39,25)),(55,(49,21)))),((((52,48),20),(53,(23,(42,(19,18))))),((72,(((75,56),((51,46),45)),((8,7),(9,(30,2))))),((68,62),((58,32),((69,(33,5)),(4,3))))))))))),1);
   tree tree_769 [p = 0.000, P = 0.649] = [&W 0.000200] ((57,((17,(67,(60,16))),((71,37),14))),((70,(50,22)),(((11,(36,10)),(13,(12,6))),(54,(((43,28),(24,(44,15))),((63,((59,29),(31,(34,(47,((74,61),(((73,64),(65,35)),26))))))),(((41,((66,38),27)),((40,(39,25)),(55,(49,21)))),((((52,48),20),(53,(23,(42,(19,18))))),((72,(((75,56),((51,46),45)),((8,7),(9,(30,2))))),(62,((58,32),(68,((69,(33,5)),(4,3))))))))))))),1);
   tree tree_770 [p = 0.000, P = 0.649] = [&W 0.000200] (((67,(60,16)),(57,(17,((71,37),14)))),((70,(50,22)),(((36,10),(13,(12,6))),((54,11),(((43,28),(24,(44,15))),((63,(31,((59,29),(34,(47,((74,61),(((73,64),(65,35)),26))))))),(((41,((66,38),27)),((40,(39,25)),(55,(49,21)))),((((52,48),20),(53,(23,(42,(19,18))))),((72,(((75,56),((51,46),45)),((8,7),(9,(30,2))))),(62,((58,32),(68,((69,(33,5)),(4,3))))))))))))),1);
   tree tree_771 [p = 0.000, P = 0.649] = [&W 0.000200] ((57,(17,((71,37),14))),((67,(60,16)),((70,(50,22)),(((11,(36,10)),(13,(12,6))),(((43,28),(24,(44,15))),(54,((63,(31,((59,29),(34,(47,((74,61),(((73,64),(65,35)),26))))))),(((41,((66,38),27)),((40,(39,25)),(55,(49,21)))),((((52,48),20),(53,(23,(42,(19,18))))),((72,(((75,56),((51,46),45)),((8,7),(9,(30,2))))),(68,((62,(58,32)),((69,(33,5)),(4,3))))))))))))),1);
   tree tree_772 [p = 0.000, P = 0.650] = [&W 0.000200] ((70,(50,22)),(((67,(60,16)),(57,(17,((71,37),14)))),((((13,11),(36,10)),(12,6)),(((43,28),(24,(44,15))),(54,((63,(31,((59,29),(34,(47,((74,61),(((73,64),(65,35)),26))))))),(((41,((66,38),27)),((40,(39,25)),(55,(49,21)))),((((52,48),20),(53,(23,(42,(19,18))))),((72,(((75,56),((51,46),45)),((8,7),(9,(30,2))))),((62,(58,32)),(68,((69,(33,5)),(4,3)))))))))))),1);
   tree tree_773 [p = 0.000, P = 0.650] = [&W 0.000200] (57,((17,((71,37),14)),((67,(60,16)),((70,(50,22)),(((11,(36,10)),(13,(12,6))),(54,(((43,28),(24,(44,15))),((63,(31,((59,29),(34,(47,((74,61),((65,((73,64),35)),26))))))),(((41,((66,38),27)),((40,(39,25)),(55,(49,21)))),((((52,48),20),(53,(23,(42,(19,18))))),((72,(((75,56),((51,46),45)),((8,7),(9,(30,2))))),((68,(62,(58,32))),((69,(33,5)),(4,3))))))))))))),1);
   tree tree_774 [p = 0.000, P = 0.650] = [&W 0.000200] ((57,((17,(67,(60,16))),((71,37),14))),((70,(50,22)),(((36,10),((13,11),(12,6))),(54,(((43,28),(24,(44,15))),(((41,((66,38),27)),((40,(39,25)),(55,(49,21)))),((63,(31,((59,29),(34,(47,((74,61),(((73,64),(65,35)),26))))))),((((52,48),20),(53,(23,(42,(19,18))))),((72,(((75,56),((51,46),45)),((8,7),(9,(30,2))))),((62,(58,32)),(68,((69,(33,5)),(4,3)))))))))))),1);
   tree tree_775 [p = 0.000, P = 0.650] = [&W 0.000200] (57,((17,((71,37),14)),((67,(60,16)),((70,(50,22)),((13,((36,10),(11,(12,6)))),((54,((43,28),(24,(44,15)))),((63,(31,((59,29),(34,(47,((74,61),(((73,64),(65,35)),26))))))),(((41,((66,38),27)),((40,(39,25)),(55,(49,21)))),((((52,48),20),(53,(23,(42,(19,18))))),((72,(((75,56),((51,46),45)),((8,7),(9,(30,2))))),(((68,62),(58,32)),((69,(33,5)),(4,3)))))))))))),1);
   tree tree_776 [p = 0.000, P = 0.650] = [&W 0.000200] ((57,((17,(67,(60,16))),((71,37),14))),((70,(50,22)),((54,(11,((36,10),(13,(12,6))))),(((43,28),(24,(44,15))),((63,(31,((59,29),(34,(47,((74,61),(((73,64),(65,35)),26))))))),(((41,((66,38),27)),((40,(39,25)),(55,(49,21)))),((((52,48),20),(53,(23,(42,(19,18))))),((72,(((75,56),((51,46),45)),((8,7),(9,(30,2))))),((62,(58,32)),(68,((69,(33,5)),(4,3))))))))))),1);
   tree tree_777 [p = 0.000, P = 0.651] = [&W 0.000200] (((67,(60,16)),(57,(17,((71,37),14)))),((70,(50,22)),(((36,10),(13,(12,6))),(54,(11,(((43,28),(24,(44,15))),(((41,((66,38),27)),((40,(39,25)),(55,(49,21)))),((63,(31,((59,29),(34,(47,((74,61),(((73,64),(65,35)),26))))))),((((52,48),20),(53,(23,(42,(19,18))))),((72,(((75,56),((51,46),45)),((8,7),(9,(30,2))))),((62,(58,32)),(68,((69,(33,5)),(4,3))))))))))))),1);
   tree tree_778 [p = 0.000, P = 0.651] = [&W 0.000200] ((57,((67,(60,16)),(17,((71,37),14)))),((70,(50,22)),(((11,(36,10)),(13,(12,6))),(54,(((43,28),(24,(44,15))),((63,(31,((59,29),(34,(47,((74,61),(((73,64),(65,35)),26))))))),(((41,((66,38),27)),((40,(39,25)),(55,(49,21)))),((((52,48),20),(53,(23,(42,(19,18))))),((72,(((75,56),((51,46),45)),((8,7),(9,(30,2))))),((58,32),((68,62),((69,(33,5)),(4,3)))))))))))),1);
   tree tree_779 [p = 0.000, P = 0.651] = [&W 0.000200] (((67,(60,16)),(57,(17,((71,37),14)))),((70,(50,22)),(((36,10),(13,(11,(12,6)))),(((43,28),(24,(44,15))),(54,((63,(31,((59,29),(34,(47,((74,61),(((73,64),(65,35)),26))))))),(((41,((66,38),27)),((40,(39,25)),(55,(49,21)))),((((52,48),20),(53,(23,(42,(19,18))))),((72,(((75,56),((51,46),45)),((8,7),(9,(30,2))))),(62,((58,32),(68,((69,(33,5)),(4,3))))))))))))),1);
   tree tree_780 [p = 0.000, P = 0.651] = [&W 0.000200] ((57,((17,(67,(60,16))),((71,37),14))),((70,(50,22)),(((11,(13,(36,10))),(12,6)),(54,(((43,28),(24,(44,15))),((63,(31,((59,29),(34,(47,((74,61),(((73,64),(65,35)),26))))))),(((41,((66,38),27)),((40,(39,25)),(55,(49,21)))),((((52,48),20),(53,(23,(42,(19,18))))),((72,(((75,56),((51,46),45)),((8,7),(9,(30,2))))),((62,(58,32)),(68,((69,(33,5)),(4,3)))))))))))),1);
   tree tree_781 [p = 0.000, P = 0.651] = [&W 0.000200] (57,((17,((71,37),14)),((67,(60,16)),((70,(50,22)),(((13,(36,10)),(11,(12,6))),(54,(((43,28),(24,(44,15))),((63,(31,((59,29),(34,(47,((74,61),(((73,64),(65,35)),26))))))),(((41,((66,38),27)),((40,(39,25)),(55,(49,21)))),((((52,48),20),(53,(23,(42,(19,18))))),((72,(((75,56),((51,46),45)),((8,7),(9,(30,2))))),((58,32),((68,62),((69,(33,5)),(4,3)))))))))))))),1);
   tree tree_782 [p = 0.000, P = 0.652] = [&W 0.000200] ((57,(17,((71,37),14))),((67,(60,16)),((70,(50,22)),((11,((13,(36,10)),(12,6))),(54,(((43,28),(24,(44,15))),((63,(31,((59,29),(34,(47,((74,61),(((73,64),(65,35)),26))))))),(((41,((66,38),27)),((40,(39,25)),(55,(49,21)))),((((52,48),20),(53,(23,(42,(19,18))))),((72,(((75,56),((51,46),45)),((8,7),(9,(30,2))))),((62,(58,32)),(68,((69,(33,5)),(4,3))))))))))))),1);
   tree tree_783 [p = 0.000, P = 0.652] = [&W 0.000200] ((57,((17,(67,(60,16))),((71,37),14))),((70,(50,22)),((11,((36,10),(13,(12,6)))),(54,(((43,28),(24,(44,15))),((63,(31,((59,29),(34,(47,((74,61),(((73,64),(65,35)),26))))))),(((41,((66,38),27)),((40,(39,25)),(55,(49,21)))),((((52,48),20),(53,(23,(42,(19,18))))),((72,(((75,56),((51,46),45)),((8,7),(9,(30,2))))),((58,32),((68,62),((69,(33,5)),(4,3)))))))))))),1);
   tree tree_784 [p = 0.000, P = 0.652] = [&W 0.000200] (57,((17,((71,37),14)),((67,(60,16)),((70,(50,22)),(((11,(13,(36,10))),(12,6)),(54,(((43,28),(24,(44,15))),((63,(31,((59,29),(34,(47,((74,61),(((73,64),(65,35)),26))))))),(((41,((66,38),27)),((40,(39,25)),(55,(49,21)))),((((52,48),20),(53,(23,(42,(19,18))))),((72,(((75,56),((51,46),45)),((8,7),(9,(30,2))))),((62,(58,32)),((69,(33,5)),(68,(4,3)))))))))))))),1);
   tree tree_785 [p = 0.000, P = 0.652] = [&W 0.000200] ((57,((17,(67,(60,16))),((71,37),14))),((70,(50,22)),(((11,(36,10)),(13,(12,6))),(((43,28),(24,(44,15))),(54,((63,(31,((59,29),(34,(47,((74,61),(((73,64),(65,35)),26))))))),(((41,((66,38),27)),((40,(39,25)),(55,(49,21)))),((((52,48),20),(53,(23,(42,(19,18))))),((72,(((75,56),((51,46),45)),((8,7),(9,(30,2))))),((58,32),(62,(68,((69,(33,5)),(4,3))))))))))))),1);
   tree tree_786 [p = 0.000, P = 0.652] = [&W 0.000200] (57,((17,((71,37),14)),((67,(60,16)),((70,(50,22)),((11,((36,10),(13,(12,6)))),(54,(((43,28),(24,(44,15))),(((41,((66,38),27)),((40,(39,25)),(55,(49,21)))),((63,(31,((59,29),(34,(47,((74,61),(((73,64),(65,35)),26))))))),((((52,48),20),(53,(23,(42,(19,18))))),((72,(((75,56),((51,46),45)),((8,7),(9,(30,2))))),((58,32),(62,(68,((69,(33,5)),(4,3))))))))))))))),1);
   tree tree_787 [p = 0.000, P = 0.653] = [&W 0.000200] ((57,((17,(67,(60,16))),((71,37),14))),((70,(50,22)),(((11,(36,10)),(13,(12,6))),(((43,28),(24,(44,15))),(54,((63,(31,((59,29),(34,(47,((74,61),(((73,64),(65,35)),26))))))),(((41,((66,38),27)),((40,(39,25)),(55,(49,21)))),((((52,48),20),(53,(23,(42,(19,18))))),((72,(((75,56),((51,46),45)),((8,7),(9,(30,2))))),((58,32),((68,62),((69,(33,5)),(4,3)))))))))))),1);
   tree tree_788 [p = 0.000, P = 0.653] = [&W 0.000200] ((57,((17,(67,(60,16))),((71,37),14))),((70,(50,22)),((54,(11,((36,10),(13,(12,6))))),(((43,28),(24,(44,15))),(((41,((66,38),27)),((40,(39,25)),(55,(49,21)))),((63,(31,((59,29),(34,(47,((74,61),(((73,64),(65,35)),26))))))),((((52,48),20),(53,(23,(42,(19,18))))),((72,(((75,56),((51,46),45)),((8,7),(9,(30,2))))),((62,(58,32)),(68,((69,(33,5)),(4,3))))))))))),1);
   tree tree_789 [p = 0.000, P = 0.653] = [&W 0.000200] (((17,(67,(60,16))),(57,((71,37),14))),((70,(50,22)),(((11,(36,10)),(13,(12,6))),(54,(((43,28),(24,(44,15))),((63,(31,((59,29),(34,(47,((74,61),(((73,64),(65,35)),26))))))),(((41,((66,38),27)),((40,(39,25)),(55,(49,21)))),((((52,48),20),(53,(23,(42,(19,18))))),((72,(((75,56),((51,46),45)),((8,7),(9,(30,2))))),((62,(58,32)),(68,((69,(33,5)),(4,3)))))))))))),1);
   tree tree_790 [p = 0.000, P = 0.653] = [&W 0.000200] ((70,(50,22)),(((67,(60,16)),(57,(17,((71,37),14)))),((((13,11),(36,10)),(12,6)),(54,(((43,28),(24,(44,15))),((63,(31,((59,29),(34,(47,((74,61),(((73,64),(65,35)),26))))))),(((41,((66,38),27)),((40,(39,25)),(55,(49,21)))),((((52,48),20),(53,(23,(42,(19,18))))),((72,(((75,56),((51,46),45)),((8,7),(9,(30,2))))),((62,(58,32)),(68,((69,(33,5)),(4,3)))))))))))),1);
   tree tree_791 [p = 0.000, P = 0.653] = [&W 0.000200] (57,((17,((71,37),14)),((67,(60,16)),((70,(50,22)),(((11,(36,10)),(13,(12,6))),(((43,28),(24,(44,15))),(54,((63,(31,((59,29),(34,(47,((74,61),(((73,64),35),(65,26)))))))),(((41,((66,38),27)),((40,(39,25)),(55,(49,21)))),((((52,48),20),(53,(23,(42,(19,18))))),((72,(((75,56),((51,46),45)),((8,7),(9,(30,2))))),((62,(58,32)),(68,((69,(33,5)),(4,3)))))))))))))),1);
   tree tree_792 [p = 0.000, P = 0.654] = [&W 0.000200] (((67,(60,16)),(57,(17,((71,37),14)))),((70,(50,22)),(((36,10),(13,(11,(12,6)))),(54,(((43,28),(24,(44,15))),(((41,((66,38),27)),((40,(39,25)),(55,(49,21)))),((63,(31,((59,29),(34,(47,((74,61),(((73,64),(65,35)),26))))))),((((52,48),20),(53,(23,(42,(19,18))))),((72,(((75,56),((51,46),45)),((8,7),(9,(30,2))))),(62,((58,32),(68,((69,(33,5)),(4,3))))))))))))),1);
   tree tree_793 [p = 0.000, P = 0.654] = [&W 0.000200] ((70,(50,22)),(((67,(60,16)),(57,(17,((71,37),14)))),(((11,(36,10)),(13,(12,6))),(54,(((43,28),(24,(44,15))),((63,(31,((59,29),(34,(47,((74,61),(((73,64),35),(65,26)))))))),(((41,((66,38),27)),((40,(39,25)),(55,(49,21)))),((((52,48),20),(53,(23,(42,(19,18))))),((72,(((75,56),((51,46),45)),((8,7),(9,(30,2))))),((62,(58,32)),(68,((69,(33,5)),(4,3)))))))))))),1);
   tree tree_794 [p = 0.000, P = 0.654] = [&W 0.000200] (((67,(60,16)),(57,(17,((71,37),14)))),((70,(50,22)),((13,(11,((36,10),(12,6)))),(((43,28),(24,(44,15))),(54,((63,(31,((59,29),(34,(47,((74,61),(((73,64),(65,35)),26))))))),(((41,((66,38),27)),((40,(39,25)),(55,(49,21)))),((((52,48),20),(53,(23,(42,(19,18))))),((72,(((75,56),((51,46),45)),((8,7),(9,(30,2))))),((62,(58,32)),(68,((69,(33,5)),(4,3)))))))))))),1);
   tree tree_795 [p = 0.000, P = 0.654] = [&W 0.000200] (((67,(60,16)),(57,(17,((71,37),14)))),((70,(50,22)),((13,((36,10),(11,(12,6)))),((54,((43,28),(24,(44,15)))),((63,(31,((59,29),(34,(47,((74,61),(((73,64),(65,35)),26))))))),(((41,((66,38),27)),((40,(39,25)),(55,(49,21)))),((((52,48),20),(53,(23,(42,(19,18))))),((72,(((75,56),((51,46),45)),((8,7),(9,(30,2))))),(62,((58,32),(68,((69,(33,5)),(4,3)))))))))))),1);
   tree tree_796 [p = 0.000, P = 0.654] = [&W 0.000200] ((70,(50,22)),(((67,(60,16)),(57,(17,((71,37),14)))),(((13,(11,(36,10))),(12,6)),(((43,28),(24,(44,15))),(54,((63,(31,((59,29),(34,(47,((74,61),(((73,64),(65,35)),26))))))),(((41,((66,38),27)),((40,(39,25)),(55,(49,21)))),((((52,48),20),(53,(23,(42,(19,18))))),((72,(((75,56),((51,46),45)),((8,7),(9,(30,2))))),((62,(58,32)),(68,((69,(33,5)),(4,3)))))))))))),1);
   tree tree_797 [p = 0.000, P = 0.655] = [&W 0.000200] (((67,(60,16)),(57,(17,((71,37),14)))),((70,(50,22)),(((11,(36,10)),(13,(12,6))),((54,((43,28),(24,(44,15)))),((63,(31,((59,29),(34,(47,((74,61),(((73,64),(65,35)),26))))))),(((41,((66,38),27)),((40,(39,25)),(55,(49,21)))),((((52,48),20),(53,(23,(42,(19,18))))),((72,(((75,56),((51,46),45)),((8,7),(9,(30,2))))),((62,(68,(58,32))),((69,(33,5)),(4,3)))))))))),1);
   tree tree_798 [p = 0.000, P = 0.655] = [&W 0.000200] (((67,(60,16)),(57,(17,((71,37),14)))),((70,(50,22)),((13,(11,((36,10),(12,6)))),(54,(((43,28),(24,(44,15))),((63,(31,((59,29),(34,(47,((74,61),(((73,64),(65,35)),26))))))),(((41,((66,38),27)),((40,(39,25)),(55,(49,21)))),((((52,48),20),(53,(23,(42,(19,18))))),((72,(((75,56),((51,46),45)),((8,7),(9,(30,2))))),((58,32),(62,(68,((69,(33,5)),(4,3))))))))))))),1);
   tree tree_799 [p = 0.000, P = 0.655] = [&W 0.000200] ((70,(50,22)),(((67,(60,16)),(57,(17,((71,37),14)))),(((13,(36,10)),(11,(12,6))),(54,(((43,28),(24,(44,15))),(((41,((66,38),27)),((40,(39,25)),(55,(49,21)))),((63,(31,((59,29),(34,(47,((74,61),(((73,64),(65,35)),26))))))),((((52,48),20),(53,(23,(42,(19,18))))),((72,(((75,56),((51,46),45)),((8,7),(9,(30,2))))),((62,(58,32)),(68,((69,(33,5)),(4,3)))))))))))),1);
   tree tree_800 [p = 0.000, P = 0.655] = [&W 0.000200] ((57,((17,(67,(60,16))),((71,37),14))),((70,(50,22)),((13,((36,10),(11,(12,6)))),(54,(((43,28),(24,(44,15))),((63,(31,((59,29),(34,(47,((74,61),(((73,64),(65,35)),26))))))),(((41,((66,38),27)),((40,(39,25)),(55,(49,21)))),((((52,48),20),(53,(23,(42,(19,18))))),((72,(((75,56),((51,46),45)),((8,7),(9,(30,2))))),((68,(62,(58,32))),((69,(33,5)),(4,3))))))))))),1);
   tree tree_801 [p = 0.000, P = 0.655] = [&W 0.000200] (((67,(60,16)),(57,(17,((71,37),14)))),((70,(50,22)),((54,(11,((36,10),(13,(12,6))))),(((43,28),(24,(44,15))),((63,(31,((59,29),(34,(47,((74,61),(((73,64),(65,35)),26))))))),(((41,((66,38),27)),((40,(39,25)),(55,(49,21)))),((((52,48),20),(53,(23,(42,(19,18))))),((72,(((75,56),((51,46),45)),((8,7),(9,(30,2))))),((58,32),((68,62),((69,(33,5)),(4,3))))))))))),1);
   tree tree_802 [p = 0.000, P = 0.656] = [&W 0.000200] (((67,(60,16)),(57,(17,((71,37),14)))),((70,(50,22)),((13,(11,((36,10),(12,6)))),((54,((43,28),(24,(44,15)))),((63,(31,((59,29),(34,(47,((74,61),(((73,64),(65,35)),26))))))),(((41,((66,38),27)),((40,(39,25)),(55,(49,21)))),((((52,48),20),(53,(23,(42,(19,18))))),((72,(((75,56),((51,46),45)),((8,7),(9,(30,2))))),((62,(58,32)),(68,((69,(33,5)),(4,3))))))))))),1);
   tree tree_803 [p = 0.000, P = 0.656] = [&W 0.000200] (((67,(60,16)),(57,(17,((71,37),14)))),((70,(50,22)),(((36,(11,10)),(13,(12,6))),((54,((43,28),(24,(44,15)))),(((41,((66,38),27)),((40,(39,25)),(55,(49,21)))),((63,(31,((59,29),(34,(47,((74,61),(((73,64),(65,35)),26))))))),((((52,48),20),(53,(23,(42,(19,18))))),((72,(((75,56),((51,46),45)),((8,7),(9,(30,2))))),(62,((58,32),(68,((69,(33,5)),(4,3)))))))))))),1);
   tree tree_804 [p = 0.000, P = 0.656] = [&W 0.000200] (((17,(67,(60,16))),(57,((71,37),14))),((70,(50,22)),((13,((36,10),(11,(12,6)))),(54,(((43,28),(24,(44,15))),(((41,((66,38),27)),((40,(39,25)),(55,(49,21)))),((63,(31,((59,29),(34,(47,((74,61),(((73,64),(65,35)),26))))))),((((52,48),20),(53,(23,(42,(19,18))))),((72,(((75,56),((51,46),45)),((8,7),(9,(30,2))))),((62,(58,32)),(68,((69,(33,5)),(4,3)))))))))))),1);
   tree tree_805 [p = 0.000, P = 0.656] = [&W 0.000200] (57,((17,((71,37),14)),((67,(60,16)),((70,(50,22)),(((11,(36,10)),(13,(12,6))),(54,(((43,28),(24,(44,15))),(((41,((66,38),27)),((40,(39,25)),(55,(49,21)))),((63,((59,29),((34,31),(47,((74,61),(((73,64),(65,35)),26)))))),((((52,48),20),(53,(23,(42,(19,18))))),((72,(((75,56),((51,46),45)),((8,7),(9,(30,2))))),((62,(58,32)),(68,((69,(33,5)),(4,3)))))))))))))),1);
   tree tree_806 [p = 0.000, P = 0.656] = [&W 0.000200] ((57,(17,((71,37),14))),((67,(60,16)),((70,(50,22)),((((36,11),10),(13,(12,6))),(54,(((43,28),(24,(44,15))),(((41,((66,38),27)),((40,(39,25)),(55,(49,21)))),((63,(31,((59,29),(34,(47,((74,61),(((73,64),(65,35)),26))))))),((((52,48),20),(53,(23,(42,(19,18))))),((72,(((75,56),((51,46),45)),((8,7),(9,(30,2))))),((62,(58,32)),(68,((69,(33,5)),(4,3))))))))))))),1);
   tree tree_807 [p = 0.000, P = 0.657] = [&W 0.000200] (57,((17,((71,37),14)),((67,(60,16)),((70,(50,22)),(((11,(36,10)),(13,(12,6))),(54,(((43,28),(24,(44,15))),((63,(31,(34,((59,29),(47,((74,61),(((73,64),(65,35)),26))))))),(((41,((66,38),27)),((40,(39,25)),(55,(49,21)))),((((52,48),20),(53,(23,(42,(19,18))))),((72,(((75,56),((51,46),45)),((8,7),(9,(30,2))))),((62,(58,32)),(68,((69,(33,5)),(4,3)))))))))))))),1);
   tree tree_808 [p = 0.000, P = 0.657] = [&W 0.000200] ((57,((17,(67,(60,16))),((71,37),14))),((70,(50,22)),((13,((36,10),(11,(12,6)))),(54,(((43,28),(24,(44,15))),((63,(31,((59,29),(34,(47,((74,61),(((73,64),(65,35)),26))))))),(((41,((66,38),27)),((40,(39,25)),(55,(49,21)))),((((52,48),20),(53,(23,(42,(19,18))))),((72,(((75,56),((51,46),45)),((8,7),(9,(30,2))))),((58,32),((68,62),((69,(33,5)),(4,3)))))))))))),1);
   tree tree_809 [p = 0.000, P = 0.657] = [&W 0.000200] ((57,(17,((71,37),14))),((67,(60,16)),((70,(50,22)),(((36,10),(13,(11,(12,6)))),(54,(((43,28),(24,(44,15))),(((41,((66,38),27)),((40,(39,25)),(55,(49,21)))),((63,((59,29),(31,(34,(47,((74,61),(((73,64),(65,35)),26))))))),((((52,48),20),(53,(23,(42,(19,18))))),((72,(((75,56),((51,46),45)),((8,7),(9,(30,2))))),((62,(58,32)),(68,((69,(33,5)),(4,3))))))))))))),1);
   tree tree_810 [p = 0.000, P = 0.657] = [&W 0.000200] (57,((17,((71,37),14)),((67,(60,16)),((70,(50,22)),(((36,10),(11,(13,(12,6)))),((54,((43,28),(24,(44,15)))),(((41,((66,38),27)),((40,(39,25)),(55,(49,21)))),((63,(31,((59,29),(34,(47,((74,61),(((73,64),(65,35)),26))))))),((((52,48),20),(53,(23,(42,(19,18))))),((72,(((75,56),((51,46),45)),((8,7),(9,(30,2))))),((62,(58,32)),(68,((69,(33,5)),(4,3))))))))))))),1);
   tree tree_811 [p = 0.000, P = 0.657] = [&W 0.000200] ((57,(17,((71,37),14))),((67,(60,16)),((70,(50,22)),(((11,(36,10)),(13,(12,6))),(((43,28),(24,(44,15))),(54,((63,((59,29),(31,(34,(47,((74,61),(((73,64),(65,35)),26))))))),(((41,((66,38),27)),((40,(39,25)),(55,(49,21)))),((((52,48),20),(53,(23,(42,(19,18))))),((72,(((75,56),((51,46),45)),((8,7),(9,(30,2))))),(62,((58,32),(68,((69,(33,5)),(4,3)))))))))))))),1);
   tree tree_812 [p = 0.000, P = 0.658] = [&W 0.000200] ((57,(17,((71,37),14))),((67,(60,16)),((70,(50,22)),((11,((36,10),(13,(12,6)))),(((43,28),(24,(44,15))),(54,((63,(31,((59,29),(34,(47,((74,61),((65,((73,64),35)),26))))))),(((41,((66,38),27)),((40,(39,25)),(55,(49,21)))),((((52,48),20),(53,(23,(42,(19,18))))),((72,(((75,56),((51,46),45)),((8,7),(9,(30,2))))),((62,(58,32)),(68,((69,(33,5)),(4,3))))))))))))),1);
   tree tree_813 [p = 0.000, P = 0.658] = [&W 0.000200] ((57,((17,(67,(60,16))),((71,37),14))),((70,(50,22)),(((36,10),(11,(13,(12,6)))),(((43,28),(24,(44,15))),(54,(((41,((66,38),27)),((40,(39,25)),(55,(49,21)))),((63,(31,((59,29),(34,(47,((74,61),(((73,64),(65,35)),26))))))),((((52,48),20),(53,(23,(42,(19,18))))),((72,(((75,56),((51,46),45)),((8,7),(9,(30,2))))),((62,(58,32)),(68,((69,(33,5)),(4,3)))))))))))),1);
   tree tree_814 [p = 0.000, P = 0.658] = [&W 0.000200] (((67,(60,16)),(57,(17,((71,37),14)))),((70,(50,22)),((11,((36,10),(13,(12,6)))),(54,(((43,28),(24,(44,15))),((63,(31,((59,29),(34,(47,((74,61),(((73,64),(65,35)),26))))))),(((41,((66,38),27)),((40,(39,25)),(55,(49,21)))),((((52,48),20),(53,(23,(42,(19,18))))),((72,(((75,56),((51,46),45)),((8,7),(9,(30,2))))),(68,((62,(58,32)),((69,(33,5)),(4,3)))))))))))),1);
   tree tree_815 [p = 0.000, P = 0.658] = [&W 0.000200] ((70,(50,22)),(((67,(60,16)),(57,(17,((71,37),14)))),(((36,10),(11,(13,(12,6)))),(((43,28),(24,(44,15))),(54,((63,(31,((59,29),(34,(47,((74,61),(((73,64),(65,35)),26))))))),(((41,((66,38),27)),((40,(39,25)),(55,(49,21)))),((((52,48),20),(53,(23,(42,(19,18))))),((72,(((75,56),((51,46),45)),((8,7),(9,(30,2))))),((62,(58,32)),(68,((69,(33,5)),(4,3)))))))))))),1);
   tree tree_816 [p = 0.000, P = 0.658] = [&W 0.000200] ((57,((17,(67,(60,16))),((71,37),14))),((70,(50,22)),(((13,(36,10)),(11,(12,6))),(((43,28),(24,(44,15))),(54,((63,(31,((59,29),(34,(47,((74,61),(((73,64),(65,35)),26))))))),(((41,((66,38),27)),((40,(39,25)),(55,(49,21)))),((((52,48),20),(53,(23,(42,(19,18))))),((72,(((75,56),((51,46),45)),((8,7),(9,(30,2))))),((62,(58,32)),(68,((69,(33,5)),(4,3)))))))))))),1);
   tree tree_817 [p = 0.000, P = 0.659] = [&W 0.000200] (((67,(60,16)),(57,(17,((71,37),14)))),((70,(50,22)),((11,((36,10),(13,(12,6)))),(54,(((43,28),(24,(44,15))),((63,(31,((59,29),(34,(47,((74,61),(((73,64),(65,35)),26))))))),(((41,((66,38),27)),((40,(39,25)),(55,(49,21)))),((((52,48),20),(53,(23,(42,(19,18))))),((72,(((75,56),((51,46),45)),((8,7),(9,(30,2))))),((62,(68,(58,32))),((69,(33,5)),(4,3))))))))))),1);
   tree tree_818 [p = 0.000, P = 0.659] = [&W 0.000200] (57,((17,((71,37),14)),((67,(60,16)),((70,(50,22)),(((11,(36,10)),(13,(12,6))),((54,((43,28),(24,(44,15)))),(((41,((66,38),27)),((40,(39,25)),(55,(49,21)))),((63,((59,29),(31,(34,(47,((74,61),(((73,64),(65,35)),26))))))),((((52,48),20),(53,(23,(42,(19,18))))),((72,(((75,56),((51,46),45)),((8,7),(9,(30,2))))),((62,(58,32)),(68,((69,(33,5)),(4,3))))))))))))),1);
   tree tree_819 [p = 0.000, P = 0.659] = [&W 0.000200] (((67,(60,16)),(57,(17,((71,37),14)))),((70,(50,22)),((11,((36,10),(13,(12,6)))),(54,(((43,28),(24,(44,15))),((63,((59,29),(31,(34,(47,((74,61),(((73,64),(65,35)),26))))))),(((41,((66,38),27)),((40,(39,25)),(55,(49,21)))),((((52,48),20),(53,(23,(42,(19,18))))),((72,(((75,56),((51,46),45)),((8,7),(9,(30,2))))),(((68,62),(58,32)),((69,(33,5)),(4,3))))))))))),1);
   tree tree_820 [p = 0.000, P = 0.659] = [&W 0.000200] (57,((17,((71,37),14)),((67,(60,16)),((70,(50,22)),(((13,(11,(36,10))),(12,6)),((54,((43,28),(24,(44,15)))),((63,(31,((59,29),(34,(47,((74,61),(((73,64),(65,35)),26))))))),(((41,((66,38),27)),((40,(39,25)),(55,(49,21)))),((((52,48),20),(53,(23,(42,(19,18))))),((72,(((75,56),((51,46),45)),((8,7),(9,(30,2))))),((58,32),(62,(68,((69,(33,5)),(4,3)))))))))))))),1);
   tree tree_821 [p = 0.000, P = 0.659] = [&W 0.000200] (((67,(60,16)),(57,(17,((71,37),14)))),((70,(50,22)),((13,((36,10),(11,(12,6)))),(((43,28),(24,(44,15))),(54,(((41,((66,38),27)),((40,(39,25)),(55,(49,21)))),((63,(31,((59,29),(34,(47,((74,61),(((73,64),(65,35)),26))))))),((((52,48),20),(53,(23,(42,(19,18))))),((72,(((75,56),((51,46),45)),((8,7),(9,(30,2))))),((62,(58,32)),(68,((69,(33,5)),(4,3)))))))))))),1);
   tree tree_822 [p = 0.000, P = 0.660] = [&W 0.000200] ((57,(17,((71,37),14))),((67,(60,16)),((70,(50,22)),(((11,(36,10)),(13,(12,6))),(54,(((43,28),(24,(44,15))),(((41,((66,38),27)),((40,(39,25)),(55,(49,21)))),((63,(31,((59,29),(34,(47,((74,61),(((73,64),(65,35)),26))))))),((((52,48),20),(53,(23,(42,(19,18))))),((72,(((75,56),((51,46),45)),((8,7),(9,(30,2))))),((68,62),((58,32),((69,(33,5)),(4,3))))))))))))),1);
   tree tree_823 [p = 0.000, P = 0.660] = [&W 0.000200] (57,((17,((71,37),14)),((67,(60,16)),((70,(50,22)),(((13,(11,(36,10))),(12,6)),((54,((43,28),(24,(44,15)))),((63,(31,((59,29),(34,(47,((74,61),(((73,64),(65,35)),26))))))),(((41,((66,38),27)),((40,(39,25)),(55,(49,21)))),((((52,48),20),(53,(23,(42,(19,18))))),((72,(((75,56),((51,46),45)),((8,7),(9,(30,2))))),(((68,62),(58,32)),((69,(33,5)),(4,3)))))))))))),1);
   tree tree_824 [p = 0.000, P = 0.660] = [&W 0.000200] (57,((17,((71,37),14)),((67,(60,16)),((70,(50,22)),((((13,11),(36,10)),(12,6)),((54,((43,28),(24,(44,15)))),((63,(31,((59,29),(34,(47,((74,61),(((73,64),(65,35)),26))))))),(((41,((66,38),27)),((40,(39,25)),(55,(49,21)))),((((52,48),20),(53,(23,(42,(19,18))))),((72,(((75,56),((51,46),45)),((8,7),(9,(30,2))))),(((68,62),(58,32)),((69,(33,5)),(4,3)))))))))))),1);
   tree tree_825 [p = 0.000, P = 0.660] = [&W 0.000200] (((67,(60,16)),(57,(17,((71,37),14)))),((70,(50,22)),(((13,(36,10)),(11,(12,6))),(54,(((43,28),(24,(44,15))),(((41,((66,38),27)),((40,(39,25)),(55,(49,21)))),((63,((59,29),(31,(34,(47,((74,61),(((73,64),(65,35)),26))))))),((((52,48),20),(53,(23,(42,(19,18))))),((72,(((75,56),((51,46),45)),((8,7),(9,(30,2))))),(62,((58,32),(68,((69,(33,5)),(4,3))))))))))))),1);
   tree tree_826 [p = 0.000, P = 0.660] = [&W 0.000200] (57,((17,((71,37),14)),((67,(60,16)),((70,(50,22)),((((13,11),(36,10)),(12,6)),(54,(((43,28),(24,(44,15))),((63,(31,((59,29),(34,(47,((74,61),(((73,64),(65,35)),26))))))),(((41,((66,38),27)),((40,(39,25)),(55,(49,21)))),((((52,48),20),(53,(23,(42,(19,18))))),((72,(((75,56),((51,46),45)),((8,7),(9,(30,2))))),(62,((58,32),(68,((69,(33,5)),(4,3))))))))))))))),1);
   tree tree_827 [p = 0.000, P = 0.661] = [&W 0.000200] (57,((17,((71,37),14)),((67,(60,16)),((70,(50,22)),((13,(11,((36,10),(12,6)))),(54,(((43,28),(24,(44,15))),((63,(31,((59,29),(34,(47,((74,61),((65,((73,64),35)),26))))))),(((41,((66,38),27)),((40,(39,25)),(55,(49,21)))),((((52,48),20),(53,(23,(42,(19,18))))),((72,(((75,56),((51,46),45)),((8,7),(9,(30,2))))),((62,(58,32)),(68,((69,(33,5)),(4,3)))))))))))))),1);
   tree tree_828 [p = 0.000, P = 0.661] = [&W 0.000200] ((57,(17,((71,37),14))),((67,(60,16)),((70,(50,22)),((13,(11,((36,10),(12,6)))),(54,(((43,28),(24,(44,15))),((63,(31,((59,29),(34,(47,((74,61),(((73,64),(65,35)),26))))))),(((41,((66,38),27)),((40,(39,25)),(55,(49,21)))),((((52,48),20),(53,(23,(42,(19,18))))),((72,(((75,56),((51,46),45)),((8,7),(9,(30,2))))),((58,32),(62,(68,((69,(33,5)),(4,3)))))))))))))),1);
   tree tree_829 [p = 0.000, P = 0.661] = [&W 0.000200] (57,((17,((71,37),14)),((67,(60,16)),((70,(50,22)),(((11,(36,10)),(13,(12,6))),(((43,28),(24,(44,15))),(54,((63,(31,((34,(59,29)),(47,((74,61),(((73,64),(65,35)),26)))))),(((41,((66,38),27)),((40,(39,25)),(55,(49,21)))),((((52,48),20),(53,(23,(42,(19,18))))),((72,(((75,56),((51,46),45)),((8,7),(9,(30,2))))),((62,(58,32)),(68,((69,(33,5)),(4,3)))))))))))))),1);
   tree tree_830 [p = 0.000, P = 0.661] = [&W 0.000200] (57,((17,((71,37),14)),((67,(60,16)),((70,(50,22)),(((11,(36,10)),(13,(12,6))),(54,(((43,28),(24,(44,15))),(((41,((66,38),27)),((40,(39,25)),(55,(49,21)))),((63,(31,((59,29),(34,(47,((74,61),(((73,64),35),(65,26)))))))),((((52,48),20),(53,(23,(42,(19,18))))),((72,(((75,56),((51,46),45)),((8,7),(9,(30,2))))),((62,(58,32)),(68,((69,(33,5)),(4,3)))))))))))))),1);
   tree tree_831 [p = 0.000, P = 0.661] = [&W 0.000200] (((67,(60,16)),(57,(17,((71,37),14)))),((70,(50,22)),(((11,(36,10)),(13,(12,6))),(54,(((43,28),(24,(44,15))),((63,(31,((59,29),(34,((74,61),(47,(((73,64),(65,35)),26))))))),(((41,((66,38),27)),((40,(39,25)),(55,(49,21)))),((((52,48),20),(53,(23,(42,(19,18))))),((72,(((75,56),((51,46),45)),((8,7),(9,(30,2))))),((58,32),(62,(68,((69,(33,5)),(4,3))))))))))))),1);
   tree tree_832 [p = 0.000, P = 0.662] = [&W 0.000200] (((67,(60,16)),(57,(17,((71,37),14)))),((70,(50,22)),((54,(11,(13,(36,10)))),(((43,28),(24,(44,15))),((63,(31,((59,29),(34,(47,((74,61),(((73,64),(65,35)),26))))))),(((41,((66,38),27)),((40,(39,25)),(55,(49,21)))),((((52,48),20),(53,(23,(42,(19,18))))),((12,6),((72,(((75,56),((51,46),45)),((8,7),(9,(30,2))))),((62,(58,32)),(68,((69,(33,5)),(4,3)))))))))))),1);
   tree tree_833 [p = 0.000, P = 0.662] = [&W 0.000200] ((70,(50,22)),(((67,(60,16)),(57,(17,((71,37),14)))),(((36,10),(11,(13,(12,6)))),(54,(((43,28),(24,(44,15))),((63,(31,((59,29),(34,(47,((74,61),(((73,64),(65,35)),26))))))),(((41,((66,38),27)),((40,(39,25)),(55,(49,21)))),((((52,48),20),(53,(23,(42,(19,18))))),((72,(((75,56),((51,46),45)),((8,7),(9,(30,2))))),(((68,62),(58,32)),((69,(33,5)),(4,3))))))))))),1);
   tree tree_834 [p = 0.000, P = 0.662] = [&W 0.000200] (((67,(60,16)),(57,(17,((71,37),14)))),((70,(50,22)),(((13,(11,(36,10))),(12,6)),(54,(((43,28),(24,(44,15))),((63,(31,((59,29),(34,(47,((74,61),(((73,64),(65,35)),26))))))),(((41,((66,38),27)),((40,(39,25)),(55,(49,21)))),((((52,48),20),(53,(23,(42,(19,18))))),((72,(((75,56),((51,46),45)),((8,7),(9,(30,2))))),((68,62),((58,32),((69,(33,5)),(4,3)))))))))))),1);
   tree tree_835 [p = 0.000, P = 0.662] = [&W 0.000200] ((70,(50,22)),(((67,(60,16)),(57,(17,((71,37),14)))),((13,((36,10),(11,(12,6)))),(54,(((43,28),(24,(44,15))),((63,(31,((59,29),(34,(47,((74,61),(((73,64),(65,35)),26))))))),(((41,((66,38),27)),((40,(39,25)),(55,(49,21)))),((((52,48),20),(53,(23,(42,(19,18))))),((72,(((75,56),((51,46),45)),((8,7),(9,(30,2))))),((58,32),(62,(68,((69,(33,5)),(4,3))))))))))))),1);
   tree tree_836 [p = 0.000, P = 0.662] = [&W 0.000200] (((67,(60,16)),(57,(17,((71,37),14)))),((70,(50,22)),((11,((36,10),(13,(12,6)))),(((43,28),(24,(44,15))),(54,((63,((59,29),(31,(34,(47,((74,61),(((73,64),(65,35)),26))))))),(((41,((66,38),27)),((40,(39,25)),(55,(49,21)))),((((52,48),20),(53,(23,(42,(19,18))))),((72,(((75,56),((51,46),45)),((8,7),(9,(30,2))))),((62,(58,32)),(68,((69,(33,5)),(4,3)))))))))))),1);
   tree tree_837 [p = 0.000, P = 0.663] = [&W 0.000200] (((67,(60,16)),(57,(17,((71,37),14)))),((70,(50,22)),((13,(11,(36,10))),(54,(((43,28),(24,(44,15))),((63,(31,((59,29),(34,(47,((74,61),(((73,64),(65,35)),26))))))),(((41,((66,38),27)),((40,(39,25)),(55,(49,21)))),((((52,48),20),(53,(23,(42,(19,18))))),(((12,6),(72,(((75,56),((51,46),45)),((8,7),(9,(30,2)))))),((62,(58,32)),(68,((69,(33,5)),(4,3)))))))))))),1);
   tree tree_838 [p = 0.000, P = 0.663] = [&W 0.000200] (((67,(60,16)),(57,(17,((71,37),14)))),((70,(50,22)),(((11,(36,10)),(13,(12,6))),((54,((43,28),(24,(44,15)))),((63,(31,((59,29),(34,(47,((74,61),((65,((73,64),35)),26))))))),(((41,((66,38),27)),((40,(39,25)),(55,(49,21)))),((((52,48),20),(53,(23,(42,(19,18))))),((72,(((75,56),((51,46),45)),((8,7),(9,(30,2))))),(62,((58,32),(68,((69,(33,5)),(4,3)))))))))))),1);
   tree tree_839 [p = 0.000, P = 0.663] = [&W 0.000200] (((67,(60,16)),(57,(17,((71,37),14)))),((70,(50,22)),(((11,(36,10)),(13,(12,6))),(54,(((43,28),(24,(44,15))),(((41,((66,38),27)),((40,(39,25)),(55,(49,21)))),((63,(31,(34,((59,29),(47,((74,61),(((73,64),(65,35)),26))))))),((((52,48),20),(53,(23,(42,(19,18))))),((72,(((75,56),((51,46),45)),((8,7),(9,(30,2))))),((62,(58,32)),(68,((69,(33,5)),(4,3)))))))))))),1);
   tree tree_840 [p = 0.000, P = 0.663] = [&W 0.000200] (57,((17,((71,37),14)),((67,(60,16)),((70,(50,22)),((13,(11,((36,10),(12,6)))),((54,((43,28),(24,(44,15)))),((63,(31,((59,29),(34,(47,((74,61),(((73,64),(65,35)),26))))))),(((41,((66,38),27)),((40,(39,25)),(55,(49,21)))),((((52,48),20),(53,(23,(42,(19,18))))),((72,(((75,56),((51,46),45)),((8,7),(9,(30,2))))),(62,((58,32),(68,((69,(33,5)),(4,3)))))))))))))),1);
   tree tree_841 [p = 0.000, P = 0.663] = [&W 0.000200] ((70,(50,22)),(((67,(60,16)),(57,(17,((71,37),14)))),(((13,(11,(36,10))),(12,6)),(54,(((43,28),(24,(44,15))),(((41,((66,38),27)),((40,(39,25)),(55,(49,21)))),((63,(31,((59,29),(34,(47,((74,61),(((73,64),(65,35)),26))))))),((((52,48),20),(53,(23,(42,(19,18))))),((72,(((75,56),((51,46),45)),((8,7),(9,(30,2))))),(62,((58,32),(68,((69,(33,5)),(4,3))))))))))))),1);
   tree tree_842 [p = 0.000, P = 0.664] = [&W 0.000200] ((70,(50,22)),(((67,(60,16)),(57,(17,((71,37),14)))),((13,((36,10),(11,(12,6)))),(((43,28),(24,(44,15))),(54,((63,(31,((59,29),(34,(47,((74,61),(((73,64),(65,35)),26))))))),(((41,((66,38),27)),((40,(39,25)),(55,(49,21)))),((((52,48),20),(53,(23,(42,(19,18))))),((72,(((75,56),((51,46),45)),((8,7),(9,(30,2))))),((62,(58,32)),(68,((69,(33,5)),(4,3)))))))))))),1);
   tree tree_843 [p = 0.000, P = 0.664] = [&W 0.000200] (57,((17,((71,37),14)),((67,(60,16)),((70,(50,22)),(((11,(36,10)),(13,(12,6))),(54,(((43,28),(24,(44,15))),((63,((59,29),(31,(34,(47,((74,61),(((73,64),(65,35)),26))))))),(((41,((66,38),27)),((40,(39,25)),(55,(49,21)))),((((52,48),20),(53,(23,(42,(19,18))))),((72,(((75,56),((51,46),45)),((8,7),(9,(30,2))))),((68,(62,(58,32))),((69,(33,5)),(4,3))))))))))))),1);
   tree tree_844 [p = 0.000, P = 0.664] = [&W 0.000200] (57,((17,((71,37),14)),((67,(60,16)),((70,(50,22)),(((36,10),(11,(13,(12,6)))),(((43,28),(24,(44,15))),(54,(((41,((66,38),27)),((40,(39,25)),(55,(49,21)))),((63,(31,((59,29),(34,(47,((74,61),(((73,64),(65,35)),26))))))),((((52,48),20),(53,(23,(42,(19,18))))),((72,(((75,56),((51,46),45)),((8,7),(9,(30,2))))),((62,(58,32)),(68,((69,(33,5)),(4,3)))))))))))))),1);
   tree tree_845 [p = 0.000, P = 0.664] = [&W 0.000200] (57,((17,((71,37),14)),((67,(60,16)),((70,(50,22)),(((11,(36,10)),(13,(12,6))),((54,((43,28),(24,(44,15)))),(((41,((66,38),27)),((40,(39,25)),(55,(49,21)))),((63,(31,((59,29),(34,(47,((74,61),(((73,64),(65,35)),26))))))),((((52,48),20),(53,(23,(42,(19,18))))),((72,(((75,56),((51,46),45)),((8,7),(9,(30,2))))),(62,((58,32),(68,((69,(33,5)),(4,3)))))))))))))),1);
   tree tree_846 [p = 0.000, P = 0.664] = [&W 0.000200] ((57,((67,(60,16)),(17,((71,37),14)))),((70,(50,22)),((11,((36,10),(13,(12,6)))),(54,(((43,28),(24,(44,15))),((63,(31,((59,29),(34,(47,((74,61),(((73,64),(65,35)),26))))))),(((41,((66,38),27)),((40,(39,25)),(55,(49,21)))),((((52,48),20),(53,(23,(42,(19,18))))),((72,(((75,56),((51,46),45)),((8,7),(9,(30,2))))),((62,(68,(58,32))),((69,(33,5)),(4,3))))))))))),1);
   tree tree_847 [p = 0.000, P = 0.665] = [&W 0.000200] (57,((17,((71,37),14)),((67,(60,16)),((70,(50,22)),((11,((36,10),(13,(12,6)))),(((43,28),(24,(44,15))),(54,((63,(31,((59,29),(34,(47,((74,61),(((73,64),(65,35)),26))))))),(((41,((66,38),27)),((40,(39,25)),(55,(49,21)))),((((52,48),20),(53,(23,(42,(19,18))))),((72,(((75,56),((51,46),45)),((8,7),(9,(30,2))))),((62,(68,(58,32))),((69,(33,5)),(4,3))))))))))))),1);
   tree tree_848 [p = 0.000, P = 0.665] = [&W 0.000200] ((57,(17,((71,37),14))),((67,(60,16)),((70,(50,22)),(((11,(36,10)),(13,(12,6))),(54,(((43,28),(24,(44,15))),((63,(31,((34,(59,29)),(47,((74,61),(((73,64),(65,35)),26)))))),(((41,((66,38),27)),((40,(39,25)),(55,(49,21)))),((((52,48),20),(53,(23,(42,(19,18))))),((72,(((75,56),((51,46),45)),((8,7),(9,(30,2))))),((62,(58,32)),(68,((69,(33,5)),(4,3))))))))))))),1);
   tree tree_849 [p = 0.000, P = 0.665] = [&W 0.000200] (((67,(60,16)),(57,(17,((71,37),14)))),((70,(50,22)),(((11,(36,10)),(13,(12,6))),(((43,28),(24,(44,15))),(54,((63,(31,((59,29),(34,(47,((74,61),(((73,64),(65,35)),26))))))),(((41,((66,38),27)),((40,(39,25)),(55,(49,21)))),((((52,48),20),(53,(23,(42,(19,18))))),((72,(((75,56),((51,46),45)),((8,7),(9,(30,2))))),((62,(58,32)),((69,(33,5)),(68,(4,3)))))))))))),1);
   tree tree_850 [p = 0.000, P = 0.665] = [&W 0.000200] (57,((17,((71,37),14)),((67,(60,16)),((70,(50,22)),((11,((36,10),(13,(12,6)))),(((43,28),(24,(44,15))),(54,((63,(31,((59,29),(34,(47,((74,61),((65,((73,64),35)),26))))))),(((41,((66,38),27)),((40,(39,25)),(55,(49,21)))),((((52,48),20),(53,(23,(42,(19,18))))),((72,(((75,56),((51,46),45)),((8,7),(9,(30,2))))),((62,(58,32)),(68,((69,(33,5)),(4,3)))))))))))))),1);
   tree tree_851 [p = 0.000, P = 0.665] = [&W 0.000200] (57,((17,((71,37),14)),((67,(60,16)),((70,(50,22)),((13,((11,(36,10)),(12,6))),(54,(((43,28),(24,(44,15))),((63,((59,29),(31,(34,(47,((74,61),(((73,64),(65,35)),26))))))),(((41,((66,38),27)),((40,(39,25)),(55,(49,21)))),((((52,48),20),(53,(23,(42,(19,18))))),((72,(((75,56),((51,46),45)),((8,7),(9,(30,2))))),((62,(58,32)),(68,((69,(33,5)),(4,3)))))))))))))),1);
   tree tree_852 [p = 0.000, P = 0.666] = [&W 0.000200] (((67,(60,16)),(57,(17,((71,37),14)))),((70,(50,22)),((54,(11,((36,10),(13,(12,6))))),(((43,28),(24,(44,15))),((63,(31,((59,29),(34,(47,((74,61),(((73,64),(65,35)),26))))))),(((41,((66,38),27)),((40,(39,25)),(55,(49,21)))),((((52,48),20),(53,(23,(42,(19,18))))),((72,(((75,56),((51,46),45)),((8,7),(9,(30,2))))),((58,32),(62,(68,((69,(33,5)),(4,3)))))))))))),1);
   tree tree_853 [p = 0.000, P = 0.666] = [&W 0.000200] (((67,(60,16)),(57,(17,((71,37),14)))),((70,(50,22)),((54,(11,((36,10),(13,(12,6))))),(((43,28),(24,(44,15))),((63,(31,((59,29),(34,(47,((74,61),((65,((73,64),35)),26))))))),(((41,((66,38),27)),((40,(39,25)),(55,(49,21)))),((((52,48),20),(53,(23,(42,(19,18))))),((72,(((75,56),((51,46),45)),((8,7),(9,(30,2))))),((62,(58,32)),(68,((69,(33,5)),(4,3))))))))))),1);
   tree tree_854 [p = 0.000, P = 0.666] = [&W 0.000200] (((67,(60,16)),(57,(17,(37,(71,14))))),((70,(50,22)),(((11,(36,10)),(13,(12,6))),(((43,28),(24,(44,15))),(54,((63,(31,((59,29),(34,(47,((74,61),(((73,64),(65,35)),26))))))),(((41,((66,38),27)),((40,(39,25)),(55,(49,21)))),((((52,48),20),(53,(23,(42,(19,18))))),((72,(((75,56),((51,46),45)),((8,7),(9,(30,2))))),(((68,62),(58,32)),((69,(33,5)),(4,3))))))))))),1);
   tree tree_855 [p = 0.000, P = 0.666] = [&W 0.000200] ((57,((17,(67,(60,16))),((71,37),14))),((70,(50,22)),((13,((11,(36,10)),(12,6))),(54,(((43,28),(24,(44,15))),(((41,((66,38),27)),((40,(39,25)),(55,(49,21)))),((63,(31,((59,29),(34,(47,((74,61),(((73,64),(65,35)),26))))))),((((52,48),20),(53,(23,(42,(19,18))))),((72,(((75,56),((51,46),45)),((8,7),(9,(30,2))))),(62,((58,32),(68,((69,(33,5)),(4,3))))))))))))),1);
   tree tree_856 [p = 0.000, P = 0.666] = [&W 0.000200] (((67,(60,16)),(57,(17,((71,37),14)))),((70,(50,22)),(((11,(13,(36,10))),(12,6)),(54,(((43,28),(24,(44,15))),((63,(31,((59,29),(34,(47,((74,61),(((73,64),(65,35)),26))))))),(((41,((66,38),27)),((40,(39,25)),(55,(49,21)))),((((52,48),20),(53,(23,(42,(19,18))))),((72,(((75,56),((51,46),45)),((8,7),(9,(30,2))))),(((68,62),(58,32)),((69,(33,5)),(4,3))))))))))),1);
   tree tree_857 [p = 0.000, P = 0.667] = [&W 0.000200] (((67,(60,16)),(57,(17,((71,37),14)))),((70,(50,22)),(((13,(11,(36,10))),(12,6)),(((43,28),(24,(44,15))),(54,(((41,((66,38),27)),((40,(39,25)),(55,(49,21)))),((63,(31,((59,29),(34,(47,((74,61),(((73,64),(65,35)),26))))))),((((52,48),20),(53,(23,(42,(19,18))))),((72,(((75,56),((51,46),45)),((8,7),(9,(30,2))))),((62,(58,32)),(68,((69,(33,5)),(4,3)))))))))))),1);
   tree tree_858 [p = 0.000, P = 0.667] = [&W 0.000200] ((57,((67,(60,16)),(17,((71,37),14)))),((70,(50,22)),((11,((36,10),(13,(12,6)))),(54,(((43,28),(24,(44,15))),((63,(31,((59,29),(34,(47,((74,61),(((73,64),(65,35)),26))))))),(((41,((66,38),27)),((40,(39,25)),(55,(49,21)))),((((52,48),20),(53,(23,(42,(19,18))))),((72,(((75,56),((51,46),45)),((8,7),(9,(30,2))))),(((68,62),(58,32)),((69,(33,5)),(4,3))))))))))),1);
   tree tree_859 [p = 0.000, P = 0.667] = [&W 0.000200] ((57,((67,(60,16)),(17,((71,37),14)))),((70,(50,22)),((11,((36,10),(13,(12,6)))),((54,((43,28),(24,(44,15)))),((63,(31,((59,29),(34,(47,((74,61),(((73,64),(65,35)),26))))))),(((41,((66,38),27)),((40,(39,25)),(55,(49,21)))),((((52,48),20),(53,(23,(42,(19,18))))),((72,(((75,56),((51,46),45)),((8,7),(9,(30,2))))),((62,(58,32)),(68,((69,(33,5)),(4,3))))))))))),1);
   tree tree_860 [p = 0.000, P = 0.667] = [&W 0.000200] (57,((17,((71,37),14)),((67,(60,16)),((70,(50,22)),((11,((36,10),(13,(12,6)))),(54,(((43,28),(24,(44,15))),((63,(31,((59,29),(34,(47,((74,61),(((73,64),(65,35)),26))))))),(((41,((66,38),27)),((40,(39,25)),(55,(49,21)))),((((52,48),20),(53,(23,(42,(19,18))))),((72,(((75,56),((51,46),45)),((8,7),(9,(30,2))))),(68,((62,(58,32)),((69,(33,5)),(4,3)))))))))))))),1);
   tree tree_861 [p = 0.000, P = 0.667] = [&W 0.000200] ((57,(17,((71,37),14))),((67,(60,16)),((70,(50,22)),(((36,(11,10)),(13,(12,6))),(54,(((43,28),(24,(44,15))),((63,(31,((59,29),(34,(47,((74,61),(((73,64),(65,35)),26))))))),(((41,((66,38),27)),((40,(39,25)),(55,(49,21)))),((((52,48),20),(53,(23,(42,(19,18))))),((72,(((75,56),((51,46),45)),((8,7),(9,(30,2))))),(62,((58,32),(68,((69,(33,5)),(4,3)))))))))))))),1);
   tree tree_862 [p = 0.000, P = 0.668] = [&W 0.000200] (((67,(60,16)),(57,(17,((71,37),14)))),((70,(50,22)),(((11,(36,10)),(13,(12,6))),(54,(((43,28),(24,(44,15))),((63,(31,((59,29),(34,(47,((74,61),(((73,64),(65,35)),26))))))),(((41,((66,38),27)),((40,(39,25)),(55,(49,21)))),((((52,48),20),(53,(23,(42,(19,18))))),((72,((56,(75,((51,46),45))),((8,7),(9,(30,2))))),((62,(58,32)),(68,((69,(33,5)),(4,3)))))))))))),1);
   tree tree_863 [p = 0.000, P = 0.668] = [&W 0.000200] ((57,(17,((71,37),14))),((67,(60,16)),((70,(50,22)),((11,(13,((36,10),(12,6)))),(54,(((43,28),(24,(44,15))),(((41,((66,38),27)),((40,(39,25)),(55,(49,21)))),((63,(31,((59,29),(34,(47,((74,61),(((73,64),(65,35)),26))))))),((((52,48),20),(53,(23,(42,(19,18))))),((72,(((75,56),((51,46),45)),((8,7),(9,(30,2))))),((62,(58,32)),(68,((69,(33,5)),(4,3))))))))))))),1);
   tree tree_864 [p = 0.000, P = 0.668] = [&W 0.000200] (((67,(60,16)),(57,(17,((71,37),14)))),((70,(50,22)),((11,((36,10),(13,(12,6)))),(54,(((43,28),(24,(44,15))),((63,(31,((59,29),(34,(47,((74,61),((65,((73,64),35)),26))))))),(((41,((66,38),27)),((40,(39,25)),(55,(49,21)))),((((52,48),20),(53,(23,(42,(19,18))))),((72,(((75,56),((51,46),45)),((8,7),(9,(30,2))))),(((68,62),(58,32)),((69,(33,5)),(4,3))))))))))),1);
   tree tree_865 [p = 0.000, P = 0.668] = [&W 0.000200] ((57,((17,(67,(60,16))),((71,37),14))),((70,(50,22)),((13,((11,(36,10)),(12,6))),((54,((43,28),(24,(44,15)))),((63,(31,((59,29),(34,(47,((74,61),(((73,64),(65,35)),26))))))),(((41,((66,38),27)),((40,(39,25)),(55,(49,21)))),((((52,48),20),(53,(23,(42,(19,18))))),((72,(((75,56),((51,46),45)),((8,7),(9,(30,2))))),((62,(58,32)),(68,((69,(33,5)),(4,3))))))))))),1);
   tree tree_866 [p = 0.000, P = 0.668] = [&W 0.000200] (57,((17,((71,37),14)),((67,(60,16)),((70,(50,22)),((11,(13,((36,10),(12,6)))),(54,(((43,28),(24,(44,15))),((63,(31,((59,29),(34,(47,((74,61),(((73,64),(65,35)),26))))))),(((41,((66,38),27)),((40,(39,25)),(55,(49,21)))),((((52,48),20),(53,(23,(42,(19,18))))),((72,(((75,56),((51,46),45)),((8,7),(9,(30,2))))),((68,62),((58,32),((69,(33,5)),(4,3)))))))))))))),1);
   tree tree_867 [p = 0.000, P = 0.669] = [&W 0.000200] (((67,(60,16)),(57,(17,((71,37),14)))),((70,(50,22)),((((36,11),10),(13,(12,6))),(54,(((43,28),(24,(44,15))),((63,(31,((59,29),(34,(47,((74,61),(((73,64),(65,35)),26))))))),(((41,((66,38),27)),((40,(39,25)),(55,(49,21)))),((((52,48),20),(53,(23,(42,(19,18))))),((72,(((75,56),((51,46),45)),((8,7),(9,(30,2))))),((68,62),((58,32),((69,(33,5)),(4,3)))))))))))),1);
   tree tree_868 [p = 0.000, P = 0.669] = [&W 0.000200] (((67,(60,16)),(57,(17,((71,37),14)))),((70,(50,22)),(((11,(36,10)),(13,(12,6))),(54,(((43,28),(24,(44,15))),((63,((59,29),(31,(34,(47,((74,61),((65,((73,64),35)),26))))))),(((41,((66,38),27)),((40,(39,25)),(55,(49,21)))),((((52,48),20),(53,(23,(42,(19,18))))),((72,(((75,56),((51,46),45)),((8,7),(9,(30,2))))),(62,((58,32),(68,((69,(33,5)),(4,3))))))))))))),1);
   tree tree_869 [p = 0.000, P = 0.669] = [&W 0.000200] ((70,(50,22)),(((67,(60,16)),(57,(17,((71,37),14)))),(((36,10),(11,(13,(12,6)))),(54,(((43,28),(24,(44,15))),(((41,((66,38),27)),((40,(39,25)),(55,(49,21)))),((63,(31,((59,29),(34,(47,((74,61),(((73,64),(65,35)),26))))))),((((52,48),20),(53,(23,(42,(19,18))))),((72,(((75,56),((51,46),45)),((8,7),(9,(30,2))))),((62,(58,32)),(68,((69,(33,5)),(4,3)))))))))))),1);
   tree tree_870 [p = 0.000, P = 0.669] = [&W 0.000200] (((67,(60,16)),(57,(17,((71,37),14)))),((70,(50,22)),((54,(11,((36,10),(13,(12,6))))),(((43,28),(24,(44,15))),(((41,((66,38),27)),((40,(39,25)),(55,(49,21)))),((63,(31,((59,29),(34,(47,((74,61),(((73,64),(65,35)),26))))))),((((52,48),20),(53,(23,(42,(19,18))))),((72,(((75,56),((51,46),45)),((8,7),(9,(30,2))))),(((68,62),(58,32)),((69,(33,5)),(4,3)))))))))),1);
   tree tree_871 [p = 0.000, P = 0.669] = [&W 0.000200] (57,((17,((71,37),14)),((67,(60,16)),((70,(50,22)),(((36,10),(11,(13,(12,6)))),(((43,28),(24,(44,15))),(54,((63,((59,29),(31,(34,(47,((74,61),(((73,64),(65,35)),26))))))),(((41,((66,38),27)),((40,(39,25)),(55,(49,21)))),((((52,48),20),(53,(23,(42,(19,18))))),((72,(((75,56),((51,46),45)),((8,7),(9,(30,2))))),((62,(58,32)),(68,((69,(33,5)),(4,3)))))))))))))),1);
   tree tree_872 [p = 0.000, P = 0.670] = [&W 0.000200] (57,((17,((71,37),14)),((67,(60,16)),((70,(50,22)),(((11,(36,10)),(13,(12,6))),(54,(((43,28),(24,(44,15))),((63,((31,(59,29)),(34,(47,((74,61),(((73,64),(65,35)),26)))))),(((41,((66,38),27)),((40,(39,25)),(55,(49,21)))),((((52,48),20),(53,(23,(42,(19,18))))),((72,(((75,56),((51,46),45)),((8,7),(9,(30,2))))),((62,(58,32)),(68,((69,(33,5)),(4,3)))))))))))))),1);
   tree tree_873 [p = 0.000, P = 0.670] = [&W 0.000200] (((67,(60,16)),(57,(17,((71,37),14)))),((70,(50,22)),((11,((36,10),(13,(12,6)))),((54,((43,28),(24,(44,15)))),(((41,((66,38),27)),((40,(39,25)),(55,(49,21)))),((63,(31,((59,29),(34,(47,((74,61),((65,((73,64),35)),26))))))),((((52,48),20),(53,(23,(42,(19,18))))),((72,(((75,56),((51,46),45)),((8,7),(9,(30,2))))),(62,((58,32),(68,((69,(33,5)),(4,3)))))))))))),1);
   tree tree_874 [p = 0.000, P = 0.670] = [&W 0.000200] ((((67,60),16),(57,(17,((71,37),14)))),((70,(50,22)),(((11,(36,10)),(13,(12,6))),(54,(((43,28),(24,(44,15))),((63,(31,((59,29),(34,(47,((74,61),(((73,64),(65,35)),26))))))),(((41,((66,38),27)),((40,(39,25)),(55,(49,21)))),((((52,48),20),(53,(23,(42,(19,18))))),((72,(((75,56),((51,46),45)),((8,7),(9,(30,2))))),((62,(58,32)),(68,((69,(33,5)),(4,3)))))))))))),1);
   tree tree_875 [p = 0.000, P = 0.670] = [&W 0.000200] ((57,((17,(67,(60,16))),((71,37),14))),((70,(50,22)),(((13,(11,(36,10))),(12,6)),(54,(((43,28),(24,(44,15))),(((41,((66,38),27)),((40,(39,25)),(55,(49,21)))),((63,(31,((59,29),(34,(47,((74,61),(((73,64),(65,35)),26))))))),((((52,48),20),(53,(23,(42,(19,18))))),((72,(((75,56),((51,46),45)),((8,7),(9,(30,2))))),((58,32),((68,62),((69,(33,5)),(4,3)))))))))))),1);
   tree tree_876 [p = 0.000, P = 0.670] = [&W 0.000200] ((70,(50,22)),(((67,(60,16)),(57,(17,((71,37),14)))),(((13,(11,(36,10))),(12,6)),(54,(((43,28),(24,(44,15))),(((41,((66,38),27)),((40,(39,25)),(55,(49,21)))),((63,(31,((59,29),(34,(47,((74,61),(((73,64),(65,35)),26))))))),((((52,48),20),(53,(23,(42,(19,18))))),((72,(((75,56),((51,46),45)),((8,7),(9,(30,2))))),((58,32),(62,(68,((69,(33,5)),(4,3))))))))))))),1);
   tree tree_877 [p = 0.000, P = 0.671] = [&W 0.000200] ((57,(17,((71,37),14))),((67,(60,16)),((70,(50,22)),((11,((36,10),(13,(12,6)))),((54,((43,28),(24,(44,15)))),((63,(31,((59,29),(34,(47,((74,61),(((73,64),(65,35)),26))))))),(((41,((66,38),27)),((40,(39,25)),(55,(49,21)))),((((52,48),20),(53,(23,(42,(19,18))))),((72,(((75,56),((51,46),45)),((8,7),(9,(30,2))))),(62,((58,32),(68,((69,(33,5)),(4,3))))))))))))),1);
   tree tree_878 [p = 0.000, P = 0.671] = [&W 0.000200] (57,((17,((71,37),14)),((67,(60,16)),((70,(50,22)),((54,((11,(36,10)),(13,(12,6)))),(((43,28),(24,(44,15))),((63,(31,((59,29),(34,(47,((74,61),(((73,64),(65,35)),26))))))),(((41,((66,38),27)),((40,(39,25)),(55,(49,21)))),((((52,48),20),(53,(23,(42,(19,18))))),((72,(((75,56),((51,46),45)),((8,7),(9,(30,2))))),(62,((58,32),(68,((69,(33,5)),(4,3)))))))))))))),1);
   tree tree_879 [p = 0.000, P = 0.671] = [&W 0.000200] (57,((17,((71,37),14)),((67,(60,16)),((70,(50,22)),(((36,10),(13,(11,(12,6)))),(54,(((43,28),(24,(44,15))),((63,(31,((59,29),(34,(47,((74,61),(((73,64),(65,35)),26))))))),(((41,((66,38),27)),((40,(39,25)),(55,(49,21)))),((((52,48),20),(53,(23,(42,(19,18))))),((72,(((75,56),((51,46),45)),((8,7),(9,(30,2))))),((62,(58,32)),((69,(33,5)),(68,(4,3)))))))))))))),1);
   tree tree_880 [p = 0.000, P = 0.671] = [&W 0.000200] (((67,(60,16)),(57,(17,((71,37),14)))),((70,(50,22)),((11,((36,10),(13,(12,6)))),(54,(((43,28),(24,(44,15))),(((41,((66,38),27)),((40,(39,25)),(55,(49,21)))),((63,(31,((59,29),(34,(47,((74,61),((65,((73,64),35)),26))))))),((((52,48),20),(53,(23,(42,(19,18))))),((72,(((75,56),((51,46),45)),((8,7),(9,(30,2))))),((62,(58,32)),(68,((69,(33,5)),(4,3)))))))))))),1);
   tree tree_881 [p = 0.000, P = 0.671] = [&W 0.000200] (((67,(60,16)),(57,(17,((71,37),14)))),((70,(50,22)),((11,((36,10),(13,(12,6)))),((54,((43,28),(24,(44,15)))),((63,(31,((59,29),(34,(47,((74,61),(((73,64),(65,35)),26))))))),(((41,((66,38),27)),((40,(39,25)),(55,(49,21)))),((((52,48),20),(53,(23,(42,(19,18))))),((72,(((75,56),((51,46),45)),((8,7),(9,(30,2))))),((62,(58,32)),((69,(33,5)),(68,(4,3))))))))))),1);
   tree tree_882 [p = 0.000, P = 0.672] = [&W 0.000200] (((67,(60,16)),(57,(17,((71,37),14)))),((70,(50,22)),((11,((36,10),(13,(12,6)))),((54,((43,28),(24,(44,15)))),((63,(31,((59,29),(34,(47,((74,61),(((73,64),(65,35)),26))))))),(((41,((66,38),27)),((40,(39,25)),(55,(49,21)))),((((52,48),20),(53,(23,(42,(19,18))))),((72,(((75,56),((51,46),45)),((8,7),(9,(30,2))))),(((68,62),(58,32)),((69,(33,5)),(4,3)))))))))),1);
   tree tree_883 [p = 0.000, P = 0.672] = [&W 0.000200] (((67,(60,16)),(57,(17,((71,37),14)))),((70,(50,22)),((13,((36,10),(11,(12,6)))),(54,(((43,28),(24,(44,15))),((63,(31,((59,29),(34,(47,((74,61),(((73,64),(65,35)),26))))))),(((41,((66,38),27)),((40,(39,25)),(55,(49,21)))),((((52,48),20),(53,(23,(42,(19,18))))),((72,(((75,56),((51,46),45)),((8,7),(9,(30,2))))),(68,((62,(58,32)),((69,(33,5)),(4,3)))))))))))),1);
   tree tree_884 [p = 0.000, P = 0.672] = [&W 0.000200] (57,((17,((71,37),14)),((67,(60,16)),((70,(50,22)),(((11,(36,10)),(13,(12,6))),(54,(((43,28),(24,(44,15))),((63,(31,((59,29),(34,(47,((74,61),(((73,64),(65,35)),26))))))),(((41,((66,38),27)),((40,(39,25)),(55,(49,21)))),((((52,48),20),(53,(23,(42,(19,18))))),((72,(((75,56),((51,46),45)),((8,7),(9,(30,2))))),(((62,(58,32)),(69,(33,5))),(68,(4,3))))))))))))),1);
   tree tree_885 [p = 0.000, P = 0.672] = [&W 0.000200] ((57,(17,((71,37),14))),((67,(60,16)),((70,(50,22)),(((13,(36,(11,10))),(12,6)),((54,((43,28),(24,(44,15)))),((63,(31,((59,29),(34,(47,((74,61),(((73,64),(65,35)),26))))))),(((41,((66,38),27)),((40,(39,25)),(55,(49,21)))),((((52,48),20),(53,(23,(42,(19,18))))),((72,(((75,56),((51,46),45)),((8,7),(9,(30,2))))),(((68,62),(58,32)),((69,(33,5)),(4,3))))))))))),1);
   tree tree_886 [p = 0.000, P = 0.672] = [&W 0.000200] (((67,(60,16)),(57,(17,((71,37),14)))),((70,(50,22)),((11,((36,10),(13,(12,6)))),(54,(((43,28),(24,(44,15))),(((41,((66,38),27)),((40,(39,25)),(55,(49,21)))),((63,(31,((59,29),(34,(47,((74,61),(((73,64),(65,35)),26))))))),((((52,48),20),(53,(23,(42,(19,18))))),((72,(((75,56),((51,46),45)),((8,7),(9,(30,2))))),((58,32),((68,62),((69,(33,5)),(4,3)))))))))))),1);
   tree tree_887 [p = 0.000, P = 0.673] = [&W 0.000200] (57,((17,((71,37),14)),((67,(60,16)),((70,(50,22)),(((13,(11,(36,10))),(12,6)),(54,(((43,28),(24,(44,15))),((63,(31,((59,29),(34,(47,((74,61),((65,((73,64),35)),26))))))),(((41,((66,38),27)),((40,(39,25)),(55,(49,21)))),((((52,48),20),(53,(23,(42,(19,18))))),((72,(((75,56),((51,46),45)),((8,7),(9,(30,2))))),(62,((58,32),(68,((69,(33,5)),(4,3))))))))))))))),1);
   tree tree_888 [p = 0.000, P = 0.673] = [&W 0.000200] ((57,((67,(60,16)),(17,((71,37),14)))),((70,(50,22)),((11,((36,10),(13,(12,6)))),(54,(((43,28),(24,(44,15))),(((41,((66,38),27)),((40,(39,25)),(55,(49,21)))),((63,(31,((59,29),(34,(47,((74,61),(((73,64),(65,35)),26))))))),((((52,48),20),(53,(23,(42,(19,18))))),((72,(((75,56),((51,46),45)),((8,7),(9,(30,2))))),(62,((58,32),(68,((69,(33,5)),(4,3))))))))))))),1);
   tree tree_889 [p = 0.000, P = 0.673] = [&W 0.000200] (57,((17,((71,37),14)),((67,(60,16)),((70,(50,22)),((54,(13,((36,10),(11,(12,6))))),(((43,28),(24,(44,15))),(((41,((66,38),27)),((40,(39,25)),(55,(49,21)))),((63,(31,((59,29),(34,(47,((74,61),(((73,64),(65,35)),26))))))),((((52,48),20),(53,(23,(42,(19,18))))),((72,(((75,56),((51,46),45)),((8,7),(9,(30,2))))),((62,(58,32)),(68,((69,(33,5)),(4,3))))))))))))),1);
   tree tree_890 [p = 0.000, P = 0.673] = [&W 0.000200] ((70,(50,22)),(((67,(60,16)),(57,(17,((71,37),14)))),(((36,10),(11,(13,(12,6)))),(54,(((43,28),(24,(44,15))),((63,(31,((59,29),(34,(47,((74,61),(((73,64),(65,35)),26))))))),(((41,((66,38),27)),((40,(39,25)),(55,(49,21)))),((((52,48),20),(53,(23,(42,(19,18))))),((72,(((75,56),((51,46),45)),((8,7),(9,(30,2))))),(62,((58,32),(68,((69,(33,5)),(4,3))))))))))))),1);
   tree tree_891 [p = 0.000, P = 0.673] = [&W 0.000200] (((67,(60,16)),(57,(17,((71,37),14)))),((70,(50,22)),((13,((36,10),(11,(12,6)))),(((43,28),(24,(44,15))),(54,((63,(31,((59,29),(34,(47,((74,61),(((73,64),(65,35)),26))))))),(((41,((66,38),27)),((40,(39,25)),(55,(49,21)))),((((52,48),20),(53,(23,(42,(19,18))))),((72,(((75,56),((51,46),45)),((8,7),(9,(30,2))))),(((68,62),(58,32)),((69,(33,5)),(4,3))))))))))),1);
   tree tree_892 [p = 0.000, P = 0.674] = [&W 0.000200] ((57,((67,(60,16)),(17,((71,37),14)))),((70,(50,22)),(((13,(11,(36,10))),(12,6)),(54,(((43,28),(24,(44,15))),((63,(31,((59,29),(34,(47,((74,61),(((73,64),(65,35)),26))))))),(((41,((66,38),27)),((40,(39,25)),(55,(49,21)))),((((52,48),20),(53,(23,(42,(19,18))))),((72,(((75,56),((51,46),45)),((8,7),(9,(30,2))))),((58,32),((68,62),((69,(33,5)),(4,3)))))))))))),1);
   tree tree_893 [p = 0.000, P = 0.674] = [&W 0.000200] (((67,(60,16)),(57,(17,((71,37),14)))),((70,(50,22)),((((36,11),10),(13,(12,6))),(54,(((43,28),(24,(44,15))),((63,(31,((59,29),(34,(47,((74,61),(((73,64),(65,35)),26))))))),(((41,((66,38),27)),((40,(39,25)),(55,(49,21)))),((((52,48),20),(53,(23,(42,(19,18))))),((72,(((75,56),((51,46),45)),((8,7),(9,(30,2))))),((58,32),(62,(68,((69,(33,5)),(4,3))))))))))))),1);
   tree tree_894 [p = 0.000, P = 0.674] = [&W 0.000200] ((57,(17,((71,37),14))),((67,(60,16)),((70,(50,22)),((((13,11),(36,10)),(12,6)),(54,(((43,28),(24,(44,15))),((63,(31,((59,29),(34,(47,((74,61),(((73,64),(65,35)),26))))))),(((41,((66,38),27)),((40,(39,25)),(55,(49,21)))),((((52,48),20),(53,(23,(42,(19,18))))),((72,(((75,56),((51,46),45)),((8,7),(9,(30,2))))),((58,32),(62,(68,((69,(33,5)),(4,3)))))))))))))),1);
   tree tree_895 [p = 0.000, P = 0.674] = [&W 0.000200] ((57,(17,((71,37),14))),((67,(60,16)),((70,(50,22)),(((11,(36,10)),(13,(12,6))),(54,(((43,28),(24,(44,15))),(((41,((66,38),27)),((40,(39,25)),(55,(49,21)))),((63,(31,((59,29),(34,(47,((74,61),(((73,64),(65,35)),26))))))),((((52,48),20),(53,(23,(42,(19,18))))),((72,(((75,56),((51,46),45)),((8,7),(9,(30,2))))),((58,32),((68,62),((69,(33,5)),(4,3))))))))))))),1);
   tree tree_896 [p = 0.000, P = 0.674] = [&W 0.000200] ((57,(17,((71,37),14))),((67,(60,16)),((70,(50,22)),(((13,(11,(36,10))),(12,6)),((54,((43,28),(24,(44,15)))),((63,(31,((59,29),(34,(47,((74,61),(((73,64),(65,35)),26))))))),(((41,((66,38),27)),((40,(39,25)),(55,(49,21)))),((((52,48),20),(53,(23,(42,(19,18))))),((72,(((75,56),((51,46),45)),((8,7),(9,(30,2))))),((68,(62,(58,32))),((69,(33,5)),(4,3))))))))))),1);
   tree tree_897 [p = 0.000, P = 0.675] = [&W 0.000200] (((67,(60,16)),(57,(17,((71,37),14)))),((70,(50,22)),((11,((36,10),(13,(12,6)))),(54,(((43,28),(24,(44,15))),(((41,((66,38),27)),((40,(39,25)),(55,(49,21)))),((63,(31,((59,29),(34,(47,((74,61),(((73,64),(65,35)),26))))))),((((52,48),20),(53,(23,(42,(19,18))))),(((58,32),(62,(72,(((75,56),((51,46),45)),((8,7),(9,(30,2))))))),(68,((69,(33,5)),(4,3))))))))))),1);
   tree tree_898 [p = 0.000, P = 0.675] = [&W 0.000200] ((57,(17,((71,37),14))),((67,(60,16)),((70,(50,22)),(((11,(36,10)),(13,(12,6))),(54,(((43,28),(24,(44,15))),(((41,((66,38),27)),((40,(39,25)),(55,(49,21)))),((63,((59,29),(31,(34,(47,((74,61),(((73,64),(65,35)),26))))))),((((52,48),20),(53,(23,(42,(19,18))))),((72,(((75,56),((51,46),45)),((8,7),(9,(30,2))))),(62,((58,32),(68,((69,(33,5)),(4,3)))))))))))))),1);
   tree tree_899 [p = 0.000, P = 0.675] = [&W 0.000200] (57,((17,((71,37),14)),((67,(60,16)),((70,(50,22)),((54,((36,10),(13,(11,(12,6))))),(((43,28),(24,(44,15))),((63,(31,((59,29),(34,(47,((74,61),(((73,64),(65,35)),26))))))),(((41,((66,38),27)),((40,(39,25)),(55,(49,21)))),((((52,48),20),(53,(23,(42,(19,18))))),((72,(((75,56),((51,46),45)),((8,7),(9,(30,2))))),((62,(58,32)),((69,(33,5)),(68,(4,3))))))))))))),1);
   tree tree_900 [p = 0.000, P = 0.675] = [&W 0.000200] ((57,((17,(67,(60,16))),((71,37),14))),((70,(50,22)),((13,((11,(36,10)),(12,6))),(54,(((43,28),(24,(44,15))),((63,(31,((59,29),(34,(47,((74,61),(((73,64),(65,35)),26))))))),(((41,((66,38),27)),((40,(39,25)),(55,(49,21)))),((((52,48),20),(53,(23,(42,(19,18))))),((72,(((75,56),((51,46),45)),((8,7),(9,(30,2))))),(62,((58,32),(68,((69,(33,5)),(4,3))))))))))))),1);
   tree tree_901 [p = 0.000, P = 0.675] = [&W 0.000200] ((70,(50,22)),(((67,(60,16)),(57,(17,((71,37),14)))),(((11,(36,10)),(13,(12,6))),(54,(((43,28),(24,(44,15))),(((41,((66,38),27)),((40,(39,25)),(55,(49,21)))),((63,(31,((59,29),(34,(47,((74,61),(((73,64),(65,35)),26))))))),((((52,48),20),(53,(23,(42,(19,18))))),((72,(((75,56),((51,46),45)),((8,7),(9,(30,2))))),(62,((58,32),(68,((69,(33,5)),(4,3))))))))))))),1);
   tree tree_902 [p = 0.000, P = 0.676] = [&W 0.000200] (57,((17,((71,37),14)),((67,(60,16)),((70,(50,22)),(((36,(11,10)),(13,(12,6))),((54,((43,28),(24,(44,15)))),((63,(31,((59,29),(34,(47,((74,61),(((73,64),(65,35)),26))))))),(((41,((66,38),27)),((40,(39,25)),(55,(49,21)))),((((52,48),20),(53,(23,(42,(19,18))))),((72,(((75,56),((51,46),45)),((8,7),(9,(30,2))))),((62,(58,32)),(68,((69,(33,5)),(4,3))))))))))))),1);
   tree tree_903 [p = 0.000, P = 0.676] = [&W 0.000200] ((57,(17,((71,37),14))),((67,(60,16)),((70,(50,22)),(((13,((36,11),10)),(12,6)),(54,(((43,28),(24,(44,15))),((63,(31,((59,29),(34,(47,((74,61),(((73,64),(65,35)),26))))))),(((41,((66,38),27)),((40,(39,25)),(55,(49,21)))),((((52,48),20),(53,(23,(42,(19,18))))),((72,(((75,56),((51,46),45)),((8,7),(9,(30,2))))),((62,(58,32)),(68,((69,(33,5)),(4,3))))))))))))),1);
   tree tree_904 [p = 0.000, P = 0.676] = [&W 0.000200] (57,((17,((71,37),14)),((67,(60,16)),((70,(50,22)),(((13,(11,(36,10))),(12,6)),(54,(((43,28),(24,(44,15))),((63,(31,((59,29),(34,(47,((74,61),(((73,64),(65,35)),26))))))),(((41,((66,38),27)),((40,(39,25)),(55,(49,21)))),((((52,48),20),(53,(23,(42,(19,18))))),((72,(((75,56),((51,46),45)),((8,7),(9,(30,2))))),((62,(68,(58,32))),((69,(33,5)),(4,3))))))))))))),1);
   tree tree_905 [p = 0.000, P = 0.676] = [&W 0.000200] (57,((17,((71,37),14)),((67,(60,16)),((70,(50,22)),((11,((36,10),(13,(12,6)))),((54,((43,28),(24,(44,15)))),((63,(31,((59,29),(34,(47,((74,61),(((73,64),(65,35)),26))))))),(((41,((66,38),27)),((40,(39,25)),(55,(49,21)))),((((52,48),20),(53,(23,(42,(19,18))))),((72,(((75,56),((51,46),45)),((8,7),(9,(30,2))))),(((68,62),(58,32)),((69,(33,5)),(4,3)))))))))))),1);
   tree tree_906 [p = 0.000, P = 0.676] = [&W 0.000200] (((67,(60,16)),(57,(17,((71,37),14)))),((70,(50,22)),(((11,(36,10)),(13,(12,6))),(((43,28),(24,(44,15))),(54,((63,(31,((59,29),(34,(47,((74,61),(((73,64),(65,35)),26))))))),(((41,((66,38),27)),((40,(39,25)),(55,(49,21)))),((((52,48),20),(53,(23,(42,(19,18))))),((72,(((75,56),((51,46),45)),((8,7),(9,(30,2))))),(68,((62,(58,32)),((69,(33,5)),(4,3)))))))))))),1);
   tree tree_907 [p = 0.000, P = 0.677] = [&W 0.000200] (57,((17,((71,37),14)),((67,(60,16)),((70,(50,22)),(((36,10),(13,(11,(12,6)))),(54,(((43,28),(24,(44,15))),((63,(31,((59,29),(34,(47,((74,61),(((73,64),(65,35)),26))))))),(((41,((66,38),27)),((40,(39,25)),(55,(49,21)))),((((52,48),20),(53,(23,(42,(19,18))))),((72,(((75,56),((51,46),45)),((8,7),(9,(30,2))))),((58,32),((68,62),((69,(33,5)),(4,3)))))))))))))),1);
   tree tree_908 [p = 0.000, P = 0.677] = [&W 0.000200] (57,((17,((71,37),14)),((67,(60,16)),((70,(50,22)),((13,((36,10),(11,(12,6)))),(54,(((43,28),(24,(44,15))),(((41,((66,38),27)),((40,(39,25)),(55,(49,21)))),((63,((59,29),(31,(34,(47,((74,61),(((73,64),(65,35)),26))))))),((((52,48),20),(53,(23,(42,(19,18))))),((72,(((75,56),((51,46),45)),((8,7),(9,(30,2))))),((62,(58,32)),(68,((69,(33,5)),(4,3)))))))))))))),1);
   tree tree_909 [p = 0.000, P = 0.677] = [&W 0.000200] (((67,(60,16)),(57,(17,((71,37),14)))),((70,(50,22)),((54,(13,((36,10),(11,(12,6))))),(((43,28),(24,(44,15))),((63,(31,((59,29),(34,(47,((74,61),(((73,64),(65,35)),26))))))),(((41,((66,38),27)),((40,(39,25)),(55,(49,21)))),((((52,48),20),(53,(23,(42,(19,18))))),((72,(((75,56),((51,46),45)),((8,7),(9,(30,2))))),((62,(58,32)),(68,((69,(33,5)),(4,3))))))))))),1);
   tree tree_910 [p = 0.000, P = 0.677] = [&W 0.000133] ((70,(50,22)),(((67,(60,16)),(57,(17,((71,37),14)))),(((11,(36,10)),(13,(12,6))),(((43,28),(24,(44,15))),(54,(((41,((66,38),27)),((40,(39,25)),(55,(49,21)))),((63,(31,((59,29),(34,(47,((74,61),(((73,64),(65,35)),26))))))),((((52,48),20),(53,(23,(42,(19,18))))),((72,(((75,56),((51,46),45)),((8,7),(9,(30,2))))),((58,32),(62,(68,((69,(33,5)),(4,3))))))))))))),1);
   tree tree_911 [p = 0.000, P = 0.677] = [&W 0.000133] ((57,((17,(67,(60,16))),((71,37),14))),((70,(50,22)),((((36,11),10),(13,(12,6))),((54,((43,28),(24,(44,15)))),(((41,((66,38),27)),((40,(39,25)),(55,(49,21)))),((63,(31,((59,29),(34,(47,((74,61),(((73,64),(65,35)),26))))))),((((52,48),20),(53,(23,(42,(19,18))))),((72,(((75,56),((51,46),45)),((8,7),(9,(30,2))))),((62,(58,32)),(68,((69,(33,5)),(4,3))))))))))),1);
   tree tree_912 [p = 0.000, P = 0.677] = [&W 0.000133] ((57,((17,(67,(60,16))),((71,37),14))),((70,(50,22)),(((11,(36,10)),(13,(12,6))),(((43,28),(24,(44,15))),(54,(((41,((66,38),27)),((40,(39,25)),(55,(49,21)))),((63,(31,((59,29),(34,(47,((74,61),(((73,64),(65,35)),26))))))),((((52,48),20),(53,(23,(42,(19,18))))),((72,(((75,56),((51,46),45)),((8,7),(9,(30,2))))),(62,((58,32),(68,((69,(33,5)),(4,3))))))))))))),1);
   tree tree_913 [p = 0.000, P = 0.678] = [&W 0.000133] (57,((17,((71,37),14)),((67,(60,16)),((70,(50,22)),(((11,(36,10)),(13,(12,6))),((54,((43,28),(24,(44,15)))),((63,(31,((59,29),(34,(47,((74,61),(((73,64),(65,35)),26))))))),(((41,((66,38),27)),((40,(39,25)),(55,(49,21)))),((((52,48),20),(53,(23,(42,(19,18))))),((72,(((75,56),((51,46),45)),((8,7),(9,(30,2))))),((68,62),((58,32),((69,(33,5)),(4,3))))))))))))),1);
   tree tree_914 [p = 0.000, P = 0.678] = [&W 0.000133] (((67,(60,16)),(57,(17,((71,37),14)))),((70,(50,22)),(((11,(13,(36,10))),(12,6)),(((43,28),(24,(44,15))),(54,((63,(31,((59,29),(34,(47,((74,61),(((73,64),(65,35)),26))))))),(((41,((66,38),27)),((40,(39,25)),(55,(49,21)))),((((52,48),20),(53,(23,(42,(19,18))))),((72,(((75,56),((51,46),45)),((8,7),(9,(30,2))))),(((68,62),(58,32)),((69,(33,5)),(4,3))))))))))),1);
   tree tree_915 [p = 0.000, P = 0.678] = [&W 0.000133] (((67,(60,16)),(57,(17,((71,37),14)))),((70,(50,22)),(((11,(36,10)),(13,(12,6))),(((43,28),(24,(44,15))),(54,((63,(31,((34,(59,29)),(47,((74,61),(((73,64),(65,35)),26)))))),(((41,((66,38),27)),((40,(39,25)),(55,(49,21)))),((((52,48),20),(53,(23,(42,(19,18))))),((72,(((75,56),((51,46),45)),((8,7),(9,(30,2))))),((62,(58,32)),(68,((69,(33,5)),(4,3)))))))))))),1);
   tree tree_916 [p = 0.000, P = 0.678] = [&W 0.000133] (57,((17,((71,37),14)),((67,(60,16)),((70,(50,22)),(((11,(36,10)),(13,(12,6))),((54,((43,28),(24,(44,15)))),((63,(31,((59,29),(34,(47,((74,61),(((73,64),(65,35)),26))))))),(((41,((66,38),27)),((40,(39,25)),(55,(49,21)))),((((52,48),20),(53,(23,(42,(19,18))))),((72,(((75,56),((51,46),45)),((8,7),(9,(30,2))))),((58,32),(62,((69,(33,5)),(68,(4,3)))))))))))))),1);
   tree tree_917 [p = 0.000, P = 0.678] = [&W 0.000133] ((57,((17,(67,(60,16))),((71,37),14))),((70,(50,22)),(((11,(36,10)),(13,(12,6))),((54,((43,28),(24,(44,15)))),(((41,((66,38),27)),((40,(39,25)),(55,(49,21)))),((63,(31,((59,29),(34,(47,((74,61),(((73,64),(65,35)),26))))))),((((52,48),20),(53,(23,(42,(19,18))))),((62,(72,(((75,56),((51,46),45)),((8,7),(9,(30,2)))))),((68,(58,32)),((69,(33,5)),(4,3)))))))))),1);
   tree tree_918 [p = 0.000, P = 0.678] = [&W 0.000133] (57,(((71,37),14),(17,((67,(60,16)),((70,(50,22)),(((36,10),(11,(13,(12,6)))),(((43,28),(24,(44,15))),(54,((63,(31,((59,29),(34,(47,((74,61),(((73,64),(65,35)),26))))))),(((41,((66,38),27)),((40,(39,25)),(55,(49,21)))),((((52,48),20),(53,(23,(42,(19,18))))),((72,(((75,56),((51,46),45)),((8,7),(9,(30,2))))),((62,(58,32)),(68,((69,(33,5)),(4,3))))))))))))))),1);
   tree tree_919 [p = 0.000, P = 0.678] = [&W 0.000133] (57,((17,((71,37),14)),((67,(60,16)),((70,(50,22)),((54,(((13,11),(36,10)),(12,6))),(((43,28),(24,(44,15))),((63,(31,((59,29),(34,(47,((74,61),(((73,64),(65,35)),26))))))),(((41,((66,38),27)),((40,(39,25)),(55,(49,21)))),((((52,48),20),(53,(23,(42,(19,18))))),((72,(((75,56),((51,46),45)),((8,7),(9,(30,2))))),((62,(58,32)),(68,((69,(33,5)),(4,3))))))))))))),1);
   tree tree_920 [p = 0.000, P = 0.678] = [&W 0.000133] ((57,((67,(60,16)),(17,((71,37),14)))),((70,(50,22)),(((11,(36,10)),(13,(12,6))),(54,(((43,28),(24,(44,15))),((63,(31,((59,29),(34,(47,((74,61),(((73,64),(65,35)),26))))))),(((41,((66,38),27)),((40,(39,25)),(55,(49,21)))),((((52,48),20),(53,(23,(42,(19,18))))),((72,(((75,56),((51,46),45)),((8,7),(9,(30,2))))),((68,(58,32)),(62,((69,(33,5)),(4,3)))))))))))),1);
   tree tree_921 [p = 0.000, P = 0.679] = [&W 0.000133] (57,((37,(71,14)),(17,((67,(60,16)),((70,(50,22)),(((36,10),(11,(13,(12,6)))),(54,(((43,28),(24,(44,15))),((63,(31,((59,29),(34,(47,((74,61),(((73,64),(65,35)),26))))))),(((41,((66,38),27)),((40,(39,25)),(55,(49,21)))),((((52,48),20),(53,(23,(42,(19,18))))),((72,(((75,56),((51,46),45)),((8,7),(9,(30,2))))),((62,(58,32)),(68,((69,(33,5)),(4,3))))))))))))))),1);
   tree tree_922 [p = 0.000, P = 0.679] = [&W 0.000133] ((57,(17,((71,37),14))),((67,(60,16)),((70,(50,22)),(((36,10),(13,(11,(12,6)))),(54,(((43,28),(24,(44,15))),((63,(31,((59,29),(34,(47,((74,61),((65,((73,64),35)),26))))))),(((41,((66,38),27)),((40,(39,25)),(55,(49,21)))),((((52,48),20),(53,(23,(42,(19,18))))),((72,(((75,56),((51,46),45)),((8,7),(9,(30,2))))),((62,(58,32)),(68,((69,(33,5)),(4,3))))))))))))),1);
   tree tree_923 [p = 0.000, P = 0.679] = [&W 0.000133] ((70,(50,22)),(((67,(60,16)),(57,(17,((71,37),14)))),(((11,(36,10)),(13,(12,6))),(54,(((43,28),(24,(44,15))),((63,((59,29),(31,(34,(47,((74,61),(((73,64),(65,35)),26))))))),(((41,((66,38),27)),((40,(39,25)),(55,(49,21)))),((((52,48),20),(53,(23,(42,(19,18))))),((72,(((75,56),((51,46),45)),((8,7),(9,(30,2))))),(62,((58,32),(68,((69,(33,5)),(4,3))))))))))))),1);
   tree tree_924 [p = 0.000, P = 0.679] = [&W 0.000133] ((57,((67,(60,16)),(17,((71,37),14)))),((70,(50,22)),(((11,(13,(36,10))),(12,6)),(54,(((43,28),(24,(44,15))),((63,(31,((59,29),(34,(47,((74,61),(((73,64),(65,35)),26))))))),(((41,((66,38),27)),((40,(39,25)),(55,(49,21)))),((((52,48),20),(53,(23,(42,(19,18))))),((72,(((75,56),((51,46),45)),((8,7),(9,(30,2))))),((62,(58,32)),(68,((69,(33,5)),(4,3)))))))))))),1);
   tree tree_925 [p = 0.000, P = 0.679] = [&W 0.000133] (57,((17,((71,37),14)),((67,(60,16)),((70,(50,22)),(((11,(36,10)),(13,(12,6))),((54,((43,28),(24,(44,15)))),((63,(31,((59,29),(34,(47,((74,61),(((73,64),(65,35)),26))))))),(((41,((66,38),27)),((40,(39,25)),(55,(49,21)))),((((52,48),20),(53,(23,(42,(19,18))))),((72,(((75,56),((51,46),45)),((8,7),(9,(30,2))))),((58,32),((68,62),((69,(33,5)),(4,3))))))))))))),1);
   tree tree_926 [p = 0.000, P = 0.679] = [&W 0.000133] (57,((17,((71,37),14)),((67,(60,16)),((70,(50,22)),(((36,10),(13,(11,(12,6)))),(54,(((43,28),(24,(44,15))),((63,(31,((59,29),(34,(47,((74,61),(((73,64),(65,35)),26))))))),(((41,((66,38),27)),((40,(39,25)),(55,(49,21)))),((((52,48),20),(53,(23,(42,(19,18))))),((72,(((75,56),((51,46),45)),((8,7),(9,(30,2))))),((62,(68,(58,32))),((69,(33,5)),(4,3))))))))))))),1);
   tree tree_927 [p = 0.000, P = 0.679] = [&W 0.000133] ((57,((67,(60,16)),(17,((71,37),14)))),((70,(50,22)),(((11,(36,10)),(13,(12,6))),(((43,28),(24,(44,15))),(54,((63,(31,((34,(59,29)),(47,((74,61),(((73,64),(65,35)),26)))))),(((41,((66,38),27)),((40,(39,25)),(55,(49,21)))),((((52,48),20),(53,(23,(42,(19,18))))),((72,(((75,56),((51,46),45)),((8,7),(9,(30,2))))),((62,(58,32)),(68,((69,(33,5)),(4,3)))))))))))),1);
   tree tree_928 [p = 0.000, P = 0.680] = [&W 0.000133] (57,((17,((71,37),14)),((67,(60,16)),((70,(50,22)),(((11,(36,10)),(13,(12,6))),((54,((43,28),(24,(44,15)))),((63,(31,((59,29),(34,(47,((74,61),(((73,64),35),(65,26)))))))),(((41,((66,38),27)),((40,(39,25)),(55,(49,21)))),((((52,48),20),(53,(23,(42,(19,18))))),((72,(((75,56),((51,46),45)),((8,7),(9,(30,2))))),(((68,62),(58,32)),((69,(33,5)),(4,3)))))))))))),1);
   tree tree_929 [p = 0.000, P = 0.680] = [&W 0.000133] (57,((17,((71,37),14)),((67,(60,16)),((70,(50,22)),(((11,(36,10)),(13,(12,6))),(54,(((43,28),(24,(44,15))),((63,(31,(34,((59,29),(47,((74,61),(((73,64),(65,35)),26))))))),(((41,((66,38),27)),((40,(39,25)),(55,(49,21)))),((((52,48),20),(53,(23,(42,(19,18))))),((72,(((75,56),((51,46),45)),((8,7),(9,(30,2))))),((58,32),((68,62),((69,(33,5)),(4,3)))))))))))))),1);
   tree tree_930 [p = 0.000, P = 0.680] = [&W 0.000133] ((57,(17,((71,37),14))),((67,(60,16)),((70,(50,22)),((((13,11),(36,10)),(12,6)),(54,(((43,28),(24,(44,15))),(((41,((66,38),27)),((40,(39,25)),(55,(49,21)))),((63,((59,29),(31,(34,(47,((74,61),(((73,64),(65,35)),26))))))),((((52,48),20),(53,(23,(42,(19,18))))),((72,(((75,56),((51,46),45)),((8,7),(9,(30,2))))),((62,(58,32)),(68,((69,(33,5)),(4,3))))))))))))),1);
   tree tree_931 [p = 0.000, P = 0.680] = [&W 0.000133] (57,((17,((71,37),14)),((67,(60,16)),((70,(50,22)),(((11,(36,10)),(13,(12,6))),((54,((43,28),(24,(44,15)))),((63,(31,((59,29),(34,(47,((74,61),(((73,64),(65,35)),26))))))),(((41,((66,38),27)),((40,(39,25)),(55,(49,21)))),((((52,48),20),(53,(23,(42,(19,18))))),((62,(72,(((75,56),((51,46),45)),((8,7),(9,(30,2)))))),((58,32),(68,((69,(33,5)),(4,3))))))))))))),1);
   tree tree_932 [p = 0.000, P = 0.680] = [&W 0.000133] ((70,(50,22)),(((67,(60,16)),(57,(17,((71,37),14)))),((54,((11,(36,10)),(13,(12,6)))),(((43,28),(24,(44,15))),((63,(31,((59,29),(34,(47,((74,61),(((73,64),(65,35)),26))))))),(((41,((66,38),27)),((40,(39,25)),(55,(49,21)))),((((52,48),20),(53,(23,(42,(19,18))))),((72,(((75,56),((51,46),45)),((8,7),(9,(30,2))))),((58,32),(62,(68,((69,(33,5)),(4,3)))))))))))),1);
   tree tree_933 [p = 0.000, P = 0.680] = [&W 0.000133] ((70,(50,22)),(((67,(60,16)),(57,(17,((71,37),14)))),(((11,(36,10)),(13,(12,6))),(54,(((43,28),(24,(44,15))),(((41,((66,38),27)),((40,(39,25)),(55,(49,21)))),((63,(31,((59,29),(34,(47,((74,61),(((73,64),(65,35)),26))))))),((((52,48),20),(53,(23,(42,(19,18))))),((72,(((75,56),((51,46),45)),((8,7),(9,(30,2))))),((58,32),(62,(68,((69,(33,5)),(4,3))))))))))))),1);
   tree tree_934 [p = 0.000, P = 0.680] = [&W 0.000133] ((70,(50,22)),(((67,(60,16)),(57,(17,((71,37),14)))),(((11,(36,10)),(13,(12,6))),(54,(((43,28),(24,(44,15))),(((41,((66,38),27)),((40,(39,25)),(55,(49,21)))),((63,(31,((59,29),(34,(47,((74,61),(((73,64),(65,35)),26))))))),((((52,48),20),(53,(23,(42,(19,18))))),((72,(((75,56),((51,46),45)),((8,7),(9,(30,2))))),(((68,62),(58,32)),((69,(33,5)),(4,3))))))))))),1);
   tree tree_935 [p = 0.000, P = 0.680] = [&W 0.000133] ((70,(50,22)),(((67,(60,16)),(57,(17,((71,37),14)))),(((11,(36,10)),(13,(12,6))),((54,((43,28),(24,(44,15)))),(((41,((66,38),27)),((40,(39,25)),(55,(49,21)))),((63,(31,((59,29),(34,(47,((74,61),(((73,64),(65,35)),26))))))),((((52,48),20),(53,(23,(42,(19,18))))),((72,(((75,56),((51,46),45)),((8,7),(9,(30,2))))),(((68,62),(58,32)),((69,(33,5)),(4,3)))))))))),1);
   tree tree_936 [p = 0.000, P = 0.681] = [&W 0.000133] (((67,(60,16)),(57,(17,((71,37),14)))),((70,(50,22)),((54,((11,(36,10)),(13,(12,6)))),(((43,28),(24,(44,15))),((63,(31,((59,29),(34,(47,((74,61),(((73,64),(65,35)),26))))))),(((41,((66,38),27)),((40,(39,25)),(55,(49,21)))),((((52,48),20),(53,(23,(42,(19,18))))),((72,(((75,56),((51,46),45)),((8,7),(9,(30,2))))),(68,((62,(58,32)),((69,(33,5)),(4,3))))))))))),1);
   tree tree_937 [p = 0.000, P = 0.681] = [&W 0.000133] ((70,(50,22)),(((67,(60,16)),(57,(17,((71,37),14)))),(((11,(36,10)),(13,(12,6))),(54,(((43,28),(24,(44,15))),(((41,((66,38),27)),((40,(39,25)),(55,(49,21)))),((63,(31,((34,(59,29)),(47,((74,61),(((73,64),(65,35)),26)))))),((((52,48),20),(53,(23,(42,(19,18))))),((72,(((75,56),((51,46),45)),((8,7),(9,(30,2))))),((62,(58,32)),(68,((69,(33,5)),(4,3)))))))))))),1);
   tree tree_938 [p = 0.000, P = 0.681] = [&W 0.000133] ((70,(50,22)),(((67,(60,16)),(57,(17,((71,37),14)))),(((11,(36,10)),(13,(12,6))),(54,(((43,28),(24,(44,15))),(((41,((66,38),27)),((40,(39,25)),(55,(49,21)))),((63,(31,((59,29),(34,(47,((74,61),(((73,64),(65,35)),26))))))),((((52,48),20),(53,(23,(42,(19,18))))),((72,(((75,56),((51,46),45)),((8,7),(9,(30,2))))),((68,62),((58,32),((69,(33,5)),(4,3)))))))))))),1);
   tree tree_939 [p = 0.000, P = 0.681] = [&W 0.000133] (57,((17,((71,37),14)),((67,(60,16)),((70,(50,22)),(((36,(11,10)),(13,(12,6))),(54,(((43,28),(24,(44,15))),((63,(31,((59,29),(34,(47,((74,61),(((73,64),(65,35)),26))))))),(((41,((66,38),27)),((40,(39,25)),(55,(49,21)))),((((52,48),20),(53,(23,(42,(19,18))))),((72,(((75,56),((51,46),45)),((8,7),(9,(30,2))))),((68,62),((58,32),((69,(33,5)),(4,3)))))))))))))),1);
   tree tree_940 [p = 0.000, P = 0.681] = [&W 0.000133] (57,((17,((71,37),14)),((67,(60,16)),((70,(50,22)),(((11,(36,10)),(13,(12,6))),(54,(((43,28),(24,(44,15))),((63,(31,(34,((59,29),(47,((74,61),(((73,64),(65,35)),26))))))),(((41,((66,38),27)),((40,(39,25)),(55,(49,21)))),((((52,48),20),(53,(23,(42,(19,18))))),((72,(((75,56),((51,46),45)),((8,7),(9,(30,2))))),(((68,62),(58,32)),((69,(33,5)),(4,3))))))))))))),1);
   tree tree_941 [p = 0.000, P = 0.681] = [&W 0.000133] (((67,(60,16)),(57,(17,((71,37),14)))),((70,(50,22)),((54,((36,10),(11,(13,(12,6))))),(((43,28),(24,(44,15))),(((41,((66,38),27)),((40,(39,25)),(55,(49,21)))),((63,(31,((59,29),(34,(47,((74,61),(((73,64),(65,35)),26))))))),((((52,48),20),(53,(23,(42,(19,18))))),((72,(((75,56),((51,46),45)),((8,7),(9,(30,2))))),(((68,62),(58,32)),((69,(33,5)),(4,3)))))))))),1);
   tree tree_942 [p = 0.000, P = 0.681] = [&W 0.000133] (((67,(60,16)),(57,(17,((71,37),14)))),((70,(50,22)),(((11,(36,10)),(13,(12,6))),((54,((43,28),(24,(44,15)))),((63,((59,29),(31,(34,(47,((74,61),(((73,64),(65,35)),26))))))),(((41,((66,38),27)),((40,(39,25)),(55,(49,21)))),((((52,48),20),(53,(23,(42,(19,18))))),((72,(((75,56),((51,46),45)),((8,7),(9,(30,2))))),((68,(58,32)),(62,((69,(33,5)),(4,3))))))))))),1);
   tree tree_943 [p = 0.000, P = 0.682] = [&W 0.000133] ((57,(17,((71,37),14))),((67,(60,16)),((70,(50,22)),(((36,(11,10)),(13,(12,6))),(((43,28),(24,(44,15))),(54,((63,(31,((59,29),(34,(47,((74,61),(((73,64),(65,35)),26))))))),(((41,((66,38),27)),((40,(39,25)),(55,(49,21)))),((((52,48),20),(53,(23,(42,(19,18))))),((72,(((75,56),((51,46),45)),((8,7),(9,(30,2))))),(62,((58,32),(68,((69,(33,5)),(4,3)))))))))))))),1);
   tree tree_944 [p = 0.000, P = 0.682] = [&W 0.000133] (((67,(60,16)),(57,(17,((71,37),14)))),((70,(50,22)),(((11,(36,10)),(13,(12,6))),((54,((43,28),(24,(44,15)))),((63,((59,29),(31,(34,(47,((74,61),(((73,64),(65,35)),26))))))),(((41,((66,38),27)),((40,(39,25)),(55,(49,21)))),((((52,48),20),(53,(23,(42,(19,18))))),((72,(((75,56),((51,46),45)),((8,7),(9,(30,2))))),((58,32),(62,(68,((69,(33,5)),(4,3)))))))))))),1);
   tree tree_945 [p = 0.000, P = 0.682] = [&W 0.000133] (((67,(60,16)),(57,(17,((71,37),14)))),((70,(50,22)),((11,(13,(36,10))),(54,(((43,28),(24,(44,15))),((63,(31,((59,29),(34,(47,((74,61),(((73,64),(65,35)),26))))))),(((41,((66,38),27)),((40,(39,25)),(55,(49,21)))),((((52,48),20),(53,(23,(42,(19,18))))),(((12,6),(72,(((75,56),((51,46),45)),((8,7),(9,(30,2)))))),((62,(58,32)),(68,((69,(33,5)),(4,3)))))))))))),1);
   tree tree_946 [p = 0.000, P = 0.682] = [&W 0.000133] (((67,(60,16)),(57,(17,((71,37),14)))),((70,(50,22)),(((11,(36,10)),(13,(12,6))),(54,(((43,28),(24,(44,15))),((63,((59,29),((34,31),(47,((74,61),(((73,64),(65,35)),26)))))),(((41,((66,38),27)),((40,(39,25)),(55,(49,21)))),((((52,48),20),(53,(23,(42,(19,18))))),((72,(((75,56),((51,46),45)),((8,7),(9,(30,2))))),(((68,62),(58,32)),((69,(33,5)),(4,3))))))))))),1);
   tree tree_947 [p = 0.000, P = 0.682] = [&W 0.000133] (((67,(60,16)),(57,(17,((71,37),14)))),((70,(50,22)),(((11,(36,10)),(13,(12,6))),(54,(((43,28),(24,(44,15))),((63,((59,29),(31,(34,(47,((74,61),(((73,64),(65,35)),26))))))),(((41,((66,38),27)),((40,(39,25)),(55,(49,21)))),((((52,48),20),(53,(23,(42,(19,18))))),(((62,(58,32)),(72,(((75,56),((51,46),45)),((8,7),(9,(30,2)))))),(68,((69,(33,5)),(4,3))))))))))),1);
   tree tree_948 [p = 0.000, P = 0.682] = [&W 0.000133] (57,((17,((71,37),14)),((67,(60,16)),((70,(50,22)),(((11,(13,(36,10))),(12,6)),(54,(((43,28),(24,(44,15))),(((41,((66,38),27)),((40,(39,25)),(55,(49,21)))),((63,(31,((59,29),(34,(47,((74,61),((65,((73,64),35)),26))))))),((((52,48),20),(53,(23,(42,(19,18))))),((72,(((75,56),((51,46),45)),((8,7),(9,(30,2))))),((62,(58,32)),(68,((69,(33,5)),(4,3)))))))))))))),1);
   tree tree_949 [p = 0.000, P = 0.682] = [&W 0.000133] (57,((17,((71,37),14)),((67,(60,16)),((70,(50,22)),((((36,11),10),(13,(12,6))),(54,(((43,28),(24,(44,15))),((63,(31,((59,29),(34,(47,((74,61),(((73,64),(65,35)),26))))))),(((41,((66,38),27)),((40,(39,25)),(55,(49,21)))),((((52,48),20),(53,(23,(42,(19,18))))),((72,(((75,56),((51,46),45)),((8,7),(9,(30,2))))),((58,32),(62,(68,((69,(33,5)),(4,3))))))))))))))),1);
[truncated: 1,728,256 more chars]
