# Supplementary material for: Deep mining reveals the diversity of endogenous viral elements in vertebrate genomes
Source: Nat Microbiol. 2024 Oct 22;9(11):3013–24. doi: 10.1038/s41564-024-01825-4 (PMC11521997; doi:10.1038/s41564-024-01825-4)
Supplement: Supplementary file 7 — NP tree files (Fig. 4a), and structural modelling files for the S. etruscus EVE, Ixodes scapularis EVE and South Bay virus nucleoprotein (Fig. 4b). [file 41564_2024_1825_MOESM7_ESM.zip › Source_Data_Figure_4/NP_tree/translatorx_res.nt_ali.manual-trim.raxml.fasta]

>Suncus_etruscus_chr8
AAAATCAAAGTGGAAACCAAGGATGAACTGGAGATGTACCTCAAAGAGTTTGGAAAG---------CTCATCCCAGTTAACAGTGAGTATACGAACTCTTGCTCCCTCACCCATGTTATACCCAGGCTGGACGACTACCTTAGGAGGATGGCAGATGCTGGTACC---------GAAGGAGAGAAAGATGCCATCTATAGTGAAGCATTGATTGCTGGGACACGTTATGCAGCACCACTGCCAGAATGTATCTGGAACTGTTCTACTGGTATGGTAAAGAGGGGACTTGATTGGTTCATGCTTAAC---------------AAGAACAGTTCTATTGTTAGATCCTGGGATGAAGATTACTCAACTTTAATGAAACAGATGCCTAAGCCTGAACAGCTTGTGGATTATCAGAAGGCAGCAATTCAGTGGAGAATTGACACAGGCTATAGCATCTCTCCC---TCCACTGCAACCCTCAATGAGCCTATAGCTGCAGAGTACAAAGTCCCAGCCATCTGTATCAGGAGTATTAAAGAGATGCTATCAGACATGATTCGGAGGAGAAACAAAGTCTTAAGCAATGGA---GATGAAAATCACATCAAGTCTCGTGTC---AGTGAACAGCATGTAAGGTGGTGTATGGATTTTATGAAAGGAAACTTTTCA---TGTGCCTTCTTTCCACCATGGGGTGACATTGAGAAAGCAGGA------------------------------------------------------AAGTCTGGCTTTCCTTTGTTTGCCACAGGAGTAGCCAAAGTTTGTGAACTAGAAGGGATT---------GCAGCTTTGTCTGGCTTTCGTGGTTCACTAGCTAGAATGAAAGTATGGGGT---GATGAACACCCTGATTTGATTGACACAGAGAAATTCAATAAGATGTATAATAGCATAAATAAGATGATAGACCAGGGAGCAGAGTTG---------------GCTAAGCAAGCTAATGCTTATAGAGCCCAGGGTGCACAGATTGACACTATCTTTAGTAGCTATTATTGGCTTTGGAAAGCAGGTGTAACTCCA------------------------GAGACATTCCCAAGCATTTCAAGATTCTTATTTGAGCTTGGGCAGCAGGCAAAAAGAACAAAGAAAGTCTGTAGGGCGTTAACTCGCACATCTTTGGAATGGGGAAAGCCTCTGGTAGACATGTTTGCTGATTCTTACTATAAAGACAATAGAATCTATATGCATCCTGCAGTTCTTACCATAGGTCGTCTT---TCAGAGATGGGCATCAGCTTTGGTGTTGTGCCTGCAGGGGATCCTGAATCATGC------ACACTGGGATCTGGCCATGCCAAAGCCATACTAAACTACAAAACAAGCACTAATGATAAAAATCCTTCTGCTCAGGTTATTACATCCTTATTTGAGATTCAAAAAGAGGCACAC------AACCTTCGGTCT---TTGGATGTTGTATCTTCGGAACACCTTCTGCATCTGTCTTTGTTTGGTAAAAGATCACCTTTTCAGAATGCTTACAATGTCAGAGGCAACGCCACAAACATCAAAATTATT
>Ixodes_scapularis_IscW_ISCW013171
CTTCCTAGATTCGCGGACAGAGCCGCACTGGATAACTGGTTCAGTGCA------------------ACCTTTCCAGATGCAAACAACCGTACCTACTCTGCCTCTTACTTCGAGGGCCTGCCCGATGTGGACACATATCTACTGGAAATCGGGAAGCAAACCACT---------CGTGCGGGAAAAGATGCATGGGTCAGCCGATATCTCTTTGATGGTCTCCGCAAAGCCCCACCCCTAAAGGAGCAGGCCTGGTTAATGAATAGTGCCCTGTTCGAGAGGGCAATGATCCTGATGGGTGCAGAGGAGGCCAAACCTGAGTCTGCATTCAAGTACCTAATGACGCACTACGACAGATACCTCCCCGCTCAATCTCGCAGCGATGATGCTGAAGTGCTCGAGAAGTACAGAGAGGCTTGTAAAGTGTTCAGGACCAGCATGGACATGACGAGCCCCGATGACCTAATAGGTATTCTCGAGGGTTCAGTAGCGACAAGGGTCGAGGTTCCACCAAGCCTAATCGGGGTCTTCAGAGAGATGCTGCTCCGCATGAAAAAACAGATGGAGGGGCGACTGGGG------------TTGCAG---ACCGAAAAGTCCGAC---TCCAAGTCCTTGCTGACAGGCGTAAAGGCCTTTTTGAAATCAAAAGGAAAGGTGGCCCCTCCAGTGCCC------------CTAACCAAACGGAACAAGCTCGACATCCGTGGATGTGTTCCAGACGGGGCCACCAGCAGGGTCTCCACTGAGGTAGGTGCCTACCTTTTCACCACCTCCATAATGCAGTTGAGAGCCAGAAGAGACACTCAGATAGAGGCCCTCCTCCGAGACTTCAGTGCGCATTTCACCACTCTTGCGACC---------GCACCGGACACCCCTGAGGCAGTGCAAACGCATGCCAAGCTCATGCTCGGCTATGCAGCATGCTGGGCCGAGGAGGCTGAACTTGTCGCAGCATTG------TCAGGAGGCACCACGGGCTTCTTCCAACAGGGCTCCGGAATTGACGTGGTGTTTTCATCGTACTTCTGGCTATACAAACTGAACTGTCGCAGCTAC---------------------GCTGCATTCACAGAACTAAACGGGCTGCTGGTGGGCATCTCACAGCACCCTCAAGGGAAAGCCAAAACACAGAAAATCCTGAGCGCTATGGGCACACCATTAGCAACCAGCCTCGTAAGGATGATGTCGAAGAGCACG------------GACATACATCTCCCGCCGTTTGTCCTGAACCCTTCAAGGTTG---TACGACCTCGTCACAACCTTCGGAGCCTTCCCACTTGACGACGTCAAGTGTGAAGGGCTCGAAGGGTTTAGTTGTTCCCCTCGGTATGTGTTGAACTTGCGCCGA------GACGGGGGAGAAGGCCTGACC---CTGATTGGGGTCTCCTGGAACCTCTGGTACAACAGCTTTGCTGGGAGCCCGTCAGAG---GCAGAGATCTCGGAGTCAGAGCATTTGTTCCACCAATTCCTTCTGAACAAGCGGTCACCGTTCCAAAACACCCATCAACTCGAAGGAAATGCTCTGAACGTGGAGATCGTC
>Centruroides_sculpturatus_LOC111614745
---------ATGGTTGATAAAGATATCCCTATTAGAAGTTATGAAGAAGCTGTCGTCGAAGCAAGGAAATTTGGTGCTACTGATACGATAACATTCTATCCTTCACTACTATTAACTGTACCAAGAGGAGGACCTTTCATCCAAAAAATG---CAAGGCAAATCA---------TATCGAGAAAAGTCAGCCATATTAGGACAGTACTTTAATGAGGCTTCTAGTAATGCAGCACCTATGGCAGGTATGTTGTGGCTTCATAGCAAAACCTTCTTTGATGCAGCACTAAAAGCAATGAGTAATGAA---------------------------ATCATCAAGCCCATAAATGAAATATATGAAGAAACACATGGTGAAATGGGCACGGAAACTGCACTAAGAGTATACCAAAATGCTGTAAACAAATTTCGGGATTCTCTAAAGAATGAACTTAATCATGCAGAATTCTTTGCAATAGAAGGACACACCAAAACCACTCTTAGAGTAGGTCAAGCTGTTCTTGCAACTTTAATGAGAATGCTGGCTATCATGATTGAACAGCGAGCTGAGCGTTTAGCT------------GTGGATGGCAATGTCAGGAGACCC---AGTCCAGCATACATGGAAGCTTTTGTTACCTGGTTAGCAGACCCAACTCAGTACCAAGGCCGTGTCCCA------------TTTGATAAAAGACAAGCAACTTTTAGAAAGGAAGCTATAAGGTATAAAAAAGAGGATGAAAATTTCAAAGGGAAAGGATTCCTCCTTTTAGCTACTACCATAGCAAATCAGACACAAAAGAAAGATCCA---------GAGTACATTAATAAAATAGTTGCAACAGATGATCCTATC---------------------------------------------------------------------CTTGAAACAGCCATCAAGGAAGCAAAACTTCTAATAGCAGGAGTAGGCAACCAAGGTGCAAGCATTTTCCAGCAACAGATTGCATCAGCTGATATTATATTTAACTCCTATTACTGGTTACGAAAGTTAGGTGTAAACAGCAGA---------------------AATGGATTCAAAGTTGTCAACAGGTTCCTTTATCAGTTAGGACTAGCACCCATTGGCACAGAAAAAAGAGAAGAACTCGTTCGAAGAAACAGAAGTGAACTTATAAGAAGATTCACTGAGTTCACTACAACTCTAACC------------AACATATACACACCACCATTCATTTGTACCTACTCAAGATTA---GATGATATGATACCAGTACTGGGTAGTATTTGTGTGACCAACTATGCAAATACA---GTGATCAAACAGTCCGCTAGCTGGAGAAACAGCATCAACATGAAAATT------GATGTAGAAGAAACACTCAGA---ATTGTGACCGACCTTTTCCTAGTCGAAGAAATAGCCAAT------CTAGGGGAAGGC---AATAACATATATAGAAGCCTCCATTTGTTTCATCAACTATTACTGACTAAAAAGTCACCATATGAATATGCAGCTGGAATTGTTGGTAATGCTCTGCAAGTTGAAATCTTT
>Centruroides_sculpturatus_LOC111614595
---------ATGGCAGATAAGGATATTCCTGTTAGAAGTTATGCTGATGCTTTGAAGATTGCCAAAGATGCTGGAGCCAGCACTACTATCACATACTACCCATCTCTGCTAACACATGTACCTCGATGCAATAGTTTTTTTCAAAGAATG---GCAGGTTGCCCA---------TACAAGGAAAGAAGTGCAATCTTGGGTGATTACTTTAACCTTGTTTCTCGAGGTGCTGCACCAACTGCTGGTATGCTCTGGCTACACAGTCCAACATTCTTTAATGCAGCAACTAATGCTCTCACCGATGAC---------------------------ATAACTAGACCCTTAGACCAGATATATGAGAACGTGAATGGTGAGGTAGGCACAAAGGACTCGCTAAGAAAATATAAGACTGCTGCCACTGCCTTTAGGAAAAATTTAAGACAGGAACTTAACTATCCTGAATTCTTAGCAATAGAAGGTAGGACAGTTGCAGAAGTGTTTGCTAACCAGTCTGTATTAACATACTTAAACAAGATGTTAGAGATAATGAAAAAGCAAAGGGCAAAACGATTAGCT------------AGTGGTGGTGCAGTCAAAAAACCA---TGTCCTGCTTATGTGGATGATTTTATATTCTGGCTTGAAAATCCAACACTATACATTGGAAGAGTACCC------------ATTGATAAGAGACAGGCCACATTCAGAAAAGAAGCAATAAGACTACCAGGAGAAGATGATAATTTCAATGGTCGTGGTTTCCTTTTACTCTCCACTGCCATTGCTTACCATACACAGAAACGGGATAGT---------GCATTCATAGATAAGATTAATGTGCCTGATAACTCTCTG---------------------------------------------------------------------GTCCAAACTGCAGTGAATGAAGCAAAACTTTTAGTAGCTGGACTGGAAGTACAGGAGGCCAGCCTGTTCCAGCAACAAATAGCAGCTGCCGACATTATTTTCAACACTTTTTACTGGCTCAAGAAACTAGGAGTACTAGACAGA---------------------AATGCATATAAACTAGTCAATAAGTTTATGTACATCATAGGCACAGCACCTATTGGTACTAAAAAAAGAGCAGAATTGGTGAAGACAAGTAGGAGTAGTTTAATAAGGAAATTTTCAGATTTTACAACTGTAATCACT------------AACATCTATACACCTCCGTTCATATGCACCTATGGAAGGTTT---GATGACATGATACCAGTGATGGGTTCTGTGTGTGTCACTGACTTTGAAAAGTCT---TTGCATAAACAGGCATCTAGTAGGCGAAATAATATAAATATGAGACTG------GATGCTGATGAAACACTTCGG---ATTGTCACAGACCTATTTGCTCTGGAAGAGATTGCCAAT------TGTGCAGAAGGT---GCAAACATCTATCGCAGCTGCCATTTACTTCACCAATTACTATTTTCCAAAAAGTCGCCGTATGAATATGCTGCAAACAAAATAGGGAATGCACTTCAAGTTAGATTTTAT
>Oedothorax_gibbosus_JTE90_025522
TTCCCCAGATTAGAGACCCTTGCAGATCTAGATGCGCAGTTTGAAAACCTTTCCCGT---------GGTCTAGGGATGAATACAACTACATGTAACATTCCGACATTGTTCGAGGGCATCACTGTCCCACCCGGAATCATTGTGCAGATGGACCGAAACAAAAGT---------AAAGAGGAAAGAGCCTCGATAGCATCAGAATGGGCCAGCAAGTATCTGATGTATGCCGCGCCTCGGAAGGTGGCACTTTGGTGCGTAAACTCTTTCTTCTTAGAGAGGGGAATGAACGAGATCTTCAATGCC---------------AGATACAATCCA---------GTTGTTCAGATGTGCATAAACAATACTGCATCAGAGAGCGCCACAAATGCGCAGATAACAACTTATGGAAACTTATCAAGGCAGTTTAGGCAAAATTTGGGAGATGCGGTTTTCCCAGTTGAGTTTGCGCACGGAGATCAGAACATTCAAGCCAGAGTACGCATTAACACTGCCTTAGCTGCCAGAATGCTGGACATGCTGACGGCGATGATCACTAAAAGAAATGCGAGGTTAGGT------------GGAGCCACCCCACAACAAGGACAG---GGATGTGCACACTATGACTCATATGTCGACTATCTGATTGATGGGGATTTA---CCAGCATTACTTCCA------------ACCAGCAGAAGGAAC---TTAACAGGCACAGGCATAAAAGACGACTCAATAGTGGAAGAACAGGCTCCTAAAAATGGACGATTGTTACTGACAACAGCTTTAATGGAATACGTACGTAGGAACAATACATTGCCCGAAGGGATCAGAGAGAGGGCTGAGGCAGAT---------------------------------------------------------------------------------ATAATACTTGCCCTAAGGGAGTACGATGCCAAT---------------GAAAATCAAGGAACAGGCCGATCCCAGCAGGCGGCGAACATAGACATCGTGTTTAACTTCTTCCTATTCTGTAGGGCTGCTAACATCTGGCGTGAAAATGATGGGCAGGCTAACTGGAGAAGACTTAAAAAGCTGAACATAATGCTATACGCTCTAGGCCAAAAGATGCAGGGCCAGCAAAAAGTAACTGAACTGATCAATCGCACT---GGTGGAGGGATTGAAGGCCTTATTACCATATTTAACAACACCAGA------------TCCATCTACAAGCCACCATTTTGTCTAAGCGCTCATAGAGTC---TACGATATGGTCGCAGTATTTGGTGGTATAAAGTTTAATGATGTACCAAGGTCC---TTCATCAAGTGTGGAGTTTCGCTTCGCTACATTATCCACATGCGCTTA------AAATCTGCCACTGCCATGGAG---CTTGTCACCACATACTGGACCCTTATCAACGCAATAAATCTCCCTGTTGCAGAGCAG---AACGATATTAACGAAGCCGAGCATTTATTCCATCAGTTGCTCCTGCAAAAAAACTCAGCGTTCAGTAACACCACTAACAAAGCAGGAAATGTGTTTGGCATCACACTGGTA
>Dermacentor_silvarum_exon1_HPB49_020043
------------------------------------------------------------------------------------------------------------------------------------------------------------------------------------------------------------------------------------------------------------------------------------------------------------------------------------------------------------------------------------------------------------------------------------------------------------------------------------------------------------------------------------------------------------------------------------------------------------------ATGAAAGGCTTTGCCAAAGTG---ACTCATGTCCAC---------------------------------------------TCCATCGCTCCACCTTGGGGTGACATCAAAAAGGAGAAC------------------------------------------------------AAGAGGGAGATGGCATTGATCAGGACTGGCTTCTGCAAGTTCATGCAAGAGGAAGAGAACTCTAGT---GGAGTTGCTGTCACTGCTGCACAGCACATTGCAAAGCTGAGGACATGGGCT---GACGATGCAGACCCAGGAGTGGATGTCGAAAAGTGCGAGAGTGACCTTTACTTCATGGACGTGTGCCTAAAGAAGGCAACTAAATTA---------------TATGACCCTGGCCCTGGATTCACAGCTCAAATGACCCAAATCGACAGTGTT------------------------------------------------------------------------------------------------------------------------------------------------------------------------------------------------------------------------CAGCTCATACTA---CCGGGCATA---------------------------------------------------------------------------------------------------------------------------------------------------------------------------------------------------------------------------------------------------------------------------------------------------------------------------------------
>Ixodes_scapularis-g1
---------------------------------------------------------------------------------------------------------------------------------------------------------------------------------------------------------------------------------------------------------ATGTGGTTGATGAACAGATCATTCTTCGAACGTGTAATGATCCATCTGAACAGTGAGGCCTCAAAGCCAGCCTCCTCTTTCACCTTCCTGCTAGGTCAGTACAAAAATTACCTAGCACCTAAGTCAAAATGCACGGACCCTGAGGTCATTGACCACTATCAAAAAGCATGCACAAACTTCCAGACCGCCCTAAATCTCACTGAACCAGACTCACTAATGGGCATTCTGTACGGCTCGGTGGCCACCAGAGTCTCAGTCCCATCACAACTAGTGAACACCTTCCGAGCAATGATTGCACGGATGAAAAAGCAGTCAGACATCCGACTGGGA------------TCGACT---GTGGACAAGGGAGAC---TCAAGCAAATTGCTGACCGGAGTCAAGGCATTCCTTAGATCAAAGGGGAGAATACCAACCCCTGTGCCA------------CTGAACAAAAGGAATCAACTGAGTGTTGATGGCAGAGAACCAGATGGGGCAGGAACCAAAGAAAGCGGCACCAAGGGGGCCTACCTGGTGACCACAGCAATAATGCAACTTAAGGCCAAGAAAGACCAAGAGATCGAAGCATTGGTGCAGAACTTCAAAGAGCACTTCTCCAGCATAGCAACC---------ACTGAGAATGCACTGCCCAGAGATGTTGAGGATGCAAAGAAAATGTTGGGCTATGCAGCATGTTGGGAAGAGGAGGCTGAGAGGGTGGCCGCCCTG------TCAGGAGAAGGCTCAGGCTTCCTGCAGCAGGGATCGGGCATAGATGTAATCTTCTCCGGTTACTTCTGGCTCTTCAAGATGGGCTGCAGAACCTAC---------------------CAGGTCTTTGAGGAGCTGAATGGGCTTTTGGTAGGCATCTCACAAAATCCAATGGGGAAAGCTAAAACCGGCAAGATCCTGGACCAGATGGGCACACCCATGTCTCAGTCACTGGTACTCATGCTATCAAAGAGCATT------------GAGGTACATTTGCCTCCCTTTGTGCTAAACTGCTCCAGGCTG---TATGACATGGTGGCAATTTTTGGGACTTTCCCGATCGATGACGTGCACTGCGAGGGTCTCGAGGGTTACAGCTGTTCCCCTCGATTCGTGCTGAACCTGAGGAGG------GAGGGAGGTGAGGGCTTAGCC---TTAATTGGCAAGTCCTGGAACATGTGGAGCAGTAGTTTCTCAGGAGGGCCCAAAGAG---GCTGACATCTCAGAGGCAGAACACCTGTTTCATCAATTCCTTCTGCAAAAACGCTCCCCGTTCCAGAACACACACAAGCTCTCTGGCAATGCTCTGCAGGTGGAGATAGTG
>Ixodes_scapularis-g2
------------------------------------------------------------------------------------------------------------------------------------------------------------------------------------------------------------------------------------------------------------------------------------------------------------------------------------------------------------------------------------------------------------------------------------------ATGCGCCCCACCCTT---------------------------------------------------------------------------------------------------------------------------------------GGG---------------------GAGAAAGGAGCAGAC---TCAAAGCAGTTACTCACAGGAGTTAAGGCCTTTTTGAGGTCAAAGGGAAAGATACCAGCCCCGGTGCCC------------CTAAGCAAAAGGAACGAACTGTCTGTCGACGGTGTAGAGCCCGACAGGGCTAACTGGAAAGAGAGCACGAGCCAAGGAGCATACCTGATCTCAACTGCGATAATGCAGCTAAAGGCCAAACGAGACCCTGAAATTGAGTCTCTCCTTGCAGACTTCGCACATCACTACACCGTCATTGCGACA---------ACAGAGAACTGTCCAAAAGAAGAGACAGATGCAGCAACGAAGATGCTGGGATACACAGCCTGCTGGGCTGAAGAAGCATTCAGGGTCACTGCACTG------ACTGGCTCGGGAACTGGGTTCCAGCAGCAGGGCTCAAGCATATACGTGATATTTTCCAGCTACTTCTGGTTGTACAAGATGGGGTGTAGAGGCTAC---------------------CAGATGTTTGAAGAACTAAATGGCCTCCTAGTGGGGATCTCCCAGAGCCCTCAGGGCAAAGGCAAAACAGCAAAGGTGCTTGAGGAAATGGGGACACCTGTCTCCAGATCACTTGTCCTCATGATGTCGAAAAGCACT------------GAGGTACACCTACCACCATTCATCCTCAACTCAAGCAGGCTG---TACGACCTGGTAGCCATCTTTGGCACCTTTCCGGTGGACGACGTGAGGTGTGATGGCCTTGAAGGCTTTAGCTGCTCACCAAGATTTGTGTTAAATCTCAAGCGT------GAAGGTGGTGAAGGGCTAGCC---ATGATTGGAAAAACCTGGAACATATGGTCGGGGAGCTTCCCAGGCAGGCCAAAAGAA---GGAGAAATCTCAGAAGCTGAGCACTTATTTCATCAGTTTCTCCTTCAAAAAAGATCCCCTTTCCAAAACAAGCACAACCTCACTGGTAATGCACTCAATGTTGAGATTGTG
>Ixodes_scapularis-g3
CTCCCTAGGTTCGCAGACAAGGCTGCTCTAGATGCCTGGTTCAAGGAC------------------ACATTCCCAAATGCAAATGACCGAACTTACTCACCTTCCTTCTTTGAAGGCTTGCCTGATCTTGACAACTATCTCCATGAGATAGGAAAACAATCAACA---------AGATCAGGCAAAGATGCATGGGTAAGCAGGTATCTGTTCGATGGGCTAAGAGGGGCCCCGCCCTTGAGGGAGCAGGCATGGCTCATGAATCCTGCATTCTTTGAACGGGCCATGATACTGCTCGCAGGTGAAAAGGCAAAACCGGGCTCAGCAATGAAATTCCTCCTGAACAACTACGACAGATACCTACCTGCACATTCCAAATGCGAAGACCCAGAGGTACTAGAAAAGTATCGGACAGCATGCAGGGACTTCAGGGTCGCTATGGACCTCACTAGCTCAGAAGACCTGACTGGCATCTTAGAAGGCTCTGTGGCAACGAAAGTTGAGGTACCGCCAGCCCTAATAGGCACCTTCAGGTCGATGCTCCTGAGAATGAAGAAGCAAATGGAGGGTAGACTGGGT------------CTACAA---ACAGAAAAAACCGAC---TCAAAGACCCTGCTCACTGGGGTTAAGGCTTTTTTAAAGTCCAAGGGAAAGGTGGCCCCTCCTGTTCCT------------TTAACCAAAAGGAATAAGCTGAACATCAAAGGATGTGTGCCAGACGGCACGACCTGTAAAGCAACAACTGAGACAGGGTCCTACCTGTTTACAACAGCGATCATGCAGATGAGATCCAAAAGGGACACCCAAATTGAGACTCTGCTACAAGAGTTTGGAGCTCATTTCACCATGCTGGCAGCA---------GCTCAGGACACCCCAGACGACATCCAGGCCCATGCGAAACTCATGCTGGGATACATGGCCTGTTGGGCACAAGAAGTAACTCTGGTTGCAGCACTA------GCAGGAGGCGCCACAGGGTTCTACCAGCGGGGGTCTGGTATTGACGTCATTTTTTCAGCCTATTTTTGGTTATACAAATTAGGCTGTAGGAGCTAC---------------------ATCACCTTCGGTGAGTTAAACGGTCTCCTAGTGGGAATCTCCCAAAACCCTCAAGGCAAAACAAAGACTCATTGA------------------------------------------------------------------------------------------------------------------------------------------------------------------------------------------------------------------------------------------------------------------------------------------------------------------------------------------------------------------------------------------------------------------------------------------
>Rhipicephalus_sanguineus
------------------------------------------------------------------------------------------------------------------------------------------------------------------------------------------------------------------------------------------------------------------------GTAGGCACATTCATCAGGGGGATGACTTGGATGAGGGAACATGGA---------CCT---------------GAAATGGCCTGGCACAAAGCTTACGACCAGCTAAAGACTGGACCCTCACTTGTGGACCTCCTCAAGGACTACCAGAATTGTTCACTTGAGTTCAGAACAGCTATCGGCTATGGGATAAGCGAC---TACATGTACATCCTCAATGGCCAAATCGTTGAAAACTACGAAGTCGTCCCTTCTATAGTCATAACTGTCCATGAAATGCTTCTTGACATGTTGAGCAAAAGGAATGCCCTGCTCAAA------------AACCAGTACGGTGAAAACAGGGTG---AACCACGAGCACATTGTCTAGGTTTGAGACTTTCTCAACATGGTGCATGGC---ATTGACTTCACAACCCCTTGGGGCAGCATCCGCAAAGCGAAC------------------------------------------------------AAGAAGGGTATGCCACTCTTGACTACTGGTATGTGCAAGGCCATTCAAGAACAGAACCTGACAGAGGAAGCATTCAGGGCAAAACTCAATGCTGTCACCACCAGGATCTCAGAGTGGGTCAACTCTGGTGATGATGCTGGCATGAACAAAGTGACCATGAATGCTGAGGTAGAGTTCATCAAGGACTGTGGAGCCCAGGCCATCGACCTT---------------CAGAATGACACAGCAGGGTACTTTGCACAATGTGCGCAAATGGACAATGTCTTCTCCAGCTACTACTGGCTCTGGAGGGCAGGTGTCACAAAG------------------------AAGACCTTTCCAGCACTTTCAATGTACCTTTTCAGGCTGGGGCAGAAGAGTCGAGGACGCAAGAAGGTGCTGAAGGACCTGGAGCAGACAGCCATGAGACAGGGCAAAAATCTCATCGCAATTGCCCCAACTGATGAATTT---GAGAACAGGGTGTACCTTCACCCAGGTGTGTTCACTATCTCTCGACTG---TCCGACATGGGAGCCTGCTTCGGCGCCCTACCTGTCGGCAATCCAGACCTTGTT------GACTCATGCTCAGGACACCCCAAGTTCCTTCTGAACCTCAAG------------------------------------------------------------------------------------------------------------------------------------------------------------------------------------------------------------
>Dermacentor_silvarum_chr6
AAGTTGAATTTTTCAACTACAGAGGAACTCGACCTATGGTTCGAACAATACTCACTT---------GAACATGCTCTCACTCGTGTCCTGACCTACTCTTCCAGTTTATTCCGAGGAGTAGCAGGCCTAGAAGTGTACTGCGAGCGAATGGCGAATGCTCGTGCA---------GAGAAAGAGATAAATGAAGTTTACTCAGAAGCTGTGATTGCTGCCACTAAGAACCTTGTCTCCATCAAGGAATGCGCCTGGTCAGCTTGTTTGGGCACCTTCCAAAACGCCACGGTCTACTTGGACGAAAAT---------------GTG---------AAGAATATGCCTTGGCATGCCAATTACAAAGAACTCATGAGAAGAGGTGCTAAGGAAGGTGAGCTTAAAGAGTATCAACGCCATGCCAGAAAATTCAGGGAGCAGATCGGTTCAAGTAGACAATCT---CACTGCAACACTGTCCACAACAGTGCGCAAGATATACAAGGTTGACCCGAACATTGTAGTCAAAGTCAAAGAAATGTTGAGTGACATGAACATAAAAAGGTCATGATTTCATGCAAG------------GCAATGGCATAGTCTCCAAGGTGC---AGAAGGAGCATGTTGACTGGGTGAAAGGCTTGGTCAAAGGGGCTCATGGCC---ACTCCATCACTTCACATTGGGGTGACATCTGAAAGGAGGAAC------------------------------------------------------AAGAGGGAGATGGTATTGATCACGACTGGCTTCTGCAAGTTATTGCAAGAGGAGAGAGAAATCTAG------------------------------------------------TGG------------------------------------------------------------------------------------------------------------------AGTTGCTGTGACTACACAGCACATTGCAAAGCTGAGGAC---------------------------------------------------------------------------------------------------ATGGGCTGACTATGCAAACCCAGGAGTGGATCTCGAAAAGTGCAGGAGTTACTTCATGGATGT------------------------------------GTGCCTAAAGAA------GGGAACAATGTAAGACCCTGGCCCTGGATTCAGAGC---------------------------------------------------------------------------------TCAAATGGCCCAAATCGACACCGTGTTCAGCTCATACTACCGGGCAGTTTCTCTGGAATAATTTCCAGCACTGTCACAGTTTCTCTTCCAGTTGAGTCAGAAGTACCA------CAAGGACAAGAT---------------------------------------------------CGTCAAAGCACTTGAGAAGACTGCAAT------------------------------------
>Dermacentor_andersoni
------------------------------------------------------------------------------------------------------------------------------------------------AATCTATTCAGATGCAGTGATTGCTGTAACACCCATCATAGAATGTGCTTGGTCGTCATGTATGGGCACCTTCAACAGAGCTATGGAGTTCCTGGCAGAAGA---------AGGACAAACAATGGATTGGCACAAAAAGTGCAATGACCTCATGAAGAGAGC------------------------------------------------------------TGCAAAAGAACCTGAGGAGTACCAGGCATGAGCTCGTCGCTTCAGAAGAAGAGCCCATTATGGCATCAATGAAGATGCTGCCATGTTGGACAA------------------------AAAAGTCAAAAAACAATACAAAAACACCCAGTGTTGGTGATGACCATCAATGAAATGCTCATCGACATGAACAAGAAAAGAGCTATCAGTTGA---------------AGACTCAAAGTGCTGTCCAAAGTC---CAAGAAGAGCACATTGCTTGGGTAAAGATGTTTGTCAATGGAGGTTGCAGA---ACAACCATCTGTCCTTCATGGGGAGATCTAAGAAAGCAAAAC------------------------------------------------------AAATCAAAGCTGTATTTGCTGACAACTGGCTTCTCAAAACTGATTCAGGAGTCAGAGAATGCAGCT---GAAGTGACTGTGAAAGCTGTTGAACACATAGGCTGACTGAGAGCATGGTGT---ACAGGTGCTGATGATGGTGTTGACAAAGCAGAGTTTGAGAGGGACCTGCAGTTTGTGGAAGCCTGTTTGAAAGAGGCAACAAAAATAACTAAGCAC------------------------------------------------------------------------------------------------------------------------------------------------------------------------------------------------------------------------------------------------------------------------------------------------------------------------------------------------------------------------------------------------------------------------------------------------------------------------------------------------------------------------------------------------------------------------------------------------------------------------------------------------
>Dermacentor_silvarum_chr4
---------------------------------------------------------------------------------------------------------------------------------------------------------------------------------------------------------------------------------------------------------------------------------------------------------------------------------------------------------------------TTTCATCAA---------------------------------------------------------AGGTTCAAAAAGAGCATG---------------------------------------------------------------------------------------------------------------------------------------GGG------------------------------------------------------------TCAGAAAGTTTCTAGCAGCAGAATTTAAAAGTGTGCTCACACCCTCCTGGGTGGAACTGAAGAAGAAAAACAAGT------------------------------------------------------------CAAATCTGTACTTGCTCACAATTGGCCTGCAAACTGATAAAGGAACAAGAAGGAGGTGAC---CAGGCATTGGTTCATCTGCAAAAAAGAGTAGGCGAACTGTGTACTTGGCTG---CAGACAGCAGGCGACGGTGTCGATTCAGCTGCCCTTGAAAGGTATGTGGGCTTCCTTGACGCATGTGGCAAAGAGGCATCAAAACTC---------------CGGACCGGCAGCCATGGATTTTATGCTCAGCTTGCACAGATAGACTTAAGTGTCAGTGCATTCTACTGGATGTACCGTGCTAAAGTGATATTG------------------------AACATATTTCCAGTACTCTCCCAGTAACTGTTCAAGTTCGGTAAGAAAACTGTCGGCAAAGCTAACGTGATCAAGCACTTAGAATCCACTGCCATGCATTGAGGAAGGGGACTGGTCAATATTATGGCAGAAGAAGATGGATTTCAAGACAGGATTCATATGCACCCCAGTGTGTTCTCC---------------------------------------------------------------------------------------------------------------------------------------------------------------------------------------------------------------------------------------------------------------------------------------------------------------------------------
>Hazara_virus
AAGATTGTTGCCAGTACTAAGGAAGAGTTCAACACCTGGTACAAGCAGTTTGCTGAG---------AAACACAAACTGAACAACAAGTACACGGAATCTGCATCCTTTTGTGCCGAAATTCCTCAGCTCGACACCTACAAGTACAAGATGGAGCTAGCCAGCACG---------GACAATGAGAGGGACGCCATCTACAGCTCAGCACTCATTGAGGCCACCCGATTCTGTGCTCCTATCATGGAGTGTGCATGGGCTTCCTGCACTGGGACAGTTAAAAGAGGTCTGGAATGGTTCGACAAAAAC---------------AAAGACTCTGACACCGTGAAGGTCTGGGATGCCAACTACCAAAAGCTAAGAACAGAGACACCGCCTGCTGAGGCATTACTGGCATACCAGAAAGCCGCCCTCAACTGGAGAAAGGATGTCGGCTTCTCCATTGGGGAG---TACACCAGTATACTAAAAAAGGCAGTGGCGGCAGAGTATAAGGTGCCAGGGACAGTGATCAATAACATCAAAGAAATGCTCAGCGATATGATTCGACGCAGGAACAGGATCATCAACGGTGGCTCCGATGATGCGCCAAAGAGAGGGCCTGTT---GGGCGTGAGCATCTTGACTGGTGCAGAGAGTTTGCCTCAGGCAAATTTTTG---AATGCTTTCAACCCTCCTTGGGGAGAGATTAACAAGGCAGGT------------------------------------------------------AAATCTGGGTACCCTCTCTTGGCCACGGGATTAGCAAAGCTGGTTGAGCTAGAGGGGAAA---------GACGTGATGGACAAGGCCAAGGCAAGCATTGCACAACTTGAAGGATGGGTC---AAAGAGAACAAAGACCAAGTCGACCAAGACAAGGCAGAAGACCTCCTAAAAGGGGTGAGAGAAAGCTACAAGACTGCCCTGGCTCTG---------------GCAAAGCAGTCGAACGCCTTCCGTGCCCAGGGAGCTCAAATAGACACTGTGTTCAGCAGCTACTACTGGCTTTGGAAGGCAGGAGTGACACCA------------------------GTCACCTTCCCATCTGTGTCCCAATTCCTTTTCGAGCTGGGTAAGAACCCCAAGGGACAGAAAAAAATGCAAAAGGCACTCATCAACACCCCTCTCAAATGGGGAAAAAGGCTCATTGAACTGTTTGCTGATAACGACTTCACAGAGAACAGAATCTACATGCACCCCTGTGTGCTAACATCTGGAAGAATG---TCCGAGCTTGGAATATCGTTTGGAGCCGTGCCCGTCACCAGTCCCGATGATGCC------GCCCAAGGGTCCGGGCACACAAAGGCAGTCCTCAACTATAAGACCAAGACCGAGGTCGGCAACCCGTGTGCCTGCATCATTTCAAGCCTCTTTGAGATCCAAAAAGCAGGTTAT------GACATTGAGAGC---ATGGATATAGTCGCCTCTGAACATCTTCTCCATCAATCTCTTGTGGGGAAGCGCTCGCCCTTCCAAAACGCCTACCTCATTAAAGGCAATGCCACCAACATCAACATCATC
>Tillamook_virus
CAACTTACTTTTGGCGATAAAGCAGGTCTGGACAAATGGTTCCTGAATTTTAGACAA---------AATTATGGACTGTCAGGGACCTACACCAACTCTATGTCCATGTGTGGGGGGCCAGCTGACCTCTCGAAATACCTTTCT------CTTGACCCAAAGACG---------GACAAAGAAAAGGATGCCTACTACTCGCAAGCCATGATTGACTCGGTGAGGCACTGTGCACCACTCTATGAGTGTGCGTGGAACAGTTGCACTGGCATGGTTGAGCGTGGACTCAAGTGGTTCAAGGACAAC---------------ACTGCCATC------ACCCTTGAGCTTGACAAGATTTATGACGTTGTCAAGAGGAAAGAACCTTCCCTCTCTGAACTCAATGCCTATCAAGGGTTCGCCATCAAGTGGAGAGAGGACACAAAGTATGGCATCAACGAG---CTAACAGGAATCGCCGAGGGAGAGACACTGACAAAGTATGCTGTGCCAGGGAACATCATACTTGATGTGCAGACCATGCTCAAGGATATGATAAGAAGAAGAAATCTGATCCTAGGC------------TCAGCTCCCACCAGAAGCAATGTC---CAGCCTGAACACATCACTTTTGTTGAGGCCTGGGTCAATGGACACACCCAT---GCAGCAGCTTTACCTCCATGGGGGAGCATCGAAAAAAGGAAT------------------------------------------------------GTGGCAAATCACACCTTACTAGCCACAGGTCTCTGCAAGCTCATGCAGACCAAAGATGAG---------CGGGCTATAGAGAAAGCCACTATGAGAGCTGCAGAGCTTGAGACCATGCTGCAAGACCCAGATAAGCATGGTCTTGATAAAGAAACGGCATATGTCCACCTGCTACAGATCAGGGCATCCATCGAAGAGGCAAAGAACATG---------------GGAGTGGACAAAACAGCCATGATGTCACAGGCTGCAAACATGGATGTGCCGTTCAGCTCATACTACTGGATGTACAAAGCAGGTGTGACCAGC------------------------GAGACCTTTCCATCTCTGTCACAGTTCCTCTTCGAATTGGGAACACAGGCCAGAGGGAAGGACAAAATGACCAAGATACTGAACTGCACTCCCTTCAAGTGGGGCAAAGGAATCATCAAGCTGTTTGCAGACAACACCTTTGAAGGCAACAGGCTCTACCTTCATCCACTTGTCCTAACTACCGGGAGAATG---TCTGATCTGGGTGCTGCCTTTGGAGCATTCCCAGTGGCATACCCGGGAAGAGTT------GTTGAGGGCTCCGGATTCCCAAGATACATTTTAAACCTGAAGACA------TCCAGCCCAAACCCTTGCGCAGAGACCATTGTCAAGCTGTTCCAAATCACCAAGACCTACTAT---CCCAACTACGAGGGA---CACGAGGTCATTCCTTCAGAACACCTCCTTCACCAGTCCTTCATTGGAAAGAAGGGACCCTTCCTGAATGTCTCAAAGGTCAAGGGAACAGCCACCAATGTCCAAATCGTC
>Crimean-Congo_Hemorrhagic_Fever_virus_strain_China
AAAATCGAGGTGAATAACAAAGATGAAATGAACAAGTGGTTTGAAGAGTTCAAGAAA---------GGAAATGGACTTGTGGATACTTTCACAAACTCCTACTCCTTTTGTGAGAGTGTTCCAAATCTGGAAAGGTTTGTGTTTCAGATGGCCAGTGCCACCGAT---------GATGCACAAAAGGATTCCATCTACGCATCAGCTCTGGTGGAAGCAACCAAATTTTGTGCACCCATATACGAGTGTGCCTGGGTTAGCTCCACTGGCATTGTGAAGAAGGGACTGGAGTGGTTCGAAAAAAAT---------------GCAGGAACC------ATTAAATCTTGGGATGAAAGCTACACTGAGCTGAAAGTTGAGGTCCCTAAAATAGAACAGCTTACCAATTACCAACAGGCTGCTCTCAAGTGGAGGAAGGACATAGGTTTTCGTGTCAATGCA---AATACGGCAGCCTTAAGCCACAAGGTCCTTGCAGAGTACAAAGTCCCTGGCGAAATTGTAATGTCCGTCAAAGAAATGTTGTCAGATATGATTAGGAGAAGGAACTTGATTCTCAACAGAGGT---GGCGATGAAAATCCACGAGGCCCAGTG---AGCCGTGAACATGTGGAGTGGTGCAGGGAATTTGTCAAAGGCACGTACATC---ATGGCTTTCAACCCGCCCTGGGGGGACATCAACAAGTCAGGC------------------------------------------------------CGATCAGGAATAGCACTTGTTGCAACAGGCCTTGCCAAGCTCGCAGAGACTGAGGGGAAG---------GGAGTGTTTGATGAAGCCAAAAAGACTGTAGAGGCTCTCAACGGGTACCTT---GACAAACACAAGGACGAAGTTGACAAAGCAAGTGCCGACAACATGATAACAAACCTTCTCAAACACATTGCTAAGGCACAAGAGCTT---------------TACAAAAACTCGTCTGCACTTCGTGCACAGGGTGCACAGATTGACACTGCTTTCAGCTCATACTACTGGCTCTACAAGGCCGGCGTGACTCCA------------------------GAAACCTTCCCGACTGTCTCACAGTTCCTTTTTGAGCTAGGGAAACAACCAAGGGGTACCAAGAAAATGAAGAAGGCACTCTTGAGCACCCCAATGAAGTGGGGTAAGAAGCTTTATGAGCTCTTTGCTGATGACTCATTCCAGCAAAACAGGATCTACATGCACCCTGCCGTGTTGACAGCTGGCAGAATC---AGTGAGATGGGTGTCTGCTTTGGAACAATCCCTGTGGCCAATCCCGATGATGCT------GCCCAGGGATCTGGACACACCAAGTCCATTCTTAACCTACGGACAAACACCGAAACCAACAATCCGTGTGCCAAGACAATTGTCAAGTTGTTTGAAATTCAAAAAACAGGATTT------AATATACAAGAC---ATGGACATTGTAGCCTCTGAGCACCTGCTGCACCAATCCCTTGTCGGCAAGCAGTCTCCATTCCAGAATGCCTACAACGTCAAGGGCAATGCCACCAGTGCCAACATCATC
>Nairobi_sheep_disease_virus
CAGATTGTTGCGGACAACAAGGATGCCATCCTTGCATGGCACAAAACCTACAGTGAG---------AAGCACAGACTCAAGTCTGTTTTGACAAACTCAGCTTCTTTCTGTGAGACTATACCTGACTTGTCGGGGTATGAGGTCAGCATGAGGCTTGTTTCATCG---------GAGAGTGAGAAGGACTCAGTGTATGCATCTGCCCTGGTGGCCGCGACTAAATTCTGTGCTCCTATACTGGAGTGTGCCTGGACCAGCTGCACGGGGATGGTCGAGCGTGGTCTGGACTGGTTTGAAAACAAC---------------AAGGAAACA------GTGAAGATTTGGGATGCTGAGTACGGGAAGCTAAGAACGGAAGCACCCAGCCCTGAACAACTGCTGGGTTACCAGAGAGCAGCTCTTAAGTGGAGAAAGGATACCAAGTACGGGATCAACAGA---AATACAGCTGCACTGGCCGCTGCAATTGCAACCGAGTATAGAGTCCCTGGATCAATTGTGGTGAATGTCAAGGACATGCTGTCGGACATGATCAGGAGAAGGAACAAGATCCTGAACAGAGACAGTGAAGATGTTCCGAAAAGGGGACCCGTC---AGCAAAGAGCACATTGACTGGGCTAGGGACCTTGCTCAAGGTAAGTTCCTT---GTTGTCTTCAATCCACCATGGGGTGATATCAACAAGGCAGGA------------------------------------------------------AAGTCAGGGATTGCCTTAGCAGCGACAGGTATGGCAAAATTGATAGAGCTGGATGGTCCC---------AAAATTGCAGAGGACCTGAGGGAATCTCTGAAGGGTCTTGTGGCATGGATC---AATGCCCACAAGGATGAAGTGGAG------AACGGTAAAGAGGTTGTTGATGGTTTGACCAAGCACCTGCAGAAAGCCCTTGAATTA---------------GCCAAGCAATCAAGTGCCATGAGAGCCCAAGGGGCTCAGATTGACACTGTCTTTAGCAGCTACTACTGGCTTTGGAAGGCAGGTGTGACAGCG------------------------GAGATGTTTCCGACAGTCTCACAGTTTCTTTTTGAGCTCGGCAAGGTGCCCAGGGGAAATAAAAAAATGAAGAAAGCACTATCAAGTATGCCTCTGAAGTGGGGAAAGAAGTTGCTAGCACTCTTTGCTGATGATAGCTTCACTGCTAATCGGATTTACATGCACCCTGGTGTCCTAACAGCTGGGAGAATG---TCTGAGCTCGGTGTTTGCTTCGGAGCAATCCCAGTTGCCAATCCTGACGATGCC------GCTGAGGGTTCAGGCCACATCAAGAATATACTAGCACAAACCACTGACACTCAGGCTGGCAACCCCTGCGCACAGAACATCGTCGCCCTATTCAACATTCAGAAAGCCGGCTTC------GACATTGAGAGC---ATGGACATAGTTGCCTTGGAGCATCTGCTACACCAGTCACTCGTTGGAAAGAGATCTCCTTTTCAGAATGCCTACAACATCCGGGGAAATGCCACCAGCATCCAGATCATT
>Farallon_virus
GCTCTGGATTTTAAAGGTATTGGCGATTGGAATACTTGGTGGTCTGGATTCAAGGCCAAA------CATGCTAACATTAACAGCAATTTCACTAATTTCGAAAGCTTCAGCAATGGTATGTTCGATGTGGGAACATTTATTGATGAGGCTCAAAAAATCCAAGGAAACAGCCATGATCAGCAGAGAGATGCTATTCTTGCTCAAGCAGTTGTTCAAGTGACAAAGCATGCCGCACCCGTGAAGTATGGTGGATGGCTGGTAAACCGAAGCTATGTGGAGACAGCAATTGACTGGTTTCAGCAGAAT---------------TCACAAACAACTGAGGTTAAGCTCTGGGATGCCAGTTATGACCGTTTGAAGGCTCAGTTGCCAGACCTGGATCAAGTGAAAGGCTACATCAAATCTGCTGTCCGATTCAGAAGTGAAACAGGTCTCCCTGGAGACATT---GGGTTTGCCGTTCTTCAAGGTGCAACAGCTGCACAGTGGAAAGTCCCCATGGACTACATAACAGAGATCCAGGAGATGCTGACAGACATGAGGAACAGGCAGAACTTGGTCTTTGGA------------AGCAACCGAAATAAAGAA------CAGAGCAGACGCAATGGTGAATACATGGCATCTCTGATTTTAGGAACTGAAAGT---ATCCTAGGTGAAGTTCCTTGGGGCTCTTGGAACAAGAGAAACAAAGGA------------------------------------------------GACAAAAAATTGCTCCTGAGCTCCACTGCCATCATGAATGCACTCCAAAATAACCTGATAACAGAGGATGACATCAAAAGATTTGAACACGACATGAAGAATGAGCATGCTACT---------------GAAAAAGATGACGATGTCAAGAAGGCAATTTCTGACATCCTGACAATGCTTGAAGCATTCAAGGTTGAAAGACAAGCCATGAAC------------AGCAACAACACAGGTGGCTTCATTCAACAAGGGTCAAACATTGATGTCATCTTTTCATCTTTCTACTGGGTGTGGAAATCAGGATGTTCAGTG------------------------AACGAGTTTCCAGCACTGTCGAAATTTCTAAATGGCTTAGGCCAAAAGTTTGTCGGTAAAGCCAAAATGCTGGAAACTCTTTCAGGAGTGAAGTTCAAGTGGGGCAAAGGACTTTTGAACATAATATCCAAGGACAACTTT---GCAGACCGCATACACATGCACCCAGCAGTCCTCACCTCATCCAGGATCAACAATGACATGGTATCTTGTTTTGGCATTGTTCCAGCTCACAATCCAGATTTGGCT------GAAAATGGATGTGCATCATTGAGAAACATCACCAACTTTGAAACA------AGAAAGAACAACATCTGTGCAGCTGCAATTGCCAGCCTCTTTCGTGTCTACAAGGCTGCATAT---CCAAGATATGACCAG---CAGGAAGTTGTCCCCATGGAGCACATGCTACATCAGAGCTTCCTTGGAAAGACCTCGGCCATGCAAAACTCAAGCATGATTGTCGGAAATGCTCTGGATGTCAACATTGTA
>Punta_Salinas_virus
GCCCTCGATTTTCACGGTGTTGGCGACTGGAATACTTGGTGGTCTGGATTCAAAGCCAAA------CATGCTGACATTAGCAGCAATTTCACTAATTTCGAAAGTTTTTCAGATGGCAGCTTCCATGTTGGAAGATATATTGATGAAGCTCAGAGACTTCAAGGAAACAGTCATGATCAGCAAAGAGATGCTATATTGGCTCAGGCAATTGTTGAAGTGACCAAGTTTGCTGCACCAGTCAAGTATGGTGGCTGGCTGGTCAACAAAACTTATGTTGAAACTGCACTTGACTGGTTTCAGAAAAAT---------------TCCCAGACAAATGAAGTGAAACTCTGGGATGCTAACTACGACAGACTCAAAGGACAGCTTCCTGATTCAGACCAGGTCAAGGGTTACATAAAGTCAGCATTGAAATTCAGAGCTGACACTGGGCTGCCAGGTGACATT---GGATTTGCAACTCTGCAAGGTGGAACTCCAACACAATGGAAAGTTCCTATGGACTCAATCAATGAAATCCAGGAAATGCTTGCAGATATGAAGGAAAGACAGGGCAGAGTTTTTGGA------------GGAAACAGAAACAAAGAG------CAAAGCAGAAGAAATGGAGAGTACATTGCATCCCTCATAATGGGAACAGAAAGC---ATTCTCGGAGAGGTTCCATGGGGCTCATGGACTAAAAGAAACAAGGGA------------------------------------------------GAACGAAAACTTCTCCTTAGCTCCACTGCAATCATGAATGCTCTCCAAAACAACATGATCACTGAGGATGACATAGACAGATTTGAGAGAGATATGAAAACTGAATTGGCAGCT---------------GAGAAGGATGATGAAGTGAAAAAAGCCATCACTGACATCCTGACCATGCTGGAAGCATTCAAGGTTGAAAGGCAGGCAATGGGT------------GGAACTGGAGCAGAGGGCTTCATACAACAAGGTTCTAACATTGATGTAATCTTTTCTTCCTTTTACTGGGTTTGGAAGTCTGGTTGCACAGTG------------------------AATGAGTTTCCAGCTCTGTCCAAGTTCTTGCATGGTCTTGGACAAAAGTTTGTTGGCAAGGCCAAGATGATGGAGACTCTCACAGGAGTCCGCTTCAAGTGGGGCAAGGGACTTCTGGGCATCATATCAAAGGAGAACTTT---GCAGACAGGATCCACATGCATCCTGCAGTTCTCACATCCTCTAGGATTAACAATGACATGGTGTCCTGCTTCGGTATTGTGCCTGCTCACAATCCAGACCTTGCA------AAAGACGGCTGTGCTTCACTGCGGAACCTGACAAACTATGAAACC------AGAAAGCAAAACATCTGTGCAACAGCCATTGCCAGCCTCTTCAGAGTCTACAAGGCAGCATAT---CCAAGATATGACCAG---CAAGAGGTTGTGCCCATGGAGCATATGCTACACCAGAGCTTCCTTGGGAAGTCATCTGCTATGCAGAACTCCAGCAAAATTGTTGGCAATGCACTGGATGTCAACATTGTT
>Abu_Mina_virus
AAACTGGACTTTCGCACCCAGGCAGACTGGGATGCCTGGTATGATGAATTTAAAAGGTCT------TATCCAGAATTGAATTCAAATCTGACAAACTATGACAGCTTCATGTCAAAGTTACCAGACCTTAAAGACTTTGCGAAAGACATGGGGAGACACAAGGGAGAC------AGAGCTCTGAAAGACTCCATCTTTGGCAAGGCTGTCATTGATTTGACACAGCACAGTGCACCCATAAAGGAATGTGCCTGGCTGACCAACAAGACCTTCATCACCAATGCCCTGAACTGGTTTGAAAACAAC---------------AAGGACAACAAAACCGTAAAAATCTGGGATGCAGAGTACAATAGGCTCATGACTGATCTACCCACTCTGAACCAGGTGCAGAGTTACCAGACAGCAGCAAGGAAATTCAGAGCTGAAGTCCTGTTGCCAAATGACCCT---GCTTTCTCAATCCTTCAAGGGGAAGTCCTTGTTGAGTATAAGGTCGGCAGAGACATCTCCCGAACAATTATGGACATGTTGGTGGACATGGAAAGACGTAGAGGAGACATCAGAAACCCAAATGCTGGCAGTGCTGAAAACAGAAAGGAGACT---CTTGACTGCAATGCAAACTGGATAAACTCCTGGCTCAGAGGACGGCTTGCT---GTTCTTGATATTCCACCTTGGGGTGCATGGGATAAAACAAGT------------------------------------------------------GCAAACGGCCATCTGATTGCACACACTTCCATCATCAAGGCTGAGCAGAACCTTGAAGAA---------GACCTTGAGGATCTTGTCACCAAAAGAGTCAAAGATGTGAAACTGATGTACTCCGCAAGTGAACTGGCTGATTATGACATTGGTGTGTTTGACCTGATAATCAAGATCCTTGACTCATTTGCTGAGTTTAAAAAGAAACTGAAGACAAATTCC---AAACAGGGAGCAGCCGGATTCACACAACAGGTCGCAGCACTCGATACTGTCTTCTCTTCCTGCTACTGGCTATGGAAGTCAGGTGTGACAGTA------------------------CATTCCTTTCCGGCGTTGTCCAAGTTCCTGCATGAGCTAGGCAGTAGGGCAGTAGGCAAAACTAAGCTGCTGTCTATACTGAAGTCCTGTGGATGGAAATGGGGAAAGGGAATGGCCAACATTGTGTCTGCTGGAGAGTTCAAGGGAAACAAGATCCACATGCACCCAGCTGTCCTGACAGCCGGAAGACTGAGTATGGACATGGTTCTGAGCTTTGGAGCAGTTCCAACCTACAACCCTGACTTAGCA------GTAGAGCCTGTGGGAAGCCTGAGAAGCCTGCTGAACATGGAAACA------AACAGAAACAACACCTGTGCCAGAGCCATAGTTGAGCTGTGGGATGTATTTAATGCAGGCTAC------AGCTATCAGGAA---GAGGACATCGTGCCGCCAGAGCACATGCTGCACCAGTCCTTCCTGGGGAAAGTCTCACCCTTCCAGAATGTCTCCCTGCGCACTGGTGATGCCCTTAAGGTTAAAATTATC
>Bandia_virus
GTCTTAGACTTTACCGACATCCGTGGTCTGAATGATTGGTTTGACAGATTCAGAACA---------ACAGTTCCCCTCTACAATGTAAACACTTTCTCATACAGCACAGGCAGGGATGTGCCTGACTTGCTCCCATATGTGGCTGAAATGTCAGGGCTTGACACA---------GAGAAAGAGAAAAATGCATGCTATGGGAGAGCAGTGGTCGAGGCAACCAAGAGTCTTGCACCTATAAAGGAGTTTGCATGGTCTGCCTCAAATTTGGTGACCAGAAAATCCCTAGCATGGTTTGAAGCAAAC---------------AAGACAACAGCAGCATTTAAGCTGTGGGATGATGACTACAACAATTTGAAAGGCAGGCTCCCCACGGTGGAACAGATTGAGAACTACCACTTGTGTGCAAAACTTTGGAGGAAAGACACAGGGTTTGAAATGAACCCT---TTGACAAGCACACTGAGAGGTGGTGTCGTGACAAGATATGCAGTCTCACAGAGGAATGTGGACACCGTGAAGCTAATGCTGGATGACATGCTTGCCAAAAGGAAGGCACGCATTGAAGGA---GGTGGAGGAACAGTCAGAGCTGGAGGAACA---CAACCAGATCACATAAATTGGACAAAGAAATGGCTGCAAGATGGCCAACAG---CTCCTAATGTGTCCTTCATGGGGAAGCTGGGCTAAGTCAAAC------------------------------------------------------AAACAGAACCAGCTCTTGGGAGGGACAGCTTTTGCCAACTTGGAGCAGACCACTGATCTG---------AATGCAGTAGCAATGGCTGAAGCCAATTTGGAGCAGCTGAAAATGATTGCATCAAACTGCATGCAAAGAGGCTTGTCTCAAATGGCAGTCACAAAAATGGTGGCAGATATAGATGCTTGCATTGTTGCTGCAAAAGGACTGATACAGTCATCAAGAGCCAGTCCTGCATCAAAGTACCATCAACAGGTTGCTGCAATGGATGTTCCCTTTTCAGCGCATTACTGGCTCTGGAAAATTGGAGGCAGCCTT------------------------CCTTTGCTTCCAGTGGTGTCGCAGTGGCTTTTTGAGCTTGGTCAAAGGCCATCTGGTGCCAAAAAAGTATCTGCTATGCTACACAGTATGCCTTACCTTTGGGCTCAAAAGATGCTGGGGCTATTTGCTGCAGATCAGTTTGTCGGCAACAAAATCTACATGCACCCTGCTGTTCTGACTCCAGGAAGACTT---GGAGATATGACCTCTGTATTCGGTCTATTTCCAATTGCAGACCCAGTCAGAGTG------CTTGAAGGAACTGGCTGCATCCGCACTGTGCTGAACTTAAAGACA------ACTGGATCTAACCCCTGTGCTGACACAATTGTGTCTCTGTTTAAAGTTTTCTCAGCTGGCTTT------GATCCCAAAAAT---GAGGAAATCGTCCCTCCAGAGCACATGCTTCATCAGTCTTTTCTTGGCAAGCAAAGCCCCTACCAGACTGCAGCTGAGGTTGGAGGCACCTTTGCAAAAGTAGAGGTTGTG
>Erve_virus
CTAATTGACTTTTCGGGCAGAGATGGACTTGACAGATGGCTTAGAGCAACCTTTCCA---------GATGTTATCCTTAGTGTTGGCTTAACCAATTATGGCTCACTTATGACTTCAGTGCCTGACCTCAGTCATTTTGAACAAATGGCTCGCCAAGCAAAGTCA---------GAACAGGAAAAGGATGCTGTCTACTCCAAAGCACTGACTGAGGCAACTAGGAAAGCGGCCCCAATTGCTGCTTGTGCTCTCACATCAAGCAAAGAAATGGTTAAAAAAGGATTGCAGTGGTTTGAGGACCAGATT---------ATATCAGAAGATGGAAACTTTTTGGTGTGGCATCAGAATTACGAACAACTGAAAAAAGCTCCTCCCTCATTTGAACAGCTCATGGGCTATCAGATGTCAGCACTCAACTGGCGCCAGAGTGTAGGGTATGGTCAACTAGAA---GAAACTGCAGTCCTTGTTAGTCAAGTGATTGCACAGTTTTCAGTACCTGGAACTCTTGTTGTAACAGTTCAAGAAATGATAAAAGACATGATTGCCAGAAGAGGAGGT------GGG---------------------CCAAAGAGGGGTGTG---AGTGAGGAGCATGTCAGATGCTGTGTTGACATAATGAATGGAAATCTTTCT---GCCCTTATCAATCCAGCATGGGGAGATATTGATAAGAAAAAC------------------------------------------------------AAGAATGGTCTAATGCTACTCACCACAGGTATTGCTAAACTTCGAGAGCTCTATGGCCCA---------GCTGCTATGGTGAAAGTCCAGCAGGCAGCAGATAAGTTTGGAGAGTGGGGGAAG------GCACAAGATGTGTTAGATCAAAGCAGAGTTCAAGAAATTCACCAGGTCTTGCTAAAATCAATAGCAGAGAGCACATCACTT---------------GGAGGTGGGGCTGCAGTATTCAAGAATCAAATTGCACAAATTGATTCAGTTTTCAGCAGCTACTATTGGATGTGGCGTGCTGGTATCACACCT------------------------GAAAGTTTTCCTCTGTTATCAGACTTCTTATTTGAACTAGGACAGAATGCAAGAGGCAGTGCAAAGATCATCAAAACTCTTGACCGGATTGGTTTAAAATGGAGCAAGCCACTTGTCAACTTGTTTGCAGACAGCACTTTCAAAATGGGAAGGATTCACATGCATCCAGCTATTCTCACAACTGGCAGATTG---AATGAAATGGGTTTATGTTTTGGCATTATACCTGCAAGTCACCCGGAGTCTGCT------GTGAATGGTTCTGGATTTGCAAAAAACATCCTGAATGTAAGGACT------GATGGAATGAACCCTTCAGCACAATTGATTGTTCAACTCTTCGACATCCAAAGACAGTCCAGA------ACCCTTAGTGAT---CTGGATGTTGTTTCGTCTGAACACCTCTTCCATCAAATCTTAGTAGGGAAGCGGACTGCCTACCAAAATGCCTTCCAAGTGAAAGGAAATGCAACAGATACCAAAATAGTA
>Soldado_virus
GTTTTGGACTTTAAGGATGTCGGTCAGTGGAACCAGTGGTGGGAGACCTTTAAAAAGAGG------TTTCCGGAGCTTAACACATCCATCACTAACTTTGAGAGCTTTGGCACAACCATTGGTGATGTCAGCTTCATCATTGATGAACTGAGAAGAATGCAAGGAAACAAGCATAATGCAGAGAGAGATGCACTCATCGCCAAAGCAGTGCTCATTATAACTCGTTATGCTGGCCCTGTCAAGTATTGTGCTTGGCTAGTGAGCGAGAACTATGTGAGTATCGCCATCAAGTGGTTTGAAAAAAAT---------------TCCAAGGCAGAAGATGTGGCTATCTGGGATGTTGCTTATGAGAAGCTAATGAGACAACTTCCAATTGAGAGTCAAGTCAAAGCATATCAACGCGCTGCACTGAGATTCAGAAAGGAAACCGGCCTCCCTGATGAACTT---GGATTTGCTATTCTGACAGGTAAAACACCAAGAGAATGGAAGGTTACCAGAGACACAGCAGTGGACATACAGGCCATGCTGATTGACATGGTAAATCGAAGGAAGAAGACAGTTGGC------------GGAAGTAGAAACAAAGAA------CAAAGCAGGGAGAACGGAGACTTCATTGCAGCCCTTATTCAAGGACAAGAAAGT---ATTCTAGGTAACATCCCCTGGCGCAGATGGAACAAGAAAAAT------------------------------------------------------GAAAAGGGTCTGCACATCAGTTCAACTGCCATCATGAATGCCATACAGAGAAATCTGATTATGGAAGAGGATGTTCAAACCTTCATTGATGAAATGAAAGTTGAGTTAAACTCA---------------GAAAAAGATCAGGACATTCAGCATGGCATTGCTGAAATCATTGAAGCTCTTGAAGCATTCAAGGTAGAAAAAGCACAAATGTCAGGC---------CAGACTGGAGTTGGTGGATACAGTCAACAAGGATCCAACATGGACATCATCTTCTCGTCCTTCTACTGGGTGTGGAAGTCAGGATGCACCAAA------------------------AGAGACTTTCCTGCACTCTCCAAGTTCCTGAACTGCATGGGACAAAAAATTGTTGGCAGAGCACACATGATTGAGACCCTGGAGACAGTGAAATTTAAGTGGGGAAAAGGATTAATCAACATCATCTCTACTGACAAGTTT---GCAGACCGAGTGCACATGCATCCTGCTGTACTGACCAGTGGCAGAATCAACAATGAGATGGTGGCATGCTTTGGTGTTGTTCCTGCACACAACCCTGACCTTGCT------CAAAATGGCTGTGCTTCCATTCGTCATGTGACCAACTTTGAAACA------AGACAGACAAATGCTGCGGCTGTTGCCATTACAACTCTTTTTAGAGTTTTCAAAGCAGCTTAT---CCTCAGTACGACCAA---GAAGAAGTTGTTCCAGCTGAACATATGCTACATCAAAGCTTTCTTGGAAAGTACTGTGCTTTCCAAAATGCAAGCCAGCTGGATGGAGATGCCTTGGATGTGAACATCATT
>Taggert_virus
CAACTTAACTTTGGCACCAAGGATGACTTGGACAAATGGTTCCTCAACTTTAGACAG---------AATTATAGACTGTCGGGAGTTTATACCAACTCATTTTCATTGTGCAATGGACCAGCGGATCTAACAAGATATCTATCC------TTGGATCCAAAGACC---------AACAAGGAGAAGGATGCATTCTATTCTCAGGCCATGGTGGATGCAGTTAAGTACTGTGCCCCTTTGTATGAATGTGCCTGGAATAGCTGCAATGGCATGGTTACCAGGGGTCTGAAATGGTTTGAAGACAAT---------------AAAGCAATC------ACCCAGGAGCTAGATGGCATCTATGACAGAGTCAAGAAGGCAGAGCCAACAATTCAAGAACTGAACACCTACCAGGAGTCTGCCATAAAGTGGAGAGAGGACACTGGGTATGTCATCAATGAT---CTCACTGCCATTGCAGGAGGGGAGGTGCTAACCAGGTACACTGTGCCAAATAACATCATTCTTGATGTTCAAGTCATGCTGAAGGACATGATTAGACGTAGGAACTTGGCGTTAGGA------------ACAACCCCCACCAGAAGTGTGGTT---CAGGCTGACCATGTGAATTTCGTTGAGGCATGGATCAATGGGCAGACACAT---GTTGCTGCACTTCCACCATGGGGCCCTATTGATAAGAAGAAT------------------------------------------------------GTAGGAAACCACACACTACTGGCAACAGGTCTCTGCAAACTCATGCAGACTAAAGATGAT---------CAGGCCATAAACAAAGCCCTTGCCAGAGCAGACGAACTGGATCAGATGATTGGGGAGGCAGACAAGCATGGTCTGGACAAGCAGGCAGCCACCACGCACTTAATGCTGATACATGCATCCATTGACGAAGCAAAGTCAATG---------------GGAATTGACAAGACAGCCATGATGTCGCAGGCAGCCAACATTGATGTGACATTCAGCTCTTACTACTGGATGTACAAGGCAGGAGTAACAGCA------------------------GAAACATTCCCTTCACTCTCACAGTTTCTGTTTGAATTGGGAACACAGGCCAGAGGGAAGGAAAAGATGACAAAAATTCTCAACAGCACACCTTTCAAGTGGGGAAAGGGGCTAACCAAGCTGTTTGCCGACAACACATTTGGAGGCAACAGACTCTACCTTCACCCTCTTGTCTTGACCACTGGGCGCATG---TCTGAGCTGGGCGCCACATTTGGAGCTTTTCCAGTGGCCTACCCAGGCAGAGTC------ACTGAGGGGTCAGGTCACCCGAGGTACATCCTTAACCTGAGGACG------ACTGGGAAGAATCCCTGTGCTGAATCTATCGTGCAGCTCTTCCAAATCAACAAGGACTACTAT---CCTGACTTTGAGGCT---CAGGAGGTGATCCCTTCTGAACACCTCCTTCATCAGTCATTCATTGGAAAGAGGGGCCCTTTCCTCAACGTTTCCAGAGTGAGGGGGAATGCCACAAATGTTCAGATTGTA
>Leopards_Hill_virus
GAGCTGAACTTTAAGGATTTGAACGGCCTCAACAACTGGTTTGAGGAGTTCAAAAAA---------GATGTACCCATTTACACATCAGGTGCAAATTCAGCCTGTCTGAGTTCCGGTTTAGTTGACTTAAGTCAATTCAAACTGGAGATTGATGCTCAATCATCA---------GAGAGTGCCAAGAATGCTGTTTATGGCAGAGCAGTAATTGCTGCAACTAGGAATTTGGCACCAATTTATGAGTGTGCTTGGACATCATGTGAGGGCATCTTTGAAAGATCAATGTCCTGGTTCAATGACAAT---------------GCTGACAAGCCAGAATTTAAAGTCTGGCATGATAAATACAATGACCTGAAGTCCAACTTGCCTGAAGTGGAGCAGATTCTTGCTTATCAGAACTGCTCAAGCCTTTGGCGCAAGGACATAGGTTATGAGATCAACCAG---AACACCAGTACTCTGAAAGGAGACATAGTTGAAGAATATGGTGTCAACCGAAACATAGTCGGCACTGTTAAAAATATGCTTGTGGATATGGTCAACAAGAGAAAGAAAAGACTGGGGGGA---------GTTGTGATCACAGGTGCAGGGACG---TCAGAAGACCACATCACCTGGATGGAGAACTGGTTAGATGGAGAAATAGAA---TCTTTTAGTATCCCAGGCTGGGGCAGCTGGGCAAAGCAGAAT------------------------------------------------------TCAAAGGGAACTAGACTTGCAGGAACAGCAATTGCCAACATTATGCAGAAGAAGGACTCA---------GATGCACTTGAAAAGGCCAAAGAAAAATTGGAAAAGATGAAGAAGACTGCTGATTCGCTGGAGTCTGAAGGCATGAGTGAGGATGCAGCCAAAAAAATGTGCCAGGAGGTTGAAGCCTCAATTGAAGAAGCAGAGGTACTCCTAGGCACAAATGTTGCACAAGGGGAGTCTAAATATCAACAGCAGGCTGCTGCAATGGATGTTCCTTTCTCGGCACACTACTGGGCATGGAGATGCAAGGTGAATGAG------------------------AACAGCTTTCCTGCACTCTCCCAGTGGCTCTTCGAACTGGGGCAGAGACCAATTGGTGCTGCTAAAATCAACACAATGCTTGGAGAACTGCCTTTCATCTGGGCCAGGAATATAAGAGGCTCCTTTGCCAGTTCCAACTTCAACGGCAATAAAATCTATATGCATCCTGCTGTCTTGACAGCTGGAAGATTG---TCAGATATGGCCGCCTGTTTTGGGGCTTTTCCCGTTGCAAACCCACAGAGGGCT------GCTGAAGGCACCGGTAACACTAGATACTTGCTGAATCTGAAAAGA------GAGGGTGATAATCCCTGTGCTTCAATGGTAACATCTCTTTTTGATGTTTTTTCAGCAGGCTTT------AAATACCAGGAC---ATGGACATTGTGCCTCCAGAACACATGCTTCACCAGTCTTTTTTAGGGAAGACAAGCCCATTTCAGACAGCTAACAAGATCAAAGGGAGCTTCACGAAAATCAATGTGGTT
>Burana_virus
CAGCTCACCTTTACCAATGTTGAGGGCCTCAACACTTGGTATGAGGAGTTTAAGAGGCGAAACACCCGCCTGACCTTCTCCACCTTGTGCACCATATCGGAGAGCCTTTGCAAGGAGATCCATCCTGCATCCATGGTGGAG------------ATTAAGGGTTCA---------AGACAAGAGAAGGATGCAAAGCTGGCCCAGCTCATGCATGAGAGGCTAATGGACATGGCCCCGATCAAGGAGTGCGCCTGGGTTGCCAGCCAGAACATGGTTGAGAAGAGTCATGCCTTCTTTGAGTCAAAG---------------AAGGATACGCCC---ATGATGAGCTGGCATCAGCGTTACACCTACCTCAAGGCAAACCTCCCCACCGAAGAAGATGTGCATGCCTACCAGCAGTGTGCCCTGGCCTGGCGAGAGGAGGTGGGGTTTGAATTTAATGAC---CTCACAAAGGCATGCACTGATGAGGTGGTCAAGGTCTACACAGTCAGTGGCGAGATTGTGACTGACCTTAAAGACATGTTGAATGACATGAAGGTGAGAAGAGATGCTGCACTTGGA------------GCACAGCCAAGGAGGGCAGAAGCAGATAGGCAGGCCCACGTGAGAGCCTTTGCAGACTGGCTGAGGGCAGGGGACTGG---AGGGCACCATGTCCC---TGGGGAAACTGGGAGGGCAAGAAC------------------------------------------------------AAGGCAGGAAACCTCCTAGCCACAACTGCGACAATTGGGCTAGTGACCAACAAAACCTTCACCATGCAGGAAATAGAGCAGAAGATACACAACATGGTGACCGACATCGATGCC---------TCTAAACACGAAGAGCACTACAGCCCAGAGGCCATCAACAAGCTTCGCCACACTCTCTCCCTGATTCCCCTGAACGCACGAAACTTCCAGGCAGTGCAA---GCCCGTGCAGGTTCAGGGTTTGTCCAGCAAGGCTCTGCCATTGACACTGCCTTCTCAAGCCACTACTGGACGTGGGCCGCTGGCGTAAAGCCT------------------------GAGCTCTTCCCTTGCCTGTCATCAATGCTCTTTGCCCTAGGAAAGGCACCACAGGGTAGGACAAAGCTTGACCAGAAGCTGAGAGACTGCCCCTTTGCATGGGCACAAAAATTTAGAGAAATGTTCTCC------ACCATCAAAGAGGATGCAATCCATATGCATCCTGCTGTCCTGACTCCTGGCCGCATGGCAAGCGACATGGTGTGCTCATTTGGTGCATTTCCTGTGGCAGACCCGGACTTAATC------TCTCAGGGCTCTTCTTCTCCAAGATTCCTGCTCAACTTGCGAAGC------GAGGAACAAAACCCTGCTGGCATGACCATTGCTGCACTGTTCAGGGAGTTCAAGCTTGCCTAT---CCGGACTGGCGTAAT---GAGCTGATAGTGCCAAGCGAGCACTACCTCCATCAGTCCTTCCTCAGCAAGCAAGGACCCTTCGTCAATGTGTACCAGGTCCAGGGTAATGCACTCAATGTCACAATCAAC
>Issyk-Kul_virus
CAACTCAACTTTGAAACCGTTGAAGGCCTCAATGAATGGTTCAATGCCTTTTCTGCA---------GGAAAAGGTCTTGACACCCGTCAAACCAATTCTGCATGCTTTGGATATGAACCACCAGATTACACCAACTATGCCATCAGAGTTGGTGAAGCGCGTGAT---------GACAAGGAGAAGAATGCAGTTTATGGCCAAGCTGTCATTGCTGCAACAAGATTTGTTGCCCCTCTAAGAGAATGTGCATGGGTCTCATGCAGGGGAATGGTGGAAAGGTCCCTCAAGTGGTTTGACATTGCTGCT------------CAAAACGACAATGACTTTAAAATCTGGCATGATAACTACAATGCACTCAAGACCAGGGTTCCCAGTCTAATGGAAGTAACCGGTTACAGAACCAGCGTACTTAACTGGAGGGCAGCTACCAGATTTGAGGACCTTGAA---ACCGTAAGATCTCTATTTGGAGAAATGGAGATGGACTATGCCATTAATCCTGATATTGCCCCCACTGTTGTCGAGATGCTCAACGACATGAAGGACAAACGAGAAAAAGCATTTGGTGCA---------GGTGGCGGTGGCAGGGGCAAGGTT---AGCCAAGAGCATGTTGGCTGGGTGAAACTTTGGCTTGATGGCCAAATTAAT---CCTCTTTCCATCCCACAGTGGGGAAGCTGGGATAAAACCAAC------------------------------------------------------AGCTCTGGGAAAAGGCTCGGTGCAACTGGGATTGTAAACCTTTACAATCCTCAAACTTAC---------AACTCCCTTGATCTTGCTGAAAGAAAGTACTTAGATGCAGTGAATTTTGCG---AGAAATGCTGCAAGAGACCTCGACCCAGCAGCAAGTACAGCCACACTACAAAAAATCCGAGCATGTATTGACGAGGCCAAAGAAATTGCCAATGCAAGAGAG---GAAGGAACTGCTGTTTACACTCAGCAAATGGCTGCTATGGATGTTGCATTCAGCAGCCACTACTGGCTATGGAGAAGTGGATGCAAATAT------------------------GAAAGCTTTGCTCCACTGTCCCAGTTTTTGTTTGAGCTTGGACAAAGACCAGTTGGCAGTGCTAAAATTGACAAAATGCTTGGAGAAATGCCTTGGATGTGGGCAAGAGGCCTTAGATCCTCATTTGCGGACAAAGCTTTT---CATGACAAAGTACACATGCATCCTGGGGTCCTCACACAAGGAAGATTA---CTTGACATGGCATCCTGCTTCGGGGCTATTCCTGCTAACAACCCTGAAAGGGCC------AGAGAAGGAACTGGCAATCCAAGATTTATTCTAAACTTGCGCAGG------TCAGGAAGAAACCTCTGTGGTACTGTGGCTGCTAAGCTTTTTGAGGTTTTCAAAGCAGGATTT------GATGTCCGTGAG---TCAGAAATCATTCCTGCAGAACACATGCTTCATCAGTCTTTCTTAGGAAAGCGCTCACATCTTCAATATGCTGGCATGCTTGAGGGTGACTTCACCAAAATTCACATTGTG
>Paramushir_virus
AAGCTGGACTTTGAGGACAAGGATGGTCTCAACAAGTGGTTCTCTGAGTTTCGGCAG---------AACTTTAATCTGTCGACAAGCTTCACCAACTCTTTGTCTCTGTGCAAAGAGCTGCCTGACCTCACCAGCTACCTCTCA------AGAGAGCCCAAGACT---------GACAAGGAGAAGGATGCATTCTACTCACAGGCGGTCATTGATGCAGTATGCAATGCTGCACCCATCTATGAGTGTGCCTGGACAAGCTGCACTGGAATGGTTAAGAGAGGACTCAAATGGTTTGAGGACAAC---------------CAGCAGCAA------ACTGCCGAGCTGATTGCAATCTATGATAACGTCAAGAAGCGTGTCCCTCTTCTATCTGAGCTCAACACTTATCAGCAGGCTGCCCGGAAGTGGCGACTTGATGTTAAGTATGCCATAAATGAG---TTCACCGAGACTGCAAGTGGCAATGTGCTCAACACCTACTCAGTCCCAAATGACATTATTCTGGATGTGCAGACAATGCTAAAGGACATCATTAGGCGCAGGAACCTTGTGCTAGGT------------GCCTCAGCCACCCGTACTGTGGTT---CAGCCAGACCATGTGCGCTATGTGCAGTCCTGGGTCCTGGGAACCACCCAC---CTGGCATCACTTCCACCATGGGGAGAGACAAACAAGAAGAAC------------------------------------------------------TCCTCCAACCGTTCCCTCTTCGCTACTGGCCTGTGCAAACTTGTACAGACTGTGGATGAG---------AACATCATCAAAAAAGCCAAGAAAAGGCTGGAGGAACTCGAAAAGATGGTTGAGGAGCCTGACAAGCACGGGCTGGAAAAAGGTGCTGCAGAAGAACACCTCAAAGGCATCAGAGCATCCATAGAGGAGGCAGAGACTATG---------------ACAGAGTCAAGCGGTGCAATGATGTCACAGGCAGGAAACATTGACCTGCCTTTCAGTTCCTACTTCTGGGCATACAGGGCTGGTGTCACCCCA------------------------AGCACCTTTCCGGCGCTTTCACAGTTCCTCTTTGAGCTTGGCACCCAGGCCAGAGGAAAGGAAAAGATGTGCAGCATCCTGAACAACACACCCTTTAAATGGGGTAAGGGGATTGTTGGGCTCTTCGCTGACAACTCCTTCCAAGGCAACAAAATGTATCTGCACCCCATGGTCCTGACATCTGGCAGGCTG---TCAGATATGGCTGCATGCTTTGGGGCCTTCCCTGTTGCATATCCGGGAAGGGCA------CTAGAGGGAGCAGGACATCCAAGATACATTCTGAACCTGAAGACC------TCTGACAAGAATGCCTGTGCTCATGCCATCACTCAGCTCTTCAAGATTGACACCACCTACAAC---CCCGATTATGAATCA---AAAGAAATCATCCCTTCGGAGCACATGCTGCATCAGTCCTTCATCGGGAAGAAGAGCCCTTTCATCAACGTCTCAAGAGTGAAGGGCAATGCAGCAAACGTTCAGATTGTA
>Tamdy_virus
CAGCTCAAGTTTACTGACAGCAAGGGGCTTAAGACCTGGTGCGATGAATTTTACAAA---------AAGGTGGGAGCGGCAAACCGATTCACTCGGTCTTACAGTCTATGTACTGAAATCCCAGGAGAAAAAAAGTGGGAG------------CCATCAGGGGAC---------AGCAAGGCTAATAATGCAGTCATTGCTAAAATGGTACACGACAGGCTCAAGGTATGTGCTCCCATAAAGGAATGTGCCTGGACTGCATGTGAGCACATCAGCCTTGCCTCCCTTAAGTGGTTTGAGACCAAC---------------AAAAAAAGGCCC---ATTTTGGCTTGGTCTGAAAAGTACGACGACCTGAAAACCAGGATGCCCACCTATGATGAAGTGAAGGCCTACCAAGCAGCTGCTCTGAAGTGGAGGGAGGACATCAAATATGGGCAGATCCCT---CTGACAAGGGCCATCACTGATCATGTGGTGACTGAGTACAAAGTCAATGGCGAAATTGTCATGGACTTAAACCAGATGCTCCGCGACATGATTGACCGCAGAAAGAGAGCACTAGGC------------ATCGAAGGAGATGTTGAGAGAAAG---CCTGCGACTCACATCAAGGAATTTGCAGACTGGCTGGAACGCAAAAACTGG---TGCCTACCCTGCCCT---TGGGACGAATGGGCAAAGGTCAAC------------------------------------------------------AAGTCAGGACACAGCCTGGCAGTGACAGCCTGTGCAGGCATGATACAGAGGAAAATGACAAACATGACGGACCTTGTTCTAGCTCTCAATGACCTGGGAAACGATGCAGAGGCT---------GCAGCAAGCAACGGTGAATATGTGAAAGAAAAATGTGAAGAAGTTGCAGCATTCTTCAAAGGATTGCCCAAGGAAGTTGAAAAATTCATGCAAGGCACTGGACCAGGGCAAACAGGTCCATTCGTGCAGCAGGGATCTGCCCTGGACACGGCCTTCTCTTCCTACTTCTGGGCTTGGAAGTCAGGTGTGACTGGT------------------------AACTCTTTTCCTGGCCTCTCCAACATGCTCTTCGAGCTGGGAAAGAGCCCAACAGGTAGAAGCAAATTGGAGAAAAAGCTGAAGCAGTCTCCATTCCGTTGGGCACACAACTTGGTGGATCTCTTTGCC------TCAGTGTCAAGAGACAGCATCCATCTGCATCCTGGAGTACTGACCCCCGGAAGACTGTGCACTGAAATGGTGTGTTCTTTCGGTGCCTTTCCTGTCACCGACCCTGCCCGTATT------GTTGAAGGATCCTCATCTCCTCGTTTTGTGCTCAACCTCAAGACT------GACGAAAGCAACCCTGCTGCAACTTCAATTTGCAACATGTTCCGAGAGTACCGAACTGCCTTC---AGCGACTGGCAGGGA---GAGGAAGTCGTGCCCACTGAGCACCTGCTGCACCAAACCTTCCTCAACAAGCATGGCCCATTCATCAACGTCAGCCAGGTCAAGGGCAAGGCTCTGGACGTGCTCATTGTC
>South_Bay_virus
CTACCAAGGTTCAATGACAGGGCTGCGCTGGATGCGTGGTTTAATGCC------------------AACTTTGCTGACACAAACCAAAGAACATACTCAGCATCCTATTTCGACGGCTTGCCAGATGTTGAGACATACCTTCTAGAAATAGGGAGGCAGGTGACC---------CGTGCGGGTAAAGACGCTTGGGTCAGTAAGTACCTCTTTGACGGCCTCCGGAAGGCACCTCCGATAAAGGAGCAGGCCTGGCTGATGAACGAGTCCCTTTTTGAGCGTGCCATGATGATAATGTCTGCAGAAGAGGCAAAGCCAGACTCAGCCTTCAAGTTTCTGATGACACATTATGACATGTAYCTACCAGTGGGTGCAAGCTGCCAAGATGCAGAGACTCTGGAGAAGTACAGGACTGCCTGCCTTGACTTCCGAAACACCATGGACATGACTGCCCCAGATGACCTGATCGGCATGCTGGTTGGGTCAGTTGCAACAAGAGTGGAGGTCCCGCCTGGACTGATCAATGTCTTCAGAGACATGTTGGCAAGAATGAAAAAACAAGTTGAGGGCAGGCTAGGC------------ATTCAA---ACTGAAAGGTCTGAC---TCTAAGCCCCTTCTGACCGGGGTGAAAGCCTTCCTCCGATCAAAGGGCAAAGTGGCTCCACCAGTGCCA------------CTGAGCAAGAGAAACAAACTTGACATGCACGGTAAGGTCCCCGATGGCTCTGCATGCAGGGACTCCACTGAAGTTGGAGCTTATCTTTTCACAACTGCCATCATGCAGTTGAGGTCGAAGCGGGACCCTCAGATTGACACCCTGCTCCAGGAATTCCATGCTCACTTCACTACCCTGGCAACA---------ACACAGGAAACCCCCGAGCTGGAAAAGAGGCATGCCATGCTAATGCTGGGGTATGCAGCATGCTGGGCAAGTGAAGCCGAGACAGTCTCAGCACTG------GCTGATGGAGCATCTGGGTTCTACCAACAGGGGTCTGGAATCGACGTTGTCTTCTCTTGCTTTTTCTGGCTCTACAGACTCAACTGCCGGAGTTAT---------------------GCACGGTTTGCAGAGCTAAACGGCCTGCTTGTAGGGATTTCCCAACAGCCACAGGGAAAAACAAAGACCCTAAAGGTGCTCAGCGCCATGGGCACTGACCTGGCTAACAGACTAGTCAGGCTAATGTCCAAGAGCACG------------GACATTCACTTGCCTCCTTACATCCTGAACCCATCCAGGCTC---TTTGACCTCGTAACGGCCTTTGGGGCCTTCCCACTTGATGATGTCAAGTGTGAAGGCCTCGAGGGTTACAGCTGCTCTCCGAGGTATGTGCTCAACCTCAGGCGA------GATGGTGGAGAGGGACTCACA---CTCATTGGTGTGTCATGGAACTTGTGGTTCAACAGTTTTCCGGCCAGGCCTGCCGAG---GCAGAGATTTCTGAGTCCGAACACTTATTTCACCAGTTCCTCTTGAACAAGAGGTCTCCGTTCCAGAACACCCACAGGCTGGAGGGCAATGCTCTTAATGTAGAGATTGTT
>Huangpi_Tick_Virus_1
AAGCTAGACTTCACGAATAAAGCCGGACTTGACACCTGGTTCGGGGGGCTGGCTCATGAA------GGCATCATTCTAGAAAAGCTCTTCACCAACTCCCCAGCTCTCATCAGCACCATCATTGGGAGCCAGCAGTGGAAG---------------CCAGGCGAG---------AAGAAGTACAATGACTCCATCATTGCTAAGCTGATGAGAGAGCATCTCAAGTTCTGTGCACCAATCTATGAATGTGCATGGACTAGCTGCAACGGCACAGTCAATAGAGGTCTTCAGTGGTTTGAAAAGAAC---------------AAGGACCTTCCA---GTGATGGAGTGGCATCAGAAGTACGAAGAGCTGAAGGCAAGGCTTCCCACTCCTGAAGAAGTGAGGCAGTACCAACAAGCTGCCCTGAAATGGAGGTCTGACACTGGGTACTTCATCAATCAG---TTCACGGAGGCCAGTACTGATTCAGTGATGAAGGTGTACTCCGTCACAAGCAGGAATGTGACAGACATCAGACAGATACTGGAGGACATGGTGCGCAGGCGCAAGGAAGCCTTAGGC------------ATCAAAGACAATGAGGCACGTGCC---CCAGCAGAGCACGCAAAACCGTTAAGTGACTGGATACTTCTGGGAGATTGG---ACTGCTCCATGCCCT---TGGGGTGACTGGTGGAAGGAAAAC------------------------------------------------------CAGAAAGGACACAAGCTGGCAGCGACTGGGCTAGCAAGCGCCATCCAGAGGGGCTACATAAAAAAGGCTGAGGCGATCACTAAGCTGGGAGCCATGGCAGTGGCAGCAAGGGCA---------GGCATGACCGTGGGCGACTATGACACAGTTGCTTGTGGGAAACTTGCTCAGCTTTTCAAGGATCTGCCTGGTGAAGCTGAAGTGTTCCTAAGCGGA------GCAGTTAACTCGGATGGTTTTGTTCAGCAGGGTTCTGCTTTGGACAGTGTCTTCTCCAGCTTTTACTGGGCTTGGAAAGCTGGTGTAACTCTG------------------------CGAACATTTCCTTCTCTTTCAAACATGCTCTACCAGTTTGGCTTTTCAGATGCCGGCAAAGCCAAGCTGACTAAACAGCTAAAGGCCAGTCCCTTTAAGTGGGCACAGAACTTCCCTGATCTATTCTCT------ACCCTCCAGGAGGAGCCAATCCACATACACCCCGGTGTGCTGACTGCTGGGAGAATG---GATGACATGACTGCCTGCTTTGGAGCCTTCCCTGTGAGTGAGCCAAGCAAGATG------ATTAATGGAGGTTTCTCCAAGAGATACATCTTGAACCTTCGAACT------GATGGCAACAACCCCTCCGCAGACACGGTGGTGAACCTCTTCAAGGAGTACACCATAGGATAC---CCTGAGTGGAAGAAT---GAGCCCATTGTGCCAATAGAGCACCTGCTTCACCAAACCTTCCTCAGCAAGGCAGGCCCATTCGTCAATGTATTCCAGGTCACTGGGAATGCTCTGAATGTCCAGATCACT
>Sanxia_Water_Strider_Virus_1
TTTAATGTCATTACTAGTTATGAGACTGCTTCTGTTTCAGTTAATGCT------------------CTGAGGACGGTATCTGTTAACATCACTAGCTGCCCTACTTTCTTGAACGCTTTTCCTGACTATAATAACTATATACAGAATGCTATGCGGGCTGCTAGT---------CCTAAGGAGAAGAATGCAGTGGTTGCTGATATGGTTACTGAGACATTGAGAGATGCATGTCCAGCTGTTGCTCAGTTTTACTGTCTGGGTCAAGGATTTGTTACTAGAAGTAGAGCATTTTTTAGTACTGAT---------------------CCATCAGTTCAAGTGCTGAATTATGATGCTTATATAGCTACTGGAACACAAGTCACTGATCCGAAGGAGATAGATGATTATAATCACTGTGTAGATTCTTATAGAACTTACATGGGATTTGCTTTAAACAAT---GAGCTTGCAACCCTGAGAGGAGCTGTTAAGAACACCATCAATGCTAGTGGTAAC---TTGGTGCCTCTTCAAGTTATGCTTAGAGAGATGATAGAAAAGAGGCGATTCAATCTAGGGGGTACA------------------------TCAGCA---GGGGCAGAACATCTAAGAGAAGTAAGAGAGGCACTATCTGGAGATTTAGATCAAAAGATCATATTCCCT------------TTTAGCAAATCAGAA---AGGAAAGCAGTTGGTTTTTCCTTTTCTAATCAGATCAATAAT---------GGGGGAAGGTGCTTACTTGCTTCTACTGCTGTTGCTAAAGATACTCAATTGGAGGGA------------GATCTGCTAAACACTATAACGCGTAAATTCCATGCCATGCCTCAA------------------------------------------GATCATGTGAACTATCAGTTATTTGATAGAATAATTAGAGAAGCTAATGCAATTCTAGATCCTGAGGATGCAGCAGATGGAGCAGGATTTCTTTCACAGAGATCTAACATTGACCCCCTTTGGCTCACTTTCTACTTCGCCTTTAAAGTGATTTTAAGTGTA------------------------GCTGATTTCTATAAGTGGCAAAGAGCAATCTATGCGACTTGTAGAAAAATTAGAGGCAAAGAAAATATTAGGGCAGTCCTTGCCACAATGGATTTGCCAGGAGTTCAGGACACTCTAGGAAAGATGTCACAGAGTACA------------GAGATTCACACTCCTCCCTGGGTTATGCATTTTTCTAGATTG---TATGACATTGCTGCTGTGATCTGTCCCTGTGATGCTTATAATGTAGCAGCTACA---ATTCAGACTCCTGCTATTAGTTGGAGATATCTATTCACTGTGAATCCG------GCAGTTAAGGGATTTATTTCT---TATTTAACAACACTAAATGCAGTAGAGAAGACTGCTGAT------------GAAACA---TCTGAAATACATCAGAGTGAAAGAATGTTGCAGCAATTCATACTAGGTAGGAATTCCCCGTTAGCTAACACTAACCATCTGACCGGTAATGCCTTAGATGTAACAATTGTA
>Shayang_Spider_Virus_1
TTTCCAGTTTATAACAATGTGCAAGCAGCTAATGCAGCACTTACAGCTAACTTAAAT---------GGAGTTAGATTGAGCAATCTGAATACAAACATTGATACACTACTTGGTGCAGTGACCATACCAAACGATTTGAGAACCTTTGTAAGACAGGATGCTGAA---------TTAAGTGCAAAAAATGGAGCTATAGCAAGATGGTTAGAGGAGTACTTGAGACAAGCAGCTCCGAAGTTAGAGGCTTATTGGTTAATGAGTAGAAGTGTTTTGAGTGCATGTTGTGTTGAGATTATGAAACCA------------------------AGTTATGCAGGGATAGCAGCCAAAGTATTTGAAGATAGAACTAAAGCAACAGCTGATCTTGAGGATGTGACACTATATGGTGAAAAGTCAAGAGAATTTAGAAGAAATCTGCCAAATGTGTTTCAGATGCCATCTATGATTGATCAGGGTGCAGCCATCAATGAGACTTTCACTGTTTCAAGGAACAGTCTTGGTAGAATGCAAGACATGCTAACTAGCATAATTGACAAGAGAAGAGAAAAGTACCCACCAGCA------AGGAATAGACCAGAGGGAGCAGTT---GGTGCTCAACATTATGATTTCTTTGTTGGCTATTTAGAGGGTATTGCTGAA---------------CCACTAATGGACACACGAACAAGAAGGAAAAATGCAGAGCCAGCTGGTCTACTTGATGTGCAATTTGGTGCTTTTGATGGTTTGAATCAAGGTGTACTTCTCTTGACCACAGCATTAGCAGAATACAGGAACAGAAATGGAAGACTACCAAATGGAATTGAACAGAGAAATGAGGCTGAT---------------------------------------------------------------------------------ATAGTGAAAGCAATGGAAGAGCTAGAATTACTAACCAATGATGGGTTACGTGATAATGCTGAAGTGATAAGACAACAAGCTTCAAATTTGGATGTTGTTTTCAACTTCTGGTTATGGTGTAGAGCTTCTCATGTTATAACTTTG---GATGGTGCAACAAATGAAAGAAATTTGATAAAGATGAACCTGTTGCTTTATGCAATTGGGTCGAGAATTGTTGGTGCAAATAAGATAACTGATATGATTGGAAGAGCTGGTGCACCTTTT---ACTGAGTGGCATGAAAGCATGAATGAAACTGCT------------GGACAGTATATGCCACCATACTGTATGACTTGGAAAAGAGTC---AGTGAGCTAGTTCCAGTGCTAGGTGTTTTGAAAGGAAATGACATGCAATACACA---ACATTCATGAGCGGTATAAGCCCAAGATATATGATACACTTAAAGCCA------ACTTCTGACCACAGTATAGAA---CTGATATATGGTCTGTTCTCCTTGATTAGAGATGCTCAGAACACTTCTGCTGGTGGA---GGAGACATAAACACTGCTGAACACATGTTTCATCAAATGCTAATTGCAAAAAAGACTACATATACAAACACCAACAATAAAGAAGGCAATGTGTTTGGAATAACACTAAGA
>Tacheng_Tick_Virus_1
CTTCTCACTTTCTCGGATGCTTCCGGACTAGACAGTTGGTTTAAGGACTTTGAAGCC---------AAGAACATCATGTCTGAGGAGTATACTAACTCCAAGAGCTTCTGTTTTGACCTACGTATGGCCACACAGTGGAAG------------AAGCTTCCGACT---------AGGGCAGAGAATGATGCTATGATTGCCCAACTTGTCCATGAAAGGCTGAAGACATGTGCTCCAATAAAGGAGTTTGCATGGACTGCTTGCGACGGCATGGTTGAACGAGGACTCAACTGGTTTGATAGAAAC---------------AAAGATGGTGAA---ACCATGACGTGGGCAGCCAACTACGAAGCACTAAAAGGAAGGCTACCGACAACCGCTGAGGTCAACCAGTACCAGAAGGCAGCACTGCAGTGGCGCACGGACACCAACTATGCCATCAACAAG---TACACTGCAGCGATCTCAGATAGCGTGGTCAAGATATATCAAGTGAACAACAAGATAGTGACTGACATCAGGGATCTCCTCTCTGACATGGTTGCAAGGCGCAACAAAGCTTTGGGC------------ATCAAGCCAGGTGAAGAGCGGGTC---CCAGCGGAACATGTCGACAGCTTCAGCAACTGGCTGAAACAGGGAGACTGG---AGTGCACCCTGTCCA---TGGGGAGACTGGGAGAAGAAAAAC------------------------------------------------------AAAAAAGGAAACAGCCTCATTGTGACAGCCTGTGCTGGTGTCATCAACCGAGCCCTCTTCAAAGAGGAAGAATTGAAGGAGAGGCTAAAGAGCCTGGCAGGGGATGCCTCTCTG---------GCCAGCAAGACAGAAGGCTTCGACCCTAAAAAGTGTGAAGACACAGCAAAGATACTCCTGGACCTTTATGGAAAGGCAAAAGCATTTATCTCTGGCGGGGACAGCAGCCAGTCTGGTGGATTCGTACAGCAAGGGTCCGCCCTTGATACCGTCTTCTCTTCCTACTTTTGGGCCTGGAAATGCGGAGTGAAGAAG------------------------GATGTATTCCCTGCTCTGTCATCTATGCTGTATGCCCTGGGGAAGAACCCAACAGGCAAAACCAAAATAATCAAGGTTCTGAAAGCAAGCCCCTACACCTGGGCACACAAGATGACAGAAATGTTTTCT------ACCCTGTCCACCGACCCAATACACATGCACCCGGGGGTCCTCACCGCCGGCCGGCTGACCACAGAAATGGTTGCTTCCTTTGGTGCATTTCCAGTGTCTGACCCAAGCAAGGCA------GCAGACGGTGCCTCCTCGCCACGGTTCTTACTGAACCTGAAAAGC------TCTGACATGAACCCAGCAGCCACTACCGTGTCAAGGATGTTCTACGAGTACAGGCAGGGCTAC---CCCGACTGGCGCGAT---GAGGAGATTGTGCCAGTGGAGCACCTTCTGCATCAGACCTTTCTTAGCAAACTTGGCCCGTACGTCAATGTCAGTCAGGTGCAAGGCAATGCCCTTGCCGTTAAGATCACT
>Wenzhou_Tick_Virus
GTTCTCATCTTCACCAACCGACAGGGGTTGGATGACTGGTACAAAGGCTTTAAGGATGCTAACACCGGGCTCAACTTTCTGACCACCTGCACCACCTCGGAGAGCCTGTGCAAGGAAGTGCTTAGAGCAGACACTCACCCT------------GGCGGTGTTACG---------GACCCTGAAAAGGATGCGAACCTGGCCGGCAAACTGCACACTCGACTGGCAGACCTTGCTCCGATCTATGAATGTGCCTGGACTTCTAGCAACCTCATTGTGGGCCGCAGCCTGCAATGGTTTGAGGCAAAT---------------CAGGACAAGCCC---TTCATGCAGTGGAACAAGGTCTATGATGCCCTGAGGGCCAGGCTTCCAACCGTGGCCGAAGTTGAGCAGTACCAAGATGCAGCGCTCAGGTGGAGGGCAGACATTGGGTACCACATCAATGAC---CTCACCATGGCAACCAAGGAGTCGGTGGTCAAGACCTACCGTGTCAGCCCCAACATCATCATGGACATCAGAGACCTTCTCGAGGACATGAAGAGGAGGAAGAATGAGATGCTAGGC------------ATCAAGCCTGGAGAGGAGCGTGCA---CCCTCTGCCCATGTGGACCAGTTCGCGTCTTGGGTTAAGCTAGGTGACTGG---TCAGTGCCTTGCCCA---TGGGGTGACTGGAGCAAAAAAAAC------------------------------------------------------AAGGCTGAGCAACTTCTGTCAACCACCGCTGCAGCCGGTGTCGTGGGCAAGAAGCTCATGAGGGATGCTGAACTGAAAACCTCTCTGGCAGCCATGGTAGCATCCATCAGGGCA---------TCTGCTAACGACGAACAGTACGATCCAGATGCCCTAAAAAAACTTGGGGACAACCTGGAAGGCATCTACCCCACAATGCAAGCCTACCTTGCCGACATGCGTACCAAGGAGTCAGGTGGATTCGTCCAGCAGGGGTCAGCCATCGACACAGCCTTTTCTTCTCACTACTGGGCCTGGAAGGCTGGCATCAAGGTT------------------------GAGACCTTCCCATCACTGTCCGCCATGCTCTTCGCCCTGGGCAAAGCTCCTCTGGGGCGAAAAAAAGTTGAAAGGAAACTCCAGGACTGCCCCTTCATGTGGTCTCAGAAACTGGGCAACCTGTTCTCC------ACACTCAAAAACGACGCAATCCACATGCATCCAGGTATCCTGACTCCAGGACGCATGTGCAGCGACATGGTCTGCGCATTTGGAGCATTTCCAGTGTCAGCTCCAGAAAAGATA------AGGGATGGCTCCTCCTCACCCCGGTTCCTGCTGAACCTGCGCAGC------GACGGGGAGAACCCAGCTGGCCAGGCCATATCGTACATCTTCCGCGAGTACAAAGTGGCCTAC---CCAGACTGGAAGACA---AAGGACATAGTGCCAGTTGAGCACATGCTCCACCAGTCCTTCCTGAGCAAGATGGGCCCATTCGTCAACGTCTCGCAAGTGCCTGGCCAAGCTCTCTCTGTCAACATCCTG
>Nayun_tick_nairovirus
AAGCTGTCATTCACTGACCAAGCTGGCCTCAATGAGTGGTTTGATGTCTTCAAAAGA---------ACTCACAATCTCACTTCTGTGCTCACACATTCACCCAGCACATGTGGTCTGCTGCCTTCTATGACACCATTCATAGATAGGATGCTAGCTGCCCAGGAT---------GAGAAGCAAAAAGATGCAATCTACTCAGAAGCTGTCATTGAGGTCTGCAAGCACACTGCTCCTGTCAAGGAGGTTGCATGGGCAGGGTGCGTCGGCACATTCCTGAAGGGGATGACCTGGATGAAAGCCAAGGTC---------CCT---------------GGCATGCTGTTTGACCAACAATATGACAGACTGAAGAGAGGTGATGCCAGCATCGAGATGCTGAAGGAGTACCAGAAGTGTGCCCGTGAATTCAGAGAGGACATCGGCTTCCACATCAATGAC---TTCACTGCAACACTTCGTGGACAGATTGTGGAGGAGTACAAGGTGGATGCAACCCTTGTGGTCACAATCAACGAGATGCTAAGGGACATGCTCCACAAGCGCAATGTGCTGCTCAAG------------AACCAGTATGGAGAGAATCGTGTG---AACCCAGAACACATCATCTGGGTGAGAGAGTTCCTGGAAGGCACCTTCGGT---GCTGACTTCACTCCACCTTGGGGCTCAATCCGAAAGACAAAC------------------------------------------------------AAGAGCGGTGTTCCTCTGCTAACTACTGGCTTTTGTAAGGCGATGCAGGAGCAGACAATGGATGAGCAGGCCCTGAATGCCAAGGTGGACTCAGTCATTCAGAAGATAAGCACCTGGATGAACACAGGCAGTGACCCTGGGCTAAACAAGGTGGAGCTCCAAAAGGACATCGATTTCATTCGATCCTGTGCCACTCAGGCAGTGAGCATG---------------CAGGCAGACTCCTCTGGGTACTTTGCACAGTGTGCCCAGATGGATAACCTGTTCTCTGCCTATTACTGGATGCACAAGGCCGGTGTGACTGTG------------------------AAAACGTTCCCTCCACTCAGTTCGTACCTGTTCAGGCTTGGGCAGAAGAGCCGAGGAAGGAAGAAGATCACAGTGGATCTGGAGCAGACTGCTATGCGATGGGGGCGGGGTCTGCTTGACATTGCATCTACCGACGAGTTT---GAGAACAGGATCTACTTGCACCCAGCTGTGTTCACACTGTCTCGACTC---TCAGACATGGGAGCATGTTTCGGAGCCTTCCCCGTTGGTGATCCGGACCTGCTG------TCAAAAGGAGCAGGACACCCGAAGTTTCTGCTCAACTTGAGGACAATGACACAAAACAAGAATCCAGCGGCAGAGGCCATCGCAGGGCTGTTTGAACTGCAGAAAGAATCTGGC------AAGCCCATTGCA---GATGAGATTGTGCCCTCGGAGCACATGCTCCACCAAAGCTTTGTCGGCAAGAAGTCAGTGTTCCAGAACGCCAGCCTTGTGAAAGGCAACATCACAAAGGTACACATTGTG
>Tofla_virus
AAGATTGTCGCAGAGTCCCGGGAGGAGTTCCACGCCTGGTTCAAGGCCTATTCAGAT---------AAGCACAAACTCAGTAAAACACACACCGAGTCGGCCTCTTTCTGCAGAGAGGTTCCCTCCCTTGAAACCTACCGGCTGAAAATGCAGTTTGCAGCCACA---------GAGGCCGAAAAGGATGCTGTGTACAGTACCGCACTCATTGAGGCCACAAAGTTCTGTGCTCCCATAATGGAATGTGCCTGGTCCTCATCAACTGGCATGGTGCGCAAGGGCCTAGAGTGGTTCGAGACCAAC---------------AAAGAGAGTGAGATCGTCAAGGTCTGGGATGCAAACTATGCGACTCTAAGGCGTGGGACCCCTGACGCAGAAGCACTAACTGCCTACCAGAAGGCTGCAATTGCCTGGAGAAAGGAGGTAGGTTACAACCTGAACCCT---CAGACCCATGTGCTCAAACAGGCTATTGCAGCTGAGTACAAAGTGCCTGGCACCATTGTTGCCAACATAAAAGAGATGCTGAGTGACATGATCCGACGTAGGAACCTCATTCTCAGCGGAGGGTCTGATGATGCACCCAAGAGAGGCCCTGTT---GGCCGGGAGCATATCGACTGGTGCAGAGAGTTTGCGAAGGGAAAGTTCCTT---GCAGTGCTCAACCCGCCATGGGGAGAGATTGGCAAGGCCGGC------------------------------------------------------AAGTCAGGATACCCGCTTCTTGCAACAGGTCTAGCCAAGCTAGCTGAGCTTGAGGGCCCT---------GATGTTCTCAATAAGGCGAAAGAAAACATTGTCAAGTTTCAAGATTGGCTA---AAGCAAAACAAAGACCAACTTGATGAGGAGCGAGCAAAGGTTATCCTTGACAGCCTGGTCGCAAGCCACAAGACAGCTGTTGCGCTG---------------GCCAAGCAGTCCAATGCCTTTCGAGCACAGGGTGCACAGATCGACACCGTCTTCAGCAGCTACTACTGGATCTGGAAGGCAGGAGTAACCCCA------------------------ATCACCTTTCCCTCTGTCTCTCAATTTCTATTCGAGCTTGGCAGAAACCCAAAGGGGCAGAAAAAAATGCACAAGGCTCTCACCAACACTCCTCTCAAGTGGGGCAAGAAGATGATCGAGCTTTTTGCAGACAATGACTTCAAGCAGAACCGCATCTACATGCATCCCTGCGTCTTAACCTCCGGAAGGATG---TCTGAGCTTGGGGTCACCTTCGGTGCAGTCCCTGTCACAGATCCAGATGATGCC------GCACATGGCTCAGGTCACACCAAAGCCGTGCTCAACTACAAGACAGGAGCCGACTCTGGCAACCCCTGTGCCCGCATCATCTCAGAGCTCTTTGAGATCCAGAAGGCCGGCTAT------GATATACAGAGC---ATGGACATTGTGGCATCTGAGCATCTCCTGCATCAGTCTCTCGTCGGCAAACGGTCCCCCTTCCAGAACGCATACCTTGTGAAGGGCAATGCAACCAACATCAACATCATC
>Soft_tick_bunyavirus_Av-18
AAGCTGGTTTTCGAAACCGTTGAGGGCTTGAATGAATGGTTCAATGCCTTTTCTGCA---------GGAAAAGGCCTTGACAACCGTTCAAGCAACTCTCTCTGCTTCGGTTATGAGCCTCCAGATTACACCAACTACGCCATCAGAGTTGGTGAAGCTCGCGAT---------GACAAAGAGAAGAATGCCATTTATGGGCAGGCCGTGATAGCAGCAACAAGATTTGTTGCACCTCTAAAAGAATGTGCATGGGTGTCTTGTAAGGGCATGATCGAGAGGTCTATGAAGTGGTTTGATATTGCAGCC------------CACGGCAACGAGGATTTTAAAATCTGGCATGACAACTACAACGCACTAAAATCCAGGGTCCCAAGCCTTTTGGAGGTGACTGGTTATAGAACCAGTGTGCTCAACTGGAGAGCTGCCACAAGATTTGAGGAGCTTGAC---ACGGTGCGGACTCTGTACGGAGAGATGCGTATGGATTATGCTATCAATGCTGACATTGCACCAACTATTGTTGAGATGCTCAATGACATGAAAGACAAGAGAGAAAAAGCATTTGGTGCT---------AATGGTGGAAGCAGAGGTAAAGTC---AGCCAAGAGCATGTAGGATGGGTGAGGCTCTGGCTTGATGGGCAGATTGAC---CCCCTGTCGATCCCTCAATGGGGCAGTTGGGACAAGACAAAC------------------------------------------------------AGCAGTGGTAAAAGACTCGGGGCAACAGGCATCGTTAACCTGTATGATCCTCAAAGTTAT---------GACTCACTAGCTCTTGCTGAAATCAAATATGGCGAGGCTGTAGCTGCTGCC---AGAACTGCTGCCAGAGATCTTGACCCTACAGCAATCACTGCAACTCTCCAGAGAATCAGGGCTTGCATTGACGAAGCTAAAGAAATCGCCAATGCACGAGAAGGCGATGGCAACGTGGCGTTCACACAGCAAATGGCTGCAATGGATGTTGCCTTCAGCTCTCATTATTGGCTGTGGAGAAGTGGTTGCAAATTT------------------------GAAAGCTTTGCACCTTTGTCTCAATACCTGTTTGAACTTGGACAAAGACCAGTGGGCAGTGCTAAAATTGATAAAATGCTGGGAGAAATGCCTTGGATGTGGGCAAGAGGACTTAGATCCTCCTTTGCTGATAAAACATTC---CAGGATAAGATCCACATTCATCCAGCAGTTCTAACACAGGGAAGACTG---CTTGATATGGCATCTTGCTTTGGAGCTATTCCGGCCAACAATCCTGAAAGAGCG------AGAGAGGGCACTGGCAACCCAAGATTTATCTTGAACCTTCGTCGT------TCAGGAAGGAATCTTTGTGGGACTGTTGCTGCCAAACTTTTTGAGGTCTTCAAAGCTGGATTC------AATGTTCAAGAA---TCAGAAATCATCCCAGCTGAACACATGCTTCATCAATCATTCCTGGGTAAGCAGTCTCATCTTCAGTATGCTGGCATGCTTCAAGGTGACTTCACTAAGATCCACATCGTA
>Kasokero_virus
GAGTTGAGCTTCAAAGACGTCAACGGCTTAAACAGCTGGTATGAGGAGTTCAAAAAG---------GAAATTCCCATCTACACAGCTGGAGCAAATTCAGCTTGTCTCAGTCCTGATCTGGTGGATCTAAGCCAGTTCAAAATGGACATTGACTCTCAGACTTCT---------GAGAATGCTAAAAATGCAGTCTATGGAAGAGCAGTCATCGCAGCCACCAGAAAGCTAGCTCCAATTTATGAGTGTGCCTGGACTTCCTGTGAAGGGATCTTTGAACGATCCATGACCTGGTTCAATAACAAT---------------TCTGATAAGCCTGAGTTCAAGGTCTGGCATGACAAGTACAATGACTTGAAGTCTAATCTGCCTGAGGCTGAACAGATTCTTGCTTATCAGACCTGCTCTGGGTCCTGGAGGAAGGAGATTGGTTATGAAATCAATCAG---AATACCAGCACACTGAAAGGCGACATAGTTGAAGAATATGGTGTCAACAAAAACATTGTTGGTACAGTTAAGAACATGCTCGTTGACATGGTCAACAAAAGGAAGAAAAGACTTGGTGGT---------GTTGTTGTAACAGGGGCTGGAACC---TCAGAGGATCATATTACTTGGATGGAAAACTGGCTTGATAGCGAAATCGAG---CCATTTAGCATCCCAGGATGGGGAAGCTGGGCCAAACAAAAC------------------------------------------------------TCTAAGGGGACTAGGCTTGCGGGAACAGCCATTGCCAACATCACCCAGAAAAAGGACTCT---------GATGCTTTGGAAAAGGCTAAAGAGAAGCTTGAGAAAATGAAGAAGACTGTCAGTGCTTTAGAATCGGAAGGAATGAGTGAGGATGCTGCCAAGAAAATGTGTCAGGAGATTGAGGCCTCTATTGGAGAGGCTGAGACGCTCCTTGGAGCAAGTGTTGCACAGGGAGAGTCCAAGTACCAACAACAAGCCGCAGCCATGGACATCCCTTTTTCAGCCCACTACTGGGCTTGGAGGTCAAAGGTCAATGAA------------------------AACAGCTTCCCAGCACTATCCCAGTGGCTTTTTGAACTAGGTCAAAGGCCTATTGGTGCAGCAAAGGTGAATACCATGTTGGGCGAGCTTCCCTTTATCTGGGCACGAAATCTGAGAGGATCGTTTGCAAGCTCCAATTTTAACGGAAATAAGATCTATATGCATCCAGCTGTCTTGACAGCCGGAAGGCTC---TCAGACATGGCTGCCTGCTTTGGAGCATTCCCAGTTGCAAACCCGTCCAGAGCA------ATTGAAGGCACTGGCAATACAAGGTACTTACTGAATCTGAAGAGG------GAGGGAGATAATCCCTGTGCCTCTATGGTGACATCTCTCTTTGATGTCTTTTCAGCTGGTTTT------AAGTACCAGGAC---ATGGACATTGTCCCTCCAGAGCACATGTTGCACCAGTCCTTCCTTGGGAAAACAAGTCCATTCCAGACTGCTAGTAAGATCAAGGGAAGCTTCACCAAAATCAACGTTGTT
>Yogue_virus
CAACTTGAGTTCAAGGACGTGAAGGGGCTTAATGAATGGTATGAGTCATTCAAAAAG---------GAGGTTCCCATCTATAGCCAGGGAGCCAATTCAGCATGCCTTGGTTCAGAACTTGTGGATCTAAGCCAGTTCAAAATTGACATAGACTCACAGGCGACT---------GAAAGTGCCAAGAATGCTGTATATGGAAAGGCTGTTGTTGCAGCTACCAGGAAGCTGGCTCCAATTTATGAATGTGCCTGGACATCCTGTGAAGGGACATTCGAACGTTCCATGGCTTGGTTTCGTGACAAT---------------GCTGACAAACCTGAGTTTAAACTCTGGCACGATAAATACAATGAGCTGAAGTCCAACCTGCCTGAACCTGAACAGGTTGAGGCCTACCAGACTTGCTCTAGTGCATGGAGGCAAGCCATTGGTTACGAAATCAATGCC---AACACCAGCACGTTGAGAGGAGCCATAGTGGAAGAGTATGGAGTGAGCAAGGAAATTGTGGGAACAGTTAAGGATATGCTTGTAGATATGGTGAACAAGAGAAAGAAACGGCTTGGAGGT---------GTGGTTGTCTCAGGAAACAAAGCC---TCTGATGACCACATCAACTGGATGAAGTCCTGGCTTGATGATGAGATTGAA---CTGTTTAGTGTGCCCACCTGGGGAAGCTGGGCTAAGTTGAAC------------------------------------------------------TCAAGAGGACAAAGACTGGCCGGAACAGCAATAGCCAACATTAAACAAAAGAAAGATGGT---------GATGCTGTAGAGACTGCTAAAGAAAAGCTAGAGAAGATGAAAGCCATTGCAAGCGTCCTAGAAACAGACGGTTACAGCGAAGATGCTGTCAAGAAAATGTGTGGAGAGGTTGAGTCTGCTATTGAAGAGGCTGAAAAGCTCCTAGCAGAGACAGGAGGAGGAGCTGATTCCAAGTATCAGCAGCAGGCTGCCGCCATGGATGTGCCTTTCTCTGCTCACTATTGGGCCTGGAAGTCGAAGGTCAATGAT------------------------GCGAGCTTTCCTGCATTGTCTCAATGGCTCTTTGAGCTTGGACAGAGACCAATTGGTGCAACCAAGATAAATGCCATGCTTGGAGAGTTACCATTTGTGTGGGCAAGAAACCTCCGCAGTGCCTTCGCAAGCTCAAACTTCAATGGCAGCAAAATATACATGCACCCAGCAGTCTTGACAGCAGGCAGACTC---TCTGACATGGCAGCATGCTTTGGTGCATTTCCGGTGGGTAACACTGCAAGAGCA------GTGGAAGGCACGGGAAACACTAGGTTCCTTCTGAACCTGAAACGG------GAAGGGGACAATCCATGTGCAACTATGGTAACATCTTTGTTTGATGTCTTTTCTGCTGGATTC------AAGTACCAGGAT---GTTGAGATTGTGCCTCCAGAGCACATGCTGCACCAGTCTTTCCTAGGGAAGACCAGCCCTTTCCAGACGGCAAGTAAGATTGATGGGTCTTTCACTGAGATAAACATCGTT
>Gossas_virus
AAGCTTGACTTTGTCAACGTTGCTGGCCTTGAGGCTTGGTTTGCCAACTTTGCTGCT---------GGCAAACAACTCACTGGAGTAGACGTCAACTCCTTGTGTTTTGGCTATGTGGCACCTGACTATGGTCAATATGTCACCAAAATGATAAATGCCACAAGC---------GACAAGGAGAGGAATGCTATCTTTGGACAGGCTGTGGTTGCTGCAACCAGATTCATTGCCCCTCTGAAAGATTGTGCTTGGGTTTCATGCAAGGGAATGATTGAAAGATCCGGAACATGGTTTACTGATTCAGAA------------ACCACTGGGGATTCTTTCAAGTCTTGGCACAACTGCTACAATGCTTTGAAGGGAAGAGTGCCCAGCCTGGCTGAAGTTCAAGCATACAAAGAATGTGTCATGGACTGGAGAGAGTTCACAGGGTTTGACGAGCTTCCT---TCGGTGAGGGCTGTCAGAGGGGAAATGAGGCTTCAGTATGCCATTAGTGCTGACATAGCAATGACAGTCAAAGACATGCTTGAAGACATGAAGGAGAAAAGAGATGCTGCATTCGGACCA---------GGCTCAGGACGCAGGGGCCGTGTG---AGCCAAGACCATGTGGGCTGGATGAGAATGTGGCTGAATGGAGGTGTAGAT---GTCCTGTCAGCACCTGGATGGGGAAGCTGGGATAAAGTAAAC------------------------------------------------------AGTTATGGCAAGAGACTGGCTGCAACGGCGATCGTAAACCTCTATGATGGCACCAACTAC---------GACTCTATCCTGATTGCCAAGGACAGACTGGCAGAGGCTGAACATCGCTCA---AGACTGATGGCTGCAGAACTGGACCCGGTGAAACTGGCTAACACCCTAGCCACTGTGAAGGATGCCATTGATGAAGCTGAAGTGATGATAACACAGCAAGGAAACGGTGGAGGAGCTGTTTTCCAACAACAGATGGCAGCAATGGATGTCCCTTTCAGCTCCCATTACTGGCTCTGGAGATGTGGAGGTAATTAT------------------------AATAACTTTCCTGTGATCTCCCAGTTCCTCTTTGAACTAGGACAGAGACCAGTTGGAGCTGCCAAAATTGCTAAAATGCTTGGAGACATGCCTTGGATCTGGGCTCGTGGACTGAGGGGAATGTTTGCTGACAGCAACTTC---AATGACAAAATACACATCCACCCCGCCGTGCTGACACAAGGGAGACTC---TCAGACATGGCATCTTGCTTTGGAGCAATCCCAGCCAACAATCCTGACAGAGCA------AGAGAGGGAACTGGGAATTCCAGATTCATCCTCAACCTAAGGAGG------TCTGGGAGAAACCTTTGTGGAACTGTTGCTGCCAAGCTGTTTGAGGTGTACAGGGCTGGATTT------GACATCAAGCAG---ACTGAAATAATCCCGCCAGAACACATGCTGCATCAGTCCTTCCTCGGGAAGAACTCACACATGCAATATGCCGGCCTTCTTGAGGGCGACTTCACCAAAATTGAGATTGTG
>Zirqa_virus
GCCCTCGACTTCCAGACTACAAATGACTGGGAAACCTGGTGGTCTGGCTTCAAGGCCAAA------CATTCCAGTGTTGGTGTTAGCTTCACCAACTTTGACAGCTTCTTCCAAGGGCGCATCGATGTATCAAGATACATTGATGAAGTTCAAAAGATACAAGGGAACTCACATGATGCACAGAGGGATGCAATCCTGGCACAGGCAACCGTAGACACAACTCGCTTTGCTGCTCCAGTGAAGTACTGCGGCTGGCTGGTGAACAGGACCTTTGTGACATCTGCCTTTAACTGGTTCCAAGTTAAT---------------TCCAACCATCCTGATGTGAAAATATGGGATGCCAGCTATGACAAGCTTAAAACACAGCTCCCAAGTCTTGAGCAGGTCCAGGGATACATCAGATCTGCTATTAAGTTCAGAAATGAGACTGGGATGCCAGGTGACATT---GGATTTGCAGTTCTGAGTGGAAATACACCAGCAACTTGGAAGGTTCCCATGGACTGCATCAACGAGATCCAAGAAATGCTCAAGGACATGAGAGATAGACAGAATGCAGCCTTCGGA------------AGCAACAGAAACAAGGAA------CAGAGCAGACGCAACGGCGAGTATATGGCAGGTCTGGTGCTTGGATCTGAAAGT---ATACTAGGTGAAACTCCCTGGGGCTCTTGGAATAAGAAAAACAAAGGT------------------------------------------------GACAAAAAACTACACCTTAGCTCCACTGCACTCATGAATGCTCTTCAAAATAAACTCATCACTGAAGCTGACATTGACAAATTTGAAACTGATATGAAAGTTGAGCTTTCAGTG---------------GAAAGAGATGAAGACATCAAGAAGGCAATCACAGAAATACTTGGAGTCATTGAAGTGTTCAAGGTTGAAAAAAATGCAATGAAT------------GGAAACAACACAGGAGGGTTTCTGCAGCAGGGTTCCAACATAGATGTTGTCTTTTCTTCCTTCTACTGGGCATGGAAGTCAGGATGTGGAATA------------------------AATGAGTTTCCTGCACTCTCAAAGTTTCTTCATGCACTTGGACAGAAATTTGTAGGCAAAGCTAAGGTCATTGAAGCACTGTCATCTGTTAAATTCAAGTGGGGAAAAGGGCTTGTGAACATCATCTCAAAGGATTACTTT---GCAGACAGAATCCACATGCATCCTGCTGTGCTAACCTCAGGAAGGATCAACAATGACATGGTTTCTTGTTTTGGTCCAGTCCCGGCACATGATCCAGATCTTGCA------GTCAATGGATGTGCCTCAGTCAGACATCTGACAAACATGGAAACA------AGAAAGAACAACACCTGTGCATATGCCATTGCAAGCCTCTTCAGAGTCTTTAAAGCAGCTTAT---CCGGCATATGATCAG---CTTGAAGTTGTGCCCATGGAACACATGTTGCACCAAAGCTTTCTGGGCAAAACCTCTGGAATGCAAAACTCAAGCATGATCTCTGGAAATGCCTTGGATGTTAACATTGTT
>Avalon_virus
AAGCTGGACTTTGAAGACAAGGAAGGCCTCAATAAATGGTTCTCAGAATTCAGACAG---------AATTTCAATCTGTCAACAAGTTGCACCAACTCTCTGTCACTATGCAAGGAACTTCCAGATCTGACGAAGTACTTGTCA------ATGGAGCCCAAAACT---------GACAGAGAGAAAGATGCATTCTACTCCCAAGCAGTCATAGATGCAGTGGGCAACGCTGCTCCAATCTATGAATGTGCCTGGACAAGCTGCACTGGCATGGTCAAGAGAGGCCTTAAGTGGTTTGAAGACAAC---------------CAGCAACAA------ACCACTGAGTTGATTGCCATCTATGACAACGTGAAAAAACGTGTGCCACTGCTGTCTGAGCTCAACACGTATCAGCAGGCTGCAAGGAAGTGGAGGCTTGACGTGAAGTATGCCATCAACGAA---TTCACTGAGACCGCCAGTGGCAACGTTCTGAACACCTACTCTGTCCCCAATGACATCATCTTGGATGTGCAAACCATGTTGAAGGACATTATAAGGCGCCGCAACCTGGTCCTGGGA------------GCGTCTGCCAACCGAAGCACGGTT---CAGCCAGACCATGTGCGTTATGTCCAATCTTGGGTTATGGGGACCACCCAT---CCAGCCTCTCTTCCACCATGGGGTGAGACAAACAAAAAAAAC------------------------------------------------------TCATCCAATAGGTCCCTTTTCGCAACCGGACTGTGCAAGCTCTCCCAGACTGTGGATGAA---------GACATCCTGAGAAAGGCCAAGAAGAGGCTTGAAGAGCTGGAGAAGATGGTTGAGGACCCTGACAAGCACGGTCTGGACAAAGATGCTGCAGGAGAGCATCTGAAAGGAGTCAGAGCATCCATTGAGGAGGCTGAAACAATG---------------ACTGAGTCCAGTGGTGCTATGATGTCCCAGGCAGGCAACATTGACCTTCCATTCAGCTCCTACTTCTGGGCTTACCGAGCAGGTGTCACTCCG------------------------AACACCTTTCCTGCACTGTCTCAGTTCCTCTTTGAGCTGGGAACCCAAGCTAGAGGGAAGGAAAAGATGTGCAGCATCCTAAACAACACACCCTTTAAGTGGGGAAAGGGTCTTGTTGGCCTTTTTGCTGACAATTCCTTCCAAGGCAACAAAATGTATTTGCACCCCATGGTTCTCACCTCCGGGAGACTT---TCTGACATGGCTGCCTGCTTCGGGGCATTCCCAGTCGCCTACCCTGGAAGAGCA------CTGGAAGGTGCAGGACATGCAAGGTACATCCTAAATCTTAAGACT------TCTGGCAAGAATGCTTGCGCTCATGCCATCACTCAGCTGTTCAAGATCGACACCAGCTACTAT---CCTGACTATGAGTCC---AAGGAAGTCATTCCATCTGAACACATGCTGCATCAATCTTTCATCGGGAAGAAGAGCCCCTTCATCAACGTCTCAAGAGTGAAGGGGAATGCAGCTAATGTCCAGATTGTA
>Clo_Mor_virus
CAGCTTACCTTCAGCAGCAAAGATGGTCTGGACAAATGGTTCCTAAATTTTAGACAG---------AATTTTGGACTGTCAGGAACCTTTACCAACTCAGCCTCCATATGTGGTGGGCCAGCAGACCTTTCTACATACCTCACC------TTGAACCCCAAAACT---------GACAGAGAAAAAGACGCCTACTACTCTCAGGCCATGATTGATGCTGTGAAAAAATGTGCACCACTCTACGAGTGCGCATGGAACAGCTGCACTGGCATGGTGGAAAGAGGTCTGAAGTGGTTTAAGGACAAT---------------GCTGCCATA------ACCCTTGAACTTGACAACATTTATGCCAATGTCAGAAAGAAGGAACCCAACCTTTCTGAGCTGAATGCCTATCAAAACTTTGCCATCAAATGGAGGGAGGATACTAAGTATGCCATCAACGAC---CTCACCTCAGTTGCTGGAGGAGAAGTGCTGACACAGTACGCAGTCTCTAGCAACATAATCCTGGACGTCCAGACAATGCTTAAAGACATGATCAAGAGAAGAAACCTGGTTCTCGGC------------TCAGCTCCAACCAGAAGCAATGTG---CAACCGGAGCACATCATCTTTGTTGATGCCTGGATCAATGGACAGACTCAT---GTAGCTGCACTACCACCATGGGGAAGCATGGACAAAAAAAAC------------------------------------------------------TCTGCCAACCATACTCTGCTAGCAACAGGACTCTGCAAGCTCATGCAGACAAAAGATGAG---------CGTGCAATACAAAAAGCCCAAATGCGGGTTGTTGAACTGGAGGAAATGCTACAAGACCCCGACAAACACGGCTTGGACAAGGACACAGCATATGTCCATCTTCTGCAGATTAAAGCCTCCATCGATGAAGCAAGGACCATG---------------GGGGTTGACAAGGCAGCAATGATGTCACAGGCTGCAAACATGGACGTGCCTTTCAGCTCGTACTACTGGATGTACAAGGCAGGTGTGACAAGT------------------------GAGACCTTCCCATCCTTGTCTCAATTCTTGTTCGAAATGGGAACACAAGCCAGAGGGAAGGAGAAGATGTTCAAGGTTTTGAACAACATGCCCTTCAAGTGGGGTAAAGGCGTTATAAAGCTGTTTGCAGACAACACCTTTGAAGGCAACAGACTGTACCTCCATCCTCTTGTTCTGACATCAGGACGCTTG---TCAGACATGGGTGCATGCTTCGGAGCCTTCCCAGTGGCATATCCTGGCAGAGTC------CTCGAAGGGTCAGGACACCCAAGATACATATTGAATCTTAAGACT------ACTGACCAGAATCCTTGTGCAGAAACCATCGTCAAGCTCTTCCAGATCAACAAAACTTACTAC---CCTAACTATGAGGCA---CAAGAGGTGATCCCTTCCGAGCATCTGCTTCACCAATCATTCATTGGGAAAAAGGGCCCTTTCCTGAACGTCTCAAAGGTCAAGGGAACGGCCACAAACGTCCAGATCATT
>Pustyn_virus
TTGCCCAGGTTTGCCACTAAAGATGACCTTGAGAAGTGGTTCAAAGCC------------------ACCTACAAAGATGTGAATGAACGCACCTACTCTCCATCGTACTTCGATGGACTCCCTGACTTGGACATGTACCTCGAGGAGATAGACAAACAGACGACA---------AGGGCAGGGAAAGATGCCTGGGTGAGTAGGTTCCTGTATGAGGGACTGAGGAGGGCCCCCCCTTTAAGAGAACAGGCATGGCTCATGAATGGAGAGTTTTTTGAGAAGGCAATGAGGTACCTGGGTCTTGAGGCAAGTAAGGTAGGCTCCCCAGTGAAAAAACTCCTTACCATCTACCCAACCTACCTTGCAGCTGGATCAAAATGCACAGACCCAGAGGTGATTAAAACCTACCAGCAAGCATGCAAGGAATTCAGAGCCACCATGGACTTGAGTGAGCCTGATTCTCTGACAGGGATTCTCTATGGATCAGTTGCAACTAAAGTAGAAGTTCCAGCCACCCTAATCTCTGTCTTCAGGGCCATGCTGTTACGCATGAAGCATCAGATGGATGGAAGATTGGGA------------GTTGAGGGAAAGGAAAGGTCAGAC---TCCACAAAGTTCCTCACACAGGTGAAGGCCTTCTTAAGGTCCTTGGGGACTGTGCTGCCTCCGGTACCA------------CTGACAAAAAGAAACTCACTTGAGATCAAAGGTTTTGCACCCAAAGAAGGGGCAGCTGAACAGAGCGCCGAGAATGGTGCCTACCTGTTGACAACTGCTATCATGCAGCTCCGTGCAAAAAAGGACACAGAAATTGACACCCTACTGGCCAACTTCAGAGCCCACCACACACAAGTGGCTGGT---------GACGAGAACTCTGCAGCAGATGTGAAACAACATTCCATCAAGATGCTTGCACTGATGGAGTGCTGGGAGAAAGAAGCAGGGGTGGTGGAAGCCCTC------AGCGGTGAAGGAGGAGGCTTCACCCAACAAGGCTCTGGCATTGATGTGATCTTCTCAGCTTACCTGTGGGCATATAAAATGGAATGTAGAAACTTG---------------------TCCCAGTTCGCCCAGCTGAACGGGCTTCTGGTTGGAATTGCACAGAGTCCACAAGGAAAATCGAAAACCCTGAAAATGCTGCAACAGATGGGCAGCCCAGTTGCACTAAGGCTGGTGGCAATGATGTCCAAGAGCACC------------GAGATCCATCTGCCACCCTTTGTACTGAATGCGCACAGACTT---TATGATCTGGTGACAGCATTTGGTGCCTTTCCGCTAGATGATGTGACATGCGAAGGACTCGACGGTTTCAGCAGCTCTCCAAGGTATGTTCTCAACCTGCGGAGG------GAGAGCGGGGAAGGGCTGGCC---CTGATCGCAAAGTCATGGGAGCTGTGGTCAGCAAGCTACACCGCAGGCCCTGCTGTT---ACCGACATTTCAGAATCCGAGCACCTCTTTCACCAGTTCCTACTGCGCAAAACCTCACCCTTCCAGAACACCCACAATCTGTCTGGCAATGCCCTGAATGTCGAGGTTGTC
>Grotenhout_virus
TTGCCCAGGTTTGCCACAAAAGATGACCTTGAGAAGTGGTTCAAACCC------------------ACCTACAAAGATGTGAATGAACGCACCTACTCTCCATCGTACTTCGATGGGCTCCCTGACTTGGACATGTACCTCGAGGAGATAGGCAAACAGGCAACA---------AGGGCAGGGAAGGATGCTTGGGTGAGTAGGTTCCTGTATGAGGGACTGAGGAGGGCCCCCCCTTTAAGAGAACAGGCATGGCTCATGAATGGAGAGTTTTTTGAGAAGGCAATGAGGTACCTGGGTCTTGAGGCAAGTAAGGTAGGCTCCCCAGTGAAAAAACTCCTTACCATCTACCCAACCTATCTTGCAGCTGGATCAAAATGCACAGACCCAGAGGTGATTAAAACCTACCAGCAAGCATGCAAGGAATTCAGAGCCACCATGGACTTGAGTGAGCCTGATTCTCTGACAGGGATTCTCTACGGATCAGTTGCAACTAAAGTAGAAGTTCCAGCCACCCTGATCTCTGTCTTCAGGGCCATGCTGTTACGCATGAAGCAGCAGATGGATGGAAGATTAGGA------------GTTGAAGGAAAGGAAAGGTCAGAC---TCCACAAAGTTCCTCACACAGGTGAAGGCTTTCTTAAGGTCCTTGGGGACTGTGCTGCCTCCGGTACCA------------CTGACAAAAAGAAACTCACTTGAGATCAAAGGTTTCGCACCTAAAGAAGGGGCAGCCGAACAGAGCGCCGAGAATGGTGCCTACCTGTTGACAACTGCTATCATGCAGCTCCGTGCAAAAAAAGACACAGAAATTGACACCCTACTGGCCAACTTCAGAGCCCACCACACACAAGTGGCTGGA---------GACGAGAACTCTGCAGCAGATGTGAAACAACATTCCATCAAGATGCTTGCACTGATGGAGTGCTGGGAGAAAGAAGCAGGGGTGGTGGAAGCCCTC------AGCGGTGAAGGAGGAGGCTTCACCCAACAAGGTTCTGGCATTGACGTGATCTTCTCAGCCTACCTGTGGGCATATAAAATGGAATGTAGAAACTTG---------------------TCCCAGTTCGCCCAGCTGAACGGGCTGCTGGTTGGAATTGCACAGAGTCCACAAGGAAAATCAAAAACCCTGAAAATGCTGCAACAGATGGGCAGCCCAGTTGCACTAAGGCTGGTGGCAATGATGTCCAAGAGCACT------------GAGATCCATCTGCCACCCTTTGTACTAAATGCGCACAGGCTT---TATGATCTGGTGACAGCATTTGGTGCCTTTCCGCTAGATGATGTGACATGCGAAGGACTTGACGGTTTCAGCAGCTCTCCAAGGTATGTTCTTAACCTGCGGAGG------GAGAGCGGGGAAGGGCTGGCC---CTGATCGCAAAGTCATGGGAGCTGTGGTCAGCAAGCTACACCGCAGGCCCTGCTGCT---ACCGACATTTCAGAATCCGAGCACCTTTTTCACCAGTTTCTACTGCGCAAAACCTCACCCTTCCAGAACACCCACAATCTGTCTGGCAATGCCCTGAATGTTGAGATTGTC
>Pacific_coast_tick_nairovirus
GAACTGCAGTTTACCAACAAGGATGGCCTTGACAACTGGTATAGAGAGTTCAGCTCA---------GACATGGGCCTCACCACACGTTTCACTAACTCTGCCAGCCTCTGCAAGGAAGTGAAGGATCGCCTGCTGTTCGAC------------GTAAATGTTTCA---------CCCAAGGAGAAGGATGCAGTCCTGGCCAAGATGCTTCATGACCGGCTTAAGACTTGTGCTCCCATCTATGAATGTGCATGGGTCTCTTGTGACGGCATCCTTGAAAGGAGCCTCAGGTGGTTCAATGACAAC---------------AAGGACAAGTCC---ATCATGAGCTGGCACAAAAACTACACCCATCTGAAGTCGCACCTGCCCACCCAAGAGGAGGTTGCCAACTACCAGGCTGCTGCAAGGCAGTGGAGAACATCAATCGGCTTTGACATCAACAAC---TTCTCGAATGTGCCAGAAACTCACGTAGTCAAGGACTACTATGTGCCACCAGGAATTGTCATCACAATGAACACCATGCTCAAAGACATGCAGAGAAGGAGAAATGAAGCCCTTGGC------------CTTGCACCGGAGACCAAGAAAGGA---CAGGCTGAGCACGTCCATGACATGGTTGCTTGGCTGAAG---GGGTCCTGG---GATGACCCTTGCCCA---TGGGGGGACTGGAAGAAGCAGAAC------------------------------------------------------CAAAAGAAGATTGATTTGGCTGTCACCGCCTGCGCTGGCATCATAAACAAGAACCTCATGGACAAAGCAGGGCTCAAGAAGGCGCTCGGGGACAGGTCCAAGGCAGCCGGTGAT---------TCTGTCGGGAATGACAAGTATGACGGCGCCAAGTGCCAAGAACTCTCAGATTATCTCAAAAATCTGTACGCAAACACTGAGAAGTTCATCAAACAGGCAAAAGCCACACCAGGTGGTGGTTTTACCCAGCAAGGCTCTGCCTTGGACACAGCATTCTCCTCTCACTACTGGGCTTGGGCATGCGACATACAGAAG------------------------GACACCTTTCCATCTCTCTCTGCCATGCTCTTTGCACTGGGAAAGGCCCCAGCCGGCAAGGCCAAGGTGCAAAAGAAGCTTGAACAGTCTCCCTACAAGTGGGCCTCCAAGCTGGCAGGCATGTTCTGT------GACATTAAGGAAGACGCTGTACACATGCACCCTGCTGTTCTGACCCCAGGCAGGATCTGCTCTGAAATGGTCTGCTCATTTGGCGCCTTCCCCGTGTCCCAGCCTTCCAAGCTT---AAAGAAGAGCAGAGCTCCTCACCAAGGTTCCTTCTCAACCTCAGGAGT------GATGGTGACAACCCAGCAGGGAAGACTGTCTGTGCCACATTCGAGGAGTACAGGCTGCTCTAC---CCAGACTGGGAGCAG---CAGGCCATAGTCCCTGCCGAGCATCTTCTTCACCAGTCCTTCTTGAGCAAGGCAGGCCCATTCGTAAACGTCAGCAAGGTGGAAGGGTCAGCACTTGAGGTTGTCATCCAT
>Dera_Ghazi_Khan_virus
GAACTAGATTTCCCGACTGTGTTAGACTGGGAATCATGGTACCTTGGGTACAAAAGCAAG------CACCCTCAGCTAAACTCTATGTTCACCAACTATGACAGCTTCGCCTCGGGAGTACCAGATCTGACTCAGCTTCAGCAGGAGATGTCAAGACACAAAGACGAT------AGAGGGCTCAAAGACTCTATCTTTGGACGTGCTGTAGTCAAATTGACAGAGCATGCTGCTCCTATAAAGGAATGTGCCTGGCTTGTGAATAAAACATTTATCACTGACGCCCTTCAATGGTTTGAGACTAAT---------------AAGGATCAAGACTATGTGAAGATCTGGGACGCTAGTTACACTACATTGATGTCTTCGCTGCCTAGCCTTGAACAGGTGCAGGCTTATCAGAGGGCTGCCATCAAGTTCAGGCAAAATGTTCTGATGCCCAAAGACACT---GCATTCCAGACTCTCGGAGGGGAAGTCCTTGTCAATTATAAGGTAAATAAAACCATCATCACCTCTGTCTTAGACATGCTCAAAGACATGGAAAACAAAAGGTCTGCTCTCAGGGATCCAAGTGGTGCACCTAGTTCCAACAGAAAGGAAACC---ATTGATGTCAACTCAAAGTGGATGATGGGCTGGCTCAATGACGAGGCTGCT---CTTCTTGACATGCCTCCCTGGGGAGCATGGGACAAAACAAGT------------------------------------------------------GCTAGAGGACTTCCAATCGCTTTGACTTCGATTGTCAAGTCTGAACAGGTCTTAAAGGTG---------GATCTGACTGACACTGTCAATGACAAGAAGGCAAGAATTGCCCGCCTTATGAGCACAGATGAGGCCAAAGACTTTGACACTGATGCTATCAGGAAAATGCATGATGTTCTGGATAAATGGAGCACCTTTAAGACATCACTAAAAGCTACACCAGCCCAGACAGGAGAACCTGGCTTCGGACAACAGGCAGCAGCTTTAGACACAGTTTTTTCTGCCTGTTACTGGCTGTGGAAGTCTGGAGTTTCAGTC------------------------AACTCATTTCCCGCCTTGTCAAAGTTCCTGCATGAGCTTGGCAGCAAGGTAGTAGGTAAGACTAAACTTGCCTCAGTACTTAAGGCATGTGGATGGAAGTGGGGAAAAGGTCTGCTGAACATCATGTCTATCGGGAACTTTAACGGCAACAAAATCCATATGCATCCTGCCGTACTGACAGCTGGGAGAATGTCATCTGACATGGTCATTTCATTTGGATCAGTTCCTGCATACAATGCTGACCTTGCA------GAAGAGTCTGTAGGCAGTATTAGGAGCATTTTGAATTTTGAGACA------AACAGGAGAAACAGCTGTGCTGAAGGAATCGTGAAGCTCTGGGATGTCTTTTGTGCTGGATAT------GAATATCAGGAA---GAAGAAATCGTCCCTCCTGAACACATGCTGCATCAGTCCTTCCTTGGGAAAGTTTCTCCTTTCCAAAATGTGTCCAAGCGTGAAGGAGATGCACTCAAAGTGCACATCACT
>Qalyub_virus
GCATTAGACTTTGAGGACAAACAAGGGTGGGAAGACTGGTTTAGTAGGTTTAGAAGA---------ACAATTCCCTTATACAATGTGAATACATATTCACATTGTACCAACAAAGATATACCTGACCTTCTAAATTACATCACAGAAATGTCAGGGCTGGATAAT---------GAAAAGGAAAAGAATGCTTGCTACGGCAGGGCTGTGGTGGAAGCCACCAAAGGGCTGGCTCCTATCAGAGAATTTGCTTGGTGTGCTTCAAATGGGATTGTTAGAAAGTCACTGGCCTGGTTCACAAACAAC---------------AGGGACTCTGCCATACTTAAATCCTGGGATGAAAGCTACAACAAGCTGAAAGGAGAGCTCCCGTCTGTAGAGCAGCTGGGAGACTACCACAAGTGTGCCAAGGCCTGGAGAAAGGACATTGGCTTTGAGGCAGTAGAG---CTGACCAGTGCCTTGAAAGGGGATGTTGTAACGCATTATGCTGTTTCAGAGAGGAACGTGGACACAGTGAAGCTCATGCTTGAAGATATGCTTGCCAAAAGAAAGGCAAGGTTTGAAAGTGATGGAGCAGTTGCATTCAGGGCAGGCGGGACA---CAGCCTGATCACATCAACTGGACTAAAAGGTGGCTTACAGACGAGACTTTG---CTCCTGATGTGTCCTCCTTGGGGAAACTGGAGAAAGAAAAAT------------------------------------------------------AAACAAGATCAGTTGCTGGGCGCAACAGCCATAGCCAATATTGAACAAACATCAGACATC---------AAAGCTATGGAGATTGCAGAAATGAAGCTAGAAGCCATAAAGGCAACAGCTATGGAATGTAGGCAGAGAGGCCTAGAGCAAAAGGCAGTTCAAAGGACTGCTGAGGAAATCGATGCTTGTTTGGTTGGTGCAAGGACTCTGATTAAAGAGTCTAGATCTGGAAGAATCTCCAAGTATCACCAGCAGATGGCTGCCATGGACACAGCATTTTCTGCACACTACTGGCTTTGGAAAATTTCAGGAAGCGTT------------------------CCAATTCTTCCTGTTATCTCCCAGTGGCTGTTTGAGCTAGGGCAGAGACCAGCAGGACCAAAAAAAGTTTCTGCTATGCTCAATGGGATGCCTTACTTGTGGGCTCAAAGAATGCTGGATTTATTTGCTGCTGACAAGTTCATTGGCAACAAAATCTACATGCATCCAGCTATACTGACCCCTGGCAGACTG---AGCGACATGACAGCTGCCTTTGGGCTTTTCCCTGTTGCAGAGCCTAGTAGAGTG------ATGGAGGGCACGGGCTGCATAAGAACTGTCCTGAATTTGAAGACA------GCTGGAAATAACCCTTGTGCAGAAGTAATTGTGAACCTTTTTAAGGTTTTCTCTGCAGGGTTT------GATCCCAAAAAT---GAAGAGATTGTCCCCCCTGAACACATGCTTCATCAGTCCTTCCTTGGAAAGCATAGTCCTTTCCAGACTGCAGCTGACGTTGGAGGCACCTTTGCCAAAGTTAAGGTTGTG
>Thiafora_virus
CTCATTGACTTTACAGGTGTGGACGGTCTTCAGAGATGGCTCAAGCTAACATTCCCT---------GACACACCTATAGGGAAAGAGCTAACCAATTTTGGCTCCTTCATGTCTGTTGTGCCAGACTTGAGTGAGTTTGAACTGCAAGCAAGAAAGGCAGGTTCA---------GACCAAGAAAAAGATGCAATATACTCCAAGGCACTGATAGCAGCCACAAGAAAGGCGGCTCCTATTGCGGCCTGTGCATGGACATCAAGCAACGACATGGTGACAAAAGGGCTCAAGTGGTTCGAGGATCAGATA---------ACAAAAGAGAATCCTAAATTTATCTCTTGGCACAAGGAGTATGAATTTTTCAAAAAGAATGTGCCCACAGTTGAGCAGCTTATGGATTACCAAACATCAGCTCTAGAATGGAGGAGAGACACAGGTTACAGTGTCATACCA---GAAACTGCAACTCTCACAAGCAAAGTTGTGGCACAGTTCTCAGTTCCTGGGGTCTATGTTGTTGCTGTGCAAGATATGATCAAAGACATGGTTGCCAGAAGAGGTGGA------GGG---------------------CCTAAACGCGGAGTC---AGTGATGAACACATCAGATGTTGTTTAGACATCATGAATGGGAATTATTCT---GCAATCATTAACCCTTCTTGGGGGGAGCTGGACAAGAAAAAC------------------------------------------------------AAGCAAGGACTGATGCTTCTTGCAACAGGCTTCGCTAAACTAAGGGAGGTTCACGGACCA---------GTAGCAATGGTCAAGGTTGGACAAACGGTCGACAAGTTCAAAGCTTGGTGCCAA------AATCAGGACATCCTTGACAAGACAAAGGCCGATGAGGCATGCAACATACTAGAACAGGCAGTGAATGAGAGTCTTACACTA---------------GGTGGTGGTGCAGCAATCTATCGGAATCAGGTTGCTCAGATTGACACCGTGTTCAGTAGCTACTACTGGATGTGGCGTGCTGGTGTAACATCT------------------------CAGAGTTTCCCCTTGCTATCTGACTTCCTCTTTGAGTTGGGTCAAAATGCAAGAGGCAATATAAAGGTTGTAAAGGCCTTGGAAAGAACTGGATTAAAATGGAGCAGACCTTTGCTGAGTCTTTTTGCAGACAATACTTTCAAGGTGGGAAGGATTCACATGCATCCAGCTGTCTTGACAGTTGGTAGGCTG---AGCGAAATGGGGGCTTGTTTTGGAATCATACCAGCAACTCATCCTCAGTCAGCA------GTACTAGGCTCAGGGTTTGCAAAAAACATCTTAAATGTAAAGACT------GATGGTCTCAACCCATCAGCCAGTCTCGTTGTTCAACTCTTTGACATCCAAAGACAGTCAAGG------ATGTTGACAGAC---CTAGATGTGGTGTCATCAGAGCATCTCCTGCACCAAGTACTAGTTGGTAAAAAGAGTGCTTATCAAAATGCATTTCAAGTCAGAGGAAACGCAACTGACACTAAGATTGTG
>Norway_nairovirus_1
TTGCCCAGGTTTGCCACAAAAGATGACCTTGAGAAGTGGTTCAGGGCC------------------ACCTACAAAGATGTGAATGAACGTACCTACTCTCCATCGTACTTCGATGGGCTCCCTGACTTGGACATGTACCTCGAGGAGATAGGCAAACAGGCGACA---------AGGGCAGGGAAGGATGCCTGGGTGAGTAGGTTCCTGTATGAGGGACTGAGGAGGGCCCCCCCTTTAAGAGAACAGGCATGGCTCATGAATGGAGAGTTTTTTGAGAAGGCAATGAGGTACCTGGGTCTTGAGGCAAGTAAGGTAGGCTCCCCAGTGAAAAAACTTCTTACCATCTACCCAACCTATCTTGCAGCTGGATCAAAATGCACAGACCCAGAGGTGATTAAAACCTACCAGCAAGCATGCAAGGAATTCAGAGCCACCATGGACTTGAGTGAGCCTGATTCTCTGACAGGGATTCTCTACGGATCAGTTGCAACTAAAGTAGAAGTTCCAGCCACCCTGATCTCTGTCTTCAGGGCCATGCTGTTACGCATGAAGCAGCAGATGGATGGAAGATTAGGA------------GTTGAAGGAAAGGAAAGGTCAGAC---TCCACAAAGTTCCTCACACAGGTGAAGGCTTTCTTAAGGTCCTTGGGGACTGTGCTGCCTCCGGTACCA------------CTGACAAAAAGAAACTCACTTGAGATCAAAGGTTTCGCACCTAAAGAAGGGGCAGCCGAACAGAGCGCCGAGAATGGTGCCTACCTGTTGACAACTGCTATCATGCAGCTCCGTGCAAAAAAAGACACAGAAATTGACACCCTACTGGCCAACTTCAGAGCCCACCACACACAAGTGGCTGGA---------GACGAGAACTCTGCAGCAGATGTGAAACAACATTCCATCAAGATGCTTGCACTGATGGAGTGCTGGGAGAAAGAAGCAGGGGTGGTGGAAGCCCTC------AGCGGTGAAGGGGGAGGCTTCACCCAACAAGGTTCTGGCATTGACGTGATCTTCTCAGCCTACCTGTGGGCATATAAAATGGAATGTAGAAACTTG---------------------TCCCAGTTCGCCCAGCTGAACGGGCTGCTGGTTGGAATTGCACAGAGTCCACAAGGAAAATCAAAAACCCTGAAAATGCTGCAACAGATGGGCAGCCCAGTTGCACTAAGGCTGGTGGCAATGATGTCCAAGAGCACT------------GAGATCCATCTGCCACCCTTTGTACTAAATGCGCACAGGCTT---TATGATCTGGTGACAGCATTTGGTGCCTTTCCGCTAGATGATGTGACATGCGAAGGACTTGACGGTTTCAGCAGCTCTCCAAGGTATGTTCTTAACCTGCGGAGG------GAGAGCGGGGAAGGGCTGGCC---CTGATCGCAAAGTCATGGGAGCTGTGGTCAGCAAGCTACACCGCAGGCCCTGCTGCT---ACCGACATTTCAGAATCCGAGCACCTTTTTCACCAGTTTCTACTGCGCAAAACCTCACCCTTCCAGAACACCCACAATCTGTCTGGCAATGCCCTGAATGTTGAGATTGTC
>Vinegar_Hill_virus
GAGCTTGACTTCCCTTCTGAAAAGGAATGGAATGATTGGTATAAAGCATATAGCAACAAG------CATCCCATTCTCAACTCAATGCATACCAACTTTGACAGTTTCATGACTGTCATGCCTGATCTAGGTGATTTCAAGCAGGAAATGGCTAGACACAAGGATGAC------AGAGGACTGAAGGACTCAATATTTGGCAAGGCTGTGTTAAAGTTGACTGAGCATGCTGCACCGATAAAGGAGTGTGCCTGGCTGGTCAACAAGACCTTTGTCACTGATGCGCTGCAATGGTTTGAAAACAAC---------------AAAGACAAAGACTACGTAAAAGTTTGGGACTCCAAGTACACAACACTGATGTCTGAACTTCCAAGCCTCGACCAAGTGAAGGCATACCAGCATGCTGCCTTGAAGTTTAGAAAGAGTGTGCTACTTCCCAAAACCCAA---GCCTTCAAAACTCTTGATGGTGAGGTGCTGGTAGAGTACAAAGTGAGCAAAAGTCTAATTGCCTCGATCTTTGACATGTTAAAGGACATGGAGAACAAAAGATCAGCCCAGAGAAATCCCAGTGGTGGACAACCTACCGACAGAAAAGAGGCC---ATCGATAATAACTCAAAGTGGATGGCGAACTGGATAAACAGCAAGGATGCA---CTTTTGGATATGCCTCCCTGGGGACCGTGGGACAAGAAGACC------------------------------------------------------TCAAAGGGCTATCCCATTGCATTGACTTCCTTGATAAAGTTTGAACAAACTTACAAGGTT---------GATGTCTCAGATGTGCTTGACACCAAGGTCAAGCAACTGTACCAGATCCTCAATAAAGACGAGGCAGAGGATTTTGACCTTGATGCAGTTAAAATCATAGTAAACACTCTAGAGCTCTTTGAGCCACTCAAGAGGTCGCTAAAGGCAGAGGCAGAAAGCAACGCTGGTCCAGGCTTTGGACAACAGGCTGCAGCATTAGACACGGTGTTTTCATCTTGTTACTGGTTGTGGAAGTCAGGAGTGTCTCTT------------------------CAATCATTTCCTGCACTCTCAAAGTTCCTACATGAACTTGGATCAAAGGTTGTAGGGAAAACAAAGCTGTCCTCCGTCTTGAAGTCCTGTGGATGGAAATGGGGCAAGGGCTTGCTGGGTATCATGTCCATTGGAACCTTTACTGGAAACAGAATGCACATGCACCCTGCTGTGCTGACGGCTGGAAGAATGTCATCTGACATGGTCCTGTCATTTGGTTCAGTCCCAGCATATGATGCAGACCTTGCC------AGAGAACCCACAGGCAGCATCAGGAGTATCCTTAACCTTGAGACA------AACAGGAAGAACAGCTGTGCTGATGGCATTGTTAGGCTCTGGAATGTTTTCTGTGCGGGCTAC------ACATACGAAGAT---GAAGACATCATCCCGCCTGAGCATATGCTGCACCAGTCTTTTCTTGGAAAGATTTCGCCTTTCCAGAATGTATCCAAGCTGGAAGGCGATGCACTGAAGGTCAGAATAAAA
>Estero_Real_virus
GCTCTTGACTTCCCCACCATCAAAGATTGGGAGGACTGGTATACTGAGTTCAAAGGTGAA------TTTGCCTATCTAGGGTCGAATGACACCAACTTTGACAGCTTCTTCAATGGCCTTCCTGACTTAACTAACTTCAGGAATGAAATGGAGGTAGCTAGAAACCAG------AATGGCCTGAAGGACTCAATTGTTGCGAAAGCAATAGTTGAAGCAACCAAGTATGCAGGGCCTGTCAAAGAGGCTGCCTATCTAGTGAACAAGTCTTATGTCACCAAGGCACTCAAGTGGTTTGACATAAAC---------------CGCAACATGAAAGAGTTCACGTCATGGGATGCTGACTACAAAGCTTTGATGTCAGAACTCCCCAGTCTGGACCAGGTTGAGAACTACAAGTTGTGTGCCCAGAAATTCAGGAAAGACACAGAGCTCCCTAAGACTCCT---TGCTTCCGTGTGCTGACAGGAGAGGTGCTAACCTACTACACAGTCAACCGAAGAGACATTGACACGATTAATGAGCTCATGAAGGACATGAAGCAGAAGAGGGACAAAGTTGCTGGA------------GGTGCCAATAGAAATAAAGAGCAG---AGCCAGGCCAACGGGGACTGGGTTGCTGGATTTGTCAAAGGAGAAATCAGC---TACAAAGAACCTCCAGTGTGGGGGGGTTGGCTCAAGAAAAATAAGAAC---------------------------------------------CCTGGACGGGCAATGCTCCTTTGTTCAACTGCACTGCAGAATGCTGTCTCAAGGCGTCTAATTACTGACGATGAAATTGCACTCTGTATTCAGGAGCTAGAACAGATGCTTGAAACA---------------CCAGGCTTTGATGGTGATGGCCTCACCATGAAAAACATCATAGAGGCAATGAAGAATTTTGAGCAGGACAAGGCATACATGAATGCCAAG------AGTGCTGGAGGAGTTGGCTTTCAAGCCCAGAGTGCTGCTCTAGACTCAGTTTTCTCTTCTTTCTACTGGGTGTGGAAGTCAGGTGCAACAGTG------------------------GACTCTTTCCCTGGGCTTGCTAAGTTTTGCCACGAACTGGGTCAGAGATCAGTTGGAAAAGTCAAGCTGACAGAAGTGCTTAGCAACACTGGTTGGAGATGGGGGAAAGGGCTAGTCAACAACATGACA---AAGAGGTTCAACATTGATCCAATCCACATGCACCCTGCAGTACTGACTGCAGGTAGGGTAATCACTGAGATGACTGCTTGCTTCGGAGTAGTGCCTCCACATGAGCCTTACAAAGCA------GCCGAGGGGTGCGGATCACTCCGTAATCTTCTCAACCTGGAAACA------GGAGTACGTAACGTCTGTGCCAGTGCCATCTGTGACCTCTTCAATGTTTACAAGCAAGGCTAT---CCGAGATACGAA------GACCTGATAGTACCTATGGAACACATGCTTCATCAGTCGTTTCTGGGAAAAGCATCACCGTACCAGTATGCAGGGCTTCTTGACGGTGATGCCTTCAAGATTGAAATTGTC
>Artashat_virus
ATGCTGAAAATCAAAACAGTTGCTGAGCTAGATAACTGGCTCAAAAACTTTCCCCCC---------TATGTGACAGCGTCAACTGCTGTCACAAACTCCAAAAGTCTAGCAGGGCACTTGGAGAGCATTGAGCCTTACAGAGCGAAGGTCAGAGACAACATGAGC---------CAGCCAGAAAAGGATGCCCTCTACTCGCAAGCTGCAATGGGCCTCTTTAAGTTCGGAGCTCCCATCAGAGAGTGTGTCTGGACGAGCAGCACCGGAGTGTTCGAAAGGAGCATGAAGTGGTTCGAAGACAAC---------------CACACCACACCCACATTCATCACCTGGGATGAAAAGTATGCAGCACTGAAGACTGATGTGCCCACCCTGGAGCAGCTAAAAGCTTATCAGAAAAGTGCCATCGCCTGGAGGGTTGACATCGGCTACAATGCTGGCCCA---TTGACTGCCATCCTGGAGGAACAGCTGGTTGACAAGTACGCAGTGCCCATGACGATCATAACCGACATTCAAAGGATGTTGGATGATATGATCGCTAAGAGGAACAACTTGCTGAAG------------TCTCCAGCTAACAAGGGAGTGGTC---CAGGATGAGCACATAAGATGGGTCAAAGACTGGTTGGAAGGCAAGTGTCAC---GCTGCATGCGCCCCTCTGTGGGGA---TTCGACAAAAAGAAC------------------------------------------------------ACAGCCGGCAAGTATCTGTTCGCCACAGGGATGGCCAAGATACATCAGACAGTGCCTAAG------TTCGACGTTCTTGACAAGTTTGATGGAAGAGTCCAGGAACTCAGCAAAATC------AAGAAAGGAGACGAAGTGTACACATCTGCAGCTATCGACAGCGCCCTCAAGCACCTCGAAGGCATCAGAGCTGAAGCTGCTGAGCTC---------------ATAGAAGGCTCTTCTTCGTACCTCGCCCAGTGTGCTCAAATGGACGTGCCATTTAGCGCTTACTACTGGCTGTGGAAAGCTGGGGTGACTGAA------------------------AAATCCTTCCCCAGCTTGTCTGACTTCCTCTTCCAGCTTGCAAACAAGCAAGTAGGCACCGGGAAGATGGTGAAAATCCTCTCCGGCCGTGGTGAGACTTGGGCTGCCCCCATTGTCCAGCTTTTTTCAAAAGAAACCTTCAAAGGTGATCGCATCAGGATGCACCCCGCCGTGCTAACTGCTGGAAGGCTC---TCCGACATGGGTGCCTGCTTTGGAGCAGTGCCTGTGAACAGACCGGAGGATGTG------ACACAAGGGGCAGGCTTTGCCAGGTTTGCGTTGAACTTCAAAACA------GGAAGAGGCAATCCCTGCGCAACTAACATTGTGGAGCTGTTCCGGCTGCAGGACGAGATGGGG------GAGGTGAGCGTG---GAAAACATCGTCCCCTCCGAGCACCTCTTGCATCAGTCTCTTGTGGGCAAGCGGAGTCCCTTTCAAAATGCCTACAATGTCAAGGGAAATGCCATCGAGGTAAAGGTGGAG
>Chim_virus
GAGCTCAAATTTGAAACCAAGGAGGGACTTGAAACTTGGTTTAAAACCTTTGAACAG---------AGGGTTCCCCTGTTCAGCATCAACACATATTCCAAATGCCTTAGCGACAAGGCACCAAACCTTGGGCTCTTCAAAGTCCAAATGGAGGAGACCAAAAAT---------GACCGTCAAAAAAATGCCATCTTCGGGAGGGCTGTTGTTGAGGCAACAAGGAACTTTGCTCCTTATAAAGAGTTTGCCTGGACAGCCTCAAATCACATCATCACAAAATCTCAAGAGTGGTTCGACAAGAAC---------------ATTGCGAATCCCAAGTTTGTCTCGTGGCACAGCAGCTATGACACCCTGAAAGGTAAAATGCCTGAGCTTCCTCAGCTTAGCGACTATCAGGAGTGTGCACAGTCATGGAGAACATTCACTGATTATGAAATTCTCCCC---CTGACACAGAGCCTGACTGGCGAGATGACAACTCGCTATGTTGTGGATGGCTCTTTCTCTCCAACAATCCTCAGGATGGCACAGGATATGGTCGCAAAGAGAAAAGCAATGTTCAATGGAACA------ATCCCTGGAGAGGAAAGCCAAGGC---AAGGAGGCCCATATTGAGTGGACCAGAAGGTGGGTTGAGGGAGAGATTGAG---TCTACAATGCCTCCTACATGGGGCTCGTGGACCAAGCAAAAC------------------------------------------------------TCCAAAGGGAACCTACTGGGAGCAACTGCTCTAGCAAATTTAGAGCAGACCAAAAAGATT---------GGCGCCATTGCAAAGGCCAAGGAAATCCTCAAGGCACTCAAGCTCTTAGGTGCCGAGTGTAATGCCAAGGGAGTCAGATCAGAAGCAGTCACAAGAATTGCTGTGGAGGTTGATGCATGTATCACTGAAGCTGAAAAACTCATTGAAGATTCCAAAAGCACAACCACAAGCAAGTACTATCAACAGATGGCTGCCATGGACGTTGTGTTCTCTGCCCATTACTGGCTCTGGAGGGCAAACATAGGTGTA------------------------GGGACCTTCCCTATCTTTTCTCAGTGGTTGTTTGAGCTTGGACAACGCCCTATTGGTCCGAGAAAGGTGGATGAGATGCTCCACAGCATGGCCTACAACTGGTCAACTTCCATTTTAAACAGCTTTGCCTTGAGGTCCTTTGATGAGAATCGAATGTACATGCATCCAGCTGTCTTGACAGAGAGCAGACTC---TCAGAAATGATAACATGCTTTGGACTCTTTCCAGTTGCAAATCCAGAAAGGGCT------AAGGAAGGAACAGGAGCCATCAGGAACCTGATGAACCTAAGGACC------ACAGGCAAGAACATGTGTGCACAAGTAATTGCAGAACTGCACAATGTGTTCACCTCTGGATTC------CCAAACACCTTA---CAGTGCATTGTTCCTCCTGAACACATGCTTCATCAGTCCTTTCTTGGGAAGCACAGCCCTTACCAGTCAGCCTACAAGCTGAAGGGAGACTTCACCAAAGTCCAAGTTGTG
>Beiji_nariovirus
TTGCCCAAGTTTGCAACGAAGGATGATCTTGACAGGTGGTTTAATGCC------------------ACTTACCCGGATGTGAATGACCGAACCTACTCCCCATCATATTTCGATGGGCTTCCTGATCTAGACTTGTATCTCGAGGAGATCGACAAGCAAACAACA---------AGAGCAGGGAAGGATGCATGGGTGAGTAGGTTCCTGTATGAAGGACTGAGGAGGGCCCCGCCTCTAAGGGAGCAGGCATGGCTCATGAACGCAACTTTTTTTGAAAAGGCTATGAGGCACTTAACCAGTGAGGCAGGCAAAGATGGCACTCCAGTGAAAAAGCTTCTGACCGTTTACCCAGCCTACCTTGAAGCAGGGTCAAAGTGCACAGACCCAGAGGTCATCAAGACCTACCAACTAGCATGCAGGAAGTTCCGAACTGCTATGGACTTGAGTGAACCCAATTCCCTGACAGGGATACTGTATGGGTCAGTTGCAACGAAGGTTGAAGTCCCAGCCACCTTGATCTCAGTCTTCAGAGCTATGCTGCTGCGCATGAAACATCAGCTGGAGGGAAGGTTGGGT------------GTAGAAGGAAAAGAGAAAACTGAT---TCAACCAAGTTCCTGACACAGGTTAAGGCCTTTCTCAGATCTCTGGGAACCATCCTTCCTCCAGTACCA------------CTAACGAAAAGAAACTCCCTTAACATCAAAGGGTGGGCACCAAAGGAAGGGGCAGCAGAGCAAAGTGCCGAAAACGGAGCGTACCTGTTAACAACTGCAATCATGCAGCTCCGGTCCAGGAAAGACACAGAGATTGACAACCTACTGACTAACTTCAGGGAACACCACATACAAGTTGCTGGT---------GATGAGACCTCTGCTGACAATGTAAAGGAGCACTCAGTCAAGATGCTTGCACTGATGGATTGCTGGGAAAGGGAGACAGAGCTGGTGACAGCCCTC------AGTGGAGAAGGAGGAGGGTTCACCCAACAGGGGTCCGGAATCGACGTCATTTTCTCAGCATACCTCTGGGCTTTTAAGCTAGAGTGTAGAAACCAG---------------------ACACAGTTTGCCCAGCTAAACGGACTGCTGGTTGGCATTGGACAGAGCCCACAAGGTAAGAAAAAGACACAAAAAATGCTGCAACAGATGGGCAGCCCAATTGCACTAAGACTAGTTGCAATGATGTCAAAGAGCACA------------GAAATCCACCTTCCACCTTTTGTGCTAAATGCACACAGGCTC---TACGACCTAGTGACAGCATTTGGAGCATTCCCCTTGGACGATGTGAAATGCGAAGGTCTAGATGGGTTCAGTAACTCACCAAGGTACGTCCTTAACCTGAAAAGA------GAGCGAGGTGAGGGTCTGGCA---CTCATTGCAAAGTCCTGGGAACTGTGGTCTGCTAGCTACCCATCAGGTCCTGCAGAA---GGTGACATCTCAGAGTCGGAACATCTTTTTCACCAGTTCCTACTACGCAAAACCTCCCCCTTCCAGAACACTCACAACCTGTCAGGCAATGCTCTGAATGTTGAGGTTGTC
>Meram_virus
AAGATTGTTGCGGAAAACCGTGCCGAGCTTGTCAAATGGTTCGAAGAGTTTGGTCGC---------AACAACAATCTCAGTGATGCCCTGACGACCTCCAAATCATTCTGCACTGAGGTTCCTGACCTAAGCAGGTATGTTGCCAGGATCAGAACTGCTGACACC---------AGCAGCGAGAAGGATGCCATCTACAGCAGTGCACTCATCTCTGCCACCAGGTATGCCGCTCCCATCTTCGAGTGCGCCTGGACCTCAAGCACCGGGATGATTAAGAAGGGACTAGACTGGTTCAAGGCCAAC---------------AAGGACAACGAAGTGGTCAAGATCTGGGACACCAATTACCGGACTCTGATGATGAATGCGCCAGAGCCAGACCAGCTCCTAGGCTACCAGAAGGCAGCTCAAAAGTGGAGAGTTGATGTTGGATATGGCATCAACAAC---AACACCAGGATCCTCCATGAAGCTGTCCTCACTGAATATCAGGTGCCTGGCAACATTGTCAACACAGTGAGAGAGATGCTCACAGACATGATCCGCAGACGCAATGAGATCATCAACGGACCAGCAGGAGATGGGACTGGCAGAGGACCTGTG---GCAAGGGAGCACATTGACTGGTGCCGCGAGTTCATAAACGGGAAGTTTATG---TCCGTCTTCACCATCCCTTGGGGGGACGTCAACAAGGCTGGA------------------------------------------------------AAGTCAGGCTTTCCGCTCATGGCCACCGGGCTGGCAAAGCTCGTTGAAGTGGAGGGTCAA---------GGAGCACTCGAAAAGGCAAGACAGAGCCTGCAAAGACTTAGCGACTGGCTA---AAGGCCAACAAGGAGCAAGTAGAAGAGGAGGCTGCAAACAAGATGTGCACAGACATAGAACGGCACATTGTCAGTGCTGAGGAACTG---------------GCAAGGAGGTCCAGTGCCATGAGAGCACAGGGAGCTCAGATGGACACCGTCTTCAGCAGCTTTTACTGGCTGTGGCGTGCTGGTGTGACCCCA------------------------GAGACCTTCCCAACTGTCTCGCAATTCCTGTTTGAGCTGGGTAAGAACCCCAAGGGCCACAAAAAAATGCACAAAGCTCTCGCTAGCACCCCTTTGAGATGGGGCAAGAAGCTTGTGGAGCTATTTGCCTCGGACAGCTTCCTGGAGAACCGCATCTACATGCACCCTGGTGTCCTGACCCCTGGCCGGATG---TCAGAGATGGGGATCTGCTTTGGTGTCATTCCAGTAAACGAACCAGAGGAGGCA------TGCCAGGGGTCTGGTCATGCCAAGGCCATCCTCAACTACAAGACCGACACCAACTCAAAAAATGCCTGTGCCACTGTCATTGCTAGCCTCTTTGACGTCCAGAAGAGGGCCTAC------ACCATAGAGCAG---ATGGATGTTGTGGCATCGGAGCACCTCCTCCATCAGTCCCTTGTCGGAAAGCGCTCCCCTTTCCAAAATGCCTACAATGTCAAGGGAAATGCCACCAACGTCCAAATTCTG
>Blattodean_nairo-related_virus
TTCAGAGGCATTGAGACAAGAGATCAGGCTAGAACAGCTGTAAATGAA------------------ATGAGGACCCTAGTTGATACGATAACTTCGTATCCAACTTTTTTGGAGAGAATTCCCAATTTCGCATCCTATGTGAGAGATGCCGCTGCTGGAAATGAT---------CAGGCAAAAAGATCTGCAGTATCTGCGAAGCTACTATCAGACAATTTGAGAGATGCAGTTCCAGCTGTTGCACAGTTTTACATCCTGAGTGGAAAATTTGTGACTGCAGCAAAAGCAACTATAGAAGAGCTG------------------TCTGCACAGCTGGATAACCTGCGGTATGATGACTTTCTAGCTCCGGGAACAGAGTGTACTGATCCAGATCTAATTAATCTCTACAACACCTTGATTGATAAGTTCAGAGCAGGGTTAGGTATTGTACTCGACAGG---GAGCTGATCTCTCAGGAAGGGGAGGTTAGAAATGTACTTAATGTTTTTGATCAA---GCACCGGGTATTGGTAGGATGCTGGAGACTATGAACAGAAAGAGAGCTGCCACAAATGACAGGGAA------------------------AACATA---GGGGCTGAGCATTTGCAAGAAGTGAGACAGGTGTTGGCTGGGGATTGGAACATGGGCTTCATGTTCTCA------------TTTGTAAGACAAACT---AGAGCAGCTACCGGCTTCGGGGCAATGTTAGTCGGCAACGAAATGGCTGACAGAGGAAATGCTCTTCTGCTGTCCTCAGCCCTTGCTAGAGACAGCCAGCTGTTGGGC------------GACTTGCTCACAAGGGCGGAGGCGTTTGTCGCAGAT---------------------------------------GAGAGAAATGCAGAGAATGTGAATCTAGATTTGCTGAAGAGGGCTGTAGTGGAAGCAAGATCAATGCTAAAACCGGATCATGCAGGAGCAGGTGCAGGATTTCAATCACAGAGATCTAACATAGATCCGCTATTCCTGACATTCTACATTGCCTTTAAACAACTCCTGACTGTA------------------------AAGGACTTCTACTTGTGGCAAGGGGCCATCTACACAGCTGGGCGGATGATCCGAGGTAAGGGAAAGATGACTATCCTCCTTAGGTCCCTTGGAAGACCAGGTATTGCCGATATGATCAATAAGCTTTCACAGAGCACT------------GCCATCCACTCTCCACCATGGGTTCTAAACTCTAGTAGAATT---TACGACATGGTTGCTGCAATAGGCATCTGTGACACATTCAACCCTAATGCAACA---ATTACAACACCTGGAATAAGCTGGAGATATTTCTTCAACATCAGACTT------AACAGACCTGAACTGATTAAA---CTGGTTGTTGCACTCAACACAGTTGAGGGTATCAATGAA---------GGAGCCATT---GATGAAATTATTCAGGCTGAAAGAATCCTGTATCAGCTAATAGTGGGAAGAACATCAAGTGTTTCCAGTACTAATCACATAATTGGGAATGCTCTCAATGTGGAAATACAA
>Wanowrie_virus
CAGCTCAAGTTTACTGACAGCAAGGGTCTCAAGACCTGGTGCGATGAATTTTACAAA---------AAGGTGGGAGCGGCAAACCGATTCACTCGGTCTTACAGTCTATGTACTGAAATCCCAGGAGAAAAGAAGTGGGAG------------CCATCCGGGGAT---------AGTAAGGCAAATAATGCAGTCATTGCTAAGATGGTACACGATCGACTCAAGGTTTGTGCTCCCATAAAGGAGTGTGCCTGGACTGCATGTGAGCACATCAGTCTTGCTTCACTTAAATGGTTTGAGGTCAAC---------------AAGAAAAGACCC---ATTCTTGCTTGGTCCGAAAAGTACGACGACCTGAAGAACAGAATGCCCACCTATGATGAAGTGAAAGCATACCAGGCAGCTGCCTTGAAGTGGAGGGAGGACATCAAGTACGGACAGATCCCT---CTGACAAGGGCTATCACAGACCATGTGGTGACTGAGTACAAAGTGAATGGTGGAATTGTCATGGACTTGAACCAAATGCTCCGTGACATGATCGACCGCAGAAAGAGGGCACTAGGC------------ATCGAAGGAGATGTTGAAAGAAAG---CCAGCAACTCACATTAAAGAGTTTGCAGATTGGCTGGAACGCAAGAATTGG---TGCCTGCCCTGCCCT---TGGGACGAGTGGGCGAAGGTCAAC------------------------------------------------------AAGTCAGGGCATAGCCTGGCTGTCACAGCCTGTGCAGGCATGATTCAAAGAAAGATGACAAACATGACTGACCTCGTGCTGGCCCTTAATGACTTGGGAAATGATGCAGAAGCC---------GCAGCAAGCAATGGCGAGTATGTCAAGGAAAAGTGTGAAGAGGTTGCTGCATTCTTCAAGGGTCTGCCCAAGGAAGTTGAGAAGTTCATGCAGGGTACTGGACCAGGGCAGACAGGTCCATTTGTGCAGCAGGGATCTGCTTTAGATACGGCCTTCTCCTCCTACTTTTGGGCCTGGAAGTCAGGGGTAACCGGA------------------------AACTCATTTCCCGGTCTCTCCAATATGCTATTTGAACTGGGGAAGAACCCCACAGGCCGGAGCAAGCTGGAAAAGAAGCTGAAGCAGTCCCCATTCCGCTGGGCACACAACCTAGTGGACCTCTTTGCC------ACAGTGTCAAGAGACAGTATTCACCTGCATCCTGGCGTGTTGACCCCAGGAAGGCTGTGCACTGAGATGGTGTGCTCCTTCGGTGCCTTTCCTGTTACCGACCCTGCCCGCATT------GTTGAAGGGTCTTCGTCTCCCCGCTTTGTGCTCAACCTCAAGACT------GACGAGAGCAACCCTGCTGCAACTTCAATTTGCAACATGTTCCGTGAATACCGGACCGCTTTC---AGCGACTGGCAGGGG---GAGGAAGTTGTGCCCACTGAACATCTTCTGCACCAAACCTTTCTCAACAAGCATGGTCCATTCATCAACGTCAGCCAGGTCAAAGGCAAGGCCCTTGATGTGCTTATTGTC
>Camel_Crimean-Congo_hemorrhagic_fever_orthonairovirus
AAAATCGAGGTGAACAATAAAGATGAGATGAACAGGTGGTTTGAGGAGTTCAAAAAA---------GGAAATGGACTTACAGACACCTTCACTAACTCCTATTCCTTTTGTGAGAGTGTTCCAAACTTAGAAAGATTTGTATTCCAAATGGCTAGCGCCACTGAT---------GATGCACAAAAGGATTCCATCTACGCATCTGCTCTGGTGGAGGCAACAAAATTTTGTGCACCTATATATGAATGTGCATGGGCCAGCTCCACTGGCATTGTGAAAAAAGGACTTGAATGGTTCGAAAAAAAT---------------GCAGGAACC------ATCAAGTCTTGGGACGAGAGTTACACTGAACTAAAGGTTGACGTCCCGAAAATAGAACAACTTGCCAGTTATCAACAAGCTGCCCTGAAGTGGAGGAAAGATATAGGTTTTCGCGTCAATGCA---AACACAGCGGCCCTGAGCAATAAAGTCCTCTCGGAGTACAAGGTTCCTGGTGAGATTGTGATGTCTGTCAAAGAGATGCTGTCAGACATGATTAGGAGAAGGAATCAGATTCTAAACAGGGGT---GGCGAAGAAAATCCACGTGGACCAGTA---AGCCGTGAGCACGTGGAGTGGTGCAGGGAGTTTGTCAAAGGTAAATACATC---ATGGCCTTCAACCCACCGTGGGGGGACATCAATAAGTCAGGT------------------------------------------------------CGTTCGGGGATAGCACTTGTAGCAACAGGCCTTGCCAAGCTTGCAGAAACTGAAGGTAAG---------GGAGTGTTTGATGAAGCCAAAAAAACTGTGGAAGCTCTCAACGGGTATCTG---GACAAACACAAAGACGAAGTTGATAGGACAAGTGCTGAAAGCATGATAACAAACCTTCTCAAGCACATTGCCAAAGCACAAGAGCTT---------------TATAAGAATTCATCTGCACTTCGTGCTCAAGGTGCGCAGATAGACACACCTTTCAGTTCATACTATTGGCTCTATAAGGCTGGTGTGACTCCA------------------------GAAACCTTCCCGACTGTGTCACAGTTCCTCTTTGAGCTGGGGAAGCAGCCAAGGGGTACCAAAAAGATGAAGAAGGCCCTCCTAAGCACCCCTATGAAGTGGGGAAAGAAGCTTTATGAGCTCTTTGCTGATGATTCTTTTCAGCAGAACAGGATCTACATGCATCCTGCCGTGCTTACAGCTGGCAGAATC---AGTGAAATGGGAGTCTGCTTCGGAACAATCCCTGTGGCTAATCCTGACGATGCT------GCCCAAGGATCTGGACATACCAAGTCCATCCTCAACCTCCGGACCAACACCGAAACCAACAATCCATGTGCCAGGACTATTGTCAAGCTGTTTGAAATTCAAAAGACAGGGTTC------AGCATACAGGAC---ATGGACATAGTGGCCTCTGAGCACCTGCTGCACCAGTCCCTTGTTGGCAAGCAGTCTCCATTCCAAAACGCCTACAACGTCAAGGGCAACGCTACCAGTGCCAACATTATC
>Songling_virus
CAATTGACCTTCTCTGACAAGGGCGGCCTTGACACCTGGTACAAGGGGTTCAAGTCAAGC---CTAGGCTTCGACCTCCTGTCAACCCTCACCTACTCTGAGAGCCTCTGCAAAGAGGTCCTTGGTCCTCATAGCCTCGAC------------ATCAAGTCTGCC---------AGCAGGGAGAAGGACGCTGAGATTGCCAGGCTCATGCACGAACGGCTGAAGGACATGGCACCTGTGTATGAGTGCGCCTGGACATCCTGTGATGGCATCGTCAGGAGAAGCTTCGACTGGTTTGAGAAGAAC---------------AAGGACCACAAG---AACATGAAGTGGTCCAAGGAGTACGAAAGCCTGAAAAAGGCAGTCCCTTCTTCTGACCAGGTCCTTCAGTATCAGGAAGCTGCCCTTGAGTGGAGGAATGCGATAAAGTATGAGATTAACAGC---TTTACGACTGCCTCAAAAGACTCTGTTGTCAAGATCTACAGGGTCGGTGCTGACATTGTCACAGATATCCAAGACCTCCTGAAGGACATGCAGAGGAGGAGGAACACGGCCCTCAAG------------ATTGAGCCTGGTCAGGAGAAGGCC---CCTGCCCTACACATCGAGGCCTTCAAAGAGTGGCTTGACAGCAAGGACTAC---ACTGCTCCCTGCCCC---TGGGGATCCTGGACAAAGAAGAAC------------------------------------------------------AAAGGAGGCACGAGCCTGGCTGTCACGGCCTGCGCAGGTCTTGTCAACAAGAAGTACAGGACCAGGGATCAGCTGAAGGCAGAGCTGGAGACCATCGGGACCGAGGTAGAGGCA---------ATGGGAGAGTTGGCAGAGTTCGACAAGAACTTCTGCAAGGAACAGGGGACCTTCTTCAAGAGCCTGTGGTCCACAGTTGACGGGTTCCTCTCAGGAACACAGGGCTCGAAGAACAGCGGGTTTGTCCAGCAGGGCTCTGCCATTGATACAGCCTTCTCCTCACACTACTGGGCCTGGAAGGCAGGAGTCAGACCT------------------------GAGCTCTTCCCAACACTGTCCTCCATGCTGTTCAACCTGGGGAAAGCTCCACTTGGTAAAGCAAAGGTGATCAAGAAGCTGAAGGAATCCCCGTTTGTCTGGGCCCAAACCATGTCAGAGATGTTTTCA------CAGGTGGAAAGTGATGCCATCCACATGCACCCTGGCATCCTGACACCCGGCCGCATCTGCAGTGACATGGTGTGTGCCTTCGGGGCCTTTCCTGTTGCCGAACCTGCCAAGATC------CGTGATGGGTCGTCATCACCAAGGTTCCTGTTGAACCTGCGGTCT------GATGGCGAGAACCCTGCAGGACAGTCAATCTGTGCCCTGTTTCGGGAGTACAAGCAAGAGTAC---AGCGGCTGGCAGGAT---CAGGAAATTGTGCCTGTGGAGCACATGCTTCATCAGTCCTTCCTTAGCAAGCACGGGCCTTTCGTCAACGTGTACCAGGTCCAGGGTCTGGCGCTGGCTGTGAAGATTCAG
>Soybean_thrips_bunya-like_virus
TTAAACAAGGTGAAGACATACACAGAGCTAGAATCTGAGCTAAGAGCTCAATTCAGA---------GTGTTCAGAGACCTTGTTACCTGTGGAGGTCTGCCATGTTATGGAAGAAAAAACACGTCACCTGCTGAAGTTGTGGCTGTCATAAAAGAGAACACTCGA---------CCAGAATACCGGAGCGCCGTTATTGCGTGCTGGTCGCAGTATGTCTTTAGGTATGAGTCTCCGATAGTGCACTCTCTATATATTCAGTCAGGCAACTTCTTCAGTGTGGTTTCTGAGTTCTTTAAATCGAAC---------------AGAATAGTGAGGAGGCTACTAAATGAGCAATTCAACTTCTTAGATGCCAACTGTGACTGCAGGACAAAGGCGCCTGTCTCAGAGTACAGGAAAGCCTGCGATGATTTCAGGGCGGCAATAAACACAGTGAGGCCTGAT---GCGTTTGAAGTGTTGATGGGTTCTGTGGAATCTGAACTCAACGTAGACTCAAGCAACCTCCATGCATTCAGGGAGATGTTAGAAATAATAAAGAACTCTACAGAGGGAAACAGAGGGTCA---------------------------GAACAA---GGAGCTGCACACCTGGGGGAGTGCTTAAGGTACTTTGAAACCTTTAGTCAC------GCTGACCTACCACTATTTTATATGAAGAGGAGGAAGGAC---ACCAAGTTTAAGGGCAATGAAGCTGAAATACAGCTGAATGAGGGTGAACTAGAAGAAGGAGTTTACCTGATGACCACTGCTGCAGTCAAATATATGCAGGCAGACCCTGAAAAGGAGGGAGATCTTCTCGCCAAGCTTGAGGCAACCATAACATCACTGACTGAAGCATATGTAGACCAGACTGCTCCCAGCGCTGATGCTCAAACAAATGCTGACTATCTTAAATTCTTGTTGGAGTGGAGAGAAGAACTCCGCAATTCCAAGGAATGG------AACAATGGTGAAGAAACTGCATTCCAGCAGTTTGCTAACATGGACACACTATTCAGTTCCCTATTCTGGGCATTTAAATTGGCAGTAGACAACTAC---------------------AATGACTTTCTAAACTTAGGGGTCACTTTATACAAGATAGGAAAAGCAAGCTCAGGCAAAAAGAACATGAAGGAGATGCTCGGGAAGACTGTTAACAGGAATGTGAGAGACCTGGTGAAGTGTGTCTCCGAAAGTGAA------------AACATCCACTTGCCACCATTTGTCCTAAATAGCAAAAGACTC---CTTGAGATGGCAGCTTGTTTATTTCCTGTTAGTGCCAAGTCGGTCCAGAGCTGG------GTTAACCCCATCGGTCACCCTAAATACTTATTACATGGGGAGGCC------------AGCAGTGGAGCAGCAAATTTCCTTGTTGATCTGTATCACATGGAGAAGGCTGCTTTTAGTCTAGGCATGCAGAGG---ATGGATATCTACCAGTCTTGCTACTTGCTGCACCAACTGCTGATTGGGAAAGGTAACATCTTCTCAAATACCCAGAAGGTCACTGGGAATGCATCAGAGGCGAAGATTGTT
>Yezo_virus
CTGATTGAGGCAAAGACTAGAGAAGAGCTGGATAAGTGGATCCACAATTTGGATACTACACAC---TTTCTTGGCCTAAACACCAAGTACACGAAATCCCTTGCTCTTCAGCCATGTGAACCTGGCTCCTGCCCAGAGGCCTACATATCTTTTGACGGCAAGAAG---------AGCGATGAACTCGATGCCATCCTGTCTGGTGCTTTGGTGGACAGCCTCAAATTTGCTGCTCCAATCCCAGAATGTGCCTGGAATCTCACCAACAAAATCTTCACGGAGGGTATGGCATGGTTCAATGCCAAC---------------AAAGATCAAAAG---TGCATGGCCTGGGACAAGAAATATGATACTCTCAGGAGCACTCTGCCATCTCCCGAGGATGTTGCACAGTACCAAATAGCAGCCAGGAAGTGGAGGAAGGACATAGGGTATGAGTGCTCCCCT---AATAATGGCATTATGAGAGGAGAAGTGACTAAGGTCTACATTGCCCCGAAGAAGTATGTGAACGACATGATCCTTATGGTCACAGACATGAGGAGCAAGAGAAGGCACAGGCTGGGC------GAGCAAGAACAAGAAGCACTCAGCAGGAAG---GGGGCAGAACACGCACCATGGGTGGAGGACTGGGTGAAAGGAGGTGAAGATAGGATCTTTAGCCTGCCTTCGTGGGGTGGTTGGAACAAAAAAACA------------------------------------------------------AAGAAGGGCCTGCTGCTAGGAGGGACAGCTGTTGCTCACCTTGTACAGAAGAAGGTGATC------------ACCCTAAAGATCTTTAGATCAAAGGTAGAAAAGGCGGGAGAGCTCCTCAACAAGATGGATGAGCTTGGCATCGATGTTTCCCAGGCCCGACTGATGCATGCACACATGGAAGGGTGCCTAAAAGAGGCAGAGGGGCTAATCAAGGACTCA---------GTGACCTCAGCATATGTGCAACAGGGTTCAGCCCTTGACACTGCATTTTCCACCTACTACTGGATGTGGAAGGCAGATGTTACTTTG------------------------GCCAACTTTGGTGCCCTGAATGAGATGGCCTTCCTGTATGGGCAGAAGCCTGTTGGACAAAAAAAACTCCTTGACACCCTTAAAGGAACCGCCTACAAGTGGGGAAGCACGCTGGCCAACATGTGTGCAACGGGAGATTTTAACGGGGAGAGGGTACACATGCATCCCGGGGTGTTCACTCCCCACAGAATG---TCTGAGATGACTGCAGCCATTGGCGCCTTCCCTCTGTCAAACCCTGTTAAGATT------AAAGAAGGCTCAGCTAGCTACAGGTATCTTACCAACCTGAAGACC------TCCGAAAGCAACCCAGCGGCCAAAGTAGTGTGCGAGCTCTTCAACACCCATCGCCGTGCCCAT---TCTGATTGGAACAGCCCCACTTCAATTGTTCCACCTGAGCACTACTTCCATCAGTCTCTCCTTGAGCGTCTGGGCCCCTTTTGCCATGTCTCTCTTGTCAGAGGCAATGCCYTGCGTGTCAACATCGTA
>Henan_tick_virus
GTCCTCACTTTCACTAATAAGGACGGCCTTGATAAGTGGTATGCTGACTTTAAGGCCGCAAACACAAGACTGACCTTCTTAACCACTTGCACTAACTCAGAGAGCCTCTGCAAAGAGATCCACAAGGCAGACCTAAGTCCC------------TCAAGCAACGAC---------AGGGGAGAAAAGGACGCCGATCTTGCAAAAAAACTCCACCTCCGGCTGGCAGATTGTGCTCCTATTTATGAGTGTGCCTGGACCTCCTGCAACGGTGTGGTGGGCAGAAGCCTGAAGTGGTTCAATGACAAC---------------AAGGATCAGCCT---TTCATGGACTGGCACAAGAAGTATAGCACTCTAAAGACCAAGCTCCCCTCAGCTGAGGAAGTTGAAAACTATCAGACAGCAGCACTGAAGTGGCGTGCAGACATCCGCTTTCAGATCAATGAT---CTCACTATTGCCTCTGAGGAGCCTGTCGTGAAGATCTACAGAGTCGGGCACAGCATAGTTACAGACATCAAGGACTTGCTTGAAGACATGAAGCGAAGAAGGAATGCTGCCCTTGGG------------CTTCAAGAAGGGGTGGAGAGAGTG---CCCTCAGAACATGTTGACCACTTCCGTGATTGGATCAAAGCAGGAGACTGG---TCTGTCCCCTGTCCT---TGGGGTGACTGGGAGAAGAAGAAC------------------------------------------------------AAGAGTGGCTACCTTCTGAGCACCACTGCTGCTGCCGGCATCATCAACAAGCGTTACATGAAGCGGGAAGAGCTAGATGTGAGCCTGAAGGCCATGGTTGCAAGTATCAGAGAG---------GCAAAAAACAATGCTGACTATGATCCTGCAACACTGGACAGACTTGATGGCATCCTTAGCAGCATTTATACAGCAGCAACAACTTTCCTTACAGGCCAAAAATCCCAGGCAGCTGGCGGCTTTGTGCAGCAGGGCTCTGCACTTGACACTGCCTTTTCGTCACACTACTGGGCATGGGCCTCTGGTGTCAAGCTG------------------------GAGACTTTCCCTTCACTGTCTGCCATGTTGTATGCCCTGGGGAAGAACCCAGTAGGCAGAAAGAAGGTTGAAAAGCGTCTGAAGGACTGCCCATTCGCTTGGGCTCAAAGGCTTTGCGACATGTTCTCC------ACCATCCAAGAGGATCCAATCCACATGCACCCAGCTGTGCTAACTCCTGGAAGAATGTCTAGCGAGATGGTGTGCTCCTTCGGGGCCTTTCCAGTTTCAGATCCCGCCAAGATC------AGCGATGGAGCTTCATCACCACGTTTCATCTTGAATCTTCGCAGT------GATGGGGACAATGCAGCTGGTAAGGCCATTTCTTACATCTTTAGGGAGTACAAGGTTGCCTAC---CCAGACTGGAAAGCA---GAGGCTATCGTTCCTGTTGAGCACATGCTTCACCAGACCTTTCTCAGCAAGCTTGGACCCTTTGTGAATGTCTCCCAGGTCCCAGGGCAGGCCCTCAATGTCAACATCGTG
>Shanxi_tick_virus_2
ATGCTGACATTCACCAGCAAGCAGGGCTGGGACCAATGGTGGAGGCAGTTTAAGGAAGATAACACCAGGCTCACCATAACTAACCGTTTCACAGTCTCTGAAAGCCTCTGCAAGGAGATCCTGCCTCCTGACACCAACTTC------------CCAAGGGCCACT---------GGGCCAGAGCTTGATGCTGCTGTGTCAGGAAGAGTGCATGTCAGGCTTGCCGACTGTGCCCCCATTAAAGAATGTGCCTGGGTGGCCTCAAACCTGATTGCAGACAGAAGCTTCAAGTGGTTTGAGCAGAAC---------------AAGACAAGCCCT---CTTCTAGAGTGGCACACAAAATATGACATGCTAAAGGGAAGGCTCCCGTCAAGTGAAGAGGTGAGACAGTATCAGGAGGCTGCCCTGGCCTGGAGAGAGGCCATTGGATTTGAGGTCAACAAC---CTCACAATGGCCGCTAGAGAGCAGGTTGTTAAGGTCTACAGTGTAAGCCCCAACATTGTGACTGACATCAAGGATCTGCTTGACGACATGAAGCAGCGACGAAACAAAGCACTGGGC------------ATTGAAGATGGTAAAGAACGTCAG---ACTTCAGCCCACGTTGATCAGCTTTATCAGTGGATTACAGACGGAGACTGG---ACTGTGCCCTGCCCC---TGGGGAGATTGGGGCAAAAAAAAC------------------------------------------------------AAGGAAGGACATCTTCTGGCAGCCACAGCCGGTGCAGGCATAATTGGAAAGAGGCTGATGACCAAGGCCCAGCTAAACAGGAGCCTGGCAACAATGGTCAACAGCATCACAACC---------CAAGTAGACAACGAAGCCTTCAGTCGTGACCTGTTGGAGGCACTCAGTGCAAACATCAGCGGCATTCCGGCTGCAGTGGATGCATTTCTGGCTGCGAGGGATCAGCAGCCAGGAGGGGCCTTCGTACAGCAAGGGTCTGCAATTGACACAGCCTTTTCTAGCTACTACTGGGCATGGGCGTCTGGTGTCAGGCTT------------------------GAGACCTTCCCCTCTCTGTCCTCCATGCTTTTTGCACTTGGGAAAGCCCCACAGGGGAAGAAAAAAATCGAGAAGAAACTCAAGGACTGCCCATTTGTTTGGGCACAGCGGCTATTGGAGATGTTCTCC------ACCCTGAAGGACGATCCCATCCACATGCACCCTGGGGTTCTCACAGCTGGGAGAATGGCAAGCGAGATGGTATGCAGCTTTGGGGCATTCCCTGTCTCTGACCCCTCCAGGGTG------TCTGAAGGAGCATCATCACCAAGATTCATCCTGAACTTCAAGAGT------GAGGGCGACAACCCAGGTGGGATGACAATTTCTGCCATCTTCAGAGAGTACAAGGCAGCCTAC---CCTGACTGGAAGCAG---CAGGCCATTGTTCCTGTTGAACACATGTTCCATCAGACACTGCTCAGCAAGCAAGGCCCCTTCGTCAACGTCAACCAGGTGAAGGGCAATGCCCTCAACGTGGAAATCAGA
>Keterrah_virus
AAGCTGGTCTTCGAAAACGTCGAGGGCTTGAATGAATGGTTCAATGCCTTTTCTGCA---------GGAAAAGGCCTTGATAACCGTTCAAGCAACTCCCTCTGCTTCGGTTACGAGGCCCCAGATTATACCAACTATGCCATCAGAGTTGGTGAAGCTCGTGAT---------GACAAAGAGAAGAATGCCATTTATGGGCAGGCCGTAATAGCAGCAACAAGGTTCATTGCACCCTTGAAAGAATGTGCATGGGTGTCTTGCAAAGGCATGATCGAAAGATCTATGAAGTGGTTTGACATCGCTGCT------------CATGGCAACGAGGATTTTAAAATCTGGCATGACAACTACAATGCACTGAAATCCAGGGTTCCTAGCCTCATGGAGATAACTGGTTATAGAACCAGTGTGCTCAACTGGAGAGCTGCCACGAGATTCGAGGAGCTTGAC---ACAGTACAGACTCTGTACGGGGAGATGCGTATGGACTATGCCATCAATGCTGACATTGCACCAACTATTGTTGAGATGCTAAATGACATGAAGGACAAGAGAGAGAGAGCATTTGGTGCT---------AATGGTGGCAGCAGAGGTAGAGTT---AGCCAAGAGCACGTAGGGTGGGTAAGACTCTGGCTTGATGGACAAATTGAC---CCTCTGTCGATCCCTCAGTGGGGCAGTTGGGATAAGACAAAT------------------------------------------------------AGCAGTGGTAAGAGACTTGGGGCAACAGGCATCGTTAACCTGTATGATCCTCAGAATTAT---------GACTCACTAGCTCTTGCTGAGATCAAGTATGGCGAAGCTGTAGCTGCTGCC---AGAACTGCTGCCAGAGATCTTGACCCTGCAGCAATCACTGCAACTCTCCAGAGAATTAGGGCTTGCATTGACGAAGCTAAAGAAATCGCCAATGCACGAGAAGGCAATGGAAACGTAGCGTTCACACAGCAAATGGCTGCAATGGATGTTGCCTTTAGCTCTCATTATTGGCTGTGGAGAAGTGGTTGTAAGTTT------------------------GAAAGCTTTGCACCTTTGTCTCAATACCTGTTTGAACTTGGACAAAGGCCAGTAGGCAGTGCTAAAATTGATAAAATGCTAGGAGAAATGCCTTGGATGTGGGCAAGAGGACTTAGATCCTCCTTTGCTGATAAAACATTC---CAAGATAAGATCCATATCCATCCAGCAGTTCTAACACAGGGAAGACTG---CTTGACATGGCATCTTGCTTTGGAGCTATTCCGGCCAATAATCCTGAGAGAGCA------AGAGAAGGTACGGGCAACCCTAGATTTATCTTGAACCTTCGTCGC------TCAGGAAGGAATCTTTGTGGAACTGTTGCTGCCAAACTTTTTGAGGTTTTCAAAGCCGGATTC------AATGTTCAAGAA---TCAGAGATCATCCCAGCTGAGCACATGCTTCATCAGTCATTCCTAGGTAAGCAGTCTCATCTTCAGTATGCTGGTATGCTTCAAGGTGACTTCACTAAGATCCACATCGTG
>Crimean-Congo_hemorrhagic_fever_virus_2
AAAATCGAGGTGAACAGCAAAGACGATCTGAACAAGTGGTTTGAGGAGTTCAAGAAA---------GGAAATGGGCTTGTGGACACCTTCACAAACTCATATTCTTTTTGTGAAAATGTGCCGAACTTGGACAGATTTGTGTATCAGATGGCCAGTGCAACCGAT---------GATGCACAGAAGGACTCTATATATGCATCTGCTCTTGTTGAAGCAACCAAGTACTGTGCACCAATATATGAGTGTGCCTGGGTCAGCTCTACAGGCATTGTAAAGAAAGGTTTGGAGTGGTTTGAAAAGAAC---------------ACGAGCACT------ATCAAATCCTGGGACGAGAGCTACACTGAGCTGAAGGTTGACATTCCCAAAATAGAGCAGCTCTCTAGTTATCAGCAGGCAGCCCTCAAGTGGAGAAAGGACATAGGTTTCCGCATCAATGCT---AACACAACAGCGCTGAGCAACAAAGTGCTTGCAGAGTACAAGGTTCCAGGAGAGATCTTGGTGCCTGTCAAAGAGATGCTGTCAGACATGATAAGGAGAAGGAACATTATCCTTAACAGAGGC---AGCGATGAGAATCCACGAGGCCCAGTA---AGTCATGAGCACATTGAGTGGTGCAGGGAGTTCATCAAGGGAAAGTACATT---ATGGCCTTCAATCCACCTTGGGGTGACATCAACAAATCAGGT------------------------------------------------------CGCTCCGGGATTGCACTTGTCGCAACCGGTCTTGCCAAGCTGGCAGAGACTGAAGGTAAA---------GGAGTCTTCGAAGAAGCCAAAAAGACTGTGGAAGCACTCAAGGACTACCTT---GACAAACACAGAGATGAAGTCGACAAGACAAGTGCTGACAACATGGTGACAAGCCTTTTGAAACATATTGCCAAGGCTCAGGAACTC---------------TACAAGAACTCATCTGCACTTCGTGCTCAGGGTGCACAAATTGACACTCCTTTCAGCTCGTTCTACTGGCTCTACAAGGCAGGGGTCACTCCA------------------------GAGACGTTCCCCACTGTTTCCCAGTTTCTCTTTGAGCTTGGAAAGCAGCCAAGGGGCACCAAGAAAATGAAGAAAGCTCTGCTCAGCACTCCCATGAAGTGGGGAAAGAAGCTCTATGAGCTCTTTGCAGATGACTCTTTCCAGCAGAACAGGATCTACATGCACCCTGCTGTGCTGACAGCTGGTAGGATC---AGCGAAATGGGTGTCTGCTTTGGGACAATTCCTGTAGCCAACCCAGATGATGCA------GCCCAGGGATCTGGACACACCAAGTCCATTCTAAATCTAAGGACAAACACTGAGTCCAACAATCCGTGTGCCAGGACCATTGTCAAGCTTTTCGAAATTCAGAAGACGGGCTTT------GACATAAAGGAC---ATGGACATCGTGGCCTCTGAGCATCTGCTGCACCAATCCCTGGTTGGGAAGCAGTCGCCCTTCCAGAATGCCTACAATGTCAAGGGCAATGCCACCAGTGCCAACATCATC
>Sanya_peribunyavirus_1
ATTTACAAATTTACAACTTATGAAGAAGCTTTGTCATTCTACACTGAT------------------AATATTGCTACCCAGGATGATGAATCTTATGTACCTTGTCCGCATGTTGAAGTAATAAACCCAGTCCCATATAGAAAAGACATTGCTGCAGCTAAAACT---------AAATCAGAGAAGTCTGCAATTTTGAATAAATATGTTCAAGATGGTTTAAAGAATGCTGTACCAGTGCCACCAGCTTTGTGGTTGGTTAGTGAAGTTAACCTTAAAAAAGCCATTGACTTTTTTTCGAACAAT---------------AAAGATGCAGATTTCCTGTATAAATCTTTGGATTATTTTAATAAAGCAGGTGCAAATTGTAATACTGAAAAATTCATACAGAGCTACAGGAACATGTGTCGACAATTTAGAGACTATATGGATTTTGGTACAAATTCA------ATGGCTACATTACATGATGGGGTTGTAAAACAATTTATTGTCAATCCTAATAATGTAATAATTGTTCAAGATATTCTTCAGGAACTAAAAAGAAGGAGAGATCAAAATATGTCTCAA------------------GGAACTAGAGGATCA---GGATGTGCTCACTATGGTGAATACATAAAATATTTAGATGATGCTACAGCT---GGATTATTTCAACCACAATTGAAGTTCAGGAACAAATCCAAG---------CTTGGGGGTTATAATGAGAAGGGTGTCTTTGATGAT---------TCAATTGGACAATTATTACTATCAACTGCAATACTCAAGCATAAACAAAGG------------------GGATTGTCATCAGAAGTCACAAAAATGCTTTCTTCCCTACCTGTT---------------------------------------------------------GAGTTAAGACAGCAAGTGTTATTAGAAATTAAATTATTGGAGCAAAACACAGGATCTACCCAGGGTCAAGGGCCATATCAACAGGTAGCAGGTATTGACTCAGTGGTCTCATCTGCCTTTTGGATCTTTTGTGTTGGTGTTGATAACATT---------------------CAAGATTTCAGAAGTTGTGCTCAGATACTTTATCGTATTGGGCAAAGTCCAAAAGGAAGAGCAAAAGTTGAAAGGATTCTAAGCAAGTGTGATATTCAGTCTATCAAGAGATTGGTCTCAAAGTTTAGTAAATGCACA------------GACATATATTTACCACCTTATGTGTTGACACCATCAAGACTT---GAAGAAGTCTATGCAACTTATGCCTGTGTGTCGCCATTCTTTAATGATTTACTA------CATGAACCTTGTGTAACTTGGAAAGCACTATTAAACTTAAGACAC------------GGTGAAACATTTTGGGACTTCATGGGGAATTACTTTATATTAGATCAATTAGTTAAT---------CCTGCAGAT---GATGATATATTGTCAAGTCTACATGCATTCCATCAAACTATTTTATCTAAAACATCAGCATTCCAAAATACTCATAATGTTGCTGGAGATGCCTTCGCTATAGTTGTTAAT
>Guiyang_Tospo-like_virus_1
TTCCCTACCTTTGAGACGTATGATGAATGTGTTCAGTATTATGTGGATCACATTGCTAAT------------GAATTGACCAATGCCTACACAAATGAATTTTCCAATCTGAGATCTGCAATTGACGGTCAGACGGAAGCAAGGCGTTTGGCTAGAGGGTTAACC---------AGAGCTGAAAAATCAGATATTATCTCAGAGTATATAGTCAAGGTGTTAAGGGATGCTGCTCCGCAGTATCTAGGATTGTGGCTCATGAATAAGAAGTTCATAGAAGCAGCGCTAAAGGAAATCACCAAGGAG---------------------------ACCTACAAGCCTCTACTTAAAGCATTCGAGAGAAAGCATGTAGAGAGGTGTGCGTCCGCAGAACTTGCTCTCTATAAGACCTGTTCGAATACTTTTAGGGATAATCTTGGGGGCCTGTTGCCAGGG---CCCTTTCAAACGGATGAGTTAACGTTAAGAGAGGATATAAGAGTGTTACCTGAACATATAATCACACTTAAGACGATTTTAGAAAGAATGAGCGGAAAGTGCTACCATGACACGGCT------------------------------AGAGCT------------------------------------------------------------------------------------------------------------------------------------------------------------------------------------------------------CAAGAGCAA---------------------------------------------------------------------------------------------------------------------------------------------------------------------------GGGGGGATTGACTCCACCTATGCTCAGAAGTGTGCAGATATGGACATAATCCTGAACTTCTACCTTCACATGAGAGCCGCTGGGATAACTACTGTC---------------------GAGGAACTCAAGATGGTCAATTCCTTCCTATATAACTTAGGGAGGAAAATCCTTGGAAAGGAAAAAATCATAACTCATTTGCAGAGAATT------CCAAAAATATCTACTTTGATTCCGTACTTCAATGCTACCGGA------------TCCATTTACATGCCCCCTTTCGCATTGACGCCAAGAAGGTGC---TACGATTGGGTTGCTGTTCTGGGAATGCTAAAGCTTGGGGACATTCAAACTTTT---GCTGCCACTCCTGGCTGTAGCCCTAGGTATTTCACTGTTCTAAAACTT------GAAAACTCGCCAAGTATTAGT---TGCTTAGTGTGGCTTGATTTAATAGAAACAGTCGCTAAA---------------------AATACGATTTTCGAGTCCGAGTATGTCCTTGACCAAATTGTAAACTTTCGGAAGAACCCCTACCAAAGCACTTTGAATGTGCAGGGCAACAGGTATGCTACAAGATTAGTG
>Wufeng_Crocidura_attenuata_orthonairovirus_1
AAGATAGTAGCCAGTGACATTCCAAGCCTAAAGGCATGGATGAATGAGAACTTCCAG---------GGAGCAGTGCTAAGCACTGAATTCACAAACAGTGAGTCTCTTATGCTGTCTGTACCAAACTTGAGTGGCCACTTGCAAGATGCCATGAGTGCCAGCACT---------GACCAAGAAAAAGATGCCATCTTCAGTAAAGCTCTAGTGGACGCAACCAAATATTCAGCTCCTCTAATGGCTTGTGCATGGACATCTTCCACTTCCATGGTCAACAGAGGTCTGGCCTGGTTTGATATCAAC---------------AGAGATGACCCCATTTTTGTTAGCTGGGATAGCAAGTATCAGGATCTGAAAATGAAGCCTCCTAGTATGGAACAGTTAATTGACTACCAGAAATGTGCTCTAAAGTGGAGAAGGGACCTAGGCTACGGTATCATGCCA---GAGACAAGCATCTTGGTGAGTTCAGTGCTGATGAACTTTGCGGTGCCATCAACTCTTGTAATTTCTATGAAAGACATGATTTCTGACATGATTAGAAGGAAAGGT---------GGC------------CCGAATCTCAATCGAAAACCTGTC---AATCCAGAACACATTGACTGTTGTGAGTTAATAATGGGAGGCAACCTGGGA---GCTGTGTTAAACCCTAGCTGGGGAGAGCTTGATAAAGTTAAC------------------------------------------------------TCAAAAGGCCAGATGCTTTTAACAACCGGCTTTGCAAACCTAATAAATAGAAACGGAAAT---------GAATCCATACTGCAAATTGATGATGCAATAAAAAAGTTTGATGCCTGG------AATCAAAACCAGGACATATATGATAAAGAAAAAGGCAAGCAAGCTGTGGAAGTGCTGAAGTTTGCGCTAGAAGAAGCCCAGAAGATG---------------GGAGGAGGAGCCGCAGGTTACAGGTCACAGGTGGCTCAAATGGACACTGTTTTCAGCAGTTATTACTGGCTATGGAAGTCAGGTGTAAAACCC------------------------AACTCATTCAGTACAGTGTCTGACTTTCTCTTTGAGCTGGGTCAAGCTCCAAGAGGCAATTCAAAAGTGATCAAAGCACTTACAAGCACAGGATTAAAGTGGGGAAAACCACTAGTGAATTTATTTGCCGACAACTCGTTTAAGCAAGACAGAATACATATGCACCCAGGAGTACTAACTGCAGGGAGACTC---TCAGAAATGGGTGTTTGTTTTGGAGTTATCCCAGCTTCAAGACCCATTTATGCA------GCAAAAGGGTCAGGGTTTGCAAAGTCAATTCTTAACATCAAAACG------TCTGGCAACAACCCAGCAGCCAATGTTATAGTACAACTCTTTGACATCCAGAAACAGGCAAGA------ACCCTCACTGAT---ATGGATGTAGTATCATCCGAACACCTTCTTCACCAGATCTTGGTCAGCAAGAGAAGCCCCTTTCAAAATGCGTTCCAAGTCAGCGGCAACCCAACGGACGTGAATATCATA
>Meihua_Mountain_virus
AAGATAGTTGCCGAGAACAAGGAGGCCTTCAACACCTGGTACAAGGCTTTTGCTGAA---------AAGCACAAGCTGAGCAACCAGTACACCGAGTCTGCCTCCTTTTGTCGTGCTGTGCCCTCTCTTGACAGCTACAGAATCAAGATGAAGCTGTCAACCACA---------GAGTCTGAAAGAGACTCTGTCTACAGTGCAGCCCTCATCGATGCAACCAAACACTGTGCACCCATCATGGAATGCACCTGGGCATCAAGCACTGGCATGGTGAAGAGAGGCCTTGAGTGGTTCTCAGCCCAC---------------AAGGAAAACGAGCTTGTGAAGATTTGGGACTCGAACTACACTCTACTGAGAACCGAGACACCAAGCGCGGAGGCACTTACTGCCTACCAAAAAGCAGCTCTCTTGTGGAGAAAGGATGTCGGCTTCCACCTCAACCAG---CAGACAGCCATTCTCAAGGCAGCCGTGGCAGCCGAGTACAAGGTCCCTGGAACCATCGTCACCAGCATCAAGGAGATGCTCAGTGACATGATCCGCCGCCGAAACAAAATCATCAACGGCGGGACTGAGGATGCTCCTAAGCGAGGGCCGGTT---GGCAAGGAGCACCTAGACTGGTGCAGAGAATTTGCAAAGGGCAAATTCCTG---GCAGCCCTGAATCCACCTTGGGGGGAGATCAACAAAGCCGGG------------------------------------------------------AAGTCAGGTCACTCCCTGCTGGCCACAGGCCTTGCAAAACTTTCTGAGCTGGAGGGAAAC---------TCCATCATGGAAAGCGCAAAAAAAACAATCGTGGCTCTGGAGAACTGGCTG---AAAGAGAACCAGGATCAGATGGACGCCGAGAGAGCCAATGCATTGTTGACTGGCGTCAAGGAAAGCTTCACCACTGCTGCAGGCTTG---------------ATCAAGAACTCAAATGCCTTCAGGGCTCAGGGGGCCCAAATTGACACTGTCTTCAGTAGCTTCTACTGGATCTGGAAGGCGGGAGTCACCCCT------------------------GTTACATTCCCTTCCGTCTCTCAGTTTCTTTTCGAGCTCGGAAGGAACCCAAAGGGGCAGAAAAAAATGAAAAAAGCCCTTGCCAACATCCCTCTAAAATGGGGTAGGAAGATGGTTGAGCTCTTTGCTGACAATGACTTCAAGCAGAACAGGATTTACATGCACCCCTGCGTGCTTACCTCAGGCCGCATG---TCAGAACTTGGAGTGTCCTTCGGGGTAGTGCCCGTCACAGAGCCAGACGATGCT------GCTCTCGGCTCAGGACACACCAAGGCCGTCCTCAACTACAAGACCAAGACCGAGGCGGGAAATCCTTGTGCCTGCATCATCTCCAGCCTGTTTGAGATCCAAAAAGAAGGCTAC------GATCTGGAGAGC---ATGGACATTGTCTCCTCAGAACACCTTCTGCATCAGTCTCTGGTGGGCAAGAGATCCCCTTTCCAGAATGCCTACCAAATTAGAGGAAATGCCACTAACATCAACATCATC
>Sichuan_tick_nairovirus
CTCCCACCGTTGGCAACAAAAGTTGAACTTGAGCACTGGTTCAGGAAG------------------GTGTTCCCAGATGTGAATGACAACACCAACTCTCCTTCATACTTTGACCACCTTCCCAACCCAAATCCCTACTGGACAAACATGAACAATGCAACCACA---------ACTGAGCAGAGAGATGCTGTAATCAGCAGCTACAACCGAGACTGCCTGGAACTGGCACCACCACTAAGAGAACAGTGCTGGATTATGAACCAAACCTTTGTGGAGAAAGCACTAAACCACATTGCAGATGGT---GTACTTGTTGCAAACGCATACAAGGTCCTTAGTGACAGCTACAACCAGTACATCCCTCAGGATGCAGTGTGCACAGACTCTGTCATCTTGGGAGTGTATCGACAGGCCTGCACCATCTTTCGGAACTTCATGGAGGAAACCGAAGAGGAC---CTAACCGGAGTGCTCAAGGGTGATGTCCAAACGAAACTGGCAGTCCATCCTCAGACCGCAGCCAGGCTTCGAGACATGCTTCTACGAATGAAGCAGGAGTCTGAGAGGAGATTTGGA------------GCAACT---GCCTCCAGGACCGAC---TCCTCAGAACTCCTCCAAGGAGTCAAAAGATTCCTGAGAAGCTGTGGTGAGGATGAGCCTCCAGTTCCC------------CTCACAGCAAGGAACAAGATGGACATCAATGGCTATGTGCTTCCCAAGGATACAAGCATTAGAGCTGCCGAACCAGGCATCCACCTGATCACCACTGCAATCATGCAGTTAAGATCAAGAAATGATCCCCAGATCGAGGGTTTGCTGGCCATGTTCACCGAGGCAGTTGGCCAAGTCATGGTG---------AAGCCAGGGGTTTCAAAAGAGGAAAGGGAAGCTGCCCGAAAACTCCGCATCTGGAAGACAATTTGGGACATGGAGGCAGATGAGATCATCAAGAAGAAC---TCAGCTGCAGGGCAGGGCTTTTCCCAACAGGGCGCTGGCATAGACCTGCTCTTCAGTGCCTTCTTCTGGGCCTACAAGGTAGGGGTTAGGACCTAT---------------------GACGACTTCAAGAGGCTAAACAAGCTGTGCTACCACCTTGGGCTCAGAACACTTGGAGCCAGCAAAATCCGCCTGACCCTGCACTCCTCCATGAACCCCTTTGCCTCTAGAATCCTGGTGCTGCTGTCCAACTGCAGG------------GATGTCCACCTTCCACCATTCATCCTCAACACCTCTCGTGTG---TATGACCTGGTGGCAGCTTTTGGAGCCTTCACCACAGATGATGTAAGGGTGAACAATGTCGGCCAGTATGGGGTCTCTGACAGGTATGTGCTAAACCTGAAGAGG------AGTGGGCCAATGGCTCTTGGA---ATGATCACCATCAGCTGGTCTCTCTGGCACTACAGCAAAGCTGGTGCACCAGCAGAG---GGAGACATTGCATCTGCAGAGCACCTCCTGCATCAATTCCTGCTTCGTAAGACCTCACCCTTTCAGAACACTCATGAAATGGGAGGCAATGCACTGAATGTGGTGATTGAA
>Pangolin_orthonairovirus
GTACTCACATTCACCAACAAGGAAGGCCTTGACAGATGGTATGCTGACTTTAAGGCTGCAAATCCGAGGTTGACCTTTTCAACCACCTGCACTAACTCTGAGAGCCTGTGCAGGCAGGTGGAAAGAGCAGACCTTTCCCCT------------CCTGGAAGCGAC---------AAGGGAGAAAAGGATTCTGACATTGCAAAAAAACTACATGCAAGGTTCTCCAGCTGTGCCCCTTTTTATGAATGCGCATGGGTGTCTTGCAATGGAATGGTCGAAAGAAGCCTAAAATGGTTTGAAGCTAAC---------------AAGGATCAAGCC---TTCATGGATTGGCACAGGAAATATGGTGTGTTAAGAACCAAAGTGCCAACGGCAGATGAAGTTGACAACTATCAGATTGCTGCACTCAAGTGGAGAGCCGAAACCCAGTTTCAAGTCAACAGC---CTGACCATGGCAACTGATGAACCGGTTGTAAAAGTCTACCGTGTAGGACATAGCATTGTTACGGACCTCAAGGACCTCCTGGAAGACATGAAAAAAAGAAGAAATGCAGCCTTAGGA------------TTGCAGGAGGGCGTCGAAAGGGCC---CCGTCAGAACACGTTGACCACTTTAGCAGCTGGATAAAGGCAGGGGACTGG---ACCGTGCCGTGCCCA---TGGGGGGACTGGGATAAAAAAAAC------------------------------------------------------AAAAATGGCTACCCTCTGTCAACAACTGCAGCAGCTGGCATAATAAATAAAAGGCTCATGAAGAAGGAAGAGCTGGAAAAGAGCCTTAAGGCTATGGTGGACAGCATAAGAGAA---------GCCAAAAACAACAATGACTATGATGCAAATGCACTAAAAAGGCTGGACGACACCCTTAGTAGCATATACACTGCCGCAACAACCTTCCTTACAGGACAAAAGACCCAATCTGCCGGTGGTTTTGTACAGCAGGGTTCAGCCTTAGACACTGCCTTCTCCTCACATTATTGGGCCTGGTCATCAGGGGTAAAGCTG------------------------GAAACCTTCCCCTCACTGTCAGCCATGCTTTATGCGTTGGGGAAAAGCCCGATGGGTAAAAGGAAGGTGGAGAAAAGACTGAAGGACTGCCCATTTGCCTGGGCTCAAAAACTGTGTGACATGTTCTCA------ACCATAAAAGATGATGCCATCCACATGCACCCTGCTGTGCTCACACCAAGCAGGATGTCAACTGACATGGTGTGTTCTTTCGGTGCCTTTCCTGTTTCTGATCCCAGCAAAATA------AGCGACGGTGCTTCATCACCTAGGTTCATTCTGAACCTGAGAAGT------GATGGAGATAATGCTGCGGGAAAGGCCATTTCCTTCACTTTCAGAGAATATAAAATTGCTTAC---CCAGACTGGAAAGCA---GAACTTATTGTTCCTGTAGAGCACATGCTTCACCAAACATTCCTGAGCAAGAGCGGCCCATTTGTTAATGTCTCACAGGTACCAGGCCAGGCACTCAATGTCAACATTGTA
>Ji-an_nairovirus
CAGCTAACCTTCACAGACAAGGGGGGGCTTAACAAGTGGTACAAGGACTTCAAGGAGAGC---CTGGGCTTTGACCTTTACTCGACCTACACATACTCTGAGAGTATGTGCAAGGAGATACATGATGCATACATCACGGCA------------AAGTGCTCAGAG---------AACAAACAGAAGGATGCCGAGATTGCCAAGGTTGCCCATGCAAGGCTGCAGAACATGGCACCTATCTATGAATGTGCTTGGGCCTCTTGTGACGGAGTGGTGAGGAGGAGCTATGACTGGTTTGAGAAGAAT---------------GCGGACAAGGAG---TACATGAAGTGGGCCAAGGAGTACGAGGTCCTGAAGAAAAGTGCACCCACTGTTGAGCAAGTGGTACAGTACCAACAGGCTGCCCTGGCCTGGCGCAAGGCAGTTAAGTTTGAGATCAATGAC---TACACTGCTGCCTCGACAGACTCAGTGGTCAAGATCTACCGTGTGGGAGCAGACATTGTGACCGACATTCAAGACCTCCTCAAGGACATGCAAAGGCGTCGCAACCTTGCACTCAAG------------ATCGAACCAGGGCAGAAAAGAGTC---CCAGCCGAGCACATCGAGCACTTCAGGGATTGGCTTGCAGCCAAAGACTGG---ACAGCACCCTGCCCC---TGGGGCTCCTGGAAAAAGAAAAAC------------------------------------------------------AACAACGGGGTCGAGCTTGCAACCACTGCCTGTGCTGGACTCATCAACAAAAGGTACAGAACCAGGACCCAGCTAGAAAAGGAGCTGGGCAGAATTGCCGAGGAGTTCACGGCT---------CTTGGTGAAAGGGAAGAGTTTGACAAGAAGTTCTGCCTGGAGATGGCTGCCTTCTTTGGAGGGCTCTGGAACTCAGCAAACGCCTTCATGGCAGGTGCCGCTCAGGTCAAATCCAGTGGGTTTGTCCAGCAGGGCTCTGCAATTGACACTGTCTTCTCGTCCCACTTCTGGGCTTGGAAGTCCCAGGTGAAGCCT------------------------GAACTCTTTCCTTCTTTGTCCTCTATGCTGTTCAGCCTCGGCAAGGCCCCCCAAGGAAAAACAAAGGTGGAGAAGAAGCTCAAAGAATGTCCCTTTACTTGGGCCCAAAAAATGTCTGAGCTCTTTGCC------AAGGTGGAGGGGGATGCCATCCACATGCATCCTGGTGTGCTCACCCCCAGCCGGATCTGCAGCGACATGGTCTGCTCATTTGGGGCCTTTCCTGTGCAGGACCCAAAGAGGATT------AGGGAGGGCTCCTCATCCCCTCGCTTCCTTCTCAACCTTCGCTCT------GATGGGGTCAACCCTGCTGCCAAGACGGTCTGCGCCCTCTTCCGAGAGTACAAGCAGCAGTAC---GAGAACTGGGAGGAC---CAAGAAATTGTGCCGGTTGAACACATGCTGCATCAGTCATTTCTGAGCAAGCATGGCCCCTTTGTCAACGTCTACCAGGTCGAGGGGCTGGCCCTTGCTGTCAACATCCAG
>Yichun_nariovirus
TTGCCCAGGTTTGCTACAAAGGAAGACCTAGACAGGTGGTTCAAAGCC------------------ACTTACCCGGATGTGAACAACCGAACTTACTCTCCATCATACTTTGATGGGCTCCCTGACTTAGACTTGTATGTCGAGGAGATTGACAAGCAAACAACA---------AGAGCAGGTAAAGATGCCTGGGTGAGTAGGTTCCTCTATGAAGGTCTGAGGAAGGCTCCGCCTCTAAGGGAGCAAGCATGGCTCATGAACGCAACATTTTTTGAGAAAGCTATGAGACACCTGGCCCTCGAGGCAAGCAAAGATGGTTCACCAGTGAAGAAGCTCTTGACCATCTACCCAACCTACCTTGCAACAGGGTCCAAGTGCACCGACCCAGAAGTCATCAAGACCTACCAACAAGCATGCAGGGAGTTCCGAAATGCCATGGACCTAAATGAGCCTGATTCCCTAACAGGAATACTGTATGGATCAGTTGCAACGAAGGTTGAAGTCCCAGCCACCCTGATCTCTGTCTTCAGAGCTATGTTGTTGCGCATGAAACACCAGATGGAGGGAAGGCTAGGT------------GTGGAGGGAAAAGAAAAAACAGAC---TCCACAAAGTTCCTAACACAGGTCAAGGCCTTTTTCAGATCTTTGGGTACAGTCCTGCCACCTGTGCCA------------CTGACAAAAAGAAACTCTCTCAACATCAAAGGGTGGACACCCAAAGAAGGGGCTGCTGAACAAAGTGCTGAGAATGGAGCATACTTGTTGACAACTGCAATCATGCAGCTCCGAGCCAAGAGAGACACAGAGATCGACAACCTACTAGCCAACTTTAGAGCACACCACACACAGATTGCTGGT---------GATGAGACTGCTGCAGAAGATGTGAAGTTGCACTCCATCAAGATGCTTGCTTTGATGGAATGCTGGGAGAGAGAGGAAGAAGCAGTAACAGCTCTC------AGTGGGGATGGGGGAGGGTTCACCCAACAAGGATCTGGTATTGATGTCATTTTCTCTGCGTACCTCTGGGCATTCAAGCTAGAGTGCAGGAACCAG---------------------ACACAGTTTGCCCAGCTAAATGGGTTACTAGTCGGAATTGCACAGAGCCCACAGGGAAAGACTAAAACACTAAAAATGCTGCAGCAGATGGGCAGTCCAATGGCACTGAGACTAGTTGCCATGATGTCGAAGAGCAAA------------GAAATCCACCTCCCACCCTTTGTACTCAATGCACACAGGCTC---TATGACCTGGTAACAGCATTTGGAGCATTCCCACTGGACGATGTGAGATGCGAGGGCTTGGATGGATTTAGCAGCTCTCCAAGGTATGTCCTAAACCTAAGAAGG------GAACAAGGGGAGGGTCTGGCA---CTAATTGCAAAGTCTTGGGAGCTGTGGTCAGCCAGTTACCCATCAGGGCCTTCAGAT---GCTGACATTTCTGAATCGGAACACCTGTTCCATCAGTTCCTACTGCGCAAAACCTCCCCCTTCCAAAACACTCACAACCTGTCTGGCAATGCTCTAAACGTTGAGGTTGTC
