# Supplementary material for: Deep mining reveals the diversity of endogenous viral elements in vertebrate genomes
Source: Nat Microbiol. 2024 Oct 22;9(11):3013–24. doi: 10.1038/s41564-024-01825-4 (PMC11521997; doi:10.1038/s41564-024-01825-4)
Supplement: Supplementary file 7 — NP tree files (Fig. 4a), and structural modelling files for the S. etruscus EVE, Ixodes scapularis EVE and South Bay virus nucleoprotein (Fig. 4b). [file 41564_2024_1825_MOESM7_ESM.zip › Source_Data_Figure_4/Ixodes_scapularis547_24recycles_amber_9dc3a/Ixodes_scapularis547_24recycles_amber_9dc3a_unrelaxed_rank_001_alphafold2_ptm_model_1_seed_000.pdb]

MODEL     1                                                                     
ATOM      1  N   MET A   1      30.859  11.312  -0.255  1.00 59.81           N  
ATOM      2  CA  MET A   1      30.781  11.250  -1.712  1.00 59.81           C  
ATOM      3  C   MET A   1      29.516  10.539  -2.164  1.00 59.81           C  
ATOM      4  CB  MET A   1      32.000  10.539  -2.283  1.00 59.81           C  
ATOM      5  O   MET A   1      29.125   9.516  -1.595  1.00 59.81           O  
ATOM      6  CG  MET A   1      33.281  11.344  -2.166  1.00 59.81           C  
ATOM      7  SD  MET A   1      34.656  10.648  -3.186  1.00 59.81           S  
ATOM      8  CE  MET A   1      33.688   9.570  -4.293  1.00 59.81           C  
ATOM      9  N   PRO A   2      28.531  11.297  -3.061  1.00 79.69           N  
ATOM     10  CA  PRO A   2      27.328  10.633  -3.562  1.00 79.69           C  
ATOM     11  C   PRO A   2      27.609   9.250  -4.148  1.00 79.69           C  
ATOM     12  CB  PRO A   2      26.812  11.594  -4.645  1.00 79.69           C  
ATOM     13  O   PRO A   2      28.672   9.039  -4.742  1.00 79.69           O  
ATOM     14  CG  PRO A   2      27.641  12.828  -4.469  1.00 79.69           C  
ATOM     15  CD  PRO A   2      28.828  12.500  -3.607  1.00 79.69           C  
ATOM     16  N   VAL A   3      26.906   8.258  -3.746  1.00 86.69           N  
ATOM     17  CA  VAL A   3      27.000   6.895  -4.270  1.00 86.69           C  
ATOM     18  C   VAL A   3      25.859   6.648  -5.266  1.00 86.69           C  
ATOM     19  CB  VAL A   3      26.938   5.848  -3.133  1.00 86.69           C  
ATOM     20  O   VAL A   3      24.688   6.695  -4.902  1.00 86.69           O  
ATOM     21  CG1 VAL A   3      27.062   4.434  -3.697  1.00 86.69           C  
ATOM     22  CG2 VAL A   3      28.047   6.117  -2.107  1.00 86.69           C  
ATOM     23  N   ALA A   4      26.219   6.426  -6.566  1.00 91.50           N  
ATOM     24  CA  ALA A   4      25.234   6.152  -7.605  1.00 91.50           C  
ATOM     25  C   ALA A   4      24.797   4.688  -7.574  1.00 91.50           C  
ATOM     26  CB  ALA A   4      25.797   6.508  -8.977  1.00 91.50           C  
ATOM     27  O   ALA A   4      25.578   3.809  -7.223  1.00 91.50           O  
ATOM     28  N   LEU A   5      23.531   4.457  -7.926  1.00 94.06           N  
ATOM     29  CA  LEU A   5      23.031   3.090  -8.008  1.00 94.06           C  
ATOM     30  C   LEU A   5      23.656   2.354  -9.188  1.00 94.06           C  
ATOM     31  CB  LEU A   5      21.516   3.084  -8.141  1.00 94.06           C  
ATOM     32  O   LEU A   5      23.547   2.799 -10.336  1.00 94.06           O  
ATOM     33  CG  LEU A   5      20.828   1.714  -8.094  1.00 94.06           C  
ATOM     34  CD1 LEU A   5      20.969   1.104  -6.699  1.00 94.06           C  
ATOM     35  CD2 LEU A   5      19.359   1.831  -8.484  1.00 94.06           C  
ATOM     36  N   PRO A   6      24.328   1.215  -8.914  1.00 92.75           N  
ATOM     37  CA  PRO A   6      24.953   0.460 -10.000  1.00 92.75           C  
ATOM     38  C   PRO A   6      23.953  -0.429 -10.750  1.00 92.75           C  
ATOM     39  CB  PRO A   6      26.000  -0.384  -9.281  1.00 92.75           C  
ATOM     40  O   PRO A   6      22.828  -0.617 -10.297  1.00 92.75           O  
ATOM     41  CG  PRO A   6      25.438  -0.627  -7.918  1.00 92.75           C  
ATOM     42  CD  PRO A   6      24.625   0.572  -7.520  1.00 92.75           C  
ATOM     43  N   ARG A   7      24.406  -0.840 -11.828  1.00 94.62           N  
ATOM     44  CA  ARG A   7      23.703  -1.882 -12.570  1.00 94.62           C  
ATOM     45  C   ARG A   7      23.984  -3.260 -11.977  1.00 94.62           C  
ATOM     46  CB  ARG A   7      24.094  -1.852 -14.047  1.00 94.62           C  
ATOM     47  O   ARG A   7      25.141  -3.613 -11.750  1.00 94.62           O  
ATOM     48  CG  ARG A   7      23.359  -2.863 -14.906  1.00 94.62           C  
ATOM     49  CD  ARG A   7      23.719  -2.736 -16.375  1.00 94.62           C  
ATOM     50  NE  ARG A   7      23.094  -3.779 -17.188  1.00 94.62           N  
ATOM     51  NH1 ARG A   7      21.156  -2.594 -17.562  1.00 94.62           N  
ATOM     52  NH2 ARG A   7      21.422  -4.695 -18.438  1.00 94.62           N  
ATOM     53  CZ  ARG A   7      21.891  -3.688 -17.734  1.00 94.62           C  
ATOM     54  N   PHE A   8      22.844  -4.023 -11.680  1.00 94.81           N  
ATOM     55  CA  PHE A   8      23.047  -5.352 -11.117  1.00 94.81           C  
ATOM     56  C   PHE A   8      22.766  -6.430 -12.156  1.00 94.81           C  
ATOM     57  CB  PHE A   8      22.172  -5.555  -9.891  1.00 94.81           C  
ATOM     58  O   PHE A   8      21.719  -6.406 -12.805  1.00 94.81           O  
ATOM     59  CG  PHE A   8      22.359  -4.516  -8.820  1.00 94.81           C  
ATOM     60  CD1 PHE A   8      23.594  -4.379  -8.180  1.00 94.81           C  
ATOM     61  CD2 PHE A   8      21.328  -3.670  -8.453  1.00 94.81           C  
ATOM     62  CE1 PHE A   8      23.766  -3.418  -7.188  1.00 94.81           C  
ATOM     63  CE2 PHE A   8      21.500  -2.705  -7.465  1.00 94.81           C  
ATOM     64  CZ  PHE A   8      22.719  -2.582  -6.832  1.00 94.81           C  
ATOM     65  N   ALA A   9      23.625  -7.340 -12.289  1.00 90.00           N  
ATOM     66  CA  ALA A   9      23.422  -8.453 -13.211  1.00 90.00           C  
ATOM     67  C   ALA A   9      22.547  -9.539 -12.586  1.00 90.00           C  
ATOM     68  CB  ALA A   9      24.766  -9.031 -13.648  1.00 90.00           C  
ATOM     69  O   ALA A   9      21.812 -10.242 -13.281  1.00 90.00           O  
ATOM     70  N   ASP A  10      22.594  -9.695 -11.297  1.00 92.44           N  
ATOM     71  CA  ASP A  10      21.875 -10.727 -10.562  1.00 92.44           C  
ATOM     72  C   ASP A  10      21.734 -10.359  -9.086  1.00 92.44           C  
ATOM     73  CB  ASP A  10      22.578 -12.078 -10.695  1.00 92.44           C  
ATOM     74  O   ASP A  10      22.219  -9.305  -8.656  1.00 92.44           O  
ATOM     75  CG  ASP A  10      24.016 -12.047 -10.227  1.00 92.44           C  
ATOM     76  OD1 ASP A  10      24.359 -11.234  -9.344  1.00 92.44           O  
ATOM     77  OD2 ASP A  10      24.828 -12.844 -10.758  1.00 92.44           O  
ATOM     78  N   ARG A  11      21.094 -11.188  -8.305  1.00 91.50           N  
ATOM     79  CA  ARG A  11      20.797 -10.945  -6.895  1.00 91.50           C  
ATOM     80  C   ARG A  11      22.062 -10.953  -6.051  1.00 91.50           C  
ATOM     81  CB  ARG A  11      19.812 -11.992  -6.367  1.00 91.50           C  
ATOM     82  O   ARG A  11      22.156 -10.234  -5.055  1.00 91.50           O  
ATOM     83  CG  ARG A  11      18.375 -11.789  -6.836  1.00 91.50           C  
ATOM     84  CD  ARG A  11      17.391 -12.492  -5.926  1.00 91.50           C  
ATOM     85  NE  ARG A  11      16.016 -12.273  -6.363  1.00 91.50           N  
ATOM     86  NH1 ARG A  11      15.047 -12.883  -4.352  1.00 91.50           N  
ATOM     87  NH2 ARG A  11      13.727 -12.234  -6.109  1.00 91.50           N  
ATOM     88  CZ  ARG A  11      14.930 -12.461  -5.609  1.00 91.50           C  
ATOM     89  N   ALA A  12      23.062 -11.750  -6.484  1.00 94.88           N  
ATOM     90  CA  ALA A  12      24.328 -11.805  -5.758  1.00 94.88           C  
ATOM     91  C   ALA A  12      25.047 -10.453  -5.801  1.00 94.88           C  
ATOM     92  CB  ALA A  12      25.219 -12.898  -6.336  1.00 94.88           C  
ATOM     93  O   ALA A  12      25.562  -9.992  -4.785  1.00 94.88           O  
ATOM     94  N   ALA A  13      25.109  -9.836  -7.031  1.00 96.25           N  
ATOM     95  CA  ALA A  13      25.688  -8.508  -7.195  1.00 96.25           C  
ATOM     96  C   ALA A  13      24.969  -7.477  -6.340  1.00 96.25           C  
ATOM     97  CB  ALA A  13      25.656  -8.094  -8.664  1.00 96.25           C  
ATOM     98  O   ALA A  13      25.594  -6.590  -5.754  1.00 96.25           O  
ATOM     99  N   LEU A  14      23.703  -7.551  -6.230  1.00 96.44           N  
ATOM    100  CA  LEU A  14      22.875  -6.684  -5.387  1.00 96.44           C  
ATOM    101  C   LEU A  14      23.250  -6.852  -3.918  1.00 96.44           C  
ATOM    102  CB  LEU A  14      21.391  -6.988  -5.590  1.00 96.44           C  
ATOM    103  O   LEU A  14      23.453  -5.863  -3.207  1.00 96.44           O  
ATOM    104  CG  LEU A  14      20.422  -6.285  -4.641  1.00 96.44           C  
ATOM    105  CD1 LEU A  14      20.453  -4.777  -4.867  1.00 96.44           C  
ATOM    106  CD2 LEU A  14      19.000  -6.820  -4.828  1.00 96.44           C  
ATOM    107  N   ASP A  15      23.375  -8.094  -3.461  1.00 96.00           N  
ATOM    108  CA  ASP A  15      23.672  -8.406  -2.066  1.00 96.00           C  
ATOM    109  C   ASP A  15      25.031  -7.844  -1.665  1.00 96.00           C  
ATOM    110  CB  ASP A  15      23.625  -9.914  -1.827  1.00 96.00           C  
ATOM    111  O   ASP A  15      25.188  -7.277  -0.581  1.00 96.00           O  
ATOM    112  CG  ASP A  15      22.219 -10.477  -1.829  1.00 96.00           C  
ATOM    113  OD1 ASP A  15      21.250  -9.703  -1.654  1.00 96.00           O  
ATOM    114  OD2 ASP A  15      22.078 -11.703  -2.004  1.00 96.00           O  
ATOM    115  N   ASN A  16      26.016  -8.031  -2.521  1.00 96.31           N  
ATOM    116  CA  ASN A  16      27.359  -7.523  -2.266  1.00 96.31           C  
ATOM    117  C   ASN A  16      27.375  -6.000  -2.170  1.00 96.31           C  
ATOM    118  CB  ASN A  16      28.328  -7.996  -3.352  1.00 96.31           C  
ATOM    119  O   ASN A  16      28.000  -5.438  -1.268  1.00 96.31           O  
ATOM    120  CG  ASN A  16      28.641  -9.477  -3.256  1.00 96.31           C  
ATOM    121  ND2 ASN A  16      29.078 -10.062  -4.363  1.00 96.31           N  
ATOM    122  OD1 ASN A  16      28.484 -10.086  -2.195  1.00 96.31           O  
ATOM    123  N   TRP A  17      26.719  -5.395  -3.129  1.00 96.50           N  
ATOM    124  CA  TRP A  17      26.625  -3.939  -3.148  1.00 96.50           C  
ATOM    125  C   TRP A  17      25.922  -3.426  -1.900  1.00 96.50           C  
ATOM    126  CB  TRP A  17      25.891  -3.467  -4.402  1.00 96.50           C  
ATOM    127  O   TRP A  17      26.375  -2.469  -1.271  1.00 96.50           O  
ATOM    128  CG  TRP A  17      25.578  -1.999  -4.414  1.00 96.50           C  
ATOM    129  CD1 TRP A  17      26.406  -0.992  -4.836  1.00 96.50           C  
ATOM    130  CD2 TRP A  17      24.375  -1.373  -3.982  1.00 96.50           C  
ATOM    131  CE2 TRP A  17      24.531   0.018  -4.168  1.00 96.50           C  
ATOM    132  CE3 TRP A  17      23.172  -1.854  -3.455  1.00 96.50           C  
ATOM    133  NE1 TRP A  17      25.781   0.224  -4.688  1.00 96.50           N  
ATOM    134  CH2 TRP A  17      22.359   0.437  -3.332  1.00 96.50           C  
ATOM    135  CZ2 TRP A  17      23.531   0.934  -3.846  1.00 96.50           C  
ATOM    136  CZ3 TRP A  17      22.172  -0.941  -3.135  1.00 96.50           C  
ATOM    137  N   PHE A  18      24.797  -4.016  -1.543  1.00 96.12           N  
ATOM    138  CA  PHE A  18      24.000  -3.580  -0.400  1.00 96.12           C  
ATOM    139  C   PHE A  18      24.812  -3.666   0.888  1.00 96.12           C  
ATOM    140  CB  PHE A  18      22.719  -4.422  -0.276  1.00 96.12           C  
ATOM    141  O   PHE A  18      24.797  -2.734   1.696  1.00 96.12           O  
ATOM    142  CG  PHE A  18      21.797  -3.963   0.813  1.00 96.12           C  
ATOM    143  CD1 PHE A  18      21.812  -4.570   2.062  1.00 96.12           C  
ATOM    144  CD2 PHE A  18      20.906  -2.922   0.586  1.00 96.12           C  
ATOM    145  CE1 PHE A  18      20.953  -4.145   3.072  1.00 96.12           C  
ATOM    146  CE2 PHE A  18      20.031  -2.492   1.591  1.00 96.12           C  
ATOM    147  CZ  PHE A  18      20.062  -3.105   2.832  1.00 96.12           C  
ATOM    148  N   SER A  19      25.500  -4.750   1.143  1.00 94.88           N  
ATOM    149  CA  SER A  19      26.312  -4.953   2.340  1.00 94.88           C  
ATOM    150  C   SER A  19      27.422  -3.902   2.443  1.00 94.88           C  
ATOM    151  CB  SER A  19      26.922  -6.352   2.342  1.00 94.88           C  
ATOM    152  O   SER A  19      27.734  -3.436   3.539  1.00 94.88           O  
ATOM    153  OG  SER A  19      25.922  -7.344   2.443  1.00 94.88           O  
ATOM    154  N   ALA A  20      27.969  -3.492   1.302  1.00 94.94           N  
ATOM    155  CA  ALA A  20      29.047  -2.512   1.256  1.00 94.94           C  
ATOM    156  C   ALA A  20      28.516  -1.095   1.435  1.00 94.94           C  
ATOM    157  CB  ALA A  20      29.812  -2.627  -0.060  1.00 94.94           C  
ATOM    158  O   ALA A  20      29.125  -0.274   2.119  1.00 94.94           O  
ATOM    159  N   THR A  21      27.375  -0.789   0.927  1.00 94.00           N  
ATOM    160  CA  THR A  21      26.828   0.561   0.816  1.00 94.00           C  
ATOM    161  C   THR A  21      26.016   0.920   2.057  1.00 94.00           C  
ATOM    162  CB  THR A  21      25.953   0.706  -0.438  1.00 94.00           C  
ATOM    163  O   THR A  21      26.031   2.072   2.498  1.00 94.00           O  
ATOM    164  CG2 THR A  21      25.453   2.139  -0.596  1.00 94.00           C  
ATOM    165  OG1 THR A  21      26.719   0.348  -1.597  1.00 94.00           O  
ATOM    166  N   PHE A  22      25.406  -0.029   2.674  1.00 93.75           N  
ATOM    167  CA  PHE A  22      24.578   0.180   3.861  1.00 93.75           C  
ATOM    168  C   PHE A  22      25.000  -0.761   4.984  1.00 93.75           C  
ATOM    169  CB  PHE A  22      23.094  -0.022   3.537  1.00 93.75           C  
ATOM    170  O   PHE A  22      24.203  -1.585   5.441  1.00 93.75           O  
ATOM    171  CG  PHE A  22      22.594   0.878   2.445  1.00 93.75           C  
ATOM    172  CD1 PHE A  22      22.266   2.205   2.709  1.00 93.75           C  
ATOM    173  CD2 PHE A  22      22.422   0.398   1.152  1.00 93.75           C  
ATOM    174  CE1 PHE A  22      21.797   3.041   1.701  1.00 93.75           C  
ATOM    175  CE2 PHE A  22      21.953   1.228   0.139  1.00 93.75           C  
ATOM    176  CZ  PHE A  22      21.641   2.549   0.416  1.00 93.75           C  
ATOM    177  N   PRO A  23      26.203  -0.651   5.555  1.00 92.25           N  
ATOM    178  CA  PRO A  23      26.719  -1.599   6.547  1.00 92.25           C  
ATOM    179  C   PRO A  23      26.000  -1.493   7.891  1.00 92.25           C  
ATOM    180  CB  PRO A  23      28.188  -1.204   6.680  1.00 92.25           C  
ATOM    181  O   PRO A  23      26.000  -2.447   8.672  1.00 92.25           O  
ATOM    182  CG  PRO A  23      28.234   0.230   6.258  1.00 92.25           C  
ATOM    183  CD  PRO A  23      27.234   0.442   5.168  1.00 92.25           C  
ATOM    184  N   ASP A  24      25.266  -0.362   8.094  1.00 92.62           N  
ATOM    185  CA  ASP A  24      24.656  -0.099   9.398  1.00 92.62           C  
ATOM    186  C   ASP A  24      23.156  -0.396   9.383  1.00 92.62           C  
ATOM    187  CB  ASP A  24      24.906   1.353   9.812  1.00 92.62           C  
ATOM    188  O   ASP A  24      22.469  -0.175  10.383  1.00 92.62           O  
ATOM    189  CG  ASP A  24      26.375   1.671  10.016  1.00 92.62           C  
ATOM    190  OD1 ASP A  24      27.125   0.804  10.516  1.00 92.62           O  
ATOM    191  OD2 ASP A  24      26.797   2.799   9.680  1.00 92.62           O  
ATOM    192  N   ALA A  25      22.656  -0.796   8.219  1.00 93.06           N  
ATOM    193  CA  ALA A  25      21.234  -1.177   8.188  1.00 93.06           C  
ATOM    194  C   ALA A  25      20.969  -2.338   9.141  1.00 93.06           C  
ATOM    195  CB  ALA A  25      20.828  -1.545   6.766  1.00 93.06           C  
ATOM    196  O   ALA A  25      21.812  -3.211   9.328  1.00 93.06           O  
ATOM    197  N   ASN A  26      19.906  -2.348   9.867  1.00 92.00           N  
ATOM    198  CA  ASN A  26      19.578  -3.367  10.859  1.00 92.00           C  
ATOM    199  C   ASN A  26      18.469  -4.285  10.375  1.00 92.00           C  
ATOM    200  CB  ASN A  26      19.203  -2.719  12.195  1.00 92.00           C  
ATOM    201  O   ASN A  26      17.922  -4.098   9.289  1.00 92.00           O  
ATOM    202  CG  ASN A  26      17.969  -1.842  12.086  1.00 92.00           C  
ATOM    203  ND2 ASN A  26      18.109  -0.568  12.430  1.00 92.00           N  
ATOM    204  OD1 ASN A  26      16.891  -2.305  11.688  1.00 92.00           O  
ATOM    205  N   ASN A  27      18.094  -5.348  11.156  1.00 90.44           N  
ATOM    206  CA  ASN A  27      17.141  -6.371  10.734  1.00 90.44           C  
ATOM    207  C   ASN A  27      15.836  -6.281  11.508  1.00 90.44           C  
ATOM    208  CB  ASN A  27      17.750  -7.766  10.883  1.00 90.44           C  
ATOM    209  O   ASN A  27      15.117  -7.273  11.648  1.00 90.44           O  
ATOM    210  CG  ASN A  27      18.922  -7.992   9.953  1.00 90.44           C  
ATOM    211  ND2 ASN A  27      19.906  -8.766  10.414  1.00 90.44           N  
ATOM    212  OD1 ASN A  27      18.953  -7.477   8.828  1.00 90.44           O  
ATOM    213  N   ARG A  28      15.539  -5.125  12.062  1.00 90.06           N  
ATOM    214  CA  ARG A  28      14.312  -4.871  12.820  1.00 90.06           C  
ATOM    215  C   ARG A  28      13.094  -4.887  11.906  1.00 90.06           C  
ATOM    216  CB  ARG A  28      14.406  -3.531  13.555  1.00 90.06           C  
ATOM    217  O   ARG A  28      11.961  -5.023  12.375  1.00 90.06           O  
ATOM    218  CG  ARG A  28      15.344  -3.547  14.750  1.00 90.06           C  
ATOM    219  CD  ARG A  28      15.266  -2.250  15.547  1.00 90.06           C  
ATOM    220  NE  ARG A  28      14.109  -2.232  16.438  1.00 90.06           N  
ATOM    221  NH1 ARG A  28      14.539  -0.128  17.281  1.00 90.06           N  
ATOM    222  NH2 ARG A  28      12.719  -1.313  18.016  1.00 90.06           N  
ATOM    223  CZ  ARG A  28      13.789  -1.225  17.250  1.00 90.06           C  
ATOM    224  N   THR A  29      13.219  -4.707  10.570  1.00 94.69           N  
ATOM    225  CA  THR A  29      12.195  -4.777   9.531  1.00 94.69           C  
ATOM    226  C   THR A  29      12.359  -6.039   8.688  1.00 94.69           C  
ATOM    227  CB  THR A  29      12.234  -3.539   8.617  1.00 94.69           C  
ATOM    228  O   THR A  29      13.352  -6.754   8.828  1.00 94.69           O  
ATOM    229  CG2 THR A  29      12.055  -2.256   9.430  1.00 94.69           C  
ATOM    230  OG1 THR A  29      13.492  -3.494   7.941  1.00 94.69           O  
ATOM    231  N   TYR A  30      11.328  -6.410   7.828  1.00 94.88           N  
ATOM    232  CA  TYR A  30      11.453  -7.551   6.922  1.00 94.88           C  
ATOM    233  C   TYR A  30      12.578  -7.332   5.922  1.00 94.88           C  
ATOM    234  CB  TYR A  30      10.133  -7.785   6.176  1.00 94.88           C  
ATOM    235  O   TYR A  30      13.359  -8.250   5.648  1.00 94.88           O  
ATOM    236  CG  TYR A  30       9.055  -8.398   7.035  1.00 94.88           C  
ATOM    237  CD1 TYR A  30       9.156  -9.711   7.484  1.00 94.88           C  
ATOM    238  CD2 TYR A  30       7.930  -7.664   7.402  1.00 94.88           C  
ATOM    239  CE1 TYR A  30       8.156 -10.281   8.273  1.00 94.88           C  
ATOM    240  CE2 TYR A  30       6.930  -8.227   8.195  1.00 94.88           C  
ATOM    241  OH  TYR A  30       6.066 -10.094   9.406  1.00 94.88           O  
ATOM    242  CZ  TYR A  30       7.055  -9.531   8.625  1.00 94.88           C  
ATOM    243  N   SER A  31      12.664  -6.156   5.273  1.00 95.06           N  
ATOM    244  CA  SER A  31      13.812  -5.711   4.488  1.00 95.06           C  
ATOM    245  C   SER A  31      14.711  -4.781   5.297  1.00 95.06           C  
ATOM    246  CB  SER A  31      13.352  -5.004   3.213  1.00 95.06           C  
ATOM    247  O   SER A  31      14.219  -3.865   5.965  1.00 95.06           O  
ATOM    248  OG  SER A  31      14.461  -4.578   2.441  1.00 95.06           O  
ATOM    249  N   ALA A  32      16.031  -5.070   5.328  1.00 93.88           N  
ATOM    250  CA  ALA A  32      16.969  -4.281   6.121  1.00 93.88           C  
ATOM    251  C   ALA A  32      16.812  -2.789   5.848  1.00 93.88           C  
ATOM    252  CB  ALA A  32      18.406  -4.719   5.836  1.00 93.88           C  
ATOM    253  O   ALA A  32      16.688  -2.375   4.691  1.00 93.88           O  
ATOM    254  N   SER A  33      16.719  -1.977   6.988  1.00 94.31           N  
ATOM    255  CA  SER A  33      16.562  -0.527   6.957  1.00 94.31           C  
ATOM    256  C   SER A  33      17.250   0.131   8.148  1.00 94.31           C  
ATOM    257  CB  SER A  33      15.070  -0.155   6.949  1.00 94.31           C  
ATOM    258  O   SER A  33      17.938  -0.539   8.922  1.00 94.31           O  
ATOM    259  OG  SER A  33      14.484  -0.385   8.219  1.00 94.31           O  
ATOM    260  N   TYR A  34      17.047   1.479   8.305  1.00 94.06           N  
ATOM    261  CA  TYR A  34      17.625   2.229   9.414  1.00 94.06           C  
ATOM    262  C   TYR A  34      16.578   2.494  10.500  1.00 94.06           C  
ATOM    263  CB  TYR A  34      18.219   3.555   8.922  1.00 94.06           C  
ATOM    264  O   TYR A  34      16.766   3.381  11.336  1.00 94.06           O  
ATOM    265  CG  TYR A  34      19.500   3.398   8.148  1.00 94.06           C  
ATOM    266  CD1 TYR A  34      20.719   3.201   8.812  1.00 94.06           C  
ATOM    267  CD2 TYR A  34      19.516   3.445   6.762  1.00 94.06           C  
ATOM    268  CE1 TYR A  34      21.906   3.059   8.109  1.00 94.06           C  
ATOM    269  CE2 TYR A  34      20.703   3.305   6.047  1.00 94.06           C  
ATOM    270  OH  TYR A  34      23.062   2.971   6.023  1.00 94.06           O  
ATOM    271  CZ  TYR A  34      21.891   3.111   6.727  1.00 94.06           C  
ATOM    272  N   PHE A  35      15.469   1.779  10.461  1.00 93.44           N  
ATOM    273  CA  PHE A  35      14.383   1.954  11.422  1.00 93.44           C  
ATOM    274  C   PHE A  35      14.867   1.661  12.836  1.00 93.44           C  
ATOM    275  CB  PHE A  35      13.203   1.048  11.070  1.00 93.44           C  
ATOM    276  O   PHE A  35      15.422   0.593  13.102  1.00 93.44           O  
ATOM    277  CG  PHE A  35      12.016   1.211  11.984  1.00 93.44           C  
ATOM    278  CD1 PHE A  35      11.742   0.267  12.969  1.00 93.44           C  
ATOM    279  CD2 PHE A  35      11.180   2.311  11.867  1.00 93.44           C  
ATOM    280  CE1 PHE A  35      10.648   0.416  13.820  1.00 93.44           C  
ATOM    281  CE2 PHE A  35      10.086   2.467  12.711  1.00 93.44           C  
ATOM    282  CZ  PHE A  35       9.820   1.518  13.688  1.00 93.44           C  
ATOM    283  N   GLU A  36      14.594   2.543  13.758  1.00 89.19           N  
ATOM    284  CA  GLU A  36      15.109   2.371  15.117  1.00 89.19           C  
ATOM    285  C   GLU A  36      14.000   2.527  16.156  1.00 89.19           C  
ATOM    286  CB  GLU A  36      16.234   3.371  15.398  1.00 89.19           C  
ATOM    287  O   GLU A  36      14.117   2.043  17.281  1.00 89.19           O  
ATOM    288  CG  GLU A  36      17.500   3.107  14.602  1.00 89.19           C  
ATOM    289  CD  GLU A  36      18.625   4.066  14.938  1.00 89.19           C  
ATOM    290  OE1 GLU A  36      19.766   3.881  14.422  1.00 89.19           O  
ATOM    291  OE2 GLU A  36      18.391   5.008  15.727  1.00 89.19           O  
ATOM    292  N   GLY A  37      12.812   3.045  15.641  1.00 88.56           N  
ATOM    293  CA  GLY A  37      11.703   3.197  16.562  1.00 88.56           C  
ATOM    294  C   GLY A  37      10.656   4.188  16.094  1.00 88.56           C  
ATOM    295  O   GLY A  37      10.828   4.820  15.047  1.00 88.56           O  
ATOM    296  N   LEU A  38       9.523   4.332  16.844  1.00 90.25           N  
ATOM    297  CA  LEU A  38       8.383   5.184  16.516  1.00 90.25           C  
ATOM    298  C   LEU A  38       8.625   6.613  16.984  1.00 90.25           C  
ATOM    299  CB  LEU A  38       7.098   4.633  17.125  1.00 90.25           C  
ATOM    300  O   LEU A  38       9.336   6.836  17.969  1.00 90.25           O  
ATOM    301  CG  LEU A  38       6.672   3.238  16.672  1.00 90.25           C  
ATOM    302  CD1 LEU A  38       5.465   2.764  17.484  1.00 90.25           C  
ATOM    303  CD2 LEU A  38       6.352   3.234  15.188  1.00 90.25           C  
ATOM    304  N   PRO A  39       8.078   7.578  16.234  1.00 89.06           N  
ATOM    305  CA  PRO A  39       8.195   8.969  16.688  1.00 89.06           C  
ATOM    306  C   PRO A  39       7.469   9.227  18.000  1.00 89.06           C  
ATOM    307  CB  PRO A  39       7.562   9.766  15.539  1.00 89.06           C  
ATOM    308  O   PRO A  39       6.574   8.461  18.375  1.00 89.06           O  
ATOM    309  CG  PRO A  39       6.586   8.820  14.914  1.00 89.06           C  
ATOM    310  CD  PRO A  39       7.113   7.422  15.055  1.00 89.06           C  
ATOM    311  N   ASP A  40       7.859  10.320  18.656  1.00 86.94           N  
ATOM    312  CA  ASP A  40       7.180  10.789  19.859  1.00 86.94           C  
ATOM    313  C   ASP A  40       5.809  11.375  19.531  1.00 86.94           C  
ATOM    314  CB  ASP A  40       8.031  11.828  20.594  1.00 86.94           C  
ATOM    315  O   ASP A  40       5.715  12.398  18.844  1.00 86.94           O  
ATOM    316  CG  ASP A  40       7.430  12.258  21.922  1.00 86.94           C  
ATOM    317  OD1 ASP A  40       6.438  11.648  22.359  1.00 86.94           O  
ATOM    318  OD2 ASP A  40       7.953  13.219  22.516  1.00 86.94           O  
ATOM    319  N   VAL A  41       4.801  10.883  20.125  1.00 86.88           N  
ATOM    320  CA  VAL A  41       3.416  11.164  19.750  1.00 86.88           C  
ATOM    321  C   VAL A  41       2.988  12.508  20.328  1.00 86.88           C  
ATOM    322  CB  VAL A  41       2.461  10.047  20.219  1.00 86.88           C  
ATOM    323  O   VAL A  41       2.117  13.188  19.781  1.00 86.88           O  
ATOM    324  CG1 VAL A  41       1.024  10.562  20.297  1.00 86.88           C  
ATOM    325  CG2 VAL A  41       2.553   8.836  19.297  1.00 86.88           C  
ATOM    326  N   ASP A  42       3.562  13.023  21.422  1.00 85.94           N  
ATOM    327  CA  ASP A  42       3.189  14.227  22.156  1.00 85.94           C  
ATOM    328  C   ASP A  42       3.293  15.469  21.266  1.00 85.94           C  
ATOM    329  CB  ASP A  42       4.070  14.398  23.391  1.00 85.94           C  
ATOM    330  O   ASP A  42       2.428  16.344  21.312  1.00 85.94           O  
ATOM    331  CG  ASP A  42       3.734  13.406  24.500  1.00 85.94           C  
ATOM    332  OD1 ASP A  42       2.613  12.859  24.500  1.00 85.94           O  
ATOM    333  OD2 ASP A  42       4.598  13.188  25.375  1.00 85.94           O  
ATOM    334  N   THR A  43       4.281  15.516  20.469  1.00 87.81           N  
ATOM    335  CA  THR A  43       4.504  16.641  19.562  1.00 87.81           C  
ATOM    336  C   THR A  43       3.367  16.734  18.547  1.00 87.81           C  
ATOM    337  CB  THR A  43       5.844  16.484  18.812  1.00 87.81           C  
ATOM    338  O   THR A  43       2.900  17.844  18.234  1.00 87.81           O  
ATOM    339  CG2 THR A  43       6.066  17.641  17.844  1.00 87.81           C  
ATOM    340  OG1 THR A  43       6.914  16.469  19.766  1.00 87.81           O  
ATOM    341  N   TYR A  44       2.822  15.703  18.094  1.00 90.81           N  
ATOM    342  CA  TYR A  44       1.793  15.656  17.062  1.00 90.81           C  
ATOM    343  C   TYR A  44       0.419  15.961  17.656  1.00 90.81           C  
ATOM    344  CB  TYR A  44       1.777  14.281  16.391  1.00 90.81           C  
ATOM    345  O   TYR A  44      -0.388  16.656  17.031  1.00 90.81           O  
ATOM    346  CG  TYR A  44       3.037  13.977  15.609  1.00 90.81           C  
ATOM    347  CD1 TYR A  44       3.168  14.344  14.273  1.00 90.81           C  
ATOM    348  CD2 TYR A  44       4.098  13.312  16.219  1.00 90.81           C  
ATOM    349  CE1 TYR A  44       4.324  14.062  13.562  1.00 90.81           C  
ATOM    350  CE2 TYR A  44       5.262  13.023  15.516  1.00 90.81           C  
ATOM    351  OH  TYR A  44       6.516  13.117  13.484  1.00 90.81           O  
ATOM    352  CZ  TYR A  44       5.367  13.398  14.188  1.00 90.81           C  
ATOM    353  N   LEU A  45       0.188  15.484  18.812  1.00 88.06           N  
ATOM    354  CA  LEU A  45      -1.044  15.797  19.531  1.00 88.06           C  
ATOM    355  C   LEU A  45      -1.191  17.312  19.719  1.00 88.06           C  
ATOM    356  CB  LEU A  45      -1.072  15.094  20.891  1.00 88.06           C  
ATOM    357  O   LEU A  45      -2.266  17.859  19.484  1.00 88.06           O  
ATOM    358  CG  LEU A  45      -1.385  13.594  20.859  1.00 88.06           C  
ATOM    359  CD1 LEU A  45      -1.085  12.977  22.219  1.00 88.06           C  
ATOM    360  CD2 LEU A  45      -2.838  13.359  20.469  1.00 88.06           C  
ATOM    361  N   LEU A  46      -0.094  17.953  20.125  1.00 89.94           N  
ATOM    362  CA  LEU A  46      -0.078  19.391  20.359  1.00 89.94           C  
ATOM    363  C   LEU A  46      -0.309  20.156  19.062  1.00 89.94           C  
ATOM    364  CB  LEU A  46       1.251  19.812  20.984  1.00 89.94           C  
ATOM    365  O   LEU A  46      -1.121  21.078  19.016  1.00 89.94           O  
ATOM    366  CG  LEU A  46       1.463  19.438  22.453  1.00 89.94           C  
ATOM    367  CD1 LEU A  46       2.902  19.719  22.875  1.00 89.94           C  
ATOM    368  CD2 LEU A  46       0.487  20.188  23.344  1.00 89.94           C  
ATOM    369  N   GLU A  47       0.384  19.750  17.984  1.00 91.94           N  
ATOM    370  CA  GLU A  47       0.326  20.453  16.703  1.00 91.94           C  
ATOM    371  C   GLU A  47      -1.036  20.281  16.047  1.00 91.94           C  
ATOM    372  CB  GLU A  47       1.436  19.969  15.773  1.00 91.94           C  
ATOM    373  O   GLU A  47      -1.555  21.219  15.430  1.00 91.94           O  
ATOM    374  CG  GLU A  47       2.834  20.375  16.219  1.00 91.94           C  
ATOM    375  CD  GLU A  47       3.055  21.875  16.203  1.00 91.94           C  
ATOM    376  OE1 GLU A  47       3.924  22.375  16.969  1.00 91.94           O  
ATOM    377  OE2 GLU A  47       2.350  22.578  15.445  1.00 91.94           O  
ATOM    378  N   ILE A  48      -1.594  19.094  16.188  1.00 89.31           N  
ATOM    379  CA  ILE A  48      -2.918  18.844  15.625  1.00 89.31           C  
ATOM    380  C   ILE A  48      -3.951  19.719  16.328  1.00 89.31           C  
ATOM    381  CB  ILE A  48      -3.305  17.344  15.750  1.00 89.31           C  
ATOM    382  O   ILE A  48      -4.859  20.250  15.695  1.00 89.31           O  
ATOM    383  CG1 ILE A  48      -2.488  16.500  14.773  1.00 89.31           C  
ATOM    384  CG2 ILE A  48      -4.809  17.156  15.523  1.00 89.31           C  
ATOM    385  CD1 ILE A  48      -2.648  15.000  14.969  1.00 89.31           C  
ATOM    386  N   GLY A  49      -3.859  19.906  17.672  1.00 88.94           N  
ATOM    387  CA  GLY A  49      -4.758  20.734  18.469  1.00 88.94           C  
ATOM    388  C   GLY A  49      -4.711  22.188  18.078  1.00 88.94           C  
ATOM    389  O   GLY A  49      -5.695  22.922  18.266  1.00 88.94           O  
ATOM    390  N   LYS A  50      -3.578  22.641  17.453  1.00 92.31           N  
ATOM    391  CA  LYS A  50      -3.373  24.031  17.062  1.00 92.31           C  
ATOM    392  C   LYS A  50      -4.004  24.312  15.695  1.00 92.31           C  
ATOM    393  CB  LYS A  50      -1.881  24.359  17.031  1.00 92.31           C  
ATOM    394  O   LYS A  50      -4.215  25.469  15.328  1.00 92.31           O  
ATOM    395  CG  LYS A  50      -1.219  24.375  18.391  1.00 92.31           C  
ATOM    396  CD  LYS A  50       0.272  24.672  18.297  1.00 92.31           C  
ATOM    397  CE  LYS A  50       0.947  24.641  19.656  1.00 92.31           C  
ATOM    398  NZ  LYS A  50       2.426  24.812  19.547  1.00 92.31           N  
ATOM    399  N   GLN A  51      -4.324  23.250  14.961  1.00 91.44           N  
ATOM    400  CA  GLN A  51      -4.840  23.422  13.609  1.00 91.44           C  
ATOM    401  C   GLN A  51      -6.340  23.719  13.625  1.00 91.44           C  
ATOM    402  CB  GLN A  51      -4.559  22.188  12.766  1.00 91.44           C  
ATOM    403  O   GLN A  51      -7.094  23.078  14.352  1.00 91.44           O  
ATOM    404  CG  GLN A  51      -3.080  21.844  12.656  1.00 91.44           C  
ATOM    405  CD  GLN A  51      -2.250  22.984  12.109  1.00 91.44           C  
ATOM    406  NE2 GLN A  51      -1.115  23.250  12.742  1.00 91.44           N  
ATOM    407  OE1 GLN A  51      -2.625  23.625  11.117  1.00 91.44           O  
ATOM    408  N   THR A  52      -6.789  24.688  12.812  1.00 88.06           N  
ATOM    409  CA  THR A  52      -8.180  25.125  12.797  1.00 88.06           C  
ATOM    410  C   THR A  52      -8.930  24.500  11.633  1.00 88.06           C  
ATOM    411  CB  THR A  52      -8.273  26.672  12.695  1.00 88.06           C  
ATOM    412  O   THR A  52     -10.156  24.406  11.656  1.00 88.06           O  
ATOM    413  CG2 THR A  52      -7.707  27.328  13.945  1.00 88.06           C  
ATOM    414  OG1 THR A  52      -7.531  27.109  11.555  1.00 88.06           O  
ATOM    415  N   THR A  53      -8.109  23.969  10.625  1.00 87.06           N  
ATOM    416  CA  THR A  53      -8.734  23.359   9.453  1.00 87.06           C  
ATOM    417  C   THR A  53      -8.531  21.859   9.445  1.00 87.06           C  
ATOM    418  CB  THR A  53      -8.172  23.969   8.148  1.00 87.06           C  
ATOM    419  O   THR A  53      -7.555  21.359  10.016  1.00 87.06           O  
ATOM    420  CG2 THR A  53      -8.328  25.484   8.125  1.00 87.06           C  
ATOM    421  OG1 THR A  53      -6.777  23.641   8.039  1.00 87.06           O  
ATOM    422  N   ARG A  54      -9.461  21.094   8.797  1.00 84.75           N  
ATOM    423  CA  ARG A  54      -9.352  19.656   8.617  1.00 84.75           C  
ATOM    424  C   ARG A  54      -8.102  19.297   7.828  1.00 84.75           C  
ATOM    425  CB  ARG A  54     -10.594  19.094   7.918  1.00 84.75           C  
ATOM    426  O   ARG A  54      -7.391  18.344   8.180  1.00 84.75           O  
ATOM    427  CG  ARG A  54     -10.578  17.594   7.734  1.00 84.75           C  
ATOM    428  CD  ARG A  54     -10.555  16.859   9.070  1.00 84.75           C  
ATOM    429  NE  ARG A  54      -9.281  16.172   9.297  1.00 84.75           N  
ATOM    430  NH1 ARG A  54      -9.805  15.461  11.430  1.00 84.75           N  
ATOM    431  NH2 ARG A  54      -7.773  14.945  10.508  1.00 84.75           N  
ATOM    432  CZ  ARG A  54      -8.961  15.531  10.406  1.00 84.75           C  
ATOM    433  N   ALA A  55      -7.852  20.031   6.863  1.00 80.00           N  
ATOM    434  CA  ALA A  55      -6.684  19.797   6.016  1.00 80.00           C  
ATOM    435  C   ALA A  55      -5.391  19.922   6.820  1.00 80.00           C  
ATOM    436  CB  ALA A  55      -6.672  20.766   4.840  1.00 80.00           C  
ATOM    437  O   ALA A  55      -4.453  19.141   6.629  1.00 80.00           O  
ATOM    438  N   GLY A  56      -5.348  20.906   7.672  1.00 83.31           N  
ATOM    439  CA  GLY A  56      -4.211  21.109   8.555  1.00 83.31           C  
ATOM    440  C   GLY A  56      -4.031  20.000   9.562  1.00 83.31           C  
ATOM    441  O   GLY A  56      -2.910  19.547   9.805  1.00 83.31           O  
ATOM    442  N   LYS A  57      -5.133  19.516  10.125  1.00 88.12           N  
ATOM    443  CA  LYS A  57      -5.098  18.391  11.047  1.00 88.12           C  
ATOM    444  C   LYS A  57      -4.645  17.109  10.336  1.00 88.12           C  
ATOM    445  CB  LYS A  57      -6.473  18.172  11.680  1.00 88.12           C  
ATOM    446  O   LYS A  57      -3.805  16.375  10.852  1.00 88.12           O  
ATOM    447  CG  LYS A  57      -6.902  19.281  12.625  1.00 88.12           C  
ATOM    448  CD  LYS A  57      -8.266  19.000  13.234  1.00 88.12           C  
ATOM    449  CE  LYS A  57      -8.703  20.125  14.172  1.00 88.12           C  
ATOM    450  NZ  LYS A  57     -10.031  19.844  14.789  1.00 88.12           N  
ATOM    451  N   ASP A  58      -5.098  16.812   9.133  1.00 83.62           N  
ATOM    452  CA  ASP A  58      -4.738  15.648   8.320  1.00 83.62           C  
ATOM    453  C   ASP A  58      -3.260  15.688   7.938  1.00 83.62           C  
ATOM    454  CB  ASP A  58      -5.605  15.586   7.062  1.00 83.62           C  
ATOM    455  O   ASP A  58      -2.607  14.641   7.863  1.00 83.62           O  
ATOM    456  CG  ASP A  58      -7.031  15.148   7.344  1.00 83.62           C  
ATOM    457  OD1 ASP A  58      -7.297  14.617   8.445  1.00 83.62           O  
ATOM    458  OD2 ASP A  58      -7.891  15.320   6.457  1.00 83.62           O  
ATOM    459  N   ALA A  59      -2.734  16.875   7.738  1.00 83.31           N  
ATOM    460  CA  ALA A  59      -1.329  17.031   7.379  1.00 83.31           C  
ATOM    461  C   ALA A  59      -0.417  16.578   8.516  1.00 83.31           C  
ATOM    462  CB  ALA A  59      -1.035  18.500   7.027  1.00 83.31           C  
ATOM    463  O   ALA A  59       0.604  15.922   8.266  1.00 83.31           O  
ATOM    464  N   TRP A  60      -0.788  16.844   9.711  1.00 88.75           N  
ATOM    465  CA  TRP A  60       0.025  16.469  10.859  1.00 88.75           C  
ATOM    466  C   TRP A  60      -0.127  14.977  11.172  1.00 88.75           C  
ATOM    467  CB  TRP A  60      -0.361  17.297  12.086  1.00 88.75           C  
ATOM    468  O   TRP A  60       0.816  14.336  11.641  1.00 88.75           O  
ATOM    469  CG  TRP A  60       0.297  18.641  12.141  1.00 88.75           C  
ATOM    470  CD1 TRP A  60      -0.275  19.844  11.859  1.00 88.75           C  
ATOM    471  CD2 TRP A  60       1.655  18.922  12.500  1.00 88.75           C  
ATOM    472  CE2 TRP A  60       1.838  20.312  12.414  1.00 88.75           C  
ATOM    473  CE3 TRP A  60       2.736  18.109  12.891  1.00 88.75           C  
ATOM    474  NE1 TRP A  60       0.646  20.859  12.016  1.00 88.75           N  
ATOM    475  CH2 TRP A  60       4.102  20.125  13.078  1.00 88.75           C  
ATOM    476  CZ2 TRP A  60       3.061  20.922  12.703  1.00 88.75           C  
ATOM    477  CZ3 TRP A  60       3.951  18.719  13.172  1.00 88.75           C  
ATOM    478  N   VAL A  61      -1.377  14.445  10.953  1.00 88.50           N  
ATOM    479  CA  VAL A  61      -1.562  13.000  11.055  1.00 88.50           C  
ATOM    480  C   VAL A  61      -0.673  12.297  10.031  1.00 88.50           C  
ATOM    481  CB  VAL A  61      -3.041  12.609  10.836  1.00 88.50           C  
ATOM    482  O   VAL A  61      -0.018  11.305  10.359  1.00 88.50           O  
ATOM    483  CG1 VAL A  61      -3.193  11.086  10.820  1.00 88.50           C  
ATOM    484  CG2 VAL A  61      -3.922  13.227  11.922  1.00 88.50           C  
ATOM    485  N   SER A  62      -0.576  12.766   8.844  1.00 85.56           N  
ATOM    486  CA  SER A  62       0.275  12.250   7.777  1.00 85.56           C  
ATOM    487  C   SER A  62       1.752  12.406   8.125  1.00 85.56           C  
ATOM    488  CB  SER A  62      -0.024  12.969   6.461  1.00 85.56           C  
ATOM    489  O   SER A  62       2.555  11.508   7.859  1.00 85.56           O  
ATOM    490  OG  SER A  62      -1.325  12.648   5.996  1.00 85.56           O  
ATOM    491  N   ARG A  63       2.104  13.531   8.719  1.00 87.19           N  
ATOM    492  CA  ARG A  63       3.475  13.773   9.148  1.00 87.19           C  
ATOM    493  C   ARG A  63       3.914  12.750  10.195  1.00 87.19           C  
ATOM    494  CB  ARG A  63       3.617  15.188   9.719  1.00 87.19           C  
ATOM    495  O   ARG A  63       5.059  12.297  10.180  1.00 87.19           O  
ATOM    496  CG  ARG A  63       5.035  15.547  10.148  1.00 87.19           C  
ATOM    497  CD  ARG A  63       5.949  15.750   8.945  1.00 87.19           C  
ATOM    498  NE  ARG A  63       7.277  16.203   9.359  1.00 87.19           N  
ATOM    499  NH1 ARG A  63       8.156  16.219   7.223  1.00 87.19           N  
ATOM    500  NH2 ARG A  63       9.461  16.828   9.008  1.00 87.19           N  
ATOM    501  CZ  ARG A  63       8.297  16.422   8.523  1.00 87.19           C  
ATOM    502  N   TYR A  64       3.045  12.438  11.141  1.00 90.69           N  
ATOM    503  CA  TYR A  64       3.311  11.391  12.125  1.00 90.69           C  
ATOM    504  C   TYR A  64       3.688  10.086  11.445  1.00 90.69           C  
ATOM    505  CB  TYR A  64       2.092  11.180  13.031  1.00 90.69           C  
ATOM    506  O   TYR A  64       4.668   9.438  11.820  1.00 90.69           O  
ATOM    507  CG  TYR A  64       2.182   9.945  13.891  1.00 90.69           C  
ATOM    508  CD1 TYR A  64       1.457   8.797  13.578  1.00 90.69           C  
ATOM    509  CD2 TYR A  64       2.992   9.930  15.023  1.00 90.69           C  
ATOM    510  CE1 TYR A  64       1.536   7.660  14.375  1.00 90.69           C  
ATOM    511  CE2 TYR A  64       3.078   8.797  15.828  1.00 90.69           C  
ATOM    512  OH  TYR A  64       2.430   6.543  16.281  1.00 90.69           O  
ATOM    513  CZ  TYR A  64       2.348   7.668  15.492  1.00 90.69           C  
ATOM    514  N   LEU A  65       2.898   9.656  10.414  1.00 89.81           N  
ATOM    515  CA  LEU A  65       3.143   8.438   9.664  1.00 89.81           C  
ATOM    516  C   LEU A  65       4.457   8.523   8.898  1.00 89.81           C  
ATOM    517  CB  LEU A  65       1.987   8.156   8.695  1.00 89.81           C  
ATOM    518  O   LEU A  65       5.258   7.586   8.922  1.00 89.81           O  
ATOM    519  CG  LEU A  65       0.679   7.676   9.320  1.00 89.81           C  
ATOM    520  CD1 LEU A  65      -0.436   7.668   8.281  1.00 89.81           C  
ATOM    521  CD2 LEU A  65       0.857   6.289   9.930  1.00 89.81           C  
ATOM    522  N   PHE A  66       4.801   9.625   8.336  1.00 88.38           N  
ATOM    523  CA  PHE A  66       5.984   9.844   7.512  1.00 88.38           C  
ATOM    524  C   PHE A  66       7.242   9.867   8.367  1.00 88.38           C  
ATOM    525  CB  PHE A  66       5.859  11.148   6.727  1.00 88.38           C  
ATOM    526  O   PHE A  66       8.258   9.266   8.008  1.00 88.38           O  
ATOM    527  CG  PHE A  66       5.125  11.008   5.418  1.00 88.38           C  
ATOM    528  CD1 PHE A  66       5.805  11.078   4.211  1.00 88.38           C  
ATOM    529  CD2 PHE A  66       3.752  10.789   5.402  1.00 88.38           C  
ATOM    530  CE1 PHE A  66       5.129  10.945   3.000  1.00 88.38           C  
ATOM    531  CE2 PHE A  66       3.070  10.656   4.195  1.00 88.38           C  
ATOM    532  CZ  PHE A  66       3.760  10.734   2.996  1.00 88.38           C  
ATOM    533  N   ASP A  67       7.148  10.469   9.500  1.00 88.94           N  
ATOM    534  CA  ASP A  67       8.281  10.492  10.414  1.00 88.94           C  
ATOM    535  C   ASP A  67       8.578   9.094  10.961  1.00 88.94           C  
ATOM    536  CB  ASP A  67       8.023  11.461  11.570  1.00 88.94           C  
ATOM    537  O   ASP A  67       9.742   8.727  11.156  1.00 88.94           O  
ATOM    538  CG  ASP A  67       8.141  12.914  11.156  1.00 88.94           C  
ATOM    539  OD1 ASP A  67       8.609  13.195  10.031  1.00 88.94           O  
ATOM    540  OD2 ASP A  67       7.758  13.797  11.961  1.00 88.94           O  
ATOM    541  N   GLY A  68       7.520   8.344  11.148  1.00 89.69           N  
ATOM    542  CA  GLY A  68       7.652   6.992  11.656  1.00 89.69           C  
ATOM    543  C   GLY A  68       8.188   6.016  10.617  1.00 89.69           C  
ATOM    544  O   GLY A  68       8.758   4.984  10.969  1.00 89.69           O  
ATOM    545  N   LEU A  69       8.125   6.391   9.352  1.00 92.19           N  
ATOM    546  CA  LEU A  69       8.438   5.430   8.297  1.00 92.19           C  
ATOM    547  C   LEU A  69       9.641   5.891   7.484  1.00 92.19           C  
ATOM    548  CB  LEU A  69       7.230   5.230   7.375  1.00 92.19           C  
ATOM    549  O   LEU A  69      10.102   5.176   6.590  1.00 92.19           O  
ATOM    550  CG  LEU A  69       6.008   4.551   7.996  1.00 92.19           C  
ATOM    551  CD1 LEU A  69       4.824   4.617   7.039  1.00 92.19           C  
ATOM    552  CD2 LEU A  69       6.328   3.104   8.359  1.00 92.19           C  
ATOM    553  N   ARG A  70      10.188   6.980   7.711  1.00 89.44           N  
ATOM    554  CA  ARG A  70      11.258   7.613   6.953  1.00 89.44           C  
ATOM    555  C   ARG A  70      12.516   6.754   6.961  1.00 89.44           C  
ATOM    556  CB  ARG A  70      11.570   9.000   7.516  1.00 89.44           C  
ATOM    557  O   ARG A  70      13.312   6.797   6.023  1.00 89.44           O  
ATOM    558  CG  ARG A  70      12.586   9.789   6.695  1.00 89.44           C  
ATOM    559  CD  ARG A  70      12.672  11.234   7.145  1.00 89.44           C  
ATOM    560  NE  ARG A  70      11.516  12.008   6.695  1.00 89.44           N  
ATOM    561  NH1 ARG A  70      11.992  13.867   7.984  1.00 89.44           N  
ATOM    562  NH2 ARG A  70      10.141  13.852   6.633  1.00 89.44           N  
ATOM    563  CZ  ARG A  70      11.219  13.242   7.105  1.00 89.44           C  
ATOM    564  N   LYS A  71      12.688   5.902   7.992  1.00 92.00           N  
ATOM    565  CA  LYS A  71      13.867   5.051   8.102  1.00 92.00           C  
ATOM    566  C   LYS A  71      13.508   3.584   7.863  1.00 92.00           C  
ATOM    567  CB  LYS A  71      14.516   5.215   9.477  1.00 92.00           C  
ATOM    568  O   LYS A  71      14.281   2.689   8.211  1.00 92.00           O  
ATOM    569  CG  LYS A  71      15.117   6.594   9.719  1.00 92.00           C  
ATOM    570  CD  LYS A  71      15.945   6.629  10.992  1.00 92.00           C  
ATOM    571  CE  LYS A  71      16.641   7.973  11.172  1.00 92.00           C  
ATOM    572  NZ  LYS A  71      17.453   8.016  12.422  1.00 92.00           N  
ATOM    573  N   ALA A  72      12.328   3.420   7.254  1.00 93.81           N  
ATOM    574  CA  ALA A  72      11.852   2.043   7.168  1.00 93.81           C  
ATOM    575  C   ALA A  72      11.727   1.595   5.715  1.00 93.81           C  
ATOM    576  CB  ALA A  72      10.508   1.897   7.887  1.00 93.81           C  
ATOM    577  O   ALA A  72      11.062   0.598   5.422  1.00 93.81           O  
ATOM    578  N   PRO A  73      12.219   2.367   4.754  1.00 94.56           N  
ATOM    579  CA  PRO A  73      12.078   1.877   3.383  1.00 94.56           C  
ATOM    580  C   PRO A  73      12.828   0.564   3.146  1.00 94.56           C  
ATOM    581  CB  PRO A  73      12.680   3.006   2.541  1.00 94.56           C  
ATOM    582  O   PRO A  73      13.906   0.354   3.705  1.00 94.56           O  
ATOM    583  CG  PRO A  73      12.633   4.211   3.426  1.00 94.56           C  
ATOM    584  CD  PRO A  73      12.742   3.758   4.852  1.00 94.56           C  
ATOM    585  N   PRO A  74      12.289  -0.401   2.301  1.00 94.69           N  
ATOM    586  CA  PRO A  74      12.961  -1.622   1.856  1.00 94.69           C  
ATOM    587  C   PRO A  74      14.055  -1.350   0.823  1.00 94.69           C  
ATOM    588  CB  PRO A  74      11.828  -2.451   1.248  1.00 94.69           C  
ATOM    589  O   PRO A  74      13.828  -1.534  -0.376  1.00 94.69           O  
ATOM    590  CG  PRO A  74      10.859  -1.442   0.723  1.00 94.69           C  
ATOM    591  CD  PRO A  74      10.906  -0.229   1.606  1.00 94.69           C  
ATOM    592  N   LEU A  75      15.266  -0.860   1.283  1.00 94.81           N  
ATOM    593  CA  LEU A  75      16.344  -0.267   0.499  1.00 94.81           C  
ATOM    594  C   LEU A  75      16.859  -1.254  -0.542  1.00 94.81           C  
ATOM    595  CB  LEU A  75      17.484   0.181   1.412  1.00 94.81           C  
ATOM    596  O   LEU A  75      17.062  -0.888  -1.701  1.00 94.81           O  
ATOM    597  CG  LEU A  75      17.156   1.274   2.428  1.00 94.81           C  
ATOM    598  CD1 LEU A  75      18.359   1.542   3.330  1.00 94.81           C  
ATOM    599  CD2 LEU A  75      16.719   2.551   1.717  1.00 94.81           C  
ATOM    600  N   LYS A  76      17.031  -2.496  -0.154  1.00 95.88           N  
ATOM    601  CA  LYS A  76      17.578  -3.512  -1.051  1.00 95.88           C  
ATOM    602  C   LYS A  76      16.609  -3.789  -2.207  1.00 95.88           C  
ATOM    603  CB  LYS A  76      17.859  -4.805  -0.286  1.00 95.88           C  
ATOM    604  O   LYS A  76      17.031  -3.816  -3.369  1.00 95.88           O  
ATOM    605  CG  LYS A  76      18.500  -5.895  -1.131  1.00 95.88           C  
ATOM    606  CD  LYS A  76      18.781  -7.148  -0.312  1.00 95.88           C  
ATOM    607  CE  LYS A  76      19.328  -8.273  -1.179  1.00 95.88           C  
ATOM    608  NZ  LYS A  76      19.609  -9.500  -0.378  1.00 95.88           N  
ATOM    609  N   GLU A  77      15.352  -4.070  -1.911  1.00 96.44           N  
ATOM    610  CA  GLU A  77      14.336  -4.371  -2.914  1.00 96.44           C  
ATOM    611  C   GLU A  77      14.094  -3.178  -3.836  1.00 96.44           C  
ATOM    612  CB  GLU A  77      13.023  -4.785  -2.242  1.00 96.44           C  
ATOM    613  O   GLU A  77      13.898  -3.348  -5.043  1.00 96.44           O  
ATOM    614  CG  GLU A  77      13.078  -6.160  -1.589  1.00 96.44           C  
ATOM    615  CD  GLU A  77      13.922  -6.191  -0.327  1.00 96.44           C  
ATOM    616  OE1 GLU A  77      14.430  -7.277   0.035  1.00 96.44           O  
ATOM    617  OE2 GLU A  77      14.078  -5.125   0.306  1.00 96.44           O  
ATOM    618  N   GLN A  78      14.102  -1.975  -3.295  1.00 95.06           N  
ATOM    619  CA  GLN A  78      13.938  -0.771  -4.105  1.00 95.06           C  
ATOM    620  C   GLN A  78      15.125  -0.578  -5.047  1.00 95.06           C  
ATOM    621  CB  GLN A  78      13.773   0.459  -3.209  1.00 95.06           C  
ATOM    622  O   GLN A  78      14.945  -0.166  -6.195  1.00 95.06           O  
ATOM    623  CG  GLN A  78      12.383   0.607  -2.617  1.00 95.06           C  
ATOM    624  CD  GLN A  78      12.172   1.946  -1.937  1.00 95.06           C  
ATOM    625  NE2 GLN A  78      11.891   1.914  -0.639  1.00 95.06           N  
ATOM    626  OE1 GLN A  78      12.266   3.002  -2.570  1.00 95.06           O  
ATOM    627  N   ALA A  79      16.375  -0.874  -4.590  1.00 96.50           N  
ATOM    628  CA  ALA A  79      17.562  -0.824  -5.438  1.00 96.50           C  
ATOM    629  C   ALA A  79      17.469  -1.813  -6.594  1.00 96.50           C  
ATOM    630  CB  ALA A  79      18.828  -1.108  -4.613  1.00 96.50           C  
ATOM    631  O   ALA A  79      17.828  -1.496  -7.730  1.00 96.50           O  
ATOM    632  N   TRP A  80      16.891  -2.936  -6.301  1.00 96.44           N  
ATOM    633  CA  TRP A  80      16.703  -3.955  -7.324  1.00 96.44           C  
ATOM    634  C   TRP A  80      15.703  -3.482  -8.383  1.00 96.44           C  
ATOM    635  CB  TRP A  80      16.203  -5.262  -6.695  1.00 96.44           C  
ATOM    636  O   TRP A  80      15.961  -3.590  -9.578  1.00 96.44           O  
ATOM    637  CG  TRP A  80      15.984  -6.367  -7.684  1.00 96.44           C  
ATOM    638  CD1 TRP A  80      14.789  -6.883  -8.086  1.00 96.44           C  
ATOM    639  CD2 TRP A  80      17.000  -7.098  -8.391  1.00 96.44           C  
ATOM    640  CE2 TRP A  80      16.328  -8.039  -9.203  1.00 96.44           C  
ATOM    641  CE3 TRP A  80      18.391  -7.043  -8.414  1.00 96.44           C  
ATOM    642  NE1 TRP A  80      14.984  -7.891  -9.000  1.00 96.44           N  
ATOM    643  CH2 TRP A  80      18.391  -8.852 -10.039  1.00 96.44           C  
ATOM    644  CZ2 TRP A  80      17.031  -8.930 -10.039  1.00 96.44           C  
ATOM    645  CZ3 TRP A  80      19.078  -7.926  -9.242  1.00 96.44           C  
ATOM    646  N   LEU A  81      14.562  -2.936  -7.969  1.00 96.12           N  
ATOM    647  CA  LEU A  81      13.477  -2.525  -8.852  1.00 96.12           C  
ATOM    648  C   LEU A  81      13.875  -1.315  -9.688  1.00 96.12           C  
ATOM    649  CB  LEU A  81      12.219  -2.203  -8.031  1.00 96.12           C  
ATOM    650  O   LEU A  81      13.352  -1.113 -10.781  1.00 96.12           O  
ATOM    651  CG  LEU A  81      11.539  -3.383  -7.332  1.00 96.12           C  
ATOM    652  CD1 LEU A  81      10.477  -2.883  -6.363  1.00 96.12           C  
ATOM    653  CD2 LEU A  81      10.938  -4.336  -8.359  1.00 96.12           C  
ATOM    654  N   MET A  82      14.797  -0.477  -9.219  1.00 95.75           N  
ATOM    655  CA  MET A  82      15.172   0.780  -9.867  1.00 95.75           C  
ATOM    656  C   MET A  82      16.406   0.599 -10.742  1.00 95.75           C  
ATOM    657  CB  MET A  82      15.422   1.865  -8.820  1.00 95.75           C  
ATOM    658  O   MET A  82      16.750   1.484 -11.523  1.00 95.75           O  
ATOM    659  CG  MET A  82      14.180   2.281  -8.047  1.00 95.75           C  
ATOM    660  SD  MET A  82      14.500   3.676  -6.902  1.00 95.75           S  
ATOM    661  CE  MET A  82      15.672   2.893  -5.762  1.00 95.75           C  
ATOM    662  N   ASN A  83      17.062  -0.554 -10.648  1.00 95.06           N  
ATOM    663  CA  ASN A  83      18.344  -0.668 -11.359  1.00 95.06           C  
ATOM    664  C   ASN A  83      18.125  -0.733 -12.875  1.00 95.06           C  
ATOM    665  CB  ASN A  83      19.109  -1.895 -10.875  1.00 95.06           C  
ATOM    666  O   ASN A  83      17.094  -1.193 -13.344  1.00 95.06           O  
ATOM    667  CG  ASN A  83      18.531  -3.195 -11.398  1.00 95.06           C  
ATOM    668  ND2 ASN A  83      17.562  -3.742 -10.680  1.00 95.06           N  
ATOM    669  OD1 ASN A  83      18.969  -3.705 -12.438  1.00 95.06           O  
ATOM    670  N   SER A  84      19.125  -0.282 -13.672  1.00 95.00           N  
ATOM    671  CA  SER A  84      19.016  -0.065 -15.117  1.00 95.00           C  
ATOM    672  C   SER A  84      18.703  -1.364 -15.852  1.00 95.00           C  
ATOM    673  CB  SER A  84      20.312   0.539 -15.664  1.00 95.00           C  
ATOM    674  O   SER A  84      17.938  -1.370 -16.812  1.00 95.00           O  
ATOM    675  OG  SER A  84      21.406  -0.337 -15.445  1.00 95.00           O  
ATOM    676  N   ALA A  85      19.281  -2.479 -15.422  1.00 94.81           N  
ATOM    677  CA  ALA A  85      19.047  -3.773 -16.062  1.00 94.81           C  
ATOM    678  C   ALA A  85      17.578  -4.172 -15.969  1.00 94.81           C  
ATOM    679  CB  ALA A  85      19.938  -4.844 -15.422  1.00 94.81           C  
ATOM    680  O   ALA A  85      16.969  -4.551 -16.969  1.00 94.81           O  
ATOM    681  N   LEU A  86      16.969  -4.117 -14.797  1.00 95.12           N  
ATOM    682  CA  LEU A  86      15.578  -4.477 -14.602  1.00 95.12           C  
ATOM    683  C   LEU A  86      14.656  -3.492 -15.312  1.00 95.12           C  
ATOM    684  CB  LEU A  86      15.234  -4.520 -13.109  1.00 95.12           C  
ATOM    685  O   LEU A  86      13.664  -3.893 -15.922  1.00 95.12           O  
ATOM    686  CG  LEU A  86      13.906  -5.168 -12.734  1.00 95.12           C  
ATOM    687  CD1 LEU A  86      14.109  -6.641 -12.383  1.00 95.12           C  
ATOM    688  CD2 LEU A  86      13.250  -4.422 -11.570  1.00 95.12           C  
ATOM    689  N   PHE A  87      14.945  -2.232 -15.164  1.00 96.88           N  
ATOM    690  CA  PHE A  87      14.172  -1.199 -15.844  1.00 96.88           C  
ATOM    691  C   PHE A  87      14.086  -1.483 -17.344  1.00 96.88           C  
ATOM    692  CB  PHE A  87      14.789   0.182 -15.609  1.00 96.88           C  
ATOM    693  O   PHE A  87      12.992  -1.488 -17.922  1.00 96.88           O  
ATOM    694  CG  PHE A  87      14.156   1.278 -16.422  1.00 96.88           C  
ATOM    695  CD1 PHE A  87      14.680   1.633 -17.656  1.00 96.88           C  
ATOM    696  CD2 PHE A  87      13.039   1.955 -15.953  1.00 96.88           C  
ATOM    697  CE1 PHE A  87      14.094   2.648 -18.422  1.00 96.88           C  
ATOM    698  CE2 PHE A  87      12.453   2.971 -16.703  1.00 96.88           C  
ATOM    699  CZ  PHE A  87      12.984   3.316 -17.938  1.00 96.88           C  
ATOM    700  N   GLU A  88      15.203  -1.657 -18.016  1.00 96.50           N  
ATOM    701  CA  GLU A  88      15.281  -1.893 -19.453  1.00 96.50           C  
ATOM    702  C   GLU A  88      14.500  -3.141 -19.859  1.00 96.50           C  
ATOM    703  CB  GLU A  88      16.734  -2.020 -19.906  1.00 96.50           C  
ATOM    704  O   GLU A  88      13.781  -3.139 -20.859  1.00 96.50           O  
ATOM    705  CG  GLU A  88      17.516  -0.711 -19.859  1.00 96.50           C  
ATOM    706  CD  GLU A  88      19.000  -0.882 -20.141  1.00 96.50           C  
ATOM    707  OE1 GLU A  88      19.734   0.125 -20.109  1.00 96.50           O  
ATOM    708  OE2 GLU A  88      19.422  -2.031 -20.391  1.00 96.50           O  
ATOM    709  N   ARG A  89      14.680  -4.121 -19.109  1.00 96.31           N  
ATOM    710  CA  ARG A  89      13.945  -5.355 -19.359  1.00 96.31           C  
ATOM    711  C   ARG A  89      12.438  -5.125 -19.281  1.00 96.31           C  
ATOM    712  CB  ARG A  89      14.359  -6.438 -18.359  1.00 96.31           C  
ATOM    713  O   ARG A  89      11.680  -5.621 -20.109  1.00 96.31           O  
ATOM    714  CG  ARG A  89      13.758  -7.805 -18.641  1.00 96.31           C  
ATOM    715  CD  ARG A  89      14.273  -8.859 -17.672  1.00 96.31           C  
ATOM    716  NE  ARG A  89      13.547 -10.117 -17.797  1.00 96.31           N  
ATOM    717  NH1 ARG A  89      14.484 -11.102 -15.938  1.00 96.31           N  
ATOM    718  NH2 ARG A  89      12.953 -12.250 -17.203  1.00 96.31           N  
ATOM    719  CZ  ARG A  89      13.656 -11.156 -16.984  1.00 96.31           C  
ATOM    720  N   ALA A  90      11.961  -4.434 -18.219  1.00 97.38           N  
ATOM    721  CA  ALA A  90      10.547  -4.125 -18.031  1.00 97.38           C  
ATOM    722  C   ALA A  90       9.992  -3.336 -19.219  1.00 97.38           C  
ATOM    723  CB  ALA A  90      10.344  -3.348 -16.734  1.00 97.38           C  
ATOM    724  O   ALA A  90       8.898  -3.629 -19.703  1.00 97.38           O  
ATOM    725  N   MET A  91      10.703  -2.326 -19.688  1.00 97.62           N  
ATOM    726  CA  MET A  91      10.242  -1.504 -20.812  1.00 97.62           C  
ATOM    727  C   MET A  91      10.141  -2.328 -22.094  1.00 97.62           C  
ATOM    728  CB  MET A  91      11.188  -0.320 -21.031  1.00 97.62           C  
ATOM    729  O   MET A  91       9.211  -2.158 -22.875  1.00 97.62           O  
ATOM    730  CG  MET A  91      11.180   0.689 -19.891  1.00 97.62           C  
ATOM    731  SD  MET A  91       9.508   1.383 -19.578  1.00 97.62           S  
ATOM    732  CE  MET A  91       9.023   0.425 -18.109  1.00 97.62           C  
ATOM    733  N   ILE A  92      11.125  -3.230 -22.344  1.00 97.25           N  
ATOM    734  CA  ILE A  92      11.102  -4.109 -23.516  1.00 97.25           C  
ATOM    735  C   ILE A  92       9.875  -5.016 -23.453  1.00 97.25           C  
ATOM    736  CB  ILE A  92      12.391  -4.957 -23.609  1.00 97.25           C  
ATOM    737  O   ILE A  92       9.164  -5.176 -24.453  1.00 97.25           O  
ATOM    738  CG1 ILE A  92      13.586  -4.070 -23.969  1.00 97.25           C  
ATOM    739  CG2 ILE A  92      12.219  -6.090 -24.625  1.00 97.25           C  
ATOM    740  CD1 ILE A  92      14.938  -4.758 -23.812  1.00 97.25           C  
ATOM    741  N   LEU A  93       9.656  -5.566 -22.328  1.00 97.62           N  
ATOM    742  CA  LEU A  93       8.523  -6.461 -22.109  1.00 97.62           C  
ATOM    743  C   LEU A  93       7.207  -5.734 -22.375  1.00 97.62           C  
ATOM    744  CB  LEU A  93       8.539  -7.027 -20.688  1.00 97.62           C  
ATOM    745  O   LEU A  93       6.332  -6.254 -23.062  1.00 97.62           O  
ATOM    746  CG  LEU A  93       7.355  -7.906 -20.297  1.00 97.62           C  
ATOM    747  CD1 LEU A  93       7.340  -9.180 -21.141  1.00 97.62           C  
ATOM    748  CD2 LEU A  93       7.402  -8.242 -18.812  1.00 97.62           C  
ATOM    749  N   MET A  94       7.055  -4.660 -21.766  1.00 97.69           N  
ATOM    750  CA  MET A  94       5.816  -3.898 -21.906  1.00 97.69           C  
ATOM    751  C   MET A  94       5.594  -3.488 -23.359  1.00 97.69           C  
ATOM    752  CB  MET A  94       5.844  -2.658 -21.016  1.00 97.69           C  
ATOM    753  O   MET A  94       4.465  -3.516 -23.844  1.00 97.69           O  
ATOM    754  CG  MET A  94       5.734  -2.971 -19.531  1.00 97.69           C  
ATOM    755  SD  MET A  94       5.602  -1.456 -18.500  1.00 97.69           S  
ATOM    756  CE  MET A  94       5.484  -2.201 -16.844  1.00 97.69           C  
ATOM    757  N   GLY A  95       6.680  -3.080 -24.062  1.00 97.31           N  
ATOM    758  CA  GLY A  95       6.594  -2.807 -25.484  1.00 97.31           C  
ATOM    759  C   GLY A  95       6.125  -4.000 -26.297  1.00 97.31           C  
ATOM    760  O   GLY A  95       5.293  -3.857 -27.188  1.00 97.31           O  
ATOM    761  N   ALA A  96       6.629  -5.133 -25.984  1.00 97.50           N  
ATOM    762  CA  ALA A  96       6.242  -6.367 -26.656  1.00 97.50           C  
ATOM    763  C   ALA A  96       4.770  -6.691 -26.422  1.00 97.50           C  
ATOM    764  CB  ALA A  96       7.121  -7.527 -26.203  1.00 97.50           C  
ATOM    765  O   ALA A  96       4.059  -7.105 -27.328  1.00 97.50           O  
ATOM    766  N   GLU A  97       4.309  -6.496 -25.125  1.00 97.81           N  
ATOM    767  CA  GLU A  97       2.922  -6.777 -24.766  1.00 97.81           C  
ATOM    768  C   GLU A  97       1.963  -5.820 -25.469  1.00 97.81           C  
ATOM    769  CB  GLU A  97       2.732  -6.688 -23.250  1.00 97.81           C  
ATOM    770  O   GLU A  97       0.870  -6.215 -25.875  1.00 97.81           O  
ATOM    771  CG  GLU A  97       3.359  -7.848 -22.484  1.00 97.81           C  
ATOM    772  CD  GLU A  97       2.809  -9.203 -22.891  1.00 97.81           C  
ATOM    773  OE1 GLU A  97       3.607 -10.109 -23.219  1.00 97.81           O  
ATOM    774  OE2 GLU A  97       1.567  -9.367 -22.875  1.00 97.81           O  
ATOM    775  N   GLU A  98       2.322  -4.594 -25.531  1.00 96.81           N  
ATOM    776  CA  GLU A  98       1.495  -3.604 -26.219  1.00 96.81           C  
ATOM    777  C   GLU A  98       1.319  -3.951 -27.688  1.00 96.81           C  
ATOM    778  CB  GLU A  98       2.102  -2.207 -26.062  1.00 96.81           C  
ATOM    779  O   GLU A  98       0.287  -3.643 -28.281  1.00 96.81           O  
ATOM    780  CG  GLU A  98       1.251  -1.101 -26.672  1.00 96.81           C  
ATOM    781  CD  GLU A  98       1.842   0.286 -26.484  1.00 96.81           C  
ATOM    782  OE1 GLU A  98       1.148   1.287 -26.766  1.00 96.81           O  
ATOM    783  OE2 GLU A  98       3.006   0.373 -26.031  1.00 96.81           O  
ATOM    784  N   ALA A  99       2.283  -4.551 -28.422  1.00 96.50           N  
ATOM    785  CA  ALA A  99       2.266  -4.902 -29.844  1.00 96.50           C  
ATOM    786  C   ALA A  99       1.321  -6.074 -30.094  1.00 96.50           C  
ATOM    787  CB  ALA A  99       3.674  -5.242 -30.312  1.00 96.50           C  
ATOM    788  O   ALA A  99       0.875  -6.281 -31.234  1.00 96.50           O  
ATOM    789  N   LYS A 100       0.927  -6.801 -29.031  1.00 97.12           N  
ATOM    790  CA  LYS A 100      -0.016  -7.914 -29.141  1.00 97.12           C  
ATOM    791  C   LYS A 100      -1.455  -7.426 -28.984  1.00 97.12           C  
ATOM    792  CB  LYS A 100       0.289  -8.969 -28.078  1.00 97.12           C  
ATOM    793  O   LYS A 100      -1.849  -6.938 -27.922  1.00 97.12           O  
ATOM    794  CG  LYS A 100       1.679  -9.578 -28.188  1.00 97.12           C  
ATOM    795  CD  LYS A 100       1.958 -10.555 -27.047  1.00 97.12           C  
ATOM    796  CE  LYS A 100       3.387 -11.078 -27.094  1.00 97.12           C  
ATOM    797  NZ  LYS A 100       3.703 -11.930 -25.922  1.00 97.12           N  
ATOM    798  N   PRO A 101      -2.303  -7.508 -30.031  1.00 93.31           N  
ATOM    799  CA  PRO A 101      -3.662  -6.965 -30.031  1.00 93.31           C  
ATOM    800  C   PRO A 101      -4.555  -7.605 -28.969  1.00 93.31           C  
ATOM    801  CB  PRO A 101      -4.172  -7.281 -31.438  1.00 93.31           C  
ATOM    802  O   PRO A 101      -5.430  -6.941 -28.406  1.00 93.31           O  
ATOM    803  CG  PRO A 101      -2.938  -7.375 -32.281  1.00 93.31           C  
ATOM    804  CD  PRO A 101      -1.821  -7.910 -31.422  1.00 93.31           C  
ATOM    805  N   GLU A 102      -4.289  -8.797 -28.516  1.00 93.88           N  
ATOM    806  CA  GLU A 102      -5.152  -9.508 -27.578  1.00 93.88           C  
ATOM    807  C   GLU A 102      -4.574  -9.484 -26.172  1.00 93.88           C  
ATOM    808  CB  GLU A 102      -5.359 -10.953 -28.031  1.00 93.88           C  
ATOM    809  O   GLU A 102      -5.125 -10.102 -25.250  1.00 93.88           O  
ATOM    810  CG  GLU A 102      -6.023 -11.086 -29.406  1.00 93.88           C  
ATOM    811  CD  GLU A 102      -7.441 -10.531 -29.438  1.00 93.88           C  
ATOM    812  OE1 GLU A 102      -7.980 -10.312 -30.531  1.00 93.88           O  
ATOM    813  OE2 GLU A 102      -8.016 -10.320 -28.344  1.00 93.88           O  
ATOM    814  N   SER A 103      -3.420  -8.805 -26.016  1.00 97.25           N  
ATOM    815  CA  SER A 103      -2.781  -8.820 -24.703  1.00 97.25           C  
ATOM    816  C   SER A 103      -3.586  -8.016 -23.688  1.00 97.25           C  
ATOM    817  CB  SER A 103      -1.359  -8.266 -24.797  1.00 97.25           C  
ATOM    818  O   SER A 103      -4.223  -7.020 -24.047  1.00 97.25           O  
ATOM    819  OG  SER A 103      -1.375  -6.848 -24.875  1.00 97.25           O  
ATOM    820  N   ALA A 104      -3.637  -8.469 -22.406  1.00 96.81           N  
ATOM    821  CA  ALA A 104      -4.266  -7.781 -21.281  1.00 96.81           C  
ATOM    822  C   ALA A 104      -3.658  -6.395 -21.078  1.00 96.81           C  
ATOM    823  CB  ALA A 104      -4.125  -8.609 -20.000  1.00 96.81           C  
ATOM    824  O   ALA A 104      -4.367  -5.441 -20.750  1.00 96.81           O  
ATOM    825  N   PHE A 105      -2.371  -6.281 -21.297  1.00 97.62           N  
ATOM    826  CA  PHE A 105      -1.656  -5.016 -21.203  1.00 97.62           C  
ATOM    827  C   PHE A 105      -2.186  -4.012 -22.219  1.00 97.62           C  
ATOM    828  CB  PHE A 105      -0.153  -5.227 -21.406  1.00 97.62           C  
ATOM    829  O   PHE A 105      -2.469  -2.861 -21.875  1.00 97.62           O  
ATOM    830  CG  PHE A 105       0.662  -3.971 -21.250  1.00 97.62           C  
ATOM    831  CD1 PHE A 105       0.974  -3.195 -22.359  1.00 97.62           C  
ATOM    832  CD2 PHE A 105       1.116  -3.566 -20.000  1.00 97.62           C  
ATOM    833  CE1 PHE A 105       1.729  -2.033 -22.234  1.00 97.62           C  
ATOM    834  CE2 PHE A 105       1.870  -2.404 -19.859  1.00 97.62           C  
ATOM    835  CZ  PHE A 105       2.176  -1.640 -20.984  1.00 97.62           C  
ATOM    836  N   LYS A 106      -2.295  -4.387 -23.500  1.00 97.75           N  
ATOM    837  CA  LYS A 106      -2.840  -3.516 -24.547  1.00 97.75           C  
ATOM    838  C   LYS A 106      -4.262  -3.076 -24.203  1.00 97.75           C  
ATOM    839  CB  LYS A 106      -2.820  -4.219 -25.906  1.00 97.75           C  
ATOM    840  O   LYS A 106      -4.629  -1.921 -24.422  1.00 97.75           O  
ATOM    841  CG  LYS A 106      -3.447  -3.412 -27.031  1.00 97.75           C  
ATOM    842  CD  LYS A 106      -2.617  -2.178 -27.359  1.00 97.75           C  
ATOM    843  CE  LYS A 106      -3.178  -1.433 -28.562  1.00 97.75           C  
ATOM    844  NZ  LYS A 106      -2.377  -0.212 -28.875  1.00 97.75           N  
ATOM    845  N   TYR A 107      -5.043  -4.016 -23.688  1.00 96.94           N  
ATOM    846  CA  TYR A 107      -6.398  -3.713 -23.234  1.00 96.94           C  
ATOM    847  C   TYR A 107      -6.391  -2.576 -22.219  1.00 96.94           C  
ATOM    848  CB  TYR A 107      -7.055  -4.953 -22.641  1.00 96.94           C  
ATOM    849  O   TYR A 107      -7.172  -1.628 -22.344  1.00 96.94           O  
ATOM    850  CG  TYR A 107      -8.461  -4.719 -22.141  1.00 96.94           C  
ATOM    851  CD1 TYR A 107      -8.703  -4.227 -20.859  1.00 96.94           C  
ATOM    852  CD2 TYR A 107      -9.555  -4.988 -22.969  1.00 96.94           C  
ATOM    853  CE1 TYR A 107     -10.000  -4.008 -20.406  1.00 96.94           C  
ATOM    854  CE2 TYR A 107     -10.859  -4.777 -22.516  1.00 96.94           C  
ATOM    855  OH  TYR A 107     -12.352  -4.074 -20.797  1.00 96.94           O  
ATOM    856  CZ  TYR A 107     -11.070  -4.285 -21.250  1.00 96.94           C  
ATOM    857  N   LEU A 108      -5.570  -2.670 -21.172  1.00 95.94           N  
ATOM    858  CA  LEU A 108      -5.473  -1.663 -20.125  1.00 95.94           C  
ATOM    859  C   LEU A 108      -5.047  -0.316 -20.703  1.00 95.94           C  
ATOM    860  CB  LEU A 108      -4.477  -2.105 -19.047  1.00 95.94           C  
ATOM    861  O   LEU A 108      -5.602   0.723 -20.328  1.00 95.94           O  
ATOM    862  CG  LEU A 108      -4.781  -3.428 -18.344  1.00 95.94           C  
ATOM    863  CD1 LEU A 108      -3.725  -3.723 -17.281  1.00 95.94           C  
ATOM    864  CD2 LEU A 108      -6.176  -3.391 -17.719  1.00 95.94           C  
ATOM    865  N   MET A 109      -4.035  -0.292 -21.594  1.00 96.25           N  
ATOM    866  CA  MET A 109      -3.545   0.923 -22.250  1.00 96.25           C  
ATOM    867  C   MET A 109      -4.664   1.625 -23.000  1.00 96.25           C  
ATOM    868  CB  MET A 109      -2.389   0.599 -23.188  1.00 96.25           C  
ATOM    869  O   MET A 109      -4.797   2.848 -22.938  1.00 96.25           O  
ATOM    870  CG  MET A 109      -1.084   0.276 -22.484  1.00 96.25           C  
ATOM    871  SD  MET A 109      -0.422   1.708 -21.547  1.00 96.25           S  
ATOM    872  CE  MET A 109       0.071   2.787 -22.922  1.00 96.25           C  
ATOM    873  N   THR A 110      -5.465   0.873 -23.688  1.00 95.38           N  
ATOM    874  CA  THR A 110      -6.535   1.396 -24.531  1.00 95.38           C  
ATOM    875  C   THR A 110      -7.648   1.996 -23.672  1.00 95.38           C  
ATOM    876  CB  THR A 110      -7.117   0.297 -25.438  1.00 95.38           C  
ATOM    877  O   THR A 110      -8.305   2.957 -24.078  1.00 95.38           O  
ATOM    878  CG2 THR A 110      -8.242   0.844 -26.297  1.00 95.38           C  
ATOM    879  OG1 THR A 110      -6.082  -0.214 -26.281  1.00 95.38           O  
ATOM    880  N   HIS A 111      -7.820   1.481 -22.484  1.00 93.25           N  
ATOM    881  CA  HIS A 111      -8.961   1.849 -21.656  1.00 93.25           C  
ATOM    882  C   HIS A 111      -8.562   2.844 -20.562  1.00 93.25           C  
ATOM    883  CB  HIS A 111      -9.586   0.604 -21.016  1.00 93.25           C  
ATOM    884  O   HIS A 111      -9.406   3.312 -19.812  1.00 93.25           O  
ATOM    885  CG  HIS A 111     -10.398  -0.210 -21.969  1.00 93.25           C  
ATOM    886  CD2 HIS A 111     -11.742  -0.326 -22.125  1.00 93.25           C  
ATOM    887  ND1 HIS A 111      -9.836  -1.035 -22.922  1.00 93.25           N  
ATOM    888  CE1 HIS A 111     -10.797  -1.625 -23.609  1.00 93.25           C  
ATOM    889  NE2 HIS A 111     -11.961  -1.212 -23.141  1.00 93.25           N  
ATOM    890  N   TYR A 112      -7.293   3.203 -20.438  1.00 94.75           N  
ATOM    891  CA  TYR A 112      -6.770   4.094 -19.422  1.00 94.75           C  
ATOM    892  C   TYR A 112      -7.523   5.418 -19.406  1.00 94.75           C  
ATOM    893  CB  TYR A 112      -5.273   4.348 -19.625  1.00 94.75           C  
ATOM    894  O   TYR A 112      -7.984   5.871 -18.359  1.00 94.75           O  
ATOM    895  CG  TYR A 112      -4.605   5.051 -18.484  1.00 94.75           C  
ATOM    896  CD1 TYR A 112      -4.637   6.441 -18.375  1.00 94.75           C  
ATOM    897  CD2 TYR A 112      -3.938   4.328 -17.500  1.00 94.75           C  
ATOM    898  CE1 TYR A 112      -4.020   7.094 -17.312  1.00 94.75           C  
ATOM    899  CE2 TYR A 112      -3.316   4.973 -16.422  1.00 94.75           C  
ATOM    900  OH  TYR A 112      -2.748   6.992 -15.289  1.00 94.75           O  
ATOM    901  CZ  TYR A 112      -3.361   6.352 -16.344  1.00 94.75           C  
ATOM    902  N   ASP A 113      -7.727   6.074 -20.594  1.00 93.81           N  
ATOM    903  CA  ASP A 113      -8.266   7.422 -20.703  1.00 93.81           C  
ATOM    904  C   ASP A 113      -9.734   7.465 -20.297  1.00 93.81           C  
ATOM    905  CB  ASP A 113      -8.109   7.941 -22.141  1.00 93.81           C  
ATOM    906  O   ASP A 113     -10.250   8.516 -19.906  1.00 93.81           O  
ATOM    907  CG  ASP A 113      -6.672   8.297 -22.484  1.00 93.81           C  
ATOM    908  OD1 ASP A 113      -5.836   8.438 -21.562  1.00 93.81           O  
ATOM    909  OD2 ASP A 113      -6.371   8.445 -23.688  1.00 93.81           O  
ATOM    910  N   ARG A 114     -10.398   6.363 -20.250  1.00 92.38           N  
ATOM    911  CA  ARG A 114     -11.797   6.254 -19.844  1.00 92.38           C  
ATOM    912  C   ARG A 114     -11.969   6.637 -18.375  1.00 92.38           C  
ATOM    913  CB  ARG A 114     -12.312   4.832 -20.078  1.00 92.38           C  
ATOM    914  O   ARG A 114     -13.055   7.023 -17.953  1.00 92.38           O  
ATOM    915  CG  ARG A 114     -13.633   4.777 -20.828  1.00 92.38           C  
ATOM    916  CD  ARG A 114     -14.102   3.342 -21.047  1.00 92.38           C  
ATOM    917  NE  ARG A 114     -15.320   3.287 -21.828  1.00 92.38           N  
ATOM    918  NH1 ARG A 114     -15.383   0.980 -21.969  1.00 92.38           N  
ATOM    919  NH2 ARG A 114     -17.016   2.230 -22.969  1.00 92.38           N  
ATOM    920  CZ  ARG A 114     -15.906   2.166 -22.250  1.00 92.38           C  
ATOM    921  N   TYR A 115     -10.844   6.598 -17.656  1.00 91.38           N  
ATOM    922  CA  TYR A 115     -10.961   6.730 -16.203  1.00 91.38           C  
ATOM    923  C   TYR A 115     -10.328   8.031 -15.719  1.00 91.38           C  
ATOM    924  CB  TYR A 115     -10.305   5.535 -15.500  1.00 91.38           C  
ATOM    925  O   TYR A 115     -10.125   8.219 -14.516  1.00 91.38           O  
ATOM    926  CG  TYR A 115     -10.938   4.211 -15.836  1.00 91.38           C  
ATOM    927  CD1 TYR A 115     -12.180   3.855 -15.305  1.00 91.38           C  
ATOM    928  CD2 TYR A 115     -10.305   3.307 -16.688  1.00 91.38           C  
ATOM    929  CE1 TYR A 115     -12.766   2.633 -15.609  1.00 91.38           C  
ATOM    930  CE2 TYR A 115     -10.883   2.082 -16.984  1.00 91.38           C  
ATOM    931  OH  TYR A 115     -12.695   0.542 -16.750  1.00 91.38           O  
ATOM    932  CZ  TYR A 115     -12.117   1.754 -16.453  1.00 91.38           C  
ATOM    933  N   LEU A 116     -10.070   8.984 -16.609  1.00 90.88           N  
ATOM    934  CA  LEU A 116      -9.406  10.234 -16.266  1.00 90.88           C  
ATOM    935  C   LEU A 116     -10.398  11.234 -15.680  1.00 90.88           C  
ATOM    936  CB  LEU A 116      -8.711  10.828 -17.484  1.00 90.88           C  
ATOM    937  O   LEU A 116     -10.070  11.977 -14.750  1.00 90.88           O  
ATOM    938  CG  LEU A 116      -7.445  10.117 -17.969  1.00 90.88           C  
ATOM    939  CD1 LEU A 116      -6.816  10.875 -19.125  1.00 90.88           C  
ATOM    940  CD2 LEU A 116      -6.453   9.961 -16.812  1.00 90.88           C  
ATOM    941  N   PRO A 117     -11.617  11.250 -16.172  1.00 89.56           N  
ATOM    942  CA  PRO A 117     -12.570  12.242 -15.664  1.00 89.56           C  
ATOM    943  C   PRO A 117     -12.898  12.047 -14.180  1.00 89.56           C  
ATOM    944  CB  PRO A 117     -13.812  12.016 -16.531  1.00 89.56           C  
ATOM    945  O   PRO A 117     -12.750  10.938 -13.656  1.00 89.56           O  
ATOM    946  CG  PRO A 117     -13.297  11.375 -17.781  1.00 89.56           C  
ATOM    947  CD  PRO A 117     -12.133  10.492 -17.422  1.00 89.56           C  
ATOM    948  N   ALA A 118     -13.414  13.133 -13.500  1.00 78.25           N  
ATOM    949  CA  ALA A 118     -13.867  13.148 -12.109  1.00 78.25           C  
ATOM    950  C   ALA A 118     -15.047  12.203 -11.898  1.00 78.25           C  
ATOM    951  CB  ALA A 118     -14.242  14.570 -11.688  1.00 78.25           C  
ATOM    952  O   ALA A 118     -15.805  11.930 -12.836  1.00 78.25           O  
ATOM    953  N   GLN A 119     -15.023  11.258 -10.961  1.00 77.25           N  
ATOM    954  CA  GLN A 119     -16.094  10.359 -10.539  1.00 77.25           C  
ATOM    955  C   GLN A 119     -15.984   9.008 -11.242  1.00 77.25           C  
ATOM    956  CB  GLN A 119     -17.453  10.984 -10.805  1.00 77.25           C  
ATOM    957  O   GLN A 119     -16.953   8.250 -11.289  1.00 77.25           O  
ATOM    958  CG  GLN A 119     -17.719  12.258 -10.008  1.00 77.25           C  
ATOM    959  CD  GLN A 119     -19.078  12.852 -10.289  1.00 77.25           C  
ATOM    960  NE2 GLN A 119     -19.438  13.906  -9.555  1.00 77.25           N  
ATOM    961  OE1 GLN A 119     -19.828  12.375 -11.148  1.00 77.25           O  
ATOM    962  N   SER A 120     -14.930   8.891 -12.016  1.00 82.56           N  
ATOM    963  CA  SER A 120     -14.711   7.609 -12.680  1.00 82.56           C  
ATOM    964  C   SER A 120     -14.539   6.480 -11.664  1.00 82.56           C  
ATOM    965  CB  SER A 120     -13.477   7.680 -13.578  1.00 82.56           C  
ATOM    966  O   SER A 120     -13.984   6.688 -10.586  1.00 82.56           O  
ATOM    967  OG  SER A 120     -13.672   8.617 -14.633  1.00 82.56           O  
ATOM    968  N   ARG A 121     -15.117   5.445 -11.914  1.00 75.38           N  
ATOM    969  CA  ARG A 121     -15.016   4.227 -11.117  1.00 75.38           C  
ATOM    970  C   ARG A 121     -15.109   2.984 -12.000  1.00 75.38           C  
ATOM    971  CB  ARG A 121     -16.094   4.188 -10.047  1.00 75.38           C  
ATOM    972  O   ARG A 121     -15.562   3.062 -13.148  1.00 75.38           O  
ATOM    973  CG  ARG A 121     -17.516   4.078 -10.602  1.00 75.38           C  
ATOM    974  CD  ARG A 121     -18.547   4.035  -9.492  1.00 75.38           C  
ATOM    975  NE  ARG A 121     -19.906   3.838 -10.023  1.00 75.38           N  
ATOM    976  NH1 ARG A 121     -20.938   3.795  -7.957  1.00 75.38           N  
ATOM    977  NH2 ARG A 121     -22.172   3.551  -9.867  1.00 75.38           N  
ATOM    978  CZ  ARG A 121     -21.000   3.729  -9.281  1.00 75.38           C  
ATOM    979  N   SER A 122     -14.438   1.858 -11.539  1.00 73.50           N  
ATOM    980  CA  SER A 122     -14.586   0.638 -12.320  1.00 73.50           C  
ATOM    981  C   SER A 122     -15.547  -0.335 -11.648  1.00 73.50           C  
ATOM    982  CB  SER A 122     -13.234  -0.038 -12.531  1.00 73.50           C  
ATOM    983  O   SER A 122     -15.352  -0.714 -10.492  1.00 73.50           O  
ATOM    984  OG  SER A 122     -13.383  -1.267 -13.219  1.00 73.50           O  
ATOM    985  N   ASP A 123     -16.609  -0.641 -12.242  1.00 67.75           N  
ATOM    986  CA  ASP A 123     -17.500  -1.707 -11.805  1.00 67.75           C  
ATOM    987  C   ASP A 123     -17.453  -2.891 -12.766  1.00 67.75           C  
ATOM    988  CB  ASP A 123     -18.938  -1.185 -11.672  1.00 67.75           C  
ATOM    989  O   ASP A 123     -18.297  -3.783 -12.703  1.00 67.75           O  
ATOM    990  CG  ASP A 123     -19.438  -0.533 -12.945  1.00 67.75           C  
ATOM    991  OD1 ASP A 123     -18.656  -0.381 -13.914  1.00 67.75           O  
ATOM    992  OD2 ASP A 123     -20.641  -0.165 -12.984  1.00 67.75           O  
ATOM    993  N   ASP A 124     -16.438  -2.805 -13.664  1.00 73.50           N  
ATOM    994  CA  ASP A 124     -16.312  -3.789 -14.734  1.00 73.50           C  
ATOM    995  C   ASP A 124     -15.359  -4.914 -14.344  1.00 73.50           C  
ATOM    996  CB  ASP A 124     -15.844  -3.123 -16.031  1.00 73.50           C  
ATOM    997  O   ASP A 124     -14.148  -4.699 -14.242  1.00 73.50           O  
ATOM    998  CG  ASP A 124     -15.914  -4.043 -17.234  1.00 73.50           C  
ATOM    999  OD1 ASP A 124     -16.078  -5.270 -17.062  1.00 73.50           O  
ATOM   1000  OD2 ASP A 124     -15.812  -3.539 -18.375  1.00 73.50           O  
ATOM   1001  N   ALA A 125     -15.852  -6.086 -14.125  1.00 72.94           N  
ATOM   1002  CA  ALA A 125     -15.102  -7.273 -13.711  1.00 72.94           C  
ATOM   1003  C   ALA A 125     -14.047  -7.645 -14.742  1.00 72.94           C  
ATOM   1004  CB  ALA A 125     -16.047  -8.445 -13.477  1.00 72.94           C  
ATOM   1005  O   ALA A 125     -12.977  -8.148 -14.398  1.00 72.94           O  
ATOM   1006  N   GLU A 126     -14.375  -7.406 -16.000  1.00 82.44           N  
ATOM   1007  CA  GLU A 126     -13.445  -7.707 -17.094  1.00 82.44           C  
ATOM   1008  C   GLU A 126     -12.180  -6.867 -16.969  1.00 82.44           C  
ATOM   1009  CB  GLU A 126     -14.117  -7.469 -18.438  1.00 82.44           C  
ATOM   1010  O   GLU A 126     -11.078  -7.363 -17.219  1.00 82.44           O  
ATOM   1011  CG  GLU A 126     -13.250  -7.863 -19.641  1.00 82.44           C  
ATOM   1012  CD  GLU A 126     -13.945  -7.660 -20.969  1.00 82.44           C  
ATOM   1013  OE1 GLU A 126     -13.375  -8.062 -22.016  1.00 82.44           O  
ATOM   1014  OE2 GLU A 126     -15.062  -7.102 -20.984  1.00 82.44           O  
ATOM   1015  N   VAL A 127     -12.273  -5.578 -16.656  1.00 85.31           N  
ATOM   1016  CA  VAL A 127     -11.156  -4.660 -16.484  1.00 85.31           C  
ATOM   1017  C   VAL A 127     -10.234  -5.168 -15.375  1.00 85.31           C  
ATOM   1018  CB  VAL A 127     -11.641  -3.227 -16.156  1.00 85.31           C  
ATOM   1019  O   VAL A 127      -9.016  -5.203 -15.539  1.00 85.31           O  
ATOM   1020  CG1 VAL A 127     -10.469  -2.344 -15.734  1.00 85.31           C  
ATOM   1021  CG2 VAL A 127     -12.359  -2.623 -17.359  1.00 85.31           C  
ATOM   1022  N   LEU A 128     -10.727  -5.676 -14.383  1.00 80.94           N  
ATOM   1023  CA  LEU A 128      -9.969  -6.191 -13.242  1.00 80.94           C  
ATOM   1024  C   LEU A 128      -9.320  -7.527 -13.586  1.00 80.94           C  
ATOM   1025  CB  LEU A 128     -10.883  -6.355 -12.023  1.00 80.94           C  
ATOM   1026  O   LEU A 128      -8.188  -7.793 -13.172  1.00 80.94           O  
ATOM   1027  CG  LEU A 128     -11.398  -5.066 -11.391  1.00 80.94           C  
ATOM   1028  CD1 LEU A 128     -12.328  -5.391 -10.219  1.00 80.94           C  
ATOM   1029  CD2 LEU A 128     -10.234  -4.195 -10.930  1.00 80.94           C  
ATOM   1030  N   GLU A 129     -10.000  -8.312 -14.289  1.00 85.12           N  
ATOM   1031  CA  GLU A 129      -9.430  -9.570 -14.758  1.00 85.12           C  
ATOM   1032  C   GLU A 129      -8.234  -9.336 -15.680  1.00 85.12           C  
ATOM   1033  CB  GLU A 129     -10.492 -10.406 -15.477  1.00 85.12           C  
ATOM   1034  O   GLU A 129      -7.219 -10.023 -15.570  1.00 85.12           O  
ATOM   1035  CG  GLU A 129     -11.508 -11.047 -14.547  1.00 85.12           C  
ATOM   1036  CD  GLU A 129     -10.883 -11.969 -13.516  1.00 85.12           C  
ATOM   1037  OE1 GLU A 129     -11.281 -11.914 -12.328  1.00 85.12           O  
ATOM   1038  OE2 GLU A 129      -9.977 -12.750 -13.891  1.00 85.12           O  
ATOM   1039  N   LYS A 130      -8.414  -8.398 -16.562  1.00 92.56           N  
ATOM   1040  CA  LYS A 130      -7.316  -8.062 -17.469  1.00 92.56           C  
ATOM   1041  C   LYS A 130      -6.125  -7.496 -16.703  1.00 92.56           C  
ATOM   1042  CB  LYS A 130      -7.785  -7.062 -18.531  1.00 92.56           C  
ATOM   1043  O   LYS A 130      -4.973  -7.758 -17.062  1.00 92.56           O  
ATOM   1044  CG  LYS A 130      -8.766  -7.641 -19.547  1.00 92.56           C  
ATOM   1045  CD  LYS A 130      -8.102  -8.711 -20.406  1.00 92.56           C  
ATOM   1046  CE  LYS A 130      -9.055  -9.234 -21.469  1.00 92.56           C  
ATOM   1047  NZ  LYS A 130      -8.453 -10.352 -22.250  1.00 92.56           N  
ATOM   1048  N   TYR A 131      -6.434  -6.688 -15.789  1.00 92.88           N  
ATOM   1049  CA  TYR A 131      -5.379  -6.164 -14.922  1.00 92.88           C  
ATOM   1050  C   TYR A 131      -4.613  -7.297 -14.250  1.00 92.88           C  
ATOM   1051  CB  TYR A 131      -5.969  -5.227 -13.867  1.00 92.88           C  
ATOM   1052  O   TYR A 131      -3.381  -7.324 -14.281  1.00 92.88           O  
ATOM   1053  CG  TYR A 131      -4.961  -4.758 -12.844  1.00 92.88           C  
ATOM   1054  CD1 TYR A 131      -4.992  -5.234 -11.531  1.00 92.88           C  
ATOM   1055  CD2 TYR A 131      -3.975  -3.838 -13.180  1.00 92.88           C  
ATOM   1056  CE1 TYR A 131      -4.070  -4.801 -10.586  1.00 92.88           C  
ATOM   1057  CE2 TYR A 131      -3.045  -3.400 -12.242  1.00 92.88           C  
ATOM   1058  OH  TYR A 131      -2.184  -3.457 -10.023  1.00 92.88           O  
ATOM   1059  CZ  TYR A 131      -3.100  -3.887 -10.953  1.00 92.88           C  
ATOM   1060  N   ARG A 132      -5.277  -8.227 -13.617  1.00 90.44           N  
ATOM   1061  CA  ARG A 132      -4.660  -9.359 -12.930  1.00 90.44           C  
ATOM   1062  C   ARG A 132      -3.828 -10.203 -13.891  1.00 90.44           C  
ATOM   1063  CB  ARG A 132      -5.730 -10.234 -12.266  1.00 90.44           C  
ATOM   1064  O   ARG A 132      -2.736 -10.648 -13.547  1.00 90.44           O  
ATOM   1065  CG  ARG A 132      -6.402  -9.578 -11.070  1.00 90.44           C  
ATOM   1066  CD  ARG A 132      -7.473 -10.477 -10.469  1.00 90.44           C  
ATOM   1067  NE  ARG A 132      -8.164  -9.820  -9.359  1.00 90.44           N  
ATOM   1068  NH1 ARG A 132      -9.867 -11.375  -9.227  1.00 90.44           N  
ATOM   1069  NH2 ARG A 132      -9.828  -9.586  -7.797  1.00 90.44           N  
ATOM   1070  CZ  ARG A 132      -9.289 -10.266  -8.797  1.00 90.44           C  
ATOM   1071  N   GLU A 133      -4.410 -10.422 -15.008  1.00 93.88           N  
ATOM   1072  CA  GLU A 133      -3.709 -11.172 -16.047  1.00 93.88           C  
ATOM   1073  C   GLU A 133      -2.420 -10.469 -16.469  1.00 93.88           C  
ATOM   1074  CB  GLU A 133      -4.613 -11.383 -17.266  1.00 93.88           C  
ATOM   1075  O   GLU A 133      -1.379 -11.109 -16.609  1.00 93.88           O  
ATOM   1076  CG  GLU A 133      -3.986 -12.234 -18.359  1.00 93.88           C  
ATOM   1077  CD  GLU A 133      -4.902 -12.438 -19.562  1.00 93.88           C  
ATOM   1078  OE1 GLU A 133      -4.430 -12.945 -20.594  1.00 93.88           O  
ATOM   1079  OE2 GLU A 133      -6.102 -12.102 -19.453  1.00 93.88           O  
ATOM   1080  N   ALA A 134      -2.490  -9.195 -16.688  1.00 96.62           N  
ATOM   1081  CA  ALA A 134      -1.310  -8.422 -17.078  1.00 96.62           C  
ATOM   1082  C   ALA A 134      -0.246  -8.477 -15.977  1.00 96.62           C  
ATOM   1083  CB  ALA A 134      -1.692  -6.977 -17.375  1.00 96.62           C  
ATOM   1084  O   ALA A 134       0.945  -8.609 -16.266  1.00 96.62           O  
ATOM   1085  N   CYS A 135      -0.640  -8.367 -14.758  1.00 95.69           N  
ATOM   1086  CA  CYS A 135       0.264  -8.438 -13.617  1.00 95.69           C  
ATOM   1087  C   CYS A 135       0.977  -9.781 -13.570  1.00 95.69           C  
ATOM   1088  CB  CYS A 135      -0.499  -8.211 -12.312  1.00 95.69           C  
ATOM   1089  O   CYS A 135       2.188  -9.844 -13.352  1.00 95.69           O  
ATOM   1090  SG  CYS A 135      -1.091  -6.516 -12.102  1.00 95.69           S  
ATOM   1091  N   LYS A 136       0.202 -10.781 -13.727  1.00 94.44           N  
ATOM   1092  CA  LYS A 136       0.743 -12.133 -13.688  1.00 94.44           C  
ATOM   1093  C   LYS A 136       1.783 -12.344 -14.781  1.00 94.44           C  
ATOM   1094  CB  LYS A 136      -0.380 -13.164 -13.828  1.00 94.44           C  
ATOM   1095  O   LYS A 136       2.852 -12.906 -14.531  1.00 94.44           O  
ATOM   1096  CG  LYS A 136       0.078 -14.609 -13.656  1.00 94.44           C  
ATOM   1097  CD  LYS A 136      -1.092 -15.578 -13.742  1.00 94.44           C  
ATOM   1098  CE  LYS A 136      -0.630 -17.016 -13.609  1.00 94.44           C  
ATOM   1099  NZ  LYS A 136      -1.776 -17.984 -13.672  1.00 94.44           N  
ATOM   1100  N   VAL A 137       1.449 -11.898 -15.969  1.00 96.25           N  
ATOM   1101  CA  VAL A 137       2.361 -12.031 -17.094  1.00 96.25           C  
ATOM   1102  C   VAL A 137       3.646 -11.250 -16.812  1.00 96.25           C  
ATOM   1103  CB  VAL A 137       1.712 -11.523 -18.406  1.00 96.25           C  
ATOM   1104  O   VAL A 137       4.746 -11.758 -17.047  1.00 96.25           O  
ATOM   1105  CG1 VAL A 137       2.754 -11.414 -19.516  1.00 96.25           C  
ATOM   1106  CG2 VAL A 137       0.573 -12.453 -18.828  1.00 96.25           C  
ATOM   1107  N   PHE A 138       3.502 -10.062 -16.375  1.00 97.62           N  
ATOM   1108  CA  PHE A 138       4.645  -9.219 -16.047  1.00 97.62           C  
ATOM   1109  C   PHE A 138       5.516  -9.883 -14.984  1.00 97.62           C  
ATOM   1110  CB  PHE A 138       4.172  -7.848 -15.547  1.00 97.62           C  
ATOM   1111  O   PHE A 138       6.730 -10.000 -15.156  1.00 97.62           O  
ATOM   1112  CG  PHE A 138       5.297  -6.930 -15.148  1.00 97.62           C  
ATOM   1113  CD1 PHE A 138       5.734  -6.875 -13.836  1.00 97.62           C  
ATOM   1114  CD2 PHE A 138       5.914  -6.117 -16.094  1.00 97.62           C  
ATOM   1115  CE1 PHE A 138       6.773  -6.027 -13.461  1.00 97.62           C  
ATOM   1116  CE2 PHE A 138       6.953  -5.266 -15.734  1.00 97.62           C  
ATOM   1117  CZ  PHE A 138       7.379  -5.219 -14.414  1.00 97.62           C  
ATOM   1118  N   ARG A 139       4.961 -10.281 -13.891  1.00 96.44           N  
ATOM   1119  CA  ARG A 139       5.703 -10.859 -12.773  1.00 96.44           C  
ATOM   1120  C   ARG A 139       6.418 -12.141 -13.195  1.00 96.44           C  
ATOM   1121  CB  ARG A 139       4.770 -11.141 -11.594  1.00 96.44           C  
ATOM   1122  O   ARG A 139       7.562 -12.375 -12.805  1.00 96.44           O  
ATOM   1123  CG  ARG A 139       4.176  -9.891 -10.969  1.00 96.44           C  
ATOM   1124  CD  ARG A 139       5.137  -9.250  -9.977  1.00 96.44           C  
ATOM   1125  NE  ARG A 139       4.492  -8.180  -9.211  1.00 96.44           N  
ATOM   1126  NH1 ARG A 139       6.398  -7.574  -8.055  1.00 96.44           N  
ATOM   1127  NH2 ARG A 139       4.422  -6.473  -7.680  1.00 96.44           N  
ATOM   1128  CZ  ARG A 139       5.105  -7.414  -8.320  1.00 96.44           C  
ATOM   1129  N   THR A 140       5.758 -13.000 -13.953  1.00 96.44           N  
ATOM   1130  CA  THR A 140       6.344 -14.242 -14.438  1.00 96.44           C  
ATOM   1131  C   THR A 140       7.543 -13.961 -15.336  1.00 96.44           C  
ATOM   1132  CB  THR A 140       5.309 -15.078 -15.211  1.00 96.44           C  
ATOM   1133  O   THR A 140       8.602 -14.578 -15.172  1.00 96.44           O  
ATOM   1134  CG2 THR A 140       5.926 -16.375 -15.734  1.00 96.44           C  
ATOM   1135  OG1 THR A 140       4.219 -15.406 -14.336  1.00 96.44           O  
ATOM   1136  N   SER A 141       7.434 -13.008 -16.141  1.00 96.44           N  
ATOM   1137  CA  SER A 141       8.469 -12.664 -17.109  1.00 96.44           C  
ATOM   1138  C   SER A 141       9.664 -12.008 -16.438  1.00 96.44           C  
ATOM   1139  CB  SER A 141       7.902 -11.734 -18.188  1.00 96.44           C  
ATOM   1140  O   SER A 141      10.789 -12.086 -16.938  1.00 96.44           O  
ATOM   1141  OG  SER A 141       6.898 -12.391 -18.953  1.00 96.44           O  
ATOM   1142  N   MET A 142       9.422 -11.430 -15.312  1.00 94.81           N  
ATOM   1143  CA  MET A 142      10.461 -10.711 -14.586  1.00 94.81           C  
ATOM   1144  C   MET A 142      11.039 -11.578 -13.469  1.00 94.81           C  
ATOM   1145  CB  MET A 142       9.922  -9.406 -14.016  1.00 94.81           C  
ATOM   1146  O   MET A 142      11.852 -11.102 -12.672  1.00 94.81           O  
ATOM   1147  CG  MET A 142       9.477  -8.406 -15.070  1.00 94.81           C  
ATOM   1148  SD  MET A 142      10.867  -7.824 -16.125  1.00 94.81           S  
ATOM   1149  CE  MET A 142      11.789  -6.844 -14.906  1.00 94.81           C  
ATOM   1150  N   ASP A 143      10.602 -12.773 -13.367  1.00 93.75           N  
ATOM   1151  CA  ASP A 143      11.055 -13.719 -12.344  1.00 93.75           C  
ATOM   1152  C   ASP A 143      10.773 -13.180 -10.945  1.00 93.75           C  
ATOM   1153  CB  ASP A 143      12.547 -14.008 -12.508  1.00 93.75           C  
ATOM   1154  O   ASP A 143      11.648 -13.195 -10.078  1.00 93.75           O  
ATOM   1155  CG  ASP A 143      13.000 -15.219 -11.703  1.00 93.75           C  
ATOM   1156  OD1 ASP A 143      12.164 -16.094 -11.383  1.00 93.75           O  
ATOM   1157  OD2 ASP A 143      14.211 -15.297 -11.391  1.00 93.75           O  
ATOM   1158  N   MET A 144       9.523 -12.695 -10.664  1.00 94.88           N  
ATOM   1159  CA  MET A 144       9.078 -12.109  -9.406  1.00 94.88           C  
ATOM   1160  C   MET A 144       7.887 -12.867  -8.836  1.00 94.88           C  
ATOM   1161  CB  MET A 144       8.727 -10.633  -9.586  1.00 94.88           C  
ATOM   1162  O   MET A 144       6.980 -12.266  -8.258  1.00 94.88           O  
ATOM   1163  CG  MET A 144       9.891  -9.773 -10.039  1.00 94.88           C  
ATOM   1164  SD  MET A 144       9.398  -8.031 -10.367  1.00 94.88           S  
ATOM   1165  CE  MET A 144      11.000  -7.336 -10.859  1.00 94.88           C  
ATOM   1166  N   THR A 145       7.895 -14.266  -8.883  1.00 94.44           N  
ATOM   1167  CA  THR A 145       6.691 -15.008  -8.531  1.00 94.44           C  
ATOM   1168  C   THR A 145       6.887 -15.758  -7.215  1.00 94.44           C  
ATOM   1169  CB  THR A 145       6.305 -16.000  -9.641  1.00 94.44           C  
ATOM   1170  O   THR A 145       5.922 -16.250  -6.625  1.00 94.44           O  
ATOM   1171  CG2 THR A 145       5.914 -15.281 -10.922  1.00 94.44           C  
ATOM   1172  OG1 THR A 145       7.422 -16.859  -9.906  1.00 94.44           O  
ATOM   1173  N   SER A 146       8.109 -15.812  -6.719  1.00 93.81           N  
ATOM   1174  CA  SER A 146       8.367 -16.578  -5.508  1.00 93.81           C  
ATOM   1175  C   SER A 146       7.648 -15.977  -4.305  1.00 93.81           C  
ATOM   1176  CB  SER A 146       9.867 -16.672  -5.227  1.00 93.81           C  
ATOM   1177  O   SER A 146       7.867 -14.812  -3.967  1.00 93.81           O  
ATOM   1178  OG  SER A 146      10.117 -17.359  -4.016  1.00 93.81           O  
ATOM   1179  N   PRO A 147       6.793 -16.812  -3.605  1.00 87.88           N  
ATOM   1180  CA  PRO A 147       5.984 -16.328  -2.482  1.00 87.88           C  
ATOM   1181  C   PRO A 147       6.824 -15.953  -1.265  1.00 87.88           C  
ATOM   1182  CB  PRO A 147       5.070 -17.516  -2.172  1.00 87.88           C  
ATOM   1183  O   PRO A 147       6.387 -15.156  -0.427  1.00 87.88           O  
ATOM   1184  CG  PRO A 147       5.102 -18.359  -3.408  1.00 87.88           C  
ATOM   1185  CD  PRO A 147       6.379 -18.062  -4.145  1.00 87.88           C  
ATOM   1186  N   ASP A 148       8.078 -16.469  -1.190  1.00 88.38           N  
ATOM   1187  CA  ASP A 148       8.953 -16.219  -0.048  1.00 88.38           C  
ATOM   1188  C   ASP A 148       9.766 -14.945  -0.251  1.00 88.38           C  
ATOM   1189  CB  ASP A 148       9.891 -17.406   0.188  1.00 88.38           C  
ATOM   1190  O   ASP A 148      10.344 -14.414   0.699  1.00 88.38           O  
ATOM   1191  CG  ASP A 148       9.156 -18.641   0.675  1.00 88.38           C  
ATOM   1192  OD1 ASP A 148       8.102 -18.516   1.326  1.00 88.38           O  
ATOM   1193  OD2 ASP A 148       9.648 -19.766   0.407  1.00 88.38           O  
ATOM   1194  N   ASP A 149       9.703 -14.438  -1.403  1.00 93.75           N  
ATOM   1195  CA  ASP A 149      10.422 -13.211  -1.747  1.00 93.75           C  
ATOM   1196  C   ASP A 149       9.602 -11.977  -1.391  1.00 93.75           C  
ATOM   1197  CB  ASP A 149      10.781 -13.195  -3.234  1.00 93.75           C  
ATOM   1198  O   ASP A 149       8.383 -11.969  -1.550  1.00 93.75           O  
ATOM   1199  CG  ASP A 149      11.992 -12.344  -3.547  1.00 93.75           C  
ATOM   1200  OD1 ASP A 149      12.594 -11.766  -2.611  1.00 93.75           O  
ATOM   1201  OD2 ASP A 149      12.352 -12.234  -4.738  1.00 93.75           O  
ATOM   1202  N   LEU A 150      10.258 -10.875  -0.948  1.00 94.94           N  
ATOM   1203  CA  LEU A 150       9.609  -9.633  -0.543  1.00 94.94           C  
ATOM   1204  C   LEU A 150       9.031  -8.906  -1.751  1.00 94.94           C  
ATOM   1205  CB  LEU A 150      10.602  -8.727   0.186  1.00 94.94           C  
ATOM   1206  O   LEU A 150       8.227  -7.984  -1.598  1.00 94.94           O  
ATOM   1207  CG  LEU A 150      11.055  -9.188   1.573  1.00 94.94           C  
ATOM   1208  CD1 LEU A 150      12.086  -8.219   2.143  1.00 94.94           C  
ATOM   1209  CD2 LEU A 150       9.852  -9.312   2.510  1.00 94.94           C  
ATOM   1210  N   ILE A 151       9.312  -9.383  -2.998  1.00 94.56           N  
ATOM   1211  CA  ILE A 151       8.758  -8.797  -4.215  1.00 94.56           C  
ATOM   1212  C   ILE A 151       7.910  -9.836  -4.945  1.00 94.56           C  
ATOM   1213  CB  ILE A 151       9.875  -8.266  -5.145  1.00 94.56           C  
ATOM   1214  O   ILE A 151       7.520  -9.633  -6.098  1.00 94.56           O  
ATOM   1215  CG1 ILE A 151      10.828  -9.398  -5.539  1.00 94.56           C  
ATOM   1216  CG2 ILE A 151      10.633  -7.113  -4.477  1.00 94.56           C  
ATOM   1217  CD1 ILE A 151      11.812  -9.023  -6.641  1.00 94.56           C  
ATOM   1218  N   GLY A 152       7.633 -11.000  -4.297  1.00 94.06           N  
ATOM   1219  CA  GLY A 152       6.945 -12.125  -4.922  1.00 94.06           C  
ATOM   1220  C   GLY A 152       5.434 -12.016  -4.852  1.00 94.06           C  
ATOM   1221  O   GLY A 152       4.898 -10.961  -4.508  1.00 94.06           O  
ATOM   1222  N   ILE A 153       4.676 -13.156  -5.293  1.00 92.12           N  
ATOM   1223  CA  ILE A 153       3.223 -13.281  -5.273  1.00 92.12           C  
ATOM   1224  C   ILE A 153       2.795 -14.156  -4.098  1.00 92.12           C  
ATOM   1225  CB  ILE A 153       2.686 -13.859  -6.598  1.00 92.12           C  
ATOM   1226  O   ILE A 153       3.217 -15.305  -3.988  1.00 92.12           O  
ATOM   1227  CG1 ILE A 153       3.139 -13.000  -7.781  1.00 92.12           C  
ATOM   1228  CG2 ILE A 153       1.158 -13.977  -6.559  1.00 92.12           C  
ATOM   1229  CD1 ILE A 153       2.797 -13.586  -9.141  1.00 92.12           C  
ATOM   1230  N   LEU A 154       2.006 -13.555  -3.232  1.00 89.81           N  
ATOM   1231  CA  LEU A 154       1.495 -14.320  -2.098  1.00 89.81           C  
ATOM   1232  C   LEU A 154       0.451 -15.336  -2.549  1.00 89.81           C  
ATOM   1233  CB  LEU A 154       0.891 -13.375  -1.051  1.00 89.81           C  
ATOM   1234  O   LEU A 154      -0.383 -15.031  -3.406  1.00 89.81           O  
ATOM   1235  CG  LEU A 154       1.849 -12.375  -0.407  1.00 89.81           C  
ATOM   1236  CD1 LEU A 154       1.114 -11.531   0.631  1.00 89.81           C  
ATOM   1237  CD2 LEU A 154       3.035 -13.094   0.223  1.00 89.81           C  
ATOM   1238  N   GLU A 155       0.519 -16.516  -1.956  1.00 85.38           N  
ATOM   1239  CA  GLU A 155      -0.439 -17.578  -2.234  1.00 85.38           C  
ATOM   1240  C   GLU A 155      -1.097 -18.078  -0.952  1.00 85.38           C  
ATOM   1241  CB  GLU A 155       0.244 -18.734  -2.965  1.00 85.38           C  
ATOM   1242  O   GLU A 155      -0.601 -17.828   0.147  1.00 85.38           O  
ATOM   1243  CG  GLU A 155       0.839 -18.359  -4.312  1.00 85.38           C  
ATOM   1244  CD  GLU A 155       1.561 -19.500  -5.000  1.00 85.38           C  
ATOM   1245  OE1 GLU A 155       2.018 -19.328  -6.152  1.00 85.38           O  
ATOM   1246  OE2 GLU A 155       1.669 -20.578  -4.379  1.00 85.38           O  
ATOM   1247  N   GLY A 156      -2.375 -18.750  -1.136  1.00 81.62           N  
ATOM   1248  CA  GLY A 156      -3.066 -19.297   0.017  1.00 81.62           C  
ATOM   1249  C   GLY A 156      -4.289 -18.500   0.422  1.00 81.62           C  
ATOM   1250  O   GLY A 156      -5.082 -18.094  -0.431  1.00 81.62           O  
ATOM   1251  N   SER A 157      -4.523 -18.344   1.758  1.00 73.94           N  
ATOM   1252  CA  SER A 157      -5.707 -17.641   2.264  1.00 73.94           C  
ATOM   1253  C   SER A 157      -5.320 -16.500   3.191  1.00 73.94           C  
ATOM   1254  CB  SER A 157      -6.625 -18.625   3.000  1.00 73.94           C  
ATOM   1255  O   SER A 157      -4.246 -16.516   3.799  1.00 73.94           O  
ATOM   1256  OG  SER A 157      -5.969 -19.172   4.125  1.00 73.94           O  
ATOM   1257  N   VAL A 158      -6.164 -15.469   3.113  1.00 76.12           N  
ATOM   1258  CA  VAL A 158      -5.961 -14.352   4.027  1.00 76.12           C  
ATOM   1259  C   VAL A 158      -6.012 -14.844   5.469  1.00 76.12           C  
ATOM   1260  CB  VAL A 158      -7.008 -13.234   3.807  1.00 76.12           C  
ATOM   1261  O   VAL A 158      -6.582 -15.898   5.750  1.00 76.12           O  
ATOM   1262  CG1 VAL A 158      -6.852 -12.617   2.420  1.00 76.12           C  
ATOM   1263  CG2 VAL A 158      -8.422 -13.789   3.990  1.00 76.12           C  
ATOM   1264  N   ALA A 159      -5.383 -14.078   6.406  1.00 72.38           N  
ATOM   1265  CA  ALA A 159      -5.406 -14.383   7.836  1.00 72.38           C  
ATOM   1266  C   ALA A 159      -6.824 -14.289   8.391  1.00 72.38           C  
ATOM   1267  CB  ALA A 159      -4.477 -13.445   8.594  1.00 72.38           C  
ATOM   1268  O   ALA A 159      -7.566 -13.367   8.062  1.00 72.38           O  
ATOM   1269  N   THR A 160      -7.227 -15.320   9.266  1.00 74.75           N  
ATOM   1270  CA  THR A 160      -8.555 -15.344   9.875  1.00 74.75           C  
ATOM   1271  C   THR A 160      -8.500 -14.828  11.305  1.00 74.75           C  
ATOM   1272  CB  THR A 160      -9.141 -16.766   9.859  1.00 74.75           C  
ATOM   1273  O   THR A 160      -9.539 -14.508  11.898  1.00 74.75           O  
ATOM   1274  CG2 THR A 160      -9.375 -17.250   8.438  1.00 74.75           C  
ATOM   1275  OG1 THR A 160      -8.227 -17.656  10.516  1.00 74.75           O  
ATOM   1276  N   ARG A 161      -7.227 -14.609  11.750  1.00 83.44           N  
ATOM   1277  CA  ARG A 161      -6.965 -14.070  13.086  1.00 83.44           C  
ATOM   1278  C   ARG A 161      -5.738 -13.164  13.078  1.00 83.44           C  
ATOM   1279  CB  ARG A 161      -6.777 -15.203  14.094  1.00 83.44           C  
ATOM   1280  O   ARG A 161      -4.691 -13.539  12.547  1.00 83.44           O  
ATOM   1281  CG  ARG A 161      -6.555 -14.727  15.523  1.00 83.44           C  
ATOM   1282  CD  ARG A 161      -6.410 -15.898  16.484  1.00 83.44           C  
ATOM   1283  NE  ARG A 161      -5.977 -15.453  17.812  1.00 83.44           N  
ATOM   1284  NH1 ARG A 161      -6.648 -17.375  18.906  1.00 83.44           N  
ATOM   1285  NH2 ARG A 161      -5.668 -15.656  20.078  1.00 83.44           N  
ATOM   1286  CZ  ARG A 161      -6.098 -16.156  18.922  1.00 83.44           C  
ATOM   1287  N   VAL A 162      -5.848 -11.938  13.719  1.00 85.38           N  
ATOM   1288  CA  VAL A 162      -4.730 -11.008  13.797  1.00 85.38           C  
ATOM   1289  C   VAL A 162      -4.527 -10.562  15.250  1.00 85.38           C  
ATOM   1290  CB  VAL A 162      -4.953  -9.773  12.891  1.00 85.38           C  
ATOM   1291  O   VAL A 162      -5.484 -10.164  15.922  1.00 85.38           O  
ATOM   1292  CG1 VAL A 162      -3.854  -8.734  13.117  1.00 85.38           C  
ATOM   1293  CG2 VAL A 162      -5.004 -10.195  11.422  1.00 85.38           C  
ATOM   1294  N   GLU A 163      -3.281 -10.773  15.719  1.00 87.31           N  
ATOM   1295  CA  GLU A 163      -2.922 -10.328  17.062  1.00 87.31           C  
ATOM   1296  C   GLU A 163      -2.445  -8.875  17.062  1.00 87.31           C  
ATOM   1297  CB  GLU A 163      -1.841 -11.234  17.656  1.00 87.31           C  
ATOM   1298  O   GLU A 163      -1.584  -8.508  16.266  1.00 87.31           O  
ATOM   1299  CG  GLU A 163      -2.281 -12.680  17.844  1.00 87.31           C  
ATOM   1300  CD  GLU A 163      -1.199 -13.562  18.438  1.00 87.31           C  
ATOM   1301  OE1 GLU A 163      -1.468 -14.758  18.703  1.00 87.31           O  
ATOM   1302  OE2 GLU A 163      -0.075 -13.055  18.656  1.00 87.31           O  
ATOM   1303  N   VAL A 164      -3.029  -8.070  17.969  1.00 87.81           N  
ATOM   1304  CA  VAL A 164      -2.693  -6.648  18.047  1.00 87.81           C  
ATOM   1305  C   VAL A 164      -2.275  -6.289  19.469  1.00 87.81           C  
ATOM   1306  CB  VAL A 164      -3.877  -5.762  17.609  1.00 87.81           C  
ATOM   1307  O   VAL A 164      -2.537  -7.043  20.406  1.00 87.81           O  
ATOM   1308  CG1 VAL A 164      -4.266  -6.066  16.156  1.00 87.81           C  
ATOM   1309  CG2 VAL A 164      -5.070  -5.957  18.531  1.00 87.81           C  
ATOM   1310  N   PRO A 165      -1.590  -5.137  19.578  1.00 86.62           N  
ATOM   1311  CA  PRO A 165      -1.302  -4.684  20.938  1.00 86.62           C  
ATOM   1312  C   PRO A 165      -2.561  -4.539  21.797  1.00 86.62           C  
ATOM   1313  CB  PRO A 165      -0.627  -3.326  20.734  1.00 86.62           C  
ATOM   1314  O   PRO A 165      -3.551  -3.957  21.344  1.00 86.62           O  
ATOM   1315  CG  PRO A 165      -0.040  -3.404  19.359  1.00 86.62           C  
ATOM   1316  CD  PRO A 165      -0.957  -4.219  18.484  1.00 86.62           C  
ATOM   1317  N   PRO A 166      -2.547  -5.059  23.047  1.00 84.19           N  
ATOM   1318  CA  PRO A 166      -3.742  -5.090  23.891  1.00 84.19           C  
ATOM   1319  C   PRO A 166      -4.348  -3.705  24.109  1.00 84.19           C  
ATOM   1320  CB  PRO A 166      -3.227  -5.676  25.203  1.00 84.19           C  
ATOM   1321  O   PRO A 166      -5.574  -3.557  24.109  1.00 84.19           O  
ATOM   1322  CG  PRO A 166      -2.055  -6.516  24.812  1.00 84.19           C  
ATOM   1323  CD  PRO A 166      -1.373  -5.871  23.641  1.00 84.19           C  
ATOM   1324  N   SER A 167      -3.510  -2.730  24.250  1.00 83.06           N  
ATOM   1325  CA  SER A 167      -3.953  -1.369  24.531  1.00 83.06           C  
ATOM   1326  C   SER A 167      -4.648  -0.751  23.328  1.00 83.06           C  
ATOM   1327  CB  SER A 167      -2.770  -0.495  24.953  1.00 83.06           C  
ATOM   1328  O   SER A 167      -5.398   0.218  23.453  1.00 83.06           O  
ATOM   1329  OG  SER A 167      -1.804  -0.427  23.906  1.00 83.06           O  
ATOM   1330  N   LEU A 168      -4.492  -1.329  22.109  1.00 88.00           N  
ATOM   1331  CA  LEU A 168      -5.027  -0.767  20.875  1.00 88.00           C  
ATOM   1332  C   LEU A 168      -6.098  -1.676  20.281  1.00 88.00           C  
ATOM   1333  CB  LEU A 168      -3.906  -0.549  19.859  1.00 88.00           C  
ATOM   1334  O   LEU A 168      -6.574  -1.441  19.172  1.00 88.00           O  
ATOM   1335  CG  LEU A 168      -2.881   0.533  20.203  1.00 88.00           C  
ATOM   1336  CD1 LEU A 168      -1.777   0.569  19.141  1.00 88.00           C  
ATOM   1337  CD2 LEU A 168      -3.559   1.895  20.312  1.00 88.00           C  
ATOM   1338  N   ILE A 169      -6.414  -2.730  21.016  1.00 88.69           N  
ATOM   1339  CA  ILE A 169      -7.359  -3.723  20.516  1.00 88.69           C  
ATOM   1340  C   ILE A 169      -8.688  -3.051  20.188  1.00 88.69           C  
ATOM   1341  CB  ILE A 169      -7.570  -4.867  21.531  1.00 88.69           C  
ATOM   1342  O   ILE A 169      -9.297  -3.334  19.156  1.00 88.69           O  
ATOM   1343  CG1 ILE A 169      -8.430  -5.977  20.922  1.00 88.69           C  
ATOM   1344  CG2 ILE A 169      -8.203  -4.336  22.828  1.00 88.69           C  
ATOM   1345  CD1 ILE A 169      -8.469  -7.258  21.734  1.00 88.69           C  
ATOM   1346  N   GLY A 170      -9.242  -2.207  21.094  1.00 87.31           N  
ATOM   1347  CA  GLY A 170     -10.469  -1.465  20.828  1.00 87.31           C  
ATOM   1348  C   GLY A 170     -10.391  -0.618  19.578  1.00 87.31           C  
ATOM   1349  O   GLY A 170     -11.359  -0.537  18.812  1.00 87.31           O  
ATOM   1350  N   VAL A 171      -9.195  -0.029  19.344  1.00 90.19           N  
ATOM   1351  CA  VAL A 171      -8.938   0.818  18.188  1.00 90.19           C  
ATOM   1352  C   VAL A 171      -9.062  -0.006  16.906  1.00 90.19           C  
ATOM   1353  CB  VAL A 171      -7.539   1.476  18.266  1.00 90.19           C  
ATOM   1354  O   VAL A 171      -9.734   0.406  15.961  1.00 90.19           O  
ATOM   1355  CG1 VAL A 171      -7.199   2.174  16.953  1.00 90.19           C  
ATOM   1356  CG2 VAL A 171      -7.480   2.465  19.422  1.00 90.19           C  
ATOM   1357  N   PHE A 172      -8.492  -1.089  16.844  1.00 91.62           N  
ATOM   1358  CA  PHE A 172      -8.469  -1.936  15.656  1.00 91.62           C  
ATOM   1359  C   PHE A 172      -9.836  -2.547  15.398  1.00 91.62           C  
ATOM   1360  CB  PHE A 172      -7.418  -3.041  15.805  1.00 91.62           C  
ATOM   1361  O   PHE A 172     -10.250  -2.693  14.242  1.00 91.62           O  
ATOM   1362  CG  PHE A 172      -6.004  -2.572  15.586  1.00 91.62           C  
ATOM   1363  CD1 PHE A 172      -5.559  -2.227  14.312  1.00 91.62           C  
ATOM   1364  CD2 PHE A 172      -5.117  -2.475  16.656  1.00 91.62           C  
ATOM   1365  CE1 PHE A 172      -4.250  -1.792  14.109  1.00 91.62           C  
ATOM   1366  CE2 PHE A 172      -3.811  -2.041  16.453  1.00 91.62           C  
ATOM   1367  CZ  PHE A 172      -3.379  -1.701  15.180  1.00 91.62           C  
ATOM   1368  N   ARG A 173     -10.547  -2.936  16.453  1.00 90.62           N  
ATOM   1369  CA  ARG A 173     -11.914  -3.428  16.281  1.00 90.62           C  
ATOM   1370  C   ARG A 173     -12.812  -2.348  15.703  1.00 90.62           C  
ATOM   1371  CB  ARG A 173     -12.477  -3.920  17.625  1.00 90.62           C  
ATOM   1372  O   ARG A 173     -13.641  -2.627  14.836  1.00 90.62           O  
ATOM   1373  CG  ARG A 173     -11.914  -5.262  18.062  1.00 90.62           C  
ATOM   1374  CD  ARG A 173     -12.516  -5.703  19.391  1.00 90.62           C  
ATOM   1375  NE  ARG A 173     -12.078  -7.051  19.766  1.00 90.62           N  
ATOM   1376  NH1 ARG A 173     -12.766  -6.898  21.969  1.00 90.62           N  
ATOM   1377  NH2 ARG A 173     -11.781  -8.820  21.188  1.00 90.62           N  
ATOM   1378  CZ  ARG A 173     -12.211  -7.586  20.969  1.00 90.62           C  
ATOM   1379  N   GLU A 174     -12.648  -1.167  16.203  1.00 89.25           N  
ATOM   1380  CA  GLU A 174     -13.406  -0.029  15.703  1.00 89.25           C  
ATOM   1381  C   GLU A 174     -13.086   0.252  14.242  1.00 89.25           C  
ATOM   1382  CB  GLU A 174     -13.141   1.217  16.547  1.00 89.25           C  
ATOM   1383  O   GLU A 174     -13.977   0.549  13.445  1.00 89.25           O  
ATOM   1384  CG  GLU A 174     -14.039   2.398  16.219  1.00 89.25           C  
ATOM   1385  CD  GLU A 174     -13.789   3.611  17.094  1.00 89.25           C  
ATOM   1386  OE1 GLU A 174     -14.344   4.695  16.797  1.00 89.25           O  
ATOM   1387  OE2 GLU A 174     -13.039   3.479  18.078  1.00 89.25           O  
ATOM   1388  N   MET A 175     -11.781   0.246  13.914  1.00 89.62           N  
ATOM   1389  CA  MET A 175     -11.336   0.430  12.531  1.00 89.62           C  
ATOM   1390  C   MET A 175     -11.930  -0.638  11.625  1.00 89.62           C  
ATOM   1391  CB  MET A 175      -9.812   0.394  12.453  1.00 89.62           C  
ATOM   1392  O   MET A 175     -12.391  -0.335  10.516  1.00 89.62           O  
ATOM   1393  CG  MET A 175      -9.258   0.799  11.094  1.00 89.62           C  
ATOM   1394  SD  MET A 175      -7.426   0.762  11.039  1.00 89.62           S  
ATOM   1395  CE  MET A 175      -7.039   1.654  12.570  1.00 89.62           C  
ATOM   1396  N   LEU A 176     -11.906  -1.970  12.008  1.00 88.38           N  
ATOM   1397  CA  LEU A 176     -12.484  -3.078  11.250  1.00 88.38           C  
ATOM   1398  C   LEU A 176     -13.984  -2.879  11.055  1.00 88.38           C  
ATOM   1399  CB  LEU A 176     -12.227  -4.406  11.969  1.00 88.38           C  
ATOM   1400  O   LEU A 176     -14.500  -3.084   9.953  1.00 88.38           O  
ATOM   1401  CG  LEU A 176     -12.711  -5.668  11.250  1.00 88.38           C  
ATOM   1402  CD1 LEU A 176     -12.031  -5.797   9.891  1.00 88.38           C  
ATOM   1403  CD2 LEU A 176     -12.438  -6.902  12.109  1.00 88.38           C  
ATOM   1404  N   LEU A 177     -14.711  -2.467  12.039  1.00 86.06           N  
ATOM   1405  CA  LEU A 177     -16.141  -2.213  11.977  1.00 86.06           C  
ATOM   1406  C   LEU A 177     -16.453  -1.105  10.977  1.00 86.06           C  
ATOM   1407  CB  LEU A 177     -16.688  -1.838  13.359  1.00 86.06           C  
ATOM   1408  O   LEU A 177     -17.406  -1.213  10.195  1.00 86.06           O  
ATOM   1409  CG  LEU A 177     -16.812  -2.979  14.367  1.00 86.06           C  
ATOM   1410  CD1 LEU A 177     -17.172  -2.430  15.742  1.00 86.06           C  
ATOM   1411  CD2 LEU A 177     -17.859  -3.990  13.898  1.00 86.06           C  
ATOM   1412  N   ARG A 178     -15.688  -0.037  11.039  1.00 85.25           N  
ATOM   1413  CA  ARG A 178     -15.883   1.074  10.117  1.00 85.25           C  
ATOM   1414  C   ARG A 178     -15.641   0.638   8.672  1.00 85.25           C  
ATOM   1415  CB  ARG A 178     -14.961   2.240  10.469  1.00 85.25           C  
ATOM   1416  O   ARG A 178     -16.375   1.036   7.770  1.00 85.25           O  
ATOM   1417  CG  ARG A 178     -15.242   3.514   9.688  1.00 85.25           C  
ATOM   1418  CD  ARG A 178     -14.383   4.676  10.172  1.00 85.25           C  
ATOM   1419  NE  ARG A 178     -14.523   5.844   9.312  1.00 85.25           N  
ATOM   1420  NH1 ARG A 178     -16.391   6.684  10.398  1.00 85.25           N  
ATOM   1421  NH2 ARG A 178     -15.508   7.793   8.594  1.00 85.25           N  
ATOM   1422  CZ  ARG A 178     -15.469   6.770   9.438  1.00 85.25           C  
ATOM   1423  N   MET A 179     -14.539  -0.061   8.391  1.00 82.12           N  
ATOM   1424  CA  MET A 179     -14.227  -0.565   7.059  1.00 82.12           C  
ATOM   1425  C   MET A 179     -15.367  -1.432   6.523  1.00 82.12           C  
ATOM   1426  CB  MET A 179     -12.922  -1.364   7.078  1.00 82.12           C  
ATOM   1427  O   MET A 179     -15.711  -1.350   5.344  1.00 82.12           O  
ATOM   1428  CG  MET A 179     -11.680  -0.504   7.223  1.00 82.12           C  
ATOM   1429  SD  MET A 179     -10.133  -1.468   7.016  1.00 82.12           S  
ATOM   1430  CE  MET A 179     -10.172  -2.463   8.531  1.00 82.12           C  
ATOM   1431  N   LYS A 180     -15.953  -2.277   7.402  1.00 80.56           N  
ATOM   1432  CA  LYS A 180     -17.094  -3.109   7.020  1.00 80.56           C  
ATOM   1433  C   LYS A 180     -18.312  -2.254   6.684  1.00 80.56           C  
ATOM   1434  CB  LYS A 180     -17.438  -4.094   8.141  1.00 80.56           C  
ATOM   1435  O   LYS A 180     -19.016  -2.521   5.703  1.00 80.56           O  
ATOM   1436  CG  LYS A 180     -16.438  -5.234   8.289  1.00 80.56           C  
ATOM   1437  CD  LYS A 180     -16.875  -6.211   9.375  1.00 80.56           C  
ATOM   1438  CE  LYS A 180     -15.922  -7.395   9.477  1.00 80.56           C  
ATOM   1439  NZ  LYS A 180     -16.328  -8.352  10.547  1.00 80.56           N  
ATOM   1440  N   LYS A 181     -18.562  -1.248   7.516  1.00 76.62           N  
ATOM   1441  CA  LYS A 181     -19.672  -0.330   7.312  1.00 76.62           C  
ATOM   1442  C   LYS A 181     -19.531   0.440   6.004  1.00 76.62           C  
ATOM   1443  CB  LYS A 181     -19.797   0.646   8.484  1.00 76.62           C  
ATOM   1444  O   LYS A 181     -20.500   0.626   5.273  1.00 76.62           O  
ATOM   1445  CG  LYS A 181     -21.047   1.501   8.461  1.00 76.62           C  
ATOM   1446  CD  LYS A 181     -21.125   2.408   9.688  1.00 76.62           C  
ATOM   1447  CE  LYS A 181     -22.344   3.330   9.617  1.00 76.62           C  
ATOM   1448  NZ  LYS A 181     -22.406   4.238  10.805  1.00 76.62           N  
ATOM   1449  N   GLN A 182     -18.344   0.907   5.719  1.00 71.75           N  
ATOM   1450  CA  GLN A 182     -18.047   1.643   4.492  1.00 71.75           C  
ATOM   1451  C   GLN A 182     -18.234   0.760   3.264  1.00 71.75           C  
ATOM   1452  CB  GLN A 182     -16.609   2.193   4.527  1.00 71.75           C  
ATOM   1453  O   GLN A 182     -18.719   1.226   2.229  1.00 71.75           O  
ATOM   1454  CG  GLN A 182     -16.438   3.369   5.480  1.00 71.75           C  
ATOM   1455  CD  GLN A 182     -15.008   3.895   5.496  1.00 71.75           C  
ATOM   1456  NE2 GLN A 182     -14.844   5.145   5.922  1.00 71.75           N  
ATOM   1457  OE1 GLN A 182     -14.070   3.186   5.133  1.00 71.75           O  
ATOM   1458  N   MET A 183     -17.781  -0.492   3.441  1.00 67.31           N  
ATOM   1459  CA  MET A 183     -17.938  -1.474   2.373  1.00 67.31           C  
ATOM   1460  C   MET A 183     -19.422  -1.747   2.113  1.00 67.31           C  
ATOM   1461  CB  MET A 183     -17.219  -2.777   2.723  1.00 67.31           C  
ATOM   1462  O   MET A 183     -19.844  -1.846   0.960  1.00 67.31           O  
ATOM   1463  CG  MET A 183     -17.188  -3.783   1.583  1.00 67.31           C  
ATOM   1464  SD  MET A 183     -16.438  -5.383   2.078  1.00 67.31           S  
ATOM   1465  CE  MET A 183     -17.672  -5.961   3.277  1.00 67.31           C  
ATOM   1466  N   GLU A 184     -20.203  -1.863   3.139  1.00 64.38           N  
ATOM   1467  CA  GLU A 184     -21.641  -2.129   3.084  1.00 64.38           C  
ATOM   1468  C   GLU A 184     -22.391  -0.935   2.520  1.00 64.38           C  
ATOM   1469  CB  GLU A 184     -22.172  -2.484   4.477  1.00 64.38           C  
ATOM   1470  O   GLU A 184     -23.344  -1.104   1.746  1.00 64.38           O  
ATOM   1471  CG  GLU A 184     -21.719  -3.846   4.980  1.00 64.38           C  
ATOM   1472  CD  GLU A 184     -22.141  -4.129   6.410  1.00 64.38           C  
ATOM   1473  OE1 GLU A 184     -22.000  -5.285   6.867  1.00 64.38           O  
ATOM   1474  OE2 GLU A 184     -22.625  -3.189   7.078  1.00 64.38           O  
ATOM   1475  N   GLY A 185     -22.141   0.314   2.992  1.00 56.44           N  
ATOM   1476  CA  GLY A 185     -22.719   1.563   2.529  1.00 56.44           C  
ATOM   1477  C   GLY A 185     -22.422   1.854   1.069  1.00 56.44           C  
ATOM   1478  O   GLY A 185     -23.297   2.355   0.345  1.00 56.44           O  
ATOM   1479  N   ARG A 186     -21.344   1.440   0.532  1.00 54.91           N  
ATOM   1480  CA  ARG A 186     -20.812   1.716  -0.803  1.00 54.91           C  
ATOM   1481  C   ARG A 186     -21.234   0.632  -1.790  1.00 54.91           C  
ATOM   1482  CB  ARG A 186     -19.297   1.829  -0.769  1.00 54.91           C  
ATOM   1483  O   ARG A 186     -21.391   0.896  -2.986  1.00 54.91           O  
ATOM   1484  CG  ARG A 186     -18.781   3.100  -0.107  1.00 54.91           C  
ATOM   1485  CD  ARG A 186     -17.266   3.193  -0.154  1.00 54.91           C  
ATOM   1486  NE  ARG A 186     -16.766   4.332   0.613  1.00 54.91           N  
ATOM   1487  NH1 ARG A 186     -14.625   4.238  -0.240  1.00 54.91           N  
ATOM   1488  NH2 ARG A 186     -15.188   5.848   1.296  1.00 54.91           N  
ATOM   1489  CZ  ARG A 186     -15.531   4.805   0.554  1.00 54.91           C  
ATOM   1490  N   LEU A 187     -21.609  -0.510  -1.314  1.00 46.50           N  
ATOM   1491  CA  LEU A 187     -22.141  -1.648  -2.051  1.00 46.50           C  
ATOM   1492  C   LEU A 187     -23.672  -1.554  -2.164  1.00 46.50           C  
ATOM   1493  CB  LEU A 187     -21.750  -2.963  -1.369  1.00 46.50           C  
ATOM   1494  O   LEU A 187     -24.281  -2.338  -2.881  1.00 46.50           O  
ATOM   1495  CG  LEU A 187     -20.281  -3.348  -1.440  1.00 46.50           C  
ATOM   1496  CD1 LEU A 187     -19.984  -4.512  -0.500  1.00 46.50           C  
ATOM   1497  CD2 LEU A 187     -19.891  -3.699  -2.871  1.00 46.50           C  
ATOM   1498  N   GLY A 188     -24.156  -0.241  -1.721  1.00 39.41           N  
ATOM   1499  CA  GLY A 188     -25.609  -0.128  -1.762  1.00 39.41           C  
ATOM   1500  C   GLY A 188     -26.312  -1.249  -1.023  1.00 39.41           C  
ATOM   1501  O   GLY A 188     -27.453  -1.603  -1.359  1.00 39.41           O  
ATOM   1502  N   LEU A 189     -25.375  -2.066  -0.278  1.00 38.56           N  
ATOM   1503  CA  LEU A 189     -25.969  -3.104   0.559  1.00 38.56           C  
ATOM   1504  C   LEU A 189     -26.625  -2.498   1.798  1.00 38.56           C  
ATOM   1505  CB  LEU A 189     -24.906  -4.129   0.974  1.00 38.56           C  
ATOM   1506  O   LEU A 189     -25.984  -1.740   2.531  1.00 38.56           O  
ATOM   1507  CG  LEU A 189     -24.406  -5.062  -0.126  1.00 38.56           C  
ATOM   1508  CD1 LEU A 189     -23.031  -5.633   0.249  1.00 38.56           C  
ATOM   1509  CD2 LEU A 189     -25.406  -6.188  -0.378  1.00 38.56           C  
ATOM   1510  N   GLN A 190     -27.641  -1.681   1.638  1.00 34.31           N  
ATOM   1511  CA  GLN A 190     -28.406  -1.242   2.799  1.00 34.31           C  
ATOM   1512  C   GLN A 190     -28.688  -2.404   3.748  1.00 34.31           C  
ATOM   1513  CB  GLN A 190     -29.719  -0.602   2.357  1.00 34.31           C  
ATOM   1514  O   GLN A 190     -29.312  -3.391   3.365  1.00 34.31           O  
ATOM   1515  CG  GLN A 190     -29.609   0.874   2.004  1.00 34.31           C  
ATOM   1516  CD  GLN A 190     -30.953   1.558   1.869  1.00 34.31           C  
ATOM   1517  NE2 GLN A 190     -30.938   2.881   1.747  1.00 34.31           N  
ATOM   1518  OE1 GLN A 190     -32.000   0.903   1.874  1.00 34.31           O  
ATOM   1519  N   THR A 191     -27.609  -2.869   4.406  1.00 36.59           N  
ATOM   1520  CA  THR A 191     -28.062  -3.842   5.391  1.00 36.59           C  
ATOM   1521  C   THR A 191     -29.000  -3.186   6.410  1.00 36.59           C  
ATOM   1522  CB  THR A 191     -26.875  -4.496   6.121  1.00 36.59           C  
ATOM   1523  O   THR A 191     -28.703  -2.102   6.918  1.00 36.59           O  
ATOM   1524  CG2 THR A 191     -26.219  -5.559   5.250  1.00 36.59           C  
ATOM   1525  OG1 THR A 191     -25.906  -3.492   6.449  1.00 36.59           O  
ATOM   1526  N   GLU A 192     -30.219  -2.758   5.980  1.00 33.38           N  
ATOM   1527  CA  GLU A 192     -31.172  -2.555   7.062  1.00 33.38           C  
ATOM   1528  C   GLU A 192     -30.656  -3.143   8.375  1.00 33.38           C  
ATOM   1529  CB  GLU A 192     -32.531  -3.172   6.703  1.00 33.38           C  
ATOM   1530  O   GLU A 192     -30.250  -4.305   8.422  1.00 33.38           O  
ATOM   1531  CG  GLU A 192     -33.438  -2.240   5.914  1.00 33.38           C  
ATOM   1532  CD  GLU A 192     -34.844  -2.793   5.723  1.00 33.38           C  
ATOM   1533  OE1 GLU A 192     -35.688  -2.082   5.160  1.00 33.38           O  
ATOM   1534  OE2 GLU A 192     -35.094  -3.947   6.141  1.00 33.38           O  
ATOM   1535  N   LYS A 193     -29.641  -2.494   8.961  1.00 33.28           N  
ATOM   1536  CA  LYS A 193     -29.422  -2.754  10.375  1.00 33.28           C  
ATOM   1537  C   LYS A 193     -30.609  -3.480  10.992  1.00 33.28           C  
ATOM   1538  CB  LYS A 193     -29.156  -1.446  11.125  1.00 33.28           C  
ATOM   1539  O   LYS A 193     -31.672  -2.885  11.188  1.00 33.28           O  
ATOM   1540  CG  LYS A 193     -27.703  -1.010  11.125  1.00 33.28           C  
ATOM   1541  CD  LYS A 193     -27.469   0.185  12.039  1.00 33.28           C  
ATOM   1542  CE  LYS A 193     -26.016   0.639  12.016  1.00 33.28           C  
ATOM   1543  NZ  LYS A 193     -25.797   1.818  12.906  1.00 33.28           N  
ATOM   1544  N   SER A 194     -31.141  -4.574  10.352  1.00 37.19           N  
ATOM   1545  CA  SER A 194     -32.094  -5.379  11.094  1.00 37.19           C  
ATOM   1546  C   SER A 194     -31.406  -6.312  12.078  1.00 37.19           C  
ATOM   1547  CB  SER A 194     -32.969  -6.191  10.141  1.00 37.19           C  
ATOM   1548  O   SER A 194     -30.281  -6.766  11.820  1.00 37.19           O  
ATOM   1549  OG  SER A 194     -32.594  -7.555  10.141  1.00 37.19           O  
ATOM   1550  N   ASP A 195     -31.141  -5.902  13.242  1.00 41.34           N  
ATOM   1551  CA  ASP A 195     -30.766  -6.859  14.281  1.00 41.34           C  
ATOM   1552  C   ASP A 195     -30.578  -8.258  13.703  1.00 41.34           C  
ATOM   1553  CB  ASP A 195     -31.828  -6.883  15.383  1.00 41.34           C  
ATOM   1554  O   ASP A 195     -31.562  -8.953  13.406  1.00 41.34           O  
ATOM   1555  CG  ASP A 195     -31.344  -6.277  16.688  1.00 41.34           C  
ATOM   1556  OD1 ASP A 195     -30.141  -5.957  16.797  1.00 41.34           O  
ATOM   1557  OD2 ASP A 195     -32.188  -6.121  17.609  1.00 41.34           O  
ATOM   1558  N   SER A 196     -29.578  -8.445  12.562  1.00 58.75           N  
ATOM   1559  CA  SER A 196     -29.203  -9.680  11.891  1.00 58.75           C  
ATOM   1560  C   SER A 196     -29.422 -10.891  12.789  1.00 58.75           C  
ATOM   1561  CB  SER A 196     -27.734  -9.617  11.461  1.00 58.75           C  
ATOM   1562  O   SER A 196     -29.703 -11.984  12.297  1.00 58.75           O  
ATOM   1563  OG  SER A 196     -26.875  -9.656  12.586  1.00 58.75           O  
ATOM   1564  N   LYS A 197     -29.641 -10.562  14.109  1.00 67.38           N  
ATOM   1565  CA  LYS A 197     -29.828 -11.703  15.008  1.00 67.38           C  
ATOM   1566  C   LYS A 197     -31.281 -12.180  14.992  1.00 67.38           C  
ATOM   1567  CB  LYS A 197     -29.422 -11.344  16.438  1.00 67.38           C  
ATOM   1568  O   LYS A 197     -31.547 -13.383  14.953  1.00 67.38           O  
ATOM   1569  CG  LYS A 197     -29.266 -12.539  17.359  1.00 67.38           C  
ATOM   1570  CD  LYS A 197     -28.734 -12.125  18.719  1.00 67.38           C  
ATOM   1571  CE  LYS A 197     -28.656 -13.312  19.672  1.00 67.38           C  
ATOM   1572  NZ  LYS A 197     -28.109 -12.922  21.000  1.00 67.38           N  
ATOM   1573  N   SER A 198     -32.344 -11.320  14.938  1.00 72.25           N  
ATOM   1574  CA  SER A 198     -33.781 -11.641  14.898  1.00 72.25           C  
ATOM   1575  C   SER A 198     -34.156 -12.227  13.547  1.00 72.25           C  
ATOM   1576  CB  SER A 198     -34.625 -10.398  15.180  1.00 72.25           C  
ATOM   1577  O   SER A 198     -34.969 -13.148  13.477  1.00 72.25           O  
ATOM   1578  OG  SER A 198     -34.500  -9.453  14.133  1.00 72.25           O  
ATOM   1579  N   LEU A 199     -33.594 -11.695  12.430  1.00 74.19           N  
ATOM   1580  CA  LEU A 199     -33.781 -12.188  11.070  1.00 74.19           C  
ATOM   1581  C   LEU A 199     -33.188 -13.586  10.906  1.00 74.19           C  
ATOM   1582  CB  LEU A 199     -33.156 -11.227  10.055  1.00 74.19           C  
ATOM   1583  O   LEU A 199     -33.875 -14.484  10.383  1.00 74.19           O  
ATOM   1584  CG  LEU A 199     -33.281 -11.633   8.586  1.00 74.19           C  
ATOM   1585  CD1 LEU A 199     -34.750 -11.609   8.141  1.00 74.19           C  
ATOM   1586  CD2 LEU A 199     -32.438 -10.711   7.707  1.00 74.19           C  
ATOM   1587  N   LEU A 200     -31.969 -13.828  11.406  1.00 84.25           N  
ATOM   1588  CA  LEU A 200     -31.297 -15.117  11.305  1.00 84.25           C  
ATOM   1589  C   LEU A 200     -32.000 -16.172  12.172  1.00 84.25           C  
ATOM   1590  CB  LEU A 200     -29.828 -15.000  11.719  1.00 84.25           C  
ATOM   1591  O   LEU A 200     -32.188 -17.297  11.734  1.00 84.25           O  
ATOM   1592  CG  LEU A 200     -28.969 -14.047  10.883  1.00 84.25           C  
ATOM   1593  CD1 LEU A 200     -27.531 -14.070  11.383  1.00 84.25           C  
ATOM   1594  CD2 LEU A 200     -29.031 -14.422   9.406  1.00 84.25           C  
ATOM   1595  N   THR A 201     -32.344 -15.719  13.445  1.00 85.56           N  
ATOM   1596  CA  THR A 201     -33.094 -16.578  14.336  1.00 85.56           C  
ATOM   1597  C   THR A 201     -34.469 -16.922  13.719  1.00 85.56           C  
ATOM   1598  CB  THR A 201     -33.312 -15.922  15.711  1.00 85.56           C  
ATOM   1599  O   THR A 201     -34.906 -18.062  13.820  1.00 85.56           O  
ATOM   1600  CG2 THR A 201     -34.062 -16.844  16.656  1.00 85.56           C  
ATOM   1601  OG1 THR A 201     -32.031 -15.602  16.281  1.00 85.56           O  
ATOM   1602  N   GLY A 202     -35.125 -16.016  13.125  1.00 85.62           N  
ATOM   1603  CA  GLY A 202     -36.438 -16.172  12.477  1.00 85.62           C  
ATOM   1604  C   GLY A 202     -36.375 -17.094  11.266  1.00 85.62           C  
ATOM   1605  O   GLY A 202     -37.281 -17.906  11.062  1.00 85.62           O  
ATOM   1606  N   VAL A 203     -35.281 -17.000  10.445  1.00 87.94           N  
ATOM   1607  CA  VAL A 203     -35.062 -17.859   9.289  1.00 87.94           C  
ATOM   1608  C   VAL A 203     -34.875 -19.312   9.758  1.00 87.94           C  
ATOM   1609  CB  VAL A 203     -33.844 -17.422   8.461  1.00 87.94           C  
ATOM   1610  O   VAL A 203     -35.469 -20.234   9.195  1.00 87.94           O  
ATOM   1611  CG1 VAL A 203     -33.438 -18.500   7.469  1.00 87.94           C  
ATOM   1612  CG2 VAL A 203     -34.156 -16.109   7.730  1.00 87.94           C  
ATOM   1613  N   LYS A 204     -34.125 -19.547  10.828  1.00 92.50           N  
ATOM   1614  CA  LYS A 204     -33.938 -20.859  11.398  1.00 92.50           C  
ATOM   1615  C   LYS A 204     -35.250 -21.422  11.961  1.00 92.50           C  
ATOM   1616  CB  LYS A 204     -32.875 -20.828  12.500  1.00 92.50           C  
ATOM   1617  O   LYS A 204     -35.562 -22.594  11.766  1.00 92.50           O  
ATOM   1618  CG  LYS A 204     -31.453 -20.703  11.977  1.00 92.50           C  
ATOM   1619  CD  LYS A 204     -30.438 -20.734  13.117  1.00 92.50           C  
ATOM   1620  CE  LYS A 204     -30.344 -22.125  13.734  1.00 92.50           C  
ATOM   1621  NZ  LYS A 204     -29.344 -22.172  14.844  1.00 92.50           N  
ATOM   1622  N   ALA A 205     -36.031 -20.531  12.648  1.00 90.31           N  
ATOM   1623  CA  ALA A 205     -37.312 -20.922  13.219  1.00 90.31           C  
ATOM   1624  C   ALA A 205     -38.312 -21.312  12.125  1.00 90.31           C  
ATOM   1625  CB  ALA A 205     -37.906 -19.766  14.047  1.00 90.31           C  
ATOM   1626  O   ALA A 205     -39.062 -22.297  12.281  1.00 90.31           O  
ATOM   1627  N   PHE A 206     -38.312 -20.562  11.039  1.00 93.62           N  
ATOM   1628  CA  PHE A 206     -39.156 -20.859   9.891  1.00 93.62           C  
ATOM   1629  C   PHE A 206     -38.812 -22.219   9.305  1.00 93.62           C  
ATOM   1630  CB  PHE A 206     -39.000 -19.781   8.820  1.00 93.62           C  
ATOM   1631  O   PHE A 206     -39.688 -23.047   9.055  1.00 93.62           O  
ATOM   1632  CG  PHE A 206     -39.750 -20.094   7.535  1.00 93.62           C  
ATOM   1633  CD1 PHE A 206     -39.031 -20.516   6.414  1.00 93.62           C  
ATOM   1634  CD2 PHE A 206     -41.125 -19.938   7.449  1.00 93.62           C  
ATOM   1635  CE1 PHE A 206     -39.719 -20.812   5.227  1.00 93.62           C  
ATOM   1636  CE2 PHE A 206     -41.781 -20.234   6.266  1.00 93.62           C  
ATOM   1637  CZ  PHE A 206     -41.094 -20.656   5.156  1.00 93.62           C  
ATOM   1638  N   LEU A 207     -37.469 -22.469   9.055  1.00 95.00           N  
ATOM   1639  CA  LEU A 207     -36.969 -23.719   8.477  1.00 95.00           C  
ATOM   1640  C   LEU A 207     -37.188 -24.891   9.422  1.00 95.00           C  
ATOM   1641  CB  LEU A 207     -35.500 -23.594   8.125  1.00 95.00           C  
ATOM   1642  O   LEU A 207     -37.625 -25.969   9.000  1.00 95.00           O  
ATOM   1643  CG  LEU A 207     -35.125 -22.641   6.992  1.00 95.00           C  
ATOM   1644  CD1 LEU A 207     -33.625 -22.484   6.883  1.00 95.00           C  
ATOM   1645  CD2 LEU A 207     -35.719 -23.125   5.672  1.00 95.00           C  
ATOM   1646  N   LYS A 208     -36.938 -24.656  10.695  1.00 94.12           N  
ATOM   1647  CA  LYS A 208     -37.094 -25.672  11.727  1.00 94.12           C  
ATOM   1648  C   LYS A 208     -38.562 -26.109  11.852  1.00 94.12           C  
ATOM   1649  CB  LYS A 208     -36.594 -25.156  13.070  1.00 94.12           C  
ATOM   1650  O   LYS A 208     -38.844 -27.281  12.062  1.00 94.12           O  
ATOM   1651  CG  LYS A 208     -36.531 -26.219  14.164  1.00 94.12           C  
ATOM   1652  CD  LYS A 208     -35.906 -25.688  15.430  1.00 94.12           C  
ATOM   1653  CE  LYS A 208     -35.844 -26.750  16.516  1.00 94.12           C  
ATOM   1654  NZ  LYS A 208     -35.156 -26.234  17.766  1.00 94.12           N  
ATOM   1655  N   SER A 209     -39.469 -25.188  11.742  1.00 91.25           N  
ATOM   1656  CA  SER A 209     -40.906 -25.438  11.914  1.00 91.25           C  
ATOM   1657  C   SER A 209     -41.531 -25.953  10.625  1.00 91.25           C  
ATOM   1658  CB  SER A 209     -41.625 -24.172  12.375  1.00 91.25           C  
ATOM   1659  O   SER A 209     -42.750 -26.219  10.586  1.00 91.25           O  
ATOM   1660  OG  SER A 209     -41.719 -23.219  11.320  1.00 91.25           O  
ATOM   1661  N   LYS A 210     -40.719 -26.047   9.562  1.00 91.69           N  
ATOM   1662  CA  LYS A 210     -41.188 -26.500   8.258  1.00 91.69           C  
ATOM   1663  C   LYS A 210     -42.344 -25.625   7.758  1.00 91.69           C  
ATOM   1664  CB  LYS A 210     -41.656 -27.969   8.328  1.00 91.69           C  
ATOM   1665  O   LYS A 210     -43.281 -26.125   7.156  1.00 91.69           O  
ATOM   1666  CG  LYS A 210     -40.562 -28.922   8.789  1.00 91.69           C  
ATOM   1667  CD  LYS A 210     -41.094 -30.328   8.977  1.00 91.69           C  
ATOM   1668  CE  LYS A 210     -40.031 -31.297   9.461  1.00 91.69           C  
ATOM   1669  NZ  LYS A 210     -40.594 -32.656   9.766  1.00 91.69           N  
ATOM   1670  N   GLY A 211     -42.188 -24.250   8.062  1.00 81.31           N  
ATOM   1671  CA  GLY A 211     -43.125 -23.281   7.496  1.00 81.31           C  
ATOM   1672  C   GLY A 211     -44.312 -23.016   8.383  1.00 81.31           C  
ATOM   1673  O   GLY A 211     -45.219 -22.266   7.992  1.00 81.31           O  
ATOM   1674  N   LYS A 212     -44.375 -23.641   9.641  1.00 79.75           N  
ATOM   1675  CA  LYS A 212     -45.438 -23.438  10.609  1.00 79.75           C  
ATOM   1676  C   LYS A 212     -45.250 -22.141  11.375  1.00 79.75           C  
ATOM   1677  CB  LYS A 212     -45.500 -24.609  11.586  1.00 79.75           C  
ATOM   1678  O   LYS A 212     -46.219 -21.547  11.836  1.00 79.75           O  
ATOM   1679  CG  LYS A 212     -45.938 -25.922  10.953  1.00 79.75           C  
ATOM   1680  CD  LYS A 212     -45.969 -27.062  11.977  1.00 79.75           C  
ATOM   1681  CE  LYS A 212     -46.312 -28.391  11.320  1.00 79.75           C  
ATOM   1682  NZ  LYS A 212     -46.312 -29.516  12.312  1.00 79.75           N  
ATOM   1683  N   VAL A 213     -43.969 -21.719  11.477  1.00 83.94           N  
ATOM   1684  CA  VAL A 213     -43.594 -20.406  12.008  1.00 83.94           C  
ATOM   1685  C   VAL A 213     -43.469 -19.406  10.859  1.00 83.94           C  
ATOM   1686  CB  VAL A 213     -42.312 -20.453  12.836  1.00 83.94           C  
ATOM   1687  O   VAL A 213     -42.812 -19.719   9.844  1.00 83.94           O  
ATOM   1688  CG1 VAL A 213     -41.906 -19.047  13.289  1.00 83.94           C  
ATOM   1689  CG2 VAL A 213     -42.469 -21.375  14.047  1.00 83.94           C  
ATOM   1690  N   ALA A 214     -44.156 -18.281  11.055  1.00 79.81           N  
ATOM   1691  CA  ALA A 214     -44.125 -17.266  10.008  1.00 79.81           C  
ATOM   1692  C   ALA A 214     -42.688 -16.812   9.750  1.00 79.81           C  
ATOM   1693  CB  ALA A 214     -45.000 -16.078  10.383  1.00 79.81           C  
ATOM   1694  O   ALA A 214     -41.875 -16.688  10.688  1.00 79.81           O  
ATOM   1695  N   PRO A 215     -42.344 -16.609   8.453  1.00 84.25           N  
ATOM   1696  CA  PRO A 215     -41.000 -16.109   8.148  1.00 84.25           C  
ATOM   1697  C   PRO A 215     -40.781 -14.680   8.672  1.00 84.25           C  
ATOM   1698  CB  PRO A 215     -40.969 -16.141   6.621  1.00 84.25           C  
ATOM   1699  O   PRO A 215     -41.750 -13.914   8.805  1.00 84.25           O  
ATOM   1700  CG  PRO A 215     -42.375 -16.000   6.191  1.00 84.25           C  
ATOM   1701  CD  PRO A 215     -43.250 -16.641   7.227  1.00 84.25           C  
ATOM   1702  N   PRO A 216     -39.594 -14.383   9.078  1.00 75.44           N  
ATOM   1703  CA  PRO A 216     -39.219 -13.086   9.641  1.00 75.44           C  
ATOM   1704  C   PRO A 216     -39.312 -11.953   8.617  1.00 75.44           C  
ATOM   1705  CB  PRO A 216     -37.781 -13.297  10.102  1.00 75.44           C  
ATOM   1706  O   PRO A 216     -39.375 -10.781   8.992  1.00 75.44           O  
ATOM   1707  CG  PRO A 216     -37.250 -14.375   9.219  1.00 75.44           C  
ATOM   1708  CD  PRO A 216     -38.375 -15.305   8.875  1.00 75.44           C  
ATOM   1709  N   VAL A 217     -39.500 -12.258   7.262  1.00 80.19           N  
ATOM   1710  CA  VAL A 217     -39.750 -11.367   6.121  1.00 80.19           C  
ATOM   1711  C   VAL A 217     -40.562 -12.094   5.059  1.00 80.19           C  
ATOM   1712  CB  VAL A 217     -38.406 -10.867   5.523  1.00 80.19           C  
ATOM   1713  O   VAL A 217     -40.531 -13.328   4.984  1.00 80.19           O  
ATOM   1714  CG1 VAL A 217     -37.625 -10.023   6.539  1.00 80.19           C  
ATOM   1715  CG2 VAL A 217     -37.562 -12.047   5.051  1.00 80.19           C  
ATOM   1716  N   PRO A 218     -41.375 -11.320   4.359  1.00 86.00           N  
ATOM   1717  CA  PRO A 218     -42.094 -11.969   3.258  1.00 86.00           C  
ATOM   1718  C   PRO A 218     -41.156 -12.789   2.361  1.00 86.00           C  
ATOM   1719  CB  PRO A 218     -42.688 -10.797   2.486  1.00 86.00           C  
ATOM   1720  O   PRO A 218     -40.062 -12.352   2.053  1.00 86.00           O  
ATOM   1721  CG  PRO A 218     -42.812  -9.695   3.490  1.00 86.00           C  
ATOM   1722  CD  PRO A 218     -41.656  -9.805   4.449  1.00 86.00           C  
ATOM   1723  N   LEU A 219     -41.531 -14.031   2.062  1.00 87.38           N  
ATOM   1724  CA  LEU A 219     -40.750 -14.930   1.240  1.00 87.38           C  
ATOM   1725  C   LEU A 219     -40.469 -14.320  -0.129  1.00 87.38           C  
ATOM   1726  CB  LEU A 219     -41.438 -16.281   1.076  1.00 87.38           C  
ATOM   1727  O   LEU A 219     -39.531 -14.719  -0.819  1.00 87.38           O  
ATOM   1728  CG  LEU A 219     -41.500 -17.172   2.320  1.00 87.38           C  
ATOM   1729  CD1 LEU A 219     -42.344 -18.406   2.049  1.00 87.38           C  
ATOM   1730  CD2 LEU A 219     -40.094 -17.562   2.760  1.00 87.38           C  
ATOM   1731  N   THR A 220     -41.281 -13.219  -0.427  1.00 86.88           N  
ATOM   1732  CA  THR A 220     -41.188 -12.562  -1.727  1.00 86.88           C  
ATOM   1733  C   THR A 220     -40.281 -11.336  -1.643  1.00 86.88           C  
ATOM   1734  CB  THR A 220     -42.562 -12.148  -2.258  1.00 86.88           C  
ATOM   1735  O   THR A 220     -40.000 -10.695  -2.658  1.00 86.88           O  
ATOM   1736  CG2 THR A 220     -43.438 -13.375  -2.539  1.00 86.88           C  
ATOM   1737  OG1 THR A 220     -43.219 -11.328  -1.283  1.00 86.88           O  
ATOM   1738  N   LYS A 221     -39.938 -10.930  -0.353  1.00 85.56           N  
ATOM   1739  CA  LYS A 221     -39.125  -9.742  -0.146  1.00 85.56           C  
ATOM   1740  C   LYS A 221     -37.719  -9.938  -0.726  1.00 85.56           C  
ATOM   1741  CB  LYS A 221     -39.031  -9.406   1.343  1.00 85.56           C  
ATOM   1742  O   LYS A 221     -37.062 -10.953  -0.465  1.00 85.56           O  
ATOM   1743  CG  LYS A 221     -38.375  -8.062   1.635  1.00 85.56           C  
ATOM   1744  CD  LYS A 221     -38.562  -7.648   3.086  1.00 85.56           C  
ATOM   1745  CE  LYS A 221     -38.000  -6.262   3.354  1.00 85.56           C  
ATOM   1746  NZ  LYS A 221     -38.250  -5.820   4.758  1.00 85.56           N  
ATOM   1747  N   ARG A 222     -37.281  -8.938  -1.533  1.00 84.19           N  
ATOM   1748  CA  ARG A 222     -36.000  -9.008  -2.219  1.00 84.19           C  
ATOM   1749  C   ARG A 222     -35.062  -7.891  -1.768  1.00 84.19           C  
ATOM   1750  CB  ARG A 222     -36.188  -8.953  -3.736  1.00 84.19           C  
ATOM   1751  O   ARG A 222     -35.531  -6.816  -1.373  1.00 84.19           O  
ATOM   1752  CG  ARG A 222     -36.938 -10.141  -4.309  1.00 84.19           C  
ATOM   1753  CD  ARG A 222     -37.031 -10.070  -5.824  1.00 84.19           C  
ATOM   1754  NE  ARG A 222     -37.625 -11.281  -6.383  1.00 84.19           N  
ATOM   1755  NH1 ARG A 222     -35.625 -12.289  -6.871  1.00 84.19           N  
ATOM   1756  NH2 ARG A 222     -37.594 -13.359  -7.352  1.00 84.19           N  
ATOM   1757  CZ  ARG A 222     -36.938 -12.305  -6.867  1.00 84.19           C  
ATOM   1758  N   ASN A 223     -33.812  -8.203  -1.724  1.00 75.38           N  
ATOM   1759  CA  ASN A 223     -32.812  -7.164  -1.480  1.00 75.38           C  
ATOM   1760  C   ASN A 223     -32.469  -6.398  -2.758  1.00 75.38           C  
ATOM   1761  CB  ASN A 223     -31.531  -7.766  -0.877  1.00 75.38           C  
ATOM   1762  O   ASN A 223     -33.125  -6.598  -3.791  1.00 75.38           O  
ATOM   1763  CG  ASN A 223     -30.828  -8.719  -1.824  1.00 75.38           C  
ATOM   1764  ND2 ASN A 223     -29.953  -9.562  -1.282  1.00 75.38           N  
ATOM   1765  OD1 ASN A 223     -31.078  -8.703  -3.033  1.00 75.38           O  
ATOM   1766  N   LYS A 224     -31.656  -5.418  -2.670  1.00 74.56           N  
ATOM   1767  CA  LYS A 224     -31.375  -4.543  -3.807  1.00 74.56           C  
ATOM   1768  C   LYS A 224     -30.078  -4.934  -4.500  1.00 74.56           C  
ATOM   1769  CB  LYS A 224     -31.312  -3.082  -3.355  1.00 74.56           C  
ATOM   1770  O   LYS A 224     -29.391  -4.086  -5.086  1.00 74.56           O  
ATOM   1771  CG  LYS A 224     -32.625  -2.535  -2.838  1.00 74.56           C  
ATOM   1772  CD  LYS A 224     -32.531  -1.051  -2.512  1.00 74.56           C  
ATOM   1773  CE  LYS A 224     -33.844  -0.503  -1.981  1.00 74.56           C  
ATOM   1774  NZ  LYS A 224     -33.750   0.950  -1.650  1.00 74.56           N  
ATOM   1775  N   LEU A 225     -29.734  -6.316  -4.383  1.00 66.38           N  
ATOM   1776  CA  LEU A 225     -28.531  -6.809  -5.062  1.00 66.38           C  
ATOM   1777  C   LEU A 225     -28.719  -6.766  -6.574  1.00 66.38           C  
ATOM   1778  CB  LEU A 225     -28.219  -8.242  -4.617  1.00 66.38           C  
ATOM   1779  O   LEU A 225     -29.828  -6.945  -7.078  1.00 66.38           O  
ATOM   1780  CG  LEU A 225     -27.750  -8.406  -3.172  1.00 66.38           C  
ATOM   1781  CD1 LEU A 225     -27.672  -9.891  -2.811  1.00 66.38           C  
ATOM   1782  CD2 LEU A 225     -26.391  -7.738  -2.971  1.00 66.38           C  
ATOM   1783  N   ASP A 226     -27.641  -6.328  -7.316  1.00 73.44           N  
ATOM   1784  CA  ASP A 226     -27.656  -6.215  -8.773  1.00 73.44           C  
ATOM   1785  C   ASP A 226     -27.516  -7.582  -9.430  1.00 73.44           C  
ATOM   1786  CB  ASP A 226     -26.562  -5.270  -9.250  1.00 73.44           C  
ATOM   1787  O   ASP A 226     -26.484  -7.867 -10.055  1.00 73.44           O  
ATOM   1788  CG  ASP A 226     -26.719  -4.859 -10.703  1.00 73.44           C  
ATOM   1789  OD1 ASP A 226     -27.797  -5.074 -11.281  1.00 73.44           O  
ATOM   1790  OD2 ASP A 226     -25.750  -4.320 -11.281  1.00 73.44           O  
ATOM   1791  N   ILE A 227     -28.453  -8.578  -9.164  1.00 75.00           N  
ATOM   1792  CA  ILE A 227     -28.562  -9.906  -9.758  1.00 75.00           C  
ATOM   1793  C   ILE A 227     -29.984 -10.156 -10.227  1.00 75.00           C  
ATOM   1794  CB  ILE A 227     -28.125 -11.008  -8.766  1.00 75.00           C  
ATOM   1795  O   ILE A 227     -30.938  -9.586  -9.672  1.00 75.00           O  
ATOM   1796  CG1 ILE A 227     -29.062 -11.039  -7.555  1.00 75.00           C  
ATOM   1797  CG2 ILE A 227     -26.672 -10.781  -8.312  1.00 75.00           C  
ATOM   1798  CD1 ILE A 227     -28.906 -12.273  -6.676  1.00 75.00           C  
ATOM   1799  N   ARG A 228     -30.031 -10.844 -11.422  1.00 84.50           N  
ATOM   1800  CA  ARG A 228     -31.359 -11.320 -11.820  1.00 84.50           C  
ATOM   1801  C   ARG A 228     -31.812 -12.477 -10.938  1.00 84.50           C  
ATOM   1802  CB  ARG A 228     -31.344 -11.758 -13.289  1.00 84.50           C  
ATOM   1803  O   ARG A 228     -31.219 -13.555 -10.961  1.00 84.50           O  
ATOM   1804  CG  ARG A 228     -31.297 -10.609 -14.273  1.00 84.50           C  
ATOM   1805  CD  ARG A 228     -31.656 -11.055 -15.688  1.00 84.50           C  
ATOM   1806  NE  ARG A 228     -31.641  -9.938 -16.625  1.00 84.50           N  
ATOM   1807  NH1 ARG A 228     -32.469 -11.156 -18.406  1.00 84.50           N  
ATOM   1808  NH2 ARG A 228     -31.953  -8.938 -18.672  1.00 84.50           N  
ATOM   1809  CZ  ARG A 228     -32.031 -10.016 -17.906  1.00 84.50           C  
ATOM   1810  N   GLY A 229     -32.812 -12.188  -9.969  1.00 85.94           N  
ATOM   1811  CA  GLY A 229     -33.250 -13.188  -9.016  1.00 85.94           C  
ATOM   1812  C   GLY A 229     -34.094 -14.289  -9.641  1.00 85.94           C  
ATOM   1813  O   GLY A 229     -34.125 -14.422 -10.867  1.00 85.94           O  
ATOM   1814  N   CYS A 230     -34.531 -15.227  -8.836  1.00 91.50           N  
ATOM   1815  CA  CYS A 230     -35.375 -16.344  -9.242  1.00 91.50           C  
ATOM   1816  C   CYS A 230     -36.750 -16.266  -8.602  1.00 91.50           C  
ATOM   1817  CB  CYS A 230     -34.688 -17.672  -8.875  1.00 91.50           C  
ATOM   1818  O   CYS A 230     -36.906 -15.695  -7.520  1.00 91.50           O  
ATOM   1819  SG  CYS A 230     -33.062 -17.906  -9.625  1.00 91.50           S  
ATOM   1820  N   VAL A 231     -37.781 -16.672  -9.336  1.00 93.12           N  
ATOM   1821  CA  VAL A 231     -39.125 -16.781  -8.781  1.00 93.12           C  
ATOM   1822  C   VAL A 231     -39.594 -18.219  -8.859  1.00 93.12           C  
ATOM   1823  CB  VAL A 231     -40.125 -15.852  -9.523  1.00 93.12           C  
ATOM   1824  O   VAL A 231     -39.188 -18.969  -9.750  1.00 93.12           O  
ATOM   1825  CG1 VAL A 231     -39.781 -14.383  -9.250  1.00 93.12           C  
ATOM   1826  CG2 VAL A 231     -40.094 -16.141 -11.023  1.00 93.12           C  
ATOM   1827  N   PRO A 232     -40.438 -18.625  -7.906  1.00 93.56           N  
ATOM   1828  CA  PRO A 232     -40.969 -20.000  -7.941  1.00 93.56           C  
ATOM   1829  C   PRO A 232     -41.812 -20.281  -9.188  1.00 93.56           C  
ATOM   1830  CB  PRO A 232     -41.812 -20.094  -6.672  1.00 93.56           C  
ATOM   1831  O   PRO A 232     -42.594 -19.438  -9.602  1.00 93.56           O  
ATOM   1832  CG  PRO A 232     -41.312 -18.984  -5.801  1.00 93.56           C  
ATOM   1833  CD  PRO A 232     -40.781 -17.891  -6.680  1.00 93.56           C  
ATOM   1834  N   ASP A 233     -41.562 -21.359  -9.898  1.00 91.50           N  
ATOM   1835  CA  ASP A 233     -42.375 -21.969 -10.961  1.00 91.50           C  
ATOM   1836  C   ASP A 233     -42.750 -23.391 -10.609  1.00 91.50           C  
ATOM   1837  CB  ASP A 233     -41.594 -21.953 -12.281  1.00 91.50           C  
ATOM   1838  O   ASP A 233     -42.062 -24.344 -10.969  1.00 91.50           O  
ATOM   1839  CG  ASP A 233     -42.438 -22.391 -13.469  1.00 91.50           C  
ATOM   1840  OD1 ASP A 233     -43.688 -22.453 -13.344  1.00 91.50           O  
ATOM   1841  OD2 ASP A 233     -41.844 -22.672 -14.539  1.00 91.50           O  
ATOM   1842  N   GLY A 234     -43.906 -23.547  -9.820  1.00 90.62           N  
ATOM   1843  CA  GLY A 234     -44.188 -24.844  -9.219  1.00 90.62           C  
ATOM   1844  C   GLY A 234     -43.125 -25.297  -8.242  1.00 90.62           C  
ATOM   1845  O   GLY A 234     -42.750 -24.562  -7.316  1.00 90.62           O  
ATOM   1846  N   ALA A 235     -42.562 -26.562  -8.336  1.00 88.25           N  
ATOM   1847  CA  ALA A 235     -41.562 -27.109  -7.438  1.00 88.25           C  
ATOM   1848  C   ALA A 235     -40.156 -26.703  -7.879  1.00 88.25           C  
ATOM   1849  CB  ALA A 235     -41.656 -28.641  -7.383  1.00 88.25           C  
ATOM   1850  O   ALA A 235     -39.156 -27.031  -7.215  1.00 88.25           O  
ATOM   1851  N   THR A 236     -40.031 -25.969  -9.031  1.00 91.25           N  
ATOM   1852  CA  THR A 236     -38.750 -25.500  -9.570  1.00 91.25           C  
ATOM   1853  C   THR A 236     -38.688 -23.969  -9.523  1.00 91.25           C  
ATOM   1854  CB  THR A 236     -38.562 -25.984 -11.023  1.00 91.25           C  
ATOM   1855  O   THR A 236     -39.562 -23.312  -8.969  1.00 91.25           O  
ATOM   1856  CG2 THR A 236     -38.625 -27.500 -11.109  1.00 91.25           C  
ATOM   1857  OG1 THR A 236     -39.594 -25.422 -11.852  1.00 91.25           O  
ATOM   1858  N   SER A 237     -37.594 -23.391 -10.055  1.00 92.31           N  
ATOM   1859  CA  SER A 237     -37.406 -21.938 -10.094  1.00 92.31           C  
ATOM   1860  C   SER A 237     -37.219 -21.453 -11.523  1.00 92.31           C  
ATOM   1861  CB  SER A 237     -36.219 -21.531  -9.234  1.00 92.31           C  
ATOM   1862  O   SER A 237     -36.844 -22.234 -12.406  1.00 92.31           O  
ATOM   1863  OG  SER A 237     -35.000 -21.984  -9.812  1.00 92.31           O  
ATOM   1864  N   ARG A 238     -37.594 -20.281 -11.906  1.00 93.56           N  
ATOM   1865  CA  ARG A 238     -37.281 -19.609 -13.164  1.00 93.56           C  
ATOM   1866  C   ARG A 238     -36.688 -18.219 -12.914  1.00 93.56           C  
ATOM   1867  CB  ARG A 238     -38.531 -19.484 -14.031  1.00 93.56           C  
ATOM   1868  O   ARG A 238     -36.906 -17.641 -11.852  1.00 93.56           O  
ATOM   1869  CG  ARG A 238     -39.594 -18.562 -13.461  1.00 93.56           C  
ATOM   1870  CD  ARG A 238     -40.812 -18.469 -14.375  1.00 93.56           C  
ATOM   1871  NE  ARG A 238     -41.844 -17.609 -13.805  1.00 93.56           N  
ATOM   1872  NH1 ARG A 238     -41.094 -15.680 -14.812  1.00 93.56           N  
ATOM   1873  NH2 ARG A 238     -42.938 -15.625 -13.461  1.00 93.56           N  
ATOM   1874  CZ  ARG A 238     -41.969 -16.312 -14.023  1.00 93.56           C  
ATOM   1875  N   VAL A 239     -36.000 -17.641 -13.836  1.00 89.25           N  
ATOM   1876  CA  VAL A 239     -35.344 -16.359 -13.711  1.00 89.25           C  
ATOM   1877  C   VAL A 239     -36.375 -15.242 -13.594  1.00 89.25           C  
ATOM   1878  CB  VAL A 239     -34.406 -16.094 -14.914  1.00 89.25           C  
ATOM   1879  O   VAL A 239     -37.344 -15.195 -14.352  1.00 89.25           O  
ATOM   1880  CG1 VAL A 239     -33.781 -14.711 -14.805  1.00 89.25           C  
ATOM   1881  CG2 VAL A 239     -33.344 -17.172 -15.016  1.00 89.25           C  
ATOM   1882  N   SER A 240     -36.250 -14.375 -12.562  1.00 88.44           N  
ATOM   1883  CA  SER A 240     -37.156 -13.266 -12.273  1.00 88.44           C  
ATOM   1884  C   SER A 240     -36.812 -12.047 -13.125  1.00 88.44           C  
ATOM   1885  CB  SER A 240     -37.094 -12.898 -10.797  1.00 88.44           C  
ATOM   1886  O   SER A 240     -35.656 -11.820 -13.469  1.00 88.44           O  
ATOM   1887  OG  SER A 240     -37.875 -11.742 -10.531  1.00 88.44           O  
ATOM   1888  N   THR A 241     -37.875 -11.242 -13.539  1.00 83.69           N  
ATOM   1889  CA  THR A 241     -37.688  -9.953 -14.188  1.00 83.69           C  
ATOM   1890  C   THR A 241     -37.281  -8.891 -13.172  1.00 83.69           C  
ATOM   1891  CB  THR A 241     -38.969  -9.508 -14.922  1.00 83.69           C  
ATOM   1892  O   THR A 241     -36.781  -7.824 -13.539  1.00 83.69           O  
ATOM   1893  CG2 THR A 241     -39.281 -10.438 -16.094  1.00 83.69           C  
ATOM   1894  OG1 THR A 241     -40.062  -9.516 -14.008  1.00 83.69           O  
ATOM   1895  N   GLU A 242     -37.469  -9.188 -11.812  1.00 80.81           N  
ATOM   1896  CA  GLU A 242     -37.156  -8.289 -10.703  1.00 80.81           C  
ATOM   1897  C   GLU A 242     -35.719  -8.445 -10.258  1.00 80.81           C  
ATOM   1898  CB  GLU A 242     -38.094  -8.547  -9.523  1.00 80.81           C  
ATOM   1899  O   GLU A 242     -35.156  -9.547 -10.289  1.00 80.81           O  
ATOM   1900  CG  GLU A 242     -39.562  -8.258  -9.836  1.00 80.81           C  
ATOM   1901  CD  GLU A 242     -40.500  -8.516  -8.656  1.00 80.81           C  
ATOM   1902  OE1 GLU A 242     -41.719  -8.359  -8.812  1.00 80.81           O  
ATOM   1903  OE2 GLU A 242     -39.969  -8.883  -7.578  1.00 80.81           O  
ATOM   1904  N   VAL A 243     -35.062  -7.297  -9.977  1.00 78.75           N  
ATOM   1905  CA  VAL A 243     -33.656  -7.234  -9.531  1.00 78.75           C  
ATOM   1906  C   VAL A 243     -33.594  -7.516  -8.031  1.00 78.75           C  
ATOM   1907  CB  VAL A 243     -33.031  -5.863  -9.852  1.00 78.75           C  
ATOM   1908  O   VAL A 243     -34.469  -7.102  -7.273  1.00 78.75           O  
ATOM   1909  CG1 VAL A 243     -31.609  -5.781  -9.281  1.00 78.75           C  
ATOM   1910  CG2 VAL A 243     -33.000  -5.617 -11.359  1.00 78.75           C  
ATOM   1911  N   GLY A 244     -32.562  -8.414  -7.676  1.00 78.25           N  
ATOM   1912  CA  GLY A 244     -32.344  -8.656  -6.258  1.00 78.25           C  
ATOM   1913  C   GLY A 244     -32.531 -10.102  -5.852  1.00 78.25           C  
ATOM   1914  O   GLY A 244     -33.250 -10.844  -6.516  1.00 78.25           O  
ATOM   1915  N   ALA A 245     -31.781 -10.570  -4.844  1.00 82.75           N  
ATOM   1916  CA  ALA A 245     -31.969 -11.883  -4.238  1.00 82.75           C  
ATOM   1917  C   ALA A 245     -33.000 -11.820  -3.123  1.00 82.75           C  
ATOM   1918  CB  ALA A 245     -30.656 -12.430  -3.701  1.00 82.75           C  
ATOM   1919  O   ALA A 245     -33.250 -10.758  -2.535  1.00 82.75           O  
ATOM   1920  N   TYR A 246     -33.719 -12.953  -2.895  1.00 88.38           N  
ATOM   1921  CA  TYR A 246     -34.625 -12.984  -1.732  1.00 88.38           C  
ATOM   1922  C   TYR A 246     -33.844 -12.695  -0.453  1.00 88.38           C  
ATOM   1923  CB  TYR A 246     -35.312 -14.352  -1.627  1.00 88.38           C  
ATOM   1924  O   TYR A 246     -32.719 -13.195  -0.269  1.00 88.38           O  
ATOM   1925  CG  TYR A 246     -36.406 -14.555  -2.650  1.00 88.38           C  
ATOM   1926  CD1 TYR A 246     -37.469 -13.672  -2.744  1.00 88.38           C  
ATOM   1927  CD2 TYR A 246     -36.375 -15.641  -3.521  1.00 88.38           C  
ATOM   1928  CE1 TYR A 246     -38.469 -13.859  -3.684  1.00 88.38           C  
ATOM   1929  CE2 TYR A 246     -37.375 -15.836  -4.465  1.00 88.38           C  
ATOM   1930  OH  TYR A 246     -39.406 -15.133  -5.473  1.00 88.38           O  
ATOM   1931  CZ  TYR A 246     -38.406 -14.945  -4.539  1.00 88.38           C  
ATOM   1932  N   LEU A 247     -34.375 -11.789   0.345  1.00 79.31           N  
ATOM   1933  CA  LEU A 247     -33.812 -11.484   1.650  1.00 79.31           C  
ATOM   1934  C   LEU A 247     -33.594 -12.758   2.455  1.00 79.31           C  
ATOM   1935  CB  LEU A 247     -34.719 -10.531   2.430  1.00 79.31           C  
ATOM   1936  O   LEU A 247     -32.594 -12.859   3.197  1.00 79.31           O  
ATOM   1937  CG  LEU A 247     -34.125  -9.852   3.650  1.00 79.31           C  
ATOM   1938  CD1 LEU A 247     -32.906  -9.016   3.234  1.00 79.31           C  
ATOM   1939  CD2 LEU A 247     -35.156  -8.984   4.359  1.00 79.31           C  
ATOM   1940  N   PHE A 248     -34.438 -13.805   2.256  1.00 86.31           N  
ATOM   1941  CA  PHE A 248     -34.344 -15.125   2.867  1.00 86.31           C  
ATOM   1942  C   PHE A 248     -33.094 -15.844   2.385  1.00 86.31           C  
ATOM   1943  CB  PHE A 248     -35.562 -15.969   2.555  1.00 86.31           C  
ATOM   1944  O   PHE A 248     -32.406 -16.500   3.172  1.00 86.31           O  
ATOM   1945  CG  PHE A 248     -35.875 -17.031   3.582  1.00 86.31           C  
ATOM   1946  CD1 PHE A 248     -35.281 -18.281   3.482  1.00 86.31           C  
ATOM   1947  CD2 PHE A 248     -36.719 -16.766   4.645  1.00 86.31           C  
ATOM   1948  CE1 PHE A 248     -35.562 -19.266   4.434  1.00 86.31           C  
ATOM   1949  CE2 PHE A 248     -37.000 -17.750   5.598  1.00 86.31           C  
ATOM   1950  CZ  PHE A 248     -36.406 -19.000   5.488  1.00 86.31           C  
ATOM   1951  N   THR A 249     -32.719 -15.688   1.085  1.00 87.06           N  
ATOM   1952  CA  THR A 249     -31.516 -16.234   0.468  1.00 87.06           C  
ATOM   1953  C   THR A 249     -30.266 -15.609   1.070  1.00 87.06           C  
ATOM   1954  CB  THR A 249     -31.516 -16.016  -1.057  1.00 87.06           C  
ATOM   1955  O   THR A 249     -29.312 -16.312   1.419  1.00 87.06           O  
ATOM   1956  CG2 THR A 249     -30.250 -16.562  -1.693  1.00 87.06           C  
ATOM   1957  OG1 THR A 249     -32.656 -16.688  -1.625  1.00 87.06           O  
ATOM   1958  N   THR A 250     -30.156 -14.375   1.267  1.00 80.12           N  
ATOM   1959  CA  THR A 250     -29.016 -13.664   1.837  1.00 80.12           C  
ATOM   1960  C   THR A 250     -28.844 -14.023   3.309  1.00 80.12           C  
ATOM   1961  CB  THR A 250     -29.188 -12.141   1.691  1.00 80.12           C  
ATOM   1962  O   THR A 250     -27.719 -14.086   3.807  1.00 80.12           O  
ATOM   1963  CG2 THR A 250     -29.125 -11.719   0.227  1.00 80.12           C  
ATOM   1964  OG1 THR A 250     -30.453 -11.742   2.240  1.00 80.12           O  
ATOM   1965  N   SER A 251     -29.938 -14.258   4.062  1.00 79.56           N  
ATOM   1966  CA  SER A 251     -29.922 -14.703   5.449  1.00 79.56           C  
ATOM   1967  C   SER A 251     -29.344 -16.109   5.570  1.00 79.56           C  
ATOM   1968  CB  SER A 251     -31.328 -14.664   6.047  1.00 79.56           C  
ATOM   1969  O   SER A 251     -28.578 -16.406   6.488  1.00 79.56           O  
ATOM   1970  OG  SER A 251     -31.828 -13.344   6.074  1.00 79.56           O  
ATOM   1971  N   ILE A 252     -29.703 -17.047   4.582  1.00 85.06           N  
ATOM   1972  CA  ILE A 252     -29.141 -18.391   4.500  1.00 85.06           C  
ATOM   1973  C   ILE A 252     -27.641 -18.312   4.246  1.00 85.06           C  
ATOM   1974  CB  ILE A 252     -29.828 -19.234   3.393  1.00 85.06           C  
ATOM   1975  O   ILE A 252     -26.859 -19.031   4.879  1.00 85.06           O  
ATOM   1976  CG1 ILE A 252     -31.281 -19.531   3.770  1.00 85.06           C  
ATOM   1977  CG2 ILE A 252     -29.062 -20.516   3.131  1.00 85.06           C  
ATOM   1978  CD1 ILE A 252     -32.125 -20.125   2.639  1.00 85.06           C  
ATOM   1979  N   MET A 253     -27.281 -17.422   3.424  1.00 81.69           N  
ATOM   1980  CA  MET A 253     -25.859 -17.234   3.102  1.00 81.69           C  
ATOM   1981  C   MET A 253     -25.094 -16.688   4.305  1.00 81.69           C  
ATOM   1982  CB  MET A 253     -25.703 -16.297   1.910  1.00 81.69           C  
ATOM   1983  O   MET A 253     -23.969 -17.094   4.555  1.00 81.69           O  
ATOM   1984  CG  MET A 253     -26.109 -16.906   0.580  1.00 81.69           C  
ATOM   1985  SD  MET A 253     -25.016 -18.312   0.098  1.00 81.69           S  
ATOM   1986  CE  MET A 253     -25.359 -19.469   1.452  1.00 81.69           C  
ATOM   1987  N   GLN A 254     -25.719 -15.781   5.000  1.00 72.56           N  
ATOM   1988  CA  GLN A 254     -25.141 -15.234   6.227  1.00 72.56           C  
ATOM   1989  C   GLN A 254     -24.938 -16.328   7.273  1.00 72.56           C  
ATOM   1990  CB  GLN A 254     -26.031 -14.125   6.785  1.00 72.56           C  
ATOM   1991  O   GLN A 254     -23.938 -16.344   7.977  1.00 72.56           O  
ATOM   1992  CG  GLN A 254     -25.953 -12.820   6.008  1.00 72.56           C  
ATOM   1993  CD  GLN A 254     -26.812 -11.719   6.605  1.00 72.56           C  
ATOM   1994  NE2 GLN A 254     -26.719 -10.523   6.043  1.00 72.56           N  
ATOM   1995  OE1 GLN A 254     -27.547 -11.953   7.566  1.00 72.56           O  
ATOM   1996  N   LEU A 255     -25.922 -17.219   7.457  1.00 80.69           N  
ATOM   1997  CA  LEU A 255     -25.812 -18.359   8.359  1.00 80.69           C  
ATOM   1998  C   LEU A 255     -24.703 -19.297   7.918  1.00 80.69           C  
ATOM   1999  CB  LEU A 255     -27.141 -19.125   8.422  1.00 80.69           C  
ATOM   2000  O   LEU A 255     -23.953 -19.828   8.750  1.00 80.69           O  
ATOM   2001  CG  LEU A 255     -28.281 -18.453   9.195  1.00 80.69           C  
ATOM   2002  CD1 LEU A 255     -29.609 -19.094   8.852  1.00 80.69           C  
ATOM   2003  CD2 LEU A 255     -28.016 -18.531  10.703  1.00 80.69           C  
ATOM   2004  N   ARG A 256     -24.500 -19.531   6.547  1.00 81.56           N  
ATOM   2005  CA  ARG A 256     -23.406 -20.328   6.016  1.00 81.56           C  
ATOM   2006  C   ARG A 256     -22.062 -19.688   6.301  1.00 81.56           C  
ATOM   2007  CB  ARG A 256     -23.578 -20.547   4.512  1.00 81.56           C  
ATOM   2008  O   ARG A 256     -21.094 -20.359   6.668  1.00 81.56           O  
ATOM   2009  CG  ARG A 256     -24.672 -21.547   4.152  1.00 81.56           C  
ATOM   2010  CD  ARG A 256     -24.828 -21.688   2.646  1.00 81.56           C  
ATOM   2011  NE  ARG A 256     -25.891 -22.641   2.303  1.00 81.56           N  
ATOM   2012  NH1 ARG A 256     -25.875 -22.156   0.045  1.00 81.56           N  
ATOM   2013  NH2 ARG A 256     -27.328 -23.719   0.876  1.00 81.56           N  
ATOM   2014  CZ  ARG A 256     -26.359 -22.828   1.076  1.00 81.56           C  
ATOM   2015  N   ALA A 257     -22.016 -18.359   6.113  1.00 68.00           N  
ATOM   2016  CA  ALA A 257     -20.797 -17.594   6.332  1.00 68.00           C  
ATOM   2017  C   ALA A 257     -20.359 -17.625   7.797  1.00 68.00           C  
ATOM   2018  CB  ALA A 257     -21.000 -16.141   5.883  1.00 68.00           C  
ATOM   2019  O   ALA A 257     -19.172 -17.578   8.102  1.00 68.00           O  
ATOM   2020  N   ARG A 258     -21.375 -17.703   8.734  1.00 74.69           N  
ATOM   2021  CA  ARG A 258     -21.125 -17.766  10.172  1.00 74.69           C  
ATOM   2022  C   ARG A 258     -20.859 -19.203  10.617  1.00 74.69           C  
ATOM   2023  CB  ARG A 258     -22.312 -17.188  10.945  1.00 74.69           C  
ATOM   2024  O   ARG A 258     -20.797 -19.469  11.820  1.00 74.69           O  
ATOM   2025  CG  ARG A 258     -22.484 -15.680  10.773  1.00 74.69           C  
ATOM   2026  CD  ARG A 258     -23.641 -15.148  11.602  1.00 74.69           C  
ATOM   2027  NE  ARG A 258     -23.859 -13.719  11.383  1.00 74.69           N  
ATOM   2028  NH1 ARG A 258     -25.422 -13.477  13.070  1.00 74.69           N  
ATOM   2029  NH2 ARG A 258     -24.797 -11.672  11.805  1.00 74.69           N  
ATOM   2030  CZ  ARG A 258     -24.688 -12.961  12.086  1.00 74.69           C  
ATOM   2031  N   ARG A 259     -20.781 -20.109   9.664  1.00 76.81           N  
ATOM   2032  CA  ARG A 259     -20.516 -21.531   9.906  1.00 76.81           C  
ATOM   2033  C   ARG A 259     -21.578 -22.141  10.812  1.00 76.81           C  
ATOM   2034  CB  ARG A 259     -19.125 -21.703  10.523  1.00 76.81           C  
ATOM   2035  O   ARG A 259     -21.250 -22.938  11.695  1.00 76.81           O  
ATOM   2036  CG  ARG A 259     -17.984 -21.281   9.617  1.00 76.81           C  
ATOM   2037  CD  ARG A 259     -16.625 -21.625  10.203  1.00 76.81           C  
ATOM   2038  NE  ARG A 259     -15.531 -21.156   9.359  1.00 76.81           N  
ATOM   2039  NH1 ARG A 259     -13.883 -22.312  10.508  1.00 76.81           N  
ATOM   2040  NH2 ARG A 259     -13.336 -21.016   8.695  1.00 76.81           N  
ATOM   2041  CZ  ARG A 259     -14.250 -21.500   9.523  1.00 76.81           C  
ATOM   2042  N   ASP A 260     -22.812 -21.734  10.703  1.00 83.25           N  
ATOM   2043  CA  ASP A 260     -23.922 -22.344  11.422  1.00 83.25           C  
ATOM   2044  C   ASP A 260     -24.000 -23.844  11.133  1.00 83.25           C  
ATOM   2045  CB  ASP A 260     -25.234 -21.672  11.062  1.00 83.25           C  
ATOM   2046  O   ASP A 260     -24.031 -24.250   9.969  1.00 83.25           O  
ATOM   2047  CG  ASP A 260     -26.391 -22.109  11.938  1.00 83.25           C  
ATOM   2048  OD1 ASP A 260     -27.062 -23.125  11.602  1.00 83.25           O  
ATOM   2049  OD2 ASP A 260     -26.656 -21.453  12.961  1.00 83.25           O  
ATOM   2050  N   THR A 261     -23.969 -24.688  12.133  1.00 88.25           N  
ATOM   2051  CA  THR A 261     -23.844 -26.141  12.016  1.00 88.25           C  
ATOM   2052  C   THR A 261     -25.172 -26.766  11.625  1.00 88.25           C  
ATOM   2053  CB  THR A 261     -23.359 -26.766  13.336  1.00 88.25           C  
ATOM   2054  O   THR A 261     -25.219 -27.906  11.164  1.00 88.25           O  
ATOM   2055  CG2 THR A 261     -21.938 -26.312  13.656  1.00 88.25           C  
ATOM   2056  OG1 THR A 261     -24.219 -26.359  14.398  1.00 88.25           O  
ATOM   2057  N   GLN A 262     -26.328 -26.031  11.617  1.00 91.81           N  
ATOM   2058  CA  GLN A 262     -27.672 -26.609  11.461  1.00 91.81           C  
ATOM   2059  C   GLN A 262     -28.281 -26.234  10.117  1.00 91.81           C  
ATOM   2060  CB  GLN A 262     -28.578 -26.156  12.602  1.00 91.81           C  
ATOM   2061  O   GLN A 262     -29.266 -26.844   9.688  1.00 91.81           O  
ATOM   2062  CG  GLN A 262     -28.156 -26.672  13.969  1.00 91.81           C  
ATOM   2063  CD  GLN A 262     -29.078 -26.203  15.086  1.00 91.81           C  
ATOM   2064  NE2 GLN A 262     -28.859 -26.734  16.281  1.00 91.81           N  
ATOM   2065  OE1 GLN A 262     -29.969 -25.375  14.867  1.00 91.81           O  
ATOM   2066  N   ILE A 263     -27.828 -25.250   9.461  1.00 91.00           N  
ATOM   2067  CA  ILE A 263     -28.500 -24.578   8.352  1.00 91.00           C  
ATOM   2068  C   ILE A 263     -28.625 -25.531   7.168  1.00 91.00           C  
ATOM   2069  CB  ILE A 263     -27.734 -23.297   7.930  1.00 91.00           C  
ATOM   2070  O   ILE A 263     -29.672 -25.594   6.523  1.00 91.00           O  
ATOM   2071  CG1 ILE A 263     -28.531 -22.531   6.855  1.00 91.00           C  
ATOM   2072  CG2 ILE A 263     -26.328 -23.641   7.434  1.00 91.00           C  
ATOM   2073  CD1 ILE A 263     -29.922 -22.094   7.297  1.00 91.00           C  
ATOM   2074  N   GLU A 264     -27.625 -26.328   6.824  1.00 91.81           N  
ATOM   2075  CA  GLU A 264     -27.703 -27.297   5.723  1.00 91.81           C  
ATOM   2076  C   GLU A 264     -28.719 -28.391   6.023  1.00 91.81           C  
ATOM   2077  CB  GLU A 264     -26.328 -27.906   5.441  1.00 91.81           C  
ATOM   2078  O   GLU A 264     -29.469 -28.812   5.141  1.00 91.81           O  
ATOM   2079  CG  GLU A 264     -25.328 -26.922   4.879  1.00 91.81           C  
ATOM   2080  CD  GLU A 264     -25.766 -26.266   3.580  1.00 91.81           C  
ATOM   2081  OE1 GLU A 264     -25.438 -25.094   3.340  1.00 91.81           O  
ATOM   2082  OE2 GLU A 264     -26.469 -26.938   2.797  1.00 91.81           O  
ATOM   2083  N   ALA A 265     -28.688 -28.891   7.289  1.00 92.94           N  
ATOM   2084  CA  ALA A 265     -29.641 -29.906   7.730  1.00 92.94           C  
ATOM   2085  C   ALA A 265     -31.078 -29.359   7.680  1.00 92.94           C  
ATOM   2086  CB  ALA A 265     -29.297 -30.375   9.141  1.00 92.94           C  
ATOM   2087  O   ALA A 265     -31.984 -30.078   7.258  1.00 92.94           O  
ATOM   2088  N   LEU A 266     -31.281 -28.141   8.070  1.00 95.25           N  
ATOM   2089  CA  LEU A 266     -32.594 -27.484   8.094  1.00 95.25           C  
ATOM   2090  C   LEU A 266     -33.125 -27.328   6.684  1.00 95.25           C  
ATOM   2091  CB  LEU A 266     -32.500 -26.125   8.781  1.00 95.25           C  
ATOM   2092  O   LEU A 266     -34.312 -27.547   6.441  1.00 95.25           O  
ATOM   2093  CG  LEU A 266     -32.312 -26.141  10.305  1.00 95.25           C  
ATOM   2094  CD1 LEU A 266     -32.062 -24.734  10.820  1.00 95.25           C  
ATOM   2095  CD2 LEU A 266     -33.531 -26.766  10.977  1.00 95.25           C  
ATOM   2096  N   LEU A 267     -32.344 -26.906   5.707  1.00 94.38           N  
ATOM   2097  CA  LEU A 267     -32.719 -26.766   4.305  1.00 94.38           C  
ATOM   2098  C   LEU A 267     -33.094 -28.109   3.701  1.00 94.38           C  
ATOM   2099  CB  LEU A 267     -31.562 -26.141   3.504  1.00 94.38           C  
ATOM   2100  O   LEU A 267     -34.062 -28.219   2.957  1.00 94.38           O  
ATOM   2101  CG  LEU A 267     -31.344 -24.641   3.699  1.00 94.38           C  
ATOM   2102  CD1 LEU A 267     -30.000 -24.219   3.107  1.00 94.38           C  
ATOM   2103  CD2 LEU A 267     -32.469 -23.844   3.070  1.00 94.38           C  
ATOM   2104  N   ARG A 268     -32.312 -29.125   4.055  1.00 94.50           N  
ATOM   2105  CA  ARG A 268     -32.562 -30.484   3.594  1.00 94.50           C  
ATOM   2106  C   ARG A 268     -33.875 -31.016   4.152  1.00 94.50           C  
ATOM   2107  CB  ARG A 268     -31.422 -31.422   3.996  1.00 94.50           C  
ATOM   2108  O   ARG A 268     -34.688 -31.594   3.418  1.00 94.50           O  
ATOM   2109  CG  ARG A 268     -31.516 -32.812   3.379  1.00 94.50           C  
ATOM   2110  CD  ARG A 268     -30.375 -33.688   3.828  1.00 94.50           C  
ATOM   2111  NE  ARG A 268     -30.250 -33.719   5.281  1.00 94.50           N  
ATOM   2112  NH1 ARG A 268     -27.938 -33.750   5.293  1.00 94.50           N  
ATOM   2113  NH2 ARG A 268     -29.094 -33.781   7.270  1.00 94.50           N  
ATOM   2114  CZ  ARG A 268     -29.094 -33.750   5.945  1.00 94.50           C  
ATOM   2115  N   ASP A 269     -34.125 -30.875   5.469  1.00 94.56           N  
ATOM   2116  CA  ASP A 269     -35.344 -31.328   6.141  1.00 94.56           C  
ATOM   2117  C   ASP A 269     -36.562 -30.594   5.613  1.00 94.56           C  
ATOM   2118  CB  ASP A 269     -35.219 -31.125   7.652  1.00 94.56           C  
ATOM   2119  O   ASP A 269     -37.625 -31.188   5.438  1.00 94.56           O  
ATOM   2120  CG  ASP A 269     -34.250 -32.094   8.297  1.00 94.56           C  
ATOM   2121  OD1 ASP A 269     -33.812 -33.062   7.645  1.00 94.56           O  
ATOM   2122  OD2 ASP A 269     -33.875 -31.875   9.477  1.00 94.56           O  
ATOM   2123  N   PHE A 270     -36.406 -29.312   5.430  1.00 95.00           N  
ATOM   2124  CA  PHE A 270     -37.438 -28.453   4.867  1.00 95.00           C  
ATOM   2125  C   PHE A 270     -37.844 -28.953   3.484  1.00 95.00           C  
ATOM   2126  CB  PHE A 270     -36.969 -27.000   4.789  1.00 95.00           C  
ATOM   2127  O   PHE A 270     -39.031 -29.125   3.211  1.00 95.00           O  
ATOM   2128  CG  PHE A 270     -38.031 -26.047   4.324  1.00 95.00           C  
ATOM   2129  CD1 PHE A 270     -38.156 -25.734   2.973  1.00 95.00           C  
ATOM   2130  CD2 PHE A 270     -38.906 -25.453   5.234  1.00 95.00           C  
ATOM   2131  CE1 PHE A 270     -39.156 -24.859   2.537  1.00 95.00           C  
ATOM   2132  CE2 PHE A 270     -39.875 -24.562   4.805  1.00 95.00           C  
ATOM   2133  CZ  PHE A 270     -40.000 -24.266   3.457  1.00 95.00           C  
ATOM   2134  N   SER A 271     -36.938 -29.156   2.535  1.00 95.06           N  
ATOM   2135  CA  SER A 271     -37.156 -29.641   1.178  1.00 95.06           C  
ATOM   2136  C   SER A 271     -37.781 -31.047   1.185  1.00 95.06           C  
ATOM   2137  CB  SER A 271     -35.844 -29.656   0.382  1.00 95.06           C  
ATOM   2138  O   SER A 271     -38.688 -31.328   0.409  1.00 95.06           O  
ATOM   2139  OG  SER A 271     -35.406 -28.344   0.154  1.00 95.06           O  
ATOM   2140  N   ALA A 272     -37.312 -31.938   2.094  1.00 94.50           N  
ATOM   2141  CA  ALA A 272     -37.844 -33.281   2.219  1.00 94.50           C  
ATOM   2142  C   ALA A 272     -39.281 -33.281   2.656  1.00 94.50           C  
ATOM   2143  CB  ALA A 272     -37.000 -34.094   3.207  1.00 94.50           C  
ATOM   2144  O   ALA A 272     -40.094 -34.062   2.143  1.00 94.50           O  
ATOM   2145  N   HIS A 273     -39.625 -32.500   3.625  1.00 95.50           N  
ATOM   2146  CA  HIS A 273     -41.000 -32.375   4.137  1.00 95.50           C  
ATOM   2147  C   HIS A 273     -41.969 -31.984   3.025  1.00 95.50           C  
ATOM   2148  CB  HIS A 273     -41.031 -31.344   5.266  1.00 95.50           C  
ATOM   2149  O   HIS A 273     -43.000 -32.625   2.854  1.00 95.50           O  
ATOM   2150  CG  HIS A 273     -42.406 -31.062   5.754  1.00 95.50           C  
ATOM   2151  CD2 HIS A 273     -43.219 -29.984   5.574  1.00 95.50           C  
ATOM   2152  ND1 HIS A 273     -43.125 -31.938   6.535  1.00 95.50           N  
ATOM   2153  CE1 HIS A 273     -44.312 -31.422   6.816  1.00 95.50           C  
ATOM   2154  NE2 HIS A 273     -44.406 -30.234   6.242  1.00 95.50           N  
ATOM   2155  N   PHE A 274     -41.656 -31.000   2.242  1.00 95.12           N  
ATOM   2156  CA  PHE A 274     -42.562 -30.469   1.230  1.00 95.12           C  
ATOM   2157  C   PHE A 274     -42.562 -31.359  -0.014  1.00 95.12           C  
ATOM   2158  CB  PHE A 274     -42.188 -29.031   0.859  1.00 95.12           C  
ATOM   2159  O   PHE A 274     -43.531 -31.375  -0.772  1.00 95.12           O  
ATOM   2160  CG  PHE A 274     -42.688 -28.016   1.849  1.00 95.12           C  
ATOM   2161  CD1 PHE A 274     -44.031 -27.672   1.922  1.00 95.12           C  
ATOM   2162  CD2 PHE A 274     -41.781 -27.375   2.705  1.00 95.12           C  
ATOM   2163  CE1 PHE A 274     -44.469 -26.719   2.836  1.00 95.12           C  
ATOM   2164  CE2 PHE A 274     -42.219 -26.422   3.623  1.00 95.12           C  
ATOM   2165  CZ  PHE A 274     -43.562 -26.109   3.686  1.00 95.12           C  
ATOM   2166  N   THR A 275     -41.500 -32.094  -0.234  1.00 95.12           N  
ATOM   2167  CA  THR A 275     -41.500 -33.125  -1.264  1.00 95.12           C  
ATOM   2168  C   THR A 275     -42.500 -34.219  -0.939  1.00 95.12           C  
ATOM   2169  CB  THR A 275     -40.094 -33.750  -1.419  1.00 95.12           C  
ATOM   2170  O   THR A 275     -43.250 -34.656  -1.819  1.00 95.12           O  
ATOM   2171  CG2 THR A 275     -40.094 -34.875  -2.453  1.00 95.12           C  
ATOM   2172  OG1 THR A 275     -39.156 -32.750  -1.837  1.00 95.12           O  
ATOM   2173  N   THR A 276     -42.594 -34.656   0.313  1.00 93.56           N  
ATOM   2174  CA  THR A 276     -43.531 -35.656   0.773  1.00 93.56           C  
ATOM   2175  C   THR A 276     -44.969 -35.156   0.591  1.00 93.56           C  
ATOM   2176  CB  THR A 276     -43.281 -36.000   2.252  1.00 93.56           C  
ATOM   2177  O   THR A 276     -45.812 -35.906   0.112  1.00 93.56           O  
ATOM   2178  CG2 THR A 276     -44.281 -37.062   2.732  1.00 93.56           C  
ATOM   2179  OG1 THR A 276     -41.969 -36.531   2.400  1.00 93.56           O  
ATOM   2180  N   LEU A 277     -45.250 -33.938   0.906  1.00 93.19           N  
ATOM   2181  CA  LEU A 277     -46.562 -33.312   0.808  1.00 93.19           C  
ATOM   2182  C   LEU A 277     -46.969 -33.156  -0.650  1.00 93.19           C  
ATOM   2183  CB  LEU A 277     -46.594 -31.969   1.532  1.00 93.19           C  
ATOM   2184  O   LEU A 277     -48.156 -33.312  -0.999  1.00 93.19           O  
ATOM   2185  CG  LEU A 277     -46.594 -32.031   3.061  1.00 93.19           C  
ATOM   2186  CD1 LEU A 277     -46.531 -30.609   3.637  1.00 93.19           C  
ATOM   2187  CD2 LEU A 277     -47.812 -32.781   3.592  1.00 93.19           C  
ATOM   2188  N   ALA A 278     -46.000 -32.875  -1.552  1.00 92.12           N  
ATOM   2189  CA  ALA A 278     -46.250 -32.594  -2.965  1.00 92.12           C  
ATOM   2190  C   ALA A 278     -46.531 -33.875  -3.732  1.00 92.12           C  
ATOM   2191  CB  ALA A 278     -45.062 -31.859  -3.580  1.00 92.12           C  
ATOM   2192  O   ALA A 278     -47.250 -33.875  -4.727  1.00 92.12           O  
ATOM   2193  N   THR A 279     -46.031 -35.062  -3.211  1.00 91.12           N  
ATOM   2194  CA  THR A 279     -46.062 -36.281  -3.996  1.00 91.12           C  
ATOM   2195  C   THR A 279     -46.969 -37.312  -3.369  1.00 91.12           C  
ATOM   2196  CB  THR A 279     -44.625 -36.875  -4.125  1.00 91.12           C  
ATOM   2197  O   THR A 279     -47.312 -38.312  -4.004  1.00 91.12           O  
ATOM   2198  CG2 THR A 279     -43.719 -35.938  -4.875  1.00 91.12           C  
ATOM   2199  OG1 THR A 279     -44.094 -37.125  -2.818  1.00 91.12           O  
ATOM   2200  N   ALA A 280     -47.500 -37.062  -2.125  1.00 91.81           N  
ATOM   2201  CA  ALA A 280     -48.375 -38.031  -1.446  1.00 91.81           C  
ATOM   2202  C   ALA A 280     -49.781 -38.000  -2.045  1.00 91.81           C  
ATOM   2203  CB  ALA A 280     -48.438 -37.719   0.049  1.00 91.81           C  
ATOM   2204  O   ALA A 280     -50.406 -36.938  -2.186  1.00 91.81           O  
ATOM   2205  N   PRO A 281     -50.281 -39.219  -2.449  1.00 84.69           N  
ATOM   2206  CA  PRO A 281     -51.562 -39.406  -3.150  1.00 84.69           C  
ATOM   2207  C   PRO A 281     -52.750 -39.031  -2.299  1.00 84.69           C  
ATOM   2208  CB  PRO A 281     -51.562 -40.906  -3.457  1.00 84.69           C  
ATOM   2209  O   PRO A 281     -53.781 -38.531  -2.832  1.00 84.69           O  
ATOM   2210  CG  PRO A 281     -50.219 -41.406  -3.072  1.00 84.69           C  
ATOM   2211  CD  PRO A 281     -49.531 -40.312  -2.287  1.00 84.69           C  
ATOM   2212  N   ASP A 282     -52.625 -38.906  -0.940  1.00 90.62           N  
ATOM   2213  CA  ASP A 282     -53.719 -38.656  -0.004  1.00 90.62           C  
ATOM   2214  C   ASP A 282     -53.688 -37.219   0.495  1.00 90.62           C  
ATOM   2215  CB  ASP A 282     -53.625 -39.625   1.180  1.00 90.62           C  
ATOM   2216  O   ASP A 282     -54.562 -36.812   1.279  1.00 90.62           O  
ATOM   2217  CG  ASP A 282     -53.844 -41.094   0.776  1.00 90.62           C  
ATOM   2218  OD1 ASP A 282     -54.625 -41.344  -0.182  1.00 90.62           O  
ATOM   2219  OD2 ASP A 282     -53.250 -41.969   1.424  1.00 90.62           O  
ATOM   2220  N   THR A 283     -52.812 -36.375   0.042  1.00 90.50           N  
ATOM   2221  CA  THR A 283     -52.719 -34.969   0.402  1.00 90.50           C  
ATOM   2222  C   THR A 283     -53.656 -34.125  -0.438  1.00 90.50           C  
ATOM   2223  CB  THR A 283     -51.250 -34.469   0.225  1.00 90.50           C  
ATOM   2224  O   THR A 283     -53.719 -34.250  -1.660  1.00 90.50           O  
ATOM   2225  CG2 THR A 283     -51.094 -33.031   0.741  1.00 90.50           C  
ATOM   2226  OG1 THR A 283     -50.375 -35.344   0.950  1.00 90.50           O  
ATOM   2227  N   PRO A 284     -54.469 -33.281   0.224  1.00 93.12           N  
ATOM   2228  CA  PRO A 284     -55.375 -32.375  -0.495  1.00 93.12           C  
ATOM   2229  C   PRO A 284     -54.656 -31.531  -1.539  1.00 93.12           C  
ATOM   2230  CB  PRO A 284     -55.969 -31.500   0.617  1.00 93.12           C  
ATOM   2231  O   PRO A 284     -53.500 -31.172  -1.340  1.00 93.12           O  
ATOM   2232  CG  PRO A 284     -55.812 -32.312   1.860  1.00 93.12           C  
ATOM   2233  CD  PRO A 284     -54.594 -33.156   1.750  1.00 93.12           C  
ATOM   2234  N   GLU A 285     -55.281 -31.328  -2.662  1.00 90.56           N  
ATOM   2235  CA  GLU A 285     -54.750 -30.594  -3.799  1.00 90.56           C  
ATOM   2236  C   GLU A 285     -54.219 -29.234  -3.365  1.00 90.56           C  
ATOM   2237  CB  GLU A 285     -55.812 -30.406  -4.879  1.00 90.56           C  
ATOM   2238  O   GLU A 285     -53.156 -28.797  -3.836  1.00 90.56           O  
ATOM   2239  CG  GLU A 285     -55.281 -29.875  -6.199  1.00 90.56           C  
ATOM   2240  CD  GLU A 285     -56.344 -29.797  -7.293  1.00 90.56           C  
ATOM   2241  OE1 GLU A 285     -56.000 -29.359  -8.422  1.00 90.56           O  
ATOM   2242  OE2 GLU A 285     -57.500 -30.172  -7.020  1.00 90.56           O  
ATOM   2243  N   ALA A 286     -54.875 -28.594  -2.496  1.00 87.56           N  
ATOM   2244  CA  ALA A 286     -54.469 -27.281  -1.980  1.00 87.56           C  
ATOM   2245  C   ALA A 286     -53.156 -27.375  -1.227  1.00 87.56           C  
ATOM   2246  CB  ALA A 286     -55.562 -26.703  -1.073  1.00 87.56           C  
ATOM   2247  O   ALA A 286     -52.312 -26.469  -1.324  1.00 87.56           O  
ATOM   2248  N   VAL A 287     -52.969 -28.406  -0.561  1.00 88.69           N  
ATOM   2249  CA  VAL A 287     -51.750 -28.688   0.222  1.00 88.69           C  
ATOM   2250  C   VAL A 287     -50.625 -29.094  -0.707  1.00 88.69           C  
ATOM   2251  CB  VAL A 287     -52.000 -29.797   1.275  1.00 88.69           C  
ATOM   2252  O   VAL A 287     -49.469 -28.703  -0.501  1.00 88.69           O  
ATOM   2253  CG1 VAL A 287     -50.719 -30.125   2.021  1.00 88.69           C  
ATOM   2254  CG2 VAL A 287     -53.094 -29.359   2.254  1.00 88.69           C  
ATOM   2255  N   GLN A 288     -50.906 -29.781  -1.723  1.00 91.31           N  
ATOM   2256  CA  GLN A 288     -49.938 -30.156  -2.744  1.00 91.31           C  
ATOM   2257  C   GLN A 288     -49.438 -28.938  -3.518  1.00 91.31           C  
ATOM   2258  CB  GLN A 288     -50.531 -31.188  -3.705  1.00 91.31           C  
ATOM   2259  O   GLN A 288     -48.250 -28.812  -3.811  1.00 91.31           O  
ATOM   2260  CG  GLN A 288     -50.688 -32.562  -3.100  1.00 91.31           C  
ATOM   2261  CD  GLN A 288     -51.281 -33.562  -4.074  1.00 91.31           C  
ATOM   2262  NE2 GLN A 288     -51.594 -34.781  -3.582  1.00 91.31           N  
ATOM   2263  OE1 GLN A 288     -51.469 -33.281  -5.258  1.00 91.31           O  
ATOM   2264  N   THR A 289     -50.375 -28.047  -3.826  1.00 90.19           N  
ATOM   2265  CA  THR A 289     -50.031 -26.812  -4.523  1.00 90.19           C  
ATOM   2266  C   THR A 289     -49.156 -25.922  -3.668  1.00 90.19           C  
ATOM   2267  CB  THR A 289     -51.312 -26.031  -4.906  1.00 90.19           C  
ATOM   2268  O   THR A 289     -48.188 -25.344  -4.164  1.00 90.19           O  
ATOM   2269  CG2 THR A 289     -50.969 -24.750  -5.656  1.00 90.19           C  
ATOM   2270  OG1 THR A 289     -52.156 -26.859  -5.738  1.00 90.19           O  
ATOM   2271  N   HIS A 290     -49.438 -25.812  -2.451  1.00 90.44           N  
ATOM   2272  CA  HIS A 290     -48.656 -25.062  -1.492  1.00 90.44           C  
ATOM   2273  C   HIS A 290     -47.281 -25.688  -1.302  1.00 90.44           C  
ATOM   2274  CB  HIS A 290     -49.375 -24.969  -0.148  1.00 90.44           C  
ATOM   2275  O   HIS A 290     -46.281 -24.969  -1.229  1.00 90.44           O  
ATOM   2276  CG  HIS A 290     -48.625 -24.203   0.893  1.00 90.44           C  
ATOM   2277  CD2 HIS A 290     -48.000 -24.625   2.027  1.00 90.44           C  
ATOM   2278  ND1 HIS A 290     -48.438 -22.844   0.828  1.00 90.44           N  
ATOM   2279  CE1 HIS A 290     -47.719 -22.453   1.880  1.00 90.44           C  
ATOM   2280  NE2 HIS A 290     -47.469 -23.516   2.623  1.00 90.44           N  
ATOM   2281  N   ALA A 291     -47.250 -26.984  -1.216  1.00 93.50           N  
ATOM   2282  CA  ALA A 291     -46.000 -27.719  -1.079  1.00 93.50           C  
ATOM   2283  C   ALA A 291     -45.094 -27.484  -2.279  1.00 93.50           C  
ATOM   2284  CB  ALA A 291     -46.281 -29.219  -0.914  1.00 93.50           C  
ATOM   2285  O   ALA A 291     -43.875 -27.312  -2.123  1.00 93.50           O  
ATOM   2286  N   LYS A 292     -45.625 -27.438  -3.459  1.00 94.00           N  
ATOM   2287  CA  LYS A 292     -44.875 -27.172  -4.680  1.00 94.00           C  
ATOM   2288  C   LYS A 292     -44.344 -25.734  -4.684  1.00 94.00           C  
ATOM   2289  CB  LYS A 292     -45.750 -27.406  -5.914  1.00 94.00           C  
ATOM   2290  O   LYS A 292     -43.250 -25.484  -5.145  1.00 94.00           O  
ATOM   2291  CG  LYS A 292     -46.000 -28.875  -6.223  1.00 94.00           C  
ATOM   2292  CD  LYS A 292     -46.875 -29.047  -7.461  1.00 94.00           C  
ATOM   2293  CE  LYS A 292     -47.156 -30.516  -7.762  1.00 94.00           C  
ATOM   2294  NZ  LYS A 292     -48.094 -30.688  -8.914  1.00 94.00           N  
ATOM   2295  N   LEU A 293     -45.125 -24.859  -4.188  1.00 93.06           N  
ATOM   2296  CA  LEU A 293     -44.719 -23.469  -4.047  1.00 93.06           C  
ATOM   2297  C   LEU A 293     -43.531 -23.344  -3.102  1.00 93.06           C  
ATOM   2298  CB  LEU A 293     -45.875 -22.609  -3.539  1.00 93.06           C  
ATOM   2299  O   LEU A 293     -42.562 -22.641  -3.404  1.00 93.06           O  
ATOM   2300  CG  LEU A 293     -45.594 -21.125  -3.336  1.00 93.06           C  
ATOM   2301  CD1 LEU A 293     -45.188 -20.469  -4.660  1.00 93.06           C  
ATOM   2302  CD2 LEU A 293     -46.781 -20.422  -2.725  1.00 93.06           C  
ATOM   2303  N   MET A 294     -43.531 -23.906  -1.954  1.00 94.19           N  
ATOM   2304  CA  MET A 294     -42.438 -23.906  -0.960  1.00 94.19           C  
ATOM   2305  C   MET A 294     -41.188 -24.562  -1.514  1.00 94.19           C  
ATOM   2306  CB  MET A 294     -42.906 -24.609   0.315  1.00 94.19           C  
ATOM   2307  O   MET A 294     -40.062 -24.109  -1.241  1.00 94.19           O  
ATOM   2308  CG  MET A 294     -43.938 -23.844   1.114  1.00 94.19           C  
ATOM   2309  SD  MET A 294     -43.344 -22.188   1.624  1.00 94.19           S  
ATOM   2310  CE  MET A 294     -44.406 -21.141   0.605  1.00 94.19           C  
ATOM   2311  N   LEU A 295     -41.344 -25.656  -2.295  1.00 95.62           N  
ATOM   2312  CA  LEU A 295     -40.219 -26.281  -3.000  1.00 95.62           C  
ATOM   2313  C   LEU A 295     -39.656 -25.312  -4.035  1.00 95.62           C  
ATOM   2314  CB  LEU A 295     -40.688 -27.578  -3.678  1.00 95.62           C  
ATOM   2315  O   LEU A 295     -38.438 -25.297  -4.250  1.00 95.62           O  
ATOM   2316  CG  LEU A 295     -40.906 -28.766  -2.760  1.00 95.62           C  
ATOM   2317  CD1 LEU A 295     -41.594 -29.906  -3.527  1.00 95.62           C  
ATOM   2318  CD2 LEU A 295     -39.594 -29.250  -2.148  1.00 95.62           C  
ATOM   2319  N   GLY A 296     -40.531 -24.625  -4.703  1.00 94.12           N  
ATOM   2320  CA  GLY A 296     -40.094 -23.562  -5.617  1.00 94.12           C  
ATOM   2321  C   GLY A 296     -39.281 -22.500  -4.953  1.00 94.12           C  
ATOM   2322  O   GLY A 296     -38.281 -22.047  -5.520  1.00 94.12           O  
ATOM   2323  N   TYR A 297     -39.625 -22.031  -3.768  1.00 94.94           N  
ATOM   2324  CA  TYR A 297     -38.844 -21.078  -2.984  1.00 94.94           C  
ATOM   2325  C   TYR A 297     -37.500 -21.672  -2.574  1.00 94.94           C  
ATOM   2326  CB  TYR A 297     -39.625 -20.641  -1.742  1.00 94.94           C  
ATOM   2327  O   TYR A 297     -36.469 -21.000  -2.619  1.00 94.94           O  
ATOM   2328  CG  TYR A 297     -40.594 -19.531  -2.004  1.00 94.94           C  
ATOM   2329  CD1 TYR A 297     -40.156 -18.281  -2.451  1.00 94.94           C  
ATOM   2330  CD2 TYR A 297     -41.969 -19.719  -1.805  1.00 94.94           C  
ATOM   2331  CE1 TYR A 297     -41.062 -17.250  -2.693  1.00 94.94           C  
ATOM   2332  CE2 TYR A 297     -42.875 -18.688  -2.043  1.00 94.94           C  
ATOM   2333  OH  TYR A 297     -43.312 -16.453  -2.723  1.00 94.94           O  
ATOM   2334  CZ  TYR A 297     -42.406 -17.469  -2.486  1.00 94.94           C  
ATOM   2335  N   ALA A 298     -37.438 -22.906  -2.164  1.00 94.00           N  
ATOM   2336  CA  ALA A 298     -36.219 -23.609  -1.829  1.00 94.00           C  
ATOM   2337  C   ALA A 298     -35.281 -23.688  -3.035  1.00 94.00           C  
ATOM   2338  CB  ALA A 298     -36.500 -25.016  -1.311  1.00 94.00           C  
ATOM   2339  O   ALA A 298     -34.062 -23.516  -2.900  1.00 94.00           O  
ATOM   2340  N   ALA A 299     -35.844 -23.953  -4.203  1.00 93.56           N  
ATOM   2341  CA  ALA A 299     -35.062 -23.969  -5.449  1.00 93.56           C  
ATOM   2342  C   ALA A 299     -34.500 -22.594  -5.770  1.00 93.56           C  
ATOM   2343  CB  ALA A 299     -35.938 -24.469  -6.602  1.00 93.56           C  
ATOM   2344  O   ALA A 299     -33.375 -22.469  -6.223  1.00 93.56           O  
ATOM   2345  N   CYS A 300     -35.344 -21.562  -5.609  1.00 93.25           N  
ATOM   2346  CA  CYS A 300     -34.906 -20.188  -5.785  1.00 93.25           C  
ATOM   2347  C   CYS A 300     -33.781 -19.828  -4.840  1.00 93.25           C  
ATOM   2348  CB  CYS A 300     -36.094 -19.234  -5.555  1.00 93.25           C  
ATOM   2349  O   CYS A 300     -32.781 -19.203  -5.246  1.00 93.25           O  
ATOM   2350  SG  CYS A 300     -37.375 -19.344  -6.820  1.00 93.25           S  
ATOM   2351  N   TRP A 301     -33.812 -20.203  -3.514  1.00 93.38           N  
ATOM   2352  CA  TRP A 301     -32.781 -19.953  -2.520  1.00 93.38           C  
ATOM   2353  C   TRP A 301     -31.438 -20.578  -2.941  1.00 93.38           C  
ATOM   2354  CB  TRP A 301     -33.188 -20.484  -1.150  1.00 93.38           C  
ATOM   2355  O   TRP A 301     -30.391 -19.969  -2.803  1.00 93.38           O  
ATOM   2356  CG  TRP A 301     -34.469 -19.906  -0.637  1.00 93.38           C  
ATOM   2357  CD1 TRP A 301     -35.000 -18.672  -0.930  1.00 93.38           C  
ATOM   2358  CD2 TRP A 301     -35.406 -20.531   0.264  1.00 93.38           C  
ATOM   2359  CE2 TRP A 301     -36.469 -19.625   0.473  1.00 93.38           C  
ATOM   2360  CE3 TRP A 301     -35.438 -21.766   0.914  1.00 93.38           C  
ATOM   2361  NE1 TRP A 301     -36.188 -18.500  -0.265  1.00 93.38           N  
ATOM   2362  CH2 TRP A 301     -37.531 -21.141   1.932  1.00 93.38           C  
ATOM   2363  CZ2 TRP A 301     -37.531 -19.922   1.308  1.00 93.38           C  
ATOM   2364  CZ3 TRP A 301     -36.500 -22.062   1.743  1.00 93.38           C  
ATOM   2365  N   ALA A 302     -31.516 -21.828  -3.379  1.00 91.19           N  
ATOM   2366  CA  ALA A 302     -30.328 -22.562  -3.799  1.00 91.19           C  
ATOM   2367  C   ALA A 302     -29.656 -21.906  -5.000  1.00 91.19           C  
ATOM   2368  CB  ALA A 302     -30.703 -24.016  -4.129  1.00 91.19           C  
ATOM   2369  O   ALA A 302     -28.438 -21.719  -5.020  1.00 91.19           O  
ATOM   2370  N   GLU A 303     -30.453 -21.578  -6.055  1.00 89.75           N  
ATOM   2371  CA  GLU A 303     -29.969 -20.953  -7.285  1.00 89.75           C  
ATOM   2372  C   GLU A 303     -29.438 -19.547  -7.023  1.00 89.75           C  
ATOM   2373  CB  GLU A 303     -31.078 -20.906  -8.336  1.00 89.75           C  
ATOM   2374  O   GLU A 303     -28.375 -19.172  -7.527  1.00 89.75           O  
ATOM   2375  CG  GLU A 303     -31.375 -22.266  -8.977  1.00 89.75           C  
ATOM   2376  CD  GLU A 303     -32.344 -22.172 -10.148  1.00 89.75           C  
ATOM   2377  OE1 GLU A 303     -32.875 -23.219 -10.578  1.00 89.75           O  
ATOM   2378  OE2 GLU A 303     -32.562 -21.047 -10.633  1.00 89.75           O  
ATOM   2379  N   GLU A 304     -30.219 -18.734  -6.262  1.00 89.56           N  
ATOM   2380  CA  GLU A 304     -29.797 -17.375  -5.922  1.00 89.56           C  
ATOM   2381  C   GLU A 304     -28.562 -17.375  -5.020  1.00 89.56           C  
ATOM   2382  CB  GLU A 304     -30.938 -16.609  -5.242  1.00 89.56           C  
ATOM   2383  O   GLU A 304     -27.734 -16.469  -5.094  1.00 89.56           O  
ATOM   2384  CG  GLU A 304     -32.062 -16.219  -6.191  1.00 89.56           C  
ATOM   2385  CD  GLU A 304     -33.156 -15.406  -5.520  1.00 89.56           C  
ATOM   2386  OE1 GLU A 304     -34.062 -14.898  -6.227  1.00 89.56           O  
ATOM   2387  OE2 GLU A 304     -33.125 -15.273  -4.273  1.00 89.56           O  
ATOM   2388  N   ALA A 305     -28.406 -18.359  -4.074  1.00 82.94           N  
ATOM   2389  CA  ALA A 305     -27.234 -18.531  -3.211  1.00 82.94           C  
ATOM   2390  C   ALA A 305     -25.969 -18.734  -4.039  1.00 82.94           C  
ATOM   2391  CB  ALA A 305     -27.438 -19.734  -2.279  1.00 82.94           C  
ATOM   2392  O   ALA A 305     -24.906 -18.203  -3.691  1.00 82.94           O  
ATOM   2393  N   GLU A 306     -26.078 -19.500  -5.129  1.00 81.81           N  
ATOM   2394  CA  GLU A 306     -24.969 -19.688  -6.059  1.00 81.81           C  
ATOM   2395  C   GLU A 306     -24.594 -18.375  -6.746  1.00 81.81           C  
ATOM   2396  CB  GLU A 306     -25.312 -20.750  -7.102  1.00 81.81           C  
ATOM   2397  O   GLU A 306     -23.422 -18.078  -6.926  1.00 81.81           O  
ATOM   2398  CG  GLU A 306     -25.344 -22.172  -6.547  1.00 81.81           C  
ATOM   2399  CD  GLU A 306     -25.594 -23.219  -7.613  1.00 81.81           C  
ATOM   2400  OE1 GLU A 306     -25.375 -24.422  -7.340  1.00 81.81           O  
ATOM   2401  OE2 GLU A 306     -26.016 -22.844  -8.727  1.00 81.81           O  
ATOM   2402  N   LEU A 307     -25.594 -17.609  -7.156  1.00 76.06           N  
ATOM   2403  CA  LEU A 307     -25.422 -16.328  -7.816  1.00 76.06           C  
ATOM   2404  C   LEU A 307     -24.844 -15.297  -6.855  1.00 76.06           C  
ATOM   2405  CB  LEU A 307     -26.766 -15.828  -8.375  1.00 76.06           C  
ATOM   2406  O   LEU A 307     -23.969 -14.516  -7.227  1.00 76.06           O  
ATOM   2407  CG  LEU A 307     -27.328 -16.594  -9.570  1.00 76.06           C  
ATOM   2408  CD1 LEU A 307     -28.750 -16.141  -9.867  1.00 76.06           C  
ATOM   2409  CD2 LEU A 307     -26.438 -16.422 -10.789  1.00 76.06           C  
ATOM   2410  N   VAL A 308     -25.422 -15.289  -5.582  1.00 67.94           N  
ATOM   2411  CA  VAL A 308     -24.953 -14.414  -4.512  1.00 67.94           C  
ATOM   2412  C   VAL A 308     -23.531 -14.781  -4.117  1.00 67.94           C  
ATOM   2413  CB  VAL A 308     -25.891 -14.477  -3.281  1.00 67.94           C  
ATOM   2414  O   VAL A 308     -22.703 -13.898  -3.885  1.00 67.94           O  
ATOM   2415  CG1 VAL A 308     -25.297 -13.688  -2.113  1.00 67.94           C  
ATOM   2416  CG2 VAL A 308     -27.281 -13.961  -3.633  1.00 67.94           C  
ATOM   2417  N   ALA A 309     -23.172 -16.062  -3.998  1.00 66.25           N  
ATOM   2418  CA  ALA A 309     -21.828 -16.578  -3.732  1.00 66.25           C  
ATOM   2419  C   ALA A 309     -20.859 -16.172  -4.836  1.00 66.25           C  
ATOM   2420  CB  ALA A 309     -21.859 -18.109  -3.588  1.00 66.25           C  
ATOM   2421  O   ALA A 309     -19.703 -15.875  -4.562  1.00 66.25           O  
ATOM   2422  N   ALA A 310     -21.312 -16.234  -6.129  1.00 62.81           N  
ATOM   2423  CA  ALA A 310     -20.547 -15.828  -7.301  1.00 62.81           C  
ATOM   2424  C   ALA A 310     -20.250 -14.328  -7.281  1.00 62.81           C  
ATOM   2425  CB  ALA A 310     -21.281 -16.203  -8.586  1.00 62.81           C  
ATOM   2426  O   ALA A 310     -19.219 -13.883  -7.781  1.00 62.81           O  
ATOM   2427  N   LEU A 311     -21.234 -13.547  -6.707  1.00 55.94           N  
ATOM   2428  CA  LEU A 311     -21.078 -12.117  -6.492  1.00 55.94           C  
ATOM   2429  C   LEU A 311     -20.094 -11.828  -5.367  1.00 55.94           C  
ATOM   2430  CB  LEU A 311     -22.438 -11.477  -6.168  1.00 55.94           C  
ATOM   2431  O   LEU A 311     -19.391 -10.820  -5.391  1.00 55.94           O  
ATOM   2432  CG  LEU A 311     -23.422 -11.352  -7.332  1.00 55.94           C  
ATOM   2433  CD1 LEU A 311     -24.812 -10.969  -6.816  1.00 55.94           C  
ATOM   2434  CD2 LEU A 311     -22.922 -10.320  -8.344  1.00 55.94           C  
ATOM   2435  N   SER A 312     -20.031 -12.766  -4.355  1.00 48.78           N  
ATOM   2436  CA  SER A 312     -19.156 -12.719  -3.191  1.00 48.78           C  
ATOM   2437  C   SER A 312     -17.812 -13.398  -3.477  1.00 48.78           C  
ATOM   2438  CB  SER A 312     -19.828 -13.391  -1.988  1.00 48.78           C  
ATOM   2439  O   SER A 312     -16.797 -13.016  -2.910  1.00 48.78           O  
ATOM   2440  OG  SER A 312     -20.438 -14.609  -2.365  1.00 48.78           O  
ATOM   2441  N   GLY A 313     -17.703 -14.406  -4.457  1.00 39.56           N  
ATOM   2442  CA  GLY A 313     -16.547 -15.188  -4.852  1.00 39.56           C  
ATOM   2443  C   GLY A 313     -15.820 -14.625  -6.059  1.00 39.56           C  
ATOM   2444  O   GLY A 313     -14.602 -14.758  -6.180  1.00 39.56           O  
ATOM   2445  N   GLY A 314     -16.312 -13.641  -6.848  1.00 35.72           N  
ATOM   2446  CA  GLY A 314     -15.805 -12.805  -7.926  1.00 35.72           C  
ATOM   2447  C   GLY A 314     -15.758 -11.328  -7.578  1.00 35.72           C  
ATOM   2448  O   GLY A 314     -14.938 -10.586  -8.117  1.00 35.72           O  
ATOM   2449  N   THR A 315     -16.391 -10.883  -6.488  1.00 34.47           N  
ATOM   2450  CA  THR A 315     -16.594  -9.586  -5.859  1.00 34.47           C  
ATOM   2451  C   THR A 315     -15.695  -9.414  -4.645  1.00 34.47           C  
ATOM   2452  CB  THR A 315     -18.078  -9.398  -5.441  1.00 34.47           C  
ATOM   2453  O   THR A 315     -15.281  -8.305  -4.320  1.00 34.47           O  
ATOM   2454  CG2 THR A 315     -18.875  -8.727  -6.543  1.00 34.47           C  
ATOM   2455  OG1 THR A 315     -18.641 -10.688  -5.164  1.00 34.47           O  
ATOM   2456  N   THR A 316     -15.172 -10.617  -4.027  1.00 35.28           N  
ATOM   2457  CA  THR A 316     -14.203 -10.492  -2.941  1.00 35.28           C  
ATOM   2458  C   THR A 316     -12.828 -10.117  -3.482  1.00 35.28           C  
ATOM   2459  CB  THR A 316     -14.102 -11.805  -2.135  1.00 35.28           C  
ATOM   2460  O   THR A 316     -12.094  -9.359  -2.850  1.00 35.28           O  
ATOM   2461  CG2 THR A 316     -15.336 -12.000  -1.251  1.00 35.28           C  
ATOM   2462  OG1 THR A 316     -14.000 -12.906  -3.039  1.00 35.28           O  
ATOM   2463  N   GLY A 317     -12.508 -10.500  -4.863  1.00 36.31           N  
ATOM   2464  CA  GLY A 317     -11.328 -10.094  -5.617  1.00 36.31           C  
ATOM   2465  C   GLY A 317     -11.461  -8.711  -6.227  1.00 36.31           C  
ATOM   2466  O   GLY A 317     -10.469  -7.992  -6.355  1.00 36.31           O  
ATOM   2467  N   PHE A 318     -12.766  -8.320  -6.699  1.00 34.34           N  
ATOM   2468  CA  PHE A 318     -13.188  -7.059  -7.289  1.00 34.34           C  
ATOM   2469  C   PHE A 318     -13.148  -5.941  -6.258  1.00 34.34           C  
ATOM   2470  CB  PHE A 318     -14.602  -7.184  -7.875  1.00 34.34           C  
ATOM   2471  O   PHE A 318     -12.719  -4.824  -6.562  1.00 34.34           O  
ATOM   2472  CG  PHE A 318     -15.055  -5.969  -8.633  1.00 34.34           C  
ATOM   2473  CD1 PHE A 318     -15.867  -5.016  -8.039  1.00 34.34           C  
ATOM   2474  CD2 PHE A 318     -14.664  -5.773  -9.953  1.00 34.34           C  
ATOM   2475  CE1 PHE A 318     -16.281  -3.889  -8.742  1.00 34.34           C  
ATOM   2476  CE2 PHE A 318     -15.078  -4.652 -10.664  1.00 34.34           C  
ATOM   2477  CZ  PHE A 318     -15.891  -3.711 -10.055  1.00 34.34           C  
ATOM   2478  N   PHE A 319     -13.164  -6.066  -4.934  1.00 44.81           N  
ATOM   2479  CA  PHE A 319     -13.344  -5.020  -3.936  1.00 44.81           C  
ATOM   2480  C   PHE A 319     -12.172  -4.992  -2.963  1.00 44.81           C  
ATOM   2481  CB  PHE A 319     -14.656  -5.227  -3.170  1.00 44.81           C  
ATOM   2482  O   PHE A 319     -12.102  -4.117  -2.094  1.00 44.81           O  
ATOM   2483  CG  PHE A 319     -15.883  -4.980  -3.998  1.00 44.81           C  
ATOM   2484  CD1 PHE A 319     -16.266  -3.686  -4.340  1.00 44.81           C  
ATOM   2485  CD2 PHE A 319     -16.672  -6.039  -4.438  1.00 44.81           C  
ATOM   2486  CE1 PHE A 319     -17.406  -3.453  -5.105  1.00 44.81           C  
ATOM   2487  CE2 PHE A 319     -17.812  -5.816  -5.203  1.00 44.81           C  
ATOM   2488  CZ  PHE A 319     -18.172  -4.520  -5.535  1.00 44.81           C  
ATOM   2489  N   GLN A 320     -11.250  -6.141  -3.094  1.00 48.25           N  
ATOM   2490  CA  GLN A 320      -9.930  -6.082  -2.477  1.00 48.25           C  
ATOM   2491  C   GLN A 320      -8.984  -5.188  -3.277  1.00 48.25           C  
ATOM   2492  CB  GLN A 320      -9.336  -7.484  -2.344  1.00 48.25           C  
ATOM   2493  O   GLN A 320      -7.793  -5.113  -2.982  1.00 48.25           O  
ATOM   2494  CG  GLN A 320      -9.898  -8.281  -1.174  1.00 48.25           C  
ATOM   2495  CD  GLN A 320      -9.141  -9.578  -0.930  1.00 48.25           C  
ATOM   2496  NE2 GLN A 320      -9.484 -10.266   0.156  1.00 48.25           N  
ATOM   2497  OE1 GLN A 320      -8.266  -9.953  -1.711  1.00 48.25           O  
ATOM   2498  N   GLN A 321      -9.484  -4.344  -4.277  1.00 46.97           N  
ATOM   2499  CA  GLN A 321      -8.859  -3.652  -5.402  1.00 46.97           C  
ATOM   2500  C   GLN A 321      -7.996  -2.488  -4.926  1.00 46.97           C  
ATOM   2501  CB  GLN A 321      -9.930  -3.150  -6.379  1.00 46.97           C  
ATOM   2502  O   GLN A 321      -6.926  -2.234  -5.484  1.00 46.97           O  
ATOM   2503  CG  GLN A 321     -10.594  -4.258  -7.184  1.00 46.97           C  
ATOM   2504  CD  GLN A 321     -11.570  -3.727  -8.219  1.00 46.97           C  
ATOM   2505  NE2 GLN A 321     -12.227  -4.633  -8.938  1.00 46.97           N  
ATOM   2506  OE1 GLN A 321     -11.727  -2.512  -8.375  1.00 46.97           O  
ATOM   2507  N   GLY A 322      -8.344  -1.893  -3.678  1.00 49.28           N  
ATOM   2508  CA  GLY A 322      -7.523  -0.791  -3.197  1.00 49.28           C  
ATOM   2509  C   GLY A 322      -6.355  -1.244  -2.344  1.00 49.28           C  
ATOM   2510  O   GLY A 322      -5.270  -0.664  -2.408  1.00 49.28           O  
ATOM   2511  N   SER A 323      -6.500  -2.594  -1.771  1.00 52.94           N  
ATOM   2512  CA  SER A 323      -5.527  -3.199  -0.870  1.00 52.94           C  
ATOM   2513  C   SER A 323      -4.762  -4.328  -1.557  1.00 52.94           C  
ATOM   2514  CB  SER A 323      -6.215  -3.732   0.386  1.00 52.94           C  
ATOM   2515  O   SER A 323      -3.717  -4.762  -1.069  1.00 52.94           O  
ATOM   2516  OG  SER A 323      -7.238  -2.850   0.811  1.00 52.94           O  
ATOM   2517  N   GLY A 324      -5.086  -4.758  -2.912  1.00 64.31           N  
ATOM   2518  CA  GLY A 324      -4.469  -5.824  -3.684  1.00 64.31           C  
ATOM   2519  C   GLY A 324      -3.777  -5.328  -4.938  1.00 64.31           C  
ATOM   2520  O   GLY A 324      -3.600  -6.086  -5.895  1.00 64.31           O  
ATOM   2521  N   ILE A 325      -3.518  -3.900  -5.016  1.00 84.19           N  
ATOM   2522  CA  ILE A 325      -2.801  -3.336  -6.156  1.00 84.19           C  
ATOM   2523  C   ILE A 325      -1.414  -3.965  -6.254  1.00 84.19           C  
ATOM   2524  CB  ILE A 325      -2.688  -1.798  -6.043  1.00 84.19           C  
ATOM   2525  O   ILE A 325      -0.747  -4.176  -5.238  1.00 84.19           O  
ATOM   2526  CG1 ILE A 325      -2.109  -1.212  -7.336  1.00 84.19           C  
ATOM   2527  CG2 ILE A 325      -1.833  -1.405  -4.836  1.00 84.19           C  
ATOM   2528  CD1 ILE A 325      -2.203   0.305  -7.426  1.00 84.19           C  
ATOM   2529  N   ASP A 326      -1.133  -4.453  -7.359  1.00 92.19           N  
ATOM   2530  CA  ASP A 326       0.258  -4.785  -7.652  1.00 92.19           C  
ATOM   2531  C   ASP A 326       1.087  -3.521  -7.883  1.00 92.19           C  
ATOM   2532  CB  ASP A 326       0.344  -5.699  -8.875  1.00 92.19           C  
ATOM   2533  O   ASP A 326       1.133  -2.998  -8.992  1.00 92.19           O  
ATOM   2534  CG  ASP A 326       1.725  -6.305  -9.070  1.00 92.19           C  
ATOM   2535  OD1 ASP A 326       2.727  -5.672  -8.664  1.00 92.19           O  
ATOM   2536  OD2 ASP A 326       1.811  -7.418  -9.633  1.00 92.19           O  
ATOM   2537  N   VAL A 327       1.773  -3.021  -6.859  1.00 93.12           N  
ATOM   2538  CA  VAL A 327       2.457  -1.732  -6.844  1.00 93.12           C  
ATOM   2539  C   VAL A 327       3.621  -1.752  -7.832  1.00 93.12           C  
ATOM   2540  CB  VAL A 327       2.967  -1.379  -5.430  1.00 93.12           C  
ATOM   2541  O   VAL A 327       3.898  -0.750  -8.492  1.00 93.12           O  
ATOM   2542  CG1 VAL A 327       3.867  -0.146  -5.473  1.00 93.12           C  
ATOM   2543  CG2 VAL A 327       1.790  -1.151  -4.480  1.00 93.12           C  
ATOM   2544  N   VAL A 328       4.277  -2.906  -7.996  1.00 96.25           N  
ATOM   2545  CA  VAL A 328       5.414  -3.033  -8.898  1.00 96.25           C  
ATOM   2546  C   VAL A 328       4.941  -2.932 -10.344  1.00 96.25           C  
ATOM   2547  CB  VAL A 328       6.168  -4.363  -8.680  1.00 96.25           C  
ATOM   2548  O   VAL A 328       5.461  -2.125 -11.117  1.00 96.25           O  
ATOM   2549  CG1 VAL A 328       7.254  -4.551  -9.734  1.00 96.25           C  
ATOM   2550  CG2 VAL A 328       6.773  -4.406  -7.273  1.00 96.25           C  
ATOM   2551  N   PHE A 329       3.943  -3.740 -10.711  1.00 97.12           N  
ATOM   2552  CA  PHE A 329       3.430  -3.693 -12.078  1.00 97.12           C  
ATOM   2553  C   PHE A 329       2.850  -2.318 -12.391  1.00 97.12           C  
ATOM   2554  CB  PHE A 329       2.361  -4.773 -12.289  1.00 97.12           C  
ATOM   2555  O   PHE A 329       3.150  -1.735 -13.438  1.00 97.12           O  
ATOM   2556  CG  PHE A 329       1.610  -4.637 -13.586  1.00 97.12           C  
ATOM   2557  CD1 PHE A 329       0.350  -4.055 -13.617  1.00 97.12           C  
ATOM   2558  CD2 PHE A 329       2.166  -5.094 -14.773  1.00 97.12           C  
ATOM   2559  CE1 PHE A 329      -0.349  -3.930 -14.812  1.00 97.12           C  
ATOM   2560  CE2 PHE A 329       1.475  -4.973 -15.977  1.00 97.12           C  
ATOM   2561  CZ  PHE A 329       0.217  -4.391 -15.992  1.00 97.12           C  
ATOM   2562  N   SER A 330       1.962  -1.823 -11.570  1.00 95.94           N  
ATOM   2563  CA  SER A 330       1.288  -0.548 -11.797  1.00 95.94           C  
ATOM   2564  C   SER A 330       2.293   0.588 -11.961  1.00 95.94           C  
ATOM   2565  CB  SER A 330       0.337  -0.236 -10.641  1.00 95.94           C  
ATOM   2566  O   SER A 330       2.104   1.475 -12.797  1.00 95.94           O  
ATOM   2567  OG  SER A 330      -0.740  -1.157 -10.609  1.00 95.94           O  
ATOM   2568  N   SER A 331       3.373   0.600 -11.195  1.00 96.44           N  
ATOM   2569  CA  SER A 331       4.418   1.613 -11.289  1.00 96.44           C  
ATOM   2570  C   SER A 331       5.129   1.554 -12.633  1.00 96.44           C  
ATOM   2571  CB  SER A 331       5.434   1.441 -10.156  1.00 96.44           C  
ATOM   2572  O   SER A 331       5.340   2.584 -13.281  1.00 96.44           O  
ATOM   2573  OG  SER A 331       4.832   1.694  -8.898  1.00 96.44           O  
ATOM   2574  N   TYR A 332       5.473   0.398 -13.109  1.00 97.50           N  
ATOM   2575  CA  TYR A 332       6.102   0.245 -14.414  1.00 97.50           C  
ATOM   2576  C   TYR A 332       5.113   0.552 -15.531  1.00 97.50           C  
ATOM   2577  CB  TYR A 332       6.656  -1.173 -14.578  1.00 97.50           C  
ATOM   2578  O   TYR A 332       5.492   1.079 -16.578  1.00 97.50           O  
ATOM   2579  CG  TYR A 332       8.047  -1.350 -14.023  1.00 97.50           C  
ATOM   2580  CD1 TYR A 332       9.156  -0.839 -14.695  1.00 97.50           C  
ATOM   2581  CD2 TYR A 332       8.258  -2.029 -12.828  1.00 97.50           C  
ATOM   2582  CE1 TYR A 332      10.438  -1.002 -14.180  1.00 97.50           C  
ATOM   2583  CE2 TYR A 332       9.531  -2.197 -12.305  1.00 97.50           C  
ATOM   2584  OH  TYR A 332      11.891  -1.845 -12.484  1.00 97.50           O  
ATOM   2585  CZ  TYR A 332      10.617  -1.681 -12.992  1.00 97.50           C  
ATOM   2586  N   PHE A 333       3.881   0.150 -15.273  1.00 97.56           N  
ATOM   2587  CA  PHE A 333       2.834   0.515 -16.219  1.00 97.56           C  
ATOM   2588  C   PHE A 333       2.773   2.027 -16.406  1.00 97.56           C  
ATOM   2589  CB  PHE A 333       1.475  -0.010 -15.750  1.00 97.56           C  
ATOM   2590  O   PHE A 333       2.746   2.518 -17.531  1.00 97.56           O  
ATOM   2591  CG  PHE A 333       0.336   0.332 -16.672  1.00 97.56           C  
ATOM   2592  CD1 PHE A 333      -0.316   1.555 -16.578  1.00 97.56           C  
ATOM   2593  CD2 PHE A 333      -0.081  -0.570 -17.641  1.00 97.56           C  
ATOM   2594  CE1 PHE A 333      -1.369   1.873 -17.422  1.00 97.56           C  
ATOM   2595  CE2 PHE A 333      -1.133  -0.259 -18.500  1.00 97.56           C  
ATOM   2596  CZ  PHE A 333      -1.776   0.963 -18.391  1.00 97.56           C  
ATOM   2597  N   TRP A 334       2.791   2.807 -15.352  1.00 96.81           N  
ATOM   2598  CA  TRP A 334       2.719   4.262 -15.398  1.00 96.81           C  
ATOM   2599  C   TRP A 334       3.953   4.852 -16.062  1.00 96.81           C  
ATOM   2600  CB  TRP A 334       2.570   4.836 -13.984  1.00 96.81           C  
ATOM   2601  O   TRP A 334       3.854   5.816 -16.828  1.00 96.81           O  
ATOM   2602  CG  TRP A 334       1.287   4.461 -13.305  1.00 96.81           C  
ATOM   2603  CD1 TRP A 334       0.075   4.242 -13.898  1.00 96.81           C  
ATOM   2604  CD2 TRP A 334       1.089   4.262 -11.898  1.00 96.81           C  
ATOM   2605  CE2 TRP A 334      -0.271   3.924 -11.719  1.00 96.81           C  
ATOM   2606  CE3 TRP A 334       1.929   4.336 -10.781  1.00 96.81           C  
ATOM   2607  NE1 TRP A 334      -0.866   3.920 -12.945  1.00 96.81           N  
ATOM   2608  CH2 TRP A 334       0.036   3.740  -9.375  1.00 96.81           C  
ATOM   2609  CZ2 TRP A 334      -0.808   3.662 -10.453  1.00 96.81           C  
ATOM   2610  CZ3 TRP A 334       1.392   4.074  -9.531  1.00 96.81           C  
ATOM   2611  N   LEU A 335       5.137   4.273 -15.781  1.00 95.62           N  
ATOM   2612  CA  LEU A 335       6.355   4.723 -16.438  1.00 95.62           C  
ATOM   2613  C   LEU A 335       6.238   4.582 -17.953  1.00 95.62           C  
ATOM   2614  CB  LEU A 335       7.562   3.930 -15.930  1.00 95.62           C  
ATOM   2615  O   LEU A 335       6.605   5.496 -18.688  1.00 95.62           O  
ATOM   2616  CG  LEU A 335       8.008   4.211 -14.492  1.00 95.62           C  
ATOM   2617  CD1 LEU A 335       9.211   3.355 -14.133  1.00 95.62           C  
ATOM   2618  CD2 LEU A 335       8.320   5.691 -14.312  1.00 95.62           C  
ATOM   2619  N   TYR A 336       5.758   3.393 -18.328  1.00 96.56           N  
ATOM   2620  CA  TYR A 336       5.598   3.115 -19.750  1.00 96.56           C  
ATOM   2621  C   TYR A 336       4.594   4.070 -20.375  1.00 96.56           C  
ATOM   2622  CB  TYR A 336       5.152   1.666 -19.969  1.00 96.56           C  
ATOM   2623  O   TYR A 336       4.852   4.633 -21.438  1.00 96.56           O  
ATOM   2624  CG  TYR A 336       5.195   1.226 -21.406  1.00 96.56           C  
ATOM   2625  CD1 TYR A 336       4.066   1.313 -22.219  1.00 96.56           C  
ATOM   2626  CD2 TYR A 336       6.367   0.722 -21.953  1.00 96.56           C  
ATOM   2627  CE1 TYR A 336       4.105   0.908 -23.547  1.00 96.56           C  
ATOM   2628  CE2 TYR A 336       6.418   0.313 -23.281  1.00 96.56           C  
ATOM   2629  OH  TYR A 336       5.324   0.007 -25.391  1.00 96.56           O  
ATOM   2630  CZ  TYR A 336       5.281   0.410 -24.078  1.00 96.56           C  
ATOM   2631  N   LYS A 337       3.420   4.336 -19.734  1.00 95.38           N  
ATOM   2632  CA  LYS A 337       2.375   5.230 -20.219  1.00 95.38           C  
ATOM   2633  C   LYS A 337       2.875   6.672 -20.297  1.00 95.38           C  
ATOM   2634  CB  LYS A 337       1.139   5.152 -19.328  1.00 95.38           C  
ATOM   2635  O   LYS A 337       2.484   7.422 -21.188  1.00 95.38           O  
ATOM   2636  CG  LYS A 337      -0.015   6.031 -19.781  1.00 95.38           C  
ATOM   2637  CD  LYS A 337      -0.655   5.496 -21.047  1.00 95.38           C  
ATOM   2638  CE  LYS A 337      -1.897   6.289 -21.438  1.00 95.38           C  
ATOM   2639  NZ  LYS A 337      -1.692   7.070 -22.688  1.00 95.38           N  
ATOM   2640  N   LEU A 338       3.734   7.082 -19.406  1.00 93.56           N  
ATOM   2641  CA  LEU A 338       4.309   8.422 -19.344  1.00 93.56           C  
ATOM   2642  C   LEU A 338       5.371   8.609 -20.422  1.00 93.56           C  
ATOM   2643  CB  LEU A 338       4.910   8.688 -17.953  1.00 93.56           C  
ATOM   2644  O   LEU A 338       5.949   9.688 -20.547  1.00 93.56           O  
ATOM   2645  CG  LEU A 338       3.920   8.984 -16.828  1.00 93.56           C  
ATOM   2646  CD1 LEU A 338       4.637   9.000 -15.484  1.00 93.56           C  
ATOM   2647  CD2 LEU A 338       3.209  10.312 -17.078  1.00 93.56           C  
ATOM   2648  N   ASN A 339       5.621   7.570 -21.141  1.00 92.12           N  
ATOM   2649  CA  ASN A 339       6.656   7.535 -22.172  1.00 92.12           C  
ATOM   2650  C   ASN A 339       8.055   7.676 -21.578  1.00 92.12           C  
ATOM   2651  CB  ASN A 339       6.418   8.633 -23.219  1.00 92.12           C  
ATOM   2652  O   ASN A 339       8.930   8.305 -22.172  1.00 92.12           O  
ATOM   2653  CG  ASN A 339       7.145   8.367 -24.516  1.00 92.12           C  
ATOM   2654  ND2 ASN A 339       7.516   9.430 -25.219  1.00 92.12           N  
ATOM   2655  OD1 ASN A 339       7.371   7.211 -24.891  1.00 92.12           O  
ATOM   2656  N   CYS A 340       8.258   7.281 -20.375  1.00 92.81           N  
ATOM   2657  CA  CYS A 340       9.555   7.172 -19.719  1.00 92.81           C  
ATOM   2658  C   CYS A 340      10.266   5.883 -20.109  1.00 92.81           C  
ATOM   2659  CB  CYS A 340       9.391   7.223 -18.203  1.00 92.81           C  
ATOM   2660  O   CYS A 340      10.250   4.906 -19.375  1.00 92.81           O  
ATOM   2661  SG  CYS A 340      10.945   7.355 -17.297  1.00 92.81           S  
ATOM   2662  N   ARG A 341      10.906   5.820 -21.375  1.00 90.12           N  
ATOM   2663  CA  ARG A 341      11.391   4.578 -21.969  1.00 90.12           C  
ATOM   2664  C   ARG A 341      12.906   4.477 -21.859  1.00 90.12           C  
ATOM   2665  CB  ARG A 341      10.961   4.480 -23.422  1.00 90.12           C  
ATOM   2666  O   ARG A 341      13.477   3.391 -21.984  1.00 90.12           O  
ATOM   2667  CG  ARG A 341       9.461   4.512 -23.641  1.00 90.12           C  
ATOM   2668  CD  ARG A 341       8.789   3.250 -23.109  1.00 90.12           C  
ATOM   2669  NE  ARG A 341       7.379   3.193 -23.484  1.00 90.12           N  
ATOM   2670  NH1 ARG A 341       6.586   3.281 -21.312  1.00 90.12           N  
ATOM   2671  NH2 ARG A 341       5.117   3.152 -23.078  1.00 90.12           N  
ATOM   2672  CZ  ARG A 341       6.363   3.209 -22.625  1.00 90.12           C  
ATOM   2673  N   SER A 342      13.547   5.609 -21.531  1.00 92.38           N  
ATOM   2674  CA  SER A 342      14.992   5.582 -21.328  1.00 92.38           C  
ATOM   2675  C   SER A 342      15.352   5.680 -19.859  1.00 92.38           C  
ATOM   2676  CB  SER A 342      15.664   6.723 -22.109  1.00 92.38           C  
ATOM   2677  O   SER A 342      14.586   6.238 -19.062  1.00 92.38           O  
ATOM   2678  OG  SER A 342      15.383   7.973 -21.500  1.00 92.38           O  
ATOM   2679  N   TYR A 343      16.531   5.199 -19.547  1.00 92.19           N  
ATOM   2680  CA  TYR A 343      16.984   5.238 -18.156  1.00 92.19           C  
ATOM   2681  C   TYR A 343      17.250   6.672 -17.703  1.00 92.19           C  
ATOM   2682  CB  TYR A 343      18.250   4.395 -17.969  1.00 92.19           C  
ATOM   2683  O   TYR A 343      17.031   7.012 -16.547  1.00 92.19           O  
ATOM   2684  CG  TYR A 343      18.562   4.074 -16.531  1.00 92.19           C  
ATOM   2685  CD1 TYR A 343      19.703   4.594 -15.914  1.00 92.19           C  
ATOM   2686  CD2 TYR A 343      17.719   3.258 -15.781  1.00 92.19           C  
ATOM   2687  CE1 TYR A 343      19.984   4.301 -14.586  1.00 92.19           C  
ATOM   2688  CE2 TYR A 343      18.000   2.957 -14.453  1.00 92.19           C  
ATOM   2689  OH  TYR A 343      19.422   3.191 -12.555  1.00 92.19           O  
ATOM   2690  CZ  TYR A 343      19.141   3.484 -13.867  1.00 92.19           C  
ATOM   2691  N   ALA A 344      17.609   7.574 -18.609  1.00 90.81           N  
ATOM   2692  CA  ALA A 344      17.797   8.992 -18.328  1.00 90.81           C  
ATOM   2693  C   ALA A 344      16.484   9.648 -17.922  1.00 90.81           C  
ATOM   2694  CB  ALA A 344      18.391   9.711 -19.547  1.00 90.81           C  
ATOM   2695  O   ALA A 344      16.438  10.438 -16.969  1.00 90.81           O  
ATOM   2696  N   ALA A 345      15.422   9.406 -18.688  1.00 90.62           N  
ATOM   2697  CA  ALA A 345      14.086   9.891 -18.359  1.00 90.62           C  
ATOM   2698  C   ALA A 345      13.609   9.344 -17.016  1.00 90.62           C  
ATOM   2699  CB  ALA A 345      13.102   9.523 -19.453  1.00 90.62           C  
ATOM   2700  O   ALA A 345      12.961  10.055 -16.234  1.00 90.62           O  
ATOM   2701  N   PHE A 346      13.969   8.102 -16.750  1.00 94.75           N  
ATOM   2702  CA  PHE A 346      13.656   7.457 -15.484  1.00 94.75           C  
ATOM   2703  C   PHE A 346      14.367   8.164 -14.336  1.00 94.75           C  
ATOM   2704  CB  PHE A 346      14.047   5.977 -15.516  1.00 94.75           C  
ATOM   2705  O   PHE A 346      13.781   8.367 -13.266  1.00 94.75           O  
ATOM   2706  CG  PHE A 346      13.789   5.254 -14.227  1.00 94.75           C  
ATOM   2707  CD1 PHE A 346      14.797   4.508 -13.617  1.00 94.75           C  
ATOM   2708  CD2 PHE A 346      12.547   5.312 -13.617  1.00 94.75           C  
ATOM   2709  CE1 PHE A 346      14.562   3.836 -12.422  1.00 94.75           C  
ATOM   2710  CE2 PHE A 346      12.305   4.645 -12.414  1.00 94.75           C  
ATOM   2711  CZ  PHE A 346      13.320   3.904 -11.820  1.00 94.75           C  
ATOM   2712  N   THR A 347      15.617   8.500 -14.516  1.00 92.31           N  
ATOM   2713  CA  THR A 347      16.406   9.211 -13.516  1.00 92.31           C  
ATOM   2714  C   THR A 347      15.758  10.547 -13.164  1.00 92.31           C  
ATOM   2715  CB  THR A 347      17.844   9.445 -14.000  1.00 92.31           C  
ATOM   2716  O   THR A 347      15.703  10.930 -11.992  1.00 92.31           O  
ATOM   2717  CG2 THR A 347      18.656  10.203 -12.953  1.00 92.31           C  
ATOM   2718  OG1 THR A 347      18.469   8.188 -14.258  1.00 92.31           O  
ATOM   2719  N   GLU A 348      15.258  11.266 -14.156  1.00 89.50           N  
ATOM   2720  CA  GLU A 348      14.555  12.531 -13.969  1.00 89.50           C  
ATOM   2721  C   GLU A 348      13.273  12.336 -13.164  1.00 89.50           C  
ATOM   2722  CB  GLU A 348      14.234  13.172 -15.320  1.00 89.50           C  
ATOM   2723  O   GLU A 348      12.984  13.102 -12.250  1.00 89.50           O  
ATOM   2724  CG  GLU A 348      13.648  14.570 -15.211  1.00 89.50           C  
ATOM   2725  CD  GLU A 348      13.391  15.219 -16.562  1.00 89.50           C  
ATOM   2726  OE1 GLU A 348      12.766  16.297 -16.609  1.00 89.50           O  
ATOM   2727  OE2 GLU A 348      13.812  14.641 -17.594  1.00 89.50           O  
ATOM   2728  N   LEU A 349      12.492  11.297 -13.492  1.00 92.12           N  
ATOM   2729  CA  LEU A 349      11.281  10.977 -12.750  1.00 92.12           C  
ATOM   2730  C   LEU A 349      11.617  10.609 -11.305  1.00 92.12           C  
ATOM   2731  CB  LEU A 349      10.531   9.820 -13.422  1.00 92.12           C  
ATOM   2732  O   LEU A 349      10.922  11.031 -10.375  1.00 92.12           O  
ATOM   2733  CG  LEU A 349       9.266   9.328 -12.711  1.00 92.12           C  
ATOM   2734  CD1 LEU A 349       8.180  10.391 -12.773  1.00 92.12           C  
ATOM   2735  CD2 LEU A 349       8.781   8.016 -13.328  1.00 92.12           C  
ATOM   2736  N   ASN A 350      12.633   9.750 -11.141  1.00 94.56           N  
ATOM   2737  CA  ASN A 350      13.109   9.383  -9.812  1.00 94.56           C  
ATOM   2738  C   ASN A 350      13.391  10.609  -8.961  1.00 94.56           C  
ATOM   2739  CB  ASN A 350      14.352   8.500  -9.906  1.00 94.56           C  
ATOM   2740  O   ASN A 350      13.008  10.664  -7.789  1.00 94.56           O  
ATOM   2741  CG  ASN A 350      14.977   8.219  -8.555  1.00 94.56           C  
ATOM   2742  ND2 ASN A 350      14.367   7.305  -7.801  1.00 94.56           N  
ATOM   2743  OD1 ASN A 350      15.992   8.812  -8.188  1.00 94.56           O  
ATOM   2744  N   GLY A 351      14.125  11.555  -9.453  1.00 90.06           N  
ATOM   2745  CA  GLY A 351      14.398  12.805  -8.750  1.00 90.06           C  
ATOM   2746  C   GLY A 351      13.141  13.547  -8.336  1.00 90.06           C  
ATOM   2747  O   GLY A 351      13.055  14.055  -7.219  1.00 90.06           O  
ATOM   2748  N   LEU A 352      12.188  13.602  -9.227  1.00 88.81           N  
ATOM   2749  CA  LEU A 352      10.898  14.227  -8.953  1.00 88.81           C  
ATOM   2750  C   LEU A 352      10.180  13.516  -7.809  1.00 88.81           C  
ATOM   2751  CB  LEU A 352      10.016  14.227 -10.203  1.00 88.81           C  
ATOM   2752  O   LEU A 352       9.664  14.164  -6.895  1.00 88.81           O  
ATOM   2753  CG  LEU A 352       8.695  14.984 -10.102  1.00 88.81           C  
ATOM   2754  CD1 LEU A 352       8.766  16.281 -10.891  1.00 88.81           C  
ATOM   2755  CD2 LEU A 352       7.543  14.117 -10.602  1.00 88.81           C  
ATOM   2756  N   LEU A 353      10.148  12.156  -7.812  1.00 90.81           N  
ATOM   2757  CA  LEU A 353       9.492  11.352  -6.793  1.00 90.81           C  
ATOM   2758  C   LEU A 353      10.164  11.531  -5.438  1.00 90.81           C  
ATOM   2759  CB  LEU A 353       9.500   9.875  -7.191  1.00 90.81           C  
ATOM   2760  O   LEU A 353       9.492  11.625  -4.410  1.00 90.81           O  
ATOM   2761  CG  LEU A 353       8.711   9.500  -8.445  1.00 90.81           C  
ATOM   2762  CD1 LEU A 353       8.922   8.031  -8.789  1.00 90.81           C  
ATOM   2763  CD2 LEU A 353       7.230   9.812  -8.258  1.00 90.81           C  
ATOM   2764  N   VAL A 354      11.531  11.539  -5.477  1.00 89.25           N  
ATOM   2765  CA  VAL A 354      12.297  11.750  -4.254  1.00 89.25           C  
ATOM   2766  C   VAL A 354      11.961  13.117  -3.658  1.00 89.25           C  
ATOM   2767  CB  VAL A 354      13.812  11.633  -4.504  1.00 89.25           C  
ATOM   2768  O   VAL A 354      11.742  13.234  -2.449  1.00 89.25           O  
ATOM   2769  CG1 VAL A 354      14.602  12.117  -3.289  1.00 89.25           C  
ATOM   2770  CG2 VAL A 354      14.188  10.188  -4.848  1.00 89.25           C  
ATOM   2771  N   GLY A 355      11.836  14.094  -4.453  1.00 84.44           N  
ATOM   2772  CA  GLY A 355      11.508  15.445  -4.031  1.00 84.44           C  
ATOM   2773  C   GLY A 355      10.117  15.555  -3.422  1.00 84.44           C  
ATOM   2774  O   GLY A 355       9.945  16.172  -2.371  1.00 84.44           O  
ATOM   2775  N   ILE A 356       9.102  14.961  -4.039  1.00 81.81           N  
ATOM   2776  CA  ILE A 356       7.715  14.984  -3.602  1.00 81.81           C  
ATOM   2777  C   ILE A 356       7.582  14.266  -2.264  1.00 81.81           C  
ATOM   2778  CB  ILE A 356       6.781  14.344  -4.652  1.00 81.81           C  
ATOM   2779  O   ILE A 356       6.809  14.680  -1.397  1.00 81.81           O  
ATOM   2780  CG1 ILE A 356       6.680  15.242  -5.895  1.00 81.81           C  
ATOM   2781  CG2 ILE A 356       5.395  14.078  -4.059  1.00 81.81           C  
ATOM   2782  CD1 ILE A 356       6.055  14.555  -7.102  1.00 81.81           C  
ATOM   2783  N   SER A 357       8.430  13.297  -2.008  1.00 83.06           N  
ATOM   2784  CA  SER A 357       8.289  12.445  -0.834  1.00 83.06           C  
ATOM   2785  C   SER A 357       9.133  12.961   0.330  1.00 83.06           C  
ATOM   2786  CB  SER A 357       8.695  11.008  -1.166  1.00 83.06           C  
ATOM   2787  O   SER A 357       8.945  12.539   1.474  1.00 83.06           O  
ATOM   2788  OG  SER A 357      10.102  10.914  -1.364  1.00 83.06           O  
ATOM   2789  N   GLN A 358       9.969  13.898   0.115  1.00 80.69           N  
ATOM   2790  CA  GLN A 358      10.781  14.523   1.153  1.00 80.69           C  
ATOM   2791  C   GLN A 358       9.945  15.477   2.008  1.00 80.69           C  
ATOM   2792  CB  GLN A 358      11.953  15.281   0.533  1.00 80.69           C  
ATOM   2793  O   GLN A 358      10.211  15.648   3.199  1.00 80.69           O  
ATOM   2794  CG  GLN A 358      13.070  14.375   0.035  1.00 80.69           C  
ATOM   2795  CD  GLN A 358      13.844  13.711   1.164  1.00 80.69           C  
ATOM   2796  NE2 GLN A 358      14.062  12.406   1.046  1.00 80.69           N  
ATOM   2797  OE1 GLN A 358      14.234  14.367   2.133  1.00 80.69           O  
ATOM   2798  N   HIS A 359       8.906  15.961   1.344  1.00 73.44           N  
ATOM   2799  CA  HIS A 359       7.984  16.859   2.033  1.00 73.44           C  
ATOM   2800  C   HIS A 359       6.543  16.578   1.627  1.00 73.44           C  
ATOM   2801  CB  HIS A 359       8.344  18.312   1.743  1.00 73.44           C  
ATOM   2802  O   HIS A 359       6.004  17.250   0.741  1.00 73.44           O  
ATOM   2803  CG  HIS A 359       9.742  18.672   2.113  1.00 73.44           C  
ATOM   2804  CD2 HIS A 359      10.828  18.922   1.345  1.00 73.44           C  
ATOM   2805  ND1 HIS A 359      10.156  18.828   3.420  1.00 73.44           N  
ATOM   2806  CE1 HIS A 359      11.438  19.141   3.439  1.00 73.44           C  
ATOM   2807  NE2 HIS A 359      11.875  19.203   2.191  1.00 73.44           N  
ATOM   2808  N   PRO A 360       6.000  15.477   2.180  1.00 68.06           N  
ATOM   2809  CA  PRO A 360       4.648  15.125   1.731  1.00 68.06           C  
ATOM   2810  C   PRO A 360       3.654  16.266   1.896  1.00 68.06           C  
ATOM   2811  CB  PRO A 360       4.273  13.945   2.633  1.00 68.06           C  
ATOM   2812  O   PRO A 360       3.645  16.938   2.932  1.00 68.06           O  
ATOM   2813  CG  PRO A 360       5.551  13.562   3.309  1.00 68.06           C  
ATOM   2814  CD  PRO A 360       6.523  14.695   3.172  1.00 68.06           C  
ATOM   2815  N   GLN A 361       2.994  16.562   0.771  1.00 67.88           N  
ATOM   2816  CA  GLN A 361       1.965  17.594   0.730  1.00 67.88           C  
ATOM   2817  C   GLN A 361       0.626  17.016   0.274  1.00 67.88           C  
ATOM   2818  CB  GLN A 361       2.389  18.734  -0.193  1.00 67.88           C  
ATOM   2819  O   GLN A 361       0.567  15.906  -0.238  1.00 67.88           O  
ATOM   2820  CG  GLN A 361       3.756  19.328   0.136  1.00 67.88           C  
ATOM   2821  CD  GLN A 361       3.713  20.312   1.287  1.00 67.88           C  
ATOM   2822  NE2 GLN A 361       4.848  20.484   1.955  1.00 67.88           N  
ATOM   2823  OE1 GLN A 361       2.670  20.906   1.573  1.00 67.88           O  
ATOM   2824  N   GLY A 362      -0.460  17.641   0.700  1.00 64.19           N  
ATOM   2825  CA  GLY A 362      -1.771  17.203   0.246  1.00 64.19           C  
ATOM   2826  C   GLY A 362      -1.882  17.125  -1.265  1.00 64.19           C  
ATOM   2827  O   GLY A 362      -1.025  17.641  -1.984  1.00 64.19           O  
ATOM   2828  N   LYS A 363      -2.797  16.406  -1.836  1.00 68.69           N  
ATOM   2829  CA  LYS A 363      -3.047  16.109  -3.244  1.00 68.69           C  
ATOM   2830  C   LYS A 363      -3.098  17.391  -4.078  1.00 68.69           C  
ATOM   2831  CB  LYS A 363      -4.355  15.328  -3.402  1.00 68.69           C  
ATOM   2832  O   LYS A 363      -2.486  17.453  -5.145  1.00 68.69           O  
ATOM   2833  CG  LYS A 363      -4.348  13.961  -2.727  1.00 68.69           C  
ATOM   2834  CD  LYS A 363      -5.703  13.281  -2.838  1.00 68.69           C  
ATOM   2835  CE  LYS A 363      -5.734  11.977  -2.053  1.00 68.69           C  
ATOM   2836  NZ  LYS A 363      -7.078  11.328  -2.113  1.00 68.69           N  
ATOM   2837  N   ALA A 364      -3.791  18.375  -3.545  1.00 70.44           N  
ATOM   2838  CA  ALA A 364      -3.979  19.641  -4.242  1.00 70.44           C  
ATOM   2839  C   ALA A 364      -2.662  20.406  -4.359  1.00 70.44           C  
ATOM   2840  CB  ALA A 364      -5.020  20.500  -3.521  1.00 70.44           C  
ATOM   2841  O   ALA A 364      -2.340  20.938  -5.426  1.00 70.44           O  
ATOM   2842  N   LYS A 365      -1.906  20.406  -3.314  1.00 73.50           N  
ATOM   2843  CA  LYS A 365      -0.617  21.078  -3.281  1.00 73.50           C  
ATOM   2844  C   LYS A 365       0.407  20.375  -4.156  1.00 73.50           C  
ATOM   2845  CB  LYS A 365      -0.099  21.188  -1.845  1.00 73.50           C  
ATOM   2846  O   LYS A 365       1.205  21.016  -4.844  1.00 73.50           O  
ATOM   2847  CG  LYS A 365       1.117  22.078  -1.687  1.00 73.50           C  
ATOM   2848  CD  LYS A 365       1.438  22.328  -0.219  1.00 73.50           C  
ATOM   2849  CE  LYS A 365       2.633  23.266  -0.059  1.00 73.50           C  
ATOM   2850  NZ  LYS A 365       2.928  23.547   1.378  1.00 73.50           N  
ATOM   2851  N   THR A 366       0.423  19.047  -4.164  1.00 75.50           N  
ATOM   2852  CA  THR A 366       1.289  18.234  -5.012  1.00 75.50           C  
ATOM   2853  C   THR A 366       0.997  18.484  -6.488  1.00 75.50           C  
ATOM   2854  CB  THR A 366       1.124  16.734  -4.699  1.00 75.50           C  
ATOM   2855  O   THR A 366       1.919  18.625  -7.293  1.00 75.50           O  
ATOM   2856  CG2 THR A 366       2.004  15.883  -5.605  1.00 75.50           C  
ATOM   2857  OG1 THR A 366       1.489  16.500  -3.334  1.00 75.50           O  
ATOM   2858  N   GLN A 367      -0.197  18.609  -6.887  1.00 77.50           N  
ATOM   2859  CA  GLN A 367      -0.606  18.906  -8.258  1.00 77.50           C  
ATOM   2860  C   GLN A 367      -0.182  20.312  -8.664  1.00 77.50           C  
ATOM   2861  CB  GLN A 367      -2.119  18.750  -8.406  1.00 77.50           C  
ATOM   2862  O   GLN A 367       0.270  20.531  -9.789  1.00 77.50           O  
ATOM   2863  CG  GLN A 367      -2.586  17.297  -8.469  1.00 77.50           C  
ATOM   2864  CD  GLN A 367      -4.082  17.172  -8.672  1.00 77.50           C  
ATOM   2865  NE2 GLN A 367      -4.535  15.961  -8.984  1.00 77.50           N  
ATOM   2866  OE1 GLN A 367      -4.824  18.156  -8.562  1.00 77.50           O  
ATOM   2867  N   LYS A 368      -0.321  21.281  -7.734  1.00 78.69           N  
ATOM   2868  CA  LYS A 368       0.093  22.656  -7.969  1.00 78.69           C  
ATOM   2869  C   LYS A 368       1.599  22.750  -8.195  1.00 78.69           C  
ATOM   2870  CB  LYS A 368      -0.318  23.547  -6.797  1.00 78.69           C  
ATOM   2871  O   LYS A 368       2.057  23.469  -9.086  1.00 78.69           O  
ATOM   2872  CG  LYS A 368      -1.802  23.875  -6.762  1.00 78.69           C  
ATOM   2873  CD  LYS A 368      -2.135  24.828  -5.613  1.00 78.69           C  
ATOM   2874  CE  LYS A 368      -3.631  25.094  -5.527  1.00 78.69           C  
ATOM   2875  NZ  LYS A 368      -3.977  25.922  -4.328  1.00 78.69           N  
ATOM   2876  N   ILE A 369       2.348  21.984  -7.348  1.00 78.06           N  
ATOM   2877  CA  ILE A 369       3.803  21.969  -7.430  1.00 78.06           C  
ATOM   2878  C   ILE A 369       4.242  21.375  -8.766  1.00 78.06           C  
ATOM   2879  CB  ILE A 369       4.434  21.188  -6.258  1.00 78.06           C  
ATOM   2880  O   ILE A 369       5.117  21.922  -9.438  1.00 78.06           O  
ATOM   2881  CG1 ILE A 369       4.246  21.938  -4.941  1.00 78.06           C  
ATOM   2882  CG2 ILE A 369       5.914  20.906  -6.527  1.00 78.06           C  
ATOM   2883  CD1 ILE A 369       4.621  21.141  -3.705  1.00 78.06           C  
ATOM   2884  N   LEU A 370       3.621  20.266  -9.109  1.00 80.94           N  
ATOM   2885  CA  LEU A 370       3.938  19.562 -10.344  1.00 80.94           C  
ATOM   2886  C   LEU A 370       3.592  20.422 -11.555  1.00 80.94           C  
ATOM   2887  CB  LEU A 370       3.184  18.234 -10.414  1.00 80.94           C  
ATOM   2888  O   LEU A 370       4.352  20.469 -12.523  1.00 80.94           O  
ATOM   2889  CG  LEU A 370       3.652  17.141  -9.453  1.00 80.94           C  
ATOM   2890  CD1 LEU A 370       2.678  15.961  -9.477  1.00 80.94           C  
ATOM   2891  CD2 LEU A 370       5.059  16.672  -9.820  1.00 80.94           C  
ATOM   2892  N   SER A 371       2.477  21.156 -11.477  1.00 80.56           N  
ATOM   2893  CA  SER A 371       2.053  22.062 -12.547  1.00 80.56           C  
ATOM   2894  C   SER A 371       2.988  23.266 -12.656  1.00 80.56           C  
ATOM   2895  CB  SER A 371       0.622  22.547 -12.305  1.00 80.56           C  
ATOM   2896  O   SER A 371       3.316  23.688 -13.766  1.00 80.56           O  
ATOM   2897  OG  SER A 371      -0.296  21.469 -12.406  1.00 80.56           O  
ATOM   2898  N   ALA A 372       3.467  23.734 -11.555  1.00 79.94           N  
ATOM   2899  CA  ALA A 372       4.332  24.922 -11.484  1.00 79.94           C  
ATOM   2900  C   ALA A 372       5.738  24.594 -11.984  1.00 79.94           C  
ATOM   2901  CB  ALA A 372       4.387  25.453 -10.055  1.00 79.94           C  
ATOM   2902  O   ALA A 372       6.438  25.469 -12.500  1.00 79.94           O  
ATOM   2903  N   MET A 373       6.266  23.344 -11.773  1.00 82.31           N  
ATOM   2904  CA  MET A 373       7.578  22.891 -12.227  1.00 82.31           C  
ATOM   2905  C   MET A 373       7.715  23.031 -13.734  1.00 82.31           C  
ATOM   2906  CB  MET A 373       7.812  21.438 -11.812  1.00 82.31           C  
ATOM   2907  O   MET A 373       8.797  23.359 -14.234  1.00 82.31           O  
ATOM   2908  CG  MET A 373       8.070  21.266 -10.320  1.00 82.31           C  
ATOM   2909  SD  MET A 373       8.352  19.500  -9.867  1.00 82.31           S  
ATOM   2910  CE  MET A 373      10.031  19.266 -10.516  1.00 82.31           C  
ATOM   2911  N   GLY A 374       6.715  22.781 -14.516  1.00 73.81           N  
ATOM   2912  CA  GLY A 374       6.605  23.094 -15.938  1.00 73.81           C  
ATOM   2913  C   GLY A 374       7.520  22.250 -16.797  1.00 73.81           C  
ATOM   2914  O   GLY A 374       7.699  22.547 -17.984  1.00 73.81           O  
ATOM   2915  N   THR A 375       8.227  21.203 -16.219  1.00 82.69           N  
ATOM   2916  CA  THR A 375       9.000  20.281 -17.047  1.00 82.69           C  
ATOM   2917  C   THR A 375       8.078  19.344 -17.828  1.00 82.69           C  
ATOM   2918  CB  THR A 375       9.969  19.438 -16.172  1.00 82.69           C  
ATOM   2919  O   THR A 375       6.945  19.094 -17.406  1.00 82.69           O  
ATOM   2920  CG2 THR A 375      10.883  20.344 -15.352  1.00 82.69           C  
ATOM   2921  OG1 THR A 375       9.203  18.609 -15.297  1.00 82.69           O  
ATOM   2922  N   PRO A 376       8.477  18.953 -19.031  1.00 83.56           N  
ATOM   2923  CA  PRO A 376       7.668  18.047 -19.844  1.00 83.56           C  
ATOM   2924  C   PRO A 376       7.219  16.797 -19.078  1.00 83.56           C  
ATOM   2925  CB  PRO A 376       8.609  17.672 -20.984  1.00 83.56           C  
ATOM   2926  O   PRO A 376       6.078  16.359 -19.234  1.00 83.56           O  
ATOM   2927  CG  PRO A 376       9.523  18.844 -21.141  1.00 83.56           C  
ATOM   2928  CD  PRO A 376       9.789  19.406 -19.766  1.00 83.56           C  
ATOM   2929  N   LEU A 377       7.992  16.266 -18.234  1.00 83.69           N  
ATOM   2930  CA  LEU A 377       7.703  15.094 -17.422  1.00 83.69           C  
ATOM   2931  C   LEU A 377       6.676  15.414 -16.344  1.00 83.69           C  
ATOM   2932  CB  LEU A 377       8.984  14.555 -16.781  1.00 83.69           C  
ATOM   2933  O   LEU A 377       5.723  14.656 -16.141  1.00 83.69           O  
ATOM   2934  CG  LEU A 377       8.836  13.305 -15.922  1.00 83.69           C  
ATOM   2935  CD1 LEU A 377       8.352  12.125 -16.766  1.00 83.69           C  
ATOM   2936  CD2 LEU A 377      10.156  12.969 -15.234  1.00 83.69           C  
ATOM   2937  N   ALA A 378       6.762  16.516 -15.609  1.00 84.25           N  
ATOM   2938  CA  ALA A 378       5.820  16.953 -14.586  1.00 84.25           C  
ATOM   2939  C   ALA A 378       4.449  17.250 -15.195  1.00 84.25           C  
ATOM   2940  CB  ALA A 378       6.363  18.188 -13.875  1.00 84.25           C  
ATOM   2941  O   ALA A 378       3.422  16.859 -14.641  1.00 84.25           O  
ATOM   2942  N   THR A 379       4.438  17.906 -16.328  1.00 86.25           N  
ATOM   2943  CA  THR A 379       3.203  18.203 -17.047  1.00 86.25           C  
ATOM   2944  C   THR A 379       2.529  16.922 -17.531  1.00 86.25           C  
ATOM   2945  CB  THR A 379       3.467  19.125 -18.250  1.00 86.25           C  
ATOM   2946  O   THR A 379       1.308  16.781 -17.438  1.00 86.25           O  
ATOM   2947  CG2 THR A 379       2.172  19.453 -18.984  1.00 86.25           C  
ATOM   2948  OG1 THR A 379       4.062  20.344 -17.781  1.00 86.25           O  
ATOM   2949  N   SER A 380       3.305  16.000 -18.031  1.00 88.75           N  
ATOM   2950  CA  SER A 380       2.807  14.711 -18.500  1.00 88.75           C  
ATOM   2951  C   SER A 380       2.256  13.875 -17.344  1.00 88.75           C  
ATOM   2952  CB  SER A 380       3.912  13.938 -19.219  1.00 88.75           C  
ATOM   2953  O   SER A 380       1.247  13.188 -17.500  1.00 88.75           O  
ATOM   2954  OG  SER A 380       4.270  14.570 -20.438  1.00 88.75           O  
ATOM   2955  N   LEU A 381       2.932  13.922 -16.234  1.00 89.94           N  
ATOM   2956  CA  LEU A 381       2.482  13.242 -15.023  1.00 89.94           C  
ATOM   2957  C   LEU A 381       1.137  13.789 -14.562  1.00 89.94           C  
ATOM   2958  CB  LEU A 381       3.520  13.391 -13.906  1.00 89.94           C  
ATOM   2959  O   LEU A 381       0.224  13.023 -14.250  1.00 89.94           O  
ATOM   2960  CG  LEU A 381       3.262  12.594 -12.625  1.00 89.94           C  
ATOM   2961  CD1 LEU A 381       3.225  11.102 -12.930  1.00 89.94           C  
ATOM   2962  CD2 LEU A 381       4.324  12.906 -11.578  1.00 89.94           C  
ATOM   2963  N   VAL A 382       0.907  15.102 -14.555  1.00 87.56           N  
ATOM   2964  CA  VAL A 382      -0.346  15.734 -14.164  1.00 87.56           C  
ATOM   2965  C   VAL A 382      -1.450  15.352 -15.148  1.00 87.56           C  
ATOM   2966  CB  VAL A 382      -0.205  17.266 -14.086  1.00 87.56           C  
ATOM   2967  O   VAL A 382      -2.572  15.039 -14.742  1.00 87.56           O  
ATOM   2968  CG1 VAL A 382      -1.571  17.922 -13.906  1.00 87.56           C  
ATOM   2969  CG2 VAL A 382       0.737  17.656 -12.953  1.00 87.56           C  
ATOM   2970  N   ARG A 383      -1.174  15.258 -16.438  1.00 89.06           N  
ATOM   2971  CA  ARG A 383      -2.143  14.961 -17.500  1.00 89.06           C  
ATOM   2972  C   ARG A 383      -2.643  13.523 -17.391  1.00 89.06           C  
ATOM   2973  CB  ARG A 383      -1.528  15.211 -18.875  1.00 89.06           C  
ATOM   2974  O   ARG A 383      -3.787  13.234 -17.750  1.00 89.06           O  
ATOM   2975  CG  ARG A 383      -1.446  16.688 -19.250  1.00 89.06           C  
ATOM   2976  CD  ARG A 383      -0.899  16.875 -20.656  1.00 89.06           C  
ATOM   2977  NE  ARG A 383      -0.628  18.281 -20.953  1.00 89.06           N  
ATOM   2978  NH1 ARG A 383       0.082  17.906 -23.125  1.00 89.06           N  
ATOM   2979  NH2 ARG A 383       0.042  20.031 -22.266  1.00 89.06           N  
ATOM   2980  CZ  ARG A 383      -0.169  18.734 -22.109  1.00 89.06           C  
ATOM   2981  N   MET A 384      -1.815  12.641 -16.922  1.00 91.75           N  
ATOM   2982  CA  MET A 384      -2.148  11.219 -16.891  1.00 91.75           C  
ATOM   2983  C   MET A 384      -2.877  10.867 -15.594  1.00 91.75           C  
ATOM   2984  CB  MET A 384      -0.887  10.367 -17.031  1.00 91.75           C  
ATOM   2985  O   MET A 384      -3.480   9.797 -15.492  1.00 91.75           O  
ATOM   2986  CG  MET A 384      -1.161   8.875 -17.094  1.00 91.75           C  
ATOM   2987  SD  MET A 384       0.380   7.879 -17.141  1.00 91.75           S  
ATOM   2988  CE  MET A 384       1.618   9.203 -17.047  1.00 91.75           C  
ATOM   2989  N   MET A 385      -2.930  11.836 -14.602  1.00 90.62           N  
ATOM   2990  CA  MET A 385      -3.555  11.547 -13.312  1.00 90.62           C  
ATOM   2991  C   MET A 385      -5.070  11.695 -13.398  1.00 90.62           C  
ATOM   2992  CB  MET A 385      -3.002  12.477 -12.227  1.00 90.62           C  
ATOM   2993  O   MET A 385      -5.574  12.672 -13.953  1.00 90.62           O  
ATOM   2994  CG  MET A 385      -1.562  12.180 -11.836  1.00 90.62           C  
ATOM   2995  SD  MET A 385      -0.993  13.188 -10.414  1.00 90.62           S  
ATOM   2996  CE  MET A 385      -0.688  14.773 -11.250  1.00 90.62           C  
ATOM   2997  N   SER A 386      -5.770  10.711 -12.906  1.00 89.12           N  
ATOM   2998  CA  SER A 386      -7.223  10.758 -12.797  1.00 89.12           C  
ATOM   2999  C   SER A 386      -7.672  11.805 -11.789  1.00 89.12           C  
ATOM   3000  CB  SER A 386      -7.773   9.383 -12.398  1.00 89.12           C  
ATOM   3001  O   SER A 386      -7.031  12.000 -10.758  1.00 89.12           O  
ATOM   3002  OG  SER A 386      -9.164   9.453 -12.148  1.00 89.12           O  
ATOM   3003  N   LYS A 387      -8.781  12.445 -12.078  1.00 84.56           N  
ATOM   3004  CA  LYS A 387      -9.352  13.430 -11.156  1.00 84.56           C  
ATOM   3005  C   LYS A 387     -10.297  12.766 -10.164  1.00 84.56           C  
ATOM   3006  CB  LYS A 387     -10.086  14.523 -11.938  1.00 84.56           C  
ATOM   3007  O   LYS A 387     -10.828  13.422  -9.266  1.00 84.56           O  
ATOM   3008  CG  LYS A 387      -9.195  15.320 -12.875  1.00 84.56           C  
ATOM   3009  CD  LYS A 387      -9.992  16.375 -13.633  1.00 84.56           C  
ATOM   3010  CE  LYS A 387      -9.109  17.172 -14.586  1.00 84.56           C  
ATOM   3011  NZ  LYS A 387      -9.891  18.156 -15.383  1.00 84.56           N  
ATOM   3012  N   SER A 388     -10.406  11.406 -10.375  1.00 79.50           N  
ATOM   3013  CA  SER A 388     -11.312  10.641  -9.523  1.00 79.50           C  
ATOM   3014  C   SER A 388     -10.688  10.359  -8.164  1.00 79.50           C  
ATOM   3015  CB  SER A 388     -11.703   9.328 -10.203  1.00 79.50           C  
ATOM   3016  O   SER A 388      -9.508  10.023  -8.078  1.00 79.50           O  
ATOM   3017  OG  SER A 388     -12.547   8.555  -9.367  1.00 79.50           O  
ATOM   3018  N   THR A 389     -11.422  10.430  -7.086  1.00 69.50           N  
ATOM   3019  CA  THR A 389     -10.984  10.125  -5.727  1.00 69.50           C  
ATOM   3020  C   THR A 389     -11.656   8.852  -5.215  1.00 69.50           C  
ATOM   3021  CB  THR A 389     -11.281  11.289  -4.770  1.00 69.50           C  
ATOM   3022  O   THR A 389     -11.578   8.539  -4.027  1.00 69.50           O  
ATOM   3023  CG2 THR A 389     -10.523  12.547  -5.180  1.00 69.50           C  
ATOM   3024  OG1 THR A 389     -12.688  11.570  -4.793  1.00 69.50           O  
ATOM   3025  N   ASP A 390     -12.234   8.188  -6.211  1.00 69.88           N  
ATOM   3026  CA  ASP A 390     -13.016   7.000  -5.863  1.00 69.88           C  
ATOM   3027  C   ASP A 390     -12.094   5.832  -5.500  1.00 69.88           C  
ATOM   3028  CB  ASP A 390     -13.938   6.605  -7.016  1.00 69.88           C  
ATOM   3029  O   ASP A 390     -11.078   5.605  -6.156  1.00 69.88           O  
ATOM   3030  CG  ASP A 390     -15.016   5.617  -6.598  1.00 69.88           C  
ATOM   3031  OD1 ASP A 390     -14.766   4.395  -6.633  1.00 69.88           O  
ATOM   3032  OD2 ASP A 390     -16.125   6.070  -6.234  1.00 69.88           O  
ATOM   3033  N   ILE A 391     -12.398   5.027  -4.508  1.00 65.00           N  
ATOM   3034  CA  ILE A 391     -11.617   3.895  -4.016  1.00 65.00           C  
ATOM   3035  C   ILE A 391     -11.672   2.756  -5.031  1.00 65.00           C  
ATOM   3036  CB  ILE A 391     -12.133   3.408  -2.641  1.00 65.00           C  
ATOM   3037  O   ILE A 391     -10.820   1.857  -5.008  1.00 65.00           O  
ATOM   3038  CG1 ILE A 391     -11.148   2.412  -2.025  1.00 65.00           C  
ATOM   3039  CG2 ILE A 391     -13.531   2.789  -2.773  1.00 65.00           C  
ATOM   3040  CD1 ILE A 391     -11.391   2.131  -0.549  1.00 65.00           C  
ATOM   3041  N   HIS A 392     -12.625   2.750  -6.031  1.00 70.00           N  
ATOM   3042  CA  HIS A 392     -12.773   1.678  -7.008  1.00 70.00           C  
ATOM   3043  C   HIS A 392     -12.164   2.068  -8.352  1.00 70.00           C  
ATOM   3044  CB  HIS A 392     -14.250   1.317  -7.184  1.00 70.00           C  
ATOM   3045  O   HIS A 392     -12.547   1.523  -9.391  1.00 70.00           O  
ATOM   3046  CG  HIS A 392     -14.898   0.804  -5.938  1.00 70.00           C  
ATOM   3047  CD2 HIS A 392     -15.906   1.304  -5.188  1.00 70.00           C  
ATOM   3048  ND1 HIS A 392     -14.500  -0.364  -5.320  1.00 70.00           N  
ATOM   3049  CE1 HIS A 392     -15.250  -0.562  -4.246  1.00 70.00           C  
ATOM   3050  NE2 HIS A 392     -16.109   0.436  -4.145  1.00 70.00           N  
ATOM   3051  N   LEU A 393     -11.406   3.143  -8.305  1.00 80.38           N  
ATOM   3052  CA  LEU A 393     -10.586   3.432  -9.484  1.00 80.38           C  
ATOM   3053  C   LEU A 393      -9.703   2.238  -9.836  1.00 80.38           C  
ATOM   3054  CB  LEU A 393      -9.719   4.668  -9.234  1.00 80.38           C  
ATOM   3055  O   LEU A 393      -9.117   1.608  -8.953  1.00 80.38           O  
ATOM   3056  CG  LEU A 393      -8.938   5.199 -10.445  1.00 80.38           C  
ATOM   3057  CD1 LEU A 393      -9.898   5.773 -11.477  1.00 80.38           C  
ATOM   3058  CD2 LEU A 393      -7.926   6.250 -10.008  1.00 80.38           C  
ATOM   3059  N   PRO A 394      -9.742   1.815 -11.172  1.00 86.38           N  
ATOM   3060  CA  PRO A 394      -8.898   0.676 -11.531  1.00 86.38           C  
ATOM   3061  C   PRO A 394      -7.445   0.853 -11.078  1.00 86.38           C  
ATOM   3062  CB  PRO A 394      -8.992   0.633 -13.055  1.00 86.38           C  
ATOM   3063  O   PRO A 394      -6.898   1.954 -11.172  1.00 86.38           O  
ATOM   3064  CG  PRO A 394     -10.305   1.273 -13.375  1.00 86.38           C  
ATOM   3065  CD  PRO A 394     -10.562   2.355 -12.367  1.00 86.38           C  
ATOM   3066  N   PRO A 395      -6.777  -0.180 -10.578  1.00 86.75           N  
ATOM   3067  CA  PRO A 395      -5.449  -0.159  -9.961  1.00 86.75           C  
ATOM   3068  C   PRO A 395      -4.359   0.304 -10.922  1.00 86.75           C  
ATOM   3069  CB  PRO A 395      -5.230  -1.616  -9.547  1.00 86.75           C  
ATOM   3070  O   PRO A 395      -3.301   0.763 -10.492  1.00 86.75           O  
ATOM   3071  CG  PRO A 395      -6.602  -2.211  -9.500  1.00 86.75           C  
ATOM   3072  CD  PRO A 395      -7.480  -1.462 -10.461  1.00 86.75           C  
ATOM   3073  N   PHE A 396      -4.613   0.289 -12.250  1.00 91.06           N  
ATOM   3074  CA  PHE A 396      -3.600   0.666 -13.234  1.00 91.06           C  
ATOM   3075  C   PHE A 396      -3.732   2.137 -13.609  1.00 91.06           C  
ATOM   3076  CB  PHE A 396      -3.711  -0.209 -14.484  1.00 91.06           C  
ATOM   3077  O   PHE A 396      -2.938   2.654 -14.398  1.00 91.06           O  
ATOM   3078  CG  PHE A 396      -5.031  -0.083 -15.195  1.00 91.06           C  
ATOM   3079  CD1 PHE A 396      -6.098  -0.905 -14.867  1.00 91.06           C  
ATOM   3080  CD2 PHE A 396      -5.199   0.857 -16.203  1.00 91.06           C  
ATOM   3081  CE1 PHE A 396      -7.320  -0.790 -15.523  1.00 91.06           C  
ATOM   3082  CE2 PHE A 396      -6.418   0.978 -16.875  1.00 91.06           C  
ATOM   3083  CZ  PHE A 396      -7.477   0.152 -16.531  1.00 91.06           C  
ATOM   3084  N   VAL A 397      -4.766   2.863 -13.039  1.00 91.94           N  
ATOM   3085  CA  VAL A 397      -4.977   4.285 -13.289  1.00 91.94           C  
ATOM   3086  C   VAL A 397      -4.340   5.109 -12.172  1.00 91.94           C  
ATOM   3087  CB  VAL A 397      -6.480   4.625 -13.414  1.00 91.94           C  
ATOM   3088  O   VAL A 397      -4.617   4.883 -10.992  1.00 91.94           O  
ATOM   3089  CG1 VAL A 397      -6.680   6.125 -13.602  1.00 91.94           C  
ATOM   3090  CG2 VAL A 397      -7.105   3.848 -14.570  1.00 91.94           C  
ATOM   3091  N   LEU A 398      -3.531   6.074 -12.594  1.00 91.00           N  
ATOM   3092  CA  LEU A 398      -2.807   6.926 -11.656  1.00 91.00           C  
ATOM   3093  C   LEU A 398      -3.682   8.086 -11.188  1.00 91.00           C  
ATOM   3094  CB  LEU A 398      -1.529   7.469 -12.305  1.00 91.00           C  
ATOM   3095  O   LEU A 398      -4.340   8.742 -11.992  1.00 91.00           O  
ATOM   3096  CG  LEU A 398      -0.611   8.297 -11.398  1.00 91.00           C  
ATOM   3097  CD1 LEU A 398      -0.009   7.418 -10.312  1.00 91.00           C  
ATOM   3098  CD2 LEU A 398       0.486   8.961 -12.227  1.00 91.00           C  
ATOM   3099  N   ASN A 399      -3.811   8.305  -9.852  1.00 86.00           N  
ATOM   3100  CA  ASN A 399      -4.363   9.508  -9.234  1.00 86.00           C  
ATOM   3101  C   ASN A 399      -3.398  10.109  -8.219  1.00 86.00           C  
ATOM   3102  CB  ASN A 399      -5.707   9.203  -8.578  1.00 86.00           C  
ATOM   3103  O   ASN A 399      -2.352   9.523  -7.930  1.00 86.00           O  
ATOM   3104  CG  ASN A 399      -5.574   8.289  -7.375  1.00 86.00           C  
ATOM   3105  ND2 ASN A 399      -6.699   7.762  -6.902  1.00 86.00           N  
ATOM   3106  OD1 ASN A 399      -4.473   8.062  -6.871  1.00 86.00           O  
ATOM   3107  N   PRO A 400      -3.639  11.266  -7.852  1.00 78.75           N  
ATOM   3108  CA  PRO A 400      -2.697  11.938  -6.953  1.00 78.75           C  
ATOM   3109  C   PRO A 400      -2.379  11.117  -5.707  1.00 78.75           C  
ATOM   3110  CB  PRO A 400      -3.426  13.234  -6.582  1.00 78.75           C  
ATOM   3111  O   PRO A 400      -1.253  11.164  -5.203  1.00 78.75           O  
ATOM   3112  CG  PRO A 400      -4.273  13.547  -7.770  1.00 78.75           C  
ATOM   3113  CD  PRO A 400      -4.805  12.258  -8.336  1.00 78.75           C  
ATOM   3114  N   SER A 401      -3.289  10.344  -5.176  1.00 76.56           N  
ATOM   3115  CA  SER A 401      -3.080   9.500  -4.008  1.00 76.56           C  
ATOM   3116  C   SER A 401      -2.154   8.328  -4.328  1.00 76.56           C  
ATOM   3117  CB  SER A 401      -4.414   8.969  -3.482  1.00 76.56           C  
ATOM   3118  O   SER A 401      -1.436   7.840  -3.455  1.00 76.56           O  
ATOM   3119  OG  SER A 401      -5.258  10.039  -3.088  1.00 76.56           O  
ATOM   3120  N   ARG A 402      -2.109   7.824  -5.578  1.00 82.38           N  
ATOM   3121  CA  ARG A 402      -1.323   6.672  -5.996  1.00 82.38           C  
ATOM   3122  C   ARG A 402       0.066   7.094  -6.461  1.00 82.38           C  
ATOM   3123  CB  ARG A 402      -2.039   5.910  -7.113  1.00 82.38           C  
ATOM   3124  O   ARG A 402       0.897   6.250  -6.801  1.00 82.38           O  
ATOM   3125  CG  ARG A 402      -3.291   5.176  -6.656  1.00 82.38           C  
ATOM   3126  CD  ARG A 402      -3.953   4.422  -7.801  1.00 82.38           C  
ATOM   3127  NE  ARG A 402      -5.172   3.744  -7.363  1.00 82.38           N  
ATOM   3128  NH1 ARG A 402      -5.691   2.898  -9.453  1.00 82.38           N  
ATOM   3129  NH2 ARG A 402      -7.051   2.459  -7.656  1.00 82.38           N  
ATOM   3130  CZ  ARG A 402      -5.969   3.035  -8.156  1.00 82.38           C  
ATOM   3131  N   LEU A 403       0.336   8.438  -6.473  1.00 85.44           N  
ATOM   3132  CA  LEU A 403       1.682   8.930  -6.746  1.00 85.44           C  
ATOM   3133  C   LEU A 403       2.684   8.352  -5.746  1.00 85.44           C  
ATOM   3134  CB  LEU A 403       1.712  10.461  -6.695  1.00 85.44           C  
ATOM   3135  O   LEU A 403       3.820   8.047  -6.109  1.00 85.44           O  
ATOM   3136  CG  LEU A 403       3.031  11.125  -7.090  1.00 85.44           C  
ATOM   3137  CD1 LEU A 403       3.385  10.781  -8.531  1.00 85.44           C  
ATOM   3138  CD2 LEU A 403       2.947  12.633  -6.898  1.00 85.44           C  
ATOM   3139  N   TYR A 404       2.234   8.148  -4.555  1.00 87.00           N  
ATOM   3140  CA  TYR A 404       3.094   7.598  -3.514  1.00 87.00           C  
ATOM   3141  C   TYR A 404       3.328   6.109  -3.732  1.00 87.00           C  
ATOM   3142  CB  TYR A 404       2.480   7.832  -2.131  1.00 87.00           C  
ATOM   3143  O   TYR A 404       4.281   5.539  -3.195  1.00 87.00           O  
ATOM   3144  CG  TYR A 404       2.689   9.234  -1.604  1.00 87.00           C  
ATOM   3145  CD1 TYR A 404       3.840   9.562  -0.888  1.00 87.00           C  
ATOM   3146  CD2 TYR A 404       1.740  10.227  -1.819  1.00 87.00           C  
ATOM   3147  CE1 TYR A 404       4.035  10.852  -0.399  1.00 87.00           C  
ATOM   3148  CE2 TYR A 404       1.927  11.516  -1.335  1.00 87.00           C  
ATOM   3149  OH  TYR A 404       3.264  13.094  -0.146  1.00 87.00           O  
ATOM   3150  CZ  TYR A 404       3.076  11.820  -0.627  1.00 87.00           C  
ATOM   3151  N   ASP A 405       2.408   5.438  -4.590  1.00 90.12           N  
ATOM   3152  CA  ASP A 405       2.719   4.082  -5.047  1.00 90.12           C  
ATOM   3153  C   ASP A 405       3.955   4.078  -5.945  1.00 90.12           C  
ATOM   3154  CB  ASP A 405       1.526   3.480  -5.789  1.00 90.12           C  
ATOM   3155  O   ASP A 405       4.754   3.137  -5.902  1.00 90.12           O  
ATOM   3156  CG  ASP A 405       0.341   3.201  -4.883  1.00 90.12           C  
ATOM   3157  OD1 ASP A 405       0.539   3.008  -3.662  1.00 90.12           O  
ATOM   3158  OD2 ASP A 405      -0.800   3.172  -5.391  1.00 90.12           O  
ATOM   3159  N   LEU A 406       4.156   5.129  -6.738  1.00 92.25           N  
ATOM   3160  CA  LEU A 406       5.367   5.312  -7.527  1.00 92.25           C  
ATOM   3161  C   LEU A 406       6.570   5.578  -6.629  1.00 92.25           C  
ATOM   3162  CB  LEU A 406       5.191   6.461  -8.523  1.00 92.25           C  
ATOM   3163  O   LEU A 406       7.656   5.047  -6.863  1.00 92.25           O  
ATOM   3164  CG  LEU A 406       4.484   6.125  -9.836  1.00 92.25           C  
ATOM   3165  CD1 LEU A 406       4.074   7.402 -10.562  1.00 92.25           C  
ATOM   3166  CD2 LEU A 406       5.375   5.262 -10.719  1.00 92.25           C  
ATOM   3167  N   VAL A 407       6.320   6.379  -5.520  1.00 91.31           N  
ATOM   3168  CA  VAL A 407       7.371   6.645  -4.543  1.00 91.31           C  
ATOM   3169  C   VAL A 407       7.777   5.344  -3.852  1.00 91.31           C  
ATOM   3170  CB  VAL A 407       6.918   7.684  -3.492  1.00 91.31           C  
ATOM   3171  O   VAL A 407       8.969   5.082  -3.658  1.00 91.31           O  
ATOM   3172  CG1 VAL A 407       7.930   7.777  -2.352  1.00 91.31           C  
ATOM   3173  CG2 VAL A 407       6.723   9.055  -4.148  1.00 91.31           C  
ATOM   3174  N   THR A 408       6.836   4.520  -3.549  1.00 92.81           N  
ATOM   3175  CA  THR A 408       7.082   3.244  -2.885  1.00 92.81           C  
ATOM   3176  C   THR A 408       8.047   2.385  -3.701  1.00 92.81           C  
ATOM   3177  CB  THR A 408       5.770   2.473  -2.656  1.00 92.81           C  
ATOM   3178  O   THR A 408       8.953   1.765  -3.146  1.00 92.81           O  
ATOM   3179  CG2 THR A 408       6.035   1.106  -2.031  1.00 92.81           C  
ATOM   3180  OG1 THR A 408       4.926   3.230  -1.779  1.00 92.81           O  
ATOM   3181  N   THR A 409       7.910   2.398  -5.035  1.00 94.62           N  
ATOM   3182  CA  THR A 409       8.672   1.532  -5.934  1.00 94.62           C  
ATOM   3183  C   THR A 409       9.969   2.203  -6.363  1.00 94.62           C  
ATOM   3184  CB  THR A 409       7.844   1.158  -7.176  1.00 94.62           C  
ATOM   3185  O   THR A 409      11.023   1.567  -6.383  1.00 94.62           O  
ATOM   3186  CG2 THR A 409       8.594   0.156  -8.055  1.00 94.62           C  
ATOM   3187  OG1 THR A 409       6.602   0.579  -6.762  1.00 94.62           O  
ATOM   3188  N   PHE A 410       9.984   3.607  -6.566  1.00 95.19           N  
ATOM   3189  CA  PHE A 410      11.109   4.219  -7.258  1.00 95.19           C  
ATOM   3190  C   PHE A 410      11.648   5.406  -6.469  1.00 95.19           C  
ATOM   3191  CB  PHE A 410      10.703   4.660  -8.664  1.00 95.19           C  
ATOM   3192  O   PHE A 410      12.555   6.105  -6.934  1.00 95.19           O  
ATOM   3193  CG  PHE A 410      10.219   3.537  -9.539  1.00 95.19           C  
ATOM   3194  CD1 PHE A 410      10.898   2.326  -9.578  1.00 95.19           C  
ATOM   3195  CD2 PHE A 410       9.086   3.689 -10.320  1.00 95.19           C  
ATOM   3196  CE1 PHE A 410      10.453   1.283 -10.391  1.00 95.19           C  
ATOM   3197  CE2 PHE A 410       8.633   2.652 -11.133  1.00 95.19           C  
ATOM   3198  CZ  PHE A 410       9.320   1.450 -11.164  1.00 95.19           C  
ATOM   3199  N   GLY A 411      11.117   5.734  -5.176  1.00 90.56           N  
ATOM   3200  CA  GLY A 411      11.359   7.090  -4.707  1.00 90.56           C  
ATOM   3201  C   GLY A 411      12.016   7.141  -3.342  1.00 90.56           C  
ATOM   3202  O   GLY A 411      12.016   8.188  -2.684  1.00 90.56           O  
ATOM   3203  N   ALA A 412      12.602   6.027  -2.846  1.00 90.19           N  
ATOM   3204  CA  ALA A 412      13.188   6.016  -1.508  1.00 90.19           C  
ATOM   3205  C   ALA A 412      14.484   6.809  -1.470  1.00 90.19           C  
ATOM   3206  CB  ALA A 412      13.430   4.578  -1.047  1.00 90.19           C  
ATOM   3207  O   ALA A 412      14.805   7.445  -0.462  1.00 90.19           O  
ATOM   3208  N   PHE A 413      15.297   6.820  -2.609  1.00 92.81           N  
ATOM   3209  CA  PHE A 413      16.547   7.547  -2.742  1.00 92.81           C  
ATOM   3210  C   PHE A 413      16.828   7.891  -4.203  1.00 92.81           C  
ATOM   3211  CB  PHE A 413      17.719   6.730  -2.166  1.00 92.81           C  
ATOM   3212  O   PHE A 413      16.312   7.227  -5.105  1.00 92.81           O  
ATOM   3213  CG  PHE A 413      17.750   5.305  -2.641  1.00 92.81           C  
ATOM   3214  CD1 PHE A 413      17.297   4.273  -1.825  1.00 92.81           C  
ATOM   3215  CD2 PHE A 413      18.234   4.988  -3.904  1.00 92.81           C  
ATOM   3216  CE1 PHE A 413      17.312   2.951  -2.262  1.00 92.81           C  
ATOM   3217  CE2 PHE A 413      18.266   3.670  -4.348  1.00 92.81           C  
ATOM   3218  CZ  PHE A 413      17.797   2.652  -3.525  1.00 92.81           C  
ATOM   3219  N   PRO A 414      17.578   9.016  -4.391  1.00 92.81           N  
ATOM   3220  CA  PRO A 414      17.938   9.359  -5.766  1.00 92.81           C  
ATOM   3221  C   PRO A 414      18.922   8.359  -6.387  1.00 92.81           C  
ATOM   3222  CB  PRO A 414      18.594  10.734  -5.625  1.00 92.81           C  
ATOM   3223  O   PRO A 414      19.766   7.816  -5.688  1.00 92.81           O  
ATOM   3224  CG  PRO A 414      19.094  10.781  -4.219  1.00 92.81           C  
ATOM   3225  CD  PRO A 414      18.219   9.906  -3.369  1.00 92.81           C  
ATOM   3226  N   LEU A 415      18.781   8.094  -7.668  1.00 93.38           N  
ATOM   3227  CA  LEU A 415      19.641   7.137  -8.367  1.00 93.38           C  
ATOM   3228  C   LEU A 415      21.094   7.590  -8.344  1.00 93.38           C  
ATOM   3229  CB  LEU A 415      19.172   6.957  -9.812  1.00 93.38           C  
ATOM   3230  O   LEU A 415      22.000   6.758  -8.352  1.00 93.38           O  
ATOM   3231  CG  LEU A 415      17.844   6.219 -10.008  1.00 93.38           C  
ATOM   3232  CD1 LEU A 415      17.422   6.250 -11.477  1.00 93.38           C  
ATOM   3233  CD2 LEU A 415      17.953   4.781  -9.508  1.00 93.38           C  
ATOM   3234  N   ASP A 416      21.328   8.875  -8.273  1.00 90.06           N  
ATOM   3235  CA  ASP A 416      22.688   9.422  -8.359  1.00 90.06           C  
ATOM   3236  C   ASP A 416      23.297   9.633  -6.977  1.00 90.06           C  
ATOM   3237  CB  ASP A 416      22.688  10.742  -9.141  1.00 90.06           C  
ATOM   3238  O   ASP A 416      24.453  10.000  -6.852  1.00 90.06           O  
ATOM   3239  CG  ASP A 416      21.734  11.773  -8.555  1.00 90.06           C  
ATOM   3240  OD1 ASP A 416      20.922  11.422  -7.676  1.00 90.06           O  
ATOM   3241  OD2 ASP A 416      21.797  12.945  -8.977  1.00 90.06           O  
ATOM   3242  N   ASP A 417      22.516   9.336  -5.906  1.00 91.94           N  
ATOM   3243  CA  ASP A 417      23.000   9.414  -4.531  1.00 91.94           C  
ATOM   3244  C   ASP A 417      22.141   8.578  -3.590  1.00 91.94           C  
ATOM   3245  CB  ASP A 417      23.031  10.875  -4.062  1.00 91.94           C  
ATOM   3246  O   ASP A 417      21.281   9.117  -2.877  1.00 91.94           O  
ATOM   3247  CG  ASP A 417      23.703  11.047  -2.707  1.00 91.94           C  
ATOM   3248  OD1 ASP A 417      24.359  10.094  -2.225  1.00 91.94           O  
ATOM   3249  OD2 ASP A 417      23.562  12.133  -2.117  1.00 91.94           O  
ATOM   3250  N   VAL A 418      22.500   7.320  -3.400  1.00 91.69           N  
ATOM   3251  CA  VAL A 418      21.656   6.352  -2.695  1.00 91.69           C  
ATOM   3252  C   VAL A 418      21.812   6.543  -1.188  1.00 91.69           C  
ATOM   3253  CB  VAL A 418      22.031   4.898  -3.084  1.00 91.69           C  
ATOM   3254  O   VAL A 418      20.984   6.059  -0.411  1.00 91.69           O  
ATOM   3255  CG1 VAL A 418      21.812   4.668  -4.578  1.00 91.69           C  
ATOM   3256  CG2 VAL A 418      23.469   4.594  -2.699  1.00 91.69           C  
ATOM   3257  N   LYS A 419      22.734   7.281  -0.729  1.00 88.56           N  
ATOM   3258  CA  LYS A 419      22.953   7.547   0.689  1.00 88.56           C  
ATOM   3259  C   LYS A 419      22.203   8.797   1.138  1.00 88.56           C  
ATOM   3260  CB  LYS A 419      24.453   7.695   0.980  1.00 88.56           C  
ATOM   3261  O   LYS A 419      22.188   9.125   2.326  1.00 88.56           O  
ATOM   3262  CG  LYS A 419      25.234   6.402   0.834  1.00 88.56           C  
ATOM   3263  CD  LYS A 419      26.656   6.555   1.359  1.00 88.56           C  
ATOM   3264  CE  LYS A 419      27.422   5.234   1.319  1.00 88.56           C  
ATOM   3265  NZ  LYS A 419      28.812   5.379   1.830  1.00 88.56           N  
ATOM   3266  N   CYS A 420      21.625   9.500   0.099  1.00 87.50           N  
ATOM   3267  CA  CYS A 420      20.766  10.664   0.333  1.00 87.50           C  
ATOM   3268  C   CYS A 420      21.531  11.750   1.082  1.00 87.50           C  
ATOM   3269  CB  CYS A 420      19.531  10.266   1.121  1.00 87.50           C  
ATOM   3270  O   CYS A 420      20.984  12.383   1.986  1.00 87.50           O  
ATOM   3271  SG  CYS A 420      18.438   9.117   0.239  1.00 87.50           S  
ATOM   3272  N   GLU A 421      22.812  11.883   0.730  1.00 81.50           N  
ATOM   3273  CA  GLU A 421      23.594  12.953   1.336  1.00 81.50           C  
ATOM   3274  C   GLU A 421      23.016  14.328   1.005  1.00 81.50           C  
ATOM   3275  CB  GLU A 421      25.062  12.883   0.875  1.00 81.50           C  
ATOM   3276  O   GLU A 421      22.703  14.609  -0.155  1.00 81.50           O  
ATOM   3277  CG  GLU A 421      25.797  11.656   1.390  1.00 81.50           C  
ATOM   3278  CD  GLU A 421      27.281  11.656   1.021  1.00 81.50           C  
ATOM   3279  OE1 GLU A 421      28.016  10.750   1.473  1.00 81.50           O  
ATOM   3280  OE2 GLU A 421      27.703  12.570   0.278  1.00 81.50           O  
ATOM   3281  N   GLY A 422      22.625  15.125   2.061  1.00 73.69           N  
ATOM   3282  CA  GLY A 422      22.125  16.469   1.779  1.00 73.69           C  
ATOM   3283  C   GLY A 422      20.609  16.547   1.815  1.00 73.69           C  
ATOM   3284  O   GLY A 422      20.031  17.625   1.648  1.00 73.69           O  
ATOM   3285  N   LEU A 423      19.922  15.383   1.984  1.00 82.12           N  
ATOM   3286  CA  LEU A 423      18.469  15.281   2.205  1.00 82.12           C  
ATOM   3287  C   LEU A 423      18.172  15.000   3.672  1.00 82.12           C  
ATOM   3288  CB  LEU A 423      17.875  14.195   1.320  1.00 82.12           C  
ATOM   3289  O   LEU A 423      19.062  14.648   4.441  1.00 82.12           O  
ATOM   3290  CG  LEU A 423      18.078  14.344  -0.186  1.00 82.12           C  
ATOM   3291  CD1 LEU A 423      17.453  13.172  -0.931  1.00 82.12           C  
ATOM   3292  CD2 LEU A 423      17.516  15.664  -0.679  1.00 82.12           C  
ATOM   3293  N   GLU A 424      16.969  15.242   4.152  1.00 77.38           N  
ATOM   3294  CA  GLU A 424      16.531  15.008   5.527  1.00 77.38           C  
ATOM   3295  C   GLU A 424      16.234  13.523   5.766  1.00 77.38           C  
ATOM   3296  CB  GLU A 424      15.289  15.836   5.844  1.00 77.38           C  
ATOM   3297  O   GLU A 424      15.125  13.156   6.125  1.00 77.38           O  
ATOM   3298  CG  GLU A 424      15.547  17.344   5.898  1.00 77.38           C  
ATOM   3299  CD  GLU A 424      14.320  18.156   6.270  1.00 77.38           C  
ATOM   3300  OE1 GLU A 424      14.438  19.391   6.430  1.00 77.38           O  
ATOM   3301  OE2 GLU A 424      13.234  17.547   6.402  1.00 77.38           O  
ATOM   3302  N   GLY A 425      17.125  12.633   5.098  1.00 82.94           N  
ATOM   3303  CA  GLY A 425      16.938  11.195   5.152  1.00 82.94           C  
ATOM   3304  C   GLY A 425      16.328  10.617   3.893  1.00 82.94           C  
ATOM   3305  O   GLY A 425      16.312  11.266   2.846  1.00 82.94           O  
ATOM   3306  N   PHE A 426      15.852   9.328   3.986  1.00 88.06           N  
ATOM   3307  CA  PHE A 426      15.227   8.672   2.842  1.00 88.06           C  
ATOM   3308  C   PHE A 426      13.836   9.227   2.586  1.00 88.06           C  
ATOM   3309  CB  PHE A 426      15.156   7.156   3.068  1.00 88.06           C  
ATOM   3310  O   PHE A 426      13.188   9.742   3.502  1.00 88.06           O  
ATOM   3311  CG  PHE A 426      16.500   6.496   3.201  1.00 88.06           C  
ATOM   3312  CD1 PHE A 426      17.266   6.207   2.076  1.00 88.06           C  
ATOM   3313  CD2 PHE A 426      17.000   6.160   4.453  1.00 88.06           C  
ATOM   3314  CE1 PHE A 426      18.500   5.594   2.195  1.00 88.06           C  
ATOM   3315  CE2 PHE A 426      18.250   5.551   4.582  1.00 88.06           C  
ATOM   3316  CZ  PHE A 426      19.000   5.266   3.451  1.00 88.06           C  
ATOM   3317  N   SER A 427      13.406   9.242   1.352  1.00 88.12           N  
ATOM   3318  CA  SER A 427      12.023   9.562   1.021  1.00 88.12           C  
ATOM   3319  C   SER A 427      11.062   8.516   1.563  1.00 88.12           C  
ATOM   3320  CB  SER A 427      11.852   9.695  -0.492  1.00 88.12           C  
ATOM   3321  O   SER A 427      11.453   7.359   1.771  1.00 88.12           O  
ATOM   3322  OG  SER A 427      12.633  10.766  -0.998  1.00 88.12           O  
ATOM   3323  N   CYS A 428       9.805   8.969   1.808  1.00 86.62           N  
ATOM   3324  CA  CYS A 428       8.922   8.094   2.566  1.00 86.62           C  
ATOM   3325  C   CYS A 428       7.621   7.844   1.818  1.00 86.62           C  
ATOM   3326  CB  CYS A 428       8.633   8.680   3.945  1.00 86.62           C  
ATOM   3327  O   CYS A 428       7.148   8.719   1.085  1.00 86.62           O  
ATOM   3328  SG  CYS A 428       7.539   7.664   4.957  1.00 86.62           S  
ATOM   3329  N   SER A 429       7.066   6.715   2.035  1.00 89.94           N  
ATOM   3330  CA  SER A 429       5.738   6.266   1.629  1.00 89.94           C  
ATOM   3331  C   SER A 429       5.008   5.574   2.777  1.00 89.94           C  
ATOM   3332  CB  SER A 429       5.832   5.316   0.433  1.00 89.94           C  
ATOM   3333  O   SER A 429       5.613   4.805   3.527  1.00 89.94           O  
ATOM   3334  OG  SER A 429       4.578   4.715   0.167  1.00 89.94           O  
ATOM   3335  N   PRO A 430       3.674   5.898   2.832  1.00 88.62           N  
ATOM   3336  CA  PRO A 430       2.900   5.230   3.879  1.00 88.62           C  
ATOM   3337  C   PRO A 430       2.916   3.709   3.746  1.00 88.62           C  
ATOM   3338  CB  PRO A 430       1.485   5.777   3.680  1.00 88.62           C  
ATOM   3339  O   PRO A 430       2.740   2.996   4.738  1.00 88.62           O  
ATOM   3340  CG  PRO A 430       1.679   7.090   2.988  1.00 88.62           C  
ATOM   3341  CD  PRO A 430       2.914   7.004   2.139  1.00 88.62           C  
ATOM   3342  N   ARG A 431       3.271   3.084   2.625  1.00 90.56           N  
ATOM   3343  CA  ARG A 431       3.277   1.647   2.367  1.00 90.56           C  
ATOM   3344  C   ARG A 431       4.492   0.983   3.004  1.00 90.56           C  
ATOM   3345  CB  ARG A 431       3.256   1.370   0.863  1.00 90.56           C  
ATOM   3346  O   ARG A 431       4.535  -0.241   3.146  1.00 90.56           O  
ATOM   3347  CG  ARG A 431       1.910   1.636   0.207  1.00 90.56           C  
ATOM   3348  CD  ARG A 431       1.870   1.123  -1.226  1.00 90.56           C  
ATOM   3349  NE  ARG A 431       0.563   1.340  -1.840  1.00 90.56           N  
ATOM   3350  NH1 ARG A 431      -0.307  -0.702  -1.199  1.00 90.56           N  
ATOM   3351  NH2 ARG A 431      -1.589   0.768  -2.404  1.00 90.56           N  
ATOM   3352  CZ  ARG A 431      -0.441   0.468  -1.812  1.00 90.56           C  
ATOM   3353  N   TYR A 432       5.508   1.828   3.416  1.00 93.50           N  
ATOM   3354  CA  TYR A 432       6.688   1.263   4.062  1.00 93.50           C  
ATOM   3355  C   TYR A 432       6.324   0.636   5.402  1.00 93.50           C  
ATOM   3356  CB  TYR A 432       7.758   2.338   4.262  1.00 93.50           C  
ATOM   3357  O   TYR A 432       7.113  -0.118   5.977  1.00 93.50           O  
ATOM   3358  CG  TYR A 432       8.406   2.795   2.977  1.00 93.50           C  
ATOM   3359  CD1 TYR A 432       8.328   2.023   1.820  1.00 93.50           C  
ATOM   3360  CD2 TYR A 432       9.102   3.998   2.918  1.00 93.50           C  
ATOM   3361  CE1 TYR A 432       8.922   2.439   0.634  1.00 93.50           C  
ATOM   3362  CE2 TYR A 432       9.703   4.422   1.737  1.00 93.50           C  
ATOM   3363  OH  TYR A 432      10.203   4.055  -0.568  1.00 93.50           O  
ATOM   3364  CZ  TYR A 432       9.609   3.639   0.603  1.00 93.50           C  
ATOM   3365  N   VAL A 433       5.059   0.996   5.859  1.00 93.44           N  
ATOM   3366  CA  VAL A 433       4.582   0.358   7.082  1.00 93.44           C  
ATOM   3367  C   VAL A 433       4.641  -1.160   6.930  1.00 93.44           C  
ATOM   3368  CB  VAL A 433       3.141   0.803   7.426  1.00 93.44           C  
ATOM   3369  O   VAL A 433       4.809  -1.883   7.914  1.00 93.44           O  
ATOM   3370  CG1 VAL A 433       2.145   0.242   6.414  1.00 93.44           C  
ATOM   3371  CG2 VAL A 433       2.773   0.364   8.844  1.00 93.44           C  
ATOM   3372  N   LEU A 434       4.484  -1.740   5.730  1.00 93.06           N  
ATOM   3373  CA  LEU A 434       4.461  -3.168   5.438  1.00 93.06           C  
ATOM   3374  C   LEU A 434       5.848  -3.781   5.621  1.00 93.06           C  
ATOM   3375  CB  LEU A 434       3.969  -3.414   4.008  1.00 93.06           C  
ATOM   3376  O   LEU A 434       5.980  -5.004   5.715  1.00 93.06           O  
ATOM   3377  CG  LEU A 434       2.537  -2.973   3.699  1.00 93.06           C  
ATOM   3378  CD1 LEU A 434       2.240  -3.135   2.213  1.00 93.06           C  
ATOM   3379  CD2 LEU A 434       1.540  -3.764   4.539  1.00 93.06           C  
ATOM   3380  N   ASN A 435       6.875  -2.996   5.668  1.00 95.19           N  
ATOM   3381  CA  ASN A 435       8.242  -3.451   5.895  1.00 95.19           C  
ATOM   3382  C   ASN A 435       8.531  -3.643   7.383  1.00 95.19           C  
ATOM   3383  CB  ASN A 435       9.242  -2.467   5.285  1.00 95.19           C  
ATOM   3384  O   ASN A 435       9.516  -4.285   7.750  1.00 95.19           O  
ATOM   3385  CG  ASN A 435      10.633  -3.055   5.156  1.00 95.19           C  
ATOM   3386  ND2 ASN A 435      11.648  -2.234   5.406  1.00 95.19           N  
ATOM   3387  OD1 ASN A 435      10.797  -4.234   4.840  1.00 95.19           O  
ATOM   3388  N   LEU A 436       7.707  -3.035   8.266  1.00 94.19           N  
ATOM   3389  CA  LEU A 436       7.840  -3.268   9.703  1.00 94.19           C  
ATOM   3390  C   LEU A 436       7.320  -4.652  10.078  1.00 94.19           C  
ATOM   3391  CB  LEU A 436       7.090  -2.193  10.492  1.00 94.19           C  
ATOM   3392  O   LEU A 436       6.234  -5.047   9.648  1.00 94.19           O  
ATOM   3393  CG  LEU A 436       7.500  -0.744  10.219  1.00 94.19           C  
ATOM   3394  CD1 LEU A 436       6.668   0.208  11.078  1.00 94.19           C  
ATOM   3395  CD2 LEU A 436       8.984  -0.552  10.492  1.00 94.19           C  
ATOM   3396  N   ARG A 437       8.070  -5.363  10.805  1.00 91.31           N  
ATOM   3397  CA  ARG A 437       7.730  -6.742  11.148  1.00 91.31           C  
ATOM   3398  C   ARG A 437       6.469  -6.797  12.000  1.00 91.31           C  
ATOM   3399  CB  ARG A 437       8.891  -7.410  11.883  1.00 91.31           C  
ATOM   3400  O   ARG A 437       6.305  -6.000  12.930  1.00 91.31           O  
ATOM   3401  CG  ARG A 437      10.102  -7.688  11.008  1.00 91.31           C  
ATOM   3402  CD  ARG A 437      11.234  -8.336  11.789  1.00 91.31           C  
ATOM   3403  NE  ARG A 437      10.977  -9.750  12.031  1.00 91.31           N  
ATOM   3404  NH1 ARG A 437      13.141 -10.242  12.680  1.00 91.31           N  
ATOM   3405  NH2 ARG A 437      11.547 -11.891  12.641  1.00 91.31           N  
ATOM   3406  CZ  ARG A 437      11.891 -10.625  12.453  1.00 91.31           C  
ATOM   3407  N   ARG A 438       5.680  -7.711  11.766  1.00 86.62           N  
ATOM   3408  CA  ARG A 438       4.430  -7.891  12.492  1.00 86.62           C  
ATOM   3409  C   ARG A 438       4.691  -8.273  13.945  1.00 86.62           C  
ATOM   3410  CB  ARG A 438       3.559  -8.953  11.820  1.00 86.62           C  
ATOM   3411  O   ARG A 438       3.984  -7.828  14.852  1.00 86.62           O  
ATOM   3412  CG  ARG A 438       2.979  -8.516  10.484  1.00 86.62           C  
ATOM   3413  CD  ARG A 438       2.066  -9.578   9.891  1.00 86.62           C  
ATOM   3414  NE  ARG A 438       1.381  -9.094   8.695  1.00 86.62           N  
ATOM   3415  NH1 ARG A 438      -0.126 -10.844   8.602  1.00 86.62           N  
ATOM   3416  NH2 ARG A 438      -0.196  -9.180   7.023  1.00 86.62           N  
ATOM   3417  CZ  ARG A 438       0.354  -9.711   8.109  1.00 86.62           C  
ATOM   3418  N   ASP A 439       5.711  -9.109  14.102  1.00 84.50           N  
ATOM   3419  CA  ASP A 439       6.020  -9.594  15.445  1.00 84.50           C  
ATOM   3420  C   ASP A 439       6.629  -8.484  16.297  1.00 84.50           C  
ATOM   3421  CB  ASP A 439       6.969 -10.789  15.375  1.00 84.50           C  
ATOM   3422  O   ASP A 439       6.637  -8.570  17.531  1.00 84.50           O  
ATOM   3423  CG  ASP A 439       8.242 -10.492  14.602  1.00 84.50           C  
ATOM   3424  OD1 ASP A 439       8.297  -9.469  13.883  1.00 84.50           O  
ATOM   3425  OD2 ASP A 439       9.195 -11.297  14.695  1.00 84.50           O  
ATOM   3426  N   GLY A 440       7.129  -7.406  15.695  1.00 82.69           N  
ATOM   3427  CA  GLY A 440       7.680  -6.254  16.391  1.00 82.69           C  
ATOM   3428  C   GLY A 440       6.613  -5.297  16.891  1.00 82.69           C  
ATOM   3429  O   GLY A 440       6.832  -4.574  17.875  1.00 82.69           O  
ATOM   3430  N   GLY A 441       5.395  -5.305  16.312  1.00 86.38           N  
ATOM   3431  CA  GLY A 441       4.215  -4.574  16.766  1.00 86.38           C  
ATOM   3432  C   GLY A 441       4.273  -3.094  16.438  1.00 86.38           C  
ATOM   3433  O   GLY A 441       3.334  -2.354  16.734  1.00 86.38           O  
ATOM   3434  N   GLU A 442       5.387  -2.547  15.938  1.00 90.25           N  
ATOM   3435  CA  GLU A 442       5.605  -1.133  15.648  1.00 90.25           C  
ATOM   3436  C   GLU A 442       4.719  -0.660  14.500  1.00 90.25           C  
ATOM   3437  CB  GLU A 442       7.078  -0.877  15.312  1.00 90.25           C  
ATOM   3438  O   GLU A 442       4.219   0.467  14.516  1.00 90.25           O  
ATOM   3439  CG  GLU A 442       8.016  -1.018  16.500  1.00 90.25           C  
ATOM   3440  CD  GLU A 442       8.555  -2.428  16.672  1.00 90.25           C  
ATOM   3441  OE1 GLU A 442       9.539  -2.609  17.422  1.00 90.25           O  
ATOM   3442  OE2 GLU A 442       7.996  -3.355  16.047  1.00 90.25           O  
ATOM   3443  N   GLY A 443       4.590  -1.475  13.422  1.00 92.12           N  
ATOM   3444  CA  GLY A 443       3.691  -1.154  12.320  1.00 92.12           C  
ATOM   3445  C   GLY A 443       2.246  -1.011  12.758  1.00 92.12           C  
ATOM   3446  O   GLY A 443       1.574  -0.046  12.391  1.00 92.12           O  
ATOM   3447  N   LEU A 444       1.722  -1.983  13.562  1.00 91.50           N  
ATOM   3448  CA  LEU A 444       0.359  -1.950  14.086  1.00 91.50           C  
ATOM   3449  C   LEU A 444       0.174  -0.783  15.047  1.00 91.50           C  
ATOM   3450  CB  LEU A 444       0.021  -3.268  14.789  1.00 91.50           C  
ATOM   3451  O   LEU A 444      -0.874  -0.132  15.047  1.00 91.50           O  
ATOM   3452  CG  LEU A 444      -0.203  -4.480  13.883  1.00 91.50           C  
ATOM   3453  CD1 LEU A 444      -0.270  -5.758  14.719  1.00 91.50           C  
ATOM   3454  CD2 LEU A 444      -1.474  -4.309  13.062  1.00 91.50           C  
ATOM   3455  N   THR A 445       1.151  -0.474  15.852  1.00 91.69           N  
ATOM   3456  CA  THR A 445       1.135   0.662  16.766  1.00 91.69           C  
ATOM   3457  C   THR A 445       1.092   1.978  15.992  1.00 91.69           C  
ATOM   3458  CB  THR A 445       2.361   0.649  17.688  1.00 91.69           C  
ATOM   3459  O   THR A 445       0.313   2.873  16.328  1.00 91.69           O  
ATOM   3460  CG2 THR A 445       2.359   1.857  18.625  1.00 91.69           C  
ATOM   3461  OG1 THR A 445       2.344  -0.548  18.484  1.00 91.69           O  
ATOM   3462  N   LEU A 446       1.936   2.125  14.930  1.00 93.31           N  
ATOM   3463  CA  LEU A 446       1.931   3.301  14.070  1.00 93.31           C  
ATOM   3464  C   LEU A 446       0.557   3.508  13.438  1.00 93.31           C  
ATOM   3465  CB  LEU A 446       2.992   3.170  12.977  1.00 93.31           C  
ATOM   3466  O   LEU A 446       0.037   4.625  13.430  1.00 93.31           O  
ATOM   3467  CG  LEU A 446       3.256   4.418  12.133  1.00 93.31           C  
ATOM   3468  CD1 LEU A 446       3.852   5.523  12.992  1.00 93.31           C  
ATOM   3469  CD2 LEU A 446       4.176   4.090  10.961  1.00 93.31           C  
ATOM   3470  N   ILE A 447      -0.081   2.447  12.961  1.00 93.38           N  
ATOM   3471  CA  ILE A 447      -1.396   2.465  12.328  1.00 93.38           C  
ATOM   3472  C   ILE A 447      -2.457   2.844  13.359  1.00 93.38           C  
ATOM   3473  CB  ILE A 447      -1.734   1.100  11.688  1.00 93.38           C  
ATOM   3474  O   ILE A 447      -3.297   3.711  13.109  1.00 93.38           O  
ATOM   3475  CG1 ILE A 447      -0.828   0.837  10.484  1.00 93.38           C  
ATOM   3476  CG2 ILE A 447      -3.211   1.042  11.289  1.00 93.38           C  
ATOM   3477  CD1 ILE A 447      -0.901  -0.588   9.953  1.00 93.38           C  
ATOM   3478  N   GLY A 448      -2.484   2.170  14.484  1.00 92.31           N  
ATOM   3479  CA  GLY A 448      -3.443   2.402  15.555  1.00 92.31           C  
ATOM   3480  C   GLY A 448      -3.379   3.809  16.125  1.00 92.31           C  
ATOM   3481  O   GLY A 448      -4.410   4.457  16.312  1.00 92.31           O  
ATOM   3482  N   VAL A 449      -2.215   4.348  16.438  1.00 91.25           N  
ATOM   3483  CA  VAL A 449      -2.010   5.688  16.969  1.00 91.25           C  
ATOM   3484  C   VAL A 449      -2.410   6.734  15.938  1.00 91.25           C  
ATOM   3485  CB  VAL A 449      -0.542   5.902  17.406  1.00 91.25           C  
ATOM   3486  O   VAL A 449      -3.033   7.742  16.266  1.00 91.25           O  
ATOM   3487  CG1 VAL A 449      -0.286   7.375  17.734  1.00 91.25           C  
ATOM   3488  CG2 VAL A 449      -0.207   5.020  18.609  1.00 91.25           C  
ATOM   3489  N   SER A 450      -2.031   6.523  14.688  1.00 92.75           N  
ATOM   3490  CA  SER A 450      -2.453   7.406  13.609  1.00 92.75           C  
ATOM   3491  C   SER A 450      -3.973   7.480  13.516  1.00 92.75           C  
ATOM   3492  CB  SER A 450      -1.874   6.934  12.273  1.00 92.75           C  
ATOM   3493  O   SER A 450      -4.535   8.555  13.289  1.00 92.75           O  
ATOM   3494  OG  SER A 450      -2.307   7.770  11.211  1.00 92.75           O  
ATOM   3495  N   TRP A 451      -4.629   6.363  13.633  1.00 92.56           N  
ATOM   3496  CA  TRP A 451      -6.086   6.312  13.656  1.00 92.56           C  
ATOM   3497  C   TRP A 451      -6.641   7.168  14.789  1.00 92.56           C  
ATOM   3498  CB  TRP A 451      -6.570   4.867  13.812  1.00 92.56           C  
ATOM   3499  O   TRP A 451      -7.543   7.980  14.578  1.00 92.56           O  
ATOM   3500  CG  TRP A 451      -8.039   4.738  14.078  1.00 92.56           C  
ATOM   3501  CD1 TRP A 451      -8.656   4.711  15.297  1.00 92.56           C  
ATOM   3502  CD2 TRP A 451      -9.078   4.621  13.102  1.00 92.56           C  
ATOM   3503  CE2 TRP A 451     -10.305   4.523  13.805  1.00 92.56           C  
ATOM   3504  CE3 TRP A 451      -9.094   4.586  11.703  1.00 92.56           C  
ATOM   3505  NE1 TRP A 451     -10.016   4.582  15.141  1.00 92.56           N  
ATOM   3506  CH2 TRP A 451     -11.516   4.363  11.781  1.00 92.56           C  
ATOM   3507  CZ2 TRP A 451     -11.531   4.395  13.148  1.00 92.56           C  
ATOM   3508  CZ3 TRP A 451     -10.320   4.457  11.055  1.00 92.56           C  
ATOM   3509  N   ASN A 452      -6.188   6.984  15.930  1.00 91.12           N  
ATOM   3510  CA  ASN A 452      -6.633   7.734  17.094  1.00 91.12           C  
ATOM   3511  C   ASN A 452      -6.434   9.234  16.922  1.00 91.12           C  
ATOM   3512  CB  ASN A 452      -5.898   7.250  18.359  1.00 91.12           C  
ATOM   3513  O   ASN A 452      -7.301  10.031  17.281  1.00 91.12           O  
ATOM   3514  CG  ASN A 452      -6.531   6.016  18.969  1.00 91.12           C  
ATOM   3515  ND2 ASN A 452      -5.770   5.297  19.781  1.00 91.12           N  
ATOM   3516  OD1 ASN A 452      -7.699   5.711  18.703  1.00 91.12           O  
ATOM   3517  N   LEU A 453      -5.176   9.617  16.422  1.00 90.81           N  
ATOM   3518  CA  LEU A 453      -4.930  11.023  16.125  1.00 90.81           C  
ATOM   3519  C   LEU A 453      -5.977  11.570  15.164  1.00 90.81           C  
ATOM   3520  CB  LEU A 453      -3.529  11.211  15.531  1.00 90.81           C  
ATOM   3521  O   LEU A 453      -6.496  12.672  15.359  1.00 90.81           O  
ATOM   3522  CG  LEU A 453      -2.354  10.953  16.484  1.00 90.81           C  
ATOM   3523  CD1 LEU A 453      -1.036  11.000  15.711  1.00 90.81           C  
ATOM   3524  CD2 LEU A 453      -2.352  11.961  17.625  1.00 90.81           C  
ATOM   3525  N   TRP A 454      -6.250  10.820  14.141  1.00 91.38           N  
ATOM   3526  CA  TRP A 454      -7.199  11.211  13.102  1.00 91.38           C  
ATOM   3527  C   TRP A 454      -8.625  11.234  13.648  1.00 91.38           C  
ATOM   3528  CB  TRP A 454      -7.113  10.258  11.906  1.00 91.38           C  
ATOM   3529  O   TRP A 454      -9.344  12.219  13.477  1.00 91.38           O  
ATOM   3530  CG  TRP A 454      -8.078  10.578  10.805  1.00 91.38           C  
ATOM   3531  CD1 TRP A 454      -7.930  11.531   9.836  1.00 91.38           C  
ATOM   3532  CD2 TRP A 454      -9.336   9.945  10.562  1.00 91.38           C  
ATOM   3533  CE2 TRP A 454      -9.898  10.562   9.422  1.00 91.38           C  
ATOM   3534  CE3 TRP A 454     -10.047   8.914  11.195  1.00 91.38           C  
ATOM   3535  NE1 TRP A 454      -9.023  11.523   9.000  1.00 91.38           N  
ATOM   3536  CH2 TRP A 454     -11.812   9.172   9.539  1.00 91.38           C  
ATOM   3537  CZ2 TRP A 454     -11.141  10.188   8.906  1.00 91.38           C  
ATOM   3538  CZ3 TRP A 454     -11.281   8.539  10.672  1.00 91.38           C  
ATOM   3539  N   TYR A 455      -9.047  10.156  14.242  1.00 90.25           N  
ATOM   3540  CA  TYR A 455     -10.398  10.000  14.766  1.00 90.25           C  
ATOM   3541  C   TYR A 455     -10.711  11.070  15.797  1.00 90.25           C  
ATOM   3542  CB  TYR A 455     -10.578   8.609  15.383  1.00 90.25           C  
ATOM   3543  O   TYR A 455     -11.781  11.688  15.758  1.00 90.25           O  
ATOM   3544  CG  TYR A 455     -12.000   8.297  15.781  1.00 90.25           C  
ATOM   3545  CD1 TYR A 455     -12.469   8.609  17.047  1.00 90.25           C  
ATOM   3546  CD2 TYR A 455     -12.875   7.691  14.883  1.00 90.25           C  
ATOM   3547  CE1 TYR A 455     -13.781   8.328  17.422  1.00 90.25           C  
ATOM   3548  CE2 TYR A 455     -14.188   7.402  15.250  1.00 90.25           C  
ATOM   3549  OH  TYR A 455     -15.930   7.438  16.875  1.00 90.25           O  
ATOM   3550  CZ  TYR A 455     -14.633   7.723  16.516  1.00 90.25           C  
ATOM   3551  N   ASN A 456      -9.820  11.359  16.703  1.00 88.75           N  
ATOM   3552  CA  ASN A 456     -10.031  12.273  17.812  1.00 88.75           C  
ATOM   3553  C   ASN A 456      -9.914  13.727  17.391  1.00 88.75           C  
ATOM   3554  CB  ASN A 456      -9.047  11.969  18.953  1.00 88.75           C  
ATOM   3555  O   ASN A 456     -10.227  14.641  18.156  1.00 88.75           O  
ATOM   3556  CG  ASN A 456      -9.352  10.672  19.656  1.00 88.75           C  
ATOM   3557  ND2 ASN A 456      -8.320  10.031  20.203  1.00 88.75           N  
ATOM   3558  OD1 ASN A 456     -10.508  10.242  19.719  1.00 88.75           O  
ATOM   3559  N   SER A 457      -9.422  13.930  16.203  1.00 88.38           N  
ATOM   3560  CA  SER A 457      -9.297  15.297  15.695  1.00 88.38           C  
ATOM   3561  C   SER A 457     -10.641  15.828  15.203  1.00 88.38           C  
ATOM   3562  CB  SER A 457      -8.266  15.359  14.570  1.00 88.38           C  
ATOM   3563  O   SER A 457     -10.789  17.031  14.969  1.00 88.38           O  
ATOM   3564  OG  SER A 457      -8.789  14.789  13.375  1.00 88.38           O  
ATOM   3565  N   PHE A 458     -11.664  14.977  15.078  1.00 86.81           N  
ATOM   3566  CA  PHE A 458     -13.016  15.375  14.711  1.00 86.81           C  
ATOM   3567  C   PHE A 458     -13.805  15.812  15.945  1.00 86.81           C  
ATOM   3568  CB  PHE A 458     -13.742  14.227  14.008  1.00 86.81           C  
ATOM   3569  O   PHE A 458     -13.625  15.258  17.031  1.00 86.81           O  
ATOM   3570  CG  PHE A 458     -13.281  13.992  12.594  1.00 86.81           C  
ATOM   3571  CD1 PHE A 458     -13.977  14.539  11.523  1.00 86.81           C  
ATOM   3572  CD2 PHE A 458     -12.156  13.219  12.344  1.00 86.81           C  
ATOM   3573  CE1 PHE A 458     -13.547  14.320  10.211  1.00 86.81           C  
ATOM   3574  CE2 PHE A 458     -11.719  13.000  11.039  1.00 86.81           C  
ATOM   3575  CZ  PHE A 458     -12.422  13.547   9.977  1.00 86.81           C  
ATOM   3576  N   ALA A 459     -14.547  16.938  15.891  1.00 79.69           N  
ATOM   3577  CA  ALA A 459     -15.414  17.438  16.953  1.00 79.69           C  
ATOM   3578  C   ALA A 459     -16.516  16.422  17.297  1.00 79.69           C  
ATOM   3579  CB  ALA A 459     -16.047  18.766  16.562  1.00 79.69           C  
ATOM   3580  O   ALA A 459     -16.938  16.312  18.438  1.00 79.69           O  
ATOM   3581  N   GLY A 460     -16.719  15.406  16.469  1.00 84.06           N  
ATOM   3582  CA  GLY A 460     -17.578  14.227  16.531  1.00 84.06           C  
ATOM   3583  C   GLY A 460     -16.953  13.008  15.875  1.00 84.06           C  
ATOM   3584  O   GLY A 460     -15.734  12.852  15.859  1.00 84.06           O  
ATOM   3585  N   SER A 461     -17.875  12.172  15.328  1.00 83.38           N  
ATOM   3586  CA  SER A 461     -17.375  11.000  14.594  1.00 83.38           C  
ATOM   3587  C   SER A 461     -17.203  11.312  13.109  1.00 83.38           C  
ATOM   3588  CB  SER A 461     -18.328   9.820  14.773  1.00 83.38           C  
ATOM   3589  O   SER A 461     -17.969  12.094  12.547  1.00 83.38           O  
ATOM   3590  OG  SER A 461     -18.469   9.484  16.141  1.00 83.38           O  
ATOM   3591  N   PRO A 462     -16.031  10.828  12.609  1.00 84.94           N  
ATOM   3592  CA  PRO A 462     -15.867  11.039  11.164  1.00 84.94           C  
ATOM   3593  C   PRO A 462     -17.047  10.500  10.359  1.00 84.94           C  
ATOM   3594  CB  PRO A 462     -14.586  10.273  10.836  1.00 84.94           C  
ATOM   3595  O   PRO A 462     -17.656   9.500  10.734  1.00 84.94           O  
ATOM   3596  CG  PRO A 462     -13.945  10.008  12.164  1.00 84.94           C  
ATOM   3597  CD  PRO A 462     -15.008  10.055  13.219  1.00 84.94           C  
ATOM   3598  N   SER A 463     -17.438  11.234   9.312  1.00 80.06           N  
ATOM   3599  CA  SER A 463     -18.484  10.750   8.422  1.00 80.06           C  
ATOM   3600  C   SER A 463     -18.031   9.500   7.672  1.00 80.06           C  
ATOM   3601  CB  SER A 463     -18.875  11.836   7.422  1.00 80.06           C  
ATOM   3602  O   SER A 463     -16.844   9.211   7.590  1.00 80.06           O  
ATOM   3603  OG  SER A 463     -17.859  12.031   6.457  1.00 80.06           O  
ATOM   3604  N   GLU A 464     -18.969   8.711   7.039  1.00 70.94           N  
ATOM   3605  CA  GLU A 464     -18.734   7.492   6.277  1.00 70.94           C  
ATOM   3606  C   GLU A 464     -17.953   7.785   4.996  1.00 70.94           C  
ATOM   3607  CB  GLU A 464     -20.047   6.793   5.945  1.00 70.94           C  
ATOM   3608  O   GLU A 464     -17.250   6.918   4.484  1.00 70.94           O  
ATOM   3609  CG  GLU A 464     -20.703   6.125   7.145  1.00 70.94           C  
ATOM   3610  CD  GLU A 464     -22.000   5.402   6.789  1.00 70.94           C  
ATOM   3611  OE1 GLU A 464     -22.641   4.832   7.699  1.00 70.94           O  
ATOM   3612  OE2 GLU A 464     -22.375   5.406   5.594  1.00 70.94           O  
ATOM   3613  N   ALA A 465     -18.000   9.016   4.551  1.00 67.50           N  
ATOM   3614  CA  ALA A 465     -17.344   9.430   3.305  1.00 67.50           C  
ATOM   3615  C   ALA A 465     -15.867   9.734   3.527  1.00 67.50           C  
ATOM   3616  CB  ALA A 465     -18.062  10.648   2.723  1.00 67.50           C  
ATOM   3617  O   ALA A 465     -15.086   9.742   2.576  1.00 67.50           O  
ATOM   3618  N   GLU A 466     -15.516   9.930   4.848  1.00 76.88           N  
ATOM   3619  CA  GLU A 466     -14.125  10.203   5.180  1.00 76.88           C  
ATOM   3620  C   GLU A 466     -13.273   8.938   5.094  1.00 76.88           C  
ATOM   3621  CB  GLU A 466     -14.008  10.820   6.578  1.00 76.88           C  
ATOM   3622  O   GLU A 466     -13.672   7.883   5.598  1.00 76.88           O  
ATOM   3623  CG  GLU A 466     -14.609  12.211   6.684  1.00 76.88           C  
ATOM   3624  CD  GLU A 466     -13.773  13.281   6.008  1.00 76.88           C  
ATOM   3625  OE1 GLU A 466     -14.273  14.406   5.801  1.00 76.88           O  
ATOM   3626  OE2 GLU A 466     -12.594  12.992   5.684  1.00 76.88           O  
ATOM   3627  N   ILE A 467     -12.227   8.938   4.395  1.00 72.12           N  
ATOM   3628  CA  ILE A 467     -11.328   7.797   4.270  1.00 72.12           C  
ATOM   3629  C   ILE A 467     -10.047   8.062   5.059  1.00 72.12           C  
ATOM   3630  CB  ILE A 467     -10.992   7.500   2.791  1.00 72.12           C  
ATOM   3631  O   ILE A 467      -9.422   9.109   4.902  1.00 72.12           O  
ATOM   3632  CG1 ILE A 467     -12.273   7.207   2.002  1.00 72.12           C  
ATOM   3633  CG2 ILE A 467     -10.008   6.332   2.686  1.00 72.12           C  
ATOM   3634  CD1 ILE A 467     -12.062   7.105   0.498  1.00 72.12           C  
ATOM   3635  N   SER A 468      -9.773   7.133   5.965  1.00 82.81           N  
ATOM   3636  CA  SER A 468      -8.570   7.258   6.773  1.00 82.81           C  
ATOM   3637  C   SER A 468      -7.430   6.426   6.195  1.00 82.81           C  
ATOM   3638  CB  SER A 468      -8.844   6.828   8.219  1.00 82.81           C  
ATOM   3639  O   SER A 468      -7.621   5.266   5.828  1.00 82.81           O  
ATOM   3640  OG  SER A 468      -7.637   6.734   8.953  1.00 82.81           O  
ATOM   3641  N   GLU A 469      -6.227   7.031   6.051  1.00 82.62           N  
ATOM   3642  CA  GLU A 469      -5.016   6.336   5.625  1.00 82.62           C  
ATOM   3643  C   GLU A 469      -4.734   5.125   6.516  1.00 82.62           C  
ATOM   3644  CB  GLU A 469      -3.816   7.285   5.637  1.00 82.62           C  
ATOM   3645  O   GLU A 469      -4.250   4.098   6.035  1.00 82.62           O  
ATOM   3646  CG  GLU A 469      -2.568   6.711   4.980  1.00 82.62           C  
ATOM   3647  CD  GLU A 469      -2.742   6.441   3.494  1.00 82.62           C  
ATOM   3648  OE1 GLU A 469      -2.084   5.520   2.965  1.00 82.62           O  
ATOM   3649  OE2 GLU A 469      -3.543   7.160   2.855  1.00 82.62           O  
ATOM   3650  N   SER A 470      -5.047   5.148   7.797  1.00 89.19           N  
ATOM   3651  CA  SER A 470      -4.863   4.078   8.773  1.00 89.19           C  
ATOM   3652  C   SER A 470      -5.730   2.871   8.438  1.00 89.19           C  
ATOM   3653  CB  SER A 470      -5.191   4.582  10.180  1.00 89.19           C  
ATOM   3654  O   SER A 470      -5.289   1.728   8.586  1.00 89.19           O  
ATOM   3655  OG  SER A 470      -4.320   5.633  10.555  1.00 89.19           O  
ATOM   3656  N   GLU A 471      -6.969   3.145   7.984  1.00 87.00           N  
ATOM   3657  CA  GLU A 471      -7.855   2.068   7.547  1.00 87.00           C  
ATOM   3658  C   GLU A 471      -7.273   1.328   6.348  1.00 87.00           C  
ATOM   3659  CB  GLU A 471      -9.242   2.619   7.207  1.00 87.00           C  
ATOM   3660  O   GLU A 471      -7.305   0.097   6.297  1.00 87.00           O  
ATOM   3661  CG  GLU A 471     -10.047   3.047   8.422  1.00 87.00           C  
ATOM   3662  CD  GLU A 471     -11.359   3.730   8.062  1.00 87.00           C  
ATOM   3663  OE1 GLU A 471     -12.281   3.773   8.914  1.00 87.00           O  
ATOM   3664  OE2 GLU A 471     -11.469   4.230   6.918  1.00 87.00           O  
ATOM   3665  N   HIS A 472      -6.770   2.119   5.391  1.00 81.75           N  
ATOM   3666  CA  HIS A 472      -6.137   1.559   4.203  1.00 81.75           C  
ATOM   3667  C   HIS A 472      -4.898   0.749   4.570  1.00 81.75           C  
ATOM   3668  CB  HIS A 472      -5.766   2.670   3.219  1.00 81.75           C  
ATOM   3669  O   HIS A 472      -4.699  -0.357   4.059  1.00 81.75           O  
ATOM   3670  CG  HIS A 472      -5.199   2.164   1.931  1.00 81.75           C  
ATOM   3671  CD2 HIS A 472      -3.990   2.363   1.354  1.00 81.75           C  
ATOM   3672  ND1 HIS A 472      -5.906   1.351   1.073  1.00 81.75           N  
ATOM   3673  CE1 HIS A 472      -5.156   1.068   0.023  1.00 81.75           C  
ATOM   3674  NE2 HIS A 472      -3.988   1.670   0.168  1.00 81.75           N  
ATOM   3675  N   LEU A 473      -4.039   1.221   5.426  1.00 88.25           N  
ATOM   3676  CA  LEU A 473      -2.818   0.551   5.859  1.00 88.25           C  
ATOM   3677  C   LEU A 473      -3.141  -0.716   6.645  1.00 88.25           C  
ATOM   3678  CB  LEU A 473      -1.966   1.492   6.715  1.00 88.25           C  
ATOM   3679  O   LEU A 473      -2.480  -1.743   6.473  1.00 88.25           O  
ATOM   3680  CG  LEU A 473      -1.363   2.701   6.000  1.00 88.25           C  
ATOM   3681  CD1 LEU A 473      -0.667   3.617   7.000  1.00 88.25           C  
ATOM   3682  CD2 LEU A 473      -0.393   2.252   4.914  1.00 88.25           C  
ATOM   3683  N   PHE A 474      -4.160  -0.605   7.473  1.00 89.25           N  
ATOM   3684  CA  PHE A 474      -4.578  -1.768   8.250  1.00 89.25           C  
ATOM   3685  C   PHE A 474      -5.094  -2.871   7.332  1.00 89.25           C  
ATOM   3686  CB  PHE A 474      -5.660  -1.378   9.258  1.00 89.25           C  
ATOM   3687  O   PHE A 474      -4.812  -4.051   7.551  1.00 89.25           O  
ATOM   3688  CG  PHE A 474      -6.078  -2.506  10.164  1.00 89.25           C  
ATOM   3689  CD1 PHE A 474      -7.422  -2.746  10.422  1.00 89.25           C  
ATOM   3690  CD2 PHE A 474      -5.125  -3.324  10.758  1.00 89.25           C  
ATOM   3691  CE1 PHE A 474      -7.812  -3.789  11.258  1.00 89.25           C  
ATOM   3692  CE2 PHE A 474      -5.508  -4.367  11.594  1.00 89.25           C  
ATOM   3693  CZ  PHE A 474      -6.852  -4.598  11.844  1.00 89.25           C  
ATOM   3694  N   HIS A 475      -5.887  -2.447   6.344  1.00 85.19           N  
ATOM   3695  CA  HIS A 475      -6.371  -3.412   5.363  1.00 85.19           C  
ATOM   3696  C   HIS A 475      -5.219  -4.152   4.695  1.00 85.19           C  
ATOM   3697  CB  HIS A 475      -7.230  -2.715   4.305  1.00 85.19           C  
ATOM   3698  O   HIS A 475      -5.281  -5.367   4.508  1.00 85.19           O  
ATOM   3699  CG  HIS A 475      -7.859  -3.654   3.326  1.00 85.19           C  
ATOM   3700  CD2 HIS A 475      -8.922  -4.480   3.447  1.00 85.19           C  
ATOM   3701  ND1 HIS A 475      -7.383  -3.820   2.043  1.00 85.19           N  
ATOM   3702  CE1 HIS A 475      -8.133  -4.711   1.415  1.00 85.19           C  
ATOM   3703  NE2 HIS A 475      -9.078  -5.125   2.244  1.00 85.19           N  
ATOM   3704  N   GLN A 476      -4.160  -3.422   4.262  1.00 83.31           N  
ATOM   3705  CA  GLN A 476      -2.977  -4.008   3.637  1.00 83.31           C  
ATOM   3706  C   GLN A 476      -2.273  -4.973   4.586  1.00 83.31           C  
ATOM   3707  CB  GLN A 476      -2.008  -2.910   3.191  1.00 83.31           C  
ATOM   3708  O   GLN A 476      -1.787  -6.023   4.164  1.00 83.31           O  
ATOM   3709  CG  GLN A 476      -2.555  -2.020   2.084  1.00 83.31           C  
ATOM   3710  CD  GLN A 476      -2.639  -2.730   0.747  1.00 83.31           C  
ATOM   3711  NE2 GLN A 476      -3.650  -2.389  -0.044  1.00 83.31           N  
ATOM   3712  OE1 GLN A 476      -1.801  -3.578   0.426  1.00 83.31           O  
ATOM   3713  N   PHE A 477      -2.295  -4.605   5.828  1.00 85.38           N  
ATOM   3714  CA  PHE A 477      -1.692  -5.434   6.867  1.00 85.38           C  
ATOM   3715  C   PHE A 477      -2.453  -6.746   7.020  1.00 85.38           C  
ATOM   3716  CB  PHE A 477      -1.659  -4.688   8.203  1.00 85.38           C  
ATOM   3717  O   PHE A 477      -1.850  -7.801   7.230  1.00 85.38           O  
ATOM   3718  CG  PHE A 477      -0.659  -5.238   9.180  1.00 85.38           C  
ATOM   3719  CD1 PHE A 477      -1.006  -6.273  10.047  1.00 85.38           C  
ATOM   3720  CD2 PHE A 477       0.629  -4.723   9.242  1.00 85.38           C  
ATOM   3721  CE1 PHE A 477      -0.082  -6.785  10.953  1.00 85.38           C  
ATOM   3722  CE2 PHE A 477       1.559  -5.230  10.148  1.00 85.38           C  
ATOM   3723  CZ  PHE A 477       1.200  -6.262  11.000  1.00 85.38           C  
ATOM   3724  N   LEU A 478      -3.768  -6.781   6.848  1.00 85.56           N  
ATOM   3725  CA  LEU A 478      -4.629  -7.949   6.977  1.00 85.56           C  
ATOM   3726  C   LEU A 478      -4.359  -8.953   5.859  1.00 85.56           C  
ATOM   3727  CB  LEU A 478      -6.102  -7.539   6.965  1.00 85.56           C  
ATOM   3728  O   LEU A 478      -4.641 -10.141   6.004  1.00 85.56           O  
ATOM   3729  CG  LEU A 478      -6.582  -6.695   8.148  1.00 85.56           C  
ATOM   3730  CD1 LEU A 478      -8.062  -6.367   8.000  1.00 85.56           C  
ATOM   3731  CD2 LEU A 478      -6.316  -7.422   9.461  1.00 85.56           C  
ATOM   3732  N   LEU A 479      -3.723  -8.492   4.785  1.00 83.94           N  
ATOM   3733  CA  LEU A 479      -3.438  -9.328   3.625  1.00 83.94           C  
ATOM   3734  C   LEU A 479      -2.141 -10.109   3.820  1.00 83.94           C  
ATOM   3735  CB  LEU A 479      -3.350  -8.477   2.357  1.00 83.94           C  
ATOM   3736  O   LEU A 479      -1.727 -10.867   2.939  1.00 83.94           O  
ATOM   3737  CG  LEU A 479      -4.633  -7.766   1.930  1.00 83.94           C  
ATOM   3738  CD1 LEU A 479      -4.352  -6.812   0.774  1.00 83.94           C  
ATOM   3739  CD2 LEU A 479      -5.707  -8.781   1.542  1.00 83.94           C  
ATOM   3740  N   ASN A 480      -1.594  -9.953   4.965  1.00 84.00           N  
ATOM   3741  CA  ASN A 480      -0.388 -10.648   5.402  1.00 84.00           C  
ATOM   3742  C   ASN A 480       0.819 -10.266   4.551  1.00 84.00           C  
ATOM   3743  CB  ASN A 480      -0.601 -12.164   5.367  1.00 84.00           C  
ATOM   3744  O   ASN A 480       1.698 -11.094   4.305  1.00 84.00           O  
ATOM   3745  CG  ASN A 480       0.362 -12.914   6.273  1.00 84.00           C  
ATOM   3746  ND2 ASN A 480       0.667 -14.156   5.918  1.00 84.00           N  
ATOM   3747  OD1 ASN A 480       0.828 -12.375   7.281  1.00 84.00           O  
ATOM   3748  N   LYS A 481       0.844  -9.133   3.971  1.00 88.38           N  
ATOM   3749  CA  LYS A 481       1.984  -8.641   3.203  1.00 88.38           C  
ATOM   3750  C   LYS A 481       3.178  -8.359   4.109  1.00 88.38           C  
ATOM   3751  CB  LYS A 481       1.606  -7.379   2.426  1.00 88.38           C  
ATOM   3752  O   LYS A 481       3.014  -7.840   5.219  1.00 88.38           O  
ATOM   3753  CG  LYS A 481       0.600  -7.617   1.311  1.00 88.38           C  
ATOM   3754  CD  LYS A 481       0.342  -6.348   0.510  1.00 88.38           C  
ATOM   3755  CE  LYS A 481      -0.595  -6.602  -0.663  1.00 88.38           C  
ATOM   3756  NZ  LYS A 481      -0.576  -5.477  -1.644  1.00 88.38           N  
ATOM   3757  N   ARG A 482       4.391  -8.719   3.652  1.00 91.44           N  
ATOM   3758  CA  ARG A 482       5.625  -8.422   4.375  1.00 91.44           C  
ATOM   3759  C   ARG A 482       6.391  -7.285   3.701  1.00 91.44           C  
ATOM   3760  CB  ARG A 482       6.508  -9.664   4.465  1.00 91.44           C  
ATOM   3761  O   ARG A 482       7.371  -6.785   4.250  1.00 91.44           O  
ATOM   3762  CG  ARG A 482       5.906 -10.789   5.297  1.00 91.44           C  
ATOM   3763  CD  ARG A 482       6.812 -12.008   5.340  1.00 91.44           C  
ATOM   3764  NE  ARG A 482       6.863 -12.688   4.051  1.00 91.44           N  
ATOM   3765  NH1 ARG A 482       8.484 -14.203   4.680  1.00 91.44           N  
ATOM   3766  NH2 ARG A 482       7.625 -14.258   2.557  1.00 91.44           N  
ATOM   3767  CZ  ARG A 482       7.660 -13.719   3.766  1.00 91.44           C  
ATOM   3768  N   SER A 483       5.965  -6.969   2.658  1.00 93.50           N  
ATOM   3769  CA  SER A 483       6.531  -5.887   1.860  1.00 93.50           C  
ATOM   3770  C   SER A 483       5.465  -5.227   0.991  1.00 93.50           C  
ATOM   3771  CB  SER A 483       7.668  -6.406   0.980  1.00 93.50           C  
ATOM   3772  O   SER A 483       4.496  -5.875   0.586  1.00 93.50           O  
ATOM   3773  OG  SER A 483       8.070  -5.422   0.042  1.00 93.50           O  
ATOM   3774  N   PRO A 484       5.699  -3.949   0.696  1.00 92.06           N  
ATOM   3775  CA  PRO A 484       4.754  -3.252  -0.181  1.00 92.06           C  
ATOM   3776  C   PRO A 484       4.785  -3.771  -1.616  1.00 92.06           C  
ATOM   3777  CB  PRO A 484       5.227  -1.796  -0.118  1.00 92.06           C  
ATOM   3778  O   PRO A 484       3.895  -3.459  -2.410  1.00 92.06           O  
ATOM   3779  CG  PRO A 484       6.672  -1.879   0.243  1.00 92.06           C  
ATOM   3780  CD  PRO A 484       6.871  -3.055   1.154  1.00 92.06           C  
ATOM   3781  N   PHE A 485       5.785  -4.664  -1.933  1.00 95.25           N  
ATOM   3782  CA  PHE A 485       6.023  -5.090  -3.307  1.00 95.25           C  
ATOM   3783  C   PHE A 485       5.309  -6.406  -3.594  1.00 95.25           C  
ATOM   3784  CB  PHE A 485       7.523  -5.242  -3.572  1.00 95.25           C  
ATOM   3785  O   PHE A 485       5.246  -6.848  -4.742  1.00 95.25           O  
ATOM   3786  CG  PHE A 485       8.328  -4.023  -3.215  1.00 95.25           C  
ATOM   3787  CD1 PHE A 485       8.047  -2.791  -3.797  1.00 95.25           C  
ATOM   3788  CD2 PHE A 485       9.367  -4.105  -2.297  1.00 95.25           C  
ATOM   3789  CE1 PHE A 485       8.797  -1.661  -3.467  1.00 95.25           C  
ATOM   3790  CE2 PHE A 485      10.117  -2.980  -1.963  1.00 95.25           C  
ATOM   3791  CZ  PHE A 485       9.828  -1.760  -2.551  1.00 95.25           C  
ATOM   3792  N   GLN A 486       4.750  -7.039  -2.549  1.00 93.12           N  
ATOM   3793  CA  GLN A 486       4.121  -8.344  -2.721  1.00 93.12           C  
ATOM   3794  C   GLN A 486       2.736  -8.211  -3.350  1.00 93.12           C  
ATOM   3795  CB  GLN A 486       4.020  -9.070  -1.380  1.00 93.12           C  
ATOM   3796  O   GLN A 486       1.970  -7.312  -2.990  1.00 93.12           O  
ATOM   3797  CG  GLN A 486       5.355  -9.570  -0.846  1.00 93.12           C  
ATOM   3798  CD  GLN A 486       5.223 -10.312   0.468  1.00 93.12           C  
ATOM   3799  NE2 GLN A 486       5.730 -11.539   0.507  1.00 93.12           N  
ATOM   3800  OE1 GLN A 486       4.668  -9.789   1.440  1.00 93.12           O  
ATOM   3801  N   ASN A 487       2.479  -9.016  -4.305  1.00 91.38           N  
ATOM   3802  CA  ASN A 487       1.186  -9.141  -4.969  1.00 91.38           C  
ATOM   3803  C   ASN A 487       0.277 -10.125  -4.238  1.00 91.38           C  
ATOM   3804  CB  ASN A 487       1.368  -9.570  -6.426  1.00 91.38           C  
ATOM   3805  O   ASN A 487       0.736 -11.164  -3.762  1.00 91.38           O  
ATOM   3806  CG  ASN A 487       0.051  -9.719  -7.160  1.00 91.38           C  
ATOM   3807  ND2 ASN A 487      -0.373  -8.664  -7.844  1.00 91.38           N  
ATOM   3808  OD1 ASN A 487      -0.581 -10.781  -7.109  1.00 91.38           O  
ATOM   3809  N   THR A 488      -1.080  -9.875  -4.195  1.00 88.19           N  
ATOM   3810  CA  THR A 488      -1.975 -10.680  -3.375  1.00 88.19           C  
ATOM   3811  C   THR A 488      -3.078 -11.305  -4.230  1.00 88.19           C  
ATOM   3812  CB  THR A 488      -2.604  -9.852  -2.244  1.00 88.19           C  
ATOM   3813  O   THR A 488      -4.062 -11.820  -3.699  1.00 88.19           O  
ATOM   3814  CG2 THR A 488      -1.537  -9.320  -1.291  1.00 88.19           C  
ATOM   3815  OG1 THR A 488      -3.314  -8.742  -2.812  1.00 88.19           O  
ATOM   3816  N   HIS A 489      -2.967 -11.234  -5.559  1.00 83.44           N  
ATOM   3817  CA  HIS A 489      -4.039 -11.672  -6.445  1.00 83.44           C  
ATOM   3818  C   HIS A 489      -4.336 -13.156  -6.270  1.00 83.44           C  
ATOM   3819  CB  HIS A 489      -3.678 -11.383  -7.902  1.00 83.44           C  
ATOM   3820  O   HIS A 489      -5.438 -13.617  -6.574  1.00 83.44           O  
ATOM   3821  CG  HIS A 489      -3.713  -9.930  -8.250  1.00 83.44           C  
ATOM   3822  CD2 HIS A 489      -4.250  -8.867  -7.598  1.00 83.44           C  
ATOM   3823  ND1 HIS A 489      -3.150  -9.422  -9.406  1.00 83.44           N  
ATOM   3824  CE1 HIS A 489      -3.340  -8.117  -9.445  1.00 83.44           C  
ATOM   3825  NE2 HIS A 489      -4.004  -7.754  -8.359  1.00 83.44           N  
ATOM   3826  N   GLN A 490      -3.377 -13.930  -5.711  1.00 81.62           N  
ATOM   3827  CA  GLN A 490      -3.545 -15.375  -5.590  1.00 81.62           C  
ATOM   3828  C   GLN A 490      -3.947 -15.758  -4.168  1.00 81.62           C  
ATOM   3829  CB  GLN A 490      -2.260 -16.094  -5.988  1.00 81.62           C  
ATOM   3830  O   GLN A 490      -3.994 -16.953  -3.834  1.00 81.62           O  
ATOM   3831  CG  GLN A 490      -1.942 -16.016  -7.477  1.00 81.62           C  
ATOM   3832  CD  GLN A 490      -0.777 -16.906  -7.875  1.00 81.62           C  
ATOM   3833  NE2 GLN A 490      -0.414 -16.859  -9.156  1.00 81.62           N  
ATOM   3834  OE1 GLN A 490      -0.206 -17.609  -7.043  1.00 81.62           O  
ATOM   3835  N   LEU A 491      -4.207 -14.711  -3.293  1.00 79.38           N  
ATOM   3836  CA  LEU A 491      -4.715 -14.938  -1.945  1.00 79.38           C  
ATOM   3837  C   LEU A 491      -6.230 -15.117  -1.958  1.00 79.38           C  
ATOM   3838  CB  LEU A 491      -4.332 -13.781  -1.021  1.00 79.38           C  
ATOM   3839  O   LEU A 491      -6.941 -14.359  -2.627  1.00 79.38           O  
ATOM   3840  CG  LEU A 491      -2.865 -13.711  -0.591  1.00 79.38           C  
ATOM   3841  CD1 LEU A 491      -2.625 -12.492   0.287  1.00 79.38           C  
ATOM   3842  CD2 LEU A 491      -2.463 -14.992   0.140  1.00 79.38           C  
ATOM   3843  N   GLU A 492      -6.703 -16.125  -1.340  1.00 72.50           N  
ATOM   3844  CA  GLU A 492      -8.133 -16.391  -1.246  1.00 72.50           C  
ATOM   3845  C   GLU A 492      -8.703 -15.891   0.076  1.00 72.50           C  
ATOM   3846  CB  GLU A 492      -8.414 -17.891  -1.400  1.00 72.50           C  
ATOM   3847  O   GLU A 492      -7.965 -15.711   1.048  1.00 72.50           O  
ATOM   3848  CG  GLU A 492      -7.965 -18.469  -2.734  1.00 72.50           C  
ATOM   3849  CD  GLU A 492      -8.227 -19.953  -2.865  1.00 72.50           C  
ATOM   3850  OE1 GLU A 492      -7.949 -20.531  -3.943  1.00 72.50           O  
ATOM   3851  OE2 GLU A 492      -8.719 -20.562  -1.883  1.00 72.50           O  
ATOM   3852  N   GLY A 493     -10.039 -15.523   0.143  1.00 68.25           N  
ATOM   3853  CA  GLY A 493     -10.711 -15.109   1.369  1.00 68.25           C  
ATOM   3854  C   GLY A 493     -10.992 -13.617   1.424  1.00 68.25           C  
ATOM   3855  O   GLY A 493     -10.656 -12.883   0.492  1.00 68.25           O  
ATOM   3856  N   ASN A 494     -11.719 -13.203   2.516  1.00 72.31           N  
ATOM   3857  CA  ASN A 494     -12.070 -11.812   2.789  1.00 72.31           C  
ATOM   3858  C   ASN A 494     -11.328 -11.281   4.012  1.00 72.31           C  
ATOM   3859  CB  ASN A 494     -13.578 -11.672   2.979  1.00 72.31           C  
ATOM   3860  O   ASN A 494     -11.594 -11.695   5.141  1.00 72.31           O  
ATOM   3861  CG  ASN A 494     -14.016 -10.227   3.107  1.00 72.31           C  
ATOM   3862  ND2 ASN A 494     -15.320  -9.992   3.082  1.00 72.31           N  
ATOM   3863  OD1 ASN A 494     -13.180  -9.320   3.227  1.00 72.31           O  
ATOM   3864  N   ALA A 495     -10.328 -10.414   3.744  1.00 76.75           N  
ATOM   3865  CA  ALA A 495      -9.438  -9.898   4.785  1.00 76.75           C  
ATOM   3866  C   ALA A 495     -10.219  -9.141   5.848  1.00 76.75           C  
ATOM   3867  CB  ALA A 495      -8.367  -9.000   4.172  1.00 76.75           C  
ATOM   3868  O   ALA A 495      -9.727  -8.922   6.957  1.00 76.75           O  
ATOM   3869  N   LEU A 496     -11.531  -8.805   5.574  1.00 79.75           N  
ATOM   3870  CA  LEU A 496     -12.352  -8.055   6.523  1.00 79.75           C  
ATOM   3871  C   LEU A 496     -13.078  -8.992   7.473  1.00 79.75           C  
ATOM   3872  CB  LEU A 496     -13.359  -7.172   5.781  1.00 79.75           C  
ATOM   3873  O   LEU A 496     -13.625  -8.555   8.492  1.00 79.75           O  
ATOM   3874  CG  LEU A 496     -12.773  -6.047   4.922  1.00 79.75           C  
ATOM   3875  CD1 LEU A 496     -13.891  -5.223   4.297  1.00 79.75           C  
ATOM   3876  CD2 LEU A 496     -11.852  -5.164   5.750  1.00 79.75           C  
ATOM   3877  N   ASN A 497     -13.117 -10.336   7.172  1.00 77.75           N  
ATOM   3878  CA  ASN A 497     -13.688 -11.367   8.023  1.00 77.75           C  
ATOM   3879  C   ASN A 497     -12.648 -11.930   9.000  1.00 77.75           C  
ATOM   3880  CB  ASN A 497     -14.281 -12.500   7.176  1.00 77.75           C  
ATOM   3881  O   ASN A 497     -12.492 -13.148   9.109  1.00 77.75           O  
ATOM   3882  CG  ASN A 497     -15.562 -12.094   6.480  1.00 77.75           C  
ATOM   3883  ND2 ASN A 497     -15.938 -12.836   5.441  1.00 77.75           N  
ATOM   3884  OD1 ASN A 497     -16.219 -11.125   6.875  1.00 77.75           O  
ATOM   3885  N   VAL A 498     -11.812 -11.062   9.578  1.00 81.19           N  
ATOM   3886  CA  VAL A 498     -10.711 -11.414  10.469  1.00 81.19           C  
ATOM   3887  C   VAL A 498     -11.133 -11.219  11.922  1.00 81.19           C  
ATOM   3888  CB  VAL A 498      -9.445 -10.586  10.164  1.00 81.19           C  
ATOM   3889  O   VAL A 498     -11.891 -10.297  12.227  1.00 81.19           O  
ATOM   3890  CG1 VAL A 498      -9.703  -9.102  10.398  1.00 81.19           C  
ATOM   3891  CG2 VAL A 498      -8.273 -11.070  11.016  1.00 81.19           C  
ATOM   3892  N   GLU A 499     -10.703 -12.148  12.773  1.00 85.81           N  
ATOM   3893  CA  GLU A 499     -10.859 -11.977  14.219  1.00 85.81           C  
ATOM   3894  C   GLU A 499      -9.664 -11.234  14.812  1.00 85.81           C  
ATOM   3895  CB  GLU A 499     -11.023 -13.336  14.906  1.00 85.81           C  
ATOM   3896  O   GLU A 499      -8.516 -11.648  14.625  1.00 85.81           O  
ATOM   3897  CG  GLU A 499     -11.367 -13.234  16.391  1.00 85.81           C  
ATOM   3898  CD  GLU A 499     -11.438 -14.594  17.078  1.00 85.81           C  
ATOM   3899  OE1 GLU A 499     -11.789 -14.641  18.281  1.00 85.81           O  
ATOM   3900  OE2 GLU A 499     -11.133 -15.609  16.406  1.00 85.81           O  
ATOM   3901  N   ILE A 500      -9.984 -10.000  15.531  1.00 87.56           N  
ATOM   3902  CA  ILE A 500      -8.945  -9.227  16.188  1.00 87.56           C  
ATOM   3903  C   ILE A 500      -8.805  -9.680  17.641  1.00 87.56           C  
ATOM   3904  CB  ILE A 500      -9.234  -7.711  16.125  1.00 87.56           C  
ATOM   3905  O   ILE A 500      -9.766  -9.625  18.406  1.00 87.56           O  
ATOM   3906  CG1 ILE A 500      -9.438  -7.273  14.672  1.00 87.56           C  
ATOM   3907  CG2 ILE A 500      -8.109  -6.914  16.781  1.00 87.56           C  
ATOM   3908  CD1 ILE A 500      -8.180  -7.359  13.812  1.00 87.56           C  
ATOM   3909  N   VAL A 501      -7.566 -10.133  17.984  1.00 87.56           N  
ATOM   3910  CA  VAL A 501      -7.352 -10.609  19.359  1.00 87.56           C  
ATOM   3911  C   VAL A 501      -6.164  -9.891  19.984  1.00 87.56           C  
ATOM   3912  CB  VAL A 501      -7.125 -12.141  19.391  1.00 87.56           C  
ATOM   3913  O   VAL A 501      -5.246  -9.461  19.266  1.00 87.56           O  
ATOM   3914  CG1 VAL A 501      -8.367 -12.883  18.891  1.00 87.56           C  
ATOM   3915  CG2 VAL A 501      -5.906 -12.516  18.547  1.00 87.56           C  
ATOM   3916  N   ALA A 502      -6.246  -9.695  21.281  1.00 85.69           N  
ATOM   3917  CA  ALA A 502      -5.129  -9.078  21.984  1.00 85.69           C  
ATOM   3918  C   ALA A 502      -3.951 -10.039  22.109  1.00 85.69           C  
ATOM   3919  CB  ALA A 502      -5.578  -8.625  23.375  1.00 85.69           C  
ATOM   3920  O   ALA A 502      -4.133 -11.219  22.422  1.00 85.69           O  
ATOM   3921  N   SER A 503      -2.699  -9.414  21.750  1.00 82.19           N  
ATOM   3922  CA  SER A 503      -1.500 -10.242  21.797  1.00 82.19           C  
ATOM   3923  C   SER A 503      -1.067 -10.492  23.250  1.00 82.19           C  
ATOM   3924  CB  SER A 503      -0.357  -9.594  21.031  1.00 82.19           C  
ATOM   3925  O   SER A 503      -1.221  -9.617  24.109  1.00 82.19           O  
ATOM   3926  OG  SER A 503       0.815 -10.383  21.094  1.00 82.19           O  
ATOM   3927  N   GLN A 504      -0.542 -11.656  23.438  1.00 73.81           N  
ATOM   3928  CA  GLN A 504       0.033 -11.984  24.734  1.00 73.81           C  
ATOM   3929  C   GLN A 504       1.555 -11.867  24.719  1.00 73.81           C  
ATOM   3930  CB  GLN A 504      -0.378 -13.391  25.172  1.00 73.81           C  
ATOM   3931  O   GLN A 504       2.223 -12.172  25.703  1.00 73.81           O  
ATOM   3932  CG  GLN A 504      -1.876 -13.555  25.406  1.00 73.81           C  
ATOM   3933  CD  GLN A 504      -2.246 -14.930  25.922  1.00 73.81           C  
ATOM   3934  NE2 GLN A 504      -3.541 -15.164  26.094  1.00 73.81           N  
ATOM   3935  OE1 GLN A 504      -1.375 -15.766  26.172  1.00 73.81           O  
ATOM   3936  N   SER A 505       2.117 -11.398  23.547  1.00 74.88           N  
ATOM   3937  CA  SER A 505       3.555 -11.281  23.328  1.00 74.88           C  
ATOM   3938  C   SER A 505       4.141 -10.125  24.125  1.00 74.88           C  
ATOM   3939  CB  SER A 505       3.861 -11.086  21.844  1.00 74.88           C  
ATOM   3940  O   SER A 505       3.525  -9.062  24.234  1.00 74.88           O  
ATOM   3941  OG  SER A 505       5.180 -10.602  21.656  1.00 74.88           O  
ATOM   3942  N   ALA A 506       5.320 -10.328  24.906  1.00 64.00           N  
ATOM   3943  CA  ALA A 506       6.020  -9.352  25.750  1.00 64.00           C  
ATOM   3944  C   ALA A 506       6.430  -8.125  24.922  1.00 64.00           C  
ATOM   3945  CB  ALA A 506       7.246  -9.984  26.391  1.00 64.00           C  
ATOM   3946  O   ALA A 506       6.406  -7.000  25.422  1.00 64.00           O  
ATOM   3947  N   THR A 507       6.789  -8.242  23.641  1.00 68.25           N  
ATOM   3948  CA  THR A 507       7.191  -7.199  22.719  1.00 68.25           C  
ATOM   3949  C   THR A 507       6.016  -6.281  22.391  1.00 68.25           C  
ATOM   3950  CB  THR A 507       7.754  -7.801  21.406  1.00 68.25           C  
ATOM   3951  O   THR A 507       6.156  -5.059  22.406  1.00 68.25           O  
ATOM   3952  CG2 THR A 507       8.281  -6.711  20.484  1.00 68.25           C  
ATOM   3953  OG1 THR A 507       8.820  -8.703  21.734  1.00 68.25           O  
ATOM   3954  N   LEU A 508       4.898  -6.711  22.156  1.00 65.19           N  
ATOM   3955  CA  LEU A 508       3.682  -5.977  21.828  1.00 65.19           C  
ATOM   3956  C   LEU A 508       3.059  -5.371  23.078  1.00 65.19           C  
ATOM   3957  CB  LEU A 508       2.670  -6.898  21.141  1.00 65.19           C  
ATOM   3958  O   LEU A 508       2.488  -4.281  23.031  1.00 65.19           O  
ATOM   3959  CG  LEU A 508       2.953  -7.238  19.672  1.00 65.19           C  
ATOM   3960  CD1 LEU A 508       2.020  -8.344  19.203  1.00 65.19           C  
ATOM   3961  CD2 LEU A 508       2.812  -5.996  18.797  1.00 65.19           C  
ATOM   3962  N   VAL A 509       3.305  -6.004  24.250  1.00 57.84           N  
ATOM   3963  CA  VAL A 509       2.900  -5.504  25.562  1.00 57.84           C  
ATOM   3964  C   VAL A 509       3.785  -4.324  25.953  1.00 57.84           C  
ATOM   3965  CB  VAL A 509       2.971  -6.609  26.625  1.00 57.84           C  
ATOM   3966  O   VAL A 509       3.311  -3.359  26.562  1.00 57.84           O  
ATOM   3967  CG1 VAL A 509       2.736  -6.023  28.031  1.00 57.84           C  
ATOM   3968  CG2 VAL A 509       1.953  -7.707  26.328  1.00 57.84           C  
ATOM   3969  N   GLY A 510       5.098  -4.281  25.594  1.00 60.44           N  
ATOM   3970  CA  GLY A 510       6.086  -3.240  25.828  1.00 60.44           C  
ATOM   3971  C   GLY A 510       5.820  -1.975  25.031  1.00 60.44           C  
ATOM   3972  O   GLY A 510       6.258  -0.890  25.422  1.00 60.44           O  
ATOM   3973  N   LEU A 511       4.984  -1.978  24.078  1.00 71.25           N  
ATOM   3974  CA  LEU A 511       4.578  -0.843  23.250  1.00 71.25           C  
ATOM   3975  C   LEU A 511       3.410  -0.097  23.891  1.00 71.25           C  
ATOM   3976  CB  LEU A 511       4.195  -1.311  21.844  1.00 71.25           C  
ATOM   3977  O   LEU A 511       3.064   1.006  23.453  1.00 71.25           O  
ATOM   3978  CG  LEU A 511       5.348  -1.729  20.938  1.00 71.25           C  
ATOM   3979  CD1 LEU A 511       4.809  -2.387  19.672  1.00 71.25           C  
ATOM   3980  CD2 LEU A 511       6.219  -0.527  20.594  1.00 71.25           C  
ATOM   3981  N   ASP A 512       2.820  -0.773  24.922  1.00 65.44           N  
ATOM   3982  CA  ASP A 512       1.733  -0.237  25.734  1.00 65.44           C  
ATOM   3983  C   ASP A 512       2.176   1.016  26.484  1.00 65.44           C  
ATOM   3984  CB  ASP A 512       1.229  -1.293  26.719  1.00 65.44           C  
ATOM   3985  O   ASP A 512       1.385   1.941  26.688  1.00 65.44           O  
ATOM   3986  CG  ASP A 512       0.305  -2.312  26.078  1.00 65.44           C  
ATOM   3987  OD1 ASP A 512      -0.163  -2.080  24.938  1.00 65.44           O  
ATOM   3988  OD2 ASP A 512       0.040  -3.355  26.719  1.00 65.44           O  
ATOM   3989  N   ASN A 513       3.518   1.150  26.891  1.00 63.91           N  
ATOM   3990  CA  ASN A 513       4.125   2.309  27.531  1.00 63.91           C  
ATOM   3991  C   ASN A 513       4.164   3.516  26.594  1.00 63.91           C  
ATOM   3992  CB  ASN A 513       5.535   1.972  28.031  1.00 63.91           C  
ATOM   3993  O   ASN A 513       3.965   4.648  27.031  1.00 63.91           O  
ATOM   3994  CG  ASN A 513       5.527   1.023  29.203  1.00 63.91           C  
ATOM   3995  ND2 ASN A 513       6.621   0.298  29.391  1.00 63.91           N  
ATOM   3996  OD1 ASN A 513       4.543   0.943  29.953  1.00 63.91           O  
ATOM   3997  N   TYR A 514       4.359   3.264  25.297  1.00 70.31           N  
ATOM   3998  CA  TYR A 514       4.324   4.254  24.234  1.00 70.31           C  
ATOM   3999  C   TYR A 514       2.904   4.742  23.984  1.00 70.31           C  
ATOM   4000  CB  TYR A 514       4.906   3.670  22.938  1.00 70.31           C  
ATOM   4001  O   TYR A 514       2.672   5.945  23.828  1.00 70.31           O  
ATOM   4002  CG  TYR A 514       4.934   4.645  21.797  1.00 70.31           C  
ATOM   4003  CD1 TYR A 514       3.975   4.586  20.781  1.00 70.31           C  
ATOM   4004  CD2 TYR A 514       5.910   5.629  21.719  1.00 70.31           C  
ATOM   4005  CE1 TYR A 514       3.994   5.480  19.719  1.00 70.31           C  
ATOM   4006  CE2 TYR A 514       5.941   6.531  20.656  1.00 70.31           C  
ATOM   4007  OH  TYR A 514       5.004   7.340  18.609  1.00 70.31           O  
ATOM   4008  CZ  TYR A 514       4.977   6.449  19.656  1.00 70.31           C  
ATOM   4009  N   VAL A 515       1.875   3.869  24.094  1.00 68.06           N  
ATOM   4010  CA  VAL A 515       0.453   4.105  23.875  1.00 68.06           C  
ATOM   4011  C   VAL A 515      -0.172   4.734  25.109  1.00 68.06           C  
ATOM   4012  CB  VAL A 515      -0.288   2.801  23.500  1.00 68.06           C  
ATOM   4013  O   VAL A 515      -1.074   5.570  25.000  1.00 68.06           O  
ATOM   4014  CG1 VAL A 515      -1.789   3.051  23.359  1.00 68.06           C  
ATOM   4015  CG2 VAL A 515       0.278   2.213  22.203  1.00 68.06           C  
ATOM   4016  N   ARG A 516       0.260   4.402  26.391  1.00 64.31           N  
ATOM   4017  CA  ARG A 516      -0.153   4.953  27.688  1.00 64.31           C  
ATOM   4018  C   ARG A 516       0.175   6.441  27.766  1.00 64.31           C  
ATOM   4019  CB  ARG A 516       0.517   4.199  28.828  1.00 64.31           C  
ATOM   4020  O   ARG A 516      -0.559   7.207  28.391  1.00 64.31           O  
ATOM   4021  CG  ARG A 516      -0.259   2.982  29.297  1.00 64.31           C  
ATOM   4022  CD  ARG A 516       0.344   2.385  30.562  1.00 64.31           C  
ATOM   4023  NE  ARG A 516       0.050   0.959  30.688  1.00 64.31           N  
ATOM   4024  NH1 ARG A 516       1.513   0.589  32.438  1.00 64.31           N  
ATOM   4025  NH2 ARG A 516       0.271  -1.142  31.578  1.00 64.31           N  
ATOM   4026  CZ  ARG A 516       0.612   0.139  31.562  1.00 64.31           C  
ATOM   4027  N   ALA A 517       1.155   6.977  27.094  1.00 54.19           N  
ATOM   4028  CA  ALA A 517       1.469   8.391  26.922  1.00 54.19           C  
ATOM   4029  C   ALA A 517       0.342   9.117  26.188  1.00 54.19           C  
ATOM   4030  CB  ALA A 517       2.783   8.555  26.156  1.00 54.19           C  
ATOM   4031  O   ALA A 517       0.098  10.305  26.422  1.00 54.19           O  
ATOM   4032  N   LEU A 518      -0.546   8.352  25.375  1.00 57.97           N  
ATOM   4033  CA  LEU A 518      -1.717   8.828  24.656  1.00 57.97           C  
ATOM   4034  C   LEU A 518      -2.939   8.883  25.562  1.00 57.97           C  
ATOM   4035  CB  LEU A 518      -1.999   7.930  23.453  1.00 57.97           C  
ATOM   4036  O   LEU A 518      -3.799   9.750  25.406  1.00 57.97           O  
ATOM   4037  CG  LEU A 518      -1.038   8.062  22.266  1.00 57.97           C  
ATOM   4038  CD1 LEU A 518      -1.224   6.895  21.297  1.00 57.97           C  
ATOM   4039  CD2 LEU A 518      -1.246   9.391  21.547  1.00 57.97           C  
ATOM   4040  N   ARG A 519      -3.025   8.078  26.656  1.00 54.59           N  
ATOM   4041  CA  ARG A 519      -4.121   7.926  27.609  1.00 54.59           C  
ATOM   4042  C   ARG A 519      -3.912   8.805  28.844  1.00 54.59           C  
ATOM   4043  CB  ARG A 519      -4.262   6.461  28.031  1.00 54.59           C  
ATOM   4044  O   ARG A 519      -4.879   9.266  29.453  1.00 54.59           O  
ATOM   4045  CG  ARG A 519      -4.938   5.582  27.000  1.00 54.59           C  
ATOM   4046  CD  ARG A 519      -5.180   4.172  27.531  1.00 54.59           C  
ATOM   4047  NE  ARG A 519      -5.660   3.279  26.469  1.00 54.59           N  
ATOM   4048  NH1 ARG A 519      -6.398   1.639  27.922  1.00 54.59           N  
ATOM   4049  NH2 ARG A 519      -6.629   1.364  25.656  1.00 54.59           N  
ATOM   4050  CZ  ARG A 519      -6.227   2.096  26.688  1.00 54.59           C  
ATOM   4051  N   GLY A 520      -2.635   9.172  29.281  1.00 48.28           N  
ATOM   4052  CA  GLY A 520      -2.273  10.023  30.406  1.00 48.28           C  
ATOM   4053  C   GLY A 520      -2.543  11.492  30.141  1.00 48.28           C  
ATOM   4054  O   GLY A 520      -2.824  12.250  31.078  1.00 48.28           O  
ATOM   4055  N   GLU A 521      -3.012  11.977  28.891  1.00 46.31           N  
ATOM   4056  CA  GLU A 521      -3.479  13.312  28.516  1.00 46.31           C  
ATOM   4057  C   GLU A 521      -4.988  13.328  28.297  1.00 46.31           C  
ATOM   4058  CB  GLU A 521      -2.768  13.789  27.250  1.00 46.31           C  
ATOM   4059  O   GLU A 521      -5.641  14.344  28.531  1.00 46.31           O  
ATOM   4060  CG  GLU A 521      -1.483  14.562  27.516  1.00 46.31           C  
ATOM   4061  CD  GLU A 521      -0.971  15.320  26.297  1.00 46.31           C  
ATOM   4062  OE1 GLU A 521       0.000  16.094  26.438  1.00 46.31           O  
ATOM   4063  OE2 GLU A 521      -1.547  15.133  25.203  1.00 46.31           O  
ATOM   4064  N   GLN A 522      -5.609  12.055  28.094  1.00 41.97           N  
ATOM   4065  CA  GLN A 522      -7.055  11.883  28.000  1.00 41.97           C  
ATOM   4066  C   GLN A 522      -7.680  11.758  29.391  1.00 41.97           C  
ATOM   4067  CB  GLN A 522      -7.402  10.656  27.156  1.00 41.97           C  
ATOM   4068  O   GLN A 522      -8.812  12.180  29.609  1.00 41.97           O  
ATOM   4069  CG  GLN A 522      -7.340  10.906  25.656  1.00 41.97           C  
ATOM   4070  CD  GLN A 522      -7.805   9.711  24.844  1.00 41.97           C  
ATOM   4071  NE2 GLN A 522      -7.988   9.922  23.547  1.00 41.97           N  
ATOM   4072  OE1 GLN A 522      -8.000   8.617  25.375  1.00 41.97           O  
ATOM   4073  N   HIS A 523      -6.863  11.578  30.422  1.00 34.34           N  
ATOM   4074  CA  HIS A 523      -7.289  11.547  31.828  1.00 34.34           C  
ATOM   4075  C   HIS A 523      -6.879  12.828  32.562  1.00 34.34           C  
ATOM   4076  CB  HIS A 523      -6.711  10.328  32.531  1.00 34.34           C  
ATOM   4077  O   HIS A 523      -7.547  13.242  33.500  1.00 34.34           O  
ATOM   4078  CG  HIS A 523      -7.621   9.141  32.531  1.00 34.34           C  
ATOM   4079  CD2 HIS A 523      -7.355   7.816  32.500  1.00 34.34           C  
ATOM   4080  ND1 HIS A 523      -8.992   9.258  32.562  1.00 34.34           N  
ATOM   4081  CE1 HIS A 523      -9.531   8.055  32.562  1.00 34.34           C  
ATOM   4082  NE2 HIS A 523      -8.562   7.160  32.500  1.00 34.34           N  
ATOM   4083  N   GLU A 524      -6.035  13.672  31.875  1.00 34.19           N  
ATOM   4084  CA  GLU A 524      -5.668  14.977  32.406  1.00 34.19           C  
ATOM   4085  C   GLU A 524      -6.488  16.094  31.766  1.00 34.19           C  
ATOM   4086  CB  GLU A 524      -4.176  15.242  32.219  1.00 34.19           C  
ATOM   4087  O   GLU A 524      -6.734  17.125  32.375  1.00 34.19           O  
ATOM   4088  CG  GLU A 524      -3.307  14.742  33.375  1.00 34.19           C  
ATOM   4089  CD  GLU A 524      -1.834  15.078  33.188  1.00 34.19           C  
ATOM   4090  OE1 GLU A 524      -1.041  14.820  34.125  1.00 34.19           O  
ATOM   4091  OE2 GLU A 524      -1.471  15.602  32.125  1.00 34.19           O  
ATOM   4092  N   GLN A 525      -7.461  15.727  30.781  1.00 34.88           N  
ATOM   4093  CA  GLN A 525      -8.445  16.594  30.156  1.00 34.88           C  
ATOM   4094  C   GLN A 525      -9.867  16.156  30.500  1.00 34.88           C  
ATOM   4095  CB  GLN A 525      -8.258  16.625  28.641  1.00 34.88           C  
ATOM   4096  O   GLN A 525     -10.828  16.875  30.219  1.00 34.88           O  
ATOM   4097  CG  GLN A 525      -7.191  17.594  28.156  1.00 34.88           C  
ATOM   4098  CD  GLN A 525      -7.074  17.656  26.656  1.00 34.88           C  
ATOM   4099  NE2 GLN A 525      -6.000  18.266  26.156  1.00 34.88           N  
ATOM   4100  OE1 GLN A 525      -7.938  17.156  25.922  1.00 34.88           O  
ATOM   4101  N   GLN A 526     -10.039  15.195  31.438  1.00 29.16           N  
ATOM   4102  CA  GLN A 526     -11.273  14.953  32.188  1.00 29.16           C  
ATOM   4103  C   GLN A 526     -11.164  15.492  33.625  1.00 29.16           C  
ATOM   4104  CB  GLN A 526     -11.594  13.461  32.219  1.00 29.16           C  
ATOM   4105  O   GLN A 526     -10.281  15.086  34.375  1.00 29.16           O  
ATOM   4106  CG  GLN A 526     -12.859  13.094  31.453  1.00 29.16           C  
ATOM   4107  CD  GLN A 526     -13.094  11.594  31.391  1.00 29.16           C  
ATOM   4108  NE2 GLN A 526     -13.961  11.164  30.484  1.00 29.16           N  
ATOM   4109  OE1 GLN A 526     -12.492  10.828  32.156  1.00 29.16           O  
ATOM   4110  N   GLU A 527     -10.734  16.766  33.688  1.00 27.19           N  
ATOM   4111  CA  GLU A 527     -10.953  17.625  34.844  1.00 27.19           C  
ATOM   4112  C   GLU A 527     -12.070  17.078  35.750  1.00 27.19           C  
ATOM   4113  CB  GLU A 527     -11.281  19.047  34.406  1.00 27.19           C  
ATOM   4114  O   GLU A 527     -13.148  16.734  35.250  1.00 27.19           O  
ATOM   4115  CG  GLU A 527     -10.070  19.969  34.344  1.00 27.19           C  
ATOM   4116  CD  GLU A 527     -10.430  21.422  34.125  1.00 27.19           C  
ATOM   4117  OE1 GLU A 527      -9.531  22.297  34.188  1.00 27.19           O  
ATOM   4118  OE2 GLU A 527     -11.625  21.703  33.875  1.00 27.19           O  
ATOM   4119  N   ASP A 528     -11.773  16.188  36.719  1.00 28.28           N  
ATOM   4120  CA  ASP A 528     -12.398  16.016  38.031  1.00 28.28           C  
ATOM   4121  C   ASP A 528     -13.461  17.078  38.281  1.00 28.28           C  
ATOM   4122  CB  ASP A 528     -11.336  16.062  39.156  1.00 28.28           C  
ATOM   4123  O   ASP A 528     -13.164  18.281  38.250  1.00 28.28           O  
ATOM   4124  CG  ASP A 528     -11.734  15.266  40.375  1.00 28.28           C  
ATOM   4125  OD1 ASP A 528     -12.906  14.852  40.500  1.00 28.28           O  
ATOM   4126  OD2 ASP A 528     -10.867  15.062  41.250  1.00 28.28           O  
ATOM   4127  N   PRO A 529     -14.812  16.750  38.125  1.00 33.72           N  
ATOM   4128  CA  PRO A 529     -15.875  17.719  38.438  1.00 33.72           C  
ATOM   4129  C   PRO A 529     -15.805  18.219  39.875  1.00 33.72           C  
ATOM   4130  CB  PRO A 529     -17.156  16.906  38.219  1.00 33.72           C  
ATOM   4131  O   PRO A 529     -16.422  19.219  40.219  1.00 33.72           O  
ATOM   4132  CG  PRO A 529     -16.688  15.500  38.000  1.00 33.72           C  
ATOM   4133  CD  PRO A 529     -15.188  15.477  38.094  1.00 33.72           C  
ATOM   4134  N   ARG A 530     -14.594  18.109  40.594  1.00 31.05           N  
ATOM   4135  CA  ARG A 530     -14.523  18.547  41.969  1.00 31.05           C  
ATOM   4136  C   ARG A 530     -13.156  19.141  42.281  1.00 31.05           C  
ATOM   4137  CB  ARG A 530     -14.836  17.391  42.938  1.00 31.05           C  
ATOM   4138  O   ARG A 530     -12.891  19.516  43.438  1.00 31.05           O  
ATOM   4139  CG  ARG A 530     -16.297  16.969  42.906  1.00 31.05           C  
ATOM   4140  CD  ARG A 530     -16.578  15.891  43.938  1.00 31.05           C  
ATOM   4141  NE  ARG A 530     -17.875  15.250  43.719  1.00 31.05           N  
ATOM   4142  NH1 ARG A 530     -17.641  13.727  45.438  1.00 31.05           N  
ATOM   4143  NH2 ARG A 530     -19.531  13.734  44.156  1.00 31.05           N  
ATOM   4144  CZ  ARG A 530     -18.344  14.242  44.438  1.00 31.05           C  
ATOM   4145  N   ARG A 531     -12.367  19.578  41.219  1.00 30.88           N  
ATOM   4146  CA  ARG A 531     -11.086  20.203  41.562  1.00 30.88           C  
ATOM   4147  C   ARG A 531     -11.102  21.703  41.250  1.00 30.88           C  
ATOM   4148  CB  ARG A 531      -9.938  19.516  40.812  1.00 30.88           C  
ATOM   4149  O   ARG A 531     -11.500  22.109  40.156  1.00 30.88           O  
ATOM   4150  CG  ARG A 531      -8.914  18.875  41.750  1.00 30.88           C  
ATOM   4151  CD  ARG A 531      -7.797  18.203  40.938  1.00 30.88           C  
ATOM   4152  NE  ARG A 531      -7.004  17.312  41.781  1.00 30.88           N  
ATOM   4153  NH1 ARG A 531      -5.426  16.859  40.156  1.00 30.88           N  
ATOM   4154  NH2 ARG A 531      -5.250  15.891  42.219  1.00 30.88           N  
ATOM   4155  CZ  ARG A 531      -5.895  16.688  41.375  1.00 30.88           C  
ATOM   4156  N   PRO A 532     -11.117  22.578  42.281  1.00 27.64           N  
ATOM   4157  CA  PRO A 532     -11.062  24.047  42.156  1.00 27.64           C  
ATOM   4158  C   PRO A 532      -9.859  24.500  41.312  1.00 27.64           C  
ATOM   4159  CB  PRO A 532     -10.961  24.531  43.594  1.00 27.64           C  
ATOM   4160  O   PRO A 532      -8.789  23.906  41.406  1.00 27.64           O  
ATOM   4161  CG  PRO A 532     -10.539  23.328  44.375  1.00 27.64           C  
ATOM   4162  CD  PRO A 532     -10.344  22.188  43.406  1.00 27.64           C  
ATOM   4163  N   LEU A 533     -10.133  24.969  40.062  1.00 27.38           N  
ATOM   4164  CA  LEU A 533      -9.172  25.562  39.125  1.00 27.38           C  
ATOM   4165  C   LEU A 533      -8.141  26.406  39.875  1.00 27.38           C  
ATOM   4166  CB  LEU A 533      -9.883  26.422  38.094  1.00 27.38           C  
ATOM   4167  O   LEU A 533      -8.508  27.188  40.750  1.00 27.38           O  
ATOM   4168  CG  LEU A 533     -10.641  25.672  37.000  1.00 27.38           C  
ATOM   4169  CD1 LEU A 533     -11.742  26.547  36.406  1.00 27.38           C  
ATOM   4170  CD2 LEU A 533      -9.680  25.203  35.906  1.00 27.38           C  
ATOM   4171  N   PRO A 534      -6.816  26.094  39.625  1.00 30.06           N  
ATOM   4172  CA  PRO A 534      -6.035  27.234  40.125  1.00 30.06           C  
ATOM   4173  C   PRO A 534      -5.789  28.297  39.062  1.00 30.06           C  
ATOM   4174  CB  PRO A 534      -4.719  26.578  40.562  1.00 30.06           C  
ATOM   4175  O   PRO A 534      -5.512  27.969  37.906  1.00 30.06           O  
ATOM   4176  CG  PRO A 534      -4.668  25.281  39.844  1.00 30.06           C  
ATOM   4177  CD  PRO A 534      -5.898  25.172  38.969  1.00 30.06           C  
ATOM   4178  N   GLY A 535      -6.465  29.547  39.188  1.00 25.00           N  
ATOM   4179  CA  GLY A 535      -6.109  30.938  39.406  1.00 25.00           C  
ATOM   4180  C   GLY A 535      -4.691  31.250  38.969  1.00 25.00           C  
ATOM   4181  O   GLY A 535      -3.762  30.500  39.250  1.00 25.00           O  
ATOM   4182  N   ILE A 536      -4.500  32.000  37.750  1.00 28.45           N  
ATOM   4183  CA  ILE A 536      -4.125  33.375  37.500  1.00 28.45           C  
ATOM   4184  C   ILE A 536      -3.043  33.438  36.406  1.00 28.45           C  
ATOM   4185  CB  ILE A 536      -3.631  34.094  38.750  1.00 28.45           C  
ATOM   4186  O   ILE A 536      -1.985  32.812  36.562  1.00 28.45           O  
ATOM   4187  CG1 ILE A 536      -4.711  34.062  39.844  1.00 28.45           C  
ATOM   4188  CG2 ILE A 536      -3.219  35.562  38.438  1.00 28.45           C  
ATOM   4189  CD1 ILE A 536      -4.262  34.625  41.188  1.00 28.45           C  
ATOM   4190  N   GLY A 537      -3.344  33.969  35.094  1.00 24.45           N  
ATOM   4191  CA  GLY A 537      -2.832  35.250  34.688  1.00 24.45           C  
ATOM   4192  C   GLY A 537      -2.764  35.406  33.188  1.00 24.45           C  
ATOM   4193  O   GLY A 537      -2.207  34.562  32.469  1.00 24.45           O  
ATOM   4194  N   ARG A 538      -3.822  36.062  32.562  1.00 26.05           N  
ATOM   4195  CA  ARG A 538      -3.891  37.375  31.922  1.00 26.05           C  
ATOM   4196  C   ARG A 538      -4.055  37.219  30.406  1.00 26.05           C  
ATOM   4197  CB  ARG A 538      -2.639  38.188  32.219  1.00 26.05           C  
ATOM   4198  O   ARG A 538      -3.219  36.594  29.734  1.00 26.05           O  
ATOM   4199  CG  ARG A 538      -2.844  39.219  33.312  1.00 26.05           C  
ATOM   4200  CD  ARG A 538      -1.626  40.125  33.469  1.00 26.05           C  
ATOM   4201  NE  ARG A 538      -1.780  41.062  34.594  1.00 26.05           N  
ATOM   4202  NH1 ARG A 538      -0.090  42.469  33.906  1.00 26.05           N  
ATOM   4203  NH2 ARG A 538      -1.271  42.938  35.812  1.00 26.05           N  
ATOM   4204  CZ  ARG A 538      -1.047  42.156  34.781  1.00 26.05           C  
ATOM   4205  N   GLY A 539      -5.328  37.344  29.875  1.00 24.42           N  
ATOM   4206  CA  GLY A 539      -5.754  38.500  29.141  1.00 24.42           C  
ATOM   4207  C   GLY A 539      -6.477  38.188  27.844  1.00 24.42           C  
ATOM   4208  O   GLY A 539      -5.949  37.469  27.000  1.00 24.42           O  
ATOM   4209  N   MET A 540      -7.824  38.156  27.969  1.00 25.91           N  
ATOM   4210  CA  MET A 540      -8.695  39.219  27.516  1.00 25.91           C  
ATOM   4211  C   MET A 540      -9.945  38.688  26.844  1.00 25.91           C  
ATOM   4212  CB  MET A 540      -7.941  40.156  26.547  1.00 25.91           C  
ATOM   4213  O   MET A 540      -9.852  38.000  25.812  1.00 25.91           O  
ATOM   4214  CG  MET A 540      -7.457  41.438  27.188  1.00 25.91           C  
ATOM   4215  SD  MET A 540      -7.301  42.812  25.969  1.00 25.91           S  
ATOM   4216  CE  MET A 540      -5.496  42.875  25.797  1.00 25.91           C  
ATOM   4217  N   ARG A 541     -11.078  38.688  27.656  1.00 25.20           N  
ATOM   4218  CA  ARG A 541     -12.375  39.281  27.953  1.00 25.20           C  
ATOM   4219  C   ARG A 541     -12.977  39.938  26.703  1.00 25.20           C  
ATOM   4220  CB  ARG A 541     -12.227  40.344  29.047  1.00 25.20           C  
ATOM   4221  O   ARG A 541     -12.305  40.656  25.969  1.00 25.20           O  
ATOM   4222  CG  ARG A 541     -12.469  39.812  30.453  1.00 25.20           C  
ATOM   4223  CD  ARG A 541     -12.445  40.906  31.484  1.00 25.20           C  
ATOM   4224  NE  ARG A 541     -12.703  40.406  32.844  1.00 25.20           N  
ATOM   4225  NH1 ARG A 541     -12.852  42.500  33.812  1.00 25.20           N  
ATOM   4226  NH2 ARG A 541     -13.117  40.594  35.094  1.00 25.20           N  
ATOM   4227  CZ  ARG A 541     -12.891  41.156  33.906  1.00 25.20           C  
ATOM   4228  N   THR A 542     -14.180  39.406  26.359  1.00 27.95           N  
ATOM   4229  CA  THR A 542     -15.414  40.156  26.641  1.00 27.95           C  
ATOM   4230  C   THR A 542     -16.516  39.750  25.672  1.00 27.95           C  
ATOM   4231  CB  THR A 542     -15.180  41.656  26.594  1.00 27.95           C  
ATOM   4232  O   THR A 542     -16.328  39.875  24.453  1.00 27.95           O  
ATOM   4233  CG2 THR A 542     -14.336  42.125  27.766  1.00 27.95           C  
ATOM   4234  OG1 THR A 542     -14.516  42.000  25.375  1.00 27.95           O  
ATOM   4235  N   HIS A 543     -17.516  39.000  26.172  1.00 27.19           N  
ATOM   4236  CA  HIS A 543     -18.828  39.156  26.797  1.00 27.19           C  
ATOM   4237  C   HIS A 543     -19.953  38.875  25.828  1.00 27.19           C  
ATOM   4238  CB  HIS A 543     -18.953  40.594  27.359  1.00 27.19           C  
ATOM   4239  O   HIS A 543     -19.922  39.312  24.672  1.00 27.19           O  
ATOM   4240  CG  HIS A 543     -18.406  40.750  28.734  1.00 27.19           C  
ATOM   4241  CD2 HIS A 543     -17.375  41.500  29.203  1.00 27.19           C  
ATOM   4242  ND1 HIS A 543     -18.938  40.094  29.828  1.00 27.19           N  
ATOM   4243  CE1 HIS A 543     -18.250  40.438  30.906  1.00 27.19           C  
ATOM   4244  NE2 HIS A 543     -17.297  41.281  30.547  1.00 27.19           N  
ATOM   4245  N   PRO A 544     -21.219  38.625  26.297  1.00 27.69           N  
ATOM   4246  CA  PRO A 544     -22.000  37.781  27.234  1.00 27.69           C  
ATOM   4247  C   PRO A 544     -23.469  37.719  26.859  1.00 27.69           C  
ATOM   4248  CB  PRO A 544     -21.812  38.500  28.578  1.00 27.69           C  
ATOM   4249  O   PRO A 544     -23.938  38.500  26.031  1.00 27.69           O  
ATOM   4250  CG  PRO A 544     -21.750  39.969  28.219  1.00 27.69           C  
ATOM   4251  CD  PRO A 544     -21.766  40.094  26.734  1.00 27.69           C  
ATOM   4252  N   LEU A 545     -24.031  36.562  26.844  1.00 30.69           N  
ATOM   4253  CA  LEU A 545     -25.438  36.906  26.859  1.00 30.69           C  
ATOM   4254  C   LEU A 545     -26.125  36.406  28.125  1.00 30.69           C  
ATOM   4255  CB  LEU A 545     -26.156  36.375  25.625  1.00 30.69           C  
ATOM   4256  O   LEU A 545     -25.797  35.312  28.609  1.00 30.69           O  
ATOM   4257  CG  LEU A 545     -25.875  37.062  24.297  1.00 30.69           C  
ATOM   4258  CD1 LEU A 545     -26.219  36.156  23.125  1.00 30.69           C  
ATOM   4259  CD2 LEU A 545     -26.656  38.375  24.219  1.00 30.69           C  
ATOM   4260  N   ASN A 546     -26.938  37.562  28.719  1.00 26.95           N  
ATOM   4261  CA  ASN A 546     -28.141  36.875  29.188  1.00 26.95           C  
ATOM   4262  C   ASN A 546     -29.312  37.844  29.344  1.00 26.95           C  
ATOM   4263  CB  ASN A 546     -27.875  36.156  30.516  1.00 26.95           C  
ATOM   4264  O   ASN A 546     -29.125  39.031  29.625  1.00 26.95           O  
ATOM   4265  CG  ASN A 546     -27.766  34.656  30.344  1.00 26.95           C  
ATOM   4266  ND2 ASN A 546     -27.312  33.969  31.391  1.00 26.95           N  
ATOM   4267  OD1 ASN A 546     -28.094  34.125  29.281  1.00 26.95           O  
ATOM   4268  N   PRO A 547     -30.469  37.281  29.781  1.00 45.66           N  
ATOM   4269  CA  PRO A 547     -30.922  36.656  31.031  1.00 45.66           C  
ATOM   4270  C   PRO A 547     -31.188  35.188  30.875  1.00 45.66           C  
ATOM   4271  CB  PRO A 547     -32.219  37.438  31.344  1.00 45.66           C  
ATOM   4272  O   PRO A 547     -31.531  34.719  29.797  1.00 45.66           O  
ATOM   4273  CG  PRO A 547     -32.562  38.156  30.078  1.00 45.66           C  
ATOM   4274  CD  PRO A 547     -31.516  37.844  29.047  1.00 45.66           C  
TER    4275      PRO A 547                                                      
ENDMDL                                                                          
END                                                                             
